# Supplementary material for: Glucokinase activity controls peripherally located subpopulations of β-cells that lead islet Ca2+ oscillations
Source: eLife. 2025 Feb 12;13:RP103068. doi: 10.7554/eLife.103068 (PMC11820133; doi:10.7554/eLife.103068)
Supplement: Source data 1. [file elife-103068-data1.zip]

Archive with 12 entries (12 files):
- EJ155 10G F01-1_Statistics/EJ155 10G F01-1_Detailed.csv
- EJ155 10G F01-1_Statistics/EJ155 10G F01-1_Plot.csv
- EJ155 10G F02-1_Statistics/EJ155 10G F02-1_Detailed.csv
- EJ155 10G F02-1_Statistics/EJ155 10G F02-1_Plot.csv
- EJ155 10G F03-1_Statistics/EJ155 10G F03-1_Detailed.csv
- EJ155 10G F03-1_Statistics/EJ155 10G F03-1_Plot.csv
- EJ155 10G F04-1_Statistics/EJ155 10G F04-1.csv
- EJ155 10G F04-1_Statistics/EJ155 10G F04-1_Detailed.csv
- EJ155 10G F04-1_Statistics/EJ155 10G F04-1_Plot.csv
- EJ155 10G F05-1_Statistics/EJ155 10G F05-1_Detailed.csv
- EJ155 10G F05-1_Statistics/EJ155 10G F05-1_Plot.csv
- Data set format.txt
