# Supplementary material for: Glucokinase activity controls peripherally located subpopulations of β-cells that lead islet Ca2+ oscillations
Source: eLife. 2025 Feb 12;13:RP103068. doi: 10.7554/eLife.103068 (PMC11820133; doi:10.7554/eLife.103068)
Supplement: Source data 1. [file elife-103068-data1.zip › EJ155 10G F01-1_Statistics/EJ155 10G F01-1_Detailed.csv]

Detailed
====================
Position X	Position Y	Position Z	Unit	Category	Collection	Time	ID
79.2211	26.7921	-22.895	µm	Spot	Position	1	56
132.616	54.3592	-64	µm	Spot	Position	1	87
155.792	38.5695	-58.8265	µm	Spot	Position	1	90
165.694	51.2547	-59.7581	µm	Spot	Position	1	91
165.236	62.6918	-60.6981	µm	Spot	Position	1	93
133.837	66.752	-61.3812	µm	Spot	Position	1	94
161.209	79.0141	-60.2333	µm	Spot	Position	1	95
144.277	47.7627	-54.7611	µm	Spot	Position	1	98
113.146	55.2062	-56	µm	Spot	Position	1	99
143.495	63.8787	-56.1702	µm	Spot	Position	1	100
153.376	74.4787	-55.4756	µm	Spot	Position	1	101
128.178	79.1664	-56.4622	µm	Spot	Position	1	102
137.304	32.5251	-52.5165	µm	Spot	Position	1	107
113.522	39.7029	-50.1101	µm	Spot	Position	1	108
105.618	44.3671	-52.5701	µm	Spot	Position	1	109
162.516	51.7228	-51.2956	µm	Spot	Position	1	110
97.3642	55.5501	-50.2445	µm	Spot	Position	1	111
160.79	70.7336	-50.3034	µm	Spot	Position	1	112
160.515	28.4443	-47.6741	µm	Spot	Position	1	117
144.116	30.2063	-47.1468	µm	Spot	Position	1	118
149.582	36.0153	-46.998	µm	Spot	Position	1	119
108.721	48.6026	-47.3515	µm	Spot	Position	1	120
149.231	50.0372	-48.7448	µm	Spot	Position	1	121
143.432	56.0164	-47.4227	µm	Spot	Position	1	122
110.289	61.127	-48.2298	µm	Spot	Position	1	123
153.493	63.0145	-48.8838	µm	Spot	Position	1	124
124.986	76.7542	-48.7324	µm	Spot	Position	1	126
136.206	77.1807	-48.6191	µm	Spot	Position	1	127
146.996	0.325818	-43.821	µm	Spot	Position	1	128
147.437	5.69646	-44.9204	µm	Spot	Position	1	130
156.551	13.4764	-44.4056	µm	Spot	Position	1	132
166.357	35.623	-43.4727	µm	Spot	Position	1	135
139.327	42.0432	-42.6737	µm	Spot	Position	1	136
122.87	45.7748	-44.4003	µm	Spot	Position	1	137
136.461	52.6771	-44.0162	µm	Spot	Position	1	138
160.592	57.271	-44.408	µm	Spot	Position	1	139
125.062	63.7459	-43.7497	µm	Spot	Position	1	140
139.974	71.3739	-43.7833	µm	Spot	Position	1	141
115.575	73.1554	-43.8189	µm	Spot	Position	1	142
139.503	0.325818	-40.1716	µm	Spot	Position	1	143
131.113	9.04447	-41.0297	µm	Spot	Position	1	145
151.334	26.5228	-38.8162	µm	Spot	Position	1	148
110.59	32.7942	-40.9426	µm	Spot	Position	1	149
154.637	57.8785	-40.4602	µm	Spot	Position	1	150
105.21	66.1745	-39.6281	µm	Spot	Position	1	151
114.405	68.0165	-38.7132	µm	Spot	Position	1	152
124.179	70.6822	-39.0694	µm	Spot	Position	1	153
165.174	76.9985	-39.5109	µm	Spot	Position	1	154
144.087	83.0734	-39.6164	µm	Spot	Position	1	155
152.579	8.68948	-36.0905	µm	Spot	Position	1	156
105.649	10.7114	-36.2159	µm	Spot	Position	1	157
136.103	14.4207	-37.1069	µm	Spot	Position	1	158
161.013	23.3007	-37.243	µm	Spot	Position	1	159
140.37	29.1879	-35.6135	µm	Spot	Position	1	160
89.9426	44.2034	-36.448	µm	Spot	Position	1	161
161.412	49.1901	-36.7577	µm	Spot	Position	1	162
133.155	52.8232	-36.037	µm	Spot	Position	1	163
90.9527	54.544	-34.3883	µm	Spot	Position	1	164
99.1111	63.0651	-34.429	µm	Spot	Position	1	165
131.734	76.1448	-36.0612	µm	Spot	Position	1	166
123.686	12.4978	-33.0611	µm	Spot	Position	1	168
116.933	32.9289	-31.9722	µm	Spot	Position	1	170
105.826	36.9111	-32.8616	µm	Spot	Position	1	171
150.621	45.9666	-32.5169	µm	Spot	Position	1	172
104.96	53.0545	-31.9017	µm	Spot	Position	1	173
118.406	63.1913	-33.4092	µm	Spot	Position	1	174
128.056	1.50614	-27.2471	µm	Spot	Position	1	175
143.599	3.7162	-26.6584	µm	Spot	Position	1	176
106.628	11.9058	-28.2575	µm	Spot	Position	1	178
120.213	23.2122	-29.4456	µm	Spot	Position	1	181
97.7164	39.1839	-26.557	µm	Spot	Position	1	182
120.695	39.6932	-28.4105	µm	Spot	Position	1	183
142.636	54.4379	-26.635	µm	Spot	Position	1	185
158.391	54.3872	-27.4721	µm	Spot	Position	1	186
128.049	70.7721	-28.0983	µm	Spot	Position	1	189
147.474	74.1943	-28.2515	µm	Spot	Position	1	190
114.444	75.4989	-28.4959	µm	Spot	Position	1	192
84.6783	80.0891	-28.3304	µm	Spot	Position	1	193
157.054	0.325818	-24.0905	µm	Spot	Position	1	194
130.499	4.75719	-23.2839	µm	Spot	Position	1	195
108.132	5.73709	-23.6942	µm	Spot	Position	1	196
116.501	13.5887	-23.5803	µm	Spot	Position	1	197
124.673	21.1434	-23.7463	µm	Spot	Position	1	198
100.709	22.1839	-22.3039	µm	Spot	Position	1	199
158.777	26.3661	-25.5776	µm	Spot	Position	1	200
143.852	27.7087	-25.0883	µm	Spot	Position	1	201
162.731	37.6996	-23.6293	µm	Spot	Position	1	202
148.599	41.645	-23.9531	µm	Spot	Position	1	203
156.562	41.4586	-22.9334	µm	Spot	Position	1	204
113.502	70.8679	-23.6323	µm	Spot	Position	1	206
143.81	76.2696	-23.6809	µm	Spot	Position	1	207
121.908	0.325818	-18.1105	µm	Spot	Position	1	208
133.658	2.6093	-19.9811	µm	Spot	Position	1	209
130.163	20.4281	-20.2661	µm	Spot	Position	1	212
111.08	23.0149	-21.5085	µm	Spot	Position	1	213
163.146	25.5849	-20.1635	µm	Spot	Position	1	214
102.552	30.6185	-20.1557	µm	Spot	Position	1	215
136.529	47.6313	-20.2299	µm	Spot	Position	1	216
146.05	60.6531	-19.5222	µm	Spot	Position	1	217
93.9654	62.042	-19.2758	µm	Spot	Position	1	218
109.403	65.6167	-18.8281	µm	Spot	Position	1	219
121.733	74.2149	-20.5413	µm	Spot	Position	1	220
127.244	13.7715	-14.5085	µm	Spot	Position	1	222
120.844	18.7482	-16.3921	µm	Spot	Position	1	224
153.768	34.206	-14.4432	µm	Spot	Position	1	225
138.687	36.3942	-16.5447	µm	Spot	Position	1	226
123.518	39.0059	-16.3929	µm	Spot	Position	1	227
99.3153	39.6124	-16.3126	µm	Spot	Position	1	228
158.269	41.596	-17.0985	µm	Spot	Position	1	229
85.3205	48.0065	-15.467	µm	Spot	Position	1	230
110.694	48.395	-15.7423	µm	Spot	Position	1	231
151.561	51.2951	-16.6432	µm	Spot	Position	1	232
98.718	53.8165	-17.7105	µm	Spot	Position	1	233
87.1906	71.0509	-17.4015	µm	Spot	Position	1	235
132.988	75.4749	-17.5144	µm	Spot	Position	1	237
106.825	76.4544	-14.2908	µm	Spot	Position	1	238
112.771	8.83172	-11.6304	µm	Spot	Position	1	239
152.863	19.2267	-11.5479	µm	Spot	Position	1	240
162.477	19.1252	-10.2672	µm	Spot	Position	1	241
112.487	25.8833	-11.8548	µm	Spot	Position	1	242
160.546	44.2046	-10.5138	µm	Spot	Position	1	243
139.247	49.8871	-12.7073	µm	Spot	Position	1	244
94.7141	66.0155	-10.6182	µm	Spot	Position	1	246
102.066	82.0666	-12.4502	µm	Spot	Position	1	247
134.436	0.325818	-7.39634	µm	Spot	Position	1	248
161.7	0.325818	-6.81404	µm	Spot	Position	1	249
101.446	24.9487	-6.53468	µm	Spot	Position	1	250
89.4813	38.0397	-7.30208	µm	Spot	Position	1	251
129.178	38.2346	-6.4231	µm	Spot	Position	1	252
152.14	39.0383	-8.12547	µm	Spot	Position	1	253
129.347	43.6797	-8.35033	µm	Spot	Position	1	254
141.094	48.5828	-7.73893	µm	Spot	Position	1	255
90.9583	54.2637	-6.92373	µm	Spot	Position	1	256
153.298	60.9547	-6.78932	µm	Spot	Position	1	258
136.987	67.0758	-9.20895	µm	Spot	Position	1	259
106.832	5.05536	-3.21249	µm	Spot	Position	1	260
120.202	8.25534	-2.75824	µm	Spot	Position	1	261
136.347	14.2371	-2.61561	µm	Spot	Position	1	262
108.229	16.7519	-3.10644	µm	Spot	Position	1	263
130.418	20.1359	-4.26958	µm	Spot	Position	1	264
159.535	23.3352	-3.74241	µm	Spot	Position	1	265
95.7969	65.964	-4.24633	µm	Spot	Position	1	270
88.6938	70.7839	-5.44935	µm	Spot	Position	1	271
156.197	76.747	-5.36433	µm	Spot	Position	1	272
117.986	78.9267	-3.21888	µm	Spot	Position	1	273
130.554	79.7027	-3.74225	µm	Spot	Position	1	274
138.149	83.0448	-4.82251	µm	Spot	Position	1	275
183.563	63.9968	-64	µm	Spot	Position	1	278
200.623	69.4845	-64	µm	Spot	Position	1	279
171.069	70.6005	-64	µm	Spot	Position	1	280
193.716	72.5122	-64	µm	Spot	Position	1	281
183.771	74.7884	-64	µm	Spot	Position	1	282
171.396	80.2104	-64	µm	Spot	Position	1	283
178.084	31.2299	-59.2643	µm	Spot	Position	1	291
186.114	51.3328	-60.7343	µm	Spot	Position	1	292
195.947	54.4368	-58.7562	µm	Spot	Position	1	293
223.97	82.8485	-60.9851	µm	Spot	Position	1	294
189.696	34.2483	-56.8464	µm	Spot	Position	1	300
206.432	41.338	-56.2701	µm	Spot	Position	1	301
215.345	43.0417	-56.6991	µm	Spot	Position	1	302
227.273	43.5659	-55.8276	µm	Spot	Position	1	303
228.425	53.8905	-56.3378	µm	Spot	Position	1	305
210.634	56.3141	-56.1454	µm	Spot	Position	1	306
233.408	61.3122	-57.0848	µm	Spot	Position	1	308
223.156	70.2562	-56.5328	µm	Spot	Position	1	309
193.049	81.1347	-57.0904	µm	Spot	Position	1	310
215.509	81.4568	-56.7182	µm	Spot	Position	1	311
177.392	82.5208	-54.0735	µm	Spot	Position	1	312
196.005	40.2532	-51.922	µm	Spot	Position	1	317
167.993	57.544	-51.7433	µm	Spot	Position	1	318
207.927	67.6648	-51.328	µm	Spot	Position	1	320
188.942	69.6469	-53.2986	µm	Spot	Position	1	322
170.471	26.1673	-46.809	µm	Spot	Position	1	328
182.205	32.6316	-48.7837	µm	Spot	Position	1	329
169.595	37.3285	-49.6952	µm	Spot	Position	1	330
219.412	37.3923	-48.0475	µm	Spot	Position	1	331
236.128	44.0345	-47.8946	µm	Spot	Position	1	332
179.348	45.0681	-47.9395	µm	Spot	Position	1	333
191.02	49.4751	-47.5224	µm	Spot	Position	1	334
237.887	58.9537	-48.0379	µm	Spot	Position	1	335
214.267	67.1971	-49.5382	µm	Spot	Position	1	336
183.486	73.8732	-47.2178	µm	Spot	Position	1	337
174.761	10.1635	-43.84	µm	Spot	Position	1	339
195.376	16.2928	-44.8926	µm	Spot	Position	1	340
181.688	23.6049	-44.0114	µm	Spot	Position	1	341
207.658	32.848	-42.6015	µm	Spot	Position	1	342
232.557	35.9403	-42.5014	µm	Spot	Position	1	343
211.308	49.5563	-45.4458	µm	Spot	Position	1	344
232.349	49.6844	-44.5368	µm	Spot	Position	1	345
222.068	52.7295	-43.555	µm	Spot	Position	1	346
171.641	55.7202	-43.1546	µm	Spot	Position	1	347
170.695	66.1572	-42.853	µm	Spot	Position	1	349
191.521	67.9835	-45.1204	µm	Spot	Position	1	350
196.138	70.2766	-44.9386	µm	Spot	Position	1	351
230.586	82.368	-42.7605	µm	Spot	Position	1	353
190.118	11.6668	-40.358	µm	Spot	Position	1	357
191.166	27.2979	-39.3937	µm	Spot	Position	1	358
227.488	31.2499	-38.957	µm	Spot	Position	1	359
243.73	47.4041	-40.9972	µm	Spot	Position	1	360
186.878	49.0137	-38.2555	µm	Spot	Position	1	361
228.33	59.8803	-39.5651	µm	Spot	Position	1	362
232.302	67.7614	-39.3145	µm	Spot	Position	1	363
239.709	71.6173	-41.1799	µm	Spot	Position	1	364
205.935	72.1149	-39.3324	µm	Spot	Position	1	365
212.588	72.865	-39.0595	µm	Spot	Position	1	366
189.998	73.6357	-38.2243	µm	Spot	Position	1	367
243.945	82.3068	-41.831	µm	Spot	Position	1	368
176.633	0.325818	-36.5295	µm	Spot	Position	1	369
193.894	0.325818	-35.0276	µm	Spot	Position	1	370
173.273	21.0952	-36.2414	µm	Spot	Position	1	373
218.276	24.8865	-34.9494	µm	Spot	Position	1	374
168.671	36.5202	-36.2996	µm	Spot	Position	1	375
248.876	41.3443	-34.6317	µm	Spot	Position	1	376
213.855	46.303	-37.1197	µm	Spot	Position	1	377
208.413	58.9255	-37.3242	µm	Spot	Position	1	379
186.228	64.5311	-37.7141	µm	Spot	Position	1	380
174.453	72.8465	-35.9522	µm	Spot	Position	1	381
190.426	11.0261	-31.9334	µm	Spot	Position	1	385
202.035	20.9499	-33.0066	µm	Spot	Position	1	386
207.819	28.305	-30.8536	µm	Spot	Position	1	387
189.82	30.2331	-32.3412	µm	Spot	Position	1	388
179.827	34.3138	-33.7946	µm	Spot	Position	1	389
208.014	38.4778	-30.8566	µm	Spot	Position	1	390
244.397	51.4004	-32.2023	µm	Spot	Position	1	391
180.988	62.4277	-30.9371	µm	Spot	Position	1	392
236.518	65.6315	-31.6815	µm	Spot	Position	1	393
206.622	68.072	-30.0668	µm	Spot	Position	1	394
228.942	69.248	-32.645	µm	Spot	Position	1	395
218.625	79.883	-30.7655	µm	Spot	Position	1	397
175.871	0.325818	-27.4607	µm	Spot	Position	1	398
234.836	20.2819	-28.943	µm	Spot	Position	1	401
245.232	36.646	-27.0524	µm	Spot	Position	1	403
222.241	40.6616	-27.0958	µm	Spot	Position	1	404
226.953	51.0768	-27.4957	µm	Spot	Position	1	405
226.191	58.4154	-27.3276	µm	Spot	Position	1	406
197.336	61.0405	-27.9409	µm	Spot	Position	1	407
173.789	67.2533	-29.1075	µm	Spot	Position	1	408
191.716	74.7815	-26.6523	µm	Spot	Position	1	409
189.408	80.568	-26.2683	µm	Spot	Position	1	410
168.602	81.1233	-28.336	µm	Spot	Position	1	411
210.93	83.0164	-28.3999	µm	Spot	Position	1	412
203.96	12.6454	-22.9018	µm	Spot	Position	1	415
217.224	13.739	-23.9012	µm	Spot	Position	1	416
230.105	17.8805	-24.4339	µm	Spot	Position	1	417
226.601	27.3289	-23.3905	µm	Spot	Position	1	421
168.456	28.2346	-24.8433	µm	Spot	Position	1	422
178.718	50.5189	-24.7052	µm	Spot	Position	1	423
236.947	64.7822	-25.9177	µm	Spot	Position	1	425
169.364	6.23086	-20.7451	µm	Spot	Position	1	427
214.134	28.9625	-19.9653	µm	Spot	Position	1	430
223.457	50.5429	-19.7193	µm	Spot	Position	1	431
233.618	58.9282	-19.8939	µm	Spot	Position	1	432
181.773	71.246	-19.5392	µm	Spot	Position	1	433
207.636	77.1474	-19.891	µm	Spot	Position	1	435
189.006	78.9405	-18.3521	µm	Spot	Position	1	436
208.581	0.325818	-15.4247	µm	Spot	Position	1	437
214.572	12.3328	-15.6827	µm	Spot	Position	1	439
223.133	19.0287	-15.8105	µm	Spot	Position	1	440
201.222	21.3781	-17.0917	µm	Spot	Position	1	442
237.947	26.2195	-17.6966	µm	Spot	Position	1	444
180.427	26.8243	-16.2968	µm	Spot	Position	1	445
231.023	45.6916	-15.6305	µm	Spot	Position	1	449
182.085	52.6691	-15.5208	µm	Spot	Position	1	450
192.768	0.325818	-11.5233	µm	Spot	Position	1	451
170.518	36.3033	-11.4873	µm	Spot	Position	1	454
245.785	39.2444	-12.3967	µm	Spot	Position	1	455
189.521	42.9761	-11.2586	µm	Spot	Position	1	456
209.579	48.2378	-10.6823	µm	Spot	Position	1	457
204.979	60.1168	-12.0024	µm	Spot	Position	1	460
214.985	64.9681	-13.6895	µm	Spot	Position	1	461
248.316	67.9492	-13.4878	µm	Spot	Position	1	463
242.29	81.9498	-11.5383	µm	Spot	Position	1	466
194.2	11.078	-8.22733	µm	Spot	Position	1	467
228.609	27.6044	-7.1842	µm	Spot	Position	1	470
244.254	43.6783	-8.05553	µm	Spot	Position	1	471
198.695	49.185	-8.34008	µm	Spot	Position	1	472
220.481	53.6419	-7.63649	µm	Spot	Position	1	473
173.792	0.325818	-4.7691	µm	Spot	Position	1	474
212.658	11.7028	-3.49269	µm	Spot	Position	1	477
183.651	14.2582	-4.82316	µm	Spot	Position	1	478
173.468	19.5408	-4.18385	µm	Spot	Position	1	479
241.03	20.1582	-3.1428	µm	Spot	Position	1	480
192.988	22.6001	-4.39148	µm	Spot	Position	1	481
208.645	37.1907	-2.94049	µm	Spot	Position	1	483
180.644	83.0242	-3.56392	µm	Spot	Position	1	491
251.052	59.0538	-42.3679	µm	Spot	Position	1	548
251.726	68.6688	-32.5898	µm	Spot	Position	1	554
266.258	76.4199	-31.4578	µm	Spot	Position	1	555
257.189	82.2571	-27.4193	µm	Spot	Position	1	558
260.416	56.1469	-25.3113	µm	Spot	Position	1	560
253.084	61.1112	-23.2775	µm	Spot	Position	1	561
251.191	83.1438	-19.5831	µm	Spot	Position	1	563
258.869	50.4805	-16.0443	µm	Spot	Position	1	564
265.85	57.586	-16.305	µm	Spot	Position	1	565
265.335	68.7081	-17.1128	µm	Spot	Position	1	566
254.583	44.1529	-12.7658	µm	Spot	Position	1	569
252.693	53.7677	-12.1422	µm	Spot	Position	1	570
257.968	63.4819	-10.4852	µm	Spot	Position	1	571
268.247	79.3887	-7.63278	µm	Spot	Position	1	572
269.016	60.1232	-4.72637	µm	Spot	Position	1	574
251.654	61.3599	-3.38005	µm	Spot	Position	1	575
81.149	87.041	-17.0871	µm	Spot	Position	1	639
165.601	91.1009	-64	µm	Spot	Position	1	653
144.568	112.882	-58.7417	µm	Spot	Position	1	655
164.497	129.725	-59.857	µm	Spot	Position	1	659
157.951	89.5544	-55.2526	µm	Spot	Position	1	673
150.457	98.8144	-56.0204	µm	Spot	Position	1	674
152.294	127.132	-56.4982	µm	Spot	Position	1	677
163.04	142.963	-54.8673	µm	Spot	Position	1	679
139.091	111.318	-51.4485	µm	Spot	Position	1	685
154.445	125.262	-50.6353	µm	Spot	Position	1	688
141.746	86.9244	-48.2784	µm	Spot	Position	1	694
164.575	113.495	-49.9342	µm	Spot	Position	1	697
154.611	119.895	-48.2871	µm	Spot	Position	1	699
140.003	122.934	-47.3406	µm	Spot	Position	1	700
130.598	94.7887	-44.8703	µm	Spot	Position	1	704
153.845	97.4693	-44.2229	µm	Spot	Position	1	705
161.869	141.744	-42.8749	µm	Spot	Position	1	708
163.162	156.097	-43.1742	µm	Spot	Position	1	710
156.319	105.885	-39.6036	µm	Spot	Position	1	711
150.52	117.606	-40.7311	µm	Spot	Position	1	712
89.5257	118.927	-38.2616	µm	Spot	Position	1	713
162.521	87.3584	-37.6839	µm	Spot	Position	1	714
122.638	88.8656	-36.8885	µm	Spot	Position	1	715
138.929	99.0189	-36.2532	µm	Spot	Position	1	716
164.301	101.585	-36.8219	µm	Spot	Position	1	717
124.333	133.071	-36.2929	µm	Spot	Position	1	718
161.199	146.625	-37.1915	µm	Spot	Position	1	719
142.577	89.7581	-32.7213	µm	Spot	Position	1	725
162.166	92.7253	-30.1656	µm	Spot	Position	1	726
104.221	106.677	-31.7484	µm	Spot	Position	1	727
131.748	107.877	-30.6216	µm	Spot	Position	1	728
150.2	111.208	-31.7478	µm	Spot	Position	1	729
130.443	86.9602	-26.8985	µm	Spot	Position	1	735
107.983	90.0954	-27.1373	µm	Spot	Position	1	736
156.864	118.716	-28.0878	µm	Spot	Position	1	737
164.865	144.562	-28.9694	µm	Spot	Position	1	741
166.194	154.406	-27.733	µm	Spot	Position	1	742
160.109	84.4256	-22.9436	µm	Spot	Position	1	744
151.314	90.8433	-24.5923	µm	Spot	Position	1	745
148.256	100.191	-24.6975	µm	Spot	Position	1	746
155.775	105.783	-25.4632	µm	Spot	Position	1	747
129.877	112.964	-23.6512	µm	Spot	Position	1	748
163.806	131.98	-23.3332	µm	Spot	Position	1	749
158.003	133.712	-22.7518	µm	Spot	Position	1	750
153.845	144.289	-24.1139	µm	Spot	Position	1	751
146.336	153.058	-23.8678	µm	Spot	Position	1	752
145.594	87.5325	-19.3248	µm	Spot	Position	1	754
141.774	98.7275	-19.4149	µm	Spot	Position	1	755
99.5892	101.335	-18.9606	µm	Spot	Position	1	756
144.185	119.771	-18.4006	µm	Spot	Position	1	758
142.28	125.11	-19.1747	µm	Spot	Position	1	759
152.199	126.348	-20.6817	µm	Spot	Position	1	761
111.88	87.3665	-17.224	µm	Spot	Position	1	763
160.535	90.074	-15.2197	µm	Spot	Position	1	764
140.043	91.7748	-15.3079	µm	Spot	Position	1	765
97.9334	112.631	-17.9183	µm	Spot	Position	1	766
151.281	119.312	-17.0029	µm	Spot	Position	1	767
158.961	148.167	-14.9955	µm	Spot	Position	1	768
150.939	150.046	-16.6214	µm	Spot	Position	1	769
161.838	84.669	-13.3414	µm	Spot	Position	1	770
151.722	96.7318	-11.9178	µm	Spot	Position	1	771
165.38	104.176	-12.5235	µm	Spot	Position	1	772
149.048	110.472	-11.181	µm	Spot	Position	1	773
162.316	158.85	-10.4247	µm	Spot	Position	1	774
126.924	86.4623	-7.74864	µm	Spot	Position	1	776
123.182	100.126	-6.97775	µm	Spot	Position	1	777
98.2569	117.244	-6.34528	µm	Spot	Position	1	778
151.62	140.432	-6.56415	µm	Spot	Position	1	779
102.21	89.8093	-3.54062	µm	Spot	Position	1	780
98.1732	96.113	-5.42109	µm	Spot	Position	1	781
132.852	122.426	-3.56787	µm	Spot	Position	1	782
154.353	122.861	-3.12566	µm	Spot	Position	1	783
123.929	148.857	-3.15353	µm	Spot	Position	1	784
197.105	104.37	-64	µm	Spot	Position	1	787
175.364	107.658	-64	µm	Spot	Position	1	788
187.853	109.082	-64	µm	Spot	Position	1	789
183.589	86.4441	-61.1785	µm	Spot	Position	1	790
208.002	88.164	-60.2927	µm	Spot	Position	1	791
223.582	92.5935	-60.1816	µm	Spot	Position	1	792
199.3	96.1631	-59.9601	µm	Spot	Position	1	793
205.187	106.482	-60.6138	µm	Spot	Position	1	794
216.387	120.255	-61.452	µm	Spot	Position	1	795
200.717	137.129	-61.8624	µm	Spot	Position	1	797
185.402	143.765	-60.4371	µm	Spot	Position	1	798
205.702	86.5047	-56.2785	µm	Spot	Position	1	800
238.506	89.4427	-56.5347	µm	Spot	Position	1	801
216.805	97.6903	-56.6397	µm	Spot	Position	1	802
236.309	98.5416	-55.4123	µm	Spot	Position	1	803
188.215	102.458	-55.7406	µm	Spot	Position	1	804
198.369	113.102	-55.0377	µm	Spot	Position	1	805
207.705	113.402	-54.7482	µm	Spot	Position	1	806
236.883	118.368	-55.8229	µm	Spot	Position	1	807
176.381	122.442	-54.9114	µm	Spot	Position	1	808
225.282	125.352	-56.3708	µm	Spot	Position	1	809
201.155	125.949	-54.9082	µm	Spot	Position	1	810
177.879	131.168	-56.3739	µm	Spot	Position	1	811
187.151	131.909	-55.6806	µm	Spot	Position	1	812
221.847	134.578	-54.2218	µm	Spot	Position	1	813
243.36	83.6356	-53.3458	µm	Spot	Position	1	814
224.419	88.7135	-52.8458	µm	Spot	Position	1	815
207.061	91.9532	-51.9661	µm	Spot	Position	1	816
167.646	97.9885	-51.3986	µm	Spot	Position	1	817
186.744	120.211	-53.5741	µm	Spot	Position	1	818
234.977	127.821	-53.3937	µm	Spot	Position	1	819
192.918	146.93	-51.4473	µm	Spot	Position	1	820
201.741	85.3289	-47.181	µm	Spot	Position	1	821
221.412	86.4143	-46.686	µm	Spot	Position	1	822
167.781	91.9847	-49.4404	µm	Spot	Position	1	823
229.328	97.0337	-46.7529	µm	Spot	Position	1	824
200.28	98.9472	-48.2434	µm	Spot	Position	1	825
222.282	104.592	-47.1561	µm	Spot	Position	1	826
249.995	107.656	-46.2795	µm	Spot	Position	1	827
176.925	109.538	-47.8407	µm	Spot	Position	1	828
195.477	109.751	-48.4858	µm	Spot	Position	1	829
189.857	111.259	-49.4605	µm	Spot	Position	1	830
213.138	112.613	-48.7646	µm	Spot	Position	1	831
207.437	113.432	-48.6355	µm	Spot	Position	1	832
224.243	114.495	-49.7979	µm	Spot	Position	1	833
210.746	125.169	-48.4242	µm	Spot	Position	1	834
225.503	128.624	-47.278	µm	Spot	Position	1	835
193.115	143.81	-47.5384	µm	Spot	Position	1	836
176.453	152.218	-47.0779	µm	Spot	Position	1	837
200.171	155.221	-48.1302	µm	Spot	Position	1	838
241.725	90.1333	-45.9276	µm	Spot	Position	1	839
182.857	90.6054	-43.3851	µm	Spot	Position	1	840
209.03	90.6126	-44.0169	µm	Spot	Position	1	841
220.631	95.2866	-44.9425	µm	Spot	Position	1	842
179.593	98.0825	-44.644	µm	Spot	Position	1	843
203.119	100.607	-43.491	µm	Spot	Position	1	844
188.034	103.778	-43.9688	µm	Spot	Position	1	845
205.138	112.365	-43.7742	µm	Spot	Position	1	847
237.518	115.667	-45.2938	µm	Spot	Position	1	848
184.459	119.562	-45.5508	µm	Spot	Position	1	849
211.412	122.283	-44.1196	µm	Spot	Position	1	850
191.643	127.547	-44.374	µm	Spot	Position	1	851
167.447	140.999	-43.2275	µm	Spot	Position	1	852
230.456	146.814	-43.333	µm	Spot	Position	1	853
208.983	85.2171	-41.2059	µm	Spot	Position	1	854
224.682	101.443	-40.483	µm	Spot	Position	1	855
201.597	120.09	-41.6736	µm	Spot	Position	1	856
174.521	137.053	-40.7585	µm	Spot	Position	1	857
183.928	148.557	-40.1223	µm	Spot	Position	1	858
203.625	152.831	-41.0847	µm	Spot	Position	1	859
173.49	156.908	-38.6738	µm	Spot	Position	1	860
175.059	84.5847	-36.6203	µm	Spot	Position	1	861
223.133	85.2827	-34.9425	µm	Spot	Position	1	862
202.292	86.1772	-36.9182	µm	Spot	Position	1	863
184.713	88.1394	-36.093	µm	Spot	Position	1	864
217.14	92.839	-36.8392	µm	Spot	Position	1	865
243.148	93.4742	-36.6707	µm	Spot	Position	1	866
170.072	97.4134	-35.465	µm	Spot	Position	1	867
192.012	99.2832	-35.7871	µm	Spot	Position	1	868
170.03	110.262	-35.5574	µm	Spot	Position	1	869
203.484	110.489	-36.6335	µm	Spot	Position	1	870
192.165	112.346	-37.0305	µm	Spot	Position	1	871
230.902	117.883	-36.1282	µm	Spot	Position	1	872
214.761	122.612	-35.1593	µm	Spot	Position	1	873
228.463	137.45	-34.5458	µm	Spot	Position	1	874
205.869	137.667	-37.53	µm	Spot	Position	1	875
198.498	141.603	-35.991	µm	Spot	Position	1	876
239.727	142.244	-36.0726	µm	Spot	Position	1	877
217.583	147.397	-34.8123	µm	Spot	Position	1	878
177.01	150.78	-34.9385	µm	Spot	Position	1	879
211.062	161.023	-34.7911	µm	Spot	Position	1	880
234.997	88.8898	-31.8189	µm	Spot	Position	1	881
250.035	88.6442	-31.8891	µm	Spot	Position	1	882
228.372	102.82	-30.2475	µm	Spot	Position	1	884
218.874	104.421	-31.8896	µm	Spot	Position	1	885
193.323	107.012	-31.0001	µm	Spot	Position	1	886
236.28	111.305	-31.4188	µm	Spot	Position	1	887
186.385	124.54	-31.3084	µm	Spot	Position	1	888
244.471	130.923	-31.5064	µm	Spot	Position	1	889
179.827	132.711	-33.0654	µm	Spot	Position	1	890
186.969	163.627	-32.4674	µm	Spot	Position	1	891
204.97	84.9265	-27.0081	µm	Spot	Position	1	892
201.567	95.5167	-27.1345	µm	Spot	Position	1	893
195.212	117.483	-26.9324	µm	Spot	Position	1	894
225.497	126.512	-28.9148	µm	Spot	Position	1	895
234.506	126.534	-27.0547	µm	Spot	Position	1	896
177.225	141.132	-27.6674	µm	Spot	Position	1	897
246.151	142.17	-27.9641	µm	Spot	Position	1	898
195.506	154.023	-28.6095	µm	Spot	Position	1	899
179.402	160.506	-27.6409	µm	Spot	Position	1	900
243.535	90.5464	-22.4145	µm	Spot	Position	1	901
169.749	95.3193	-23.4825	µm	Spot	Position	1	902
235.112	106.437	-23.0205	µm	Spot	Position	1	903
183.779	122.442	-23.8501	µm	Spot	Position	1	904
207.555	125.48	-24.9986	µm	Spot	Position	1	905
171.955	126.337	-24.5009	µm	Spot	Position	1	906
194.118	146.513	-23.0151	µm	Spot	Position	1	907
236.198	152.15	-24.415	µm	Spot	Position	1	908
191.807	103.782	-20.4407	µm	Spot	Position	1	910
231.574	118.117	-20.5286	µm	Spot	Position	1	911
202.482	122.192	-20.7915	µm	Spot	Position	1	912
169.063	123.777	-19.3141	µm	Spot	Position	1	913
220.202	141.272	-20.1641	µm	Spot	Position	1	916
240.719	144.062	-18.4044	µm	Spot	Position	1	917
173.976	150.458	-18.7362	µm	Spot	Position	1	918
213.291	150.385	-19.4399	µm	Spot	Position	1	919
169.232	158.553	-21.4056	µm	Spot	Position	1	920
235.12	159.006	-20.4779	µm	Spot	Position	1	921
221.171	84.32	-15.919	µm	Spot	Position	1	923
231.569	89.465	-15.6299	µm	Spot	Position	1	924
207.59	91.3386	-16.7111	µm	Spot	Position	1	927
229.993	100.08	-15.0791	µm	Spot	Position	1	928
237.981	101.049	-16.72	µm	Spot	Position	1	929
210.678	103.444	-16.4088	µm	Spot	Position	1	930
195.951	110.535	-15.2054	µm	Spot	Position	1	931
187.831	114.894	-16.3724	µm	Spot	Position	1	933
211.426	131.63	-16.8437	µm	Spot	Position	1	935
205.212	140.569	-16.7604	µm	Spot	Position	1	936
233.211	140.493	-15.477	µm	Spot	Position	1	937
179.499	142.766	-16.9113	µm	Spot	Position	1	938
185.009	152.129	-16.4776	µm	Spot	Position	1	939
231.689	155.826	-15.3487	µm	Spot	Position	1	940
246.514	102.651	-13.0786	µm	Spot	Position	1	941
171.392	105.233	-10.9553	µm	Spot	Position	1	942
235.176	126.572	-12.5044	µm	Spot	Position	1	946
176.259	137.515	-11.4486	µm	Spot	Position	1	949
185.125	146.347	-11.1864	µm	Spot	Position	1	950
225.13	84.1241	-8.78978	µm	Spot	Position	1	952
193.13	86.6032	-8.77224	µm	Spot	Position	1	953
217.961	105.767	-8.5388	µm	Spot	Position	1	954
227.478	132.01	-8.14573	µm	Spot	Position	1	956
167.575	132.717	-7.85751	µm	Spot	Position	1	957
249.483	133.466	-7.56058	µm	Spot	Position	1	958
204.443	137.32	-8.10669	µm	Spot	Position	1	959
210.292	137.479	-7.42133	µm	Spot	Position	1	960
244.019	140.118	-7.0775	µm	Spot	Position	1	961
173.92	142.281	-7.14824	µm	Spot	Position	1	962
238.274	152.655	-8.8426	µm	Spot	Position	1	963
203.683	157.157	-9.52118	µm	Spot	Position	1	964
213.226	158.046	-9.1039	µm	Spot	Position	1	965
240.623	166.493	-7.17953	µm	Spot	Position	1	966
225.169	94.127	-4.73199	µm	Spot	Position	1	968
217.287	96.8078	-4.40456	µm	Spot	Position	1	969
233.886	124.395	-4.03537	µm	Spot	Position	1	971
231.604	147.826	-3.10264	µm	Spot	Position	1	973
220.58	160.157	-2.80455	µm	Spot	Position	1	974
185.484	162.366	-3.79838	µm	Spot	Position	1	975
179.93	166.493	-4.91002	µm	Spot	Position	1	976
254.962	87.7121	-44.2027	µm	Spot	Position	1	1038
252.788	125.65	-43.8758	µm	Spot	Position	1	1039
258.512	110.047	-40.0166	µm	Spot	Position	1	1040
250.418	136.375	-38.9191	µm	Spot	Position	1	1041
264.302	99.6098	-37.0185	µm	Spot	Position	1	1042
256.501	102.56	-35.2573	µm	Spot	Position	1	1043
262.063	92.5692	-32.5418	µm	Spot	Position	1	1045
261.688	132.153	-31.5971	µm	Spot	Position	1	1046
259.276	93.4169	-27.6225	µm	Spot	Position	1	1048
260.028	111.117	-26.6182	µm	Spot	Position	1	1049
269.882	111.33	-26.7955	µm	Spot	Position	1	1050
257.299	101.255	-23.3553	µm	Spot	Position	1	1051
254.874	124.122	-22.9073	µm	Spot	Position	1	1052
253.088	133.12	-23.4348	µm	Spot	Position	1	1053
254.376	149.68	-22.2077	µm	Spot	Position	1	1054
266.349	102.485	-19.6973	µm	Spot	Position	1	1055
266.803	89.9441	-15.1259	µm	Spot	Position	1	1056
259.138	91.6331	-14.5317	µm	Spot	Position	1	1057
258.675	107.743	-16.2547	µm	Spot	Position	1	1058
254.313	126.809	-14.8667	µm	Spot	Position	1	1059
276.976	86.1235	-10.408	µm	Spot	Position	1	1061
269.679	103.144	-10.1676	µm	Spot	Position	1	1063
269.9	137.987	-4.72055	µm	Spot	Position	1	1064
253.64	152.537	-3.0287	µm	Spot	Position	1	1065
77.4557	60.7195	-1.5491	µm	Spot	Position	1	1069
68.2853	70.2115	-0.234695	µm	Spot	Position	1	1070
82.4076	77.8565	0.682213	µm	Spot	Position	1	1071
74.5255	50.3812	4.89877	µm	Spot	Position	1	1077
79.623	36.7662	8.60823	µm	Spot	Position	1	1079
73.8206	65.1585	11.0191	µm	Spot	Position	1	1083
78.7065	60.0205	16.5286	µm	Spot	Position	1	1084
60.8279	18.1352	19.7188	µm	Spot	Position	1	1085
72.1499	53.6376	18.9874	µm	Spot	Position	1	1090
60.6844	67.1435	20.1383	µm	Spot	Position	1	1091
78.5622	47.4825	23.0368	µm	Spot	Position	1	1094
63.9638	67.4971	28.848	µm	Spot	Position	1	1097
78.0782	56.5637	39.7576	µm	Spot	Position	1	1106
132.637	0.325818	0.469055	µm	Spot	Position	1	1123
145.318	0.325818	1.00798	µm	Spot	Position	1	1124
159.001	9.0259	-0.727596	µm	Spot	Position	1	1125
99.2459	17.7555	0.730934	µm	Spot	Position	1	1126
143.567	21.1978	-0.732765	µm	Spot	Position	1	1127
99.8937	54.2854	-1.08784	µm	Spot	Position	1	1130
158.045	64.5305	0.48172	µm	Spot	Position	1	1133
108.289	76.2745	-1.11815	µm	Spot	Position	1	1134
99.4935	7.70151	4.68832	µm	Spot	Position	1	1135
166.73	12.0489	4.7231	µm	Spot	Position	1	1136
131.047	38.9	3.34119	µm	Spot	Position	1	1138
158.337	41.3782	5.21127	µm	Spot	Position	1	1139
102.975	45.955	4.13947	µm	Spot	Position	1	1140
92.7627	46.6582	4.73863	µm	Spot	Position	1	1141
127.965	73.9205	3.8223	µm	Spot	Position	1	1142
115.668	0.325818	7.60065	µm	Spot	Position	1	1143
129.898	11.7797	8.50251	µm	Spot	Position	1	1146
116.426	16.9816	9.25055	µm	Spot	Position	1	1147
101.466	20.0016	7.11254	µm	Spot	Position	1	1148
164.178	23.0909	7.41732	µm	Spot	Position	1	1149
141.101	28.1535	7.33026	µm	Spot	Position	1	1150
100.901	33.1635	7.46531	µm	Spot	Position	1	1151
89.1915	59.596	7.84679	µm	Spot	Position	1	1154
113.796	64.4	9.49175	µm	Spot	Position	1	1155
93.3376	66.9104	6.79301	µm	Spot	Position	1	1156
101.302	67.2472	7.79102	µm	Spot	Position	1	1157
120.074	80.3254	6.88765	µm	Spot	Position	1	1158
128.108	7.33065	10.329	µm	Spot	Position	1	1161
94.9003	30.7909	12.0935	µm	Spot	Position	1	1163
99.5061	39.6796	11.0883	µm	Spot	Position	1	1166
131.922	65.2962	11.0906	µm	Spot	Position	1	1169
84.8486	73.9381	10.4524	µm	Spot	Position	1	1171
141.552	77.8495	12.3927	µm	Spot	Position	1	1173
123.635	0.325818	17.5945	µm	Spot	Position	1	1174
140.056	8.76609	14.8784	µm	Spot	Position	1	1175
122.013	13.8176	14.9788	µm	Spot	Position	1	1176
132.325	15.6376	16.5777	µm	Spot	Position	1	1177
154.904	16.8023	16.4028	µm	Spot	Position	1	1178
156.436	30.7955	16.1084	µm	Spot	Position	1	1180
156.485	40.4913	16.3334	µm	Spot	Position	1	1183
129.95	50.0833	14.5614	µm	Spot	Position	1	1184
119.227	58.84	16.0279	µm	Spot	Position	1	1185
137.64	73.5224	14.914	µm	Spot	Position	1	1187
127.471	78.5941	16.1623	µm	Spot	Position	1	1188
149.144	5.02566	19.7048	µm	Spot	Position	1	1189
93.9128	11.8669	19.4881	µm	Spot	Position	1	1190
161.818	19.4074	18.8665	µm	Spot	Position	1	1191
109.541	19.6519	19.6699	µm	Spot	Position	1	1192
92.8749	36.3034	18.666	µm	Spot	Position	1	1195
90.5344	48.0156	21.2918	µm	Spot	Position	1	1197
98.384	48.087	19.4793	µm	Spot	Position	1	1198
112.361	52.9917	20.1935	µm	Spot	Position	1	1200
102.306	55.0685	20.2271	µm	Spot	Position	1	1201
86.2665	57.5336	19.7107	µm	Spot	Position	1	1203
93.421	57.3823	20.5798	µm	Spot	Position	1	1204
92.0177	67.0493	21.7763	µm	Spot	Position	1	1205
113.649	67.7975	21.151	µm	Spot	Position	1	1206
147.953	73.1299	20.0989	µm	Spot	Position	1	1208
134.817	3.87846	22.798	µm	Spot	Position	1	1209
140.804	15.7843	23.4208	µm	Spot	Position	1	1210
104.095	38.9947	23.7262	µm	Spot	Position	1	1211
115.018	46.6895	23.3686	µm	Spot	Position	1	1213
86.7938	70.0492	22.5744	µm	Spot	Position	1	1216
105.183	80.5812	24.1177	µm	Spot	Position	1	1218
153.178	0.325818	28.893	µm	Spot	Position	1	1219
116.636	8.58563	29.4853	µm	Spot	Position	1	1220
165.647	9.29903	27.5154	µm	Spot	Position	1	1221
148.231	0.325818	31.7207	µm	Spot	Position	1	1228
158.752	0.325818	31.597	µm	Spot	Position	1	1229
111.742	31.0637	32.4945	µm	Spot	Position	1	1232
117.252	44.9899	32.552	µm	Spot	Position	1	1234
92.9232	48.3122	31.2196	µm	Spot	Position	1	1235
143.223	48.5631	33.1098	µm	Spot	Position	1	1236
98.6729	54.8675	33.1673	µm	Spot	Position	1	1237
124.279	59.7836	32.9701	µm	Spot	Position	1	1239
102.949	64.2872	32.2838	µm	Spot	Position	1	1240
95.0247	71.9321	31.6271	µm	Spot	Position	1	1242
108.885	81.8623	31.0632	µm	Spot	Position	1	1244
125.33	82.828	31.8008	µm	Spot	Position	1	1245
151.048	8.16177	36.3209	µm	Spot	Position	1	1246
115.167	11.9011	35.8001	µm	Spot	Position	1	1247
125.16	18.3589	36.7384	µm	Spot	Position	1	1248
142.447	29.7651	37.0758	µm	Spot	Position	1	1250
163.72	32.5733	35.6959	µm	Spot	Position	1	1251
107.068	48.1288	35.4833	µm	Spot	Position	1	1254
142.381	72.3131	35.3548	µm	Spot	Position	1	1255
138.365	6.60329	40.634	µm	Spot	Position	1	1256
112.249	17.3061	40.9003	µm	Spot	Position	1	1257
121.446	26.107	40.113	µm	Spot	Position	1	1259
105.116	60.6753	39.7387	µm	Spot	Position	1	1268
92.9485	6.60052	44.471	µm	Spot	Position	1	1272
89.9294	58.4582	42.5006	µm	Spot	Position	1	1274
163.381	3.95828	47.3382	µm	Spot	Position	1	1278
145.727	9.07712	47.9593	µm	Spot	Position	1	1279
159.92	14.5975	48.3834	µm	Spot	Position	1	1280
129.749	17.2341	49.1588	µm	Spot	Position	1	1281
138.459	20.7686	49.0611	µm	Spot	Position	1	1282
129.614	31.8686	49.166	µm	Spot	Position	1	1285
146.717	41.4912	47.6915	µm	Spot	Position	1	1288
96.9227	57.8329	47.8555	µm	Spot	Position	1	1294
120.554	10.3256	50.9359	µm	Spot	Position	1	1296
151.105	20.72	51.2644	µm	Spot	Position	1	1299
112.707	35.0708	51.9178	µm	Spot	Position	1	1300
138.968	35.3782	52.0022	µm	Spot	Position	1	1301
104.057	47.4232	50.3748	µm	Spot	Position	1	1303
127.575	52.4876	51.8402	µm	Spot	Position	1	1304
88.3387	76.2366	50.9276	µm	Spot	Position	1	1308
131.66	76.2839	52.0654	µm	Spot	Position	1	1309
128.778	82.1027	52.1809	µm	Spot	Position	1	1312
140.776	7.43689	55.1923	µm	Spot	Position	1	1313
95.5216	25.0345	60.8834	µm	Spot	Position	1	1319
149.212	27.6933	59.1984	µm	Spot	Position	1	1321
165.75	28.5697	59.9197	µm	Spot	Position	1	1322
134.069	33.3282	58.8783	µm	Spot	Position	1	1323
96.895	43.6149	59.9725	µm	Spot	Position	1	1324
171.35	0.325818	-0.0244141	µm	Spot	Position	1	1332
187.048	0.325818	-0.526157	µm	Spot	Position	1	1333
197.225	0.325818	-1.16212	µm	Spot	Position	1	1334
204.814	6.70628	-0.610916	µm	Spot	Position	1	1335
239.25	10.7389	-0.0175705	µm	Spot	Position	1	1336
227.489	15.2792	-0.71986	µm	Spot	Position	1	1337
237.141	26.4887	1.14114	µm	Spot	Position	1	1338
218.054	26.802	-0.093586	µm	Spot	Position	1	1339
220.37	37.3081	-0.258633	µm	Spot	Position	1	1341
240.758	48.3464	0.170776	µm	Spot	Position	1	1342
215.554	73.9892	0.424149	µm	Spot	Position	1	1346
234.678	76.2748	0.697227	µm	Spot	Position	1	1348
202.177	20.4629	2.9261	µm	Spot	Position	1	1350
188.555	23.5551	3.23293	µm	Spot	Position	1	1352
235.87	56.783	3.81049	µm	Spot	Position	1	1354
247.479	65.19	4.63446	µm	Spot	Position	1	1355
201.198	0.325818	8.01984	µm	Spot	Position	1	1357
230.154	4.54018	8.2971	µm	Spot	Position	1	1358
199.179	6.76885	8.52044	µm	Spot	Position	1	1359
227.051	21.0515	9.70532	µm	Spot	Position	1	1361
216.061	30.5738	7.38752	µm	Spot	Position	1	1362
247.468	37.5292	7.76093	µm	Spot	Position	1	1363
231.48	39.7306	8.6038	µm	Spot	Position	1	1365
188.761	72.5508	8.29684	µm	Spot	Position	1	1369
229.132	74.6097	7.9612	µm	Spot	Position	1	1370
211.417	80.6432	9.17811	µm	Spot	Position	1	1371
183.571	0.325818	11.5985	µm	Spot	Position	1	1372
172.952	8.24026	11.6928	µm	Spot	Position	1	1373
204.287	14.8359	13.7634	µm	Spot	Position	1	1374
192.74	17.2772	13.5775	µm	Spot	Position	1	1375
208.045	31.2406	13.385	µm	Spot	Position	1	1376
197.41	47.3802	11.1045	µm	Spot	Position	1	1378
244.355	55.9626	13.2662	µm	Spot	Position	1	1380
174.939	14.9605	15.8083	µm	Spot	Position	1	1383
216.559	20.5319	15.1887	µm	Spot	Position	1	1384
230.53	42.1744	16.8318	µm	Spot	Position	1	1387
237.804	77.6703	15.463	µm	Spot	Position	1	1390
190.549	0.325818	19.532	µm	Spot	Position	1	1392
217.95	0.325818	20.1771	µm	Spot	Position	1	1393
212.886	19.5256	20.0141	µm	Spot	Position	1	1395
239.58	34.9276	21.4336	µm	Spot	Position	1	1397
216.824	40.4684	19.3031	µm	Spot	Position	1	1400
235.204	50.4893	20.3099	µm	Spot	Position	1	1402
243.552	60.4149	19.8896	µm	Spot	Position	1	1404
219.223	67.5426	19.4166	µm	Spot	Position	1	1405
245.786	70.8076	21.1786	µm	Spot	Position	1	1406
176.106	0.325818	22.646	µm	Spot	Position	1	1409
191.121	7.95459	23.0356	µm	Spot	Position	1	1410
230.472	24.3975	23.6231	µm	Spot	Position	1	1411
230.424	45.4004	23.9394	µm	Spot	Position	1	1413
212.539	47.6751	23.8093	µm	Spot	Position	1	1414
218.132	9.96162	28.5699	µm	Spot	Position	1	1419
203.576	21.0129	26.9135	µm	Spot	Position	1	1421
249.021	23.1168	26.9084	µm	Spot	Position	1	1422
245.277	69.2886	26.7994	µm	Spot	Position	1	1428
167.738	0.325818	33.0165	µm	Spot	Position	1	1429
194.895	21.6431	31.5717	µm	Spot	Position	1	1431
226.058	28.448	33.1651	µm	Spot	Position	1	1432
209.717	39.7628	31.8091	µm	Spot	Position	1	1433
248.236	51.4007	32.34	µm	Spot	Position	1	1434
241.289	62.0992	32.3576	µm	Spot	Position	1	1435
203.758	11.1721	34.9019	µm	Spot	Position	1	1438
230.473	45.7964	35.7855	µm	Spot	Position	1	1442
217.67	75.2402	36.1527	µm	Spot	Position	1	1445
243.263	78.2619	35.4142	µm	Spot	Position	1	1446
173.469	4.96172	40.4275	µm	Spot	Position	1	1449
170.37	8.83969	40.6467	µm	Spot	Position	1	1450
187.704	9.79261	38.5705	µm	Spot	Position	1	1451
232.722	14.4009	39.7351	µm	Spot	Position	1	1452
207.998	17.6965	41.4755	µm	Spot	Position	1	1453
193.609	20.3492	39.7051	µm	Spot	Position	1	1454
178.678	29.4803	40.8323	µm	Spot	Position	1	1456
214.355	30.3247	40.3347	µm	Spot	Position	1	1457
226.782	30.0384	38.8338	µm	Spot	Position	1	1458
213.264	43.7122	39.1702	µm	Spot	Position	1	1460
223.179	64.8931	41.0166	µm	Spot	Position	1	1466
184.966	74.6472	39.4659	µm	Spot	Position	1	1467
235.78	71.1287	44.7888	µm	Spot	Position	1	1470
187.472	8.37122	49.1927	µm	Spot	Position	1	1473
218.84	20.3002	49.1447	µm	Spot	Position	1	1475
188.778	25.1786	48.2257	µm	Spot	Position	1	1476
176.93	28.7707	47.5825	µm	Spot	Position	1	1477
230.885	51.4653	48.6974	µm	Spot	Position	1	1480
222.226	72.0205	48.478	µm	Spot	Position	1	1484
210.024	30.9507	51.7166	µm	Spot	Position	1	1486
170.116	36.9136	51.9393	µm	Spot	Position	1	1487
240.124	42.6758	52.5877	µm	Spot	Position	1	1489
169.283	21.4844	54.8877	µm	Spot	Position	1	1495
177.922	24.08	55.6809	µm	Spot	Position	1	1496
224.781	54.633	55.8138	µm	Spot	Position	1	1499
230.178	73.5584	55.6937	µm	Spot	Position	1	1502
218.828	75.7816	56.8026	µm	Spot	Position	1	1503
199.454	45.8057	59.7141	µm	Spot	Position	1	1511
177.534	77.7106	59.546	µm	Spot	Position	1	1517
169.86	79.2612	59.3644	µm	Spot	Position	1	1518
251.263	35.6867	1.44101	µm	Spot	Position	1	1519
263.446	52.9974	3.52584	µm	Spot	Position	1	1521
276.831	70.2195	5.35513	µm	Spot	Position	1	1522
262.832	77.0294	4.64227	µm	Spot	Position	1	1523
269.89	44.104	8.31371	µm	Spot	Position	1	1524
266.227	64.9686	7.25645	µm	Spot	Position	1	1525
264.03	40.3323	13.202	µm	Spot	Position	1	1527
263.407	63.4146	13.0994	µm	Spot	Position	1	1528
269.5	74.191	12.6315	µm	Spot	Position	1	1529
253.984	52.9346	15.8465	µm	Spot	Position	1	1530
275.749	57.8063	16.6814	µm	Spot	Position	1	1531
262.758	79.032	16.4847	µm	Spot	Position	1	1532
252.845	60.9646	41.0213	µm	Spot	Position	1	1542
250.572	68.2939	60.3427	µm	Spot	Position	1	1544
82.8651	88.6784	32.1755	µm	Spot	Position	1	1566
154.751	89.8934	-0.963795	µm	Spot	Position	1	1568
146.979	91.92	-1.08694	µm	Spot	Position	1	1569
140.266	108.915	0.426857	µm	Spot	Position	1	1571
129.749	85.1608	4.32207	µm	Spot	Position	1	1574
104.325	88.9851	4.32142	µm	Spot	Position	1	1575
132.266	110.742	5.72601	µm	Spot	Position	1	1576
159.271	123.28	3.96453	µm	Spot	Position	1	1578
159.435	138.814	3.92196	µm	Spot	Position	1	1579
121.716	93.2193	8.89667	µm	Spot	Position	1	1584
147.858	112.801	7.6019	µm	Spot	Position	1	1585
158.203	133.533	9.0759	µm	Spot	Position	1	1586
145.786	85.059	11.162	µm	Spot	Position	1	1591
138.306	94.6272	12.5276	µm	Spot	Position	1	1593
142.23	104.734	13.3618	µm	Spot	Position	1	1594
150.269	116.745	12.0643	µm	Spot	Position	1	1596
156.854	126.236	12.0879	µm	Spot	Position	1	1597
94.5083	85.7052	15.3161	µm	Spot	Position	1	1604
134.413	107.499	14.9727	µm	Spot	Position	1	1606
133.971	94.8569	20.453	µm	Spot	Position	1	1614
144.243	102.149	20.6947	µm	Spot	Position	1	1616
126.843	118.668	20.1891	µm	Spot	Position	1	1617
143.441	122.247	18.5459	µm	Spot	Position	1	1618
164.814	136.248	19.7015	µm	Spot	Position	1	1620
139.981	103.476	24.236	µm	Spot	Position	1	1626
152.977	132.646	24.522	µm	Spot	Position	1	1629
132.116	89.0291	31.7296	µm	Spot	Position	1	1638
106.316	97.1516	32.0065	µm	Spot	Position	1	1639
139.477	104.136	30.5272	µm	Spot	Position	1	1640
144.755	104.682	32.9939	µm	Spot	Position	1	1641
120.12	123.682	33.829	µm	Spot	Position	1	1644
148.899	129.427	32.4198	µm	Spot	Position	1	1645
115.19	88.1835	35.1526	µm	Spot	Position	1	1650
126.111	108.224	35.315	µm	Spot	Position	1	1651
162.08	121.004	36.2987	µm	Spot	Position	1	1652
157.945	103.638	38.6582	µm	Spot	Position	1	1659
164.205	143.412	39.2776	µm	Spot	Position	1	1662
139.802	130.745	43.763	µm	Spot	Position	1	1669
165.111	157.163	45.0526	µm	Spot	Position	1	1672
137.555	96.6008	47.0827	µm	Spot	Position	1	1673
153.714	112.593	47.9905	µm	Spot	Position	1	1674
131.677	126.121	49.7873	µm	Spot	Position	1	1675
157.472	90.5126	52.3696	µm	Spot	Position	1	1678
121.515	98.5743	50.8962	µm	Spot	Position	1	1680
160.166	104.639	50.7654	µm	Spot	Position	1	1681
154.054	134.575	50.9937	µm	Spot	Position	1	1682
140.448	103.666	55.7785	µm	Spot	Position	1	1684
163.048	148.492	55.2921	µm	Spot	Position	1	1686
182.778	88.4337	1.01202	µm	Spot	Position	1	1690
247.576	92.9148	0.266991	µm	Spot	Position	1	1691
250.137	101.344	-1.55281	µm	Spot	Position	1	1692
188.515	116.195	-0.936726	µm	Spot	Position	1	1694
205.312	126.162	0.83213	µm	Spot	Position	1	1696
178.836	130.711	1.04841	µm	Spot	Position	1	1697
232.803	138.653	1.38835	µm	Spot	Position	1	1698
204.284	145.827	0.863129	µm	Spot	Position	1	1700
217.305	156.05	-0.202076	µm	Spot	Position	1	1701
211.863	159.501	0.389641	µm	Spot	Position	1	1702
234.121	160.084	0.453217	µm	Spot	Position	1	1703
213.604	87.0719	3.10633	µm	Spot	Position	1	1704
241.806	88.9344	4.32046	µm	Spot	Position	1	1705
169.845	94.6005	3.68768	µm	Spot	Position	1	1706
241.558	123.326	4.09483	µm	Spot	Position	1	1709
168.108	125.788	2.84427	µm	Spot	Position	1	1711
185.983	138.84	2.93819	µm	Spot	Position	1	1712
224.046	142.449	3.98499	µm	Spot	Position	1	1713
229.193	148.95	2.94957	µm	Spot	Position	1	1714
178.006	151.381	3.41217	µm	Spot	Position	1	1715
187.24	154.372	5.59032	µm	Spot	Position	1	1716
201.475	156.671	4.12051	µm	Spot	Position	1	1717
172.36	87.7997	7.97944	µm	Spot	Position	1	1718
224.931	112.917	7.50012	µm	Spot	Position	1	1720
237.931	120.937	8.73208	µm	Spot	Position	1	1721
185.266	147.435	9.76064	µm	Spot	Position	1	1722
210.119	151.315	8.00475	µm	Spot	Position	1	1723
237.5	162.355	9.1191	µm	Spot	Position	1	1724
237.885	100.944	11.3314	µm	Spot	Position	1	1725
189.861	112.286	10.9277	µm	Spot	Position	1	1728
241.518	137.486	12.7781	µm	Spot	Position	1	1731
176.009	148.862	11.159	µm	Spot	Position	1	1732
196.605	148.701	12.1046	µm	Spot	Position	1	1733
168.135	150.92	12.4333	µm	Spot	Position	1	1734
178.336	158.282	12.7018	µm	Spot	Position	1	1736
194.154	160.849	12.4099	µm	Spot	Position	1	1737
204.974	161.326	12.7777	µm	Spot	Position	1	1738
181.124	120.932	15.3732	µm	Spot	Position	1	1740
227.905	131.636	15.8267	µm	Spot	Position	1	1741
226.697	146.111	15.1207	µm	Spot	Position	1	1742
222.638	162.071	16.9839	µm	Spot	Position	1	1743
247.765	128.218	19.0444	µm	Spot	Position	1	1753
212.713	128.953	19.3729	µm	Spot	Position	1	1754
200.05	134.551	18.691	µm	Spot	Position	1	1756
244.248	139.326	21.2198	µm	Spot	Position	1	1758
233.906	139.94	19.7597	µm	Spot	Position	1	1759
185.44	141.112	19.8806	µm	Spot	Position	1	1760
212.429	141.509	18.5846	µm	Spot	Position	1	1761
191.889	144.334	21.0615	µm	Spot	Position	1	1762
170.257	147.324	21.0684	µm	Spot	Position	1	1763
167.904	154.784	20.0731	µm	Spot	Position	1	1764
188.665	163.676	20.8975	µm	Spot	Position	1	1765
230.903	166.493	19.6086	µm	Spot	Position	1	1766
210.434	92.0913	23.3281	µm	Spot	Position	1	1768
196.782	111.772	23.1211	µm	Spot	Position	1	1771
247.096	121.49	25.937	µm	Spot	Position	1	1773
203.806	139.486	23.7475	µm	Spot	Position	1	1775
234.578	146.529	24.7401	µm	Spot	Position	1	1776
217.91	147.564	24.7568	µm	Spot	Position	1	1777
207.753	166.493	24.2083	µm	Spot	Position	1	1778
248.422	95.377	28.9785	µm	Spot	Position	1	1779
176.873	150.026	27.3096	µm	Spot	Position	1	1783
227.823	154.64	28.3682	µm	Spot	Position	1	1784
209.545	159.796	28.7092	µm	Spot	Position	1	1785
235.961	159.998	27.6216	µm	Spot	Position	1	1786
221.709	166.493	27.9661	µm	Spot	Position	1	1787
235.424	85.9321	32.064	µm	Spot	Position	1	1789
217.044	100.261	31.2029	µm	Spot	Position	1	1792
195.372	114.342	32.0016	µm	Spot	Position	1	1794
217.892	120.014	32.4615	µm	Spot	Position	1	1796
235.479	127.427	32.1138	µm	Spot	Position	1	1797
169.134	133.632	31.1232	µm	Spot	Position	1	1799
213.016	133.651	31.5828	µm	Spot	Position	1	1800
193.606	134.442	31.7104	µm	Spot	Position	1	1801
204.066	146.033	32.7718	µm	Spot	Position	1	1803
249.017	153.34	30.7069	µm	Spot	Position	1	1804
234.809	166.493	32.1964	µm	Spot	Position	1	1805
211.981	140.38	37.1058	µm	Spot	Position	1	1808
202.351	155.943	35.8902	µm	Spot	Position	1	1809
237.57	87.0909	40.3155	µm	Spot	Position	1	1810
248.593	90.7488	38.973	µm	Spot	Position	1	1811
229.888	114.328	40.5067	µm	Spot	Position	1	1812
208.802	123.247	40.9214	µm	Spot	Position	1	1813
208.239	138.107	40.3607	µm	Spot	Position	1	1816
216.27	147.865	40.7782	µm	Spot	Position	1	1818
234.595	150.425	41.6981	µm	Spot	Position	1	1819
180.01	153.782	38.6518	µm	Spot	Position	1	1820
231.685	163.042	40.6422	µm	Spot	Position	1	1821
177.529	120.02	45.3918	µm	Spot	Position	1	1825
216.679	159.83	44.4956	µm	Spot	Position	1	1827
218.774	111.65	47.0731	µm	Spot	Position	1	1830
194.007	131.03	47.3602	µm	Spot	Position	1	1831
231.134	138.888	46.9777	µm	Spot	Position	1	1832
205.525	141.887	47.1299	µm	Spot	Position	1	1833
230.886	107.693	50.6382	µm	Spot	Position	1	1838
215.26	118.396	50.9027	µm	Spot	Position	1	1839
189.47	119.396	52.4791	µm	Spot	Position	1	1840
169.572	120.939	50.618	µm	Spot	Position	1	1841
204.909	127.087	51.1505	µm	Spot	Position	1	1842
224.284	129.259	51.2865	µm	Spot	Position	1	1843
235.713	159.529	51.6361	µm	Spot	Position	1	1847
218.505	92.9577	56.0959	µm	Spot	Position	1	1848
233.676	92.2744	59.7961	µm	Spot	Position	1	1853
218.147	105.647	59.5206	µm	Spot	Position	1	1855
209.847	110.632	59.1974	µm	Spot	Position	1	1856
196.852	134.319	59.2106	µm	Spot	Position	1	1857
260.655	91.5952	1.05119	µm	Spot	Position	1	1860
280.521	95.0414	-0.000328064	µm	Spot	Position	1	1861
262.86	116.917	-1.12275	µm	Spot	Position	1	1862
253.49	119.173	0.430939	µm	Spot	Position	1	1863
260.883	155.784	1.60478	µm	Spot	Position	1	1864
277.199	102.655	8.37486	µm	Spot	Position	1	1866
256.686	143.754	8.70679	µm	Spot	Position	1	1867
254.19	96.0065	12.8192	µm	Spot	Position	1	1868
261.713	104.808	10.6191	µm	Spot	Position	1	1869
251.301	90.316	19.4662	µm	Spot	Position	1	1873
263.502	129.755	20.6966	µm	Spot	Position	1	1875
277.58	90.779	24.8565	µm	Spot	Position	1	1876
257.819	96.5675	23.8432	µm	Spot	Position	1	1877
255.634	126.064	24.6573	µm	Spot	Position	1	1878
261.035	83.9519	29.065	µm	Spot	Position	1	1879
271.75	110.566	31.3976	µm	Spot	Position	1	1882
260.641	116.988	32.2854	µm	Spot	Position	1	1883
256.122	144.35	31.7162	µm	Spot	Position	1	1884
252.509	114.76	37.0415	µm	Spot	Position	1	1885
251.062	143.319	36.8502	µm	Spot	Position	1	1887
275.227	91.4494	39.9256	µm	Spot	Position	1	1888
262.006	109.115	41.6062	µm	Spot	Position	1	1890
254.536	127.556	41.7193	µm	Spot	Position	1	1891
255.729	150.292	39.3994	µm	Spot	Position	1	1892
252.11	144.152	47.9086	µm	Spot	Position	1	1893
106.829	41.9886	64	µm	Spot	Position	1	1907
190.814	31.8474	64	µm	Spot	Position	1	1909
245.61	40.5766	64	µm	Spot	Position	1	1911
210.503	105.306	64	µm	Spot	Position	1	1916
217.011	126.256	64	µm	Spot	Position	1	1917
230.068	144.947	64	µm	Spot	Position	1	1918
