# Supplementary material for: Glucokinase activity controls peripherally located subpopulations of β-cells that lead islet Ca2+ oscillations
Source: eLife. 2025 Feb 12;13:RP103068. doi: 10.7554/eLife.103068 (PMC11820133; doi:10.7554/eLife.103068)
Supplement: Source data 1. [file elife-103068-data1.zip › EJ155 10G F01-1_Statistics/EJ155 10G F01-1_Plot.csv]

Intensity Mean Ch=2 Img=1
====================
Time [s]	Intensity Mean::1000000000::0	Intensity Mean::1000000001::0	Intensity Mean::1000000002::0	Intensity Mean::1000000003::0	Intensity Mean::1000000004::0	Intensity Mean::1000000005::0	Intensity Mean::1000000006::0	Intensity Mean::1000000007::0	Intensity Mean::1000000008::0	Intensity Mean::1000000009::0	Intensity Mean::1000000010::0	Intensity Mean::1000000011::0	Intensity Mean::1000000012::0	Intensity Mean::1000000013::0	Intensity Mean::1000000014::0	Intensity Mean::1000000015::0	Intensity Mean::1000000016::0	Intensity Mean::1000000017::0	Intensity Mean::1000000018::0	Intensity Mean::1000000019::0	Intensity Mean::1000000020::0	Intensity Mean::1000000021::0	Intensity Mean::1000000022::0	Intensity Mean::1000000023::0	Intensity Mean::1000000024::0	Intensity Mean::1000000025::0	Intensity Mean::1000000026::0	Intensity Mean::1000000027::0	Intensity Mean::1000000028::0	Intensity Mean::1000000029::0	Intensity Mean::1000000030::0	Intensity Mean::1000000031::0	Intensity Mean::1000000032::0	Intensity Mean::1000000033::0	Intensity Mean::1000000034::0	Intensity Mean::1000000035::0	Intensity Mean::1000000036::0	Intensity Mean::1000000037::0	Intensity Mean::1000000038::0	Intensity Mean::1000000039::0	Intensity Mean::1000000040::0	Intensity Mean::1000000041::0	Intensity Mean::1000000042::0	Intensity Mean::1000000043::0	Intensity Mean::1000000044::0	Intensity Mean::1000000045::0	Intensity Mean::1000000046::0	Intensity Mean::1000000047::0	Intensity Mean::1000000048::0
0.000000	1767.14	1887.37	1939.25	1993.81	2013.75	1995.47	2089.76	1944.26	1894.38	2011.43	2216.64	1973.12	1915.56	1924.16	1849	2013.39	1846.63	2187.64	1942.16	1980.68	1999.95	1894.43	1996.76	2035.77	1916.21	2090.94	2054.29	2243.61	1801.67	1823.8	1885.86	1984.64	2075.96	1967.69	2011.22	2056.64	1986.8	2195.26	2006.26	1809.33	1853.92	2050.49	1941.81	2084.81	1881.86	1964.5	2100.97	2236.11	2205.05
0.495000	1770.86	2128.81	1919.23	2005.21	2005.27	2052.32	2071.09	1940.69	1872.95	1990.85	2209.96	1947.95	1917.67	1923.66	1846.35	2006.51	1840.43	2176.37	1932.01	1978.15	1994.25	1890.67	2004.22	2038.33	1924.96	2081.82	2042.63	2225.91	1795.45	1827.48	1885	1981.08	2071.84	1965.55	2008.81	2048.03	1985.59	2188.84	2000.71	1799.35	1850.09	2045.49	1940.29	2075.99	1879.99	1957.14	2098.63	2241.16	2203.01
0.991000	1763.79	2122.81	1919.81	2001.75	2005.8	2051.02	2057.5	1933.17	1868.41	1983.75	2190.74	1947.24	1905.45	1918.5	1842.92	2004.12	1841.52	2173.51	1939.92	1977.88	1994.48	1888.5	1991.78	2029.81	1914.74	2083.86	2045.33	2222.05	1797.76	1821.05	1874.64	1975.01	2076.75	1964.32	2002.54	2035.04	1982.41	2176.68	1988.46	1805.28	1845.51	2033.2	1933.69	2067.32	1873.04	1955.4	2089.01	2219.33	2192.71
1.486000	1758.75	2105.55	1913.38	1996.96	2003.36	2040.18	2063.5	1923.33	1856.69	1976.22	2177.78	1943.62	1905.81	1914.94	1843.06	1999.06	1839.24	2157.65	1932.88	1961.59	1986.81	1890.45	1989.92	2013.56	1910.36	2075.12	2028.95	2213.73	1799.52	1815	1873.09	1981.28	2068.6	1957.81	1996.71	2036.65	1980.04	2170.88	1977.46	1800.79	1840.14	2035.22	1929.11	2063.52	1872.48	1950.99	2070.76	2223.29	2188.36
1.981000	1761.38	2100.19	1906.09	1985.65	1986.35	2034.09	2048.04	1914.34	1861.18	1972.95	2184.08	1944.11	1896.47	1906.7	1834.19	1991.75	1836.92	2150.89	1922.71	1964.15	1979.09	1879.18	1985.96	2014.9	1909.13	2067.79	2022.56	2198.07	1789.55	1816.32	1871.42	1970.53	2059.7	1955.95	1986.9	2031.92	1973.73	2164.83	1972.65	1797.56	1836.11	2015.48	1923.28	2055.4	1868	1943.62	2077.49	2207.04	2183.49
2.476000	1759.94	2105.84	1905.98	1983.32	1990.64	2029.74	2038.19	1916.08	1850.17	1967.11	2168.84	1935.51	1896.09	1905.63	1832.66	1968.74	1830.93	2149.11	1939.29	1961.19	1973.35	1873.21	1983.78	2005.01	1908.51	2057.55	2024.15	2197.2	1782.98	1810.48	1869.29	1961.53	2055.94	1946.64	1988.88	2028.27	1964.63	2164.99	1975.65	1801.53	1836.46	2015.76	1922.81	2047.38	1864.58	1947.37	2076.58	2205.5	2174.2
2.971000	1757.76	2089.96	1907.17	1982.92	1982.01	2022.61	2039.68	1912.25	1857.08	1958.62	2168.16	1929.05	1896.59	1898.71	1835.86	1979.49	1825.3	2145.58	1920.49	1950.49	1974.81	1865.71	1971.32	2006.76	1897.5	2051.95	2014.52	2189.41	1791.79	1809.62	1874.87	1955.25	2047.84	1941.53	1987.12	2020.19	1964.01	2154.97	1977.06	1796.05	1828.08	2024.49	1922.59	2047.16	1857.37	1935.64	2061.6	2193.87	2158.53
3.467000	1755.57	2085	1902.34	1980.16	1985.73	2024.51	2041.32	1909.48	1847.96	1959.54	2150.59	1928.89	1888.42	1892.65	1830.51	1973.51	1825.2	2128.33	1914.09	1948.37	1972.61	1878	1970.18	1997.47	1896.86	2052.53	2012.73	2185.41	1783.43	1808.99	1865.58	1960.45	2042.67	1947.73	1976.77	2015.87	1956.23	2147.83	1973.03	1791.65	1831.21	2012.76	1912.54	2038.6	1855.67	1927.11	2055.32	2196.95	2161.53
3.962000	1754.24	2084.83	1899.82	1971.97	1966.95	2020.99	2026.27	1904	1845.55	1954.16	2149.66	1927.04	1887.28	1889.7	1828.79	1975.24	1826.21	2137.51	1912.92	1938.69	1964.72	1864.74	1967.12	1992	1892.76	2052.47	2003.21	2169.63	1778.38	1808.84	1859.27	1948.39	2040.98	1939.47	1976.13	2013.16	1953.63	2140.16	1955.62	1798.42	1832.82	2011.51	1911.29	2028.7	1852	1925.62	2048.81	2177.61	2156.74
4.457000	1750.77	2080.81	1893.8	1966.1	1972.75	2008.18	2030.19	1901.75	1840.82	1936.75	2141.86	1916.5	1879.42	1886.55	1821.36	1968.89	1819.85	2116.76	1914.3	1944.56	1955.24	1863.54	1962.49	1985.99	1887.83	2040.88	1993.91	2162.87	1780.81	1804.62	1855.56	1952.38	2034.74	1934.53	1972.38	2000.55	1943.25	2125.47	1952.51	1791.81	1824.8	2005.69	1902.78	2033.52	1850.1	1917.9	2045.05	2170.99	2135.03
4.952000	1750.54	2063.89	1890.18	1960.62	1959.32	1998.22	2013.97	1894.49	1833.96	1941.69	2134.36	1913.55	1878.79	1879.41	1820.18	1962.78	1817.98	2112.66	1901.53	1935.94	1953.75	1853.45	1954.07	1983.49	1880.85	2036.36	1986.55	2157.07	1772.4	1795.77	1851.87	1939.79	2020.44	1926.29	1964.44	1997.65	1939.29	2131.17	1946.94	1784.23	1826.76	1998.06	1898.46	2025.17	1850.7	1916.57	2033.72	2164.22	2142.88
5.447000	1748.63	2060.29	1885.92	1963.08	1956.6	2006.61	2011.95	1888.74	1840.85	1932.89	2130.32	1906.38	1874.69	1872.19	1814.3	1955.11	1817.32	2104.28	1897.57	1931.23	1948.23	1851.55	1951.26	1972.97	1880.55	2021.46	1981.95	2145.64	1769.5	1797.49	1852.69	1932.5	2021.12	1924.38	1961.47	1987.69	1934.92	2110.62	1942.31	1787.51	1818.06	1992.84	1897.66	2028.31	1840.93	1906.88	2037.32	2152.2	2133.38
5.943000	1747.7	2051.87	1877.61	1959.83	1961.51	1988.71	2003.59	1888.46	1833.55	1937.14	2129.16	1905.63	1869.99	1875.24	1815.87	1956.28	1814.01	2098.78	1898.83	1929.41	1953.08	1852.88	1945.46	1976.38	1871.49	2027.82	1978.05	2144.71	1771.79	1795.16	1850.77	1941.7	2012.94	1918.57	1960.12	1992.64	1935.23	2115.87	1938.86	1777.53	1811.08	1991.69	1891.89	2017.21	1840.26	1909.28	2024.01	2155.21	2131.96
6.438000	1745.39	2057.29	1878.17	1955.9	1955.23	1989.45	2006.71	1885.92	1830.33	1929.66	2115.53	1906.66	1876.55	1873.05	1811.34	1945.75	1812.78	2103.01	1893.92	1929.21	1945.42	1844.82	1946.66	1969.22	1867.86	2021.04	1982.47	2137.88	1773.36	1794.61	1845.74	1930.97	2007.7	1916.43	1947.01	1982.16	1923.33	2105.86	1935.21	1779.79	1817.89	1984.66	1889.44	2010.57	1836.1	1905.34	2023.06	2144.07	2115.55
6.933000	1747.23	2050.15	1875.12	1944.51	1952.72	1978.48	2002.82	1885.87	1826.5	1931.89	2108.54	1898.55	1862.47	1865.75	1807.25	1943.35	1812.62	2089.82	1896.38	1925.47	1938.34	1851.8	1940.76	1968.97	1869.24	2006.27	1976.55	2128.39	1766.43	1795.73	1846.84	1930.22	2009.47	1909.38	1948.82	1977.91	1931.46	2102.61	1941.29	1769.79	1808.62	1980.31	1886.57	2003.01	1835.18	1902.7	2021.92	2140.3	2111.18
7.428000	1744.82	2047.39	1881.89	1958.81	1957.28	1984.26	2000.22	1890.84	1827.69	1932.84	2117.96	1900.82	1864.5	1864.81	1809.47	1946.01	1809.71	2101.59	1890.47	1922.9	1940.97	1845.97	1944.38	1968	1872.03	2008.31	1976.35	2134.07	1769.62	1795.71	1847.66	1931.62	2008.6	1918.04	1946.51	1984.81	1926.58	2096.61	1937.94	1778.19	1814.67	1986.66	1886.54	2006.19	1836.21	1905.78	2015.31	2136.83	2116.84
7.924000	1741.68	2047.48	1875.66	1945.83	1954.29	1977.91	1999.42	1884.94	1827.41	1924.69	2103.43	1899.22	1867.69	1863.66	1810.21	1941.12	1809.98	2093.74	1881.9	1922.22	1934.51	1844.58	1939.28	1960.73	1864.41	2012.65	1962.84	2129.08	1766.38	1791.57	1846.34	1927.08	2009.17	1908.22	1944.5	1984.17	1919.34	2098.12	1926.29	1780.56	1811.87	1982.99	1885.46	2001.29	1832.71	1903.96	2014.26	2128.25	2115.43
8.419000	1742.48	2042.76	1872.26	1942.36	1948.79	1974.54	1991.87	1877.76	1819.77	1930.44	2113.24	1892.72	1857.91	1863.64	1806.16	1941.03	1805.58	2084	1882.09	1914.49	1936.95	1841.89	1939.79	1967.76	1863.42	2001.15	1966.92	2123.87	1773.43	1793.2	1839.94	1919.58	2005.71	1902.31	1940.97	1974.7	1919.81	2094.31	1925.91	1771.95	1812.81	1979.49	1881.72	1991.27	1832.74	1895.14	2017.08	2129.21	2108.39
8.914000	1737.08	2024.99	1874.47	1942.39	1941.83	1977.48	1986.71	1877.9	1821.79	1916.09	2098.16	1888.43	1859.9	1862.57	1801.74	1941.36	1805.18	2078.86	1885.17	1918.4	1938.44	1841.49	1932.93	1959.62	1857.79	2000.83	1956.59	2114.99	1773.76	1789.9	1836.95	1923.25	2000	1901.1	1936.65	1972.73	1923.11	2084.58	1925.1	1771.12	1807.44	1975.68	1876.78	1992.62	1830.68	1894.96	2005.38	2133.79	2097.74
9.409000	1741.01	2028.91	1871.59	1945.25	1939.95	1968.52	1984.92	1877.31	1814.92	1913.07	2097.24	1888.37	1856.12	1856.62	1800.71	1935.71	1798.79	2070.93	1880.05	1907.42	1931.96	1835.26	1928.47	1947.67	1857.59	1998.27	1959.85	2110.36	1763.86	1785.66	1833.49	1920	1991.85	1892.32	1939.24	1967.17	1919.46	2086.81	1916.41	1765.6	1804.22	1961.01	1868.62	1989.47	1825.23	1888.63	1999.76	2121.53	2088.36
9.904000	1736.39	2014.63	1861.31	1939.53	1941.01	1966.51	1981.73	1868.35	1815.37	1920.1	2088.17	1889.86	1855.59	1852.69	1797.82	1935.81	1799.14	2072.46	1879.96	1904.01	1929.87	1831.46	1930.72	1945.53	1853.33	1981.01	1957	2103.07	1766.31	1787.61	1833.57	1911.67	1991.46	1896.69	1934.78	1966.48	1912.87	2075.74	1917	1768.51	1802.33	1964.2	1867.1	1985.3	1825.45	1887.62	1995.05	2111.09	2091.67
10.400000	1736.58	2016.95	1862.24	1923.73	1930.03	1958.97	1972.23	1865.01	1818.03	1913.41	2081.38	1880.2	1849.1	1851.41	1797.6	1929.43	1793.14	2065.73	1874.01	1904.46	1918.91	1825.38	1920.38	1945.86	1850.33	1983.03	1953.11	2093.76	1756.83	1782.33	1831.62	1911.87	1982.31	1892.56	1929.14	1959.22	1903.68	2069.4	1915.69	1764.19	1800.91	1960.22	1872.01	1982.55	1817.97	1884.44	1991.4	2105.67	2077.37
10.895000	1735.57	2004.77	1863.06	1931.75	1926.01	1956.22	1977.94	1862.83	1812.05	1906.39	2081.47	1873.37	1854.54	1846.91	1794.97	1926.86	1797.08	2059.76	1868.42	1902.72	1917.89	1832.14	1919.53	1938.24	1850.81	1980.35	1946	2094.59	1760.45	1773.71	1829.97	1907.55	1980.48	1889.09	1924.24	1956.31	1908.85	2065.92	1900.87	1763.21	1800.45	1963.31	1863.56	1979.52	1817.51	1882.54	1989.22	2104.47	2079.72
11.390000	1735.74	2007.28	1855.36	1926.21	1927.61	1946.62	1964.91	1864.08	1813.27	1898.51	2077.24	1875.39	1845.99	1840.5	1795.03	1927.22	1793.31	2059.72	1864.47	1901.65	1919.59	1829.91	1913.33	1931.72	1843.55	1980.82	1934.8	2091.12	1752.95	1780.77	1828.09	1911.93	1976.27	1887.91	1919.22	1956.66	1902.03	2059.49	1906.71	1761.91	1796.08	1949.44	1857.81	1971.74	1813.12	1878.19	1982.74	2088.93	2064.29
11.885000	1734.55	2006.27	1850.76	1931.52	1924.03	1950.25	1965.13	1862.63	1809.09	1903.41	2079.78	1866.01	1844.97	1842	1794.16	1915.21	1794.25	2055.31	1864.06	1894.86	1918.28	1819.09	1915.92	1933.36	1843.87	1977.12	1937.33	2079.97	1752.62	1777.43	1825.06	1908.54	1974.66	1885.14	1921.14	1946.3	1894.97	2062.79	1902.06	1762.12	1799.64	1955.93	1864.31	1965.99	1812.21	1875.24	1983.71	2093.78	2065.49
12.380000	1732.85	2001.65	1852.55	1919.45	1916.45	1948.77	1963.38	1861.19	1805.71	1901.7	2067.24	1870.75	1841.69	1839.02	1788.35	1918.31	1790.06	2040.79	1864.88	1893.21	1910.39	1823.21	1903.82	1931.81	1843.76	1971.64	1935.19	2071.89	1759.26	1782.94	1825.09	1897.79	1971.24	1885.49	1921.96	1948.96	1892.1	2051.22	1901.1	1748.02	1791.33	1953.17	1851.75	1967.99	1803.3	1866.2	1979.73	2078.21	2066.05
12.876000	1731.17	1998.67	1848.91	1921.32	1917.47	1946.49	1960.64	1859.02	1803.51	1898.68	2070.58	1869.41	1844.53	1839.95	1785.08	1917.21	1784.7	2049.36	1866.38	1893.82	1912.2	1818.51	1907.36	1923.96	1838.53	1971.5	1938.56	2075.32	1757.6	1780.97	1823.19	1890.96	1970.85	1883.43	1914.91	1946.01	1894.47	2049.43	1897.15	1762.44	1794.21	1943.76	1857.28	1955.31	1811.08	1871.11	1974.6	2080.45	2063.33
13.371000	1729.33	1997.96	1851.98	1911.71	1912.08	1943.24	1956.68	1857.49	1801.33	1894.71	2060.42	1864.58	1839.45	1839.8	1789.71	1912.86	1787.32	2050.16	1868.17	1889.82	1908.04	1815.7	1908.2	1928.86	1839.88	1973.17	1931.43	2075.88	1745.62	1768.52	1822.39	1894.43	1969.29	1876.66	1908.33	1936.91	1887.63	2053.06	1895.56	1763.21	1791.28	1943.67	1856	1953.1	1810.48	1864.91	1971.59	2074.8	2060.04
13.866000	1733.15	1989.79	1852.55	1914.61	1908.64	1938.27	1960.08	1858.22	1805.45	1894.32	2064.54	1860	1839	1833.81	1785.64	1908.81	1783.42	2040.87	1859.61	1887.05	1904.3	1813.8	1902.71	1921.53	1834.77	1967.03	1926.61	2072.13	1745.33	1775.95	1816.83	1889.95	1959.96	1873.91	1909.54	1929.6	1883.08	2050.36	1891.33	1752.33	1788.75	1949.75	1859.22	1957.29	1808.86	1867.97	1975.6	2069.95	2060.93
14.361000	1737.61	1989.03	1847.55	1909.91	1911.67	1943.38	1960.01	1850.74	1803.72	1890.74	2062.49	1858.17	1836.5	1832.11	1779.3	1915.83	1787.33	2032.6	1862.22	1886.13	1900.53	1813.57	1900	1922.72	1836.72	1960.62	1923.16	2073.01	1746.31	1776.92	1822.53	1888.99	1959.18	1872.01	1904.1	1933.82	1888.59	2035.51	1893.65	1747.23	1791.12	1937.76	1851.29	1954.97	1804.67	1862.26	1964.4	2065.75	2053.72
14.856000	1728.23	1991.52	1837.7	1912.18	1911.85	1926.18	1953.59	1852.85	1796.87	1884.14	2050.16	1860.46	1835.49	1829.14	1786.32	1904.04	1780.92	2034.65	1854.99	1881.69	1898.82	1816.38	1895.28	1915.17	1838.27	1956.91	1926.35	2060.36	1742.24	1764.7	1813.79	1891	1956.94	1872.87	1903.32	1926.64	1882.47	2044.38	1888.38	1756.7	1792.72	1934.78	1847.75	1953.05	1799.22	1856.54	1959.74	2066.86	2049.46
15.352000	1725.04	1973.67	1843.18	1906.77	1902.37	1925.99	1943	1843.55	1798.81	1883.36	2049.92	1859.92	1829.51	1830.86	1779.49	1898.68	1781.29	2022.03	1850.06	1882.49	1893.24	1813.87	1896.67	1910.78	1830.78	1958.73	1919.03	2048.57	1743.67	1768.65	1806.78	1878.87	1956.89	1870.53	1900.12	1927.74	1876.2	2024.08	1881.65	1760.33	1785.29	1935.92	1845.76	1945.92	1799.41	1852.57	1963.29	2056.71	2034.88
15.847000	1727.05	1980.91	1840.76	1906.74	1899.88	1920.62	1943.05	1843.57	1798.18	1878.41	2037.36	1859.76	1824.26	1827.29	1779.4	1903.17	1778.13	2023.9	1853.1	1875.09	1896.25	1808.33	1893.36	1910.37	1826.45	1946.58	1907.31	2039.19	1742.71	1766.76	1816.75	1881.04	1957.7	1869.36	1898.68	1926.52	1878.91	2029.42	1880.19	1756.44	1778.76	1931.44	1840.07	1940.83	1797.25	1852.56	1953.62	2049.88	2036.11
16.341999	1727.17	1983.81	1837.82	1901.1	1897.84	1924.09	1936.68	1842.9	1787.97	1877.05	2042.82	1850.54	1831.01	1830.02	1781.27	1898.35	1774.22	2029.69	1849.84	1879.22	1897.14	1807.92	1888.54	1911.6	1828.83	1946.76	1914.76	2041.56	1751.67	1766.99	1810.91	1879.3	1955.57	1861.82	1894.69	1924.56	1878.49	2023.06	1879.55	1750.95	1779.54	1930.84	1845.5	1944.99	1795.41	1857.68	1954.29	2053.43	2033.08
16.837000	1724.8	1980.69	1835.05	1894.64	1896.77	1923.52	1931.09	1842	1792.95	1871.44	2031.59	1844.46	1824.49	1824.1	1777.36	1895.67	1781.28	2010.98	1847.97	1875.62	1889.7	1805.95	1890.42	1905.05	1820.87	1948.12	1906.52	2046.68	1743.69	1760.73	1802.75	1878.32	1949.83	1861.48	1896.59	1919.69	1874.14	2022.14	1876.08	1751.91	1780.91	1925.32	1835.24	1936.48	1794.44	1855.04	1949.37	2034.75	2032.97
17.332001	1726.51	1965.88	1834.51	1899.6	1891.8	1918.89	1930.82	1835.1	1788.33	1870.95	2030.54	1848.28	1834.55	1822.48	1773.16	1903.03	1774.51	2018.4	1842.4	1871.32	1881.18	1810.54	1888.64	1899.54	1820.47	1947.13	1906.04	2041.43	1745.05	1764.03	1812.09	1883.67	1941.8	1864.75	1888.91	1914.87	1875.62	2018.1	1870.06	1745.88	1785.82	1930.32	1840.95	1940.14	1796.89	1850.3	1946.27	2045.74	2025.84
17.827999	1723.02	1964.48	1834.17	1899.9	1881.81	1916.8	1923.15	1841.78	1788.58	1865.7	2033.79	1848.74	1825.86	1823.14	1770.94	1888.92	1771.66	2012.52	1843.62	1871.95	1887.25	1810.28	1886.76	1901.41	1822.15	1943.9	1898.05	2030.45	1741.45	1763.99	1805.14	1875.05	1946.82	1857.68	1888.59	1908.4	1874.33	2015.23	1863.24	1743.6	1775.62	1923.21	1835.57	1935.57	1793.12	1846.49	1935.72	2039.45	2019.37
18.323000	1727.71	1965.73	1830.57	1892.23	1883.36	1913.26	1923.74	1830.33	1789.88	1867.75	2031.72	1842.07	1818.63	1818.09	1771.12	1889.5	1773.88	2003.08	1846	1868.67	1887.43	1802.47	1880.2	1892.55	1823.14	1937.22	1897.68	2024.79	1747.05	1761.48	1809.55	1867.17	1953.1	1860.92	1889.45	1912.7	1864.32	2007.08	1865.26	1748.23	1778.49	1918.98	1838.93	1925.91	1793.03	1843.32	1938.06	2031.32	2017.62
18.818001	1726.6	1962.8	1834.35	1894.91	1887.07	1912.3	1930.69	1835.43	1782.97	1861.45	2018.79	1845.26	1823.9	1813.78	1767.6	1885.51	1774.68	2006.17	1837.57	1865.54	1888.61	1799.96	1883.78	1892.23	1818.33	1941.73	1896.39	2028.21	1741.17	1760.91	1805.77	1870.03	1937.72	1855.1	1889.86	1908.34	1860.78	2009.6	1859.36	1745.37	1775.39	1926.24	1829.04	1923.99	1791.15	1840.39	1938.92	2032.07	2020.88
19.313000	1724.42	1955.59	1828.03	1894.51	1883.16	1911.81	1921.96	1832.53	1791.71	1865.11	2025.5	1839.5	1817.19	1812.21	1771.51	1885.07	1771.3	2012.29	1839.05	1860.69	1883.71	1800.89	1877.33	1896.63	1818.65	1935.28	1900.24	2031.77	1743.83	1760.56	1811.44	1861.84	1942.51	1854.19	1881.85	1905.51	1860.23	2007.21	1860.63	1742	1772.6	1921.16	1828.31	1925.48	1789.48	1843.51	1936.94	2023.63	2012.26
19.808001	1717.62	1957.05	1831.59	1893.18	1881.36	1898.24	1918.71	1827.83	1783.01	1869.15	2014.95	1840.51	1815.55	1810.19	1771.27	1882.56	1762.76	1998.28	1832.31	1864.38	1883.76	1792.96	1871.87	1897.85	1814.58	1931.86	1889.65	2011.09	1734.86	1759.33	1800.57	1872.86	1930.81	1854.19	1880.76	1900.27	1862.85	1992.74	1856.14	1737.4	1771.22	1911.76	1824.45	1923.16	1786.4	1837.48	1928.38	2023.3	2011.57
20.304001	1721.27	1953.63	1822.2	1887.62	1881.53	1900.8	1917.42	1827.27	1785.76	1856.47	2017.34	1837.3	1813.83	1815.29	1770.38	1880.54	1765.14	2001.07	1834.32	1864.21	1871.63	1792.63	1876.28	1888.71	1812.19	1928.76	1891.37	2010.08	1730.95	1754.56	1803.62	1859.99	1935.37	1854.01	1884.32	1893.12	1860.53	1994.97	1855.15	1745.21	1773.38	1910.89	1824.19	1922.25	1787.77	1834.74	1924.49	2017.24	2012.13
20.799000	1720.96	1944.16	1824.09	1885.9	1873.91	1897.29	1918.59	1830.09	1782.45	1860.01	2017.59	1838.93	1814.29	1809.29	1768.94	1877.56	1766.59	1989.6	1837.84	1860.94	1876.01	1789.45	1873.95	1890.95	1815.91	1923.71	1888.48	2009.24	1740.95	1755.81	1795.61	1858.36	1924.51	1848.7	1876.65	1895.77	1857.71	1997.55	1853.54	1747.21	1773.02	1910.15	1821.21	1912.56	1782.75	1832.62	1923.68	2009.5	1996.46
21.294001	1715.62	1946.95	1818.6	1882.75	1875.65	1891.86	1911.63	1819.26	1777.82	1857.5	2005.36	1836.71	1806.44	1811.14	1767.06	1872.25	1762.02	1989.44	1834.31	1855.41	1879.52	1789.2	1872.11	1893.78	1812.78	1922.72	1886.19	2007.53	1739.64	1756.22	1798.25	1859.46	1928.54	1849.21	1870.78	1896.25	1848.89	1997.74	1850.65	1738.02	1765.34	1909.69	1816.07	1917.44	1784.44	1835.84	1916.32	2009.89	1999.25
21.789000	1719.8	1941.03	1819.26	1880.68	1871.44	1898.09	1912.22	1820.99	1780.38	1857.62	2009.24	1830.88	1811.97	1806.04	1764.1	1871.29	1766.41	1983.94	1833.18	1853.92	1867.66	1789.87	1867.71	1883.53	1810.23	1918.65	1885.21	2011.05	1734.55	1751.42	1794.25	1859.03	1928.34	1842.69	1868.73	1886.81	1851.66	1985.43	1853.13	1739.44	1766.86	1901.39	1822.35	1911.44	1784.51	1831.91	1912.64	2012.46	2000.83
22.285000	1720.1	1939.8	1813.08	1874.53	1871.17	1892.48	1910.32	1823.31	1779.14	1852.11	2012.93	1826.87	1805.78	1805.42	1763.08	1869.07	1762.51	1983.91	1830.32	1848.87	1868.56	1784.11	1862.95	1881.9	1805.56	1918.79	1883.8	2006.91	1731.48	1752.22	1792.26	1853.16	1926.18	1841.58	1872.37	1886.05	1851.85	1984.1	1849.64	1744.65	1766.05	1906.22	1817.74	1907.3	1776.14	1831.91	1917.1	2001.97	1998.57
22.780001	1717.11	1947.48	1814.28	1881.03	1867.97	1888.23	1908.22	1824.82	1780.91	1849.36	2007.78	1829.07	1810.85	1804.22	1756.27	1864.97	1759.26	1983.09	1830.19	1853.54	1868.18	1795.13	1863.2	1883.87	1805.96	1912.15	1880.96	1998.21	1733.07	1757.3	1790.99	1853.26	1925.51	1849.82	1866.18	1881.21	1845.84	1977.35	1846.36	1736.37	1766.26	1902.8	1821.54	1895.99	1779.38	1828.04	1907.09	2002.34	1993.82
23.275000	1714.85	1942.75	1819.16	1871.77	1868.69	1891.43	1903.31	1824.94	1781.1	1849.4	1995.58	1832.17	1807.19	1807.52	1764	1872.56	1763.12	1981.41	1821.58	1846.13	1862.3	1788.93	1865.51	1881.28	1803.68	1910.5	1876.96	1990.41	1732.14	1752.08	1797.57	1854.86	1925.06	1842.87	1865.58	1889.66	1845.76	1977.52	1841.78	1736.4	1764.46	1904.13	1813.19	1906.88	1786.01	1821.39	1908.71	2003.08	1983.09
23.770000	1714.77	1945.32	1811.35	1878.4	1859.33	1885.86	1898.83	1819.7	1770.03	1843.45	1996.28	1823.5	1801.31	1803.91	1758.09	1869.64	1759.46	1973.87	1824.01	1842.45	1863.91	1784.08	1863.38	1873.49	1805.51	1906.22	1876.71	1994.09	1732.26	1752.13	1796.19	1847.57	1920.62	1842.25	1864.45	1879.82	1842.75	1977.48	1843.08	1733.91	1758.71	1898.44	1815.88	1900.03	1774.16	1820.56	1908.17	1990.38	1977.53
24.264999	1712.37	1928.4	1808.97	1875.58	1858.15	1883.97	1895.6	1812.3	1770.73	1846.97	1987.33	1821.05	1805.35	1801.33	1755.19	1858.83	1756.34	1972.26	1821.68	1846.74	1862.04	1782.83	1856.08	1876.73	1802.37	1906.26	1866.48	1988.24	1728.69	1747.87	1789.88	1840.86	1915.93	1834.99	1862.13	1874.62	1841.54	1973.19	1839.58	1738.12	1761.32	1895.05	1810.55	1901.26	1778.96	1820.91	1899.54	1986.38	1981.71
24.761000	1715.8	1924.73	1809.47	1870.25	1859.59	1878.09	1889.63	1816.73	1771.32	1845.44	1994.09	1815.49	1801.97	1797.6	1758.55	1859.61	1755.57	1972.72	1820.01	1842.15	1854.49	1779.08	1856.37	1869.4	1800.99	1902.17	1861.39	1987.13	1727.33	1750.05	1787.09	1848.68	1913.2	1828.53	1862.47	1877.42	1835.08	1961.42	1842.56	1733.47	1756.89	1887.78	1812.8	1895.31	1770.85	1816.69	1895.79	1980.93	1977
25.256001	1714.7	1928.36	1807.84	1866.16	1855.51	1879.3	1889.95	1811.04	1770.18	1841.06	1979.13	1816.92	1799.37	1799.44	1752.44	1861.44	1755.26	1964.31	1820.08	1844.31	1864.46	1782.8	1853.76	1871.04	1801.69	1895.81	1859.07	1980.69	1731.38	1745.18	1788.13	1841.95	1908.81	1829.01	1857.44	1875.29	1842.2	1966.61	1842.04	1736.35	1759.19	1894.17	1807.41	1897.06	1771.9	1818.82	1894.73	1983.53	1975.25
25.750999	1715.05	1918.71	1805.52	1870.86	1855.05	1876.9	1888.1	1815.11	1765.6	1840.93	1984.76	1819.18	1791.59	1793	1749.96	1857.39	1757.22	1958.47	1815.31	1834	1859.09	1779.8	1850.3	1868.42	1794.85	1896.9	1854.27	1968	1722.45	1743.2	1780.86	1838.78	1908	1826.35	1855.4	1873.7	1831.75	1956.61	1834.95	1726.77	1760.33	1897.11	1802.36	1890.53	1770.37	1814.54	1888.99	1973.53	1974.53
26.246000	1711.93	1923.56	1801.33	1860.13	1851.67	1862.88	1885.47	1808.24	1766.71	1835.03	1987.64	1814.99	1792.59	1794.22	1751.69	1852.43	1751.94	1956.19	1816.66	1834.03	1850.73	1781.5	1855.67	1871.45	1796.62	1898.41	1858.2	1976	1725.38	1744.51	1791.66	1844.34	1905.47	1831.47	1853.63	1867.08	1831.15	1954.52	1830.67	1735.6	1760.76	1892.48	1803.09	1882.34	1764.84	1813	1890	1972.78	1973.36
26.740999	1714.14	1919.83	1809.83	1865.73	1852.17	1874.05	1891.15	1803.72	1762.78	1833.29	1972.8	1812.88	1792.92	1794.5	1750.14	1855.72	1748.36	1948.27	1815.29	1842.95	1844.89	1775.42	1849.24	1863.35	1793.76	1895.96	1860.99	1962.52	1722.05	1747.72	1783.13	1836.26	1911.56	1827.32	1852.56	1866.42	1831.91	1948.91	1820.04	1722.35	1759.93	1887.61	1799.2	1886.68	1766.03	1810.89	1892.03	1968.97	1972.71
27.237000	1709.23	1912.88	1801.77	1866	1848.19	1868.88	1882.4	1805.89	1766.78	1833.26	1966.49	1807.89	1793.03	1797.75	1746.56	1857.12	1751.01	1954.44	1808.97	1835.59	1848.44	1776.87	1846.25	1860.24	1797.15	1895.45	1859.39	1963.83	1721.71	1742.89	1791.23	1830.41	1906.13	1835.68	1850.01	1868.32	1825.28	1952.78	1826.35	1731.09	1748.72	1886	1800.35	1881.66	1762.82	1809.46	1894.97	1974.82	1970.42
27.732000	1709.14	1907.31	1802.64	1859.66	1846.55	1868.1	1885.56	1813.71	1763.36	1836.25	1976.84	1815.05	1790.18	1794.64	1751.73	1859.01	1749.69	1944.85	1811.81	1834.87	1849.24	1775.18	1840.51	1852.38	1793.24	1887.29	1848.75	1963.48	1720.95	1735.9	1778.61	1838.26	1902.96	1822.26	1847.45	1863.71	1825.59	1943.34	1827.74	1724.07	1749.21	1878.16	1795.57	1880.05	1770.48	1806.23	1880.77	1962.29	1962.28
28.226999	1710.06	1913.11	1794.66	1855.27	1841.57	1865.44	1869.77	1806.39	1761.97	1833.49	1964.41	1805.58	1786.47	1783.95	1743.45	1844.76	1746.26	1940.41	1804.6	1830.88	1841.39	1770.76	1837.78	1852.72	1789.68	1882.56	1844.71	1957.44	1716.12	1739.49	1778.38	1829.83	1895.08	1817.66	1840.59	1860.3	1825.92	1945.12	1819.23	1722.6	1749.91	1879.25	1798.45	1879.56	1762.01	1807.67	1874.32	1957.11	1948.74
28.722000	1708.63	1904.91	1795.26	1854.06	1846.59	1862.2	1871.76	1798.74	1759.35	1831.8	1962.55	1800.74	1791.35	1787.82	1747.19	1851.67	1751.71	1938.26	1807.36	1828.99	1841.27	1773.09	1837.16	1855.53	1790.04	1879.45	1844.27	1957.49	1718.14	1737.8	1775.84	1825.29	1896.01	1821.91	1840.46	1851.27	1822.99	1934.47	1822.31	1732.63	1753.95	1874.84	1794.16	1879.03	1763.77	1800.71	1870.72	1953.64	1949.62
29.216999	1708.86	1898.96	1801.1	1851.82	1840.03	1861.24	1871.46	1796.44	1756.32	1824.14	1960.92	1805.86	1784.06	1783.84	1746.55	1843.11	1747.44	1938.21	1808.94	1823.38	1845.57	1772.28	1837.28	1852.77	1787.54	1880.41	1846.92	1951.28	1721.79	1735.04	1779.43	1829.14	1893.8	1816.61	1841.88	1855.92	1819.63	1937	1818.22	1727.7	1749.82	1875.4	1790.43	1877.97	1761.84	1799.88	1865.56	1955.41	1946.49
29.712999	1706.43	1902.4	1789.05	1845.78	1836.81	1856.57	1870.67	1794.98	1754.97	1823.89	1959.58	1803.14	1780.36	1780.85	1745.84	1840.12	1747.61	1934.49	1798.08	1822.63	1831.32	1765.09	1836.79	1851.1	1784.36	1875.4	1837.83	1953.67	1711.71	1735.33	1772.23	1819.3	1884.25	1808.57	1835.28	1854.32	1820.22	1930.91	1808.63	1723.7	1746.71	1865.66	1796.97	1871.71	1758.12	1796.77	1870.65	1944.01	1941.8
30.208000	1705.52	1898.99	1787.36	1843.84	1833.04	1854.28	1866.21	1797.01	1760.12	1822.18	1959.16	1797.78	1786.42	1783.5	1741.75	1841.12	1744.91	1929.98	1800.44	1822.86	1836.38	1765.26	1830.34	1854.35	1784.41	1870.72	1838.24	1943.11	1717.19	1732.94	1772.79	1815.21	1886.61	1812.01	1839	1851.05	1818	1925.21	1807.35	1726.16	1750.74	1872.8	1790.15	1862.34	1753.67	1798.62	1869.18	1945.58	1941.76
30.702999	1707.27	1900.89	1791.91	1844.74	1830.72	1849.42	1861.69	1788.47	1750.63	1817.38	1957.18	1791.5	1781.72	1781.7	1742.62	1840.46	1738.9	1929.26	1801.87	1819.59	1830.48	1768.95	1831.03	1848.72	1780.41	1875.29	1839.4	1931.09	1716.55	1734.99	1776.25	1817.78	1890.56	1816.95	1837.64	1841.39	1815.75	1923.55	1808.67	1720.7	1744.54	1872.09	1786.86	1867.61	1759.23	1793.77	1866.14	1939.11	1942.21
31.198000	1702.36	1899.41	1788.81	1848.83	1838.87	1853.02	1858.24	1791.76	1751.95	1815.07	1953.84	1796.24	1781.67	1780.31	1743.66	1830.64	1741.27	1932.18	1802.81	1825.59	1832.19	1760.71	1825.84	1843.26	1778.96	1870.44	1832.72	1937.35	1714.55	1729.09	1772.35	1819.26	1884.99	1804.55	1834.82	1846	1811.95	1919.13	1806.63	1719.95	1742.8	1866.52	1788.49	1859.53	1756.92	1790.69	1862.49	1933.5	1933.51
31.693001	1706.3	1889.03	1780.8	1839.22	1832.28	1848.49	1859.22	1789.54	1752.46	1818.24	1947.8	1795.87	1780.55	1774.75	1737.71	1837.08	1738.27	1919.36	1796.82	1816.04	1832.97	1766.08	1829.49	1839.76	1779.78	1874.32	1833.28	1936.51	1710.69	1732.42	1778.17	1813.51	1884.34	1808.31	1835.95	1845.32	1812.44	1917.77	1804.06	1722.58	1740.6	1866.17	1787.3	1861.13	1755.48	1795.04	1864.86	1935.64	1938.13
32.188999	1706.51	1896	1787.18	1840.39	1833.79	1845.18	1855.17	1788.11	1752.74	1813.68	1944.83	1791.93	1777.62	1780.75	1737.22	1833.72	1739.28	1917.47	1792.84	1817.74	1830.73	1755.79	1831.49	1839.99	1779.97	1869.22	1828.47	1928.17	1714.36	1730	1771.38	1808.04	1889.79	1811.17	1836.06	1838.68	1808.39	1920.92	1804.77	1722.84	1744.46	1867.07	1785.36	1857.99	1755.14	1795.59	1860.55	1935.41	1938.39
32.683998	1704.92	1887.84	1779.48	1838.26	1824.43	1849.43	1854.81	1788.39	1753.83	1812.68	1944.17	1794.92	1776.72	1778.23	1735.75	1834.38	1740.94	1916.61	1796.22	1807.96	1824.77	1761.54	1828.76	1844.19	1778.78	1865.28	1827.61	1929.29	1707.98	1728.39	1766.84	1807.59	1880.74	1804.83	1826.14	1839.83	1803.51	1913.66	1802.4	1717.07	1740.15	1866.66	1782.51	1861.9	1751.01	1791.37	1855.6	1933.13	1927.39
33.179001	1701.4	1874.72	1782.94	1832.73	1823.68	1844.31	1856.91	1786.11	1754.26	1811.68	1946.21	1786.66	1770.82	1771.45	1730.92	1832.79	1735.97	1906.05	1787.99	1817.72	1825.11	1759.83	1819.24	1836.15	1780.05	1861.38	1822.48	1927.47	1713.29	1730.28	1767.38	1810.26	1873.42	1802.94	1827.69	1841.74	1811.67	1908.65	1800.85	1716.67	1740.62	1860.99	1783.96	1854.16	1755.74	1790.58	1857.99	1927.79	1921.54
33.674000	1703.01	1880.36	1782.62	1834.7	1826.19	1840.47	1848.94	1785.82	1746.76	1811.18	1935.64	1783.95	1772.15	1774.11	1734.84	1826.19	1738.06	1910.96	1792.53	1816.56	1830.84	1753.43	1818.79	1834.74	1770.62	1866.01	1819.85	1926.59	1712.05	1731.51	1769.69	1808.68	1874.18	1806.48	1826.22	1833.09	1805.77	1917.71	1800.18	1720.21	1742.12	1855.4	1775.15	1852.81	1747.96	1790.67	1853.63	1921.91	1914.34
34.168999	1698.11	1880.81	1777.53	1838.48	1823.56	1835.97	1851.04	1781.16	1752.26	1808.88	1925.2	1779.86	1768.55	1771.76	1735.32	1823.11	1736.29	1907.89	1787.61	1813.03	1821.91	1753.18	1818.22	1838.17	1775.62	1861.22	1822.52	1916.45	1712.64	1731.03	1761.06	1807.07	1873.15	1798.97	1823.26	1838.87	1801.9	1910.19	1791.64	1717.95	1736.69	1858.69	1783.29	1855.94	1750.03	1786.11	1854.13	1915.37	1918.41
34.665001	1705.33	1881.04	1776.09	1835.25	1820.73	1832.67	1845.88	1778.58	1744.86	1806.24	1931.58	1785.26	1775.23	1767.34	1731.42	1826.78	1735.41	1906.13	1789.82	1804.22	1816.15	1752.55	1818.68	1827.86	1772.86	1860.71	1819.77	1923.04	1711.29	1726.25	1761.32	1799.3	1874.98	1803.19	1821.22	1828.34	1801.03	1905.73	1798.27	1716.09	1739.91	1856.34	1776.3	1847.3	1751.29	1788.04	1846.08	1915.92	1920.86
35.160000	1704.95	1877.93	1765.9	1829.96	1815.59	1841.84	1852.97	1782.72	1743.09	1799.85	1928.64	1787.16	1767.68	1770.24	1732.92	1823.29	1734.7	1905.82	1783.18	1813.44	1818.19	1752.86	1818.08	1830.08	1766.47	1857.1	1816.49	1909.99	1706.21	1726.32	1761.86	1799.12	1869.66	1800.1	1826.28	1836.26	1803.53	1902.71	1794.88	1715.47	1732.15	1851.37	1773.62	1845.66	1747.47	1785.06	1843.54	1911.16	1915.58
35.654999	1703.75	1871.72	1777.91	1828.79	1814.91	1830.23	1832.42	1780.06	1747.19	1801.54	1927.18	1781.95	1772.95	1766.55	1734.97	1823.03	1730.58	1896.8	1786.38	1800.46	1817.2	1752.95	1812.05	1829.14	1773.35	1857.1	1814.17	1910.48	1705.38	1727.87	1761.73	1804.11	1867.36	1797.1	1818.08	1832.16	1801.41	1892.61	1793.83	1708.88	1734.84	1852.37	1778.21	1847.05	1746.23	1779.81	1836.29	1914.96	1909.95
36.150002	1696.67	1872.59	1771.94	1830.48	1814.51	1826.06	1838.74	1778.8	1739.78	1796.03	1914.76	1777.46	1772.65	1764	1735.25	1818.51	1734.95	1889.51	1778.71	1802.35	1811.15	1756.57	1813.3	1824.74	1773.59	1852.92	1818.79	1905.12	1710.55	1722.67	1756.52	1795.62	1867.82	1793.42	1813.22	1827.01	1793.92	1892.17	1786.49	1711.05	1732.32	1852	1770.19	1844.88	1744.34	1774.63	1836.35	1902.76	1904.86
36.646000	1694.98	1868.84	1770.19	1824.12	1814.01	1826.8	1840.41	1775.39	1745.41	1797.19	1920.37	1772.87	1768.96	1762.06	1733.14	1814.32	1725.66	1887.48	1782	1803.04	1808.44	1753.75	1811.03	1823.95	1764.91	1851.17	1808.19	1906.36	1704.29	1720.85	1762.26	1795.08	1865.24	1792.42	1811.4	1824.91	1794.78	1896.09	1790.22	1710.4	1729.85	1846.75	1769.93	1844.57	1741.55	1777.28	1830.01	1902.83	1902.26
37.140999	1696.11	1864.91	1769.62	1826.83	1811.81	1827.34	1832.4	1775.63	1741.37	1800.15	1917.38	1777.97	1766.59	1760.13	1725.03	1816.64	1731.51	1885.9	1779.86	1803.15	1813.75	1751.91	1811.05	1822.62	1766.86	1848.38	1807.83	1899.73	1704.76	1722.52	1759.68	1792.42	1859.06	1797.04	1810.56	1823.17	1791.44	1896.21	1789.21	1713.6	1730.27	1841.84	1767.14	1834.99	1742.03	1773.7	1830.17	1902.95	1902.2
37.636002	1695.93	1863.95	1766.5	1820.4	1812.24	1823.74	1831.09	1771.17	1738.94	1796.24	1915.54	1775.18	1762.06	1763.48	1729.44	1816.88	1728.75	1884.06	1778.3	1796.54	1809.2	1749.37	1804	1824.29	1766.81	1844.69	1808.05	1895.08	1703.93	1715.82	1759.64	1792.3	1862.43	1789.6	1813.23	1818.44	1792.58	1888.05	1783.38	1710	1727.56	1844.85	1766.28	1842.94	1741.82	1774.88	1832.74	1896.61	1905.5
38.131001	1694.88	1858.19	1769.38	1828.56	1817.19	1816.35	1834.6	1775.66	1739.99	1792.06	1910.3	1773.51	1763.49	1759.18	1728.82	1811.6	1727.25	1883.93	1776.48	1798.09	1811.16	1747.42	1802.13	1817.32	1762.14	1846.9	1811.27	1893.97	1702.83	1717.09	1759.92	1792.59	1855.39	1791.68	1808.04	1816.52	1790.53	1886.09	1779.67	1707.72	1726.28	1844.51	1761.62	1833.35	1741.26	1769.87	1828.56	1890.29	1895.11
38.625999	1696.64	1860.45	1765.4	1820.53	1801.12	1816.73	1826.63	1769.83	1743.47	1792.6	1911.55	1772.43	1758.88	1758.09	1725.82	1810.03	1725.78	1881.65	1767.32	1794.97	1813.9	1749.24	1809	1824.58	1762.41	1835.85	1811.08	1894.64	1704.29	1720.61	1752.16	1791.63	1859.73	1787.09	1803.55	1817.21	1786.67	1880.65	1782.97	1705.19	1724.08	1836.14	1766.82	1836.26	1740.85	1769.27	1828.95	1898.67	1894
39.122002	1702.56	1862.33	1764.15	1818.43	1801.76	1819.26	1826.77	1772.33	1737.87	1791.39	1909.68	1767.28	1758.5	1757.17	1725.22	1813.28	1727.53	1880.74	1773.82	1795.77	1807.76	1746.08	1801.36	1817.79	1759.13	1837.69	1803.36	1892.47	1702.45	1714.72	1752.86	1786.89	1852.97	1783.19	1806.45	1813.92	1783.25	1881.6	1780.26	1705.53	1727.27	1831.77	1765.18	1828.34	1739.45	1771.31	1827.87	1891.91	1894.91
39.617001	1695.86	1853.37	1762.45	1819.12	1801.83	1808.22	1827.9	1771.03	1737.59	1788.35	1910.39	1774.33	1755.71	1755.14	1723.06	1806.76	1722.54	1878.88	1770.38	1794.69	1805.3	1745.21	1801.49	1814.23	1762.08	1833.51	1806.49	1887.37	1700.38	1716.46	1752.01	1786.88	1854.46	1785.13	1810.41	1814.39	1783.71	1878.12	1773.49	1702.35	1728.04	1833.6	1760.29	1828.86	1736.63	1770.31	1825.18	1887.67	1888.83
40.112000	1698	1849.89	1759.06	1814.3	1797.85	1808.11	1818.22	1761.98	1733.76	1783.62	1905.21	1766.78	1754.38	1752.17	1724.84	1804.43	1727.63	1871.55	1768.01	1788.27	1801.73	1743.05	1805.79	1816.87	1762.18	1842.36	1797.77	1885.39	1695.76	1716.16	1751.69	1782.36	1853.24	1788.06	1805.97	1810.81	1779.65	1879.19	1778.05	1704.6	1725.58	1836.21	1762.44	1827.62	1740.27	1768.54	1828.55	1887.93	1890.53
40.606998	1696.93	1850.52	1756.53	1814.01	1801.99	1802.83	1824.32	1767.39	1736.31	1787.26	1895.64	1767.39	1755.81	1751.74	1720.27	1802.22	1724.69	1868.58	1771.35	1789.83	1801.78	1742.59	1798.32	1810.82	1758.97	1829.49	1797.01	1888.88	1699.17	1712.04	1750.26	1782.07	1850.67	1780.78	1799.4	1808.4	1780.09	1876.09	1775.85	1701.95	1721.66	1831.03	1759.28	1821.05	1735.36	1767.23	1820.62	1880.99	1887.47
41.102001	1691.49	1846.6	1759.2	1813.22	1799.75	1810.91	1819.14	1765.66	1734.27	1786.89	1897.89	1763.18	1750.83	1754.11	1722.26	1804.01	1724.52	1867.64	1764.4	1790.78	1798.92	1739.71	1799.13	1814.79	1763.29	1834.03	1794.52	1881.47	1699.4	1714.78	1750.96	1776.89	1849.99	1783.13	1800.08	1809.03	1778.16	1868.71	1775.71	1698.65	1720.78	1830.24	1764.36	1822.12	1735.26	1762.68	1818.13	1874.92	1882.47
41.598000	1697.01	1846.44	1758.84	1808.39	1799.13	1807.62	1816.26	1764.33	1734.44	1784.36	1897.96	1764.25	1754.76	1750.59	1725.08	1803.53	1724.68	1861.78	1762.9	1788.79	1795.95	1739.58	1796.07	1814.4	1756.03	1829.78	1796.07	1879.28	1700.55	1713.22	1750.87	1785.71	1846.07	1775.3	1795.32	1805.61	1781.3	1871.97	1773.73	1702.35	1721.48	1834.8	1757.4	1825.38	1737.58	1767.29	1813.28	1877.11	1878.49
42.092999	1692.51	1848.08	1752.62	1808.12	1799.35	1807.04	1817.29	1760.72	1733.31	1777.04	1895.38	1759.84	1749.85	1749.89	1719.36	1796.78	1720.77	1864.29	1769.04	1788.01	1793.87	1736.13	1791.63	1804.29	1748.42	1832.1	1791.53	1872.48	1697.05	1714.44	1746.04	1781.04	1846.69	1778.39	1795.4	1806.52	1775.05	1870.05	1768.08	1698.91	1715.35	1823.05	1755.8	1818.87	1734.38	1762.52	1813.83	1874.26	1878.66
42.588001	1693.94	1843.01	1756.44	1806.35	1794.91	1806.48	1811.69	1766.44	1732.64	1780.35	1892.88	1762.22	1750.23	1753.15	1721.95	1802.85	1720.53	1862.8	1759.71	1779.42	1792.14	1739.92	1792.04	1805.96	1756.92	1830.81	1791.39	1877.77	1697.81	1708.1	1747.22	1777.88	1847.94	1777.05	1794.49	1801.09	1773.03	1862.19	1766.81	1702.3	1720.65	1824.57	1755.04	1816.68	1733.7	1760.42	1810.36	1875.17	1876.46
43.083000	1693.42	1834.33	1750.06	1802.92	1789.96	1797.11	1812.62	1759.7	1731.56	1783.34	1884.43	1758.84	1751.54	1750.82	1718.71	1796.1	1721.38	1861.67	1765.51	1788.1	1795.53	1735.16	1789.93	1805.79	1753.58	1823.5	1790.67	1870.16	1696.17	1712.32	1744.9	1779.68	1842.17	1776.03	1795.24	1803.68	1777.58	1861.29	1765.17	1699.44	1716.34	1824.49	1748.71	1811.43	1734.71	1760.11	1813.27	1861.7	1878.14
43.577999	1692.02	1837.07	1751.69	1799.08	1785.75	1799.32	1806.28	1758.65	1731.09	1775.72	1885.59	1760.84	1748.99	1750.1	1717.14	1798.58	1718.61	1855.11	1755.69	1781.38	1795.99	1734.92	1796.04	1802.78	1748.63	1820.15	1781.97	1864.65	1695.76	1710.68	1745.09	1775.26	1837.28	1772.84	1794.74	1800.6	1775.77	1865.58	1769.6	1701.95	1715.95	1824.83	1756.62	1813.13	1729.33	1763.29	1806.55	1865.58	1879.3
44.074001	1690.6	1843.03	1748.9	1800.61	1789.24	1797.19	1810.9	1759.53	1729.92	1777.79	1889.13	1757.33	1742.15	1747.95	1718.56	1795.07	1717.84	1855.39	1762.48	1780.21	1786.97	1734.05	1789.14	1800.67	1747.76	1820.96	1783.09	1863.33	1696.79	1710.29	1741.57	1772.68	1841.72	1769.83	1790.1	1797.13	1767	1857.31	1766.24	1701.58	1713.24	1821.9	1748.6	1806.86	1728.3	1761.1	1806.08	1867.42	1873.3
44.569000	1690.1	1833.52	1745.6	1803.86	1791.95	1791.94	1812.69	1760.56	1730.73	1773.65	1885.47	1756.46	1743.74	1746.27	1712.62	1791.56	1717.19	1854.15	1758.14	1778.63	1792.66	1741.54	1786.01	1802.46	1753.97	1819.9	1781.77	1865.85	1691.57	1706.91	1743.38	1768.22	1840.9	1771.78	1787.03	1793.26	1770.37	1852.1	1763.53	1701.56	1712.78	1824.8	1748.45	1808.7	1730.93	1750.19	1800.05	1863.54	1870.37
45.063999	1690.9	1830.36	1749.17	1795.69	1781.92	1794.35	1805.87	1756.24	1726.96	1774.74	1877.24	1753.95	1745.79	1746.44	1715.96	1789.64	1716.94	1848.85	1758.31	1777.47	1783.03	1738.72	1785.78	1799.9	1746.68	1815.09	1781.51	1862.13	1693.83	1706.48	1745.62	1766.59	1832.36	1770.17	1785.31	1799.81	1767.89	1851.01	1762.74	1698.53	1715.48	1816.63	1755.7	1805.81	1727.34	1759.34	1806.09	1857.62	1873.53
45.558998	1691.2	1831.12	1742.35	1804.05	1780.97	1790.56	1805.49	1751.94	1726.28	1769.9	1870.04	1758.29	1744.76	1743.7	1716.79	1790.14	1716.02	1848.63	1754.53	1774.32	1786.33	1733.84	1785	1801.45	1753.78	1817.65	1779.55	1855.33	1687.05	1703.94	1732.48	1768.2	1833.52	1770.66	1782.73	1792.3	1770.65	1852.58	1756.13	1698.14	1710.49	1817.66	1750.46	1808.62	1726.93	1757.13	1803.14	1858.84	1873.24
46.054001	1692.51	1831.32	1744.01	1800.39	1784.75	1793.08	1805.68	1752.43	1725.19	1767.14	1873.75	1756.38	1739.49	1741.37	1709.06	1786.96	1714.84	1845.01	1756.18	1775.71	1781.92	1731.64	1781.71	1798.99	1742.59	1812.79	1775.04	1851.76	1689.93	1709.89	1740.08	1767.2	1831.16	1766.47	1785.73	1789	1766.08	1848.97	1760.55	1696.67	1712.68	1811.78	1746.2	1802.56	1728.71	1754.88	1801.04	1854.24	1860.21
46.549999	1688.51	1832.24	1744.34	1794.74	1781.53	1790.3	1804.01	1754.97	1722.05	1762.96	1877.38	1750.21	1739.37	1738.92	1714.99	1785.12	1714.25	1845.38	1752.05	1770.68	1781.25	1729.05	1781.89	1797.68	1742.64	1816.82	1780.27	1854.77	1690.83	1701.35	1740.38	1764.43	1829.1	1762.44	1786.32	1786.66	1769.96	1843.77	1759.23	1697.16	1712.38	1815.9	1745.97	1792.52	1723.42	1748.89	1798.24	1852.93	1863.63
47.044998	1690.69	1823.13	1742.76	1790.99	1779.87	1783.56	1796.62	1751.25	1724.95	1766.94	1872.08	1753.16	1738.77	1736.57	1715.4	1784.49	1708.93	1841.45	1751.58	1771.91	1774.52	1729.62	1779.93	1786.19	1744.87	1811.09	1780.95	1854.25	1689.05	1705.14	1735.14	1768.93	1832.28	1763.26	1780.49	1787.36	1757.86	1844.71	1754.35	1697.3	1710.14	1811.75	1747.28	1800.95	1726.08	1749.59	1796.91	1846.37	1857.8
47.540001	1684.05	1817.97	1741.31	1787.77	1775.51	1787.08	1793.76	1752.71	1720.38	1766.01	1873.29	1751.62	1740.63	1737.93	1713.64	1779.39	1714.52	1842.64	1755.23	1765.14	1769.89	1728.3	1782.2	1791.58	1739.71	1807.1	1775.28	1846.64	1681.24	1701.48	1735.53	1761.62	1828.48	1761.35	1782.29	1784.49	1757.87	1837.82	1753.06	1691.4	1706.65	1807.24	1744	1797.01	1719.71	1750.48	1792.28	1840.78	1851.89
48.035000	1689.06	1824.05	1738.11	1784.91	1770.85	1783.86	1793.82	1746.97	1725.62	1763.75	1868.92	1744.68	1737.37	1734.94	1711.34	1780.15	1709.12	1839.17	1753.57	1770.81	1774.76	1724.46	1777.79	1793.81	1742.19	1804.51	1768.73	1845.85	1687.29	1703.1	1736.83	1760.04	1821.66	1760.78	1776.91	1779.74	1759.23	1845.16	1756.45	1690.09	1710.53	1809.97	1743.22	1796.23	1721.99	1745.08	1793.86	1841.75	1856.39
48.530998	1687.52	1822.45	1736.14	1781.04	1772.13	1786.23	1793.42	1745.99	1721.77	1761.79	1867.55	1744.58	1735.45	1734.26	1706.82	1776.12	1708.01	1830.88	1750.04	1766.54	1775.52	1725.43	1778.2	1787.09	1740.32	1803.24	1767.29	1843.04	1684.45	1703.27	1734.96	1759.05	1825.65	1761.75	1781.67	1785.73	1757.46	1839.17	1753.5	1697.86	1709.52	1811.2	1746.81	1801.71	1723.37	1749.59	1785.1	1839.42	1853.68
49.026001	1690.19	1818.08	1735.01	1785.42	1772.51	1782.86	1792.92	1748.33	1720.63	1760.25	1855.82	1739.8	1733.76	1734.99	1712.51	1776.78	1710.81	1829.52	1749.09	1764.81	1771.38	1727.41	1773.93	1787.19	1742.31	1805.54	1771.17	1842.37	1683.31	1700.68	1727.73	1760.92	1821.79	1760.91	1777.42	1779.18	1761.52	1837.71	1755.14	1689.21	1703.48	1801.05	1741.09	1794.29	1717.52	1743.53	1787.59	1832.84	1850.82
49.521000	1684.27	1817.31	1737.59	1785	1774.45	1781.19	1788.01	1750.31	1720.47	1764.71	1861.5	1744.16	1733.62	1734.08	1712.36	1772.92	1710.87	1828.66	1748.14	1766.17	1777.73	1726.25	1774.3	1784.68	1738.21	1804.32	1765.52	1836.59	1689.24	1706.52	1735.7	1756.96	1824.42	1762.05	1779.05	1775.19	1752.87	1833.48	1751.42	1692.53	1704.96	1809.29	1737.04	1793.84	1715.89	1746.09	1786.17	1833.29	1846.37
50.015999	1684.68	1817.56	1733.34	1783.7	1767.91	1781.39	1788.4	1744.62	1716.01	1758.46	1853.16	1740.86	1735.5	1737.03	1710.49	1776.65	1710.24	1826.04	1744.61	1764.23	1772.24	1719.45	1766	1785.69	1738.64	1802.13	1769.63	1840.65	1683.14	1698.84	1729.77	1752.57	1816.58	1755.99	1773.88	1775.99	1750.1	1830.77	1749.56	1690.72	1704.35	1802.29	1736.38	1796.16	1713.97	1740.39	1784.97	1836.46	1846.07
50.511002	1686.64	1817.99	1731.59	1782.39	1773.12	1777.27	1785.46	1741.88	1716.59	1755.85	1853.41	1738.17	1730.19	1732.52	1705.29	1774.69	1707.46	1823.13	1740.64	1761.15	1768.09	1724.72	1771.79	1784.17	1741.62	1795.18	1766.92	1833.49	1684.76	1702.11	1729.12	1752.38	1817.06	1759.81	1773.45	1775.39	1755.82	1825.99	1748.14	1689.84	1703.47	1804.57	1740.34	1789.73	1721.33	1743.27	1782.03	1836.16	1846.97
51.007000	1687.61	1808.61	1732.14	1782.27	1761.25	1773.78	1784.31	1744.08	1717.88	1754.62	1856.91	1739.04	1733.83	1737.69	1703	1772.6	1710.47	1826.52	1747.74	1767.27	1767.96	1722.41	1775.78	1785.94	1737.47	1795.74	1763.77	1835.67	1682.9	1697.04	1731.81	1753.7	1818.76	1757.92	1774.06	1776.1	1752.09	1829.32	1745.56	1688.47	1705.88	1802.09	1736.38	1790.17	1715.93	1736.59	1779.54	1833	1842.95
51.501999	1687.5	1812.75	1729.77	1776.62	1763.73	1773.03	1780.72	1739.85	1717.74	1752.38	1847.84	1733.45	1729.12	1731.74	1710.4	1770.64	1708.55	1820.54	1743.57	1759.55	1765.76	1720.14	1765.78	1779.29	1739.58	1794.88	1768.83	1830.88	1692.17	1698.66	1727.55	1752.46	1814.36	1751.21	1774.29	1768.27	1753.63	1827.13	1750.37	1690.86	1704.94	1796.17	1734.09	1787	1715.86	1737.48	1778.92	1828.83	1844.36
51.997002	1683.05	1806.79	1727.5	1780.86	1767.85	1772.1	1783.64	1744.48	1713.49	1753.44	1851.62	1740.59	1730.05	1727.27	1708.19	1769.39	1708.57	1820.52	1738.91	1759.72	1770.67	1718.96	1767.29	1779.14	1735.24	1792.45	1763.17	1825.56	1688.48	1697.68	1724.08	1750.92	1813.04	1757.57	1768.21	1768.25	1750.46	1828.87	1743.99	1690.26	1702.92	1794.93	1732.89	1781.65	1719.37	1738.18	1776.49	1825.41	1836.61
52.492001	1683.51	1807.35	1730.8	1774.34	1764.33	1767.01	1780.1	1740.92	1717.35	1746.59	1852.26	1732.41	1729.46	1729.18	1702.4	1774.92	1705.93	1810.88	1736.29	1754.06	1765.1	1720.34	1762.91	1779.73	1731.37	1788.62	1761.76	1827.44	1683.43	1696.43	1725.77	1750.36	1812.48	1749.68	1771.38	1767.71	1745.49	1818.7	1747.36	1686.19	1702.09	1791.9	1732.81	1781.25	1714.41	1739.81	1773.63	1820.28	1837.34
52.987000	1685.81	1802.75	1724.44	1775.52	1762.19	1768.52	1777.53	1739.98	1711	1749.91	1850.84	1732.72	1728.09	1725.91	1704.71	1767.67	1705.62	1816.42	1740.06	1756.03	1765.19	1721.57	1764.05	1777.4	1733	1791.59	1758.39	1823.21	1681.14	1695.96	1723.23	1746.96	1807.73	1751.71	1769.38	1765.08	1749.3	1822.9	1743.22	1683.72	1700.49	1788.23	1730.89	1779.23	1715.73	1734.76	1773.27	1822.22	1832.38
53.483002	1683.57	1797.84	1722.64	1774.38	1761.73	1765.96	1772.26	1741.01	1715.36	1749.88	1846.05	1732.51	1725.9	1726.95	1704.3	1764.19	1704.62	1810.14	1735.08	1754.36	1765.3	1719.74	1764.53	1777.64	1731.88	1787.23	1755.49	1825.75	1676.62	1696.54	1720.99	1741.86	1806.4	1752.96	1765.12	1760.38	1746.99	1818.7	1738.26	1688.47	1701.22	1793.11	1731.1	1781.4	1717.66	1736.76	1777.69	1817.11	1830.49
53.978001	1684.57	1805.91	1723.23	1769.58	1757.25	1762.06	1770.62	1734.6	1710.28	1748.34	1840.32	1731.76	1725.42	1723.94	1704.06	1767.26	1700.61	1811.58	1736.18	1749.13	1760.28	1719.04	1762.87	1776.13	1732.32	1785.17	1755.61	1819.17	1679.02	1693.29	1725.32	1744.58	1807.25	1753.97	1760.63	1764.12	1742.91	1818.04	1739.04	1685.05	1699.67	1792.1	1727.76	1778.95	1712.4	1733.98	1773.21	1817.11	1827.36
54.473000	1678.74	1802.08	1721.85	1767.65	1758.71	1765.47	1772.97	1733.83	1709.51	1741.07	1839.88	1731.95	1726.76	1727.73	1704.42	1767.53	1703.27	1810.42	1734.06	1755.28	1756.37	1715.99	1759.76	1771.05	1728.4	1792.18	1755.51	1817.13	1680.21	1696.32	1720.53	1741.2	1804.92	1746.12	1761.04	1758.75	1741.04	1816.64	1735.41	1681.42	1697.02	1787.94	1724.32	1772.45	1712.05	1732.17	1769.19	1812.33	1828.18
54.967999	1683.58	1798.23	1720.59	1772.27	1753.71	1765.88	1772.04	1734.09	1710	1747.62	1838.61	1730.26	1721.79	1723.37	1706.18	1765.88	1700.93	1808.36	1728.78	1745.49	1761.1	1714.55	1759.28	1768.69	1728.1	1778.49	1758.53	1814.96	1673.57	1692.24	1717.6	1742.83	1799.53	1747.58	1760.94	1760.87	1741.85	1815.57	1735.12	1682.19	1695.58	1789.56	1729.57	1778.86	1709.96	1729.84	1768.19	1815.74	1829.5
55.463001	1683.44	1796.24	1723.34	1767.77	1752.12	1764.23	1774.19	1735.55	1713.86	1746.5	1842.99	1735.43	1722.09	1723.13	1698.64	1761.08	1703.79	1807.61	1730.87	1745.1	1761.33	1714.5	1759.92	1772.95	1731.22	1788.82	1756.64	1817.51	1683.76	1686.82	1716.17	1745.55	1810.69	1750.19	1764.03	1761.66	1746.39	1811.21	1733.85	1687.63	1698.47	1789.98	1732.14	1776.39	1708.41	1731.42	1766.97	1812.29	1828.68
55.959000	1682.12	1794.48	1720.72	1773.03	1757.73	1762.68	1771.31	1731.46	1714.31	1746.3	1836.83	1731.87	1718.76	1723.81	1705.48	1763.72	1702.24	1805.53	1729.97	1744.74	1755.57	1717.11	1759.28	1770.46	1724.47	1782.19	1753.67	1815.41	1674.1	1688.73	1721.62	1745.12	1803.37	1746.29	1759.9	1755.82	1738.9	1807.77	1740.87	1685.72	1697.91	1786.13	1726	1773.94	1709.7	1727.27	1765.64	1810.59	1829.89
56.453999	1684.38	1793.2	1717.4	1764.03	1753.99	1760.76	1766.85	1732.36	1708.79	1743.09	1827.25	1727.89	1716.96	1724.61	1698.83	1757.96	1701.69	1800.97	1730.3	1743.85	1754.65	1713.63	1758.28	1766.1	1720.4	1775.82	1747.69	1811.65	1676.38	1686.65	1718.36	1739.83	1797.29	1739.74	1757.95	1756.83	1736.38	1806.94	1730.85	1686.58	1692.67	1785.09	1726	1773.1	1712.26	1726.9	1759.79	1799	1822.68
56.949001	1679.08	1788.56	1714.48	1762.91	1750.03	1761.47	1771.78	1730.19	1709.85	1740.7	1827.86	1726.7	1717.74	1719.36	1696.31	1757.14	1699.31	1806.24	1730.06	1745.28	1749.59	1712.82	1751.12	1768.05	1727.05	1780.99	1749.99	1811.49	1686.5	1690.85	1717	1736.5	1797.35	1740.45	1759.1	1757.9	1736.91	1806.43	1735.62	1676.67	1690.08	1780.51	1725.46	1764.12	1709.73	1723.63	1761.44	1805.45	1819.96
57.444000	1679.26	1787.17	1716.52	1763.7	1751.2	1760.98	1762.94	1729.2	1703.51	1738.06	1829.51	1726.51	1719.96	1723.21	1700.44	1756.32	1700.57	1801.94	1729.45	1746.15	1752.94	1711.79	1754.12	1767.33	1726.81	1775.55	1750.65	1810.39	1675.02	1688.77	1717.1	1740.58	1795.07	1743.13	1753.36	1752.78	1737.72	1803.71	1730.33	1678.63	1696.68	1778.93	1726.96	1766.78	1707.3	1726.74	1760.51	1798.92	1816.86
57.938999	1678.86	1787.55	1718.32	1758.4	1746.19	1758.4	1765.22	1730.62	1704.6	1742.81	1831.38	1726.61	1717.76	1722.58	1697.3	1756.44	1701.41	1797.01	1728.68	1737.58	1753.65	1712.12	1752.8	1761.96	1724.24	1775.77	1747.63	1810.08	1680.33	1687.35	1713.01	1739.24	1798.26	1741.3	1757.97	1758.05	1738.39	1799.96	1725.27	1681.51	1696.4	1777.17	1718.89	1763.68	1706.59	1728.06	1757.64	1797.36	1818.08
58.435001	1678.5	1782.84	1716.55	1766.4	1748.56	1753.62	1767.82	1726.03	1704.63	1741.32	1825.08	1723.62	1717.72	1717.41	1695.69	1757.56	1694.39	1798.31	1725.27	1742.03	1749.77	1711.64	1754.92	1764.31	1723.76	1774.38	1744.69	1804.31	1675.14	1691.59	1716.32	1736.64	1797.66	1739.91	1756.33	1757.6	1735.34	1801.62	1730.82	1676.77	1693.27	1779.1	1721.04	1767.71	1709.51	1729.64	1759.85	1801.63	1815.25
58.930000	1678.12	1783.47	1714.26	1764.9	1753.55	1756.51	1759.96	1725.34	1707.23	1738.57	1832.58	1725.86	1715.01	1717.44	1697.62	1756.46	1700.12	1793.53	1727.25	1738.17	1750.92	1712.64	1753.22	1766.14	1720.77	1775.37	1743.44	1803.65	1673.69	1690.82	1716.16	1737.8	1793.99	1742.35	1751.42	1750.9	1738.78	1800.94	1730.31	1677.65	1689.98	1778.02	1723.61	1772	1712.16	1728.34	1757.03	1797.66	1816.49
59.424999	1680.5	1783.69	1716.4	1759.12	1744.55	1755.31	1766.73	1729.4	1706.31	1738.91	1826.22	1722.8	1715.26	1718.27	1699.87	1754.47	1700.77	1800.54	1724.21	1742.59	1747.53	1711.04	1758.61	1762.79	1726.53	1772.08	1745.43	1800.63	1674.69	1687.78	1715.17	1733.91	1793.93	1741.47	1751.24	1753.56	1732.39	1794.16	1728.06	1675.51	1691.02	1781.24	1723.32	1772.21	1707.07	1722.33	1754.73	1797.91	1813.89
59.919998	1680.68	1781.85	1712.75	1754.58	1747.56	1755.17	1762.1	1727.3	1707.85	1736.61	1821.74	1725.18	1719.4	1716.5	1697.27	1751.79	1699.06	1790.78	1725.26	1740.03	1744.9	1705.46	1746.91	1759.87	1725.15	1773.92	1747.79	1803.79	1678.9	1686.81	1714.7	1731.38	1793.53	1736.78	1751.55	1751.74	1731.27	1796.42	1728.86	1681.4	1692.92	1774.79	1720.11	1771.64	1704.1	1723.9	1757.44	1796.3	1813.24
60.416000	1679.58	1778.28	1711.52	1761.01	1742.37	1752.96	1761.1	1729.09	1707.59	1737.86	1822.14	1721.97	1710.6	1715.79	1696.21	1753.11	1698.42	1792.95	1725.7	1742.77	1741.27	1709.51	1748.89	1758.58	1720.79	1768.49	1744.75	1794.23	1677.76	1684.85	1713.7	1732.71	1788.99	1734.35	1752.06	1749.69	1732.9	1796.96	1724.97	1680.26	1689.38	1773.11	1717.1	1764.55	1709.07	1725.31	1751.36	1796.71	1806.59
60.910999	1678.42	1779.89	1707.6	1758.7	1737.92	1752.34	1757.85	1726.96	1702.72	1733.22	1820.13	1720.32	1710.42	1715.04	1697.05	1749.12	1697.32	1786.43	1726.47	1737.83	1749.18	1705.83	1752.92	1754.44	1719.88	1772.99	1743.15	1797.88	1676.26	1687.35	1716.69	1731.62	1790.18	1740.39	1747.91	1748.06	1731.59	1793.08	1727.86	1676.07	1688.59	1774.03	1718.51	1763.48	1708.23	1718.6	1753.91	1787.12	1809.03
61.405998	1680.3	1779.56	1705.39	1762.55	1748.49	1750.78	1757.81	1721.38	1704.04	1734.79	1822.49	1722.67	1712.63	1715.71	1696.65	1750.33	1696.95	1787.87	1724.12	1736.06	1743.67	1708.51	1748.29	1758.18	1725.44	1763.6	1737.56	1799.03	1675.88	1690.53	1708.47	1729.07	1789.93	1735.64	1741.63	1746.22	1728.05	1797.91	1723.26	1682.35	1687.73	1771.87	1718.6	1757.94	1703.44	1720.83	1753.21	1787.84	1805.49
61.901001	1681.1	1774.87	1708.42	1756.17	1743.68	1746.81	1757.21	1718.87	1699.12	1731.21	1812.64	1716.38	1711.81	1714.33	1696.73	1743.72	1693.43	1784.05	1725.52	1732.73	1743.7	1706.11	1746.01	1757.45	1723.81	1762.09	1743.85	1792.72	1674.64	1684.94	1709.39	1729.97	1782	1734.62	1745.22	1743.16	1728.99	1792.17	1725.47	1669.95	1685.14	1771.51	1715.29	1758.73	1700.81	1722.5	1752.87	1787.58	1799.86
62.396000	1677.19	1774.96	1707.1	1752.94	1745.24	1747.39	1754.62	1721.34	1699.49	1731.4	1815.74	1717.86	1714	1711.74	1693	1743.89	1699.26	1786.93	1722.09	1739.18	1740.33	1707.22	1747.8	1750	1719.77	1765.51	1739.33	1792.79	1675.02	1681.8	1711.32	1728.59	1786.8	1732.21	1740.72	1746.48	1726.8	1787.45	1725.77	1680.3	1687.71	1766.16	1719.5	1759.39	1698.86	1718.8	1749.82	1788.91	1806.34
62.891998	1679.32	1775.77	1709.12	1753.6	1744.28	1745.75	1754.13	1718.39	1699.37	1727.14	1814.3	1721.03	1709.27	1711.08	1695.1	1748.49	1694.45	1785.83	1716.23	1732.38	1740.62	1706	1737.57	1753.28	1718.09	1766.76	1735.61	1792.68	1671.57	1683.19	1713.23	1726.25	1787.36	1734.03	1744.54	1741.52	1733.63	1789.21	1721.69	1677.93	1685	1769.02	1720.15	1759.95	1701.93	1720.88	1746.37	1784.36	1801.24
63.387001	1674.7	1771.87	1702.88	1747.27	1736.91	1743.54	1751.6	1721.33	1696.82	1728.07	1809.83	1718.33	1713.1	1708.95	1686.88	1744.46	1696.52	1785.42	1716.22	1736.55	1735.43	1710.49	1743.63	1755.62	1720.92	1761.74	1737.69	1789.15	1670.67	1683.91	1706.4	1725.28	1784.64	1730.64	1747.76	1744.44	1727.32	1789.21	1722.79	1673.33	1686.11	1769.11	1713.64	1752.7	1699.36	1721.07	1751.49	1789.87	1801.75
63.882000	1676.92	1772.71	1704.5	1745.77	1736.88	1745.52	1749.85	1719.44	1695.91	1725.68	1812.08	1714.91	1710.23	1709.02	1689.84	1742.61	1692.65	1778.01	1716.29	1728.76	1736.24	1703.45	1744.76	1750.85	1710.14	1757.99	1733.8	1785.85	1675.55	1681.67	1707.65	1718.33	1781.45	1728.08	1738.64	1736.39	1723.59	1782.84	1716.85	1670.16	1682.53	1761.59	1717.93	1759.45	1701.77	1719.31	1744.17	1782.42	1795.16
64.376999	1675.96	1771.92	1711.14	1745.81	1732.73	1744.8	1747.95	1717.8	1694.58	1724.88	1806.16	1718.63	1707.64	1705.89	1691.35	1741.04	1691.92	1777.4	1713.68	1729.31	1739.03	1699.14	1739.71	1750.08	1716.96	1764.35	1733.91	1785.6	1673.71	1679.8	1706.53	1720.28	1777.37	1729.97	1743.72	1735.99	1721.97	1778.96	1719.54	1675.3	1682.59	1763.51	1714.25	1754.75	1703.36	1716.14	1744.33	1779.33	1800.97
64.872002	1677.39	1772.28	1704.47	1749.39	1738.27	1748.08	1747.23	1714.93	1697.63	1727.76	1809.88	1715.97	1707.26	1708.56	1687.12	1739.17	1690.37	1777.99	1716.97	1732.97	1731.56	1704.05	1737.62	1750.31	1715.85	1756.22	1728.81	1785.23	1672.6	1677.71	1700.95	1718.78	1776.26	1728.57	1741.31	1738.34	1721.65	1784.06	1718.73	1676.44	1685.05	1762.66	1715	1750.4	1700.85	1715.32	1749.49	1781.79	1798.76
65.367996	1676.42	1767.11	1703.01	1742.21	1730.52	1738.62	1743.49	1718.18	1704.33	1725.26	1804.46	1711.14	1711.13	1707.57	1688.49	1735.88	1691.37	1776.4	1716.83	1732.27	1731.18	1703.51	1737.13	1750.19	1716.47	1754.73	1733.77	1783.69	1676.4	1682.08	1703.56	1716.93	1777.31	1729.99	1736.81	1740.27	1726.32	1788.58	1719.79	1670.98	1680.93	1759.02	1716.05	1754.88	1700.88	1713.68	1745.01	1778.63	1799.33
65.862999	1674.3	1767.97	1698.97	1747.03	1731.56	1738.13	1743.1	1719.21	1700.37	1729.68	1806.61	1718.5	1707.59	1706.37	1691.73	1738.64	1693.05	1772.29	1718.12	1722.91	1735.84	1703.57	1741.59	1746.22	1718.36	1754.69	1730.27	1779.6	1672.21	1679.23	1705.57	1722.75	1773.98	1721.16	1740.56	1740.47	1727.73	1780.05	1715.38	1674.56	1683.53	1759.25	1706.85	1755.3	1699.75	1715.6	1738.33	1774.63	1791.8
66.358002	1675.23	1766.75	1699.57	1746.74	1735.13	1744.81	1746.44	1716.7	1698.85	1725.36	1807.05	1716.08	1706.71	1710.37	1692.3	1738.79	1694.93	1773.49	1715.66	1727.01	1730.75	1701.18	1734.75	1743.92	1716.31	1756.03	1730.55	1776.04	1666.4	1676.22	1701.22	1722.74	1777.01	1726.64	1739.44	1737.01	1723.04	1777.97	1718.4	1678.65	1682.29	1759.63	1713.04	1747.38	1698.62	1719.51	1741.56	1778.84	1791.82
66.852997	1675.15	1766.87	1702	1743.68	1735.32	1740.99	1746.5	1714.52	1694.56	1724.74	1806.66	1712.57	1710.82	1708.66	1691.34	1736.72	1692.11	1774.38	1711.88	1721.13	1735.19	1701.01	1734.7	1745.03	1711.1	1752.96	1730.43	1780.65	1673.79	1688.62	1700.65	1719.41	1772.54	1725.08	1735.37	1735.25	1722.89	1776.73	1718.19	1673.33	1679.6	1758.92	1709.62	1747.49	1699.48	1713.66	1738.51	1773.97	1787.45
67.348000	1677.79	1762.48	1698.05	1741.06	1730.21	1736.13	1742.06	1714.64	1700.68	1721.04	1801.68	1712.18	1706.49	1708.02	1690.06	1740.68	1692.79	1777.19	1714.6	1723.24	1729.06	1701.62	1733.18	1749.76	1713.72	1759	1732.97	1774.71	1669.02	1680.94	1701.56	1715.97	1774.99	1722.75	1737.51	1737.97	1717.06	1777.81	1714.88	1674.95	1685.08	1761.51	1714.79	1751.06	1699.38	1715.22	1739.41	1774.8	1788.87
67.844002	1678.43	1765.25	1699.61	1743.84	1733.85	1741.83	1745.26	1715.48	1695.24	1721.97	1800.34	1712.86	1701.21	1705.99	1689.57	1740.71	1692.24	1771.3	1711.32	1725.09	1730.82	1703.05	1734.03	1747.83	1715.18	1750.63	1729.35	1774.47	1666.43	1675.8	1700.81	1720.84	1773.75	1724.57	1736.08	1731.69	1720.91	1774.55	1711.27	1666.98	1682.12	1756	1710.43	1743.13	1698.52	1716.52	1745.14	1768.22	1789.51
68.338997	1674.58	1762.29	1699.69	1740.27	1724.47	1732.87	1747.17	1715.01	1695.44	1723.99	1803.33	1708.57	1700.94	1708.61	1690.31	1735.76	1689.08	1766.68	1712.1	1726.28	1729.24	1700.49	1736.7	1745.24	1715.65	1753.53	1731.48	1778.99	1665.98	1680.76	1702.12	1719.91	1774.63	1726	1733.05	1734.61	1724.04	1774.94	1712.92	1668.23	1681.87	1759.08	1708.88	1748.62	1702.25	1716.88	1743.73	1770.09	1789.13
68.834000	1674.29	1758.64	1697.78	1739.82	1729.35	1733.11	1741.01	1714.31	1694.71	1720.31	1805.38	1709.72	1702.74	1702.91	1689.23	1735.36	1690.32	1770.54	1712.49	1723.1	1731.24	1699.39	1732.43	1743.31	1709.83	1757.35	1728.13	1777.04	1668.33	1683.1	1702.75	1716.46	1771.48	1724.51	1732.51	1732.91	1723.08	1772.19	1711.62	1675.51	1676.08	1753.36	1709.21	1744.36	1698.36	1712.17	1735.99	1769.13	1788.66
69.329002	1678.06	1766.37	1695.26	1737.3	1728.17	1736.28	1746	1714.63	1698.17	1717.62	1794.25	1707.57	1699.77	1705.91	1685.83	1734.18	1690.49	1769.19	1708.19	1718.58	1726.56	1697.64	1730.93	1744.74	1711.78	1752.18	1730.93	1769.63	1669.95	1680.97	1702.1	1717.12	1767.27	1725.99	1732.92	1729.95	1721.2	1767.74	1711.24	1669.49	1678.18	1759.56	1710.94	1744.53	1700.89	1714.02	1737.22	1771.5	1785.86
69.823997	1674.99	1764.8	1699.26	1740.77	1727.79	1736.97	1743.51	1709.4	1697.13	1719.29	1795.93	1710.72	1702.35	1704.43	1685.88	1735.6	1690.35	1767.44	1706.25	1723.64	1727.82	1697.87	1733.25	1747.36	1714	1750.73	1731.28	1774.03	1659.33	1675.9	1703.12	1719.86	1771.74	1720.16	1733	1733	1720.72	1773.88	1713.42	1667.88	1680.82	1757.77	1711.86	1742.6	1701.67	1715.72	1736.56	1766.91	1785.43
70.320000	1673.86	1761.12	1697.45	1739.43	1726.57	1733.58	1740.95	1712.65	1696.44	1721.18	1797.92	1711.46	1704.42	1706.75	1682.97	1738.36	1689.64	1767.08	1711.04	1716.49	1726.15	1697.37	1728.53	1740.26	1710.76	1750.88	1729.25	1767.85	1665.05	1675.58	1700.87	1717.03	1771.9	1723.17	1733.94	1731.17	1720.44	1771.51	1708.95	1665.28	1682.38	1753.79	1707.75	1742.88	1696.38	1712.03	1740.12	1767.08	1790.14
70.815002	1674.46	1761.47	1694.45	1734.84	1728.68	1736.35	1737.35	1710.24	1689.6	1722.29	1791.89	1709.3	1702.12	1704.13	1684.95	1734.79	1690.02	1766.07	1710.79	1718.28	1726.27	1693.78	1733.92	1739.55	1707.28	1749.63	1724.59	1774.84	1666.9	1677.62	1701.56	1713.01	1770.24	1723.08	1728.29	1730.56	1721.95	1767.39	1712.91	1667.56	1681.64	1750.05	1704.21	1745.26	1694.55	1710.02	1738.17	1763.8	1786.2
71.309998	1671.37	1759.97	1696.03	1737.49	1730.91	1727.67	1740.5	1710.71	1689.72	1716.44	1791.47	1703.64	1696.73	1700.8	1688.21	1730.85	1691.38	1759.17	1701.92	1721.05	1728.3	1695.36	1727.13	1741.67	1709.87	1749.62	1723.67	1762.75	1664.9	1677.33	1695.68	1708.87	1766.44	1716.3	1730.55	1730.3	1717.2	1766.27	1708.78	1669.4	1679.4	1751.29	1704.61	1738.3	1697.33	1708.72	1735.73	1764.22	1784.01
71.805000	1674.74	1759.48	1697.23	1739.48	1726.76	1731.44	1740.08	1708.99	1691.27	1715.82	1786.45	1708.86	1695.59	1704.64	1684.45	1736.43	1689.51	1758.36	1708.81	1719.72	1724.35	1695.3	1728.96	1738.44	1711.29	1747.79	1722.29	1768.27	1667.9	1676.89	1700.18	1715.96	1770.97	1724.44	1732.23	1730.35	1718.04	1766.77	1708.68	1668.63	1679.8	1749.57	1705.78	1738.01	1698.19	1706.9	1738.87	1762.47	1782.68
72.300003	1671.12	1755.43	1697.57	1741.7	1723.27	1736.47	1736.22	1705.44	1690.04	1714.75	1788.36	1707.03	1694.15	1705.14	1685.62	1729.54	1690.89	1757.81	1707.92	1717.58	1728.13	1699.89	1730.71	1742.4	1707.04	1748.6	1720.64	1771.43	1667.48	1679.58	1695.43	1709.45	1766.29	1721.12	1729.96	1732.1	1719.33	1769.09	1710.23	1672.35	1675.79	1752.03	1705.51	1745.27	1693.71	1705.27	1735.15	1765.12	1782.89
72.795998	1670.88	1751.27	1692.11	1731.99	1723.65	1729.42	1735.01	1710.51	1693.71	1712.32	1788.66	1710.17	1699.72	1702.03	1685.58	1730.65	1686.59	1760.3	1707.35	1716.71	1721.9	1690.18	1726.04	1740.17	1707.38	1747.55	1725.33	1774.43	1667.38	1677.44	1699.99	1711.18	1765.33	1720.32	1729.73	1726.56	1717.37	1766.21	1706.6	1677.88	1676.79	1749.66	1703.12	1739.25	1697.29	1706.32	1733.04	1767.11	1781.57
73.291000	1674.98	1756.69	1696.41	1734.36	1725.55	1727.68	1735.35	1709.2	1693.95	1714.46	1790.63	1708.25	1693.08	1702.64	1681	1727.53	1689.54	1758.84	1705.36	1718.42	1718.97	1694.47	1726.29	1741.19	1709.69	1741.95	1721.23	1767.2	1662.88	1672.94	1695.17	1710.01	1762.64	1721.79	1726.55	1729.09	1717.09	1762.83	1710.81	1673.23	1676.45	1747.99	1704.8	1736.96	1695.6	1708.03	1729.08	1766.39	1774.88
73.786003	1672.08	1753.95	1691.19	1732.84	1727.59	1730.12	1736.71	1706.19	1692.77	1714.86	1786.95	1705.36	1696.86	1702.48	1682.25	1727.06	1687.61	1761.74	1704.53	1712.67	1719.94	1695.8	1726.5	1736.65	1706.4	1739.85	1723.45	1765.27	1664.17	1677.19	1698.86	1710.49	1763.03	1715.57	1727.69	1723.75	1717.61	1763.58	1707.22	1667.86	1677.05	1741.92	1703.22	1737.12	1692.52	1708.03	1733.03	1756.34	1774.92
74.280998	1673.1	1755.79	1690.32	1729.58	1721.6	1731.51	1734.85	1704.51	1696.17	1711.78	1787.38	1707.54	1693.38	1700.32	1682.52	1724.51	1688.86	1755.62	1699.86	1718.83	1719.48	1698.29	1723.09	1738.42	1704.23	1742.35	1724.85	1764.97	1659.45	1675.34	1690.62	1711.36	1763.48	1720.7	1725.88	1728.65	1710.65	1766.47	1706.47	1668.56	1675.56	1748.68	1707.32	1737.38	1692.32	1707.53	1734.28	1764.75	1778.92
74.777000	1672.68	1751.76	1691.48	1734.3	1717.85	1728.53	1737.88	1710.62	1691.24	1711.35	1780	1703.17	1695.6	1699.27	1679.48	1727.57	1686.22	1754.11	1701.66	1714.5	1720.22	1700.61	1725.33	1733.56	1707.71	1741.78	1717.93	1764.95	1663.33	1672.8	1691.83	1712.25	1761.82	1720.64	1728.35	1722.39	1710.48	1759.75	1707.91	1672.19	1676.15	1745.72	1704.41	1734.34	1690.33	1706.7	1731.97	1753.97	1774.21
75.272003	1672.88	1749.79	1689.22	1728.86	1720.35	1728.95	1736.14	1706.64	1690.76	1712.66	1783.82	1704.78	1694.22	1700.62	1681.83	1726.72	1686.19	1752.95	1702.44	1709.86	1720.65	1693.32	1721.96	1734.31	1710.32	1737.82	1719.69	1757.79	1660.24	1669.82	1693	1709.97	1761.01	1712.74	1724.69	1723.7	1713.65	1757.36	1704.91	1670.4	1677.95	1745	1695.65	1735.36	1692.52	1701.66	1728.55	1755.96	1774.38
75.766998	1670.73	1754.29	1690.15	1727.88	1720.44	1722.74	1734.09	1703.11	1690.92	1715.53	1783.39	1708.2	1692.46	1700.19	1684.7	1726.19	1686.79	1752.08	1702.23	1713.69	1719.44	1695.53	1725.2	1730.33	1706.85	1742.41	1721.44	1761.48	1671.21	1673.57	1694.88	1712.55	1760.04	1714.97	1725.4	1723.87	1715.04	1758.4	1706.4	1668.26	1674.14	1743.2	1701.53	1737.48	1691.4	1706.13	1732.41	1756.88	1780.21
76.262001	1674.2	1752.85	1690.81	1731.25	1716.03	1724.51	1728.9	1707.67	1690.62	1712.01	1780.82	1704.49	1693.86	1693.61	1681.32	1726.22	1690.55	1752.36	1702.56	1710.85	1715.46	1691.11	1724.41	1733.13	1705.59	1740.49	1716.48	1753.87	1663.88	1674.37	1696.64	1706.29	1759.56	1712.68	1725.41	1720.08	1711.3	1761.44	1705.01	1664.28	1676.44	1744.2	1703.28	1731.86	1691.12	1704	1729.56	1754.01	1775.37
76.757004	1673.83	1752.19	1690.1	1732.12	1720	1727.31	1729.05	1704.08	1687.28	1709.15	1779.87	1701.75	1692.88	1696.78	1682.96	1724.39	1687.56	1748.08	1696.23	1718.22	1717.28	1687.38	1722.2	1731.44	1702	1738.12	1716.33	1756.53	1666.43	1671.68	1695.56	1707.84	1762.24	1713.1	1722.59	1721.12	1703.47	1764.38	1703.01	1667.51	1673.42	1741.51	1706.34	1735.49	1692.05	1705.62	1731.41	1757.05	1772.53
77.252998	1672.98	1743.53	1689.2	1727.95	1721.09	1721.43	1728.9	1705.78	1690.82	1714.35	1786.28	1705.49	1691.5	1698.33	1684.99	1719.14	1686.61	1751.82	1698.45	1708.86	1715.47	1694.84	1723.55	1734.27	1707.17	1740.64	1718.49	1759.77	1664.43	1671.63	1696.56	1707.71	1754.8	1712.88	1721.14	1720.47	1706.82	1760.7	1708.1	1664.35	1673.13	1743.1	1702.06	1733.64	1691.44	1702.73	1729.19	1750.66	1773.22
77.748001	1670.82	1751.95	1688.24	1731.04	1721	1721.61	1726.72	1703.67	1690.97	1712	1784.34	1702.55	1689.56	1696.15	1680.52	1721.67	1685.66	1747.42	1702.6	1711.87	1715.76	1689.32	1722.29	1731.9	1697.56	1735.42	1721.68	1757.69	1665.45	1672.29	1689.13	1703.76	1759.44	1711.88	1723.59	1718.32	1712.06	1757.78	1706.85	1667.35	1670.48	1743.48	1701.82	1729.75	1693.33	1705.42	1728.04	1756.95	1773.95
78.242996	1675.37	1743.39	1690.27	1726.92	1716.01	1727.51	1730.24	1701.87	1688.26	1711.1	1776.91	1700.16	1693.78	1693.24	1677.42	1718.81	1686.95	1750.96	1701.45	1705.42	1711.82	1690.09	1723.3	1730.59	1703.71	1736.74	1716.05	1753.68	1670.45	1669.03	1693.06	1701.66	1756.21	1710.01	1725.27	1716	1708.19	1753.78	1702.38	1666.95	1669.33	1739.53	1700.36	1730.56	1693.96	1697.93	1729.97	1752.33	1769.29
78.737999	1673.35	1742.88	1687.24	1724.78	1718.31	1721.84	1727.26	1700.49	1689.56	1704.05	1773.67	1701.39	1694.04	1696.57	1679.39	1718.5	1684.67	1745.37	1693.44	1709.18	1718.75	1690.11	1719.45	1732.59	1697.04	1738.62	1716.61	1757.93	1664.1	1670.25	1691.6	1705.7	1756.37	1712.12	1717.97	1712.09	1710.25	1757.88	1705.13	1659.67	1671.93	1738.55	1701.8	1727.38	1690.42	1699.21	1729.63	1745.43	1760.33
79.233002	1671.3	1744.11	1689.49	1726.66	1715.85	1723.61	1725.87	1701.76	1686.17	1706.4	1771.72	1701.8	1690.12	1696.37	1679.19	1721.57	1683.76	1744.72	1700.39	1706.73	1712.92	1689.76	1721.62	1731.54	1699.46	1735.73	1713.89	1756.16	1663.24	1670.85	1689.44	1702.3	1754.25	1711.48	1721.1	1715.55	1705.57	1756.01	1699.56	1665.12	1672.54	1739.16	1699.31	1728.39	1685.95	1701.33	1722.85	1745.63	1764.51
79.728996	1670.79	1745.31	1684.94	1723.49	1718.31	1716.54	1727.21	1697.65	1685.83	1709.15	1771.62	1700.92	1691.27	1694.19	1680.05	1720.51	1684.19	1745.27	1695.9	1706.04	1712.99	1690.99	1717.03	1726.33	1699.37	1735.76	1717.28	1749.49	1661.86	1670.22	1691.58	1701.41	1752.46	1714.61	1718.94	1716.32	1707.52	1754.9	1702.32	1666.88	1671.05	1735.9	1698.54	1731.49	1685.49	1699.91	1726.21	1744.32	1768.58
80.223999	1670.92	1743.24	1683.03	1721.96	1715	1721.75	1726.44	1701.55	1688.06	1707.72	1774.39	1699.21	1692.38	1694.22	1679.97	1715.97	1683.53	1745.52	1692.31	1706.58	1712	1691.24	1720.18	1727.97	1703.12	1732.76	1712.75	1748.4	1659.24	1672.34	1689.82	1703.3	1751.79	1706.06	1715.06	1717.61	1702.29	1747.9	1700.41	1663.63	1672.87	1733.67	1697.7	1728.84	1689.32	1703.08	1723.26	1746.26	1763.45
80.719002	1671.69	1739.53	1684.27	1719.74	1713.91	1722.73	1725.63	1698.45	1683.95	1711.18	1765.92	1698.62	1687.35	1693.95	1680.01	1723.57	1685.56	1744.78	1698.52	1696.95	1708.06	1691.78	1717.18	1728.46	1703.68	1734.18	1716.33	1746.91	1657.36	1667.91	1687.43	1699.95	1748.2	1710.81	1717.21	1714.86	1703.54	1747.18	1699.82	1661.81	1668.41	1738	1697.8	1724.61	1688	1699.81	1722.62	1750.07	1763.66
81.213997	1669.07	1742.91	1685.92	1719.73	1710.27	1718.99	1725.54	1701.51	1684.83	1702.34	1769.45	1698	1686.31	1696.72	1679.7	1714.29	1684.61	1738.81	1692.25	1701.82	1707.72	1688.42	1720.09	1721.64	1699.14	1733.86	1711.44	1747.45	1661.26	1671.54	1689.87	1698.96	1747.55	1712.09	1719.26	1714.27	1704.19	1751.21	1703.08	1664.19	1669.56	1735.23	1691.69	1726.19	1683.56	1700.27	1722.23	1745.42	1763.08
81.709000	1670.13	1740.04	1684.88	1722.16	1711.37	1720.05	1723.17	1700.67	1687.12	1706.96	1770.37	1698.28	1684.21	1696.06	1678.66	1717.03	1684.71	1741.65	1696.34	1705.15	1709.34	1689.09	1720.34	1725.1	1701.99	1731.62	1712.71	1749.91	1659.38	1671.03	1687.47	1698.37	1754.8	1709.32	1716.14	1717.16	1706.94	1754.61	1702.62	1660.23	1670.84	1734.68	1693.31	1732.49	1688.92	1697.07	1724.99	1742.47	1770.05
82.205002	1671.23	1739.84	1682.55	1722.35	1709.15	1717.39	1723.72	1698.15	1684.91	1703.95	1767.58	1698.36	1686.88	1693.47	1678.61	1715.51	1684.97	1742.7	1690.73	1701.06	1714.09	1686.68	1718.62	1724.05	1702.85	1730.72	1715.27	1746.59	1657.98	1669.87	1686.69	1699.01	1746.19	1708.01	1719.69	1716.25	1701.27	1749.04	1698.86	1660.63	1667.67	1734.52	1698.26	1723.09	1687.33	1700.3	1719.21	1742.21	1763.12
82.699997	1670.83	1740.17	1681.44	1717.77	1715.53	1717.97	1721.99	1695.62	1689.67	1702.71	1765.29	1694.71	1685.59	1693.9	1679.95	1718.72	1683.8	1737.8	1695.27	1699	1704.28	1689.36	1713.14	1720.1	1698.17	1728.24	1708.81	1739.79	1660.38	1668.25	1688.3	1697.82	1748.99	1709.3	1717.42	1716.27	1705.76	1749.65	1700.38	1660.7	1666.12	1732.06	1697.85	1728.01	1688.51	1696.63	1717.78	1745.03	1760.68
83.195000	1671.68	1739.81	1679.68	1721.78	1710.48	1719.11	1720.15	1699.07	1687.33	1703.2	1760.86	1696.58	1681.56	1689.13	1677.23	1715.46	1679.84	1739.22	1693.92	1700.46	1705.94	1687.55	1717.05	1719.17	1696.44	1729.63	1713.47	1743.73	1660.19	1664.18	1684.9	1698.17	1745.56	1709.52	1713.71	1715.61	1702.13	1745.75	1698	1659.91	1672.28	1731.76	1698.51	1720.82	1685.33	1700.57	1721.65	1741.08	1759.42
83.690002	1676.15	1737.41	1682.03	1714.53	1712.72	1716.73	1719.06	1698.66	1677.72	1702.74	1765.17	1695.33	1681.56	1692.17	1677.14	1717.31	1683.2	1742.97	1694.08	1700.82	1706.8	1688.59	1715.71	1727.54	1699.35	1728.35	1711.37	1744.72	1656.81	1667.28	1686.7	1699.7	1748.12	1701.18	1711.95	1713.73	1706.61	1745.94	1699.82	1659.51	1668.96	1731.03	1697.75	1720.88	1685.04	1697.03	1716.22	1738.64	1757.96
84.184998	1669.68	1735.4	1679.67	1718.97	1707.28	1719.65	1721.87	1695.2	1684.68	1702.78	1764.76	1698.75	1685.17	1692.13	1677.9	1717.62	1683.26	1736.98	1691.75	1700.67	1706.72	1687.13	1714.22	1717.47	1691.97	1729.67	1711.48	1744.29	1659.17	1665.05	1685.94	1697.8	1746.56	1706.22	1711.6	1708.55	1700.05	1746.29	1701.38	1663.42	1668.88	1727.55	1696.59	1725.56	1681.74	1698.52	1712.95	1738.55	1761.24
84.681000	1669.99	1736.75	1680.27	1716.99	1711.49	1712.27	1720.92	1696.36	1682.28	1702.04	1764.41	1694.61	1687.55	1690.88	1678.96	1711.9	1677.45	1735.72	1689.96	1701.4	1705.25	1688.61	1715.79	1727.36	1697.77	1725.73	1706.47	1740.27	1661.62	1669.56	1681.47	1695.78	1744.2	1703.6	1715.35	1706.88	1703.18	1738.38	1699.26	1659.74	1670.26	1726.85	1696.15	1720.48	1684.45	1696.43	1717.09	1739.58	1752.84
85.176003	1668.29	1727.91	1677.24	1720.68	1710.91	1715.49	1718.23	1691.38	1686.64	1700.71	1763.09	1696.92	1683.95	1687.99	1676.29	1712.83	1679.1	1736.16	1695.29	1697.24	1704.61	1687.24	1711.75	1716.78	1699.26	1729.12	1708.32	1737.11	1654.21	1666.09	1682.7	1696.3	1742.1	1705.69	1714.51	1711.12	1701.97	1741.19	1697.92	1659.86	1667.41	1728.75	1696.56	1721.99	1684.53	1694.3	1719.14	1738.66	1753.28
85.670998	1672.32	1735.75	1680.07	1711.17	1703.95	1717.85	1719.05	1692.02	1683.58	1699.06	1760.79	1691.79	1685.95	1690.58	1677.58	1713.54	1680.42	1735.37	1693.19	1701.6	1708.3	1686.89	1712.63	1722.94	1693.91	1726.26	1709.59	1741.56	1652.6	1662.67	1686.1	1698.28	1740.24	1703.19	1709.4	1709.69	1702.63	1741.21	1696.31	1658.19	1667.65	1728.89	1690.34	1721.87	1686.56	1696.74	1722.4	1740.09	1754.75
86.166000	1668.85	1734.09	1678.7	1715.31	1703.45	1709.61	1716.15	1696.46	1684.33	1700.05	1756.89	1694.5	1682.59	1692.1	1678.04	1708.9	1682.39	1733.53	1693.18	1694.55	1707.47	1686.97	1709.67	1719.38	1696.23	1726.27	1708.79	1738.77	1656.55	1665.85	1675.52	1693.32	1744.75	1699.13	1714.33	1706.51	1699.47	1742.29	1696.13	1662.35	1667.86	1724.6	1692.89	1720.69	1687.01	1696.01	1714.36	1736.68	1751.75
86.662003	1668.44	1737.28	1680.76	1714.48	1708.8	1712.51	1717.96	1694.74	1681.01	1701.09	1756.74	1694	1680.54	1689.58	1674.04	1707.78	1682.61	1735.86	1692.7	1702.35	1704.15	1687.71	1711.38	1718.32	1698.21	1717.54	1707.41	1740.19	1653.43	1667.14	1683.22	1697.11	1743	1699.16	1711.27	1708.47	1696.15	1744.21	1697.44	1658.77	1666.96	1727.78	1695.25	1717.75	1686.37	1695	1714.77	1741.84	1752.42
87.156998	1669.64	1733.09	1679.82	1715.71	1708.81	1713.84	1719.18	1696.76	1681.1	1703.86	1757.95	1691.97	1683.29	1694.44	1678.9	1714.06	1682.7	1732.73	1692.68	1700.22	1706.65	1686.91	1712.5	1722.41	1696	1723.17	1701.63	1741.44	1656.45	1662.13	1682.22	1691.74	1743.98	1704.16	1709.55	1708.51	1694.65	1740.42	1694.05	1661.47	1665.19	1722.45	1695.64	1718.56	1684.84	1693.94	1714.09	1735.74	1752.95
87.652000	1668.64	1728.49	1678.51	1715.29	1707.52	1714	1714.6	1697.8	1681.46	1697.89	1761.01	1695.47	1684.24	1688.25	1676.9	1707.49	1681.51	1733.03	1691.6	1698.99	1707.13	1687.8	1712.16	1712.85	1699.83	1725.04	1712.57	1741.87	1654	1662.71	1688	1696.38	1744.48	1699.48	1711.87	1707.81	1700.08	1745.05	1695.06	1657.7	1667.65	1726.78	1692.12	1718.29	1688.4	1694.97	1719.63	1737.61	1756.97
88.147003	1671.86	1732.93	1683.25	1712.4	1706.97	1711.35	1716.87	1690.78	1681.01	1694.54	1751.79	1690.33	1686.41	1691.45	1674.36	1707.99	1680.05	1728.23	1690.03	1695.81	1709.44	1684.63	1707.91	1723.35	1691.4	1720.31	1703.31	1735.43	1656.5	1664.81	1679.36	1695.66	1741.12	1706.23	1709.06	1707.53	1699	1734.42	1692	1661.16	1664.45	1725.83	1694.41	1715.29	1682.73	1697.22	1712.88	1730.22	1749.41
88.641998	1670.63	1728.91	1677.78	1710.05	1709.91	1711.98	1714.27	1694.53	1682.53	1698.78	1759.75	1690.11	1681.99	1690.39	1678.31	1707.72	1679.51	1733.75	1687.25	1697.87	1703.71	1686.17	1711.39	1719.64	1694.65	1724.29	1706.21	1738.83	1659.31	1664.9	1679.62	1695.16	1745.27	1699.01	1707.91	1708.56	1697.72	1743.08	1697.01	1660.58	1666.78	1724.15	1689.85	1718.43	1688.68	1694.41	1716.37	1735.51	1748.07
89.138000	1668.83	1731.51	1679.42	1711.84	1705.56	1712.48	1715.69	1697.82	1680.13	1695.22	1761.26	1692.5	1681.38	1691.55	1677.29	1706.85	1681.74	1731.77	1688.69	1700.95	1706.34	1684.33	1714.45	1719.85	1695.24	1722.68	1705.89	1741.21	1654.88	1662.78	1681.38	1694.45	1744.76	1701.95	1714.86	1707.14	1699.01	1737.92	1696.54	1656.93	1668.99	1724.83	1691.93	1713.58	1686.51	1696.8	1716.58	1730	1753.8
89.633003	1668.86	1730.11	1680.8	1710.62	1702.95	1710.74	1714.28	1694.1	1680.28	1698.95	1758.92	1694.13	1683.19	1687.92	1675.66	1706.38	1681.4	1730.9	1685.78	1694.72	1700.62	1683.22	1706.88	1712.65	1694.95	1721.12	1709.95	1731.88	1660.4	1659.78	1678.49	1690.11	1734.24	1700.22	1710.26	1707.83	1699.06	1737.92	1697.59	1660.19	1663.07	1721.94	1691.44	1717.23	1680.89	1692.34	1717.56	1734.5	1751.74
90.127998	1669.6	1728.37	1675.05	1709.25	1705.73	1711.26	1715.22	1693.58	1683.69	1696.07	1755.05	1692.54	1678.32	1689.78	1676.84	1710.61	1678.51	1731.01	1689.58	1694.62	1697.62	1683.28	1707.59	1716.63	1692.35	1719.53	1703.01	1737.79	1655.57	1665.1	1677.05	1691.24	1737.01	1698.27	1705.31	1707.52	1694.86	1740.88	1699.94	1661.02	1663.09	1723.67	1688.59	1721.34	1682.79	1690.24	1713.33	1729.63	1744.29
90.623001	1665.74	1727.57	1680.01	1708.75	1702.72	1708.27	1712.03	1691.99	1681.36	1697.5	1755.04	1687.37	1676.4	1684.02	1674.91	1707.22	1680.22	1724.22	1685.73	1691.76	1696.57	1679.87	1703.55	1716.81	1692.86	1723.08	1701.2	1733.99	1657.93	1663.06	1682.99	1691.16	1739.48	1698.78	1711.59	1708.43	1699.57	1736.71	1695.72	1657.84	1665.93	1722.15	1690.8	1714.6	1688.16	1697.48	1714.95	1731.8	1749.88
91.117996	1668.86	1731.92	1677.64	1706.74	1699.76	1706.71	1715.23	1693.98	1678.56	1697.79	1754.53	1689.36	1681.17	1688.26	1676.34	1704.88	1681.76	1727.44	1685.65	1696.54	1700.41	1681.76	1708.26	1717.15	1691.31	1716.76	1704.2	1734.48	1654.26	1660.85	1680.27	1690.58	1737.2	1697.96	1709.35	1703.42	1699.68	1734.45	1692.85	1655	1661.01	1722.97	1689.5	1716.74	1684.47	1692.8	1709.65	1729.53	1744.09
91.613998	1668.69	1730	1673.55	1707.13	1703.81	1710.1	1712.21	1692.72	1675.97	1695.72	1750.2	1693.96	1679.44	1686.52	1675.53	1705.62	1679.38	1732.56	1686.05	1692.59	1706.62	1687.49	1711.17	1713.37	1690.87	1719.22	1704.43	1730.13	1653.33	1667.14	1682.25	1690.28	1737.97	1700.81	1706.87	1702.75	1696.48	1737.94	1695.01	1658.09	1663.58	1716.38	1690.07	1716.69	1682.62	1692.17	1708.54	1729.07	1749.14
92.109001	1670.63	1729.76	1676.56	1706.74	1700.43	1709.15	1709.6	1690.34	1680.58	1698.4	1753.47	1688.96	1680.32	1683.26	1676.44	1707.99	1679.91	1723.6	1686.4	1693.49	1696.05	1680.21	1703.79	1718.03	1694.67	1715.09	1702.19	1727.96	1655.79	1663.14	1676.97	1685.82	1737.45	1701.99	1704.77	1703.58	1694.8	1734.49	1695.23	1657.19	1663.79	1722.95	1691.78	1709.91	1681.64	1692.29	1712.44	1727.67	1745.58
92.603996	1667.45	1726.88	1677.16	1709.3	1704.72	1708.25	1709.24	1688.78	1678.23	1690.55	1751.12	1693.51	1678.72	1686.5	1677.21	1706.94	1679.65	1723	1686.35	1694.26	1697.63	1682.3	1704.68	1714.12	1694.47	1714.03	1706.19	1728.37	1655.4	1662.51	1679.92	1690.95	1732.98	1698.88	1702.62	1705.83	1698.41	1732.7	1694.35	1655.77	1665.87	1717.6	1690.9	1713.44	1682.66	1691.52	1714.01	1722.84	1745.17
93.098999	1669.58	1723.69	1677.12	1705.74	1703.57	1706.16	1710.73	1689.61	1684.15	1694.94	1752.59	1689.54	1677.95	1684.78	1674.47	1705.69	1678.55	1725.18	1688.06	1697.17	1697.46	1684.14	1707.38	1720.63	1693.56	1715.58	1707.23	1730.08	1652.76	1660.57	1679.32	1688.01	1736.96	1696.25	1709.65	1701.57	1693.39	1731.45	1690.21	1653.91	1661.73	1716.68	1688.85	1709.49	1683.73	1694.41	1709.14	1723.66	1742.5
93.594002	1667.29	1722.91	1676.88	1708.74	1703.57	1706.99	1707.78	1692.18	1676.29	1698.76	1746.25	1690.09	1681.31	1689.77	1673.12	1706.07	1681.25	1724.79	1685.48	1691.08	1695.86	1685.18	1707.58	1713.97	1692.12	1718.09	1704.11	1733.12	1654.71	1657.99	1680.16	1689.3	1738.37	1699.52	1705.19	1700.39	1700.38	1733.16	1690.82	1656.88	1660.56	1717.78	1687.25	1710.58	1683.22	1688.1	1708.47	1726.75	1747.45
94.089996	1667.38	1722.59	1678.14	1708.7	1700.95	1703.59	1713.69	1689.67	1677.71	1694.43	1752.78	1688.96	1680.22	1687.15	1674.53	1701.88	1677.68	1725.02	1685.45	1691.78	1697.91	1682.41	1705.08	1710.85	1695.9	1715.09	1702.03	1734.85	1656.38	1661	1675.77	1691.76	1740.28	1698.35	1706.58	1700.39	1695.65	1733.62	1693.99	1659.6	1664.91	1721.34	1689.53	1713.18	1683.19	1690.33	1707.35	1732.33	1747.18
94.584999	1667.07	1721.21	1675.01	1706.55	1698.85	1706.9	1710.58	1690.42	1677.73	1691.88	1747.13	1693.45	1677.1	1686.79	1674.45	1702.92	1679.01	1722.9	1681.17	1688.78	1697.44	1683.39	1706.29	1714.71	1693.29	1717.08	1701.05	1729.39	1657.71	1664.44	1674.69	1691.24	1735.51	1694.42	1703.42	1702	1694.2	1730.17	1690.03	1661.02	1663.14	1719.09	1689.84	1709.73	1681.45	1692.42	1707.67	1725.07	1744.47
95.080002	1666.81	1723.73	1676.44	1707.26	1701.35	1704.61	1708.45	1686.92	1682.27	1693.34	1746.62	1692.18	1678.85	1685.51	1674.62	1703.12	1676.06	1721.54	1681.18	1688.33	1697.37	1684.72	1708.2	1712.63	1693.69	1713.71	1699.15	1726.8	1654.93	1662.24	1677.22	1690.91	1733.12	1694.23	1706.59	1700.06	1694.73	1730.51	1691.85	1662.51	1663.12	1716.22	1689.01	1711.21	1681.92	1691.49	1704.59	1727.07	1744.33
95.574997	1665.19	1722.12	1672.51	1705.25	1696.16	1703.89	1708.37	1686.28	1677.99	1689.4	1747.04	1689.18	1678.36	1686.47	1671.68	1704.49	1678.75	1725.88	1685.74	1687.72	1697.37	1680.91	1705.5	1711.96	1694.14	1714.41	1699.52	1726.76	1657.43	1663	1679.43	1689.29	1726.4	1694.3	1698.62	1702.03	1692.78	1730.74	1691.5	1656.53	1662.75	1717.69	1691.39	1713.36	1680.03	1690.73	1705.5	1728.68	1741.59
96.070000	1668.56	1720.39	1673.45	1702.49	1696.89	1705.63	1711.94	1689.06	1679.37	1691.16	1745.57	1688	1674.82	1682.81	1675.97	1699.11	1677.97	1720.52	1683	1685.33	1696.94	1681.75	1706	1709.68	1695.81	1712.56	1701.88	1728.45	1648.9	1657.65	1674.17	1688.64	1732.28	1694.75	1703.32	1700.82	1696.51	1730.35	1690.54	1659.81	1662.82	1715.99	1688.86	1709.49	1679.08	1689.18	1704.94	1724.63	1740.76
96.566002	1668.69	1721.56	1673.22	1703.87	1699.29	1697.85	1706.37	1690.46	1680	1690.86	1745.67	1689.46	1677.76	1688.36	1672.35	1700.44	1677.73	1721.49	1681.52	1687.26	1696.67	1678.93	1702.79	1712.03	1690.79	1711.46	1700.73	1724.52	1655.69	1658.75	1677.58	1685.78	1731.91	1698.18	1705.56	1699.03	1694.35	1736.25	1692.77	1654.77	1661.68	1711.95	1690.51	1708.18	1678.21	1692.6	1704.21	1723.14	1741.97
97.060997	1663.68	1721.63	1669.34	1707.87	1699.21	1700.53	1710.62	1688.33	1679.54	1693.69	1741.26	1690.72	1675.59	1683.91	1671.32	1701.88	1678.77	1720.23	1681.6	1687.65	1697.49	1679.61	1701.29	1711.83	1692.37	1713.19	1704.36	1726.05	1655.48	1658.23	1677.48	1683.96	1736.88	1695.35	1707.46	1702.23	1693.32	1736.61	1688.72	1659.79	1660.16	1718.41	1689.12	1712.29	1683.21	1690.33	1704.96	1722.22	1739.05
97.556000	1667.69	1719.91	1674.15	1699.19	1695.96	1705.86	1705.05	1689.06	1676.74	1690.18	1744.07	1685.8	1678.88	1683.38	1673.73	1699.38	1677.45	1723.69	1683.65	1687.99	1694.37	1681.29	1706.34	1707.22	1691.14	1710.91	1703.51	1722.03	1647.74	1658.04	1676.81	1691.46	1734.13	1698.08	1702.47	1701.09	1694.97	1731.78	1694.76	1654.74	1665.39	1717.21	1685.59	1709.26	1683.52	1690.81	1706.27	1726.7	1740.29
98.051003	1667.45	1722.11	1675.11	1704.43	1698.77	1706.67	1706.58	1687.66	1681.68	1687.84	1740.03	1690.91	1675.42	1686.39	1673.39	1696.88	1676.15	1719.8	1682.99	1687.09	1697.47	1678.99	1702.76	1707.18	1690.74	1710.13	1702.43	1723.89	1648.79	1658.16	1670.48	1689.13	1732.76	1697.81	1704	1699.74	1691.71	1728.31	1692.56	1660.56	1661.48	1712.26	1688.69	1711.71	1679.52	1690.66	1705.59	1721.57	1744.64
98.546997	1666.12	1721.61	1673.43	1705.01	1697.73	1705.45	1706.15	1686.52	1675.5	1693.28	1738.95	1689.88	1675.09	1684.23	1669.61	1699.75	1677.19	1719.42	1683.7	1689.44	1694.37	1679.08	1698.78	1710.85	1685.9	1710.79	1697.31	1726.8	1652.83	1656.1	1674.45	1685.3	1730.12	1691.22	1702.38	1700.35	1694.27	1728.39	1683.91	1659.58	1658.46	1711.3	1685.66	1709.53	1680.79	1686.77	1707.99	1719.67	1736.11
99.042000	1668.14	1719.35	1674.16	1706.91	1699.27	1701.85	1706.91	1689.91	1680.09	1690.54	1743.04	1687.71	1677.09	1682.24	1672.75	1695.71	1678.89	1719.84	1682.22	1687.88	1696.04	1677.22	1702.16	1707.65	1690.04	1713.24	1701.11	1725.93	1649.12	1660.05	1669.09	1684.49	1728.62	1692.31	1695.08	1700.91	1689.46	1729.48	1693.68	1660.21	1659.11	1712.83	1683.01	1708.62	1680.63	1690.74	1703.32	1722.45	1735.78
99.537003	1667.76	1718.35	1672.7	1703.61	1697.47	1704.82	1709.21	1683.51	1680.71	1691.35	1737.49	1689.39	1674.55	1681.44	1672.09	1700.28	1676.57	1717.3	1677.91	1690.37	1693.77	1676.91	1702.38	1711.56	1691.71	1711.47	1698.24	1720.33	1651.26	1659.54	1677.43	1682.38	1728.44	1691.26	1703.47	1698.92	1689.57	1728.81	1693.68	1653.84	1665.61	1710.78	1685.47	1706.29	1679.74	1689.96	1702.9	1722.33	1736.12
100.031998	1663.43	1721.68	1668	1697.79	1695.24	1704.91	1702.72	1684.03	1677.79	1691.43	1736.91	1685.88	1671.99	1683.78	1671.23	1697.19	1677.19	1718.33	1682.58	1687.08	1691.67	1678.14	1699.38	1708.56	1688.82	1708.51	1697.57	1725.31	1654.02	1658.32	1672.38	1686.55	1727.66	1693.45	1699.12	1696.68	1690.78	1728.7	1691.54	1650.53	1663.12	1709.93	1684.7	1706.05	1681.53	1690.28	1698.76	1720	1737.62
100.527000	1664.06	1718.17	1669.58	1700.9	1693.33	1702.26	1707.79	1684.65	1676.37	1691.03	1738.32	1684.62	1677.31	1684.12	1670.52	1698.5	1677.94	1719.02	1682.47	1685.86	1694.49	1678.92	1701.16	1701.73	1687.51	1708.6	1699.2	1722.24	1651.5	1660.08	1671.95	1686.83	1728.6	1697.17	1697.29	1696.58	1691.9	1727.36	1689.26	1660.44	1661.16	1708.31	1688.88	1708.88	1683.29	1689.88	1702.71	1718.47	1734.78
101.022003	1666.63	1717.05	1670.82	1698.9	1691.69	1700.03	1705.42	1684.67	1675.03	1686.06	1735.72	1687.76	1674.95	1681.19	1675.78	1698.1	1671.68	1715.41	1678.08	1687.95	1691.82	1679.53	1702.54	1708.15	1682.71	1709.72	1696.81	1725.88	1651.79	1657.56	1673.95	1683.53	1727.48	1692.16	1700.58	1696.21	1690.87	1729.62	1690.99	1656.44	1661.4	1704.36	1684.25	1704.81	1680.01	1681.9	1705.27	1718.43	1736.87
101.517998	1664.24	1719.27	1667.14	1702.36	1689.93	1702.99	1702.97	1683.3	1674.74	1686.64	1744.78	1681.68	1675.65	1685.16	1675.48	1692.58	1675.11	1715.41	1681.48	1686.44	1689.73	1678.28	1701.04	1705.35	1685.49	1707.5	1696.93	1718.4	1651.55	1656.38	1672.16	1683.7	1726.6	1697.65	1697.38	1695.65	1693.49	1719.97	1689.64	1656.37	1661.06	1706.99	1684.74	1701.35	1675.29	1684.33	1703.54	1715.84	1736.17
102.013000	1668.45	1713.17	1672.06	1700.42	1701.13	1701.46	1704.13	1687.33	1675.18	1688.21	1731.93	1685.14	1671.22	1682.84	1673.51	1694.69	1675.87	1715.45	1675.95	1684.08	1690.99	1679.86	1696.62	1703.65	1685.13	1706.59	1698.37	1719.72	1647.9	1652.66	1671.84	1683.39	1724.49	1691.4	1694.23	1691.21	1688.72	1726.9	1688.91	1655.37	1659.02	1709.3	1685.24	1705.27	1680.26	1686.71	1697.86	1717.33	1733.55
102.508003	1665.29	1713.83	1670.5	1699.09	1697.79	1698.39	1703.59	1682.91	1679.31	1690.51	1735.92	1687.97	1672.18	1683.62	1671.68	1695.33	1673.72	1720.08	1678.65	1685.86	1689.1	1678.14	1698.95	1705.24	1687.51	1708.73	1702.77	1723.65	1652.31	1656.9	1673.64	1683.09	1727	1689.55	1696.79	1695.01	1687.61	1723.88	1686.42	1655	1658.4	1706.8	1686.41	1703.04	1678.15	1685.09	1699.54	1717.99	1733.3
103.002998	1666.61	1717.33	1669.73	1702.71	1695.85	1698.87	1702.53	1681.13	1672.45	1687.21	1732.89	1690.53	1674.21	1680.85	1672.61	1690.61	1675.66	1714.01	1675.84	1683.82	1689.47	1675.72	1698.12	1703.81	1684.81	1706.97	1694.52	1717.89	1652.02	1662.01	1668.75	1682.86	1720.99	1688.78	1695.79	1696.97	1692.09	1716.45	1686.31	1654.74	1663.48	1711.07	1682.75	1706.05	1678.32	1686.91	1702.04	1715.37	1729.61
103.499001	1666.86	1710.93	1670.15	1700.82	1697.89	1702.7	1706.23	1686.07	1672.41	1688.86	1738.11	1687.2	1676.28	1681.95	1670.83	1695.71	1674.51	1713.48	1677.34	1684.95	1693.51	1677.43	1695.14	1705.55	1685.69	1702.14	1698.56	1714.53	1649.76	1661.96	1671.66	1681.22	1726.16	1688.06	1695.83	1691.43	1689.76	1724.64	1688.71	1654.02	1659.21	1708.03	1684.12	1704.6	1677.58	1685.22	1705.36	1714.75	1731.62
103.994003	1668.7	1713.08	1672.27	1701.05	1695.83	1697.8	1700.51	1684.79	1677.58	1687.4	1735.17	1682.92	1672.45	1680.93	1671.79	1699.58	1673.73	1713.8	1677.31	1686.31	1691.44	1675.37	1696.11	1703.01	1685.32	1706.42	1697.23	1718.97	1650.36	1656.29	1671.55	1686.53	1724.35	1690.08	1698.46	1694.26	1689.08	1721.56	1683.46	1652.95	1659.54	1704.94	1682.61	1705.88	1677.22	1686.44	1702.17	1718.37	1730.8
104.488998	1663.5	1717.03	1666.12	1697.29	1692.75	1698.02	1703.78	1682.06	1673	1688.16	1731.36	1686.42	1671.74	1683.86	1673.42	1698.71	1674.4	1716.57	1677.74	1683.27	1689.04	1677.18	1696.61	1701.92	1685.9	1704.85	1691.91	1714.53	1648.38	1655.87	1669.88	1679.42	1725.65	1691.27	1694.1	1694.95	1690.34	1723.73	1688.29	1652.67	1656.94	1707.07	1683.76	1702.62	1678.03	1687.31	1699.32	1717.82	1731.18
104.984001	1666.35	1715.19	1670.23	1697.84	1689.71	1696.54	1700.67	1681.85	1672.62	1685.07	1739.11	1688.53	1670.08	1679.2	1667.78	1694.1	1674.32	1712.57	1675.79	1685.49	1692.67	1680.53	1698.87	1706.15	1688.95	1709.5	1694.6	1714.6	1651.24	1655.01	1669.03	1683.13	1722.36	1684.73	1692.04	1693.17	1683.41	1722.96	1685.46	1653.95	1656.2	1703.57	1682.94	1704.34	1676.78	1687.06	1701.49	1712.29	1730.22
105.478996	1667.36	1714.03	1668.32	1695.87	1691.49	1698.95	1696.95	1684.19	1676.81	1687.39	1733	1683.51	1673.29	1678.02	1666.39	1693.03	1675.94	1710.1	1679.75	1683.59	1690.06	1674.3	1696.97	1703.12	1687.29	1708.1	1691.52	1715.41	1654.76	1654.54	1671.52	1682.49	1723.29	1685.79	1696.04	1691.03	1688.1	1719.61	1685.41	1654.53	1657.96	1704.71	1680.19	1698.7	1676.71	1681.9	1701.38	1713.42	1731.39
105.974998	1664.57	1711.89	1670.32	1701.61	1692.17	1700.34	1700.92	1683.01	1675.27	1682.07	1729.13	1686.05	1670.05	1680.24	1669.05	1695.54	1674.77	1709.37	1675.22	1679.32	1688.19	1673.09	1693.62	1703.73	1684.91	1703.87	1692.39	1714.83	1646.26	1655.61	1671.82	1679.8	1719.88	1687.66	1694.35	1690.47	1687.06	1718.68	1687.68	1653.35	1656.31	1703.95	1681.71	1698.9	1679.53	1682.32	1697.04	1715.76	1734.18
106.470001	1663.8	1711.55	1667.11	1695.04	1691.64	1697.14	1701.73	1683.27	1671.62	1684.91	1729.62	1683.88	1671.91	1677.68	1668.26	1693.65	1675.52	1707.82	1672.81	1680.64	1686.3	1672.09	1695.18	1699.27	1687.15	1703.21	1694.03	1714.45	1648.95	1658.37	1670.44	1680.55	1723.82	1689.26	1696.63	1695.49	1686.89	1719.83	1686.14	1649.84	1657.76	1706.43	1685.11	1705.53	1677.1	1684.23	1699.78	1710.83	1733.28
106.964996	1666.5	1708.44	1667.27	1696.47	1694.29	1696.76	1697.94	1681.93	1674.67	1684.69	1730.75	1682.62	1669.01	1678.92	1670.3	1692.12	1674.41	1713.35	1674.52	1680.5	1687.87	1679.34	1692.67	1700.65	1683.51	1702.54	1691.93	1714.43	1650.5	1657.03	1670.48	1676.37	1719.03	1690.71	1692.77	1692.36	1685.95	1721.55	1686.54	1651.51	1657.27	1704.23	1679.38	1705.92	1679.25	1681.09	1695.59	1713.24	1730.54
107.459999	1666.36	1710.44	1670.93	1693.45	1696	1694.38	1699.82	1681.7	1672.88	1684.26	1729.3	1684.82	1670.74	1679.23	1668.17	1690.86	1676.79	1707.48	1676.31	1681.78	1689.15	1676.93	1695.05	1699.76	1685.79	1701.68	1691.16	1711.19	1647.21	1658.08	1666.38	1678.32	1721.4	1689.27	1695.51	1688.34	1689.8	1716.79	1687.91	1652.56	1656.71	1702.47	1685.54	1700.79	1675.26	1686.42	1699.6	1713.04	1729.97
107.955002	1664.08	1707.72	1669.52	1700.7	1691.03	1700.42	1699.69	1681.87	1672.17	1685.76	1728.95	1683.74	1662.9	1681.1	1672.47	1693.47	1674.09	1713.71	1677.18	1677.96	1689.08	1676.87	1696.43	1704.91	1686.99	1704.95	1696.55	1718.85	1647.21	1654.22	1670.29	1677.53	1720.54	1688.16	1698.06	1691.79	1687.14	1721.86	1686.17	1650.07	1657.86	1703.07	1684.71	1703.96	1679.66	1682.43	1698.53	1714.91	1730.88
108.450996	1669.71	1723.12	1677.68	1709.51	1711.41	1713.11	1726.22	1688.91	1678.96	1701.93	1768.63	1696.11	1673.74	1681.69	1672.09	1709.96	1679.38	1741.4	1681.97	1681.55	1691.28	1677.3	1706.39	1713.23	1690.64	1726.4	1712.28	1749.79	1649.52	1658.59	1671.13	1690.82	1731.82	1696	1709.17	1713.58	1699.24	1747.14	1697.54	1656.67	1658.24	1708.28	1687.6	1723.87	1683.05	1694.38	1718.68	1756.32	1767.24
108.945999	1677.27	1758.67	1695.52	1737.25	1734.15	1741.69	1760.47	1710.33	1699.49	1723.81	1806.39	1715.87	1695.72	1706.03	1684.68	1733.67	1693.14	1780.54	1709.78	1711.38	1724.89	1699.75	1732.07	1747.5	1720.28	1754.24	1739.68	1795.11	1663.79	1672.73	1694.73	1718.26	1764.98	1719.04	1734.13	1743.01	1724.89	1792.86	1713.4	1665.14	1676.41	1740.15	1707.14	1748.86	1702.37	1718.4	1750.22	1797.72	1803.68
109.441002	1681.61	1781.35	1716.16	1758.94	1761.04	1765.39	1784.17	1728.58	1709.91	1745.64	1833.32	1737.11	1714.85	1721.91	1694.78	1758.24	1702.54	1810.16	1726.01	1734.1	1753.46	1715.39	1754.16	1762.22	1732.03	1780.24	1761.55	1826.6	1675	1683.89	1706.87	1738.46	1783.06	1739.13	1753.27	1757.09	1744.91	1816.44	1729.85	1681.47	1687.99	1775.01	1725.41	1776.05	1716.44	1734.38	1774.26	1824.13	1832.78
109.935997	1684.88	1802.16	1725.67	1772.69	1772.44	1785.49	1792.35	1739.09	1717.78	1756.31	1854.03	1750.17	1731.08	1728.71	1708.53	1770.92	1710.03	1827.2	1744.65	1751.77	1763.84	1720.95	1770.07	1779.35	1735.58	1794.05	1776.87	1849.77	1679.71	1692.1	1715.14	1748.46	1801.98	1755.19	1764.55	1776.32	1757.05	1834.23	1746.86	1683.53	1695.47	1790.14	1739.3	1787.82	1721.82	1744.68	1794.47	1845.2	1846.22
110.431000	1687.37	1816.16	1736.22	1787.94	1775.33	1795.71	1803.62	1749.93	1721.73	1768.03	1867.49	1754.95	1737.86	1736.59	1716.48	1785.94	1711.94	1847.67	1749.32	1766.42	1780.78	1728.84	1779.34	1788.83	1750.58	1809.62	1787.31	1870.35	1690.36	1696.35	1729.08	1766.34	1812.66	1759.43	1777.88	1796.26	1766.1	1846.21	1755.55	1692.16	1706.29	1805.63	1744.15	1807.64	1731.42	1754.98	1810.82	1867.18	1868.11
110.927002	1694.51	1831.52	1753.95	1799.51	1799.39	1812.19	1820.59	1760.44	1730.26	1776.18	1880.86	1768.92	1748.92	1749.73	1718.3	1797.31	1723.35	1860.62	1761.81	1775.42	1793.34	1738.59	1789.8	1801.18	1756.47	1820.27	1797.28	1891.73	1690.69	1697.38	1734.96	1772.68	1823.19	1772.13	1791	1805.34	1782.15	1866.51	1769.24	1692.98	1713.62	1823.4	1756.15	1819.17	1730.4	1764.17	1825.95	1885.8	1882.26
111.421997	1697.69	1842.4	1761.83	1805.61	1804.61	1819.68	1828.99	1763.53	1739.69	1784.39	1887.37	1781.41	1751.53	1755.48	1729.51	1805.44	1727.89	1874.18	1767.16	1783.09	1804.2	1745.62	1797.21	1808.87	1761.53	1834.26	1809.69	1899.16	1696.48	1708.27	1739.99	1781.45	1835.45	1782.4	1796.13	1817.47	1787.82	1879.7	1769.21	1700.21	1716.29	1827.18	1760.04	1828.99	1738.21	1768.03	1839.67	1903.93	1899.03
111.917000	1698.14	1854.03	1767.6	1817.25	1809.15	1828.18	1837.72	1774.04	1738.13	1796.28	1904.54	1781.95	1759.82	1763.75	1727.51	1812.14	1733.81	1880.65	1775.86	1792.6	1813.1	1748.51	1805.46	1818.59	1769.19	1841.09	1818.83	1905.73	1698.17	1709.84	1746.14	1796.01	1845.75	1784.69	1806.53	1824.61	1797.22	1894.17	1779.12	1702.77	1722.22	1833.08	1767.14	1835.17	1744.41	1777.63	1850.37	1914.75	1904.33
112.412003	1698.44	1858.8	1774.73	1829.74	1818.61	1837.95	1850.74	1772.21	1749.13	1798.79	1900.63	1786.92	1760.44	1770.8	1739.7	1815.43	1735.73	1887.59	1782.56	1802.09	1825.28	1757.32	1811.82	1827.1	1772.65	1850.67	1821.79	1918.91	1706.55	1721.57	1752.36	1802.22	1848.93	1790.13	1813.88	1835.25	1801.8	1900.71	1786.27	1706.26	1725.28	1845.06	1770.95	1846.4	1750.88	1782.63	1851.47	1924.09	1919.76
112.906998	1704.57	1874.17	1781.34	1833.82	1827.53	1840.67	1857.65	1783.3	1748.54	1803.56	1915.71	1794.04	1771.78	1774.87	1742.16	1825.24	1744.63	1904.65	1787.47	1805	1827.92	1754.03	1820.47	1827.06	1777.56	1853.27	1834.2	1933.88	1709.76	1718.63	1753.62	1807.43	1859.64	1800.62	1818.95	1845.7	1813.19	1910.55	1798.99	1707	1731.19	1849.25	1780.1	1855.73	1754.6	1787.91	1870.18	1932.64	1928.93
113.403000	1702.24	1881.45	1781.78	1834.52	1831.61	1844.44	1859.5	1784.03	1752.26	1804.38	1920.66	1806.87	1772.73	1777.77	1742.26	1830.83	1745.93	1912.78	1794.12	1808.65	1827.58	1761.51	1821.62	1832.69	1776.83	1862.63	1838.21	1948.96	1710.93	1728.84	1756.66	1808.61	1868.11	1807.1	1825.03	1848.58	1812.39	1918.97	1805.05	1718.14	1738.87	1851.4	1788.03	1862.57	1761.22	1795.42	1874.77	1951.78	1932.75
113.898003	1708.07	1884.59	1789.36	1843.01	1839.72	1857.29	1864.53	1785.87	1758.15	1814.04	1930.41	1806.32	1773.96	1784.46	1744.6	1838.28	1752.28	1923.47	1795.64	1813.42	1832.05	1765.5	1826.93	1841.81	1782.12	1873.41	1845.13	1955.31	1712.48	1726.43	1765.82	1819.89	1872.21	1813.69	1831.21	1854.83	1823.95	1930.65	1809.31	1719.33	1736.74	1856.09	1790.84	1867.31	1760.64	1801.74	1875.08	1962.21	1948.61
114.392998	1704.17	1887.07	1795.98	1843.29	1840.63	1859.46	1868.5	1792.91	1756.6	1818	1932.87	1803.58	1780	1788.88	1752.3	1838.04	1750	1922.74	1796.13	1813.17	1838.76	1762.95	1825.17	1840.64	1788.04	1872.18	1851.84	1956.6	1707.86	1722.95	1765.55	1819.37	1869.25	1813.26	1827.51	1856.12	1810.67	1922.81	1809.55	1724.49	1742.45	1864.22	1793.62	1877.32	1758.89	1800.78	1881.79	1961.12	1946.97
114.888000	1708.58	1893.65	1795.61	1851.03	1845.45	1858.53	1880.62	1800.33	1758.91	1826.84	1940.75	1810.16	1779.96	1791.16	1746.16	1837.76	1754.1	1927.45	1796.61	1822.74	1838.44	1769.28	1832.41	1845.68	1791.69	1874.99	1851.96	1954.71	1714.5	1727.96	1771.62	1826.8	1880.36	1812.7	1834.76	1859.08	1819.48	1937.74	1812.94	1723.77	1743.45	1863.51	1796.41	1879.99	1760.9	1801.97	1887.74	1974.26	1954.67
115.383003	1710.12	1894.43	1798.39	1851.17	1844.27	1870.96	1881.86	1794.39	1759.23	1824.35	1938.78	1812.61	1783.01	1789.37	1754.6	1851.11	1755.95	1932.44	1805.57	1826.13	1846.53	1779.59	1842.42	1852.27	1791	1878.97	1855.81	1966.04	1720.26	1730.43	1765.48	1828.13	1881.91	1818.57	1837.64	1862.25	1824.92	1937.27	1820.45	1725.05	1751.02	1865.01	1802.54	1878.78	1763.93	1807.04	1886	1976.24	1954.24
115.878998	1710.24	1910.32	1800.91	1859.48	1853.63	1872.44	1888.67	1799.52	1766.44	1826.05	1954.24	1815.22	1785.62	1801.48	1755.12	1849.89	1759.36	1941.47	1810.7	1824.95	1845.2	1779.78	1839.7	1856.15	1799.35	1888.17	1869.04	1980.05	1719.17	1734.99	1768.88	1837.93	1884.09	1817.6	1837.54	1868.79	1832.01	1949.92	1829.6	1731.88	1742.41	1872.85	1803.35	1890.13	1768.93	1811.46	1898.09	1982.18	1957.32
116.374001	1711.94	1906.81	1799.67	1860.43	1856.03	1874.73	1889.33	1797.9	1767.19	1832.64	1946.68	1818.63	1786.04	1804.84	1758.34	1851.33	1763.37	1947.27	1806.56	1824.59	1845.63	1780.01	1840.46	1854.74	1796.54	1888.44	1862.88	1981.2	1723.29	1739.91	1772.34	1838.05	1888.79	1820.43	1845.63	1873.57	1833.68	1954.51	1831.13	1727.81	1750.48	1867.34	1806.7	1887.23	1765.66	1815.74	1902.55	1980.41	1969.57
116.869003	1709.38	1904.72	1806.36	1861.92	1853	1876.72	1884.85	1800.13	1773.29	1837.09	1953.04	1815.79	1791.45	1809.56	1756.34	1854.78	1767.58	1943.77	1814.31	1836.72	1850.81	1785.71	1842.46	1859.85	1800.77	1899.86	1865.03	1983.76	1722.67	1735.86	1778.3	1844.08	1891.74	1831.08	1842.5	1876.06	1835.43	1956.75	1833.67	1734.74	1754.66	1876.97	1814.18	1890.16	1771.86	1812.76	1906.86	1991.88	1970
117.363998	1711.92	1910.91	1810.92	1860.05	1854.64	1877.54	1895.99	1805.87	1775.51	1836.95	1958.51	1822.36	1795.73	1805.17	1756.82	1865.32	1764.01	1948.75	1813.19	1831.19	1849.42	1786.21	1846.03	1858.21	1803.08	1894.59	1870.13	1989.01	1722.19	1739.43	1777.95	1842.51	1888.03	1826.39	1847.92	1874.95	1836.05	1956.16	1839.37	1735.81	1756.21	1874.1	1814.07	1888.38	1777.08	1816.9	1904.83	1991.34	1976.13
117.860001	1716.15	1919.36	1808.65	1860.03	1859.53	1885.56	1894.64	1805.39	1772.5	1838.04	1966.63	1827.39	1795.23	1799.62	1758.21	1862.76	1766.23	1951.39	1820.16	1838.56	1861.04	1793.09	1855.09	1867.04	1802.9	1901.94	1875.96	1985.85	1718.24	1742.97	1780.34	1845.3	1896.94	1829.39	1854.01	1887.03	1840.73	1965.08	1841.26	1735.37	1761.05	1880.45	1815.95	1890.86	1772.71	1823.26	1909.49	1990.75	1977.68
118.355003	1716.52	1917.75	1813.81	1871.04	1864.21	1881.75	1899.24	1806.19	1770.67	1839.44	1967.42	1826.84	1796.68	1811.33	1766.03	1861.33	1767.37	1949.75	1820.58	1836.79	1860.72	1788.89	1853.12	1868.44	1802.27	1894.79	1879.96	1997.41	1728.07	1743.82	1782.19	1853.47	1894.22	1832.49	1853.12	1877.86	1846.92	1970.68	1843.55	1734.02	1761.31	1881.71	1817.31	1899.87	1773.74	1820.14	1910.82	2000.2	1971.22
118.849998	1713.65	1915.71	1809.76	1864.21	1865.43	1888.14	1902.79	1805.26	1775.88	1846.88	1968.99	1832.95	1791.03	1813.85	1762.96	1866.04	1766.7	1952.3	1820.39	1839.95	1863.59	1787.62	1853.28	1863.68	1797.01	1897.38	1876.67	1996.81	1729.69	1745.85	1780.27	1848.89	1904.28	1832.53	1857.37	1889.21	1835.13	1971.01	1849.22	1738.23	1760.21	1883.32	1820.51	1897.87	1781.73	1821.21	1923.04	2008.61	1976.86
119.345001	1717.3	1926.53	1815.11	1864.53	1867.49	1887.38	1893.28	1804.88	1774.03	1846.2	1969.99	1829.83	1799.74	1807.36	1766.27	1866.57	1763.44	1958.3	1819.78	1838.83	1860.76	1788.32	1849.64	1865.83	1797.09	1895.53	1878.71	1993.84	1730.33	1744.81	1779.66	1844.34	1898.62	1833.9	1858.47	1887.64	1847.86	1972.88	1845.81	1737.09	1762.55	1884.93	1817.5	1900.79	1775.89	1825.42	1914.76	2010.96	1990.68
119.839996	1716.76	1927.12	1818.02	1870.53	1866.89	1893.71	1898.08	1820.18	1778.79	1844.16	1974.8	1829.88	1798.5	1816.21	1769.7	1863.33	1768.69	1961.19	1819.44	1839.03	1859.49	1793.07	1851.88	1873.77	1805.14	1900.58	1879.69	2003.11	1732.17	1748.29	1782.29	1849.78	1895.57	1837.19	1858.03	1884.1	1846.29	1971.57	1845.19	1738.7	1760.46	1891.07	1825.26	1903.55	1783.1	1828.82	1917.53	2018.42	1990.36
120.335999	1714.96	1924.64	1815.58	1876.88	1870.01	1901.28	1901.53	1815.7	1777.26	1846.91	1979.05	1837.2	1803.13	1814.64	1765.3	1869.85	1767.19	1961.51	1824.94	1842.54	1859.92	1791.86	1854.58	1873.58	1803.77	1909.32	1883.6	2006.6	1735.95	1752.44	1788.32	1852.86	1909.36	1838.05	1862.68	1893.18	1848.62	1980.05	1846.29	1740.6	1763.25	1891.45	1826.89	1915.29	1778.05	1825.14	1923.08	2016.91	1990.59
120.831001	1717.06	1925.6	1813.51	1879.62	1875.2	1893.97	1907.56	1820.62	1781.31	1845.46	1974.71	1835.84	1803.63	1817.67	1766.34	1873.35	1768.72	1968.98	1820.96	1848.36	1862	1790.21	1855.25	1873.26	1810.32	1905.42	1880.64	2000.16	1731.93	1749.37	1786.25	1851.29	1908.25	1840.38	1854.5	1894.64	1850.3	1972.53	1848.79	1741.28	1767.09	1889.8	1823.32	1905.29	1782.85	1834.04	1922.18	2012	1993.54
121.325996	1718.1	1933.53	1820.52	1872.48	1872.23	1890.34	1907.69	1811.53	1780.72	1850.64	1976.09	1832.89	1806.73	1817.84	1769.49	1865.21	1768.98	1966.78	1827.79	1844.21	1867.33	1786.43	1854.91	1873.53	1804.64	1911.37	1887.37	2012.75	1733.38	1746.84	1787.26	1857	1909.9	1843.44	1864.24	1892.44	1848.46	1978.49	1851.68	1741.98	1760.46	1896.23	1830	1913.82	1780.59	1831.8	1922.76	2024.24	1998.8
121.820999	1717.65	1930.51	1819.49	1876	1874.4	1895.03	1906.33	1819.17	1785.04	1848.54	1984.46	1833.16	1805.63	1820.67	1767.19	1871.1	1769.13	1972.22	1825.16	1844.04	1871.23	1796.76	1855.49	1867.24	1801.55	1908.72	1884.32	2013.05	1731.14	1750.22	1786.68	1858.75	1909.64	1842.17	1858.62	1888.48	1848.85	1973.3	1855.31	1743.81	1765.96	1892.08	1830.34	1907.29	1781.75	1834.76	1924.96	2019.25	1990.28
122.316002	1721.71	1930.68	1822.56	1871.53	1873.81	1896.38	1906.1	1814.24	1783.22	1850.74	1981.25	1838.08	1808.14	1826.07	1769.21	1870.76	1776.66	1967	1829.48	1844.69	1866.08	1800.22	1855.63	1875.83	1810.91	1913.32	1888.53	2011.57	1732.33	1752.78	1785.4	1861.16	1907.53	1846.32	1864.26	1898.97	1858.97	1985.08	1854.06	1745.51	1768.47	1898.33	1831.72	1911.96	1783.82	1830.86	1924.21	2022.38	1999.29
122.811996	1725.01	1932.19	1823.51	1876.48	1870.59	1895.16	1910.13	1816.43	1778.91	1853.43	1979.42	1834.79	1802.23	1825.45	1772.43	1875.29	1772.45	1974.4	1821.48	1845.03	1867.16	1797.5	1861.28	1879.15	1814.44	1908.91	1889.6	2010.76	1732.19	1754.66	1787.91	1856.82	1911.31	1842.95	1863.97	1890.05	1855.15	1975.13	1855.53	1744.02	1766.72	1893.56	1830.09	1910.25	1785.38	1833.72	1924.21	2016.83	1990.75
123.306999	1716.42	1925.67	1824.6	1885.44	1878.45	1898.42	1910.76	1815.28	1778.69	1855.89	1984.16	1843.11	1805.9	1818.5	1771.08	1867.97	1774.27	1963.13	1824.48	1853.94	1864.37	1801	1860.05	1877.54	1808.38	1911.05	1881.25	2011.76	1734.4	1750.38	1794.05	1859.41	1913.66	1846.27	1867.38	1897.34	1851.13	1985.21	1853.14	1742.93	1768.27	1894.51	1835.32	1910.74	1786.27	1835.69	1931.64	2014.37	1989.55
123.802002	1727.96	1937	1825.73	1872.31	1870.76	1900.88	1917.23	1815.47	1785.51	1851.03	1985.62	1837.11	1813.01	1825.2	1771.35	1876.74	1777.85	1974.58	1824.27	1851.35	1875.76	1793.84	1860.72	1875.81	1811.22	1912.78	1891.16	2018.57	1739.36	1752.78	1794.18	1863.63	1911.8	1845.01	1869.03	1901.57	1856.25	1985.91	1859.38	1741.86	1766.92	1895.52	1836.09	1912.62	1788.62	1837.31	1932.79	2020.99	1992.86
124.296997	1722.24	1936.04	1821.24	1885.22	1886.11	1905.27	1914.03	1822.66	1781.99	1850.53	1990.38	1842.82	1813.92	1824.49	1778.73	1878.01	1773.77	1977.25	1834.9	1853.12	1877.62	1795.86	1869.51	1880.82	1811.95	1919.46	1894.05	2028.71	1737.98	1757.42	1786.74	1861.57	1918.24	1846.14	1873.51	1904.87	1856.66	1989.18	1866.31	1745.44	1769.88	1899.03	1834.35	1920.96	1786.7	1838.43	1931.31	2027.3	2003.86
124.792000	1725.76	1941.95	1825.92	1885.6	1879.15	1909.23	1917.97	1826.64	1782.94	1854.38	1992.29	1845.95	1809.79	1821.31	1771	1876.97	1773.68	1982.43	1834.09	1852.87	1877.15	1793.74	1867.07	1874.22	1808.92	1915.69	1896.61	2021.24	1732.31	1756.43	1796.43	1870.89	1918.9	1849.75	1875.59	1902.01	1858.3	1984.71	1861.78	1744.28	1767.85	1902.4	1830.18	1920.32	1794.84	1837.89	1942.33	2035.95	2005.32
125.288002	1722.2	1942.59	1826.51	1884.31	1881.31	1906.89	1919.23	1820.19	1790.26	1859.18	1996.42	1842.96	1810.03	1824.97	1773.26	1881.64	1777.88	1983.68	1835.84	1856.62	1874.22	1802.28	1867.87	1879.15	1814.6	1924.81	1899.97	2024.81	1746.1	1758.33	1791.79	1866.09	1923.92	1848.71	1874.37	1893.83	1866.46	1996.77	1868.65	1750.91	1772.93	1909.36	1835.53	1922.91	1789.67	1838.53	1940.74	2035.47	2010.88
125.782997	1724.64	1947.01	1834.75	1892.01	1887.08	1908.54	1922.78	1828.6	1781.69	1858.59	2004.32	1845.51	1817.46	1828.82	1779.73	1886.28	1779.05	1993.3	1838.7	1852.76	1879.11	1804.33	1865.16	1880.51	1816.42	1920.78	1903.39	2027.84	1734.83	1755.23	1797.75	1868.38	1923.44	1854.34	1875.78	1909.13	1868.72	1993.86	1865.69	1747.44	1771.64	1902.97	1840.95	1920.22	1786.88	1840.63	1937.65	2038.83	2006.22
126.278000	1723.68	1936.67	1833.09	1885.55	1882.31	1905.06	1930.35	1821.67	1791.51	1859.35	1995.67	1846.97	1812.69	1827.79	1775.78	1879.39	1776.02	1983.59	1837.08	1857.38	1877.2	1807.97	1871.97	1891.22	1824.79	1926.24	1907.65	2030.23	1735.29	1752.13	1794.25	1860.87	1924.3	1855.08	1869.97	1905.6	1860.51	1994.55	1871.03	1749.91	1773.8	1901.48	1836.24	1920.87	1790.26	1843.72	1933.08	2036.71	2008.61
126.773003	1723.86	1947.43	1831.35	1891.55	1886.81	1913.91	1924.06	1827.51	1790.88	1862.81	2000.41	1848.72	1812.37	1831.62	1775.52	1883	1775.89	1988.28	1838.08	1856.17	1879.47	1805.28	1871.93	1890.74	1819.83	1925.96	1905.36	2031.76	1733.12	1753.72	1792.84	1871.07	1923.81	1853.55	1877.96	1907.79	1862.61	2002.27	1873.37	1752.72	1773.4	1914.31	1839.55	1917.03	1786.03	1846.09	1941.38	2044.42	2009.2
127.267998	1726.44	1940.53	1831.99	1884.4	1878.25	1910.8	1915.37	1828.22	1787.91	1859.47	1996.72	1843.97	1809.23	1825.64	1771.56	1879.56	1777.23	1986.91	1835.97	1859.99	1877.89	1806.45	1876.42	1894.47	1823.54	1927.53	1903.25	2030.19	1733.76	1760.33	1792.73	1864.22	1917.88	1850.87	1877.77	1903.86	1859.68	1995.4	1871.06	1752.7	1771.86	1908.55	1840.04	1928.04	1792.52	1844.73	1950.29	2038.28	2014.25
127.764000	1724.54	1953.16	1828.53	1884.36	1889.23	1916.51	1928.95	1826.79	1794.36	1862.28	2002.8	1848.87	1817.86	1831.57	1777.49	1891.96	1778.7	1996.87	1838.86	1860.37	1880.61	1809.46	1872.45	1892.08	1820.03	1927.9	1907.48	2032.88	1741.33	1757.67	1793.53	1870.17	1926.54	1851.38	1880.36	1910.6	1867.59	2001.34	1874.32	1752.35	1775.41	1910.74	1840.53	1930.66	1797.05	1846.01	1941.59	2040.32	2006.11
128.259003	1727.61	1949.84	1832.44	1890.42	1887.55	1910.31	1926	1830.29	1789.83	1865.47	1998.68	1849.04	1810.73	1831.99	1778.19	1884.25	1779.54	1990.37	1833.75	1854.85	1880.42	1807.99	1870.91	1894.67	1824.22	1927.05	1898.72	2032.76	1742.14	1759.48	1792.31	1874.83	1922.64	1853.96	1882.03	1912.47	1859.08	2004.95	1873.15	1745.49	1773.87	1898.68	1841.71	1926.1	1791.89	1845.2	1942.37	2041.16	2009.21
128.753998	1729.1	1953.04	1838.98	1896.32	1892.91	1912.8	1932.23	1828.17	1794.29	1869.99	2002.93	1850.67	1813.45	1840.19	1776.18	1890.31	1780.43	1990.53	1842.71	1858.44	1880.99	1804.5	1874.47	1895.29	1818.69	1933.51	1907.88	2040.76	1741.86	1757.18	1804.35	1870.63	1925.67	1857.57	1876.58	1908.91	1862.9	1999.92	1867.47	1749.77	1779.2	1908.84	1840.88	1924.12	1796.52	1842.21	1947.01	2045.53	2015.17
129.248993	1727.89	1951.8	1827.4	1893.1	1889.53	1915.43	1928.94	1827.81	1790.44	1861.57	2003.08	1850.33	1820.9	1831.88	1785.06	1885.07	1780.55	1997.14	1843	1860.62	1885.78	1810.62	1873.55	1893.62	1822.04	1936.23	1906.39	2040.8	1735.02	1760.44	1796.36	1871.39	1930.51	1860.31	1878.96	1920.18	1865.06	2005.1	1868.63	1750.23	1771.53	1911.08	1842.8	1934.7	1794.47	1844.36	1953.37	2043.99	2016.66
129.744995	1727.95	1955.2	1835.27	1891.43	1894.12	1920.17	1926.15	1832.03	1793.08	1868.55	2002.74	1853.11	1817.71	1835.95	1780.57	1891.39	1781.66	2004.08	1842.69	1865.55	1880.35	1812.05	1877.55	1891.42	1824.58	1935.95	1912.56	2044.48	1741.05	1760.81	1799.88	1879.57	1942.03	1857.45	1885.06	1919.61	1868.54	2013.25	1872.99	1753.42	1776.65	1908.68	1843.84	1937.09	1792.86	1846.69	1950.73	2051.8	2023.29
130.240005	1722.77	1955.53	1841.41	1895.9	1892.24	1918.96	1931.23	1832.9	1789.45	1864.46	2010.79	1852.74	1818.88	1837.95	1779.29	1887.93	1782.34	1997.09	1847.49	1867.49	1885.63	1812.8	1881.07	1893.51	1823.53	1923.42	1909.17	2037.69	1743.98	1762.15	1800.47	1880.61	1932.62	1859.3	1884.14	1914.92	1860.44	2011.53	1873.38	1753.49	1779.21	1909.22	1846.39	1931.44	1792.12	1858.61	1949.45	2045.62	2016.58
130.735001	1724.76	1954.59	1843.22	1896.81	1892.03	1919.28	1932.79	1836.66	1788.76	1873.09	2001.78	1848.92	1819.09	1834.99	1783.13	1893.69	1783.87	2001.11	1846.92	1869.59	1887.1	1805.33	1879	1889.32	1822.12	1935.88	1903.56	2044.36	1740.71	1757.48	1798.3	1886.93	1931.37	1860.79	1883.95	1920.16	1862.14	2010.21	1876.88	1753.67	1782.24	1914.14	1849.03	1936.1	1795.34	1852.93	1941.71	2053.43	2023.83
131.229996	1723.96	1966.83	1832.56	1901.21	1894.81	1924.78	1935.45	1836.01	1793.03	1873.91	2019.07	1855.28	1823.71	1840.46	1782.69	1889.62	1785.62	1998.78	1845.22	1870.83	1881.28	1811.68	1875.32	1896.12	1830.01	1936.1	1917.36	2048.12	1738.79	1769.67	1800.34	1881.54	1933.31	1854.7	1888.4	1918.57	1863.89	2013.45	1876.06	1745.98	1773.26	1907.01	1843.68	1933.17	1797.38	1849.92	1951.19	2044.91	2018.03
131.725006	1729.85	1959.72	1840.92	1896.44	1891.73	1924.42	1929.56	1835.9	1795.08	1878.99	2015.71	1859.01	1819.94	1835.24	1773.08	1893.29	1784.33	2001.18	1848.35	1867.97	1880.87	1812.47	1876.49	1895.33	1827.12	1944.46	1905.76	2046.61	1738	1759.03	1802.17	1877.49	1937.55	1858.56	1882.42	1913.53	1870.9	2011.23	1877.5	1745.67	1779.74	1917.89	1847.64	1933.97	1796.71	1850.99	1953.58	2045	2021.97
132.220993	1728.25	1959.37	1838.57	1902.77	1897.05	1920.86	1934.1	1836.28	1798.28	1879.47	2013.46	1858.42	1820.9	1841.53	1785.1	1894.44	1783.64	2007.16	1850.35	1869.85	1897.43	1813.84	1885.83	1893.65	1824.23	1942.85	1920.57	2059.16	1740.93	1761.72	1803.27	1894.58	1932.31	1861.27	1889.06	1920.56	1869.35	2014.18	1880.24	1755.09	1781.59	1919.93	1850.8	1934.95	1799.59	1847.53	1953.88	2056.05	2027.34
132.716003	1731.31	1962.55	1842.16	1906.19	1894.25	1924.72	1929.81	1832.84	1796.55	1874.4	2025.76	1855.93	1821.01	1836.81	1780.77	1894.62	1784.84	2002.31	1842.25	1866.33	1888	1811.38	1881.47	1896.08	1823.31	1935.37	1913.8	2045.04	1747.43	1763.58	1798.79	1884.05	1929.72	1863.71	1884.86	1918.43	1865.48	2018.48	1873.77	1748.37	1781.08	1916.49	1846.94	1930.74	1798.67	1850.13	1949.91	2049.88	2028.34
133.210999	1731.42	1963.61	1842.84	1905.77	1901.13	1917.58	1931.5	1836.66	1797.35	1873.57	2012.92	1853.33	1821.03	1838.4	1787.21	1896.32	1782.24	2000.09	1845.91	1873.04	1888.33	1810.32	1882.05	1894.9	1827.45	1936.56	1909.47	2047.73	1749.24	1762.59	1800.51	1882.57	1939.62	1864.64	1886.5	1926.97	1865.72	2022.27	1875.49	1750.49	1782.36	1919.38	1850.94	1943.14	1800.3	1850.36	1949.41	2056.84	2027.45
133.705994	1730.7	1958.51	1842.23	1907.52	1902.57	1927.6	1945.51	1838.91	1800.17	1875	2021.21	1859.46	1819.41	1844.32	1783.27	1894.25	1787.07	2006.66	1854.47	1866.51	1896.03	1811.2	1877.09	1902.92	1824.73	1941.14	1918.37	2042	1743.83	1761.05	1803.71	1882.18	1938.24	1869.96	1888.62	1922.81	1871.48	2018.44	1884.36	1747.93	1783.16	1917.53	1852.11	1935.27	1797.85	1851.63	1952.71	2056.83	2030.24
134.201004	1729.3	1962.75	1842.77	1902.03	1895.56	1924.63	1932.87	1839.13	1791.41	1873.8	2025.62	1853.84	1824.87	1840.37	1782.38	1901.12	1781.95	2017.8	1844.74	1871.09	1897.41	1817.12	1891.09	1901.86	1831.73	1942.24	1923.57	2045.65	1748.83	1764.92	1805.91	1886.57	1939.88	1868.57	1888.85	1921.91	1879.89	2022.17	1884.37	1750.21	1780.32	1919.86	1845.88	1936.29	1799.48	1848.19	1957.38	2055.57	2029.71
134.697006	1725.88	1962.17	1838.7	1899.1	1897.24	1927.02	1934.67	1840.51	1794.54	1873.93	2028.29	1855.86	1828.21	1843.29	1778.82	1897.71	1787.41	2016	1849.71	1874.94	1891.58	1812.5	1885.13	1900.19	1830.22	1933.22	1913.35	2048.89	1743.55	1766.96	1807.08	1883.39	1943.92	1871.27	1894.72	1919.82	1872.42	2018.56	1878.55	1756.7	1782.21	1917.91	1847.05	1944.05	1795.6	1852.62	1955.92	2062.09	2025.43
135.192001	1726.62	1956.84	1844.75	1911.3	1900.64	1929.24	1935.69	1836.48	1795.13	1877.28	2018.8	1857.13	1822.76	1848.52	1783.01	1905.24	1787.2	2013.79	1848.86	1873.47	1892.76	1811.54	1886.76	1903.9	1828.88	1944.73	1915.11	2060.04	1750.76	1771.96	1808.83	1888.89	1947.02	1871.1	1890.76	1923.18	1883.38	2022.58	1881.63	1755.79	1785.98	1922.63	1852.39	1952.62	1799.66	1853.47	1955.6	2061.24	2034.11
135.686996	1730.71	1971.73	1841.84	1910.4	1905.28	1932.75	1936.01	1837.82	1799.15	1876.38	2023.96	1856.14	1824.27	1844.43	1782.82	1903.51	1782.49	2019.12	1853.48	1870.83	1890.56	1812.32	1889.61	1900.58	1839.14	1938.26	1914.07	2053.12	1732.71	1763.77	1809.18	1887.54	1942.26	1867.14	1891.95	1933.19	1874.22	2028.58	1885.83	1753.63	1782.96	1929.13	1852.51	1942.12	1798.68	1853.37	1959.37	2055.26	2034.93
136.182007	1731.23	1977.27	1843.01	1909.57	1902.25	1927.49	1942.35	1841.73	1796.14	1871.8	2027.92	1855.93	1824.42	1846	1786.7	1899.18	1789.67	2022.54	1851.03	1875.88	1894.91	1820.84	1885.72	1900.27	1830.99	1945.05	1927.33	2056.24	1744.45	1766.43	1805.3	1880.67	1942.15	1861.75	1895.21	1917.32	1878.23	2021.43	1880.68	1748.84	1782.79	1926.64	1857.05	1944.99	1800.51	1853.06	1957.73	2062.45	2032.76
136.677002	1730.68	1965.2	1842.28	1906.47	1902.37	1928.13	1945.31	1841.72	1800.67	1879.57	2031.61	1861.5	1820.12	1844.99	1786.74	1901.26	1786.66	2012.62	1849.71	1876.46	1901.1	1815.01	1889.11	1902.13	1834.78	1945.51	1919.93	2058.69	1747.62	1768.38	1808.81	1888.71	1954.15	1873.52	1895.53	1927.27	1877.24	2019.75	1883.6	1750.05	1783.66	1927.63	1854.2	1944.25	1802.15	1853.61	1961.17	2065.18	2036.26
137.173004	1730.7	1966.68	1842.8	1910.09	1903.07	1936.56	1942.03	1846.99	1801.69	1880.69	2036.88	1859.62	1828.82	1849.38	1793.9	1904.22	1785.77	2022.53	1856.49	1876.36	1899.29	1816.76	1894.05	1910.53	1832.54	1949.76	1933.56	2062.25	1743.1	1767.47	1809.65	1889.26	1951.11	1870.3	1899.46	1933.19	1872.2	2028.27	1889.06	1753.6	1785.73	1927.08	1859.03	1939.32	1803.11	1855.74	1958.38	2069.54	2045.32
137.667999	1735.06	1974.39	1844.48	1907.95	1900.56	1927.28	1944.24	1842.04	1797.22	1878.49	2033.64	1864.54	1824.31	1840.3	1789.81	1904.88	1786.75	2026.13	1859.52	1870.42	1893.39	1816.76	1885.12	1902.69	1828.59	1948.79	1929.85	2067.6	1741.79	1765.58	1812.39	1884.01	1942.22	1870.45	1897.58	1933.22	1880.77	2029.23	1883.6	1755.33	1783.92	1925.03	1851.39	1944.3	1798.4	1854.74	1966.35	2068.87	2043.62
138.162994	1727.29	1976.85	1843.48	1908.12	1902.71	1928.52	1937.63	1841.56	1801.12	1881.46	2035.74	1866.08	1826.81	1851.19	1786.56	1901.4	1786.79	2023.9	1859.01	1878.26	1900.3	1818.68	1890.16	1910.72	1832.64	1947.81	1927.07	2064	1743.98	1765.33	1809.17	1892.49	1948.76	1871.99	1898.68	1926.71	1879.2	2033.14	1889.71	1760.3	1786.35	1923.7	1857.84	1943.73	1799.58	1857.79	1958.49	2068.22	2038.41
138.658005	1727.88	1968.36	1845.36	1912.91	1907.68	1932.68	1941.88	1843.11	1802.1	1879.71	2032.47	1856.26	1825.64	1847.58	1786.7	1897.44	1788.1	2026.54	1852.34	1878.64	1902.52	1817.07	1888.63	1908.09	1835.17	1945.27	1921.55	2056.73	1743.67	1764.8	1810.86	1890	1950.38	1870.06	1887.46	1927.19	1882.16	2025.04	1889.64	1754.53	1780.06	1923.62	1854.94	1945.27	1800.97	1856.19	1965.18	2060.67	2046.41
139.153000	1733.44	1972.99	1844.5	1911.58	1913.57	1924.61	1947.24	1837.34	1800.12	1878.94	2026.07	1858.36	1825.94	1856.12	1785.77	1906.38	1791.61	2025.45	1854.82	1880.01	1896.38	1817.41	1890.11	1904.33	1837.95	1958.09	1924.49	2063.85	1747.64	1766.8	1812.18	1890.18	1940.58	1869.47	1893.08	1923.45	1874.9	2027.84	1884.22	1759.56	1789.69	1928.18	1853.43	1945.81	1797.89	1854.66	1959.12	2064.63	2035.45
139.649002	1730.93	1969.48	1842.89	1904.64	1902.45	1934.94	1946.59	1845.97	1800.08	1881	2032.83	1866.26	1828.83	1848.11	1788.52	1908.07	1783.9	2022.82	1860.14	1884.46	1903.24	1815.89	1890.49	1906.55	1832.32	1952.94	1926.87	2060.65	1749.36	1766.52	1811.13	1892.96	1947.99	1869.09	1894.71	1923.9	1880.22	2032.44	1882.58	1757.56	1781.67	1931.38	1862.62	1945.96	1804.58	1859.62	1963.17	2070.49	2037.03
140.143997	1731.31	1968.01	1844.53	1911.69	1914.79	1935.08	1946.14	1839.45	1799.97	1882.32	2033.96	1864.63	1829.33	1849.19	1784.05	1906.08	1787.15	2024.08	1849.7	1877.71	1898.33	1817.28	1890.01	1911	1832.94	1947.53	1921.75	2055.05	1750.62	1769.86	1811.58	1895.24	1949.83	1862.21	1898.24	1930.29	1881.7	2028.34	1887.32	1756.37	1786.41	1923.26	1851.78	1942.96	1802.18	1857.77	1966.64	2065.95	2041.68
140.639008	1729.3	1978.96	1850.73	1915.74	1913.23	1927.25	1954.31	1843.24	1805.6	1884.2	2039.49	1863.79	1832.79	1854.84	1783.04	1903.28	1785.36	2023.16	1849.88	1877.53	1897.43	1822.28	1888.45	1902.69	1833.71	1958.82	1923.87	2057.91	1751	1769.14	1805.66	1890.8	1954.26	1869.49	1897.33	1928.19	1878.99	2038.44	1883.67	1759.86	1788.45	1928.16	1862.43	1947.92	1806.34	1862.28	1967.62	2065.83	2035.16
141.134003	1731.86	1969.63	1848.32	1910.18	1912.44	1939.46	1946.76	1842.78	1801.69	1884.7	2040.88	1862.78	1829.05	1847.48	1784.03	1908.5	1791.24	2027.36	1858.38	1872.36	1896.32	1814.28	1887.43	1903.33	1834.74	1952.73	1929.23	2064.68	1743.43	1767.23	1812.22	1897.42	1947.72	1875.97	1900.08	1928.51	1880.94	2031.52	1889.36	1760.72	1781.71	1923.15	1853.18	1951.92	1810.1	1859.14	1967.37	2074.01	2042.72
141.628998	1731.64	1981.44	1847.9	1913.78	1911.96	1934.94	1949.62	1849.4	1804.23	1879.69	2038.01	1858.72	1830.5	1857.14	1790.06	1913.42	1790.61	2030.12	1862.78	1881.87	1906	1820.68	1892.34	1913.42	1837	1953.53	1929.91	2062.8	1746.57	1768.01	1812.55	1893.47	1949.45	1875.04	1903.63	1920.05	1879.9	2036.99	1887.95	1757.65	1789.86	1929.25	1851.89	1948.18	1805.32	1859.7	1970.15	2068.39	2043.03
142.125000	1734.17	1976.99	1857.14	1914.57	1914.45	1932.43	1955.28	1841.98	1803.49	1889.96	2042.11	1862.97	1831.63	1850.69	1793.42	1908.88	1787.9	2025.41	1862.17	1889.06	1905.19	1819.26	1894.01	1906.69	1833.56	1957.58	1930.68	2067.67	1747.07	1771.27	1813.73	1893.57	1956.91	1878.53	1905.49	1935.23	1889.46	2036.29	1890.9	1755.91	1783.88	1925.3	1851.36	1957.96	1803.19	1854.8	1959.65	2073.99	2047.24
142.619995	1733.23	1974.88	1848.94	1917.53	1909.19	1939.05	1959.01	1849.24	1804.47	1880.01	2042.11	1869.3	1836.46	1847.1	1788.34	1908.65	1789.91	2029.1	1859.08	1878.95	1901.33	1819.74	1899.62	1910.28	1835.36	1959.13	1928.29	2068.27	1753.05	1768.06	1808.34	1896.26	1948.79	1875.99	1902.72	1936.74	1879.72	2039.05	1887.6	1761.7	1785.66	1934.24	1851.19	1960.08	1805.44	1859.61	1967.23	2069.57	2046.16
143.115005	1731.29	1976.69	1851.84	1914.48	1909.07	1930.75	1950.78	1845.53	1804.79	1881.89	2040.88	1867.13	1825.53	1854.19	1788.64	1911.58	1790.13	2032.47	1858.35	1886.21	1901.95	1823.67	1888.55	1910	1835.76	1959.17	1930.12	2060.29	1753.62	1772.94	1809.27	1891.2	1954.45	1876.35	1901.47	1932.56	1889.62	2033.26	1892.82	1757.6	1786.65	1934.33	1856.36	1955.08	1804.95	1858.83	1961.62	2071.45	2049.96
143.610001	1735.56	1978.73	1855.97	1916.82	1913.73	1942.08	1953.51	1843.98	1808.45	1887.39	2037.87	1869.76	1832.95	1848.85	1792.32	1913.29	1792.64	2034.38	1864.96	1885.82	1901.59	1817.92	1892.67	1912.71	1840.72	1963.96	1924.39	2064.68	1752.14	1767	1812.77	1893.92	1953.09	1875.56	1906.27	1935.97	1882.05	2035.74	1895.41	1760.05	1787.12	1931.53	1854.9	1946.05	1807.71	1857.68	1974.74	2086.67	2048.45
144.106003	1731.07	1978.51	1847.67	1917.68	1907.79	1938.08	1954.62	1846.34	1804.09	1892.03	2039.93	1871.97	1830.14	1847.21	1791.18	1908.93	1786.18	2029.23	1859.73	1881.63	1910.68	1819.42	1891.33	1909.32	1836.04	1962.63	1936.43	2059.92	1751.43	1768.15	1811.75	1891.63	1954.44	1877.42	1899.77	1932.87	1882.35	2035.34	1884.81	1758.53	1783.01	1931.71	1852.7	1953.12	1803.6	1861.88	1972.99	2066.58	2048.14
144.600998	1732.58	1975.15	1855	1925.88	1913.59	1936.29	1947.12	1850.31	1806.53	1889.68	2039.54	1871.49	1832.55	1849.57	1789.51	1906.94	1791.07	2032.62	1862.12	1883.67	1905.23	1820.41	1890.09	1914.54	1840.05	1952.23	1935.39	2066.37	1750.71	1769.57	1816.06	1898.37	1958.16	1879.53	1894.68	1935.36	1887.89	2031.45	1892.01	1755.7	1788.81	1927.09	1860.28	1950.95	1803.75	1861.38	1970.4	2073.03	2048.29
145.095993	1732.73	1989.44	1855.06	1920.77	1917.43	1944.04	1959.63	1851.42	1805.97	1885.57	2040.26	1877	1836.37	1851.33	1790.69	1911.54	1792.22	2034.9	1854.97	1886.29	1908.86	1818.33	1899.89	1911.36	1831.08	1964.82	1931.57	2063.37	1749.17	1770.73	1812.34	1896.55	1949.35	1876.05	1903.47	1937.38	1885.05	2040.31	1891.95	1757.4	1789.42	1929.94	1856.85	1951.91	1805.18	1863.36	1968.44	2077.13	2047.7
145.591003	1730.33	1976.56	1856.58	1922.38	1918.92	1937.67	1955.47	1853.81	1811.95	1890.51	2049.83	1870.57	1838.56	1852.59	1788.79	1909.79	1789.21	2035.09	1863.21	1886.1	1908.28	1821.37	1896.13	1917.82	1842.86	1956.14	1932.37	2070.69	1742.36	1764.62	1816.27	1898.3	1957.7	1873.79	1904.54	1936.81	1887.35	2044.05	1887.27	1758.91	1786.44	1937.53	1862.61	1953.21	1808.84	1865.02	1975.19	2074.41	2052.92
146.085999	1733.1	1982.15	1848.7	1925.84	1915.71	1949.41	1961.18	1852.99	1804.82	1893.49	2053.22	1876.84	1834.65	1852.71	1788.14	1913.86	1789.78	2039.47	1858.97	1885.15	1899.49	1821.89	1894.59	1912.55	1833.32	1963.46	1925.97	2073.57	1749.33	1775.19	1813.14	1894.53	1954.44	1880.88	1905.46	1935.77	1882.76	2038.94	1894.65	1760.93	1788.54	1932.1	1862.44	1950.66	1808.56	1859.29	1971.31	2083.43	2049.57
146.582001	1732.3	1985.36	1855.43	1922.39	1917.65	1939.43	1956.38	1853.99	1809.44	1888.57	2053.11	1865.8	1843.78	1851.16	1792.21	1913.44	1789.12	2043.89	1864.16	1884.18	1905.87	1824	1899.43	1917.38	1836.06	1968	1940.15	2071.92	1752.64	1770.44	1815.66	1904.37	1957.81	1882.88	1903.76	1938.22	1891.89	2033.95	1892.55	1758.21	1786.91	1928.07	1862.75	1957.68	1804.19	1863.39	1974.06	2079.87	2054.86
147.076996	1734.92	1977.48	1853	1914.53	1912.49	1946.06	1958.71	1848.43	1804.68	1890.55	2048.04	1864.43	1833.46	1857.48	1789.51	1918	1789.39	2033.42	1861.3	1884.96	1905.04	1821.54	1899.32	1916.53	1834.85	1959.91	1930.55	2073.93	1751.93	1772.04	1818.73	1900.97	1960.28	1882.57	1906.45	1938.09	1889.24	2038.09	1892.76	1762.98	1790	1938.9	1859.24	1960.27	1806.27	1860.56	1975.06	2084.7	2049.24
147.572006	1734.19	1986.05	1852.06	1921.03	1915.55	1941.2	1958.31	1850.98	1803.95	1890.51	2053.01	1872.59	1839.64	1849.96	1790.12	1919.54	1788.02	2033.52	1868.48	1887.55	1902.27	1825.96	1895.68	1918.37	1838.91	1958.28	1937.04	2073.28	1748.24	1770.53	1816.51	1901.33	1961.92	1881.79	1910.27	1938.91	1887.25	2038.92	1896.06	1760.47	1792.39	1938.03	1861.35	1965.05	1807.49	1865.63	1977.73	2082.17	2061.03
148.067001	1733.31	1976.79	1852.28	1922.6	1917.21	1941.03	1958.08	1841.75	1808.69	1886.03	2049.3	1875.04	1828.78	1846.28	1792.38	1914.85	1790.64	2033.77	1863.64	1886.4	1902.99	1820.72	1897.51	1921.69	1832.53	1955.74	1934.24	2066.92	1753.76	1775.94	1817.38	1901.17	1967.11	1880.77	1906.49	1930.48	1890.35	2036.4	1891.65	1759.21	1788.38	1933.57	1867.18	1955.48	1807.63	1869.74	1973.18	2084.75	2056.01
148.561996	1735.61	1980.41	1855.82	1916.13	1912.64	1946.42	1952.19	1849.69	1807.88	1890.32	2054.28	1870.63	1838.5	1853.62	1794.58	1913.62	1796.12	2041.42	1857.75	1887.45	1905.15	1828.97	1894.07	1917.91	1839.51	1964.82	1936.67	2070	1748.5	1767.94	1821.16	1898.42	1949.82	1880.06	1905.63	1945.25	1887.8	2039.55	1893.63	1758.14	1793.96	1935.67	1859.93	1951.97	1804.9	1864.47	1965.35	2082.62	2048.71
149.057999	1733.1	1985.93	1854.49	1921.03	1922.77	1944.52	1952.97	1857.53	1808.55	1887.81	2053.13	1868.09	1832.88	1847.96	1793.86	1911	1791.1	2036.97	1865.04	1885.5	1907.86	1820.14	1899.09	1920.95	1837.06	1972.26	1937.25	2064.25	1743.64	1772.67	1816.08	1899.14	1960.24	1870.16	1906.31	1936.1	1887.09	2046.3	1901.12	1761.53	1795.98	1934.7	1853.53	1956.69	1804.96	1871.29	1973.38	2077.89	2045.05
149.552994	1735.37	1982.67	1853.99	1925.6	1920.68	1941.8	1959.13	1850.82	1804.37	1894.31	2049.72	1871.17	1837.04	1854.54	1794.14	1917.79	1791.96	2039.65	1864.05	1886.23	1908.59	1816.36	1898.72	1924.12	1840.04	1961.73	1933.49	2076.79	1754.48	1776.2	1814.84	1901.09	1965.91	1887.83	1905.36	1945.88	1892.04	2047.68	1894.17	1757.93	1793.06	1936.39	1864.41	1952.03	1811.21	1874.14	1971.99	2080.67	2061.68
150.048004	1730.5	1986.12	1855.93	1921.95	1919.67	1941.91	1956.73	1850.06	1811.86	1887.01	2046.68	1871.5	1837.62	1851.94	1792.74	1919.12	1794.4	2035.62	1862.38	1883.58	1904.66	1824.84	1903.09	1918.45	1837.03	1963.83	1935.63	2069.43	1755.26	1773.8	1812.52	1896.76	1962.96	1881.57	1911.15	1937.47	1887.43	2035.66	1894.05	1760.19	1786.19	1935.87	1860.25	1957.69	1809.45	1868.7	1973.86	2076.39	2043.26
150.542999	1732.9	1986.17	1856.55	1922.74	1920.28	1942.49	1954.55	1855.35	1810.04	1889.15	2054.21	1867.89	1831.81	1852.7	1790.79	1916.62	1791.07	2037.57	1861.79	1893.15	1909.41	1824.05	1896.66	1916.97	1832.85	1967.33	1932.56	2071.96	1742.67	1770.57	1819.08	1895.36	1959.98	1876.31	1904.54	1931.44	1887.86	2043.55	1887.95	1761.53	1792.38	1934.32	1867.93	1953.04	1807.01	1863.2	1972.79	2078.66	2049.12
151.037994	1731.35	1979.52	1851.65	1917.04	1919.69	1946.44	1964.15	1848.37	1807.45	1891.99	2056.92	1872.58	1834.58	1846.88	1790.52	1908.97	1792.4	2036.71	1864.71	1883.71	1906.41	1825.86	1909.45	1917.17	1838.26	1966.95	1937.21	2073.76	1752.52	1765.84	1815.52	1898.04	1960.85	1877.77	1902.6	1940.09	1885.77	2039.92	1892.31	1754.6	1794.09	1937.7	1861.55	1962.77	1807.49	1866.28	1975.15	2081.26	2052.45
151.533997	1729.18	1981.13	1856.14	1919.87	1913.97	1938.78	1965.53	1855.12	1810.68	1889.36	2050.93	1872.49	1836.56	1847.2	1794.13	1922.06	1793.1	2037.35	1863.52	1884	1910.05	1813.82	1895.92	1917.17	1840.03	1968.32	1934.99	2074.28	1750.6	1772.65	1811.19	1892.3	1956.16	1871.71	1907.67	1939.53	1889.7	2042.01	1890.73	1765.42	1792.75	1933	1858.5	1962.73	1805.82	1864.14	1973	2082.61	2054.76
152.029007	1729.89	1985.55	1851.17	1923.38	1916.47	1938.6	1957.08	1852.53	1808.33	1889.99	2054.04	1868.26	1838.17	1851.6	1793.99	1915.47	1792.08	2038.84	1863.88	1879.64	1905.22	1822.8	1899.64	1917.24	1841.4	1962.13	1930.56	2069.77	1747.21	1771.09	1813.25	1897.84	1957.31	1886.96	1901.03	1938.57	1890.16	2040.78	1895.41	1756.74	1789.2	1935.08	1860.3	1955.64	1804.44	1865.32	1971.62	2076	2059.2
152.524002	1729.99	1982.57	1855.61	1919.04	1924.47	1941.05	1962.4	1855.94	1808.4	1888.91	2063.97	1867.09	1837.14	1854.05	1792.92	1913.94	1791.41	2048.78	1858.88	1888.83	1910.94	1822.92	1903.53	1911.88	1833.26	1966.91	1936.99	2074.17	1747.81	1766.63	1813.79	1899.75	1970.22	1876.17	1908.08	1933.53	1890.9	2042.81	1889.67	1759.65	1789.98	1942.51	1861.29	1955.86	1807.84	1864	1973.09	2081.63	2058.34
153.018997	1731.38	1979.68	1850.99	1918.73	1909.51	1937.71	1956.51	1856.61	1808.36	1890.25	2047.55	1872.3	1837.29	1847.22	1791.79	1919.01	1784.43	2034.32	1865.3	1887.28	1905.03	1821.95	1898.41	1916.72	1837.86	1962.67	1937.95	2067.49	1746.69	1767.46	1814.01	1899.79	1966.49	1878.22	1900.32	1942.65	1886.54	2046.6	1891.31	1758.7	1788.79	1936.66	1859.68	1960.25	1804.56	1864.94	1973.82	2084.32	2056.49
153.514008	1732.15	1986.6	1853.43	1918.68	1918.21	1945	1962.13	1858.83	1804.19	1894.69	2055.87	1873.7	1832.58	1851.11	1794	1915.33	1792.97	2044.39	1861.86	1889.32	1910.56	1818.54	1895.5	1918.41	1843.65	1963.51	1932.47	2068.6	1749.74	1771.77	1817.97	1896.38	1965.12	1880.96	1903.54	1940.55	1888.62	2044.6	1896.37	1754.63	1792.84	1933.77	1863.06	1959.78	1808.55	1861.86	1978.65	2072.32	2054.24
154.009995	1735.82	1990.76	1856.9	1929.23	1920	1949.48	1963.1	1854.46	1809.26	1894.09	2051.25	1868.95	1837.69	1850.89	1792.87	1915.76	1789.95	2033.57	1859.84	1878.78	1903.95	1822.42	1894.67	1917.6	1839.85	1956.79	1936.44	2067.47	1746.83	1768.9	1816.6	1899.33	1964.39	1880.74	1905.76	1947.1	1883.3	2044.48	1886.22	1751.02	1790.22	1940.18	1861.47	1954.57	1800.48	1863.17	1975.6	2087.18	2055.01
154.505005	1733.37	1989.13	1849.69	1918.22	1920.63	1941.06	1965.5	1849.85	1808.56	1890.22	2061.09	1865.14	1835.91	1857.01	1789.25	1915.79	1792.58	2036.52	1868.38	1883.83	1910.28	1822.39	1901.83	1923.72	1839.5	1960.09	1932.13	2070.76	1753.24	1768.39	1812.71	1900.39	1962.94	1881.13	1911.1	1940.68	1887.27	2042.68	1898.64	1761	1795.34	1931.69	1857.09	1958.58	1805.56	1868.46	1971.99	2086.74	2055.49
155.000000	1730.8	1980.75	1859.88	1924.34	1920.71	1937.83	1960.1	1852.55	1811.62	1883.97	2053.93	1875.84	1840.26	1849.47	1792.79	1914.18	1796.52	2048.92	1869.16	1893.15	1906.15	1825.58	1899.38	1923.15	1840.49	1964.74	1939.91	2066.55	1747.12	1774.24	1810.27	1899.66	1967.3	1880.27	1907.42	1940.49	1889.71	2045.7	1893.91	1753.44	1794.18	1940.85	1863.53	1964.74	1808.9	1866.41	1972.35	2084.07	2056.78
155.494995	1728.56	1986.52	1853.23	1924.31	1920.88	1935.52	1956.77	1853.81	1806.14	1896.15	2058.92	1867.63	1834.37	1853.73	1791.69	1911.68	1795.79	2038.55	1864.4	1884.38	1910.46	1824.22	1901.34	1926.17	1833.38	1965.99	1937.27	2073.37	1757.48	1773.37	1814.3	1897.76	1964.62	1882.21	1908.03	1944.61	1887.11	2044.12	1897.19	1750.4	1791.16	1946.4	1861.06	1962.09	1810.52	1863.51	1971.1	2080.68	2055.67
155.990005	1727.39	1988.33	1853.88	1919.14	1916.79	1948.27	1960.85	1855.35	1809.17	1896.84	2060.42	1871	1838.14	1851.77	1791.51	1915.96	1793.31	2042.06	1865.47	1889.94	1907.94	1828.5	1895.93	1918.47	1845.62	1965.91	1939.88	2081.95	1749.57	1768.29	1819.17	1902	1970.67	1885.12	1920.1	1941.9	1892.33	2041.77	1901.69	1764.79	1793.54	1937.09	1863.93	1965.34	1811.81	1868.84	1982.59	2086.87	2056.92
156.485992	1731.6	1992.55	1851.82	1923.94	1919.77	1944.58	1962.26	1855.28	1813.97	1897.4	2057.68	1868.45	1839.56	1847.87	1792.79	1918.38	1793.4	2046.58	1865.99	1890.15	1912.05	1828.04	1902.37	1915.77	1842.13	1967.6	1934.45	2070.91	1749.86	1767.3	1816.77	1899.36	1963.35	1883.87	1902.92	1935.22	1888.41	2043.27	1903.74	1762.72	1792.49	1940.45	1863.61	1966.48	1813.68	1866.61	1972.26	2087.96	2057.25
156.981003	1730.71	1990.39	1855.59	1920.42	1919.99	1938.23	1958.99	1856.71	1809.53	1899.01	2061.92	1869.3	1833	1854.73	1799.45	1917.1	1794.46	2048.98	1865.44	1889.97	1909.78	1822.7	1897.66	1920.63	1841.77	1969.38	1937.35	2081.8	1752	1773.66	1813.78	1896.51	1962.28	1879.82	1908.32	1941.78	1890.62	2045.19	1896.96	1758.53	1797.99	1939.17	1863.4	1958.34	1811.96	1862.72	1978.22	2081.57	2052.28
157.475998	1732.46	1988.35	1854.77	1921.47	1912.53	1935.3	1958.96	1851.1	1810.38	1895.29	2058.42	1868.29	1838.68	1855.74	1793.12	1916.11	1795	2037.31	1870.61	1891.58	1908.27	1826.53	1901.87	1922.26	1837.88	1963.76	1940.57	2069.31	1745.6	1771.28	1814.87	1893.71	1970.99	1878.87	1908.01	1945.65	1887.56	2033.47	1900.24	1762.47	1793.4	1940.25	1859.9	1961.14	1806.37	1862.39	1973.73	2081.59	2056.39
157.970993	1734.23	1987.13	1850.2	1917.12	1911.99	1940.99	1953.18	1850.96	1810.09	1889.49	2051.92	1870.59	1838.95	1852.59	1792.56	1913.39	1789.91	2035.11	1864.32	1887.1	1904.63	1823.57	1904	1924.72	1842.95	1966.87	1930.13	2068.48	1756.57	1774.05	1817.56	1894.07	1964.79	1878.77	1905.77	1941	1881.11	2045.25	1894	1756.65	1790.86	1938.97	1863.85	1953.7	1807.33	1869.79	1971.33	2070.36	2048.79
158.466995	1732.65	1989.99	1853.56	1909.71	1917.19	1940.28	1953.88	1847.46	1807.06	1885.04	2052.01	1862.67	1834.82	1854.81	1791.96	1918.38	1787.59	2042.74	1864.65	1886.56	1908.15	1819.74	1904.86	1917.63	1841.71	1960.1	1930.21	2071.6	1754.36	1772.61	1816.34	1899.93	1964.84	1875.74	1906.69	1939.6	1892.01	2038.49	1890.59	1755.33	1785.71	1936.47	1862.51	1953.58	1803.51	1869.04	1974.29	2072.36	2045.03
158.962006	1731.81	1993.01	1849.9	1910.69	1903.84	1940.96	1951.86	1850.63	1804.29	1886.18	2048.61	1866.39	1839.42	1853.08	1787.08	1912.56	1795.36	2030.83	1861.26	1882.81	1910.11	1823.82	1897.29	1920.33	1842.03	1960.09	1928.39	2068.01	1748.67	1767.25	1817.04	1891.93	1958.74	1877.44	1902.14	1932.86	1884.3	2034.51	1891.37	1758.65	1789.26	1939.02	1859.03	1949.45	1806.42	1865.5	1970.14	2070.78	2042.39
159.457001	1729.48	1981.67	1848.61	1909.74	1907.87	1933.31	1949	1845.3	1799.59	1882.64	2040.32	1858.83	1839.64	1847.6	1784.29	1906.57	1792.51	2032.66	1863.13	1887.44	1907.41	1814.64	1896.67	1912.21	1833.63	1962.96	1930.65	2053.45	1747.88	1775.27	1814.34	1893.61	1963.33	1875.1	1908.36	1936.68	1877.99	2038.84	1891.05	1759.91	1796.53	1941.39	1858.94	1948.26	1806.34	1857.94	1965.73	2068.87	2042.63
159.951996	1733.07	1985.13	1851.53	1911.18	1911.17	1927.77	1950.65	1849.15	1805.51	1890.07	2037.72	1865.12	1836.76	1846.15	1788.36	1914.12	1794.98	2032.96	1863.95	1884.62	1901.94	1816.2	1898.74	1908.01	1831.81	1957.13	1917.69	2064.63	1750	1767.16	1818.56	1888.28	1961.13	1873.64	1903.56	1930.21	1884.67	2031.62	1885.69	1757.12	1791.86	1935.3	1860.85	1952.19	1806.29	1862.91	1964.72	2074.04	2043.66
160.447006	1728.25	1970.21	1846.78	1915.55	1910.76	1934.65	1943.54	1844.51	1803.86	1888.7	2035.64	1861.04	1835.67	1840.3	1784.08	1904.53	1790.92	2027.49	1860.31	1885.88	1898.77	1817.45	1892.59	1910.76	1829.92	1947.26	1922.52	2046.13	1747.36	1768.29	1809.95	1898.01	1961.92	1869.03	1902.63	1929.01	1878.03	2028.68	1883.79	1755.95	1786.01	1933.15	1859.06	1949.53	1800.73	1856.38	1949.22	2063.2	2030.96
160.942993	1728.08	1970.95	1852.11	1907.64	1904.44	1928.83	1947.12	1846.73	1801.72	1879.56	2033.87	1863.32	1830.9	1840.91	1783.27	1901.71	1785.09	2027.02	1860.83	1875.87	1898.68	1820.07	1891.36	1905.5	1826.06	1949.82	1922.31	2051.05	1744.19	1765.76	1811.6	1888.66	1947.65	1875.03	1896.47	1921.62	1872.3	2019.51	1883.37	1754.23	1787.14	1932.39	1853.69	1942.32	1794.99	1856.84	1962.64	2066.71	2036.22
161.438004	1722.02	1971.88	1843.25	1908.36	1903.04	1925.44	1936.14	1843.15	1796.53	1878.1	2032.32	1856.03	1832.87	1839.53	1784.42	1908.31	1784.98	2026.35	1860.96	1878.73	1899.57	1810.42	1892.07	1903.47	1825.33	1951.13	1921.4	2044.91	1743.17	1771.61	1814	1887.54	1947.25	1873.91	1896.54	1929.9	1877.7	2017.05	1883.26	1747.6	1788.2	1930.64	1847.09	1945.95	1796.16	1850.3	1953.13	2063.78	2027.63
161.932999	1726.45	1965.88	1851.35	1904.44	1901.2	1928.96	1942.96	1843.83	1795.68	1876.91	2022.63	1852.66	1826.4	1835.42	1782.21	1903.53	1783.21	2015.73	1852.83	1876.47	1893.18	1807.05	1880.62	1895.74	1821.58	1940.94	1909.73	2038.55	1748.76	1770.39	1808.77	1881.39	1945.43	1864.53	1893.44	1915.56	1874.75	2021.48	1876.86	1753.56	1778.41	1921.06	1843.53	1938.21	1792.07	1848.53	1949.51	2048.89	2023.97
162.427994	1721.79	1960.57	1844	1900.06	1897.29	1916.17	1933.35	1839.4	1797.22	1871.21	2013.26	1852.05	1820.19	1825.72	1783.08	1902.18	1780.25	2019.95	1849.05	1877.28	1893.1	1805.28	1885.16	1900.08	1823.32	1939.91	1909.31	2035.83	1738.05	1765.71	1804.56	1890.93	1944.07	1859.9	1893.94	1919.71	1872.33	2016.86	1877.14	1748.91	1780.51	1929.53	1846.91	1940.27	1791.32	1843.89	1953.04	2052.24	2027.74
162.923004	1725.25	1962.99	1842.97	1899.34	1892.72	1915.37	1931.73	1837.53	1790.65	1867.04	2018.33	1851.43	1820.18	1830.46	1775.58	1896.69	1779.63	2007.17	1858.91	1871.29	1889.1	1803.09	1884.86	1889.65	1816.56	1929.95	1905.91	2039.88	1740.5	1762.22	1804.86	1886.93	1948.88	1865.97	1892.6	1912.55	1875.51	2019.51	1875.42	1751.02	1783.76	1918.91	1845.19	1930.12	1793.49	1843.99	1942.27	2050.03	2019.11
163.419006	1725.69	1954	1836.6	1895.82	1887.96	1914.47	1933.08	1837.26	1793.6	1876.78	2013.86	1846.03	1818.51	1825.99	1777.39	1895.32	1776.03	2009.15	1840.19	1867.27	1891.11	1805.5	1873.09	1897.53	1817.83	1936.59	1907.2	2031.81	1741.98	1767.87	1801.79	1873.82	1938.07	1867.23	1881.21	1916.94	1866.9	2014.88	1875.74	1747.49	1779.89	1916.92	1841.24	1927.99	1791.88	1840.89	1948.68	2040.66	2015.93
163.914001	1723.79	1958.99	1840.3	1896.69	1893.04	1914.12	1928.08	1831.02	1791.17	1867.22	2014.16	1843.03	1822	1822.77	1776.49	1899.99	1775.42	2005.02	1846.27	1871.14	1886.34	1805.76	1882.76	1892.85	1816.38	1937.33	1909.72	2025.27	1738.1	1762.58	1801.05	1875.47	1934.56	1855.99	1888.09	1911.94	1863.97	2014.26	1876.5	1745.05	1783.38	1914.7	1840.11	1931.18	1790.79	1845.46	1946.78	2044.41	2020.68
164.408997	1722.25	1956.63	1836.93	1887.36	1890.93	1913.87	1921.46	1832.75	1786.9	1865.59	2010.87	1839.38	1817.82	1820.1	1771.05	1885.56	1775.66	2004.19	1845.47	1872.26	1886.58	1801.36	1879.5	1893.62	1813.05	1928.14	1904.11	2024.87	1736.71	1759.59	1806.12	1871.63	1938.02	1849.9	1882.22	1909.7	1859.43	2001.06	1868.47	1745.28	1776.54	1907.05	1840.62	1930.95	1783.22	1838.9	1939.76	2031.59	2013.8
164.904007	1721.63	1953.97	1835.83	1889.86	1889.48	1908.88	1923.55	1833.75	1784.33	1864.07	2017.45	1842.34	1823.31	1823.96	1777.25	1887.15	1773.44	2003.45	1842.52	1864.4	1886.42	1799.26	1871.22	1889.32	1812.95	1931.96	1902.31	2027.39	1741.02	1756.61	1800.14	1870.47	1935.44	1853.19	1883.69	1904.44	1864.33	2004.42	1865.63	1744.86	1773.96	1913.79	1834.65	1930.16	1791.32	1843.73	1933.13	2028.83	2019.75
165.399002	1724.52	1954.52	1836.41	1896.81	1888.11	1913.13	1927.86	1830.51	1789.31	1870.57	2010.72	1842.03	1819.91	1818.12	1775.17	1883.75	1776.71	1998.27	1840.97	1865.08	1881.75	1798.75	1874.61	1885.72	1815.23	1930.24	1903.6	2017.15	1736.17	1761.1	1799.49	1870.18	1928.89	1852.6	1873.92	1910.1	1862.94	2006.42	1865.63	1745.53	1777.61	1906.85	1840.36	1926.03	1786	1833.91	1938.06	2031.78	2006.13
165.895004	1723.51	1942.69	1832.92	1889.6	1886.36	1905.86	1921.87	1829.73	1787.63	1863.43	2003.34	1842.64	1817.18	1824.97	1771.09	1892.36	1778.21	2000.99	1837.88	1861.35	1878.42	1798.28	1866.32	1885.36	1812.18	1928.45	1895.05	2012.6	1741.05	1754.75	1802.29	1870.49	1923.29	1855.34	1879.97	1902.21	1860.11	2003.36	1852.81	1743.79	1777.25	1916.49	1835.19	1924.1	1783.59	1836.76	1932.69	2029.61	2007.54
166.389999	1720.61	1951.32	1832.49	1887.86	1884.76	1908.25	1921.38	1829.03	1784.62	1858.14	2006.97	1836.42	1818.65	1821.06	1776.05	1887.21	1772.88	1997.63	1841.53	1861.82	1878.86	1793.26	1873.09	1884.69	1814.24	1927.79	1894.49	2017.51	1738.21	1760.39	1800.51	1873.82	1929.06	1853.68	1882.97	1914.48	1860.76	2005.53	1868.81	1744.07	1774.62	1908.06	1837.43	1920.77	1786.18	1837.88	1937.04	2034.53	2015.37
166.884995	1722.46	1955.16	1831.4	1890.04	1881.21	1910.86	1916.78	1823.18	1782.86	1863.2	2005.75	1835.49	1814.21	1820.18	1768.23	1883.85	1771.41	1996.19	1836.79	1856.82	1879.11	1794.34	1867.82	1882.42	1809.46	1919.62	1891.59	2013.52	1733.31	1760.51	1799.82	1875.59	1928.17	1852.57	1875.87	1904.6	1857.23	1994.26	1863.54	1738.42	1774.11	1913.67	1833.03	1930.16	1783.08	1832.19	1930.09	2024.11	2004.84
167.380005	1720.6	1943.76	1826.51	1886.47	1881.35	1895.8	1913.35	1828.65	1785.94	1858.16	2006.54	1837.46	1815.29	1820.9	1771.48	1882.18	1770.09	1991.57	1841.73	1860.42	1881.75	1798.97	1869.68	1882.95	1803.27	1920.91	1894.03	1999.85	1736.69	1757.43	1802.21	1868.08	1929.8	1847.81	1879.96	1903.87	1850.37	1990.09	1861.35	1741.07	1775.44	1910.6	1826.46	1914.13	1785.25	1831.21	1931.51	2023.72	1997.11
167.876007	1717.35	1940.72	1825.18	1890.3	1877.05	1896.89	1911.08	1826.1	1781.44	1861.09	1999.58	1829.89	1813.79	1817.8	1769.96	1882.86	1773.08	1987.58	1839.84	1859.87	1873.2	1799.22	1870.53	1879.49	1808.91	1925.95	1888.73	2008.99	1736.81	1752.8	1797.52	1863.78	1918.1	1851.22	1870.6	1896.65	1856.42	1990.26	1859.86	1738.84	1775.52	1897.87	1827.97	1914.86	1784.23	1828.26	1923.55	2014.76	1992.82
168.371002	1724.14	1937.33	1826.57	1888.48	1874.89	1900.6	1915.69	1825.01	1780.01	1862.62	1987.66	1836.09	1809.54	1814.94	1767.57	1883.38	1770.76	1991.53	1839.51	1859.26	1875.96	1789.97	1865.42	1882.15	1803.42	1919.78	1888.09	2003.33	1732.24	1747.35	1796.51	1869.21	1919.89	1855.82	1868.72	1896.18	1849.96	1987.49	1857.24	1736.93	1768.99	1902.8	1835.06	1907.29	1776.32	1826.51	1920.26	2016.04	1988.29
168.865997	1718.82	1938.96	1822.12	1887.56	1876.43	1891.48	1906.63	1820.3	1781.86	1856.72	1995.32	1832.01	1809.38	1810.09	1761.84	1882.07	1772.4	1981.21	1838.17	1855.55	1875.08	1792.3	1855.2	1875.69	1805.82	1919.29	1890.95	1995.44	1735.38	1754.19	1794.44	1866	1922.15	1840.32	1863.85	1898.21	1852.52	1980.94	1856.36	1731.65	1771.61	1898.38	1827.05	1913.12	1784.1	1829.63	1919.51	2016.2	1996.29
169.360992	1719.24	1930.89	1822.7	1885.36	1870.57	1890.28	1914.08	1815	1779.22	1848.97	1994.25	1832.42	1809.92	1808.5	1762.57	1880.81	1768.04	1986.48	1832.52	1849.81	1863.05	1794.93	1860.61	1875.68	1803.42	1915.03	1885.43	2001.21	1724.5	1748.99	1790.95	1858.96	1915.56	1837.49	1871.99	1896.97	1847.82	1987.29	1852.69	1737.91	1770.86	1898.63	1823.15	1909.44	1777.42	1821.6	1921.35	2015	1988.54
169.856003	1713.86	1933.71	1817.66	1880.7	1867.99	1891.15	1906.85	1817.2	1780.69	1852.97	1979.8	1828.18	1801.33	1809.48	1768.27	1867.26	1766.87	1976.11	1827.35	1851.81	1862.63	1788.87	1868.58	1876.6	1802.19	1917.58	1885.07	1990.69	1729.98	1747.24	1795.47	1865.59	1922.2	1845.09	1862.71	1889.74	1846.73	1982.32	1850.46	1740.21	1767.66	1896.56	1821.06	1902.94	1774.58	1829.84	1909.74	2000.29	1987.64
170.350998	1715.5	1927.92	1822.34	1879.12	1868.01	1886.02	1901.73	1814.48	1783.08	1846.71	1983.11	1828.22	1806.56	1810.01	1759.82	1871.85	1765.04	1978.57	1825.58	1847.77	1866.1	1785.8	1853.93	1875.56	1796.03	1908.06	1879.79	1993.52	1736.26	1750.3	1787.44	1859.82	1915.72	1845.25	1865.68	1887.48	1844.3	1982.56	1848.29	1731.49	1764.76	1897.92	1817.1	1907.97	1776.33	1821.28	1916.99	2008.12	1981.22
170.847000	1713.77	1930.2	1818.27	1875.27	1869.76	1887.43	1897.85	1811.16	1769.37	1853.6	1988.05	1829.54	1796.63	1805.98	1766.49	1874.35	1766.08	1973.39	1828.08	1848.85	1867.71	1786.28	1854.57	1867.29	1796.56	1906.53	1874.96	1987.45	1735.05	1751.48	1788.27	1856.33	1912.08	1833.29	1860.1	1888.19	1845.2	1975.83	1841.06	1737.16	1767.18	1890.94	1824.15	1899.48	1774.21	1826.8	1918.64	2004.95	1982.04
171.341995	1716.65	1925.73	1820.5	1881.99	1863.52	1887.03	1902.73	1815.84	1772.26	1846.05	1978.78	1825.61	1805.63	1806.22	1761.4	1872.1	1762.93	1973.64	1821.73	1847.86	1860.68	1781.16	1855.11	1862.51	1796.21	1898.45	1868.75	1984.17	1724.64	1749.84	1785.79	1856.49	1912.17	1836.22	1867.63	1882.51	1840.03	1962.92	1853.04	1738.42	1764.51	1894.16	1824.65	1912.17	1772.04	1822.98	1909.46	2002.62	1978.24
171.837006	1714.94	1923.89	1818.73	1877.87	1865.81	1880.89	1898.27	1813.98	1771.22	1846.36	1982.97	1823.26	1797.86	1807.08	1761.32	1865.54	1758.9	1969.29	1824.21	1842.85	1858.38	1780.17	1851.17	1864.21	1795.24	1901.47	1866.68	1980.89	1725.38	1745.2	1788.17	1845.14	1908.52	1835.35	1861.95	1881.04	1838	1963.42	1845.12	1733.77	1765.96	1892.46	1815.56	1899.31	1769.9	1817.43	1903.26	1995.36	1972.79
172.332001	1715.8	1927.93	1816.31	1879.39	1871.37	1879.84	1895.14	1813.8	1776.04	1842.35	1981.5	1819.03	1798.91	1801.87	1753.97	1865.58	1764.96	1964.59	1825.19	1845.91	1856.76	1783.92	1852.45	1864.21	1797.81	1903.71	1874.56	1978.64	1723.95	1749.87	1788.66	1846.92	1905.87	1837.91	1854.85	1877.55	1843.67	1964	1842.12	1728.93	1764.33	1887.89	1815.09	1902.1	1773.56	1816.99	1904.85	1996.62	1976.17
172.828003	1714.45	1920.07	1812.16	1867.78	1863.11	1877.63	1888.9	1807.12	1769.18	1839.03	1970.66	1816.29	1792.95	1795.98	1753.92	1856.6	1759.29	1962.65	1816.69	1842.04	1858.1	1778.33	1840.34	1860.95	1793.85	1889.92	1865.99	1968.92	1723.45	1745.78	1779.12	1833.68	1907.31	1833.34	1855.21	1872.83	1830.71	1953.12	1835.76	1733.77	1758.45	1879.46	1807.46	1890.71	1767.96	1811.5	1894.21	1982.92	1960.34
173.322998	1710.43	1915.31	1812.15	1869	1861.03	1872.68	1891.4	1802.6	1768.92	1834.84	1971.76	1820.83	1795.88	1800.48	1756.3	1857.32	1756.92	1967.98	1813.22	1836.88	1852.18	1778.01	1844.32	1862.35	1796.54	1905.82	1864.92	1974.6	1717.38	1743.82	1784.73	1844.11	1906.02	1830.87	1849.32	1870.64	1833.24	1952.57	1833.4	1737.07	1756.44	1884.89	1808.84	1892.32	1766.86	1808.68	1897	1981.91	1968.38
173.817993	1714.62	1917.09	1814.44	1868.43	1859.05	1867.18	1884.38	1805.47	1771.63	1836.68	1964.14	1810.05	1791.33	1798.89	1755.34	1862.67	1754.56	1956.13	1812.91	1837.71	1855.78	1780.33	1844	1855.86	1790.59	1895.99	1858.87	1965.92	1721.21	1742.85	1777.95	1844.62	1899.52	1825.27	1853.46	1866.88	1832.66	1951.56	1830.85	1737.53	1753.4	1882.46	1807.36	1892.9	1765.05	1810.68	1894.59	1982.08	1958.34
174.313004	1714.81	1910.93	1808.72	1863.16	1851.81	1870.53	1882.5	1802.39	1772.33	1834.06	1965.96	1818.22	1790.27	1792.63	1753.19	1857.62	1757.49	1951.65	1816.48	1835.79	1854.71	1780.18	1847.21	1855.24	1791.64	1890.45	1857.23	1959.35	1722.81	1739.39	1773.77	1843.51	1897.48	1832.65	1852.77	1877.57	1826.92	1956.99	1828.77	1726.33	1758.42	1880.44	1808.29	1883.66	1760.41	1809.67	1892.53	1976.95	1960.01
174.807999	1709.49	1912.27	1806.88	1868.82	1848.52	1867.23	1883.08	1806.42	1766.24	1833.35	1966.74	1812.45	1790.54	1791.2	1754.34	1858.14	1754.87	1952.88	1817.61	1833.78	1852.52	1774.24	1841.46	1854.63	1791.67	1892.82	1854.68	1962.92	1715.79	1742.39	1780.73	1835.49	1897.91	1823.44	1846.92	1864.3	1828.39	1946.35	1824.24	1725.07	1756.38	1885.13	1805.53	1890.6	1764.22	1808.41	1882.09	1969.09	1956.07
175.304001	1707.54	1901.55	1806.08	1863.4	1854.53	1866.57	1877.83	1796.87	1768	1833.12	1962.91	1808.86	1792.37	1794.5	1751.61	1854.83	1756.4	1951.73	1816.09	1834.23	1852.72	1778.14	1840.28	1852.47	1786.58	1891.85	1856.13	1959.83	1722.4	1736.29	1782.29	1841.14	1891.26	1822.88	1849.59	1865.25	1826.87	1943.68	1825.79	1723.26	1756.65	1874.99	1802.28	1882.01	1761.7	1808.33	1888.1	1971.82	1950.83
175.798996	1710.65	1909.41	1797.72	1857.34	1845.71	1863.81	1874.74	1798.12	1767.28	1828.85	1953.07	1804.71	1789.26	1793.96	1752.12	1852.67	1753.57	1944.89	1812.26	1834.49	1846.41	1777.79	1840.43	1857.4	1787.12	1888.62	1850.25	1962.59	1714.83	1737.35	1774.34	1836.47	1895.17	1818.74	1841.09	1866.03	1823.05	1945.82	1825.42	1726.14	1751.52	1875.09	1798.07	1879.51	1767.79	1807.47	1881.4	1966.79	1957.63
176.294006	1713.45	1901.09	1804.11	1856.43	1846.59	1858.74	1873.88	1794.67	1761.65	1824	1959.68	1801.07	1780.26	1789.53	1752.57	1846.88	1752.33	1943.42	1802.08	1828.32	1848.84	1774.91	1845.08	1848.14	1782.18	1885.96	1845.32	1949.84	1721.05	1740.11	1778.44	1833.89	1890.71	1820.61	1845.41	1864.27	1823.57	1944.3	1817.59	1723.98	1752.2	1880.06	1798.68	1876.95	1764.27	1804.79	1877.12	1966.03	1949.24
176.789001	1710.69	1897.96	1796.1	1854.23	1851.57	1858.32	1871.65	1796.06	1764.73	1830.7	1951.67	1805.37	1785.41	1792.88	1750.69	1855.58	1747.02	1945.01	1806.32	1831.22	1846.15	1769.96	1833.28	1851.27	1785.32	1881.72	1850.45	1950.33	1722.4	1738.91	1778.08	1833.75	1887.76	1819.91	1846.71	1864.45	1826.76	1942.6	1818.67	1726.12	1748.08	1875.56	1795.47	1872.92	1765.77	1804.18	1877.87	1954.26	1940.58
177.283997	1707.46	1898.81	1806.22	1858.26	1843.37	1857.88	1871.21	1800.8	1763.62	1823.5	1956.88	1801.86	1784.64	1792.5	1745.62	1848.71	1747.3	1940.71	1804.84	1821.15	1844.51	1765.8	1832.96	1845.85	1780.19	1878.06	1842.36	1939.97	1716.12	1745.22	1778.1	1831.04	1885.25	1818.55	1840.19	1858.1	1815.73	1939.84	1816.1	1728.07	1753.55	1868.84	1800.21	1879.55	1760.79	1800.3	1876.6	1960.82	1935.09
177.779999	1707.26	1897.43	1794.15	1850.99	1842.32	1851.99	1865.62	1793.36	1760.35	1815.61	1947.53	1800.71	1780.42	1788.27	1745.83	1843.42	1748.29	1930.46	1805.79	1824.03	1839.89	1767.61	1831.08	1849.99	1780.94	1879.42	1845.69	1937.6	1719	1738.53	1772.64	1829.63	1887.17	1818.52	1834.91	1854.71	1819.33	1935.62	1816.09	1726.79	1743.42	1872.57	1799.3	1871.49	1763.97	1797.84	1879.21	1956.78	1943.53
178.274994	1708.37	1897.39	1796.1	1846.13	1830.76	1859.4	1859.47	1789.43	1760.04	1819.91	1952.45	1803.5	1782.9	1782.63	1744.53	1847.93	1745.9	1931.7	1807.31	1822.68	1842.28	1773.46	1833.55	1849.35	1784.94	1881.54	1839.87	1942.51	1716.24	1731.99	1772.1	1824.39	1888.49	1815.14	1833.49	1855.17	1815.7	1931.74	1814.14	1722.56	1754.07	1867.49	1800.16	1867.53	1757.9	1798.94	1867.18	1950.43	1942.62
178.770004	1704.95	1894.61	1795.68	1848.42	1836.77	1852.01	1867.03	1798.83	1759	1821.11	1940.97	1801.32	1776.41	1786.5	1747.47	1847.17	1750.53	1930.06	1803.47	1826.77	1837.66	1771.62	1827.57	1847.4	1785.24	1875.18	1840.56	1943.2	1712.55	1731.44	1770.32	1822.78	1882.17	1811.27	1833.73	1850.69	1811.38	1927.47	1816.47	1721.09	1749.59	1868.26	1790.61	1869.16	1754.84	1794.69	1871.14	1954.78	1934.68
179.264999	1705.95	1889.37	1793.73	1848.19	1835.2	1849.8	1862.49	1791.39	1757.53	1814.11	1941.25	1794.76	1781.64	1781.32	1745.69	1845.89	1744.23	1929.02	1799.97	1822.6	1829.91	1763.62	1826.61	1837.31	1777.17	1870.96	1839.31	1926.52	1715	1733.29	1770.25	1825.14	1883.81	1803.23	1835.83	1848.34	1807.87	1923.31	1812.14	1725.42	1746.62	1863.71	1792.24	1864.84	1756.68	1792.81	1862.58	1934.42	1929
179.759995	1708.32	1888.09	1792.02	1845.47	1837.25	1846.66	1861.6	1789.8	1760.21	1813.22	1939.33	1798.01	1782.91	1785.49	1747.79	1842.6	1744.89	1928.51	1798.61	1820.72	1838.25	1765.74	1827.87	1838.31	1776.53	1871.28	1841.95	1934.87	1716.45	1733.42	1772.77	1823.83	1883.84	1813.9	1834.96	1846.26	1811.71	1923.56	1812.59	1727.09	1746.68	1867.21	1791.59	1869.09	1756.08	1798.38	1862.69	1949.55	1936.84
181.091003	1703.33	1763.56	1793.53	1829.49	1831.07	1808.06	1858.03	1790.04	1760.09	1818.7	1938.5	1799.84	1779.6	1780.8	1739.12	1835	1742.96	1923.11	1801.74	1822.09	1835.2	1760.99	1833.86	1840.29	1775.85	1871.62	1835.53	1935.15	1713.17	1727.65	1766.16	1817.55	1877.99	1806.96	1836.31	1851.34	1812.28	1919.1	1807.24	1719.33	1744.42	1862.44	1784.75	1858.3	1751.52	1788.58	1863.19	1941.58	1933.42
181.587006	1704.88	1881.03	1790.73	1839.83	1823.97	1845.78	1851.21	1782.51	1754.03	1812.89	1935.18	1791.57	1780.15	1779.81	1742.57	1839.89	1740.14	1918.06	1799.79	1818.64	1833.05	1764.74	1823.61	1839.71	1777.54	1866.73	1839.33	1927.92	1715.43	1728.94	1770.58	1815.55	1882.8	1805.57	1828.62	1848.23	1811.49	1919.45	1803.22	1718.77	1745.53	1867.98	1783.65	1861.91	1749.21	1790.16	1860.13	1937.09	1922.43
182.082001	1704.44	1888.27	1787.09	1837.22	1830.77	1840.03	1850.69	1787.96	1750.79	1809.57	1930.64	1790.66	1773.94	1778.18	1741.78	1838.88	1737.26	1915.76	1792.92	1816.23	1837.95	1764.12	1822.83	1837.65	1772.08	1864.09	1830.69	1920.87	1714.48	1734.76	1765.09	1810.53	1878.94	1811.38	1829.33	1838.32	1803.76	1916.77	1806.72	1718.53	1737.96	1857.26	1785.47	1856	1749.62	1786.81	1858.05	1935.09	1927.99
182.576996	1701.18	1884.59	1783.05	1836.86	1830.16	1840.87	1844.81	1782.17	1750.99	1807.85	1938.17	1787.04	1774.33	1776.83	1737.64	1832.67	1740.34	1922.12	1790.39	1814.36	1826.66	1757.97	1816.29	1829.51	1767.03	1860.41	1826.48	1916.21	1711.31	1725.59	1767.32	1812.29	1876.76	1804.22	1821.13	1842.23	1802.42	1908.17	1800.76	1714.51	1744.21	1855.38	1780.55	1859.27	1746.14	1782.91	1850.68	1927.39	1918.83
183.072006	1703.9	1879.99	1781.61	1835.23	1820.09	1837.87	1849.49	1785.35	1752.08	1806.05	1923.33	1788.12	1771.38	1772.72	1738.9	1836.96	1744.65	1917.76	1790.43	1809.45	1830.78	1761.41	1818.59	1834.06	1771.42	1858.94	1821.28	1921.87	1710.29	1724.48	1765.65	1812.93	1872.16	1804.13	1826.27	1843.51	1802.06	1911.51	1804.58	1717.58	1741.34	1857.6	1790.54	1854.84	1749.33	1782.32	1850.19	1931.5	1924.36
183.567001	1700.62	1874.09	1778.75	1833.16	1819.17	1836.55	1843.24	1776.55	1751.32	1805.59	1925.47	1782.96	1771.36	1778.38	1739.03	1826.99	1737.45	1912.68	1793.74	1814.63	1827.96	1758.67	1819.61	1826.69	1768.83	1850.21	1821.69	1918.07	1708.29	1725.04	1761.55	1803.96	1875.27	1803.96	1824.99	1833.13	1800.95	1906.19	1797.38	1715.6	1741.51	1850.9	1780.26	1843.53	1746.97	1781.26	1843.56	1919.66	1913.99
184.063004	1705.21	1866.24	1783.14	1829.99	1823.53	1836.86	1851.82	1782.65	1747.78	1800.49	1924.79	1782.28	1768.42	1766.6	1732.71	1825.89	1736.13	1908.86	1791.95	1812.68	1821.16	1755.42	1815.01	1826.36	1765.08	1856.54	1820.08	1908.73	1707.76	1726.42	1758.82	1809.55	1870.67	1797.34	1820.21	1831.23	1798.87	1902.43	1792.56	1714.16	1736.81	1851.38	1777.93	1850.18	1750.38	1782.19	1844.51	1926.47	1911.47
184.557999	1699.88	1871.55	1775.23	1828.26	1815.6	1831.23	1837.78	1779.27	1746.71	1804.32	1919.03	1779.58	1770.41	1767.3	1739.78	1826.92	1734.13	1907.98	1789.9	1813.04	1827.47	1750.17	1812.33	1828.33	1764.81	1856.5	1818.85	1900.71	1704.38	1724.51	1756.53	1806.03	1869.27	1797.82	1821.21	1832.47	1792.13	1899.45	1787.81	1712.81	1736.41	1851.91	1777.76	1846.95	1748.45	1776.5	1844.37	1910.5	1905.45
185.052994	1698.71	1864.57	1780.06	1824.9	1811.75	1825.87	1838.37	1779.83	1741.85	1802.16	1920.67	1775.08	1765.64	1764.68	1733.17	1823.74	1733.45	1899.57	1787.97	1810.62	1818.14	1752.29	1807.43	1826.14	1762.78	1849.59	1814.76	1901.04	1701.4	1720.92	1757.6	1800.57	1862.01	1794.52	1817.09	1819.18	1791.05	1897.44	1787.86	1713.33	1731.59	1843.43	1774.18	1836.47	1739.93	1775.44	1840.79	1906.38	1903.76
185.548004	1699.12	1860.45	1773.09	1822.61	1813.8	1822.35	1835.41	1773.15	1743	1797.29	1911.12	1780.13	1762.4	1762.03	1728.66	1817.32	1731.88	1895.27	1778.86	1799.82	1812.97	1747.78	1802.78	1817.71	1762.01	1848.99	1813.44	1901.12	1705.5	1721.76	1756.36	1801.59	1858.65	1792.12	1809.69	1822.84	1791.08	1892.86	1787.1	1707.56	1729.81	1835.79	1768.91	1837.78	1743.97	1772.79	1830.21	1903.59	1894.78
186.042999	1701.1	1866.65	1775.56	1825.86	1812.56	1825.92	1837.41	1777.79	1745.69	1799.93	1917.79	1779.67	1763.91	1766.61	1727.05	1816.49	1729.96	1898.42	1780.88	1808.74	1820.1	1747.24	1809.86	1816.92	1762.82	1849.12	1815.15	1896.8	1703.07	1717.03	1754.06	1802.55	1865.65	1792.7	1808.81	1828.87	1788.8	1883.66	1787.87	1710.35	1733.92	1843.64	1775.04	1842.36	1742.07	1779.26	1835.22	1902.92	1893.16
186.539001	1697.94	1861.35	1772.5	1831.14	1814.59	1819.41	1832.65	1774.21	1739.56	1792.12	1907.82	1774.13	1765.59	1763.79	1730.18	1822.62	1734.84	1889.28	1781.52	1798.67	1808.44	1748.18	1801.39	1819.1	1759.6	1841.19	1811.87	1898.16	1707.71	1721.06	1754.13	1797.37	1858.82	1789.48	1812.63	1826.06	1791.28	1889.69	1789.18	1706.35	1731.96	1838.46	1771.31	1837.43	1739.51	1772.09	1834.22	1908.8	1900.17
187.033997	1702	1856.84	1772.3	1824.53	1813.05	1825.6	1837.51	1771.72	1741.35	1792.1	1909	1773.53	1767.74	1764.13	1731.4	1823.29	1730.35	1895.74	1783.38	1802.92	1817.06	1746.68	1811.37	1816.35	1757.23	1838.99	1811.59	1892.33	1704.17	1719.82	1758.77	1798.83	1858.24	1791.47	1813.76	1819.14	1786.67	1890.48	1789.27	1709.6	1732.95	1847.91	1775.06	1838.34	1739.52	1777.04	1829.42	1911.01	1896.39
187.529007	1697.81	1856.6	1775.85	1821.21	1809.43	1816.95	1836.72	1774.44	1740.49	1796.06	1912.51	1775.93	1763.1	1765.37	1728.82	1815.14	1733.1	1890.08	1784.84	1800.82	1811.63	1747.05	1802.12	1818.59	1761.82	1843.08	1812.19	1894.25	1697.14	1712.09	1755.25	1792.67	1866.88	1789.48	1812.77	1818.73	1789.01	1890.05	1784.86	1708.51	1729.02	1837.61	1775.8	1835.49	1737.82	1770.09	1827.6	1899.08	1902.25
188.024002	1696.19	1862.01	1770.62	1820.43	1807.47	1821.91	1830.68	1770.91	1742.35	1791.56	1912.34	1773.7	1761.29	1762.11	1731.06	1811.12	1727.27	1887.32	1776.05	1798.14	1809.84	1747.32	1805.71	1816.5	1762.36	1842.01	1811.44	1883.96	1698.45	1720.27	1751.97	1789.04	1857.06	1788.47	1807.94	1813.36	1787.97	1878.86	1782.13	1705.72	1729.31	1835.83	1768.05	1834.77	1739.38	1767.69	1823.97	1899.71	1894.86
188.520004	1698.39	1849.79	1769.66	1818.71	1803.68	1813.09	1822.64	1769.72	1743.35	1787.97	1902.05	1768.86	1758.28	1759	1728	1813.07	1726.58	1887.8	1776.83	1791.73	1813.46	1739.09	1803.99	1815.38	1760.82	1837.71	1804.31	1884.52	1701.12	1715.8	1748.31	1797.57	1849.78	1784.62	1803.33	1813.6	1790.44	1877.03	1779.62	1704.07	1726.76	1834.26	1771.12	1831.06	1738.22	1772.92	1828.88	1893.5	1888.05
189.014999	1696.99	1848.57	1764.2	1818.96	1808.4	1813.17	1825.08	1767.17	1735.22	1786.78	1901.61	1770.37	1761.76	1760.57	1724.84	1807.12	1726.91	1878.92	1773.91	1796.27	1810.56	1746.3	1802.01	1812.49	1762.31	1837.55	1802.6	1881.61	1702.71	1720.16	1749.16	1789.88	1853.06	1788.61	1807.91	1812.88	1781.77	1879.58	1776.58	1702.4	1728.51	1834.21	1762.51	1830.69	1736.32	1761.4	1820.72	1888.89	1888.14
189.509995	1697.87	1852.11	1764.27	1817.6	1809.39	1808.82	1825.85	1761.2	1733.55	1785.09	1902.46	1765.25	1755.46	1761.41	1723.95	1815.38	1727.1	1879.04	1774.94	1795.49	1805.13	1743.93	1797.22	1812.56	1760.42	1836.71	1802.23	1883.91	1702.93	1718.18	1748.9	1789.61	1849.56	1780.01	1800.32	1817.17	1781.34	1879.78	1777.18	1706.42	1728.49	1834.89	1769.44	1825.99	1735.7	1765.27	1819.6	1886.29	1884.96
190.005005	1696.27	1845.47	1767.97	1812.61	1800.29	1810.39	1821.74	1765.51	1742	1783.15	1899.79	1765.95	1759.42	1758.49	1728.3	1809.39	1725.85	1879.65	1770.1	1791.79	1807.08	1740.53	1794.92	1810.1	1758.04	1835.63	1805.08	1884.6	1694.19	1716.41	1745.86	1787.51	1849.56	1787.48	1802.54	1809.65	1782.78	1868.35	1770.23	1702.67	1725.46	1831.78	1763.75	1826.51	1736.84	1762.74	1819.49	1897.87	1879.96
190.500000	1692.43	1841.11	1762.17	1816.58	1799.76	1808.66	1816.4	1764.07	1731.82	1789.22	1896.76	1766.45	1749.01	1760.45	1723.44	1800.64	1723.13	1875.53	1768.91	1792.18	1803.59	1735.95	1801.53	1810.14	1751.15	1828.27	1796.05	1872.28	1696.31	1715.73	1744.43	1782.63	1846.87	1779.73	1801.35	1805.43	1779.41	1871.06	1772.73	1702.14	1723.24	1831.06	1761.97	1819.91	1732.15	1765.33	1821.15	1884.2	1886.24
190.996002	1694.07	1835.92	1757.56	1806.27	1790.64	1803.69	1812.79	1757.55	1730.85	1778.05	1898.01	1760.97	1754.33	1757.08	1718.47	1806.71	1726.02	1869.35	1770.08	1789.58	1806.28	1738.74	1793.17	1804.78	1755.85	1827.78	1794.83	1875.59	1695.21	1712.89	1746.96	1782.96	1847.98	1782.14	1796.19	1807.03	1777.19	1864.42	1771.56	1703.95	1721.4	1826.92	1756.53	1822.66	1729.4	1765.27	1817.83	1884.55	1880.59
191.490997	1691.46	1837.63	1760.67	1808.96	1792.32	1803.85	1808.92	1757.28	1732.54	1777.95	1886.07	1756.5	1749.9	1749.06	1719.73	1796.36	1722.73	1869.6	1766.01	1787.28	1799.38	1736.62	1791.88	1803.6	1752.92	1822.56	1791.08	1867.27	1691.81	1710.29	1746.94	1779.36	1844.34	1779.01	1796.96	1803.26	1770.46	1860.44	1767.24	1699.67	1718.51	1822.48	1754.49	1817.79	1729.04	1758.87	1811.31	1869.34	1875.29
191.985992	1693.71	1835.53	1755.51	1808.47	1794.52	1801.65	1808.83	1756.28	1732.27	1773.19	1882.16	1757.08	1753.5	1750.18	1720.06	1801.08	1720.68	1866.15	1765.3	1784.62	1792.48	1735.09	1790.51	1796.29	1754.63	1820.17	1792.92	1865.12	1694.52	1708.87	1744.66	1775.76	1836.71	1777.22	1792.81	1801.45	1777.78	1856.26	1764.86	1697.6	1719.73	1822.91	1756.2	1818.01	1730.01	1757.43	1804.15	1867.49	1866.45
192.481003	1694.56	1838.77	1754.03	1801.25	1790.07	1803.27	1811.51	1756.66	1728.06	1777.16	1876.84	1755.89	1749.44	1751.51	1717.52	1801.57	1718.43	1863.04	1770.12	1785.42	1794.29	1737.3	1789.5	1796.19	1748.36	1817.59	1784.97	1867.37	1692.1	1709.86	1741.38	1779.8	1844.92	1774.31	1794.22	1803.7	1773.2	1861.14	1766.64	1700.67	1721.96	1824.9	1756.35	1813.81	1725.88	1757.3	1807.91	1879.63	1868.8
192.975998	1696.32	1835.75	1758.65	1800.45	1789.92	1799.2	1813.72	1758.37	1731.37	1776.54	1884.49	1757.11	1749.13	1746.91	1720.88	1796.54	1721.69	1860.3	1759.69	1776.44	1790.44	1731.17	1778.61	1795.03	1748.94	1809.78	1784.2	1859.4	1699.88	1708.53	1743.87	1774.93	1838.73	1776.42	1796.27	1798.21	1773.48	1852.32	1767.85	1701.63	1718.53	1823.84	1751.04	1813.49	1729.97	1753.44	1808.08	1870.66	1869
193.472000	1691.35	1825.84	1756.14	1804.06	1794.12	1794.54	1809.92	1754.73	1732.53	1774.66	1881.86	1752.89	1743.01	1745.22	1715.16	1797.49	1715.85	1862.38	1760.95	1780.94	1787.76	1727.12	1784.07	1797.44	1745.92	1815.23	1787.23	1859.61	1692.95	1705.15	1734.47	1777.99	1837.51	1774.4	1786.15	1795.52	1769.99	1855.32	1766.55	1696.35	1716.84	1822.77	1749.38	1808.86	1729.34	1752.53	1803.82	1866.14	1870.78
193.966995	1694.55	1834.24	1753.85	1801.26	1787.73	1794.42	1806.59	1753.56	1736.14	1773.14	1877.88	1757.86	1746.19	1745.74	1719.44	1792.71	1720.33	1858.29	1756.03	1777.37	1787.41	1737.08	1781.78	1789.42	1740.49	1814.06	1781.21	1856.65	1689.79	1707.51	1740.48	1768.76	1832.64	1765.77	1787.96	1794.65	1771.65	1850.79	1759.9	1695.42	1715.64	1816.33	1752.06	1810.96	1725.96	1753.8	1804.81	1861.01	1868.89
194.462006	1692.92	1825.43	1749.12	1799.16	1786.59	1793.94	1803.41	1750.31	1727.69	1768.64	1866.7	1753.96	1741.42	1745.19	1714.14	1788.85	1721.93	1851.74	1756.87	1776.91	1784.35	1732.79	1781.67	1791.1	1748.97	1809.82	1779.08	1858.99	1690.83	1707.19	1740.99	1772.47	1831.28	1775.25	1788.05	1800.84	1765.7	1851.96	1763.51	1698.47	1718.29	1816.31	1751.24	1808.32	1722.73	1750.23	1798.65	1859.68	1860.72
194.957001	1692.64	1828.61	1745.88	1799.35	1786.51	1790.08	1801.81	1750.78	1731.03	1770.68	1877.55	1754.21	1741.67	1745.46	1723.79	1795.19	1716.2	1860.61	1756.32	1774.79	1781.2	1727.92	1779.89	1788.74	1744.88	1815.68	1780.83	1848.85	1682.62	1701.9	1734.3	1766.71	1828.25	1763.57	1785.03	1792.04	1760.78	1847.48	1757.46	1693.42	1715.84	1808.66	1750.01	1801.73	1723.15	1753.19	1800.64	1855.71	1854.83
195.451996	1687.58	1827.37	1748.76	1799.58	1781.61	1790.54	1798.69	1748.91	1728.18	1769.39	1867.54	1751.87	1735.46	1747.45	1713.58	1788.74	1715.81	1848.28	1749.9	1772.87	1785.47	1731.16	1778.83	1785.85	1742.41	1805.64	1774.73	1854.63	1688.86	1706.39	1735.97	1765.57	1829.09	1773.29	1785.63	1787.87	1760.53	1850.27	1752.69	1693.05	1711.73	1812.05	1750	1801.42	1724.15	1740.73	1802.32	1857.08	1856.84
195.947998	1692.57	1819.37	1743.19	1796.09	1779.65	1790.33	1801.63	1753.27	1726.74	1767.04	1869.28	1747.42	1737.12	1739.79	1717.56	1793.57	1713.3	1855.28	1755.74	1771.86	1780.97	1731.24	1781.45	1789.37	1739.22	1812.64	1777.75	1847.12	1689.98	1704.62	1732.03	1764.99	1829.65	1766.77	1784.41	1788.94	1761.84	1844.56	1755.41	1693.12	1712.73	1811.97	1750.5	1806.08	1726.48	1750.57	1799.03	1853.13	1852.33
196.442993	1689.33	1820.6	1743.66	1790.95	1780.84	1787.39	1799.72	1748.08	1727.37	1766.68	1869.26	1747.67	1739.01	1740.73	1716.22	1789.04	1715.68	1845.56	1756.64	1772.21	1785.29	1731.39	1781.66	1789.83	1742.63	1809.24	1776.33	1849.71	1687.52	1699.97	1734.25	1767.3	1826.18	1765.96	1779.86	1786.21	1762.48	1838.65	1754.6	1695.72	1715.82	1810.45	1750.18	1799.38	1720.55	1744.3	1790	1848.42	1850.36
196.938004	1688.8	1824.63	1744.74	1794.43	1778.53	1789.32	1797.69	1747.89	1726.22	1762.55	1869.42	1745.37	1739.78	1741.97	1711.79	1792.01	1712.98	1848.93	1754.66	1772.86	1781.62	1731.62	1777.16	1792.83	1742.36	1806.73	1776.99	1843.57	1684.17	1700.76	1732.48	1763.32	1829.88	1764.13	1779.99	1787.14	1760.09	1842.01	1751.4	1691.09	1713.49	1812.15	1745.64	1802.22	1718.51	1743.44	1798.23	1852.7	1850.16
197.432999	1688.64	1813.8	1744.67	1792.39	1777.36	1780.62	1790	1747.8	1722.71	1763.03	1866.72	1744.87	1736.29	1740.45	1712.91	1781.49	1712.33	1843.22	1747.88	1768.63	1777.05	1726.11	1775.87	1787	1737.15	1804.33	1775.87	1841.63	1688.81	1699.65	1732.34	1756.7	1818.85	1762.7	1780.74	1782.81	1760.39	1836.47	1751.42	1697.4	1712.28	1803.99	1742.72	1799.4	1719.51	1747.9	1794.64	1844.08	1846.33
197.927994	1687.93	1816.01	1742.83	1789.97	1772.87	1783.44	1791.94	1747.45	1722.21	1756.72	1864.43	1741.54	1738.79	1739.86	1713.82	1782.96	1714.48	1839.96	1750.52	1772.35	1776.59	1728.01	1774.08	1783.22	1737.9	1804.19	1773.35	1838.67	1683.79	1700.24	1730.06	1760.97	1820.33	1760.55	1779.63	1780.25	1755.86	1836.73	1749.71	1687.86	1710.93	1801.53	1744.96	1800.23	1717.66	1745.19	1791.5	1845.22	1849.05
198.423996	1686.62	1812.83	1742.23	1784.45	1775.89	1782.05	1786.97	1746.1	1725.59	1760.65	1860.62	1746.87	1733.51	1737.68	1704	1780.88	1712.24	1835.51	1750.73	1765.29	1775.96	1722.58	1772.21	1781.18	1734.24	1801.76	1770.6	1838.27	1686.52	1701.49	1728.83	1762.55	1819.93	1762.52	1776.67	1777.49	1758.34	1836.05	1751.35	1690.19	1704.6	1810.82	1742.45	1799.44	1719.45	1740.7	1785.99	1840.24	1840.37
198.919006	1686.69	1809.53	1740.33	1779.86	1773.23	1779.25	1790.37	1743.28	1722.67	1763.19	1855.95	1741.63	1731.12	1734.97	1708.4	1780.68	1711.79	1834.48	1752.19	1762.1	1774.37	1729.28	1772.86	1781.18	1741.59	1797.12	1774.88	1830.32	1685.69	1698.13	1727.94	1762.83	1820.16	1764.99	1773.6	1782.22	1754.08	1832.06	1746.73	1690.12	1711.59	1799.43	1736.41	1786.82	1718.56	1744.47	1783.4	1839.63	1845.68
199.414001	1689.42	1805.97	1742.43	1784.47	1769.73	1776.54	1786.92	1743.09	1719.76	1758.28	1860.62	1737.45	1736.35	1737.86	1707.17	1779.47	1707.94	1831.56	1747.49	1760.87	1776.06	1720.95	1768.92	1786.46	1737.92	1801.06	1766.75	1829.51	1684.79	1705.35	1727.65	1760.64	1817.1	1761.66	1771.31	1774.88	1749.94	1835.88	1746.33	1688.91	1707.73	1801.99	1738.45	1789.9	1719.33	1739.44	1789.78	1839.22	1838.82
199.908997	1688.93	1812.69	1736.7	1782.08	1771.23	1778.32	1780.73	1739.54	1718.68	1756.65	1846.47	1737.11	1731.62	1733.96	1706.69	1777.6	1710.22	1830.15	1747.26	1759.92	1772.82	1721.12	1771.66	1774.85	1735.08	1797.33	1764.05	1832.68	1682.76	1694.78	1728.32	1754.91	1814.17	1755.06	1773.96	1777.97	1752.13	1833.83	1747.17	1685.35	1706.78	1799.36	1737.38	1788.53	1715.37	1740.37	1786.19	1836.25	1838.46
200.404007	1683.42	1803.63	1734.16	1783.99	1768.17	1774.75	1786.79	1741.72	1720.77	1758.54	1849.5	1741.66	1731.9	1733.27	1706.97	1776.19	1711.21	1832.31	1749.71	1758.73	1771.41	1721.72	1769.38	1781.72	1738.42	1796.14	1768.2	1829.21	1687.93	1695.3	1728.64	1755.43	1811.94	1753.86	1769.1	1776.26	1746.51	1830.68	1744.01	1689.3	1702.15	1795.76	1736.68	1789.9	1715.95	1734.37	1778.38	1835.2	1833.49
200.899994	1683.26	1805.88	1733.73	1778.73	1765.4	1775.92	1786.18	1745.2	1715.08	1753.43	1855.95	1739.68	1732.77	1730.97	1707.91	1779.96	1708.86	1830.24	1747.53	1761.77	1770.09	1720.3	1771.68	1776.46	1737.29	1796.33	1763.09	1828.64	1678.83	1698.75	1727.19	1755.08	1809.76	1755.48	1768.79	1775.08	1748.56	1828.19	1744.6	1683.81	1700.8	1797.57	1744.01	1790.29	1716.26	1744.08	1778.83	1833.38	1830.32
201.395004	1685.55	1804.45	1734.9	1779.32	1762.37	1773.58	1778.41	1738.8	1715.26	1755.05	1845.88	1736.41	1731.49	1735.75	1705.91	1774.17	1707.16	1825.75	1743.62	1761.03	1765.81	1720.7	1762.89	1777.4	1733.24	1790.73	1757.79	1829.27	1677.55	1691.7	1721.39	1752.18	1813.27	1753.39	1766.82	1769.14	1748.3	1825.92	1745.51	1685.35	1709.13	1792.07	1735.47	1784.23	1715.59	1737.1	1777.78	1828.24	1835.87
201.889999	1688.24	1803.09	1726.88	1776.83	1759.47	1768.28	1776.62	1738.75	1715.92	1748.94	1847.46	1732.64	1728.42	1729.53	1708.57	1771.62	1707.75	1821.15	1743.78	1760.23	1764.73	1720.89	1759.54	1775.54	1737.46	1790.81	1763.39	1827.52	1682.38	1700.58	1726.25	1751.08	1811.75	1754.26	1768.5	1769.49	1745.24	1824.19	1743.28	1688.12	1706.05	1795.31	1740.44	1783.65	1717.48	1733.51	1777.12	1831.17	1831.45
202.384995	1685.46	1802.89	1732.36	1772	1764.09	1776.97	1779.47	1733.71	1714.17	1746.39	1845.78	1735.74	1728.58	1732.51	1707.56	1772.9	1708.28	1821.41	1740.04	1752.37	1767.87	1719.63	1768.03	1771.37	1734.49	1793.58	1762	1823.16	1680.9	1698.19	1725.26	1752.53	1807.22	1750.49	1765.55	1770.96	1746.08	1823.01	1741.82	1688.84	1702.79	1793.43	1733.82	1786.56	1714.85	1734.29	1770.46	1821.54	1830.82
202.880997	1683.95	1801.48	1733.65	1774.47	1759.69	1771.55	1776.27	1740.17	1715.09	1748.75	1847.57	1734.01	1727.46	1726.35	1706.26	1773.85	1705.05	1821.49	1738.13	1757.22	1770.11	1716.32	1755.17	1775.19	1730.88	1789.26	1759.88	1824.89	1680.48	1692.75	1719.36	1752.42	1807.78	1752.74	1768.13	1765.49	1745.35	1816.86	1743.9	1684.42	1699.47	1791.13	1731.64	1776.08	1711.96	1733.08	1773.62	1825.43	1828.97
203.376007	1683.79	1797.93	1733.31	1777.71	1761.44	1770.17	1773.36	1732.81	1712.22	1747.35	1840.96	1730.34	1721.73	1729.25	1703.48	1765.29	1708.14	1819.73	1736.68	1749.95	1765.25	1716.38	1763.86	1769.01	1730.83	1790.96	1760.32	1814.79	1680.81	1693.23	1725.53	1747.64	1806.2	1752.97	1764.15	1767.19	1745.08	1812.79	1741.78	1678.49	1701.45	1790.46	1735.74	1780.29	1711.15	1737.9	1771.99	1820.22	1827.86
203.871002	1686.2	1797.6	1724.33	1773.6	1756.63	1763.78	1773.97	1734.53	1712.58	1745.62	1843.42	1735.37	1725.42	1727.84	1705.12	1766.4	1705.44	1815.96	1737.12	1752.96	1761.46	1716.96	1758.16	1765.82	1726.92	1786.04	1762.25	1814.64	1679.33	1692.24	1722.96	1740.39	1806.25	1748.04	1763.58	1768.3	1746.46	1813.88	1735.42	1681.05	1702.47	1787.11	1733.78	1779.3	1713.51	1730.61	1770.55	1819.26	1827.11
204.365997	1683.13	1795.03	1726.43	1773.42	1756.41	1764.05	1769.85	1738.81	1710.88	1749.75	1839.71	1733.09	1723.03	1726.57	1703.95	1772.14	1699.69	1818.06	1735.53	1753.5	1760.68	1712.26	1757.47	1769.08	1726.69	1779.53	1755.35	1813.8	1681.38	1694.27	1717.87	1747.08	1808.36	1748.51	1762.92	1767.57	1744.63	1812.74	1736.12	1680.37	1699.85	1781.21	1727.04	1783.65	1710.58	1731.71	1772.09	1820.89	1824.03
204.860992	1682.01	1792.97	1726.59	1772.13	1757.13	1767.61	1770.17	1731.38	1712.71	1739.81	1835.92	1730.61	1723.79	1727.29	1702.51	1766.86	1703.19	1813.48	1736.26	1749.33	1756.32	1710.78	1762.41	1765.88	1730.37	1788.67	1752.64	1809.25	1682.52	1691.44	1719.74	1741.8	1804.24	1751.03	1763.67	1762.84	1739.29	1810.48	1734.82	1685.28	1699.33	1787.1	1730.78	1776.99	1710.71	1735.09	1766.09	1816.25	1826.72
205.356995	1683.69	1789	1725.39	1769.27	1755.24	1762.76	1776.6	1729.92	1712.44	1742.25	1836.14	1734.26	1723.1	1725.63	1700.65	1763.49	1703.14	1814.66	1735.47	1752.54	1759.7	1714.07	1758.01	1767.23	1728.81	1782.21	1752.93	1815.07	1678.95	1694.44	1719.48	1743.8	1801.73	1748.68	1760.46	1765.29	1738.19	1810.91	1734.37	1685.21	1695.95	1782.34	1731.54	1776.06	1711.22	1730.16	1763.18	1815.71	1818.93
205.852005	1684.87	1786.88	1726.38	1764.92	1756.37	1759.13	1767.21	1733.69	1711.68	1742.14	1830.74	1729.47	1721	1722.83	1701.03	1762.46	1700.02	1808.31	1731.65	1751.15	1755.15	1713.21	1751.54	1765.74	1722.13	1780.56	1753.55	1813.52	1679.93	1691.58	1719.77	1736.45	1800.8	1750.21	1762.55	1760.88	1737.95	1809.35	1733.54	1682.49	1698.38	1783.77	1727.15	1770.62	1707.85	1727.11	1767.41	1816.26	1821.95
206.347000	1684.99	1793.2	1729.32	1771.64	1752.43	1762.42	1771.13	1734.11	1708.19	1745.8	1834.93	1728.38	1721.37	1721.09	1698.99	1763.96	1701.71	1805.14	1731.91	1749.47	1754.44	1708.95	1750.55	1769.53	1725.63	1773.18	1749.41	1806.39	1674.14	1688.16	1720.22	1743.8	1799.56	1742.21	1759.28	1759.66	1738.9	1808.96	1736.71	1678.84	1699.82	1779.97	1727.66	1770.73	1708.71	1727.77	1761.47	1807.5	1816.24
206.841995	1685.12	1788.68	1722.35	1771.22	1753.17	1759.96	1765.76	1730.08	1711.73	1741.64	1831.41	1729.63	1715.12	1723.76	1699.44	1760.62	1698.24	1803.88	1731.74	1741.87	1755.3	1712.61	1749.97	1766.28	1728.69	1773.13	1751.87	1803.17	1673.29	1688.04	1719.16	1737.3	1798.91	1743.74	1758.51	1763.16	1736.27	1810.44	1733.68	1678.6	1702.15	1781.45	1725.64	1768.53	1712.64	1724.88	1768.31	1804.09	1818.25
207.337006	1685.11	1789.8	1722.77	1765.58	1751.61	1761.37	1765.64	1730.56	1708.17	1741.1	1833.3	1727.14	1722.14	1721.5	1700.04	1759.12	1699.44	1801.99	1731.66	1743.46	1755.73	1714.8	1752.41	1758.4	1727.83	1777.73	1750.28	1804.19	1678.57	1691.68	1719.73	1733.57	1797.94	1744.19	1752.49	1756.35	1734.09	1804.32	1731.74	1680.07	1695.89	1783.68	1729.46	1770.05	1709.14	1730.44	1758.69	1806.47	1815.11
207.832993	1685.05	1786.61	1723.75	1764.45	1753.32	1758.37	1765.54	1726.49	1709.29	1737.14	1832.72	1729.03	1719.28	1722.3	1701.12	1762.01	1697.42	1805.08	1730.27	1749.6	1756.94	1713.24	1753.93	1759.36	1724.83	1779.92	1748.87	1805.83	1670.55	1686.95	1714.14	1732.55	1791.94	1745.31	1754.96	1758.13	1736.54	1801.56	1731.59	1677	1697.52	1782.69	1726.24	1762.12	1707.66	1722.97	1760.27	1812.2	1819.68
208.328003	1682.36	1785.4	1715.43	1761.91	1749.76	1759.17	1763.81	1724.51	1706.04	1744.54	1832.79	1724.36	1717.82	1717.18	1697.01	1755.68	1704.56	1798.09	1728.68	1736.23	1746.43	1710.79	1745.76	1761.96	1723.51	1771.64	1747.83	1805.21	1670.45	1684.39	1714.58	1730.32	1789.04	1739.39	1753.69	1753.16	1732.86	1798.65	1728.27	1680.79	1692.59	1782.11	1725.79	1766.69	1709.45	1724.27	1759.83	1802.11	1811.71
208.822998	1681.07	1782.96	1719.81	1764.7	1748.07	1751	1760.81	1726.28	1703.97	1735.36	1822.22	1724.88	1713.12	1720.23	1694.56	1756.31	1700.08	1797.13	1731.32	1742.4	1751.62	1707.79	1750.26	1762.9	1721.38	1774.04	1746.15	1796.8	1670.76	1687.29	1710.83	1735.95	1796.16	1736.23	1751.08	1754.58	1732.44	1794.31	1727.29	1678.28	1688.59	1777	1721.93	1766.03	1708.21	1724.44	1753.9	1806.49	1809.78
209.317993	1677.42	1782.49	1718.68	1763.88	1750.09	1753.13	1758.26	1725.7	1707.9	1735.96	1828.3	1725.66	1713.51	1718.69	1701.13	1754.62	1699.73	1798.63	1723.26	1741.09	1747.11	1709.41	1746.82	1758.4	1723.05	1772.14	1741.4	1794.81	1672.79	1682.84	1712.66	1734.78	1795.85	1735.96	1751.35	1754.19	1731.08	1796.55	1730.22	1677.81	1695.62	1776.49	1722.72	1767.75	1704.56	1723.03	1756.28	1800.88	1807.93
209.813004	1678.15	1781.27	1718.81	1759.94	1749.97	1748.39	1758.87	1728.03	1703.91	1740.18	1825.67	1725.17	1716.21	1718.72	1694.95	1757.99	1700.98	1794.91	1726.18	1741.14	1750.01	1710.86	1747.01	1758.14	1722.14	1770.96	1744.79	1796.28	1675.88	1687.04	1713.26	1735.05	1785.79	1740.6	1748.12	1749.23	1735.01	1801.44	1725.94	1672.23	1692.89	1775.74	1720.55	1763.87	1709.41	1718.79	1752.94	1798.47	1808.03
210.309006	1678.1	1777.51	1714.72	1756.14	1744.01	1754.11	1763.01	1725.01	1704.94	1734	1824.79	1724.79	1716.32	1721.55	1696.17	1749.06	1697.47	1792.67	1724.81	1732.88	1748.24	1710.83	1744.5	1757.49	1720.96	1769.88	1736.64	1795.03	1673.36	1685.06	1711.12	1729.5	1789.9	1737.4	1745.79	1753.94	1730.01	1798.27	1728.01	1668.81	1690.27	1774.25	1716.53	1764.52	1704.36	1720.76	1756.05	1796.34	1801.32
210.804001	1677.93	1773.25	1713.72	1755.35	1740.24	1746.67	1754.14	1722.88	1702.13	1734.2	1818.33	1723.54	1711.49	1715.7	1691.4	1753.42	1697.56	1793.31	1725.14	1734.05	1742.63	1703.17	1744.8	1751.99	1721.1	1764.03	1741.41	1798.89	1670.86	1687.06	1712.69	1725.97	1786.66	1734.35	1747.13	1747.6	1730.23	1794.95	1723.82	1675.28	1689.49	1770.44	1714.43	1761.08	1705.38	1717.68	1752.96	1794.89	1809.62
211.298996	1678.96	1782.48	1715.16	1755.81	1742.41	1745.85	1754.21	1720.07	1702.63	1733.06	1817	1718.34	1717.27	1715.55	1695.97	1752.62	1697.1	1790.31	1721.27	1730.29	1743.33	1705.84	1745.14	1752.54	1717.83	1765.36	1739.57	1792.11	1668.88	1685.3	1711.38	1729.63	1790.21	1736.36	1746.64	1750.09	1728.62	1796.09	1723.08	1673.28	1688.75	1775.02	1720.54	1763.38	1704.47	1722.67	1751.44	1795.24	1810.51
211.794006	1679.15	1773.35	1704.44	1758.26	1744.49	1747.81	1750.77	1721.56	1701.71	1733.36	1820.03	1720.87	1706.29	1715.8	1691.06	1752.94	1697.85	1786.33	1725.09	1736.26	1743.43	1706.96	1743.91	1755.05	1717.45	1764.58	1741.04	1789.09	1672	1682.41	1711.61	1724.78	1782.88	1732.78	1746.29	1750.65	1728.13	1786.94	1725.01	1674.63	1687.92	1765.45	1714.5	1757.06	1699.55	1721.87	1745.56	1788.84	1796.16
212.289001	1677.63	1771.21	1707.06	1756.42	1739.95	1749.2	1756.27	1721.27	1707.68	1731.46	1812.14	1718.67	1710.36	1715.36	1697.43	1752.25	1697.88	1785.97	1722.38	1731.51	1743.91	1708.96	1741.46	1759.18	1713.32	1767.62	1735.04	1788.87	1672.1	1681.58	1706.66	1723.13	1785.29	1732.9	1743.87	1748.84	1726.72	1789.65	1729.63	1673.35	1685.49	1770.34	1716.76	1762.69	1699.77	1717.96	1748.05	1785.72	1802.74
212.785004	1679.07	1774.29	1712.09	1753.64	1734.32	1740.9	1749.21	1715.21	1703.49	1728.39	1807.14	1714.42	1709.05	1714.17	1696.49	1748.74	1695.58	1783.01	1722.64	1728.22	1742.48	1703.33	1735.91	1750.19	1714.94	1763.05	1735.32	1782.65	1665.62	1681.99	1705.87	1723.86	1781.2	1732.77	1744.42	1748.53	1724.38	1786.53	1720.73	1677.42	1692.26	1769.11	1717.57	1757.57	1700.85	1713.79	1741.79	1786.8	1796.87
213.279999	1678.11	1768.16	1710.75	1751.96	1738.32	1740.04	1754.79	1720.64	1701.27	1727.16	1810.87	1717.32	1706.54	1713.19	1696.25	1749.17	1694.15	1787.78	1720.44	1727.31	1738.32	1703.64	1734.24	1751.64	1720.24	1757.91	1732.64	1784.67	1673.69	1686.96	1710.53	1727.21	1783.02	1730.05	1746.4	1742.83	1726.77	1781.36	1721.9	1671	1686.14	1766.09	1714.21	1753.92	1701.32	1712.36	1743.29	1785.82	1796.04
213.774994	1677.18	1761.71	1708.77	1747.16	1735.71	1743.65	1743.14	1712.72	1699.95	1725.93	1813.3	1713.3	1711.17	1712.76	1691.06	1742.12	1692.34	1779.88	1718.29	1728.5	1733.41	1707.82	1734.95	1744.53	1714.15	1754.83	1733.63	1785.01	1667.52	1679.95	1706.14	1723.45	1774.49	1730.73	1738.94	1738.17	1724.72	1781.18	1722.47	1667.67	1685.52	1760.1	1711.2	1750.34	1697.44	1714.74	1741.53	1781.2	1793.38
214.270004	1678.93	1763.83	1706.48	1753.96	1737.53	1741.72	1748.42	1714.66	1697.92	1726.11	1800.62	1715.5	1704.1	1716.13	1692.83	1750.39	1693.26	1786.48	1717.97	1728.88	1741.85	1702.07	1739.91	1744.69	1712.9	1765.78	1734.85	1786.52	1669.95	1680.73	1705.56	1720.14	1779.94	1721.55	1736.67	1739.27	1723.19	1785.35	1721.14	1666.23	1685.32	1759.84	1713.47	1756.25	1698.11	1711.04	1740.86	1781.41	1789.22
214.764999	1678.83	1768.72	1705.58	1750.17	1736.59	1742.62	1749.08	1716.29	1698.79	1725.34	1809.97	1716.24	1705.72	1710.91	1690.44	1742.97	1689.35	1781.16	1716.53	1729.94	1731.76	1699.58	1734.76	1749.94	1713.26	1758.18	1733.28	1779.65	1663.67	1677.54	1704.66	1719.59	1775.54	1729.97	1742.26	1738.05	1721.27	1780.16	1718.71	1671.49	1681.33	1763.71	1713.86	1755.01	1698.66	1715.08	1741.5	1785.96	1795.58
215.261002	1682.52	1762.23	1704.85	1752.99	1737.01	1742.02	1748.62	1718.74	1698.05	1723.47	1811.2	1715.07	1700.4	1708.76	1686.44	1745.61	1686.84	1777.33	1715.61	1730.47	1736.71	1704.5	1737.59	1745.44	1708.14	1760.01	1731.53	1780.61	1665.57	1679.9	1705.12	1722.68	1775.62	1727.71	1737.42	1739.86	1722.44	1778.9	1722.73	1672.77	1685.14	1763.03	1713.56	1750.81	1697.42	1711.54	1747.92	1775.79	1789.51
215.755997	1677.42	1761.79	1704.05	1746.44	1730.09	1738.35	1748.6	1711.21	1698.28	1722.49	1804.32	1715.61	1701.76	1710.59	1692.13	1739.17	1690.44	1773.91	1718.88	1728.18	1737.38	1702.05	1734.04	1753.63	1710.24	1756.21	1728.08	1778.57	1673.24	1680.16	1698.7	1719.93	1775.22	1729.25	1742.26	1734.25	1718.2	1787.82	1714.86	1671	1685.32	1761.33	1707.26	1750.84	1702.01	1709.31	1743.03	1776.49	1788.05
216.251007	1679.23	1764.33	1701.66	1746.92	1732.49	1736.52	1744.76	1711.63	1696.18	1724.04	1800.43	1713.2	1705.14	1710.53	1688.7	1742.71	1694.75	1776.97	1713.79	1725.58	1734.23	1701.62	1733.82	1748.53	1711.55	1757.78	1733.96	1774.89	1663.98	1677.23	1698.96	1719.75	1773.65	1724.12	1738.36	1738.18	1722.91	1780.75	1712.54	1669.35	1682.06	1760.02	1710.86	1748.62	1700.4	1711.64	1741.91	1775.84	1790.11
216.746002	1677.18	1762.21	1703.06	1740.23	1732.48	1736.4	1746.81	1713.46	1695.28	1721.74	1805.96	1713.41	1698.01	1705.18	1689.42	1737.65	1690.54	1769.91	1714.48	1728.78	1732.8	1700.26	1737.39	1745.36	1713.65	1750.4	1729.21	1775.08	1660	1683.41	1699.65	1714.34	1771.82	1726	1741.08	1736.19	1722.77	1779.05	1715.28	1668.93	1680.71	1759.23	1710.53	1748.17	1692.51	1712.62	1735.4	1771.05	1786.63
217.242004	1680.58	1763.57	1701	1744.73	1732.05	1734.4	1748.63	1714.12	1700.01	1720.86	1806.8	1711.2	1703.09	1707.16	1690.49	1739.62	1690.62	1772.76	1708.1	1720.96	1729.43	1699.49	1732.45	1743.6	1710.64	1751.71	1727.89	1779.49	1667.45	1674.42	1702.58	1714.58	1770.37	1723.36	1738.01	1729.88	1723.73	1779.4	1717.51	1667.19	1680.59	1752.97	1709.9	1746.21	1691.55	1710.04	1735.65	1777.91	1781.54
217.737000	1675.18	1763.76	1702.26	1742.96	1728.53	1735.13	1736.38	1715.1	1696.04	1721.5	1797.39	1710.55	1699.77	1704.53	1689.09	1740.56	1689.07	1769.79	1708.1	1724.72	1726.8	1699.49	1731.62	1738.82	1710.37	1750.97	1727.09	1775.29	1663.05	1678.19	1700	1721.13	1773.65	1720.09	1739.67	1730.23	1720.76	1771.64	1717.15	1670.37	1681.82	1755.37	1709	1744.47	1695.29	1708	1741.45	1767.42	1783.96
218.231995	1673.68	1757.55	1700.86	1741.94	1723.63	1734.84	1737.51	1713	1693.55	1715.6	1799.87	1712.61	1703.12	1705.88	1687.55	1736.5	1694.23	1771.8	1711.56	1726.95	1733.49	1700.57	1733.22	1744.53	1708.76	1750.38	1728.6	1772.25	1663.98	1677.41	1702.68	1717.32	1770.55	1724.68	1731.1	1732.03	1717.2	1769.12	1712.94	1667.19	1683.69	1751.21	1708.95	1744.81	1695.3	1709.21	1737.24	1768.3	1778.24
218.727005	1671.43	1755.83	1701.74	1741.96	1733.13	1734.71	1744.33	1713.78	1693.99	1721.35	1796.24	1710.07	1701.08	1703.92	1690.34	1736.78	1689.35	1771.4	1711.32	1718.72	1724.91	1701.33	1730.2	1738.03	1708.35	1750.32	1728.8	1772.65	1665.26	1674.13	1700.47	1714.95	1767.76	1724.1	1733.23	1732.47	1717.71	1770.53	1713.33	1670.6	1682.62	1753.86	1707.5	1743.52	1690.11	1710.43	1737.76	1769.46	1782.79
219.222000	1674.79	1759.33	1701.18	1742.55	1726.64	1733.53	1739.94	1712.54	1700.73	1720.06	1793	1710.96	1695.85	1707.23	1690.12	1732.62	1688.28	1765.6	1712.84	1719.62	1729.97	1694.97	1728.13	1742.01	1710.45	1751.44	1724.91	1774.29	1660.48	1676.61	1695.42	1710.03	1764.38	1723.3	1733.72	1731.99	1712.85	1767.22	1710.78	1672.21	1678.79	1748.71	1714.5	1744.35	1694.3	1708.1	1733.72	1768.58	1780.14
219.718002	1673.68	1757.77	1698.85	1741.77	1728.2	1736.97	1739.19	1710.01	1699.4	1722.95	1794.68	1710.82	1695.95	1702.77	1688.13	1737.11	1688.7	1766.84	1710.97	1720.87	1724.84	1699.45	1729.05	1741.01	1711.59	1746.01	1722.93	1772.97	1663.67	1673.23	1695.44	1715.29	1767.78	1718.27	1731.12	1734.84	1714.87	1764	1707.15	1664.53	1679.64	1753.57	1705.64	1743.68	1696.9	1709.71	1735.81	1765.38	1780.87
220.212997	1674.15	1754.87	1699.12	1736.49	1723.52	1731.08	1733.09	1708.38	1697.47	1716.46	1792.5	1709.16	1696.14	1702.92	1685	1731.06	1687.12	1763.33	1705.38	1717.1	1727.2	1695.22	1731.18	1739.68	1705.26	1747.14	1729.13	1768.04	1661.83	1672.65	1693.29	1707.63	1768.61	1718.26	1730.86	1728.57	1718.15	1768.6	1712.99	1661.88	1678.95	1749.17	1703.97	1744.35	1696.19	1707.82	1733.72	1769.26	1774.21
220.707993	1675.27	1752.96	1695.24	1737.18	1725.11	1733.33	1741.56	1707.74	1692.18	1712.96	1786.99	1710.47	1697.85	1703.73	1688.04	1729.81	1690.56	1765.21	1703.97	1719.26	1727.71	1697.66	1726.11	1737.42	1710.08	1746.6	1726.65	1762.45	1665.12	1673.86	1702.38	1712.36	1765.06	1721.18	1730.67	1727.7	1714.37	1765.87	1709.78	1667.81	1678.4	1746.54	1704.31	1740.14	1692.14	1709.63	1733.47	1763.51	1777.72
221.203003	1673.27	1754.55	1697.6	1740.39	1724.99	1731.44	1738.24	1703.63	1693.55	1710.59	1787.17	1704.24	1698.01	1704.3	1683.82	1735.67	1685.94	1761.51	1706.86	1719.77	1725.3	1694.01	1728.29	1735.92	1702.38	1747.44	1723.48	1758.92	1664.19	1679.54	1694.04	1714.25	1763.65	1717.31	1728.58	1729.13	1710.7	1767.87	1709.31	1666.72	1676.46	1747.03	1701.38	1738.22	1697.67	1704.8	1736.81	1766.46	1775.92
221.697998	1676.65	1750.6	1696.42	1734.82	1725.25	1730.49	1738.63	1708.25	1694.1	1714.15	1793.66	1703.33	1695.94	1704.48	1688.61	1734.85	1690.06	1767.43	1703.29	1712.81	1724.67	1697.72	1726.47	1743.44	1705.19	1745.15	1721.17	1766.55	1664.62	1672.41	1692.78	1711.07	1760.69	1716.9	1732.03	1724.35	1712.49	1763.9	1708.35	1661.74	1678.01	1746.89	1705.34	1735.05	1692.01	1702.02	1734.14	1761.82	1777.2
222.194000	1674.49	1748.89	1694.31	1733.53	1718.33	1729.62	1732.51	1710.54	1690.97	1714.43	1783.32	1706.17	1697.31	1701.74	1687.51	1732.74	1686.99	1754.66	1706.03	1716.56	1721.92	1692.13	1726.08	1742.41	1704.63	1741.56	1724.32	1763.45	1658.19	1670.8	1693.1	1707.55	1762.56	1715.29	1726.56	1726.91	1713.56	1762.19	1707.27	1667.95	1677.14	1742.84	1705.86	1733.32	1691.37	1704	1729.79	1761.47	1778.07
222.688995	1670.56	1747.61	1693.11	1733.14	1720.12	1725.35	1732.58	1705.81	1691.47	1713.32	1786.43	1706.25	1693.54	1701.3	1684.31	1728.94	1687.51	1757.92	1703.47	1713.15	1723.67	1693.67	1722.22	1732.15	1708.03	1741.45	1721.89	1763.25	1658.07	1670.03	1695.09	1711.28	1763.04	1713.94	1725.95	1724.87	1709.49	1766.75	1709.73	1662.98	1676.08	1745.64	1703.97	1741.66	1687.86	1703.31	1723.97	1756.67	1774.09
223.184006	1671.35	1746.96	1696.88	1735.47	1721.2	1727.42	1735.51	1707.17	1694.1	1710.6	1783.33	1706.7	1689.77	1699.61	1680.25	1730.44	1688.59	1752.75	1704.38	1712.03	1722.49	1692.92	1723.92	1731.05	1705.68	1744.4	1722.76	1764.16	1664.62	1670.7	1694.95	1707.7	1759.35	1714.78	1728.09	1722.95	1710	1760.88	1706.62	1665.49	1675.81	1743.95	1704.4	1735.99	1691.67	1706.49	1727.19	1763.09	1771.92
223.679001	1674.33	1743.56	1692.88	1735.45	1721.96	1726.3	1732.13	1703.66	1689.23	1712.7	1783.72	1702.53	1695.47	1704.08	1682.21	1735.42	1689	1756.17	1706.64	1711.1	1721.66	1694.79	1718.82	1731.44	1702.87	1739.62	1720.01	1763.44	1661.31	1669.94	1693.87	1705.99	1757.71	1709.78	1729.45	1725.94	1709.14	1761.25	1709.22	1664.09	1672.51	1743.28	1704.1	1734.27	1690.95	1701.7	1725.17	1762.36	1768.13
224.173996	1671.23	1747.45	1696.61	1733.26	1724.73	1727.25	1730.37	1702.93	1691.31	1713.05	1783.2	1703.38	1691.56	1700.37	1683.65	1726.49	1685.73	1756.75	1699.53	1708.56	1716.75	1695.63	1719.91	1731.51	1700.94	1735.21	1718.6	1762.35	1661.14	1669.38	1693.21	1706.36	1755.51	1715.52	1723.45	1720.79	1707.16	1758	1704.85	1667.02	1678.72	1740.63	1700.16	1735.29	1688.18	1704.94	1725.31	1758.62	1769.12
224.669998	1671.31	1747.23	1692.64	1733.55	1712.04	1727.71	1732.77	1707.12	1688.08	1711.88	1783.33	1703.36	1694.5	1698.81	1681.31	1729.75	1684.9	1755.48	1698.77	1713.68	1716.87	1691.92	1723.29	1729.72	1700.87	1739.5	1717.43	1756.05	1660.19	1672.43	1691.81	1703.89	1755.62	1713.77	1719.18	1722.75	1712.34	1760.21	1700.53	1665.33	1676.74	1741.92	1703.4	1729.01	1689.34	1702.11	1726.86	1759.45	1770.75
225.164993	1672.77	1743.39	1689.59	1728.17	1712.73	1723.2	1727.47	1705.72	1692.22	1711.28	1782.41	1705.04	1693	1696.24	1686.9	1725.35	1686.09	1752.87	1695.13	1704.9	1710.51	1692.68	1719.57	1727.91	1702.56	1737.94	1712.39	1757.79	1660.12	1665.41	1690.9	1704.34	1752.94	1712.96	1726.22	1718.96	1703.39	1755.1	1702.49	1660.19	1673.85	1739.4	1698.96	1733.42	1683.84	1703.28	1727.33	1752.12	1765.62
225.660004	1672.24	1743.76	1690.6	1728.56	1718.23	1720.82	1724.64	1704.43	1689.62	1707.93	1776.18	1703.61	1690.37	1699.01	1681.61	1726.92	1684.46	1751.77	1702.23	1709.33	1719.32	1695.99	1724.68	1732.81	1702.71	1740.92	1716.92	1759.49	1656.24	1672.43	1690.36	1706.79	1759.96	1712.61	1722.73	1720.04	1710.59	1756.53	1702.77	1658.35	1674.81	1737.02	1697.22	1737.62	1687.92	1702.38	1722.79	1760.83	1767.79
226.154999	1673.27	1745.49	1687.75	1723.62	1715.84	1723.81	1724.81	1703.43	1691.22	1706.85	1774.76	1705.99	1688.82	1697.91	1683.21	1723.5	1687.45	1755.01	1702.17	1708.32	1719.25	1691.51	1718.21	1730.45	1702.05	1736.35	1717.67	1751.83	1660.76	1663.81	1691	1703.97	1754.98	1711.34	1719.27	1721.61	1707.03	1756.6	1706.05	1662.84	1676.65	1739.16	1697.09	1732.45	1689.25	1696.5	1719.44	1752.59	1766.64
226.651001	1670.45	1743.71	1688.94	1727.84	1712.89	1721.1	1725.95	1702	1687.87	1708.62	1772.43	1696.11	1690.33	1695.42	1683.52	1722.88	1685.69	1749.97	1695.81	1700.9	1711.81	1689.25	1715.79	1726.94	1700.15	1734.18	1716.43	1755.27	1664.76	1670.2	1692.97	1704.08	1755.4	1709.77	1722.13	1717.48	1708.27	1758.6	1702.42	1656.95	1674.99	1737.43	1697.03	1730.13	1689.32	1700.69	1723.23	1749.71	1765.01
227.145996	1672.21	1746.55	1689.11	1725.38	1715.59	1717.84	1725.94	1702.96	1688.95	1707.44	1778.89	1703.09	1695.36	1695.1	1682.3	1725.22	1687.89	1749.36	1695.81	1709.81	1715.67	1691.68	1715.05	1727.47	1698.37	1729.45	1714.41	1752.68	1654.55	1673.16	1686.77	1704.8	1754.64	1709.65	1718.23	1721.27	1704.47	1753.39	1701.69	1659.81	1675.11	1734.29	1702.01	1726.48	1685.48	1698.41	1719.6	1748.18	1761.78
227.641006	1669.65	1740.44	1689.32	1725.44	1710.75	1722.55	1725.24	1705.87	1687.92	1704.35	1769.96	1702.68	1686.24	1697.76	1679.74	1721.72	1686.02	1745.04	1697.26	1708.82	1713.63	1691.55	1715.07	1728.62	1703.42	1735.69	1713.43	1752.39	1658.07	1666.2	1693.14	1698.38	1753.07	1711.22	1720.92	1717.21	1707.08	1750.66	1700.95	1661.47	1676.19	1735.1	1697.1	1728.05	1687.58	1697.98	1719.63	1746.2	1764.76
228.136002	1673.99	1742.64	1688.51	1726.1	1711.08	1718.94	1723.91	1699.4	1686.68	1705.57	1773.37	1698.75	1687.28	1699.1	1682.95	1724.43	1682.74	1744.62	1695.83	1704.83	1718.01	1689.93	1716.13	1723.18	1698.97	1731.56	1712.15	1751.4	1651.71	1667.18	1687.79	1698.08	1751.57	1707.23	1720.37	1720.82	1704.25	1751.1	1701.81	1663.56	1673.39	1734.34	1695.72	1724.88	1683.97	1698.17	1718.88	1751.28	1760.26
228.630997	1670.13	1732.75	1688.09	1721.35	1708.72	1719.11	1722.92	1701.3	1686.03	1707.9	1770.58	1701.05	1690.6	1692.85	1676.81	1719.17	1683.84	1746.77	1697.01	1706.86	1711.54	1688.82	1716.55	1724.12	1693.99	1728.78	1711.72	1747.87	1661.62	1665.24	1685.95	1697.93	1748.47	1707.82	1721.5	1720.32	1705.2	1751.43	1695.82	1663.95	1671.34	1733.82	1700.38	1721.78	1685.37	1696.52	1718	1745.49	1759.18
229.126999	1670.83	1731.79	1688.52	1725.22	1713.64	1715.42	1723.28	1698.39	1686.27	1701.94	1770.43	1699.96	1686.91	1695.84	1680.25	1724.1	1684.94	1746.93	1695.9	1706.6	1708.58	1693.89	1714.33	1729.46	1698.13	1727.92	1715.44	1750.57	1657.52	1669.48	1685.66	1695.01	1748.54	1705.22	1719.55	1715.73	1700.75	1747.62	1699.05	1661.35	1669.51	1734.69	1697.61	1727.19	1691.66	1696.69	1715.86	1750.64	1765.47
229.621994	1672.54	1736.71	1686.35	1720.44	1709.53	1714.69	1719.9	1697.63	1687.69	1704.6	1766.58	1700.46	1688.27	1694.18	1680.81	1717.24	1683.22	1747.59	1692.69	1702.58	1705.14	1687.17	1711.87	1730.35	1696.62	1724.9	1709.2	1748.79	1651.93	1667.19	1686.32	1703.25	1752.29	1707.47	1719.06	1713.75	1702.15	1752.14	1700.08	1659.58	1670.53	1736.36	1692.29	1722.97	1678.99	1694.79	1721.13	1746.71	1759.91
230.117004	1672.36	1739.45	1684.35	1727.14	1713.28	1719.78	1721.99	1699.93	1682.01	1704.43	1769.08	1697.7	1688.32	1693.73	1682.51	1721.21	1681.8	1742.18	1695.05	1701.36	1707.97	1689.08	1712.99	1720.59	1695.95	1731.76	1711.76	1744.6	1660.86	1666.73	1687.69	1698.2	1751.46	1707.38	1719.72	1714.08	1704.46	1751.6	1700.31	1664.37	1668.94	1731.21	1694.82	1723.39	1686.11	1693.6	1715.35	1751.04	1765.04
230.612000	1670.35	1740.27	1687.82	1723.12	1717.76	1714.7	1719.32	1696.1	1686.73	1704.55	1769.88	1699.39	1685.31	1693.47	1677.23	1715.93	1679.87	1741.92	1689.45	1705	1716.24	1688.38	1713.04	1727.86	1694.45	1727.14	1708.91	1751.95	1663.74	1667.73	1688.35	1694.05	1749.09	1711.52	1719.32	1707.96	1707.04	1748.95	1701.31	1657.93	1671.84	1733.54	1697.49	1725.43	1686.56	1696.41	1717.22	1744.67	1761.33
231.106995	1675.73	1733.89	1686.83	1718.87	1705.2	1718.15	1714.6	1698.18	1681.72	1702.24	1766.99	1697.09	1683.99	1691.96	1677.34	1719.5	1680.75	1739.79	1688.71	1703.82	1709.96	1691.63	1712.04	1719.85	1695.23	1725.37	1711.57	1743.83	1656.6	1667.89	1684.75	1692.88	1746.98	1704.74	1716.63	1717.23	1702.39	1744.22	1697.5	1661.12	1671.93	1732.05	1697	1722.74	1684.59	1695.77	1719.54	1741.7	1758.72
231.602997	1670.14	1736.99	1685.95	1716.13	1706.95	1713.91	1720.59	1695.63	1687.63	1698.45	1772.49	1699.8	1687.47	1690.4	1678.29	1716.88	1682.55	1743.29	1691.92	1700.88	1710.96	1688.87	1715.67	1723.59	1694.35	1723.45	1710.44	1745.48	1658.86	1662.39	1682.26	1691.55	1745.12	1705.78	1714.15	1713.25	1698.58	1747.03	1700.68	1658.79	1668.61	1728.54	1695.66	1718.53	1683.03	1697.42	1718.63	1739.28	1758.46
232.098007	1671.21	1738.6	1685.44	1724.66	1710.17	1715.83	1716.9	1693.35	1685.79	1696.71	1766.11	1696.62	1689.71	1694.99	1677.61	1717.5	1682.81	1738.4	1689.34	1698.55	1707.42	1687.18	1710.57	1722.28	1695.24	1728.6	1709.59	1743.15	1655.62	1668.28	1683.95	1698.03	1742.16	1699.99	1713.59	1712.57	1703.03	1738.88	1701.87	1658.77	1668.59	1729.21	1692.76	1721.06	1684.05	1698.53	1717.19	1746.01	1755.18
232.593002	1670.32	1732.55	1684.62	1720.88	1711.29	1712.24	1720.64	1700.06	1684.65	1705.2	1763.43	1698	1688.45	1697.45	1679.52	1718.94	1678.21	1740.48	1692.92	1700.38	1709.67	1684.62	1711.04	1719.23	1694.73	1722.64	1709.88	1739.87	1653	1664.08	1684.26	1696.86	1745.34	1703.99	1711.96	1714.77	1699.16	1748.06	1699.27	1662.51	1669.05	1730.51	1696.76	1726.96	1686.71	1696.82	1717.08	1744.58	1754.24
233.087997	1667.35	1734.36	1679.49	1720.45	1706.76	1715.28	1721.83	1693.98	1685.51	1703	1764.33	1698.25	1687.29	1690.74	1679.81	1719.49	1677.98	1740.32	1690.64	1697.85	1707.13	1686.46	1713.43	1723.99	1694.06	1728.9	1707.25	1746.16	1652.43	1661.75	1681.36	1692.39	1743.64	1704.82	1714.81	1711.29	1702.82	1743.03	1698.45	1660.47	1671.06	1732.7	1695.44	1723	1681.52	1689.48	1713.32	1736.18	1758.75
233.582993	1668.26	1729	1685.65	1720.74	1708.07	1717.85	1717.32	1696.69	1685.92	1701.6	1762.66	1692.33	1682.78	1692.51	1678.64	1715.65	1681.78	1739.38	1694.92	1698.46	1709.57	1687.11	1707.64	1719.67	1696.76	1728.47	1710.23	1737.27	1653.88	1661.76	1685.23	1691.96	1743.87	1701.62	1711.79	1709.1	1702	1749.68	1697.54	1656.56	1666.33	1727.1	1691.45	1721.84	1685.58	1692.14	1708.58	1741.18	1751.8
234.078995	1669.73	1732.25	1680.38	1718.77	1707.79	1713.69	1720.4	1689.01	1685.71	1699.55	1760.96	1695.76	1685.71	1691.68	1679.6	1711.93	1681.41	1735.32	1689.9	1699.67	1706.03	1685.7	1710.51	1724.62	1692.54	1722.71	1708.21	1740.16	1654.26	1663.41	1680.97	1688.96	1742	1702.58	1710.64	1707.81	1704.06	1746.68	1697.06	1652.88	1666.48	1722.41	1691.4	1719.53	1683.62	1693.63	1717.56	1736.57	1748.37
234.574005	1671.65	1730.23	1681.64	1713.58	1704.77	1712.33	1717.12	1691.98	1683.56	1699.44	1757.84	1695.57	1683.23	1692.25	1678.36	1715.06	1679.89	1738.21	1687.04	1698.94	1704.57	1683.72	1709.66	1717.23	1692.96	1722.35	1704.41	1739.35	1651	1662.29	1682.45	1692.43	1746.11	1704.82	1714.03	1709.88	1697.77	1745.19	1694.27	1658.3	1663.93	1721.16	1689.32	1720.32	1680.73	1694.42	1712.77	1738.64	1749.67
235.069000	1668.92	1733.21	1680.65	1715.78	1704.03	1713.4	1717.37	1691.25	1680.62	1698.57	1762.36	1696.07	1680.24	1688.49	1677.08	1711.38	1683.02	1732.48	1687.65	1696.85	1702.7	1689.42	1705.3	1714.4	1695.6	1718.63	1703.44	1736.25	1651.02	1662.15	1676.96	1697	1741.66	1702.88	1710.78	1707.01	1694.73	1740.38	1695.38	1657.7	1662.85	1723.67	1693.15	1717.6	1682.97	1692.19	1711.94	1733.24	1747.67
235.563995	1667.98	1730.32	1678.44	1712.68	1703.96	1713.53	1715.44	1691.76	1682.36	1697.47	1756.51	1691.61	1684.01	1688.95	1674.65	1712.44	1678.63	1731.47	1689.79	1692.36	1701.94	1684.14	1707.3	1717.44	1691.78	1722.88	1704.04	1738.01	1654.64	1663.44	1679.57	1691.46	1742.28	1698.88	1708.68	1703.71	1693.7	1737.1	1693.77	1658.74	1665.95	1721.55	1690.43	1719.83	1681.74	1688.79	1712.58	1739.12	1744.72
236.059006	1666.94	1730.95	1680.34	1721.74	1704.28	1711	1711.23	1690.38	1684.06	1697.06	1760.36	1695.12	1681.83	1688.25	1674.79	1713.4	1680.02	1730.15	1685.09	1693.51	1701.61	1683.64	1704.07	1719.41	1692.21	1721.76	1701.72	1736.36	1655.57	1662.39	1682.38	1694.32	1742.18	1698.51	1708.85	1701.22	1697.7	1740.04	1696.79	1651.88	1663.14	1719.49	1690.24	1714.38	1681.99	1691.38	1710.55	1732.46	1746.72
236.554993	1666.73	1728.63	1681.2	1709.9	1700.89	1708.11	1712.67	1692.94	1683.58	1698.18	1754.12	1692.66	1679.86	1687.85	1678.17	1707.47	1677.63	1730.79	1686.66	1698.72	1702.95	1682.16	1705.53	1719.91	1688.53	1721.47	1703.83	1742.09	1653.62	1667.04	1679.77	1689.14	1739.96	1699.96	1708.24	1703.6	1699.32	1738.14	1691.27	1657.49	1668.38	1723.33	1692.22	1716.61	1680.62	1693.09	1708.92	1732.13	1750.43
237.050003	1666.73	1725.31	1677.06	1709.97	1701.71	1710.69	1710.54	1688.91	1677.76	1697.3	1751.57	1690.92	1680.96	1687.31	1675.01	1709.61	1679.37	1729.43	1690.43	1694.64	1697.57	1679.95	1700.01	1715.86	1692.22	1713.18	1706.6	1731.71	1647.57	1660.14	1676.19	1687.05	1733.75	1701.19	1712.97	1697.94	1698.37	1741.77	1695.86	1655.14	1663.39	1720.14	1686.41	1714.18	1681.67	1686.93	1711.9	1733.64	1750.08
237.544998	1670.48	1725.88	1680.93	1711.77	1701.83	1709.03	1710.69	1690.49	1676.42	1699.28	1756.36	1691.55	1682.26	1689.15	1679.35	1707.33	1679.78	1728.37	1686.23	1696.15	1701.29	1686.29	1705.64	1711.14	1691.32	1717.41	1705.41	1732.52	1649.26	1662.16	1680.69	1690.24	1740.07	1698.73	1710.03	1703.42	1697.61	1737.25	1690.87	1657.35	1666.09	1725.84	1692.94	1715.4	1682.14	1690.43	1712.4	1732.79	1749.33
238.039993	1666.08	1724.23	1678.85	1717.56	1697.56	1710.27	1711.1	1692.28	1682.55	1694.61	1752.63	1693.25	1678.38	1688.11	1672.75	1709.54	1678.25	1729.71	1686.48	1693.33	1702.67	1681.18	1706.92	1714.72	1691.08	1717.19	1706.52	1737.97	1647.9	1662.35	1681.32	1686.2	1736.31	1696.91	1707.86	1704.78	1695.66	1732.99	1695.49	1660.49	1666.02	1721.25	1691.07	1715.61	1683.95	1689.88	1707.31	1735.33	1747.82
238.535004	1668.62	1724.36	1678.74	1710.39	1703.29	1707.12	1714.28	1692.75	1681.26	1696.12	1752.05	1693.74	1679.55	1687.19	1678.47	1711.94	1676.66	1727.75	1686.03	1689.99	1698.49	1680.91	1704.66	1712.83	1688.4	1718.38	1704.01	1736.79	1657	1658.71	1675.56	1689.21	1739.29	1699.47	1703.45	1700.12	1695.99	1734.44	1691.82	1652.21	1664.79	1715.57	1690.32	1712.14	1682.08	1691.66	1709.77	1731.37	1750.55
239.031006	1669.1	1723.81	1675.49	1713	1703.85	1711.09	1711.47	1689.2	1680.26	1696.19	1753.08	1689.03	1679.47	1689.17	1676.55	1708.14	1679.76	1730.11	1688.42	1693.27	1698.82	1681.32	1706.04	1715.72	1690.94	1714.6	1703	1732.88	1653.95	1663.78	1679.43	1694.22	1733.62	1701.71	1704.41	1700.04	1699.65	1733.35	1690.87	1659.49	1664.36	1717.47	1690.09	1719.88	1676.18	1693.5	1705.55	1730.54	1744.21
239.526001	1668.39	1724.55	1676.69	1714.25	1698.64	1709.2	1710.08	1688.3	1678.56	1695.76	1746.64	1691.68	1678.33	1686.08	1674.55	1704.58	1676.99	1728.95	1686.6	1692.83	1697.2	1682.78	1702.49	1714.08	1691.51	1713.58	1700.84	1734.63	1651.64	1659.86	1678.14	1688.96	1734.9	1699.55	1701.58	1704.68	1695.27	1734.82	1689.82	1655.3	1663.48	1717.95	1686.26	1713.96	1680.77	1686.77	1708.67	1725.05	1742.58
240.020996	1667.05	1724.92	1675.69	1711.52	1701.28	1706.52	1709.31	1690.25	1677.45	1693.95	1741.79	1689.16	1678.13	1686.76	1673.1	1710.18	1681.98	1724.76	1689.66	1689.17	1698.14	1681.93	1707.84	1714.29	1690.77	1716.01	1703.99	1735.29	1652.6	1657.39	1681.16	1686.09	1738.01	1699.91	1705.78	1699.13	1696.85	1737.43	1694.72	1655.02	1666.68	1718.67	1690.6	1714.04	1682.37	1690.71	1708.42	1728.87	1738.96
240.516006	1666.38	1720.49	1672.67	1707.12	1703.64	1704.04	1707.65	1689.61	1682.28	1692.53	1751.63	1690.89	1675.12	1687.19	1679.49	1705.42	1679.52	1725.9	1685.45	1690.82	1698.63	1685.93	1701.88	1713.15	1694.13	1717.81	1700.39	1733.25	1651.33	1660.15	1672.95	1687.8	1736.62	1695.65	1706.63	1700.66	1696.37	1732.73	1689.83	1659.86	1665.09	1717.43	1684.51	1713.79	1679.6	1688.31	1706.92	1728.62	1744.28
241.011002	1667.42	1723.41	1677.06	1708.38	1698.35	1705.43	1710.17	1688.18	1677.72	1691.88	1747.28	1690.41	1678.32	1683.05	1675.19	1707.38	1679.53	1721.37	1682.49	1690.1	1696.62	1681.34	1700.46	1713.55	1686.38	1712.74	1699.84	1732.75	1648.55	1658.1	1674.57	1688.12	1731.73	1699.09	1704.33	1701.83	1692.46	1733.86	1692.04	1656.33	1664.2	1712.89	1683.85	1713.21	1682.53	1688.51	1702.41	1727.92	1738.72
241.507004	1668.4	1716.65	1670.86	1707.65	1700.32	1706.13	1703.44	1690.42	1678.88	1693.95	1751.86	1686.3	1673.28	1686.07	1675.29	1704.43	1678.03	1727.67	1682.55	1691.86	1696.84	1678.88	1702.08	1710.97	1686.19	1714.18	1701.01	1729.67	1652.33	1659.37	1677.4	1690.21	1738	1695.49	1703.44	1705.31	1689.2	1738.32	1688.63	1658.58	1663.53	1716.07	1690.18	1709.12	1678.67	1689.02	1708.94	1727.88	1742.09
242.001999	1664.57	1720.11	1673.88	1707.22	1701.55	1706.15	1707.9	1689.45	1681.04	1690.35	1747.08	1691.41	1677.87	1685.92	1670.29	1705.51	1677.65	1727.61	1680.51	1690.35	1694.62	1681.2	1701.54	1707.31	1689.44	1709.99	1698.87	1733.53	1651.29	1659.48	1676.78	1689.14	1734.9	1695.81	1705.24	1699.42	1691.78	1730.18	1691.53	1652.58	1661.49	1716.79	1686.15	1706.3	1678.07	1683.06	1704.54	1726.46	1741.74
242.496994	1666.76	1720.17	1676.05	1706.48	1698.2	1701.2	1710.23	1686.57	1676.62	1689.81	1748.45	1694.64	1682.06	1681.2	1674.84	1706.31	1675.69	1727.13	1680.14	1685.55	1689.67	1682.63	1701.51	1710.77	1690.92	1709.72	1699.63	1725.51	1648	1658.7	1674.69	1684.62	1733.6	1699.09	1704.91	1695.61	1696.48	1732.92	1687.38	1657.49	1663.02	1713.14	1688.97	1711.27	1678.07	1686.43	1702.38	1727.2	1735.99
242.992004	1661.12	1717.95	1674.3	1708.27	1697.4	1709.08	1707.72	1687.6	1677.14	1693.62	1742.53	1689.04	1676.01	1685.43	1670.78	1700.88	1678.03	1721.47	1676.81	1690.88	1693.32	1680.75	1696.28	1707.67	1686.22	1716.54	1698.31	1727.69	1654.67	1660.67	1674.87	1684.39	1730.09	1690.77	1701.49	1700.34	1687.59	1728.44	1690.35	1651.53	1665.52	1709.38	1682.31	1708.29	1681.67	1689.76	1705.88	1723.12	1737.08
243.487000	1669.07	1721.25	1678.5	1706.77	1701.28	1702.04	1708.09	1686.08	1679.9	1693.12	1742.07	1686.67	1677.47	1684.97	1670.42	1703.89	1677.95	1722.41	1684.65	1689.23	1692.92	1680.7	1700.47	1705.9	1687.99	1711.47	1704.56	1723.12	1651.26	1659.27	1678.9	1685.33	1726.35	1692.04	1702.87	1699.87	1691.28	1729.78	1685.95	1652.42	1665.44	1711.09	1686.8	1708.27	1679.59	1687.64	1704.55	1722.13	1739.95
243.983002	1666.85	1718.17	1671.07	1708.78	1697.92	1701.73	1702.01	1686.19	1675.33	1690.79	1742.78	1687.17	1675.28	1681.77	1673	1705.42	1676.55	1720.43	1682.29	1685.85	1691.81	1679.66	1699.01	1710.09	1687.13	1706.05	1699.49	1727.36	1646.9	1660.82	1676.82	1690.21	1728.39	1697.69	1699.45	1701.23	1692.04	1729.27	1690.1	1657.56	1662.6	1713.52	1685.43	1706.22	1681.85	1685	1700.67	1721.54	1742.97
244.477997	1664.43	1715.64	1672.2	1702.82	1696.63	1704.31	1705.24	1683.63	1675.46	1688.82	1743.16	1686.86	1673.46	1683.91	1672.08	1702.62	1677.91	1725.23	1680.9	1687.99	1692.44	1678.93	1699.54	1710.22	1687.53	1710.17	1698.05	1723.67	1645.24	1661.47	1674.44	1685.16	1728.94	1691.04	1706.67	1701.36	1689.75	1726.58	1687.23	1651.26	1662.96	1715.59	1682.95	1705.91	1679.03	1685.97	1706.73	1723.34	1731.3
244.973007	1668.39	1717.27	1674.12	1706.39	1696.75	1698.54	1706.13	1687.03	1677.62	1688.31	1739.29	1691.46	1674.12	1682.9	1671.66	1705.6	1677.1	1718.99	1678.7	1685.94	1693.46	1675.96	1698.2	1705.29	1686.23	1716.18	1697.05	1723.57	1651.74	1661.82	1671.94	1680.05	1729.97	1691.57	1703.55	1696.62	1692.3	1726.45	1688.79	1653.4	1664.96	1711.4	1685.44	1705.17	1683.03	1685.8	1699.49	1722.3	1737.01
245.468002	1665.96	1716.85	1675.68	1704.64	1695.13	1702.66	1709.88	1682.83	1675.63	1688.4	1744.39	1687.7	1673.62	1683.3	1669.55	1703.19	1677.32	1718.3	1678.47	1686.9	1690.95	1678.99	1697.36	1707.12	1685.85	1706.04	1700.31	1725.89	1646.4	1660.67	1675.7	1684.61	1724.91	1695.56	1700.58	1701.36	1693	1730.35	1686.82	1654.12	1659.89	1712.28	1680.03	1707.6	1675.4	1682.71	1701.5	1724.55	1732.45
245.964005	1670.63	1716.52	1672.48	1705.06	1696.07	1699.15	1703.59	1683.01	1676.53	1690.14	1741.92	1686.22	1673.31	1684.41	1670	1699.88	1678.3	1718.46	1679.48	1686.95	1694.9	1675.59	1699.57	1708.29	1684.13	1710.49	1697	1727.17	1651.05	1657.23	1672.58	1685	1723.84	1694.18	1697.76	1697.95	1688.54	1725.9	1688.86	1653.07	1661.88	1710.59	1683.03	1704.77	1679.05	1683.51	1703.74	1723.38	1736.05
246.459000	1665.56	1715.19	1674.42	1704.95	1697.47	1702.62	1705.65	1685.51	1681.15	1690.01	1743.57	1685.75	1673.13	1681.71	1672.88	1698.31	1674.01	1719.18	1678.04	1688.83	1697.13	1677.76	1701.75	1704.19	1684.79	1708.08	1699.25	1727.63	1650.02	1657.3	1670.32	1681.33	1730.6	1690.87	1704.12	1697.42	1690.1	1728.16	1690.29	1657.33	1659.18	1710.99	1681.25	1703.17	1680.47	1684.9	1702.1	1719.91	1733.24
246.953995	1667.2	1716.67	1672.07	1705.62	1696.61	1700.69	1701.9	1684.25	1678.12	1688.29	1741.41	1687.87	1672.73	1680.38	1674.55	1705.92	1675.69	1722.74	1679.96	1686.96	1693.85	1678.22	1699.55	1707.58	1685.14	1712.51	1697.69	1724.6	1643.43	1657.33	1667.86	1681.07	1722.84	1695.48	1702.67	1698.51	1692.75	1729.31	1682.86	1654.74	1662.71	1709.36	1680.68	1703.1	1673.32	1683.74	1702.82	1715.41	1730.14
247.449005	1665.1	1715.99	1670.12	1700.95	1691.57	1702.87	1702.86	1687.64	1674.95	1686.93	1736.72	1686.01	1672.46	1682.43	1670.86	1700.19	1675.35	1715.32	1680.92	1683.17	1688.96	1677.8	1698.58	1706.03	1688.63	1706.12	1695.6	1724.8	1648.48	1654.27	1674.32	1681.71	1727.6	1692.77	1700.9	1699.82	1690.53	1725.71	1691.24	1652.4	1657.92	1709.52	1683.32	1706.06	1671.92	1682	1700.47	1713.37	1732.45
247.944000	1664.85	1717.07	1668.15	1700.64	1690.43	1700.99	1705.1	1680.96	1676.58	1684.97	1737.28	1686.17	1673.86	1680.57	1671.29	1698.67	1675.92	1713.96	1677.82	1687.69	1691.87	1681.22	1696.84	1705.27	1688.17	1707.36	1698.83	1719.51	1647.57	1657.52	1671.81	1681.68	1725.9	1690.52	1703.85	1692.61	1688.89	1728.06	1684.29	1651.16	1658.55	1705.22	1684.7	1701.95	1677.95	1684.28	1703.19	1717.55	1734.33
248.440002	1667.04	1715.43	1671.98	1701.56	1695.16	1700.97	1699.9	1681.55	1677.59	1684.69	1734.47	1688.53	1673.63	1681.63	1670.7	1698.47	1673.15	1716.09	1680.49	1685.96	1684.7	1676.75	1693.79	1705.71	1688.05	1704.6	1696.36	1723.01	1650.93	1656.25	1670.71	1677	1721.4	1694.26	1695.06	1697.53	1686.57	1721.23	1687.09	1652.74	1662.49	1706.61	1679.9	1702.25	1681.47	1683.12	1698.33	1720.24	1731.33
248.934998	1666.19	1713.84	1670.18	1702.61	1690.83	1699.62	1702.18	1682.24	1676.46	1685.96	1738.42	1684.88	1673.35	1681.14	1669.44	1698.25	1675.99	1716.48	1677.21	1683.53	1692.11	1677.37	1692.3	1704.03	1685.81	1703.73	1692.59	1722.05	1643.05	1655.91	1669.86	1679.86	1728.12	1689.19	1698.54	1691.08	1688.48	1730.29	1688.21	1657.07	1659.2	1708.61	1683.82	1707.53	1672.7	1683.49	1702.05	1717.64	1733.88
249.429993	1668.63	1715.65	1668.73	1704.48	1692.59	1696.09	1703.95	1687.15	1672.95	1681.56	1738.68	1685.3	1670.53	1680.92	1672.49	1696.65	1674.48	1716.44	1679.58	1682.49	1690.18	1678.17	1695.53	1705.6	1688.79	1706.58	1698.83	1721.23	1652.4	1658	1669.66	1677.99	1726.17	1689.05	1699.41	1693.66	1685.58	1724.1	1681.86	1654.77	1661.79	1709.47	1678.93	1705.71	1676.7	1684.13	1699	1712.78	1728.78
249.925003	1665.27	1707.99	1668.59	1701.62	1698.01	1697.61	1699.33	1681.73	1674.79	1686.2	1731.3	1681.82	1671.15	1678.64	1670.42	1696.93	1673.9	1715.09	1672.95	1680.88	1685.68	1676.04	1696.21	1705.13	1688.17	1703.95	1692.85	1717.32	1648.98	1655.15	1672.45	1678.07	1721.9	1695.05	1698.91	1688.43	1688.57	1719.52	1684.45	1652.35	1661.08	1706.9	1685.15	1704.31	1673.42	1681.17	1700.32	1716.53	1731.62
250.419998	1664.86	1713.67	1670.86	1701.12	1691.09	1697.28	1702.69	1682.39	1678.73	1685.34	1731.41	1687.13	1670.97	1681.33	1671.86	1694.99	1671.92	1712.6	1681.56	1680.72	1689.42	1676.55	1696.75	1703.09	1687.23	1706.35	1696.97	1722.77	1650.9	1656.58	1673.44	1681.74	1725.91	1690.77	1696.04	1690.99	1686.87	1724.09	1683.86	1652.77	1661.31	1709.52	1684.38	1700.62	1674.86	1684.37	1698.05	1714.11	1727.92
250.916000	1667.24	1711.15	1664.11	1703.52	1695.56	1697.74	1699.32	1682.01	1674.17	1685.61	1729.72	1687.46	1669.53	1679.71	1671.84	1697.56	1674.61	1710.71	1677.21	1685.6	1688.27	1676.59	1696.28	1701.94	1687.54	1704.08	1694.93	1717.75	1649.86	1655.39	1670.1	1676.95	1721.16	1688.05	1697.54	1693.09	1686.72	1725.68	1682.31	1652.6	1660.6	1701.6	1679.11	1700.97	1676.25	1680.69	1697.83	1712.71	1726.11
251.410995	1665.98	1712.2	1667.09	1697.49	1694.05	1702.09	1697.32	1683.81	1675.37	1680.6	1732.11	1683.3	1669.24	1680.28	1667.7	1697.5	1678.21	1711.8	1677.43	1680.82	1689.37	1674.51	1693.5	1703.18	1683.17	1698.92	1694.37	1715.05	1647.05	1653.06	1664.38	1681.08	1723.64	1689.6	1694.86	1690.58	1686.66	1719.1	1686.19	1654.35	1655.04	1699.68	1680.94	1701.87	1676.88	1680.27	1699.95	1714.3	1729.18
251.906006	1663.67	1711.53	1670.45	1697.3	1690.75	1697.92	1696.85	1679.82	1672.55	1689.62	1734.64	1684.86	1670.09	1679	1669.65	1695.78	1674.33	1709.68	1675.7	1682.87	1687.09	1673.93	1694.11	1702.04	1683.76	1700.68	1692.15	1713.08	1651.93	1653.49	1667.7	1682	1721.9	1687.14	1694.14	1690.32	1685	1722.34	1683.24	1651.09	1660.27	1707.48	1680.36	1701.58	1676.1	1680.22	1694.71	1711.12	1730.7
252.401001	1665.82	1711.01	1668.27	1699.04	1692.76	1698.49	1701.59	1677.21	1672.46	1682.84	1730.92	1686.43	1668.4	1680.6	1667.1	1691.31	1673.27	1708.28	1672.27	1682.49	1686.84	1671.38	1691.39	1705.72	1682.64	1702.73	1692.31	1718.77	1646.93	1651.35	1667.35	1674.82	1723.17	1683.51	1697.28	1688.7	1681.47	1715.38	1685.37	1649.72	1660.35	1702.02	1681.93	1699.47	1673.07	1682.39	1697.06	1711.67	1725.91
252.895996	1665.21	1709.72	1668.64	1698.84	1688.64	1693.31	1695.87	1679.58	1672.15	1688.05	1731.43	1682.75	1673.47	1681.89	1671.27	1697.22	1670.71	1707.71	1675.6	1685.31	1686.96	1676.38	1694.57	1701.49	1686.27	1703.69	1696.09	1715.57	1651.86	1655.94	1666.31	1675.71	1719.02	1687.08	1698.62	1688.84	1688.13	1719.36	1681.67	1648.47	1657	1703.53	1678.69	1700.91	1679.03	1680.69	1700.97	1715.57	1728.58
253.391998	1666.83	1708	1669.83	1698.42	1689.08	1695.26	1702.18	1676.72	1674.62	1680.6	1726.7	1682.24	1669.59	1681.01	1667.71	1696.12	1674.82	1712.11	1673.91	1679.18	1684.52	1673.07	1689.26	1701.73	1679.88	1704.46	1695.52	1713.2	1642.74	1654.06	1665.14	1676.09	1721.03	1691.22	1697.46	1687.69	1686.72	1715.39	1683.63	1650.81	1658.13	1701.14	1678.11	1699.03	1670.81	1683.01	1698.59	1709.41	1725.89
253.886993	1666.06	1705.67	1667.66	1700.13	1690	1698.34	1698.18	1680.53	1675.55	1685.65	1730.29	1680.29	1674.54	1684.09	1667.47	1694.33	1673.74	1709.16	1671.01	1680.83	1684.81	1674.78	1694.21	1701.13	1686.56	1695.99	1693.27	1717	1648.6	1655.28	1666.57	1677.57	1719.33	1685.68	1694.81	1688.42	1686.01	1716.18	1683.77	1650.95	1660.64	1705.28	1679.35	1699.31	1672.44	1680.88	1698.83	1708.68	1728.53
254.382004	1661.48	1708.69	1666.41	1693.44	1684.45	1701.88	1697.85	1677.58	1676.9	1683.88	1725.5	1682.53	1670.24	1677.87	1669.74	1694.69	1674.14	1707.76	1673.62	1679.47	1689.67	1674.66	1693.2	1698.76	1684.27	1701.1	1692.8	1711.93	1645.26	1655.35	1665.91	1676.36	1722.64	1685.42	1694.21	1691.87	1680.25	1719.48	1678.51	1652.79	1657.31	1702.79	1681.72	1696.49	1669.16	1683.08	1697.47	1710.84	1727.63
254.876999	1662.58	1700.47	1665.75	1697.45	1690.56	1697	1693.69	1678.49	1676.21	1681.39	1725.96	1682.78	1666.22	1678.38	1666.56	1689.1	1672.14	1706.35	1674.12	1677.28	1683.19	1674.91	1692.25	1697.53	1681.35	1697.99	1689.47	1714.36	1641.45	1653.44	1668.38	1674.32	1718.65	1682.73	1693.06	1686.43	1679.8	1718.27	1686.77	1651.84	1654.95	1700.22	1679.09	1693.49	1674.52	1683.01	1698.64	1714.53	1723.66
255.371994	1664.24	1704.2	1670.57	1694.9	1688.91	1693.96	1695.94	1680.52	1676.01	1684.65	1731.37	1679.59	1673.41	1679.94	1669.34	1692.5	1674.52	1704.75	1673.38	1679.4	1685.06	1675.2	1696.37	1702.01	1678.95	1697.94	1692.81	1713.68	1647.4	1654.51	1667.43	1674.53	1712.92	1690.38	1691.83	1689.43	1682.96	1719.04	1682.26	1648.95	1660.6	1699.39	1676.32	1696.9	1675.73	1677.29	1698.22	1707.05	1722.18
255.867996	1664.54	1710.61	1667.25	1697.99	1689.03	1696.67	1693.14	1673.61	1672.04	1684.68	1720.82	1680.37	1670.83	1681.52	1669.43	1695.21	1671.79	1710.93	1672.7	1677.86	1681.85	1673.57	1691.89	1696.22	1679.31	1700.58	1694.76	1713.6	1647.76	1654.14	1670.13	1678.3	1718.57	1684.64	1693.69	1688.34	1687.61	1715.57	1682.27	1648.77	1656.34	1703.71	1677.03	1698.17	1672.49	1677.56	1699.44	1708.92	1724.63
256.363007	1666.9	1706.17	1667.51	1688.84	1687.51	1693.12	1691.79	1677.64	1676.92	1681.99	1725.87	1680.12	1668.85	1678.35	1666.04	1691.22	1673.97	1707.26	1672.49	1679.82	1681.16	1676.84	1690.09	1696.22	1677.72	1701.46	1695.48	1714.12	1641.64	1655.25	1668.36	1675.68	1717.27	1691.31	1691.37	1687.42	1685.34	1714.7	1681.51	1653.67	1661.4	1699.43	1677.85	1699.97	1674.56	1679.84	1693.69	1710.28	1724.88
256.858002	1664.01	1705.79	1669.49	1695.06	1688.13	1695.65	1694.4	1672.81	1676.62	1678.39	1727.83	1685.03	1669.9	1678.5	1668.32	1687.58	1671.87	1706.27	1672.09	1679.42	1683.71	1675.42	1690.18	1694.94	1686.55	1697.38	1693	1714.05	1642.74	1652.37	1664.94	1676.37	1716.62	1684.71	1691.23	1687.78	1683.54	1715.39	1681.74	1649.4	1655.62	1698.51	1680.16	1695.65	1673.32	1680.44	1693.91	1711.59	1722.64
257.352997	1664.5	1708.89	1665.22	1694.42	1684.32	1695.28	1694.81	1680.09	1672.13	1679.28	1726.13	1682.29	1665.65	1672.97	1670.99	1696.74	1671.22	1707.44	1674.68	1678.56	1684.42	1673.43	1691.2	1696.59	1682.58	1699.94	1692.45	1711.49	1648.33	1655.95	1664.01	1678.24	1719.01	1684.86	1694.19	1685.74	1681.85	1718.74	1679.74	1652.26	1657.34	1697.85	1679.35	1697.31	1674.19	1679.09	1691.68	1710.04	1723.37
257.848999	1665.68	1704.16	1662.52	1693.12	1685.49	1691.45	1694.85	1676.99	1670.47	1681.07	1721.58	1679.54	1666.08	1674.25	1671.45	1691.17	1670.13	1706.05	1674.99	1681.72	1687.14	1674.28	1690.84	1697.26	1680.36	1701.4	1689.8	1711.19	1648	1653.19	1663.45	1672.17	1715.62	1686.26	1693.49	1685.45	1680.38	1714.31	1682.26	1647.81	1654.29	1700.06	1681.95	1696.25	1669.04	1677.87	1696.62	1706.2	1725.64
258.343994	1664.94	1710.61	1662.52	1694.53	1683.16	1696.85	1695.01	1677.96	1670.9	1678.43	1723.58	1683.32	1667.15	1676.69	1669.01	1693.54	1674.95	1703.77	1672.22	1680.36	1685.44	1674	1694.51	1699.95	1680.82	1697.95	1689.45	1714.44	1649.12	1654.95	1662.08	1677.72	1719.17	1684.12	1690.76	1685.27	1683.34	1715.4	1683.45	1648.51	1655.18	1699.21	1671.51	1696.83	1671.59	1676.57	1691.41	1704.49	1722.64
258.838989	1663.32	1704.47	1665.83	1693.16	1685.59	1691.45	1693.94	1676.91	1671.4	1678.78	1721.53	1678.75	1666.5	1676.06	1665.18	1690.4	1672.68	1703.66	1671.92	1679.55	1684.44	1671	1693.74	1698.41	1676.83	1699.69	1691.4	1706.83	1651.02	1653.86	1661.61	1670.28	1716.81	1685.23	1689.79	1685.87	1686.89	1718.66	1681.33	1651.28	1658.89	1701.56	1677.18	1695.08	1672.89	1681.21	1696.4	1704.16	1722.78
259.334015	1666.51	1704.49	1666.11	1696.18	1685.2	1693.44	1697.69	1676.4	1669.56	1679.24	1724.43	1681.5	1664.5	1674.95	1666.94	1689.25	1672.07	1702.76	1668.79	1676.55	1681.73	1669.2	1691.09	1694.51	1680.26	1691.01	1687.93	1713.57	1647.88	1652.72	1665.52	1672.53	1712.21	1688.39	1689.45	1683.05	1684.58	1713.6	1683.69	1650.3	1658.44	1700.43	1677.74	1696.83	1674.19	1679.51	1694.24	1702.51	1720.66
259.829010	1663.8	1707.99	1663	1695.22	1682.83	1691.02	1691.64	1676.65	1673.21	1678.15	1718.82	1679.54	1669.4	1675.08	1666.66	1691.24	1674.01	1704.34	1673.01	1674.77	1686.44	1673.37	1688.78	1698.81	1679.18	1697.24	1689.32	1710.08	1640.98	1654.32	1664.44	1673.76	1709.84	1687.51	1688.85	1686.06	1682.52	1713.79	1681.53	1648.77	1654.15	1696.69	1677.85	1694.4	1671.01	1675.11	1693.08	1706.86	1719.47
260.325012	1662.9	1701.69	1665.14	1690.65	1683.61	1690.37	1693.08	1675.57	1667.15	1679.12	1725.82	1681.53	1663.54	1674.12	1666.87	1686.94	1671.92	1702.63	1668.19	1680.92	1683.95	1670.13	1686.12	1698.53	1681.22	1693.53	1683.92	1708.89	1645.1	1654.85	1662.05	1674.3	1714.35	1685.13	1688.32	1680.05	1683.23	1710.77	1678.73	1647.81	1656.11	1700.37	1674.78	1694.65	1670.89	1676.38	1694.47	1708.13	1720.34
260.820007	1664.85	1703.68	1665.24	1689.73	1685.99	1689.95	1691.4	1675.87	1672	1678.41	1720.87	1682.62	1666.35	1674.41	1666.53	1686.38	1672.57	1706.39	1673.9	1671.59	1685.18	1671.93	1690.55	1699.04	1680.06	1696.86	1686.33	1710.07	1645.5	1652.58	1664.55	1673.32	1713.22	1683.04	1694.08	1682.36	1684.33	1716.3	1677.96	1648.88	1658.21	1698.31	1678.43	1692.34	1675.07	1680.22	1694.91	1703.54	1720.14
261.315002	1664.96	1705.47	1662.38	1694.03	1682.8	1692.35	1694.58	1680.33	1671.41	1679.14	1725.79	1682.55	1663.92	1670.6	1669.38	1690.47	1674.52	1701.04	1673.04	1677.31	1680.08	1670.51	1685.95	1696.86	1679.71	1694.32	1685.6	1707.97	1644.45	1648.32	1663.87	1672.17	1710.1	1686.26	1690.29	1684.61	1680.24	1712.83	1679.97	1644.84	1654.32	1699.39	1678.12	1694.17	1674.84	1678.08	1693.71	1708.63	1723.86
261.809998	1663	1706.75	1665.09	1688.69	1685.12	1694.66	1692.76	1671.8	1671.13	1675.69	1719.75	1676.05	1665.71	1675.67	1663.39	1688.97	1671.74	1704.46	1670.42	1677.69	1681.86	1674.05	1687.14	1699.27	1678.78	1698.55	1690.32	1707.67	1646.19	1653.27	1666.92	1672.63	1708.78	1683.34	1688.17	1684.7	1683.68	1708.79	1677.37	1647.4	1653.91	1695.62	1672.99	1690.01	1670.33	1677.91	1694.58	1704.07	1718.67
262.304993	1661.54	1700.88	1659.67	1691.26	1683.83	1688.06	1694.68	1674.15	1671.36	1679.05	1719.74	1679.55	1664.55	1676.66	1667.99	1686.93	1671.59	1703.62	1671.74	1678.51	1680.39	1672.47	1689.82	1698.13	1679.21	1692.6	1688.79	1708.05	1648.81	1653.82	1666.58	1670.89	1710.81	1682.35	1690.27	1682.96	1678.14	1712.9	1675.38	1648.7	1652.68	1694.05	1679.21	1694.77	1670.81	1675.59	1692.5	1704.54	1718.84
262.800995	1662.71	1702.37	1667.49	1691.7	1682.19	1688.23	1693.92	1677.16	1671.46	1679.45	1719.11	1681.59	1666.06	1676.44	1666.71	1683.08	1668.89	1700.56	1672.44	1675.99	1680.09	1673.09	1687.54	1694.36	1677.86	1692.14	1692.21	1708.52	1645.36	1654.89	1667.08	1670	1705.98	1684.25	1690.54	1686.45	1682.01	1711.08	1679.97	1646.79	1653.27	1693.34	1679.89	1698.1	1673.25	1680.26	1692.99	1703.72	1715.64
263.295990	1663.93	1702.55	1661.97	1689.36	1685.44	1694.53	1693.22	1675.57	1669.36	1676.93	1717.47	1679.89	1666.56	1675.27	1665.75	1688.15	1672.56	1701.58	1672.4	1675.03	1683.33	1669.88	1685.8	1690.17	1679.56	1692.59	1689.08	1708.29	1644.98	1650.3	1659.53	1674	1712.47	1680.17	1690.01	1682.51	1678.53	1711.74	1674.08	1650.09	1656.76	1694.85	1674.03	1691.6	1671.71	1679.1	1693.22	1701.99	1720.91
263.790985	1664.26	1698.49	1664.27	1690.21	1682.09	1692.63	1692.06	1672.16	1670.69	1677.01	1717.66	1677.08	1662.31	1673.69	1666.03	1689.69	1674.05	1700.11	1671.84	1672.99	1681.94	1671.41	1684.34	1688.1	1677.13	1692.28	1689.23	1707.25	1644.98	1651.35	1664.17	1672.63	1709.15	1683.74	1686.77	1684.43	1682.04	1708.96	1677.13	1643.44	1656.13	1693.52	1678.03	1694.7	1671.79	1675.68	1691.86	1702.89	1713.79
264.286011	1662.68	1702.01	1661.57	1688.82	1684.35	1692.72	1691.9	1674.42	1670.29	1679.95	1719.84	1678.22	1665	1675.7	1665.6	1689.06	1673.31	1703.11	1671.73	1675.83	1681.08	1674.14	1685.32	1690.26	1678.54	1690.72	1687.97	1702.52	1644.67	1651.34	1664.65	1670.08	1707.21	1683.77	1690.54	1682.27	1678.77	1708.66	1677.58	1645.95	1649.59	1697.62	1677.59	1697.49	1669.58	1678.67	1687.24	1701.08	1716.38
264.782013	1664.74	1703.19	1660.66	1688.71	1680.45	1689.54	1689.64	1676.36	1674.72	1676	1720.8	1679.5	1666.04	1676.09	1673.12	1685.78	1669.21	1701.85	1669.27	1678.5	1682.72	1669.14	1689.71	1695.78	1677.83	1696.06	1693.25	1705.08	1647.38	1653.78	1659.65	1672.17	1708.39	1680.32	1688.53	1679.03	1676.61	1710.43	1679.18	1643.47	1654.85	1696.49	1674.57	1690.86	1668.53	1675.69	1686.23	1701.24	1717.25
265.277008	1663.87	1700.05	1660.83	1687.4	1683.59	1689.97	1691.18	1673.56	1671.5	1678.21	1720.96	1678.7	1659.41	1672.8	1667.84	1686.39	1671.09	1697.22	1668.32	1671.95	1677.42	1671.16	1685.12	1695.04	1678.19	1691.04	1686.8	1703.84	1645.07	1651.51	1662.71	1668.8	1709.4	1676.61	1688.05	1686.56	1679.03	1710.44	1675.14	1654.74	1655.14	1696.16	1673.99	1693.4	1672.01	1674.94	1692.15	1700.93	1717.55
265.772003	1662.71	1700.85	1661.56	1688.77	1686.17	1687.38	1689.78	1673.76	1667.59	1677.04	1715.16	1680.79	1664.58	1669.53	1664.16	1689.11	1674.53	1698.61	1668	1672.54	1676.72	1673.63	1684.29	1692.22	1680.28	1691.32	1685.89	1707.16	1643.1	1649.47	1658.96	1671.43	1708.27	1679.29	1686.6	1682.88	1679.14	1710.22	1673.97	1648.42	1653.47	1694.66	1676.2	1693.65	1670.81	1679.16	1687.33	1701.55	1719.18
266.266998	1663.52	1700.21	1661.49	1685.56	1681.11	1688.53	1691.05	1668.58	1669.03	1677.3	1717.25	1675.92	1665.95	1672.97	1667.36	1687.85	1672.27	1699.35	1669.58	1670.86	1680.58	1668.22	1685.47	1690.32	1677.37	1693.27	1687	1704.29	1643.5	1651.65	1661.47	1667.71	1707.26	1679.04	1688.38	1681.81	1678.85	1706.12	1677.18	1645.91	1652.58	1692.39	1671.24	1687.44	1669.49	1677.69	1693.87	1699.13	1717.11
266.761993	1661.42	1697.23	1662.07	1686.35	1682.37	1687.56	1690.14	1671.94	1671.41	1680.09	1714.8	1680.53	1665.53	1671.66	1665.56	1687.24	1669.93	1701.03	1667.84	1671.38	1676.71	1672.47	1682.32	1693.85	1678.03	1692.6	1684.93	1708.52	1643.48	1651.61	1659	1677.01	1709.21	1678.39	1690.24	1682.71	1681.43	1708.08	1678.24	1649.19	1654.34	1690.48	1674.25	1689.84	1670.51	1677.08	1689.49	1698.54	1714.89
267.256989	1666.58	1701.12	1662.65	1690.49	1683.36	1688.03	1689.54	1674.24	1672.03	1674.47	1717.26	1675.21	1661.9	1673.53	1663.36	1684.82	1668.13	1699.42	1667.45	1673.67	1678.43	1668.41	1682.16	1693.62	1680.92	1689.71	1688.15	1703.25	1649	1651.62	1661.48	1669.24	1707.8	1676.23	1683.74	1684.14	1675.65	1707.18	1677.62	1648.14	1653.06	1691.37	1672.84	1689.19	1671.62	1676.69	1694.56	1699.28	1721.18
267.752991	1661.36	1694.75	1661.57	1685.3	1682.19	1685.19	1689.86	1674.44	1670.71	1678.88	1718.14	1676.14	1662.94	1670.57	1665.4	1681.12	1671.04	1698.25	1668.47	1672.4	1679.22	1671.43	1684.96	1689.85	1679.35	1690.65	1687.41	1709.17	1644.02	1650.1	1660.3	1665.66	1708.47	1680.17	1689.97	1679.79	1683.01	1709.84	1679.49	1651.26	1655.82	1693.34	1675.88	1687.51	1669.47	1676.6	1693.12	1699.83	1719
268.247986	1661.46	1699.63	1658.41	1688.7	1677.84	1687.94	1687.01	1673.72	1670.6	1674.34	1711.43	1681.16	1659.68	1667.83	1667.86	1685.39	1669.65	1701.26	1669.1	1676.37	1673.06	1667.43	1681.67	1698.14	1677.77	1691.65	1688.16	1706.32	1645.62	1649.9	1660.12	1666.17	1707.46	1682.1	1687.14	1678.82	1675	1705.21	1676.88	1645.77	1653.51	1687.28	1672.88	1692.29	1670.27	1674.78	1685.79	1699.05	1715.96
268.743011	1666.75	1701.37	1659.24	1686.87	1684.48	1689.26	1687.69	1674.33	1672.23	1673.24	1713.58	1683.04	1660.63	1673.47	1667.08	1682.18	1667.93	1696.34	1668.43	1670.55	1676.28	1674.26	1686.29	1689	1675.46	1692.01	1684.93	1702.33	1641.67	1645.68	1659.48	1665.09	1705.2	1677.19	1687.85	1673.96	1675.87	1706.14	1681.23	1648.72	1652.56	1696.16	1676.01	1690.23	1669.25	1672.31	1690.74	1700.43	1714.12
269.238007	1663.62	1699.39	1661.84	1686.18	1679.72	1688.81	1686.46	1674.74	1668.91	1673.74	1714.79	1676.97	1662.77	1671.02	1667.49	1680.6	1672.35	1697.57	1668.48	1670.15	1678.46	1670.66	1684.05	1692.69	1679.09	1693.18	1685.79	1706.35	1639.02	1648.1	1657.14	1668.51	1707.07	1682.99	1685.67	1680.43	1678.19	1703.65	1679.01	1648.21	1655.29	1691.85	1673.97	1691.25	1672	1676.56	1690.62	1706.89	1717.26
269.733002	1663.46	1696.99	1659.12	1687.04	1682.73	1688.98	1688.9	1669.69	1671.51	1676.74	1714.79	1679.8	1662.87	1676.47	1666.57	1684.61	1672.48	1697.62	1666.35	1674.79	1676.97	1669.18	1682.32	1689.17	1678.17	1690.12	1685.92	1708.39	1643.1	1653.34	1662.66	1672.12	1706.11	1679.26	1683.65	1680.09	1676.68	1703.47	1673.19	1647.63	1652.24	1691.05	1672.2	1689.31	1670.51	1673.96	1687.69	1699.18	1717.5
270.229004	1665.68	1700.69	1659.76	1687.51	1679.51	1688.75	1691.35	1671.31	1667.14	1678.22	1711.86	1676.93	1664.86	1673.91	1664.95	1682.46	1672.3	1700.05	1662.91	1675.45	1676.94	1668.43	1682.93	1691.15	1680.83	1689.91	1681.96	1703.05	1647.07	1649.78	1661.66	1664.05	1705.47	1680.03	1688.33	1680.3	1678.59	1713.51	1675.41	1648.07	1652.73	1694.56	1671.8	1688.09	1670.22	1674.56	1689.87	1700.47	1719.75
270.723999	1663.19	1697.52	1658.3	1685.29	1679.49	1686.06	1685.81	1675.47	1668.91	1675.44	1710.08	1674.83	1659.49	1672.97	1666.58	1686.08	1668.9	1693.96	1667.1	1671.4	1677.59	1666.86	1679.14	1692.74	1680.86	1688.03	1684.44	1702.72	1645.33	1651.14	1657.95	1664.5	1699.22	1677.43	1685.22	1679.05	1680.3	1704.52	1676.14	1648.49	1653.12	1691.16	1673.09	1687.92	1670.32	1674.5	1684.68	1699.41	1719.01
271.218994	1666	1695.4	1660.41	1683.38	1679.99	1688.53	1684.21	1673.75	1670.56	1674.93	1715.42	1681.22	1659.92	1670.28	1662.56	1687.56	1669.96	1695.15	1667.49	1677.53	1676.08	1668.62	1679.09	1692.77	1675.96	1688.99	1685.27	1701.36	1642.31	1650.47	1658.01	1670.26	1704.96	1682.31	1683.85	1679.39	1682.05	1702.57	1676.17	1645.47	1652.32	1691.4	1674.43	1689.96	1669.71	1675.27	1691.42	1700.95	1713.62
271.713989	1661.29	1694.69	1657.06	1683.55	1678.92	1688.98	1687.08	1671.2	1671.74	1674.04	1708.3	1679.46	1660.18	1672.53	1666.64	1680.67	1669.56	1697.75	1667.31	1674.97	1675.65	1666.89	1681.28	1690.22	1676.9	1687.72	1683.11	1703.16	1639.6	1646.25	1659.86	1666.22	1708.74	1678.58	1684.56	1681.82	1676.91	1702.52	1678.5	1651.09	1652.94	1686.63	1672.61	1688.25	1665.21	1673.98	1689.09	1697.05	1717.78
272.209991	1663.26	1695.11	1659.48	1688.35	1681.12	1686.22	1681.95	1670.8	1669.58	1672.82	1709.26	1677.16	1663.56	1672.94	1665.7	1680.17	1669.14	1695.12	1665.95	1669.45	1676.24	1666.92	1680.82	1686.99	1674.64	1688.01	1683.4	1702.83	1638.67	1647.77	1655.97	1664.2	1703.62	1677.34	1684.45	1675.43	1674.37	1702.61	1677.13	1649.21	1653.4	1689.03	1671.22	1688.18	1665.6	1672.94	1689.73	1695.21	1712.59
272.704987	1664.23	1695.63	1661.05	1685.9	1680.31	1686.15	1684.67	1669.38	1668.79	1676.54	1710.83	1676.74	1663.37	1672.61	1663.09	1682.49	1669.26	1695.23	1666.47	1668.94	1671.09	1670.34	1678.57	1690.56	1673.92	1686.13	1686.15	1705.49	1641.64	1648.78	1658.88	1666.14	1704.6	1678.96	1687.45	1675.13	1676.73	1707.78	1674.35	1649.19	1651.16	1691.18	1673.49	1684.87	1668.49	1674.38	1686.35	1695.5	1713.78
273.200012	1662.5	1697.08	1658.25	1682.23	1679.87	1685.92	1688.77	1672.81	1666.64	1674.75	1711.62	1672.24	1662.45	1672.05	1666.32	1683.82	1672.32	1697.64	1665.32	1668.58	1674.65	1665.49	1682.72	1691.44	1678.83	1691.04	1686.84	1706.31	1642.76	1652.29	1656.79	1667.2	1703.89	1681.06	1685.95	1678.03	1679.41	1703.91	1674.73	1651	1654.14	1688.86	1673.24	1688.03	1668.15	1675.82	1689.63	1697.08	1711.54
273.695007	1662.61	1696.87	1658.73	1685.17	1677.97	1688	1692.67	1670.08	1666.08	1673.51	1714.25	1677.58	1662.51	1671.73	1663.16	1684.24	1671.99	1695.64	1665.84	1669.06	1674	1668.61	1679.93	1690.49	1674.31	1688.91	1685.77	1702.01	1646.12	1650.1	1658.78	1665.96	1702.16	1674.06	1685.87	1677.14	1677.06	1703.55	1680.04	1650.65	1652.35	1690.16	1667.06	1688.77	1668.78	1677.01	1689.78	1694.18	1709.54
274.190002	1659.24	1697.6	1658	1683.17	1678.76	1682.94	1683.04	1670.44	1666.69	1673.82	1707.95	1674.09	1661.26	1671.54	1665.48	1678.78	1665.46	1693.13	1661.82	1665.54	1674.15	1665.79	1676.87	1687.37	1672.86	1686.54	1681.83	1700.17	1642.4	1647.42	1656.84	1667.43	1703.09	1675.75	1683.72	1679.09	1676.62	1705.91	1675.67	1643.86	1651.6	1689.37	1670.46	1683.97	1668.78	1676.12	1685.87	1700.18	1712.49
274.686005	1662.71	1698.12	1658.06	1682.78	1675.88	1685.57	1686.45	1670.71	1665.18	1677.59	1709.07	1673.39	1657.17	1669.86	1662.27	1680.46	1668.55	1694.14	1664.12	1667.67	1671.28	1670.22	1687.2	1689.19	1672.04	1685.91	1682.51	1697.71	1641.07	1647.18	1659	1661.68	1700.04	1680.77	1680.23	1682.25	1678.03	1700.16	1672.79	1648	1653.46	1689.07	1673.6	1687.71	1670.78	1675.62	1689.79	1694.61	1711.49
275.181000	1661	1693.45	1658.5	1679.47	1678.33	1681.26	1685.31	1667.62	1669.49	1673.39	1705.63	1673.96	1657.67	1669.54	1665.49	1681.94	1672.98	1696.28	1667.71	1669.04	1674.19	1667.47	1684.97	1689.22	1676.21	1684.21	1687.39	1699.33	1643.4	1646.94	1659.01	1667.37	1699.02	1675.49	1686.37	1678.16	1674.33	1702.61	1674.21	1647.58	1653.95	1686.52	1670.59	1686.06	1669.4	1670.43	1686.17	1697	1708.46
275.675995	1662.13	1693.33	1657.02	1682.45	1678.6	1687.32	1684.9	1670.94	1666.14	1672.44	1707.28	1675.55	1660.46	1670.17	1661.99	1681.64	1671.48	1694.96	1663.25	1670.15	1673.89	1668.57	1683.49	1686.12	1675.97	1685.45	1685.55	1698.85	1643.67	1645.24	1657.12	1668.26	1700.2	1674.6	1681.38	1677.3	1678.22	1702.58	1676.97	1646.05	1648.74	1688.06	1673.12	1684.21	1670.64	1675.07	1685.18	1699.08	1713.62
276.170990	1661.35	1696.41	1661.33	1682.55	1679.29	1687.39	1684.38	1669.11	1663.97	1673.06	1706.32	1678.28	1660.35	1668.89	1662.45	1680.03	1671.21	1690.82	1664	1667.67	1669.39	1666.12	1681.14	1685.01	1675.03	1685.23	1686.12	1701.71	1643	1650.87	1656.3	1668.75	1701.98	1679.14	1685.54	1679.03	1678.58	1701.29	1672.72	1645.49	1650.88	1691.91	1675.12	1684.34	1673.95	1674.32	1691.35	1702.05	1712.86
276.665985	1661.48	1691.08	1657.48	1680.94	1680.6	1686.57	1686.47	1668.21	1669.36	1674.78	1707.66	1673.95	1658.71	1667.68	1663.23	1680.96	1669.36	1691.94	1664.34	1672.12	1669.61	1669.97	1682.14	1691.27	1674.92	1687.05	1688.04	1703.73	1637.4	1645.19	1660.57	1669.91	1703.63	1675.1	1684.44	1679.09	1679.86	1701.17	1674.53	1649.65	1654.44	1686.26	1673.81	1685.66	1668.12	1674.88	1684.92	1696.7	1714.92
277.161987	1662.75	1697.01	1658.88	1680.69	1678.19	1688.46	1686.14	1672.01	1667.37	1672.7	1709.64	1675.82	1656.37	1669.77	1662.75	1679.53	1671.07	1693.95	1663.42	1671.06	1671.39	1667.01	1679.93	1686.45	1676.05	1685.63	1683.56	1703.99	1638.17	1647.54	1658.39	1665.72	1699.33	1676.57	1683.28	1680.6	1679.56	1699.08	1673.26	1642.6	1650.79	1689.89	1670.06	1684.1	1667.05	1674.09	1684.76	1699.07	1708.83
277.657013	1661.85	1696.35	1659.73	1679.29	1679.77	1687.53	1680.78	1673.07	1665.9	1677.28	1708.49	1676.09	1659.5	1670.71	1665.99	1677.78	1668.37	1692.8	1666.38	1669.1	1676.23	1670.04	1678.43	1687.42	1674.22	1689.78	1685	1702.75	1641.76	1651.43	1657.14	1670.75	1699.99	1673.79	1682.68	1675.4	1676.81	1699.53	1675.46	1641.12	1649.01	1688.76	1670.32	1685.7	1665.16	1670.63	1683.96	1697.49	1711.78
278.152008	1664.08	1694.73	1656.64	1679.99	1677.05	1682.66	1681.91	1671.3	1663.49	1676	1706.21	1675.61	1659.04	1670.09	1663.48	1679.46	1667.52	1694.12	1662.01	1665.08	1668.59	1664.76	1677.04	1684.53	1672.82	1689.08	1682.33	1700.61	1643	1645.96	1658.86	1668.41	1700.56	1675.05	1682.41	1678.74	1675.34	1708.23	1675.17	1647.26	1653.41	1685.29	1671.28	1688.99	1666.25	1674.42	1686.58	1696.92	1712.03
278.647003	1662.95	1693.47	1655.03	1677.4	1677.04	1683.32	1682.71	1671.31	1666.94	1673.94	1706.39	1676.79	1660.56	1669.84	1661.77	1677.46	1667.38	1694.06	1668.13	1665.81	1675.46	1665.99	1680.39	1687.27	1676.08	1685.15	1685.12	1701.77	1644.81	1645.1	1657.22	1666.88	1701.65	1677.19	1680.69	1677.68	1677.41	1699.97	1674.86	1642.74	1652.2	1685.2	1671.03	1686.53	1666.56	1670.93	1685.86	1694.37	1710.74
279.141998	1661.19	1695.48	1655.14	1680.21	1677.17	1683.52	1683.74	1670.36	1667.28	1670.18	1706.7	1675.75	1659.26	1670.16	1663.94	1677.39	1670.72	1693.32	1662.21	1667.03	1673.14	1668.63	1675.67	1686.36	1675.83	1692.88	1682.81	1700.2	1639.1	1649.14	1658.51	1667.42	1697.13	1675.17	1681.46	1678.49	1677.57	1697.62	1674.88	1646.05	1650.22	1686	1671.09	1684.39	1669.41	1670.42	1687.64	1694.21	1709.3
279.638000	1664.96	1694.05	1656.67	1680.69	1680.27	1684.66	1683.91	1664.67	1664.76	1677.49	1707.22	1677.28	1659.13	1672.36	1662.61	1679.99	1670.94	1691.25	1662.23	1666.83	1668.47	1665.68	1675.46	1683.59	1673.95	1680.88	1682.95	1698.07	1641.02	1643.57	1657.05	1664.45	1699.91	1673.45	1681.91	1676.38	1675.39	1698.55	1674.47	1645.53	1650.71	1686.85	1672.34	1682.81	1667.07	1673.9	1683.51	1695.59	1706.49
280.132996	1659.43	1697.68	1653.82	1680.18	1678.07	1685.71	1681.69	1670.55	1668.22	1672.47	1705.25	1672.88	1658.33	1667.88	1664.51	1675.57	1670.11	1691.86	1665.96	1662.74	1671.65	1665.8	1678.03	1682.55	1672.15	1679.76	1680.39	1699.88	1643.64	1649.22	1655.16	1667.97	1699.82	1673.34	1679.67	1675.34	1673.51	1701.18	1674.81	1643.37	1649.92	1685.6	1670.43	1680.99	1664.38	1670.89	1684.92	1697.14	1710.63
280.627991	1662.94	1696.52	1658.05	1678.12	1675.32	1681.47	1683.92	1669.71	1664.05	1672.5	1705.17	1678.22	1657.79	1669.21	1666.27	1681.21	1669.74	1688.19	1663.08	1668.99	1672.49	1667.33	1675.13	1684.87	1673.71	1686.97	1679.28	1699.15	1639.76	1648.46	1654.78	1666.67	1700.42	1675.1	1681.19	1677.22	1671.95	1700.97	1676.92	1650.02	1650.66	1684.01	1668	1686.22	1663.95	1670.36	1681.86	1700.42	1711.12
281.122986	1661.89	1691.15	1655.91	1680.64	1676.27	1682.31	1681.69	1665.96	1668.95	1668.7	1706.29	1673.28	1663.82	1670.29	1663.36	1680.82	1667.32	1689.03	1658.97	1666.17	1670.57	1664.46	1681.46	1687.92	1673.1	1683.73	1683.11	1698.55	1641.81	1649.37	1656.82	1666.26	1697.48	1677.6	1679.04	1673.34	1675.85	1699.08	1672.12	1643.28	1647.89	1686.9	1668.57	1683.58	1668.4	1672.3	1688.6	1692.38	1709.87
281.618988	1659.17	1695.29	1657.06	1681.81	1676.01	1683.18	1684.29	1668.04	1663.45	1671.24	1704.76	1672.97	1658.77	1666.76	1661.56	1679.43	1671.26	1691.68	1662.9	1665.27	1671.04	1668.96	1680.64	1683.85	1674.97	1683.29	1682.07	1696.13	1636.52	1645.23	1655.32	1664.18	1694.97	1675.16	1681.33	1675.19	1675.23	1699.52	1670.35	1647.77	1647.38	1683.55	1670	1682.92	1667.16	1671.13	1683.54	1694.59	1708.22
282.114014	1661.37	1694.68	1657.17	1681.64	1675.05	1686.53	1683.37	1669.97	1666.68	1669.59	1706.04	1679.16	1656.12	1667.06	1666.06	1679.18	1670	1689.1	1665.79	1664.58	1673.85	1665.11	1680.55	1686.81	1675.53	1681.1	1684.59	1697.09	1640.5	1650.82	1655.52	1664.83	1698.02	1677.77	1683.64	1674.56	1675.78	1702.01	1673.44	1643.98	1650.67	1687.54	1667.68	1684.53	1666.49	1673.49	1685.72	1691.53	1708.38
282.609009	1664.07	1692.25	1658.42	1679.21	1670.15	1685.65	1682.99	1668.03	1666.6	1673.29	1703.22	1674.74	1657.86	1670.32	1661.78	1677.49	1669.9	1691.01	1660.55	1668.05	1673.01	1669.7	1676.82	1684.49	1672.41	1684.91	1681.04	1698.75	1641.02	1643.97	1653.38	1663.36	1698.48	1677.21	1678.78	1678.08	1674.59	1702.26	1671.85	1645.14	1649.54	1681.83	1669.06	1682.01	1666.63	1667.31	1684.72	1695.04	1709.38
283.104004	1659.62	1692.09	1658.66	1680.74	1676.2	1683.3	1680.68	1665.34	1663.4	1670.99	1706.42	1673.72	1657.06	1666.26	1657.6	1677.1	1669.47	1690.69	1661.81	1666.03	1668.52	1668.25	1679.61	1688.04	1672.77	1682.51	1678.21	1696.68	1638.57	1645.29	1655.44	1662.54	1699.31	1671.39	1680.18	1672.68	1676.94	1696.68	1678.83	1645.98	1652.4	1685.52	1672.21	1687.99	1664.47	1674.13	1684.59	1695.13	1708.72
283.598999	1664.86	1699.53	1659.65	1682.17	1679.52	1688.54	1692.54	1672.27	1666.99	1674.86	1713.75	1679.66	1659.19	1671.21	1663.45	1682.32	1669.97	1703.75	1663.16	1666.38	1673.56	1669.97	1678.74	1690.67	1671.09	1689.94	1681.99	1710.31	1639.6	1648.28	1651.26	1670.03	1698.3	1674.87	1680.77	1679.17	1676.52	1708.21	1677.13	1645.47	1651.55	1682.67	1668.94	1686.71	1669.08	1675.23	1685.99	1715.14	1725.64
284.095001	1667.7	1718.88	1675.57	1711.19	1707.57	1717.32	1729.19	1687.46	1677.85	1700.06	1764.38	1701.72	1675.58	1681.9	1674.05	1707.22	1684.06	1750.32	1682.32	1682.88	1690.01	1678.91	1706.45	1715.86	1691.76	1726.17	1713.65	1752.47	1652.6	1658.53	1668.39	1690.47	1723.12	1693.97	1707.38	1706.09	1704.11	1754.71	1699.58	1655.77	1662.65	1708.62	1685.93	1715.58	1683.42	1695.81	1723.81	1757.59	1770.38
284.589996	1674.37	1752.6	1691.92	1735.95	1737.61	1744.94	1755	1707.92	1698.64	1728.31	1804.8	1716.36	1692.64	1702.11	1684.77	1733.01	1692.14	1781.64	1706.45	1709.09	1721.14	1697.13	1727.16	1736.12	1711.31	1748.42	1741.77	1798.39	1664.79	1670.92	1690.21	1711.96	1758.11	1717.22	1730.82	1731.38	1726.65	1788.06	1719.14	1662.09	1676.54	1740.82	1705.96	1746.82	1697.78	1711.23	1749.46	1790.89	1802.99
285.084991	1677.07	1774.29	1708.02	1753.79	1751.67	1763.1	1772.03	1720.49	1708.06	1736.97	1822.36	1737.97	1705.83	1712.14	1701.1	1747.29	1702.11	1801.49	1716.68	1729.06	1736.63	1705.57	1744.72	1758.58	1721.96	1767.65	1751.16	1824.09	1676.26	1676.99	1697.14	1727.55	1769.66	1732.71	1747.47	1753.81	1742.96	1808.88	1727.42	1669.56	1684.66	1767.61	1721	1763.55	1710.93	1727.01	1775.44	1818.97	1830.63
285.579987	1687.32	1797.69	1721.22	1766.03	1764.73	1778.84	1785.05	1726.94	1716.09	1747.72	1839.14	1747.61	1715.87	1725.1	1703.17	1765.31	1705.9	1818.64	1730.17	1744.4	1751.27	1713.42	1750.29	1773.04	1729.88	1782.69	1767	1851.8	1671.36	1684.11	1710.35	1735.8	1788.82	1738.64	1759.42	1767.45	1757.08	1826.51	1740.59	1679.58	1695.65	1779.36	1729.86	1776.44	1712.71	1736.36	1792.82	1840.64	1844.01
286.075012	1691.68	1802.93	1731.85	1778.14	1774.6	1791.84	1800.14	1738.91	1722.59	1761.07	1853.12	1753.17	1723.46	1731.95	1707.44	1775.81	1715.32	1839.81	1743.18	1752.94	1774.13	1724.49	1762.34	1776.73	1735.94	1795.03	1780.56	1864.68	1680.07	1691.59	1720.51	1752.14	1801	1756.7	1769.01	1779.3	1766.03	1840.08	1749.24	1684.3	1697.88	1801.9	1737.18	1793.53	1724.23	1748.78	1808.85	1859.39	1862.86
286.571014	1689.14	1823.89	1739.73	1788.31	1788.47	1806.72	1811.33	1749.85	1722.04	1766.78	1861.09	1763.18	1733.42	1744.27	1717.55	1781.64	1718.9	1851.49	1748.4	1768.03	1781.84	1732.58	1774.28	1791.54	1743.81	1810.06	1790.73	1885.16	1687.76	1700	1728.83	1766.25	1810.34	1763.6	1780.01	1787.79	1772.08	1854.01	1759.06	1696.12	1706.15	1814.99	1748.19	1808.32	1730.4	1757.43	1822.58	1874.42	1876.03
287.066010	1690.04	1835.83	1752.68	1795.81	1792.47	1820.33	1822.96	1754.55	1731.17	1777.9	1875.2	1769.82	1737.58	1747.83	1720.97	1790.36	1723.97	1863.82	1760.03	1775.82	1788.82	1735.46	1782.66	1802.77	1752.36	1814.73	1805.84	1897.55	1685.4	1702.86	1732.22	1764.87	1819.73	1771.62	1788.77	1796.3	1782.56	1864.36	1773.01	1700.09	1709.8	1818.85	1748.7	1810.81	1730.9	1761.48	1830.23	1877.05	1883.18
287.561005	1695.92	1846.59	1755.6	1802.7	1805.47	1822.22	1825.58	1759.12	1741	1786.47	1885.54	1783	1748.18	1752.3	1721.92	1802.67	1729.91	1870.91	1763.21	1778.9	1799.91	1747.88	1793.74	1810.94	1760.23	1828.86	1807.88	1901.15	1691.36	1708.8	1737.87	1773.88	1834.28	1777.01	1796.96	1809.26	1787.77	1879.42	1776.64	1701.56	1720.16	1826.11	1762.1	1821.51	1740.82	1769.74	1841.47	1903.53	1901.78
288.056000	1699.52	1844.65	1765.53	1810.62	1805.59	1836.04	1841.23	1767.38	1742.87	1795.3	1900.95	1783.41	1755.4	1763.98	1734.32	1813.01	1733.01	1887.47	1771.32	1793.14	1809.89	1746.57	1796.97	1820.03	1763.09	1836.45	1819.89	1927.04	1697.19	1708.65	1742.73	1786.62	1835.72	1781.43	1802.24	1820.74	1797.87	1891.03	1789.4	1702.4	1719.66	1834.28	1767.68	1837.94	1749.59	1780.72	1856.17	1917.72	1910.95
288.550995	1706.52	1852.19	1768.08	1815.99	1821.59	1835.31	1839.78	1770.13	1743.49	1795.29	1900.97	1793	1755.41	1761.66	1735.08	1813.03	1732.8	1894.86	1774.79	1801.18	1813.18	1753.05	1804.16	1824.51	1766.37	1846.54	1830.01	1928.53	1706.1	1716.27	1745.9	1791.49	1840.82	1790.49	1806.4	1824.49	1804.82	1898.57	1795.64	1713.49	1729.8	1839.09	1773.24	1840.78	1747.07	1782.31	1867.72	1928.11	1919.29
289.046997	1705.65	1867.03	1773.74	1826.12	1820.17	1847.68	1849.58	1775.18	1748.24	1802.75	1905.2	1794.55	1764.99	1766.28	1735.53	1819.1	1741.07	1901.94	1784.61	1810.76	1819.11	1755.45	1810.05	1832.55	1771.44	1852.94	1844.41	1933.83	1710.29	1716.2	1747.99	1797.46	1850.69	1788.86	1818.47	1834.19	1807.28	1913.52	1796.55	1710.4	1732.76	1845.78	1774.74	1853.17	1748.59	1789.68	1873.95	1935.13	1932.7
289.541992	1705.13	1875.21	1782.09	1826.58	1826.52	1847.05	1862.36	1780.07	1756.22	1811.43	1916.05	1801.28	1767.91	1772.01	1738.77	1824.17	1745.34	1908.2	1782.58	1809.95	1828.09	1763.61	1815.8	1832.03	1778.19	1859.54	1848.03	1951.77	1710.98	1721.47	1757.53	1809.66	1856.6	1797.43	1822.5	1840.22	1818.19	1921.39	1806.27	1712.74	1733.76	1855.13	1781.2	1859.08	1752.4	1796.17	1878.17	1948.53	1946.29
290.036987	1705.61	1887.63	1785.42	1834.14	1831.84	1856.92	1859.82	1781.15	1753.28	1808.89	1925.57	1807.41	1774.36	1772.48	1745.22	1825.46	1747.74	1922.43	1793.81	1813.68	1830.67	1761.04	1825.74	1837	1778.36	1863.99	1850.96	1955.72	1712.1	1729.89	1760.18	1817.79	1861.04	1802.26	1827.68	1847.52	1819.99	1925.92	1813.42	1714.21	1736.44	1851.84	1788.22	1858.29	1755.42	1794.38	1887.36	1952.25	1943.05
290.532013	1706.14	1881.61	1791.94	1840.68	1839.31	1865.01	1868.79	1789.1	1759.59	1822.56	1934.51	1814.01	1776.04	1776.55	1743.12	1834.82	1752.94	1924.26	1797.18	1811.45	1835.27	1764.8	1827.29	1841.69	1782.35	1868.5	1856.97	1971.01	1714.93	1734.16	1761.4	1816.93	1863.06	1813.94	1835.81	1853.99	1826.11	1931.52	1818.01	1721.7	1741.67	1861.55	1792.32	1869.82	1761.37	1800.41	1889.71	1968.16	1958.43
291.027008	1707.39	1894.19	1792.02	1840.84	1837.61	1866.89	1879.49	1794.89	1758.6	1822.14	1946.84	1816.39	1780.03	1785.4	1751.18	1842.42	1751.8	1929.7	1802.01	1823.19	1835.56	1769.3	1826.17	1847.63	1789.49	1872.38	1858.21	1965.37	1718.05	1734.43	1765.56	1819.95	1874.17	1808.23	1837.36	1858.52	1825.47	1935.82	1819.55	1730.23	1747.07	1862.46	1793.91	1867.49	1765.42	1809.34	1892.4	1973.2	1955.42
291.523010	1712.95	1890.91	1796.15	1847.38	1846.71	1871.19	1872.26	1791.26	1765.28	1825.66	1935.89	1814.14	1780.18	1786.17	1752.94	1843.08	1753.79	1932.2	1798.92	1824.37	1835.41	1774.08	1825.71	1840.29	1787.49	1871.5	1861.6	1971.08	1720.9	1732.94	1766.43	1817.29	1874.52	1814.47	1840.45	1861.4	1827.58	1945.44	1827.18	1722.47	1750.32	1863.63	1796.35	1877.69	1762.18	1812	1899.05	1974.83	1963.67
292.018005	1713.83	1898.21	1803.45	1843.47	1851.2	1875.65	1880.22	1792.47	1773.03	1823.53	1945.3	1817.47	1785.33	1790.66	1757.01	1845.1	1756.97	1943.48	1803.12	1825.58	1844.22	1769.84	1832.92	1850.73	1788.78	1874.19	1862.93	1975.01	1720.45	1731.27	1765.82	1829.5	1874.25	1821.56	1839.28	1869.97	1831.96	1940.68	1826.62	1721.6	1754.02	1868.28	1801.41	1881.57	1762.1	1814.17	1898.38	1980.8	1960.91
292.513000	1711.11	1905.52	1798.75	1851.68	1850.57	1876.41	1885.09	1793.12	1765.73	1830.43	1948.32	1821.83	1785.82	1792.75	1754.68	1848.67	1757.18	1942.47	1806.36	1829.53	1838.85	1779.33	1836.74	1855.1	1788.33	1882.64	1869.25	1979.09	1716.67	1734.23	1773	1833.58	1884.67	1821.97	1841.74	1871.32	1838.3	1947.82	1826.27	1729.56	1753.65	1867.36	1806.07	1879.86	1765.12	1812.62	1905.67	1983.03	1963.96
293.007996	1710.71	1901.65	1803.41	1849.87	1851.76	1878.37	1881.87	1796.72	1769.31	1827.81	1950.8	1821.47	1789.71	1796.86	1752.4	1846.01	1759.72	1944.92	1810.82	1830.31	1843.71	1778.29	1842.97	1856.56	1789.18	1888.36	1866.96	1978.57	1723.74	1741.53	1768.95	1827.99	1884.82	1822.86	1838.24	1871.77	1833.37	1959.19	1833.77	1729.79	1752.64	1872.68	1804.74	1886.49	1767.1	1812.33	1904.21	1996.41	1969.97
293.503998	1712.96	1904.63	1804.32	1847.95	1854.21	1879.26	1885.27	1798.06	1765.69	1834.6	1951.28	1833.3	1790.27	1795.96	1758.34	1848.28	1755.59	1949.61	1807.04	1827.35	1847.41	1775.16	1834.01	1860.92	1793.69	1890.83	1873.72	1991.77	1726.1	1737.92	1775.66	1835.8	1884.83	1819.87	1846.44	1872.03	1837.2	1964.57	1837.15	1734.72	1757.28	1877.23	1809.44	1893.82	1775.44	1812.91	1908.01	1999.29	1969.87
293.998993	1712.55	1911.25	1808.09	1852.73	1850.77	1880.68	1895.76	1795.27	1771.88	1840.64	1962.03	1823.57	1790.05	1802.56	1756.88	1851.11	1761.74	1952.44	1809.47	1829.56	1848.58	1782.24	1837.99	1864.38	1793.41	1887.77	1880.52	2001.39	1727.1	1739.39	1773.92	1837.39	1882.85	1824.7	1845.95	1868.35	1838.86	1956.09	1844.28	1730	1754.56	1873.77	1807.29	1888.16	1771.64	1816.09	1916.56	1997.78	1970.08
294.493988	1713.88	1916.76	1807.69	1853.73	1858.65	1886.2	1888.87	1798.35	1773.49	1830.96	1961.71	1831.78	1787.59	1801.58	1762.43	1857.24	1764.28	1964.37	1813.31	1836.78	1844.87	1781.39	1836.75	1860.51	1796.58	1897.87	1884.72	1993.73	1725.45	1740.96	1774.47	1836.54	1891.55	1826.57	1851.23	1874.78	1839.76	1963.75	1841.73	1736.28	1759.05	1877.46	1812.62	1894.95	1771.92	1818.21	1913.85	1991.86	1973.7
294.989014	1712.25	1918.03	1807.74	1865.05	1860.47	1887.87	1900.08	1808.54	1775.73	1839.86	1960.41	1825.14	1793.81	1807.35	1765.09	1863.64	1766.02	1959.68	1813.08	1836.47	1854.43	1780.74	1847.41	1866.51	1800.78	1900.79	1882.49	1995.97	1728.45	1742.39	1782.23	1833.78	1894.39	1830.06	1853.06	1882.22	1838.92	1967.97	1847.42	1733.16	1759.79	1881.06	1819.82	1898.87	1772.48	1822.19	1911.94	2000.01	1979.64
295.484009	1720.15	1914.32	1812.75	1861.1	1861.33	1891.39	1903.38	1810.06	1775.09	1843.89	1969.91	1831.43	1792.54	1805.78	1764.53	1856.03	1765.86	1964.68	1820.4	1835	1855.78	1785.8	1850.96	1868.27	1803.06	1895.18	1880.71	2005.45	1730.21	1746.37	1775.92	1837.47	1893.66	1827.48	1855.22	1881.12	1849.25	1965.69	1846.46	1742.95	1765.18	1884.63	1813.91	1896.52	1776.74	1822.28	1916.77	2004.43	1984.5
295.980011	1716.12	1920.16	1810.28	1861.58	1859.32	1893.09	1904.44	1811.06	1780.38	1845.46	1974.3	1831.92	1796.08	1804.59	1763.49	1862.85	1768.54	1965.67	1817	1840.36	1861.03	1790.45	1854.38	1863.21	1802.76	1907.37	1886.88	2010.21	1733.55	1744.68	1779.35	1841.8	1894.81	1834.36	1856.83	1883.05	1852.2	1979.32	1842.62	1737.37	1764.69	1887.82	1819.59	1905.78	1783.85	1822.91	1920.33	2005.8	1993.24
296.475006	1719.01	1931.61	1809.42	1867.32	1866.87	1892.55	1904.53	1814.8	1777.94	1841.25	1971.18	1840.59	1797.32	1807.6	1768.83	1857.03	1769.24	1969.79	1813.77	1843.91	1857.76	1787.2	1851.88	1874.36	1802.41	1900.44	1890.16	2006.72	1729.98	1748.25	1782.01	1847.03	1903.35	1835.79	1857.13	1884.82	1842.96	1972.57	1856.31	1738.44	1757.88	1886.31	1820.97	1905.51	1779.27	1829.16	1927.77	2014.62	1998.7
296.970001	1718.98	1931.23	1820.25	1869.45	1872.99	1899.32	1908.28	1818.57	1780.85	1852.53	1982.33	1833.54	1803.53	1815.14	1768.9	1869.36	1773.15	1972.2	1825.69	1842.17	1864.7	1796.39	1859.03	1878.26	1809.97	1912.1	1887.89	2016.68	1736.76	1748.3	1780.65	1843.67	1906.11	1838.69	1861.08	1895.7	1852.27	1991.65	1857.31	1740.6	1762.84	1890.78	1827.21	1908.84	1781.53	1827.63	1923.19	2014.96	2000.01
297.464996	1715.33	1936.52	1820.9	1873.45	1869.91	1908.98	1912.95	1820.28	1786.67	1852.84	1990.54	1846.25	1810.18	1825.84	1772.06	1871.51	1774.71	1980.75	1828.97	1846.28	1867.08	1799.74	1859.67	1876.5	1807.83	1914.72	1898.69	2032.09	1736.14	1754.24	1793.27	1853.43	1902.6	1845.77	1862.83	1889.61	1856.63	1994.43	1864.68	1740.63	1766.18	1894.3	1824.36	1913.43	1781.25	1830.69	1937.26	2020.47	2000.55
297.959991	1722.05	1937.16	1820.09	1871.65	1876.2	1901.09	1906.87	1819.34	1788.6	1854.72	1989.91	1844.51	1807.63	1819.15	1769.4	1875.82	1770.36	1979.86	1828.55	1851.27	1874.24	1799.99	1865.91	1872.28	1810.95	1909.08	1895.96	2018.04	1730.67	1748.24	1789.92	1855.75	1913.56	1844.91	1865.14	1898.95	1860.61	1995.87	1865.33	1745.14	1771.29	1894.18	1828.91	1905.62	1785.74	1832.58	1935.01	2025.17	2004.39
298.455994	1722.24	1937.25	1819.31	1876.43	1874.73	1902.91	1907.86	1819.75	1783.12	1860.68	1987.58	1843.08	1807.37	1823.71	1776.68	1872.11	1774.82	1977.55	1823.42	1854.45	1871.66	1795.88	1857.97	1878.63	1813.33	1909.1	1890.19	2017.4	1736.57	1750.77	1785.87	1849.83	1906.27	1843.66	1869.56	1898.7	1853.81	1986.49	1856.53	1744.23	1771.86	1896.28	1825.05	1915.65	1782.15	1832.74	1939.23	2019.88	1992.26
298.950989	1718.68	1929.24	1821.61	1870.09	1873.51	1898.97	1905.27	1813.15	1780.17	1852.46	1986.41	1842.37	1805.94	1817.69	1772.66	1875.49	1771.37	1980.83	1825.84	1849.18	1863.2	1793.04	1857.33	1881.73	1809.87	1908.96	1896.44	2018.21	1734.17	1748.62	1782.92	1851.2	1905.07	1839.14	1869.53	1894.91	1853.91	1989.92	1862.53	1744.23	1771.73	1898.52	1828.39	1918.44	1779.41	1830.98	1930.04	2027.41	2009.79
299.446014	1719.1	1935.25	1817.36	1872.09	1869.04	1899.86	1909.85	1819.42	1781.91	1855.7	1983.83	1843.64	1805.97	1815.72	1766.62	1873.74	1776.4	1976.11	1829.03	1843.31	1866.92	1796.71	1861.93	1876.4	1814.4	1909.74	1892.92	2019.08	1733.98	1750.28	1786.56	1857.79	1910.12	1841.03	1864.04	1892.94	1853.05	1991.36	1857.05	1745.26	1775.16	1893.17	1828.15	1914.47	1782.55	1834.74	1926.78	2029.54	2002.49
299.941010	1720.58	1936.47	1819.66	1876.26	1874.35	1907.7	1911.09	1818.34	1784.21	1858.82	1986.41	1848.12	1809.19	1817.66	1766.56	1876.56	1781.05	1978.38	1832.27	1854.88	1863.3	1802.04	1858.21	1887.24	1809.27	1912.09	1896.48	2022.12	1735.17	1756.11	1789.43	1854.59	1909.54	1837.36	1870.96	1900.86	1856.9	1988.31	1862.99	1751.79	1770.02	1896.43	1831.09	1917.88	1787.9	1834.64	1932.87	2029.99	2000.84
300.436005	1718.11	1936.56	1821.56	1874.44	1872.85	1902.49	1914.24	1818.03	1780.69	1862.25	1988.59	1841.42	1808.94	1825.6	1776.42	1876.97	1774.42	1979.52	1829.39	1857.26	1867.53	1804.5	1863.57	1879.35	1811.05	1922.67	1904.87	2024.31	1739.24	1757.96	1786.64	1857.49	1913.3	1854.29	1869.01	1896.32	1861.24	1996.43	1862.68	1745.26	1772.39	1899.01	1834.12	1918.04	1787.97	1837.76	1935.1	2023.42	2001.22
300.932007	1717.63	1940.49	1819.6	1877.09	1876.44	1907.73	1914.27	1821.9	1786.47	1857.25	1993.45	1841.32	1810.51	1822.7	1770.16	1874.99	1775.99	1988.87	1826.03	1849.58	1874.82	1800.46	1870.04	1882.21	1815.46	1922.92	1899.32	2023.4	1731.12	1754.27	1786.75	1855.41	1916.58	1849.95	1874.81	1904.14	1862.41	1992.34	1864.21	1747.91	1771.42	1899.89	1833.78	1915.7	1787.56	1836.74	1944.04	2033.24	2009.45
301.427002	1721.49	1938.89	1825.77	1872.73	1877.51	1907.75	1918.53	1817.91	1786.27	1860.22	1991.58	1845.09	1807.28	1825.79	1775.4	1876.39	1778.34	1992.68	1829	1852.45	1870.62	1799.33	1861.82	1886.36	1811.27	1917.03	1908.55	2029.53	1738.14	1752.13	1787.68	1855.99	1919.13	1850.22	1876.55	1902.84	1860.86	2000.34	1870.51	1747.98	1770.78	1900.31	1831.79	1914.96	1782.66	1839.27	1939.13	2029.49	2014.84
301.921997	1721.55	1944.95	1823.26	1883.62	1876.44	1904.03	1917.79	1822.55	1787.67	1862.79	1993.32	1850.7	1808.9	1821.58	1771.38	1880.72	1774.24	1982.04	1826.77	1851.12	1877.94	1796.26	1865.67	1881.21	1810.85	1925.6	1901.81	2025.72	1742.69	1752.76	1793.56	1857.32	1917.3	1848.3	1873.08	1897.86	1862.08	2000.34	1864.76	1751.81	1770.81	1897.83	1835.01	1915.14	1782.66	1842.07	1935.29	2041.93	2008.2
302.416992	1723.54	1937.47	1826.57	1879.56	1885.55	1913.6	1923.85	1824.35	1788.99	1856.18	1996.43	1847.38	1811.4	1826.73	1773.95	1878.53	1776.59	1996.87	1829.01	1850.59	1880.25	1801.49	1866.07	1882.72	1815.08	1921.88	1905.64	2027.12	1744.81	1758.95	1792.96	1861.05	1915.84	1854.52	1876.77	1915.95	1863.54	2003.97	1869.22	1749.65	1778.74	1900.69	1832.75	1922.04	1785.14	1833.69	1939.88	2039.64	2015.47
302.911987	1722.86	1945.59	1826.15	1878.34	1881.59	1909.98	1917.63	1826.69	1788.1	1854.11	1995.62	1843.71	1810.51	1832.82	1780.08	1873.06	1775.22	1991.43	1830.91	1855.95	1881.51	1805.64	1862.3	1888.95	1823.54	1920.85	1902.63	2027.61	1742.4	1758.81	1789.71	1868.95	1915.27	1858.56	1877.73	1912.06	1862.49	2004.29	1863.87	1747.28	1774.28	1904.33	1836.35	1925.86	1788.63	1838.81	1948.85	2042.71	2014.88
303.407990	1721.25	1943.37	1825.53	1882.17	1881.2	1907.81	1918.38	1830.81	1791.79	1866.01	1999.93	1845.8	1814.1	1831.42	1775.49	1878.6	1778.53	1996.93	1835.9	1856.58	1874.62	1801.04	1867.24	1886.22	1816.72	1925.68	1903.09	2036.17	1746.76	1759.9	1794.83	1869.09	1922.99	1854.31	1873.64	1908.64	1866.03	2009.69	1869.6	1756.09	1774.71	1908.24	1840.15	1924.7	1793.73	1840.41	1942.5	2040.38	2016.91
303.903015	1721.3	1949.88	1829.4	1881.47	1881.51	1909.9	1914.58	1826.56	1785.81	1860.61	1997.51	1849.49	1813.14	1834.39	1780.94	1888.46	1771.75	1993.56	1834.91	1859.27	1879.18	1800.63	1863.84	1890.28	1809.88	1924.15	1905.64	2028.49	1734.14	1757.75	1794.48	1864.09	1922.61	1860.25	1877.06	1906.97	1867.7	2009.51	1869.55	1750.95	1772	1907.74	1836.71	1928.6	1789.45	1841	1941.82	2048.53	2015.66
304.398010	1725.75	1948.44	1828.53	1877.44	1886.69	1909.81	1922.94	1824.12	1792.17	1864.41	2002.7	1844.49	1810.21	1828.62	1776.05	1878.68	1778.31	1990.62	1830.08	1854.18	1874.89	1799.63	1861.32	1886.64	1819.31	1921.59	1901.57	2024.44	1738.67	1758.52	1793.26	1863.95	1931.64	1855.1	1878.04	1905.77	1868.18	1997.38	1874.95	1752.09	1776.87	1905.33	1836.95	1921.73	1790.1	1844	1947.18	2041.12	2024.78
304.893005	1725.7	1944.13	1835.03	1889.61	1888.71	1914.23	1924.45	1827.4	1795.94	1870.36	2002.14	1853.43	1811.38	1831.12	1780.62	1881	1783.04	1995.79	1837.16	1857.36	1879.67	1806.08	1870.2	1887.71	1819.1	1930.91	1903.68	2037.81	1738.26	1758.38	1801.51	1864.93	1922.72	1858.75	1873.03	1907.05	1866.14	2005.74	1874.35	1752.86	1778.49	1906.36	1843.75	1928.39	1792.66	1841.24	1949.58	2049.13	2017.67
305.389008	1721.04	1954.52	1835.57	1890.43	1890.64	1918.08	1923.4	1837.74	1794.24	1869.86	2012.99	1853.49	1819.09	1837.16	1780.36	1889.92	1780.35	2009.6	1838.14	1862.92	1883.06	1807.32	1876.37	1894.56	1827.14	1937.54	1909.01	2039.95	1748.83	1762.37	1799.53	1863.17	1932.19	1854.78	1877.86	1907.52	1867.33	2007.18	1875.59	1755.47	1776.45	1909.53	1843.78	1929.78	1791.89	1844.16	1947.54	2041.89	2026.14
305.884003	1721.17	1956.13	1837.81	1884.44	1888.87	1912.09	1928.35	1832.79	1796.47	1866.21	2005.5	1851.62	1815.47	1837.46	1786.1	1887.33	1778.68	2005.34	1838.38	1862.73	1878.23	1805.3	1872.45	1900.33	1824.5	1932.59	1905.83	2040.51	1744.62	1760.85	1797.47	1865.86	1930.33	1854.91	1879.44	1915.73	1867.42	2020.38	1877.31	1759.37	1777.75	1909.08	1837.93	1926.42	1793.32	1848.66	1952.82	2048.53	2023.16
306.378998	1725.19	1952.59	1833.4	1884.35	1891.68	1916.37	1923.67	1829.81	1791.85	1865.96	2012.47	1855.89	1813.85	1831.45	1778.52	1889.42	1777.67	2004.72	1847.27	1865.37	1879.91	1801.3	1875.79	1893.24	1822.45	1935.26	1910.97	2035.85	1745.67	1760.89	1799.62	1868.32	1925.51	1856.43	1884.82	1909.03	1868.3	2006.51	1871.15	1749.86	1773.54	1911.31	1836.74	1932.17	1790.19	1845.11	1952.13	2048.95	2021.78
306.873993	1723.11	1957.53	1835.43	1888.62	1886.64	1918.56	1927.91	1833.79	1795.04	1868.24	2011.62	1853.49	1818.6	1836.38	1777.14	1889.04	1781.48	2005.15	1843.42	1863.38	1878.91	1808.51	1874.54	1895.77	1823.71	1937.74	1912.13	2044.08	1745.62	1760.42	1799.05	1870.33	1930.76	1862.68	1880.95	1912.75	1869.73	2012.52	1872.87	1758.88	1774.93	1916.8	1850.36	1931.68	1793.33	1846.24	1947.5	2061.49	2032.86
307.368988	1724.74	1957.88	1837	1889.97	1887.25	1920.55	1927.82	1835.93	1793.21	1870.76	2023	1850.45	1817.41	1835.91	1783.17	1882.86	1780	2005.06	1844.27	1862.86	1889.8	1808.84	1875.26	1893.42	1824.06	1940.18	1915.93	2044.08	1748.83	1763.38	1800.29	1870.53	1935.25	1863.13	1882.32	1915.78	1868.09	2014.87	1879.15	1752.81	1777.34	1916.02	1845.45	1938.79	1794.01	1846.56	1951.29	2054.07	2033.21
307.864990	1725.2	1955	1833.56	1888.94	1884.15	1915.23	1919.73	1831.88	1798.21	1864.54	2020.33	1850.54	1820.69	1836.75	1781.04	1886.35	1778.39	2008.6	1840.61	1864.45	1885.84	1807.22	1880.32	1893.01	1824.68	1938.87	1914.59	2042.47	1745.83	1764.92	1803.95	1874.99	1930.08	1862.6	1884.82	1916.58	1868.16	2010.52	1874.68	1753.98	1781.78	1912.61	1842.79	1937.92	1795.25	1849.42	1956.72	2045.57	2036.03
308.359985	1722.93	1961.12	1839.4	1895.81	1895.21	1925.04	1923.12	1836.63	1794.32	1873.79	2016.95	1858.28	1817.29	1842.82	1781.12	1892.65	1780.11	2006.79	1845.71	1864.54	1882.66	1807.47	1874.29	1898.68	1824.9	1935.12	1913.65	2044.2	1746.95	1766.49	1801.21	1875.93	1932.2	1865.9	1884.04	1915.04	1876.86	2016.81	1880.81	1753.28	1783.28	1923.61	1847.03	1937.94	1797.48	1848.57	1950.32	2053.17	2029.88
308.855011	1726.9	1960.44	1840.03	1895.18	1891.69	1926.29	1932.47	1828.82	1794.36	1865.85	2012.29	1855.79	1819.54	1836.65	1784.77	1889.61	1782.76	2006.38	1841.18	1869.12	1884.08	1812.7	1877.3	1899.26	1826.9	1928.95	1923.53	2053.8	1750.12	1763.33	1803.58	1875.03	1939.87	1866.62	1880.12	1919.61	1873.23	2020.9	1884.33	1751.91	1785.12	1914.55	1846.41	1938.57	1793.44	1850.36	1955.69	2059.91	2033.03
309.350006	1723.77	1961.32	1837.84	1896.58	1894.03	1921.59	1938.63	1829.61	1799.33	1874.59	2021.03	1861.46	1821.05	1840.79	1783.6	1893.88	1781.88	2016.22	1843.27	1870.45	1884.2	1801.39	1879.55	1900.28	1822.28	1941.32	1916.97	2044.13	1742.83	1761.58	1806.04	1872.03	1932.81	1865.64	1894	1917.61	1873.97	2020.31	1879.53	1749.12	1782.78	1924.09	1853.61	1940.18	1795.15	1851.36	1954.06	2060.04	2033.57
309.845001	1727.64	1958.99	1837.49	1889.39	1897.69	1922.46	1933.4	1836.6	1798.87	1872.56	2022.88	1860.67	1820.9	1843.26	1786.6	1899.25	1782.61	2018.69	1850.21	1871.46	1893.68	1806.88	1884.36	1898.85	1822.96	1939.01	1913.63	2039.59	1747.64	1768.8	1797.6	1873.61	1930.76	1869.06	1884.63	1921.86	1874.58	2020.83	1878.32	1760.42	1779.95	1914.46	1849.72	1939.55	1800.27	1853.57	1953.63	2067.75	2029.62
310.341003	1724.21	1961.27	1836.72	1884.65	1888.83	1923.63	1933.19	1838.28	1797.12	1872.81	2025.67	1857.24	1825.77	1842.62	1786.38	1892.94	1781.49	2011.92	1846.65	1874.1	1891.43	1816.49	1884.57	1904.68	1827.54	1949.64	1918.93	2046.15	1742.17	1765.68	1804.96	1876.41	1935.89	1870.21	1891.58	1920.29	1874.25	2023.17	1880.04	1758.98	1779.54	1918.9	1849	1940.14	1795.84	1856.14	1953.67	2060.12	2035.46
310.835999	1728.6	1970.12	1840.65	1892.36	1889.33	1927.94	1925.78	1832.42	1800.83	1873.66	2015.3	1856.86	1825.59	1844.46	1777.4	1894.65	1784.68	2018.86	1855.4	1872.59	1887.13	1807.68	1879.33	1903.54	1831.82	1942.42	1922.12	2050.07	1746.67	1765.71	1805.75	1880.72	1937.73	1863.4	1886.12	1924.43	1871.52	2023.52	1881.82	1756.67	1780.92	1914.98	1849.05	1938.32	1793.22	1853.86	1953.65	2052.88	2032.01
311.330994	1725.93	1967.57	1845.52	1902.61	1898.19	1933.54	1935.42	1837.46	1794.76	1876.34	2026.25	1858.76	1827.04	1843.99	1784.82	1893.88	1784.82	2012.56	1850.84	1871.56	1891.22	1811.5	1880.39	1904.76	1828.31	1946.87	1917.93	2047.44	1744.69	1764.87	1803.49	1876.51	1931.37	1863.27	1889.78	1920.74	1874.25	2010.03	1882.26	1759.05	1780.64	1919.29	1848.76	1939.82	1797.63	1850.69	1958.62	2058.59	2032.64
311.825989	1726.99	1967.04	1838.85	1898.95	1895.44	1925.99	1943.77	1839.89	1797.97	1878.54	2032.16	1865.66	1825.13	1847.18	1788.57	1899.15	1783.2	2012.91	1842.38	1870.26	1899.41	1811.83	1881.54	1902.09	1820.12	1943.03	1912.77	2052.39	1746.31	1770.44	1801.77	1874.04	1941.47	1858.97	1892.45	1928.48	1877.34	2023.65	1879.55	1758.26	1784.76	1920.95	1850.64	1942.22	1795.52	1850.54	1956.62	2059.39	2038.01
312.321014	1728.19	1962.32	1838.47	1901.75	1897.36	1925.86	1926.19	1833	1802.73	1870.66	2017.91	1858.82	1816.73	1839.02	1784.32	1898.29	1784.12	2011.51	1854.35	1873.29	1888.49	1810.92	1878.39	1900.72	1824.15	1943.59	1919.47	2048.56	1749.19	1766.8	1811.35	1877.21	1939.64	1868.08	1891.19	1924.58	1874.65	2024.13	1879.68	1756.12	1783.32	1921.6	1853.06	1943.48	1795.36	1850.66	1958.26	2055.62	2029.2
312.816986	1729.32	1970.48	1839.81	1897.6	1887.88	1930.81	1943.97	1836.15	1804.58	1875.97	2026.26	1864.12	1826.95	1844.45	1786.14	1902.67	1785.76	2022.79	1851.7	1872.04	1893.27	1810.32	1882.66	1907.77	1827.27	1952.78	1924.25	2047.35	1746.31	1762.52	1803.75	1881.55	1938.02	1865.68	1894.76	1919.53	1884.78	2027.25	1878.47	1753.49	1783.78	1923.28	1849.31	1945.29	1793.56	1847.9	1963.6	2058.59	2032.91
313.312012	1727.4	1967.08	1836.81	1900.19	1899	1929.71	1937.78	1838.57	1796.58	1873.88	2017.62	1857.78	1823.37	1840.84	1786.17	1896.36	1785.34	2017.53	1849.19	1865.28	1896.08	1820.72	1883.84	1898.99	1829.95	1944.08	1916.57	2054.51	1746.21	1768.05	1807.83	1879.95	1940	1868.38	1891.65	1915.29	1869.92	2021.29	1883.68	1758.81	1779.87	1915.59	1851.99	1942.18	1800.14	1849.33	1953.47	2056.24	2029.3
313.807007	1730.81	1969	1847.11	1900.09	1895.04	1929.23	1943.5	1840.82	1795.95	1886.82	2027.84	1861.22	1821.94	1843.34	1785.53	1897.36	1787.21	2020.33	1849.42	1867.42	1890.86	1813.82	1879.68	1908.13	1832.03	1951.14	1921.37	2050.65	1749.17	1763.86	1804.86	1884.03	1938.51	1874.45	1889.59	1932.52	1874.54	2023.06	1883.87	1757.14	1786.95	1920.52	1853.7	1941.88	1799.03	1851.93	1951.81	2066.11	2034.22
314.302002	1729.1	1966.95	1852.1	1899.64	1897.8	1931.59	1942.15	1838.87	1803.05	1880.53	2026.87	1867.78	1820.6	1848.85	1786.48	1893.43	1786.01	2023.63	1852.51	1872.06	1895.39	1813.36	1885.97	1905.82	1832.4	1951.94	1921.23	2055.67	1745.55	1767.16	1802.55	1879.18	1940.25	1867.13	1896.6	1922.39	1882.71	2026.77	1885.62	1756.95	1791.39	1921.23	1850.93	1942.25	1797.37	1851.79	1950.05	2061.21	2042.59
314.796997	1728.63	1970.75	1846.38	1902.55	1904.2	1930.66	1940.62	1842.82	1798.77	1884.84	2026.07	1864.01	1830.29	1847.33	1786.84	1904.57	1784.2	2017.46	1854.87	1873.37	1890.81	1812	1890.99	1912.69	1832.15	1943.69	1925.73	2052.61	1744.95	1759.33	1803.53	1881.68	1941.8	1873.55	1896.33	1927.77	1877.05	2026.78	1879.01	1755.58	1787.89	1925.85	1852.45	1948.08	1798.86	1851.51	1959.36	2064.59	2036.11
315.292999	1729.4	1976.87	1842.72	1902.06	1897.17	1937.44	1930.05	1838.26	1803.44	1879.84	2032.08	1861.61	1825.54	1850.61	1787.03	1893.58	1787.7	2017.48	1851.83	1878.23	1890.85	1822.08	1891.86	1910.65	1833.35	1948.77	1923.25	2057.24	1745.33	1770.19	1807.73	1878.75	1942.4	1874.01	1900.35	1925.71	1882.82	2025.75	1884.18	1753.02	1786.58	1922.52	1849.59	1939.74	1797.71	1853.78	1964.63	2067.95	2045.75
315.787994	1730.08	1975.35	1846.93	1900.62	1899.88	1929.82	1942.06	1837.69	1795.46	1881.14	2037.79	1866.95	1828.76	1850.34	1786.31	1901.72	1785.64	2025.81	1854.19	1875.41	1893.95	1817.88	1885.55	1906.27	1835.04	1943.49	1921.32	2054.92	1747.81	1766.1	1807.19	1875.89	1943.99	1872.42	1897.94	1929.47	1881.67	2027.64	1886.64	1758.79	1782.64	1927.98	1851	1953.43	1802.48	1857.73	1956.08	2063.01	2039.51
316.282990	1726.82	1972.99	1842.45	1901.77	1896	1931.66	1942.64	1844.54	1799.73	1878.57	2027.01	1857.2	1822.28	1848.22	1794.1	1906.22	1789.11	2021.38	1850.04	1871.33	1896.67	1814.01	1891.95	1907.31	1834.4	1951.76	1925.39	2061.24	1749.98	1767.03	1805.74	1881.71	1951.03	1871.38	1896.58	1927.16	1874.8	2023.74	1885.6	1758.95	1788.71	1925.7	1853.57	1951.1	1802.67	1850.66	1960.05	2067.76	2042.71
316.778015	1726.5	1971.35	1838.67	1901.52	1900.55	1929.86	1939.85	1840.37	1808.04	1881.22	2034.97	1870.72	1827.1	1845.82	1791.01	1900.49	1790.66	2026.83	1852.26	1879.21	1898.53	1815.43	1891.26	1910.49	1830.96	1954.13	1924.67	2058.51	1743.93	1769.44	1805.29	1886.42	1948.19	1875.25	1894.82	1928.03	1885.16	2030.17	1894.04	1766.28	1785.52	1918.68	1852.29	1943.22	1795.73	1858.34	1964.69	2063.54	2042.59
317.273010	1730.71	1969.59	1846.14	1902.77	1901.03	1935.44	1935.59	1843.03	1797.64	1884.85	2033.82	1866.95	1830.05	1850.99	1788.1	1903.26	1784.7	2028.73	1862.36	1874.18	1891.19	1815.61	1891.37	1914.45	1832.73	1956.37	1921.79	2053.47	1753.12	1766.86	1808.77	1884.62	1947.7	1872.77	1903.6	1933.01	1884.28	2029.31	1885.59	1754.63	1785.72	1930.15	1857.47	1953.57	1798.79	1863.29	1969.29	2079.51	2041.72
317.769012	1726.83	1982.44	1845.38	1911.16	1907.89	1930.81	1946.41	1845.6	1803.38	1888.82	2038.75	1865.97	1828.05	1853	1785.36	1903.29	1792.8	2028.38	1851.68	1883.05	1902.99	1815.67	1890.91	1907.26	1831.64	1957.15	1924.69	2050.8	1754.38	1771.23	1808.38	1894.86	1949.78	1873.13	1897.68	1927.38	1883.19	2030.84	1885.69	1755.07	1786.95	1925.57	1856.76	1953.66	1799.3	1857.16	1963.99	2073.92	2044.12
318.264008	1732.96	1983.41	1850.36	1907.19	1905.24	1934.02	1947.21	1848.56	1804.56	1886.76	2034.61	1873.32	1834.67	1850.67	1795.05	1901.71	1791.23	2032.05	1861.06	1883.95	1899.3	1821.34	1884.54	1910.64	1838.13	1959.33	1926.15	2057.97	1753.26	1773.08	1809.13	1890.24	1949.82	1868.13	1902.31	1925.49	1883.7	2037.97	1890.49	1758.07	1787.19	1931.21	1849.43	1952.81	1804.58	1859.43	1972.05	2068.41	2042.89
318.759003	1729.86	1973.01	1847.64	1909.65	1910.72	1940.11	1947.01	1844.82	1804.42	1884.5	2042.92	1860.07	1827.44	1847.52	1793.23	1902.82	1787.11	2028.69	1857.18	1880.47	1893.96	1823.57	1893.38	1908.14	1837.22	1958.33	1927.56	2054.68	1750.24	1769.05	1810.23	1883.79	1947.48	1873.13	1906.32	1935.35	1887.52	2040.18	1884.86	1754.67	1788.11	1927.89	1861.16	1950.3	1803.51	1854.11	1963.51	2075.95	2049.57
319.253998	1729.17	1976.17	1848.1	1910.52	1901.33	1937.15	1952.67	1845.76	1803.19	1886.14	2033.84	1872.21	1833.17	1855.66	1793.06	1911.93	1784.23	2020.32	1857.56	1876.42	1903.11	1820.91	1892.64	1911.42	1841	1954.85	1928.29	2063.65	1752.6	1767.34	1808.32	1894.8	1947.7	1878.61	1897.22	1929.38	1883.9	2032.69	1887.85	1759.67	1783.24	1925.46	1856.74	1953.04	1801.95	1851.42	1958.24	2069.72	2047.05
319.750000	1731.2	1979.93	1845.47	1905.45	1901.43	1941.94	1940.72	1844.06	1802.83	1887.89	2040.67	1867.97	1828.88	1847.16	1789.13	1901.81	1791.08	2029	1858.19	1879.71	1897.37	1816.05	1891.8	1912.54	1830.65	1955.91	1922.48	2057.24	1750.81	1768.48	1808.14	1887.45	1947.64	1872.9	1899.09	1930.66	1881.05	2025.99	1884.03	1757.7	1786.4	1924.1	1853.29	1949.1	1803.4	1860.74	1966.26	2071.88	2047.09
320.244995	1730.82	1981.19	1848.09	1912.26	1907.07	1933.85	1943.5	1844.82	1805.46	1884.76	2042.75	1868.11	1830.67	1850.98	1791.1	1910.35	1790.85	2029.44	1853.18	1881.71	1898.03	1818.34	1895.49	1905.87	1832.77	1952.22	1926.44	2052.01	1755.5	1768.14	1809.27	1887.55	1954.52	1877.9	1902.42	1933.69	1884.37	2034.04	1884.14	1756.44	1784.87	1929.31	1860.6	1950.19	1803.47	1857.17	1959.49	2074.41	2046.57
320.739990	1728.64	1976.43	1848.73	1907.25	1903.09	1938.87	1946.67	1845.08	1806.82	1886.97	2042.37	1863.47	1830.42	1848.23	1792.45	1909.36	1793.95	2026.61	1855.36	1880.64	1909.67	1821.01	1896.7	1920.08	1836.44	1958.73	1932.96	2057.33	1742	1770.11	1807.38	1884.3	1948.15	1873.21	1903.9	1935.86	1880.15	2039.91	1891.32	1758.33	1789.2	1930.26	1859.57	1953.36	1799.75	1859.19	1965.85	2076.25	2047.17
321.234985	1728.75	1976.65	1848.49	1908.84	1910.09	1941.8	1947.03	1845.35	1808.68	1878.4	2039.46	1873.76	1831.5	1852.88	1791.39	1909.83	1789.52	2031.23	1859.45	1884.67	1909.42	1819.03	1890.33	1918.09	1834.58	1960.56	1926.43	2064.97	1749.19	1772.38	1808.43	1887.3	1960.28	1882.29	1903.56	1934.95	1885.22	2037.53	1894.42	1761.56	1785.2	1933.07	1857.91	1952.49	1806.19	1860.32	1966.51	2076.7	2049.38
321.730011	1730.18	1984.64	1845.19	1905.57	1911.6	1943.1	1948.96	1848.73	1809.53	1890.16	2035.34	1872.3	1833.49	1854.07	1799.03	1911.61	1787.88	2033.18	1858.01	1884.17	1903.22	1822.78	1901.78	1914.28	1840.71	1957.85	1933.88	2056.72	1749.24	1773.08	1819.12	1892.83	1961.3	1879.03	1901.76	1936.32	1886.11	2041.52	1889.18	1756.19	1795.02	1930.26	1863.93	1950.9	1805.81	1862.66	1963.45	2080.75	2050.42
322.225006	1728.42	1980.05	1851.12	1910.35	1904	1938.49	1946.97	1846.45	1809.49	1888.35	2041.82	1869.79	1832.82	1848.56	1795.42	1907.53	1791.62	2027.62	1860.25	1879.14	1907.68	1822.05	1895.04	1918.62	1839.47	1953.95	1931.41	2057.59	1752.31	1770.35	1810.73	1889.91	1952.16	1878.43	1905.4	1940.99	1888.75	2031.86	1886.23	1761.58	1788.73	1935.43	1859.18	1959.25	1800.22	1858.3	1968.03	2076.72	2053.51
322.721008	1734.33	1988.64	1855.55	1912.84	1917.61	1944.1	1947.36	1850.45	1805.69	1895.64	2048.51	1862.04	1836.1	1852.09	1798.13	1908.69	1791	2036.56	1860.97	1888.29	1898.04	1820.28	1905.79	1920.24	1840.05	1964.73	1925.49	2060.11	1756.05	1768.42	1810.09	1895.25	1955.33	1875.12	1905.85	1940.17	1890.24	2041.31	1891.35	1756.35	1791.98	1930.54	1870.43	1956.84	1802.59	1861.44	1971.26	2090.47	2053.36
323.216003	1731.46	1977.39	1851.24	1915.9	1912.27	1941.39	1945.27	1855.31	1809.87	1888.01	2043.26	1870.64	1838.22	1855.41	1795.3	1912.35	1792.64	2046.4	1860.26	1892.31	1904.92	1823.71	1888.84	1920.05	1837.81	1961.71	1929.01	2067.68	1751.07	1769.89	1813.88	1890.71	1959.22	1882.92	1909.9	1946.45	1885.2	2044.68	1892.58	1768.6	1790.22	1937.49	1860.65	1957.34	1805.29	1867.17	1973.68	2085.75	2052.95
323.710999	1734.81	1986.63	1850.39	1912.9	1911.75	1939.46	1953	1849.57	1805.88	1883.07	2042.49	1870.79	1835.35	1855.11	1794.36	1907.46	1790.24	2043.23	1858.08	1884.38	1903.35	1824.93	1894.22	1919.81	1846.21	1959.1	1927.89	2066.52	1749.31	1771.76	1813.08	1897.22	1962.01	1880.4	1908.86	1940.86	1884.22	2044.44	1895.1	1758.72	1788.32	1939.64	1859.69	1960.18	1805.66	1865.92	1974.79	2084.68	2058.39
324.205994	1734.62	1986.64	1857.62	1920.97	1903.43	1945.54	1946.33	1853.24	1815.71	1890.44	2043.61	1869.5	1838.76	1854.27	1790.94	1912.92	1792.23	2040.19	1861.35	1882.65	1906.73	1827.11	1891.09	1918.79	1843.05	1965.37	1923.36	2068.19	1751	1771.39	1816	1892.11	1962.2	1882.75	1911.41	1941.34	1881	2047.56	1892.36	1760.81	1793	1936.52	1855.68	1953.38	1803.33	1863.04	1973.9	2078.86	2055.7
324.701996	1729.17	1983.83	1856.28	1919.3	1914.93	1938.81	1957.18	1847.16	1811.45	1886.39	2048.11	1870.55	1832.37	1852.18	1794.34	1905.74	1790.82	2041.07	1859.97	1890.81	1905.52	1823.11	1903.22	1920.83	1839.68	1962.86	1935.8	2069.37	1750.55	1776.94	1815.18	1890.8	1963.37	1882.43	1902.73	1937.01	1886.68	2039.77	1896.63	1761.63	1787.49	1939.92	1863.31	1966.16	1808.03	1864.81	1972.92	2084.82	2060.37
325.196991	1736.37	1982.69	1854.47	1921.99	1913.89	1943.29	1952.91	1852.07	1816.24	1891.59	2048.2	1869.71	1825.87	1856.91	1795.96	1908.88	1796.21	2040.07	1862.55	1890.76	1909.52	1827.58	1908.24	1920.45	1843.31	1964.13	1933.01	2066.64	1757.88	1779.47	1815.13	1885.45	1959.51	1882.44	1906.74	1941.47	1889.42	2043.94	1893.6	1761.88	1792.19	1935.49	1858.61	1959.51	1806.27	1859.8	1976.42	2079.22	2053.95
325.691986	1728.29	1991.45	1852.94	1912.31	1912.21	1940.94	1952.44	1843.35	1807	1901.03	2056.21	1877.7	1841.09	1855.76	1795.88	1907.61	1798.51	2046.91	1862.12	1886.19	1911.33	1824.2	1900.09	1923.49	1841.33	1969.01	1937.01	2070.69	1751.88	1773.35	1815.81	1894.05	1964.21	1886.9	1913.64	1933.25	1887.06	2040.53	1892.92	1760.37	1794.06	1942.11	1866.7	1962.71	1808.27	1864.41	1982.87	2082.68	2063.25
326.187012	1731.19	1988.23	1858.66	1916.91	1915.07	1951.01	1958.21	1855.79	1811.69	1892.7	2060.36	1871.97	1836.24	1853.11	1794.45	1921.61	1796.24	2040.34	1864.38	1883.49	1911.73	1822.57	1898.57	1918.31	1834.03	1961.85	1938.11	2071.65	1753.14	1778.48	1818.18	1897.3	1958.18	1885.22	1911.46	1942.27	1892.44	2043.71	1895.09	1766.09	1792.6	1944	1863.89	1968.74	1807.78	1862.17	1970.78	2087.64	2053.5
326.682007	1733.01	1986.75	1857.61	1916.12	1907.89	1940.46	1954.44	1856.16	1808.08	1889.75	2054.59	1879.46	1841.32	1862.98	1794.1	1912.5	1791.82	2045.51	1863.81	1887.24	1905.85	1826.33	1901.67	1921.62	1839.42	1966.73	1944.15	2068.93	1754.21	1774.29	1818.55	1895.05	1963.84	1885.12	1914.64	1940.27	1893.97	2046.06	1902.27	1754.53	1792.35	1941.57	1861.9	1964.31	1804.25	1867.13	1971.6	2089.46	2049
327.178009	1728.63	1982.44	1854.95	1912.62	1915.29	1943.86	1950.83	1849.08	1811.78	1890.75	2049.51	1866.91	1831.23	1856.93	1794.45	1912.82	1790.07	2036.26	1865.66	1889.96	1905.59	1818.63	1902.04	1916.19	1839.4	1963.4	1929.75	2068.51	1745.05	1780.62	1821.19	1892.26	1961.96	1888.18	1911.53	1945.68	1889.52	2039.94	1898.45	1764.81	1790.29	1937.97	1855.57	1962.22	1803.37	1866.26	1975.68	2074.92	2057.59
327.673004	1732.19	1985.4	1853.23	1916.56	1912.05	1938.41	1960.65	1856.7	1804.54	1891.94	2043.84	1866.83	1832.86	1858.58	1797.86	1918.26	1793.42	2040.66	1861.36	1883.28	1904.7	1820.82	1897.84	1917.85	1841.64	1959.71	1941.52	2074.87	1752.81	1771.92	1819.66	1884.86	1955.93	1881.22	1908.37	1937.36	1885.89	2041.12	1898.72	1759.56	1798.42	1938.52	1858.4	1960.38	1807.01	1865.02	1976.36	2080.5	2052.8
328.167999	1726.4	1985.72	1849.17	1912.99	1913.75	1937.74	1955.58	1851.13	1809.74	1893.19	2060.62	1876.89	1836.65	1864.28	1792.01	1916.54	1790.16	2036.24	1862.71	1888.78	1913.43	1824.43	1901.09	1917.92	1838.45	1963.29	1929.13	2066.49	1755.6	1776.8	1813.74	1892.88	1966.1	1891.03	1906.73	1943.18	1883.97	2037.35	1890.87	1759.02	1794.18	1941.39	1861.91	1956.91	1806.66	1863.92	1968.17	2086.03	2059.34
328.662994	1730.52	1987.25	1856	1914.97	1909.05	1946.84	1950.81	1853.61	1811.14	1895.2	2052.53	1871.93	1832.96	1851.97	1791.99	1913.75	1796.41	2038.43	1863.83	1881.95	1910.97	1826.16	1903.04	1920.14	1846.27	1963.23	1936.64	2069.61	1759.19	1773.15	1811.05	1899.63	1959.87	1880.79	1907.23	1943.14	1893.38	2054.53	1895.97	1762.21	1796.47	1936.72	1865.86	1964.16	1802.81	1862.7	1968.09	2082.79	2049.84
329.157990	1731.85	1990.15	1853.28	1906.99	1907.88	1944.53	1957.15	1854.98	1809.97	1890.78	2060.49	1873.57	1836.85	1858.48	1796.62	1908.32	1791.41	2037.97	1861.45	1888.27	1904.66	1825.32	1905.61	1919.04	1836.85	1965.55	1925.41	2067.72	1757.48	1777.33	1814.29	1893.82	1967.75	1891.48	1908.87	1942.26	1885.99	2042.34	1892.67	1766.74	1797.11	1937.03	1857.32	1957.34	1808.64	1863.72	1966.97	2076.92	2047.14
329.653992	1731.99	1990.29	1854.48	1913.81	1911.52	1939.58	1948.71	1849.39	1809.76	1886.32	2041.12	1868.12	1842.13	1855.96	1790.22	1916.39	1793.98	2040.33	1864.94	1885.53	1910.35	1823.84	1905.29	1923.19	1842.72	1962.6	1933.85	2070.76	1745.26	1772.01	1814.09	1894.05	1963.66	1884.86	1909.46	1938.88	1885.03	2046.73	1893.5	1760.14	1798.06	1937.11	1862.34	1962.21	1805.64	1866.34	1971.78	2092.99	2053.59
330.148987	1730.64	1992.28	1857.09	1915.84	1911.84	1943.18	1951.33	1848.74	1807.77	1893.99	2050.07	1869.46	1836.87	1857.74	1796.13	1909.06	1790.74	2040.34	1863.78	1888.81	1907.47	1818.28	1901.34	1928.9	1841.29	1959.99	1941.2	2070.13	1750.17	1772.51	1817.09	1892.66	1964	1882.34	1907.45	1953.18	1895.62	2042.73	1899.87	1758.47	1790.27	1940.61	1863.06	1968.13	1810.32	1862.68	1967.45	2088.86	2051.12
330.644012	1731.2	1985.4	1852.76	1920.22	1914.72	1943.89	1950.77	1858.58	1810.95	1899.44	2056.76	1870.62	1836.96	1855.92	1797.16	1915.36	1797.75	2042.2	1867.51	1890.86	1911.2	1826.25	1903.47	1924.69	1839.27	1963.53	1933.64	2072.97	1752.12	1773.37	1812.97	1900.14	1966.45	1887.29	1905.01	1946.88	1887.87	2043.64	1890.06	1766.65	1799.81	1939.39	1864.54	1956.65	1809.71	1862.22	1970.41	2082.28	2062.67
331.139008	1731.95	1987.91	1855	1915.94	1912.99	1949.72	1958.56	1856.42	1808.41	1897.21	2057.99	1870.76	1836.85	1859.57	1788.95	1917	1792.93	2044.79	1862	1889.63	1911.84	1823.64	1906.97	1930.4	1844.78	1963.37	1932.49	2070.39	1756.38	1775.68	1812.4	1897.8	1963.99	1892.95	1917.69	1935.77	1886.11	2042.75	1899.54	1759.12	1790.26	1935.6	1863.47	1960.19	1805.62	1865.48	1973.09	2085.59	2061.13
331.634003	1732.61	1987	1858.92	1915.18	1915.95	1946.72	1949.04	1856.02	1806.59	1898.89	2053.64	1874.26	1834.21	1858.34	1801.25	1911.64	1796.04	2038.46	1862.73	1885.32	1906.86	1826.12	1898.26	1912.12	1843.47	1966.78	1938.11	2069.87	1752.02	1778.42	1813.73	1898.57	1977.44	1887.18	1918.44	1942.06	1893.28	2046.9	1895.67	1763.49	1792.22	1942.46	1867.51	1958.53	1809.11	1869.26	1974.03	2086.24	2055.51
332.130005	1729.89	1986.32	1859.28	1914.68	1916.97	1943.73	1956.15	1851.61	1811.12	1894.57	2058.41	1875.16	1839.06	1854.73	1796.71	1919.47	1789.87	2040.1	1867.36	1886.63	1907.24	1823.08	1895.57	1927.5	1844.56	1967.69	1926.65	2062.67	1759.02	1776.73	1814.05	1894.2	1963.69	1890.22	1915.72	1940.34	1892.08	2044.19	1894.94	1760.12	1791.92	1940.74	1863.86	1964.39	1800.25	1863.01	1967.91	2085.43	2064.05
332.625000	1730.12	1986.87	1851.49	1922.73	1916.48	1947.27	1958.5	1852.51	1813.15	1893.53	2052.97	1868.04	1838.97	1860.8	1798.34	1916.94	1796.4	2053.23	1865.1	1892.35	1922.38	1825.99	1906.83	1926.73	1844.26	1973.05	1938.56	2069.07	1756.02	1778.13	1811.91	1898.58	1971.78	1889.7	1918.1	1936.05	1895.11	2049.45	1895.26	1757.47	1793.14	1943.91	1864.32	1964.73	1805.42	1865.33	1974.97	2084.68	2062.09
333.119995	1733.88	1988.08	1855.35	1920.83	1919.09	1948.23	1956.97	1858.1	1812	1896.41	2058.47	1876.7	1841.4	1855.4	1798.81	1916.61	1790.76	2046.15	1862.03	1888.99	1910.82	1816.7	1907.17	1926.92	1838.65	1969.4	1939.73	2063.41	1759.1	1779.24	1817.83	1896.43	1968.46	1888.62	1911.45	1946.01	1888.14	2033.83	1892.76	1766.65	1793.94	1946.98	1863.16	1968.78	1803.34	1861.59	1961.68	2072.88	2058.28
333.614990	1735.36	1991.07	1852.75	1918.51	1920.68	1940.78	1955	1855.81	1809.15	1903.34	2054.03	1864.76	1841.97	1856.46	1794.84	1914.26	1791.96	2046.69	1866.73	1892.67	1915.75	1828.7	1903.5	1927.83	1844	1973.82	1940.23	2069.55	1758.64	1779.63	1819.91	1901	1969.48	1886.86	1912.1	1950.16	1888.81	2044.06	1890.76	1754.74	1799.26	1939.22	1862.3	1959.92	1806	1864.61	1969.38	2091.2	2049.57
334.109985	1728.71	1990.05	1854.02	1921.21	1917.89	1945.03	1959.31	1860.46	1809.86	1896.47	2052.92	1876.51	1848.31	1855.41	1798.58	1925.51	1799.36	2048.76	1868.32	1893.58	1913.18	1825.82	1898.16	1926.33	1840.97	1970.47	1943.07	2074.67	1756.64	1774.04	1824.21	1900.24	1966.69	1890.39	1919.41	1949.17	1886.77	2039.29	1895.24	1761.47	1790.88	1952.2	1862.15	1965.08	1806.74	1867.37	1977.56	2090.8	2067.88
334.605988	1731.88	1995.88	1857.61	1925.51	1915.67	1943.74	1963.91	1855.52	1815.19	1897.2	2055.64	1877.03	1841.69	1856.16	1795.52	1916.11	1794.03	2047.01	1864.73	1889.63	1912.67	1822.07	1905.32	1926.47	1847.06	1972.51	1940.56	2069.49	1762.33	1780.51	1815.65	1894.14	1972.12	1891.65	1913.28	1946	1892.42	2049.05	1892.05	1765.14	1793.39	1948.31	1865.6	1965.44	1807.74	1865.86	1971.26	2082.36	2059.66
335.101013	1732.83	1995.48	1866.67	1921.43	1912.39	1947.81	1951.92	1856.01	1813.13	1898.71	2058.61	1870.92	1842.33	1855.78	1798.09	1913.11	1795.12	2047.47	1864.17	1898.29	1914.43	1825.72	1910.43	1926.97	1842.86	1968.23	1938.03	2074.48	1762.33	1782.47	1818.42	1899.74	1973.28	1888.71	1916.92	1946.87	1887.68	2047.05	1899.29	1765.28	1796.56	1941.34	1864.19	1966.16	1809.37	1865.8	1979.58	2089.93	2062.08
335.596008	1731.51	1994.63	1858.86	1923.86	1919.91	1947.45	1956.35	1856.88	1814.88	1900.25	2061.3	1874	1844.01	1859.03	1799.22	1913.26	1793.24	2052.73	1866.7	1894.05	1910.56	1821.91	1896.71	1927.29	1843.36	1969.78	1938.52	2069.68	1760.12	1778.56	1826.78	1900.5	1977.4	1888.12	1911.68	1947.26	1893.32	2050.92	1892.12	1760.02	1793.02	1948.32	1861	1967.6	1807.68	1864.43	1973.83	2082.93	2059.78
336.091003	1735.74	1995.81	1857.3	1920.44	1913.84	1952.94	1967.17	1858.89	1816.64	1895.12	2057.38	1872.46	1839.69	1858.76	1798.52	1915.42	1795.57	2046.26	1868.05	1893.37	1911.68	1826.12	1912.84	1927.9	1837.72	1967.73	1935.8	2071.41	1757.17	1781.59	1825.82	1898.87	1975.56	1889.08	1917.45	1945.45	1889.03	2046.38	1897.9	1760.49	1794.47	1947.93	1863.97	1971.91	1807.81	1870.03	1981.08	2092.75	2058.62
336.587006	1731.46	1990.19	1860.69	1916.7	1913.33	1943.38	1949.33	1859.53	1815.13	1898.71	2055.21	1871.03	1842.94	1857.41	1801.09	1924.44	1795.32	2056.47	1867.97	1897.92	1915.08	1825.18	1897.41	1928.4	1845.56	1977.59	1937.88	2070.07	1753.93	1775.28	1816.6	1901.82	1976.35	1888.47	1909.78	1947.27	1890.06	2050.32	1892.82	1755.37	1795.8	1942.78	1866.04	1971.21	1807.88	1864.6	1974.22	2080.61	2055.54
337.082001	1735.88	1990.83	1853.02	1914.4	1910.72	1946	1955.79	1857.78	1811.58	1900.84	2057.3	1874.5	1840.4	1856.92	1793.25	1920.93	1798.29	2049.47	1871.83	1896.86	1911.59	1830.37	1904.61	1923.96	1844.68	1966.92	1937.32	2073.12	1749.52	1777.29	1817.57	1899.86	1974.72	1889.06	1918.37	1945.01	1896.16	2045.49	1896.14	1761.4	1788.62	1950.49	1862.44	1972.82	1810.01	1863.98	1978.06	2088.96	2061.14
337.576996	1733.55	1996.72	1861.49	1918.57	1919.15	1949.51	1960.82	1856.04	1813.65	1900.24	2060.09	1873.3	1845.55	1862.52	1801.18	1913.86	1796.12	2049.56	1867.21	1893.19	1912.03	1828.43	1898.76	1928.24	1840.59	1967.64	1937.13	2065.28	1757.69	1774.76	1820.52	1895.55	1968.8	1893.65	1913.46	1950.1	1897.09	2048.64	1899.24	1766.12	1791.15	1945.33	1861.8	1972.92	1805.32	1865.94	1979.68	2084.24	2068.95
338.071991	1732.92	1994.84	1853.42	1913.26	1912.29	1944.55	1953.33	1858.82	1810.91	1893.29	2057.09	1874.24	1841.09	1857.87	1800.64	1914.24	1797.11	2043.04	1871.42	1900.28	1912.56	1829	1905.18	1933.96	1847.13	1964.06	1939.56	2077.07	1750.45	1775.75	1822.9	1897.67	1976.65	1892.38	1913.78	1947.91	1890.75	2050.19	1892.5	1759.09	1793.38	1946.57	1860.3	1964.9	1805.38	1866.81	1980.68	2077.97	2052.57
338.566986	1732.68	1991.57	1857	1922.08	1916.37	1944.28	1954.24	1859.25	1808.45	1898.71	2057.04	1872.13	1842.64	1859.66	1795.48	1915.14	1791.58	2049.95	1866.74	1888.05	1911.42	1826.64	1904.75	1920.62	1842.81	1964.82	1934.85	2065.16	1761.38	1779.08	1817.87	1894.33	1972.01	1893.39	1919.85	1938.34	1890.41	2048.48	1900.83	1761.77	1796.36	1939	1868.3	1963.77	1807.53	1863.61	1974.76	2082.67	2053.45
339.062988	1731.29	1986.03	1854.88	1917.77	1912.81	1941.14	1952.1	1856.02	1812.4	1892.65	2059.51	1869	1834.32	1860.91	1796.95	1917.46	1795.72	2038.57	1870.01	1898.03	1909.28	1830.74	1897.46	1917.14	1849.01	1965.18	1931.2	2067.92	1759.62	1775.38	1815.47	1902.14	1965.21	1889.44	1908.53	1942.26	1890.01	2041.36	1897.68	1758.21	1789.65	1939.74	1863.07	1958.66	1810.22	1868.86	1971.33	2080.82	2051.57
339.558014	1731.75	1986.21	1854.09	1918.23	1912.75	1939.06	1949.83	1846.26	1808.78	1890.39	2042.54	1867.8	1841.96	1859.99	1791.74	1911.56	1794.99	2041.31	1860.94	1893.35	1909.59	1823.37	1898.55	1915.51	1839.73	1962.86	1936.48	2069.35	1747.76	1772.35	1815.14	1895.63	1964.72	1890.21	1910.23	1934.01	1888.87	2032.06	1887.6	1759.26	1796.58	1946.85	1866.22	1965.35	1804.78	1858.29	1971.03	2073.7	2054.7
340.053009	1729.38	1984.07	1851.36	1910.83	1905.23	1933.87	1947.68	1850.69	1811.19	1889.71	2040.99	1865.53	1835.31	1852.16	1799.05	1910.65	1791.03	2034.3	1866.57	1892.22	1909.85	1824.79	1905.78	1918.83	1840.35	1959.4	1932.05	2060.45	1753.55	1774.52	1812.36	1890.26	1958.65	1884.82	1914.71	1939.21	1884.66	2038.38	1887.17	1755.79	1788.87	1932.63	1859.74	1957.6	1803.3	1852.42	1965.9	2079.32	2041.7
340.548004	1729.12	1982.57	1846.78	1904.55	1905.72	1937.75	1942.17	1844.01	1808.94	1883.03	2034.08	1860.43	1832.45	1846.02	1793.31	1907.74	1790.89	2027.81	1864.86	1884.15	1900.68	1820.75	1891.57	1913.72	1833.47	1953.95	1919.27	2050.23	1747.17	1770.2	1815.77	1887.66	1958.71	1882.57	1899.05	1936.69	1877.66	2028.57	1888.04	1765.16	1790.68	1935.1	1856.54	1952.12	1805.22	1858.64	1966.65	2067.17	2041.33
341.042999	1727.38	1970.99	1849.31	1902.81	1903.95	1930.69	1933.56	1847.26	1802.92	1881.85	2029.33	1864.61	1834.08	1845.55	1785.14	1900.72	1793.48	2026.96	1860.1	1881.55	1896.43	1821.62	1894.24	1909.24	1832.29	1956.71	1920.91	2047.68	1749.12	1771.01	1811.77	1879.29	1954.21	1874.82	1898.24	1930.87	1878.89	2018.84	1878.14	1756.37	1788.18	1931.52	1857.01	1951.74	1799.53	1850.99	1961.21	2061.7	2034.75
341.539001	1729.8	1975.67	1847.31	1904.09	1894.13	1927.58	1937.88	1847.89	1799.81	1877.2	2026.07	1862.76	1828.4	1843.49	1790.62	1906.78	1790.67	2031.46	1854.09	1883.73	1895.2	1809.62	1889.36	1908.81	1830.22	1954.67	1917.32	2044.53	1746.21	1770.29	1813.78	1881.24	1950.29	1873.86	1897.09	1929.1	1880.81	2022.99	1883.19	1753.56	1785.45	1930.13	1856.22	1946.13	1793.16	1849.66	1957.06	2057.03	2028.67
342.033997	1725.38	1971.83	1841.33	1902.92	1901.55	1923.39	1937.55	1839.98	1802.99	1882.49	2033.8	1854.29	1828.76	1838.92	1787.44	1900.9	1785.06	2025.67	1860.13	1881	1895.94	1814.58	1886.08	1904.55	1823.54	1943.27	1920	2046.01	1749.83	1766.34	1806.82	1877.62	1949.02	1870.95	1894.17	1929.27	1879.23	2024.29	1876.4	1752.05	1789.29	1924.03	1852.55	1955.49	1795.16	1850.8	1954.69	2056.61	2033.16
342.528992	1726.2	1972.65	1845.07	1902.18	1898.45	1926.65	1937.88	1842.91	1798.62	1878.54	2031.5	1861.43	1825.5	1835.03	1781.58	1897.53	1786.76	2019.06	1847.09	1878.08	1887.11	1810.47	1882.88	1901.76	1824.72	1939.28	1912.35	2040.73	1749.52	1768.82	1810.96	1875.39	1951.87	1866.87	1892.54	1923.29	1869.1	2020.62	1874.08	1747	1786.29	1927.92	1852.69	1945.83	1791.99	1855.46	1957.91	2063.42	2029.41
343.023987	1722.07	1969.16	1835.52	1899.35	1895	1921.08	1939.09	1844.84	1797.99	1876.84	2026.78	1855.72	1822.86	1837.23	1784.01	1903.29	1785.55	2022.38	1851.81	1874.87	1888.78	1810.18	1882.89	1904.05	1821.42	1937.01	1909.67	2035.37	1748.24	1766.39	1807.43	1878.49	1943.98	1871.19	1891.12	1920.97	1871.62	2018.01	1874.36	1749.67	1780.27	1925.57	1848.93	1936.65	1796.34	1846.01	1953.41	2044.36	2020.49
343.519012	1727.64	1962.63	1842.41	1896.01	1896.48	1919.17	1930.32	1836.53	1796.82	1880.05	2022	1852.26	1823.01	1833.91	1780.32	1894.17	1784.69	2019.84	1849.69	1874.58	1888.78	1804.64	1882.18	1903.92	1823.24	1937.97	1913.55	2040.56	1742.74	1767.86	1805.03	1873.28	1938.57	1876.79	1889.51	1922.6	1865.14	2012.71	1874.46	1746.7	1784.29	1916.84	1836.74	1936.92	1790.93	1839.54	1953.18	2049.75	2017.29
344.015015	1721	1966.57	1840.86	1895.18	1889.51	1919.37	1925.58	1836.11	1799.74	1876.86	2028	1848.71	1823.86	1833.95	1783.48	1894.17	1778.49	2018.23	1844.32	1870.44	1890.75	1809.24	1879.16	1899.85	1824.97	1942.14	1913.21	2038.97	1737.12	1768.84	1806.88	1874.86	1945.15	1868.23	1893.77	1928.61	1872.37	2006.4	1869.92	1753.3	1780.48	1920.92	1841.85	1940.99	1797.6	1841.42	1951.86	2041.8	2020.83
344.510010	1722.27	1964.71	1839.1	1885.64	1885.53	1916.84	1923.82	1837.64	1796.1	1868.99	2020.79	1851.3	1820.26	1832.37	1782.09	1892.11	1779.67	2014.75	1852.48	1867.37	1891.22	1806.53	1881.71	1900.94	1827.5	1937.69	1911.21	2030.36	1743.9	1763.09	1803.6	1874.89	1941.43	1865.43	1892.63	1921.71	1868.23	2021.18	1874.05	1747.86	1781.98	1913.69	1842.6	1937.26	1791.75	1842.92	1944.24	2053.01	2016.43
345.005005	1727.48	1959.13	1833.75	1892.81	1893.16	1919.09	1927	1833.35	1789.72	1869.19	2019.53	1846.12	1819.97	1827.07	1777.61	1893.75	1781.69	2011.56	1842.21	1866.81	1887.56	1808.38	1874.97	1890.97	1818.31	1937.94	1904.63	2029.85	1740.93	1763.18	1805.86	1871.7	1941.51	1864.78	1895.74	1916.87	1869.81	2007.68	1868.41	1745.09	1777.42	1915.59	1839.72	1934.55	1792.63	1842.7	1946.22	2048.42	2017.32
345.500000	1724.44	1960.4	1835.26	1886.96	1883.04	1911.29	1919.27	1831.73	1786.53	1870.88	2008.97	1844.89	1812.26	1830.52	1776.48	1895.04	1785.65	2010.08	1843.74	1867.92	1883.24	1803.12	1873.34	1893.95	1812.64	1925.76	1902.89	2030.84	1739.1	1764.78	1799.97	1869.62	1936.63	1860.81	1887.95	1916.06	1865.48	2001.05	1865.03	1743.23	1774.42	1909.74	1845.15	1932.52	1787.53	1841.68	1934.17	2040.62	2019
345.994995	1722.2	1953.63	1835.83	1894.64	1883.55	1919.05	1918.91	1833.97	1790.14	1872.89	2009.39	1842.01	1820.23	1826.57	1774.66	1886.97	1777.56	2006.81	1836.57	1865.14	1887.41	1803.14	1877.25	1895.13	1809	1936.09	1900.87	2021.85	1741.21	1760.25	1803.23	1871.07	1936.58	1866.95	1883.68	1911.43	1866.46	2002.97	1862.83	1744.56	1775.44	1911.64	1841.11	1934.25	1785.26	1844.41	1937.42	2047.18	2020.43
346.490997	1720.06	1957.29	1829.3	1882.06	1883.2	1909.37	1923.03	1826.58	1790.26	1862.81	2013.17	1843.91	1816.88	1827.05	1777.77	1884.89	1777.65	2006.4	1840.03	1866.38	1872.96	1798.61	1874.97	1891.6	1817.82	1928.29	1900.73	2027.97	1739.43	1760.42	1798.6	1872.87	1929.51	1857.31	1880.69	1915.82	1864.08	1998.64	1863.42	1742.05	1775.36	1914.1	1833.11	1928.01	1785.7	1835.78	1936.59	2035.17	2000.37
346.985992	1718.13	1944.51	1831.67	1892	1882.53	1913.92	1923.79	1828.74	1792.73	1867.34	2017.05	1844.96	1816.46	1826.98	1777.82	1881.47	1776.21	1998.95	1842.58	1868.31	1879.25	1801.5	1869.93	1891.18	1817.35	1924.76	1901.36	2016.88	1734.38	1758.53	1799.49	1873.47	1935.66	1853.6	1884.95	1900.04	1857.28	1997.38	1863.82	1744.91	1775.73	1909.84	1838.3	1930.65	1785.23	1830.92	1928.91	2031.5	2010.66
347.480988	1725.27	1947.27	1831.51	1885.45	1880.31	1907.44	1913.19	1828.71	1787.87	1868.1	2008.84	1840.89	1809.88	1821.44	1773.55	1886.17	1777	1992.84	1835.78	1856.33	1877.43	1804.05	1865.91	1888.86	1808.56	1925.96	1896.39	2009.71	1732.48	1756.25	1795.71	1861.93	1931.74	1851.36	1875.6	1906.18	1858.16	1997.13	1853.37	1742.07	1772.89	1904.66	1832.03	1923.32	1775.23	1835.69	1936.09	2036.24	2002.76
347.976013	1720.4	1947.72	1828.84	1881	1877.47	1903.39	1907.76	1824.7	1784.97	1859.28	2001.64	1842.38	1816.9	1821.41	1772.27	1884.01	1771.35	1998.86	1839.86	1853.94	1876.05	1801.89	1859.45	1887.69	1807.82	1924.63	1898.45	2023.77	1740.69	1760.78	1799.38	1866.97	1935	1859.32	1878.14	1903.13	1857.39	1993.4	1859.27	1741.67	1767.25	1899.77	1832.07	1920.62	1779.82	1833.64	1927.71	2020.16	2004.8
348.471985	1722.27	1942.72	1827.27	1885.64	1881.69	1901.01	1906.99	1820.49	1788.64	1859.96	1999.24	1837.95	1812.13	1815.98	1768.94	1881.42	1770.97	1991.9	1838.71	1858.56	1878.01	1793.07	1866.45	1883.36	1808.9	1927.78	1889.15	2010.69	1739.71	1757.81	1794.6	1860.58	1932.64	1854.21	1875.76	1898.08	1857.57	1989.58	1858.62	1744.86	1769.45	1904.05	1833.72	1917.57	1781.37	1834.74	1929.41	2027.11	2002.93
348.967010	1718.64	1946.11	1823.85	1878.27	1870.27	1902.2	1907.95	1827.28	1788.46	1860.01	2007.24	1841.28	1814.63	1813.65	1767.44	1881.86	1776.49	1992.12	1833.51	1862.13	1879.22	1794.22	1863.18	1883.73	1809.08	1922.88	1892.31	2006.75	1736.17	1755.82	1796.31	1857.78	1926.58	1852.16	1878.96	1902.25	1846.28	1989.55	1854.17	1736.02	1773.8	1908.69	1825.15	1922.99	1783.68	1829.88	1925.73	2020.45	2001.24
349.462006	1719.88	1947.84	1828.55	1884.81	1878.37	1904.03	1905.24	1824.26	1784.12	1856.62	2005.99	1834.89	1813.27	1819.63	1772.19	1880.38	1766.76	1993.17	1836.88	1859.54	1872.35	1796.38	1862.79	1885.06	1810.67	1922.94	1883.91	2001	1738.21	1755.38	1793.64	1858.62	1922.55	1850.69	1872.96	1904.84	1855.03	1988.18	1855.67	1734.72	1774.56	1903.79	1825.31	1921.27	1778.63	1830.24	1923.77	2014.99	1998.89
349.957001	1713.96	1936.44	1822.09	1879.35	1872.49	1896.84	1901.45	1816.78	1782.55	1853.39	1988.8	1836.99	1811.41	1815.8	1773.52	1876.57	1765.76	1987.88	1829.21	1848.28	1874.54	1788.21	1864.09	1880.6	1804.76	1922.55	1884.57	1999.37	1735.57	1750.25	1792.35	1857.33	1927.75	1846.53	1874.63	1896.4	1845.87	1980.13	1851.62	1733.56	1765.53	1905.7	1822.24	1919.55	1779.44	1822.73	1925.87	2011.97	1995.21
350.451996	1716.3	1934.39	1822.49	1876.65	1859.25	1896.41	1893.08	1824.25	1784.04	1855.41	1989.42	1827.72	1799.05	1814.49	1768.81	1876.06	1773.53	1986.41	1830.09	1851.13	1872.13	1794.24	1862.71	1880.58	1807.59	1916.76	1884.05	2004.35	1732.83	1757.06	1794.36	1856.72	1919.34	1841.16	1873.54	1894.74	1850.57	1984.36	1846.5	1739.51	1772.38	1895.4	1826.51	1916.55	1777.62	1824.42	1917.65	2013.33	1988.42
350.946991	1717.01	1929.01	1816.31	1873.4	1872.07	1894.62	1899.58	1813.31	1781.19	1851.39	1989.93	1828.95	1806.88	1810.43	1770.18	1871.82	1766.62	1984.36	1832.05	1853.35	1869.57	1793	1862.83	1877.79	1808.28	1915.15	1885.63	1992.88	1731.17	1753.14	1787.36	1853.34	1922.28	1848.52	1876.69	1894.3	1845.3	1979.06	1848.27	1738.07	1768.48	1896.98	1821.43	1911.6	1776.53	1825.74	1917.68	2009.42	1985.82
351.442993	1716.74	1936.37	1824.4	1874.32	1863.99	1895.12	1896.09	1815.33	1779.27	1855.46	1979.64	1829.91	1804.24	1814.58	1765.12	1873.64	1765.13	1978.91	1827.4	1855.26	1863.35	1792.25	1858.39	1876.79	1804.51	1910.63	1879.59	1997.12	1728.17	1747.53	1791.27	1848.11	1919.06	1843.23	1870.37	1884.91	1844.68	1977.9	1841.99	1735.67	1767.04	1893.55	1820.9	1905.29	1773.48	1819.81	1911.54	2000.13	1978.79
351.937988	1716.62	1933.95	1814.3	1870.73	1865.25	1885.38	1903.03	1817.48	1778.88	1851.3	1989.62	1826.39	1802.74	1811.1	1769.94	1865.86	1769.43	1974.43	1822.91	1849	1862.65	1789.36	1858.92	1877.77	1796.78	1913.05	1872.24	1988.79	1726.64	1754.52	1793.95	1850.76	1910.34	1838.68	1863.63	1888.32	1840.46	1978.3	1840.17	1732.6	1765.95	1893.2	1816.79	1914.65	1770.51	1825.77	1907.97	1999.24	1982.16
352.433014	1717.25	1931.97	1821.17	1867.69	1866.93	1885.65	1896.31	1819.21	1779.63	1843.93	1982.16	1827.01	1808.31	1811.52	1758.21	1873.35	1763.27	1973.28	1820.9	1847.77	1863.38	1790.91	1858.95	1869.4	1798.38	1908.81	1876.49	1985.63	1732.43	1754.62	1793.48	1846.86	1910.18	1843.6	1869.1	1888.9	1840.05	1964.48	1843.18	1742.42	1764.15	1899.72	1824.64	1906.48	1772.19	1822.14	1908.23	2000.36	1981.38
352.928009	1712.3	1931.93	1819.1	1867.7	1864.95	1888.63	1894	1814.85	1777.83	1845.32	1979.25	1823.18	1801.19	1809.27	1761.81	1867.64	1762.56	1974.13	1821.74	1847.4	1862.75	1787.47	1854.47	1869.01	1801.96	1908.46	1868.2	1980.97	1722.26	1750.85	1786.16	1846.64	1914.99	1835.6	1868.68	1889.52	1844.77	1964.31	1844.6	1734.35	1765.64	1888.08	1816.69	1898.77	1773.14	1816.44	1906.67	1995.96	1978.21
353.424011	1715.93	1926.81	1814.17	1863.66	1856.25	1884.01	1887.31	1815.26	1772.35	1841.78	1977.12	1818.5	1793.42	1800.79	1755.88	1868.96	1761.44	1975.67	1819.17	1846.53	1862.52	1785.46	1850.03	1869.05	1796.96	1901.38	1872.99	1979.21	1722.86	1748.08	1784.86	1847.42	1902.72	1841.55	1859.32	1881.25	1836.61	1962.68	1837.76	1727.37	1764.68	1888.9	1813.82	1895.69	1765.9	1814.32	1898.62	1993.71	1971.13
353.919006	1714.33	1923.09	1811.68	1866.19	1857.6	1879.82	1889.74	1808.6	1780.09	1840.22	1979.76	1822.3	1798.83	1802.49	1761.03	1865.5	1762.27	1964.73	1822.09	1839.58	1857.29	1787.08	1846.5	1866.22	1796.4	1906.6	1868.76	1979.51	1721.64	1753.18	1782.57	1839.39	1907.58	1834.73	1857.67	1882.71	1834.81	1964.99	1836.96	1726.72	1757.87	1879.45	1810.7	1899.88	1769.26	1811.51	1901.35	1991.08	1973.25
354.414001	1712.07	1926.19	1813.95	1865.79	1856.76	1882.18	1885.59	1812.07	1768.91	1840.12	1963.51	1814.37	1799.24	1803.79	1761.17	1858.99	1759.12	1957.47	1817.71	1840.06	1856.53	1787.58	1846.97	1862.63	1791.74	1898.19	1862.43	1970.09	1728.95	1747.1	1782.16	1841.72	1910.31	1839.38	1856.99	1875.91	1831.97	1956.74	1835.64	1730.98	1756.66	1885.54	1811.15	1894.51	1767.26	1813.99	1897.81	1987.14	1962.59
354.908997	1711.21	1919.36	1809.98	1857.99	1850.36	1880.09	1885.85	1807.29	1776.24	1832.59	1964.46	1813.68	1805.29	1804.63	1758.99	1859	1756.13	1960.99	1819.25	1837.12	1853.33	1777.78	1851.93	1862.12	1797.31	1902.92	1861.28	1971.23	1726	1746.06	1777.92	1839.18	1906.22	1825.62	1852.9	1878.6	1831.08	1961.49	1834.28	1734.09	1756.88	1882.62	1808.46	1893.68	1765.95	1814.31	1897.22	1980.87	1965.68
355.403992	1713.3	1911.41	1810.52	1864.03	1854.15	1872.84	1873.09	1800.96	1768.09	1837.1	1970.39	1814.57	1794.69	1798.39	1756.92	1856.94	1758.58	1955.61	1814.79	1833.63	1846.66	1778.8	1845.25	1859.27	1798.14	1897.79	1860.92	1967.47	1725.48	1747.47	1779.23	1836.32	1902.29	1834.19	1852.74	1880.96	1833.01	1957.27	1828.49	1727.56	1754.71	1876.77	1806.97	1889.38	1764.08	1808.73	1894.99	1968.89	1960.8
355.899994	1713.88	1913	1804.25	1853.79	1848.43	1875.53	1875.33	1802	1768.92	1833.15	1958.59	1817.67	1791.82	1797.67	1754.9	1851.51	1756.34	1949.73	1811.26	1837.18	1845.73	1775.57	1843.22	1856.03	1788.99	1893.23	1858.48	1967.15	1723.88	1736.73	1778.26	1831.95	1898.78	1824.91	1849.64	1866.81	1826.87	1953.29	1828.94	1725.26	1756.02	1880.43	1808.18	1883.77	1767.66	1807.59	1888.62	1978.93	1960
356.394989	1712.37	1905.73	1802.86	1854.79	1849.81	1865.14	1874.99	1803.63	1765.15	1826.35	1957.07	1810.84	1784.91	1796.65	1754.68	1850.72	1754.64	1945.89	1807.3	1831.6	1846.77	1774.54	1841.51	1859.06	1787.65	1890.99	1855.12	1954.84	1725.12	1734.11	1776.18	1830.63	1892.54	1831.39	1849.67	1873.13	1825.63	1947.74	1820.27	1722.67	1754.99	1876.4	1802.55	1886.62	1760.36	1806.46	1892.29	1967.26	1955.11
356.890015	1707.2	1901.79	1802.41	1857.16	1851.55	1868.05	1873.23	1804.67	1764.46	1828.64	1956.95	1811.66	1791	1791.75	1750.19	1856.26	1752.85	1947.28	1812.49	1835.13	1850.82	1775.57	1837.16	1855.67	1785.14	1892.42	1856.53	1957.44	1722.57	1735	1777.45	1833.51	1894.25	1828.4	1847.28	1864.65	1830.86	1943.71	1819.27	1720.67	1753.78	1876.71	1807.16	1890.55	1764.04	1798.59	1878.94	1975.39	1949.76
357.385010	1709.98	1899.28	1803.2	1857.29	1843.48	1865.16	1862.59	1800.72	1766.55	1823.94	1949.36	1800.63	1782.9	1789.87	1751.57	1846.12	1754.2	1950.36	1802.22	1825.65	1838.23	1774.87	1838.83	1856.46	1786.58	1894.22	1852.08	1957.87	1717	1738.78	1770.52	1829.83	1895.2	1823.26	1850.13	1865.77	1826.52	1940.6	1821.92	1718.3	1755.07	1868.41	1800.8	1886.1	1759.64	1798.23	1875.99	1964.74	1959.49
357.880005	1708.96	1905.8	1799.77	1840.87	1837.45	1863.75	1870.32	1798.64	1766.65	1825.24	1952.84	1805.63	1786.67	1789.98	1750.92	1845.29	1748.81	1935.37	1803.01	1823.17	1839.41	1773.67	1837.05	1847.68	1784.22	1881.81	1851.87	1949.29	1717.67	1737.85	1774.52	1824.8	1891.94	1822.42	1844.29	1863.26	1821.14	1935.38	1817.46	1725.84	1748.98	1871.25	1798.3	1876.61	1760.7	1802.08	1884.58	1965.58	1952.36
358.376007	1706.44	1900.68	1803.42	1845.04	1846.35	1859.58	1868.35	1799.99	1762.4	1829.82	1955.84	1803.88	1784.13	1793.1	1750.86	1842.43	1751.05	1936.72	1807.43	1829.73	1838.95	1773.88	1837.01	1848.24	1789.36	1885.65	1854.84	1955.96	1722.45	1739.32	1774.35	1829.78	1900.22	1826.03	1847.83	1866.06	1818.18	1935.36	1820.36	1727.44	1745.8	1872.28	1800.72	1876.49	1760.47	1798.07	1885.24	1956.21	1947.61
358.871002	1707.8	1889.89	1798.19	1849.62	1844.03	1861.86	1863.46	1795.84	1764.46	1825.32	1956.68	1807.25	1779.32	1790.67	1749.6	1848.31	1745.82	1934.58	1804.19	1824.53	1839.86	1772.46	1829.08	1849.15	1786.88	1881.88	1840.47	1942.77	1717.76	1736.43	1776.14	1821.76	1893.02	1826.65	1843.27	1856.03	1819.03	1937.84	1814.51	1719.4	1750.34	1864.4	1796.44	1876.96	1758.38	1795.14	1873.19	1957.01	1944.2
359.365997	1708.48	1892.53	1794.64	1847.86	1837.68	1859.09	1864.81	1797.02	1761.58	1817.45	1944.32	1800.21	1784.6	1793	1749.78	1840.71	1748.1	1938.42	1803.62	1819.6	1834.92	1766.38	1827.92	1851.41	1783.1	1875.87	1843.05	1948.93	1713.05	1732.95	1762.84	1818.01	1889.18	1820.43	1840.36	1855.32	1814.91	1930.38	1813.85	1721.84	1749.93	1866.78	1797.36	1870.04	1755.56	1795.4	1874.78	1958.7	1950.72
359.860992	1708.51	1893.17	1790.7	1843.62	1829.31	1855.16	1864.44	1793.13	1761.87	1820.78	1949.54	1801.67	1779.01	1787.02	1744.12	1844.67	1744.6	1930.19	1797.61	1823.42	1840.66	1772.61	1831.5	1849.77	1785.67	1882.21	1840.92	1944.77	1716.05	1736.05	1767.16	1828.37	1890.73	1821.36	1840.14	1854.97	1818.43	1932.87	1813.03	1725.84	1744.58	1866.18	1791.74	1871.42	1752.01	1797.96	1867.68	1952.13	1932.75
360.355988	1705.38	1888.47	1793.31	1843.39	1834.63	1850.72	1854.86	1795.3	1756.29	1817.41	1945.41	1797.84	1777.82	1784.93	1747.21	1841.14	1745.11	1930.97	1798.23	1825.6	1834.19	1766.67	1832.13	1837.62	1777.29	1876.06	1838.79	1941.33	1712.62	1730.86	1768.6	1813.28	1884.18	1817.55	1833	1849.55	1807.75	1926.69	1810.55	1720.49	1747.18	1866.61	1791.28	1869.52	1755.52	1797.4	1868.03	1945.16	1937.58
360.851990	1706.1	1889.95	1794.23	1845.77	1830.33	1843.75	1858.72	1790.4	1762.22	1815.96	1941.38	1796.34	1779.77	1785.25	1745.36	1839.88	1747.31	1927.23	1799.13	1819.4	1832.56	1764.29	1829.97	1836.83	1784.4	1872.09	1836.55	1933.88	1715.36	1730.59	1767.43	1814.13	1882.39	1817.88	1836.09	1856.55	1809.9	1924.09	1807.63	1714.51	1748.14	1860.23	1791.91	1873.19	1757.16	1790.8	1862.23	1945.89	1936.42
362.157013	1706.01	1763.65	1789.75	1835.34	1829.64	1814.46	1858.77	1799.66	1765.81	1829.65	1936.42	1800.01	1783.22	1786.79	1746.05	1837.89	1749.43	1928.4	1804.26	1822.01	1834.22	1763.84	1829.53	1848.95	1780.86	1876.96	1842.95	1945.65	1714.21	1727.42	1769.44	1814.61	1880.53	1809.82	1834.65	1848.74	1809.42	1919.12	1810.77	1718.09	1742.48	1859.62	1789.81	1862.04	1754.3	1793.99	1857.68	1937.92	1932.32
362.653015	1707.12	1884.96	1788.01	1839.42	1830.72	1848.94	1850.91	1787.65	1760.96	1808.41	1931.57	1789.75	1775.99	1779.38	1743.01	1836.26	1743.26	1919.81	1796.35	1812.36	1833.09	1755.53	1823.66	1833.65	1777.97	1869.91	1829.04	1929.45	1710.12	1729.72	1761.57	1816.01	1873.01	1809.55	1826.56	1845.29	1805.76	1912.6	1806.88	1717.14	1739.47	1856.13	1782.38	1860.66	1758.53	1786.22	1860.21	1930.72	1919.89
363.148010	1705.71	1885.69	1782.72	1839.26	1825.84	1838.84	1844.73	1788.56	1755.17	1809.45	1935.39	1792.88	1772.77	1784.8	1743.84	1830.9	1743.09	1912.94	1794.6	1816.62	1830.18	1762.24	1824.62	1833.23	1780.5	1869.17	1827.61	1924.52	1712.26	1732.3	1767.58	1812.03	1876.1	1804.66	1830.09	1842.12	1803.04	1907.44	1801.59	1713.09	1740.84	1851.46	1786.51	1857.75	1748.88	1790.39	1855.73	1929.05	1923.8
363.643005	1705.08	1883.61	1783.05	1835.95	1831.01	1841.39	1846.96	1788.28	1755.67	1814.57	1928.32	1794.78	1774.92	1782.76	1743.82	1833.97	1745.67	1916.25	1791.61	1812.45	1826.23	1761.11	1823.71	1835.17	1777.68	1863.12	1832.53	1926.11	1708.95	1728.62	1761.94	1810.43	1877.27	1815.4	1829.22	1836.36	1805.92	1911.43	1803.53	1712.51	1742.78	1857.34	1789.04	1860.52	1746.82	1785.11	1860.09	1933.29	1922.97
364.138000	1701.62	1883.59	1781.15	1838.55	1823.09	1839.72	1847.38	1785.83	1757.04	1803.69	1927.38	1787.83	1771.83	1781.74	1740.55	1836.67	1743.69	1920.17	1791.04	1816.86	1827.15	1761.04	1818.8	1837.38	1776.06	1862.86	1826.59	1928.71	1707.4	1722.81	1763.43	1809.55	1877.13	1814.48	1826.08	1841.47	1804.23	1903.92	1796.58	1715.88	1738.61	1860.6	1787.32	1856.88	1748.45	1780.5	1852.71	1928.55	1921.97
364.632996	1703.3	1874.52	1783.97	1830.01	1821.83	1835.76	1846.35	1787.18	1747.5	1809.2	1927.84	1790.25	1768.5	1774.02	1745.35	1834.68	1739.06	1912.03	1790.86	1814.59	1819.29	1756.37	1818	1831.06	1770.76	1861.45	1826.15	1920.49	1714.88	1728.38	1762.87	1806.04	1872.81	1806.84	1824.47	1832.31	1801.8	1897.6	1801.26	1707.19	1739.56	1853.08	1785.9	1855.6	1751.6	1784.78	1853.69	1921.49	1918.66
365.128998	1704.1	1869.93	1779.99	1833.66	1816.25	1838.6	1844.91	1777.83	1757.62	1809.24	1925.25	1788.67	1771.24	1781.43	1741.21	1830.72	1735.59	1902.51	1788.23	1816.23	1826.94	1760.67	1817.66	1832.45	1774.23	1857.04	1825	1919.09	1707.55	1725.89	1764.14	1800.99	1864.02	1804.95	1819.23	1838.26	1797.01	1904.69	1797.99	1709.44	1734.36	1846.56	1782.18	1852.75	1744.74	1784.18	1850.91	1922.75	1923.7
365.623993	1701.88	1873.52	1781	1829.42	1822.23	1836.17	1839	1782.31	1755.59	1802.41	1923.18	1782.59	1769	1774.26	1739.49	1826.07	1736.59	1906.11	1787.6	1803.65	1816.39	1753.84	1812.8	1828.77	1768.46	1856.69	1823.68	1915.49	1701.9	1725.05	1760.99	1798.34	1869.33	1808.22	1822.59	1829.17	1799.13	1904.08	1789.68	1713.47	1739.74	1850.05	1780.61	1849.83	1745.16	1777.94	1839.51	1921.7	1918.36
366.118988	1700.74	1869.56	1778.22	1827.05	1820.27	1830.29	1840.94	1780.55	1755.72	1806.76	1920.68	1778.57	1762.26	1774.41	1734.75	1821.36	1739.72	1903.85	1782.77	1804.71	1820.61	1757.78	1810.11	1826.13	1773.05	1858.65	1814.48	1909.2	1712.45	1722.3	1761.23	1806.68	1869.7	1801.7	1819.62	1830.66	1799.59	1899.25	1795.13	1714.53	1736.71	1845.26	1776.79	1852.71	1742.03	1777.87	1841.36	1917.95	1910.22
366.614014	1699.45	1867.59	1774.74	1819.34	1816.6	1827.19	1835.19	1779.62	1751.04	1797.32	1912.71	1780.29	1768.76	1775.89	1737.94	1825.08	1735.85	1901.8	1779.05	1800.5	1811.48	1751.33	1810.04	1821.21	1771.24	1847.35	1814.84	1903.47	1709.26	1728.38	1757.62	1800.72	1865.99	1803.1	1817.44	1827.61	1787.86	1895.87	1791.51	1706.4	1734.61	1838.71	1775.96	1844.27	1743.04	1774.84	1840.79	1912.91	1909.05
367.109009	1701.89	1865	1773.27	1826.95	1811.19	1828.74	1837.09	1778.97	1748.08	1797.26	1917.92	1779.93	1762.31	1768.88	1733.56	1819.92	1736.36	1897.65	1782.94	1797.74	1819.04	1753.67	1809.07	1818.9	1768.55	1851.42	1816.52	1902.81	1697.19	1723	1758.99	1798.2	1861.35	1798.96	1815.78	1827.08	1790.9	1888.22	1785.76	1710.33	1731.4	1843.02	1773.5	1844.05	1745.6	1776.11	1834.05	1903.76	1905.78
367.605011	1701.42	1865.49	1766.95	1817.52	1816.83	1828.49	1837.62	1778.01	1750.13	1792.89	1912.21	1781.8	1762.88	1766.8	1737.1	1817.19	1736.16	1898.13	1776.31	1802.5	1817.39	1750.59	1802.18	1819.18	1765.05	1849.55	1810.64	1901.36	1699.57	1721.3	1756.19	1801.03	1859.76	1803.49	1814.38	1822.23	1791.49	1901.32	1789.87	1707.51	1736.96	1840.39	1772.61	1837.16	1743.77	1771.64	1830.9	1905.11	1903.37
368.100006	1699.96	1858.95	1771.07	1826.03	1810.47	1825.6	1833.06	1775	1746.94	1797	1911.29	1776.49	1759	1771.76	1731.17	1815.51	1731.69	1894.25	1784.05	1800.63	1808.78	1749.51	1804.33	1822.68	1767.01	1852.69	1814	1896.76	1706.19	1721.03	1753.48	1798.41	1858.27	1799.74	1815.36	1820.14	1792.42	1888.14	1787.64	1702.35	1731.53	1835.9	1773.41	1836.71	1741.48	1772.26	1827.14	1898.93	1898.78
368.595001	1697.23	1853.37	1768.72	1813.12	1809.44	1819.63	1832.27	1773.3	1746.72	1794.81	1910.59	1773.08	1762.12	1767.03	1733.84	1819.71	1730.39	1891.13	1780.36	1793.18	1814.48	1750.41	1803.32	1818.81	1765.03	1854.76	1807.75	1900.72	1703.48	1718.29	1755.78	1794.97	1856.08	1798.49	1810.33	1826.06	1791.24	1883.1	1786.44	1709.09	1733.41	1835.66	1774.07	1842.05	1737.49	1773.2	1824.59	1906.72	1897.04
369.089996	1699.7	1854.56	1771.06	1820.61	1806.07	1821.3	1826.85	1774.2	1740.04	1797.85	1900.51	1774.68	1758.85	1762.7	1732.74	1813.31	1728.36	1884.42	1773.66	1797.92	1808.37	1746.72	1808.67	1815.67	1764.32	1843.82	1809.35	1898.27	1704.19	1725.27	1751.39	1792.64	1854.78	1794.9	1813.31	1821.35	1791.9	1885.01	1783.05	1705.16	1726.49	1835.52	1767.59	1838.51	1740.64	1772.62	1827.38	1899.47	1900.17
369.584991	1701.86	1853.49	1766.08	1817.43	1805.29	1818.88	1826.09	1771.88	1739.27	1789.43	1905.21	1772.54	1758.23	1764.21	1730.4	1815.51	1732.18	1890.36	1774.04	1796.76	1807.23	1748.34	1799.92	1813.71	1759.12	1837.06	1810.47	1892.55	1700.21	1718.87	1752.08	1790.08	1852.55	1794	1812.23	1822.17	1790.33	1889.77	1782.82	1707.28	1730.71	1833.61	1769.36	1835.29	1739.7	1768.09	1824.4	1894.58	1897.59
370.080994	1700.42	1856.91	1766.08	1815.88	1805.81	1813.95	1817.54	1765.31	1742.4	1786.16	1904.99	1774.41	1757.51	1763.51	1732.69	1810.26	1726.09	1882.83	1767.79	1791.59	1809.84	1747.89	1798.62	1817.63	1760.79	1837.79	1802.93	1880.92	1701.95	1716.48	1751.4	1788.97	1855.17	1792.87	1809.04	1812.62	1779	1877.09	1778.79	1710.84	1729.55	1824.17	1769.15	1832.16	1736.42	1768.84	1824.36	1894.12	1887.45
370.575989	1696.77	1853.99	1762.62	1818.68	1806	1813.48	1822.62	1764.64	1739.01	1790.38	1893.09	1765.39	1759.47	1762.42	1726.96	1805.97	1732.28	1880.47	1774.96	1794.05	1809.27	1746.25	1798.22	1818.74	1760.85	1829.83	1802.25	1881.65	1700.81	1717.76	1749.83	1792.75	1850.91	1786.34	1804.77	1815.06	1782.15	1873.25	1774.99	1700.77	1730.72	1832.32	1764.65	1832.16	1737.12	1763.14	1822.56	1885.24	1891.91
371.071014	1694.1	1852.49	1765.44	1806.23	1800.87	1814.06	1821.29	1771.13	1742.42	1789.88	1895.54	1764.57	1754.29	1765.34	1729.19	1806.56	1730.19	1879.97	1774.05	1795.74	1800.9	1740.91	1799.21	1815.9	1761.87	1832.99	1800.72	1882.59	1693.55	1714.63	1743.74	1782.61	1856.06	1786.45	1810.42	1811.81	1785.03	1868.92	1777.63	1704.42	1727.71	1831.45	1766.06	1831.39	1735.7	1766.12	1820.41	1883.67	1889.74
371.566010	1695.25	1841.87	1758.84	1813.1	1798.53	1812.91	1818.5	1769.15	1743.1	1784.99	1896.33	1760.3	1750.09	1759.74	1725.32	1808.99	1728.49	1876.16	1771.91	1788.09	1795.72	1742.91	1798.96	1814.78	1757.17	1828.47	1799.95	1882.96	1702.71	1714.14	1751.97	1783.92	1847.26	1791.84	1804.46	1813.77	1781.19	1872.35	1776.79	1701.02	1721.39	1826.51	1760.59	1829.7	1735.16	1765.26	1817.64	1883.13	1887.78
372.061005	1697.74	1839.11	1761.27	1809.52	1797.84	1811.11	1818.97	1764.62	1737.56	1784.9	1896.45	1767.75	1752.59	1759.37	1728.66	1807.53	1724.32	1872.53	1767.43	1786.49	1799.3	1743.3	1792.97	1806.71	1756.74	1831.97	1798.19	1881.85	1701.52	1713.35	1744.19	1783.14	1846.13	1783.29	1799.82	1806.68	1775.76	1869.14	1768.22	1700.26	1726.13	1823.84	1757.94	1825.56	1734.14	1762.29	1818.31	1887.86	1883.18
372.557007	1695.32	1846.04	1761.18	1805.77	1796.35	1807.34	1816.63	1764.03	1734.36	1785.29	1894.12	1763.24	1751.68	1759.12	1728.96	1803.51	1723.31	1868.62	1766.26	1787.92	1800.3	1738.64	1791.05	1804.06	1755.71	1829.51	1797.08	1870.32	1694.02	1712.22	1746	1774.7	1848.73	1787.97	1800	1805.95	1778.77	1867.45	1769.58	1699.72	1724.62	1822.76	1760.75	1825.13	1731.86	1761.78	1814.58	1884.62	1879.97
373.052002	1694.1	1842.63	1757.42	1808.58	1795.21	1805	1816.69	1762.35	1733.37	1782.94	1889.55	1760.89	1746.03	1755.36	1724.78	1799.6	1721.62	1869.54	1765.83	1785.56	1793.99	1736.96	1789.54	1804.13	1751.62	1828.64	1793.01	1874.08	1691.43	1715.62	1742.78	1782.29	1841.42	1788.64	1793.95	1804.61	1773.7	1865.27	1771.19	1702.56	1721.26	1816.24	1761.47	1819.31	1731.82	1760.26	1807.69	1876.51	1875.61
373.546997	1694.8	1835.21	1753.06	1803.27	1791.96	1802.84	1809.05	1757.51	1733.55	1776.16	1886.76	1755.42	1746.81	1757.89	1722.56	1796.24	1722.29	1864.31	1764.01	1787.77	1793.42	1738.92	1790.95	1804.62	1749.69	1824.03	1792.23	1870.37	1695.33	1710.51	1742.51	1776.49	1830.2	1780.16	1791.01	1802.26	1775.91	1864.03	1762.14	1698.6	1717.41	1815.92	1759.24	1818.82	1729.25	1756.89	1809.08	1877.12	1872.62
374.041992	1691.08	1827.99	1753.07	1798.74	1790.65	1795.11	1805.83	1755.84	1734.46	1773.5	1880.05	1759.72	1746.15	1756.32	1720.71	1801.14	1724.97	1862.05	1759.29	1781.55	1788.84	1744.09	1784.3	1796.45	1752.26	1828	1789.6	1864.92	1692.55	1710.82	1739.69	1776.58	1846.57	1785.48	1796.46	1797.52	1768.86	1858.31	1760.83	1696.81	1715.51	1818.7	1751.74	1817.23	1728.47	1758.69	1805.79	1872.89	1875.43
374.537994	1695.39	1834.13	1753.76	1805.38	1790.89	1804.81	1808.18	1759.75	1732.15	1772.75	1883.25	1761.58	1748.76	1751.5	1722.35	1798.11	1720.98	1863.83	1764.17	1782.05	1787.85	1740.37	1784.47	1799.56	1751.64	1818.35	1791.69	1867.41	1691.26	1709.34	1736.6	1772.07	1839.17	1780.17	1788.19	1794.55	1768.2	1851.62	1767.5	1693.05	1714.09	1810.82	1756.38	1814.66	1726.38	1752.79	1805.82	1871.76	1872.25
375.032990	1693.43	1837.32	1745.81	1804.6	1786.2	1800.38	1803.83	1755.74	1732.09	1774.94	1877.01	1758.64	1748.41	1750.26	1719.14	1796.19	1718.89	1851.84	1756.03	1780.69	1793.94	1732.67	1784.92	1800.64	1746.08	1818.08	1783.55	1859.08	1687.64	1705.06	1737.35	1773.01	1836.06	1771.88	1787.59	1793.78	1770.92	1852.31	1764.29	1694.56	1717.18	1815.63	1755.29	1815.64	1727.93	1754.96	1805.33	1864.68	1871.18
375.528015	1695.54	1831.36	1750.43	1799.22	1783.27	1796.91	1804.08	1756.56	1729.49	1772.36	1877.72	1761.7	1741.71	1750.59	1721.52	1793.33	1720.85	1858.64	1754.06	1776.33	1785.56	1734.46	1781.07	1792.17	1744.44	1822.68	1782.15	1858.53	1691.86	1704.57	1732.31	1771.63	1838.15	1779.7	1786.95	1790.79	1772.52	1849.75	1762.31	1693.65	1717.8	1816.31	1752.93	1812.53	1726.86	1753.9	1802.77	1859.89	1873.07
376.023010	1690.77	1829.29	1746.38	1799.44	1779.12	1792.43	1801.14	1752.19	1730.13	1772.1	1883.22	1759.37	1744.91	1745.64	1714.36	1787.49	1720.39	1859.28	1757.03	1770.99	1781.99	1734.82	1783.67	1795.29	1745.76	1816.79	1785.19	1851.69	1696.19	1705.48	1737.65	1768.3	1838.67	1777.52	1784.26	1790.34	1771.28	1852.83	1762.72	1698.53	1716.92	1811.94	1748.88	1814.01	1721.21	1749.89	1803.33	1858.22	1865.82
376.518005	1694.11	1828.08	1743.97	1802	1788.88	1792.47	1799.42	1751.54	1727.71	1767.62	1872.75	1753.99	1740.6	1747.83	1716.51	1788.76	1718.11	1855.13	1753.17	1773.72	1781.14	1734.75	1784.21	1788.63	1750.15	1818.29	1782.01	1860.36	1691.88	1704.39	1737.32	1769.17	1830.47	1779.35	1783.73	1794.13	1765.77	1846.14	1758.58	1697.28	1711.18	1807.49	1751.86	1809.13	1726.99	1751.79	1802.91	1857.43	1863.58
377.013000	1695.88	1831.6	1743.95	1791.21	1777.13	1795.97	1794.69	1753.03	1730.47	1772.82	1878.08	1752.72	1740.4	1746.7	1718.22	1790.25	1716.28	1851.7	1755.56	1772.86	1782.78	1732.47	1781.41	1787.21	1748.36	1806.87	1779.13	1851.72	1698.26	1706.48	1732.3	1769.59	1831.04	1773.91	1788.51	1789.36	1763.18	1848.43	1758.51	1691.37	1715.66	1811.76	1747.4	1805.77	1724.36	1751.8	1803.59	1854.74	1862.84
377.509003	1690.61	1823.35	1743.62	1791.68	1780.88	1791.41	1800.33	1754.28	1725.92	1766.75	1867.05	1751.39	1743.03	1742.56	1717.83	1786.17	1718.04	1841.85	1752.71	1775.58	1779.37	1736.12	1778.39	1793.41	1747.33	1805.28	1776.6	1854.2	1687.45	1703.41	1732.73	1765.26	1832.27	1771.38	1782.67	1789.01	1762.73	1845.9	1758.36	1689.42	1709.52	1813.97	1749.29	1806.61	1728.51	1745.27	1799.38	1854.37	1858.47
378.003998	1689.07	1826.89	1742.42	1791.82	1779.37	1788.09	1796.13	1750.7	1728.32	1767.62	1864.05	1750.33	1737.35	1745.15	1715.05	1786.79	1716.09	1843.45	1754.75	1770.18	1777.63	1729.29	1777.01	1789.94	1743.94	1813.96	1777.77	1844	1687.5	1705.23	1736.47	1764.92	1826.84	1767.82	1781	1785.27	1760.65	1840.47	1758.35	1687.86	1712.98	1809.94	1751.31	1807.05	1724.51	1749.14	1797.5	1848.86	1852.92
378.498993	1688.2	1817.13	1737.95	1789.79	1774.95	1785.63	1787.94	1746.93	1729.22	1763.84	1867.13	1746.08	1739.22	1740.81	1714.27	1783.86	1716.78	1843.21	1751.27	1762.86	1777	1729.86	1775.14	1788.33	1739.14	1805.64	1776.03	1844.13	1690.9	1704.44	1730.27	1762.91	1820.44	1763.65	1774.71	1780.26	1760.05	1832.78	1755.35	1686.14	1710.12	1801.77	1741.14	1801.19	1725.42	1746.81	1794.36	1847.42	1857.76
378.993988	1690.43	1817.8	1736.47	1789.71	1774.92	1785.68	1790.47	1747.28	1725.85	1764.57	1862.42	1747.78	1733.1	1742.09	1715.62	1782.17	1712.85	1838.56	1743.48	1763.41	1773.8	1725.57	1771.61	1781.27	1743.56	1800.63	1768.25	1839.32	1683.67	1705.75	1734.55	1762.86	1821.74	1765.96	1781.91	1778	1759.91	1837.36	1755.81	1684.35	1707.21	1798.6	1744.44	1801.69	1718.55	1742.92	1795.49	1843.49	1850.3
379.489990	1689.26	1816.93	1737.57	1780.84	1769.76	1784.97	1787.17	1743.25	1722.62	1762.65	1861.36	1744.51	1732.55	1738.52	1711.75	1782.4	1714.4	1837.22	1748.47	1758.59	1779.22	1726.78	1771.75	1778.81	1744.4	1803.38	1767.6	1833.43	1686.5	1702.22	1727.64	1761.89	1817.82	1763.12	1778.47	1776.31	1762.53	1835.3	1755.17	1687.91	1708.36	1798.49	1741.14	1797.01	1720.88	1743.53	1787.14	1841.92	1847.04
379.984985	1689.49	1815.16	1734.99	1786.06	1772.75	1783.88	1789.65	1748.16	1723.29	1759.99	1857.57	1741.92	1731.54	1735.72	1715.14	1778.38	1714.49	1838.78	1748.97	1763.55	1773.19	1730.3	1767.54	1784.97	1737.45	1804.32	1771.8	1837.52	1682.81	1702.56	1731.08	1756.53	1815.74	1764.1	1774.72	1775.78	1755.72	1831.78	1746.18	1686.7	1708.49	1800.99	1742.14	1797.08	1719.93	1741.7	1783.82	1839.66	1848.09
380.480011	1688.05	1807.71	1734.93	1786.6	1771.45	1782.12	1782.21	1744.08	1720.01	1755.46	1857.51	1747.01	1738.29	1739.8	1710.05	1775.58	1712.56	1835.23	1739.75	1764.64	1778.56	1724.96	1768.45	1783.38	1737.21	1796.14	1773.51	1835.92	1686.64	1700.29	1728.23	1762.54	1813.46	1761.19	1771.64	1779.68	1754.95	1822.74	1749.46	1692	1706.79	1797.26	1742.76	1794.87	1719.32	1737.6	1782.38	1837.25	1842.8
380.975006	1686.58	1812.21	1736.22	1781.05	1768.45	1779.68	1789.62	1743.12	1717.68	1760.79	1857.61	1745.83	1729.82	1739.58	1712.53	1778.21	1716.04	1833.56	1749.48	1766.33	1769.1	1729.91	1770.79	1777.19	1734.76	1801.86	1765.93	1839.13	1688.14	1700.86	1727.53	1762.3	1818.67	1759.66	1776.67	1776.97	1751.43	1831.74	1749.13	1687.33	1706.74	1796.87	1739.44	1794.78	1721.67	1738.7	1782.26	1835.91	1843.18
381.470001	1685.46	1807.13	1731.65	1783.45	1767.23	1778.9	1783.24	1741.46	1722.54	1753.25	1852.75	1743.13	1731.19	1735.68	1709.73	1773.11	1715.77	1824.83	1747.29	1761.22	1764.66	1723.93	1765.25	1779.31	1741.88	1797.23	1766.39	1832.73	1681.07	1695.08	1729.35	1754.97	1810.71	1755.09	1770.65	1775.22	1748.95	1823.12	1748.94	1685.67	1703.84	1791.9	1737.11	1790.9	1714.29	1737.07	1781.74	1833.13	1841.54
381.966003	1687.32	1807.28	1733.14	1783.73	1766.05	1779.28	1790.21	1745.76	1718.08	1759.72	1849.41	1741.39	1732.31	1736.02	1709.83	1774.22	1711.26	1829.15	1746.39	1760.03	1768.89	1719.78	1768.87	1784.21	1734.95	1799.46	1768.17	1830.57	1679.88	1699.92	1725.39	1751.46	1814.08	1763.39	1770.65	1775.74	1751.54	1830.14	1746	1685.3	1701.69	1801.71	1738.91	1792.44	1715.96	1741.17	1783.74	1829.63	1841.75
382.460999	1684.49	1810.03	1729.3	1778.04	1766.19	1778.56	1784.41	1741.42	1723.82	1754.47	1855.01	1744.18	1730.85	1739.82	1710.14	1771.97	1710.31	1824.86	1744.3	1756.65	1771.49	1723.75	1767.88	1774.92	1736.37	1797.36	1768.55	1828.37	1685.17	1697.92	1722.05	1747	1813.12	1760.61	1769.18	1772.19	1750.41	1822.13	1744.94	1681.33	1704.81	1795.4	1738.95	1792.94	1716.71	1736.92	1782.59	1837.83	1837.37
382.955994	1686.13	1802.57	1732.93	1783.61	1763.09	1773.09	1773.38	1739.04	1712.85	1754.06	1848.89	1742.89	1729.05	1737.31	1704.45	1771.28	1705.64	1828.71	1738.48	1755.95	1763.03	1719.55	1763.11	1775.59	1735.04	1794.47	1761.32	1822.09	1683.62	1698.42	1723.56	1756.58	1812.99	1756.38	1768.79	1775.01	1749.92	1822.75	1746.09	1686.44	1706.13	1789.68	1735.29	1788.56	1713.41	1736.77	1773.23	1832.41	1837.2
383.450989	1686.07	1806.93	1726.48	1778.19	1763.95	1774.71	1773.45	1740.52	1714.27	1752.38	1839.63	1738.92	1725.06	1734.8	1707.36	1771.46	1707.89	1822.7	1740.84	1757.08	1768.7	1722.28	1764.26	1774.91	1737.04	1791.14	1762.27	1824.92	1682.4	1697.18	1722.84	1750.74	1808.15	1754.94	1767.14	1770.6	1746.3	1819.23	1739.1	1681.58	1700.76	1792.37	1736.19	1785.65	1712.78	1736.6	1772.74	1821.42	1835.62
383.946014	1684.23	1799.79	1729.92	1774.43	1762.11	1775.31	1778.71	1739.42	1719.51	1756.34	1849.51	1741.68	1731.42	1735.8	1710.29	1768.6	1708.46	1824.53	1736.16	1756.32	1760.13	1724.66	1760.7	1770.44	1736.22	1789.33	1765.65	1825.79	1681.57	1696.35	1722.75	1746.45	1810.52	1757.34	1767.54	1764.6	1748.92	1816.34	1740.44	1681.79	1701.13	1792.68	1731.25	1784.16	1715.12	1737	1776.59	1825.18	1832.55
384.441986	1686.39	1798.48	1727.34	1772.62	1762.24	1767.13	1775.45	1736.03	1715.64	1747.19	1845.18	1737.95	1723.97	1733.9	1709.6	1771.28	1707.8	1816.3	1733.39	1750.73	1767.27	1719.83	1759.92	1774.58	1733.31	1790.46	1764.55	1816.45	1679.05	1694.68	1720.78	1745.16	1802.74	1754.9	1766.24	1765.44	1748.66	1814.42	1740.45	1683.91	1702.15	1794.01	1730.9	1784.73	1713.1	1736.13	1774.24	1824.78	1830.46
384.937012	1688.99	1800.89	1726.49	1772.88	1759.39	1769.27	1773.42	1737.82	1716.81	1751.04	1843.12	1734.03	1719.78	1732.01	1707.1	1766.81	1706.3	1817.45	1732.47	1745.18	1760.35	1718.37	1761.67	1765.1	1734.17	1781.14	1758.2	1811.49	1672.71	1688.19	1721.09	1744.61	1800.22	1752.19	1767.21	1767.86	1747.35	1813.79	1742.97	1676.19	1700.24	1789.62	1732	1777.36	1712.36	1730.98	1774.72	1820.22	1828.82
385.432007	1682.94	1796.81	1725.22	1773.14	1759.04	1764.52	1772.49	1733.61	1714.29	1747.91	1838.11	1737.84	1724.63	1730.34	1705.18	1763.9	1707	1818.57	1734.94	1753.01	1758.71	1718.14	1757.68	1769.68	1731.45	1785.18	1760.19	1812.19	1677.88	1689.57	1718.95	1742.41	1800.25	1752.49	1764.42	1766.47	1744.22	1811.65	1735.17	1675.79	1702.26	1785.67	1731.61	1778.62	1710.74	1732.9	1762.09	1816.92	1832.82
385.927002	1682.49	1793.72	1724.36	1770.7	1758.03	1768.55	1770.74	1733.84	1710.51	1745.5	1836.78	1730.67	1721.95	1728.07	1704.21	1764.42	1708.96	1815.58	1736.73	1749.78	1754.58	1720.16	1757.37	1764.35	1735.03	1788.45	1753.4	1818.97	1685.5	1694.27	1719.58	1742.26	1799.99	1750.21	1764.58	1765.92	1745.77	1811.05	1737.73	1677.28	1698.48	1785.79	1725.5	1778.25	1711.58	1732.27	1768.24	1815.58	1820.32
386.421997	1687.29	1794.52	1723.67	1767.91	1757.11	1764.42	1771.29	1731.1	1711.15	1744.55	1832.99	1732.13	1719.79	1726.18	1705.09	1761.72	1707.84	1816.53	1727.23	1747.14	1755.06	1718.59	1755.03	1766.46	1730.38	1784.9	1755.91	1807.53	1679.9	1691.03	1717.77	1740.71	1800.15	1744.94	1763.01	1762.64	1742.99	1808.57	1734.23	1677.37	1700.35	1782.97	1725.12	1772.18	1710.59	1734.9	1769.6	1814.75	1826.97
386.917999	1683.82	1793.95	1723.19	1775.68	1755.84	1760.53	1770.24	1734.36	1711.59	1745.51	1838.67	1733.03	1717.4	1725.48	1707.6	1767.93	1703.31	1812.66	1732.48	1746.19	1756.25	1715.18	1760.42	1761.78	1725.96	1778.95	1755.47	1807.83	1676.86	1691.18	1722.44	1742.74	1796.29	1750.4	1759.94	1763.22	1738.18	1805.53	1734.73	1678.14	1690.71	1776.87	1730.94	1773.01	1710.27	1728.58	1764.67	1818.18	1826.47
387.412994	1685.01	1788.49	1719.34	1772.47	1749.49	1763.39	1772.51	1734.55	1713.72	1743.16	1838.8	1733.96	1722.03	1726.96	1706.19	1762.15	1704.13	1805.87	1724.1	1742.23	1756.84	1715.38	1756.57	1760.97	1733.67	1780.1	1754.71	1808.43	1672.9	1690.06	1713.25	1739.34	1799.56	1744	1760.63	1756.61	1736.29	1802.49	1733.49	1676.19	1693.64	1782.44	1727.51	1777.71	1705.18	1729.58	1768.65	1811.17	1822.45
387.907990	1683.32	1792.16	1719.44	1769.74	1757.73	1761.44	1767.82	1730.27	1713.21	1742.78	1838.08	1728.92	1718.31	1731.03	1706.17	1762.38	1706.75	1808.45	1733.43	1750	1751.05	1716.61	1759.55	1769.18	1728.24	1782.1	1757.29	1807.45	1677.98	1690.37	1716.27	1739.25	1802.25	1743.56	1760.41	1755.27	1738.18	1802.61	1734.24	1681.65	1697.74	1784.77	1728.66	1770.83	1710.79	1728.89	1764.17	1814.5	1823.84
388.403015	1681.1	1784.88	1719.77	1762.64	1746.68	1762.4	1764.45	1731.87	1713.29	1744.38	1831.93	1727.28	1719.44	1723.26	1702.13	1755.04	1701.79	1803.54	1731.06	1741.6	1751.76	1712.05	1752.89	1762.17	1727.83	1780.9	1751.39	1804.37	1672.93	1691.53	1715.79	1738.71	1797.1	1745.51	1758.22	1758.43	1733.81	1800.87	1730.06	1673.26	1694.66	1773.24	1724.74	1771.57	1710.82	1725.53	1764.65	1805.74	1814.89
388.898987	1682.49	1785.2	1719.81	1764.62	1749.27	1754.6	1767.5	1728.15	1709.62	1742.55	1828.29	1729.95	1716.87	1721.27	1701.08	1758.07	1700.46	1803.88	1725.73	1740.71	1751.76	1711.18	1751.22	1759.51	1722.03	1773.65	1748.95	1800.65	1680.98	1689.41	1716.75	1739.33	1797.12	1746.26	1754.21	1753.35	1735.87	1802.83	1728.72	1681.77	1693.81	1778.72	1721.4	1775.18	1708.51	1721.67	1759.82	1808.04	1815.45
389.394012	1682.89	1786.97	1721.06	1760.18	1749.08	1752.31	1765.74	1726.7	1707.49	1735.04	1827.04	1724.53	1712.38	1721.11	1696.06	1755.11	1701.58	1803.74	1724.21	1737.71	1747.73	1708.41	1750.24	1761.18	1724.97	1768.76	1744.15	1803.09	1677.19	1693.32	1717.79	1734.26	1792.39	1743.31	1749.04	1751.53	1735.34	1799.6	1732.96	1677.47	1690.87	1773.33	1724.16	1770.13	1702.44	1723.11	1759.6	1802.28	1816.47
389.889008	1682.45	1783.31	1713.89	1760.09	1749.31	1755.28	1760.81	1722.85	1708.09	1734.36	1823	1729.75	1711.08	1720.87	1694.77	1759.31	1701.05	1802	1724.51	1739.29	1751.1	1711.96	1745.3	1760.62	1720.35	1772.05	1746.69	1797.21	1671.69	1686.58	1715.7	1732.11	1787.38	1740.9	1758.12	1754.9	1733.65	1796.04	1728	1680.09	1692.62	1773.47	1717.74	1769.68	1710.34	1725.57	1754.82	1802.83	1814.28
390.384003	1680.5	1784.6	1712.74	1766.47	1750.64	1751.33	1759.28	1730.33	1705.32	1736.26	1821.05	1726.05	1720.79	1721.86	1697.44	1752.06	1699.75	1798.21	1727.38	1736.12	1749.34	1708.86	1749.22	1756.65	1724.53	1773.76	1747.08	1794.92	1673.24	1687.84	1716.6	1731.96	1793.24	1745.51	1755.97	1752.1	1739.49	1793.71	1729.68	1676.7	1693.44	1770.37	1718.3	1766.22	1705.74	1722.38	1754.78	1792.55	1805.62
390.878998	1679.18	1781.15	1713.1	1758.75	1751.71	1747.2	1760.95	1727.85	1709.03	1738.5	1820.43	1726.3	1711.19	1723.64	1698.87	1758.53	1699.76	1797.46	1726.21	1738.19	1748.35	1710.04	1746.59	1759.46	1723.78	1778.1	1744.63	1791.2	1669.93	1688.38	1713.64	1732.09	1787.53	1739.01	1752.18	1747.13	1733.91	1795.99	1724.88	1674.28	1692.2	1771.16	1724.82	1765.82	1706.67	1722.02	1754.42	1800.32	1808.58
391.373993	1680.7	1782.09	1709.17	1757.09	1743.04	1755.88	1758.27	1724.79	1703.55	1732.97	1821.87	1725.67	1711.67	1718	1696.36	1753.31	1698.35	1797.19	1721.57	1736.27	1745.37	1707.71	1745.76	1757.46	1724.1	1770.97	1741.05	1797.81	1670.19	1682.78	1710.32	1732.14	1792.03	1738.96	1752.46	1750.32	1732.77	1793.6	1722.13	1677.19	1694.32	1770.1	1724.68	1768.31	1702.66	1724.32	1752.78	1793.21	1806.55
391.869995	1683.7	1777.12	1714.32	1758.64	1742.31	1752.47	1758.9	1722.54	1707.65	1734.5	1823.67	1725.88	1715.67	1721.21	1695.75	1757.62	1700.86	1792.59	1722.77	1744.26	1747.14	1706.99	1745.18	1760.92	1719.09	1770.69	1747.13	1795.59	1673.64	1682.85	1708.99	1729.11	1788.79	1742.87	1751.13	1744.94	1730.41	1789.4	1729.18	1676.26	1689.76	1771.87	1723.19	1763.58	1707	1722.27	1751.45	1797.11	1808.59
392.364990	1680.25	1775.23	1712.69	1754.31	1741.15	1750.05	1754.03	1723.71	1710.09	1736.24	1820.64	1718.84	1715.15	1715.53	1698.57	1752.57	1698.72	1789.54	1720.29	1737.17	1743.43	1708.01	1742.39	1759.69	1724.65	1769.4	1736.24	1787.95	1669.02	1687.7	1713.04	1733.42	1786.76	1740.64	1750.12	1750.87	1729.03	1788.64	1727.08	1674.56	1689.53	1767.34	1722.06	1759.84	1709.58	1720.12	1756.13	1796.21	1803.33
392.859985	1680.14	1775.57	1708.27	1754.32	1743.13	1754.28	1753.96	1722.52	1708.09	1728.47	1818.38	1719.21	1708.44	1720.6	1696.96	1746.74	1694.78	1788.18	1721.23	1734.46	1742.67	1704.93	1745.29	1757.86	1722.14	1762.9	1745.47	1788.28	1671.43	1684.57	1708.99	1725.74	1786.39	1741.32	1745.96	1746	1732.85	1788.19	1721.37	1671.67	1690.49	1769.52	1715.53	1770.05	1707.19	1719.33	1755.12	1793.79	1805.53
393.355011	1682.5	1773.57	1708.19	1754.01	1742.09	1745.41	1754.04	1721.58	1705.24	1733.29	1816.21	1724.01	1707.14	1718.06	1698.66	1747.89	1698.4	1788.59	1718.82	1732.21	1745	1705.18	1737.57	1754.65	1718.41	1763.24	1741.05	1784.96	1672.55	1683.91	1708.66	1727.8	1781.26	1736.05	1748.37	1742.83	1730.47	1785.64	1721.41	1670.07	1689.45	1764.14	1715.15	1759.32	1703.15	1715.96	1749.55	1787.37	1797.04
393.851013	1679.68	1771.49	1708.06	1755.04	1742.59	1748.7	1752.08	1719.19	1704.51	1728.29	1821.33	1721.05	1708.47	1714.8	1695.39	1746.49	1696.59	1788.12	1716.92	1729.13	1740.03	1704.39	1741.33	1753.44	1724.51	1762.78	1737.75	1789.76	1673.83	1684.52	1708.52	1729.11	1784.96	1732.03	1742.35	1746.44	1729.23	1785.68	1724.01	1672.98	1686.33	1761.62	1714.75	1758.21	1702.53	1721.86	1753.45	1789.87	1799.71
394.346008	1675.36	1771.03	1706.48	1759.47	1738.2	1745.51	1752.55	1720.44	1706	1731.54	1815.61	1721.51	1709.09	1717.86	1701.06	1745.96	1698.73	1787.94	1720.71	1731.42	1739.72	1706.71	1744.24	1753.81	1719.63	1765.59	1740.52	1781.48	1671.74	1683.46	1708.57	1728.01	1786.18	1736.53	1742.14	1745.6	1725.14	1790.62	1720.94	1678.47	1688.02	1762.89	1712.31	1757.23	1701.99	1712.61	1746.92	1787.78	1799.26
394.841003	1680.95	1774.03	1709.6	1756.35	1740.13	1743.24	1747.83	1722.47	1705.78	1727.4	1810.38	1722.2	1709.49	1715.84	1691.95	1738.42	1696.68	1782.99	1721.68	1730.51	1741.54	1701.72	1737.2	1748.91	1718.5	1758.44	1738.83	1780.48	1666.43	1684.09	1712.97	1725.67	1785.21	1733.48	1744.5	1742.18	1722.94	1785.99	1720.13	1674	1688.41	1760.66	1717.41	1761.1	1701.75	1719.56	1745.08	1787.38	1798.13
395.335999	1679.05	1766.77	1709.56	1751.6	1739.69	1741.39	1751.81	1722.44	1704.41	1726	1809.18	1719.16	1707.94	1716.18	1696.9	1746.22	1697.26	1788.35	1717.71	1732.45	1735	1702.12	1736.07	1750.32	1723.33	1762.54	1739.01	1780.45	1673	1683.72	1711.19	1725.42	1784.13	1738.31	1746.41	1742.42	1727.8	1779.96	1723.33	1675.07	1687.13	1763.95	1713.36	1757.34	1700.92	1720.04	1746.95	1780.99	1796.21
395.830994	1678.29	1763.32	1705.8	1749.92	1738.6	1746.99	1747.74	1718.84	1703.03	1727.72	1807.63	1720.61	1704.79	1710.08	1695.61	1742.36	1698.04	1780.68	1715.87	1727.87	1739.84	1703.59	1741.21	1750.82	1718.44	1754.73	1736.39	1780.12	1669.48	1682.51	1704.88	1719.92	1781.36	1732.73	1740.9	1741.44	1725.53	1776.68	1719.9	1668.88	1687.31	1761.06	1716.04	1757.97	1703.67	1712.62	1743.01	1783.71	1794.76
396.326996	1677.42	1766.51	1705.67	1754.56	1736.92	1748.69	1746.54	1718.33	1700.67	1730.12	1810.28	1717	1706.06	1712.46	1695.6	1741.31	1698.64	1779.83	1713.17	1726.23	1735.53	1702.63	1741.53	1751.51	1712.58	1756.22	1734.8	1776.71	1669.71	1681.97	1704.69	1724.3	1781.4	1729.06	1747.1	1737.86	1725.77	1779.75	1720.14	1672	1685.65	1758.3	1713.31	1755.42	1702.55	1716.46	1743.09	1780.46	1795.12
396.821991	1675.63	1770.68	1706.73	1747.23	1732.79	1743.29	1743.18	1718.27	1705.74	1726.32	1804.72	1717.45	1707.4	1710.05	1694.21	1740.26	1695.24	1779.8	1720.91	1728.6	1736.7	1703.36	1740.09	1749.65	1714.26	1759.36	1740.56	1776.03	1666.17	1681.95	1703.42	1721.24	1776.8	1733.58	1741.68	1738.84	1722.77	1777.05	1716.63	1673.23	1681.92	1757.15	1715.93	1756.75	1700.34	1709.72	1744.28	1779.95	1787.49
397.316986	1681.43	1768.88	1705.6	1745.57	1734.69	1739.25	1746.63	1715.46	1701.9	1723.74	1805.04	1712.93	1703.27	1710.44	1691.38	1743.96	1694.45	1776.65	1710.86	1726.99	1733.56	1703.25	1733.18	1748.97	1715.37	1754.81	1735.56	1777.01	1670.29	1679.38	1701.48	1720.3	1778.52	1734.1	1740.13	1739.08	1722.66	1780.04	1718.22	1668.72	1682.64	1759.86	1709.78	1749.21	1698.18	1712.61	1739.22	1778.92	1790.67
397.812012	1676.65	1763.76	1705.24	1745.95	1734.27	1740.4	1739.83	1715.69	1700.71	1722.71	1798.14	1715.03	1703.32	1707.72	1691.19	1738.4	1693.74	1775.34	1716.75	1729.14	1735.96	1703.37	1733.3	1748.17	1712.78	1752.1	1732.73	1774.07	1668.5	1678.58	1702.26	1721.55	1778.16	1729.79	1741.5	1737.53	1726.85	1772.06	1716.99	1669.86	1681.54	1751.33	1713.5	1747.08	1702.67	1711.76	1738.87	1777.38	1788.17
398.307007	1677.31	1763.51	1702.24	1748.6	1727.79	1743.57	1744.29	1714.38	1700.81	1725.88	1802.97	1712.62	1701.65	1713.7	1695.32	1740.79	1694.21	1772.72	1715.29	1722.92	1729.84	1701.08	1736.47	1748.95	1716.09	1755.92	1730.41	1772.52	1663.43	1679.3	1699.52	1716.97	1772.03	1727.38	1740.68	1736.7	1718.89	1770.62	1713.45	1667.35	1684.91	1754.75	1709.78	1752.43	1697.36	1712.59	1739.47	1773.26	1785.3
398.803009	1676.71	1763.21	1703.86	1742.26	1732.88	1736.29	1738.33	1712.43	1700.21	1721.19	1799.05	1712.22	1701.59	1712.24	1690.22	1740.1	1693.43	1772.97	1716.16	1724.59	1733.49	1700.89	1731.21	1746.09	1715.58	1756.95	1735.76	1775.8	1665.17	1680.76	1702.69	1720.83	1776.71	1729.17	1735.03	1731.79	1718.46	1776.55	1714.99	1665.74	1682.41	1753.92	1711.8	1748.1	1696.68	1710.99	1740.62	1774.87	1787.59
399.298004	1676.49	1757.57	1697.6	1742.64	1728.95	1736.65	1741.96	1711.69	1700.19	1718.29	1795.59	1710.53	1699.17	1713.27	1688.94	1740.07	1693.43	1774.27	1718.25	1721.91	1730.63	1705.43	1737.37	1742.82	1714.1	1748.12	1730.01	1772.41	1666.88	1679.89	1703.64	1716.22	1772.45	1726.57	1738.1	1732.19	1721.66	1767.35	1714.69	1667.16	1679.69	1752.91	1706.68	1750.47	1691.62	1708.81	1737.69	1769.71	1783.79
399.792999	1674.89	1757.99	1699.23	1744.83	1733.09	1737.6	1745.14	1715.27	1701.17	1718.19	1800.58	1716.59	1703.22	1706.29	1689.88	1731.83	1692.65	1769.93	1711.08	1718.13	1725.09	1698.13	1732.76	1740.08	1711.62	1749.54	1727.19	1768.76	1664.74	1677.48	1696.3	1714.41	1773.98	1726.75	1735.26	1734.27	1719.23	1770.38	1710.36	1672.91	1678.12	1750.3	1711.64	1741.86	1696.58	1709.11	1734.15	1766.76	1782.8
400.287994	1681.45	1762.01	1699.44	1744.68	1730.69	1734.09	1741.03	1714.74	1696.45	1720.51	1793.96	1711.67	1702.51	1707.64	1692.56	1734.6	1691.69	1769.87	1708.23	1718.83	1729.57	1698.68	1727.83	1741.72	1711.33	1752.09	1729.57	1773.01	1670.12	1677.58	1698.68	1714.22	1770.8	1727.3	1734.95	1733.91	1718.48	1771.18	1714.36	1667.14	1680.28	1754.13	1707.35	1742.96	1696.56	1710.98	1736.17	1770.64	1784.79
400.782990	1675.5	1750.55	1700.84	1738.09	1726.35	1733.4	1737.23	1710.54	1698.88	1717.12	1798.28	1712.61	1698.82	1708.47	1688.78	1731.83	1689.99	1767.23	1707.17	1716.49	1731.41	1702.47	1727.62	1738.5	1708.85	1747.94	1728.89	1766.77	1668.98	1676.42	1700.48	1716.17	1773.4	1722.23	1733.63	1729.22	1714.22	1766.7	1715.78	1668.23	1682.18	1749.74	1704.28	1745.3	1695.03	1705.77	1732.82	1763.03	1781.54
401.278992	1675.64	1760.83	1699.12	1735.81	1724.19	1732.77	1739.32	1708.11	1696.82	1713.94	1790.54	1708.18	1702.14	1710.39	1691	1732.81	1691.09	1767.47	1713.17	1717.56	1722.63	1699.57	1726.92	1740.79	1710.9	1747.85	1726.55	1764.87	1658.71	1674.47	1697.81	1713.24	1771.64	1723.51	1737.6	1726.91	1720.85	1766.18	1711.41	1671.23	1684.39	1751.09	1707.7	1747.12	1698.11	1713.08	1734.19	1768.82	1780.92
401.773987	1677	1753.71	1695.27	1739.84	1729.39	1730.6	1742	1710.22	1695	1716.6	1790.74	1712.61	1699.63	1706.65	1688.17	1726.04	1692.18	1764.7	1707.9	1719.36	1724.16	1699.3	1724.97	1736.87	1709.12	1744.27	1726.93	1763.77	1667.4	1676.56	1697.65	1711.13	1768.72	1723	1732.69	1725.66	1717.34	1768.55	1711.92	1665.84	1679.49	1750.67	1703.75	1736.6	1694.66	1707.43	1734.99	1761.29	1782.87
402.269012	1676.32	1752.07	1698.73	1737.86	1725.6	1734.78	1736.5	1710.46	1696.5	1716.61	1797.03	1705.75	1695.83	1703.78	1689.88	1727.04	1690.7	1758.83	1708.55	1716.88	1722.85	1698.16	1726.39	1738.67	1713.58	1743.03	1724.52	1770.36	1665.52	1672.92	1692.17	1711.63	1762.63	1721.48	1735.17	1720.25	1714.48	1758.49	1708.01	1666	1677.62	1747.54	1701.76	1740.64	1694.96	1706.4	1732.83	1758.21	1781.76
402.764008	1678.88	1753.73	1693.23	1738.7	1723.43	1731.86	1734.15	1707.06	1694.23	1716.29	1781.45	1708.63	1694.35	1705.82	1685.32	1731.49	1685.42	1762.29	1702.48	1716.62	1720.72	1697.22	1724.24	1734.63	1707.65	1744.64	1728.67	1761.16	1665.21	1672.35	1696.7	1712.47	1765.38	1717.94	1728.41	1720.35	1712.76	1763.69	1713.96	1664.28	1676.35	1746.74	1702.12	1739.03	1693.77	1706.8	1728.62	1766.18	1778.2
403.260010	1674.21	1750.39	1695.48	1737.65	1722.39	1729.57	1734.53	1708.69	1693.42	1714.59	1785.03	1706.04	1695.72	1703.45	1689.01	1728.85	1688.65	1756.53	1709.92	1717.4	1724.92	1692.41	1726.96	1738.04	1708.47	1746.05	1722.75	1759.35	1661.33	1671.65	1694.65	1708.28	1764.12	1719.78	1728.28	1721.29	1710.56	1761.97	1709.62	1665.53	1675.61	1747.08	1707.39	1738.25	1693.32	1707.84	1732.14	1762.01	1777.95
403.755005	1675.99	1754.51	1692.7	1737.87	1720.29	1731.41	1729.14	1708.17	1695.23	1715.04	1787.26	1702.07	1697.73	1705.9	1688.09	1731.04	1691.21	1759.4	1705.42	1714.96	1724.41	1698.61	1725.33	1736.68	1710.76	1738.46	1724.73	1761.03	1661.12	1676.57	1692.23	1712.37	1761.52	1721.19	1729.92	1724.61	1712.68	1762.04	1710.55	1666.74	1676.39	1748.49	1701.75	1735.31	1694.22	1704.53	1729.26	1761.2	1776.92
404.250000	1673.63	1744.08	1692.18	1739.3	1720.29	1728.11	1730.4	1709.2	1692.23	1711.97	1783.99	1706.16	1696.04	1712.93	1689.95	1729.83	1690.71	1761.13	1703	1713.27	1720.42	1695.46	1730.29	1731.91	1708.9	1743.47	1723.97	1757.55	1657.86	1674.82	1697.18	1707.82	1767.92	1720.45	1726.45	1731.05	1711.62	1753.61	1707.42	1663.74	1676.35	1744.57	1701.62	1736.87	1690.47	1710.21	1733.22	1753.17	1778.13
404.744995	1674.49	1747.88	1690.98	1735.71	1722.08	1726.81	1726.54	1708.84	1691.45	1717.31	1788.17	1708	1695.95	1708.52	1687.65	1724.58	1687.42	1756.69	1704.4	1718.68	1722.62	1694.18	1730.76	1732.5	1709.68	1746.56	1723.37	1760	1666.4	1676.9	1696.9	1709.57	1762.69	1720.14	1728.41	1724.74	1715.52	1757.79	1702.55	1667.09	1677.45	1747.34	1702.62	1739.77	1690.97	1705.34	1727.27	1761.89	1771.79
405.239990	1674.75	1744.97	1695.93	1737.79	1721.09	1727.2	1731.35	1708.16	1685.95	1714.82	1779.46	1705.49	1693.09	1702.03	1686.49	1727.64	1690.66	1756.61	1704.81	1714.4	1719.68	1693.59	1724.28	1737.33	1706.03	1740.31	1719.55	1760.31	1659.62	1675	1694.95	1707.68	1762.72	1718.79	1730.06	1724.31	1710.13	1760.62	1702.42	1668.49	1673.48	1745.43	1699.04	1735.23	1688.67	1700.79	1728.69	1754.12	1765.33
405.735992	1673.48	1746.72	1695.15	1732.66	1722.84	1727.01	1730.65	1704.04	1692.03	1713.28	1777.58	1705.01	1693.59	1703.42	1688.29	1727.47	1689.99	1755.6	1705.05	1714.06	1723.94	1692.45	1721.88	1735.31	1706.95	1738.46	1721.35	1758.71	1660.14	1674.8	1696.83	1705.2	1759.45	1722.71	1726.33	1719.4	1711.44	1756.66	1708.6	1661.19	1676.33	1740.74	1705.54	1735.65	1691.41	1702.54	1727.13	1761.87	1769.28
406.230988	1672.6	1748.55	1693.52	1732.77	1721.31	1725.97	1729.27	1706.07	1691.01	1715.51	1782.66	1704.84	1691.12	1699.38	1686.35	1724.39	1687.1	1756.59	1699.99	1707.88	1719.1	1693.47	1724.32	1726.81	1707.44	1736.74	1718.13	1761.77	1658.33	1669.38	1694.81	1708.83	1759.65	1721.18	1732.01	1722.34	1709.57	1754.38	1702.18	1667.79	1673.91	1736.51	1704.53	1738.06	1689.26	1702.01	1730.51	1760.29	1770.63
406.726013	1673.13	1749.95	1693.62	1728.23	1718.83	1726.48	1730.18	1702.27	1691.33	1713.45	1779.61	1704.04	1687.5	1704.57	1683.65	1722.38	1686.74	1750.39	1704.86	1704.97	1719.76	1693.55	1723.21	1729.74	1703.99	1738.65	1722.21	1756.35	1658.24	1674.14	1689.53	1703.16	1756.16	1713.81	1725.78	1719.7	1710.54	1755.56	1704.54	1661.33	1674.81	1744.69	1705.29	1734.13	1691.74	1698.01	1730.24	1754.46	1765.82
407.221008	1674.55	1743.44	1692.91	1731.18	1718.61	1724.94	1727.13	1703.64	1689.73	1707.47	1780.21	1698.32	1693.14	1700.56	1686.51	1719.49	1688.48	1751.78	1703.61	1710.88	1716.29	1696.28	1720.3	1732.46	1702.09	1736.21	1719.76	1750.43	1659.5	1669.19	1693.57	1706.7	1757.08	1716.29	1723.32	1716.88	1705.39	1750.09	1707.47	1660.63	1672.01	1736.38	1699.49	1732.17	1691.45	1696.89	1726.85	1751.07	1769.75
407.716003	1673.73	1746.47	1688.94	1728.87	1714.56	1726.34	1729.51	1701.82	1692.18	1711.22	1774.13	1703.72	1687.19	1696.94	1683.71	1717.82	1685.99	1750.35	1699.42	1712.86	1710.19	1691.61	1717.04	1730.09	1704.22	1734.13	1723.2	1753.48	1659	1672.7	1691.42	1704.99	1759.16	1715.06	1723.62	1716.79	1711.71	1755.88	1702.13	1661.44	1673	1735.48	1699.18	1735.27	1686.12	1700.42	1720.04	1750.95	1770.05
408.212006	1672.1	1749.68	1689.25	1730.88	1718.63	1728.92	1725.68	1706.85	1689.6	1708.09	1781.09	1703.51	1689.28	1697.13	1686.32	1724.28	1684.76	1748.25	1704.94	1707.86	1715.43	1691.72	1719.54	1732.82	1702.9	1734.41	1722.2	1751.16	1660.4	1672.42	1689.14	1700.78	1757.79	1720.17	1720.03	1720.43	1708.75	1754.65	1706.37	1661.53	1675.29	1738.98	1698.4	1733.82	1692.45	1699.04	1722.85	1751.54	1766.91
408.707001	1675.13	1742.55	1691.69	1726.77	1715.25	1720.63	1722.97	1706.36	1692.63	1712.56	1771.08	1699.49	1693.59	1695.67	1682.73	1720.5	1685.15	1748.65	1702	1707.47	1715.95	1685.99	1716.29	1729.18	1703.53	1733.69	1713.6	1750.11	1661.57	1667.34	1689.95	1700.76	1755.54	1711.64	1724.37	1713.47	1703.65	1752.04	1699.87	1660.23	1671.32	1734.99	1694.89	1723.3	1690.19	1699.84	1721.64	1747.66	1769.53
409.201996	1674.02	1742.03	1686.53	1730.53	1716.71	1720.94	1723.38	1699.69	1690.21	1705.86	1770.72	1702.89	1690.92	1693.42	1680.99	1721.42	1685.22	1750.41	1695.91	1708.08	1712.15	1689.39	1713.32	1723.29	1701.17	1735.72	1720.67	1751.35	1661.79	1673.22	1691.44	1701.45	1754.31	1710.91	1722.68	1712.45	1703.65	1752.08	1702.1	1664.79	1672.04	1733.23	1702.51	1729.95	1687.84	1701.62	1722.68	1749.33	1764.93
409.696991	1672.65	1743.13	1690.7	1726.64	1715.51	1719.7	1723.62	1700.78	1691.12	1707.16	1774	1703.03	1688.69	1702.07	1683.77	1720.12	1686.35	1748.03	1695.48	1707.23	1713.78	1687.16	1714.59	1727.01	1701.08	1731.73	1717.37	1749.72	1657.79	1667.29	1689.23	1701.49	1751.61	1713.05	1721.38	1712.09	1704.81	1746.38	1697	1659.14	1672.39	1736.33	1696.03	1726.04	1688.34	1699.17	1721.88	1750.93	1758.89
410.191986	1675.18	1736.8	1685.62	1726.47	1712.56	1719.23	1724.23	1697.56	1687.12	1703.49	1766.68	1699.42	1686.28	1696.99	1680.22	1717.01	1684.95	1746.49	1693.96	1707.12	1710.08	1687.32	1718.8	1729.88	1703.26	1731.24	1711	1747.45	1657.21	1667.2	1685.4	1698.54	1756.2	1709.92	1723.08	1713.91	1706.3	1749.49	1702.58	1656.81	1674.68	1734.51	1691.75	1725.47	1682.59	1697.83	1721.37	1741.74	1760.57
410.687988	1670.31	1739.55	1683.76	1725.23	1711.36	1720.33	1724.51	1701.3	1687.64	1705.55	1770.57	1698.51	1691.71	1696.72	1679.01	1715.29	1685.73	1741.54	1700.06	1703.49	1712	1688.8	1716.17	1726.73	1700.99	1725.55	1716.08	1747.19	1664.29	1670.37	1689.49	1697.51	1747.15	1712.13	1724.33	1712.48	1700.84	1748.05	1696.49	1663.51	1675.19	1734.91	1693.93	1725.35	1690.23	1699.51	1718.33	1743.39	1761.53
411.183014	1671.15	1738.53	1683.47	1727.18	1708	1718.52	1720.62	1694.74	1687.72	1705.97	1766.51	1701.71	1683.87	1696.27	1678.92	1712.07	1684.26	1744.02	1694.22	1700.26	1706.7	1684.43	1716.5	1722.09	1697.85	1727.86	1716.07	1746.2	1659.31	1668.18	1684.69	1700.58	1748.92	1709.43	1720.23	1710.56	1702.05	1745.31	1702.22	1659.28	1670.59	1728.33	1694.07	1726.91	1683.01	1698.51	1719.67	1744.7	1762.12
411.678009	1671.43	1734.76	1685.15	1727.17	1713.6	1720.71	1723.36	1698.54	1687.65	1703.85	1765.58	1697.92	1687.42	1696.87	1682.65	1719.1	1683.03	1744.64	1696.04	1701.26	1709.25	1687.89	1713.34	1720.87	1699.69	1726.19	1712.12	1746.97	1654.76	1664.27	1685.84	1697.91	1746.94	1710.01	1720.14	1710.44	1701.8	1744.13	1697.36	1655.3	1670.89	1728.78	1698.97	1720.66	1684.93	1694.4	1719.23	1739.32	1758.84
412.173004	1669.85	1736.37	1683.59	1722.4	1711.28	1716.9	1718.5	1696.31	1688.81	1699.97	1765.13	1700.08	1684.32	1694.09	1678.26	1715.36	1683.71	1747.03	1693.56	1703.58	1708.7	1689.84	1710.11	1721.71	1700.13	1724.06	1714.69	1748.05	1654.57	1668.47	1687.74	1692.41	1742.12	1711.61	1717.81	1709.55	1700.92	1743.95	1702.91	1660.51	1671.72	1732.38	1696.38	1727.16	1680.97	1695.12	1720.67	1743.64	1759.87
412.667999	1668.26	1736.21	1685.64	1724.65	1708.11	1715.39	1716.33	1697.01	1685.06	1697.71	1766.97	1696.63	1677.79	1695.99	1680.51	1717.42	1683.07	1739.99	1690.29	1703.36	1710.14	1688.37	1707.12	1721.74	1701.82	1729.96	1716.15	1744.27	1657.67	1665.75	1684.12	1692.32	1749.65	1706.64	1720.23	1709.82	1698.51	1749.18	1702.41	1657.47	1672.25	1729.53	1696.19	1726.84	1684.58	1699.69	1714.24	1740.25	1759.68
413.164001	1672.15	1734.43	1681.47	1720.23	1706.88	1714.37	1720.15	1694.04	1686.95	1702.31	1763.25	1697.45	1679.47	1694.27	1677.91	1715.83	1683.63	1740.69	1694.57	1699.12	1704.06	1683.34	1711	1726.23	1695.54	1726.06	1708.89	1741.19	1656.88	1667.18	1684.71	1700.09	1749	1707.86	1715.06	1710.73	1702.56	1742.92	1698.44	1664.51	1670.84	1730.08	1693.71	1721.21	1685.12	1697.17	1714.85	1736.74	1750.54
413.658997	1673.44	1735.76	1682.6	1715.38	1708.84	1717.13	1718.86	1697.42	1687.32	1700.39	1763.68	1698.33	1685.54	1694.72	1677.22	1714.69	1685.38	1738.96	1689.21	1697.44	1708.19	1685.53	1707.33	1717.47	1696.54	1725.33	1713.29	1741.28	1654.5	1664.66	1685.78	1698.89	1745.27	1706.68	1720.64	1711.1	1701.56	1742.81	1697.88	1656.49	1672.21	1727.43	1696.7	1724.74	1685.4	1693.62	1717.31	1743.26	1758.45
414.153992	1674.55	1734.76	1684.66	1719.6	1711.01	1716.76	1721.14	1694.7	1683.51	1694.04	1762.33	1696.33	1685.41	1694.56	1679.74	1714.47	1686.1	1736.87	1685.81	1700.05	1705.95	1686.22	1711.86	1718.15	1696.78	1725.15	1709.21	1741.13	1653.45	1665.65	1685.84	1696.13	1747.39	1711.9	1719.35	1702.43	1699.35	1745.61	1695.44	1656.16	1667.51	1724.4	1695.66	1719.95	1685.05	1696.16	1716.76	1738.99	1754.16
414.648987	1671.24	1731.57	1684.22	1719.13	1709.61	1717.49	1717.24	1692.21	1682.33	1698.79	1761.28	1694.33	1685.71	1689.64	1679.79	1711.51	1679.69	1734.07	1692.69	1699.69	1699.24	1682.53	1708	1717.73	1701.1	1724.42	1707.09	1739.85	1655.14	1665.65	1685.65	1695.71	1745.8	1706.74	1712.62	1707.43	1701.23	1737.22	1694.03	1658.05	1669.16	1725.63	1686.79	1716.44	1682.78	1693.1	1710.79	1733.58	1751.96
415.144012	1672.15	1734.59	1681.1	1715.27	1705.84	1711.24	1714.49	1696.04	1688.56	1699.64	1764.3	1695.38	1684.53	1694.11	1679.58	1711.97	1682.58	1734.85	1692.35	1701.13	1707.44	1688.95	1713.18	1719.65	1699.91	1726.09	1708.47	1738.25	1655.86	1666.54	1681.73	1694.78	1743.22	1705.75	1718.44	1705.64	1698.89	1742.17	1702.32	1657.47	1669.26	1727.32	1694.45	1721.6	1685.11	1690.41	1714.08	1735.8	1747.96
415.640015	1670.54	1734.6	1683.67	1717.55	1705.63	1714.05	1718.05	1693.83	1685.94	1700.07	1759.61	1694.84	1686.03	1690.95	1675.66	1712.17	1684.28	1736.56	1690.79	1699.18	1705.58	1684.89	1710.18	1717.19	1699.04	1727.24	1712.56	1737.93	1656.48	1669.49	1683.75	1694.04	1744.92	1710.39	1715.06	1704.48	1699.19	1740.21	1696.95	1654.16	1664.32	1727.8	1688.53	1721.52	1683.84	1694.9	1715.5	1738.84	1752.58
416.135010	1671.05	1731.81	1681.58	1709.36	1705.77	1711.76	1714.88	1692.31	1684.54	1699.41	1757.46	1691.3	1679.37	1692.14	1675.69	1710.4	1682.37	1735.55	1693.29	1698.86	1703.25	1688.46	1708.71	1721.28	1701.87	1721.82	1710.96	1735.81	1648.57	1664.49	1682.05	1691.32	1739.54	1704.9	1713.69	1704.57	1699.95	1740.44	1696.78	1653.23	1667.02	1724.28	1690.01	1715.87	1683.81	1693.01	1712.67	1741.84	1754.72
416.630005	1670.14	1730.31	1680.94	1715.38	1707.11	1712.88	1716.32	1694.74	1684.37	1696.21	1759.89	1695.26	1680.74	1692.52	1678.14	1712.82	1681.4	1736.34	1686.94	1697.94	1700.89	1686.07	1708.04	1722.45	1697.53	1720.29	1706.71	1740.45	1654.1	1663.59	1678.23	1692.45	1739.64	1707.81	1708.36	1704.18	1702.52	1741.01	1692.82	1658.91	1666.86	1726.15	1693.9	1717.34	1684.86	1694.58	1716.08	1736.2	1753.32
417.125000	1671.92	1729.6	1681.19	1716.19	1704.23	1714.39	1718.01	1692.78	1687.85	1698.96	1756.49	1697	1681.6	1692.93	1679.95	1714.71	1683.21	1731.75	1688.22	1696.46	1704.48	1688.95	1707.82	1718.26	1699.01	1725.65	1707.47	1736.91	1655.9	1666.23	1680.75	1689.49	1740.45	1701.56	1712.41	1708.1	1701.8	1736.75	1694.88	1655.14	1665.25	1719.55	1693.81	1715.81	1683.41	1690.43	1709.63	1734.8	1755.88
417.621002	1671.29	1732.11	1678.44	1715.39	1704.77	1716.58	1714.55	1694.29	1683.17	1697.76	1751.07	1697.8	1680.23	1695.4	1679.43	1713.51	1679.57	1732.38	1685.9	1692.21	1704.85	1684.97	1707.36	1717.28	1701.83	1720.76	1708.07	1738.52	1658.26	1664.68	1680.39	1690.57	1742.56	1703.35	1712.63	1704.12	1698.1	1737.65	1694.22	1659.28	1669.28	1721.02	1689.24	1721.69	1684.47	1691.48	1712.94	1734.39	1753.53
418.115997	1667.21	1726.17	1679.58	1714	1708.51	1716.23	1709.9	1691	1678.19	1697.66	1755.26	1696.13	1687.5	1690.09	1679.99	1711.6	1680.52	1733.36	1688.52	1692.76	1704.19	1681.93	1707.71	1713.87	1696.28	1719.41	1708.24	1736.37	1657.86	1658.96	1680.75	1690.09	1739.9	1702.65	1714.09	1703.19	1696.05	1735.71	1696.78	1656.91	1670.4	1725.93	1691.28	1718.77	1685.95	1692.01	1709.99	1729.5	1750.24
418.610992	1670.26	1729.28	1678.15	1714.92	1704.95	1710.52	1710.19	1691.79	1683.22	1698.26	1753.88	1698.3	1680.86	1691.11	1677.1	1705.62	1685.4	1727.49	1688.32	1692.88	1698.22	1681.05	1705.28	1715.22	1695.72	1721.46	1707.61	1733.44	1653	1659.06	1682.45	1690.46	1737.33	1701.96	1711.32	1701.32	1699.85	1738.39	1694.23	1650.72	1663.85	1722.18	1691.51	1712.12	1682.51	1694.42	1712.64	1732.51	1748.89
419.105988	1667.52	1727.19	1679.2	1712.01	1705.16	1709.83	1709.62	1692.94	1680.91	1695.89	1750.53	1695.39	1679.71	1688.94	1678.77	1710.51	1678.53	1733.52	1687.19	1692.17	1696.81	1685.92	1701.41	1714.04	1693.83	1719.4	1709.92	1739.52	1654.17	1663.1	1677.7	1689.61	1739.64	1704.7	1711.69	1705.6	1696.53	1731.06	1692.03	1657.09	1666.99	1719.13	1692.2	1716.29	1683.75	1693.07	1709.62	1728.17	1744.54
419.601013	1672.46	1723.69	1681.44	1711.75	1703.01	1705.43	1709.63	1691.33	1680.58	1697.55	1756.29	1692.92	1679.9	1692.65	1675.57	1708.06	1680.24	1731.01	1690.35	1695.26	1704.14	1681.34	1706.09	1714.76	1696.06	1715.88	1701.37	1734.67	1650.52	1662.91	1679.51	1689.96	1741.18	1703.27	1708.86	1701.31	1695.03	1737.95	1693.37	1655.02	1661.08	1717.03	1690.76	1715.61	1683.16	1692.46	1707.24	1730.74	1739.61
420.096985	1668.05	1727.13	1676.55	1712.87	1705.23	1706.28	1714.65	1689.66	1682.81	1693.55	1751.49	1692.09	1678.53	1687.77	1675.1	1705.57	1680.08	1728.23	1687.45	1692.99	1698.57	1681.87	1705.33	1713.97	1691.05	1719.95	1702.28	1730.16	1649.64	1661.41	1675.3	1685.78	1738.13	1700.9	1706.28	1701.61	1697.84	1730.83	1692.33	1651.09	1667.61	1720.33	1687.59	1713.57	1682.29	1690.81	1711.06	1730.5	1745
420.592010	1666.46	1726.15	1672.28	1710.27	1700.67	1710.48	1711.44	1687.64	1680.79	1694.2	1749.83	1691.41	1680.37	1688.7	1679.35	1705.6	1680.81	1725.7	1686.05	1687.58	1696.87	1682.5	1702.5	1708.44	1691.26	1713.23	1702.19	1727.64	1649.71	1659.14	1677.14	1690.97	1733.85	1700.05	1707.94	1697.61	1697.08	1729.75	1689.37	1650.79	1664.25	1721.26	1687.01	1712.19	1685.32	1687.79	1707.51	1729.58	1742.24
421.087006	1670.83	1722.25	1675.98	1710.4	1702.24	1706.83	1713.45	1686.74	1684.81	1694.06	1751.8	1691.82	1678.4	1689.23	1673.51	1701.46	1679.46	1726.47	1685.12	1690.41	1698.53	1682.08	1702.88	1710.23	1696.03	1711.88	1702.32	1731.36	1652.57	1660.73	1678.51	1688.66	1737.87	1700.77	1706.03	1701.58	1696.67	1729.77	1692.13	1655.63	1662.09	1718.99	1691.25	1713.49	1683.67	1691.67	1704.27	1728.53	1746.79
421.582001	1669.52	1722.16	1678.66	1712.38	1704.32	1703.82	1707.71	1685.65	1684.24	1694.29	1749.16	1692.71	1678.24	1688.98	1676.01	1706.85	1680.65	1725.68	1685.91	1689.73	1695.35	1685.47	1707.82	1710.08	1691.55	1718.04	1702.13	1728.17	1652.69	1661.33	1679.52	1689.01	1737.16	1698.56	1704.54	1697.61	1692.94	1730.64	1691.18	1650.12	1663.74	1714.43	1683.21	1714.91	1680.73	1689.11	1703.32	1726.07	1740.39
422.076996	1667.08	1722.68	1675.53	1707.38	1700.91	1703.11	1710.06	1688.7	1684	1696.35	1748.57	1692.91	1677.91	1688.11	1674.9	1703.72	1678.86	1726.99	1684.75	1692.19	1698.96	1682.79	1707.58	1708.45	1694.97	1713.13	1707.11	1729.89	1646.69	1661.71	1681.22	1685.58	1734.4	1700.99	1708.56	1695.29	1692.78	1730.77	1691.32	1659.07	1666.42	1713.97	1685.62	1713.79	1685	1688.11	1708.24	1725.96	1743.38
422.572998	1672.73	1724.51	1673.85	1708.08	1700.15	1710.61	1705.85	1689.94	1680.69	1690.74	1745.45	1687.12	1676.69	1692.8	1672.34	1704.07	1680.89	1728.57	1688.78	1688.65	1695.25	1684.3	1700.07	1706.63	1692.99	1715	1700.39	1728.29	1651.21	1660.49	1675.06	1686.63	1732.67	1700.58	1703.08	1702.05	1692.15	1731.86	1686.26	1657.44	1662.31	1713.68	1688.51	1709.22	1677.36	1689.36	1706.83	1727.7	1744.18
423.067993	1669.2	1719.12	1672.78	1707.61	1698.76	1703.29	1708.01	1685.33	1681.91	1688.18	1743.42	1691.05	1674.24	1685.35	1671.95	1702.32	1678.23	1722.68	1683.42	1689.31	1693.61	1682.07	1700.54	1711.05	1693.45	1717.78	1702.49	1720.64	1654.24	1660.61	1674.96	1686.29	1730.29	1698.82	1702.53	1695.65	1696.52	1728.81	1691.15	1654.81	1664.52	1716.51	1689.82	1715.36	1680.44	1684.58	1707.5	1724	1744.66
423.562988	1673.23	1720.09	1673.35	1708.22	1701.55	1705.58	1704.99	1690.44	1680.76	1692.55	1743	1689.84	1677.23	1687.48	1674.22	1701.82	1677.16	1724.46	1682.09	1686.59	1692.81	1683.25	1700.57	1708.87	1690.4	1711.71	1700.05	1726.59	1651.64	1662.41	1674.88	1684.28	1735.07	1696.18	1699.97	1696.4	1689.62	1729.81	1693.53	1652.53	1665.32	1713.75	1686.91	1708.6	1680.18	1685.91	1709.62	1716.58	1744.13
424.058014	1667.32	1723.37	1676.98	1702.64	1699.25	1707.22	1709.73	1687.36	1683.87	1689.34	1742.26	1691.51	1672.4	1687.4	1672.57	1697.58	1680.29	1725.34	1680.49	1690.13	1695.08	1678.37	1702	1710.59	1689.67	1715.1	1700.01	1726.21	1649.79	1662.16	1675.36	1685.18	1733	1695.32	1704.73	1696.71	1693.27	1727.86	1685.54	1654.02	1659.58	1711.6	1686.46	1711.96	1675.63	1688.17	1709.41	1722.46	1742.62
424.553009	1670.94	1720.51	1677.26	1703.74	1700.01	1705.32	1702.03	1688.81	1686.01	1687.76	1744.84	1688	1675.65	1687.6	1675.47	1701.86	1676.76	1721.4	1681.25	1687.55	1694.44	1681.5	1699.74	1705.92	1689.27	1712.13	1697.17	1723.65	1651.38	1657.47	1675.01	1686.49	1731.82	1697.47	1709.99	1694.94	1692.06	1726.23	1686.28	1653.53	1664.8	1714.14	1684.93	1710.25	1681.01	1686.97	1705.5	1720.01	1742.67
425.049011	1670.52	1721.09	1674.08	1702.49	1695.37	1702.97	1705	1688.81	1681.88	1692.3	1744.96	1688.95	1670.5	1687.54	1675.39	1700.92	1676.92	1718.92	1678.99	1691.12	1692.16	1679.63	1698.79	1707.97	1687.08	1711.72	1697.93	1724.43	1646.76	1664.53	1674.23	1683.62	1732.33	1696.35	1702.53	1693.4	1693.23	1726.06	1689.88	1650.23	1664.56	1715.23	1682.65	1709.42	1679.97	1685.46	1707.22	1714.78	1736.47
425.544006	1665.75	1719.43	1671.25	1706.7	1696.56	1701.57	1703.73	1689.98	1680.21	1691.29	1741.67	1689.97	1676.27	1685.64	1673.95	1702.75	1676.6	1721.97	1679.3	1689.45	1692.24	1681.38	1698.51	1706.88	1690.31	1710.77	1699.65	1725.55	1650.36	1659.7	1672.14	1680.8	1737.71	1701.88	1703.91	1693.23	1696.56	1727.73	1684.99	1657.98	1663.25	1714.93	1683.35	1710.17	1677.74	1683.62	1704.29	1721.51	1738.53
426.039001	1667.54	1715.25	1673.31	1702.83	1697.12	1701.4	1699.99	1685.1	1676.21	1688.84	1740.11	1683.33	1672.73	1684.35	1671.04	1698.65	1678.28	1721.14	1681.48	1690.4	1693.8	1677.13	1695.88	1706.29	1686.53	1709.17	1696.21	1724.07	1648.83	1656.66	1678.4	1684.49	1730.91	1691.71	1702.76	1696.12	1692.46	1722.12	1687.87	1655.77	1663.59	1709.49	1683.34	1707.95	1679.45	1684.5	1707.15	1720.12	1739.41
426.533997	1666.2	1718.72	1673.68	1705.38	1695.27	1704.15	1705.95	1685.29	1674.85	1688.04	1737.37	1687.16	1673.77	1687.25	1672.25	1693.36	1673.85	1716.17	1677.16	1689.01	1692.85	1676.79	1696.37	1704.64	1687.29	1710.41	1696.65	1716.44	1652.17	1658.27	1674.56	1682.75	1725.56	1689.95	1704.35	1690.97	1688.61	1725.81	1689.24	1657.26	1660.39	1706.72	1685.46	1701.34	1676.37	1686.7	1700.41	1718.53	1736.63
427.028992	1669.79	1717.99	1675.49	1705.78	1700.05	1703.12	1701.31	1684.39	1682.33	1688.71	1740.04	1686.87	1670.58	1687.35	1673.17	1699.49	1678.33	1718.74	1682.69	1687.13	1691.11	1673.43	1698.25	1704.58	1687.23	1707.1	1699.31	1723.2	1648.02	1656.67	1676.08	1682.88	1730.46	1695.87	1698.08	1693.22	1689.18	1725.08	1686.97	1651.74	1659.89	1710.41	1679.62	1703.25	1678.4	1684.79	1701.77	1720	1736.36
427.524994	1667.43	1714.05	1673.52	1702.36	1699.05	1702.28	1699.92	1681.6	1678.27	1684	1736.84	1688.04	1672.83	1684.39	1673.16	1693.58	1677.48	1718.81	1678.36	1686.09	1688.38	1675.99	1694.58	1706.31	1689.71	1706.51	1699.53	1715.23	1649.36	1653.85	1675.69	1681.93	1731.46	1696.51	1698.77	1693.39	1689.81	1724.19	1684.37	1650.16	1656.12	1708.05	1683.5	1702.75	1678.14	1684.24	1704.72	1716.22	1731.01
428.019989	1668.98	1716.45	1671.85	1704.32	1692.52	1703.27	1700.32	1683.44	1679.9	1686.94	1740.13	1684.64	1672.29	1684.94	1671.81	1700	1673.46	1711.53	1680.47	1683.12	1690.15	1677.3	1693.07	1705.47	1690.85	1709.56	1697.73	1723.55	1646.19	1659	1672.13	1677.91	1726.34	1697.99	1698.41	1691.48	1687.73	1721.61	1685.86	1656.37	1662.68	1714.24	1683.28	1704.42	1675.84	1684.03	1700.18	1716.34	1736.54
428.515015	1669.57	1717.03	1672.91	1702.62	1695.97	1700.92	1702.58	1680.7	1676.97	1688.32	1737.59	1685.59	1669.41	1682.33	1671.21	1693.88	1677.6	1718.41	1674.12	1680.35	1688.48	1681.01	1696.39	1706.31	1684.85	1704.41	1698.09	1718.32	1650.33	1656.29	1670.48	1679.71	1724.9	1694.01	1698.76	1688.25	1688.68	1722.7	1685.9	1651.79	1658.39	1709.8	1679.68	1705.45	1674.53	1682.1	1699.08	1712.34	1736.25
429.010010	1668.21	1715.25	1670.81	1703.26	1695.45	1701.55	1703.27	1683.48	1676.79	1686.61	1736.37	1684.47	1667.49	1682.07	1671.52	1695.03	1674.82	1712.69	1675.26	1683.22	1686.37	1678.3	1693.78	1707.91	1685.28	1698.37	1699.32	1716.41	1645.95	1655.08	1668.62	1678.87	1721.22	1694.7	1695.14	1685.66	1689.35	1717.78	1683	1649.93	1658.62	1704.78	1680.93	1705.29	1680.62	1686.59	1698.64	1717.28	1734.43
429.505005	1664.12	1711.32	1669.98	1701.06	1692.64	1697.43	1696.15	1682.79	1677.96	1685.28	1739.53	1681.14	1672.38	1680.2	1671.7	1695.86	1674.13	1713.9	1679.21	1682.82	1686.46	1675.34	1688.2	1702.9	1687.21	1701.56	1694.87	1717.53	1649.83	1654.75	1667.26	1680.18	1722.17	1692.45	1697.03	1687.69	1688.78	1717.36	1683.83	1652.72	1659.71	1709.48	1681.01	1703.84	1677.07	1687.39	1699.62	1708.89	1732.92
430.001007	1666.51	1713.55	1667.47	1697.26	1692.24	1700.17	1700.53	1680.88	1677.72	1686.32	1733.26	1683.96	1667.56	1682.72	1671.39	1696.96	1674.9	1716.53	1679.43	1682.5	1688.01	1682.28	1693.68	1708.24	1686.15	1707.47	1694.67	1720.04	1649.38	1654.76	1669.97	1682.22	1726.81	1693.49	1701.49	1694.06	1691.03	1722.9	1689.04	1648.51	1660.98	1703.05	1681.43	1704.3	1676.89	1683.02	1699.18	1714.26	1731.63
430.496002	1669.56	1713.8	1672.94	1698.7	1695.09	1700.45	1699.23	1680.2	1680.62	1687.44	1736.01	1685.18	1673.99	1683.93	1671.99	1695.86	1676.54	1712.87	1675.01	1682.41	1689.42	1677.47	1695.39	1698.63	1686.95	1706.5	1694.08	1720.67	1651.52	1657.11	1672.78	1679.13	1728.15	1696.06	1695.4	1688.22	1692.84	1723.27	1685.99	1652.42	1661.48	1708.67	1680.79	1699.91	1676.99	1687.51	1696.99	1714	1732.24
430.990997	1664.95	1714.12	1669.09	1699.78	1690.19	1701.89	1701.94	1679.92	1680.81	1685.15	1728.43	1682.36	1673.22	1684.05	1672.34	1692.1	1676.31	1711.64	1674.58	1683.82	1686.47	1673.68	1694.34	1697.44	1687.87	1703.85	1696.27	1720.16	1649.12	1656.86	1671.45	1680.49	1723.02	1695.81	1694.29	1689.22	1688.13	1722.26	1684.46	1649.3	1659.49	1707.4	1677.18	1699.81	1678.18	1680.66	1700.19	1717.36	1732.16
431.485992	1669.08	1712.84	1665.67	1700.7	1692.63	1694.9	1702.42	1682.75	1676.21	1683.46	1730.7	1684.99	1669.12	1681.66	1670.49	1692.49	1676.53	1712.22	1675.82	1680.41	1686.63	1677.24	1692.26	1702.32	1685.56	1705.81	1691	1721.33	1642.81	1655.28	1666.78	1677.3	1720.1	1691.16	1698.51	1685.99	1686.37	1720.43	1684.05	1647.42	1658.32	1703.47	1676.71	1702.39	1674.25	1684.54	1700.71	1710.61	1731.53
431.980988	1667.79	1713.43	1668.57	1696.38	1690.32	1697.38	1699.97	1681.07	1678.88	1684.1	1732.46	1684.55	1665.62	1678.43	1671.79	1692.5	1677.62	1712.99	1677.01	1681.26	1688.63	1673.86	1692.61	1700.47	1683.58	1700.41	1691.2	1715.6	1645.64	1656.81	1664.13	1678.03	1724.7	1690.64	1700.74	1688.77	1688.09	1717.04	1686.33	1647.23	1654.49	1704.51	1677.03	1700.3	1677.04	1683.12	1696.73	1712.58	1728.41
432.476990	1667	1712.6	1663.64	1696.82	1694.19	1699.53	1696.81	1678.57	1677.99	1679.46	1727.83	1680.72	1667.35	1683.35	1671.36	1687.26	1676.22	1712.79	1676.18	1684.73	1687.87	1673.47	1695.7	1698.86	1681.38	1703.21	1694.76	1717.17	1647.6	1655.62	1667.39	1680.87	1721.18	1691.7	1697.03	1689.7	1685.92	1720.51	1685.01	1646.63	1656.82	1703.97	1681.39	1697.77	1677.07	1683.28	1698.6	1711.88	1732.14
432.971985	1665.12	1709.19	1671.05	1698.9	1688.05	1697.66	1694.91	1678.46	1674.06	1685.07	1728.82	1678.29	1669.95	1683.66	1671.35	1694.72	1676.87	1711.44	1677.31	1678.54	1687.08	1672.21	1692.62	1701.24	1684.23	1704.32	1693.77	1714.85	1641.83	1652.18	1667.23	1679.61	1717.3	1688.31	1697.27	1690.01	1683.91	1713.75	1682.47	1654.19	1657.14	1703.18	1677.18	1700.73	1673.95	1682.79	1698.86	1707.04	1723.55
433.467010	1665.76	1709.36	1668.17	1698.44	1692.05	1694.66	1700.19	1683.08	1673.46	1683.99	1725.82	1682.25	1664.41	1681.73	1670.77	1691.58	1675.47	1708.97	1671.4	1678.41	1683.25	1671.16	1692.32	1699.08	1683.23	1701.45	1691.52	1712.93	1648.43	1656.22	1669.43	1682.84	1723.54	1690.18	1695.32	1686.01	1686.72	1716.82	1684.78	1644.16	1656.51	1699.66	1679.96	1700.27	1673.23	1681.69	1698.68	1712.25	1728.91
433.962006	1671.39	1708.41	1664.56	1692.6	1689.76	1694.83	1697.45	1680.9	1673.01	1679.76	1727.61	1682.5	1666.49	1680.37	1670.04	1689.24	1674.78	1705.43	1672.47	1679.47	1683.47	1673.38	1692.14	1700.21	1683.05	1698.03	1689.08	1714.03	1647.38	1650.51	1664.84	1675.84	1722.16	1695.61	1691.45	1687.84	1682.73	1713.23	1679.73	1648.98	1657.95	1700.24	1675.66	1696.27	1677.6	1682.09	1695.76	1711.55	1727.71
434.458008	1667.94	1709.75	1666.48	1696.4	1690.93	1694.27	1701.86	1680.17	1676	1686.62	1730.34	1681.58	1668.87	1681.43	1670.69	1695.82	1673.37	1712.23	1674.09	1679.72	1686.3	1674.16	1693.21	1698.6	1685.06	1697.23	1693.83	1716.83	1641.38	1652.56	1665.75	1676.46	1722.39	1688.57	1695.13	1687.04	1685.75	1715.74	1685.27	1646.14	1654.09	1695.95	1676.31	1695.79	1676.11	1680.94	1697.59	1705.03	1728.45
434.953003	1668.8	1706.13	1669.92	1691.95	1690.41	1692.01	1696.38	1678.8	1673.46	1682.12	1730.18	1680.25	1667.13	1677.76	1669.38	1694.5	1671.51	1706.9	1676.86	1676.17	1681.85	1675.53	1689.45	1694.41	1680.49	1699.27	1692.64	1707.56	1645.14	1649.62	1668.71	1678.09	1720.8	1685.82	1694.54	1687.61	1685.1	1716.86	1679.47	1648.44	1655.58	1698.72	1678.22	1698.94	1674.44	1678	1694.33	1710.47	1726.33
435.447998	1663.73	1708.79	1666.31	1693.95	1688.19	1694.67	1697.55	1675.06	1672.77	1677.85	1725.71	1678.13	1667.41	1677.84	1675.29	1694.51	1675.75	1712.14	1674.52	1678.82	1683.71	1673.78	1690.84	1699.45	1684.51	1699.53	1692.55	1714	1644.48	1652.97	1663.79	1673.01	1718.35	1687.64	1693.86	1686.9	1685.1	1710.57	1680	1647.91	1656.13	1698.64	1681.66	1698.22	1674.42	1680.26	1694.15	1707.43	1726.64
435.942993	1663.49	1704.49	1666.15	1694.26	1689.69	1693.88	1696.51	1677.79	1675.12	1683.66	1729.53	1680.93	1667.18	1680.25	1674.08	1690.72	1672.27	1710.18	1672.95	1677.09	1682.72	1671.32	1690.47	1699.95	1683.08	1703.03	1694.27	1714.95	1648.62	1659.01	1667.65	1678.91	1721.65	1686.87	1695.04	1686.17	1687.48	1710.7	1685.03	1650.51	1652	1700.09	1677.51	1698.53	1676.64	1679.08	1694.87	1705.03	1723.49
436.437988	1667.52	1703.6	1662.4	1695.7	1690.47	1692.19	1694.99	1677.12	1675.79	1680.39	1725.22	1682.12	1665.05	1678.1	1668.34	1689.65	1675.79	1703.18	1676.78	1677.26	1682.01	1674.14	1685.03	1694.45	1679.01	1697.9	1688.77	1708.64	1648.05	1651.76	1668.14	1676.34	1717.69	1687.96	1694.41	1681.27	1685.38	1715.36	1678.17	1643.84	1653.78	1695.9	1677.61	1695.97	1674.22	1685.07	1693.58	1705.61	1728.64
436.933990	1666.31	1706.97	1663.65	1694.9	1688.01	1696.46	1687.96	1672.31	1673.38	1681.03	1719.51	1680.24	1663.5	1680.64	1668.71	1686.92	1674.33	1705.78	1672.34	1675.45	1685.84	1672.92	1689.24	1698.41	1681.26	1697.58	1689.17	1710.33	1648.12	1647.65	1663.52	1674.46	1711.33	1686.64	1693.59	1686.94	1683.32	1716.29	1679.53	1644.47	1654.6	1698.62	1674.62	1690.9	1672.9	1677.33	1693.33	1705.95	1718.24
437.428986	1665.13	1709.64	1661.43	1693.9	1685.71	1694.97	1689.06	1673.45	1671.82	1674.88	1719.62	1676.95	1663.88	1677.05	1667.53	1691.81	1670.78	1706.04	1667.99	1677.32	1679.53	1672.38	1689.43	1692.6	1682.26	1694.65	1690.19	1710.89	1642.29	1654.71	1661.92	1674.29	1718.93	1691.36	1694.33	1683.47	1685.1	1713.38	1679.63	1646.7	1657.22	1697.82	1675.49	1699.92	1673.81	1678.58	1693.03	1699.99	1724.51
437.924011	1665.92	1708.23	1668.98	1690.13	1685.75	1694.38	1690.33	1675.1	1672.24	1680.69	1723.08	1682.46	1662.69	1678.58	1669.69	1688.72	1672.63	1704.35	1671.25	1674.62	1681.82	1673.07	1686.2	1693.37	1679.15	1694.74	1690.41	1708.21	1646.21	1654.68	1668.18	1670.62	1715.35	1685.83	1691.15	1682.61	1685.57	1711.35	1684.95	1648.81	1656.62	1698.47	1677.97	1695.9	1672.1	1678.21	1692.08	1702.54	1721.82
438.419006	1666.68	1703.01	1662.05	1688.25	1685.24	1692.4	1692.46	1677.31	1669.41	1677.28	1722.01	1679.79	1664.59	1677.92	1669.9	1689.29	1672.85	1706.33	1669.48	1678.12	1682.29	1672.86	1685.89	1696.05	1679.54	1692.4	1687.89	1707.69	1642.48	1648.51	1664.48	1670.88	1715.02	1685.23	1693.6	1685.18	1680.96	1710.08	1680.15	1649.12	1654.96	1697.39	1677.22	1693.19	1672.04	1679	1691.37	1703.51	1719.58
438.914001	1667.5	1706.76	1664.62	1690.92	1682.2	1693.56	1695.72	1675.78	1669.55	1678.31	1719.84	1685.75	1664.32	1675.13	1665.61	1688.11	1671.54	1697.79	1671.91	1674.76	1678.59	1668.89	1686.24	1690.59	1682.59	1692.9	1688.6	1706.93	1645.69	1650.15	1663.18	1671.51	1711.4	1678.77	1690.64	1681.73	1681.96	1709.1	1677.67	1645.28	1653.95	1694.28	1680.64	1686.74	1671.63	1675.77	1694.23	1705.43	1719.09
439.410004	1668.51	1702.07	1667.3	1689.99	1684.92	1691.25	1690.82	1676.87	1671.86	1679.81	1720.71	1677.55	1662.41	1676.76	1670.65	1686.49	1675.02	1702.33	1670.19	1672.4	1679.92	1673.33	1687.76	1692.37	1678.45	1696.23	1688.52	1705.31	1648.07	1653.03	1662.01	1673.83	1713.62	1683.92	1692.14	1684.32	1678.8	1710.08	1679.08	1648.28	1649.66	1694.14	1677.65	1690.14	1674.7	1682.31	1691.56	1704.04	1720.45
439.904999	1666.88	1706	1660.84	1690.51	1682.67	1693.53	1691.74	1674.6	1670.64	1677.59	1722.53	1681.22	1664.23	1674.6	1667.4	1685.06	1671.21	1701.81	1665.68	1673.08	1679.58	1670.97	1684.59	1692.09	1676.76	1693.24	1689.48	1707.2	1647.86	1651.15	1664.22	1669.57	1711.55	1680.27	1692.44	1679.66	1681.41	1710.86	1678.44	1648.93	1658.04	1697.71	1675.05	1693.88	1670.96	1679.3	1691.56	1707.71	1720.5
440.399994	1664.69	1701.83	1664.55	1689.19	1682.01	1691.18	1693.49	1672.88	1673.91	1673.53	1718.09	1677.97	1665.27	1678.7	1669.82	1683.06	1676.2	1703.75	1669.57	1672.4	1677.92	1672.8	1684.26	1692.33	1677.04	1692.49	1688.43	1706.31	1646.38	1651.67	1664.95	1672.62	1711.18	1678.49	1691.68	1676.35	1680.29	1711.27	1680	1643.95	1655.34	1694.4	1675.01	1691.69	1675.48	1676.48	1690.74	1708	1721.83
440.894989	1665.74	1700.25	1663.23	1692.91	1689.51	1691.45	1697.18	1671.87	1669.54	1681.95	1717.03	1677	1663.56	1676.87	1666.39	1685.17	1673.22	1703.28	1671.27	1675.78	1678.63	1673.76	1686.78	1693.69	1680.67	1695.14	1692.36	1702.65	1644.52	1652.08	1663.44	1671.37	1713.02	1685.1	1690.32	1678.79	1682.09	1709.45	1680.63	1646.02	1658	1695.49	1673.56	1692.6	1667.4	1678.91	1691.65	1706.08	1719.45
441.390015	1663.14	1701.93	1661.56	1688.91	1683.71	1691.33	1687.95	1672.91	1672.4	1676.38	1717.72	1679.38	1665.82	1675.03	1668.52	1686.74	1674.76	1704.57	1669.95	1673.71	1679.85	1671.46	1686.7	1694.78	1678.37	1694.94	1682.35	1708.8	1644.24	1654.05	1664.82	1670.59	1711.87	1684.84	1687.81	1679.99	1678.25	1709.62	1679.41	1643.23	1652.98	1690.23	1672.79	1692.01	1670.66	1677.74	1694.62	1704.14	1717.3
441.885986	1663.46	1697.47	1658.68	1689.23	1680.51	1688.98	1690.51	1674.69	1672.82	1677.34	1719.93	1680.75	1659.85	1678.22	1668.75	1682.26	1671.21	1696.65	1668.88	1673.31	1678.72	1673.34	1683.28	1692.74	1679.9	1695.37	1689.84	1704.08	1643.86	1648.62	1658.83	1672.75	1708.74	1681.19	1688.55	1678.35	1681.04	1709.77	1681.85	1646.77	1653.36	1692.39	1671.05	1692.43	1672.03	1676.89	1691.36	1704.86	1718.62
442.381012	1665.69	1698.29	1662.39	1689.6	1685.01	1691.01	1688.21	1676.97	1675.67	1675.62	1715.46	1681.46	1660.62	1675.17	1666.92	1682.25	1671.48	1699.3	1669.96	1673.91	1677.35	1671.41	1686.04	1694.23	1678.82	1690.15	1691.03	1707.19	1635.95	1647.44	1661.71	1669.45	1708.39	1683.69	1691.51	1679.51	1682.03	1709.48	1680	1643.88	1654.82	1695.74	1679.78	1692.03	1668.81	1676.4	1694.06	1705.53	1718.89
442.876007	1666.06	1700.59	1663.03	1689.12	1684.63	1688.6	1689.63	1671.91	1670.6	1675.53	1712.84	1678.2	1663.23	1677.31	1665.6	1684.57	1669.4	1700.82	1667	1673.21	1681.35	1669.57	1686.13	1694.13	1678.59	1695.64	1682.69	1705.83	1646.74	1650.67	1663.18	1670.3	1708.44	1684	1689.59	1684.47	1678.68	1708.25	1682.01	1649.88	1652.79	1692.54	1675.18	1690.23	1672.95	1676.67	1685.91	1702.45	1717.82
443.371002	1666.9	1699.31	1663.51	1687.84	1684.6	1692.17	1685.06	1673.37	1671.92	1677.89	1715.08	1680.54	1661.55	1678.65	1664.69	1686.28	1671.7	1699.36	1667.06	1672.81	1674.97	1669.11	1681.91	1692.87	1680.58	1696.88	1684.93	1703.28	1643.05	1649.33	1659.57	1670.26	1709.55	1679.91	1684.69	1680.44	1681.37	1708.62	1678.72	1647.44	1655.76	1692.28	1675.95	1694.68	1673.03	1677.12	1688.09	1704.24	1716.47
443.865997	1667.64	1704.04	1666.2	1690.19	1683.19	1689.94	1692.33	1674.69	1673.76	1674.45	1717.7	1673.33	1661.08	1675.59	1670.52	1685.36	1674.01	1701.61	1669.52	1670.24	1676.66	1671.29	1682.41	1691.03	1679.35	1692.73	1688.88	1700.44	1647.21	1654.65	1662.22	1669.51	1712.15	1685.26	1689.82	1681.12	1678.86	1708.7	1678.54	1648.49	1653.07	1691.51	1672.59	1692.49	1672.82	1678.14	1690.91	1700.22	1718.45
444.362000	1666.1	1697.69	1662.97	1691.6	1683.84	1687.72	1684.95	1675.36	1669.05	1675.86	1713.37	1678.64	1660.44	1673.87	1669.26	1686.6	1672.81	1696.29	1668.64	1668.27	1678.7	1673.03	1686.03	1688.81	1681.08	1690.01	1691.07	1701.47	1636.12	1646.2	1662.94	1668.87	1707.35	1680.57	1686.9	1680.03	1677.61	1705.52	1677.22	1639.4	1651.48	1691.16	1673.62	1694.31	1669.33	1675.43	1690.37	1697.92	1714.99
444.856995	1663.54	1697.52	1662.4	1685.61	1680.52	1689.49	1688.14	1670.57	1669.63	1672.39	1716.72	1676.36	1661.9	1675.39	1665.75	1686.83	1671.84	1697.54	1666.21	1671.17	1675.24	1671.45	1685.03	1693.56	1681.74	1693.27	1684.8	1703.13	1638.36	1647.03	1661.22	1671.75	1708.92	1683.32	1687.05	1678.6	1683.43	1707.34	1676.01	1641.47	1653.87	1694.52	1674.72	1688.43	1668.38	1677.71	1690.03	1694.62	1710.87
445.351990	1662.52	1701.69	1661.85	1689.27	1684.52	1687.14	1685.72	1674.83	1673.37	1678.11	1715.45	1677.17	1661.29	1673.8	1669.05	1685.47	1668.97	1698.72	1663.03	1670.79	1677.82	1673	1683.54	1688.14	1682.33	1690.65	1686.67	1703.11	1647.52	1647.04	1661	1665.2	1707.88	1680.25	1685.95	1675.83	1678.08	1707.1	1679.41	1646.09	1652.76	1690.92	1675.96	1686.39	1665.75	1675.42	1691.47	1700.7	1720.17
445.846985	1665.02	1698.23	1661.09	1687.12	1684.04	1687.88	1689.04	1672.93	1670.33	1674.46	1712.34	1675.93	1664.08	1675.55	1667.79	1683.99	1673.6	1697.63	1670.31	1673.01	1678.16	1668.13	1682.04	1688.85	1679.44	1694.68	1684.36	1699.25	1642.21	1651.46	1660.53	1668.54	1707.6	1677.7	1688.55	1678.78	1677.47	1704.88	1676.36	1644.72	1651.31	1691.49	1672.62	1689.13	1667.51	1674.01	1686.5	1697.84	1714.54
446.342010	1662.64	1693.6	1660.68	1687.94	1684.16	1688.8	1690.27	1674.54	1670.32	1678.95	1709.07	1676.64	1666.65	1674.81	1668.51	1683.78	1670.29	1698.38	1663.61	1671.15	1677.39	1668.95	1684.28	1689.77	1681.38	1689.85	1681.43	1702.8	1645.38	1652.09	1658.87	1670.82	1710.57	1682.42	1684.67	1680.12	1679.23	1704.64	1677.6	1648.3	1654.65	1689.93	1669.55	1687.27	1669.66	1673.2	1684.97	1697.92	1715.18
446.838013	1664	1693.2	1661	1685.08	1683.64	1687.82	1685.67	1672.8	1673.13	1676.51	1713.5	1679.36	1666.03	1676.66	1663.62	1679.81	1672.3	1695.6	1664.7	1668.41	1674.62	1668.86	1679.76	1691.76	1679.38	1689.13	1683.31	1699.35	1641.33	1649.58	1657.56	1671.17	1710.94	1682.7	1683.12	1677.53	1678.42	1702.18	1677.18	1643.86	1652.94	1687.68	1670.76	1689.49	1667.84	1675.12	1689.15	1699.96	1712.59
447.333008	1665.33	1696.65	1658.75	1686.64	1684.87	1686.77	1686.45	1672.96	1670.32	1675.57	1708.82	1677.8	1661.64	1669.9	1667.57	1680.79	1673.04	1695.45	1659.87	1672.78	1678.27	1670.2	1679.74	1692.09	1676.62	1694.87	1688	1702.63	1644.43	1647.85	1657.43	1667.72	1712.11	1683.05	1686.49	1677.91	1679.28	1701.7	1677.55	1641.74	1649.11	1692.56	1671.44	1689.68	1669.26	1674.19	1687.45	1698.05	1708.24
447.828003	1664.05	1697.28	1661.18	1687.43	1679.64	1684.3	1686.4	1672.09	1669.76	1675.18	1707.84	1675.39	1658.55	1672.75	1662.57	1682.74	1671.94	1694.99	1664.71	1670.95	1674.95	1671.61	1682.79	1688.64	1678.76	1687.94	1687.65	1696.6	1639.14	1648.85	1662.21	1669.29	1709.48	1679.97	1686.74	1678.47	1677.34	1704.47	1675.55	1647.3	1655.16	1688.78	1672.62	1692.81	1670.73	1677.67	1686.47	1693.38	1715.89
448.322998	1665.76	1694.84	1660.01	1685.49	1677.13	1686.49	1685.4	1672.33	1669.95	1675.95	1711.16	1676.86	1663.63	1674.57	1671.19	1677.49	1673.3	1696.53	1664.29	1669.4	1674.75	1667.36	1678.97	1688.82	1679.94	1683.9	1685.25	1700.03	1645.69	1647.16	1658.83	1666.82	1702.55	1677.1	1685.21	1673.34	1677	1699.25	1676.96	1638.37	1650.99	1686.01	1669.97	1683.77	1670.63	1674.13	1687.28	1694.59	1710
448.819000	1664.31	1698.77	1658.86	1686.08	1684.04	1686.46	1688.47	1671.45	1667.44	1673.21	1708.49	1673.05	1658.9	1675.57	1667.22	1677.42	1669.68	1694.71	1665.78	1667.9	1675.05	1670.76	1680.57	1684.82	1674.28	1690.58	1686.97	1701	1642.14	1646.66	1656.81	1666.71	1704.54	1680.64	1683.13	1677	1677.15	1706.4	1672.4	1645.51	1652.74	1690.75	1673.57	1688.86	1669.47	1676.59	1687.22	1696.96	1712.38
449.313995	1663.79	1693.67	1656.86	1686.62	1681.08	1687.75	1687.03	1670.37	1667.23	1675.88	1709.72	1675.79	1659.24	1674.27	1666.43	1685.64	1669.21	1695.14	1667.05	1669.06	1676.58	1672.24	1680.55	1690.14	1675.28	1691.45	1685.36	1698.27	1642.45	1648.39	1654.91	1668.84	1708.45	1680.57	1688.1	1673.03	1677.32	1700.58	1675.64	1646.3	1649.93	1691.34	1671.69	1689.03	1669.56	1675.3	1686.65	1688.61	1714.12
449.808990	1663.71	1694.91	1659.22	1681.61	1678.25	1687.98	1685.88	1672.01	1672.29	1673.9	1707.97	1678.93	1662.42	1674.56	1660.64	1678.69	1670.73	1693.87	1666.13	1667.83	1672.46	1669.36	1680.93	1690.56	1681.1	1683.55	1685.51	1701.16	1638.12	1649.57	1663.65	1666.33	1708.2	1679.4	1683.1	1681.58	1678.41	1703.91	1676.01	1645.77	1652.85	1688.8	1672.49	1684.17	1666.29	1677.2	1687.45	1694.38	1711.8
450.303986	1663.33	1696.85	1657.59	1680.64	1677.76	1685.6	1684.08	1673.75	1668.95	1676.22	1707.12	1675.46	1662.13	1674.46	1667.48	1680.81	1671.09	1693.71	1665.14	1666.22	1669.85	1667.87	1675.03	1691.42	1676.31	1691.87	1679.61	1694.69	1642.19	1651.03	1656.77	1664.47	1704.26	1678.62	1682.6	1675.48	1677.35	1702.82	1677.92	1645.28	1651.24	1683.48	1671.94	1689.55	1668.36	1677.96	1687.81	1694.72	1714.16
450.799011	1662.5	1692.68	1661.12	1684.78	1677.84	1686.14	1688.64	1670.06	1667.95	1671.06	1708.86	1675.62	1663.14	1672.48	1665.69	1677.15	1668.49	1695.41	1667.18	1666.23	1674.14	1667.32	1678.53	1688.42	1679.83	1687.78	1686.04	1697.72	1644.14	1647.35	1660.96	1669.97	1706.91	1678.38	1682.28	1677.95	1677.76	1702.92	1679.24	1647.3	1653.62	1693.55	1672.81	1684.01	1673.74	1674.53	1688.31	1697.42	1712.53
451.295013	1664.51	1695.61	1660.38	1682.51	1677.87	1686.6	1685.9	1671.37	1670.6	1670.28	1710.79	1678.3	1661.76	1671.55	1663.9	1680.4	1669.03	1693.37	1662.1	1669.56	1672.13	1668.62	1678.57	1688.09	1680.59	1689.58	1685.71	1699.23	1639.64	1647.16	1660.84	1665.57	1706.63	1678.3	1681.17	1679.27	1675.81	1701.57	1674.35	1638.95	1651.06	1690.24	1670.51	1686.36	1667.86	1675.59	1684.9	1697.92	1715.67
451.790009	1661.76	1695.6	1656.78	1685.29	1680.97	1684.02	1684.33	1668.06	1666.85	1671.25	1705.83	1677.51	1658.45	1672.4	1667.62	1675.6	1671.82	1693.63	1665.99	1663.95	1668.7	1666.64	1677.11	1682.87	1672.12	1689.13	1684.72	1700.13	1640.31	1647.09	1655.17	1668.39	1701.61	1681.34	1687.12	1675.68	1679.7	1703.57	1676.37	1649.98	1649.65	1689.47	1672.2	1683.35	1669.59	1673.78	1689.12	1694.68	1711.54
452.285004	1661.68	1701.27	1658.6	1681.78	1680.08	1686.54	1684.06	1669.27	1667.92	1676.03	1707.53	1675.49	1658.69	1673.47	1668.49	1680.38	1668.52	1694.19	1662.6	1666.6	1671.63	1671.14	1678.97	1684.74	1677.67	1688.44	1685.25	1696.19	1635.17	1646.39	1658.47	1668.28	1701.71	1679.38	1680.19	1672.49	1677.81	1699.08	1673	1637.65	1649.51	1688.05	1670.86	1685.19	1668.19	1673.49	1689.97	1690.72	1708.87
452.779999	1663.07	1698.75	1658.77	1684.32	1685.41	1683.18	1684.27	1669.93	1667.18	1671.65	1706.05	1676.49	1659.71	1671.92	1664.34	1680.82	1671.4	1695.01	1668.05	1670.19	1671.33	1665.68	1679.71	1687.91	1673.87	1685.86	1680.92	1699.04	1640.07	1648.29	1653.12	1670.78	1700.93	1676.06	1682.69	1676.58	1675.37	1703.58	1676.58	1641.37	1651.49	1688.59	1670.93	1688.73	1664.86	1673.26	1685.79	1695.17	1711.53
453.274994	1664.76	1690.96	1655.8	1681.47	1675.21	1682.59	1682.33	1673.73	1667.46	1675.68	1707.43	1674.93	1657.68	1674.9	1668.18	1679.79	1665.09	1692.34	1664.55	1670.09	1676.84	1672.42	1679.99	1685.1	1674.96	1685.5	1684.69	1698.09	1636.95	1647.94	1656.01	1660.83	1703.21	1675.73	1682.33	1674.43	1677.97	1705.16	1677.58	1643.37	1652.06	1685.29	1673.79	1683.77	1666.21	1673.11	1684.54	1695.79	1712.55
453.770996	1661.73	1695.44	1661.26	1686.79	1683.87	1682.25	1684.96	1669.36	1667.77	1672.21	1708.68	1674.2	1662.33	1672.36	1664.94	1680.06	1668.68	1695.19	1661.57	1667	1669.48	1668.67	1678.25	1685.15	1676.62	1688	1682.19	1696.8	1643.07	1644.65	1658.44	1666.24	1703.48	1678.48	1681.31	1677.53	1676.14	1703.94	1677.19	1645.05	1648.33	1684.99	1672	1683.65	1669.93	1673.14	1688.08	1695.03	1713.66
454.265991	1665.76	1695.53	1658.67	1683.81	1677.08	1684.66	1684.18	1670.47	1666.95	1674.56	1708.84	1676.25	1660.92	1673.22	1667.52	1683.75	1668.94	1691.34	1662.48	1666.04	1672.44	1668.59	1679.76	1683.47	1675.15	1683.46	1682.6	1698.07	1638.21	1648.39	1656.16	1667.41	1701.89	1677.06	1684.47	1673.12	1677.77	1701.31	1677.76	1647.56	1651.45	1693.14	1671.07	1684.96	1670.22	1673.38	1684.09	1692.76	1714.08
454.760986	1664.9	1692.21	1657.84	1680.99	1676.41	1687.05	1684.01	1669.13	1670.4	1665.49	1708.95	1675.7	1662.32	1671.74	1665.05	1682.56	1672.61	1693.17	1664.82	1670.26	1672.03	1669.45	1679.91	1686.69	1673.9	1680.29	1681.28	1698.24	1642.88	1645.59	1659.97	1675.08	1701.36	1676.32	1687.42	1675.36	1672.22	1700.86	1676.19	1640.37	1648.29	1687.62	1673.41	1681.34	1668.96	1672.82	1686.05	1696.8	1705.84
455.256012	1663.19	1694.57	1659.14	1683.91	1678.49	1684.76	1686.19	1668.75	1666.67	1669.41	1701.01	1676.18	1658.97	1677.07	1664.48	1678.32	1672.65	1692.39	1662.83	1667.08	1671.38	1667.57	1679.58	1679.82	1679.62	1686.32	1684.52	1695.97	1639.69	1645.59	1659.43	1667.86	1701.29	1679.61	1683.87	1674.39	1679.16	1702.16	1674.94	1649.4	1653.71	1685.75	1671.82	1681.05	1668.23	1673.2	1686.19	1696.74	1708.93
455.752014	1663.05	1696.79	1658.5	1684.47	1678.41	1682.32	1682.64	1668.94	1667.81	1670.84	1709.17	1674.45	1661.36	1671.42	1665.83	1684.68	1669.06	1696.42	1663.69	1669.72	1674.22	1668.29	1676.39	1686.19	1673.72	1687.51	1680.57	1697.76	1643.5	1652.15	1653.45	1664.7	1699.89	1677.09	1683.04	1670.86	1673.51	1701.21	1670.85	1649.07	1651.94	1687.54	1671.66	1684.87	1668.85	1675.06	1687.79	1692.11	1713.13
456.247009	1663.63	1695.92	1655.65	1681.44	1679.11	1684.75	1682.53	1669.69	1665.01	1667.88	1706.96	1674.97	1658.47	1669.48	1667.18	1677.42	1666.89	1693.25	1663.65	1670.04	1669.77	1668.66	1682.09	1682.56	1671.9	1687.97	1684.41	1691.65	1636.55	1647.18	1655.79	1667.75	1699.72	1672.84	1679.72	1673.34	1675.61	1700.82	1676.18	1641.7	1651.62	1681.32	1672.1	1681.26	1669.84	1671.56	1687.27	1693.89	1711.21
456.742004	1664.43	1690.35	1656.65	1684.79	1677.99	1684.02	1680.5	1670.99	1669.49	1673.34	1704.49	1676.47	1658.86	1671.67	1663.04	1679.57	1669.35	1693	1664.09	1666.87	1670.34	1669.91	1674.79	1681.4	1674	1685.44	1680.75	1698.63	1640.55	1647.3	1657.01	1667.99	1699.42	1673.91	1678.24	1675.23	1678.42	1698.26	1677.74	1642.44	1649.96	1684.92	1672.2	1685.48	1670.36	1673.71	1682.12	1688.22	1712.45
457.237000	1663.18	1694.4	1656.65	1683.99	1679.71	1685.86	1682.03	1668.82	1666.55	1674.47	1705.25	1673.54	1658	1675.98	1667.77	1679.56	1670.91	1693	1662.25	1671.12	1673.48	1669.87	1678.99	1689.85	1675.88	1681.86	1678.76	1692.56	1642.57	1651.11	1654.51	1667.33	1701.8	1676.78	1681.81	1677.29	1678.24	1700.18	1675.87	1643.53	1651.64	1679.9	1671.72	1683.62	1668.52	1673.58	1687.18	1692.72	1712.88
457.731995	1664.17	1694.07	1659.4	1685.51	1678.29	1683.71	1683.76	1667.71	1664.13	1671.9	1706.99	1677.28	1660.38	1671.48	1667.38	1679.39	1668.78	1689.86	1660.81	1668.69	1670.16	1670.03	1676.54	1685.22	1674.92	1684.55	1687.09	1693.11	1641.55	1645.94	1656.62	1665.12	1700.8	1676.97	1678.62	1677.1	1674.56	1701.82	1670.82	1642.3	1652.92	1685.74	1671.41	1684.88	1667.7	1676	1689.79	1690.92	1708.33
458.226990	1661.5	1686.81	1659.26	1684.4	1680.55	1682.25	1682.17	1669.43	1668.22	1668.72	1704.62	1671.46	1655.96	1671.39	1663.48	1675.25	1670.82	1690.14	1664.58	1666.18	1671.18	1666.88	1677.3	1684.71	1673.77	1684.46	1683.75	1690.91	1643.45	1643.84	1656.52	1667.37	1699.55	1678.16	1682.28	1672.9	1676.06	1701.64	1673.91	1641.6	1650.21	1685.77	1670.26	1680.01	1668.42	1671.59	1685.77	1692.16	1709.91
458.722992	1666.4	1695.59	1652.74	1682.82	1679.07	1682.9	1684.44	1663.9	1666.27	1669.15	1702.04	1675.38	1658.6	1673.16	1662.83	1676.4	1669.8	1689.19	1661.7	1665.17	1675.73	1666	1679.46	1683.42	1674.87	1681.97	1679.87	1694.33	1643.55	1644.05	1655.49	1662.78	1698.82	1673.16	1684.01	1674.43	1671.13	1696.03	1672.18	1644.72	1650.89	1684.07	1669.7	1686.05	1668.52	1674.66	1686.76	1693.58	1707.67
459.217987	1664.01	1690.33	1658.5	1679.3	1676.81	1682.22	1682.15	1667.01	1666.08	1670.2	1704.89	1673.78	1658.15	1671.81	1666.21	1674.31	1670.31	1690.08	1663.87	1664.91	1671.23	1669.68	1677.33	1681.33	1674.36	1683.26	1680.17	1693.76	1639.05	1646.22	1654.84	1666.51	1693.28	1676.74	1678.62	1676.95	1674.72	1698.38	1673.09	1644.88	1649.84	1686.28	1670.93	1683.69	1668.95	1673.27	1686.95	1694.05	1707.13
459.713013	1664.11	1691.11	1660	1680.53	1678.45	1687.78	1686.92	1670.96	1668.77	1670.62	1705.24	1676.14	1658.55	1671.47	1663.48	1677.51	1669.3	1694.71	1663.44	1666.67	1673.78	1666.43	1677.2	1687.32	1675.46	1684.59	1683.08	1695.13	1637.64	1649.62	1654.55	1670.32	1700.28	1679.49	1682.82	1674.29	1676.56	1705.56	1678.08	1642.37	1651.42	1684.79	1671.22	1687.6	1666.97	1674.72	1690.94	1706	1716.3
460.208008	1666.23	1711.71	1672.48	1701.92	1702.33	1706.46	1718.83	1682.94	1676.28	1693.69	1739.83	1694.22	1670.46	1679	1670.16	1698.14	1679.99	1735.04	1677.09	1676.69	1689.08	1676.3	1702.26	1704.5	1690.94	1714.95	1707.77	1737.53	1650.24	1654.65	1663.65	1683.76	1714.9	1686.86	1699.95	1700.13	1693.04	1737.26	1689.22	1644.67	1654.42	1701.61	1677.6	1718.06	1679.44	1691.72	1714.77	1746.55	1756.7
460.704010	1674.05	1746.53	1688.1	1728.48	1726.23	1732.55	1746.27	1700.29	1689.99	1711.76	1788.18	1716.71	1686.35	1701.09	1686.39	1723.49	1689.12	1770.89	1699.27	1706.47	1712.38	1685.86	1719.7	1733.77	1705.15	1743.17	1727.59	1780.65	1653.12	1669.2	1684.47	1707.16	1746.43	1711.7	1719.44	1720.35	1715.8	1767.01	1710.68	1665.23	1671.58	1739.14	1699.55	1736.09	1694.88	1715.41	1739.87	1777.49	1790.07
461.199005	1679.76	1762.83	1707.36	1742.3	1737.27	1754.19	1764.35	1718.26	1704.21	1727.89	1811.92	1726.58	1703.21	1714.51	1697.18	1737.96	1699.73	1789.43	1717.04	1720.45	1734.39	1707.01	1731.89	1748.97	1721.27	1760.41	1742.33	1802.28	1667.52	1676.59	1697.01	1723.95	1764.12	1728.42	1739.24	1742.58	1731.14	1792.61	1728.97	1670.93	1682.36	1760.3	1710.3	1753.62	1710.38	1720.29	1758.23	1800.53	1813.26
461.694000	1687.57	1784.56	1717.68	1758.44	1759.28	1768.61	1777.87	1726.58	1713.67	1738.32	1821.07	1735.46	1710.15	1722.91	1700.31	1757.11	1704.08	1807.24	1728.69	1737.87	1744.32	1715.62	1741.62	1759.18	1729.24	1772.73	1755.41	1824.65	1676.33	1685.34	1708.09	1732.93	1778.87	1741.1	1750.13	1755.91	1748.97	1808.69	1732.83	1677.05	1691.02	1774.68	1721.28	1769.81	1713.86	1733.11	1774.47	1822.16	1834.61
462.188995	1687.93	1795	1725.43	1768.4	1767.52	1778.11	1791.74	1734.65	1718.06	1749.6	1845.66	1746.32	1723.73	1728.91	1706.06	1765.39	1710.77	1821.96	1736.74	1746.22	1761.96	1719.08	1757.04	1767.62	1739.77	1785.31	1776.33	1840.95	1678.4	1690.3	1717.43	1744.92	1787.82	1750.56	1760.1	1772.14	1757.52	1823.56	1746.45	1681.12	1698.47	1788.34	1729.28	1781.47	1720.84	1743.14	1796.06	1839.7	1852.36
462.683990	1691.92	1809.89	1736.38	1774.53	1772.31	1789.54	1799.74	1742.11	1723.91	1764.54	1850.39	1751.86	1727.28	1736.41	1711.9	1777.15	1716.12	1836.6	1747.09	1757.9	1768.94	1723.32	1766.51	1787.09	1745.59	1797.62	1777.79	1862.37	1684.76	1696.29	1723.34	1761.28	1801.64	1755	1770.95	1782.47	1766.28	1846.32	1757.05	1691.79	1703.6	1809.47	1739.21	1797.47	1725.07	1755.51	1804.13	1857.43	1868.88
463.179993	1694.11	1820.09	1742.35	1790.56	1784.35	1799.23	1811.4	1743.6	1726.81	1763.3	1865.75	1760	1737.14	1744.96	1715.16	1784.53	1722.43	1849.6	1751.45	1767.96	1780.57	1730.37	1768.97	1789.12	1749.49	1800.4	1788.53	1877.68	1693.24	1702.54	1728.42	1767	1809.83	1765.43	1781.33	1791.99	1770.68	1849.82	1757.71	1690.6	1705.6	1811.37	1751.68	1800.91	1728.15	1753.2	1816.95	1870.03	1874.2
463.674988	1699.4	1837.97	1750.07	1794.06	1792.41	1807.78	1817.13	1754.88	1732.62	1773.99	1873.88	1768.86	1737.12	1747.84	1721.27	1791.96	1726.98	1860.41	1759.32	1776.59	1789.48	1736.07	1786.04	1804.08	1755.55	1814.6	1795.52	1890.95	1693.07	1704.67	1730.39	1773.11	1820.93	1776.45	1785.67	1796.08	1779.18	1861.21	1768.78	1698.86	1710.54	1816.29	1749.09	1808.95	1732.22	1769.33	1829.12	1882.33	1883.57
464.170013	1697.18	1835.65	1755.8	1804.04	1799.32	1816.27	1821.71	1760.48	1737.51	1775.28	1882.67	1777.59	1747.36	1753.03	1722.01	1802.56	1727.57	1867.29	1768.22	1781.54	1799.78	1737.88	1792.09	1803.44	1757.47	1828.59	1806.53	1895.79	1697.95	1712.49	1737.61	1785.84	1830.48	1778.25	1794.68	1808.75	1783.47	1872.05	1775.88	1701.93	1718.31	1822.94	1757.5	1828.36	1738.85	1773.28	1833.76	1893.62	1896.7
464.665009	1695.86	1842.36	1758.93	1803.55	1797.31	1821.28	1834.17	1766.99	1741.4	1783.06	1888.55	1779.86	1754.82	1759.21	1729.49	1806.36	1736.24	1878.14	1765.38	1794.53	1798.71	1744.79	1792.72	1809.4	1762.08	1835.67	1813.37	1909.76	1695.14	1712.85	1739.35	1789.96	1833.81	1781.23	1795.81	1814.83	1790.68	1879.95	1781.63	1704.51	1720.41	1832.85	1759.04	1830.29	1737.95	1774.7	1846.69	1908.54	1910.46
465.160004	1702.3	1850.15	1768.81	1817.47	1811.31	1829.47	1837.54	1767	1747.62	1797.49	1898.5	1785.29	1759.55	1762.91	1731.21	1812.99	1735.93	1885.83	1770.44	1790.04	1810.97	1748.93	1802.18	1812.21	1763.44	1833.36	1823.47	1910.53	1703.36	1716.42	1751.68	1788.58	1843.17	1790.04	1810.23	1819.19	1797.33	1891.7	1788.17	1700.14	1727.89	1835.86	1766.71	1841.45	1745.18	1781.24	1849.55	1915.11	1909.91
465.656006	1702.7	1868.24	1775.69	1821.77	1816.15	1840.91	1845.73	1773.13	1742.23	1797.12	1905.66	1794.04	1764.59	1772.37	1733.83	1816.46	1739.36	1896.9	1780.36	1796.92	1811.47	1755.34	1801.49	1821.44	1768.24	1838.68	1825.17	1925.47	1707.67	1725.67	1754.66	1798.72	1843.26	1794.71	1812.45	1833.06	1802.71	1895.1	1794.37	1704.23	1732.88	1839.38	1768.54	1839.06	1747.6	1782.12	1858.41	1919.57	1912.5
466.151001	1701.87	1866.35	1774.41	1822.7	1821.35	1839.63	1850.64	1772.43	1754.69	1801.61	1910.45	1798.97	1763.01	1775.43	1738.86	1826.67	1740.89	1895.78	1785.32	1799.38	1817.51	1754.14	1811.63	1827.54	1773	1847.86	1833.97	1935.87	1706.21	1727.67	1758.14	1803.63	1852.76	1792	1821.14	1840.34	1810	1906.73	1799.09	1708.16	1728.67	1845.94	1777.51	1849.25	1748.89	1788.49	1864.1	1931.28	1929.51
466.645996	1704.56	1872.05	1783.97	1827.04	1823.21	1848.55	1861.24	1780.12	1756.27	1808.95	1923.75	1801.11	1771.95	1784.65	1744.01	1826.82	1746.43	1906.69	1793.55	1804.96	1823.34	1761.26	1816.92	1826.79	1777.14	1858.59	1842.25	1945.41	1707.79	1730.24	1755.97	1810	1858.55	1810.16	1817.62	1844.38	1816.01	1918.66	1807.5	1720.42	1735.98	1852.8	1780.91	1855.32	1761.7	1797.68	1872.63	1936.17	1938.17
467.140991	1707.1	1884.84	1789.41	1831.39	1831.23	1857.33	1864.64	1778.79	1763.01	1802.82	1925.61	1807.33	1767.71	1788.05	1745.79	1833.92	1750.87	1915.76	1792.12	1811.15	1829.67	1764.07	1818.32	1833.17	1781.22	1858.24	1850.75	1952.11	1720.64	1732.06	1764.31	1820.01	1857.61	1807.51	1829.32	1844.95	1819.47	1923.51	1805.24	1719.23	1740.56	1858.93	1782.75	1865.56	1758.67	1795.51	1878.58	1948.38	1943.92
467.635986	1706.92	1887.16	1790	1834.61	1837.01	1855.33	1861.82	1784.27	1760.47	1809.75	1930.62	1810.42	1775.63	1790.35	1752.04	1840.46	1751.9	1926.47	1795.01	1817.79	1833.48	1768.97	1820.58	1834.74	1783.9	1868.6	1853.13	1959.67	1715.45	1734.87	1763.95	1819.29	1869	1814.78	1827.65	1849.05	1819.96	1925.56	1812.92	1721.49	1745.99	1858.56	1790.95	1865.18	1757.56	1798.01	1879.21	1956.11	1954.21
468.131989	1708.76	1891.2	1793.28	1837.14	1842.56	1860.97	1865.22	1788.76	1760.47	1816.82	1934.71	1811.86	1778.79	1795.18	1748.13	1840.04	1754.27	1922.53	1793.71	1816.05	1835.13	1774.17	1828.72	1838.21	1787.96	1865.04	1851.63	1964.37	1716.43	1735.92	1766.73	1828.84	1871.96	1819.31	1829.27	1855.35	1820.53	1926.62	1818.81	1725.35	1746.74	1863.48	1796.41	1868.49	1765.1	1800.07	1884.27	1962.01	1949.68
468.627014	1710.24	1894.8	1797.34	1844.81	1843.76	1863.19	1875.58	1788.36	1770.06	1821.16	1940.47	1814.54	1779.1	1796.22	1753.82	1837.72	1758.06	1932.98	1802.23	1818.22	1841.71	1773	1834.64	1847.65	1788.62	1874.73	1861.29	1964.33	1719.48	1739.46	1766.69	1824.67	1872.33	1814.71	1833.72	1853.45	1829.76	1942.08	1821.27	1729.79	1753.87	1865.95	1797.51	1881.61	1766.22	1807.4	1889.72	1964.16	1954.22
469.122009	1712.15	1901.96	1799.69	1844.87	1840.05	1866.89	1874.5	1795.92	1767.95	1824.05	1942.13	1812.91	1782.15	1802.21	1755.79	1839.56	1759.54	1929.69	1805.4	1829.92	1842.34	1778.08	1829.79	1847	1793.62	1872.68	1863.39	1967.15	1725.02	1743.43	1768.61	1829.59	1870.83	1820.64	1838.86	1856.14	1830.9	1934.32	1825.17	1732.51	1753.64	1869.78	1800.8	1876.1	1768.84	1812.88	1894.91	1969.25	1956.89
469.617004	1715.07	1903.29	1800.31	1843.21	1842.13	1867.17	1885.33	1799.02	1768.14	1828.32	1949.08	1821.97	1788.45	1796.86	1755.53	1843.76	1758.85	1941.05	1804.27	1824.94	1845.42	1775.54	1834.43	1848.37	1793.91	1871.38	1863.61	1966.09	1720.24	1740.63	1770.9	1825.54	1881.52	1818.14	1842.86	1863.7	1826.13	1944.95	1829.76	1733.42	1750.87	1872.57	1799.79	1878.65	1766.66	1810	1895.94	1972.64	1959.32
470.112000	1715.83	1907.19	1802.81	1853.03	1844.51	1875.25	1886.33	1798.09	1773.78	1827.95	1949.95	1827.45	1785.6	1804.86	1757.4	1850.22	1763.4	1945.47	1808.52	1833.88	1838.63	1786.14	1834.11	1851.51	1791.63	1883.85	1866.44	1982.03	1730.26	1751.51	1779.61	1837.13	1888.17	1826.25	1846.85	1864.9	1832.58	1944.87	1826.86	1733.91	1748.14	1872.23	1806.93	1887.86	1772.42	1818.4	1897.17	1980.36	1971.82
470.608002	1712.73	1906.95	1805.36	1851.68	1852.72	1877.29	1881.69	1801.2	1771.32	1827.86	1950.01	1825.42	1789.32	1803.07	1764.32	1846.29	1767.69	1941.66	1806.06	1836.1	1844.71	1782.03	1839.57	1856.73	1793.94	1885.36	1873.75	1976.59	1727.86	1746.9	1771.47	1837.5	1887.6	1828.36	1851.62	1869.83	1829.33	1949.51	1834.67	1736.47	1755.99	1877.82	1807.69	1884.79	1769.96	1815.54	1900.04	1981.37	1963.45
471.102997	1714.61	1906.24	1810.33	1859.14	1851.19	1876.05	1887.17	1803.61	1774.31	1834.79	1953.79	1828.13	1795.28	1807.76	1761.08	1856.81	1764.93	1946.57	1813.49	1837.18	1851.08	1785.8	1837.64	1856.47	1797.95	1892.21	1875.2	1984.69	1729.55	1748.53	1773.94	1840.11	1891.44	1825.16	1850.88	1869.82	1838.84	1956.4	1841.04	1739.63	1759.33	1880.97	1810.28	1888.6	1771.29	1817.06	1906.96	1987.84	1975.36
471.597992	1712.5	1910.37	1814.93	1855.4	1852.6	1877.6	1891.29	1808.47	1776.45	1834.76	1965.53	1823.11	1794.64	1809.32	1765.14	1854.24	1766.8	1949.7	1820.26	1835.15	1856.8	1787.84	1842.34	1853.97	1795.86	1892.42	1866.8	1981.53	1730.24	1749.19	1779.14	1838.78	1893.12	1831.56	1846.88	1872.03	1832.41	1951.53	1838.47	1738.02	1759.08	1879.49	1818.55	1894.61	1770.36	1823.37	1910.51	1996.09	1977.46
472.092987	1714.77	1914.92	1804.4	1858.82	1853.88	1879.43	1891.14	1808.36	1766.99	1838.54	1960.54	1824.66	1790.38	1808.97	1766.97	1854.17	1765.62	1942.29	1819.09	1837.53	1854.95	1786.92	1843.82	1862.73	1800.59	1886.99	1871.27	1987.72	1738.12	1750.73	1778.3	1840.2	1893.88	1832.86	1854.95	1877.7	1836.58	1961.88	1839.51	1739.72	1754.78	1881.24	1811.71	1894.22	1773.18	1818.28	1906.79	1985.71	1969.22
472.588989	1714.7	1927.37	1812.89	1861.6	1857.75	1884.73	1898.69	1807.88	1776.59	1838.74	1963.97	1829.38	1789.94	1818.73	1767.14	1863.32	1768.86	1955.07	1817.6	1838.17	1856.2	1790.16	1845.11	1862.29	1801.09	1892.33	1876.35	1988.72	1732.48	1748.99	1777.81	1838.87	1896.29	1833.61	1850.54	1872.55	1837.86	1957.6	1840.67	1739.81	1757.6	1883.68	1816.59	1895.06	1778.9	1820.83	1917.14	1988.57	1982.46
473.084015	1717.06	1915.35	1810.34	1861.71	1860.52	1885.53	1892.15	1806.75	1775.05	1839.28	1964.83	1830.13	1799.1	1817.05	1770.52	1864.22	1767.12	1959.27	1823.55	1838.29	1858.08	1785.59	1850.55	1860.92	1801.73	1898.35	1878.33	1990.84	1739.14	1749.92	1779.57	1846.2	1897.01	1839.31	1853.37	1879.56	1836.47	1958.96	1837.27	1749.7	1758.2	1882.68	1817.97	1894.09	1771.29	1822.4	1916.18	1994.96	1979.32
473.579010	1717.69	1915.11	1814.05	1859.23	1858.84	1887.54	1894.18	1808.96	1781.1	1842.47	1967.83	1829.03	1801.54	1814.97	1768.45	1861.07	1769.8	1957.65	1820.51	1844.38	1856.91	1792.01	1846.12	1867.56	1808.94	1895.12	1876.8	1996.31	1734.86	1757.1	1787.14	1845.91	1898.64	1840.55	1859.54	1888.16	1844.52	1962.44	1843.04	1740.02	1758.36	1881.85	1823.64	1892.88	1775.34	1823.1	1911.42	1991.67	1986.89
474.074005	1718.08	1916.56	1818.2	1864.88	1864.4	1888.48	1896.24	1815.04	1780.72	1844.86	1969.57	1837.33	1798.37	1820.04	1771.04	1859.76	1770.01	1961.28	1828.99	1845.79	1862.22	1799.62	1854.67	1867.88	1807.05	1895.38	1882.71	1997.72	1740.07	1752.54	1782.48	1848.24	1902.92	1840.82	1858.35	1884.88	1842.9	1962.81	1846.15	1739.26	1767.38	1889.8	1822.6	1901.66	1779.12	1820.82	1907.91	2006.26	1979.68
474.569000	1717.24	1926.8	1820.84	1870.23	1863.35	1886.35	1897.23	1814.88	1784.09	1842.29	1973.71	1836.88	1788.51	1820.88	1770.21	1859.28	1769.8	1964.03	1827.08	1843.54	1862.05	1795.24	1854.21	1867.55	1802.81	1899.73	1883.31	1999.33	1730.62	1757.47	1781.77	1852.58	1900.31	1848.47	1858.42	1890.73	1840.39	1968.12	1847.45	1741.16	1765.96	1887.56	1824.09	1899.9	1778.48	1823.07	1910.67	2010.29	1978.8
475.065002	1718.58	1927.55	1823.05	1867.69	1864.83	1889.11	1907.97	1816.61	1782.28	1845.69	1966.24	1830.99	1799.88	1820.36	1770.22	1860.39	1771.23	1961.98	1826.81	1844.58	1874.99	1795.46	1854.16	1868.35	1808.92	1908.69	1884.67	1998.89	1748.81	1764.58	1790.52	1853.97	1905.08	1844.81	1862.94	1890.26	1852.89	1970.81	1841.21	1744.95	1764.05	1886.66	1824.49	1906.51	1775.3	1827.92	1908.17	2005.12	1991.97
475.559998	1719.54	1922.68	1819.69	1870.47	1867.32	1891.49	1905.6	1815.91	1784.36	1851.25	1969.82	1840.18	1803.88	1822.02	1772.29	1874.53	1772.3	1961.58	1823.83	1847.24	1865.68	1797.45	1856.2	1870.59	1808.78	1903.08	1887.32	2005.08	1734.93	1760.52	1791.22	1854.49	1912.4	1844.6	1858.44	1889.39	1842.89	1969.05	1845.24	1742.42	1760.96	1889.69	1819.84	1908.44	1782.67	1827.32	1918.63	2009.59	1992.01
476.054993	1717.05	1927.92	1821.51	1870.64	1864.93	1891.05	1903.9	1820.34	1786.83	1852.41	1977.51	1841.89	1801.54	1827.98	1770.1	1865.94	1771.09	1965.6	1828.74	1844.46	1870.25	1795.46	1852.59	1871.21	1811.22	1896.59	1891.95	2006.55	1745.26	1761.77	1787.51	1854.5	1914.31	1844.57	1865.1	1890.65	1847.77	1970.48	1848.44	1749.09	1765.75	1891.07	1827.49	1910.61	1781.23	1829.57	1915.04	2013.91	1992.64
476.549988	1720.23	1932.77	1817.15	1864.34	1870.57	1897.57	1906.37	1822.91	1779.36	1852.05	1979.38	1839.16	1804.38	1831.06	1773.49	1866.82	1777.24	1971.35	1829.25	1849.19	1870.7	1797.39	1855.8	1869.97	1813.29	1902.91	1897.95	2014.49	1743.6	1759.84	1786.55	1853.39	1913.99	1848.58	1868.38	1894.92	1851.48	1981.26	1855.9	1750.93	1770.4	1901.18	1828.32	1912.88	1783.44	1833.44	1924.23	2013.78	1991.86
477.045013	1715.55	1929	1825.58	1872.71	1872.68	1888.31	1907.38	1819.88	1786.36	1847.79	1990.18	1841.3	1806.14	1827.44	1777.77	1866.93	1777.28	1967.86	1829.09	1847.73	1872.47	1797.21	1860.33	1869.86	1814.03	1909.26	1891.44	2017.91	1734.69	1764.84	1794.99	1864.3	1914.42	1847.96	1870.95	1892.22	1855.54	1975.18	1857.33	1756.77	1772.21	1895.9	1829.3	1914.75	1785.01	1836.31	1924.01	2021.75	1996.45
477.540985	1718.69	1938.03	1828.14	1878.96	1873.41	1902.42	1909.79	1823.53	1787.76	1852.4	1981.92	1837.83	1805.56	1827.27	1772.9	1877.79	1773.93	1977.77	1836.14	1849.21	1869.72	1798.99	1849.89	1877.55	1811.72	1906.71	1889.87	2017.48	1743.83	1765.13	1791.84	1865.18	1919.66	1853.32	1876.44	1889.68	1860.18	1975.49	1860.41	1751.05	1770.44	1905.44	1834.64	1906.58	1790.55	1829.34	1923.82	2018.97	1998.86
478.036011	1721.56	1937.84	1832.06	1869.38	1873.04	1901.39	1916.97	1819.64	1790.73	1853.2	1993.04	1853.46	1808.13	1834.72	1778.08	1878.03	1775.22	1982.36	1836.88	1850.32	1874.87	1803.08	1868.51	1875.77	1815.81	1917.18	1899.52	2020.6	1745.43	1768.38	1793.95	1863.76	1917.04	1845.91	1868.92	1898.7	1854.13	1981.49	1851.08	1750	1772.08	1904.23	1834.16	1915.7	1784.32	1835.37	1929.67	2031.87	2003.54
478.531006	1721.83	1937.99	1828.52	1879.4	1876.24	1903.73	1915.67	1824.29	1788.31	1858.96	1988.29	1842.36	1806.88	1834.21	1773.71	1871.43	1778.45	1974.73	1834.48	1852.21	1879.91	1801.2	1864.17	1879.35	1820.5	1913.24	1899.55	2015.31	1752.02	1771.28	1795.82	1865.17	1919.27	1856.23	1866.15	1896.9	1853.52	1979.05	1859.06	1752.53	1775.08	1904.99	1830.11	1912.55	1784.74	1839.04	1932.51	2026.55	1999.66
479.026001	1722.48	1937.29	1830.75	1876.36	1876.49	1899.44	1917.1	1822.87	1790.41	1860.29	1997.18	1844.38	1811.28	1840.12	1777.96	1871.22	1780.69	1984.71	1845.35	1856.32	1879.87	1804.75	1869.82	1882.36	1818.09	1924.45	1895.99	2028.72	1751.83	1766.59	1795.05	1859.88	1918.51	1854.99	1871.1	1899.88	1857.57	1997.04	1858.47	1753.07	1775.93	1904.29	1836.16	1917.32	1790.07	1840.64	1931.79	2027.53	1999.14
479.520996	1722.44	1945.57	1829.45	1878.45	1880.13	1906.15	1924.32	1830.48	1789.91	1868.09	2004.99	1845.34	1808.54	1835.47	1778.97	1878.75	1779.43	1986.57	1839.52	1857.26	1873.71	1807.8	1866.45	1884.68	1813.5	1923.76	1902.6	2026	1746.38	1769.85	1793.51	1862.54	1922.42	1859.57	1875.6	1902.88	1856.08	1981.05	1859.9	1754.84	1776.15	1904.05	1836.81	1918.55	1791.48	1834.41	1929.46	2032.82	2006.82
480.016998	1725.81	1944.37	1833.03	1882.17	1884.75	1906.83	1922.58	1829.72	1792.22	1857.18	2003.45	1849.68	1812.9	1837.27	1775.09	1874.51	1780.78	1983.22	1841.69	1862.38	1881.33	1808.72	1870.33	1888.27	1824.62	1922.82	1902.32	2026.88	1747.5	1774.23	1799.86	1866.2	1924.35	1855.77	1873.6	1903.69	1859.76	1993.27	1860.6	1758.05	1772.74	1904.24	1843.86	1920.14	1788.71	1841.44	1931.41	2034.13	2007.67
480.511993	1721.01	1946.71	1830.66	1876.35	1882.43	1908.89	1916.95	1826.08	1789.83	1861.94	1999.32	1851.46	1810.1	1839.83	1779.23	1876.81	1779.64	1983.13	1844.29	1859.01	1884.62	1803.8	1866.75	1881.81	1816.83	1917.86	1901.56	2026.29	1747.14	1772.22	1798.53	1864.08	1918.21	1852.32	1871.64	1902.17	1857.84	1982.23	1863.82	1756.81	1778.69	1903.77	1839.82	1922.65	1781.67	1839	1929.64	2024.37	2008.47
481.006989	1719.23	1942.03	1837.17	1885.12	1880.29	1909.24	1923.22	1826.85	1793.1	1865.59	1999.91	1848.24	1806.82	1841.95	1783.53	1876.94	1780.55	1993.17	1842.03	1867.04	1880.05	1809.05	1867.16	1889.12	1818.15	1920.86	1908.43	2035.2	1748.9	1776.1	1804.62	1873.89	1917.94	1855.12	1881.9	1909.27	1862.57	1990.31	1862.47	1753.79	1774	1908.28	1832.62	1925.09	1787.64	1832.36	1929.68	2032.54	2009.21
481.502014	1724.6	1952.49	1834.43	1883.97	1884.68	1909.24	1920.77	1832.04	1795.55	1866.86	1994.87	1854.54	1818.06	1844.73	1781.25	1882.71	1778.62	1987.14	1842.53	1861.81	1879.37	1806.34	1869.04	1884.6	1813.9	1920.71	1904.21	2027.97	1749.88	1769.44	1805.42	1863.67	1922.94	1855.06	1877.73	1905.17	1850.81	1989	1863.99	1754.67	1779.64	1913.91	1836.32	1920.21	1787.84	1840.84	1936.41	2038.09	2015.34
481.997986	1725.29	1947.65	1837.55	1878.47	1875.03	1904.61	1921.9	1828.8	1791.19	1865.78	1996.14	1858.43	1815.5	1837.33	1781.55	1874.97	1780.47	1990.25	1843.7	1865.15	1879.23	1803.96	1863.79	1892.37	1816.76	1926.37	1906.73	2031.25	1749.71	1772.56	1802.94	1867.13	1926.79	1861.6	1879.78	1908.84	1864.82	1995.29	1855.59	1749.14	1777.32	1906.28	1834.9	1929.88	1790.15	1844.06	1942.6	2039	2012.09
482.493011	1725.87	1948.68	1835.78	1880.05	1879.91	1910.01	1925.58	1829.29	1793.46	1864.01	2002.32	1852.67	1808.32	1839.61	1782.25	1880.42	1784.84	1992.49	1845.49	1861.13	1879.32	1801.78	1873.34	1881	1816.37	1916.62	1901.71	2026.12	1752.24	1777.75	1804.49	1871.39	1926.27	1865.29	1880.42	1902.6	1861.37	1993.53	1866.72	1750.07	1776.08	1914.4	1839.5	1925.42	1796.73	1842.13	1934.77	2042.36	2018.43
482.988007	1724.06	1947.52	1831.55	1885.04	1884.29	1911.22	1921.9	1827.96	1797.17	1867.24	2005.21	1858.34	1815.77	1845.35	1785.86	1882.83	1779.16	1987.48	1841.3	1863.06	1882.96	1811.67	1874.93	1891.31	1821.04	1926.14	1909.63	2028.72	1750.07	1780.08	1805.84	1871.08	1928.03	1857.66	1884.49	1910.99	1856.59	1998.82	1861.78	1757.09	1779.68	1904.41	1840.95	1929.87	1796.9	1844.8	1932.95	2033.8	2012.38
483.483002	1727.83	1955.32	1838.49	1885.94	1884.43	1914.82	1920.22	1831.11	1795.94	1865.34	2004.16	1854.17	1816.5	1842.92	1779.96	1882.51	1779.79	1987.86	1851.75	1863.54	1881.59	1807.34	1879.38	1892.76	1822.95	1926.09	1911.92	2027.37	1755.93	1778.35	1801.68	1873.62	1931.63	1858.42	1878.45	1906.75	1864.61	2002.42	1868.68	1755.33	1780.18	1911.26	1843.99	1936.13	1794.11	1840.26	1939.14	2040.11	2019.2
483.977997	1727	1949.93	1834.86	1888.17	1886.16	1906.13	1925.56	1835.06	1796.67	1869.11	2002.08	1854.14	1812.72	1846.77	1782.53	1884.96	1781.79	1993.25	1846.53	1862.54	1891.06	1807.28	1873.71	1892.1	1820.74	1927.06	1910.03	2035.47	1747.98	1779.25	1803.81	1863.26	1926.71	1868.84	1886.79	1908.68	1868.37	2002.32	1866.22	1757.65	1778.02	1912.39	1847.2	1926.12	1792.89	1843.53	1935.96	2038.32	2012.64
484.472992	1729.17	1948.4	1834.85	1885.42	1879.39	1914.74	1924.47	1833.79	1793.83	1872.55	2005.84	1857.26	1817.1	1845.04	1778.45	1880.08	1781.6	1990.86	1848.1	1868.41	1883.65	1810.01	1872.49	1886.99	1826.77	1934.86	1911.56	2035.47	1753.48	1779.54	1811.48	1867.79	1937.67	1870.26	1880.5	1912.31	1862.92	2007.77	1868.86	1760.91	1776	1913.44	1840.01	1925.49	1795.6	1844.24	1950.87	2038.26	2012.63
484.968994	1727.64	1952.57	1838.16	1885.84	1888.51	1920.82	1927.71	1835.97	1797.27	1868.47	2015.45	1854.47	1824.12	1846.11	1782.16	1891.06	1787.91	2000.52	1851.42	1867.46	1889.09	1809.09	1875.05	1898.32	1822.47	1929.96	1909.97	2037.01	1755.43	1783.92	1812	1876.39	1937.03	1873.26	1896.92	1918.25	1871.11	2004.86	1868.06	1766.51	1782.33	1919.23	1847.49	1937.19	1796.08	1844.56	1943.08	2050.47	2024.88
485.463989	1726.96	1957.71	1841.58	1888.49	1894.56	1916.39	1935.51	1838.76	1797.67	1868.72	2004.04	1855.78	1819.95	1843.86	1781.92	1882.35	1788.68	1998.66	1852.9	1870.41	1885.96	1811.83	1879.91	1897.55	1823.97	1938.23	1918.67	2034.48	1752.45	1779.99	1805.48	1874.95	1931.81	1870.27	1886.5	1917.14	1868.27	2007.62	1875.38	1761	1782.13	1922.67	1842.29	1934.39	1793.56	1846.06	1938.71	2044.75	2021.88
485.959015	1727.6	1958.92	1838.77	1888.94	1898.93	1912.49	1931.27	1840.01	1800.46	1877.07	2006.38	1857.63	1821.67	1848.57	1787.64	1885.15	1785.81	1999.31	1845.65	1869.29	1888.92	1813.68	1876.36	1899.74	1822.63	1931.01	1914.11	2043.75	1751.93	1783.56	1808.77	1872.45	1934.82	1872.47	1887.44	1912.23	1875.62	2005.62	1869.26	1764.72	1779.11	1919.09	1844.79	1932.57	1801.01	1844.34	1934.92	2043.96	2024.71
486.454010	1723.55	1961.81	1839.73	1888.38	1893.36	1919.57	1927.83	1839.4	1802.54	1875.95	2008.59	1849.12	1820.59	1848.7	1781.48	1889.74	1784.04	2003.1	1844.39	1865.82	1891.19	1814.24	1878.38	1894.41	1828.38	1933.33	1912.71	2033.81	1747.52	1783.75	1806.68	1877.28	1943.52	1869.16	1892.36	1916.08	1866.71	2002.09	1874.56	1763.14	1784.06	1913.55	1840.06	1938.38	1797.93	1839.4	1939.62	2044.91	2030.68
486.950012	1726.83	1955.87	1840.34	1886.97	1889.36	1922.47	1933.23	1838.3	1797.42	1869.59	2014.01	1853.66	1821.5	1845.26	1784.92	1899.57	1786.54	2003.02	1848.53	1872.96	1892.65	1816.49	1874.74	1891.99	1824.36	1939.95	1912.68	2033.76	1756.36	1779.52	1802.48	1876.45	1932.94	1865.05	1892.77	1918.13	1868.46	2003.61	1873.62	1760.53	1784.25	1915.98	1842.64	1935.22	1800.07	1836.64	1947.38	2049.12	2030.86
487.445007	1729.57	1965.57	1842.1	1895.06	1885.76	1922.26	1929	1836.21	1801.12	1875.53	2019.43	1862.05	1824.05	1850.67	1783.77	1897.76	1782.63	2005.41	1856.61	1874.77	1892.27	1817	1885.82	1908.29	1834.05	1940.9	1914.63	2043.59	1757.24	1784.53	1812.14	1877.8	1933.88	1870.99	1894.47	1916.68	1870.44	2009.25	1872.92	1769.33	1783.89	1917.67	1847.11	1934.99	1802.6	1845.63	1947.24	2056.28	2027.26
487.940002	1728.94	1962.15	1848.19	1893.45	1897.76	1925.23	1936.81	1840.56	1800.65	1877.89	2020.43	1856.71	1819.05	1854.23	1790.9	1887.19	1791.15	2013.63	1861.64	1873.13	1896.25	1813.18	1878.17	1905.19	1827.63	1945.08	1919.89	2052.93	1757.69	1784.03	1810.79	1880.2	1938.39	1874	1889.87	1928.91	1873.56	2009.99	1874.09	1762.91	1788.11	1926.85	1851.46	1931.35	1808.04	1851.54	1948.51	2059.2	2034.14
488.434998	1730.48	1966.68	1844.32	1891.09	1892.88	1923.18	1934.24	1842.61	1800.33	1879.94	2028.78	1865.82	1826.47	1852.59	1784.99	1889.96	1795.29	2009.09	1852.03	1872.53	1895.61	1816.79	1881.61	1893.73	1830.14	1943.44	1913.64	2043.13	1757.5	1785.34	1809.3	1883.36	1938.81	1873.34	1892.65	1916.58	1875.28	2007.64	1872.37	1756.65	1782.49	1924.22	1852.24	1941.19	1799.29	1848.03	1948.65	2053.68	2028.79
488.929993	1729.43	1962.81	1843.77	1893.78	1897.65	1927.75	1937.91	1835.69	1803.41	1875.74	2027.13	1860.11	1826.53	1848.32	1784.19	1894.97	1788.03	2013.09	1848.57	1874.58	1890.28	1811.74	1883.72	1899.99	1826.36	1936.13	1919.13	2049.81	1762.1	1783.28	1807.91	1880.42	1938.63	1872.08	1888.78	1923.04	1875.91	2011.99	1869.01	1763.56	1780.46	1925.48	1851.22	1936.58	1795.45	1848.19	1948.46	2051.07	2038.8
489.425995	1727.73	1964.29	1842.94	1892.77	1898.23	1923.35	1930.85	1838.81	1802.24	1877.51	2023.13	1864.34	1823.15	1851.94	1784.77	1898.19	1789.73	2014.3	1854.16	1875.62	1888.1	1814.42	1882.41	1904.5	1832.88	1943.78	1922.64	2053.4	1757.48	1782.59	1813.7	1876.36	1945.11	1875.42	1896.31	1923.88	1871.47	2016.13	1880.69	1766.19	1785.31	1925.34	1847.18	1932.6	1800.58	1847.99	1943.95	2062.37	2029.51
489.920990	1729.04	1972.13	1840.42	1901.36	1893.09	1926.49	1947.63	1843.04	1807.44	1872.28	2032.76	1861.75	1831.41	1854.73	1790.55	1892.93	1786.99	2015.47	1850.4	1879.83	1889.42	1812.84	1884.49	1899.44	1832.73	1943.4	1920.36	2061.6	1768.83	1787.49	1815.69	1878.41	1950.92	1873.75	1900.17	1918.62	1876.14	2013.31	1878.38	1761.4	1787.52	1919.8	1853.66	1940.42	1800.12	1847.03	1944.47	2058.84	2034.83
490.415985	1727.64	1968.76	1850.85	1895.22	1889.53	1929.2	1941.47	1839.82	1799.91	1875.89	2027.57	1869.13	1824.64	1853.35	1790.4	1899.07	1790.3	2017.21	1858.32	1869.88	1893.43	1811.41	1884.79	1896.9	1833	1941.37	1924.99	2052.47	1765.48	1789.54	1812.04	1882.76	1945.67	1871.06	1896.6	1931.79	1867.3	2015.99	1872.4	1770	1784.34	1927.2	1848.28	1943.71	1792.95	1851.3	1957.96	2059	2037.36
490.911011	1725.17	1973.37	1844.69	1901.42	1897.33	1925.25	1945.83	1842.52	1808.74	1880.53	2033.67	1861.97	1829.64	1850.13	1787.06	1892.65	1791.33	2012.33	1849.92	1876.31	1896.39	1822.87	1885.29	1905.14	1838.04	1948.4	1918.51	2048.23	1762.29	1787.54	1815.84	1881.82	1947.55	1871.14	1888.54	1925.35	1876.85	2013.31	1871.46	1762.37	1786.8	1923.91	1849.91	1946.4	1798.36	1850.56	1955.54	2059.38	2035.16
491.406006	1725.6	1973.07	1845.78	1896.74	1898.05	1931.41	1947.19	1838.38	1801.68	1878.12	2033.92	1863.79	1823.71	1852.3	1783	1897.81	1787.97	2013.22	1856.27	1876.26	1899.25	1817.09	1890.25	1908.6	1828.92	1946.6	1928.69	2048.52	1758.62	1788.87	1818.74	1886.29	1948.83	1873.7	1899.22	1930.81	1878.29	2018.84	1881.5	1768.02	1785.19	1926.63	1856.19	1945.12	1796.63	1853.34	1946.94	2064.5	2035.34
491.902008	1728.65	1968.63	1844.6	1898.35	1895.04	1926.41	1936.9	1839.63	1802.72	1878.19	2027.08	1863.39	1825.95	1849.59	1788.68	1893.86	1790.86	2010.51	1856.25	1880.96	1894.38	1816.5	1889.68	1902.96	1835.9	1941.63	1919.6	2057.41	1752.79	1788.05	1815.17	1883.7	1944.85	1877.25	1901.27	1925.36	1875.39	2016.92	1878.94	1765.42	1786.88	1924.59	1853.76	1944.57	1799.59	1853.57	1950.88	2059.71	2036.36
492.397003	1725.31	1969.59	1843.92	1902.56	1907.85	1936.18	1949.17	1845.44	1802.08	1889.81	2041.26	1867.34	1830.22	1852.62	1791.35	1899.65	1789.19	2020.75	1857.3	1874.86	1895.99	1816.75	1888.68	1904.96	1834.94	1951.78	1927.37	2052.43	1765.05	1789.92	1817.05	1887.63	1948.28	1884.53	1901.64	1919.73	1874.23	2026.17	1877.23	1770.47	1786.88	1930	1849.24	1950.84	1802.4	1851.7	1951.68	2062.38	2043.42
[truncated: 5,522 more rows]
[truncated: 939 more columns]
