# Supplementary material for: Glucokinase activity controls peripherally located subpopulations of β-cells that lead islet Ca2+ oscillations
Source: eLife. 2025 Feb 12;13:RP103068. doi: 10.7554/eLife.103068 (PMC11820133; doi:10.7554/eLife.103068)
Supplement: Source data 1. [file elife-103068-data1.zip › EJ155 10G F02-1_Statistics/EJ155 10G F02-1_Detailed.csv]

Detailed
====================
Position X	Position Y	Position Z	Unit	Category	Collection	Time	ID
148.177	61.9323	-64	µm	Spot	Position	1	61
155.818	68.2171	-64	µm	Spot	Position	1	62
155.899	39.5781	-61.0059	µm	Spot	Position	1	67
140.267	55.9417	-61.4569	µm	Spot	Position	1	69
124.781	62.4203	-61.4387	µm	Spot	Position	1	70
134.009	69.2755	-61.004	µm	Spot	Position	1	71
122.234	77.1531	-60.4527	µm	Spot	Position	1	72
135.674	37.405	-56.2024	µm	Spot	Position	1	75
123.545	43.7621	-54.6912	µm	Spot	Position	1	76
164.387	46.6413	-54.8445	µm	Spot	Position	1	77
153.165	37.2579	-52.982	µm	Spot	Position	1	78
152.045	49.406	-52.9986	µm	Spot	Position	1	79
115.751	55.398	-52.3555	µm	Spot	Position	1	81
130.825	58.2679	-52.1846	µm	Spot	Position	1	82
142.661	67.9994	-50.6739	µm	Spot	Position	1	83
130.717	71.5398	-52.4591	µm	Spot	Position	1	84
105.789	72.7769	-50.4223	µm	Spot	Position	1	85
161.83	79.0134	-52.2816	µm	Spot	Position	1	86
141.781	34.0181	-48.7832	µm	Spot	Position	1	87
118.152	38.1933	-47.1294	µm	Spot	Position	1	88
133.286	45.1897	-47.1488	µm	Spot	Position	1	89
120.446	60.4906	-49.0852	µm	Spot	Position	1	90
149.352	62.9155	-46.5521	µm	Spot	Position	1	91
104.904	64.8696	-48.4693	µm	Spot	Position	1	92
159.465	68.4962	-48.5683	µm	Spot	Position	1	93
116.795	74.891	-47.3074	µm	Spot	Position	1	94
152.573	76.9451	-46.4482	µm	Spot	Position	1	95
128.265	79.0926	-47.1486	µm	Spot	Position	1	96
108.48	82.302	-47.9118	µm	Spot	Position	1	97
147.112	24.8564	-44.9484	µm	Spot	Position	1	98
128.678	29.2136	-43.2228	µm	Spot	Position	1	99
146.506	38.7195	-42.857	µm	Spot	Position	1	100
121.357	46.6326	-43.8257	µm	Spot	Position	1	101
127.306	55.1786	-45.1819	µm	Spot	Position	1	102
165.79	56.8862	-42.6432	µm	Spot	Position	1	103
138.3	61.7394	-43.0156	µm	Spot	Position	1	104
156.789	26.8903	-38.565	µm	Spot	Position	1	105
156.576	46.8327	-40.1354	µm	Spot	Position	1	106
141.257	47.8649	-39.7328	µm	Spot	Position	1	107
165.308	48.0176	-39.6537	µm	Spot	Position	1	108
99.0771	50.1773	-40.058	µm	Spot	Position	1	109
148.872	53.7818	-40.7659	µm	Spot	Position	1	110
96.5623	58.4819	-38.7606	µm	Spot	Position	1	111
122.621	66.6983	-39.9175	µm	Spot	Position	1	112
166.495	68.7347	-39.3417	µm	Spot	Position	1	113
141.297	70.1767	-39.9833	µm	Spot	Position	1	114
162.659	14.7862	-37.4956	µm	Spot	Position	1	115
153.771	19.2421	-37.1725	µm	Spot	Position	1	116
132.697	20.336	-36.5868	µm	Spot	Position	1	117
151.273	31.718	-36.4157	µm	Spot	Position	1	119
130.462	41.0644	-35.2	µm	Spot	Position	1	120
117.204	44.3007	-35.7289	µm	Spot	Position	1	121
153.458	46.9028	-34.7249	µm	Spot	Position	1	122
122.893	49.9768	-35.4053	µm	Spot	Position	1	123
136.009	51.9489	-35.9366	µm	Spot	Position	1	124
123.174	62.6966	-34.2917	µm	Spot	Position	1	125
102.62	66.1688	-36.9816	µm	Spot	Position	1	126
133.747	70.2868	-36.8026	µm	Spot	Position	1	127
151.21	69.8458	-34.2744	µm	Spot	Position	1	128
103.206	74.4285	-34.952	µm	Spot	Position	1	129
114.445	78.9894	-36.5449	µm	Spot	Position	1	130
88.7428	79.5588	-36.0017	µm	Spot	Position	1	131
140.866	10.7102	-30.6257	µm	Spot	Position	1	132
151.489	11.232	-33.3617	µm	Spot	Position	1	133
123.241	27.1615	-33.3514	µm	Spot	Position	1	135
127.836	29.3034	-32.3502	µm	Spot	Position	1	136
111.888	29.9758	-32.286	µm	Spot	Position	1	137
140.255	32.5624	-32.3642	µm	Spot	Position	1	138
114.347	65.4499	-30.6915	µm	Spot	Position	1	139
125.959	78.5148	-33.2581	µm	Spot	Position	1	140
117.097	22.9229	-28.3186	µm	Spot	Position	1	142
123.231	45.4883	-27.0315	µm	Spot	Position	1	143
138.35	45.6494	-26.856	µm	Spot	Position	1	144
153.235	47.1262	-29.2587	µm	Spot	Position	1	145
141.778	53.7717	-27.4274	µm	Spot	Position	1	146
162.655	55.2757	-28.7202	µm	Spot	Position	1	147
103.777	58.806	-27.0624	µm	Spot	Position	1	148
103.57	72.0536	-27.6532	µm	Spot	Position	1	149
113.441	72.1318	-27.3286	µm	Spot	Position	1	150
150.926	75.9741	-27.3397	µm	Spot	Position	1	151
116.706	79.3723	-28.0925	µm	Spot	Position	1	152
95.8159	80.3714	-28.0689	µm	Spot	Position	1	153
144.389	15.5692	-24.3055	µm	Spot	Position	1	155
148.064	24.5831	-23.643	µm	Spot	Position	1	156
162.637	31.3747	-25.2543	µm	Spot	Position	1	157
130.746	33.1523	-24.1733	µm	Spot	Position	1	158
158.671	46.8347	-23.4486	µm	Spot	Position	1	159
113.693	51.1517	-25.4669	µm	Spot	Position	1	160
158.102	53.8591	-23.8778	µm	Spot	Position	1	161
157.284	67.8904	-22.7815	µm	Spot	Position	1	162
128.615	69.7031	-23.974	µm	Spot	Position	1	163
142.885	5.98307	-19.8689	µm	Spot	Position	1	165
122.372	14.204	-19.5335	µm	Spot	Position	1	166
163.409	17.8831	-19.5493	µm	Spot	Position	1	167
109.629	21.4398	-20.9795	µm	Spot	Position	1	168
117.597	30.1725	-19.5722	µm	Spot	Position	1	169
93.0007	38.4761	-21.6444	µm	Spot	Position	1	170
129.132	46.2103	-21.3175	µm	Spot	Position	1	171
124.447	61.5372	-19.7155	µm	Spot	Position	1	172
109.045	66.0411	-19.0687	µm	Spot	Position	1	173
166.428	71.2041	-21.5793	µm	Spot	Position	1	174
136.991	72.8578	-19.0781	µm	Spot	Position	1	175
134.959	6.22645	-16.2522	µm	Spot	Position	1	176
149.057	20.7822	-17.5467	µm	Spot	Position	1	178
140.613	23.9783	-16.3406	µm	Spot	Position	1	179
99.8829	27.5999	-15.1917	µm	Spot	Position	1	180
101.83	44.2822	-16.4457	µm	Spot	Position	1	181
109.54	55.0825	-15.5816	µm	Spot	Position	1	182
142.928	65.8307	-14.6754	µm	Spot	Position	1	183
98.248	70.2788	-17.6759	µm	Spot	Position	1	184
154.989	74.8519	-15.3737	µm	Spot	Position	1	185
131.366	22.1325	-11.8792	µm	Spot	Position	1	186
166.622	23.1363	-11.7641	µm	Spot	Position	1	187
139.09	37.3509	-12.9949	µm	Spot	Position	1	188
126.648	40.8423	-12.1429	µm	Spot	Position	1	189
146.675	46.4599	-12.2137	µm	Spot	Position	1	190
157.174	49.0911	-11.5934	µm	Spot	Position	1	191
130.121	51.8804	-13.1276	µm	Spot	Position	1	192
127.388	83.1772	-13.8037	µm	Spot	Position	1	194
158.18	3.83147	-9.35066	µm	Spot	Position	1	195
137.94	12.7348	-6.98129	µm	Spot	Position	1	196
151.836	17.6384	-8.51908	µm	Spot	Position	1	197
101.526	27.8756	-6.81107	µm	Spot	Position	1	198
145.806	31.4398	-7.16878	µm	Spot	Position	1	199
112.416	34.8955	-7.59854	µm	Spot	Position	1	200
111.325	45.7137	-8.69294	µm	Spot	Position	1	201
84.3456	50.1719	-9.31749	µm	Spot	Position	1	202
120.009	53.0816	-6.05123	µm	Spot	Position	1	203
99.0628	56.1449	-8.34662	µm	Spot	Position	1	204
112.546	60.2187	-7.51557	µm	Spot	Position	1	205
144.942	12.7938	-4.55866	µm	Spot	Position	1	206
155.671	51.6159	-4.48422	µm	Spot	Position	1	207
163.532	63.7531	-4.53524	µm	Spot	Position	1	208
137.08	65.5369	-4.81818	µm	Spot	Position	1	209
105.999	71.9206	-3.9777	µm	Spot	Position	1	210
153.127	73.1441	-3.94896	µm	Spot	Position	1	211
97.4842	73.7616	-4.00195	µm	Spot	Position	1	212
129.073	77.4613	-4.2799	µm	Spot	Position	1	213
117.848	81.9169	-4.16174	µm	Spot	Position	1	214
186.757	70.1936	-64	µm	Spot	Position	1	216
170.39	48.0613	-60.2439	µm	Spot	Position	1	226
182.175	55.492	-59.5836	µm	Spot	Position	1	227
199.635	56.8551	-60.1895	µm	Spot	Position	1	228
190.009	58.784	-59.2559	µm	Spot	Position	1	229
168.25	76.3496	-61.819	µm	Spot	Position	1	231
191.802	78.7751	-61.2139	µm	Spot	Position	1	233
179.062	83.3412	-60.3136	µm	Spot	Position	1	234
169.5	59.829	-57.8007	µm	Spot	Position	1	243
179.562	72.2947	-55.5205	µm	Spot	Position	1	244
167.959	33.5111	-51.9622	µm	Spot	Position	1	245
175.453	40.5264	-52.8806	µm	Spot	Position	1	246
171.51	52.0565	-50.9377	µm	Spot	Position	1	247
197.606	58.8067	-53.0487	µm	Spot	Position	1	248
203.568	60.1097	-52.4252	µm	Spot	Position	1	249
186.848	46.2939	-48.9592	µm	Spot	Position	1	252
205.957	47.9045	-48.4212	µm	Spot	Position	1	253
194.206	49.9929	-47.4085	µm	Spot	Position	1	254
177.686	63.8531	-46.9022	µm	Spot	Position	1	255
201.52	71.4729	-49.1385	µm	Spot	Position	1	256
190.154	71.7366	-49.5666	µm	Spot	Position	1	257
174.013	76.7711	-47.0612	µm	Spot	Position	1	258
217.782	79.8989	-47.4358	µm	Spot	Position	1	259
189.055	29.459	-45.039	µm	Spot	Position	1	261
179.413	31.5544	-44.8353	µm	Spot	Position	1	262
167.805	34.0609	-44.4376	µm	Spot	Position	1	263
197.063	40.2769	-44.2778	µm	Spot	Position	1	264
196.495	52.5074	-43.3435	µm	Spot	Position	1	266
175.817	59.5672	-43.1814	µm	Spot	Position	1	267
210.581	63.0374	-43.7861	µm	Spot	Position	1	268
195.412	66.9762	-44.2409	µm	Spot	Position	1	269
182.101	24.401	-39.6171	µm	Spot	Position	1	270
177.264	37.7306	-41.3664	µm	Spot	Position	1	271
176.197	68.3465	-38.1257	µm	Spot	Position	1	272
203.069	73.9253	-39.9242	µm	Spot	Position	1	273
209.512	74.9345	-39.0271	µm	Spot	Position	1	274
224.805	76.1934	-40.3894	µm	Spot	Position	1	275
175.835	81.6389	-40.0983	µm	Spot	Position	1	276
173.704	16.2787	-34.3504	µm	Spot	Position	1	278
187.745	18.3027	-35.0449	µm	Spot	Position	1	279
177.546	26.0359	-36.1069	µm	Spot	Position	1	280
187.921	40.7368	-35.5668	µm	Spot	Position	1	281
196.913	42.7938	-37.1184	µm	Spot	Position	1	282
209.254	43.9955	-34.4443	µm	Spot	Position	1	283
220.24	49.7921	-34.3912	µm	Spot	Position	1	284
176.356	54.5125	-36.847	µm	Spot	Position	1	285
216.099	59.265	-36.41	µm	Spot	Position	1	286
171.278	35.4623	-32.3808	µm	Spot	Position	1	288
201.454	36.8974	-32.7626	µm	Spot	Position	1	289
215.618	38.4134	-30.5636	µm	Spot	Position	1	290
190.175	60.9207	-32.0428	µm	Spot	Position	1	291
202.01	69.4362	-30.3585	µm	Spot	Position	1	292
187.403	69.9226	-33.9851	µm	Spot	Position	1	293
219.751	73.8053	-33.5363	µm	Spot	Position	1	294
184.56	18.1525	-27.7547	µm	Spot	Position	1	296
198.282	27.5907	-27.0717	µm	Spot	Position	1	297
193.341	53.7616	-28.7563	µm	Spot	Position	1	298
169.684	75.2061	-28.3276	µm	Spot	Position	1	299
233.425	75.2538	-28.2542	µm	Spot	Position	1	300
179.114	18.2631	-23.8836	µm	Spot	Position	1	303
181.938	32.9459	-24.5421	µm	Spot	Position	1	304
220.033	36.3121	-23.313	µm	Spot	Position	1	305
202.663	37.0802	-25.2658	µm	Spot	Position	1	306
193.988	37.2548	-24.6543	µm	Spot	Position	1	307
169.286	47.689	-23.2725	µm	Spot	Position	1	308
188.846	50.043	-23.5338	µm	Spot	Position	1	309
211.04	50.7049	-22.6632	µm	Spot	Position	1	310
228.08	55.3999	-24.087	µm	Spot	Position	1	312
221.338	56.3031	-24.8161	µm	Spot	Position	1	313
206.034	57.5085	-23.7354	µm	Spot	Position	1	314
223.318	74.4221	-23.0315	µm	Spot	Position	1	315
208.224	30.7818	-20.0024	µm	Spot	Position	1	316
197.682	31.8292	-20.5458	µm	Spot	Position	1	317
210.477	39.9834	-20.3779	µm	Spot	Position	1	318
205.636	50.4866	-19.8249	µm	Spot	Position	1	319
225.249	53.0514	-19.5426	µm	Spot	Position	1	321
183.048	60.7147	-21.7952	µm	Spot	Position	1	322
206.789	76.4576	-20.8289	µm	Spot	Position	1	324
184.159	80.5273	-20.2842	µm	Spot	Position	1	325
173.639	44.0657	-15.8123	µm	Spot	Position	1	326
225.312	45.5828	-15.2805	µm	Spot	Position	1	328
176.362	67.233	-15.226	µm	Spot	Position	1	330
237.602	77.7455	-16.0028	µm	Spot	Position	1	331
227.516	79.265	-16.4893	µm	Spot	Position	1	332
183.718	6.64751	-11.6805	µm	Spot	Position	1	333
174.311	8.05736	-13.1905	µm	Spot	Position	1	334
190.372	16.784	-11.2934	µm	Spot	Position	1	335
200.723	17.5588	-12.3992	µm	Spot	Position	1	336
180.356	25.5477	-12.3463	µm	Spot	Position	1	337
222.159	46.4694	-10.2185	µm	Spot	Position	1	338
210.142	55.692	-12.1048	µm	Spot	Position	1	339
235.502	58.5414	-11.5709	µm	Spot	Position	1	340
222.484	63.5523	-11.0132	µm	Spot	Position	1	341
178.084	79.6457	-12.4725	µm	Spot	Position	1	342
217.893	82.1191	-13.1476	µm	Spot	Position	1	343
169.44	17.6196	-6.22515	µm	Spot	Position	1	344
211.404	22.4004	-8.32961	µm	Spot	Position	1	345
229.047	42.9195	-7.071	µm	Spot	Position	1	346
174.692	44.2892	-7.9318	µm	Spot	Position	1	347
192.62	53.1483	-6.93271	µm	Spot	Position	1	348
213.738	66.3298	-8.1371	µm	Spot	Position	1	349
195.405	73.2338	-8.37838	µm	Spot	Position	1	350
224.315	83.1296	-8.44372	µm	Spot	Position	1	351
182.731	17.3734	-4.58733	µm	Spot	Position	1	353
204.334	19.1326	-4.25384	µm	Spot	Position	1	354
194.528	23.9422	-3.82631	µm	Spot	Position	1	355
172.245	29.9643	-3.89774	µm	Spot	Position	1	356
186.319	29.7768	-4.38063	µm	Spot	Position	1	357
181.124	36.5778	-3.62552	µm	Spot	Position	1	358
213.451	36.5194	-4.19889	µm	Spot	Position	1	359
186.575	41.0204	-5.17841	µm	Spot	Position	1	360
175.188	47.2283	-3.83728	µm	Spot	Position	1	361
200.978	47.2796	-3.3088	µm	Spot	Position	1	362
224.649	49.235	-5.30196	µm	Spot	Position	1	363
222.003	62.4921	-5.26706	µm	Spot	Position	1	365
204.367	63.9385	-3.41097	µm	Spot	Position	1	366
239.765	66.4693	-3.46033	µm	Spot	Position	1	367
229.733	68.3097	-3.10947	µm	Spot	Position	1	368
169.984	70.954	-4.81031	µm	Spot	Position	1	369
79.7908	117.484	-3.7495	µm	Spot	Position	1	484
145.251	90.0474	-64	µm	Spot	Position	1	485
130.841	98.2639	-64	µm	Spot	Position	1	486
153.169	102.797	-64	µm	Spot	Position	1	487
153.374	111.086	-64	µm	Spot	Position	1	488
123.352	93.4065	-59.6377	µm	Spot	Position	1	490
114.705	100.902	-60.2511	µm	Spot	Position	1	491
165.143	105.494	-59.8776	µm	Spot	Position	1	492
137.365	119.381	-61.2375	µm	Spot	Position	1	493
152.031	120.145	-60.0156	µm	Spot	Position	1	494
112.572	93.2654	-56.9322	µm	Spot	Position	1	497
161.743	94.0738	-56.1502	µm	Spot	Position	1	498
128.294	127.254	-56.9054	µm	Spot	Position	1	499
136.59	135.472	-55.3539	µm	Spot	Position	1	500
147.485	148.036	-57.0733	µm	Spot	Position	1	502
116.914	87.1821	-52.9797	µm	Spot	Position	1	509
119.023	94.3499	-50.6328	µm	Spot	Position	1	511
146.371	95.1001	-51.8893	µm	Spot	Position	1	512
127.494	99.4788	-51.9164	µm	Spot	Position	1	514
109.457	108.06	-52.4492	µm	Spot	Position	1	515
140.243	114.716	-52.3544	µm	Spot	Position	1	516
162.592	162.722	-50.9205	µm	Spot	Position	1	521
101.117	84.4514	-49.2338	µm	Spot	Position	1	522
108.353	96.6443	-48.3551	µm	Spot	Position	1	523
148.28	107.345	-49.5284	µm	Spot	Position	1	524
165.363	137.357	-48.5851	µm	Spot	Position	1	525
155.375	83.7062	-43.7324	µm	Spot	Position	1	526
162.388	106.638	-45.7198	µm	Spot	Position	1	527
102.685	107.925	-42.0339	µm	Spot	Position	1	528
111.224	111.123	-43.4699	µm	Spot	Position	1	529
160.802	124.133	-43.3864	µm	Spot	Position	1	531
122.939	147.181	-44.6779	µm	Spot	Position	1	534
136.574	157.253	-42.9094	µm	Spot	Position	1	535
108.352	88.3802	-39.4025	µm	Spot	Position	1	536
93.7046	89.5861	-40.9668	µm	Spot	Position	1	537
124.023	92.7953	-40.032	µm	Spot	Position	1	538
161.923	111.129	-40.0423	µm	Spot	Position	1	539
132.802	114.497	-41.1382	µm	Spot	Position	1	540
109.618	128.967	-41.4065	µm	Spot	Position	1	541
152.884	134.201	-38.9889	µm	Spot	Position	1	542
163.674	142.715	-38.9241	µm	Spot	Position	1	544
163.892	88.7406	-35.3605	µm	Spot	Position	1	547
151.881	91.9636	-36.6191	µm	Spot	Position	1	548
106.881	99.6362	-36.6196	µm	Spot	Position	1	549
136.882	89.7762	-33.3858	µm	Spot	Position	1	550
86.4864	90.1883	-33.1482	µm	Spot	Position	1	551
129.83	97.6924	-31.4744	µm	Spot	Position	1	552
153.386	101.894	-30.6977	µm	Spot	Position	1	554
92.4475	109.803	-32.057	µm	Spot	Position	1	555
163.196	109.919	-31.8735	µm	Spot	Position	1	556
129.832	110.679	-33.6247	µm	Spot	Position	1	557
96.0585	120.56	-32.4405	µm	Spot	Position	1	558
128.853	121.362	-32.298	µm	Spot	Position	1	559
158.094	124.312	-33.4066	µm	Spot	Position	1	560
103.418	93.0097	-27.7451	µm	Spot	Position	1	564
115.48	101.818	-27.7413	µm	Spot	Position	1	566
112.768	109.705	-27.5305	µm	Spot	Position	1	567
114.675	128.177	-27.7372	µm	Spot	Position	1	568
113.244	134.93	-26.5972	µm	Spot	Position	1	569
105.895	149.245	-26.9508	µm	Spot	Position	1	570
149.526	89.8216	-25.4755	µm	Spot	Position	1	573
110.643	91.9808	-24.4141	µm	Spot	Position	1	574
136.535	105.335	-23.365	µm	Spot	Position	1	575
127.622	108.684	-23.1931	µm	Spot	Position	1	576
86.1306	113.592	-23.1686	µm	Spot	Position	1	577
95.6424	114.755	-23.2898	µm	Spot	Position	1	578
103.441	117.058	-24.7746	µm	Spot	Position	1	579
133.666	83.7224	-20.268	µm	Spot	Position	1	580
127.245	88.2562	-19.2412	µm	Spot	Position	1	581
138.39	93.0208	-19.4079	µm	Spot	Position	1	582
156.467	95.4257	-19.8859	µm	Spot	Position	1	583
100.673	96.4723	-19.131	µm	Spot	Position	1	584
159.17	108.599	-21.4186	µm	Spot	Position	1	585
115.013	112.909	-19.4073	µm	Spot	Position	1	586
107.269	116.538	-19.7717	µm	Spot	Position	1	587
122.535	116.885	-20.4768	µm	Spot	Position	1	588
125.142	126.395	-18.919	µm	Spot	Position	1	589
90.1217	83.4117	-16.4143	µm	Spot	Position	1	591
147.773	88.7932	-15.9883	µm	Spot	Position	1	592
89.0846	97.6601	-15.9898	µm	Spot	Position	1	593
117.966	98.257	-16.5033	µm	Spot	Position	1	594
108.104	103.078	-16.3329	µm	Spot	Position	1	595
145.331	105.267	-17.5386	µm	Spot	Position	1	596
142.873	112.407	-15.8697	µm	Spot	Position	1	597
127.21	112.893	-17.4397	µm	Spot	Position	1	598
94.8385	119.173	-15.995	µm	Spot	Position	1	599
112.599	126.057	-16.385	µm	Spot	Position	1	600
105.795	148.293	-16.2469	µm	Spot	Position	1	604
107.526	87.5327	-12.0464	µm	Spot	Position	1	606
155.76	94.2292	-10.5834	µm	Spot	Position	1	607
159.647	102.419	-11.293	µm	Spot	Position	1	608
108.698	115.768	-11.2732	µm	Spot	Position	1	609
97.9677	84.2438	-6.8736	µm	Spot	Position	1	612
141.051	109.816	-7.76929	µm	Spot	Position	1	613
126.372	110.933	-9.72535	µm	Spot	Position	1	614
155.058	126.242	-6.71626	µm	Spot	Position	1	615
153.926	84.407	-3.57516	µm	Spot	Position	1	620
112.016	98.8956	-3.96842	µm	Spot	Position	1	621
118.403	99.9338	-4.21252	µm	Spot	Position	1	622
137.531	108.556	-3.60651	µm	Spot	Position	1	623
117.278	119.16	-3.35685	µm	Spot	Position	1	624
135.25	120.671	-4.88723	µm	Spot	Position	1	625
167.547	89.9261	-64	µm	Spot	Position	1	627
193.92	90.3372	-64	µm	Spot	Position	1	628
178.406	134.372	-64	µm	Spot	Position	1	630
210.664	99.9624	-60.7679	µm	Spot	Position	1	632
193.894	103.22	-60.5534	µm	Spot	Position	1	633
179.706	110.263	-58.7098	µm	Spot	Position	1	634
201.973	112.968	-59.1539	µm	Spot	Position	1	635
170.156	123.492	-59.8084	µm	Spot	Position	1	637
207.485	85.3491	-56.6056	µm	Spot	Position	1	648
171.687	87.3128	-54.8781	µm	Spot	Position	1	649
183.618	93.648	-56.0414	µm	Spot	Position	1	650
171.733	100.486	-57.1284	µm	Spot	Position	1	651
171.078	118.776	-55.1509	µm	Spot	Position	1	653
182.457	120.674	-57.2078	µm	Spot	Position	1	654
196.678	87.5892	-51.6681	µm	Spot	Position	1	657
211.794	95.1765	-52.5957	µm	Spot	Position	1	658
205.285	105.532	-52.4061	µm	Spot	Position	1	659
206.409	131.528	-51.0069	µm	Spot	Position	1	660
179.459	158.583	-52.7902	µm	Spot	Position	1	664
196.202	94.7032	-48.3307	µm	Spot	Position	1	665
184.537	101.638	-49.6061	µm	Spot	Position	1	669
213.222	112.391	-46.6546	µm	Spot	Position	1	670
199.468	120.289	-46.616	µm	Spot	Position	1	671
214.22	131.79	-46.5583	µm	Spot	Position	1	672
176.128	100.135	-43.8679	µm	Spot	Position	1	677
200.161	108.375	-43.3197	µm	Spot	Position	1	680
188.802	114.956	-44.0277	µm	Spot	Position	1	681
224.562	90.3548	-39.9997	µm	Spot	Position	1	684
193.424	91.1502	-40.4049	µm	Spot	Position	1	685
185.234	99.8995	-40.2173	µm	Spot	Position	1	687
218.848	105.777	-38.1251	µm	Spot	Position	1	688
211.4	107.97	-40.1443	µm	Spot	Position	1	689
196.064	119.096	-39.9641	µm	Spot	Position	1	690
212.876	119.052	-39.6363	µm	Spot	Position	1	691
170.08	166.493	-38.6402	µm	Spot	Position	1	692
187.866	88.3334	-36.4207	µm	Spot	Position	1	693
213.908	96.3502	-36.1428	µm	Spot	Position	1	694
171.636	110.74	-35.0593	µm	Spot	Position	1	695
210.204	129.853	-34.3337	µm	Spot	Position	1	696
180.395	134.555	-36.7493	µm	Spot	Position	1	697
190.478	163.253	-36.8042	µm	Spot	Position	1	698
181.113	89.3035	-32.9657	µm	Spot	Position	1	699
223.159	111.79	-31.2169	µm	Spot	Position	1	700
203.855	112.316	-31.8846	µm	Spot	Position	1	701
219.735	134.527	-33.7149	µm	Spot	Position	1	703
230.443	87.6422	-27.5918	µm	Spot	Position	1	704
205.442	90.2053	-26.4717	µm	Spot	Position	1	705
202.488	102.01	-28.3512	µm	Spot	Position	1	706
192.695	107.215	-27.8392	µm	Spot	Position	1	707
183.297	110.746	-26.7402	µm	Spot	Position	1	708
233.905	111.695	-27.5982	µm	Spot	Position	1	709
221.596	88.8256	-23.9674	µm	Spot	Position	1	712
170.068	92.4583	-22.3475	µm	Spot	Position	1	714
221.117	115.694	-23.3782	µm	Spot	Position	1	715
207.717	139.704	-22.4536	µm	Spot	Position	1	716
181.711	97.9226	-20.2875	µm	Spot	Position	1	720
197.999	97.7867	-21.085	µm	Spot	Position	1	721
216.562	102.23	-20.8798	µm	Spot	Position	1	722
230.046	104.169	-19.729	µm	Spot	Position	1	723
211.493	105.832	-20.5688	µm	Spot	Position	1	724
202.93	109.917	-20.9336	µm	Spot	Position	1	725
230.544	86.5158	-16.2851	µm	Spot	Position	1	728
226.67	104.621	-15.0888	µm	Spot	Position	1	730
182.465	110.036	-17.6604	µm	Spot	Position	1	731
207.924	116.389	-17.1544	µm	Spot	Position	1	732
230.958	132.692	-14.2782	µm	Spot	Position	1	733
202.488	133.808	-16.6257	µm	Spot	Position	1	734
197.303	144.75	-17.2544	µm	Spot	Position	1	735
203.54	158.652	-16.4329	µm	Spot	Position	1	736
193.412	85.0732	-13.7674	µm	Spot	Position	1	739
171.172	85.9833	-11.7215	µm	Spot	Position	1	740
198.298	87.606	-11.2013	µm	Spot	Position	1	741
180.223	89.0888	-11.0823	µm	Spot	Position	1	742
220.259	90.7335	-12.9564	µm	Spot	Position	1	743
171	95.0883	-11.766	µm	Spot	Position	1	744
207.573	96.8518	-11.0494	µm	Spot	Position	1	745
190.078	99.6742	-12.3818	µm	Spot	Position	1	746
218.136	100.714	-12.0277	µm	Spot	Position	1	747
212.876	108.364	-11.7297	µm	Spot	Position	1	748
225.613	114.753	-13.5271	µm	Spot	Position	1	750
203.509	115.671	-12.0173	µm	Spot	Position	1	751
234.403	115.496	-12.7569	µm	Spot	Position	1	752
232.889	92.0451	-6.9236	µm	Spot	Position	1	756
217.819	95.722	-8.04112	µm	Spot	Position	1	757
174.049	112.372	-7.28809	µm	Spot	Position	1	758
222.978	130.668	-7.11095	µm	Spot	Position	1	759
240.29	93.5242	-2.90921	µm	Spot	Position	1	760
220.344	104.276	-4.33266	µm	Spot	Position	1	761
240.681	105.306	-4.15892	µm	Spot	Position	1	762
185.644	105.832	-4.77435	µm	Spot	Position	1	763
231.533	107.249	-3.01506	µm	Spot	Position	1	764
190.261	107.91	-4.53757	µm	Spot	Position	1	765
199.075	116.809	-3.65112	µm	Spot	Position	1	766
205.868	132.372	-2.49445	µm	Spot	Position	1	767
214.58	145.935	-4.00497	µm	Spot	Position	1	768
77.87	80.1063	4.14037	µm	Spot	Position	1	827
80.3093	82.7584	14.4316	µm	Spot	Position	1	831
78.4907	64.705	43.8235	µm	Spot	Position	1	842
141.761	3.7807	0.488251	µm	Spot	Position	1	846
163.834	9.67886	0.147377	µm	Spot	Position	1	847
121.312	15.6234	-0.141315	µm	Spot	Position	1	848
130.98	24.3493	0.255783	µm	Spot	Position	1	849
153.389	25.785	-1.03948	µm	Spot	Position	1	850
157.74	34.3619	1.77995	µm	Spot	Position	1	851
135.628	40.2442	0.145309	µm	Spot	Position	1	852
112.092	43.9251	-0.46331	µm	Spot	Position	1	853
120.843	47.1541	0.290222	µm	Spot	Position	1	854
101.23	55.3397	-0.925434	µm	Spot	Position	1	855
90.9344	60.1588	1.43315	µm	Spot	Position	1	856
140.434	81.0972	-0.58535	µm	Spot	Position	1	857
143.553	23.7943	3.16148	µm	Spot	Position	1	858
160.807	59.4631	2.5849	µm	Spot	Position	1	860
127.44	60.1406	3.18847	µm	Spot	Position	1	861
122.468	74.7374	4.54592	µm	Spot	Position	1	862
116.275	76.2877	3.58213	µm	Spot	Position	1	863
153.29	10.1264	8.51102	µm	Spot	Position	1	864
151.535	22.0901	8.43383	µm	Spot	Position	1	865
159.397	28.0678	8.12681	µm	Spot	Position	1	866
138.819	29.5533	9.65675	µm	Spot	Position	1	867
121.906	38.7374	9.42455	µm	Spot	Position	1	868
110.25	39.1007	8.30184	µm	Spot	Position	1	869
131.314	44.0523	9.04454	µm	Spot	Position	1	870
100.679	52.8519	7.81944	µm	Spot	Position	1	871
92.1569	62.5062	7.97995	µm	Spot	Position	1	872
123.696	79.988	8.53996	µm	Spot	Position	1	873
145.936	11.5743	11.3483	µm	Spot	Position	1	875
132.019	13.9231	11.152	µm	Spot	Position	1	876
83.5488	34.5999	13.6137	µm	Spot	Position	1	877
162.066	38.1147	12.4315	µm	Spot	Position	1	878
159.662	53.225	12.3718	µm	Spot	Position	1	880
116.395	68.1203	12.4679	µm	Spot	Position	1	883
122.247	71.4947	12.6311	µm	Spot	Position	1	884
141.894	75.9379	12.481	µm	Spot	Position	1	885
129.751	27.8799	16.0554	µm	Spot	Position	1	888
120.511	33.4281	17.4993	µm	Spot	Position	1	889
131.555	45.2917	15.7361	µm	Spot	Position	1	890
151.156	61.6945	15.1616	µm	Spot	Position	1	891
129.117	63.5954	14.967	µm	Spot	Position	1	892
117.714	78.2417	16.9926	µm	Spot	Position	1	893
122.884	79.8972	15.8489	µm	Spot	Position	1	894
153.288	10.8343	19.7963	µm	Spot	Position	1	897
137.871	16.1318	20.4171	µm	Spot	Position	1	899
152.513	23.0417	20.7473	µm	Spot	Position	1	902
84.9457	36.0348	20.0446	µm	Spot	Position	1	903
111.389	39.9557	19.9069	µm	Spot	Position	1	904
139.368	40.8689	18.7908	µm	Spot	Position	1	905
152.104	43.5902	19.8099	µm	Spot	Position	1	906
129.975	50.4803	20.9026	µm	Spot	Position	1	907
152.588	50.6039	20.7077	µm	Spot	Position	1	908
100.94	54.1394	20.0377	µm	Spot	Position	1	909
140.224	54.9816	21.6558	µm	Spot	Position	1	910
121.29	57.8866	20.6298	µm	Spot	Position	1	911
86.597	70.5882	19.456	µm	Spot	Position	1	912
103.917	73.3685	19.6667	µm	Spot	Position	1	913
127.042	40.976	22.8796	µm	Spot	Position	1	915
137.833	15.8465	29.1432	µm	Spot	Position	1	923
130.164	26.7053	28.6642	µm	Spot	Position	1	924
117.81	80.1398	28.8224	µm	Spot	Position	1	926
166.724	2.91419	31.9642	µm	Spot	Position	1	928
151.202	40.0308	31.9009	µm	Spot	Position	1	930
112.926	40.6557	30.6587	µm	Spot	Position	1	931
124.9	56.6678	30.9703	µm	Spot	Position	1	933
140.224	56.2072	30.8272	µm	Spot	Position	1	934
163.058	59.3719	32.8357	µm	Spot	Position	1	935
150.827	64.9996	32.7405	µm	Spot	Position	1	937
121.795	65.6248	32.2605	µm	Spot	Position	1	938
160.351	70.7565	32.1142	µm	Spot	Position	1	940
115.703	11.2564	36.9631	µm	Spot	Position	1	942
161.048	12.4148	35.4319	µm	Spot	Position	1	943
134.398	37.9379	36.0136	µm	Spot	Position	1	946
105.489	41.9718	36.9028	µm	Spot	Position	1	947
143.066	29.3173	39.5893	µm	Spot	Position	1	950
157.164	40.4275	40.1217	µm	Spot	Position	1	951
119.883	45.2465	40.3389	µm	Spot	Position	1	954
131.345	47.3305	39.8918	µm	Spot	Position	1	955
131.395	19.5464	43.1982	µm	Spot	Position	1	959
166.511	33.3392	43.3791	µm	Spot	Position	1	961
148.753	41.276	44.0494	µm	Spot	Position	1	962
92.7385	61.1442	44.5601	µm	Spot	Position	1	964
164.6	9.20551	48.3414	µm	Spot	Position	1	967
148.118	27.0625	49.2504	µm	Spot	Position	1	969
120.978	47.9164	47.2429	µm	Spot	Position	1	973
132.186	49.5625	48.9423	µm	Spot	Position	1	974
154.634	66.5999	49.3396	µm	Spot	Position	1	978
126.481	67.1976	48.1611	µm	Spot	Position	1	979
131.037	25.0851	50.5649	µm	Spot	Position	1	986
105.247	30.4758	51.9469	µm	Spot	Position	1	987
135.774	53.2407	50.8642	µm	Spot	Position	1	991
162.664	12.892	59.5867	µm	Spot	Position	1	1003
102.657	66.0073	58.0982	µm	Spot	Position	1	1008
167.452	2.15774	0.157455	µm	Spot	Position	1	1010
178.181	5.87093	0.331924	µm	Spot	Position	1	1011
185.423	14.2009	-0.429596	µm	Spot	Position	1	1012
199.091	16.6339	-0.25248	µm	Spot	Position	1	1013
197.816	32.5562	-1.10223	µm	Spot	Position	1	1014
227.953	35.6222	1.31802	µm	Spot	Position	1	1015
189.158	67.3669	-0.462326	µm	Spot	Position	1	1016
209.464	75.997	-0.194752	µm	Spot	Position	1	1017
172.239	18.1181	3.77218	µm	Spot	Position	1	1018
199.813	28.0071	4.47314	µm	Spot	Position	1	1019
219.401	43.4197	3.6775	µm	Spot	Position	1	1022
178.705	44.4748	4.1841	µm	Spot	Position	1	1024
213.579	53.8684	3.19821	µm	Spot	Position	1	1025
233.298	76.6316	3.69434	µm	Spot	Position	1	1026
184.12	7.9472	8.83099	µm	Spot	Position	1	1027
171.648	10.7575	7.74689	µm	Spot	Position	1	1028
203.438	10.4838	8.65597	µm	Spot	Position	1	1029
182.338	20.2072	9.00368	µm	Spot	Position	1	1030
226.401	59.5407	6.86134	µm	Spot	Position	1	1032
171.666	63.0373	6.6629	µm	Spot	Position	1	1033
194.796	66.5776	9.56393	µm	Spot	Position	1	1034
234.28	70.7584	9.40361	µm	Spot	Position	1	1035
210.838	17.1833	10.872	µm	Spot	Position	1	1036
208.482	28.4982	11.8088	µm	Spot	Position	1	1037
222.506	35.038	13.6989	µm	Spot	Position	1	1039
190.398	43.339	12.6636	µm	Spot	Position	1	1040
234.483	45.5197	10.8872	µm	Spot	Position	1	1041
221.42	48.7846	10.6345	µm	Spot	Position	1	1042
217.52	66.9552	10.6126	µm	Spot	Position	1	1043
195.863	74.8038	12.3344	µm	Spot	Position	1	1045
170.461	78.6182	11.5293	µm	Spot	Position	1	1046
181.856	23.1305	15.6136	µm	Spot	Position	1	1047
170.351	31.6978	16.5946	µm	Spot	Position	1	1048
207.606	31.8878	15.8129	µm	Spot	Position	1	1049
177.019	50.284	16.1576	µm	Spot	Position	1	1050
182.623	5.2587	18.9856	µm	Spot	Position	1	1051
170.856	11.5228	20.2258	µm	Spot	Position	1	1052
192.968	11.3078	21.0908	µm	Spot	Position	1	1053
181.634	18.5257	19.587	µm	Spot	Position	1	1054
222.902	27.0649	20.4517	µm	Spot	Position	1	1055
203.824	36.3724	20.3522	µm	Spot	Position	1	1057
228.437	39.4728	19.0119	µm	Spot	Position	1	1058
181.886	41.6054	21.3308	µm	Spot	Position	1	1059
198.548	59.5147	19.898	µm	Spot	Position	1	1061
189.321	65.1315	19.3698	µm	Spot	Position	1	1062
171.555	65.5778	18.8934	µm	Spot	Position	1	1063
204.911	9.99343	23.7487	µm	Spot	Position	1	1066
168.393	39.418	23.3271	µm	Spot	Position	1	1067
235.55	45.9478	24.1704	µm	Spot	Position	1	1068
200.924	49.1095	22.6802	µm	Spot	Position	1	1069
175.247	53.9377	24.1444	µm	Spot	Position	1	1070
224.978	59.575	23.3932	µm	Spot	Position	1	1071
215.436	60.0862	22.0829	µm	Spot	Position	1	1072
175.222	12.5932	27.4774	µm	Spot	Position	1	1074
201.956	18.8077	27.5813	µm	Spot	Position	1	1075
180.951	38.9657	28.4768	µm	Spot	Position	1	1077
238.069	54.635	28.2764	µm	Spot	Position	1	1079
214.197	76.7294	27.2854	µm	Spot	Position	1	1081
179.687	43.7525	33.5186	µm	Spot	Position	1	1084
173.079	55.798	30.9075	µm	Spot	Position	1	1087
181.281	65.9652	32.1075	µm	Spot	Position	1	1089
193.588	13.9197	35.5963	µm	Spot	Position	1	1090
178.827	14.5899	36.913	µm	Spot	Position	1	1091
203.151	34.8708	36.1095	µm	Spot	Position	1	1092
225.826	57.476	37.7628	µm	Spot	Position	1	1093
230.937	77.0651	34.6852	µm	Spot	Position	1	1094
212.229	18.92	41.2647	µm	Spot	Position	1	1095
181.962	39.8151	38.9191	µm	Spot	Position	1	1096
222.531	42.5485	39.8835	µm	Spot	Position	1	1097
210.7	46.8231	41.2218	µm	Spot	Position	1	1098
193.819	22.286	44.8213	µm	Spot	Position	1	1102
227.6	41.666	42.3265	µm	Spot	Position	1	1105
180.445	44.5783	43.2883	µm	Spot	Position	1	1106
183.87	55.5793	43.9141	µm	Spot	Position	1	1108
229.074	60.2617	43.7401	µm	Spot	Position	1	1109
174.146	72.3613	43.9688	µm	Spot	Position	1	1110
239.206	79.5918	43.8289	µm	Spot	Position	1	1113
193.286	11.6058	47.7838	µm	Spot	Position	1	1114
180.483	16.8588	49.0059	µm	Spot	Position	1	1115
214.054	38.9556	47.1484	µm	Spot	Position	1	1116
234.089	69.7837	47.8453	µm	Spot	Position	1	1119
188.448	12.2824	51.892	µm	Spot	Position	1	1121
217.083	29.283	52.0642	µm	Spot	Position	1	1123
189.14	35.6439	51.058	µm	Spot	Position	1	1124
168.868	41.3176	51.5924	µm	Spot	Position	1	1125
178.322	55.3086	50.99	µm	Spot	Position	1	1127
210.141	56.076	51.2604	µm	Spot	Position	1	1128
176.399	70.671	51.6762	µm	Spot	Position	1	1129
185.565	44.4456	56.3201	µm	Spot	Position	1	1131
220.465	48.3491	55.1716	µm	Spot	Position	1	1132
228.895	68.8951	56.6376	µm	Spot	Position	1	1133
210.322	83.0291	54.6009	µm	Spot	Position	1	1139
222.737	83.0616	56.5765	µm	Spot	Position	1	1140
181.312	15.3969	58.4783	µm	Spot	Position	1	1141
185.501	47.9504	60.8776	µm	Spot	Position	1	1146
69.6458	95.5744	17.404	µm	Spot	Position	1	1164
71.1791	99.396	20.0713	µm	Spot	Position	1	1167
73.8514	97.3755	28.1999	µm	Spot	Position	1	1169
79.4675	91.0697	59.5805	µm	Spot	Position	1	1173
103.12	84.044	-0.830048	µm	Spot	Position	1	1174
162.526	89.5731	0.538368	µm	Spot	Position	1	1175
105.065	94.0313	-1.71083	µm	Spot	Position	1	1176
96.4518	95.3281	-0.522331	µm	Spot	Position	1	1177
132.756	98.1549	-0.525063	µm	Spot	Position	1	1179
108.066	107.639	0.302284	µm	Spot	Position	1	1180
107.835	117.489	-0.450691	µm	Spot	Position	1	1181
95.9536	122.453	0.616386	µm	Spot	Position	1	1182
156.613	130.283	0.657959	µm	Spot	Position	1	1183
113.41	137.041	1.14787	µm	Spot	Position	1	1184
114.668	85.961	4.11281	µm	Spot	Position	1	1190
144.289	86.2156	4.3906	µm	Spot	Position	1	1191
137.348	98.7419	4.75301	µm	Spot	Position	1	1192
153.505	101.101	4.16069	µm	Spot	Position	1	1193
163.55	114.186	3.77125	µm	Spot	Position	1	1194
149.564	115.352	4.43069	µm	Spot	Position	1	1195
115.032	117.057	2.28844	µm	Spot	Position	1	1196
127.52	148.898	3.84255	µm	Spot	Position	1	1198
105.073	159.382	4.30607	µm	Spot	Position	1	1200
118.618	96.721	8.25984	µm	Spot	Position	1	1203
97.1922	100.932	8.62689	µm	Spot	Position	1	1204
147.589	132.075	9.61194	µm	Spot	Position	1	1206
114.476	135.168	6.45921	µm	Spot	Position	1	1207
89.925	89.7537	13.3145	µm	Spot	Position	1	1208
99.1266	91.4517	11.0019	µm	Spot	Position	1	1209
127.562	93.0971	13.1375	µm	Spot	Position	1	1210
152.46	96.1855	12.6336	µm	Spot	Position	1	1211
105.761	101.49	12.3362	µm	Spot	Position	1	1212
163.695	114.927	10.9581	µm	Spot	Position	1	1213
149.58	116.769	12.5728	µm	Spot	Position	1	1214
101.327	122.897	11.1565	µm	Spot	Position	1	1215
111.873	126.725	13.7354	µm	Spot	Position	1	1216
98.3107	138.593	10.8845	µm	Spot	Position	1	1217
123.32	140.502	11.7013	µm	Spot	Position	1	1218
160.998	86.8844	16.1578	µm	Spot	Position	1	1221
137.237	99.0411	15.3296	µm	Spot	Position	1	1222
145.845	99.6674	15.1545	µm	Spot	Position	1	1223
149.293	106.477	14.9146	µm	Spot	Position	1	1224
110.275	108.512	16.9946	µm	Spot	Position	1	1225
147.675	130.757	14.6662	µm	Spot	Position	1	1227
116.708	146.548	16.861	µm	Spot	Position	1	1229
103.782	156.212	16.6831	µm	Spot	Position	1	1230
127.158	156.469	16.2618	µm	Spot	Position	1	1231
141.374	161.241	14.4177	µm	Spot	Position	1	1232
91.2895	91.3259	20.8524	µm	Spot	Position	1	1233
92.32	105.3	18.9126	µm	Spot	Position	1	1234
162.65	110.148	18.0382	µm	Spot	Position	1	1236
122.908	115.7	21.3879	µm	Spot	Position	1	1237
151.598	119.735	18.6259	µm	Spot	Position	1	1238
163.686	155.306	21.3518	µm	Spot	Position	1	1243
104.739	84.2141	23.9073	µm	Spot	Position	1	1244
119.076	91.5303	23.4983	µm	Spot	Position	1	1245
103.647	95.2582	24.9762	µm	Spot	Position	1	1247
115.755	131.992	24.0795	µm	Spot	Position	1	1249
149.17	89.6455	26.7467	µm	Spot	Position	1	1252
126.174	98.447	26.9921	µm	Spot	Position	1	1253
102.013	125.997	27.7928	µm	Spot	Position	1	1255
96.5656	150.751	27.6084	µm	Spot	Position	1	1256
116.77	152.4	28.082	µm	Spot	Position	1	1257
163.89	153.993	27.3545	µm	Spot	Position	1	1258
102.163	157.855	27.0142	µm	Spot	Position	1	1259
153.276	86.0365	32.8677	µm	Spot	Position	1	1261
96.7849	95.2495	30.7688	µm	Spot	Position	1	1262
95.5759	114.231	30.9271	µm	Spot	Position	1	1263
111.95	122.714	31.1734	µm	Spot	Position	1	1266
142.63	147.295	33.0453	µm	Spot	Position	1	1268
139.613	84.0307	36.8993	µm	Spot	Position	1	1269
140.256	96.0181	34.9563	µm	Spot	Position	1	1270
105.441	98.8579	35.6592	µm	Spot	Position	1	1271
119.533	122.212	34.6191	µm	Spot	Position	1	1273
140.679	143.248	35.2594	µm	Spot	Position	1	1277
153.555	145.898	35.1994	µm	Spot	Position	1	1278
155.895	155.845	36.3813	µm	Spot	Position	1	1279
145.8	166.493	35.2811	µm	Spot	Position	1	1281
120.798	94.2562	38.5119	µm	Spot	Position	1	1282
159.783	95.7742	41.5248	µm	Spot	Position	1	1283
104.161	151.145	41.5604	µm	Spot	Position	1	1286
129.852	96.4441	43.6129	µm	Spot	Position	1	1288
97.4655	106.158	44.1225	µm	Spot	Position	1	1289
113.547	120.134	43.9635	µm	Spot	Position	1	1291
118.155	114.109	47.2535	µm	Spot	Position	1	1295
140.074	148.568	48.3764	µm	Spot	Position	1	1297
165.534	156.632	48.9353	µm	Spot	Position	1	1298
146.95	157.931	47.6411	µm	Spot	Position	1	1299
123.471	159.519	47.4725	µm	Spot	Position	1	1300
134.848	161.505	48	µm	Spot	Position	1	1301
118.886	94.3332	52.7262	µm	Spot	Position	1	1302
115.854	99.7833	50.3378	µm	Spot	Position	1	1303
90.9596	130.617	51.4709	µm	Spot	Position	1	1307
122.089	118.353	55.7955	µm	Spot	Position	1	1311
111.498	123.835	56.2217	µm	Spot	Position	1	1313
112.156	93.8096	58.4859	µm	Spot	Position	1	1317
125.256	94.6376	58.6662	µm	Spot	Position	1	1318
116.588	144.026	58.8273	µm	Spot	Position	1	1324
137.87	152.767	60.4914	µm	Spot	Position	1	1325
173.119	84.736	-0.0786057	µm	Spot	Position	1	1327
180.284	89.8095	1.06365	µm	Spot	Position	1	1328
217.902	90.0549	0.317253	µm	Spot	Position	1	1329
230.354	91.9844	-0.699444	µm	Spot	Position	1	1330
170.483	95.0307	0.506439	µm	Spot	Position	1	1331
207.776	95.9823	-0.712673	µm	Spot	Position	1	1332
243.312	100.231	0.807793	µm	Spot	Position	1	1333
206.752	110.249	0.140419	µm	Spot	Position	1	1334
228.293	137.441	0.102318	µm	Spot	Position	1	1335
240.125	91.586	4.1489	µm	Spot	Position	1	1336
196.724	96.5716	3.75751	µm	Spot	Position	1	1337
230.385	100.043	5.00401	µm	Spot	Position	1	1338
221.573	104.058	4.44118	µm	Spot	Position	1	1340
234.735	115.419	3.97592	µm	Spot	Position	1	1341
219.222	119.147	3.07245	µm	Spot	Position	1	1342
211.349	125.073	4.40009	µm	Spot	Position	1	1344
217.453	138.156	3.20753	µm	Spot	Position	1	1345
182.039	110.004	7.23068	µm	Spot	Position	1	1348
210.194	158.878	7.12523	µm	Spot	Position	1	1349
227.112	97.007	11.4338	µm	Spot	Position	1	1350
171.737	98.5136	12.4492	µm	Spot	Position	1	1351
208.849	99.646	13.7292	µm	Spot	Position	1	1352
228.533	121.429	11.4657	µm	Spot	Position	1	1353
210.759	123.705	13.3492	µm	Spot	Position	1	1354
227.848	146.496	13.3662	µm	Spot	Position	1	1356
205.206	166.493	11.199	µm	Spot	Position	1	1358
229.992	86.7551	16.6394	µm	Spot	Position	1	1359
212.837	87.7471	15.1556	µm	Spot	Position	1	1360
191.219	88.8134	15.8673	µm	Spot	Position	1	1361
185.46	91.9214	16.8548	µm	Spot	Position	1	1363
200.715	101.521	16.9978	µm	Spot	Position	1	1364
190.851	102.683	15.7675	µm	Spot	Position	1	1365
221.633	113.839	15.85	µm	Spot	Position	1	1366
230.346	114.707	17.3785	µm	Spot	Position	1	1367
216.675	120.111	15.8962	µm	Spot	Position	1	1368
206.877	135.7	14.7023	µm	Spot	Position	1	1369
168.41	159.001	15.926	µm	Spot	Position	1	1370
172.543	88.1321	19.7815	µm	Spot	Position	1	1371
211.701	104.262	19.8989	µm	Spot	Position	1	1372
239.057	104.676	21.7342	µm	Spot	Position	1	1373
177.235	105.992	20.3916	µm	Spot	Position	1	1374
189.886	122.584	18.9883	µm	Spot	Position	1	1375
214.006	140.205	20.1389	µm	Spot	Position	1	1376
211.507	158.276	20.8699	µm	Spot	Position	1	1377
205.932	88.805	25.2525	µm	Spot	Position	1	1380
237.105	90.8472	23.9459	µm	Spot	Position	1	1381
221.182	94.4309	24.5494	µm	Spot	Position	1	1382
180.713	98.4642	23.1839	µm	Spot	Position	1	1384
200.322	115.192	23.1415	µm	Spot	Position	1	1385
214.602	114.925	23.3629	µm	Spot	Position	1	1386
187.639	116.621	24.6117	µm	Spot	Position	1	1387
218.489	125.839	22.6498	µm	Spot	Position	1	1389
183.715	111.182	28.6099	µm	Spot	Position	1	1390
180.8	89.8107	31.9702	µm	Spot	Position	1	1393
228.205	89.3171	32.9926	µm	Spot	Position	1	1394
201.635	98.8914	32.0631	µm	Spot	Position	1	1395
168.627	102.329	33.4419	µm	Spot	Position	1	1396
217.369	114.752	32.5083	µm	Spot	Position	1	1398
208.049	146.15	30.6655	µm	Spot	Position	1	1400
199.85	152.88	32.0881	µm	Spot	Position	1	1401
182.465	166.493	31.9524	µm	Spot	Position	1	1402
193.807	93.609	36.1562	µm	Spot	Position	1	1403
224.428	100.733	34.9768	µm	Spot	Position	1	1405
183.552	101.514	36.6073	µm	Spot	Position	1	1406
220.356	139.709	34.9044	µm	Spot	Position	1	1408
180.346	146.285	35.7374	µm	Spot	Position	1	1409
199.173	149.131	35.7794	µm	Spot	Position	1	1410
191.433	157.222	36.0983	µm	Spot	Position	1	1411
177.999	166.493	35.3106	µm	Spot	Position	1	1412
237.77	110.493	39.2016	µm	Spot	Position	1	1414
207.266	138.088	40.4166	µm	Spot	Position	1	1417
177.158	138.387	38.8612	µm	Spot	Position	1	1418
216.263	86.0124	44.3489	µm	Spot	Position	1	1419
225.353	86.8041	44.9998	µm	Spot	Position	1	1421
200.992	91.9187	43.6933	µm	Spot	Position	1	1423
218.798	98.8092	43.1205	µm	Spot	Position	1	1424
225.876	128.083	44.1088	µm	Spot	Position	1	1430
183.804	137.334	45.5341	µm	Spot	Position	1	1431
216.011	138.466	43.7843	µm	Spot	Position	1	1432
172.153	139.109	44.176	µm	Spot	Position	1	1433
197.983	144.001	43.3628	µm	Spot	Position	1	1434
181.267	98.2357	47.64	µm	Spot	Position	1	1436
186.088	144.258	47.5938	µm	Spot	Position	1	1438
177.787	166.493	47.4852	µm	Spot	Position	1	1441
229.62	90.4598	53.3448	µm	Spot	Position	1	1442
218.216	106.452	52.4425	µm	Spot	Position	1	1444
228.88	106.433	51.947	µm	Spot	Position	1	1445
167.089	161.613	52.2359	µm	Spot	Position	1	1450
201.333	104.701	54.9962	µm	Spot	Position	1	1454
197.529	118.661	56.1931	µm	Spot	Position	1	1458
218.239	129.404	55.6441	µm	Spot	Position	1	1461
184.647	141.719	54.9577	µm	Spot	Position	1	1462
167.045	91.7404	59.8054	µm	Spot	Position	1	1464
226.773	94.9064	59.7196	µm	Spot	Position	1	1465
193.841	135.898	58.6501	µm	Spot	Position	1	1468
206.489	142.09	59.3884	µm	Spot	Position	1	1470
251.714	83.8183	3.71387	µm	Spot	Position	1	1471
133.958	62.1066	64	µm	Spot	Position	1	1494
221.767	56.3631	64	µm	Spot	Position	1	1502
214.271	74.5618	64	µm	Spot	Position	1	1506
82.3754	90.9425	64	µm	Spot	Position	1	1507
208.272	89.187	64	µm	Spot	Position	1	1513
221.467	95.5673	64	µm	Spot	Position	1	1514
210.495	128.345	64	µm	Spot	Position	1	1520
