# Supplementary material for: Glucokinase activity controls peripherally located subpopulations of β-cells that lead islet Ca2+ oscillations
Source: eLife. 2025 Feb 12;13:RP103068. doi: 10.7554/eLife.103068 (PMC11820133; doi:10.7554/eLife.103068)
Supplement: Source data 1. [file elife-103068-data1.zip › EJ155 10G F02-1_Statistics/EJ155 10G F02-1_Plot.csv]

Intensity Mean Ch=2 Img=1
====================
Time [s]	Intensity Mean::1000000000::0	Intensity Mean::1000000001::0	Intensity Mean::1000000002::0	Intensity Mean::1000000003::0	Intensity Mean::1000000004::0	Intensity Mean::1000000005::0	Intensity Mean::1000000006::0	Intensity Mean::1000000007::0	Intensity Mean::1000000008::0	Intensity Mean::1000000009::0	Intensity Mean::1000000010::0	Intensity Mean::1000000011::0	Intensity Mean::1000000012::0	Intensity Mean::1000000013::0	Intensity Mean::1000000014::0	Intensity Mean::1000000015::0	Intensity Mean::1000000016::0	Intensity Mean::1000000017::0	Intensity Mean::1000000018::0	Intensity Mean::1000000019::0	Intensity Mean::1000000020::0	Intensity Mean::1000000021::0	Intensity Mean::1000000022::0	Intensity Mean::1000000023::0	Intensity Mean::1000000024::0	Intensity Mean::1000000025::0	Intensity Mean::1000000026::0	Intensity Mean::1000000027::0	Intensity Mean::1000000028::0	Intensity Mean::1000000029::0	Intensity Mean::1000000030::0	Intensity Mean::1000000031::0	Intensity Mean::1000000032::0	Intensity Mean::1000000033::0	Intensity Mean::1000000034::0	Intensity Mean::1000000035::0	Intensity Mean::1000000036::0	Intensity Mean::1000000037::0	Intensity Mean::1000000038::0	Intensity Mean::1000000039::0	Intensity Mean::1000000040::0	Intensity Mean::1000000041::0	Intensity Mean::1000000042::0	Intensity Mean::1000000043::0	Intensity Mean::1000000044::0	Intensity Mean::1000000045::0	Intensity Mean::1000000046::0	Intensity Mean::1000000047::0	Intensity Mean::1000000048::0
0.000000	2179.91	2103.58	2050.84	2083.84	2056.89	2185.4	2093.82	2006.88	2080.35	2119.37	2103.35	2124.08	2127.06	2126.04	2314.87	2177.69	2017.9	2146.29	2032.69	2014.64	2127.72	2150.39	2211.24	1972.67	2171.12	2074.6	2189.24	2183.06	2129.15	2027.36	2051.06	2114.29	2287.6	2172.41	2137.77	2326.59	2084.82	2247.98	2174.63	2207.49	2056.48	2167.5	1932.88	2125.69	2103.07	2264.54	1913.05	2045.67	1982.63
0.496000	2225.81	2224.27	2123.77	2146.68	2119.31	2209.03	2145.6	2002.67	2063.13	2109.67	2088.17	2112.73	2120.82	2123.29	2315.83	2188.48	2013.76	2142.14	2037.98	2025.99	2137.76	2151.26	2216.74	1970.28	2176.98	2070.03	2194.77	2175.63	2135.32	2031.61	2058.71	2116.36	2296.93	2175.39	2138.96	2330.07	2080.99	2252.5	2175.76	2214.19	2062.9	2175.12	1939.44	2124.45	2106.55	2270.24	1911.3	2049.29	1980.16
0.991000	2228.89	2224.52	2126.21	2154.2	2118.94	2208.23	2148.8	2009.06	2067.98	2114.87	2096.95	2118.09	2124.31	2125.02	2319.44	2195.04	2015.44	2144.75	2037.53	2033.17	2143.07	2149.98	2217.63	1968	2178.11	2077.9	2193.88	2174.46	2135.02	2032.2	2061.18	2120.53	2296.39	2176.23	2141.09	2330.06	2083.12	2248.67	2184.49	2217.95	2063.28	2174.07	1941.87	2127.81	2110.54	2273.96	1911.84	2049.51	1978.99
1.486000	2233.03	2229.92	2128.79	2149.92	2122.56	2206.47	2153.21	2007.15	2069.59	2111.44	2098.88	2118.93	2130.6	2128.11	2329.22	2194.47	2014.67	2146.02	2035.88	2038.58	2145.52	2153.46	2221.33	1967.82	2180.44	2081.92	2200.03	2180.8	2140.56	2037.86	2065.57	2124.66	2314.31	2181.37	2142.48	2335.34	2084.06	2257.78	2185.78	2221.67	2068.33	2178.77	1941.24	2130.8	2107.84	2282.95	1918.29	2053.52	1983.9
1.981000	2234.15	2230.91	2126.29	2158.05	2120.52	2212.5	2149.66	2010.49	2073.72	2117.08	2097.32	2120.35	2127.56	2129.25	2326.06	2199.94	2015.23	2144.37	2040.96	2038.23	2149	2151.3	2227.14	1970.58	2181.4	2079.49	2199.05	2188.34	2145.96	2038.7	2066.98	2129.34	2310.99	2181.83	2141.59	2338.15	2085.35	2255.66	2188.46	2224.93	2068.54	2183.77	1939.17	2135.1	2111.99	2278.89	1919.36	2058.37	1985.25
2.477000	2236.33	2238.13	2128.59	2157.73	2126.08	2216.86	2152.39	2007.32	2074.65	2115.22	2104.55	2121.59	2132.27	2134.86	2335.12	2203.17	2023.89	2153.73	2048.43	2038.85	2152.82	2159.28	2223.86	1973.22	2182.45	2085.71	2204.9	2192.66	2142.33	2040.97	2063.37	2130.21	2319.12	2183.39	2147.58	2345.45	2088.13	2257.95	2191.86	2225.95	2069.76	2181.34	1941.31	2135.65	2111.94	2286.51	1916.62	2052.11	1985.6
2.972000	2237.72	2238.91	2132.88	2164.12	2127.59	2221.76	2163.73	2013.88	2079.72	2119.32	2102.61	2120.97	2135	2135.63	2334.15	2206.32	2017.59	2147.79	2049.06	2046.42	2157.19	2159.28	2226.11	1975.84	2186.08	2082.42	2201.08	2188.96	2146.28	2044.51	2070.97	2130.67	2324.46	2190.69	2146.2	2341.35	2091.03	2257.84	2197.33	2224.49	2068.23	2187.05	1943.55	2134.55	2115.69	2287.89	1921.06	2054.48	1986.32
3.467000	2242.89	2240.44	2136.93	2162.82	2131.03	2223.02	2163.99	2014.32	2081.65	2123.05	2102.94	2119.25	2134.64	2138.74	2334.61	2208.26	2019	2151.7	2046.29	2049.65	2156.95	2162.12	2232.48	1975.99	2184.83	2085.17	2206.06	2190.7	2142.68	2042.99	2071.57	2135.5	2327.2	2188.22	2155.06	2342.13	2091.15	2264.82	2193.5	2226.59	2070.41	2185.21	1944.87	2134.79	2118.01	2283.84	1921.95	2055.78	1991.74
3.962000	2242.98	2239.08	2137.7	2162.71	2133.15	2222.74	2163.18	2017.28	2081.48	2117.26	2108.54	2123.67	2139.18	2144.49	2333.46	2209.69	2023.71	2153.56	2050.06	2047.25	2161.88	2165.44	2223.62	1978	2186.83	2089.74	2203.49	2191.46	2144.47	2041.49	2068.12	2138.52	2334.86	2198.21	2154.23	2348.34	2095.32	2263.39	2198.78	2228.88	2070.54	2189.55	1944.39	2139.87	2116.11	2284.89	1921.84	2054.59	1991.37
4.457000	2243.84	2246.76	2135.92	2166.56	2134.51	2228	2160.95	2016.32	2081.36	2124.78	2104.84	2127.86	2141.87	2148	2339.21	2215.19	2022.75	2156.17	2046.56	2053.26	2160.69	2163.93	2231.5	1974.6	2191.48	2089.89	2211.76	2195.95	2145.71	2043.63	2069.97	2137.78	2335.81	2196.28	2153.52	2356.15	2096.04	2270.21	2202.37	2233.15	2068.94	2185.45	1945.67	2141.8	2123.05	2294.82	1922.56	2061.12	1994.37
4.953000	2245.46	2242	2139.33	2167.07	2144.17	2229.15	2168.57	2013.2	2087.97	2124.56	2110.2	2128.54	2149.82	2147.04	2339.25	2213.36	2023.29	2162.19	2052.48	2053.08	2167.48	2168.43	2233.67	1980.36	2196.44	2087.48	2214.17	2203	2148.31	2044.07	2071.99	2141.93	2344.85	2201.9	2157.4	2357.77	2099.8	2268.98	2206.95	2234.87	2072.64	2195.61	1950.06	2143.46	2122.8	2297.13	1926.42	2058.5	1994.93
5.448000	2247.93	2246.15	2141.11	2172.57	2135.34	2232.06	2168.8	2022.43	2085.81	2121.75	2113.41	2129.22	2142.37	2147.18	2341.03	2218.44	2023.39	2163.99	2050.88	2061.05	2168.91	2165.08	2232.27	1977.97	2188.42	2093.03	2212.1	2203.52	2148.2	2052.31	2070.87	2144.61	2344.21	2207.98	2157.43	2355.45	2091.32	2265.67	2207.81	2233.94	2070.01	2190.19	1945.99	2147.88	2124.88	2295.47	1927.88	2059.37	1990.92
5.943000	2251.5	2245.52	2140.08	2169.32	2137.27	2234.5	2167.68	2020.75	2086.76	2122.9	2109.92	2127.89	2142.93	2146.54	2347.04	2216.65	2022.42	2155.83	2056.1	2055.28	2168.93	2166.58	2231.31	1971.53	2192.77	2088.91	2213.05	2204.09	2142.4	2048.87	2074.93	2143.92	2346.82	2209.2	2160.1	2356.57	2097.2	2265.03	2207.23	2237.19	2075.61	2187.82	1948.04	2146.25	2118.26	2300.62	1923.82	2060.14	1993.9
6.438000	2249.45	2252.35	2140.8	2174.07	2140.05	2229.26	2173.13	2019.36	2092.09	2126.64	2112.98	2126.14	2146.64	2147.45	2342.63	2218.99	2024.06	2157.85	2053.5	2063.5	2171.2	2171.27	2230.54	1977.19	2198.57	2095.55	2214.31	2203.23	2150.69	2046.26	2073.75	2142.52	2347.92	2208.58	2164.18	2360.34	2100.91	2275.78	2211.88	2236.87	2071.33	2198.23	1949.74	2139.29	2121.41	2306.53	1928.8	2061.97	1998.17
6.933000	2256.01	2254.63	2146.85	2175.23	2149.91	2238	2177.26	2020.16	2092.43	2126	2117.47	2131.4	2150.16	2156	2346.71	2225.35	2027.94	2168.25	2054.54	2062.92	2179.33	2171.17	2242.17	1981.15	2200.1	2096.57	2218.63	2207.3	2153.7	2053.47	2075.11	2150.12	2354.85	2209.8	2160.44	2367.61	2102.14	2280.19	2212.81	2238.53	2074.03	2199.15	1946.88	2145.7	2125.3	2309.98	1933.62	2064.72	1996.3
7.429000	2253.85	2259.98	2149.23	2175.39	2145.51	2239.83	2172.03	2023.93	2095.48	2128.48	2118.03	2135.25	2145.01	2153.34	2348.63	2225.83	2025.4	2164.3	2053.51	2063.42	2174.43	2181.52	2240.2	1979.6	2197.11	2091.87	2217	2202.28	2148.04	2047.08	2072.55	2151.57	2350.56	2208.39	2162.71	2367.4	2102.56	2275.86	2211.69	2239.7	2070.69	2196.93	1949.56	2146.24	2125.82	2304.64	1931.99	2065.54	1998.38
7.924000	2257.69	2252.93	2140.07	2173.22	2144.14	2238.4	2179.21	2019.5	2089.14	2126.48	2116.04	2127.58	2145.75	2152.86	2344.5	2219.94	2021.67	2163.95	2056	2057.48	2173.75	2174.26	2236.56	1982.78	2203.21	2090.05	2216.15	2206.1	2146.64	2052.99	2079.97	2147.11	2351.3	2210.95	2166.81	2364.37	2103.48	2270.86	2214.06	2240.1	2074.65	2199.9	1948.58	2150.69	2130.27	2302.08	1931.51	2060.85	1993.93
8.419000	2261.07	2258.97	2146.5	2175.38	2145.74	2235.02	2173.6	2023.07	2088.9	2126.16	2114.32	2131.98	2148.12	2154.65	2350.67	2225.31	2023.04	2167.33	2059.56	2062.72	2170.39	2176.25	2238.23	1983.71	2201.67	2092.18	2215.74	2206.65	2146.39	2053.6	2076.03	2146.35	2351.24	2208.9	2161.05	2366.13	2104.49	2275.12	2223.65	2239.84	2072.13	2199.3	1947.62	2148.07	2128.62	2305.12	1932.25	2063.96	1995.73
8.914000	2258.36	2259.43	2151.19	2175.89	2149.83	2241	2185.19	2020.4	2094.45	2130.1	2118.26	2141.92	2156.95	2158.86	2352.2	2223.45	2030.32	2174.47	2059.16	2061.19	2178.62	2182.28	2238.45	1982.16	2198	2095.76	2217.46	2208.45	2145.64	2051.22	2078.89	2150.94	2356.87	2216.75	2166	2372.26	2102.72	2272.49	2211.08	2243.02	2071.27	2201.19	1951.13	2153.51	2132.55	2304.17	1936.47	2062.75	1997.49
9.409000	2257.64	2264.51	2145.25	2175.8	2148.78	2247.78	2180.01	2023.91	2092.71	2127.6	2119.9	2137.12	2149.31	2157.55	2350.9	2230.82	2025.82	2176.32	2060.24	2067.46	2174.3	2176.92	2241.46	1984.81	2199.46	2095.53	2218.89	2210.49	2150.78	2054.88	2080.97	2149.5	2356.3	2212.94	2167.84	2366.54	2101.72	2279.32	2221.57	2245.99	2067.59	2203.69	1951.3	2153.01	2128.47	2307.29	1932.44	2064.89	1996.07
9.905000	2259.78	2260.02	2142.8	2178.84	2152.94	2246.83	2177.47	2018.34	2095.14	2130.95	2120.67	2135.51	2150.93	2156.64	2355.18	2232.39	2022.84	2174.63	2059	2068.23	2173.46	2175.06	2241.02	1978.66	2202.25	2100	2220.89	2212.59	2151.8	2059.26	2079.55	2156.02	2356.04	2212.22	2163.85	2371.12	2107.76	2282.71	2223.17	2245.22	2073.89	2202.59	1950.57	2151.71	2129.55	2309.12	1934.37	2066.44	2005.24
10.400000	2260.67	2269.49	2151.04	2179.94	2147.75	2249.72	2182	2028.35	2093.53	2135.02	2118.78	2137.33	2153.69	2155.61	2360.09	2233.74	2032.45	2169.04	2063.2	2067.19	2185.85	2177.86	2243.46	1981.23	2204.67	2096.89	2222.95	2213.59	2148.04	2056.57	2086.49	2150	2365.3	2217.82	2174.34	2375.64	2111.62	2282.93	2222.38	2251.83	2074.17	2206.26	1953.04	2156.79	2134.71	2310.74	1936.64	2068.33	2003.24
10.895000	2264.12	2266	2153.03	2183.84	2154.35	2255.15	2183.34	2026.91	2100.21	2135.95	2121.96	2142.07	2154.16	2158.76	2355.2	2233.89	2024.48	2173.44	2065.28	2071.73	2181.65	2180.08	2241.52	1980.76	2204.39	2095.71	2222.05	2212.64	2148.9	2057.6	2082.64	2158.09	2359.23	2215.19	2170.65	2373.87	2113.27	2281.75	2224.11	2248.3	2072.18	2203.54	1948.24	2157.1	2133.84	2312.36	1937.11	2068.02	2000.54
11.390000	2269.99	2267.44	2155.35	2184.96	2155.26	2247.38	2188.84	2025.33	2101.64	2138.75	2118.61	2146.73	2151.58	2157.73	2362.78	2235.5	2031.06	2171.59	2066.95	2068.28	2182.4	2183.49	2250.15	1985.81	2206.55	2099.43	2224.56	2214.95	2154.62	2057.84	2080.86	2157.73	2360.58	2216.43	2172.38	2376.93	2112.16	2288.54	2223.92	2248.13	2080.91	2206.76	1952.59	2157.16	2137.63	2321.35	1939.23	2075.06	1999.58
11.885000	2263.36	2265.58	2151.84	2182.93	2149.52	2250.74	2185.18	2028.42	2098.44	2135.49	2125.15	2143.49	2157.36	2160.69	2354.18	2237.11	2028.95	2176.2	2061.31	2069.43	2184.5	2182.5	2245.43	1986.97	2202.54	2101.74	2221.32	2217.59	2150.67	2058.54	2087.9	2157.61	2355.2	2221.89	2169.59	2372.89	2112.02	2276.84	2221.87	2249.16	2071	2204.54	1952.12	2158.23	2135.34	2313.12	1938.77	2072.89	2004.43
12.381000	2269.2	2269.07	2153.38	2182.95	2152.89	2252.59	2182.35	2023.93	2099.25	2139.2	2120.08	2138.27	2157.51	2158.02	2355.35	2237.63	2029.51	2171.85	2059.75	2064.8	2180.2	2184.21	2244.46	1982.73	2207.15	2099.13	2225.9	2217	2152.97	2056.19	2087.36	2156.92	2355.77	2215.18	2177.6	2374.63	2114.62	2282.75	2227.89	2249.4	2068.69	2209.43	1949.61	2153	2139.22	2314.86	1940.68	2071.64	2003.76
12.876000	2267.34	2271.12	2159.3	2184.48	2155.85	2255.82	2186.39	2026.39	2101.52	2139.96	2122.37	2140.42	2155.97	2157.9	2355.02	2237.9	2028.71	2173.05	2067.32	2070.67	2183.73	2185.1	2247.33	1987.37	2207.49	2099.94	2224.11	2209.06	2157.56	2057.6	2081.64	2158.73	2362.6	2217.19	2174.11	2377.99	2114.98	2283.59	2229.38	2255.65	2075.47	2208.07	1947.88	2158.24	2140.72	2315.73	1939.64	2070.3	2004.97
13.371000	2267.35	2265.66	2153.11	2185.28	2156.06	2247.98	2187.52	2029.48	2101.36	2140.05	2122.48	2146.37	2155.79	2159.63	2366.19	2236.57	2027.77	2177.32	2067.17	2073.84	2186.69	2185.14	2240.83	1988.33	2208.55	2102.88	2230.11	2217.24	2151.12	2059.88	2084.34	2157.31	2366.3	2219.29	2176.04	2376.8	2109.7	2284.02	2223.82	2257.51	2071.75	2209	1950.18	2159.75	2136.54	2317.48	1941.31	2072.78	2004.38
13.866000	2269.13	2270.96	2153.7	2185.52	2154.73	2252.29	2189.55	2026.7	2102.85	2141.08	2127.53	2138.1	2157.72	2167.79	2362.93	2243.18	2032.68	2178.47	2062.88	2066.14	2188.79	2180.14	2247.27	1988.82	2205.26	2101.32	2222.21	2218.96	2152.28	2061.84	2087.43	2161.38	2366.09	2218.43	2177.58	2381.24	2115.41	2287.26	2233.19	2256.77	2072.59	2210.96	1952.61	2160.06	2136.48	2319.36	1941.04	2075.7	2003.64
14.361000	2267.66	2271.79	2157.08	2192.64	2160.96	2257.87	2191.3	2026.84	2102.63	2140.03	2127.39	2141.21	2158.83	2162.95	2358.44	2236.24	2024.94	2175.07	2065.98	2075.79	2184.83	2187.74	2244.17	1985.89	2207.35	2103.34	2227.26	2218.31	2152.34	2061.95	2084.89	2161.58	2372.65	2223.27	2175.65	2385.55	2112.57	2284.89	2227.32	2256.44	2076.51	2211.74	1951.1	2160.22	2141.34	2318.54	1944.42	2075.12	2005
14.857000	2273.6	2272.57	2160.38	2185.12	2152.89	2256.64	2190.78	2025.65	2098.08	2140.98	2125.78	2143.14	2162.8	2162.93	2361.63	2236.65	2027.05	2180.37	2068.44	2069.67	2189.6	2182.76	2250.38	1983.68	2210.2	2099.88	2228.47	2216.58	2150.24	2060.03	2087.62	2162.89	2360.93	2219.54	2175.39	2380.51	2112.21	2290.12	2234.99	2255.92	2074.31	2214.27	1957.12	2159.58	2139.14	2324.26	1941.93	2075.93	2002.3
15.352000	2271.81	2271.8	2157.93	2187.4	2158.71	2255.82	2188.47	2033.21	2103.9	2139.76	2128.68	2141.67	2158.2	2165.84	2363.08	2239.19	2029.15	2178.31	2071.44	2067.91	2187.54	2183.68	2251.64	1982.46	2207.08	2103.03	2229.29	2217.04	2149.37	2062.33	2088.47	2165.22	2363.16	2222.42	2181.41	2380.14	2114.11	2289.56	2229.7	2256.5	2077.02	2212.03	1952.58	2166.29	2145.51	2322.84	1941.88	2080.36	2004.3
15.847000	2268.89	2274.19	2158.43	2183.98	2159.42	2262.07	2190.8	2030.38	2100.28	2143.17	2129.45	2151.93	2159.06	2169.76	2367.78	2241.58	2030.91	2181.87	2070.95	2071.94	2185.73	2187.54	2251.11	1987.77	2214.26	2105.27	2230.7	2222.68	2148.6	2059.84	2088.16	2160.65	2370.4	2230.02	2183.92	2383.97	2118.91	2288.68	2232.44	2260.19	2076.9	2212.34	1950.39	2166.65	2146.32	2323.97	1944.36	2078.81	2001.25
16.341999	2281.61	2275.15	2164.17	2193.62	2160.2	2262.45	2194	2032.06	2101.61	2145.88	2126.68	2144.8	2160.13	2169.59	2365.56	2240.27	2025.02	2181.72	2068.08	2069.63	2189.87	2188.06	2255.97	1989.53	2213.87	2102.75	2236.93	2224.35	2150.04	2058.19	2088.44	2160.39	2369.96	2223.26	2181.17	2386.27	2119.94	2290.9	2233.91	2259.55	2080.41	2215.39	1955.25	2170.48	2147.4	2326.14	1945.23	2075.61	2005.05
16.837999	2277.89	2279.81	2163.83	2195.45	2155.38	2262.08	2195.24	2030	2106.71	2145.52	2131.27	2152.35	2159.46	2171.24	2372.73	2242.03	2034.15	2184.55	2072.4	2076.27	2193.96	2192.1	2255.73	1981.66	2213	2108.09	2233.85	2224.01	2152.55	2066.44	2090.06	2166.09	2371.28	2230.27	2178.62	2391.25	2116.19	2291.32	2239	2262.39	2076.23	2214.46	1953.43	2166.13	2142.18	2329.58	1943.65	2075.48	2004.22
17.333000	2276.29	2282.79	2163.66	2189.17	2164.94	2263.26	2193.33	2033.28	2105.96	2143.21	2132.93	2141.92	2153.5	2164.71	2370.78	2246.01	2030.2	2184.36	2068.43	2070.56	2194.01	2188.55	2255.65	1990.74	2212.63	2105.38	2236.13	2225.01	2150.25	2061.35	2089.56	2167.36	2370.9	2223.65	2184.02	2385.85	2119.69	2290.59	2233.02	2265.77	2078.56	2216.07	1953.98	2164.68	2146.45	2328.98	1945.9	2078.35	2005.51
17.827999	2277.19	2278.45	2159.89	2196.43	2157.47	2262.4	2194.13	2034.2	2110.96	2143.06	2128.7	2145.91	2154.92	2168.12	2368.43	2241.77	2031.77	2179.43	2072.91	2078.57	2195.24	2190.71	2258.04	1987.58	2212.26	2112.32	2234.14	2225.84	2150.11	2062.53	2092.44	2166.91	2373.35	2229.43	2182.34	2386.82	2121.36	2291.68	2236.47	2263.69	2076.75	2217.87	1952.44	2169.1	2146.53	2328.12	1944.73	2078.48	2004.05
18.323000	2275.3	2276.45	2159.98	2193.46	2160.49	2266.8	2192.83	2033.08	2103.14	2146.18	2133.78	2146.82	2163.67	2170.75	2373.46	2241.55	2033.77	2180.75	2072.29	2076.66	2197.48	2190.41	2262.42	1985.97	2213.93	2106.44	2238.18	2228.1	2155.16	2066.21	2087.82	2164.75	2372.88	2230.24	2185.84	2390.12	2123.55	2293.25	2237.69	2264.04	2075.25	2222.75	1956.13	2167.57	2148.99	2328.08	1942.82	2077.95	2009.57
18.818001	2280.3	2280.39	2162.3	2191.26	2164.37	2263.31	2194.86	2034.57	2108.25	2146.75	2132.93	2144.83	2160.74	2170.89	2372.25	2246.9	2033.21	2184.31	2073.93	2075.27	2196.93	2189.12	2262.3	1984.54	2217.4	2108.31	2239.32	2227.18	2152.83	2065.66	2091.13	2168.36	2375.77	2233.35	2184.2	2393.51	2119.75	2298.1	2232.2	2265.18	2079.37	2218.93	1956.61	2164.38	2150.55	2331.74	1948.47	2078.68	2009.35
19.313999	2283.62	2284.7	2170.63	2195.38	2164.64	2266.44	2202.24	2033.95	2109.57	2145.85	2135.57	2148.72	2163.2	2169.71	2372.41	2247.62	2034.98	2187.55	2078.08	2073.73	2198.51	2190.63	2255.42	1990.41	2219.16	2106.19	2235.39	2227.73	2157.02	2067.37	2099.23	2170.52	2372.89	2229.48	2188.57	2393.64	2126.7	2295.43	2243.31	2264.65	2078.55	2222.43	1954.56	2175.51	2150.36	2331.86	1948.11	2077.71	2007.67
19.809000	2280.9	2284.32	2169.89	2199.3	2164.98	2266.25	2198.55	2035.49	2109.09	2153.45	2132.53	2151.52	2161.11	2168.15	2376.12	2249.83	2032.67	2188.2	2078.06	2074.72	2194.61	2191.8	2258.09	1987.49	2216.84	2105.56	2238.02	2227.95	2151.7	2070.28	2097.47	2169.9	2377.66	2229.25	2186.01	2396.45	2124.1	2299.68	2240.56	2266.99	2078.09	2222.25	1957.19	2169.48	2150.31	2337.14	1946.79	2076.29	2008.88
20.304001	2287.89	2283.62	2167.63	2203.23	2162.94	2265.69	2194.49	2034.9	2111.34	2148.52	2136.23	2153.63	2162.33	2170	2382.22	2250.3	2031.75	2187.88	2080.15	2078.18	2197.32	2193.79	2258.76	1990.44	2211.65	2110.82	2241.57	2234.05	2156.78	2067.22	2094.43	2169.66	2382.11	2231.79	2190.42	2398.21	2126.02	2295.31	2241.58	2268.68	2084.44	2225.99	1958.23	2172.44	2149.5	2329.51	1947	2080.4	2014.2
20.799000	2279.62	2293.16	2168.98	2197.34	2168.7	2271.09	2204.68	2036.34	2109.14	2156.24	2137.26	2154.42	2162.49	2175.6	2375.23	2249.81	2027.71	2185.99	2073.51	2073.99	2200.2	2191.2	2265.52	1991.29	2217.64	2108.81	2241.38	2232.63	2157.18	2069.1	2092.68	2171.34	2385.36	2229.29	2188.25	2394.28	2125.31	2303.47	2240.23	2270.65	2079.68	2222.02	1957.73	2174.62	2148.57	2339.01	1946.09	2076.93	2009.39
21.294001	2289.69	2289.5	2173.52	2200.36	2167.41	2263.48	2199.08	2039.1	2113.89	2150.86	2134.35	2156.35	2164.32	2174.16	2380.52	2252.15	2033.86	2182.66	2078.85	2076.7	2200.3	2195.14	2267.11	1993.12	2219.47	2105.66	2243.09	2233.68	2160.44	2068.78	2095.8	2173.89	2387.28	2235.74	2194.8	2397.06	2121.22	2298.76	2246.46	2273.57	2082.99	2221.72	1955.18	2173.85	2152.8	2338.46	1945.15	2084	2012.97
21.790001	2281.24	2291.96	2173.81	2203.58	2169.85	2271.2	2201.02	2035.63	2108.71	2156.77	2141.45	2151.15	2164.91	2174.82	2385.19	2254.08	2033.93	2189.05	2078.71	2082.75	2204.37	2194.84	2259.93	1991.24	2221.67	2110.01	2241.95	2232.09	2159.13	2069.65	2093.62	2169.79	2385.82	2232.74	2194.34	2405.17	2126.47	2302.36	2240.23	2273.64	2081.33	2226.16	1956.14	2171.68	2155.86	2336.97	1948.12	2085.84	2014.27
22.285000	2284.67	2289.57	2176.5	2203.6	2174.68	2274.04	2201.79	2038.37	2113.33	2158.4	2142.95	2158.63	2166.73	2180.08	2381.99	2253	2038.5	2190.71	2077.95	2077.84	2202.18	2196.71	2265.69	1990.01	2223.43	2116.06	2247.49	2233.44	2161.22	2069.23	2096.58	2177.86	2385.91	2241	2191.16	2400.58	2134.13	2305.99	2249.49	2276.18	2084.64	2224.68	1957.92	2177.88	2152.75	2346.28	1951.64	2083.7	2014.03
22.780001	2293.25	2290.7	2171.34	2203.75	2173.66	2280.43	2206.94	2042.88	2116.03	2153.97	2138.11	2157.5	2169.8	2181.07	2391.3	2256.9	2038.73	2189.35	2081.93	2080.75	2210.36	2200.36	2265.17	1996.16	2226.89	2108.53	2244.47	2235.87	2160.83	2071.14	2098.15	2175.72	2379.81	2240.39	2196.39	2404.68	2129.11	2305.72	2247.88	2279.13	2080.47	2228.25	1959.7	2175.9	2153.58	2343.43	1950.62	2079.93	2012.19
23.275000	2295.78	2292.71	2178.45	2204.91	2172.77	2268.98	2205.88	2038.33	2115.52	2152.5	2141.62	2164.72	2172.55	2180.67	2386.47	2256.07	2036.34	2194.76	2079.03	2077.3	2208.1	2197.7	2270.86	1993.1	2224.02	2110.15	2242.54	2238.53	2154.22	2072.29	2100.32	2175.93	2380.33	2234.02	2192.59	2404.17	2128.09	2306.79	2246.16	2275.15	2082.69	2227.26	1954.24	2176.71	2155.61	2341.2	1952.58	2083.52	2011.51
23.770000	2292.5	2288.98	2172.09	2204.36	2169.98	2277.55	2200.62	2039.39	2117.5	2158.61	2144.07	2156.04	2167.92	2179.36	2384.3	2254.54	2034.6	2190.51	2079.78	2078.61	2201.95	2200.87	2267.43	1990.23	2222.23	2109.38	2249.61	2240.44	2160.93	2072.41	2099.48	2173.48	2382.53	2237.77	2198.32	2401.21	2130.67	2303.54	2246.09	2282.56	2079.6	2226.41	1956.6	2179.86	2154.85	2343.86	1956.52	2087.34	2014.61
24.266001	2292.08	2290.69	2171.79	2203.77	2175.28	2276.37	2204.72	2039.81	2114.74	2156.12	2140.03	2154.94	2163.95	2176.94	2385.57	2250.88	2034.74	2191	2081.09	2078.35	2205.48	2198.22	2267.59	1990.47	2224.1	2110.97	2245.56	2239.95	2155.48	2072.21	2096.59	2176.23	2386.49	2235.75	2196.45	2403.97	2129.39	2309.13	2243.79	2277.67	2081.4	2227.36	1957.58	2175.93	2156.83	2346.58	1955.02	2084.41	2015.31
24.761000	2293.82	2291.78	2176	2207.86	2169.1	2277.5	2210.76	2041.27	2114.81	2159.9	2136.24	2155.85	2170.03	2176.17	2382.17	2256.16	2037.17	2193.76	2078.32	2079.82	2205.82	2197.47	2268.91	1992.77	2220.86	2117.52	2247.44	2234.6	2162.02	2074.76	2100.45	2175.82	2383.9	2243.66	2200.51	2400.04	2129.81	2310.3	2247.09	2276.96	2077.66	2228.8	1957.63	2175.58	2160.47	2338.91	1949.69	2081.77	2014.01
25.256001	2295.08	2293.61	2178.6	2207.92	2175.9	2278.21	2205.67	2040.74	2117.12	2159.65	2142.01	2160.96	2172.27	2176.98	2384.43	2257.5	2040.65	2193.85	2081.7	2082.84	2207.78	2200.64	2268.2	1992.37	2225.58	2113.17	2247.75	2239.81	2160.53	2073.39	2104.08	2178.71	2383.23	2240.81	2195.33	2405.13	2131.98	2308.04	2251.67	2276.59	2078.08	2234.32	1957.09	2178.2	2158.29	2344.48	1954.76	2087.92	2013.32
25.750999	2297.91	2294.25	2181.46	2208.04	2172.61	2280.81	2208.6	2037.86	2116.28	2157.33	2142.44	2159.75	2164.57	2177.03	2391.85	2262.23	2037.35	2193.65	2086.48	2083.54	2207.09	2202.16	2267.15	1992.7	2224.78	2111.95	2251.04	2234.07	2159.11	2073.68	2097.03	2176.58	2380.98	2235.77	2199.41	2397.53	2131.11	2304.46	2244.51	2280.08	2078.69	2227.75	1958.73	2174.91	2165.02	2345.41	1954.36	2086.38	2011.52
26.246000	2295.67	2298.5	2181.57	2206.96	2172.77	2274.61	2210.32	2038.09	2119.63	2160	2145.97	2159.35	2167.14	2177.59	2390.32	2261.76	2037.95	2195.89	2079.82	2077.84	2207.61	2200.03	2268.38	1992.63	2225.91	2111.06	2246.45	2242	2157.38	2073.28	2101.35	2178.47	2384.13	2243.45	2197.32	2402.42	2136.51	2307.95	2251.23	2279.72	2078.54	2230.89	1956.88	2178.31	2160.85	2345.36	1952.51	2082.15	2012.59
26.742001	2295.49	2299.01	2184.66	2212.16	2176.61	2284.65	2206.71	2041.67	2117.9	2157.45	2145.18	2157.53	2174.12	2185.87	2387.1	2260.06	2043.89	2197	2086.57	2084.61	2209.62	2197.56	2268.38	1995.7	2225.8	2110.89	2248.15	2242.42	2162.75	2078.87	2100.96	2178.78	2392.11	2246.57	2201.91	2404.54	2132.41	2315.61	2252.27	2284.88	2081.22	2233.61	1958.76	2177.62	2164.33	2349.09	1955.77	2089.79	2016.09
27.237000	2300.77	2300.95	2183.18	2214.03	2173.64	2284.85	2210.22	2039.39	2117.19	2158.84	2143.62	2159.89	2171.88	2179.31	2393.21	2265.08	2034.89	2197.19	2084.13	2085.85	2209.86	2203.07	2269.51	1997.37	2235.56	2119.05	2253.92	2238.15	2157.89	2076.27	2103.14	2180.86	2389.16	2240.51	2200.06	2409.84	2133.11	2308.36	2255.33	2282.81	2080.91	2233.42	1958.11	2181.89	2162.46	2353.26	1951.32	2085.45	2015.5
27.732000	2303.54	2301.03	2180.37	2214.86	2176.35	2279.43	2212.82	2046.12	2121.17	2159.95	2144.86	2163.58	2173.59	2182.75	2390.83	2259.67	2034.71	2201.69	2087.95	2087.61	2210.08	2203.47	2272.41	1997.6	2230.04	2115.06	2254.59	2246.78	2159.94	2079.77	2101.04	2183.25	2390.29	2245.13	2205.47	2415.98	2132.9	2316.64	2255.65	2285.77	2083.56	2232.87	1960.4	2181.91	2169.76	2352.33	1957.15	2086.03	2011.31
28.226999	2298.12	2303.37	2178.26	2211.25	2177.27	2283.74	2209.6	2041.74	2114.84	2162.25	2148.38	2161.81	2172.1	2180.69	2401.55	2267.08	2038.32	2198.72	2087.09	2082.27	2209.26	2204.54	2277.35	1996.59	2233.82	2114.76	2252.67	2242.45	2161.38	2079.27	2102.91	2184.26	2393.65	2246.94	2202.38	2415.37	2135.78	2318.45	2249.17	2283.37	2081.5	2231.87	1959.81	2187.72	2161.55	2350.79	1957.26	2087.58	2017.11
28.723000	2304.87	2305.38	2183.36	2216.05	2175.31	2282.05	2207.56	2043.16	2120.31	2162.53	2142.7	2162.5	2171.26	2185.72	2399.57	2265.47	2037.79	2200.13	2089.15	2087.3	2210.83	2203.95	2270.55	1997.94	2235.16	2116.73	2252.63	2242.53	2162.27	2079.67	2103.62	2185.51	2392.29	2244.82	2209.31	2408.48	2139.85	2314.33	2258.37	2285.45	2080.14	2236.54	1958.42	2182.8	2168.04	2354.55	1957.37	2090.11	2016.37
29.218000	2302.65	2305.39	2175.9	2215.31	2177.98	2286.39	2207.24	2044.93	2121.6	2162.94	2148.79	2162.65	2175.73	2183.97	2397.63	2262.35	2039.78	2202.33	2088.99	2084.9	2215.1	2202.37	2279.44	1996.29	2235.17	2121.53	2249.67	2246.77	2163.45	2080.98	2110.7	2190	2401.27	2250.04	2208.17	2418.25	2140.34	2315.16	2256.57	2288.04	2085.5	2229.92	1960.43	2185.94	2165.41	2358.59	1958.64	2094.59	2014.64
29.712999	2305.98	2302.88	2181.54	2216.24	2178.17	2285.61	2209.6	2042.12	2118	2163.44	2146.99	2167.77	2171.53	2184.58	2396.24	2265.19	2041.05	2200.58	2085.63	2085.04	2213.75	2207.68	2275.59	1995.79	2237.64	2119.13	2257.08	2243.54	2159.33	2078.81	2105.54	2183.43	2398.18	2250.82	2204.94	2413.6	2136.57	2313.07	2251.3	2287	2088.28	2240.5	1968.5	2189.48	2170.95	2357.03	1961.86	2088.33	2020.05
30.208000	2311.8	2307.49	2183.87	2215.57	2176.17	2288.96	2209.12	2041.32	2124.3	2164.62	2150.2	2160.86	2176.24	2183.17	2401.31	2271.23	2039.78	2203.12	2088.53	2081.48	2212.08	2208.94	2280.1	1995.07	2239.99	2116.39	2261.18	2246.57	2167.01	2077.1	2105.43	2184.94	2395.44	2245.79	2207.3	2416.24	2140.1	2314.91	2255.37	2291.9	2081.55	2235.28	1960.63	2182.26	2166.15	2356.02	1956.28	2088.54	2014.6
30.702999	2304.29	2307.58	2183.57	2218.75	2176.84	2287.04	2210.58	2047.05	2122.39	2163.29	2152.64	2165.97	2174.16	2185.42	2403.19	2268.43	2040.2	2206.62	2090.37	2090.88	2216.97	2208.46	2279.71	1999.84	2236.4	2119.61	2264.25	2247.09	2162.47	2082.62	2109.7	2183.57	2397.8	2250.42	2210.8	2419.84	2137.63	2322.58	2258.71	2294.38	2083.83	2236.47	1963.06	2185.2	2167.48	2354.69	1967.09	2089.79	2021.19
31.198999	2305.86	2311.61	2185.7	2216.29	2175.28	2289.39	2219.8	2049.21	2126.9	2165.99	2147.98	2166.62	2175.18	2188.69	2400.55	2271.54	2041.61	2200.84	2091.46	2091.15	2216.69	2209.82	2274.07	1999.85	2242.28	2124.28	2257.71	2248.61	2166.46	2076.31	2107.23	2189.13	2400.52	2247.46	2208.12	2419.87	2141.39	2319.18	2257.6	2293.96	2084.54	2239.91	1961.83	2187.06	2165.36	2358.58	1961.93	2092.88	2018.56
31.694000	2313.08	2312.4	2186.85	2214.8	2182.29	2287.77	2214.24	2045.86	2116.03	2163.37	2148.19	2165.29	2178.92	2181.2	2402.06	2268.28	2035.11	2200.59	2090.81	2086.14	2216.58	2206.01	2280.66	1997.84	2231.47	2118.85	2260.11	2241.69	2160.45	2079.21	2105.52	2188.35	2401.19	2249.72	2210.46	2412.74	2147.39	2319.52	2259.92	2290.67	2083.62	2238.96	1964.18	2187.37	2171.86	2359.42	1958.96	2091.56	2019.53
32.188999	2308.12	2310.07	2189.77	2217.32	2180.81	2291.92	2215.42	2046.55	2125.57	2163.13	2149.66	2168.75	2174.92	2189.26	2406.54	2267.6	2039.45	2200.62	2089.98	2087.19	2218.62	2205.84	2280.94	1995.42	2234.86	2116.28	2260.43	2249.93	2161.42	2080.61	2110.48	2189.38	2400.95	2247.11	2209.33	2420.37	2139.99	2322.69	2261.88	2288.09	2081.89	2247.3	1962.48	2189.47	2172.88	2364.87	1958.91	2092.99	2016.35
32.683998	2313.04	2315.27	2193.42	2221.16	2181.84	2296.6	2213.58	2048.16	2123.69	2166.87	2149.61	2166.85	2174.84	2187.55	2400.79	2269.01	2040.05	2204.1	2094.24	2087.85	2221.4	2210.66	2279.91	2002.86	2238.01	2123.03	2262.72	2251.6	2164.98	2081.84	2104.8	2194.68	2399.43	2254.04	2214.31	2416.8	2138.54	2322.24	2264.49	2297.31	2084.57	2236.47	1964.73	2186.47	2168.63	2363.97	1960.97	2092.3	2019.49
33.179001	2306.4	2312.34	2187.15	2221.07	2182.33	2288.39	2210.31	2045.62	2124.56	2169.08	2155.46	2172.75	2173.71	2187.64	2407.88	2270.49	2041.57	2204.88	2090.67	2087.86	2217.81	2206.02	2279.22	2003.41	2236.05	2121.49	2263.09	2251.77	2166.99	2079.84	2107.32	2189.31	2401.72	2250.49	2210.66	2425.92	2142.68	2316.75	2267.82	2294.13	2079.52	2238.21	1962.09	2186.41	2171.28	2363.46	1964.81	2092	2021.57
33.674999	2310.94	2313.28	2188.91	2221.59	2185.38	2289.03	2212.47	2050.15	2123.39	2167.72	2149.67	2167.65	2181.7	2189.79	2407.28	2269.92	2040	2209.51	2091.41	2089.83	2221.62	2211.31	2280.89	2000.64	2237.61	2120.86	2261	2252.04	2165.98	2081.01	2105.24	2188.84	2396.5	2251.71	2212.83	2418.72	2147.3	2326.59	2266.52	2294.19	2084.86	2244.69	1962	2192.58	2177.32	2364.63	1962.93	2094.35	2018.03
34.169998	2311.8	2313.01	2187.88	2216.45	2182.62	2297.01	2220.9	2045.8	2124.05	2169.14	2152.41	2170.92	2173.53	2189.18	2402.15	2270.09	2045.29	2207.71	2090.85	2089.21	2221.39	2210.28	2281.77	1996.1	2238.56	2124.18	2259.09	2250.44	2161.62	2083.88	2106.57	2192.11	2403.53	2249.74	2212.3	2424.7	2144.92	2320	2259.77	2297.77	2077.28	2238.53	1962.5	2185.29	2174.71	2358.03	1961.84	2095.56	2017.43
34.665001	2318.07	2309.52	2189.69	2222.45	2179.86	2295.94	2217.75	2045.72	2125.14	2171.69	2156.52	2173.17	2177.06	2187.94	2408.85	2272.38	2041.2	2209.13	2093.52	2091.12	2218.21	2210.86	2282.41	1995.71	2238.87	2121.33	2257.78	2251.24	2166.59	2080.99	2106.32	2192.02	2400.72	2249.54	2212.32	2426.83	2142.11	2325.34	2258.35	2297.28	2082.95	2246.34	1960.91	2187.02	2175.71	2368.22	1962.58	2092.93	2016.79
35.160000	2312.82	2318.57	2191.11	2220.99	2186.01	2294.73	2215.68	2043.53	2122.77	2168.53	2146.65	2166.55	2175.43	2189.86	2406.83	2276.43	2041.39	2206.89	2092.78	2091.14	2228.09	2211.06	2288.47	2002.77	2248.14	2124.37	2267.16	2257.59	2165.47	2085.38	2110.84	2192.73	2404.93	2254.25	2213.37	2430.36	2142.1	2325.56	2268.1	2294.47	2083.76	2242.58	1961.46	2190.52	2174.77	2361.34	1959.34	2093.02	2020.91
35.654999	2311.8	2315.25	2183.68	2222.13	2180.81	2296.71	2221.29	2048.49	2125.78	2169.12	2151.98	2177.82	2176.68	2192.11	2405.71	2271.43	2037.89	2209.12	2089.03	2095.55	2221.22	2210.58	2285.31	2000.09	2239.62	2123.42	2264.22	2252.49	2163.69	2078.92	2109.82	2195.15	2401.29	2253.3	2214.5	2422.9	2142.54	2327.11	2262.41	2301.06	2087.16	2245.42	1964.01	2195.73	2178.2	2367.79	1963.49	2092.78	2017.96
36.151001	2315.88	2313.47	2189.14	2224.9	2182.94	2300.85	2217.63	2050.54	2125.63	2168.46	2152.95	2173.43	2175.2	2193.9	2409.16	2274.39	2042.3	2202.13	2090.92	2092.49	2221.92	2212.99	2282.99	2001.61	2244.86	2122.11	2267.18	2256.44	2167.58	2082.36	2109.44	2193.39	2403.59	2253.78	2218.71	2422.48	2143.65	2327.33	2268.79	2297.02	2081.16	2247.22	1961.58	2194.33	2176.91	2365.28	1963.04	2093.11	2024.45
36.646000	2309.82	2315.42	2195.08	2222.59	2186.77	2296.59	2219.53	2052.06	2124.67	2165.69	2155.02	2171.73	2178.11	2193.58	2402.66	2270.58	2045.35	2208.92	2092.19	2087.45	2215.22	2212.98	2286.25	1998.28	2239.55	2118.77	2268.13	2257.31	2167.99	2083.29	2108.94	2191.06	2404.55	2255.39	2215.09	2422.82	2146.92	2331.22	2263.19	2298.01	2083.33	2247.42	1962.39	2188.92	2175.14	2361.56	1963.91	2091.41	2022.4
37.140999	2307.04	2318.21	2188.05	2224.59	2184.73	2298.19	2217.11	2047.25	2123.41	2170.77	2153.82	2172.65	2181.39	2187.57	2405.29	2274.69	2043.1	2209.86	2093.44	2090.02	2220.4	2210.68	2289.47	1999.19	2244.8	2122.76	2261.71	2254.45	2167.77	2085.61	2104.77	2196.69	2400.69	2258.67	2218.35	2428.21	2140.31	2327.05	2265.09	2298.34	2084.24	2244.94	1962.16	2188.85	2177.54	2369.03	1963.99	2091.38	2018.56
37.636002	2320.13	2315.31	2194.28	2222.97	2189.95	2294.25	2222.19	2048.79	2125.85	2171.56	2157.17	2173.26	2182.38	2192.78	2411.19	2284.1	2046.63	2214.2	2096.16	2093.64	2222.39	2214.22	2282.92	1998.84	2244.28	2120.91	2267.1	2257.79	2168.7	2083.42	2112.43	2195.19	2405.42	2259.76	2217.38	2423.86	2150.2	2329.87	2265.09	2307.49	2083.82	2247.49	1962.41	2199.16	2180.26	2367.9	1963.93	2097.41	2018.54
38.131001	2320.19	2320.88	2188.98	2226.16	2191.6	2295.87	2224.97	2048.16	2129.35	2178.32	2151.25	2171.95	2185.38	2198.33	2415.24	2277.14	2045.69	2210.07	2096.2	2097.07	2222.53	2212.48	2289.65	2001.68	2247.5	2129.59	2266.29	2259.73	2168.83	2084.7	2113.3	2193.7	2412.22	2263.21	2222.58	2429.47	2147.34	2338.83	2261.82	2305.62	2088.15	2247.46	1963.2	2195.63	2177.93	2371.14	1963.56	2099.11	2019.67
38.626999	2320.6	2326.63	2193.28	2225.93	2190.05	2296.17	2223.33	2054.44	2130.63	2175.23	2158.93	2176.62	2181.98	2198.33	2415.96	2281.1	2044.15	2210.77	2094.18	2094.01	2223.02	2213.27	2288.87	2005.74	2245.43	2131.56	2271.22	2262.21	2175.07	2080.68	2109.67	2197.75	2409.92	2260.89	2222.31	2432.66	2148.47	2331.46	2268.31	2305.97	2086.94	2248.49	1967	2198.91	2181.48	2375.47	1960.97	2093.01	2021.76
39.122002	2321.35	2317.24	2197.23	2230.25	2187.72	2300.47	2222.22	2052.29	2126.29	2174.3	2159.22	2172.81	2182.51	2196.81	2415.06	2277.11	2046.65	2218.12	2097.99	2092.33	2227.04	2220.61	2291.42	2003.87	2249.91	2127.49	2269.39	2256.95	2172.53	2085.84	2108.82	2200.1	2413.78	2260.12	2221.07	2432.78	2149.08	2335.52	2271.56	2305.51	2088.74	2251.17	1963.62	2198.95	2188.52	2373.97	1961.71	2096.33	2021.43
39.617001	2316.41	2321.83	2194	2230.34	2188.13	2301.35	2228.87	2052.15	2129.37	2169.81	2156.34	2178.94	2185.64	2194.23	2416.46	2283.33	2046.06	2218.63	2093.22	2096.66	2221.99	2214.22	2291.5	2003.72	2247.68	2125.42	2270.91	2262.94	2162.95	2089	2111.12	2205.38	2408.93	2255.82	2222.44	2434.75	2148.24	2334.9	2270.79	2304.51	2087.92	2249.3	1964.48	2198.65	2182.51	2377.69	1964.43	2097.98	2023.37
40.112000	2317.21	2321.74	2195.87	2227.38	2185.48	2300.78	2219.18	2049.4	2127.11	2173.59	2154.11	2171.62	2178.9	2202.24	2417.04	2277.81	2040.38	2215.28	2094.51	2097.58	2220.62	2214.88	2290.67	2004.25	2248.69	2123.21	2270.57	2261.23	2168.71	2086.91	2113.12	2198.6	2409.44	2263.47	2223.61	2429.59	2151.66	2338.13	2267.51	2304.85	2085.3	2253.53	1963.3	2197.07	2186.23	2377.59	1964.25	2094.43	2021.28
40.606998	2319	2321.73	2201.59	2231.88	2186.7	2301.39	2224.17	2053.74	2131.37	2169.41	2154.55	2177.5	2185.21	2197.58	2416.23	2281.59	2042.33	2215.88	2098.37	2094.42	2227.07	2217.31	2287.67	2004.64	2246.94	2124.47	2273.04	2255.82	2163.41	2083.24	2110.92	2199.4	2411.4	2264.52	2219.24	2429.79	2151.76	2336.12	2267.88	2299.13	2087.43	2250.13	1964.55	2199.15	2183	2374.55	1966.36	2089.28	2021.22
41.103001	2321.32	2329.81	2198.76	2225.73	2184.87	2301.81	2219.1	2051.79	2122.7	2177.11	2157.31	2175.27	2174.24	2196.54	2412.43	2282.91	2043.73	2218.09	2094.85	2091.93	2223.82	2209.74	2289.71	2000.68	2244.54	2123.21	2268.46	2257.15	2165.25	2088.2	2112.55	2199.36	2406.74	2262.26	2222.43	2430.89	2146.76	2334.55	2269.9	2301.2	2085.2	2250.76	1966.55	2192.32	2179.04	2369.09	1967.46	2095.18	2020.3
41.598000	2319.17	2323.44	2193.42	2229.84	2188.46	2303.01	2220.81	2051.98	2126.81	2176.61	2156.91	2176.41	2185.05	2200.15	2407.23	2279.56	2043.17	2216.38	2095.51	2096.59	2226	2211.03	2289.43	1998.94	2251.64	2124.61	2273.45	2258.87	2164.71	2083.33	2115.27	2199.12	2412.55	2263.92	2227.14	2427.76	2148.19	2339.63	2271.93	2308.54	2082.2	2247.45	1963.6	2196.16	2180.1	2372.59	1960.14	2092.23	2024.7
42.092999	2321.52	2320.71	2198.27	2227.85	2189.78	2298.8	2222.29	2053.81	2129.17	2170.88	2163.39	2179.19	2179.55	2191.14	2414.75	2277.16	2045.36	2214.51	2095.58	2092.25	2226.19	2222.02	2292.9	2003.87	2246.81	2121.16	2270.66	2260.66	2165.58	2083.98	2111.92	2201.4	2411.42	2264.99	2224.36	2432.31	2148.7	2333.72	2268.83	2305.23	2081.76	2252.99	1964	2196.74	2180.22	2371.87	1963.29	2094.94	2021.87
42.588001	2316.35	2318.32	2195.97	2228.51	2184.25	2304.65	2220.28	2050.94	2131.14	2172.4	2157.08	2175.42	2182.41	2196.94	2413.43	2281.42	2045.51	2214.42	2095.34	2093.03	2228.27	2216.47	2289.06	2001.17	2247.43	2123.81	2273.9	2258.76	2165.93	2083.98	2111.62	2199.32	2407.16	2259.54	2227.83	2429.75	2151.96	2332.16	2273.24	2302.77	2088.08	2250.68	1964.83	2193.57	2180.21	2374.14	1966.89	2093.42	2022.8
43.083000	2312.51	2319.15	2196.37	2225.06	2189.68	2300.8	2224.01	2055.5	2129.36	2173.09	2159.64	2179.97	2185.07	2190.57	2411.99	2273.13	2045.1	2212.14	2095.14	2093.7	2225.47	2214.62	2292.73	2000.05	2247.8	2127.36	2266.16	2259.28	2166.93	2086.73	2113.13	2199.17	2406.56	2256.5	2221.47	2428.34	2152.01	2333.58	2278.37	2306.37	2084.7	2250.82	1965.88	2203.98	2183.77	2374.74	1966.88	2098.75	2021.35
43.578999	2322.37	2321.73	2196.37	2224.49	2189.91	2298.12	2223.41	2054.05	2125.47	2172.5	2161.14	2173.9	2183.55	2195.86	2410.82	2283.06	2041.69	2215.33	2095.08	2096.43	2227.29	2215.64	2286.62	2002.94	2248.19	2128.92	2272.44	2258.74	2166.37	2083.78	2112.75	2202.99	2410.4	2261.14	2225.44	2428.16	2151.88	2337.36	2276.85	2311.14	2090.01	2245.31	1965.97	2196.72	2182.12	2373.19	1966.77	2095.86	2023.04
44.074001	2324.54	2324.17	2198.67	2232.24	2192.89	2307.02	2223.48	2049	2131.98	2172.52	2158.39	2175.35	2180.58	2198.25	2413.75	2280.69	2043.98	2219.73	2094.57	2093.14	2227.62	2219.41	2293.67	2003.81	2246.59	2123.52	2274.6	2263.26	2167.22	2089.64	2113.62	2203.02	2409.09	2258.08	2221.53	2434.45	2154.4	2334.68	2274.84	2310.3	2087.93	2246.09	1963.05	2197.54	2188.63	2372.79	1966.55	2093.15	2020.3
44.569000	2322.55	2329.95	2201.7	2234.09	2192.71	2303.23	2224.18	2052.28	2128.54	2177.08	2159.44	2174.73	2179.43	2198.14	2413.46	2284.72	2048.71	2217.01	2099.12	2095.94	2226.34	2213.76	2291.69	2004.13	2248.47	2128.72	2275.39	2264.28	2169.2	2091.02	2114.6	2202.7	2410.69	2257.27	2224.74	2434.23	2147.43	2333.85	2274.98	2310.87	2086.69	2250.61	1965.35	2201.2	2183.63	2377.06	1966.59	2095.6	2023.35
45.063999	2328.73	2316.89	2198.15	2234.59	2190.13	2305.79	2224.8	2053.99	2125.72	2169.94	2157.29	2175.1	2183.92	2199.69	2415.65	2280.58	2042.45	2218.98	2099.5	2095.03	2226.01	2219.51	2288.89	2004.47	2251.72	2127.93	2270.69	2258.04	2167.7	2087.19	2111.95	2198.87	2411.37	2261.78	2228.02	2440.14	2149.02	2336.81	2271.46	2310.72	2088.8	2252.45	1965.17	2198.73	2183.89	2380.86	1966.68	2096.76	2021.19
45.560001	2321.23	2334.14	2199.87	2228.47	2189.73	2305.26	2228.08	2051.4	2131.92	2177.31	2155.72	2175.39	2183.37	2199.55	2421.78	2279.08	2050.34	2218.4	2102.83	2093.47	2231.66	2217.63	2295	2004.69	2254.78	2128.26	2279.97	2266.56	2172.13	2084.84	2114.8	2200.91	2412.87	2265.27	2225.07	2432.96	2147.19	2334.02	2279.45	2312.32	2087.28	2258.65	1968.94	2201.84	2186.06	2375.66	1965.27	2096.28	2022.79
46.055000	2321.91	2330.36	2200.4	2234.5	2192.41	2303.01	2228.29	2053.29	2133.04	2178.04	2161.32	2178.64	2184.51	2198.22	2421.63	2281.45	2045.25	2219.66	2100.71	2098.19	2227.5	2219.69	2294.16	2006.3	2250.08	2128.44	2273.38	2263.97	2168.53	2086.48	2108.62	2204.83	2414.19	2260.82	2226.58	2438.77	2145.36	2334.88	2271.64	2309.98	2090.98	2253.92	1963.37	2199.44	2187.06	2381.46	1966.52	2093.06	2025.27
46.549999	2321.08	2327.4	2198.1	2230.05	2193.25	2305.66	2232.52	2055.19	2132.82	2176.42	2160.3	2175.87	2187.66	2198.17	2422.26	2284.69	2045.7	2218.02	2096.98	2097.58	2230.87	2213.92	2296.15	2006.31	2255.73	2133.97	2274.48	2264.32	2166.71	2089.51	2113.43	2202.43	2410.33	2260.87	2222.24	2441.84	2149.76	2341.61	2275.91	2313.73	2086.35	2252.28	1966.25	2203.03	2188.55	2380.82	1965.7	2094.92	2025.05
47.044998	2320.6	2325.06	2198.45	2231.84	2190.45	2305.26	2226.66	2050.62	2131.11	2177.11	2154.13	2181.79	2188.52	2201.76	2421.54	2285.26	2044.12	2216.86	2096.63	2098.73	2229.26	2215.99	2294.61	2002.41	2255.53	2126.84	2274.2	2263.39	2171.6	2087.54	2111.49	2208.34	2421.07	2267.34	2226.59	2430.74	2147.65	2332.65	2275.74	2309.05	2088.53	2252.45	1966.85	2203.38	2186.84	2377.64	1967.21	2096	2021.2
47.540001	2323.1	2329.97	2200.73	2228.52	2189.6	2309.08	2225.03	2054.07	2131.35	2177.35	2159.03	2180.32	2186.39	2199.37	2420.42	2286.72	2043.77	2217.01	2096.87	2095.34	2228.56	2218.01	2295.43	2007.83	2256.7	2129.82	2272.47	2266.74	2166.67	2087.47	2110.98	2200.38	2410.7	2264.76	2227.38	2431.89	2149.11	2338.05	2274.85	2317.79	2088.68	2257.91	1965.8	2202.94	2190.05	2376.73	1966.67	2092.93	2026.57
48.035999	2320.47	2325.35	2200.02	2233.73	2190.5	2307.86	2230.34	2056.4	2132.85	2176.46	2164.88	2178.4	2183.7	2197.17	2422.35	2279.81	2045.66	2216.47	2100.59	2095.7	2229.26	2214.44	2292.77	2005.38	2250.6	2126.89	2275.27	2264.94	2163.79	2089.61	2115.68	2202.28	2413.98	2267.58	2230.28	2434.55	2149.17	2339.78	2273.04	2318.83	2089.18	2250.75	1967.24	2198.69	2183.65	2377.43	1965.95	2096.81	2024.21
48.530998	2323.76	2326.66	2201.65	2228.49	2187.99	2308.72	2224.65	2052	2132.31	2175.47	2160.64	2177.42	2184.22	2201.24	2418.16	2282.11	2043.11	2219.46	2098.2	2094.58	2229.78	2221.27	2293.97	2005.59	2252.47	2131.21	2274.94	2260.81	2167.52	2087.91	2116.09	2208.78	2415.08	2269.35	2226.29	2436.42	2150.36	2338.23	2272.65	2309.65	2089.57	2257.18	1963.28	2200.91	2183	2380.99	1968.4	2098.73	2024.68
49.026001	2326.51	2326.06	2203.94	2230.81	2191.54	2308.13	2222.84	2051.86	2132.73	2182.66	2163.58	2180.77	2182.17	2200.37	2419.54	2286.49	2042.66	2222.42	2093.95	2099.11	2231.2	2211.01	2292.79	1998.18	2249.88	2128	2271.32	2261.13	2165.2	2088.98	2113.4	2207.51	2417.78	2263.32	2222.54	2431.61	2152.17	2339.12	2273.03	2313.18	2085.03	2255.06	1967.3	2197.72	2184.23	2379.19	1965.3	2093.25	2022.89
49.521000	2321.69	2323.07	2198.67	2231.41	2190.77	2301.8	2228.63	2054.63	2131.68	2183.84	2159.18	2177.95	2184.68	2197.21	2419.44	2278.43	2044.53	2220.05	2100.51	2099.63	2227.8	2222.04	2292.75	2000.64	2252.17	2126.63	2272.98	2263.71	2166.34	2086.58	2113.8	2207.35	2414.85	2263.46	2230.63	2429.79	2152.83	2344.21	2276.39	2310.78	2085.88	2252.95	1967.89	2194.1	2185.27	2377.82	1966.98	2095.34	2022.76
50.015999	2326.4	2327.72	2198.52	2232.31	2191	2306.79	2230.77	2052.07	2132.81	2180.06	2159.51	2178.71	2184.01	2200.45	2418.15	2280.9	2048.08	2220.47	2098.05	2097.38	2227.69	2217.84	2290.46	2004.01	2252.1	2129.53	2277.08	2263.77	2165.04	2083.74	2111.91	2205.44	2415.11	2262.34	2228.9	2435.44	2150.44	2338.91	2276.08	2314.05	2086.11	2254.71	1965.22	2199.63	2185.16	2377.16	1965.53	2096.54	2021.71
50.512001	2323.73	2328.8	2198.78	2232.5	2192.26	2305.52	2228.48	2052.93	2129.11	2176.63	2160.22	2182.51	2187.4	2201.02	2422.1	2283.74	2040.61	2222.31	2100.5	2096.95	2230.86	2214.54	2288.41	2002.82	2254.19	2129.58	2278.27	2265.14	2164.94	2087.32	2114.71	2202.79	2412.53	2261.87	2223.06	2436.02	2151.98	2340.51	2275.89	2308.62	2087.95	2255.14	1964.49	2200.02	2186.27	2380.82	1968.63	2100.09	2024.16
51.007000	2325.56	2324.29	2200.43	2235.52	2193.11	2306.49	2228.92	2045.93	2132.66	2181.85	2162.75	2181.05	2184.93	2195.91	2420.41	2286.15	2045.57	2225.6	2096.51	2093.44	2234.34	2219.17	2289.7	2000.8	2254.94	2130.27	2276.88	2259.66	2168.11	2085.55	2111.31	2199.47	2420.36	2266.43	2226.7	2435.47	2154	2340.95	2278.4	2317.64	2085.57	2255.08	1963.73	2197.47	2190.93	2383.87	1966.35	2098.94	2026.37
51.501999	2322.99	2335.26	2201.42	2236.91	2194.16	2303.79	2226.92	2052.84	2130.75	2182.21	2159.34	2181.17	2182.31	2201.85	2421.54	2286.51	2042.46	2223.56	2101.49	2091.06	2233.71	2214.63	2290.22	2005.95	2251.98	2130.02	2278.24	2265.6	2169.18	2089.32	2110.74	2206.56	2413.6	2263.65	2223.73	2435.75	2146.79	2342.02	2273.29	2313.95	2087.48	2256.69	1965.03	2196.13	2190.14	2381.36	1969.38	2098.74	2026.7
51.997002	2328.81	2320.97	2198.84	2232.27	2193.15	2301.06	2224.33	2054.03	2134.25	2174.36	2158.6	2183.04	2185.77	2199.28	2422.11	2284.8	2048.94	2224.01	2100.6	2097.54	2232.2	2216.95	2295.71	2005.32	2258.86	2129.64	2276.65	2263.81	2166	2089.19	2115.41	2200.23	2420.54	2267.22	2230.75	2431.7	2154.53	2341.43	2279.29	2319.17	2087.24	2257.51	1964.45	2198.1	2188.94	2382.89	1969.21	2094.13	2023.51
52.493000	2327.74	2332.83	2201.01	2232.39	2193	2302.7	2224.77	2054.62	2136.48	2183.97	2168.53	2182.33	2186.85	2201.13	2426.89	2288.44	2047.79	2225.1	2099.23	2098	2233.3	2218.42	2296.52	2006.14	2256.44	2134.55	2272.81	2262.27	2167.84	2087.13	2110.8	2202.51	2414.7	2268.28	2230.2	2434.13	2151.21	2344.19	2275.45	2313.48	2080.69	2258.72	1963.98	2202.72	2188.05	2381.14	1966.88	2092.98	2023.62
52.987999	2324.54	2328.67	2202.22	2238.68	2189.65	2311.35	2227.05	2050.49	2134.94	2181.39	2160.05	2180.53	2184.61	2199.22	2422.26	2285.09	2046.49	2224.61	2099.69	2097.28	2233.64	2225.76	2294.67	2004.06	2256.98	2131.25	2281.39	2262.31	2167.01	2091.49	2115.13	2204.49	2417.66	2267.95	2231.1	2438.15	2153.02	2336.93	2277.76	2315.14	2085.07	2257.04	1967.04	2202.15	2186.33	2387.41	1968.55	2099.89	2020.54
53.483002	2330.01	2324.89	2205.87	2235.5	2195.36	2309.7	2228.85	2056.74	2136.38	2179.1	2165.09	2180.84	2192.46	2206.38	2418.04	2289.86	2048.88	2225.7	2101.1	2099.7	2231.13	2218.44	2299.26	2001.38	2255.59	2129.09	2282.25	2269.76	2170.66	2090.03	2120.76	2206.04	2411.62	2264.74	2227.99	2438.23	2154.44	2340.8	2275.88	2315.13	2082.44	2255.66	1963.03	2205.62	2190.92	2382.31	1967.34	2097.01	2024.97
53.978001	2328.93	2331.52	2201.94	2234.05	2191.26	2302.46	2226.87	2051.44	2131.7	2177.1	2162.09	2176.68	2186.06	2196.59	2418.75	2282.69	2044.83	2220.08	2100.33	2098.93	2229.08	2215.08	2292.41	1998.9	2256.89	2132.05	2274.34	2260.75	2159.46	2090.26	2111.93	2203.38	2415.94	2262.12	2225.62	2433.88	2151.96	2341.1	2275.09	2310.21	2082.8	2250.67	1963.94	2193.71	2186.25	2383.83	1965.6	2095.09	2023.07
54.473000	2331.95	2328.81	2200.45	2236.48	2189.55	2308.32	2223.68	2051.94	2127.54	2177.09	2158.14	2181.25	2181.6	2196.93	2420.46	2280.09	2041.21	2220.71	2096.97	2097.76	2232.44	2215.6	2293.78	1999.53	2254.14	2131.86	2276.64	2262.63	2166.51	2088.48	2112.91	2206.41	2414.15	2262.36	2226.07	2437.75	2150.84	2336.8	2280.83	2309.98	2084.45	2262.64	1963.91	2202.34	2186.6	2383.35	1967.67	2093.43	2021.89
54.967999	2327.52	2325.96	2195.71	2232.15	2191.79	2309.64	2225.67	2055.09	2132.63	2181.75	2159.53	2179.29	2184.29	2198.29	2421.79	2284.95	2046.68	2224.95	2101.99	2095.76	2232.71	2217.14	2294.52	2000.56	2253.84	2124.94	2277.28	2261.91	2165.97	2085.02	2113.02	2204.01	2414.21	2259.57	2226.3	2434.9	2150.64	2339.98	2275.95	2311.82	2086.21	2253.67	1964.76	2204.02	2182.59	2380.6	1971.11	2093.44	2022.98
55.464001	2324.95	2333.95	2202.93	2231.5	2192.81	2305.76	2226.85	2051.55	2131.04	2173.4	2158.11	2180.57	2188.68	2201.37	2423.76	2289.12	2046.02	2222.62	2100.29	2099.13	2230.4	2218.54	2294.55	2002.8	2257.57	2131.85	2277.74	2264.93	2162.55	2085.56	2112.28	2205.82	2420.49	2266.23	2228.54	2434.64	2150.34	2343.29	2274.26	2321.74	2084.37	2256.02	1965.02	2205.42	2188.1	2383.31	1969.32	2092.99	2027.52
55.959000	2330.63	2327.29	2201.37	2235.16	2190.71	2307.28	2229.12	2052.95	2130.89	2179.89	2162.57	2180.82	2184.29	2202.03	2421.05	2290.69	2051.07	2228.37	2106.56	2099.62	2232.15	2218.77	2299.8	2004.7	2255.66	2130.12	2280.18	2269.98	2164.21	2087.35	2112.95	2202.73	2422.48	2268.89	2229.08	2437.52	2156.7	2343.61	2275.87	2315.1	2086.34	2258.1	1964.23	2204.83	2187.68	2385.12	1970.36	2098.7	2026.96
56.453999	2327.25	2337.83	2203.72	2238.07	2187.7	2305.5	2228.57	2053.93	2130.74	2182.28	2162.26	2185.61	2179.74	2205.41	2424.31	2289.68	2043.81	2224.07	2097.03	2094.59	2232.73	2214.56	2296.52	2004.7	2258.79	2127.7	2281.73	2269.8	2167.83	2086.63	2116.07	2205.34	2419.46	2265.71	2235.29	2430.62	2150.13	2345.18	2278.99	2314.3	2087.85	2259.7	1963.68	2196.98	2186.52	2389.53	1967.26	2096.15	2023.03
56.949001	2330.84	2333.59	2203.06	2235.55	2192.19	2312.34	2228.97	2057.05	2132.17	2179.12	2163.15	2181.46	2184.96	2200.93	2420.92	2284.58	2049.11	2224.38	2099.92	2096.41	2233.13	2220.03	2297.82	2003.18	2258	2132.44	2276.73	2265.67	2164.87	2086.67	2116.12	2202.27	2412.12	2270.97	2225.73	2433.41	2152.13	2342.53	2279.57	2322.65	2084.02	2255.46	1966.44	2203.24	2187.95	2390.2	1966.48	2096.28	2023.74
57.445000	2336.11	2339.23	2202.34	2238.39	2194.99	2310.56	2233.31	2052.71	2131.88	2184	2162.5	2182.63	2187.13	2200.87	2421.56	2281.72	2045.29	2225.83	2101.02	2099.01	2233.66	2215.62	2297.35	2000.68	2258.85	2130.42	2280.38	2263.7	2167.75	2089.26	2115.94	2209.34	2415.44	2268.66	2230.54	2443.98	2155.03	2347.18	2278.96	2318.49	2082.83	2255.84	1964.43	2207.96	2187.21	2389.18	1969.46	2095.07	2022.48
57.939999	2325.26	2334.07	2201.99	2229.58	2195.29	2303.98	2227.78	2055.02	2132.05	2182.6	2162.15	2178.9	2190.77	2201.06	2428.02	2288.98	2046.26	2220.66	2105.24	2099.46	2230.29	2215.49	2297.51	2003.25	2259.74	2130.7	2280.69	2261.55	2171.88	2090.24	2115.67	2206.87	2410.54	2265.66	2233.24	2439.2	2154.24	2342.27	2279.48	2318.37	2088.1	2261.48	1961.51	2205.05	2186.85	2386.21	1965.12	2098.35	2021.31
58.435001	2326.48	2333.16	2206	2237.82	2188.86	2310.02	2233.99	2053.59	2135.67	2178.48	2165.18	2184.17	2185.14	2204.91	2423	2287.5	2049.22	2224.49	2099.43	2101.06	2231.66	2217.22	2297.18	2002.6	2256.71	2126.32	2281.24	2265.33	2165.91	2089.09	2115.98	2204.75	2420.11	2269.65	2227.8	2439.36	2152.01	2346.07	2277.44	2317.22	2086.26	2254.93	1964.5	2202.68	2187.69	2390.73	1969.48	2095.44	2023.01
58.930000	2331.48	2332.41	2199.17	2235.46	2197.08	2309.67	2227.16	2059.19	2131.77	2181.15	2161.32	2184.13	2182.6	2198.7	2424.27	2284.58	2048.04	2224.73	2101.32	2098.95	2232.61	2215.95	2298.17	2002.81	2256.09	2128.24	2282.73	2265.24	2170.73	2088.63	2110.86	2207.04	2419.19	2263.23	2230.4	2441.17	2154.66	2346.85	2275.98	2311.28	2081.84	2259.18	1965.88	2204.01	2188.12	2387.33	1969.36	2096.59	2020.26
59.424999	2329.99	2330.43	2203.7	2235.88	2190.88	2313.13	2231.76	2054.99	2129.07	2179.25	2161.99	2180.71	2189.37	2204.12	2419.57	2286.66	2052.53	2227.13	2099.24	2099.45	2231.32	2220.21	2299.13	2004.11	2257.26	2130.06	2282.42	2266.02	2169.88	2087.69	2115.27	2207.48	2421.33	2269.97	2236.26	2440.31	2155.73	2343.27	2280.82	2319.74	2081.08	2256.93	1964.76	2203.65	2189.68	2385.87	1966.94	2094.63	2020.84
59.921001	2326.43	2331.45	2204.12	2236.26	2191.48	2310.31	2228.61	2050.86	2130.61	2183.33	2165.02	2186.62	2189.58	2205.09	2421.65	2285.64	2045.32	2226.01	2098.05	2094.3	2237.72	2214.16	2293.96	2003.33	2254.12	2128.41	2282.85	2265.89	2164.61	2086.41	2112.33	2209.81	2421.43	2266.37	2225.99	2436.19	2152.89	2341.93	2282.09	2317.26	2086.06	2253.03	1963.26	2199.05	2188.45	2386.81	1969.84	2094.32	2022.46
60.416000	2332.3	2337.98	2199.95	2238.62	2190.6	2309.81	2232.49	2055.16	2133.09	2179.47	2163.65	2181.64	2186.58	2195.02	2420.54	2281.83	2046.34	2224.12	2100.79	2098.25	2234.76	2220.77	2297.15	2000.97	2255.72	2128.34	2279.02	2263.91	2161.93	2088.76	2113.81	2210.08	2411.19	2265.52	2226.94	2438.48	2151.9	2343.23	2273.35	2316.49	2086.75	2255.17	1964.85	2204.11	2186.05	2384.99	1964.71	2093.93	2020.78
60.910999	2327.82	2334.65	2199.82	2236.84	2187.96	2307.63	2228.39	2050.36	2130.88	2179.67	2162.89	2181.38	2181.84	2199.75	2423.15	2288.79	2042.93	2225.72	2103.61	2095.73	2226.86	2215.98	2296.92	2004.57	2257.92	2127.92	2283.69	2265.11	2166.16	2087.61	2111.97	2204.94	2417.63	2267.81	2229.71	2433.5	2152.27	2341.37	2276.9	2314.95	2081.96	2252.14	1964.04	2201.99	2184.64	2384.33	1967.9	2095.92	2023.23
61.405998	2325.83	2335.73	2202.85	2237.01	2191.75	2309.06	2233.14	2055.3	2135.17	2181.22	2163.81	2182.01	2191.46	2204.59	2427.07	2289.07	2047.57	2228.82	2101.17	2097.17	2236.62	2217.81	2298.06	2004.06	2260.17	2130.71	2283.27	2273.05	2169.12	2085.69	2116.07	2203.77	2417.25	2266.58	2233.23	2438.4	2152.35	2341.59	2282.19	2319.94	2085.92	2255.73	1962.89	2202.11	2191.84	2389.7	1968.81	2090.5	2020.91
61.901001	2328.59	2332.48	2199.34	2236.03	2194.65	2311.42	2229.06	2052.26	2133.86	2182.98	2165.55	2185.17	2187.44	2202.17	2426.01	2288.27	2046.96	2225.6	2104.95	2099.27	2236.6	2220.5	2295.85	2000.74	2255.44	2129.49	2280.59	2268	2164.35	2083.44	2114.96	2204.8	2418.69	2266.89	2229.88	2438.87	2152.31	2343.98	2283.25	2316.09	2086.01	2258.73	1965.17	2204.65	2185.82	2388.25	1968.42	2091.69	2021.7
62.396999	2328.86	2336.08	2203.11	2238.73	2190.1	2309.32	2233.24	2053.23	2137.17	2183.71	2163.86	2180.21	2185.14	2202.06	2424.41	2284.54	2042.68	2230.23	2102.48	2095.93	2235.55	2219.45	2299.36	2002.63	2261.93	2132.3	2280.97	2268.16	2159.89	2084.37	2112.12	2208.84	2414.87	2266.87	2230.82	2436.93	2153.17	2344.32	2276.47	2315.12	2083.95	2256.11	1961.62	2197.69	2192.11	2387.39	1966.49	2093.84	2017
62.891998	2326.96	2332.12	2198.22	2234.8	2194.77	2308.4	2225.45	2057.06	2130.91	2184.88	2157.92	2181.69	2182.03	2199.19	2423.92	2282.03	2043.65	2220.29	2100.52	2096.6	2232.93	2216.21	2296.16	2003.23	2263.3	2126.42	2277.45	2264.37	2164.12	2084.63	2116.33	2205.49	2412.03	2264.47	2230.1	2436.39	2149.62	2343.49	2278.39	2319.04	2084.61	2255.53	1961.51	2200.98	2186.63	2387.09	1967.87	2096.22	2017.81
63.387001	2324.28	2332.91	2199.65	2236.81	2191.54	2304.66	2226.68	2053.21	2132.33	2180.63	2163.08	2183.66	2182.84	2201.06	2420.8	2290.17	2043.71	2227.22	2101.51	2089.86	2230.32	2219.18	2295.9	2000.87	2258.76	2122.84	2274.61	2261.86	2167.84	2084.98	2114.87	2203.9	2414.6	2261.5	2228.96	2432.7	2154.3	2345.12	2274.1	2314.86	2083.86	2252.7	1964.53	2196.58	2188.05	2392.11	1966.56	2091.72	2021.92
63.882000	2329.67	2333.69	2203.25	2234.39	2190.65	2310.72	2231.91	2054.29	2131.1	2179.89	2161.59	2180.25	2186.1	2202.84	2425.07	2285.69	2046.93	2217.32	2099.68	2095.96	2227.63	2217.04	2296.15	2004.68	2258.14	2130.79	2283.5	2267.69	2161.83	2084.84	2112.67	2207.81	2418.36	2266.8	2228.63	2440.74	2151.06	2338.56	2273.55	2317.43	2081.97	2256.83	1962.01	2201.53	2187.3	2392.07	1967.2	2091.33	2023.2
64.376999	2329.63	2333.37	2200.95	2232.54	2194.58	2310.52	2225.14	2053.06	2126.99	2177.14	2160.76	2179.9	2185.46	2202.13	2423.09	2283.03	2044.35	2217.14	2100.29	2099.29	2230.11	2217.48	2295.02	2002.49	2258.68	2132.24	2283.29	2266.09	2161.21	2089.6	2112.92	2205.55	2417.91	2261.76	2229.16	2444.61	2145.33	2341.98	2274.01	2317.98	2079.79	2252.38	1960.18	2204.99	2186.05	2391.15	1967.63	2090.43	2020.02
64.873001	2325.39	2330.7	2202.52	2237.32	2193.4	2309.2	2225.86	2050.04	2131.71	2180.51	2160.76	2182.12	2186.79	2201.81	2426.92	2289.7	2047.17	2220.39	2097.17	2098.53	2231.6	2214.42	2294.15	2003.21	2255.72	2126.64	2277.32	2261.6	2166.01	2081.53	2116.72	2203.32	2418.05	2265.94	2230.96	2434.29	2150.67	2341.88	2274.95	2313.49	2080.19	2254.02	1960.07	2204.46	2188.52	2387.81	1970.76	2088.17	2023.76
65.367996	2326.65	2328.84	2202.55	2238.55	2191.38	2306.74	2232.29	2052.72	2127.51	2178.2	2162.95	2180	2180.45	2201.3	2422.8	2293.06	2047.33	2226.8	2098.45	2097.18	2233.89	2217.34	2294.91	2007.85	2255.41	2129.97	2278.97	2266.3	2166.72	2086.31	2117.58	2203.48	2419.28	2268.21	2228.86	2432.57	2148.92	2341.27	2277.35	2320.38	2084.38	2252.18	1964.37	2203.53	2185.36	2389.55	1966.37	2093.33	2017.51
65.862999	2327.35	2331.92	2202.55	2232.89	2192.04	2311.03	2233.62	2054	2135.71	2177.29	2159.52	2180.74	2184.06	2199.05	2424.25	2285.83	2041.86	2221.71	2098.83	2092.68	2234.97	2217.5	2293.11	2003.75	2258.48	2130.45	2280.57	2266.34	2166.92	2087.46	2115.16	2203.92	2415	2266.21	2232.75	2441.79	2149.07	2342.2	2273.69	2319.79	2083.31	2260.1	1965.81	2199.3	2191.76	2387.89	1965.38	2088.76	2023.24
66.358002	2325.59	2327.71	2202.94	2232.46	2193.96	2311.34	2230.88	2052.94	2132.31	2182.24	2159.34	2181.19	2187.54	2202.63	2419.71	2283.5	2045.69	2226.67	2102.15	2100.91	2228.79	2218.79	2299.66	2003.02	2256.83	2130.54	2282.96	2270.35	2163.23	2086.79	2115.77	2207.66	2420.5	2270.08	2234	2436.19	2156.32	2345.78	2277.59	2317.53	2081.38	2250.54	1963.33	2206.49	2192	2389.96	1968.49	2095.32	2018.9
66.852997	2328.23	2331.97	2201.93	2234.19	2193.36	2311.22	2234.57	2053.16	2126.06	2182.75	2161.27	2178.05	2182.55	2200.82	2421.95	2288.59	2043.59	2219.54	2097.19	2097.34	2231.81	2219.3	2295.12	2000.97	2259.57	2127.8	2280.43	2267.63	2166.44	2086.37	2113.54	2203.67	2417.36	2268.82	2232.06	2431.8	2150.39	2342.66	2277.46	2316.29	2086.3	2255.61	1959.98	2205.34	2188.41	2385.83	1967.96	2095.59	2023.42
67.348999	2328.02	2337.62	2199.7	2231.32	2192.05	2304.96	2228.39	2053.2	2130.15	2177.06	2158.25	2178.54	2183.02	2201.77	2426.16	2281.14	2043.56	2228.9	2098.93	2097.74	2231.73	2212.59	2297.67	2000.22	2256.55	2131.55	2279.86	2263.67	2161.38	2082.93	2114.58	2200.88	2414.16	2266.27	2232.14	2440.82	2151.04	2339.43	2276.42	2315.74	2082.96	2254.48	1963.84	2203.09	2191.7	2389.39	1968.16	2096.33	2023.65
67.844002	2327.04	2332.96	2204.67	2234.28	2199.02	2307.37	2228.36	2053.42	2131.79	2180.58	2161.5	2179.08	2185.69	2199.57	2421.1	2283.22	2047.3	2221.9	2098.09	2098.28	2230.11	2221.01	2295.11	2003.96	2258.35	2128.08	2280.19	2269.01	2161.33	2085.88	2112.74	2208.93	2417.34	2267.76	2226.7	2432.75	2147.82	2338.58	2282.2	2316.36	2080.56	2251.54	1962.65	2201	2188.86	2387.28	1967.44	2089.39	2018.43
68.338997	2331.23	2338.63	2200.01	2235.43	2190.23	2307.3	2235.12	2051.1	2126.05	2184.69	2164.34	2177.38	2185.47	2195.86	2416.54	2286.91	2045.41	2221.71	2097.81	2097.03	2232.07	2220.55	2296	1999.71	2255.4	2131.32	2279.84	2263.21	2161.35	2085.39	2113.77	2201.39	2410.05	2262.31	2234.81	2436.57	2151.43	2341.46	2275	2320.96	2077.67	2256.7	1963.31	2202.51	2191.19	2385.43	1969.66	2094.9	2018.83
68.834000	2327.17	2329.5	2199.22	2235.46	2193.1	2309.03	2228.39	2057.22	2130.36	2184.29	2159.25	2179.21	2188.12	2202.3	2425.16	2284.14	2041.75	2220.37	2104.51	2097.68	2232.39	2214.3	2298.58	2003.05	2263.22	2127.6	2271.63	2266.19	2161.81	2082	2111.07	2205.62	2411.62	2263.48	2224.97	2436.47	2151.24	2341.51	2279.18	2319.07	2078.46	2253.85	1961.41	2201.65	2187.3	2386.31	1967.58	2092.53	2020.81
69.329002	2325.81	2331.9	2198.54	2232.61	2191.09	2311.94	2228.53	2050.31	2132.64	2179.7	2162.57	2179.34	2183.13	2204.31	2420.73	2283.33	2044.11	2223.69	2101.01	2099.75	2229.63	2214.64	2287.42	2001.36	2257.42	2130.61	2278.93	2267.68	2162.04	2083.22	2113.45	2204.9	2413.27	2268.03	2227.26	2437.58	2154.43	2342.71	2272.03	2314.35	2078.93	2252.56	1957.74	2197.03	2180.51	2385.21	1965.61	2092.05	2019.08
69.824997	2330.28	2333.76	2194.24	2234.34	2190.7	2303.39	2227.13	2048.56	2125.79	2182.83	2159.63	2180.38	2183.46	2200.96	2416.74	2287.65	2040.11	2221.34	2096.05	2102.51	2229.79	2213.22	2297.46	2001.79	2253.73	2126.33	2278.65	2267.47	2156.38	2085.17	2109.99	2206.05	2414.41	2265.19	2227.16	2429.04	2150.3	2340.7	2273.06	2312.29	2078.41	2254.21	1959.98	2197.85	2184.57	2386.58	1965.16	2090.31	2024
70.320000	2329.09	2332.1	2200.66	2231.29	2190.36	2303.89	2227.04	2047.81	2131.61	2178.44	2165.64	2180.98	2180.66	2200.11	2417.86	2285.51	2041.69	2220.98	2096.17	2098.02	2226.06	2218.39	2295.01	2004.77	2254.29	2125.48	2273.54	2260.35	2159.12	2085.05	2110.39	2207.02	2409.05	2260.13	2226.12	2433.74	2152.31	2342.67	2274.7	2317.52	2079.63	2251.12	1961.38	2197.51	2182.75	2386.83	1963.13	2092.63	2016.18
70.815002	2325.22	2335.05	2200.61	2233.52	2186.01	2303.65	2224.47	2050.86	2133.11	2174.9	2163.5	2180.91	2181.9	2195.7	2419.04	2284.14	2039.45	2222.91	2095.32	2093.96	2229.08	2215.06	2295.62	2001.24	2259.95	2125.26	2275.47	2264.31	2156.06	2082.83	2112.54	2196.31	2415.82	2263.35	2224.93	2436.28	2155.07	2342.51	2280.22	2316.47	2080.67	2253.38	1960.44	2195.1	2189.27	2387.82	1966.2	2093.27	2019.93
71.309998	2326.23	2331.25	2201.76	2234.82	2192.61	2305.55	2224.52	2052.84	2128.79	2178.79	2162.87	2181.78	2184.88	2193.79	2420.04	2281.11	2039.6	2217.06	2099.35	2098.96	2232.14	2213.56	2292.68	2001.66	2251.64	2124.89	2275.63	2261.69	2163.8	2088.8	2109.62	2199.6	2415.45	2260.94	2223.2	2428.7	2149.15	2342.51	2273.44	2314.21	2081.75	2257.89	1958.24	2199.95	2180.15	2389.37	1967.47	2093.43	2023.01
71.806000	2322.53	2324.38	2201.85	2234.49	2190.14	2307.83	2224.03	2052.85	2128.03	2180.99	2159.66	2178.13	2180.6	2202.79	2424.91	2282.58	2042.46	2221.14	2099.94	2093.04	2231.85	2217.24	2293.3	2004.01	2256.54	2124.08	2273.61	2262.95	2161.36	2087.23	2111.85	2206.24	2415.63	2264.06	2227.26	2429.34	2150.92	2339.7	2271.58	2316.49	2080.65	2254.88	1961.33	2199.63	2187	2388.41	1965.75	2089.57	2016.51
72.301003	2323.48	2336.46	2200.22	2234.81	2192.21	2306.88	2224.91	2053.1	2128.15	2180.26	2161.91	2181.11	2183.42	2199.7	2426.31	2284.81	2043.2	2223.18	2095.18	2099.06	2231.72	2213.26	2296.37	2002.76	2257.64	2127.7	2282.63	2263.07	2160.52	2083.93	2112.03	2202.96	2417.4	2259.29	2228.77	2433.21	2152.48	2344.63	2271.29	2317.5	2082.33	2254.28	1962.06	2200.28	2188.56	2385.75	1969.15	2090.42	2022.14
72.795998	2331.31	2331.58	2199.36	2226	2187.89	2306.44	2226.06	2048.38	2130.76	2177.34	2159	2182.48	2177.49	2196.26	2421.45	2278.78	2042.12	2218.88	2099.9	2097.95	2230.42	2216.88	2297.03	2002.67	2256.22	2124.47	2276.23	2265.88	2161.08	2084.03	2109.57	2202.12	2406.86	2267.12	2232.43	2432.45	2150.32	2338.1	2272.73	2314.76	2076.12	2248.71	1963.24	2203.89	2191.42	2382.3	1966.45	2089.17	2017.48
73.291000	2323.49	2328.73	2200.48	2234.3	2183.72	2304.94	2220.26	2050.66	2130.35	2180.88	2158.51	2179.13	2179	2199.29	2422.83	2278.81	2043.55	2224.46	2100.39	2096.2	2234.53	2214.24	2298.35	2003.9	2258.52	2130.2	2278.94	2263.07	2157.13	2079.93	2111.68	2203.98	2408.26	2262.98	2225.87	2426.89	2148.06	2338.95	2277.51	2311.36	2077.07	2257.37	1962.04	2201.64	2189.52	2388.19	1965.42	2090.41	2018.68
73.786003	2326.67	2329.72	2197.81	2232.82	2194.21	2309.61	2228.58	2054.58	2127.94	2177.73	2156.7	2181.46	2189.24	2206.89	2418.28	2287.87	2040.7	2223.2	2100.3	2095.52	2232.59	2215.47	2289.19	2003.24	2255.39	2122.37	2273.24	2268.49	2159.99	2079.54	2113.7	2203.53	2414.45	2261.36	2225.2	2429.06	2147.68	2339.35	2276.43	2311.06	2079.27	2252.69	1957.22	2199	2190.16	2381.67	1961.7	2088.01	2013.69
74.281998	2329.95	2329.98	2197.05	2232.12	2193.4	2305.76	2227.35	2050.27	2127.36	2175.1	2157.75	2178.65	2180.74	2198.16	2414.42	2287.37	2040.25	2218.76	2099.72	2095.55	2227.99	2212.54	2288.95	2000.5	2259.19	2127.14	2270.52	2266.35	2154.6	2078.73	2112.56	2203.19	2407.5	2266.13	2227.97	2428.14	2148.28	2340.95	2268.35	2312.17	2082.46	2248.24	1960.09	2199.69	2186.82	2379.09	1961.19	2088.28	2014.98
74.777000	2327.66	2330.17	2200.24	2230.89	2186.4	2307.56	2229.71	2047.38	2125.71	2178.51	2152.88	2176.55	2184.59	2199.75	2420.01	2283.33	2041.91	2216.35	2090.66	2098.09	2227.77	2218.03	2293.7	1997.98	2255.79	2125.9	2277.64	2265.14	2151.93	2085.03	2105.92	2199.66	2407.09	2264.77	2224.51	2429.33	2146.8	2338.93	2270.86	2310.74	2080.86	2254.01	1961.27	2198.18	2187.15	2380.88	1966.34	2090.11	2016.51
75.272003	2326.57	2329.73	2196.45	2231.28	2191.17	2306.31	2227.67	2047.71	2130.83	2180.36	2155.49	2179.18	2185.87	2199.71	2426.05	2288.77	2042.04	2228.96	2095.22	2095.3	2226.64	2219.33	2300	1999.29	2261.54	2126.55	2281.17	2266.12	2162	2082.24	2108.86	2203.11	2414.47	2260.06	2230.22	2441.48	2151.12	2343.8	2272.88	2317.52	2081.44	2251.87	1961.13	2203.16	2187.44	2388.38	1966.62	2089.64	2016.18
75.766998	2323.04	2330.24	2197.35	2234.54	2190.66	2306.67	2228.77	2050.1	2129.24	2177.1	2155.52	2174.62	2179.89	2199.46	2419.15	2285.6	2038.44	2222.2	2092.03	2094.16	2226.17	2210.7	2295.89	1999.57	2260.04	2125.88	2275.45	2264.15	2158.08	2084.47	2108.23	2200.56	2415.63	2265.9	2226.5	2437.74	2145.31	2346.11	2277.2	2311.07	2081.34	2253.45	1958.44	2199.53	2191.64	2391.18	1964.02	2089.79	2018.68
76.262001	2328.85	2330.47	2196.1	2229.91	2190.47	2301.17	2227.5	2051.64	2127.17	2179.04	2159.46	2180.1	2182.23	2201.83	2423.51	2288.12	2044.42	2223.18	2094.95	2093.2	2224.73	2216.22	2298.71	2001.67	2255.92	2128.03	2278.98	2267.94	2155.36	2084.88	2110.25	2199.83	2410.78	2264.34	2230.08	2440.62	2143.85	2338.83	2279.17	2313.86	2080.46	2252.51	1957.92	2202.31	2186.08	2383.15	1964.58	2093.24	2014.52
76.758003	2320.29	2327.38	2193.7	2227.78	2190.85	2308.57	2230.19	2048.8	2132.09	2181.52	2157.86	2182.17	2185.65	2200.19	2423.63	2279.7	2045.66	2222.3	2097.68	2098.1	2235.33	2214.75	2291.17	2002.02	2253.25	2125.38	2279.87	2269.7	2156.44	2085.49	2108.75	2202.24	2417.36	2261.95	2231.42	2433.84	2149.86	2335.81	2279.84	2316.43	2076.33	2254.01	1959.57	2199.96	2186.81	2388.95	1963.89	2089.7	2015.4
77.252998	2320.19	2332.92	2196.31	2229.9	2189.64	2311.64	2226.55	2051.88	2129.42	2180.46	2158.66	2180.08	2185.01	2195.19	2421.13	2281.23	2040.81	2222.73	2094.09	2092.39	2231.54	2211.39	2294.27	1998.17	2257.86	2126.6	2281.36	2268.66	2156.8	2083.39	2113.66	2201.12	2416.46	2261.05	2230.72	2434.93	2147.89	2340.92	2275.38	2314.63	2075.95	2247.55	1959.26	2203.91	2189.33	2386.73	1965.47	2087.96	2016.94
77.748001	2323.26	2333.44	2200.41	2229.57	2185.67	2306.62	2227.94	2049.72	2130.98	2176.4	2157.6	2177.45	2185.31	2196.59	2423.59	2278.37	2041.77	2217.89	2096.15	2095.51	2227.44	2215.64	2290.21	1998.31	2250.82	2123.57	2277.38	2263.23	2163.18	2084.34	2110.49	2199.15	2417.27	2264.38	2226.82	2429.66	2147.95	2337.49	2273.39	2313.89	2077.62	2251.68	1955.18	2198.76	2187.68	2384.38	1962.97	2089.33	2017.32
78.242996	2326.12	2326.94	2198.18	2226.65	2183.1	2301.93	2225.63	2048.24	2129.59	2179.15	2158.82	2172.56	2184.16	2200.59	2422	2284.77	2041.52	2218.57	2096.08	2095.44	2228.21	2212.36	2296.52	2001.31	2251.06	2127.17	2274.38	2265.18	2157.93	2079.26	2109.59	2199.6	2417.11	2265.27	2230.25	2425.38	2146.74	2340.2	2273.33	2314.79	2077.18	2247.59	1958.98	2199.29	2188.02	2383.97	1964.52	2091.69	2014.38
78.737999	2323.6	2329.58	2195.98	2231.07	2189.27	2303.24	2227.97	2045.45	2132.66	2174.75	2158.93	2177.12	2184.81	2198.03	2422.81	2285.39	2039.54	2217.46	2099.6	2094.21	2225.3	2214.7	2289.31	1995.55	2255.42	2125.39	2277.14	2262.46	2158.52	2083.17	2107.87	2197.98	2410.58	2263.42	2230.13	2428.02	2151.28	2338.18	2273.19	2311.63	2074.83	2250.74	1956.72	2201.07	2185.32	2385.14	1964.28	2092.8	2016.45
79.234001	2321.19	2325.5	2198.48	2230.2	2189.96	2302.71	2224.61	2050.87	2128.9	2176.42	2157.61	2181.37	2180.8	2198.64	2414.72	2280.23	2044.27	2223.9	2096.32	2099.14	2227.36	2215.89	2296.8	2002.03	2254.05	2128.99	2280.67	2263.88	2162.65	2082.36	2106.38	2201.59	2414.06	2259.24	2225.53	2429.56	2148.06	2333.27	2276.95	2312.86	2073	2255.1	1954.57	2202.1	2185.6	2383.06	1963.38	2087.04	2015.18
79.728996	2326.94	2328.32	2193.16	2227.21	2191.11	2306.11	2229.1	2048.65	2131.61	2174.32	2159.87	2177.48	2177.79	2198.51	2419.6	2280.44	2044.75	2217.05	2096.55	2091.53	2234.94	2214.42	2290.24	2000.15	2252.43	2127.45	2278.03	2264.7	2157.89	2084.52	2110.34	2199.03	2412.81	2262.83	2225.8	2429.68	2147.64	2339.69	2275.91	2317.84	2079.34	2251.71	1957.57	2196.59	2181.69	2384.34	1966.98	2088.65	2016.27
80.223999	2322.54	2327.4	2194.62	2230.33	2188.43	2311.51	2222.89	2050.4	2127.21	2180.45	2162.98	2177.74	2184.14	2198.5	2414.98	2284.52	2041.89	2220.42	2099.84	2094.91	2230.78	2212.81	2295.48	2001.53	2255.27	2124.16	2277.95	2264.4	2156.12	2086.31	2108.88	2200.68	2413.74	2263.08	2231.84	2437.16	2150.83	2340.99	2272.59	2317.82	2073.79	2245.67	1957.45	2198.24	2185.86	2380.27	1966.41	2091.21	2018.93
80.719002	2322.06	2327.8	2196.87	2226.05	2186.36	2308.3	2226.26	2049.09	2127.31	2173.87	2156.34	2176.02	2184.37	2194.34	2416.75	2281.51	2040.65	2217.75	2096.73	2090.81	2224.15	2212.28	2291.02	2001.23	2255.8	2121.79	2279.94	2263.69	2154.71	2083.49	2107.9	2202.15	2412.35	2260.23	2226.14	2433.18	2143.76	2338.93	2272.23	2307.86	2075.73	2251.34	1958.66	2194.49	2185.64	2383.26	1964.05	2085.68	2014.11
81.214996	2320.18	2327.23	2201.96	2227.98	2187.11	2306.55	2221.6	2049.83	2126.83	2174.15	2159.45	2176.62	2181.01	2200.71	2417.97	2281.94	2039.26	2219.14	2097.16	2094.96	2230.39	2217.49	2294.89	1998.95	2259.6	2123.43	2276.97	2261.62	2159.27	2079.13	2109.15	2199.05	2413.47	2263.39	2228.01	2430.3	2147.59	2334.27	2276.64	2319.1	2076.65	2252.76	1956.67	2194.81	2186.31	2384.19	1963.98	2094.11	2014.08
81.709999	2322.61	2325.18	2195.46	2227.49	2183.9	2303.07	2223.08	2050.06	2126.09	2179.14	2155.86	2173.94	2179.94	2195.82	2421.69	2283.83	2041.62	2220.44	2101.23	2095.22	2235.55	2215.18	2300.98	1996.28	2254.31	2121.94	2274.68	2258.39	2159.58	2080.84	2108.99	2197.91	2413.7	2259.52	2225.36	2429.59	2147.42	2340	2272.3	2313.24	2077.25	2245.56	1954.4	2196.02	2182.93	2385.34	1968.52	2090.13	2015.49
82.205002	2323.89	2331.19	2199.59	2225.46	2186.52	2304.98	2222.68	2047.73	2128.65	2180.65	2157.57	2175.26	2183.21	2200.78	2425.41	2281.19	2041.48	2217.2	2095.65	2094.15	2229.27	2208.18	2289.22	2002.54	2258.35	2123.11	2278.65	2261.95	2154.63	2081.58	2111.75	2203.3	2409.88	2263.4	2230.49	2427.66	2145.69	2334	2270.74	2313.67	2074.87	2247.87	1958.14	2200.66	2186.5	2383.21	1962.71	2090.54	2011.54
82.699997	2320.44	2322.62	2195.96	2228.15	2183.6	2304.59	2224.26	2048.28	2124.8	2179.82	2156.7	2173.33	2178.93	2193.68	2413.67	2275.77	2038.75	2215.96	2095.88	2090.64	2229.23	2213.54	2291.93	1998.2	2254.42	2120.87	2275.24	2257.51	2163	2077.91	2103.11	2197.17	2409.58	2258.06	2222.36	2436.29	2148.49	2334.11	2271.31	2312.78	2072.55	2249.54	1955.72	2194.07	2184.68	2381.63	1963.96	2088.26	2011.54
83.195000	2312.51	2321.39	2195.25	2226.26	2184.5	2303.66	2221.05	2047	2125.02	2173.05	2154.22	2175.37	2177.49	2194.45	2411.81	2280.82	2038.85	2221.26	2096.96	2099.52	2230.16	2206.66	2290.77	2003.07	2258.43	2122.84	2273.82	2260.74	2151.3	2082.06	2111.86	2202.18	2410.23	2264.03	2225.97	2434.49	2149.44	2336.66	2270.54	2310.5	2074.77	2250.74	1956.97	2194.24	2183.06	2382.98	1960.55	2085.44	2015.5
83.690002	2318.96	2321.33	2194.2	2225.9	2183.7	2301.21	2225.22	2049.51	2127.31	2178	2151.62	2174.7	2178.36	2193.95	2417.7	2278.4	2043.54	2216.54	2097.74	2095.83	2231.53	2208.3	2296.29	2002.51	2257.06	2120.84	2281.46	2263.25	2156.38	2078.03	2105.84	2195.73	2408.87	2263.93	2223.14	2426.06	2143.88	2334.24	2273.93	2312.93	2074.15	2245.7	1954.26	2195.15	2184.57	2380.4	1960.77	2087.93	2012.65
84.185997	2316.27	2328.05	2194.7	2228.01	2183.54	2296.57	2223.47	2046.08	2124.1	2171.62	2154.92	2177.12	2180.69	2194.45	2416.59	2278.67	2036.19	2218.28	2098.48	2094.37	2232.56	2207.68	2288.42	1999.85	2254.5	2119.84	2268.96	2263.76	2153.63	2078.37	2107.37	2192.28	2415.09	2263.06	2223.56	2428.32	2148.58	2335.1	2275.31	2311	2074.62	2248.46	1957.62	2198.68	2179.94	2385.41	1963.55	2089.66	2009.5
84.681000	2319.88	2326.08	2196.35	2227.09	2187.06	2300.01	2226.98	2043.74	2126.1	2172.91	2159.66	2174.06	2181.95	2198.84	2415.12	2279.78	2037.54	2216.58	2098.76	2095.34	2226.68	2212.1	2293.68	1997.34	2257.01	2120.59	2276.99	2262.3	2156.76	2077.47	2110.32	2198.5	2405.32	2262.3	2224.13	2431.34	2141.06	2329.79	2268.89	2312.98	2073.13	2250.79	1962.1	2194.27	2183.55	2384.35	1963.21	2087.44	2015.08
85.176003	2317.97	2318.68	2190.01	2232.38	2188.51	2302.26	2222.8	2045.95	2120.98	2176.23	2153.1	2177.9	2181.03	2195.33	2417.17	2284.72	2041.37	2219.33	2097.54	2093.39	2232.83	2210.21	2295.46	2001.79	2254.05	2124.3	2277.48	2257.89	2157.43	2081.02	2109.36	2199.56	2406.03	2261.42	2228.13	2431.66	2145.87	2337.74	2276.49	2308.53	2069.03	2248.05	1956.06	2197.25	2188.07	2383.05	1964.49	2089.43	2015.43
85.670998	2313.74	2322.27	2196.3	2225.93	2187.25	2303.74	2224.36	2047.24	2119.24	2172.77	2151.97	2172.77	2177.53	2193	2419.25	2283.46	2041.01	2218.58	2095.96	2094.47	2231.49	2208.34	2294.39	2001.54	2253.61	2122.71	2278.7	2259.26	2159.37	2080.67	2109.22	2198.05	2411.47	2260.67	2224.24	2428.3	2144.14	2333.93	2268.45	2308.27	2072.19	2244.56	1956.09	2196.75	2187.07	2384.43	1962.06	2084.71	2016.21
86.167000	2319.24	2323.72	2188.82	2225.22	2185.9	2306.64	2224.85	2048.25	2123.42	2173.26	2156.05	2174.21	2178.49	2198.44	2421.35	2279.4	2038.59	2217.26	2097.21	2094.75	2227.69	2210.95	2288.44	1998.87	2253.24	2121.94	2276.27	2261.51	2154.67	2076.54	2110.42	2197.35	2410.16	2259.33	2228.39	2429	2144.48	2333.51	2270.44	2309.97	2072.74	2244.63	1953.32	2194.67	2185.83	2388.42	1959.95	2084.48	2013.65
86.662003	2317.29	2321.59	2193.07	2224.71	2189.93	2299.07	2226.16	2041.77	2125.24	2170.96	2148.25	2172.04	2185.56	2195.36	2412.42	2278.76	2036.76	2215.07	2095.12	2096.51	2230.39	2212.52	2283.58	1999.57	2252.77	2117.69	2273.44	2261.47	2155.87	2075.88	2108.48	2195.71	2403.63	2255.65	2226.31	2428.56	2138.97	2334.46	2272.57	2309.4	2070.09	2244.22	1957.19	2194.08	2189.84	2384.18	1960.4	2083.72	2012.79
87.156998	2320.94	2328.91	2195.02	2226.6	2185.59	2305.6	2223.68	2043.35	2121.79	2170.47	2153.85	2174.07	2175.09	2196.55	2420.78	2279.59	2040.52	2213.48	2093.42	2092.52	2226	2212.17	2288.31	1997.94	2255.04	2120.88	2276.44	2259.68	2152.94	2075.03	2107.59	2195.28	2404.15	2260.71	2221.06	2426.36	2142.35	2332.31	2267.25	2310.99	2069.01	2248.74	1956.92	2198.39	2185.16	2382.17	1959.84	2084.84	2013.22
87.652000	2319.16	2325.56	2194.08	2225.95	2181.12	2303.21	2225.91	2043.37	2123.67	2172.36	2151.28	2168.96	2181.4	2197.66	2416.67	2283.83	2037.63	2216.53	2094.03	2094.41	2227.74	2209.22	2290.37	1998.9	2251.41	2123.05	2273.89	2259.73	2156.11	2077.28	2104.98	2193.94	2403.54	2258.44	2228.04	2432.62	2142.51	2329.49	2273.08	2308.34	2071.67	2247.99	1951.13	2193.85	2186.92	2378.92	1961.71	2082.91	2010.83
88.147003	2321.01	2323.85	2194.59	2226.24	2183.12	2303.67	2224.21	2047.83	2124.9	2171.02	2153.01	2169.88	2179.14	2193.29	2421.96	2275.72	2042.3	2215.51	2096.55	2088.77	2230.44	2212.13	2288.75	2001.07	2246.68	2117.47	2269.91	2260.6	2153.38	2079.6	2103.42	2198.4	2406.63	2261.64	2230.01	2423.72	2141.98	2330.24	2271.33	2309.96	2068.44	2245.14	1952.91	2199.04	2183.51	2378.34	1964.46	2083.98	2010.84
88.642998	2319.35	2321.13	2194.68	2223.3	2181.48	2303.17	2225.28	2043.02	2120.63	2175.68	2154.38	2168.58	2175.5	2197.68	2413.99	2275.49	2039.62	2219.63	2093.45	2088.97	2228.11	2206.57	2288.17	1996.98	2252.2	2120.52	2268.02	2255	2151.55	2076.6	2102.53	2197.45	2401.61	2260.95	2223.63	2428.15	2143.04	2335.25	2269.71	2310.96	2068.47	2244.61	1951.11	2195.17	2184	2374.12	1959.46	2080.22	2011.82
89.138000	2318.63	2317.46	2190.32	2227.83	2180.18	2301.87	2214.28	2043.18	2122.65	2171.6	2156.03	2168.48	2174.84	2192.52	2415.66	2280.8	2038.57	2212.3	2095.29	2089.46	2230.61	2212.7	2284.32	1995.15	2252.25	2123.89	2267.37	2258.34	2154.55	2076.87	2107.26	2196.43	2398.88	2261.52	2220.22	2425.3	2141.33	2329.48	2265.15	2308.94	2067.28	2242.86	1953.38	2192.69	2181.92	2380.87	1961.6	2087.53	2015.19
89.633003	2317.88	2316.34	2184.99	2222.71	2180.02	2299.17	2220.15	2043.94	2126.35	2170.56	2154.41	2170.91	2174.18	2195.58	2418.07	2278.47	2038.22	2213.66	2090.43	2093.58	2222.92	2208.6	2289.04	1999.59	2253.69	2123.96	2271.9	2261.41	2155.81	2080.44	2104.85	2199.05	2411.01	2256.27	2225.36	2429.3	2142.34	2334.32	2271.83	2312.89	2074.93	2247.1	1954.04	2192.24	2181.89	2379.25	1962.95	2081.51	2012.77
90.127998	2317.42	2317.94	2195.49	2227.56	2181.4	2300.91	2217	2044.09	2124.56	2169.12	2151.17	2171.62	2173.02	2194.29	2412.42	2277.86	2040.67	2216.08	2092.3	2090.57	2227.25	2206.48	2283.9	1996.9	2247.16	2121.4	2271.62	2261.95	2156.14	2073.76	2108.13	2193.29	2406.67	2255.8	2220.54	2424.79	2144.12	2329.95	2268.65	2312.7	2068.39	2242.85	1954.94	2194.73	2186.68	2377.46	1956.91	2085.47	2010.14
90.623001	2311.07	2325.37	2189.57	2224.18	2178.11	2303.9	2223.13	2045.32	2123.4	2171.65	2156.18	2169.17	2178.31	2192.64	2412.25	2275.75	2035.45	2218.39	2093.09	2088.24	2226.7	2211.43	2283.91	1997.91	2249.47	2120.53	2273.52	2255.98	2147.65	2078.18	2102.93	2197.29	2405.07	2260.16	2224.07	2424.39	2142.8	2329.61	2270.08	2311.39	2070.9	2244.33	1956.28	2192.32	2183.78	2378.25	1961	2079.88	2012.48
91.119003	2318.45	2321.17	2193.64	2221.17	2181.17	2297.24	2218.32	2047.83	2122.67	2169.93	2148.57	2173.85	2177.08	2189.86	2412.16	2278.43	2033.12	2215.43	2094.47	2089.27	2230.62	2206.89	2286.6	1997.56	2253.56	2122.27	2270.24	2259.21	2154.28	2074.55	2100.65	2197.09	2395.95	2261.13	2225.85	2422.77	2142.67	2329.18	2267.56	2312.88	2068.83	2241.63	1954.46	2194.07	2183.63	2377.53	1956.71	2083.74	2012.1
91.613998	2315.05	2319.99	2188.43	2219.05	2178.54	2293.37	2219.46	2042.63	2122	2171.45	2149.3	2164.66	2176.22	2192	2407.5	2278.99	2034.55	2210.76	2095.16	2094.8	2225.64	2209.84	2285.66	1996.43	2248.34	2125.24	2273.18	2258.87	2154.09	2080.75	2104.12	2198.37	2403.53	2259.84	2227.71	2424.37	2144	2330.66	2266.79	2310.92	2074.75	2247.46	1955.18	2195.76	2185.85	2379.95	1961.02	2082.81	2010.76
92.109001	2316.97	2324.33	2191.48	2228.57	2183.94	2301.33	2222.27	2044.59	2115.9	2161.73	2149.59	2166.29	2175.4	2196.34	2419.72	2286.25	2034.18	2215.31	2093.56	2086.25	2227.99	2207.36	2284.91	1997.17	2249.35	2119.6	2269.78	2260.74	2152.49	2075.4	2103.97	2192.67	2402.6	2256.35	2222.83	2424.43	2141.49	2331.37	2266.13	2306.03	2070.46	2243.53	1960.94	2194.59	2186.14	2378.27	1960.69	2081.64	2013.17
92.603996	2314.12	2320.91	2187.72	2225.56	2178.72	2301.17	2218.46	2044.44	2123.25	2169.47	2147.09	2169.86	2172.45	2191.5	2402.14	2273.09	2033.09	2212	2096.02	2088.74	2225.21	2205.63	2284.39	1994	2247.17	2118.59	2265.5	2253.33	2149.97	2074.54	2107.54	2197.31	2397.3	2258.69	2220.42	2422.39	2137.45	2327.91	2265.18	2303.84	2070.26	2239.92	1953.96	2192.14	2183.85	2372.38	1959.55	2080.73	2012.16
93.098999	2312.45	2320.28	2192.14	2219.06	2178.51	2294.11	2217.22	2044.75	2124.34	2172.24	2148.66	2166.42	2178.43	2191.41	2415.39	2277.11	2036.28	2212.28	2091.86	2088.15	2223.45	2208.63	2280.83	1999.05	2249.58	2121.35	2263.73	2260.85	2146.68	2078.35	2107.05	2205.08	2401.86	2253.71	2222.59	2426.43	2144.44	2337.78	2267.86	2309.54	2073.09	2242.14	1955.56	2192.84	2184.01	2378.99	1956.47	2084.78	2011.31
93.595001	2315.07	2325.34	2191.05	2221.29	2176.39	2301.98	2223.24	2040.34	2120.72	2165.05	2153.8	2165.18	2177.74	2192.92	2413.97	2278.28	2034.43	2211.87	2094.12	2089.64	2220.28	2205.65	2285.17	1996.55	2249.98	2120.69	2272.4	2261.96	2145.71	2078.46	2107.97	2197.25	2400.47	2255.45	2220.22	2425.02	2141.98	2330.21	2264.54	2308.21	2068.21	2241.81	1952.96	2193.42	2185.47	2377.1	1956.51	2079.74	2013
94.089996	2307.32	2322.04	2187.65	2228.18	2177.18	2300.09	2221.51	2044.15	2122.5	2167.43	2147.45	2164.53	2176.2	2189	2403.42	2279.39	2036.2	2213.54	2093.24	2091.93	2221.66	2204.66	2288.44	1996.75	2255.35	2119.21	2269.99	2257.15	2150.57	2074.43	2102.05	2194.92	2398.86	2252.38	2220.06	2418.71	2136.63	2327.2	2263.77	2301.7	2070.52	2242.03	1950.51	2189.48	2182.78	2375.8	1958.35	2083.45	2009.43
94.584999	2319.91	2324.65	2185.6	2220.19	2177.76	2293.55	2222.14	2040.5	2118.38	2171.05	2153.61	2165.21	2176.09	2192.05	2410.76	2278.76	2037.04	2214.39	2093.2	2090.17	2224.58	2209.4	2281.33	1996.34	2247.73	2117.45	2267.55	2255.14	2150.14	2077.69	2103.8	2195.6	2403.28	2256.37	2220.53	2421.3	2140.45	2327.02	2264.06	2304.17	2066.63	2241.5	1953.98	2195.31	2179.23	2374.43	1961.23	2084.61	2014.05
95.080002	2316.15	2321.32	2189.82	2225.48	2182.15	2294.37	2221.29	2040.89	2119.83	2168.22	2155.29	2167.08	2175.68	2197.94	2412.59	2276.17	2035.01	2212.44	2089.77	2091.49	2223.99	2209.1	2288.19	1995.4	2248.44	2120.29	2269.58	2251.95	2152.37	2076.88	2101.99	2194.98	2399.77	2254.82	2225.91	2423.34	2140.69	2332.73	2263.05	2308.27	2066.14	2245.48	1953.9	2195.28	2180.36	2373.67	1960.82	2080.39	2011.79
95.574997	2310.17	2322.28	2186.5	2217.97	2178.11	2299.8	2221.03	2044.54	2116.52	2161.5	2148.54	2165.16	2178.21	2189.1	2409.81	2275.32	2031.72	2216.05	2093.65	2090.83	2221.82	2207.06	2287.22	1996.68	2247.92	2113.88	2270.74	2254.21	2153.77	2078.91	2106.52	2196.17	2399.26	2254.23	2220.22	2421.7	2146.11	2328.57	2268.58	2304.85	2064.84	2240	1953.82	2192.03	2182.95	2378.14	1960.62	2079.65	2013.11
96.070999	2309.64	2323.04	2191.79	2223.17	2182.26	2298.61	2219.67	2043.68	2123.49	2170.75	2147.49	2164.56	2178.69	2192.62	2409.3	2281.08	2032.64	2211.02	2094.11	2089.34	2224.83	2207.09	2286.91	1993.91	2253.07	2119.56	2270.75	2260.35	2150.57	2077.27	2106.18	2193.71	2398.98	2258.37	2219.44	2418.05	2142.11	2330.66	2267.04	2302.87	2069.18	2239.1	1954.87	2195.86	2181.26	2373.81	1959.54	2082.87	2009.24
96.566002	2316.77	2319.53	2190.51	2220.43	2179.39	2302.64	2219.99	2043.11	2120.71	2170.56	2154.77	2168.53	2174.18	2191.12	2403.39	2273.44	2034.11	2215.76	2096.29	2089.14	2227.4	2203.84	2278.48	2000.14	2251.97	2117.47	2268.94	2260.66	2148.59	2076.54	2108.61	2195.09	2400.29	2256.75	2215.73	2418.05	2141.74	2326.62	2270.42	2307.36	2069.47	2237.87	1950.06	2189.82	2181.35	2377.14	1957.39	2079.13	2011.73
97.060997	2318.87	2315.13	2188.21	2220.74	2179.14	2301.04	2219.31	2043.86	2122.5	2165.96	2148.97	2170.12	2176.73	2190.17	2413.1	2277.4	2034.98	2218.32	2095.54	2091.36	2223.89	2207.11	2284.95	2001.44	2246.97	2120.44	2268.59	2257.37	2147.56	2077.14	2104.4	2195.08	2403.13	2252.63	2226.36	2419.6	2146.46	2325.71	2260.79	2310	2073.22	2239.71	1953.17	2193.81	2184.13	2371.88	1958.84	2081.3	2009.27
97.556000	2311.43	2326.53	2187.58	2214.5	2182.72	2292.41	2221.32	2040.14	2121.58	2168.93	2150.22	2162.67	2176.07	2194.66	2411.12	2276.47	2036.86	2208.42	2090.46	2087.86	2227.57	2204.85	2280.84	1996.9	2246.67	2119.64	2272.79	2259.19	2151.74	2076.45	2106.1	2193.17	2400.47	2253.62	2215.34	2419.68	2140.95	2321.72	2264.71	2306.92	2069.38	2240.17	1951.73	2195.44	2184.55	2378.42	1959.24	2079.65	2009.22
98.052002	2311.31	2315.4	2187.07	2217.58	2176.35	2299.81	2216.6	2047.35	2120.23	2163.48	2150.68	2168.12	2176.1	2187.31	2413.13	2274.87	2037.79	2210.8	2092.63	2094.41	2222.89	2205.27	2286.5	1998.09	2247.66	2115.55	2271.39	2258.05	2156.28	2074.59	2103.92	2190.52	2399.59	2256.88	2223.11	2421.89	2137.35	2326.62	2261.67	2304.8	2067.84	2235.76	1948.4	2197.68	2180.68	2381.85	1959.52	2081.38	2006.19
98.546997	2314.03	2321.55	2187.35	2220.51	2176.23	2298.49	2216.24	2044.15	2122.78	2167.84	2146.68	2169.33	2173.1	2192.9	2411.39	2274.12	2035.93	2212.73	2092.94	2087.1	2226.84	2204.95	2279.73	1997.06	2244.29	2118.42	2269.45	2254.97	2150.12	2076.21	2102.06	2191.5	2405.29	2247.72	2218.08	2418.42	2139.11	2326.44	2266.03	2303	2065.95	2241.01	1950.05	2188.38	2178.73	2377.71	1960.63	2081.24	2011.14
99.042000	2315.54	2320.43	2188.23	2219.3	2178.91	2300.1	2213.31	2042.74	2122.54	2167.36	2144.4	2166.17	2173.36	2186.24	2405.36	2273.27	2034.69	2211.29	2088.86	2087.38	2224.99	2210.34	2281.38	1996.73	2252.52	2117.26	2267.23	2257.84	2150.51	2078.67	2105.23	2195.25	2397.1	2255.74	2219.99	2417.01	2144.09	2320.93	2264.06	2305.52	2066.84	2238.02	1951.24	2189.63	2182.62	2372.94	1959.09	2084.23	2006.24
99.537003	2310.39	2320.37	2184.35	2214.29	2177.92	2295.39	2218.12	2045.04	2116.34	2164.67	2144.85	2162.6	2171.66	2190.66	2412.34	2274.38	2034.09	2211.3	2092.79	2089.62	2224.43	2206.87	2282.79	1998.91	2253.29	2117.96	2269.25	2248.77	2145.96	2078.66	2103.29	2189.86	2404.45	2252.86	2221.42	2417.28	2142.19	2321.86	2264.05	2301.72	2063.62	2236.68	1946.74	2188.12	2183.18	2378.8	1959.58	2080.11	2007.8
100.031998	2305.41	2319.03	2189.08	2217.26	2179.9	2299.56	2214.63	2040.91	2122.31	2167.17	2145.18	2159.45	2169.75	2188.9	2409	2269.71	2034.86	2212.49	2086.93	2088.22	2221.84	2206.42	2287.11	1994.77	2242.42	2116.35	2263.52	2252.05	2149.82	2074.89	2103.46	2189.1	2401.95	2250.56	2216.35	2414.27	2140.06	2322.42	2263.48	2303.23	2067.92	2236.09	1950.38	2186.67	2183.71	2382	1960.55	2082.41	2007.65
100.528000	2309.04	2317.97	2189.74	2217.04	2174.24	2290.91	2218.79	2040.07	2118.65	2159.67	2146.71	2163.62	2176.97	2187.2	2411.65	2272.19	2032.27	2209.23	2094.46	2085.66	2219.37	2208.89	2279.34	1993.11	2246.4	2119.14	2268.5	2254.92	2147.45	2074.01	2102.3	2190.67	2398.22	2251.54	2217.8	2416.59	2143.68	2321.9	2266.44	2305.64	2067.51	2230.6	1952.43	2189.63	2179.67	2371.59	1958.36	2079.45	2006.71
101.023003	2307.21	2317.83	2177.87	2219.9	2178.67	2294.94	2215.12	2038.34	2115.39	2170.51	2144.52	2164.69	2169.74	2186.39	2408.65	2271.65	2029.29	2211.62	2089.43	2084.74	2220.82	2201.56	2281.66	1989.05	2247.19	2111.15	2264.74	2251.95	2145.18	2072.15	2099.85	2192.85	2396.32	2245.5	2219.92	2411.41	2135.32	2322.42	2266.8	2304.09	2063.43	2233.5	1947.93	2189.68	2178.93	2373.15	1959.2	2079.77	2005.03
101.517998	2307.08	2316.67	2188.05	2214.63	2179.67	2297.61	2221.85	2039.71	2118.05	2166.28	2147.85	2162.68	2172.25	2189.09	2407.42	2264.2	2030.04	2212.87	2090.95	2087.93	2219.93	2205.67	2277.76	1993.92	2247.43	2116.08	2266.55	2253.67	2144.18	2072.99	2103.57	2193.83	2396.44	2248.16	2214.9	2412.72	2134.94	2320.25	2261.2	2303.6	2059.76	2229.46	1947.87	2187.32	2175.48	2370.27	1955.09	2076.98	2007.25
102.013000	2305.31	2317.46	2180.74	2216.09	2178.54	2294.48	2219	2039.06	2119.59	2165.46	2147.47	2162.37	2172.56	2184.95	2404.13	2268.82	2030.92	2210.11	2086.95	2085.5	2223.28	2195.71	2283.75	1992.91	2248.85	2118.4	2266.16	2252.92	2144.74	2072.26	2099.82	2187.88	2394.86	2248.42	2218.85	2408.9	2138.61	2321.08	2258.94	2304.86	2063.06	2239.55	1950.2	2186.82	2180.38	2373.59	1960.08	2075.59	2008.85
102.508003	2309.67	2315.25	2185.19	2216.35	2178.22	2291.23	2216.97	2043.39	2118.41	2164.98	2144.89	2162.54	2176.34	2185.12	2404.19	2272.06	2030.59	2213.64	2089.1	2084.76	2227.86	2201.49	2279.42	1990.25	2243.05	2114.92	2266.32	2250.62	2147.33	2070.75	2105.49	2191.67	2397.68	2251.53	2219.02	2412.17	2141.19	2325.93	2266.23	2302.93	2064.65	2234.35	1947.41	2185.27	2180.65	2371.77	1957.8	2081.16	2004.89
103.003998	2306.13	2314.5	2185.8	2213.82	2172.43	2298.3	2213.04	2042.64	2120.98	2161.32	2152.93	2159.09	2170.55	2186.85	2405.72	2265.6	2029.66	2212.43	2089.04	2089.89	2215.89	2204.9	2275.72	1990.76	2247.7	2109.71	2263.14	2248.06	2147.19	2071.06	2103.55	2186.4	2394.16	2248.31	2216.79	2416.47	2136.13	2321.53	2259.91	2301.06	2064.36	2233.14	1951.51	2188.01	2174.36	2371.53	1955.82	2080.08	2006.02
103.499001	2309.4	2319.66	2186.56	2212.95	2173.58	2299.54	2211.84	2041.04	2118.04	2160.58	2145.95	2163.23	2171.65	2189.72	2408.42	2266.63	2031.4	2214.05	2087.43	2085.73	2222.68	2202.51	2275.29	1991.73	2244.13	2115.34	2266.32	2246.84	2142.04	2074.01	2099.72	2188.86	2398.46	2250.73	2220.47	2412.55	2138.5	2322.68	2256.04	2300.84	2062.35	2237.96	1948.65	2187.39	2180.84	2372.85	1958.99	2079.14	2008.82
103.994003	2306.2	2317.4	2183.79	2214.77	2173.04	2292.99	2209.38	2036.99	2120.54	2165.68	2144.73	2164.5	2169.99	2185.93	2402.35	2271.91	2028.24	2209.03	2088.98	2087.48	2213.89	2200.94	2276.62	1990.2	2247.96	2113.99	2267.41	2249.83	2138.25	2069.95	2099.96	2190.73	2391.95	2250.54	2220.03	2415	2138.03	2318.59	2258.88	2303.84	2057.41	2230.26	1944.72	2188.05	2180.41	2370.25	1961.66	2079.66	2007.89
104.488998	2307.57	2316.67	2182.58	2220.91	2174.99	2293.02	2213.9	2038.42	2117.59	2161.51	2143.26	2159.96	2167.91	2184.23	2400.24	2264.89	2028.39	2208.78	2092.86	2084.53	2218.01	2201.21	2277.61	1994.51	2243.87	2112.23	2263.66	2250.74	2138.07	2075.05	2100.65	2193.24	2391.69	2248.63	2215.15	2415.82	2134.37	2324.46	2259.5	2305.46	2061.89	2233.33	1945.41	2183.44	2174.37	2373.18	1959.1	2079.89	2011.81
104.984001	2311.02	2316.18	2184.7	2218.91	2175.72	2293.9	2217.05	2035.68	2116.57	2164.64	2144.98	2159.73	2167.97	2182.24	2402	2271.87	2025.61	2209.85	2086.82	2080.92	2217.76	2200.56	2276.21	1988.42	2251.05	2110.89	2261.53	2251.33	2142.22	2072.64	2100.72	2188.11	2393.55	2252.56	2216.38	2415	2144.52	2321.96	2262.12	2304.02	2058.9	2230.9	1945.48	2182.78	2177.49	2370.03	1959.53	2078.11	2006.27
105.480003	2308.66	2315.6	2185.08	2217.02	2174.67	2292.08	2213.05	2039.95	2116.8	2165.31	2143.2	2161.79	2164.17	2187.28	2408.72	2269.28	2033.55	2207.24	2089.49	2084.01	2224.6	2202.44	2281.06	1995.47	2246.49	2118.84	2263.44	2249.08	2142	2073.98	2102.15	2190.04	2392.99	2251.84	2215.87	2410.84	2138.47	2318.58	2257.55	2302.28	2057.67	2232.26	1942.03	2188.98	2181.52	2375.2	1955.28	2080.63	2009.23
105.974998	2307.87	2312.79	2185.74	2216.36	2175.67	2292.66	2209.95	2037.95	2118.03	2163.94	2148.64	2156.2	2169.96	2189.49	2400.51	2267.48	2026.23	2208.27	2085.46	2082.06	2219.11	2198.53	2275.3	1992.3	2241.86	2114.88	2262.11	2243.99	2140.61	2074.92	2099.97	2186.35	2396	2247.06	2215.72	2414.11	2134.4	2317.37	2256.63	2302.69	2054.71	2225.96	1942.31	2186.32	2174.58	2369.25	1955.75	2079.38	2009.73
106.470001	2308.34	2313.72	2185.6	2215.91	2172.33	2294.55	2215.49	2041.02	2114.06	2165.33	2147.69	2155.79	2171.49	2184.43	2402.76	2271.4	2025.93	2212.19	2085.68	2088.74	2218.43	2198.42	2272.99	1988.46	2243.01	2113.81	2265.27	2251.1	2143.3	2068.67	2097.59	2188.99	2386.64	2241.82	2214.35	2406.61	2137	2320.73	2259.85	2299.86	2058.87	2227.66	1944.78	2191.63	2177.29	2368.85	1955.06	2077.65	2003.17
106.964996	2307.57	2315.17	2181.21	2216.8	2173.6	2291.27	2210.74	2036.58	2114.67	2162.6	2146.72	2157.97	2171.49	2184.67	2401.31	2269.93	2028.71	2206.05	2086.81	2083.41	2216.13	2198.61	2272.8	1986.98	2246.6	2113.03	2264.67	2249.48	2143.37	2073.42	2099	2188.98	2386.61	2247.08	2220.58	2411.2	2138.03	2313.36	2259.54	2297.71	2054.02	2227.1	1944.22	2185.64	2177.24	2370.42	1956.92	2078.17	2009.06
107.459999	2303.43	2306.95	2183.43	2213.63	2173.05	2292.17	2209.43	2040.31	2118.49	2163.19	2150.14	2160.27	2166.82	2185.4	2402.4	2272.41	2026.67	2211.04	2086.61	2077.36	2215.67	2196.4	2277.17	1986.79	2243.65	2113.05	2260.42	2251.27	2142.27	2071.43	2099.17	2186.78	2389.29	2249.4	2212.78	2403.15	2138.97	2314.37	2259.08	2297.83	2056.96	2229.27	1941.94	2185.73	2175.67	2362.62	1956.07	2078.91	2004.13
107.956001	2299.67	2309.11	2181.74	2210	2173.56	2290.03	2213.38	2037.74	2107.73	2161.49	2143	2159.15	2165.68	2180.89	2391.4	2267.89	2027.56	2205.93	2089.19	2082.94	2217.58	2202.16	2272.17	1989.01	2244.29	2111.01	2262.15	2247.6	2141.02	2071.78	2103.01	2185.53	2389.48	2249.81	2213.68	2406.64	2139.93	2315.11	2252.11	2309.25	2058.01	2233.79	1936.48	2183.2	2173.63	2369.98	1957.75	2078.58	2006.96
108.450996	2302.6	2308.47	2179.47	2212.96	2169.88	2290.69	2205.84	2036.82	2113.6	2163.24	2144.52	2154.25	2166.44	2181.25	2398.57	2267.69	2026.48	2209.47	2091.14	2076.11	2216.67	2194.58	2272.75	1986.15	2240.75	2110.19	2265.61	2243.7	2139.48	2071.28	2097.28	2189.71	2384.59	2243.47	2213.74	2408.62	2132.04	2316.95	2252.81	2300.38	2055.2	2231.64	1944.85	2181.25	2180.04	2373.46	1954.65	2074.2	2008.33
108.945999	2302.01	2315.35	2175.4	2213.2	2166.2	2292.26	2206.79	2032.18	2109.25	2164.21	2144.45	2154.98	2169.42	2179.83	2399.11	2267.27	2024.88	2205.19	2079.87	2077.51	2214.51	2196.52	2274.2	1991.87	2239.53	2108.71	2258.65	2244.23	2138.2	2068.22	2098.34	2189.27	2389.84	2246.12	2210.66	2405.07	2136.27	2321.87	2253.63	2296.28	2054.61	2227.93	1939.86	2185.99	2176.93	2366.36	1952.03	2071.37	2003.77
109.441002	2300.28	2309.36	2176.8	2206.09	2165.03	2287.22	2206.72	2038.51	2115.27	2160.81	2141.1	2153.81	2168.98	2181.45	2405	2266.8	2027.08	2206.66	2081.32	2078.6	2212.47	2192	2270.63	1985.66	2243.06	2107.61	2262.76	2243.1	2132.23	2069.74	2097.19	2185.12	2384.82	2239.5	2207.34	2401.33	2130.63	2311.02	2249.43	2300.1	2049.44	2222.85	1939.04	2183	2168.25	2370.63	1950.34	2074.08	1999.51
109.936996	2304.67	2307.38	2176.51	2210.86	2166.07	2286.14	2208.79	2032.72	2108.59	2160.81	2140.13	2153	2161.28	2178.56	2398.09	2267	2025.12	2202.58	2083.34	2076.04	2209.75	2193.76	2274.46	1989.05	2239.89	2104.56	2253.83	2246.69	2131.6	2070.25	2093.62	2183.13	2384.37	2239.64	2214.31	2404.66	2136.03	2314.04	2252.11	2296	2047.41	2225.46	1938.37	2177.06	2170.06	2363.05	1952.75	2072.59	2002.49
110.431999	2299.92	2306.25	2179	2208.79	2164.47	2286.24	2201	2033.5	2112.52	2161.33	2142.06	2152.27	2162.28	2178.65	2398.04	2267.4	2017.56	2198.59	2088.11	2076.48	2211.83	2194.31	2267.7	1984.27	2241.43	2103.77	2261.7	2240.96	2125.47	2068.49	2096.52	2187.21	2383.69	2239.3	2212.11	2404.49	2133.39	2315.02	2247.13	2291.31	2047.4	2224.58	1935.12	2173.66	2171.29	2370.44	1951.13	2071.18	1999.06
110.927002	2301.89	2303.44	2178.83	2208.07	2171.19	2285.65	2203.86	2033.37	2112.88	2158.54	2139.62	2154.11	2165.56	2175.11	2396.24	2261.29	2019.39	2201.49	2085.64	2077.05	2208.97	2195.23	2271.45	1982.09	2234.49	2108.68	2253.69	2240.46	2128.76	2068.63	2091.93	2187.33	2385.28	2242	2213.18	2402.64	2133.26	2317.52	2250.68	2295.26	2051.25	2225.67	1936.55	2173.19	2168.45	2361.67	1951.64	2071.48	2004.47
111.421997	2296.64	2308.54	2177.84	2202.98	2164.31	2285.64	2205.71	2035.7	2109.25	2156.36	2145.77	2154.9	2159.75	2180.73	2394.4	2260.71	2019.95	2199.73	2082.34	2073.26	2206.92	2193.35	2272.71	1983.69	2234.15	2103.69	2258.01	2240.43	2133.13	2069.19	2093.57	2183.67	2384.72	2237.27	2209.89	2403.59	2134.85	2314.33	2247.63	2299.44	2050.59	2220.47	1937.97	2176.49	2173.55	2366.23	1952.28	2068.73	1997.8
111.917000	2304.62	2302.4	2177	2207.85	2166.88	2288.98	2206.68	2035.82	2109.52	2161.51	2140.52	2153.67	2160.67	2178.22	2393.59	2265.06	2019.2	2198.43	2080.24	2073.69	2210.62	2195.04	2267.12	1983.16	2234.64	2104.81	2253.68	2242.4	2124.41	2062.7	2098.29	2181.34	2381.82	2242.3	2211.14	2399.18	2132.85	2315.49	2254.12	2294.78	2051.53	2222.74	1935.01	2177.3	2178.24	2363.91	1950.36	2070.76	2001.21
112.413002	2289.85	2301.11	2180.86	2203.65	2163.29	2282.37	2202.28	2032.43	2104.87	2157.94	2138.64	2151.72	2163.02	2178.11	2390.59	2260.65	2021.27	2198.37	2079.85	2075.05	2209.26	2190.72	2270.13	1986.13	2235.36	2104.33	2257.42	2238.15	2132.85	2069.84	2092.53	2184.88	2382.44	2235.08	2204.67	2399.48	2131.04	2310.62	2254.01	2296.06	2049.1	2218.37	1933.71	2175.58	2172.35	2362.56	1950.62	2072.58	1999.5
112.907997	2301.23	2306.75	2175.68	2211.71	2159.96	2288.64	2203.17	2033.45	2110.26	2159.26	2137.16	2154.15	2163.74	2178.33	2396.68	2262.44	2017.09	2194.64	2082.2	2072.82	2211.67	2193.14	2273.04	1984.53	2234.54	2102.36	2255.88	2247.55	2131.49	2061.15	2095.62	2186.71	2383.23	2238.99	2206.56	2404.94	2133.9	2312.65	2251.09	2286.97	2048.39	2222.82	1931.93	2176.27	2164.69	2359.6	1954.65	2073.81	2002.53
113.403000	2306.93	2303.93	2176.33	2206.68	2163.86	2280.62	2198.24	2033.12	2110.52	2163.58	2140.29	2153.83	2161.97	2172.76	2392.76	2266.89	2018.27	2199.98	2081.35	2072.14	2212.17	2188	2272.47	1978.78	2238.3	2101.91	2255.43	2243.82	2132.71	2068.81	2093.38	2182.19	2382.1	2235.54	2205.92	2400.25	2129.29	2310.56	2247.6	2295.5	2043.51	2222.06	1932.85	2174.78	2169.95	2362.02	1951.38	2070.93	1999.83
113.898003	2301.48	2306.74	2171.82	2202.21	2166.17	2282.04	2204.99	2031.28	2109.65	2159.28	2138.14	2153.27	2166.74	2182.12	2393.43	2263.95	2016.78	2202.02	2086.78	2071.94	2210.69	2191.36	2267.39	1979.99	2239.75	2102.43	2258.12	2238.38	2129.02	2066.91	2092.12	2184.73	2376.07	2233.99	2205.82	2399.63	2130.92	2314.43	2255.06	2296.34	2047.33	2218.61	1937.18	2174.35	2173.22	2363.41	1955.51	2068.52	1996.64
114.392998	2299.67	2297.33	2176.93	2211.76	2164.44	2283.54	2205	2034.74	2111.12	2159.66	2142.87	2155.6	2159.19	2178.71	2393.31	2270.11	2021.51	2197.08	2079.85	2073.46	2211.61	2192.79	2266.84	1986.26	2239.56	2106.15	2256.66	2244.09	2129.16	2065.54	2096.69	2184.73	2380.12	2236.21	2211.46	2396.64	2139.03	2315.18	2249.08	2300.48	2044.56	2216.94	1931.96	2176	2175.06	2363.03	1952.46	2078.9	2002.34
114.889000	2296.1	2309.05	2176.05	2206.46	2163.28	2285.11	2198.75	2034.76	2111.36	2158.5	2140.8	2154.73	2162.09	2180.51	2398.87	2264.36	2015.57	2200.54	2078.81	2075.15	2213.22	2189.96	2271.18	1977.56	2238.09	2096.18	2257.7	2243.64	2129.82	2061.38	2093.07	2181.13	2384.33	2236.91	2208.45	2401.45	2130.99	2309.09	2247.79	2296.79	2043.8	2217.68	1932.83	2175.05	2175.26	2361.35	1952.51	2067.93	1998.97
115.384003	2291.78	2302.42	2174.37	2202.82	2159	2279.37	2199.74	2031.42	2109.33	2156.05	2137.43	2145.48	2155.43	2172.1	2393.71	2259.73	2017.3	2199.2	2078.79	2072.34	2207.22	2188.32	2268.09	1978.01	2236.21	2098.7	2255.96	2241.49	2128.69	2067.44	2092.32	2179.62	2378.14	2238.08	2211.64	2400.26	2132.44	2312.64	2252.27	2294.74	2043.56	2218.05	1930.32	2171.85	2168.03	2361.67	1951.55	2073.22	2001.91
115.878998	2292.61	2304.3	2176.7	2207.85	2162.29	2283.98	2205.82	2034.84	2109.11	2153.02	2133.9	2149.7	2154.84	2167.46	2393.15	2260.35	2019.32	2198.76	2081.68	2073.59	2206.66	2188.94	2265.69	1980.31	2233.22	2099.36	2259.74	2236.65	2126.16	2063.98	2093.25	2183.83	2373.3	2238.15	2203.4	2395.1	2132.2	2308.68	2244.23	2290.83	2041.69	2216.19	1930.32	2172.47	2171.78	2353.69	1953.76	2069.15	1999.65
116.374001	2295.57	2300.72	2171.36	2197.81	2158.34	2281.12	2200.17	2031.2	2106.95	2155.07	2134.11	2147.3	2154.92	2173.04	2388.2	2256.91	2014.8	2195.77	2080.2	2067.65	2210.5	2188.24	2263.58	1981.21	2232.19	2096.38	2253.57	2234.45	2124.9	2061.88	2097.77	2180.32	2375.42	2232.81	2203.98	2394.31	2133.57	2310.11	2248.2	2293.09	2043.94	2219.96	1928.34	2168.17	2172.65	2350.3	1947.34	2070.58	1998.55
116.869003	2293.32	2299.69	2178.31	2203.46	2157.15	2278.26	2202.58	2029.15	2106.69	2155.95	2140.53	2150.63	2154.84	2181.14	2385.22	2255.28	2014.73	2191.01	2078.07	2074.79	2205.36	2188.9	2263.2	1975.08	2234.06	2099.5	2253.71	2238.74	2129.55	2065.45	2093.63	2178.53	2374.16	2231.93	2202.92	2394.69	2130.98	2309.87	2247.3	2290.58	2038.67	2214.18	1925.74	2170.99	2170.6	2352.82	1949.4	2067.98	1999.68
117.364998	2289.37	2298.63	2172.96	2200.98	2162.42	2276.33	2198.16	2028.49	2107.06	2151.62	2137	2146.6	2157.39	2172.56	2387.6	2254.79	2015.19	2197.15	2079.73	2072.98	2201.09	2188.23	2265.63	1979.42	2233.86	2095.73	2251.53	2233.69	2127.07	2066.16	2092.41	2178.67	2377.66	2233.16	2200.58	2396.3	2130.25	2308.7	2243.61	2290.24	2040.79	2211.51	1929.58	2169.59	2167.09	2354.42	1951.29	2064.35	1995.77
117.860001	2291.08	2301.78	2170.33	2201.05	2159.62	2273.7	2195.88	2024.76	2099.18	2150.1	2131.42	2146	2158.17	2174.34	2385.07	2260.22	2014.7	2194.55	2077.38	2068.93	2200.22	2185.06	2261.19	1980.05	2235.64	2094.66	2248.08	2238.28	2126.74	2058.24	2089.19	2173.84	2373.88	2232.6	2204.24	2398.58	2131.31	2304.73	2242.77	2295.35	2041.43	2213.05	1926.68	2170.67	2166.35	2348.35	1946.48	2064.55	1992.19
118.355003	2293.77	2303.27	2172.63	2201.23	2154.32	2275.72	2197.56	2027.58	2100.92	2151.17	2134.39	2148.28	2153.93	2169.93	2390.64	2253.69	2014.7	2190.08	2078.78	2072.73	2204.58	2185.85	2259.07	1975.3	2232.04	2097.25	2250.49	2236.1	2120.07	2064.32	2086.85	2176.77	2376.11	2229.69	2206.76	2391.79	2127.93	2306.7	2237.88	2292.51	2041.25	2214.92	1928.6	2163.28	2169.65	2349.75	1947.56	2063.14	1997.29
118.849998	2289.61	2301.15	2165.88	2198.29	2155.83	2274.36	2199.27	2030.45	2103.67	2152.72	2130.55	2146.16	2152.74	2174.54	2386.76	2260.41	2015.08	2194.88	2073.2	2068.23	2200.43	2187.98	2265.32	1973.93	2231.69	2091.28	2253.73	2235.16	2125.35	2060.62	2087.36	2180.71	2374.47	2235.6	2202.77	2394.64	2127.24	2307.39	2244.54	2292	2038.83	2214.83	1924.09	2167.52	2170.15	2352.45	1947.02	2066.54	1999.97
119.346001	2290.74	2298.62	2171.45	2195.42	2159.69	2276.58	2189.76	2027.11	2102.91	2153.48	2136.18	2153.15	2151.36	2170.2	2393.28	2256.16	2012.48	2196.49	2079.4	2070.27	2200.7	2185.95	2262.86	1975.35	2237.05	2094.33	2248.08	2235.3	2120.91	2061.47	2088.69	2177.67	2372.22	2230.82	2200.91	2393.2	2127.97	2307.98	2242.02	2288	2041.68	2214.66	1923.75	2171.38	2162.56	2353	1949.15	2064.46	1997.61
119.841003	2288.74	2302.74	2170.39	2198.55	2156.44	2276.37	2196.08	2024.31	2100.85	2154.88	2135.93	2143.51	2158.08	2170.23	2385.68	2256.68	2016.24	2189.73	2075.7	2064.82	2205.01	2177.07	2259.84	1975.75	2228.1	2094.72	2248.47	2232	2126.87	2056.54	2085.73	2175.46	2374.4	2231.69	2206.1	2395.63	2126.72	2305.49	2240.63	2291.91	2039.98	2208.77	1922.63	2165.9	2168.84	2354.18	1948.97	2064.04	1994.03
120.335999	2287.46	2297.51	2174.55	2197.48	2152.83	2276.92	2191.75	2026	2101.58	2151.98	2133.63	2142.14	2153.1	2168.28	2385.77	2252.65	2011.34	2194.64	2076.46	2071.01	2201.22	2183.99	2260.4	1969.26	2234.64	2092.09	2247.45	2234	2123.73	2059.49	2088.2	2178.94	2363.89	2227.77	2205.21	2386.25	2123.89	2302.34	2241.49	2290.61	2039.2	2214.03	1923.89	2168.09	2163.32	2351.48	1947.26	2068.72	1993.16
120.831001	2291.78	2298.72	2168.34	2198.3	2153.04	2272.22	2195.32	2024.49	2100.4	2151.83	2133.02	2146.88	2155.17	2168.19	2386.46	2254.92	2014.87	2190.95	2073.49	2067.06	2199.63	2186.57	2265.07	1975.44	2237.18	2092.25	2248.81	2233.28	2125.58	2062.77	2086.3	2176.87	2365.93	2228.15	2201.61	2395.85	2129.16	2302.93	2243.05	2290.41	2041.59	2211.04	1923.55	2163.84	2163.39	2356.1	1945.93	2071.8	1996.93
121.325996	2289.79	2298.59	2166.14	2194.61	2154.84	2274.93	2195.88	2024.28	2102.6	2151.98	2131.45	2141.03	2153.84	2170.29	2384.85	2256.55	2015.34	2192.46	2071.61	2065.53	2199.11	2186.88	2261.47	1975.08	2230.57	2094.8	2246.71	2230.83	2123.88	2061.51	2089.11	2174.1	2365.16	2234.9	2199.9	2395.29	2124.46	2303.65	2236.65	2290.17	2040.69	2211.29	1924.62	2167.06	2171.82	2350.98	1946.6	2070.17	1997.38
121.821999	2290.16	2298.22	2167.14	2195.19	2150.39	2279.13	2197.2	2025.26	2094.45	2146.12	2129.8	2146.26	2154.63	2171.38	2379.67	2254.97	2013.47	2199.88	2073.49	2067.15	2198	2179.46	2260.04	1978.04	2233.03	2092.54	2245.57	2231.02	2122.31	2057.94	2088.32	2174.99	2363.72	2224.33	2197.88	2386.29	2127.11	2303.05	2242.12	2292.01	2034.93	2205.87	1923.16	2162.34	2162.73	2352.72	1947.22	2067.16	1993.62
122.317001	2290.32	2301.37	2168.22	2198.76	2155.35	2275.91	2191.29	2023.23	2100.48	2146.82	2130.39	2139.71	2153.1	2169.14	2382.26	2248.56	2010.28	2191.95	2074.17	2067.06	2199.09	2178.99	2264.2	1974.64	2231.11	2094.37	2246	2226.87	2121.38	2060.04	2088.36	2172.31	2365.02	2226.13	2198.47	2386.81	2126.36	2302.51	2239.4	2286.63	2036.67	2211.43	1921.61	2161.31	2165.33	2349.09	1945.28	2066.94	1991
122.811996	2284.93	2294.2	2166.49	2193.48	2146.73	2267.1	2189.65	2028.46	2097.61	2148.09	2126.43	2141.45	2150.46	2164.32	2380.86	2247.75	2011.24	2189.72	2075.78	2064.46	2199.22	2178.18	2260.6	1973.07	2227.94	2089.94	2250.75	2226.68	2116.33	2057.7	2086.52	2167	2362.44	2226.33	2202.97	2386.43	2124.63	2299.61	2234.88	2288.45	2036.5	2209.64	1921.27	2159.2	2162.48	2348.9	1948.08	2068.28	1993.52
123.306999	2291.1	2293.78	2169.54	2193.78	2154.44	2273.05	2188.93	2024.42	2096.32	2147.48	2131.64	2141.33	2151.84	2167.12	2384.67	2255.8	2009.04	2192.02	2067.63	2065.11	2193.39	2176.79	2260.84	1968	2230.43	2092.72	2247.7	2230.6	2116.31	2058.91	2083.62	2168.47	2367.24	2225.82	2201	2382.47	2129.43	2302.1	2239.47	2287.74	2033.68	2206.48	1924.76	2163.34	2162.73	2351.06	1948.33	2065.15	1989.26
123.802002	2283.42	2287.85	2170.55	2193.27	2146.98	2266.76	2189.11	2021.16	2097.71	2150.64	2130.51	2141.74	2150.58	2166.63	2379.68	2251.06	2012.03	2192.08	2072.47	2065.53	2198.13	2183.27	2253.43	1975	2224.74	2091.25	2249.39	2225.75	2119.8	2056.07	2083.96	2171.92	2362.88	2226.24	2200.06	2386.86	2124.11	2296.79	2235.79	2286.99	2029.6	2208.02	1920.85	2164.54	2166.59	2347.69	1946.27	2063.2	1988.06
124.296997	2286.2	2294.34	2168.94	2192.61	2146.21	2272.32	2195.42	2026.15	2095.61	2149.4	2133.42	2138.99	2150.03	2161.1	2378.35	2250.21	2012.05	2188.49	2069.19	2064.62	2198.57	2177.3	2257.89	1969.89	2228.49	2088.4	2246.11	2229.01	2118.57	2053.22	2088.15	2173.38	2363.23	2229.46	2196.44	2385.5	2123.34	2303.73	2235.33	2284.6	2034.02	2207.96	1923.01	2161.06	2171.55	2349.43	1945.04	2065.99	1994.46
124.792999	2285.69	2291.83	2169.64	2190.31	2149.47	2270.41	2193.43	2018.76	2093.27	2143.2	2129.09	2140.4	2142.73	2168.05	2374.7	2245.28	2007.43	2193.07	2076.56	2063.45	2202.34	2180.14	2256.55	1968.43	2224.64	2085.16	2245.93	2227.39	2123.97	2059.53	2083.05	2174.78	2362.75	2225.31	2202.5	2392.11	2125.93	2301.93	2240.7	2287.18	2034.07	2206.94	1922.42	2167	2167.81	2355.92	1947.35	2067.25	1993.62
125.288002	2283.57	2296.24	2173.67	2195.61	2149.48	2269.46	2192.04	2021.41	2092.94	2149.85	2125.76	2134.89	2150	2168.63	2381.59	2250.25	2010.66	2193.34	2073.2	2062.74	2196.12	2183.94	2261.95	1973.68	2226.75	2092.82	2248.77	2234.84	2120.87	2053.35	2084.75	2173.98	2366.73	2225.99	2204.92	2386.18	2123.08	2300.97	2237.88	2284.86	2038.34	2203.51	1920.37	2166.08	2169.37	2352.53	1947.25	2066.77	1993.76
125.782997	2289.23	2292.66	2166.25	2188	2149.35	2272.47	2188.16	2019.32	2092.6	2146.21	2124.71	2136.89	2147.6	2164.5	2383.16	2250.81	2009.29	2188.32	2073.2	2064.15	2199.71	2173.39	2250.5	1972.51	2222.44	2084.02	2245.51	2231.43	2118.91	2055.85	2085.98	2169	2357.97	2224.97	2200.14	2380.01	2124.37	2303.93	2235.02	2290.62	2030.26	2206.48	1922.94	2156.02	2160.82	2347.34	1943.49	2063.96	1994.06
126.278000	2274.36	2298.65	2165.45	2191.88	2146.38	2268.32	2189.82	2021.63	2096.73	2148.19	2126.66	2137.73	2147.43	2164.09	2380.07	2246.38	2012.64	2188.14	2071.62	2063.81	2193.85	2173.85	2255.94	1972.46	2226.04	2087.6	2244.31	2229.22	2120.72	2056.91	2084.82	2172.94	2359.56	2222.96	2198.68	2385.38	2126.33	2300.18	2233.92	2287.03	2030.64	2205.46	1917.42	2162.7	2164.18	2341.74	1946.09	2060.57	1988.91
126.774002	2283.64	2290.6	2163.46	2190.49	2147.96	2270.11	2183.11	2022.44	2093.58	2148.66	2126.12	2141.07	2144.99	2169.67	2375.46	2247.4	2006.57	2188.25	2066.65	2058.5	2190	2172.54	2255.37	1974.92	2223.51	2088.9	2243.58	2227.73	2116.91	2053.95	2085.96	2164.67	2354.86	2223.65	2194.66	2380.55	2123.88	2300.87	2235.25	2283.49	2029.63	2207.34	1919.67	2158.32	2163.29	2342.23	1944.62	2060.91	1989.77
127.268997	2281.13	2284.5	2165.39	2190.33	2145.72	2260.84	2186.17	2020.16	2092.76	2146.74	2129.96	2131.97	2139.45	2162.16	2373.87	2238.42	2006.03	2190.4	2070.05	2061.99	2193.28	2175.86	2249.87	1971.1	2223.74	2082.8	2247.09	2224.62	2112.38	2049.74	2080.65	2168.69	2357.82	2220.66	2199.46	2382.23	2122.34	2296.82	2233.82	2283.12	2026.29	2199.38	1918.93	2154.88	2165.36	2337.05	1945.53	2065.83	1989.27
127.764000	2281.31	2294.5	2163.8	2195.78	2144.83	2264.67	2188.52	2020.13	2097.99	2144.56	2129.02	2137.6	2146.55	2162.98	2375.52	2241.99	2008.88	2188.53	2072.97	2061.21	2194.32	2179.28	2253.66	1969.85	2226.95	2085.01	2241.48	2219.78	2120.93	2058.42	2083.57	2169.71	2351.63	2222.73	2198.57	2380	2120.96	2296.58	2232.19	2280.67	2028.64	2205.37	1919.63	2159.02	2163.87	2344.79	1943.09	2063.54	1992.03
128.259003	2281.07	2294.54	2164.42	2190.63	2146.9	2267.07	2190.01	2024.16	2094.85	2145.45	2125.07	2135.2	2144.92	2166.19	2376.72	2245.92	2010.19	2191.11	2068.56	2059.68	2196.78	2175.83	2253.36	1968.65	2227.48	2092.09	2242.24	2229.03	2117.4	2056.6	2083.82	2168.67	2355.36	2224.42	2197.36	2386.55	2122.69	2294.71	2233.23	2282.92	2030.77	2200.53	1913.65	2162.44	2163.73	2346.9	1947.75	2058.47	1990.55
128.753998	2278.12	2282.78	2158.31	2188.29	2141.91	2265.57	2186.58	2017.38	2090.92	2144.07	2122.15	2137.09	2145.85	2162.57	2372.33	2245.73	2004.57	2188.51	2069.94	2060.68	2186.62	2169.32	2252.37	1969.27	2225.28	2082.96	2239.5	2223.76	2115.92	2051.59	2082.9	2165.9	2361.07	2216.25	2197.38	2377.49	2120.42	2292.74	2228.9	2286.63	2026.11	2200.5	1916.07	2155.19	2163.02	2339.52	1946.54	2061.5	1988.71
129.250000	2279.27	2286.98	2161.75	2185.41	2144.4	2264.89	2182.66	2020.47	2096.98	2145.82	2126.23	2134.39	2146.79	2162.91	2375.91	2245.17	2007.21	2188.22	2068.45	2055.88	2193.22	2172.6	2256.18	1966.69	2220.32	2081.08	2239.28	2220.59	2113.01	2056.4	2080.76	2167.96	2356.93	2219.58	2196.67	2375.87	2123.24	2300.49	2229.91	2285.53	2030.27	2202.15	1914.89	2156.17	2160.33	2342.05	1941.42	2069.66	1989.33
129.744995	2280.87	2290.52	2162.72	2189.38	2144.06	2262.8	2185.57	2021.02	2093.03	2145.37	2127.91	2138.72	2149.05	2161.5	2375.63	2242.7	2008.66	2183.99	2066.64	2056.98	2190.03	2173.61	2251.46	1968.97	2222.57	2084.25	2243.61	2225.16	2119.43	2054.19	2084.63	2168.39	2355.43	2222.69	2196.21	2381.2	2124.97	2295.35	2233.31	2287.26	2028.31	2202.01	1911.32	2152.69	2160.65	2336.46	1947.24	2058.86	1992.19
130.240005	2283.87	2288.96	2164.37	2187.45	2144.92	2260.64	2186.62	2020.02	2092.83	2145.41	2126.57	2137.2	2144	2159.6	2375.17	2245.58	2010.76	2185.5	2067.65	2057.89	2189.22	2178.25	2255.73	1969.42	2225.85	2084.3	2241.57	2225.79	2115.08	2057.15	2078.55	2165.01	2354.9	2222.16	2196.42	2380.55	2116.84	2293.22	2231.93	2279.38	2027.87	2199.64	1916.1	2155.78	2162.7	2344.42	1946.53	2059.65	1990.93
130.735001	2276.68	2280.58	2157.42	2185.32	2139.48	2261.42	2176.32	2019.76	2089.27	2140.1	2123.87	2134.65	2138.5	2158.53	2375.76	2236.82	2002.4	2186.29	2068.99	2056.04	2190.4	2172.38	2250.42	1966.32	2222.92	2081.07	2242.48	2222.31	2115.27	2056.09	2079.4	2164.15	2353.36	2217.82	2191.01	2379.54	2121.82	2291.29	2228.74	2274.93	2023.05	2198	1913.67	2154.38	2158.42	2339.27	1944.09	2058.93	1985.76
131.229996	2278.77	2288.99	2157.19	2184.79	2143.52	2263.98	2185.22	2019.95	2091.77	2144.8	2122.3	2132.23	2147.55	2159.69	2370.52	2238.56	2004.69	2182.55	2069.13	2060.24	2191.36	2173.49	2244.78	1965.78	2220.81	2087.37	2236.29	2225.92	2111.71	2051.19	2082.52	2165.99	2354.49	2216.57	2197.88	2378.28	2121.17	2294.25	2231.89	2282.49	2025.1	2200.96	1915	2153.14	2156.71	2343.23	1941.53	2064.37	1991.14
131.725998	2274.66	2286.35	2162.47	2182.57	2141.76	2261.52	2182.67	2017.46	2086.94	2145.55	2125.65	2134.75	2139.37	2163.96	2367.52	2239.07	2004.35	2183.58	2066.88	2059.81	2189.64	2172.56	2249.59	1969.89	2223.39	2081.57	2237.53	2220.28	2112.17	2052.81	2077.25	2171.19	2355.36	2219.46	2198.56	2381.71	2120.78	2296.24	2230.65	2283.11	2025.25	2199.37	1914.15	2153.31	2160.41	2334.64	1943.96	2067.28	1989.58
132.220993	2276.1	2282.13	2161.37	2186.68	2140.94	2258.54	2176.43	2017.62	2093.16	2143.06	2125.5	2135.45	2142.46	2161.99	2374.13	2240.83	2006.95	2184.37	2069	2056.61	2189.65	2171.44	2249.74	1964	2221.76	2083.65	2241.49	2223.4	2109.23	2052.25	2076.94	2166.2	2354.67	2213.18	2197.39	2369.29	2119.93	2295.12	2231.48	2281.98	2022.59	2199.21	1912.42	2152.71	2161.01	2340.04	1940.8	2060.79	1989.34
132.716003	2272.7	2289.49	2159.8	2184.32	2139.59	2260.77	2173.57	2014.61	2091.11	2144.08	2123.36	2133.27	2139.65	2152.99	2365.2	2235.38	2008.33	2187.22	2068.98	2054.81	2186.39	2167.08	2246.99	1963.6	2219.04	2083.34	2233.39	2220.91	2111.49	2049.21	2078.22	2164.16	2346.84	2217.32	2192.95	2373.05	2121.45	2288.9	2228.47	2280.84	2024.74	2193.11	1908.53	2152.25	2160.64	2340.29	1941.71	2062.32	1987.44
133.210999	2277.55	2283.24	2157.89	2184.04	2143.67	2257.5	2178.51	2016.2	2084.44	2137.92	2122.68	2129.98	2138.61	2154.48	2367.95	2238.95	2002.38	2184.88	2065.17	2055.51	2185.29	2170.77	2250.83	1963.75	2215.95	2081.1	2240.74	2217.09	2118.04	2051.81	2077.43	2167.52	2349.26	2216.26	2189.66	2374.85	2123.56	2288.74	2227.86	2275.04	2024.62	2197.44	1910.52	2149.71	2157.75	2337.47	1945.05	2059.08	1989.47
133.705994	2272.78	2278.05	2150.83	2181.47	2136.12	2260.16	2180.96	2018.9	2088.22	2140.52	2122.36	2128.81	2135.43	2157.13	2372.2	2233.67	2001.02	2182.99	2064.38	2054.88	2188.68	2166.2	2244.58	1966.07	2220.68	2081.26	2236.76	2216.41	2110.62	2052.91	2075.84	2157.79	2345.72	2213.85	2194.26	2378.15	2119.19	2290.21	2227.03	2277.78	2024.18	2196.9	1911.79	2148.81	2158.82	2339.77	1939.48	2056.26	1987.36
134.201996	2270.7	2281.97	2154.03	2180.64	2138.56	2258.78	2179.47	2011.14	2084.96	2138.25	2116.76	2130.48	2136.97	2154.57	2364.38	2238.07	2003.65	2181.54	2061.88	2053.01	2187.96	2167.5	2246.34	1964.37	2217.78	2082.24	2235.89	2215.85	2110.12	2047.49	2079	2162.99	2343.39	2215.68	2187.82	2368.49	2112.32	2289.3	2226.47	2278.3	2020.67	2193.88	1907.16	2144.59	2155.63	2330.56	1941.46	2053.3	1984.11
134.697006	2274.52	2283.02	2160.35	2178.23	2135.95	2259.02	2175.09	2013.39	2085.03	2136.83	2122.61	2131.07	2135.16	2149.91	2363.24	2235.62	1998.95	2180.96	2061.13	2052.4	2183.77	2163.52	2240.55	1962.79	2212.42	2083.29	2232.47	2216.65	2110.2	2050.54	2072.79	2161.52	2345.35	2215.17	2191.91	2374.02	2117.55	2289.33	2224.83	2277.86	2018.23	2192.45	1910.5	2150.05	2154.71	2331.64	1940.24	2056.59	1985.9
135.192001	2276.73	2278.69	2156.21	2181.48	2138.6	2256.41	2181.58	2016.73	2087.05	2137.9	2122.14	2130	2138.23	2156.59	2368.46	2239.31	2000.78	2180.15	2065.06	2056.25	2181.03	2169.31	2243.59	1964.82	2213.27	2077.37	2232.22	2218.88	2113.52	2051.25	2075.25	2159.9	2344.05	2218.58	2187.72	2367.85	2116.69	2290.58	2224.74	2279.3	2019.76	2194.83	1906.28	2150.09	2155.46	2331.69	1937.88	2056.98	1986.05
135.686996	2276.88	2282.71	2154.09	2176.93	2137.8	2252.71	2176.11	2012.3	2083.19	2138.86	2120.44	2128.34	2135.53	2155.36	2364.74	2237	1998.9	2185.46	2061.98	2049.28	2181.93	2164.24	2246.65	1964.56	2215.26	2076.68	2232.39	2216.54	2105	2048.38	2073.27	2155.99	2339.81	2211.72	2189.08	2364.88	2115.69	2287.35	2221.9	2274.77	2018.8	2195.5	1910.16	2145.87	2157.4	2333.19	1942.35	2053.39	1981.65
136.182999	2270.45	2283.69	2161.87	2178.45	2134.11	2254.08	2180.44	2020.64	2084.49	2138.19	2120.83	2134.15	2136.8	2154.65	2372.93	2233.41	1997.8	2185.1	2064.3	2051.09	2187.01	2169.77	2245.31	1960.59	2222.77	2075.45	2232.85	2219.63	2110	2047.4	2077.55	2161.05	2347.3	2210.7	2187.38	2367.13	2114.39	2284.93	2220.73	2273.31	2016.19	2198.94	1905.81	2146.17	2158.24	2333	1938.1	2055.61	1981.42
136.677994	2272.46	2283.2	2157.06	2178.38	2136.73	2256.2	2180.55	2016.75	2086.12	2138.2	2122	2134.1	2137.66	2153.06	2372.41	2242.53	2000.51	2182.49	2066.39	2052.95	2189.15	2170.62	2245.72	1963.88	2218.22	2075.84	2233.77	2219.09	2109.52	2053.54	2073.2	2161.75	2347.12	2216.44	2191.78	2373.02	2122.81	2285.98	2224.94	2276.56	2018.84	2191.97	1908.34	2148.13	2157	2339.24	1938.89	2058.67	1986.32
137.173004	2269.42	2279.41	2153.87	2179.18	2135.16	2258.01	2174.23	2017.65	2090.4	2143.13	2122.96	2130.56	2137.66	2157.79	2369.5	2242.78	2001.72	2183.07	2060.73	2050.98	2189.97	2169.93	2254.91	1962.2	2218.44	2074.98	2237.76	2221.01	2106.59	2046.43	2076.26	2160.81	2351.36	2213.22	2192.83	2374.96	2117.35	2288.52	2225.71	2278.31	2020.92	2196.29	1907.8	2151.17	2157.49	2333.03	1938.67	2063.54	1983.58
137.667999	2269.47	2279.89	2154.28	2180.25	2136.17	2257.52	2183.99	2012.97	2086.09	2141.53	2120.28	2130.74	2137.56	2151.05	2367.73	2236.14	2004.13	2185.49	2063.32	2049.52	2187.64	2167.95	2247.43	1962.94	2219.13	2074.11	2237.06	2216.61	2104.65	2049.9	2075.57	2161.38	2343.5	2203.59	2190.74	2362.04	2115.3	2284.44	2224.88	2276.56	2014.58	2194.67	1908.9	2146.5	2152.08	2334.03	1936.07	2053.08	1983.81
138.162994	2266.33	2277.97	2157.47	2177.03	2137.99	2254.59	2173.47	2014.09	2081.73	2140.24	2120.93	2132.3	2130.54	2147.95	2362.65	2234.76	2000	2184.14	2060.84	2047.82	2187.33	2164.08	2245.4	1961.92	2211.3	2075.64	2230.59	2212.63	2103.63	2044.39	2071.11	2158.21	2337.65	2210.07	2183.42	2367.79	2111.95	2284.4	2227.6	2276.97	2022.8	2191.12	1909.06	2142.45	2158.81	2331.11	1939.32	2054.43	1984.48
138.658997	2270.37	2274	2152.97	2177.73	2133.23	2254.43	2171.88	2011.14	2086.62	2137.96	2116.75	2128.21	2139.58	2154.83	2369.02	2232.83	2001.36	2178.53	2063.88	2048.16	2182.43	2161.81	2239.55	1957.03	2212.31	2072.38	2231.54	2218.95	2105.15	2045.58	2074.22	2154.67	2340.15	2211.27	2184.81	2360.12	2114.08	2286.05	2224.11	2275.93	2018.01	2193.75	1906.45	2143.78	2152.37	2335.61	1937.36	2055.98	1985.4
139.154007	2269.71	2278	2155.19	2176.09	2132.27	2252.26	2179.9	2013.16	2084.12	2132.44	2118.26	2130.63	2130.75	2150.72	2361.84	2233.51	1997.94	2176.3	2061.48	2050.11	2183.2	2165.91	2243.31	1962.48	2213.1	2075.99	2229.93	2219.26	2105.63	2048.62	2070.01	2153.29	2339.49	2205.41	2196.83	2365.56	2112.76	2281.53	2220.03	2277.65	2018.59	2192.34	1906.69	2144.47	2158.23	2330.41	1935.29	2054.74	1985.8
139.649002	2270.23	2282.27	2152.23	2176.05	2134.44	2257.85	2177.63	2017.5	2081.46	2134.56	2119.43	2129.83	2129.97	2151.19	2362.35	2237.42	2001.82	2180.83	2058.99	2045.7	2177.52	2165.59	2243.84	1964.26	2217.62	2076.11	2233.81	2214.69	2104.86	2047.94	2071.66	2160.44	2341.9	2208.71	2192.91	2365.49	2111	2281.2	2222.37	2275.56	2018.91	2198.05	1905.83	2141.54	2156.65	2329.24	1937.12	2056.6	1980.03
140.143997	2263.67	2278.8	2151.52	2177.05	2131.15	2251.35	2172.71	2013.64	2083.13	2139.27	2111.25	2124.69	2132.93	2147.56	2369.35	2235.39	1997.04	2179.6	2056.39	2050.32	2181.74	2162.96	2243.03	1963.54	2211.88	2077.52	2228	2219.97	2108.43	2044.3	2070.66	2159.23	2346.64	2211.6	2188.46	2365.19	2112.31	2286.93	2219.44	2270.04	2016.03	2188.69	1905.99	2143.12	2152.88	2325.71	1940.98	2056.96	1980.3
140.639008	2264	2277.29	2153.02	2175.74	2131.23	2249.78	2174.23	2010.02	2081.08	2131.8	2118.82	2128.71	2130.79	2151.76	2357.92	2226.73	1997.68	2178.38	2057.68	2047.45	2182.42	2162.65	2236.43	1962.96	2214.57	2073.63	2235.54	2210.64	2106.82	2046.23	2073.27	2162.42	2341.2	2206.04	2187.45	2362.78	2110.15	2282.87	2222.88	2273.17	2014.81	2190.06	1904.74	2139.89	2155.97	2327.26	1934.71	2051.73	1980.39
141.134995	2262.17	2279.35	2150.9	2176.37	2134.8	2252.06	2172.92	2014.05	2084.06	2132.94	2117.39	2128.8	2135.9	2153.28	2372.26	2231.02	1998.76	2177.55	2060.9	2048.75	2180.28	2163.07	2235.87	1958.62	2211.64	2074.16	2232.06	2213.99	2107.71	2044.5	2075.27	2162.53	2343.12	2208.5	2188.5	2361.4	2112.79	2279.88	2217.15	2273.56	2015.44	2189.48	1902.87	2144.43	2149.52	2326.92	1937.16	2056.33	1979.85
141.630005	2265.37	2273.1	2152.65	2172.97	2127.62	2253.02	2173.84	2009.27	2084.48	2138.28	2118.41	2120.62	2130.68	2147.29	2359.56	2227.02	1998.25	2174.9	2061.66	2047.59	2183.32	2159.86	2238.43	1956.44	2215.52	2077.32	2228.98	2210.54	2100.13	2046.52	2073.86	2149.9	2332.22	2205	2185.57	2368.65	2113.97	2279.8	2220.66	2271.43	2011.55	2183.23	1899.71	2140.33	2150.63	2329.52	1936.11	2045.94	1978.95
142.125000	2258	2276.04	2149.27	2173.09	2125.81	2248.53	2168.1	2007.34	2076.94	2136.2	2112.84	2122.17	2130.46	2151.08	2355.04	2224.81	1997.32	2176.09	2057.38	2043.45	2181.1	2160.35	2236.38	1960.48	2211.86	2068.72	2225.9	2211.58	2101.22	2040.53	2068.64	2158.56	2342.52	2201.96	2182.01	2361.94	2112.84	2280.96	2220.16	2268.3	2012.31	2188.31	1902.19	2141.48	2150.72	2324.78	1937.43	2053.54	1981.34
142.619995	2264.21	2277.92	2152.31	2172.2	2128.92	2242.17	2170.63	2013.53	2078.55	2128.38	2118.79	2125.14	2130.5	2149.51	2360.02	2226.52	1996.91	2175.36	2059.98	2049.99	2177.43	2166.16	2238.47	1957.06	2211.49	2073.42	2229.33	2215.31	2104.69	2047.27	2072.76	2156.81	2335.12	2206.65	2185.38	2356.4	2114.87	2274.21	2218.58	2266.61	2008.63	2181.31	1900.34	2139.54	2149.04	2324.67	1935.57	2048.13	1982.51
143.115005	2262.14	2275.81	2155.51	2173.47	2125.16	2248.35	2174.43	2010.43	2081.76	2136.49	2117.26	2126.51	2132	2149.31	2360.43	2228.4	1994.86	2175.36	2061.65	2042.27	2180.09	2159.31	2239.19	1957.12	2210.74	2076.88	2230.31	2208.88	2102.43	2042.46	2067.1	2153.54	2334.03	2205.72	2184.78	2368.95	2112.93	2281.38	2219.31	2271.3	2009.76	2186.69	1900.8	2137.47	2152.54	2325.45	1940.4	2052.64	1979.45
143.610992	2261.45	2273.32	2147.08	2174.56	2129	2249.46	2172.51	2015.68	2085.93	2142.2	2114.37	2122.56	2128.29	2147.76	2361.04	2227.49	1994.82	2176.49	2060.83	2045.48	2177.45	2161.36	2239.91	1956.31	2212.62	2076.9	2229.04	2210.58	2101.68	2043.74	2069.25	2151.73	2327.93	2206.18	2185.76	2361.06	2106.52	2281.18	2219.3	2271.04	2011.7	2187.13	1899.91	2138.05	2153.24	2323.36	1936.18	2054.39	1982.26
144.106003	2265.86	2270.67	2153.35	2172.84	2130.77	2252.04	2168.46	2010.98	2077.67	2137.48	2116.33	2122.94	2130.94	2148.78	2362.3	2233.5	1993.23	2173.4	2061.64	2044.78	2178.78	2162.68	2237.94	1957.28	2213.92	2070.48	2232.42	2212.74	2103.93	2045.24	2066.98	2153.16	2335.78	2204	2182.63	2364.69	2110.62	2280.44	2217.71	2266.94	2011.24	2187.56	1899.11	2136.33	2147.34	2323.68	1932.15	2051.35	1976.99
144.600998	2263.3	2271.96	2150.25	2173.99	2127.99	2251.8	2171.27	2013.7	2078.68	2134.71	2117.08	2124.64	2129.92	2146.44	2361.96	2234.12	1997.48	2177.61	2055.06	2040.32	2177.9	2162.47	2236.74	1957.88	2209.83	2071.35	2227.81	2213.57	2100.99	2042.58	2066.92	2151.02	2331.73	2201.29	2183.98	2363.61	2111.24	2279.3	2217.14	2266.98	2008.34	2183.37	1897.05	2138.14	2151.14	2321.99	1936.82	2051.6	1975.76
145.095993	2261.62	2270.2	2147.81	2171.3	2125.23	2247.04	2161.05	2003.63	2076.48	2127.23	2115.58	2116.19	2124.17	2149.06	2351.76	2226.25	1991.65	2173.18	2060.39	2043.05	2176.59	2153.73	2237.23	1955.11	2212.28	2066.52	2224.58	2208.59	2093.46	2040.79	2068.3	2150.21	2334.59	2200.74	2180.32	2353.79	2109.38	2277.8	2214.79	2262.98	2005.53	2179.07	1896.21	2133.6	2150.77	2323.92	1931.36	2046.5	1978.76
145.591003	2259.37	2266.96	2142.51	2165.68	2119.32	2242.54	2166.71	2010.75	2075	2130.47	2117.8	2118.2	2128.5	2145.95	2353.2	2224.02	1990.78	2166.83	2058.12	2046.3	2176.89	2155.74	2232.25	1953.69	2207.47	2071.4	2221.42	2210.42	2095.74	2040.03	2070.85	2152.1	2335.77	2198.6	2182.99	2353.73	2110.48	2274.89	2210.44	2263.73	2006.23	2179.55	1898.11	2135.84	2146.65	2319.51	1930.11	2052.14	1977.59
146.087006	2256.35	2266.29	2145.48	2169.31	2117.65	2244.04	2166.84	2008.58	2075.86	2133.3	2118.29	2121.92	2128.53	2144.38	2357.43	2224.89	1991.45	2169.97	2055.56	2039.73	2176.25	2154.34	2229.58	1954.39	2210.39	2068.71	2222.18	2206.79	2092.65	2040.84	2068.31	2150.94	2324.28	2198.4	2184.76	2348.29	2110.3	2282.79	2214.22	2269.49	2004.56	2181.38	1895.44	2132.32	2146.32	2316.93	1933.07	2046.9	1974.73
146.582001	2256.53	2267.56	2150.31	2168.93	2124.17	2241.76	2163.37	2011.96	2079.01	2132.1	2112.75	2125.53	2127.04	2141.99	2347.82	2221.02	1987.71	2168.65	2058.86	2043.16	2172.32	2152.43	2229.94	1951.92	2205.94	2067.15	2225.53	2203.9	2089.95	2042.49	2066.7	2152.7	2329.62	2205.18	2181.42	2352.16	2111.84	2279.85	2212.4	2266.78	2004.8	2177.66	1892.46	2135.32	2146.88	2319.11	1932.31	2048.73	1979.93
147.076996	2258.18	2267.75	2149.58	2167.69	2123.81	2244.92	2164.65	2010.24	2076.81	2134.02	2116.85	2117.05	2125.64	2141.49	2355.64	2224.62	1989.12	2172.89	2055.12	2043.73	2171	2155.11	2234.04	1953.73	2199.88	2067.79	2219.18	2205.51	2093.95	2039.54	2068.45	2154.26	2328.35	2200.64	2182.09	2351.05	2110.02	2273.44	2211.35	2270.07	1999.8	2182.2	1896.26	2131.89	2151.32	2318.93	1934.6	2045.55	1977.39
147.572006	2255.21	2264.45	2144.32	2162.77	2120.61	2237.5	2157.75	2008.14	2074.14	2130.09	2106.65	2118.89	2121.47	2139.21	2351.53	2224.97	1983.73	2166.58	2050.7	2035.89	2171.01	2154.12	2231.9	1950.99	2210.24	2064.18	2222.25	2206.16	2091.84	2038.06	2061.18	2147.98	2324.37	2195.3	2177.67	2351.94	2110.44	2271.17	2209.34	2262.11	1997.43	2181.48	1892	2125.66	2145.82	2316.82	1933.04	2046.49	1973.32
148.067001	2254.29	2268.19	2147.74	2167.44	2120.59	2240.16	2161.41	2003.33	2072.62	2133.85	2112.24	2121.89	2120.4	2140.13	2352.41	2227.04	1987.08	2166.5	2052.69	2037.64	2171.82	2154.26	2229.54	1951.44	2202.59	2060.88	2222.96	2198.26	2087.66	2041.21	2064.95	2149.13	2320.43	2200.08	2180.04	2346.57	2108.69	2269.54	2208.28	2264.8	1997.66	2183.04	1886.49	2134.55	2137.97	2320.6	1931.45	2042.83	1976.48
148.563004	2254.46	2258.99	2148.27	2167.98	2117.92	2238.75	2158.11	2009.86	2075.54	2129.96	2111.85	2114.91	2120.69	2143.76	2353.14	2221.92	1982.84	2171.38	2053.18	2035.8	2173.29	2153.18	2230.02	1948.1	2203.7	2059.76	2219.55	2206.73	2087.48	2039.34	2064.21	2141.62	2325.51	2199.99	2173.8	2348.96	2108.66	2274.04	2209.6	2261.83	1997	2178.62	1889.86	2130.57	2145	2318	1930.22	2046.84	1972.05
149.057999	2245.9	2260.12	2146.46	2169.35	2117.05	2239.5	2153.42	2003.54	2075.28	2127	2110	2117.92	2119.21	2145.62	2346.32	2221.07	1984.71	2166.25	2053.71	2036.63	2167.69	2151	2231.96	1950.93	2204.92	2056.32	2223.5	2200.22	2083.5	2035.94	2061.47	2145.3	2318.82	2188.87	2177.32	2348.56	2108.21	2270.17	2207.98	2260.63	1995.12	2177.11	1891.35	2128.5	2145.61	2318.31	1930.8	2044.72	1972.51
149.552994	2248.39	2265.8	2144.22	2166.84	2112.11	2238.11	2152.11	2003.74	2068.25	2131.64	2110.88	2115.97	2114.5	2139.21	2345.99	2216.44	1977.25	2167.34	2053.6	2032.06	2165.36	2145.37	2232.65	1946.7	2204.78	2056.81	2221.66	2200.67	2077.24	2033.3	2062.81	2144.9	2314.87	2186.93	2179.25	2347.5	2104	2270.12	2205.39	2261.85	1992.71	2176.97	1884.98	2125.62	2146.37	2310.5	1930.27	2041.03	1971.57
150.048004	2249.93	2258.93	2142.68	2159.64	2112.35	2230.74	2154.12	2000.71	2066.97	2124.94	2113.61	2114.95	2110.7	2138.19	2341	2214.42	1977.43	2167.4	2048.88	2029.9	2162.51	2152.28	2226.99	1946.85	2202.05	2056.82	2213.42	2195.86	2079.2	2031.92	2054.81	2143.69	2315.61	2186.78	2175.16	2340.76	2102.92	2266.27	2202.42	2257.3	1986.85	2174.07	1886.87	2123.66	2140.37	2309.61	1924.73	2040.59	1971.26
150.544006	2246.47	2262.92	2139.17	2153.93	2112.49	2235.89	2150.9	2000.42	2064.63	2124.44	2110.69	2113.91	2117.58	2131.48	2341.63	2213.16	1974.96	2163.29	2045.17	2025.43	2164.78	2147.6	2228.92	1941.8	2203.51	2058.9	2217.27	2194.6	2071.93	2032.18	2056.76	2138.21	2312.83	2186.76	2174.74	2344.96	2101.27	2269.81	2197.99	2262.79	1984.03	2171.94	1882.51	2121.23	2141.47	2306.37	1929.4	2039.93	1968.08
151.039001	2244.13	2253.44	2138.67	2156.74	2100.84	2226.56	2145.17	1997.74	2061.54	2126.21	2104.38	2113.81	2111.69	2136.39	2342.51	2211.06	1975.88	2168.5	2045.48	2023.07	2158.61	2138.19	2225.71	1940.87	2200.42	2053.95	2209.79	2191.54	2070.31	2029.45	2055.52	2138.85	2306.14	2183.28	2175.24	2340.7	2100.86	2265.5	2195.94	2257.58	1983.2	2167.84	1880.35	2118.09	2139.21	2307.63	1927.73	2036.68	1967.16
151.533997	2246.61	2257.38	2139.61	2150.8	2104.85	2228.99	2146.52	1994.52	2059.32	2126.45	2105.2	2109.69	2110.78	2129.79	2339.33	2209.99	1967.81	2164.4	2043.65	2021.1	2163.06	2140.62	2222.85	1938.41	2199.92	2047.67	2216.32	2187.6	2070.42	2032.21	2052.08	2137.68	2305.83	2184.63	2171.6	2331.79	2098.44	2262.15	2198.16	2256.51	1978.51	2171.02	1877.37	2118.74	2137.11	2310.15	1925.61	2037.91	1959.39
152.029007	2241.44	2252.47	2134.77	2150.51	2107.85	2220	2145.67	1996.97	2059.05	2116.72	2100.48	2104.88	2102.64	2125.22	2337.12	2207.57	1968.21	2158.95	2042.69	2021.07	2152.91	2138.26	2219.39	1937.29	2197.05	2047.02	2209.26	2187.62	2063.81	2030.26	2053.62	2139.36	2305.02	2178.61	2170.74	2332.27	2099.73	2257.25	2192.81	2259.68	1975.17	2166.18	1876.65	2111.71	2138.67	2302.27	1920.22	2032.55	1964.6
152.524002	2236.24	2247.03	2135.35	2145.99	2097.11	2220.7	2137.85	1992.48	2052.74	2120.19	2102.97	2111.15	2102.37	2125.05	2331.99	2203.18	1967.43	2161.35	2037.48	2015.88	2149.49	2136.69	2219.92	1933.95	2193.3	2039.84	2207.49	2185.12	2062.88	2027.85	2046.7	2135.45	2294.44	2176.44	2167.56	2330.06	2093.72	2265.01	2191.7	2255.02	1970.94	2168.94	1874.65	2110.05	2136.14	2298.71	1923.58	2030.63	1959.95
153.020004	2236.94	2248.91	2129.39	2149.99	2096.43	2218.98	2139.26	1990.21	2051.04	2116.96	2101.54	2103.51	2097.65	2121.56	2337.03	2205.78	1963.13	2158.57	2039.17	2012.31	2149.78	2129.11	2217.5	1933.72	2193.18	2042.17	2208.73	2178.43	2056.66	2023.96	2043.02	2131.94	2290.68	2172.68	2165.02	2323.69	2096.78	2253.39	2188.65	2254.68	1965.22	2164.38	1876.28	2111.13	2137.14	2298.2	1920.51	2036.11	1958.83
153.514999	2238.01	2248.39	2129.52	2142.66	2093.77	2219.82	2133.8	1990.08	2051.23	2118	2100.7	2102.28	2099.64	2120.14	2327.38	2200.81	1960.64	2157.51	2035.39	2012.2	2144.14	2131.9	2215.71	1928.85	2190.5	2039.28	2210.18	2178.84	2057.01	2022.18	2038.32	2127.75	2283.04	2167.92	2167.22	2323.93	2095.22	2254.56	2184.84	2250.95	1963.82	2163.57	1872.36	2110.05	2135.65	2299.42	1919.16	2028.7	1956.71
154.009995	2227.67	2243.87	2127.01	2141.94	2093.81	2212.28	2132.74	1986.74	2047.94	2110.25	2099	2101.12	2090.48	2115.93	2329.2	2197.71	1957.59	2153.1	2031.57	2011.55	2145.91	2126.43	2215.87	1927.66	2185.93	2039.93	2200.34	2171.49	2050.35	2024.16	2042.58	2128.16	2278.57	2164.94	2168	2320.49	2091.98	2255.68	2178.55	2251.87	1959.31	2157.26	1867.07	2101.8	2131.54	2293.04	1917.61	2027.94	1953.5
154.505005	2228.23	2241.83	2127.41	2137.22	2085.79	2210.13	2129.27	1984.26	2043.79	2115.31	2090.99	2099.76	2092.37	2115.07	2319.13	2194.17	1954.82	2150.07	2029.17	2000.79	2136.73	2125.97	2208.33	1925.67	2186.88	2033.33	2202.39	2172.75	2045.92	2015.84	2035.3	2123.08	2277.55	2161.71	2161.13	2316.62	2087.39	2246.06	2177.35	2241.99	1958.29	2156.35	1866.87	2105.2	2132.5	2285.98	1914.26	2022.49	1954.5
155.000000	2216.05	2234.64	2121.94	2131.43	2086.86	2210.19	2121.35	1983.33	2037.49	2112.17	2094.55	2094.45	2086.1	2110.66	2319.17	2191.06	1948.94	2148.16	2030.74	1999.71	2135.68	2119.97	2203.17	1922.39	2184.16	2030.85	2198.87	2165.69	2039.96	2017.92	2034.25	2117.4	2270.13	2161.81	2158.94	2309.18	2085.43	2250.54	2173.84	2244.27	1953.05	2153.28	1867.33	2096.56	2130.79	2282.84	1910.93	2020.24	1947.7
155.496002	2216.68	2234.08	2118.3	2133.43	2077.25	2200	2120.1	1979.84	2035.75	2111.35	2088.76	2093.59	2079.76	2104.4	2320.3	2185.51	1952.58	2146.56	2027.56	1997.55	2130.6	2115.57	2197.6	1921.41	2182.62	2029.02	2195.35	2166.76	2042.31	2006.26	2029.15	2116.7	2263.71	2150.3	2155.51	2302.62	2077.72	2247.65	2169.08	2241.7	1954.22	2148.17	1862.5	2092.07	2129	2280.43	1908.18	2015.22	1943.56
155.990997	2210.73	2229.57	2114.56	2127.82	2074.85	2201	2110.69	1976.11	2032.7	2106.46	2085.83	2091.69	2075.62	2099.85	2312.69	2184.53	1946.56	2144.31	2022.94	1991.95	2126.8	2107.74	2198.81	1916.99	2175.12	2026.21	2190.29	2161.13	2033.1	2004.79	2021.64	2109.29	2255.04	2147.65	2154.12	2301.56	2075.11	2238.61	2166.8	2236.83	1946.23	2145.34	1861.67	2086.2	2122.96	2277.1	1906.25	2013.67	1941.04
156.485992	2206.28	2218.65	2106.43	2121.13	2070.65	2190.22	2112.17	1971.6	2027.96	2105.72	2078.73	2086.16	2068.7	2096.77	2303.69	2175.04	1945.18	2140.24	2022.65	1991.8	2119.05	2103.93	2196.61	1915.19	2174.18	2016.86	2186.35	2156.19	2028.73	2002.3	2021.38	2106.03	2248.69	2143.92	2145.97	2293.55	2069.11	2229.7	2163.36	2235.15	1942.18	2142.18	1858.48	2088.03	2117.58	2267.09	1902.86	2009.63	1936.34
156.981003	2204.72	2220.27	2103.67	2114.36	2068.08	2190.4	2106.58	1968.56	2024.03	2095.68	2075.9	2078.62	2065.15	2090.33	2298.52	2169.26	1939.8	2132.88	2014.23	1984.08	2116.11	2103.08	2186.28	1912.97	2172.62	2011.66	2183.01	2149.37	2024.68	2001.35	2017.78	2105.32	2236.8	2136.48	2146.34	2287.12	2066.69	2227.77	2157.56	2222.63	1941.67	2139.26	1858.48	2088.19	2116.77	2263.45	1898.71	2005.28	1934.69
157.475998	2194.48	2214.28	2102.85	2112.72	2070.32	2186.83	2101.82	1964.93	2021.52	2094.53	2075.18	2080.15	2061.95	2095.12	2291.9	2176.94	1939.22	2127.1	2013.44	1986.07	2113.02	2103.21	2189.01	1913.9	2165.85	2009.5	2181.29	2146.47	2021.43	2001.37	2015.59	2098.78	2239.34	2137.02	2145.11	2281.68	2066.7	2222.37	2153.28	2222.49	1941.54	2128.91	1856.26	2076.42	2108.55	2263.29	1898.56	2000.7	1932.18
157.972000	2190.42	2211.63	2095.29	2109.62	2063.99	2180.37	2104.72	1960.85	2012.1	2086.59	2074.98	2071.59	2056.83	2090.5	2287.41	2165.97	1937.05	2129.45	2011.7	1980.71	2110.68	2097.72	2177.19	1908.11	2159.56	2011.16	2173.07	2143.63	2016.07	1994.49	2009.69	2096.75	2233.51	2131.59	2134.02	2279.32	2061.52	2215.27	2151.34	2211.41	1934.15	2126.9	1856.13	2074.47	2102.87	2252.55	1889.75	1999.12	1929.51
158.466995	2192.42	2202.06	2095.53	2105.02	2059.91	2177.46	2095.5	1957.77	2010.63	2083.83	2065.47	2067.27	2055.21	2086.96	2285.65	2157.08	1931.31	2126.34	2008.76	1979.73	2108.71	2090.9	2172.42	1903.96	2151.24	2004.74	2168.36	2137.26	2014.87	1987.75	2009.2	2097.5	2225.11	2126.1	2134.26	2270.59	2058.63	2213.52	2141.58	2206.07	1930.68	2124.29	1850.78	2071.93	2101.08	2250.52	1893.28	1993.09	1923.12
158.962006	2186.84	2200.31	2091.27	2101.16	2052.07	2171.17	2089.92	1955.32	2006.68	2081.24	2060.31	2065.63	2052.72	2078.28	2274.93	2160.57	1931.25	2120.94	1998.59	1977.95	2103.32	2091.28	2170.09	1903.59	2155.96	2003.66	2161.44	2132.28	2012.96	1987.95	2008.52	2088.4	2219.26	2126.12	2128.78	2263.44	2054.44	2206.91	2141.39	2203.4	1930.7	2114.2	1849.24	2063.49	2096.61	2244.41	1887.9	1991.43	1922.98
159.457001	2179.45	2196.17	2091.4	2097.77	2051.87	2164.61	2086.96	1954.94	2004.14	2073.82	2055.39	2057.17	2042.44	2076.89	2272.85	2156.08	1924.16	2113.34	1999.25	1974.23	2100.39	2083.8	2165.15	1903.48	2144	2003.22	2165.31	2129.38	2009.82	1986.81	1997.34	2089.96	2219.86	2114.6	2122.84	2262.98	2049.96	2205.24	2133.43	2200.93	1928.72	2110.68	1848.81	2061.94	2094.62	2239.54	1885.1	1984.15	1922.68
159.953003	2173.58	2192.57	2084.55	2093.65	2045.54	2164.59	2083.41	1945.63	2003.52	2076.65	2054.23	2060.96	2040.29	2071.17	2266.32	2145.61	1924.81	2110.54	1998.27	1969.73	2096.66	2083.5	2162.36	1898.38	2141.55	1995.85	2156.9	2129.91	2002.66	1982.76	1998.4	2084.51	2209.8	2114.16	2125.08	2258.4	2050.48	2195.37	2128.87	2197.87	1927.36	2111.26	1842.19	2062.52	2089.95	2237.59	1881.18	1981.61	1914.19
160.447998	2166.88	2185.7	2083.37	2090.96	2050.1	2158.53	2078.12	1946.55	2002.95	2076.75	2054.18	2057.56	2040.76	2065.72	2267.53	2146.68	1923.03	2110.74	1993.16	1964.44	2096.54	2074.7	2161.87	1897.92	2135.05	1994.63	2153.92	2121.84	2005.09	1980.9	1991.64	2083.41	2204.29	2110.64	2120.68	2248.21	2045.31	2192.62	2126.95	2192.95	1922.11	2104.93	1844.78	2057.77	2090.73	2230.27	1883.94	1978.15	1914.37
160.942993	2163.95	2185.94	2082.06	2087.91	2041.77	2156.51	2074.67	1949.14	1999.2	2067.84	2048.2	2051.28	2038.61	2070.39	2257.66	2145.54	1918.13	2101.82	1993.39	1961.41	2088.44	2073.36	2154.15	1895.44	2133.71	1989.58	2152.35	2123.58	1998.42	1977.23	1988.79	2077.85	2195.47	2104.69	2115.41	2255.41	2044.84	2187.3	2123.26	2188.68	1921.16	2102.02	1842.06	2050.39	2087.5	2227.92	1879.65	1977.59	1913.08
161.438004	2162.48	2180.56	2078.71	2084.75	2040.11	2147.81	2073.47	1943.61	1994.2	2064.46	2047.36	2055.74	2036.3	2064.6	2255.21	2140.35	1914.33	2099.29	1995.93	1963.29	2088.34	2067.54	2153.87	1893.02	2129.76	1986.29	2146.82	2110.79	1993.54	1977.64	1985.32	2078.85	2199.12	2106.43	2109.22	2244.45	2040.82	2187.36	2117.77	2189.56	1919.47	2098.64	1842.04	2044.33	2079.5	2214.44	1877.49	1976.02	1913.38
161.932999	2153.52	2174.41	2072.27	2080.34	2038.75	2146.69	2068.95	1942.85	1987.17	2060.68	2039.67	2047.12	2030.39	2056.66	2250.67	2134.08	1914.17	2096.05	1985.9	1957.21	2081.1	2062.67	2141.5	1892.63	2126.04	1984.71	2143.16	2110.61	1988.66	1969.34	1988.67	2069.98	2188.23	2098.61	2109.84	2236.86	2040.17	2186.65	2117.78	2181.48	1909.72	2095.76	1838.3	2048.85	2078.44	2212.84	1875.39	1971.46	1909.37
162.429001	2156.1	2175.03	2067.92	2076.98	2030.81	2144.03	2071.58	1938.54	1983.85	2057.85	2039.94	2040.7	2031.5	2054.38	2249.48	2134.75	1912.02	2096.88	1983.19	1954.89	2076.51	2063.47	2142.69	1888.78	2130.23	1984.61	2137.39	2109.43	1989.28	1968.71	1985	2065.16	2185.94	2094.25	2103.17	2234.82	2033.74	2180.46	2114.61	2184.5	1911.64	2095.61	1840.76	2048.59	2077.74	2211.1	1874.28	1972.19	1905.54
162.923996	2145.65	2166.73	2065.61	2073.08	2030.06	2140.62	2058.69	1936.5	1982.69	2056.57	2044.27	2041.33	2025.68	2052.69	2247.43	2127.73	1909.46	2090.22	1985.66	1954.38	2075.82	2058.72	2137.59	1886.65	2119.3	1975.51	2135.88	2108.08	1984.59	1967.92	1978.16	2064.96	2179.34	2094.06	2104.96	2232.38	2031.04	2179.44	2105.04	2177.24	1913.03	2085.4	1835.03	2042.9	2076.23	2210.21	1870.6	1963.57	1903.83
163.419006	2145.83	2164.37	2062.13	2070.91	2022.29	2135.82	2058.68	1933.45	1979.88	2051.03	2036.73	2039.86	2022.61	2044.9	2239.03	2122.68	1908.2	2085.15	1977.03	1950.16	2071.71	2059.43	2136.79	1884.42	2115.08	1974.88	2127.83	2102.94	1981.3	1962.93	1980.41	2060.82	2177.28	2090.76	2101.5	2221.91	2029.44	2176.68	2107.34	2175.64	1908.33	2084.99	1831.9	2040.5	2069.78	2202.66	1867.62	1963.06	1903.17
163.914001	2141.06	2163.52	2057.22	2065.12	2019.63	2130.91	2056.36	1931.21	1975.27	2049.86	2031.16	2038.07	2020.71	2042.74	2230.67	2115.65	1902.51	2086.4	1975.8	1948.48	2066.13	2054.55	2130.08	1881.44	2116.44	1973.67	2127.73	2098.21	1982.96	1960.96	1976.64	2062.64	2173.27	2089.17	2096.47	2221.13	2025.96	2167.1	2104.86	2172.26	1906.92	2084.51	1831.3	2034.74	2064.66	2203.69	1868.77	1959.46	1900.54
164.408997	2137.2	2158.98	2050.36	2065.3	2019.19	2125.73	2052.84	1928.74	1969.97	2047.84	2032.68	2033.1	2010.84	2045.98	2228.14	2116.46	1901.46	2084.02	1971.29	1944.2	2063.3	2051	2131.31	1883.21	2113.07	1970.13	2125	2090.57	1977.24	1959.9	1977.15	2058.1	2164.63	2079.65	2092.35	2221.94	2023.16	2161.8	2101.02	2170.98	1904.62	2078.7	1830.52	2031.41	2067.91	2199.03	1866.68	1954.89	1897.53
164.904999	2137.99	2154.82	2050.54	2059	2017.42	2127.58	2046.07	1927.54	1970.81	2044.25	2024.03	2029.74	2013.13	2039.3	2232.81	2114.26	1903.87	2083.39	1970.82	1944.41	2062.25	2049.95	2122.2	1881.03	2112.26	1973.16	2123.56	2093.12	1976.72	1958.88	1970.04	2047.62	2158.47	2078.4	2090.11	2214.37	2024.62	2159.9	2092.33	2168.47	1902.35	2076.08	1827.77	2030.39	2064.97	2198.77	1864.07	1952.19	1896.65
165.399994	2133.06	2150.49	2052.26	2059.58	2015.4	2119.85	2047.32	1920.3	1963.1	2040.02	2026.77	2028.91	2010.91	2037.56	2221.77	2110.82	1898.41	2076.25	1964.34	1939.13	2058.28	2040.71	2119.51	1877.81	2103.98	1967.09	2111.83	2092.29	1970.44	1955.44	1964.67	2050.12	2155.52	2077.09	2085.22	2210.41	2015.64	2159.47	2089.96	2157.13	1900.18	2067.52	1827.45	2028.2	2056.19	2184.9	1861.51	1953.45	1893.62
165.895004	2126.95	2140.85	2047.84	2053.54	2010.54	2121.53	2043.51	1921.06	1964.32	2034.23	2024.09	2018.69	2008.57	2033.05	2220.64	2103.61	1895.73	2072.95	1963.48	1937.45	2050.74	2039.55	2118.06	1871.27	2103.83	1960.5	2115.8	2083.21	1966.27	1953.01	1959.04	2046.66	2147.28	2073.19	2083.25	2203.14	2012.31	2150.57	2089.64	2160.14	1894.25	2069.08	1828.46	2029.73	2052.96	2189.21	1858	1944.54	1893.54
166.389999	2122.53	2137.6	2045.83	2050.21	2003.28	2118.63	2036.71	1922.16	1958.78	2033.98	2017.05	2018.69	2000.36	2027.09	2215.17	2103.17	1892.67	2068.18	1961.42	1932.57	2050.03	2037.5	2110.71	1872.41	2092.38	1961.21	2108.82	2087.3	1963.13	1950.82	1959.78	2044.12	2142.45	2071.39	2080.57	2197.99	2015.66	2149.2	2083.75	2154.93	1894.82	2064.84	1823.9	2023.78	2054.18	2183.85	1859.89	1943.79	1886.66
166.884995	2120.56	2129.09	2041.75	2044.46	2007.14	2108.7	2039.82	1916.7	1954.67	2034.02	2015.39	2014.46	1998.5	2029.6	2213.11	2099.08	1888.82	2065.68	1962.31	1932.53	2046.45	2038.5	2112.67	1869.27	2093.91	1960.35	2107.84	2079.36	1960.23	1946.34	1954.48	2042.36	2140.79	2063.74	2075.41	2193.37	2007.76	2146.54	2081.17	2148.85	1888.64	2057.9	1821.48	2016.59	2048.83	2176.67	1856.26	1942.44	1887.72
167.380997	2114.94	2130.61	2040.62	2041.9	2004.46	2106.01	2034.99	1912.2	1954.28	2029.29	2008.87	2013.09	1994.48	2021.65	2205.77	2092.87	1887.34	2066.62	1960.02	1930.76	2046.07	2033.02	2105.47	1869.57	2088.84	1952.76	2103.83	2076.92	1957.16	1942.74	1955.39	2040.16	2140.61	2060.35	2076.16	2188.3	2010.27	2139.8	2074.71	2146.32	1890	2054.7	1821.87	2011.7	2049.58	2176.84	1857.94	1937.61	1882.41
167.876007	2114.21	2127.15	2037.12	2041.04	1998.24	2105.99	2032.5	1909.52	1946.93	2027.34	2009.61	2010.07	1996.38	2016.52	2198.1	2091.57	1882.88	2060.95	1959.89	1928.07	2043.44	2029.08	2102.14	1868.25	2086.06	1949.74	2101.46	2073.83	1952.28	1943.26	1949.87	2035.06	2133.54	2055.57	2067.68	2187	2007.3	2131.69	2076.14	2141.48	1888.68	2058.24	1820.74	2013.07	2044.94	2167.65	1849.47	1940.65	1883.27
168.371002	2109.02	2121.45	2035.2	2035.1	1999.57	2102.3	2026.1	1914.61	1951.08	2025.28	2006.39	2006.27	1987.09	2015.9	2196.83	2088.81	1882.68	2054.88	1949.91	1923.61	2033.29	2024.44	2099.41	1864.07	2078.74	1949.52	2096.34	2074.09	1951.95	1939.73	1950.29	2034.79	2127.45	2048.21	2065.88	2184.37	2002.78	2131.89	2069.63	2137.46	1886.46	2050.13	1818.02	2010.72	2041.25	2167.37	1851.91	1935.65	1884.03
168.865997	2105.5	2122.94	2028.75	2032.47	1988.98	2095.07	2024.58	1907.85	1942.61	2019.13	2002.74	2002.48	1986.05	2013.77	2190.91	2083.41	1881.3	2052.53	1954.84	1918.81	2034.06	2024.41	2093.04	1863.93	2079.02	1949.32	2098	2065.2	1946.62	1937.7	1946.1	2031.31	2122.66	2049.43	2062.68	2175.49	2001.17	2131.66	2065.87	2136.19	1887.23	2054.55	1815.91	2004.59	2036.2	2162.54	1845.65	1934.43	1875.83
169.360992	2095.71	2115.19	2025.54	2031.5	1991.28	2096.97	2020.5	1904.7	1941.17	2022.7	2001	2003.39	1980.5	2011.03	2188.47	2077.69	1878.76	2050.07	1950.03	1920.53	2034.37	2021.6	2089.38	1860.82	2076.81	1943.61	2091.58	2066.09	1943.54	1932.83	1941.85	2023.19	2121.11	2047.32	2062.09	2175.73	1995.96	2126.28	2063.38	2131.51	1883.59	2046.52	1815.9	2009.32	2036.58	2160.8	1848.49	1927.87	1878.36
169.856995	2095.14	2107.04	2024.28	2029.89	1986.12	2089.45	2017.04	1900.74	1936.51	2019.88	2000.27	2002.7	1979.41	2007.73	2183.81	2080.82	1875.96	2047.25	1941.86	1914.99	2031.28	2014.62	2085.31	1859.71	2074.92	1941.95	2084.63	2059.19	1943.11	1932.2	1941.03	2024.31	2112.26	2041.83	2055.94	2171.08	1996.24	2126.65	2059.94	2124.26	1881.62	2042.36	1816.44	2006.71	2033.14	2154.59	1845.75	1925.51	1875.82
170.352005	2087.49	2107.35	2019.02	2027.81	1983.54	2092.72	2017.04	1897.11	1932.27	2012.57	1995.35	1998.83	1976.49	2004.09	2174.46	2072.83	1871.24	2042.94	1942.99	1915.84	2024.11	2014.54	2082.14	1855.08	2065.43	1936.89	2084.56	2057.72	1936.91	1932.07	1942.87	2020.59	2105.23	2038.19	2057.56	2163.33	1992.45	2115.5	2055.8	2125.14	1879.07	2036.24	1810.92	1999.22	2027.95	2153.42	1843.09	1920.43	1873.3
170.847000	2088.06	2103.8	2018.96	2022.48	1976.1	2082.04	2012.69	1896.63	1933.07	2010.6	1995.39	1998.95	1970.71	1999.58	2176.81	2069.34	1874.72	2041.28	1938.86	1910.78	2022.68	2007.85	2076.36	1853.36	2069.56	1934.71	2080.05	2052.91	1938.18	1925.75	1937.16	2013.53	2102.16	2037.86	2049.42	2161.44	1991.3	2114.36	2047.98	2119.33	1876.46	2034.11	1812.37	1998.99	2027.83	2143.98	1839.93	1923.65	1869.89
171.341995	2085.15	2103.2	2016.05	2015.84	1975.44	2083.89	2010.07	1893.66	1927.87	2010.3	1987.82	1992.58	1970.77	1996.74	2169.98	2064.9	1869.36	2034.28	1936.49	1906.71	2020.63	2009.24	2070.56	1852.47	2062.46	1929.28	2071.99	2048.51	1931.18	1925.59	1934.21	2015.72	2096.1	2031.85	2049.42	2156.74	1986.09	2111.3	2050.71	2117.38	1871.66	2027.8	1808.84	1990.08	2024.57	2139.41	1839.34	1913.76	1868.49
171.837997	2084.09	2097.77	2009.43	2015.42	1979.9	2075.95	2007.79	1893.34	1926.47	2006.47	1984.74	1988.1	1966.2	1994.7	2171.55	2063.46	1868.61	2040.23	1937.09	1910.26	2016.22	2001.52	2073.1	1854.05	2062.51	1931.9	2072.59	2044.09	1930.47	1921.05	1926.81	2012.07	2098.69	2031.09	2043.43	2152.5	1986.51	2108.2	2046.81	2116.45	1870.92	2027.75	1808.13	1989	2020.3	2140.33	1836.38	1913.1	1858.45
172.332993	2079.58	2097.29	2009.92	2015.42	1971.7	2070.2	2005.55	1888.74	1926.63	2002.29	1985.56	1983.42	1963.94	1991.17	2163.94	2066.49	1866.58	2033.34	1931.11	1903.75	2011.49	2000.63	2065.32	1848.47	2059.68	1928.09	2074.25	2038.5	1924.51	1919.14	1926.96	2009.67	2089.74	2026.19	2041.41	2148.95	1981.89	2105.54	2044.61	2113.3	1868.17	2024.21	1804.12	1986.58	2017.78	2133.04	1831.95	1908.84	1864.22
172.828003	2074.93	2084.77	2009.35	2011.11	1969.31	2070.34	2000.66	1890.37	1918.69	1999.47	1977	1986.56	1963.16	1988.18	2156.55	2059.52	1863.52	2034.05	1928.48	1903.09	2008.99	1997.61	2061.22	1846.82	2053.85	1925.29	2068.09	2037.36	1926.36	1918.86	1927.17	2003.85	2088.13	2020.57	2039.78	2142.61	1979.09	2103.82	2041.01	2102.85	1865.34	2019.81	1803.5	1985.34	2017.75	2128.03	1835.48	1908.63	1865.2
173.322998	2068.59	2084.15	2001.23	2006.46	1969.94	2066.73	1995.73	1887.36	1918.55	1992.66	1976.98	1982.06	1959.86	1987.05	2147.88	2055.47	1862.47	2023.93	1925.64	1898.07	2004.59	1999.36	2061.42	1846.27	2053.05	1924.26	2063.02	2036.03	1919.64	1914.02	1923.85	2000.38	2081.71	2018.64	2037.8	2137.38	1978.35	2096.82	2034.74	2103.47	1867.28	2021.06	1803.14	1986.7	2017.43	2123.51	1830.77	1904.48	1860.55
173.817993	2069.16	2078.79	2000.35	2002.21	1964.28	2061.87	1994.6	1884.64	1918.25	1994.77	1975.68	1973.08	1956.3	1982.46	2150.38	2049.09	1861.46	2025.41	1923.35	1899.2	2003.98	1995.04	2058.64	1845.13	2050.22	1918.57	2061.76	2033.23	1917.48	1914.72	1921.31	1998.64	2077	2017.82	2032.91	2134.34	1973	2094.35	2033.52	2101.04	1859.62	2012.95	1805.98	1979.8	2015.4	2119.66	1828.03	1903.68	1859.92
174.313004	2065.97	2079.75	1997.94	2000.89	1962.35	2059.51	1993.8	1879.27	1916.22	1992.03	1974.32	1972.69	1953.06	1983.54	2147.81	2050.11	1856.67	2018.85	1924.88	1892.23	1999.6	1986.68	2054.12	1841.79	2046.22	1916.69	2057.71	2035.4	1916.2	1910.58	1918.97	1993.25	2075.79	2013.55	2030.67	2127.85	1970.91	2089.86	2029.01	2094.39	1859.22	2011.87	1799.59	1976.62	2006.12	2122.58	1830.33	1898.33	1854.32
174.809006	2061.47	2070.43	1998.81	1999.37	1961.74	2056.1	1986.61	1880.73	1910	1988.45	1972.98	1975.62	1949.3	1979.81	2144.19	2050.03	1859.24	2017.57	1921.44	1892.55	1998.87	1985.52	2048.29	1845.68	2043.42	1913.85	2054.98	2026.31	1914.94	1909.91	1914.47	1992.53	2064.71	2009.07	2028.47	2125.49	1964.99	2081.63	2023.79	2093.33	1863.96	2009.24	1801.95	1974.95	2002.55	2112.38	1825.49	1898.65	1854.53
175.304001	2053.04	2072.38	1996.02	1996.1	1956.63	2057.72	1983.34	1877.64	1908.44	1986.91	1967.97	1967.32	1948.47	1973.57	2142.38	2040.66	1856.76	2010.86	1919	1892.52	1996.81	1979.97	2047.22	1839.73	2040.31	1912.53	2051.37	2027.03	1911.21	1902.87	1915.04	1987.96	2063.91	2002.75	2025.8	2121.83	1964.75	2077.88	2020.23	2083.55	1858.49	2006.32	1798.17	1972.07	2004.24	2110.33	1825.61	1895.11	1848.07
175.798996	2050.83	2063.73	1991.62	1992.12	1949.64	2047.14	1982.3	1874.32	1906	1978.82	1963.26	1968.31	1946.53	1970.56	2138.72	2043.24	1851.57	2012.14	1916.46	1886.82	1989.04	1979.99	2045.02	1838.82	2037.69	1909.99	2046.51	2020.37	1909.11	1899.32	1912.61	1986.34	2059.23	2002.48	2023.66	2117.4	1963.19	2075.12	2017.88	2083.33	1854.27	2003.61	1797.2	1964.9	1997.43	2109.86	1820.68	1894.48	1848.93
176.294006	2051.33	2060.6	1986.82	1986.8	1952.1	2047.68	1980.13	1872.46	1903.37	1976.44	1964.17	1966.11	1941.91	1967.9	2136.17	2036.41	1851.52	2009.11	1907.79	1885.13	1985.42	1976.21	2045.21	1837.09	2037.56	1907.47	2041.32	2014.99	1904.31	1897.85	1905.58	1983.9	2058.92	1998.35	2018.12	2111.52	1958.25	2070.98	2014.41	2079.86	1849.94	2001.02	1795.47	1966.05	1999.18	2104.55	1819.91	1888.95	1845.92
176.789001	2046.29	2057.35	1982.53	1985.23	1946.1	2043.9	1971.81	1870.33	1896.91	1975.28	1957.1	1959.49	1943.1	1963.86	2127.91	2033.3	1846.42	2005.68	1909.05	1884.97	1983.1	1977.61	2035.8	1831.37	2028.89	1903.5	2042.75	2015.28	1904.05	1895.36	1904.39	1977.62	2055.55	2000.57	2017.41	2109.88	1957.29	2070.16	2013.02	2078.09	1850.48	1998.69	1795.32	1963.14	1994.87	2100.11	1820.05	1885.22	1847.23
177.285004	2038.46	2054.81	1979.44	1981.54	1947.7	2034.89	1973.43	1869.66	1896.81	1973.12	1958.21	1960.53	1940.5	1965.17	2125.26	2031.88	1845.78	2003.57	1906.47	1881.92	1982.89	1972.85	2034.89	1834.35	2026.66	1903.53	2042.92	2013.99	1902.22	1895.54	1902.78	1980.92	2051.44	1995.98	2017.53	2107.99	1954.89	2062.1	2005.3	2073.53	1851.26	1995.16	1793.89	1963.16	1995.05	2098.47	1819.4	1883.53	1844.45
177.779999	2036.62	2048.36	1978.7	1978.15	1942.81	2037.59	1971.73	1867.77	1896.92	1968.97	1951.19	1955.99	1935.11	1958.15	2118.54	2025.72	1843.25	2000.22	1904.68	1880.63	1979.68	1969.54	2031.03	1829.66	2025.87	1901.86	2038.92	2009.49	1894.32	1895.65	1897.82	1978.16	2045.73	1993.92	2009.83	2099.08	1950.84	2062.1	2004.16	2070.42	1846.03	1992.82	1792.24	1960.02	1991.82	2094.04	1816.18	1880.15	1842.19
178.274994	2035.21	2048.35	1976.86	1977.58	1941.57	2030.41	1968.51	1863.79	1892.93	1967.13	1950.91	1953.72	1926.1	1957.35	2112.38	2020.82	1841.37	1995.67	1903	1873.74	1976.41	1965.3	2027.89	1826.29	2018.23	1896.46	2033.62	2007.73	1893.13	1890.27	1899.93	1974.09	2039.11	1985.54	2004.85	2094.86	1948.26	2056	2005.31	2066.96	1844.88	1987.66	1792.85	1951.58	1989.75	2090.17	1813.49	1879.52	1838.89
178.770004	2027.99	2039.98	1966.09	1971.67	1934.86	2029.99	1964.21	1856.5	1889.88	1967.16	1946.16	1948.67	1925.44	1951.43	2111.82	2020.17	1839.37	1989.93	1899.73	1872.58	1971.59	1960.77	2020.2	1827.23	2017.57	1894.56	2029.44	2002.01	1892.45	1884.54	1894.15	1971.65	2035.1	1982.88	2003.81	2090.13	1942.41	2055.39	1994.4	2061.07	1838.7	1981.59	1788.91	1952.72	1983.48	2087.24	1811.11	1877.26	1836.7
179.266006	2024.2	2041.52	1968.37	1968.84	1935.69	2029.59	1964.9	1857.8	1886.63	1961.65	1943.9	1947.47	1925.92	1949.29	2109.11	2013.98	1838.59	1989.98	1898.44	1871.35	1965.02	1957.43	2019.45	1827.46	2013.98	1897.58	2026.39	1998.53	1884.48	1881.98	1889.38	1965.17	2036.96	1979.45	1999.3	2086.81	1939.3	2049.49	1997.3	2060.7	1838.82	1981.08	1787.5	1951.98	1980.07	2085.58	1810.99	1873.95	1837.86
179.761002	2023.58	2036.39	1970.05	1970.04	1932.06	2025.38	1960.76	1856.09	1884.88	1961.07	1944.66	1944.72	1919.46	1946.87	2101.51	2013.11	1837.49	1989.66	1900.14	1872.55	1964.56	1952.42	2016.26	1823.3	2007.44	1894.43	2021.66	1999.27	1889.03	1882.2	1889.2	1964.66	2030.73	1979.43	1990.41	2081.78	1941.93	2045.39	1992.29	2054.65	1840.86	1976.11	1787.01	1944.96	1977.79	2082.12	1810.93	1867.98	1835.16
181.072998	1990.44	1951.21	1905.55	1914.79	1901.75	2022.11	1931.83	1863.28	1896.25	1964.17	1950.88	1954.53	1922.47	1950.99	2097.78	2003.54	1839.07	1989.18	1896.68	1858.92	1959.65	1957.09	2012.63	1828.44	2008.55	1891.88	2018.83	2002.55	1882.84	1883.17	1890.5	1962.82	2017.31	1976.73	1998.8	2076.53	1941.44	2040.28	1989.93	2055.01	1834.76	1972.37	1785.43	1946.61	1982.36	2073.42	1813.3	1869.74	1835.65
181.567993	2019.07	2029.53	1962.8	1959.51	1922.97	2016.61	1948.29	1849.73	1880.07	1951.15	1934.89	1939.4	1917.23	1941.48	2094.43	2002.7	1833.98	1981.91	1891.17	1861.15	1958.54	1950.73	2007.7	1822.69	2011.41	1890.01	2017.86	1994.35	1882.1	1875.31	1884.99	1952.2	2013.13	1968.85	1991.79	2071.59	1938.12	2035.12	1985.37	2052.29	1834.74	1972.01	1786.74	1941.09	1976.58	2072.08	1805.49	1862.78	1829.36
182.063995	2010.02	2023.05	1959.97	1957.99	1922.43	2012.41	1951.26	1850.79	1876.04	1949.11	1933.34	1937.1	1911.06	1937.86	2094.01	1996.82	1828.37	1976.39	1886.28	1862.73	1955.01	1947.87	2004.56	1819.69	2000.31	1885.19	2010.66	1988.09	1878.02	1875.85	1881.34	1956.69	2015.5	1964.73	1992.54	2075.98	1931.83	2032.95	1980.52	2048.06	1833.76	1971.29	1784.68	1944.09	1974.69	2071.34	1802.88	1863.11	1829.2
182.559006	2009.72	2025.19	1954.99	1953.07	1922.68	2011.81	1944.9	1848.16	1873.38	1949.32	1932.57	1936.38	1910.71	1932.43	2088.85	2002.06	1827.88	1976.08	1886.3	1859.45	1952.06	1940.49	2004	1819.31	1999.97	1884.12	2013.28	1982.77	1875.56	1871.75	1880.47	1952.33	2013.59	1963.25	1985.75	2067.87	1931.91	2031.29	1977.33	2043.37	1832.93	1963.08	1783.65	1938.5	1970.11	2066.38	1802.82	1863.66	1823.26
183.054001	2006.11	2020.59	1949.78	1955.07	1919.87	2005.08	1941.58	1844.93	1873.73	1946.82	1928.61	1927.51	1906.89	1932.02	2081.87	1997.94	1827.05	1969.98	1883.52	1858.73	1947.05	1939.74	1996.17	1815.49	1998.19	1882.67	2004.23	1981.68	1867.96	1869.37	1878.77	1946.54	2008.61	1958.41	1980	2059.47	1924.8	2028.58	1977.45	2041.37	1827.7	1960.93	1776.73	1931.27	1967.79	2061.59	1798.42	1858.26	1826.13
183.548996	2004.32	2014.74	1950.84	1946.05	1915.19	2003.18	1944.41	1844.54	1869.95	1936.8	1925.19	1928.98	1904.05	1928.48	2076.95	1995.36	1826.45	1967.6	1877.54	1854.97	1945.88	1940.16	1993.56	1817.91	1990.14	1875.69	2003.98	1975.55	1870.39	1870.77	1876.94	1947.02	2005.7	1958.67	1979.97	2054.24	1925.15	2022.98	1973.52	2036	1826.64	1963.36	1780.16	1926.14	1962.68	2057.13	1799.76	1857.97	1824.78
184.044006	1999.32	2009.15	1947.99	1945.06	1912.38	2000.41	1937.76	1841.41	1865.92	1939.31	1923.7	1925.6	1902.34	1923.79	2074.05	1989.42	1822.02	1970.68	1877.08	1856.43	1940.65	1934.77	1990.42	1812.35	1984.9	1875.22	1997.07	1975.8	1867.39	1865.86	1871.97	1941	2000.04	1955.12	1976.06	2053.87	1923.72	2016.8	1968.42	2032.27	1826.03	1954.28	1778.93	1928.09	1959.05	2050.14	1796.98	1852.19	1821.77
184.539993	1995.56	2007.97	1949.17	1944.33	1909.4	1998.12	1933.91	1840.25	1865.87	1934.85	1922.81	1921.29	1899.31	1924.8	2074.35	1987.75	1820.27	1963.87	1877.71	1850.86	1942.98	1931.76	1990.11	1809.44	1986.2	1868.5	1996.22	1972.7	1868.25	1866.37	1869.3	1941.56	1993.55	1951.98	1974.04	2048.57	1918.32	2018.93	1963.24	2026.61	1822.91	1951.42	1778.4	1924.88	1960.03	2048.13	1793.7	1852.99	1816.26
185.035004	1990.86	2006.69	1941.37	1938.62	1909.84	1993.49	1930.47	1837.42	1860.02	1933.59	1917.73	1920.82	1897.98	1918.07	2068.46	1984.13	1817.31	1961.37	1870.98	1851.3	1937.99	1929.52	1988.24	1807.56	1982.83	1875.53	1995.05	1969.97	1863.24	1864.26	1868.57	1938.73	1992.62	1947.68	1975.1	2046.35	1916.38	2013.58	1963.33	2029.17	1820.75	1950.51	1774.82	1929.02	1953.58	2044.68	1795.25	1847.31	1817.3
185.529999	1989.88	2004.87	1936.7	1940.65	1905.84	1988.31	1935.63	1834.39	1858	1930.41	1913.84	1915.72	1892.32	1918.7	2062.56	1980.2	1816.5	1957.7	1873.47	1848.16	1934.71	1927.41	1983.41	1807.28	1982.24	1867.06	1992.53	1964.45	1859.9	1860.87	1868.79	1938.84	1989.42	1947.97	1968.52	2039.66	1916.39	2009.61	1963.91	2024.61	1821.26	1946.49	1778.17	1919.42	1954.91	2042.11	1792.45	1843.81	1813.92
186.024994	1986.94	2000.73	1935.73	1933.69	1900.72	1990.85	1928.19	1834.56	1856.25	1926.43	1914.5	1913.31	1890.8	1916.26	2058.91	1980.66	1814.74	1957.85	1869.47	1844.45	1932.63	1921.98	1983.28	1805.77	1976.53	1869.16	1988.38	1962.44	1858.19	1858.37	1865.19	1930.67	1985.46	1942.54	1966.4	2036.04	1908.67	2006.56	1950.1	2020.02	1817.63	1940.72	1774.46	1914.8	1951.1	2040.8	1791.94	1844.3	1814.35
186.520004	1984.71	1992.18	1933.7	1932.94	1901.75	1983	1924.05	1834.35	1854.55	1921.99	1912.5	1910.3	1889.8	1908.92	2057.58	1975.82	1813.22	1954.08	1865.04	1840.57	1930.28	1917.16	1974.21	1805.26	1976.67	1863.42	1986.66	1959.49	1854.35	1856.51	1860.97	1930.49	1983.49	1939.43	1961.19	2030.66	1907.23	1996.95	1954.25	2015.84	1815.72	1945.14	1772.4	1916.72	1946.91	2036.83	1790.6	1843.22	1812.84
187.016006	1978.3	1992.75	1931.39	1928.53	1899.8	1983.89	1923.09	1828.36	1855.59	1919.81	1907.77	1908.23	1886.21	1911.74	2052.7	1971.54	1811.4	1950.43	1864.96	1841.63	1929.32	1918.38	1974.06	1804.19	1970.31	1862.13	1983.18	1959.57	1855.56	1855.12	1862.53	1927.97	1976.73	1936.85	1960.56	2031.04	1905.41	1997.38	1949.52	2010.02	1815.97	1940.27	1773.71	1914.47	1945.3	2033.7	1787.79	1839.22	1809.37
187.511002	1974.3	1988.84	1926.92	1925.79	1894.5	1979.7	1921.79	1827.58	1851.31	1919.49	1904.77	1907.77	1883.74	1907.81	2046.87	1972.45	1813.21	1948.31	1860.63	1841.03	1925.29	1916.06	1969.82	1800.78	1971.05	1858.53	1979.64	1956.27	1854.33	1854.03	1857.25	1924.1	1976.79	1936.11	1959.88	2025.45	1904.37	1995.26	1942.56	2011.65	1814.65	1938.5	1771.01	1909.57	1944.13	2028.18	1787.67	1837.17	1808.47
188.005997	1968.82	1987.41	1929.85	1925.21	1891.55	1977.1	1918.83	1827.82	1850.46	1920.33	1905.66	1906.63	1884.06	1904.85	2047.04	1966.92	1809.7	1946.2	1859.72	1837.93	1918.76	1915.56	1967.16	1802.04	1966.25	1858.92	1977.53	1954.78	1849.08	1851.51	1857.58	1920.14	1973.78	1931.5	1954.53	2022.77	1904.91	1988.89	1940.38	2014.72	1813.81	1930.18	1767.03	1907.26	1943.31	2028.19	1786.24	1839.23	1807.48
188.501007	1965.43	1980.9	1921.83	1920.95	1889.82	1974.23	1918.76	1821.75	1844.77	1915.49	1898.68	1900.6	1877.94	1898.1	2041.24	1961.22	1805.6	1945.02	1860.19	1834.36	1918.12	1906.7	1966.74	1796.22	1960.9	1852.81	1975.27	1948.53	1847.02	1851.37	1854.44	1918.41	1969.89	1926.07	1950.52	2017.4	1901.06	1985.39	1938.42	2003.29	1810.59	1930.25	1767.9	1905.44	1934.92	2024.61	1784.49	1833.8	1807.57
188.996002	1962.34	1982.76	1922.61	1919.52	1887.84	1969.82	1914.41	1822.8	1845.58	1912.05	1896.79	1901.05	1876.11	1900.55	2037.66	1960.99	1807.5	1938.34	1858.8	1836.33	1917.32	1905.62	1961.71	1800.62	1956.03	1853.34	1967.95	1949.54	1845	1846.79	1851.85	1915.51	1968.87	1927.37	1953.76	2016.76	1898.74	1986.95	1932.81	1997.82	1809.17	1925.5	1767.4	1906.53	1938.91	2019.05	1783.37	1832.64	1804.14
189.492004	1963.84	1978.31	1918.79	1915.75	1887.72	1965.02	1911.5	1818.87	1844.79	1910.48	1893.34	1898.27	1873.11	1894.43	2034.87	1956.69	1803.74	1934.85	1851.51	1832.6	1909.28	1905.07	1957.61	1794.64	1955.23	1852.06	1968.03	1945.09	1842.51	1843.67	1852.13	1915.21	1965.42	1923.25	1946.88	2009.64	1897.19	1985.76	1936.17	1998.78	1806.74	1924.76	1767.59	1902.07	1932	2015.1	1779.32	1834.06	1800.71
189.987000	1962.19	1972.32	1913.62	1908.67	1884.13	1964.89	1907.06	1821.54	1841.83	1907.79	1890.8	1893.29	1872.6	1891.93	2028.57	1954.77	1803.01	1935.3	1850.39	1827	1906.2	1901.56	1955.54	1794.66	1954.51	1850.57	1964.78	1943.81	1840.99	1843.01	1847.62	1913.27	1957.26	1918.25	1944.12	2006.68	1893.49	1978.6	1932.31	1993.46	1805.05	1919.67	1765.31	1899.32	1933.97	2010.66	1780.05	1828.41	1799.67
190.481995	1958.54	1976.24	1911.74	1911.35	1883.14	1964.41	1906.81	1816.83	1840.9	1911.02	1887.47	1894.23	1868.83	1895.64	2029.28	1951.44	1803.33	1931	1851.36	1829.86	1906.98	1902.86	1952.41	1793.77	1951.05	1848.2	1963.67	1944.65	1836.98	1838.39	1850.47	1905.57	1959.08	1918.6	1942.3	2003.89	1889.98	1974.88	1930.44	1993.74	1803.75	1922.37	1763.44	1899.94	1933	2006.2	1780.28	1823.97	1801.21
190.977005	1956.45	1967.59	1910.24	1911.07	1879.6	1962.48	1908.73	1816.92	1839.37	1901.65	1889.52	1889.45	1867.74	1890.82	2020.13	1946.92	1801.09	1928.44	1848.28	1825.91	1903.46	1897.84	1950.03	1794.3	1950.43	1849.89	1961.7	1939.98	1838.81	1838.01	1841.7	1903.28	1952.91	1919.09	1942.96	2000.78	1889.78	1971.91	1929.6	1990.51	1799.81	1917.16	1763.74	1892.42	1930.18	2005.36	1780.18	1822.63	1799.59
191.472000	1952.94	1963.27	1908.81	1904.77	1876.17	1958.39	1901.22	1812.47	1833.87	1901.07	1887.51	1886.99	1868.87	1888.97	2022.66	1947.56	1795.49	1924.57	1846.24	1823.86	1904.42	1893.58	1951.02	1786.85	1944.34	1843.11	1957.39	1939.81	1838.38	1838.49	1843.01	1905.65	1954.64	1913.61	1935.64	1996.63	1889.22	1970.55	1925.05	1984.91	1802.35	1915.37	1762.15	1895.17	1923.01	2005.07	1774.6	1819.44	1797.75
191.968002	1949.89	1958.04	1903.9	1901.08	1874.04	1953.64	1898.67	1811.04	1833.82	1899.19	1881.15	1886.39	1866.24	1883.81	2015.89	1945.29	1797.43	1925.54	1846.59	1824.21	1898.05	1889.87	1944.81	1786.97	1943.11	1844.12	1957.52	1937.02	1835.24	1834.43	1840.3	1903.95	1948.18	1914.34	1936.31	1993.58	1885.74	1972.49	1918.42	1984.49	1800.92	1914.42	1761.71	1890.8	1925.59	1999.44	1776.64	1818.5	1797.12
192.462997	1949.28	1962.12	1905.25	1898.51	1873.23	1947.54	1894.66	1811.92	1833.96	1897.88	1881.52	1884.5	1860.8	1884.88	2010.64	1939.97	1796.95	1924.21	1844.88	1823.58	1898.27	1890.1	1942	1787.23	1942.78	1841.44	1954.91	1932.58	1834.65	1835.63	1836.97	1897.1	1944.99	1912.26	1934.64	1989.08	1885.59	1967.46	1916.76	1982.95	1797.78	1910.24	1761.27	1891.13	1920.59	1993.9	1773.95	1816.81	1794.54
192.957993	1939.37	1957.2	1901.14	1900.49	1868.57	1948.09	1892.1	1810.37	1831.68	1893.57	1879.35	1884.35	1861.21	1881.26	2012.48	1940.06	1795.97	1921.85	1838.32	1821.91	1894.54	1887.77	1943.89	1788.36	1939.77	1838.62	1950.83	1930.48	1828.93	1832.16	1838.22	1896.98	1944.07	1909.83	1932.44	1988.04	1885.66	1960.76	1916.88	1976.29	1799.12	1911.16	1758.47	1883.53	1919.36	1996.34	1774.47	1819.57	1793.54
193.453003	1939.44	1958.47	1901.4	1896.22	1871	1944.13	1891.34	1810.3	1829.92	1890.42	1876.2	1880.54	1856.32	1882.27	2009.63	1936.78	1789.3	1915.32	1840.92	1819.41	1893.63	1885.3	1936.26	1783.51	1937.21	1836.58	1949.63	1927.83	1826.96	1831.25	1835.87	1892.33	1938.49	1905.53	1928.79	1984.22	1882.51	1959.18	1915	1970.97	1797.54	1904.11	1759.35	1885.9	1917.22	1991.56	1772.92	1813.2	1791.78
193.947998	1937.79	1948.37	1900.2	1898.22	1864.03	1942.94	1888.8	1806.75	1830.09	1892.91	1876.29	1878.21	1854.04	1875.29	2004.57	1934.67	1789.91	1917.68	1837.26	1817.66	1886.8	1884.69	1934.32	1782.65	1932.07	1834.18	1942.63	1925.66	1827.86	1829.35	1834.24	1893.13	1940.83	1899.74	1927.97	1977.76	1879.03	1961.31	1910.24	1970.33	1792	1907.45	1757.53	1881.01	1916.62	1983.96	1769.31	1811.75	1791.07
194.444000	1936.74	1952.33	1898.24	1889.58	1866.92	1938.96	1889.87	1803.76	1825.15	1888.2	1874.73	1874.6	1854.46	1875.7	2003.37	1932.07	1791.29	1914.93	1835.91	1816.63	1889.83	1879.2	1930.67	1783.11	1933.5	1832.74	1942.97	1920.01	1823.94	1826.42	1837.71	1892.64	1933.63	1899.75	1927.16	1978.19	1873.9	1949.69	1908.13	1966.3	1794.21	1903.78	1757.04	1881.27	1913.47	1984.12	1767.51	1809.85	1788.67
194.938995	1932.47	1948.93	1895.24	1890.85	1863.12	1939.54	1882.32	1802.87	1823.23	1886.65	1873.35	1873.06	1850	1870.24	2000.21	1929.34	1790.47	1911.27	1833.14	1811.01	1886.51	1881.88	1928.45	1779.87	1932.43	1828.56	1941.4	1920.73	1820.88	1822.87	1832.85	1886.42	1930.56	1899.44	1921.31	1976.58	1879.65	1951.39	1904.77	1966.6	1791.61	1899.08	1755.83	1878.01	1911.35	1988.09	1771.03	1812.54	1788.52
195.434006	1934.69	1945.85	1893.18	1887.53	1859.19	1935.93	1882.47	1803.65	1817.89	1881.77	1870.1	1871.44	1847.79	1873.29	1994.77	1926.81	1787.93	1907.15	1831.12	1812.36	1884.03	1879.86	1926.14	1782.61	1930.4	1829.34	1938.92	1915.81	1822.35	1821.33	1828.5	1882.38	1929.77	1897.31	1917.01	1969.99	1872.12	1951.5	1902.3	1960.67	1788.77	1894.21	1756.33	1877.93	1907.9	1973.63	1767.55	1808.61	1786.03
195.929001	1926.13	1937.14	1888.14	1887.39	1859.77	1934.09	1880.84	1799.62	1815.92	1882.64	1865.77	1869.58	1846.35	1873.59	1990.39	1923.54	1787.72	1906.47	1829.13	1808.21	1881.67	1873.83	1924.21	1777.53	1925.32	1826.27	1934.51	1913.31	1818.74	1821.38	1825.43	1884.62	1922.77	1895.32	1916.63	1965.64	1868.68	1944.39	1900.14	1959.21	1788.4	1890.87	1753.52	1877.49	1903.37	1976.6	1765.02	1808.53	1785.4
196.425003	1925.51	1941.22	1886.81	1879.52	1858.43	1931.77	1881.2	1799.66	1818.69	1876.67	1861.27	1867.23	1846.77	1862.52	1986.6	1923	1783.96	1907.13	1830.46	1807.62	1878.61	1875.48	1920.48	1779.72	1923.13	1830.43	1940.3	1913.27	1816.61	1819.6	1827.24	1879.7	1926.09	1890.73	1914.69	1964.07	1869.29	1944.31	1896.75	1959.16	1788.34	1892.93	1753.22	1871.03	1904.96	1973.14	1766.96	1804.48	1784.43
196.919998	1922.38	1936.11	1888.47	1880.4	1857.46	1927.48	1878.99	1797.73	1816.86	1881.33	1859.32	1863.86	1846.87	1865.11	1984.37	1920.15	1784.89	1902.65	1827.51	1808.46	1879.17	1870.76	1917.65	1776.69	1920.16	1824.86	1933.39	1913.09	1814.13	1820.57	1825.02	1880.14	1916.78	1887.1	1912.28	1960.96	1866.07	1939.14	1895.65	1958.93	1782.7	1890.86	1753.96	1870.78	1901.79	1972.81	1763.18	1802.51	1780.75
197.414993	1921.09	1933.99	1884.84	1877.82	1855.46	1929.84	1872.82	1798.19	1814.48	1878.13	1862.23	1864.14	1842.16	1859.34	1982.07	1914.67	1783.34	1900.1	1826.85	1808.77	1875.1	1869.09	1916.83	1777.33	1918.75	1822.81	1930.86	1905.43	1814.76	1818.27	1823.72	1882.27	1917.41	1887.34	1911.61	1957.21	1860.37	1937.22	1895.27	1954.76	1786.46	1889.22	1752.82	1869.25	1899.53	1969.73	1762.43	1803.49	1783.52
197.910004	1918.22	1929.46	1883.34	1875.65	1853.41	1925.65	1873.17	1794.56	1815.77	1873.9	1859	1865	1839.5	1858.96	1980.27	1913.53	1781.1	1894.95	1824.16	1805.26	1868.56	1866.17	1913.2	1772.58	1918.14	1822.89	1923.82	1904.61	1812.28	1815.53	1822.5	1876.27	1916.4	1882.25	1910.41	1954.43	1866.78	1936.49	1893.03	1950.26	1784.48	1888.1	1751.97	1870.1	1897.59	1965.82	1760.38	1800.54	1781.99
198.404999	1913.85	1930.57	1878.58	1873.37	1852.61	1921.07	1872.91	1791.48	1812.06	1873.05	1858.1	1860.55	1836.77	1859.39	1975.61	1910.4	1780.05	1896.15	1823.04	1803.61	1873.43	1863.62	1911.35	1774.59	1913.69	1819.7	1923.98	1902.95	1807.98	1816.95	1818.99	1873.84	1915.7	1878.25	1908.21	1955.95	1863.3	1935.1	1887.56	1948.49	1783.74	1884.25	1750.69	1864.6	1901.15	1961.78	1762.03	1800.21	1778.1
198.901001	1913.41	1927.34	1887.21	1875.34	1846.55	1916.15	1868.03	1794.93	1811	1870.82	1857.73	1861.26	1837.38	1853.16	1972.63	1908.55	1778.41	1895.1	1822.98	1800.84	1872.92	1863.74	1910.29	1774.28	1910.74	1819.49	1920.5	1903.83	1808.05	1810.6	1818.83	1872.8	1909.16	1877.6	1906.68	1951.36	1859.71	1931.45	1890.06	1948.79	1781.52	1883.75	1750.33	1862.49	1896.4	1956.74	1759.73	1795.61	1775.26
199.395996	1910.34	1922.79	1878.02	1869.35	1849.39	1915.25	1866.47	1788.92	1810.02	1871.93	1851.22	1857.07	1834.87	1852.16	1969.97	1908.41	1778.78	1895.38	1820.98	1799.73	1865.83	1862.76	1909.01	1770.01	1909.31	1819.01	1919.19	1900.8	1805.96	1810	1813.66	1868.22	1908.38	1881.33	1902.36	1947.4	1861.25	1932.63	1886.41	1943.78	1782.73	1882.43	1749.46	1858.36	1894.2	1956.21	1758.09	1795.28	1774.62
199.891006	1907.09	1921.29	1871.77	1870.84	1844.29	1913.07	1865.26	1791.56	1804.47	1866.88	1853.26	1855.53	1831.8	1850.56	1964.74	1904.62	1774.75	1889.95	1818.14	1798.83	1865.38	1859.72	1906.61	1765.73	1906.48	1816.86	1917.35	1893.14	1804.79	1811.88	1813.2	1867.15	1905.5	1873.39	1897.67	1940.64	1857.85	1924.85	1881.2	1943.76	1776.92	1876	1746.17	1856.52	1892.04	1955.24	1758.02	1796.26	1778.18
200.386002	1905.78	1918.45	1869.75	1867.21	1844.05	1910.34	1868.21	1787.6	1806.9	1863.6	1850.54	1854.67	1828.48	1850.09	1962	1902.49	1777.79	1884.76	1819.95	1797.25	1863.31	1857.5	1902.32	1771.23	1905.72	1814.64	1917.38	1894.37	1806.77	1806.84	1813.06	1867.05	1904.47	1872.24	1896.69	1942.82	1851.64	1923.17	1882.75	1937.51	1777.28	1878.46	1747.05	1858.53	1885.93	1948.7	1755.76	1795.34	1776.09
200.880997	1906.05	1917.23	1872.04	1865.99	1842.44	1910.25	1861.1	1786.39	1802.28	1864.42	1849.96	1850.99	1828.5	1845.78	1957.65	1899.89	1773.57	1881.49	1815.63	1795.35	1860.66	1854.82	1897.01	1768.61	1899.41	1811.84	1913.09	1894.17	1806.4	1806.51	1813.8	1866.62	1902.38	1869.07	1894.85	1936.19	1853.48	1918.63	1877.51	1934.53	1775.28	1873.45	1745.46	1857.9	1890.82	1948.04	1758.84	1793.27	1773.03
201.376999	1901.14	1909.64	1869.01	1862.25	1840.55	1906.05	1859.8	1786.89	1805.31	1860.58	1845.58	1849.77	1827.89	1844.43	1958.03	1892.43	1771.32	1881.23	1815.55	1794.17	1857.57	1853.36	1897.89	1767.85	1898.23	1809.89	1910.69	1893.89	1802.49	1806.56	1809.85	1870.59	1899.44	1869.17	1895.58	1932.96	1851.87	1920.36	1876.4	1935.24	1775	1874.7	1745.13	1852.51	1885.36	1945.04	1752.75	1790.13	1771.36
201.871994	1903.17	1914.54	1870.2	1860.04	1836.67	1907	1859.29	1782.57	1802.67	1859.8	1842.77	1848.89	1828.37	1844.81	1955.33	1891.11	1773.41	1882.12	1812.99	1797.13	1858.15	1850.7	1893.58	1770.51	1895.42	1810.32	1906.98	1891.1	1802.72	1803.12	1810.26	1859.39	1897.38	1867.79	1892.44	1932.7	1850.09	1911.85	1871.7	1929.2	1771.85	1870.3	1744.85	1854.98	1883.53	1945.06	1753.64	1787.02	1769.67
202.367004	1898.95	1911.05	1865.8	1857.92	1836.19	1899.03	1857.54	1782.53	1798.82	1860.89	1841.77	1842.93	1823.17	1841.67	1950.63	1896.94	1772.31	1880.16	1810.33	1793.8	1855.54	1847.84	1893.35	1765.82	1896.86	1808.39	1912.37	1890.16	1797.64	1805.05	1806.12	1861.26	1896.03	1862.67	1887.05	1931.56	1849.71	1912.77	1873.37	1929.5	1772.51	1870.43	1743.62	1852.56	1882	1942.1	1752.62	1785.89	1772.24
202.862000	1895.95	1905.89	1865.97	1859.6	1835.68	1900.83	1856.8	1781.75	1800.79	1854.48	1840.92	1840.92	1822.18	1841.31	1951.49	1890.15	1768.93	1875.4	1808.07	1791.74	1850.29	1849.87	1893.29	1764.53	1896.18	1807.98	1908.87	1886.91	1798	1802.1	1807.72	1853.94	1890.67	1865.96	1887.35	1925.11	1845.37	1910	1868.5	1924.33	1771.01	1867.76	1741.56	1849.39	1879.74	1937.64	1751.22	1785.3	1768.75
203.356995	1895.89	1904.3	1861.59	1853.42	1831.44	1900.67	1852.12	1779.54	1796.12	1853.67	1837.34	1844.16	1822.86	1841.19	1944.52	1886.58	1770.19	1875.74	1807.63	1788.08	1848.75	1844.3	1889.51	1761.53	1893.94	1806.87	1899.08	1885.02	1795.07	1800.87	1804.29	1853.83	1887.88	1861.9	1884.8	1923.55	1846.56	1907.68	1867.81	1921.9	1769.85	1866.6	1742.55	1846.15	1879.42	1935.69	1752.49	1788.61	1766.4
203.852997	1895.81	1904.69	1860.7	1856.64	1832.7	1896.02	1849.02	1781.64	1797.69	1854.48	1838.44	1840.73	1818.67	1836.89	1943.11	1890.1	1769.04	1872.39	1808.31	1787.45	1847.9	1843.13	1882.36	1763.59	1889.78	1803.52	1901.24	1880.88	1794.87	1797.06	1804.91	1852.85	1887.1	1859.18	1887.3	1925.15	1848.15	1904.02	1870.45	1921.02	1769.75	1865.48	1741.51	1846.88	1877.1	1932.76	1751.24	1785.06	1766.84
204.348007	1892.02	1900.55	1858.99	1853.42	1829.24	1893.42	1849.66	1777.99	1792.88	1849.9	1837.7	1841.6	1816.21	1834.87	1943.56	1886.07	1767.88	1869.48	1805.45	1784	1845.01	1839.98	1886.26	1762.19	1890.1	1805.09	1900.73	1882.3	1795.73	1798.96	1800.85	1847.25	1885.65	1858.37	1881.88	1919.64	1841.74	1907.08	1864.84	1925.28	1765.85	1862.01	1738.96	1846.45	1874	1934.35	1750.1	1779.99	1766.2
204.843002	1887.59	1899.93	1852.87	1849.54	1826.54	1890.48	1845.73	1776.32	1789.48	1848.85	1835.05	1838.53	1816.58	1832.66	1939.47	1885.92	1767.71	1870.6	1804.22	1784.96	1844.42	1840.12	1880.79	1762.37	1886.11	1801.77	1893.96	1878.01	1793.89	1796.81	1802	1853.4	1884.94	1853.44	1880.94	1915.49	1840.51	1902.69	1864.27	1916.45	1765.03	1860.09	1737.9	1844.53	1874.96	1932.4	1746.46	1783.22	1767.59
205.337997	1883.5	1898.12	1855.37	1848.13	1828.28	1891.19	1845.93	1775.91	1792.86	1847.88	1831.84	1834.13	1815.47	1832.1	1937.22	1883.81	1766.3	1868.73	1800.28	1786.95	1846.31	1839.5	1879.27	1759.73	1883.42	1800.67	1892.39	1879.36	1791.1	1795.86	1799.6	1848.63	1879.46	1856.12	1880.87	1917.38	1841.79	1900.11	1859.65	1918.25	1767.93	1859.55	1737.59	1839.81	1873.21	1926.1	1750.69	1782.03	1765.92
205.832993	1881.2	1891.93	1851.55	1846.21	1824.02	1889.11	1846.7	1774.5	1787.33	1844.03	1834.3	1831.99	1811.48	1827.25	1934.94	1874.14	1766.23	1865.51	1799.56	1782.21	1840.27	1835.21	1878.52	1759.45	1879.15	1800.91	1892.01	1875.48	1790.72	1795.37	1800.22	1846.38	1881.81	1849.45	1878.1	1911.5	1839.92	1895.1	1856.96	1909.05	1766.02	1858.1	1737.85	1842.37	1869.14	1921.47	1749.11	1779.33	1763.64
206.328995	1881.07	1892.54	1852.45	1842.06	1823.68	1886.26	1843.89	1774.16	1792.12	1846.82	1829.84	1835.17	1809.95	1830.55	1930.25	1876.18	1763.05	1867.3	1801.49	1781.69	1838.83	1834.41	1878.18	1759.11	1882.4	1796.63	1890.32	1872.39	1787.64	1794.82	1798.15	1845.25	1877.67	1848.08	1872.88	1908.51	1835.83	1896.24	1854.6	1911.35	1762.41	1854.25	1737.58	1838.19	1870.86	1923	1743.69	1776.42	1763.99
206.824005	1881	1890.05	1848.63	1843.79	1823.56	1886.08	1840.28	1774	1785.77	1843.6	1827.97	1831.45	1809.14	1826.19	1928.73	1876.17	1762.23	1864.7	1798.8	1782.91	1839.15	1835.04	1876.84	1759.24	1878.78	1797.45	1886.58	1875.03	1786.96	1793.96	1796.35	1842.21	1875.84	1847.88	1871.03	1908.28	1835.74	1894.43	1855.44	1909.61	1761.26	1853.05	1735.77	1836.87	1866.8	1923.02	1744.77	1775.54	1762.32
207.319000	1881.17	1884.66	1848.61	1842.69	1821.44	1882.25	1839.8	1771.74	1789.48	1838.28	1828.81	1829.52	1807.63	1824.47	1928.84	1872.42	1761.84	1860.69	1797.54	1779.77	1839.42	1832.38	1871.89	1756.31	1874.64	1796.41	1887.92	1869.2	1785.17	1788.08	1795.44	1841.15	1871.13	1847.37	1870.39	1903.38	1835.84	1892.34	1853.75	1907.19	1759.46	1851.39	1737.39	1834.56	1862.91	1915.21	1743.49	1774.57	1757.38
207.813995	1875.51	1885.37	1848.93	1843.36	1817.33	1881.71	1836.99	1770.19	1783.03	1838.36	1823.25	1826.85	1809.83	1823.17	1922.14	1878.03	1758.3	1860.69	1794.26	1780.94	1838.99	1831.26	1873.88	1755.45	1875.68	1796.55	1884.17	1870.65	1785.22	1787.2	1792.94	1840.41	1872.67	1845.54	1866.56	1902.85	1833.89	1886.27	1848.89	1907.14	1761.6	1848.87	1735.79	1836.9	1864.47	1915.53	1743.69	1775.38	1762.08
208.309998	1871.91	1883.05	1847.39	1840.84	1818.2	1879.99	1837.7	1770.09	1785.96	1837.69	1823.46	1828.1	1806.92	1822.56	1919.22	1871.53	1761.12	1856.72	1795.86	1778.36	1829.59	1829.39	1868.37	1754.95	1870.07	1794.97	1882.82	1866.43	1784.13	1787.82	1795.99	1838.45	1869.28	1844.69	1865.95	1898.86	1833.16	1885.71	1854.41	1902.41	1760.91	1846.72	1735.27	1833.46	1861.36	1917.4	1745.54	1777.52	1757.53
208.804993	1872.9	1885.64	1845.42	1835	1817.86	1876.43	1836.64	1770.17	1779.93	1837.42	1821.64	1823.56	1805.34	1820.82	1922.39	1868.22	1758.28	1854.24	1795.14	1777.59	1832	1827.86	1868.68	1753.51	1870.25	1791.76	1882.5	1869.03	1782.97	1788.3	1791.73	1839.78	1870.74	1842.42	1865.32	1899.22	1831.82	1885.93	1851.63	1901.89	1760.03	1849.73	1734.3	1831.31	1860.68	1913.07	1741.34	1773.83	1759.41
209.300003	1870.2	1885.01	1843.67	1836.16	1816.29	1875.07	1835.06	1769.41	1783.52	1831.79	1822.55	1822.34	1803.69	1818.77	1917.91	1865.63	1756.79	1855.98	1792.72	1773.2	1833	1822.67	1867.63	1755.25	1869.95	1792.56	1881.11	1864.82	1782.4	1783.91	1788.21	1834.29	1866.57	1841.08	1863.68	1893.92	1828.61	1883.07	1846.03	1898.49	1758.4	1844.38	1734.72	1829.9	1859.91	1904.47	1739.94	1770.61	1753.68
209.794998	1872.08	1882.55	1843.75	1833.63	1817.54	1871.58	1831.96	1767.56	1780.98	1832.77	1820.49	1824.77	1801.01	1818.02	1910.59	1869.81	1758.67	1855.52	1791.39	1775.76	1829.83	1825.4	1864.94	1751.99	1867.18	1790.98	1878.47	1862.35	1779.02	1782.19	1786.94	1834.51	1862.6	1839.87	1859.61	1894.53	1826.53	1883.75	1843.1	1894.48	1760.08	1844.31	1733.29	1830.17	1857.7	1907.98	1738.97	1771.9	1756.62
210.289993	1865.96	1875.88	1841.27	1836.11	1813.01	1874.12	1833.02	1766.81	1779.04	1830.3	1819.14	1820.33	1800.57	1815.9	1916.25	1866.39	1755.31	1849.91	1791.88	1776.29	1831.69	1825.33	1862.48	1751.98	1867.8	1787.99	1875.56	1860.74	1776.99	1784.02	1787.95	1832.81	1858.94	1838.53	1860.05	1892.33	1825.81	1879.1	1843.18	1896.39	1756.85	1843.02	1732.65	1827.17	1858.06	1904.25	1740.8	1769.33	1756.74
210.785995	1867.24	1875.4	1837.22	1832.43	1813	1873.43	1828.87	1766.84	1779.18	1828.88	1816.48	1820.83	1803.29	1812.6	1912.26	1860.57	1755.36	1851.36	1787.39	1776.4	1824.16	1819.4	1864.86	1746.82	1863.3	1789.27	1875.56	1858.54	1778.3	1779.44	1787.43	1828.33	1859.73	1831.6	1858.9	1890.98	1824.42	1876.65	1840.72	1895.25	1756.54	1842.75	1734.31	1827.45	1850.69	1904.55	1738.57	1767.11	1753.19
211.281006	1857.84	1873.5	1833.2	1829.11	1806.12	1868.28	1828.39	1761.63	1776.17	1826.5	1814.95	1819.86	1798.59	1813.2	1908.84	1861.17	1753.19	1844.06	1788.35	1770.73	1823.13	1816.62	1861.09	1752.12	1862.87	1783.63	1872.61	1857.5	1774.8	1782.92	1788.76	1827.94	1855.22	1835.38	1858.06	1890.77	1820.89	1874.8	1840.74	1889.91	1757.13	1839.95	1731.28	1823.95	1854.27	1903.35	1739.89	1767.19	1755.06
211.776001	1862.42	1870.7	1835.88	1831.53	1806.37	1866.89	1824.96	1763.64	1777.26	1824.47	1812.94	1816.65	1797.52	1808.97	1903.73	1857.52	1752.64	1850.27	1787.53	1770.06	1824.4	1818.69	1858.08	1746.79	1861.19	1788.22	1872.22	1859.02	1774.5	1780.39	1788.71	1829.63	1852.92	1836.71	1854.56	1882.96	1821.5	1877.63	1839.98	1889.26	1752.8	1839.98	1732.21	1825.52	1851.13	1898.76	1737.69	1768.13	1751.72
212.270996	1859.13	1870.13	1833.59	1825	1805.5	1864.42	1825.84	1759.61	1775.87	1827.47	1809.92	1818.1	1794.66	1810.51	1903.61	1855.37	1752.7	1846.43	1783.88	1767.13	1819.89	1814.93	1856.22	1748.59	1858.61	1783.14	1872.03	1857.81	1773.71	1778.95	1782.68	1828.12	1849.51	1829.93	1853.5	1880.99	1818.13	1876.02	1835.99	1891.79	1753.54	1833.18	1729.98	1821.03	1851.69	1896.93	1736.74	1763.83	1752.83
212.766006	1858.64	1867.89	1832	1822.82	1804.28	1860.85	1825.83	1763.12	1773.2	1826.4	1810.05	1814.69	1794.05	1808.23	1901.44	1859.83	1754.42	1843.49	1783.26	1766.02	1822.24	1815.34	1855.28	1747.47	1858.36	1781.18	1871.84	1854.13	1775.11	1775.64	1783.73	1826.4	1854.38	1829.56	1855.39	1881.96	1819.41	1868.92	1836.28	1883.05	1755.28	1835.16	1728.48	1821.34	1850.9	1895.43	1735.35	1764.17	1747.56
213.261993	1858.3	1864.76	1834.01	1823.38	1807.87	1860.2	1821.21	1761.73	1774.69	1823.84	1808.21	1813.25	1795.05	1808.12	1900.3	1852.01	1751.06	1846.27	1785.19	1771.07	1820.98	1812.54	1854.03	1743.77	1851.75	1783.42	1868.28	1852.57	1773.93	1777	1781.77	1826.64	1850.26	1827.75	1852.4	1880.33	1819.28	1866.88	1832.96	1885.65	1752.25	1834.22	1729.61	1820.22	1850.7	1893.7	1734.05	1763.31	1750.2
213.757004	1852.93	1867.04	1828.87	1822.82	1803.52	1862.14	1820.21	1756.68	1774.65	1822.4	1808.91	1810.93	1794.11	1805.68	1898.28	1854.1	1749.96	1839.72	1781.34	1766	1815.05	1811.47	1854.15	1744.93	1855.92	1782.9	1866.6	1851.61	1769.22	1777.09	1780.06	1821.28	1850.17	1826.21	1847.92	1878.5	1816.73	1868.01	1831.44	1879.77	1751.48	1834.37	1729.94	1817.19	1843.55	1892.63	1735.91	1761.44	1749.03
214.251999	1853.9	1865.04	1828.39	1817.79	1804.22	1857.49	1819.5	1755.54	1770.07	1819.41	1808.97	1808.88	1792.12	1805.33	1895.37	1848.37	1749.41	1839.19	1780.71	1768.08	1816.37	1811.55	1854	1745.81	1854.61	1779.02	1865.15	1851.95	1769.35	1773.99	1776.8	1823.73	1847.49	1824.34	1846.68	1876.96	1814.94	1862.61	1831.24	1879.68	1750.08	1831.81	1727.7	1816.55	1846.47	1895.86	1734.24	1764.14	1747.95
214.746994	1854.33	1862.17	1825.71	1820.57	1801.06	1858	1817.3	1756.95	1768.92	1818.93	1804.95	1806.43	1790.92	1802.72	1892.09	1848.72	1749.82	1834.71	1779.67	1764.18	1815.43	1809.78	1851.5	1745.78	1851.55	1779.41	1859.77	1851.74	1769.33	1773.46	1778.19	1819.4	1843.08	1824.75	1846.83	1872.2	1816.58	1864.41	1828.93	1876.8	1750.65	1830.24	1728.12	1814.79	1841.54	1887.88	1732.55	1762.63	1746.65
215.242004	1849.26	1865.1	1824.03	1815.45	1799.47	1855.54	1814.26	1756.34	1768.79	1817.1	1800.93	1807.83	1792.03	1803.02	1891.93	1847.81	1746.52	1836.79	1780.64	1763.99	1810.01	1808.98	1845.65	1746.09	1849.08	1779.24	1861.95	1843.29	1766.16	1773.33	1779.49	1817.37	1844.14	1823.02	1846.43	1872.89	1812.79	1861.74	1828.7	1876.89	1751.35	1828.36	1727.37	1814.3	1842.65	1884.45	1733.56	1760.46	1746.8
215.738007	1847.95	1859.21	1824.59	1814.11	1800.81	1852	1817.28	1755.95	1767.13	1814.6	1798.88	1805.07	1790.65	1800.94	1892.49	1845.9	1748.82	1837.15	1777.19	1760.55	1811.48	1808.48	1845.65	1742.87	1853.64	1777.95	1859.55	1845.98	1765.49	1772.18	1774.55	1814.52	1844.52	1819.73	1844.03	1870.32	1809.46	1860.22	1825.94	1873.9	1748.86	1825.64	1727.1	1813.21	1840.41	1883.49	1732.57	1758.66	1745.38
216.233002	1849.92	1857.66	1823.61	1817.52	1795.52	1850.57	1814.15	1755.12	1768.61	1813.76	1799.75	1806.63	1788.07	1798.1	1889.36	1842.76	1745.91	1834.52	1776.95	1760.89	1812.61	1805.68	1844.82	1741.79	1851.72	1776.59	1855.67	1844	1765.1	1772.89	1776.47	1814.2	1844.21	1821.43	1842.7	1867.83	1811.09	1858.41	1824.4	1873.75	1748.87	1829.22	1728.2	1810.7	1840.75	1880.92	1731.22	1756.66	1744.9
216.727997	1846.9	1857.13	1820.67	1811.9	1794.77	1850.19	1816.15	1755.21	1766.11	1812.08	1798.61	1803.72	1784.96	1796.32	1886.46	1845.14	1742.99	1834.87	1774.59	1761.24	1808.59	1804.96	1842.76	1742.09	1847.35	1775.24	1854.85	1843.85	1765.8	1767.58	1774.45	1814.06	1842.91	1820.06	1841.14	1861.77	1810.24	1854.23	1825.14	1869.95	1748.89	1824.5	1725.69	1811.96	1841.5	1882.09	1732.36	1756.43	1744.38
217.223007	1844.1	1854.3	1818.87	1812.08	1797.72	1846.08	1813.82	1751.34	1764.83	1811.55	1797.62	1802.46	1786.27	1795.04	1886.47	1841.02	1748.02	1829.6	1773.05	1758.6	1808.81	1803.12	1844.07	1738.97	1843.15	1775.29	1855.21	1844.48	1765.53	1769.65	1775.01	1817.37	1839.16	1816.39	1842.08	1862.54	1806.64	1854.12	1826.46	1874.22	1747.47	1825.09	1726.12	1807.45	1841.14	1877.88	1732.45	1755.94	1744.84
217.718002	1843.07	1853.15	1820.26	1813.3	1794.32	1849.19	1808.79	1752.01	1764.31	1810.47	1797.13	1802.43	1786	1799.38	1882.69	1838.87	1744.58	1832.3	1772.41	1759.98	1805.56	1804.89	1841.39	1741.2	1844.4	1773.11	1852.68	1841.43	1763.13	1766.58	1774.77	1811.39	1840.56	1819.06	1839.3	1863.08	1808.79	1850.94	1820.57	1867.32	1745.8	1821.08	1723.27	1809.45	1836.24	1878.41	1729.32	1758	1744.02
218.214005	1841.37	1856.92	1816.25	1810.14	1793.27	1844.92	1809.82	1751.41	1762.99	1810.32	1796.7	1799	1784.38	1792.84	1879.62	1840.69	1743.01	1827.58	1771.61	1758.15	1805.39	1801.03	1840.28	1738.73	1839.4	1773.13	1853.2	1837.51	1762.87	1767	1773.42	1811.12	1836.42	1817.19	1838.31	1862.95	1806.63	1853.77	1820.86	1865.69	1745.55	1822.13	1722.61	1807.19	1832.6	1873.44	1728.25	1752.62	1741.78
218.709000	1840.09	1854.69	1818.05	1809.76	1792.26	1844.39	1810.2	1750.05	1762.09	1810.15	1796.71	1801.91	1780.92	1793.25	1876.96	1834.81	1743.53	1827.25	1774.17	1757.02	1805.79	1797.81	1838.67	1738.63	1841.64	1773.81	1849.78	1838.3	1763.4	1766.09	1773.19	1808.13	1838.04	1811.45	1836.87	1861.97	1803.81	1851.25	1820.08	1865.44	1747.42	1820.66	1725.12	1806.06	1830.94	1875.4	1729.67	1754.63	1741.86
219.203995	1837.77	1851.03	1813.78	1807.78	1791	1841.09	1803.45	1748.46	1761.97	1811.43	1795.1	1797.09	1783.07	1792.38	1880.81	1833.55	1743.23	1824.49	1772.29	1758.43	1800.55	1800.04	1836.33	1738.28	1837.89	1769.29	1848.56	1837.3	1762.22	1765.33	1770.99	1809.21	1836.8	1813.08	1834.52	1859.95	1805.29	1851.02	1819.01	1863.67	1747.79	1818.23	1724.15	1805.74	1831.45	1877.71	1728.2	1754.09	1743.11
219.699005	1838.25	1847.52	1812.14	1805.62	1790.05	1838.96	1808.53	1747.84	1760.2	1808.72	1794.77	1797.56	1781.84	1791.96	1873.59	1833.95	1740.48	1822.86	1771.27	1758.04	1802.27	1797.84	1837.49	1738.78	1838.1	1772.97	1850.11	1836.58	1761.7	1765.42	1769	1812.09	1833.46	1814.03	1833.72	1856.29	1801.78	1848.8	1818.28	1864.07	1743.64	1818.74	1722.89	1807.95	1832.02	1873.24	1726.11	1751.54	1741.37
220.195007	1835.22	1845.86	1814.63	1803.02	1787.41	1840.13	1805.25	1750.58	1762.69	1805.39	1793.59	1799.85	1779.8	1794.33	1876.91	1833.11	1740.86	1822.63	1769.71	1755.52	1801.33	1798.35	1837.65	1739.04	1836.38	1767.23	1848.07	1835.92	1762.03	1765.08	1770.7	1807.81	1833.52	1810.51	1831.18	1856.34	1802.61	1848.7	1812.43	1862.94	1742.54	1817.75	1720.69	1804	1830.8	1869.12	1725.13	1750.08	1739.9
220.690002	1835.03	1845.3	1811.13	1806.84	1788.49	1839.89	1806.87	1745.76	1760.42	1803.45	1790.57	1794.21	1773.55	1793.68	1873.19	1832.93	1741.42	1820.76	1764.82	1756.58	1800.47	1798.58	1832.32	1735.72	1832.49	1765.48	1849.17	1832.3	1758.8	1763.42	1769.34	1804.39	1829.23	1810.13	1828.64	1853.94	1798.64	1845.46	1811.1	1858.39	1740.26	1817.08	1721.19	1805.45	1828.5	1869.99	1724.45	1750.52	1737.02
221.184998	1834.52	1845.16	1807.66	1805.44	1786.44	1836.54	1801.76	1751.2	1758.24	1802.9	1789.61	1791.56	1777.07	1786.91	1872.22	1831.3	1739.47	1819.89	1766.15	1751.88	1799.33	1793	1831.39	1734.74	1833.55	1768.05	1844.47	1833.38	1758.81	1761.63	1767.88	1804.54	1827.84	1809.48	1829.18	1853.91	1797.36	1845.98	1810.46	1855.43	1741.96	1816.04	1722.26	1798.08	1827.16	1867.54	1724.56	1750.36	1738.55
221.679993	1832.93	1843.14	1809.2	1804.62	1787.74	1836.79	1802.56	1745.73	1756.13	1800.21	1791.27	1793.82	1773.61	1787.48	1865.53	1827.37	1741.47	1818.9	1765.65	1752.17	1798.17	1793.62	1829.22	1736.87	1830.49	1766.76	1841.51	1829.36	1758.81	1762.4	1766.62	1802.97	1828.94	1808.48	1830.33	1850.07	1799.03	1840.32	1812.3	1853.9	1743.08	1813.46	1720.71	1800.71	1824.38	1863.83	1723.71	1747.56	1738.05
222.175003	1832.47	1842.07	1806.74	1800.23	1784.89	1835.37	1800.56	1745.39	1757.17	1798.67	1785.9	1792.1	1773.61	1785.4	1869.14	1827.28	1736.39	1816.35	1764.97	1752.23	1797.2	1791.94	1829.76	1735.54	1835.27	1767.74	1844.26	1832.56	1755.09	1758.07	1764.05	1801.51	1826.91	1809.16	1828.62	1851.3	1796.33	1839.41	1812.63	1854.73	1741.43	1813.24	1721.22	1801.19	1823.44	1862.89	1723.29	1748.45	1735.62
222.671005	1825.86	1836.66	1806.73	1799.7	1783.79	1830.16	1795.68	1744.81	1756.55	1800.29	1788.66	1792.76	1775.25	1784.64	1865.99	1825.02	1738.1	1813.71	1761.91	1748.73	1798.24	1793.01	1827.41	1735.1	1827.72	1761.97	1839.29	1828.32	1752.41	1759.3	1765.93	1799.45	1826.03	1803.93	1827.29	1848.54	1796.23	1840.69	1809.56	1852.39	1741.74	1809.76	1719.83	1797.9	1821.61	1864.16	1726.94	1746.68	1735.76
223.166000	1831.79	1840.93	1804.73	1799.48	1785.13	1831.15	1798.37	1743.9	1754.13	1798.01	1784.02	1786.6	1772.14	1781.61	1863.63	1826.75	1737.14	1815.2	1765.78	1750.69	1793.9	1793.19	1825.42	1734.25	1828.7	1764.22	1837.05	1826.55	1754.37	1757.39	1765.98	1798.06	1821.7	1804.12	1824.94	1846.19	1796.32	1841.32	1809.27	1852.4	1740.06	1811.37	1721.28	1798.41	1824.66	1860.19	1722.84	1751.13	1737.04
223.660995	1824.91	1836.65	1801.53	1796.88	1781.18	1829.8	1793.89	1740.3	1753.54	1796.32	1783.24	1788.54	1769.61	1783.18	1860.96	1820.41	1737.55	1812.48	1765.16	1747.85	1795.26	1790.12	1823.65	1734.35	1826.98	1760.08	1836.78	1824.92	1752.56	1756.83	1761.51	1796.65	1822.37	1805.03	1821.7	1841.87	1792.59	1837.06	1803.4	1847.54	1741.22	1807.34	1720.21	1798.19	1821.43	1859.87	1722.12	1746.47	1736.36
224.156006	1829.27	1835.42	1803.73	1795.41	1781.54	1828.06	1795.55	1742.3	1751.64	1794.92	1782.66	1785.75	1769.24	1777.4	1857.25	1819.29	1733.44	1807.23	1760.88	1749.69	1793.93	1784.14	1823.68	1730.8	1827.47	1759.5	1831.69	1822.54	1751.13	1755.14	1760.18	1800.55	1818.19	1798.04	1821.54	1842.41	1789.97	1833.59	1806.08	1849.66	1738.26	1806.65	1719.25	1797.16	1820.59	1856.44	1718.57	1744.74	1733.86
224.651001	1824.65	1834.21	1801.18	1795.93	1777.45	1822.35	1794.19	1741.23	1751.57	1792.22	1780.59	1786.97	1771.02	1782.65	1856.06	1819.44	1735.43	1808.55	1762.26	1748.57	1789.12	1787.98	1819.37	1733.81	1826.52	1758.95	1834.03	1820.29	1753.44	1754.16	1760.75	1795.94	1820.58	1801.85	1818.27	1840.9	1790.16	1834.13	1804.7	1846.21	1737.98	1805.36	1718.21	1796.32	1819.67	1857.62	1722.06	1745.73	1732.26
225.147003	1823.18	1830.51	1799.12	1795.02	1777.46	1825.29	1793.7	1739.63	1750.05	1791.83	1781.39	1785.88	1770.37	1777.62	1852.82	1817.61	1732.8	1807.38	1761.27	1747.11	1789.73	1786.68	1821.5	1730.54	1820.65	1759.34	1830.63	1819.83	1748.82	1757.77	1761.56	1797.13	1818.66	1798.22	1816.4	1839.08	1789.96	1831.52	1801.91	1842.44	1737.05	1806.27	1717.13	1793.58	1819.57	1855.57	1722.38	1745.39	1732.34
225.641998	1821.47	1832.05	1799.87	1791.83	1777.15	1825.91	1794.56	1742	1749.62	1791.43	1783	1785.27	1768.56	1778.17	1855.69	1817.36	1733.48	1807.41	1760.63	1748.73	1790.85	1782.9	1818.17	1731.62	1821.5	1759.02	1834.17	1820.67	1751.91	1757.38	1760.95	1796.21	1817.13	1798.28	1823.69	1838.26	1790.09	1833.49	1802.45	1844.68	1738.88	1801.57	1717.64	1791.95	1820.14	1852.89	1721.53	1744.76	1733.21
226.136993	1818.97	1830.74	1803.28	1795.59	1778.86	1823.05	1793.21	1739.84	1750.29	1791.56	1781	1785.08	1768.13	1780.4	1852.91	1817.2	1733.89	1808.49	1760.13	1743.7	1790.01	1784.44	1820.43	1731.63	1820.47	1757.53	1831.36	1819.9	1750.17	1754.66	1761.87	1795.79	1815.65	1799.04	1816.25	1841.04	1788.91	1830.79	1801.28	1843.09	1737.36	1803.86	1716.18	1792.43	1817.36	1855.48	1721.22	1742.65	1735.02
226.632004	1823.81	1833.45	1800.46	1792.89	1775.87	1823.07	1790.4	1741.33	1748.08	1790.82	1780.56	1784.76	1766.82	1778.11	1852.81	1813.72	1735.15	1808.65	1757.33	1745.2	1789.3	1782.02	1818.4	1729.68	1817.89	1759.09	1831.21	1817.78	1750.26	1752.72	1755.4	1792.3	1812.28	1796.21	1815.7	1837.29	1787.55	1827.35	1804.62	1839.18	1735.01	1804.2	1717.91	1790.28	1813.78	1849.64	1719.27	1741.4	1733.16
227.126999	1818.68	1828.71	1796.97	1792.24	1774.82	1819.34	1789.84	1738.9	1747.14	1791.31	1776.34	1780.98	1762.8	1775.23	1848.38	1812.75	1731.65	1803.96	1755.58	1746.05	1785.51	1779.33	1817.16	1729.56	1816.58	1758.04	1829.84	1814.59	1746.71	1748.7	1759.18	1790.2	1810.35	1798.36	1815.71	1832.79	1789.11	1828.6	1802	1837.94	1735.79	1800.87	1716.42	1790.11	1813.68	1849.64	1719.25	1739.59	1731.97
227.623001	1819.49	1827.66	1795.34	1790.32	1773.59	1819.17	1788.11	1737.26	1745.71	1787.67	1774.39	1780.84	1766.28	1778.82	1849.17	1810.84	1732.75	1804.75	1758.15	1743.78	1784.25	1779.4	1817.13	1728.56	1816.3	1757.54	1826.68	1816.28	1749.8	1751.61	1754.15	1792.18	1810.89	1794.4	1815.58	1833.3	1785.88	1827.26	1797.56	1841.2	1736.73	1800.94	1718.13	1788.09	1814.21	1846.09	1718.75	1741.04	1731.29
228.117996	1818.23	1829.07	1794.79	1786.54	1775.39	1816.28	1789.8	1737.96	1746.23	1785.91	1774.83	1780.15	1764.58	1773.55	1845.76	1810.5	1731.27	1802.08	1754.31	1742.13	1786.3	1777.01	1814	1727.36	1814.5	1755.47	1825.32	1810.02	1747.25	1751.59	1757.56	1791	1811.27	1794.78	1812.96	1828.45	1784.78	1829.34	1793.38	1836.49	1732.46	1799.78	1714.85	1786.94	1808.81	1840.47	1718.24	1740.36	1729.02
228.613007	1815.54	1829.58	1794.44	1788.77	1775.22	1816.8	1784.78	1737.32	1746.95	1785.2	1775.4	1781.11	1760.83	1773.81	1845.85	1807.92	1730.42	1800.44	1755.72	1743.96	1783.72	1781.15	1812.94	1729.17	1813.62	1758.87	1824.81	1813.37	1746.44	1751.87	1756.82	1790.15	1806.27	1791.38	1811.57	1830.06	1784.62	1822.64	1797.9	1834.72	1736.69	1797.84	1715.36	1788.18	1813.94	1843.48	1716.96	1738.66	1733.54
229.108002	1814.55	1827.47	1797.2	1789	1771.9	1819.92	1785.4	1735.43	1744.67	1787.14	1774.97	1779.06	1760.63	1771.97	1843.9	1810.76	1728.8	1802.8	1755.34	1742.39	1783.17	1777.86	1812.72	1726.64	1818.64	1754.75	1824.05	1812	1744.89	1749.81	1754.56	1789.25	1809.53	1792.85	1809.15	1828.96	1784.4	1824.51	1796.22	1830.77	1734.73	1798.53	1714.63	1784.75	1810.34	1841.97	1719.11	1741.03	1731.36
229.602997	1814.37	1822.2	1792.11	1787.61	1772.76	1814.65	1784.6	1735.94	1743.2	1785.27	1774.8	1775	1761.16	1770.45	1843.44	1806.86	1731.18	1798.98	1756.1	1740.32	1782.82	1779.79	1813.96	1725.69	1814.59	1754.65	1824.85	1812.77	1743.16	1750.33	1753.09	1787.62	1808.42	1789.75	1808.72	1829.12	1783.57	1823.17	1792.33	1834.4	1734.38	1798.67	1712.98	1782.49	1810.65	1839.36	1716.7	1740.39	1728.6
230.098999	1813.67	1824.51	1789.51	1785.19	1770.24	1815.78	1785.72	1735.39	1743.87	1782.2	1773.32	1778.27	1761.5	1769.8	1845.4	1806.78	1729.8	1802.06	1752.34	1739.78	1778.81	1775.5	1808.79	1723.56	1812.67	1751.5	1823	1808.82	1744.37	1748.37	1753.45	1784.39	1808.83	1792.09	1808.99	1824.72	1782.24	1822.33	1793.49	1832.11	1733.65	1797.78	1713.51	1786.04	1809.62	1840.55	1717.41	1739.63	1728.1
230.593994	1811.87	1823.08	1789.65	1786.16	1769.54	1811.55	1782.95	1733.58	1746.39	1784.74	1774.67	1779.12	1758.92	1766.98	1836.68	1805.26	1727.56	1795.93	1750.76	1739.61	1777.65	1777.44	1808.35	1725.11	1809.65	1752.32	1821.11	1809.06	1742.33	1747.21	1753.15	1784.47	1804.93	1789.63	1808.23	1823.34	1779.72	1821.46	1790.73	1831.54	1733.27	1793.93	1713.67	1783.9	1809.17	1838.71	1717.35	1736.94	1728.1
231.089005	1810.48	1821.58	1791.26	1781.82	1769.22	1815.44	1783.27	1733.71	1742.05	1782.09	1771.51	1770.92	1760.08	1768.3	1834.04	1803.98	1726.84	1796.95	1752.84	1738.87	1779.51	1772.8	1810.4	1723.83	1806.79	1751.34	1819.65	1807.14	1741.42	1749.52	1751	1786.06	1805.59	1785.93	1805.55	1822.24	1780.06	1819.76	1788.59	1829.97	1731.45	1794	1713.82	1783.39	1809.45	1837.2	1715.43	1738.49	1727.82
231.584000	1808.52	1816.7	1789.67	1779.5	1767.66	1807.87	1781.33	1731.72	1741.35	1778.79	1769.07	1774.12	1757.48	1767.46	1836.94	1803.08	1726.74	1797.83	1751.64	1736.12	1777.66	1773.37	1810.42	1727.06	1810.08	1751.41	1817.53	1805.21	1740.36	1745.61	1752.8	1784.84	1804.79	1787.68	1803.31	1818.51	1779.13	1818.24	1789.36	1829.55	1729.84	1795.21	1711.91	1778.81	1805.22	1836.37	1714.33	1736.85	1727.96
232.078995	1809.73	1817.89	1785.79	1780.75	1766.83	1809.13	1779.42	1733.24	1742.19	1779.67	1767.03	1772.68	1757.26	1766.9	1832.68	1802.65	1725.7	1793.9	1750.64	1739.09	1771.97	1771.17	1807.91	1721.78	1806.53	1749.48	1818.11	1803.59	1740.95	1746.96	1748.99	1783.68	1801.77	1787.67	1801.24	1819.49	1777.74	1818.15	1789.38	1825.67	1729.42	1792.98	1710.21	1778.71	1803.86	1833.81	1714.83	1738.26	1725.66
232.574997	1803.61	1817.58	1786.04	1777.67	1766.18	1808.76	1777.75	1730.95	1738.65	1776.88	1768.35	1771.88	1758.16	1764.97	1833.78	1802.25	1726.5	1792.73	1750.22	1736.15	1774.7	1771.78	1805.69	1722.54	1808.39	1747.11	1817.15	1806.22	1738.71	1745.21	1749.07	1781.83	1804.15	1783.23	1802	1817.31	1778.49	1815.23	1789.09	1829.07	1728.87	1791.76	1712.42	1779.48	1804.34	1832.05	1714.01	1735.22	1726.72
233.070007	1809.28	1815.97	1784.32	1779.3	1766.6	1809.48	1777.68	1731.88	1737.71	1774.08	1764.98	1768.26	1752.52	1765.22	1830.66	1799.56	1726.16	1792.88	1749.73	1738.02	1775.52	1768.72	1804.02	1719.82	1808.83	1749.1	1816.07	1802.4	1739.11	1744.93	1747.91	1781.27	1802.44	1784.69	1804.18	1817.34	1778.66	1814.38	1789.24	1827.45	1726.91	1790.73	1711.03	1779.32	1801.22	1833.02	1715.93	1735.33	1724.49
233.565002	1806.37	1813.3	1787.05	1779.23	1762.54	1808.75	1777.55	1731.42	1740.05	1776.15	1764.38	1768.26	1755.7	1764.16	1832.7	1798.07	1725.69	1791.12	1748.68	1733.35	1773.61	1768.89	1806.33	1723.01	1804.94	1747.43	1816	1800.48	1735.81	1744.4	1749.91	1779.32	1801.77	1782.85	1800.62	1815.92	1777.41	1812.59	1786.61	1824.29	1727.77	1788.38	1711.12	1777.98	1799.41	1832.25	1713.37	1733.55	1726.52
234.059998	1805.75	1814.68	1783.9	1775.3	1763.37	1805.39	1778.2	1731.09	1739.17	1774.39	1763.6	1769.26	1752.78	1761.87	1826.3	1799.03	1724.01	1788.95	1744.68	1733.81	1774.01	1765.06	1801.07	1721.68	1803.87	1747.31	1812.06	1800.37	1739.17	1742.42	1749.02	1775.23	1800.34	1779.29	1800.42	1814.98	1776.69	1813.92	1782.89	1822.59	1726.83	1791.75	1708.72	1776.09	1800.2	1831.27	1713.73	1732.02	1724.16
234.556000	1804.92	1813.77	1784.07	1777.59	1764.69	1803.09	1775.54	1729.74	1736.26	1774.49	1764.36	1769.1	1754.88	1760.78	1827.29	1797.28	1722.32	1790.24	1748.71	1734.59	1772.01	1767.12	1803.06	1722.31	1804.97	1746.71	1813.16	1799.43	1737.9	1741.76	1748.15	1779.12	1798.16	1780.05	1799.98	1814.64	1776.74	1813.7	1782.98	1818.53	1731.13	1790.32	1709.37	1777.66	1801.45	1828.49	1713.6	1734.22	1723.9
235.050995	1801.15	1810.73	1782.71	1773.7	1763.39	1802.28	1775.89	1728.44	1736.32	1774.19	1762.85	1767.89	1752.14	1762.12	1827.26	1794.7	1720.99	1787.64	1746.95	1735.59	1770.83	1767.23	1800.19	1719.45	1803.23	1746.96	1809.68	1799.44	1737.26	1740.23	1744.14	1778.33	1799.61	1778.79	1795.2	1812.14	1775.51	1811.65	1780.7	1821.44	1727.33	1788	1708.31	1775.76	1799.41	1827.48	1712.54	1731.96	1722.84
235.546005	1797.79	1811.58	1784.19	1777.7	1766.02	1802.98	1774.43	1728.44	1737.36	1773.4	1764.57	1768.06	1753.56	1760.17	1826.51	1794.57	1721.14	1790.43	1748.26	1736.73	1768.96	1766.11	1801.37	1720.28	1801.31	1745.37	1813.83	1798.49	1738.56	1743.55	1745.72	1775.46	1795.88	1777.71	1797.56	1811.1	1773.85	1810.76	1781.09	1822.03	1727.54	1787.07	1712.24	1775.15	1797.69	1825	1713.37	1733.62	1723.03
236.041000	1803.96	1814.94	1782.47	1776.37	1760.45	1802.07	1773.15	1730.61	1735.1	1772.8	1762.48	1767.6	1753.52	1761.08	1824.11	1793.32	1722.21	1787.26	1747.03	1732.43	1768.62	1765.6	1799.98	1720.6	1802.1	1744.56	1809.95	1799.1	1735.87	1744.79	1746.61	1777.48	1796.18	1779.54	1796.26	1810.77	1775.61	1806.65	1781.67	1814.11	1724.41	1785.78	1709.97	1775.25	1795.36	1824.71	1710.47	1733.28	1721.05
236.535995	1800.38	1810.12	1782.39	1773.8	1761.08	1799.87	1774.54	1726.32	1736.89	1772.85	1758.84	1766.6	1752.22	1758.02	1825.87	1794.22	1719.63	1788.51	1747.2	1734.12	1769.59	1765.34	1799.28	1720.51	1800.31	1745.57	1810.44	1797.1	1737.12	1740.77	1745.02	1775.76	1797.4	1780.7	1794.9	1810.68	1773.46	1807.36	1782.86	1815.6	1728.4	1787.69	1708.64	1775.73	1797.45	1825.95	1711.78	1732.97	1722.16
237.031998	1800.61	1807.11	1778.33	1774.5	1759.81	1800.88	1772.23	1729.8	1736.54	1770.86	1762.02	1763.53	1751.97	1760.54	1821.19	1793.31	1721.31	1783.47	1743.51	1734.82	1771.16	1762.52	1799.24	1717.86	1801.85	1742.87	1807.73	1796.88	1734.89	1741.86	1744.36	1776.2	1793.97	1775.94	1793.95	1809.53	1769.76	1807.05	1780.47	1817.34	1725.99	1784.27	1710.68	1774.88	1796.24	1827.64	1710.44	1731.83	1721.99
237.526993	1797.95	1809.48	1778.12	1775.68	1758.97	1796.08	1773.24	1726.66	1734.74	1771.81	1757.21	1763.81	1752.89	1760.25	1823.63	1792.29	1723.6	1787.56	1742.17	1729.7	1766.98	1762.8	1794.13	1717.74	1797.22	1744.77	1804.42	1797.17	1734.72	1740.03	1745.43	1774.14	1795.09	1775.41	1793.05	1809.01	1769.15	1805.7	1779.72	1812.14	1726.1	1780.85	1709.39	1773.55	1793.53	1823.27	1709.63	1730.87	1720.98
238.022003	1798.19	1806.26	1777.77	1771.89	1757.75	1797.5	1773.35	1729.24	1732.59	1771.74	1758.82	1763.54	1750.56	1757.48	1819.19	1791.13	1720.77	1784.02	1746.79	1731.52	1768.61	1762.08	1795.1	1718.22	1797.41	1743.47	1806.4	1792.58	1736.07	1738.54	1743.62	1775.43	1791.8	1775.2	1794.03	1808.85	1771.57	1803.83	1780.06	1814.27	1725.51	1782.83	1709.8	1771.24	1793.92	1817.86	1709.71	1732.48	1721.29
238.516998	1797.12	1806.51	1775.6	1769.91	1759.53	1794.91	1769.16	1728.33	1736.15	1767.99	1758.97	1765.04	1750.2	1759.26	1819.32	1789.56	1721.96	1782.93	1741.41	1729.12	1767.86	1761.78	1796.22	1719.69	1793.34	1742.68	1804.52	1794.3	1736.26	1737.85	1743.2	1772.18	1793.84	1774.2	1794.05	1806.7	1768.41	1805.72	1779.81	1812.16	1725.7	1778.89	1708.58	1771.24	1789.38	1819.35	1709.38	1731.3	1719.94
239.011993	1795.71	1804.93	1775.35	1770.41	1756.87	1795.12	1767.9	1726.51	1734.15	1767.31	1757.22	1762.23	1749.76	1756.09	1815.96	1790.23	1721.38	1780.91	1744.02	1729.85	1765.12	1762.52	1795.67	1718.25	1793.32	1740.55	1803.95	1793.14	1734.02	1737.41	1741.57	1773.77	1793.62	1776.81	1791.42	1802.81	1771.34	1805.49	1779.03	1813.61	1724	1781.03	1708.74	1769.06	1793.06	1817.74	1709.26	1730.48	1718.98
239.507996	1793.64	1806.22	1775.33	1769.41	1759.12	1799.29	1768.75	1725.97	1736.44	1767.1	1755.44	1762.54	1749.94	1754.97	1816.33	1787.38	1717.9	1783.54	1743.7	1732.87	1763.96	1759.97	1794.09	1716.82	1794.58	1739.61	1805.28	1793.51	1731.43	1738.81	1744.17	1771.08	1793.34	1775.85	1793.75	1804.71	1769.5	1801.22	1778.45	1810.35	1724.8	1782.47	1709.15	1773.6	1791.2	1819.72	1710.3	1730.08	1719.55
240.003006	1794.77	1800.47	1773.45	1770.7	1755.85	1792.44	1766.18	1724.58	1733.76	1767.08	1758.94	1760.39	1750.15	1753.52	1816.57	1785.64	1720.06	1782.3	1741.15	1729.14	1764.76	1758.34	1791.98	1719.6	1792.16	1740.66	1800.3	1790.09	1734.05	1736.35	1740.72	1771.05	1787.01	1772.02	1787.72	1802.65	1767.59	1800.28	1773.47	1809.48	1722.24	1782.06	1708.33	1770.1	1789.24	1816.55	1707.98	1727.35	1718.19
240.498001	1794.06	1804.93	1775.04	1769.24	1756.66	1794.91	1765.37	1724.61	1733.56	1764.11	1753.24	1760.15	1744.36	1755.09	1815.84	1786.31	1718.13	1780.59	1740.61	1727.57	1765.25	1758.64	1792.4	1716.78	1796.27	1741.26	1800.37	1788.04	1731.83	1737.75	1739.68	1770.89	1788.5	1773.77	1790.78	1805.38	1768.8	1800.08	1771.91	1810.42	1721.64	1780.89	1705.6	1766.42	1789.83	1816.38	1712.64	1730.55	1720.64
240.992996	1792.41	1800.78	1775.48	1768.59	1754.86	1790.98	1765.01	1722.2	1732.37	1764.52	1753.39	1758.59	1747.19	1755.03	1811.09	1783.81	1718.71	1781.24	1740.22	1729.1	1762.96	1758.03	1791.61	1717.4	1791.79	1740.8	1799.12	1791.4	1730.85	1735.9	1741.19	1768.71	1787.79	1772.71	1787.22	1798.27	1768.53	1802.79	1773.21	1805.63	1721.79	1779.31	1707.74	1767.05	1787.8	1817.93	1709.26	1729.37	1719.14
241.488007	1793.22	1802.21	1768.3	1765.07	1756.89	1790.97	1766.87	1723.81	1732.37	1764.16	1754.31	1757.45	1746.74	1752.4	1811.48	1782.73	1719.16	1779.94	1739.79	1727.84	1762.22	1756.83	1789.75	1714.63	1788.62	1739.57	1798.93	1784.88	1728.71	1735.05	1741.93	1770.5	1787.33	1768.82	1788	1800.22	1765.57	1799.39	1773.89	1806.07	1722.05	1779.07	1707.22	1765.77	1787.6	1814.69	1708.07	1728.39	1718.56
241.983994	1790.77	1797.23	1771.8	1764.57	1753.41	1792.17	1766.33	1721.93	1728.17	1766.29	1754.5	1758.06	1747.87	1752.91	1810.93	1786.17	1717.7	1776.09	1738.92	1729.72	1761.51	1759.83	1790.56	1716.21	1791.04	1737.56	1797.69	1788.97	1731.58	1735.36	1738.85	1769.89	1788.91	1769.98	1787.8	1796.05	1767.94	1800.65	1772.2	1806.05	1722.45	1780.04	1706.73	1768.75	1789.05	1812.07	1708.44	1727.55	1718.57
242.479004	1787.79	1799.99	1770.73	1767.46	1751.71	1790.57	1765.56	1720.89	1727.36	1762.5	1753.8	1761.24	1743.18	1749.62	1811.13	1784.7	1717.4	1775.51	1740.85	1727.45	1761.83	1754.39	1787.98	1713.82	1789.72	1738.08	1800.21	1791.05	1729.98	1736.1	1739.29	1768.6	1785.05	1769.28	1785.88	1795.65	1762.29	1796.14	1774.81	1805.88	1721.3	1776.61	1705.62	1766.34	1788.22	1812.86	1705.42	1725.8	1719.06
242.973999	1788.55	1799.83	1770.18	1764.63	1752.46	1786.91	1762.33	1720.26	1729.25	1764.57	1749.89	1757.04	1744.03	1747.53	1807.07	1779.38	1717.52	1775.84	1739.68	1724.32	1761.11	1753.82	1785.64	1715.5	1788.65	1738.64	1795.98	1783.99	1730.47	1733.11	1736.45	1767.17	1788.2	1768.9	1784.67	1797.95	1764.71	1797.1	1771.49	1806.37	1721.53	1775.03	1707.68	1765.56	1783.46	1810.17	1704.85	1723.38	1716.81
243.468994	1785.97	1799.4	1769.17	1763.25	1751.48	1787.72	1765.32	1720.73	1728.42	1760.18	1751.41	1757.65	1744.05	1749.31	1806.53	1779.3	1716.36	1776.41	1734.7	1723.56	1762	1754.28	1786.56	1715.26	1786.22	1736.31	1798.78	1785.54	1729.57	1733.48	1736.66	1764.87	1785	1767.44	1782.63	1797.25	1764.15	1796.76	1771.75	1804.89	1719.96	1776.48	1706.83	1762.49	1785.76	1808.49	1706.89	1727.62	1717.24
243.964005	1789.49	1796.03	1767.91	1763.94	1753.03	1784.72	1765.07	1720.65	1727.76	1760.74	1750.48	1756.94	1743.71	1748.09	1805.67	1779.52	1714.57	1776.19	1737.14	1725.93	1760.1	1754.95	1787.28	1711.6	1790.22	1739.37	1796.41	1785.6	1725.44	1733.79	1735.85	1764.93	1782.19	1766.16	1780.54	1797.61	1763.4	1795.19	1768.51	1801.46	1720.32	1775.58	1706.2	1765.39	1785.06	1808.23	1707.78	1724.01	1718.32
244.460007	1787.9	1799.46	1767.61	1764.97	1752.38	1786.17	1761.68	1717.26	1727.85	1762.36	1750.33	1756.72	1741.94	1747.92	1806.97	1778.25	1717.28	1773.24	1735.17	1722.9	1756.95	1754.82	1782.69	1713.67	1784.59	1734.54	1794.56	1783.9	1726.86	1730.83	1737.9	1764.72	1782.48	1770.37	1781.34	1794.62	1762.1	1793.64	1770.99	1799.13	1718.73	1772.6	1705.72	1764.15	1783.04	1807.83	1702.91	1725.06	1715.72
244.955002	1789.76	1797.81	1766.24	1760.66	1752.7	1786	1761.02	1719.13	1726.12	1759.21	1748.84	1753.19	1739.91	1748.06	1805.57	1780.71	1717.05	1773.06	1735.1	1723.9	1759.73	1751.26	1785.6	1713.95	1786.01	1733.72	1792.65	1783.61	1725.87	1732.31	1735.03	1762.91	1783.67	1767.15	1781.01	1793.29	1762.58	1796.37	1767.57	1801.03	1718.52	1774.74	1703.15	1762.18	1778.32	1808.31	1707.71	1726.23	1716.32
245.449997	1787.75	1796.31	1767.32	1761.67	1749.19	1783.91	1760.94	1721.06	1727.63	1761.5	1746.68	1755.26	1741.64	1749.33	1806	1775.51	1717.2	1771.37	1735.59	1722.23	1756.9	1752.23	1784.25	1713.7	1782.84	1738.39	1794.89	1783	1726.1	1733.3	1736.88	1765.62	1782.9	1765.01	1782.87	1794.19	1760.85	1791.96	1767.45	1798.32	1716.27	1774.28	1704.94	1762.54	1785.21	1806.87	1703.74	1725.08	1715.02
245.945007	1787.3	1796.85	1767.35	1761.95	1750.41	1782.48	1758.36	1718.24	1725.2	1758.04	1745.69	1753.81	1741.82	1747.07	1805.91	1778.08	1715.72	1768.12	1734.34	1725.26	1755.92	1750.86	1782.24	1710.91	1781.71	1735.71	1795.89	1782.61	1727.27	1731.5	1738.04	1762.81	1781.37	1764.52	1780.62	1792.13	1761.17	1790.87	1769.54	1798.02	1718.72	1772.61	1706.17	1760.68	1782.27	1807.57	1702.64	1725.74	1715.83
246.440994	1787.35	1795.48	1768.58	1761.4	1750.29	1781.96	1758.97	1715.86	1726.38	1757.27	1746.78	1751.62	1743.75	1745.95	1805.28	1776.22	1715.38	1768.86	1733.85	1723.42	1757.77	1753.74	1780.65	1713.39	1780.95	1735.28	1792.9	1782.56	1726.74	1732.62	1734.7	1763.15	1780.62	1768.4	1779.9	1792.06	1760.65	1792.43	1764.68	1799.97	1717.72	1770.36	1703.33	1761.74	1783.22	1802.07	1706.06	1723.2	1715.75
246.936005	1786.13	1793.01	1764.3	1759.8	1749.17	1782.09	1760.3	1717.66	1726.88	1759.79	1749.66	1754.14	1742.63	1745.36	1807.21	1777.88	1714.29	1770.97	1736.96	1725	1756.24	1750.42	1783.8	1710.42	1784.51	1734.45	1793.13	1780.19	1724.92	1730.8	1736.79	1761.17	1783.13	1765.93	1778.66	1790.27	1759.62	1788.88	1768.09	1797.35	1718.84	1770.97	1703.63	1761.16	1781.87	1804.05	1702.99	1725.7	1715.43
247.431000	1786.16	1793.34	1765.98	1760.73	1751.28	1784.01	1760.69	1720.08	1726.15	1757.43	1747.29	1753.46	1741.43	1744.66	1801.8	1776.74	1713.41	1770.88	1735.8	1725.34	1756.46	1750.74	1782.02	1712.18	1784.23	1733.24	1792.44	1781.49	1725.01	1731.35	1734.88	1762.4	1779.61	1763.69	1778.87	1791.82	1756.64	1790.49	1768.94	1795.75	1719.75	1773.09	1704.98	1762.34	1780.92	1806.5	1704.94	1722.74	1715.29
247.925995	1782.42	1794.07	1768.38	1761.13	1749.19	1782.26	1757.53	1718.77	1725.86	1757.42	1747.41	1750.99	1739.32	1746.36	1803.84	1775.63	1715.51	1772.06	1734.2	1723.43	1755.47	1753.02	1780.57	1714.61	1782.1	1736.19	1792.37	1781.23	1726.54	1733.12	1737.69	1764	1779.74	1765.27	1775.79	1790.87	1758.07	1788.79	1766.02	1795.86	1714.5	1772.54	1704.98	1761.72	1781.84	1803.86	1705.92	1725.44	1716.13
248.421005	1780.93	1794.16	1764.15	1757.86	1748.27	1781.91	1756.67	1715.89	1725.8	1756.56	1747.45	1750.2	1741.61	1743.96	1799.65	1774.78	1712.86	1772.29	1732.67	1723.69	1756.03	1754.17	1779.72	1712.35	1781.09	1732.01	1786.58	1777.83	1725.34	1727.35	1733.31	1759.06	1779.14	1761.69	1775.62	1788.09	1757.7	1789.74	1765.03	1795.3	1715.65	1766.73	1701.31	1760.13	1778.91	1802.89	1705.99	1722.56	1715.66
248.917007	1782.23	1791.51	1763.13	1756.56	1743.94	1778.04	1759.5	1718.27	1724.07	1753.57	1744.84	1749.58	1739.9	1743.36	1797.09	1773.61	1713.47	1767.01	1731.75	1719.5	1751.17	1745.96	1778.81	1710.08	1776.6	1732.68	1790.28	1779.71	1727.82	1728.78	1732.4	1758.34	1779.08	1761.84	1774.3	1785.98	1757.06	1786.9	1762.96	1793.95	1718.62	1766.85	1702.59	1758.51	1777.27	1799.18	1704.82	1722.85	1716.08
249.412003	1782.66	1788.62	1765.38	1760.23	1746.27	1777.93	1753.4	1715.91	1724.21	1754.27	1745.62	1751.29	1736.02	1744.21	1797.2	1773.48	1712.04	1764.46	1728.29	1721.01	1753.27	1749.2	1782.32	1710.82	1782.37	1732.02	1789.76	1774.19	1723.58	1728.64	1734.88	1759.34	1779.3	1761.73	1776.76	1787.89	1758.41	1788.71	1764.25	1794.95	1713.41	1771.12	1704.04	1758.07	1778.87	1799.6	1704.21	1723.3	1716.3
249.906998	1781.94	1784.93	1760.67	1759.3	1745.21	1778.07	1753.9	1718.64	1723.7	1752.83	1744.48	1753.2	1738.62	1743.28	1798.31	1771.74	1712.9	1763.73	1733.21	1721.65	1751.39	1748.17	1776.68	1708.83	1777.04	1732.19	1788.27	1778.02	1721.16	1729.1	1731.99	1760.26	1776.12	1761.24	1771.31	1786.81	1755.67	1788.11	1763.46	1793.77	1713.68	1767.49	1701.01	1756.55	1776.6	1798.63	1704	1721.04	1711.69
250.401993	1781.38	1786.8	1761.11	1755.95	1743.25	1778.01	1754.06	1714.6	1722.66	1752.95	1742.66	1747.73	1735.35	1743.9	1794.56	1771.25	1714.2	1764.77	1730.85	1722.12	1753.52	1748.43	1776.21	1709.47	1776.39	1732.26	1785.98	1776.6	1726.72	1728.1	1731.66	1757.31	1777.67	1758.79	1776.82	1783.49	1755.28	1786.92	1764.88	1790.7	1715.21	1768.66	1700.78	1757.66	1777.9	1799.74	1705.62	1721.5	1712.13
250.897003	1781.31	1787.42	1758.89	1756.24	1743.77	1776.42	1753.16	1715.12	1722.25	1754.75	1745.94	1751.34	1738.02	1741.08	1794.17	1771.34	1711.5	1763.5	1730.05	1720.9	1750.41	1748.08	1775.78	1708.88	1777.53	1730.85	1784.18	1776.97	1725.13	1726.36	1731.43	1756.69	1773.49	1760.24	1773.46	1785.2	1755.19	1784.12	1761.95	1790.19	1716.28	1764.21	1703.1	1754.7	1775.99	1797.57	1704.22	1720.25	1711.82
251.393005	1780.96	1787.95	1760.25	1756.76	1745.17	1774.86	1753.89	1713.9	1722.75	1752.67	1743.34	1749.25	1738.46	1740.31	1794.73	1769.82	1712.59	1765.61	1729.77	1721.9	1752.17	1745.97	1780.81	1712.52	1777.79	1733.61	1785.64	1774.58	1721.93	1728.34	1730.28	1759.8	1774.87	1762.19	1774.84	1782.71	1752.87	1785.68	1762.11	1792.81	1716.59	1766.76	1703.11	1756.45	1774.47	1796.94	1704.13	1721.57	1712.69
251.888000	1777.11	1784.52	1760.09	1755	1745.74	1776.2	1752.95	1715.86	1721.11	1752.46	1741.24	1746.95	1734.21	1742.91	1793.03	1768.06	1711.19	1765.78	1730.59	1719.78	1750.25	1747	1776.54	1708.77	1778.02	1732.11	1788.88	1772.36	1722	1727.56	1730.5	1756.45	1773.95	1759.21	1773.79	1783.44	1754.43	1786.71	1758.92	1787.4	1715.45	1765.35	1703.06	1755.79	1775.52	1795.42	1702.7	1721.98	1712.78
252.382996	1779.22	1786.32	1761.15	1757.63	1740.44	1774.76	1750.14	1715.46	1723.48	1751.7	1745.26	1747.16	1736.45	1743.41	1791.85	1769.16	1710.48	1765.94	1730.85	1718.86	1748.46	1746.85	1774.99	1708.68	1775.48	1728.76	1787.07	1774.19	1723.17	1724.87	1731	1756.06	1773.26	1758.09	1773.2	1780.44	1755.5	1783.04	1760.31	1789.69	1712.7	1765.73	1699.93	1755.38	1775.17	1794.45	1701.99	1719.95	1711.7
252.878006	1774.55	1786.87	1757.38	1752.34	1741.38	1774.84	1753.76	1713.04	1721.47	1750.31	1741.56	1744.77	1735.82	1740.97	1790.95	1767.83	1708.73	1764.7	1727.63	1721.65	1745.34	1746.66	1775.22	1707.79	1775.87	1727.84	1784.52	1770.57	1721.1	1724.04	1730.85	1758.71	1773.15	1758.6	1774.34	1781.85	1753.67	1782.56	1760.07	1789.84	1714.95	1767.16	1702.49	1756.51	1774.86	1793.03	1702.44	1721.2	1709.46
253.373001	1777.4	1785.93	1758.86	1751.37	1744.49	1774.54	1752.08	1712.92	1721.68	1751.69	1741.93	1744.65	1736.29	1739.08	1788.7	1766.78	1712.69	1764.96	1731.02	1721.69	1748.1	1743.7	1774.09	1711.2	1772.84	1729.25	1783.74	1774.61	1721.64	1725.26	1730.22	1754.59	1773.55	1758.51	1771.54	1779.26	1756.06	1781.7	1760.38	1790.15	1713.65	1761.92	1701.61	1753.24	1772.4	1793.99	1704.35	1718.86	1710.43
253.869003	1777.93	1785.17	1758.62	1752.59	1741.82	1770.22	1747.68	1715.28	1721.99	1750.52	1743.14	1747.94	1732.32	1739.07	1788.76	1766.69	1710.39	1763.2	1727	1718.28	1745.89	1744.24	1775.93	1709.33	1773.29	1729.06	1783.47	1774.36	1724.78	1724.95	1725.42	1754.9	1774.8	1756.89	1770.54	1781.98	1752.92	1782.59	1757.14	1791.19	1713.68	1762.49	1702.15	1756.91	1774.11	1794.07	1702.01	1718.57	1710.26
254.363998	1776.06	1784.49	1758.33	1752.12	1742.99	1771.96	1748.8	1711.7	1723.27	1753.47	1738.35	1743.75	1735.33	1739.88	1787.98	1765.12	1711.46	1765.1	1731.92	1717.67	1749.56	1742.62	1773.26	1708.65	1774.56	1728.14	1783.97	1772.26	1721.87	1725.98	1729.83	1756.22	1772.64	1758.69	1771.33	1778.87	1751.61	1781.25	1759.14	1787.88	1715.7	1764.38	1701.85	1754.45	1773.77	1796.04	1702.55	1719.85	1710.34
254.858994	1776.12	1783.86	1756.28	1751.46	1740.79	1771.35	1751.95	1713.57	1722.18	1748.27	1739.32	1744.61	1733.76	1735.68	1789.36	1766.35	1711.86	1761.14	1727.31	1716.46	1748.17	1742.82	1772.86	1708.78	1771.45	1727.63	1779.49	1772.24	1721.58	1726.32	1727.66	1756.5	1769.24	1754.89	1767.65	1777.13	1755.14	1782.19	1756.86	1785.72	1712.51	1764.35	1701.39	1751.43	1771.13	1793.83	1701.82	1717.75	1707.89
255.354004	1775.72	1782.78	1757.89	1753.31	1742.79	1772.33	1747.54	1712.36	1717.69	1748.64	1742.73	1744.7	1732.24	1737.62	1788.62	1763.47	1707.88	1761.75	1728.19	1716.29	1745.09	1740.34	1772.25	1706.39	1770.74	1725.91	1780.17	1771.39	1720.73	1721.32	1726.98	1754.67	1767.94	1754.18	1768.87	1777.42	1751.79	1782.02	1757.51	1784.67	1712.48	1761.8	1698.54	1752.16	1771.16	1792.08	1701.63	1717.76	1710.67
255.848999	1775.04	1780.08	1754.78	1751.04	1739.31	1768.59	1751.08	1709.28	1720.23	1749.71	1736.36	1744.22	1730.02	1736.6	1786.91	1763.01	1708.54	1761	1728.64	1716.05	1746.32	1742.07	1770.49	1704.09	1768.87	1727.85	1777.72	1770.35	1719.43	1722.16	1726.32	1755.85	1768.35	1754.48	1766.3	1776.13	1752.37	1782.81	1756.7	1781.05	1712.16	1763.85	1699.97	1751.15	1767.94	1790.8	1699.48	1718.44	1708.68
256.345001	1773.22	1780.39	1754.27	1751.12	1740.08	1771.36	1749.42	1709.92	1718.83	1745.83	1738.66	1742.21	1731.31	1736.3	1786.19	1763.71	1709.28	1762.79	1724.83	1715.82	1748.04	1743.94	1768.37	1706.04	1771.52	1727.43	1779.87	1768.09	1719.9	1724.4	1728.42	1753.06	1773.12	1754.59	1769.85	1776.94	1751.49	1780.87	1756.59	1785.95	1711.49	1762.15	1700.81	1751.87	1767.01	1790.79	1698.34	1719.14	1708.93
256.839996	1776.32	1780.45	1753.5	1750.77	1741	1767.01	1749.06	1709.61	1720.27	1750.12	1738.97	1745.45	1732.33	1736.44	1787.92	1763.19	1709	1760.39	1728.61	1715.48	1746	1743.24	1771.5	1705.23	1770.78	1726.39	1780.91	1769.61	1722.02	1723.48	1728.2	1754.38	1772.09	1751.94	1767.52	1773.58	1748.17	1778.13	1755.6	1785.52	1710.87	1760.05	1700.55	1751.44	1770.25	1789.63	1698.76	1719.94	1707.72
257.334991	1774.69	1782.61	1755.02	1752.68	1738.45	1770.54	1746.26	1713.82	1719.07	1747.46	1738.6	1744.44	1731.21	1736.02	1784.39	1763.22	1712.78	1761.03	1726.71	1717.96	1745.07	1743.18	1767.69	1706.62	1771.07	1726.32	1778.09	1771.27	1720.01	1723.55	1728.15	1751.67	1772.38	1754	1768.52	1775.32	1750.53	1778.98	1753.79	1783.19	1710.92	1760.08	1699.48	1752.45	1766.42	1788	1699.91	1718.27	1708.94
257.829987	1774.67	1779.57	1755.76	1748.73	1739.2	1765.86	1748.53	1708.91	1722.34	1745.86	1737.85	1742.75	1728.62	1736.25	1784.85	1762.05	1710.06	1759.07	1724.71	1716.15	1743.84	1739.89	1772.37	1706.73	1769.11	1725.85	1779.34	1769.01	1721.23	1722.28	1727.2	1747.69	1769.53	1753.89	1765.01	1775.92	1747.39	1777.97	1755.55	1783.37	1710.26	1764.64	1700.77	1751.39	1765.39	1786.31	1699.8	1720	1709.02
258.325012	1770.94	1779.76	1753.76	1748.88	1739.38	1771.07	1746.84	1712.94	1718.91	1747.27	1736.42	1742.08	1731.01	1736.13	1783.89	1759.72	1708.27	1759.72	1725.48	1715.98	1741.15	1740.19	1770.83	1707.84	1770.72	1727.23	1777.87	1768.38	1720.28	1721.26	1725.95	1749.29	1771.19	1753.11	1770.27	1775.46	1749.7	1776.32	1752.41	1785.87	1711.98	1759.18	1699.28	1750.39	1770.81	1787.14	1699.87	1718.07	1707.78
258.821014	1774.89	1780.35	1753.37	1750.19	1737.71	1768.35	1745.29	1711.63	1718.19	1746.19	1736.07	1740.86	1732.18	1735.33	1785.34	1761.41	1708.6	1758.35	1727.2	1713.86	1743.48	1740.93	1768.63	1708.02	1768.61	1724.89	1779.66	1767.27	1721.42	1724.01	1726.64	1754.2	1767.21	1753.21	1768.21	1772.13	1746.9	1777.59	1753.17	1778.69	1711.85	1759.31	1698.85	1748.09	1768.68	1788.04	1699.67	1718.5	1710.25
259.316010	1770.49	1777.15	1752.24	1746.88	1736.17	1764.35	1746.7	1710.58	1718.99	1746.52	1737.5	1741.69	1730	1733.83	1783.54	1759.88	1707.91	1756.58	1726.1	1714.99	1745.92	1737.18	1768.55	1705.82	1767.67	1725.49	1777.26	1765.02	1718.72	1720.79	1726.14	1748.76	1767.4	1751.59	1767.55	1777.6	1747.06	1777.58	1754.88	1779.91	1713.16	1760.04	1698.54	1749.35	1766.98	1787.57	1698.85	1715.74	1709.57
259.811005	1772.2	1774.82	1751.69	1747.29	1736.37	1766.93	1744.37	1708.84	1716.79	1745.4	1734.7	1741.85	1731.5	1731.48	1781.06	1760.4	1708.46	1756.45	1723.95	1716.85	1743.05	1739.36	1768.92	1706.95	1768.63	1725	1774.4	1763.85	1718.05	1722.9	1721.95	1752.05	1769.94	1751.17	1763.91	1773.06	1746.26	1776.73	1753.62	1781.13	1711.39	1758.58	1700.13	1750.12	1766.79	1784.35	1699.65	1716.48	1707.49
260.306000	1769.51	1777.56	1751.17	1749.25	1735.74	1764.83	1740.45	1709.22	1716.93	1745	1735.73	1741.98	1732.18	1735.74	1783.9	1759.39	1708.03	1756.2	1721	1714.53	1741.95	1738.9	1766.95	1703.37	1766	1724.03	1777.21	1764.3	1718.04	1721.39	1726.2	1751.47	1767.16	1751.67	1763.23	1773.21	1745.87	1774.14	1752.12	1777.97	1711.76	1758.02	1700.48	1750.86	1767.61	1785.96	1698.36	1716.5	1709.3
260.802002	1769.64	1778.11	1749.52	1747.66	1735.39	1765.38	1745.97	1707.71	1714.35	1742.17	1735	1741.05	1731.36	1736.39	1781.2	1761.33	1706.62	1755.52	1724.04	1715.12	1741.12	1740.54	1768.06	1704.88	1766.87	1725.02	1775.89	1763.7	1719.02	1721.58	1725.79	1747.57	1765.2	1750.21	1763.01	1771.84	1747.48	1776.84	1752.01	1775.82	1710.72	1757.66	1700.74	1747.52	1765.21	1782.3	1700.21	1715.42	1708.72
261.296997	1768.52	1774.5	1748.49	1745.46	1734.64	1761.92	1744.75	1706.54	1717.44	1743.91	1732.54	1739.28	1729.76	1734.25	1780.69	1763.82	1704.96	1753.64	1723.78	1714.02	1743.88	1737.39	1767.41	1703.04	1765.83	1722.93	1773.55	1761.09	1716.45	1721.48	1723.95	1747.55	1767.26	1749.79	1760.59	1768.25	1747.33	1773.48	1751.27	1776.68	1708.45	1759.03	1698.54	1747.79	1766.63	1780.4	1698.91	1718.07	1707.98
261.791992	1769.94	1777.54	1751.01	1747.05	1734.01	1762.25	1743.48	1710.68	1714.23	1746.42	1733.94	1738.39	1729.83	1732.84	1780.57	1755.81	1706.34	1755.97	1722.9	1713.69	1737.67	1736.04	1766.11	1704.55	1761.58	1721.41	1771.81	1761.86	1714.82	1721.29	1724.84	1748.88	1765.3	1749.59	1764.54	1770.09	1745.99	1775.24	1752.37	1775.93	1709.75	1756.65	1697.31	1746.45	1763.14	1782.45	1696.53	1714.81	1707.98
262.286987	1770.11	1774.22	1749.45	1745.57	1732.15	1764.05	1742.09	1708.49	1718.78	1742.14	1733.36	1738.38	1726.29	1732.62	1778.56	1759.16	1707.18	1754.76	1721.39	1711.6	1740.36	1738.49	1763.85	1706.34	1764.2	1722.34	1772.66	1763.21	1717.03	1721.36	1723.07	1748.17	1762.19	1749.69	1761.14	1771.43	1745.44	1772.02	1748.86	1775.76	1710.33	1759.94	1696.54	1746.44	1765.54	1782.73	1698.39	1716.52	1704.08
262.782013	1766.08	1771.34	1748.6	1744.73	1733.97	1764.03	1741.65	1706.23	1713.83	1740.78	1732.41	1735.83	1729.55	1731.57	1779.12	1753.84	1704.96	1752.34	1722.54	1713.36	1741.54	1735.55	1765.49	1705.18	1763.17	1722.35	1771.53	1763.26	1715.05	1721.16	1724.15	1748.19	1764.72	1747.59	1761.92	1770.66	1746.67	1774.18	1749.13	1774.66	1710.12	1755.15	1696.86	1748.47	1764.94	1782.35	1697.3	1717.22	1706.62
263.278015	1764.64	1776.29	1752.48	1744.82	1732.81	1761.65	1739.73	1708.08	1717.35	1743.41	1733.9	1740.6	1729.41	1730.18	1777.55	1756.22	1706.86	1752.66	1723.71	1713.07	1739.02	1737.05	1764.15	1705.49	1765.14	1723.6	1772.81	1761.66	1716.87	1719.03	1724.43	1745.06	1764.21	1749.98	1760.89	1768.92	1745.07	1772.67	1751.76	1775.67	1710.62	1757.52	1699.94	1747.69	1761.08	1781.31	1697.59	1714.85	1705.57
263.773010	1768.5	1773.54	1745.77	1742.79	1735.1	1760.39	1738.76	1707.64	1714.64	1742.92	1730.86	1735.25	1728.44	1731.16	1777.63	1754.13	1704.58	1751.29	1722.37	1712.81	1740.59	1737.98	1765.55	1703.87	1764.11	1722.16	1772.16	1761.42	1716.18	1720.56	1725.22	1745.21	1765.34	1749.28	1763.32	1766.76	1744.48	1772.89	1748.35	1773.6	1707.53	1757.42	1698.87	1745.05	1763.04	1781.54	1699.98	1714.37	1703.72
264.268005	1764.17	1776.29	1749.01	1742.2	1735.19	1760.27	1739.53	1706.95	1716.1	1742.53	1729.91	1735.73	1726.23	1729.41	1778.27	1754.18	1705.5	1751.02	1720.98	1712.29	1738.33	1734.22	1763.54	1704.1	1760.87	1722.31	1769.3	1761.16	1715.79	1717.15	1721.06	1745.16	1760.91	1748.19	1761.84	1766.13	1745.69	1770.74	1747.52	1775.85	1707.36	1754.82	1697.02	1745.66	1761.14	1777.97	1698.44	1716.34	1702.4
264.763000	1769.74	1772.2	1748.67	1743.85	1734.37	1763.25	1739.82	1708.38	1713.77	1740.2	1731.14	1735.56	1730.23	1729.87	1778.02	1753.83	1706	1751.92	1719.44	1714.1	1740.15	1736.94	1765.69	1704.72	1761.69	1722.64	1770.99	1760.78	1715.07	1720.12	1722.72	1745.25	1761.44	1745.35	1759.77	1765.72	1745.48	1771.98	1750.36	1774.23	1710.23	1754.25	1699.02	1745.9	1760.84	1778	1696.93	1714.24	1705.49
265.257996	1765.71	1771.55	1747.46	1744.82	1730.16	1758.02	1742.48	1707.61	1714.93	1743.52	1731.85	1735.67	1727.24	1727.52	1777.34	1751.96	1704.54	1750.63	1720.24	1711.26	1738.2	1731.77	1763.43	1702.05	1761.73	1721.65	1771.37	1760.9	1716.53	1716.88	1722.37	1742.96	1762.5	1747.98	1757.65	1765.61	1744.48	1768.23	1749.98	1772.48	1708.62	1754.46	1695.21	1743.24	1761	1781.54	1696.6	1714.33	1705.07
265.753998	1764.26	1771.67	1743.7	1742.62	1731.86	1758.93	1741.72	1705.86	1715.21	1738.44	1730.66	1735.48	1727.06	1729.83	1777.45	1754.61	1707.14	1752.67	1721.11	1709.14	1738.46	1733.7	1759.21	1705.07	1760.35	1719.74	1770.43	1759.14	1715.42	1718.19	1722.55	1744.89	1760.64	1745.78	1759.89	1766.4	1743.37	1772.29	1746.29	1772.18	1707.24	1755.52	1697.98	1746.9	1760.8	1779.69	1694.98	1714.22	1706.68
266.248993	1767.66	1775.7	1746.96	1743.15	1732.68	1760.8	1741.71	1706.81	1714.68	1739.5	1732.06	1738.45	1728.29	1730.91	1774.83	1753.35	1706.27	1751.35	1720.45	1711.45	1738.53	1732.32	1761.76	1703.83	1763.99	1723.28	1771.68	1762.62	1716.84	1718.49	1724.37	1743.66	1762.1	1747.1	1759.48	1766.87	1743.48	1767.57	1750.03	1770.64	1708.5	1754.81	1697.3	1744.65	1760.46	1778.55	1699.25	1716.65	1704.93
266.743988	1766.24	1769.91	1745.77	1744.26	1732.63	1757.92	1738.02	1708.22	1715.01	1740.19	1727.97	1735.44	1724.69	1728.65	1776.32	1754.08	1706.29	1750.73	1721.4	1710.14	1737.52	1731.99	1762.93	1703.02	1761.33	1719.89	1770.7	1760.58	1715.3	1716.93	1720.95	1745.48	1759.5	1745.14	1756.42	1764.6	1737.77	1766.59	1745.7	1771.9	1704.31	1752.71	1697.32	1741.74	1759.23	1776.46	1697.6	1713.85	1705.76
267.239014	1763.37	1771.25	1744.73	1743.7	1731.06	1758.89	1741.55	1706.64	1713.24	1737.65	1731.69	1734.52	1725.62	1729.89	1777.94	1752.52	1704.32	1750.29	1719.9	1709.27	1734.49	1732.03	1760.59	1701.44	1759.89	1720.66	1769.19	1762.46	1713.3	1717.88	1721.05	1741.38	1760.04	1749.33	1755.76	1766.99	1739.52	1767.58	1746.94	1772.21	1708.26	1753.46	1697.83	1743.07	1760.53	1780.04	1699.43	1714.65	1703.83
267.734009	1767.56	1772.99	1745.52	1740.44	1733.7	1757.23	1738.27	1705.97	1713.96	1740.04	1727.29	1734.82	1727.66	1731.4	1774.25	1754.14	1704.39	1750.05	1722.11	1710.3	1735.3	1734.7	1759	1702.24	1760.78	1719.64	1771.14	1759.27	1712.45	1717.16	1721.44	1742.35	1761.24	1747.01	1757.79	1763.77	1742.67	1769.98	1745.15	1770.15	1707.96	1754.39	1696.49	1746.35	1760.77	1778.5	1697.71	1715.97	1703.8
268.230011	1766.3	1771.37	1745.09	1741.66	1729.55	1757.98	1737.75	1704.82	1712.54	1738.12	1727.01	1730.98	1729.14	1727.72	1773.37	1753.03	1704.34	1748.93	1717.85	1708.61	1738.69	1731.77	1757.91	1703.83	1757.14	1721.26	1769.47	1760.96	1715.47	1716.72	1720.68	1738.88	1758.83	1744.85	1757.92	1764.06	1741.74	1769.27	1744.9	1771.48	1707.52	1753	1697.38	1743.04	1759.18	1777.24	1697.41	1715.28	1704.7
268.725006	1763.26	1768.78	1743.67	1740.93	1728.48	1756.62	1739.12	1705.04	1712.87	1735.95	1730.1	1735.32	1723.94	1727.52	1773.3	1750.36	1705.61	1747.21	1718.18	1709.97	1736.44	1731	1762.68	1701.58	1755.07	1721.21	1770.16	1758.4	1715.79	1715.57	1721.98	1741.76	1759.46	1743.8	1756.24	1763.87	1742.8	1769.06	1744.25	1770.26	1707.38	1754.4	1696.89	1740.84	1756.56	1776.52	1696.49	1713.97	1705.58
269.220001	1767.61	1772.74	1743.08	1741.46	1731.18	1758.81	1736.08	1704.49	1713.17	1735.96	1725.9	1733.26	1725.24	1728.48	1772.11	1753.24	1703.46	1746.98	1716.4	1710.15	1736	1729.57	1759.44	1701.54	1758.39	1720.36	1768.16	1756.49	1714.73	1716.23	1718.09	1740.88	1758.65	1743.37	1754.44	1762.61	1740.21	1766.01	1744.42	1767.23	1706.74	1750.71	1696.4	1742.74	1756.36	1773.9	1696.06	1714.94	1704.67
269.714996	1761.65	1771.26	1744.24	1742.97	1729.09	1755.88	1737.34	1704.93	1712.32	1738.9	1726.39	1734.41	1723.81	1726.05	1773.36	1748.25	1702.51	1746.75	1717.79	1711.2	1736.53	1734.02	1761.27	1700.95	1757.15	1718.98	1766.93	1758.03	1714.98	1717.02	1722.5	1742.79	1757.16	1745.33	1756.85	1760.46	1738.9	1768.76	1743.12	1769.9	1706.18	1751.01	1695.6	1743.5	1756.22	1775.4	1696.71	1713.42	1704.67
270.209991	1759.88	1768.5	1740.89	1740.39	1730.08	1758.15	1737.87	1706.83	1712.1	1739.47	1725.51	1731.57	1724.29	1726.79	1772.65	1749.25	1700.43	1749.17	1718.01	1707.21	1735.13	1731.18	1756.44	1702.1	1757.24	1717.85	1765.39	1757.35	1711	1715.66	1719.28	1739.58	1757.82	1745.58	1755.26	1761.2	1738.06	1763.43	1745.5	1771.02	1704.9	1751.11	1697.12	1741.44	1758.91	1775.82	1696.09	1712.45	1703.24
270.705994	1762.68	1769.62	1744.47	1739.43	1731.71	1755.93	1738.08	1703.62	1712.15	1738.43	1727.89	1734.27	1724.56	1726.35	1772.09	1749.56	1703.81	1749.5	1717.59	1708.56	1736.66	1729.88	1758.56	1701.86	1755.33	1720.85	1765.95	1755.07	1712.67	1715.57	1719.97	1740.56	1758.53	1744.64	1755.62	1763.85	1739.8	1769.63	1741.36	1767.32	1707.83	1752.5	1697.38	1742.36	1759.15	1773.81	1696.71	1714.66	1705.54
271.200989	1764.41	1770.62	1741.3	1738.71	1732.08	1754.7	1734.21	1703.17	1708.75	1737.72	1728.79	1731.9	1723.4	1727.55	1771.5	1747.93	1702.34	1747.88	1719.02	1710.3	1734.9	1730.39	1758.66	1701.05	1754.9	1722.01	1767.51	1754.62	1710.18	1718.9	1718.26	1740.16	1758.13	1743.48	1753.66	1759.21	1737.77	1767.08	1741.44	1764.66	1706.58	1750.41	1694.65	1744.23	1758.07	1771.24	1694.8	1713.82	1702.36
271.696014	1760.78	1768.17	1739.33	1737.6	1729.68	1754.96	1736.76	1703.56	1711.13	1734.11	1725.27	1731.02	1723.77	1725.19	1769.1	1746.42	1703.28	1746.1	1718.05	1710.09	1733.25	1732.52	1759.19	1702.48	1754.93	1719.65	1767.21	1755.14	1712.44	1715.33	1719.48	1740.61	1755.87	1743.33	1755.56	1764.02	1738.78	1763.66	1743.95	1769.19	1706.03	1751.96	1696.94	1737.62	1758.83	1772.74	1695.4	1711.82	1703.16
272.191010	1762.29	1766.83	1741.98	1739.96	1728.23	1756.23	1734.38	1704.59	1710.7	1733.75	1724.93	1731.2	1724.12	1723.29	1768.57	1747.83	1703.14	1747.14	1716.97	1708.52	1734.96	1729.89	1756.9	1700.23	1754.52	1720.88	1763.95	1754.96	1714.22	1715.79	1718.61	1741.04	1756.16	1743.6	1755.95	1760.42	1739.59	1764.59	1747.09	1764.65	1707.02	1751.23	1696.75	1738.81	1759.28	1774.21	1695.15	1711.31	1703.91
272.686005	1760.79	1767.71	1740.72	1739.67	1728.94	1754.03	1734.01	1702.44	1710.39	1734.5	1727.35	1733	1722.58	1727.69	1768.03	1748.79	1705.11	1745.8	1715.22	1710.13	1734.22	1730.48	1755.01	1699.57	1754.51	1716.5	1765.67	1753.84	1714.02	1712.84	1719.88	1738.96	1757.52	1743.25	1753.68	1763.02	1738.39	1764.33	1742.06	1765.18	1704.5	1749	1698.14	1739.99	1754.36	1771.41	1695.77	1713.19	1703.32
273.182007	1760.43	1764.32	1740.46	1738.57	1726.47	1752.55	1733.94	1704	1706.9	1734.65	1725.53	1731.23	1723.47	1725.86	1767.82	1746.13	1702.18	1742.99	1717.89	1705.72	1733.23	1730.5	1756.4	1700.44	1753.02	1716	1761.23	1755.51	1711.41	1714.83	1720.45	1739.33	1754.73	1741.91	1749.74	1757.81	1740.84	1762.43	1743.16	1764.98	1703.29	1749.46	1694.02	1739.54	1755.5	1772.98	1696.29	1713.1	1702.68
273.677002	1760.96	1764.4	1739.26	1739.17	1726.24	1752.8	1732.88	1703.24	1708.1	1733.29	1722.4	1730.42	1722.85	1724.1	1765.14	1748.87	1701.75	1745.4	1716.03	1706.88	1731.68	1727.63	1754.04	1699.41	1752.39	1716.36	1763.12	1756.56	1714.02	1713.65	1719.26	1739.75	1753.01	1742.89	1751.46	1757.74	1737.54	1763.72	1744.11	1761.56	1705.39	1747.7	1695.31	1738.15	1752.69	1772.4	1694.73	1711.36	1700.68
274.171997	1759.61	1764.85	1739.33	1737.38	1728.3	1752.35	1731.92	1702.65	1709.91	1732.81	1724.81	1732.14	1722.25	1724.45	1764.69	1745.9	1702.08	1744.07	1713.2	1707.05	1734.51	1726.84	1756.62	1700.69	1756.42	1717.06	1765.51	1754.95	1712.67	1714.85	1719.45	1738.52	1755.33	1742.31	1752.42	1759.44	1735.74	1764.17	1743.68	1764.07	1705.1	1749.61	1695.5	1739.54	1754.59	1771.48	1694.15	1709.05	1702.4
274.666992	1757.69	1766.6	1738.15	1737.11	1728.17	1751.49	1734.24	1702.08	1710.59	1735.42	1727.16	1731.85	1721.81	1723.13	1765.33	1745.25	1701.91	1744.31	1715.33	1707.98	1734.3	1728.21	1754.35	1700.17	1751.22	1717.99	1762.51	1752.55	1708.71	1712.89	1716.97	1735.75	1755.06	1741.73	1752.52	1760.4	1736.07	1763.98	1741	1763.87	1704.26	1747.34	1694.24	1738.39	1753.27	1769.54	1694.84	1710.63	1703.97
275.162994	1759.34	1761.68	1739.83	1739.38	1729.26	1747.24	1732.77	1701.01	1712.04	1733.63	1723.41	1728.39	1719.89	1722.37	1763.66	1745	1699.9	1744.17	1715.42	1705.97	1730.83	1726.92	1755.13	1699.01	1749.17	1715.06	1761.73	1752.7	1710.76	1713.89	1717.45	1738.66	1752.41	1742.62	1748.7	1755.57	1734.73	1761.18	1741.03	1760.42	1704.95	1746.77	1695.69	1738.51	1749.74	1767.38	1694.46	1708.54	1700.86
275.657990	1756.67	1765.9	1738.15	1738.61	1724.33	1751.14	1732.17	1702.76	1709.73	1731.37	1722.86	1727.79	1725.91	1726.38	1763.43	1746.94	1702.42	1743.66	1716.73	1707.32	1734.23	1728.58	1752.04	1697.98	1752.85	1715.9	1759.79	1750.54	1709.84	1711.42	1718.65	1737.52	1751.07	1741.06	1750.61	1755.58	1736.98	1760.98	1741.16	1761.66	1704.86	1749.32	1693.87	1738.65	1751.94	1769.57	1691.46	1711.09	1699.19
276.153015	1758.19	1764.51	1739.13	1738.32	1725.91	1751.86	1734.15	1702.84	1708.22	1730.33	1723.84	1728.44	1723.96	1724.11	1763.18	1743.67	1702.61	1743.82	1715.66	1706.07	1732.29	1728.71	1754.88	1700.51	1752.52	1715.26	1759.65	1756.72	1708.84	1711.27	1718.42	1738.86	1752.53	1742.25	1749.16	1754.43	1736.5	1761.67	1741.73	1761.88	1702.12	1749.52	1696.2	1737.83	1754.18	1769.36	1692.88	1711.2	1700.2
276.648010	1756.41	1765.62	1737.12	1736.14	1724.6	1750.76	1732.24	1703.35	1708.92	1733.71	1723.04	1730.35	1722.08	1722.86	1760.56	1746.15	1702	1742.18	1716.01	1705.37	1731.9	1727.05	1754.93	1700.39	1752.06	1715.34	1761.48	1751.3	1710.96	1715.31	1719.15	1735.48	1751.58	1738.98	1747.33	1757.11	1735.97	1760.72	1740.27	1763.3	1704.99	1749.64	1693.69	1737.48	1752.45	1767.65	1692.83	1708.99	1702.97
277.143005	1756.8	1763.75	1739.37	1736.8	1724.6	1749.96	1730.91	1701.86	1708	1732.87	1723.03	1727.55	1724.23	1722.83	1763.28	1743.79	1700.34	1742.41	1713.73	1706.32	1730.1	1726.1	1753.62	1697.52	1750.68	1715.05	1758.68	1752.72	1710.96	1712.34	1717.1	1737.47	1755.38	1740.59	1751.74	1755.22	1735.37	1761.05	1739.78	1764.35	1705.14	1745.64	1697.26	1737.88	1753.24	1766.95	1694.96	1710.24	1702.06
277.639008	1759.69	1763.63	1735.79	1736.09	1727.37	1747.97	1731.54	1701.29	1708.2	1732.4	1722.15	1727.07	1721.63	1723.25	1764.64	1744.31	1701.26	1740.73	1716.8	1705.8	1731.54	1725.98	1756.13	1698.69	1751.91	1715.94	1761.11	1749.48	1709.86	1712.19	1719.43	1735.52	1751.86	1742.35	1750.7	1755.92	1734.9	1761.78	1740.53	1761.14	1705.43	1747.77	1693.68	1736.31	1752.25	1768.12	1693.2	1711.37	1698.52
278.134003	1760.66	1762.72	1737.11	1736.32	1727.48	1750.28	1730.72	1700.67	1706.93	1731	1723.07	1730.07	1721.62	1725.1	1764.03	1742.74	1698.63	1740.81	1713.29	1704.81	1730.93	1729.62	1755.66	1698.97	1751.16	1716.25	1761.1	1752.14	1711.62	1712.29	1716.48	1735.43	1753.06	1741.07	1750.53	1756.72	1734.59	1760.75	1741.53	1761.34	1705.32	1745.5	1697.02	1736.78	1751.44	1765.27	1694.28	1709.96	1702.8
278.628998	1758.29	1761.43	1734.67	1735.47	1723.5	1748.44	1731.34	1701.3	1709.27	1729.68	1722.25	1729.3	1722.19	1724.64	1762.85	1742.39	1699.44	1742.71	1713.77	1703.57	1728.61	1727.66	1754.64	1697.15	1749.11	1715.11	1759.66	1749.97	1709.29	1712.98	1715.78	1736.9	1753.22	1739.91	1749.85	1756.72	1735.04	1760.09	1739.5	1762.35	1702.87	1748.29	1694.41	1735.15	1752.05	1768.7	1692.13	1711.76	1699.83
279.123993	1758.24	1766.07	1739.07	1736.94	1726.06	1748.07	1732.22	1701.89	1708.03	1730.46	1722.47	1729.54	1722.3	1722.07	1760.55	1739.68	1698.96	1741.07	1714.35	1704.95	1730.8	1724.54	1752.35	1700.24	1749.96	1717.91	1758.16	1751.34	1710.99	1710.83	1717.48	1735.53	1754.85	1741.01	1748.92	1757.45	1735.34	1761.97	1741.91	1762.09	1702.96	1745.72	1694.35	1735.18	1751.91	1765.66	1690.79	1710.03	1702.35
279.618988	1755.15	1761.56	1735.96	1735.8	1722.22	1745.3	1727.91	1703.57	1708.16	1730.71	1719.76	1728.41	1718.7	1722.35	1762.17	1741.84	1699.74	1740.36	1714.44	1704.8	1729.95	1725.01	1752.37	1699.38	1750.86	1715.32	1757.13	1750.58	1711.36	1710.92	1715.94	1733.54	1750.97	1740.68	1745.45	1755.22	1734.52	1758.63	1738.46	1758.16	1705.36	1745.31	1696.19	1735.9	1750.06	1763.52	1692.54	1709.34	1698.81
280.114990	1755.67	1759.09	1734.55	1735.41	1724.6	1751.65	1731.32	1702.14	1708.72	1730.24	1720.4	1726.39	1717.97	1722.02	1759.5	1740.89	1701.14	1741.69	1715.13	1704.31	1727.68	1727.03	1750.78	1697.4	1749.56	1713.19	1757.44	1749.23	1709.05	1711.6	1717.1	1733.18	1753.48	1741.37	1750.1	1752.84	1733.02	1759.36	1739.56	1762.94	1703.16	1743.83	1694.38	1735.12	1752.08	1766.07	1690.97	1710.51	1699.95
280.609985	1754.61	1760.25	1738.2	1735.61	1722.37	1744.37	1732.5	1698.65	1708.12	1729.62	1719.64	1726.99	1719.45	1722.38	1760.69	1741.73	1697.93	1741.46	1713.67	1705.38	1729.38	1722.53	1750.82	1693.89	1747.43	1713.8	1758.4	1749.75	1708.63	1710.27	1715.77	1734.79	1753.17	1737.44	1749.1	1753.3	1732.5	1757.88	1740.69	1758.65	1704.22	1745.03	1693.4	1736.25	1751.98	1764.57	1692.4	1708.22	1701.04
281.105011	1754.36	1758.4	1734.64	1732.7	1724.42	1747.91	1731.11	1699.92	1707.35	1730.73	1720.91	1729.01	1719.4	1722.74	1760.96	1740.88	1699.64	1741.38	1713.95	1703.3	1729.56	1725.4	1751.74	1698.43	1750.06	1715.74	1759.48	1750.42	1707.78	1712.23	1716.7	1734.23	1751.78	1741.05	1746.8	1752.39	1735	1759.57	1737.07	1760.32	1704.09	1746.48	1695.02	1735.04	1749.26	1765.13	1692.92	1707.63	1700.64
281.600006	1755.39	1759.36	1735.55	1735.09	1722	1745.77	1730.37	1698.02	1704.71	1727.35	1719.79	1725.95	1719.79	1720.05	1758.76	1740.78	1699.52	1741.22	1713.59	1703.04	1728.12	1723.61	1752.36	1696.08	1750.38	1713.5	1757.69	1751.5	1708.58	1712.93	1716.66	1734.58	1750.85	1737.47	1749.45	1753.52	1733.55	1758.83	1737.57	1760.16	1705.45	1743.8	1693.82	1734.05	1749.05	1766.27	1693.54	1708.05	1699.49
282.095001	1754.93	1761.04	1732.96	1734.31	1723.75	1745.82	1728.63	1700.78	1705.89	1729.72	1719.67	1726.35	1718.51	1720.07	1760.2	1739.15	1700.01	1739.25	1714.17	1705.07	1726.29	1721.48	1751.82	1696.36	1745.47	1714.13	1758.73	1748.39	1708.04	1711.16	1717.64	1735.75	1751.58	1736.9	1746.8	1750.78	1732.68	1757.29	1736.16	1759.6	1704.44	1744.08	1694.54	1734.61	1747.81	1763.87	1692.62	1708.64	1697.04
282.591003	1755.83	1759.44	1733.42	1733.3	1722.97	1744.78	1727.82	1696.51	1705.28	1727.23	1720.57	1728.65	1719.42	1720.19	1759.8	1740.58	1698.66	1739.8	1712.25	1704.24	1730.11	1722.58	1752.19	1697.93	1746.56	1713.78	1759.34	1749.14	1708.8	1708.88	1713.8	1733.85	1751.68	1737.46	1744.55	1755.85	1731.44	1758.44	1739.45	1759.06	1699.82	1746.16	1690.78	1732.63	1747.9	1765.63	1691.23	1709.58	1697.87
283.085999	1754.86	1759.98	1734.93	1732.81	1722.3	1746.47	1729.82	1698.76	1705.85	1732.28	1718.79	1724.32	1719.89	1720.72	1758.98	1741.44	1700.68	1741.81	1712.3	1705.61	1730.54	1723.54	1752.04	1698.54	1748.63	1712.6	1757.85	1749.42	1708.75	1708.85	1717.26	1732.76	1750.55	1738.53	1746.34	1755.27	1731.15	1758.48	1742.03	1758.67	1703.56	1743.34	1693.48	1733.59	1747.67	1766.15	1692.28	1712.32	1696.98
283.580994	1754.74	1760.21	1734.04	1735.47	1721.17	1746.69	1730.02	1698.02	1707.09	1730.33	1720.78	1727.94	1718.83	1719.95	1759.35	1738.12	1699.79	1739.25	1713.44	1705.09	1728.22	1724.56	1751.93	1698.27	1747.21	1712.84	1755.51	1747.22	1708.29	1709.32	1715.55	1733.57	1751.13	1738.88	1744.52	1754.21	1734.43	1757.48	1736.53	1757.3	1704.74	1744.47	1694.37	1737.67	1749.46	1765.64	1692.64	1706.52	1699.18
284.075989	1752.99	1760.87	1734.22	1732.46	1722.37	1744.22	1726.69	1700.23	1707.85	1729.52	1716.94	1726.21	1718.73	1721.75	1759.02	1742.22	1699.92	1740.45	1712.03	1704.07	1728	1722.54	1748.22	1694.8	1745.42	1714.03	1755.59	1749.46	1705.82	1709.37	1715.25	1732.89	1749.87	1736.15	1746.29	1753.19	1732.07	1755.2	1734.13	1760.15	1703.42	1744.3	1695.44	1733.95	1751.11	1765.31	1692.01	1705.42	1699.06
284.571014	1754.69	1756.53	1731.61	1732.2	1722.83	1745.58	1728.59	1700.68	1705.49	1732.12	1719.84	1724.97	1717.37	1721.81	1757.19	1738.07	1700.64	1737.43	1714.27	1705	1728.11	1723.26	1748.16	1697.18	1747.8	1713.5	1755.35	1745.88	1708.13	1710.51	1714.73	1735.6	1750.09	1735.51	1744	1751.34	1732.09	1757.01	1736.42	1758.3	1702.1	1743.01	1692.57	1734.02	1747.24	1763.65	1691.62	1707.96	1700.16
285.066986	1752.03	1756.41	1731.48	1730.16	1721.42	1746.42	1726.45	1699.67	1704.63	1727.91	1718.19	1725.71	1718.9	1720.44	1758.05	1737.16	1699.9	1739.03	1713.17	1704.75	1728.1	1724.31	1747.96	1697.27	1745.49	1712.99	1757.03	1746.48	1707.31	1709.59	1715.99	1731.73	1748.14	1735.54	1745.25	1750.45	1731.15	1759.78	1737.29	1760.95	1701.84	1744.11	1696.06	1736.13	1748.88	1760.26	1691.01	1707.37	1697.76
285.562012	1754.3	1758.34	1735.51	1733.12	1722.71	1745.19	1728.24	1697.09	1706.77	1728.21	1719.94	1727.65	1720.09	1721.12	1755.37	1739.16	1699.77	1738.82	1710.72	1703.64	1726.48	1724.87	1748.94	1697.31	1746.86	1714.09	1754.63	1746.85	1706.53	1710	1716.91	1732.97	1751.25	1738.22	1746.04	1751	1730.56	1756.12	1736.33	1758.98	1702.5	1743	1693.21	1734.78	1750.39	1762.33	1691.78	1707.54	1700.43
286.057007	1754.02	1761.98	1733.05	1733.53	1724.35	1746.22	1729.33	1697.95	1704.52	1725.05	1718.94	1725.54	1719.09	1721.28	1757.53	1740.72	1696.51	1735.88	1709.63	1704.3	1728.66	1723.56	1749.65	1698.02	1745.93	1711.91	1754.99	1746.35	1708.13	1710.66	1714.54	1730.7	1748.38	1736.75	1743.28	1753.82	1730.9	1753.63	1734.63	1758.4	1703.44	1744.53	1693.89	1734.06	1747.02	1759.96	1690.84	1708.93	1698.98
286.552002	1750.9	1758.59	1731.29	1732.09	1722.87	1745.18	1727.27	1699.92	1706.35	1727.91	1717.3	1724.17	1717.73	1722.15	1757.67	1740.53	1698.5	1737.85	1712.1	1700.88	1727.72	1725.41	1748.87	1697.67	1744.59	1712.92	1754.51	1746.01	1708.76	1709.17	1714.12	1732.63	1747.65	1736.61	1745.37	1750.19	1730.4	1754	1736.09	1758.7	1701.83	1743.59	1690.35	1734.33	1747.69	1764.21	1691.38	1710.05	1694.81
287.048004	1756.9	1759.71	1733.1	1732.38	1720.97	1744.38	1730.12	1699	1706.07	1727.99	1717.68	1725.93	1717.99	1717.23	1755.52	1738.07	1696.11	1736.02	1709.31	1703.53	1727.75	1723.88	1749.51	1694.83	1746.03	1712.05	1753.95	1743.92	1706.48	1710.43	1713.12	1733.03	1751.54	1733.38	1743.62	1751.55	1729.63	1754	1734.37	1758.91	1703.63	1742.29	1692.75	1734.18	1748.82	1762.76	1691.12	1708.1	1697.81
287.542999	1752.82	1759.79	1732.16	1731.35	1722.9	1742.93	1725.78	1697.5	1704.77	1727.28	1719.03	1726.5	1718.18	1716.77	1756.66	1739.69	1699.21	1736.45	1709.44	1703.55	1726.15	1721.98	1748.31	1697.33	1746.85	1711.51	1755.01	1743.02	1707.5	1707.76	1714.1	1732.95	1748.47	1736.48	1744.75	1751.79	1729.53	1754.4	1735.96	1755.86	1703.2	1742.63	1693.24	1732.71	1744.95	1761.2	1694.23	1708.4	1698.24
288.037994	1749.55	1757.28	1732.11	1732.03	1718.59	1744.16	1726.79	1698.41	1705.51	1727.66	1719.72	1724.21	1716.47	1723.04	1756.91	1739.15	1694.5	1735.95	1711.03	1702.7	1725.59	1721.87	1747.3	1695.52	1745.26	1713.08	1750.23	1746.44	1706.25	1707.73	1710.81	1730.92	1748.63	1734.68	1743.06	1749.93	1729.27	1750.15	1735.85	1754.02	1700.54	1739.2	1695.8	1732.36	1743.05	1761.14	1690.76	1706.31	1697.51
288.532990	1752.1	1753.95	1730.26	1731.45	1724.07	1743.35	1727.79	1701.24	1704.4	1726.79	1719.01	1723.46	1714.88	1717.26	1754.2	1739.11	1696.24	1736.54	1711.98	1704.64	1726.86	1722.92	1748.18	1696.23	1745.58	1712.42	1754.67	1743.37	1707.63	1707.84	1713.34	1729.84	1750.84	1735.94	1740.67	1751.11	1729.8	1752.37	1734.89	1755.36	1701.15	1742.11	1691.78	1733.33	1746.24	1759.4	1690.18	1706.85	1697.5
289.028015	1751.7	1755.83	1731.59	1731.04	1719.95	1743.03	1726.96	1696.72	1703.29	1727.44	1716.45	1722.31	1718.03	1716.64	1753.49	1734.43	1696.23	1736.98	1710.1	1703.31	1725.05	1722.62	1747.63	1696.26	1743.35	1713.06	1752.49	1743.88	1706.62	1710.33	1714.45	1734.33	1748.44	1736.8	1743.86	1749.41	1728.41	1752.37	1734.96	1754.64	1701.64	1740.95	1693.94	1731.59	1745.2	1759.79	1690.69	1706.01	1697.99
289.523987	1751.78	1754.61	1731.31	1731.09	1722.51	1743.2	1725.15	1696.83	1706.82	1726.06	1716.54	1721.95	1715.2	1717.18	1753.73	1735.09	1697.28	1733.57	1708.69	1702.44	1726.97	1720.7	1745.87	1696.62	1740.83	1713.42	1752.98	1746.43	1706.76	1708.84	1713.08	1731.48	1745.82	1735.54	1743.68	1750.76	1730.06	1753.65	1735.46	1752.48	1701.53	1741.95	1690.68	1731.07	1743.62	1760.22	1689.11	1705.25	1698.68
290.019012	1753.26	1753.53	1733.57	1730.61	1719.26	1743.02	1725.52	1696.5	1702.89	1727.37	1716.05	1724	1716.64	1718.51	1749.79	1736.3	1697.21	1733.56	1710.69	1703.14	1725.24	1719.86	1745.11	1694.72	1743.85	1711.25	1751.77	1743.41	1708.1	1710.12	1714.69	1730.92	1746.81	1733.95	1740.03	1749.69	1729.65	1753.95	1733.58	1751.36	1701.54	1740.96	1692.27	1733.42	1744.12	1758.43	1691.98	1709.6	1697.51
290.514008	1750.12	1757.85	1730.98	1730.52	1721.01	1742.7	1724.92	1700.71	1704.91	1726.25	1717.12	1723.51	1714.33	1715.15	1755.72	1733.26	1696.38	1737.43	1708.89	1702.3	1725.94	1723.9	1747.14	1695.77	1744.75	1713.24	1752.08	1743.29	1705.58	1710.54	1712.06	1733.04	1748	1734.43	1743.83	1747.05	1728.87	1754.07	1736	1754.54	1701.21	1744.53	1694.1	1731.71	1744.84	1758.53	1690.63	1708.95	1697.84
291.009003	1748.74	1755.69	1728.88	1730.86	1723.04	1742.91	1726.55	1697.79	1704.1	1726.58	1716.59	1723.87	1718.03	1716.27	1754.99	1737.68	1696.01	1734.68	1709.13	1700.76	1726.05	1720.97	1747.96	1696.78	1739.47	1712	1753.72	1744.1	1704.77	1704.39	1714.18	1729.46	1745.02	1734.2	1742.43	1748.77	1728.85	1754.02	1733.05	1757.27	1701.36	1739.74	1693.12	1729.16	1745.54	1759.83	1693.05	1707.15	1697.16
291.503998	1749.86	1755.13	1732.14	1727.44	1720.68	1739.53	1725.21	1699.71	1705.85	1724.87	1713.43	1721.64	1716.21	1719.78	1753.23	1735.48	1697.18	1734.9	1710.16	1703.16	1724.84	1723.86	1749.58	1696.45	1742.59	1712.21	1752.19	1740.71	1706.66	1706.54	1712.37	1730.25	1748.58	1734.58	1743.58	1746.19	1729.15	1751.75	1734.74	1754.6	1701.57	1741	1691.06	1731.67	1746.73	1756.38	1693.09	1706.3	1696.86
292.000000	1752.38	1756.3	1728.37	1728.89	1716.78	1742.47	1726.33	1697.91	1703.32	1724.81	1715.24	1722.02	1717.23	1716.05	1754.56	1734.89	1696.04	1732.88	1709.02	1701.55	1723.14	1719.8	1744.71	1694.28	1740.77	1711.52	1751.7	1740.23	1706.72	1707.35	1712.8	1730.98	1744.6	1732.3	1741.87	1749.1	1729.61	1752.39	1733.06	1752.75	1699.06	1740.85	1690.52	1729.46	1742.52	1758.15	1689.4	1704.81	1698.05
292.494995	1750.78	1755.44	1732.24	1731.71	1718.59	1739.63	1724.79	1698.4	1705.57	1726.44	1714.9	1722.19	1715.73	1717.39	1754.39	1735.33	1698.44	1735.78	1710.35	1701.79	1726.38	1720.77	1745.21	1696.21	1743.43	1709.38	1750.75	1740.24	1707.18	1704.82	1713.18	1729.37	1748.15	1733.01	1742.6	1748.08	1728.5	1752.66	1734.2	1752.97	1701.39	1738.6	1691.98	1731.3	1743.41	1758.04	1688.93	1704.64	1698.4
292.989990	1748.55	1758.74	1730.15	1729.29	1719.13	1742.71	1724.67	1695.95	1704.22	1725.87	1718.3	1721.4	1713.44	1718.12	1753.37	1735.8	1696.57	1733.81	1709.46	1702.92	1724.97	1720.21	1747.35	1694.55	1742.25	1711.36	1751.35	1742.97	1707.44	1707.93	1712.78	1731.23	1746.84	1731.86	1742.21	1747.1	1730.18	1752.85	1735.54	1753.17	1702.55	1740.79	1691.26	1728.92	1741.85	1758.03	1691.49	1707.26	1698.22
293.484985	1750.94	1756.86	1730.52	1729.36	1717.92	1740.57	1723.45	1696.71	1703.1	1724.76	1715.07	1723.11	1714.73	1715.92	1751.63	1734.17	1696.19	1733.49	1708.9	1702.58	1723.4	1720.11	1745.8	1693.85	1743.3	1710.55	1748.6	1739.18	1706.94	1708.08	1710.74	1730.08	1746.26	1727.49	1742.47	1744.2	1726.7	1751.81	1732.95	1751.04	1699.72	1738.26	1692.39	1728.03	1742.61	1756.55	1688.81	1707.08	1696.72
293.980011	1748.43	1756.71	1730.75	1729.09	1719.06	1738.72	1724.07	1698.41	1704.98	1724.61	1716.29	1724.22	1714.8	1714.2	1750.6	1735.57	1696.54	1732.63	1707.09	1698.71	1724.34	1719.06	1745.15	1693.79	1742.16	1710.28	1747.21	1743.33	1705.22	1708.17	1711.92	1730.29	1744.26	1731.46	1740.79	1747.25	1728.9	1748.68	1735.14	1753.11	1700.64	1740.3	1689.85	1730.66	1742.71	1757.26	1691	1705.26	1694.91
294.476013	1750.2	1753.65	1728.39	1729.16	1718.63	1739.9	1721.27	1699.74	1704.31	1725.48	1715.63	1722.41	1714.11	1717.5	1751.1	1734.04	1697.19	1735.15	1709.7	1698.34	1726.36	1720.8	1743.82	1696.36	1741.88	1709.86	1748.73	1740.17	1705.75	1706.92	1711.85	1727.6	1744.12	1733.12	1740.12	1747.01	1724.97	1750.63	1731.24	1751.35	1700.4	1737.9	1691.02	1730.29	1741.96	1756.32	1693.05	1705.19	1697.32
294.971008	1748.28	1754.31	1729.33	1726.53	1716.61	1739.26	1724.61	1697.78	1702.13	1723.18	1718.07	1722.5	1714.04	1717.9	1751.36	1734.53	1696.11	1732.31	1706.63	1698.92	1725.2	1719.63	1744.95	1693.39	1741.63	1708.7	1752.97	1741.2	1706.96	1708.79	1710.03	1729.85	1743.88	1730.88	1741.94	1747.13	1725.62	1748.92	1733.23	1752.3	1701.25	1738.98	1691.94	1727.49	1745.36	1758.04	1691.03	1705.1	1697.95
295.466003	1744.71	1755.97	1727.75	1729.77	1720.98	1737.66	1723.78	1695.64	1702.46	1723.19	1716.09	1722.44	1713.73	1713.78	1751.94	1734.96	1697.19	1734.65	1707.76	1701.79	1723.35	1720.34	1744.39	1695.15	1739.53	1711.89	1749.98	1740.72	1705.86	1708.83	1709.81	1727.58	1746.05	1731.98	1738.76	1745.02	1726.31	1750.73	1733.29	1753.82	1699.89	1738.92	1691.68	1731.51	1742.09	1754.73	1688.75	1704.4	1696.64
295.960999	1747.68	1754.6	1728.88	1728.74	1720.12	1736.71	1724.07	1695.5	1704.62	1722.94	1714.78	1719.38	1714.71	1715.74	1752.68	1730.8	1695.68	1734.45	1709.62	1701.48	1724.8	1722.18	1741.49	1693.73	1741.91	1710.75	1750.44	1742.1	1704.73	1704.47	1711.3	1728.87	1743.17	1732.25	1740.89	1744.08	1722.8	1749.48	1733.95	1753.31	1701.03	1740.38	1691.87	1728.85	1743.71	1755.63	1689.39	1706.83	1695.11
296.455994	1749.93	1753.23	1728.28	1727.84	1717.81	1740.59	1722.23	1697.7	1704.16	1725.24	1714.46	1720.64	1711.45	1714.52	1750.87	1733.7	1694.8	1734.29	1708.96	1699.55	1722.73	1719.97	1742.33	1694.78	1737.5	1708.42	1750.5	1739.86	1707.39	1706.85	1711.08	1727.88	1745.71	1732.14	1740.83	1746.67	1726.61	1749.85	1732	1751.67	1700.54	1737.38	1689.81	1730.16	1746.95	1754.8	1690.64	1706.23	1695.32
296.951996	1749.73	1753.37	1727.3	1728.53	1718.63	1741.16	1726.39	1697.32	1702.17	1722	1714.31	1720.96	1714.37	1716.86	1751.15	1734.92	1696.3	1733.96	1707.33	1700.19	1720.35	1719.64	1742.6	1693.85	1740.56	1710.57	1748.56	1739.39	1703.35	1707.11	1708.6	1726.07	1744.74	1732.31	1738.12	1743.91	1725.01	1750.57	1732.32	1749.45	1699.14	1736.63	1690.7	1729.49	1742.14	1755.33	1689.45	1703.63	1696.92
297.446991	1750.8	1751.69	1726.26	1728.08	1717.18	1738.93	1725.69	1697.07	1701.61	1723.79	1715.3	1721.34	1716.93	1714.67	1749.66	1733.78	1696.84	1732.92	1709.3	1701.51	1724.98	1719.76	1743.91	1695.35	1740.21	1711.83	1748.39	1741.81	1706.84	1708.88	1712.3	1728.02	1747.33	1735.01	1739.02	1746.43	1724.95	1748.83	1732.29	1750.46	1701.21	1739.21	1692.48	1730.69	1740.23	1757.01	1688.3	1704.04	1695.73
297.941986	1747.83	1750.56	1728.1	1727.91	1717.82	1738.99	1725.16	1697.18	1702.12	1725.97	1712.6	1720.7	1716.41	1715.28	1751.57	1731.74	1696.53	1733.86	1710.94	1699.34	1724.31	1721.4	1745.5	1694.37	1740.59	1709.76	1751.25	1739.81	1707.29	1707.23	1710.91	1729.73	1743.05	1732.46	1737	1742.2	1727.26	1748.22	1732.36	1747.2	1700.36	1737.49	1689.51	1728.86	1739.08	1752.95	1688.96	1705.94	1696.28
298.437012	1748.15	1752.38	1728.66	1727.72	1720.59	1738.63	1723.15	1695.11	1702.37	1722.74	1712.75	1719.38	1713.86	1715.62	1750.63	1733.98	1699.34	1731.95	1706.67	1700.7	1723.73	1719.48	1744.67	1694.26	1739.32	1711.53	1751.81	1741.88	1706.11	1707.33	1708.36	1727.73	1743.46	1735.08	1739.17	1745.97	1727.79	1751.01	1730.29	1747.49	1701.03	1738.85	1691.37	1729.97	1740.6	1754.23	1690.59	1707.72	1696.18
298.933014	1748.78	1757.58	1724.63	1727.23	1718.89	1735.86	1724.05	1697.12	1699.73	1722.68	1711.53	1720.13	1716.03	1715.4	1749.72	1733.96	1696.95	1735.04	1708.67	1701.03	1721.85	1719.82	1745.98	1694.95	1741.51	1711.79	1749.79	1741.51	1706.4	1708.12	1712.74	1727.41	1742.67	1732.54	1739.3	1748.71	1725.01	1749.06	1730.65	1749.91	1700.59	1739.76	1692.12	1726.8	1742.55	1754.22	1689.51	1703.01	1694.56
299.428009	1748.12	1753.63	1728.7	1726.82	1718.5	1734.45	1722.13	1695.66	1701.82	1722.69	1714.6	1722.94	1714.11	1714.11	1750.95	1733.42	1695.2	1732.59	1706.84	1698.4	1721.37	1718.6	1744.76	1694.87	1737.81	1710.79	1749.68	1742.14	1707.12	1704.58	1712.22	1728.46	1741.87	1733.54	1738.72	1745.25	1724.28	1749.53	1732.92	1750.43	1700.15	1738.58	1691.35	1729.46	1742.29	1754.97	1689	1705.75	1695.49
299.923004	1746.93	1751.29	1727.42	1725.67	1716.52	1736.71	1723.2	1695.08	1701.55	1722.75	1713.04	1723.6	1715.15	1715.95	1749.78	1733.89	1695.93	1734.74	1707.78	1698.51	1725.12	1717.27	1744.58	1694.18	1738.44	1709.97	1751.32	1738.93	1706.44	1705.07	1710.46	1728.29	1744.9	1732.11	1738.49	1744.66	1723.51	1749.4	1729.87	1750.68	1699.42	1737.58	1689.44	1728.51	1740.9	1756.45	1688.93	1702.83	1697.02
300.417999	1745.35	1753.98	1726.54	1729.37	1718.69	1736.01	1724.09	1695.35	1700.67	1721.99	1713.26	1721.57	1713.81	1715.1	1750.51	1731.52	1696.99	1731.91	1708.32	1697.58	1718.94	1719.02	1744.24	1694.33	1739.06	1711.4	1747.69	1739.89	1706.47	1704.88	1711.03	1726.6	1740.6	1730.99	1737.62	1745.29	1723.37	1748.46	1732.4	1748.41	1702.14	1738.69	1692.37	1729.02	1741.25	1755.65	1691.06	1702.07	1696.33
300.912994	1747.7	1751.53	1726.53	1726.39	1718.61	1737.9	1724.38	1696.39	1702.89	1722.3	1713.4	1719.26	1714.51	1714.4	1752.15	1732.28	1698.15	1732.63	1707.63	1699.52	1722.75	1717.36	1742.29	1693.68	1739.44	1709.71	1747.39	1739.35	1708.26	1706.58	1710.66	1725.58	1742.03	1731.94	1737.58	1743.32	1728.4	1749.44	1730.16	1750.98	1699.59	1737.87	1689.67	1728.03	1742.32	1753.04	1691.81	1708.29	1695.54
301.408997	1748.64	1753.08	1727.66	1727.02	1719.22	1739.24	1722.31	1696.07	1702.82	1722.34	1714.47	1720.75	1713.4	1714.05	1749.46	1733.94	1696.54	1734.16	1707.6	1701.88	1722.77	1720.31	1745.44	1696.68	1738.81	1710.36	1751.84	1738.47	1707	1706.98	1710.13	1725.2	1744.71	1730.95	1737.38	1745.93	1724.83	1749.78	1732.81	1750.28	1699.04	1737.25	1690.93	1727.1	1743.8	1754.7	1689.68	1705.44	1698.34
301.903992	1748.74	1754.57	1727.28	1729.33	1718.4	1737.54	1723.08	1693.14	1700.83	1722.16	1714.82	1720.1	1717.47	1714.14	1750.55	1730.45	1696.85	1732.61	1707.03	1698.67	1721.37	1718.1	1742.88	1695.64	1739.05	1712.16	1749.77	1739.62	1704.47	1705.02	1710.6	1728.67	1741.99	1731.02	1738.17	1746.71	1725.49	1745.69	1731.49	1749.61	1700.34	1734.23	1690.4	1729.97	1740.46	1753.3	1692.05	1705.53	1695.31
302.398987	1746.98	1753.58	1729.48	1726.88	1718.55	1739.43	1724.26	1697.9	1699.95	1722.52	1712.22	1719.89	1712.36	1714.86	1749.71	1734.84	1694.89	1734.26	1708.58	1699.99	1719.41	1717.7	1740.39	1693.83	1738.95	1707.93	1749.91	1737.54	1705.88	1703.54	1709.93	1724.21	1742.98	1729.73	1736.48	1744.68	1725.17	1748.93	1728.19	1748.39	1700.87	1734.54	1690.43	1727.28	1742.32	1753.07	1690.47	1703.57	1694.46
302.894012	1747	1752.22	1727.46	1727.84	1715.3	1737.45	1721.99	1696.42	1702.35	1723.06	1712.52	1721.71	1711.42	1713.56	1749.61	1732.86	1695.85	1730.24	1705.71	1699.53	1721.41	1719.47	1744.05	1693.54	1740.4	1709.21	1750.19	1739.02	1705.86	1705.87	1710.93	1728.51	1742.85	1729.09	1737.15	1744.79	1727.39	1749.79	1729.55	1751.72	1701.46	1734.36	1690.49	1728.83	1740.8	1753.14	1690.46	1705.79	1695.25
303.389008	1745.87	1752.58	1726.37	1726.69	1717.02	1733.04	1723.23	1692.3	1700.23	1722.48	1713.69	1721	1713.92	1713.86	1747.43	1734.6	1698.63	1733.15	1704.86	1698.62	1721.8	1717.88	1743.08	1694.7	1740.21	1708.97	1751.67	1740.59	1704.37	1706.39	1710.74	1725.9	1743.83	1731.52	1739.06	1747.4	1725.48	1748.44	1727.76	1748.94	1700.45	1735.79	1692.29	1730.58	1737.94	1752.51	1691.31	1704.65	1695.98
303.885010	1746.85	1754.28	1728.78	1727.91	1718.46	1736.07	1722.79	1695.65	1699.67	1723.21	1712.1	1720.27	1713.45	1714.9	1749.62	1732.61	1695.16	1731.69	1709.14	1699.96	1724.65	1717.71	1741.52	1692.95	1739.25	1710.13	1747.84	1739.07	1704.57	1705.94	1710.41	1726.72	1743.37	1728.51	1735.05	1746.49	1725.58	1747.49	1730.7	1747.28	1698.02	1736.22	1691.32	1727.33	1737.88	1752.94	1688.56	1702.02	1694.79
304.380005	1745.78	1751.58	1725.8	1725.21	1716.35	1737.8	1722.58	1693.53	1701.86	1720.94	1712.85	1720.53	1712.21	1714.61	1751.01	1730.1	1697.2	1732.14	1707.83	1699.22	1723.1	1717.02	1740.02	1693.02	1740.13	1710.23	1746.27	1738.95	1706.55	1707.33	1709.88	1727.12	1740.95	1731.74	1738.08	1743.73	1724.42	1749.77	1731.11	1748.28	1700.97	1737.63	1690.06	1726.66	1738.84	1752.48	1688.74	1704.16	1695.87
304.875000	1747.47	1751.85	1726.83	1728.28	1715.88	1736.55	1721.39	1696.44	1698.81	1722.12	1710.65	1717.47	1713.98	1710.09	1746.89	1730.14	1696.57	1729.68	1705.4	1697.93	1722.07	1716.29	1742.41	1694.13	1738.76	1708.47	1747.24	1739.45	1705.69	1704.58	1710.66	1727.41	1740.79	1730.6	1736.96	1740.95	1725.96	1747.18	1730.79	1749.96	1699.46	1736.06	1691.11	1725.67	1741.57	1752.29	1689.35	1703.16	1695.81
305.369995	1745.57	1750	1724.11	1727.5	1717.04	1737.72	1720.85	1697.75	1701.57	1720.35	1711.37	1718.57	1712.88	1714.12	1751.02	1732.68	1694.53	1729.71	1707.26	1700.52	1719.45	1717.83	1743.22	1695.19	1739.19	1711.17	1749.01	1739.11	1705.66	1704.9	1708.52	1728.55	1740.2	1728.23	1738.12	1744.13	1726	1749.9	1730.17	1747.04	1701.29	1734.53	1691.77	1727.1	1738.9	1754.32	1690.28	1706.22	1695.92
305.864990	1747.96	1748.95	1722.72	1726.62	1716.67	1735.33	1721.5	1696.46	1699.98	1721.81	1713.36	1718.79	1713.41	1713.33	1748.24	1732.72	1695.66	1731.3	1707.58	1696.11	1722.52	1715.54	1741.52	1694.03	1736.34	1708.5	1743.18	1737.05	1702.8	1705.08	1710.67	1724.11	1741.74	1729.03	1736.07	1741.61	1723.26	1747.48	1729.43	1748.37	1699.54	1736.3	1689	1726.46	1737.31	1752.36	1688.65	1701.91	1694.87
306.360992	1744.98	1750.06	1725.43	1726.31	1716.79	1733.73	1722.06	1695.21	1700.96	1723.43	1710.78	1718.73	1712.68	1713.05	1746.86	1729.22	1696.44	1732.23	1705.7	1698.66	1722.14	1718.32	1741.76	1695.33	1738.86	1710.91	1748.44	1740.09	1704.35	1704.67	1708.58	1727.92	1739.06	1729.92	1736.86	1743.45	1727.13	1746.64	1732.5	1747.81	1701.34	1735.09	1690.98	1726.77	1741.92	1751.36	1689.9	1703.09	1693.19
306.855988	1746.83	1751.09	1725.24	1725.91	1712.97	1731.89	1722.86	1695.27	1700.41	1718.25	1711.82	1721.21	1711.34	1713.59	1749.2	1731.44	1695.39	1730.43	1707.34	1699.16	1721.77	1718.58	1741.38	1693.5	1739.42	1709.88	1748.49	1738.79	1705.71	1704.34	1711.18	1728.01	1740.97	1731.67	1736.18	1743.77	1723.09	1746.28	1730.56	1747.12	1700.67	1735.58	1690.51	1725.73	1740.55	1751.19	1687.89	1702.86	1692.52
307.351013	1746.29	1748.95	1725.89	1726.35	1718.62	1735.93	1724.19	1695.81	1701.67	1722.33	1712.89	1721.08	1711.54	1715.62	1749.35	1731.78	1693.77	1732.94	1705.89	1697.93	1719.96	1719.55	1741.58	1693.14	1737.14	1710.8	1745.83	1737.49	1703.73	1706.91	1709.14	1726.5	1742.97	1731.21	1736.67	1745.19	1722.66	1747.9	1729.21	1745.82	1701.18	1735.13	1691.57	1727.33	1737.69	1751.38	1690.05	1702.22	1695.58
307.846008	1745.33	1753.17	1724.65	1726.5	1716.24	1734.15	1718.29	1695.04	1701.84	1721.45	1712.1	1718.52	1714.07	1711.35	1747.58	1729.55	1695.57	1732.27	1707.53	1697.55	1720.13	1715	1742.59	1693.16	1736.49	1709.47	1748.49	1735.48	1704.13	1706.23	1711.29	1725	1737.62	1731.2	1735.28	1744.72	1724.72	1746.2	1730.21	1747.13	1699.91	1737.91	1692.51	1727.21	1739.67	1752.9	1689.43	1701.88	1694.71
308.341003	1747.37	1752.17	1724.54	1726.32	1716.84	1734.59	1720.6	1697.68	1700.09	1722.95	1711.08	1718.56	1712.08	1713.74	1748.92	1730.2	1694.3	1731.82	1704.97	1697.2	1721.1	1719.64	1741.16	1693.54	1737.65	1710.86	1746.66	1737	1704.58	1705.83	1708.76	1727.77	1739.82	1728.69	1735.86	1743.26	1722.9	1748.55	1731.35	1745.13	1701.74	1735.76	1692.13	1727.06	1738.69	1752.1	1689.18	1703.74	1694.94
308.837006	1744.16	1750.53	1725.37	1725.88	1716.84	1736.38	1721.82	1695.56	1699.85	1721.3	1711.09	1716.34	1711.01	1716.24	1749.12	1731.22	1694.87	1730.83	1708.57	1698.48	1720.54	1717.86	1742.26	1694.08	1735.22	1707.34	1744.53	1736.23	1704.04	1704.3	1710.32	1725.03	1742.12	1730.18	1736.96	1741.23	1726.35	1747.8	1728.7	1746.26	1699.12	1736.37	1692.64	1728.67	1740.74	1752.49	1686.97	1702.39	1694.17
309.332001	1745.38	1749.83	1725.07	1724.96	1715.58	1735.11	1719.24	1697.41	1699.67	1723.05	1711.95	1719.81	1713.24	1713.62	1748.96	1730.35	1695.62	1733.84	1706.86	1698.7	1720.71	1715.98	1741.5	1695.06	1740.07	1709.07	1746.71	1736.49	1704.96	1704.89	1709.16	1727.16	1741.35	1728.89	1737.32	1742.15	1723.96	1746.7	1729.02	1747.11	1698.54	1735.53	1691.28	1726.76	1741.74	1752.83	1689.51	1704.64	1695.7
309.826996	1746.69	1749.86	1723.08	1724.02	1717.37	1733.15	1720.6	1696.37	1700.81	1720.69	1711.9	1718.36	1710.22	1711.96	1746.45	1730.56	1693.58	1731.33	1705.54	1697.63	1719.03	1715.5	1739.5	1693.19	1735.19	1708.89	1748.46	1737.74	1703.48	1705.04	1708.45	1724.39	1742	1727.31	1735.41	1742.86	1723.04	1747.04	1729.02	1744.76	1698.57	1734.39	1691.5	1725.59	1739.43	1750.71	1689.25	1702.99	1695.65
310.321991	1743.01	1753.01	1724.07	1726.95	1716.74	1734.59	1720.46	1694.65	1699.46	1719.91	1711.14	1717.44	1712.2	1713.13	1747.18	1726.34	1696.39	1731.6	1703.83	1698.32	1719.14	1717.58	1737.61	1691.84	1735.2	1705.19	1748.1	1736.01	1704.37	1703.5	1709.12	1725.93	1740.02	1728.6	1733.34	1740.57	1723.39	1746.31	1728.06	1744.05	1698.08	1735.82	1691.14	1726.88	1738.16	1751.29	1687.04	1704.27	1695.14
310.816986	1746.66	1748.49	1723.33	1724.17	1714.79	1733.74	1720.07	1693.94	1700.48	1721.35	1708.89	1718.75	1711.51	1712.5	1747.47	1726.9	1695.47	1730.82	1707.62	1700.33	1719.73	1715.89	1741.06	1693.49	1736.68	1709.76	1743.9	1738.02	1700.76	1704.63	1708.11	1723.6	1740.23	1727.87	1736.33	1744.61	1725.84	1744.31	1727.88	1746.24	1698.45	1735.49	1689.03	1726.36	1737.73	1752.96	1689.7	1704.77	1693.37
311.312988	1744.76	1751.05	1723.98	1725.56	1714.16	1734.22	1720.89	1695.03	1700.01	1719.53	1710.6	1717.94	1712.15	1713.84	1745.92	1726.72	1694.31	1729.72	1706.74	1698.05	1722.4	1718.18	1742.69	1696.56	1734.7	1709.27	1746.71	1736.81	1703.1	1705.25	1711.17	1725.9	1740.46	1728.43	1737.51	1742.92	1722.94	1744.95	1730.5	1745.18	1698.08	1733.69	1690.86	1723.23	1736.99	1749.64	1688.74	1703.09	1693.73
311.808014	1742.26	1748.96	1724.32	1723.63	1716.58	1730.76	1721.96	1691.09	1698.78	1717.04	1712.71	1717.59	1709.38	1710.61	1749.11	1730.46	1694.73	1730.99	1705.99	1699.75	1720.39	1715.81	1741.77	1692.62	1739.03	1708.12	1747.71	1737.98	1701.61	1705.16	1710.45	1725.45	1740.49	1728.26	1736.34	1741.81	1722.64	1747.12	1730.59	1746.73	1700.4	1734.39	1692.22	1724.27	1740.97	1751.81	1687.82	1703.96	1695.28
312.303009	1754.03	1756.41	1728.96	1731.95	1719.1	1745.86	1727.41	1696.51	1703.82	1730.88	1717.88	1726.4	1716.99	1720.52	1768.34	1740.95	1698.44	1755.19	1710.93	1700.13	1726.15	1723.78	1753.46	1694.41	1749.47	1718.17	1763.44	1751.41	1708.61	1706.56	1710.31	1734.1	1745.87	1738.16	1747.44	1763.74	1728.4	1759.53	1738.48	1757.94	1700.77	1745.1	1690.86	1733.85	1749.43	1768.38	1688.82	1705.48	1696.28
312.798004	1775.07	1781.01	1753.8	1758.28	1744.59	1772.03	1750.39	1717.63	1726.37	1758.61	1742.42	1752.98	1747.37	1750.71	1806.72	1770.52	1719.6	1775.01	1730.35	1718.07	1757.6	1756.68	1780.08	1714.6	1774.3	1738.55	1791.18	1778.94	1739.26	1729.15	1732.3	1758.58	1781.07	1770.76	1773.84	1808.64	1755.06	1795.05	1769.97	1796.4	1723.77	1770.26	1702.69	1762.09	1774.3	1802.74	1704.16	1728.07	1713.83
313.292999	1804.1	1808.92	1779.72	1781.05	1768.52	1796.28	1774.93	1737.08	1744.68	1785.54	1773.39	1777.86	1770.04	1772.14	1836.45	1793.05	1737.43	1796.05	1750.76	1737.9	1777.7	1785.97	1803.62	1729.16	1795.58	1757.95	1813.52	1802.13	1762.82	1748.58	1755.08	1783.5	1806.76	1792.48	1799.2	1829.92	1781.89	1826.97	1791.3	1825	1747.39	1794.12	1722.02	1783.9	1793.93	1826.13	1721.1	1750.9	1733.41
313.789001	1826.82	1828.2	1803.43	1800.11	1783.25	1816.11	1790.47	1747.13	1760.35	1805.69	1792.41	1791.91	1789.15	1786.75	1861	1813.42	1747.49	1813.63	1764.09	1746.27	1789.96	1808.98	1821.04	1743.69	1820.5	1770.02	1832.31	1816.45	1775.74	1765.04	1771.65	1800.36	1822.88	1807.94	1821.46	1845.83	1797.67	1849.83	1805.64	1850.85	1759.45	1810.12	1734.36	1802.27	1811.95	1850.26	1733.6	1767.55	1751.59
314.283997	1842.6	1846.92	1820.85	1814.82	1800.52	1829.21	1805.69	1762.09	1770.4	1820.55	1813.32	1808.58	1804.71	1798.43	1875.23	1825.95	1760.14	1828.17	1778.15	1756.84	1803.22	1825.13	1842.73	1752.18	1834.8	1787.81	1847.63	1833.66	1794.92	1780.44	1784.47	1817.63	1835.61	1819.94	1839.27	1863.07	1815.99	1874.72	1820.57	1872.51	1777.64	1823.24	1747.65	1821.02	1829.14	1868.36	1743	1785.47	1766.52
314.778992	1865.53	1866.49	1837.09	1827.52	1816.3	1850.98	1823.68	1773.13	1782.73	1842.31	1830.89	1826.62	1819	1813.71	1893.1	1846.03	1774.66	1841.69	1793.71	1768.48	1813.69	1842.54	1857.7	1762.04	1853.77	1800.08	1863.66	1849.43	1812.69	1793.12	1801.72	1828.26	1853.13	1831.58	1853.43	1877.82	1830.85	1896.04	1837.83	1893.64	1787.04	1839.73	1752.61	1835.05	1840.86	1886.6	1751.66	1800.91	1776.41
315.273987	1884.23	1882.18	1854.06	1842.75	1829.91	1863.35	1839.39	1787.09	1793.87	1855.14	1846.74	1837.38	1835.82	1825.95	1910.38	1854.27	1782.96	1856.51	1800.76	1779.91	1825.47	1860.1	1874.28	1772.81	1868.47	1815.25	1878.82	1863.93	1823.24	1807.78	1818.27	1846.27	1871.36	1846.7	1870.82	1894.95	1848.67	1914.63	1847.3	1913.48	1799.18	1855.73	1760.64	1847.28	1856.31	1900.75	1758.04	1813.59	1790.23
315.769989	1896.14	1897.22	1865.78	1857.43	1841.16	1874.36	1854.22	1795.99	1804.33	1869.01	1862.26	1852.8	1848.63	1835.5	1927.67	1870.99	1793.56	1869.15	1811.94	1789.91	1835	1876.02	1889.9	1780.3	1882.26	1824.78	1893.85	1876.67	1832.69	1819.45	1826.64	1857.63	1887.64	1856.21	1883.6	1909.54	1856.03	1931.2	1859.94	1925.99	1807.74	1870.17	1771.28	1859.78	1865.24	1917.38	1768.81	1827.33	1799.03
316.265015	1916.28	1912.44	1877.16	1869.27	1852.89	1887.3	1864.77	1806.77	1816.75	1886.63	1876.61	1867.19	1860.17	1848.02	1942.54	1883.97	1808.42	1882.8	1826.5	1799.45	1847.47	1886.24	1906.08	1787.59	1897.58	1837.75	1908.62	1892.07	1849.67	1831.7	1838.14	1870.37	1897.95	1870.88	1898.24	1923.26	1870.2	1948.58	1873.97	1942	1819.1	1883.26	1777.11	1874.46	1878.76	1929.53	1776.5	1837.31	1812.66
316.760010	1929.4	1928.93	1893.81	1879.46	1867.45	1903.64	1875.79	1813.89	1826.84	1898.23	1889.79	1874.9	1874	1859.75	1962.24	1894.6	1814.93	1895.94	1834.8	1804.96	1859.99	1898.98	1917.28	1795.3	1904.48	1844.45	1920.24	1901.94	1862.4	1839.85	1851.95	1883.41	1918.26	1886.13	1910.43	1933.75	1883.83	1964.95	1884.22	1960.46	1825.47	1895.26	1783.41	1888.03	1890.94	1944.82	1783.95	1855.85	1820.03
317.255005	1949.19	1943.91	1904.37	1893.16	1883.23	1915.65	1890.77	1824.23	1839.37	1911.67	1902.15	1890.19	1888.08	1872.88	1979.22	1909.17	1825.48	1904.21	1846.37	1816.92	1871.6	1914.86	1933.38	1804.12	1920.71	1858.89	1933.62	1916.63	1877.54	1852.35	1862.32	1894.63	1937.26	1900.89	1924.82	1958.55	1891.57	1982.01	1896.23	1974.94	1839.03	1904.3	1792.04	1899.22	1904.14	1962.83	1794.31	1867.67	1828.9
317.750000	1956.17	1956.28	1922.54	1908.81	1892.81	1928.45	1895.14	1833.45	1849.97	1919.13	1911.99	1897.88	1899.34	1880.41	1993.46	1918.13	1832.09	1916.91	1855.11	1822.2	1884.18	1926.95	1939.81	1808.26	1932.11	1861.55	1942.83	1923.53	1885.91	1860.7	1872.95	1903.71	1947.11	1908.21	1935.59	1971.79	1906.32	1995.6	1903.21	1988.99	1846.97	1917.02	1798.41	1904.93	1907.91	1970.99	1798.42	1877.26	1840.01
318.246002	1969.35	1972.48	1926.69	1914.91	1895.38	1942.92	1907.03	1840.81	1859.62	1932.55	1918.99	1906.23	1910.01	1892.48	2006.14	1930.17	1844.38	1924.1	1859.57	1831.28	1892.78	1937.68	1958.76	1820.8	1949.97	1875.16	1959.22	1934.79	1899.27	1868.55	1882.44	1908.69	1965.74	1920.96	1939.2	1985.22	1912.65	2004.46	1917.86	1994.35	1854.23	1931.13	1806.32	1920.82	1918.4	1988.37	1806.91	1888.82	1842.99
318.740997	1983.17	1981.15	1934.52	1930.44	1911.5	1955.09	1923.92	1845.75	1867.58	1935.9	1933.34	1922.27	1925.28	1905.26	2026.75	1941.33	1851.56	1940.2	1867.69	1839.94	1899.23	1953.06	1970.86	1821.61	1958.81	1885.36	1969.14	1951.25	1916.29	1876.97	1890.79	1922.04	1980.35	1936.46	1951	2001.29	1925.69	2026.25	1930.38	2010.4	1865.65	1942.52	1812.48	1928.75	1927.48	2007.11	1814.99	1901.24	1849.96
319.235992	1997.5	1994.73	1945.01	1938.84	1916.33	1964.78	1928.13	1853.94	1878.54	1945.39	1937.71	1933.51	1930.41	1918.08	2037.29	1954.39	1858.43	1948.35	1878.56	1849.6	1911.12	1956.44	1980.46	1830.75	1964.67	1893.14	1975.28	1958.13	1922.63	1879.83	1896	1926.3	1990.43	1942.91	1962.96	2016.21	1931.21	2032.19	1939.21	2016.88	1876.74	1950.17	1818.52	1938.65	1933.94	2013.5	1819.13	1913.14	1857.46
319.730988	2010.3	2011.95	1956.14	1951.68	1931.68	1977.59	1943.77	1862.13	1889.16	1957.72	1952.28	1941.56	1944.87	1930	2059.77	1963.86	1865.89	1958.44	1887.88	1857.43	1926.29	1970.28	1993.37	1838.98	1976.88	1903.27	1997.15	1970.79	1931.91	1897.06	1907.49	1941.22	2012.13	1956.44	1973.71	2036.57	1942.23	2049.35	1951.35	2028.79	1883.57	1962.69	1820.95	1953.63	1944.4	2029.02	1824.22	1915.52	1868.57
320.226013	2018.54	2015.04	1964.41	1961.61	1942.77	1991.45	1953.7	1871.31	1896.63	1966.47	1954.57	1950.43	1953.9	1934.32	2073.01	1976.84	1875.58	1968.09	1893.97	1862.89	1937.5	1979.79	2005.84	1846.08	1986.05	1911.26	2003.25	1982.34	1943.86	1897.77	1913.15	1952.92	2027.21	1973.05	1980.63	2055.55	1950.06	2056.42	1964.11	2036.65	1897.4	1977.21	1828.04	1958.9	1951.88	2043.7	1829.88	1926.41	1869.87
320.721985	2033.63	2032.47	1973.33	1972.6	1954.63	2005.21	1968.44	1880.2	1909.73	1977	1963.93	1959.77	1969.26	1954.44	2087.31	1990.4	1885.44	1980.38	1904.8	1877.93	1952.53	1993.68	2013.05	1854.99	1997.44	1926.46	2011.92	1994.42	1959.43	1908.48	1927.19	1962.13	2045.98	1985.22	1987.56	2070.87	1957.2	2068.84	1986.4	2047.14	1910.03	1984.39	1838.77	1971.63	1959.89	2058.02	1837.07	1933.87	1878.14
321.217010	2041.67	2038.49	1978.71	1983.66	1962.13	2014.41	1975.38	1887.35	1917.37	1985.56	1966.91	1965.88	1977.34	1957.63	2095.81	1995.82	1885.14	1988.62	1911.45	1883.97	1962.21	1997.59	2028.72	1858.17	2009.81	1930.73	2018.75	1993.74	1958.17	1915.93	1937.3	1971.54	2056.68	1996.43	1997.7	2081.93	1964.5	2072.78	1991.89	2056.43	1917.03	1994.11	1845.76	1976.3	1969.8	2067.62	1840.37	1939.38	1884.31
321.712006	2045.11	2039.45	1985.23	1985.7	1969.53	2020.06	1979.91	1889.22	1918.48	1983.61	1973.12	1970.52	1980.67	1964.08	2106.03	2004.37	1890.04	1990.27	1917.76	1890.32	1964.98	2004.97	2034.27	1864.03	2008.29	1930.5	2027.05	2006.76	1962.35	1920.07	1940.43	1977.14	2066.26	2000.2	2001.65	2090.88	1970.04	2080.33	1996.37	2060.23	1918.67	1997.51	1849.14	1980.26	1972.32	2070	1842.07	1944.56	1888.79
322.207001	2056.02	2053.99	1989.4	1994.32	1973.69	2029.99	1985.22	1896.84	1926.96	1991.7	1977.97	1979.35	1983.37	1971.05	2116.83	2011.13	1897.36	1998.24	1924	1891.03	1971.15	2008.98	2040.13	1865.95	2018.4	1940.26	2029.6	2018.9	1972.65	1923.17	1940.95	1979.44	2076.37	2009.93	2012.16	2102.28	1974.07	2086.06	2004.46	2068.79	1929.25	2011.51	1855.25	1993.57	1980.49	2079.47	1850.11	1951.79	1891.34
322.701996	2066.94	2059.84	1999.7	1998.79	1981.27	2037.87	1993.71	1897.72	1934.86	1996.42	1989.31	1989.77	1997.11	1979.29	2122.04	2020.92	1900.59	2002.95	1926.46	1900.17	1980.27	2020.77	2046.85	1873.73	2026.93	1946.22	2036.35	2021.24	1976.39	1929.89	1948.16	1987.19	2090.32	2019.15	2007.84	2110.29	1982.2	2093.4	2012.4	2076.19	1929.52	2016.8	1856.93	1994.59	1985.36	2087.05	1850.16	1956.46	1895.03
323.197998	2071.71	2072.93	2004.85	2012.13	1990.58	2047.11	2000.07	1908.07	1943.87	2004.59	1994.13	1993.04	2004.92	1992.37	2132.47	2029.39	1907.53	2013.46	1933.9	1910.03	1991.92	2026.82	2060.33	1882.33	2030.47	1953.45	2047.37	2030.98	1991.3	1931.06	1954.2	1997.84	2104.53	2032.63	2023.93	2123.54	1984.71	2100.98	2021.66	2083.37	1935.87	2030.55	1860.98	2009.22	1992.82	2092.43	1856.79	1961.71	1899.57
323.692993	2082.92	2078.86	2009.12	2018.36	1991.88	2054.5	2009.74	1910.52	1950.65	2010.1	1996.32	1999.91	2019.22	1998.72	2138.85	2040.43	1913.39	2017.76	1936	1913.23	2000.45	2035.8	2066.96	1880.36	2038.63	1961.5	2051.04	2032.16	1991.2	1935.72	1960.29	2003.89	2119.55	2040.44	2026.29	2132.98	1988.97	2111.18	2033.76	2084.14	1946.14	2037.37	1868.14	2014.11	1998.98	2106.45	1858.08	1967.88	1902.42
324.187988	2089.68	2082.08	2015.13	2024.55	2002.11	2054.26	2019.53	1915.81	1954.8	2016.04	2001.23	2005.38	2013.41	2003.54	2149.72	2039.89	1916.98	2024.78	1945.43	1920.98	2005.66	2036.5	2076.11	1888.62	2044.21	1965.34	2055.76	2041.3	2000.43	1942.31	1961.39	2004.27	2123.7	2043.99	2029.86	2138.56	1994.85	2118	2040.14	2090.26	1952.32	2040.39	1869.32	2018.36	1996.19	2108.4	1860.48	1967.72	1909.19
324.683014	2100.39	2092.44	2020.08	2031.67	2006.43	2067.28	2018.1	1919.37	1962.59	2022.98	2008.38	2009.56	2025.76	2013.52	2157.17	2054.51	1925.75	2031.48	1951.52	1928.33	2014.52	2045.49	2084.31	1890.46	2050.88	1972.44	2066.27	2045.59	2010.36	1948.3	1970.53	2017.92	2139.62	2055.5	2041.04	2155.57	2001.09	2128.98	2052.83	2097.22	1956.79	2052.14	1877.78	2024.68	2007.44	2120.38	1865.14	1976.69	1913.24
325.178986	2105.61	2096.79	2028.84	2038.41	2018.36	2076.03	2025.79	1925.28	1972.52	2026.26	2011.93	2023.07	2034.82	2018.47	2165.77	2059.97	1927.43	2033.05	1955.13	1931.35	2021.83	2048.62	2088.86	1897.67	2053.78	1979.3	2068.92	2052.96	2018.16	1952.46	1974.44	2019.56	2147.25	2065.89	2045.13	2162.06	2005.25	2130.12	2058.5	2107.3	1959.45	2055.4	1879.15	2032.51	2009.72	2124.61	1869.64	1978.23	1918.08
325.674011	2111.43	2104.88	2029.88	2041.17	2019.11	2081.91	2035.22	1929.65	1976.14	2033.19	2018.76	2024.96	2035.61	2031.72	2170.33	2066.61	1933.59	2037.85	1960.73	1939.18	2032.62	2063.38	2095.56	1903.18	2060.74	1982.64	2074.72	2054.66	2022.11	1959.83	1982.47	2025.85	2161.2	2075.97	2046.54	2175.7	2013.06	2131.5	2067.07	2109.43	1965.17	2063.5	1885.56	2036.64	2013.18	2129.86	1874.9	1986.65	1921.87
326.169006	2118.74	2112.46	2033.7	2053.08	2028.82	2083.22	2035.71	1933.49	1981.37	2034.19	2019.02	2026.06	2047.02	2024.48	2171.91	2069.92	1935.88	2044.6	1959.55	1941.36	2036.51	2060.81	2100.83	1903.27	2065.05	1982.21	2081.26	2056.9	2018.13	1959.29	1985.69	2029.16	2163.56	2076.32	2050.18	2177.96	2013.33	2138.84	2063.35	2116.89	1970.23	2065.45	1884.93	2042.78	2020.61	2136.9	1875.07	1986.9	1926.02
326.664001	2118.45	2119.73	2038.24	2056.87	2033.81	2092.15	2048.21	1935.17	1982.26	2042.36	2025.67	2034.18	2050.29	2035.31	2182.47	2072.06	1938.61	2049.45	1972.34	1949.73	2046.3	2069.87	2106.06	1906.79	2071.37	1992.37	2090.6	2074.1	2031.51	1962.64	1985.23	2039.46	2176.45	2087.65	2057.88	2189.2	2015.69	2143.99	2079.94	2116.05	1973.01	2072.21	1889.97	2046.17	2024.53	2146.59	1880.76	1984.96	1925.85
327.158997	2123.28	2118.18	2044.2	2056.9	2029.35	2094.28	2047.21	1935.89	1987.77	2044.21	2026.9	2038.51	2059.13	2041.12	2182.85	2074.96	1946.73	2055.43	1971.44	1950.19	2046.25	2070	2108.14	1911.76	2067.95	1996.11	2091.43	2076.33	2034.63	1966.28	1992.76	2043.21	2186.02	2095.99	2062.63	2192.88	2020.75	2150.36	2087.69	2123.28	1976.7	2079.32	1893.26	2049.15	2030.71	2148.4	1880.73	1993.87	1926.7
327.654999	2130.75	2126.69	2042.91	2064.43	2040.11	2099.01	2052.39	1942.99	1994.19	2046.01	2030.21	2044.2	2060.71	2044.01	2188.63	2083.39	1946.81	2059.41	1978.33	1957.9	2051.71	2071.2	2115.15	1917.31	2075.64	1999.43	2094.8	2077.14	2038.41	1973.33	1995.17	2043.95	2186.37	2097.4	2064.58	2198.22	2026.28	2157.84	2090.1	2131.99	1978.28	2088.19	1894.72	2052.84	2029.77	2153.04	1883.35	1998.33	1934.62
328.149994	2135.44	2133.85	2050.65	2065.96	2043.34	2113.03	2057.82	1945.64	2001.08	2047.4	2032.87	2045.62	2062.58	2049.77	2197.82	2093.12	1949.4	2059.73	1980.39	1958.07	2063.46	2083.39	2119.59	1917.72	2076.05	2000.24	2098.05	2082.17	2038.44	1975.81	1999.45	2052.72	2192.35	2104.92	2066.5	2204.15	2027.56	2157.97	2099.41	2127.8	1983.45	2089.32	1893.89	2058.31	2033.6	2160.8	1882.72	1994.61	1933.28
328.644989	2143.45	2132.81	2054.53	2072.87	2045.47	2114.26	2062.6	1947.95	2002.79	2057	2037.96	2049.41	2072.16	2053.26	2198.16	2093.35	1954.82	2063.17	1978.74	1962.98	2066.46	2082.41	2122.71	1917.76	2084.76	2006.8	2107.13	2090.68	2042.36	1975.07	2002.38	2053.57	2205.05	2107.07	2071.84	2211.67	2026.76	2163.82	2100.06	2140.97	1988	2091.79	1900.65	2064.13	2039.18	2163.95	1888.63	1997.79	1936.16
329.140015	2144.7	2147.71	2056.62	2076.7	2053.33	2122.75	2072.17	1953.87	2009.98	2052.91	2040.1	2052.69	2073.28	2057.42	2208.35	2102.08	1954.07	2077.99	1986.34	1970.34	2068.55	2086.68	2130.72	1921.49	2085.11	2009.82	2106.31	2092.62	2049.81	1978.74	2009.32	2059.31	2212.81	2113.76	2075.04	2216.47	2034.09	2165.98	2105.81	2143.33	1986.63	2097.46	1904.57	2068.76	2039.23	2166.53	1889.28	2003.46	1936.86
329.635010	2149.23	2146.62	2063.39	2079.3	2058.85	2119.78	2070.67	1954.03	2014.38	2065.97	2046.75	2058.19	2079.48	2057.28	2208.52	2104.38	1954.75	2071.62	1984.84	1973.7	2073.85	2092.68	2130.65	1923.04	2094.68	2013.08	2112.88	2096.06	2050.67	1985.09	2008.23	2060.19	2217.22	2120.79	2078.29	2220.25	2030.43	2167.65	2108.88	2144.62	1990.91	2100.9	1907.15	2070.85	2043.6	2170.29	1892.76	2002.88	1939.21
330.131012	2151.45	2151.76	2065.29	2084.96	2058.77	2128.85	2077.79	1955.44	2021.13	2064.98	2044	2059.51	2082.37	2070.54	2214.37	2110.25	1964.36	2073.06	1993.36	1979.41	2078	2098.24	2136.04	1929.22	2088.63	2015.89	2115.41	2098.64	2056.02	1984.92	2010.75	2065.21	2230.81	2128.93	2083.33	2228.54	2038.11	2176.07	2113.93	2143.3	1994.79	2106.18	1906.76	2081.39	2047.25	2175.25	1894.4	2006.74	1940.47
330.626007	2156	2153.24	2071.8	2088.59	2064.36	2133.59	2083.39	1964.64	2026.07	2069.14	2049.37	2067.74	2091.05	2073.98	2218.99	2115.72	1966.57	2081.05	1998.67	1977.86	2090.94	2101.73	2139.54	1928.02	2102.07	2022.06	2121.92	2104.93	2056.53	1988.56	2016.74	2071.12	2238.92	2130.3	2084.7	2237.57	2043.25	2177.54	2122.38	2153.47	2000.71	2112.91	1908.16	2077	2051.7	2187.37	1897.33	2005.44	1942.55
331.121002	2165.21	2160.09	2076.71	2093.13	2067.79	2137.91	2081.01	1964.76	2031.73	2072.25	2053.38	2064.2	2097.45	2076.46	2228.06	2118.77	1969.46	2081.8	1994.07	1987.47	2092.2	2109.6	2147.71	1933.11	2100.36	2027.44	2124.47	2108.68	2061.23	1991.5	2021.21	2073.08	2243.58	2136.81	2090.57	2243.39	2043.37	2183.42	2127.56	2155.88	2000.2	2115.38	1913.99	2082.62	2055.97	2186.81	1897.64	2013.03	1946.86
331.615997	2164.44	2166.86	2074.78	2094.12	2069.38	2141.23	2085.01	1966.03	2031.17	2068.66	2054.67	2068.13	2099.25	2073.7	2225.38	2124.5	1975.74	2084.67	2000.04	1987.19	2092.17	2110.37	2143.09	1938.88	2103.9	2025.23	2125.31	2112.72	2062.51	1991.54	2024.38	2075.76	2247.35	2140.66	2087.7	2243.64	2047.32	2187.29	2128.46	2160.3	2005.24	2117.71	1909.3	2087.02	2058.87	2194.76	1901.45	2013.39	1943.27
332.110992	2170.55	2164.44	2077.33	2101.3	2073.73	2146.16	2089.13	1969.43	2034.38	2078.07	2053.32	2072.73	2102.79	2085.54	2227.96	2123.43	1969.21	2089.01	2001.98	1991.55	2093.51	2114.77	2148.16	1937.07	2110.76	2027.28	2124.85	2117.6	2066.38	1989.61	2025.35	2079.95	2249.71	2140.78	2095.47	2247.69	2048.98	2184.62	2134.2	2161.79	2003.67	2121.95	1912.37	2093.53	2059.7	2198.95	1902.04	2014.01	1950.3
332.606995	2172.25	2174.38	2081.58	2101.98	2077.33	2150.46	2099.82	1967.19	2036.36	2073.23	2058.21	2072.56	2107.62	2084.51	2232.02	2128.33	1969.53	2089.21	2001.38	1993.31	2102.32	2114.25	2153.19	1939.84	2106.72	2036.29	2132.32	2123.72	2068.27	1995.77	2028.69	2083.98	2252.19	2148.98	2096.59	2249.71	2047.81	2188.2	2131.36	2161.98	2004.34	2126	1918.27	2089.48	2062.28	2198.03	1906.07	2012.26	1953.22
333.101990	2177.55	2172.15	2083.01	2106.25	2073.65	2151.02	2098.79	1976.37	2038.31	2080.96	2061.7	2080.81	2109.05	2086.39	2237.89	2129.18	1974.36	2094.46	2009.65	1994.2	2103.79	2114.16	2155.53	1938.97	2114.15	2034.31	2135.04	2123.65	2069.69	2002.22	2023.3	2084.48	2252.98	2150.65	2097.84	2257.6	2052.48	2194.12	2140.81	2161.77	2008.52	2123.42	1916.07	2090.78	2060.47	2201.92	1905.04	2015.31	1950.74
333.596985	2172.69	2177.42	2084.33	2107.29	2080.3	2153.71	2094.07	1971.11	2039.61	2075.62	2061.1	2078.05	2109.98	2091.95	2238.37	2132.37	1973.53	2093.86	2008.2	1995.11	2106.88	2119.56	2153.65	1935.84	2115.32	2036.98	2130.31	2127.79	2073.54	1998.46	2028.03	2085.53	2258.22	2147.12	2100.53	2255.53	2051.2	2196.25	2138.01	2163	2003.95	2124.06	1916.96	2095.94	2065.85	2196.11	1906.74	2018.47	1952.72
334.092010	2179.51	2176.34	2082.02	2110.02	2081.73	2152.77	2104.1	1971.51	2039.47	2076.37	2061.73	2079.97	2112.18	2091.06	2241.92	2137.02	1977.68	2095.97	2010.04	1999.6	2106.93	2119.36	2151.89	1943.45	2118.11	2033.33	2135.39	2130.81	2075.17	2002	2033.75	2088.67	2259.05	2153.94	2100.04	2257.21	2055.2	2200.11	2144.82	2166.33	2004.74	2132.31	1920.29	2099.68	2071.95	2205.63	1907.18	2023.11	1953.47
334.587006	2178.87	2178.75	2084.44	2109.25	2084.09	2152.73	2101.24	1974.6	2041.4	2081.31	2061.64	2082.62	2114.35	2096.88	2243.98	2144.73	1975.82	2098.44	2015.19	1998.11	2104.42	2122.44	2162.87	1940.76	2118.94	2037.12	2135.3	2126.81	2075.3	2006.27	2031.93	2094.52	2262.02	2150.99	2102.94	2261.96	2057.52	2201.51	2144.44	2168.18	2009.57	2133.09	1920.83	2099.32	2072.2	2206.28	1910.34	2020.54	1957.98
335.083008	2187.08	2185.72	2089.34	2110.6	2084.48	2161.26	2099.11	1977.23	2042.19	2085.09	2064.99	2080.73	2117.34	2095.26	2244.79	2140.31	1979.01	2104.85	2010.83	2001.15	2106.63	2117.89	2164.26	1941.3	2118.61	2042.29	2137.57	2130.02	2081.58	2004.25	2032.5	2094.57	2264.53	2153.56	2104.07	2262.13	2059.86	2200.97	2148.21	2173.41	2008.34	2138.16	1922.01	2105.62	2073.99	2213.3	1914.63	2023.23	1956.38
335.578003	2186.68	2187.68	2093.19	2114.34	2087.69	2165.17	2105.25	1976.51	2043.73	2083.91	2068.19	2082.31	2116.43	2098.44	2249.15	2142.11	1981.05	2102.07	2013.1	2006.98	2114.07	2124.44	2164.24	1945.27	2121.98	2042.92	2146.5	2130.46	2074.55	2008.37	2040.32	2096.38	2272.44	2158.74	2110.72	2264.65	2065.49	2207.78	2157.9	2175.32	2014.15	2131.2	1922.67	2108.18	2074.15	2215.05	1913.87	2028.76	1959.38
336.072998	2191.21	2191.03	2090.4	2122.75	2094.66	2165.21	2109.3	1984.65	2050.36	2092.71	2071.97	2089.75	2124.9	2099.43	2251.59	2143.22	1978.02	2106.88	2020.73	2010.07	2116.99	2130.11	2173.39	1949.08	2121.96	2048.46	2146.31	2136.4	2079.39	2008.39	2045.15	2097.9	2279.92	2168.37	2117.08	2270.51	2064.43	2209.03	2157.47	2180.32	2016.33	2139.12	1926.22	2105.15	2080.13	2218.44	1914.51	2028.78	1962.98
336.567993	2191.46	2198.73	2094.78	2121.57	2092.5	2170.33	2115.43	1984.38	2052.6	2089.93	2073.5	2093.42	2125.26	2100.73	2255.41	2152.7	1987.02	2110.22	2022.59	2012.2	2117.57	2132.5	2169.35	1955.19	2132.15	2049.5	2144.82	2139.35	2088.84	2014.25	2043.95	2100.9	2290.46	2166.48	2116.05	2273.58	2065.5	2212.42	2160.74	2187.3	2021.1	2146.25	1925.09	2109.77	2077.18	2226.23	1914.61	2025.36	1963.78
337.062988	2201.46	2198.23	2104.55	2122.58	2100.52	2173.85	2117.27	1984.88	2055.18	2096.5	2076.63	2091.24	2127.21	2108.93	2264.52	2152.91	1985.9	2110.88	2025.27	2010.17	2122.36	2135.32	2172.27	1956.79	2130.07	2049.41	2153.23	2142.08	2086.54	2016.79	2044.12	2100.65	2289.37	2175.25	2125.98	2276.89	2069.13	2216.07	2159.95	2184.93	2023.95	2143.22	1930.72	2112.9	2084.07	2228.46	1918.9	2031.64	1963.95
337.558990	2199.25	2196.14	2102.56	2124.3	2103.11	2178.23	2115.61	1986.4	2057.86	2099.7	2076.97	2094.33	2131.77	2107.83	2265.23	2157.25	1988.59	2120.19	2025.97	2015.89	2125.36	2137.97	2177.81	1955.52	2133.81	2053.47	2155.63	2142.54	2087.92	2017.04	2050.19	2103.71	2291.67	2173.59	2117.55	2282.62	2073.92	2214.86	2169.42	2186.17	2020.53	2145.02	1930.11	2114.92	2084.65	2230.48	1920.43	2035.2	1964.22
338.053986	2206.64	2199.11	2104.57	2128.44	2098.87	2178.92	2124.61	1987.25	2059.76	2098.81	2080.8	2099.71	2130.35	2111.32	2267.48	2159.47	1984.36	2116.34	2024.41	2015.77	2121.1	2140.96	2183.27	1958.44	2133.63	2053.71	2158	2146.32	2086.11	2020.67	2044.54	2106.22	2290.49	2175.11	2121.55	2280.3	2070.17	2216.79	2159.61	2189.07	2020.41	2146.92	1930.22	2115.66	2088.01	2227.57	1918.16	2032.89	1967.19
338.549011	2205.31	2202.55	2105.98	2136.15	2105.31	2182.29	2127.6	1989.06	2063.04	2102.88	2080.82	2102.21	2133.87	2111.05	2270.67	2161.74	1989.89	2117.85	2031.49	2017.56	2135.72	2138.8	2186.22	1960.28	2137.92	2055.4	2160.05	2152.38	2091.56	2017.54	2048.73	2111.05	2294.74	2175.54	2124.13	2288.56	2073.89	2221.71	2165.55	2195.05	2025.1	2152.01	1927.78	2120.54	2087.16	2234.31	1926.4	2034.06	1969.95
339.044006	2208.89	2203.36	2106.74	2134.94	2102.29	2183.11	2123.68	1992.92	2063.64	2103.83	2085.47	2105.21	2132.32	2115.23	2270.81	2163.3	1987.43	2119.17	2025.76	2020.59	2135.98	2143.54	2181.91	1955.86	2135.49	2059.17	2159.41	2152.63	2085.49	2018.55	2049.75	2113.67	2299.16	2180.29	2126.05	2284.79	2077.01	2222.53	2169.32	2199.6	2025.2	2154.64	1935.48	2123.15	2093.81	2237.64	1923.16	2038.43	1970.01
339.540009	2212.58	2213.21	2111.71	2135.49	2108.87	2179.62	2126.03	1991.43	2063.77	2104.56	2087.58	2102.61	2134	2110.71	2271.06	2162.79	1988.48	2119.47	2030.28	2020.54	2128.61	2147.72	2181.3	1954.86	2142.64	2057.08	2161.6	2155.14	2088.78	2017.69	2054.86	2110.04	2301.51	2183.44	2128.2	2294.32	2081.63	2223.7	2172.56	2195.1	2024.41	2158.13	1930.5	2120.13	2091.03	2242.85	1923.33	2036.72	1970.38
340.035004	2213.06	2209	2113.03	2136.15	2111.25	2182.98	2127.1	1992.16	2068.26	2108.14	2085.73	2103.48	2135.34	2115.17	2275.34	2165.18	1992.01	2121.68	2034.84	2024.79	2140.6	2148.43	2185.34	1959.62	2144.65	2058.21	2165.71	2155.14	2086.19	2022.25	2061.31	2117.9	2303.81	2189.11	2129.57	2299.42	2079.54	2225.22	2177.38	2201.07	2029.44	2156.32	1936.53	2126.75	2098.29	2242.63	1923.67	2036.8	1972.29
340.529999	2214.58	2215.1	2114.73	2143.57	2110.96	2188.65	2128.34	1999.84	2071.3	2111.58	2087.96	2113.22	2138.68	2124.81	2282.39	2171.16	1995.39	2120.29	2037.12	2023.82	2139.82	2148.28	2188.51	1960.96	2142.84	2064.26	2165.47	2157.05	2093.52	2021.48	2057.67	2117.03	2311.76	2191.75	2134.48	2294.17	2082.75	2230.9	2183.93	2201.31	2027.78	2160.01	1931.39	2132.36	2097.62	2247.17	1925.15	2045.78	1972.97
341.024994	2221.66	2213.42	2120.22	2143.87	2108.92	2190.56	2128.04	1997.45	2075.63	2113.45	2091.35	2113.03	2144.97	2123.69	2282.83	2172.35	1995.19	2126.43	2042.22	2025.35	2143.34	2150.58	2190.47	1960.54	2145.72	2067.13	2167.13	2158.88	2094.84	2026.61	2062.37	2119.07	2311.43	2191.41	2134.92	2294.24	2079.58	2231.39	2177.26	2202.85	2028.56	2162.33	1935.17	2128.57	2096.09	2244.82	1928.02	2042.64	1975.55
341.519989	2216.16	2223.81	2117.24	2141.82	2113.42	2198.26	2131.09	1996.95	2072.52	2110.65	2094.33	2111.68	2143.52	2120.89	2280.81	2173.12	1992.98	2127.85	2037.48	2024.3	2145.29	2150.36	2188.52	1961.46	2147.84	2064.2	2169.27	2162.69	2096.69	2024.83	2055.51	2119.48	2310.43	2192.16	2135.72	2300.49	2088.5	2230.88	2181.63	2201.89	2029.34	2160.75	1934.99	2127.71	2098.04	2246.9	1924.01	2039.85	1971.86
342.015991	2217.99	2219.71	2113	2139.61	2111.41	2191.79	2134.02	1991.23	2071.59	2113.21	2091.29	2109.13	2137.18	2122.61	2279.25	2170.95	1994.52	2128.93	2035.97	2026.8	2144.41	2151.54	2193.42	1960.84	2145.06	2060.79	2169.26	2160.99	2089.57	2024.55	2053.75	2123.83	2311.37	2192.06	2130.54	2296.64	2081.65	2232.38	2181.89	2205.72	2030.14	2156.78	1936.22	2129.01	2102.45	2251.79	1927.46	2042.87	1974.96
342.510986	2220.57	2219.92	2114.45	2141.5	2112.14	2190.73	2139.64	1987.96	2068.41	2109.67	2088.66	2109.98	2144.13	2124.83	2289.62	2174.19	1996.18	2131.83	2035.48	2026.89	2139.85	2152.94	2192.91	1958.33	2150.34	2062.3	2170.13	2159.84	2099.67	2024.82	2058.61	2122.14	2316.99	2196.9	2136.6	2302.1	2082.11	2236.99	2184.89	2202.71	2026.64	2165.7	1936.12	2127.19	2097.73	2251.41	1928.07	2044.76	1974.23
343.006012	2220.43	2222.21	2116.32	2144.22	2117.82	2194.78	2138.77	1996.62	2071.87	2109.82	2086.61	2104.81	2145.47	2124.96	2290.97	2176.56	1998.52	2130.35	2039.2	2029.93	2145.89	2157.28	2195.44	1965.87	2148.6	2067.77	2173.16	2163.84	2100.32	2022.35	2060.28	2125.1	2314.45	2194.5	2142.17	2306.22	2082.48	2244.49	2187.59	2206.65	2029.56	2168.37	1936.06	2128.33	2101.46	2254.44	1927.81	2044.19	1977.26
343.501007	2225.71	2221.7	2118.25	2149.35	2118.5	2196.11	2136.57	1999.54	2071.92	2112.79	2092.03	2115.49	2142.11	2129.73	2292.65	2176.42	1998.92	2136.39	2037.41	2029.15	2148.41	2158.2	2196.56	1966.37	2157.26	2066.19	2176.75	2167.34	2100.52	2029.49	2059.79	2120	2319.47	2198.2	2139.78	2310.16	2084.94	2241.96	2191.39	2210.26	2033.04	2164.68	1937.32	2136.42	2102.05	2260.47	1929.89	2046.35	1972.91
343.996002	2225.61	2227.34	2120.93	2148.89	2122.21	2203.36	2141.4	2000.48	2076.42	2118.79	2097.34	2113.31	2145.46	2128.17	2292.4	2180.72	1999.88	2136.93	2044.78	2031.08	2144.44	2156.32	2199.7	1967.6	2155.82	2069.97	2180.13	2167.79	2101.91	2030.97	2060.74	2125.55	2321.32	2198.35	2139.39	2309.2	2089.05	2242.81	2190.88	2214.4	2027.99	2169.11	1935.67	2137.51	2107.79	2260.47	1934.13	2042.46	1980.66
344.492004	2232.09	2229.99	2127.3	2152.24	2116.35	2205.41	2145.13	2004.18	2083.44	2116.76	2093.59	2119.14	2151.18	2135.59	2295.64	2180.74	2000.41	2137.45	2043.39	2032.46	2148.69	2159.15	2203.9	1967.87	2157.87	2072.43	2185.39	2175.28	2103.67	2031.41	2066.27	2133.78	2320.07	2203.74	2144.79	2314.2	2090.27	2246.76	2190.48	2215.76	2032.77	2169.5	1936.91	2137.92	2107.86	2263.75	1934.06	2046.72	1983.68
344.987000	2226.47	2234.87	2131.55	2155.71	2123.39	2206.89	2142.82	2001.84	2081.67	2117.61	2095.99	2120	2151.5	2131.56	2292.39	2177.48	2000.63	2138.07	2041.99	2033.71	2152.63	2160.55	2201.71	1964.36	2159.87	2067.11	2182.52	2172.02	2099.37	2031.84	2068.41	2129.29	2324.31	2203.5	2142.02	2310.29	2087.19	2239.62	2193.93	2213.05	2035.98	2177.74	1940.47	2136.31	2114.06	2263.9	1930.19	2046.11	1977.27
345.481995	2232.39	2232.74	2126.49	2155.24	2122.62	2212.13	2150.21	1997.71	2078.46	2120.83	2099.95	2117.69	2149.46	2130.45	2304.97	2187.69	2001.58	2140.89	2044.12	2036.71	2155.38	2160.66	2204.67	1967.12	2160.1	2075.33	2187.33	2173.58	2104.09	2028.4	2068.55	2129.06	2326.88	2209.83	2148.15	2319.69	2088.58	2244.81	2191.71	2214.23	2034.57	2174.74	1938.17	2142.4	2111.86	2268.24	1933.93	2045.28	1980.27
345.976990	2238.91	2230.33	2129.42	2159.69	2122.25	2205.58	2150.49	2008.15	2080.72	2124.83	2097.2	2126.77	2152.09	2135.01	2299.5	2184.73	2001.95	2144.32	2047.4	2035.91	2153.15	2166.11	2207.44	1971.64	2162.72	2074.39	2186.22	2179.79	2106.78	2037.63	2064.8	2130.32	2333.9	2207.34	2145.7	2323.95	2096	2247.9	2196.49	2224.89	2037.08	2176.56	1941.98	2140.68	2115.11	2269.26	1934.76	2051.48	1983.86
346.471985	2239.12	2237.72	2134.71	2157.78	2127.48	2211.48	2153.21	2007.65	2085.2	2124.56	2103.23	2122.36	2159.69	2140.2	2303.89	2189.84	2005.6	2144.33	2045.54	2034	2159.15	2171.42	2208.15	1968.67	2166.22	2076.58	2191.04	2177.77	2109.01	2035.23	2067.92	2135.86	2331.71	2207.63	2152.3	2321.96	2093.1	2248.15	2199.16	2222.75	2035.34	2178.05	1943.87	2145.46	2112.65	2269.81	1934.84	2049.39	1983.06
346.967987	2237.27	2243.4	2127.23	2165.93	2126.61	2212.86	2151.77	2005.98	2089.15	2124.98	2106.63	2125.69	2158	2140.89	2311.7	2192.96	2007.32	2142.38	2048.26	2037.84	2162.73	2167.1	2213.07	1968.54	2163.73	2077.53	2188.55	2181.59	2111.36	2036.74	2067.15	2135.36	2334.58	2207.45	2152.19	2323.82	2089.57	2252.74	2198.99	2224.36	2039.15	2178.39	1937.94	2144.29	2115.06	2269.33	1935.95	2047.57	1980.63
347.463013	2237.93	2239.96	2132.22	2165.39	2129.44	2210.24	2153.92	2006.39	2083.21	2132.6	2105.2	2128.38	2159.87	2142.59	2302.91	2193.38	2007.52	2149.2	2047.34	2035.98	2160.07	2165.98	2217.81	1971.55	2169.46	2078.33	2197.24	2176.21	2111.95	2033.15	2070.08	2137.08	2336.8	2209.81	2149.73	2320.52	2097.28	2253.95	2196.87	2224.87	2037.53	2182.05	1945.85	2147.22	2116.73	2274.62	1934.8	2052.48	1982.61
347.958008	2241.48	2243.81	2136.67	2162.56	2131.01	2213.65	2153.74	2008.4	2084.9	2128.96	2108.63	2129.45	2158.26	2144.13	2310.31	2197.48	2008	2148.47	2052.38	2040.77	2164.84	2166.5	2217.7	1976.38	2173.38	2075.61	2197.02	2184.9	2111.51	2041.28	2074.73	2140.27	2337.4	2212.82	2156.4	2325.68	2098.19	2254.73	2209	2226.41	2037.26	2186.49	1947.73	2149.1	2121.56	2279.05	1936.18	2054.18	1982.4
348.453003	2241.97	2252.34	2135.82	2169.68	2133.05	2217.57	2152.88	2008.96	2089.07	2130.46	2108.09	2127.97	2161.67	2144.51	2312.59	2199.14	2005.93	2152.55	2056.11	2036.81	2165.37	2173.84	2214.49	1969.92	2175.58	2076.59	2195.83	2192.2	2110.78	2042.56	2072.43	2139.25	2342.54	2216.29	2157.4	2331.55	2102.74	2255.82	2207.39	2222.86	2036.66	2187.21	1946.16	2152.67	2122.76	2274.11	1938.04	2051.89	1988.25
348.947998	2248.01	2247.44	2138.29	2166.11	2135.46	2218.72	2155	2009.04	2087.85	2130.48	2107.67	2131	2164.01	2144.38	2314.09	2198.06	2007	2153.96	2052.73	2041.44	2165.21	2173.76	2217.38	1976.4	2175.81	2077.77	2201.2	2184.44	2114.91	2039.58	2075.27	2141.84	2342.87	2216.08	2154.09	2334.47	2101.79	2259.69	2206.05	2229.78	2038.99	2180.4	1942.45	2147.14	2126.59	2276.11	1937.39	2053.59	1986.88
349.444000	2243.44	2246.86	2138.56	2164.28	2136.21	2220.53	2158.03	2010.64	2092.56	2130.91	2106.52	2133.4	2157.05	2145.22	2316.99	2201.02	2006.89	2149	2053.22	2043.93	2161.07	2169.27	2218.2	1976.44	2176.4	2080.76	2198.8	2185.4	2111.93	2041.79	2074.08	2148.33	2340.63	2211.73	2158.41	2327.88	2100.84	2261.45	2205.41	2236.19	2035.23	2187.01	1947.11	2147.03	2119.43	2280.36	1939.96	2052.92	1986.19
349.938995	2249.2	2253.32	2144.37	2168.07	2136.97	2227.87	2157.03	2013.32	2092.5	2132.85	2111.97	2130.96	2168.61	2148.57	2316.2	2196.86	2009.68	2150.73	2051.01	2040.3	2162.41	2172.26	2219.23	1976.73	2177.29	2084.52	2196.73	2190.06	2113.08	2040.81	2077.05	2142.94	2346.7	2224.4	2167.42	2336.02	2104.52	2267.17	2207.85	2238.22	2043.17	2188.29	1945.78	2155.76	2121.6	2280.61	1939.68	2056.89	1991.82
350.433990	2257.63	2255.83	2139.87	2167.01	2141.96	2218.37	2160.31	2015.35	2096.89	2135.9	2116.12	2135.68	2171.79	2150.25	2322.79	2195.33	2011.78	2157.15	2055.85	2048.66	2170.62	2178.34	2219.55	1978.3	2180.69	2087.4	2198.82	2193.79	2116.09	2045.94	2080.12	2146	2351.3	2219.12	2162.86	2342.61	2101.43	2265.66	2211.73	2241.17	2043.08	2189.48	1945.08	2158.2	2123.09	2283.14	1945.7	2059.47	1993.03
350.928986	2252.12	2250.13	2138.7	2169.51	2137.99	2225.99	2160.36	2016.78	2100.19	2137.38	2117.8	2136.7	2170.58	2149.65	2314.2	2205.29	2010.58	2154.33	2058.54	2049.48	2170.53	2181.54	2220.78	1977.03	2180.21	2085.18	2202.03	2190.43	2117.68	2043.76	2077.09	2148.09	2353.67	2221.77	2164	2337.02	2104.07	2268.13	2211.49	2240.31	2048.74	2193.79	1945.54	2153.82	2125.77	2285.48	1945.49	2057.71	1989.5
351.424011	2250.9	2253.67	2142.55	2177.8	2136.06	2226.98	2166.55	2017.76	2096.92	2136.96	2118.24	2138.75	2169.37	2155.64	2321.33	2208.5	2018.21	2158.14	2061.2	2042.97	2171.03	2179.44	2221.93	1979.44	2178.11	2085.13	2204.85	2190.23	2120.86	2041.57	2076.24	2146.45	2352.51	2223.03	2164.9	2340.93	2104.94	2264.2	2215.63	2243.58	2048.65	2191.4	1949.89	2154.41	2124.93	2283.3	1940.64	2060.14	1992.12
351.920013	2252.02	2252.25	2146.67	2173.95	2136.35	2227.44	2167.4	2018.42	2097.34	2137.98	2116.4	2138.24	2167.66	2149.07	2326.54	2211.56	2011.93	2162.83	2059.02	2047.06	2174.53	2179.11	2223.93	1976.85	2175.97	2085.08	2205.14	2196.91	2113.58	2046.16	2082.56	2149.5	2358.97	2217.93	2167.29	2339.44	2107.99	2272.68	2217.55	2242.35	2049.79	2195.31	1949.69	2160.8	2130.84	2282.11	1945.74	2058.26	1991.13
352.415009	2259.67	2257.98	2144.15	2174.14	2140.57	2232.35	2170.82	2019.76	2097.5	2137.64	2116.32	2137.63	2167.05	2152.42	2328.94	2207.62	2014.62	2161.53	2064.68	2048.76	2176.34	2181.31	2226.87	1980.36	2178.44	2090.54	2207.09	2201.77	2118.2	2043.34	2083.1	2152.77	2357.87	2232.87	2172.65	2346.17	2110.72	2271.56	2219.18	2242.63	2053.79	2201.15	1948.34	2160.61	2136.25	2293.61	1943.53	2062.93	1991.5
352.910004	2259.49	2260.59	2148.7	2178.45	2145.98	2230.11	2169.4	2017.41	2102.2	2140.16	2115.66	2141.7	2170.4	2156.04	2326.12	2208.23	2015.01	2164.49	2059.28	2047.61	2173.12	2180.03	2227.96	1981.67	2181.88	2090.13	2212.46	2198.29	2118	2049.26	2087.53	2154	2351.93	2231.85	2173.87	2348.38	2107	2272.69	2223.51	2244.2	2053.36	2196.13	1950.51	2160.68	2132.77	2297.18	1942.49	2059.59	1991.96
353.404999	2255.82	2256.19	2149.55	2179.44	2142.19	2233.45	2167.95	2017.76	2101.54	2143.66	2121.35	2144.38	2170.85	2156.88	2330.9	2207.18	2018.92	2168.01	2060.89	2052.13	2178	2182.5	2223.99	1976.9	2184.28	2089.8	2214.2	2205.3	2124.11	2048.95	2078.46	2154.54	2354.68	2236.31	2167.8	2350.83	2110.45	2272.29	2223.48	2243.66	2049.72	2196.58	1949.29	2162.39	2130.67	2292.08	1946.3	2065.42	1991.16
353.901001	2255.35	2262.51	2152	2181.57	2146.9	2237.5	2169.49	2023.16	2095.85	2142.43	2113.7	2143.77	2167.73	2156.11	2328.06	2207.08	2014.33	2163.32	2066.23	2049.3	2173.64	2181.98	2230.53	1978.02	2183.9	2088.27	2219.21	2199.48	2118.41	2050.93	2080.08	2152.79	2362.35	2230.86	2169.63	2350.68	2107.13	2274.12	2220.3	2248.82	2045.55	2195.64	1951.91	2161.61	2132	2289.83	1947.02	2064.26	1995.35
354.395996	2265.17	2263.53	2148.69	2176.66	2145.23	2230.42	2171.14	2015.54	2105.04	2143.13	2117.68	2141.3	2169.3	2157.28	2327.75	2213.5	2017.63	2165.43	2063.05	2050.69	2183.39	2181.56	2231.03	1981.77	2182.6	2090.59	2210.02	2206.35	2118.27	2042.16	2080.89	2160.15	2360.7	2229.85	2173.72	2350	2110.11	2271.17	2216.39	2251.49	2042.08	2194.81	1949.2	2161.97	2138.42	2297.85	1947.32	2061.73	1993.65
354.890991	2261.9	2264.45	2150.24	2180.83	2147.83	2239.67	2168.01	2015.5	2102.86	2140.73	2121.04	2142.54	2168.32	2151.55	2330.17	2208.38	2012.36	2168.99	2062.51	2048.61	2181.94	2183.99	2233.48	1979.76	2188.51	2087.13	2216.35	2198.2	2121.19	2051.93	2078.2	2154.84	2362.22	2232.85	2175.03	2354.87	2113.98	2277.27	2217.45	2246.4	2045.63	2197.84	1947.97	2162.46	2139.17	2297.39	1945.93	2058.96	1992.38
355.385986	2266.54	2267.17	2152.68	2183.43	2144.09	2233.27	2172.47	2016.79	2100.25	2146.75	2118.95	2142.24	2173.46	2158.6	2332.3	2205.1	2012.88	2168.99	2065.61	2047.39	2178.28	2183.9	2226.02	1979.31	2191.07	2090.95	2210.01	2204.07	2122.87	2052.83	2081.01	2153.16	2359.49	2231.42	2172.48	2350.07	2109.67	2271.95	2225.09	2246.89	2044.21	2197.66	1948.13	2164.96	2137.55	2297.44	1950.09	2061.39	1996.2
355.881012	2266.86	2267.61	2152.57	2181.67	2147.54	2240.52	2170.63	2020.57	2100.4	2146.15	2120.14	2143.88	2167.29	2154.68	2334.51	2215.83	2010.56	2167.07	2064.62	2050.64	2179.66	2180.04	2237.1	1979.35	2185.5	2090.7	2214.11	2202.67	2120.46	2052.47	2082.75	2154.82	2358.74	2230.46	2168.34	2350.26	2115.72	2273.66	2219.86	2248.14	2046.3	2201.7	1948.63	2160.33	2137.66	2298.89	1948.13	2062.19	1998.24
356.377014	2267.88	2268.07	2156.4	2181.9	2152.6	2237.68	2174.41	2017.94	2100.42	2145.51	2121.86	2143.93	2169.42	2158.63	2338.46	2219.92	2014.49	2169.06	2064.94	2048.42	2177.55	2190.05	2235.83	1983.56	2187.55	2091.13	2215.98	2201.35	2122.89	2053.2	2090.97	2158.73	2359.32	2238.18	2178.88	2359.59	2110.3	2281.02	2229.96	2248.02	2046.39	2209.35	1949.26	2165.2	2139.23	2301.54	1946.98	2065.96	1995.91
356.872009	2268.44	2268.38	2158.25	2183.37	2149.5	2243.81	2174.91	2018.65	2102.67	2146.79	2121.73	2145.14	2175.11	2161.02	2343.72	2215.3	2014.98	2169.82	2062.77	2050.27	2184.02	2190.79	2234.67	1984.46	2192.3	2094.58	2215.08	2202.71	2125.98	2052.38	2085.68	2162.19	2362.97	2238.45	2175.69	2354.64	2115	2281.71	2226.98	2252.01	2048.19	2201.27	1950.23	2167	2138.16	2299.66	1949.36	2060.91	1995.99
357.367004	2267.87	2267.67	2157.3	2186.31	2151.02	2245.33	2176.89	2022.54	2099.17	2146.94	2122.43	2146.88	2169.51	2159.51	2335.98	2218.83	2020.29	2170.51	2066.22	2052.41	2184.51	2187.24	2237.07	1979.9	2190.24	2096.22	2221.33	2211.66	2124.06	2052.84	2088.7	2156.94	2362.09	2242.05	2176.89	2360.12	2116.27	2279.11	2230.21	2251.71	2044.54	2202.87	1955.46	2162.96	2142.94	2301.25	1951.53	2064.26	1993.16
357.862000	2271.43	2267.23	2161.1	2185.49	2147.92	2241.53	2171.78	2019.58	2104.58	2147.56	2124.78	2145.5	2174.93	2158.24	2337.37	2218.91	2014.36	2167.67	2066.64	2055.45	2183.6	2187.82	2234.32	1981.07	2193.25	2091.23	2220.45	2205.83	2122.56	2056.65	2084.22	2155.37	2363.74	2234.6	2182.54	2360.1	2116.22	2279.43	2229.72	2255.33	2043.78	2204.87	1951.1	2162.6	2139.39	2308.12	1949	2063.84	1990.23
358.356995	2275.51	2271.76	2158	2187.45	2153.35	2243.41	2177.36	2021.73	2103.39	2144.85	2128.05	2147.96	2176.55	2161.4	2337.35	2219.67	2021.03	2173.19	2068.67	2056.47	2184.38	2191.27	2239.81	1982.12	2192.08	2094.18	2219.57	2205.79	2124.13	2053.67	2085.79	2162.96	2364.62	2239.78	2178.53	2359.73	2115.91	2284.17	2233.31	2254.09	2048.16	2206.78	1950.49	2170.29	2142.88	2308.65	1954.15	2059.97	1999.76
358.852997	2270.64	2272.71	2155.9	2184.29	2154.29	2246.19	2181.85	2022.98	2104.43	2147.71	2125.54	2145.73	2173.51	2161.94	2346.12	2221.17	2017.91	2174.94	2071.94	2052.67	2188.63	2192.48	2235.02	1986.65	2195.01	2100.14	2223.08	2211.67	2124.29	2051.92	2086.9	2162.65	2363.99	2239.92	2177.4	2358.98	2120.06	2285.72	2229.89	2255.46	2046.69	2205.1	1949.87	2171.57	2144	2307.59	1955.03	2068.86	1996.66
359.347992	2275.18	2273.93	2155.91	2191.54	2159.4	2250.46	2182.34	2019.02	2104.66	2153.89	2123.83	2154.5	2180.8	2163.75	2339.33	2220.78	2021.94	2176.01	2065.83	2052.59	2187.93	2190.64	2239.64	1987.37	2195.92	2098.47	2223.35	2207.28	2126.29	2054.96	2087.36	2162.68	2369.23	2236.99	2184.2	2361.11	2121.36	2282.6	2230.8	2256.79	2050.73	2205.09	1949.46	2168.53	2143.85	2309.7	1943.16	2064.03	1995.56
359.842987	2276.86	2271.57	2157.2	2186.73	2154.87	2247.95	2179.44	2022.99	2106.3	2152.74	2126.1	2151.96	2175.95	2166.69	2348.04	2219.13	2018.48	2172.61	2073.91	2054.18	2190.06	2194.5	2238.32	1982.92	2197.54	2095.63	2223.9	2209.07	2124.93	2057.74	2090.49	2158.95	2369.17	2245.74	2180.99	2361.81	2115.34	2288.53	2231.28	2261.5	2048.22	2208.54	1950.05	2173.8	2142.47	2308.62	1947.3	2066.71	1996.34
360.338013	2274.54	2278.79	2156.74	2192.51	2158.35	2244.48	2179.67	2023.85	2105.14	2145.42	2124.01	2147.76	2180.26	2164.93	2343.09	2225.8	2022.27	2175.29	2069.47	2058.06	2188.24	2194.04	2238.49	1985.9	2194.83	2098.68	2228.94	2209	2126.83	2051.86	2087.22	2159.79	2370.14	2244.19	2183.14	2369.27	2119.78	2287.17	2230	2261.46	2054.07	2207.97	1957.53	2168.92	2141.71	2307.28	1951.53	2068.56	1997.59
360.833008	2278.76	2275.27	2159.39	2193.5	2155.18	2244.94	2183.67	2026.94	2107.04	2149.23	2126.29	2152.33	2178.94	2167.81	2345.26	2225.7	2018.66	2177.24	2074.97	2058.22	2190.16	2189.34	2245.02	1988.51	2195.62	2099.02	2225.95	2215.3	2126.66	2054.2	2091.95	2166.29	2371.47	2242.48	2181.17	2367.21	2116.94	2289.65	2238.51	2263.3	2055.54	2208.83	1956.37	2176.02	2149.93	2314.3	1952.32	2067.15	2000.23
362.144989	2230.52	2134.16	2102.32	2135.58	2103.77	2247.15	2152.58	2043.06	2148.95	2183.96	2151.37	2188.07	2199.59	2189.49	2362.03	2226.89	2033.41	2195.63	2082.45	2060.23	2201.05	2210.7	2250.57	2000.84	2209.28	2108.4	2236.92	2235.69	2139.03	2058.48	2095.03	2177.71	2380.77	2264.42	2197.49	2384.97	2137.3	2296.58	2251.96	2275.69	2057.43	2223.7	1958.5	2183.25	2154.32	2327.46	1964.99	2076.45	2004.39
362.640015	2294.34	2292.86	2169.85	2202.47	2166.84	2262.22	2194.43	2030.02	2115.92	2152.79	2129.71	2163.38	2186.17	2174.27	2355.65	2227.81	2027.58	2190.85	2077.73	2060.6	2197.09	2204.45	2255.69	1993.87	2207.42	2103.31	2237.61	2221.3	2131.89	2065.35	2091.62	2172.78	2380.73	2253.17	2194.76	2382.84	2131.76	2303.08	2244.16	2268.86	2055.41	2224.14	1957.07	2185.69	2157.49	2321.45	1960.77	2071.91	2004.08
363.135986	2290.87	2296.54	2165.47	2200.13	2163.77	2264.86	2189.99	2026.6	2111.45	2159.11	2132.56	2158.19	2187.34	2175.64	2355.57	2235.24	2025.17	2190.64	2076.13	2062.43	2196.35	2200.9	2256.34	1993.72	2207.83	2105.09	2236.71	2226.58	2134.64	2063.42	2093.84	2177.56	2378.47	2251.73	2195.51	2379.05	2125.36	2298.96	2248.35	2270.01	2055.21	2219.74	1958.19	2182.03	2156.24	2326.93	1957.96	2073.48	2003.05
363.631012	2291.01	2288.91	2171.87	2206.49	2165.32	2261.7	2193.64	2029.34	2112.01	2154	2128.82	2161.37	2186.29	2174.15	2359.95	2233.34	2022.88	2183.65	2075.57	2064.41	2199.07	2205	2252.7	1989.15	2203.23	2105.89	2239.56	2227.07	2134.41	2061.39	2094.99	2171.95	2377.12	2257.71	2196.08	2380.69	2127.12	2297.94	2246.32	2279.12	2057.03	2222.24	1956.02	2181.24	2154.45	2328.4	1954.66	2074.89	2005.93
364.126007	2289.2	2290.83	2170.79	2201.13	2162.36	2262.85	2193.19	2035.05	2113.69	2162.06	2133.78	2163.41	2188.56	2177.02	2358.74	2235.92	2027.99	2186.67	2083.81	2063	2201.33	2204.41	2252.3	1992.46	2211.56	2104	2243.05	2229.67	2137.83	2061	2095.02	2175.94	2385.76	2253.18	2195.4	2380.67	2129.67	2298.16	2249.95	2276.68	2053.3	2222.82	1957.98	2185.71	2156.63	2328.83	1956.45	2071.28	2003.96
364.621002	2293.82	2291.59	2171.63	2203.21	2166.38	2257.77	2194	2031.29	2116.28	2160.92	2129.78	2159.51	2189.94	2175.45	2362.15	2236.06	2027.75	2192.91	2083.35	2066.4	2204.82	2207.33	2256.8	1993.72	2210.14	2110.69	2236.45	2221.97	2140.25	2060.53	2099.32	2172.96	2381.01	2253.22	2199.34	2383.83	2126.83	2294.82	2243.32	2271.07	2054.54	2222.23	1957.03	2182.49	2149.94	2331.86	1957.9	2068.68	2001.85
365.115997	2297.66	2289.94	2171.25	2199.25	2165.96	2265.48	2194.31	2031.61	2115.19	2160.97	2138.56	2158.66	2192.18	2175.23	2361.17	2238.51	2028.45	2188.85	2075.13	2061.8	2200.34	2205.46	2259.11	1990.39	2210.11	2108.21	2234.26	2217.93	2134.96	2061.24	2098.23	2172.91	2380.35	2253.36	2194.6	2381.85	2128.71	2304.69	2247.31	2273.32	2056.33	2224.72	1957.74	2182.71	2158.76	2331.16	1959.65	2072.04	2001.25
365.612000	2294.33	2292.93	2173.1	2203.45	2167.01	2260.76	2196.29	2029.37	2116.72	2159.93	2132.11	2160.44	2189.11	2178.87	2363.67	2235.44	2027.07	2184.17	2082.27	2064.86	2203.17	2206.01	2256.58	1987.71	2210.23	2104.01	2237.79	2223.05	2137.27	2061.15	2099.02	2171.52	2392.84	2259.27	2196.25	2387.08	2125.61	2297.07	2248.58	2274.21	2054.69	2221.21	1960.19	2186.73	2159.05	2330.24	1961.04	2070.88	2003.51
366.106995	2292.54	2296.41	2170.36	2202.93	2168.75	2264.09	2195.87	2032.03	2113.25	2158.39	2142.25	2160.79	2188.27	2179.24	2362.33	2238.53	2027.62	2198.37	2079.3	2065.45	2204.27	2207.37	2259.41	1990.88	2210.25	2110.14	2239.46	2229.26	2141.42	2060.52	2096.01	2179.83	2388.46	2262.12	2199.92	2385.01	2129.46	2302.67	2250.69	2274.97	2058.47	2225.45	1963.82	2185.57	2160.18	2331.05	1959.97	2073.22	2004.1
366.601990	2293.71	2296.5	2168.28	2201.55	2173.83	2267.8	2199.1	2031.66	2112.21	2161	2135.12	2170.09	2192.35	2180.69	2372.77	2240.62	2030.08	2189.5	2080.52	2066.5	2204.34	2208.75	2258.7	1995.63	2212.08	2106.16	2242.78	2237.67	2138.42	2062.47	2095.61	2178.02	2388.25	2260.95	2197.02	2383.3	2127.66	2302.36	2252.28	2274.52	2057.36	2224.6	1959.26	2188.29	2160.53	2338.48	1959.95	2073.61	2004.9
367.096985	2290.66	2296.17	2170.15	2203.77	2165.25	2269.83	2197.41	2034.1	2117.21	2162.23	2139.89	2168.64	2192.35	2179.84	2372.18	2240.53	2032.3	2190.81	2080.13	2067.56	2200.95	2207.1	2259.63	1993.13	2211.91	2111.47	2241.87	2225.82	2140.85	2063.93	2098.14	2177.55	2391.72	2259.84	2195.4	2388.51	2132.79	2304.97	2250.72	2275.14	2057.26	2224.34	1956.97	2186.24	2162.33	2331.99	1957.9	2070.64	2005.3
367.592010	2287.85	2293.33	2174.65	2202.92	2167.53	2263.83	2193.76	2031.23	2117.56	2165.17	2137.28	2166.17	2192.02	2184.31	2370.06	2237.72	2027.59	2189.83	2082.32	2066.89	2208.61	2208.7	2258.38	1995.56	2213.65	2103.62	2240.09	2227.13	2141.11	2061.47	2095.36	2179.25	2387.55	2262.99	2202.52	2385.36	2127.79	2302.77	2250.58	2278.51	2055.6	2228.43	1961.68	2184.88	2154.34	2333.99	1956.82	2070.42	2005.24
368.088013	2296.02	2296.63	2175.7	2205.61	2166.34	2265.64	2193.76	2031.8	2119.83	2164.98	2140.82	2167.69	2187.62	2183.47	2373.46	2247.53	2027.05	2193.64	2084.41	2069.2	2203.36	2207.25	2259.04	1997.93	2215.87	2112.51	2243.95	2233.54	2141.89	2066.19	2098.43	2177.02	2391.36	2258.46	2198.17	2388.73	2128.72	2301.65	2254.3	2275.97	2055.53	2226.5	1960.5	2187.96	2155.26	2337.07	1962.44	2072.13	2002.62
368.583008	2296.11	2296.71	2175.62	2205.5	2165.42	2268.73	2200.54	2032.05	2117.03	2168.19	2137	2163.77	2195.66	2182.51	2372.37	2246.58	2029	2193.74	2084.34	2068.9	2205.2	2205.66	2261.54	1995.53	2219.1	2112.53	2239.62	2237.77	2139.88	2069.78	2099.46	2178.33	2390.27	2264.27	2196.63	2389.66	2130.25	2303.8	2249.84	2277.36	2055.36	2227.13	1957.52	2190.2	2160.31	2332.19	1960.6	2071.61	2005.07
369.078003	2293.33	2292.23	2170.41	2205.25	2170.57	2267.46	2197.6	2033.8	2123.15	2167.53	2135.99	2166.75	2195.24	2178.18	2369.8	2241.54	2027.61	2191.66	2081.54	2065.85	2209.42	2201.8	2259	1991.1	2215.14	2109.28	2244.48	2233.91	2140.89	2068.66	2096.52	2176.73	2391.44	2261.79	2198.79	2385.99	2132.59	2302.81	2249.56	2279.37	2058.37	2224.69	1960.89	2187.74	2160.92	2337.5	1962.08	2070.91	2002.17
369.572998	2295.59	2297.88	2169.55	2205.68	2169.04	2265.3	2196.18	2034.19	2118.5	2169.57	2136.14	2166.41	2190.35	2178.71	2369.43	2242.65	2026.79	2194.24	2082.19	2070.13	2209.77	2204.3	2255.97	1995.89	2212.26	2112.61	2244.71	2232.49	2135.48	2065.48	2095.89	2179.16	2385.3	2264.83	2198.83	2385.98	2127.87	2302.93	2251.36	2280.26	2057.04	2226.67	1962.73	2188.25	2160.12	2340.38	1959.54	2073.7	2004
370.067993	2291.71	2298.79	2178.69	2198.12	2160.92	2267.35	2196.3	2032.12	2120.07	2163.03	2137.77	2165.12	2188.71	2182.42	2371.26	2245	2028.26	2189.76	2083.69	2070.64	2206.83	2202.24	2258.25	1994.59	2213.38	2111.84	2243.88	2231.39	2135	2062.2	2100.38	2181.53	2393.26	2257.78	2202.85	2390.26	2130.65	2305.84	2251.63	2279.34	2055.86	2224.82	1957.17	2188.55	2159.31	2331.9	1964.1	2072.23	2001.65
370.563995	2293.16	2294.54	2174.68	2207.97	2169.95	2265.97	2198.13	2036.95	2116.19	2162.1	2138.82	2168.26	2190.53	2181.33	2370.8	2239.97	2029.39	2192.51	2083.43	2073.15	2205.25	2207.64	2259.11	1993.7	2218.13	2113.29	2243.69	2232.86	2140.87	2064.7	2103.73	2176.65	2393.88	2261.59	2197.39	2388.02	2128.62	2303.95	2253.64	2274.72	2056.33	2228.18	1959.09	2184.54	2157.01	2332.65	1956.61	2072.29	2002.85
371.058990	2298.84	2297.87	2172.87	2206.24	2168.98	2265.98	2201.05	2035.87	2125.84	2166.95	2139.75	2165.46	2190.03	2176.21	2372.34	2245.22	2031.01	2187.97	2084.41	2073.81	2207.9	2209.37	2259.27	1995.78	2216.5	2116.11	2244.67	2229.87	2137.72	2063.42	2100.74	2179.62	2392.43	2258.59	2197.05	2388.13	2133.39	2303.11	2251.26	2280.1	2057.42	2225.72	1959.74	2185.58	2164.27	2338.95	1959.83	2071.86	2007.24
371.553986	2296.78	2304.71	2177.99	2203.64	2170.48	2267.78	2199.14	2039.77	2118.55	2167.7	2139.19	2168.25	2191.5	2183.21	2369.97	2240.59	2031.12	2193.73	2084.22	2070.48	2208.44	2205.95	2258.96	1997.49	2216.13	2109.84	2247.36	2231.2	2138.56	2065.09	2100.52	2185.43	2389.49	2258.34	2197.58	2386.79	2128.3	2307.55	2251.66	2281.67	2054.09	2229.06	1959.68	2185.16	2160.06	2331.63	1957.22	2072.08	2002.31
372.049011	2296.32	2296.91	2175.7	2209.4	2170.92	2273.28	2198.29	2029.79	2120.28	2163.33	2140.63	2165.27	2188.96	2183.95	2366.33	2239.61	2029.66	2194.77	2082.51	2071.49	2207.24	2203.08	2257.81	1995.69	2219	2112.21	2244.88	2234.54	2137.81	2063.45	2102.51	2177.57	2392.61	2260.45	2197.81	2384.82	2128.98	2302.9	2252.56	2283.12	2055.61	2221.59	1959.78	2187.6	2162.44	2336.62	1959.03	2068.72	2000.19
372.545013	2303.45	2295.28	2175.61	2210.36	2169.18	2267.12	2194.21	2034.33	2117.2	2167.79	2137.45	2164.52	2195.45	2183.08	2369.32	2244.8	2028.05	2192.65	2082.81	2069.58	2206.66	2212.37	2260.13	1994.23	2215.16	2112.3	2242.68	2231.72	2138.26	2064.4	2095.45	2184.94	2394.71	2266.41	2198.68	2389.68	2130.07	2308.01	2251.91	2281.99	2059.39	2232.26	1957.63	2191.89	2163.17	2338.15	1958.87	2072.65	2002
373.040009	2296.11	2300.09	2178.25	2204.71	2172.21	2268.05	2196.75	2036.57	2119.42	2165.65	2142.22	2167.18	2189.07	2180.53	2373.07	2247.72	2029.52	2193.54	2087.27	2072.28	2208.99	2207.72	2260.12	2000.91	2217.61	2111.6	2248.87	2233.71	2138.61	2067.46	2099.51	2181.88	2389.02	2265.28	2202.67	2392.26	2131.76	2312.11	2251.7	2282.35	2058.93	2231.49	1956.27	2188.52	2167.67	2339.62	1961.26	2075.24	2002.19
373.535004	2302.22	2302.93	2178.47	2210.08	2171.97	2269.87	2199.67	2034.89	2124.4	2165.01	2135.71	2165.46	2195.87	2185.94	2372.43	2244.03	2026.29	2197.05	2084.1	2069.43	2209.43	2205.46	2267.2	1996.78	2218.6	2112.22	2248.22	2228.77	2141	2064.27	2096.57	2184.6	2391.76	2260.9	2200.96	2389.8	2133.04	2305.79	2255.79	2276.31	2058.18	2223.63	1960.81	2190.04	2167.16	2342.11	1964.02	2075	2002.27
374.029999	2302.27	2301.58	2179.7	2209.56	2173.65	2271.8	2199.93	2034.4	2118.54	2169.97	2142.07	2167.52	2191.78	2187.65	2365.14	2241.42	2029.16	2194.22	2084.4	2065.99	2209.39	2206.48	2262.19	1997.29	2217.9	2108.35	2249.01	2236.12	2139.87	2066.83	2099.8	2182.37	2392.83	2260.81	2196.24	2386.47	2129.5	2306.17	2253.37	2282.91	2056.03	2230.76	1959.02	2187.83	2164.06	2339.7	1964.82	2071.69	2002.14
374.524994	2298.59	2301.53	2177.01	2205.48	2170.71	2269.72	2201.12	2031.52	2119.46	2169.77	2144.59	2166.92	2187.33	2188.17	2370.2	2248.6	2028.54	2195.61	2085.2	2067.77	2209.12	2202.76	2258.29	2000.06	2222.9	2111.43	2249.71	2234.43	2142.17	2068.49	2097.93	2182.07	2390.81	2259.82	2201.1	2389.34	2131.04	2314.07	2253.85	2282.92	2060.16	2232.4	1959.41	2190.22	2163.4	2339.13	1962.64	2072.83	2002.52
375.020996	2296.89	2302.78	2178.37	2215.3	2171.12	2270.95	2199.79	2033.94	2120.3	2166.67	2139.9	2169.79	2186.17	2182.62	2377.11	2246.25	2033.2	2202.47	2082.48	2067.69	2204.74	2208.79	2262.37	1994.9	2216.33	2111.39	2250.85	2231.14	2136.36	2063.26	2098.55	2179.52	2384.79	2265.51	2200.94	2388.43	2128.98	2307.78	2252.81	2282.51	2055.1	2227.17	1961.19	2190.57	2165.22	2337	1962.33	2068.2	2002.17
375.515991	2301.59	2298.32	2177.99	2211.38	2173.72	2274.28	2197.23	2038.28	2125.04	2168.15	2143.16	2172.09	2193.85	2185.07	2373.01	2250	2035.34	2195.28	2088.07	2071.29	2212.81	2211.14	2261.27	1996.5	2220.6	2111.52	2244.84	2234.95	2141.21	2069.77	2099.27	2179.77	2393.64	2265.42	2202.71	2394.49	2135.33	2306.47	2256.35	2281.95	2059.17	2228.83	1961.85	2186.24	2165.98	2342.68	1962.61	2073.17	2004.91
376.010986	2299.4	2298.88	2184.13	2207.43	2174.05	2271.4	2198.81	2032.61	2119.45	2170.86	2147.07	2169.4	2192.36	2187.35	2372.08	2249.16	2031.6	2195.78	2082.22	2069.43	2208.63	2205.44	2263.51	1997.72	2220.1	2107.28	2243.11	2236.55	2141	2066.12	2102.59	2182.65	2395.63	2262.67	2203.44	2390.06	2129.77	2309.31	2256.16	2286.23	2058.63	2227.77	1962.01	2191.3	2165.77	2343.64	1960.38	2073.95	2007
376.506012	2298.04	2305.57	2180.58	2214.09	2171.79	2271.18	2202.61	2035.19	2121.37	2170.02	2143.25	2165.53	2188.42	2185.11	2373.35	2248.08	2028.61	2194.94	2084.29	2070.38	2210.12	2206.9	2266.81	1995.02	2219.67	2111.34	2250.54	2240.33	2136.87	2068.56	2100.21	2187.3	2391.7	2258.68	2202.86	2390.46	2130.49	2308.93	2258.68	2285.93	2056.56	2230	1959.03	2190.54	2165.39	2347.54	1962.1	2072.95	2003.14
377.001007	2298.2	2305.48	2181.27	2210.12	2172.5	2275.87	2200.62	2038.78	2120.66	2168.77	2138.73	2169.1	2189.37	2187.97	2369.52	2243.59	2026.86	2196.99	2089.23	2070.89	2210.68	2209.48	2265.92	1996.7	2220.19	2112.74	2247.55	2232.47	2138.13	2066.05	2100.61	2183.77	2392.7	2262.59	2203.11	2392.28	2137.74	2311.1	2254.39	2283.15	2056.85	2236.97	1962.14	2191.15	2164.1	2346.89	1965.16	2072.69	2004.18
377.497009	2298.78	2304.57	2181.17	2208.97	2173.86	2274.25	2202.97	2034.89	2122.31	2169.39	2147.27	2171.06	2189.16	2185.42	2376.63	2244.82	2031.04	2199.07	2090.24	2067.85	2210.91	2206.44	2266.19	1994.85	2224.59	2107.83	2250.06	2238.12	2139.18	2066.42	2102.75	2186.11	2398.7	2268.64	2208.62	2386.95	2137.6	2311.88	2254.9	2287.49	2053.39	2229.9	1957.02	2194.46	2168.85	2339.05	1964.44	2075.27	2003.62
377.992004	2297.48	2303.49	2175.52	2209.72	2172.82	2274.32	2202.59	2039.85	2125.14	2167.19	2144.07	2171.66	2192.67	2190.49	2370.52	2245.69	2032.73	2199.77	2089.24	2073.63	2212.19	2204.97	2266.61	1990.21	2222.44	2109.58	2249.5	2234.58	2134.77	2070.28	2100.11	2176.63	2391.75	2264.47	2206.1	2390.06	2130.85	2313.96	2257.68	2287.56	2051.33	2230.53	1963.11	2187.71	2170.06	2341.45	1960.65	2070.44	2003.68
378.487000	2301.53	2304.08	2180.09	2208.72	2169.92	2276.13	2203.16	2035.58	2124.2	2170.76	2143.83	2168	2191.42	2182.08	2372.27	2250.08	2031.47	2200.15	2085.42	2071.64	2204.27	2206.75	2264.87	1999.61	2222.86	2110.85	2249.28	2233.1	2137.6	2062.9	2101.75	2179.85	2390.76	2263.46	2210.08	2392.72	2129.77	2309.88	2257.15	2286.2	2055.64	2230.79	1958.75	2190.69	2167.03	2345.45	1963.6	2073.06	2004.24
378.981995	2305.81	2308.64	2180.47	2209.43	2173.91	2274.06	2201.21	2034.37	2121.19	2169.31	2142.3	2171.69	2194.53	2187.89	2375.97	2250.47	2029.7	2195.58	2087.09	2071.23	2211.34	2209.95	2264.24	1998.68	2219.8	2113.18	2258.36	2243.44	2138.13	2068.09	2102.46	2188.32	2396.49	2265.48	2208.69	2394.26	2132.14	2314.85	2250.61	2288.84	2052.76	2226.48	1955.83	2189.02	2170.66	2345.08	1959.11	2071.33	2005.35
379.476990	2296.95	2309.52	2180.72	2212.3	2176.02	2277.46	2201.36	2034.89	2116.6	2171.33	2143.11	2172.26	2194.04	2185.43	2373.72	2249.69	2026.75	2192.58	2091.41	2069.65	2207.96	2210.93	2266.63	1993.19	2219.84	2110.35	2248.38	2234.47	2134.69	2070.35	2101.27	2185.28	2391.39	2266.12	2208.72	2392.52	2133.47	2310.47	2257.26	2285.7	2059.47	2232.21	1959.26	2192.29	2166.24	2344.88	1962.59	2075.16	2006.96
379.972992	2303.73	2305.31	2182.23	2212.02	2172.6	2276.8	2205.08	2037.57	2120.23	2174.02	2137.66	2167.54	2193.72	2187	2378.71	2245.58	2032.57	2195.41	2090.09	2072.4	2215.05	2206.03	2264.99	1995.41	2227.98	2113.57	2255.34	2232.97	2136.51	2064.28	2100.9	2181.36	2392.95	2266.63	2205.62	2391.44	2133.48	2312.13	2253.98	2289.29	2058.22	2226.51	1958.56	2185.53	2165.77	2346.83	1958.11	2072.39	2003
380.467987	2301.2	2306.05	2176.11	2209.71	2171.58	2275.94	2198.82	2034.67	2120.3	2166.75	2139.75	2165.91	2194.91	2185.98	2375.99	2245.78	2031.05	2198	2086.12	2071.58	2209.36	2212.96	2264.07	1996.19	2219.67	2117.44	2251.59	2243.24	2138.97	2067.31	2102.84	2186.58	2393.52	2263.12	2205.91	2390.05	2127.75	2305.32	2257.31	2287.6	2051.26	2228.03	1956.84	2189.35	2169.73	2337.41	1957.25	2074.36	2000.05
380.963013	2300.84	2304.61	2177.44	2207.48	2173.74	2274.98	2204.61	2038.44	2116.94	2165.31	2144.47	2167.56	2191.73	2182.45	2373.9	2245.53	2028.92	2198.44	2087.83	2072.01	2212.28	2208.19	2267.19	1997.11	2221.95	2113.92	2251.74	2239.85	2136.02	2070.6	2098.16	2181.54	2397.96	2263.35	2205.6	2392.26	2133.48	2311.02	2254.16	2286.24	2056.49	2225.89	1958.59	2189.66	2168.07	2343.07	1961.65	2072.49	1998.82
381.458008	2303.67	2306.03	2178.7	2202.33	2170.27	2277.04	2203.08	2037.76	2121.25	2169.47	2140.55	2167.65	2189.1	2186.74	2378.23	2250.83	2034.43	2201.66	2084.62	2072.77	2211.2	2205.5	2262.94	1995.05	2225.29	2109.46	2249.93	2237.13	2135.4	2066.4	2100.91	2184.46	2395.82	2261.68	2203.99	2390.79	2134.85	2307.82	2257.67	2281.72	2058.76	2231.77	1955.7	2194.8	2163.39	2344.69	1965.02	2075.49	2001.43
381.953003	2305.11	2306.48	2178.56	2210.05	2174.74	2275.26	2201.84	2037.98	2124.94	2172.95	2140.22	2167.09	2189.64	2184.72	2371.46	2248.28	2029.67	2202.39	2087.17	2070.42	2212.53	2211.02	2266.2	1995.01	2228.41	2113.64	2253.36	2241.33	2135.96	2067.91	2102.37	2181.37	2396.49	2259.5	2210.14	2395.08	2135.47	2306.28	2256.44	2291.72	2057.18	2233.8	1958.93	2191.62	2173.03	2346.43	1962.46	2070.87	2005.23
382.449005	2300.33	2307.04	2179.84	2205.59	2175.02	2272.17	2204.28	2038.11	2119.04	2168.13	2140.08	2169.48	2187.47	2184.63	2373.11	2250.65	2033.63	2196.25	2084.03	2073.09	2211.89	2206.3	2267.4	1995.91	2225.52	2112.96	2254.93	2241.43	2140.67	2067.1	2098.45	2184.12	2390.65	2262.77	2202.36	2396.38	2131.6	2309.52	2248.29	2286.57	2053.64	2230.18	1954.8	2189.12	2169.76	2345.79	1963.94	2075.1	1999.13
382.944000	2300.5	2306.45	2180.16	2209.38	2171	2272.5	2203.92	2035.86	2117.31	2167.25	2138.68	2170.33	2188.58	2185.97	2374.89	2248.07	2031.35	2205.43	2086.87	2069.79	2210.71	2203.95	2262.72	1993.71	2222.73	2113.47	2250.03	2238.89	2137.27	2069.85	2095.05	2185.08	2390.8	2260.96	2206.93	2391.1	2130.2	2310.38	2259.72	2289.69	2054.4	2229.18	1956.93	2194.65	2163.81	2340.59	1960.75	2071.68	2001.26
383.438995	2299.25	2301.47	2177.54	2204.66	2168.97	2270.61	2200.47	2034.43	2116.73	2167	2139.28	2165.43	2187.16	2182.39	2373.07	2250.55	2029.38	2197.87	2084.53	2071.86	2208.63	2203.89	2263.46	1995.99	2225.99	2110.37	2251.26	2234.75	2138.11	2064.31	2102.45	2187.3	2393.52	2263.73	2206.76	2392.01	2132.31	2310.99	2256.2	2286.47	2056.46	2229.02	1956.86	2188.22	2170.32	2341.81	1960.33	2074.13	2003.86
383.933990	2299.88	2303.49	2181.86	2210.98	2170.24	2280.62	2203.7	2029.56	2119	2168.15	2140.44	2165.65	2192.54	2186.02	2382.07	2251.9	2030.5	2199.71	2084	2072.89	2208.61	2202.95	2263.9	1997.18	2226.18	2111.22	2249.65	2240.35	2135.84	2063.43	2102.01	2185.49	2390.4	2263.24	2208.91	2394.62	2131.5	2311.53	2257.8	2284.23	2051.1	2231	1954.04	2192.04	2171.68	2343.04	1962.75	2071.87	2005.86
384.428986	2302.57	2310.69	2178.94	2209.18	2170.6	2278.91	2199.98	2034.72	2119.77	2169.07	2143.85	2167.26	2187.67	2183.53	2377.71	2254.43	2028.96	2204.56	2085.98	2067.93	2207.46	2204.76	2268.29	1994.76	2222.92	2111.68	2249.73	2241.28	2140.1	2064.67	2101.15	2183.78	2388.76	2258.55	2205.8	2393.94	2133.01	2307.99	2253.6	2286.86	2056.06	2230.31	1957.61	2192.74	2165.24	2345.15	1964.16	2075.31	2003.56
384.924988	2304.24	2305.26	2178.28	2208.89	2167.89	2272.38	2201.25	2036.01	2118.02	2169.77	2138.81	2171.99	2191.01	2186.16	2378.15	2251.3	2028.73	2200.58	2084.84	2072.29	2208.68	2206.9	2263.81	1992.2	2222.84	2110.15	2255.49	2241.69	2134.67	2065.56	2096.23	2183.67	2391.38	2266.73	2201.63	2391.45	2130.52	2309.66	2256.65	2289.72	2054.18	2231.92	1956.4	2189.37	2171.95	2345.8	1960.36	2073.37	2003.98
385.420013	2298.09	2306.27	2177.15	2211.1	2171.66	2278.44	2200.84	2037.54	2115.33	2172.12	2144.41	2168.1	2192.12	2185.5	2379.08	2250.5	2024.29	2199.47	2087.09	2068.8	2207.68	2209.71	2265.18	1994.26	2232.07	2108.97	2256.62	2239.05	2136.78	2064.43	2099.21	2185.41	2394.56	2261.67	2204.74	2395.17	2134.67	2308.69	2255.86	2284.02	2055.34	2228.23	1957.66	2196.47	2166.52	2344.38	1965.96	2065.35	1999.46
385.915009	2296.85	2305.77	2180.01	2208.71	2171.69	2276.59	2203.74	2033.66	2123.77	2171.32	2146.05	2169.27	2190.12	2184.79	2377.38	2250.52	2027.26	2195.49	2086.5	2071.6	2210.24	2211.78	2265.99	1993.4	2224.11	2111.67	2251.21	2235.97	2139.96	2066.59	2102.01	2183.42	2393.42	2263.15	2206.34	2391.2	2135.84	2313.53	2257.4	2287.6	2054.82	2231.5	1954.96	2192.27	2167.4	2340.84	1961.34	2069.89	2004.87
386.410004	2305.33	2312.79	2175.15	2210.71	2173.47	2275.78	2200.47	2035.86	2119.56	2168.23	2140.8	2167.21	2192.67	2184.99	2377.48	2250.08	2027.1	2199.25	2086.45	2069.96	2205.93	2209.07	2267.39	1998.4	2224.35	2108.6	2252.89	2238.74	2137.55	2068.88	2098.13	2186.04	2390.2	2266.98	2208.84	2390.32	2136.47	2309.07	2256.79	2281.75	2053.54	2234.89	1953.48	2186.5	2168.22	2344.24	1959.18	2073.67	2002.1
386.904999	2298.73	2308.76	2176.57	2216.21	2170.05	2275.7	2203.76	2035.37	2123.69	2170.31	2142.12	2175.74	2185.82	2187.06	2378.41	2247.62	2027.45	2201.21	2086.25	2066.15	2210.17	2208.21	2266.54	1996.64	2221.95	2107.26	2245.23	2238.17	2139.02	2063.75	2101.41	2183.15	2384.11	2260.13	2205.86	2396.57	2131.77	2306.39	2261.04	2284.15	2048.37	2234.43	1952.41	2186.99	2168.62	2345.97	1962.82	2070.2	2005.55
387.401001	2297.22	2308.22	2177.3	2211.08	2170.78	2271.47	2197.18	2033.3	2120.11	2166.04	2144.22	2172.48	2189.28	2187.88	2378.32	2245.83	2028.93	2200.45	2091.24	2071.77	2210.46	2205.42	2266.61	1998.74	2227.79	2113.09	2258.04	2243.4	2138.05	2066.81	2102.65	2187.89	2393.7	2265.16	2208.54	2394.62	2130.7	2312.43	2253.37	2285.31	2053.44	2235.45	1956.19	2191.15	2170.05	2347.74	1966.24	2069.41	2003.21
387.895996	2300.55	2310.28	2179.5	2208.71	2172.9	2277.25	2202.25	2034.37	2119.92	2166.56	2141.34	2171.31	2186.92	2184.51	2379.47	2254.02	2028.87	2201.35	2088.88	2070.02	2209.57	2204.63	2262.55	1996.18	2226.68	2114.5	2253.8	2245.74	2138.54	2066.79	2102.85	2187.33	2390.17	2265.1	2206.86	2393.78	2131.02	2313.76	2257.1	2289.53	2053.31	2235.49	1953.83	2192.25	2166.3	2345.33	1963.15	2072.11	2002.71
388.390991	2306.31	2302.67	2184.76	2207.71	2175.26	2278.18	2203.84	2035.75	2119.69	2166.71	2140.51	2169.27	2194.64	2184.48	2377.54	2247.54	2029.12	2198.83	2083.65	2069.19	2215.13	2208.29	2266.34	1995.32	2225.77	2109.56	2254.45	2237.75	2141.87	2068.12	2100.72	2185.04	2387.44	2259.86	2206.72	2399.8	2131.5	2310	2254.51	2288.83	2054.23	2232.8	1958.63	2187.7	2170	2342.16	1956.7	2072.42	2005.38
388.885986	2302.24	2311.55	2179.31	2212.71	2172.12	2278.79	2202.1	2035.17	2119.02	2167.77	2139.52	2169.4	2192.02	2190	2377.81	2249.28	2025.66	2196.42	2089.24	2073.05	2215.99	2205.16	2270.34	1992.38	2221.05	2112.49	2251.17	2241.63	2136.59	2068.29	2100.08	2179.33	2396.98	2266.35	2205.64	2392.23	2133.84	2305.11	2256.84	2290.37	2052.59	2230.4	1952.47	2187.72	2166.51	2346.29	1964.52	2070.37	2003.97
389.381989	2307.8	2309	2180.11	2211.02	2171.5	2279.86	2204.97	2033.37	2121.92	2169.74	2139.89	2169.47	2192.48	2184.21	2378.42	2253.86	2032.95	2201.04	2088.5	2073.36	2211.42	2208.14	2267.46	1994.96	2225.75	2113.43	2252.14	2237.51	2134.64	2064.62	2098.74	2183.72	2392.99	2265.23	2204.93	2397.98	2131.18	2309.86	2257.73	2290.12	2056.66	2233.16	1954.5	2186.93	2170.25	2344.34	1963.98	2075.38	2004.75
389.877014	2297.69	2305.52	2183.85	2210.88	2173.18	2272.72	2205.11	2034.36	2118.29	2168.67	2141.93	2169.58	2192.29	2181.85	2381.2	2249.79	2031.82	2198.52	2090.98	2076.49	2214.2	2207.97	2267.93	1996.4	2227.29	2111.24	2254.81	2240.47	2137.08	2066.83	2101.66	2189.42	2390.19	2263.08	2209.65	2396.38	2128.36	2310.24	2259.11	2288.76	2051.56	2234.29	1955.45	2191.92	2167.73	2343.14	1963.85	2071.62	2002.18
390.372009	2296.44	2307.68	2181.7	2214.05	2172.73	2279.35	2195.62	2034.19	2114.95	2172.55	2139.3	2167.47	2191.8	2187.88	2379.5	2252.3	2029.34	2200.11	2088.63	2071.45	2213.2	2206.91	2267.59	1992.79	2224.64	2110.18	2257.68	2242.55	2136.63	2065.43	2102.23	2183.63	2392.03	2264.9	2205.89	2394.94	2130.52	2311.25	2258.93	2286.86	2053.44	2231.79	1959.14	2192.79	2170.07	2349.17	1965.44	2072.31	2000.06
390.867004	2307.51	2310.49	2179.89	2208.29	2170.65	2277.02	2203.13	2036.51	2119.04	2169.42	2140.35	2171.47	2184.26	2184.79	2374.57	2250.16	2026.95	2200.4	2085.9	2073.36	2211.24	2202.53	2261.67	1996.96	2222.75	2110.38	2248.71	2239.44	2134.21	2061.93	2098.71	2182.32	2387.09	2258.83	2201.26	2394.13	2130.96	2310.14	2256.04	2287.08	2052.18	2230.62	1953.87	2193.2	2166.14	2345.21	1960.66	2072.82	1998.44
391.362000	2297.69	2305.43	2178.58	2209.73	2169.6	2277.04	2200.27	2032.29	2117.86	2170.98	2141.08	2165.38	2192.54	2187.07	2381.35	2252.11	2032.91	2202.55	2087.44	2070.47	2212.02	2211.21	2263.88	1998.53	2227.95	2108.79	2252.44	2238.82	2137.4	2067.31	2100.85	2184.33	2394.12	2264.69	2207.26	2393.17	2126.11	2310.64	2256.31	2283.91	2053.13	2232.65	1954.92	2191.7	2164.84	2353.48	1961.44	2072.19	2006.92
391.858002	2300.41	2308.69	2178.8	2211.51	2170.02	2275.69	2202.59	2030.91	2115.81	2167.78	2137.08	2169.77	2187.53	2185.87	2374.87	2246.37	2026.56	2203.8	2084.32	2072.41	2210.2	2205.65	2267.13	1992.79	2226.61	2114.91	2253.92	2241.22	2134.51	2065.32	2100.23	2183.09	2388.67	2264.06	2204.57	2393.3	2129.97	2309.62	2255.72	2287.16	2050.33	2231.58	1954.16	2190.11	2167.3	2346.38	1958	2072.47	1997.73
392.352997	2303.9	2306.08	2178.37	2205.97	2170.58	2276.04	2199.83	2034.86	2114.92	2171.09	2135.9	2167.45	2182.89	2180.86	2368.05	2255.25	2024.46	2200.17	2085.97	2073.62	2208.32	2202.46	2263.83	1995.17	2225.6	2110.5	2256.08	2231.91	2137.03	2065.86	2098.31	2181.49	2389.31	2259.58	2208.18	2392.05	2129.16	2305.22	2253.19	2285.51	2050.61	2233.07	1951.7	2192.2	2167.71	2340.55	1962.28	2074.67	1999.07
392.847992	2299.65	2308.32	2180.93	2210.7	2170	2274.39	2201.3	2029.33	2117.27	2165.24	2135.5	2163.4	2188.33	2182.95	2377.32	2251.81	2028.98	2202.32	2085.71	2066.69	2211.69	2204.22	2260.92	1995.9	2224.78	2105.97	2251.49	2239.33	2135.95	2066.93	2091.75	2182.16	2388.09	2266.71	2209.74	2388.9	2126.75	2308.21	2252.82	2286.8	2052.21	2236.1	1954.21	2186.4	2164.28	2345.26	1958.69	2071.34	1998.85
393.342987	2303.79	2305.69	2175.88	2207.62	2165.55	2269.77	2202.1	2034.31	2111.83	2166.26	2137.07	2163.81	2186.55	2181.94	2376.94	2252.47	2028	2204.67	2082.79	2069.91	2209.95	2201.38	2263.26	1990.93	2227.04	2110.01	2257.45	2236.76	2133.71	2064.19	2102.15	2180.42	2387.65	2263.03	2211.55	2394.41	2130.51	2309.32	2256.23	2284.47	2048.06	2228.58	1951.63	2188.54	2173.41	2348.85	1962.82	2071.2	1998.49
393.838013	2305.5	2311.57	2178.97	2210.14	2173.07	2276.44	2200.09	2037.95	2119.81	2170.15	2142.5	2170.51	2188.44	2180.97	2380.07	2245.86	2029.21	2200.45	2087.86	2070.77	2211.62	2207.96	2270.13	1991.85	2229.95	2108.76	2253.24	2235.67	2139.13	2064.43	2100.45	2183.46	2396.1	2262.3	2204.64	2394.26	2133.8	2306.84	2259.67	2283.92	2048.46	2231.66	1952.89	2196.38	2168.77	2350.81	1961.6	2072.37	1999.5
394.334015	2301.72	2311.36	2182.35	2209.94	2173.39	2279.24	2202.22	2036.31	2121.77	2170.85	2138.4	2168.83	2186.24	2186.76	2374.44	2248.35	2030.92	2198.75	2088.35	2070.25	2207.37	2207.26	2267.91	1992.41	2228.04	2111.94	2250.09	2237.97	2136.37	2064.35	2100.78	2183.23	2390.97	2256.41	2207.02	2395.48	2132.66	2309.94	2256.14	2284.6	2049.01	2234.23	1952.13	2192.75	2171.41	2348.58	1959.99	2072.56	2001
394.829010	2305.29	2304.55	2176.2	2217.61	2166.38	2276.72	2203.62	2030.82	2115.36	2171.56	2135.51	2167.75	2187.79	2185.3	2382.46	2250.28	2029.7	2203.7	2086.36	2071.06	2210.95	2206.36	2264.66	1990.92	2226.68	2109.82	2256.23	2244.74	2139.27	2066.34	2098.7	2178.9	2390.95	2258.63	2211.34	2388.65	2130.78	2307.5	2255.59	2285.7	2056.25	2228	1949.62	2192.12	2173.21	2351.44	1962.93	2066.09	2004.76
395.324005	2305.18	2310.12	2178.66	2211.46	2170.09	2275.71	2203.92	2035.4	2113.9	2168.02	2142.49	2167.29	2186.16	2185.3	2380.31	2252.51	2025.77	2204.32	2080.68	2069.21	2214.96	2207.36	2263.08	1995.56	2224.48	2112.22	2256.37	2240.24	2138.06	2063.86	2097.34	2183.42	2392.64	2261.37	2208.06	2390.08	2132.86	2305.99	2262.65	2285.05	2057.95	2233.97	1952.08	2199.36	2169.87	2350.17	1963.64	2074.87	2002.31
395.819000	2303.44	2302.03	2182.53	2213.61	2171.23	2276.36	2201.63	2035.84	2118.08	2169.23	2144.84	2169.35	2193.05	2183.17	2380.98	2252.77	2029.02	2203.1	2086.09	2072.71	2211.62	2212.76	2264.39	1991.46	2226.71	2110.65	2257.73	2238.79	2136.29	2063.45	2101.73	2184.75	2397.43	2259.43	2210.79	2389.05	2130.24	2313.91	2257.23	2291.47	2053.61	2229.21	1953.15	2189.36	2166.65	2355.24	1960.45	2070.03	1999.67
396.313995	2298.04	2311.64	2180.65	2211.29	2171.22	2274.25	2204.18	2031.49	2115.98	2167.2	2137.07	2172.33	2189.17	2187.96	2378.86	2253.03	2030.32	2197.84	2086	2074.15	2211.46	2208.64	2267.02	1996.67	2228.18	2109.3	2251.15	2239.16	2141.38	2064.97	2096.89	2177.39	2387.09	2262.53	2202.68	2395.06	2129.33	2312.47	2255.15	2289.11	2052.18	2231.05	1955.33	2191.12	2170.91	2348.21	1959.13	2069.65	2004.62
396.809998	2301.26	2311.56	2180.61	2209.73	2171.06	2277	2204.17	2037.98	2117.16	2166.64	2134.36	2170.67	2188.21	2184.08	2377.5	2251.19	2028.87	2202.73	2088.75	2069.4	2212.6	2206.1	2266.92	1993.46	2225.7	2112.54	2256.34	2239.89	2137.55	2062.3	2098.88	2188.59	2394.39	2263.3	2209.18	2396.7	2130.18	2315.49	2254.71	2287.94	2058.57	2231.66	1952.58	2193.39	2171.42	2354.23	1960.25	2069.46	2003.71
397.304993	2298.88	2306.96	2180.32	2213.57	2167.08	2276.78	2202.72	2032.93	2112.85	2172.89	2140.68	2168.1	2185.13	2182.36	2375.83	2254.25	2030.31	2204.92	2089.23	2070.48	2212.29	2207.47	2265.27	1998.62	2229.54	2111.05	2256.31	2243.1	2139.16	2065.62	2098.3	2178.81	2391.19	2259.22	2206.61	2390.08	2130.86	2308.35	2257.79	2287.8	2053.23	2230.56	1953.27	2192.62	2172.94	2347.87	1958.7	2068.66	2000.22
397.799988	2305.12	2305.72	2180.19	2207.11	2167.19	2273.93	2205.33	2029.27	2117.16	2170.32	2137.57	2165.31	2186.78	2184.91	2379.53	2252.81	2028.79	2207.39	2085.58	2070.6	2215.37	2201.92	2264.98	1993.44	2227.13	2111.8	2256.42	2241.59	2137.87	2061.74	2099.31	2181.41	2395.56	2264.68	2205.6	2392.59	2128.39	2306.46	2254.76	2286.5	2049.14	2227.1	1952.85	2190.58	2168.81	2342.49	1958.2	2072.54	1997.29
398.295013	2300.27	2312.85	2177.29	2212.4	2165.82	2280.35	2206.4	2030.21	2122.12	2168.31	2138.79	2165.53	2184.79	2181.52	2381.98	2249.67	2026.43	2202.03	2083.29	2071.19	2205.98	2205.12	2263.16	1992.76	2224.98	2108.98	2251.94	2235.14	2134.73	2064.65	2096.04	2178.47	2397.55	2258.9	2208.03	2394.3	2127.88	2306.35	2252.29	2284.4	2051.13	2232.58	1953.53	2191.36	2168.79	2351.67	1959.71	2070.05	1999.94
398.790985	2303.93	2305.7	2175.76	2206.84	2169.93	2278.16	2198.57	2028.68	2116.92	2167.8	2139.32	2166.99	2183.4	2181.88	2377.1	2248.29	2028.24	2200.33	2085.1	2071.5	2210.71	2205.54	2265.64	1992.56	2227.2	2109.33	2255.06	2242.66	2142.5	2063.58	2099.9	2185.62	2385.42	2257.85	2208.06	2389.35	2126.98	2308.59	2255.58	2280.01	2054.28	2232.47	1950.29	2190.67	2171.17	2345.53	1958.61	2071.09	2001.34
399.286011	2297.4	2303.67	2178.46	2208.95	2168.13	2275.19	2207.05	2032	2114.07	2166.17	2134.41	2166.23	2184.73	2182.6	2373.61	2250.88	2028.07	2200.79	2082.58	2068.74	2205.29	2201.58	2261.77	1993.77	2225.02	2111.45	2255.68	2243.69	2134.76	2060.2	2093.18	2183.49	2382	2258.81	2205.67	2392.71	2128.91	2310.68	2255.75	2289.09	2053.13	2232.89	1953.78	2193.98	2163.88	2348.22	1960.92	2067.07	1998.27
399.781006	2298.52	2310.61	2175.11	2211.46	2169.8	2275.78	2203.73	2032.14	2114.12	2165.15	2136.46	2161.15	2185.76	2184.62	2377.33	2255.79	2031.47	2203.09	2082.94	2072.3	2209.78	2206.08	2262.56	1996.26	2227.06	2112.21	2255.67	2241.85	2137.94	2061.91	2100.95	2181.03	2393.42	2261.1	2211.72	2390.35	2127.85	2305.72	2257.65	2289.13	2052.68	2233.21	1951.89	2190.14	2173.51	2352.3	1961.14	2069.15	1996.97
400.276001	2302.73	2305.54	2180.52	2211.69	2169.42	2276.81	2201.08	2034.54	2114.02	2165.75	2139.57	2165.15	2185.64	2182.84	2379.22	2248.31	2027.43	2200.14	2085.94	2071.91	2216.32	2205.2	2262.79	1997.54	2220.47	2109.19	2253.9	2241.68	2133.98	2065.58	2097.57	2185.07	2393.03	2260.15	2210.2	2390.02	2129.67	2308.73	2258.61	2284.45	2053.3	2228.64	1952.48	2191.82	2168.9	2348.58	1958.51	2062.89	2000.75
400.770996	2298.79	2308.66	2177.84	2205.74	2174.27	2272.27	2205.3	2032.49	2114.05	2164.92	2144.82	2167.63	2187.44	2182.79	2371.67	2251.56	2025.74	2202.12	2082.53	2070.66	2212.61	2205.95	2265.07	1993.29	2224.56	2109.4	2254.17	2240.88	2133.12	2064.95	2101.05	2182.11	2388.4	2261.3	2209.84	2391.23	2126.97	2305.73	2261	2288.36	2051.74	2233.97	1956.41	2190.84	2168.8	2347.79	1957.92	2065.15	1999.16
401.266998	2297.58	2308.45	2180.26	2205.37	2169.27	2276.92	2205.85	2033.01	2114.1	2164.4	2139.58	2165.84	2187.43	2184.12	2374.18	2247.38	2029.4	2204.13	2081	2066.45	2209.69	2207.13	2267.38	1996.36	2224.29	2109.48	2256.68	2242.79	2134.62	2062.5	2097.15	2182.12	2388.16	2257.44	2205.76	2388.91	2127.84	2305.54	2254.69	2285.32	2052.13	2231.75	1954.49	2193.18	2172.59	2349.42	1961	2067.39	1998.59
401.761993	2297.83	2313.27	2179.76	2212.06	2165.93	2277.93	2201.08	2032.32	2114.8	2169.89	2138.45	2169.99	2186.4	2180.73	2376.28	2251.27	2028.01	2205.11	2083.88	2069.26	2210.72	2199.49	2262.57	1993.35	2221.52	2113.7	2257.84	2243.22	2137.97	2060.84	2099.5	2180.81	2384.19	2255.65	2208.38	2388.23	2127.56	2305.69	2254.15	2293.06	2051.72	2229.17	1951.8	2185.14	2172.25	2347.62	1960.09	2064.59	1999.13
402.256989	2297.55	2302.92	2177.41	2208.91	2170.04	2276.85	2204.11	2033.02	2119.26	2162.23	2131.71	2160.24	2189.13	2184.26	2374.57	2249.51	2028.96	2205.14	2085.72	2074.77	2214.18	2205.17	2266.06	1993.6	2227.6	2110	2251.84	2241.39	2135.88	2064.72	2102.61	2183.25	2394.59	2262.69	2206.07	2391.64	2125.35	2311.27	2256.67	2286.07	2051.82	2229.58	1951.84	2189.95	2167.03	2351.56	1959.83	2070.09	1996.76
402.752014	2300.46	2304.57	2177.17	2208.94	2172.29	2275.09	2203.93	2030.63	2120.64	2163.64	2141.88	2169.12	2183.93	2185.68	2370.51	2249.76	2027.74	2200.24	2078.42	2068.7	2211.38	2203.83	2262.74	1994.12	2223.65	2106.41	2251.96	2239.6	2132.62	2060.29	2093.46	2180.48	2388.91	2263.34	2204.29	2393.52	2129.68	2307.76	2256.59	2285.89	2052.59	2229.05	1950.79	2187.92	2169.65	2346.74	1957.27	2067.51	1998.01
403.247009	2296.94	2305.01	2178.09	2208.23	2167.06	2273.3	2200.27	2030.16	2112.85	2163.9	2137.34	2160.44	2183.89	2186.95	2379.24	2256.95	2028.53	2200.1	2087.42	2071.73	2210.65	2203.52	2264.72	1992.89	2225.15	2103.58	2250.96	2239.71	2138.58	2065.5	2097.48	2183.06	2388.63	2259.82	2209	2394.13	2129.25	2303.24	2256.75	2280.4	2055.46	2229.5	1952.98	2190.08	2170.16	2348.84	1958	2068.22	1996.82
403.743011	2298.22	2306.46	2174.66	2210.5	2162.96	2277.41	2201.68	2027.68	2120	2167.69	2138.43	2167.2	2181.47	2186.15	2376.74	2257.95	2028.87	2203.84	2084.41	2070.41	2208.95	2200.01	2263.93	1998.87	2223.83	2111.28	2254.71	2243.31	2135.31	2059.09	2094.37	2179.58	2382.45	2255.38	2202.31	2396.61	2127.73	2307.3	2254.3	2286.94	2051.21	2233.11	1954.62	2187.42	2163.91	2346.52	1959.53	2064.08	1994.35
404.238007	2296.01	2306.23	2178.2	2210.86	2168.06	2272.3	2203.98	2030.15	2119.67	2164.83	2135.42	2167.04	2183.92	2177.95	2378.63	2248.4	2027.17	2201.25	2080.36	2073.56	2210.87	2198.65	2257.24	1995.95	2226.49	2109.89	2251.91	2239.2	2130.95	2060.11	2096.41	2180.84	2391.27	2256.19	2203.91	2394.61	2130.65	2307.78	2253.44	2283.59	2049.6	2228.47	1949.96	2188.87	2166.13	2347.8	1961.25	2064.39	1997.62
404.733002	2296.62	2308.88	2177.78	2208.31	2167.83	2278.76	2201.55	2032.52	2114.42	2165.68	2131.64	2166.21	2183.13	2184.55	2380.92	2250.12	2027.04	2201.01	2081.16	2068.55	2205.72	2201.58	2261.2	1992.77	2227.61	2105.98	2255.02	2241.5	2132.72	2056.44	2095.86	2179.12	2386.96	2260.16	2206.77	2388.56	2125.28	2305.93	2256.14	2285.46	2048.86	2228.79	1954.29	2188.9	2168.22	2349.41	1958.64	2062.38	1998.26
405.227997	2299.51	2310.64	2177.51	2207.11	2167.05	2277.25	2197.05	2035.51	2116.82	2167.87	2133.79	2164.38	2181.4	2185.59	2380.73	2252.24	2027.57	2203.93	2083.12	2072.62	2215.37	2200.95	2261.69	1988.88	2225.72	2113.66	2254.04	2239.05	2132.35	2063.19	2095.68	2179.77	2390.44	2258.03	2202.64	2394.15	2130.65	2307.05	2252.59	2289.56	2052.78	2231.2	1952.2	2188.36	2169.1	2347.64	1959.63	2070.22	1998.33
405.722992	2305.77	2309.06	2178.06	2208.91	2172.58	2280.35	2202.42	2029.29	2119.46	2163.94	2138.11	2168.82	2179.84	2181.19	2382	2251.96	2022.93	2199.8	2080.74	2067.61	2204.65	2204.7	2261.78	1989.9	2228.75	2110.74	2252.69	2240.78	2133.17	2060.95	2095.62	2180.54	2381.59	2260.48	2206.75	2390.97	2129.04	2307.42	2257.61	2289.17	2052.72	2231.73	1952.08	2187.07	2169.56	2352.55	1956.06	2065.44	2000.19
406.218994	2299.96	2301.46	2174.85	2209.48	2169.02	2276.35	2201.62	2029.98	2115.25	2168	2140.5	2166	2189.56	2183.01	2381.73	2251.48	2025.62	2201.84	2082.72	2071.24	2214.1	2205.62	2268.33	1996.05	2233.01	2107.56	2256.55	2242.42	2138.96	2061.69	2095.9	2180.69	2385.46	2260.58	2203.42	2392.8	2127.24	2309.64	2257.74	2284.87	2047.31	2225.67	1952.4	2188.7	2168.21	2349.44	1959.84	2063.85	1997.17
406.713989	2297.32	2309.15	2182.35	2211.23	2166.04	2274.47	2203.42	2033.79	2118.29	2163.21	2136.8	2166.58	2187	2184.62	2378.49	2255	2029.79	2204.53	2081.91	2070.98	2213.39	2207.7	2265.62	1993.4	2229.05	2108.34	2249.78	2243.27	2132.71	2062.56	2091.66	2175.6	2380.38	2257.71	2206.58	2390.52	2129.6	2307.5	2250.92	2284.64	2048.96	2226	1948.87	2184.72	2171.01	2344.98	1957.85	2064.65	1997.93
407.209015	2295.85	2309.84	2177.43	2202.63	2169.77	2275.25	2201.97	2027.32	2113.67	2164.7	2139.03	2166.41	2186.61	2182.93	2373.18	2251.08	2023.96	2200.23	2082.31	2067.48	2207.93	2207.81	2262.33	1992.36	2228.23	2112.71	2255.61	2239.61	2131.78	2061.54	2103.2	2184.83	2385.35	2259.15	2205.58	2390.85	2128.4	2308.94	2255.57	2287.83	2050.05	2233.12	1951.83	2186.88	2171.6	2342.42	1960.87	2064.49	1999.86
407.704010	2297.61	2302.23	2176.15	2208.84	2164.49	2273.38	2197.4	2031.35	2113.01	2166.02	2133.82	2163.92	2185.25	2182.48	2379.38	2251.08	2028.91	2200.72	2081.61	2069.47	2210.37	2201.85	2266.09	1988.74	2226.42	2110.22	2252.27	2242.6	2132.37	2063.28	2099.66	2182.72	2387.7	2251.83	2205.3	2392.69	2128.1	2304.48	2253.44	2287.72	2048.89	2227.66	1951.3	2190.92	2173.42	2346.64	1961.27	2066.91	1996.21
408.199005	2302.96	2309.45	2175.41	2209.98	2168.92	2279.62	2205.01	2029.88	2115.69	2166.78	2139.07	2168.44	2187.4	2183.79	2383.4	2252.12	2026.93	2201.78	2085.37	2067.03	2212.43	2204	2266.06	1993.04	2224.63	2111.18	2256.23	2242.62	2129.9	2058.25	2098.76	2179.95	2386.96	2260.52	2206.94	2390.96	2124.96	2310.76	2254.21	2287.36	2054.57	2234.06	1954.66	2188.8	2166.82	2346.43	1961.42	2065.64	2000.64
408.695007	2293.87	2310.27	2177.47	2209.35	2170.1	2276.98	2201.17	2033.27	2117.9	2166.6	2132.94	2167.56	2183.81	2183.21	2382.26	2252.94	2025.63	2203.43	2079.03	2069.79	2210.28	2199.45	2266.53	1991.25	2230.25	2108.75	2254.56	2240.07	2131.08	2063.8	2100.02	2178.19	2386.67	2254.4	2205.17	2391.55	2126.86	2307.55	2259.21	2288.47	2048.55	2228.1	1950.28	2188.35	2172.46	2354.27	1959.24	2067.23	1994.28
409.190002	2296.14	2308.1	2174.35	2209.23	2169.43	2277.76	2205.1	2025.17	2112.04	2161.16	2134.66	2161.85	2177.29	2182.45	2375.09	2253.37	2021.56	2198.45	2077.38	2070.39	2210.98	2199.42	2260.39	1989.63	2221.33	2106.2	2249.33	2232.68	2126.83	2058.91	2095.05	2180.63	2385.95	2257.12	2206.82	2392.78	2123.04	2301.57	2251.89	2283.53	2048.14	2229.31	1946.97	2190.85	2168.47	2349.94	1956.71	2067.38	1996.7
409.684998	2293.62	2300.96	2173.98	2209.29	2167.54	2271.11	2196.08	2031.45	2115.51	2163.22	2134.14	2164.66	2178.94	2179.63	2373.78	2251.77	2025.1	2197.27	2084.49	2073.53	2208.79	2202.69	2261.64	1989.3	2226.92	2109	2249.56	2238.53	2132.11	2059.09	2093.03	2182.85	2380.3	2254.97	2203.42	2388.48	2127.04	2302.23	2253.16	2285.48	2048.27	2225.82	1950.5	2186.3	2170.8	2346.68	1959.29	2060.2	2001.78
410.179993	2297.4	2311.48	2173.7	2210.21	2166.31	2278.39	2201.56	2028.7	2115.13	2167.12	2136.42	2163.45	2178.95	2179.78	2373.7	2246.1	2026.27	2198.58	2079.79	2071.47	2205.41	2201.06	2263.11	1991.98	2220.38	2109	2258.02	2238.93	2136.65	2059.3	2092.2	2179.05	2387.63	2257.74	2203.44	2388.9	2119.13	2303.71	2254.49	2285.52	2046.6	2230.34	1951.04	2188.85	2167.72	2349.62	1959.96	2065.84	1995.62
410.674988	2295.96	2301.53	2174.16	2205.05	2167.82	2272.3	2199.08	2033.6	2115.5	2163.81	2131.11	2164.81	2183.97	2181.29	2376.4	2247.79	2027.54	2199.59	2082.47	2069.86	2213.95	2204.59	2261.71	1992.49	2226.11	2106.27	2251.38	2242.22	2130.01	2060.65	2096.18	2180.65	2384.82	2258.64	2201.1	2388.21	2128.47	2303.85	2250.1	2287.65	2045.71	2226.28	1948.1	2183.97	2167.31	2350.65	1960.62	2066.42	1998.01
411.170990	2299.23	2300.52	2173.21	2205.51	2167.16	2277.42	2198.11	2029.26	2117.48	2161.61	2136.25	2169.77	2184.58	2180.56	2372.8	2253.79	2026.09	2197.08	2088.47	2067.74	2213.96	2203.36	2263.44	1989.49	2230.86	2109.6	2251.39	2236.72	2134.52	2059.47	2098.25	2178.26	2380.28	2258.79	2205.62	2390.08	2127.59	2306.85	2254.34	2288.54	2046.7	2228.56	1953.42	2186.67	2167.19	2349.67	1955.55	2068.05	1995.01
411.665985	2298.57	2308.61	2177.46	2206.87	2167.5	2278.1	2198.02	2031.02	2113.39	2165.68	2131.39	2163.94	2180.52	2183.02	2380.76	2253.15	2027.77	2196.37	2082.1	2072.74	2212.36	2203.04	2264.22	1994.73	2227	2109.09	2255.72	2243.49	2132	2063.89	2097.39	2180.25	2388.09	2258.44	2204.45	2391.57	2126.8	2302.76	2249.77	2285.73	2046.15	2225	1952.52	2190.51	2169.21	2354.26	1959.19	2064.41	1995.16
412.161011	2303.59	2311.13	2178.4	2203.72	2167.74	2286.05	2204.92	2036.71	2113.64	2162.7	2133.64	2169.59	2179.83	2182.82	2375.93	2246.53	2027.27	2195.98	2083	2069.7	2210.24	2200.99	2262.98	1994.45	2225.11	2107.03	2251.71	2240.74	2133.92	2059.03	2089.76	2177.66	2380.38	2258.74	2205.33	2394.54	2123.67	2301.37	2251.14	2281.13	2047.65	2225.47	1948.44	2186.22	2167.54	2348.76	1956.49	2067.56	1997.84
412.656006	2292.8	2304.18	2173.21	2202.79	2166.07	2277.43	2196.89	2032.05	2116.05	2158.94	2131.85	2165.7	2182.07	2183.69	2374.14	2243.6	2028.83	2198.18	2084.54	2068.98	2210.44	2201.09	2261.78	1990.66	2218.79	2107.92	2247.11	2230.86	2131.14	2057.46	2090.13	2175.98	2383.45	2256.4	2205	2389.98	2126.07	2305.44	2249.69	2284.47	2048.36	2224.65	1948.28	2184.65	2162.78	2343.91	1956.83	2062.02	1996.7
413.151001	2293.75	2300.51	2171.91	2204.75	2162.72	2278.11	2200.43	2029.26	2115.58	2162.72	2135.45	2159.04	2175.99	2178.83	2376.47	2251.46	2024.54	2198.4	2084.57	2070.41	2207.81	2198.58	2259.07	1990.34	2221.51	2108.93	2252.99	2241.37	2130.92	2058.09	2090.97	2179.36	2384.32	2254.88	2200.9	2394.6	2122.43	2305.52	2253.06	2285.38	2047.45	2222.85	1949.26	2185.85	2171.11	2345.4	1956.31	2060.35	1995.65
413.647003	2288.49	2300.19	2172.91	2203.21	2163.94	2275.35	2193.58	2028.03	2111.27	2160.14	2133.45	2167.79	2179.68	2178.85	2372.15	2247.26	2023.73	2192.68	2081.35	2067.98	2212.5	2200.96	2257.15	1991.08	2220.21	2106.17	2250.68	2237.08	2133.05	2058.55	2095.04	2179	2376.98	2253.13	2200.07	2385.83	2126.52	2303.49	2249.52	2283.7	2047.9	2225.6	1948.99	2184.43	2163.35	2345.78	1958.36	2063.13	1995.06
414.141998	2292.75	2302.33	2173.8	2203.68	2165.27	2270.76	2193.89	2031.02	2115.79	2163.1	2137.96	2163.85	2181.69	2183.42	2371.03	2248.85	2021.81	2198.51	2080.89	2068.11	2210.03	2199.38	2256.55	1987.03	2224.17	2109.78	2250.75	2235.44	2130	2053.91	2097.36	2175.81	2380.23	2252.33	2204.64	2376.88	2128.29	2300.74	2251.29	2281	2045.7	2220.9	1948.05	2185.63	2168.26	2347.12	1953.89	2065.37	1991.41
414.636993	2296.05	2307.22	2171.72	2203.17	2165.26	2269.9	2199.14	2027.86	2112.25	2161.38	2132.82	2163.73	2176.71	2173.97	2371.76	2249.29	2026.69	2196.65	2080.19	2070.55	2206.47	2195.7	2260.16	1987.96	2221.62	2110.98	2248.73	2232.2	2130.86	2058.16	2098.84	2179.24	2384.09	2250.75	2205.3	2381.19	2123.41	2297.22	2251.58	2278.5	2048.84	2226.99	1946.38	2184.85	2166.44	2347.26	1956.38	2065.38	1995.48
415.131989	2295.87	2299.86	2173.65	2201.95	2167.79	2270.72	2197.02	2030.12	2114.79	2158.77	2131.68	2158.34	2179.6	2180.88	2368.5	2246.24	2022.85	2196.14	2083.35	2064.95	2205.54	2197.39	2261.37	1984.8	2220.19	2103.39	2251.6	2232.75	2127.46	2057.2	2092.09	2173.25	2379.7	2255.74	2197.79	2382.83	2120.3	2300.51	2245.77	2282.38	2046.9	2221.88	1948	2181.66	2163.19	2344.79	1958.59	2059.5	1992.98
415.627991	2292.57	2298.44	2174.5	2200.12	2165.47	2274.63	2197.92	2028.12	2111.31	2157.85	2132.85	2160.33	2181	2176.19	2377.08	2249.69	2018.95	2197.27	2076.24	2066.1	2202.8	2196.46	2253.7	1987.03	2221.01	2105.94	2250.6	2236.31	2125.78	2058.28	2094.25	2170.96	2380.84	2253.36	2198.22	2386.19	2123.32	2298.69	2248.84	2279.21	2041.54	2222.61	1944.51	2180.88	2161.21	2341.02	1958.67	2061.43	1989.95
416.122986	2294.67	2300.4	2171.49	2205.81	2164.25	2271.16	2199.97	2027.87	2110.1	2157.45	2128.78	2159.47	2178.95	2174.98	2370.99	2247.61	2025.06	2192.29	2081.47	2066.89	2205.69	2199.99	2257.15	1988.25	2219.14	2107.77	2248.78	2230.93	2130.14	2059.93	2096.23	2173.63	2381.4	2253.98	2204.43	2382.8	2124.5	2298.57	2249.55	2277.41	2050.2	2222.09	1946.49	2180.27	2160.67	2338.18	1955.84	2060.79	1993.33
416.618011	2294.14	2300.98	2170.72	2201.2	2159.08	2266.46	2198.18	2032.26	2113.98	2155.6	2132.11	2161.96	2180.73	2180.4	2372.07	2247.66	2022	2197.11	2083.15	2066.82	2203.71	2198.03	2254	1989.25	2223.34	2104.46	2249.55	2238.99	2128.43	2062.79	2089.54	2175.44	2378.21	2259.57	2203.71	2385.72	2126.72	2300.92	2249.86	2280.45	2046.69	2219.93	1946.49	2181.72	2165.23	2343.14	1952.41	2064.09	1993.58
417.113007	2294.09	2299.5	2171.4	2203.32	2166.05	2272.46	2199.69	2026.78	2107.79	2156.99	2130.57	2158.88	2179.64	2182.82	2376.84	2254.36	2025.23	2195.72	2079.49	2068.66	2205.57	2200.75	2261.89	1994.62	2219.86	2111.49	2245.76	2240.41	2128.25	2059.6	2097.09	2182.41	2377.82	2259	2202.4	2391.76	2122.33	2301.08	2252.21	2280.02	2044.01	2234.66	1944.94	2184.04	2166.35	2343.39	1957.55	2062.41	1993.79
417.608002	2296.59	2302.85	2172.33	2206.29	2166.57	2269.41	2200.03	2024.27	2111.44	2154.6	2132.02	2159.23	2184.27	2178.25	2370.65	2250.99	2025.14	2196.76	2078.7	2066.84	2209.76	2201.63	2263.91	1994.21	2217.84	2104.45	2251.42	2234.88	2127.69	2057.21	2097.28	2176.29	2381.4	2249.58	2199.07	2391.35	2124.63	2301.35	2249.44	2275.21	2046.8	2223.75	1949.52	2182.48	2167.48	2341.82	1955.18	2062.83	1994.85
418.104004	2295	2303.58	2172.82	2202.84	2163.46	2268.17	2198.02	2028.17	2111.79	2159.06	2135.81	2162.75	2176.2	2179.58	2373.77	2245.8	2026.19	2199.37	2079.08	2070.03	2207.41	2199.66	2260.55	1991.85	2220.33	2111.27	2244.83	2228.37	2130.82	2056.06	2097.7	2172.36	2381.33	2252.85	2200.49	2383.77	2119.85	2300.13	2252.21	2276.89	2046.53	2223.33	1947.44	2184.72	2164.28	2345.66	1954.19	2059.63	1991.88
418.598999	2291.91	2299.85	2176.18	2203.97	2163.48	2275.14	2198.33	2026.5	2108.77	2159.47	2131.79	2162.84	2175.56	2178.92	2373.86	2247.88	2022.54	2196.24	2079.03	2069.34	2206.42	2199.04	2257.68	1993.4	2223.26	2103.69	2247.16	2239.08	2129.2	2056.1	2097.3	2174.59	2381.14	2257.77	2194.98	2386.49	2121.31	2299.84	2253.59	2276.91	2046.45	2223.54	1946.11	2183.95	2163.36	2338.56	1957.89	2060.9	2000.76
419.093994	2290.78	2305.13	2170.95	2201.32	2165.77	2273.13	2201.48	2026.69	2114.41	2164	2133.38	2161.91	2178.26	2181.85	2371.62	2253.09	2024.25	2197.55	2085	2067.33	2202.68	2201.15	2262.38	1995.75	2223.17	2105.21	2243.95	2242.93	2127.84	2054.34	2096.59	2173.66	2387.03	2254.05	2204.48	2387.34	2121.43	2300.35	2250.82	2284.66	2045.48	2222.7	1947.1	2184.47	2160.99	2343.85	1955.16	2063.69	1996.06
419.588989	2293.19	2300.09	2172.51	2200.91	2161.2	2266.69	2199.63	2027.41	2115.46	2160.71	2131.16	2161.12	2179.86	2177.59	2368.61	2247.2	2020.86	2194.37	2077.15	2068.76	2208.13	2197.35	2252.7	1985.24	2217.11	2106.6	2246.65	2238.66	2127.45	2056.24	2097.57	2178.07	2378.65	2256.02	2202.28	2382.97	2119.92	2299.32	2251.76	2282.5	2047.68	2221.45	1946.3	2183.5	2167.38	2339.74	1955.61	2060.6	1989.73
420.084015	2290.56	2298.93	2171.66	2200.66	2164.04	2267.25	2196.88	2023.59	2112.65	2163.22	2129.71	2162.25	2182.22	2181.37	2367.45	2243.09	2025.63	2194.57	2080.09	2068.23	2209.27	2198.89	2263.21	1988.33	2217.55	2106.97	2246.42	2233.16	2125.63	2054.93	2093.23	2175.07	2379.23	2257.59	2201.45	2389.32	2120.11	2297.98	2252.55	2277.74	2043.59	2222.47	1946.99	2183.96	2166.49	2339.71	1955.68	2057.74	1993.32
420.579987	2291.39	2295.03	2173.43	2200.2	2167.9	2278.18	2197.07	2024.86	2112.53	2156.57	2125.8	2157.43	2178.11	2174.99	2369.61	2240.73	2020.57	2193.31	2077.78	2067.97	2203.07	2195.24	2256.96	1989.07	2216.96	2105.39	2248.81	2238.34	2127.27	2057.58	2093.66	2178.89	2380.7	2252.1	2199.79	2385.7	2116.97	2296.35	2253.02	2276.73	2040.54	2225.76	1945.97	2178.42	2162.04	2344.35	1957.21	2060.37	1988.93
421.075012	2290.49	2298.15	2172.15	2202.8	2161.64	2271.69	2204.73	2026.1	2115.66	2156.95	2129.77	2159.75	2179.03	2179.82	2369.13	2243.89	2026.78	2194.63	2080.45	2065.07	2211.9	2198	2258.95	1985.77	2225.07	2099.71	2252.23	2233.51	2128.39	2053.3	2095.93	2175.69	2378.08	2252.42	2200.15	2388.42	2121.45	2295.83	2251.27	2276.19	2046.96	2222.6	1946.21	2184.59	2160.07	2342.78	1954	2061.89	1989.19
421.570007	2289.65	2299.13	2166	2193.99	2160.47	2269.59	2198.89	2024.58	2110.83	2163.28	2129.61	2155.84	2181.58	2181.56	2369.55	2246.76	2022.12	2189.56	2076.83	2066.5	2204.13	2198.13	2254.39	1989.84	2219.28	2104.47	2247.65	2237.88	2121.91	2054.94	2091.45	2174.43	2375.09	2250.29	2201.36	2384.24	2117.58	2295.93	2248.56	2279.87	2042.19	2223.14	1948.79	2181.64	2160.16	2341.7	1952.84	2060.94	1990.66
422.065002	2293.28	2298.22	2166.35	2199.27	2159.55	2267.11	2198.42	2025.31	2114.19	2152.91	2126.16	2157.09	2174.82	2175.5	2372.59	2243.25	2024.87	2190.87	2074.61	2069.58	2206.54	2194.75	2257.89	1986.94	2224.36	2106.28	2246.5	2231.01	2127.67	2054.81	2089.41	2172.07	2371.89	2251.37	2190.64	2386.65	2121.17	2297.15	2251.09	2276.19	2047.55	2214.6	1945.99	2182.46	2161.89	2341.2	1955.48	2059.63	1989.44
422.559998	2293.74	2298.31	2170.09	2200.79	2162.24	2271.5	2197.37	2022.3	2106.48	2157.42	2125.17	2154.18	2177.9	2173.69	2373.24	2247.23	2021.36	2192.89	2076.9	2066.56	2201.78	2196.68	2258.13	1989.23	2219.37	2104.45	2245.53	2235.86	2127.99	2054.54	2089.4	2176.07	2376.29	2252.37	2197.32	2381.67	2119.67	2296.98	2249.16	2279.77	2043.77	2222.03	1946.08	2185.09	2166.09	2341.73	1953.49	2055.39	1993.34
423.056000	2289.83	2305.2	2169.22	2199.08	2162.5	2269.81	2196.16	2022.12	2112.88	2156.86	2130.53	2163.53	2180.04	2174.02	2371.13	2249.27	2023.95	2198.69	2078.13	2065.52	2203.21	2202.01	2258.71	1987.72	2224.2	2105.77	2247.43	2239.43	2129.67	2052.16	2088.89	2173.91	2370.32	2257.2	2199.36	2385.38	2122.19	2296.18	2252.32	2275.67	2045.28	2222.18	1944.8	2179.97	2162.02	2340.35	1956.99	2055.86	1989.78
423.550995	2294.52	2300	2168.33	2199.24	2160.01	2272.07	2195.34	2026.49	2107.1	2157.21	2127.5	2156.06	2175.86	2178.48	2371.82	2248.42	2020.16	2193.78	2075.27	2065.19	2203.66	2194.44	2256.8	1991.65	2224.4	2101.34	2251.51	2236.26	2128.97	2055.25	2087.87	2175.2	2372.53	2248.81	2199.36	2387.56	2117.91	2297.4	2248.24	2282.13	2043.22	2215.68	1948.94	2185.57	2165.73	2338.21	1952.66	2056.74	1983.96
424.045990	2290.35	2298.71	2163.42	2203.54	2159.94	2267.29	2199.47	2024.73	2111.85	2159.21	2135.25	2161.56	2180.34	2175.55	2368.34	2248.75	2027.06	2192.22	2081.76	2063.61	2201.98	2191.35	2254.72	1988.68	2224.47	2104.83	2249.93	2241.3	2126.73	2055.6	2084.49	2170.05	2372.33	2248.9	2196.57	2383.51	2120.57	2297.17	2248.36	2277.35	2043.23	2222.26	1944.28	2179.91	2164.19	2342.14	1952.36	2061.16	1991.14
424.540985	2294.26	2296.4	2171.91	2198.61	2163.29	2269.03	2193.68	2023.91	2110.15	2156.15	2126.93	2160.38	2178.03	2176.26	2371.56	2245.22	2024.93	2196.55	2079.15	2067.96	2197.74	2196.76	2256.93	1988.16	2221.18	2106.12	2243.46	2232	2123.54	2055.84	2090.4	2175.01	2375.02	2249.83	2198	2381.8	2117.17	2290.97	2245.81	2275.08	2038.93	2220.46	1941.52	2176.34	2163.3	2337.62	1951.4	2058.78	1989.17
425.036011	2283.47	2295.64	2165	2200.13	2159.75	2270.79	2195.3	2024.23	2104.94	2156.52	2133.63	2160.74	2174.08	2176.47	2368.21	2245.33	2020.59	2189.94	2077.65	2063.45	2207.07	2194.15	2252.58	1986.15	2217.78	2108.12	2245.92	2232.46	2124.02	2053.44	2094.03	2175.49	2373.8	2249.27	2201.08	2377.65	2116.98	2298.36	2241.7	2274.62	2037.37	2216.83	1944.59	2181.37	2163.4	2339.49	1955.46	2058.69	1995.15
425.532013	2292.84	2299.74	2167.16	2199.85	2161.02	2272.04	2199.99	2025.83	2109.04	2154.59	2130.61	2158.17	2176.5	2173.03	2371.59	2242.57	2020.64	2197.23	2076.8	2063.07	2201.82	2193.43	2255.54	1987.34	2216.78	2103.18	2245.78	2232.79	2122.69	2054.44	2096.54	2170.54	2366.63	2249.48	2196.94	2379.56	2122.45	2292.29	2243.84	2274.93	2042.12	2215.87	1943.45	2177.72	2159.95	2338.8	1953.04	2058.68	1991.44
426.027008	2289.59	2299.78	2164.11	2199.1	2157.42	2266.65	2191.16	2022.24	2112.48	2156.27	2134.34	2154.58	2170.11	2171.86	2371.94	2251.89	2024.26	2194.23	2077.33	2068.09	2204.71	2193.07	2259.46	1982.69	2217.43	2101.68	2241.74	2230.26	2125.01	2049.3	2091.23	2173.3	2371.21	2246.91	2195.17	2385.4	2121.63	2290.17	2248.16	2271.1	2037.99	2217.36	1941.93	2178.57	2159.41	2341.61	1955.08	2055.54	1987.77
426.522003	2292.07	2294.15	2167.59	2199.23	2156.03	2264.54	2194.66	2023.7	2111.33	2153.6	2131.56	2159.05	2177.95	2173.05	2370.78	2237.05	2020.21	2190.64	2077.22	2065.62	2199.99	2193.1	2250.24	1990.05	2217.39	2099.51	2244.08	2233.15	2127.97	2051.31	2088.63	2172.81	2369.98	2244.25	2197.9	2381.85	2116.33	2291.05	2246.2	2274.9	2037.36	2217.12	1943.4	2180.7	2157.41	2339.61	1953.05	2055.04	1990.01
427.016998	2288.98	2300.82	2163.84	2200.06	2159.5	2264.35	2196	2022.73	2111.2	2154.88	2127.45	2158.37	2173.78	2173.96	2375.11	2244.94	2019.75	2192.61	2075.16	2065.93	2209.39	2198.9	2251.91	1990.06	2215.23	2104.74	2242.05	2227.49	2124.42	2053.19	2088.21	2173.38	2372.5	2245.29	2194.98	2377.88	2117.44	2293.19	2240.73	2274.35	2037	2221.3	1944.51	2178.31	2163.51	2340.92	1956.22	2056.22	1990.97
427.513000	2289.88	2293.57	2164.11	2195.5	2154.56	2270	2195.68	2019.81	2110.46	2152.95	2125.75	2155.62	2174.4	2175.32	2368.75	2242.69	2019.18	2189.3	2075.46	2064.63	2200.63	2196.83	2248.31	1988.94	2222.83	2102.43	2245.24	2230.38	2125.65	2053.15	2090.13	2169.15	2370.04	2246.56	2198.97	2379.08	2117.93	2293.37	2246.69	2278.83	2038.58	2216.4	1944.1	2178.58	2158.45	2336.15	1955.85	2053.37	1987.77
428.007996	2290.33	2291.65	2170.65	2201.47	2155.81	2268.48	2189.01	2023.66	2106.14	2155.01	2124.89	2154.84	2171.23	2169.67	2367.74	2244.48	2022.08	2192.63	2075.61	2062.61	2200.9	2190.76	2253.26	1988.39	2220.39	2100.81	2246.38	2231.35	2128.17	2049.95	2090.33	2165.08	2367.18	2246.02	2197.29	2374.2	2113.44	2293.62	2242.52	2272.33	2040.3	2216.04	1939.41	2177.47	2158.1	2337.04	1951.91	2054.41	1988.73
428.502991	2284.15	2292.74	2165.12	2193.55	2156.42	2265.28	2190.68	2020.97	2106.28	2149.26	2124.36	2151.99	2172.08	2169.17	2362.62	2239.57	2014.29	2187.45	2073.48	2059.9	2199.97	2186.86	2250.02	1984.69	2214.68	2103.39	2245.81	2228.54	2121.1	2050.87	2087.4	2171.06	2368.04	2238.52	2190.28	2377.97	2115.05	2287.63	2244.28	2271.99	2036.21	2216.34	1940.41	2178.87	2157.51	2335.14	1950.12	2055.27	1987.59
428.997986	2285.57	2293.41	2165.2	2197.23	2154.45	2265.65	2193.51	2019.3	2105.38	2149.78	2124.69	2153.81	2172.62	2172.27	2361.7	2239.42	2017.61	2191.09	2072.72	2060.23	2195.73	2189.52	2250.95	1985.18	2210.29	2097.73	2242.79	2227.99	2118.36	2050.31	2083.48	2171.77	2370.45	2241.6	2193.23	2383.18	2115.07	2285.02	2241.63	2274.94	2039.72	2214.11	1940.35	2179.33	2161.05	2336.36	1951.29	2057.14	1989.68
429.493011	2284.05	2295.13	2162.82	2195.56	2153.64	2265.13	2191.13	2021.09	2104.08	2147.47	2125.93	2154.92	2167.77	2169.59	2362.9	2242.69	2018.54	2191.05	2073.42	2061.98	2195.53	2194.83	2252.7	1985.97	2215.71	2100.26	2244.54	2230.74	2120.9	2051.07	2086.59	2167.1	2364.91	2239.84	2191.73	2378.12	2113.74	2293.34	2242.31	2270.19	2038.43	2213.74	1938.99	2177.8	2158.79	2339.05	1948.34	2058.21	1984.64
429.989014	2287.77	2291.16	2163.65	2197.3	2156.28	2270.1	2190.24	2020.14	2104.57	2152.56	2126.8	2153.21	2170.47	2168.75	2366.38	2240.23	2017.35	2196.68	2072.57	2062.39	2200.49	2198.42	2251.47	1985.44	2221.55	2103.63	2245.41	2229.65	2124.48	2055.48	2085.43	2171.36	2369.5	2243.12	2194.94	2384.52	2116.31	2288.87	2245.62	2268.76	2038.13	2214.58	1940.65	2175.59	2157.85	2335.88	1953.37	2056.87	1986.94
430.484009	2283.81	2290.02	2167.18	2197.08	2158.54	2263.06	2186.16	2019.51	2103.23	2149.08	2125.97	2152.93	2166.27	2171.74	2362.7	2236.1	2021.57	2186.12	2074.54	2062.92	2197.25	2187.52	2249.15	1981.75	2212.39	2097.74	2239.63	2227.97	2121.19	2046.16	2082.71	2173.93	2368.5	2244.09	2194.96	2372.09	2116.45	2291.32	2241.57	2270.69	2031.78	2210.39	1937.63	2174.55	2158.56	2331.54	1947.34	2055.64	1987.96
430.979004	2282.29	2286.3	2164.46	2194.79	2149.31	2263.22	2189.28	2014.43	2102.14	2150.56	2123.74	2151.12	2171.28	2167.67	2361.27	2235.77	2014.71	2188.52	2071.67	2061.44	2197.56	2183.3	2246.66	1985.44	2218.51	2100.44	2239.49	2225.42	2119.53	2046.72	2086.43	2166.17	2363.17	2237.8	2196.03	2377.46	2110.53	2291.05	2236.47	2271.47	2036.51	2215.37	1937.63	2177.86	2157.83	2335.45	1952.27	2057.14	1985.4
431.473999	2283.21	2289.61	2161.29	2196.07	2153.48	2261.78	2190.21	2015.09	2105.1	2151.98	2126.83	2150.33	2167.46	2167.61	2363.31	2237.26	2018.8	2191.65	2072.79	2059.02	2199.37	2190.43	2250.33	1986.03	2215	2098.33	2244.07	2224.6	2122	2047.85	2085.12	2168.48	2364.26	2242.16	2193.89	2374.81	2112.19	2285.33	2236.78	2265.28	2031.8	2211.95	1937.55	2178.08	2155.95	2333.8	1949.66	2049.48	1987.73
431.968994	2288.33	2294.81	2165.14	2194.49	2155	2263.17	2190.79	2021.57	2104.44	2155.45	2129.96	2153.8	2172.67	2167.45	2361.89	2238.32	2020.97	2187.23	2070.45	2057.02	2196.96	2188.85	2255.55	1983.7	2220.16	2100.71	2238.04	2230.39	2120.29	2046.9	2086.14	2169.5	2364.74	2239.84	2198.47	2377.35	2113.74	2284.15	2243.54	2268	2033.92	2210.51	1939.01	2174.07	2155.47	2335.17	1948.27	2052.15	1988.09
432.464996	2285.99	2293.77	2161.84	2188.16	2155.26	2263.62	2188.16	2021.09	2101.66	2152.4	2125.7	2151.74	2168.4	2167.51	2359.06	2238.43	2016.3	2186.71	2073.11	2058.4	2193.89	2189.85	2250.58	1986.1	2216.17	2100.6	2239.56	2230.79	2119.89	2046.91	2083.93	2164.27	2364.45	2242.58	2192.15	2368.52	2113.91	2289	2237.44	2273.88	2036.2	2210.32	1937.31	2175.58	2160.4	2336.73	1947.44	2052.09	1981.91
432.959991	2283.08	2289.46	2162.52	2190.53	2155.33	2260.67	2187.61	2017.9	2106.29	2156.02	2126.3	2147.48	2169.9	2169.21	2367.5	2238.52	2017.18	2190.7	2072.35	2059.5	2197.63	2194.01	2248.71	1987.23	2214.11	2099.12	2241.02	2232.19	2120.43	2049.57	2085.74	2169.86	2365.76	2239.69	2198.86	2370.13	2114.93	2289.75	2235.56	2268.17	2041.97	2209.6	1940.19	2174.02	2159.63	2332.93	1949.51	2057.94	1985.12
433.454987	2282.84	2295.78	2163.9	2194.11	2153.37	2264.45	2192.87	2021.21	2101.14	2154.81	2121	2156.6	2175.71	2169.31	2362.19	2238.38	2021.09	2191.4	2071.02	2061.48	2194.32	2188.76	2250.39	1983.47	2215.64	2100.86	2244.35	2234.84	2123.11	2048.7	2087	2168.58	2375.02	2242.31	2193.61	2373.53	2114.9	2292.3	2242.92	2269.42	2038.88	2214.2	1940.65	2179.5	2154.34	2336.18	1948.61	2058.27	1984.64
433.950012	2281.83	2291.18	2164.21	2197.79	2155.05	2267.63	2188.89	2020.73	2102.49	2155.95	2123.52	2152.41	2170.18	2168.38	2362.41	2241.1	2018.01	2186.92	2074.17	2062.05	2197.22	2187.1	2251.05	1985.85	2212.72	2102.27	2243.38	2234.61	2122.78	2049.23	2088.2	2167.52	2364.28	2241.44	2193.15	2370.31	2114.78	2286.68	2238.45	2267.51	2036.02	2206.57	1941.72	2176.82	2159.21	2334.19	1949.64	2055.62	1985.62
434.445007	2284.35	2289.86	2163.28	2193.85	2155.14	2268.62	2187.17	2022.57	2106.52	2151.75	2126.16	2147.73	2170.77	2166.24	2363.83	2236.18	2018.11	2187.41	2074.98	2062	2195.59	2187.59	2246.75	1983.53	2216.43	2101.14	2241.87	2230.48	2118.98	2046.62	2084.46	2168.05	2365.63	2241.16	2195.1	2376.29	2111.52	2282.05	2242.97	2266.62	2037.52	2209.26	1941.24	2178.77	2161.06	2337.36	1949.36	2056.92	1985.07
434.941010	2283.43	2290.64	2162.37	2191.08	2155.82	2260.27	2188	2017.25	2103.64	2151.29	2124.86	2151.9	2171.03	2163.72	2361.72	2236.42	2017.36	2183.84	2070.8	2057.86	2196.91	2188.43	2243.68	1982.89	2215.14	2096.61	2243.43	2227.91	2120.6	2048.08	2081.59	2166.55	2364.75	2241.77	2194.76	2370.84	2118.18	2286.15	2238.09	2267.03	2035.25	2210.09	1939.52	2173.05	2155.73	2331	1953.31	2054.78	1984.75
435.436005	2287.42	2289.05	2162.39	2193.33	2153.65	2261.93	2183.18	2017.67	2103.44	2152.62	2122.19	2149.46	2171.35	2162.1	2367.65	2235.18	2012.56	2187.18	2073.27	2056.33	2197.5	2189.92	2251.75	1983.07	2213.89	2099.35	2244.36	2228.96	2121.21	2045.74	2086.91	2167.77	2366.24	2238.96	2195.79	2370.21	2111.39	2289.25	2241.22	2264.44	2032.79	2211.96	1938.32	2175.49	2160.31	2337.27	1951.21	2056.4	1983.04
435.931000	2281.68	2290.29	2161.03	2193.89	2151.52	2260.35	2188.23	2018.63	2104.55	2151.97	2119.66	2150.02	2167.73	2168.98	2365.62	2234.87	2019.19	2185.51	2066.9	2058.53	2195.7	2193.38	2248.18	1986	2216.01	2097.82	2241.47	2224.34	2122.46	2049.94	2084.12	2166.28	2366.93	2244.99	2194.2	2366.57	2114.39	2284.74	2233.26	2269.56	2030.8	2211.92	1936.94	2176.72	2154.01	2335.81	1948.67	2051.96	1985.57
436.425995	2279.84	2289.09	2164.05	2195.55	2155.83	2265.85	2186.45	2019.58	2106.12	2146.99	2121.25	2150.95	2167.44	2167.8	2359.29	2236.38	2016.1	2182.55	2070.9	2055.51	2194.86	2189.02	2251.04	1983.29	2211.12	2100.67	2241.31	2228	2120.55	2043.81	2085.57	2167.85	2365	2242.98	2186.07	2373.72	2112.41	2285.79	2233.24	2269.36	2031.89	2203.73	1932.57	2173.85	2159.39	2335.37	1952.22	2049.13	1980.84
436.920990	2279.39	2289.57	2158.52	2193.87	2154.55	2263.36	2185.62	2016.47	2100.78	2147.65	2121.85	2147.61	2168.95	2162.86	2358.21	2236.14	2015.05	2181.61	2069.32	2057.25	2198.26	2184.68	2247.87	1981.29	2217.36	2099.82	2238.38	2225.31	2119.71	2049.57	2080.33	2162.94	2363.54	2239.96	2185.74	2369.26	2112.56	2286.07	2236.66	2271.26	2035.27	2206.71	1935.18	2172.47	2157.24	2333.31	1948.17	2050.33	1981.59
437.416992	2278.12	2291.33	2158.85	2187.63	2152.02	2261.94	2189.48	2018.22	2101.3	2146.57	2119.55	2150.13	2166.58	2162.07	2359.96	2234.28	2016.6	2182.75	2068.37	2057.57	2195.27	2186.02	2242	1981.4	2212.03	2099.5	2241.98	2229.09	2119.26	2042.04	2086.41	2165.29	2364.73	2238.41	2190.04	2369.91	2112.78	2283.97	2236.93	2261.09	2030.85	2208.55	1931.61	2173.4	2154.86	2331.36	1943.89	2049.02	1982.73
437.911987	2276.85	2286.33	2156.4	2190.14	2153.2	2257.28	2186.77	2016.75	2100.47	2151.41	2121.44	2146.51	2169.5	2169.48	2358.27	2239.31	2013.8	2181.92	2065.27	2052.59	2193.81	2187.81	2247.25	1979.64	2217.1	2097.02	2237.71	2224.12	2117.87	2046.68	2079.53	2165.41	2365.03	2236.8	2189.83	2368.51	2111.32	2281.12	2233.28	2266.58	2030.84	2204.76	1934.07	2173.06	2157.03	2333	1949.8	2043.91	1980.6
438.407013	2278.51	2288.79	2162.88	2186.14	2152.14	2257.78	2182.76	2016.29	2097.16	2145.55	2118.67	2146.31	2162.55	2163.11	2357.94	2233.78	2016.2	2185.88	2069.22	2054.5	2189.62	2188.18	2242.75	1982.4	2210.93	2097.67	2234.34	2223.74	2119.4	2046.19	2083.93	2164.33	2360.21	2241.3	2187.07	2376.43	2112.04	2280.97	2232.24	2261.43	2029.06	2206.17	1931.28	2168.86	2156.46	2327.81	1945.39	2050.43	1984.71
438.902008	2280.29	2280.33	2154.39	2179.16	2150.88	2254.75	2190.19	2011.48	2100.36	2144.65	2117.82	2142.24	2163.18	2160.54	2358.93	2236.11	2016.45	2182.95	2065.32	2056.38	2194.88	2190.99	2245.24	1979.43	2212.97	2096.86	2241.81	2224.79	2117.62	2045.88	2080.93	2160.8	2356.5	2240.79	2185.89	2365.43	2107.56	2281.17	2237.45	2267.72	2028.38	2206.87	1934.65	2175.06	2159.72	2335.92	1947.88	2050.26	1982.68
439.398010	2274.99	2290.96	2162.63	2187.01	2150.33	2258.78	2184.58	2015.64	2096.58	2144.04	2112.3	2143.9	2159.08	2163.92	2358.57	2228.5	2014	2189.31	2066.46	2056.52	2187.63	2187.65	2242.72	1981.33	2212.16	2098.66	2239.62	2222.51	2118.42	2050.27	2077.35	2161.9	2358.39	2237.06	2187.49	2371.91	2110.94	2283.84	2233.04	2265.71	2031.76	2207.76	1938.56	2172.28	2153.83	2328.63	1946.24	2050.17	1983.22
439.893005	2278.37	2288.84	2161.41	2185.1	2144.89	2250.69	2180.95	2018.42	2097.52	2140.29	2118.05	2146.19	2164.21	2161.17	2358.5	2235.2	2014.06	2181.59	2071.56	2054.22	2192.06	2185.55	2241.69	1982.56	2209.93	2097.6	2236.28	2222.3	2116.38	2045.09	2082.7	2164.25	2358.16	2237.55	2185.77	2365.8	2113.96	2282.45	2233.51	2272.87	2029.67	2206.1	1933.93	2171.61	2155.8	2333.25	1945.5	2048.85	1979.92
440.388000	2279.31	2293.29	2160.89	2189.8	2147.48	2264.97	2181.51	2016.49	2099.48	2143.73	2120.11	2139.39	2161.92	2165.78	2354.42	2231.29	2013.11	2183.15	2068	2057.86	2193.19	2185.66	2242.54	1980.25	2211.86	2096.12	2237.95	2225.11	2111.54	2041.95	2080.71	2165.09	2360.54	2237.9	2185.94	2367.89	2112.07	2280.73	2233.92	2268.12	2030.99	2199.64	1933.23	2171.34	2156.18	2327.65	1947.21	2054.35	1982.38
440.882996	2278.97	2289.95	2158.16	2185.83	2149.65	2257.96	2183.3	2015.43	2094.66	2139.44	2117.22	2143.37	2159	2162.74	2355.89	2230.58	2012.98	2179.71	2065.17	2053.39	2194.17	2182.52	2240.04	1979.91	2208.97	2092.35	2239.88	2221.86	2113.72	2045.98	2079.37	2159.49	2355.56	2235.07	2188.2	2363.43	2111.24	2279.31	2229.41	2263.22	2025.71	2202.95	1932.55	2172.25	2156	2329.31	1944.73	2045.22	1980.18
441.377991	2280.5	2287.39	2161.7	2186.63	2151.55	2254.94	2181.76	2015.38	2096.79	2145.94	2113.57	2140.81	2163.9	2161.27	2354.28	2229	2012.63	2184.45	2064.07	2054.66	2184.15	2182.51	2242.7	1979.83	2206.38	2091.59	2235.58	2219.45	2117.37	2046.72	2078.27	2161.69	2357.57	2232.37	2187.89	2368.34	2111.21	2278.61	2232.42	2256.27	2027.4	2202.09	1929.43	2165.37	2151.6	2327.98	1945.55	2043.5	1979.99
441.873993	2277.84	2283.78	2155.6	2189.51	2148.41	2258.62	2181.13	2015.08	2094.05	2147.88	2114.98	2144.59	2163	2167.84	2360.62	2235.41	2012.24	2177.8	2069.57	2051.81	2189.46	2183.98	2242.91	1982.89	2209.67	2093.2	2236.36	2221.21	2112.37	2040.8	2077.09	2162.04	2354.19	2234.89	2184.77	2372.27	2110.62	2275.59	2229.67	2264.88	2028.27	2201.74	1933.73	2166.46	2152.69	2327.81	1945.86	2044.65	1979.73
442.368988	2271.53	2293.17	2157.01	2185.28	2145.33	2256.57	2182.03	2014.29	2097.83	2144.32	2120.39	2143.65	2165.09	2160.48	2358.93	2235.02	2013.26	2181.47	2067.14	2054.82	2189.43	2182.95	2240.72	1981.62	2209.45	2091.63	2238.11	2228.34	2117.92	2041.98	2081.55	2160.14	2352.49	2238.02	2185.36	2363.92	2107.83	2275.66	2233.96	2262.96	2025.23	2203.4	1931.57	2171	2153.94	2325.41	1941.97	2046.04	1983.15
442.864014	2276.88	2285.96	2152.63	2186.88	2149.07	2255.18	2188.76	2016.24	2094.26	2141.81	2113.02	2142.36	2162.21	2164.88	2359.17	2234.38	2012.12	2179.73	2066.3	2052.78	2186.85	2183.09	2246.78	1979.68	2211.44	2093.59	2235.35	2225.26	2112.34	2040.31	2079.44	2162.13	2348.84	2232.48	2187.95	2365.08	2106.04	2279.36	2229.63	2262.45	2027.74	2198.4	1931.6	2168.75	2154.64	2331.74	1943.3	2046.48	1980.02
443.359009	2276.3	2285.34	2154.49	2184.97	2149.71	2258.27	2183.53	2014.85	2094.39	2145.62	2120.66	2141.09	2161.61	2160.14	2354.42	2231.98	2014.62	2183.9	2065.48	2056.57	2186.27	2178.64	2239.29	1981.76	2205.45	2092.18	2235.42	2223.97	2113.06	2042.94	2081.91	2158.81	2354.26	2233.31	2187.28	2364.77	2106.74	2280.24	2230.44	2265.51	2026.19	2202.63	1933.22	2170.78	2152.8	2329.54	1943.22	2043.74	1977.85
443.854004	2275.49	2281.79	2156.76	2185.89	2151.88	2257.65	2179.61	2015.99	2098.25	2144	2120.82	2146.4	2163.02	2161.86	2363.28	2231.5	2010.13	2182.44	2067.85	2052.4	2188.45	2187.54	2243.44	1981.7	2211.9	2094.15	2235.45	2222.51	2116.58	2043.29	2073.75	2156.3	2356.14	2238.16	2186.5	2368.13	2106.8	2275.29	2227.02	2257.86	2027.94	2198.33	1933.81	2169.67	2154.61	2332.56	1943.54	2049.24	1980.15
444.350006	2274.25	2283.6	2157.3	2185.18	2149.69	2255.86	2186.45	2016.22	2100.29	2142.09	2120.76	2145.75	2165.85	2159.69	2355.99	2239.15	2017.17	2181.59	2067.22	2053.83	2187.08	2180.12	2242.17	1978.62	2213.11	2091.85	2234.05	2222.33	2114.64	2046.22	2079.24	2158.33	2353.7	2231.95	2185.75	2368.67	2103.98	2277.95	2232.99	2257.95	2023.54	2197.42	1930.66	2167.11	2149.6	2336.1	1946.34	2045.66	1979.84
444.845001	2278.32	2290.71	2155.51	2183.03	2151.71	2258.36	2180.12	2011.47	2096.24	2141.94	2112.65	2140.86	2164.73	2157.98	2358.3	2235.64	2013.35	2180.74	2065.91	2051.42	2188.32	2184.17	2239.83	1977.08	2211.17	2093.34	2235.09	2219.15	2111.67	2039.25	2076.58	2161.62	2355.32	2232.68	2185.54	2368.43	2108.59	2276.84	2230.28	2259.58	2025.44	2198.95	1929.74	2170.76	2155.04	2328.34	1944.99	2042.99	1979.37
445.339996	2272.92	2280.67	2153.23	2182.2	2147.1	2257.8	2184.63	2011.07	2095.24	2142.21	2115.01	2139	2158.22	2160.53	2353.11	2231.11	2009.22	2180.5	2065.95	2052.41	2185.46	2177.76	2238.5	1977	2204.55	2092.92	2236.47	2222.65	2115.01	2040.91	2073.2	2159.83	2350.53	2233.28	2186.94	2359.18	2102.96	2276.87	2231.14	2258.52	2026.82	2198.55	1928.58	2165.79	2149.15	2328.98	1944.12	2047.07	1977.24
445.834991	2277.33	2282.86	2154.16	2185.95	2142.98	2253.04	2184.1	2013.71	2092.83	2142.18	2114.69	2139.01	2162.1	2160.24	2353	2231.75	2010.66	2177.08	2061.26	2053.57	2183.6	2182.74	2239.17	1976.97	2207.41	2092.78	2240.14	2217.44	2112.33	2044.78	2074.1	2154.38	2353.37	2227.62	2182.88	2359.81	2106.75	2273.1	2233.13	2263.29	2021.94	2199.45	1931.32	2164.94	2151.12	2323.34	1942.36	2046.24	1978.74
446.329987	2277.98	2287.6	2155.96	2185.36	2148.78	2256.58	2187.21	2013.61	2095.74	2144.13	2117.67	2145.46	2160.78	2162.42	2361.33	2230.11	2014.29	2179.44	2068.74	2056.1	2192.29	2185.7	2246.34	1978.51	2216.5	2093.73	2238.73	2216.4	2117.17	2040.41	2077.93	2161.35	2350.53	2232.51	2191.2	2363.51	2106.59	2280.17	2230.66	2263.84	2024.99	2197.92	1928.95	2170.04	2158.14	2325.52	1947.23	2047.04	1980.26
446.825989	2279.05	2284.71	2155.78	2183.28	2146.61	2254.98	2181.89	2013.3	2097.8	2143.98	2113.6	2139.45	2163.09	2165.36	2357.81	2234.37	2009.37	2180.98	2065.54	2053.43	2192.2	2178.78	2240.53	1976.62	2210.27	2093.34	2240.39	2224.02	2116.17	2044.72	2074.1	2153.82	2357.03	2233.12	2183.88	2364.19	2105.74	2270.7	2232.79	2258.43	2026.46	2194.3	1930	2170.93	2153.36	2330.98	1940.95	2046.07	1980.04
447.321014	2270.71	2285.5	2159.89	2184.3	2143.6	2257.49	2181.68	2012.74	2093.19	2143.99	2118.55	2140.5	2156.01	2158.09	2351.26	2229.03	2013.32	2182.73	2067.37	2052.95	2189.24	2182.22	2243.22	1983.27	2214.25	2094.58	2235.72	2220.22	2112.42	2045.84	2076.77	2160.65	2351.81	2229.18	2186.86	2361.35	2112.5	2277.02	2230.08	2261.68	2026.73	2198.55	1929.91	2166.55	2151.48	2329.88	1946.24	2047.6	1976.38
447.816010	2267.17	2281.82	2155.03	2182.21	2146.49	2248.11	2183.34	2009.87	2095.44	2137.22	2115.71	2137.26	2159.53	2158.46	2350.62	2226.3	2012.15	2175.9	2065.47	2054.5	2188.03	2174.27	2238.76	1978.6	2210.39	2094.74	2231.42	2222.12	2116.91	2040.8	2075.58	2158.5	2351.01	2236.01	2180.52	2360.76	2106.25	2274.34	2229.08	2258.05	2024.15	2198.81	1931.14	2159.65	2150.03	2326.59	1942.31	2047.5	1979.57
448.311005	2266.18	2278.74	2153.48	2181.64	2145.41	2255.22	2182.34	2013.41	2100.78	2137.03	2116.03	2137.32	2160.15	2163.66	2352.03	2223.31	2008.49	2176.3	2062.72	2053.74	2186.85	2180.49	2234.25	1977.3	2209.66	2090	2231.12	2218.53	2113.62	2043.03	2078.66	2159.93	2354.46	2229.48	2181.34	2360.36	2110.82	2268.72	2223.4	2262.57	2025.49	2196.21	1929.94	2164.25	2152.26	2321.07	1942.23	2044.59	1978.23
448.806000	2263.87	2277.37	2152.49	2183.16	2145.09	2254.24	2174.29	2014.67	2096.93	2138.92	2113.3	2138.75	2167.9	2157.25	2347.94	2229.08	2009.05	2178.35	2064.32	2050.54	2189.76	2174.96	2241.98	1977.39	2206.1	2095.42	2231.62	2219.63	2116.4	2040.07	2077.95	2155.14	2356.79	2229.61	2183.42	2358.03	2106.34	2269.99	2223.89	2254.56	2025.58	2193.67	1929.33	2168.15	2149.38	2320.57	1942.42	2047.42	1973.56
449.302002	2273.82	2281.91	2153.3	2185.37	2144.5	2256.64	2179.32	2008.9	2101.56	2141.69	2121	2137.01	2161.09	2160.89	2349.52	2224.36	2016.29	2176.49	2067.39	2050.89	2184.64	2183.69	2239.44	1978.3	2210.8	2090.08	2232.73	2221.03	2116.28	2044.48	2075.72	2163.33	2353.59	2232.5	2184.55	2355.16	2108.41	2273.89	2232.16	2260.58	2027.96	2196.71	1927.63	2167.01	2151.09	2323.2	1939.82	2046.7	1977.19
449.796997	2274.29	2277.38	2154.78	2186.88	2144.28	2258.82	2180.71	2014.3	2097.19	2143.47	2117.27	2138.67	2159.52	2161.46	2358.66	2234.17	2010.56	2182.07	2065.1	2055.26	2188.8	2178.83	2241.96	1977.98	2205.81	2092.46	2228.58	2219.58	2111.03	2041.36	2076	2161.79	2350.46	2231.25	2184.29	2362.1	2106.11	2268.21	2229.65	2258.6	2024.79	2199.21	1930.56	2169.08	2152.57	2326.47	1943.2	2050.62	1982.77
450.291992	2270.21	2280.16	2153.59	2180.11	2139.5	2256.43	2178.42	2010.69	2092.54	2137.38	2111.58	2138.48	2163	2158.23	2351.03	2219.78	2012.16	2181.78	2067.08	2056.39	2186.76	2178.57	2237.61	1975.08	2209.58	2088.11	2234.16	2220.85	2110.96	2041.58	2073.76	2155.4	2353.4	2231.37	2179.75	2358.89	2104.82	2272.47	2225.14	2254.14	2023.89	2196.23	1928.63	2170.73	2150.55	2321.83	1941.42	2045.23	1976.57
450.786987	2269.78	2275.78	2152.22	2178.75	2136.33	2248.52	2175.13	2010.98	2090.89	2136.12	2110.5	2136.79	2160.07	2154.11	2345.54	2223.21	2010.37	2176.15	2062.37	2051.67	2184.76	2177.77	2235.92	1974.15	2202.6	2085.35	2225.9	2211.56	2113.43	2038.68	2073.18	2154.97	2346.67	2226.66	2184.11	2357.52	2103.16	2267.39	2222.43	2256.7	2023.36	2192.58	1927.86	2162.87	2148.49	2318.83	1942.53	2047.63	1975.73
451.282013	2267.16	2283.38	2150.56	2180.49	2142.44	2252.87	2175.08	2007.14	2091.16	2143.41	2112.38	2137.01	2156.14	2157.72	2343.64	2223.36	2010.94	2175.71	2066.27	2051.17	2188.59	2178.39	2240.24	1974.58	2201.2	2088.61	2232.86	2220.43	2107.88	2039.19	2075.96	2158.16	2352.04	2228.35	2185.13	2358.53	2104.92	2273.14	2224.65	2257.6	2023.56	2190.34	1926.91	2164.47	2147.04	2321.08	1943.6	2046.1	1976.08
451.778015	2269.6	2279.38	2154	2181.62	2143.65	2251.76	2172.66	2011.02	2096.57	2137.03	2115.64	2137.79	2157.35	2158.3	2344.95	2224.84	2009.32	2177.57	2061.18	2054.21	2185.96	2171.44	2236.45	1977.05	2204.11	2085.5	2228.65	2215.27	2111.03	2044.28	2073.84	2156.36	2350.6	2228.96	2182.12	2356.06	2106.51	2276.81	2226.81	2257.28	2024.17	2191.31	1927.56	2156.76	2144.81	2323.18	1942.89	2043.2	1979.35
452.273010	2265.5	2281.33	2151.83	2174.39	2140.58	2246.86	2178.32	2007.35	2089.81	2138.5	2113.07	2133.21	2153.53	2154.02	2344.89	2222.64	2010.62	2174.84	2058.44	2050.48	2179.32	2178.18	2233.33	1976.15	2207.06	2092.14	2229.73	2214.29	2111.42	2042.33	2074.77	2154.26	2350.48	2224.2	2177.55	2352.83	2107.46	2269.33	2222.18	2253.02	2022.29	2192.55	1925.49	2162.12	2146.47	2319.35	1943	2042.62	1977.12
452.768005	2264.92	2277.83	2149.98	2176.14	2141.43	2248.35	2173.9	2003.37	2092.53	2133.88	2112.9	2137.31	2155.02	2150.39	2343.09	2225.67	2010.43	2173.15	2063.76	2047.29	2182.99	2172.89	2238.11	1975.26	2203.23	2091.19	2228.91	2217.21	2106.54	2033.91	2069.31	2156.15	2343.39	2225.99	2174.08	2346.76	2101.17	2271.65	2217.51	2255.3	2023.21	2189.26	1926	2162.76	2147.61	2321.57	1942.28	2042.01	1979.68
453.263000	2266.94	2275.51	2145.02	2180.87	2138.37	2254.39	2174.11	2011.72	2090.64	2137.48	2110.36	2134.9	2158.11	2153.79	2343.62	2220.14	2008.84	2175.01	2060.02	2048.82	2180.77	2176.05	2235.14	1970.89	2200.41	2090.46	2225.47	2214.26	2107.84	2038.22	2075.77	2150.8	2346.21	2224.81	2182.23	2354.66	2096.16	2268.53	2220.87	2252.24	2022.23	2188.87	1924.89	2164.03	2147.77	2321.43	1935.68	2042.35	1971.2
453.759003	2262.54	2278.09	2150.12	2177.15	2130.4	2248.9	2171.94	2007.39	2086.1	2133.56	2109.75	2138.98	2156.97	2155.08	2344.15	2227.71	2005.45	2171.05	2058.34	2048.14	2177.82	2175.6	2231.4	1975.09	2199.69	2083.73	2229.92	2213.66	2106.67	2036.74	2072.01	2155.47	2350.32	2227.71	2180.56	2355.98	2099.65	2271.71	2219.07	2254.88	2023.62	2188.33	1923.8	2161.02	2146.89	2319.83	1942.91	2044.82	1974.51
454.253998	2267.28	2275.16	2150.03	2179.05	2135.29	2252.6	2174.86	2010.75	2093.71	2134.15	2111.37	2132.25	2154.84	2153.29	2350.49	2222.13	2008.82	2173.16	2060.43	2052.18	2175.16	2171.96	2234.52	1974.5	2204.68	2087.13	2224.56	2212.86	2106.79	2037.82	2069.05	2156.15	2348.49	2225.91	2182.85	2357.72	2101.59	2267.78	2222.19	2252.98	2021.51	2187.85	1925.23	2161.76	2145.05	2316.24	1938.65	2044.37	1973.74
454.748993	2266.89	2271.19	2146.29	2176.49	2141.05	2245.4	2171.26	2010.28	2091.39	2136.41	2105.97	2130.84	2154.98	2154.06	2342.9	2222.23	2010.5	2168.38	2056.81	2046.36	2179.8	2174.36	2229.19	1975.89	2204.46	2085.74	2224.85	2215.02	2111	2036.49	2069.06	2152.49	2351.24	2222.19	2182.33	2350.01	2101.31	2267.76	2222.06	2250.64	2020.23	2186.11	1926.19	2157.72	2146.95	2315.45	1938.83	2042.8	1970.93
455.243988	2267.71	2272.39	2144.1	2173.54	2134.47	2248.14	2169.36	2002.02	2086.31	2135.45	2110.33	2134.93	2154.82	2147.79	2338.56	2216.75	2003.95	2169.67	2054.92	2047.25	2181.07	2175.84	2228.73	1973.72	2202.31	2078.81	2225.27	2216.35	2104.14	2035.24	2069.82	2153.42	2344.61	2227.68	2175.31	2352.18	2098.07	2267.2	2220.18	2250.67	2015.9	2185.07	1921.78	2157.99	2140.98	2312.52	1939.94	2042.2	1973.24
455.739014	2262.55	2271.63	2146.9	2174.63	2136.49	2245.83	2172.43	2004.46	2090.08	2136.27	2104.39	2130.41	2155.39	2151.43	2342.85	2222.06	2004.06	2171.3	2051.54	2043.68	2180.29	2170.31	2229.78	1972.92	2199.59	2090.06	2225.01	2212.09	2110.39	2035.95	2065.94	2151.32	2343.56	2225.94	2178.91	2349.99	2098.94	2265.46	2220.86	2250.73	2019.41	2189.29	1919.44	2161.17	2146.02	2316.37	1938.81	2043.38	1972.6
456.234985	2264.4	2270.47	2146.71	2170.75	2136.31	2243.3	2170.53	2005.06	2085.17	2136.43	2108.59	2133.13	2150.81	2149.68	2340.02	2217.83	2005.32	2174.87	2059.27	2046.73	2177.73	2173.14	2228.98	1974.39	2195.44	2084.4	2230.27	2213.54	2104.67	2035.83	2071.78	2154.08	2343.87	2223.62	2178.56	2351.32	2096.53	2265.37	2213.65	2251.51	2019.3	2187.24	1921.06	2155.13	2148.67	2320.46	1936.31	2040.21	1970.68
456.730011	2258.77	2269.27	2149.43	2171.33	2134.2	2246.42	2170.06	2003.87	2089.52	2137.47	2106.73	2130.12	2149.09	2151.69	2338.32	2220.44	2001.72	2167.02	2060.7	2037.98	2175.15	2165.86	2230.18	1969.37	2204.26	2083.87	2227	2210.81	2100.84	2032.44	2066.1	2148.29	2342.69	2221.29	2176.75	2347.87	2096.82	2264.77	2220.84	2248.81	2018.38	2188.12	1920.33	2159.01	2146.04	2313.38	1936.62	2038.94	1968.93
457.225006	2262.18	2271.5	2144.69	2172.55	2133.78	2245.72	2171.99	2005.44	2086.52	2133.33	2108.55	2130.49	2151.37	2148.96	2339.99	2221.88	2009.14	2172.66	2054.4	2047.83	2179.63	2172.8	2226.01	1973.65	2196.91	2087.3	2225.81	2211.09	2108.55	2035.7	2067.85	2154.87	2340.02	2223.5	2176.61	2352.42	2096.67	2266.53	2219.3	2253.88	2012.43	2184.42	1919.18	2159.07	2140.68	2312.38	1943.84	2039.93	1972.28
457.720001	2264.9	2273.55	2147.27	2175.09	2134.08	2249.56	2164.52	2004.88	2087.33	2133.85	2103.67	2133.62	2149.75	2149.29	2336.41	2220.51	2004.38	2168.56	2058.41	2041.49	2172.53	2170.22	2226.95	1973.29	2198.08	2081.73	2220.34	2210.37	2103.92	2034.89	2068.9	2154.01	2341.42	2222.23	2175.1	2348.13	2099.72	2265.67	2220.47	2248.77	2014.06	2188.64	1923.7	2157.61	2144.26	2315.86	1939.53	2043.63	1971.39
458.214996	2259.69	2270.13	2139.47	2172.5	2134.15	2243.55	2169.04	2000.39	2086.02	2133.43	2107.39	2127.6	2150.33	2146.18	2336.31	2220.21	2004.52	2170.2	2056.12	2042.08	2180.05	2168.02	2232.02	1971.71	2199.14	2085.49	2224.74	2212.75	2106.52	2035.34	2066.49	2152.01	2343.6	2220.62	2179.36	2346.23	2092.28	2266.65	2218.61	2250.3	2018.54	2180.83	1916.38	2156.09	2146.07	2315.21	1935.47	2043.06	1974.61
458.710999	2261.07	2270.78	2143.92	2173.8	2133.44	2245.11	2166.62	2007.35	2088.32	2133.41	2103.93	2129.06	2147.66	2144.81	2340.51	2213.78	1999.16	2166.67	2058.66	2042.68	2181.13	2171.15	2227.07	1972.78	2198.51	2080.87	2221.38	2213.49	2103.64	2033.67	2068.18	2147.62	2340.79	2220.26	2166.68	2350.96	2095.25	2264.62	2214.94	2245.86	2007.14	2182.4	1918.83	2155.02	2141.69	2317.59	1936.87	2042.76	1972.33
459.205994	2262.73	2272.86	2143.8	2168.92	2131.21	2240.87	2168.24	2004.81	2087.32	2133.83	2101.98	2127.6	2149.21	2149.36	2341.89	2214.05	2004.48	2170.67	2056.07	2045.09	2177.71	2169.9	2226.08	1970.65	2197.58	2079.86	2224.1	2211.28	2106.36	2036.15	2067.47	2144.36	2338.67	2218.3	2177.89	2353.13	2094.62	2261.57	2213.34	2248.95	2015.09	2182.56	1919.73	2154.16	2142.7	2315.73	1936.01	2043.07	1969.75
459.700989	2258.76	2271.82	2145.87	2171.52	2129.81	2241.57	2168.1	2002.71	2085.09	2132.73	2109.52	2132.19	2149.57	2148.69	2340.28	2218.19	2001.37	2171.84	2056.21	2040.85	2177.73	2175.64	2230.12	1969.04	2202.43	2081.45	2228.44	2209.33	2102.91	2037.28	2066.32	2145.73	2339.91	2224.1	2172.24	2350.73	2092.07	2266.1	2221.79	2250.26	2008.29	2186.77	1915.12	2151.6	2145.06	2313.1	1934.29	2039.88	1971.4
460.196014	2265.08	2271.8	2141.3	2167.51	2129.96	2242.5	2168.95	2007.24	2081.85	2131.53	2106.14	2126.23	2145.51	2144.76	2338.53	2212.81	2001.85	2168.66	2054.4	2040.37	2172.62	2166.58	2222.65	1967.59	2200.39	2080.29	2217.53	2206.86	2099.53	2029.39	2065.57	2150.95	2335.05	2215.67	2177.45	2348.18	2091.97	2258.6	2211.95	2249.03	2012.48	2186.11	1915.17	2162.37	2142.29	2311.01	1935.83	2040.28	1970.96
460.691010	2256.56	2271.83	2139.8	2170.81	2132.27	2241.41	2164.1	2001.07	2080.31	2131.12	2102.18	2122.11	2145.45	2145.45	2336.95	2212.37	2004.64	2166.66	2058.08	2040.78	2177.48	2166.27	2226.04	1968.17	2202.72	2083.32	2223.64	2206.74	2098	2030.59	2070.11	2145.64	2331.74	2218.57	2175.72	2346.24	2091.34	2263.27	2216.04	2249.19	2014.85	2182.37	1913.82	2156.97	2142.51	2312.7	1936.72	2035.17	1970.69
461.187012	2254.99	2269.18	2146.02	2170.18	2133.33	2241.91	2163.76	2004.73	2082.36	2136.03	2103.41	2126.42	2146.55	2139.83	2337.73	2216.02	2001.13	2163.13	2055.76	2040.61	2173.42	2168.37	2223.06	1969.18	2197.75	2075.27	2224.56	2203.16	2099.37	2028.93	2064.71	2146.32	2335.31	2218.33	2179.97	2345.94	2097.11	2258.07	2218.79	2252.86	2011.26	2181.33	1917.3	2149.28	2142.12	2310.35	1931.68	2039.74	1967.29
461.682007	2261.41	2266.67	2143.13	2168.87	2131.34	2241.78	2161.59	2000.54	2081.4	2129.64	2106.06	2128.19	2146.37	2139.98	2335.63	2213.29	2002.94	2167.48	2055.69	2039.53	2173.73	2168.51	2224.77	1967.89	2197.17	2077.51	2219.23	2201.97	2099.88	2030.16	2066.71	2143.52	2339.44	2219.65	2170.04	2341.98	2091.47	2263.55	2213.46	2248.57	2016.8	2185.27	1915.07	2155.8	2143.64	2312.3	1937.93	2039.18	1970.69
462.177002	2252.87	2264.4	2140.78	2168.04	2129.31	2241.84	2158.98	1999.51	2083.64	2131.24	2105.58	2128.11	2149.25	2145.15	2331.44	2214.86	2001.63	2167.44	2057.44	2044.61	2173.58	2169.5	2223.82	1967.17	2198.16	2080.44	2219.19	2204.13	2098.02	2033.63	2063.21	2147.09	2336.55	2215.24	2169.25	2342.18	2095.3	2263.16	2218	2248.21	2007.31	2182.21	1917.24	2150.9	2146.14	2310.14	1934.7	2041.19	1967.29
462.671997	2259.01	2264.72	2141.53	2169.48	2126.35	2239	2166.16	2002.68	2083.84	2130.57	2105.98	2125.32	2144.52	2143.02	2338.3	2210.8	2000.64	2166.59	2054.78	2041.43	2170.74	2164.97	2223.48	1968.15	2198.23	2076.79	2217.15	2198.42	2100.97	2030.04	2065.04	2145.73	2334.38	2214.35	2171.09	2338.48	2097.88	2263.86	2214.48	2248.05	2009.08	2180.29	1914.78	2150.78	2141.31	2307.51	1932.87	2038.86	1967.56
463.166992	2255.68	2267.97	2139.16	2163.61	2129.8	2230.26	2161.91	2000.99	2084.05	2127.61	2101.25	2122.23	2142.68	2144.59	2331.57	2211.49	2001.76	2167.76	2054.16	2039.17	2170.32	2159.16	2222.58	1968.13	2194.38	2074.87	2217.93	2201.19	2102.16	2028.49	2068.96	2143.98	2333.8	2214.92	2169.74	2339.98	2093.35	2255.96	2208.26	2241.73	2009.69	2175.41	1916.29	2147.48	2135.65	2304.15	1931.56	2040.09	1968.15
463.662994	2259.16	2264.85	2142.33	2165.98	2131.36	2240.15	2164.78	1999.66	2079.71	2128.16	2100.63	2130.24	2142.24	2142.32	2331.91	2212.83	2000.77	2170.88	2054.53	2045.07	2175.14	2162.86	2219.76	1966.13	2192.7	2072.97	2217.66	2205.14	2100.04	2031.99	2063.52	2147.55	2333.87	2210.07	2171.2	2343.3	2091.99	2261.85	2213.73	2242.27	2002.7	2179.56	1913.99	2149.09	2141.39	2301.6	1934.47	2039.08	1966.28
464.157990	2258.07	2265.53	2143.07	2169.07	2123.84	2235.19	2161.06	1995.51	2080.31	2127.7	2102.68	2123.96	2144.37	2143.08	2335.45	2211.37	1996.8	2163.47	2054.04	2039.87	2173.69	2165.23	2223.87	1967.67	2193.7	2077.71	2217.56	2208.12	2096.07	2030.54	2065.64	2147.3	2334.53	2215.74	2171.71	2345.62	2096.33	2258.36	2210.01	2245.64	2008.49	2179.57	1911.76	2147.11	2141.22	2311.69	1935.85	2036.98	1965.15
464.653015	2251.12	2266.39	2144.47	2165.51	2125.97	2239.9	2162.31	2000.95	2084.76	2127.85	2103.63	2125.47	2143.82	2147.23	2335.35	2209.34	1995.26	2169.57	2055.64	2035.63	2173.5	2161.82	2224.48	1964.55	2197.97	2073.79	2221.24	2205.6	2099.27	2029.01	2061.32	2142.46	2334.45	2208.93	2170.88	2335.95	2090.81	2258.96	2210	2245.91	2006.27	2173.69	1908.52	2144.8	2137.77	2307.47	1931.1	2039.29	1962.41
465.148010	2256.05	2265.34	2145.52	2167.75	2127.48	2233.97	2165.6	1999.75	2079.98	2133.59	2100.29	2121.95	2146.45	2144.33	2333.28	2213.49	2002.68	2167.72	2051.97	2038.13	2176.85	2163.88	2223.69	1966.45	2197.36	2075.34	2217.9	2203.96	2092.58	2032.08	2062.28	2148.72	2333.9	2217.87	2172.35	2340.39	2097.28	2264.77	2215.09	2244.21	2007.15	2175.12	1914.74	2143.25	2133.48	2307.2	1932.03	2035.23	1967.11
465.643005	2253.51	2267.35	2141.99	2162.87	2126.91	2238.06	2156.63	2002.84	2081.35	2129.21	2099.53	2123.28	2144.19	2139.24	2337.03	2208.64	1995.21	2169.27	2058.51	2034.3	2168.78	2167.51	2222.43	1965.61	2198.04	2072.49	2222.6	2200.74	2092.38	2027.58	2066.69	2143.4	2331.89	2212.57	2172.3	2341.39	2094.75	2256.63	2211.8	2243.8	2007.81	2176.18	1912.14	2145.95	2137	2309.74	1933.47	2039.36	1969.01
466.139008	2252.02	2260.45	2141.85	2163.93	2125.71	2228.74	2157.57	1999.21	2076.98	2123.86	2100.14	2123.15	2144.53	2140.85	2336.89	2210.05	1993.27	2168.47	2054.8	2040.55	2174.58	2166.06	2226.04	1962.82	2197.62	2070.97	2216.53	2202.46	2089.95	2029.9	2063.7	2145.46	2328.89	2212.21	2171.09	2338.67	2093.13	2262.32	2212.71	2245.03	2010.11	2173.26	1907.94	2143.65	2137.81	2308.43	1929.6	2033.53	1967.86
466.634003	2253.95	2262.95	2138.05	2164.7	2123.15	2238.14	2159.88	1999.99	2077.75	2129.83	2094.77	2123.33	2143.16	2139.32	2336.18	2211.09	1993.09	2170.99	2052.46	2038.4	2171.83	2161.59	2229.37	1962.53	2195.56	2073.79	2221.21	2196.76	2086.33	2029.43	2064.03	2142.33	2330.78	2213.75	2172.61	2337.54	2090.7	2256.19	2206.55	2242.93	2003.25	2173.07	1908.32	2145.31	2139.77	2307.98	1929.94	2035.86	1967.1
467.128998	2256.66	2262.63	2140.6	2163.89	2126.06	2235.56	2160.59	2003.07	2078.38	2127.1	2104.6	2123.46	2141.93	2138.66	2332.26	2204.37	1993.97	2163.51	2052.15	2037.28	2171.27	2161.62	2224.3	1963.51	2188.31	2071.63	2223.14	2195.91	2093.38	2027.22	2065.93	2146.44	2336.22	2211.42	2170.73	2342.32	2092.52	2252.39	2209.91	2247.68	2001.67	2178.63	1908.6	2149.52	2140.72	2308.67	1932.25	2038.35	1966.43
467.623993	2254.36	2259.33	2140.34	2163.35	2121.76	2230.33	2157.04	1998.73	2075.31	2123.5	2100.6	2119.77	2138.2	2137.07	2331.85	2209.39	1991.37	2164.04	2048.66	2036.67	2168.03	2161.06	2218.22	1962.08	2189.94	2074.27	2218.07	2201.53	2088.11	2027.44	2061.6	2146.11	2331.57	2213.45	2166.66	2336.16	2088.73	2256.39	2204.57	2240.05	1996.69	2175.37	1906.61	2144.3	2140.22	2304.56	1931.52	2035.7	1964.14
468.119995	2249.58	2266.52	2141.76	2162.41	2124.98	2230.51	2156.64	1995.26	2075.65	2124.75	2095.48	2114.77	2138.87	2138.43	2329.56	2209.21	1993.11	2164	2050.48	2035.28	2171.56	2159.66	2224.58	1959.28	2193.75	2066.9	2216.82	2200.17	2087.33	2027.13	2062.98	2141.06	2327.33	2211.69	2171.24	2342.11	2088.8	2255.83	2202.62	2244.27	1997.43	2167.29	1904.91	2142.28	2136.14	2299.16	1933.49	2033.42	1962.76
468.614990	2250.47	2255.47	2139.98	2162.32	2119.53	2231.7	2156.73	1997.76	2071.11	2126.41	2096.1	2123.08	2138.58	2137.12	2336.48	2209.82	1991.57	2168.16	2049.8	2035.77	2164.88	2157.01	2217.54	1959.58	2192.29	2064.83	2217.24	2194.16	2088.16	2030.84	2061.28	2142.24	2325.72	2205.52	2170.66	2333.07	2091.37	2250.44	2206.47	2246.1	1998.48	2172.99	1904.09	2143	2131.53	2305.31	1934.85	2031.54	1962.19
469.109985	2244.31	2256.54	2138.35	2158.71	2117.95	2227.77	2161.34	1996.6	2076.83	2121.57	2102.35	2121.54	2131.36	2138.06	2326.15	2204.32	1987.14	2164.82	2047.68	2028.59	2165.26	2154.8	2218.22	1955.76	2192.87	2066.39	2212.61	2198.16	2085.57	2021.95	2055.62	2137.42	2317.39	2202.91	2171.29	2337.7	2085.07	2250.87	2199.93	2240.21	1996.16	2172.67	1903.87	2143.72	2133.14	2298.64	1928.38	2031.95	1963.76
469.605011	2250.37	2258.19	2135.11	2162.08	2118.23	2230.55	2155.34	1998.98	2075.99	2117.98	2097.78	2119.98	2135.45	2131.48	2326.99	2203.83	1985.6	2165.03	2046.78	2033.64	2171.26	2156.71	2217.85	1953.38	2190.75	2067.18	2212.64	2197.88	2080.42	2027.28	2062.37	2141.61	2325.29	2205.76	2167.3	2333.8	2091.08	2255	2204.2	2241.53	1994.18	2166.65	1900.24	2139.42	2131.29	2299.54	1934.77	2033.34	1961.92
470.100006	2246.05	2260.29	2138.8	2158	2121.42	2230.33	2149.29	1996.07	2069.29	2124.02	2100.94	2115.85	2130.77	2134.62	2323.58	2201.78	1983.9	2161.6	2047.97	2032.66	2167.13	2153.08	2215.19	1954.74	2189.08	2063.21	2217.4	2189.21	2082.52	2027.26	2061	2140.57	2320.59	2203.33	2166.71	2327.66	2088.76	2249.45	2202.65	2236.51	1993.52	2164.81	1902.77	2136.51	2130.17	2296.46	1929.15	2032.28	1965.08
470.596008	2247.72	2258.3	2138.71	2157.7	2117.28	2225.28	2152.41	1998.86	2073.71	2119.45	2096.36	2120.75	2135.77	2131.78	2326.15	2204.16	1987.05	2162.56	2048.43	2030.99	2163.85	2155.43	2211.42	1955.53	2190.34	2063	2211.31	2192.21	2080.11	2027.37	2058.93	2136.05	2323.16	2203.46	2167.88	2331.82	2090.5	2252.71	2201.78	2238.7	1995.08	2168.81	1898.93	2139.38	2138.48	2294.62	1928.08	2032.84	1960.08
471.091003	2250.87	2257.7	2138.43	2155.2	2116.21	2228.96	2152.52	1994.75	2073.89	2119.29	2096.39	2120.79	2136.11	2134.55	2322.37	2205.06	1982.48	2162.28	2049.05	2030.23	2165.37	2158.86	2214.38	1955.73	2188.05	2063.47	2212.85	2189.76	2078.78	2026.44	2060.21	2139.21	2324.1	2209.45	2166.31	2330.18	2090.63	2251.69	2207.76	2237.51	1993.13	2165.2	1903.82	2134.07	2135.99	2299.09	1928.42	2033.28	1968.62
471.585999	2248.28	2252.92	2137.6	2160.08	2114.26	2226.78	2147.97	1999.14	2074.51	2124.45	2095.7	2118.11	2138.7	2131.9	2330.61	2202.85	1979.68	2162.9	2048.75	2030.11	2162.55	2155.7	2214.9	1958.54	2189.53	2064.74	2208.66	2190.28	2074.93	2020.75	2060.7	2141.19	2320.32	2204.86	2163.1	2328.72	2090.95	2246.8	2205.26	2241.61	1987.82	2171.01	1897.82	2138.79	2128.8	2298.81	1930.11	2031.8	1963.99
472.080994	2250.87	2256.45	2135.16	2159.57	2110.31	2223.95	2152.98	1992.34	2071.77	2121.1	2096	2114.57	2130.36	2133.75	2332.31	2199.37	1982.46	2165.85	2049.39	2033.52	2164.97	2154.4	2211.29	1951.01	2186.83	2061.24	2210.02	2194.43	2078.62	2025.7	2058.1	2133.29	2320.87	2203.98	2164.74	2327.67	2087.06	2250.12	2204.74	2234.44	1988.86	2163.8	1895.5	2132.45	2132.06	2299.45	1929.69	2030.37	1963.73
472.575989	2242.08	2259.44	2136.95	2154.46	2111.88	2223.19	2145.4	1994.61	2073.78	2123.02	2094.07	2117.92	2132.16	2132.06	2320.67	2196.16	1981.56	2157.12	2046.89	2031.11	2162.44	2147.16	2218.64	1954.35	2189.42	2059.37	2209.92	2193.33	2076.88	2020.23	2053.4	2140.78	2315.31	2202.99	2160.79	2332.24	2089.91	2245	2204.59	2236.28	1989.53	2164.62	1898.3	2136.69	2131.32	2294.32	1930.91	2035.3	1961.77
473.071991	2241.78	2251.32	2133.4	2157.89	2113.81	2226.82	2150.89	1995.61	2073.22	2118.89	2092.79	2114.83	2131.29	2126.84	2328.9	2200.71	1981.07	2157.05	2045.44	2029.57	2160.24	2148.65	2211.72	1953.63	2188.12	2060.74	2209.59	2189.06	2073.35	2023.28	2059.3	2135.52	2315.11	2204.14	2157.75	2323.84	2088.51	2242.72	2203.98	2237.27	1988.14	2167.7	1897.26	2133.37	2136.21	2294.91	1926.56	2029.63	1957.86
473.566986	2244.23	2254.69	2133.88	2153.34	2111.7	2221.58	2145.44	1994.26	2074.58	2119.5	2093.12	2113.17	2128.06	2130.63	2321.46	2199.91	1978	2159.02	2047.66	2027.51	2160.95	2149.55	2212.57	1952.39	2186.43	2053.98	2207.65	2185.46	2071.27	2022.88	2054.99	2138.76	2319.4	2203.38	2160.39	2332.69	2089.19	2248.95	2197.31	2231.79	1986.17	2165.51	1893.67	2130.13	2130.59	2294.34	1930.04	2034.17	1960.11
474.062012	2238.6	2255.99	2132.98	2154.55	2116.21	2222.7	2147.86	1991.72	2068.29	2116.4	2092.71	2115.48	2122.44	2125.43	2320.39	2199.57	1977.91	2159.53	2045.97	2030.36	2160.9	2150.3	2210.19	1950.76	2186.19	2060.56	2207.63	2183.63	2074.44	2021.4	2053.61	2133.11	2310.94	2201.4	2156.67	2323.13	2087.16	2243.86	2201.23	2235.15	1987.65	2160.77	1896.08	2130.81	2128.07	2298.06	1929.81	2028.63	1959.11
474.557007	2243.57	2251.84	2136.04	2157.15	2113.23	2217.31	2143.59	1990	2071.19	2118.24	2092.39	2113.42	2122.47	2129.15	2315.74	2194.73	1977.37	2154.51	2051.68	2022.64	2159.75	2154.11	2210.37	1948.67	2182.99	2057.37	2207.62	2184.66	2071.32	2023.59	2055.32	2135.93	2313.59	2197.09	2160	2325.33	2089.67	2246.17	2200.29	2234.07	1980.28	2163.41	1891.69	2127.86	2129.5	2294.32	1931.55	2029.7	1961.64
475.052002	2246.22	2253.77	2138.12	2153.7	2111.74	2222.09	2145.29	1994.28	2069.47	2120.07	2090.66	2112.87	2123.39	2129.29	2317.32	2200.27	1980.99	2155.77	2044.87	2027.11	2161.22	2147.04	2211.26	1948.58	2182.5	2057.69	2210.2	2184.06	2072.64	2025.23	2052.07	2135	2316.06	2195.49	2157.39	2326.72	2086.17	2241.16	2199.23	2232.74	1983.51	2160.8	1891.95	2129.77	2124.38	2293.11	1929.86	2026.77	1958.67
475.548004	2241.95	2247.96	2131.32	2152.77	2106.07	2222.58	2140.82	1991.7	2066.6	2115.4	2092.52	2112.02	2118.76	2128.74	2315.36	2192.61	1975.2	2153.54	2041.95	2024.88	2155.92	2147.76	2202.83	1947.92	2179.07	2055.44	2206.31	2187.56	2069.26	2021.98	2049.95	2131.38	2309.35	2196.76	2156.31	2321.7	2085.48	2242.29	2195.25	2233.71	1982.28	2159.26	1889.48	2127.41	2128	2289.86	1923.49	2027.61	1956.44
476.042999	2240	2250.32	2131.34	2147.76	2108.85	2217.32	2141.64	1991.89	2064.76	2115.9	2093.75	2109.51	2123.24	2127.75	2316.89	2191.59	1974.64	2151.01	2044.07	2025.77	2157.03	2147.53	2208.75	1945.89	2176.39	2053.55	2202.55	2180.54	2067.08	2020.3	2051.35	2138.36	2309.57	2194.08	2156.83	2318.75	2082.02	2239.71	2199.68	2227.77	1978.72	2160.93	1890.75	2126.99	2129.41	2290.74	1926.3	2025.3	1955.84
476.537994	2240.62	2246.88	2127.42	2148.45	2107.2	2217.55	2137.65	1985.51	2063.67	2115.97	2087.75	2108.76	2122.7	2124.02	2319.87	2194.08	1973.63	2157.77	2039.71	2025.59	2158.38	2143.32	2205.37	1947.28	2177.25	2051.53	2201.8	2177.31	2065.49	2023.31	2049.6	2135.88	2313.05	2193.96	2158.21	2320.86	2086.57	2242.08	2199.05	2236.01	1976.54	2158.46	1890.2	2125.64	2125.88	2289.48	1924.36	2024.76	1961.9
477.032990	2233.7	2244.44	2132.17	2152	2103.8	2218.15	2140.04	1983.84	2065.14	2112.04	2090.02	2106.03	2122.12	2124.14	2315.38	2191.19	1973.86	2151.29	2041.81	2019.93	2156.38	2145.44	2209.83	1944.05	2179.92	2050.1	2202.89	2183.6	2061.16	2018.51	2050.97	2129.03	2309.27	2192.17	2157.13	2318.88	2083.96	2243.83	2195.81	2227.4	1978.86	2159.5	1886.71	2121.24	2127.37	2286.05	1922.83	2029.42	1954
477.528015	2239.92	2243.89	2130.94	2149.27	2104.21	2215.74	2138.35	1989.49	2069.05	2117.99	2093.9	2109.36	2124.82	2129.11	2311.55	2190.46	1969.2	2154.82	2041.12	2023.51	2162.23	2145.42	2209.05	1947.3	2179.7	2054.05	2199.44	2181.3	2063.54	2018.42	2050.25	2134.83	2309.95	2194.19	2160.57	2313.92	2087.06	2241.26	2196.97	2229.62	1980.79	2154.98	1889.17	2126.02	2128.27	2294.79	1927.61	2026.26	1958.86
478.023987	2235.94	2243.28	2128.01	2144.81	2101.52	2216.02	2139.75	1991.92	2061.89	2115.44	2086.55	2105.09	2119.89	2120.8	2314.02	2189.25	1972.87	2156.12	2040.37	2022.39	2155.47	2144.2	2208.47	1944.92	2185.12	2050.69	2207.18	2181.14	2067.43	2019.33	2052.66	2133.54	2307.34	2193.92	2155.11	2314.1	2083.09	2237.61	2185.77	2232.5	1982.51	2162.34	1890.58	2125.68	2129.48	2285.24	1923.01	2025.15	1956.55
478.519012	2229.32	2244.75	2129.65	2146.14	2104.95	2212.56	2137.16	1987.87	2063.1	2109.1	2087.75	2107.94	2115.16	2122.83	2305.19	2190.13	1970.3	2149.66	2042.61	2025.65	2150.27	2143.92	2198.56	1947.95	2175.61	2049.1	2197.24	2174.02	2061.11	2017.42	2049.86	2131.97	2307.04	2196.36	2155.46	2313.32	2081.93	2238.32	2192.77	2232.58	1975.3	2158.74	1888.53	2125.83	2124.1	2282.95	1925	2024.98	1954.54
479.014008	2233.35	2249.26	2130.36	2147.29	2102.14	2214.3	2139.91	1991.81	2061.12	2115.58	2087.63	2108.18	2117.44	2125.14	2317.06	2187.58	1971.49	2156.99	2039.99	2016.8	2156.28	2142.73	2206.19	1945.98	2175.82	2051.13	2200.87	2179.74	2066.22	2018.53	2049.9	2134.82	2309.67	2191.46	2156.29	2318.56	2079.66	2244.27	2194.86	2229.76	1976.62	2153.96	1886.48	2122.34	2128.54	2284.26	1927.14	2025.06	1955
479.509003	2228.81	2239.22	2124.97	2144.2	2100.82	2210.26	2137.9	1982.84	2058.79	2113.21	2085.77	2109.84	2117.35	2121.91	2312.28	2187.81	1965.14	2148.48	2037	2015.37	2150.13	2139.75	2200.71	1941.44	2177.62	2048.08	2194.9	2178.21	2059.4	2015.37	2049.88	2130.63	2301.54	2187.27	2156.17	2313.82	2077.04	2237.93	2189.12	2230.6	1977.18	2157.27	1885.39	2115.49	2124.91	2278.55	1923.95	2022.07	1952.1
480.003998	2232.02	2243.22	2126.25	2142	2100.01	2211.85	2136.98	1986.7	2057.83	2113.31	2086.39	2103.94	2117.02	2120.41	2308.74	2188.46	1965.98	2149.94	2039.4	2018.61	2149.3	2140.73	2203.07	1938.32	2181.65	2054.05	2200.45	2171.01	2054.96	2018.77	2045.33	2127.73	2301.34	2186.69	2159.78	2316.33	2078.04	2234.43	2193.57	2225.51	1976.1	2152.92	1885.7	2118.99	2128.09	2284.93	1924.51	2021.28	1955.22
480.500000	2229.23	2241.99	2127.26	2141.58	2099.98	2206.86	2134.76	1989.72	2058.44	2111.21	2090.18	2100.31	2113.01	2119.75	2307.27	2188.98	1970.04	2148.02	2038.66	2017.86	2152.86	2143.35	2203.22	1941.95	2175.61	2051.79	2199.64	2178.21	2059.15	2015.36	2044.57	2131.23	2298.33	2193.54	2155.27	2316.89	2080.35	2237.99	2186.79	2222.5	1975.42	2157.84	1880.74	2125.46	2123.52	2282.25	1925.03	2019.06	1952.38
480.994995	2228.87	2244.75	2124.97	2143.21	2099.62	2212.35	2135.26	1984.11	2058.92	2118.79	2086.07	2105.52	2116.61	2122.88	2303.62	2187.92	1966.05	2146.68	2035.54	2017.43	2154.55	2133.91	2202.11	1944.92	2178.6	2051.4	2201.85	2172.27	2057.35	2016.33	2046.26	2125.12	2299.3	2187.47	2150.54	2308.77	2080.35	2242.58	2188.39	2228.31	1971.33	2159.56	1880.22	2120.4	2122.29	2281.81	1921.72	2021.45	1955.7
481.489990	2230.11	2247.41	2123.28	2142.02	2097.94	2209.81	2135.79	1983.89	2061.01	2112.19	2083.65	2105.34	2117.45	2115.86	2307.19	2185.54	1966.68	2143.73	2034.68	2014.39	2149.06	2137.92	2202.74	1942.3	2172.38	2048.39	2201.39	2171.62	2057.93	2016.61	2042.36	2128.08	2301.46	2188.2	2155.76	2314.78	2083.12	2238.05	2192.14	2229.96	1970.51	2157.34	1883.26	2121.17	2126.05	2282.1	1924.69	2023.23	1952.35
481.984985	2224.37	2241.55	2121.41	2146.61	2097.92	2207.3	2133.98	1979.86	2052.44	2108.86	2087.61	2104.3	2115.53	2116.57	2303.59	2182.68	1965.98	2146.55	2036.75	2016.16	2148.41	2138.26	2199.93	1939.97	2171.24	2046.44	2194.53	2174.72	2056.14	2015.23	2044.3	2126.21	2292.25	2190.69	2150.34	2311.32	2076.28	2237.31	2186.42	2222.1	1971.28	2150.72	1878.16	2122.31	2118.87	2277.76	1921.91	2019.62	1954.91
482.480988	2224.38	2234.62	2119.94	2143.62	2096.18	2205.88	2130.42	1981.26	2055.46	2108.23	2081.75	2101.44	2112.71	2120.99	2307.38	2182.9	1963.07	2147.1	2032.43	2017.89	2151.31	2136.7	2197.06	1943.33	2175.11	2043.35	2198.16	2173.99	2055.11	2015.42	2041.04	2125.85	2294.95	2184.88	2153.84	2311.81	2077.35	2237.3	2189.91	2227.11	1969.69	2160.54	1880.47	2117.2	2119.94	2281.35	1916.8	2021.18	1951.84
482.976013	2228.79	2237.14	2119.8	2138.69	2096	2206.24	2130.05	1979.2	2057.27	2115.52	2082.19	2103.52	2110.78	2115.27	2305.91	2179.49	1962.59	2146.27	2032.78	2012.73	2143.34	2137.98	2198.67	1939.97	2176.91	2042.69	2197.03	2177.01	2051.47	2016.82	2041.03	2123.69	2292.48	2185.29	2156.47	2310.57	2080.26	2234.66	2188.03	2222.49	1965.92	2153.9	1879.52	2117.7	2119.93	2278.17	1919.55	2019.94	1946.43
483.471008	2228.76	2237.22	2121.89	2138.56	2099.72	2206.89	2132.07	1981.48	2051.6	2107.87	2082.7	2100.78	2110.22	2113.82	2303.16	2184.77	1964.48	2140.85	2033.84	2008.36	2142.81	2138.2	2195.49	1938.87	2173.72	2048.2	2196.9	2173.53	2054.54	2012.84	2041.67	2123.03	2293.54	2185.17	2149.71	2305.72	2078.25	2234.29	2188.55	2222.49	1967.1	2153.08	1881.91	2118.68	2120.5	2278.23	1917.17	2015.54	1951.68
483.966003	2225.92	2235.16	2118.35	2140.16	2093.56	2205.5	2127.84	1981.67	2052.02	2106.37	2079.37	2096.33	2114.68	2114.17	2308.4	2181.21	1961.45	2146.2	2036.37	2017.8	2148.22	2136.35	2201.35	1936.7	2176.36	2046.16	2191.21	2175.07	2054.14	2016.67	2044.44	2123.77	2292.47	2183.97	2148.51	2311.52	2077.11	2231.04	2196.17	2220.46	1970.39	2152	1883.87	2115.54	2119.46	2281.53	1921.02	2017.92	1953.1
484.460999	2224.86	2237.38	2120.39	2136.25	2094.17	2206.33	2136.84	1981.63	2057.38	2108.89	2082	2101.5	2113.56	2119.09	2299.61	2181.05	1963.59	2147.01	2032.46	2014.99	2147.34	2137.09	2194	1939.67	2175.47	2045.5	2194.82	2172.12	2052.24	2014.1	2045.32	2125.6	2294.26	2185.18	2150.33	2305.04	2077.91	2232.26	2187.33	2221.89	1967.33	2150.13	1882.41	2115.57	2118.45	2274.67	1919.31	2020.03	1950.49
484.957001	2226.28	2242.82	2120.75	2142.39	2097.92	2208.82	2132.25	1979.65	2055.72	2110.4	2077.86	2101.09	2114.52	2117.53	2307.48	2184.19	1963.18	2147.71	2036.27	2017.25	2151.95	2131.87	2201.37	1939.43	2172	2042.93	2197.32	2175.57	2050.06	2014.04	2045.62	2126.59	2294.97	2184.83	2148.69	2314.57	2075.53	2232.03	2188.3	2224.78	1972.2	2147.88	1882.41	2114.74	2122.39	2278.71	1921.75	2015.39	1951.6
485.451996	2226.83	2235.32	2120.07	2137.65	2099.17	2203.75	2131.46	1983.96	2052.52	2109.95	2081.05	2099.48	2108.05	2117.77	2304.04	2178.81	1964.84	2146.52	2036.29	2016.7	2147.58	2138.75	2197.24	1937.6	2173.06	2044.93	2191.61	2174.25	2047.7	2016.11	2045.02	2126.19	2299.75	2183.77	2150.69	2312.65	2076.04	2245.31	2191.98	2222.81	1967.65	2152.82	1883.8	2119.07	2118.74	2279.85	1922.31	2021.3	1951.93
485.946991	2224.55	2237.04	2122.3	2145.48	2098.54	2212.63	2135.24	1983.51	2050.62	2108.14	2082.38	2099.21	2110.82	2115.38	2301.19	2182	1961.27	2144.8	2035.86	2007.04	2148.98	2135	2194.95	1938.55	2172.02	2043.96	2196.97	2170.13	2047.29	2011.04	2041.94	2125.25	2291.84	2185.8	2150.46	2310.4	2077.87	2233.16	2180.91	2221.69	1965.14	2151.79	1880.77	2117.02	2122.55	2279.66	1919.22	2018.09	1950.6
486.441986	2221.8	2236.64	2125.66	2139.56	2095.51	2208.12	2126.52	1985.66	2052.81	2106.28	2084.76	2101.43	2113.05	2117.98	2299.67	2184.61	1962.54	2148.18	2035.57	2015.03	2144.29	2135.86	2193.92	1938.34	2171.52	2042.63	2193.87	2177.65	2051.2	2015.21	2045.43	2127.54	2288.69	2185.44	2153.97	2312.86	2079.39	2233.57	2190.62	2223.85	1966.14	2150.47	1879.8	2115.34	2122.57	2281.67	1921.45	2017.97	1951.19
486.937012	2226.62	2233.8	2116.04	2140.02	2092.8	2203.98	2128.45	1980.21	2046.37	2107.32	2080.57	2096.7	2112.44	2115.36	2300.91	2178.63	1961.36	2143.68	2037.06	2007.15	2145.08	2131.22	2191.63	1934.82	2170	2038.53	2192.86	2171.6	2047.33	2011.84	2040.27	2124.77	2290.6	2182.47	2151.28	2305.81	2074.42	2233.78	2184.59	2220	1968.35	2151.57	1878.66	2114.44	2115.02	2277.95	1914.92	2015.78	1947.25
487.433014	2225.58	2239.67	2123.72	2139.62	2095.41	2209.7	2135.45	1978.38	2049.39	2107.5	2081.29	2099.14	2106.92	2113.31	2300.14	2181.17	1961.11	2149.44	2032.61	2016.84	2148.21	2133.65	2194.43	1935.49	2166.26	2042.43	2188.08	2173.66	2048.82	2013.76	2044.7	2122.32	2292.41	2182.23	2150.28	2306.49	2074.2	2230.17	2187.7	2221.77	1967.09	2148.25	1876.96	2113.04	2118.61	2275.37	1916.32	2018.58	1949.35
487.928009	2225.78	2237.29	2122.48	2140.95	2098.03	2203.35	2131.24	1978.07	2052.37	2106	2080.41	2099.92	2110.71	2110.93	2301.1	2187.58	1960.94	2143.93	2034.41	2014	2147.25	2137.68	2194.27	1942.18	2173.65	2043.58	2195.87	2173.99	2047.33	2016.81	2042.13	2130.21	2288.33	2185.94	2148.42	2313.18	2075.42	2234.21	2185	2224.26	1967.15	2149.72	1880.89	2120.06	2119.31	2280.64	1916.91	2013.93	1954.56
488.423004	2221.67	2233.97	2112.74	2141.84	2095.12	2205.25	2134.92	1979.92	2051.58	2106.25	2081.23	2098.23	2111.4	2115.11	2296.96	2181.63	1963.36	2141.91	2033.2	2011.22	2146.15	2133.83	2194.8	1937.97	2170.56	2047.13	2190.32	2174.57	2053.2	2014.13	2043.23	2125.06	2296.35	2186.92	2151.61	2308.89	2072.42	2238.42	2187.93	2218.88	1969.37	2146.73	1880.5	2116.41	2117.89	2279.84	1914.09	2015.49	1947.99
488.917999	2224.56	2235.45	2122.06	2141.98	2093.48	2209.64	2131.21	1983.98	2048.85	2109.61	2081.13	2100.92	2109.29	2119.18	2303.53	2184.28	1963.42	2143.24	2031.66	2014.12	2144.46	2135.43	2193.27	1940.77	2174.19	2044.42	2189.35	2175.07	2052.47	2013.11	2042.68	2123.32	2289.28	2181.16	2151.62	2306.05	2074.46	2234.49	2189.97	2225.18	1965.7	2147.05	1884.79	2113.83	2117.68	2276.47	1916.94	2014.64	1954.05
489.412994	2227.21	2238.39	2119.28	2140.11	2097.98	2209.09	2135.88	1982.46	2052.89	2103.95	2079.19	2099.82	2110.35	2116.54	2295.71	2181.02	1969.28	2143.08	2036.92	2013.86	2147.49	2133.1	2193.46	1940.16	2168.95	2047.88	2193.42	2174.73	2055.25	2016.44	2051.04	2126.08	2290.56	2185.16	2151.98	2306.64	2077.32	2228.58	2189.47	2223.14	1966.38	2150.44	1881.14	2120.8	2117.92	2275.51	1917.55	2015.68	1951.89
489.908997	2221.45	2232.81	2118.94	2141.71	2101.71	2204.95	2136.76	1983.61	2056.56	2103.58	2085.2	2101.2	2116.74	2110.33	2295.56	2182.68	1971.88	2145.1	2034.1	2016.12	2149.52	2142.37	2194.37	1945.98	2169.29	2054.82	2193.36	2178.33	2060.33	2015.36	2047.39	2125.72	2298.02	2186.25	2150.22	2313.7	2077.75	2235.01	2188.37	2219.26	1975.42	2149.1	1891.72	2119.65	2126.21	2276.12	1915.09	2018.42	1952.34
490.403992	2228.28	2234.61	2118.8	2141.2	2103.71	2208.63	2131.32	1982.51	2057.23	2105.85	2078.03	2105.03	2118.65	2115.97	2304.76	2183.7	1975.98	2143.94	2037.62	2014.86	2150.2	2140.84	2193.19	1947.21	2170.92	2052.58	2194.65	2175.47	2065.84	2013.23	2046.52	2125.98	2293.83	2186.57	2153.58	2311.82	2069.52	2232.93	2185.33	2226.16	1972.33	2149.26	1890.99	2121.37	2122.12	2280.69	1916.65	2018.96	1950.44
490.898987	2225.96	2234.9	2117.14	2142.36	2099.56	2207.82	2136.9	1982.67	2056.19	2111.88	2082.66	2096.92	2119.86	2121.41	2302.92	2181.29	1971.39	2143.38	2034.6	2014.79	2148.82	2136.24	2195.35	1947.03	2169.28	2048.92	2195.23	2182.49	2067.13	2012.95	2044.89	2129.85	2293.36	2193.17	2153.62	2315.32	2074.63	2235.11	2188.93	2221.49	1974.04	2149.92	1885.9	2120.97	2120.2	2276.19	1912.95	2014.65	1950.84
491.394012	2229.92	2236.48	2117.46	2146.72	2103.23	2208.15	2137.16	1980.87	2056.74	2111.69	2081.44	2098.3	2117.28	2114.38	2300.12	2184.04	1973.36	2142.18	2036.84	2020.27	2148.13	2138.45	2193.46	1945.03	2170.64	2052.98	2191.33	2171.95	2067.35	2014.11	2047.52	2125.21	2295.36	2188.33	2150.16	2308.06	2074.99	2225.17	2190.79	2220.37	1970.99	2148.16	1893.28	2120.01	2119.52	2275.52	1915.69	2014.96	1951.09
491.889008	2228.83	2236.46	2121.05	2140.39	2100.3	2206.45	2141.21	1984.44	2058.52	2104.04	2078.32	2102.3	2115.67	2116.86	2303.83	2187.69	1973.97	2144.51	2036.05	2014.87	2147.43	2139.67	2194.44	1947.08	2172.64	2054.24	2196.87	2185.7	2063.66	2012.46	2043.26	2128.77	2293.69	2185.67	2150.22	2310.06	2078.09	2228.57	2189.74	2221.89	1974	2150.6	1892.31	2123.27	2121.57	2278.61	1918.01	2013.67	1953.6
492.385010	2229	2239.03	2120.56	2144.24	2100.98	2210.44	2141.1	1980.15	2054.13	2105.69	2084.4	2099.52	2120.42	2120.88	2299.35	2185.22	1980.67	2146.57	2032.56	2019.58	2148.69	2138.85	2190.56	1949.73	2174.29	2054.19	2194.75	2174.87	2074.01	2012.49	2046.5	2125.72	2299.38	2186.9	2143.6	2312.85	2074.79	2232.93	2194.71	2218	1977.74	2148.34	1890.96	2124.76	2120.46	2281.51	1914.37	2018.3	1953.49
492.880005	2226.72	2232.1	2119.72	2136.43	2101.19	2209.11	2139.28	1980.82	2057.35	2107.67	2081.25	2095.84	2115.87	2120.79	2306.11	2184.45	1977.49	2141.36	2036.2	2022.49	2151.42	2137.6	2193.55	1947.08	2170.5	2052.48	2191	2173.43	2068.83	2016.72	2046.99	2128.54	2292.04	2186.29	2143.12	2316.99	2072.93	2231.47	2190.93	2216.88	1979.07	2146.64	1894.25	2122.06	2115.02	2277.49	1917.75	2014.56	1951.36
493.375000	2225.77	2234	2118.31	2141.44	2103.32	2207.25	2134.05	1985.17	2055.94	2105.76	2078.15	2097.86	2117.97	2117.55	2304.85	2186.77	1980.12	2140.95	2032.99	2022.33	2150.82	2141.93	2200.2	1948	2168.71	2055.78	2190.74	2176.67	2072.28	2013.65	2051.45	2127.04	2298.74	2190.58	2149.3	2318.37	2078.1	2232.42	2190.86	2220.37	1977.2	2151.08	1892.44	2123.33	2121.36	2278.93	1914.38	2015.94	1948.31
[truncated: 6,286 more rows]
[truncated: 799 more columns]
