# Supplementary material for: Glucokinase activity controls peripherally located subpopulations of β-cells that lead islet Ca2+ oscillations
Source: eLife. 2025 Feb 12;13:RP103068. doi: 10.7554/eLife.103068 (PMC11820133; doi:10.7554/eLife.103068)
Supplement: Source data 1. [file elife-103068-data1.zip › EJ155 10G F03-1_Statistics/EJ155 10G F03-1_Detailed.csv]

Detailed
====================
Position X	Position Y	Position Z	Unit	Category	Collection	Time	ID
164.209	62.7888	-64	µm	Spot	Position	1	78
161.418	68.5315	-64	µm	Spot	Position	1	79
146.823	56.2475	-60.2909	µm	Spot	Position	1	107
149.511	65.8049	-59.5501	µm	Spot	Position	1	110
150.949	46.9485	-56	µm	Spot	Position	1	113
139.247	60.6804	-55.9376	µm	Spot	Position	1	116
152.589	69.206	-55.9967	µm	Spot	Position	1	117
136.295	31.1103	-51.1916	µm	Spot	Position	1	124
136.953	65.9703	-51.9323	µm	Spot	Position	1	128
119.987	69.206	-51.7913	µm	Spot	Position	1	129
150.42	75.6641	-51.2636	µm	Spot	Position	1	130
146.964	55.9468	-46.6819	µm	Spot	Position	1	134
157.211	60.6126	-48.8418	µm	Spot	Position	1	135
118.215	62.6747	-47.5048	µm	Spot	Position	1	136
119.849	78.4037	-47.3437	µm	Spot	Position	1	138
153.69	28.2054	-45.3253	µm	Spot	Position	1	143
146.357	39.2123	-42.6318	µm	Spot	Position	1	144
159.604	40.2836	-44.4097	µm	Spot	Position	1	145
130.088	41.7745	-44.2204	µm	Spot	Position	1	146
148.129	21.0383	-40.279	µm	Spot	Position	1	149
152.628	24.7579	-39.4688	µm	Spot	Position	1	150
107.94	52.9816	-40.8454	µm	Spot	Position	1	153
164.799	53.4612	-40.0443	µm	Spot	Position	1	154
148.841	55.7978	-40.6452	µm	Spot	Position	1	155
137.929	57.5071	-41.6322	µm	Spot	Position	1	156
151.431	64.1655	-41.3947	µm	Spot	Position	1	158
136.5	74.8197	-40.8038	µm	Spot	Position	1	160
128.609	77.7113	-39.4633	µm	Spot	Position	1	161
129.367	31.1654	-37.7873	µm	Spot	Position	1	162
151.749	43.5322	-36.0417	µm	Spot	Position	1	163
162.564	45.1184	-37.5645	µm	Spot	Position	1	164
130.778	49.1972	-36.1295	µm	Spot	Position	1	165
114.297	49.5512	-35.6721	µm	Spot	Position	1	166
164.82	59.9866	-36.1963	µm	Spot	Position	1	167
142.38	63.055	-35.9746	µm	Spot	Position	1	168
130.429	70.1088	-34.847	µm	Spot	Position	1	169
118.236	72.3739	-37.1636	µm	Spot	Position	1	170
148.883	78.8581	-35.7437	µm	Spot	Position	1	171
165.732	82.4832	-37.5766	µm	Spot	Position	1	172
165.819	12.2402	-32.111	µm	Spot	Position	1	173
143.147	34.8958	-31.6533	µm	Spot	Position	1	175
150.636	48.4218	-31.4563	µm	Spot	Position	1	176
95.225	59.4317	-31.4896	µm	Spot	Position	1	177
126.391	60.3719	-31.7506	µm	Spot	Position	1	178
113.445	64.4105	-30.2916	µm	Spot	Position	1	179
141.716	67.1278	-32.2326	µm	Spot	Position	1	180
129.275	76.5368	-32.6031	µm	Spot	Position	1	181
141.097	80.9412	-31.2624	µm	Spot	Position	1	182
123.251	31.2959	-27.8927	µm	Spot	Position	1	184
135.352	35.127	-27.8806	µm	Spot	Position	1	185
120.106	40.3917	-27.8815	µm	Spot	Position	1	186
137.703	50.8296	-28.7013	µm	Spot	Position	1	187
129.433	53.643	-28.4753	µm	Spot	Position	1	188
129.035	64.2823	-26.9479	µm	Spot	Position	1	189
158.411	65.0772	-27.5767	µm	Spot	Position	1	190
121.569	80.3219	-27.995	µm	Spot	Position	1	191
96.0894	83.1879	-27.9044	µm	Spot	Position	1	192
116.336	31.2425	-23.5463	µm	Spot	Position	1	195
160.191	38.7798	-23.0118	µm	Spot	Position	1	196
135.983	40.11	-24.1086	µm	Spot	Position	1	197
136.054	79.0621	-23.6671	µm	Spot	Position	1	198
125.655	80.4212	-23.7208	µm	Spot	Position	1	199
140.334	26.4913	-19.4863	µm	Spot	Position	1	200
132.782	31.297	-20.7742	µm	Spot	Position	1	201
153.519	32.3734	-21.4202	µm	Spot	Position	1	202
138.968	41.8227	-18.1507	µm	Spot	Position	1	203
123.058	47.3993	-19.37	µm	Spot	Position	1	204
165.453	52.3321	-20.5795	µm	Spot	Position	1	205
147.291	57.3977	-20.4872	µm	Spot	Position	1	206
137.272	69.3805	-19.1373	µm	Spot	Position	1	207
104.924	74.5027	-18.208	µm	Spot	Position	1	208
114.305	81.3543	-18.7878	µm	Spot	Position	1	209
158.186	23.8838	-16.1594	µm	Spot	Position	1	210
118.252	39.0707	-16.5369	µm	Spot	Position	1	211
165.672	46.526	-15.7855	µm	Spot	Position	1	212
104.09	59.0065	-14.7127	µm	Spot	Position	1	213
164.519	64.8311	-15.4807	µm	Spot	Position	1	214
126.393	32.391	-12.8215	µm	Spot	Position	1	215
98.4395	48.2824	-12.6676	µm	Spot	Position	1	216
117.127	55.069	-12.8137	µm	Spot	Position	1	217
126.334	57.9249	-10.327	µm	Spot	Position	1	218
136.072	58.0511	-12.44	µm	Spot	Position	1	219
166.323	58.7846	-11.5937	µm	Spot	Position	1	220
119.647	66.1461	-12.8123	µm	Spot	Position	1	221
125.943	71.0258	-12.0636	µm	Spot	Position	1	222
112.752	73.1262	-12.1942	µm	Spot	Position	1	223
149.436	38.8174	-8.66588	µm	Spot	Position	1	224
130.494	44.5228	-6.60218	µm	Spot	Position	1	225
158.641	46.0449	-9.20325	µm	Spot	Position	1	226
148.157	48.5697	-6.65291	µm	Spot	Position	1	227
137.528	50.521	-7.11752	µm	Spot	Position	1	228
155.329	65.8154	-6.68032	µm	Spot	Position	1	229
120.453	71.3595	-7.10368	µm	Spot	Position	1	230
140.905	81.6966	-9.0171	µm	Spot	Position	1	231
124.875	82.1126	-7.88076	µm	Spot	Position	1	232
154.086	15.9424	-3.32046	µm	Spot	Position	1	233
131.699	33.4269	-4.41586	µm	Spot	Position	1	236
117.459	46.6068	-4.22564	µm	Spot	Position	1	237
106.37	51.1089	-4.5784	µm	Spot	Position	1	238
113.68	62.8924	-5.03247	µm	Spot	Position	1	239
145.2	66.7688	-2.89817	µm	Spot	Position	1	240
102.824	72.9325	-3.83171	µm	Spot	Position	1	241
194.666	51.4999	-60.1643	µm	Spot	Position	1	271
204.195	61.5823	-59.9585	µm	Spot	Position	1	272
175.008	80.1283	-58.985	µm	Spot	Position	1	276
186.633	41.7693	-55.6172	µm	Spot	Position	1	281
176.715	49.5671	-56.4001	µm	Spot	Position	1	283
169.804	51.7239	-55.3483	µm	Spot	Position	1	284
181.87	58.159	-56.3014	µm	Spot	Position	1	286
169.894	68.4371	-54.5511	µm	Spot	Position	1	287
205.537	74.3775	-56.4759	µm	Spot	Position	1	288
184.554	76.1026	-54.3377	µm	Spot	Position	1	289
216.473	79.8633	-55.1949	µm	Spot	Position	1	290
194.968	40.6895	-51.8172	µm	Spot	Position	1	307
200.538	56.0093	-52.6031	µm	Spot	Position	1	310
213.908	74.4205	-50.4615	µm	Spot	Position	1	312
195.376	75.3691	-53.1409	µm	Spot	Position	1	313
203.961	39.8985	-46.9166	µm	Spot	Position	1	319
180.441	42.1311	-49.1847	µm	Spot	Position	1	321
174.316	43.8014	-48.3089	µm	Spot	Position	1	322
211.787	54.4946	-47.6529	µm	Spot	Position	1	324
230.103	63.0712	-47.6986	µm	Spot	Position	1	325
196.365	65.3898	-48.7794	µm	Spot	Position	1	327
171.407	66.0984	-47.4787	µm	Spot	Position	1	328
168.219	72.771	-47.021	µm	Spot	Position	1	330
189.611	74.515	-48.1647	µm	Spot	Position	1	331
178.25	79.6673	-48.7406	µm	Spot	Position	1	332
181.031	44.1506	-44.2714	µm	Spot	Position	1	336
197.514	48.2996	-43.6774	µm	Spot	Position	1	337
199.209	63.7196	-44.2456	µm	Spot	Position	1	338
190.957	68.3725	-42.2145	µm	Spot	Position	1	339
172.305	69.7457	-42.842	µm	Spot	Position	1	340
205.366	21.9693	-39.0781	µm	Spot	Position	1	341
188.172	31.3219	-40.755	µm	Spot	Position	1	342
174.213	35.8346	-40.9024	µm	Spot	Position	1	343
187.896	40.9552	-39.5651	µm	Spot	Position	1	344
211.286	43.4016	-39.6622	µm	Spot	Position	1	345
170.363	60.6983	-40.1304	µm	Spot	Position	1	346
223.299	65.4734	-39.1349	µm	Spot	Position	1	347
203.859	74.721	-40.2111	µm	Spot	Position	1	348
215.171	76.0381	-40.7261	µm	Spot	Position	1	349
188.031	79.7759	-40.2495	µm	Spot	Position	1	351
182.16	23.2861	-35.3263	µm	Spot	Position	1	352
166.836	31.0811	-35.079	µm	Spot	Position	1	353
196.488	42.2652	-35.9943	µm	Spot	Position	1	354
234.581	60.2137	-35.5615	µm	Spot	Position	1	355
194.163	61.4052	-35.1864	µm	Spot	Position	1	356
210.796	67.4037	-36.8167	µm	Spot	Position	1	357
236.121	70.6013	-37.5071	µm	Spot	Position	1	358
195.476	72.6684	-35.372	µm	Spot	Position	1	359
176.671	74.0252	-35.461	µm	Spot	Position	1	360
229.137	74.1401	-34.4435	µm	Spot	Position	1	361
220.677	82.6898	-36.4204	µm	Spot	Position	1	362
197.683	20.9666	-31.8255	µm	Spot	Position	1	363
184.849	28.7792	-30.9835	µm	Spot	Position	1	364
199.761	29.9948	-31.9635	µm	Spot	Position	1	365
183.819	49.3388	-31.3784	µm	Spot	Position	1	366
209.771	55.3362	-32.2896	µm	Spot	Position	1	367
225.738	57.5499	-31.3663	µm	Spot	Position	1	368
199.635	64.1114	-30.4938	µm	Spot	Position	1	369
169.297	64.6566	-31.0003	µm	Spot	Position	1	370
239.513	78.0577	-30.6741	µm	Spot	Position	1	372
208.963	80.6221	-31.7848	µm	Spot	Position	1	373
208.266	16.7713	-26.4608	µm	Spot	Position	1	374
173.942	24.4231	-28.7901	µm	Spot	Position	1	375
209.51	33.2178	-28.8882	µm	Spot	Position	1	376
226.475	34.8775	-28.2936	µm	Spot	Position	1	377
167.009	47.5008	-27.0651	µm	Spot	Position	1	378
234.045	47.291	-27.155	µm	Spot	Position	1	379
190.652	54.9839	-28.6465	µm	Spot	Position	1	380
223.82	61.9079	-27.7219	µm	Spot	Position	1	381
178.878	63.3585	-28.1617	µm	Spot	Position	1	382
169.721	22.3206	-24.3818	µm	Spot	Position	1	383
214.66	34.343	-22.8803	µm	Spot	Position	1	384
190.612	42.7573	-22.7928	µm	Spot	Position	1	385
189.043	65.7737	-23.8743	µm	Spot	Position	1	387
171.037	67.8468	-23.2705	µm	Spot	Position	1	388
193.519	71.3703	-23.3174	µm	Spot	Position	1	389
241.444	76.3636	-22.9058	µm	Spot	Position	1	390
231.612	76.9211	-23.8665	µm	Spot	Position	1	391
168.053	80.2174	-25.3428	µm	Spot	Position	1	392
190.896	82.1504	-22.7897	µm	Spot	Position	1	393
190.731	7.91644	-21.3569	µm	Spot	Position	1	394
173.598	14.6302	-19.8783	µm	Spot	Position	1	395
213.354	21.0533	-19.6501	µm	Spot	Position	1	396
181.885	24.8671	-21.3543	µm	Spot	Position	1	397
190.433	30.7411	-20.9833	µm	Spot	Position	1	398
227.114	35.5453	-20.7362	µm	Spot	Position	1	399
174.418	46.7159	-20.8609	µm	Spot	Position	1	400
202.119	53.6636	-18.9935	µm	Spot	Position	1	401
214.785	54.2392	-18.2864	µm	Spot	Position	1	402
241.931	58.4851	-18.5553	µm	Spot	Position	1	403
236.843	65.8135	-20.1442	µm	Spot	Position	1	404
176.404	72.0899	-19.1469	µm	Spot	Position	1	405
168.422	8.36621	-14.6738	µm	Spot	Position	1	407
190.824	18.1941	-15.5452	µm	Spot	Position	1	408
204.516	21.413	-14.825	µm	Spot	Position	1	409
194.692	35.7342	-14.4331	µm	Spot	Position	1	410
182.952	44.654	-15.3778	µm	Spot	Position	1	411
206.301	45.375	-17.3371	µm	Spot	Position	1	412
216.387	46.6124	-15.5002	µm	Spot	Position	1	413
222.548	58.3832	-17.4351	µm	Spot	Position	1	414
194.624	63.2737	-15.0796	µm	Spot	Position	1	416
241.846	64.2336	-15.2203	µm	Spot	Position	1	417
205.26	66.7695	-16.3213	µm	Spot	Position	1	418
227.047	81.6359	-14.3423	µm	Spot	Position	1	419
234.483	81.5434	-14.9983	µm	Spot	Position	1	420
169.982	83.2916	-14.9678	µm	Spot	Position	1	421
186.901	83.3133	-16.086	µm	Spot	Position	1	422
179.514	18.7725	-11.8209	µm	Spot	Position	1	423
169.895	23.4278	-13.2819	µm	Spot	Position	1	424
201.727	23.2004	-11.1936	µm	Spot	Position	1	425
225.399	38.2704	-12.2401	µm	Spot	Position	1	426
192.009	41.5045	-13.2829	µm	Spot	Position	1	427
229.729	70.3739	-11.7951	µm	Spot	Position	1	428
182.422	71.3756	-13.3068	µm	Spot	Position	1	429
240.236	72.6751	-11.0399	µm	Spot	Position	1	430
215.308	74.4443	-11.1953	µm	Spot	Position	1	431
177.089	38.9745	-8.60213	µm	Spot	Position	1	433
195.916	56.4677	-8.49757	µm	Spot	Position	1	436
183.966	56.9779	-7.33033	µm	Spot	Position	1	437
242.429	56.9659	-6.9611	µm	Spot	Position	1	438
172.17	64.7705	-7.75921	µm	Spot	Position	1	439
178.563	77.844	-7.54075	µm	Spot	Position	1	441
168.827	17.2107	-3.54469	µm	Spot	Position	1	443
200.227	30.0339	-3.54123	µm	Spot	Position	1	444
173.967	31.6698	-4.69561	µm	Spot	Position	1	445
239.023	37.0505	-3.09365	µm	Spot	Position	1	447
180.337	56.391	-2.98151	µm	Spot	Position	1	449
212.974	63.8766	-3.80897	µm	Spot	Position	1	450
242.495	66.318	-4.06692	µm	Spot	Position	1	451
248.41	66.1629	-5.30962	µm	Spot	Position	1	452
250.749	54.4252	-2.57754	µm	Spot	Position	1	529
251.523	80.1414	-4.30262	µm	Spot	Position	1	530
127.095	88.1606	-59.1949	µm	Spot	Position	1	598
134.199	102.085	-55.0599	µm	Spot	Position	1	631
140.429	84.7395	-52.4449	µm	Spot	Position	1	639
128.832	95.587	-50.9591	µm	Spot	Position	1	640
155.309	97.1785	-50.6642	µm	Spot	Position	1	641
130.699	86.7912	-48.7682	µm	Spot	Position	1	650
145.311	89.5003	-47.8591	µm	Spot	Position	1	651
116.461	98.8536	-48.1991	µm	Spot	Position	1	652
121.228	111.356	-47.6422	µm	Spot	Position	1	653
120.328	85.3064	-39.5821	µm	Spot	Position	1	659
148.701	85.3036	-41.2805	µm	Spot	Position	1	660
141.285	88.4657	-39.536	µm	Spot	Position	1	661
165.182	96.0437	-41.0903	µm	Spot	Position	1	662
125.28	103.562	-39.2535	µm	Spot	Position	1	663
115.968	104.966	-39.6911	µm	Spot	Position	1	664
96.0201	85.1207	-36.401	µm	Spot	Position	1	666
134.669	89.2439	-35.5807	µm	Spot	Position	1	667
139.793	96.2458	-34.9713	µm	Spot	Position	1	668
142.464	108.874	-36.6588	µm	Spot	Position	1	669
140.477	131.976	-37.579	µm	Spot	Position	1	671
149.967	105.374	-31.0721	µm	Spot	Position	1	675
121.638	111.476	-31.6951	µm	Spot	Position	1	676
107.817	91.9806	-28.0207	µm	Spot	Position	1	677
161.615	92.2684	-27.985	µm	Spot	Position	1	678
134.581	94.1383	-26.9146	µm	Spot	Position	1	679
142.022	98.5128	-28.7517	µm	Spot	Position	1	680
162.201	106.634	-28.3257	µm	Spot	Position	1	681
128.204	108.701	-28.8691	µm	Spot	Position	1	682
115.244	114.434	-28.1316	µm	Spot	Position	1	683
90.3932	83.4408	-24.074	µm	Spot	Position	1	684
143.476	89.0571	-24.4829	µm	Spot	Position	1	685
132.773	126.481	-25.6073	µm	Spot	Position	1	687
114.336	89.9115	-19.2646	µm	Spot	Position	1	689
137.06	90.4991	-18.9724	µm	Spot	Position	1	690
146.958	94.7679	-20.2122	µm	Spot	Position	1	691
150.362	111.467	-21.4148	µm	Spot	Position	1	692
160.091	111.616	-19.2697	µm	Spot	Position	1	693
127.093	115.477	-20.4901	µm	Spot	Position	1	694
147.052	136.879	-21.2124	µm	Spot	Position	1	695
159.129	86.9342	-14.8728	µm	Spot	Position	1	697
92.0407	88.8873	-16.5414	µm	Spot	Position	1	698
166.736	95.2326	-16.8137	µm	Spot	Position	1	699
133.43	97.5574	-15.9391	µm	Spot	Position	1	700
148.791	101.638	-16.0576	µm	Spot	Position	1	701
114.198	101.899	-16.4524	µm	Spot	Position	1	702
115.471	114.18	-16.4203	µm	Spot	Position	1	704
162.327	120.319	-14.9172	µm	Spot	Position	1	705
122.977	124.322	-16	µm	Spot	Position	1	706
114.536	93.3155	-12.7091	µm	Spot	Position	1	707
135.283	108.004	-10.6503	µm	Spot	Position	1	709
152.055	116.362	-11.4043	µm	Spot	Position	1	710
139.483	121.609	-11.187	µm	Spot	Position	1	711
155.679	128.531	-12.2735	µm	Spot	Position	1	712
119.338	102.508	-7.76464	µm	Spot	Position	1	713
118.742	117.653	-9.3552	µm	Spot	Position	1	714
132.514	125.098	-9.01492	µm	Spot	Position	1	715
106.353	90.7634	-3.18109	µm	Spot	Position	1	716
139.13	93.5697	-4.93905	µm	Spot	Position	1	717
135.455	114.067	-3.78491	µm	Spot	Position	1	718
175.16	89.6338	-64	µm	Spot	Position	1	721
197.645	83.9081	-59.2369	µm	Spot	Position	1	722
185.752	98.0785	-60.0215	µm	Spot	Position	1	725
205.581	104.606	-59.5519	µm	Spot	Position	1	726
183.466	90.4986	-55.5452	µm	Spot	Position	1	755
210.532	86.4374	-51.1562	µm	Spot	Position	1	762
190.685	89.9966	-51.9962	µm	Spot	Position	1	763
207.889	96.8508	-51.7409	µm	Spot	Position	1	764
187.83	104.646	-51.1064	µm	Spot	Position	1	765
170.892	92.5115	-48.655	µm	Spot	Position	1	778
223.841	111.48	-47.0178	µm	Spot	Position	1	779
174.94	115.33	-47.9396	µm	Spot	Position	1	780
188.106	96.3549	-44.2103	µm	Spot	Position	1	785
195.627	105.62	-42.7933	µm	Spot	Position	1	786
189.978	134.524	-43.2847	µm	Spot	Position	1	788
178.745	87.2574	-39.7435	µm	Spot	Position	1	789
202.109	87.1998	-40.5476	µm	Spot	Position	1	790
226.242	88.8373	-40.1757	µm	Spot	Position	1	791
216.372	105.615	-39.5701	µm	Spot	Position	1	793
185.883	107.723	-40.2169	µm	Spot	Position	1	794
178.36	114.292	-41.0873	µm	Spot	Position	1	795
185.603	84.1479	-34.7028	µm	Spot	Position	1	799
238.97	87.145	-34.894	µm	Spot	Position	1	800
167.817	103.083	-35.8417	µm	Spot	Position	1	801
181.218	109.394	-36.7711	µm	Spot	Position	1	802
198.483	119.704	-34.8695	µm	Spot	Position	1	803
170.852	91.1427	-32.4688	µm	Spot	Position	1	806
189.188	118.493	-32.0752	µm	Spot	Position	1	808
169.101	119.168	-31.5483	µm	Spot	Position	1	809
227.856	121.032	-33.0504	µm	Spot	Position	1	810
207.33	126.821	-32.636	µm	Spot	Position	1	811
184.53	136.392	-33.0963	µm	Spot	Position	1	812
201.264	91.2843	-29.7871	µm	Spot	Position	1	813
234.669	92.2843	-29.0736	µm	Spot	Position	1	814
224.996	94.7756	-29.5165	µm	Spot	Position	1	815
213.976	95.7413	-27.4349	µm	Spot	Position	1	816
193.336	115.298	-27.9561	µm	Spot	Position	1	819
204.965	116.064	-27.6938	µm	Spot	Position	1	820
177.105	91.7182	-23.1511	µm	Spot	Position	1	821
193.66	101.758	-24.5483	µm	Spot	Position	1	822
214.509	103.344	-24.4194	µm	Spot	Position	1	823
174.554	113.991	-25.3828	µm	Spot	Position	1	824
215.587	113.86	-24.3487	µm	Spot	Position	1	825
210.374	124.254	-22.6631	µm	Spot	Position	1	826
181.613	144.658	-22.7136	µm	Spot	Position	1	827
228.009	87.8558	-20.8349	µm	Spot	Position	1	828
184.323	95.4856	-18.9836	µm	Spot	Position	1	829
198.738	110.253	-18.9816	µm	Spot	Position	1	831
181.668	111.369	-19.2544	µm	Spot	Position	1	832
209.397	111.694	-19.288	µm	Spot	Position	1	833
223.603	114.099	-20.8836	µm	Spot	Position	1	834
170.878	116.248	-19.3037	µm	Spot	Position	1	835
178.027	135.442	-20.4433	µm	Spot	Position	1	836
226.418	92.1285	-14.871	µm	Spot	Position	1	837
207.497	93.704	-17.4991	µm	Spot	Position	1	838
238.819	96.9324	-17.1416	µm	Spot	Position	1	839
219.278	97.2687	-15.509	µm	Spot	Position	1	840
209.637	104.519	-17.2038	µm	Spot	Position	1	841
233.444	104.939	-14.8523	µm	Spot	Position	1	842
233.597	113.323	-15.3533	µm	Spot	Position	1	843
216.992	113.867	-17.4589	µm	Spot	Position	1	844
205.481	121.73	-15.2337	µm	Spot	Position	1	845
183.484	125.672	-16.6754	µm	Spot	Position	1	846
188.033	129.814	-17.346	µm	Spot	Position	1	847
171.925	133.956	-16.6155	µm	Spot	Position	1	850
182.57	146.149	-15.9004	µm	Spot	Position	1	851
195.305	107.295	-11.0013	µm	Spot	Position	1	852
175.759	124.255	-11.7188	µm	Spot	Position	1	853
182.532	128.494	-11.3698	µm	Spot	Position	1	854
212.714	130.875	-11.9564	µm	Spot	Position	1	855
194.361	133.905	-11.5891	µm	Spot	Position	1	856
183.887	141.027	-11.8772	µm	Spot	Position	1	857
204.714	140.99	-12.6516	µm	Spot	Position	1	858
167.621	142.975	-12.4477	µm	Spot	Position	1	859
196.545	144.627	-12.7098	µm	Spot	Position	1	860
248.968	83.5784	-9.33774	µm	Spot	Position	1	861
190.366	89.6061	-8.37685	µm	Spot	Position	1	862
203.361	93.7211	-7.36926	µm	Spot	Position	1	863
222.014	94.9171	-8.26764	µm	Spot	Position	1	864
212.755	97.0542	-7.80475	µm	Spot	Position	1	865
229.924	98.6335	-8.00414	µm	Spot	Position	1	866
205.146	103.917	-7.68145	µm	Spot	Position	1	867
240.888	99.2317	-2.31162	µm	Spot	Position	1	869
187.58	102.778	-4.64722	µm	Spot	Position	1	870
215.156	108.369	-3.09362	µm	Spot	Position	1	871
223.749	108.939	-4.21461	µm	Spot	Position	1	872
231.428	109.462	-4.868	µm	Spot	Position	1	873
190.417	110.78	-3.68435	µm	Spot	Position	1	874
171.171	113.972	-3.17619	µm	Spot	Position	1	875
201.271	124.839	-4.08392	µm	Spot	Position	1	876
215.761	125.187	-4.33115	µm	Spot	Position	1	877
187.209	130.969	-2.64419	µm	Spot	Position	1	878
175.89	133.628	-3.54525	µm	Spot	Position	1	879
213.233	135.99	-4.06008	µm	Spot	Position	1	880
121.825	44.9315	1.12075	µm	Spot	Position	1	1013
153.393	47.2123	-1.01116	µm	Spot	Position	1	1014
144.347	21.6717	3.81093	µm	Spot	Position	1	1015
133.043	30.9892	5.71586	µm	Spot	Position	1	1016
140.491	30.8059	2.93295	µm	Spot	Position	1	1017
164.221	30.7548	3.34354	µm	Spot	Position	1	1018
152.17	36.2393	4.06357	µm	Spot	Position	1	1019
127.273	52.737	3.12802	µm	Spot	Position	1	1020
117.404	68.5092	4.55453	µm	Spot	Position	1	1022
146.189	69.7822	2.13253	µm	Spot	Position	1	1023
109.754	78.3322	3.2673	µm	Spot	Position	1	1024
147.076	80.7617	2.72166	µm	Spot	Position	1	1025
142.749	82.8655	5.48057	µm	Spot	Position	1	1026
119.961	49.9111	8.1666	µm	Spot	Position	1	1027
115.113	58.371	8.80477	µm	Spot	Position	1	1028
137.903	72.1178	9.03799	µm	Spot	Position	1	1029
113.22	81.4714	8.41329	µm	Spot	Position	1	1030
164.61	12.3403	12.8424	µm	Spot	Position	1	1031
159.574	26.2217	11.3734	µm	Spot	Position	1	1032
141.229	37.6732	10.3369	µm	Spot	Position	1	1033
163.609	46.0592	12.6739	µm	Spot	Position	1	1034
143.465	49.8999	13.0388	µm	Spot	Position	1	1035
132.877	55.3913	11.6088	µm	Spot	Position	1	1037
160.15	69.9686	10.6379	µm	Spot	Position	1	1039
120.871	80.1063	12.4592	µm	Spot	Position	1	1040
130.333	81.2212	12.4567	µm	Spot	Position	1	1041
142.372	19.5755	16.0123	µm	Spot	Position	1	1043
154.828	30.0973	15.8782	µm	Spot	Position	1	1044
127.8	31.1501	14.848	µm	Spot	Position	1	1045
115.278	43.56	16.4703	µm	Spot	Position	1	1046
129.456	44.6237	17.6214	µm	Spot	Position	1	1047
102.759	58.6812	16.6078	µm	Spot	Position	1	1048
155.774	65.5256	14.5444	µm	Spot	Position	1	1049
111.975	74.5808	15.9109	µm	Spot	Position	1	1050
150.751	17.4421	20.3491	µm	Spot	Position	1	1051
146.394	24.8008	20.6513	µm	Spot	Position	1	1052
164.628	30.4413	20.213	µm	Spot	Position	1	1053
148.275	46.8612	19.3281	µm	Spot	Position	1	1054
110.784	48.8349	20.1305	µm	Spot	Position	1	1055
116.287	52.3579	20.2963	µm	Spot	Position	1	1056
105.389	61.628	20.932	µm	Spot	Position	1	1057
159.035	61.4048	21.2758	µm	Spot	Position	1	1058
143.204	62.8304	20.0558	µm	Spot	Position	1	1059
118.193	68.5658	19.1089	µm	Spot	Position	1	1060
137.865	79.0065	21.3162	µm	Spot	Position	1	1061
163.434	79.681	18.4662	µm	Spot	Position	1	1062
130.47	34.517	24.1594	µm	Spot	Position	1	1063
154.421	39.6709	24.1968	µm	Spot	Position	1	1064
122.91	58.211	25.0085	µm	Spot	Position	1	1065
155.506	72.3652	27.0535	µm	Spot	Position	1	1069
131.817	76.7365	27.3916	µm	Spot	Position	1	1070
148.246	80.4921	29.0067	µm	Spot	Position	1	1071
112.678	81.8689	28.4952	µm	Spot	Position	1	1072
146.804	57.7005	33.4803	µm	Spot	Position	1	1077
126.606	72.2087	33.5569	µm	Spot	Position	1	1078
148.278	37.823	36.179	µm	Spot	Position	1	1083
164.028	45.3788	34.7744	µm	Spot	Position	1	1084
139.028	47.7119	37.1399	µm	Spot	Position	1	1085
126.013	62.4735	35.6052	µm	Spot	Position	1	1086
118.075	75.8133	35.4984	µm	Spot	Position	1	1087
129.71	68.7914	40.0829	µm	Spot	Position	1	1088
164.34	33.6848	42.0511	µm	Spot	Position	1	1092
146.317	65.6767	45.3119	µm	Spot	Position	1	1094
162.593	77.9548	44.1721	µm	Spot	Position	1	1095
154.857	81.0259	44.5856	µm	Spot	Position	1	1096
156.163	56.5046	51.3259	µm	Spot	Position	1	1115
150.54	73.329	52.2464	µm	Spot	Position	1	1116
161.74	67.5554	55.6328	µm	Spot	Position	1	1125
182.911	23.2565	0.237663	µm	Spot	Position	1	1138
223.533	60.874	0.418808	µm	Spot	Position	1	1139
180.99	80.5518	0.499626	µm	Spot	Position	1	1140
216.168	28.2131	3.90601	µm	Spot	Position	1	1141
177.177	36.5507	3.5949	µm	Spot	Position	1	1143
192.765	40.0222	3.05518	µm	Spot	Position	1	1145
214.572	42.7567	3.52476	µm	Spot	Position	1	1146
239.916	44.0242	5.02554	µm	Spot	Position	1	1147
233.456	44.3744	4.84982	µm	Spot	Position	1	1148
188.029	46.2843	3.09401	µm	Spot	Position	1	1149
187.592	63.8007	2.52781	µm	Spot	Position	1	1151
180.392	71.7036	3.30412	µm	Spot	Position	1	1152
221.895	79.1144	5.28448	µm	Spot	Position	1	1153
233.419	78.9994	4.70028	µm	Spot	Position	1	1154
240.639	79.9188	3.35363	µm	Spot	Position	1	1155
209.658	34.6769	7.57974	µm	Spot	Position	1	1157
227.948	38.7934	6.59534	µm	Spot	Position	1	1158
209.398	68.2273	7.3513	µm	Spot	Position	1	1162
195.778	80.544	7.72788	µm	Spot	Position	1	1164
183.494	81.1707	8.62206	µm	Spot	Position	1	1165
211.103	18.349	10.6683	µm	Spot	Position	1	1166
202.674	22.6534	12.637	µm	Spot	Position	1	1167
176.437	23.8217	13.3198	µm	Spot	Position	1	1168
226.202	30.8073	12.8408	µm	Spot	Position	1	1169
182.877	32.8708	12.1929	µm	Spot	Position	1	1170
196.353	44.4629	12.8779	µm	Spot	Position	1	1171
237.086	48.2009	11.3678	µm	Spot	Position	1	1172
231.98	48.649	11.7847	µm	Spot	Position	1	1173
245.335	58.6883	11.2879	µm	Spot	Position	1	1176
202.302	70.9929	13.2679	µm	Spot	Position	1	1179
237.49	73.1006	12.4067	µm	Spot	Position	1	1180
197.347	22.5584	15.7084	µm	Spot	Position	1	1181
214.913	27.066	16.4274	µm	Spot	Position	1	1182
226.432	47.2702	15.5692	µm	Spot	Position	1	1184
232.099	54.3419	16.8168	µm	Spot	Position	1	1185
215.453	65.9765	16.4175	µm	Spot	Position	1	1186
210.998	82.0237	16.949	µm	Spot	Position	1	1187
207.101	21.0281	19.9779	µm	Spot	Position	1	1189
189.651	48.2778	20.4232	µm	Spot	Position	1	1191
189.769	66.8714	21.0286	µm	Spot	Position	1	1194
202.681	70.816	19.1921	µm	Spot	Position	1	1195
197.617	79.3233	19.0341	µm	Spot	Position	1	1196
168.809	81.5185	20.0731	µm	Spot	Position	1	1197
190.977	9.07884	25.4569	µm	Spot	Position	1	1198
170.495	17.0121	24.0567	µm	Spot	Position	1	1199
222.972	37.3406	24.0797	µm	Spot	Position	1	1200
181.445	45.011	25.7282	µm	Spot	Position	1	1201
195.88	59.1009	23.7774	µm	Spot	Position	1	1202
221.074	63.1598	23.6387	µm	Spot	Position	1	1203
174.58	73.7345	22.8156	µm	Spot	Position	1	1205
189.306	82.2218	24.2887	µm	Spot	Position	1	1207
182.451	16.2757	26.1738	µm	Spot	Position	1	1208
167.407	28.3531	27.7217	µm	Spot	Position	1	1209
177.497	30.8106	27.6328	µm	Spot	Position	1	1210
228.621	45.8832	29.2534	µm	Spot	Position	1	1211
209.231	53.4028	28.3476	µm	Spot	Position	1	1212
207.691	72.715	28.1624	µm	Spot	Position	1	1213
200.581	73.2499	27.7472	µm	Spot	Position	1	1214
167.033	78.0748	27.6007	µm	Spot	Position	1	1215
210.184	36.7448	33.1928	µm	Spot	Position	1	1218
221.687	38.145	31.9453	µm	Spot	Position	1	1219
172.205	41.268	31.5161	µm	Spot	Position	1	1220
167.927	65.6995	31.483	µm	Spot	Position	1	1223
250.02	81.3223	33.4922	µm	Spot	Position	1	1226
189.586	16.5518	35.295	µm	Spot	Position	1	1227
181.538	17.249	35.0521	µm	Spot	Position	1	1228
221.549	28.1724	36.6616	µm	Spot	Position	1	1230
183.624	50.4114	36.8927	µm	Spot	Position	1	1232
223.604	50.36	36.8784	µm	Spot	Position	1	1233
203.583	54.2873	37.3013	µm	Spot	Position	1	1234
231.122	60.408	35.4713	µm	Spot	Position	1	1235
206.615	72.9081	35.6027	µm	Spot	Position	1	1236
176.159	61.0592	40.605	µm	Spot	Position	1	1239
181.978	24.7671	43.5557	µm	Spot	Position	1	1241
207.155	37.3861	43.4518	µm	Spot	Position	1	1242
222.279	52.3386	45.1354	µm	Spot	Position	1	1245
238.583	61.3938	45.3974	µm	Spot	Position	1	1246
173.316	38.6848	47.3409	µm	Spot	Position	1	1252
206.59	53.7666	47.8139	µm	Spot	Position	1	1253
178.078	60.1328	47.1272	µm	Spot	Position	1	1254
181.489	66.2333	48.1879	µm	Spot	Position	1	1255
199.758	71.4318	46.3994	µm	Spot	Position	1	1256
217.498	73.8428	48.8442	µm	Spot	Position	1	1257
203.484	37.3703	50.861	µm	Spot	Position	1	1262
189.253	54.9829	52.34	µm	Spot	Position	1	1264
219.799	56.0172	51.0229	µm	Spot	Position	1	1265
214.507	60.0269	51.6346	µm	Spot	Position	1	1266
168.004	72.396	50.8133	µm	Spot	Position	1	1268
206.221	82.9622	52.0891	µm	Spot	Position	1	1269
181.685	45.965	54.5843	µm	Spot	Position	1	1272
204.459	69.6321	56.1727	µm	Spot	Position	1	1273
259.572	71.0041	11.8289	µm	Spot	Position	1	1284
161.41	83.9997	-0.687145	µm	Spot	Position	1	1367
166.599	101.298	-0.122112	µm	Spot	Position	1	1368
148.746	107.773	0.38121	µm	Spot	Position	1	1369
142.758	115.471	0.818108	µm	Spot	Position	1	1370
90.4579	85.5032	4.91068	µm	Spot	Position	1	1372
131.762	85.9981	4.03605	µm	Spot	Position	1	1373
120.475	97.2156	4.98227	µm	Spot	Position	1	1374
162.828	102.609	5.01962	µm	Spot	Position	1	1375
136.82	109.606	4.37335	µm	Spot	Position	1	1376
155.207	110.831	2.62533	µm	Spot	Position	1	1377
151.587	127.055	4.35863	µm	Spot	Position	1	1378
93.9099	84.5324	8.5208	µm	Spot	Position	1	1379
155.883	92.1691	8.36204	µm	Spot	Position	1	1380
136.013	102.834	8.07146	µm	Spot	Position	1	1381
139.613	106.439	7.86536	µm	Spot	Position	1	1382
148.484	121.589	9.1624	µm	Spot	Position	1	1383
95.9367	90.3901	12.0813	µm	Spot	Position	1	1384
138.881	94.282	13.5961	µm	Spot	Position	1	1385
128.645	114.908	11.0989	µm	Spot	Position	1	1386
165.175	118.006	10.6049	µm	Spot	Position	1	1387
165.255	91.5114	16.6914	µm	Spot	Position	1	1388
109.498	92.9488	16.0896	µm	Spot	Position	1	1389
160.735	99.327	17.0428	µm	Spot	Position	1	1390
123.089	89.7509	18.1131	µm	Spot	Position	1	1393
141.855	93.1767	21.0636	µm	Spot	Position	1	1394
105.448	95.4601	19.6711	µm	Spot	Position	1	1395
110.379	97.8419	21.1686	µm	Spot	Position	1	1396
132.476	106.382	20.3404	µm	Spot	Position	1	1397
140.253	111.728	20.9554	µm	Spot	Position	1	1398
158.878	118.302	18.993	µm	Spot	Position	1	1399
121.054	98.5123	23.8397	µm	Spot	Position	1	1400
143.698	120.209	25.0707	µm	Spot	Position	1	1401
161.147	94.6509	26.6212	µm	Spot	Position	1	1402
144.525	100.873	27.9555	µm	Spot	Position	1	1403
125.483	117.866	27.955	µm	Spot	Position	1	1404
150.847	121.477	28.9067	µm	Spot	Position	1	1405
131.704	93.5442	32.374	µm	Spot	Position	1	1407
133.9	104.973	31.275	µm	Spot	Position	1	1408
152.651	111.492	30.4649	µm	Spot	Position	1	1409
135.13	114.233	32.9747	µm	Spot	Position	1	1410
161.195	86.0296	35.6786	µm	Spot	Position	1	1411
126.803	90.305	37.3867	µm	Spot	Position	1	1412
151.747	92.1857	36.9457	µm	Spot	Position	1	1413
121.118	105.726	37.062	µm	Spot	Position	1	1414
162.636	106.131	37.1747	µm	Spot	Position	1	1415
157.859	121.586	40.7558	µm	Spot	Position	1	1416
164.754	103.738	44.529	µm	Spot	Position	1	1417
159.608	114.566	44.4471	µm	Spot	Position	1	1418
149.223	88.2561	47.9399	µm	Spot	Position	1	1419
152.599	103.307	49.0382	µm	Spot	Position	1	1421
154.873	92.8633	53.2837	µm	Spot	Position	1	1423
206.253	84.7164	1.44755	µm	Spot	Position	1	1443
216.242	84.8043	0.702087	µm	Spot	Position	1	1444
184.186	92.4947	0.5578	µm	Spot	Position	1	1445
180.344	101.218	0.790588	µm	Spot	Position	1	1446
234.307	124.079	0.663864	µm	Spot	Position	1	1447
185.885	147.979	1.34032	µm	Spot	Position	1	1448
193.484	99.2704	4.38992	µm	Spot	Position	1	1449
203.097	104.976	3.62515	µm	Spot	Position	1	1450
192.946	114.51	3.16315	µm	Spot	Position	1	1451
208.687	115.863	4.86576	µm	Spot	Position	1	1452
232.447	115.761	5.10991	µm	Spot	Position	1	1453
175.86	120.98	5.49239	µm	Spot	Position	1	1454
200.891	129.737	2.62887	µm	Spot	Position	1	1455
190.997	143.846	5.52583	µm	Spot	Position	1	1456
235.667	91.2601	8.32869	µm	Spot	Position	1	1457
183.594	104.01	7.18031	µm	Spot	Position	1	1458
239.915	104.492	7.0006	µm	Spot	Position	1	1459
171.035	108.071	8.30895	µm	Spot	Position	1	1460
198.898	120.759	7.93411	µm	Spot	Position	1	1461
216.673	123.248	8.53561	µm	Spot	Position	1	1462
183.724	129.662	7.99495	µm	Spot	Position	1	1463
222.042	131.993	8.80118	µm	Spot	Position	1	1464
180.786	139.111	9.11388	µm	Spot	Position	1	1465
209.073	98.6409	11.5764	µm	Spot	Position	1	1467
230.244	99.3641	11.9839	µm	Spot	Position	1	1468
180.578	124.598	12.4342	µm	Spot	Position	1	1469
229.936	128.824	11.0764	µm	Spot	Position	1	1470
194.302	87.9941	16.0442	µm	Spot	Position	1	1471
216.753	108.486	15.4225	µm	Spot	Position	1	1472
237.867	109.126	15.277	µm	Spot	Position	1	1473
203.202	111.468	15.9885	µm	Spot	Position	1	1474
212.428	115.411	16.7812	µm	Spot	Position	1	1475
240.004	119.07	16.342	µm	Spot	Position	1	1476
175.009	133.686	17.6036	µm	Spot	Position	1	1477
201.577	137.15	15.8188	µm	Spot	Position	1	1478
174.675	144.462	15.2548	µm	Spot	Position	1	1479
178.845	88.4992	21.2184	µm	Spot	Position	1	1480
197.744	107.942	19.738	µm	Spot	Position	1	1484
186.142	109.37	21.5834	µm	Spot	Position	1	1485
218.985	114.811	19.4223	µm	Spot	Position	1	1486
212.385	124.444	20.2007	µm	Spot	Position	1	1487
233.14	89.4462	23.0245	µm	Spot	Position	1	1488
183.227	101.324	24.8673	µm	Spot	Position	1	1489
208.335	107.888	23.718	µm	Spot	Position	1	1490
166.86	113.558	25.807	µm	Spot	Position	1	1491
190.789	114.193	24.3534	µm	Spot	Position	1	1492
172.097	125.238	23.626	µm	Spot	Position	1	1493
202.743	125.92	24.5362	µm	Spot	Position	1	1494
192.668	129.942	23.787	µm	Spot	Position	1	1495
187.557	138.265	25.0102	µm	Spot	Position	1	1496
173.528	94.704	27.8256	µm	Spot	Position	1	1497
222.645	97.5741	28.4727	µm	Spot	Position	1	1498
200.563	98.0055	26.6905	µm	Spot	Position	1	1499
222.892	119.769	28.9305	µm	Spot	Position	1	1500
211.045	133.802	26.6246	µm	Spot	Position	1	1501
225.449	84.4972	32.4478	µm	Spot	Position	1	1502
220.539	94.9084	32.1025	µm	Spot	Position	1	1503
235.531	99.505	30.8702	µm	Spot	Position	1	1504
188.151	105.578	31.7745	µm	Spot	Position	1	1505
202.48	116.626	33.3123	µm	Spot	Position	1	1506
172.62	87.3719	35.8438	µm	Spot	Position	1	1507
179.46	88.439	36.4145	µm	Spot	Position	1	1508
191.42	98.5975	35.9715	µm	Spot	Position	1	1509
234.071	111.852	36.3358	µm	Spot	Position	1	1511
171.519	117.718	36.1529	µm	Spot	Position	1	1512
185.183	119.174	35.8715	µm	Spot	Position	1	1513
177.644	128.708	36.304	µm	Spot	Position	1	1514
203.293	88.522	42.5813	µm	Spot	Position	1	1516
196.368	91.6945	44.2018	µm	Spot	Position	1	1517
179.531	94.6287	43.9966	µm	Spot	Position	1	1518
220.48	96.8715	43.9912	µm	Spot	Position	1	1519
216.78	104.603	44.2598	µm	Spot	Position	1	1520
176.029	106.915	42.7173	µm	Spot	Position	1	1521
228.456	107.438	44.5341	µm	Spot	Position	1	1522
185.02	107.773	44.7388	µm	Spot	Position	1	1523
176.78	117.371	44.5659	µm	Spot	Position	1	1525
194.662	120.198	43.022	µm	Spot	Position	1	1526
187.609	83.9917	49.1485	µm	Spot	Position	1	1529
191.724	105.854	48.2501	µm	Spot	Position	1	1530
176.802	88.3757	51.9608	µm	Spot	Position	1	1531
169.046	90.4295	52.4467	µm	Spot	Position	1	1532
196.948	90.3315	51.0982	µm	Spot	Position	1	1533
187.682	93.6088	51.7635	µm	Spot	Position	1	1534
180.719	105.503	53.4943	µm	Spot	Position	1	1535
173.155	107.491	52.9312	µm	Spot	Position	1	1536
178.198	114.823	51.1656	µm	Spot	Position	1	1537
199.13	115.307	51.215	µm	Spot	Position	1	1538
186.559	85.8532	55.2048	µm	Spot	Position	1	1541
205.414	99.1728	54.1012	µm	Spot	Position	1	1542
194.545	103.573	56.5133	µm	Spot	Position	1	1543
177.366	88.1311	58.1358	µm	Spot	Position	1	1544
194.051	89.6064	58.9069	µm	Spot	Position	1	1545
251.265	94.6205	20.1365	µm	Spot	Position	1	1558
