# Supplementary material for: Glucokinase activity controls peripherally located subpopulations of β-cells that lead islet Ca2+ oscillations
Source: eLife. 2025 Feb 12;13:RP103068. doi: 10.7554/eLife.103068 (PMC11820133; doi:10.7554/eLife.103068)
Supplement: Source data 1. [file elife-103068-data1.zip › EJ155 10G F03-1_Statistics/EJ155 10G F03-1_Plot.csv]

Intensity Mean Ch=2 Img=1
====================
Time [s]	Intensity Mean::1000000000::0	Intensity Mean::1000000001::0	Intensity Mean::1000000002::0	Intensity Mean::1000000003::0	Intensity Mean::1000000004::0	Intensity Mean::1000000005::0	Intensity Mean::1000000006::0	Intensity Mean::1000000007::0	Intensity Mean::1000000008::0	Intensity Mean::1000000009::0	Intensity Mean::1000000010::0	Intensity Mean::1000000011::0	Intensity Mean::1000000012::0	Intensity Mean::1000000013::0	Intensity Mean::1000000014::0	Intensity Mean::1000000015::0	Intensity Mean::1000000016::0	Intensity Mean::1000000017::0	Intensity Mean::1000000018::0	Intensity Mean::1000000019::0	Intensity Mean::1000000020::0	Intensity Mean::1000000021::0	Intensity Mean::1000000022::0	Intensity Mean::1000000023::0	Intensity Mean::1000000024::0	Intensity Mean::1000000025::0	Intensity Mean::1000000026::0	Intensity Mean::1000000027::0	Intensity Mean::1000000028::0	Intensity Mean::1000000029::0	Intensity Mean::1000000030::0	Intensity Mean::1000000031::0	Intensity Mean::1000000032::0	Intensity Mean::1000000033::0	Intensity Mean::1000000034::0	Intensity Mean::1000000035::0	Intensity Mean::1000000036::0	Intensity Mean::1000000037::0	Intensity Mean::1000000038::0	Intensity Mean::1000000039::0	Intensity Mean::1000000040::0	Intensity Mean::1000000041::0	Intensity Mean::1000000042::0	Intensity Mean::1000000043::0	Intensity Mean::1000000044::0	Intensity Mean::1000000045::0	Intensity Mean::1000000046::0	Intensity Mean::1000000047::0	Intensity Mean::1000000048::0
0.000000	1663.31	1667.44	1654.3	1665.23	1654.36	1656.21	1669.64	1649.41	1662.25	1659.28	1668.91	1654.77	1664.08	1654.76	1659.08	1649.6	1654.75	1654.66	1650	1639.24	1642.09	1646.52	1660.3	1654.74	1657.38	1660.5	1663.56	1660.71	1645.42	1649.8	1656.75	1649.91	1651.72	1663.54	1660.17	1661.91	1656.43	1664.59	1663.37	1636.51	1649.06	1657.44	1625.68	1660.46	1658.26	1660.96	1662.63	1662.73	1659.14
0.495000	1661.97	1665.22	1658.14	1664.41	1653.88	1659.35	1668.38	1650.88	1661.57	1661.79	1667.45	1655.73	1662.71	1655.64	1658.67	1650.32	1653.73	1654.82	1652.76	1640.3	1644.61	1645.17	1662.13	1655.71	1656.74	1661.28	1661.85	1662.14	1646.33	1652.04	1655.48	1651.07	1651.58	1663.7	1662.45	1662.14	1656.78	1663.12	1663.21	1637.7	1650.85	1657.17	1625.47	1660.05	1656.49	1663.56	1663.88	1665.74	1657.17
0.991000	1663.85	1666.99	1660.02	1664.38	1654.88	1659.6	1668.55	1648.43	1659.86	1660.2	1668.33	1655.54	1664.01	1652.33	1658.4	1649	1655.68	1652.06	1650.94	1641.11	1645.42	1646.86	1659.47	1655.28	1657.38	1662.91	1663.01	1662.69	1647.62	1652.99	1654.53	1652.19	1651.98	1662.27	1661.27	1660.83	1658.02	1665.54	1663.24	1635.27	1651.4	1657.09	1624.42	1658.23	1656.43	1662.39	1662.41	1663.24	1657.64
1.486000	1664.28	1667.08	1656.45	1662.84	1653.95	1660.24	1666.48	1649.59	1660.91	1659.86	1668.34	1656.72	1663.22	1652.47	1656.75	1650.68	1654.42	1651.81	1652.22	1640.46	1643.77	1645.71	1658.61	1656.52	1657.82	1660.35	1663.54	1660.88	1645.98	1651.93	1656.03	1650.61	1649.79	1660.41	1661.5	1660.92	1657.85	1667.36	1661.11	1637.11	1650.71	1658.84	1624.65	1659.81	1655.63	1662.6	1663.58	1664.26	1660.49
1.981000	1661.88	1666.07	1658.54	1666.49	1655.28	1658.1	1668.87	1649.54	1659.67	1659.12	1666.73	1655.81	1661.85	1653.58	1658.58	1650.05	1654.11	1651.73	1650.74	1640.01	1644.23	1642.89	1661.81	1655.15	1657.47	1661.34	1662.68	1661.37	1644.37	1653.05	1656.03	1650.68	1650.17	1662.86	1658.71	1658.61	1657.74	1665.52	1664.52	1637.98	1652.42	1658.58	1625.46	1658.07	1656.28	1662.54	1661.11	1665.21	1657.42
2.476000	1663.24	1666.21	1659.95	1665.35	1655.3	1659.27	1667.55	1647.38	1661.22	1660.03	1667.35	1655.15	1662.93	1656.99	1659.64	1649.61	1654.74	1651.78	1649.72	1642.37	1646.16	1644.81	1659.67	1659.31	1657.3	1663.43	1661.13	1663.01	1644.94	1652.83	1654.47	1651.22	1652.27	1662.5	1662.74	1660.38	1658.23	1664.72	1662.55	1636.68	1649.97	1657.31	1625.81	1658.12	1654.38	1664.69	1662.83	1665.14	1657.63
2.971000	1664.95	1668.23	1657.35	1662.58	1654.24	1660.53	1668.25	1649.03	1662.31	1658.21	1668.33	1655.59	1661.86	1655.12	1657.56	1648.72	1655.21	1652.74	1651.25	1639.8	1643.74	1644.56	1658.67	1658.21	1655.81	1661.22	1662.84	1660.94	1646.19	1651.76	1653.07	1651.01	1651.51	1660.78	1660.41	1661.57	1657.55	1664.75	1661.72	1637.63	1652.57	1656.84	1625.57	1659.45	1654.85	1662.24	1663.51	1666.21	1658.85
3.467000	1662.07	1664.22	1657.7	1662.62	1653.66	1659.75	1665.88	1649.09	1660.99	1656.22	1669.66	1655.98	1662.01	1654.83	1658.38	1649.73	1654.49	1652.11	1649.61	1641.34	1644.08	1646.01	1658.31	1656.13	1656.67	1660.79	1660.83	1662.58	1645.96	1652.76	1654.98	1651.18	1650.56	1661.93	1660.35	1660.16	1656.66	1667.08	1664.63	1635.61	1650.42	1658.54	1624.31	1656.48	1655.8	1662.42	1662.36	1665.27	1658.65
3.962000	1662.76	1666.69	1659.91	1665.36	1655.14	1658.32	1667.92	1648.82	1661.04	1658.86	1666.7	1654.54	1663.6	1653.9	1657.68	1650.93	1651.67	1651.92	1651.72	1639.49	1643.76	1645.3	1661.65	1656.17	1656.67	1661.43	1662.4	1662.1	1645.52	1651	1654.98	1650.32	1650.54	1663.18	1660.23	1660.86	1657.98	1662.25	1662.87	1636.05	1649.7	1658.98	1624.6	1657.2	1655.79	1660.94	1661.83	1664.33	1656.89
4.457000	1663.05	1667.41	1656.32	1664.96	1655.21	1659.02	1670.64	1651.6	1661.66	1659.43	1667.32	1655.01	1663.9	1654.01	1657.52	1649.94	1653.16	1654.22	1651.52	1639.97	1645.34	1645.65	1659.03	1656.06	1658.25	1660.24	1662.81	1663.1	1647.25	1654.35	1655.36	1651.58	1652.73	1662.11	1661.3	1663.54	1657.4	1666.18	1661.38	1635.18	1651.78	1657.21	1624.19	1659.43	1657.55	1661.11	1661.65	1665.56	1656.86
4.952000	1661.9	1666.69	1657.1	1662.03	1653.19	1657.83	1667.18	1648.19	1660.27	1657.95	1667.57	1656.14	1662.92	1653.86	1657.92	1651.79	1654.43	1652.73	1651.03	1639.59	1644.42	1644.3	1659.8	1657.43	1656.69	1662.76	1661.25	1661.52	1645.28	1652.26	1655.33	1650.69	1649.92	1661.55	1658.51	1660.45	1656.6	1665.68	1663.53	1637.62	1651.01	1656.77	1624.83	1659.11	1653.95	1661.95	1660.41	1664.55	1655.94
5.448000	1663.49	1667.28	1656.83	1663.31	1654.74	1659.1	1668.27	1648.53	1659.69	1659.02	1668.63	1655.95	1663.85	1653.33	1657.33	1650.41	1655.72	1652.32	1651.7	1641.44	1644.7	1645	1658.28	1655.19	1656.67	1663.2	1661.91	1662.72	1645.94	1653.48	1654.17	1651.42	1650.92	1662.74	1662.46	1662.75	1656.27	1665.35	1663.21	1637.69	1651.02	1660.81	1624.21	1659.46	1654.44	1664.25	1661.33	1665.94	1656.84
5.943000	1664.55	1667.82	1659.53	1664.14	1654.78	1659.85	1667.81	1650.17	1663.08	1658.62	1668.9	1653.8	1663.68	1656.26	1657.4	1651.62	1655	1652.04	1651.2	1640.32	1646.12	1644.75	1659.85	1657.36	1657.57	1661.5	1660.37	1661.89	1645.65	1652.26	1655.96	1651.2	1650.84	1662.27	1661.5	1662.66	1656.67	1665.35	1663.57	1636.18	1653.05	1656.98	1626.38	1661.22	1655.87	1662.49	1662.11	1666.64	1657.77
6.438000	1663.51	1665.81	1659.47	1662.05	1653.31	1658.73	1666.47	1650.27	1662.02	1659.57	1666.98	1655.2	1666.18	1653.47	1657.89	1651.92	1653.85	1652.98	1650.79	1642.04	1646.62	1644.44	1660.12	1657.02	1656.47	1663.1	1661.78	1662.14	1648.04	1652.68	1654.76	1651.71	1650.69	1662.98	1660.4	1660.63	1657.33	1664.52	1663.46	1635.32	1650.77	1657.92	1623.76	1660.36	1655.93	1661.17	1663.37	1664.79	1657.32
6.933000	1663.33	1666.44	1658.35	1663.67	1654.34	1658.83	1669.49	1650.28	1663.49	1659.6	1669.14	1656.29	1663.68	1654.92	1658.76	1653.01	1654	1652.31	1649.91	1640.5	1645.42	1643.86	1657.79	1654.85	1656.66	1661.8	1662.34	1662.65	1647.44	1653.51	1654.53	1652.73	1650.38	1663.26	1661.97	1662.75	1656.92	1664.17	1661.58	1635.66	1651.79	1657.03	1624.59	1658.73	1654.88	1661.31	1663.48	1666.66	1656.57
7.428000	1664.55	1666.5	1658.71	1663.01	1654.38	1659.97	1665.96	1648.53	1660.25	1658.78	1666.72	1655.79	1663.67	1654.17	1657.65	1649.76	1653.42	1653.94	1651.01	1639.88	1646.81	1644.79	1658.45	1656.21	1656.16	1660.72	1662.48	1659.1	1645.48	1652.31	1652.51	1651.05	1648.59	1660.02	1662.19	1660.96	1655.79	1665.49	1660.39	1634.74	1650.34	1657.57	1625.92	1658.01	1655.91	1662.93	1661.08	1663.47	1657.54
7.924000	1662.26	1665.65	1657.42	1662.15	1653.66	1658.12	1665.97	1649.57	1661.28	1658.17	1666.78	1654.08	1663.14	1653.57	1657.12	1650.38	1654.08	1652.1	1650.94	1641.56	1644.56	1645.88	1657.82	1656.74	1655.85	1660.88	1660.53	1660.4	1647.59	1651.5	1653.87	1650.07	1651.17	1660.04	1659.87	1660.02	1656.2	1665.25	1661.34	1636.52	1650.41	1657.28	1625.92	1660.23	1655	1661.19	1662.59	1664.06	1656.53
8.419000	1664.05	1665.76	1656.53	1662.13	1655.12	1658.78	1668.34	1648.8	1660.95	1656.26	1667.74	1654.2	1664.51	1652.53	1656.97	1651.45	1652.64	1652.43	1650.83	1640.62	1644.99	1645.12	1657.93	1654.05	1655.03	1659.21	1660.71	1663.26	1645.11	1654.62	1654.77	1650.38	1651.46	1662.98	1661.43	1660.41	1657.4	1665.53	1661.64	1635.78	1651.38	1660.09	1624.28	1658.99	1654.64	1662.4	1662.32	1664.85	1655.79
8.914000	1664.58	1666.57	1658.45	1664.12	1654.87	1659.07	1667.31	1647.88	1661.64	1658.01	1666.81	1653.51	1663.15	1654.52	1658.75	1649.86	1653.58	1652.3	1652.81	1640.57	1644.13	1645.96	1660.15	1656.97	1655.33	1660.31	1662.24	1659.92	1645.67	1652.37	1655.97	1650.32	1651.27	1660.57	1662.63	1661.6	1656.23	1664.47	1662.45	1636.52	1651.96	1659.01	1623.9	1659.38	1655.9	1663.37	1662.38	1665.58	1656.4
9.409000	1664.41	1666.57	1658.68	1663.55	1653.66	1656.7	1666.09	1649.14	1660.55	1660.21	1666.91	1653.44	1661.51	1652.3	1658	1649.86	1653.98	1651.59	1651.7	1640.3	1644.68	1643.57	1658.92	1656.18	1655.69	1659.25	1660.39	1661.08	1645.22	1653.22	1656.97	1648.74	1650.6	1663.07	1661.21	1659.77	1656.27	1664.52	1662.14	1634.59	1652.45	1658.82	1624.07	1659.24	1655.38	1663.15	1661.98	1665.88	1655.81
9.904000	1662.09	1666.38	1655.85	1663.73	1655.29	1657.33	1667.62	1647.7	1660.24	1657.3	1667.78	1654.7	1662.74	1653.2	1658.05	1650.65	1651.06	1652.81	1650.77	1640.38	1644.78	1643.04	1659.8	1654.36	1654.29	1659.41	1660.24	1663.3	1646.75	1651.56	1654	1650.6	1648.87	1663.19	1661.33	1660.74	1656.03	1665.22	1662.87	1636.05	1651	1657.6	1624.87	1658.02	1653.48	1663.12	1661.93	1664.24	1655.83
10.400000	1663.14	1665.92	1657.72	1664.03	1653.89	1659.79	1667.82	1648.45	1660.75	1658.11	1667.06	1655.05	1662.31	1652.49	1657.1	1650.39	1653.27	1652.5	1653.45	1639.63	1644.18	1644.19	1658.58	1653.87	1656.52	1661.27	1661.6	1662.65	1645.8	1653.82	1655.31	1650.97	1649.77	1662.26	1662.13	1660.85	1655.66	1663.99	1662.81	1635.18	1651.21	1656.91	1624.2	1657.94	1656.29	1662.52	1662.23	1665.22	1654.25
10.895000	1662.96	1667.89	1659.37	1664.87	1654.81	1658.53	1668.15	1649.28	1660.22	1655.3	1666.13	1654.77	1662.65	1651.79	1658.98	1650.62	1654.59	1652.08	1650.95	1642.34	1643.66	1644.02	1657.19	1655.26	1655.04	1660.43	1659.7	1660.29	1644.52	1650.67	1655.27	1649.67	1647.68	1661.95	1661.81	1660.49	1655.69	1664.81	1659.96	1636.85	1651.94	1657.59	1624.8	1659.36	1655.3	1662.58	1664.86	1663.06	1655.78
11.390000	1662.06	1664.57	1659.19	1663.59	1653.66	1658.92	1667.9	1649.13	1660.55	1659.15	1666.76	1656.56	1663.04	1654	1655.89	1648.72	1653.63	1653.04	1650.32	1642.91	1645.29	1645.1	1658.91	1656.5	1655.72	1659.12	1660.16	1661.19	1645.33	1653.17	1657.1	1648.64	1650.63	1663.51	1660.01	1660.77	1655.09	1665.34	1662.84	1637.31	1651.43	1657.86	1623.63	1657.36	1654.42	1660.87	1663.45	1665.85	1656.26
11.885000	1662.49	1665.54	1660.07	1662.47	1655.87	1659.68	1666.17	1648.41	1662.88	1656.48	1666.46	1655.26	1664.47	1653.53	1657.3	1649.05	1653.57	1655.4	1652.63	1641.73	1643.03	1646.05	1658.69	1655.67	1655.92	1659.76	1660.82	1662.14	1646.13	1652.26	1654.45	1650.07	1650.37	1662.07	1659.47	1660.27	1656.33	1662.73	1660.05	1635.08	1648.98	1657.79	1624.4	1656.64	1656.14	1658.97	1662.49	1663.19	1654.83
12.380000	1661.73	1665.99	1657.9	1663.6	1653.49	1658.54	1667.91	1647.44	1661.13	1657.84	1668.61	1653.75	1662.51	1651.75	1655.5	1651.34	1651.49	1653.02	1650.44	1638.61	1642.72	1644.71	1659.52	1653.84	1655.63	1658.45	1659.83	1661.69	1645.66	1651.03	1655.2	1650.36	1649.76	1662.07	1659.32	1659.82	1656.44	1664.63	1660.12	1634.3	1650.29	1656.31	1623.89	1656.04	1653.87	1660.77	1661.87	1664.22	1656.13
12.876000	1661.85	1664.33	1660.25	1663.74	1655.24	1658.9	1667.62	1649.48	1661.32	1657.38	1666.19	1655.17	1663.02	1652.15	1655.89	1650.74	1653.13	1651.38	1650.73	1640.68	1643.95	1645.94	1660.44	1656.53	1656.35	1661.11	1660.28	1661.82	1644.77	1653.16	1655	1650.94	1651.19	1659.06	1660.49	1660.32	1655.21	1665.01	1662.98	1634.56	1651.65	1658.82	1625	1659.02	1653.76	1662.3	1662.52	1664.97	1655.82
13.371000	1660.84	1664.34	1658.6	1662.95	1654.96	1656.68	1665.66	1649.39	1659.24	1657.55	1666.36	1654.97	1661.12	1651.69	1657.4	1650.77	1653.2	1651.21	1649.56	1640.56	1644.54	1644.65	1657.78	1655.53	1656.68	1657.83	1660.05	1661.27	1645.9	1653.26	1652.79	1651.07	1650.85	1660.82	1659.83	1661.35	1655.93	1663.56	1660.87	1634.05	1650.64	1657.05	1625.81	1657.8	1653.92	1662.82	1663.36	1665.25	1656.54
13.866000	1663.18	1665.09	1657.1	1662.91	1654.6	1657.12	1667.27	1647.82	1659.1	1657.5	1666.81	1651.9	1661.97	1653.69	1654.68	1651.22	1653.4	1651.75	1648.89	1640.62	1643.86	1643.83	1657.62	1654.69	1656.64	1658.51	1661.67	1662.3	1645.38	1652.83	1655.56	1650.49	1649.39	1661.46	1659.77	1659.79	1654.39	1663.53	1661.61	1638.52	1650.12	1656.81	1623.6	1657.34	1655.25	1662.31	1663.68	1664.37	1656.38
14.361000	1664.73	1665.88	1657.97	1664.52	1653.97	1658.51	1667.58	1647.63	1659.13	1659.41	1666.72	1655.35	1662.1	1652.5	1656.68	1650.19	1653.3	1652.38	1650.96	1639.93	1644.47	1644	1657.27	1653.35	1655.18	1659.84	1660.85	1659.91	1646.85	1651.57	1654.72	1652.07	1649.56	1662.91	1661.4	1662.6	1656.31	1662.73	1661.21	1636.92	1651.71	1655.68	1625.03	1657.82	1655.28	1661.63	1662.09	1664.95	1657.35
14.856000	1662.2	1668.05	1658.11	1663.94	1655.21	1659.06	1667.22	1649.51	1660.89	1658.86	1666.7	1655.22	1663.78	1654.55	1657.81	1651.44	1652.47	1655.2	1650.67	1640.62	1645.34	1644.81	1659.74	1656.93	1657.02	1661.29	1660.67	1663.62	1647.53	1653.9	1658.13	1651.24	1650.44	1661.89	1659.26	1659.41	1654.59	1663.2	1661.63	1636.77	1649.57	1657.51	1624.84	1656.92	1655.88	1661.33	1661.98	1663.61	1658.13
15.352000	1662.17	1667.25	1656.45	1661.22	1655.84	1658.37	1665.97	1649.18	1661.29	1657.77	1665.94	1653.82	1661.57	1652.32	1656.07	1649.2	1655	1651.77	1649.74	1639.92	1642.45	1644.29	1660.68	1654.93	1656.28	1662.04	1661.71	1660.47	1644.63	1649.99	1654.74	1649.83	1650.88	1661.72	1658.93	1660.98	1656.67	1664.99	1661.8	1634.58	1651.67	1657.58	1624.85	1658.5	1656.87	1658.82	1661.95	1663.54	1654.3
15.847000	1663.79	1665.44	1660.1	1662.77	1654.12	1659.71	1665.57	1649.1	1661.73	1658.64	1667.28	1656.95	1662.59	1652	1655.89	1649.49	1654.11	1652.06	1651.31	1641.99	1645.02	1642.82	1660.03	1657.76	1655.91	1659.2	1662.5	1662.78	1646.55	1651.89	1653.69	1649.98	1647.93	1662.85	1661.24	1661.56	1655.4	1665.22	1660.29	1635.3	1649.99	1655.88	1623.25	1658.81	1657.06	1662.29	1662.12	1665.3	1657.2
16.341999	1661.09	1664.39	1657.72	1664.4	1656.64	1658.38	1667.96	1649.18	1660.89	1658.79	1669.08	1654.88	1661.66	1652.12	1657.72	1650.74	1655.17	1651.33	1651.89	1640.49	1645.81	1642.68	1659.57	1656.14	1656.96	1661.27	1661.5	1661.01	1644.63	1652.69	1653.83	1649.79	1647.66	1661.58	1659.08	1662.42	1655.18	1665.14	1663.39	1634.52	1651.75	1658.11	1625.22	1658.76	1654.07	1662.12	1662.94	1665.26	1654.51
16.837000	1663.36	1664.66	1657.09	1663.89	1655.83	1658.21	1666.25	1648.57	1660.69	1658.07	1666.71	1654.04	1663.13	1652.26	1657.43	1649.72	1652.04	1652.08	1649.93	1639.69	1645.11	1644.83	1661.15	1653.69	1656.05	1660.87	1661.23	1658.85	1644.71	1653.39	1654.09	1651.62	1649.82	1661.15	1660.21	1659.74	1655.76	1664.88	1663.76	1635.47	1650.6	1658.89	1624.62	1657.75	1655.97	1662.8	1661.59	1665.63	1655.47
17.332001	1660.67	1666.43	1658.76	1662.34	1653.65	1657.97	1666.74	1648.12	1661.68	1656.59	1665.95	1651.6	1662.72	1652.64	1656.85	1650.84	1651.01	1650.94	1650.92	1638.95	1643.92	1642.24	1658.84	1654.34	1654.81	1661.1	1659.81	1660.15	1644.35	1651.35	1655.09	1648.71	1650.93	1661.57	1662.18	1661.36	1656.44	1665.54	1663.15	1636.36	1651.03	1655.9	1621.62	1656.33	1656.37	1661.83	1660.6	1663.77	1654.48
17.827999	1662.81	1666.56	1657.03	1665.74	1655.42	1657.88	1666.79	1647.1	1661.06	1657.55	1666.41	1654.13	1660.64	1654.29	1656.09	1649.57	1654.75	1651.43	1649.96	1639.57	1645.02	1644.46	1657.04	1654.78	1657.84	1659.45	1661.49	1663.55	1645.97	1652.49	1654.69	1651.99	1648.62	1663.94	1659.22	1660.18	1653.6	1663.56	1661.33	1636.13	1650	1657.72	1624.54	1657.62	1657.19	1660.45	1663.88	1662.57	1654.21
18.323000	1661.1	1665.22	1657	1663.5	1652.07	1659.42	1666.27	1648.47	1660.71	1657.13	1663.73	1654.91	1663	1651.08	1657.19	1649.37	1652.87	1650.36	1652.73	1639.02	1642.85	1643.18	1660.6	1656.91	1654.48	1659.63	1661.22	1661.53	1646.37	1649.97	1653.71	1649.87	1649.61	1661.34	1660.97	1658.58	1655.45	1663.32	1661.76	1636.28	1649.57	1654.69	1625.24	1657	1653.32	1661.2	1662.77	1664.39	1654.83
18.818001	1661.76	1666.9	1659.21	1662.56	1653.46	1658.13	1666.96	1648.37	1659.18	1656.97	1666.55	1653.01	1662.61	1651	1656.7	1652.17	1651.17	1653.18	1651.49	1640.37	1643.88	1643.77	1659.02	1655.18	1656.41	1660.25	1661.58	1661.33	1646	1652.29	1652.44	1652.24	1650.82	1659.65	1661.61	1660.98	1654.4	1664.6	1659.72	1633.65	1650.2	1658.87	1624.16	1657.65	1653.79	1662.39	1663.65	1664.27	1653.98
19.313000	1664.89	1667.14	1656.7	1663.43	1652.78	1659.38	1666.79	1649.51	1663.06	1657.95	1666.19	1655.4	1664.86	1654.36	1655.72	1650.22	1654.32	1654.15	1648.21	1642.31	1646.18	1644.6	1657.08	1657.3	1656.76	1657.9	1660.53	1659.6	1645.29	1652.8	1655.46	1651.06	1649.66	1663.27	1660.2	1661.36	1654.54	1663.57	1661.65	1634.69	1650.07	1656.04	1625.96	1658.43	1655.23	1661.4	1662	1663.86	1655.73
19.809000	1662.65	1665.65	1657.15	1664.21	1655.63	1656.25	1668.87	1646.85	1657.92	1655.94	1665.95	1655.55	1662.08	1653.85	1657.06	1649.08	1654.26	1652.02	1651.84	1641.13	1644.59	1642.49	1659.34	1655.87	1653.37	1659.16	1659.75	1662.26	1645.81	1652.5	1652.43	1649.85	1647.46	1660.38	1660.38	1660.07	1656.09	1662.27	1660.91	1636.09	1649.68	1652.95	1623.06	1659.71	1654.45	1660.1	1662.64	1664.19	1656.19
20.304001	1661.48	1664.55	1658.05	1662.77	1654.89	1658.36	1666.04	1648.64	1660.58	1655.06	1665.42	1655.35	1661.72	1651.33	1655.67	1649.81	1653.04	1653.69	1651.04	1640.36	1644	1642.77	1660.89	1655.62	1655.9	1661	1661.3	1661.18	1645.82	1652.21	1655.57	1651.91	1650.62	1661.21	1658.86	1661.77	1656.54	1662.6	1659.86	1634.36	1651.96	1655.03	1623.78	1657.36	1654.29	1660.42	1662.35	1664.43	1654.34
20.799000	1661.24	1663.47	1656.4	1664.76	1655.39	1658.92	1666.89	1648.28	1660.97	1657.52	1664.95	1654.41	1662.98	1654.62	1656.03	1650.72	1654.43	1653.41	1651.23	1643	1644.58	1643.86	1658.73	1653.94	1656.65	1660.36	1661.71	1661.12	1645.42	1652.25	1655.91	1650.2	1650.17	1661.53	1659.45	1661.04	1655.18	1666.14	1660.99	1633.93	1651.25	1656.75	1623.46	1656.48	1654.26	1660.06	1661.1	1663.73	1655
21.294001	1662.61	1666.12	1657.33	1664.41	1655.14	1659.24	1667.88	1648.8	1660.61	1657.75	1668.03	1655.66	1665.19	1652.55	1655.09	1651.94	1653.94	1656.58	1653.13	1641.09	1643.42	1644.06	1657.16	1655.02	1656.02	1660.72	1660.63	1660.51	1645.05	1651.59	1654.77	1649.67	1651.37	1660.73	1660.25	1659.79	1655.54	1664.27	1660.35	1634.27	1650.74	1658.42	1624.49	1657.82	1654.56	1660.1	1660.24	1664.19	1655.41
21.789000	1666.13	1665.88	1658.4	1662.48	1653.31	1657.95	1666.04	1649.07	1661.74	1657.31	1665.05	1655.6	1661.74	1654.79	1656.55	1650.95	1654.51	1650.64	1651.31	1640.85	1645.49	1644.64	1660.52	1656.3	1654.88	1660.37	1661.42	1659.22	1643.68	1653.46	1655.07	1650.55	1649.87	1663.67	1661.11	1659.86	1655.92	1664.3	1662.95	1637.2	1650.75	1657.31	1622.84	1658.34	1654.92	1661.42	1660.81	1663.91	1654.45
22.285000	1660.75	1665.19	1658.02	1664.19	1654.54	1659.49	1666.21	1649.56	1660.29	1659.48	1668.61	1652.9	1662.91	1651.19	1654.89	1651.66	1653.13	1655.31	1652.07	1640.78	1643.83	1645.51	1658.99	1656.93	1656.51	1661.78	1661.67	1661.62	1645.97	1650.53	1654.4	1650.09	1650.07	1660.84	1662.03	1659.94	1656.91	1663.1	1659.79	1637.18	1649.86	1656.8	1624.11	1658.76	1654.66	1662.21	1661.69	1665.28	1655.28
22.780001	1661.92	1664.12	1659.23	1660.64	1654.07	1660.2	1665.71	1649.81	1660.14	1657.43	1666.5	1654.11	1663.89	1653.39	1656.25	1650.06	1653.57	1651.13	1650.43	1641.47	1645.44	1641.57	1658.27	1654.97	1654.03	1660.51	1658.86	1660.15	1644.17	1652.73	1655.7	1650.94	1649.78	1659.43	1661.19	1661.65	1655.77	1664.31	1659.7	1635.8	1648.57	1658.61	1623.43	1659.59	1654.02	1661.65	1662.31	1662.77	1654.48
23.275000	1661.24	1665.3	1659.28	1664.69	1655.55	1659.29	1667.58	1649.96	1662.6	1657.57	1666.14	1654.65	1664.89	1651.81	1655.56	1650.45	1653.75	1652.67	1651.09	1640.94	1645.55	1643.37	1656.87	1655.58	1653.95	1660.23	1659.52	1661.8	1645.01	1653.8	1655.48	1651.42	1650.48	1661.49	1661.25	1662.31	1655.35	1665.91	1661.2	1637.7	1651.45	1656.7	1625.22	1658.47	1656.22	1660.79	1661.9	1665.63	1653.96
23.770000	1663.05	1666.27	1659.93	1665.96	1655.46	1658.93	1666.39	1649.71	1661.64	1658.14	1665.4	1655.54	1662.47	1651.25	1657.56	1649.98	1652.75	1653.24	1650.98	1639.49	1646	1644.64	1658.42	1654.36	1656.66	1658.34	1660.51	1660.72	1644.4	1653.63	1655.02	1648.2	1648.95	1661.38	1659.41	1659.18	1656.13	1665.04	1663.42	1636.12	1649.43	1658.08	1624.04	1657.4	1655.57	1659.12	1661.94	1662.81	1653.65
24.264999	1664.98	1665.66	1656.85	1662.62	1653.49	1656.74	1667.31	1649.83	1660.19	1657.1	1667.97	1654.08	1663.1	1651.73	1654.98	1648.52	1654.56	1652.32	1649.63	1639.61	1641.98	1643.6	1659.12	1654.69	1656.53	1658.62	1661	1663.55	1645.78	1650	1655.06	1651.87	1647.28	1661.75	1660.96	1660.19	1654.91	1663.48	1661.37	1635.18	1650.52	1656.28	1624.35	1660.66	1653.25	1663.7	1663.04	1663.07	1655.44
24.761000	1665.06	1668.58	1657.23	1665.41	1654.93	1659.09	1668.31	1649.06	1661.01	1657.66	1669.23	1655.78	1663.86	1653.42	1655.13	1651.26	1651.54	1653.38	1651.28	1640.48	1645.71	1644.21	1658.9	1655.99	1657.03	1661.06	1661.36	1660.4	1646.38	1652.02	1656.07	1650.73	1650.54	1663.24	1661.06	1659.63	1655.94	1664.4	1662.89	1635.88	1649.27	1656.28	1623.7	1658.64	1655.31	1659.57	1663.43	1661.57	1655.12
25.256001	1662.93	1667.5	1658.03	1661.65	1654.33	1657.8	1664.9	1649.58	1660.52	1657.42	1666.42	1655.29	1662.25	1651.93	1655.29	1651.37	1653.15	1654.3	1650.82	1639.47	1644.05	1645.36	1659.77	1654.83	1655.25	1661.21	1662.44	1660.63	1643.87	1651.87	1654.35	1648.48	1649.7	1663.54	1659.41	1659.85	1656.79	1663.07	1661.36	1635.32	1652.05	1656.55	1623.12	1657.52	1653.61	1661.53	1659.86	1664.23	1654.71
25.750999	1665.18	1667.67	1658.26	1664.41	1654.55	1657.19	1668.8	1648.01	1662.31	1658.06	1666.31	1654.9	1663.52	1653.43	1655.61	1649.16	1653.85	1651.96	1650.19	1640.48	1644.67	1643.53	1660.53	1656.31	1657.02	1660.75	1661.57	1660.45	1645.16	1653.32	1654.68	1651.87	1650.58	1660.81	1660.83	1661.69	1656.7	1665.4	1660.81	1633.34	1650.38	1658.95	1624.34	1657.53	1655.75	1662.8	1662	1662.78	1652.4
26.246000	1663.44	1666.6	1656.44	1665.11	1654.39	1658.64	1666.34	1648.15	1661.88	1655.98	1667.48	1654.35	1664.42	1652.9	1656.31	1650.22	1654.43	1652.99	1646.75	1641.2	1643.42	1643.79	1659.47	1657.48	1654.01	1661.14	1660.47	1660.48	1644.56	1651.19	1654.32	1650.65	1649.46	1661.49	1662.83	1659.79	1654.41	1661.5	1662.5	1636.18	1649.96	1655.1	1624.41	1658.56	1654.93	1662.9	1660.7	1661.52	1653.8
26.740999	1661.81	1666.49	1657.25	1664.29	1654.31	1657.13	1667.47	1650.1	1660.52	1657.64	1666.87	1654.14	1660.8	1652.81	1655.06	1649.95	1655.33	1653.33	1651.21	1641.85	1644.85	1644.45	1662.02	1654.38	1656.21	1660.89	1661.83	1660.64	1645.16	1651.46	1654.54	1650.73	1649.41	1660.76	1660.77	1660.15	1656.32	1662.85	1660.86	1636.14	1652.48	1655.35	1624.7	1656.46	1655.98	1661.92	1662.8	1664.41	1653.49
27.237000	1664.3	1666.19	1658.15	1662.56	1654.28	1658.66	1664.76	1649.11	1660.6	1656.7	1667.14	1655.21	1662.33	1654.39	1656.74	1649.03	1654.16	1653.3	1652.02	1640.78	1644.82	1643.85	1660.07	1656.65	1657.76	1660.18	1660.12	1660.3	1645.08	1652.3	1655.94	1651.12	1651.02	1661.35	1659.59	1661.04	1655.11	1663.86	1663.29	1635.64	1651.35	1656.18	1624.49	1656.48	1656.01	1661.11	1661.06	1663.83	1653.45
27.732000	1662.98	1664.18	1659.24	1664.2	1652.31	1658.68	1666.01	1648.44	1661.09	1657.33	1666.53	1654.89	1662.32	1653.09	1656.06	1650.38	1653.09	1651.13	1648.94	1639.05	1643.59	1643.17	1659.37	1654.31	1656.9	1657.07	1661.7	1659.38	1644.72	1651.51	1655.6	1649.05	1647.29	1660.39	1660.33	1660.59	1655.89	1662.18	1661.51	1636.94	1650.95	1656.98	1623.96	1658.03	1655.12	1663.43	1662.3	1663.33	1652.34
28.226999	1661.69	1667.19	1657.53	1664.08	1653.91	1659.02	1668.81	1649.09	1659.79	1659.68	1666.98	1655.98	1664.38	1653.56	1656.21	1650.09	1653	1651.5	1648.37	1642.33	1644.22	1643.65	1656.89	1656.6	1656.43	1660.13	1660.04	1660.49	1642.79	1651.93	1655.5	1649.15	1650	1661.57	1661.45	1658.72	1656.22	1663.24	1659.96	1636.76	1650.4	1657.09	1624.39	1658.68	1655.48	1661.84	1661.28	1663.94	1655.12
28.722000	1664.38	1664.21	1659.55	1663.4	1654.99	1658.7	1668.02	1647.2	1659.99	1657.77	1668.96	1654.53	1661.18	1653.7	1653.97	1649.69	1653.03	1653.39	1650.18	1641.07	1645.26	1642.77	1659.42	1654.86	1654.9	1660.58	1660.29	1663.31	1645.88	1654.2	1653.98	1651.34	1650.49	1663.49	1661.04	1662.29	1654.16	1664.2	1662.02	1636.94	1650.06	1656.66	1624.66	1658.45	1656.12	1663.4	1662.32	1664.26	1654.52
29.216999	1663.67	1666.72	1655.92	1663.37	1654.64	1658.7	1666.55	1650.47	1663.33	1657.24	1666.62	1654.65	1663.95	1652.69	1655.51	1650.78	1653.19	1653.88	1651.62	1640.2	1645.71	1645.61	1659.23	1654.87	1656.6	1661.14	1661.8	1663.38	1646.87	1652.63	1656.1	1651.2	1651.34	1661.4	1661.92	1661.29	1656.29	1666.66	1662.82	1634.48	1651.1	1656.75	1625.35	1656.09	1655.28	1662.69	1661.06	1663.32	1653.66
29.712999	1662.12	1664.79	1657.8	1664.19	1652.93	1659.93	1666.95	1650.77	1661.8	1658.62	1667.1	1655.52	1662.52	1651.71	1657.08	1650.23	1653.96	1652.11	1650.56	1640.97	1644.28	1642.85	1660.08	1655.81	1657.6	1659.62	1660.54	1659.72	1645.25	1652.73	1656.33	1651.11	1651.27	1661.66	1661.3	1661.33	1654.63	1663.86	1662.28	1635.34	1650.18	1658.31	1623.39	1656.78	1654.74	1663.54	1660.89	1664.11	1656.71
30.208000	1661.83	1665	1658.2	1662.77	1654.43	1657.36	1664.61	1647.94	1660.1	1655.87	1666.68	1657.1	1662.15	1651.77	1653.81	1649.22	1652.3	1651.68	1651.63	1640.23	1644.29	1643.4	1659.36	1655.76	1654.7	1661.14	1660.33	1659.02	1645.99	1650.39	1652.29	1649.12	1648.34	1659.34	1658.39	1661.6	1654.2	1664.39	1663.03	1635.63	1651.67	1656.97	1623.65	1658.06	1655.06	1660.14	1662.06	1664.13	1653.66
30.702999	1660.48	1663.97	1656.97	1662.31	1654.21	1656.25	1667.25	1647.94	1658.81	1658.57	1667.27	1654.72	1662.16	1651.12	1655.39	1650.99	1654.77	1654.47	1652.86	1641.2	1644.53	1643.93	1657.49	1656.18	1654.97	1658.5	1659.38	1660.26	1646.01	1651.72	1655.31	1650.12	1648.64	1662.72	1660.49	1660.75	1654.9	1665.17	1661.04	1637.67	1649.82	1657.65	1624.32	1657.42	1654.23	1662.56	1659.84	1662.97	1653.34
31.198000	1663.35	1664.65	1659.53	1662.32	1654.02	1657.36	1666.38	1650.57	1661.56	1656.56	1666.17	1654.22	1662.41	1652.62	1656.99	1652.02	1654.76	1651.58	1647.86	1641.52	1646.82	1644.18	1661.35	1656.07	1653.6	1662.84	1659.94	1661.77	1645.43	1654.34	1655.2	1649.95	1649.99	1661.56	1658.33	1661.15	1654.66	1663.65	1662.27	1637.77	1649.44	1655.5	1623.57	1657.44	1655.5	1659.55	1659.74	1662.64	1654.23
31.694000	1663.4	1666.21	1658.14	1661.39	1652.82	1658.57	1666.44	1649.65	1661.71	1655.44	1665.28	1654.88	1663.58	1651.5	1657.19	1649.35	1653.92	1652.48	1651	1641.18	1646.26	1642.82	1656.76	1657.5	1656.99	1661.02	1660.83	1660.22	1645.88	1653.22	1653.48	1651.07	1647.88	1662.14	1661.93	1660.38	1654.3	1664.25	1660.58	1635.31	1651.19	1655.52	1624.67	1656.84	1654.72	1662.71	1657.89	1663.74	1652.95
32.188999	1662.13	1665.98	1656.21	1659.76	1651.87	1656.6	1665	1650.14	1662.27	1655.61	1667.96	1653.11	1662	1650.76	1656.9	1647.68	1653.12	1652.8	1650.55	1639.48	1643.88	1643.7	1657.3	1654.68	1656.23	1658.49	1660.87	1659.45	1643.18	1652.78	1655.48	1648.89	1648.98	1660.41	1662.97	1659.35	1653.34	1665.06	1661.07	1635.54	1651.01	1657.25	1625.28	1656.11	1656.72	1663.57	1658.28	1664.06	1655.04
32.683998	1661.98	1664.81	1657.15	1662.96	1655.14	1658.11	1665.39	1650.14	1661.91	1657.49	1666.22	1655.53	1663.1	1652.79	1655.79	1650.47	1653.23	1652.86	1650.93	1640.86	1645.11	1645.03	1658.11	1656.47	1654.83	1659.78	1661.8	1659.88	1644.69	1652.59	1654.35	1649.67	1649.02	1658.96	1660.76	1660.42	1654.91	1663.59	1662.03	1635.56	1650.76	1656.49	1624.1	1658.49	1655.06	1662.6	1663.02	1663.71	1653.6
33.179001	1663.78	1665.2	1658.7	1663.58	1652.14	1657.75	1665.54	1648.85	1660	1657.27	1665.13	1654.84	1661.2	1651.1	1654.75	1649.15	1654.66	1651.55	1651.28	1640.04	1645.24	1643.31	1658.89	1655.51	1655.72	1658.46	1661.54	1660.1	1645.85	1651.51	1655.83	1649.82	1648.9	1660.72	1658.5	1660.68	1653.48	1661.9	1662.3	1635.41	1651.71	1655.89	1623.72	1657.48	1654.68	1659.36	1662.27	1663.97	1654.53
33.674000	1660.81	1665.29	1656.18	1663.67	1656.22	1657.68	1666.62	1648.31	1661.52	1657.04	1666.27	1652.11	1662.58	1651.47	1654.16	1651.32	1652.32	1653.08	1651.83	1639.5	1643.97	1643.4	1659.4	1654.05	1654.97	1660	1660.93	1659.92	1644.95	1650.25	1653.72	1650.57	1649.64	1659.55	1660.13	1660.1	1654.2	1664.55	1660.48	1636.18	1651.16	1656.4	1621.65	1657.14	1654.18	1663.05	1659.5	1664	1653.45
34.169998	1661.81	1664.92	1656.5	1662.26	1655.74	1657.68	1668.91	1647.65	1659.09	1657.1	1663.68	1654.21	1663.6	1652.92	1654.27	1649.43	1652.13	1652.19	1651.06	1638.27	1643.32	1643.21	1658.43	1654.5	1655.02	1658.33	1659.83	1659.14	1642.55	1652.1	1654.83	1649.6	1649.31	1660.8	1660.22	1658.7	1653.82	1661.53	1661.77	1636.81	1649.36	1655.97	1624.07	1657.13	1653.23	1661.58	1660.78	1661.95	1654.62
34.665001	1661.02	1665.06	1657.85	1661.69	1653.44	1657.29	1665.05	1649.12	1657.9	1655.9	1666.16	1654.44	1660.94	1650.99	1652.64	1650.67	1654.06	1652.36	1649.41	1639.87	1646.05	1644.13	1658.84	1654.7	1655.84	1660	1662.31	1659.95	1644.97	1653.91	1654.48	1650.03	1648.68	1660.27	1659.48	1660.73	1653.09	1665.04	1661.52	1635.82	1649.5	1654.7	1621.98	1657.7	1654.57	1660.95	1660.81	1661.72	1653.67
35.160000	1659.24	1664.28	1656.1	1662.64	1654.51	1656.97	1665.12	1647.78	1658.25	1656.65	1665.28	1654.23	1662.42	1654.35	1654.6	1651.41	1655	1652.16	1652.76	1639.72	1646.28	1643.03	1657.17	1655.55	1654.62	1660.47	1659.88	1660.67	1645.13	1652.84	1652.96	1650.04	1651.23	1659.74	1660.33	1660.57	1654.83	1664.87	1659.45	1636.07	1650.33	1657.99	1625.12	1659.02	1654.38	1662.43	1663.41	1662.62	1653.4
35.654999	1662.73	1664.3	1655.72	1662.39	1653.35	1658.3	1667.27	1648.94	1659.98	1657.23	1666.38	1654.78	1663.12	1652.3	1655.94	1651.71	1653.34	1652.02	1649.02	1639.25	1644.8	1643.81	1659.89	1655.19	1655.54	1658.61	1659.88	1658.46	1645.92	1651.39	1653.67	1648.95	1651.07	1660.82	1660.8	1659.34	1655.29	1664.33	1659.27	1635.9	1652.46	1656.05	1623.48	1657.64	1655.24	1661.63	1660.05	1663.32	1652.26
36.150002	1660.45	1662.65	1655.93	1661.67	1652.33	1657.78	1665.51	1648.59	1660.32	1656.52	1665.83	1653.01	1661.32	1650.72	1653.97	1651.52	1651.66	1651.32	1648.9	1639.99	1643.05	1643.62	1657.92	1654.51	1655.21	1659.74	1662.11	1659.6	1645.17	1649.83	1655.41	1648.78	1647.9	1661.87	1660.91	1659.89	1651.96	1663.47	1660.14	1636.55	1649.7	1657.36	1622.63	1655.71	1654.77	1660.45	1658.3	1662.84	1652.6
36.645000	1663.06	1667.72	1655.6	1662.72	1654.35	1658.59	1666.86	1647.97	1659.55	1656.07	1667.67	1656.61	1662.29	1650.71	1653.92	1650.37	1654.51	1653.03	1649.14	1639.81	1643.39	1645.15	1658.28	1654.9	1656.78	1660.27	1662.48	1659.52	1643.7	1652.71	1654.68	1649.22	1648.75	1660	1658.61	1661.65	1653.22	1663.53	1659.66	1635.3	1651.08	1655.99	1621.14	1656	1653.32	1659.62	1659.89	1661.37	1653.44
37.140999	1661.57	1664.62	1656.65	1661.17	1654.19	1656.78	1666.46	1649.68	1659.38	1656.31	1665.81	1653.86	1661.84	1651.81	1656.67	1650.4	1652.23	1651.81	1651.21	1638.72	1644.23	1643.76	1658.5	1653.52	1657.79	1660.32	1661.17	1658.83	1644.53	1651.72	1654.69	1648.49	1649.42	1660.99	1659.56	1657.89	1653.25	1661.55	1661.33	1636.44	1650.07	1656.83	1622.86	1656.65	1654.57	1660.74	1657.92	1662.92	1652.45
37.636002	1660.39	1666.05	1656.57	1660.88	1653.77	1657.73	1666.72	1650.38	1661.54	1657.45	1664.2	1655	1660.6	1651.53	1654	1648.45	1652.5	1650.2	1650.03	1639.13	1642.83	1641.4	1658.49	1654.27	1655.5	1659.14	1660.71	1660.99	1645.5	1650.56	1653.94	1648.73	1647.05	1658.96	1659.17	1659.8	1655.19	1662.56	1660.53	1632.81	1650.03	1654.64	1624.06	1659.18	1654.67	1661.95	1660.89	1661.84	1653.86
38.131001	1662.68	1664.16	1657.22	1661.92	1653.92	1658.85	1665.24	1647.75	1658.97	1656.74	1667.01	1653.68	1662.12	1651.87	1655.99	1648.45	1651.41	1650.84	1649.52	1639.79	1642.74	1642.29	1658.19	1653.73	1655.35	1659.47	1660.45	1660.51	1645.7	1650.86	1654.54	1651.08	1649.07	1659.89	1660.46	1660.97	1650.86	1665.55	1661.01	1635.19	1649.59	1656.98	1624.75	1657.44	1653.55	1660.09	1659.69	1662.57	1654.1
38.625999	1662.43	1664.35	1655.73	1662.02	1653.77	1656.9	1665.88	1648.35	1659.66	1657.61	1664.05	1654.43	1661.98	1652.54	1654.89	1650.68	1652.37	1650.14	1650.4	1639.4	1645.74	1644.42	1658.93	1655.1	1654.39	1660.77	1659.85	1661.75	1643.47	1651.72	1654.93	1649.71	1649.26	1660.76	1657.94	1661.56	1655.3	1664.65	1661.74	1636.44	1650.43	1657.2	1622.25	1657.45	1652.49	1661.56	1661.23	1661.58	1653.16
39.122002	1660.93	1666.7	1657.18	1661.76	1652.69	1657.07	1665.43	1648.1	1660.86	1658.8	1665.18	1654.79	1660.52	1651.88	1655.39	1648.67	1651.29	1651.34	1648.98	1637.68	1642.64	1643.76	1659.26	1655	1655.8	1658.32	1658.65	1659.35	1643	1651	1654.57	1649.84	1648.1	1661.87	1658.57	1660.17	1654.32	1665.23	1660.85	1635.72	1648.86	1657.2	1622.88	1654.98	1653.25	1662.28	1659.36	1663.7	1652.39
39.617001	1661.27	1667.01	1657.54	1662.28	1653.78	1657.85	1667.1	1648.85	1659.87	1657.9	1666.5	1654.94	1661.17	1652.07	1653.91	1649.74	1655.03	1650.88	1648.98	1640.23	1644.5	1643.54	1659.47	1655.17	1654.79	1659.4	1661.05	1661.92	1646.17	1652.31	1654.9	1650.83	1650.13	1660.16	1659.91	1662.19	1655	1662.73	1661.38	1635.5	1649.99	1657.07	1622.02	1656.54	1654.89	1661.24	1661.74	1662.92	1654.33
40.112000	1660.16	1665.46	1657.13	1660.74	1653.32	1656.58	1666.76	1650.22	1659.47	1655.85	1666.45	1652.41	1660.54	1652.7	1655.62	1649.26	1652.67	1650.14	1651.89	1639.97	1645.26	1643.77	1658.17	1653.93	1656.56	1658.82	1660.53	1659.67	1644.43	1651.94	1654.8	1649.67	1648.76	1659.87	1659.12	1660.49	1654.32	1663.42	1661.44	1636.64	1651.98	1659.05	1624.99	1659.21	1653.61	1661.36	1661.46	1662.03	1654.73
40.606998	1661.2	1665.24	1658.14	1660.81	1652.28	1655.06	1664.45	1647.7	1657.92	1656.68	1665.45	1653.74	1662.23	1650.06	1652.86	1648.54	1652.02	1652.24	1649.87	1639.59	1642.89	1641.63	1658.07	1655.01	1655.42	1658.26	1660.52	1660.52	1645.22	1651.47	1654.98	1648.25	1650.03	1659.68	1659.48	1660.49	1654.37	1664.29	1659.53	1633.06	1649.5	1656.75	1622.97	1655.34	1655.08	1660.83	1660.65	1661.99	1653.49
41.102001	1661.78	1662.71	1655.84	1660.05	1650.55	1656.94	1665.17	1648.42	1660.95	1657.49	1664.73	1653.15	1662.39	1650.3	1653.04	1650.16	1651.88	1650.62	1649.24	1640.25	1644.74	1643.4	1658.91	1655.47	1655.15	1658.73	1660.49	1662.32	1646.09	1652.25	1655.12	1649.24	1650.44	1662.04	1658.8	1659.86	1655.67	1663.42	1660.56	1637.41	1650.97	1655.95	1622.24	1655.8	1653.55	1660.47	1659.25	1664.24	1654.94
41.598000	1659.82	1664.01	1657.06	1661.9	1655.23	1656.94	1666.17	1646.55	1660.37	1655.9	1664.14	1652.18	1660.63	1651.22	1653.4	1647.89	1652.66	1649.51	1648.04	1638.26	1643.33	1643.96	1658.09	1654.6	1655.72	1657.76	1660.63	1659.74	1645.39	1650.58	1652.13	1648.69	1649.98	1661.53	1659.2	1659.8	1654.08	1662.3	1658.93	1636.64	1648.44	1657.89	1621.62	1657.36	1653.5	1660.59	1659.93	1662.45	1652.14
42.092999	1660.97	1666.4	1655.02	1661.98	1652.37	1658.17	1665.74	1647.72	1659.32	1658.64	1667.31	1653.53	1663	1652.22	1655.51	1650.47	1651.76	1650.93	1649.42	1640.01	1644.01	1644.02	1657.97	1655.58	1655.43	1659.83	1660.29	1661.05	1644.23	1652.02	1652.98	1649.97	1648.32	1660.03	1659.96	1659.61	1654.63	1663.51	1661.41	1636.93	1650.25	1657.26	1622.48	1656.39	1654.11	1661.91	1661.35	1661.92	1653.1
42.588001	1662.99	1664.59	1657.15	1661.75	1652.51	1659.08	1665.71	1648.56	1662.28	1657.34	1663.73	1655.33	1662.19	1651.5	1654.44	1650.76	1652.31	1652.24	1650.4	1639.59	1643.51	1643.18	1659.42	1656.57	1654.86	1658.51	1661	1659.82	1644.78	1651.07	1653.99	1648.8	1649.53	1661.42	1658.97	1659.79	1653.88	1664.14	1662.03	1635.14	1651.98	1654.25	1624.67	1654.93	1652.78	1663.1	1659.15	1665.39	1652.17
43.083000	1664.75	1665.39	1655.74	1662.74	1654.47	1658	1666.8	1648.29	1660.45	1655.29	1667.07	1654.82	1661.34	1651.43	1653.54	1650.67	1652.13	1653.46	1650.42	1639.2	1644.16	1642.62	1659	1653.66	1654.3	1659.7	1659.35	1660.53	1643.45	1651.55	1654.55	1648.97	1649.23	1660.13	1659.56	1661.92	1655.77	1663.06	1661.36	1634.73	1649.95	1656.75	1622.83	1658.34	1653.88	1659	1660.89	1663.57	1654.83
43.577999	1661.06	1667.18	1656.74	1662.38	1654.23	1656.88	1666.44	1648.46	1658.32	1656.4	1666.25	1653	1664.51	1650.63	1653.61	1649.67	1651.13	1653.5	1649.42	1639.3	1645.29	1643.54	1656.33	1655.4	1655.02	1657.79	1659.56	1660.16	1645.26	1651.22	1653.23	1650.62	1648.75	1659.39	1658.62	1660.19	1653.22	1663.39	1661.05	1635.92	1650.02	1656.66	1622.75	1657.15	1652.67	1660.72	1659.81	1663.28	1653.74
44.074001	1662.31	1667.12	1656.88	1660.78	1654.95	1656.59	1663.9	1647.82	1658.81	1656.69	1665.16	1654.08	1660.85	1651.05	1655.42	1649.18	1653.85	1652.38	1648.87	1638.55	1643.21	1641.39	1658.51	1653.06	1655.59	1658.65	1660.25	1660.77	1644.43	1651.67	1652.91	1648.69	1650.37	1660.43	1659.52	1660.39	1655.02	1664.6	1660.84	1636.31	1649.51	1655.73	1622.33	1656.97	1652.63	1661.64	1660.28	1664.06	1654.63
44.569000	1663.04	1666.25	1657.14	1661.73	1655.33	1656.81	1666.06	1646.65	1659.02	1656.56	1665.37	1653.55	1661.04	1651.97	1656.49	1650.11	1652.67	1653.94	1648.81	1639.65	1642.74	1641.81	1658.36	1655.62	1654.56	1659.45	1658.83	1661.81	1645.32	1651.67	1654.75	1651.08	1648.37	1660.28	1661.36	1660.56	1653.38	1664.85	1660.68	1635.52	1648.68	1657.07	1621.47	1657.95	1653.65	1661.2	1661.11	1663.18	1652.21
45.063999	1662.39	1667.94	1658.89	1664.09	1654.61	1659.47	1668.19	1650.26	1661.42	1656.53	1667.92	1655.15	1662.22	1651.49	1656.17	1649.45	1653.45	1650.8	1649.19	1639.91	1643.87	1643.3	1658.27	1654.96	1656.66	1659.9	1659.85	1659.26	1644.81	1651.63	1654.04	1649.82	1649.04	1659.17	1660.63	1659.81	1654.49	1663.73	1659.59	1635.86	1650.75	1658.49	1623.54	1656.07	1655.37	1661.97	1658.19	1664.63	1652.86
45.558998	1662.87	1666.46	1657.94	1662.82	1653.24	1658.11	1665.78	1649.19	1661.21	1658.17	1666.27	1656.58	1663.1	1653.48	1655.28	1649.03	1654.42	1651.92	1650.23	1640.81	1644.13	1643.02	1656.63	1655.77	1656.18	1658.72	1661.03	1663.38	1646.12	1651.71	1654.1	1650.24	1650.69	1660.06	1659.59	1661.14	1655.38	1665.09	1660.08	1635.33	1650.52	1655.81	1622.59	1658.83	1657.09	1660.21	1661	1663.57	1653.84
46.054001	1662.7	1666.42	1659.1	1663.55	1652.84	1657.43	1666.61	1649.16	1658.84	1655.81	1665.84	1654.13	1664.1	1651.29	1656.16	1649.81	1653.85	1652.7	1651.67	1641.68	1643.24	1643.37	1659.83	1656.96	1656.32	1659.05	1659.35	1660.74	1644.82	1651.41	1653.78	1650.49	1649.63	1660.2	1660.4	1660.87	1655.33	1662.54	1661.83	1633.71	1650.45	1657.52	1625.77	1659.38	1654.65	1661.1	1663.79	1662.41	1654.95
46.549999	1661.4	1665.88	1658.96	1662.38	1652.75	1659.42	1665.8	1647.94	1660.82	1657.63	1665.14	1654.45	1664.05	1654.65	1656.98	1652.74	1653.26	1653.56	1651.19	1639.36	1644.21	1645.24	1659.09	1655.62	1654.52	1660.57	1662.18	1662.7	1645.45	1652.46	1654.66	1651.5	1649.3	1661.79	1658.1	1661	1655.62	1663.94	1662.13	1635.67	1650.23	1657.58	1624.82	1660.77	1654.52	1661.07	1661.35	1666.18	1652.09
47.044998	1661.08	1663.75	1656.28	1660.57	1654.67	1658.39	1666.81	1649.89	1660.07	1657.27	1669.68	1656	1662.49	1653.55	1656.68	1650.66	1653.93	1653.93	1652.95	1639.18	1645.53	1643.66	1659.06	1654.41	1656.67	1658.52	1659.71	1664.3	1645.9	1652.45	1655.07	1650.84	1648.17	1663.19	1659.92	1660.59	1655.39	1665.17	1661.77	1636.1	1649.32	1656.35	1626.16	1657.31	1655.6	1661.61	1660.75	1663.28	1653.21
47.540001	1661.78	1666.63	1658.25	1663.86	1654.28	1657.07	1665.62	1648.97	1663.11	1657.12	1668.32	1654.15	1661.18	1651.12	1655.82	1650	1654.41	1652.44	1649.42	1641.03	1643.57	1644.65	1659.53	1655.45	1656.53	1659.02	1662.44	1660.77	1644.06	1651.78	1654.53	1650.13	1648.4	1661.82	1660.87	1662.92	1653.53	1665.82	1662.39	1635.82	1649.82	1658.93	1622.12	1657.99	1654.74	1660.97	1662.12	1665.36	1653.7
48.035000	1662.51	1666.61	1657.56	1664.23	1654.04	1657.65	1668.19	1648.33	1659.27	1657.23	1666.5	1654.62	1662.62	1653.7	1656.82	1649.57	1651.38	1652.95	1652.05	1640.11	1644.45	1643.33	1659.1	1654.51	1654.76	1660.92	1660.83	1661.39	1645.18	1650.92	1655.21	1651.92	1650.12	1662.6	1660.95	1660.96	1655.1	1663.28	1662.86	1637.13	1651.79	1658	1623.64	1660.08	1653.6	1662.82	1661.27	1664.37	1654.98
48.529999	1662.72	1666.08	1658.17	1663.41	1654.29	1658.35	1666.83	1649.41	1659.69	1657.55	1665.86	1653.2	1660.43	1653.77	1657.03	1650.43	1653.43	1652.83	1648.36	1641.32	1645.63	1642.98	1659.8	1655.89	1655.66	1660.83	1661.78	1660.54	1644.38	1652.94	1653.98	1649.92	1647.9	1660.55	1660.53	1661.05	1655.81	1663.82	1663.12	1636.43	1650.72	1656.9	1622.13	1657.85	1653.7	1660.23	1661.13	1663.02	1653.77
49.026001	1662.87	1666.17	1657.03	1661.58	1652.51	1659.55	1667.01	1649.16	1659.83	1657.2	1668.43	1655.75	1663.75	1653.89	1656.46	1650.16	1655.19	1650.35	1650.05	1640.67	1646.26	1643.05	1660.37	1657.34	1658.58	1660.38	1662.1	1661.47	1643.21	1655.36	1655.77	1649.11	1649.73	1663.15	1660.14	1660.69	1655.02	1665.89	1661.26	1635.89	1649.99	1657.39	1622.94	1657.57	1656.18	1662.53	1660.57	1663.28	1654.56
49.521000	1664.03	1665.09	1660.31	1665.4	1654.79	1658.57	1668.55	1648.43	1660.61	1656.27	1667.75	1655.07	1662.78	1652.9	1656.34	1650.76	1653.74	1652.86	1649.35	1640.26	1645.11	1644.33	1658.14	1656.55	1657.74	1661.13	1662.74	1661.97	1644.71	1652.1	1653.36	1649.49	1649	1661.02	1660.81	1662.12	1654.98	1665.63	1660.24	1636.13	1650.3	1658.69	1624.27	1656.68	1656.11	1661.87	1660.26	1664	1652.13
50.015999	1662.53	1666.05	1657.72	1662.17	1654.51	1658.45	1665.7	1647.78	1661.24	1659.16	1667.78	1655.26	1662.77	1652.86	1656.9	1647.25	1653.66	1653.99	1648.28	1643.28	1645.55	1643.01	1661.6	1655.75	1657.2	1662.1	1660.26	1660.77	1644.62	1653.21	1653.87	1649.64	1649.54	1659.36	1660.42	1659.85	1656.63	1663.78	1660.73	1636.58	1650.9	1657.06	1622.86	1661.35	1655.63	1662.45	1660.97	1665.29	1653.95
50.511002	1661.95	1665.32	1657.11	1663.55	1653.12	1660.07	1667.74	1649.09	1662.12	1656.22	1667.58	1654.85	1662.79	1649.98	1655.43	1650.69	1653.72	1653.75	1650.62	1640.43	1643.85	1643.25	1657.28	1655.05	1657.24	1659.76	1660.93	1662.13	1644.79	1652.95	1654.94	1649.93	1649.6	1660.97	1660.59	1659.43	1654.69	1664.71	1660.91	1634.37	1650.09	1657.13	1623.92	1659.27	1655.13	1662.21	1661.5	1664.14	1654.05
51.007000	1663.84	1666.03	1656.59	1662.79	1654.58	1661.07	1665.92	1648.6	1662.26	1657.38	1666.72	1654.72	1661.77	1653	1655.11	1650.97	1652.02	1651.08	1651.23	1641.02	1644.77	1642.3	1659.79	1654.5	1656.3	1661.98	1662.09	1662.45	1647.23	1651.35	1655.1	1652.72	1651.46	1661.18	1660.78	1661.04	1655.28	1662.54	1663.45	1637.26	1650.06	1658.1	1624.06	1659.41	1655	1662.7	1661.51	1663.08	1652.59
51.501999	1663.06	1666.28	1656.43	1662.19	1653.95	1658.62	1665.8	1649.55	1662.94	1655.76	1666.66	1654.51	1661.47	1652.26	1655.38	1651.24	1653.2	1654.9	1650.36	1638.02	1645.19	1643.18	1657.37	1655.68	1656.11	1662	1660.45	1659.33	1644.08	1654.64	1655.46	1650.26	1649.57	1660.43	1660.66	1657.89	1654.77	1665.51	1660.7	1636.51	1651.05	1657.13	1624.16	1658.64	1654.45	1660.91	1660.72	1664.8	1653.84
51.997002	1663.24	1665.22	1660.15	1663.2	1653.86	1658.82	1666.09	1648.6	1661.12	1657.52	1667.63	1654.84	1661.78	1651.54	1653.75	1650.97	1650.08	1650.9	1649.99	1639.08	1644.08	1641.93	1659.25	1653.49	1655.55	1660.12	1659.89	1660.33	1643.39	1651.12	1654.04	1650.38	1650.6	1661.21	1658.15	1659.34	1654.62	1664.16	1662.91	1636.55	1648.05	1657.72	1624.59	1657.81	1657.03	1660.64	1660.23	1665.39	1652.25
52.492001	1662.05	1665.08	1658.97	1663.22	1653.86	1658.24	1666.83	1649.38	1660.98	1656.71	1668.27	1654.62	1659.92	1651.94	1654.86	1649.99	1651.37	1653.03	1651	1640.61	1642.78	1645.27	1659.24	1654.76	1655.6	1657.33	1660.56	1662.16	1645.17	1652.04	1655.24	1650.01	1650.49	1660.9	1661.32	1661.47	1654.98	1666.15	1661.22	1636.67	1651.69	1657.03	1623.52	1657.33	1655.28	1662.17	1661.09	1664.94	1655.5
52.987000	1662.65	1666.09	1656.63	1662.03	1654.63	1658.46	1666.38	1646.4	1661.07	1656.7	1666.43	1652.8	1661.17	1653.15	1655.39	1650.51	1651.48	1652.16	1650.12	1639.2	1645.13	1643.06	1658.43	1654.38	1654.71	1660.7	1660.26	1660.84	1644.65	1651.17	1654.92	1648	1649.94	1663.58	1660.29	1660.77	1655.28	1664.05	1661.41	1637.11	1650.02	1658.07	1624.32	1658.18	1655.64	1661.7	1661.61	1663.97	1653.79
53.483002	1661.89	1665.55	1656.86	1663.4	1652.94	1658.16	1668.33	1649.35	1660.04	1658.48	1665.93	1655.29	1663.92	1653.07	1657.67	1650.83	1652.08	1651.49	1649.95	1641.09	1645.55	1644.52	1658.85	1656.32	1654.28	1660.92	1660.24	1662.54	1645.11	1653.14	1654.99	1649.02	1648.69	1660.26	1659.84	1659.77	1654.6	1665.1	1660.3	1634.7	1650.14	1657.67	1624.47	1660.3	1653.71	1660.48	1660.68	1664.81	1654.76
53.978001	1662.69	1665.69	1660.54	1662.82	1654.23	1658.34	1666.13	1650.97	1661.82	1657.71	1666.86	1654.41	1662.23	1652.47	1655.59	1650.91	1653.47	1652.57	1649.54	1639.27	1643.67	1642.11	1661.71	1655.54	1655.08	1660.16	1661.07	1660.63	1645.12	1652.25	1655.14	1648.37	1648.14	1661.35	1660.55	1663.04	1656.3	1664.82	1661.05	1635.56	1650.74	1657.17	1622.75	1658.28	1653.99	1661.92	1662.69	1663.75	1651.98
54.473000	1661.29	1665.8	1656.77	1663.2	1653.6	1661.05	1667.54	1648.24	1663.1	1656.61	1667.76	1655.41	1660.92	1654.73	1655.62	1652.08	1653.36	1651.11	1650.95	1638.43	1644.09	1644.45	1660.02	1654.94	1655.03	1662.24	1659.18	1659.76	1644.03	1652.46	1652.13	1650.15	1649.7	1659.1	1659.91	1661.17	1654.93	1661.83	1661.4	1637	1652.38	1656.35	1624.71	1655.43	1653.58	1663	1660	1665.34	1652.4
54.967999	1661.39	1664.73	1656.74	1661.15	1654	1657.63	1666.31	1648.43	1660.05	1656.9	1667.67	1654.32	1661.97	1651.73	1655.14	1650.39	1652.15	1652.66	1650.43	1639.96	1644.76	1645.56	1660.23	1654.95	1654.49	1658.92	1660.44	1661.08	1645.09	1652.33	1654.67	1648.99	1651.22	1659.06	1659.44	1660.67	1655.78	1664.46	1662.42	1635.1	1651.03	1656.76	1622.62	1657.1	1655.49	1661.73	1660.44	1662.86	1653.05
55.463001	1664.41	1663.78	1657.03	1662.67	1654.98	1656.97	1665.08	1649.45	1658.07	1657.54	1667.41	1654.73	1663.28	1651.84	1654.03	1649.62	1652.78	1653.51	1649.55	1641.7	1645.74	1644.88	1658.34	1653.56	1655.41	1660.08	1660.53	1658.65	1643.78	1650.99	1654.24	1648.31	1649.47	1659.85	1661.13	1659.85	1653.58	1663.05	1658.45	1634.4	1651.3	1656.86	1621.83	1658.09	1655.51	1660.18	1659.27	1663.78	1653.01
55.959000	1663.15	1665.73	1656.84	1663.87	1654.01	1657.34	1665.26	1645.38	1658.82	1655.76	1666.36	1652.4	1661.42	1651.6	1654.99	1648.9	1652.28	1651.61	1649.45	1640.43	1645.21	1645.29	1658.36	1654.7	1655.45	1659.78	1659.14	1660.59	1644.6	1651.12	1656.12	1649.71	1648.84	1661.14	1658.44	1660.02	1654.03	1663.23	1661.58	1635.98	1648.41	1656.9	1622.38	1656.37	1653.51	1660.35	1661.18	1663.32	1651.99
56.453999	1659.74	1663.77	1658.2	1662.46	1652.87	1657.02	1665.86	1649.02	1660.44	1656.24	1667.43	1654.11	1662.19	1654.24	1657.14	1650.11	1651.17	1650.67	1648.08	1640.63	1642.86	1644.28	1657.97	1655	1654.48	1659.11	1661.07	1659.76	1644.35	1651.81	1653.78	1650.94	1648.45	1662.42	1661.68	1660.28	1655.7	1663.44	1661.09	1636.45	1650.94	1655.22	1622.19	1656.28	1655.47	1662.33	1662.91	1663.61	1652.73
56.949001	1660.5	1666.78	1658.63	1662.6	1653.21	1658.19	1666.89	1649.8	1661.07	1655.1	1667.28	1654.27	1662.25	1651.39	1655	1651.29	1651.98	1652.88	1649.3	1638.72	1644.6	1641.92	1657.77	1655.89	1655.8	1659.87	1660.27	1662.02	1643.93	1652.75	1652.87	1649.8	1649.8	1659.93	1659.27	1659.88	1654.89	1663.6	1658.14	1635.85	1650.26	1657.52	1621.9	1659.27	1654.92	1660.97	1661.83	1664.75	1653.53
57.444000	1659.58	1665.18	1657.93	1663.95	1654.56	1659.75	1667.6	1649.09	1661	1656.57	1668.24	1653.76	1661.21	1652.87	1655.77	1651.96	1652.15	1652.78	1648.81	1639.46	1643.38	1642.27	1658.11	1654.6	1654.28	1659.5	1659.58	1660.49	1645.93	1652.39	1654.58	1650.66	1648.9	1660.59	1662	1659.43	1656.42	1664.36	1660.61	1637.5	1650.54	1657.8	1621.68	1659.11	1654.3	1662.82	1660.54	1664.82	1653.44
57.938999	1662.93	1665.57	1658.25	1661.13	1654.49	1657.42	1666.1	1650.12	1659.96	1656.83	1666.67	1654.44	1661.68	1653.24	1655.74	1648.74	1652.15	1650.24	1650.99	1640.6	1643.25	1644.59	1657.58	1654.89	1654.89	1657.33	1659.31	1662.38	1645.38	1652.41	1652.86	1650.9	1647.71	1660.73	1660.44	1661.25	1654.19	1663.66	1661.6	1636.52	1650.66	1655.49	1623.35	1658.95	1653.75	1661.83	1660.52	1663.9	1652.84
58.435001	1662.16	1663.85	1659.83	1661.85	1653.12	1657.25	1666.69	1651.44	1661.09	1656.24	1666.34	1654.65	1665.73	1653.47	1655.73	1650.3	1652.59	1650.72	1647.98	1641.32	1643.03	1643.36	1658	1655.84	1655.56	1657.9	1661.39	1661.33	1644.84	1651.17	1656.41	1650.84	1648.14	1662.97	1661.16	1660.8	1653.14	1662.86	1661.57	1636.49	1649.95	1656.69	1624.05	1658.34	1653.66	1661.66	1658.88	1663.94	1652.14
58.930000	1658.63	1665.48	1660	1664.36	1655.2	1657.97	1665.84	1647.72	1660.98	1655.74	1666.31	1654.26	1662	1652	1652.88	1650.27	1653	1652.77	1648.49	1638.25	1646.28	1643.71	1658.95	1652.94	1653.54	1661.25	1658.88	1660.54	1645.62	1652.29	1655.33	1647.69	1648.54	1660.61	1658.59	1658.41	1654.29	1661.55	1659.82	1635.77	1650.48	1656.44	1622.97	1657.48	1655.1	1660.55	1658.18	1663.28	1652.61
59.424999	1662.04	1663.42	1657.55	1663.92	1654.46	1658.64	1668.64	1649.27	1660.38	1656.62	1667.09	1655.37	1662.07	1650.86	1654.87	1649.52	1653.59	1652.78	1648.93	1640.82	1644.89	1643.33	1662.05	1655.12	1654.54	1658.95	1659.97	1661.57	1645.73	1652.3	1654.87	1651.68	1650.47	1660.87	1658.8	1660.28	1655.38	1665.55	1662.68	1636.61	1648.77	1656.71	1624.03	1656.33	1654.24	1659.98	1660.02	1663.21	1653.72
59.919998	1661.84	1668.57	1658.22	1664.67	1654.15	1658.25	1666.98	1647.98	1660.38	1657.83	1666.7	1654.38	1664.48	1651	1654.9	1650.38	1652.89	1653.71	1651.15	1640.53	1645.39	1643.37	1658.98	1655.35	1655.46	1658.81	1658.88	1659.15	1645.19	1651.24	1655.16	1650.49	1649.06	1660.71	1659.74	1662.17	1654.64	1663.07	1661.52	1638.26	1653	1657.23	1625.69	1657.74	1655.1	1662.48	1661.12	1665.44	1654.3
60.416000	1663.21	1667.08	1656.58	1661.85	1654.26	1657.55	1665.84	1649.47	1659.06	1656.33	1668.45	1654.92	1663.15	1654.08	1656.35	1649.53	1652.17	1652.72	1651.49	1639.15	1646.43	1642.5	1659.25	1655.12	1654.09	1658.23	1661.41	1663.35	1644.57	1650.52	1656.41	1651.89	1650.1	1661.97	1659.75	1660.2	1654.61	1665.89	1663.15	1637.13	1650.67	1657.7	1625.5	1658.36	1653.95	1662.35	1661.42	1663.34	1653.98
60.910999	1662.01	1664.73	1657.13	1663.63	1654.84	1658.44	1666.34	1648.45	1660.49	1654.2	1666.04	1654.02	1661.39	1651.14	1654.61	1652.12	1653.81	1652.22	1651.32	1639.99	1642.61	1643.77	1657.21	1655.34	1654.83	1658.96	1660.71	1660.59	1645.64	1649.68	1657.8	1650.02	1651.6	1660.37	1660.71	1660.17	1656.59	1661.56	1660.54	1636.74	1649.68	1655.82	1623.11	1657.44	1653.88	1662.6	1659.28	1664.14	1651.57
61.405998	1661.16	1666.37	1659.33	1661.84	1654.42	1659.29	1666.65	1650.33	1659.46	1655.2	1666.4	1653.49	1661.96	1651.65	1656.54	1650.78	1649.52	1652.18	1649.75	1638.34	1646.53	1642.29	1656.66	1653.07	1655.03	1659.33	1659.22	1661.16	1644.21	1651.78	1654.16	1650.89	1648.85	1658.18	1659.17	1661.65	1654.41	1662.89	1660.36	1637.6	1650.07	1657.39	1623.92	1656.96	1654.36	1661.43	1659.76	1663.53	1652.74
61.901001	1661.52	1665.72	1657.76	1663.24	1653.59	1657.12	1667.32	1649.47	1659.14	1657.31	1668.24	1655.01	1660.16	1652.5	1653.31	1649.41	1653.02	1652.28	1651.35	1639.06	1644.39	1641.79	1657.47	1654.95	1654.46	1657.92	1659.46	1662.27	1644.85	1652.31	1654.49	1651.66	1650.8	1658.28	1659.47	1660.91	1655.25	1662.78	1661.3	1635.67	1652.53	1658.26	1623.01	1657.45	1653.62	1661.13	1661.95	1664.06	1653.43
62.396000	1661.11	1665.85	1657.67	1664.03	1654.4	1659.29	1666.05	1650.73	1660.56	1659.4	1665.71	1653.6	1661.7	1652.48	1655.14	1649.62	1652.08	1653.97	1650.02	1641.83	1644.38	1641.59	1657.99	1654.13	1654.95	1659.6	1660.69	1661.09	1644.03	1652.1	1654.87	1650.23	1649.68	1660.32	1660.51	1659.81	1655.09	1662.78	1661.12	1636.39	1649.75	1658.33	1625.89	1656.75	1654.74	1661.31	1662.88	1664.03	1652.13
62.891998	1662.8	1667.03	1658.2	1661.73	1654.12	1656.37	1665.48	1650.41	1659.73	1656.72	1665.74	1655.51	1661.8	1653.83	1657.19	1650.71	1654.81	1652.51	1649.35	1639	1645.39	1644.31	1659.79	1654.47	1657.28	1659.9	1661.07	1662.84	1645.3	1652.73	1653.02	1650.42	1648.84	1659.54	1659.02	1660.24	1654.72	1663.99	1659.95	1636.06	1650.94	1658.88	1623.85	1656.5	1654.25	1660.63	1661.64	1664.09	1653.46
63.387001	1663.36	1664.89	1657.49	1662.25	1654.35	1657.52	1666.46	1648.57	1659.73	1656.67	1667.43	1653.16	1662.16	1651.92	1655	1647.93	1652	1652.69	1650.18	1639.58	1643.04	1645.64	1657.42	1653.86	1654.37	1656.63	1659.39	1662.11	1646.44	1651.15	1656.34	1650.32	1648.78	1661.85	1659.87	1658.89	1655.43	1664.18	1661.36	1637.12	1651.29	1656.94	1622.84	1657.19	1652.09	1659.64	1659.97	1663.15	1652.64
63.882000	1662.75	1666.46	1658.12	1662.71	1654.73	1659.08	1667.32	1648.69	1660.25	1656.79	1666.24	1654.8	1662.15	1651.45	1656.42	1651.07	1649.57	1650.18	1649.88	1640.93	1643.65	1642.58	1659.22	1654.25	1655.66	1658.42	1659.12	1660.12	1642.92	1651.16	1655.42	1649.67	1650.47	1660.71	1659.86	1660.33	1654.42	1663.23	1661.37	1636.11	1648.32	1658.28	1622.67	1656.15	1652.47	1659.81	1661.15	1662.08	1651.44
64.376999	1660.36	1663.11	1659.04	1664.47	1653.46	1658.85	1666.3	1648.81	1660.15	1656.72	1666.7	1654.33	1660.85	1651.64	1653.16	1649.9	1651.15	1649.73	1649.22	1640.29	1645.13	1642.53	1660.62	1652.39	1654.23	1660.18	1659.1	1660.55	1645.63	1652.68	1655.46	1650.35	1648.47	1659.37	1659.02	1659.44	1653.8	1665.33	1663.39	1635.65	1648	1656.53	1623.92	1657.68	1653.86	1661.13	1659.84	1662.83	1653.18
64.872002	1661.96	1664.85	1657.13	1663.14	1653.67	1660	1665.68	1648.48	1661.06	1655.7	1667	1653.84	1660.14	1651	1654.14	1648.29	1653.16	1653.46	1648.96	1641.86	1643.53	1644.85	1657.24	1655.4	1655.17	1657.42	1659	1660.14	1643.8	1650.61	1654.28	1650	1649.71	1661.25	1656.71	1658.78	1654.66	1664.48	1660.03	1636.34	1650.18	1655.09	1624.4	1655.59	1654.18	1658.78	1659.13	1661.86	1651.57
65.367996	1661.95	1665.3	1658	1663.43	1652.91	1659.59	1665.03	1647.3	1660.35	1655.3	1662.8	1654.65	1661.81	1652.53	1655.82	1649.61	1653.43	1653.86	1648.12	1639.6	1643.85	1642.58	1660.04	1654.19	1652.95	1657.73	1657.54	1660.33	1645.44	1650.22	1654.38	1651.02	1649.72	1660.93	1657.37	1657.76	1652.16	1661.05	1661.68	1635.28	1649.96	1655.32	1622.64	1657.2	1653.6	1660.59	1660.07	1662.66	1652.07
65.862999	1661.05	1664.19	1658.18	1660.72	1652.21	1657.72	1664.85	1650.43	1660.11	1655.09	1664.27	1653.54	1660.52	1649.89	1655.27	1649.66	1651.87	1650.84	1648.25	1637.6	1643.48	1640.75	1657.84	1653.34	1653.16	1658.66	1659.11	1658.03	1643.83	1652.29	1653.2	1647.33	1649.41	1659.62	1658.77	1657.22	1651.81	1662.67	1660.43	1636.28	1649.58	1657.22	1622.52	1656.09	1654.35	1659.75	1659.04	1662.76	1651.4
66.358002	1660.44	1664.37	1656.54	1660.44	1652.19	1660.12	1665.41	1647.11	1657.54	1655.36	1666.54	1653.14	1660.93	1652.11	1656.47	1650.26	1652.59	1654.1	1650.6	1641.88	1645.77	1642.98	1657.94	1656.45	1655	1658.68	1659.31	1661.12	1646.24	1651.57	1655.83	1651.13	1649.84	1661.54	1660.55	1659.02	1655.35	1664.09	1662.28	1636.02	1650.63	1657.81	1621.75	1657.61	1652.02	1661.05	1657.33	1661.8	1653.23
66.852997	1662.07	1664.04	1657.05	1662.06	1651.66	1656.53	1665.39	1647.92	1658.96	1655.03	1665.71	1655.01	1662.72	1652.4	1654.3	1649.57	1652.04	1653.84	1648.54	1638.47	1643.45	1644.05	1657.79	1653.72	1655.47	1656.25	1660.03	1659.83	1644.3	1650.8	1654.45	1650.24	1648.37	1660.94	1658.22	1657.67	1655.06	1660.61	1659.91	1635.12	1649.54	1655.24	1622.95	1657.26	1652.94	1659.12	1658.23	1661.66	1650.48
67.348000	1662.32	1664.17	1657.05	1660.9	1652.57	1656.37	1665.62	1648.39	1661.14	1654.67	1667.07	1653.61	1662.18	1649.49	1652.88	1649.38	1652.77	1652.54	1650.34	1639.32	1645.2	1643.66	1660.89	1653.28	1655.83	1660.77	1660.51	1659.9	1643.58	1651.48	1654.78	1651.38	1649.36	1660.43	1659.23	1659.68	1655.35	1663.99	1659.89	1637.25	1651.42	1656.11	1624.66	1656.82	1654.94	1662.83	1661.35	1665.23	1650.54
67.844002	1661.2	1664.79	1658.57	1664.44	1655.95	1657.68	1666.01	1649.35	1659.06	1655.5	1666.75	1654.59	1661.2	1653.02	1655.31	1649.34	1654.03	1652.1	1649.19	1641.84	1645.96	1644.31	1660.79	1655.83	1656.85	1663.28	1659.8	1661.23	1644.6	1653.7	1655.2	1650.77	1651.76	1661.5	1660.4	1662.18	1656.38	1665	1662.56	1637.43	1651.1	1656.64	1623.66	1656.78	1652.08	1662.97	1661.5	1664.52	1653.79
68.338997	1659.84	1664.92	1659.45	1663.98	1655.18	1655.47	1669.2	1648.52	1659.51	1656.37	1667.77	1655.63	1663.47	1651.18	1657.4	1649.95	1652.87	1653.78	1651.7	1641.15	1645.11	1643.61	1656.75	1657.39	1655.16	1661.93	1659.49	1659.3	1643.73	1652.48	1654.05	1650.44	1649.79	1659.65	1660.15	1660.22	1655.07	1663.69	1661.41	1635.96	1649.6	1660.59	1624.34	1658.1	1655.01	1660.53	1661.27	1662.98	1653.11
68.834000	1661.47	1663.88	1657.35	1661.31	1654.42	1659.43	1667.32	1648.49	1661.84	1657.86	1667.52	1654.01	1663.64	1652.64	1654.1	1650.09	1653.54	1655.02	1649.87	1640.51	1645.21	1644.5	1660.88	1655.96	1655.48	1661	1663.05	1663.11	1645.16	1651.48	1655.75	1650.99	1650.78	1659.73	1659.25	1661.97	1655.54	1664.94	1662.18	1635.06	1649.07	1657.46	1624.67	1657.49	1655.39	1660.95	1663.96	1663.64	1652.54
69.329002	1661.51	1665.71	1657.44	1662.61	1655.36	1657.23	1666.57	1649.1	1661.01	1655.75	1667.51	1654.33	1662.51	1651.87	1653.04	1649.85	1651.14	1653.81	1650.58	1638.78	1644.46	1643.6	1656.78	1654.14	1655.12	1658.53	1658.84	1656.87	1642.92	1650.48	1652.91	1648.33	1650.58	1659.67	1659.32	1660.15	1655.87	1663.72	1660.03	1635.99	1649.25	1655.84	1623.86	1658.18	1654.47	1660.47	1660.15	1662.29	1652.43
69.823997	1663.53	1665.47	1657.34	1661.18	1655.75	1657.64	1667.14	1647.03	1658.96	1655.17	1665.26	1655.2	1661.75	1650.76	1653.17	1649.29	1652.54	1650.62	1649.32	1641.62	1644.77	1643.97	1656.93	1653.83	1654.98	1659.19	1660.24	1656.9	1641.78	1650.85	1654.42	1647.67	1649.63	1660.61	1658.94	1660.05	1654.35	1664.12	1658.4	1636.72	1650.96	1657.57	1622.97	1655.95	1653.88	1660.33	1658.66	1662.82	1650.73
70.320000	1661.55	1664.3	1658.17	1662.27	1653.49	1655.81	1665.53	1647.17	1659.73	1656.64	1664.65	1654.26	1662.55	1653.92	1656.37	1650.69	1651.12	1652.83	1651.2	1638.91	1644.83	1642.5	1658.61	1655.2	1652.22	1659.41	1657.84	1662.72	1644.91	1651.88	1653.51	1650.84	1648.66	1660.11	1661.05	1661.28	1654.25	1663.07	1661.5	1638	1649.67	1658.93	1625.37	1658.14	1656.08	1661.5	1660.24	1664.4	1653.79
70.815002	1661.66	1666.87	1659.04	1662.63	1653.16	1657.8	1664.12	1647.83	1659.5	1654.71	1665.63	1656.51	1662.82	1651.19	1653.53	1650.62	1654.46	1650.93	1648.77	1637.98	1643.85	1643.85	1657.9	1655.01	1655.14	1658.86	1659.29	1661.14	1644.82	1653.4	1652.88	1649.44	1649.76	1658.4	1659.81	1658.17	1652.54	1665.61	1660.58	1635.55	1649.48	1658.8	1624.3	1657.1	1653.85	1660.37	1659.46	1661.85	1652.24
71.309998	1662.54	1664.2	1657.15	1663.59	1654.91	1657.6	1666.4	1648.45	1660.53	1656.97	1665.06	1654.67	1664.25	1653.73	1655.17	1650.48	1652.79	1651.55	1650.88	1640.25	1643.5	1643.24	1656.78	1654.57	1655.36	1657.8	1660.44	1658.64	1644.03	1651.69	1654.89	1648.09	1647.36	1660.15	1660.11	1659.4	1653.9	1662.07	1659.81	1635.23	1651.21	1656.06	1623.26	1658.85	1653.45	1661.53	1659.8	1664.61	1651.28
71.805000	1663.13	1665.56	1659.11	1662.95	1652.86	1657.76	1666.52	1647.67	1661.5	1658.65	1665.86	1654.4	1661.91	1651.72	1654.81	1649.95	1652.27	1651.73	1651.55	1640.22	1644.07	1645.33	1659.88	1653.39	1654.23	1657.45	1659.62	1660.18	1643.75	1652.41	1654.88	1649.09	1649.2	1659.8	1661.28	1660.02	1652.33	1664.13	1662.31	1636.15	1650.8	1656.95	1622.41	1655.48	1654.1	1661.71	1657.76	1662.03	1651.76
72.300003	1661.5	1665.33	1656.93	1662.88	1653.58	1657.43	1666.33	1647.41	1659.91	1653.81	1665.53	1655.62	1660.86	1651.44	1655.83	1649.24	1654.74	1653.75	1650.42	1639.96	1645.86	1643.11	1659.38	1656.34	1654.88	1660.47	1661.2	1660.04	1643.93	1652.34	1654.28	1650.62	1648.76	1660.71	1659.67	1660.11	1653.81	1664.16	1659.87	1635.98	1651.56	1658.79	1624.44	1656.67	1654.3	1661.65	1661.28	1664.86	1650.65
72.795998	1661.14	1664.97	1656.22	1663.56	1653.86	1657.52	1667.23	1650.35	1661.76	1657.52	1665.92	1655.31	1660.47	1652.63	1657.27	1649.84	1654.11	1652.18	1652	1641.18	1644.35	1645.22	1658.6	1656.21	1655.52	1658.71	1661.07	1660.7	1643.63	1652.24	1651.98	1649.39	1648.97	1661.33	1659.73	1659.27	1655.33	1664.09	1662.02	1635.67	1650.98	1658.52	1623.9	1656.87	1654.61	1662.26	1661.39	1663.81	1651.4
73.291000	1660.89	1662.4	1658.8	1661.56	1654.28	1659.21	1666.23	1649.51	1661.16	1655.06	1666.44	1655.26	1662.39	1652.7	1653.9	1649.67	1650.63	1651.41	1649.31	1640.04	1643.51	1644.27	1657.55	1653.65	1654.66	1658.36	1661.46	1660.34	1645.36	1651.28	1655.18	1648.75	1647.47	1660.47	1659.86	1659.08	1657.15	1662.47	1660.7	1635.72	1650.94	1658.15	1623.2	1658.27	1655.8	1660.12	1659.33	1662.38	1651.93
73.786003	1661.01	1665.73	1657.45	1662.79	1653.78	1659.4	1666.35	1649.11	1661.01	1656.38	1667.31	1654.16	1662.55	1652.74	1656.86	1650.09	1652.21	1653.18	1650.73	1641.63	1644.63	1643.34	1659.78	1654.6	1654.67	1659.28	1660.45	1659.56	1644.65	1651.67	1655.87	1648.96	1648.9	1660.46	1658.98	1660	1652.6	1664.4	1662.35	1636.53	1650.63	1656.06	1622.61	1655.87	1652.97	1661.79	1659.18	1663.34	1653.45
74.280998	1662.39	1663.81	1657.93	1663.31	1652.23	1656.47	1665.8	1647.9	1660.39	1657	1665.75	1654.67	1660.73	1652.01	1656.44	1649.45	1651.35	1652.58	1650.17	1640.62	1645.12	1644.77	1659.42	1654.93	1654.7	1661.02	1660.78	1660.97	1642.79	1652.38	1655.17	1650.13	1650.44	1659	1660.1	1661.27	1657.15	1666.15	1660.61	1635.23	1650.09	1657.63	1623.92	1658.64	1656.38	1663.03	1659.87	1665.36	1652.11
74.776001	1662.48	1666.41	1656.88	1661.96	1654.86	1658.61	1665.6	1649.37	1659.81	1656.18	1666.07	1654.1	1660.5	1651.54	1655.62	1651.04	1652.79	1652.38	1649.68	1641.35	1644.91	1643.1	1656.61	1654.86	1655.09	1658.45	1662.39	1661.36	1644.25	1651.27	1653.03	1649.65	1648.87	1660.04	1661.95	1661.15	1656.82	1662.48	1660.43	1638.11	1649.29	1657.5	1622.55	1658.05	1655.13	1661.81	1662.77	1662.81	1652.8
75.272003	1660.97	1665.24	1658.33	1663.34	1654.8	1658.68	1667.51	1649.75	1661.08	1657.33	1666.44	1654.05	1663.82	1653.72	1655.16	1651.18	1652.42	1651.43	1650.09	1641.44	1646.11	1643.4	1658.76	1654.49	1654.58	1661.02	1660.26	1660.11	1644.8	1651.93	1655.18	1649.96	1649.71	1660.99	1661.68	1659.85	1656.15	1665.63	1660.06	1636.47	1651	1656.52	1625.46	1656.56	1654.5	1661.65	1661.2	1665.19	1653.18
75.766998	1662.98	1665.39	1657.97	1663.46	1653.11	1659.7	1664.3	1648.97	1661.68	1657.03	1666.55	1654.87	1663.56	1653.91	1656.78	1650.8	1652.63	1651.46	1649.39	1639.09	1645.32	1643.79	1658.42	1653.48	1654.1	1658.79	1660.35	1662.26	1643.89	1652.56	1655.2	1650.38	1650.58	1662.62	1660.04	1660.81	1656.23	1666.01	1661.31	1636.18	1651.6	1656.78	1625.87	1657.62	1654.12	1662.39	1661.38	1664.66	1652.14
76.262001	1663.2	1665.04	1657.12	1661.24	1652.6	1658.2	1664.3	1648.36	1660.25	1655.59	1664.57	1655.43	1662.08	1652.3	1655.81	1647.78	1653.26	1654.29	1647.58	1640.1	1644.76	1641.99	1657.73	1653.33	1656.67	1658.61	1662.27	1660.01	1644.75	1651.81	1655	1651.47	1649.42	1660.96	1659.14	1660.31	1653.24	1664.09	1661.74	1636.31	1648.98	1656.93	1622.73	1657.76	1654.72	1661.33	1661.61	1660.29	1654.33
76.757004	1662.78	1666.47	1655.15	1663.91	1654.87	1656.33	1666.18	1646.27	1659.02	1655.86	1666	1654.75	1660.9	1652.93	1655.24	1651.28	1654.15	1654.48	1650.3	1637.75	1645.29	1643.71	1660.78	1655.06	1655.67	1662.88	1661.36	1660.03	1643.67	1651.84	1655.91	1648.14	1649.99	1660.18	1659.74	1662.67	1655.35	1663.6	1662.33	1634.29	1650.38	1656.48	1625.89	1656.92	1654	1662.1	1657.85	1664.32	1652.44
77.252998	1663.25	1664.97	1656.89	1664.75	1652.79	1658.17	1665.17	1648.23	1661.57	1658.44	1668.42	1656.72	1661.58	1655.98	1656.45	1651.06	1652.48	1653.13	1650.16	1640.33	1645.3	1644.31	1660.09	1654.73	1654.99	1660.98	1659.95	1661.2	1643.73	1652.53	1653.6	1650.49	1647.72	1661.98	1660.61	1659.58	1654.96	1663.8	1661.45	1634.86	1650.11	1657.31	1625.11	1657.77	1656.9	1662.3	1660.35	1663.47	1653.56
77.748001	1662.25	1663.83	1657.39	1662.51	1653.88	1656.62	1665.11	1648.82	1660.13	1655.79	1664.46	1656.23	1662.94	1652.22	1654.5	1651.8	1652.68	1653.61	1649.78	1640.48	1644.52	1643.37	1659.16	1655.51	1654.43	1659.95	1660.4	1660.69	1643.79	1651.69	1655.17	1649.84	1649.98	1661.07	1660.17	1659.69	1655.2	1662.14	1659.84	1637	1650.67	1658.02	1623.21	1657.82	1655.13	1661.07	1658.99	1665.13	1652.29
78.242996	1662.88	1665.92	1658.52	1661.88	1654.01	1657.64	1665.77	1648.32	1660.76	1656.03	1664.75	1652.19	1661.83	1653.44	1653.47	1650.7	1650.87	1651.87	1648.96	1638.78	1643.48	1644.77	1659.35	1652.21	1654.02	1657.75	1658.82	1661.49	1644.81	1652.49	1652.85	1650.92	1647.76	1662.08	1660.47	1660.93	1652.62	1664.41	1661.59	1635.41	1652.79	1657.15	1625.4	1658.07	1655.3	1662.85	1660.6	1663.12	1652.68
78.737999	1661.19	1664.86	1656.93	1662.56	1653.4	1659.41	1663.65	1649.26	1662.02	1655.26	1666.33	1654.5	1661.04	1653.38	1654.89	1649.68	1652.77	1652.28	1650.38	1639.81	1643.75	1643.4	1657.65	1653.41	1656.37	1659.5	1659.02	1661.12	1644.52	1651.32	1654.12	1649.68	1647.58	1660.93	1659.54	1657.98	1654.35	1663.05	1660.95	1636.23	1650.43	1655.9	1624.44	1656.94	1653.47	1659.32	1660.47	1663.02	1653.16
79.233002	1663.53	1664.31	1656.89	1663.43	1654.53	1657	1666.39	1649.93	1659.84	1654.03	1665.19	1655.84	1662.97	1653.44	1656.28	1649.14	1650.46	1653.17	1648.78	1639.74	1645.51	1643.15	1660.5	1653.21	1656.09	1659.74	1660.9	1659.88	1643.91	1652.27	1653.84	1650.26	1650.34	1660.21	1658.45	1659.09	1655.59	1662.93	1661.52	1635.89	1650.5	1657.4	1624.32	1655.79	1653.21	1660.08	1660.51	1664.42	1650.74
79.728996	1662.22	1664.91	1656.79	1662.15	1653.76	1659.26	1665.88	1649.54	1662.2	1655.37	1667.65	1653.08	1662.2	1652.64	1653.06	1651.43	1651.58	1652.58	1651.46	1640.25	1643.84	1643.02	1659.15	1655.79	1654.41	1660.75	1658.33	1662.31	1645.27	1653.86	1653.16	1650.14	1649.13	1661.41	1660.72	1660.1	1652.77	1665.34	1660.3	1635.39	1651.83	1658.66	1622.82	1658.15	1654.51	1662.54	1660.43	1666.08	1650.8
80.223999	1663.67	1665.16	1657.92	1663.19	1654.17	1656.65	1667.74	1649.23	1659.87	1656.02	1667.73	1653.49	1661.13	1652.7	1656.63	1650.81	1652.16	1653.38	1650.56	1640.46	1644.82	1643.15	1660.76	1656.26	1654.88	1660.79	1659.19	1661.66	1644.74	1652.91	1654.93	1650.65	1649.95	1660.67	1660.55	1661.37	1656.12	1661.45	1661.56	1637.32	1649.99	1659.31	1624.98	1657.93	1655	1662.42	1661.99	1664.4	1651.1
80.719002	1662.53	1665.5	1655.7	1663.75	1655.52	1658.13	1666.74	1648.85	1659.2	1655.79	1666.65	1653.34	1662.91	1651.9	1654.03	1649.26	1651.05	1653.55	1649.81	1639.36	1646.16	1643.71	1658.68	1656.67	1653.81	1659.23	1660.49	1660.87	1646.77	1650.88	1656.1	1651.31	1649.99	1659.78	1660.01	1660.89	1655.55	1662.89	1659.44	1635.8	1650.79	1656.84	1625.03	1657.62	1653.62	1660.74	1661.7	1663.2	1650.65
81.213997	1661.98	1664.7	1659.1	1664.38	1654.95	1659.56	1665.89	1650.68	1661.7	1656.28	1667.34	1655.11	1660.82	1650.89	1654.74	1652.02	1653.06	1652.49	1649.08	1641.07	1645.38	1642.9	1659.15	1655.03	1656.26	1662.05	1659.18	1661.73	1646.01	1652.22	1654.81	1651.49	1651.34	1661.35	1659.29	1660.95	1656.59	1666.15	1660.21	1635.73	1650.67	1658.99	1624.68	1658.17	1655.58	1662.28	1661.54	1663.94	1650.3
81.709000	1663.83	1665.84	1656.05	1662.56	1652.86	1661	1665.48	1648.08	1660.04	1658.3	1668.14	1653.74	1663.01	1651.89	1654.23	1650.74	1653.08	1652.49	1648.5	1640.8	1646.41	1644.37	1659.96	1657.43	1658.64	1664.58	1661.46	1660.8	1645.08	1651.98	1653.82	1651.47	1651.16	1660.47	1658.59	1660.75	1655.42	1664.85	1658.33	1636.81	1648.64	1658.99	1624.29	1657.9	1655.3	1660.48	1661.34	1663.61	1652.41
82.205002	1661.97	1665.49	1659.96	1662.74	1654.33	1658.43	1667.56	1650	1662.77	1656.92	1666.56	1655.31	1662.72	1652.44	1654.82	1649.87	1651.48	1650.5	1649.24	1638.53	1642.06	1644.54	1658.8	1653.58	1655.28	1658.11	1659.69	1659.64	1644.84	1652.7	1655.67	1649.67	1649.66	1660.2	1660.89	1661.04	1655.29	1663.36	1662.5	1636.57	1650.51	1655.43	1623.66	1658.31	1653.29	1660.52	1660.49	1662.77	1652.15
82.699997	1660.28	1666.97	1657.61	1662.74	1655.52	1658.37	1667.77	1648.32	1660.9	1655.86	1667.93	1654.39	1662.22	1653.7	1657.11	1651.44	1652.87	1652.08	1650.26	1641.19	1643.9	1645.85	1659.96	1654.94	1658.42	1659.36	1661.32	1661.43	1643.69	1652.34	1653.86	1649.92	1650.83	1660.73	1659.23	1659.11	1653.95	1662.14	1661.15	1636.14	1650.02	1660.48	1623.37	1656.27	1655.45	1662.71	1658.57	1662.08	1653.21
83.195000	1660.23	1663.26	1658.31	1664.44	1653.66	1655.32	1665.11	1651.63	1660.54	1656.3	1668.7	1653.72	1662.51	1651.97	1655.59	1651.41	1654.17	1652.1	1650.05	1640.09	1644.71	1642.59	1659.12	1653.39	1655.14	1658.84	1657.62	1659.64	1644.91	1651.77	1656.78	1651.58	1649.48	1659.87	1658.62	1660.45	1657.76	1665.58	1662.4	1637.41	1651.51	1660.16	1622.7	1657.22	1655.14	1660.45	1661.03	1664.68	1652.12
83.690002	1664.53	1665.01	1658.78	1663.73	1654.72	1657.91	1666.56	1650.16	1661.66	1656.92	1666.64	1654.75	1660.48	1649.24	1655.22	1649.94	1652.19	1654.86	1651.26	1641.07	1645.32	1645.02	1656.27	1655.45	1654.56	1658.26	1660.93	1660.42	1644.78	1653.21	1653.22	1649.06	1649.41	1660.54	1658.22	1660.54	1654.88	1663.95	1660.17	1636.55	1650.01	1655.95	1624.16	1656.3	1654.74	1660.77	1661.34	1663.83	1651.12
84.184998	1661.69	1667.12	1658.47	1661.62	1654.08	1658.66	1666.6	1650.09	1659.11	1656.15	1666.06	1652.5	1662.06	1651.2	1655.22	1649.92	1652.58	1653.46	1649.51	1642.44	1646.37	1644.13	1657.69	1653.74	1656.88	1662.55	1661.33	1662.88	1644.29	1654.3	1654.08	1651.82	1649.94	1660.35	1660.79	1661.15	1654.87	1664.6	1660.22	1636.34	1652.38	1656.4	1623.52	1658.47	1655.97	1661.91	1662.57	1662.08	1652.23
84.681000	1660.92	1663.88	1660.27	1663.15	1653.43	1655.56	1665.96	1648.02	1659.53	1656.3	1666.88	1653.86	1662.51	1652.26	1655.08	1650.31	1652.72	1651.98	1648.99	1641.46	1644.89	1644.6	1658.4	1654.97	1655.57	1662.09	1660.87	1660.58	1643.31	1651.47	1653.91	1650.51	1650.95	1661.49	1660.11	1661.52	1654.09	1664.84	1661.79	1638.35	1651.05	1656.64	1623.14	1658.35	1653.95	1661.04	1661.05	1663.22	1653.5
85.176003	1662.55	1666.37	1659.78	1663.83	1654.05	1656.76	1666.03	1649.98	1661.07	1656.91	1665.29	1652.92	1661.8	1653.94	1658.41	1650.83	1652.79	1653.56	1649.53	1639.33	1644.33	1643.79	1659.6	1654.18	1655.28	1659.25	1661.99	1661.47	1645.85	1654.7	1655.34	1651.87	1649.65	1660.66	1660.61	1662.72	1655.31	1665.27	1659.72	1638.41	1652.24	1657.96	1623.31	1659.52	1655.59	1663.62	1661.73	1665.14	1653.62
85.670998	1660.38	1664.51	1657.05	1662.31	1653.91	1660.83	1665.76	1651.47	1661.79	1655.9	1666.84	1655.86	1660.75	1652.68	1656.27	1649.6	1653.17	1654.59	1650.96	1640.8	1644.65	1644.8	1658.09	1655.83	1655.73	1659.39	1660.34	1662.06	1644.95	1651.82	1655.04	1650.49	1651.46	1662.44	1659.97	1661.83	1654.2	1663.03	1663.33	1635.84	1652.78	1658.78	1622.97	1657.21	1653.85	1661.9	1661.48	1664.74	1651.95
86.166000	1661.51	1664.13	1658.87	1661.8	1652.33	1657.24	1666.79	1648.34	1659.26	1656.04	1665.91	1654.96	1661.63	1653.16	1654.18	1651.42	1651.69	1650.22	1651.28	1639.85	1646.35	1645.37	1658.2	1653.8	1655.68	1658.84	1659.8	1661.76	1643.04	1652.69	1656.21	1650.79	1649.96	1658.83	1661.26	1659.35	1655.23	1664.43	1661.18	1638.1	1653.1	1657.25	1621.81	1655.71	1654.91	1660.43	1658.17	1664.03	1650.92
86.662003	1662.39	1666.01	1656.71	1660.28	1651.65	1655.72	1666.54	1648.8	1660.13	1656.79	1665.38	1654.46	1660.78	1649.83	1653.91	1650.84	1652.24	1650.57	1647.3	1638.59	1645.13	1642.87	1658.42	1655.77	1652.97	1657.91	1658.26	1660.64	1645.09	1653.68	1655.48	1649.87	1649.51	1660.06	1657.26	1658.67	1654.87	1663.57	1660.97	1634.05	1649.34	1658.6	1624.79	1656.68	1654.54	1661.35	1660.52	1662.97	1652.03
87.156998	1661.33	1665.46	1657.99	1663.05	1654.99	1658.05	1667.26	1647.53	1659.96	1657.6	1664.55	1654.21	1662.26	1652.14	1654.97	1649.24	1651.07	1652.97	1648.05	1639.97	1645.5	1642.43	1660.95	1654.9	1655.98	1658.22	1661.84	1661.63	1645.06	1651.08	1655.74	1649.45	1649.4	1663.33	1659.25	1659.6	1653.89	1664.92	1664.8	1638.79	1650.69	1656.64	1623.05	1657.55	1653.4	1661.82	1659.56	1665.64	1654.45
87.652000	1663.23	1665.95	1656.12	1662.17	1653.53	1658.19	1666.22	1647.67	1658.96	1656.1	1664.42	1654.51	1661.05	1651.68	1654.19	1649.18	1651.93	1651.56	1649.4	1639.29	1645.81	1643.54	1659.62	1653.71	1655.82	1659.08	1660.51	1660.8	1646.5	1652.71	1653.36	1651.58	1648.17	1661.5	1659.98	1662.06	1655.46	1663.09	1661.8	1636.65	1651.17	1657.82	1623.78	1658.29	1654	1660.65	1661.93	1663.89	1652.23
88.147003	1661.56	1665.96	1657.68	1662.85	1654.78	1657.85	1667.19	1651.83	1660.58	1657.6	1666.42	1654.06	1662.5	1650.19	1654.85	1650.41	1653.31	1652.61	1650.51	1640.66	1644	1643.45	1657.95	1654.21	1655.19	1659.21	1660.93	1661.74	1644.35	1651.9	1655.76	1650.55	1650.06	1660.6	1659.5	1659.85	1654.08	1661.65	1660.12	1635.46	1649.94	1657.83	1622.51	1659.39	1654.73	1661.3	1659	1662.01	1653.8
88.641998	1664.61	1666.43	1656.55	1662.28	1653.88	1657.31	1665.05	1650.74	1660.61	1652.97	1667.54	1655.9	1662.2	1650.89	1653.95	1650.52	1649.61	1650.55	1650.26	1639.61	1643.11	1643.03	1658.7	1654.21	1654.31	1659.36	1660.15	1659.81	1645.81	1650.93	1654.14	1649.36	1650.05	1658.83	1661.88	1658.4	1654.48	1663.4	1660.28	1635.56	1650.83	1657.77	1623.16	1658.53	1655.14	1662.03	1660.83	1662.62	1650.55
89.138000	1662.39	1665.73	1657.81	1662.9	1654.35	1656.87	1667.4	1649.26	1660.28	1655.78	1663.63	1652.33	1662.07	1652.92	1655.03	1650.82	1651.26	1651.51	1651.9	1638.38	1644.91	1642.89	1658.82	1653.13	1655.31	1656.41	1660.78	1661.91	1644.12	1652.71	1655.41	1650.58	1648.05	1661.65	1660.88	1658.38	1653.91	1666.82	1659.25	1637.22	1650.67	1656.53	1624.3	1657.35	1652.16	1661.92	1661.15	1663.61	1653.22
89.633003	1660.83	1663.85	1657.62	1662.57	1653.78	1659.17	1666.14	1649.34	1659.62	1653.89	1666.07	1654.06	1660.63	1651.46	1657.82	1651.18	1652.7	1651.11	1649.01	1639.02	1643.6	1641.71	1658.32	1654.11	1656.64	1659.29	1662.59	1661.94	1645.13	1650.73	1653.64	1650.02	1649.54	1660.97	1661.27	1658.95	1655.75	1665	1661.33	1636.73	1649.55	1655.37	1622.08	1659.3	1655.53	1662.74	1660.39	1662	1651.3
90.127998	1661.21	1664.57	1658.24	1663.59	1655.85	1657.6	1664.65	1649.04	1660.15	1655.79	1666.53	1653.92	1662.62	1653.29	1655.52	1650.28	1651.71	1654.68	1651.03	1641.72	1644.1	1642.97	1658.76	1653.04	1656.41	1658.93	1662.69	1662.95	1645.08	1652.9	1654.75	1649.87	1649.48	1662.06	1660.74	1661.44	1654.09	1664.83	1660.77	1637.78	1650.88	1659.91	1623.77	1660.02	1656.11	1661.56	1662.43	1664.13	1653.54
90.623001	1662.41	1665.7	1655.19	1661.93	1654.02	1658.5	1666	1648.85	1661.85	1656.37	1665.27	1654.63	1659.66	1650.03	1657.81	1649.3	1653.72	1653.04	1649.16	1641.87	1645.08	1643.29	1659.56	1655.73	1655.41	1661.55	1663.38	1662.27	1644.63	1653.01	1656.54	1648.94	1646.7	1660.87	1659.49	1659.24	1656.46	1665.9	1662.56	1635.77	1650.92	1658.59	1621.47	1657.72	1652.52	1661.56	1664.12	1665.82	1652.7
91.117996	1663.61	1664.62	1658.2	1662.71	1653.84	1658.19	1666.95	1647.49	1660.76	1654.79	1666.61	1654.12	1659.09	1653.17	1657.56	1650.5	1654.5	1653.3	1650.05	1641.6	1647.98	1643.07	1656.71	1654.98	1655.88	1660.72	1663.56	1663.54	1645.68	1653.49	1656.13	1649.86	1649.01	1659.7	1662.13	1661.41	1654.95	1666.57	1659.21	1636.94	1650.8	1658.58	1623.6	1658.57	1655.39	1662.2	1661	1664.79	1653.17
91.612999	1661.66	1664.52	1657.56	1663.37	1654.72	1655.93	1667.47	1648.96	1660.6	1658.13	1669.14	1655.76	1665.15	1653.69	1659.03	1650.32	1652.99	1651.41	1651.11	1641.2	1645.27	1643.95	1659.24	1652.61	1655.02	1658.48	1663.35	1665.7	1646.87	1652.21	1654.52	1649.86	1649.02	1660.71	1662.09	1660.88	1655.92	1664.53	1660.55	1634.73	1650.87	1657.64	1625.86	1658	1655.19	1662.4	1662.51	1664.26	1651.92
92.109001	1662.54	1665.38	1658.21	1662.97	1655.42	1659.38	1666.2	1647.79	1661.34	1656.77	1667.55	1653.77	1663.28	1652.75	1657.97	1649.48	1652.73	1654.16	1649.84	1640.89	1644.42	1644.66	1660.93	1654.21	1655.95	1658.55	1662.2	1663.88	1647.13	1652.43	1655.27	1650.75	1650.6	1661.88	1659.22	1663.52	1658.47	1667.92	1661.03	1638.22	1652.58	1660.01	1625.08	1659.41	1655.25	1661.92	1663.41	1667.16	1653.31
92.603996	1663.61	1665.48	1656.85	1664.21	1652.63	1658.63	1668.19	1648.14	1659.63	1655.95	1667.03	1655.27	1661.57	1650.96	1658.41	1651.98	1649.38	1651.82	1650.78	1640.51	1646.48	1644.14	1659.45	1655.57	1658.09	1661.33	1664	1664.08	1644.48	1651.17	1653.85	1650.1	1650.38	1662.56	1660.66	1661.19	1658.53	1666.05	1660.74	1638.81	1650.79	1657.43	1624.03	1659.47	1656.65	1663.61	1662.82	1668.65	1652.38
93.098999	1662.43	1666.18	1657.98	1663.91	1653.69	1658.08	1667.66	1648.97	1659.28	1657.85	1667.25	1654.26	1664.12	1652.74	1658.67	1651.02	1653.02	1652.81	1652.96	1641.36	1644.87	1645.32	1660.67	1656.28	1656.29	1660.05	1663.59	1664.82	1644.44	1653.34	1656.47	1649.84	1650.53	1662.32	1661.43	1662.54	1656.26	1665.43	1663.08	1638.29	1651.39	1658.06	1624.48	1660.3	1655.78	1662.98	1664.94	1666.5	1653.02
93.594002	1662.38	1665.9	1657.63	1665	1654.13	1659.88	1667.25	1649.44	1661.02	1656.27	1668.09	1654.76	1663.48	1652.38	1658.35	1652.88	1652.04	1654.25	1650.74	1639.57	1644.86	1644.35	1657.77	1654.16	1657.86	1660.33	1662.1	1664.23	1644.75	1651.94	1656.5	1649.54	1652.14	1662.67	1663.18	1662.26	1655.8	1667.83	1660.37	1636.91	1651.65	1658.3	1624.1	1659.77	1658.83	1664.53	1662.52	1666.11	1652.18
94.089996	1664.83	1665.88	1659.42	1663.65	1654.82	1658.23	1666.83	1649.29	1660.34	1657.16	1668.07	1657.57	1662.72	1652.53	1658.81	1650.19	1651.62	1653.72	1652.81	1640.7	1643.73	1643.54	1658.76	1656.2	1658.31	1660.77	1664.49	1666.39	1646.87	1653.74	1655.12	1650.72	1649.95	1658.6	1660.14	1661.8	1655.72	1665.09	1660.63	1636.47	1650.3	1657.9	1623.78	1660.3	1655.84	1661.04	1663.77	1664.9	1652.91
94.584999	1662.57	1666.43	1657.86	1663.13	1654.88	1658.07	1667.28	1647.5	1661.67	1657.24	1665.46	1655.04	1662.18	1654.44	1659.04	1648.53	1652.55	1653.16	1649.93	1640.53	1646.77	1642.58	1657.34	1654.37	1656.03	1658.77	1663.58	1664.66	1645.95	1651.75	1654.37	1649.61	1649.46	1662.56	1660.35	1660.87	1656.71	1664.05	1663.09	1635.52	1652.35	1656.75	1623.29	1660.43	1654.95	1662.05	1663.59	1665.76	1650.83
95.080002	1665.02	1667.21	1658.26	1663.56	1653.93	1657.75	1665.89	1648.37	1660.99	1657.17	1668.12	1655.81	1661.23	1651.47	1659.08	1649.96	1652.91	1651.8	1650.7	1641.2	1645.32	1642.89	1658.58	1656.19	1655.75	1659.72	1662.16	1665.25	1646.41	1652.09	1654.24	1652.98	1649.9	1661.54	1659.28	1662.28	1657.83	1666.54	1662.59	1636.06	1650.74	1658.72	1623.8	1658	1655.5	1658.64	1663.18	1663.97	1652.11
95.574997	1662.23	1666.24	1658.56	1662.72	1654.34	1657.82	1667.37	1647.03	1659.29	1654.74	1665.68	1656.02	1661.35	1653.47	1655.99	1650.73	1652.32	1651.49	1649.2	1641.89	1649.12	1645.44	1660.43	1655.65	1658.04	1661.89	1663.83	1666.01	1646.07	1653.64	1654.7	1651.96	1648.66	1661.47	1660.24	1662.09	1655.43	1666.25	1661.73	1637.65	1651.07	1656.7	1623.68	1657.34	1654.89	1660.87	1664.4	1664.61	1651.19
96.070000	1662.98	1665.29	1657.23	1663.5	1655.03	1659.21	1666.73	1649.15	1660.93	1658.2	1667.58	1655.13	1662.5	1653.66	1660.78	1651.16	1653.16	1653.49	1650.61	1639.6	1646.68	1644.8	1658.61	1655.39	1657.66	1660	1664.54	1665.67	1646.37	1652.98	1655.77	1650.81	1650.53	1660.84	1662.15	1661.23	1657.91	1666.1	1661.24	1637.44	1648.81	1657.4	1623.17	1657.74	1656.08	1663.07	1663.04	1666.08	1653.25
96.566002	1664.35	1667.36	1658.43	1660.56	1652.96	1660.63	1666.11	1646.85	1660.42	1657.61	1667.43	1655.25	1662.43	1654.33	1658.93	1650.42	1654.13	1652.19	1652.44	1640.69	1643.9	1646.05	1658.68	1653.71	1656.44	1660.15	1661.79	1665.34	1644.99	1652.71	1657.11	1649.67	1649.32	1660.93	1662.35	1661.84	1655.91	1667.41	1660.63	1638.61	1650.58	1657.89	1623.99	1659.05	1654.65	1664.17	1665.02	1664.22	1653.24
97.060997	1662.93	1666.24	1658.88	1665.14	1655.15	1659.98	1667.7	1647.86	1661.95	1657.09	1666.71	1654.52	1662.35	1653.98	1659.26	1652.02	1652.51	1654	1651.3	1640.92	1643.36	1645.1	1660.04	1656.03	1657.03	1662.05	1663.13	1666.07	1645.93	1653.34	1654.43	1653.22	1651.41	1661.02	1659.32	1665.36	1657.58	1665.21	1660.79	1636.88	1649.71	1659.14	1625.21	1658.74	1658.36	1661.66	1664.46	1663.95	1651.9
97.556000	1663.81	1669.31	1658.67	1663.74	1656.01	1657.58	1667.49	1649.06	1659.93	1655.52	1669.03	1653.81	1660.8	1651.03	1658.35	1649.42	1650.77	1651.94	1648.54	1641.91	1644.46	1643.65	1659.36	1655.76	1657.59	1661.11	1663.36	1666.13	1644.52	1652.12	1655.66	1650.18	1650.81	1661	1663.44	1662.04	1658.93	1667.07	1662.12	1636.25	1651.69	1659.42	1622.62	1659.19	1654.81	1664.05	1663.73	1665.24	1652.95
98.051003	1660.82	1665.96	1658.71	1664.31	1654.1	1657.64	1666.33	1647.68	1659.77	1655.45	1667.98	1655.12	1661.06	1653.42	1659.51	1650.06	1653.21	1651.62	1651.04	1641.94	1646.13	1645.4	1659.53	1655.73	1655.63	1661.15	1664.21	1666.44	1646.28	1652.79	1656.2	1651.94	1648.46	1662.9	1662	1661.66	1657.26	1666.04	1662.51	1637.35	1651.47	1658.79	1624.11	1660.41	1655.93	1665.43	1664.32	1666.33	1653.72
98.545998	1663.75	1666.71	1658.14	1662.38	1654.24	1658.68	1668.44	1648.62	1660.89	1658.58	1669.18	1656.41	1662.68	1652.02	1660.3	1648.92	1653.78	1653.15	1649.73	1638.74	1644.42	1645.39	1659.09	1654.81	1656.87	1659.4	1662.35	1667.46	1646.62	1651.29	1656.8	1650.03	1651.37	1663.32	1662.18	1662.92	1656.96	1667.01	1661.59	1636.32	1651.43	1660.33	1624.86	1658.09	1656.6	1662.68	1663.93	1667.64	1650.67
99.042000	1663.61	1665.37	1659.32	1665.45	1656.34	1659.79	1668.45	1648.43	1661.41	1659.19	1665.97	1656.24	1661.25	1652.63	1658.29	1650.68	1652.69	1652.98	1652.47	1640.32	1644.18	1642.74	1657.61	1655.3	1656.73	1658.74	1662.68	1666.33	1646.64	1654.21	1655.11	1651.58	1653.15	1662.07	1661.56	1662.08	1657.38	1666.33	1660.96	1638.91	1650.67	1658.69	1622.97	1659.16	1656.61	1662.91	1665.11	1666.89	1653.32
99.537003	1667.03	1666.91	1658.21	1662.06	1653.87	1659.97	1666.38	1650.28	1663.03	1656.07	1667.54	1655.22	1662.03	1653.51	1658.7	1650.38	1651.47	1654.79	1650.28	1641.47	1645.31	1644.1	1658.61	1656.38	1658.28	1660.74	1664.48	1666.68	1644.94	1653.07	1654.6	1651.25	1648.51	1660.04	1659.45	1660.1	1658.02	1667.14	1658.4	1637.16	1651.2	1656.89	1624.12	1659.83	1654.21	1664.55	1663.55	1666.91	1651.55
100.031998	1663.85	1665.54	1657	1662.44	1653.35	1657.48	1666.77	1650.21	1661.2	1657.77	1667.97	1653.96	1662.09	1652.97	1657.28	1649.67	1652.86	1653.25	1650.6	1640.35	1645.84	1643.95	1660.4	1655.75	1655.08	1659.2	1663.09	1665.33	1645.7	1654.65	1655.51	1650.48	1649.97	1658.87	1663.16	1661.65	1655.73	1666.1	1661.19	1636.98	1652.52	1659.84	1622.79	1657.81	1655.29	1664.82	1663.27	1667.42	1653.25
100.527000	1661.03	1664.41	1657.11	1665.79	1656.83	1658.18	1667.16	1649.12	1661.71	1657.1	1667.5	1655.64	1661.29	1654.04	1657.35	1651.86	1651.52	1651.11	1651.15	1641.21	1644.91	1645.84	1658.69	1656.12	1653.77	1662.68	1662.53	1666.38	1646	1652.27	1655.48	1650.54	1651.22	1661.04	1660.78	1661.16	1656.59	1663.95	1661.94	1636.74	1650	1658.94	1622.54	1660.81	1657.48	1664.05	1664.27	1665.98	1652.95
101.022003	1662.33	1667.13	1657.17	1665.72	1653.93	1659.95	1667.26	1647.83	1660.4	1657.05	1668.06	1654.54	1662.71	1653.71	1660.25	1652.1	1652.37	1653.75	1652.54	1639.77	1647.45	1644.34	1657.86	1654.85	1656.89	1660.12	1664.83	1665.4	1646.8	1653.06	1655.31	1651.04	1651.47	1660.78	1662.48	1662.65	1657.19	1666.28	1661.12	1635.17	1651.4	1659.33	1626.38	1661.03	1656.72	1664.3	1665.93	1669	1652.71
101.517998	1664.26	1665.66	1658.22	1663.95	1654.8	1658.99	1666.82	1648.15	1661.36	1657.12	1669.14	1654.89	1661.07	1652.15	1660.16	1650.97	1653.09	1651.68	1649.21	1641.95	1645.74	1643.62	1659.07	1657.6	1655.76	1661.04	1662.17	1665.93	1645.68	1653.46	1656.21	1651.76	1651.29	1661.98	1659.89	1661.1	1656.62	1668.09	1661.37	1635.78	1650.22	1660	1624.37	1661.46	1655.53	1662.46	1665.57	1669.05	1653.16
102.013000	1664.41	1666.85	1658.73	1665.54	1656	1659.53	1669.68	1648.18	1663.36	1658.09	1668	1652.26	1662.61	1655.11	1661.63	1652.69	1653.21	1654.07	1650.02	1638.66	1644.87	1643.07	1660.14	1654.45	1656.53	1659.59	1663.83	1668.5	1645.54	1652.68	1658.52	1650.92	1651.2	1663.9	1659.63	1663.04	1658.84	1667.91	1663.37	1635.5	1651.38	1659.44	1624.78	1658.7	1657.97	1661.26	1665.68	1667.98	1654.69
102.508003	1662.11	1665.55	1659.11	1664.51	1654.46	1657.52	1669.37	1647.93	1659.91	1656.67	1669.23	1654.36	1661.71	1652.51	1661.21	1650.45	1654.11	1652.57	1651.37	1640.65	1643.89	1643.36	1660.09	1656.77	1655.91	1659.2	1664.32	1664.32	1646.66	1652.6	1655.53	1653.13	1649.76	1661.5	1662.16	1663.27	1656.85	1666.17	1663.17	1635.84	1649.35	1657.75	1624.95	1660.36	1656.26	1662.78	1664.06	1668	1651.3
103.002998	1663.22	1667.83	1656.74	1665.27	1654.18	1657.59	1665.03	1648.45	1660.06	1657.62	1668.79	1654.47	1661.39	1653.75	1659.87	1651.34	1654.33	1653.39	1650.83	1641.88	1645.41	1643.73	1657.86	1654.7	1655.29	1658.24	1662.68	1666.94	1644.93	1653.07	1655.88	1650.69	1648.82	1659.55	1661.11	1664.52	1657.64	1666.92	1660.72	1637.58	1650.69	1657.76	1622.24	1661.16	1656.26	1662.99	1663.31	1668.01	1651.46
103.498001	1662.01	1666.11	1658.8	1663.58	1653.57	1658.14	1667.62	1648.96	1660.54	1657.82	1668.03	1654.22	1663.1	1651.85	1658.01	1650.31	1652.55	1651.08	1648.45	1640.61	1644.58	1643.66	1660.33	1653.63	1658.29	1658.2	1664	1666.83	1643.67	1651.57	1656.73	1653.05	1649.17	1661.04	1659.27	1663.83	1657.32	1664.4	1660.52	1636.77	1649.65	1657.07	1625.28	1660.06	1655.67	1663.08	1665.16	1665.39	1654.07
103.994003	1665.43	1665	1658.94	1663.56	1653.81	1658.47	1666.11	1648.16	1660.85	1657.74	1666.89	1653.3	1661.88	1654.11	1660.25	1652.67	1652.53	1653.2	1650.08	1640.83	1644.76	1642.49	1658.72	1654.99	1657	1660.69	1664.15	1665.17	1644.33	1652.56	1655.91	1652.93	1651.91	1662.87	1660.84	1663.76	1658.02	1664.94	1662.14	1635.15	1650.64	1658.53	1622.57	1660.49	1657.66	1664.47	1664.91	1665.92	1653.79
104.488998	1661.89	1667.38	1659.03	1664	1655.44	1661.03	1666.86	1650.06	1660.7	1656.31	1667.05	1653.61	1662.23	1650.89	1660.63	1652.46	1651.72	1651.72	1649.59	1639.87	1644.49	1644.77	1658.08	1653.91	1656.19	1660.53	1664.57	1665.9	1643.62	1652.17	1656.57	1651.96	1652.08	1661.14	1662.81	1662.2	1656.06	1667.34	1662.35	1637.3	1648.84	1658.76	1624.02	1657.88	1656.92	1664.35	1663.92	1667.67	1653.64
104.984001	1663.53	1664.95	1659.35	1662.4	1654.52	1660.71	1667.13	1649.85	1661.65	1657.55	1669.2	1653.49	1661.7	1652.42	1659.67	1650.92	1652.4	1653.31	1650.78	1639.32	1644.52	1643.69	1657.97	1655.23	1656.79	1660.26	1662.95	1665.24	1645.27	1652.58	1656.43	1650.14	1649.62	1661.46	1660.39	1663.92	1657.87	1667.68	1660.79	1635.91	1649.86	1659.62	1625	1658.85	1657.04	1661.87	1664.85	1666.11	1650.21
105.478996	1661.69	1667.35	1657.23	1665.41	1652.3	1659.28	1666.62	1648.02	1659.75	1658.79	1666.51	1656	1662.35	1655.64	1658.47	1650	1654.72	1652.32	1652.42	1640.85	1645.24	1644.21	1657.51	1656.5	1657	1661.34	1664.2	1667.28	1644.15	1652.46	1655.75	1650.64	1650.31	1661.54	1660.41	1663.08	1657.19	1667.35	1662.19	1637.36	1651.48	1658.59	1625.76	1659.8	1656.43	1663.43	1665.23	1667.7	1652.76
105.974998	1663.42	1667.62	1658.87	1664.33	1653.18	1658.82	1668.38	1648.29	1660.41	1658.24	1666.88	1654.6	1660.77	1652.48	1661.1	1650.27	1654.06	1653.74	1649.57	1641.62	1645.01	1644.95	1658.95	1656.21	1657.16	1659.68	1664.61	1666.51	1644.48	1652.54	1654.69	1651.13	1650.71	1661.76	1658.57	1662.69	1655.74	1663.7	1660.39	1637.14	1650.27	1659.12	1623.64	1660.25	1657.63	1662.35	1665.48	1666.05	1651.85
106.470001	1664.68	1667.83	1657.6	1662	1653.2	1658.38	1664.11	1647.32	1659.18	1656.94	1668.4	1654.43	1660.98	1652.94	1660.76	1651.93	1654.55	1651.89	1650.54	1640.9	1643.24	1645.92	1660.17	1656.6	1656.36	1660.67	1662.78	1665.8	1644.78	1652.33	1655.42	1651.57	1648.83	1662.45	1661.86	1663.25	1658.83	1665.15	1662.66	1637.69	1653.04	1658.6	1624.38	1660.77	1657.52	1664.86	1664.09	1666.85	1652.79
106.964996	1662.23	1663.61	1656	1664.41	1652.63	1657.3	1666.4	1648.15	1660.89	1656.08	1669.38	1654.98	1662.38	1652.5	1659.46	1651.33	1652.23	1652.12	1650.72	1640.38	1644.87	1641.95	1658.69	1653.31	1654.28	1661.05	1662.16	1663.63	1645.08	1651.39	1654.69	1651.12	1650.08	1661.88	1658.89	1663.56	1655.51	1665.88	1661.12	1637.02	1648.84	1657.19	1623.43	1659.68	1655.9	1663.12	1664.46	1666.66	1652.31
107.459999	1662.84	1665.32	1657.6	1662.9	1654.54	1659.21	1667.52	1647.8	1660.19	1655.84	1666.7	1655.15	1661.36	1652.63	1660.2	1651.34	1652.98	1654.44	1650.84	1639.66	1645.62	1642.45	1659.24	1654.64	1655.96	1659.99	1662.73	1667.75	1645.67	1652	1654.18	1650.57	1649.42	1661.38	1660.54	1662.51	1658.74	1664.4	1661.58	1636.89	1652.18	1659.21	1622.75	1659.83	1656.42	1663.46	1664.83	1667.26	1654.24
107.955002	1662.13	1667.33	1658.31	1662.67	1653.65	1660.1	1666.25	1648.68	1660.76	1656.48	1667.73	1655.63	1662.36	1653.27	1659.67	1650.42	1652.64	1653.88	1650.6	1640.8	1646.06	1643.51	1657.99	1656.56	1655.88	1661.25	1661.37	1667.54	1645.92	1652.96	1656.88	1652.61	1650.72	1661.67	1660.38	1664.13	1657.48	1665.65	1660.44	1638.22	1652.64	1661.52	1624.35	1659.16	1656.78	1662.63	1666.08	1665.81	1653.11
108.450996	1666.22	1667.99	1659.35	1665.26	1654.62	1661.61	1665.62	1648.46	1660.72	1658.69	1668.76	1655.81	1663.9	1652.81	1659.56	1650.88	1653.73	1655.87	1652.03	1641.7	1645.89	1646.45	1660.74	1657.09	1656.94	1661.87	1663.85	1665.78	1646.33	1653.96	1656.74	1648.91	1649.83	1663.62	1661.61	1663.73	1657.39	1664.4	1662.2	1636.76	1649.95	1660.59	1624.19	1659.61	1656.04	1663.3	1664.91	1667.66	1653.66
108.945999	1662.05	1666.23	1657.92	1664.89	1653.83	1658.56	1667.01	1650.64	1661.6	1657.93	1666.66	1655.21	1661.27	1653.46	1660.03	1650.83	1653.41	1653.61	1649.96	1640.23	1645.3	1643.52	1659.62	1653.45	1657.47	1658.88	1664.79	1665.18	1646.14	1652.95	1655.66	1649.88	1650.79	1662.91	1660.57	1664.05	1656.52	1665.15	1664	1637.11	1652.17	1658.5	1623.94	1659.66	1657.71	1665.01	1664.84	1669.95	1654.07
109.441002	1663.32	1667.84	1658.83	1665.7	1655.97	1657.58	1667.02	1648.72	1660.51	1657.95	1667.43	1654.92	1660.04	1653.08	1660.28	1651.49	1651.82	1651.54	1650.69	1642.47	1646.26	1644.9	1658.54	1655.63	1656.17	1660.52	1665.2	1666.82	1644.94	1651.07	1657.08	1653.2	1651.04	1661.87	1661.56	1665.27	1657.29	1666.48	1662.69	1635.12	1651.81	1658.93	1624.89	1660.27	1656.72	1663.72	1666.61	1666.37	1653.06
109.935997	1663.09	1662.77	1658.33	1664.33	1653.38	1658.85	1664.44	1650.59	1660.58	1656.95	1668.3	1654.55	1662.69	1654.33	1657.2	1651.16	1653.62	1653.96	1648.71	1640.78	1644.68	1644.99	1658.31	1656.29	1655.4	1659.19	1664.4	1668.03	1645.28	1653.48	1653.96	1650.11	1650.41	1658.22	1660.77	1664.49	1657.93	1665.75	1660.9	1636.85	1649.55	1659.52	1623.02	1661.56	1657.01	1664.45	1667.46	1666.04	1653.31
110.431000	1661.5	1666.75	1658.14	1662.53	1653.07	1658.71	1664.89	1647.74	1660.91	1658.88	1669.27	1655.35	1661.12	1652.5	1657.44	1649.32	1654.23	1651.74	1650.69	1641.3	1645.18	1643.21	1660.64	1656.8	1655.28	1659.66	1664.73	1666.29	1644.15	1652.75	1656.82	1650.03	1648.23	1662.2	1661.2	1661.77	1656.4	1667.42	1661.6	1637.5	1651.41	1658.78	1623.57	1659.49	1655.88	1665.85	1664.15	1666.45	1652.28
110.927002	1661.07	1665.48	1659.95	1665.75	1655.16	1657.46	1667.76	1648.96	1661.06	1657.06	1667.21	1654.35	1663.62	1652.19	1660.85	1652.89	1653.66	1655.56	1652.54	1640.99	1644.54	1646.56	1658.98	1656.93	1654.86	1661.56	1663.56	1667.44	1645.47	1653.47	1657.2	1650.33	1650.29	1661.7	1662.2	1663.39	1657.58	1666.9	1659.93	1636.33	1650.36	1659.9	1624.28	1660.82	1655.11	1664.05	1664.38	1666.64	1654.11
111.421997	1663.62	1667.4	1660.08	1662.1	1654.32	1657.54	1666.99	1648.47	1661.58	1655.08	1669.23	1655.43	1661.97	1652.84	1660.61	1651.64	1651.89	1654.45	1652.33	1638.62	1642.12	1644.66	1662.34	1656.09	1655.69	1659.86	1664.01	1666.31	1645.11	1653.68	1658.3	1650.44	1650.3	1662.13	1660.67	1663.96	1656.53	1663.72	1663.44	1636.28	1650.45	1658.28	1623.45	1658.76	1654.78	1662.7	1664.99	1667.48	1653.83
111.917000	1662.23	1666.6	1657.89	1664.17	1656.3	1656.97	1667.2	1647.67	1660.44	1658.14	1668.43	1654.77	1660.3	1652.86	1658.76	1651.27	1653.13	1653.05	1650.49	1639.24	1643.97	1645.64	1658.35	1654.64	1655.55	1659.8	1665.13	1664.69	1646.15	1653.27	1656.48	1650.73	1649.81	1660.13	1661.34	1663.34	1656.25	1665.29	1662.81	1636.66	1650.29	1659.7	1624.35	1660.1	1654.81	1662.85	1664.79	1666.63	1652.4
112.412003	1663.08	1666.46	1657.11	1663.7	1654.98	1657.38	1667.22	1649.89	1659.29	1657.9	1667.19	1653.94	1662.66	1653.49	1659.13	1649.48	1653.36	1653.7	1650.55	1640.74	1644.9	1644.68	1657.74	1655.62	1658.03	1660.31	1666.59	1667.02	1644.62	1650.72	1654.87	1651.49	1653.09	1657.75	1660.97	1661.87	1657.97	1665.78	1659.87	1637.88	1648.77	1658.36	1625.14	1659.91	1654.72	1664.04	1664.54	1666.73	1650.19
112.906998	1662.6	1666.15	1659.57	1663.54	1654.58	1657.96	1665.02	1648.27	1660.44	1656.84	1667.96	1653.72	1661.14	1650.31	1659.21	1650.65	1650.62	1653.33	1651.03	1640.4	1645	1643.64	1657.68	1653.41	1657.02	1660.35	1663.21	1667.03	1645.6	1651.12	1653.77	1651.1	1652.16	1660.85	1660.77	1663.72	1657.77	1664.75	1660.82	1636.17	1650.61	1656.17	1624.5	1659.28	1656.4	1661.62	1666.19	1668.55	1652.64
113.403000	1662.11	1667.44	1658.73	1665.95	1653.01	1659.32	1666.01	1649.3	1661.38	1659.62	1667.58	1653.93	1662.65	1652.78	1660.2	1650.87	1652.08	1655.49	1650.04	1641.23	1644.89	1643.46	1659.42	1654.22	1655.72	1659.2	1663.05	1666.9	1645.42	1653.13	1657.24	1650.85	1649.39	1661.15	1661.69	1664.38	1658.04	1665.65	1661.86	1638.74	1652.33	1659.5	1625.25	1661.9	1654.25	1663.74	1666.35	1665.93	1652.95
113.898003	1664.64	1668.39	1656.9	1663	1653.83	1657.3	1667.84	1648.45	1659.15	1659.13	1666.37	1657.37	1663.42	1653.19	1658.93	1650.97	1650.83	1652.26	1651.31	1638.26	1644.85	1646.5	1658.47	1654.91	1656.82	1659.56	1664.03	1663.69	1645.31	1651.59	1655.64	1650.16	1650.87	1661.57	1663.16	1661.2	1655.91	1665.14	1663.16	1636.45	1652.3	1657.08	1624.12	1658.25	1654.93	1662.15	1664.39	1664.51	1653.42
114.392998	1660.1	1667.32	1659.5	1664.32	1653.97	1657.99	1666.51	1649.18	1661.27	1657.85	1667.47	1655.82	1661.94	1652.55	1660.25	1650.89	1653.69	1652.54	1649.15	1638.58	1645.54	1645.44	1661.2	1654.9	1654.71	1659.67	1664.95	1665.1	1647.15	1652.34	1655.16	1650.88	1650.66	1660.69	1662.8	1663.12	1656.01	1666.4	1663.07	1637.09	1650.12	1657.58	1623.86	1659.15	1655.47	1664.18	1664.54	1666.86	1654.02
114.888000	1663.42	1668.35	1658.9	1661.45	1653.74	1658.54	1666.82	1648.68	1662	1655.6	1667.15	1653.76	1663.02	1652.58	1659.65	1652.03	1652.97	1652.59	1649.65	1639.03	1647.03	1644.44	1659.22	1655.55	1655.35	1658.33	1662.02	1664.36	1645.49	1652.02	1654.55	1650.46	1649.06	1662.6	1661.36	1662.08	1656.08	1665.89	1662.81	1637	1651.7	1658.89	1625.25	1659.34	1657.13	1663.32	1661.12	1666.31	1656.47
115.384003	1662.44	1667.98	1659.45	1663.46	1655.53	1660.07	1666.62	1649.15	1662.2	1655.18	1666.8	1654.37	1662	1652.35	1659.66	1651.18	1652.63	1653.08	1651.18	1640.45	1644.24	1644.8	1658.49	1653.59	1655.59	1658.8	1664.41	1664.1	1644.67	1652.85	1656.65	1650.51	1648.46	1660.46	1662.45	1663.51	1654.77	1667.38	1662.37	1637.65	1651.67	1659.03	1622.3	1659.52	1654.86	1665.4	1663.15	1665.8	1653.06
115.878998	1664.34	1668.02	1658.7	1664.16	1654.33	1658.28	1666.72	1649.07	1659	1657.43	1666.92	1655.08	1664.22	1652.86	1659.27	1651.47	1654.19	1652.89	1650.03	1641.41	1646.77	1644.33	1658.71	1656.21	1655.61	1661.25	1662.29	1664.26	1646.15	1652.22	1653.96	1651.29	1650.08	1660.33	1662.74	1664.89	1656.74	1667.3	1661.19	1635.51	1652.85	1656.47	1622.92	1658.39	1654.33	1664.46	1663.42	1667.59	1652.52
116.374001	1663.51	1666.13	1659.33	1664.05	1656.2	1659.08	1668.35	1647.33	1660.4	1656.86	1667.02	1655.9	1662.35	1653.86	1658.54	1652.26	1653.76	1653.81	1651.91	1638.88	1644.41	1644.79	1658.53	1653.8	1655.4	1659.58	1662.92	1664.41	1645	1652.65	1656.35	1651.34	1649.78	1661.67	1662.47	1662.99	1656.26	1666.59	1662.71	1636.46	1651.64	1656.63	1623.64	1659.16	1656.24	1663.33	1663.29	1664.42	1653.81
116.869003	1660.7	1664.23	1656.13	1662.2	1653.76	1657.43	1664.56	1648.57	1660.36	1655.91	1666.35	1653.85	1661.7	1649.79	1657.58	1649.8	1652.39	1653.64	1649.01	1640.82	1645.61	1641.75	1659.7	1654.32	1655.24	1660.25	1663.3	1663.96	1647.21	1652.87	1654.17	1652.25	1648.84	1660.2	1660.2	1662.68	1655.25	1664.79	1660.81	1638.86	1651.61	1657.93	1621.83	1659.76	1655.18	1662.01	1662.53	1667.03	1653.4
117.363998	1661.49	1666.28	1659.3	1662.97	1653.85	1658.6	1666.57	1648.59	1660.42	1656.46	1668.51	1653.44	1662.22	1652.7	1658.77	1651	1652.92	1653.1	1650.44	1641.1	1644.48	1645.36	1658.91	1656.79	1655.55	1659.63	1664.92	1666.54	1646.54	1650.47	1655.64	1652.05	1649.8	1660.26	1660.02	1662.98	1658.81	1664.82	1661.63	1636.19	1650.98	1657.05	1623.03	1656.83	1656.79	1661.96	1663.59	1665.44	1653.11
117.860001	1661.61	1666.49	1656.82	1661.92	1657.08	1658.25	1667.8	1649.22	1661.41	1658.7	1666.96	1655.16	1663.65	1652.86	1659.86	1650.91	1651.1	1653.6	1650.99	1638.06	1643.95	1643.4	1658.47	1654.23	1656.78	1658.99	1665.18	1664.81	1647.73	1652.68	1655.42	1652.64	1649.55	1660.37	1660.82	1663.1	1656.96	1664.28	1659.95	1638.67	1651.97	1659	1626.11	1659.3	1657.46	1662.88	1665.93	1666.92	1654.02
118.355003	1662.65	1666.18	1657.2	1664.87	1654.12	1657.57	1666.93	1650.16	1659.82	1656.12	1667.98	1653.63	1662.36	1654.01	1661.16	1652.31	1651.21	1653.82	1650.38	1640.45	1646.67	1644.9	1659.47	1653.72	1655.77	1660.43	1663.09	1667.28	1647.05	1653.99	1654.67	1653.4	1650.98	1661.96	1662.64	1665.36	1658.08	1667.42	1663.65	1636.8	1650.95	1658.24	1624.57	1658.8	1655.19	1664.32	1665.59	1667.33	1655.15
118.849998	1663.09	1665.33	1659.53	1663.99	1655.22	1658.09	1666.71	1651.87	1661.97	1658.08	1667.08	1656.72	1661.56	1653.69	1659.28	1652.02	1653.9	1652.92	1649.89	1640.73	1644.94	1644.18	1660.12	1654.66	1654.54	1660.85	1664.83	1664.51	1644.55	1650.39	1654.02	1649.44	1649.91	1661.2	1659.4	1663.19	1656.96	1664.22	1662.3	1635.97	1650.36	1656.19	1624.85	1660.3	1655.57	1662.17	1665.85	1664.32	1652.97
119.345001	1663.16	1666.77	1658.33	1663.82	1654.71	1659.96	1666.63	1650.25	1661.41	1656.8	1667.69	1655.92	1659.83	1653.82	1660.31	1650.81	1653.04	1655.68	1651.72	1641.94	1644.15	1643.8	1659.24	1653.47	1655.94	1658.19	1664.09	1666.9	1646.85	1653.02	1654.29	1653.21	1650.01	1661.8	1661.17	1663.61	1655.08	1665.15	1662.13	1636.95	1654.12	1657.67	1623.69	1661.28	1655.85	1663.78	1664.84	1668.54	1653.98
119.839996	1663.22	1666.82	1657.22	1663.66	1654.66	1658.16	1666.91	1650.45	1660.82	1656.82	1667.9	1656.1	1661.29	1652.52	1658.08	1651.53	1652.25	1654.84	1650.11	1640.77	1647.75	1643.3	1657.53	1655.5	1656.68	1661.18	1664.84	1664.64	1646.3	1651.85	1655.72	1651.31	1651.66	1659.87	1660.73	1662.67	1657.95	1664.48	1661.26	1638.35	1653.86	1657.05	1625.05	1659.45	1655.52	1664.3	1663.37	1666.15	1654.03
120.335999	1663.43	1669.09	1659.57	1664.75	1654.27	1656.61	1667.95	1649.54	1659.7	1655.68	1669.65	1655.12	1663.18	1655.19	1660.11	1651.66	1651.47	1654.68	1650.69	1640.87	1648.32	1643.84	1661.17	1654.19	1655.14	1661.88	1663.59	1668.21	1646.16	1654.68	1655	1650.94	1650.14	1661.73	1662.98	1664.23	1656.55	1664.5	1661.82	1635.66	1652.98	1659.93	1623.94	1660.62	1654.44	1663.33	1666.38	1668.47	1654.34
120.831001	1663.76	1669.38	1656.82	1661	1652.49	1658.88	1667.62	1651.55	1662.72	1656.28	1666.9	1653.12	1659.1	1653.36	1660.18	1651.66	1653.83	1653.11	1651.32	1640.69	1646.32	1641.33	1657.62	1655.28	1658.24	1660.3	1662.93	1663.52	1644.31	1653.24	1655.66	1650.28	1649.47	1662.71	1660.74	1664.59	1656.43	1665.78	1661.87	1635.57	1652.62	1658.55	1624.35	1659.52	1655.7	1662.8	1664.24	1664.9	1651.7
121.325996	1663.79	1665.56	1656.92	1663.11	1655.7	1658.52	1667.66	1648.82	1659.53	1658.09	1667.87	1654.91	1662.38	1653.56	1659.14	1651.66	1654.67	1653.21	1650.02	1641.34	1646.52	1643.06	1659.05	1654.97	1656.26	1660.61	1662.39	1665.29	1644.67	1653.93	1655.96	1651.36	1650.91	1660.67	1658.43	1662.63	1656.55	1668	1662.4	1636.12	1651.4	1660.32	1623.56	1659.16	1655.89	1662.53	1664.3	1666.99	1654.64
121.820999	1661.16	1664.15	1655.82	1662.85	1655.33	1658.05	1666.43	1649.64	1662.65	1656.24	1666.96	1656.04	1658.9	1653.46	1659.5	1651.61	1651.63	1654.92	1650.28	1638.8	1644.75	1643.35	1660.09	1656.34	1656.21	1659.06	1663.97	1666.03	1645.28	1652.88	1653.6	1651.58	1648.05	1659.19	1661.59	1663.27	1654.92	1666.29	1663.28	1635.92	1651.64	1658.62	1623.78	1656.44	1655.72	1664.63	1664.9	1667.67	1653.79
122.316002	1662.62	1665.94	1659.15	1662.8	1654.41	1658.46	1668.41	1648.69	1660.44	1654.73	1667.72	1652.44	1663.03	1651.01	1657.49	1651.64	1651.83	1654.67	1649.62	1642.27	1642.43	1643.98	1657.78	1654.88	1656.7	1659.02	1663.24	1666.89	1645.66	1651.23	1655.68	1650.9	1650.21	1660.57	1659.02	1661.23	1657.1	1667.38	1661.02	1637.94	1649.87	1657.53	1622.05	1659.77	1654.12	1662.29	1666.15	1665.81	1652.29
122.811996	1661.38	1665.12	1657.89	1663.1	1654.34	1656.56	1666.12	1647.57	1656.92	1654.77	1668.31	1654.65	1661.33	1652.91	1658.53	1650.57	1654.11	1652.93	1650.01	1639.57	1645.84	1641.87	1659.13	1656.55	1656.02	1660.27	1663.24	1663.98	1645.51	1650.75	1656.27	1650.96	1647.82	1659.56	1661.39	1661.42	1657.25	1666.82	1660.68	1637.74	1649.64	1656.82	1623.35	1658.12	1654.15	1664.36	1663.78	1665.58	1652.64
123.306999	1661.27	1664.66	1656.77	1661.46	1655.02	1658.52	1666.06	1650.56	1661.58	1658.03	1667.43	1654.42	1659.55	1654.09	1660.33	1652.08	1653.32	1653.95	1650.85	1640.91	1646.67	1643.46	1659.23	1654.77	1655.39	1660.89	1665.2	1666.07	1645.03	1653.87	1655.22	1651.79	1651.24	1662.26	1661.52	1663.38	1656.42	1665.19	1660.66	1638.08	1650.83	1660.18	1623.9	1658.43	1654.35	1662.43	1665.44	1665.7	1654.6
123.802002	1664.64	1665.51	1658	1662.62	1653.34	1659	1666.27	1651.05	1661.27	1657.6	1667.55	1653.97	1660.35	1651.07	1659.74	1651.74	1652.96	1654.27	1649.32	1643.78	1648.28	1643.12	1659.94	1656.88	1654.66	1661.12	1663.59	1667.5	1646.35	1653.41	1656.04	1651.38	1650.74	1662.15	1661.22	1662.07	1656.06	1666.98	1661.6	1638.68	1651.42	1659.28	1624.19	1658.93	1654.59	1663.27	1665.15	1666.15	1652.66
124.296997	1662.23	1664.78	1658.58	1663.36	1653.1	1657.78	1666.36	1649.16	1659.98	1657.22	1664.83	1657.12	1663.21	1653.98	1659.86	1651.68	1655.04	1652.59	1649.64	1641	1646.75	1642.24	1658.67	1656.54	1656.3	1661.27	1664.79	1663.54	1645.53	1651.84	1655.92	1648.67	1649.49	1661	1661.84	1662.34	1655.25	1663.19	1661.93	1635.99	1649.91	1657.81	1623.84	1656.55	1655.2	1662.36	1666.02	1665.22	1651.19
124.792000	1662.11	1667.88	1659.6	1663.23	1655.35	1660.49	1667.12	1648.09	1661.07	1659.29	1667.62	1655.83	1661.67	1652.58	1660.19	1650.87	1653.51	1654.26	1650.61	1641.13	1644.71	1643.48	1657.36	1655.2	1656.18	1659.3	1664.88	1663.49	1645.13	1652.48	1657.65	1650.75	1648.76	1661.83	1661.93	1662.46	1656.54	1667.21	1663.05	1638.31	1652.66	1659.08	1622.27	1657.2	1656.82	1663.71	1662.94	1667.94	1653.85
125.288002	1663.06	1665.5	1657.82	1663.17	1654.95	1659.26	1666.91	1647.67	1659.32	1657	1667.97	1656.04	1660.6	1652.15	1659.42	1651.36	1652.84	1656.32	1652.04	1639.81	1648.55	1643.45	1659.96	1656.7	1655.66	1662.59	1663.87	1666.02	1646.99	1654.27	1657.31	1650.98	1649.66	1663.57	1661	1663.23	1657.54	1668.5	1662.07	1637.33	1651.39	1658	1623.94	1659.69	1655.85	1664.23	1665.91	1665.58	1653.46
125.782997	1663.66	1670.36	1656.75	1662.11	1653.09	1658.68	1665.9	1649.9	1661.05	1656.3	1669.12	1655.18	1662.8	1653.5	1659.4	1652.98	1652.45	1654.01	1650.42	1642.56	1646.37	1642.95	1659.57	1656.43	1654.96	1661.15	1663.06	1664.09	1645.4	1653.74	1653.88	1651.24	1650.3	1661.07	1662.89	1661.69	1657.21	1664	1661.09	1636.49	1649.97	1657.48	1622.87	1658.27	1654	1665.43	1662.85	1665.3	1654.89
126.278000	1662.4	1665.78	1657.34	1663.67	1655.52	1659.86	1666.72	1650.46	1661.37	1656.8	1664.54	1654	1660.49	1654.32	1658.39	1651.29	1654.27	1651.79	1650.18	1639.89	1646.29	1642.93	1657.53	1654.76	1656.14	1659.76	1665.63	1665.43	1645	1652.61	1655.9	1650.71	1650.22	1661.07	1661.53	1663.29	1657.39	1665.73	1662.47	1638.8	1650.41	1658.1	1624.09	1660.23	1654.33	1661.46	1664.08	1665.37	1652.17
126.773003	1661.27	1665.44	1658.6	1664.23	1654.01	1660.09	1665	1648.78	1660.83	1657.26	1668.69	1653.23	1662.29	1652.97	1658.59	1651.12	1653.02	1652.9	1651.52	1640.98	1644.91	1644.06	1660.85	1656.34	1654.51	1660.8	1663.22	1666.62	1645.43	1649.98	1656.03	1651.54	1650.34	1659.4	1661.77	1662.37	1655.55	1666.43	1661.61	1634.51	1650.11	1657.72	1625.72	1661.19	1654.75	1662.21	1663.67	1667.61	1652.9
127.267998	1662.72	1665.37	1657.85	1663.1	1655.74	1658.13	1665.36	1648.46	1661.3	1656.03	1668.57	1654.78	1663.39	1653.86	1660.26	1650.99	1651.84	1653.88	1651	1640.35	1647.84	1644.69	1659.48	1657.38	1657.73	1660.33	1663.73	1665.88	1646.03	1651.73	1656.52	1651.2	1651.35	1664.14	1661.53	1662.83	1657.6	1663.85	1663.34	1635.8	1650.23	1656.48	1625.25	1657.45	1655.14	1662.34	1665.81	1666.62	1654.07
127.764000	1662.61	1666.78	1657.06	1662.29	1653.14	1656.88	1667.24	1647.72	1661.08	1656.36	1668.7	1655.26	1663.22	1651.58	1660.34	1653.28	1653.94	1653.57	1650.6	1641.95	1645.59	1644.05	1659.45	1656.48	1655.21	1661.16	1664.58	1664.67	1645.64	1654.07	1656.36	1651.1	1650.22	1662.11	1660.85	1663.37	1659.84	1665.02	1661.77	1638.77	1651.36	1656.56	1623.72	1659.06	1655.04	1664.35	1663.37	1667.77	1652.76
128.259003	1663.72	1668.12	1657.2	1663.27	1654.42	1659.61	1665.62	1651.22	1661.73	1657.82	1666.58	1654.55	1661.44	1651.81	1658.5	1651.55	1652.29	1651.88	1652.48	1640.9	1645.76	1643.4	1660.54	1655.97	1657.92	1661.33	1666.94	1668.41	1644.79	1652.73	1655.02	1650.33	1651.18	1660.63	1661.23	1663.87	1656.98	1666.57	1660.25	1636.57	1648.76	1657.91	1624.11	1659.11	1653.86	1664.18	1662.99	1666.03	1652.7
128.753998	1663.26	1667.64	1657.82	1663.02	1651.99	1656.31	1666.58	1649.56	1660.65	1657.64	1667.88	1655.55	1662.07	1653.19	1659.57	1651.83	1652	1653.73	1650.58	1639.43	1646.66	1643.26	1660.14	1657.48	1655.12	1659.87	1663.05	1666.16	1644.83	1653.37	1657.01	1651.72	1649.34	1662.83	1661.26	1661.88	1656.34	1666.2	1661.58	1636.6	1650.88	1658.21	1625.33	1660.6	1656.13	1662.1	1665.12	1667.28	1654.6
129.248993	1660.28	1663.28	1657.94	1663.01	1654.34	1659.64	1667.19	1650.05	1659.06	1655.53	1667.08	1655.11	1661.82	1651.91	1658	1650.29	1653.97	1654.49	1650.33	1642.51	1646.07	1642.08	1658.8	1654.72	1654.3	1659.05	1662.77	1665.83	1645.08	1654.46	1656.63	1650.09	1647.84	1663.04	1662.47	1663	1657.48	1667.62	1663.42	1637.73	1651.02	1657.45	1621.85	1659.5	1654.83	1662.22	1664.54	1665.59	1652.43
129.744003	1662.5	1666.84	1657.72	1664.22	1655.16	1656.96	1666.49	1648.87	1660.97	1655.79	1668.02	1654.47	1661.88	1651.92	1659.81	1651.69	1654.01	1654.6	1649.44	1642.24	1646.92	1642.62	1658.76	1656.31	1657.79	1659.15	1663.44	1666.27	1647.37	1652.29	1657.28	1650.81	1650.69	1662.02	1662.35	1662.3	1657.51	1665.7	1661.42	1639.08	1650.61	1659.79	1624.85	1658.82	1655.42	1661.83	1663.79	1665.35	1652.39
130.240005	1664.74	1666.89	1659.56	1664.64	1653.81	1657.91	1666.83	1648.87	1661.49	1657.07	1667.49	1654.4	1663.53	1652.78	1660.21	1652.81	1652.87	1654.64	1651.71	1642.23	1645.69	1643.8	1659.24	1656.48	1658.22	1659.94	1663.6	1665.91	1645.45	1651.77	1655.68	1649.51	1649.54	1663.04	1662.64	1664.49	1657.21	1666.5	1661.37	1634.94	1651.58	1658.85	1621.64	1658.05	1656.45	1665.31	1664.73	1665.32	1653.57
130.735001	1661.23	1664.71	1658.96	1664.29	1656.39	1658.58	1667.92	1649.41	1660.37	1656.8	1666.12	1656.32	1663.43	1653.64	1658.08	1651.28	1651.41	1654.84	1650.21	1639.43	1647.5	1643.53	1660.9	1653.52	1657.86	1660.11	1664.2	1665.19	1644.66	1653.11	1655.36	1649.52	1647.83	1660.74	1661.45	1662.88	1657.58	1665.84	1660.07	1637.32	1650.83	1659.6	1625.15	1658.55	1655.83	1663.23	1665.17	1665.28	1651.9
131.229996	1662.72	1667.02	1658.55	1664.81	1655.57	1658.71	1668.35	1649.68	1660.02	1656.6	1668.77	1654.08	1663.72	1653.71	1661.46	1652.86	1652.74	1652.69	1651.19	1642.14	1645.38	1644.03	1657.51	1654.65	1656.83	1659.53	1661.8	1667.36	1646.71	1651.78	1653.72	1652.01	1648.95	1659.27	1662.75	1662.66	1656.83	1666.3	1662.27	1637.86	1650.55	1658.34	1624.54	1658.79	1653.75	1664.52	1663.94	1664.83	1652.77
131.725006	1665.32	1666.45	1657.72	1664.38	1655.03	1660.12	1667.44	1648.5	1661.98	1657.64	1668.6	1655.65	1662.2	1651.24	1658.78	1652.19	1652.62	1655.08	1649.79	1641.06	1646.57	1644.19	1658.25	1656.24	1658.38	1661.23	1663.11	1664.68	1642.88	1653.36	1654.91	1649.6	1651.62	1660.61	1661.81	1662.55	1657.92	1667.59	1660.39	1639.68	1649.22	1657.39	1625.92	1659.02	1657.2	1662.77	1662.88	1666.71	1651.33
132.220993	1663.23	1667.64	1660.4	1665.04	1655.12	1658.05	1666.79	1648.93	1661.05	1658.19	1667.96	1654.39	1663.97	1652.83	1658.67	1652.98	1653.4	1654.1	1650.45	1643.51	1648.26	1643.67	1659.89	1656.03	1657.05	1660.73	1664.46	1665.64	1644.16	1653.69	1656.5	1652.08	1651.17	1661.11	1663.33	1661.59	1655.99	1666.45	1660.36	1636.85	1651.77	1656.71	1624.76	1657.48	1654.97	1664.56	1662.88	1667.48	1653.19
132.716003	1662.23	1665.92	1658.62	1665.36	1655.63	1657.2	1666.97	1649.58	1661.24	1655.24	1669.2	1655.39	1662.37	1651.58	1659.09	1652.07	1653.19	1653.41	1650.05	1640.81	1646.42	1644.25	1662.28	1655.07	1655.33	1661.24	1662.23	1667.57	1647.33	1653.2	1655.64	1651.67	1650.98	1659.66	1661.29	1661.84	1655.82	1667.05	1661.54	1636.2	1649.14	1655.51	1623.81	1658.41	1656.9	1665.49	1664.28	1668.31	1652.68
133.210999	1662.49	1666.44	1656.04	1664.18	1654.62	1660.16	1668.3	1649.1	1660.88	1655.01	1667.19	1654.34	1662.41	1652.93	1658.44	1651.16	1653.11	1653.27	1652.74	1643.15	1647.72	1643.84	1660.38	1656	1655.25	1661.22	1662.21	1665.04	1646.95	1652.39	1655.21	1651.05	1650.63	1661.69	1661.84	1662.84	1656.65	1667.54	1663.14	1636.63	1649.02	1658.78	1624.3	1658.29	1655.78	1662.64	1663.32	1665.55	1651.83
133.705994	1664.87	1665.63	1657.9	1665.32	1654.41	1661.27	1665.71	1650.78	1663.62	1659.9	1667.03	1654.08	1663.36	1650.98	1658.21	1652	1651.31	1653.71	1650.51	1639.92	1646.67	1645.74	1660.26	1655.92	1654.99	1662	1663.45	1664.2	1645.96	1654.22	1655	1651.47	1650.56	1662.04	1661.22	1663.83	1655.38	1665.98	1661.65	1636.44	1650.14	1658.5	1623.99	1658	1654.32	1662.26	1665.25	1664.62	1652.13
134.201004	1661.04	1666.9	1658.88	1665.23	1653.7	1658.08	1667.14	1649.08	1662.07	1655.49	1668.8	1653.62	1662.03	1652.45	1656.6	1650.67	1651.51	1653.12	1649.77	1642.96	1645.94	1645.47	1659.24	1654.06	1656.33	1660.73	1663.74	1663.91	1646.53	1652.87	1654.67	1650.97	1650.56	1660.11	1659.37	1662.68	1656.13	1665.52	1659.92	1638.37	1651.82	1656.34	1622.73	1658.79	1654.6	1662.05	1662.66	1664.37	1652.1
134.697006	1662.26	1667.23	1658.07	1664.11	1655.92	1660.39	1667.8	1651.06	1663.69	1659.26	1666.27	1654.72	1663.95	1653.93	1657.93	1652.25	1651.78	1653.27	1651.37	1640.96	1646.25	1644.39	1657.35	1654.49	1656.57	1659.4	1664.15	1665.14	1646.68	1653.6	1654.77	1649.85	1651.41	1660.47	1661.42	1662.73	1660.21	1663.6	1661.25	1636.83	1649.73	1656.58	1624.31	1659.17	1656.15	1661.71	1666.08	1665.3	1653.39
135.192001	1661.96	1665.33	1659.19	1662.99	1656.34	1658.05	1666.79	1649.55	1660.91	1657.52	1668.01	1655.41	1662.5	1652.9	1657.54	1651.57	1654.32	1652.99	1648.13	1641.12	1644.75	1644.74	1660.53	1655.78	1655.59	1660.67	1664.03	1663.39	1645.38	1652.43	1656.52	1650.48	1652.02	1661.93	1658.58	1661.08	1655.8	1667.77	1662.42	1635.84	1651.04	1659.23	1624.01	1657.53	1655.92	1663.28	1663.03	1666.27	1650.87
135.686996	1662.41	1664.01	1658.97	1662.44	1655.61	1660.2	1667.35	1648.95	1660.82	1656.99	1665.54	1656.26	1661.04	1652.35	1656.61	1650.71	1653.68	1654.16	1652.74	1641.68	1648.01	1643.29	1658.71	1655.47	1657.14	1660.45	1664.55	1664.52	1645.81	1653.83	1654.3	1651.72	1649.56	1661.58	1661.97	1661.06	1655.39	1667.08	1660.66	1637.87	1650.09	1659.83	1624	1660.36	1655.28	1663.3	1662.23	1665.22	1654
136.182007	1661.74	1666.26	1658.16	1664.1	1654.8	1659	1667.14	1650.3	1660.76	1657.64	1667.41	1655.01	1660.45	1651.98	1659.01	1651.23	1653.96	1654.08	1650.68	1641.31	1646.1	1643.46	1658.64	1654.96	1656.72	1661.08	1663.55	1664.72	1647.01	1652.18	1654.81	1652.04	1650.49	1661.06	1661.14	1662.07	1656.43	1664.24	1661.63	1637.56	1650.26	1656.36	1623.07	1658.05	1653.42	1660.78	1664.95	1666.14	1652.55
136.677002	1663.91	1668.16	1656.62	1662.1	1653.35	1659.03	1667.57	1650.64	1662.86	1656.5	1667.92	1654.43	1662.73	1650.26	1657.73	1651.31	1654.11	1652.8	1651.22	1640.38	1646.3	1642.87	1659.19	1655.39	1656.29	1660.56	1664.35	1665.96	1647.45	1652.47	1656.46	1651.77	1649.52	1660.36	1661	1664.2	1655.02	1664.2	1661.78	1634.98	1652.25	1658.52	1626.54	1657.75	1656.57	1661.85	1664.96	1664.64	1652.09
137.173004	1660.23	1667.01	1657.99	1661.06	1654.32	1659.38	1666.95	1648.43	1659.63	1658.58	1666.58	1653.28	1661.28	1652.08	1657.32	1652.76	1652.02	1652.71	1651.84	1640.45	1646.89	1641.6	1658.3	1656.13	1655.6	1659.28	1661.28	1664.4	1643.63	1653.1	1655.6	1650.03	1650.43	1660.52	1661.54	1662.12	1656.47	1666.4	1661.72	1637.54	1650.27	1659	1622.14	1658.84	1656.28	1663.67	1663.47	1666.25	1652.89
137.667999	1663.21	1665.36	1658.05	1664.65	1654.84	1657.55	1666.93	1651	1661.29	1657.96	1668.56	1654.5	1661.93	1651.48	1655.83	1653.17	1654.25	1655.58	1648.74	1642.68	1645.69	1641.4	1658.83	1656.4	1656.34	1659.13	1661.68	1662.18	1645.09	1652.16	1656.4	1649.58	1649.74	1660.79	1661.41	1662.08	1654.45	1665.68	1662.32	1637.17	1651.66	1656.88	1625.52	1658.21	1656.11	1663.62	1661.11	1667.28	1650.83
138.162994	1662.21	1667.35	1658.66	1662.44	1653.75	1659.19	1668.57	1649.73	1662.11	1657.12	1668.96	1655.25	1660.82	1652.66	1657.84	1649.88	1652.62	1651.9	1650.88	1640.3	1646.53	1641.21	1658.31	1654.9	1657.95	1661.58	1664.23	1664.98	1645.83	1653.48	1654.5	1649.99	1649.26	1660.91	1661.77	1663.23	1657.3	1666.1	1660.28	1636.16	1651.05	1658.33	1625.41	1659.03	1655.97	1662.77	1663.73	1666.03	1652.08
138.658005	1663.77	1667.19	1658.25	1663.56	1653.79	1658.83	1665.71	1651.09	1662.16	1657.86	1668.21	1655.73	1662.55	1652.77	1659.74	1650.4	1652.41	1653.32	1649.27	1640.97	1646.93	1644.18	1659.49	1655.74	1657.09	1658.63	1661.62	1664.15	1644.81	1653.27	1655.71	1651.78	1649.93	1658.66	1660.17	1664.81	1656.29	1666.17	1659.89	1637.23	1651.21	1659.03	1623.72	1657.22	1654.71	1662.27	1663.94	1664.84	1652.07
139.153000	1662.29	1666.76	1657.84	1663.15	1655.31	1655.88	1665.7	1651.61	1661.41	1656.27	1667.82	1654.68	1663.09	1651.2	1656.44	1651.28	1654.62	1654.69	1652.11	1640.69	1646.45	1642.25	1658.73	1654.33	1657.85	1659.17	1663.79	1663.69	1644.98	1652.38	1654.6	1651.16	1649.49	1660.62	1661.16	1662.57	1653.44	1664.95	1661.23	1636.51	1652.16	1659.32	1623.49	1659.37	1655.58	1662.7	1662.24	1666.95	1652.38
139.649002	1661.45	1665.63	1656.08	1662.83	1655.61	1657.41	1664.57	1649.17	1660.98	1654.86	1665.63	1654.07	1661.1	1652.68	1658.53	1651.99	1652.35	1653.63	1649.88	1639.22	1645.05	1646.26	1660.65	1652.43	1654.82	1660.55	1663.07	1661.96	1645.01	1650.6	1656.05	1651.93	1649.34	1660.39	1660.4	1663.64	1656.68	1664.81	1661.98	1637.98	1650.87	1657.55	1624.65	1657.05	1654.55	1663.31	1662.83	1666.16	1651.34
140.143997	1662.87	1665.13	1657.42	1663.48	1654.55	1657.26	1668.18	1648.15	1659.42	1657.6	1667.85	1655.53	1661.43	1652.64	1656.39	1650.72	1654.45	1652.24	1650.87	1641.84	1647.72	1643.09	1658.74	1656.78	1656.59	1661.24	1664.58	1664.44	1646.33	1653.53	1656	1651.36	1651.78	1661.51	1660.67	1662.33	1657.56	1666.06	1663.97	1637.25	1652.48	1657.12	1624.03	1657.43	1657.53	1663	1663.19	1665.98	1650.88
140.639008	1662.13	1666.31	1658.83	1661.05	1653.06	1655.28	1665.8	1648.26	1658.31	1656.17	1666.2	1653.32	1661.65	1651.86	1657.05	1651.14	1650.95	1654.52	1651.14	1640.71	1646.12	1643.78	1660.02	1655.89	1657.17	1661	1664.29	1664.28	1645.95	1652.41	1655.52	1650.93	1650.73	1661.21	1660.78	1662.1	1655.95	1665.26	1661.8	1637.49	1652.28	1657.97	1625.01	1658.41	1653.99	1662.75	1664.07	1666.74	1651.54
141.134003	1663.3	1667.59	1658.52	1662.92	1653.26	1658.28	1665.8	1649.71	1661.87	1653.95	1667.19	1657.8	1662.6	1652.47	1656.04	1649.69	1651.89	1656.05	1650.83	1640.55	1647.4	1641.87	1658.9	1655.63	1657.72	1659.04	1662.12	1664.87	1646.8	1652.66	1655.47	1650.55	1649.07	1658.73	1659.7	1663.17	1657.03	1664.44	1660.85	1635.84	1653.05	1656.32	1623.8	1657.86	1654.91	1662.81	1664.19	1664.72	1653.18
141.628998	1663.98	1665.98	1658.62	1662.8	1655.3	1657.85	1665.04	1650.2	1663.26	1655.79	1666.91	1653.65	1659.58	1651.94	1657.7	1652.27	1653.32	1653.09	1649.66	1641.84	1646.09	1645.32	1659.35	1656.31	1655.61	1661.61	1665.84	1663.54	1644.95	1652.95	1654.7	1652.49	1648.96	1660.48	1660.89	1662.3	1656.38	1668.63	1660.19	1637.7	1652.27	1658.44	1623.61	1657.29	1655.93	1662.47	1661.38	1664.45	1651.69
142.125000	1662.09	1665.54	1659.32	1663.95	1653.62	1658.03	1667.27	1650.61	1660.04	1656.21	1666.58	1654.11	1661.23	1655.06	1657.6	1650.78	1652.38	1652.72	1652.36	1639.78	1646.32	1644.64	1657.7	1655.66	1656.4	1660.02	1662.57	1664.49	1646.72	1652.32	1654.07	1650.87	1650.38	1660.74	1661.53	1662.96	1655.6	1666.47	1661.33	1637.04	1648.87	1657.89	1623.57	1658.16	1656.12	1662.87	1662.85	1664.51	1653.27
142.619995	1660.67	1666.16	1658.24	1663.46	1653.36	1657.01	1666.71	1650.43	1662.37	1656.34	1665.33	1655.63	1661.86	1653.08	1658.52	1652.5	1652.86	1653.12	1651.2	1642.28	1647.18	1644.27	1661.02	1655.54	1656.63	1660.5	1661.48	1663.46	1645.09	1655.21	1655.49	1649.41	1649.79	1664.24	1661.07	1662.49	1657.78	1664.07	1662.82	1636.55	1651.32	1659.83	1622.11	1657.97	1653.24	1663.17	1663.05	1664.58	1653.58
143.115005	1662.39	1665.04	1657.15	1664.98	1653.8	1657.13	1666.14	1648.5	1661.26	1657.31	1666.87	1655.22	1661.73	1651.42	1655.62	1652.91	1651.81	1652.87	1649.91	1640.7	1645.89	1644.48	1660.17	1656.02	1657.18	1660.32	1662.74	1663.07	1645.5	1652.59	1657.34	1651.31	1650.43	1663.34	1661.58	1661.58	1655.85	1665.68	1661.64	1636.49	1652.7	1658.86	1625.44	1659.03	1653.36	1664.85	1661.8	1665.58	1649.27
143.610001	1661.54	1664.23	1656.3	1662.24	1654.56	1656.88	1667.39	1648.77	1661.51	1656.37	1667.29	1653.58	1661.43	1650.6	1656.53	1651.43	1651.7	1654.51	1650.19	1639.27	1645.83	1644.6	1660.17	1652.66	1657.35	1659.3	1664.51	1664.48	1644.2	1653.28	1656.66	1649.78	1648.95	1661.52	1659.81	1661.46	1654.26	1666.07	1662.99	1637.85	1649.84	1658.88	1623.71	1656.65	1656.13	1662.56	1661.67	1665.46	1650.43
144.106003	1662.07	1668.25	1659.12	1663.31	1656.86	1658.5	1666.18	1649.4	1661.21	1656.13	1666.3	1654.39	1662.85	1650.47	1655.81	1653.17	1653.7	1655	1653.09	1639.49	1644.97	1644.75	1658.8	1654.71	1657.25	1659.05	1662.36	1664.38	1646.49	1650.12	1655.22	1651.84	1648.8	1660.39	1660.35	1663.91	1655.9	1665.1	1661.08	1635.55	1651.02	1657.98	1624.06	1659.12	1653.37	1663.28	1664.63	1665.83	1653.12
144.600998	1663.27	1664.42	1657.85	1663.28	1655.38	1660.04	1665.17	1650.26	1660.82	1657.23	1666.49	1656.84	1662.34	1653.05	1655.94	1651.61	1654.79	1655.13	1650.33	1641.94	1647.2	1643.29	1659.24	1656.17	1654.76	1660.12	1661.05	1664.72	1647.72	1652.56	1655.33	1651.94	1650	1659.4	1660.58	1661.6	1657.69	1665.12	1661.34	1637.11	1653.55	1656.99	1621.86	1659.66	1654.88	1662.14	1664.51	1666.92	1652.94
145.095993	1662.09	1664.22	1658.22	1661.9	1653.11	1658.18	1666.22	1650.15	1660.91	1657.48	1666.37	1654.8	1662.89	1652.5	1657.07	1652.58	1652.73	1655.87	1652.46	1639.89	1644.92	1644.41	1661.64	1654.24	1656	1658.2	1663.83	1663.94	1645.1	1650.73	1654.74	1649.51	1651.39	1661.39	1659.42	1661.92	1656.34	1662.22	1663.14	1636.56	1651.43	1658.04	1622.48	1658.48	1655.36	1661.07	1661.25	1665.68	1652.65
145.591003	1663.16	1667.34	1658.3	1665.39	1655.12	1659.47	1667.15	1651.62	1660.74	1655.68	1667.03	1656.41	1662.27	1651.56	1655.65	1652.46	1654.4	1655.35	1651.55	1641.77	1645.9	1641.16	1658.86	1656.99	1656.08	1659.74	1662	1662.35	1645.47	1652.01	1654.08	1650.33	1649.39	1659.96	1660.77	1662.37	1655.98	1665.87	1660.35	1637.05	1650.03	1657.94	1623.8	1656.58	1654.53	1662.38	1662.39	1665.24	1651.59
146.085999	1661.1	1665.47	1658.98	1662.67	1655.38	1658.1	1666.21	1652.48	1661.2	1656.43	1666.85	1652.75	1661.75	1651.42	1657.05	1651.02	1653.7	1654.33	1651.03	1640.07	1647.04	1642.47	1659.2	1654.78	1655.76	1659.67	1664.64	1665.09	1644.19	1652.77	1656.33	1651.3	1651.1	1662.59	1659.31	1663.29	1655.78	1666.47	1662.35	1636.66	1651.5	1658.83	1623.4	1657.54	1654.1	1663.53	1663.79	1666.04	1653.91
146.580994	1663.04	1666.16	1659	1662.69	1652.33	1656.6	1666.05	1648.57	1658.67	1656.28	1667.76	1653.95	1662.43	1653.35	1655.12	1652.85	1652.31	1652.3	1649.31	1641.17	1646.03	1644.17	1657.66	1653.25	1655.28	1660.32	1661.79	1663	1646.08	1651.32	1656.12	1651.31	1648.11	1659.83	1660.31	1663.29	1656.77	1663.64	1660.65	1636.1	1651.63	1656.38	1621.33	1658.75	1654.44	1662.32	1664.32	1665.33	1652.65
147.076996	1662.57	1666.73	1656.97	1662.37	1653.21	1658.4	1667.4	1648.07	1658.58	1656.13	1666.38	1652.08	1660.14	1649.97	1656.97	1650.59	1653.22	1652.91	1651.11	1641.4	1646.86	1640.7	1659.74	1654.45	1654.51	1660.98	1662.38	1663.23	1643.65	1653.98	1656.09	1649.56	1650.16	1659.28	1661.98	1660.86	1657.1	1665.07	1662.43	1637.54	1649.15	1659.37	1623.78	1659.89	1655.2	1663.34	1662.93	1663.23	1650.6
147.572006	1662.73	1666.33	1659.62	1662.91	1655.22	1658.41	1667.52	1648.87	1659.84	1656.24	1666.99	1654.1	1661.99	1651.59	1655.82	1651.18	1652.22	1652.19	1650.96	1641.61	1646.34	1643.09	1658.21	1655.59	1655.02	1660.82	1661.45	1661.77	1644.72	1652.71	1654.63	1650.25	1649.76	1659.66	1661.19	1662.03	1656.68	1664.77	1660.9	1635.82	1650.36	1657.87	1623.83	1659.36	1656.72	1663.61	1661.21	1666.11	1654.1
148.067001	1663.02	1665.26	1659.27	1663.77	1657.09	1658.5	1666.83	1650.15	1661.07	1658.88	1668.3	1656.46	1661.82	1650.76	1654.79	1649.84	1653.16	1651.98	1652.27	1641.24	1648.25	1641.74	1659.98	1655.17	1655.19	1658.2	1664.42	1664.03	1645.71	1655.43	1657.29	1652.11	1649.07	1660.67	1660.22	1664.73	1657.11	1665.61	1662.16	1636.41	1653	1658.56	1622.5	1660.18	1656.23	1664.38	1665.57	1667.03	1653.4
148.561996	1663.3	1667.97	1657.23	1664.9	1655.91	1658.58	1667.36	1649.88	1661.38	1655.87	1667.97	1653	1661.74	1651.35	1656.55	1651.01	1653.17	1655.01	1652.27	1642.05	1646.7	1645.01	1658.49	1655.27	1656.71	1659.88	1662.98	1663	1646.58	1653.35	1656.27	1648.38	1649.44	1659.26	1660.11	1663.59	1654.24	1665.05	1662.24	1636.42	1651.32	1656.98	1622.86	1659.51	1655.85	1662.3	1662.82	1664.47	1652.25
149.057999	1660.42	1665.31	1658.93	1661.54	1655.25	1658.18	1667.01	1650.73	1661.17	1656.45	1665.84	1653.68	1663.99	1652.53	1657.48	1651.34	1652.57	1654.08	1651.63	1640.95	1645.23	1642.38	1658.33	1654.7	1655.81	1659.87	1663.8	1664.28	1647.33	1651.99	1657.02	1653.59	1649.07	1660.56	1662.09	1662.29	1655.23	1664.65	1660.2	1637.31	1649.98	1658.23	1623.58	1656.41	1654.76	1662.75	1662.41	1666.64	1650.95
149.552994	1661.06	1665.92	1657.63	1663.47	1655.31	1655.86	1667.19	1648.03	1660.1	1656.81	1666.69	1653.98	1661.95	1654.69	1658.89	1651.56	1653.53	1653.13	1650.26	1640.88	1646.5	1642.89	1659.01	1654.91	1658.55	1660.78	1666.03	1663.5	1645.1	1653.5	1656.98	1650.12	1649.41	1661.96	1660.16	1663.36	1657.1	1663.36	1660.3	1637.63	1650.76	1658.14	1625.19	1657.82	1655.33	1662.62	1662.54	1665.08	1651.57
150.048004	1660.93	1665.13	1657.71	1663.26	1652.6	1658.93	1667.14	1650.46	1660.56	1655.26	1665.67	1652.98	1661.7	1653.75	1658.09	1650.41	1653.33	1654.31	1649.39	1640.82	1645.03	1642.29	1658.39	1653.29	1654.19	1659.99	1661.17	1662.12	1643.58	1652.88	1654.63	1648.13	1649.06	1662.36	1659.75	1661.16	1658.66	1665.8	1661.39	1636.4	1650.97	1659.14	1621.85	1656.65	1655.8	1662.44	1661.5	1665.03	1652.84
150.542999	1659.46	1664.73	1658.19	1662.97	1656.5	1656.15	1668.11	1649.8	1659.11	1655.6	1665.16	1653.41	1660.1	1650.97	1657.4	1651.62	1653.1	1653.57	1649.47	1641.98	1647.18	1641.75	1659.23	1655.07	1657.29	1659.75	1661.54	1662.65	1644.01	1652.59	1654.94	1652.26	1649.03	1661.52	1659.98	1663.14	1657.06	1664.99	1661.75	1637.19	1651.4	1658.08	1623.78	1658.25	1654.42	1662.82	1663.09	1663.39	1652.33
151.037994	1661.74	1665.83	1657.64	1661.89	1653.91	1657.28	1665.6	1649.42	1659.42	1656.88	1668.27	1656.27	1661.82	1652.39	1654	1653.77	1652.91	1655.47	1653.85	1641.39	1648.07	1643.67	1659.58	1656.27	1658.46	1660.03	1662.35	1665.05	1644.68	1654.2	1657.03	1650.69	1649.91	1662.09	1660.83	1662.13	1656.83	1666.85	1661.88	1636.63	1650.26	1658	1625.03	1659.17	1656.62	1665.15	1663.01	1664.84	1651.18
151.533997	1660.97	1666.76	1657.22	1663.41	1654.92	1658.52	1666.92	1649.99	1660.63	1657.87	1668.06	1653.49	1663.16	1651.04	1656.04	1652.71	1651.27	1652.85	1651.42	1637.86	1643.85	1644.39	1658.58	1655.12	1654.6	1660.93	1661.32	1663.83	1644.19	1653.37	1654.5	1651.82	1649.53	1661.08	1662.57	1662.51	1654.19	1664.6	1659.72	1635.26	1650.73	1658.97	1623.78	1660.57	1653.56	1662.87	1663.88	1665.1	1652.2
152.029007	1661.15	1667.27	1658.71	1662.9	1655.89	1658.56	1667.4	1650.79	1660.49	1654.68	1667.12	1654.72	1662.22	1652.22	1657.15	1651.34	1652.62	1653.41	1650.37	1641.11	1647.11	1645.59	1658.95	1655.58	1656.99	1660.05	1663.16	1661.88	1645.18	1654.05	1655.37	1651.08	1651.84	1661.43	1662.1	1663.34	1656.79	1665.61	1659.29	1637.49	1651.4	1657.78	1624.54	1658.48	1655.68	1663.78	1661.49	1665.68	1650.54
152.524002	1664.27	1663.99	1658.03	1664.62	1654.58	1655.89	1664.35	1649.19	1662.23	1656.12	1667.9	1655.61	1663.78	1653.75	1656.69	1652.78	1653.1	1652.72	1650	1640.8	1646.61	1643.54	1659.7	1656.27	1655.67	1659.24	1663	1663.9	1645.69	1653.54	1655.89	1650.76	1651.13	1660.61	1661.09	1664.34	1657.33	1664.16	1661.02	1637.46	1650.64	1657.89	1625.25	1657.76	1657.39	1664.17	1664.44	1666.38	1652.08
153.018997	1663.25	1666.48	1657.45	1661.28	1656.6	1657.57	1666.82	1650.25	1659.86	1654.71	1666.23	1656.21	1660.1	1652.31	1655.26	1651.21	1652.52	1654.76	1651.05	1640.97	1648.37	1643.39	1658.29	1655.55	1655.41	1659.54	1660.9	1664.35	1644.22	1652.83	1654.65	1651.57	1648.51	1659.29	1661.37	1662.44	1655.57	1664.62	1661.3	1637.38	1652.44	1658.5	1620.87	1659.45	1653.18	1664.48	1663.47	1666.19	1652
153.514008	1661.32	1665.85	1656.28	1661.38	1651.65	1658.5	1665.08	1648.8	1659.31	1654.31	1664.86	1654.03	1661.2	1651.21	1654.06	1650.44	1650.93	1653.05	1649.2	1638.22	1644.9	1644	1658.56	1652.38	1653.66	1656.89	1663.68	1663.56	1645.49	1651.63	1655.05	1650.91	1646.99	1658.28	1659.59	1660.61	1655.47	1664.14	1659.43	1635.03	1650.62	1657.76	1624.01	1658.54	1652.82	1660.64	1661.72	1664.68	1652.95
154.009995	1662.79	1666.14	1658.56	1662.09	1653.09	1656.44	1664.67	1648.59	1660.27	1654.95	1668.1	1655.85	1661.98	1651.05	1654.31	1652.03	1653.4	1653.65	1649.66	1640.25	1646.09	1645.22	1659.18	1655.29	1654.4	1660.69	1661.61	1661	1642.73	1653.35	1657.04	1649.72	1649.65	1663.35	1661.41	1661.06	1656.04	1663.55	1660.84	1636.48	1651.35	1657.41	1622.49	1659.05	1655.62	1663.11	1661.39	1665.82	1652.71
154.505005	1662.62	1664.49	1655.04	1664.1	1655.91	1655.95	1668.96	1649.98	1659.66	1655.45	1666.52	1653.97	1661.12	1651.36	1657.39	1650.69	1653.44	1652.84	1650.08	1640.47	1645.34	1643.22	1658.31	1653.92	1653.21	1659.06	1660.54	1661.55	1644.99	1653.88	1657.02	1650.6	1650.51	1662.24	1659.43	1660.3	1654.88	1666.67	1660.9	1637.84	1650.34	1658.28	1623.94	1657.9	1655.93	1662.45	1663.92	1664.28	1651.51
155.000000	1661.93	1668.08	1656.41	1662.73	1654.33	1658.31	1666.7	1649.64	1660.37	1656.7	1665.73	1654.77	1662.69	1652.81	1656.94	1652.21	1652.24	1652.51	1650.68	1639.26	1645.61	1643.86	1659.1	1653.68	1654.2	1660.06	1660.34	1662.65	1646.28	1650.88	1654.99	1652.19	1649.26	1660.62	1661.48	1661.86	1654.92	1665	1659.82	1637.19	1650.67	1658.8	1624.14	1659.57	1653.66	1661.02	1662.02	1664.66	1651.76
155.494995	1663.85	1666.43	1657.92	1661.68	1654.74	1657.21	1663.99	1650.4	1661.27	1656.44	1665.35	1655.31	1659.5	1650.96	1655.14	1649.55	1651.72	1650.99	1652.56	1638.41	1645.68	1642	1657.59	1653.69	1656.28	1657.88	1662.2	1664.9	1644.63	1652.53	1654.72	1650.17	1648.31	1659.3	1660.52	1661.51	1653.43	1661.33	1660.59	1637.86	1648.95	1657.32	1623.9	1657.99	1652.89	1659.83	1661.46	1663.55	1651.62
155.990005	1662.23	1665.06	1658.41	1662.11	1653.81	1655.9	1665.39	1650.46	1658.18	1657.31	1666.05	1655.39	1665.67	1653.7	1657.89	1652.9	1653.9	1653.22	1651.23	1640.15	1645.18	1642.44	1660.21	1654.43	1658.26	1661.36	1662.51	1662.21	1645.68	1652.79	1656.64	1652.09	1649.57	1661.84	1661.25	1662.9	1655.94	1663.98	1660.09	1636.61	1651.31	1656.69	1621.96	1658.98	1654.21	1662.42	1664.34	1664.47	1651.32
156.485992	1661.56	1665.27	1657.37	1664.48	1655.32	1658.28	1665.8	1649.86	1661.49	1655.32	1667.39	1654.4	1662.89	1650.17	1653.71	1650.78	1652.97	1656.07	1653.49	1641.33	1647.95	1644.81	1659.74	1656.41	1657.6	1659.39	1663.69	1664.69	1646.15	1654.4	1655.42	1652.42	1649.22	1661.03	1661.37	1662.16	1655.94	1665.13	1663.4	1636.56	1650.38	1658.03	1623.3	1660.05	1653.22	1661.16	1662.99	1665.76	1653.86
156.981003	1665.39	1665.71	1658.72	1663.85	1654.84	1658.95	1667.01	1649.71	1660.1	1654.97	1665.63	1653.69	1663.15	1651.79	1656.83	1651.43	1651.77	1654.36	1652.59	1638.83	1644.74	1641.84	1658.82	1654.7	1656.12	1658.87	1661.08	1664.05	1645.8	1651.68	1656.8	1651.45	1648.46	1662.63	1661.04	1661.67	1654.62	1663.9	1660.97	1635.59	1651.57	1660.76	1624.68	1658.5	1654.19	1662.79	1662.73	1665.83	1652.69
157.475998	1662.74	1666.71	1656.78	1662.7	1654.78	1659.46	1667.79	1649.61	1661.61	1657.52	1665.68	1652.35	1664.05	1652.21	1654.33	1650.57	1652.65	1655.81	1651.97	1642.07	1644.61	1642.28	1658.92	1655.81	1656.17	1659.1	1662.52	1662.98	1644.64	1653.21	1655.32	1648.82	1649.52	1659.05	1659.52	1661.86	1654.62	1663.22	1661.11	1637.15	1649.02	1656.51	1622.85	1657.98	1654.47	1660.52	1660.51	1664.53	1652.59
157.970993	1661.9	1665.85	1656.3	1661.59	1653.53	1657.21	1666.94	1649.34	1659.67	1657.91	1663.28	1655.47	1661.58	1651.57	1654.99	1650.58	1652.71	1653.23	1650.72	1641.23	1646.29	1643.01	1659.24	1654.4	1655.43	1658.96	1659.24	1662.32	1645.35	1652.77	1655.37	1650.83	1647.54	1660.29	1658.46	1662.01	1652.72	1663.28	1661.44	1637.53	1649.69	1657.68	1622.52	1655.63	1652.93	1659.9	1662.14	1662.97	1651.21
158.466995	1661.96	1664.13	1659.85	1661.88	1654.49	1658.4	1664.7	1646.49	1657.53	1656.69	1668	1652.38	1662.84	1652.16	1656.95	1650.62	1652.27	1653.14	1651.85	1640.2	1645.97	1641.79	1658.33	1655.91	1657.47	1661.33	1663.51	1663.26	1643.98	1652.37	1656.86	1650.47	1649.38	1661.28	1661.75	1660.44	1654.2	1663.88	1660.95	1634.59	1649.64	1657.13	1622.95	1659.4	1653.92	1661.22	1661.03	1665.84	1651.21
158.962006	1664.59	1666.59	1656.4	1662.84	1654.88	1659.59	1666.99	1649.4	1662.39	1653.38	1666.14	1654.95	1664.81	1651.28	1655.53	1650.79	1653.26	1654.98	1650.24	1639.84	1646.91	1643.46	1660.4	1654.02	1654.55	1660.11	1661.35	1663.61	1645.29	1652.56	1653.07	1649.64	1648.59	1659.57	1660.39	1662.09	1655.39	1664.1	1660.26	1636.62	1650.4	1658.53	1623.4	1657.87	1655.83	1664.56	1662.45	1664.34	1652.29
159.457001	1662.58	1665.64	1658.15	1665.53	1656.03	1658.38	1664.82	1648.02	1658.8	1657.05	1666.55	1654.07	1660.71	1652.83	1656.08	1651.01	1651.31	1652.41	1651.59	1639.44	1644.81	1643.29	1661.59	1655	1655.38	1659.32	1661.41	1663.46	1645.14	1653.22	1657.72	1651.79	1648.98	1660.98	1660.36	1662.22	1655.75	1665.61	1661.26	1637.32	1651.03	1656.37	1623.83	1658.51	1655.63	1663.06	1662.75	1663.3	1650.26
159.951996	1664.5	1666.92	1657.8	1664.41	1656.95	1655.43	1668.94	1649.6	1662.22	1656.66	1668.07	1656.36	1661.78	1651.93	1655.6	1651	1652.14	1654.65	1652.35	1639.11	1648	1644.13	1658.28	1654.4	1654.51	1658.57	1663.26	1662.62	1645.03	1653.15	1656.67	1650.49	1649.7	1659.96	1659.66	1661.19	1656.39	1664.74	1660.29	1638.31	1651.09	1658.37	1622.84	1657.94	1654.85	1661.68	1662.38	1664.71	1650.47
160.447006	1662.51	1663.2	1657.48	1664.23	1655.17	1658.92	1666.62	1649.76	1660.1	1655.48	1666.6	1653.11	1661.9	1652.35	1654.64	1652.85	1653.54	1654.33	1651.11	1640.81	1647.12	1642.72	1660.61	1655.8	1655.26	1659.06	1661.76	1662.79	1644.48	1653.49	1654.55	1650.22	1648.42	1660.64	1660.57	1663.02	1655.62	1664.87	1662.32	1637.42	1651.71	1658.8	1621.7	1659.13	1655.15	1662.59	1664.19	1664.13	1650.07
160.942993	1662.2	1664.35	1658.61	1664.26	1655.43	1659.17	1666.38	1649.02	1660.49	1655.14	1666.52	1654.84	1662.63	1653	1656.72	1650.5	1652.74	1653.83	1650.35	1640.24	1644.68	1641.98	1658.05	1655.21	1656.5	1658.86	1662.87	1662	1644.71	1652.39	1655.41	1650.13	1649.95	1659.7	1660.55	1661.4	1655.8	1665.28	1660.2	1637.12	1649.87	1657.06	1623.17	1656.09	1654.92	1661.91	1661.42	1664.6	1653.27
161.438004	1662.13	1664.98	1657.1	1664.21	1655.51	1658.8	1667.42	1649.27	1660.5	1656.73	1668.35	1657.01	1662.32	1651.14	1656.27	1651.4	1652.02	1653.5	1650.4	1641.28	1645.14	1642.93	1658.74	1654.86	1654.83	1660.1	1663.51	1662.46	1646.05	1653.1	1654.61	1652.12	1650.76	1658.72	1661.11	1661.75	1656.72	1665.14	1660.86	1636.5	1649.41	1659.41	1622.27	1658.18	1654.47	1661.68	1662.88	1663.29	1652.43
161.932999	1661.69	1663.62	1658.96	1664.71	1656.82	1656.69	1667.27	1649.47	1661.64	1655.82	1665.49	1652.57	1660	1653.51	1655.61	1648.86	1651.87	1651.94	1651.35	1638.79	1644	1644.73	1658.91	1654	1656.02	1658.65	1663.02	1663.64	1646.44	1652.88	1654.47	1650.38	1649.48	1660.68	1660.28	1662.84	1655.1	1663.57	1659.87	1637.74	1651.25	1657.53	1622.97	1657.69	1654.97	1661.32	1661.98	1665.59	1650.72
162.427994	1662.64	1666.18	1657.71	1662.89	1652.81	1656.79	1665.9	1649.74	1659.83	1655.33	1667.9	1652.36	1662.58	1650.13	1653.75	1652.56	1650.65	1651.57	1650	1639.3	1645.78	1643.98	1656.76	1653.8	1656.59	1659.26	1660.54	1662.85	1645.05	1652.17	1654.55	1648.74	1651.14	1660.5	1662.51	1662.21	1655.83	1662.48	1661.22	1636.07	1651.82	1656.41	1624.02	1658.74	1655.34	1662.81	1662.94	1665.22	1648.96
162.923004	1664.93	1668.27	1656.58	1662.95	1655.54	1657.79	1664.83	1647.53	1660.1	1656.75	1666.81	1655.45	1661.89	1651.89	1656.02	1652.56	1651.55	1653.92	1651.93	1640.61	1645.96	1645.71	1660.48	1654	1655.02	1661.16	1660.9	1661.45	1645.31	1653.59	1656.67	1651.01	1651.37	1660.11	1660.41	1664.21	1655.34	1664.62	1660.84	1636.83	1650.02	1658.34	1624.67	1659.3	1653.9	1662.86	1663.31	1663.53	1652
163.419006	1662.48	1663.97	1656.31	1663.35	1654.8	1659.6	1669	1647.93	1659.47	1656.87	1666.6	1655.26	1663.89	1651.72	1653.85	1649.68	1651.96	1651.59	1651.81	1639.75	1647.26	1642.72	1658.59	1654.59	1655.58	1659.74	1659.47	1663.23	1643.78	1652.13	1654.72	1651.4	1649.41	1659.6	1659.51	1659.93	1655.75	1665.25	1662.15	1637.77	1651.19	1660.65	1623.89	1659.23	1654.88	1662.42	1660.36	1665.2	1653.65
163.914001	1662.95	1667.2	1655.3	1664.9	1656.44	1656.51	1667.67	1648.85	1660.47	1656.06	1667.57	1653.03	1662.05	1652.4	1655.62	1652.13	1651.85	1651.76	1648.83	1640.2	1647.45	1643.3	1658.4	1655.96	1657.95	1658.88	1661.32	1664.17	1644.41	1653.93	1657.07	1651.28	1648.84	1658.59	1659.8	1662.02	1654.96	1664.95	1659.55	1636.34	1651.41	1655.67	1624.23	1660.02	1655.2	1661.66	1664.51	1665.92	1653.24
164.408997	1663.66	1667.07	1658.45	1660.65	1655.2	1657.51	1666.27	1650	1660.56	1655.22	1664.33	1653.78	1661.75	1651.37	1655.24	1651.94	1652.26	1652.7	1651.56	1641.02	1643.65	1643.57	1659.75	1655.01	1657.38	1660.07	1664.85	1662.76	1646.22	1652.78	1655.82	1650.74	1649.62	1661.74	1660.58	1664.66	1656.81	1666.85	1662.2	1636.27	1650.99	1659.41	1623.07	1658.65	1654.82	1661.69	1663.89	1666.71	1651.37
164.904007	1662.27	1664.49	1659.41	1664.06	1655.28	1658.23	1669.06	1648.54	1659.56	1657.21	1667.31	1654.99	1660.43	1651.95	1656.36	1653.5	1651.4	1652.66	1651.91	1640.48	1645.33	1642.93	1660.49	1655.12	1655.89	1661.09	1661.79	1662.97	1644.48	1652.45	1657.12	1650.58	1651.54	1659.5	1660.52	1662.31	1656.88	1663.33	1662.2	1638.45	1649.51	1660.19	1625.01	1659.25	1655.07	1662.38	1663.61	1663.99	1653.53
165.399002	1662.64	1665.35	1659.25	1662.84	1654.7	1656.84	1667.76	1651.31	1661.29	1657.38	1666.25	1653.47	1661.32	1652.33	1655.36	1653.5	1651.41	1653.92	1651.2	1641.24	1645.93	1643.86	1657.17	1655.76	1657.12	1660.72	1662	1664.26	1645.62	1652.74	1654	1650.9	1649.12	1661.7	1661.4	1660.19	1655.34	1663.58	1659.52	1635.48	1651.47	1656.86	1623.88	1658.51	1654.02	1662.55	1662.5	1665.99	1653.38
165.895004	1660.85	1666.75	1657.74	1662.11	1653.39	1656.7	1668.29	1647.19	1660	1656.72	1668.41	1654.5	1662.34	1650.31	1656.31	1650.57	1652.74	1651.15	1650.53	1642.31	1646.45	1642.43	1660.93	1655.49	1655.35	1660.22	1661.57	1663.03	1644.1	1653.56	1657.52	1648.92	1648.96	1664.42	1659.64	1661.04	1657.65	1663.01	1663.04	1639.98	1650.79	1658.01	1621.95	1657.92	1653.32	1661.43	1661.5	1665.65	1653.19
166.389999	1660.92	1667.43	1657.73	1662.29	1653.7	1657.81	1666.38	1649.66	1662.91	1654.7	1665.46	1654.78	1660.5	1650.36	1656.91	1652.79	1650.6	1654.85	1651.96	1640.73	1648.04	1643.37	1658.44	1656.19	1654.05	1660	1663.7	1660.91	1644.22	1650.38	1655.48	1649.02	1649.73	1660.55	1661.61	1662.57	1654.62	1665.68	1661.63	1634.23	1650.7	1656.22	1623.06	1659.42	1652.98	1663.85	1661.85	1665.07	1651.5
166.884995	1663.33	1666.91	1658.32	1662.47	1655.37	1658.68	1666.38	1648.35	1660.97	1655.81	1666.95	1653.24	1662.12	1654.38	1656.14	1653.29	1650.78	1654.42	1649.42	1639.37	1645.42	1641.93	1658.22	1651.67	1655.24	1659.81	1661.74	1662.27	1647.43	1652.39	1655.03	1651.29	1649.83	1660.32	1659.41	1662.65	1656.35	1666.02	1661.23	1637.45	1650.54	1658.31	1623.35	1659.47	1653.28	1662.16	1663.02	1665.49	1652.85
167.380005	1662.47	1664.61	1658.75	1664.41	1656.23	1656.58	1667.2	1647.5	1658.56	1656.16	1665.65	1656.32	1663.88	1653.91	1657.42	1651.39	1649.94	1654.83	1649.91	1640.64	1645.63	1644.18	1659.91	1655.41	1656.98	1659.88	1663.1	1664.33	1646.15	1652.86	1657.29	1651.2	1649.61	1662.69	1662.46	1661.32	1654.02	1663.7	1661.74	1638.81	1651.42	1658.03	1623.62	1658.84	1654.84	1661.42	1662.33	1664.01	1651.3
167.875000	1661.67	1664.76	1657.34	1662.09	1652.97	1656.07	1664.26	1648.65	1659.6	1654.93	1664.93	1654	1660.81	1652.65	1654.4	1649.67	1653.03	1652.49	1648.98	1639.88	1647.23	1641.17	1657.37	1655.27	1656.35	1660.68	1660.46	1661.33	1646.24	1652.54	1655.95	1650.98	1645.82	1660.7	1660.03	1662.75	1656	1664.92	1661.12	1635.93	1650.75	1656.95	1622.57	1656.97	1653.94	1659.54	1662.22	1663.38	1651.45
168.371002	1659.95	1664.92	1657.2	1663.12	1653.72	1658.55	1666.85	1647.6	1660.11	1654.71	1666.24	1654.35	1660.18	1650.89	1651.82	1650.37	1652.66	1653.26	1651.12	1639.7	1646.97	1641.26	1656.72	1653.08	1653.89	1659.92	1661.39	1662.94	1646.39	1653	1653.21	1650.19	1649.89	1660.32	1661.41	1662.35	1655.04	1664.93	1659.96	1636.5	1649.57	1658.75	1623.64	1657.65	1654.22	1661.03	1661.38	1666.04	1653.28
168.865997	1661.51	1665.86	1654.87	1663.09	1656.21	1660.7	1665.98	1650.66	1662.07	1655.55	1665.62	1653.05	1661.49	1650.27	1655.46	1652.22	1650.52	1654.23	1652.04	1639.22	1646.32	1643.64	1656.39	1654.42	1656.88	1659.27	1662.36	1664.76	1645.83	1652.37	1655.61	1650.71	1650.33	1659.67	1660.58	1662.78	1655.48	1663.75	1659.59	1637.34	1648.18	1657.26	1624.28	1659.02	1656.28	1663.16	1661.77	1664.21	1654.37
169.360992	1661.92	1666.99	1657.42	1663.85	1654.95	1658.22	1666.83	1647.58	1660.52	1657.27	1664.85	1655.67	1661.73	1653.24	1655.46	1651.93	1651.31	1652.65	1650.41	1639.5	1644.01	1643.18	1657.48	1656.22	1656.35	1660.51	1660.52	1662.05	1646.02	1652.98	1656.68	1650.46	1650.73	1661.09	1658.64	1662.1	1654.74	1665.64	1660.39	1637.85	1650.05	1658.19	1621.32	1657.82	1654.63	1661.14	1662.4	1664.33	1650.15
169.856003	1661.43	1664.39	1657.61	1661.08	1653.04	1658.9	1665.71	1649.06	1657.49	1656.57	1665.79	1654.24	1660.06	1652.11	1655.34	1651.09	1653.2	1651.85	1650.13	1639.95	1644.44	1642.82	1658.81	1656.28	1656.59	1661.64	1663.33	1660.91	1646.69	1651.46	1654.38	1650.67	1648.76	1661.67	1658.55	1661.43	1653.75	1664.38	1660.03	1635.32	1650.19	1658.37	1624.8	1657.79	1655.27	1659.94	1661.31	1663.8	1654.25
170.350998	1663.52	1665.97	1657.76	1661.87	1654.47	1658.91	1666.14	1649.61	1659.56	1653.67	1664.98	1655.13	1659.62	1652.44	1655.84	1650.42	1653.6	1653.14	1649.76	1640.7	1646.72	1641.95	1660.32	1653.03	1656.78	1659.47	1660.96	1662.95	1644.5	1652.99	1655.05	1651.2	1648.1	1659.83	1660.27	1661.86	1655.04	1665.66	1661.3	1637.76	1651.01	1659.37	1622.19	1658.66	1655.37	1660.75	1662.23	1664.58	1652.71
170.847000	1662.29	1666.12	1658.2	1664.44	1653.07	1658.47	1666.43	1649.66	1659.41	1655.42	1666.68	1654.85	1662.28	1651.16	1655.14	1650.25	1653.81	1654.23	1649.71	1640.27	1644.26	1641.81	1659.28	1654.72	1655.18	1658.31	1661.98	1663.3	1645.19	1650.76	1656.39	1651.34	1649.54	1661.42	1661.28	1661.15	1654.63	1664.05	1661.33	1636.36	1651.14	1657.09	1623.32	1657.48	1653.21	1661.97	1663.83	1662.68	1651.26
171.341995	1662.4	1664.67	1657.54	1665.54	1655.22	1658.99	1667.53	1649.04	1661.13	1655.36	1666.57	1655.42	1660.41	1653.12	1656.88	1652	1651.05	1653.55	1650.89	1640.21	1647.11	1642.16	1657.73	1656.67	1655.09	1659.2	1661.78	1661	1645.3	1653.44	1657.93	1653.12	1650.04	1660.33	1660.77	1664.06	1653.78	1663.43	1660.92	1637.36	1652.36	1658.2	1623.73	1656.64	1657.07	1662.53	1659.71	1666.85	1655.25
171.837006	1662.92	1664.4	1657.69	1662.97	1656	1657.4	1665.69	1650.53	1661.74	1655.74	1666.72	1657.17	1661.9	1651.99	1656.19	1651	1653.34	1652.15	1650.91	1641.4	1647.77	1643.63	1659.25	1655	1655.29	1661.25	1662.43	1663.36	1644.88	1654.34	1656.29	1651.78	1650.93	1660.8	1660.45	1663.51	1655.83	1663.06	1660.48	1634.88	1650.05	1656.59	1624.02	1658.55	1656.34	1662.21	1663.1	1665.49	1653.36
172.332001	1662.09	1667.56	1657.01	1662.46	1656.51	1659.53	1665.87	1648.55	1661.8	1658.88	1665.99	1654.84	1661.64	1651.86	1654.7	1651.88	1652.08	1654.94	1648.54	1641.28	1646.86	1643.32	1660.36	1655.49	1654.42	1662.02	1662.44	1661.25	1645.86	1652.79	1654.52	1649.6	1651.03	1659.79	1659.44	1662.78	1654.46	1666.47	1662.9	1636.5	1650.96	1659.12	1622.2	1657.83	1654.94	1661.99	1660.2	1662.91	1653.28
172.828003	1662.29	1668.15	1657.25	1663.1	1654.73	1657.42	1664.66	1649.45	1658.75	1654.71	1667.01	1655.97	1662.03	1649.75	1654.27	1651.34	1652.87	1651.27	1650.3	1640.15	1646.21	1643.98	1656.42	1656.25	1655.09	1657.94	1661.7	1663.01	1644.58	1652.82	1655.79	1649.84	1647.46	1659.67	1661.55	1662.27	1653.15	1662.06	1659.97	1636.65	1651.39	1656.39	1623.15	1656.28	1654.45	1662.76	1661.26	1667.05	1652.88
173.322998	1662.26	1667.11	1659.01	1663.82	1654.6	1657.9	1664.03	1648.37	1660.5	1655.37	1666.09	1654.2	1661.18	1654.69	1655.86	1650.38	1650.67	1652.3	1652.42	1640.05	1645.4	1643.37	1659.65	1653.76	1655.84	1660.51	1662.58	1663.73	1644.92	1652.74	1657.16	1649.8	1649.92	1660.47	1659.41	1661.73	1655.51	1662.78	1660.9	1636.45	1651.59	1658.46	1621.93	1659.27	1654.29	1660.87	1663.07	1663.82	1652.96
173.817993	1663.33	1666.09	1654.68	1661.39	1652.48	1657.08	1665.81	1647.38	1658.85	1655.75	1665.03	1654.34	1661.26	1647.98	1654.72	1651.28	1653.28	1653.41	1649.51	1640.44	1645.65	1643.82	1657.18	1655.22	1656.11	1659.34	1661.08	1662.76	1644.68	1653.34	1656.09	1650.5	1648.16	1661.67	1662.02	1661.03	1655.15	1666.19	1659.75	1638.48	1650.41	1658.71	1625.11	1658.5	1654.94	1662.15	1662.14	1664.84	1652.52
174.313004	1664.37	1665.28	1657.22	1662.3	1654.09	1657.28	1665.07	1645.91	1661.66	1655.45	1664.94	1654.66	1660.39	1652.63	1656.35	1649.36	1653.3	1652.86	1650.79	1639.8	1646.59	1644.05	1659.67	1653.77	1654.98	1658.73	1660.9	1664.4	1645.78	1651.65	1655.21	1650.61	1648.76	1662.78	1659.74	1661.62	1654.72	1664.62	1660.33	1639.42	1649.26	1657.19	1623.49	1657.11	1655.25	1663.84	1661.58	1665.96	1650.58
174.807999	1661.35	1665.74	1658.03	1663.36	1654.05	1657.04	1665.52	1648.98	1661.64	1656.78	1666.42	1655.29	1662.02	1652.87	1657.64	1650.34	1653.49	1652.84	1651.18	1640.32	1646.89	1641.83	1660.14	1652.69	1655.57	1659.14	1661.31	1664.41	1646.43	1652.28	1654.86	1650.53	1649	1659.22	1660.43	1662.46	1656.91	1664.41	1661.32	1635.07	1649.93	1654.67	1622.97	1657.57	1655.95	1663.68	1663.24	1666.13	1651.06
175.304001	1661.78	1663.63	1658.02	1664.78	1655.2	1657.84	1665.38	1648.62	1659.83	1656.35	1665.73	1653.26	1661.78	1651.32	1657.36	1649.98	1651.53	1651.54	1651.75	1641.31	1643.85	1644.2	1658.18	1654.3	1656.07	1659.8	1662.63	1662.88	1644.68	1651.77	1654.66	1649.14	1651.05	1660.94	1661.23	1660.73	1656.86	1664.78	1660.53	1638.33	1651	1659.28	1623.88	1661.31	1656.08	1663.6	1663.45	1667.79	1652.57
175.798996	1663.36	1665.97	1657.46	1662.64	1653.88	1657.62	1664.77	1648.51	1658.52	1655.52	1666.56	1655.14	1661.31	1652.06	1656.63	1651.09	1653.7	1652.09	1650.07	1640.78	1645.53	1641.91	1658.56	1655.29	1656.61	1660.44	1663.54	1663.01	1646.09	1650.94	1656.28	1651.53	1649.5	1661.69	1661.88	1664.64	1655.43	1663.89	1660.24	1638	1653.11	1657.84	1624.04	1655.72	1654.71	1662.7	1661.56	1665.76	1652.57
176.294006	1663.15	1665.08	1658.11	1662.16	1655.69	1657.67	1665.98	1649.1	1663.49	1656.13	1666.35	1654.25	1662.72	1651.83	1658.69	1650.56	1652.52	1654.51	1650.11	1640.9	1643.98	1642.65	1657.53	1654.15	1654.97	1660.39	1663.38	1664.31	1642.73	1651.43	1655.58	1648.29	1648.69	1661.48	1660.73	1662.28	1656.55	1665.71	1660.88	1636.76	1648.59	1657.71	1622.56	1659.54	1655.96	1661.49	1662.13	1664.36	1650.8
176.789001	1661.78	1664.74	1656.26	1664.82	1654.24	1656.41	1665.78	1648.9	1659.95	1655.04	1665.59	1652.36	1661.38	1652.39	1659.42	1652.05	1651.64	1654.44	1649.25	1641.24	1646.59	1641.19	1661.11	1654.74	1656.37	1660.18	1662.51	1664.06	1645.6	1651.68	1656.26	1652.5	1650.24	1660.58	1660.43	1662.4	1655.22	1663.2	1660.14	1636.33	1649.1	1656.37	1623.24	1657.49	1653.81	1660.59	1663.23	1664.33	1653.21
177.283997	1663.43	1666.73	1657.52	1662.84	1654.26	1658.91	1665.13	1649.22	1660.44	1656.23	1666.82	1655.66	1661.18	1649.5	1657.33	1654.38	1652.94	1652.41	1650.24	1640.96	1646.39	1642.73	1659.05	1654.03	1657.14	1658.68	1661.79	1663.89	1645.82	1653.98	1655.93	1651.55	1650.66	1658.81	1659.98	1662.96	1656.45	1663.98	1662.45	1638.29	1650.6	1657.72	1622.77	1657.14	1655.57	1662.88	1663.85	1665.8	1650.37
177.779999	1660.64	1663.43	1657.29	1664.77	1657.27	1659.28	1667.7	1648.18	1660.67	1658	1668.44	1654.42	1663.52	1652.17	1658.94	1654.11	1652.03	1653.73	1650.35	1641.16	1647	1644.12	1661.25	1655.97	1656.64	1661.58	1661.83	1664.84	1646.28	1651.54	1655.43	1652.34	1648.23	1660.17	1661.45	1663	1653.83	1665.13	1660.6	1635.64	1652.05	1658.69	1624.04	1660.91	1653.62	1662.94	1663.42	1667.65	1651.63
178.274994	1664.94	1667.09	1657.55	1663.38	1653.58	1657.76	1666.8	1648.81	1660.13	1655.39	1666.94	1655.88	1662.37	1652.19	1657.21	1651.05	1653.11	1652.42	1648.82	1639.73	1647.49	1641.08	1659.49	1655.71	1655	1661.1	1662	1664.1	1647.28	1652.76	1653.54	1652.44	1649.01	1659.87	1662.37	1663.71	1655.75	1666.66	1659.18	1637.59	1651.45	1658.08	1624.1	1659.07	1655.5	1665.47	1664.85	1666.54	1652.97
178.770004	1662.81	1664.06	1658.64	1662.38	1654.92	1658.65	1664.65	1649.77	1661.03	1657.07	1665.41	1654.04	1661.36	1652.18	1659.56	1649.82	1650.7	1653.45	1651.46	1638.79	1647.11	1643.64	1658	1655	1654.26	1659.19	1664.16	1664.42	1646.47	1652.69	1653.79	1651.36	1647.49	1661.13	1659.61	1663.15	1655.83	1664.82	1660.81	1637.23	1650.05	1658.48	1622.66	1658.03	1653.15	1661.45	1665.07	1666.13	1651.46
179.264999	1666.36	1668.69	1658.95	1662.72	1654.17	1656.93	1665.63	1647.95	1660.45	1656.03	1665.92	1654.5	1662.06	1650.83	1657.64	1652.32	1649.93	1653.78	1650.7	1640.8	1644.87	1643.22	1659.2	1655.92	1656.1	1661.19	1662.91	1665.09	1646.65	1649.93	1658.46	1649.86	1651.22	1659.97	1661.54	1662.32	1656.57	1664.38	1660.4	1637.94	1650.27	1657.05	1621.08	1659.82	1654.36	1662.2	1664.11	1665.8	1652.05
179.759995	1663.22	1668	1657.16	1662.57	1653.44	1658.82	1665.17	1649.51	1658.76	1658.18	1667.26	1656.27	1661.19	1653.3	1657.66	1651.94	1651.62	1653.38	1650.6	1640.95	1647.26	1642.91	1660.09	1654.03	1658.36	1660.33	1664.19	1664.91	1646.26	1654.14	1656.19	1649.52	1650.24	1659.35	1662.07	1661.68	1657.75	1666.31	1661.5	1636.45	1652.41	1658.45	1624.02	1659.29	1653.77	1663.49	1663.05	1667.57	1653.08
181.085999	1659.16	1664.53	1655.1	1662.21	1655.26	1656.92	1666.84	1647.37	1658.87	1656.62	1665.97	1654.2	1661.47	1652.69	1657.8	1649.53	1650.72	1652.98	1650.02	1639.1	1644.73	1644.05	1659.71	1653.85	1655.52	1660.06	1664.89	1663.92	1642.63	1651.67	1655.41	1649.69	1650.54	1658.13	1660.24	1661.44	1655.42	1662.59	1659.57	1636.7	1652.62	1656.24	1623.41	1658.85	1654.62	1661.72	1662.85	1666.23	1651.38
181.580994	1661.33	1664.55	1659.2	1662.22	1655.51	1658.75	1665.19	1650.43	1661.43	1656.2	1668.11	1656.59	1662.68	1651.94	1656.61	1650.24	1652.17	1655.48	1653.17	1639.88	1646.26	1643.34	1658.04	1654.95	1657.78	1661.11	1664.7	1664.75	1646.25	1653.66	1655.07	1652.8	1649.61	1659.27	1660.87	1662.21	1654.25	1665.02	1660.59	1637.54	1651.88	1656.59	1624.2	1658.04	1655.24	1662.62	1661.95	1665.87	1653.77
182.076004	1663.35	1668.15	1657.22	1662.66	1654.58	1658.8	1665.32	1649.05	1660.85	1655.38	1666.76	1653.32	1660.89	1652.89	1657.59	1650.84	1650.95	1654.81	1651.47	1640.85	1646.71	1642.2	1658.17	1653.96	1656.09	1659.18	1663.12	1664.7	1643.39	1652.37	1655	1649.6	1647.41	1659.61	1660.18	1662.5	1655.83	1664.05	1661.29	1636.49	1649.86	1657	1623.45	1656.59	1653.54	1662.63	1662.14	1665.33	1651.13
182.570999	1660.68	1663.71	1658.2	1663.74	1653.49	1656.74	1667.16	1649.42	1661.4	1657.12	1666.62	1654.86	1663.2	1650.81	1656.22	1650.1	1652.01	1653.99	1650.88	1641.55	1645.96	1641.03	1659	1654.38	1656.71	1660.67	1665.79	1663.23	1644.13	1651.78	1654.02	1649	1649.15	1661.34	1661.7	1661.26	1656.77	1664.67	1661.09	1637.8	1650.45	1657.55	1624.55	1660.73	1654.32	1663.71	1662.84	1665.47	1652.19
183.067001	1662.92	1665.75	1656.44	1663.09	1654.39	1659.16	1666.62	1648.16	1661.98	1654.76	1666.97	1654.12	1661.99	1651.31	1655.91	1652.71	1653.04	1651.19	1649.38	1641.05	1647.82	1642.92	1657.37	1655.15	1656.84	1661.35	1661.44	1662.49	1642.7	1650.81	1654.85	1651.31	1648.51	1660.41	1661.94	1662.09	1653.89	1663.27	1662.49	1636.04	1653.11	1656.63	1624.2	1658.5	1655.45	1663.55	1665.08	1667.63	1652.43
183.561996	1663.59	1663.76	1657.36	1663.51	1654.39	1659.24	1665.9	1647.56	1660.13	1655.77	1667.71	1653.72	1662.24	1651.33	1653.47	1650.81	1650.46	1652.12	1650.3	1638.93	1646.3	1643.04	1659.66	1655.78	1656.21	1659.14	1661.7	1662.81	1645.15	1653.12	1656.14	1650	1649.14	1662.5	1661.28	1661.92	1654.15	1663.53	1662.65	1638.16	1651.18	1659.15	1624.1	1657.08	1655.5	1662.66	1659.59	1666.53	1650.91
184.057007	1663.59	1663.86	1658.29	1663.78	1654.16	1656.43	1666.67	1647.47	1658.18	1655.3	1668.24	1654	1662.08	1652.54	1656.11	1652.5	1652.33	1653.13	1650.38	1639.63	1647.03	1641.17	1659.24	1653.53	1656.6	1660.96	1663.97	1663.88	1645.77	1652.39	1656.02	1650.67	1647.91	1660.12	1659.45	1660.21	1653.56	1665.35	1660.32	1633.63	1649.51	1658.31	1623.58	1657.23	1653.23	1662.65	1661.26	1665.08	1651.93
184.552002	1662.88	1666.58	1656.67	1663.87	1655.96	1657.71	1666.25	1648.58	1661.48	1655.31	1665.94	1655.1	1660.5	1652.15	1656.61	1651.37	1653.51	1654.76	1650.85	1641.43	1646.05	1642.88	1657.56	1655.56	1654.82	1659.27	1662.31	1662.68	1645.91	1652.2	1655.88	1650.29	1648.89	1660.2	1661.58	1662.07	1655.15	1665.65	1661.57	1637.46	1650.5	1657.99	1623.03	1657.43	1654.54	1659.45	1663.14	1666.39	1649.83
185.048004	1664.19	1666.93	1657.56	1662.16	1654.72	1657.47	1666.9	1649.74	1659.5	1654.81	1668.47	1654.65	1664.24	1651.93	1655.81	1652.3	1651.5	1651.13	1650.59	1640.44	1645.9	1641.71	1659.29	1655.24	1656.25	1659.26	1660.37	1663.74	1646.51	1653.85	1656.62	1651.93	1649.61	1661.36	1661.86	1661.66	1656.41	1666.45	1662.69	1637	1650.97	1657.84	1625.14	1658.14	1653.02	1661.66	1661.26	1664.71	1653.66
185.542999	1662.99	1666.13	1656.89	1661.67	1654.47	1657.23	1666.27	1648.35	1661.3	1655.89	1670.06	1656.71	1661.95	1650.65	1655.01	1651.7	1651.61	1654.85	1651.07	1639.36	1647.77	1641.07	1658.53	1655.63	1656.75	1660.14	1661.98	1662.12	1646.69	1652.98	1655.04	1651.38	1650.93	1659.18	1659.69	1661.74	1653.14	1664.03	1661.23	1637.84	1651.67	1656.87	1623.63	1656.18	1654.27	1663.55	1660.22	1665.62	1652.94
186.037994	1660.52	1664.51	1656.37	1663.41	1656.38	1658.58	1667.27	1647.82	1660.47	1654.18	1666.55	1652.72	1662.73	1651.57	1654.63	1652.92	1651.17	1654.32	1650.67	1640.55	1644.77	1641.51	1657.64	1652.41	1655.91	1656.97	1661.76	1663.24	1644.68	1653.82	1654.11	1651.02	1648.91	1658.79	1661.23	1661.25	1654.57	1663.84	1659.41	1635.64	1650.66	1658.48	1620.5	1658.25	1654.88	1664.22	1662.32	1665.02	1653.44
186.533005	1663.75	1665.51	1659.04	1662.19	1654.16	1658.68	1664.24	1648.54	1661.29	1653.71	1666.52	1654.86	1663.07	1652.64	1656.01	1653.92	1653.1	1652.59	1650.65	1640.86	1644.35	1643.82	1659.47	1656.2	1655.99	1659	1662.07	1661.88	1645.32	1650.08	1655.97	1651.6	1647	1659.32	1659.34	1660.82	1653.81	1664.34	1661.36	1635.17	1649.82	1657.36	1622.63	1657.35	1653.98	1659.56	1661.69	1665.11	1652.6
187.028000	1662.58	1665.39	1658.79	1664.14	1654.01	1658.59	1665.79	1650	1661.48	1656.33	1667.68	1652.98	1660.83	1653.03	1657.18	1651.67	1651.97	1654.49	1651.93	1640.32	1644.8	1642.05	1658.41	1653.59	1654.11	1658.18	1659.15	1663.23	1644.55	1653.98	1655.23	1650.38	1648.91	1660.01	1661.06	1660.77	1656.25	1665.14	1661.88	1636.37	1650.7	1658.9	1623.77	1659	1655.17	1664.32	1660.45	1666.23	1652.67
187.522995	1662.95	1665.04	1657.2	1665.41	1654.33	1654.1	1667.82	1646.78	1659.9	1656.45	1665.39	1656.02	1660.69	1649.3	1651.95	1650.6	1653.25	1652.02	1650.84	1640.26	1643.79	1640.13	1658.78	1652.8	1656.44	1658.89	1661.65	1664.15	1644.93	1651.25	1656.21	1650.22	1649.66	1659.73	1659.68	1661.55	1656.11	1663.59	1660.19	1635.43	1651.29	1657.45	1623.99	1660.3	1654.77	1661.68	1660.21	1664.95	1652.88
188.018997	1661.58	1665.64	1654.94	1662.07	1653.72	1658.97	1666.2	1648.78	1661.55	1656.48	1665.49	1655.56	1661.5	1652.14	1656.39	1650.79	1652.13	1655.95	1650.08	1641.91	1646.91	1643.49	1659.18	1655.06	1655.01	1660.37	1661.71	1662.75	1645.57	1654.16	1655.42	1648.89	1649.62	1660.8	1660.77	1660.45	1653.39	1664.93	1661.36	1637.53	1650.94	1659.13	1623.3	1658.23	1654.32	1663.13	1661.96	1667.5	1651.7
188.514008	1662.38	1663.78	1657.2	1663.39	1653.17	1658.73	1666.25	1647.92	1659.38	1654.04	1666.14	1654.68	1662.4	1652.9	1654.24	1652.26	1651.94	1652.49	1649.06	1641.86	1644.02	1641.29	1656.35	1654.26	1655.99	1659.73	1661.62	1662.53	1646.22	1650.11	1654.86	1651.04	1648.64	1661.97	1659.41	1660.9	1654.18	1663.95	1659.45	1634.96	1649.73	1657.32	1622.66	1658.73	1653.67	1661.2	1663.11	1662.95	1652.41
189.009003	1661.29	1664.87	1657.86	1663.06	1654.21	1657.15	1665.26	1648.58	1659.61	1653.77	1666.33	1653.86	1661.64	1651.61	1654.13	1650.24	1650.84	1652.45	1650.28	1641.85	1645.04	1641.27	1657.37	1655.19	1655.89	1661.67	1660.59	1660.98	1643.7	1652.11	1655.28	1651.23	1647.12	1661.2	1661.23	1660.75	1654.59	1666.06	1660.96	1635.53	1651.61	1658.95	1623.95	1659.73	1654.39	1661.28	1662.87	1662.53	1652.32
189.503998	1661.5	1662.64	1657.47	1664.46	1652.62	1656.69	1665.98	1646.88	1656.71	1653.79	1668.47	1653.83	1661.73	1650.3	1655.35	1651.4	1651.92	1651.61	1650.13	1641.83	1646.43	1641.29	1657.83	1655.93	1655.06	1660.05	1662.25	1662.77	1645.9	1651.61	1655.53	1650.67	1647.61	1659.17	1659.84	1661.94	1653.4	1663.73	1659.42	1636.02	1648.05	1655.7	1623.35	1657.87	1654.56	1662.86	1661.42	1663.28	1652.24
190.000000	1661.9	1666.08	1658.82	1662.98	1655.23	1657	1666.68	1649.23	1661.28	1656.57	1666.5	1653.41	1662.01	1651.44	1655.24	1651.21	1651.28	1653.74	1649.7	1641.2	1647.86	1644.32	1658.09	1653.17	1657.24	1660.27	1664.18	1662.46	1646.34	1654.88	1654.91	1648.68	1649.18	1658.75	1660.08	1662.08	1654.68	1662.54	1661.13	1637.1	1649.81	1658.23	1624.56	1657.9	1654.01	1664.54	1660.86	1665.7	1651.64
190.494995	1662.82	1664.51	1656.46	1661.97	1654.46	1656.85	1666.45	1650.64	1659.68	1654.87	1665.62	1652.68	1661.02	1650.81	1654.62	1651.95	1652.17	1653.28	1650.56	1640.11	1645.89	1644.61	1658.95	1653.88	1655.24	1659.9	1663.2	1661.97	1644.73	1651.85	1655.98	1648.83	1649.56	1662.12	1660.72	1660.32	1656.06	1665.12	1662.56	1637.13	1650.36	1659.02	1624.82	1656.87	1653.94	1660.4	1662.34	1665.24	1652.31
190.990005	1663.1	1664.76	1656.07	1662.79	1655.21	1658	1668.43	1647.47	1658.81	1656.5	1667.49	1656.83	1662.38	1650.88	1656.21	1649.57	1652.46	1651.25	1650.71	1640.97	1646.91	1644.57	1660.93	1655.24	1655.95	1659.96	1662.78	1663.72	1644.15	1651.68	1654.68	1649.95	1651.41	1659.01	1660.81	1661.65	1655.35	1664.93	1659.12	1636.82	1649.88	1657.22	1623.39	1659.52	1653.97	1662.39	1661.75	1663.22	1653.68
191.485001	1664.39	1665.63	1656.93	1662.19	1653.99	1659.18	1667.74	1647.8	1659.63	1656.76	1666.82	1655.23	1661.72	1651.73	1655.57	1651.97	1653.39	1653.27	1650.03	1640.14	1645.47	1641.33	1662.12	1654.32	1656.95	1659.38	1663.73	1663.7	1645.38	1652.06	1656.62	1650.51	1647.62	1662.18	1659.45	1661.46	1654.53	1664.14	1663.05	1638.37	1650.01	1657.75	1624.23	1659.33	1652.02	1662.3	1662.61	1666.49	1651.98
191.979996	1661.29	1663.36	1656.42	1662.86	1653.88	1658.34	1666.56	1650.17	1660.52	1656.34	1667.97	1653	1661.39	1652.4	1655.91	1651.53	1651.19	1652.63	1650.99	1639.78	1644.83	1643.38	1658.97	1653.76	1656.05	1659.21	1662.22	1663.47	1645.49	1651.89	1655.91	1649.92	1648.98	1658.73	1661.25	1660.67	1653.97	1665.85	1658.47	1634.77	1650.28	1656.93	1620.9	1658.57	1652.13	1661.53	1662.06	1665.78	1649.79
192.475006	1663.25	1664.58	1657.51	1661.26	1654.67	1658.7	1665.53	1648.18	1660.77	1656.23	1666.76	1655.08	1659.95	1651.94	1656.7	1651.72	1651.34	1654.06	1650.26	1640.92	1646.5	1643.7	1660.19	1654.37	1657.19	1659.86	1661.36	1662.23	1645.66	1651.15	1655.99	1649.05	1649.37	1660.72	1660.59	1662.23	1655.51	1662.98	1661.51	1637.64	1650.27	1657.12	1623.05	1658.5	1655.08	1663.61	1660.09	1666.05	1653.14
192.970993	1663.13	1666.97	1658.89	1661.85	1654.19	1657.5	1664.45	1649.07	1658.76	1654.71	1667.4	1654.74	1661.61	1651.51	1655.32	1651.45	1650.74	1654.01	1651.53	1642.04	1645.44	1643.03	1659.31	1652.93	1654.81	1657.96	1661.08	1660.87	1645.27	1652.76	1655.3	1650.58	1650.6	1659.7	1660.57	1661.06	1655.42	1665.36	1660.2	1637.32	1650.49	1658.92	1623.42	1659.1	1653.45	1662.52	1660.69	1664.97	1651.21
193.466003	1660.44	1667.72	1658.6	1663.37	1654.38	1658.6	1667.19	1647.22	1659	1655.43	1665.8	1655.47	1662.02	1652.43	1656.61	1651.86	1652.02	1652.92	1648.18	1639.28	1645.76	1644.53	1658.07	1654.24	1654.99	1659.84	1663.11	1663.65	1645.21	1652.04	1656.7	1650.81	1648.74	1661.42	1660.7	1659.91	1653.81	1663.14	1659.72	1635.51	1649.75	1659.37	1622.12	1658.35	1656.61	1662.28	1661.72	1665.85	1651.07
193.960999	1663.08	1665.45	1656.28	1660.33	1653.37	1658.67	1665.43	1647.84	1661.23	1654.42	1665.32	1653.82	1661.47	1652.31	1654.28	1650.69	1650.65	1652.98	1650.35	1640.49	1645.83	1641.41	1657.56	1654.4	1656.65	1661.15	1661.35	1662.54	1644.39	1650.2	1656.5	1649.87	1647.56	1660.4	1660.33	1662.35	1652.63	1661.52	1660.6	1636.15	1651.67	1659.13	1623.89	1657.13	1654.49	1661.66	1661.83	1663.95	1651.79
194.455994	1661.4	1664.88	1657.55	1661.82	1654.22	1657.82	1667.34	1648.02	1659.68	1656.32	1665.83	1655.58	1660.56	1650.46	1654.27	1649.74	1653.34	1653.98	1649.84	1641.42	1647.24	1642.16	1659.62	1653.06	1656.59	1659.65	1662.24	1664.13	1645.94	1653.03	1654.33	1650.56	1648.04	1661.3	1660.56	1661.76	1656.25	1664.43	1659.83	1637.47	1649.25	1656.56	1623.65	1658.33	1654.52	1661.48	1662.42	1662.8	1651.64
194.951996	1658.38	1664.03	1658.79	1663.55	1653.45	1655.93	1665.52	1648.4	1662.42	1654.83	1662.74	1655.14	1662.6	1652.36	1656.86	1650.71	1652.32	1652.66	1649.37	1641.53	1646.92	1641.14	1657.95	1653.25	1657.01	1659.5	1661.38	1661.13	1646.79	1653.1	1653.91	1649.02	1649.66	1659.88	1660.36	1661.67	1655.05	1664.62	1657.4	1636.26	1650.37	1656.96	1623.64	1657.67	1654.1	1661.51	1659.93	1662.75	1651.57
195.447006	1662.6	1665.33	1656.3	1661.83	1653.71	1655.54	1665.17	1648.43	1660.73	1656.48	1668.61	1654.65	1661.8	1650.69	1654.44	1652.45	1652.49	1650.15	1649.09	1640.65	1645.26	1643.76	1659.64	1654.19	1655.55	1657.48	1662.34	1661.14	1643.22	1651.22	1654.05	1650.27	1648.79	1660.17	1661.02	1660.77	1656.65	1664.13	1660.64	1635.4	1649.05	1658.98	1623.05	1656.79	1655.02	1662.26	1661.38	1663.95	1650.94
195.942001	1662.24	1667.22	1659.22	1663.36	1652.77	1657.76	1665.78	1648.75	1659.99	1654.42	1666.95	1654.27	1662.54	1652.12	1655.21	1651.75	1651.63	1654.29	1650.79	1642.09	1645.49	1644.22	1659.93	1654.1	1653.48	1660.39	1660.57	1663.69	1645.35	1652.23	1654.85	1651.2	1648.2	1659.22	1659.57	1661.54	1654.66	1663.47	1661.07	1636.68	1649.77	1658.1	1621.95	1658.75	1653.07	1660.43	1662.4	1663.94	1652.8
196.436996	1662.75	1666.99	1657.55	1664.73	1652.19	1658.87	1667.71	1649.88	1660.78	1655.56	1666.65	1655.98	1662.9	1650.67	1655.08	1651.93	1651.87	1652.2	1650.33	1639.6	1643.55	1642.3	1658.32	1655.68	1656.83	1659.49	1663.37	1663.31	1646.11	1652.69	1654.63	1650.29	1648.46	1661.13	1661.87	1662.17	1655.26	1663.18	1662.37	1636.19	1651.59	1656.19	1623.79	1658.72	1655.05	1663.49	1661.78	1665.89	1652.41
196.932007	1662.01	1664.73	1658.5	1662.64	1653.08	1659.72	1663.9	1648.26	1659.44	1657.3	1666.22	1654.76	1661.82	1650.48	1653.47	1651.98	1649.89	1652	1649.52	1639.57	1644.16	1643.88	1660.58	1654.72	1654.76	1659.86	1660.23	1662.05	1645.67	1651.25	1654.25	1650.79	1648.33	1661.65	1659.39	1661.99	1653.32	1662.66	1663.04	1636.73	1650.82	1655.5	1622.52	1658.63	1651.26	1660.97	1660.71	1664.23	1650.95
197.427994	1662.44	1666.99	1659.35	1663.85	1655.93	1658.25	1664.74	1649.24	1659.62	1654.08	1665.01	1653.88	1661.06	1653.49	1655.94	1652.21	1653.55	1652.96	1650.41	1641.68	1645.05	1643.12	1657.6	1654.64	1654.16	1659.49	1659.48	1662.87	1646.31	1650.25	1656.2	1652.12	1649.91	1661.52	1660.23	1659.64	1652.01	1663.07	1661.42	1637.23	1648.72	1657.1	1622.72	1657.9	1652.48	1660.97	1661.86	1665.12	1652.09
197.923004	1661.8	1664.92	1656.09	1662.11	1653.88	1657.66	1668.53	1650.12	1661.18	1655.93	1666.78	1653.43	1661.39	1651.09	1654.53	1650.66	1650.97	1654.43	1648.86	1639.17	1646.61	1642.05	1657.24	1654.84	1657.66	1659.02	1663.56	1660.33	1643.93	1652	1655.42	1649.18	1648.41	1659.48	1660.9	1659.25	1655.04	1662.37	1660.6	1635.05	1652.31	1657.77	1622.91	1657.99	1654.02	1660.76	1662.07	1664.11	1651.91
198.417999	1659.53	1664.63	1654.78	1660.7	1653.13	1658.68	1663.72	1648.33	1659.35	1654.36	1664.92	1657.18	1661.65	1652.7	1654.64	1653.69	1654.47	1652.66	1648.68	1641.8	1643.39	1641.77	1658	1655.74	1659.43	1660	1664.01	1663.43	1644.4	1651.98	1656.37	1652.11	1647.31	1660.32	1662.37	1660.92	1656.36	1664.11	1661.29	1636.47	1650.11	1657.21	1624.03	1657.68	1653.31	1661.34	1663.8	1663.66	1651.16
198.912994	1661.61	1663.5	1658.04	1663.95	1654.17	1657.88	1664.89	1649.04	1660.13	1653.69	1666.33	1656.9	1662.56	1651.63	1655.88	1651.81	1652.48	1654.11	1648.98	1642.62	1645.16	1644.12	1659.12	1654.31	1656.26	1656.65	1661.14	1659.39	1642.61	1652.08	1654.51	1649.5	1651.15	1661.94	1660.57	1661.62	1654.85	1661.77	1660.97	1636.01	1648.24	1656.5	1622.94	1658.73	1654.98	1660.7	1661.53	1662.45	1651.05
199.408005	1660.47	1663.88	1657.03	1662.86	1655.32	1657.8	1667.09	1649.93	1660.62	1656.04	1665.82	1654.67	1661.97	1651.79	1653.61	1651.04	1651.57	1653.69	1650.66	1641.1	1645.3	1642.89	1659.1	1654.3	1654.64	1658.98	1660.09	1661.38	1643.92	1651.78	1654.97	1647.97	1648.81	1660.14	1661.86	1661.61	1654.7	1664.84	1661.03	1637.64	1652.49	1657.09	1622.44	1657.76	1655.06	1662.2	1660.32	1664.62	1652.77
199.904007	1666.24	1667.1	1656.87	1662.87	1654.54	1658.32	1667.61	1646.78	1659.64	1656.69	1666.26	1654.24	1662.28	1653.44	1655.11	1649.33	1651.96	1652.09	1650.82	1640.97	1645.05	1642.28	1657.85	1653.7	1654.8	1659.76	1660.51	1663.21	1644.58	1650.56	1655.28	1648.86	1648.83	1660.48	1659.34	1660.51	1653.58	1662.98	1660.45	1636.33	1649.52	1658.14	1622.38	1658.44	1652.17	1661.52	1661.09	1664.92	1652.96
200.399002	1662.52	1666.86	1655.08	1662.21	1653.96	1656.12	1664.38	1649.52	1659.21	1656.64	1666.52	1655.43	1661.41	1651.65	1653.08	1650.86	1652.37	1653.19	1649.72	1641.57	1645.74	1642.28	1657.58	1655.13	1655.08	1660.81	1662.05	1661.71	1645.84	1654.09	1654.79	1650.64	1647.44	1660.84	1661.09	1660.06	1655.89	1665.3	1661.23	1636.18	1651.28	1655.97	1624.68	1657.75	1655.18	1661.72	1660.54	1666.94	1650.75
200.893997	1660.15	1667.27	1656.3	1662.45	1654.54	1659.96	1666.26	1648.73	1658.98	1655.62	1666.96	1656.07	1663.63	1652.93	1656.38	1649.88	1652.72	1652.52	1649.63	1640.35	1645.34	1641.79	1658.71	1656.77	1656.36	1660.34	1661.22	1661.18	1646.45	1652.1	1656.45	1651.12	1648.25	1659.96	1661.19	1661.59	1656.88	1663.81	1659.34	1637.44	1653.31	1656.41	1622.11	1658.45	1655.08	1664.82	1661.5	1664.48	1651.81
201.389008	1663.01	1667.19	1656.33	1662.4	1654.6	1656.85	1665.26	1648.64	1661.01	1656.05	1665.33	1652.02	1663.95	1651.38	1655.55	1650.61	1651.87	1653.24	1650.15	1639.97	1646.81	1642.49	1658.23	1653.36	1655.13	1659.61	1659.74	1661.52	1645.94	1651.7	1654.98	1648.88	1649.15	1659.31	1657.29	1661.32	1656.38	1664.48	1659.87	1637.92	1650.1	1657.6	1622.05	1659.4	1653.65	1662.38	1660.19	1664.54	1652.96
201.884003	1663.92	1665.47	1659.02	1662.59	1652.49	1657.23	1666.02	1647.99	1659.84	1656.63	1666.24	1652.81	1661.72	1654.85	1656.71	1651.75	1652.49	1653.24	1648.46	1640.63	1644.98	1641.18	1660.5	1653.85	1657.11	1658.58	1661.8	1660.77	1644.62	1652.09	1655.46	1650.35	1648.26	1658.59	1660.79	1661.96	1656.29	1664.2	1662.01	1635.34	1651.84	1656.38	1623.15	1659.7	1653.54	1662.25	1660.58	1662.65	1652.11
202.380005	1662.34	1667.29	1658.6	1663.15	1652.95	1657.58	1665.45	1650.34	1659.98	1658.24	1665.51	1654.47	1661.8	1651.95	1655.57	1653.8	1651.4	1651.89	1649.14	1641.1	1646.91	1643.52	1658.2	1653.62	1655.35	1660.05	1661.37	1663	1644.66	1652.89	1655.95	1649.93	1648.55	1661.61	1659.23	1663.04	1653.73	1666.09	1660.88	1637.18	1651.3	1656.69	1620.81	1658.27	1653.65	1661.8	1660.53	1663.92	1651.67
202.875000	1660.25	1664.7	1656.93	1664.56	1653.56	1658.7	1665.33	1649.14	1661.02	1656.55	1665.41	1654.39	1663.45	1652.16	1654.31	1650.65	1652.32	1653.51	1650.49	1640.8	1644.07	1643.1	1657.37	1654.86	1652.78	1658.52	1662.12	1661.15	1647.44	1649.72	1654.97	1650.17	1650.16	1659.7	1659.06	1661.13	1654.1	1664.84	1660.33	1636.15	1651.59	1660.21	1623.16	1657.76	1653.81	1662.86	1661.26	1665.15	1651.47
203.369995	1661.53	1665.05	1655.5	1662.16	1655.7	1659.05	1665.17	1647.45	1659.82	1655.82	1666.91	1653.66	1662.46	1652.57	1654.87	1651.62	1653.26	1651.27	1652.19	1641.79	1646.24	1643.9	1659.84	1654.47	1656.45	1659.47	1662.83	1660.98	1645.34	1652.73	1655.28	1652.06	1651.61	1661.51	1661.17	1661.99	1655.91	1662.41	1662.6	1637.6	1650.76	1658.94	1623.6	1657.74	1653.17	1663.83	1661.04	1664	1652.49
203.865005	1660.55	1667.13	1658	1661.73	1653.33	1659.66	1666.2	1650.07	1660.59	1654.83	1665.59	1654.06	1659.85	1651.9	1653.17	1651.05	1651.38	1653.49	1650.16	1640.08	1646.72	1642.59	1658.25	1654.6	1655.12	1660.71	1662.45	1662.23	1644.74	1651.63	1653.26	1649.71	1649.76	1660	1657.52	1662.09	1654.26	1663.29	1660.5	1637.2	1652.15	1655.72	1622.41	1656.88	1651.65	1662.31	1660.75	1665.93	1651.94
204.360001	1659.95	1665.61	1657.1	1660.88	1655.37	1656.96	1665.81	1650.35	1659.76	1657.34	1665.44	1653.24	1661.83	1651.72	1655.6	1653.32	1650.93	1652.41	1649.79	1638.68	1645.94	1642.94	1655.65	1653.43	1657.55	1658.49	1662.1	1660.87	1646.22	1649.65	1653.32	1652.45	1649.01	1658.05	1659.43	1664.2	1653.89	1663.76	1658.58	1635.26	1650.74	1656.92	1622.95	1658.25	1654.21	1662.25	1662.88	1665.43	1650.88
204.856003	1661.88	1661.92	1656.75	1662.87	1652.14	1658.37	1664.8	1649.2	1658.56	1655.61	1666.85	1654.75	1662.63	1650.28	1656.14	1651.27	1653.14	1652.38	1651.68	1640.28	1646.3	1643.38	1659.15	1655.24	1655.92	1658.35	1661.99	1661.23	1645.69	1650.61	1655.46	1650.22	1648.13	1659.78	1660.17	1660.61	1653.51	1664.88	1661.07	1635.89	1650.61	1656	1625.88	1656.98	1655.12	1662.9	1661.04	1665.32	1651.49
205.350998	1663.23	1666.15	1655.65	1661.02	1654.45	1658.6	1665.94	1648.16	1659.72	1654.63	1666.14	1654.77	1661.49	1650.7	1655.01	1652.22	1650.64	1652.79	1651.28	1637.73	1644.2	1639.91	1659.07	1654.83	1655.97	1659.13	1661.93	1662.25	1645.67	1651.67	1653.96	1651.58	1648.43	1659.85	1660.16	1660.4	1652.02	1665.21	1661.46	1635.8	1651.93	1656.93	1623.31	1657.82	1654.09	1660.92	1662.2	1664.08	1650.32
205.845993	1662.43	1666.7	1658.39	1662.36	1654.8	1657.84	1666.57	1648.56	1661.47	1657.06	1666.81	1654.38	1660.16	1651.53	1654.36	1651.41	1652.23	1652.81	1651.55	1639.85	1646.75	1642.03	1658.89	1656.04	1657.55	1659.69	1661.41	1663.15	1644.54	1652.72	1654.62	1649.64	1648.49	1659.41	1660.17	1661	1654.02	1663.31	1660.17	1637.73	1648.78	1657.83	1622.35	1655.93	1653.57	1662.68	1659.85	1661.86	1650.33
206.341003	1661.73	1664.83	1656.95	1661.02	1655.84	1656.2	1664.94	1648.21	1658.78	1656.07	1667.26	1654.77	1662.12	1650.93	1654.25	1651.38	1653.07	1654.46	1650.89	1642.08	1645.79	1644.14	1659.6	1654.86	1656.91	1658	1663.84	1660.2	1645.32	1651.44	1653.79	1649.16	1649.63	1660.99	1659.04	1660.21	1653.91	1661	1660.63	1635.65	1649.67	1655.22	1623.14	1657.5	1653.12	1662.36	1660.45	1666.39	1650.52
206.837006	1662.69	1663.17	1657.23	1664.12	1652.8	1659.25	1664.93	1651.46	1661.68	1656.29	1665.13	1653.84	1663.36	1651.53	1654.98	1653.02	1652.63	1651.93	1647.66	1638.07	1645.03	1642.17	1659.42	1654.67	1655.99	1661.53	1659.04	1662.41	1645.45	1651.98	1654.88	1651.28	1648.44	1659.89	1658.86	1662.16	1651.66	1662.85	1660.84	1637.7	1649.55	1658.48	1623.88	1658.98	1652.83	1662.16	1661.31	1662.91	1652.67
207.332001	1662.21	1666.58	1656.43	1660.99	1654.82	1658.95	1666.48	1649.37	1659.64	1657.55	1666.61	1654.77	1663.62	1651.41	1654.59	1652.1	1652.62	1653.17	1650.2	1642.05	1648.37	1643.83	1658.73	1655.52	1656.94	1661.11	1661.76	1661.24	1645.29	1650.85	1655.53	1649.52	1650.19	1659.39	1660.47	1662.21	1653.43	1663.32	1660.74	1635.54	1648.91	1656.89	1623.43	1657.71	1654.59	1661.53	1658.38	1663.89	1653.19
207.826996	1662.41	1665.34	1657.05	1664.44	1654.88	1655.82	1667.2	1649.66	1658.62	1654.94	1665.74	1654.3	1661.46	1651.5	1653.57	1650.57	1651.51	1651.45	1651.37	1639.8	1643.87	1643.52	1657.77	1654.46	1653.49	1657.55	1659.82	1661.46	1643.96	1652.37	1655.64	1649.5	1648.66	1662.58	1659.85	1660.42	1654.66	1663.48	1659.12	1637.1	1649.39	1656.69	1621.23	1657.48	1653.81	1661.48	1658.42	1662.89	1652.99
208.322006	1660.52	1664.72	1657.45	1663.35	1654.08	1658.67	1665.67	1649.34	1660.05	1657.63	1665.24	1655.47	1661.89	1650.74	1653.99	1651	1652.04	1651.24	1650.84	1641.9	1646.57	1642.96	1658.34	1654.63	1653.39	1659.55	1660.68	1663.34	1645.52	1651.55	1656.54	1652.79	1647.43	1661.9	1659.04	1663.18	1654.09	1664.61	1661.84	1636.97	1649.19	1658.16	1624.5	1657.78	1653.64	1661.8	1662.07	1662.85	1651.62
208.817001	1661.68	1665.37	1655.86	1663.08	1653.72	1657.53	1664.97	1647.88	1659.83	1655.18	1666.18	1654	1662.79	1651.11	1654.67	1651.58	1651.33	1652.62	1651.6	1641.23	1648	1645.17	1657.75	1656.06	1656.28	1661.05	1660.41	1664.02	1646.81	1652.36	1655.1	1649.54	1647.76	1660.15	1658	1660.13	1655.12	1665.51	1660	1635.48	1650.68	1658.24	1625.39	1658.19	1653.4	1661.29	1662.77	1664.18	1651.83
209.313004	1662.4	1667.21	1656.26	1660.49	1653.86	1655.36	1665.96	1647.47	1660	1654.95	1665.59	1654.61	1662.11	1651.78	1655.23	1651.73	1652.12	1653.06	1651.86	1638.9	1645.59	1641.07	1660.62	1654.31	1654.95	1658.47	1660.3	1659.82	1643.51	1651.47	1655.71	1648.11	1648.78	1660.09	1658.41	1661.31	1654.31	1662.41	1661.82	1636.86	1652.47	1657.6	1623.84	1656.84	1654.18	1661.57	1661.96	1664.45	1651.25
209.807999	1659.8	1665.07	1657.93	1661.44	1654.64	1658.99	1665.59	1647.47	1659.61	1656.97	1666.03	1655.56	1661.64	1652.28	1654.61	1653.26	1651.51	1654.03	1650.59	1641.35	1646.31	1642.06	1656.82	1654.79	1655.17	1659.38	1660.2	1662.45	1645.36	1652.77	1655.23	1650.94	1647.04	1660.04	1658.4	1662.16	1653.74	1664.15	1659.05	1636.8	1647.81	1657.72	1623.02	1658.07	1654.05	1661.84	1660.81	1664.49	1652.38
210.302994	1663.76	1664.81	1656.93	1662.47	1654.31	1658.88	1666.02	1650.73	1663.16	1654.31	1666.95	1655.27	1661.35	1649.88	1654.6	1652.86	1652.58	1653.31	1649.7	1639.78	1645.61	1642.13	1656.13	1654.33	1656.11	1659.97	1660.03	1660.87	1645.38	1652.51	1655.38	1649.46	1647.08	1660.2	1661.45	1662.95	1654.36	1665.14	1661.3	1637.27	1650	1658.49	1623.9	1657.91	1655.03	1661.56	1660.19	1663.4	1652.05
210.798004	1663.03	1665.47	1658.05	1662.63	1653.6	1657.31	1667.33	1648	1661.61	1656	1665.57	1657.33	1662.01	1653.06	1655.43	1652.13	1650.23	1651.59	1648.07	1639.83	1644.98	1643.28	1658.01	1656.11	1654.31	1659.9	1662.58	1661.81	1643.38	1651.87	1654.69	1650.08	1646.97	1660.27	1660.77	1661.78	1653.33	1662.93	1660.35	1634.98	1649.2	1656.71	1624.44	1659.52	1653.23	1660.55	1662.5	1664.54	1651.69
211.292999	1664.42	1666.37	1657.63	1662.7	1652.79	1658.13	1666.07	1647.78	1659.13	1654.58	1664.94	1657.1	1660.65	1651.56	1655.41	1652.84	1652.35	1654.64	1651.65	1639.06	1645.96	1642.11	1657.55	1655.91	1655.86	1657.69	1661.84	1661.39	1645.74	1652.39	1655.81	1650.02	1646.4	1659.83	1659.62	1661.48	1653.36	1663.79	1661.88	1636.39	1650.4	1656.2	1623.07	1657.56	1655.83	1660.26	1661.76	1662.32	1652.7
211.789001	1661.53	1663.69	1657.34	1662.63	1653.91	1658.11	1668.27	1648.12	1660.96	1656.64	1664.58	1654.29	1661.97	1652.57	1654.99	1653.1	1651.25	1654.74	1648.78	1640.86	1646.09	1642.02	1659.51	1654.45	1655.59	1659.31	1662.29	1660.37	1644.56	1651.48	1653.52	1650.37	1648.33	1658.53	1661.8	1662.4	1653.34	1664.88	1660.06	1637.19	1648.87	1656.58	1623.7	1656.55	1652.66	1661.93	1661.97	1665.58	1651.13
212.283997	1662.01	1666.76	1657.15	1662.62	1653.73	1655.95	1665.77	1646.07	1660.87	1656.31	1665.93	1655.15	1659.14	1650.8	1654.05	1652.75	1651.92	1653.78	1649.72	1640.93	1644.9	1642.6	1660.18	1654.84	1653.37	1658.68	1662.74	1659.91	1644.84	1653.09	1655.76	1650.25	1648.7	1661.74	1659.8	1661.43	1655.1	1663.44	1661.9	1636.25	1648.28	1658.33	1623.98	1658.81	1655.83	1661.34	1662.04	1665.08	1652.64
212.779007	1662.82	1664.99	1657.92	1664.02	1655.09	1657.72	1667.24	1649.04	1660.88	1655.16	1665.99	1654.45	1662.7	1652.65	1657.06	1651.84	1650.23	1653.36	1651.74	1640.08	1645.42	1641.89	1660.66	1654.65	1655.59	1660.28	1661.44	1660.82	1643.19	1652.83	1656.23	1649.37	1650.84	1661.85	1660.24	1661.84	1655.52	1662.91	1661.14	1636.09	1649.44	1656.88	1623.64	1657	1655.53	1661.4	1662.41	1662.96	1652.1
213.274002	1664.54	1666.6	1657.43	1664.79	1654.95	1659.48	1666.22	1650.25	1660.85	1654.63	1666.47	1654.49	1661.95	1653.06	1655.32	1650.31	1651.61	1654.64	1649.93	1641.89	1646.7	1642.96	1659.46	1652.87	1655.34	1659.94	1663.39	1661.34	1645.23	1653.12	1654.5	1650.73	1650.45	1660.5	1662.43	1659.36	1656.24	1664.99	1660.81	1637.64	1650.87	1656.17	1624.74	1659.4	1655.26	1661.1	1661.69	1663.16	1653.58
213.770004	1662.72	1666.73	1657.32	1663.21	1654.71	1658.18	1667.79	1651.54	1660.7	1657.19	1666.51	1655.8	1663.08	1653.94	1655.12	1650.6	1654.19	1652.78	1650.39	1641.87	1645.51	1641.86	1659.14	1655.75	1655.5	1660.62	1660.37	1661.78	1645.94	1652.39	1655.38	1650.13	1650.12	1660.08	1661.49	1661.35	1655.68	1661.57	1661.32	1637.25	1650.18	1657.72	1623.36	1658.72	1654.87	1662.35	1659.53	1663.99	1653.5
214.264999	1661.93	1667.4	1656.84	1662.26	1653.54	1657.64	1665.59	1648.5	1661.44	1655.69	1667.29	1654.75	1661.83	1650.34	1654.17	1652.34	1652.01	1652.58	1651.94	1640.85	1646.18	1643.98	1660.07	1656.27	1655.54	1660.61	1663.32	1662.64	1645.31	1653.29	1656.4	1650.51	1648.02	1662.51	1660.48	1661.16	1654.66	1664.09	1661.68	1636.43	1653.07	1657.13	1623.39	1657.57	1654.98	1661.9	1661.72	1665.05	1652.45
214.759995	1661.57	1664.11	1658.55	1662.55	1653.43	1656.9	1666.14	1651.04	1660.49	1655.85	1666.72	1654.2	1660.55	1650.44	1655.59	1651.53	1652.75	1654.47	1651.76	1642.14	1646.6	1642.45	1659.95	1655.03	1657.54	1659.77	1662.1	1663.02	1646.85	1652.67	1655.82	1650.59	1648.64	1659.02	1658.27	1661.71	1654.58	1666.49	1661.25	1637.62	1651.98	1657.58	1623.59	1658.32	1652.39	1661.88	1661.8	1667	1651.1
215.255005	1660.48	1664.98	1657.25	1663.19	1653.52	1659.13	1667.38	1650.47	1663.5	1657.29	1666.76	1654.74	1661.03	1653.33	1656.46	1651.34	1652.12	1654	1651.89	1640.11	1645.73	1642.71	1658.04	1653.72	1654.48	1660.01	1663.73	1662.7	1645.45	1651.88	1657.15	1651.39	1649.41	1661.41	1658.59	1661.04	1655.45	1665.5	1660	1636.91	1651.63	1657.22	1623.16	1658.48	1652.73	1661.37	1664.39	1665.28	1652
215.750000	1661.89	1664.72	1656.83	1664.33	1654.66	1655.25	1665.64	1649.57	1661.89	1655.55	1665.97	1655.24	1663.31	1651.37	1655.52	1652.54	1653.74	1653.16	1650.4	1642.63	1645.76	1641.03	1657.72	1656.47	1657.58	1660.01	1660.54	1662.56	1647.84	1653.16	1654.98	1650.96	1648.74	1657.44	1660.2	1662.67	1654.85	1664.8	1658.77	1636	1651.2	1659.08	1623.24	1657.16	1654.87	1662.1	1661.73	1666.71	1651.79
216.244995	1661.73	1665.21	1656.29	1663.55	1654.03	1657.57	1666.18	1649.38	1659.3	1658.74	1665.54	1653.25	1662.74	1652	1654.67	1651.48	1651.64	1654.4	1648.77	1639.43	1647.15	1643.15	1659.36	1653.63	1656.06	1659.64	1662.91	1663.31	1646.9	1653	1655.78	1650.4	1649.52	1660.74	1660.35	1660.26	1653.66	1664.56	1660.01	1636.83	1652.02	1657	1625.08	1657.1	1654.5	1662.98	1661.2	1665.44	1653.3
216.740997	1659.74	1665.04	1658.47	1664.87	1655.35	1657.15	1667.48	1649.43	1660.57	1656.71	1668.04	1655.44	1663.28	1652.45	1654.63	1653.38	1653.3	1652.38	1650.93	1640.03	1645.96	1641.13	1658.66	1654.62	1654.14	1658.7	1659.66	1662.43	1646.22	1653.06	1655.08	1651.07	1648.86	1661.15	1660.37	1662.15	1654.43	1664.85	1660.52	1637.18	1652.69	1657.03	1624.72	1657.5	1652.25	1662.63	1662.63	1664.5	1652.38
217.235992	1662.32	1664.79	1659.31	1661.95	1653.22	1657.95	1666.19	1651.56	1661.89	1655.35	1666.22	1657.45	1663.34	1652.01	1654.06	1650.52	1653.69	1655.59	1651.22	1641.55	1646.04	1644.04	1661.21	1656.93	1655.64	1661.99	1660.78	1663.08	1647.13	1652.59	1658	1650.23	1649.22	1661.13	1661.77	1659.91	1654.17	1665.66	1662.09	1636.1	1654.03	1659.14	1624.97	1657.72	1656.24	1663.28	1661.14	1664.66	1651.94
217.731003	1662.17	1664.67	1657.37	1661.48	1654.26	1659.19	1666.11	1649.78	1659.28	1657.39	1667.02	1655.18	1663.28	1650.71	1655.52	1650.97	1652.42	1654.24	1650.85	1643.22	1647.39	1642.82	1658.56	1655.15	1655.63	1659.84	1661.05	1663.25	1645.05	1651.56	1655.24	1651.44	1648.73	1660.39	1662.32	1660.48	1654.41	1663.23	1660.08	1635.96	1650.54	1655.41	1621.09	1659.1	1653.55	1660.05	1661.62	1663.71	1653.64
218.225998	1663.45	1668.06	1657.44	1662.51	1654.29	1660.41	1666.5	1650.99	1660.36	1657.06	1665.59	1653.96	1662.37	1650.65	1655.89	1650.08	1652.02	1653.65	1651.75	1640.84	1646.16	1644.46	1661.04	1653.86	1657.12	1657.78	1662.3	1663.26	1645.21	1652.83	1656.63	1650.25	1649.83	1660.85	1659.31	1661.27	1655.28	1664.31	1662.35	1640.41	1651.74	1656.75	1622.81	1659.27	1656.18	1663.16	1662.91	1663.38	1653.28
218.722000	1663.04	1667.24	1659.07	1664.26	1653.99	1658.77	1667.24	1648.71	1659.09	1657.67	1667.99	1655.93	1662.9	1653.25	1655.91	1651.84	1652.75	1653.39	1651.23	1640.91	1645.64	1643.54	1660.23	1655.84	1656.21	1658.6	1662.55	1662.64	1646.45	1653.6	1655.26	1648.71	1648.84	1659.61	1660.02	1660.97	1654.89	1663.61	1660.89	1635.43	1653.27	1660.08	1623.56	1658	1655.39	1662.86	1661.15	1665.55	1653.93
219.216995	1661.52	1664.63	1658.99	1661.1	1654.86	1658.22	1666.45	1648.35	1660.44	1654.13	1667.95	1655.9	1661.49	1650.74	1654.43	1650.55	1653.04	1654.16	1651.58	1640.47	1644.51	1644.83	1661.71	1656.44	1655.36	1661.02	1661.84	1662.87	1645.92	1651.75	1657.19	1652.62	1650.21	1661.08	1659.23	1662.29	1654.88	1664.07	1661.49	1637.03	1649.81	1658.5	1623.16	1658.36	1653.8	1661.66	1662.43	1665.47	1654.03
219.712006	1662.39	1664.37	1659.72	1662.9	1655.19	1657.93	1664.92	1649.79	1661.36	1655.76	1666.78	1654.35	1662.12	1651.82	1655.69	1650.56	1651.01	1653.92	1651	1640.57	1645.91	1643.26	1660.05	1655.32	1655.08	1659.21	1660.92	1662.42	1645.33	1652.71	1656.48	1652.42	1648.38	1660.78	1660.29	1661.12	1655	1663.94	1659.9	1638.95	1649.53	1658.06	1623.93	1659.04	1653.8	1661.31	1662.77	1663.81	1653.14
220.207001	1663.11	1666.76	1656.97	1662.28	1652.19	1657.55	1663.94	1649.32	1662.17	1656.48	1665.81	1655.27	1661.5	1653.59	1654.11	1652.19	1652.29	1652.81	1652.61	1640.96	1646.39	1641.82	1658.5	1655.64	1654.86	1659.04	1661.76	1661.3	1643.77	1654.13	1654.57	1651.84	1648.91	1660.83	1660.16	1662.49	1655.37	1665.27	1659.26	1636.3	1651.82	1658.11	1623.78	1659.1	1655.33	1662.99	1661.17	1663.22	1650.85
220.701996	1665.28	1669.37	1658.65	1665.64	1655.8	1658.03	1668.1	1648.81	1660.61	1655.18	1666.11	1655.73	1661.25	1651.02	1655.25	1653.09	1653.55	1652.3	1649.93	1642.38	1646.38	1643.79	1659.47	1656.59	1655.4	1658.27	1661.41	1661.36	1646.7	1652.83	1655.53	1651.13	1648.41	1661.67	1661.24	1663.2	1655.51	1665.33	1662.25	1636.97	1651.31	1658.69	1621.62	1659.76	1654.38	1663.7	1662.63	1665.27	1651.51
221.197998	1661.37	1667.31	1660.26	1663.41	1655.29	1658.25	1667.91	1647.55	1660.06	1655.32	1665.07	1656.34	1663.76	1652.63	1657.46	1653.66	1654.78	1655.08	1650.49	1642.64	1646.37	1643.92	1659.16	1656.66	1656.98	1660.63	1662.58	1661.82	1644.15	1652.88	1656.13	1651.89	1651.24	1659.55	1662.64	1661.65	1654.76	1665.5	1661.4	1639.27	1652.65	1658.98	1622.55	1658.48	1654.01	1663.6	1660.78	1663.81	1654.36
221.692993	1664.12	1666.91	1657.97	1661.37	1653.22	1655.73	1663.25	1648.71	1660.58	1656.53	1665.95	1655.22	1661.18	1654.42	1652.62	1650.19	1651.76	1656.49	1652.42	1640.91	1645.99	1644.81	1660.79	1653.6	1655.78	1659.4	1663	1662.2	1644.85	1653.99	1657.16	1651.56	1649.41	1661.67	1660.27	1661.04	1653.34	1665.02	1662.7	1637.34	1650.22	1658.33	1624.61	1660.13	1656.03	1661.5	1661.26	1664.41	1655.83
222.188004	1662.1	1665.9	1660.41	1663.37	1653.97	1658.95	1665.8	1647.16	1660.99	1654.94	1666.68	1653.93	1660.5	1649.28	1655.17	1650.23	1651.64	1652.78	1650.55	1639.51	1645.71	1645.3	1658.29	1656.11	1656.47	1661.18	1659.08	1661.88	1645.12	1651.96	1655.36	1651.8	1649.63	1661.8	1662.42	1662.7	1656.9	1665.26	1662.14	1638.59	1650.91	1656.94	1624.36	1658.21	1656.39	1663.21	1661.84	1663.66	1653.01
222.682999	1662.41	1667.76	1658.35	1663.03	1655.88	1656.55	1666.21	1646.79	1659.78	1657.54	1665.23	1655.22	1662.95	1652.03	1655.53	1652.74	1652.34	1654.04	1652.1	1641.08	1646.11	1642.83	1657.49	1656.48	1655.17	1659.24	1662.18	1661	1645.32	1652.45	1655.87	1649.76	1648.58	1660.66	1658.87	1661.57	1656.82	1664.45	1661.33	1635.73	1649.85	1656.16	1623.61	1659.74	1653.6	1659.5	1661.5	1663.23	1652
223.177994	1662.73	1665.01	1659.11	1662.87	1653.95	1659.59	1665.85	1650.9	1659.44	1654.21	1668.87	1655.56	1662.65	1651.99	1654.82	1652.07	1654.4	1655.43	1650.15	1641.38	1646.26	1643.64	1658.28	1654.41	1656.05	1658.45	1661.05	1664.59	1646.1	1650.35	1655.16	1650.65	1647.86	1660.24	1660.05	1661.68	1654.75	1664.07	1660.7	1637.48	1650.74	1655.42	1624.11	1658.25	1656.11	1663.19	1661.83	1664.63	1652.59
223.673996	1662.4	1664.92	1657.64	1664.24	1654.81	1657.98	1667.82	1647.99	1659.64	1654.81	1664.77	1655.78	1663.99	1652.03	1655	1650.54	1652.66	1655.23	1650.53	1639.82	1646.86	1641.17	1659.66	1654.97	1656.45	1659.88	1661.32	1662.55	1643.1	1653.63	1656.09	1650.01	1650.17	1660.45	1660.77	1661.11	1654.42	1664.81	1661.28	1637.48	1652.36	1660.33	1622.82	1657.32	1654.97	1661.65	1661.83	1665.88	1652.36
224.169006	1662.8	1666.57	1659.37	1663.58	1656.65	1659.31	1665.92	1648.91	1660.51	1656.47	1667.22	1655.07	1663.54	1652.64	1656.93	1650.54	1653.2	1654.24	1651.97	1641.88	1645.58	1643.26	1659.49	1654.86	1653.79	1659.27	1663.11	1661	1644.61	1652.79	1657	1650.13	1648.78	1662.2	1660.62	1661.28	1653.95	1663.1	1662.82	1639.25	1650.18	1660.03	1623.52	1658.17	1652.68	1661.54	1660.46	1665.26	1651.9
224.664001	1662.36	1664.68	1656.5	1664.19	1656.37	1658.85	1666.44	1652.33	1662.34	1656.29	1666.17	1654.56	1664.07	1652.4	1658.17	1652.03	1652.35	1655.6	1650.78	1639.34	1646.16	1644.36	1659.78	1654.44	1656.6	1662.46	1662.31	1663.53	1646.74	1652.78	1655.29	1651.47	1649.49	1661.21	1660.58	1661.96	1657.05	1665.39	1661.63	1636.11	1649.34	1659	1621.88	1658.52	1653.88	1661.91	1662.72	1664.34	1652.15
225.158997	1661.6	1665.2	1659.49	1664.11	1654.21	1657.73	1665.33	1650.54	1660.16	1657.71	1668.13	1654.43	1662.38	1653.54	1656.09	1652.47	1654.04	1654.29	1651.53	1641.93	1646.54	1645.86	1660.87	1653.66	1656.86	1659.99	1661.69	1663.13	1644.82	1652.85	1656.11	1650	1649.61	1662.48	1660.91	1661.92	1658.38	1664.65	1661.69	1638.95	1650.57	1656.3	1622.35	1657.34	1654.53	1662.91	1662.03	1663.92	1651.69
225.654007	1663.78	1665.06	1659.43	1663.26	1656.27	1661.05	1667.15	1650.38	1662.66	1658.46	1667.76	1656.32	1664.39	1653.3	1659.38	1653.27	1653.25	1654.65	1650.43	1642.24	1649.47	1645.04	1661.32	1658.16	1656.81	1661.02	1664.24	1663.08	1647.02	1652.48	1658.09	1652.06	1650.19	1661.91	1662.48	1664.08	1656.87	1666.85	1662.14	1637.64	1650.86	1658.61	1624.21	1659.14	1656.72	1662.24	1665.96	1665.88	1653.12
226.149994	1663.14	1667.2	1657.77	1664.4	1658.6	1659.28	1669.4	1648.97	1662.05	1658.12	1668.26	1657.02	1664.13	1653.85	1658.75	1652.48	1653.86	1654.25	1649.68	1641.85	1648.32	1643.99	1661.98	1654.98	1654.86	1659.37	1662.51	1664.68	1645.9	1652.77	1657.11	1653.16	1651.14	1662.3	1662.9	1664.26	1656.03	1664.53	1663.27	1639.93	1649.93	1658.89	1624.57	1658.63	1654.83	1663.85	1665.7	1665.48	1652.65
226.645004	1663.32	1666.36	1658.62	1663.23	1656.22	1659.64	1666.22	1650.86	1662.65	1656.78	1666.68	1655.34	1661.5	1651.42	1659.02	1653.03	1652.9	1652.26	1650.8	1641.7	1646.36	1644.62	1658.68	1654.45	1658.91	1660.7	1662.63	1665.21	1647.3	1650.89	1655.84	1651.19	1649.95	1661.59	1659.85	1663.59	1656.44	1664.12	1661.55	1637.64	1652.92	1658.33	1623.37	1659.07	1655.54	1664.95	1664.97	1667.63	1651.71
227.139999	1662.06	1666.31	1659.74	1666.34	1656.73	1661.13	1668.2	1652.56	1661.69	1658.93	1667.94	1656.45	1662.87	1653.27	1659.83	1652.1	1653.47	1653.43	1652.36	1641.32	1648.3	1645.01	1659.96	1656.21	1656.2	1661.85	1663.48	1664.36	1646.48	1656.46	1655.87	1652.57	1650.32	1662.22	1663.13	1663.07	1654.21	1666.88	1663.25	1637.73	1651.52	1658.53	1624.39	1658.15	1655.01	1662.93	1665.7	1666.37	1653.64
227.634995	1661.7	1667.83	1656.73	1662.82	1654.69	1659.52	1669.22	1648.75	1663.95	1657.37	1668.84	1656.71	1661.53	1652.05	1662.22	1651.65	1652.87	1654.59	1651.45	1641.62	1646.54	1644.27	1660.36	1657.12	1656.66	1660.4	1663.57	1666.34	1647.31	1652.24	1656.26	1650.12	1649.78	1660.67	1662.18	1662.05	1655.39	1664.38	1662.74	1637.68	1649.73	1658.95	1623.81	1659.61	1653.97	1662.32	1664.33	1663.82	1652.9
228.130005	1663.61	1669.39	1659.12	1664.09	1656.94	1656.86	1667.3	1649.84	1662.53	1656.69	1668.04	1656.08	1664.16	1651.84	1656.94	1653.31	1652.51	1655.85	1653.01	1643.04	1647.32	1643.66	1657.98	1656.22	1655.3	1661.74	1660.65	1661.85	1645.79	1653.78	1654.38	1648.77	1649.63	1660.62	1660.11	1661.8	1656.01	1664.37	1659.34	1639.02	1653.4	1659.33	1623.43	1657.76	1656.43	1665.27	1661.97	1667.78	1652.33
228.626007	1662.77	1667.35	1661.5	1666.38	1655.45	1657.57	1667.45	1651.23	1661.84	1657.79	1667.56	1654.86	1662.66	1652.09	1657.46	1654.14	1654.21	1652.46	1651.83	1643.02	1647.59	1642.6	1658.07	1656.38	1655.48	1660.67	1662.31	1661.85	1646.48	1654.42	1655.16	1651.1	1649.44	1659.72	1661.18	1663.1	1654.92	1665.1	1661.85	1638.01	1651.77	1658.48	1624.17	1661.14	1654.95	1663.65	1662.36	1665.01	1652.48
229.121002	1661.99	1666.11	1659.67	1663.84	1653.91	1657.23	1665.53	1649.18	1660.14	1658.45	1668.55	1656.51	1663.7	1655.47	1661.06	1651.98	1653.58	1654.08	1651.58	1641.44	1647.62	1644.26	1660.68	1656.25	1656	1659.5	1662.76	1664.91	1647.48	1651.9	1656.2	1652	1653.54	1662.8	1659.5	1664.44	1657.6	1663.91	1661.04	1637.39	1653.04	1656.27	1625.05	1660.29	1655.78	1661.61	1665.46	1666.64	1653.84
229.615997	1662.89	1668.46	1660.05	1666.43	1657.25	1658.75	1669.28	1649.09	1661.18	1658.57	1667.36	1655.32	1662.99	1653.4	1659.46	1650.48	1653.39	1654.18	1651	1642.05	1647.25	1643.11	1662.27	1655.73	1657.16	1660.68	1663.55	1664.64	1646.79	1653.13	1658.2	1650.51	1650.73	1662.31	1662.22	1660.84	1657.11	1665.52	1661.79	1637.11	1651.89	1658.99	1623.88	1658.66	1656.31	1662.75	1664.42	1665.82	1655.71
230.110992	1664.65	1665.58	1657.34	1663.51	1654.04	1657.84	1665.65	1649.94	1662.52	1656.79	1667.41	1655.63	1663.04	1652.98	1658.91	1652.42	1655.04	1654.29	1651.46	1641.74	1646.48	1645.26	1660.46	1657.19	1657.16	1660.45	1662.08	1665.73	1646.18	1652.4	1657.25	1653.04	1648.69	1661.83	1660.05	1663.08	1656.99	1662.86	1660.7	1637.36	1652.87	1658.15	1622.95	1661.27	1654.18	1665.64	1665.15	1667.53	1653.38
230.606003	1662.35	1666.65	1658.29	1663.28	1655.78	1658.41	1667.82	1649.4	1659.02	1658.49	1667.51	1655	1662.52	1652.89	1658.29	1654.53	1653.08	1656.27	1649.23	1638.99	1646.97	1644.07	1660.44	1656.11	1654.07	1661.81	1661.44	1661.66	1645.88	1651.93	1655.8	1650.89	1649.32	1660.19	1659.43	1661.67	1656.86	1664.53	1661.46	1635.43	1651.91	1660.35	1623.18	1659.63	1655.71	1662.04	1661.43	1664.56	1651.48
231.102005	1663.21	1666.46	1657.28	1663.44	1654.58	1658.22	1667.19	1648.22	1663.25	1659.22	1667.09	1654.92	1663.93	1650.92	1656.53	1652.19	1652.57	1653.74	1651.91	1638.59	1647.24	1644.93	1659.63	1653.32	1658.01	1659.12	1662.77	1665.12	1647.62	1653.43	1657.78	1651.6	1649.53	1661.18	1658.8	1662.98	1654.66	1662.42	1661.11	1636.55	1651.25	1661.31	1624.11	1660.31	1655.7	1662.43	1665	1665.61	1654.27
231.597000	1663.94	1667.48	1660.3	1668.17	1656.49	1657.53	1669.89	1649.87	1661.89	1658.21	1668.14	1654.21	1664.72	1653.8	1659.02	1652.41	1651.85	1655.62	1650.93	1641.24	1648.23	1642.72	1658.26	1654.51	1655.53	1659.82	1662.34	1663.23	1646.41	1652.17	1657.06	1652.2	1649.77	1660.12	1661.05	1662.17	1657.57	1664.46	1660.5	1635.68	1652.01	1659.78	1623.48	1659.49	1658.03	1663.45	1663.42	1666.51	1654.4
232.091995	1664.82	1667.2	1658.27	1665.48	1655.09	1660.6	1669.79	1650.31	1662.58	1659.12	1665.24	1656.15	1663.03	1652.3	1658.68	1651.79	1655.07	1651.87	1653.23	1640.83	1647.64	1645.41	1659.22	1656.09	1658.12	1662.39	1662.84	1661.74	1645.2	1654.93	1656.33	1653.16	1649.84	1661.8	1658.81	1663.54	1658.91	1662.39	1660.24	1637.13	1651.56	1656.71	1622.18	1658.9	1657.38	1661.42	1664.5	1665.52	1654.3
232.587006	1663.87	1667.38	1659.68	1664.63	1655.56	1659.28	1667.92	1650.65	1660.53	1657.7	1668.05	1654.32	1663.22	1654.47	1659.36	1651.89	1653.79	1654.11	1652.16	1642.01	1647.42	1644.83	1660.05	1656.72	1656.07	1661.13	1663.86	1664.79	1644.91	1653.72	1657.06	1653.18	1651.91	1663.11	1660.41	1662.83	1658.04	1667.2	1663.82	1636.68	1652.61	1657.17	1625.26	1659.42	1657.54	1663	1665.16	1668.05	1652.38
233.082993	1662.84	1666.19	1658.01	1664.97	1656.51	1658.25	1667.36	1650.97	1661.54	1657.28	1668.19	1654.84	1664.27	1654.31	1658.1	1653.01	1653.96	1654.18	1650.11	1641.26	1647.29	1643.88	1661.04	1657.38	1655.3	1664.37	1661.87	1661.71	1646.9	1653.4	1656.32	1652.29	1651.44	1663.41	1662.77	1662.1	1656.56	1665.73	1662.6	1637.85	1653.15	1661.01	1625.49	1660.75	1656.63	1665.94	1664.35	1667.83	1654.76
233.578003	1662.48	1665.47	1659.36	1664.37	1655.35	1659.74	1666.79	1648.22	1661.31	1657.65	1667.54	1658.5	1663.72	1652.97	1659.04	1652.99	1654.23	1655.19	1653.7	1641.84	1647.18	1641.98	1659.76	1658.34	1655.84	1662.24	1661.58	1662.15	1648.43	1654.48	1656.31	1651.83	1650.79	1660.71	1661.4	1663.9	1658	1663.73	1662.8	1636.62	1654.02	1659.65	1624.48	1659.33	1655.47	1662.39	1663.69	1667.27	1653.95
234.072998	1665.54	1666.57	1660.46	1664.18	1657.15	1659.75	1667.29	1650.23	1662.5	1655.6	1666.3	1656.39	1660.07	1653.31	1658.19	1651.39	1652.79	1656.54	1650.95	1642.31	1645.16	1643.96	1659.7	1656.46	1655.66	1659.08	1661.19	1662.59	1645.13	1651.28	1654.34	1650.48	1648.9	1660.84	1661.12	1662	1656.55	1664.54	1660.88	1638.01	1650.41	1660.76	1624.88	1660.53	1655.59	1665.68	1664.61	1665.4	1653.21
234.567993	1663.15	1665.82	1657.7	1664.92	1654.74	1660.65	1667.66	1649.65	1663.45	1655.66	1669.62	1656	1662.7	1651.23	1657.18	1651.32	1654.07	1653.91	1651.19	1642.41	1646.83	1643.92	1662.07	1654.9	1657.31	1659.51	1662.59	1663.48	1645.9	1654.3	1657.7	1650.62	1649.61	1662.73	1661.2	1660.77	1656.57	1665.28	1663.23	1640.93	1652.03	1658.25	1622.99	1659.75	1657.31	1661.46	1664.25	1664.63	1652.99
235.063004	1663.58	1665.77	1658.38	1663.02	1654.95	1658.77	1665.21	1651.99	1660.12	1656.41	1667.68	1656.52	1662.55	1652.88	1657.5	1653.03	1652.53	1654.49	1650.32	1642.01	1645.44	1643.4	1658.05	1654.31	1658.52	1660.51	1663.56	1665.28	1646.24	1652.39	1655.77	1649.36	1650.45	1660.91	1659.73	1662.81	1655.41	1665.76	1662.37	1636.61	1650.19	1657.75	1623.32	1658.8	1656.16	1660.86	1664.77	1663.38	1652.2
235.559006	1665.6	1666.47	1657.64	1664.26	1654.32	1658.54	1667.04	1649.74	1661.33	1656.03	1668.71	1655.47	1661.38	1652.52	1657.62	1650.14	1653.57	1651.33	1649.34	1642.49	1647.37	1643.65	1660.73	1656.98	1655.56	1658.14	1660.33	1663.85	1647.93	1651.91	1654.89	1650.53	1651.2	1661.17	1660.19	1663.5	1657.57	1664.7	1660.77	1636.57	1651.85	1657.97	1624.52	1659.77	1657.62	1664.69	1664.07	1667	1652.64
236.054001	1663.08	1665.35	1658.5	1664.56	1658.16	1658.64	1669.13	1648.25	1661.78	1657.3	1669.03	1654.06	1661.72	1652	1658.96	1653.37	1651.42	1654.89	1651.86	1642.28	1647.85	1643.27	1661.41	1656.48	1656.51	1660.15	1662.77	1661.82	1647.08	1654	1656.17	1650.78	1650.76	1661.54	1661.23	1662.19	1656.73	1665.46	1663.36	1638.07	1651.96	1657.48	1623.52	1658.17	1657.16	1663.45	1664.1	1667.41	1653.11
236.548996	1664.53	1666.56	1658.81	1662.74	1656.22	1658.22	1667.24	1649.39	1661.17	1655.79	1666.67	1653.96	1661.95	1653.15	1658.44	1651.14	1650.97	1652.42	1650.1	1642.93	1649.27	1643.19	1660.64	1656.66	1656.62	1660.86	1662.35	1664.44	1647.33	1653.54	1656.79	1653.26	1650.34	1660.5	1661.36	1663.55	1657.21	1665.53	1660.72	1635.82	1651.96	1656.73	1622.62	1660.6	1655.79	1664.11	1664.06	1665.07	1654.08
237.044006	1660.23	1665.58	1658.61	1664.49	1654.45	1657.97	1668.53	1649.05	1660.23	1657.52	1666.85	1653.95	1662.32	1651.94	1657.86	1651.23	1653.49	1652.81	1653.11	1641.02	1647.45	1644.03	1660.33	1654.34	1656.68	1661.43	1662.55	1662.67	1646.7	1653.51	1654.42	1651.02	1649.76	1659.62	1660.64	1662.1	1657.02	1667.08	1660.96	1636.73	1652.54	1658.2	1625.9	1659.13	1653.75	1661.75	1662.47	1666.07	1653.86
237.539001	1662.67	1664.59	1658.2	1663.06	1655.79	1659.08	1667.08	1649.11	1661.16	1657.4	1665.92	1655.72	1660.91	1654.58	1657.74	1650.29	1654.16	1652.74	1653.04	1641.83	1645.26	1642.49	1658.98	1656.57	1657.6	1659.09	1659.91	1663.09	1645.45	1652.15	1655.94	1649.36	1649.74	1658.96	1661.5	1661.43	1653.43	1662.38	1660.71	1638.59	1649.08	1658.74	1624.44	1659.59	1653.53	1661.48	1664.27	1665.65	1654.51
238.035004	1664.29	1666.99	1660.21	1664.97	1654.65	1659.84	1667.55	1649.46	1661.02	1656.79	1668.85	1657.18	1661.76	1652.7	1658.17	1652.83	1653.92	1652.38	1648.94	1641.17	1646.32	1642.92	1659.87	1655.53	1658.03	1660.35	1661.2	1663.19	1645.72	1653.73	1655.28	1651.69	1649.8	1658.92	1661.49	1661.83	1656.62	1664.02	1660.24	1636.82	1653.86	1658.74	1621.57	1658.8	1655.13	1663.6	1663.28	1666.02	1652.22
238.529999	1661.16	1665.83	1658.47	1663.43	1654.92	1658.85	1668.57	1648.89	1661.21	1657.59	1667.44	1656.99	1662.44	1653.72	1656.14	1653.61	1652.92	1652.72	1651.23	1640.9	1647.16	1641.22	1660.97	1654.35	1654.54	1661.11	1660.5	1664.23	1646.33	1652.46	1656.93	1652.22	1648.28	1661.95	1662.76	1663.34	1657.14	1664.26	1660.17	1638.53	1650.37	1657.97	1622.12	1658.55	1655.1	1664.91	1664.19	1666.61	1654.27
239.024994	1662.43	1666.99	1656.1	1663.66	1656.53	1659.05	1667.7	1649.44	1661.4	1655.98	1667.31	1658.62	1662.17	1651.84	1657.19	1653.34	1653.9	1652.87	1651.66	1642.29	1648.43	1643.79	1661.27	1657.37	1655.92	1660.05	1662.08	1664.31	1646.32	1653.46	1656.86	1651.18	1650.48	1662.04	1662.73	1662.81	1656.58	1665.25	1663.42	1637.8	1652.32	1659.63	1623.98	1659.81	1654.46	1663.95	1664.1	1668.81	1652.84
239.520004	1664.8	1668.32	1658.19	1663.68	1655.12	1659.18	1664.92	1650.07	1661.33	1658.15	1666.35	1654.06	1662.94	1651.91	1655.74	1651.6	1652.57	1654.46	1652.24	1639.94	1646.22	1643.92	1659.82	1654.36	1655.7	1659.42	1659.9	1661.98	1647.08	1653.14	1656.76	1652.85	1649.94	1660.48	1660.55	1662.31	1655.91	1664.43	1660.18	1637.51	1651.8	1659.93	1622.76	1659.16	1656.92	1664.05	1665.02	1667.92	1652.63
240.014999	1663.9	1667.1	1656.22	1665.43	1656.38	1660.96	1668.75	1650.52	1662.21	1658.03	1667.94	1654.22	1662.94	1651.7	1656.88	1653.58	1653.04	1653.66	1651.95	1641.03	1647.35	1642.64	1659.66	1655.22	1654.4	1660.13	1659.8	1662.92	1644.43	1653.1	1656.69	1650.68	1649.44	1661.16	1661.57	1662.57	1655.69	1664.67	1662.22	1636.66	1651.76	1658.32	1624.5	1659.05	1656.32	1665.1	1661.5	1664.33	1651.91
240.511002	1662.83	1666.57	1659.43	1663.44	1654.91	1658.07	1667.48	1650.02	1663.56	1658.42	1664.86	1654.92	1662.44	1650.03	1657.58	1654.12	1653.72	1654.43	1650.97	1640.19	1645.9	1641.71	1658.85	1656.22	1655.27	1662.27	1661.61	1662.81	1646.18	1651.18	1654.29	1649.65	1650.24	1661.72	1661.99	1662.27	1654.67	1664.86	1661.82	1637.63	1651.85	1657.09	1622.6	1658.53	1656.97	1663.96	1663.92	1668.09	1652
241.005997	1662.82	1666.97	1658.57	1665.64	1656.21	1659.54	1668.63	1651.52	1661.86	1657.96	1666.34	1655	1662.92	1652.73	1658.1	1655.12	1653.45	1656.08	1651.02	1641.03	1645.53	1646.09	1659.26	1656.07	1657.34	1660.93	1663.28	1660.69	1646.48	1653.34	1656.19	1651.26	1649.37	1660.66	1661.77	1664.55	1654.66	1663.82	1658.96	1636.32	1651.46	1658.88	1624.55	1657.86	1655.95	1663.57	1663.22	1665	1652.35
241.501007	1662.85	1665.39	1658.38	1664.31	1655.72	1657.72	1667.77	1649.42	1660.87	1656.44	1667.7	1656.54	1663.04	1651.97	1659.07	1652.29	1653.55	1653.68	1650.71	1641.42	1647.29	1644.84	1661.37	1656.26	1656.7	1661.75	1663.47	1663.46	1645.38	1651.9	1657.82	1652.29	1649.17	1660.86	1659.45	1661.33	1654.3	1662.29	1663.8	1636.85	1649.96	1657.47	1623.6	1658.46	1655.47	1662.32	1662.59	1664.83	1653.35
241.996002	1662.37	1667.67	1657.84	1662.69	1655.16	1660.03	1664.46	1649	1661.1	1655.93	1668.06	1655.45	1665.23	1652.86	1657.49	1652.91	1653.31	1654.14	1652.72	1644.02	1646.81	1643.63	1659.27	1655.32	1656.74	1661.84	1664.06	1665.07	1646.46	1651.39	1655.93	1652.68	1647.88	1660.24	1659.36	1663.6	1656.91	1665.23	1662.36	1637.17	1654.02	1658.78	1622.43	1657.42	1655.21	1661.47	1664.73	1666.2	1654.2
242.492004	1664.99	1666.57	1658.17	1663.7	1655.58	1656.55	1666.31	1648.56	1659.53	1656.27	1667.63	1653.99	1661.39	1653.85	1658.7	1652.98	1653.65	1652.85	1650.65	1641.18	1646.67	1642.83	1658.76	1655.2	1654.1	1660.3	1660.84	1663.79	1646.17	1653.2	1655.96	1649	1649.32	1662.37	1661.3	1661.12	1655.86	1666.3	1661.09	1639.57	1651.08	1657.25	1622.84	1658.02	1655.32	1664.45	1661.51	1665.76	1653.63
242.987000	1661.74	1666.4	1657.07	1662.07	1655.02	1657.02	1665.78	1650.02	1660.07	1657.84	1666.74	1656.1	1663.13	1651.56	1659.23	1651.86	1651.95	1653.64	1652.62	1640.37	1645.89	1641.59	1660.12	1654.87	1654.93	1659.15	1659.69	1662.82	1644.24	1653.5	1655.14	1649.91	1650.09	1660.76	1658.45	1660.81	1654.12	1662.98	1661.98	1637.37	1652.56	1657.5	1624.64	1657.47	1656.35	1660.94	1663.85	1666.63	1652.47
243.481995	1664.83	1665.1	1658.55	1663.84	1655.48	1660.02	1667.07	1650.5	1663.46	1656.69	1668.34	1656.1	1663.17	1652.2	1659.34	1651.39	1652.45	1653.62	1651.01	1640.16	1646.83	1643.03	1659.77	1655.82	1655.03	1659.38	1660.34	1664.32	1646.8	1651.49	1654.73	1651.51	1649.97	1660.06	1663.5	1662.38	1657.48	1663.76	1661.52	1638.12	1652.02	1658.21	1623	1659.43	1654.7	1664.17	1664.4	1665.05	1651.73
243.977005	1662.2	1667.31	1658.02	1666.35	1654.19	1659.73	1668.02	1649.69	1660.87	1658.21	1666.09	1655.32	1662.44	1653.97	1655.04	1650.05	1652.38	1653.59	1650.36	1641.98	1646.19	1643.22	1659.06	1655.08	1655.3	1657.11	1660.33	1660.97	1645.44	1653.68	1655.55	1651.04	1648.21	1661.54	1660.15	1662.19	1654.67	1666	1662.21	1638.43	1650.17	1658.97	1622.78	1661.32	1655.13	1662.32	1661.27	1663.69	1653.65
244.472000	1662.09	1666.62	1657.97	1664.34	1655.08	1657.47	1665.95	1648.6	1657.06	1657.26	1668.46	1655.82	1661.85	1652.23	1654.46	1651.61	1652.21	1652.43	1650.68	1640.99	1645.11	1641	1659.52	1655.12	1655.72	1659.49	1661.18	1660.5	1645.6	1651.04	1653.97	1650.85	1648.66	1661.26	1658.87	1660.43	1656.69	1663.76	1661.72	1637.62	1651.43	1656.72	1623.61	1658.76	1654.86	1661.1	1661.19	1665.85	1651.88
244.966995	1663.18	1667.12	1658.05	1663.85	1653.53	1660.57	1667.12	1649.23	1659.71	1656.71	1666.89	1654.84	1662.43	1649.62	1658.24	1651.32	1652.92	1654.88	1651.94	1638.82	1644.53	1641.3	1657.51	1654.35	1655.1	1658.29	1659.63	1662.42	1646.68	1651.57	1655.07	1650.62	1647.02	1660.57	1659.66	1662.96	1655.22	1665.44	1661.86	1636.33	1653.18	1657.03	1621.54	1659.57	1654.48	1661.78	1664.29	1665.31	1651.96
245.462997	1662.76	1665.59	1658.76	1664.38	1655.08	1658.22	1667.07	1649.21	1661.79	1657.49	1668.79	1653.77	1665.14	1653.03	1657.25	1650.05	1654.33	1653.3	1650.1	1641.85	1644.42	1643.29	1659	1653.37	1655.54	1658.45	1660.68	1663.69	1648.22	1651.93	1655.76	1652.2	1648.63	1659.67	1660.79	1666.54	1656.35	1665.64	1663.09	1638.14	1650.3	1657.15	1622.18	1657.86	1654.8	1662.91	1663.21	1665.53	1652.98
245.957993	1663.28	1664.73	1658.16	1663.92	1654.65	1658.91	1667.19	1650.75	1662.62	1657.17	1668	1654.33	1661.03	1652.72	1659.25	1652.76	1654.19	1653.81	1650.89	1641.41	1647.97	1643.23	1658.8	1654.75	1654.69	1662.7	1659.52	1659.93	1645.36	1652.46	1654.42	1649.48	1647.86	1661.22	1660.05	1660.9	1658.44	1663.78	1660.07	1637.36	1650.87	1657.79	1623.97	1658.75	1655.04	1662.54	1661.78	1664.22	1652.9
246.453003	1662.29	1667.19	1657.54	1661.6	1655.49	1660.38	1667.86	1650.2	1659.45	1658.84	1667.3	1656.08	1662.95	1653.17	1657.91	1652.71	1653.91	1654.29	1652.02	1641.77	1645.97	1643.86	1658.67	1658.54	1656.98	1659.64	1661.95	1662.31	1644.58	1653.5	1655.88	1648.64	1649.37	1660.28	1661.45	1661.8	1655.66	1665.4	1659.75	1637.25	1651.62	1658.41	1622.89	1658.54	1655.72	1662.03	1662.81	1666.12	1653.17
246.947998	1662.19	1666.24	1658.39	1664.52	1656.49	1657.85	1667.16	1649.29	1659.31	1656.52	1666.51	1653.75	1662.25	1650.72	1658.48	1653.8	1652.18	1653	1649.93	1643.41	1646.58	1644.53	1659.93	1655.62	1656.85	1661.69	1663.37	1664.46	1645.9	1652.35	1655.17	1651.37	1650.56	1659.37	1659.37	1662.29	1657.57	1663.8	1664.02	1639.02	1651.59	1659.3	1625.5	1657.95	1653.92	1662.68	1664.39	1668.16	1651.29
247.444000	1662.52	1666.04	1657.08	1663.66	1655.37	1657.61	1666.46	1649.25	1661.81	1655.95	1666.12	1656.49	1662.01	1651.69	1657.24	1652.15	1652.26	1651.51	1652.43	1642.43	1648.08	1644.27	1660.66	1656.99	1655.38	1658.63	1661.41	1663.3	1645.7	1652.12	1657.39	1651.47	1649.45	1660.95	1659.92	1661.33	1656.25	1663.9	1662.26	1637.16	1649.73	1659.92	1623.5	1658.18	1655.29	1661.98	1663.3	1663.81	1654.24
247.938995	1665.79	1668.37	1658.74	1664.1	1655.75	1658.88	1667.05	1648.32	1659.28	1656.93	1667.34	1656.23	1663.25	1653.64	1660.26	1650.78	1651.13	1653.31	1650.02	1640.98	1645.17	1643.58	1661.94	1657.09	1655.94	1660.08	1662.32	1665.45	1645.6	1650.64	1656.66	1649.68	1651.02	1662.2	1664.4	1663.18	1658.34	1665.39	1661.62	1637.5	1652.01	1657.08	1623.75	1658.71	1655.2	1663.31	1663.85	1666.74	1652.76
248.434006	1662.48	1665.44	1656.57	1662.5	1654.62	1658.61	1666.67	1649.03	1660.13	1658.4	1667.57	1653.43	1664.63	1652.71	1657.81	1651.83	1653.49	1652.44	1651.11	1641.7	1644.65	1644.29	1659.76	1654.49	1657.37	1662.33	1662.88	1661.31	1645.25	1650.18	1656.36	1650.73	1649.76	1659.12	1659.65	1662.11	1653.81	1664.19	1663.18	1636.1	1650.89	1658.58	1622.95	1660.43	1655.23	1662.08	1663.45	1663.36	1653.43
248.929001	1663.65	1664.71	1659.12	1666.12	1653.93	1661.04	1668.49	1649.9	1661.24	1658.12	1666	1657.26	1664.43	1652.48	1659.98	1652.4	1653.21	1655.03	1650.48	1641.2	1645.92	1644.03	1658.64	1655.31	1657.54	1661.02	1661.03	1663.46	1646.01	1653.02	1654.89	1651.31	1650.64	1660.19	1660.66	1660.69	1655.74	1665.17	1659.81	1638.07	1651.15	1659.42	1624	1659.39	1653.82	1662.84	1663.86	1665.12	1651.9
249.423996	1662.12	1666.52	1656.45	1663.34	1655.32	1658.32	1667.47	1646.8	1658.9	1658.03	1667.45	1655.23	1662.97	1652.33	1658.19	1652.52	1653.84	1652.77	1651.84	1642.03	1647.62	1644.2	1659.2	1654.73	1658.34	1659.49	1661.44	1662.37	1646.62	1652.63	1654.35	1652.49	1649.8	1659.71	1660.23	1663.35	1655.21	1666.03	1662.03	1637.02	1651.74	1657.6	1624.15	1658.93	1655.7	1660.23	1665.46	1665.12	1655.16
249.919998	1663.09	1666.41	1658.72	1662.49	1655.82	1659.8	1667.87	1651.03	1661.71	1655.91	1666.38	1655.02	1660.67	1653.19	1659.96	1652.85	1654.52	1653.52	1651.91	1641.45	1645.76	1641.69	1660.23	1655.41	1657.13	1661.22	1662.73	1664.54	1646.31	1654.08	1656.32	1650.99	1649.29	1661.9	1661.39	1661.54	1655.94	1666.22	1662.54	1638.66	1650.83	1659.84	1623.35	1660.04	1653.62	1660.82	1663.78	1664.04	1652.17
250.414993	1662.91	1663.94	1661.1	1664.87	1655.26	1661.45	1668	1650.15	1663.02	1656.79	1669.25	1657.19	1665.2	1654.73	1660.58	1650.97	1651.3	1654.73	1650.52	1641.15	1647.45	1645.95	1658.48	1655.97	1655.84	1661.9	1662.57	1663.66	1644.9	1653.25	1655.03	1650.83	1649.92	1660	1659.71	1662.62	1655.08	1663.17	1660.32	1637.13	1652.45	1658.21	1623.57	1657.69	1655.16	1662.01	1662.94	1666.73	1652.21
250.910004	1664.21	1668.61	1656.88	1664.29	1656.22	1659.15	1668.32	1648.25	1659.17	1657.68	1667.03	1657.04	1662.68	1652.44	1659.9	1653.05	1653.48	1653.19	1651.15	1642.73	1647.87	1645.45	1660.98	1655.07	1655.52	1660.54	1662.71	1664.52	1645.26	1652.3	1655.93	1649.64	1649.38	1662.57	1662.35	1662.31	1656.45	1665.84	1662.87	1639.17	1651.03	1658.78	1623.88	1660.47	1654.99	1662.42	1663.31	1667.29	1652.95
251.404999	1662.28	1664.66	1659.42	1663.21	1654.23	1660.36	1666.75	1649.15	1661.86	1655.58	1668.77	1653.47	1662.25	1650.48	1656.78	1652.43	1653.74	1655.97	1651.88	1641	1647.44	1643.52	1659.56	1655.64	1656.14	1661.02	1661.94	1664.35	1645.11	1653.38	1655.56	1651.44	1647.9	1658.62	1661.84	1662.42	1655.88	1664.08	1660.16	1635.93	1650.56	1657.8	1624.14	1658.13	1657.44	1662.87	1661.58	1666.78	1654.8
251.899994	1661.1	1666.45	1658.65	1663.13	1656.19	1658.91	1666.48	1650	1661.05	1656.25	1669.49	1655.55	1663.45	1653.32	1658.42	1653.4	1653.08	1654.1	1652.9	1642.55	1647.19	1644.2	1660.98	1655.12	1655.12	1660.32	1660.68	1663.62	1645.09	1652.01	1655.66	1651.55	1648.7	1660.69	1661.64	1663.09	1657.44	1663.47	1661.97	1638.28	1649.93	1658.15	1623.23	1658.98	1655.26	1662.21	1663.1	1666.83	1651.74
252.395996	1663.69	1666.46	1660.03	1662.21	1653.68	1659.42	1667.24	1650.18	1661.41	1656.05	1667.22	1654.31	1661.26	1650.21	1657.44	1651.22	1652.91	1653.84	1650.16	1640.03	1647.18	1644.02	1658.83	1657.89	1656.36	1660.92	1661.56	1662.82	1644.52	1653.05	1659.45	1649.86	1647.71	1660.87	1660.59	1661.66	1656.3	1664.87	1662.12	1637.14	1651.68	1657.35	1623.58	1658.43	1654.65	1662.03	1662.51	1665.84	1652.09
252.891006	1661.65	1666.24	1659	1664.55	1654.43	1662.15	1667.95	1649.43	1662.28	1655.21	1669.77	1656.75	1661.71	1653.22	1657.31	1653.62	1652.36	1654.43	1650.65	1640.05	1647.31	1643.71	1659.73	1657.65	1655.33	1663.12	1660.81	1664.34	1645.15	1652.45	1653.81	1650.8	1648.44	1659.26	1661.84	1664.06	1655.12	1664.27	1661.28	1636.81	1650.48	1658.58	1624.5	1659.67	1655.86	1662.1	1665.08	1666.69	1651.15
253.386002	1663.16	1666.54	1659.37	1664.86	1655.35	1657.83	1667.92	1652.25	1661.51	1655.96	1667.99	1657.12	1662.8	1652.72	1660.37	1653.59	1652.81	1653.29	1652.1	1640.18	1646.76	1643.12	1659.59	1655.28	1656.97	1659.89	1665.06	1663.39	1644.99	1651.85	1656.18	1652.06	1648.59	1659.43	1660.92	1663.79	1657.06	1666.1	1659.63	1637.07	1651.66	1658.75	1623	1660.18	1657.98	1662.19	1665.43	1667.35	1652.24
253.880997	1666.01	1667.92	1659.4	1663.06	1655.9	1657.63	1667.69	1650.65	1662.36	1657.87	1666.58	1656.46	1663.83	1653.58	1661.65	1653.22	1654.17	1655.13	1651.2	1641.24	1646.06	1643.77	1658.43	1654.89	1657.76	1660.9	1665.76	1666.23	1645.34	1651.57	1654.83	1651.29	1648.97	1661.02	1661.75	1663.06	1657.05	1664.54	1661.78	1634.98	1650.18	1659.17	1623.46	1659.45	1657.62	1663.83	1666.66	1666.95	1652.16
254.376007	1665.06	1667.26	1659.47	1662.15	1654.17	1659.05	1666.37	1650.88	1661.65	1657.34	1667.84	1657.94	1665.41	1651.33	1661.95	1652.78	1653.31	1654.97	1651.47	1640.9	1647.82	1643.2	1660.49	1655.9	1657.08	1662.35	1663.67	1667.5	1647.73	1652.83	1657.77	1652.56	1649.53	1660.33	1662.84	1664.7	1658.85	1665.19	1660.37	1637.35	1653.19	1658.13	1622.33	1658.77	1655.17	1665.22	1666.44	1667.33	1653.57
254.871994	1664.33	1666.27	1658.77	1662.96	1655.93	1658.83	1667.39	1649.43	1661.32	1660.31	1670.16	1655.55	1663.85	1653.28	1661.83	1652.46	1653.09	1653.65	1650.51	1638.49	1648.11	1643.95	1659.22	1654.37	1657.43	1662.75	1665.63	1665.49	1646.22	1651.84	1656.41	1652.38	1651.07	1662.28	1662.05	1663.6	1658.58	1665.75	1660.56	1637.37	1651.13	1657.32	1622.98	1660.84	1655.51	1663.92	1667.92	1666.79	1650.97
255.367004	1665.22	1667.26	1658.65	1664.81	1656.13	1659.26	1667.89	1648.16	1662.1	1657.99	1668	1654.27	1662.69	1653.38	1661.27	1652.1	1652.74	1655.02	1649.52	1642.05	1648.86	1645.23	1658.2	1656.2	1656.75	1662.24	1664.78	1667.19	1644.36	1653.04	1656.12	1651.26	1650.8	1658.17	1660.72	1663.47	1656.53	1664.22	1659.29	1636.52	1650.54	1657.71	1622.63	1659.68	1656.78	1664.06	1666.28	1668.18	1651.66
255.862000	1663.81	1667.59	1656.48	1663.94	1655.61	1660.97	1667.3	1649.9	1664.28	1657.22	1668.35	1654.9	1664.36	1650.06	1660.87	1654.69	1652.38	1654.32	1651.2	1641.37	1646.21	1643.61	1660.16	1655.55	1655.46	1659.13	1666.11	1667.51	1646.16	1654.75	1657.89	1653.5	1651.48	1661.28	1660.82	1665.19	1658.62	1665.68	1663.36	1638.66	1652.55	1659.17	1623.8	1661.37	1655.77	1664.4	1667.19	1668.96	1651.36
256.356995	1664.52	1666.62	1658.82	1665.33	1654.84	1659.54	1668.37	1650.13	1662.45	1659.39	1669.75	1655.29	1664.18	1652.34	1660.71	1652.52	1652.6	1653.49	1651.38	1641.53	1647.1	1644.04	1660.39	1656.52	1656.66	1660.2	1661.72	1666.73	1644.9	1652.9	1658.56	1652.27	1649.74	1661.83	1661.02	1665.03	1659.11	1666.32	1661.79	1636.08	1652.12	1656.89	1623.51	1661.09	1657.45	1663.3	1667.48	1666.51	1652.9
256.851990	1663.51	1667.63	1658.3	1665.03	1655.38	1659.79	1668.66	1648.03	1662.48	1658.81	1665.45	1654.84	1664.01	1652.2	1661.42	1652.07	1653.02	1653.3	1651.38	1639.43	1644.58	1642.95	1659.36	1654.58	1656.88	1659.41	1665.46	1666.03	1644.78	1651.45	1654.5	1650.13	1649.43	1661.2	1659.3	1665.82	1658.6	1666.16	1664.43	1638.46	1650.99	1658.73	1624.23	1658.24	1655.05	1663.69	1667.35	1667.89	1651.14
257.347992	1663.46	1669.81	1659.26	1663.91	1656.69	1657.4	1666.22	1647.51	1659.97	1658.95	1668.01	1655.4	1664.28	1653.95	1660.33	1653.6	1652.1	1653.73	1652.07	1641.08	1647.98	1643.24	1658.96	1654.41	1655.2	1659.33	1663.48	1664.28	1646.7	1653.05	1656.76	1651.5	1649.88	1660.33	1663.3	1664.61	1657.6	1666.39	1660.06	1637.13	1650.54	1657.82	1623.16	1660.83	1655.02	1663.77	1665.69	1667.13	1653.14
257.842987	1663.9	1667.88	1656.67	1664.85	1655.68	1658.39	1668.1	1649.12	1661.67	1657.53	1668.27	1656.32	1662.18	1654.72	1661.49	1651.73	1652.72	1655.26	1649.42	1641.88	1648.5	1643.81	1658.92	1658.1	1657.5	1662.43	1664.7	1665.63	1646.15	1654.23	1656.43	1650.76	1649.22	1661.46	1660.8	1664.99	1658.29	1664.06	1663.19	1639.07	1651.55	1657.1	1622.2	1659.44	1655.82	1664.62	1666.79	1666.69	1652.46
258.338013	1662.71	1666.22	1658.84	1667.38	1656.39	1658.08	1669.59	1647.28	1661.51	1657.06	1666.89	1655.94	1663.65	1652.81	1663.86	1652.2	1649.81	1653.11	1648.72	1640.68	1646.96	1642.91	1657.75	1653.6	1656.8	1658.49	1662.41	1665.84	1645.76	1651.68	1656.8	1651.47	1650.43	1661.07	1660.97	1662.83	1659.32	1663.88	1661.88	1637.16	1650.03	1657.9	1621.71	1658.28	1656.74	1664.73	1665.37	1666.82	1652.04
258.833008	1662.79	1666.19	1659.95	1664	1655.04	1657.53	1668.29	1648.78	1660.54	1659.05	1666.55	1654.89	1662.41	1654.52	1663.11	1652	1651.6	1653.69	1650.74	1640.35	1646.58	1643.88	1659.38	1655.13	1657.68	1659.81	1664.43	1664.14	1644.32	1652.07	1655.06	1650	1649.2	1661.69	1663.05	1663.69	1657.74	1663.48	1660.47	1636.46	1650.03	1657.36	1624.61	1660.3	1656.71	1664.74	1665.72	1667.91	1653.7
259.329010	1664.25	1667.38	1659.11	1665.69	1656.94	1661.14	1669.8	1648.44	1660.43	1655.96	1667.91	1653.27	1661.74	1652.37	1660.87	1652.09	1654.36	1653.12	1650.44	1641.21	1646.89	1644.21	1658.55	1655.4	1657.54	1661.69	1664.23	1666.47	1646.92	1652.88	1656.35	1650.24	1649.78	1659.52	1662.47	1661.98	1657.62	1664.06	1660.65	1636.26	1652.52	1659.31	1621.61	1658.63	1656.5	1663.9	1666.38	1666.89	1651.41
259.824005	1661.62	1665.84	1657.61	1663.01	1654.41	1659.65	1667.11	1650.47	1663.1	1657.64	1666.4	1654.44	1662.48	1652.26	1661.1	1651.29	1653.43	1653.65	1649.49	1642.39	1646.53	1644.53	1661.94	1655.31	1657.33	1661.18	1665.87	1666.77	1646.86	1652.9	1656.6	1651.75	1649.11	1661.3	1661.04	1664.42	1658.48	1665.43	1661.02	1636.95	1649.59	1658.94	1623.94	1660.75	1656.87	1661.41	1667.65	1667.09	1652.54
260.319000	1663.37	1666.46	1658.3	1663.44	1654.65	1658.85	1669.76	1649.69	1661.75	1659.56	1669	1656.02	1662.72	1656.61	1663.6	1653.12	1652.91	1653.67	1650.57	1642.13	1647.22	1645.9	1658.16	1656.72	1657	1661.58	1665.43	1667.64	1647.07	1652	1655.3	1651.33	1650.31	1659.39	1662.03	1663.9	1659.21	1667.12	1661.17	1638.86	1652.73	1659.86	1623.61	1659.3	1656.4	1662.83	1666.67	1667.99	1653.22
260.813995	1663.15	1667.4	1659.55	1665.7	1656.69	1659.65	1667.47	1649.82	1661.75	1659.98	1668.32	1655.04	1663.32	1654.57	1662.19	1652.81	1652.18	1653.53	1650.04	1638.15	1646.66	1644.62	1660.27	1653.79	1657.24	1659.38	1663.19	1668.11	1646.75	1652.31	1657.28	1652.8	1648.17	1663.72	1662.45	1665.73	1658.96	1667.05	1662.79	1637.8	1652.4	1658.92	1623.83	1661.75	1657.17	1664.02	1668.9	1668.27	1651.87
261.308990	1661.79	1666.58	1658.35	1663.29	1655.73	1657.19	1667.28	1648.39	1660.1	1662.19	1667.6	1656.1	1666.09	1654.13	1663.62	1653.47	1652.83	1654.11	1652.41	1641.45	1647.33	1649.39	1658.85	1656.64	1657.7	1660.69	1664.65	1666.2	1646.07	1652.15	1655.86	1651.56	1650.9	1661.58	1662.64	1664.58	1659.21	1665.49	1662.39	1640.68	1650.15	1657.25	1622.75	1659.93	1659.17	1666.78	1669.27	1669.75	1654.77
261.804993	1666.43	1668.96	1660.69	1666.31	1656.94	1658.46	1669.58	1650.65	1663.98	1660.55	1668.83	1657.78	1662	1656.38	1663.78	1654.86	1653.69	1655.03	1649.87	1643.42	1649.41	1644.45	1661.09	1655.92	1658.28	1661.22	1664.06	1667.17	1645.4	1653.68	1657.12	1652.9	1650.77	1664.7	1661.42	1665.51	1658.95	1666.21	1661.8	1638.86	1651.15	1659.14	1625.01	1658.85	1658.27	1664.22	1667.85	1667.93	1652.84
262.299988	1664.54	1666.98	1660.9	1664.31	1657.65	1661.15	1667.69	1650.73	1663.44	1664.09	1668.98	1656.86	1665.29	1657.05	1663.69	1652.84	1651.35	1653.95	1650.55	1641.62	1648.24	1646.9	1659.63	1655.83	1659.67	1661.54	1664.62	1666.36	1646.67	1655.34	1657.2	1652.27	1649.24	1660.87	1660.95	1662.74	1658.08	1666.36	1660.88	1637.44	1651.59	1660.77	1624.5	1659.31	1660.27	1665.66	1665.75	1670.25	1653.83
262.795013	1663.86	1667.01	1659.42	1664.96	1657.03	1659.36	1668.67	1651.82	1664.86	1661.01	1669.35	1657.5	1664.43	1657.84	1663.04	1652.89	1651.53	1653.34	1653.35	1642.57	1647.89	1646.82	1661.11	1654.13	1658.39	1661.3	1665.36	1667.3	1646.8	1652.59	1655.71	1650.78	1650.58	1661.74	1661	1664.79	1659.61	1665.84	1662.88	1638.76	1650.84	1660.27	1624.27	1659.56	1659.88	1664.9	1666.35	1667.38	1653.12
263.290009	1664.12	1667.78	1658.57	1662.83	1655.19	1659.28	1668.4	1650.48	1662.14	1661.34	1670.22	1657.03	1661.72	1659.33	1664.52	1652.49	1653.07	1655.28	1650.56	1641.37	1648.64	1644.95	1658.04	1656.55	1656.35	1660.01	1664.33	1667.44	1645.59	1651.62	1655.67	1652.49	1651.8	1661.13	1660.57	1665.56	1659.96	1664.87	1663.66	1637.61	1651.93	1658.58	1622.86	1660.89	1660.31	1664.42	1669.74	1669.06	1653.91
263.785004	1661.03	1666.58	1658.31	1664.74	1655	1660.69	1668.5	1649.83	1661.04	1661.41	1666.99	1653.41	1663.44	1659.23	1664.03	1651.83	1651.49	1653.74	1653.79	1642.04	1647.24	1647.84	1658.71	1656.93	1657.11	1660.06	1665.12	1667.53	1646.77	1653.59	1655.05	1651.61	1650.62	1661.32	1661.14	1662.9	1659.39	1667.3	1661.28	1636.5	1650.77	1657.78	1623.34	1660.02	1661.53	1664.18	1667.02	1668.91	1654.62
264.281006	1664.61	1668.23	1658.05	1663.32	1657.35	1661.25	1668.2	1649.58	1662.18	1661.26	1667.92	1657.35	1662.83	1656.17	1661.23	1653.45	1653.86	1653.26	1652.45	1641.5	1645.1	1646.45	1657.22	1655.37	1657.62	1662.61	1665.04	1667.61	1646.55	1650.88	1655.72	1652.21	1650.13	1660.75	1663.66	1666.7	1659.44	1666.98	1664.19	1638.52	1652.99	1657.31	1622.21	1660.9	1661.54	1663.77	1665.77	1668.38	1653.42
264.776001	1665.16	1667.68	1660.46	1663.32	1655.35	1660.29	1666.82	1650.72	1662.62	1661.57	1668.73	1657.98	1663.65	1658.96	1662.88	1654.03	1653.62	1654.78	1650.56	1640.55	1645.68	1646.21	1659.78	1656.82	1654.83	1661.28	1664.04	1667.5	1646.67	1652.66	1655.95	1650.29	1650.88	1662.01	1661.01	1665.5	1657.97	1665.5	1662.84	1638.02	1651.99	1659.16	1622.77	1658.73	1658.86	1663.5	1666.8	1668.55	1653.12
265.270996	1663.49	1668.37	1658.92	1663.62	1654.7	1661.28	1669.26	1650.48	1663.11	1661.38	1668.33	1656.68	1663.68	1656.58	1660.89	1652.86	1652.64	1655.15	1651.6	1639.8	1647.18	1648.5	1660.29	1656.08	1659.38	1661.55	1666.6	1667.77	1646.35	1652.56	1656.03	1651.68	1649.92	1662.82	1662.66	1665.29	1660.83	1665.69	1659.79	1636.35	1651.28	1658.7	1624.33	1660.55	1660.85	1664.57	1666.95	1668.48	1654.6
265.765991	1663.37	1666.19	1661.1	1664.26	1655.63	1658.89	1666.72	1648.98	1660.87	1661.3	1668.06	1655.66	1661.85	1659.86	1664.92	1652.14	1654.15	1656.07	1651.63	1640.62	1646.89	1647.93	1659.43	1656.7	1656.84	1661.03	1663.63	1664.96	1646.37	1652.04	1656.47	1651.96	1650.48	1661.32	1662.71	1665.29	1660.01	1667.4	1662.51	1635.12	1652.29	1659.75	1623.74	1661.21	1660.69	1665.72	1666.79	1669.16	1654.06
266.260986	1664.01	1666.15	1657.63	1664.38	1656.11	1661.43	1668	1649.59	1663.46	1662.4	1666.84	1657.67	1663.19	1658.94	1664.74	1651.34	1654.59	1656.16	1653.51	1641.21	1646.84	1644.51	1659.35	1656.13	1655.51	1660.43	1663.1	1668.38	1648.23	1651.78	1656.82	1651.21	1648.28	1659.38	1661.88	1664.87	1658.08	1665.8	1660.44	1636.87	1650.81	1658.19	1625.19	1660.55	1661.05	1663.38	1666.1	1667.37	1652.52
266.756989	1661.46	1666.97	1657.5	1663.18	1653.8	1660.51	1667.8	1648.89	1662.46	1662.36	1669.83	1654.76	1661.78	1658.12	1662.03	1653.34	1652.09	1654.49	1650.86	1640.74	1646.47	1646.36	1661.64	1655.48	1658.3	1660.37	1663.64	1664.82	1645.2	1652.86	1656.42	1651.04	1649.36	1661.89	1662.76	1664.45	1657.32	1665.29	1662.11	1636.73	1648.89	1658.37	1623.67	1660.51	1659.6	1663.38	1666.8	1666.63	1651.42
267.252014	1663.28	1667.82	1658.56	1664.09	1657.17	1657.31	1667.53	1650.87	1662.5	1661.8	1668.77	1655.58	1660.26	1659.16	1662.09	1651.92	1654.49	1654.81	1651.07	1642.8	1647.51	1646.95	1657.56	1654.93	1654.77	1661.56	1663.17	1669.05	1647.68	1654.03	1655.83	1652.87	1648.19	1660.2	1661.2	1664.71	1660.32	1667.04	1660.13	1636.08	1650.87	1659.76	1621.87	1661.24	1660.9	1663.77	1668.32	1668.28	1653.4
267.747009	1663.15	1667.55	1657.84	1664.11	1655	1661.19	1668.09	1649.9	1660.42	1662.43	1669.63	1656.14	1662.7	1656.27	1660.64	1651.96	1654.94	1652.96	1652.72	1641.88	1647.45	1648.42	1658.38	1657.9	1658.63	1661.97	1666.63	1666.71	1647.4	1653.62	1655.17	1651.56	1650.2	1664.03	1663.31	1664.45	1659.62	1666.46	1660.8	1636.98	1651.95	1658.81	1625.13	1662.07	1661.25	1666.97	1665.77	1668.32	1653.54
268.242004	1663.94	1668.67	1660.4	1665.23	1654.31	1658.88	1668.54	1649.49	1660.6	1662.68	1668.52	1654.78	1664.44	1657.99	1661.68	1653.67	1654.62	1655.18	1650.5	1643.42	1648.55	1649.08	1660.07	1654.43	1655.53	1660.45	1662.2	1666.63	1646.47	1654.2	1656.16	1650.64	1651.99	1660.98	1661.38	1665.47	1659.38	1663.46	1661.94	1639.41	1650.34	1660.17	1622.72	1660.26	1661.63	1663.46	1667.69	1669.66	1654.24
268.738007	1663.07	1666.6	1659.28	1664.69	1654.41	1658.22	1666.43	1649.57	1661.23	1662.76	1669.01	1655.11	1664.61	1657.67	1663.83	1651.51	1653.89	1655.38	1651.64	1642.62	1647.65	1647.48	1660.39	1654.63	1657.16	1661.49	1663.39	1666.01	1646.99	1653	1657.26	1651.19	1651.76	1662.37	1660.49	1666.04	1659.16	1664.93	1663.09	1637.45	1652.29	1656.86	1623.26	1661.34	1661.27	1662.88	1667.91	1666.76	1651.91
269.233002	1663.11	1667.32	1657.84	1662.92	1653.51	1659.91	1667.29	1649.44	1661.43	1662.29	1667.07	1654.74	1662.03	1657.23	1661.56	1651.2	1652.91	1655.66	1651.16	1642.05	1645.42	1646.14	1658.93	1657.61	1657.36	1661.15	1663.26	1666.88	1645.8	1653.07	1655.83	1653.05	1651.5	1660.98	1661.48	1663.06	1658.33	1665.87	1661.64	1636.02	1652.81	1658.78	1623.16	1660.29	1661.63	1662.77	1663.85	1665	1652.48
269.727997	1664.49	1667.7	1658.05	1664.27	1654.47	1661.23	1666.33	1651.89	1663	1661.71	1667.2	1655.63	1663.57	1659.46	1663.59	1651.52	1654.09	1655.78	1653.37	1641.35	1647.56	1645.85	1660.56	1657.41	1656.93	1663.12	1664.47	1666.89	1646.86	1652.72	1655.93	1652.48	1650.57	1659.3	1660.77	1663.16	1658.99	1667.31	1659.18	1639.87	1651.74	1658.92	1623.67	1662.11	1659.49	1664.25	1668.89	1667.55	1654.06
270.222992	1666.46	1667.04	1658.3	1663.48	1655.23	1660.47	1666.57	1650.47	1662.92	1659.98	1667.1	1654.32	1663.09	1658.37	1660.97	1652.3	1654.13	1654.01	1650.73	1641.03	1645.71	1646.33	1659.22	1656.41	1657.52	1661.17	1664.14	1665.79	1645.49	1653.75	1655.08	1649.73	1650.84	1660.32	1660.5	1664.62	1658.75	1666.78	1660.97	1636.7	1651.92	1658.32	1622.86	1659.24	1659.1	1664.17	1665.66	1667.51	1652.73
270.717987	1663.71	1667.33	1659.85	1663.85	1655.09	1659.68	1666.88	1650.35	1660.93	1660.16	1665.57	1655.34	1662.43	1657.62	1659.44	1653.27	1652.83	1654.2	1650.71	1640.26	1646.24	1644.67	1659.41	1654.37	1655.95	1661.08	1662.45	1664.9	1646.12	1652.38	1656.01	1650.84	1649.04	1662.28	1663.06	1663.21	1658.13	1666.44	1662.1	1636.97	1651.92	1658.5	1622.91	1662.3	1660.9	1664.98	1666.23	1666.5	1652.01
271.213013	1663.17	1665.31	1658.44	1664.1	1656.15	1660.82	1667.72	1650.5	1661.76	1660.93	1668.86	1653.67	1661.43	1655.31	1660.95	1650.5	1653.04	1655.08	1653.48	1641.55	1648.02	1645.03	1660.89	1654.56	1655.17	1660.82	1662.03	1665.86	1646.93	1655	1657.3	1650.33	1649.93	1660.23	1661.7	1661.08	1657.46	1665.52	1662.17	1637.49	1651.35	1657.61	1623.69	1660.62	1661.36	1663.37	1663.25	1668.84	1651.87
271.709015	1663.3	1667.78	1658.57	1663.3	1653.99	1658.69	1668.06	1650.05	1660.36	1660.08	1667.66	1657.1	1660.76	1657.06	1659.31	1651.28	1653.11	1655.36	1653.45	1640.77	1646.45	1647.04	1660.05	1654.58	1657.53	1660.9	1663.46	1665.78	1645.57	1653.69	1656.57	1652.42	1649.76	1662.17	1662.23	1664.68	1656.58	1666.66	1663.6	1637.64	1652.18	1657.69	1624.35	1660.49	1659.31	1663.84	1666.38	1666.12	1654.09
272.204010	1663.64	1665.75	1659.35	1662.74	1655.71	1659.55	1666.77	1648.4	1662.54	1661.37	1669.48	1653.31	1661.31	1654.58	1659.5	1653.39	1653.17	1654.76	1651	1640.68	1648.18	1645.17	1660.39	1655.41	1657.61	1661.25	1664.44	1666.02	1646.25	1654.46	1656.18	1652.82	1650.23	1662.54	1662.35	1664.63	1657.47	1664.15	1662.75	1636.84	1651.61	1658.3	1624.51	1659.59	1659.22	1665.23	1667.02	1669.19	1653.02
272.699005	1662.64	1665.7	1657.28	1663.99	1654.56	1659.55	1667.15	1649.5	1661.49	1660.11	1667.5	1654.24	1663.49	1656.05	1660.64	1649.78	1651.85	1656.39	1650.24	1640.85	1646.21	1643.83	1660.06	1654.39	1657.94	1661.43	1661.65	1665.83	1646.17	1653.21	1657.99	1651.24	1650.24	1659.56	1659.26	1664.08	1656.41	1664.93	1660.37	1637.35	1652.44	1657.96	1623.18	1661	1661.13	1662.84	1667.17	1667.58	1654
273.194000	1664.49	1665.97	1658.94	1662.59	1653.95	1657.95	1668.08	1650.35	1661.64	1660.23	1668.32	1655.92	1661.82	1656.27	1660.76	1652.94	1653.04	1654.17	1651.73	1641.71	1645.42	1644.96	1658.04	1655.75	1657.97	1660.3	1662.94	1665.75	1646.8	1653.5	1655.31	1650.35	1648.93	1659.06	1663.07	1663.04	1657.73	1666.53	1659.23	1636.72	1651.35	1657.47	1623.79	1660.18	1658.17	1663.27	1666.31	1669.95	1651.34
273.690002	1663.46	1668.23	1661.27	1663.34	1656.29	1661.03	1665.98	1651.3	1661.76	1659.02	1667.58	1655.86	1662.55	1656.93	1659.87	1651.39	1654.21	1655.03	1653.17	1642.04	1646.08	1645.4	1660.1	1656.28	1656.26	1660.3	1662.56	1665.35	1646.53	1652.81	1657.42	1652.64	1651.76	1661.6	1661.6	1664.23	1655.2	1665.77	1663.51	1636.9	1651.45	1659.28	1622.92	1662.24	1657.96	1663.23	1666.72	1667.68	1653.85
274.184998	1662.38	1665.97	1657.74	1663.58	1654.56	1659.62	1666.44	1649.93	1661.78	1658.8	1668.14	1656.82	1664.04	1657.39	1659.43	1651.66	1653.43	1656.4	1651.63	1641.53	1648.08	1646.56	1660.44	1656.3	1658.18	1660.05	1662.53	1667.13	1645.54	1652.69	1655.97	1652.07	1650.61	1661.02	1661.52	1664.29	1656.45	1665.05	1660.59	1637.32	1649.48	1659.03	1623.32	1661.26	1659.45	1663.83	1666.36	1665.54	1652.43
274.679993	1661.57	1667.52	1659.38	1663.51	1655.07	1659.67	1666.83	1650.11	1660.95	1659.6	1667.41	1655.65	1663.3	1655.53	1660.09	1652.72	1653	1656	1653.61	1643.95	1646.83	1645.1	1658.5	1656.75	1658.86	1661.82	1664.19	1664.9	1645.21	1652.54	1655.98	1650.74	1650.6	1660.08	1661.2	1664.56	1656.96	1665.51	1660.17	1637.21	1652.89	1659.59	1623.7	1660.54	1660.17	1664.3	1665.7	1667.78	1652.66
275.174988	1662.61	1665.37	1660.93	1664.03	1656.51	1659.75	1667.69	1650.18	1662.85	1660.13	1669.54	1656.53	1661.77	1656.5	1658.13	1652.74	1653.21	1655.46	1652.25	1642.43	1648.47	1643.14	1660.78	1656.51	1657.24	1661.22	1664.77	1666.22	1647.35	1655.95	1656.79	1650.18	1647.87	1662.18	1661.53	1663.72	1656.34	1665.38	1662.78	1637	1651.28	1659.47	1624.44	1660.56	1659.08	1662.79	1664.73	1665.95	1653.74
275.670013	1664.93	1666.99	1658.8	1665.7	1654.34	1658.14	1666.88	1649.14	1662.31	1660.75	1668.01	1654.94	1662.7	1655.6	1659.42	1652.13	1654.21	1654.65	1652.6	1641.72	1647.86	1643.47	1659.73	1656.37	1656.33	1662.23	1664.07	1666.47	1648.01	1653.85	1656.16	1651.15	1649.85	1661.28	1660.57	1662.71	1657.56	1665.76	1662.48	1637.41	1649.74	1659.06	1623.6	1659.91	1659.87	1661.65	1665.76	1665.47	1653.09
276.165985	1664.77	1668.14	1660.7	1663.97	1654.44	1659.67	1666.34	1649.62	1663.35	1661.06	1666.66	1655.72	1665.06	1654.53	1658.62	1651.83	1653.37	1654.91	1651.05	1640.03	1646.95	1645.14	1657.26	1655.83	1658.32	1662.07	1662.08	1664.55	1646.31	1654.09	1657.71	1651.2	1650.88	1661.37	1662.27	1663.27	1655.64	1664.3	1659.92	1638.39	1652.86	1658.86	1624.03	1659.27	1658.4	1662.97	1664.2	1666.58	1652.22
276.661011	1663.26	1667.82	1659.35	1665.26	1653.23	1659.7	1666.4	1648.57	1660.98	1659.98	1667.94	1654.69	1660.59	1656.82	1657.84	1651.69	1651.73	1653.86	1652.6	1640.07	1645.49	1645.76	1660.54	1654.78	1658.07	1662.38	1663.02	1663.75	1646.59	1653.09	1655.35	1652.37	1649.44	1661.64	1659.6	1665.29	1657.76	1663.38	1663.32	1637.45	1651.75	1659.82	1625.77	1662	1659.23	1665.05	1665.99	1664.55	1654.58
277.156006	1661.45	1665.26	1660.15	1664.95	1657.72	1659.86	1668.1	1649.37	1661.98	1661.19	1667.76	1655.62	1662.98	1654.4	1657.78	1653.25	1653.25	1653.63	1653.94	1641.7	1647.07	1645.74	1657.58	1656.9	1657.38	1661.32	1663.62	1663.63	1645.28	1656	1655.33	1650.51	1649.32	1663.75	1660.69	1666.12	1657.47	1666.29	1661.89	1637.8	1650.43	1660.42	1623.48	1660.26	1660.38	1663.5	1666.11	1667.37	1654.24
277.651001	1662.33	1665.28	1659.85	1665.15	1655.59	1661.07	1667.8	1652.25	1663.86	1662.85	1669.69	1656.26	1661.87	1656.8	1657.83	1650.26	1654.58	1654.75	1651.36	1641.22	1648.24	1644.35	1658.72	1656.13	1659.71	1661.1	1662.28	1664.33	1646.42	1653.32	1657.45	1652.7	1651.85	1661.77	1659.14	1663.68	1657.4	1666.06	1663.04	1637.73	1652.06	1658.85	1624.57	1661.22	1660.4	1662.68	1665.59	1668.22	1653.52
278.145996	1663.37	1667.84	1659.43	1664.61	1656.19	1658.15	1667.23	1648.12	1663.64	1660.95	1667.8	1656.39	1663.75	1659.46	1661.7	1654.41	1652.35	1655.18	1651.12	1640.75	1646.58	1646.87	1661.45	1655.56	1657.88	1660.53	1662.56	1665.57	1645.66	1654.04	1657.06	1653.51	1649.15	1662.51	1662.04	1665.92	1656.5	1665.87	1661.83	1637.36	1651.32	1660.15	1625.46	1660.05	1658.92	1663.1	1668.08	1669.44	1653.98
278.641998	1660.11	1664.92	1659.1	1665.26	1654.72	1659.67	1667.82	1652.71	1663.82	1662.17	1668.49	1657.38	1663.26	1656.49	1660.11	1652.81	1653.93	1654.08	1653.44	1641.82	1647.75	1645.05	1661.73	1656.65	1657.83	1663.86	1662.37	1666.1	1647.34	1654.08	1657.53	1652.83	1649.71	1662.25	1663.98	1664.18	1658.13	1667.32	1663	1636.22	1653.7	1658.06	1626.18	1660.22	1659.34	1665.44	1665.78	1669.47	1653.09
279.136993	1662.81	1665.59	1659.81	1665.03	1655.25	1658.51	1668.02	1651	1663.3	1662.9	1669.08	1655.22	1664.21	1657.95	1661.03	1650.76	1652.34	1655.94	1654.47	1642.24	1648.31	1644.67	1660.96	1655.64	1658.76	1660.88	1663.22	1667.53	1646.43	1654.21	1656.58	1651.27	1651.32	1663.7	1661.54	1664.12	1659.26	1666.52	1664.1	1638.61	1652.12	1658.38	1623.6	1660.54	1660.53	1665.38	1666.97	1668.22	1654.47
279.631989	1662.47	1667.32	1659.06	1664.99	1655.1	1661.05	1669.56	1652.03	1662.25	1660.81	1668.44	1655.79	1661.75	1658.75	1662	1650.93	1654.6	1653.44	1654	1642.56	1647.41	1645.24	1659.68	1657.01	1657.86	1660.21	1662.83	1664.63	1646.53	1653.86	1655.72	1650.5	1649.18	1661.54	1659.82	1665.51	1657.49	1667.27	1663.31	1638.79	1652.55	1660.66	1625.36	1659.49	1660.83	1662.18	1666.61	1666.15	1653.53
280.127014	1663.24	1666.24	1659.24	1664.12	1655.91	1662.44	1667.81	1651.12	1664.27	1660.25	1667.95	1656.42	1665.43	1656.75	1658.92	1651.71	1653.69	1657.64	1651.73	1640.2	1645.74	1644.19	1661.99	1656	1655.96	1662.08	1660.03	1665.06	1646.06	1654.29	1657.45	1651.89	1649.65	1661.48	1661.72	1664.77	1656.3	1665.9	1663.15	1637.84	1652.23	1660.37	1624.09	1660.27	1658.66	1665.41	1665.23	1667.76	1655.26
280.622009	1664.9	1665.22	1657.77	1665.06	1655.03	1659.64	1666.36	1650.38	1663.19	1659.5	1669.36	1655.4	1664.33	1657.17	1661.42	1652.7	1653.58	1653.99	1653.01	1640.81	1645.27	1645.43	1660.34	1657.81	1656.44	1661.99	1664.05	1666.76	1646.93	1651.61	1654.9	1651.68	1649.13	1659.83	1661.15	1662.82	1658.57	1664.6	1662.34	1637.83	1650.9	1659.28	1623.07	1659.51	1660.19	1663.57	1666.93	1666.84	1652.44
281.118011	1665.22	1667.56	1659.21	1663.64	1658.42	1658.6	1668.02	1651.31	1662.52	1661.65	1668.17	1656.95	1662.57	1656.35	1661.25	1652.89	1654.84	1654.99	1651.02	1640.28	1645.35	1646.36	1661.59	1656.7	1656.21	1661.9	1663.46	1664.95	1646.02	1653.75	1657.04	1651.69	1650.11	1660.9	1661.45	1663.01	1655.27	1664.09	1662.49	1636.74	1651.78	1660.62	1623.7	1660.37	1658.53	1664.95	1668.16	1667.93	1652.58
281.613007	1664.01	1665.67	1658.43	1666.86	1657.37	1661.64	1670.43	1651.96	1662.95	1660.79	1669.28	1656.39	1662.95	1657.99	1661.68	1651.41	1652.34	1654.81	1652.99	1641.28	1647.48	1646.31	1661.34	1655.95	1657.31	1662.02	1664.51	1665.85	1645.7	1655.1	1655.8	1650.62	1650.98	1661.64	1661.7	1665.98	1659.38	1664.36	1661.72	1638.58	1652.63	1657.74	1625.22	1659.73	1662.02	1663.86	1668.31	1669.78	1652.64
282.108002	1665.69	1668.3	1659.52	1662.62	1655.74	1660.95	1668.82	1648.88	1663.82	1661.37	1667.29	1654.54	1663.61	1658.98	1663.72	1652.28	1652.72	1652.65	1651.68	1639.97	1645.58	1644.55	1658.96	1653.84	1656.9	1659.69	1662.94	1665.72	1646.9	1654.79	1654.97	1653.38	1650.56	1661.15	1661.5	1666.2	1659.35	1665.35	1661.36	1636.43	1649.88	1658.69	1624.3	1660.77	1659.72	1665.34	1668.05	1669.13	1653
282.602997	1663.49	1666.57	1659.05	1663.38	1655.72	1659.75	1667.74	1650.46	1661.92	1660.83	1667.87	1655.54	1663.78	1655.17	1662	1654.64	1652.98	1655.85	1652.27	1640.78	1645.53	1643.09	1662	1654.83	1657.7	1660.53	1664.41	1666.82	1646.8	1653.07	1657.71	1651.69	1651.84	1662.55	1662.41	1665.06	1659.3	1668.25	1662.9	1636.96	1651.98	1657.52	1624.2	1660.08	1659.3	1663.71	1668.41	1669.05	1652.57
283.097992	1661.34	1665.65	1659.43	1665.36	1656.92	1658.81	1667.21	1649.69	1662.38	1660.9	1668.78	1655.62	1662.97	1655.71	1662.07	1653.08	1651.7	1654.64	1653.74	1640.32	1646.27	1645.59	1660.8	1655.7	1658.33	1659.11	1666.33	1665.88	1647.03	1653.36	1657.36	1653.65	1649.38	1660.76	1662.9	1664.16	1660.28	1666.7	1661.18	1636.8	1652.22	1658.85	1623.5	1659.71	1661.3	1663.93	1665.37	1669.76	1653.51
283.593994	1663.82	1667.02	1659.47	1663.77	1656.81	1660.03	1667.75	1649.57	1664.72	1661.13	1669.35	1655.74	1663.92	1656.68	1662.72	1651.07	1654.07	1655.86	1652.98	1639.84	1647.47	1644.85	1659.53	1655.21	1656.63	1661.61	1664.72	1667.57	1646.45	1654.31	1655.7	1652.33	1650.12	1659.29	1663.1	1665.98	1658.7	1666.62	1660.7	1636.27	1653.55	1659	1624.36	1660.41	1662.61	1664.67	1668.33	1667.98	1651.29
284.088989	1663.83	1664.97	1659.74	1665.47	1655.57	1659.97	1666.82	1650.25	1660.56	1659.56	1669.59	1654.9	1664.3	1656.14	1662.86	1651.94	1650.72	1653.47	1653.11	1641.2	1647.53	1644.59	1660.81	1655.56	1657.74	1662.38	1666.14	1666.33	1645.68	1654.65	1658.31	1653.49	1649.86	1661.7	1663.45	1665.98	1658.65	1667.36	1663.49	1638.18	1653.12	1658.57	1623.14	1659.75	1660.5	1663.5	1669.55	1667.9	1651.35
284.584015	1662.55	1667.45	1658.89	1663.43	1657.84	1659	1669.55	1649.33	1660.38	1659	1668.57	1655.61	1661.67	1655.08	1661.13	1652.91	1653	1654.49	1651.54	1641.82	1648.41	1646.47	1660.24	1656.67	1657.31	1661.93	1665.02	1668.06	1647.14	1652.64	1656.43	1651.74	1650.36	1661.11	1662.98	1664.06	1657.59	1665.44	1663.21	1638.05	1652.78	1657.71	1623.93	1660.86	1660.23	1666.22	1668.96	1671.67	1652.13
285.079010	1663.8	1666.55	1660.18	1664.97	1656.77	1657.83	1668.3	1649.35	1662.18	1659.03	1668.61	1655.39	1663.26	1656.01	1661.54	1651.7	1653.57	1654.7	1653.21	1642.07	1647.24	1645.17	1660.75	1655.65	1657.64	1660.41	1665.35	1668.54	1647.47	1654.9	1656.69	1653.01	1651.37	1662.69	1663.35	1664.32	1659.35	1667.8	1663.19	1638.13	1653.06	1659.01	1624.34	1661.16	1659.8	1664.87	1665.9	1668.29	1651.76
285.575012	1664.71	1667.36	1659.72	1664.72	1655.19	1658.47	1668.53	1648.93	1661.11	1660.25	1667.05	1654.58	1665.9	1655.99	1663.44	1652.21	1652.17	1654.18	1652.56	1639.78	1644.98	1643.93	1660.02	1655.23	1657.21	1660.59	1663.42	1667.31	1645.28	1653.35	1656.57	1651.15	1650.67	1659.57	1662.72	1666.27	1659.73	1666.45	1663.26	1636.31	1652.23	1658.38	1622.09	1661.44	1659.78	1665.45	1667.85	1669.65	1652.98
286.070007	1662.74	1666.59	1658.69	1662.62	1654.59	1660.4	1668.46	1647.76	1662.89	1658.75	1668.44	1655.45	1661.79	1657.17	1665.58	1653.67	1652.87	1653.46	1651.61	1639.6	1644.8	1643.62	1661.1	1655.01	1657.75	1660.9	1664.22	1668.7	1647.12	1653.91	1657.8	1652.79	1650.08	1661.62	1661.55	1665.81	1657.87	1666.53	1662.75	1636.45	1652.08	1659.26	1622.27	1658.16	1657.62	1662.7	1667.46	1669.4	1651.1
286.565002	1665.66	1666.23	1657.62	1664.08	1654.15	1659.02	1666.06	1650.12	1663.91	1661.58	1666.59	1656.75	1662.45	1655.53	1663.86	1651.12	1652.94	1655.39	1650.52	1640.6	1647.63	1643.66	1659.83	1653.42	1655.89	1661.16	1663.62	1665.97	1645.09	1652.72	1657.66	1652.53	1648.23	1660.37	1661.32	1664.89	1657.82	1666.15	1663.75	1637.18	1651.76	1661.28	1623.55	1659.73	1657.3	1664.49	1668.57	1670.15	1652.44
287.059998	1662.62	1664.7	1659.32	1666.89	1656.19	1661.88	1667.13	1648.6	1661.37	1660.17	1669.03	1657.33	1661.47	1655.16	1662.89	1653.16	1654.41	1652.68	1652.44	1641.1	1646.84	1643.78	1658.87	1655.99	1657.56	1662.56	1665.72	1668.09	1645.48	1653.45	1653.67	1652.03	1649.27	1660.61	1661.2	1663.24	1659.01	1668.13	1661.81	1635.41	1652.98	1659.19	1624.32	1659.96	1661.13	1663.87	1668.84	1670.66	1652.1
287.554993	1662.65	1668.47	1659.85	1665.79	1653.74	1661.52	1668.87	1649.49	1662.7	1660.53	1666.78	1657.06	1662.26	1655.94	1662.79	1652.4	1653.96	1654.56	1651.57	1643.42	1648.45	1643.23	1658.49	1660.29	1658.33	1663.18	1666.01	1666.55	1646.33	1654.06	1654.88	1651.38	1649.61	1661.03	1661.81	1666.28	1659.96	1666.07	1661.18	1637.81	1652.41	1660.27	1624.35	1660.4	1659.26	1663.7	1666.58	1669.36	1652.33
288.050995	1663.59	1666.39	1658.41	1664.32	1657.35	1662	1669.92	1649.62	1663.71	1661.89	1667.56	1656.55	1663.62	1657.42	1661.61	1651.43	1653.22	1652.97	1650.86	1642.7	1647.24	1643.52	1661.5	1656.42	1657.52	1662.52	1664.16	1667.79	1643.56	1652.64	1655.97	1649.36	1648.54	1658.75	1661.93	1662.78	1658.41	1664.85	1663.29	1634.07	1651.52	1655.78	1623.23	1659.69	1659.48	1665.48	1668.28	1668.37	1650.33
288.545990	1663.19	1665.66	1659.79	1664.74	1655.39	1661.06	1667.48	1650.58	1664.26	1659.36	1668.26	1657.51	1665.21	1658.03	1663.38	1655.04	1652.3	1655.75	1653.77	1640.15	1646.25	1645.28	1660.42	1656.9	1658.07	1662.74	1667.29	1669.18	1647.08	1652.54	1654.59	1653.67	1648	1662.63	1662.98	1666.12	1659.28	1665.07	1661.42	1636.86	1653.7	1657.58	1623.92	1661.6	1659.25	1664.35	1668.08	1670.67	1652.47
289.040985	1664.83	1667.27	1660.94	1665.49	1654.44	1661.36	1668.63	1648.77	1662.78	1661.64	1667.38	1656.84	1662.8	1656.06	1660.72	1652.74	1654.93	1654.1	1651.21	1641.09	1645.41	1644.14	1658.28	1657.7	1657.66	1661.22	1666.65	1668.55	1647.72	1654.84	1655.97	1652.06	1652.36	1662.82	1659.87	1665.04	1658.82	1666.73	1662.19	1636.53	1650.23	1657.41	1623.25	1659	1657.6	1663.22	1667.17	1667.18	1653.05
289.536011	1663.49	1666.55	1660.44	1665.83	1656.09	1660.25	1669.38	1649.4	1661.51	1659.08	1669.11	1655.42	1663.35	1656.44	1662.4	1652.12	1651.55	1654.51	1652.08	1642.86	1647.47	1643.71	1660.59	1653.03	1655.93	1659.44	1663.75	1670.33	1646.89	1656.57	1656.39	1653.01	1651.38	1662.24	1663.54	1666.63	1660.28	1666.03	1660.78	1637.02	1652.39	1659.9	1621.96	1660.2	1661.64	1665.74	1669.22	1670.71	1652.92
290.031006	1663.81	1667.74	1658.9	1665.19	1657.07	1659.73	1669.8	1650.6	1662.37	1660.84	1668.94	1655.57	1663.57	1657.4	1662.9	1653.34	1655.94	1654.22	1651.86	1641.22	1647.73	1644.27	1658.59	1654.6	1654.52	1661.4	1663.75	1669.23	1646.33	1652.16	1655.82	1652.35	1650.75	1659.39	1661.14	1665.39	1657.07	1666.23	1660.75	1638.09	1653.82	1658.25	1623.03	1659.73	1659.77	1665.27	1667.96	1670.52	1652.51
290.527008	1664.65	1666.52	1659.24	1663.95	1655.53	1659.4	1668.64	1649.79	1661.72	1659.14	1669.29	1656.89	1663.49	1655.78	1662.91	1653	1654.03	1654.19	1651.54	1640.28	1648.55	1644.3	1661.32	1656.36	1655.91	1662.14	1664.91	1666.87	1646.1	1653.87	1656.26	1652.62	1651.1	1662.7	1664.34	1666.65	1658.08	1666.74	1663.24	1637.94	1652.29	1659.03	1623.14	1660.84	1659.21	1667.09	1668.61	1669.36	1653.23
291.022003	1664.26	1667.69	1657.54	1664.18	1655.14	1659.29	1667.55	1649.36	1662.57	1659.59	1667.68	1656.15	1664.19	1654.92	1662.67	1652.89	1653.38	1655.19	1649.6	1640.21	1647.24	1643.86	1659.59	1654.99	1657.52	1659.56	1663.84	1668.49	1646.55	1652.51	1657.57	1651.86	1649.55	1660.6	1663.05	1664.51	1659.97	1665.54	1661.91	1637.7	1651.29	1656.97	1623.45	1660.45	1658.14	1666.86	1668.62	1669.77	1653.98
291.516998	1664.58	1669.27	1659.53	1666.3	1656.81	1658.58	1668.68	1649.23	1660.5	1660.11	1666.91	1656.83	1663.48	1655.39	1665.13	1652.88	1655.59	1656.49	1651.56	1641.19	1646.37	1643.52	1661.18	1656.17	1657.47	1661.52	1667.28	1667.9	1647.73	1654.24	1656.79	1653.52	1650.8	1661.03	1662.52	1666.33	1659.98	1665.3	1659.85	1636.55	1652.59	1658.07	1622.21	1659.3	1657.81	1661.95	1668.56	1670.44	1651.27
292.011993	1663.79	1667.98	1660.08	1666.91	1658.18	1660.24	1669.45	1651	1661	1660.08	1668.72	1655.46	1665.25	1655.64	1662.06	1653.56	1654.33	1652.92	1652.51	1642.34	1646.74	1643.84	1660.6	1658.17	1657.5	1662.92	1665.1	1668.23	1647.13	1651.95	1656.82	1653.25	1650.41	1662.05	1664.07	1666.33	1656.46	1666.64	1660.7	1636.54	1651.07	1658.51	1623.38	1659.42	1657.25	1663.54	1670.49	1668.59	1653.6
292.506989	1665.18	1666.82	1657.6	1664.82	1656.04	1659.32	1670.62	1649.87	1661.62	1659.49	1668.81	1656.65	1663.12	1655.54	1663.8	1652.12	1653.23	1655.2	1652.6	1641.23	1646.26	1642.05	1660.23	1655.62	1656.15	1659.56	1663.38	1666.86	1646.73	1651.11	1657.12	1652.56	1648.32	1660.75	1661.44	1663.72	1658.15	1667.03	1661.82	1636.23	1652.52	1659.75	1622.11	1660.28	1657.83	1662.99	1664.53	1668.06	1651.09
293.002991	1664.33	1668.31	1660.22	1664.62	1653.19	1661	1668.35	1650.37	1661.55	1658.2	1667.4	1656.55	1663.28	1655.99	1662.72	1651.52	1652.05	1653.68	1651.62	1641.25	1645.09	1643.52	1658.05	1653.98	1658.04	1662.68	1663.61	1668.54	1648.13	1653.22	1656.08	1651	1650.39	1659.69	1661.39	1663.73	1657.87	1664.67	1659.53	1635.05	1651.72	1657.73	1623.3	1659.24	1655.7	1663.05	1667.11	1667.26	1651.23
293.497986	1664.01	1665.45	1659.96	1663.67	1655.13	1660.4	1668.47	1648.98	1663.01	1658.83	1668.57	1657.56	1660.71	1653.41	1663.06	1652.57	1654.31	1654.11	1651.32	1640.62	1646.1	1642.92	1658.57	1656.75	1658.19	1661.5	1662.91	1665.59	1646.03	1652.03	1656.72	1651.27	1649.76	1661.5	1662.45	1662.79	1656.21	1666.37	1661.42	1636.27	1651.33	1658	1624.08	1661.35	1659.54	1663.9	1666.23	1666.76	1651.94
293.993011	1664.2	1667.17	1658.82	1663.42	1655.38	1658.31	1668.94	1648.24	1660.43	1658.31	1668.12	1655.48	1664.7	1657.47	1661.95	1651.01	1654.38	1654.41	1653.3	1639.5	1646.48	1643.95	1660.44	1654.57	1657.76	1660.53	1663.94	1666.11	1645.78	1654.63	1654.81	1651.61	1647.89	1661.87	1660.58	1663.04	1656.26	1666.14	1661.98	1636.18	1651.36	1659.49	1622.8	1658.59	1658.04	1663.7	1667.24	1668.72	1652.1
294.488007	1662.63	1667.09	1659.34	1664.62	1654.84	1660.59	1667.07	1650.14	1662.13	1659.94	1669.28	1656.18	1664.29	1656.19	1660.71	1653.47	1653.25	1655.39	1649.77	1641.88	1647.26	1644.07	1660.9	1656.08	1658.07	1658.85	1664.76	1665.15	1644.12	1653.7	1656.12	1650.58	1652.42	1662.04	1661.22	1665.15	1657.77	1667.5	1663.22	1636.32	1651.67	1656.85	1622.8	1659.84	1657.76	1661.79	1665.23	1666.53	1653.07
294.983002	1663.39	1667.9	1659.78	1664.01	1656.59	1661.61	1671.93	1648.93	1663.65	1661.56	1669.92	1654.97	1663.71	1656.52	1662.52	1652.8	1653.02	1655.59	1652.18	1642.62	1649.07	1645.19	1659.16	1655.79	1657.43	1662.06	1664.82	1668.12	1647.14	1653.08	1657.53	1652.07	1651.67	1663.96	1660.45	1665.54	1656.91	1666.03	1664.62	1638.04	1650.87	1659.08	1624.2	1660.09	1659.56	1662.41	1669.27	1670.44	1653.18
295.479004	1666.25	1669.84	1659.65	1667.21	1657.52	1661.78	1672.11	1650.75	1664.81	1661.62	1674.4	1658.59	1668.87	1657.92	1665.78	1654.62	1654.62	1655.63	1652.74	1643	1647.78	1645.12	1665.33	1658.55	1658.12	1665.94	1668.88	1671.56	1648.6	1654.12	1659.8	1654.72	1652.12	1667.98	1666.85	1669.53	1662.92	1673.8	1677.15	1639.25	1654.82	1661.17	1624.86	1663.07	1660.21	1669.7	1673.28	1677.08	1654.59
295.973999	1692.54	1694.99	1675.69	1686.53	1670.49	1675.9	1694.81	1659.62	1678.66	1673.49	1702.59	1676.73	1688.56	1667.69	1676.74	1666.96	1673.8	1672.29	1667.16	1650.84	1660.03	1654.04	1687.22	1674.91	1676.2	1684.49	1692.38	1696.52	1658	1669.51	1679.08	1668.51	1663.83	1695	1686.31	1694.06	1674.54	1698.18	1708.92	1643.27	1667.96	1677.47	1630.9	1681.31	1673.1	1694.89	1695.24	1699.47	1664.96
296.468994	1710.48	1712.85	1691.28	1703.75	1688.87	1689.34	1716.48	1679.06	1697.62	1683.21	1724.27	1689.91	1702.38	1680.3	1687.87	1683.98	1692.51	1684.25	1680.18	1662.54	1674.74	1661.79	1703.45	1690.47	1687.94	1699.88	1706.98	1711.11	1671.88	1681.49	1693.58	1678.96	1674.88	1713.46	1701.62	1711.32	1683.68	1713.71	1724.22	1650.02	1682.55	1691.5	1633.97	1691.39	1684.88	1710.25	1707.98	1712.77	1684.37
296.963989	1724.12	1726.45	1704.02	1717.72	1700.03	1698.76	1735.7	1682.33	1704.51	1692.38	1738	1697.96	1714.63	1685.66	1693.24	1694.68	1704.91	1694.31	1686.79	1666.82	1681.79	1670.01	1715.26	1698.44	1694.55	1713.95	1719.71	1716.39	1681.38	1693.04	1706.67	1685.48	1682.43	1726.89	1714.2	1723.12	1691.78	1724.12	1735.46	1651.37	1693.53	1697.14	1637.69	1705.08	1690.82	1722.69	1714.59	1722.29	1698.37
297.459015	1736.8	1740.8	1712.9	1731.96	1705.44	1707.8	1746.32	1692.7	1715.53	1700.31	1747.78	1705.22	1727.59	1692.79	1699.89	1706.71	1717.11	1704.97	1692.2	1675.04	1693.02	1672.89	1727.59	1707.1	1703.09	1721.46	1729.4	1726.85	1691.64	1697.76	1716.4	1692.2	1686.62	1740.17	1724.3	1730.35	1694.15	1730.77	1744.65	1654.43	1698.61	1701.2	1637.99	1711.7	1693.52	1733.56	1723.05	1730.87	1712.31
297.954987	1747.09	1749.1	1721.55	1742.22	1712.84	1713.35	1756.86	1698.06	1723.7	1706.86	1755.86	1711.63	1732.86	1700.46	1707.19	1712.92	1719.57	1707	1700.16	1675.95	1696.03	1676.34	1737.35	1712.11	1711.89	1730.71	1738.34	1735.28	1699.27	1702.34	1719.57	1696.97	1694.62	1749.74	1735.27	1736.15	1702.25	1738.88	1753.4	1655.86	1705.88	1708.5	1641.35	1717.12	1699.68	1742.97	1729.99	1737.16	1721.98
298.450012	1755.86	1760.84	1726.06	1750.93	1718.49	1721.57	1770.07	1702.24	1729.16	1710.22	1769.34	1714.4	1743.01	1703.63	1710.21	1715.71	1722.79	1713.63	1705.26	1681.54	1697.93	1681.71	1744.28	1720.27	1718.31	1736.96	1747.24	1741.08	1705.69	1707.46	1727.98	1702.89	1699.05	1763.04	1742.06	1747.48	1706.72	1747.1	1760.78	1657.52	1707.58	1714.78	1642.63	1724.5	1706.8	1751.13	1735.54	1745.24	1731.71
298.945007	1764.76	1770.38	1736.65	1760.83	1726.98	1728.01	1782.13	1707.55	1738.38	1713.24	1780.79	1723.94	1755.78	1711.93	1716.1	1724.84	1731.71	1721	1712.07	1682.79	1704.63	1687.24	1754.9	1724.63	1721.92	1748.8	1754.94	1749.89	1709.19	1712.05	1735.34	1705.93	1705.65	1770.93	1749.02	1754.65	1710.83	1754.89	1769.07	1660.39	1713.68	1717.81	1644.3	1732.01	1710.28	1760.05	1745.88	1752.4	1737.05
299.440002	1779.33	1778.63	1744.57	1770.19	1732.24	1734.69	1792.27	1713.31	1747.83	1720.03	1786.3	1729.48	1762.88	1714.57	1721.85	1736.69	1740.22	1726.62	1716.37	1687.67	1709.31	1689.76	1763.16	1730.94	1728.71	1754.53	1761.86	1754.12	1715.51	1717.84	1746.05	1711.35	1711.66	1776.84	1757.73	1762.79	1715.11	1761.19	1770.77	1663.33	1718.9	1722.2	1643.92	1738.53	1717.26	1768.43	1751.14	1764.47	1747.72
299.934998	1785.71	1787.71	1748.69	1776.64	1740.15	1737.62	1801.84	1717.78	1750.61	1724.52	1795.28	1738.78	1771.66	1720.47	1727.55	1740.61	1750.43	1731.49	1723.61	1693.56	1716.3	1696.55	1772.34	1739.52	1735.37	1762.75	1770.71	1765.78	1721.28	1721.79	1752.56	1718.13	1718.75	1790.36	1763.8	1770.78	1722.57	1768.82	1780.62	1664.41	1726.37	1727.27	1647.46	1744.77	1719.28	1774.9	1761.44	1771.13	1754.3
300.431000	1790.39	1792.05	1752.6	1784.25	1742.65	1745.53	1808.66	1723.94	1756.72	1732.14	1802.51	1742.29	1779.44	1722.54	1731.11	1751.6	1753.24	1735.88	1724.02	1696.25	1721.6	1697.16	1777.11	1741.45	1738.77	1767.79	1776.67	1770.36	1725.11	1728.55	1758.21	1717.56	1720.88	1795.55	1769.7	1774.22	1728.5	1775.63	1787.26	1665.73	1733	1734.45	1648.8	1748.12	1725.61	1781.94	1766.99	1779.02	1758.2
300.925995	1799.16	1796.15	1756.09	1792.21	1747.91	1750.19	1818.58	1724.5	1760.55	1734.67	1812.15	1743.61	1787.93	1725.21	1734.82	1755.14	1756.81	1743.11	1728.01	1697.58	1725.8	1700.88	1785.36	1749.05	1744.51	1774.71	1782.21	1778.33	1725.27	1732.06	1762.07	1724.12	1723.66	1803.67	1774.35	1779.46	1729.09	1782.6	1791.66	1667.18	1735.38	1737.39	1649.22	1751.57	1728.5	1789.14	1769.35	1785.55	1759.13
301.420990	1807.65	1808.24	1764.13	1801.46	1753.08	1755.25	1826.73	1726.35	1765.55	1737.76	1822.05	1745.42	1797.07	1730.81	1741.97	1762.06	1764.66	1747.27	1729.09	1700.37	1730.86	1701.9	1789.36	1750.69	1745.95	1780.56	1786.38	1786.2	1727.4	1735.93	1770.33	1725.17	1728.19	1811.14	1780.51	1787.05	1738.81	1789.15	1798.32	1667.85	1738.48	1741.25	1648.71	1756.65	1732.32	1793.56	1781.27	1794.11	1762.22
301.915985	1819.87	1815.48	1767.84	1806.4	1758.56	1759.53	1833.1	1728.48	1770.11	1744.02	1826.59	1752.88	1799.56	1736.16	1745.59	1766.67	1766.45	1748.22	1736.13	1702.2	1733.44	1707.18	1799.14	1755.65	1750.54	1789.68	1796.78	1794.8	1731.69	1739.26	1777.09	1732.25	1733.9	1821.98	1782.55	1790.52	1743.24	1795	1804.46	1669.85	1742.55	1744.67	1650.3	1761.34	1734.69	1797.6	1786.6	1800.51	1766.24
302.411987	1826.37	1826.55	1774.63	1809.87	1759.14	1763.4	1840.05	1731.62	1777.75	1745.76	1836.94	1755.89	1809.27	1738.73	1746.85	1769.33	1772.59	1754.48	1739.4	1702.31	1731.51	1706.48	1805.16	1758.47	1751.74	1791.2	1801.21	1798.91	1734.95	1742.72	1780.93	1733.22	1732.52	1826.68	1793.45	1794.81	1743.74	1800.73	1809.35	1670.54	1743.5	1746.81	1650.24	1763.02	1736.33	1805.47	1791.39	1804.55	1764.72
302.907013	1828.34	1828.15	1770.49	1816.85	1760.85	1767.69	1846.32	1733.39	1781.72	1748.69	1846.77	1759.48	1814.91	1738.25	1755.76	1775.84	1772.85	1755.02	1739.7	1703.55	1732.98	1711.65	1811.46	1763.31	1756.41	1798.14	1809.01	1809.08	1735.27	1745.99	1782.48	1736.54	1739.58	1830.91	1794.71	1809.92	1749.99	1807.14	1816.32	1673.48	1748.53	1751.06	1652.52	1771.24	1741.85	1813.35	1800.32	1814.25	1768.38
303.402008	1828.97	1830.37	1774.36	1816.08	1762.19	1768.6	1843.91	1734.8	1779.55	1750.48	1841.53	1761.02	1821	1741.19	1754.45	1774.53	1777.84	1756.05	1742.65	1705.57	1737.65	1714.1	1808.54	1763.77	1758.55	1801.65	1810.72	1807.99	1734.49	1749.61	1785.48	1738.69	1740.13	1832	1794.01	1807.54	1750.06	1807.38	1817.6	1672.96	1749.37	1753.19	1653.19	1771.73	1741.58	1811.85	1801.88	1812.81	1771.3
303.897003	1836.81	1837.92	1781.68	1822.33	1769.49	1768.06	1852.31	1735.75	1783.92	1754.8	1852.23	1766.84	1827.48	1744.01	1758.37	1780.24	1780.83	1761.92	1749.42	1706.65	1737.41	1711.54	1814.01	1771.69	1762.76	1806.83	1812.41	1810.83	1736	1750.08	1789.16	1739.98	1741.86	1841.62	1799.32	1812.78	1754.47	1812.76	1817.56	1674.56	1753.34	1760.13	1654.07	1773.15	1747.65	1816.65	1802.32	1820.43	1769.93
304.391998	1844.11	1842.01	1781.83	1826.83	1772.88	1775.57	1862.8	1738.66	1783.34	1757.38	1854.85	1766.32	1830.71	1744.42	1760.44	1780.93	1782.92	1764.54	1746.49	1706.71	1740.62	1711.21	1816.38	1770.66	1764.56	1806.68	1815.85	1816.77	1739.03	1751.15	1791.73	1739.78	1741.64	1841.09	1800.39	1810.3	1753.6	1814.42	1820.13	1671.41	1754.45	1758.08	1653.5	1776.86	1742.34	1818.85	1806.57	1823.45	1771.29
304.888000	1847.11	1844.95	1785.82	1832.86	1771.74	1775.22	1862.64	1738.95	1789.42	1757.35	1870.22	1768.65	1835.11	1744.45	1762.01	1785.38	1785.67	1763.77	1748.21	1709.64	1740.74	1713.89	1821.64	1774.65	1766.6	1812.91	1820.98	1819.29	1739.93	1754.49	1795.23	1743.56	1746.24	1847.21	1806.16	1818.04	1759.84	1819.49	1824.5	1677.57	1756.18	1759.87	1654.37	1777.76	1745.19	1825.74	1811.36	1827.47	1775.15
305.382996	1852.09	1847.38	1790.97	1835.51	1774.93	1778.48	1868.22	1739.53	1789.08	1757.65	1874.19	1769.68	1839.49	1748.89	1763.96	1785.36	1787.94	1768.79	1747.23	1710.85	1742.33	1712.42	1824.44	1778.49	1768.31	1816.51	1822.31	1826.51	1739.9	1757.74	1797.21	1745.22	1747.49	1850.3	1804.84	1820.35	1763.96	1827.35	1832.63	1675.46	1756.11	1763.36	1655.6	1781.8	1750.01	1824.47	1816.26	1833.78	1773.57
305.877991	1851.71	1851.63	1791.88	1836.12	1774.73	1777.39	1874.32	1740.31	1789.93	1758.86	1877.39	1771.26	1839.58	1749.7	1768.06	1788.84	1783.27	1771.27	1750	1708.28	1742.65	1715.41	1825.31	1773.31	1769.58	1815.37	1825.94	1824.16	1739.99	1758.36	1803.19	1744.67	1747.62	1851.93	1808.86	1821.87	1764.21	1825.98	1832.26	1674.34	1756.83	1764.95	1654.52	1783.16	1749.77	1826.42	1817.62	1831.03	1775.29
306.372986	1857.99	1853.01	1790.28	1839.51	1777.29	1781.72	1876.91	1741.54	1797.65	1761.81	1886.83	1773.86	1845.74	1751.94	1769.51	1791.93	1789.26	1772.56	1748.64	1710.2	1744.44	1718.78	1826.4	1778.52	1774.53	1821.41	1829.67	1830.09	1741.25	1759.51	1807.74	1750.8	1749.12	1856.04	1813.92	1828.42	1768.62	1829.64	1836.75	1675.93	1757.74	1769.09	1655.17	1786.7	1750.7	1830.81	1821.52	1836.68	1776.79
306.868011	1856.91	1859.51	1797.9	1843.7	1780.34	1784.82	1878.9	1742.19	1800.24	1766.45	1890.43	1777.74	1854.05	1753.7	1770.53	1793.34	1793.35	1777.56	1751.42	1711.84	1746.25	1715.1	1828.49	1782.34	1773.21	1825.52	1832.42	1834.61	1743.64	1762.19	1809.49	1748.96	1749.97	1859.38	1813.16	1830.17	1769.91	1828.34	1838.96	1675.07	1758.94	1771.21	1655.2	1788.29	1753.6	1829.92	1825.42	1838.12	1778.28
307.364014	1857.69	1859.95	1796.86	1844.96	1778.6	1787.65	1882.38	1743.32	1799.58	1766.58	1893.35	1780	1852.25	1754.5	1773.98	1796.03	1797.58	1774.46	1754.27	1709.77	1746.87	1715.86	1836.72	1785.55	1777.28	1828.65	1835.88	1835.39	1742.17	1762.22	1805.49	1746.56	1750.94	1863.65	1816.7	1837.67	1770.92	1836.24	1842.64	1676.83	1760.74	1771.51	1655.56	1788.76	1757.12	1837.73	1829.84	1845.35	1777.22
307.859009	1866.18	1871.44	1801.6	1847.7	1785.08	1787.92	1886.46	1746.13	1806.6	1768.86	1896.6	1782.98	1861.16	1762.09	1775.92	1796.48	1793.48	1779.07	1754.93	1710.33	1747.65	1720.5	1838.27	1785.39	1782.61	1833.48	1840.71	1843.55	1744.2	1767.73	1809.49	1753.45	1754.69	1868.98	1818.97	1845.05	1775.88	1838.2	1844.43	1679.28	1762.32	1777.78	1658.57	1794.25	1761.11	1839.62	1833.33	1847.92	1776.88
308.354004	1869.39	1873.18	1797.83	1852.34	1785.16	1790.18	1888.41	1748.32	1805.22	1769.06	1899.78	1781.06	1858.13	1759.48	1781.09	1797.68	1795.22	1779.57	1755.33	1714.83	1748.47	1716.71	1842.56	1786.91	1780.08	1833.06	1842.88	1843.04	1746.43	1768.33	1814.26	1752.24	1754.7	1870.61	1823.3	1845.44	1775.21	1847.38	1844.71	1680.28	1765.54	1773.72	1658.54	1792.95	1758.96	1843.58	1837.61	1848.16	1776.22
308.848999	1866.46	1871.82	1807.19	1851.92	1785.03	1789.97	1886.07	1743.4	1805.56	1768.13	1902.49	1784.2	1860.4	1758.57	1778.23	1804.07	1800.83	1780	1756.03	1713.62	1751.11	1717.73	1840	1791.26	1781.09	1835.89	1845.13	1844.6	1745.08	1769.01	1815.99	1753.79	1752.59	1871.14	1827.3	1853.64	1774.78	1844.47	1851.19	1680.17	1765.7	1779.69	1659.9	1796.3	1760.14	1846.16	1836.48	1850.9	1782.61
309.343994	1873.72	1870.83	1802.1	1853.95	1789.52	1792.28	1893.55	1747.51	1809.33	1771.31	1907.73	1785.55	1864.03	1762.63	1781.02	1800.23	1797.61	1782.49	1757.05	1716.43	1754.77	1719.7	1844.65	1792.15	1784.77	1840.15	1843.69	1847.08	1744.1	1773.05	1817.88	1752.24	1754.81	1874.93	1829.81	1851.79	1779.23	1846.31	1852.18	1681.07	1766.55	1779.58	1658.25	1795.11	1764.02	1848.12	1842.01	1848.95	1782.32
309.839996	1878.6	1877.07	1805.92	1856.99	1787.95	1793.44	1895.55	1746.6	1806.2	1770.7	1906.67	1786.71	1860.95	1760.55	1781.74	1799.74	1797.74	1782.92	1758.81	1715.67	1754.68	1720.58	1845.55	1794	1784.15	1843.45	1846.14	1848.4	1748.59	1771.39	1818.87	1753.44	1754.72	1876.48	1825.52	1851.12	1777.28	1845.35	1851.84	1679.3	1770.11	1779	1659.14	1797.96	1762.7	1848.43	1841.01	1855.79	1782.73
310.334991	1876.5	1881.76	1807.07	1858.71	1790.08	1792.58	1896.8	1747.45	1806.56	1776.22	1913.78	1788.51	1866.45	1762.81	1786.24	1803.22	1797.66	1786.18	1758.97	1715.18	1754.47	1723.63	1849.03	1793.91	1788.79	1841.11	1851.6	1854.58	1746.39	1772.74	1821.58	1758.98	1756.74	1877.67	1835.32	1856.9	1784.6	1855.3	1856.23	1681.73	1769.02	1783.73	1660.14	1800.5	1765.64	1853.4	1846.99	1859.28	1780.29
310.829987	1883.21	1880.91	1810.4	1860.95	1790.1	1798.23	1899.17	1748.99	1809.13	1775.52	1915.73	1789.54	1868.56	1765.6	1782.71	1801.91	1802.17	1786.34	1760.62	1714.95	1751.57	1723.66	1849.57	1794.72	1790	1843.46	1848.93	1853.28	1747.79	1772.77	1823.69	1757.5	1757.14	1884.66	1836.09	1858.47	1785.07	1853.16	1859.57	1681.12	1769.14	1784.87	1657.87	1802.44	1765.58	1856.82	1849.43	1859.13	1779.86
311.325012	1883.71	1886.4	1809.79	1862.37	1791.36	1797.21	1902.12	1747.4	1811.93	1778.53	1920.37	1792.96	1869.51	1765.94	1788.54	1805.08	1802.59	1783.59	1761.08	1717.13	1754.3	1720.83	1850.32	1797.55	1793.13	1843.55	1857.47	1857.55	1749.5	1777.82	1823.41	1759.63	1757.71	1884.85	1838.22	1865.15	1784.52	1856.03	1859.17	1679.35	1767.7	1789.57	1660.63	1805.65	1766.37	1856.57	1852	1858.97	1782.73
311.821014	1884.65	1894.01	1812.84	1863.53	1793.56	1801	1903.98	1749.2	1813.09	1780.34	1923.46	1791.09	1871.62	1771.57	1788.22	1804.49	1803.92	1785.3	1761.26	1715.85	1753.58	1726.41	1853.1	1800.43	1793.07	1851.2	1859.05	1860.48	1746.95	1774.06	1825.91	1759.51	1759.89	1886.19	1837.86	1868.17	1787.35	1857.18	1861.42	1680.48	1773.39	1785.29	1661.86	1804.44	1770.36	1860.73	1856.75	1865.73	1781.78
312.316010	1882.88	1888.45	1813.92	1861.54	1795.54	1800.29	1903.15	1752.1	1817.31	1779.9	1921.8	1794.47	1872.24	1768.06	1790.45	1810.38	1805.6	1787.9	1760.28	1715.03	1756.47	1724.33	1851.13	1800.14	1795.6	1845.69	1855.24	1862.44	1749.27	1779.58	1827.84	1761.18	1758.18	1885.4	1836.19	1867.21	1789.26	1859.1	1862.84	1681.86	1769.67	1790.11	1661.77	1805.01	1769.62	1862.88	1856.54	1866.85	1786.73
312.811005	1889.92	1892.98	1814.66	1860.46	1796	1801.95	1899.42	1748.74	1816.7	1780.27	1921.65	1793.95	1873.25	1767.57	1791.23	1809.48	1804.23	1790.51	1765.12	1716.22	1757.68	1726.67	1852.96	1802.25	1795.97	1849.44	1857.4	1857.88	1750.1	1775.8	1828.74	1761.52	1761.97	1883.43	1840.83	1872.32	1788.69	1858.45	1864	1682.35	1771.08	1789.14	1661.48	1804.74	1771.19	1862.21	1853.84	1865.13	1783.74
313.306000	1886.12	1890.85	1813.89	1864.18	1795.9	1803.1	1902.23	1750.81	1818.07	1780.02	1922.54	1794.34	1874.67	1770.2	1793.52	1813.6	1808.45	1791.83	1762.02	1715.68	1754.74	1726.3	1854.4	1802.79	1800.21	1854.15	1860.93	1861.66	1748.3	1778.19	1830.88	1759.44	1760.46	1888.83	1842.55	1870.43	1791.29	1859.75	1862.05	1682.77	1773	1787.17	1661.59	1805.75	1769.39	1863.75	1856.41	1869.11	1783.14
313.800995	1891.71	1892.79	1814.12	1864.62	1794.97	1799.22	1910.61	1750.6	1816.04	1780.46	1927.89	1794.09	1877.3	1770.53	1791.55	1809.4	1806.8	1792.01	1763.76	1716.77	1760.19	1723.43	1855.64	1804.92	1799.81	1852.68	1862.13	1863.92	1750.43	1778.02	1830.82	1760.49	1761.54	1891.54	1844.29	1874.62	1791.57	1864.48	1867.37	1682.85	1776.73	1792.67	1662.17	1808.8	1772.48	1866.08	1857.32	1871.86	1782.59
314.295990	1887.89	1894.26	1814.14	1866.81	1797.05	1800.75	1907.59	1748.48	1816.09	1784.09	1927.03	1796.57	1873.09	1772.54	1792.12	1812.4	1806.74	1791.34	1765.89	1718.7	1755.73	1724.35	1856.85	1802.77	1800.55	1851.85	1864.44	1864.09	1748.3	1778.94	1831.31	1762.2	1759.36	1889.99	1844.09	1875.27	1792.82	1865.2	1869.81	1683.9	1774.3	1790.18	1663.05	1806.02	1774.82	1865.37	1863.19	1872.74	1781.45
314.791992	1894	1896.82	1816.57	1870.18	1799	1802.72	1913.04	1750.09	1821.69	1783.07	1932.07	1796.49	1876.55	1772.9	1794.75	1810.86	1803.93	1791.46	1762.14	1716.77	1757.35	1724.6	1860.08	1803.36	1800.46	1851.82	1865.5	1866.27	1750.81	1779.25	1830.13	1763.87	1762.08	1891.77	1847.21	1874.17	1794.55	1867.13	1870.67	1683.31	1770.56	1790.92	1660.78	1810.25	1773.48	1867.4	1861.26	1873.04	1781.33
315.286987	1895.72	1898.04	1813.68	1868.27	1794.68	1800.65	1907.85	1751.93	1819.61	1782.89	1935.66	1797.94	1875.63	1771.44	1798.02	1810.54	1806.82	1788.7	1764.3	1719.69	1759.33	1727.26	1854.69	1803.55	1799.24	1851.02	1863.28	1867.79	1749.85	1777.58	1828.95	1761.49	1759.07	1888.56	1847.17	1868.84	1789.78	1864.12	1869.58	1681.76	1773.39	1790.4	1659.62	1806.15	1768.2	1865.54	1861.79	1874.82	1781.15
315.782013	1894.15	1902.65	1817.74	1868.9	1798.39	1804	1913.4	1750.24	1819.77	1781.69	1935.97	1797.8	1874.61	1770.98	1796.3	1811.76	1805.42	1791.34	1762.29	1718.15	1760.48	1725.3	1860.71	1802.68	1801.07	1854.32	1865.38	1861.47	1749.6	1782.07	1831.61	1763.22	1761.73	1889.3	1847.86	1871.05	1793.91	1863.23	1869.49	1681.96	1772.62	1794.19	1663.69	1808.58	1771.68	1867.97	1861.8	1873.68	1780.94
316.277008	1893.73	1898.76	1816.06	1874.9	1798.88	1803.57	1915.12	1750.09	1820.34	1782.76	1940.78	1801.65	1877.4	1774.19	1798.4	1808.71	1805.42	1791.67	1764.91	1715.43	1757.17	1726.74	1861.04	1808.03	1803.52	1856.43	1869.27	1868.47	1749.59	1779.56	1835.1	1764.69	1761.08	1893.79	1848.61	1880.35	1795.18	1871.24	1874.27	1684.75	1772.87	1794.58	1662.27	1808.13	1773.81	1873.1	1864.72	1873.5	1780.95
316.773010	1895.67	1905.04	1814.26	1870.3	1799.33	1801.92	1913.9	1752.73	1822.81	1783.91	1941.54	1800.73	1879.21	1776.95	1797.94	1811.43	1807.66	1792.95	1764.41	1720.41	1755.19	1726.58	1863.18	1806.81	1801.41	1856.97	1868.78	1869.42	1749.33	1781.81	1834.85	1764.08	1759.71	1891.62	1851.52	1882.18	1797	1872.56	1870.91	1685.48	1772.88	1796.5	1664.16	1811.2	1774.81	1867.59	1869.42	1874.34	1783.29
317.268005	1894.46	1902.85	1816.06	1869.82	1802.41	1803.29	1917.17	1749.74	1820.19	1782.29	1937.98	1799.1	1878.6	1774	1796.01	1811.02	1802.93	1791.15	1766.54	1719.68	1760.58	1726.22	1861.6	1806.29	1804.38	1858.98	1868.45	1871.13	1750.3	1780.78	1833.24	1759.86	1761.63	1893.56	1850.01	1878.81	1803.79	1868.2	1873.15	1684.93	1774.51	1791.68	1663.38	1809.09	1777.4	1871.4	1864.76	1871.24	1781.55
317.763000	1889.39	1904.22	1816.75	1868.72	1797.39	1803.21	1912.94	1752.78	1819.87	1783.67	1940.05	1800.47	1877.25	1771.72	1796.25	1809.81	1807.23	1790.62	1761.09	1717.93	1757.02	1726.12	1858.31	1807.48	1801.5	1854.8	1865.24	1866.83	1748.01	1780.06	1832.52	1761.28	1762.8	1892.09	1848.66	1879.7	1796.33	1867.15	1873.77	1683.8	1773.93	1795.61	1661.6	1809.79	1773.83	1870.96	1869.65	1876.77	1781.58
318.257996	1894.61	1903.97	1814.84	1869.36	1796	1803.82	1911.08	1751.03	1820.04	1784.54	1938.11	1799.57	1874.53	1771.69	1794.38	1811.43	1804.19	1789.03	1763.55	1717.16	1758.06	1727.24	1859.31	1807.47	1802.05	1857.27	1865.01	1868.6	1750.12	1781.79	1830.67	1762.05	1761.49	1887.3	1846.44	1877.61	1797.04	1869.83	1870.59	1684.25	1771.64	1793.44	1665.95	1810.61	1772.92	1868.7	1863.82	1873.13	1781.9
318.752991	1890.66	1901.77	1815.07	1867.72	1796.79	1800.36	1915.77	1746.88	1820.51	1784.09	1939.08	1799.32	1875.02	1772.25	1797.05	1812.43	1804.33	1791.83	1762.65	1721	1761.15	1725.58	1856.95	1805.65	1801.92	1855.91	1865.82	1869.39	1750.02	1782.7	1832.37	1764.44	1762.05	1889.09	1848.26	1881.44	1797.7	1868.19	1869.6	1683.02	1772.27	1795.76	1663.23	1812.93	1776.68	1873.7	1867.08	1873.16	1780.39
319.248993	1894.08	1902.44	1815.7	1870.1	1795.65	1803.78	1913.91	1750.16	1822.47	1784.05	1939.68	1798.63	1873.71	1769.37	1794	1809.18	1802.58	1791.45	1765.15	1716.43	1756.91	1724.17	1858.09	1805.61	1803.52	1855.16	1865.73	1869.94	1747.28	1784.14	1834.27	1761.44	1760.9	1892.48	1851.08	1880.93	1795.29	1867.23	1875.28	1685.47	1774.85	1794.17	1663.54	1806.57	1774.57	1874.25	1866.31	1874.18	1782.3
319.743988	1892.49	1903.53	1817	1868.59	1799.09	1802.39	1912.87	1750.81	1818.49	1787.3	1940.65	1798.08	1875.8	1775.67	1799.66	1811.9	1802.79	1790.62	1760.37	1716.72	1757.46	1723.19	1857.89	1808.03	1801.02	1857.88	1868.65	1869.36	1746.88	1782.28	1831.46	1762.48	1759.97	1890.52	1851.54	1877.85	1798.19	1871.22	1868.53	1684.5	1773.38	1795.46	1661.71	1809.39	1774.42	1873.34	1867.89	1871.88	1780.86
320.239014	1898.49	1903.65	1818.08	1869.65	1799.35	1801.64	1910.87	1751.53	1822.89	1782.9	1937.87	1801.5	1878.8	1773.19	1793.97	1809.87	1805.74	1791.76	1764.23	1716.38	1758.53	1724.13	1856.51	1810.66	1803.22	1857.01	1869.72	1871.87	1747.21	1782.84	1835.24	1761.89	1759.59	1891.51	1848.9	1879.08	1794.31	1869.26	1875.84	1683.43	1773.64	1794.58	1664.25	1810.34	1770.72	1875.57	1867.3	1877.45	1785.05
320.734009	1897.26	1899.75	1815.91	1868.39	1796.82	1802.25	1909.13	1748.85	1818.14	1784.7	1938.18	1798.35	1873.27	1772.48	1797.94	1807.57	1805.69	1788.86	1762.72	1717.16	1757.74	1723.93	1857.15	1808.03	1801.5	1856.39	1867.5	1866.1	1752	1778.37	1833.43	1762.58	1760.81	1889.62	1851.36	1881.15	1795.33	1872.12	1875.88	1685.27	1771.94	1795.05	1661.48	1812.56	1773.56	1873.49	1867.19	1877.82	1778.69
321.229004	1895.65	1902.65	1817.25	1870.25	1798.41	1801.48	1915.25	1751.52	1822.55	1782.1	1939.84	1801.61	1875.78	1774.92	1800.33	1808.61	1804.37	1793.91	1762.38	1718.18	1759.63	1723.21	1860.04	1811.08	1803.84	1855.79	1870.95	1870.04	1747.11	1782.49	1832.06	1764.38	1761.12	1894.24	1853.84	1878.52	1797.17	1870.84	1871.46	1685.51	1775.18	1794.03	1660.76	1810.86	1772.32	1873.05	1865.89	1877.25	1780.75
321.725006	1895.63	1900.23	1816.4	1871.04	1799.08	1806.27	1911.6	1747.89	1821.21	1784.12	1941.21	1802.97	1880.43	1773.6	1794.57	1813.98	1804.2	1793.14	1762.01	1717.7	1760.42	1722.38	1860.76	1810.62	1804.61	1858.94	1867.73	1868.73	1749.24	1783.15	1838.16	1763.24	1760.61	1891.29	1854.59	1879.1	1791.59	1875.66	1876.59	1684.07	1773.78	1795.53	1661.4	1812.02	1769.79	1877.09	1869.31	1878.54	1781.85
322.220001	1896.83	1906.37	1816.34	1874.49	1800.59	1804.38	1916.17	1751.65	1822.32	1785.84	1943.78	1800.66	1879.14	1773.95	1799.64	1813.15	1803.4	1794.56	1763.94	1716.69	1760.3	1725.56	1859.5	1810.01	1805.9	1858.84	1869.66	1873.46	1746.97	1783.01	1836.1	1764.9	1763.36	1893.76	1854.83	1883.46	1798.32	1875.96	1876.46	1682.86	1773.69	1797.44	1662.11	1808.52	1774.75	1875.57	1871.19	1880.62	1779.01
322.714996	1899.94	1907.99	1815.2	1870.13	1797.52	1805.72	1917.71	1747.22	1823.97	1785.58	1944.16	1798.43	1877.65	1773.91	1800.57	1811.49	1805.04	1791.34	1761.35	1717.95	1757.43	1725.85	1862.17	1807.72	1805.96	1860.41	1872.46	1873.22	1747.92	1780.52	1836.71	1762.58	1764.87	1894.53	1858.5	1886.62	1797.22	1876.52	1882.18	1684.56	1774.57	1798.13	1662.27	1812.85	1777.44	1879.54	1872.41	1880.21	1779.55
323.209991	1898.3	1901.94	1817.21	1869.74	1800.55	1803.62	1912.9	1749.57	1818.77	1779.02	1936.72	1799.42	1878.45	1770.59	1797.8	1811.7	1803.11	1794.04	1762.71	1714.95	1759.16	1722.76	1859.47	1806.63	1805.16	1853.96	1870.78	1870.2	1747.58	1780.12	1830.87	1762.7	1760.88	1891.83	1851.5	1880.99	1798.3	1873.92	1877.31	1682.99	1777.7	1798.11	1662.61	1808.96	1775.1	1876.66	1870.06	1881.24	1778.9
323.704987	1896.99	1908.53	1817.85	1868.9	1800.12	1799.2	1914	1748.47	1821.03	1780.59	1939.13	1801.97	1881.15	1772.49	1795.97	1813.56	1806.26	1794.45	1762.04	1717.26	1759.24	1725.76	1859.52	1808.16	1804.74	1858.5	1869.44	1872.52	1747.59	1783.73	1834.55	1765.69	1762.1	1891.24	1851.18	1883.26	1796	1874.78	1874.04	1684	1774.18	1793.76	1662.28	1809.91	1774.54	1875.63	1867.21	1879.16	1778.52
324.200989	1893.94	1905.65	1815.89	1871.72	1796.16	1803.14	1915.81	1744.71	1820.66	1783.5	1939.95	1801.48	1879.07	1770.37	1800.68	1807.21	1802.37	1790.14	1762.45	1716.83	1756.81	1723.23	1856.17	1807.85	1803.74	1859.06	1869.44	1867.89	1747.48	1780.21	1835.22	1763.72	1763.57	1892.95	1851.69	1877.77	1798.8	1870.96	1879.36	1682.71	1774.54	1795.97	1664.18	1809.88	1773.47	1871.46	1868.49	1880.63	1775.15
324.696014	1894.86	1906.49	1815.25	1867.87	1796.93	1803.14	1911.97	1747.32	1818.48	1781.52	1940.32	1800.23	1880.18	1772.29	1799.06	1807.32	1804.03	1792.29	1763.19	1715.14	1757.94	1723.32	1860.37	1808.4	1804.39	1856.1	1869.2	1874.18	1746.83	1780.7	1834.53	1763.81	1760.37	1893.67	1853.52	1884.06	1799.7	1875.86	1877.49	1683.82	1775.12	1796.11	1663.26	1811.23	1772.89	1877.06	1874.23	1880.24	1773.1
325.191010	1896.05	1906.78	1817.19	1870.44	1799.51	1802.95	1910.5	1747.09	1819.45	1786.47	1940.01	1803.23	1877.84	1774.9	1800.5	1811.74	1805.72	1791.6	1763.39	1713.36	1758	1722.94	1859.03	1812.58	1804.41	1859.24	1873.09	1875.57	1746.88	1783.06	1838.71	1765.98	1760.69	1890.98	1855.73	1882.83	1801.61	1875.22	1876.03	1682.97	1775.14	1797.64	1663.03	1813.16	1777.63	1877.51	1875.03	1882.43	1773.56
325.686005	1895.79	1904.91	1816.14	1870.61	1800.27	1803.9	1915.21	1746.76	1821.65	1784.8	1940.22	1800.77	1877.65	1775.19	1799.6	1811.33	1807	1790.41	1763.09	1716.32	1757.09	1725.12	1861.97	1807.2	1801.76	1860.43	1869.7	1868.29	1744.36	1782.66	1836.6	1763.89	1760.41	1892.06	1853.82	1883.67	1799.62	1876.16	1879.55	1685.78	1774.17	1800.48	1661.69	1814.01	1776.67	1880.09	1872.32	1881.22	1769.8
326.182007	1899.2	1906.73	1815.44	1868.34	1799.46	1804.94	1913.61	1747.09	1819.29	1783.65	1939.78	1803.39	1878	1774.55	1800.61	1811.79	1805.97	1791.12	1761.5	1715.55	1758.51	1723.59	1857.6	1805.68	1802.83	1855.51	1866.61	1873.06	1745.07	1779.65	1833.86	1763.59	1756.34	1890.61	1852.1	1880.93	1797.49	1873.53	1873.71	1683.62	1771.94	1794.47	1661.94	1807.72	1774.68	1875.93	1869.99	1878.5	1775.75
326.677002	1897.73	1906.67	1816.53	1870.46	1798.74	1801.97	1911.12	1747.28	1822.18	1787.5	1939.71	1800.36	1875.96	1772.01	1801.05	1809.68	1804.26	1791.68	1760.23	1717.36	1757.39	1724.01	1861.72	1809.13	1805.84	1862.35	1870.63	1873.95	1744.88	1783.6	1833.42	1763.8	1759.56	1892.58	1850.79	1878.82	1799.12	1877.34	1878.23	1684.15	1770.1	1796.65	1659.17	1808.19	1775.15	1874.85	1869.47	1879.75	1767.84
327.171997	1894.77	1906.69	1814.81	1875.44	1797.22	1803.4	1914.71	1747.75	1825.78	1787.43	1945.84	1802.1	1879.1	1774.89	1801.9	1812.23	1807.11	1796.86	1765.93	1717.15	1762.84	1724.48	1861.97	1812.83	1804.55	1865.34	1872.52	1872.46	1745.33	1784.7	1837.03	1767.41	1757.77	1900.12	1859.48	1881.58	1799.95	1876.83	1880.02	1685.93	1776.94	1798.56	1663.1	1811.49	1775.18	1879.48	1872.24	1880.7	1770.14
327.666992	1903.08	1910.42	1819.69	1871.85	1798.22	1805.69	1914.54	1749.14	1825.42	1787.89	1946.95	1803.55	1879.85	1776.08	1801.15	1811.72	1805.14	1793.39	1763.73	1716.95	1761.07	1727.27	1863.56	1813.58	1808.28	1865.5	1874.61	1873.29	1744.62	1785.24	1838.71	1766.3	1761.74	1898.39	1859.24	1883.49	1802.02	1878.33	1883.57	1686.23	1775.16	1796.18	1664.07	1813.66	1775.57	1883.96	1872.18	1885.88	1769.71
328.161987	1899.51	1911.28	1816.17	1873.38	1800.62	1804.1	1915.26	1747.26	1825.75	1788.45	1950.04	1806.39	1883.9	1776.33	1800.19	1812.08	1806.12	1793.29	1762.66	1719.4	1760.79	1725.45	1865.42	1814.08	1809.17	1865.98	1872.38	1878.15	1744.3	1784.27	1839	1766.73	1759.77	1897.88	1857.52	1886.59	1802.7	1880.95	1887.7	1687.07	1774.34	1798.21	1662.73	1812.76	1778.62	1880.01	1875.69	1887.28	1770.67
328.657990	1901.12	1910.01	1822.19	1872.54	1802.92	1805.2	1919.5	1746.03	1822.81	1787.98	1944.07	1803.59	1885.27	1777.02	1801.85	1810.68	1808.36	1794.66	1762.65	1716.51	1760.51	1723.39	1865.79	1812.09	1808.75	1861.57	1871.6	1876.27	1744.03	1783.77	1839.15	1765.14	1760.16	1895.34	1859.01	1886.46	1799.88	1878.33	1885.37	1686.31	1775.25	1799.46	1661.95	1813.8	1779.15	1880.62	1875.77	1889.63	1768.96
329.153015	1898.99	1907.73	1818.6	1870.37	1799.72	1805.28	1916.2	1746.46	1819.52	1787.9	1943.24	1802.86	1875.24	1775.67	1802.81	1810.07	1804.4	1792.74	1762.09	1716.62	1759.47	1725.1	1867.08	1814.62	1808.78	1861.83	1870.41	1876.18	1745.69	1787.02	1838.42	1763.84	1762	1899.94	1857.13	1888.16	1802.1	1880.72	1885.23	1684.03	1772.66	1801.71	1660.8	1810.75	1776.98	1875.86	1871.74	1883.32	1768.78
329.648010	1896.42	1910.32	1817.51	1870.31	1797.95	1804	1915.24	1746.92	1819.79	1785.33	1940.48	1803.02	1877.15	1773.19	1798.51	1809.87	1804.46	1793	1760.2	1714.74	1758.18	1723.16	1856.62	1811.5	1804.42	1861.53	1868.98	1874.07	1741.94	1783.92	1834.4	1762.7	1759	1896.32	1854.39	1883.71	1798.29	1878.94	1882.62	1687.39	1773.92	1798.44	1661.43	1811.57	1776.15	1876.03	1873.66	1884	1768.16
330.143005	1897.13	1909.16	1814.24	1870.11	1797.16	1802.18	1913.26	1746.93	1821.55	1781.82	1939.42	1801.94	1876.88	1770.71	1796.5	1807.94	1802.39	1792.95	1759.84	1714.35	1757.03	1722.7	1859.9	1810.46	1804.23	1858.13	1870.56	1873.56	1742.83	1780.51	1833.1	1764.06	1758.47	1892.95	1854.19	1884.15	1797.78	1877.28	1882.74	1686.56	1774.88	1795.21	1661.97	1810.91	1776.77	1873.96	1870.46	1881.29	1766.79
330.638000	1897.19	1908.01	1817.48	1868.41	1797.41	1804.33	1913.69	1744.77	1823.9	1784.14	1941.99	1801.02	1882.32	1774.55	1800.64	1805.92	1803.73	1792.11	1759.96	1713.31	1755.27	1723.74	1861.55	1809.24	1806.33	1862.24	1868.68	1874.18	1743.83	1782.97	1836.1	1766.85	1759.84	1896.4	1853.89	1884.22	1800.51	1876.95	1879.79	1683.7	1773.06	1798.92	1660.26	1813.02	1774.72	1875.67	1873.28	1879.38	1766.88
331.134003	1896.12	1910.43	1818.48	1873.01	1799.28	1802.74	1913.24	1746.17	1821.32	1784.61	1942.35	1802.74	1876.49	1774.67	1801.53	1810.16	1805.4	1797.8	1761.23	1716.28	1757.94	1723.29	1859.75	1812.86	1804.9	1860.43	1871.36	1873.62	1742.44	1783.98	1835.9	1764.46	1757.68	1898.1	1859.19	1883.91	1802.23	1876.83	1883.86	1685.62	1773.74	1801.26	1662.86	1813.87	1777.6	1882.97	1872.25	1882.4	1771.33
331.628998	1898.69	1908.66	1819.49	1871.09	1798.72	1805.11	1912.99	1744.99	1822.35	1785.81	1945.42	1802.37	1877.62	1773.02	1799.26	1808.38	1807.24	1794.2	1761.49	1718.45	1760.29	1725.75	1860.78	1813.37	1806.69	1866.44	1870.7	1875.6	1743.05	1784.77	1836.38	1765.29	1759.99	1893.63	1853.88	1885.1	1804.12	1877.87	1884.56	1685.48	1771.05	1798.87	1661.08	1812.85	1776.15	1879.15	1873.55	1884.58	1768.43
332.123993	1899.61	1909.35	1817.6	1872.5	1797.92	1803.75	1915.17	1748.43	1824.06	1787.81	1948.11	1807.65	1881.97	1777.29	1805.85	1808.07	1806.18	1795.59	1763.81	1718.81	1759.77	1727.48	1865.11	1814.59	1806.93	1865.54	1874.45	1878.03	1746.82	1786.59	1840.17	1767.67	1759.29	1895.63	1856.3	1887.89	1804.45	1883.45	1888.22	1685.5	1772.8	1800.57	1664.11	1812.95	1778.37	1878.04	1872.37	1882.82	1766.75
332.618988	1906.04	1912.69	1812.92	1875.6	1802.4	1804.9	1915.37	1746.65	1823.78	1785.64	1941.37	1804.15	1878.25	1775.36	1802.95	1811.54	1807.92	1794.24	1763.02	1716.96	1759.77	1725.4	1864.33	1814.91	1807.52	1859.89	1868.29	1875.11	1740.54	1786.82	1838.39	1765.26	1760.05	1899.3	1858.91	1887.25	1806.72	1879.49	1885	1686.18	1774.92	1801.15	1661.24	1817.65	1781.59	1880.75	1874.41	1885.82	1770.8
333.114014	1904.02	1912.92	1818.16	1875	1799.42	1807.03	1917.17	1750.4	1824.61	1785.59	1948.26	1804.64	1884.4	1778.48	1802.29	1811.16	1808.47	1796.29	1764.11	1719.38	1762.72	1729.31	1865.4	1814.67	1808.71	1865.51	1876.48	1875.97	1745.08	1788.34	1836.71	1766.28	1764.26	1898.73	1859.57	1890.14	1803.74	1882.38	1885.35	1685.06	1774.84	1801.82	1664.53	1815.31	1781.64	1879.88	1878.78	1888.95	1766.84
333.609985	1902.51	1913.58	1817.7	1874.69	1802.19	1806.33	1913.3	1746.18	1824.02	1788.28	1945.58	1804.41	1880.9	1776.76	1801.9	1808.01	1806.15	1796.16	1764.49	1715.91	1759.49	1724.03	1864.96	1815.84	1808.1	1860.59	1872.88	1876.49	1744.2	1782.61	1839.35	1765.39	1757.93	1898.85	1859.92	1890.14	1799.95	1878.95	1885.59	1685.34	1776.89	1800.59	1661.65	1813.68	1777.21	1878.88	1875	1881.47	1767.11
334.105011	1898.19	1909.33	1820.3	1872.02	1799.14	1804.58	1916.95	1746.81	1822.14	1785.86	1947.73	1804.44	1880.5	1777.85	1801.54	1810.92	1801.38	1795.86	1762.32	1718.07	1759	1723.6	1861.92	1816.48	1809.41	1864.65	1873.75	1875.42	1743.5	1785.6	1838.51	1766.33	1761.98	1899.46	1859.05	1886.5	1802.66	1880.06	1883	1684.86	1778.23	1804.72	1664.92	1813.11	1778.55	1878.5	1876.18	1888.6	1766.9
334.600006	1903.93	1911.47	1821.2	1872.61	1799.19	1807.28	1915.97	1745.21	1823.11	1784.88	1944.22	1799.46	1883	1774.92	1802.81	1810.42	1804.97	1793.86	1763.76	1716.28	1762.84	1724.63	1865.14	1813.24	1807.11	1867.07	1872.73	1875.35	1743.04	1787	1839.91	1766.87	1759.78	1898.43	1859.38	1884.77	1801.65	1879.7	1886.58	1686.82	1775.11	1800.53	1662.22	1812.89	1776.03	1880.12	1879.39	1887.78	1764.54
335.095001	1901.55	1912.78	1817.39	1876.58	1803.45	1802.03	1915.47	1743.09	1823.44	1786.27	1942.77	1800.78	1883.39	1775.12	1801.52	1807.66	1805.45	1792.73	1761.11	1716.39	1757.56	1726.17	1864.1	1813.75	1808.49	1861.75	1874.23	1875.38	1745.07	1786.69	1839.17	1767.78	1763.17	1897.17	1855.16	1887.5	1800.23	1877.96	1884.2	1688.99	1774.18	1803.25	1660.96	1809.91	1778.27	1880.22	1874.15	1887.05	1764.88
335.589996	1897.11	1911.73	1817.4	1868.68	1798.8	1806.45	1913.81	1746.57	1824.24	1783.87	1944.88	1804.16	1877.82	1772.73	1804.02	1808.76	1802.56	1793.55	1759.33	1718.38	1759.47	1725.56	1862.82	1814.24	1808.59	1863.26	1870.58	1874.62	1741.61	1782.67	1835.92	1765.5	1760.25	1897.25	1856.89	1886.53	1802.34	1878.43	1883.07	1686.69	1772.25	1799.47	1663.38	1813.54	1776.31	1878.77	1874.85	1883.61	1765.46
336.085999	1899.78	1913.16	1818.3	1876.42	1800.87	1803.2	1917.29	1748.21	1825.07	1783.74	1943.7	1803.79	1879.45	1774.18	1803.44	1809.98	1806.92	1795.76	1760.65	1716.03	1756.93	1723.56	1858.97	1812.24	1808.1	1861.04	1869.3	1871.97	1741.17	1783.93	1836.48	1764.44	1760.85	1894.55	1855.73	1883.21	1801.36	1874.99	1883.89	1684.84	1770.38	1796.75	1660.8	1812.06	1773.32	1877.58	1872.29	1884.56	1763.66
336.580994	1898.6	1907.25	1819.57	1873.55	1799.9	1803.07	1912.76	1745.8	1823.22	1786.06	1947.11	1803.4	1882.96	1773.29	1800.92	1809.8	1803.87	1792.7	1763.93	1713.24	1757.79	1723.45	1860.39	1809.48	1809.36	1863.19	1871.02	1875.72	1740.1	1783.48	1833.76	1766.56	1759.25	1896.56	1855.91	1885.81	1798.67	1878.28	1885.92	1684.8	1770.68	1799.47	1661.38	1811.99	1778.77	1883.29	1874.66	1885.58	1762.05
337.075989	1901.29	1909.21	1814.53	1871.22	1798.39	1806.81	1916.02	1745.28	1823.07	1785.61	1947.62	1800.11	1879.97	1776.44	1802.14	1810.06	1806.84	1793.05	1760.65	1715.28	1756.39	1723.55	1863.67	1811.86	1809.6	1862.95	1873.94	1873.05	1740.57	1781.33	1837.76	1764.25	1762.05	1896.48	1857.93	1886.59	1799	1877.86	1883.72	1684.07	1773.21	1801.34	1662.3	1815.61	1776.96	1878	1875.76	1886.69	1763.39
337.571014	1902.9	1912.74	1813.97	1874.25	1800.84	1804.25	1913.29	1745.43	1822.7	1790.25	1945.86	1804.03	1879.11	1775.87	1803.87	1811.45	1803.19	1791.8	1761.01	1715.17	1756.98	1721.99	1864.61	1813.71	1806.43	1866.17	1872.22	1878.47	1741.19	1784.1	1837.99	1762.84	1759.78	1898.02	1857.04	1885.9	1800.1	1880.01	1883.76	1684.45	1772.01	1799.9	1664.4	1812.18	1777.02	1882.14	1875.21	1884.56	1762.32
338.066986	1901.71	1910.5	1817.7	1875.12	1798.79	1803.57	1919.56	1743.48	1821.74	1787.98	1949.64	1802.87	1883.22	1773.62	1803.69	1810.96	1807.4	1797.99	1763.56	1715.46	1756.67	1724.59	1865.33	1815.24	1809.36	1865.94	1876.57	1879.76	1741	1789.15	1841.46	1767.25	1759.64	1898.37	1861.09	1892.83	1802.85	1882.89	1886.1	1683.54	1774.48	1804.05	1663.96	1815.89	1781.69	1885.17	1877.76	1888.43	1766.02
338.562012	1901.47	1911.4	1818.32	1871.29	1801.08	1805.84	1919.74	1747.11	1826.18	1787.02	1944.99	1806.94	1881.28	1774.16	1800.48	1811.83	1806	1793.49	1760.64	1718.11	1759.88	1723.69	1865.27	1813.36	1808.49	1866.82	1873.9	1873.87	1740.59	1788.89	1837.32	1768.02	1758.94	1897.04	1859.52	1884.84	1801.02	1881.85	1886.65	1685.39	1775.04	1802.72	1660.88	1813.96	1776.22	1878.72	1875.34	1885.67	1766.35
339.057007	1899.28	1912.28	1816.68	1873.92	1801.35	1809.31	1917.67	1744.82	1828.2	1788.17	1945.43	1808.48	1883.93	1780.6	1802.88	1813.57	1806.23	1796.05	1760.65	1716.53	1757.92	1722.43	1864.71	1814.39	1809.36	1864.42	1871.08	1871.97	1740.88	1786.41	1838.59	1763.87	1760.93	1899.81	1861.31	1885.33	1801.49	1879.13	1885.53	1686.7	1775.92	1802.93	1662.87	1814	1779.58	1882.26	1877.84	1889.21	1765.4
339.552002	1901.06	1912.47	1820.09	1875.17	1800.99	1809.19	1917.21	1746.17	1826.15	1787.74	1943.58	1805.1	1881.37	1774.75	1802.48	1809.68	1804.31	1794.7	1763.1	1718.4	1759.76	1724.06	1862.93	1815.97	1809.74	1868.17	1875.28	1875.46	1739.94	1785.71	1840.89	1767.87	1759.58	1900.46	1858.28	1889.59	1802.06	1880.78	1885.94	1687.74	1773.94	1802.69	1661.46	1812.29	1778.35	1880.73	1874.77	1886.36	1764.08
340.046997	1901.22	1912.77	1817.5	1873.61	1799.61	1803.17	1917.4	1745.9	1824.79	1788.87	1945.73	1804.94	1877.19	1775.83	1801.06	1809.32	1803.86	1796.33	1761.64	1715.25	1759.04	1723.08	1865.89	1814.28	1811.31	1863.71	1876.12	1878.25	1741.42	1787.03	1840.01	1767.51	1759.31	1896.94	1861.1	1890.57	1802.21	1882.2	1885.99	1684.42	1774.21	1799.62	1663.37	1813.35	1778.68	1884.67	1882.64	1891.51	1764.42
340.541992	1903.28	1910.33	1820.93	1872.36	1799.09	1808.2	1914.98	1745.65	1825.13	1787.47	1943.92	1805.69	1882.02	1777.82	1800.9	1809.92	1806.68	1797.15	1761.05	1715.87	1759.14	1726.15	1862.8	1814.83	1811.96	1864.53	1876.96	1877.88	1739.17	1787.2	1839.38	1767.7	1757.56	1900.27	1858.35	1888.79	1802.03	1886.26	1883.88	1686.2	1775.26	1803.57	1660.95	1812.59	1778.4	1880.42	1881.24	1889.42	1761.77
341.037994	1904.27	1916.47	1818.78	1878.08	1800.4	1805.02	1922.17	1744.7	1827.29	1785.87	1949.73	1804.94	1880.71	1773.92	1800.9	1811.35	1804.78	1795.38	1760.9	1716.32	1760.3	1723.28	1865.6	1817.61	1810.63	1866.16	1875.97	1878.62	1740.68	1786.07	1842.26	1765.42	1759.62	1897.12	1861.2	1890.27	1805.85	1883.23	1884.36	1687.67	1773.16	1804.5	1664.76	1816.36	1779.13	1881.33	1873.39	1889.33	1759.68
341.532990	1896.72	1910.58	1823.6	1878.95	1802.23	1808.1	1918.53	1745.99	1824.11	1786.95	1946.13	1808.04	1883.77	1774.04	1801.5	1809.74	1807.87	1796.25	1761.3	1717.36	1760.24	1724.19	1863.35	1816.99	1811.52	1868.32	1875.25	1879.5	1739.99	1788.25	1841.48	1767.42	1759.61	1898.52	1860.79	1888.95	1804.94	1882.94	1888.3	1685.88	1774.21	1804.28	1662.31	1816.68	1781.42	1881.44	1879.89	1889.56	1763.75
342.028015	1901.21	1912.02	1819.24	1871.05	1800.61	1809.81	1917.73	1747.57	1825.77	1789.26	1950.94	1805.67	1883.34	1778.18	1802.48	1810.36	1807.01	1798	1762.33	1715.93	1759.07	1722.79	1862.75	1815.86	1809.29	1865.24	1874.63	1877.18	1738.4	1788.51	1840.24	1765.64	1762.44	1899.74	1861.05	1889.24	1802.81	1884.58	1886.49	1687.5	1772.9	1802.72	1661.86	1817.4	1776.95	1882.4	1874.21	1886.29	1760.21
342.523010	1900.3	1913.52	1823.46	1878.85	1798.46	1809.21	1922.69	1744.58	1826.88	1785.63	1947.5	1805.46	1881.38	1779.84	1801.15	1809.28	1806.49	1795.95	1760.95	1715.5	1761.62	1725.07	1864.82	1814.3	1810.09	1866.86	1877.32	1878.81	1738.9	1784.88	1839.18	1764.84	1754.77	1898.1	1858.33	1891.23	1803	1881.23	1887.83	1684.59	1775.73	1804.85	1662.39	1813.96	1776.48	1883.14	1876.34	1886.63	1759.91
343.019012	1896.07	1909.33	1817.92	1874	1802.05	1808.36	1918.22	1746.71	1827.66	1788.11	1947.12	1804.74	1884.75	1776.25	1803.54	1811.23	1805.13	1794.97	1761.9	1715.56	1761.24	1724.95	1863.71	1816.74	1812.29	1863.98	1876.17	1875.51	1739.83	1789.97	1839.05	1767.65	1762.79	1898.92	1857.12	1889.15	1804.5	1880.88	1892.7	1685.58	1776.94	1803.38	1662.51	1810.38	1776.84	1880.77	1878.68	1888.78	1758.96
343.514008	1902.04	1910.8	1822.39	1876.08	1803.14	1811.61	1919.09	1747.75	1828.87	1788.14	1948.11	1807.27	1883.79	1781.37	1803.88	1813.73	1806.72	1794.29	1762.79	1716.58	1760.15	1722.59	1861.01	1815.05	1810.13	1866.6	1876.12	1876.21	1738.06	1786.92	1841	1765.75	1759.09	1898.43	1857.04	1887.4	1803.78	1885.42	1886.89	1686.09	1773.17	1802.14	1660.76	1810.07	1774.78	1879.76	1876.35	1887.32	1757.24
344.009003	1898.39	1909.69	1817.88	1873.81	1799.12	1807.13	1917.44	1745.57	1825.93	1785.7	1948.47	1803.87	1882.5	1775.84	1798.56	1808.53	1804.44	1792.57	1763.23	1716.17	1758.19	1724.38	1863.66	1815.24	1811.63	1861.06	1872.39	1878.17	1740.3	1788.77	1840.81	1763.07	1760.01	1893.19	1856.23	1879.78	1798.51	1878.86	1885.44	1686.2	1774.64	1801.04	1662.24	1807.36	1774.17	1873.31	1874.63	1885.08	1762.74
344.503998	1899.79	1910.52	1815.25	1870.27	1800.19	1808.45	1914.16	1744.99	1823.79	1786.9	1940.61	1802.52	1882.15	1777.66	1801.73	1807.06	1806.18	1794.51	1765.55	1713.7	1757.95	1721.96	1865.44	1811.05	1808.76	1862.4	1873.44	1872.78	1738.93	1787.47	1839.77	1765.91	1760.55	1893.96	1851.1	1873.85	1798.35	1877.04	1881.86	1687.97	1775.7	1802.26	1663.52	1808.8	1772.9	1874.71	1870.5	1888.99	1761.6
344.998993	1903.98	1911.11	1816.15	1872.29	1800.76	1809.91	1916.38	1746.74	1826.03	1788.02	1945.46	1806.53	1883.07	1773	1801.98	1810.64	1809.67	1797.5	1762.76	1717.68	1760.81	1722.63	1861.44	1814.54	1807.36	1860.57	1867.44	1872.51	1740.53	1789.86	1839.13	1768.3	1760.44	1894.29	1850.75	1881.46	1799.32	1876.85	1884.7	1686.41	1775.13	1801.85	1661.31	1808.76	1773.31	1873.62	1874.15	1884.45	1762.7
345.494995	1902.14	1911.52	1818.23	1874.25	1800.62	1804.7	1917.43	1744.52	1820.61	1786.84	1947.21	1801.68	1883.49	1772.49	1799.75	1809.81	1806.98	1791.65	1758.92	1716.14	1761.39	1722.79	1861.69	1812.08	1807.01	1862	1870.13	1869.16	1740.87	1786.14	1840.45	1765.6	1762.97	1889.54	1853.9	1880.91	1797.16	1878.49	1883.39	1685.68	1771.84	1803.26	1662.09	1810.57	1776.12	1872.74	1869.08	1885.46	1757.96
345.989990	1899.33	1911.4	1817.29	1870.68	1797.97	1806.01	1918.83	1744.92	1823.11	1783.36	1946.18	1804.93	1877.88	1773.81	1799.08	1810.71	1810.01	1791.05	1759.12	1715.61	1759.44	1723.98	1865.78	1813.22	1810.17	1860.54	1870.06	1865.63	1740.38	1789.89	1837.09	1768	1757.96	1894.78	1851.5	1881.19	1796.75	1878.97	1879.65	1685.97	1773.58	1806.29	1663.41	1809.68	1775.46	1874.07	1869.32	1881.88	1759.83
346.484985	1900.58	1915.25	1818.59	1870.87	1804.23	1803.6	1914.92	1744.58	1824.36	1785.5	1944.49	1804.92	1880.04	1769.82	1798.19	1807.81	1807.91	1795.58	1758.78	1716.77	1760.39	1721.67	1865.27	1816.23	1806.82	1860.67	1865.07	1867.51	1739.92	1788.31	1840.49	1764.02	1758.38	1894.78	1854.63	1882.47	1796.98	1879.3	1887.27	1686.91	1775.77	1805.27	1661.71	1815.25	1776.19	1880.72	1872.01	1885.78	1757.8
346.980011	1903.28	1911.64	1819.03	1873.68	1798.7	1806.38	1918.78	1741.77	1822.7	1783.51	1935.11	1805.82	1879.51	1770.29	1795.36	1810.57	1805.55	1797.57	1761.3	1718.13	1762.82	1723.21	1864.84	1818.11	1807.92	1860.88	1867.93	1871.36	1741.39	1787.48	1838.31	1767.31	1762.69	1899.82	1856.12	1880.76	1795.39	1880.24	1888.61	1686.36	1772.14	1803.31	1662	1813.08	1777.09	1881.33	1871.73	1883.63	1755.78
347.475006	1898.96	1910.64	1819.43	1876.23	1799.35	1804.92	1915.43	1743.23	1822.53	1783.45	1934.75	1806.86	1878.31	1774.24	1795.66	1806.55	1804.9	1793.74	1758.33	1714.45	1759.07	1723.92	1861.18	1819.81	1809.73	1862.61	1870.71	1873.74	1736.98	1786.64	1839.53	1763.45	1760.62	1897.45	1856.86	1889.64	1798.71	1875.91	1884.84	1686.55	1774.21	1802.31	1662.35	1815.47	1777.38	1879.72	1872.76	1884.29	1755.52
347.971008	1904.36	1912.04	1815.9	1874.28	1801.71	1807.55	1916.11	1744.37	1824.26	1782.69	1936.26	1804.31	1881.68	1777.02	1798.04	1808.92	1801.45	1796.32	1758.95	1715.3	1756.29	1723.52	1865.14	1815.37	1811	1865.03	1868.19	1871.28	1736.13	1787.7	1840	1765.23	1759.1	1899.76	1862.16	1885.23	1799.56	1881.1	1890.08	1686.05	1767.65	1804.77	1662.76	1814.57	1776.1	1877.62	1871.74	1882.5	1753.47
348.466003	1903.06	1909.81	1817.46	1871.46	1799.66	1805.53	1910.8	1745.78	1824.22	1785.55	1941.85	1804.81	1878.38	1774.84	1798.92	1804.36	1804.83	1795.4	1760.82	1713.9	1757.41	1722.5	1863.65	1816.9	1813.31	1867.82	1872.6	1872.21	1737.9	1784.62	1839.66	1765.88	1759.89	1896.03	1856.15	1884.49	1799.89	1876.28	1885.28	1685.74	1771.27	1803.82	1662.87	1813.3	1774.61	1879.71	1868.1	1880.71	1753.18
348.960999	1897.96	1910.24	1819.89	1871.44	1801.45	1807.03	1913.65	1741.54	1823.6	1783.4	1937.6	1804.2	1881.96	1773.43	1796.06	1807.1	1802.49	1792.99	1759.55	1714.36	1757.35	1726.11	1866.65	1814.12	1810.85	1863.81	1869.62	1871.41	1734.88	1784.07	1838.45	1767.07	1761.16	1898.13	1856.22	1887.25	1800.08	1877.75	1885	1683.45	1771.11	1804.24	1660.56	1816.19	1778.38	1881.53	1873.96	1887.29	1756.33
349.455994	1900.9	1912.38	1816.03	1872.93	1800.43	1805.71	1914.56	1744.01	1825.42	1787.86	1940.21	1803.8	1879.88	1775.08	1796.06	1806.1	1807.02	1795.63	1758.99	1714.25	1754.67	1723.4	1862.07	1815.41	1809.41	1864.95	1870.57	1873.7	1736.99	1788.42	1841.67	1766	1761.58	1898.95	1861.28	1887.68	1799.02	1879.1	1885.09	1683.84	1771.5	1804.52	1662.36	1814.7	1778.7	1880.8	1876.84	1881.92	1754.11
349.950989	1903.16	1913.65	1819.73	1873.13	1798.83	1806.59	1912.74	1743.25	1824.29	1784.46	1938.94	1805.84	1880.4	1774.07	1800.09	1806.59	1807.06	1793.25	1760.3	1713.95	1757.53	1724.57	1861.9	1815.99	1811.26	1863.92	1870.64	1870.7	1735.97	1787.77	1838.55	1765.23	1762.09	1897.02	1857.8	1889.32	1800.76	1878.25	1884.91	1687.43	1769.81	1802.34	1662.27	1811.8	1776.12	1880.88	1872.9	1886.37	1757.44
350.446991	1905.27	1908.39	1819.97	1870.53	1800.77	1805.79	1912.81	1740.64	1825.56	1783.83	1941.24	1805.42	1881.61	1774.22	1799.36	1808.05	1807.08	1794.62	1759.46	1711.85	1755.82	1723.79	1862.82	1814.99	1811.66	1865.49	1871.68	1876.45	1739.12	1790.66	1839.74	1765.8	1758.76	1898.94	1857.89	1888.71	1800.97	1882.88	1887.23	1685.13	1774	1806.74	1663.8	1815.78	1777.94	1884.12	1874.74	1888.89	1755.94
350.941986	1904.4	1914.73	1816.39	1874.44	1801.3	1806.07	1916.06	1741.84	1825.88	1786.74	1943.23	1806.74	1879.03	1775.44	1801.51	1809.37	1803.81	1792.88	1761.19	1714.6	1756.08	1723.1	1863.33	1817.1	1810.36	1865.35	1878.07	1872.92	1736.65	1789.72	1837.34	1766.35	1760.63	1898.71	1861	1891.85	1803.96	1881.57	1889.14	1686.16	1773.64	1802.06	1662.26	1812.16	1778.1	1880.4	1876.47	1886.82	1756.63
351.437012	1902.4	1916	1819.87	1872.26	1802.97	1810.83	1912.25	1745.35	1826.33	1788.18	1947.27	1806.8	1886.49	1772.7	1800.69	1808.33	1803.2	1795.91	1760.97	1712.02	1757.98	1723.61	1867.49	1817.52	1812.29	1868.79	1877.51	1876.97	1736.85	1789.73	1841.62	1768.52	1763.44	1907.24	1862.23	1894.04	1802.2	1878.32	1886.95	1687.08	1774.14	1806.59	1663.43	1817.29	1779.4	1884.83	1877.36	1888.77	1755.85
351.932007	1905.6	1917.12	1818.29	1876.76	1801.35	1809.93	1921.61	1746.56	1829.97	1787.68	1944.06	1810.08	1886.21	1781.29	1803.44	1814.59	1814.49	1800.69	1758.51	1716.13	1760.04	1724.1	1871.69	1817.49	1814.88	1870.85	1878.49	1880.89	1739.02	1795.23	1844.94	1769.04	1763.15	1905.17	1865.71	1897.86	1806.13	1887.89	1894.48	1686.18	1775.69	1812.15	1665.1	1818.55	1779.02	1885.77	1885.28	1892.12	1757.31
352.427002	1901.85	1917.53	1820.83	1875.24	1805.35	1808.66	1919.86	1745.53	1830.81	1790.55	1949.54	1807.34	1885.19	1775.41	1804.41	1811.66	1808.15	1797.36	1763.44	1715.22	1761.97	1725.96	1867.33	1822.58	1815.02	1870.94	1879.09	1883.2	1738.47	1796.93	1843.71	1769.54	1762.85	1901.43	1861.68	1898.41	1805.86	1883.74	1888.95	1686.41	1773.46	1808.24	1662.7	1817.39	1779.39	1886.51	1880.11	1892.76	1756.95
352.923004	1902.19	1919.8	1820.49	1874.52	1803.59	1808.42	1917.61	1746.18	1824.31	1790.64	1945.38	1809.7	1885.69	1777.56	1805.92	1811.03	1808.32	1796.01	1762.22	1716.3	1758.45	1725	1863.27	1820.44	1811.07	1868.66	1874.2	1877.85	1737.33	1791.02	1843.3	1766.56	1764.98	1902.72	1858.17	1892.52	1806.93	1881.25	1893.68	1687.09	1774.22	1806.17	1661.28	1817.44	1778.27	1881.63	1881.47	1887.92	1756.84
353.417999	1904.58	1912.52	1820.23	1869.54	1799.26	1807.43	1915.06	1745.62	1827.63	1785.47	1948.62	1808.34	1881.45	1776.53	1804.5	1811.63	1803.3	1794.55	1759.44	1715.12	1758.34	1725.82	1868.02	1820.46	1810.95	1867.81	1875.78	1876.08	1736.99	1787.73	1837.78	1765.76	1762.34	1897.38	1858.8	1890.08	1805.14	1883.89	1887.63	1685.52	1772.27	1805.3	1665.48	1814.29	1780.36	1883.62	1879.59	1884.55	1755.33
353.912994	1903.38	1917.32	1818.03	1871.05	1800.87	1806.32	1915.6	1742.98	1823.92	1789.2	1946.57	1808.67	1882.11	1774.17	1804.67	1808.45	1811.44	1795.53	1759.09	1712.64	1753.98	1723.68	1866.41	1820.66	1812.89	1864.74	1875.46	1877.16	1737.88	1790.76	1840.98	1764.91	1758.31	1898.75	1859.66	1890.12	1803.96	1881.72	1886.47	1687.02	1772.09	1809.65	1664.12	1814.95	1778.49	1882.01	1880.67	1889.15	1755.52
354.407990	1899.06	1914.02	1820.24	1873.79	1801.26	1805.38	1920.24	1744.69	1822.78	1786.78	1946.28	1807.73	1881.12	1772.6	1800.62	1813.63	1806.88	1795.08	1760.37	1714.5	1758.68	1723.97	1862.6	1816.49	1812.47	1866.08	1876.59	1882.24	1737.79	1791.08	1840.65	1767.2	1763.61	1897.79	1859.31	1893.23	1802.49	1884.36	1886.59	1685	1770.79	1807.38	1662.18	1817.03	1778.91	1886	1882.46	1890.87	1753.31
354.903992	1906.38	1919.25	1821.48	1872.35	1801.19	1806.38	1913.72	1743.95	1826.76	1784.6	1944.61	1809.03	1884.59	1774.49	1800.03	1811.22	1808.81	1797.07	1762.05	1714.82	1757.63	1721.06	1866.21	1816.77	1814.07	1867.27	1875.56	1881.27	1737.03	1791.27	1842.73	1767.68	1761.2	1903.39	1862.19	1895.46	1804.86	1886.39	1888.46	1685.63	1774.84	1809.7	1663.45	1818.44	1778.77	1888.52	1880.5	1892.55	1754.36
355.398987	1906.61	1917.23	1820.89	1876.42	1800.81	1809.53	1913.74	1744.55	1828.71	1790.31	1948.37	1808.7	1886.9	1775.63	1804.2	1808.06	1807.89	1799.14	1763.91	1715.54	1761.15	1723.52	1870.11	1818.05	1815.33	1870.99	1878	1882.06	1739.29	1793.01	1845.98	1771.47	1757.41	1903.19	1867.06	1893.84	1805.4	1886.85	1893.51	1684.57	1773.44	1809.4	1662.69	1816.44	1779.53	1889.49	1880.59	1891.08	1755.02
355.894012	1906.98	1918.22	1821.17	1874.24	1803.33	1806.73	1916.89	1745.61	1829.7	1788.4	1948.8	1808.36	1888.6	1778.94	1802.68	1814.42	1804.47	1797.34	1761.76	1715.73	1759.29	1721.69	1866.35	1817.02	1813.1	1865.33	1878	1881.26	1737.59	1790.52	1841.13	1765.16	1761.23	1902.52	1860.77	1894.69	1803.42	1883.7	1886.53	1685.98	1772.63	1808.87	1660.78	1815.69	1777.14	1887.74	1879.32	1889.97	1757.82
356.389008	1903.51	1915.07	1818.22	1874.64	1804.58	1809.94	1917.93	1747.1	1828.46	1792.36	1946.36	1809.67	1885.57	1775.61	1804	1813.28	1806.98	1799.98	1764.62	1713.57	1758.99	1721.72	1869.29	1820.36	1811.55	1869.33	1879.16	1876.84	1737.13	1790.95	1842.87	1766.98	1760.49	1901.66	1861.66	1895.34	1804.4	1884.68	1892.38	1686.71	1774.68	1807.04	1662.58	1818.08	1777.32	1886.45	1879.92	1890.44	1754.14
356.884003	1907.37	1912.56	1819.59	1877.21	1800.77	1807.35	1924.11	1743.22	1828.51	1790.04	1952.67	1808.63	1885.26	1778.13	1803.03	1813.64	1807.2	1798.66	1764.91	1715.02	1760.39	1724.36	1872.47	1822.36	1814.46	1871.98	1877.04	1880.35	1738.63	1789.77	1841.82	1768.92	1760.46	1901.9	1863.84	1894.96	1804.97	1885.53	1888.38	1684.91	1774.57	1806.41	1663.63	1816.64	1775.13	1882.25	1878.9	1888.14	1753.54
357.380005	1908.91	1914.22	1818.85	1872	1802.68	1810.25	1916.89	1746.1	1827.7	1788.15	1947.44	1809.35	1886.42	1775.58	1806.21	1811.22	1804.31	1795.24	1763	1714.47	1758.97	1724.82	1867.29	1821.33	1813.98	1868.4	1877.41	1882.28	1738.44	1790.3	1841.44	1768.73	1762.22	1901.46	1862.01	1894	1805.34	1883.86	1887.59	1686.13	1773.66	1805.78	1662.5	1817.73	1782.84	1883.78	1879.64	1895.32	1753.85
357.875000	1904.34	1918.05	1820.03	1869.77	1796.5	1808.82	1914.97	1743.35	1829.6	1785.3	1948.32	1807.46	1884.13	1779.05	1802.53	1813.65	1806.32	1796.99	1761.42	1715.28	1760.16	1724.51	1864.42	1820.03	1815.17	1869.34	1877.73	1875.68	1734.48	1792.96	1846.6	1765.33	1761.76	1897.07	1859.27	1890.39	1805.05	1882.18	1887.07	1683.17	1771.39	1808.96	1660.59	1816.73	1779.23	1884.51	1880.97	1889	1753.83
358.369995	1901.03	1915.21	1819.08	1872.06	1799.91	1808.09	1915.17	1744.62	1827.81	1788.61	1943.64	1804.86	1881.35	1776.2	1801.24	1810.9	1807.64	1796.16	1760.84	1715.72	1758.69	1722.87	1865.64	1817.03	1810.34	1862.44	1874.71	1874.46	1737.14	1789.75	1840.63	1763.08	1758.11	1898.81	1859.7	1890.46	1799.89	1881.85	1884.3	1686.52	1774.62	1803.86	1661.73	1815.24	1778.44	1882.77	1874.14	1886.62	1752.87
358.864990	1902.98	1914.11	1820.01	1874.43	1800.05	1806.8	1921.12	1745.52	1829.21	1787.55	1949.4	1807.22	1883.12	1774.71	1804.37	1813.15	1807.88	1797.11	1761.86	1712.87	1758.78	1722.25	1867.03	1818.76	1811.09	1867.88	1874.64	1877.71	1736.4	1789.66	1844.79	1766.69	1759.6	1899.77	1863.37	1891.72	1807.02	1886.86	1890.74	1686.53	1775.66	1809.85	1662.58	1820.99	1776.64	1887.48	1880.67	1892.88	1755.95
359.359985	1903.01	1915.03	1821.22	1877.61	1802.67	1811.61	1922.95	1746.45	1832.62	1789.38	1952.05	1810.7	1883.88	1778.62	1806.08	1813.03	1808.7	1799.05	1760.65	1713.36	1758.89	1724.05	1868.34	1820.31	1813.83	1865.72	1878.81	1879.9	1736.91	1791.05	1846.94	1766.66	1763.22	1903.72	1862.05	1892.39	1806.36	1886.68	1893.87	1688.15	1774.01	1810.14	1661.45	1818.11	1779.93	1888.91	1881.68	1896.58	1755.58
359.855988	1908.42	1920.62	1823.86	1876.97	1803.09	1810.78	1920.94	1746.34	1828.96	1792.07	1952.02	1810.97	1886.28	1778.45	1806.2	1809.39	1808.74	1794.66	1761.15	1714.69	1759.15	1721.33	1868.7	1820.42	1816.06	1871.63	1878.53	1879.66	1738.2	1791.13	1845.89	1768.86	1760.54	1907.47	1861.59	1891.87	1806.2	1885.48	1890.45	1683.33	1774.96	1806.11	1659.97	1817.41	1779.6	1886.97	1881.05	1892.08	1754.3
360.351013	1902.46	1912.44	1822.29	1877.95	1798.66	1810.03	1918.11	1747.03	1829.65	1788.59	1952.43	1808.9	1888.54	1780.18	1802.44	1812.63	1805.35	1798.14	1762.64	1716.34	1760.56	1722.81	1870.19	1820.63	1814.42	1871.64	1879.8	1880.61	1737.42	1792.15	1840.72	1768.19	1760.24	1905.87	1862.98	1893.33	1804.31	1884.25	1891.23	1687.62	1773.8	1808.24	1661.16	1815.47	1781.72	1883.51	1882.37	1891.93	1754.35
360.846008	1907.57	1917.14	1823.63	1877.01	1799.87	1810.82	1918.21	1745.2	1833.13	1788.88	1950.85	1809.79	1887.53	1780.06	1806.14	1813.26	1808.12	1795.52	1758.95	1715.29	1759.49	1725.31	1868.33	1818.99	1813.29	1870.02	1877.74	1881.94	1738.05	1791.58	1844.53	1768.87	1762.2	1898.98	1863.18	1900.25	1803.33	1885.85	1889.21	1688.74	1774.29	1805.38	1663.59	1813.82	1779.29	1884.93	1885.37	1893.21	1753.58
362.115997	1896.65	1935.01	1809.72	1881.41	1796.46	1805.2	1926.66	1740.58	1827.28	1787.69	1945.62	1805.9	1883.17	1775.1	1807.28	1811.39	1806.85	1794.91	1760.51	1712.87	1757.68	1723.32	1866.84	1819.83	1814.2	1869.63	1879.19	1877.27	1735.85	1786.02	1847.41	1765.02	1761.52	1902.28	1861.29	1890.04	1800.32	1884.2	1892.93	1681.57	1770.3	1807.31	1663.43	1814.32	1781.28	1883.35	1879.5	1889.51	1750.96
362.610992	1904.15	1917.82	1821.41	1877.03	1801.17	1807.51	1919.27	1742.59	1826.71	1790.31	1948.84	1809.52	1886.74	1781.01	1803.8	1808.17	1803.04	1795.18	1758.71	1714.62	1759.67	1724.54	1867.86	1819.25	1816.6	1870.21	1883.41	1879.62	1736.38	1791.11	1843.4	1766.79	1761.73	1902.8	1862.63	1895.99	1808.33	1884.75	1892.55	1680.27	1771.64	1806.69	1663.49	1817.84	1780.03	1882.08	1883.26	1893.74	1751.19
363.105988	1907.72	1917.81	1822.99	1875.84	1801.01	1811.98	1922.74	1742.28	1828.88	1789.41	1950.84	1809.63	1888.93	1777.56	1804.21	1812.15	1809.9	1796.83	1763.26	1713.28	1761.2	1724.9	1869.15	1819.56	1816.49	1873.29	1878.97	1881.59	1737.86	1792.67	1842.38	1768.76	1758.97	1902.88	1861.65	1893.06	1803.38	1883.93	1889.41	1682.89	1773.68	1808.86	1660.27	1815.34	1777.35	1888.93	1880.57	1895.26	1752.31
363.601013	1908.68	1916.32	1821.81	1875.84	1799.84	1804.15	1920.96	1745.28	1830.18	1789.79	1952.89	1811.08	1885.6	1777.14	1804.28	1813.31	1808.89	1795.91	1760.54	1715.54	1757.18	1724.89	1868.71	1819.28	1813.56	1870.33	1879	1880.94	1736.05	1790.93	1841.71	1767.89	1760.88	1905.15	1859.57	1893.17	1801.93	1878.26	1889.19	1682.25	1771.76	1809.49	1662.04	1815.66	1777.55	1885.75	1880.41	1888.9	1753.64
364.096985	1899	1911.78	1817.25	1873.5	1799.09	1809.82	1916.8	1747.3	1829.01	1788.61	1949.49	1811.89	1888.66	1777.99	1803.97	1809.2	1806.43	1797.52	1760.88	1713.46	1756.14	1722.54	1868.26	1817.85	1816.98	1871.51	1877.48	1882.08	1737.24	1791.19	1843.73	1767.82	1760.9	1902.55	1863.2	1895.9	1802.79	1885.97	1890.94	1679.43	1771.22	1811.65	1664.14	1819.02	1776.7	1889.47	1880.22	1887.54	1754.9
364.592010	1903.91	1914.42	1820.86	1875.02	1802.42	1809.49	1919.28	1745.06	1831.66	1788.85	1953.55	1808.18	1888.67	1776.97	1805.12	1813.43	1809.81	1797.46	1759.13	1715.3	1759.08	1725.81	1866.86	1817.93	1812.61	1869.62	1878.01	1880.27	1734.65	1791.76	1842.6	1766.37	1762.58	1903.96	1862.39	1895.85	1807.66	1885.01	1893.73	1686.11	1777.11	1808.54	1662.89	1816.6	1780.72	1887.27	1884.19	1894.15	1754.07
365.087006	1904.45	1921.34	1822.89	1876.77	1805.32	1810.72	1922.43	1746.24	1830.36	1789.34	1956.09	1811.73	1883.26	1775.93	1805.17	1811.19	1809.21	1793.92	1762.21	1712.47	1760.39	1723.48	1870.97	1819.44	1816.78	1869.73	1877.17	1881.96	1735.88	1792.99	1847.49	1766.55	1760.21	1906	1863.52	1894.47	1802.41	1885.68	1891.34	1681.51	1772.67	1807.51	1662.35	1818.08	1780.59	1885.04	1879.81	1893.19	1751.47
365.582001	1910.56	1922.42	1820.5	1877.41	1803.45	1810.42	1920.54	1743.97	1829.67	1789.38	1956.52	1811.72	1891.05	1778.13	1803.59	1813.62	1807.43	1796.86	1761.12	1714.23	1759.46	1726.11	1866.75	1822.52	1814.42	1871.08	1878.88	1882.76	1736.46	1791.93	1843.41	1765.02	1760.88	1905.17	1864.11	1893.73	1807.01	1888.37	1891.81	1683.19	1773.83	1809.59	1662.19	1817.22	1779.4	1885.75	1880.38	1887.59	1751.09
366.076996	1906.36	1920.48	1821.01	1877.97	1801.02	1810.79	1923.73	1742.93	1832.68	1788.33	1957.6	1811.67	1888.71	1778.64	1805.82	1815.21	1806.64	1798.1	1760.84	1712.75	1760.37	1723.34	1870.63	1822.59	1815.6	1873.62	1879.26	1882.82	1738.2	1793.63	1849.26	1765.5	1762.41	1907.05	1865.81	1897.53	1804.91	1886.87	1896.45	1685.28	1776.11	1809.65	1662.24	1815.34	1780.4	1887.65	1883.91	1895.64	1752.74
366.572998	1908.56	1918.49	1820.41	1875.6	1802.59	1809.55	1922.89	1742.98	1830.68	1789.96	1954.75	1811.72	1885.59	1778.08	1806.87	1813.01	1812.08	1799.43	1761.7	1714.39	1759.55	1723.68	1873.29	1822.53	1815.77	1872.2	1883.92	1881.77	1733.81	1791.46	1847.87	1767.51	1763.66	1905.21	1865.51	1900.75	1807.67	1887.88	1893.48	1685.15	1772.6	1809.82	1661.98	1819.89	1780.85	1891.98	1884.33	1895.66	1755.3
367.067993	1908.96	1922.44	1821.99	1881.06	1805.62	1811.26	1925.53	1745.43	1830.18	1789.25	1955.58	1812.65	1889.82	1779.58	1809.19	1816.94	1808.51	1798.4	1760.41	1716.95	1762.73	1723.61	1872.65	1821.22	1819.52	1873.51	1882.53	1881.85	1736.23	1794.01	1845.57	1768.83	1762.25	1905.59	1866.43	1902.41	1808.5	1891.86	1893.65	1682.39	1775.9	1813.55	1663.59	1822.47	1781.32	1889.8	1884.41	1893.78	1755.72
367.562988	1907.43	1921.79	1822.08	1879.34	1802.84	1812.18	1923.54	1742.47	1829.64	1790.94	1957.02	1810.16	1887.54	1778.08	1803.88	1810.5	1809.64	1798.52	1764.05	1711.59	1758.83	1723.73	1871.36	1818.17	1815.71	1870.99	1881.95	1884.37	1738.14	1790.97	1842.95	1771.15	1761	1907.01	1868.32	1895.9	1806.38	1886	1891.69	1684.3	1774.2	1808.78	1661.16	1819.64	1781.5	1891.62	1883.12	1893.2	1753.55
368.058014	1907.54	1922.85	1821.32	1877.21	1803.96	1807.94	1921.37	1744.24	1828.56	1790.69	1950.88	1810.2	1887.07	1777.95	1801.07	1813.04	1809.6	1792.16	1759.31	1715.67	1761.5	1722.44	1869.39	1820.64	1815.78	1872.98	1877.57	1882.75	1734.51	1790.28	1844.83	1765.76	1762.07	1907.76	1863.08	1895.24	1805.96	1883.62	1894.12	1684.53	1773.08	1810.22	1661.32	1818.11	1780.08	1888.74	1882.86	1893.88	1751.41
368.553009	1907.91	1919.77	1820.46	1873.23	1801.7	1811.47	1917.07	1747	1829.96	1791.27	1950.58	1812.19	1886.37	1779.07	1806.03	1808.93	1808.9	1796.91	1757.72	1711.83	1757.04	1722.72	1872.18	1819.09	1816.03	1871.87	1877.54	1884.95	1736.93	1793.16	1846.36	1769.19	1759.78	1903.67	1864.67	1899.51	1808.35	1883.08	1890.96	1683.5	1773.51	1808.78	1659.86	1818.23	1776.08	1887.07	1880.77	1893.5	1752.69
369.049011	1907.77	1914.69	1819.61	1872.9	1802.33	1808.56	1920.86	1745.06	1831.47	1787.68	1952.46	1809.79	1886.28	1775.11	1803.76	1811.96	1810.13	1797.64	1760.59	1714.18	1761.06	1723.99	1868.09	1819.34	1815.86	1871.48	1881.75	1882.86	1736.71	1791.62	1848.61	1769.38	1759.22	1902.98	1862.79	1895.9	1804.4	1886.48	1888.9	1683.28	1777.4	1809.67	1660.41	1819.63	1778.25	1886.89	1883.33	1892.23	1753.2
369.544006	1905.32	1919.49	1819.28	1872.77	1799.18	1808.14	1920.16	1744.77	1830.76	1790.24	1951.21	1807.97	1880.6	1775.25	1800.16	1811.59	1808.42	1795.33	1762.26	1712.11	1756.23	1721.32	1867.35	1818.21	1812.19	1869.02	1877.16	1880.46	1733.99	1793.09	1844.75	1769.33	1760.92	1902.63	1860.31	1896.9	1803.7	1881.4	1888.32	1681.62	1771.39	1809.95	1662.01	1817.16	1780.01	1885.47	1882.51	1889.92	1751.31
370.039001	1904.82	1919.16	1820.54	1875.52	1800.18	1806.43	1918.24	1741.51	1827.86	1789.07	1949.75	1810.89	1883.2	1776.99	1805.64	1808.11	1809	1794.03	1759.33	1712.7	1755.72	1723.83	1867.15	1821.25	1813.08	1867.93	1876.41	1880.07	1734.13	1791.81	1841.96	1765.55	1759.69	1899.87	1862.96	1895.98	1805.3	1885.1	1887.81	1683.64	1773.41	1808.75	1660.65	1816.46	1778.13	1888.09	1884.44	1891.87	1751.7
370.533997	1904.45	1914.35	1817.86	1875.1	1800.72	1803.38	1915.31	1742.2	1828.04	1786.5	1949.44	1809.6	1883.43	1775.88	1804.83	1814.39	1807.62	1798.84	1756.46	1713.56	1755.71	1723.66	1869.28	1820.39	1811.32	1865.72	1877.39	1881.16	1734.74	1792.89	1841.66	1764.95	1760.25	1898.33	1864.25	1897	1808.11	1883.82	1888.67	1685.27	1774.74	1812.59	1663.39	1814.87	1782.1	1887.04	1883.02	1889.96	1751.89
371.028992	1908.28	1917.74	1819.81	1872.79	1799.63	1805.19	1916.72	1743.63	1826.26	1787.62	1949.88	1808.72	1880.21	1773.29	1801.81	1811.52	1809.88	1795.19	1757.83	1712.09	1759.25	1723.27	1865.39	1818.52	1811.76	1869.02	1876.96	1879.65	1733.99	1788.37	1843.56	1765.34	1760.37	1897.68	1861.55	1896.3	1803.84	1883.11	1885.48	1683.92	1770.93	1809.98	1658.36	1815.82	1781.02	1885.84	1883.65	1889.48	1747.71
371.524994	1903.5	1920.45	1818.35	1874.59	1799.84	1809.02	1916.17	1741.09	1827.57	1789.26	1952.05	1806.27	1883.3	1776.56	1804.03	1811.45	1807.96	1796.16	1758.28	1711.96	1755.5	1724.4	1867.16	1819.29	1811.71	1867.27	1871.17	1878.68	1732.44	1788.86	1841.74	1764.74	1760.67	1897.13	1861.64	1895.95	1803.2	1884.04	1886.56	1682.85	1770.88	1807.48	1660.58	1815.49	1779.22	1882.4	1879.34	1886.47	1750.58
372.019989	1907.7	1912.73	1817.72	1871.75	1798.75	1804.33	1918.73	1745.06	1824.03	1785.27	1950.38	1807.53	1880.24	1772.22	1802.95	1807.57	1806.54	1794.57	1758.86	1712.84	1759.49	1725.32	1865.8	1818.21	1813.02	1869.83	1873.66	1879.97	1732.26	1791.64	1842.72	1765.98	1760.33	1898.86	1860.46	1891.93	1803.42	1883.59	1887.11	1682.55	1770.58	1806.84	1663.69	1812.1	1777.37	1884.35	1879.11	1885.11	1749.92
372.515015	1901.47	1913.24	1817.73	1870.66	1800.59	1803.61	1917.57	1740.7	1824.86	1787.08	1952.85	1807	1885.37	1772.81	1797.81	1809.1	1807.26	1796.51	1757.87	1709.55	1758.26	1723.06	1866.28	1815.93	1811.98	1862.61	1875.53	1875.58	1730.97	1788.4	1838.8	1765.98	1758.57	1901	1858.82	1892.49	1798.83	1877.9	1884.55	1683.13	1772.44	1804.59	1660.63	1814.66	1777.05	1883.13	1876.41	1886.3	1749.56
373.010010	1900.6	1916.25	1820.45	1868.92	1797.92	1805.71	1912.91	1743.91	1829.26	1787.06	1949.45	1804.19	1879.78	1775.51	1802.83	1809.31	1809.32	1795.14	1759.12	1713.52	1755.53	1721.92	1864.87	1818.3	1811.09	1865.48	1873.26	1876.44	1730.62	1789.85	1841.02	1764.42	1759.46	1895.14	1862.74	1890.71	1800.45	1880.89	1884.02	1682.86	1774.29	1809.06	1661.2	1814.09	1777.99	1882.95	1880.43	1888.42	1751.27
373.506012	1904.19	1916.42	1818.75	1869.57	1796.89	1806.61	1917.76	1740.01	1825.26	1787.37	1947.41	1805.89	1882.61	1775.51	1802.72	1809.72	1804.43	1793.86	1758.72	1711.35	1755.39	1720.76	1865.98	1813.88	1815.47	1869.35	1876.9	1879.18	1734.01	1789.37	1841.78	1768.02	1758.9	1901.69	1861.84	1892.52	1805.31	1881.43	1885.95	1683.86	1772.45	1807.27	1660.97	1815.21	1780.27	1883.11	1879.5	1889.39	1749.55
374.001007	1903.49	1914.81	1821.25	1875.8	1797.39	1806.37	1915.23	1745.3	1827.28	1785.71	1951.91	1811.73	1881.11	1774.6	1803.29	1814.35	1810.98	1794.66	1757.66	1712.66	1755.57	1721.32	1866.66	1819.06	1812.47	1866.68	1874.88	1880.63	1734.4	1789.89	1843.37	1764.06	1758.17	1899.73	1860.52	1894.67	1805.04	1881.6	1889.07	1683.91	1769.75	1810.49	1659.31	1814.52	1778.3	1884.68	1880.81	1888.87	1748.98
374.496002	1901.25	1914.39	1817.32	1870.4	1798.51	1805.39	1916.71	1738.85	1823.92	1787.05	1947.34	1806.45	1879.97	1776.16	1802.66	1809.26	1809.72	1795.59	1758	1713.25	1755.38	1723.81	1863.68	1817.73	1812.66	1868	1874.34	1877.35	1734.48	1791.56	1843.95	1764.14	1758.37	1897.13	1864.5	1891.6	1800.25	1880.46	1886.25	1681.37	1771.57	1806.65	1661.66	1811.65	1777.91	1883.75	1875.47	1887.31	1748.61
374.990997	1903.03	1915.76	1820.4	1876.49	1799.72	1805.73	1917.41	1741.25	1821.98	1785.67	1954.13	1807.86	1883.89	1776.32	1801.39	1809.45	1806.04	1795.54	1757.07	1712.72	1756.24	1721.93	1866.76	1820.46	1813.24	1866.1	1874.89	1878.88	1733.54	1788.29	1840.38	1766.7	1757.46	1898.5	1860.89	1893.66	1803.98	1878.68	1887.47	1681.18	1770.72	1810.06	1661.85	1813.01	1778.2	1885	1878.19	1891.44	1750.12
375.485992	1907.46	1912.8	1818.6	1873.35	1801.19	1807.25	1920.41	1742.98	1829.42	1787.97	1949.89	1808.93	1882.12	1775.24	1801.85	1806.66	1808.4	1796.49	1758.58	1711.35	1756.64	1721.06	1864.29	1818.03	1810.78	1870.15	1874.16	1878.61	1732.22	1792.05	1841.46	1764.9	1759.51	1896.75	1859.72	1894.66	1802.82	1880.46	1885.93	1681.65	1771.85	1808.8	1660.07	1817.21	1777.88	1885.42	1879.58	1886.63	1746.54
375.981995	1901.94	1909.26	1816.98	1873.88	1795.79	1808.92	1916.6	1742.33	1827.06	1787.17	1950.62	1809.43	1883.8	1772.22	1801.06	1807.86	1805.44	1794.41	1755.12	1711.71	1755.49	1723.76	1863.03	1823.13	1810.27	1867.96	1871.33	1881.59	1732.11	1789.89	1840.34	1763.93	1760	1900.47	1860.69	1892.58	1802.1	1886.34	1889.05	1683.43	1774.5	1811.71	1663.1	1813.45	1777.95	1885.6	1884.16	1887.39	1749.63
376.476990	1906.23	1914.73	1816.13	1871.49	1799.33	1806.41	1919.03	1739.86	1824.47	1785.88	1955.72	1805.63	1885.5	1776.72	1806.98	1807.45	1805.7	1794.02	1758.09	1712.11	1754.2	1722.37	1862.51	1819.76	1812.97	1867.25	1876.78	1879.16	1732.19	1787.78	1838.33	1766.79	1759.47	1899.6	1858.91	1892.58	1802.66	1883.08	1886.8	1681.14	1773.82	1808.66	1661.29	1812.66	1774.6	1881.95	1881.05	1890.23	1746.98
376.971985	1901.52	1912.13	1817.37	1872.41	1800.23	1805.76	1916.48	1740.35	1829.26	1786.28	1952.87	1806.18	1885.61	1774.33	1801.72	1808.75	1808.33	1793.25	1754.5	1709.69	1756.39	1721.3	1865.69	1820.97	1816.31	1865.43	1874.49	1880.64	1732.76	1789.98	1841.38	1768.63	1755.53	1899.83	1859.26	1895.99	1804.7	1883.49	1891.09	1684.52	1771.05	1806.42	1660.57	1814.3	1776.41	1884.4	1878	1888.24	1749.17
377.467010	1904.09	1915.44	1817.75	1874.26	1800.18	1804.64	1919.5	1743.33	1824.73	1786.77	1951.72	1805.85	1884.35	1774.39	1801.86	1810.44	1810.69	1792.34	1759.91	1713.57	1757.78	1723.4	1868.03	1821	1813.55	1868.89	1875.95	1879.98	1733.08	1791.2	1838.87	1764.61	1757.97	1899.49	1857.36	1895.79	1804.7	1885.2	1888.23	1683.1	1770.45	1808.97	1664.39	1814.55	1781.74	1886.28	1878.5	1888.41	1746.55
377.962006	1900.13	1916.59	1816.02	1868.12	1796.55	1804.52	1916.93	1743.16	1827.17	1788.87	1954.19	1805.49	1882.09	1777.76	1804.28	1809.59	1805.86	1795.82	1757.44	1709.51	1754.71	1722.28	1866.89	1816.91	1814.32	1864.84	1876.25	1878.07	1731.36	1789.33	1839.43	1766.71	1758.49	1899.49	1861.34	1892.67	1804.13	1884.77	1888.16	1682.25	1772.23	1809.33	1662.09	1814.07	1776.22	1883.15	1880.84	1887.43	1749.74
378.458008	1900.88	1914.5	1817.47	1874.95	1796.81	1807.59	1919.57	1742.78	1828.94	1785.02	1951.8	1807.29	1882.03	1773.42	1800.16	1809.68	1805.68	1794.25	1757.78	1710.91	1755.58	1718.7	1861.68	1817.3	1813.15	1864.29	1872.97	1879.13	1731.87	1790.15	1837.89	1765.6	1757.29	1895.4	1858.45	1893.81	1803.04	1885.23	1881.41	1680.6	1772.74	1808.39	1660.59	1813.63	1776.08	1885.4	1880.96	1888.08	1746.42
378.953003	1905.9	1918.71	1817.62	1872.93	1797.1	1803.64	1916.95	1739.88	1827.86	1786.21	1951.86	1809.37	1883.05	1773.39	1799.63	1807.54	1808.05	1795.19	1756.74	1714.28	1758.14	1722.87	1866.96	1820.15	1812.17	1866.06	1872.66	1878.18	1731.62	1789.06	1840.12	1766.87	1759.7	1900.61	1864.45	1895.21	1799.87	1882.43	1886.87	1682.86	1770.67	1808.81	1660.14	1813.7	1775.64	1883.34	1879.65	1884.18	1747.26
379.447998	1905.44	1918.39	1820.3	1871.12	1798.69	1806.19	1911.73	1743.17	1827.22	1787.71	1949.49	1805.35	1880.15	1776.83	1797.86	1809.72	1805.76	1794.32	1758.92	1711.69	1757.56	1721.48	1866.82	1814.79	1813.53	1864.84	1877.76	1877.38	1731.72	1787.13	1837.47	1766.43	1757.54	1900.83	1864.94	1895.16	1800.79	1882.94	1887.31	1684.43	1767.37	1805.91	1659.63	1814.52	1774.69	1886.49	1878.61	1884.97	1746.81
379.942993	1903.21	1914.19	1818.88	1870.67	1796.39	1803.45	1921.46	1740.93	1827.15	1785.88	1953.11	1805.95	1885.75	1772.58	1802.22	1807.9	1805.39	1794.13	1756.72	1712.51	1756.96	1723.05	1866.31	1819.7	1811.76	1866.58	1875.85	1878.8	1734.08	1792.02	1843.12	1765.46	1757.33	1900.13	1859.14	1895.62	1803.45	1880.72	1887.84	1684.42	1769.4	1806.85	1662.03	1814.09	1777.05	1882.46	1877.11	1888.16	1744.76
380.437988	1902.75	1912.42	1818.11	1872.74	1800.3	1807.95	1914.19	1742.98	1824.61	1785.07	1954.8	1808.05	1886.29	1774.03	1806.02	1811.43	1807.42	1793.52	1757.49	1712.1	1754.52	1720.21	1864.46	1817.93	1813.77	1866.09	1874.82	1882.23	1732.03	1787.78	1841.15	1764.29	1758.97	1899.24	1864.09	1896.27	1805.43	1880.12	1889.89	1685.13	1772.05	1804.03	1661.73	1815.16	1778.5	1884.79	1883.39	1887.61	1747.61
380.933990	1898.41	1914.88	1816.27	1872.21	1798.59	1804.88	1917.72	1739.11	1824.82	1784.81	1950.51	1806.87	1881.21	1775.42	1801.86	1807.39	1804.21	1797.74	1756.37	1711.57	1756.87	1721.81	1864.02	1819.36	1811.23	1866.1	1874.71	1877.3	1730.67	1789.89	1842.05	1766.82	1758.24	1896.22	1860.05	1898.67	1800	1882.81	1889.82	1681.6	1772.2	1808.66	1661.86	1814.68	1776.21	1888.23	1884.35	1888.66	1745.41
381.428986	1899.8	1916.35	1814.36	1871.59	1796.81	1805.18	1915.53	1742.04	1824.66	1786.83	1953.44	1807.65	1884.6	1770.58	1798.35	1807.04	1804.19	1795.42	1756.49	1712.42	1755.16	1720.11	1865.71	1816	1813.6	1862.9	1874.29	1877.5	1730.01	1789.73	1838.45	1764.14	1753.12	1898	1861.18	1897.65	1802.96	1881.75	1885.69	1681.41	1770.97	1807.6	1660.94	1812.35	1775.87	1887.64	1875.93	1886.99	1747.87
381.924011	1898.65	1919.3	1816.78	1871.4	1798.22	1806.13	1919.74	1738.64	1827.96	1789.98	1955.52	1809.64	1882.67	1774.69	1806.37	1806.36	1807.96	1795.76	1756.87	1709.91	1757.07	1719.37	1866.11	1817.63	1815.64	1866.24	1875.37	1878.26	1733.53	1788.76	1843.02	1768.97	1760.33	1898.8	1859.83	1895.01	1803.92	1880.52	1887.04	1681.8	1772.32	1812.61	1660.16	1812.74	1776.23	1887.95	1881.78	1888.7	1747.21
382.419006	1904.9	1914.72	1818.62	1874.78	1799.65	1805.93	1916.94	1742.65	1830.96	1788.23	1952.27	1807.5	1881.43	1773.94	1800.53	1811.26	1806.32	1796.82	1757.14	1709.08	1756.53	1721.85	1863.07	1816.52	1813.36	1866.34	1874.34	1881.13	1731.19	1787.96	1842.31	1766.66	1758.16	1898.85	1861.78	1893.87	1801.58	1883.06	1888.81	1682.35	1772.66	1804.6	1660.11	1813.11	1777.28	1884.34	1882.55	1887.95	1747.23
382.915009	1901.95	1919.86	1818.72	1870.54	1796.95	1803.74	1913.29	1743.07	1828.49	1788.38	1949.08	1807.01	1884.41	1771.67	1801.6	1811.91	1809.64	1792.63	1757.49	1712.75	1755.84	1724.61	1868.21	1818.91	1812.5	1865.94	1878.64	1880.64	1732.05	1789.75	1838.7	1767.6	1759.96	1898.82	1861.51	1899.25	1804.33	1884.02	1889.86	1682.49	1774.5	1810.74	1661.43	1813.31	1776.38	1888.68	1882.19	1888.49	1749.34
383.410004	1901.95	1913.15	1819.03	1871.02	1798.55	1806.18	1916.81	1739.31	1828.35	1786.78	1951.82	1809.13	1883.91	1773.25	1799.58	1809.6	1806.59	1791.48	1755.98	1712.97	1756.78	1721.03	1865.74	1819.84	1813.68	1865.43	1876.42	1879.2	1731.84	1789.23	1841.6	1763.16	1758.41	1895.74	1860.61	1896.63	1803.48	1883.52	1888.02	1683.35	1771.52	1807.68	1660.67	1811.41	1774.13	1887.87	1881.46	1888.24	1746.31
383.904999	1904.42	1914.99	1821.27	1871.36	1796.61	1805.92	1919.9	1741.01	1829.71	1788.09	1950.26	1806.3	1884.16	1776.22	1801.19	1809.57	1807.02	1793.73	1759.51	1709.49	1756.16	1720.41	1865.12	1816.67	1810.88	1866.08	1876.05	1879.56	1732.43	1787.9	1840.93	1763.84	1758.63	1895.98	1860.25	1894.21	1803.07	1881.32	1886.45	1680.34	1772.49	1810.08	1662.21	1815	1775.71	1885.4	1879.57	1888.39	1745.12
384.399994	1899.82	1913.64	1816.88	1870.8	1801.89	1803.45	1914.69	1741.53	1826.57	1785.42	1948.85	1806.43	1885.15	1776.07	1801.45	1809.41	1804.88	1793.57	1757.05	1709.82	1754.21	1722.06	1862.66	1816.6	1814.71	1869.43	1875.84	1879.65	1729.68	1790.2	1839.64	1763.58	1759.51	1896.98	1862.6	1897.02	1804.45	1882.51	1886.49	1683.48	1768.58	1805.78	1660.65	1812.43	1779.49	1884.5	1881.34	1888.43	1748.99
384.894989	1897.72	1913.65	1815.95	1868.27	1796.51	1804.85	1918.9	1739	1825.43	1783.48	1946.04	1804.81	1878.9	1771.54	1802.18	1805.69	1805.26	1790.62	1755.82	1708.05	1754.37	1720.69	1862.48	1814.16	1811.21	1864.63	1870.71	1874.81	1730.52	1788.31	1837.81	1763.55	1759.25	1897.65	1860.16	1894.06	1801.2	1875.57	1885.71	1683.92	1769.18	1805.2	1661.99	1809.14	1776.88	1883.01	1873.35	1883.99	1746.43
385.390991	1900.32	1911.15	1812.08	1870.47	1795.74	1802.69	1912.41	1738.09	1826.54	1783.16	1941.85	1806.59	1879.34	1772.59	1801.21	1805.66	1806.99	1791.94	1758.37	1711.97	1756.57	1720.71	1859.89	1815.68	1810.49	1860.86	1874.79	1879.5	1730.31	1786.86	1839.31	1764.04	1755.07	1892.15	1856.64	1896.33	1801.86	1882.43	1881.4	1682.74	1772.59	1805.8	1660.35	1811.19	1774.85	1882.96	1879	1885.57	1743.43
385.885986	1899.61	1907.93	1812.69	1868.57	1794.65	1803.6	1914.57	1738.26	1827.47	1786.75	1946.58	1807.5	1877.47	1771.93	1798.23	1809.21	1805.65	1792.02	1757.33	1712.97	1755.2	1720.98	1862.87	1818.41	1811.49	1862.49	1874.64	1879.13	1730.83	1788.85	1837.81	1764.43	1757.53	1894.72	1859.65	1893.28	1798.91	1878.24	1884.16	1683.51	1770.25	1808.32	1660.41	1814.5	1775.7	1885.2	1879.25	1886.65	1747.08
386.381012	1894.92	1908.74	1816.36	1868.43	1794.63	1802.16	1911.94	1738.49	1823.3	1783.59	1944.54	1804.45	1877.42	1769.97	1798.79	1805.55	1804.7	1789.09	1755.91	1711.45	1752.96	1719.92	1858.19	1814.48	1812.07	1863.88	1873.53	1878.31	1727.93	1785.13	1835.04	1765.13	1754.05	1896.41	1856.66	1894.21	1797.69	1877.12	1887.06	1683.75	1768.86	1806.76	1661.79	1812.09	1773.05	1881.16	1881.33	1886.9	1745.82
386.876007	1896.54	1905.27	1816.1	1868.91	1794.11	1806.02	1911.9	1738.32	1825.18	1781.38	1945.97	1808.21	1875.12	1774.4	1799.54	1804.86	1803.11	1791.27	1756.6	1711.02	1756.71	1722.19	1860.68	1814.71	1810.43	1861.4	1872.53	1877.55	1729.83	1788.41	1837.48	1766.16	1759.02	1898.81	1861.87	1893.09	1800.92	1878.25	1887.37	1680.95	1768.04	1804.87	1661.06	1810.36	1776.8	1882.25	1876.98	1884.71	1743.26
387.371002	1897.16	1911.43	1813.56	1866.05	1793.19	1801.87	1907.48	1736.52	1822.26	1785.9	1943.57	1801.48	1875.81	1772.28	1798.67	1803	1804.6	1786.61	1754.75	1709.21	1750.93	1717.46	1859.13	1814.53	1809.02	1859.61	1870.98	1873.97	1728.53	1787.12	1834.55	1761.95	1755	1891.96	1856.32	1891.08	1797.16	1872.35	1883.93	1681.57	1767.05	1803.36	1658.65	1809.07	1771.72	1881.1	1873.91	1883.42	1743.96
387.867004	1894.49	1906.63	1815.39	1865.97	1794.03	1802.54	1909.67	1737.18	1823.5	1782.2	1946.39	1801.12	1873.48	1771.82	1798.13	1802.92	1804.39	1791.16	1753.63	1707.31	1752.87	1715.79	1859.95	1814.36	1809.88	1859.02	1871.51	1873.29	1729.22	1787.17	1836.34	1761.2	1754.1	1891.11	1857.05	1889.82	1800.45	1878.6	1882.89	1683.27	1768.05	1807	1661.13	1810.18	1775.7	1882.55	1876.26	1880.41	1741.8
388.362000	1896.18	1909.73	1812.72	1867.03	1792.84	1801.52	1910.11	1738.7	1822.49	1783.5	1945.04	1802.92	1878.45	1773.33	1799.47	1804.13	1801.86	1788.82	1755.04	1708.02	1751.16	1721.59	1859.59	1812.23	1808.84	1861.76	1873.08	1870.91	1730.16	1784.67	1837.33	1763.07	1756.72	1892.57	1857.14	1887.19	1799.21	1876.93	1884.74	1682.86	1769.25	1803.61	1661.63	1811.9	1773.4	1880.29	1875.46	1886.66	1743.6
388.856995	1894.98	1910.35	1814.65	1864.8	1796.32	1801.73	1911.35	1736.7	1822.39	1783.5	1942.05	1804.57	1876.62	1773.5	1798.19	1802.64	1805.11	1791.13	1754.32	1709.75	1752.93	1719.86	1861.15	1813.94	1811.73	1860.07	1870.4	1876.39	1728.57	1786.52	1834.3	1763.37	1756.57	1891.3	1858.69	1889.79	1799.48	1876.32	1885.27	1680.66	1773.04	1806.04	1660.35	1812	1771.68	1877.96	1874.01	1885.99	1745.85
389.351990	1894.22	1910.68	1816.15	1865.95	1797.67	1803.09	1911.91	1737.83	1822.83	1784.27	1945.6	1806.51	1874.18	1772	1800.91	1805.95	1801.97	1791.97	1755.16	1710.29	1754.54	1721.08	1861	1815.24	1812.47	1862.15	1874.16	1874.93	1731.3	1789.49	1837.48	1764.18	1756.72	1894.22	1855.4	1893.77	1801.07	1880.26	1886.35	1681.62	1770.59	1806.54	1660.09	1810.81	1775.73	1879.72	1874.57	1880.91	1749.51
389.846985	1899.34	1912.7	1813.72	1867.83	1796.54	1804.02	1915.54	1741.35	1822.73	1784.99	1942.97	1803.88	1878.2	1770.38	1800.64	1806.74	1803.01	1790.76	1755.15	1710.53	1754.74	1720.2	1864.36	1817.15	1809.26	1863.49	1872.78	1878.1	1730.37	1788.08	1837.77	1765.6	1756.08	1898.25	1856.88	1890.69	1801.25	1878.55	1887.26	1682.09	1770.57	1805.53	1662.21	1810.99	1776.05	1884.5	1878.35	1887.23	1745.17
390.342987	1900.43	1912.91	1815.31	1868.97	1797.5	1805.57	1914.6	1738.9	1824.18	1784.49	1943.95	1804.71	1873.61	1773.28	1802.97	1805.94	1804.63	1791.08	1754.44	1707.35	1756.51	1720.36	1861.36	1816.13	1809.92	1865.12	1875.17	1874.87	1731.74	1788.18	1835.96	1765.45	1756.17	1894.3	1856.64	1893.08	1801.55	1878.61	1890.01	1682.2	1769.75	1806.19	1660.77	1812.36	1774.15	1881.5	1877.94	1887.07	1743.97
390.838013	1898.93	1909.99	1814.72	1870.41	1795.33	1802.24	1912.56	1738.14	1822.35	1783.2	1947.11	1802.75	1877.97	1770.3	1799.09	1807.14	1801.34	1787.84	1755.03	1708.57	1752.58	1716.93	1859.82	1813.2	1810.2	1864.8	1875.83	1875.82	1729.67	1786.82	1839.05	1762	1757.24	1896.54	1859.81	1889.28	1802.26	1878.62	1885	1683.77	1768.37	1806.39	1661.54	1812.72	1774.11	1879.68	1876.58	1885.59	1743.19
391.333008	1898.41	1912.39	1813.49	1871.01	1796.88	1805.95	1915.48	1736.06	1824.72	1784.86	1947.15	1803.12	1879.07	1771.93	1800.28	1804.49	1801.96	1792.83	1757.8	1710.36	1753.49	1718.39	1863.06	1812.84	1807.69	1864.12	1873.27	1875.2	1729.64	1790.87	1838.66	1765.74	1753.78	1896.33	1856.82	1892.24	1800.6	1882.26	1887.2	1683.68	1765.13	1804.32	1660.61	1810.19	1775.42	1881.93	1878.93	1884.75	1745.36
391.828003	1892.8	1910.55	1814.33	1868.89	1797.38	1802.07	1912.47	1737.11	1823.98	1785.45	1943.72	1801.75	1874.95	1772.74	1794.03	1804.75	1803.56	1791.6	1754.65	1709.12	1753.52	1720.19	1859.16	1817.05	1807.99	1864.26	1869.92	1875.88	1731.8	1789.22	1839.43	1764.13	1753.24	1896.76	1861.67	1892.89	1801.64	1882.54	1889.08	1678.47	1770.87	1805.45	1660.85	1812.38	1774.2	1887.14	1878.39	1886.97	1743.12
392.322998	1900.1	1913.41	1813.33	1866.74	1794.11	1804.16	1912.61	1735.51	1825.26	1786.68	1950.5	1805.74	1878.47	1775.75	1801.87	1805.98	1803.74	1791.98	1755.98	1710.26	1753.19	1717.17	1859.57	1817.25	1812.05	1865.11	1873.37	1878.75	1727.98	1785.55	1838.47	1763.62	1755.47	1899.83	1857.26	1892.51	1800.49	1879.53	1887.18	1684.45	1770.57	1804.21	1659.27	1810.06	1777.09	1878.58	1879.99	1885.97	1743.12
392.819000	1899.7	1912.37	1815.49	1870.6	1794.17	1804.75	1912.56	1738	1821.62	1783.81	1949.43	1805.65	1879.52	1771.76	1801.64	1803.46	1802.51	1792.86	1754.14	1707.83	1751.76	1717.79	1861.72	1815.79	1810.28	1861.74	1874.71	1878.62	1728.4	1787.71	1838.18	1765.17	1755.33	1895.38	1858.03	1893.98	1801.75	1880.8	1888.4	1684.19	1772.12	1808.69	1660.57	1813.33	1776.31	1883.31	1878.65	1886.36	1742.98
393.313995	1896.89	1911.66	1811.54	1868.1	1796.44	1801.29	1911	1739.47	1818.99	1780.48	1945.03	1806.98	1872.99	1770.04	1799.04	1803.62	1804.27	1792.97	1757.13	1711.44	1751.39	1718.46	1864.17	1818.13	1809.71	1865.39	1874.88	1876.63	1728.19	1786.12	1839.32	1763.44	1754.62	1895.92	1860.96	1888.68	1797.7	1882.16	1887.06	1680.37	1769.85	1804.96	1659.94	1810.07	1773.08	1884.85	1878.35	1889.07	1742.49
393.808990	1896.97	1908.92	1815.28	1867	1796.26	1801.97	1911.63	1740.7	1823.12	1784.38	1944.07	1803.27	1876.97	1770.58	1799.04	1802.36	1803.18	1793.67	1755.23	1708.05	1754.08	1719.6	1861.06	1812.48	1810.54	1865.14	1870.56	1876.25	1729.72	1786.51	1836.96	1762.77	1752.82	1893.15	1857.48	1890.65	1801.02	1878.28	1889.2	1684.96	1765.9	1802.1	1659.89	1810.85	1775.62	1882.6	1880.58	1884.71	1743.98
394.303986	1895.94	1911.96	1813.05	1867.33	1791.56	1805.79	1912.77	1739.87	1826	1787.89	1939.09	1803.57	1877.6	1772.88	1800.04	1804.51	1807.4	1793.21	1755.35	1711.45	1753.22	1719.35	1863.6	1816.77	1814.07	1864.18	1872.68	1874.79	1728.48	1787.68	1837.63	1765.5	1754.16	1895.7	1856.38	1890.18	1801.87	1879.83	1889.41	1682.18	1770.11	1803.64	1662.39	1812.47	1772.42	1884.39	1877.87	1888.11	1742.14
394.799011	1898.57	1911.8	1813.1	1869.5	1796.94	1806.1	1916.68	1739.57	1824.01	1783.3	1945.56	1804.27	1878.65	1770.96	1802.92	1806.5	1803.74	1794.14	1756.26	1710.53	1755.89	1715.52	1859.89	1814.86	1813.36	1861.54	1874.41	1872.13	1727.96	1787.37	1836.93	1762.73	1753.33	1895.41	1859.61	1892.64	1800.55	1880.97	1884.54	1681.99	1769.06	1806.81	1661.74	1811.59	1775.86	1884.18	1875.31	1889.28	1743.52
395.295013	1895.76	1913.15	1813.39	1869.44	1795.31	1806.01	1914.59	1739.72	1822.89	1784.74	1947.19	1807.65	1877.61	1771.94	1799.34	1806.22	1804.75	1789.17	1754.04	1708.56	1756.12	1719.9	1862.43	1815.47	1811.09	1863.93	1873.81	1877.8	1730.33	1790.2	1835.4	1763.2	1755.37	1895.73	1860.52	1894.91	1803.12	1883.44	1885.86	1681.8	1769.36	1808.3	1661.92	1812.3	1776.89	1882.72	1880.15	1888.22	1741.1
395.790009	1897.63	1908.19	1815.16	1870.77	1799.36	1805.78	1913.37	1736.75	1825.6	1784.71	1946.67	1807.8	1881.11	1773.13	1802.64	1807.74	1805.92	1792.99	1756.15	1710.98	1754.91	1721.09	1862.17	1816.72	1811.51	1865.13	1874.13	1876.85	1731.94	1787.67	1837.03	1766.07	1756.02	1892.1	1856.29	1893.28	1801.89	1880.6	1887.71	1680.08	1768.82	1801.06	1659.14	1810.96	1775.06	1883.56	1876.99	1885.37	1742.95
396.285004	1899.41	1909.74	1815.62	1869.97	1795.71	1802.51	1915.07	1737.72	1824.01	1786.35	1947.65	1806.93	1879.76	1772.71	1800	1804.85	1803.11	1788.65	1754.92	1710.12	1754.29	1719.82	1862.89	1818.93	1812.97	1868.39	1874.27	1878.14	1730.27	1787.48	1837.55	1764.01	1756.85	1896.96	1858.69	1892.4	1798.75	1879.29	1885.7	1681.59	1770.34	1807.58	1660.21	1814.8	1775.86	1881.31	1878.21	1883.31	1744.15
396.779999	1895.58	1913.73	1812.7	1868.13	1796.13	1801.6	1914.69	1738.58	1823.69	1782.13	1950.54	1804.39	1875.59	1773.86	1800.47	1803.41	1798.43	1793.16	1755.41	1706.72	1750.35	1718.87	1855.35	1813.88	1809.33	1859.79	1871.3	1874.28	1731	1786.24	1836.34	1761.25	1754.89	1893.89	1858.86	1890.96	1801.23	1878.97	1882.91	1681.72	1768.76	1803.92	1658.8	1809.68	1774.45	1883.47	1875.69	1888.04	1743.96
397.276001	1896.42	1907.03	1818.16	1870.2	1792.43	1802.16	1910.91	1737.31	1821.91	1781.69	1944.19	1805.62	1876.19	1773.47	1798.09	1802.39	1804.58	1790.34	1752.31	1707.65	1750.95	1720.64	1859.14	1814.02	1808.62	1859.6	1870.5	1870.08	1727.38	1785.62	1837.57	1765.32	1754.94	1893.19	1855.93	1888.52	1799.69	1876.17	1881.79	1682.31	1768.77	1803.4	1660.55	1810.32	1776.18	1881.22	1874.27	1888.24	1743.04
397.770996	1901.3	1912.33	1817.1	1870.95	1796.22	1802.44	1912.31	1739.19	1825.11	1784.68	1945.76	1803.62	1875.2	1773.93	1800.84	1802.71	1805.36	1792.11	1757.91	1709.28	1752.51	1719.66	1866.17	1815.01	1809.55	1865.46	1876.09	1874.87	1729.1	1789.93	1840.72	1765.79	1757.01	1897.19	1858.25	1892.85	1801.49	1881.08	1891.64	1681.61	1770.85	1806.09	1660.5	1809.9	1776.9	1882.32	1878.74	1886.31	1743.49
398.265991	1904.43	1913.55	1815.8	1871.91	1797.66	1806.29	1915.23	1742.04	1826.13	1788.09	1954.61	1805.94	1881.73	1775.21	1804.07	1802.5	1806	1792.59	1755.9	1708.62	1754.48	1723.01	1864.9	1815.4	1812.93	1865.25	1875.63	1878.9	1729.62	1789.61	1839.64	1763.82	1757.49	1897.21	1856.92	1891.7	1803.66	1884.4	1888.61	1681.04	1770.76	1804.54	1660.37	1812.45	1774.33	1884.25	1881.15	1889.11	1744.49
398.760986	1898.69	1915.6	1816.09	1869.05	1800.12	1808.13	1917.85	1741.02	1827.67	1789.1	1950.85	1805.22	1877.85	1775.49	1802.93	1804.62	1804.57	1792.36	1752.79	1709.82	1755.59	1718.98	1860.24	1815.97	1812.33	1868.52	1874.17	1878.63	1728.99	1789.71	1841.6	1765.9	1757.5	1896.99	1859.27	1893.08	1802.76	1885.25	1887.82	1683.23	1770.96	1809.02	1662.38	1811.54	1778.04	1881.45	1881.19	1891.58	1745.15
399.256012	1898.38	1913.35	1818.28	1872.99	1799.9	1804.83	1916.49	1744.39	1826.08	1786.53	1957.09	1808.18	1884.42	1772.87	1804.12	1809.13	1807.64	1795.71	1755.93	1712.96	1756.09	1722.12	1864	1822.82	1813.63	1869.53	1880.95	1882.78	1732.27	1790.05	1838.07	1765.92	1756.17	1899.34	1860.41	1895.78	1803.87	1885.32	1890.17	1684.04	1771.5	1809.33	1661.61	1811.72	1777.49	1883.69	1881.75	1888.04	1745.69
399.752014	1899.6	1912.54	1820.03	1872.59	1794.67	1806.15	1919.95	1741.9	1826.56	1789.74	1956.07	1807.83	1880.91	1775.86	1803.48	1807.06	1806.06	1793.54	1755.14	1709.91	1756.79	1722.8	1867.76	1819.84	1815.53	1869.55	1878.32	1883.9	1731.32	1789.95	1842.34	1766.74	1759.21	1899.13	1863.22	1895.84	1806.64	1885.33	1889.52	1684.36	1770.9	1809.56	1662.05	1813.5	1778.17	1884.78	1883.94	1888.33	1744.84
400.247009	1900.14	1916.04	1818.12	1874.89	1798.43	1809.2	1919.09	1741.57	1829.84	1789.74	1954.63	1809.17	1884.15	1774.71	1805.19	1806.43	1805.8	1793.45	1757.81	1712.07	1755.25	1721.31	1866.89	1818.7	1811.48	1864.1	1874.66	1877.93	1729.13	1786.09	1837.48	1765.22	1756.98	1899.35	1862.16	1894.26	1798.08	1887.73	1890.34	1682.68	1772.84	1810.55	1660.89	1816.66	1776.73	1888.88	1878.64	1889.11	1744.68
400.742004	1903.59	1913.83	1817.64	1873.56	1796.91	1805.18	1913.68	1741.95	1825.51	1788.16	1954.28	1808.75	1877.58	1772.35	1801.67	1803.13	1803.89	1795.77	1757.93	1708.6	1753.27	1721.9	1864.96	1815.66	1814.74	1867.22	1872.63	1877.81	1732.35	1787.82	1839.63	1765	1756.45	1896.81	1855.95	1895.04	1803.07	1880.43	1887.4	1683.1	1769.82	1806.86	1662.99	1812.93	1777.27	1885.07	1879.75	1890.74	1743.67
401.237000	1898.78	1914.2	1816.47	1865.84	1798.39	1803.3	1911.52	1740.38	1826.29	1788.22	1948.68	1807.73	1879.18	1774.54	1800.97	1806.65	1807.69	1793.64	1755.11	1709.45	1754.08	1718.55	1865.32	1819.18	1813.9	1868.46	1872.23	1875.79	1728.94	1788.23	1840.24	1763.73	1755.49	1900.17	1860.17	1889.45	1800.13	1880.62	1884.09	1682.49	1769.4	1805.82	1660.27	1813.23	1774.92	1881.52	1877.46	1889.11	1742.51
401.731995	1897.46	1912.27	1813.98	1868.15	1797.21	1805.41	1916.13	1742.43	1826.96	1787	1947.88	1805.99	1878.92	1772.67	1802.39	1805.78	1804.21	1792.91	1756.47	1711.3	1754.53	1720.59	1863.35	1818.75	1812.45	1867.85	1872.51	1878.18	1730.35	1788.75	1838.64	1767.4	1757.37	1897.82	1859.48	1894.38	1801.23	1884.38	1890.34	1683.21	1772.94	1806.06	1663.27	1814.07	1774.75	1883.57	1877.34	1890.03	1741.76
402.227997	1898.75	1908.66	1819.18	1870.4	1796.55	1802.4	1916.05	1739.16	1825.11	1783.93	1949.56	1802.43	1879.97	1769.05	1796.2	1803.08	1804.19	1790.55	1753.1	1707.61	1752.21	1719.25	1861.77	1814.07	1813.03	1864.72	1875.51	1877.85	1730.17	1784.61	1837.76	1762.06	1751.28	1893.75	1859.2	1895.37	1799.99	1878.8	1888.43	1683.93	1769.87	1804.01	1661.19	1810.06	1775.55	1879.97	1879.63	1884.95	1742.86
402.722992	1899.08	1911.55	1816.07	1866.36	1794.88	1804.07	1911.85	1736.54	1820.64	1781.47	1947.23	1804.71	1878	1771.02	1798.94	1802.63	1804	1790.77	1754.95	1711.74	1753.42	1720.13	1861.44	1818.45	1808.64	1864.87	1874.38	1873.2	1730.03	1787.81	1837.12	1761.92	1756.15	1898.71	1858.13	1892.62	1801.5	1878.17	1884.86	1682.31	1770.59	1806.34	1661.67	1810.52	1776.12	1881.16	1878.08	1885.82	1742.35
403.217987	1898.69	1913.84	1818.08	1868.83	1797.05	1806.83	1914.36	1740.52	1824.6	1787.39	1949.7	1807.96	1877.14	1772.94	1802.33	1805.95	1805.11	1793.49	1755.79	1710.88	1756.78	1720.29	1866.21	1818.62	1813.24	1867.97	1878.02	1877.99	1730.55	1789.66	1837.1	1764.98	1754.2	1897.77	1861.13	1895.29	1804.13	1882.37	1891.12	1682.52	1769.77	1805.94	1661.02	1813.68	1773.13	1885.63	1880.41	1887.37	1744.14
403.713013	1895.66	1912.13	1815.02	1870.23	1795.79	1803.26	1914.25	1739.84	1826.46	1788.82	1949.29	1809.05	1881.37	1774.03	1802.1	1804.38	1804.85	1793.12	1754.44	1708.41	1753.42	1720.63	1865.28	1818.95	1813.2	1867.62	1875.23	1878.64	1729.73	1786.15	1837.88	1764.03	1757.13	1895.68	1859.73	1897.3	1801.83	1882.98	1888.9	1682.52	1771.45	1808.71	1663.23	1811.57	1776.86	1881.23	1878.13	1886.63	1740.26
404.208008	1899.87	1913.6	1813.61	1869.2	1798.03	1803.75	1914.49	1739.17	1827.21	1784.85	1949.82	1805.05	1879.47	1773.41	1800.36	1804.56	1801.52	1792.78	1757.02	1709.21	1757.02	1720.52	1860.33	1816.76	1812.5	1866.9	1877.58	1879.35	1731.17	1788.05	1837.66	1762.44	1757.38	1896.17	1861.64	1891.94	1801.69	1883.33	1887.05	1681.42	1768.5	1805.95	1660.9	1810.27	1775.58	1881.64	1878.39	1885.21	1742.02
404.704010	1898.51	1913.31	1815.76	1866.15	1798.47	1803.46	1912.94	1738.07	1828.28	1785.09	1952.56	1808.69	1881.64	1774.79	1798.76	1805.24	1804.45	1791.73	1759.1	1710.86	1753.95	1719.37	1866.11	1819.96	1813.13	1866	1875.03	1876.95	1729.88	1788.66	1837.21	1763.19	1756.9	1894.28	1857.12	1894.08	1803.43	1883.22	1889.74	1681.58	1767.76	1806.34	1662.84	1810.96	1776.99	1876.76	1884.19	1890.7	1743.3
405.199005	1900.73	1912.06	1816.79	1871.74	1799.61	1806.42	1916.69	1738.74	1823.69	1787.43	1951.65	1807.41	1879.13	1775.68	1800.63	1806.88	1804.74	1791.87	1755.13	1711.14	1754.89	1719	1866.15	1819.52	1814.94	1868.76	1873.6	1879.5	1728.97	1787.99	1842.54	1764.82	1755.27	1895.63	1862	1892.82	1802	1879.76	1892.05	1682.09	1769.77	1805.22	1659.38	1812.76	1777.27	1882.38	1880.74	1887.8	1746.2
405.694000	1898.69	1913.1	1821.75	1875.42	1799.54	1804.72	1918.41	1741.96	1827.73	1788.89	1950.57	1807.81	1878.13	1775.27	1802.33	1801.03	1800.47	1792.05	1757.18	1709.5	1753.82	1721.24	1862.09	1816.37	1814.45	1865.09	1876.02	1878.59	1730.57	1788.71	1838.16	1763.29	1755.16	1895.26	1861.15	1893.54	1802.8	1884.18	1888.44	1683.02	1771.55	1806.55	1659.84	1811.08	1780.97	1883.3	1879.77	1890.09	1746.32
406.188995	1897.15	1913.3	1816.68	1871.59	1798.24	1806.25	1917.71	1738.06	1828.9	1784.62	1955.27	1807.13	1878.93	1776	1802.04	1803.74	1805	1795.14	1754.31	1707.74	1754.55	1722.86	1865.02	1815.68	1812.41	1867.33	1875.72	1878.06	1730.8	1785.02	1839.91	1764.1	1758.02	1896.85	1859.78	1896.63	1804.38	1883.77	1888.39	1681.55	1773.21	1810.08	1661.94	1813.74	1776.65	1883.3	1879.25	1887.12	1740.2
406.683990	1898.14	1908.61	1816.97	1870.29	1798.04	1806.6	1915.98	1738.19	1823.6	1786.82	1954	1806.65	1877.51	1773.11	1799.75	1804.22	1805.41	1791.46	1754.98	1706.85	1754.56	1717.99	1862.15	1818.61	1812.85	1863.47	1874.99	1877.6	1731.12	1788.44	1834.64	1767.27	1756.29	1893.41	1855.67	1892.77	1804.14	1884.15	1888.09	1681.39	1769.83	1806.23	1662.08	1813.78	1776.28	1884.33	1883.96	1889.61	1740.02
407.179993	1900.29	1915.2	1818.18	1871.56	1796.21	1807.51	1915.46	1742.79	1827.87	1788.21	1952.45	1809.12	1881.32	1777.57	1800.74	1806.93	1806.92	1796.35	1758.17	1708.8	1752.88	1722.72	1864.41	1820.39	1812.72	1867.94	1877.8	1877.48	1728.57	1787.56	1840.91	1765.16	1757.63	1895.59	1862.62	1896.64	1804.68	1882.53	1889.57	1682.07	1768.32	1807.08	1659.95	1810.69	1777.38	1885.13	1879.13	1885.26	1742.32
407.674988	1898.54	1914.66	1814.19	1869.13	1798	1805.25	1916.79	1739.65	1828.02	1789.01	1948.6	1805.92	1879.73	1772.12	1799.53	1807.6	1808.72	1792.5	1756.71	1710.34	1754.84	1717.62	1860.02	1814.43	1813.34	1861.76	1869.04	1872.56	1730.25	1785.47	1835.6	1763.38	1753.55	1891.31	1854.2	1888.93	1797.7	1876.34	1884.42	1682.39	1773.48	1806.99	1660.38	1810.06	1776.11	1878.47	1874.04	1885.63	1742.25
408.170013	1892.95	1905.84	1813.03	1864.6	1798.35	1801.59	1910.49	1740.11	1824.54	1785.85	1947.78	1802.1	1877.24	1772.11	1798.44	1802.65	1800.65	1789.08	1754.98	1706.21	1752.35	1718.84	1860.75	1814.37	1813.54	1866.84	1872.82	1873.94	1727.23	1785.79	1835.55	1761.16	1755.9	1892.5	1856.54	1890.34	1799.33	1877.72	1887.6	1681.37	1773.05	1807.91	1661.12	1812.01	1776.88	1880.4	1874.29	1885.48	1740.3
408.665009	1892.54	1911.56	1817.2	1867.97	1798.11	1804.6	1909.43	1742.02	1827.54	1788.31	1948.76	1803.64	1878.23	1773.28	1800.22	1808	1805.29	1791.61	1754.73	1710.44	1755.32	1721.12	1858.62	1817.34	1809.81	1863.98	1873.72	1875.43	1732	1787.82	1839.51	1762.2	1755.41	1895.65	1858.14	1890.82	1799.57	1883.18	1888.05	1684.45	1767.9	1803.46	1660.14	1809.68	1776.99	1878.45	1876.81	1885.42	1742.52
409.160004	1894.15	1907.68	1813.99	1870.33	1794.1	1803.75	1911.24	1739.17	1822.07	1784.19	1946.38	1805.47	1879.15	1770.55	1799.67	1807.66	1804.23	1792.06	1753.32	1707.89	1751.02	1717.52	1860.43	1816.84	1810.12	1859.96	1873.62	1875.58	1730.77	1785.51	1836.17	1764.48	1754.46	1893.91	1857.28	1891.87	1798.27	1882.92	1885.16	1680.68	1768.31	1808.55	1661.03	1812.67	1772.74	1879.66	1875.31	1889.75	1740.4
409.656006	1900.31	1911.41	1812.16	1864.7	1794.29	1803.54	1911.61	1737.6	1824.71	1786.22	1950.23	1804.76	1881.1	1771.39	1798.59	1805.57	1805.61	1791.05	1755.05	1708.08	1752.87	1717.29	1861.49	1814.86	1810.06	1865.15	1871.88	1869.76	1726.78	1784.64	1835.62	1761.27	1753.18	1894.02	1856.16	1888.39	1797.33	1878.05	1885.72	1684.13	1766.5	1805.69	1658.49	1811.4	1773.07	1878.99	1874.08	1886.07	1739.06
410.151001	1899.2	1909.36	1814.45	1863.8	1794.28	1805	1907.95	1736.08	1821.96	1783.5	1949.86	1806.3	1875.57	1770.35	1796.8	1802.44	1799.99	1792.02	1754.47	1709.09	1753.89	1718.78	1858.14	1817.38	1810.15	1860.68	1869.45	1868.81	1725.5	1784.55	1834.98	1762.08	1754.77	1893.08	1855.64	1887.2	1798.28	1878.97	1883.03	1681.98	1767.49	1802.79	1659.84	1812.35	1773.83	1880.67	1871.08	1881.87	1739.22
410.645996	1896.51	1905.61	1813.42	1864.87	1793.68	1804.43	1907.16	1737.57	1821.72	1784.8	1943.55	1805.08	1870.41	1773.09	1797.14	1805	1803.54	1786.7	1755.04	1708.64	1752.37	1721.03	1857.34	1816.26	1810.27	1863.58	1871.24	1869	1726.02	1784.63	1832.73	1760.46	1753.83	1895.19	1857.61	1889.42	1800.08	1877.76	1882.45	1679.95	1769.41	1804.89	1661.23	1809.77	1776.48	1878.79	1870.35	1885.58	1736.36
411.140991	1895.59	1910.17	1816.21	1865.02	1795.11	1800.94	1907.77	1739.39	1820.71	1783.95	1943.82	1802.83	1873.66	1768.5	1792.69	1801.75	1799.05	1788.43	1753.63	1706.11	1752.4	1718.02	1858.4	1816.39	1810.76	1859.98	1868.91	1871.72	1724.85	1785.05	1835.43	1760.2	1752.5	1892.65	1856.3	1886.67	1801.73	1876.31	1884.63	1682.85	1767.64	1802.74	1661.38	1808.26	1776.5	1880.11	1872.54	1884.81	1739.03
411.635986	1894.76	1907.53	1812.87	1865.31	1794.42	1802.58	1906.95	1736.7	1824.33	1783.95	1945.59	1804.55	1874.96	1770.67	1798.26	1799.86	1797.68	1789.3	1755.77	1706.31	1750.3	1719.11	1859.88	1814.99	1810.4	1861.43	1871.13	1875.94	1722.9	1785.56	1832.19	1761.39	1753.98	1893.83	1857.8	1889.76	1800.49	1874.92	1885.56	1681.44	1765.33	1803.94	1660.06	1812.55	1772.43	1877.84	1875.52	1883	1738.31
412.131989	1896.73	1909.02	1814.46	1866.6	1794.58	1804.56	1912.5	1735.33	1821.27	1779.56	1942.38	1806.54	1873.64	1769.22	1795.53	1800.19	1802.94	1791.85	1754.19	1707.67	1750.95	1719.93	1862.41	1812.91	1811.53	1863.14	1871.54	1873.23	1724.96	1785.19	1836.93	1762.56	1755.08	1892.52	1855.36	1888.48	1799.7	1877.64	1886.32	1680.69	1767.29	1803.5	1660.98	1812.45	1773.45	1878.54	1874.49	1879.09	1741.85
412.627014	1892.5	1908.42	1812.39	1863.39	1794.68	1800.19	1906.63	1735.73	1820.76	1778.19	1939.97	1803.84	1870.82	1770.02	1795.53	1799.34	1802.45	1789.77	1751.16	1706.74	1750.63	1716.69	1856.84	1816.16	1805.3	1856.69	1866.63	1864.14	1725.32	1784.13	1832.43	1759.73	1753.06	1887.35	1852.14	1882.36	1794.61	1875	1880.88	1680.67	1767.34	1804.96	1660.68	1803.29	1773.68	1872.61	1867.51	1878.7	1740.53
413.122009	1892.66	1907.79	1812.99	1864.75	1794.45	1805.05	1909.47	1739.26	1824.77	1785.67	1943.98	1803.73	1872.49	1770.43	1797.04	1801.83	1803.06	1792.6	1755.34	1706.17	1751.08	1719.82	1861.4	1817.97	1810.55	1867.63	1873.75	1877.09	1728.13	1785.78	1833.55	1761.35	1755.29	1894.56	1854.3	1890.53	1801.09	1878.48	1884.89	1683.36	1768.69	1804.91	1662.83	1811.56	1775.17	1879.83	1873.59	1883.13	1741.59
413.617004	1893.48	1910.43	1811.67	1863.38	1794.54	1801.96	1909.36	1736.63	1823.56	1784.33	1944.03	1803.73	1874.79	1770.59	1798.54	1803.08	1804.75	1796.57	1757.5	1708.39	1752.72	1721.37	1861.87	1815.41	1808.86	1862.91	1872.93	1871.46	1727.08	1788.78	1837.12	1762.86	1755.86	1892.62	1857.16	1890.2	1799.25	1880.16	1886.29	1681.43	1768.07	1805.21	1658.58	1810.08	1770.53	1880.31	1875.91	1887.66	1742.39
414.112000	1896.71	1907.21	1816.86	1867.96	1796.12	1804.47	1912.48	1738.93	1824.12	1785.13	1946.87	1807.87	1870.66	1774.3	1797.83	1802.73	1803.94	1790.63	1756.55	1709.48	1752.95	1722.08	1864.6	1817.7	1814.29	1861.16	1872.51	1873.5	1728.16	1787.93	1838.58	1761.32	1751.76	1892.68	1857.16	1889.22	1797.66	1878.95	1885.4	1682.47	1773	1805.12	1660.49	1808.27	1777.59	1881.52	1875.42	1884.7	1739.17
414.608002	1898.04	1909.78	1811.99	1869.39	1796.16	1807.09	1911.71	1738.93	1825.24	1782.47	1944.78	1804.7	1873.01	1771.41	1797.03	1807.37	1805.66	1793.05	1756.86	1710.64	1753.58	1720.51	1861.29	1814.44	1812.53	1861.04	1871.45	1873.11	1728.28	1787.4	1841.96	1763.06	1753.94	1891.16	1857.37	1894.7	1801.15	1878.91	1886.93	1683.18	1771.29	1805.29	1662.2	1812.37	1777.87	1880.72	1876.23	1882.84	1744.12
415.102997	1898.17	1909.4	1815.88	1863.87	1797.11	1803.11	1911.63	1741.3	1826.11	1785.19	1948.66	1805.51	1876.51	1774.14	1799.3	1810.12	1802.94	1792.54	1758.72	1708.56	1755.37	1719.05	1861.81	1817.49	1809.4	1866.38	1873.17	1874.55	1730.47	1786.91	1838.54	1764.4	1753.5	1895.35	1855.93	1893.43	1797.28	1877.18	1882.16	1682.32	1769.3	1805.06	1662.12	1810.71	1777.08	1878.72	1877.19	1882.04	1743.42
415.597992	1898.38	1913.25	1814.97	1864.15	1794.54	1802.97	1910.9	1741.28	1825.08	1783.57	1945.66	1804.07	1879.05	1772.67	1798.05	1806.79	1803.17	1791.64	1754.71	1708.17	1755.94	1721.24	1861.38	1815.06	1811.99	1862.2	1876.14	1874.2	1728.46	1789.11	1839.54	1764	1755.55	1891.45	1859.45	1892.22	1800.25	1876.08	1885.95	1682.33	1775.05	1806.08	1661.73	1810.01	1772.51	1879.69	1877.45	1884.99	1745.07
416.092987	1895.63	1906.9	1814.46	1866.73	1795.14	1802.64	1908.02	1738.28	1823.54	1784.98	1945.4	1806.08	1880.25	1774.32	1795.58	1803.25	1799.94	1792.56	1755.5	1710.61	1755.5	1719.21	1860.43	1818.03	1812.1	1863.69	1870.72	1872.66	1729.48	1786.41	1839.21	1761.74	1755.33	1893.18	1857.96	1892.53	1803.11	1874.84	1884.51	1681.64	1768.77	1811.02	1662.19	1812.45	1776.19	1876.24	1876.72	1883.57	1743.1
416.588989	1899.08	1909.15	1813.05	1864.79	1796.7	1801.95	1908.38	1740.64	1825	1782.08	1945.97	1804.17	1873.51	1773.06	1798.61	1807.65	1805.91	1790.18	1757.37	1708.19	1751.83	1716.98	1860.48	1816.38	1810.45	1863.01	1869.72	1873.72	1730.58	1788.2	1838.32	1762.59	1754.83	1891.11	1855.43	1892.84	1800.91	1877.34	1886.6	1681.2	1768.94	1804.99	1661.07	1809.45	1775.76	1877.27	1877.23	1884.91	1748.65
417.084015	1895.44	1908.64	1815	1865.96	1795.24	1804.9	1909.05	1741.95	1823.69	1784.85	1944.3	1806.55	1874.35	1772.2	1798.07	1806.08	1805.19	1794.34	1758.16	1713.9	1754.02	1720.17	1862.32	1816.45	1812.16	1863.24	1875.58	1874.24	1734.89	1789.89	1838.66	1765.7	1755.37	1892.48	1854.31	1893.2	1801.98	1875.89	1886.98	1681.11	1769.81	1807.22	1664.53	1811.33	1778.51	1880.75	1876.07	1885.15	1758.8
417.579010	1896.29	1908.23	1814.21	1867.52	1794.62	1804.84	1912.1	1744.38	1825.04	1784.27	1942.17	1808.54	1876.61	1773.94	1799.69	1809.22	1802.63	1791.28	1759.91	1713.68	1756.69	1719.7	1863.65	1816.99	1812.22	1865.3	1875.26	1874.86	1735.99	1789.1	1839.3	1764.22	1758.43	1893.03	1856.2	1894.02	1802.21	1876.85	1890.02	1681.83	1770.2	1805.35	1660.26	1811.6	1775.77	1880.29	1873.52	1881.79	1761.17
418.074005	1892.58	1906.96	1814	1865.15	1797.4	1805.76	1906.51	1745.97	1822.45	1783.53	1940.17	1801.84	1871.44	1772.84	1797.71	1807.49	1802.91	1790.26	1758.28	1713.3	1754.02	1721.72	1862.17	1814.29	1811.95	1863.55	1873.85	1875.71	1737.72	1788.53	1837.31	1765.78	1755.83	1896.45	1857.51	1886.27	1800.79	1873.62	1889.31	1684.5	1773.43	1805.97	1659.72	1809.55	1774.02	1882.25	1872.64	1883.19	1762.09
418.569000	1895.33	1909.85	1817.23	1864.38	1796.37	1804.2	1905.4	1747.16	1823.75	1783.82	1941.98	1805.35	1874.98	1772.35	1796.88	1808.35	1804.09	1793.28	1759.02	1712.99	1755.31	1721.54	1860.56	1819.12	1812.87	1863.1	1870.78	1876.14	1742.25	1788.46	1836.77	1765.71	1757.72	1895.04	1855.63	1894.27	1799.57	1877.35	1882.74	1682.5	1771.61	1807.35	1662.33	1810.45	1773.52	1881.4	1875.68	1881.87	1763.95
419.065002	1894.99	1908.38	1815.14	1867.69	1793.78	1802.92	1910.47	1747.21	1826.64	1782.31	1947.19	1806.09	1875.11	1771.73	1796.89	1809.61	1805.42	1795.32	1760.93	1712.17	1753.48	1722.42	1861.94	1815.64	1810.45	1863.74	1869.46	1875.78	1742.38	1787.83	1835.48	1765.56	1757.9	1895.88	1857.16	1890.19	1799.09	1879.13	1885.35	1683.75	1771.32	1806.72	1660.01	1812.91	1774.38	1880.2	1878.9	1884	1767.71
419.559998	1894.53	1908.97	1815.33	1868	1793.74	1800.66	1909.4	1747.57	1827.38	1783.72	1943.24	1805.87	1874.77	1774.23	1797.36	1809.83	1807.02	1791.15	1758.63	1714.33	1754.53	1722.22	1863.5	1814.9	1809.86	1860.16	1872.72	1871.55	1741.36	1788.43	1837.4	1765.6	1756.05	1895.4	1853.27	1891.13	1803.1	1878.24	1885	1681.98	1771.78	1805.55	1661.42	1811.95	1774.47	1878.92	1872.78	1882.07	1768.25
420.054993	1896.58	1911.96	1813.96	1864.8	1796.26	1802.27	1912.09	1747	1826.75	1784.25	1946.67	1806.77	1877.5	1772.64	1796.95	1810.12	1805.97	1792.48	1760.89	1713.4	1754.4	1724.45	1862.51	1817.7	1809.65	1862.08	1869.73	1871.36	1741.01	1789.64	1835.63	1763.77	1757.96	1893.51	1857.27	1891.25	1800.5	1876.8	1886.35	1681.42	1773.33	1807.39	1659.55	1813.41	1775.12	1879.93	1875.69	1882.12	1767.5
420.549988	1896.69	1907.98	1816.08	1861.13	1796.84	1803.61	1908.57	1749.26	1825.01	1786.04	1948.72	1805	1873.21	1771.83	1798.54	1808.67	1805.41	1790.14	1760.04	1713.78	1754.14	1722.46	1864.05	1816.27	1811.44	1862.11	1871.61	1870.56	1743.06	1787.82	1838.58	1765.07	1755.74	1895.04	1854.09	1892.61	1799.44	1875.99	1885.71	1683.36	1771	1806.63	1661.07	1811.84	1775.83	1881.57	1875.53	1885.66	1767.5
421.045013	1896.27	1909.53	1811.94	1869.39	1801.93	1805.13	1909.88	1746.24	1821.54	1788.02	1943.51	1805.08	1876.34	1773.62	1797.9	1807.96	1805.61	1794.13	1761.37	1717.28	1757.79	1722.43	1864.46	1819.43	1811.9	1865.12	1868.95	1872.26	1742.03	1788.51	1837.47	1765.43	1760	1895.33	1858.03	1892.77	1799.57	1880.35	1887.97	1685.09	1772.09	1807.86	1659.29	1812.29	1774.72	1882.71	1878.37	1882.26	1768.23
421.540985	1894.02	1911.14	1810.95	1864.73	1796.77	1801.61	1909.25	1747.45	1827.1	1782.88	1940.28	1802.58	1872.54	1771.94	1799.52	1808.88	1806.42	1791.69	1761.47	1715.15	1756.97	1724.93	1859.9	1816.86	1811.5	1863.88	1872.56	1872.16	1740.42	1789.73	1835.6	1766.66	1760.17	1894.56	1857.6	1892.71	1801.64	1878.66	1886.09	1684.65	1770.42	1805.99	1660.44	1808.84	1776.57	1879.38	1878.18	1883.28	1769.63
422.036011	1895.33	1910.26	1815.37	1867.31	1797.4	1804.73	1910.23	1749.03	1824	1787.1	1944.01	1808.12	1874.72	1772.27	1796.87	1807.34	1807.36	1792.42	1758.79	1712.15	1757.19	1719.46	1861.83	1815.25	1811.77	1865.95	1871.11	1869.82	1742.78	1789.97	1838.76	1766.12	1759.39	1894.09	1858.23	1889.46	1801.93	1877.49	1887.74	1683.94	1771.84	1807.69	1662.28	1810.1	1773.91	1879.5	1873.3	1886.8	1769.28
422.531006	1898.52	1906.4	1818.03	1868.65	1796.12	1803.63	1907.2	1749.69	1824.7	1783.63	1942.76	1802.94	1874.8	1771.47	1797.12	1808.94	1804	1793.55	1760.25	1712.11	1754.81	1722.01	1861.41	1818.29	1809.56	1864.28	1871.6	1869.27	1742.41	1790.11	1835.81	1761.59	1760.53	1892.63	1855.48	1890.21	1798.98	1876.85	1882.17	1681.69	1771.64	1804.11	1659.98	1807.21	1773.98	1878.53	1872.81	1883.59	1766.58
423.026001	1892.09	1908.46	1812.23	1865.23	1796.89	1803.45	1909.07	1745.58	1822.65	1785.06	1940.91	1803.24	1874.57	1769.87	1796.53	1806.6	1804.56	1795.19	1759.35	1711	1754.41	1721.19	1857.32	1814.02	1809.81	1859.11	1868.2	1869.39	1739.53	1786.12	1837.39	1762.93	1759.28	1895.29	1857.04	1892.21	1798.84	1873.7	1884.47	1683.39	1770.07	1805.47	1661.03	1808.73	1773.58	1876.64	1873	1880.16	1767.84
423.522003	1892.58	1901.64	1813.23	1862.21	1795.21	1803.57	1903.3	1748.44	1824.27	1784.08	1943.34	1802.07	1873.86	1769.31	1796.58	1811.59	1802.75	1789.64	1758.86	1714.25	1755.64	1720.45	1862.07	1816.19	1806.91	1862.12	1866.59	1874.15	1741.9	1787.5	1837.79	1761.09	1756.79	1891.48	1855.78	1889.38	1799.86	1875.12	1883.98	1683.88	1769.96	1805.47	1661.65	1807.96	1771.43	1877.32	1873.14	1877.7	1768.95
424.016998	1893.15	1908	1815.81	1863.8	1795.47	1801.56	1908.64	1745.74	1822.89	1783.94	1941.97	1803.05	1878.74	1774.5	1800.26	1805.83	1803.7	1791.99	1759.58	1711.94	1752.95	1724.16	1861.71	1817.77	1808.74	1860.73	1872.78	1873.23	1741.77	1786.54	1837.54	1763.84	1758.68	1894.73	1857.81	1892.11	1797.53	1877.13	1881.74	1680.74	1772	1803.07	1660.32	1808.32	1772.48	1879.74	1873.13	1880.08	1768.96
424.511993	1889.81	1903.95	1813.58	1864.11	1795.1	1802.12	1908.43	1747.16	1826.03	1785.41	1943.22	1803.16	1874.32	1772.76	1795.94	1812.03	1806.49	1793.11	1764.33	1712.57	1756.81	1721.4	1863.1	1813.78	1811.54	1861.57	1868.49	1869.84	1743.9	1787.37	1836.97	1765.05	1756.81	1889.21	1855.38	1890.29	1801.26	1877.6	1885.45	1681.8	1773.49	1805.89	1660.52	1811.63	1775.61	1881.52	1873.27	1881.11	1767.5
425.006989	1895.39	1909.35	1813.72	1867.91	1795.24	1800.72	1907.01	1748.58	1819.8	1783.71	1945.16	1803.76	1872.18	1771.64	1797.74	1806.66	1805.09	1790.62	1759.39	1711.06	1755.4	1722.38	1858.71	1813.48	1807.34	1863.14	1867.84	1871.59	1743.52	1788.77	1837.78	1763.52	1760.37	1893.15	1856.41	1897.36	1800.22	1876.13	1884.68	1683.5	1770.26	1806.87	1661.93	1808.18	1775.35	1882.88	1872.84	1880.21	1768.19
425.502014	1893.17	1905.42	1814.6	1866.97	1798.86	1799.62	1906.19	1746.67	1823.82	1782.77	1947.22	1803.09	1875.82	1769.68	1798.34	1806.55	1806.82	1794.6	1761.07	1713.71	1757	1722.12	1864.12	1812.62	1810.45	1862.1	1873.06	1874.82	1743.44	1788.7	1837.94	1764.63	1758.15	1893.76	1857.07	1889.47	1799.97	1876.68	1883.68	1680.08	1772.45	1805.51	1660.61	1812.83	1774.77	1880.32	1872.93	1882.89	1774.21
425.997009	1895.58	1903.52	1814.01	1861.84	1795.95	1804.22	1904.66	1744.85	1821.6	1784.52	1941.02	1805.69	1870.02	1770.13	1793.03	1805.06	1801.6	1789.6	1760.24	1711.92	1755.36	1721.59	1860.71	1811.79	1808.42	1860.88	1870.58	1871.04	1743.69	1787.67	1832.64	1762.42	1756.81	1888.82	1852.97	1890.28	1797.57	1873.5	1881.68	1681.14	1768.31	1806	1663.44	1809.34	1774.06	1876.33	1872.56	1877.11	1770.68
426.493011	1897.4	1904.55	1813.12	1866.22	1798.12	1801.63	1907.69	1747.51	1824.88	1781.55	1945.73	1802.9	1869.68	1771.37	1795.88	1808.02	1803.74	1789.07	1760.29	1711.52	1753.2	1722.64	1859.61	1813.94	1809.79	1859.16	1867.23	1869.33	1741.05	1789.25	1835.31	1762.84	1755.97	1888.77	1855.1	1888.74	1801.15	1874.62	1882.46	1682.28	1770.45	1804.29	1660.06	1804.13	1773.71	1877.85	1872.77	1880.08	1768.75
426.988007	1895.17	1911.57	1811.93	1863.13	1796.16	1803.15	1907.48	1745.73	1819.85	1782.47	1937.44	1802.28	1871.39	1770.34	1795.7	1808.95	1802.27	1791.53	1760.22	1716.22	1756.42	1720.62	1859.52	1813.51	1811.16	1857.31	1867.71	1868.96	1740.77	1788.37	1835.04	1761.84	1758.59	1893.09	1854.27	1889.66	1799.66	1877.15	1881.65	1680.14	1770.35	1806.19	1660.84	1807.06	1774.7	1875.88	1871.61	1881.29	1768.06
427.483002	1892.95	1904.4	1812.88	1864.1	1795.28	1800.58	1905.54	1744.88	1821.18	1784.92	1938.11	1801.81	1870.22	1767.77	1795.76	1806.57	1802.72	1789.22	1760.7	1711.15	1753.63	1721.76	1860.55	1811.71	1808.71	1857.54	1867.46	1870.23	1741.34	1785.27	1834.81	1762.67	1757.05	1893.52	1853.72	1892.06	1797.05	1871.54	1881.76	1681.96	1769.22	1810.1	1659.14	1806.53	1775.75	1878.9	1873.5	1881.47	1772.47
427.977997	1892.93	1907.64	1814.37	1863.24	1795.39	1802.37	1906.9	1745.15	1820.94	1783.92	1944.76	1805.64	1874.17	1769.45	1798.92	1810.46	1806.76	1792.1	1757.28	1710.3	1753.42	1722.49	1860.11	1813.76	1808.92	1858.2	1865.85	1871.39	1741.02	1787.81	1833.94	1765.51	1756.87	1889.12	1855.33	1890.85	1800.92	1869.69	1882.12	1680.1	1767.58	1802.69	1660.49	1806.81	1773.37	1877.48	1875.05	1877.83	1769.54
428.473999	1896.96	1905.37	1811.84	1861.05	1791.71	1800.7	1908.87	1747.07	1821.16	1782.31	1942.41	1801.76	1871.59	1773.36	1797.55	1808.47	1806.25	1787.91	1764.1	1710.75	1753.63	1722.25	1858.78	1813.01	1808.82	1862.16	1866.63	1868.76	1740.82	1786.56	1832.9	1761.09	1756.81	1891.34	1855.55	1889.39	1797.06	1871.95	1884.09	1680.67	1769.41	1806.02	1662.54	1805.64	1772.19	1878.36	1871.35	1880.59	1768.89
428.968994	1891.04	1910.07	1811.93	1864.25	1795.05	1800.76	1905.66	1750.17	1823.6	1782.52	1940.91	1804.16	1872.56	1770.16	1799.51	1807.1	1805.75	1786.84	1758.9	1710.26	1754.71	1720.83	1857.53	1816.25	1810.93	1859.33	1869.07	1873.16	1742.73	1787.05	1837.34	1764.13	1758.05	1892.67	1855.13	1891.14	1797.91	1872.52	1886.12	1680.05	1771.18	1804.44	1659.62	1809.24	1774.17	1877.54	1871.24	1875.76	1768.38
429.463989	1892.02	1907.85	1815.97	1864.77	1795.2	1803	1909.09	1745.86	1821.37	1783.56	1943.02	1805.76	1870.92	1772.97	1797.06	1810.82	1806.35	1789.31	1759.95	1713.45	1754.19	1723.4	1857.53	1815.18	1811.02	1862.8	1871.73	1873.34	1742.75	1788.02	1834.54	1761.82	1757.61	1891.56	1853.24	1893.19	1801.58	1877.41	1883.25	1680.96	1771.06	1804.95	1660.57	1810.64	1775.15	1876.93	1873.74	1879.46	1769.21
429.959015	1896.62	1909.67	1814.27	1862.87	1793.13	1802.34	1902.83	1749.81	1823.02	1782.49	1940.57	1804.36	1870.61	1773.78	1798.34	1804.85	1807.24	1790.85	1760.74	1715.95	1755.66	1720.87	1858.12	1814.56	1812.17	1859.71	1866.08	1869.5	1741.43	1785.77	1838.11	1764.18	1759.63	1889.15	1854	1887.42	1799.72	1876.88	1880.18	1680.35	1770.63	1807.22	1662.38	1807.62	1775.46	1876.55	1870.78	1879.84	1770.5
430.454010	1892.82	1905.25	1812.88	1863.31	1796.67	1803.03	1908	1745.99	1820.8	1785.01	1946.39	1805.64	1873.1	1775.61	1798.08	1810.27	1805.56	1790.32	1762.49	1713.27	1755.23	1720.96	1860.99	1817.2	1809.16	1859.43	1870.57	1872.77	1741.05	1785.45	1836.47	1761.22	1757.68	1891.74	1851.89	1886.46	1795.98	1871.54	1884.39	1682.01	1772.07	1804.37	1662.94	1807.86	1775.88	1877.44	1870.61	1880.89	1770.57
430.950012	1896.56	1909.61	1813.05	1862.75	1794.6	1802.65	1906.74	1747.34	1820.47	1781.42	1941.49	1801.24	1871.7	1768.83	1795.56	1805.95	1804.14	1789.11	1758.64	1712.36	1754.82	1720.21	1857.13	1811.63	1807.2	1857.67	1863.46	1867.31	1739.67	1787.49	1835.25	1761.99	1757.24	1892.28	1852.29	1889.71	1796.38	1872.12	1879.4	1682.39	1770.09	1803.22	1659.3	1810.8	1773.23	1872.66	1867.49	1874.87	1769.87
431.445007	1896.88	1906.53	1812.86	1863.95	1794.19	1803.69	1908.12	1747.49	1823.24	1782.68	1940.56	1803.29	1868.76	1769.72	1796.64	1808.64	1803.79	1788.15	1759.13	1714.07	1754.78	1726.23	1859.45	1815.12	1807.74	1861.63	1869.41	1868.79	1743.03	1788.44	1837.55	1765.53	1755.09	1888.34	1856.27	1886.73	1798.92	1871.85	1878.67	1681.3	1774.05	1807.11	1659.86	1809.17	1774.14	1877.36	1873.38	1875.76	1768.93
431.940002	1891.99	1904.93	1813.38	1864.58	1795.14	1798.89	1906.43	1746.49	1821.95	1782.37	1945.6	1800.68	1873	1770.85	1800.02	1811.7	1808.33	1790.3	1760.06	1714.72	1754.74	1720.79	1857.73	1812.96	1808.36	1859.57	1865.49	1872.91	1744.01	1786.6	1838.66	1761.88	1757.31	1890.3	1851.09	1890.17	1795.56	1871.21	1882.33	1678.95	1770.55	1803.93	1660.17	1806.04	1772.29	1874.9	1870.43	1877.91	1769.34
432.434998	1891.15	1902.38	1813.2	1861.54	1794.67	1803.01	1906.1	1746.75	1823.59	1785.7	1945.6	1803.16	1871.4	1773.7	1795.78	1806.84	1806.35	1792.13	1759.83	1712.47	1754.18	1723.67	1859.49	1815.75	1804.4	1860.7	1868.41	1866.1	1740.96	1788.42	1838.06	1762.95	1756.35	1888.8	1854.82	1886.75	1798.38	1875.07	1881.61	1680.41	1770.04	1805.79	1659.97	1807.63	1771.37	1877.14	1867.52	1875.99	1767.54
432.929993	1892.93	1902.34	1811.19	1861.31	1794.97	1799.07	1900.41	1746.37	1820.55	1782.1	1943.34	1802.9	1870.38	1768.7	1792.58	1805.55	1807.64	1791.4	1756.56	1714.6	1754.76	1722.28	1859.19	1817.8	1809.33	1858.1	1864.73	1868.85	1740.87	1788.77	1835.44	1760.95	1758	1885.67	1851.71	1887.82	1795.85	1872.4	1879.47	1682.17	1768.09	1807.17	1661.6	1807.35	1771.71	1876.97	1868.63	1871.19	1768.99
433.425995	1890.51	1907.84	1813.77	1860.36	1793.26	1800.81	1904.51	1746.38	1820.62	1783.91	1945.44	1803.69	1871.08	1770.19	1796.74	1807.19	1807.17	1788.42	1760.48	1712.73	1755.58	1724.89	1856.9	1813.53	1802.34	1859.31	1863.71	1865.87	1741.03	1786.33	1835.11	1762.09	1757.24	1884.91	1852.42	1887.05	1794.52	1875.97	1880.27	1683.7	1770.3	1807.52	1659.69	1806.01	1774.69	1875.68	1865.85	1877.04	1765.5
433.920990	1893.58	1906.52	1808.35	1861.12	1797.34	1800.2	1905.39	1746.97	1824.04	1782.97	1940.5	1802.41	1872.82	1770.49	1796.12	1807.05	1805.32	1788.43	1756.61	1712.07	1753.78	1718.73	1858.54	1812.62	1807.2	1856.82	1864.04	1868.68	1739.52	1787.88	1835.26	1761.73	1754.73	1887.48	1850.75	1889.6	1796.2	1873.41	1882.39	1684.03	1769.25	1805.24	1658.31	1805.35	1774.46	1877.88	1870.85	1873.71	1765.67
434.415985	1893.69	1907.63	1807.95	1860.44	1792.09	1799.38	1908.15	1745.34	1818.53	1780.26	1940.05	1800	1871.07	1769.59	1794.08	1807.46	1801.29	1787.86	1757.18	1710.7	1755.1	1719.45	1856.35	1813.66	1806.57	1861.76	1867.96	1869.03	1735.6	1785.43	1833.98	1761.31	1757.17	1886.13	1853.18	1893.07	1796.08	1871.81	1881.17	1681.54	1771.59	1802.38	1658.19	1808.39	1771.79	1875.95	1864.25	1872.67	1764.72
434.911011	1885.74	1902.92	1809.55	1862.45	1793.48	1801.45	1902.38	1744.1	1819.36	1781.4	1942.95	1800.67	1869.38	1769.05	1793.78	1806.92	1805.15	1790.82	1754.96	1710.93	1753.8	1719.06	1858.53	1811.98	1808.38	1854.72	1863.83	1867.73	1736.9	1786.6	1834.02	1761.37	1753.49	1886.27	1850.51	1887.12	1792.97	1872.72	1877.87	1681.51	1770.56	1802.66	1659.98	1806.84	1772.64	1875.82	1869.08	1871.48	1762.44
435.406006	1888.26	1905.27	1812.08	1864.38	1793.1	1801.22	1903.48	1743.92	1819.17	1781.53	1940.87	1802.87	1871.64	1768.42	1795.19	1806.14	1804.89	1790.16	1757.88	1710.38	1751.92	1722.39	1858.48	1811.56	1803.56	1856.12	1865.64	1871.79	1735.12	1783.77	1832.21	1759.58	1753.72	1889.13	1850.43	1890.95	1796.45	1870.31	1878.08	1682.94	1771.32	1804.34	1660.47	1805.53	1769.82	1876.37	1871.16	1873	1760.87
435.902008	1891.43	1905.15	1809.6	1860.6	1793.07	1800.87	1904.74	1743.76	1822.07	1784.14	1943.83	1803.15	1868.75	1771.46	1794.94	1806.26	1805.23	1789.42	1758.79	1708.94	1750.93	1721.44	1857.38	1813.83	1804.83	1856.81	1866.56	1868.79	1736.35	1787.76	1836.4	1760.86	1755.55	1890.19	1851.02	1890.02	1796.79	1868.27	1879.17	1682.05	1770.91	1805.79	1659.92	1806.84	1770.72	1875	1869.01	1876.58	1761.31
436.397003	1887.41	1902.96	1810.8	1864.07	1790.67	1800.47	1906.03	1742.95	1820.6	1778.38	1943.67	1800.58	1869.33	1769.94	1793.81	1804.47	1805.08	1791.05	1755.07	1708.83	1751.45	1720.55	1857.15	1812.48	1807.49	1854	1862.68	1864.5	1735.44	1785.52	1833.5	1761.11	1754.49	1890.66	1851.15	1888.81	1792.54	1871.88	1879.18	1683.77	1768.95	1804.44	1659.84	1807.93	1772.83	1873.64	1867.78	1874.55	1761.13
436.891998	1888.33	1904.08	1809.4	1861.16	1792.44	1798.68	1903.74	1742.9	1820.57	1778.55	1938.14	1799.18	1868.68	1769.53	1793.4	1805.81	1804.46	1790.03	1756.57	1710.17	1751.37	1720.64	1858.4	1809.49	1806.2	1856.09	1860.02	1867.66	1735.03	1787.01	1833.65	1757.41	1754.9	1887.11	1850.66	1890.52	1795.64	1871.4	1876.66	1682.12	1767.2	1804.32	1659.9	1802.98	1771.4	1874.28	1867.67	1871.76	1760.8
437.386993	1891.12	1905.16	1810.49	1858.57	1792.6	1798.97	1902.77	1742.41	1820.27	1780.21	1941.27	1801.04	1868.32	1769.06	1791.54	1806.5	1804.56	1788.29	1757.32	1709.18	1752.58	1717.88	1855.24	1812.35	1806.74	1853.15	1864.17	1865.29	1735.46	1786.26	1834.25	1757.76	1754.88	1887.04	1852.94	1882.8	1791.17	1869.32	1876.66	1680.36	1771.86	1803.42	1662.17	1805.68	1772.05	1874.82	1867.87	1876.48	1756.33
437.882996	1892.98	1906.49	1809.09	1859.81	1793.68	1800.61	1904.81	1741.38	1817.57	1781.61	1937.33	1800.71	1870.15	1772.14	1792.74	1803.82	1803.28	1789.8	1755.29	1711.51	1754.37	1718.15	1854.39	1813.41	1807.09	1858.54	1868.54	1866.76	1736.28	1785.01	1835.24	1757.46	1753.66	1885.55	1849.91	1890.98	1795.49	1868.95	1877.24	1682.32	1766.43	1802.44	1660.21	1807.57	1768.16	1876.12	1867.23	1869.69	1755.32
438.377991	1888.99	1902.43	1809.73	1862.64	1793.88	1800.01	1905.81	1741.39	1820.5	1780.91	1944.9	1800.6	1873.02	1772.73	1791.19	1805.27	1805.33	1790.94	1755.84	1711.53	1752.38	1720.21	1858.48	1810.9	1807.38	1859.09	1868.44	1866.59	1732.49	1789.43	1835.6	1759.88	1753.76	1884.57	1849.57	1887.56	1797.43	1869.96	1877.58	1681.3	1769	1805.33	1659.57	1803.53	1769.16	1874.71	1866.21	1873.51	1758.86
438.872986	1890.2	1905.65	1811.85	1859.65	1791.87	1801.12	1904.36	1741.35	1818.71	1778.51	1941.57	1800.84	1871.38	1768.68	1793.33	1801.3	1804.57	1790.06	1757.27	1708.36	1752.84	1718.31	1855.72	1812.26	1807.19	1853.34	1862.79	1867.85	1734.48	1787.96	1837.04	1761.53	1754.7	1888.9	1852.35	1888.7	1795.25	1874.74	1877.05	1680.5	1771.38	1804.99	1658.37	1805.54	1771.53	1878.36	1866.73	1874.63	1754.07
439.368011	1890.31	1903.75	1810.18	1859.69	1793.53	1799.91	1903.7	1741.62	1817.65	1780.77	1939.36	1800.26	1870.22	1770.31	1795.39	1803.3	1802.72	1793.12	1757.23	1710.58	1752.24	1720.59	1858.76	1814.28	1802.9	1855.65	1865.64	1866.15	1731.24	1786.69	1839.6	1761.51	1755.01	1887.39	1854.15	1890.12	1795.17	1872.3	1879.18	1683.16	1770.85	1805.68	1661.01	1801.76	1771.03	1874.15	1865.79	1867.16	1757.02
439.863007	1892.44	1904.89	1811.13	1860.44	1793.49	1802.04	1905.31	1743.8	1823.41	1780.5	1947.51	1799.43	1874.48	1769.12	1792.55	1804.1	1804.47	1791.93	1755.65	1710.64	1751.54	1719.67	1860.15	1812.1	1808.19	1858.28	1863.4	1864.72	1734.07	1783.29	1834.45	1759.99	1753.86	1886.61	1854.18	1887.99	1795.03	1867.97	1878.52	1683.86	1772.18	1803.47	1659.13	1805.74	1771.77	1876.21	1869.89	1872.56	1754.68
440.359009	1891.55	1903.24	1810.29	1861.69	1793.05	1800.12	1903.81	1740.51	1819	1780.71	1939.6	1801.62	1866.27	1769.25	1793.9	1804.47	1802.42	1788.68	1754.04	1707.62	1751.14	1719.63	1858.73	1813.72	1805.24	1855.71	1864.87	1863.74	1734.13	1785.43	1834.78	1760.18	1752.58	1887.09	1851.66	1886.88	1797.13	1866.63	1877.81	1681.85	1768.09	1802.14	1659.79	1803.31	1769.95	1875.76	1866.19	1870.42	1755.17
440.854004	1887.24	1903.94	1809.16	1855.33	1793.17	1800.21	1901.18	1740.15	1819.93	1778.11	1940.6	1798.21	1870.9	1768.69	1793.78	1804.17	1803.45	1792.04	1754.42	1709.03	1751.38	1717.54	1856.44	1808.76	1805.46	1858.74	1863.98	1861.24	1731.08	1788.46	1834.95	1758.23	1750.49	1884.12	1850.21	1885.96	1795.95	1871.66	1877.93	1680.4	1768.18	1799.11	1658.79	1806.2	1768.45	1873.85	1867.81	1870.67	1754.65
441.348999	1889.71	1899.83	1810.62	1858.15	1789.44	1799	1904.95	1738.7	1816.29	1779.85	1935.24	1802.16	1867.81	1769.86	1791.99	1803.12	1803.83	1786.56	1755.39	1709.49	1751.01	1716.64	1855.86	1813.01	1804.83	1856.99	1862.98	1865.36	1732.04	1784.8	1834.54	1759.72	1752.61	1886.18	1847.07	1881.99	1793.32	1869.17	1874.87	1679.57	1769.4	1802.25	1658.55	1803.16	1770.69	1873.67	1867.44	1870.98	1750.62
441.843994	1891.49	1901.37	1811.03	1859.95	1793.72	1799.9	1904.19	1737.9	1817.14	1780.44	1939.61	1801.16	1869.21	1767.25	1792.33	1804.52	1802.09	1789.7	1754.6	1708.78	1750.42	1718.02	1856.55	1813.11	1806.31	1854.4	1862.55	1862.1	1731.27	1783.9	1829.15	1758.33	1754.35	1883.8	1846.48	1882.88	1794.96	1866.5	1874.84	1681.97	1767.84	1802.32	1659.62	1803.06	1770.85	1873.51	1863.35	1868.17	1752.72
442.338989	1887.65	1898.57	1809.12	1859.61	1785.18	1796.22	1902.77	1741.11	1815.36	1779.44	1938.55	1798.41	1868.22	1767.59	1787.08	1801.72	1800.7	1787.15	1753.09	1707.49	1747.34	1718.01	1856.78	1811.32	1806.24	1855.88	1861.02	1866.29	1729.03	1781.66	1833.03	1759.14	1753.74	1886.55	1849.09	1885.51	1793.06	1866.46	1876.18	1680.92	1765.66	1801.97	1659.57	1801.38	1768.85	1869.87	1863.48	1868.75	1750.75
442.834991	1888.07	1903.96	1810.06	1856.03	1792.33	1795.68	1904.12	1739.39	1818.88	1780.5	1939.75	1799.52	1870.2	1770.41	1791.67	1803.1	1802.22	1788.43	1755.81	1707.23	1751.75	1717.9	1854.2	1812.62	1806.15	1858.57	1864.39	1863.61	1730.67	1786	1834.79	1759.93	1754.1	1888.14	1847.45	1886.81	1797.39	1871.03	1878.28	1681.28	1767.23	1805.42	1659.49	1808.23	1770.4	1871.95	1867.88	1870.84	1750.82
443.329987	1890.45	1902.45	1810.63	1862.05	1792.23	1798.36	1903.09	1738.61	1820.26	1778.36	1942.72	1799.01	1872.73	1770.09	1790.96	1801.73	1802.09	1788.96	1752.93	1708.24	1750.18	1717.98	1858.09	1811.63	1808.79	1855.09	1865.44	1866.6	1733.18	1785.78	1834.9	1761.08	1754.81	1887.55	1851.6	1884.02	1794.96	1868.41	1878.18	1680.17	1767.27	1802.28	1657.13	1804.33	1769.45	1872.82	1868.32	1869.49	1751.21
443.825012	1892.47	1905.13	1807.47	1858.93	1792.68	1800.01	1900.09	1740.42	1819.25	1779.96	1940.55	1801.46	1871.21	1767.05	1791.82	1802.34	1807.24	1788.43	1755.1	1707.4	1752.28	1717.99	1858	1812.74	1804.62	1856.11	1862.64	1864.9	1730.12	1786.38	1833.83	1761	1754.81	1886.63	1851.61	1885.41	1794.38	1869.66	1876.89	1682.34	1769.16	1802.41	1660.2	1804.8	1766.64	1876.36	1865.59	1868.58	1749.85
444.320007	1887.51	1902.04	1808.26	1859.1	1789.58	1798.5	1897.36	1739.15	1818.62	1778.45	1937.35	1799.03	1870.49	1766.31	1795.93	1802.71	1801.14	1788.53	1751.42	1707.15	1750.68	1718.29	1855.69	1809.66	1802.63	1852.53	1865.03	1859.95	1728.1	1783.77	1834.27	1756.84	1750.24	1882.51	1847.46	1883.24	1791.55	1866.33	1874.05	1678.85	1769.5	1801.41	1657.94	1805.6	1771.45	1873.62	1863.43	1869.93	1750.87
444.815002	1884.64	1900.72	1809.78	1857.56	1789.17	1798.86	1902.16	1738.89	1817.16	1777.9	1936.76	1797.61	1864.03	1766.1	1787.55	1799.58	1801.63	1787.08	1751.59	1706.12	1752.63	1718.91	1854.86	1813.06	1806.08	1853.08	1861.34	1864.04	1729.67	1786.38	1835.08	1762.09	1756.46	1882.45	1849.09	1885.07	1794.12	1868.02	1878.28	1679.7	1767.56	1804.37	1658.7	1802.64	1766.93	1872.18	1863.75	1868.73	1749.56
445.311005	1884.91	1902.49	1810.57	1859.95	1794.46	1800.04	1900.89	1734.57	1815.76	1776.4	1939.05	1798.51	1868.47	1764.81	1790.04	1802.36	1800.54	1788.14	1754.31	1706.72	1752.47	1716.85	1855.17	1810.98	1803.41	1850.24	1860.58	1864.05	1729.3	1782.56	1833.8	1756.43	1750.65	1884.75	1847.34	1883.56	1789.92	1862.97	1873.61	1681.77	1768.43	1802.35	1659.59	1802.77	1765.82	1873.93	1867.19	1870.79	1749.59
445.806000	1886.35	1901.15	1806.75	1854.75	1791.25	1801.62	1901.19	1737.84	1816.58	1777.11	1939.95	1800.54	1868.36	1769.72	1794.01	1801.38	1801.34	1787.91	1754.17	1706.41	1750.58	1713.05	1854.36	1810.52	1802.81	1851.67	1861.17	1864.35	1728.89	1784.6	1833.48	1758.04	1753.68	1883	1847.52	1883.55	1792.98	1869.5	1873.15	1680.57	1765.6	1802.56	1660.04	1804.07	1769.57	1873.55	1866.16	1867.76	1746.22
446.300995	1884.87	1900.17	1809.61	1854.73	1791.8	1796.07	1902.38	1737.72	1817.16	1777.28	1935.5	1797.22	1867.04	1767.63	1790.41	1798.55	1802.11	1787.01	1751.42	1706.85	1749.86	1716.83	1852.29	1810.9	1805.13	1854.24	1860.17	1863	1726.82	1782.54	1832.36	1755.18	1750.43	1886.7	1850.52	1886.31	1792.96	1867.12	1874.89	1679.57	1769.83	1803.78	1658.22	1801.56	1771.37	1874.47	1867.78	1868.7	1749.61
446.795990	1887.23	1904.61	1805.53	1855.68	1787.51	1794.9	1902.01	1736.83	1814.24	1772.92	1936.24	1798.11	1866.69	1764.58	1787.38	1802.24	1803.24	1783.49	1751.12	1706.12	1750.23	1717.75	1851.32	1806.71	1800.53	1851.35	1859.93	1863.02	1728.48	1781.96	1828.41	1755.86	1747.5	1879.3	1845.21	1886.08	1793.67	1866.63	1875.35	1679.69	1764.65	1799.15	1660.43	1805.84	1769.88	1870.03	1861.65	1868.63	1749.06
447.290985	1883.15	1897.97	1806.83	1857.41	1789.71	1796.17	1900.64	1738.89	1817.38	1777.45	1935.55	1796.14	1867.03	1767.88	1790.38	1800.6	1801.63	1787.95	1750.15	1705.79	1750.57	1714.69	1855.48	1808.37	1804.86	1851.71	1860.23	1864.69	1729.25	1785.86	1832.65	1757.69	1750.07	1884.97	1849.88	1882.53	1792.08	1864.01	1871.87	1682.14	1764.18	1802.83	1659.04	1803.32	1766.96	1874.18	1865.73	1870.9	1746.31
447.786987	1886.51	1900.11	1806.84	1854.92	1789.4	1797.56	1900.68	1737.02	1814.93	1776.73	1936.07	1800.02	1865.89	1769.48	1791.11	1801.78	1800.72	1787.77	1752.73	1706.4	1749.18	1716.38	1853.2	1806.76	1803.1	1853.22	1862.27	1863.84	1728.75	1780.49	1830.82	1757.36	1750.71	1883.39	1846.25	1884.15	1789.93	1865.42	1873.48	1679.46	1768.09	1801.01	1658.77	1807.23	1770.35	1872.31	1870.11	1871.76	1748.63
448.282013	1887.98	1901.23	1808.84	1861.62	1792.65	1797	1899.88	1739.4	1817.04	1781.41	1940.27	1800.08	1865.82	1766.64	1794.45	1802.4	1801.85	1786.21	1751.47	1708.35	1749.13	1718.12	1852.59	1813.28	1805.75	1854.57	1861.64	1867.32	1731.07	1783.98	1830.61	1759.12	1751.63	1882.96	1846.66	1883.97	1794.64	1868.23	1879.02	1678.52	1765.17	1801.5	1657.73	1803.63	1766.28	1871.54	1867.04	1870.33	1747.81
448.777008	1886.37	1901.01	1810.05	1856.91	1791.69	1796.59	1902.62	1739	1815.59	1778.88	1937.07	1798.02	1866.82	1765.15	1791.06	1797.55	1801.26	1788.22	1752.48	1706.03	1749.69	1716.45	1854.73	1808.56	1804.59	1851.43	1862.95	1861.32	1729.75	1781.82	1830.63	1761.31	1751.02	1881.65	1848.6	1888.06	1795.9	1866.81	1879.81	1681.27	1768.28	1802.9	1657.05	1804.5	1771.02	1870.43	1866.63	1871.51	1745.17
449.272003	1886.47	1900.62	1812.31	1856.35	1790.1	1794.94	1904.78	1734.82	1816.4	1775.39	1938.28	1799.67	1864.46	1767.6	1791.87	1800.63	1802.8	1786.88	1751.16	1704.82	1749.34	1716.56	1852.76	1808.34	1803.07	1851.16	1860.83	1861.06	1728.48	1780.56	1830.27	1756.75	1748.54	1882.62	1844.3	1884.58	1792.12	1866.77	1877.27	1678.59	1767.21	1797.24	1659.15	1805.31	1770.9	1873.43	1862.38	1869.14	1746.62
449.766998	1883.72	1898.07	1807.18	1856.79	1790.04	1794.15	1894.15	1735.16	1812.16	1775	1935.89	1797.29	1864.39	1764.07	1788.97	1796.36	1798.79	1785.11	1749.91	1703.46	1745.36	1715.98	1850.77	1805.35	1800.29	1848.74	1856.71	1859.68	1727.74	1783.18	1829.33	1758.23	1749.08	1880.15	1846.02	1883.34	1793.08	1866.82	1875.02	1679.71	1765.53	1797.94	1659.76	1800.28	1767.78	1868.73	1864.33	1867.24	1744.64
450.263000	1887.68	1896.06	1809.13	1854.6	1787.12	1794.45	1895.92	1735.19	1814.32	1776.18	1930.22	1797.2	1864.62	1766.95	1790.22	1794.98	1799.69	1784	1747.78	1706.69	1750.86	1718.8	1854.53	1809.79	1800.82	1854.31	1860.83	1864.4	1724.75	1780.18	1825.22	1754.78	1749.55	1879.71	1844.09	1883.5	1795.83	1862.93	1875.82	1679.17	1765.86	1797.23	1658.78	1802.88	1765.89	1870.68	1863.66	1866.83	1746.33
450.757996	1882.97	1897.15	1807.25	1853.47	1787.86	1796.91	1894.83	1735.91	1813.77	1775.6	1930.04	1800.87	1860.37	1765.17	1790.22	1796.19	1799.11	1782.29	1750.27	1705.05	1749.31	1714.9	1851.54	1809.09	1800.15	1848.87	1857.66	1864.73	1724.34	1781.49	1828.39	1755.89	1746.9	1878.5	1842.89	1881.02	1794.07	1863.69	1872.32	1680.07	1765.15	1799.53	1657.95	1800.16	1767.41	1863.45	1863.26	1867.21	1746.77
451.252991	1881.15	1894.87	1806.78	1853.1	1788.51	1795.31	1894.07	1734.49	1813.23	1776.02	1929.71	1796.16	1868.61	1763.46	1790.1	1798.19	1800.75	1785.54	1750.23	1708.25	1746.96	1716.39	1852.08	1808.59	1798.3	1852.67	1856.73	1862.78	1728.17	1782.2	1828.52	1755.38	1750.5	1882.58	1843.66	1879.43	1792.81	1862.83	1870.23	1679.36	1765.83	1798.19	1657.27	1800.85	1768	1868.45	1864.96	1866.84	1746.28
451.747986	1883.09	1896.99	1807.18	1854.86	1787.44	1795.88	1891.95	1737.25	1812.93	1773.87	1930.7	1795.98	1862.26	1764.69	1790.41	1795.62	1801.31	1783.96	1748.12	1706	1746.63	1713.05	1849.05	1808.2	1799.21	1850.02	1857.58	1857.54	1725.45	1782.95	1830.02	1753.88	1749.2	1877.72	1845.2	1878.64	1791.6	1860.03	1869.66	1679.64	1762.49	1796.2	1659.52	1798.33	1766.99	1869.23	1864.01	1866.69	1745.4
452.243988	1881.94	1897.91	1807.19	1853.7	1788.02	1793.3	1894.76	1736.51	1815.21	1777.73	1932.47	1795.66	1861.31	1767.49	1788.1	1797.45	1800.28	1787.36	1752.98	1703.17	1748.33	1713.7	1851.24	1806.14	1802.4	1850.95	1854.19	1857.44	1726.1	1782.65	1825.81	1754.49	1747.15	1880.65	1843.13	1883.34	1787.26	1862.13	1871.58	1678.66	1765.42	1799.06	1658.24	1801.07	1767.32	1871.4	1860.62	1867.74	1746.62
452.739014	1884.22	1893.07	1807.02	1854.32	1788.32	1793.49	1893.41	1735.9	1812.42	1773.38	1931.08	1793.84	1862.9	1764.28	1786.42	1793.48	1796.94	1784.11	1747.9	1703.3	1748.01	1713.62	1848.81	1809.49	1801	1846.18	1857.83	1855.98	1725.1	1782.28	1824.88	1753.28	1747.59	1881.26	1843.54	1880.46	1791.1	1861.74	1871.53	1678.98	1765.32	1797.3	1656.88	1799.31	1764.74	1869.67	1859.69	1865.89	1743.53
453.234009	1882.93	1895.13	1806.03	1852.64	1785.77	1792.97	1894	1736.03	1813.56	1775.29	1933.4	1796.19	1867.54	1766.87	1791.47	1797.86	1798.27	1786.28	1753.19	1704.02	1746.77	1713.98	1848.98	1808.89	1800.4	1848.87	1859.55	1862.18	1724.71	1783.36	1825.12	1757.28	1748.39	1880.22	1846.37	1878.46	1789	1860.65	1870.72	1680.75	1764.24	1797.44	1657.47	1798.91	1768.87	1871.71	1862.84	1864.01	1743.31
453.729004	1880.56	1896.19	1805.14	1853.12	1788.92	1793.48	1894.06	1737.61	1816.24	1779.48	1925.55	1797.34	1860.55	1766.9	1788.93	1798.97	1799.62	1780.89	1750.19	1705.62	1748.45	1713.63	1850.62	1808.12	1800.29	1850.98	1857.26	1858.13	1725.2	1781.88	1828.38	1756.2	1749.39	1875.96	1842.41	1877.73	1790.37	1863.03	1868.91	1680.26	1766.94	1800.16	1657.46	1798.73	1763.27	1868	1857.89	1867	1740.64
454.223999	1881.6	1894.1	1802.54	1850.85	1787.12	1790.11	1889.6	1733.82	1810.83	1770.44	1925.95	1795.8	1854.41	1763.3	1786.05	1794.71	1794.08	1784.95	1747.08	1705.11	1745.42	1711.85	1847.94	1805.97	1799.83	1848.42	1857.47	1856.49	1724.73	1776.31	1826.9	1755.64	1745.79	1878.79	1844.89	1879.46	1786.38	1860.24	1866	1679.36	1765.34	1799.6	1658.59	1801.48	1762.25	1865.6	1857.89	1861.87	1743.18
454.720001	1879.39	1892.59	1801.6	1848.68	1785.31	1788.47	1890.9	1735.7	1808.54	1774.11	1923.62	1794.88	1856.86	1763.16	1786.97	1796.16	1794.21	1785.6	1748.72	1703.4	1746.97	1712.1	1844.78	1803.74	1797.3	1846.61	1850.94	1855.14	1725.44	1778.84	1826.15	1754.77	1747.83	1874.08	1842.53	1874.04	1788.08	1862.12	1867.21	1677.53	1763.64	1799.38	1655.94	1796.97	1765.41	1865.49	1856.77	1858.41	1741.07
455.214996	1878.16	1892.01	1800.45	1846.47	1782.97	1789.88	1884.45	1729.28	1810.38	1775.55	1923.23	1792.72	1858.47	1759.98	1780.89	1793.69	1795.13	1782.43	1745.51	1704.65	1746.23	1713.4	1847.63	1807.07	1795.64	1844.26	1852.44	1850.8	1723.83	1778.95	1824.47	1755.41	1749.54	1873.91	1839.38	1873.17	1784.87	1855.34	1866.15	1678.84	1763.27	1797.88	1657.95	1796.6	1764.79	1861.97	1853.55	1859.69	1743.03
455.709991	1876.77	1887.66	1799.48	1845.75	1785.4	1788.19	1885.33	1729.81	1808.26	1767.7	1916.28	1789.57	1858.91	1759.57	1782.07	1794.61	1794.53	1780.19	1743.01	1702.72	1743.93	1713.71	1841.29	1802.36	1797.02	1843.79	1850.27	1849.18	1720.22	1778.38	1824.57	1751.7	1748.04	1874.89	1838.06	1873.79	1785.22	1858	1866.04	1681.42	1762.16	1797.36	1657.28	1796.91	1764.56	1865.49	1853.24	1859.44	1738.52
456.204987	1875.55	1892.59	1800.56	1847.39	1786.01	1791.72	1889.51	1731.16	1808.51	1772.86	1918.14	1790.84	1855.36	1758.73	1782.42	1792.69	1793.3	1781.5	1745.91	1705.03	1747.53	1711.96	1845.52	1797.58	1800.43	1844.91	1849.45	1851.44	1725.2	1777.38	1823.88	1753.02	1747.25	1875.35	1839.72	1874.26	1783.07	1858.73	1863.46	1678.11	1763.69	1797.89	1656.08	1794.69	1760.71	1862.99	1855.62	1856.09	1738.52
456.700012	1877.19	1894.91	1804.72	1847.58	1788.77	1789.23	1889.14	1736.63	1809.96	1773.84	1922.89	1796.09	1858.23	1761.12	1783.02	1794.5	1796.24	1780.17	1753.18	1704.93	1746.95	1711.36	1848.65	1804.22	1795.2	1847.1	1850.33	1851.33	1726.23	1779.14	1824.94	1755.74	1747.64	1877.14	1839.56	1877.11	1784.93	1859	1867.37	1680.64	1763.05	1801.01	1656.32	1797.99	1766.05	1863.71	1853.62	1862.58	1739.97
457.196014	1878.92	1892.94	1805.28	1851.88	1787.42	1793.16	1889.8	1733.5	1808.18	1772.08	1919.05	1791.8	1859.66	1762.67	1783.04	1792.66	1798.06	1782.19	1747.49	1702.52	1749.36	1711.89	1851.47	1804.34	1797.57	1845.48	1852.55	1847.74	1727.23	1781.95	1827.45	1755.69	1747.52	1880.84	1843.64	1873.38	1784.04	1860.61	1869.26	1680.05	1764.77	1797.49	1658.87	1796.77	1765.05	1865.77	1852.43	1859.97	1740.93
457.691010	1878.91	1891.72	1802.72	1848.97	1786.09	1790.27	1886.07	1735.11	1809.22	1771.69	1918.46	1794.92	1863.18	1762.45	1783.06	1796.82	1796.75	1782.62	1747.64	1704.65	1744.32	1714.16	1849.85	1803.48	1799.23	1846.84	1854.12	1849.68	1725.61	1781.68	1825.55	1753.8	1746.7	1873.94	1841.22	1872.96	1784.02	1859.09	1867.8	1681.91	1763.46	1801.48	1657.14	1796.57	1762.17	1863.21	1851.56	1858.66	1739.9
458.186005	1881.74	1892.51	1798.52	1850.1	1784.09	1788.85	1887.78	1732.92	1811.91	1768.26	1915.71	1793.68	1859.18	1759.31	1781.27	1796.82	1796.47	1785.3	1746.47	1701.25	1744.72	1712.6	1850.27	1802.6	1797.53	1845.67	1844.88	1848.1	1723.62	1776.81	1824.3	1754.88	1747.36	1877.02	1839.24	1872.15	1784.25	1857.68	1866.62	1678.29	1763.46	1794.69	1655.87	1797.44	1763.61	1860.72	1852	1858.02	1739.83
458.681000	1876.4	1888.83	1798.05	1843.21	1784.2	1786.91	1885.65	1734.65	1805.21	1768.33	1915.46	1794.58	1855.21	1761.29	1780.29	1793.02	1794.99	1780.4	1746.95	1703.3	1747.05	1709.79	1845.38	1801.85	1793.86	1841.04	1846.62	1847.06	1720.5	1780.07	1821.9	1750.76	1744.56	1872.26	1833.4	1869.94	1781.6	1855.6	1863.85	1676.75	1760.6	1796.42	1658.12	1788.92	1756.8	1853.88	1847.42	1853.62	1735.68
459.175995	1874.9	1883.79	1797.23	1843.54	1781.57	1785.91	1881.87	1728.52	1800.92	1765.93	1912.75	1788.67	1853.75	1758.42	1775.74	1794.8	1793.7	1780.04	1741.2	1701.82	1742.45	1709.02	1842.75	1798.62	1792.03	1842.21	1843.52	1842.86	1721.08	1775.62	1820.04	1749.89	1742.92	1872.8	1836.75	1862.12	1779.72	1850.31	1860.14	1677.82	1760.49	1793.24	1655.22	1790.82	1758.66	1853.87	1840.51	1849.76	1737.4
459.671997	1872.37	1883.36	1796.95	1837.06	1778.91	1781.98	1876.68	1728.09	1803.89	1765.38	1908.3	1786.97	1849.65	1756.84	1775.22	1787.47	1787.49	1776.98	1744	1701.99	1741.41	1709.54	1836.38	1797.69	1791.71	1836.94	1840.49	1841.78	1718.76	1770.79	1816.12	1747.2	1736.32	1867.72	1832.98	1862.59	1778.25	1848.09	1855.3	1679.84	1756.41	1789.54	1653.84	1788.41	1756.97	1853.24	1842.64	1848.7	1732.29
460.166992	1869	1882.96	1792.98	1838.8	1775.77	1782.92	1875.08	1731.46	1799.89	1768.14	1908.05	1785.5	1850.71	1756.48	1773.27	1789.64	1793.45	1777.54	1739.68	1699	1740.99	1707.62	1839.62	1797.1	1791.76	1838.76	1838.73	1841.08	1718.55	1772.1	1821.37	1748.4	1741.56	1867.45	1831.17	1862.7	1776.43	1849.61	1858.93	1678.01	1758.47	1788.18	1656.04	1788.74	1754.42	1851.12	1838.74	1845.93	1735.31
460.661987	1868.35	1879.9	1791.82	1836.47	1774.25	1781.2	1873.05	1727.66	1799.91	1764.93	1902.89	1783.4	1847.73	1752.42	1776.34	1786.47	1786.75	1773.55	1741.37	1698.91	1741.26	1707.9	1838.76	1795.38	1789.1	1831.92	1834.95	1836.79	1717.93	1772.17	1813.72	1746.76	1740.93	1867.17	1830.99	1864.5	1773.52	1844.71	1853.13	1675.39	1757.41	1789.56	1653.87	1787.61	1756.62	1853.94	1839.61	1844.76	1732.35
461.157013	1864.43	1874.32	1792.88	1834.42	1778.71	1779.24	1872.58	1727.22	1795.07	1763.99	1899.53	1786.58	1848.91	1756.41	1775.13	1787.53	1787.71	1773.01	1742.07	1700.47	1740.82	1706.24	1836.76	1794.1	1788.72	1833.24	1839.44	1836.93	1716.58	1772.47	1813.47	1748.43	1738.24	1861.55	1829.25	1860.6	1772.08	1844.59	1857.4	1675.94	1756.55	1785.23	1653.37	1788.92	1756.03	1853.11	1838.99	1844.96	1732.79
461.652008	1864.75	1876.55	1792.98	1830.54	1775.26	1781.13	1864.7	1725.38	1795.01	1761.74	1896.92	1784.62	1844.91	1752.67	1772.38	1783.63	1784.77	1766.89	1736.86	1697.25	1737.53	1706.58	1832.53	1791.83	1786.98	1829.68	1832.16	1832.78	1713.11	1767.59	1813.02	1745.55	1738.29	1862.07	1826.79	1856.33	1771.74	1845.26	1848.25	1677.04	1754.17	1784.59	1654.93	1785.87	1754.02	1850.22	1834.01	1841.8	1729.46
462.148010	1862.79	1874.89	1787.94	1832.51	1771.99	1778.85	1867.83	1726.16	1795.51	1760.14	1899.93	1782.14	1841.24	1750.29	1770.76	1784.38	1783.76	1773.16	1733.35	1699.7	1740.29	1704.79	1830.75	1791.45	1782.98	1829.4	1836.12	1830.62	1711.74	1769.61	1806.5	1744.5	1739.72	1857.15	1824.59	1856.9	1771.89	1840.45	1847.8	1674.95	1753.61	1785.02	1655.6	1782.95	1755.47	1846.94	1833.59	1842.27	1728.36
462.643005	1862.04	1871.63	1787.49	1832.2	1773.79	1777.91	1868.34	1723.71	1795.72	1761.93	1897.3	1781.94	1842.57	1750.68	1770.67	1782.77	1786.34	1771.58	1740.1	1697.78	1738.64	1706.66	1829.92	1791.65	1786.22	1829.71	1836.09	1832.45	1715.74	1768.66	1810.48	1742.71	1737.24	1859.61	1827.28	1855.42	1774.62	1841.64	1847.94	1676.99	1753.56	1782.83	1653.86	1784.38	1753.77	1849.46	1832.5	1840.64	1730.3
463.138000	1861.8	1869.48	1787.11	1831.97	1773.02	1782.96	1869.35	1723.55	1792.79	1758.15	1897.18	1778.12	1840.28	1749.21	1769.28	1778.91	1782.08	1771.75	1736.41	1699.87	1737.72	1704.6	1830.2	1790.73	1780.64	1825.9	1831.09	1827.68	1712.53	1768.36	1807.76	1743.4	1737.61	1853.58	1822.27	1854.93	1771.59	1838.14	1846.59	1675.37	1752.86	1781.94	1655.38	1783.09	1751.76	1847.72	1829.46	1837.84	1727.52
463.632996	1856.78	1869.22	1785.36	1828.61	1771.88	1776.74	1865.34	1724.44	1796.47	1760.67	1898.4	1780.43	1839.7	1749.92	1768.96	1782.76	1782.74	1773.23	1735.22	1695.56	1738.01	1706.16	1830.3	1790.93	1784.43	1829.22	1828.35	1829.41	1710.82	1765.88	1809.42	1742.66	1736.4	1855.13	1824.96	1854.38	1771.13	1841	1846.91	1677.76	1751.78	1784.6	1653.16	1783.61	1753.01	1845.93	1831.69	1840.02	1728.3
464.127991	1859.4	1874.89	1787.97	1828.87	1772.21	1774.75	1865.32	1724.17	1792.73	1762	1896.71	1779.56	1838.33	1753.5	1771.74	1785.33	1787.55	1771.87	1736.39	1698.26	1737.06	1703.59	1830.5	1790.87	1784.22	1829.31	1835.48	1834.65	1712.79	1767.19	1810.04	1747.36	1740.05	1858.43	1825.78	1859.47	1773.72	1841.22	1852.69	1675.23	1753.26	1783.41	1655.01	1782.8	1756.58	1846.54	1834.34	1841.15	1727.95
464.623993	1860.4	1870.87	1787.27	1828.85	1770.88	1777.85	1864.65	1723.91	1794.71	1760.07	1898.14	1778.98	1839.53	1750.44	1769.4	1782.06	1785.81	1766.97	1736.26	1695.88	1734.34	1704.46	1832.84	1786.68	1785.47	1826.54	1833.4	1830.33	1712.43	1764.86	1808.26	1742.34	1736.91	1855.73	1822.44	1855.29	1770.81	1839.45	1847.37	1675.6	1753.58	1780.28	1653.42	1782.12	1749.61	1846.15	1834.15	1840.15	1728.9
465.118988	1858.96	1870.75	1786.83	1826.92	1770.31	1775.58	1861.02	1724.8	1793.66	1757.89	1900.45	1779.92	1837.4	1751	1774.02	1784.23	1780.56	1766.86	1735.61	1696.86	1733.57	1705.07	1831.01	1788.74	1783.29	1827.1	1829.9	1829.6	1713.83	1765.24	1807.02	1743.4	1738.42	1854.58	1820.31	1856.44	1774.11	1841.26	1845.28	1675	1754.59	1782	1653.12	1784.01	1751.45	1841.55	1831.01	1839.46	1727.36
465.614014	1860.57	1869.65	1786.86	1824.37	1770.65	1777.11	1857.79	1724.75	1792.85	1761.27	1894.34	1778.66	1836.76	1749.12	1771.08	1782.55	1782.76	1771.31	1734.61	1696.79	1737.37	1704.26	1829.24	1787.5	1784.91	1825.45	1828.42	1826.85	1714.7	1764.36	1805.92	1740.03	1735.39	1853.4	1821.81	1855.06	1769.53	1838.26	1847.04	1676.2	1748.98	1780.82	1652.41	1783.99	1749.73	1843.8	1832.71	1837.11	1727.36
466.109009	1853.29	1867.58	1783.04	1829.34	1770.74	1776.75	1863.39	1722.9	1791.04	1757.19	1892	1777.67	1834.54	1748.48	1768.99	1784.96	1783.74	1767.51	1737.35	1697.49	1734.75	1703.91	1825.46	1787.62	1781.73	1824.55	1830.32	1824.29	1712.54	1765.4	1804.5	1742.07	1735.59	1853.83	1817.84	1849.22	1772.38	1837.25	1842.39	1674.78	1750.49	1779.27	1651.54	1780.27	1752.25	1842	1828.3	1833.56	1724.43
466.604004	1851.53	1866.7	1781.27	1822.61	1769.15	1772.96	1860.07	1721.13	1790.61	1756.07	1888.56	1776.62	1833.68	1746.4	1769.04	1778.21	1781.92	1768.64	1736.09	1694.44	1735.46	1703.43	1826.5	1787.79	1779.62	1821.83	1825.03	1825.85	1713.22	1760.23	1803.37	1741.82	1733.67	1850	1821.22	1848.2	1768.12	1833.75	1842.26	1675.42	1747.11	1777.51	1651.41	1778.66	1746.31	1843.8	1826.04	1829.58	1725.62
467.100006	1853.3	1865.17	1783.7	1821.85	1767.19	1771.72	1855.74	1722.92	1788.87	1755.72	1886.11	1773.47	1831.14	1745.31	1767.04	1777.53	1779.64	1765.69	1735.35	1695.59	1730.87	1700.24	1819.96	1786.55	1776	1819.27	1823.51	1822.79	1712.39	1764.01	1798.96	1739.55	1732.01	1846.52	1816.58	1848.32	1764.94	1829.07	1842.25	1673.4	1749.85	1778.07	1652.05	1778.94	1747.21	1841.37	1824.47	1830.3	1723.45
467.595001	1849.74	1859.75	1781.98	1819.79	1766.41	1772.32	1854.02	1717.8	1788.7	1756.78	1888.81	1775.52	1830.91	1745.11	1768.17	1774.15	1782.03	1768.04	1734.9	1697.02	1734	1701.77	1821.96	1782	1778.5	1817.9	1826.52	1825.07	1709.47	1761.69	1802.02	1738.71	1732.27	1845.48	1815.39	1848.92	1766.79	1830.09	1839.92	1672.25	1747.12	1771.57	1652.45	1777.37	1748.16	1837.18	1822.73	1831.95	1722.59
468.089996	1848.09	1858.88	1781.57	1820.18	1765.86	1772.16	1854.17	1720	1787.09	1757.3	1885.89	1774.39	1828.06	1745.75	1763.27	1777.01	1779.09	1763.69	1733.25	1693.6	1732.68	1701.96	1820.61	1782.26	1774.71	1818.92	1821.71	1822.46	1706.35	1760.71	1800.17	1738.8	1732.84	1845.55	1817.84	1845.53	1767.9	1830.57	1838.6	1672.07	1745.85	1776.58	1651.65	1777.22	1747.1	1836.57	1822.24	1830.76	1723.12
468.584991	1846.11	1858.42	1779.08	1817.18	1765.77	1770.78	1855.39	1719.54	1790	1753.61	1883.43	1772.12	1824.02	1745.51	1765.46	1778.41	1778.4	1764.34	1733.62	1694.8	1733.21	1701.36	1818.38	1783.07	1777.91	1816.42	1820.92	1820.03	1707.45	1759.39	1797.95	1740.1	1732.46	1841.56	1811.94	1844.44	1765.42	1830.1	1840.59	1671.68	1746.43	1772.42	1649.47	1771.85	1743.23	1834.12	1821.61	1827.19	1718.74
469.080994	1848.49	1857.09	1778.8	1820.43	1768.01	1769.12	1853.76	1720.32	1787.32	1754.41	1887.11	1774.39	1826.11	1747.07	1763.86	1777.04	1781.41	1765.33	1733.2	1694.86	1733.71	1702.06	1822.54	1782.25	1777.39	1822.25	1822.54	1821.05	1707.48	1761.86	1801.24	1736.85	1731.76	1844.36	1814.93	1844.31	1763.34	1828.58	1840.05	1673.52	1748.21	1774.72	1652.95	1776.02	1745.33	1834.32	1824.81	1828.4	1723.16
469.575989	1849.11	1857.9	1779.56	1816.22	1764.49	1769	1850.37	1719.09	1784.95	1752.97	1881.23	1773.89	1821.13	1745.45	1762.89	1774.72	1777.84	1763.91	1730.35	1692.96	1732.78	1700.68	1819.73	1778.04	1775.6	1816.16	1821.49	1817.08	1707.35	1762.26	1801.14	1739.59	1729.86	1843.46	1813.6	1847.92	1765.6	1827.5	1841.95	1673.07	1745.18	1777	1651.34	1774.82	1745.12	1835.15	1823.71	1826.93	1719.66
470.071014	1841.71	1855.74	1778.99	1821.66	1762.79	1771.2	1849.53	1719.45	1785.52	1755	1879.12	1771.12	1822.88	1743.43	1759.23	1773.86	1778.24	1760.78	1732.03	1695.78	1729.62	1702	1818.84	1782.52	1777.51	1815.14	1821.56	1821.16	1709.14	1759.7	1800.52	1738.3	1729.97	1840.64	1813.78	1845.14	1764.25	1827.47	1836.73	1674.54	1745.71	1776.71	1651.76	1774.5	1744.8	1833.7	1821.97	1823.63	1723.46
470.566010	1845.55	1856.56	1774.1	1814.26	1762.56	1767.94	1844.88	1718.95	1784.43	1752.09	1882.72	1769.41	1820.25	1741.34	1761.28	1772.27	1775.02	1767.25	1730.01	1693.65	1730.71	1698.1	1817.51	1781.39	1771.19	1814.88	1817.44	1815.6	1707.68	1760.27	1794.86	1738.47	1731.02	1838.38	1810.89	1843.18	1766.29	1827.29	1836.39	1672.29	1747.84	1772.94	1650.95	1774.84	1745.99	1831.38	1821.56	1824.52	1719.86
471.061005	1844.01	1855.77	1775.75	1814.31	1761.37	1767.45	1848.05	1718	1784.76	1750.1	1877.71	1770.34	1818.9	1741.44	1759.48	1772.29	1772.79	1761.11	1728.74	1691.45	1727.92	1701.25	1815.99	1777.38	1774.69	1813.35	1817.58	1813.82	1705.93	1755.39	1795.68	1733.27	1730.4	1839.37	1808.99	1838.67	1760.69	1824.67	1832.87	1672.68	1745.48	1773.03	1650.06	1770.35	1743.99	1832.45	1818.66	1821.36	1721.21
471.557007	1844.58	1853.31	1775.44	1814.82	1759.09	1763.92	1845.83	1716.38	1780.8	1749.93	1875.81	1768.36	1819.45	1742.58	1757.15	1771.2	1773.84	1758.19	1730.85	1691.36	1730	1697.55	1814.14	1775.73	1771.74	1812.04	1814.77	1815.18	1704.12	1756.01	1796.58	1734.53	1730.12	1838.15	1810.85	1837.41	1762.95	1823.37	1836.13	1670.23	1743.05	1769.43	1650.3	1771.43	1743.79	1826.35	1815.88	1816.23	1718.57
472.052002	1835.07	1849.43	1774.51	1811.7	1762.05	1762.5	1842.74	1715.65	1778.2	1746.49	1870.68	1766.9	1815.75	1740.06	1762.56	1771.73	1772.41	1759.32	1728.09	1691.95	1726.08	1700.05	1814.83	1775.98	1770.4	1807.15	1813.32	1810.91	1705.49	1754.73	1792.47	1733.37	1724.6	1833.87	1805.61	1836.65	1759.19	1819.78	1831.84	1672.19	1742.74	1768.98	1650.38	1770.08	1741.29	1826.75	1814.52	1816.45	1716.42
472.546997	1835.23	1848.04	1773.63	1811.1	1759.19	1760.24	1843.74	1714.94	1776.57	1750.62	1869.38	1767.18	1814.51	1736.17	1759.52	1768.64	1775.65	1758.35	1726.85	1692	1730.28	1696.54	1809.56	1775.62	1769.52	1807.63	1811.33	1810.81	1704.54	1754.54	1793.05	1735.44	1726.55	1830.43	1803.75	1837.4	1758.6	1820.52	1832.94	1670.1	1740.6	1768.88	1652.68	1771.04	1739.81	1825.11	1816.5	1817.81	1717.3
473.041992	1834.07	1847.31	1769.18	1807.72	1757.76	1765.14	1834.86	1715.03	1778.32	1745.46	1868.25	1763.61	1814.65	1738.03	1756.37	1769.27	1771.1	1761.68	1727.11	1691.86	1724.78	1697.79	1808.32	1772.47	1765.84	1805.3	1807.94	1808.53	1703.71	1751.2	1790.17	1731.51	1725.36	1832.5	1803.89	1833.48	1757.32	1818.06	1829.86	1671.09	1741.15	1765.63	1649.43	1768.11	1741.87	1825.02	1812.78	1816.69	1715.57
473.536987	1832.8	1845.12	1771.23	1808.52	1757.75	1759.66	1837.9	1717.62	1776.82	1749.9	1869.76	1764.3	1811.54	1737.53	1759.11	1769.02	1769.52	1758.16	1726.17	1690.87	1725.92	1699.81	1810.3	1773.15	1767.52	1801.55	1811.88	1808.13	1703.84	1753.34	1792.07	1731.11	1729.25	1831.12	1804.45	1835.1	1760.34	1815.26	1828.17	1671.14	1740.82	1769.72	1648.62	1765.77	1737.7	1824.4	1810.69	1817.38	1718.21
474.032990	1836.13	1845.71	1769.88	1804.47	1759.13	1759.53	1838.25	1712.6	1778.07	1745.81	1863.85	1764.78	1811.42	1739.21	1755.89	1766.95	1769.58	1755.67	1724.51	1688.65	1726.62	1696.09	1805.67	1772.61	1766.63	1807.26	1809.58	1805.78	1702.53	1750.25	1791.84	1730.44	1725.18	1829.33	1801.27	1833.06	1756.93	1816.87	1828.85	1669.07	1743.06	1769.9	1648.7	1767.2	1740.25	1820.82	1809.21	1816.97	1714.54
474.528015	1834.16	1843.34	1768.21	1804.07	1754.56	1760.6	1835.61	1712.85	1774.57	1744.25	1866.03	1761.15	1808.58	1735.08	1752.04	1764.88	1770.99	1755.68	1724.26	1690.29	1725.45	1695.5	1807.65	1771.33	1765.47	1806.69	1809.6	1806.38	1703.77	1755.71	1791.74	1733.43	1726.04	1830.38	1801.7	1832.52	1755.94	1818.35	1830.39	1672.11	1740.89	1764.44	1650.02	1768.1	1739.27	1824.37	1810.28	1816.11	1715.62
475.023010	1832.06	1848.12	1772.21	1809.66	1757.79	1764.14	1836.41	1712.5	1775.07	1743.43	1865.88	1763.15	1808.45	1737.51	1756.06	1764.23	1769.15	1754.79	1727.26	1690.2	1727.85	1698.12	1807.34	1772.68	1766.49	1804.86	1809.45	1807.13	1704.87	1755.95	1790.51	1731.63	1724.59	1826.31	1802.27	1828.25	1757.08	1817.31	1827.75	1668.52	1738.57	1767	1648.24	1764.63	1736	1823.23	1808.79	1812.92	1713.63
475.518005	1831.88	1842.98	1769.04	1806.18	1757.54	1759.22	1834.61	1714.58	1774.54	1747	1867.26	1762.9	1805.7	1736.62	1754.9	1767.35	1767.23	1753.87	1724.35	1688.23	1723.34	1694.71	1806.9	1770.7	1761.54	1802.16	1807.37	1806.36	1700.74	1751.51	1790.59	1730.99	1723.43	1828.8	1801.28	1829.29	1756.89	1816.17	1830.64	1671.71	1738.48	1767.77	1648.88	1766.07	1737.95	1822.7	1809.36	1814.53	1717.64
476.013000	1831.79	1846.17	1768.72	1808	1760.95	1760.22	1837.84	1714.8	1776.93	1748.54	1868.24	1763.31	1810.39	1739.24	1757.39	1766.49	1768.04	1756	1725.65	1689.91	1725.68	1697.55	1806.71	1770.89	1765.87	1801.57	1808.8	1804.6	1701.78	1750.83	1787.66	1731.96	1725.28	1825.95	1799.98	1832.24	1756.46	1813.57	1826.12	1668.8	1736.88	1767.52	1651.03	1763.73	1739.85	1819.86	1808.13	1811.66	1713.87
476.509003	1830.78	1842.52	1767.78	1805.32	1752.71	1758.52	1836.66	1713.68	1773.87	1744.66	1862.38	1762.37	1805.14	1736.91	1754.47	1762.77	1767.2	1757.94	1727.28	1689.4	1725.22	1695.87	1800.96	1772.93	1764.91	1802.64	1811.29	1805.2	1704.48	1749.96	1787.33	1731.22	1724.12	1825.94	1798.2	1832.37	1758.72	1818.64	1826.74	1670.52	1736.24	1763.97	1649.38	1763.34	1739.3	1819.51	1810.25	1812.5	1712.72
477.003998	1832.07	1843.64	1770.02	1804.47	1757.05	1760.25	1835.92	1713.03	1773.8	1746.34	1866.07	1759.57	1805.91	1738.11	1754.97	1766.59	1768.94	1755.16	1723.94	1688.27	1722.79	1692.57	1803.62	1773.11	1763.98	1801.49	1808.8	1807.79	1702	1750.7	1786.51	1731.28	1724.7	1826.41	1798.52	1829.69	1756.83	1814.13	1828.4	1671.61	1739.38	1763.9	1649.54	1766.54	1735.68	1820.3	1808.35	1811.26	1713.57
477.498993	1828.22	1839.43	1767.16	1800.97	1753.99	1756.41	1829.7	1712.25	1774.32	1744.35	1861	1759.21	1806.89	1735.36	1752.03	1763.77	1765.06	1753.28	1723.19	1688.7	1724.13	1692.92	1802.68	1768.04	1763.99	1799.1	1805.1	1803.52	1699.17	1750.39	1787.01	1729.82	1722.07	1824.3	1797.92	1829.62	1754.13	1812.58	1821.65	1669.48	1741.38	1762.95	1647.62	1765.45	1736.69	1815.41	1805.23	1812.37	1712.21
477.993988	1825.64	1840.66	1768.56	1802.91	1752.9	1758.99	1831.24	1713.59	1772.37	1745.41	1857.86	1759.91	1801.42	1734.08	1751.36	1761.41	1764.36	1753.2	1722.41	1687.26	1722.47	1693.1	1801.77	1765.66	1763.98	1800.72	1802.51	1799.89	1696.83	1746.1	1785.82	1728.86	1723.9	1821.83	1797.58	1826.03	1753.49	1811.13	1826.63	1668.96	1737.3	1760.9	1646.45	1759.84	1734.95	1819.85	1803	1810.16	1712.3
478.489990	1825.02	1836.8	1767.35	1802.27	1752.48	1757.9	1831.07	1714.65	1773.88	1745.4	1862.46	1760.32	1801.23	1736.42	1754.52	1761.85	1769.08	1752.71	1722.83	1686.7	1721.9	1692.62	1798.65	1766.47	1762.59	1798.45	1805.55	1800.52	1700.28	1748.13	1784.71	1726	1723.2	1820.22	1796.75	1825	1752.18	1813.64	1824.28	1667.34	1735.48	1759.52	1647.82	1760.2	1735.72	1815.97	1803.62	1810.47	1710.31
478.984985	1824.67	1835.58	1765.2	1797.18	1753.05	1755.05	1831.1	1711.32	1771.47	1742.6	1856.97	1759.42	1799.75	1734.01	1749.12	1763	1764.79	1750.81	1721.99	1686.27	1722.02	1692.06	1798.79	1765.56	1758.98	1797.39	1799.94	1798.05	1698.02	1747.54	1780.87	1728.46	1723.07	1820.58	1792.73	1825.55	1752.57	1809.36	1821.43	1667.91	1734.85	1760.91	1646.89	1760.46	1733.92	1810.75	1801.65	1809.03	1711.03
479.480011	1820.67	1835.31	1764.45	1798.78	1749.49	1758.15	1828.83	1711.03	1770.85	1742.2	1857.5	1760.9	1799.05	1732.54	1751.81	1761.77	1763.98	1749.68	1719.2	1688.05	1721.05	1691.91	1799.89	1767.48	1758.53	1799.43	1800.21	1800.59	1698.93	1745.93	1783.15	1726.88	1721.98	1820.54	1796.2	1826.18	1753.41	1809.09	1826.33	1667.8	1736.7	1757.89	1646.52	1761.09	1734.92	1815.13	1802.18	1814.29	1710.47
479.975006	1820.39	1835.3	1760.07	1794.15	1750.01	1755.64	1824.57	1709.47	1769.02	1742.38	1855.22	1754.69	1797.75	1732.27	1749.1	1759.76	1763.42	1751	1721.65	1688.19	1719.74	1693.44	1793.69	1762.75	1760.12	1794.07	1797.8	1798.85	1698.76	1748.02	1782.38	1726.11	1718.69	1816.61	1794.16	1821.77	1749.81	1807.03	1817.48	1668.23	1734.09	1758.03	1646.92	1757.23	1732.11	1813.44	1801.08	1802.77	1711.11
480.470001	1818.78	1833.14	1763.42	1798.1	1752.77	1754.65	1821.03	1708.24	1766.46	1740.34	1854.57	1756.88	1798.2	1729.59	1748.33	1758.34	1763.17	1750.41	1717.41	1686.4	1720.84	1691.97	1797.09	1764.86	1759.37	1795.59	1795.51	1795.97	1695.63	1744.08	1780.91	1724.26	1720.71	1814.67	1792.41	1819.52	1751.35	1804.85	1817.87	1667.02	1734.53	1758.67	1646.86	1755.51	1731.08	1810.11	1796.53	1804.75	1709.87
480.964996	1815.01	1830.61	1762.48	1795.09	1749.9	1755.37	1823.22	1705.61	1766.54	1740.83	1851.39	1754.86	1792.21	1732.83	1748.01	1759.5	1759.79	1750.75	1719.31	1684.92	1719.93	1689.67	1792.88	1761.85	1755.87	1791.34	1798.41	1794.27	1693.61	1747.55	1777.26	1724.74	1717.51	1815.01	1790.62	1816.8	1746.63	1803.6	1817.97	1668.83	1732.15	1757.19	1645.9	1756.05	1730.74	1810.75	1797.81	1802.14	1707.14
481.460999	1814.93	1830.55	1759.76	1791.27	1748.35	1751.18	1821.75	1709.97	1765.9	1738.41	1848.66	1752.86	1795.45	1728.86	1746.81	1757.32	1757.85	1748.81	1719.87	1686.5	1721.87	1688.74	1791.5	1762.3	1756.21	1791.07	1793.94	1792.05	1697.82	1745.67	1776.67	1725.66	1719.89	1813.19	1789.16	1822.69	1747.75	1803.38	1815.02	1666.54	1733.32	1755.38	1646.81	1757.15	1730.17	1809	1795.45	1800.66	1708.28
481.955994	1815.29	1828.21	1757.62	1790.8	1745.98	1748.59	1823	1705.31	1763.19	1739.19	1848.56	1751.3	1793.35	1730.1	1745.14	1753.76	1758.87	1749.61	1718.44	1684.37	1719.37	1689.24	1791.29	1760.39	1754.14	1789.03	1794.05	1791.85	1695.17	1744.3	1777.77	1721.04	1717.92	1809.04	1782.16	1813.53	1747.56	1801.62	1813.8	1665.16	1728.8	1756.89	1646.05	1753.58	1730.94	1801.61	1794.15	1799.19	1709.17
482.450989	1808.99	1822.62	1758.94	1791.79	1749.42	1751.35	1818.97	1707.36	1763.51	1739.84	1845.52	1752.01	1792.22	1728.81	1744.22	1755.95	1758.72	1746.76	1718.86	1682.47	1718.4	1688.23	1788.6	1760.32	1753.85	1787.96	1792.9	1790.6	1696.09	1744.96	1775.72	1721.01	1717.34	1811.93	1784.01	1813.02	1745.84	1799.8	1815.08	1667.82	1732.49	1758.63	1646.25	1753.91	1728.33	1804.98	1793.97	1800.85	1705.9
482.946014	1812.56	1823.39	1759.03	1791.07	1747.32	1747.25	1814.27	1708.85	1765.2	1739.06	1846.4	1752.07	1788.97	1724.93	1745.6	1755.69	1757.32	1745.61	1715.99	1684.72	1718.72	1689.38	1788.57	1760.81	1755.02	1787.49	1791.56	1788.72	1695.02	1741.18	1776.26	1721.35	1717.99	1807.94	1784.8	1812.53	1743.16	1798.89	1811.04	1667.27	1730.27	1753.22	1644.93	1751.63	1730.32	1802.86	1791.4	1797.32	1707.3
483.441986	1810.31	1826.37	1756.76	1786.16	1744.91	1748	1815.45	1706.95	1764.95	1739.66	1846.4	1751.16	1788.94	1725	1742.22	1753.06	1758.77	1744.63	1717.48	1682.81	1716.65	1689.81	1789.16	1756.84	1752.83	1785.43	1790.16	1789.86	1695.12	1743.98	1773.68	1722.31	1714.53	1807.28	1785.93	1815.69	1745.22	1798.7	1812.73	1666.44	1729.61	1752.44	1645.91	1753.34	1729.97	1803.93	1793.61	1797.46	1705.73
483.937012	1809.94	1822.48	1755	1786.71	1746.27	1749.03	1811.45	1704.67	1762.98	1736.2	1841.28	1748.61	1788.55	1725.37	1746.04	1751.98	1757.77	1746.37	1714.14	1683.8	1715.82	1688.57	1787.97	1756.89	1750.74	1783.28	1789.9	1787.29	1693.64	1738.55	1772.48	1719.83	1715.84	1803.17	1784.71	1811.16	1745.33	1795.98	1810.98	1666.01	1730.31	1751.98	1648.59	1752.66	1726.7	1802	1791.23	1794.2	1703.33
484.432007	1807.89	1822.06	1755.45	1788.14	1741.96	1747.45	1808.94	1704.64	1760.7	1736.05	1842.29	1749.57	1785.46	1727.54	1744.01	1751.71	1755.04	1741.1	1717.26	1682.27	1717	1688.64	1784.69	1758.27	1752.06	1782.61	1787.72	1785.94	1694.24	1739.77	1771.26	1720.9	1716.07	1802.35	1781.4	1811.4	1743.93	1796.18	1808.6	1666.88	1729.33	1750.98	1645.03	1748.41	1727.34	1801.62	1788.36	1795.53	1704.83
484.927002	1805.38	1818.69	1753.36	1782.2	1742.24	1746.5	1811.06	1703.07	1759.02	1735.75	1838.53	1748.27	1784.21	1722.19	1741.08	1752.16	1756.13	1741.88	1716.95	1683.12	1715.64	1689.24	1783.72	1755	1749.59	1781.75	1787.66	1782.83	1691.86	1738.06	1769.78	1718.04	1716.42	1803.35	1784.66	1803.83	1744.77	1794.93	1808.54	1665.04	1727.86	1751.23	1644.96	1749.95	1728.62	1799.38	1785.81	1790.99	1702.36
485.421997	1807.7	1818.11	1750.63	1783.25	1740.72	1742.85	1806.96	1702.05	1756.61	1730.75	1838.35	1746.08	1783.85	1723.53	1742.45	1748.4	1754.04	1741.77	1712.45	1679.88	1713.88	1685.87	1785.56	1752.21	1747.38	1782.85	1783.85	1784.83	1693.39	1737.88	1771.34	1718.86	1718.43	1800.11	1781.32	1806.58	1740.17	1795.3	1809.5	1665.56	1728.37	1746.27	1643.83	1748.19	1725.04	1798.35	1782.13	1794.5	1703.34
485.917999	1801.45	1814.47	1750.76	1780.52	1739.55	1744.47	1805.95	1703.01	1756.68	1733.71	1833.67	1744.38	1781.02	1723.89	1738.38	1748.82	1751.49	1740.81	1713.51	1679.63	1716.5	1687.5	1781.17	1752.12	1747.79	1779.55	1782.02	1777.65	1691.5	1734.94	1767.29	1717.2	1712.09	1797.37	1776.66	1804.1	1742.53	1792.16	1802.05	1663.41	1726.17	1748.34	1643.56	1747.73	1722.73	1795.5	1784.71	1787.29	1701.58
486.412994	1801.48	1815.3	1750.66	1779.92	1740.46	1742.98	1808.27	1703.29	1755.48	1730.35	1836.69	1743.86	1781.25	1723.55	1740.03	1747.88	1754.94	1739.3	1712.89	1679.96	1711.89	1686.33	1782.41	1749.02	1746.92	1779.42	1785.82	1784.22	1693.9	1736.68	1768.63	1717.93	1715.23	1795.71	1777.21	1803.88	1740.05	1795	1803.98	1666.9	1724.56	1746.5	1643.27	1746.03	1724.54	1799.04	1785.54	1791.71	1701.88
486.907990	1800.41	1813.94	1747.25	1778.95	1741.28	1742.2	1804.57	1702.14	1753.53	1730.95	1832.41	1745.47	1777.9	1722.09	1737.88	1747.81	1751.81	1741.59	1712.07	1678.68	1714.26	1684.64	1779.63	1751.41	1746.38	1777.52	1781.45	1780	1689.18	1733.02	1767.41	1716.18	1714.48	1800.44	1776.8	1802.88	1739.61	1789.26	1801.56	1661.76	1724.94	1743.59	1644.16	1746.67	1723.93	1791.36	1783.46	1787.79	1701.54
487.403015	1800.6	1812.31	1746.05	1778.09	1740.67	1738.8	1803.15	1701.35	1754.27	1730.68	1830.58	1745.61	1776.53	1722.73	1736.46	1744.81	1749.89	1739.93	1710.67	1679.92	1711.76	1683.64	1778.82	1748.54	1745.76	1774.51	1783.61	1779.44	1688.38	1732.56	1762.84	1713.85	1710.76	1797.03	1777.42	1804.09	1737.48	1785.47	1800.79	1665.78	1726.72	1743.29	1645.08	1746.84	1720.92	1794.91	1782.51	1786.4	1698.52
487.898010	1798.59	1812.5	1744.61	1778.6	1736.03	1738.27	1802.32	1700.15	1751.51	1729.99	1827.09	1741.86	1774.79	1719.72	1736.18	1745.72	1748.4	1733.78	1711.4	1679.11	1709.42	1682.87	1775.85	1748.12	1743.45	1771.1	1778.65	1776.03	1690.35	1732.84	1760.12	1715.45	1709.49	1793.04	1776.09	1801.19	1737.25	1785.26	1798.3	1664.39	1723.44	1742.14	1643.29	1745.61	1719.37	1790.9	1781.15	1786.89	1699.07
488.394012	1796.78	1809.7	1746.18	1776.62	1736.86	1740.45	1801.42	1700.25	1752.15	1729.15	1827	1740.63	1775.82	1718.28	1737.35	1743.72	1750.45	1735.07	1710.21	1681.57	1713.47	1683.23	1774.7	1748.58	1742.22	1775.59	1778.68	1776.14	1689.3	1732.32	1765.04	1714.47	1708.82	1793.37	1769.37	1798.56	1737.26	1787.75	1797.92	1663.16	1725.36	1741.74	1642.97	1743.45	1718.38	1788.11	1778.7	1783.97	1699.91
488.889008	1798.01	1808.84	1744.48	1773.77	1734.85	1739.46	1796.88	1699.74	1751.9	1727.95	1821.11	1736.2	1771.6	1716.74	1733.53	1744.51	1747.89	1736.44	1711.81	1679.44	1711.47	1684.59	1773.89	1745.95	1740.29	1774.28	1777.21	1774.91	1688.51	1730.68	1761.95	1712.56	1707.77	1792.29	1771.14	1798.79	1735.89	1785.95	1797.73	1661.97	1720.3	1741.69	1644.7	1741.63	1721.03	1789.14	1778.16	1785.29	1697.04
489.384003	1795.9	1804.82	1742.63	1772.62	1737.25	1737.19	1798.09	1699	1750.41	1725.03	1816.86	1737.83	1771.02	1717.03	1733.62	1745.83	1748.72	1736.14	1709.07	1678.42	1710.28	1682.74	1772.63	1745.74	1739.44	1771.71	1775.86	1772.72	1687.07	1731.95	1756.67	1714.07	1709.63	1787.2	1768.45	1795.62	1737.01	1783.48	1794.85	1662.89	1720.74	1742.27	1643.49	1740.62	1718.8	1787.11	1774.26	1780.35	1698.43
489.878998	1791.37	1804.34	1742.11	1771.87	1734.28	1736.07	1798.31	1699.51	1749.33	1725.25	1822.15	1741.29	1770.08	1716.92	1732.36	1740.86	1745.25	1735.25	1710.78	1679.33	1709.98	1681.07	1772.47	1746.14	1742.39	1771.62	1773.82	1772.95	1685.38	1730.78	1756.89	1713.61	1710.29	1788.5	1769.95	1796.42	1733.66	1782.92	1793.79	1662.74	1722.08	1740.92	1642.14	1741.52	1719.71	1786	1774.7	1777.82	1698.02
490.373993	1790.98	1804.37	1743.18	1767.83	1732.42	1738.29	1789.52	1697.81	1748.27	1725.02	1819.81	1736.78	1772.59	1717.31	1732.61	1740.88	1743.87	1733.48	1708.36	1676.68	1707.89	1680.73	1770.8	1742.14	1742.58	1772.13	1772.59	1772.12	1686.26	1728.23	1759.81	1710.1	1708.53	1788.85	1767.31	1793.7	1732.67	1780.07	1794.69	1662.03	1720.94	1739.27	1642.54	1743.93	1718.82	1783.22	1775.77	1780.08	1697.82
490.869995	1791.85	1806.58	1743.61	1770.87	1731.06	1735.46	1792.64	1698.65	1746.89	1724.63	1818.19	1736.35	1767.74	1717.32	1732.62	1741.32	1749.93	1732.15	1707.6	1678.52	1708.39	1681.3	1770.18	1743.38	1740.08	1769.43	1773.56	1774.51	1687.02	1731.07	1758.12	1711.38	1706.98	1786.45	1767.4	1791.64	1731.99	1783.32	1797.19	1664.14	1722.91	1738.51	1643.06	1738.39	1717.83	1783.55	1776.15	1780.47	1695.94
491.364990	1792.28	1801.1	1743.93	1768.33	1731.51	1734.1	1793.17	1698.05	1747.65	1725.31	1817.16	1738.37	1770.25	1718.2	1732.16	1740.7	1746.16	1733.07	1709.49	1678.45	1710.5	1683.46	1770.38	1741.68	1741.41	1769.12	1773.33	1771.1	1687.39	1728.39	1762.53	1712.19	1706.62	1787.62	1768.98	1794.32	1733.15	1782.75	1793.77	1663.89	1719.46	1740.39	1642.98	1740.2	1718.91	1783.89	1773.21	1777.51	1698.24
491.859985	1793.38	1803.55	1741.05	1767.92	1730.21	1737.15	1791.93	1696.9	1745.85	1725.65	1815.72	1735.68	1767.96	1715.72	1733.55	1739.79	1745.77	1732.65	1707.54	1676.58	1707.75	1681.65	1768.47	1743.53	1738.02	1767.41	1771.61	1768.82	1684.43	1727.88	1758.12	1712.26	1706.65	1782.7	1765.59	1791.99	1733.9	1780.63	1791.12	1662.32	1717.76	1738.62	1642.59	1737.89	1718.51	1783.26	1774.73	1777.17	1694.77
492.355011	1789.81	1801.39	1738.51	1765.65	1730.21	1734.98	1787.49	1698.3	1744.36	1725.21	1813.76	1732.93	1767.06	1716.67	1730.31	1738.58	1743.83	1731.45	1707.24	1675.9	1704.76	1681	1768.52	1741.37	1736.69	1764.75	1769.44	1768.1	1687.75	1727.54	1758.46	1711.87	1708.92	1783.57	1764.02	1789.85	1732.5	1781.94	1792.69	1662.78	1717.11	1738.29	1641.14	1737.41	1716.18	1780.41	1770.27	1778.06	1697.05
492.850006	1788.73	1800.18	1737.69	1765.67	1729.47	1733.6	1789.69	1694.45	1742.29	1721.68	1813.65	1731.76	1761.52	1714.35	1729.6	1736.18	1743.22	1728.43	1706.18	1678.02	1706.48	1680.5	1768.45	1741.8	1739.49	1765.49	1769.99	1771.08	1684.27	1726.58	1755.53	1711.12	1709.38	1781.8	1765.88	1790.38	1731.17	1779.11	1790.46	1662.63	1718.13	1736.57	1641.16	1737.34	1715.67	1781.66	1771.75	1772.95	1695.31
493.346008	1790.6	1799.87	1737.18	1763.41	1726.96	1730.18	1788.21	1696.52	1742.66	1725.05	1809.13	1731.33	1766.21	1713.82	1731.83	1736.04	1740.29	1729.2	1703.54	1676.83	1704.13	1680.47	1765.53	1739.22	1735.98	1763.35	1764.81	1766.28	1681.19	1727.8	1753.16	1707.07	1707.38	1780.45	1761	1787	1728.34	1778.12	1791.21	1660.74	1715.39	1735.96	1641.37	1736.08	1714.43	1778.1	1769.65	1774.07	1694.57
493.841003	1786.61	1797.85	1736.84	1763.26	1729.79	1730.87	1787.18	1696.32	1741.88	1724.19	1810.61	1731.35	1762.72	1714.63	1730.72	1737.32	1742.25	1730.56	1704.73	1678.48	1707.01	1679.91	1763.91	1739.87	1737.52	1764.17	1770.52	1769.31	1686.16	1727.44	1756.36	1710.34	1707.63	1783.58	1761.14	1786.79	1729.96	1776.4	1792.92	1660.39	1716.98	1737.46	1641.85	1732.88	1714.8	1779.45	1768.13	1775.09	1695.83
[truncated: 6,285 more rows]
[truncated: 642 more columns]
