# Supplementary material for: Glucokinase activity controls peripherally located subpopulations of β-cells that lead islet Ca2+ oscillations
Source: eLife. 2025 Feb 12;13:RP103068. doi: 10.7554/eLife.103068 (PMC11820133; doi:10.7554/eLife.103068)
Supplement: Source data 1. [file elife-103068-data1.zip › EJ155 10G F04-1_Statistics/EJ155 10G F04-1.csv]

Intensity Mean Ch=2 Img=1
====================
Time [s]	Intensity Mean::1000000000::0	Intensity Mean::1000000001::0	Intensity Mean::1000000002::0	Intensity Mean::1000000003::0	Intensity Mean::1000000004::0	Intensity Mean::1000000005::0	Intensity Mean::1000000006::0	Intensity Mean::1000000007::0	Intensity Mean::1000000008::0	Intensity Mean::1000000009::0	Intensity Mean::1000000010::0	Intensity Mean::1000000011::0	Intensity Mean::1000000012::0	Intensity Mean::1000000013::0	Intensity Mean::1000000014::0	Intensity Mean::1000000015::0	Intensity Mean::1000000016::0	Intensity Mean::1000000017::0	Intensity Mean::1000000018::0	Intensity Mean::1000000019::0	Intensity Mean::1000000020::0	Intensity Mean::1000000021::0	Intensity Mean::1000000022::0	Intensity Mean::1000000023::0	Intensity Mean::1000000024::0	Intensity Mean::1000000025::0	Intensity Mean::1000000026::0	Intensity Mean::1000000027::0	Intensity Mean::1000000028::0	Intensity Mean::1000000029::0	Intensity Mean::1000000030::0	Intensity Mean::1000000031::0	Intensity Mean::1000000032::0	Intensity Mean::1000000033::0	Intensity Mean::1000000034::0	Intensity Mean::1000000035::0	Intensity Mean::1000000036::0	Intensity Mean::1000000037::0	Intensity Mean::1000000038::0	Intensity Mean::1000000039::0	Intensity Mean::1000000040::0	Intensity Mean::1000000041::0	Intensity Mean::1000000042::0	Intensity Mean::1000000043::0	Intensity Mean::1000000044::0	Intensity Mean::1000000045::0	Intensity Mean::1000000046::0	Intensity Mean::1000000047::0	Intensity Mean::1000000048::0
0	1690.17	1688.98	1684.37	1673.84	1683.23	1673.23	1700.51	1680.1	1685.73	1684.91	1688.3	1680.97	1688.5	1684.55	1671.7	1671.46	1705.17	1683.36	1679.81	1689.29	1688.96	1652.09	1686.95	1692.16	1684.2	1675.59	1693.98	1695.74	1699.89	1677.5	1701.69	1686.51	1709.12	1689.8	1673.07	1685.24	1693.94	1696.58	1704.73	1697.48	1674.95	1733.25	1669.49	1708.15	1703.62	1688.17	1689.4	1711.74	1699.49
0.496	1685.53	1683.2	1681.36	1670.85	1681.78	1668.82	1696.84	1679.05	1682.99	1684.44	1682.96	1677.54	1683.15	1680.55	1667.28	1668.95	1705.14	1678.46	1679.78	1685.3	1687.66	1650.27	1684.76	1688.65	1686	1674.15	1692.04	1691.43	1697.97	1675.83	1700.25	1684.43	1706.85	1686.79	1671.57	1684.2	1692.13	1694.67	1701.71	1695.02	1675.73	1730.58	1669.43	1707.01	1704.06	1686.02	1689.38	1714.24	1697.94
0.991	1687.2	1682.11	1682.34	1668.84	1681.79	1671.2	1696.31	1679.18	1685.9	1681.78	1687.75	1679.86	1683.39	1680.04	1670.09	1669.08	1703.81	1679.12	1679.5	1684.04	1687.78	1651.31	1683.94	1689.5	1681.05	1676.78	1691.56	1692.97	1696.09	1674.9	1696.5	1683.96	1703.17	1688.92	1668.69	1683.41	1691.36	1691.94	1700.68	1695.12	1672.29	1727.93	1668.29	1705.57	1701.83	1681.28	1685.25	1712.04	1698.14
1.486	1684.4	1682.6	1680.44	1669.11	1682.3	1669.49	1696.58	1679.07	1681.03	1681.28	1683.28	1677.19	1685.14	1679.43	1667.31	1666.24	1701.1	1679.67	1677.6	1685.37	1685.12	1650.65	1683	1689.29	1684.7	1672.6	1689.26	1691.56	1694.95	1672.84	1696.17	1683.28	1703.21	1685.51	1669.68	1685.38	1692.13	1692.69	1696.95	1692.35	1670.38	1726.22	1669.33	1704.09	1700.34	1681.28	1684.6	1709.21	1698.64
1.981	1683.34	1680.02	1682.15	1668.05	1682.38	1668.73	1693.08	1680.18	1683.55	1680.28	1684.31	1675.2	1682.62	1677.16	1667.08	1665.45	1700.87	1678.38	1676.78	1684.54	1684.69	1648.47	1682.16	1686.81	1683.13	1675.62	1688.64	1691.93	1693.81	1674.39	1694.88	1681.54	1700.98	1687.04	1669.71	1682.34	1690.19	1691.16	1699.2	1689.67	1673.34	1721.42	1671.96	1703.6	1700.99	1682.32	1685.64	1707.71	1697.45
2.476	1682.72	1680.27	1681.55	1668.07	1679.53	1666.96	1692.95	1675.15	1679.49	1679.69	1683.37	1673.88	1680.47	1677.68	1666.79	1665.34	1699.56	1675.96	1673.9	1682.37	1683.08	1647.66	1682.04	1687.04	1682.72	1673.28	1687.89	1691.57	1693.89	1671.48	1696.95	1680.57	1701.87	1688.82	1671.33	1679.64	1692.6	1692.79	1696.18	1692.63	1671.41	1725.63	1669.59	1704.39	1700.06	1683.52	1687.05	1707.48	1694.55
2.972	1683.73	1680.98	1681.63	1668.05	1683.57	1670.03	1695.42	1679.33	1679.57	1680.69	1681.46	1674.97	1680.75	1675.51	1666.59	1665.54	1697.88	1676.45	1674.77	1683.12	1685.34	1649.45	1680.67	1686.42	1680.74	1671.83	1685.55	1689.83	1694.02	1673.22	1696.47	1680.88	1701.03	1686.83	1668.8	1679.68	1692.32	1689.57	1698.86	1693.79	1672.06	1725.84	1668.34	1703.31	1700.37	1682.35	1683.71	1707.32	1694.28
3.467	1682.18	1682.24	1679.32	1668.12	1678.63	1669.43	1691.88	1675.45	1681.65	1679.59	1683.28	1677.11	1679.02	1675.51	1666.02	1665.76	1701.52	1675.65	1674.95	1682.8	1684.08	1647.2	1680.18	1685.94	1679.23	1674.09	1687.32	1691.76	1691.23	1673.56	1696.12	1677.27	1699.5	1687.08	1668.13	1681.17	1688.73	1688.37	1697.88	1690.13	1671.02	1724.51	1667.08	1701.93	1699.43	1681.48	1683.87	1704.54	1693.68
3.962	1680.94	1679.22	1678.72	1669.8	1678.87	1670.23	1693.28	1674.27	1681.98	1679.15	1683.11	1676.9	1680.96	1675.22	1666.4	1663.67	1694.55	1677.22	1674.61	1680.03	1683.05	1648.99	1679.79	1680.93	1680.15	1672.56	1687.55	1688.35	1691.09	1670.07	1695.18	1679.15	1702.09	1686.34	1669.41	1680.07	1690.16	1688.81	1697.92	1689.19	1673.02	1721.13	1669.53	1700.5	1697.39	1680.36	1685.57	1705.67	1695.71
4.457	1682.33	1679.58	1680.5	1668.54	1678.56	1669.82	1692.6	1675.02	1679.96	1678.52	1680.8	1673.67	1679.77	1675.64	1666.45	1665.63	1696.59	1675.52	1671	1680.96	1683.53	1645.42	1679.13	1685.26	1679.25	1671.26	1686.41	1687.34	1689.66	1671.41	1693.59	1679.79	1699.1	1684.41	1666.68	1678.9	1688.89	1688.7	1698.18	1689.73	1672.22	1722.55	1668.85	1698.67	1696.45	1678.16	1681.82	1707.27	1695.39
4.953	1680.85	1678.06	1680.47	1668.13	1679.58	1665.43	1690.9	1674.82	1678.05	1676.53	1681.56	1674.14	1680.15	1674.13	1664.53	1662.5	1695.81	1672.55	1675.43	1679.68	1683.13	1646.15	1679.48	1683.59	1678.53	1671.73	1686.85	1688.18	1691.14	1673.2	1694.88	1678.56	1700.94	1683.26	1668.11	1679.61	1688.66	1689.38	1696.05	1687.81	1669.87	1719.73	1666.38	1701.57	1696.52	1681.46	1684.33	1703.62	1692.26
5.448	1681.97	1679.51	1680.63	1668.6	1678.29	1666.76	1690.42	1675.69	1679.55	1676.76	1681.26	1674.29	1682.18	1675.47	1663.08	1663.79	1692.22	1673.58	1674.57	1682.66	1681.44	1647.07	1681.36	1683.78	1679.19	1670.67	1685.56	1688.2	1691.82	1670.82	1692.68	1679.69	1699.18	1685.76	1667.36	1679.01	1689.32	1688.58	1698.53	1688.49	1670.29	1718.77	1666.01	1700.41	1699.59	1680.33	1683.29	1704.46	1691.21
5.943	1680.39	1676.85	1680.41	1668.21	1677.82	1665.23	1686.69	1676.53	1681.23	1675.94	1680.41	1673.22	1679.3	1676	1666.38	1666.07	1693.83	1672.3	1671.89	1682.31	1682.29	1648.75	1678.11	1682.35	1678.74	1673.65	1683.86	1686.34	1691.31	1672.06	1696.31	1679.98	1697.42	1683.84	1667.91	1678.09	1688.19	1688.75	1696.6	1688.56	1671.06	1719.58	1669.1	1699.39	1697.35	1679.16	1681.73	1703.09	1695.9
6.438	1679.87	1677.13	1678.14	1667.88	1679.35	1665.24	1689.31	1675.58	1678.62	1679.42	1679.63	1671.83	1680.69	1677.59	1663.32	1664.26	1696.25	1674.15	1672.77	1680.93	1680.88	1647.68	1677.56	1682.65	1679.64	1671.63	1685.3	1688.98	1690.54	1672.34	1693.32	1678.58	1697.4	1685.31	1667.16	1679.02	1689.41	1687.04	1696.69	1688.69	1668.25	1720.28	1665.07	1699.47	1698.33	1679.1	1680.2	1705.75	1693.08
6.933	1680.86	1677.15	1677.83	1666.94	1676.79	1664.22	1690.25	1675.76	1678.59	1675.64	1679.78	1672.88	1679.49	1674	1664.13	1664.87	1692.2	1675.25	1674.53	1679.83	1681.87	1646.94	1677.77	1682.27	1677.49	1670.93	1684.5	1685.97	1690.06	1670.64	1692.29	1678.49	1695.02	1684.2	1666.68	1677.91	1688.28	1687.21	1696.03	1687.25	1668.88	1720.4	1666.96	1699.93	1696.55	1680.2	1681.34	1705.41	1691.83
7.429	1681.99	1678.07	1677.86	1666.97	1677.89	1667.47	1689.8	1673.91	1675.75	1674.68	1681.36	1673.57	1679.82	1674.06	1662.38	1662.18	1693.91	1672.24	1672.02	1678.02	1683.03	1646.55	1677.43	1682.82	1676.44	1668.35	1685.34	1685.48	1688.89	1671.82	1693.88	1679.29	1699.24	1681.66	1665.09	1679.11	1688.88	1686.01	1693.92	1688.61	1666.94	1716.79	1664.44	1700.6	1695.15	1678.24	1680.89	1704.35	1691.37
7.924	1679.3	1677.62	1679.19	1666.09	1678.77	1667.14	1687.65	1674.98	1680.13	1675.51	1680.76	1675.37	1677.33	1671.46	1664.34	1663.83	1691.78	1672	1675.61	1678.23	1680.74	1647.15	1679.79	1682.56	1680	1669.37	1687.39	1684.42	1690.65	1671.48	1690.17	1678	1698.93	1682.96	1668.28	1677.92	1688.5	1687.04	1695.78	1688.62	1671.9	1718.64	1667.33	1698.65	1697.11	1677.98	1681.81	1705.11	1694.23
8.419	1679.79	1678.17	1678.58	1666.36	1677.14	1665.71	1686.98	1675.44	1678.69	1675.06	1678	1672.56	1680.08	1673.89	1664.37	1663.26	1692.43	1673.21	1672.55	1680.7	1679.98	1648.7	1677.92	1682.47	1678.43	1671.5	1685.66	1687.44	1690.32	1668.94	1695.39	1676.78	1696.42	1685.14	1667.05	1679.81	1689.78	1688.4	1694.18	1686.67	1670.97	1716.49	1665.95	1698.8	1695.65	1679.05	1678.79	1703.05	1693.85
8.914	1680.09	1674.5	1678.23	1665.47	1676.89	1667.3	1690.65	1673.44	1678.43	1676.65	1681	1671.93	1677.89	1674.74	1662.12	1663.64	1694.28	1670.38	1672.7	1680.01	1683.07	1647.66	1678.02	1681.98	1677.16	1669.82	1687.4	1688	1689.65	1671.53	1694.04	1676.83	1697.11	1682.86	1668.29	1678.32	1689.16	1688.62	1692.93	1689.06	1667.55	1716.02	1664.21	1698.85	1696.65	1680.58	1679.35	1702.4	1690.54
9.409	1681.03	1675.01	1678.49	1666.29	1677.88	1664.76	1687.52	1673.66	1677.87	1675.71	1676.78	1672.6	1678.27	1672.32	1662.7	1661.07	1694.66	1673.67	1671.52	1678	1681.4	1645.55	1676.25	1682.36	1678.53	1670.01	1685.7	1687.53	1689.16	1672.73	1693.59	1678.12	1698.12	1683.08	1668.17	1677.95	1687.98	1686.53	1693.03	1687.36	1670.63	1718.78	1665.48	1698.45	1696.42	1680.09	1680.72	1704.14	1692.4
9.905	1680.21	1675.96	1677.47	1666.48	1677.98	1666.14	1687.32	1674.33	1677.54	1675.91	1680.64	1673.19	1677.78	1671.88	1664.51	1664.23	1692.69	1673.84	1673.5	1679.25	1681	1646.58	1677.26	1680.75	1678.9	1671.19	1683.93	1686.54	1688.73	1674.69	1690.76	1679	1698	1684.92	1666.7	1677.25	1685.9	1687.05	1691.48	1687.86	1668.69	1717.47	1666.54	1696.52	1698.04	1678.41	1679.7	1703.57	1691.8
10.4	1679.4	1676.4	1678.24	1666.49	1677.75	1666.61	1688.19	1675.6	1678.9	1676.05	1678.29	1673.4	1679.12	1672.79	1662.87	1661.17	1690.93	1671.09	1670.5	1680.65	1679.59	1646.02	1677.6	1683.26	1677.44	1668.37	1683.02	1686.37	1689.87	1672.55	1693.39	1678.12	1695.91	1684	1667.9	1679.09	1687.38	1684.91	1696.09	1687.25	1665.81	1716.06	1665.56	1696	1694.83	1678.59	1678.56	1700.94	1691.97
10.895	1679.03	1674.98	1677.79	1666.28	1676.59	1663.83	1686.93	1671.62	1675.98	1675.87	1679.57	1673.16	1676.34	1673.76	1662.24	1661.52	1689.52	1668.6	1672	1677.81	1681.29	1644.62	1678.91	1682.19	1675.7	1667.81	1680.91	1685.44	1684.52	1669.81	1690.53	1676.25	1693.77	1681.78	1666.12	1679.07	1687.1	1686.36	1693.75	1686.33	1671	1717.27	1664.9	1696.43	1696.48	1679.02	1679.95	1703.69	1690.54
11.39	1678.43	1674.68	1677.39	1666.36	1677.12	1663.62	1685.73	1673.38	1676.15	1674.25	1678.58	1672.9	1677.41	1673.56	1660.89	1661.98	1689.07	1670.36	1672.64	1679.37	1680.37	1645.52	1677.13	1679.42	1677.7	1667.59	1682.63	1683.05	1687.68	1670.16	1690.49	1677.02	1694.58	1682.94	1664.31	1678.32	1686.32	1684.64	1693.54	1684.71	1670.88	1713.22	1666.33	1696.28	1694.52	1676.14	1680.38	1700.81	1691.01
11.885	1681.26	1677.47	1677.09	1665.59	1673.77	1664.17	1686.81	1673.76	1676.33	1676.12	1677.13	1671.68	1678.13	1671.68	1662.04	1659.41	1690.44	1671.16	1673.7	1678.37	1680.18	1646.5	1675.23	1680	1674.72	1668.52	1682.62	1688.31	1688.08	1670.14	1691.22	1674.88	1698.02	1683.35	1663.95	1676.61	1687.92	1685.18	1693.26	1684.62	1668.15	1713.68	1667.06	1700.04	1692.75	1677.22	1679.4	1701.5	1690.38
12.381	1678.63	1676.39	1679.58	1662.07	1676.23	1663.94	1685.95	1671.93	1676.53	1675.21	1677.98	1671.69	1677.1	1672.1	1661.08	1661.97	1692.21	1674.24	1671.72	1677.93	1678.73	1647.51	1677.85	1682.86	1672.33	1668.37	1682.84	1685.83	1689.65	1669.47	1691.22	1676.71	1694.96	1680.92	1664.74	1679.14	1685.53	1683.52	1692.75	1683.29	1671.22	1712.7	1666.86	1694.45	1694.7	1676.98	1676.3	1701.29	1692.71
12.876	1677.84	1676.1	1676.05	1664.77	1676.04	1661.28	1685.74	1671.92	1675.87	1671.77	1677.84	1673.97	1677.42	1670.51	1661.31	1661.26	1691.07	1669.47	1671.01	1677.39	1676.4	1645.95	1677.89	1681.11	1674.4	1667.22	1681.89	1684.39	1688.33	1669.8	1690.41	1674.52	1693.72	1684.18	1665.22	1677.28	1688.2	1684.14	1693.74	1686.74	1671.31	1716.12	1666.18	1695.43	1694.85	1679.2	1678.03	1700.74	1689.31
13.371	1679.38	1675.43	1675.89	1666.31	1676.43	1663.31	1685.6	1672.94	1676.63	1676.56	1677.72	1672.1	1678.36	1670.5	1660.64	1661.76	1688.99	1670.64	1672	1680.07	1679.24	1646.88	1674.05	1680.71	1676.42	1666.45	1682.7	1684.17	1686.37	1671.61	1690.18	1675.43	1693.99	1682.43	1666.79	1675.35	1686.49	1685.3	1692.76	1683.25	1669.46	1714.88	1664.7	1697.7	1695.39	1677.05	1680.21	1701.46	1686.67
13.866	1677.99	1676.55	1678.7	1664.83	1674.31	1663.65	1685.62	1673.06	1674.93	1675.92	1676.48	1672.42	1677.1	1670.76	1661.32	1661.72	1689.14	1670.02	1671.04	1677.07	1679.15	1644.66	1674.64	1680.02	1674.72	1666.85	1678.36	1684.39	1687.18	1669.7	1689.75	1674.63	1690.53	1682.46	1663.37	1677.42	1685.57	1683.94	1689.46	1684.86	1667.61	1713.51	1665.23	1696.8	1691.14	1677.46	1677.69	1699.47	1689.86
14.361	1679.15	1674.29	1676.66	1663.11	1675.94	1664.27	1682.98	1672.37	1676.24	1674.81	1677.46	1670.22	1676.76	1669.39	1658.62	1660.96	1687.03	1670.05	1671.56	1677.64	1677.61	1644.65	1678.53	1678.72	1675.6	1666.95	1677.41	1681.71	1687.92	1670.79	1689.71	1675.59	1691.64	1680.94	1664.69	1676.7	1686.3	1683.68	1690.54	1682.3	1666.98	1714.02	1664.71	1697.33	1694.17	1676.17	1679.89	1700.08	1686.66
14.857	1680.03	1674.68	1676.19	1664.07	1674.53	1663.57	1681.59	1672.04	1673.96	1676.62	1674.38	1671.81	1675.89	1670	1661.71	1661.67	1686.2	1669.54	1670.04	1677.76	1677.31	1644.83	1675.63	1678.99	1671.71	1668.68	1683.85	1684.75	1685.72	1670.27	1690.33	1675.4	1690.54	1680.62	1662.97	1673.83	1683.88	1684.35	1692.88	1682.38	1666.52	1711.37	1665.23	1697	1692.6	1676.3	1677.44	1699.5	1687.89
15.352	1676.4	1673.85	1676.82	1664.88	1675.4	1662.35	1685.46	1673.23	1675.22	1672.22	1676.98	1670.91	1676.73	1671.04	1660.96	1660.45	1688.45	1670.94	1671.69	1677.62	1679.65	1645.12	1673.09	1679.92	1669.98	1667.58	1680.17	1685.62	1685.5	1669.06	1688.27	1675.71	1693.8	1680.43	1662.73	1675.73	1685.04	1684	1691.35	1681.33	1668.82	1712.32	1665.78	1695.2	1692.89	1677.73	1678.14	1699.57	1688.3
15.847	1675.36	1672.78	1677.1	1663.51	1673.73	1661.83	1682.55	1670.24	1676.07	1672.28	1676.5	1668.8	1677.46	1671.3	1661.54	1660.4	1687.23	1669.41	1673.98	1676.28	1680.59	1645	1673.94	1680.37	1673.39	1667.15	1682.52	1683.41	1686.22	1669.24	1690.16	1675.64	1691.38	1679.45	1662.85	1677.05	1684.5	1682.59	1691.27	1683.93	1667.91	1711.98	1666.04	1692.95	1692.38	1676.69	1677.6	1698.86	1688.66
16.341999	1677.63	1672.44	1675.3	1665.62	1674.85	1662.22	1683.28	1669.83	1675.39	1674.85	1677.13	1671.3	1675.36	1669.36	1660.58	1656.52	1686.12	1669.04	1670.81	1678.44	1677.37	1646.54	1673.81	1678.77	1673.13	1667.89	1679.47	1684.5	1686.27	1668.2	1690.75	1674.94	1692.8	1681	1662.61	1673.03	1683.23	1683.16	1690.01	1684.45	1666.14	1709.56	1663.17	1694.07	1691.55	1675.51	1676.57	1699.78	1689.54
16.837999	1679.2	1672.98	1675.68	1665.7	1675.07	1660.85	1682.49	1670.29	1674.2	1672.61	1674.46	1670.79	1678.71	1669.59	1658.2	1659.05	1686.2	1668.55	1668.14	1677.23	1679.82	1646.44	1676.4	1679.63	1673.91	1667.44	1678.02	1683.96	1685.88	1668.3	1686.31	1674.17	1690.21	1679.26	1665.81	1675.23	1682.57	1683.53	1693.46	1682.95	1667.02	1705.99	1665.92	1694.45	1691.24	1674.73	1676.64	1696.62	1688.69
17.333	1675.13	1672.62	1674.56	1663.3	1673.87	1661.43	1681.54	1671.78	1672.29	1672.77	1672.89	1668.88	1675.96	1669.87	1659.36	1660.13	1685.4	1668.4	1670.92	1674.59	1675.56	1645.19	1674.47	1677.6	1673.08	1666.59	1681.04	1684.48	1684.89	1667.82	1689.84	1675.19	1689.71	1680.14	1662.86	1672.54	1683.79	1682.89	1690.03	1684.02	1668.02	1711.9	1664.78	1695.75	1690.39	1675.51	1674.78	1697.67	1685.43
17.827999	1679.8	1671.85	1674.98	1665.85	1673.34	1661.85	1683.65	1672.53	1673.41	1674.92	1675.8	1671.71	1676.14	1668.92	1660.23	1658.41	1686.3	1669.75	1671.14	1677.55	1679.02	1643.7	1675.87	1679.89	1671.62	1668.62	1678.95	1683.39	1686.12	1666.75	1688.23	1673.99	1688.85	1680.74	1662.74	1675.01	1684.6	1682.09	1690.25	1686.03	1667.06	1712.12	1664.04	1694.74	1687.38	1676.94	1678.51	1700.81	1687.93
18.323	1676.06	1672.58	1671.98	1664.71	1674.85	1661.56	1680.93	1669.19	1675.12	1673.31	1676.11	1670.5	1675.27	1668.77	1658.82	1659.09	1682.86	1667.29	1666.81	1675.98	1680.39	1644.89	1672.88	1678.24	1675.28	1667.55	1679.98	1684.27	1685.11	1670.04	1688.08	1674.95	1693.83	1678.26	1663.79	1674.28	1684.63	1682.44	1689.56	1682.62	1667.71	1709.3	1665.82	1695.97	1692.5	1676.46	1676.17	1697.08	1687.57
18.818001	1677.17	1671.22	1673.53	1663.39	1676.61	1664.02	1682.72	1671.04	1672.3	1675.53	1673.47	1670.35	1674.69	1667.98	1660.25	1660.44	1687.14	1669.65	1671.3	1676.57	1677.8	1644.74	1675.13	1678.04	1674.7	1667.25	1680.83	1684.79	1684.26	1669.48	1688.7	1677.89	1690.79	1680.18	1662.58	1673.89	1684.17	1681.08	1689.86	1683.07	1668.63	1710.92	1664.3	1694	1692.4	1675.37	1674.7	1700.25	1685.77
19.313999	1678.19	1674.3	1675.19	1664.6	1675.9	1662.3	1680.28	1670.15	1674.87	1672.03	1674.89	1671.3	1676.65	1667.63	1659.03	1658.73	1685.93	1666.07	1670.54	1675	1678.43	1646.11	1674.13	1678.83	1674.18	1666.12	1680.91	1684.31	1686.25	1669.06	1685.95	1674.33	1690.5	1682.83	1663.92	1678.17	1686.42	1682.74	1689.18	1681.11	1669.55	1710.64	1664.89	1693.87	1691.79	1675.68	1673.61	1698.93	1686.45
19.809	1677.52	1672.15	1675.29	1661.61	1672.8	1658.98	1681.73	1670.19	1672.64	1672.65	1673.71	1669.29	1675.01	1669.77	1660.7	1659.89	1684.78	1668.34	1670.42	1676.89	1677.9	1645.33	1673.66	1678.93	1673.31	1665.18	1681.77	1684.37	1683.33	1668.24	1688.18	1675.41	1689.17	1678.81	1661.6	1675.33	1684.79	1683.53	1693.3	1682.11	1668.85	1707.61	1665.05	1693.91	1688.98	1676.86	1679.36	1698.73	1687.29
20.304001	1678.31	1672.72	1675.84	1664.68	1672.26	1660.75	1678.02	1671.73	1672.4	1674.81	1676.3	1668.46	1676.73	1667.52	1658.66	1659.74	1685.33	1667.74	1671.02	1675	1676.25	1646.45	1672.7	1680.1	1673.79	1666.19	1678.44	1682.02	1683.43	1668.44	1686.02	1674.11	1690.99	1683.01	1663.01	1674.24	1685.52	1683.85	1689.46	1683.28	1669.87	1708.72	1664.34	1693.05	1691.37	1677.25	1677.26	1698.18	1685.61
20.799	1675.65	1673.13	1674.53	1663.26	1672.18	1661.2	1682.2	1671.51	1673.64	1672.46	1674.68	1669.95	1677.16	1667.08	1657.79	1658.22	1685.84	1666.96	1669.07	1673.67	1674.8	1643.24	1674.97	1678.15	1672.87	1665.88	1676.29	1683.82	1683.54	1668.11	1686.79	1672.87	1687.44	1681.18	1662.09	1672.55	1686	1682.14	1694.34	1681.41	1666	1709.44	1663.29	1694.33	1689.65	1674.2	1676.09	1696.79	1689.4
21.294001	1676.88	1673.84	1674.15	1663.59	1675.7	1659.88	1680.05	1668.55	1671.04	1671.16	1674.52	1669.24	1675.45	1668.57	1657.1	1659.21	1686.6	1667.36	1668.27	1673.72	1677.44	1643.72	1673.17	1679.82	1671.88	1666.01	1679.04	1681.28	1684.71	1666.44	1687.79	1674.97	1687.97	1679.33	1663.72	1675.5	1685.09	1681.65	1693.02	1679.85	1667.31	1704.29	1665.01	1693.2	1689.68	1676.49	1676.89	1696.83	1686
21.790001	1675.42	1672.39	1673.03	1663.26	1673.16	1662.15	1679.13	1669.76	1673.62	1673.28	1676.31	1667.4	1674.57	1668.53	1659.31	1657.92	1684.72	1668.8	1671.96	1675.03	1675.31	1642.61	1672.83	1678.4	1669.62	1666.13	1680.54	1681.81	1682.47	1668.15	1687.51	1675.69	1690.73	1678.7	1661.89	1674.71	1686.2	1680.23	1689.09	1683.73	1668.67	1706.24	1662.92	1694.35	1691.02	1675.37	1678.17	1700.29	1685.9
22.285	1675.13	1672.3	1672.68	1663.3	1673.03	1659.5	1678.86	1668.91	1669.99	1669.04	1673.33	1669.14	1674.29	1666.98	1657.95	1659.58	1682.02	1665.72	1667.75	1673.45	1674.66	1642.39	1672.54	1676.88	1670.12	1666.75	1679.3	1683.26	1685.18	1669.71	1685.56	1674.38	1688.28	1678.19	1662.1	1674.75	1683.96	1681.46	1687.96	1681.05	1666.28	1710.08	1664.25	1694.25	1688.48	1674.76	1674.34	1695.66	1686.96
22.780001	1676.85	1671.09	1673.97	1662.72	1675.44	1660.74	1679.95	1669.32	1672.48	1675.35	1672.74	1669.62	1674.35	1667.1	1661.39	1657.66	1682.76	1668.18	1668.44	1674.1	1676.32	1641.97	1672.68	1676.86	1672.17	1665.15	1677.52	1681.89	1683.52	1667.56	1686.97	1675.2	1688.88	1680.43	1663.74	1674.22	1685.69	1684.51	1688.88	1681.3	1667.68	1704.6	1664.81	1693.07	1690.88	1675.92	1673.88	1695.12	1687.84
23.275	1676.19	1673.95	1672.89	1662.78	1672.48	1660.83	1678.16	1670.09	1670	1670.5	1674.97	1667.27	1675	1667.42	1658.16	1657.24	1680.81	1666.97	1668.82	1673.91	1677.68	1643.19	1673.75	1678.25	1672.56	1664.18	1678.94	1678.83	1684.09	1667.67	1689.44	1673.4	1688.68	1678.31	1662.07	1671.89	1683.72	1680.64	1688.2	1679.8	1665.58	1706.15	1664.1	1692.67	1690.81	1674.92	1672.66	1696.27	1684.99
23.77	1676.64	1673.35	1676	1664.09	1673.53	1661.77	1679.09	1669.61	1669.91	1671.81	1672.25	1668.91	1672.31	1667.34	1657.74	1659.75	1681.79	1667.5	1669.21	1675.92	1674.42	1643.36	1674.42	1676.33	1671.14	1664.31	1678.62	1681.74	1684.7	1668.96	1687.58	1674.62	1690.05	1679.65	1662.07	1675.14	1683.28	1681.04	1690.39	1679.5	1666.99	1704.38	1664.83	1690.9	1688.31	1676.79	1675.71	1696.21	1686.08
24.266001	1674.79	1672.35	1673.11	1662.18	1671.5	1660.14	1679.14	1667.22	1670.55	1671.64	1669.72	1669.5	1673.16	1664.61	1658.41	1656.74	1683.15	1666.22	1666.95	1673.84	1675.19	1641.83	1674.23	1675.5	1669.36	1663.08	1678.33	1681.59	1683.21	1669.26	1688.3	1674.78	1687.35	1678.67	1659.88	1672.18	1683.91	1678.78	1687.88	1681.12	1667.17	1707.01	1663.13	1692.99	1686.73	1674.62	1675.79	1694.4	1684.8
24.761	1674.79	1671.64	1674.75	1663.73	1674.15	1659.45	1678.36	1669.28	1671.07	1671.56	1674.12	1667.78	1673.8	1665.46	1658.12	1657.05	1682.68	1666.54	1668.47	1672.53	1674.27	1642.41	1671.4	1676.11	1670.49	1666.88	1677.77	1682.13	1682.79	1668.91	1686.28	1674.07	1687.77	1679.3	1661.02	1670.9	1682.68	1680.25	1687.1	1680.06	1666.23	1705.82	1664.01	1692.9	1686.19	1674.11	1675.69	1695.25	1685.65
25.256001	1676.28	1669.19	1672.39	1662.36	1675.34	1661.22	1677.64	1667.03	1668.94	1668.68	1673.95	1665.97	1673.96	1666.53	1659.36	1656.4	1679.64	1667.75	1670	1673.93	1673.45	1643.46	1673.74	1677.12	1672.7	1662.32	1677.93	1679.13	1682.37	1668.9	1684.42	1674.4	1687.89	1677.67	1661.67	1673.57	1684.26	1678.84	1685.11	1678.62	1666.66	1700.78	1664.79	1691.35	1688.29	1674.35	1674.05	1694.95	1686.34
25.750999	1674.78	1670.34	1673.45	1663.07	1673.39	1660.94	1678.76	1668.34	1668.99	1669.19	1674.03	1668.71	1676.62	1667.39	1658	1655.89	1683.14	1666.85	1668.06	1671.83	1675.54	1642.11	1672.82	1676.54	1674.2	1664.64	1674.6	1679.2	1682.91	1665.47	1683.51	1670.65	1685.55	1679.03	1661.38	1672.3	1682.69	1682.29	1688.29	1680.08	1665.46	1702.44	1663.37	1689.25	1688.5	1674.32	1675.97	1693.2	1684.27
26.246	1675.61	1671.41	1673.84	1662.44	1672.73	1661.34	1678.37	1667.66	1671.08	1672.01	1674.11	1666.51	1672.2	1665.83	1657.17	1654.45	1680.98	1667.94	1668.69	1673.68	1674.92	1642.24	1673.62	1675.72	1673.72	1662.6	1676.3	1679.02	1682.53	1667.27	1684.72	1671.11	1687.78	1676.41	1661.75	1672.89	1683.07	1678.51	1687.36	1680.74	1665.37	1704.29	1661.98	1692.16	1686.75	1674.04	1674.8	1692.33	1685.01
26.742001	1675.37	1671.31	1673.87	1661.44	1674.79	1660.61	1677.94	1668.65	1672.32	1672.07	1673.47	1666.38	1676	1665.74	1657.7	1657.74	1682.22	1666.88	1669.91	1674.18	1673.55	1642.78	1673.77	1677.49	1668.37	1664.98	1676.76	1681.44	1681.77	1666.7	1687.67	1672.36	1686.23	1679.05	1661.34	1672.22	1682.68	1679.06	1686.7	1681.66	1668.13	1704.78	1664.56	1691.66	1690.46	1675.23	1672.39	1693.85	1684.04
27.237	1674.95	1669.9	1671.81	1663.52	1670.95	1659.57	1678.67	1668.65	1671.25	1670.06	1671.52	1668.46	1672.23	1664.22	1656.71	1656.58	1680.32	1666.47	1668.17	1673.12	1675.81	1643.8	1672.57	1676.88	1670.45	1663.54	1677.39	1680.47	1684.04	1667.82	1685.96	1673.2	1688.69	1677.96	1660.79	1672.34	1681.27	1678.87	1688.18	1680.05	1663.23	1704.33	1661.17	1690.52	1688.68	1674.11	1673.11	1695.46	1683.24
27.732	1674.85	1670.51	1672.22	1660.89	1670.65	1658.94	1678.11	1670.45	1667.85	1671.32	1671.33	1668.36	1672.38	1665.69	1657.45	1659.05	1682.47	1665.56	1667.56	1673.78	1674.71	1642.8	1673.77	1676.12	1671.54	1665.79	1673.13	1679.62	1679.84	1667.56	1682.34	1674.08	1686.24	1677.87	1658.39	1672.78	1679.11	1678.39	1686.01	1680.07	1664.33	1702.63	1661.89	1689.56	1686.33	1673.3	1675.55	1694.24	1684.04
28.226999	1674.45	1669.11	1673.05	1662.22	1673.02	1659.49	1677.14	1668.03	1668.04	1670.42	1672.4	1667.06	1673.32	1665.6	1656.86	1657.42	1680.1	1663.35	1667.32	1672.29	1675.25	1643.74	1670.28	1674.93	1670.86	1662.63	1676.02	1678.8	1682.39	1665.92	1683.44	1672.62	1685.32	1676.96	1660.52	1672.3	1681.6	1678.72	1687.07	1678.15	1665.89	1701.2	1662.94	1689.7	1687.47	1674.92	1675.43	1693.8	1686.02
28.722	1673.66	1672.86	1673.37	1660.85	1672.25	1658.18	1677.37	1667.71	1670.58	1667.72	1669.25	1667.38	1673.54	1665.23	1656.12	1655.7	1681.88	1667.23	1667.78	1672.1	1674.42	1642.57	1671.33	1675.68	1672.25	1662.4	1674.32	1679.81	1681.53	1667.59	1682.69	1672.56	1683.73	1676.74	1661.23	1672.86	1682.47	1677.44	1689.33	1680.92	1665.38	1701.65	1662.73	1691.57	1685.46	1675.36	1675.21	1691.96	1686.27
29.218	1678.86	1671.39	1672.16	1661.76	1671.01	1659.16	1677.08	1667.22	1669.89	1671.02	1670.97	1667.6	1673.53	1666.7	1656.85	1657.76	1680.4	1664.67	1668.43	1672.7	1674.48	1642.44	1673.32	1674.49	1671.16	1662.92	1677.2	1682.47	1681.91	1666.39	1686.32	1671.63	1684.71	1677.06	1660.37	1672.34	1681.29	1678.96	1689.01	1679.62	1666.46	1703.32	1663.76	1691.57	1687.81	1671.68	1675.59	1694.51	1685.6
29.712999	1675.71	1669.86	1673.18	1662.14	1672.31	1657.12	1677.28	1666.16	1670.05	1670.29	1671.56	1666.56	1674	1666.07	1654.34	1656.39	1681.3	1665.53	1668.42	1673.66	1677.6	1640.63	1672.06	1675.32	1669.25	1665.15	1676.2	1680.4	1681.94	1669.68	1683.55	1673.41	1684.98	1675.85	1661.79	1674.48	1682.07	1681.33	1687.39	1677.29	1666.98	1700.86	1663.59	1690.63	1687.86	1676.71	1672.34	1693.64	1684.18
30.208	1675.67	1668.83	1673.63	1661.47	1673.26	1659.75	1678.07	1667.58	1667.63	1668.72	1672.15	1667.39	1671.85	1664.45	1657.19	1657.4	1680.6	1663.96	1667.17	1673.83	1674.52	1641.62	1670.69	1674.95	1670.12	1664.71	1675.65	1681.08	1682.23	1670.23	1686.44	1675.51	1686.31	1680.05	1660.63	1673.49	1684.14	1679.63	1687.7	1681.38	1667.6	1703.64	1663.56	1692.96	1686.63	1677.25	1674.45	1692.43	1683.39
30.702999	1675.89	1670.01	1670.95	1660.87	1671.6	1658.06	1674.83	1669.98	1671.73	1669.81	1673.08	1665.7	1674.33	1664.68	1657.69	1655.26	1680.15	1665.02	1666.68	1674.33	1674.41	1641.97	1668.13	1675.25	1668.31	1661.86	1676.34	1681.64	1682.03	1668.96	1684.77	1674.06	1685.44	1677.41	1658.59	1673.7	1682.67	1678.43	1685.81	1678.05	1665.6	1701.4	1665.69	1689.99	1686.5	1675.03	1673.57	1692.39	1683.13
31.198999	1676.49	1669.02	1672.34	1661.21	1672.75	1658.26	1676.11	1666.93	1669.03	1669.87	1671.46	1667.76	1674.05	1664.16	1656.5	1655.77	1678.46	1664.23	1668.18	1673.95	1675.6	1643.37	1673.27	1675.3	1670.25	1660.82	1673.35	1678.07	1680.59	1669.67	1683.69	1671.62	1684.08	1674.37	1658.77	1670.78	1681.98	1678.67	1686.1	1677.23	1665.02	1701.05	1662.39	1691.7	1685.41	1672.68	1671.94	1691.14	1681.23
31.694	1673.94	1669.69	1672.16	1662.71	1669.81	1657.94	1676.87	1667.67	1669.82	1670.25	1671.64	1666.49	1674.09	1665.2	1654.7	1655.89	1675.53	1663.71	1668.22	1672.26	1674.27	1641.83	1670.3	1673.6	1669.72	1660.86	1674.49	1680.9	1680.89	1667.7	1682.7	1671.72	1682.3	1675.77	1658.54	1669.41	1679.85	1677.77	1684.26	1677.83	1665.67	1699.21	1663.67	1686.5	1686.31	1673.03	1672.76	1689.84	1681.94
32.188999	1673.79	1669.88	1671.26	1662.88	1671.28	1658.86	1677.43	1668.72	1667.75	1669.48	1673.14	1666.03	1673.54	1664.23	1655	1655.31	1678.55	1666.41	1668.82	1673.21	1676.66	1642.47	1671.17	1674.63	1671.65	1664.09	1676.32	1680.93	1679.33	1667.97	1685.75	1670.81	1686.7	1677.78	1658.23	1670.65	1681.19	1678.16	1686.48	1677.2	1668.38	1701.22	1664.09	1691.15	1684.11	1673.93	1673.37	1691.69	1681.51
32.683998	1674.57	1668.1	1672.77	1663.73	1672.44	1658.53	1676.27	1667.74	1667.81	1671.78	1670.79	1666.74	1674.09	1662.62	1655.51	1653.83	1678.95	1663.88	1665.85	1672.9	1674.08	1640.43	1672.59	1673.29	1667.22	1660.97	1675.43	1679.57	1680.88	1668.73	1684.5	1672.56	1684.1	1676.96	1660.4	1670.43	1682.33	1677.81	1686.44	1675.96	1665.74	1701.37	1663.73	1690.73	1684.93	1671.92	1672.88	1694	1683.38
33.179001	1674.52	1668.7	1674.18	1662.04	1672.58	1658.35	1676.22	1667.73	1670.11	1671.16	1671.14	1669.49	1675.06	1663.55	1654.67	1655.21	1678.86	1662.93	1665.8	1675.75	1675.31	1642.68	1673.21	1675.01	1673.18	1662.12	1678.08	1679.14	1680.45	1668.23	1684.01	1672.76	1685.19	1678.39	1660.36	1672.16	1681.85	1678.74	1685.38	1678.79	1667.62	1701.36	1663.63	1692.51	1686.99	1674.6	1671.55	1691.06	1684.44
33.674999	1675.05	1671.72	1671.6	1664.39	1671.24	1655.13	1678.53	1666.28	1670.59	1668.83	1670.66	1665.88	1671.54	1663.89	1655.3	1656.02	1681.06	1664.53	1668.13	1672.13	1676.61	1644.52	1670.11	1675.62	1670.54	1662.96	1676.18	1679.84	1678.84	1664.22	1682.73	1671.79	1686.14	1675.4	1659.1	1671.3	1679.62	1676.66	1687.14	1678.61	1663.62	1701.88	1658.81	1690.35	1684.83	1673.2	1675.38	1691.62	1682.26
34.169998	1674.11	1668.56	1670.87	1662.27	1672.01	1655.76	1675.26	1666.33	1667.29	1670.39	1671.6	1666	1672.4	1663.95	1655.89	1655.55	1679.43	1664.72	1665.67	1670.02	1675.85	1643.1	1669.72	1674.17	1668.78	1663.15	1676.12	1679.83	1679.48	1665.64	1684.92	1671.96	1685.35	1675.33	1659.45	1672.33	1682.19	1679.21	1685.84	1678.77	1664.63	1700.5	1661.88	1690.14	1688.31	1670.52	1672.92	1690.95	1680.49
34.665001	1672.11	1668.4	1670.77	1660.96	1670.63	1659.06	1675.23	1668.53	1669.95	1668.04	1671.88	1666.65	1672.66	1664.22	1655.94	1657.5	1678.88	1664.76	1666.01	1672.92	1674.85	1644.01	1673.6	1674.7	1669.24	1663.04	1676.56	1681.64	1681.47	1669.09	1683.65	1673.56	1684.12	1675.95	1661.6	1669.53	1680.95	1678.92	1687.83	1678.9	1665.93	1701.96	1665	1689.97	1686.67	1674.8	1674.14	1692.16	1681.63
35.16	1674.14	1669.49	1670.82	1661.86	1672.98	1657	1674.43	1668.38	1668.85	1669.12	1672.38	1664.84	1672.36	1660.89	1656.64	1655.7	1678.15	1663.05	1667.42	1669.72	1676.66	1643.28	1669.81	1674.21	1670.44	1664.27	1676.31	1678.46	1679.74	1668.47	1683.66	1673.3	1684.3	1677.53	1660.6	1669.28	1682.78	1679.44	1685.51	1677.24	1665.61	1699.16	1663.38	1691.22	1686.02	1674.43	1675.31	1691.62	1683.77
35.654999	1673.55	1669.11	1673.31	1662.86	1673.39	1657.17	1675.16	1666.69	1667.31	1668.26	1669.59	1665.86	1671.2	1662.46	1656.5	1654.59	1677.2	1663.91	1667.01	1669.49	1673.9	1641.39	1669.73	1674.41	1667.93	1660.31	1676.81	1679.46	1680.38	1664.3	1682.57	1670.92	1681.3	1676.71	1658.34	1670.83	1681.07	1675.95	1684.24	1675.68	1663.91	1699.02	1661.79	1689.51	1684.62	1670.71	1671.57	1690.64	1681.2
36.151001	1673.06	1666.51	1670.46	1663.89	1671.25	1658.13	1672.44	1665.42	1667.05	1667.33	1669.12	1667.07	1674.31	1661.95	1655.73	1654.66	1679.5	1664.24	1667.09	1669.62	1674.52	1640.93	1671.01	1674.71	1669.38	1662.27	1673.44	1678.28	1678.37	1666.05	1682.44	1672.68	1682.61	1675.25	1661.73	1669.59	1681.33	1676.42	1685.26	1676.62	1662.09	1697.3	1663.07	1688.51	1683.76	1672.62	1670.15	1691.93	1680.64
36.646	1675.97	1671.1	1671.99	1663.05	1672.98	1659.43	1672.77	1666.13	1668.61	1667.94	1670.51	1665.62	1671.97	1661	1655.96	1653.9	1675.76	1664.56	1664.72	1670.27	1675.85	1641.81	1671.12	1672.08	1670.42	1662.46	1676.82	1679.12	1678.76	1666.27	1682.84	1672.19	1683.43	1676.33	1659.29	1669.84	1682.23	1679.49	1686.32	1677.18	1665.94	1701.71	1661.7	1689.15	1685.62	1674.73	1672.38	1690.01	1683.54
37.140999	1676.81	1668.88	1672.42	1663.62	1673.47	1658.43	1674.56	1666.55	1668.28	1667	1672.82	1668.16	1672.67	1666.11	1654.84	1656.54	1678.6	1663.25	1666.7	1672.54	1674.98	1641.65	1670.66	1673.12	1668.6	1661.94	1674.94	1677.18	1680.8	1665.66	1681.66	1673.22	1682.19	1677.22	1659.3	1670.53	1682.55	1677.08	1685.59	1679.33	1665.91	1700.07	1664.75	1691.54	1685.5	1673.21	1672.44	1690.76	1683.09
37.636002	1672.65	1670.02	1670.49	1661.69	1670.2	1660	1675.45	1664.8	1667.37	1666.96	1672.63	1665.09	1670.74	1663.52	1655.62	1656.69	1679.96	1664.91	1666.43	1668.7	1674.63	1641.16	1669.49	1672.54	1667.98	1662.81	1674.57	1677.84	1678.64	1664.74	1681.86	1671.35	1682.24	1677.88	1660.6	1669.7	1681.84	1679.49	1685.32	1678.14	1663.46	1700.82	1661.62	1690.62	1684.2	1672.26	1671.44	1687.24	1682.29
38.131001	1673.58	1667.31	1669.37	1660.8	1670.75	1656.8	1673.91	1664.24	1666.01	1666.67	1670	1665.78	1672.36	1660.83	1653.23	1654.43	1676.39	1664.21	1665.12	1669.69	1673.62	1642.28	1670.76	1675.07	1667.79	1660.26	1674.67	1677.13	1678.51	1664.68	1681.55	1671.47	1680.46	1677.98	1660.07	1671.14	1683.23	1680.54	1686.56	1677.67	1668.31	1699.32	1664.03	1688.4	1684.93	1673.56	1671.1	1689.86	1683.42
38.626999	1672.34	1669.84	1671.17	1662.03	1668.93	1658.88	1674.65	1665.1	1666.5	1668.11	1671.74	1666.2	1673.49	1664.32	1654.48	1655.17	1677.11	1661.55	1667.26	1670.17	1674.99	1639.64	1670.51	1671.52	1667.06	1662.7	1671.42	1676.08	1679.95	1664.53	1681.53	1672.43	1681.62	1675.5	1657.16	1670.27	1681.16	1676.76	1684.01	1675.56	1663.35	1696.47	1660.78	1688.03	1684.41	1672.2	1669.69	1688.9	1681.03
39.122002	1673.39	1669.23	1671.34	1660.56	1671.25	1658.33	1672.9	1664.8	1666.96	1668.05	1671.1	1665.78	1671.42	1661.93	1656.63	1653.92	1675.33	1664.51	1665.43	1670.04	1674.59	1640.35	1668.73	1673.21	1665.17	1663.68	1673.87	1677.41	1679.07	1665.75	1684.11	1671.66	1681.44	1677.64	1658.49	1670.18	1678.02	1678.49	1683.17	1675.57	1665.83	1697.87	1661.92	1688.58	1684.79	1671.69	1672.19	1688.63	1681.35
39.617001	1672.79	1667.37	1669.46	1661.01	1669.92	1656.14	1675.42	1665.57	1668.73	1668.43	1670.46	1668.93	1672.54	1663.12	1655.13	1655.87	1675.25	1662.8	1666.05	1669.43	1671.65	1641.68	1668.15	1673.54	1667.72	1660.75	1673.81	1677.59	1679.78	1667.3	1683	1672.81	1680.82	1676.37	1658.4	1670.76	1681.12	1679.33	1685.28	1675.88	1664.62	1697.34	1663.31	1690.22	1683.47	1672.19	1671.97	1686.4	1681.66
40.112	1673.3	1667.89	1670.4	1659.75	1670.33	1655.74	1673.91	1662.91	1666.09	1667.73	1669.68	1665.32	1671.93	1660.68	1652.27	1653.74	1676.58	1660.97	1667.13	1671.49	1675.73	1641.72	1670.55	1672.8	1669.9	1662.53	1673.48	1677.42	1677.88	1666.3	1681.45	1672.57	1680.21	1676.84	1660.6	1669.53	1679.38	1676.07	1684.33	1679.8	1663.35	1699.2	1662.79	1689.91	1684.12	1670.99	1671.5	1687.98	1680.91
40.606998	1672.45	1666.98	1670.32	1659.85	1671.25	1655.75	1673.53	1667.47	1666.29	1667.95	1669.68	1665.47	1670.68	1661.86	1654.54	1655.37	1675.46	1661.32	1668.31	1670.22	1671.9	1641.67	1669.07	1673.66	1668.06	1663.1	1674.8	1679.13	1676.84	1666.88	1681.3	1673.08	1680.74	1674.61	1657.98	1670.27	1678.99	1678.72	1682.21	1675.14	1664.61	1697.98	1661.27	1687.85	1683.69	1672.86	1669.69	1688.55	1681.97
41.103001	1674.14	1666.49	1672.29	1662.09	1669.78	1656.22	1672.51	1665.74	1666.31	1666.86	1671.38	1667.09	1673.34	1662.25	1652.79	1654.62	1676.68	1660.49	1666.4	1671.49	1674.05	1641.31	1669.67	1672.78	1670.23	1661.1	1673.61	1676	1677.57	1668.17	1681.93	1671.04	1679.12	1675.19	1659.84	1671.04	1680.95	1675.81	1682.36	1675.18	1662.88	1697.07	1662.19	1688.73	1684.48	1671.11	1668.49	1688.87	1680.34
41.598	1671.28	1666.32	1670.54	1660.48	1671.29	1655.94	1673.11	1666.31	1665.93	1668.35	1670.25	1666.14	1671.02	1661.06	1654	1654.79	1677.63	1661.45	1664.99	1670.46	1673.41	1640.79	1667.96	1671.41	1665.94	1660.68	1672.66	1678.82	1678.65	1666.38	1682.99	1670.26	1678.64	1676.64	1657.66	1667.93	1679.29	1679.4	1682.56	1676.84	1663.84	1699.03	1660.84	1689.3	1684.43	1670.16	1670.85	1686.71	1682.58
42.092999	1674.34	1667.4	1671.87	1660.81	1668.19	1657.89	1672.74	1666.29	1668.14	1667.53	1668.84	1665.46	1670.09	1663.27	1654.1	1654.69	1676.53	1660.78	1666.36	1669.91	1671.45	1640.48	1668.72	1672.56	1668.11	1660.36	1673.24	1677.78	1675.99	1666.11	1680.97	1670.49	1679.19	1676.3	1659.02	1668.09	1679.25	1678.17	1683.55	1677.95	1665.89	1700.65	1663.1	1690.22	1682.24	1673.89	1672.08	1688.51	1679.27
42.588001	1675.66	1667.3	1670.36	1661.27	1672.02	1655.45	1674.23	1665.69	1666.87	1667.69	1671.72	1668.02	1671.77	1661.08	1652.64	1653.06	1676.52	1661.2	1666.23	1668.63	1672.9	1641.63	1669.89	1672.73	1666.69	1659.93	1673.42	1679.04	1679.62	1667.06	1683.7	1671.82	1680.07	1675.39	1660.16	1668.87	1680.91	1676.21	1683.08	1678.06	1663.06	1697.68	1662.71	1691.85	1683.26	1674.1	1671.97	1690.45	1679.31
43.083	1670	1665.26	1671.87	1659.31	1670.11	1653.3	1674.01	1666.63	1666.44	1666.54	1670.16	1665.7	1669.67	1660.56	1651.93	1654.76	1676.05	1659.62	1666.08	1669.42	1675.22	1641.88	1668.36	1672.16	1667.85	1661.66	1673.42	1680.21	1676.68	1666.85	1683.51	1670.77	1679.6	1676.99	1659.74	1670.05	1679.37	1675.43	1685.08	1673.98	1663.96	1697.89	1662.19	1689.33	1685.21	1674.38	1669.59	1687.51	1678.08
43.578999	1673.73	1668.48	1672.05	1660.03	1672.54	1659.97	1674.7	1665.99	1666.91	1665.55	1672.3	1666.25	1672.45	1662.01	1656	1654.78	1677.67	1662.19	1667.66	1672.45	1671.72	1642.31	1668.26	1674.2	1669.28	1661.48	1674.1	1679.02	1679.46	1664.98	1682.79	1670.7	1679.99	1675.52	1658.28	1669.17	1679.52	1677.06	1683	1675.57	1664.15	1697.41	1663.38	1686.29	1683.94	1671.14	1670.08	1687.66	1679.89
44.074001	1670.9	1666.87	1668.33	1660.19	1670.18	1655.76	1671.68	1664.64	1663.95	1669.31	1669.79	1664.85	1673.45	1661.12	1655.54	1654.82	1676.66	1662.17	1665.66	1670.12	1675.28	1640.33	1667.81	1673.7	1667.23	1660.9	1674.63	1680.94	1677.81	1665.28	1682.97	1674.55	1680.98	1675.98	1657.46	1669.7	1678.54	1675.91	1682.96	1676.69	1666	1695.02	1661.95	1688.81	1682.61	1672.03	1670.49	1686.24	1679.82
44.569	1673.29	1667.08	1669.46	1662.02	1670.47	1655.87	1670.54	1667.02	1666	1666.2	1670.34	1667.21	1670.84	1662.6	1654.77	1654.59	1675.67	1662.99	1665.56	1671.02	1673.74	1640.81	1669.5	1673.77	1668.35	1661.97	1676.04	1680.67	1678.39	1664.68	1681.61	1671.43	1681.96	1678.32	1658.86	1671.65	1679.72	1676.06	1682.55	1674.17	1665.44	1697.85	1661.26	1689.83	1682.75	1673.98	1672.83	1688.6	1681.14
45.063999	1671.68	1665.85	1671.28	1661.23	1669.46	1657.53	1673.1	1665.78	1666.67	1666.91	1668.78	1667.23	1670.61	1661.04	1654.29	1651.63	1676.38	1661.21	1665.93	1673.07	1675.06	1641.41	1668.75	1672.4	1667.99	1662.59	1673.24	1677.79	1677.22	1666.56	1679.29	1670.94	1677.93	1676.29	1657.72	1668.3	1680.21	1674.57	1683.32	1675.79	1664.88	1695.74	1660.51	1688.59	1684.47	1671.06	1670.15	1687.68	1676.47
45.558998	1673.51	1665.6	1669.74	1659.12	1670.46	1656.36	1670.35	1666.02	1666.9	1665.55	1667.73	1664.47	1671	1658.98	1655.21	1652.71	1674.53	1663.41	1665.51	1671.08	1670.8	1639.62	1669.73	1673.65	1667.27	1660.3	1672.91	1678.58	1675.17	1663.72	1681.34	1670.72	1678.45	1676.78	1658.1	1666.85	1679.2	1675.65	1683.68	1676.04	1664.79	1695.58	1661.27	1689.52	1681.79	1671.38	1671.82	1687.29	1680.74
46.055	1674.5	1666.66	1671.48	1662.27	1671	1656.39	1673.07	1665.93	1665.49	1666.48	1671.22	1664.79	1670.68	1660.98	1654.81	1654.37	1677.98	1661.36	1666.42	1670.81	1674.23	1641.54	1668.57	1672.18	1668.22	1659.76	1674.69	1678.71	1680.71	1663.49	1681.11	1670.94	1680.27	1676.3	1658.44	1667.7	1678.97	1675.51	1683.14	1676.31	1667.05	1694.56	1661.24	1687.32	1683.25	1671.32	1669.92	1686.7	1677.98
46.549999	1670.5	1664.96	1671.9	1660.57	1671.41	1656.41	1672.18	1665.93	1666.02	1665.63	1668.74	1664.61	1669.69	1658.9	1652.79	1651.99	1673.43	1661.17	1667.2	1668.34	1674.03	1640.6	1667.84	1671.11	1666.01	1660.24	1673.48	1678.76	1678.98	1662.11	1682.16	1671.28	1678.92	1674.85	1659.13	1667.57	1677.9	1676.99	1683.5	1672.57	1663.88	1695.41	1659.71	1687.55	1684.99	1672.44	1669.54	1687.2	1680.39
47.044998	1673.45	1666.92	1668.66	1662.43	1670.38	1657.96	1672.84	1667.38	1665.69	1666.8	1669.22	1664.64	1670.56	1660.11	1653.04	1654.27	1673.85	1663.1	1666.56	1670.07	1674.51	1638.96	1668.39	1670.9	1666.96	1660.64	1671.73	1679.21	1677.58	1666.44	1681.76	1674.14	1678.27	1677.33	1658.57	1669.7	1680.35	1673.77	1682.98	1675.24	1665.39	1696.31	1661.72	1688.54	1681.73	1669.83	1669.95	1687.18	1678.03
47.540001	1671.35	1666.3	1669.46	1659.77	1669.74	1656.16	1670.76	1665.89	1664.27	1668.62	1670.64	1666.44	1670.97	1659.51	1653.93	1652.54	1675.9	1661.75	1665.76	1668.83	1671.71	1639.53	1671.78	1670.54	1668.17	1658.8	1672.09	1674.29	1678.77	1665.08	1680.39	1667.97	1676.4	1677.1	1657.72	1669.57	1680.27	1673.66	1679.79	1673.09	1662.04	1695.14	1659.67	1687.01	1682.35	1670.11	1669.21	1685.48	1678.51
48.035999	1671.9	1666.83	1667.92	1658.64	1670.15	1656	1672.23	1663.21	1666.73	1665.4	1668.48	1664.09	1670.95	1660.5	1651.96	1651.95	1673.38	1660.08	1666.61	1669.29	1671.63	1639.74	1667.83	1671.27	1665.49	1662.42	1673.21	1676.53	1675.79	1664.32	1683.66	1667.03	1676.69	1675.06	1659.87	1667.27	1679.44	1675.03	1680.47	1672.29	1662.35	1692.82	1659.99	1685.32	1681.08	1671.86	1668.77	1685.68	1677.5
48.530998	1672.77	1666.64	1668.27	1659.7	1672.53	1655.67	1671.67	1665.33	1665.67	1666.94	1670.26	1664.5	1670.98	1660.83	1652.57	1653.41	1673.4	1660.19	1662.98	1669.34	1674.32	1640.82	1668.03	1670.06	1665.6	1660.74	1672.49	1678.07	1674.63	1663.61	1680.12	1670.08	1679.45	1673.87	1656.85	1665.42	1679.43	1674.22	1680.81	1673.95	1662.79	1692.25	1660.53	1687.43	1681.21	1669.5	1672.1	1683.69	1676.74
49.026001	1671.77	1664.91	1668.4	1660.59	1670.47	1656.64	1670.51	1665.1	1664.51	1666.33	1667.67	1664.06	1670.83	1660.1	1653.02	1653.32	1675.55	1659.03	1666.19	1668.22	1672.55	1641.5	1668.32	1670.45	1668.25	1660.3	1670.78	1679.77	1673.89	1663.75	1679.32	1670.18	1677.75	1676.83	1657.87	1667.81	1678.67	1675.31	1681.45	1674.12	1663.36	1694.16	1658.94	1686.79	1680.9	1671.25	1668.08	1688.03	1678.63
49.521	1672.63	1666.72	1670.39	1660.25	1669.39	1653.92	1671.24	1666.46	1665.18	1667	1667.26	1665.03	1669.92	1659.83	1652.75	1652.92	1674.29	1658.6	1665.77	1669.84	1674.64	1641.3	1668.21	1670.01	1666.56	1661.2	1670.68	1676.68	1677.18	1665.79	1681.15	1670.7	1678.33	1673.6	1656.73	1668.18	1678.69	1675.74	1681.64	1673.27	1664.24	1694.11	1661.48	1687.77	1682.6	1670.88	1669.85	1683.5	1677.59
50.015999	1672.11	1664.4	1668.12	1660.21	1667.82	1656.05	1669.87	1664.58	1665.58	1665.59	1668.1	1663.3	1671.47	1660.83	1652.22	1653.25	1672.7	1659.83	1664.62	1669.37	1673.51	1639.5	1668.59	1670.2	1667.66	1661.68	1672.35	1677.36	1677.44	1666.63	1679.76	1672.62	1676.4	1673.4	1658.07	1667.97	1678.94	1673.25	1681.39	1673.24	1664.13	1691.68	1659.57	1685.81	1681.9	1668.22	1667.74	1685.63	1677.38
50.512001	1673.84	1665.6	1669.16	1661.09	1669.98	1654.77	1670.83	1662.76	1665.95	1666.83	1669.72	1665.31	1668.53	1660.11	1653.33	1653.61	1673.4	1660.07	1666.19	1670.03	1670.66	1640.78	1669.19	1672.33	1665.91	1662.03	1670.97	1677.68	1677.29	1664.72	1681.16	1667.32	1676.31	1674.51	1656.05	1668.19	1679.04	1675.19	1681.33	1674.23	1664.23	1692.81	1657.96	1685.64	1680.06	1671.94	1668.13	1682.36	1679.76
51.007	1670.49	1664.7	1669	1662.21	1667.65	1656.65	1669.99	1663.13	1664.76	1666.38	1669.12	1663.33	1672.11	1659.87	1652.32	1653.68	1674.27	1659.38	1663.98	1668.53	1671.15	1639.8	1667.22	1671.65	1667.06	1658.89	1671.53	1677.34	1675.67	1663.82	1678.79	1670	1676.4	1675.4	1658.72	1666.19	1679.89	1674.81	1681.72	1675.26	1663.55	1693.32	1661.74	1685.43	1681.72	1669.49	1669.25	1685.66	1676.61
51.501999	1671.17	1663.59	1668.28	1658.42	1668.95	1655.98	1670.55	1663.18	1663.61	1663.35	1669.03	1663.35	1668.99	1658.12	1651.62	1651.84	1671.95	1662.14	1664.23	1665.85	1672.7	1641.48	1667.33	1672.19	1666.8	1658.8	1671.57	1676.15	1675.11	1662.73	1675.76	1669.14	1678.47	1671.33	1656.67	1666.55	1676.61	1673.35	1680.71	1672.84	1662.19	1693.67	1658.67	1685.57	1678.5	1671.39	1665.89	1683.92	1677.41
51.997002	1671.58	1667.22	1669.75	1660.8	1668.42	1653.81	1669.88	1663.22	1663.47	1665.63	1668.77	1665.12	1671.81	1660.24	1654.44	1650.7	1674.66	1660.76	1666.35	1667.75	1673.7	1640.1	1666.46	1670.24	1667.4	1660.47	1670.66	1677.33	1676.97	1664.49	1680	1670.2	1675.33	1674.04	1655.57	1668.42	1678.43	1674.85	1681.49	1672.36	1663.49	1694.85	1660.77	1686.65	1679.69	1669.77	1668.95	1683.61	1679.59
52.492001	1671.63	1664.77	1669.61	1659.29	1670.12	1654.18	1670.5	1663.4	1663.38	1665.86	1668.15	1665.05	1669.76	1660.1	1653.19	1652.1	1671.27	1660.48	1663.25	1668.62	1672.78	1639.65	1666.49	1671.82	1666.07	1660.72	1670.78	1675.74	1677.42	1666.5	1679.94	1671.78	1676.54	1674.76	1658.46	1666.51	1676.76	1673.63	1681.08	1673.75	1662.52	1693.56	1660.31	1686.99	1683.12	1671.68	1668.38	1687.68	1678.5
52.987999	1673.39	1664.33	1671.39	1659.47	1670.98	1656.18	1673.14	1665.55	1665.2	1665.4	1668.92	1664.05	1670.55	1661.35	1654.6	1653.24	1674.05	1661.83	1664.04	1669.37	1669.93	1640.92	1668.26	1673.46	1667.65	1659.12	1672.49	1674.97	1676.3	1664.21	1681.3	1669.56	1677.61	1675.51	1656.52	1665.73	1677.75	1675.16	1682.01	1674.85	1663.99	1694.26	1661.44	1687.19	1682.23	1670.25	1669.97	1683.26	1681.15
53.483002	1673.06	1664.29	1668.24	1660.11	1669.23	1655.08	1671.09	1664.93	1664.08	1667.15	1668.74	1663.53	1671.27	1659.83	1655.02	1653.29	1674.65	1660.93	1665.1	1666.7	1671.61	1641.8	1667.65	1671.98	1666.46	1659.18	1673.82	1677.65	1677.74	1665.07	1679.61	1670.89	1678.25	1673.61	1657.63	1666	1677.93	1674.44	1678.32	1675.41	1662.3	1693.65	1659.6	1687.8	1680.87	1671.88	1669.72	1686.09	1679.85
53.978001	1670.99	1661.82	1668.1	1658.54	1666.25	1656.04	1670.03	1662.29	1666.01	1664.56	1670.53	1664.7	1669.74	1659.07	1653.75	1652.41	1672.81	1660.83	1665.34	1667.31	1672.27	1639.11	1667.55	1669.9	1664.48	1660.03	1670.77	1676.35	1675.36	1665.03	1680.87	1668.97	1675.82	1670.16	1657.23	1666.93	1677.05	1673.32	1680.96	1673.55	1663.9	1691.5	1658.81	1687.61	1680.04	1667.87	1670.15	1685.27	1678.39
54.473	1671.22	1666.08	1669.25	1660.26	1667.81	1655.6	1668.64	1664.21	1664.81	1666.74	1670.05	1662.9	1670.98	1658.32	1653.04	1654.53	1673.21	1661.16	1666.94	1670.14	1671.58	1639.78	1667.21	1670.49	1665.5	1660.53	1671.49	1676.61	1677.14	1663.49	1679.5	1670.78	1677.83	1671.85	1657.34	1667.6	1679.19	1675.16	1678.81	1674.45	1663.88	1694.07	1662.56	1685.59	1680.7	1667.95	1669.35	1686.57	1676.05
54.967999	1669.43	1664.85	1671.08	1657.64	1668.79	1653.62	1670.3	1664.64	1663.93	1667.09	1667.71	1664.18	1668.26	1660.24	1653.28	1652.24	1672.78	1661.72	1664.28	1669.13	1672.62	1640.9	1668.61	1671.24	1665.9	1660.26	1670.36	1677.54	1676.15	1664	1680.68	1671.64	1678.49	1675.29	1657.19	1666.89	1677.71	1673.35	1679.7	1674.06	1662.07	1695.56	1660.82	1684.75	1681.93	1671.89	1666.71	1684.44	1677.72
55.464001	1672.3	1664.03	1667.83	1661.56	1668.03	1653.15	1670.48	1663.34	1662.92	1666.59	1666.56	1661.85	1668.1	1659.34	1653.44	1654.12	1672.29	1660.01	1664.44	1666.97	1672.29	1639.01	1668	1670.34	1666.49	1660.63	1671.59	1677.08	1675.85	1663.74	1681.87	1669.11	1675.75	1673.58	1657.23	1667.18	1677.25	1672.66	1681.03	1673.74	1663.49	1694.7	1661.97	1685.82	1680.77	1670.57	1667.03	1684.73	1678.17
55.959	1673.66	1666.69	1669.31	1660.03	1667.89	1653.53	1669.91	1663.54	1663.23	1665.53	1667.25	1665.53	1670.31	1659.67	1653.07	1652.52	1672.6	1660.24	1664.93	1667.71	1670.89	1641.1	1665.6	1671.09	1666.89	1659.57	1670.56	1676.56	1674.99	1664.15	1680.75	1672.03	1676.67	1674.16	1656.93	1667.63	1677.91	1674.05	1680.16	1674.37	1663.26	1694.28	1662.95	1685.53	1679.59	1672.98	1669.47	1684.75	1678.07
56.453999	1670.98	1663.4	1670.11	1660.75	1667.78	1654.99	1670.49	1664.98	1663.27	1665.39	1667.26	1662.63	1671.37	1658.46	1652.12	1653.61	1673.27	1657.59	1665.27	1666.85	1673.1	1639.65	1666.84	1669.62	1664.7	1659.32	1669.52	1674.71	1676.75	1663.83	1678.24	1669.65	1676.87	1675.2	1658.02	1668.23	1676.67	1673.38	1681.01	1674.12	1664.14	1693.19	1661.18	1686.44	1681.63	1668.21	1668.76	1684.26	1676.67
56.949001	1671.42	1663.67	1667.73	1659.73	1668.43	1652.4	1666.54	1662.43	1663.81	1665.58	1667.71	1663.28	1667.85	1658.59	1651.71	1652.45	1672.63	1661.01	1663.69	1667.62	1672.15	1638.55	1666.54	1669.76	1666.23	1658.44	1672.34	1676	1673.75	1663.82	1681.33	1670.72	1676.02	1676.57	1657.69	1666.86	1678.44	1672.78	1679.49	1673.62	1664.1	1692.21	1663.1	1683	1681.44	1668.78	1670.56	1684.39	1677.06
57.444	1670.35	1665.88	1669.82	1659.38	1669.51	1654.53	1670.02	1663.03	1662.98	1665.8	1666.28	1663.25	1669.4	1657.67	1652.23	1650.45	1669.97	1660.5	1661.89	1667.52	1671.09	1641.38	1666.43	1670.93	1665.61	1659.56	1669.87	1676.7	1676.61	1663.92	1680.48	1669.79	1675.29	1674.71	1656.14	1666.64	1675.94	1671.29	1679.12	1673.02	1663.99	1695.31	1659.42	1685.26	1680.62	1671.26	1667.9	1685.74	1676.74
57.939999	1671.81	1663.17	1670	1660	1668.63	1655.98	1670.47	1665.32	1662.35	1665.08	1665.91	1665.63	1667.82	1658.44	1652.03	1651.12	1672.54	1659.76	1665.73	1669.35	1672.14	1637.86	1667.04	1668.83	1664.98	1659.15	1670.58	1676.02	1674.7	1662.08	1677.5	1668.1	1673.79	1674.27	1656.33	1665.54	1676.52	1673.26	1677.86	1672.8	1660.67	1691.31	1658.53	1684.03	1677.22	1669.98	1669.77	1683.07	1675.77
58.435001	1673.04	1664.06	1668.27	1660.71	1668.78	1654.97	1667.62	1663.33	1663.45	1665.78	1666.56	1664.68	1667.29	1659.32	1652.21	1653.03	1673.52	1661.97	1662.38	1669.17	1670.32	1640.25	1667.99	1671.91	1665.73	1658.28	1672.3	1679.74	1674.6	1663.68	1679.21	1670.33	1678.09	1673.45	1655.25	1664	1677.17	1672.51	1679.67	1675.33	1660.9	1694.27	1659.19	1685.07	1679.78	1670.35	1667.75	1684.26	1676.53
58.93	1670.53	1664.65	1669.41	1658.13	1668.29	1655.94	1670.41	1663.06	1661.49	1668.03	1672.01	1663.91	1670.45	1658.88	1649.68	1651.63	1674.01	1659.78	1665.97	1670	1673.18	1639.45	1666.78	1668.57	1663.1	1659.68	1672.42	1678.35	1676.45	1663.3	1678.22	1670.03	1676.87	1673.24	1656.46	1667.56	1678.44	1675.79	1680.41	1673.67	1663.56	1691.37	1658.74	1687.33	1680.58	1670.94	1667.41	1681.78	1676.23
59.424999	1671.59	1661.62	1666.67	1660	1667.4	1655.3	1670.74	1661.91	1663.59	1664.89	1667.71	1664.94	1668.24	1658.87	1653.28	1653.57	1670.07	1659.43	1662.27	1666.81	1670.98	1639.7	1664.89	1668.88	1665.55	1658	1671.82	1678.26	1676.44	1665.39	1678.7	1668.27	1677.03	1671.07	1656.84	1666.92	1680.97	1675.06	1679.31	1672.64	1661.66	1692.67	1660.95	1688.87	1679.81	1670.15	1667.6	1685.22	1676.41
59.921001	1670.7	1665.25	1668.89	1659.97	1668.49	1654.89	1670.65	1664.03	1662.35	1666.22	1667.47	1666.18	1671.05	1661.45	1654.23	1651.18	1672.03	1660.99	1665.97	1667.3	1670.78	1640.88	1664.05	1671.19	1664.2	1656.43	1672.25	1674.93	1675.68	1665.52	1678.07	1669.22	1676.2	1674.31	1655.85	1667.79	1679.43	1671.55	1678.16	1672.99	1662.12	1691.11	1659.18	1685.85	1679.23	1668.91	1665.36	1682.9	1677.35
60.416	1671.42	1662.81	1670.34	1662.66	1668.86	1654.41	1668.05	1664.51	1661.32	1664.01	1666.19	1662.55	1670.09	1658.21	1651.45	1650.53	1672.21	1657.91	1665.66	1667.72	1668.92	1638.82	1666.58	1670.58	1666.49	1658.64	1670.14	1673.71	1676.14	1663.97	1678.75	1669.5	1677.66	1673.83	1658.89	1666.19	1679.07	1673.47	1677.56	1673.24	1662.55	1693.89	1659.46	1685.42	1681.33	1671.51	1669.36	1684.01	1676.11
60.910999	1670.29	1663.4	1668.28	1659.05	1666.93	1654.05	1669.84	1662.39	1662.98	1664.9	1666.84	1664.9	1668.62	1657.36	1652.03	1652.21	1669.2	1661.28	1663.65	1667.03	1670.2	1638.54	1667.27	1670.05	1661.88	1658.96	1670.57	1675.37	1676.71	1664.98	1678.31	1668.78	1676.12	1675.41	1655.84	1668.49	1678.11	1673.73	1678.05	1674.53	1663.29	1694.15	1661.39	1686.8	1679.73	1670.62	1668.85	1683.93	1676.94
61.405998	1671.23	1663.31	1668.47	1659.62	1669.79	1653.04	1668.53	1663.65	1664.44	1663.87	1666.78	1662.27	1668.24	1660.51	1654.27	1653.08	1671.21	1660.21	1664.04	1667.12	1668.17	1639.54	1666.17	1668.87	1666.55	1659.16	1668.73	1675.25	1676.57	1663.89	1679.55	1668.88	1674.79	1672.38	1658.75	1666.26	1677.99	1673.04	1679.84	1669.29	1663.61	1691.13	1659.54	1683.67	1680.67	1668.81	1667.23	1685.21	1674.85
61.901001	1668.51	1661.49	1667.71	1660.05	1667.27	1654.55	1668.86	1660.39	1660.31	1663.15	1667.72	1661.93	1667.92	1656.8	1652.56	1652.64	1671.05	1658.74	1666.16	1668.91	1669.29	1639.98	1667.05	1669.07	1665.03	1659.03	1669.16	1676.52	1675.12	1663.49	1677.21	1668.84	1674.46	1672.6	1656.99	1668.69	1674.35	1671.57	1678.3	1671.27	1663.24	1690.73	1660.04	1683.86	1679.72	1669.34	1668.99	1682.4	1676.75
62.396999	1671.63	1662.98	1669.1	1660.12	1666.46	1652.9	1667.7	1663.67	1662.19	1663.13	1664.83	1664.8	1669.71	1656.75	1651.88	1650.24	1670.04	1659.81	1665.05	1665.63	1669.98	1640.32	1662.98	1669.63	1664.9	1657.05	1670.98	1672.57	1672.97	1664.96	1675.75	1669.53	1673.87	1673.22	1657.37	1666.98	1674.82	1672.83	1676.2	1670.04	1664.33	1690.34	1661.07	1685.68	1677.94	1668.78	1669.94	1682.16	1674.53
62.891998	1671.01	1663.22	1669.63	1659.84	1666.91	1650.92	1669.99	1662.59	1659.82	1662.61	1665.44	1661.36	1669.86	1656.69	1652.17	1649.16	1668.91	1656.39	1664.42	1666.91	1669.25	1638.74	1666.42	1669.75	1664.27	1658.77	1668.21	1676.28	1674.49	1662.36	1676.65	1668.86	1673.92	1674	1654.55	1665.82	1678.37	1670.83	1678.04	1670.01	1662.6	1689.16	1658.36	1682.49	1679.52	1668.83	1667.85	1682.91	1675.91
63.387001	1670.29	1663.08	1667.94	1658.68	1667.03	1653.33	1669.41	1664.04	1661.82	1664.82	1664.45	1660.65	1668.09	1656.93	1651.81	1650.16	1669.98	1658.69	1662.24	1667.44	1667.86	1637.68	1665.82	1668.34	1664	1658.47	1670.92	1676.01	1674.1	1660.92	1677.6	1669.07	1674.74	1672.08	1654.62	1669.02	1679	1672.42	1678.22	1672.59	1660.09	1690.39	1660.87	1684.38	1682	1669.58	1666.92	1683.97	1678.58
63.882	1669.43	1664.17	1666.63	1658.98	1667.61	1654.49	1668.74	1662.9	1659.91	1665.29	1663.82	1663.81	1666.79	1657.51	1651.57	1653.21	1671.07	1657.17	1663.15	1666.2	1669.79	1639.2	1663.74	1667.5	1665.32	1657.7	1667.39	1672.73	1673.29	1662.7	1678	1668.03	1674.02	1672.35	1656.54	1666.16	1676.74	1671.75	1676.17	1671.77	1660.08	1689.71	1658.46	1685	1677.71	1670.49	1668.85	1681.05	1676.82
64.376999	1669.64	1661.45	1667.31	1658.86	1666.19	1651.64	1667.97	1659.97	1662.55	1666.06	1665.1	1661.84	1667.17	1657.85	1649.02	1649.82	1671.19	1657.22	1659.34	1668.23	1670.58	1638.76	1664.82	1667.54	1660.36	1658.38	1669.51	1674.86	1673.16	1663.25	1678.26	1669.93	1673.81	1674.52	1655.38	1663.64	1676.47	1672.65	1676.68	1671.43	1661.52	1690.24	1658.87	1686.06	1677.93	1668.86	1666.08	1681.56	1676.24
64.873001	1669.53	1660.08	1667.49	1658.49	1667.51	1651.9	1668.3	1662.11	1661.39	1663.15	1663.95	1662.47	1669.7	1657.61	1651.59	1650.44	1672.14	1656.75	1662.11	1668.28	1667.15	1637.43	1665.99	1668.63	1663.05	1655.61	1670.6	1674.8	1672.37	1663.12	1678.27	1668.78	1672.67	1672.97	1654.67	1666.48	1677.26	1670.57	1678.23	1672.1	1661.6	1687.72	1659.12	1682.08	1677.5	1670.7	1668.21	1682.52	1676.37
65.367996	1668.58	1662.17	1667.04	1657.71	1667.57	1651.15	1668.74	1661.59	1663.17	1663.88	1666.11	1661.87	1669.42	1655.6	1650.81	1652.44	1671.04	1659.32	1664.44	1666.43	1668.41	1639.63	1664.99	1668.14	1664.24	1658.75	1671.06	1673.6	1674.18	1664.79	1676.03	1668.78	1672.01	1672.3	1655.96	1665.26	1677.5	1670.62	1679.89	1671.38	1662	1687.98	1659.68	1683.55	1678.11	1666.48	1666.33	1680.14	1675.51
65.862999	1671.16	1662.11	1665.51	1657.57	1665.13	1651.88	1668.09	1662.73	1660.21	1661.55	1665.55	1661.13	1668.44	1656.87	1648.92	1651.56	1669.57	1655.38	1663.54	1667.45	1670.02	1638.98	1668.56	1670.14	1665.39	1656.43	1669.76	1674.9	1672.34	1663.28	1678.3	1669.5	1673.96	1670.86	1655.3	1664.17	1676.32	1671.98	1679.87	1671.37	1660.85	1689.55	1659.2	1684.68	1677.96	1669.49	1667.45	1682.74	1677.77
66.358002	1669.1	1661.55	1667.47	1661.02	1666.35	1652.66	1665.33	1663.8	1661.41	1662.62	1664.28	1662.44	1670.71	1656.57	1651	1651.6	1670.81	1657.07	1662.75	1668.62	1668.26	1637.02	1666.03	1667.8	1665.35	1657.91	1669.89	1674.85	1675.43	1663.15	1677.88	1669.47	1674.6	1673.42	1654.19	1665.07	1675.32	1670.88	1677.07	1672.54	1659.74	1689.41	1661.29	1684.73	1679.11	1670	1666.95	1682.04	1673.45
66.852997	1671.68	1664.99	1668.82	1660.64	1666.79	1652.31	1667.9	1664.28	1660.76	1663.78	1664.87	1663.29	1668.42	1657.88	1651.44	1650.31	1670.46	1657.18	1663.38	1668.15	1669	1638.74	1665.74	1669.78	1663.17	1660.82	1670.43	1674.53	1673.55	1663.3	1678.62	1669.57	1674.77	1672.89	1655.04	1665.89	1676.49	1670.48	1676.08	1672.06	1662.98	1689.13	1659.73	1684.86	1680.79	1668.96	1666.11	1681.81	1675.86
67.348999	1670.11	1661.82	1667.66	1660.27	1668.2	1652.1	1668.43	1663.28	1661.64	1662.39	1666.17	1661.94	1669.37	1655.6	1650.2	1649.74	1669.96	1657.74	1663.55	1667.89	1667.96	1639.22	1667.35	1670.34	1665.59	1658.79	1671.18	1674.61	1673.59	1662.17	1678.89	1667.55	1675.91	1673.73	1654.79	1666.08	1679.63	1671.79	1675.79	1671.14	1660.69	1690.5	1659.83	1683.14	1676.26	1668.75	1667.88	1681.02	1673.2
67.844002	1670.89	1662.51	1666.73	1659.96	1665.64	1654.08	1668.69	1663.32	1659.55	1661.58	1668.31	1661.62	1670.29	1658.36	1650.58	1651.11	1669.24	1656.31	1664.22	1665.74	1667.8	1637.78	1664.14	1666.05	1662.81	1657.96	1669.43	1675.35	1673.37	1663.56	1680.16	1669.58	1672.97	1671.09	1657.49	1663.3	1676.56	1673.89	1678.02	1671.02	1660.21	1689.6	1659.96	1686.64	1679.87	1667.43	1668.49	1680.93	1676.81
68.338997	1667.88	1661.85	1667.29	1658.21	1666.26	1653.38	1669.95	1662.02	1661.66	1663.33	1664.56	1661.78	1666.91	1657.76	1650.44	1650.03	1671.07	1656.33	1663.66	1665.94	1669.47	1637.28	1664.26	1668.54	1662.4	1659.56	1668.53	1675	1676.79	1663.6	1677.9	1669.46	1674.75	1674.09	1656.51	1665.85	1677.13	1672.67	1681.46	1671.54	1663.86	1691.46	1661.1	1683.55	1679.85	1667.43	1666.17	1682.24	1678.39
68.834	1669.29	1663.04	1668.41	1657.34	1667.06	1651.3	1669.67	1659.21	1662.44	1662.9	1665.14	1662.12	1668.7	1657.18	1650.11	1651.87	1672.65	1657.31	1663.75	1669.54	1670.47	1638.72	1666.57	1669.29	1664.59	1657.97	1671.07	1674.85	1672.99	1662.34	1675.63	1669.03	1671.39	1671.11	1654.45	1666.84	1677.37	1672.54	1679.65	1672.1	1662.82	1689.42	1659.56	1682.07	1676.38	1669.36	1666.23	1680.17	1675.15
69.329002	1671.16	1663.66	1665.73	1658.29	1667.52	1650.98	1670.24	1663.29	1661.74	1664.64	1666.3	1665.27	1669.25	1658.34	1651.87	1651.91	1671.7	1659.72	1664.77	1667.23	1672.06	1640.64	1662.69	1668.32	1666	1657.28	1667.97	1674.02	1672.37	1662.55	1675.91	1668.02	1674.05	1672.41	1654.49	1667.35	1675.96	1670.54	1677.04	1671.91	1662.4	1689.57	1658.1	1683.68	1677.3	1667.7	1666.82	1681.94	1677.89
69.824997	1670.92	1664.89	1667.12	1660.84	1667.56	1655.46	1667.44	1662.2	1661.19	1662.27	1666.06	1662.59	1667.92	1656.98	1651.95	1653.26	1671.7	1657.85	1662.81	1665.72	1669.27	1637.27	1667.6	1669.26	1666	1658.49	1671.32	1675.48	1676.23	1663.55	1679.75	1670.73	1675.11	1672.37	1654.09	1666.89	1678.47	1671.5	1678.71	1672.24	1661.66	1689.13	1659.37	1684.24	1679.56	1668.97	1669.2	1682.43	1674.62
70.32	1671	1662.53	1667.71	1661.56	1666.96	1655.12	1667.97	1662.56	1662.39	1663.19	1664.8	1661.76	1670.08	1657.04	1651.36	1650.19	1668.6	1659.34	1662.32	1667.57	1671.96	1641.05	1666.86	1667.99	1662.67	1657.99	1668.51	1675.19	1677.43	1665.02	1676.76	1670.9	1673.7	1672.87	1656.02	1665.28	1677.15	1670.37	1680.48	1671.55	1662.18	1689.38	1659.91	1684.89	1678.35	1668.93	1667.7	1683.13	1676.07
70.815002	1669.37	1662.52	1669.7	1658.21	1666.43	1652.68	1667.62	1662.69	1661.55	1663.36	1663.93	1660.9	1667.99	1656.04	1648.61	1654.47	1672.2	1656.33	1661.3	1668.33	1667.24	1636.98	1666.32	1668.48	1664.91	1659.24	1669.33	1674.65	1672.08	1663.06	1676.31	1669.39	1674.61	1672.61	1655.95	1663.63	1676.64	1671.25	1677.16	1671.76	1660.54	1687.71	1659.9	1682.48	1678.36	1668.91	1667.41	1680.61	1672.63
71.309998	1669.47	1662.3	1667.93	1659.07	1669.32	1654.21	1668.94	1662.59	1659.98	1664.95	1665.61	1661.49	1666.74	1657.28	1648.62	1650.78	1671.74	1657.88	1665.62	1667.47	1671.34	1638.36	1666.19	1668.91	1663.5	1658.73	1668.85	1675.41	1670.96	1661.72	1677.33	1667.75	1673.7	1670.98	1654.7	1665.73	1676.02	1669	1678.07	1670.38	1660.43	1687.37	1660.01	1681.78	1679.15	1668.94	1666.31	1680.77	1675.89
71.805	1667.84	1662.43	1665.14	1659.09	1667.53	1654.04	1666.18	1660.23	1659.63	1663.84	1664.43	1661.72	1666.94	1655.39	1649.83	1650.62	1666.81	1657.14	1662.47	1667.09	1670.66	1638.56	1665.15	1669.14	1662.35	1659.57	1668.34	1674.91	1676.42	1662.94	1676.59	1670.74	1673.14	1670.56	1656.09	1662.21	1672.45	1670.89	1679.77	1672.51	1661.09	1688.22	1662.83	1682.43	1678.65	1668.45	1666.66	1683	1675.04
72.301003	1668.81	1661.53	1665.95	1656.98	1665.87	1654.06	1668.84	1661.61	1661.82	1662.96	1665.82	1663	1668.05	1656.68	1651.25	1651.58	1671.39	1658.12	1662.69	1667.92	1671.28	1636.8	1665.69	1668.72	1663.49	1657.96	1668.52	1673.69	1674.32	1661.77	1675.42	1667.91	1674.1	1671.35	1655.64	1663.83	1678.17	1671.21	1676.2	1672.82	1663.66	1689.97	1660.83	1684.82	1678.92	1669.32	1665.31	1683.64	1673.87
72.795998	1667.78	1662.16	1667.79	1657.4	1665.72	1654.07	1666.16	1660.43	1660.73	1661.4	1665.93	1661.35	1668.23	1656.87	1650.16	1651.21	1668.93	1656.77	1661.95	1667.84	1669.91	1638.26	1665.74	1668.41	1663.44	1657.82	1667.91	1674.39	1673.85	1663.02	1674.41	1669.1	1673.13	1671.65	1652.64	1663.54	1676.52	1670.67	1678.67	1669.7	1661.01	1690	1658.32	1685.03	1678.29	1668.81	1665.89	1681.17	1674.48
73.291	1670.64	1660.91	1666.18	1656.29	1667.1	1653.24	1668.74	1660.65	1661.35	1663.22	1663.7	1662.43	1669.59	1656.12	1651.11	1651.92	1669.89	1655.28	1663.2	1665.73	1669.27	1638.27	1663.68	1666.62	1663.57	1657.45	1668.18	1671.95	1674.1	1660.88	1675.39	1667.14	1672.35	1673.71	1656.26	1661.73	1676.46	1669.54	1677.51	1671.72	1662.52	1686.9	1659.08	1684.61	1679.35	1665.74	1665.13	1681.83	1673.71
73.786003	1668.71	1664.12	1666.91	1657.85	1666.09	1654.21	1664.67	1661.02	1659	1662.09	1663.85	1660.87	1666.53	1656	1649.4	1652	1667.97	1657.21	1664.24	1666.95	1668.18	1637.59	1666.03	1668.27	1664.11	1658.07	1667.13	1674.74	1673.85	1663.27	1676.11	1667.86	1671.6	1671.86	1656.34	1666.2	1675.65	1671.05	1678.06	1672.32	1662.1	1687.2	1661.44	1683.33	1677.03	1668.03	1666.5	1681.26	1675.79
74.281998	1669.49	1660.93	1665.41	1657.41	1665.27	1653.8	1666.21	1658.78	1660.42	1662.2	1664.7	1661.28	1667.16	1656.41	1650.58	1650.86	1669.5	1654.84	1661.52	1666.49	1671.27	1638.8	1663.83	1666.59	1662.43	1658.39	1669.66	1674.38	1671.22	1663.32	1677.71	1669.31	1672.51	1674.54	1655.87	1665.51	1677.32	1672.02	1675.74	1669.71	1661.68	1685.48	1658.61	1682.67	1679.07	1669.77	1667.36	1677.81	1676.14
74.777	1668.77	1660.14	1667.03	1659.07	1667.02	1651.51	1665.67	1661.91	1659.07	1661.06	1664.33	1660.75	1665.65	1656.19	1647.36	1648.61	1669.49	1654.31	1663.28	1664.18	1668.31	1637.77	1662.17	1669.4	1659.59	1655.51	1665.67	1673.44	1673.37	1662.26	1677.26	1669.16	1671.48	1670.67	1654.16	1666.02	1677.12	1671.62	1678.41	1672.24	1662.26	1687.69	1660.14	1683.75	1677.2	1670.29	1668.66	1679.89	1676.21
75.272003	1669.16	1662.49	1666.97	1657.84	1665.85	1651.46	1666.12	1662.37	1659.33	1662.97	1664.02	1661.65	1667.03	1658.64	1649.84	1650.58	1669.22	1657.24	1660.71	1665.53	1667.15	1636.24	1663.07	1666.38	1661.36	1657.06	1666.61	1672.97	1672.08	1660.44	1676.54	1667.12	1672.91	1671.05	1654.9	1663.75	1676.08	1670.44	1678.76	1671.99	1659.46	1687.55	1657.42	1681.61	1676.18	1667.77	1666.63	1682.19	1676.27
75.766998	1667.97	1659.62	1666.62	1659.19	1667.31	1652.29	1667.1	1660.09	1657.55	1661.57	1662.88	1660.87	1667.15	1656.42	1647.7	1650.6	1667.28	1655.7	1662.92	1665.42	1668.98	1639	1662.66	1665.35	1661.51	1657.31	1666.14	1674.15	1674.93	1664.56	1676.36	1668.16	1672.55	1671	1655.23	1666.97	1675.41	1670.65	1676.07	1670.33	1660.88	1688.63	1660.42	1680.46	1676.33	1668.43	1666.24	1680.36	1672.78
76.262001	1669.98	1660.51	1666.79	1658.62	1666.12	1651.8	1668.91	1661.97	1660.31	1663.04	1665.3	1661.78	1666.48	1655.94	1653.06	1649.04	1668.44	1657.32	1664.42	1664.8	1667.1	1637.62	1664.02	1667.14	1663.53	1657.64	1668.75	1674.12	1672.64	1662	1677.06	1669.47	1672.72	1670.09	1653.27	1663.56	1677.01	1670.96	1676.33	1675.17	1660.44	1688.83	1659.69	1682.85	1677.65	1669.46	1665.47	1682.74	1675.67
76.758003	1670.52	1663.11	1666.75	1656.84	1665.3	1651.2	1666.32	1660.73	1658.78	1663.06	1667.61	1660.1	1667.17	1655.83	1648.64	1651.49	1668.64	1656.39	1660.45	1666.87	1668.06	1637.19	1663.06	1666.97	1662.78	1655.53	1668.98	1673.84	1673.33	1661.52	1675.79	1666.99	1672.35	1672.33	1656.03	1662.09	1678	1668.65	1674.53	1670.64	1660.72	1688.72	1659.23	1681.52	1678.41	1669.14	1665.74	1682.12	1674.94
77.252998	1669.27	1663.9	1667.34	1661.63	1667.19	1651.18	1666.13	1662.24	1661.29	1663.44	1667.33	1662.6	1666.26	1657.41	1649.7	1650.06	1669.7	1657.21	1664.72	1665.82	1669	1636.8	1665.63	1669.34	1660.02	1656.82	1668.11	1674.26	1671.6	1664.39	1675.37	1667.74	1674.1	1670.77	1654.12	1665.18	1678.69	1672.12	1677.12	1672.92	1659.77	1688.02	1660.59	1681.52	1676.59	1668.81	1667.02	1680.59	1674.5
77.748001	1669.34	1663.45	1667.89	1660.97	1667.58	1653.78	1667.73	1661.13	1659.38	1664.88	1664.58	1659.98	1667.13	1655.73	1650.58	1651.34	1667.48	1656.5	1664.33	1668.95	1670.46	1638.43	1664.3	1668.18	1663.97	1657.28	1667.89	1675.82	1671.91	1662.57	1680.13	1668.78	1673.98	1673.32	1656.51	1665.55	1677.18	1672.51	1677.46	1672.38	1660.62	1688.02	1658.9	1684.53	1677.74	1670.37	1666.27	1680.45	1676.44
78.242996	1669.29	1662.48	1667.54	1660.34	1666.03	1653.04	1667.11	1664.16	1660.69	1660.9	1665.65	1661.88	1669.04	1657.94	1652.51	1651.37	1668.92	1657.27	1665.11	1665.64	1669.58	1637.71	1663.08	1666.84	1664.94	1658.1	1670.23	1672.56	1676.68	1661.39	1674.66	1667.05	1674.53	1673.08	1654.81	1664.81	1673.74	1671.65	1676.84	1671.28	1662.53	1688.54	1657.73	1682.97	1677.06	1668.65	1664.11	1680.91	1674.06
78.737999	1671.52	1662.14	1667.62	1659.7	1665.31	1651.98	1667.37	1662.32	1662.06	1664.56	1665.76	1662.11	1667.89	1655.68	1650	1649.03	1669.68	1657.46	1664.3	1666.34	1669.79	1638.29	1665.18	1666.76	1663.3	1655.63	1666.45	1673.3	1673.39	1662.78	1676.74	1667.69	1673.67	1671.87	1654.04	1664.32	1675.57	1669.31	1678.73	1670.55	1662.75	1684.88	1657.65	1682.05	1677.43	1668.52	1667.28	1681.48	1672.63
79.234001	1670.24	1663.23	1664.87	1658.58	1668.57	1653.06	1667.12	1661.6	1661.36	1663.6	1664.2	1663.2	1667.65	1657.53	1650.67	1650.77	1669.84	1658.16	1664.78	1666.11	1668.68	1639.59	1666.04	1667.66	1665.03	1657.36	1667.1	1675.39	1670.75	1663.61	1677.91	1668.44	1673.02	1673.12	1655.65	1664.08	1676.83	1673.46	1677.35	1671.78	1661.96	1688.2	1659.18	1683.8	1679.35	1670.49	1665.73	1680.35	1672.98
79.728996	1670.14	1662.51	1666.99	1659.26	1665.65	1653.82	1665.33	1661.42	1661.63	1665.01	1667.68	1660.44	1668.55	1655.05	1649.55	1649.49	1667.9	1658.21	1663.36	1666.91	1670.68	1639.01	1665.55	1666.37	1665.56	1656.3	1666.05	1673.32	1674.11	1662.76	1675.04	1666.82	1671.01	1671.32	1655.14	1665.68	1676.44	1671.15	1675.73	1669.58	1660.96	1688.3	1657.5	1682.63	1675.5	1667.86	1666.72	1681.96	1674.21
80.223999	1670.51	1661.4	1668.68	1659.48	1666.95	1651.9	1667.95	1660.62	1660.51	1662.43	1664.52	1661.54	1664.87	1655.3	1651.33	1649.4	1666.38	1656.48	1663.91	1667.62	1668.99	1637.76	1666.09	1668.8	1661.8	1657.72	1665.83	1673.97	1672.93	1663.39	1677.36	1668.37	1670.95	1672.85	1655	1664.67	1676.17	1670.14	1675.75	1670.12	1658.62	1685.17	1658.21	1681.34	1677.36	1668.5	1663.87	1680.35	1673.37
80.719002	1671.31	1662.59	1666.69	1656.02	1667.25	1653.12	1667.03	1660.88	1658.46	1660.53	1666.39	1662.11	1667.62	1656.19	1650.07	1650.63	1667.66	1656.96	1662.3	1665.72	1666.5	1637.89	1665.3	1666.91	1665.28	1655.87	1667.23	1672.41	1673.09	1660.06	1675.49	1668.89	1672.31	1669.16	1653.6	1663.75	1675.36	1671.41	1674.85	1670.68	1659.97	1687.42	1657.23	1681.92	1675.36	1666.04	1665.11	1679.56	1673.86
81.213997	1667.24	1658.41	1665.58	1658.2	1665.2	1653.17	1666.63	1660.25	1659.99	1660	1663.91	1661.58	1666.87	1657.62	1649.95	1650.49	1669.85	1656.96	1662.32	1666.15	1667.78	1636.55	1662.88	1667.26	1664.53	1656.11	1668.75	1675.15	1671.12	1662.9	1677.17	1668.97	1673.71	1670.66	1655.21	1663.24	1674.96	1669.71	1678.06	1668.81	1660.98	1687	1656.87	1682.4	1677.04	1666.79	1663.62	1681.55	1674.15
81.709999	1669.47	1661.13	1667.84	1655.68	1668.6	1653.01	1667.47	1661.4	1658.95	1661.35	1664	1662.5	1667.19	1657.69	1652.06	1650.95	1668.96	1656.8	1662.3	1664.92	1669.42	1638.91	1664.24	1667.84	1661.98	1659.84	1665.33	1674.77	1672.44	1662.13	1675.35	1668.94	1670.79	1671.08	1654.88	1662.66	1675.02	1671.34	1675.3	1669.62	1660.34	1685.47	1658.95	1681.83	1676.28	1666.11	1666.72	1679.32	1674.19
82.205002	1669.14	1661.11	1666.05	1656.76	1664.36	1652.88	1664.16	1659.27	1657.58	1658.64	1664.2	1662.76	1667.58	1656.13	1648.76	1647.71	1669.47	1655.55	1662.96	1663.11	1666.77	1636.37	1663.14	1668.88	1660.77	1656.61	1667.84	1673.57	1673.26	1661.73	1675.89	1668.47	1669.45	1670.45	1655.31	1665.86	1676.96	1671.82	1674.61	1670.79	1658.54	1687.51	1658.72	1682.41	1676.95	1668.59	1665.99	1679.94	1674.59
82.699997	1667.36	1659.13	1665.76	1659.2	1666.48	1652.45	1665.02	1659.58	1658.74	1662.46	1662.68	1661.63	1666.91	1657.34	1648.72	1649.09	1668.13	1656.06	1663.57	1666.18	1668.81	1636.7	1664.6	1666.05	1664.39	1657.19	1667.38	1672.86	1672.18	1662.06	1677.01	1667.87	1670.49	1670.21	1652.88	1662.75	1671.97	1668.52	1673.67	1669.23	1660.47	1685.69	1658.65	1680.28	1676.05	1666.89	1663.79	1679.93	1673.58
83.195	1668.27	1660.55	1666.58	1658.1	1665.95	1650.27	1665.72	1661.64	1660.71	1661.28	1664.1	1659.33	1668.82	1654.3	1649	1646.79	1669.03	1654.2	1661.78	1664.97	1669.56	1636.85	1663.11	1665.32	1661.15	1654.77	1668.57	1671.55	1670.75	1663	1676.3	1669.34	1670.74	1672.16	1653.88	1666.18	1675.59	1670.05	1674.32	1669.05	1661.74	1686.37	1659.65	1682.88	1676.29	1669	1665.06	1679.83	1676.3
83.690002	1668.6	1660.83	1665.79	1660.43	1664.94	1652.06	1666.8	1660.08	1658.71	1662.14	1664.07	1664.12	1667.4	1659.75	1649.33	1650.19	1667.48	1653.91	1658.9	1663.92	1667.48	1636.13	1664.31	1668.12	1662.92	1657.22	1665.43	1672.1	1673.71	1661.37	1674.38	1667.19	1670.1	1671.05	1656.33	1664.27	1676.45	1670.39	1675.27	1670.12	1662.72	1684.87	1659.29	1682.22	1675.17	1666.35	1664.22	1681.53	1672.71
84.185997	1665.92	1659.62	1665.31	1657.38	1663.79	1651.24	1665.57	1660.28	1660.2	1662.56	1665.53	1660.83	1668.72	1655.92	1649.39	1649.51	1668.18	1655.29	1662.64	1663.86	1668.91	1635.9	1663.4	1665.63	1660.79	1655.43	1667.07	1672.35	1672.1	1661	1674.58	1666.9	1671.33	1671.94	1653.19	1664.4	1675.45	1669.59	1675.46	1670.44	1660.73	1686.9	1656.63	1683.38	1676.27	1668.62	1665.74	1680.4	1675.82
84.681	1668.53	1661.79	1666.39	1657.29	1664.23	1653.94	1667.64	1662.12	1658.82	1661.35	1665.76	1660.73	1667.66	1655.97	1649.35	1650.16	1670.11	1655.29	1663.26	1664.26	1667.82	1637.28	1662.05	1662.44	1662.23	1656.79	1666.86	1671.73	1672.07	1660.67	1675.93	1669.17	1672.54	1672.27	1656.18	1663.66	1676.34	1670.74	1670.69	1670.59	1660.72	1685.93	1656.31	1679.76	1678.41	1669.75	1665.03	1679.38	1673.87
85.176003	1666.57	1662.52	1667.77	1656.94	1666.85	1654.44	1665.14	1659.73	1659.38	1661.67	1662.96	1658.73	1666.8	1655.1	1648.32	1648.62	1667.62	1654.12	1664.04	1663.76	1668.42	1636.52	1663.13	1665.05	1661.4	1655.17	1665.73	1672.41	1672.49	1662.77	1674.42	1668.03	1669.79	1669.51	1654.32	1665.58	1675.17	1668.63	1675.82	1669.03	1660.29	1685.58	1657.02	1680.94	1675.18	1668.36	1664.78	1681.9	1674.12
85.670998	1667.06	1659.53	1664.46	1656.42	1664.62	1652.2	1666.99	1660.36	1659.1	1664.6	1662.91	1660.12	1667.06	1656	1650.17	1650.06	1668.01	1656.03	1663.1	1664.1	1667.56	1636.64	1663.62	1668.76	1661.33	1655.76	1667.42	1673.53	1672.26	1662.47	1677.16	1667.28	1671.29	1669.9	1655.88	1665.13	1673.33	1670.55	1674.07	1666.75	1658.39	1683.71	1658.04	1680.16	1677.66	1668.24	1665.76	1680.69	1673.32
86.166	1669.22	1660.5	1667.39	1657.64	1665.05	1651.89	1665.08	1658.88	1659.02	1662.14	1662.66	1659.62	1668.72	1656.22	1649.48	1649.74	1666.78	1656.78	1662.16	1665.25	1666.81	1637.74	1660.5	1666.15	1660.5	1655.98	1666.27	1673.99	1670.88	1661.61	1675.26	1666.37	1673.11	1669.07	1655.17	1663.13	1675.16	1667.39	1675.49	1669.1	1658.79	1683.11	1658.08	1679.31	1674.16	1666.47	1664.72	1678.42	1673.89
86.662003	1666.8	1660.1	1667.01	1655.72	1665.74	1652.21	1664.22	1660.51	1657.63	1663.44	1666.8	1660.16	1667.31	1654.98	1648.75	1647.9	1666.8	1654.5	1662.43	1665.63	1667.72	1638.43	1663.81	1666.88	1659.62	1656.22	1666.95	1671.21	1672.23	1661.59	1672.88	1668.36	1671	1669.39	1652.62	1663.27	1675.78	1668.26	1673.91	1669.37	1660.99	1684.28	1657.91	1682.18	1677.35	1667.7	1666.31	1680.21	1672.82
87.156998	1665.61	1659.53	1666.02	1656.53	1663.2	1651.59	1664.44	1659.54	1657.11	1661.42	1665.86	1659.54	1665.4	1654.84	1647.27	1649.42	1667.79	1655.54	1662.96	1663.12	1668.5	1636.83	1661.56	1666.99	1659.78	1656.79	1667.07	1671.14	1667.61	1658.68	1675.35	1666.31	1669.04	1670.43	1650.44	1662.7	1674.92	1668.95	1672.42	1667.98	1660.94	1683.49	1655.77	1681.59	1675.62	1666.54	1664.92	1678.13	1670.8
87.652	1669.34	1662.5	1665.96	1659.09	1665.73	1651.02	1668.62	1662.11	1659.6	1662.89	1664.61	1659.63	1666.33	1657.09	1649.6	1650.21	1669.16	1653.81	1662.27	1665.01	1667.07	1638.22	1664.38	1667.84	1662.38	1656.72	1667.36	1671.77	1670.56	1663.09	1673.52	1664.29	1671.38	1671	1654.3	1664.8	1677.77	1667.8	1677	1670.48	1661.52	1687.18	1658.41	1683.89	1675.05	1668.24	1662.37	1680.32	1672.17
88.147003	1667.2	1659.86	1666.26	1657.92	1666.04	1651.04	1664	1661.61	1659.67	1663.27	1664.07	1659.43	1667.6	1655.95	1650.09	1648.84	1669.46	1657.06	1663.8	1665.35	1668.68	1638.93	1660.47	1668.35	1659.77	1653.85	1665.08	1672.77	1671.54	1660.77	1675.9	1666.91	1670.49	1672.23	1652.39	1664.09	1672.71	1668.63	1675.08	1671.2	1661.88	1684.53	1656.69	1680.51	1674.15	1666.22	1664.29	1678.5	1673
88.642998	1666.81	1660.8	1666.11	1658.9	1663.87	1651.41	1666.61	1658.56	1658.86	1659.31	1665.48	1659	1667.54	1657.48	1648.45	1649.36	1667.84	1654.63	1661.36	1663.53	1668.55	1637.5	1661.78	1665.83	1661.57	1656.52	1666.77	1671.25	1672.49	1662.13	1675.7	1666.29	1671.34	1672.01	1655.49	1664.03	1677.04	1668.95	1674.84	1668.74	1662.64	1687.38	1661.89	1681.25	1675.23	1668.33	1661.84	1677.01	1671.33
89.138	1666.76	1659.74	1666.26	1659.73	1669.12	1650.14	1667.12	1658.28	1658.92	1661.81	1666.19	1662.39	1669.34	1656.05	1649.63	1647.67	1668.23	1655.07	1662.62	1664.95	1669.39	1637.82	1664.04	1666.91	1663.49	1655.3	1667.14	1673.04	1672.42	1660.3	1672.39	1667.5	1672.75	1670.39	1654.77	1662.01	1674.57	1668	1675.75	1671.02	1661.4	1685.62	1659.56	1682.1	1676.22	1667.92	1664.87	1680.87	1675.63
89.633003	1666.65	1659.08	1666.63	1659.11	1665.17	1651.33	1666.05	1660.26	1656.22	1661.64	1664.41	1659.85	1667.04	1653.89	1647.04	1648.93	1670.19	1653.9	1660.25	1663.4	1667.31	1636.27	1663.24	1666.38	1663.45	1655.07	1667.68	1673.37	1669.87	1662.56	1675.42	1669.01	1670.46	1668.73	1652.86	1661.98	1673.88	1668.33	1674.79	1668.97	1660.28	1685.44	1658.39	1681.18	1674.98	1663.94	1665.07	1676.68	1672.76
90.127998	1666.23	1658.53	1663.82	1655.91	1662.3	1651.74	1663.98	1659.36	1658.57	1661.28	1665.17	1659.47	1664.19	1653.75	1648.29	1647.65	1666.98	1654.43	1660.26	1665.35	1669.21	1636.89	1660.81	1664.78	1661.35	1655.83	1665.29	1673.5	1672.93	1661.41	1675.17	1667.88	1669.51	1670.38	1655.15	1664.81	1671.94	1669.71	1675.14	1669.96	1660.17	1684.84	1657.95	1677.89	1677.08	1667.55	1664.7	1677.68	1672.29
90.623001	1669.57	1660.23	1666.32	1656.48	1665.39	1651.5	1665.01	1660.96	1656.78	1662.26	1664.51	1660.31	1666.72	1655.78	1649.72	1649.26	1666.69	1654.2	1660.86	1664.16	1668.06	1638.8	1662.85	1666.01	1659.83	1653.25	1665.04	1671.13	1670.57	1660.93	1672.87	1664.69	1669.54	1670.23	1652.72	1661.02	1675.67	1669.55	1675.47	1668.46	1658.95	1682.42	1656.83	1678.36	1675.15	1665.13	1663.11	1677.9	1671.71
91.119003	1669.07	1661.19	1665.64	1658.46	1664.98	1650.29	1666.25	1658.88	1658.12	1662.16	1664.96	1660.47	1666.2	1653.64	1648.7	1648.16	1667.9	1654.01	1662.28	1664.89	1667.19	1636.78	1661.22	1664.76	1658.71	1654.25	1664.09	1672.33	1669.32	1660.52	1673.63	1666.18	1669.85	1670.14	1652.82	1662.09	1674.93	1667.44	1674.12	1669.45	1660.27	1686.09	1658.49	1680.18	1675.4	1667.32	1662.86	1679.05	1674.24
91.613998	1666.67	1658.68	1666.71	1655.09	1665.84	1651.44	1664.36	1658.11	1657.74	1659.84	1663.09	1657.9	1666.06	1654.25	1647.28	1648.24	1667.66	1655.53	1660.59	1662.42	1666.73	1635.66	1662.13	1665.37	1660.42	1654.64	1666.46	1672.37	1671.05	1660.03	1673.43	1665.97	1670.72	1669.71	1655.45	1661.14	1674.12	1667.66	1675.47	1670.35	1660.43	1684.33	1657.25	1680.6	1676.15	1668.03	1663.31	1678.43	1672.3
92.109001	1669.11	1658.69	1665.3	1658.92	1665.77	1650.5	1665.52	1660.34	1657.17	1661.02	1665.85	1661.02	1666.98	1653.69	1647.56	1647.62	1667.21	1654.42	1660.36	1663.24	1667.6	1637.39	1662.23	1665.12	1659.61	1656.74	1665.54	1674.25	1670.96	1661.77	1674.35	1666.07	1669.69	1670.8	1652.22	1661.63	1675.6	1667.68	1674.44	1669.2	1659.77	1687.1	1658.91	1682.96	1675.01	1664.88	1663.58	1679.76	1669.52
92.603996	1664.49	1658.17	1665.73	1658.2	1666.29	1649.81	1664.39	1658.7	1658.7	1662.72	1665.31	1660.98	1665.33	1654.75	1648.87	1649.52	1667.64	1655.99	1661.89	1664.9	1670.74	1637.82	1663.71	1666.59	1662.52	1655.32	1667.39	1673.44	1671.65	1661.19	1671.11	1666.65	1671.7	1670	1655.15	1663.46	1672.51	1667.95	1673.44	1666.81	1660.88	1683.18	1658.83	1677.47	1673.37	1668.06	1662.76	1678.24	1672.11
93.098999	1665.47	1660.7	1664.52	1656.7	1664.26	1651.37	1667.29	1661.35	1659.08	1663.41	1667.01	1660.2	1666.8	1653.18	1649.23	1647.81	1666.41	1656.06	1661.43	1662.51	1668.31	1638.14	1661.94	1667.43	1658.6	1657.29	1666.37	1671.51	1671.1	1661.4	1674.23	1666.61	1669.57	1669.13	1655.19	1661.6	1673.82	1667.69	1674.98	1666.84	1662.08	1683.73	1657.53	1678.13	1676.44	1667.34	1663.9	1678.68	1671.19
93.595001	1666.08	1661.23	1666.45	1658.37	1663.39	1650.94	1663.72	1660.94	1657.18	1661.32	1663.1	1659.59	1668.02	1653.8	1647.32	1647.65	1666.48	1655.12	1660.93	1663.54	1665.07	1634.52	1663.06	1665.33	1661.19	1655.5	1666.3	1671.61	1669.66	1663.77	1674.48	1668.18	1671.61	1671.13	1651.92	1664.39	1674.87	1667.7	1672.21	1666.98	1658.83	1682.28	1657.48	1681.85	1674.4	1666.36	1664.98	1676.43	1671.23
94.089996	1669.24	1661.19	1666.97	1657.44	1666.57	1653.67	1665.64	1660.25	1657.74	1662.61	1664.56	1662.22	1666.67	1656.08	1648.18	1648.75	1665.96	1656.07	1661.33	1666.03	1668.78	1636.32	1663.96	1667.46	1662.04	1655.03	1667.02	1673.33	1671.38	1663.08	1673.27	1666.75	1670.13	1671.46	1652.77	1660.19	1674.14	1669.5	1674.81	1669.17	1660.48	1684.67	1657.56	1678.3	1675.81	1667.94	1662.39	1677.6	1674.06
94.584999	1667.34	1659.78	1666.71	1657.6	1666.09	1650.24	1666.52	1659	1657.85	1659.99	1663.6	1660.44	1665.16	1655.96	1648	1649.42	1670.18	1652.93	1662.63	1664.06	1667.67	1638.88	1661.69	1666.83	1660.87	1657.62	1665.64	1671.26	1671.03	1660.27	1673.61	1666.04	1670.18	1669.27	1652.93	1661.59	1675.02	1668.24	1673.63	1668.64	1659.59	1684.77	1658.05	1680.59	1675.74	1667.2	1662.65	1679.03	1672.26
95.080002	1667.58	1660.14	1667.85	1658.45	1664.59	1649.79	1665.65	1660.09	1658.17	1660.69	1664.18	1660.5	1666.09	1656.38	1649.84	1648.51	1669.04	1656.41	1664.94	1665.06	1667.79	1638.12	1660.85	1667.88	1659.71	1654.55	1665.4	1672.12	1671.96	1661.34	1672.97	1668.18	1668.97	1670.67	1653.98	1665.08	1674.94	1667.98	1673.78	1668.86	1661.04	1682.56	1656.27	1678.36	1675.01	1667.39	1665.77	1678.5	1672.8
95.574997	1667.48	1661.06	1668.75	1657.22	1665.21	1652.96	1664.35	1659.51	1658.12	1661.77	1663.42	1663.64	1667.59	1655.77	1650.3	1650.27	1666.92	1656.46	1662.02	1664.06	1667.37	1639.24	1660.86	1665.77	1662.08	1656.63	1666	1671.9	1670.44	1662.94	1672.31	1666.31	1670	1670.8	1653.01	1664.77	1674.79	1668.15	1673.91	1668.89	1661.04	1685.74	1657.99	1681.1	1673.73	1667.95	1662.84	1678.49	1675.84
96.070999	1667.9	1658.62	1668.06	1657.7	1667.94	1651.45	1666.12	1660.47	1659.29	1660.33	1663.91	1660.78	1669.42	1654.46	1649.43	1649.84	1667.9	1655.53	1661.38	1662.41	1668.57	1637.56	1661.15	1665.18	1662.81	1655.11	1665.15	1669.2	1671.73	1662.18	1675.04	1667.72	1670.33	1669.69	1654.05	1661.91	1675.88	1668.55	1676.98	1669.59	1661.49	1682.1	1658.25	1680.23	1674.46	1666	1663.73	1677.62	1671.73
96.566002	1666.4	1660.98	1666.16	1658.98	1666.04	1650.73	1665.46	1660.67	1658.43	1660.92	1665.08	1657.83	1667.09	1654.43	1649.63	1647.47	1667.79	1655.05	1663.95	1662.91	1669.13	1637.78	1661.69	1664.93	1660.73	1655.77	1668.46	1671.11	1669.58	1660.75	1675.71	1667.08	1670.7	1670.07	1652.53	1663.43	1673.9	1667.12	1672.46	1670.66	1660.61	1683.95	1657.54	1679.8	1672.9	1666.94	1664.77	1678.46	1672.76
97.060997	1667.51	1658.65	1664.99	1657.2	1666.94	1651.75	1665.82	1660.41	1655.41	1661.44	1664.72	1661.29	1666.22	1654.17	1648.38	1647.71	1667.9	1654.44	1661.58	1666.68	1669.12	1637.73	1662.98	1665.36	1661.17	1656.78	1665.64	1673.48	1670.44	1659.57	1675.89	1665.84	1672.5	1670.06	1654	1662.34	1674.73	1667.77	1676.35	1668.22	1661	1682.06	1657.42	1681.4	1675.18	1668.3	1665.5	1679.82	1673.96
97.556	1667.7	1659.33	1664.32	1657.98	1667	1651.32	1665.85	1659.95	1660.51	1660.71	1661.72	1661.28	1668.47	1655.56	1647.45	1647.16	1666.87	1652.26	1660.82	1663.93	1667.05	1636.96	1663.11	1664.78	1659.07	1654.5	1665	1673.01	1671.27	1662.62	1673.94	1666.26	1668.44	1670.63	1652.94	1661.96	1675	1665.75	1671.46	1666.95	1660.15	1683.41	1657.39	1682.82	1674.93	1667.77	1662.56	1679.18	1672.3
98.051003	1663.63	1658.38	1664.86	1657.69	1665.93	1651.37	1663.67	1658.8	1657.42	1659.87	1662.56	1660.9	1666.2	1653.99	1648.36	1647.02	1666.05	1653.11	1661.14	1662.92	1665.62	1637.9	1661.91	1665.67	1658.03	1654.82	1667.9	1671.16	1670.65	1662.48	1674.98	1666.28	1670.48	1669.2	1654.44	1661.76	1674.75	1669.69	1673.27	1667.49	1659.56	1681.79	1658.96	1681.01	1675.71	1666.03	1664.97	1677.52	1671.06
98.546997	1665.76	1657.08	1666.74	1656.52	1665.21	1650.55	1667.05	1659.57	1657.27	1659.58	1664.32	1658.7	1667.52	1656.06	1648.96	1650.07	1667.41	1653.02	1662.27	1662.04	1666.19	1636.31	1661.24	1665.64	1661.15	1653.97	1666.58	1670.67	1670.99	1661.66	1674.82	1666.71	1669.77	1671.2	1653.08	1663.43	1676.98	1668.23	1674.03	1668.62	1660.19	1682.57	1659.85	1680.01	1676.79	1666.77	1663.1	1677.93	1674.03
99.042	1668.63	1659.62	1667.38	1655.97	1665.22	1651.94	1665.69	1659.42	1658.46	1661.51	1665.46	1661.83	1668.72	1654.71	1646.63	1650.63	1668.32	1652.61	1661.59	1662.36	1666.98	1638.88	1662.66	1665.75	1659.81	1656.86	1666.1	1672.8	1668.77	1662	1674.33	1665.68	1667.91	1670.51	1651.63	1663.73	1674.32	1668.97	1673.25	1670.21	1660.81	1685.28	1658.56	1679.2	1675.21	1669.36	1663.84	1680.11	1671.23
99.537003	1665.47	1659.37	1666.42	1658.76	1666.12	1651.05	1663.94	1658.19	1658.86	1659.18	1661.32	1660.21	1666.07	1654.38	1650.28	1647.84	1664.71	1652.23	1662.25	1665.06	1665.9	1637.97	1661.09	1665.08	1662.05	1654.38	1664.68	1670.26	1668.57	1662	1673.19	1667.19	1670.87	1669.08	1653.08	1662.17	1672.89	1668.14	1672.27	1667.79	1659.57	1681.63	1657.94	1679.15	1675.2	1666.62	1663.18	1677.21	1671.46
100.031998	1665.27	1657.82	1664.93	1658.73	1663.45	1651.15	1665.08	1660.18	1657.27	1660.14	1661.97	1659.22	1665.95	1652.76	1646.74	1647.37	1666.76	1652.95	1663.01	1664.62	1667.58	1639.6	1661.54	1667.25	1660.33	1655.47	1665.41	1669.04	1669.63	1659.99	1673.03	1667.94	1669.92	1668.57	1653.13	1661.57	1674.5	1668.21	1673.37	1669.16	1658.67	1685.62	1657.69	1679.25	1675.04	1666.3	1664.83	1676.6	1670.52
100.527	1666.64	1659.99	1665.75	1654.72	1665.35	1652.13	1665.22	1658.56	1657.24	1659.38	1660.89	1660.01	1662.69	1654.26	1647.95	1648.94	1667.85	1656	1661.83	1660.71	1667.23	1638.54	1660.79	1664.63	1658.98	1654.02	1663.94	1669.22	1668.39	1661.07	1672.8	1667.05	1669.1	1668.86	1654.51	1661.38	1674.6	1666.55	1674.93	1667.91	1660.32	1679.86	1658.26	1680.6	1675.56	1665.72	1662.05	1678.67	1669.12
101.023003	1666.77	1658.64	1665.68	1657.56	1665.51	1652.35	1664.58	1662.22	1657.97	1659.12	1663.36	1661.07	1666.76	1653.54	1647.2	1647.63	1667.28	1652.93	1658.71	1662.23	1665.83	1636.26	1659.77	1664.78	1657.99	1654.82	1664.09	1671.03	1670.28	1659.18	1672.41	1664.77	1667.55	1668.56	1653.11	1662.25	1676.6	1667.19	1673.12	1665.98	1659.02	1680.31	1657.72	1680.21	1673.73	1667.42	1662.74	1677.9	1673.09
101.517998	1667.89	1658.69	1662.74	1656.99	1666.5	1651.18	1665.47	1661.53	1656.27	1661.33	1663.24	1658.77	1666.66	1655	1647.4	1647.65	1664.79	1653.28	1660.47	1662.98	1665.92	1635.73	1661.77	1663.51	1661.21	1654.02	1662.09	1670.83	1667.69	1659.45	1671.38	1666.09	1667.57	1669.55	1653.46	1662.58	1672.39	1666.9	1672.89	1668.12	1656.84	1679.15	1658.49	1680.5	1675.25	1666.04	1663.94	1675.97	1673.54
102.013	1666.64	1661.05	1663.4	1656.42	1664.82	1649.06	1665	1658.03	1653.94	1661.39	1662.42	1657.67	1666.44	1655.03	1647.72	1648.42	1664.51	1652.86	1660.54	1661.81	1665.54	1638.13	1660.56	1667.4	1659.93	1655.08	1663.2	1669.81	1670.76	1662.61	1674.12	1667.41	1668.83	1669.73	1653.91	1661.09	1675.44	1669.29	1670.73	1665.83	1659.18	1682.29	1657.5	1677.65	1675.94	1667.7	1662.25	1677.46	1673.02
102.508003	1666.67	1658.14	1664.89	1655.77	1665.7	1648.74	1665.21	1659.21	1656.56	1659.48	1661.61	1659.79	1666.82	1652.54	1646.57	1646.32	1665.95	1654.7	1660.25	1662.28	1668.13	1635.26	1661.62	1664.19	1657.98	1653.01	1662.77	1669.96	1669.76	1662.15	1672.32	1666.9	1668.45	1670.68	1654.4	1661.57	1675.9	1668.28	1672.51	1669.21	1659.9	1682.56	1658.76	1679.64	1671.67	1667.31	1663.59	1676.75	1672.17
103.003998	1667.24	1657.47	1666.39	1657.86	1664.28	1651.67	1664.83	1659.87	1657.62	1658.24	1663.3	1657.72	1665.69	1655.27	1649.56	1647.23	1665.66	1652.97	1662.08	1661.79	1668.54	1637.86	1660.01	1665.34	1662.55	1657.97	1666.99	1672.78	1667.84	1663.13	1671.38	1667.83	1669.23	1666.93	1654.56	1663.26	1671.14	1665.97	1673.19	1668.27	1660.79	1681.17	1657.96	1680.15	1675.49	1668.53	1666.21	1677.37	1670.74
103.499001	1667.09	1657.42	1666.72	1657.04	1667.18	1649.33	1663.58	1658.96	1657.04	1657.81	1661.8	1658.01	1667.52	1652.77	1648.97	1647.07	1666.14	1655.8	1660.16	1660.5	1667.03	1638.43	1659.88	1664.76	1658.75	1652.76	1665.35	1669.54	1670.26	1660.99	1673.13	1665.74	1666.65	1668.76	1651.71	1660.66	1674.8	1667.12	1673.3	1665.66	1662.01	1680.98	1657.56	1679.56	1675.5	1665.63	1663.78	1677.32	1672.45
103.994003	1667.33	1660	1665.12	1656.82	1665.6	1649.82	1667.57	1659	1658.96	1659.06	1663.67	1659.55	1667.83	1651.08	1647.26	1648.06	1665.33	1652.24	1660.94	1662.15	1668.23	1637.43	1660.72	1665.4	1657.78	1654.25	1665.02	1673	1667.61	1661.8	1672.18	1665.3	1667.76	1668.7	1652.45	1662.17	1673.66	1669.25	1671.39	1666.28	1659.59	1682.24	1658.48	1680.91	1673.96	1667.64	1661.23	1676.4	1669.88
104.488998	1666.73	1660.43	1661.73	1657.34	1665.16	1651.65	1663.55	1658.16	1658.05	1659.89	1662.69	1658.93	1665.84	1654.39	1646.73	1647.93	1664.93	1654.58	1661.56	1663.2	1667.07	1636.16	1661.41	1664.61	1659.79	1655.93	1663.92	1668.2	1669.01	1659.77	1672.98	1666.75	1668.75	1666	1653.13	1659.32	1671.59	1667.24	1673.15	1666.62	1657.58	1680.08	1658.58	1678.49	1676.62	1665.52	1663.31	1675.68	1671.51
104.984001	1667.89	1660.56	1666.18	1659.1	1665.03	1650.63	1664.84	1659.04	1657.94	1659.23	1662.16	1659.73	1667.8	1653.92	1648.81	1647.42	1664.85	1654.77	1659.36	1663.72	1666.86	1637.36	1661.19	1665.29	1659.87	1655.89	1664.26	1670.11	1666.97	1660.62	1672.14	1664.27	1670.88	1667.65	1652.08	1661.55	1674.78	1667.2	1672.14	1665.64	1659.11	1680.35	1658.27	1680.1	1673.39	1667.78	1662.78	1676.48	1672.8
105.480003	1667.8	1658.43	1666.24	1655.96	1664.25	1649.89	1663.05	1661.3	1657.21	1662.18	1663.07	1661.1	1666.88	1654.43	1648.11	1647.74	1666.79	1655.21	1660.82	1663.06	1669.33	1639.31	1660.75	1665.43	1661.49	1655.39	1663.8	1668.99	1668.54	1661.94	1673.3	1665.88	1667.79	1667.35	1653.49	1662.77	1673.26	1665.74	1671.65	1667.18	1659.54	1682.88	1657.9	1682.33	1672.73	1667.4	1662.61	1676.21	1673.17
105.974998	1665.16	1659.91	1666.16	1659.62	1663	1650.57	1664.93	1659	1657.25	1658.37	1662.23	1660.64	1665.97	1655.42	1647.2	1648.87	1664.39	1651.78	1660.95	1661.42	1666.18	1635.53	1663.17	1665.85	1660.78	1656.01	1667.5	1669.82	1668.43	1661.12	1673.6	1666.05	1670.13	1671.11	1654.92	1660.48	1673.63	1665.17	1673.52	1668.01	1660.68	1683.07	1658.82	1679.2	1674.69	1668.16	1664.92	1676.23	1673.24
106.470001	1666.61	1660.39	1667.34	1657.58	1665.58	1649.53	1662.95	1658.59	1656.93	1661.22	1662.69	1659.77	1665.22	1655.75	1648.2	1645.71	1666.47	1653.16	1661.29	1664.59	1666.5	1636.38	1661.48	1665.26	1659.65	1655.84	1664.41	1670.53	1668.49	1660.93	1672.63	1663.06	1668.31	1667.67	1651.71	1662.76	1673.79	1668.3	1674.81	1667.23	1659.32	1681.83	1659.4	1677.47	1672.65	1666.06	1664.32	1677.38	1670.51
106.964996	1666.16	1656.86	1664.67	1657.12	1665.05	1649.41	1665.9	1659.53	1656.15	1660.28	1660.33	1659.85	1664.3	1653.18	1646.19	1647.59	1666.26	1652.33	1660.76	1662.92	1665.63	1636.71	1661.73	1664.01	1657.48	1657.69	1665.97	1669.44	1668.45	1663.48	1671.64	1666.31	1665.36	1667.99	1654.02	1661.74	1673.1	1668.04	1674.19	1667.57	1660.35	1681.42	1658.69	1678.35	1673.77	1666.36	1664.09	1677.23	1671.17
107.459999	1665.79	1658.02	1663.41	1656.75	1665.62	1648.41	1664.88	1659.26	1656.58	1661.24	1662.3	1661.12	1664.2	1652.42	1648.75	1650.2	1665.06	1652.3	1659.7	1662.42	1666.76	1634.94	1660.68	1663.12	1661.39	1654.78	1662.58	1669.97	1669.06	1659.93	1672.11	1664.89	1666.99	1667.67	1653.63	1659.61	1672.9	1667.09	1671.09	1668.34	1659.37	1681.63	1656.37	1679.1	1674.88	1666.56	1663.99	1675.58	1669.68
107.956001	1666.53	1658.53	1663.65	1658.06	1665.03	1651.12	1663.66	1658.71	1654.89	1657.14	1660.31	1659.6	1663.45	1655.86	1647.22	1649.55	1664.93	1652.16	1660.08	1661.53	1664.23	1637.6	1657.76	1666.08	1660.08	1654.87	1663.75	1669.87	1668.54	1660.2	1671.44	1665.58	1667.78	1669.36	1649.25	1659.36	1674.62	1666.37	1671.36	1667.42	1658.29	1683.26	1654.81	1677.76	1671.25	1665.94	1662.64	1676.24	1671.38
108.450996	1666.64	1658.1	1666.47	1654.89	1665.77	1651.13	1665.09	1659.46	1655.42	1658.78	1660.9	1659.68	1664.13	1654.23	1647.17	1647.8	1667.16	1654.62	1659.41	1663.61	1664.63	1635.74	1661.32	1664.22	1658.63	1656.17	1663.65	1669.33	1668.6	1659.39	1670.55	1666.97	1665.88	1669.37	1653.05	1659.6	1673.23	1665.38	1672.73	1666.26	1661.07	1681.43	1657.32	1679.32	1671.96	1665.15	1665.1	1676.9	1671.89
108.945999	1663.97	1657.79	1665.23	1656.49	1664.88	1651.82	1663.74	1658.11	1655.15	1660.84	1660.5	1658.68	1663.99	1654.5	1648.82	1645.48	1664.35	1653.9	1660.38	1662.25	1664.94	1638.18	1662.15	1664.75	1660.22	1653.37	1662.33	1670.79	1666.09	1661.64	1670.78	1664.62	1667.02	1667.39	1651	1660.84	1673.76	1665.35	1671.02	1667.65	1660.29	1682.78	1655.47	1677.81	1672.54	1666.31	1663.03	1675.42	1670.27
109.441002	1667.32	1659.51	1666.58	1656.65	1663.22	1651.41	1664.06	1659.69	1656.97	1661.77	1662.54	1658.53	1666.82	1653.89	1648.17	1649.05	1665.96	1653.55	1660.92	1664.07	1665.86	1637.53	1660.96	1665.47	1661.95	1655.97	1663.4	1671.3	1669.1	1658.61	1671.55	1665.55	1668.56	1666.9	1652.26	1661.87	1672.31	1666.06	1671.88	1668.39	1658.91	1681.92	1657.79	1679.1	1675.29	1668.11	1662.03	1675.27	1671.63
109.935997	1666.86	1657.15	1665.95	1657.01	1665.56	1648.86	1662.44	1660.05	1655.73	1657.62	1661.93	1660.03	1664.9	1653.48	1647.67	1647.17	1665.98	1650.68	1659.36	1662.7	1666.28	1637.24	1659.18	1662.9	1658.34	1654.28	1665.22	1670.21	1668.27	1662.02	1672.16	1665.52	1669.87	1667.45	1651.84	1661.54	1675.12	1666.18	1672.15	1667.33	1658.4	1681.12	1658.83	1678.82	1673.8	1665.98	1663.42	1676.93	1670.55
110.431999	1667.98	1661.08	1662.95	1657.31	1663.39	1648.08	1664.19	1660.61	1654.57	1661.24	1661.24	1659.69	1663.51	1652.94	1644.96	1648.79	1666.79	1653.14	1660.76	1665.12	1666.58	1636.68	1659.26	1664.09	1658.42	1653.53	1661.3	1671.11	1669.28	1661.89	1673.76	1665.75	1668.75	1671.06	1653.72	1663.14	1673.25	1667.64	1670.94	1667.61	1660.06	1680.79	1656.7	1678.65	1674.19	1664.68	1662.52	1678.19	1670.53
110.927002	1665.46	1657.94	1665.44	1655.61	1665.17	1650.08	1662.88	1660.98	1656.22	1659.88	1659.95	1657.25	1665.78	1652.79	1646.5	1649.54	1662.2	1652.1	1661.21	1662.44	1667.07	1637.36	1660.21	1664.67	1661.42	1653.29	1664.3	1668.89	1668.02	1660.46	1672.42	1662.61	1668.11	1669.37	1654.14	1659.2	1672.75	1667.09	1670.84	1667.89	1657.69	1681.1	1656.1	1677.41	1674.03	1667.34	1661.07	1677.64	1670.59
111.421997	1665.81	1658.95	1664.04	1656.87	1664.3	1653.2	1663.74	1660.39	1654.92	1658.76	1661.02	1659.09	1665.46	1654.29	1647.99	1647.01	1666.45	1653.3	1660.19	1661.84	1665.17	1637.12	1661.09	1664.8	1658.67	1653.84	1664.43	1670.98	1667.42	1660.51	1671.32	1664.66	1667.75	1668.36	1653.79	1659.88	1672.22	1668.57	1671.43	1666.31	1659.91	1679.36	1655.94	1677.74	1674.19	1665.12	1662.28	1677.09	1672.77
111.917	1667.46	1660	1663.69	1655.87	1663.63	1650.21	1663.77	1658.47	1655.25	1658.93	1661.2	1659.95	1665.64	1657.05	1648.89	1650.17	1664.35	1653.67	1659.13	1664.16	1665.85	1638.03	1659.48	1663.37	1659.25	1655.07	1667.12	1670.27	1666.54	1660.96	1672.18	1666.06	1668.64	1668.74	1652.99	1662.66	1674.12	1665.91	1672.67	1668.99	1660.86	1682.67	1658.02	1678.12	1674.78	1666.14	1663.64	1676.88	1670.89
112.413002	1666.94	1660.06	1664.14	1657.87	1664.42	1650.76	1666.15	1659.49	1656.94	1660.49	1659.63	1659.67	1665.51	1657.24	1647.49	1647.45	1665.86	1652.24	1660.42	1663.97	1666.89	1638.7	1658.87	1663.11	1658.36	1653.53	1663.7	1670.4	1668.72	1660.37	1673.53	1667.5	1667.24	1669.88	1653.06	1662.43	1671.94	1667.86	1671.63	1667.62	1658.76	1682.71	1656.71	1677.87	1674.38	1667.29	1662.56	1678.18	1670.37
112.907997	1666.68	1657.56	1663.87	1657.42	1663.99	1651.22	1663.99	1659.53	1657.74	1660.01	1661.48	1658.15	1664.06	1653.63	1646.98	1647.18	1667.03	1653.14	1660.22	1660.63	1663.98	1635.72	1658.61	1662.76	1658.23	1652.85	1663.36	1668.25	1667.49	1659.95	1673.73	1667.4	1667.79	1667.7	1652.95	1660.36	1673.21	1667.02	1672.12	1666.02	1660.55	1680.63	1656.41	1677.96	1671.51	1666.36	1662.29	1676.07	1672.14
113.403	1667.18	1658.06	1663.08	1655.88	1663.15	1648.5	1663.34	1660.09	1655.25	1659.56	1661.65	1658.91	1664.26	1650.63	1648.74	1648.65	1665.22	1653.26	1661.54	1661.61	1667.89	1637.62	1662.2	1663.13	1660.39	1652.89	1664.72	1670.54	1670.67	1659.09	1672.42	1664.17	1667.48	1668.31	1650.98	1659.82	1673.5	1666.19	1671.31	1666.08	1660.46	1680.22	1657.51	1679.22	1671.97	1665.73	1664.37	1675.71	1672.37
113.898003	1664.98	1657.29	1663.63	1655.54	1662.3	1650.27	1663.7	1659.09	1655.62	1656.69	1659.77	1657.97	1665.05	1652.77	1644.98	1648.78	1665.75	1651.39	1660.69	1663.16	1665	1634.98	1659.84	1663.37	1657.6	1655.09	1663.63	1671.6	1668.49	1660.89	1672.1	1668.59	1666.3	1668.76	1651.79	1661.77	1671.09	1665.32	1671.22	1667.61	1659.48	1680.75	1655.54	1677.03	1672.4	1667.08	1662.01	1677.25	1672.8
114.392998	1666.44	1659.24	1664.88	1656.08	1665.14	1651.1	1663.42	1657.4	1655	1658.13	1663.02	1658.62	1666.9	1653.86	1647.62	1648.4	1667.75	1653.77	1661.26	1662.48	1667.27	1635.69	1662.6	1665.73	1661.68	1654.6	1665.83	1671.39	1669.27	1659.98	1673.52	1665.08	1668.57	1669.78	1652.61	1659.88	1675.13	1667.77	1670.26	1668.28	1661.45	1682.68	1656.56	1680.4	1672.33	1667.44	1663.33	1678.52	1670.65
114.888	1667.26	1658.61	1665.62	1658.72	1663.71	1648.85	1664.53	1659.91	1654.75	1661.01	1661.86	1658.93	1665.63	1655.48	1648.42	1648.48	1667.14	1651.58	1659.99	1663.27	1667.63	1635.95	1659.78	1664.09	1657.16	1654.8	1664.18	1669.98	1668.12	1661.93	1671.38	1665.28	1666.17	1668.55	1653.49	1661.13	1671.83	1668.2	1673.69	1667.6	1659.33	1680.9	1656.48	1679.68	1673.69	1666.78	1661.42	1676.43	1673.11
115.384003	1666.83	1659.68	1666.5	1655.61	1666.94	1650.25	1662.67	1659.49	1656.75	1659.89	1661.63	1658.03	1665.78	1655.89	1647.14	1648.23	1667.11	1654.65	1661.01	1663.33	1666.98	1636.5	1659.66	1663.1	1657.43	1653.43	1665.02	1669.51	1667.61	1661.57	1671.66	1667.9	1669.24	1668.06	1654.65	1660.07	1674.08	1667.11	1671.66	1665.07	1659.27	1683.38	1656.05	1679.98	1675.73	1666.14	1663.19	1678.12	1671.2
115.878998	1664.97	1658.53	1666.02	1656.82	1664.32	1649.04	1661.18	1657.75	1654.68	1658.94	1663.48	1660.05	1665.16	1653.19	1647.23	1647.42	1665.93	1651.12	1661.13	1662.37	1666.1	1636.31	1659.55	1663.81	1658.64	1656.36	1663.78	1669.2	1668.87	1660.5	1671.17	1664.47	1666.46	1669.98	1650.19	1664.22	1670.63	1665.61	1671.49	1666.87	1659.94	1680.95	1656.91	1678.77	1672.77	1667.29	1663.5	1675.83	1672.61
116.374001	1666.97	1657.78	1664.1	1656.66	1666.72	1652.28	1662.22	1656.93	1656.05	1661.14	1661.63	1659.25	1663.83	1652.21	1648.44	1647.78	1665.87	1652.48	1661	1663.51	1667.65	1635.24	1660.66	1663.02	1660.35	1653.84	1664.14	1667.74	1669.32	1659.91	1671.12	1665.84	1667.78	1668.02	1651.93	1660.65	1674.02	1665.37	1673.08	1667.54	1660.14	1679.47	1656.46	1678.59	1673.69	1665.26	1662.98	1677.91	1670.22
116.869003	1667.19	1659.12	1666.31	1654.19	1665.7	1648.92	1664.12	1659.03	1657.91	1661.67	1661.11	1659.91	1665.2	1653.95	1648.65	1648.42	1666.57	1654.03	1659.39	1660.43	1666.71	1635.54	1660.85	1663.78	1658.85	1655.07	1664.98	1671.2	1668.57	1662.14	1674.37	1663.82	1667.62	1668.98	1652.18	1661.35	1670.01	1665.54	1673.15	1667.96	1660.84	1681.39	1656.87	1677.39	1673.92	1667.1	1661.85	1678.46	1669.61
117.364998	1667.89	1660.22	1664.24	1659.98	1664.37	1648.55	1665.85	1657.71	1655.79	1661	1660.5	1659.3	1665.66	1654.38	1646.5	1647.11	1666.17	1651.77	1658.5	1660.4	1666.85	1637.17	1657.68	1665.9	1657.46	1655.01	1664.21	1669.52	1670.09	1660.24	1673.79	1667.91	1667.65	1667.93	1652.9	1662.14	1670.71	1667.6	1670.81	1666.55	1657.69	1680.42	1657.07	1679.48	1674.51	1666.94	1664.3	1678	1671.54
117.860001	1664.05	1656.35	1667.16	1655.88	1664.07	1649.86	1663.09	1656.28	1657.39	1659.57	1662.71	1657.5	1664.57	1653.49	1647.86	1646.96	1665.12	1652.21	1662.27	1661.57	1665.28	1636.76	1658.65	1663.05	1658.4	1654.15	1662.48	1671.53	1667.39	1660.93	1672.12	1666.78	1668.42	1668.33	1652.76	1660.92	1673.28	1666.55	1671.01	1665.76	1657.91	1679.13	1658.29	1677.62	1673.75	1665.28	1663.31	1675.43	1667.4
118.355003	1668.12	1658.99	1667.26	1657.47	1665.85	1652.16	1663.95	1659.54	1655.37	1657.97	1661.8	1658.67	1666.8	1653.5	1646.01	1646.9	1665.41	1651.98	1661.12	1662.43	1665.88	1638.09	1662	1664.99	1656.69	1654.16	1662.85	1669.43	1669.31	1660.94	1673.13	1667.4	1668.06	1667.09	1653.28	1661.18	1673.48	1666.23	1670.99	1668.39	1660.37	1680.95	1658.02	1678.45	1672.7	1665.32	1662.64	1676.6	1672.19
118.849998	1667.6	1658.77	1665.21	1657.2	1663.62	1651.1	1663.46	1659.12	1656.18	1657.68	1662.34	1657.5	1664.91	1652.94	1648.01	1647.43	1666.44	1653.06	1660.89	1663.41	1666.89	1636.98	1659.28	1663.22	1658	1653.96	1664.74	1669.77	1667.96	1660.14	1671.19	1662.33	1669.45	1668.7	1652.13	1660.3	1674.81	1665.67	1673.76	1665.79	1661.32	1679.78	1656.21	1679.48	1673.37	1667.9	1662.62	1675.69	1669.86
119.345001	1665.07	1657.81	1664.76	1656.26	1663.37	1649.48	1662.32	1658.66	1656.6	1661.93	1661.93	1660.24	1665.17	1654.64	1649.65	1647.92	1664.56	1653.86	1657.91	1665.3	1664.98	1637.58	1660.18	1667.49	1659.82	1653.07	1662.56	1669.57	1668.53	1659.61	1670.7	1667.16	1669.22	1669.15	1649.98	1661.17	1671.25	1664.79	1669.9	1664.55	1659.62	1681.22	1654.94	1680.38	1672.03	1665.48	1662.47	1675.79	1669.66
119.841003	1665.24	1659.45	1666.16	1655.96	1666.56	1651.08	1662.64	1661.22	1655.27	1658.9	1664.79	1659.99	1663.73	1653.47	1650	1648.33	1664.98	1652.79	1661.78	1662.55	1667.06	1636.03	1659.16	1665.29	1657.88	1653.03	1663.25	1671.12	1668.71	1658.61	1671.72	1664.81	1667.01	1668.76	1654.17	1660.48	1673.23	1667.75	1671.62	1668.23	1658.38	1680.91	1657.78	1679.12	1675.19	1665.77	1662.26	1676.07	1669.67
120.335999	1664.22	1658.51	1666.66	1657.93	1665.66	1650.19	1664.32	1658.93	1656.05	1658.97	1662.49	1658.73	1665.06	1651.72	1648.54	1646.55	1666.02	1653.47	1661.96	1659.93	1665.56	1638.7	1657.78	1664.11	1659.71	1652.47	1665.52	1670.14	1668.35	1658.93	1668.59	1664.91	1667.12	1668.62	1652.37	1660.52	1672.91	1665.23	1671.02	1664.71	1658.6	1678.22	1654.87	1677.77	1674.02	1664.4	1661.68	1676.37	1668.79
120.831001	1664.12	1657.62	1661.59	1654.99	1661.87	1651.82	1665.77	1657.28	1654.85	1659.53	1663.7	1658.21	1665.49	1653.27	1647.48	1649.3	1666.57	1652.13	1659.49	1662.67	1664.95	1636.33	1659.27	1664.81	1659.64	1655.21	1664.52	1668.85	1667.92	1659.03	1672.25	1665.88	1671.12	1669.08	1650.81	1657.89	1673.21	1666.97	1672.1	1664.73	1661.2	1679.58	1658.53	1677.44	1673.05	1666.56	1665.2	1675.88	1668.83
121.325996	1667.53	1658.33	1664.44	1656.23	1663.08	1649.61	1662.56	1658.46	1655.91	1659.03	1661.98	1658.22	1664.78	1654.54	1646.37	1646.31	1664.05	1653.05	1660.43	1661.6	1665.78	1635.42	1661.58	1662.15	1656.77	1652.27	1660.88	1669.87	1666.59	1661.56	1673.73	1666	1668.16	1666.9	1653.17	1660.02	1672.62	1666.57	1671.15	1668.09	1657.63	1680.86	1656.81	1680.03	1672.99	1665.75	1662.48	1677.53	1669.2
121.820999	1666.43	1660.6	1663.88	1656.82	1662.92	1650.28	1664.04	1658.16	1655.27	1657.57	1661.52	1659.62	1665.62	1655.6	1649.21	1645.96	1665.6	1650.47	1661.35	1661.01	1668	1638.83	1659.66	1664.86	1658.33	1654.25	1663.94	1671.38	1666.35	1662.26	1672.48	1663.98	1668.25	1668.06	1654.91	1663.27	1671.5	1665.2	1669.39	1665.6	1660.23	1679.79	1656.7	1681.78	1674.42	1665.64	1661.9	1673.77	1669.75
122.317001	1666.39	1658.32	1663.15	1655.5	1662.57	1648.57	1663.23	1659.53	1655.24	1660.54	1660.78	1658.82	1663.76	1651.79	1645.08	1645.29	1666.23	1650.76	1659.82	1661.21	1666.8	1636.96	1661.68	1665.12	1659.38	1654.65	1663.31	1670.97	1667.26	1659.72	1670.67	1665.28	1668.29	1667.49	1653.88	1660.94	1670.02	1667.08	1669.49	1666.59	1657.9	1680.04	1656.71	1678.38	1674.49	1666.7	1661.38	1678.56	1670.05
122.811996	1667.7	1660.77	1664.42	1656.39	1664.33	1648.47	1664.6	1658.66	1657.26	1659.08	1662.48	1658.18	1664.92	1653.66	1648.71	1646.37	1666.81	1653.85	1662.14	1663.74	1666.85	1636.6	1660.6	1665.37	1658.86	1652.8	1663.28	1668.94	1668.11	1663	1670.18	1666.83	1668.21	1668.24	1652.31	1662.25	1670.35	1667.12	1670.42	1667.28	1660.01	1677.92	1658.35	1678.31	1673.89	1665.53	1662.95	1674.96	1669.53
123.306999	1666.55	1658.89	1663.98	1655.86	1663.92	1650.57	1665.28	1656.65	1656.6	1658.43	1662.69	1660.2	1664.58	1653.3	1648.14	1646.74	1665.2	1652.28	1659.93	1661.71	1666.26	1636.48	1660	1665.66	1658.6	1652.23	1665.95	1668.3	1666.72	1661.11	1671.16	1666.25	1667.74	1669.55	1651.95	1662.2	1673.58	1666.95	1669.73	1665.26	1661.43	1680.9	1656.61	1678.55	1673.99	1665.27	1661.21	1676.89	1667.4
123.802002	1665.37	1657.41	1664.5	1658.4	1662.83	1649.88	1662.15	1659.37	1654.09	1660.39	1662.89	1656.26	1667.95	1652.71	1647.21	1647.7	1664.98	1651.64	1659.46	1661.62	1666.17	1635.95	1659.3	1663.89	1661.3	1655.93	1665.28	1666.73	1667.04	1661.73	1672.44	1664.89	1668.17	1668.63	1653.37	1661.07	1671.81	1668.7	1673.03	1666.4	1658.68	1677.8	1655.75	1679.9	1672.41	1667.21	1661.67	1676.44	1669.97
124.296997	1665.78	1656.11	1663.82	1655.98	1662.42	1648.55	1661.56	1659.3	1656.84	1659.71	1662.14	1659.32	1666.6	1656.12	1646.41	1646.6	1666.33	1650.75	1662.33	1662.82	1666.48	1636.47	1657.68	1662.95	1659.58	1652.65	1663.15	1669.21	1664.34	1659.31	1670.71	1663.89	1667.75	1666.29	1654.58	1661.69	1671.78	1665.55	1670.71	1665.63	1659.96	1679.8	1657.94	1678.35	1674.43	1668.03	1660.81	1674.9	1672.29
124.792999	1665.08	1657.57	1662.5	1657.16	1664.22	1651.65	1662.72	1656.2	1655.29	1659.85	1659.88	1659.11	1665.33	1653.01	1650.09	1649.13	1664.95	1654.55	1659.98	1662.63	1665.9	1636.03	1659.72	1663.15	1657.73	1655.6	1664.61	1669.46	1667.02	1662.9	1672.43	1667.8	1667.9	1666.9	1651.55	1660.36	1671.86	1665.54	1671.03	1666.14	1659.48	1678.99	1657.13	1678.48	1672.85	1664.79	1661.26	1675.34	1672.63
125.288002	1666.29	1657.41	1661.54	1657.13	1664.31	1650.71	1664.09	1658.68	1654.13	1659.58	1660.03	1659.95	1665.77	1655.07	1648.32	1646.9	1665.47	1651.77	1660.57	1663.44	1666.85	1636.68	1659.2	1664.17	1658.73	1652.8	1663.13	1669.83	1667.08	1659.89	1670.42	1663.63	1667.28	1669.64	1651.18	1660.07	1673.12	1666.2	1670.1	1666.44	1658.11	1678.11	1655.63	1677.5	1670.58	1666.4	1660.44	1675.48	1669.33
125.782997	1666.08	1656.66	1660.26	1655.96	1663.29	1650.55	1662.13	1659.49	1654.27	1660	1660.48	1660.46	1664.81	1654.99	1646.03	1647.96	1665.19	1649.4	1660.61	1661.46	1666.65	1635.48	1659.32	1665.8	1658.44	1651.25	1664.02	1670.08	1666.16	1659.46	1670.66	1663.58	1668.17	1666.44	1651.16	1661.62	1671.62	1665.2	1670.94	1663.83	1658.83	1678.73	1656.02	1676.45	1672.71	1666.76	1662.91	1675.91	1671.49
126.278	1665.19	1658.66	1664.39	1657.2	1664.23	1647.22	1663.49	1658.46	1653.6	1659.9	1660.62	1657.98	1665.05	1652.84	1648.64	1645.64	1664.49	1652.7	1661.02	1662.2	1663.94	1637.12	1657.84	1664.49	1660.62	1653.88	1665.25	1668.65	1669.6	1659.57	1669.87	1664.44	1666.67	1667.03	1651.05	1657.84	1671.5	1663.94	1668.99	1666.43	1659.81	1678.21	1656.57	1676.4	1673.21	1668.4	1660.34	1675.83	1667.36
126.773003	1665.53	1659.24	1666.05	1657.32	1663.54	1650.32	1664	1655.34	1655.77	1658.17	1661.23	1656.65	1663.15	1652.79	1648.1	1646.44	1662.82	1650.43	1662.06	1662.15	1666.59	1636.53	1661.05	1666.16	1658.78	1654.22	1663.11	1669.2	1668.62	1660.04	1671.13	1667.8	1667.46	1668.03	1651.2	1661.1	1672.73	1664.16	1669.94	1666.6	1659.22	1679.25	1656.17	1678.18	1672.42	1666.13	1662.77	1676.99	1668.2
127.268997	1666.64	1657.57	1666.17	1657.79	1666.14	1651.91	1663.41	1657.17	1657.39	1659.34	1660.86	1658.8	1666.14	1651.22	1647.58	1644.32	1664.47	1651.56	1660.17	1661.47	1665.57	1634.76	1658.66	1663.51	1662.45	1653.99	1659.65	1668.73	1665.43	1660.82	1670.85	1665.54	1668.13	1667.03	1651.53	1658.93	1671.78	1665.44	1670.83	1663.69	1658.71	1677.26	1653.47	1676.77	1674.05	1664.69	1663.1	1675.91	1669.54
127.764	1668.23	1658.29	1662.98	1657.85	1664.35	1651.73	1664.33	1657.37	1656.8	1657.92	1659.65	1659.71	1663.17	1652.62	1646.89	1645.07	1665.79	1649.81	1660.57	1661.06	1665.45	1636.39	1658.74	1663.31	1658.07	1654.36	1663.59	1669.22	1668.1	1660.86	1670.9	1665.07	1666.82	1666.34	1653.19	1658.92	1671.35	1664.81	1669.76	1665.11	1657.48	1678.35	1657.23	1676.6	1673.37	1665.71	1660.89	1677.89	1669.83
128.259003	1665.47	1658	1665.6	1655.89	1664.52	1650.66	1663.04	1658.01	1654.65	1660.07	1660.5	1657.49	1666.81	1654.49	1647.18	1646.45	1664.51	1651.08	1661.59	1659.41	1665.07	1636.13	1657.3	1663.69	1657.83	1652.02	1663.1	1666.95	1665.44	1657.17	1669.84	1663.44	1667.32	1665.84	1649.64	1659.07	1670.65	1665.71	1670.02	1664.2	1657.1	1675.86	1655.56	1675.57	1668.38	1665.11	1661.37	1675.64	1670.16
128.753998	1666.51	1657.03	1665.21	1656.14	1661.64	1650.58	1662.25	1656.88	1657.39	1658.39	1661.83	1659.89	1665.44	1654.53	1647.23	1647.83	1663.03	1651.9	1658.99	1661.07	1663.25	1637.33	1657.52	1664.73	1658.14	1655.88	1660.68	1669.43	1666.24	1658.05	1669.97	1664.43	1667.22	1665.05	1652.6	1658.86	1671.89	1664.14	1671.06	1667.73	1659.66	1678.09	1656.24	1677.49	1671.23	1663.7	1661.26	1674.64	1667.31
129.25	1665.59	1655.95	1663.6	1656.1	1663.91	1649.84	1664.72	1655.35	1653.41	1658.78	1662.02	1659.44	1663.93	1654.13	1647.1	1645.1	1664.88	1653.24	1659.46	1661.92	1666.34	1635.72	1659.02	1665.46	1657.46	1652.58	1663.12	1667.24	1665.09	1661.23	1670.44	1666.6	1668.12	1668.6	1650.56	1657.37	1672.93	1663.79	1670.46	1664.12	1659.26	1679.55	1656.95	1676.31	1670.18	1665.16	1661.02	1675.62	1669.34
129.744995	1666.76	1660.45	1663.77	1656.16	1662.88	1650.88	1662.73	1657.58	1653.67	1657.13	1660.91	1655.47	1663.15	1651.3	1647.39	1648.5	1666.54	1652.78	1658.61	1659.52	1665.75	1635.36	1658.89	1664.1	1657.15	1653.03	1664	1665.18	1666.28	1658.22	1670.3	1664.29	1665.24	1664.06	1650.41	1659.66	1674.01	1665.55	1669.46	1666.38	1657.89	1680.08	1656.8	1677.28	1669.39	1665.92	1661	1677.61	1669.73
130.240005	1665.57	1654.94	1666.92	1657.05	1663.14	1650.69	1663.5	1657.75	1656.6	1661.04	1661.61	1659.04	1665.97	1652.23	1648.43	1647.16	1666.06	1652.53	1660.67	1660.36	1665.11	1634.88	1656.81	1661.43	1657.2	1654.46	1665.5	1668.9	1667.45	1661.42	1669.18	1667.97	1666.02	1665.86	1650.39	1659.94	1673.71	1664.03	1670.17	1666.26	1659.38	1677.98	1656.96	1675.45	1672.76	1664.59	1662.13	1675.9	1671.63
130.735001	1664.93	1656.81	1663.58	1654.85	1663.58	1650.59	1660.76	1656.25	1655.5	1656.62	1659.19	1658.61	1664	1653.38	1645.35	1647	1661.55	1650.04	1658.51	1660.57	1663.83	1633.76	1659.67	1662.27	1657.23	1652.61	1662.37	1664.78	1665.37	1659.69	1669.76	1665.89	1665.18	1665.62	1650.15	1659.21	1671.11	1664.45	1668.29	1664.32	1657.62	1678.29	1656.42	1674.93	1669.71	1665.79	1660.82	1677.48	1669.71
131.229996	1662.95	1658.35	1663.04	1653.26	1663.37	1651.12	1662.95	1657.57	1654.67	1657.66	1659.24	1657.66	1664.14	1652	1647.25	1645.45	1665.25	1651.71	1662.42	1660.04	1665.15	1635.2	1658.28	1661.78	1657.63	1651.8	1663.28	1668.52	1666.54	1659.31	1670.03	1665.69	1667.35	1669.53	1651.96	1659.82	1671.45	1664.68	1670.7	1663.9	1659.12	1677.41	1656.92	1676.21	1670.86	1665.44	1661.4	1676.06	1667.98
131.725998	1665.72	1656.33	1663.45	1654.75	1664.7	1648.61	1663.78	1657.64	1653.88	1658.81	1660.59	1655.98	1664.8	1652.81	1645.75	1646.52	1664.42	1650.29	1660.34	1660.03	1666.18	1635.13	1659.68	1662.88	1658.51	1652.83	1662.3	1668.79	1668.55	1658.66	1672.32	1663.91	1665.77	1667.9	1651.85	1660.18	1670.62	1664.61	1670.97	1666.88	1661.02	1678	1656.83	1677.17	1670.05	1665.59	1661.26	1674.76	1668.2
132.220993	1665.62	1660.12	1663.32	1655.7	1663.7	1649.09	1664.55	1656.83	1655.83	1659.68	1662.64	1657.43	1662.76	1654.47	1648.18	1644.96	1665.63	1651.84	1661.89	1660.17	1664.59	1636.27	1660.9	1664.29	1658.85	1653.1	1663	1668.39	1666.99	1661.04	1671.02	1664.82	1666.85	1669.35	1651.93	1657.86	1672.39	1665.12	1669.7	1666.36	1659.96	1679.91	1656.18	1676.03	1671.67	1665.01	1661.33	1675.76	1668.65
132.716003	1666.34	1656.81	1662.28	1657.73	1663.39	1649.13	1662.86	1657	1654.28	1659.17	1661.54	1658.18	1664.87	1653.45	1647	1646.26	1665.61	1651.72	1662.31	1662.62	1664.55	1635.04	1658.83	1663.17	1658.83	1653.09	1662.49	1669.45	1667.97	1660.79	1670.68	1665.85	1665.46	1667.77	1651.31	1660.98	1671.29	1666.39	1671.34	1665.97	1659.94	1677.09	1657.33	1677.11	1673.55	1666.48	1661.65	1675.02	1668.22
133.210999	1665.24	1656.85	1662.61	1656.2	1664.18	1649.72	1662.81	1660.44	1653.88	1657.44	1662.36	1659.12	1667.21	1653.5	1646.78	1646.55	1663.93	1650.62	1660.91	1662.35	1664.63	1636.23	1658.29	1663.38	1658.52	1651.87	1663.26	1669.66	1666.47	1659.11	1669.21	1665.28	1666.28	1668.18	1651.48	1660.07	1671.95	1666.74	1669.09	1663.77	1658.59	1677.83	1655.21	1677.2	1673.44	1665.94	1660.72	1677.09	1667.37
133.705994	1665.28	1657.98	1662.73	1657.09	1664.9	1649.49	1663.6	1656.5	1655.2	1658.22	1662.57	1659.34	1664.32	1653.11	1645.86	1647.49	1664.21	1652.5	1660	1661.13	1664.7	1635.9	1659.1	1663.25	1658.19	1656.03	1660.95	1669.02	1667.56	1660.32	1669.03	1665.2	1665.82	1666.67	1650.91	1661.2	1671.11	1666.63	1669.91	1666.97	1659.33	1678.68	1656.79	1677.82	1671.77	1666.08	1660.36	1674.1	1669.79
134.201996	1663.85	1657.46	1662.3	1655.19	1664.07	1650.01	1663.21	1657.26	1654	1659.47	1660.82	1656.81	1665.68	1652.99	1646.53	1648.49	1665.21	1650.58	1661.33	1660.6	1665	1635.64	1658.32	1663.41	1658.64	1653.73	1662.04	1669.44	1665.32	1659.91	1670.53	1665.97	1666.31	1668.03	1651.07	1660.35	1673.57	1665.1	1670.15	1668.26	1658.71	1678.63	1657.12	1678.48	1672.49	1667.82	1662.1	1675.95	1671.8
134.697006	1664.18	1657.72	1665.61	1656.68	1664.05	1649.65	1662.99	1657.67	1656.3	1660.05	1661.91	1658.12	1664.66	1651.88	1646.13	1646.78	1665.9	1652.19	1659.71	1661.87	1668.47	1636.03	1659.42	1664.31	1659.03	1652.2	1665.04	1667.42	1666.35	1661.2	1671.68	1666.01	1664.21	1665.45	1652.42	1660.38	1671.9	1667	1670.95	1665.91	1659.62	1677.72	1658.23	1679.48	1673.96	1664.68	1662.29	1676.52	1668.85
135.192001	1666.18	1659.11	1665.57	1654.54	1661.68	1648.97	1664.34	1659.53	1656.25	1659.48	1662.41	1656.82	1664.68	1652.27	1646.98	1646.68	1667.26	1651.6	1661.39	1663.5	1666.36	1638.33	1660.72	1664.61	1659.73	1655.48	1662.31	1666.73	1667.25	1661.92	1669.99	1666.07	1665.92	1667.66	1652.16	1660.57	1672.38	1666.4	1673.17	1667.49	1657.24	1680.64	1658.4	1679.39	1671.97	1665.75	1662.73	1677.1	1669.87
135.686996	1667.03	1658.53	1664.93	1657.84	1664.18	1649.35	1664.24	1658.34	1656.67	1660.76	1660.36	1658.99	1666.65	1652.48	1647.9	1646.66	1665.44	1652.91	1660.21	1662.54	1666.94	1637.48	1659.37	1663.89	1656.49	1652.29	1664.64	1668.47	1668.81	1661.14	1669.22	1665.33	1667.53	1668.36	1653.43	1659.03	1671.91	1667.7	1671.51	1667.64	1662.37	1679.61	1656.81	1678.71	1673.85	1667.3	1664.69	1676.32	1669.65
136.182007	1666.48	1658.57	1663.92	1655.2	1663.47	1649.42	1664.13	1658.18	1655.19	1658.91	1660.71	1661.4	1666.01	1654.48	1646.95	1646.7	1665.47	1651.43	1661.62	1659.9	1664.23	1634.49	1660.18	1662.77	1657.86	1652.99	1663.33	1669.14	1665.3	1660.53	1670.97	1665.9	1667.14	1666.57	1653.07	1660.21	1671.74	1666.13	1670.11	1666.92	1658.61	1679.92	1654.86	1676.13	1671.23	1666.23	1662.73	1676.02	1668.76
136.677994	1665.99	1659.26	1663.64	1657.72	1663.84	1650.97	1663.63	1660.08	1656.59	1657.56	1662.27	1659.53	1665.02	1654.28	1648.36	1644.9	1666.02	1653.94	1660.07	1663.28	1667.21	1636.85	1661.15	1664.41	1659	1655.35	1665.39	1668.8	1669.95	1660.27	1671.01	1667.53	1668.79	1668.65	1651.47	1660.52	1671.84	1665.15	1670.5	1665.74	1659.22	1680.14	1655.53	1676.92	1671.75	1665.48	1660.15	1674.29	1671.31
137.173004	1666.72	1658.06	1664.73	1656.31	1665.44	1649.43	1665.6	1657.63	1656.81	1658.89	1658.81	1657.33	1665.97	1652.97	1649.06	1649.42	1666.35	1656.01	1658.76	1662.11	1667.38	1637.65	1659.58	1663.33	1660.69	1655.16	1663.57	1670.54	1667.33	1662.36	1673.35	1667.98	1668.3	1666.76	1653.29	1659.38	1672.04	1666.42	1672.83	1667.2	1659.96	1680.01	1655.98	1679.8	1674.22	1665.92	1660.08	1679.23	1669.2
137.667999	1666.64	1660.43	1665.52	1658.61	1665.45	1650.19	1663.69	1658.09	1654.81	1661.53	1661.72	1659.41	1666.35	1654.6	1647.23	1647.24	1666.26	1653.53	1662.36	1662.61	1665.12	1636.92	1661.07	1662.11	1659.93	1654.71	1665.07	1669.87	1667.71	1661.6	1673.26	1666.32	1667.89	1667.73	1652.64	1661.41	1671.86	1667.34	1671.58	1668.48	1660.39	1681.32	1656.74	1678.72	1673.56	1667.73	1660.33	1676.55	1672.7
138.162994	1666.25	1658.74	1666.93	1656.63	1665.49	1650.94	1664.1	1658.71	1655.16	1659.27	1665.79	1659.82	1668.36	1654.09	1649.9	1648.42	1664.72	1653.28	1661.14	1661.31	1667.11	1638.41	1660.01	1665.51	1658.67	1652.72	1662.63	1668.3	1664.86	1659.81	1672.8	1665.43	1668.9	1668.9	1650.48	1660.82	1672.23	1666.7	1671.59	1664.68	1659.51	1680.29	1656.81	1678.66	1673.76	1667.82	1662.32	1677.26	1670.27
138.658005	1665.51	1660.82	1665.21	1658.01	1664.76	1652.76	1663.24	1658.06	1655.11	1659	1662.73	1659.81	1665.88	1654.61	1649.49	1648.83	1666.28	1654.2	1661.27	1663.58	1665.12	1636.82	1658.91	1665.1	1658.79	1655.19	1664.26	1669.59	1667.85	1660.32	1671.11	1668.13	1669.28	1667.51	1653.14	1659.43	1674.27	1667.49	1672.47	1667.32	1660.19	1680.85	1655.78	1678.04	1673.53	1667.19	1661.02	1675.7	1669.9
139.154007	1668.66	1657.83	1664.35	1656.27	1665.43	1650.36	1665.63	1660.8	1655.72	1659.77	1663.41	1661.75	1665.64	1655.84	1646.6	1648.08	1665.03	1651.02	1660.08	1661.72	1666.71	1637.6	1660.64	1663.1	1661.28	1655.51	1664	1669.83	1667.81	1661.6	1671.58	1667.8	1667.36	1669.03	1652.98	1660.75	1674.32	1667.37	1671.67	1665.51	1658.57	1679.4	1657.36	1679.73	1674	1666.21	1663.46	1676.31	1668.91
139.649002	1666.8	1657.57	1666.11	1657.46	1664.88	1650.19	1664.66	1658.25	1655.88	1660.57	1660.75	1657.67	1665.79	1653.8	1648.79	1647.77	1665.14	1652.59	1662.02	1663.24	1666.8	1635.85	1661.3	1665.8	1657.37	1652.77	1662.97	1668.2	1669.18	1662.22	1671.21	1666.63	1665.55	1666.37	1651.89	1658.4	1671.29	1666.99	1672.03	1667.43	1659.67	1682.41	1657.16	1677.49	1672.91	1668.03	1660.66	1677.67	1670.25
140.143997	1667.44	1659.53	1664.24	1658.83	1664.47	1653.45	1661.88	1658.95	1658.64	1657.72	1661.57	1656.78	1665.58	1653.63	1648.48	1647.63	1666.72	1652.05	1662.11	1661.81	1665.15	1637.15	1660.49	1662.72	1661.59	1655.14	1665.18	1667.54	1669.75	1661.68	1670.87	1667.42	1667.17	1668.69	1652.14	1660.78	1672.48	1663.05	1671.54	1665.91	1660.52	1679.34	1656.69	1679.6	1672.34	1665.56	1662.07	1674.48	1669.55
140.639008	1668.52	1656.97	1665.16	1657.42	1663.3	1650.33	1665.38	1658.04	1656.1	1659.31	1661.84	1659.18	1663.79	1653.01	1648.28	1647.73	1665.2	1653.52	1659.3	1662.44	1665.37	1638.24	1658.21	1663.45	1657.73	1654.85	1664.65	1671.32	1666.69	1661.19	1671.29	1664.19	1667.13	1667.64	1653.33	1660.75	1673.82	1663.56	1671.44	1667.43	1658.19	1678.71	1655.39	1680.34	1671.04	1667.67	1662.92	1674.05	1669.64
141.134003	1665.81	1658.83	1664.34	1654.84	1662.92	1648.55	1663.24	1657.99	1653.92	1660.33	1660.27	1658.15	1666.47	1654.31	1646.85	1646.87	1664.09	1653.46	1658.98	1661.74	1664.54	1635.7	1659.72	1662.27	1659.33	1653.01	1660.96	1671.16	1665.46	1658.8	1668.26	1664.47	1665.19	1665.43	1653.19	1660.28	1668.95	1666.78	1670.24	1664.73	1660.43	1677.81	1656.19	1677.18	1672.84	1664.79	1663.49	1676.09	1669.15
141.630005	1665.81	1659.75	1664.17	1656.54	1664.31	1650.36	1664.66	1660.41	1656.06	1660.45	1661.11	1662.25	1665.59	1654.71	1645.8	1647.31	1667.22	1653.24	1661.92	1662.55	1667.06	1636.89	1660.4	1665.53	1660.62	1652.95	1664.27	1669.76	1668.72	1662.31	1670.01	1666.69	1668.55	1669.67	1652.83	1661.84	1672.55	1664.74	1669.7	1668.83	1661.81	1678.13	1658.18	1679	1670.67	1665.05	1661.28	1676.13	1670.11
142.125	1668.19	1658.73	1667.87	1655.8	1667.06	1651.15	1666.42	1661.6	1656.11	1661.55	1661.92	1662.76	1664.13	1654.94	1648.15	1648.3	1665.77	1653.95	1662.42	1661	1667.98	1638.24	1659.6	1663.15	1661.19	1656.14	1662.47	1669.39	1667.7	1662.9	1673.94	1665.99	1668.57	1670.91	1653.58	1661.41	1674.35	1666.66	1672.04	1667.76	1659.03	1680.39	1656.72	1680.15	1671.81	1666.41	1663.7	1674.9	1669.55
142.619995	1666.19	1660.17	1664.45	1658.48	1665.87	1651.86	1664.61	1661.56	1657.18	1659.44	1661.58	1661.48	1667.12	1654.92	1648.99	1648.12	1666.59	1652.15	1660.46	1663.82	1662.73	1635.77	1661.81	1665.11	1659.72	1654.78	1662.38	1670.09	1667.93	1663.24	1670.52	1669.37	1666.28	1667.98	1653.46	1661.21	1673.67	1667.35	1670.16	1666.98	1660.1	1679.87	1656.96	1677.73	1673.26	1665.41	1661.93	1676.86	1670.04
143.115005	1666.63	1657.21	1667.51	1657.68	1664.93	1650.41	1663.09	1658.08	1654.87	1659.17	1663.23	1661.52	1665.88	1654.13	1648.09	1647.63	1665.84	1653.1	1661.17	1662.49	1668.37	1638.3	1659.46	1662.41	1660.81	1654.67	1662.47	1669.2	1666.8	1661.1	1670.88	1665.11	1668.84	1666.75	1651.07	1662.96	1673.02	1666.33	1669.98	1667.4	1659.71	1679.73	1655.77	1677.69	1674.84	1665.32	1662.28	1676.06	1670.24
143.610992	1668.47	1658.84	1666.68	1658.25	1666.96	1651.86	1664.22	1659.42	1656.01	1663.07	1663.89	1662.47	1666.13	1655.37	1649.53	1647.55	1665.25	1653.73	1660.68	1662.85	1666.02	1639.45	1660.98	1664.37	1661.98	1652.97	1665.27	1669.39	1668.71	1662	1672.04	1666.47	1668.43	1669.74	1653.63	1659.22	1671.94	1669.25	1672.1	1666.9	1657.92	1680.23	1658.08	1680.29	1672.82	1666.75	1664.95	1675.32	1667.09
144.106003	1666.52	1658.87	1668.39	1656.68	1664.71	1651.84	1662.95	1659.77	1656.8	1660.89	1661.6	1659.48	1666.64	1652.49	1648.6	1647.09	1666.91	1651.77	1661.37	1663.49	1664.65	1638.98	1661.05	1665.98	1658.32	1653.95	1664.37	1669.44	1669.71	1661.78	1671	1665.04	1668.46	1667.51	1652.44	1661.52	1671.07	1666.75	1673.45	1666.97	1657.44	1682.05	1656.57	1677.49	1673.23	1666.93	1663.27	1678.61	1670.8
144.600998	1666.86	1660.81	1666.01	1660.02	1665.15	1651.27	1665.48	1658.25	1657.31	1661.54	1661.86	1660.69	1665.14	1655.16	1648.81	1650.16	1666.8	1653.57	1662.1	1662.3	1665.94	1637.77	1662.13	1664.83	1658.39	1654.25	1663.21	1671.52	1667.44	1660.05	1672.29	1666.85	1667.06	1667.01	1653.61	1659.56	1672.15	1666.42	1671.26	1666.57	1660.46	1678.94	1654.25	1676.13	1671.44	1665.31	1663.12	1676.02	1670.38
145.095993	1668.13	1658.93	1667.45	1657.88	1666.55	1651.65	1665.24	1657.63	1656.1	1659.85	1661.57	1658.72	1666.49	1652.23	1646.45	1648.8	1664.75	1652.31	1661.61	1663.33	1666.1	1638.37	1659.87	1664.23	1659.45	1653.77	1664.78	1668.85	1667.19	1662.02	1672.67	1665.23	1666.98	1666.47	1650.74	1661.62	1670.83	1667.9	1669.19	1667.5	1658.46	1680.59	1656.36	1678.67	1672	1665.71	1663.99	1676.53	1670.17
145.591003	1666.67	1658.17	1665.16	1656.46	1664.37	1649.68	1665.9	1657.81	1654.73	1659.76	1662.54	1660.53	1665.24	1655.82	1647.98	1648.44	1664.62	1654.03	1660.26	1662.11	1667.05	1639.04	1659.78	1665.53	1657.59	1653.45	1663.42	1666.85	1667.43	1661.54	1669.49	1667.37	1667.54	1666.23	1653.03	1660.47	1672.13	1664.92	1668.94	1667.39	1658.3	1677.29	1657.74	1676.98	1672.26	1665.03	1661.1	1678.08	1670.41
146.087006	1667.72	1659.78	1665.43	1655.44	1664.74	1648.41	1660.98	1658.29	1655.81	1660.63	1661.5	1658.31	1664.8	1652.68	1647.34	1647.82	1663.5	1652.52	1660.24	1662.7	1666.27	1633.39	1660.14	1663.47	1658.21	1654.91	1660.47	1668.66	1666.37	1661.82	1671.16	1665.37	1664.22	1665.92	1651.93	1659.36	1670.96	1665.21	1669.72	1665.9	1659.53	1677.71	1657.27	1677.19	1671.18	1666.18	1661.59	1675.44	1668.94
146.582001	1666.49	1656.8	1664.02	1656.88	1665.7	1649.18	1663.79	1655.38	1654.46	1660.94	1660.14	1656.5	1664.27	1654.81	1645.75	1648.97	1664.19	1651.75	1659.47	1663.89	1667.1	1638.04	1661.88	1662.88	1660.35	1652.71	1662.83	1667.26	1666.86	1660.45	1669.8	1665.94	1667.13	1666.62	1653.49	1659.52	1671.79	1665.78	1668.99	1664.89	1657.83	1680	1655.77	1677.2	1672.09	1666.24	1660.83	1677.99	1667.71
147.076996	1665.87	1658.27	1666.47	1658.99	1665.78	1650.4	1664.27	1659.71	1656.19	1658.69	1663.37	1658.8	1665.73	1649.95	1646.19	1649.24	1665.46	1651.91	1662.64	1660.97	1667.17	1635.09	1661.66	1662.66	1660.23	1655.79	1661.82	1671.72	1666.56	1661.27	1672.66	1664.22	1666.65	1666.16	1653.46	1658.25	1671.07	1667.38	1672.7	1665.49	1658.22	1680.63	1656.98	1676.27	1672.64	1666.9	1664.27	1677.5	1668.71
147.572006	1666.57	1659.3	1665.54	1657.68	1664.68	1651.26	1661.43	1659.65	1655.02	1659.98	1663.47	1658.31	1666.13	1653.69	1647.34	1649.95	1662.76	1652.75	1663.36	1662.96	1663.93	1637.55	1660.31	1664.71	1661.46	1656.09	1661.93	1667.96	1666.7	1661.63	1670.49	1665.97	1668.41	1667.82	1653.51	1661.19	1673.15	1667.38	1669.91	1668.1	1660.67	1680.38	1657.97	1677.92	1674.3	1665.75	1663.74	1675.14	1670.07
148.067001	1665.36	1659.97	1666.93	1658.78	1666.29	1649.8	1664.82	1659.43	1655.32	1660.31	1661.48	1659.92	1666.41	1655.75	1645.45	1648.62	1666.66	1652.48	1662.98	1664.34	1666.49	1636.68	1660.76	1664.19	1658.85	1653.15	1663.31	1669.44	1666.63	1662.67	1672.61	1667.05	1668.34	1669.77	1652.5	1659.41	1674.5	1664.57	1671.79	1667.49	1659.11	1679.17	1657.64	1679.65	1672.54	1666.59	1662.55	1676.36	1669.95
148.563004	1665.41	1659.57	1665.69	1659.4	1666.42	1652.53	1662.4	1659.16	1654.82	1661.58	1661.59	1657.25	1666.13	1656.2	1649.25	1648.68	1667.92	1653.78	1660.74	1662.91	1667.03	1637.43	1660.19	1664	1657.53	1654.6	1663.82	1668.04	1666.91	1662.84	1671.83	1667.03	1667.95	1668.11	1651.96	1662.57	1673.79	1666.4	1672.63	1667.14	1660.4	1679.16	1659.61	1678	1672.09	1666.7	1663.19	1678.32	1670.56
149.057999	1669.5	1658.61	1667.05	1656.97	1666.06	1651.31	1662.63	1659.98	1654.45	1658.86	1661.07	1659.28	1664.69	1654.27	1646.54	1647.65	1665.09	1653.05	1659.81	1664.07	1666.8	1637.16	1661.01	1664.15	1660.92	1654.97	1662.76	1669.22	1669.02	1659.85	1673.26	1665.9	1666.02	1665.8	1653.08	1658.86	1671.46	1667.84	1671.27	1667.15	1659.92	1681.44	1655.89	1679.24	1670.83	1665.61	1662.5	1675.51	1670.96
149.552994	1667.41	1660.09	1663.5	1657.62	1664.77	1652.36	1664.93	1659.78	1655.9	1660.53	1660.94	1657.99	1664.12	1653.36	1648.11	1648.45	1665.36	1651.88	1660.82	1661.19	1666.75	1638.32	1659.3	1664.21	1660.95	1652.81	1665.18	1668.18	1666.07	1662.95	1672.12	1668.02	1668.07	1663.75	1652.19	1656.51	1670.94	1665.14	1670.35	1665.84	1659.06	1678.04	1655.96	1678.27	1672.59	1667.11	1664.18	1673.14	1670.08
150.048004	1665.43	1656.96	1664.68	1657.49	1663.3	1650.88	1664.15	1660.14	1656.19	1660.03	1661.52	1661.44	1665.9	1652.8	1648.5	1649.19	1664.27	1654.19	1661.95	1660.71	1665.06	1638.37	1660.85	1664.47	1658.94	1653.35	1665.8	1668.42	1665.54	1662.32	1671.2	1666.21	1664.6	1667.23	1653.21	1659.18	1669.71	1664.39	1670.51	1664.98	1659.98	1681.55	1656.56	1678.23	1669.62	1666.99	1661.69	1676.22	1666.39
150.542999	1666.8	1658.39	1668.48	1658.43	1665.89	1650.53	1664.28	1661.86	1656.58	1660.08	1663.46	1660.62	1665.86	1655.4	1645.91	1647.79	1667.56	1652.99	1662.69	1662.15	1664.91	1638.46	1661.01	1663.96	1658.96	1655.06	1663.87	1668.51	1666.67	1662.71	1671.29	1664.78	1665.57	1665.5	1652.84	1660.52	1671.79	1664.97	1674.07	1667.92	1660.25	1679.23	1658.17	1678.42	1672.67	1665.23	1665.52	1675.12	1670.58
151.039001	1668.25	1659.23	1665.66	1656.41	1664.16	1651.13	1665.23	1660.31	1654.2	1658.86	1661.63	1659.15	1665.2	1654.17	1648.38	1648.72	1665.36	1650.91	1660.92	1664.48	1666.3	1637.53	1661.32	1662.78	1661.29	1654.97	1663.66	1668.9	1668.33	1658.33	1668.59	1666.21	1668.02	1667.16	1651.55	1661.09	1672.38	1665.19	1670.75	1667.39	1660.59	1679.44	1657.51	1676.39	1672.97	1665.89	1659.93	1677.42	1670.34
151.533997	1669.66	1660.39	1665.94	1656.67	1666.42	1653.87	1663.48	1659.41	1656.73	1659.91	1661.53	1658.58	1665.22	1653.74	1647.69	1649.55	1665.81	1653.99	1661.38	1662.56	1667.44	1637.88	1661.89	1663.72	1658.86	1654.52	1665.16	1670.52	1666.56	1659.14	1671.34	1666.19	1666.19	1667.76	1652.37	1660.29	1672.34	1664.44	1673.12	1664.1	1659.33	1681.75	1657.71	1679.78	1672.73	1667.32	1663.01	1675.5	1668.89
152.029007	1667.86	1660.07	1666.39	1657.56	1666.58	1651.57	1665.6	1658.47	1656.82	1660.96	1663.09	1659.65	1667.59	1654.84	1647.87	1649.07	1663.5	1653.43	1660.82	1662.55	1667.31	1638.96	1659	1664.55	1659.08	1655.71	1666.57	1669.72	1666.04	1660.32	1670.61	1665.53	1667.75	1668.07	1655.28	1663.57	1672.51	1666.71	1672.49	1666.91	1658.85	1680.25	1655.65	1678.29	1671.63	1665.25	1664.67	1675.26	1670.1
152.524002	1668.53	1660.43	1666.37	1658.41	1667.48	1655.06	1665.71	1660.98	1656.77	1662.2	1661.53	1659.18	1666.15	1653.25	1648.79	1649.89	1665.2	1650.32	1660.96	1662.8	1665.93	1638.41	1661.32	1663.73	1660.26	1652.61	1666.41	1670.3	1669.06	1659.52	1671.77	1663.72	1665.08	1665.43	1652.56	1660.58	1672.98	1664.36	1671.6	1667.64	1659.33	1679.49	1656.47	1679.06	1671.42	1666.59	1662.03	1676.76	1670.31
153.020004	1670.09	1658.88	1666.29	1657.4	1666.91	1653.81	1664.47	1660.79	1657.53	1660.04	1661.87	1659.39	1666.01	1655.1	1650.04	1650.29	1668.3	1654.72	1661.58	1663.18	1666.96	1638.97	1661.07	1665.15	1659.33	1655.45	1664.4	1668.59	1666.91	1661.2	1671.19	1665.61	1666.88	1666.88	1653.63	1662.05	1671.77	1664.58	1672.38	1666.4	1658.49	1681.44	1657.43	1679.05	1674.26	1666.38	1663.58	1676.52	1671.29
153.514999	1669.23	1659.49	1664.53	1658.24	1666.07	1654.06	1665.75	1659.32	1658.44	1660.32	1660.35	1662.38	1666.43	1652.63	1648.01	1648.14	1668.2	1651.59	1660.46	1662.52	1666.45	1636.8	1660.39	1662.26	1660.44	1654.24	1665.27	1669.32	1667.37	1660.51	1673.94	1667.43	1668.02	1667.33	1653.85	1657.28	1671.45	1666.26	1671.88	1668.05	1660.71	1680.51	1657.21	1677.54	1673.37	1667.93	1662.42	1675.77	1669.29
154.009995	1665.34	1658.26	1665.44	1656.77	1664.82	1652.25	1663.87	1660.68	1655	1659.17	1661.48	1661.63	1665.17	1656.49	1649.38	1649.29	1666.7	1654.26	1659.53	1663.41	1665.35	1636.73	1659.92	1662.37	1660.64	1653.59	1663.55	1666.61	1665.44	1661.09	1669.89	1664.51	1666.06	1665.49	1652.94	1659.89	1670.45	1665.19	1672.04	1665.6	1660.72	1679.56	1655.67	1677.78	1671.84	1666.16	1662.65	1676.31	1670.37
154.505005	1665.54	1658.33	1665.24	1656.07	1664.39	1651.56	1662.77	1657.67	1655.31	1660.35	1658.23	1659.38	1663.02	1655.83	1649.34	1650.25	1667.42	1651.77	1659.8	1664.2	1666.75	1639.01	1659.79	1662.54	1658.93	1652.85	1664.55	1668.6	1665.96	1659.34	1672.93	1665.29	1665.34	1666.19	1652.58	1660.66	1669.29	1665.23	1671.26	1666.12	1659.19	1681.47	1657.35	1677.95	1672.44	1667.29	1663.53	1678.08	1669.77
155	1665.33	1657.2	1666.02	1655.69	1664.25	1652.4	1663.22	1659.98	1657.51	1660.92	1660.52	1660.01	1664.98	1657.47	1651.63	1651.41	1666.61	1654.44	1658.26	1661.09	1666.56	1638.47	1661.17	1664.93	1660.08	1654.98	1665.72	1669.91	1665.81	1661.84	1672.1	1665.95	1667.37	1664.88	1651.62	1660.07	1670.38	1665.56	1670.89	1666.02	1658.71	1678.27	1657.13	1678.6	1670.74	1666.14	1662.34	1676.19	1670.45
155.496002	1667.41	1656.79	1664.39	1657.95	1663.73	1650.12	1662.85	1659.18	1654.71	1661.28	1659.48	1661.35	1665.97	1655.18	1648.33	1648.64	1666.99	1652.78	1658.8	1663.45	1662.92	1638.09	1660.35	1664.31	1659.96	1653.33	1666.37	1670.59	1665.54	1659.98	1669.59	1666.88	1667.71	1669.22	1653.69	1659.71	1671.19	1665.7	1670.9	1665.99	1659.68	1680.17	1657.15	1677.87	1672.68	1664.2	1662.97	1677.49	1667.62
155.990997	1666.92	1658.25	1665.88	1658.98	1664.54	1648.61	1661.3	1659.68	1655.08	1659.22	1659.63	1658.83	1665.06	1655.23	1649.42	1648.36	1665.98	1653.5	1660.04	1662.57	1667.47	1638.76	1661.23	1664.29	1659.12	1655.68	1666.59	1669.06	1667.11	1660.68	1670.55	1665.85	1665.37	1664.59	1651.42	1660.82	1671.92	1665.05	1670.9	1668.99	1660.33	1682.51	1657.98	1677.93	1672.87	1666.02	1662.74	1674.98	1668.88
156.485992	1667.03	1660.44	1665.83	1657.28	1664.61	1648.33	1664.05	1656.77	1657	1659.14	1662.18	1660.76	1665.8	1654.23	1645.99	1647.86	1667.3	1651.59	1659.42	1663.19	1666.28	1637.08	1659.67	1663.83	1660.95	1653.6	1667.54	1670.75	1669	1660.26	1669.49	1666.14	1667	1666.32	1655.21	1661.72	1669.28	1665.61	1671.84	1665.29	1658.11	1679.32	1656.66	1678.02	1670.63	1665.34	1662.44	1676.08	1671.26
156.981003	1664.95	1655.21	1664.32	1656.39	1663.37	1650.26	1663.17	1658.93	1655.82	1659.7	1661.42	1657.76	1664.93	1653.06	1650.92	1649.18	1665.41	1654.39	1659.89	1662.56	1666.92	1639.08	1659.88	1664.2	1657.8	1653.43	1669.45	1669.64	1666.21	1661.39	1673.29	1667.08	1667.65	1668.3	1652.25	1661.63	1671.56	1666.36	1671.33	1667.3	1657.07	1679.7	1655.84	1678.87	1671.96	1667.38	1662.17	1675.78	1669.61
157.475998	1666.92	1658.55	1666.84	1656.66	1664.84	1651.65	1664.04	1660.6	1656.9	1659.81	1661.06	1659.88	1664.78	1655.31	1649.47	1649.05	1666.57	1653.36	1661.42	1662.72	1664.6	1637.18	1659.43	1666.14	1657.51	1654.4	1666.2	1670.21	1668.32	1660.51	1671.74	1665.96	1665.93	1667.68	1653.54	1660.56	1670.6	1667.13	1673.01	1666.19	1660.89	1678.27	1656.29	1676.67	1673.32	1666.2	1663.85	1676.1	1671.93
157.972	1666	1659.4	1664.37	1656.26	1667.39	1652.42	1664.8	1660.03	1656.18	1658.86	1661.04	1660.53	1665.12	1654.97	1651	1648.9	1664.88	1654.72	1660.74	1660.73	1668.13	1638.85	1661	1664.04	1657.49	1654.05	1666.87	1668.36	1667.72	1660.52	1673.3	1668.46	1667.36	1665.57	1652.3	1660.82	1671.33	1665.58	1672.48	1668.02	1658.83	1680.97	1657.38	1677.25	1671.57	1664.63	1661.74	1679.51	1669.63
158.466995	1667.73	1658.89	1666.42	1657.9	1665.47	1650.68	1662.84	1659.43	1656.59	1659.78	1661.2	1661.67	1666.18	1654.68	1650.08	1650.13	1666.45	1655.51	1660.16	1662.16	1666.88	1638.98	1660.03	1664.02	1660.63	1654.8	1666.52	1669.97	1668.95	1661.58	1669.58	1666.64	1667.75	1667.12	1653.18	1658.94	1672.18	1665.76	1669.45	1668.91	1659.04	1686.07	1656.1	1677.67	1673.99	1665.48	1662.46	1676.43	1671.42
158.962006	1665.13	1659.24	1666.74	1658.42	1665.63	1651.27	1665.86	1658.45	1656.81	1659.69	1661.77	1661.3	1664.58	1654.03	1649.06	1649.79	1667.76	1652.45	1659.6	1663.89	1666.05	1635.53	1661.33	1664.65	1658.91	1654.67	1666.57	1669.96	1668.12	1664.98	1670.38	1667.96	1666.75	1668.52	1650.63	1661.77	1671.64	1665.94	1670.56	1669.17	1657.98	1682.53	1658.26	1679.52	1671.52	1667.81	1661.98	1676.44	1671.94
159.457001	1665.42	1658.2	1665.83	1657.51	1665.49	1650.97	1664.79	1659.73	1655.93	1661.69	1663.37	1661	1664.66	1657.36	1650.33	1652.37	1664.77	1654.76	1663.46	1663.07	1668.34	1638.62	1659.86	1665.09	1658.89	1653.89	1666.66	1668.39	1669.36	1660.76	1672.84	1666.61	1667.07	1668.53	1654.28	1660.67	1671.95	1667.09	1673.67	1668.07	1659.97	1682.06	1658.88	1678.3	1671.2	1666.79	1663.24	1676.01	1671.87
159.951996	1668.06	1658.23	1664.12	1658.51	1665.67	1654.1	1665.08	1658.99	1656.86	1659.92	1663.13	1658.49	1666.24	1652.72	1649.76	1650.08	1666.21	1652.68	1661.49	1661.71	1665.03	1638.15	1661.78	1666.34	1659.79	1654.73	1667.42	1668.38	1666.95	1660.09	1673.52	1666.23	1668.68	1666.82	1652.28	1660.87	1671.65	1667.18	1672.1	1669.04	1659.07	1681.44	1656.02	1676.98	1671.4	1666.99	1662.31	1676.84	1668.97
160.447998	1664.97	1656.07	1665.46	1658.12	1664.08	1651.27	1665.45	1659.68	1655.95	1662.99	1662.82	1661.75	1666.18	1656	1650.03	1649.5	1665.92	1653.05	1662.81	1662.68	1666.39	1636.58	1658.91	1661.88	1659.15	1655.72	1665.69	1671.19	1665.3	1661.51	1670.7	1667.38	1667.1	1667.45	1651.7	1662.95	1672.22	1668.11	1671.21	1665.4	1659	1681.02	1654.21	1675.4	1672.15	1665.24	1663.83	1677.03	1669.11
160.942993	1666.76	1659.75	1665.58	1657.82	1661.89	1651.48	1664.56	1658.91	1654.83	1658.9	1661.82	1660.79	1664.28	1656.96	1649.89	1652.26	1667.27	1653.36	1661.02	1660.3	1666.95	1637.4	1659.02	1662.63	1660.91	1653.33	1668.88	1670.81	1667.49	1659.75	1671.59	1665.76	1667.44	1666.86	1652.86	1659.87	1670.53	1666.14	1672.11	1667.11	1658.77	1681.95	1656.45	1678.99	1673.54	1666.61	1661.14	1675.09	1670.09
161.438004	1667.42	1660.07	1666.67	1657.74	1665.57	1652.68	1665.73	1660.71	1657.88	1659.34	1659.48	1660.49	1665.55	1655.4	1649.45	1651.51	1667.25	1655.6	1660.85	1663.7	1663.43	1637.54	1661.69	1664.16	1661.01	1655.74	1667.23	1667.9	1665.98	1662.26	1671.94	1666.81	1668.01	1665.43	1651.7	1659.56	1671.89	1667.33	1672.05	1669.75	1659.07	1679.78	1655.05	1678.63	1673	1665.78	1664.97	1675.98	1671.18
161.932999	1667.39	1659.1	1664.79	1657.9	1664.8	1652.39	1666.37	1660.15	1658.67	1660.08	1662.4	1661.01	1665.68	1655.15	1650.58	1650.74	1665.99	1657.4	1661.66	1662.52	1665.95	1637.39	1660.93	1664.63	1658.51	1652.44	1667.5	1672.39	1668.59	1660.96	1672.19	1666.22	1666.23	1666.29	1651.74	1664.5	1670.98	1667.26	1672.25	1666.49	1658.23	1680.78	1657.36	1679.04	1674.07	1665.7	1665.03	1677.62	1669.77
162.427994	1667.37	1659.36	1665.89	1658.29	1664.54	1650.76	1664.84	1662.51	1656.47	1662.23	1662.91	1661.06	1667.16	1656.7	1649.34	1651.2	1667.61	1654.7	1662.37	1663.47	1666.7	1637.79	1661.05	1665.92	1660.83	1654.44	1667.43	1669.36	1669.87	1661.64	1672.44	1667.45	1667.34	1667.22	1653.33	1661.71	1672.74	1666.88	1669.7	1667.35	1659.9	1682.49	1657.75	1680.84	1674.46	1666.15	1664.67	1676.88	1670.85
162.923996	1670.23	1660.59	1667.82	1658.11	1667.06	1653.36	1665.56	1662.74	1659.15	1661.6	1663.57	1662.85	1666.95	1658.93	1651.95	1652.13	1669.31	1656.12	1661.67	1666.68	1669.3	1639.09	1665.11	1668.98	1662.14	1653.88	1669.76	1671.57	1669.44	1661.15	1673.64	1665.85	1668.83	1667.75	1654.44	1664.02	1672.81	1670.41	1674.73	1668.53	1660.95	1683.97	1658.05	1679.3	1677.69	1669.16	1665.41	1676.34	1671.7
163.419006	1674.03	1661.38	1670.13	1659.8	1669.01	1654.88	1667.24	1664.57	1658.42	1665.87	1664.13	1663.78	1667.24	1660.3	1653.44	1653.6	1670.62	1662.35	1662.56	1673.17	1668.8	1638.98	1665.64	1675.67	1662.43	1656.99	1669.9	1671.71	1678.7	1661.1	1676.23	1668.25	1668.56	1669.35	1655.65	1661.04	1672.87	1668.27	1676.97	1668.25	1662.33	1684.78	1658.23	1685.16	1693.38	1670.35	1664.49	1677.05	1673
163.914001	1680.69	1669.25	1672.59	1660.97	1671.58	1659	1668.98	1670.49	1666.8	1672.81	1667.09	1667.23	1671.24	1660.37	1656.47	1654.88	1671.98	1666.05	1665.21	1679.25	1673.85	1642.1	1671.81	1685.51	1672.67	1657.39	1675.9	1677.35	1687.01	1664.68	1681.98	1672.88	1674.64	1671.52	1658.49	1667.92	1676.53	1680.28	1688.18	1671.58	1662.77	1688.68	1658.57	1691.38	1700.38	1671.88	1668.93	1683.26	1679.58
164.408997	1693.46	1677.24	1680.08	1669.4	1682.26	1666.33	1681.08	1675.64	1675.02	1681.44	1673.98	1672.77	1677.78	1669.06	1663.91	1664.89	1688.16	1673.5	1672.33	1691.19	1682.07	1647.51	1680.69	1699.27	1681.25	1665.38	1686.17	1684.27	1695.42	1671.23	1691.6	1675.91	1688.5	1680.8	1670.91	1676.44	1683.48	1687	1698.33	1683.73	1666.3	1705.64	1664	1701.06	1713.12	1679	1677.88	1700.73	1688.98
164.904007	1700.05	1683.57	1687.3	1670.68	1687.67	1670.7	1694.07	1683.64	1681.43	1689.34	1681.48	1680.35	1683.67	1679.67	1669.69	1673.95	1700.47	1681.39	1678.86	1694.76	1685.66	1652.1	1684.06	1705.02	1688.65	1670.6	1693.09	1692.24	1707.48	1677.59	1699.06	1685.09	1697.51	1685.79	1677.96	1682.7	1687.01	1693.96	1703.25	1688.26	1670.58	1713.66	1669.11	1706.54	1720.52	1686.15	1684.11	1714.06	1695.08
165.399994	1707.16	1691	1693.28	1675.56	1693.27	1676.02	1697.57	1690.69	1689.37	1694.97	1686.48	1684.23	1689.51	1683.49	1672.59	1674.98	1701.07	1687.91	1679.95	1698.76	1690.41	1656.38	1693.14	1714.09	1694.37	1673.3	1695.4	1693.27	1711.06	1678.86	1703.17	1685.15	1708.41	1690.2	1680.43	1690.21	1692.19	1696.77	1710.11	1692.8	1673.19	1721.06	1669.52	1714.2	1724.6	1688.69	1690.33	1723.26	1701.89
165.895004	1714.46	1697.49	1700.72	1679.54	1698.09	1681.06	1702.07	1691.86	1691.53	1699.97	1693.59	1688.05	1694.86	1693.12	1677.3	1679.55	1713.79	1691.63	1685.37	1707.98	1699.95	1658.89	1700.55	1726.34	1702	1678.65	1699.5	1699.65	1719.74	1685.96	1710.86	1691.83	1719.72	1697.4	1685.67	1697.9	1697.3	1704.22	1719.65	1700.07	1678.29	1730.65	1674.32	1722.58	1734.31	1697.26	1697.95	1738.41	1707.35
166.389999	1718.62	1702.33	1708.1	1681.26	1701.99	1687.64	1711.15	1698.64	1697.07	1706.13	1695.81	1693.74	1699.81	1695.08	1680.47	1682.71	1715.09	1694.59	1687.82	1713.78	1700.06	1664.58	1702.23	1732.3	1707.87	1680.41	1705.1	1704.07	1728.68	1691.45	1715.89	1700.4	1724.61	1700.25	1695.85	1704.69	1701.2	1709.21	1726.88	1702.57	1682.04	1735.79	1678.49	1727.05	1745.81	1701.09	1704.08	1744.91	1712
166.884995	1727.26	1716.46	1716.47	1684.39	1708.05	1695.97	1720.83	1704.81	1703.7	1715.13	1702.12	1696.69	1705.59	1705.25	1688.98	1691.47	1724.55	1701.94	1693.61	1719.41	1707.62	1669.33	1706.96	1739.99	1716.33	1685.39	1711.92	1707.53	1735	1698.09	1720.22	1702.62	1736.15	1707.12	1700.24	1711.34	1707.88	1715.05	1733.56	1706.8	1684.99	1742.49	1683.12	1733.26	1752.58	1705.38	1711.3	1756.73	1719.07
167.380997	1734.29	1719.14	1719.79	1685.1	1714.37	1698.9	1723.5	1708.36	1708.7	1721.72	1704.58	1701.31	1703.13	1706.71	1690.24	1692.34	1729.39	1704.12	1695.9	1724	1711.78	1672.65	1712.07	1746.8	1718.43	1689.85	1716.84	1712.72	1740.73	1702.88	1724.93	1704.06	1741.88	1712.13	1703.06	1717.33	1709.37	1719.92	1736	1713.76	1686.4	1742.86	1685.5	1735.55	1757.28	1713.06	1714.93	1760.97	1724.14
167.876007	1740.49	1722.59	1726.45	1688.93	1717.56	1703.29	1723.67	1712.28	1711.49	1724.88	1709.16	1703.04	1711.74	1714.38	1693.22	1697.49	1736.29	1709.89	1696.68	1728.54	1716.05	1675.82	1717.91	1752.31	1729.22	1692.59	1720.8	1716.81	1745.03	1706.36	1733.42	1711	1753.51	1717.35	1710.72	1723.32	1716.01	1726.57	1745.53	1718.66	1686.87	1754.72	1689.12	1744.78	1765.12	1715.54	1720.51	1777.98	1728.72
168.371002	1747.23	1726.16	1733.44	1692.51	1722.67	1708.92	1731.81	1717.76	1712.41	1728.11	1710.23	1705.68	1714.57	1721.86	1696.73	1701.68	1739.97	1714.18	1700.27	1734.53	1718.19	1678.5	1720.24	1758.46	1729.76	1694.49	1723.27	1721.77	1753.76	1710.95	1735.54	1716.29	1758.66	1720.85	1711.69	1726.34	1720.27	1728.37	1747.77	1721.5	1690.35	1759.38	1692.16	1749.29	1770.21	1720.33	1725.44	1783.6	1733.34
168.865997	1753.29	1732.26	1737.69	1693.45	1727.38	1711.27	1735.19	1723.29	1716.04	1734.87	1712.72	1710.78	1716.79	1724.37	1699.25	1702.69	1743.7	1715.34	1703.79	1738.12	1723.63	1678.54	1726.26	1764.08	1734.36	1695.68	1727.05	1724.29	1757.53	1713.91	1736.56	1719.89	1767.96	1726.04	1717.69	1731.73	1722.06	1734.21	1758.67	1722.27	1692.77	1759.06	1692.57	1755.33	1777.49	1726.79	1732.1	1786.12	1735.29
169.360992	1756.42	1735.92	1745.47	1698.57	1733.7	1715.22	1743.71	1727.01	1722.63	1742	1717.59	1714.76	1720.19	1730.38	1703.19	1705.89	1747.95	1719.91	1707.86	1745.32	1727.73	1681.66	1730.21	1769.1	1738.84	1702.45	1729.52	1727.85	1766.92	1715.37	1748.32	1720.08	1772.85	1728.05	1720.58	1735.96	1726.63	1734.81	1761.74	1730.01	1697.25	1766.59	1695.74	1763	1782.96	1727.42	1737.18	1797.38	1743.39
169.856995	1763.8	1743.4	1753.42	1697.06	1737.44	1723.45	1744.23	1732.24	1727.51	1740.95	1717.21	1717.88	1723.2	1730.29	1704.85	1709.43	1755.73	1725.71	1711.18	1749.93	1731.12	1685.54	1736.17	1774.95	1743.51	1702.35	1735.97	1729.23	1768.96	1719.43	1751.5	1727.35	1782.52	1732.63	1730.15	1739.47	1730.38	1741.07	1765.85	1733.62	1699.81	1773	1700.03	1764.65	1786.81	1735.31	1740.72	1804.14	1745.72
170.352005	1771.55	1746.99	1758.2	1700.95	1743.4	1726.84	1754.37	1739.32	1729.67	1748.11	1722.85	1721.73	1728.29	1743.43	1711.52	1712.75	1763.6	1728.95	1714.71	1754	1737.18	1688.57	1734.81	1782.27	1743.71	1704.22	1741.17	1733.53	1772.26	1721.76	1756.97	1728.91	1786.63	1736.51	1727.91	1746.01	1738.35	1743.75	1769.89	1736.66	1698.73	1778.71	1700.58	1770.04	1791.36	1738.87	1745.33	1806.69	1751.72
170.847	1771.67	1750.41	1766.2	1704.32	1749.49	1731.86	1759.61	1740.49	1734.52	1753.82	1725.75	1726.17	1731.19	1747.83	1713.45	1716.59	1764.34	1733.57	1716.64	1758.07	1739.14	1689.27	1738.92	1789.89	1751.44	1709.18	1742.46	1737.91	1778.95	1724.91	1762.06	1733.55	1794.7	1737.85	1734.02	1748.98	1738.84	1743.89	1774.88	1742.45	1701.35	1787.04	1701.85	1775.37	1797.54	1741.93	1747.95	1816.2	1755.93
171.341995	1778.87	1756.2	1767.41	1704.14	1752.52	1737.37	1761.03	1745.41	1734.69	1755.43	1727.63	1728.3	1731.29	1752.52	1713.95	1720.31	1765.1	1732.58	1719.19	1760.66	1741.32	1691.57	1739.29	1787.72	1754.17	1710.41	1745.27	1740.86	1780.83	1729.1	1765.83	1733.97	1799.37	1742.48	1735.09	1753.73	1742.22	1754.29	1779.79	1741.75	1706.18	1787.19	1703.64	1775.53	1800.53	1743.8	1753.36	1820.9	1756.3
171.837006	1779.2	1757.2	1769.05	1709.45	1753.82	1746.51	1760.34	1746.98	1740.26	1760.73	1729.02	1729.75	1736.71	1753.81	1715.64	1720.23	1765.44	1737.36	1721.07	1761.58	1742.73	1691.9	1744.75	1792.83	1760.44	1710.72	1743.76	1740.37	1782.82	1730.85	1767.51	1737.81	1804.54	1742.58	1738.49	1756.67	1745.96	1753.21	1781.59	1745.49	1706.56	1792.22	1706.2	1776.56	1801.92	1747.65	1753.31	1829.62	1761.66
172.332993	1780.74	1757.37	1769.18	1707.53	1757.51	1748.43	1760.93	1748.65	1739.13	1758.94	1729.21	1726.16	1737.31	1757.49	1717.18	1722.34	1766.38	1737.52	1721.21	1764.55	1745.23	1693.96	1743.56	1796.99	1760.93	1715.25	1750.06	1742.93	1788.06	1731.44	1768.55	1737.49	1808.61	1742.61	1737.1	1758.53	1749.71	1756.52	1785.81	1747.14	1707	1791.39	1706.89	1780.42	1806.31	1745.84	1758	1830.82	1764.66
172.828003	1788.25	1762.04	1774.01	1707.38	1764.47	1751.36	1762.23	1753.05	1741.83	1761.81	1729.36	1730.94	1738.91	1760.36	1720.55	1725.92	1773.9	1739.28	1726.25	1769.06	1750.17	1692.72	1749.16	1800.19	1763.99	1715.78	1750.73	1749.65	1792.28	1731.27	1775.73	1742.47	1812.91	1747.56	1741.95	1761.01	1753.7	1756.56	1786.88	1754.92	1707.97	1798.54	1709.22	1785.97	1812.14	1751.95	1755.97	1832.28	1764.07
173.322998	1786.69	1763.55	1775.47	1709.09	1768.04	1753.13	1765.34	1754.79	1746.63	1764.2	1733.65	1734.11	1741.8	1763.71	1721.75	1727.86	1776.29	1741.69	1723.17	1768.83	1751.23	1694.56	1750.8	1800.48	1765.49	1717.36	1752.37	1750.81	1794.44	1733.68	1780.95	1745.43	1815.92	1750.94	1740.21	1765.29	1760.09	1763.59	1792.81	1755.54	1710.97	1800.57	1711.25	1786.14	1816.13	1754.89	1760.25	1841.1	1770.4
173.817993	1789.54	1765.25	1776.54	1710.84	1773.01	1758.85	1771.11	1758.85	1747.1	1769.58	1734.43	1734.85	1745.56	1763.47	1726.23	1733.45	1775.51	1745.14	1730.49	1769.69	1756.49	1698.66	1756.66	1806.24	1770.1	1720.5	1756.37	1754.87	1792.21	1738.41	1780.36	1746.22	1818.92	1754.13	1746.37	1765.91	1764.2	1764.84	1794.55	1759.14	1714.83	1809.93	1711.48	1792.44	1824.41	1760.6	1763.05	1845.51	1770.5
174.313004	1791.83	1768.19	1779.24	1716.29	1776.66	1766.17	1774.84	1759.2	1750.61	1768.11	1738.07	1738.75	1750.96	1765.94	1725.26	1729.9	1782.76	1746.69	1731.61	1774.89	1758.07	1696.65	1756.44	1807.85	1769.56	1723.41	1758.53	1757.02	1797.04	1739.89	1783.51	1749.75	1823.93	1753.94	1746.23	1768.57	1769.2	1765.3	1796.07	1761.16	1713.46	1813.81	1711.24	1794.09	1821.48	1761.59	1762.65	1847.1	1776.23
174.809006	1793.5	1765.3	1780.61	1714.54	1779.87	1767.27	1773.91	1763.6	1750.5	1771.5	1737.5	1739.88	1748.69	1767.67	1727.97	1729.02	1784.36	1745.28	1730.72	1776.52	1759.65	1701.63	1754.89	1807.88	1771.92	1725.2	1760.25	1756.1	1801.34	1739.57	1787.82	1752.17	1824.71	1756	1748.44	1769.08	1775.02	1765.35	1797.66	1763.71	1715.53	1819.12	1713.61	1793.18	1823.87	1762.41	1765.92	1852.52	1776.76
175.304001	1796.09	1768.68	1780.76	1716.53	1779.37	1772.61	1779.02	1762.93	1755.37	1776.99	1739.6	1739.92	1748.37	1770.09	1730.03	1734.79	1784.28	1749.81	1732.58	1777.57	1762.95	1700.23	1757.87	1811.33	1773.29	1727.06	1759.34	1758.95	1798.95	1741.08	1787.87	1750.95	1826.02	1755.39	1751.51	1771.67	1780.64	1768.72	1801.75	1766.02	1717.18	1817.85	1713.03	1794.04	1821.31	1760.93	1764.77	1855.53	1779.93
175.798996	1797.57	1772.44	1787.43	1716.93	1784.57	1773.98	1779.1	1765.46	1753.94	1776.01	1740.04	1744.65	1750.18	1773.64	1732.34	1737.95	1783.98	1751.26	1732.02	1776.37	1762.53	1701.96	1758.93	1812.24	1774.24	1724.92	1762.25	1761.16	1799.46	1741.57	1790.18	1752.41	1828.85	1756.94	1748.95	1768.26	1781.04	1767.06	1800.22	1767.58	1716.76	1822.78	1714.9	1795.85	1824.09	1764.01	1762.67	1855.95	1776.85
176.294006	1797.77	1775.81	1786.05	1718.05	1786.52	1778.89	1782.14	1767.09	1756.46	1781.74	1738.97	1745.16	1755.59	1771.48	1732.69	1737.64	1788.59	1753.12	1732.87	1782.27	1762.79	1703.65	1760.39	1815.17	1779.67	1727.33	1765.1	1760.3	1801.75	1743.89	1792.92	1754.31	1828.84	1757.76	1750.42	1771.07	1785.81	1775.02	1805.98	1769.8	1719.56	1823.53	1716.15	1797.13	1824.83	1765.13	1767.26	1857.8	1783
176.789001	1799.9	1779	1787.45	1718.39	1789.84	1781.41	1781.9	1769.4	1762.25	1782.57	1744.92	1747.05	1755.38	1777	1736.22	1740.13	1793.75	1757.03	1734.94	1782.83	1764.52	1703.88	1763.05	1819.42	1782.76	1729.37	1766.59	1766.95	1805.95	1745.75	1796.09	1755.36	1828.61	1761.59	1755.59	1773.43	1796.36	1776.25	1810.08	1771.67	1720.53	1831.42	1719.57	1799.21	1831.79	1772.29	1769.54	1857.34	1783.35
177.285004	1800.45	1778.61	1789.69	1719.32	1794.06	1791.45	1788.86	1772.32	1764.84	1786.25	1744.98	1750.05	1759.93	1782.19	1739.59	1745.98	1799.03	1759.71	1739.87	1783.35	1768.03	1704.86	1766.08	1819.8	1782.86	1734.1	1774.25	1767.36	1809.84	1746.29	1799.07	1758.74	1837.22	1760.77	1753.82	1780.39	1801.05	1777.29	1817.35	1775.26	1725.99	1839.73	1719.47	1803.62	1832.98	1772.34	1765.9	1863.4	1787.37
177.779999	1805.22	1783.84	1790.94	1719.34	1794.33	1797.52	1789.86	1771.55	1765.5	1784.46	1744.8	1752.2	1760.21	1782.48	1739.77	1743.27	1797.35	1759.86	1740.24	1782.5	1770.32	1703.65	1764.77	1819.93	1784.11	1734.62	1771.02	1768.79	1809.97	1749.61	1802.14	1760.22	1835.6	1763.91	1751.72	1775.18	1803.33	1779.27	1816.17	1775.58	1722.47	1839.23	1719.39	1803.95	1838.29	1772.84	1770.42	1863	1787.83
178.274994	1802.4	1781.08	1790.4	1721.46	1796.73	1794.58	1791.43	1771.83	1765.34	1783.25	1745.76	1747.62	1761.8	1780.89	1738.08	1744.47	1796.52	1759.49	1740.17	1785.16	1770.74	1706.17	1764.2	1825.05	1789.23	1733.95	1771.11	1770.45	1809.42	1750.35	1799.79	1762.5	1836.26	1767	1754.68	1777.43	1811.23	1777	1818.93	1779.34	1727.96	1839.13	1718.6	1807.91	1836.21	1772.94	1773.44	1870.9	1789.61
178.770004	1805.18	1782.62	1790.43	1721.48	1796.83	1799.19	1792.84	1774.06	1768.69	1785.89	1746.64	1751.85	1760.7	1781.96	1740.53	1747.18	1800.02	1761.67	1739.07	1789.7	1771.79	1703.67	1765.75	1824.59	1789.87	1734.45	1775.36	1772.74	1812.44	1751.84	1804.15	1763.51	1843.95	1765.58	1757.72	1780.41	1819.31	1781.14	1817.04	1781.05	1728.63	1839.19	1723.53	1809.42	1839.11	1777.5	1775.48	1873.36	1792.33
179.264999	1804.8	1783.26	1790.34	1723.3	1797.58	1806.49	1792.32	1778.3	1767.31	1786.33	1747.85	1749.53	1765.18	1781.9	1744.62	1750.41	1805.09	1762.57	1741.86	1787.79	1774.44	1704.39	1766.53	1826.78	1791.73	1736.11	1774.21	1771.26	1814.15	1749.85	1803.06	1763.44	1845.45	1765.84	1757.39	1782.92	1822.59	1782.49	1818.88	1783.5	1728.87	1846.3	1722.77	1804.67	1837.81	1776.45	1776.48	1873.22	1795.46
179.761002	1808.99	1785.53	1793.19	1724.36	1799.38	1809.5	1795.76	1774.57	1767.31	1785.92	1748.03	1751.78	1767.63	1786.17	1740.61	1750.47	1805.25	1760.88	1743.73	1788.41	1771.96	1704.8	1766.09	1828.15	1788.21	1738.23	1772.1	1774.41	1810.91	1751.5	1803.5	1763.89	1841.08	1767.57	1758.02	1782.36	1831.15	1783.67	1821.25	1776.83	1729.62	1846.99	1720.35	1810.72	1836.71	1778.14	1778.09	1874.81	1793.78
181.089996	1817.39	1794.82	1806.93	1730.24	1804.58	1824.01	1815.9	1783.77	1776.53	1798.72	1759	1763.43	1775.38	1798.07	1756.43	1761.71	1816.95	1771.54	1752.8	1796.49	1783.71	1714.82	1778.23	1836.22	1805.8	1746.65	1785.63	1785.15	1823.95	1761.15	1814.64	1772.93	1857.04	1773.16	1766.59	1790.16	1853.95	1794	1835.48	1795.08	1739.44	1860.33	1727.9	1818.68	1849.33	1786.22	1784.75	1883.44	1804.44
181.585007	1813.26	1793.75	1800.86	1726.28	1805.51	1827.14	1810.33	1784.91	1778.73	1796.51	1756.05	1760.04	1774.44	1794.03	1752.38	1757.55	1817.33	1772.58	1747.52	1796.51	1784.02	1713.45	1776.18	1834.15	1804.98	1744.67	1786.47	1782.97	1825.53	1758.09	1816.31	1772.75	1857.6	1774.62	1763.4	1789.68	1855.46	1794.06	1833.64	1795.17	1737.13	1864.39	1727.19	1819.85	1851.09	1786.34	1781.9	1889.78	1801.22
182.080002	1815.04	1794.16	1803.63	1727.82	1803.36	1826.84	1809.35	1785.26	1780.19	1792.83	1757.17	1758.75	1772.59	1798.74	1754.96	1760.5	1815.45	1770.45	1749.56	1798.91	1782.59	1711.37	1778.68	1833.98	1803.75	1743.88	1785.39	1783.81	1822.49	1756.56	1815.22	1772.15	1854	1775.86	1765	1788.13	1856.6	1796.27	1834.29	1791.45	1736.72	1864.63	1725.97	1820.32	1848.69	1785.35	1782.28	1885.38	1805.29
182.574997	1811.5	1797.22	1805.35	1729.16	1808.73	1832.02	1808.53	1788.73	1781.09	1793.36	1756.59	1760.11	1777.4	1794.99	1750.79	1759.97	1816.58	1772.6	1749.94	1797.02	1786.57	1708.46	1774.65	1838.71	1805.14	1743.82	1784.84	1783.13	1828.16	1753.77	1814.18	1773.03	1856.36	1772.52	1767.54	1788.64	1856.37	1795.64	1835.94	1791.42	1736.31	1864.66	1724.6	1818.84	1851.88	1789.29	1779.59	1886.72	1802.89
183.070999	1816.86	1796.27	1803.76	1728.71	1803.6	1833.3	1806.43	1786.91	1781.74	1796.74	1755.63	1760.91	1772.95	1797.77	1752.45	1758.49	1816.21	1775.66	1748.92	1798.67	1783.12	1709.31	1776.41	1836.17	1803.12	1745.2	1785.72	1782.42	1823.68	1755.94	1817.24	1770.89	1855.94	1773.67	1766.09	1789.34	1861.67	1797.16	1836.53	1792.58	1737.05	1867.93	1725.8	1816.76	1849.95	1787.05	1784.63	1886.24	1806.66
183.565994	1813.81	1794.73	1804.69	1729.07	1808.07	1834.34	1808.75	1785.37	1782.96	1800.33	1754.83	1761.7	1775.72	1796.86	1755.53	1760.82	1816.62	1771.81	1749.65	1797.76	1782.93	1712.83	1775.76	1837.04	1804.39	1744.54	1783.11	1781.04	1825.93	1755.5	1812.18	1770.87	1854.44	1774.84	1762.3	1787.02	1860.04	1795.83	1836.98	1791.54	1737.12	1862.71	1727	1816.6	1852.85	1784.59	1784.09	1882.76	1805.6
184.061005	1816.58	1797.32	1803.71	1726.52	1805.49	1837.45	1808.42	1790.15	1786.47	1797.14	1756.38	1759.34	1776.67	1794.85	1758.39	1761.32	1815.25	1773.53	1748.38	1799.85	1784.07	1711.55	1778.44	1839.22	1804.19	1747.65	1783.75	1782.75	1824.46	1758.43	1812.69	1772.49	1850.9	1774.4	1765.71	1788.33	1860.88	1798.16	1843.12	1792.55	1737.29	1866.35	1724.97	1818.6	1849.72	1787.74	1786.31	1887.12	1803.59
184.556	1816.45	1796.7	1799	1726.09	1803.25	1835.65	1807.3	1787.79	1786.41	1796.03	1757.22	1761.02	1775.96	1798.26	1756.81	1759.29	1814.49	1772.42	1748.41	1798.26	1785.97	1711.53	1777.46	1837.34	1805.86	1745	1784.94	1785.44	1823.99	1758.02	1812.77	1773.69	1856.71	1771.93	1765.43	1789.6	1858.68	1800.67	1837.51	1794.79	1737.36	1867.66	1725.56	1817.78	1846.42	1785.66	1780.86	1883.4	1803.93
185.052002	1814.15	1797.53	1800.31	1724.43	1802.34	1837.85	1802.59	1790.73	1785.33	1797.16	1755.76	1758.65	1774.69	1794.26	1756.55	1759.84	1811.79	1770.69	1746.7	1800.46	1783.78	1713.01	1778.02	1837.75	1806.05	1743.63	1781.65	1781.53	1824.13	1756.99	1813.3	1771.42	1857.44	1771.1	1765.63	1790.02	1859.3	1795.99	1839.88	1794.03	1734.63	1865.41	1722.53	1819.45	1849.65	1786.74	1781.37	1881.57	1803.32
185.546997	1815.35	1795.07	1797.32	1728.68	1801.45	1840	1808.6	1785.05	1784.17	1795.7	1755.92	1759.87	1774.41	1796.32	1758.9	1759.08	1812.23	1770.92	1748.54	1799.41	1784.63	1710.43	1774.22	1834.77	1808.24	1744.75	1782.66	1780.35	1823.21	1757.04	1812.59	1772.38	1854.64	1771.24	1763.59	1792.14	1860.12	1800.93	1835.49	1797.65	1736.6	1873.95	1725.99	1823.25	1848.93	1788.6	1785.22	1882.21	1807.98
186.042007	1814.7	1796.6	1799.92	1731.07	1806.86	1839.85	1808.94	1787.39	1782.76	1793.91	1756.85	1760.52	1780.94	1800.2	1758.07	1761.84	1819.91	1773.05	1751.27	1799.89	1786.17	1709.38	1779.57	1831.69	1801.76	1746.85	1786.2	1782.31	1823.91	1756.42	1814.8	1773.39	1856.44	1772.1	1764.39	1791.34	1857.45	1800.3	1841.29	1798.13	1736.68	1870.61	1724.72	1820.22	1849.52	1787.17	1782.84	1882.2	1809.69
186.537003	1817.99	1794.32	1802.48	1730.27	1807.24	1842.98	1804.86	1785.98	1780.52	1791.5	1755.4	1761.68	1776.89	1797.08	1758.98	1762.73	1817.77	1773.51	1749.71	1799.77	1785.8	1712.45	1774.59	1834.78	1804.77	1743.05	1783.27	1785.37	1824.17	1758.49	1817.71	1771.56	1859.45	1773.69	1761.61	1787.49	1859.63	1797.81	1838.54	1792.92	1735.12	1874.36	1723.87	1821.88	1850.64	1788.83	1781.64	1882.05	1810.26
187.031998	1817.25	1791.71	1800.52	1732.29	1806.3	1839.32	1807.33	1791.02	1784.02	1795.17	1754.54	1761.68	1780	1801.42	1759.29	1761.42	1815.54	1773.1	1750.4	1800.08	1788.88	1711.69	1778.01	1836.33	1807.33	1745.94	1785.77	1784.71	1826.63	1757.85	1816.81	1772.19	1856.35	1771.72	1765.6	1790.42	1861.83	1796.58	1840.91	1794.76	1737.69	1873.6	1726.75	1821.87	1849.94	1788.93	1783.93	1883.34	1806.07
187.528	1817.21	1796.07	1800.45	1730.02	1808.02	1840.18	1806.14	1791.63	1783.25	1792.57	1756.77	1764.52	1780.98	1800.62	1759.34	1764.53	1818.84	1774.06	1752.62	1800.89	1791.15	1710.45	1777.98	1835.67	1812.63	1746.46	1785.38	1785.87	1830.51	1758.87	1818.5	1776.49	1859.41	1776.36	1762.55	1792.43	1859.48	1802.03	1839.63	1797.81	1738.04	1878.71	1727.46	1822.25	1854.22	1792.02	1786.57	1881.52	1808.41
188.022995	1823.61	1801.02	1805.67	1731.35	1809.39	1845.41	1815.44	1791.91	1793.18	1797.87	1758.96	1765.88	1783.76	1796.97	1762.36	1766.66	1823.43	1782.48	1752.5	1804.39	1787.03	1714.62	1783.55	1834.51	1811.92	1752.04	1790.15	1788.24	1829.01	1759.58	1821.89	1775.63	1856.75	1776.98	1765.45	1791.5	1865.2	1802.06	1844.89	1798.2	1736.75	1880.62	1724.2	1826.47	1856.52	1794.53	1787.69	1886.16	1812.42
188.518005	1821.49	1798.97	1805.72	1729.73	1811.31	1840.51	1811.16	1792.69	1786.26	1795.43	1755.83	1764.68	1780.56	1800.94	1760.09	1764.81	1821.9	1775.05	1751.62	1804.79	1790.44	1715.7	1781.4	1838.61	1809.03	1748.54	1791.65	1789.08	1832.96	1759.43	1819.89	1772.72	1858.17	1778.63	1765.92	1791.68	1864.43	1803.21	1847.1	1802.28	1739.47	1880.44	1725.12	1828.17	1859.59	1791.03	1786.08	1883.45	1810.15
189.013	1822.05	1799.78	1804.03	1731.71	1809.99	1850.88	1810.7	1793.08	1791.37	1799.38	1757.4	1765.91	1782.58	1801.4	1764.89	1766.43	1821.42	1778.37	1752.58	1804.34	1789.98	1713.29	1784.34	1837.76	1812	1749.6	1791.13	1792.52	1832.89	1759.01	1821.43	1777.66	1855.14	1776.98	1766.81	1794.43	1868.78	1805.38	1845.41	1801.26	1743.88	1883.99	1727.67	1823.47	1855.97	1794.19	1791.45	1888.5	1814.37
189.507996	1825.21	1803.77	1803.87	1733.83	1811.69	1848.78	1813.11	1794.38	1792.13	1796.78	1757.57	1766.77	1784.91	1804.24	1765.3	1768.92	1819.77	1779.87	1752.78	1805.36	1791.42	1713.24	1783.61	1842.57	1814.8	1749.58	1790.31	1789.88	1833.07	1760.04	1822.32	1781.02	1861.93	1779.63	1767.47	1794.56	1862.63	1804.6	1846.51	1801.78	1736.78	1888.54	1727.82	1826.45	1859.94	1795.66	1787.14	1884.57	1814.22
190.003998	1822.32	1803.96	1805.45	1729.9	1812.21	1845.98	1810.34	1792.42	1793.75	1799.37	1756	1765.5	1783	1802.05	1763.68	1770.57	1821.67	1780.07	1751.73	1804.54	1791.82	1714.22	1784.23	1841.07	1811.06	1749.18	1789.92	1789.11	1836.24	1759.31	1819.66	1777.92	1858.98	1774.89	1769	1793.1	1866.35	1806.54	1846.19	1803.33	1738.9	1884.73	1727.45	1822.53	1859.36	1796.09	1785.56	1887.65	1814.95
190.498993	1821.66	1801.42	1804.38	1731.24	1809.04	1845.83	1811.87	1794.74	1795.06	1803.06	1759.07	1763.95	1785.91	1800.62	1764.08	1770.18	1821.18	1780.1	1753.14	1802.62	1792.18	1715.13	1782.61	1841.68	1813.58	1753.63	1789.49	1790.02	1834.19	1761.75	1820.18	1774.17	1863.27	1776.71	1767.88	1796.77	1866.18	1805.04	1848.98	1802.26	1736.63	1886	1725.43	1824.85	1859.67	1794	1787.21	1890.19	1813.74
190.994003	1821.15	1804.96	1806.53	1733.39	1809.7	1847.68	1813.45	1799.41	1793.14	1804.59	1758.39	1763.2	1784.66	1801.68	1762.68	1771.09	1821.27	1779.23	1752.3	1804.2	1787.63	1713.11	1783.62	1844.42	1812.05	1751.26	1790.48	1791.71	1831.74	1759.02	1821.41	1775	1859.04	1778.77	1769.75	1795.59	1868.23	1803.18	1846.53	1803.1	1739.65	1888.22	1726.07	1822.85	1857.22	1793.42	1785.37	1886.62	1813.29
191.488998	1824.34	1806.3	1806.89	1733.73	1812.94	1847.49	1815.88	1792.53	1796.01	1797.98	1758.92	1765.38	1782.37	1802.17	1766.77	1768.46	1823.47	1781.76	1752.35	1803.3	1789.09	1716.04	1782.76	1840.2	1812.59	1749.55	1788.6	1789.76	1832.23	1757.38	1818.7	1777	1860.55	1777.75	1767.07	1794.84	1865.59	1807.16	1846.45	1803.02	1738.94	1890.64	1728.6	1826.51	1857.83	1793.96	1784.37	1883.78	1812.97
191.983994	1824.59	1802.79	1805.43	1734.62	1810.93	1849.56	1814.75	1793	1793.43	1798.03	1761.98	1768.95	1783.48	1802.66	1764.3	1772.55	1820.36	1781.78	1754.18	1802.7	1794.48	1712.64	1783.36	1841.27	1812.22	1751.78	1791.27	1791.35	1831.43	1758.92	1817.21	1778.75	1856.59	1776.63	1770.24	1791.11	1869.31	1804.42	1849.26	1804.86	1742.2	1887.85	1731.38	1822.12	1857.31	1793.4	1786.36	1887.35	1811.09
192.479996	1825.17	1803.83	1809.3	1733.42	1812.25	1851.82	1816.7	1794.51	1794.72	1802.98	1760.46	1770.46	1785.36	1804.65	1765.66	1770.64	1824.89	1779.27	1755.28	1804.11	1792.89	1714.75	1786.57	1841.39	1815.84	1753.72	1795.46	1790.75	1832.93	1764.37	1823.55	1778.13	1862.43	1778.98	1768.33	1796.27	1871.02	1804.08	1850.4	1804.64	1738.9	1888.19	1726.94	1825.92	1859.91	1795.92	1786.84	1886.18	1816.17
192.975006	1827.35	1803.05	1801.17	1734.63	1812.71	1848.96	1813.01	1792.99	1793.47	1801.56	1760.24	1766.87	1784.93	1802.44	1766.86	1768.66	1825.58	1781.34	1757.29	1805.7	1791.54	1715.1	1783.43	1841.79	1813.28	1751.62	1794.39	1791.57	1837.78	1764.45	1822.89	1780.59	1865.65	1781.24	1770.8	1797.17	1871.15	1807.73	1850.01	1804.8	1741.77	1889.37	1729.96	1828.07	1859.26	1797.15	1788.49	1888.89	1815.74
193.470001	1824.56	1803.2	1805.92	1730.75	1811.4	1846.96	1817.36	1793.56	1792.42	1797.34	1757.86	1766.73	1784.19	1803.51	1764.21	1770.64	1822.18	1780.48	1751.47	1804.96	1790.59	1714.87	1783.37	1842.43	1811.57	1751.3	1790.71	1789.87	1833.63	1764.19	1824.99	1780.64	1860.94	1779.64	1768.93	1793.91	1870.15	1805.59	1848.59	1804.93	1739.64	1888.16	1728.82	1828.03	1860.87	1797.19	1786.71	1889.93	1815.89
193.964996	1822.65	1803.71	1809.14	1731.54	1807.88	1847.55	1813.87	1793.85	1792.7	1798.23	1760.14	1762.63	1786.82	1804.24	1765.37	1767.95	1823.55	1780.73	1753.18	1803.95	1790.73	1713.03	1781.9	1842.36	1814.11	1752.26	1793.51	1793.57	1835.8	1763.03	1818.85	1781.77	1865.79	1778.43	1770.21	1793.71	1871.97	1809.6	1850.98	1803.17	1739.77	1882.24	1728.39	1829.33	1860.49	1797.27	1789.75	1889.89	1817.51
194.460007	1824.13	1804.08	1803.87	1734.04	1813.51	1850.28	1813.47	1794.41	1791.13	1796.29	1761.81	1768.05	1786.93	1800.41	1765.3	1768.34	1822.08	1781.46	1752.09	1804.42	1794.51	1712.23	1782.43	1843.09	1817.18	1751.99	1792.84	1791.96	1834.4	1755.5	1822.77	1774.38	1862.42	1780.57	1769.23	1795.3	1866.65	1807.36	1847.2	1803.71	1739.99	1886.6	1729.17	1828.4	1862.59	1796.54	1788.46	1890.62	1814.58
194.955994	1824.31	1804.83	1806.81	1734.1	1811.79	1848.18	1816.75	1793.04	1790.66	1800.8	1759.17	1766.07	1782.91	1806.79	1764.19	1771.53	1825.62	1779.72	1753.95	1805.07	1790.77	1715.51	1785.26	1842.77	1815.1	1753.67	1795.18	1789.43	1830.85	1759.85	1820.5	1778.24	1862.6	1777.48	1768.65	1796.61	1869.63	1805.2	1850.91	1803.9	1742.38	1882.65	1729.08	1823.99	1859.92	1794.32	1792.31	1893.67	1812.87
195.451004	1822.83	1803.42	1812.26	1734.76	1811.42	1847.58	1814.29	1796.67	1792.74	1800.03	1759.43	1767.29	1783.06	1804.54	1763.25	1769.16	1826.65	1781.86	1751.45	1806.97	1789.54	1714.33	1782.54	1841.67	1812.21	1751.4	1792.7	1788.52	1834.7	1758.53	1821.21	1777.69	1862.88	1777.43	1771.77	1794.93	1869.68	1805.88	1848.68	1802.22	1743.44	1884.47	1729.9	1824.12	1857.99	1795.03	1789.56	1886.67	1814.02
195.945999	1825.57	1802.36	1809.16	1733.87	1813.32	1851.4	1815.4	1795.13	1793.95	1797.58	1758.31	1764.82	1782.41	1802.82	1764.42	1769.59	1826.2	1779.36	1754.31	1805.65	1791.64	1716.03	1783.94	1843.79	1813.39	1750.15	1793.74	1792.23	1835.55	1760.15	1822.41	1777.53	1864.15	1779.8	1771.37	1797.75	1868.63	1809.14	1846.79	1804.55	1740.45	1888.59	1728.51	1826.91	1861.46	1795.43	1791.1	1893.29	1817.11
196.440994	1825.35	1803.99	1807	1734.95	1813.28	1849.14	1817.35	1797.21	1791.88	1803.32	1762.19	1764.59	1784.87	1803.34	1763.23	1770.22	1826.64	1781.29	1752.02	1812.53	1793.14	1717.49	1786.23	1842.6	1814.1	1750.68	1794.43	1792.21	1836.96	1758.93	1826.58	1778.09	1863.47	1779.26	1768.79	1796.54	1874.03	1808.58	1851.22	1801.11	1740.25	1887.73	1727.11	1830.33	1859.86	1795.06	1793.97	1889.66	1816.89
196.936005	1824.99	1802.72	1806.75	1733.4	1811.23	1849.73	1817.79	1794.64	1796.59	1801.99	1760.61	1766.06	1784.14	1806.87	1764.79	1771.13	1824.89	1784.42	1753.67	1808.5	1794.62	1714.97	1786.42	1844.49	1816.96	1751.57	1794.19	1788.84	1834.67	1758.83	1823.7	1775.75	1863.86	1779.15	1770.63	1798.27	1872.75	1807.52	1849.83	1804.1	1742.88	1888	1728.63	1830.5	1864.47	1797.19	1786.36	1889.56	1815.94
197.432007	1827.19	1806.27	1804.82	1734.08	1814.82	1853.31	1816.25	1797.18	1794.38	1800.81	1762.09	1768.2	1786.42	1805.71	1766.82	1771.22	1824.73	1784.03	1755.39	1808.17	1793.88	1715.48	1784.82	1846.13	1818.13	1753.35	1795.07	1794.26	1836.46	1761.69	1827.39	1778.96	1865.16	1782.88	1768.22	1801.02	1872.44	1807.7	1852.65	1803.07	1740.75	1885.88	1729.6	1831.99	1861.72	1801.54	1791.28	1886.62	1814.13
197.927002	1826.41	1806.89	1811.06	1735.21	1817.11	1854.65	1821.79	1798.29	1798.33	1804.35	1760.94	1768.98	1784.99	1807.64	1765.97	1769.7	1830.57	1783.93	1753.91	1807.66	1792.46	1715.57	1789.04	1844.54	1820.67	1753.91	1797.35	1794.78	1837.88	1765.04	1826.62	1777.9	1864.38	1781.25	1767.47	1796.82	1873	1807.54	1852.9	1804.37	1740.67	1889.5	1727.25	1829.32	1864.76	1795.37	1786.59	1893.06	1815.87
198.421997	1826.6	1807.28	1810.74	1737.26	1815.53	1851.2	1822.56	1795.76	1794.34	1800.46	1762.97	1771.6	1786.22	1804.41	1766.8	1770.1	1831.59	1782.94	1754.41	1806.48	1794.66	1718.86	1786.82	1844.41	1821.28	1753.62	1795.1	1791.41	1836.55	1760.88	1825.95	1780.26	1864.09	1778.96	1772.74	1794.07	1876.01	1809.4	1851.59	1807.11	1743.17	1886.67	1728.97	1829.41	1861.9	1798.06	1792.44	1888.94	1817.78
198.917007	1826.17	1806.72	1807.32	1732.04	1814.67	1853.98	1818.67	1797.73	1797.19	1803.63	1758.54	1770.18	1785.25	1805.24	1768.2	1774.07	1832.55	1783.42	1755.09	1807.73	1794.62	1714.14	1784.17	1846.17	1816.82	1753.99	1795.75	1792.78	1836.18	1761.87	1825.61	1777.79	1864.9	1780.42	1770.07	1795.06	1875.31	1811.48	1853.25	1803.76	1742.29	1889.77	1728.92	1826.8	1863.04	1795.53	1789.85	1889.69	1818.43
199.412994	1825.32	1805.97	1808.74	1736.78	1817.09	1852.13	1820.49	1797.2	1793.72	1802.02	1762.5	1768.63	1786.55	1802.72	1764.28	1771.43	1829.41	1781.25	1754.29	1804.87	1793.8	1717.18	1788.91	1842.13	1816.55	1754.15	1795.74	1792.63	1834.53	1761.27	1824.66	1779.02	1865.57	1779.69	1770.19	1795.1	1872.63	1807.74	1849.36	1806.23	1742	1889.83	1730.58	1829.74	1863.22	1798.42	1791.51	1892.9	1814.91
199.908005	1824.38	1807.31	1810.1	1736.96	1814.23	1851.07	1821.16	1798.08	1792.17	1802.75	1761.99	1767.6	1786.42	1804.6	1765.81	1773.36	1830.95	1783.43	1755.24	1804.49	1795.33	1714.82	1787.76	1846.12	1819.1	1753.87	1793.63	1795.5	1836.74	1763.67	1828.51	1776.75	1864.95	1779.96	1769.13	1796.7	1873.39	1809.6	1854.35	1803.99	1741.93	1890.58	1730.58	1827.64	1863.97	1796.48	1789.44	1892.62	1821.09
200.403	1825.6	1806.23	1809.31	1733.05	1816.53	1849.59	1819.84	1796.78	1794.12	1799.43	1754.03	1767.17	1786.96	1807.33	1764.68	1768.19	1826.81	1781.94	1758.19	1805.65	1791.04	1715.41	1783.04	1845.79	1819.03	1752.88	1790.86	1792.18	1835.06	1764.38	1824.14	1775.92	1864.19	1778.13	1770.98	1798.03	1874.82	1806.7	1849.77	1803.52	1741.65	1891.42	1728.69	1826.68	1861.53	1797.25	1788.14	1893.94	1813.24
200.897995	1827.51	1808.66	1806.91	1734.03	1812.92	1850.64	1818.77	1800.19	1794.66	1804.33	1760.98	1768.86	1784.84	1803.53	1766.48	1770.42	1830.4	1783.89	1754.82	1807.46	1791.97	1716.05	1783.22	1842.34	1817.09	1753.38	1797.82	1791.54	1833.56	1762.34	1828.06	1780.2	1863.96	1779.86	1768.62	1798.68	1874.41	1809.11	1849.68	1805.29	1742.66	1892.6	1729.42	1828.8	1862.63	1797.92	1788.76	1891.7	1818.86
201.393005	1829.56	1807.92	1805.16	1733.43	1814.77	1852.02	1818.81	1795.9	1795.1	1799.97	1757.98	1766.53	1789.16	1805.5	1766.08	1773.79	1828.12	1782.88	1754.58	1807.71	1795.93	1715.26	1786.74	1845.39	1817.82	1750.51	1793.31	1794.77	1840.1	1761.86	1826.92	1778.35	1865.88	1781.82	1768.69	1799.09	1872.86	1803.63	1844.84	1804.47	1741.85	1885.92	1730.65	1829.59	1863.47	1796.54	1790.05	1891.07	1815.37
201.889008	1824.05	1803.51	1807.02	1734	1815.93	1851.69	1823.6	1800.16	1792.15	1803.68	1762.46	1768.59	1786.82	1805.96	1763.75	1770	1829.12	1785.17	1754.51	1808.07	1799.37	1717.11	1783.64	1847.54	1816.56	1752.11	1793.23	1793.7	1838.26	1763.94	1827.85	1778.15	1870.92	1781.44	1770.36	1796.74	1872.31	1807.65	1846.86	1804.41	1741.42	1893.06	1728.2	1830.43	1863.56	1796.97	1792.58	1895.84	1819.88
202.384003	1825.19	1806.77	1807.82	1732.53	1815.19	1853.41	1818.09	1796.01	1796.48	1802.41	1761.5	1767.85	1789.1	1807.41	1769.17	1768.95	1826.23	1786.11	1757.93	1805.7	1797.37	1716.25	1784.95	1845.57	1819.79	1753.39	1795.5	1794.65	1840.83	1762.42	1826.84	1780.35	1865.68	1781.63	1769.59	1801.93	1875.58	1810.98	1852.83	1804.38	1742.74	1890.37	1729.01	1830.41	1864.87	1796.88	1791.47	1895.74	1816.33
202.878998	1828.08	1806.89	1808.95	1736.85	1813.35	1853.94	1822.39	1801.44	1794.66	1802.93	1763.71	1769.06	1791.75	1805.41	1769.16	1771.15	1832.89	1788.9	1758.53	1808.43	1797.67	1716.7	1787.36	1846.22	1819.17	1752.15	1797.52	1796.08	1841.98	1768.43	1828.66	1783.83	1870.02	1785.22	1772.06	1802.27	1878.07	1809.44	1851.84	1806.35	1743.44	1891.57	1729.1	1833.64	1863.6	1797.37	1792.76	1896.05	1819.03
203.373993	1831.16	1812.05	1811.8	1736.97	1821.11	1856.57	1820.62	1799.03	1798.4	1802.84	1760.15	1769.46	1787.16	1807.63	1765.99	1773.57	1829.57	1788.23	1757.54	1811.03	1798.19	1716.93	1787.32	1845.97	1817.7	1753.76	1798.48	1792.92	1840.36	1765.3	1828.05	1783.08	1871.35	1779.03	1769.2	1800.09	1880.9	1811.77	1851.23	1807.98	1740.81	1894.29	1732.55	1830.72	1863.57	1798.64	1792.19	1895.88	1818.26
203.869003	1827.36	1807.04	1809.16	1733.18	1815.6	1855.6	1821.28	1799.16	1794.22	1804.77	1760.32	1769.22	1789.07	1806.32	1765.47	1771.91	1830.09	1786.13	1754.27	1806.28	1794.34	1715.81	1789.43	1848.99	1820.17	1753.38	1796.03	1794.18	1841.34	1763.79	1828.76	1783.91	1868.58	1782.4	1774.6	1803.7	1876.21	1807.74	1852.5	1809.95	1741.7	1891.51	1729.94	1831.66	1865.82	1798.73	1791.9	1898.03	1821.03
204.365005	1826.68	1808.7	1809.36	1734.32	1818.12	1854.35	1822.85	1800.27	1799.46	1804.78	1761.07	1769.74	1789.77	1807.14	1767.66	1774.37	1831.4	1785.97	1758.44	1809.06	1796.46	1716.73	1788.22	1844.39	1815.52	1754.17	1795.45	1794.91	1841.69	1764.68	1825.33	1780.91	1869.6	1782.58	1771.21	1800.82	1877.23	1810.54	1851.53	1804.39	1741.94	1887.78	1728.32	1833.04	1864.98	1798.24	1790.01	1890	1816.18
204.860001	1827.25	1808.8	1811.91	1733.91	1818.32	1852.94	1819.75	1800.38	1797.85	1803.2	1761.52	1767.54	1789.27	1807.81	1769.42	1769.79	1833.61	1786.64	1755.42	1807.25	1799.53	1718.22	1790.99	1847.56	1820.05	1753.92	1798.26	1794.17	1839.82	1764.3	1828.37	1780.92	1867.98	1781.54	1770.79	1800.62	1871.92	1811.13	1855.87	1808.3	1741.81	1890.97	1729.42	1830.45	1867.9	1799.5	1793.97	1893.43	1820.18
205.354996	1828.52	1804.89	1805.86	1734.46	1815.15	1851.2	1821.93	1799.38	1797.58	1806.42	1760.36	1767.82	1788.01	1808.48	1768.87	1773.77	1831.6	1784.39	1752.53	1812.3	1793.37	1716.85	1785.87	1846.75	1816.31	1753.28	1797.95	1794.02	1836.84	1762.46	1830.3	1781.42	1867.22	1782.89	1770.78	1800.65	1872.87	1809.89	1852.25	1803.81	1742.49	1886.94	1729.92	1831.07	1861.93	1797.67	1791.49	1891.76	1821.58
205.850006	1826.26	1807.78	1807.07	1734.43	1816.19	1854.46	1822.85	1798.77	1797.33	1801.78	1761.58	1770.55	1791.18	1805.28	1770.36	1772.89	1837.42	1787.08	1756.62	1810.75	1797.22	1714.57	1786.4	1848.09	1820.68	1753.47	1795.21	1795.6	1837.89	1762.87	1827.79	1781.64	1870.02	1782.59	1770.34	1804.08	1879.95	1808.46	1850.53	1810.47	1745.31	1891.49	1731.37	1832.57	1863.35	1797.96	1791.45	1896.79	1821.27
206.345001	1827.22	1806.24	1807.16	1731.85	1815.41	1852.83	1820.29	1800.07	1796.42	1804.14	1761.5	1768.38	1789.22	1805.99	1767.78	1774.2	1829.17	1785.79	1755.89	1809.39	1798.8	1718.37	1787.49	1846.96	1820.07	1751.79	1799.36	1793.75	1841.23	1766.84	1827.15	1781.36	1869.53	1780.44	1767.02	1801.1	1880.87	1811.87	1854.05	1807.05	1742.19	1890.69	1731.46	1831.72	1862.09	1800.15	1792.33	1897.39	1820.49
206.841003	1826.45	1807.39	1807.74	1736.95	1817.77	1855.42	1823.55	1801.57	1797.31	1802.05	1760.72	1770.5	1788.51	1810.8	1764.75	1771.71	1829.64	1788.71	1755.49	1810.66	1798.07	1715.88	1787.17	1846.83	1817.08	1752.55	1798.3	1796.94	1842.35	1765.31	1831.96	1780.2	1874.62	1782.1	1771.7	1802.58	1882.16	1810.54	1853.56	1808.83	1745.36	1888.69	1731.53	1831.14	1863.52	1797.71	1791.68	1899.17	1822.95
207.335999	1828.04	1807.73	1811.88	1736.75	1819.7	1850.9	1821.28	1797.29	1794.91	1803.43	1761.6	1767.71	1789.31	1807.04	1771.75	1772.51	1833.05	1786.52	1756.12	1811.02	1800.39	1716.63	1790.18	1847.79	1818.52	1753.88	1798.29	1792.67	1841.65	1765.09	1829.63	1782.32	1871.26	1782.29	1768.18	1802.77	1882.94	1809.21	1856.53	1805.65	1742.35	1893.3	1728.34	1829.05	1859.28	1800.47	1795.38	1895.79	1818.52
207.830994	1830.97	1810.74	1813.08	1737.55	1818.18	1857.23	1828.09	1802.99	1799.63	1809.27	1764.99	1770.03	1788	1808.96	1770.38	1773.8	1833.32	1789.4	1757.37	1813.08	1800.31	1716.46	1789.54	1847.03	1815.46	1753.17	1799.36	1796.08	1842.41	1764.96	1827.33	1781.39	1874.21	1780.47	1769.92	1800.98	1880	1810.54	1855.21	1805.95	1741.54	1890.76	1730.04	1832.03	1862.57	1798.61	1792.48	1896.55	1819.31
208.326004	1828.61	1810.73	1809.84	1736.02	1816.03	1856.33	1825.58	1801.98	1799.02	1809.31	1762.05	1770.36	1789.08	1810.51	1770.06	1772.9	1834.29	1787.01	1756.78	1810.51	1797.2	1716.62	1789.77	1848.77	1817.55	1756.13	1801.13	1794.61	1838.97	1766.52	1832	1786.98	1871.59	1783.37	1772.6	1803.19	1878.29	1810.17	1855.44	1806.3	1742.63	1896.78	1730.37	1832.63	1864.21	1800.12	1796.67	1891.03	1820.62
208.820999	1827.62	1810.78	1810.06	1736.97	1818.53	1854.89	1824.54	1802.31	1801.75	1808.69	1761.24	1769.7	1790.09	1812.29	1774.23	1777.39	1835.71	1787.6	1757.73	1811.02	1798.07	1715.68	1790.28	1846.12	1817.57	1753.87	1797.49	1793.92	1840.53	1763.87	1826.34	1782.99	1871.05	1781.03	1775.78	1802.4	1880.22	1810.41	1854.45	1808.89	1744.72	1894.74	1729.86	1833.55	1867.2	1797.54	1789.63	1894.59	1820.97
209.317001	1828.28	1811.16	1809.05	1735.11	1818.38	1855.41	1824.23	1800.47	1801.62	1807.84	1761.14	1768.65	1790.23	1804.86	1769.57	1775.16	1830.88	1787.94	1757.66	1811.82	1795.25	1718.32	1788.79	1845.01	1821	1754.81	1796.39	1797.37	1843.01	1764.78	1830.42	1781.81	1872	1784.67	1772.07	1803.33	1875.2	1809.64	1855.53	1808.98	1742.35	1895.02	1727	1831.84	1864.41	1799.19	1792.92	1891.28	1819.69
209.811996	1829.59	1808.74	1810.6	1737.18	1818.15	1855.53	1821.86	1801.19	1796.39	1804.66	1759.02	1766.92	1789.13	1808.6	1769.08	1775.15	1830.91	1786.66	1756.07	1809.26	1795.9	1717.72	1789.09	1845.04	1815.88	1752.19	1801.04	1795.59	1842.11	1761.74	1826.27	1776.66	1870.77	1782.49	1770.26	1799.33	1876.59	1812.47	1853.42	1811.42	1740.83	1896.73	1731.29	1830.67	1867.7	1797.23	1792.56	1893.18	1821.96
210.307007	1831.28	1807.21	1808.38	1732.58	1818.94	1856.74	1821.89	1803.43	1797.11	1803.81	1762.2	1770.45	1786.74	1804.91	1768.62	1771.76	1829.8	1787.07	1755.42	1811.59	1794.18	1719.46	1789.94	1844.55	1820.8	1754.03	1796.36	1793.2	1843.83	1763.87	1828.26	1777.08	1872.25	1782.29	1768.46	1800.95	1875.74	1810.57	1857.53	1807.81	1740.98	1897	1728.2	1832.69	1866.89	1797.68	1789.75	1894.81	1821.49
210.802002	1826	1808.79	1809.03	1735.65	1818.94	1852.68	1825.62	1799.88	1799.1	1802.99	1762.65	1770.95	1789.79	1809.92	1770.22	1773.62	1833.93	1788.05	1755.73	1808.41	1799.8	1717.1	1791.11	1848.24	1818.09	1755.62	1800.93	1797.59	1841.46	1765.99	1827.64	1779.36	1875.38	1783.27	1772.44	1802.65	1878.35	1812.62	1857.61	1810.14	1743.46	1896.54	1731.01	1830.98	1870.09	1796.92	1791.64	1893.4	1822.83
211.298004	1828.91	1805.46	1808.42	1735.07	1815.18	1859.39	1821.92	1802.74	1798.2	1805.84	1764.79	1770.05	1791.89	1808.38	1767.54	1772.84	1833.74	1786.9	1759.04	1811.27	1796.23	1716.33	1788.62	1848.36	1824.06	1753.95	1800.19	1798.81	1843.24	1765.08	1826.09	1781.54	1872.32	1784	1770.72	1798.98	1882.57	1811.25	1856.66	1807.99	1744.54	1897.92	1727.48	1835.51	1868.92	1798.73	1795.62	1893.22	1822.96
211.792999	1830.61	1809.02	1809.85	1737.53	1816.5	1860.55	1824.98	1798.71	1803.2	1802.44	1762.92	1770.21	1789.2	1808.78	1771.52	1776.32	1837.98	1788.24	1758.79	1812.26	1797.85	1715.7	1789.77	1846.28	1821.81	1756.92	1802.23	1798.65	1844.57	1766.6	1829.05	1782.98	1875.71	1781.32	1772.36	1803.82	1877.98	1810.33	1856.3	1808.5	1743.88	1900.83	1730.62	1833.32	1868.16	1798.93	1792.51	1895.5	1822.97
212.287994	1829.58	1808.02	1811.01	1732.96	1816.28	1857.01	1823.89	1797.89	1801.92	1802.42	1759.91	1766.97	1790.04	1807.15	1773.13	1774.5	1837.17	1787.38	1757.83	1809.65	1794.55	1716.56	1789.59	1847.66	1822.52	1754.49	1802.09	1792.37	1842.13	1763.18	1828.44	1779.28	1873.27	1780.09	1770.03	1799.54	1876.26	1813.32	1857.28	1810.16	1741.79	1898.33	1731.18	1835.97	1867.22	1799.07	1793.49	1893.81	1819.7
212.783005	1828.11	1806.88	1811.33	1736.21	1817.85	1853.47	1821.36	1797.8	1798.41	1805	1762.08	1767.9	1791.5	1806.08	1772.55	1772.59	1833.29	1785.81	1758.49	1811.3	1797.14	1719.83	1792.05	1849.93	1819.3	1753.07	1798.54	1796.04	1841.96	1764.73	1828.43	1780.18	1871.62	1779.15	1772.49	1804.46	1876.47	1812.27	1855.21	1805.47	1741.73	1896.34	1728.96	1834.73	1870.15	1800.33	1794.03	1892.03	1823.96
213.278	1828.46	1804.55	1807.45	1734.69	1817.02	1856.41	1822.17	1802.24	1797.23	1803.98	1763.12	1772.72	1792.67	1806.38	1768.69	1772.79	1829.74	1786.12	1756.56	1811.53	1800.2	1717.44	1784.05	1846	1820.77	1754.9	1800.26	1797.37	1838.95	1765.56	1827.39	1784.76	1874.06	1780.82	1772.28	1803.53	1874.27	1809.84	1855.29	1809.12	1742.16	1896.52	1730.52	1831.97	1870.81	1802.47	1792.53	1892.17	1821.74
213.774002	1827.38	1808.74	1806.19	1734.5	1816.57	1851.48	1825.25	1802.65	1798.02	1804.22	1764	1768	1788.99	1804.53	1767.32	1772.25	1829.13	1785.45	1755.62	1810.91	1797.43	1718.18	1788.26	1848.02	1821.06	1756.57	1799.62	1796.57	1844.37	1765.61	1829.32	1780.56	1873.29	1780.61	1772.56	1804.1	1875.72	1812.52	1851.44	1807.88	1743.81	1898.11	1729.47	1832.72	1866.35	1797.02	1792.5	1893.77	1817.2
214.268997	1827.18	1808.11	1813.39	1737.68	1817.04	1858.56	1826.78	1803.58	1795.92	1803.81	1763.08	1770.21	1791.68	1810.39	1769.36	1774.32	1833.02	1786.69	1758.46	1813.33	1799.97	1716.81	1788.15	1847.31	1819.32	1753.5	1800.86	1794.45	1841.37	1764.21	1827.84	1779.87	1872.79	1782.11	1772.08	1800.49	1876.37	1809.78	1853.14	1808.57	1743.16	1895.59	1730.64	1830.46	1869.22	1800.92	1793.01	1887.43	1819.01
214.764008	1829.19	1807.23	1810.57	1736.67	1819.74	1856.6	1825.53	1801.77	1799.44	1804.79	1759.39	1770.27	1791.44	1808.3	1771.6	1774.51	1830.67	1788.65	1758.02	1812.74	1799.96	1715.43	1791.79	1844.59	1820.09	1755.57	1799.88	1795	1839.37	1766.1	1828.47	1781.41	1871.51	1782.69	1772.26	1802.67	1876.75	1810.58	1851.85	1811.68	1743.12	1895.63	1730.68	1832.17	1867.59	1796.76	1790.86	1893.44	1818.77
215.259003	1828.6	1807.34	1808.29	1732.45	1815.4	1856.77	1822.62	1802.56	1795.37	1803.89	1760.32	1770.76	1790.54	1807.57	1769.43	1777.27	1834.17	1788.71	1756.02	1809.44	1794.99	1715.97	1790.35	1844.97	1820.23	1753.83	1798.44	1793.5	1841.81	1764.36	1830.03	1776.64	1876.11	1781.02	1773.59	1804.91	1874.7	1808.3	1860.2	1811.16	1743.08	1897.62	1728.52	1833.83	1867.47	1801.72	1793.12	1891.27	1821.06
215.753998	1829.72	1806.99	1805.64	1733.14	1817.01	1856.89	1819.74	1801.51	1798.02	1804.58	1761.91	1769.8	1788.37	1806.39	1770.78	1775.42	1834.23	1787.19	1755.18	1810.86	1799.38	1716.39	1789.13	1850.37	1819.74	1755.16	1798.69	1797.67	1844.72	1766.61	1829.2	1782.1	1872.23	1783.79	1771.79	1801.93	1878.43	1809.54	1858	1812.45	1739.1	1897.75	1729.86	1836.15	1868.98	1804.63	1793.14	1893.4	1823.86
216.25	1829.42	1804.78	1812.34	1738.5	1819.88	1853.27	1824.1	1803.29	1795.15	1805.33	1761.88	1770.38	1793.27	1804.82	1772.67	1773.46	1836.04	1787.2	1757.28	1813.25	1798.36	1717.28	1787.94	1849.68	1819.26	1754.11	1800.49	1798.05	1845.45	1765.43	1829.98	1780.26	1874.55	1781.31	1771.23	1804.17	1874.63	1812.79	1855.04	1809.63	1740.92	1898.78	1731.42	1834.06	1870.63	1802.93	1794.42	1897.13	1821.57
216.744995	1832.62	1808.1	1810.28	1734.28	1820.3	1854.99	1825.49	1805.98	1798.48	1806.76	1764.77	1767.96	1790.87	1809.83	1771.37	1779.65	1836.43	1790.84	1757.49	1815.38	1800.94	1716	1793.34	1847.27	1823.63	1755.75	1802.46	1799.33	1842.7	1767.17	1831.98	1782.76	1872.52	1782.02	1767.82	1804.99	1875.28	1811.18	1854.94	1811.52	1743.59	1896.16	1731.82	1838.25	1870.14	1801.45	1791.68	1892.62	1821.7
217.240005	1832.15	1809.44	1811.99	1736.19	1820.02	1855.99	1827.85	1804.82	1802.16	1804.53	1762.74	1771.12	1793.27	1811.03	1774.68	1776.7	1836.58	1788.75	1756.02	1817.04	1799.54	1721.3	1794.56	1849.6	1823.07	1757.42	1801.09	1799.84	1847.13	1764.37	1831.79	1782.5	1876.06	1785.76	1772.63	1807.36	1877.76	1811.36	1856.7	1810.61	1746.33	1898.62	1732.37	1837.39	1869.71	1800.27	1792.14	1893.38	1823.77
217.735001	1830.73	1807.24	1810.04	1737.46	1821.25	1854.04	1828.86	1801.8	1798.98	1806.11	1763.57	1770.9	1791.46	1810.04	1772.42	1775.77	1837.92	1792.62	1757.69	1814.25	1798.71	1716.14	1789.41	1848.25	1820.41	1754.82	1800.34	1794.97	1843.05	1764.02	1827.37	1779.52	1873.43	1783.33	1768.56	1804.14	1880.08	1811.39	1855.05	1811.06	1744.17	1900.23	1731.03	1835.77	1867.47	1802.68	1794.83	1894.71	1823.9
218.229996	1824.77	1805.86	1812.45	1736.18	1817.75	1856.32	1828.28	1803.5	1796.79	1805.54	1762.59	1773.27	1794.87	1808.14	1767.2	1776.1	1838.1	1790.25	1753.53	1813.04	1798.52	1716.96	1792.9	1846.14	1819.16	1756.43	1802.53	1793.93	1842.82	1767.46	1826.33	1782.38	1873.91	1785.08	1770.29	1804.69	1874.62	1813.72	1856.95	1810.28	1741.97	1902.17	1730.21	1835.38	1870.14	1800.81	1793.38	1895.37	1822.71
218.725998	1831.89	1807.23	1811.63	1735.36	1818.77	1857.76	1829.33	1805.1	1801.47	1804.78	1762.77	1771.64	1790.38	1807.69	1772.07	1775.4	1841.06	1791.6	1757.31	1811.31	1800	1718.4	1790.68	1848.81	1818.95	1757.29	1802.03	1796.9	1847.17	1766.51	1827.76	1784.61	1873.18	1784.31	1771.68	1805.91	1874.28	1812.29	1856.14	1810.36	1743.29	1897.9	1731.97	1834.12	1871.82	1800.61	1791.87	1889.71	1822.71
219.220993	1825.79	1808.62	1809.05	1739.13	1819.07	1856.55	1824.56	1807.07	1795.1	1803.13	1758.61	1769.69	1794.86	1806.77	1771.67	1775.47	1841.43	1791.36	1757.9	1810.97	1799.27	1716.15	1787.07	1849.3	1822.09	1757.62	1802.08	1798.07	1844.87	1763.71	1831.46	1780.89	1874.68	1783.62	1771.71	1806.28	1876.27	1813.95	1854.6	1811.06	1743.79	1901.63	1731.99	1836.25	1871.29	1799.19	1791.99	1893.98	1822.4
219.716003	1830.56	1806.74	1810.57	1735.61	1820.84	1856.18	1827.16	1806.8	1796.87	1809.08	1764.49	1773.74	1790.27	1811.18	1771.27	1775.42	1834.02	1789.48	1758.2	1813.16	1801	1718.05	1790.96	1848.03	1823.3	1757.15	1802.78	1796.75	1841.72	1765.11	1829.6	1783.46	1876.92	1781.61	1770.94	1804.54	1877.81	1815.16	1857.54	1808.59	1742.97	1899.85	1728.09	1834.17	1870.16	1801.62	1789.78	1896.5	1822.78
220.210999	1829.99	1810.01	1811.58	1736.25	1821.19	1854.27	1830	1803.73	1797.72	1807.2	1763.24	1770.4	1789.96	1808.77	1768.72	1776.84	1838.03	1791.21	1758.2	1813.11	1798.71	1716.73	1791.01	1847.24	1820.72	1756.28	1803.1	1794.67	1842.69	1767.19	1829.95	1781.32	1877.06	1785.04	1773.59	1803.81	1874.82	1811.28	1855.17	1811.52	1745.23	1899.19	1729.36	1832.49	1870.37	1798.75	1791.08	1893.18	1820.45
220.705994	1826.9	1811.49	1808.86	1736.98	1819.95	1852.12	1829.41	1802.27	1800	1804.85	1765.69	1771.68	1791.88	1808.86	1773.49	1775.37	1838.69	1789.44	1759.75	1812.37	1801.18	1718.02	1791.27	1846.44	1822.54	1758.78	1802.27	1795.49	1842.58	1766.92	1831.13	1780.03	1875.71	1780.35	1773	1802.84	1877.92	1813.9	1855.99	1809.96	1743.23	1899.71	1729.78	1834.87	1871.37	1799.23	1791.29	1895.4	1820.95
221.201996	1829.13	1810.6	1811.89	1736.87	1824.35	1859.15	1830.54	1803.47	1800.85	1807.24	1763.16	1771.88	1792.2	1810.9	1773.8	1780.31	1838.21	1791.9	1759.13	1812.89	1798.99	1716.2	1792.55	1850.81	1822.74	1757.94	1804.03	1798.12	1845.98	1766.76	1832.29	1782.53	1876.81	1781.93	1771.6	1807.09	1879.66	1812.05	1857.44	1812.29	1745.17	1901.22	1731.09	1830.72	1870.33	1800.57	1792.99	1894.98	1824.26
221.697006	1831.85	1810.13	1815.28	1733.93	1818.95	1855.4	1829.4	1802.31	1797.37	1806.13	1761.97	1770.01	1790.44	1808.06	1772.93	1774.72	1841.02	1793.19	1754.4	1813.07	1799.32	1715.42	1792.87	1846.41	1818.61	1754.88	1801.43	1797.2	1842.37	1763.18	1830.99	1783.02	1876.03	1783.97	1772.37	1803.15	1877.07	1812.75	1856.63	1810.78	1746.14	1895.83	1727.32	1831.9	1873.26	1801.35	1791.88	1893.33	1821.36
222.192001	1827.72	1810.24	1807.13	1735.72	1814.83	1857.37	1823.08	1803.53	1799.9	1803.94	1762.1	1770.28	1792.09	1809.02	1769.03	1775.16	1838.42	1785.61	1757.93	1808.6	1796.89	1716.13	1791.42	1842.94	1823.09	1757.35	1800.63	1798.96	1843.19	1765.71	1828.08	1784.58	1875.78	1782.32	1773.56	1804.37	1873.83	1813.45	1857.36	1810.84	1742.08	1900.3	1730.98	1831.2	1869.2	1797.99	1790.85	1894.78	1824.37
222.686996	1825.61	1805.87	1812.99	1734.52	1819.44	1857.93	1829.95	1805.66	1799.19	1807.11	1762.17	1772.81	1791.11	1809.26	1771.21	1775.11	1840.66	1793.26	1756.33	1814.52	1799.66	1714.04	1793.14	1849.42	1819.23	1755.22	1800.58	1797.93	1845.74	1765.2	1832.67	1783.76	1876.9	1781.87	1771.37	1807.24	1872.29	1811.31	1859.49	1812.99	1744.63	1900.75	1729.29	1832.35	1871.95	1801.34	1791.99	1896.5	1824.62
223.182007	1831.26	1806.71	1810.39	1736.95	1821.37	1858.15	1826.96	1805.3	1803.7	1805.58	1763.31	1771.07	1791.8	1809.89	1771.89	1777.1	1834.42	1791.34	1759.18	1814.94	1800.65	1719.34	1788.7	1845.41	1821.46	1759.12	1801.3	1798.53	1847.08	1766.86	1835.26	1783.73	1876.85	1780.75	1773.16	1805.53	1875.58	1814.76	1857.05	1814.29	1744.55	1901.26	1731.87	1835.02	1872.35	1802.02	1789.46	1896.69	1826.71
223.677994	1831.39	1810.45	1810.47	1737.88	1820.72	1858.84	1823.84	1800.79	1801.71	1802.91	1763.24	1769.71	1793.95	1811.08	1775.68	1775.62	1835.5	1793.84	1756.32	1814.93	1798.39	1718.24	1792.59	1850.21	1821.84	1758.27	1802.71	1800	1845.64	1765.8	1832.36	1782.47	1879.83	1785.19	1771.59	1805.98	1873.81	1813.74	1860.11	1811.49	1744.93	1900.26	1727.94	1837.01	1873.18	1798.67	1793.03	1898.6	1821.49
224.173004	1828.29	1808.45	1806.54	1734.36	1817.46	1852.29	1829.37	1807	1803	1805.03	1760.93	1771.2	1790.48	1809.12	1769.25	1775.4	1839.35	1792.95	1756.74	1815.94	1798.48	1716.84	1789.84	1846.84	1822.37	1754.43	1802.67	1798.68	1848.39	1765.85	1826.74	1777.53	1876.45	1784.37	1769.91	1807.52	1878.63	1815.56	1857.66	1809.37	1744.47	1904.58	1729.73	1834.03	1873.92	1799.4	1795.52	1896.66	1819.37
224.667999	1833.26	1808.1	1807.33	1736.37	1819.28	1855.24	1826.63	1804.91	1799.08	1804.53	1761.29	1770.83	1789.84	1808.58	1769.52	1774.61	1838.51	1789.69	1757.46	1810.29	1797.58	1717.54	1788.98	1850.32	1823.26	1759.41	1801.34	1796.77	1842.59	1763.93	1832.69	1781.07	1874.17	1783.66	1769.88	1801.26	1879.95	1813.84	1858.3	1811.89	1742.56	1904.1	1729.79	1831.02	1871.12	1800.09	1793.53	1893.79	1823.07
225.162994	1827.1	1808.89	1811.58	1733.68	1820.99	1856.79	1828.78	1805.18	1797.59	1807.25	1764.37	1769.59	1790.3	1812.36	1772.34	1776.69	1835.39	1792.86	1758.25	1813.36	1796.71	1717.1	1790.68	1850.24	1821.31	1756.3	1803.82	1795.21	1844.37	1762.58	1832.14	1781.44	1873.1	1783.69	1769.29	1801.97	1876.3	1815.41	1855.23	1812.05	1744.92	1900.34	1730.66	1836.08	1870.37	1796.78	1794.01	1894.79	1823.55
225.658997	1830.41	1811.77	1809.6	1734.06	1815.07	1851.43	1831.12	1802	1801.48	1810.92	1761.28	1768.9	1789.5	1807.08	1772.06	1776.55	1840.71	1793.81	1755.73	1813.3	1798.44	1716.39	1791.14	1849.54	1822.39	1758.56	1800.67	1799.07	1845.04	1765.39	1829.55	1781.7	1874.96	1781.64	1767.05	1804.05	1877.56	1813.71	1858.62	1815.38	1743.36	1903.15	1727.04	1835.55	1868.68	1797.7	1793.21	1896.02	1822.04
226.154007	1828.82	1809.83	1808.22	1735.57	1817.53	1854.42	1831.13	1803.86	1798.01	1805.77	1761.19	1770.42	1791.02	1809.68	1771.66	1776.05	1840.76	1792.41	1754.69	1814.63	1800.7	1714.53	1790.81	1847.68	1821.67	1758	1802.56	1800.8	1846.21	1768.14	1832	1779.64	1874.06	1782.94	1775.81	1803.89	1876.68	1811.62	1864.01	1812.11	1745.41	1905.09	1731.32	1834.63	1872.12	1799.21	1791.99	1893.55	1825.76
226.649002	1830.63	1807.36	1810.73	1736.61	1815.55	1854.59	1824.53	1804.32	1800.14	1804.21	1764.97	1767.9	1790.49	1806.92	1768.65	1776.7	1838.35	1789	1755.93	1809.85	1796.8	1715.86	1790.74	1846.37	1821.97	1755.88	1801.73	1799.2	1844.49	1763.15	1829.94	1781.73	1877.02	1780.28	1773.62	1805.89	1880.58	1813.05	1860.05	1814.66	1744.04	1904.27	1727.2	1834.44	1869.74	1801.89	1791.65	1900.23	1823.57
227.143997	1828.23	1809.55	1812.53	1732.19	1818.2	1854.41	1827.02	1807.96	1801.2	1811.8	1763.82	1771.92	1791.15	1808.82	1771.68	1777.91	1839.72	1794.98	1757.07	1812.88	1796.15	1716.05	1792.04	1849.33	1820.62	1756.13	1801.55	1798.81	1842.91	1766.23	1832.92	1784.59	1880.95	1781.33	1770.17	1806.25	1873.28	1812.82	1864.43	1813.37	1746.04	1905.53	1732.23	1835.98	1871.92	1797.84	1792.89	1893.43	1824.63
227.639008	1827.14	1806.91	1810.76	1735.84	1817.21	1854.04	1831.17	1803.6	1800.47	1808.08	1762.56	1771.13	1787.59	1807.77	1770.63	1776.12	1838.23	1791.99	1757.1	1814.7	1799.61	1720	1793.48	1845.78	1824.22	1759.31	1802.71	1798.72	1845.99	1763.4	1831.76	1785.25	1882.13	1781.28	1770.74	1801.86	1881.1	1814.18	1863.71	1812.39	1745.37	1904.87	1731.07	1835.75	1872.4	1800.52	1795.6	1897.24	1824.99
228.134995	1833.57	1813.31	1808.76	1738.04	1815.85	1856.02	1832.12	1803.67	1799.47	1806.05	1762.87	1771.18	1787.65	1811.6	1770.66	1776.4	1838.98	1793.03	1757.12	1812.59	1797.51	1716.46	1793.06	1850.54	1820.37	1756.92	1805.13	1797.62	1843.82	1764.66	1828.44	1781.69	1878.04	1781.6	1770.62	1805.82	1874.04	1816.67	1859.96	1814.85	1744.11	1910.95	1731.98	1834.88	1870.72	1802.59	1790.7	1894.66	1825.74
228.630005	1829.87	1810.1	1808.47	1734.88	1817.34	1858.44	1833.42	1808.02	1802.66	1808.87	1763.31	1771.06	1790.42	1811.51	1772.83	1778.69	1840.4	1791.14	1756.56	1814.35	1799.31	1717.67	1790.73	1845.98	1821.38	1758.42	1803.07	1797.93	1846.19	1765.06	1825.93	1782.4	1877.31	1780.29	1768	1803.86	1877.74	1810.57	1859.85	1814.43	1744.42	1904.5	1732.24	1831.64	1872.6	1802.48	1792.2	1892.47	1825.64
229.125	1830.11	1814.67	1813.52	1736.43	1820.35	1860.63	1828.34	1807.23	1805.82	1809.44	1764.3	1772.13	1788.45	1808.7	1772.81	1776.47	1842.03	1789.61	1756.08	1812.99	1798.93	1718.44	1796.95	1848.98	1822.12	1759.77	1802.65	1802.66	1845.35	1768.2	1834.1	1782.1	1879.87	1783.21	1769.51	1803.35	1882.35	1815.43	1857.83	1814.9	1746.14	1908.66	1731.01	1833.12	1873.43	1800.44	1789.64	1902.69	1825.68
229.619995	1832.37	1814.32	1810.35	1739.48	1820.07	1855.85	1831.61	1805.82	1806.61	1808.45	1764.28	1773.61	1789.43	1809.36	1773.99	1780.88	1841.78	1792.23	1755.52	1813.71	1801.68	1719.22	1797.57	1850.05	1825.07	1761.11	1807.14	1797.23	1846.32	1766.42	1832.71	1778.73	1879.69	1783.48	1771.6	1805.87	1876.18	1816.65	1862.84	1816.17	1745.97	1911.46	1733.81	1835.61	1869.94	1802.29	1793	1898.77	1823.35
230.115005	1829.31	1815.36	1809.83	1735.45	1819.28	1857.03	1831.36	1805.07	1805.95	1805.49	1765.1	1770.12	1788.85	1813.72	1775.85	1780.94	1844.47	1794.22	1761.16	1816.67	1798.02	1714.82	1792.21	1849.68	1824.82	1759.08	1808.37	1801.04	1846.52	1769.84	1836.57	1780.75	1885.54	1784	1774.56	1806.16	1877.18	1817.61	1862.39	1818.27	1744.46	1914.88	1731.1	1834.32	1875.07	1798.89	1793.87	1902.52	1824.23
230.610992	1831.75	1812.52	1813.12	1738.34	1819.74	1859.68	1833.42	1806.73	1805.16	1806.82	1765.41	1771.18	1792.91	1812.84	1773.25	1781.29	1845.73	1796	1759.5	1815.05	1799.12	1718.89	1796.7	1850.21	1823.71	1758	1808.58	1799.39	1848.6	1765.86	1831.96	1785.47	1882.58	1785.95	1773.54	1803.89	1878.74	1815.82	1860.27	1815.81	1747.07	1918.2	1731.33	1834.77	1874.56	1802.02	1791.31	1896.17	1824.06
231.106003	1827.1	1814.51	1811.29	1736.75	1817.12	1859.49	1832.66	1803.13	1805.29	1806.97	1764.49	1772.97	1793.8	1816.93	1777.12	1782.66	1843.31	1792.16	1757.71	1815.49	1797.9	1718.81	1798.66	1846.56	1825.66	1759	1807.35	1802.62	1846.86	1766.07	1830.95	1784.48	1879.37	1784.74	1773.67	1806.66	1878.88	1817	1860.39	1814.1	1745.54	1913.16	1728.78	1834.45	1872.73	1798.92	1790.71	1902	1827.43
231.600998	1831.22	1810.2	1808.71	1736.05	1815.7	1858.69	1829.72	1802.69	1806.99	1809.13	1762.54	1772.43	1791.39	1813.36	1776.57	1779.43	1842.91	1796.12	1757.19	1814.75	1799.99	1718.23	1792.43	1848.19	1823.36	1763.72	1804.68	1800.89	1849.13	1767.12	1832.25	1781.99	1881.5	1782.63	1773.64	1805.72	1879.31	1813.78	1862.64	1816.94	1746.18	1912.2	1731.12	1833.85	1871.04	1798.05	1793.85	1896.47	1829.34
232.095993	1832.12	1813.51	1811.05	1736.89	1816.58	1857.21	1831.9	1802.65	1802.46	1809.5	1767.57	1771.3	1791.93	1813.4	1773.5	1778.65	1845.34	1794.3	1757.16	1815.84	1799.2	1718.69	1795.14	1849.58	1824.3	1759.16	1805.93	1800.63	1848.13	1766.79	1833.47	1781.67	1887.7	1785.34	1774.43	1806.69	1876.95	1816.92	1860.64	1814.96	1745.03	1910.67	1731.63	1833.88	1874.87	1799.14	1792.07	1900.65	1825.29
232.591003	1826	1813.98	1811.92	1737.55	1818.35	1857.8	1829.63	1804.01	1805.95	1806.55	1764.09	1769.13	1789.68	1812.66	1775.7	1779.29	1844.94	1795.16	1758.2	1814.3	1796.04	1714.62	1797.23	1848.66	1818.98	1761.22	1804.73	1799.65	1847.84	1764.34	1831.79	1781.96	1880.35	1783.99	1770.46	1804.59	1876.05	1818.42	1859.88	1811.83	1749.15	1907.3	1731.12	1829.76	1869.86	1798.81	1791.38	1897.47	1826.46
233.087006	1828.21	1816.86	1808.03	1735.33	1821.35	1857.95	1832.16	1804.33	1805.23	1806.58	1763.37	1769.83	1788.32	1814.21	1774.06	1779.83	1845.43	1794.86	1755.38	1817.21	1795.86	1715.78	1793.06	1845.63	1823.95	1760.15	1807.43	1800.78	1848.66	1767.67	1831.19	1781.11	1881.1	1781.88	1771.14	1807.6	1878.62	1813.73	1865.75	1816.54	1743.44	1907.22	1729.1	1835.87	1869.91	1797.79	1792.52	1897.8	1825.86
233.582001	1826.95	1813.77	1810.59	1736.11	1818.8	1860.15	1833.11	1803.81	1808.01	1809.61	1762.65	1770.73	1789.46	1809.9	1774.81	1780.26	1843.02	1794.16	1755.81	1814.63	1798.95	1717.98	1792.36	1845.9	1820.72	1756.31	1808.31	1798.95	1850.74	1767.33	1830.68	1780.94	1882.8	1783.94	1769.7	1809.21	1877.65	1817.08	1862.16	1814.86	1742.81	1912.89	1732.88	1833.38	1871.79	1796.13	1789.23	1899.1	1826.56
234.076996	1828.55	1813.46	1811.38	1735.58	1821.09	1856.51	1833.27	1805.07	1807.5	1813.76	1765.2	1775.47	1786.67	1810.62	1773.35	1778.14	1846.36	1795.21	1755.59	1815.41	1799.56	1716.56	1797.26	1847.06	1826.73	1761.33	1805.11	1797.66	1848.12	1761.1	1832.45	1780.44	1882.48	1783.8	1772.66	1803.52	1878.61	1817.51	1861.35	1816.26	1746.71	1911.39	1732.46	1831.96	1873.44	1798.55	1787.78	1898.92	1828.47
234.572006	1828.65	1817.14	1811.22	1734.32	1817.28	1856.11	1832.2	1806.13	1807.87	1811.58	1761.08	1770.06	1787.04	1810.57	1773.16	1779.01	1847.07	1794.52	1757.03	1816.08	1795.85	1717.81	1794.62	1847.32	1822.18	1758.68	1806.29	1798.96	1847.32	1765.52	1832.82	1779.88	1884.21	1785.02	1770.69	1807.25	1877.27	1817.81	1861.02	1816.33	1745.96	1910.22	1732.13	1834.31	1871.27	1793.86	1789.16	1896.71	1825.5
235.067993	1825.87	1815.67	1807.08	1735.88	1816.49	1858.95	1831.72	1805.85	1805.47	1808.48	1765.62	1770.14	1788.82	1806.22	1774.5	1780.69	1843.15	1794.17	1756.22	1815.35	1794.78	1715.92	1796	1845.53	1820.88	1760.54	1803.65	1798.43	1846.7	1763.2	1827.57	1780.76	1877.65	1780.86	1768.66	1807.45	1877.13	1816.71	1861.81	1818.44	1747.45	1912.79	1730.29	1833.35	1871.72	1800.71	1791.69	1895.11	1825.77
235.563004	1826.14	1813.55	1809.87	1733.92	1816.91	1859.31	1831.24	1802.91	1808.76	1810.94	1762.37	1770.65	1788.74	1809.91	1774.16	1776.79	1843.32	1793.3	1756.55	1813.66	1795.79	1717.56	1794.6	1843.87	1824.12	1762.26	1804.84	1799.33	1848.63	1766.1	1833.49	1779.45	1880.63	1782.15	1770.56	1803.53	1876.44	1814.67	1862.33	1816.33	1745.63	1914.32	1730.06	1831.07	1870.26	1794.46	1790.63	1891.3	1827.46
236.057999	1829.79	1813.3	1809.71	1737.07	1815.5	1862.93	1830.8	1805.26	1809.17	1809.82	1766.93	1769.91	1791.55	1812.51	1772.98	1782.27	1845.65	1794.46	1759.4	1815.3	1799.67	1717.18	1797.47	1849.34	1824.84	1762.96	1810.25	1797.07	1848.38	1765.56	1834.29	1779.33	1883.35	1783.94	1767.93	1805.56	1878.2	1815.23	1861	1814.69	1744.88	1909.2	1731.04	1831.98	1868.47	1799.41	1789.21	1894.75	1824.9
236.552994	1832.61	1817.6	1807.24	1737.54	1818.34	1859.91	1833.01	1809.91	1812.06	1808.12	1766.76	1772.69	1789.29	1812.31	1774.92	1782.66	1848.42	1795.86	1758.34	1817.76	1796.6	1718.1	1797.91	1849.49	1828.17	1765.48	1809.16	1804.41	1849.87	1764.55	1832.38	1777.5	1883.56	1784.04	1773.14	1807.93	1882.23	1818.55	1862.91	1818.64	1747	1917.95	1730.75	1833.55	1874.31	1798.15	1792.15	1895.94	1825.01
237.048004	1828.69	1816.76	1810.47	1732.45	1816.68	1861.65	1830.6	1804.37	1812.93	1812.06	1764.8	1771.78	1789.29	1814.36	1774.27	1777.38	1846.07	1794.15	1756.67	1815.92	1795.79	1715.75	1798.69	1847.36	1824.84	1760.4	1808.34	1798.55	1848.51	1764.08	1834.34	1778.99	1882	1783.42	1771.14	1804.19	1878.49	1818.25	1863.05	1816.57	1745.87	1914.16	1732.43	1832.07	1869.63	1798.75	1790.66	1897.47	1822.44
237.542999	1830.09	1818.83	1807.72	1733.93	1818.35	1863.92	1830.94	1804.6	1810.92	1810.86	1761.69	1768.18	1788.34	1811.5	1774.29	1779.8	1845.21	1793.06	1757.07	1817.37	1797.31	1716.07	1794.53	1845.85	1823.67	1759.18	1805.26	1799.59	1844.65	1764.98	1832.17	1779.85	1878.41	1782.62	1771.4	1805.04	1874.93	1817.9	1863.72	1815.57	1744.17	1911.93	1730.84	1834.2	1872.3	1798.98	1789.79	1894.67	1825.91
238.039001	1827.06	1814.96	1807.68	1732.45	1813.99	1856.57	1829.91	1804.11	1808.26	1808.45	1762.42	1771.24	1788.71	1806.88	1771.45	1776.63	1843.64	1792.12	1756.55	1810.87	1798.37	1714.79	1795.09	1845.05	1824.46	1757.55	1801.63	1797.74	1846.03	1764.57	1828.79	1780.37	1878.41	1781.85	1771.06	1801.64	1878.38	1815.32	1860.91	1814.13	1744.28	1911.59	1730.71	1831.72	1870.79	1796.83	1790.11	1896.13	1825.88
238.533997	1828.46	1814.19	1807.7	1736.91	1815.44	1855.27	1832.31	1801.5	1806.06	1809.95	1764.22	1769.26	1785.18	1811.79	1770.84	1778.36	1842.11	1791.95	1759.13	1817.95	1794.74	1717.91	1795.94	1847.79	1824.11	1756.69	1805.54	1798.8	1844.76	1763.48	1829.14	1776.42	1879.5	1781.7	1772.54	1801.89	1879.62	1816.04	1860.36	1814.27	1746.15	1914.13	1732.14	1831.05	1868.41	1796.97	1793.9	1898.41	1823.77
239.029007	1828.21	1813.82	1811.13	1734.38	1815.75	1859.15	1832.23	1805.23	1810.28	1806.1	1766.17	1773.63	1786.63	1812.75	1771.88	1777.03	1845.27	1794.5	1758.18	1812.59	1794.9	1715.35	1797.21	1849.25	1822.81	1760.47	1807.03	1799.24	1847.47	1762.19	1828.31	1777.23	1880.38	1785.3	1769.04	1804	1877.35	1819.72	1861.85	1817.94	1747.56	1913.34	1730.84	1834.2	1871.35	1794.33	1793.77	1898.11	1825.28
239.524002	1826.8	1813.92	1806.07	1734.9	1816.63	1859.85	1827.91	1803.43	1811.02	1809.42	1764.73	1772.85	1787.23	1813.56	1776.6	1779.44	1844.89	1794.88	1758.39	1813.6	1798.44	1717.62	1796.34	1847.03	1825.48	1761.47	1806.33	1797.74	1847.97	1763.47	1829.82	1777.05	1874.23	1780.53	1771.04	1802.37	1879.06	1819.45	1860.16	1815.96	1747.39	1914.69	1730.22	1833.55	1868.69	1799.97	1795.03	1897.44	1825.93
240.020004	1829.62	1816.4	1807.03	1737.21	1817.4	1861.12	1832.7	1804.4	1806.47	1810.29	1763.52	1773.89	1790.92	1814.32	1776.41	1782	1844.33	1795.06	1761.38	1815.89	1796.19	1717.25	1794.53	1847.25	1823.44	1756.65	1809.32	1800.78	1845.87	1765.55	1829.41	1777.97	1878.63	1782.5	1770.78	1803.42	1882.25	1819.74	1865.09	1815.56	1746.23	1916.43	1731.28	1830.83	1870.69	1796.17	1793.89	1899.34	1824.24
240.514999	1829.56	1817.63	1808.71	1735.82	1817.3	1859.22	1829.88	1806.18	1810.51	1809.23	1764.1	1773.32	1790.56	1812.68	1777.77	1777.84	1843.77	1796.47	1758.14	1816.22	1801.43	1716.22	1794.79	1846.59	1823.23	1760.92	1807.95	1801.12	1847.1	1764.19	1833.24	1782.24	1880.92	1783.26	1769.67	1803.02	1875.84	1819.48	1861.19	1818.23	1744.89	1916.18	1730.83	1832.74	1870.32	1797.92	1795.64	1894.6	1826.34
241.009995	1829.71	1814.34	1812.83	1737.04	1814.53	1857.74	1829.39	1800.44	1810	1808.15	1765.37	1771.9	1791	1809.99	1773.84	1775.69	1842.74	1792.32	1760.25	1814.16	1800.98	1717.85	1795.98	1848.55	1825.63	1762.55	1804.77	1801.65	1847.95	1766.15	1833.21	1779.69	1879.12	1780.52	1768.15	1804.58	1876.22	1819.24	1860.09	1816.1	1748.25	1913.67	1730.57	1831.67	1870.64	1797.1	1792.8	1901.53	1823.2
241.505005	1828.32	1815.04	1811.92	1735.77	1816.03	1861.39	1833.62	1806.37	1809.9	1810.01	1767.75	1769.63	1788.38	1813.72	1773.9	1780.6	1847.35	1794	1757.41	1812.32	1797.2	1717.87	1799.2	1850.24	1826.67	1761.94	1802.61	1797.27	1844.03	1763.45	1829.72	1780.39	1875.73	1782.22	1768.65	1801.9	1878.98	1815.79	1862.73	1819.17	1744.98	1916.53	1733.23	1833.37	1874.01	1798.31	1797.31	1898.54	1825.26
242	1827.24	1816.39	1807.58	1735.68	1815.74	1862.09	1834.06	1803.56	1806.1	1808.28	1764.21	1769.66	1788.45	1812.79	1777.57	1781.69	1843.02	1795.04	1758.41	1813.24	1799.58	1716.89	1795.64	1845.11	1826.25	1760.07	1807.5	1799.83	1845.24	1763.41	1832.26	1779.36	1881.92	1781.37	1771.24	1800.91	1874.32	1816.67	1858.17	1816.96	1745.76	1914.12	1731.03	1829.49	1867.51	1798.44	1788.33	1893.35	1820.05
242.496002	1828.59	1819.24	1806.82	1736.86	1818.27	1858.56	1830.33	1805.49	1808.58	1811.89	1765.41	1771.1	1790.29	1811.66	1772.84	1778.68	1837.67	1792.43	1755.82	1813.11	1795.4	1715.93	1793.96	1845.47	1821.18	1758.24	1800.14	1797.59	1843.57	1764.27	1833.23	1777.64	1873.7	1780.33	1766.97	1801.17	1874.75	1815.95	1859.05	1812.59	1744.78	1912.15	1729.75	1828.82	1863.62	1799.29	1791.93	1894.81	1818.69
242.990997	1828.8	1814.37	1807.05	1733.49	1812.58	1857.83	1829.96	1801.73	1806.22	1808.69	1761.29	1772.01	1789.2	1809.76	1773.96	1775.57	1839.1	1792.4	1757.39	1812.57	1796.45	1716.37	1793.39	1844.2	1822.11	1758.09	1802.3	1795.72	1843.16	1761.3	1831.21	1779.08	1876.02	1779.29	1767.84	1802.2	1869.82	1815.74	1857.96	1811.9	1744.75	1908.15	1729.65	1829.15	1865.06	1795.55	1788.69	1897.83	1822.03
243.485992	1829.69	1818.33	1809.61	1734.03	1814.13	1857.44	1831.93	1802.99	1809.13	1808.45	1762.47	1772.66	1787.46	1808.74	1772.35	1777.43	1840.45	1794.38	1757.4	1812.92	1796.63	1716.12	1794.83	1844.36	1821	1755.15	1805.32	1795.16	1843.4	1761.98	1829.9	1779.47	1874.29	1777.85	1766.65	1800.53	1872.65	1814.46	1858.04	1810.77	1744.93	1915.26	1727.98	1828.93	1866.56	1797.12	1794.64	1891.14	1820.76
243.981003	1821.85	1817.21	1805.74	1736.92	1813.77	1856.7	1831.52	1799.8	1809.24	1811.08	1763.89	1771.21	1785.74	1815.24	1773.02	1782.44	1846.29	1794.17	1756.28	1811.33	1795.36	1714.91	1795.12	1841.83	1823.13	1756.88	1805.8	1798.11	1845.95	1762.55	1829.05	1778.72	1877.76	1780.63	1769.63	1802.56	1874.09	1817.64	1861.36	1815.45	1745.95	1915.59	1731.63	1826.52	1868.95	1795.73	1794.19	1896.51	1822.85
244.475998	1823.45	1815.4	1805.72	1733.58	1814.37	1854.35	1828.54	1800.57	1808.86	1807.65	1761.29	1770.35	1790.49	1809.8	1770.17	1779.82	1839.51	1791.93	1756.11	1811.92	1794.69	1716.2	1795.43	1843.79	1821.84	1758.81	1804.03	1796.69	1843.22	1763.75	1830.48	1777	1874.65	1779.65	1766.37	1799.41	1869.55	1815.08	1858.68	1816.18	1746.01	1913.54	1730.94	1829.3	1863.52	1796.68	1792.96	1890.88	1821.37
244.972	1823.6	1811.17	1807.87	1734.13	1813.95	1857.41	1832.54	1801.84	1809.84	1804.35	1761.93	1769.22	1784.73	1809.4	1773.21	1777.07	1840.89	1793	1758.1	1811.65	1794.25	1714.98	1795.62	1843.19	1825.09	1761.73	1806.34	1797.02	1843.49	1759.94	1832.15	1774.43	1875.52	1781.15	1771.15	1802.5	1875.52	1816.98	1865.96	1815.82	1746.15	1915.69	1730.21	1827.64	1868.81	1796.83	1792.22	1896.43	1824.39
245.466995	1826.97	1816.47	1806.25	1733.62	1816.37	1857.16	1828.67	1800.44	1806.45	1804.92	1760.41	1770.69	1785.26	1809.07	1770.07	1778.59	1842.56	1792.29	1756.02	1809.43	1793.56	1716.68	1794.41	1842.76	1821.72	1760.56	1805.52	1799.22	1845.35	1762.17	1828.67	1779.36	1876.33	1780.36	1767.95	1799.79	1868.49	1816.03	1863.33	1814.63	1746.75	1915.08	1729.25	1831.88	1869.79	1793.29	1794.74	1898.37	1822.89
245.962006	1822.66	1815.38	1804.87	1734.56	1810.89	1857.3	1829.63	1798.5	1807.15	1807.03	1762.92	1769.18	1787.37	1812.11	1771.9	1779.73	1840.66	1794.34	1755.21	1808.84	1793.18	1716.9	1794.86	1843.06	1823.9	1758.82	1803.64	1798.78	1845.56	1761.6	1830.18	1777.1	1874.46	1781.51	1768.55	1799.12	1868.68	1817.96	1861.65	1812.58	1744.11	1912.1	1732.11	1829.31	1869.22	1795.83	1795.34	1894.25	1822.26
246.457001	1820.3	1814.54	1808.09	1735.74	1813.37	1857.78	1831.23	1802.69	1807.09	1803.72	1759.31	1770.98	1785.97	1809.87	1775.19	1778.54	1841.5	1793.36	1754	1810.96	1795.44	1716.1	1790.1	1842.83	1823.3	1759.51	1801.81	1797.6	1842.32	1763.7	1829.94	1774.33	1875.36	1777.49	1770.08	1804.65	1870.47	1816.91	1860.08	1818.55	1745.19	1914.84	1728.83	1830.07	1868.44	1794.36	1791.96	1895.93	1823.25
246.951996	1824.71	1814.96	1808.02	1735.64	1815.65	1858.68	1830.4	1802.52	1804.18	1805.9	1761.67	1771.09	1784.72	1809.95	1771.35	1774.4	1838.8	1790.83	1754.62	1810.7	1792.03	1717.87	1794.88	1844.23	1819.96	1757.45	1800.48	1797.92	1841.54	1759.42	1824.48	1774.96	1872.11	1778.82	1770.38	1802.21	1870.41	1817.3	1856.96	1817.2	1743.82	1914.2	1731.31	1831.71	1863.99	1794.67	1794.53	1888.9	1822.05
247.447998	1822.86	1811.45	1804.49	1733.41	1815.72	1857.54	1827.31	1803.54	1805.24	1807.17	1763.24	1768.72	1786.91	1811.78	1774.62	1777.01	1841.55	1795.32	1755.96	1810.46	1796.09	1714.14	1793.91	1842.66	1824.72	1757.04	1802.85	1798.1	1843.09	1759.61	1830.33	1775.31	1875.47	1781.53	1767.28	1801.17	1875.44	1811.64	1858.81	1816.86	1746.07	1913.21	1728.16	1824.45	1861.88	1791.03	1795.26	1892.67	1821.65
247.942993	1820.95	1811.84	1805.3	1734.39	1813.65	1860.83	1831.8	1800.74	1807.56	1807.69	1760.37	1769.62	1784.09	1811.42	1774.1	1775.26	1842.33	1792.26	1757.15	1810.54	1787.19	1718.11	1793.29	1839	1819.23	1757.22	1801.36	1791.24	1841.86	1761.58	1825.78	1773.91	1874.92	1778.54	1769.81	1799.38	1875.33	1814.56	1858.73	1814.66	1744.02	1914.67	1728.19	1826.64	1865.21	1788.98	1794.77	1892.64	1822.12
248.438004	1821.51	1813.05	1806.09	1733	1812	1856.58	1827.48	1803.13	1804.27	1806.61	1760.45	1771.54	1785.49	1810.23	1773.02	1779.27	1840.37	1793.92	1753.69	1809.45	1790	1717.61	1794.98	1841.52	1823.68	1754.99	1806.95	1796.44	1843.51	1760.69	1827.59	1773.17	1878.55	1779.43	1768.95	1801.61	1871.4	1817.67	1864.03	1817.15	1744.19	1913.98	1731.78	1824.96	1861.52	1790.66	1792.6	1895.05	1821.52
248.932999	1822.18	1813.36	1802.91	1731.62	1809.59	1854.5	1827.18	1801.04	1807.33	1804.97	1759.73	1767.71	1783.58	1808.99	1769.01	1778.93	1837.88	1790.72	1754.25	1810.78	1789.06	1717.56	1793.68	1839.88	1820.48	1757.37	1800.35	1793.79	1840.16	1757.38	1826.23	1768.97	1873.85	1775.16	1767.92	1802.94	1871.78	1812.23	1861.03	1814.54	1741.54	1911.03	1727.14	1822.23	1858.98	1788.27	1792.74	1891.3	1821.8
249.427994	1818.31	1813.08	1803.18	1730.4	1808	1856.36	1831.74	1797.96	1806.17	1808.15	1762.76	1769.47	1778.98	1807.74	1773	1777.38	1837.94	1791.52	1752.42	1809.59	1788.01	1712.85	1793.45	1840.22	1822.88	1760.9	1801.73	1793.89	1841.92	1754.92	1823.48	1764.72	1873.41	1774.12	1768.51	1799.32	1865.59	1813.27	1859.19	1815.64	1743.81	1908.17	1725.77	1820.27	1861.06	1786.81	1791.08	1889.91	1819.92
249.923996	1818.62	1809.29	1800.2	1729.64	1806.19	1851.08	1825.33	1798.58	1801.75	1803.25	1762.71	1764.8	1778.02	1807.33	1772.05	1773.92	1833.71	1789.62	1749.02	1805.87	1786.38	1714.31	1790.41	1836.56	1821.76	1754.96	1802.05	1793.52	1837.21	1755.24	1820.42	1766.62	1873.86	1775.02	1767.36	1801.58	1864.77	1811.61	1859.86	1811.03	1739.39	1910.04	1726.55	1817.83	1857.43	1786	1790.71	1885.26	1818.13
250.419006	1814.51	1807.47	1798	1728.02	1804.77	1853.1	1819.8	1792.16	1798.16	1801.06	1757.71	1763.71	1775.63	1803.93	1765.2	1773.13	1831.65	1788.47	1749.16	1804.85	1785.25	1713.05	1790.86	1828.77	1820.24	1753.61	1795.85	1789.77	1833.85	1755.95	1816.54	1763.49	1867.05	1772.59	1765.55	1796.93	1863.33	1810.83	1855.18	1804.89	1743.16	1904.38	1726	1816.03	1855.24	1783.2	1791.39	1883.95	1819.23
250.914001	1815.89	1804.85	1794.32	1728.27	1798.65	1848.48	1822.14	1791.51	1798	1799.79	1753.17	1761.57	1773.64	1803.24	1765.69	1770.41	1830.94	1783.07	1746.22	1800.36	1780.66	1712.29	1787.26	1827.71	1817.54	1751.65	1794.04	1787.13	1833.93	1754.62	1816.56	1764.61	1870.5	1772.99	1766.54	1796.62	1861.83	1809.79	1854.35	1805.27	1739.49	1897.16	1725.18	1815.77	1850.32	1781.63	1791.31	1885.22	1808.66
251.408997	1811.65	1801.7	1788.29	1726.45	1798.9	1847.91	1820.97	1785.63	1795.88	1798.15	1753.79	1759.84	1771.63	1803.16	1763.85	1767.26	1825.93	1781.87	1747.34	1796.96	1776.18	1712.3	1785.54	1828	1818.71	1750.07	1791.6	1785.85	1827.8	1752.13	1813.47	1763.43	1863.02	1768.59	1766.26	1794.76	1858.26	1810.64	1851.6	1805.84	1740.6	1890.85	1725.1	1812.48	1848.1	1778.81	1788.62	1878	1809.64
251.904999	1806.79	1799.06	1791.99	1722.6	1797.21	1846.96	1812.05	1787.79	1790.02	1789.99	1753.53	1757.43	1770.98	1797.1	1762.4	1764.52	1823.08	1779.14	1743.49	1794.8	1775.49	1711.06	1782.32	1819.69	1814.74	1749.32	1788.15	1784.94	1824.28	1749.51	1809.47	1763.38	1861.9	1766.79	1763.7	1792.08	1853.13	1803.22	1848.74	1802.5	1736.15	1885.32	1720.12	1807.46	1843.97	1775.57	1786.12	1871.07	1806.74
252.399994	1805.12	1797.75	1788.95	1723.3	1793.48	1840.64	1814.87	1782.41	1785.96	1789.44	1752.23	1757.75	1770.81	1796.15	1757.65	1764.97	1819.24	1773.08	1743.23	1789.64	1775.68	1709.9	1777.21	1817.74	1809.73	1747.05	1786.55	1780.83	1821.87	1747.23	1807.6	1758.83	1857.81	1762.98	1762.17	1788.97	1854.04	1802.76	1846	1798.98	1735.58	1885.83	1721.43	1808.95	1840.81	1770.9	1784.28	1869.64	1806.77
252.895004	1803.4	1795.53	1785.05	1724.23	1789.97	1833.42	1811.63	1777.94	1784.58	1787.37	1747.67	1754.07	1766.61	1793.23	1756.61	1761.88	1820.81	1773.43	1743.58	1790.19	1772.35	1706.51	1775.38	1819.95	1808	1744.8	1782.48	1779.91	1820.62	1745.84	1805.88	1755.64	1848.81	1764.62	1761.61	1786.71	1852.56	1801.38	1845.98	1797.24	1735.94	1884.96	1719.68	1805.34	1836.69	1773.71	1784.78	1866.02	1804.05
253.389999	1803.04	1796.44	1785.37	1720.39	1790.05	1832.73	1808.49	1781.18	1787.04	1791.03	1747.75	1750.83	1764.81	1791.29	1758.09	1762.39	1821.43	1772.33	1741.21	1793.36	1772.71	1705.62	1777.66	1817.24	1806.28	1744.79	1782.54	1778.82	1823.47	1747.48	1802.24	1757.2	1847.39	1763.98	1758.7	1783.3	1846.87	1798.87	1844.24	1795.88	1734.61	1883.25	1720.47	1804.51	1836.06	1770.86	1782.54	1867.11	1803.38
253.884995	1799.55	1794.9	1784.23	1723.96	1792.26	1836.1	1807.38	1780.74	1783	1786.39	1745.21	1753.39	1766.58	1790.4	1757.17	1758.97	1817.56	1770.53	1740.79	1791.14	1770.45	1707.43	1775.01	1814.67	1804.99	1742.53	1784.05	1779.26	1819.12	1744.4	1805.74	1753.77	1850.04	1762.13	1758.93	1783.16	1850.45	1798.57	1835.87	1792.9	1732.37	1882.66	1718.65	1805.9	1838.45	1773.43	1783.32	1863.7	1798.93
254.380997	1800.05	1788.53	1781.89	1720.23	1785.83	1832.53	1805.39	1779.22	1781.38	1784.33	1746.16	1751.03	1763.52	1784.9	1752.09	1757.13	1811.62	1768.7	1740.58	1786.04	1767.26	1705.77	1770.07	1809.34	1801.43	1741.92	1782.31	1779.8	1817.33	1743.78	1805.22	1754.52	1847.64	1761.6	1754.7	1781.37	1846.38	1793.48	1836.21	1793.26	1733.41	1880.55	1719.27	1801.29	1829.87	1771.14	1781.57	1859.36	1795.5
254.876007	1797.78	1792.41	1778.43	1720.86	1787.63	1828.14	1807.19	1776.68	1781.96	1784.25	1745.96	1751.28	1763.44	1785.06	1754.51	1758.43	1814.48	1767.23	1738.75	1783.9	1767.76	1705.73	1774.84	1808.91	1800.54	1742.7	1779.97	1773.8	1815.75	1743.29	1800.49	1754.17	1844.33	1761.5	1756.07	1779.41	1840.45	1797	1836.13	1792.74	1732.62	1873.77	1715.1	1799.22	1829.82	1768.96	1781.1	1861.2	1794.37
255.371002	1796.71	1788.79	1779.53	1720.61	1784.67	1825.71	1803.45	1777.68	1780.89	1783.57	1747.5	1751.08	1766.2	1786.2	1753.78	1758.88	1816.07	1772.2	1739.67	1782.7	1768.32	1704.84	1768.91	1806.17	1800.47	1741.21	1782	1775.21	1814.44	1743.41	1801.61	1752.29	1842.66	1758.91	1749.66	1779.62	1842.46	1792.28	1831.33	1790.55	1731.02	1876.4	1716.93	1799.54	1831.35	1766.62	1777.37	1858.19	1796.66
255.865997	1795.67	1786.3	1779.21	1720.87	1783.08	1824.09	1804.91	1774.59	1780.32	1781.27	1746.57	1751.51	1761.71	1782.79	1750.52	1755.85	1809.67	1768.73	1737.73	1782.12	1767.26	1703.78	1769.23	1807.73	1799.36	1742.77	1776.7	1772.34	1814.26	1742.72	1795.95	1750.39	1836.15	1759.76	1749.02	1773.16	1832.71	1790.8	1829.83	1788.27	1731.44	1870.88	1714.13	1796.55	1829.96	1765.41	1779.96	1853.59	1790.78
256.360992	1790.15	1783.59	1774.95	1717.94	1783.16	1822.43	1802.25	1772.17	1777.33	1782.67	1744.46	1750.01	1762.49	1782.39	1747.92	1754.44	1810.32	1764.01	1736.36	1780	1764.05	1701.87	1770.45	1803.55	1794.86	1740.2	1777	1772.65	1810.93	1741.28	1794.85	1751.36	1836.31	1759.17	1747.98	1773.8	1831.46	1790.04	1829.77	1787	1729.69	1869.76	1714.69	1795.07	1830.67	1764.14	1774.34	1846.58	1792.71
256.856995	1789.52	1783.57	1776.19	1719.27	1778.87	1818.49	1802.95	1769.92	1776.53	1778.62	1745.24	1743.5	1759.47	1780.25	1747.65	1755.32	1810.97	1765.24	1733.61	1778.85	1763.53	1701.65	1767.6	1800.71	1794.97	1740.06	1776.2	1772.12	1805.75	1739.02	1791.11	1746.56	1830.58	1756.55	1745.87	1769	1832.26	1785.84	1828.33	1787.14	1731.06	1869.61	1713	1795.95	1823.45	1765.59	1774	1846.21	1789.73
257.35199	1789.26	1782.18	1769.19	1718.02	1776.45	1818.89	1801.45	1768.23	1775.39	1775.67	1744.28	1746.57	1758.84	1780.97	1750.97	1750.92	1807.47	1763.55	1733.29	1777.18	1760.07	1699.6	1763.69	1799.43	1794.14	1738.61	1771.33	1768.24	1806.79	1735.98	1788.84	1749.4	1834.29	1754.62	1743.7	1773.89	1832.1	1785.21	1826.47	1787	1726.78	1865.81	1714.27	1790.61	1819.52	1762.17	1775.59	1848.91	1791.24
257.846985	1785.05	1781.02	1771.15	1714.37	1775.34	1817.02	1796.16	1767.51	1772.13	1778.03	1738.99	1743.19	1754.4	1776.24	1747.42	1749.37	1804.15	1759.8	1730.55	1776.83	1760.2	1700.04	1761.46	1797.44	1794.97	1738.16	1774.61	1768	1803	1738.64	1792.64	1745.01	1833.56	1751.2	1744.36	1768.7	1823.39	1784.58	1827.25	1780.44	1727.9	1863.72	1714.77	1791.54	1817.59	1761.19	1774.63	1842.19	1786.22
258.34201	1783.4	1779.84	1766.22	1714.38	1770.3	1814.49	1791.46	1762.14	1769.95	1770.42	1738.64	1739.84	1754.94	1778.06	1746.23	1748.41	1804.17	1758.12	1729.82	1774.04	1757.48	1701.25	1759.96	1794.15	1792.78	1734.74	1771.44	1768.13	1801.41	1738.37	1789	1744.87	1826.55	1752.47	1742.37	1768.55	1820.31	1784.19	1820.59	1782.17	1723.75	1858.6	1710.61	1787.97	1815.7	1758.16	1770.06	1837.17	1784.53
258.837006	1781.38	1779.99	1767.04	1715.2	1770.8	1812.14	1791.15	1763.4	1770.43	1771.41	1739.78	1739.12	1752.65	1774.42	1742.54	1746.95	1804.13	1756.08	1729.36	1772.67	1758.29	1698.15	1760.91	1790.8	1789.79	1734.05	1773	1764.54	1797.69	1733.18	1787.29	1745.18	1826.91	1750.2	1742	1765.3	1820.89	1781.35	1822.2	1781.91	1725.13	1856.05	1711.77	1785.39	1813.04	1756.5	1768.34	1835.36	1783.18
259.333008	1775	1774.81	1763.71	1711.55	1768.11	1810.42	1792.84	1761.67	1766.07	1767.93	1738.86	1738.45	1751.78	1773.1	1743.47	1749.36	1800.41	1755.58	1727.93	1770.83	1754.23	1694.06	1759.77	1788.07	1785.81	1732.71	1767.57	1763.07	1798.73	1736.13	1779.13	1743.33	1823.98	1748.73	1743.42	1764.83	1813.79	1782	1815.77	1778.98	1723.18	1853.7	1707.45	1782.06	1810.44	1753.65	1769.56	1834.55	1783.74
259.828003	1776.36	1772.35	1763	1712.5	1767.98	1808.06	1788.56	1760.11	1763.4	1768.09	1735.02	1736.31	1747.39	1767.03	1742.32	1745.33	1800.42	1755.29	1726.76	1767.74	1753.34	1696.91	1758.55	1789.9	1782.77	1734.81	1766.96	1760.39	1792.73	1732.52	1783.13	1742.87	1822.02	1746.84	1738.63	1762.67	1810.98	1778.49	1815.01	1776.73	1723.46	1850.15	1711.28	1780.4	1808.92	1753.21	1766.07	1836.33	1781.16
260.322998	1777.39	1774.15	1760.99	1713.17	1765.48	1803.13	1788.65	1760.33	1764.89	1770.47	1736.31	1735.79	1748.06	1771.69	1737.54	1746.28	1799.02	1755.05	1724.92	1768.04	1751.63	1696.24	1756.05	1785.45	1781.48	1728	1763.89	1757.03	1791.5	1731.65	1777.43	1739.54	1823.08	1745.47	1741.68	1761.91	1807.23	1773.93	1816.96	1776.22	1720.98	1852.84	1709.51	1781.99	1806	1753.21	1766.16	1832.27	1781.63
260.817993	1776.05	1773.28	1762.05	1710.79	1764.16	1805.73	1793.27	1757.92	1762.89	1769.19	1732.93	1737.48	1748.49	1770.51	1735.79	1743.46	1797.91	1753.61	1726	1765.21	1752.1	1695.04	1757.76	1785.49	1781.94	1729.22	1765.63	1760.36	1792.2	1728.73	1777.89	1737.73	1818.27	1747.09	1739.07	1762.93	1804.81	1774.2	1815.5	1771.36	1722.04	1854.06	1707.77	1780.7	1804.46	1754.44	1765.35	1829.51	1777.26
261.312988	1775.33	1769.59	1760.89	1708.66	1763.59	1800.55	1788.07	1758.71	1763.16	1764.77	1734.65	1732.01	1750.04	1768.57	1738.2	1742.56	1797.21	1751.91	1725.97	1763.96	1748.41	1695.39	1759.17	1784.12	1783.05	1728.62	1762.1	1757.83	1792.06	1729.38	1775.15	1740.77	1817.27	1742.88	1738.3	1759.39	1805.38	1777.26	1813.07	1774.33	1720.14	1851.99	1707.61	1777.9	1805.43	1754.14	1764.94	1832.12	1775.71
261.80899	1772.19	1769.38	1759.97	1708.32	1758.25	1798.38	1779.56	1754.06	1764.5	1762.88	1732.37	1733.34	1748.28	1765.23	1736.87	1741.45	1793.82	1749.57	1724.64	1761.87	1751.1	1693.5	1752.05	1778.68	1780.36	1729.15	1761.3	1757.35	1791.38	1728.5	1776.92	1738.08	1818.89	1741.42	1738.33	1759.52	1802.35	1773.97	1810.82	1771.15	1719.79	1848.77	1708.04	1779.08	1805.44	1752.57	1762.28	1828.79	1775.03
262.303986	1768.42	1766.28	1754.21	1708.13	1761.21	1794.26	1783.19	1754.17	1756.74	1763.44	1735.7	1733.58	1747.6	1764.28	1737.79	1739.61	1791.91	1748.03	1724.79	1760.3	1747.65	1693.41	1754.07	1778.09	1778.79	1726.74	1762.43	1757.26	1788	1728.38	1775.55	1737.42	1816.42	1741.73	1733.95	1758.76	1802.22	1771.38	1809.44	1771.86	1719.04	1845.35	1706.35	1775.23	1800.64	1748.76	1758.97	1827.11	1771.46
262.799011	1768	1765.52	1756.14	1708.72	1758.51	1791.47	1783.53	1755.27	1759.73	1762.54	1731.44	1730.81	1744.89	1763.6	1734.3	1736.56	1792.43	1751.7	1723.04	1759.84	1747.73	1692.2	1752.43	1777.83	1777.08	1727.81	1759.8	1753.63	1785.77	1727.99	1772.95	1736.53	1813.12	1743.11	1735.41	1754.35	1795.77	1771.26	1806.93	1769.01	1716.06	1841.46	1704.53	1776.44	1801.3	1747.98	1760.32	1824.35	1770.97
263.294006	1767.27	1763.84	1751.17	1708.78	1756.21	1787.97	1780.99	1751.81	1755.32	1759.99	1729.43	1731.35	1742.3	1758.93	1731.32	1735.59	1788.15	1749.78	1720.08	1760.17	1747.59	1693.7	1750.46	1775.45	1777.72	1726.17	1761.62	1751.33	1785.08	1727.47	1772.44	1735.86	1813.06	1740.21	1734.95	1755.3	1792.75	1769.56	1805.81	1766.96	1714.34	1842.11	1705.05	1772.22	1799.11	1743.63	1761.91	1823.69	1770.63
263.790009	1763.34	1760.24	1754.05	1704.17	1752.07	1787.45	1779.2	1746.17	1753.65	1761.28	1728.94	1728.65	1740.58	1756.22	1731.9	1733.03	1786.46	1744.21	1720.98	1758.83	1741.88	1690.42	1749.79	1772.31	1772.7	1723.92	1757.72	1752.89	1780.75	1723.86	1768.57	1732.58	1809.79	1740.33	1728.94	1754.42	1794.86	1766.1	1804.71	1765.47	1714.03	1839.42	1705.06	1772.77	1791.31	1746.1	1759.07	1822.05	1769.65
264.285004	1760.95	1759.69	1750.23	1706.16	1751.56	1786.79	1775.86	1745.76	1751.96	1757.27	1729.41	1728.95	1742.96	1755.58	1731.72	1733.1	1785.24	1741.98	1720.58	1757.63	1741.54	1693.33	1748.87	1772.69	1771.49	1725.71	1754.75	1749.71	1783.37	1723.54	1768.1	1731.11	1804.4	1738.79	1733.63	1750.5	1792.34	1767.43	1801.95	1767.41	1712.29	1838.52	1703.63	1767.63	1792.67	1744.07	1755.07	1816.73	1769.44
264.779999	1761	1759.32	1749.93	1704.5	1750.85	1789.51	1781.21	1746.79	1755.69	1755.94	1726.28	1728.97	1742.46	1756.79	1734.55	1732.08	1779.95	1744.12	1717.7	1754.21	1739.77	1689.34	1749.13	1767.6	1768.89	1724.85	1754.68	1749.41	1779.16	1722.68	1766.41	1730.32	1799.21	1736.38	1729.17	1751.06	1788.6	1763.15	1800.44	1764.1	1712.01	1833.67	1701.76	1769.69	1792.2	1744.24	1756.97	1814.78	1766.25
265.274994	1758.61	1759.13	1748.75	1704.73	1751.66	1779.54	1775.35	1744.87	1749.67	1755.01	1727.99	1727.99	1738.93	1755.48	1727.52	1733.83	1782.28	1739.66	1717.49	1751.5	1740.98	1688.63	1743.42	1766.53	1771.01	1722.24	1755.66	1748.29	1778.04	1721.46	1766.61	1729.93	1803.37	1738.41	1730.38	1750.5	1783.64	1767.13	1799.98	1763.14	1710.29	1833.45	1700.32	1768.64	1791.43	1742.7	1754.4	1807.83	1764.31
265.769989	1757.21	1760.98	1747.95	1702.81	1748.89	1780.16	1776.08	1744.93	1751.18	1754.76	1726.91	1726.6	1737.81	1754.22	1729.69	1730.46	1781.39	1738.21	1717.72	1752.51	1739.24	1688.91	1745.61	1765.27	1768.18	1722.34	1754.55	1748.57	1777.69	1720.9	1763.76	1731.32	1803.27	1735.99	1726.88	1746.01	1781.46	1761.34	1796.91	1760.79	1712.49	1830.63	1700.63	1765.72	1790.42	1738.84	1754.16	1805.77	1761.72
266.265015	1753.92	1757.8	1746.26	1701.95	1748.11	1780.45	1773.43	1744.77	1749.82	1753.68	1727.3	1726.2	1734.97	1753.93	1726.28	1731.9	1779.58	1743.31	1715.8	1752.26	1737.67	1686.32	1743.49	1764.83	1768.56	1720.62	1751.89	1746.37	1771.79	1719.12	1761.18	1728.61	1798.11	1733.47	1722.54	1743.91	1782.67	1756.35	1794.37	1757.4	1711	1827.46	1699.23	1764.51	1786.76	1739.19	1754.07	1806.1	1759.26
266.760986	1755.39	1754.52	1741.97	1700.81	1749.35	1777.65	1773.51	1742.89	1751.29	1750.23	1727.67	1725.07	1737.23	1752.24	1725.13	1731.03	1779	1737.59	1714.06	1749.48	1737.18	1683.93	1744.22	1763.63	1763.83	1718.18	1750.83	1743.02	1770.39	1717.95	1762.49	1727.11	1791.71	1732.59	1722.89	1741.26	1777.61	1759.39	1789.44	1756.75	1709.4	1825.66	1701.48	1762.56	1786.27	1739.74	1750.32	1799.21	1759.56
267.256012	1753.16	1753.19	1744.44	1702.8	1746.21	1774.17	1767.02	1743.16	1741.52	1749.04	1724.03	1722.68	1736.46	1748.57	1725.67	1727.11	1778.44	1739.86	1713.72	1748.54	1733.12	1684.02	1741.64	1762.36	1763.05	1717.4	1748.33	1743.56	1768.85	1719.9	1756.49	1726.28	1793.75	1730.7	1721.48	1743.14	1778.95	1755.28	1792.32	1757.49	1708.92	1824.92	1699.12	1761.08	1782.66	1736.97	1749.5	1798.19	1757.65
267.751007	1753.61	1753.2	1742.41	1701.8	1745.48	1772.02	1769.23	1739.34	1747.68	1751.8	1722.05	1719.67	1734.88	1745.64	1723.71	1728.23	1773.62	1736.04	1714.47	1745.17	1734.02	1681.97	1739.72	1758.81	1760.67	1716.75	1746.63	1741.15	1767.39	1719.2	1756.18	1728.31	1790.2	1730.66	1720.22	1737.21	1776.5	1756.7	1788.39	1753.67	1709.11	1817.23	1699.71	1760.43	1781	1736.64	1745.95	1799.12	1754.76
268.246002	1749.69	1750.56	1739.61	1699.35	1743.79	1771.4	1770.1	1736.04	1744.97	1746.33	1719.63	1720.4	1731.31	1746.89	1721.48	1725.7	1778	1734.58	1711.14	1746.5	1736.49	1683.54	1738.07	1758.84	1760.22	1717.04	1745.11	1736.78	1768.57	1716.56	1754.84	1725.83	1787.21	1727.85	1720.55	1741.47	1771.06	1752.98	1789.98	1754.49	1707.05	1821.64	1699.56	1759.75	1781.23	1735.33	1747.32	1796	1756.99
268.742004	1746.22	1747.62	1737.75	1699.72	1743.43	1772.02	1765.22	1737.37	1744.1	1744.4	1720.07	1719.43	1733.34	1746.25	1723.94	1724.23	1777.85	1734.76	1713.24	1746.3	1732.97	1684.18	1740.66	1758.14	1762.84	1715.45	1748.25	1740.78	1766.74	1714.79	1753.84	1723.04	1789.27	1727.54	1715.88	1739.43	1772.8	1753.84	1786.16	1750.62	1706.99	1817.72	1698.12	1759.31	1778.98	1737.81	1743.43	1795.33	1753.01
269.237	1747.36	1747.31	1736.9	1698.87	1740.9	1766.29	1769.09	1734.38	1740.63	1742.86	1719.59	1717.22	1728.89	1746.02	1721.35	1726.26	1774.47	1730.88	1712.39	1744.93	1729.45	1680.5	1737.18	1753.99	1755.97	1713.23	1744.07	1736.85	1763.65	1716.21	1752.71	1720.81	1785.12	1730.42	1720.07	1740.64	1769.3	1752.12	1786.33	1754.63	1705.74	1818.21	1694.79	1757.08	1774.32	1732.59	1741.77	1795.88	1753.87
269.731995	1745.84	1744.97	1732.13	1698.8	1736.19	1765.33	1763.28	1736.67	1740.15	1742.83	1719.94	1720.45	1729.31	1744.84	1719.94	1725.35	1771.48	1733.41	1712.4	1743.72	1729.38	1681.78	1735.4	1752.33	1755.84	1715.11	1742.23	1737.18	1763.03	1716.55	1751.24	1723.94	1782.95	1727.93	1719.23	1739.58	1766.99	1751.83	1783.78	1752.24	1706.23	1821.05	1696.92	1753.59	1773.4	1732.41	1745.33	1795.97	1755.31
270.22699	1745.13	1744.04	1735.48	1700.23	1738.04	1762.79	1763.8	1733.68	1740.73	1740.3	1721.51	1716.9	1728.56	1742.26	1717.55	1721.16	1766.31	1730.04	1709.38	1743.98	1729.85	1679.73	1733.78	1749.2	1749.91	1710.95	1741.8	1737.85	1764.84	1717.19	1752.8	1722.26	1784.19	1728.54	1716.5	1736.12	1764.21	1751.94	1784.92	1749.97	1704.27	1817.37	1697.3	1754.21	1774.4	1730.11	1745.07	1792.65	1754.24
270.721985	1744.36	1744.72	1734.76	1697.98	1737.42	1758.78	1764.19	1734.72	1739.28	1742.58	1719.92	1715.45	1726.24	1742.11	1717.2	1721.31	1769.04	1732	1709.76	1741.29	1727.2	1679.07	1733.94	1750.92	1752.99	1713.44	1738.12	1736.22	1759.67	1713.06	1746.76	1720.31	1784.76	1726.09	1715.16	1735.55	1760.89	1751.32	1779.49	1749.12	1706.44	1818.08	1695.19	1753.89	1773.42	1728.08	1742.56	1793.34	1748.74
271.217987	1741.02	1744.35	1734.42	1697.9	1733.48	1755.04	1762.44	1731.07	1740.1	1743.4	1719.39	1715.96	1727.74	1736.42	1717.06	1721.05	1768.19	1731.05	1709.47	1741.74	1727.67	1680.94	1733.62	1745.17	1756.36	1709.48	1741.61	1736.17	1758.91	1710.96	1749.2	1716.74	1780.93	1723.77	1713.97	1737.81	1758.6	1747.12	1778.58	1745.71	1702.38	1817.18	1693.52	1756.22	1769.81	1728.04	1741.87	1791.61	1751.64
271.713013	1739.98	1742.15	1733.67	1697.59	1732.41	1755.55	1765.07	1730.76	1737.86	1742.97	1718.78	1715.2	1724.16	1736.77	1717.09	1718.02	1770.48	1729.31	1708.98	1741.8	1728.11	1680.6	1732.08	1745.51	1752.69	1713.59	1737.89	1736.3	1756.62	1711.24	1746.82	1718.47	1779.78	1721.59	1716.56	1734.59	1759.4	1748.66	1776.67	1749	1701.96	1817.3	1694.43	1749.93	1769.52	1727.08	1739.97	1791.97	1748.11
272.208008	1736.71	1741.69	1733.3	1696.14	1734.39	1756.45	1763.8	1728.26	1733.87	1735.84	1713.67	1714.02	1725.07	1738.44	1712.86	1717.75	1765.94	1729.18	1707.29	1735.39	1724.9	1678.09	1729.42	1746.1	1747.91	1708.17	1738.06	1733.71	1756.18	1707.57	1747.19	1715.97	1779.84	1723.16	1712.92	1735.18	1758.92	1744.93	1778.65	1747.7	1701.68	1811.57	1695.31	1753.2	1767.13	1727.39	1738.21	1789.12	1745.26
272.703003	1737.23	1742.57	1732.14	1695.62	1729.48	1752.89	1762.42	1728.3	1733.15	1736.22	1714.7	1715.78	1724.23	1736.41	1713.59	1717.88	1766.12	1729.06	1707.78	1736.19	1721.64	1680.49	1732.01	1746.69	1747.88	1712.18	1739.42	1732.58	1756.43	1708.86	1742.29	1715.27	1778.56	1721.03	1715.04	1733.32	1754.07	1747.28	1777.79	1746.62	1701.96	1811.48	1693.72	1748.92	1765.67	1725.65	1735.96	1785.86	1747.4
273.197998	1732.74	1741.01	1728.62	1693.39	1727.84	1752.14	1755.36	1727.41	1731.85	1736.02	1716.05	1712.03	1723.09	1737.99	1710.68	1715.9	1764.51	1724.58	1703.98	1732.3	1722.81	1676.09	1728.09	1741.55	1750.26	1710.07	1736.19	1731.51	1753.19	1707.31	1743.16	1715.43	1776.32	1720.71	1713.04	1729.61	1752.74	1743.58	1774.88	1744.62	1700.89	1811.6	1692.01	1746.88	1764.79	1725.3	1737.8	1783.14	1748.85
273.694	1734.54	1740.13	1725.55	1695.04	1728.41	1753.04	1757.98	1725.42	1732.57	1733.05	1713.36	1710.22	1720.17	1734.77	1711.51	1715.29	1761.84	1723.07	1704.12	1732.78	1721.73	1676.85	1726.36	1741.86	1746.84	1709.88	1736.74	1731.36	1751.97	1709.31	1742.32	1714.38	1776.36	1720.58	1712.95	1731.44	1752.36	1744.35	1770.35	1744.83	1699.58	1812.4	1693.44	1747.37	1763.54	1722.8	1732.77	1782.12	1746.08
274.188995	1734.13	1738.53	1729.94	1692.2	1727.75	1751.73	1755.79	1725.24	1732.53	1735.54	1713.59	1714.43	1722.03	1732.1	1712.51	1714.24	1762.83	1723.24	1703.64	1730.87	1720.25	1676.13	1727.68	1743.44	1744.62	1707.75	1738.31	1732.58	1750.98	1705.93	1739.74	1713.12	1775.41	1719.57	1709.58	1730.61	1750.56	1741.81	1769.47	1740.9	1698.37	1807.55	1689.8	1745.98	1761.66	1721.3	1733.62	1780.62	1741.52
274.68399	1733.42	1738.01	1728.37	1694.03	1727.04	1748.63	1751.72	1725.26	1729.41	1733.91	1712.09	1709.65	1719.37	1731.57	1710.78	1711.97	1758.54	1723.27	1706.51	1731.58	1718.51	1676.15	1724.99	1742.17	1742.2	1705.86	1731.66	1729.01	1748.82	1705.12	1740.66	1711.68	1768.9	1718.08	1711.84	1729.73	1749.3	1738.95	1770.39	1741.35	1697.67	1807.46	1691.97	1745.86	1762.04	1724.45	1731.2	1780.02	1744.03
275.178986	1731.74	1737.49	1724.39	1692.59	1728.51	1748.21	1755.07	1723.58	1731.12	1732	1713.67	1708.27	1720.71	1731.73	1708.22	1713.08	1758.21	1719.95	1704.36	1728.65	1718.32	1675.37	1725.25	1737.42	1743.88	1707.05	1734.48	1729.82	1749.08	1705.23	1738.78	1711.11	1770.9	1717.7	1710.2	1726.87	1750.44	1740.4	1770.51	1740.72	1695.75	1802.73	1690.85	1743.93	1756.78	1720.67	1731.03	1777.89	1746.91
275.674011	1729.72	1732.93	1724.56	1690.87	1725.43	1743.66	1750.53	1721.59	1729.73	1729.84	1711.17	1710.33	1717.63	1726.9	1707.58	1711.47	1759.9	1720.03	1702.16	1726	1718.21	1673.38	1723.3	1736.84	1741.48	1704.77	1730.93	1728.02	1750.46	1702.96	1737.35	1712.45	1770.63	1717.3	1706.74	1727.57	1744.45	1739.36	1769.25	1740.86	1699.47	1801.48	1689.39	1743.6	1755.71	1720.01	1732.23	1778.03	1742.15
276.170013	1730.01	1734.16	1723	1690.08	1723.24	1743.77	1749.82	1718.41	1726.42	1730.27	1709.36	1705.76	1715.02	1728.86	1707.14	1712.47	1759.11	1717.05	1699.87	1728.43	1718.56	1672.93	1723.08	1736.22	1742.66	1704.2	1729.62	1726.41	1743.79	1704.36	1737.93	1711.12	1770.79	1716.57	1704.08	1727.6	1743.02	1737.2	1766.78	1737.94	1697.05	1797.27	1688.74	1738.38	1754.39	1717.76	1730.05	1780.32	1740.45
276.665009	1728.95	1731.76	1720.87	1691.27	1722.45	1743.96	1745.67	1722.86	1726.82	1726.64	1709.59	1706.57	1719.24	1726.92	1707.84	1709.65	1758.44	1717.58	1702.66	1729.41	1719.02	1673.68	1725.05	1736.68	1742.7	1703.97	1732.2	1726.25	1743.69	1702.05	1735.16	1711.06	1763.96	1715.85	1706.22	1723.03	1741.51	1735.03	1764.04	1737.81	1695.5	1803.15	1687.55	1738	1754.18	1716.36	1727.77	1775.37	1739.18
277.160004	1729.13	1732.77	1721	1690.5	1723.59	1742.34	1748.42	1717.75	1725.87	1726.01	1708.39	1705.71	1716.23	1728.09	1704.41	1707.34	1755.98	1718.22	1698.27	1727.25	1715.26	1672.68	1721.88	1731.53	1738.09	1703.8	1729.87	1723.98	1739.12	1703.81	1732.62	1707.82	1766.1	1714.71	1702	1723.67	1743.03	1733.3	1761.84	1736.62	1696.59	1796.58	1689.22	1738.83	1752.1	1716.53	1723.17	1771.93	1738.22
277.654999	1722.46	1729.17	1720.78	1688.85	1719.34	1737.76	1746.92	1716.86	1722	1725.3	1707.44	1704.24	1714.87	1725.12	1701.92	1710.55	1754.51	1716.12	1700.02	1723.57	1714.01	1671.07	1719.34	1731.32	1734.88	1703.61	1728.49	1723.27	1742.33	1702.39	1733.36	1708.14	1763.17	1712.9	1700.91	1722.82	1738.57	1732.91	1760.09	1737.42	1694.38	1796.85	1686.64	1735.79	1752.5	1715.68	1725.86	1772.96	1737.06
278.151001	1723.85	1726.43	1717.42	1689.74	1719.44	1736.38	1745.93	1718.04	1721.78	1725.57	1708.3	1705.86	1715.55	1725.28	1700.6	1707.31	1751.57	1713.28	1701.65	1721.51	1714.24	1669.57	1719.58	1727.59	1736.5	1700.04	1728.64	1723.16	1740.13	1701.72	1731.83	1705.41	1765.75	1712.46	1702.42	1721.59	1736.03	1732.8	1759.93	1733.59	1693.63	1793.7	1687.52	1736.55	1751.35	1713.6	1724.97	1769.14	1736.94
278.645996	1722.39	1727.25	1715.92	1689.42	1720.44	1737.22	1745.51	1713.59	1719.41	1723.71	1705.98	1703.6	1711.93	1720.87	1703.47	1703.93	1752.06	1713.53	1696.49	1723.83	1710.28	1672.34	1716.26	1729.15	1733.51	1700.46	1725.56	1722.48	1737.76	1700.95	1732.78	1707.01	1761.12	1713.92	1702.2	1720.47	1737.79	1735.3	1761.47	1734.24	1696.31	1792.9	1685.28	1736.84	1751.37	1713.89	1725.65	1770.38	1735.09
279.140991	1721.68	1726.78	1715.42	1687.94	1716.47	1732.47	1742.51	1712.68	1718.95	1723.64	1705.85	1700.07	1711.32	1723.23	1701.1	1705.87	1750.71	1712.37	1695.39	1721.26	1712.11	1669.9	1718.91	1726.68	1732.74	1699.51	1727.76	1720.23	1736.23	1701.63	1728.91	1705.56	1762.63	1712.65	1701.6	1718.86	1737.39	1733.88	1757.88	1733.57	1693.28	1793.12	1685.56	1735.83	1746.91	1714.47	1722.8	1765.71	1732.61
279.635986	1720.12	1723.4	1712.65	1687.26	1715.99	1732.63	1740.54	1714.82	1717.24	1719.67	1702.57	1702.94	1711.81	1720.82	1699.64	1704.66	1750.86	1712.72	1695.09	1720.37	1710.34	1669.28	1714.47	1722.26	1730.77	1698.88	1724.29	1720.64	1736.18	1700	1727.46	1704.72	1760.25	1710.1	1700.64	1718.94	1732.95	1728.43	1753	1730.04	1692.93	1788.06	1684.89	1731.48	1745.48	1710.91	1722.2	1764.96	1732.51
280.131012	1718.04	1725.15	1715.36	1687.59	1715.52	1731.09	1740.46	1711.24	1721.2	1719.75	1704.7	1700	1711.47	1723.79	1700.77	1704.58	1745.59	1711.24	1694.64	1717.34	1710.34	1668.64	1713.66	1723.71	1730.85	1698.85	1725.69	1719.58	1736.44	1699.18	1725.86	1706	1756.66	1709.14	1700.4	1717.76	1734.53	1729.3	1754.25	1731.43	1691.06	1789.32	1685.93	1733.25	1747.27	1712.13	1723.63	1763.48	1731.91
280.627014	1718.5	1722.72	1715.38	1687.24	1714.93	1731.46	1740.15	1709.92	1718.18	1718.83	1706.85	1700.97	1710.04	1720.45	1700.05	1700.87	1747.36	1711	1696.47	1717.54	1710.6	1667.57	1713.79	1724.05	1734.69	1697.8	1722.69	1718.34	1736.14	1697.68	1727.62	1703.88	1757.47	1710.18	1698.7	1715.23	1732.77	1727.97	1751.59	1729.51	1693.06	1787.02	1685.02	1730.99	1745.08	1712.77	1720.44	1762.19	1728.98
281.122009	1717.79	1723.11	1712.71	1685.82	1712.53	1727.18	1739.88	1711.81	1718.24	1719.6	1705.21	1700.4	1710.64	1721.14	1699.31	1704.09	1748.64	1709.11	1696.13	1717.35	1709.55	1667.22	1715.66	1722.26	1729.72	1700.24	1723.92	1716.68	1734.18	1695.89	1723.69	1700.65	1754.47	1710.71	1695.86	1713.84	1731.58	1724.53	1752.77	1730.95	1690.79	1785.45	1685.8	1730.69	1740.51	1709.89	1718.26	1764.56	1730.83
281.617004	1716.35	1720.85	1711.26	1685.93	1712.42	1725.28	1735.27	1709.24	1712.46	1717.36	1703.78	1695.58	1709.3	1720.22	1697.13	1700.52	1744.16	1708.34	1693.58	1713.64	1709.03	1668.69	1712.04	1721.57	1726.27	1695.25	1720.82	1716.7	1733.02	1694.94	1724.62	1699.95	1751.78	1706.26	1695.09	1716.18	1730.63	1724.51	1748.73	1726.46	1689.78	1785.88	1685.41	1728.52	1742.49	1710.81	1716.54	1756.55	1725.94
282.112	1715.95	1719.46	1713.94	1685.69	1711.69	1728.39	1737.79	1707.37	1715.97	1714.61	1703.17	1697.2	1710.62	1714.17	1695.3	1698.88	1741.45	1707.56	1693.94	1716.48	1706.44	1668.72	1711.86	1718.57	1723.92	1695.68	1718.46	1717.83	1730.92	1696.15	1719.98	1701.93	1752.85	1706.49	1696.39	1711.84	1727.58	1726.4	1748.07	1724.6	1688.29	1780.83	1683.09	1728.29	1740.34	1707.22	1719.87	1757.82	1726.38
282.606995	1716.51	1720.02	1712.51	1684.77	1711.57	1727.17	1736.14	1708.5	1713.2	1715.33	1702.73	1695.93	1708.14	1715.23	1698.4	1701.79	1743.41	1708.08	1693.41	1715.24	1704.85	1667.2	1709.9	1716.75	1724.13	1695.82	1720.21	1716.42	1730.44	1697.06	1722.56	1701.41	1748.94	1707.53	1695.89	1709.91	1723.73	1722.03	1745.93	1724.8	1691.16	1780.79	1684.06	1728.38	1737.48	1707.29	1714.95	1756.17	1726.63
283.102997	1715.35	1720.28	1709.84	1683.16	1708.98	1727.08	1736.34	1707.84	1713.91	1712.82	1701.3	1696.7	1704.46	1714.29	1692.62	1697.69	1744.25	1706.17	1690.2	1710.92	1705.12	1663.72	1711.03	1715.93	1723.54	1695.85	1720.35	1716.62	1730.77	1695.67	1719.88	1699.67	1751.5	1704.84	1693.24	1712.93	1726.93	1723.31	1748.25	1725.76	1689.38	1783.49	1683.44	1723.64	1738.53	1707.3	1715.45	1757.43	1725.72
283.597992	1712.88	1717.73	1710.84	1684.46	1707.82	1721.12	1732.57	1708.09	1712.2	1715.37	1700.87	1697.25	1707.24	1711.65	1694.03	1697.97	1742.63	1704.08	1692.22	1711.45	1706.03	1667.08	1710.57	1719.77	1722.71	1694.53	1716.33	1712.91	1729.26	1694.63	1721.17	1701.47	1747.43	1706.09	1695.58	1709.7	1724.6	1724.8	1745.29	1724.65	1689.35	1778.29	1682.17	1724.54	1738.43	1706.6	1716.4	1752.89	1726.27
284.092987	1713.13	1717.46	1709.56	1683.24	1710.71	1721.5	1732.37	1704.82	1713.47	1713.06	1702.57	1697.1	1705.4	1710.81	1694.37	1698.23	1740.05	1706.21	1691.73	1711.75	1704.5	1665.25	1708.33	1714.89	1723.06	1694.38	1718.48	1711.57	1725.85	1696.52	1720.08	1699.53	1750	1704.78	1695.41	1711.52	1726.41	1721.08	1742.92	1725.4	1688.51	1780.59	1681.29	1725.44	1737.59	1705.26	1713.21	1751.83	1725.85
284.588013	1709.82	1715.64	1705.17	1683.73	1708.08	1720.45	1733.54	1706.39	1710.52	1712	1701.42	1691.83	1703.1	1710.02	1691.85	1696.51	1738.09	1703.17	1690.71	1710.53	1703.95	1665.34	1708.19	1717.25	1721.96	1691.42	1714.46	1711.06	1725.35	1693.78	1718.7	1700.01	1746.63	1703.97	1690.66	1710.43	1721.61	1720.13	1741.96	1721.97	1686.4	1776.34	1680.87	1725.87	1734.25	1706.02	1715.13	1753.29	1723.6
285.083008	1711.38	1715.93	1707.41	1681.58	1707.03	1720.71	1732.86	1702.88	1712.24	1710.75	1698.35	1693.68	1702.96	1711.79	1694.09	1693.22	1739.91	1704.31	1690.07	1710.07	1702.4	1663.41	1706.91	1712.32	1718.21	1691.65	1716.69	1711.39	1727.32	1691.04	1716.11	1699.88	1746.25	1704.48	1693.19	1710.55	1721.29	1718.98	1744.66	1724.41	1686.89	1774.97	1680.38	1723.8	1733.27	1704.17	1714.87	1751.95	1724.91
285.57901	1708.39	1714.47	1706.67	1681.57	1707.28	1721.74	1732.81	1701.53	1708.86	1710.21	1697.87	1695.61	1704	1710.81	1695.72	1692.96	1736.2	1703.66	1690.73	1709.43	1702.43	1664.86	1707.06	1712.97	1718.56	1689.35	1711.12	1709.04	1723.61	1694.2	1715.59	1696.93	1744.46	1704.56	1688.5	1708.73	1719.75	1718.19	1739.55	1719.4	1686.47	1773.43	1680.17	1723.62	1731.99	1703.48	1714.15	1744.16	1723.94
286.074005	1708.01	1712.86	1704.87	1681.42	1705.62	1718.53	1731.85	1703.22	1709.93	1709.89	1697.77	1693.06	1702.81	1709.83	1691.59	1694.74	1735.75	1703.29	1688.15	1706.41	1701.43	1663.98	1708.08	1713.72	1716.79	1688.95	1713.8	1707.54	1723.33	1691.8	1717.08	1695.72	1744.31	1701.06	1688.32	1707.66	1717.92	1717.95	1739.01	1719.48	1686.19	1773.63	1680.76	1722.27	1731.17	1702.94	1712.29	1750.22	1720.51
286.569	1707.85	1712.66	1703.48	1681.93	1703.09	1718.1	1727.98	1703.13	1704.67	1708.27	1696.34	1691.26	1700.47	1708.77	1689.83	1690.73	1733.89	1700.24	1690.08	1706.21	1699.46	1663.69	1705.64	1710.85	1719.5	1691.38	1714	1708.37	1720.68	1691.47	1715.82	1697.48	1741.58	1698.89	1690.84	1706.54	1714.34	1716.35	1737.79	1716.96	1684.04	1771.12	1677.5	1722.42	1733.37	1701.59	1707.28	1741.33	1717.24
287.063995	1704.29	1710.72	1704.5	1681.93	1703.58	1715.37	1730.4	1699.68	1707.14	1707.52	1697.79	1693	1699.57	1705.25	1688.45	1693.45	1733.81	1700.81	1690.67	1705.69	1701.59	1663.07	1702.92	1710.87	1714.89	1691.15	1709.77	1709.07	1721.89	1691.35	1713.79	1695.47	1738.86	1702.65	1689.74	1704.22	1716.79	1715.89	1738.44	1718.98	1685.4	1773.11	1681.28	1722.48	1728.16	1702	1708.95	1747.87	1718.91
287.55899	1707.34	1710.38	1703.71	1680.27	1703.6	1712.05	1728.95	1699.94	1706.57	1706.77	1695.67	1693.51	1702.12	1706.23	1688.79	1691.98	1734.13	1700.47	1686.43	1706.73	1699.94	1660.6	1705.41	1709.75	1716	1689.97	1710.14	1707.99	1719.42	1688.6	1713.2	1693.25	1739.14	1700.89	1690.89	1707.86	1714.14	1713.98	1737.92	1718.84	1680.68	1768.34	1677.53	1720.17	1729.56	1703.76	1709.46	1741.45	1717.55
288.054993	1707.95	1711.89	1701.03	1681.81	1704.12	1712.79	1726.99	1700.16	1706.06	1706.76	1696.42	1688.72	1701.31	1705.38	1688.19	1690.83	1733.55	1698.98	1687.46	1704.52	1696.82	1663.31	1703.55	1706.56	1712.79	1688.38	1711.38	1707.78	1718.43	1688.48	1714.39	1694.93	1739.84	1701.83	1686.81	1705.86	1715.55	1713.48	1732.77	1718.81	1682.21	1766.24	1677.71	1717.73	1731.23	1702.27	1709.11	1742.94	1717.19
288.549988	1702.95	1708.71	1702.64	1679.9	1700.67	1712.24	1724.32	1696.71	1703.55	1705.89	1694.15	1686.65	1698.98	1704.52	1684.97	1688.03	1730.53	1696.38	1685.49	1707.08	1695.51	1659.73	1703.3	1706.79	1712.24	1687.46	1710.63	1704.09	1717.68	1688.51	1714.7	1694.4	1737.12	1696.77	1685.27	1704.26	1713.11	1711.12	1732.11	1717.36	1683.21	1768.52	1679.08	1720.43	1729.02	1699.32	1705.74	1740.59	1715.89
289.045013	1702.09	1708.33	1698.81	1677.85	1699.47	1710.89	1726.51	1698.38	1703.48	1705.93	1695.17	1689.91	1700.51	1701.24	1687.23	1689.27	1728.62	1697.21	1688.8	1701.77	1697.88	1659.73	1700.01	1703.56	1711.21	1687.25	1707.81	1704.22	1717.72	1686.5	1709.53	1693.03	1737.72	1698.27	1686.93	1703.03	1712.58	1710.51	1734.09	1713.92	1681.76	1765.92	1676.24	1715.59	1726.42	1701.44	1705.64	1739.29	1713.93
289.540009	1705.13	1707.68	1702.49	1679.86	1699.32	1710.56	1723.61	1699.53	1704.73	1703.44	1693.46	1686.98	1697.04	1702.19	1686.96	1690.18	1730.32	1696.35	1686.93	1702.34	1698.68	1659.32	1701.9	1705.88	1712.43	1686.2	1709.82	1703.44	1720.22	1688.39	1712.41	1694.24	1737.67	1696.01	1687.22	1702.32	1711.75	1712.77	1732.21	1715.83	1681	1765.22	1675.01	1714.79	1724.13	1698.12	1705.21	1737.51	1717.21
290.035004	1702.5	1705.54	1701.38	1678.21	1697.54	1709.58	1724.41	1697.4	1700.86	1703.27	1694.11	1689.4	1698.97	1703.19	1685.73	1688.28	1729.48	1693.59	1685.57	1703.69	1698.04	1659.28	1700.82	1705.2	1711.23	1688	1707.47	1705.87	1715.35	1687.48	1709.76	1693.04	1735.04	1698.15	1684.15	1701.7	1711.63	1712.21	1729.99	1715.51	1682.9	1765.44	1680.09	1715.54	1724.71	1700.05	1706.33	1736.93	1712.45
290.531006	1701.21	1706.11	1697.78	1677.9	1700.05	1707.03	1723.6	1695.53	1701.57	1704.64	1694.91	1690.33	1695.07	1699.15	1687.71	1686.49	1731.27	1695.82	1687.66	1702.97	1695.32	1659.06	1698.92	1706.12	1709.46	1684.96	1704.43	1701.56	1712.61	1688.34	1707.36	1692.94	1733.61	1696.98	1684.48	1704.86	1709.06	1709.92	1729.42	1712.62	1680.13	1762.12	1676.5	1717.22	1725.46	1698.68	1701.92	1733.26	1713.63
291.026001	1702.16	1704.76	1701.23	1675.5	1699.57	1707.68	1720.85	1696.33	1701.68	1701.57	1694.76	1689.83	1695.45	1701.15	1684.49	1686.74	1727.55	1695.77	1684.8	1703.04	1695.85	1660.48	1699.42	1704.29	1711.85	1684.37	1708.7	1702.04	1713.12	1685.36	1709.4	1690.42	1732.29	1696.41	1684.62	1699.96	1708.93	1705.59	1726.11	1710.61	1678.38	1759.35	1674.36	1712.06	1722.19	1697.09	1702.53	1736.19	1711.53
291.520996	1699.43	1703.79	1698.2	1678.56	1698.89	1703.06	1723.6	1693.86	1698.94	1700.8	1693.24	1689.1	1696	1698.21	1681.4	1685.59	1724.55	1694.4	1683	1699.13	1696.11	1656.65	1699.19	1702.25	1708.99	1685.88	1704.42	1700.82	1712.84	1687.22	1707.03	1691.26	1731.77	1695.64	1681.63	1704.68	1707.42	1706.57	1727.99	1711.55	1681.35	1760.33	1677.24	1714.72	1721.83	1697.19	1700.16	1735.19	1711.06
292.015991	1698.87	1700.51	1695.72	1675.96	1695.31	1704.04	1719.67	1695.71	1698.79	1698.7	1693.16	1687.95	1697.73	1698.46	1684.38	1684.67	1725.86	1695.8	1684.87	1699.08	1695.12	1658.22	1695.85	1702.3	1707.33	1685.55	1702.68	1702.45	1712.09	1684.69	1706.75	1691.02	1732.74	1697.22	1682.68	1698.42	1706.04	1708.54	1728.57	1712.23	1678.49	1760.02	1676.02	1715.87	1723.41	1695.38	1700.54	1736.13	1711.07
292.510986	1698.96	1702.17	1693.24	1677.81	1692.57	1703.61	1719.67	1694.95	1699.06	1698.42	1691.89	1685.4	1694.98	1697.31	1684.34	1683.31	1725.22	1691.86	1683.28	1699.78	1695.12	1656.59	1696.83	1701.73	1704.63	1683.23	1704.28	1700.8	1711.79	1684.43	1705.51	1690.95	1729.91	1695.33	1682.67	1696.91	1708.13	1706.36	1725.16	1712.29	1680.51	1755.49	1676.71	1710.29	1722.55	1696.76	1698.54	1729.16	1710.8
293.006989	1698.51	1701.78	1695.82	1677.07	1698.3	1702.01	1721.56	1692.64	1696.1	1697.74	1690.74	1686.74	1696.33	1699.28	1684.89	1686.86	1724.74	1690.17	1684.21	1698.98	1696.48	1657.98	1694.07	1699.26	1705.95	1685.85	1704.59	1701.75	1711.93	1687.02	1705.4	1689.96	1725.49	1694.27	1684.38	1695.96	1705.48	1707.81	1725.31	1708.75	1680.3	1756.81	1674.1	1710.36	1720.23	1696.06	1699.28	1730.81	1709.36
293.502014	1697.8	1701.2	1696.81	1676.33	1695.39	1702.83	1720.21	1691.91	1697.78	1697.43	1689.08	1685.17	1693.91	1697.08	1682.61	1685.76	1722.98	1691.33	1682.66	1699.09	1690.91	1658.8	1697.94	1702.4	1704.7	1683.37	1703.46	1701.82	1709.97	1683	1706.32	1689.22	1730.56	1693.57	1680.88	1698.24	1706.01	1705.15	1724.96	1712.04	1677.13	1754.84	1674.73	1710.42	1717.88	1696.15	1701.51	1733.26	1712.59
293.997009	1697.25	1701.01	1696.3	1676.86	1695.89	1702.16	1719.93	1693	1695.22	1696.61	1690.4	1684.81	1695.16	1694.89	1680.67	1684.26	1721.71	1690.14	1681.38	1697.36	1694.03	1656.92	1694.32	1700.4	1702.99	1681.29	1702.43	1701.29	1706.16	1685.72	1706.59	1689.51	1727.81	1693.62	1679.47	1695.99	1705.64	1704.99	1723.1	1709.52	1677.6	1755.37	1675.27	1713.26	1718.84	1692.1	1696.34	1730.14	1709.66
294.492004	1694.6	1698.77	1697.02	1676.9	1694.55	1699.17	1718.11	1691.65	1696.79	1696.95	1688.68	1684.19	1693.42	1693.6	1682.13	1683.85	1721.6	1693.57	1682.09	1695.78	1691.93	1655.85	1694.26	1699.73	1704.15	1681.27	1701.16	1697.63	1707.65	1683.29	1702.55	1690.48	1725.81	1693.27	1680.9	1696.35	1702.44	1703.19	1722.49	1708.9	1677.49	1753.57	1673.04	1710.12	1716.65	1692.11	1698.31	1727.91	1707.14
294.988007	1695.45	1695.6	1691.34	1675.12	1693.41	1701.85	1714.58	1691	1694.4	1695.72	1689.69	1681.99	1693.08	1693.47	1679.12	1684.53	1719.95	1688.98	1680.43	1695.87	1693.15	1655.84	1695.4	1696.64	1702.63	1681.97	1701.37	1698.67	1705.79	1683.93	1702.28	1687.44	1726.07	1692.41	1677.72	1693.28	1702.01	1703.13	1721.28	1707.71	1677.26	1753.31	1673.45	1708.68	1714.1	1692.92	1697.2	1725.55	1707.31
295.483002	1695.69	1697.76	1692.32	1673.59	1691.81	1700.42	1714.84	1691.93	1694.87	1695.41	1688.63	1684.8	1693.93	1692.7	1682.83	1679.27	1719.9	1691.24	1681.49	1696.82	1691.75	1656.88	1695.95	1700.06	1705.55	1681.27	1700.54	1697.92	1706	1680.6	1703.93	1687.39	1725.07	1691.22	1680.82	1696.61	1704.1	1702.66	1719.78	1707.05	1676.08	1751.73	1670.57	1706.72	1715.37	1693.56	1695.19	1726.27	1707.57
295.977997	1694.45	1697.45	1692.16	1675.59	1690.14	1698.89	1713.38	1690.6	1692.53	1694.75	1686.7	1681.53	1690.87	1691.91	1678.71	1681.11	1719.39	1688.47	1678.31	1693.59	1690.88	1655.3	1691.36	1697.8	1701.78	1682.16	1700.52	1698.34	1705.26	1681.38	1700.95	1688.61	1726.4	1691.54	1678.63	1695.46	1700.6	1701.37	1721.43	1704.8	1677	1752.8	1673.74	1709.99	1715.75	1693.01	1697.98	1723.5	1704.58
296.472992	1690.94	1696.5	1692.79	1674.07	1690.4	1695.52	1715.59	1689.57	1691.82	1693.61	1689	1683.66	1691.52	1690.23	1675.63	1681.16	1719.57	1686.76	1680.95	1693.61	1688.58	1654.67	1691.06	1694.02	1702.12	1680.1	1698.62	1696.01	1706	1682.3	1700.82	1688.77	1722.41	1692.07	1675.94	1695.63	1699.16	1703.08	1717.53	1706.88	1676.18	1750.02	1670.52	1707.86	1714.75	1690.19	1695.66	1724.39	1705.14
296.967987	1690.23	1697.3	1691.02	1674.86	1689.18	1695.02	1713.38	1689.13	1688.86	1692	1683.58	1680.64	1690.7	1689.98	1676.85	1679.78	1716.05	1684.79	1678.34	1694.15	1688.34	1652.95	1692.04	1695.04	1698.29	1680.95	1695.82	1693.18	1704.22	1681.85	1695.88	1686.79	1721	1689.9	1677.27	1691.87	1696.9	1699.08	1717.17	1703.86	1674.35	1746.59	1672.44	1707.53	1715.42	1689.11	1693.41	1721.23	1706.25
297.463989	1692.08	1694.69	1691.29	1673.71	1689.93	1698.82	1711.91	1688.38	1691.77	1691.11	1684.65	1682.52	1692.63	1691.13	1676.67	1679.95	1718.84	1687.13	1680.98	1691.72	1687.83	1654.47	1690.01	1694.29	1697.7	1679.05	1696.43	1696.17	1702.92	1679.35	1699.34	1686.86	1722.35	1689.49	1678.04	1690.54	1698.24	1699.4	1716.57	1703.64	1675.61	1747	1670.36	1706.15	1711.73	1691.93	1695.3	1722	1704.63
297.959015	1691.17	1693.34	1690.04	1676.1	1690.62	1696.31	1710.21	1687.53	1689.95	1690.14	1686.02	1681.88	1689.87	1689.08	1676.28	1677.75	1713.1	1684.18	1677.9	1692.97	1687.46	1656.14	1688.16	1693.38	1699.93	1678.96	1697.32	1692.85	1703.63	1680.71	1698.42	1686.97	1719.96	1688.51	1677.74	1690.39	1695.5	1700.97	1713.93	1701.63	1675.31	1745.77	1670.87	1703.88	1708.86	1688.19	1694.36	1720.04	1704.03
298.45401	1693.08	1694.1	1688.48	1673.75	1688.89	1692.55	1708.92	1686.98	1690.06	1692.42	1685.95	1681.41	1689.58	1689.68	1676.73	1678.81	1714.7	1683.86	1678.99	1691.92	1689.74	1653.68	1687.53	1691.06	1696.73	1679.22	1698.24	1692.81	1702.19	1681.88	1697.56	1684.58	1719.73	1689.04	1676.4	1692.07	1696.12	1698.41	1714.73	1702.6	1673.64	1748.15	1669.96	1705.67	1711.48	1688.94	1690.59	1719.61	1703.46
298.949005	1691.42	1693.22	1689.39	1675.16	1688.84	1693.92	1709.46	1688.16	1689.98	1690.87	1685.75	1680.12	1687.25	1689.95	1677.53	1677.78	1714.21	1685.06	1677.46	1692.12	1688.93	1654.56	1687.63	1694.21	1697.57	1678.87	1696.05	1691.13	1703.7	1679.72	1698.01	1685.34	1717.09	1689.09	1675.12	1688.46	1698.17	1696.12	1714.28	1701.29	1672.65	1746.76	1669.88	1705.84	1712.15	1688.31	1691.76	1721.4	1702.86
299.444	1691.75	1694.39	1691.56	1673.29	1688.98	1693.35	1712.11	1685.46	1688.62	1688.99	1685.94	1679.42	1691.32	1688.29	1676.36	1680.21	1711.35	1685.62	1677.26	1692.43	1686.38	1655.5	1689.56	1694.59	1696.83	1679.47	1694.35	1692.15	1697.83	1680.24	1697.49	1684.52	1719.67	1687.96	1676.78	1690.44	1696.28	1695.56	1713.15	1700.98	1673.21	1744.41	1671.2	1705.6	1711.71	1688.99	1690.82	1718.74	1701.37
299.940002	1688.74	1692.41	1689.63	1673.18	1689.45	1693.53	1707.27	1685.55	1688.51	1691	1683.72	1679.78	1689.04	1685.96	1674.08	1676.42	1712.85	1685.5	1678.45	1691.81	1687.63	1652.39	1688.3	1690.7	1696.29	1677.05	1696.18	1691.58	1701.3	1678.8	1696.55	1686.45	1716.01	1687.46	1674.37	1688.38	1696.67	1694.06	1713.98	1700.54	1674.26	1741.45	1669.73	1704.72	1710.01	1688.94	1692.54	1716.14	1701.98
300.434998	1690.88	1691.51	1690.16	1673.21	1689.66	1693.61	1709.07	1686.75	1690.01	1688.73	1683.93	1682.44	1690.76	1687.21	1675.28	1676	1713.82	1682.46	1677.35	1691.16	1687.05	1652.97	1691.49	1692.94	1696.23	1678.65	1696.68	1695.33	1703	1682.51	1697.1	1685.92	1717.72	1690.25	1674.9	1690.22	1694.88	1696.12	1712.21	1701.2	1674.24	1741.62	1670.98	1703.47	1710.65	1688.36	1689.91	1715.73	1701.09
300.929993	1687.31	1690.09	1687.84	1670.96	1687.09	1690.55	1709.06	1686.25	1687.34	1688.5	1684.31	1680.38	1687.91	1687.77	1672.48	1676.36	1712.03	1683.4	1676.3	1689.13	1684.3	1651.28	1686.41	1689.69	1695.75	1677.33	1694.68	1691.4	1701.81	1679.63	1696.94	1684.99	1714.99	1687.17	1677.23	1689.1	1696.53	1696.44	1712.76	1699.79	1673.85	1742.76	1669.97	1700.65	1709.96	1687.35	1690.25	1717.11	1699.83
301.424988	1687.95	1692.26	1687.88	1673.19	1688.34	1691.76	1707.72	1685.94	1686.35	1687.98	1682.99	1678.45	1688.82	1688.47	1672.93	1675.94	1710.18	1682.05	1675.23	1688.77	1685.33	1651.08	1686.7	1690.86	1694.76	1675.61	1692.18	1690.8	1699.34	1678.86	1693.73	1684.32	1714.28	1686.81	1671.54	1686.4	1694.44	1696.17	1712.54	1700.1	1673.07	1740.31	1670.15	1702.34	1706.03	1688.19	1688.88	1717.69	1701.47
301.920013	1687.67	1690.96	1687.18	1670.86	1688.56	1692.47	1707.39	1685.92	1686.05	1687.93	1685.2	1679.74	1686.9	1687.62	1674.29	1675.68	1709.47	1683.1	1677.31	1689.02	1684.87	1651.77	1686.79	1689.15	1694.08	1675.4	1693.13	1690.83	1697.38	1679.72	1696.02	1683.19	1712.62	1685.07	1673.06	1687.72	1692.7	1696.42	1709.23	1703.06	1674.59	1742.48	1670.85	1703.55	1707.19	1687.99	1687.44	1721.02	1699.5
302.415985	1686.88	1688.23	1688.7	1668.75	1684.21	1690.96	1704.98	1686.47	1686.15	1687.71	1685.91	1676.58	1686.05	1685.34	1674.71	1674.25	1711.49	1682	1677.3	1686.96	1683.54	1651.76	1685.2	1690.59	1691.79	1674.65	1690.81	1688.89	1698.26	1677.73	1698.17	1684.04	1711.65	1685.57	1672.05	1687.33	1692.31	1692.16	1710.12	1697.1	1674.13	1739.93	1667.84	1701.79	1706.5	1686.23	1687.12	1715.1	1698.72
302.911011	1688.51	1691.33	1684.92	1672.11	1685.28	1690.35	1702.97	1684.24	1685.93	1687.39	1683.62	1678.19	1687.14	1686.45	1672.49	1673.43	1708.12	1682.67	1676.01	1689.59	1682.72	1651.2	1685.69	1691.07	1691.69	1676.47	1695.16	1689.98	1697.78	1678.77	1694.48	1682.42	1716.42	1687.57	1672.99	1686.66	1694.56	1694.37	1708.51	1698.5	1672.65	1738.05	1670.76	1702.27	1705.37	1687.22	1687.15	1715.53	1697.97
303.406006	1686.93	1687.21	1686.03	1673.86	1686.46	1689.49	1703.86	1682.3	1686.61	1687.23	1682.76	1676.7	1686.7	1686.48	1671.51	1673.22	1709.01	1679.66	1675.98	1685.56	1685.24	1649.36	1685.25	1688.29	1689.46	1674.32	1690.86	1688.13	1695.37	1675.73	1694.25	1684.84	1714.41	1686.84	1672.19	1689.64	1693.52	1692.45	1710.27	1694.94	1672.92	1735.74	1669.5	1700.7	1705.11	1684.94	1687.77	1712.78	1699.09
303.901001	1684.05	1687.87	1688.2	1671.82	1687.16	1687.56	1704.36	1681.21	1683.47	1684	1683.41	1678.18	1685.65	1683.88	1672.23	1673.9	1706.31	1680.79	1676.8	1687.3	1684.98	1652.52	1684	1687.81	1691	1675.35	1691.33	1692.28	1696.61	1676.76	1693.45	1682.31	1712.14	1686.14	1672.63	1687.13	1690.2	1692.83	1711.16	1694.45	1672.95	1737.71	1666.97	1700.18	1708.1	1684.5	1686.84	1712.48	1698.26
304.395996	1685	1687.94	1684.79	1669.27	1686.09	1686.28	1705.92	1682.23	1684.58	1684.79	1679.87	1678	1685.17	1684.61	1670.31	1672.01	1708.42	1678.25	1674.24	1685.04	1685.56	1651.41	1684.78	1687.28	1690.05	1673.62	1689.41	1689.45	1697.62	1676.85	1691.92	1682.72	1710.8	1686.46	1673.21	1686.3	1691.1	1693.07	1708.36	1697.09	1675.08	1731.96	1668.44	1698.96	1706.62	1683.64	1686.12	1713.86	1700.92
304.891998	1688.13	1686.87	1685.93	1671.55	1684.14	1688.67	1704.02	1681.3	1685.75	1681.78	1679.63	1676.01	1686.02	1683.77	1672.5	1670.12	1704.68	1678.56	1673.69	1686.36	1684.29	1650.7	1684.13	1685.39	1690.52	1674.28	1690.72	1688.03	1693.93	1675.64	1691.15	1680.28	1709.37	1683.62	1671.08	1683.84	1689.28	1691.09	1705.51	1696.68	1671.5	1734.04	1667.47	1698	1703	1684.22	1685.23	1712.69	1699.2
305.386993	1686.76	1684.79	1685.37	1668.95	1684.07	1687.02	1703.45	1681.56	1680.2	1683.25	1680.14	1676.15	1681.65	1682.21	1667.33	1669.76	1703.06	1676.5	1676.62	1685.9	1683.33	1646.15	1682.2	1685.27	1688.23	1673.82	1684.97	1685.46	1693.61	1674.79	1692	1680.68	1708.79	1681.58	1671	1683.42	1688.27	1691.82	1703.8	1693.05	1669.67	1733.34	1666.69	1697.5	1700.47	1682.57	1684.73	1709.56	1695.31
305.881989	1683.03	1687.32	1682.5	1667.17	1680.82	1685.89	1703.1	1680.82	1682.08	1683.06	1679.07	1676.91	1682.09	1682.02	1669.81	1669.47	1704.51	1678.19	1671.83	1681.77	1682.98	1649.7	1682.75	1686.73	1690.33	1672.16	1686.57	1688.63	1693	1673.36	1693.1	1681.74	1708.34	1680.94	1669.95	1686.68	1687.29	1690.39	1702.94	1696.36	1670.48	1733.09	1668.02	1696.04	1700.25	1684.57	1682.77	1710.5	1695.8
306.377014	1686.61	1685.26	1683.21	1671.34	1681.98	1688.08	1703.13	1682.51	1682.51	1681.6	1679.56	1675.07	1684.49	1679.67	1670.28	1669.29	1703.48	1679.09	1672.7	1684.59	1683.45	1650.02	1680.21	1685.07	1689.21	1670.78	1689.35	1684.95	1692.29	1675.67	1690.81	1681.07	1707.03	1683.79	1669.35	1683.02	1689.11	1691.81	1704.72	1693.35	1670.16	1731.06	1666.58	1697.78	1702.36	1682.76	1685.51	1709.91	1696.01
306.872009	1683.59	1685.83	1681.92	1666.72	1681.98	1685.49	1701.65	1677.78	1681.08	1684	1678.12	1674.42	1681.92	1680.64	1668.48	1671.81	1701.57	1676.5	1672.22	1682.34	1680.91	1649.83	1680.62	1686.26	1686.26	1674.88	1687.6	1689.41	1690.17	1676.42	1690.71	1679.44	1703.61	1681.82	1668.86	1682.11	1689.77	1689.42	1703.68	1694.44	1669.8	1731.91	1667.98	1699.28	1700.42	1681.47	1683.1	1707.09	1698.07
307.368011	1684.2	1686.06	1682.27	1667.75	1681.94	1683.99	1702.44	1678.54	1679.61	1681.26	1681.46	1675.58	1682.1	1680.94	1668.26	1667.89	1703.23	1676.4	1672.08	1683.49	1681.41	1649.2	1679.17	1686.76	1687.02	1671.67	1685.69	1685.03	1689.2	1674.38	1686.28	1679.5	1707.11	1681.82	1667.06	1683.77	1688.45	1689.78	1702.83	1691.36	1668.32	1728.88	1664.45	1697.35	1698.55	1683.35	1684.05	1707.56	1697.11
307.863007	1684.05	1683.9	1683.2	1668.91	1681.74	1683.29	1699.89	1679.61	1681.15	1680.25	1677.67	1674.66	1683.19	1679.73	1669.87	1668.63	1702.6	1678.72	1672.93	1683.65	1679.62	1648.41	1683.28	1682.61	1687.37	1671.94	1686.64	1686.86	1691.15	1673.53	1689.24	1680.72	1705.73	1681.27	1668.54	1682.55	1686.14	1688.18	1703.52	1690.87	1669.81	1727.78	1665.99	1696.72	1701.27	1682.38	1682.7	1708.47	1693.23
308.358002	1681.99	1683.53	1680.82	1666.71	1681.71	1682.95	1697.23	1677.96	1681.42	1683.1	1679.22	1676.26	1682.36	1679.83	1665.38	1668.82	1701.37	1675.16	1674.4	1682.1	1678.99	1647.75	1680.26	1683.61	1684.32	1670.83	1686.38	1685.33	1691.32	1671.25	1687.92	1678.23	1707.45	1682.44	1667.81	1681.61	1686.82	1686.49	1702.1	1693.81	1669.85	1731.65	1666.67	1695.66	1699.45	1682.4	1682.46	1707.9	1695.12
308.852997	1682.43	1684.35	1684.16	1668.54	1681.96	1682.51	1698.1	1678.71	1678.82	1680.93	1678.26	1675.43	1684.84	1680.83	1668.74	1669.16	1702.4	1675.29	1672.58	1683.42	1678.79	1647.5	1681.36	1683.94	1685.95	1671.16	1687.78	1684.22	1691.75	1673.59	1687.15	1677.23	1706.08	1683.32	1668.64	1682.28	1690.02	1689.12	1703.3	1693.32	1669.67	1731.27	1666.49	1697.51	1701.99	1683.19	1682.72	1708.62	1696.01
309.348999	1683.54	1684.12	1683.42	1667.01	1681.19	1681.51	1698	1679.44	1678.85	1682.47	1679.98	1673.11	1681.17	1679.2	1666.7	1667.42	1701.07	1676.37	1674.2	1681	1679.93	1647	1682.28	1682.61	1685.42	1669.25	1687.18	1685.52	1690.06	1671.79	1690.62	1678.06	1705.37	1681.33	1667.63	1681.84	1686.97	1686.88	1702.33	1690.72	1669.99	1727.5	1666.04	1694.89	1699.06	1681.6	1680.93	1705.5	1693.79
309.843994	1683.29	1682.08	1683.18	1668.92	1681.69	1685.68	1698.76	1677.71	1677.83	1681.44	1677.18	1676.57	1681.74	1680.87	1668.68	1668.57	1701.54	1677.91	1672.15	1682.22	1678.75	1649.03	1681.31	1684.26	1685.87	1668.91	1686.93	1688.54	1689.59	1671.38	1688.51	1678.78	1705.02	1681.43	1666.66	1681.44	1684.97	1686.78	1701.64	1692.31	1670.61	1730.63	1666.09	1696.91	1699.56	1682.74	1682.05	1708.38	1694.74
310.338989	1683.01	1681.21	1681.2	1666.79	1681.35	1681.2	1696.49	1677.05	1678.38	1680.33	1677.97	1671.84	1682.18	1677.62	1668.17	1667.37	1697.22	1674.44	1670	1682.13	1678.43	1647.8	1678.97	1683.71	1683.32	1669.26	1687.41	1685.28	1689.85	1675.5	1688.22	1681.14	1704.72	1680.04	1667.23	1681.7	1684.23	1688.66	1701.84	1690.37	1669.66	1727.94	1666.13	1695.95	1698.82	1683.22	1681.44	1706.21	1690.41
310.834015	1682.72	1680.2	1679.11	1668.35	1680.4	1677.12	1694.75	1679.48	1679.57	1677.92	1676.89	1671.88	1681.99	1679.02	1664.97	1667.3	1701.13	1674.32	1673.57	1681.21	1680.65	1648.16	1679.07	1682.34	1686.04	1670.68	1685.77	1685.87	1688.38	1672.41	1685.34	1678.4	1702.09	1679.58	1667.85	1680.74	1685.79	1687.28	1699.68	1693.19	1667.5	1728.94	1664.99	1697.06	1697.96	1682.75	1681.78	1704.53	1693.34
311.32901	1681.32	1681.38	1680.07	1666.16	1679.89	1680.89	1695.58	1675.64	1676.31	1679.9	1677.92	1672.72	1680.83	1678.36	1668.16	1668.28	1697.15	1674.17	1669.6	1678.12	1679.7	1646.84	1680.49	1680.5	1684.47	1670.55	1684.91	1683.97	1689.84	1670.77	1687.81	1676.18	1700.78	1680.87	1667.86	1678.98	1684.97	1686.43	1697.24	1689.98	1670.42	1727.08	1664.58	1694.2	1697.97	1681.43	1679.14	1706.53	1689.62
311.825012	1680.41	1678.39	1680.49	1667.46	1679.62	1680.86	1696.97	1676.85	1675.93	1679.21	1677.4	1674.1	1681.92	1675.08	1668.89	1668.35	1699.21	1673.69	1670.96	1682.95	1678.99	1647.82	1680.54	1682.19	1682.81	1668.65	1683.93	1683.92	1687.86	1673.39	1685.16	1679.11	1701.77	1680.08	1668.72	1679.07	1686.08	1687.7	1697.33	1691.68	1667.23	1728.51	1667.01	1696.22	1696.6	1682.64	1678.46	1706.01	1692.5
312.320007	1680.89	1680.82	1682.95	1665.86	1681.96	1682.89	1697.81	1676.92	1678.73	1678.26	1677.28	1672.47	1679.62	1677.13	1664.74	1669.01	1700.53	1673.17	1671.66	1678.74	1679.53	1645.39	1678.65	1681.01	1682.02	1671	1684.08	1683.58	1687.89	1670.2	1686.65	1676.67	1703.57	1679.28	1663.33	1679.68	1687.49	1684.59	1700.46	1690.66	1667.78	1730.29	1664.86	1697.54	1697.15	1679.23	1681.26	1703.55	1691.83
312.815002	1679.91	1680.52	1677.68	1666.21	1679.41	1680.68	1693.99	1674.75	1677.62	1679.19	1678.03	1672.02	1680.01	1677.69	1665.86	1667.58	1698.03	1676.06	1671.14	1680.13	1678.36	1644.74	1677.5	1680	1679.53	1668.6	1685.01	1684.34	1687.07	1671.4	1684.02	1676.58	1701.52	1680.4	1665.54	1676.86	1684.77	1682.23	1697.98	1689.24	1668.11	1724.22	1665.22	1693.55	1695.33	1680.78	1679.64	1703.11	1690.85
313.309998	1680.1	1680.04	1677.89	1665.82	1677.51	1677.69	1697.14	1676.04	1676.44	1678.76	1675.91	1670.43	1682.02	1673.92	1665.02	1666.24	1697.87	1673.58	1670.24	1677.87	1677.87	1645.54	1676.63	1680.25	1679.61	1669.18	1683.28	1682.05	1685.98	1671.75	1686.56	1675.94	1699.25	1680.87	1665.65	1678.99	1684.77	1685.39	1698.32	1688.91	1667.02	1724.68	1663.56	1696.13	1695.07	1681.83	1677.56	1704.94	1692.34
313.804993	1679.47	1681.48	1679.16	1667.11	1676.06	1679.3	1694.16	1674.86	1677.07	1678.81	1676.32	1671.43	1681.33	1678.04	1666.34	1666.69	1698.16	1673.19	1669.2	1678.59	1677.64	1646.89	1677.11	1679.45	1680.2	1668.47	1684.83	1680.23	1688.61	1672.64	1686.22	1678.55	1700.06	1681.08	1666.3	1679.59	1685.78	1684.81	1696.29	1687.81	1667.5	1723.43	1664.8	1693.88	1695.6	1678.55	1680.86	1701.98	1692.41
314.300995	1678.52	1678.63	1678.76	1666.75	1675.58	1678.97	1692.15	1675.98	1675.64	1677.85	1676.34	1672.17	1678.3	1676.81	1665.87	1666.41	1693.46	1671.39	1671.06	1678.68	1675.61	1644.55	1677.64	1679.51	1681.47	1667.5	1682.55	1684.13	1685.8	1670.16	1686.51	1675.48	1699.46	1677.86	1665.2	1677.66	1684.37	1683.18	1698.27	1689.2	1667.57	1722.12	1665.33	1692.39	1694.19	1678.79	1677.27	1701.88	1690.24
314.79599	1679.12	1678.99	1679.08	1665.98	1676.19	1678.28	1691.86	1673.99	1673.9	1677.46	1674.69	1668.92	1680.21	1675.53	1665.28	1665.79	1695.25	1674.05	1669.33	1677.59	1678.82	1645.35	1677.46	1679.68	1680.12	1666.45	1682.3	1682.33	1685.34	1669.57	1685.8	1676.2	1700.92	1676.77	1665.28	1677.07	1680.03	1684.61	1695.15	1686.96	1668.31	1723.57	1663.65	1693.11	1696.29	1680.26	1678.6	1700.02	1691.47
315.290985	1679.73	1675.86	1678.35	1666.05	1678.5	1676.18	1695.58	1674.94	1676.59	1677.7	1674.39	1671.02	1678	1674.1	1664.46	1664.28	1694.71	1671.29	1669.66	1676.69	1675.94	1646.58	1676.75	1677.87	1680.79	1669.13	1684.09	1680.33	1686.18	1671.32	1685.78	1676.81	1696.99	1680.18	1667.7	1678.35	1683.26	1683.93	1693.96	1687.5	1666.73	1723.83	1662.74	1694.03	1695.94	1677.7	1677.66	1701.95	1687.72
315.786011	1680.11	1678.16	1678.46	1667.52	1678.33	1678.49	1692.28	1675.16	1675.59	1676.36	1676.04	1670.35	1676.54	1676.15	1663.1	1664.31	1693.98	1672.21	1669.18	1677.76	1677.97	1646.48	1677.27	1676.75	1678.09	1666.01	1682.05	1682.68	1686.71	1670.2	1683.95	1675.08	1698.18	1678.8	1666.22	1679.83	1685.26	1681.92	1693.61	1690.01	1666.46	1723.59	1664.6	1691.68	1692.13	1679.01	1677.59	1700.95	1690.41
316.281006	1677.97	1678.11	1677.67	1665.65	1676.28	1677.06	1692.28	1674.13	1674.04	1675.45	1673.94	1670.31	1678.75	1673.58	1665.64	1665.08	1693.14	1671.81	1670.65	1677.76	1676.4	1645.49	1675.04	1678.42	1679.33	1665.61	1683.53	1681.91	1687	1671.57	1685.93	1674.61	1696.38	1678.03	1669.15	1679.16	1682.53	1683.46	1695.87	1686.68	1664.65	1722.14	1665.36	1693.01	1693.15	1677.41	1677.97	1701.28	1687.8
316.777008	1678.55	1678.67	1678.03	1666.01	1678	1677.28	1693.28	1674.9	1677.27	1676.16	1675.86	1672.36	1678.16	1675.72	1666.57	1666.39	1695.2	1671.74	1670.28	1678.18	1676.24	1645.86	1674.01	1677.98	1679.44	1667.78	1680.98	1681.44	1686.07	1668.66	1685.42	1676.29	1695.07	1679.84	1664.28	1675.55	1680.21	1682.99	1695.11	1685.6	1666.12	1721.44	1663.12	1691.74	1692.79	1676.76	1676.26	1697.62	1689.43
317.272003	1677.23	1677.06	1679.68	1663.38	1677.5	1675.71	1692.25	1674.47	1674.75	1673.19	1675.74	1669.5	1679.17	1673.19	1666.37	1663.01	1692.51	1671.81	1670.24	1675.38	1675.98	1645.04	1675.74	1677.62	1678.81	1667.68	1681.13	1681.39	1684.74	1670.54	1683.09	1676.39	1695.12	1677.23	1664.72	1675.54	1681.26	1684.82	1692.84	1686.56	1665.77	1722.02	1664.35	1692.25	1692.35	1677.54	1676.86	1698.29	1687.97
317.766998	1679.82	1677.84	1678.72	1665.7	1677.87	1674.99	1692.19	1671.95	1674.16	1676.83	1675.67	1671.2	1679.97	1674.16	1663.31	1663.13	1691.93	1672.08	1670.33	1677.26	1677.73	1643.72	1675.13	1676.4	1675.2	1667.9	1679.56	1681.68	1685.93	1671.13	1683.6	1675.2	1695.52	1679.52	1663.09	1675.8	1678.11	1681.42	1693.04	1688.16	1666.65	1722.82	1664.83	1691.8	1690.01	1678.36	1675.91	1698.12	1688.26
318.261993	1678.2	1676.23	1678.59	1666.45	1678.6	1673.57	1693.1	1673.13	1671.78	1675.67	1673.66	1671.5	1678.57	1671.64	1664.61	1663.02	1689.67	1669.07	1667.47	1676.19	1675.21	1644.22	1674.44	1677.07	1678.85	1666.84	1680.61	1682.71	1683.96	1669.84	1683.61	1676.08	1697.19	1678.09	1665.47	1674.02	1680.87	1682.87	1690.9	1685.13	1664.63	1719.16	1663.85	1691.51	1692.5	1677.1	1676.12	1697.84	1684.79
318.756989	1676.39	1675.83	1678.84	1663.86	1677.83	1670.85	1691.52	1671.9	1673.09	1674.04	1674.86	1668.18	1676.93	1672.75	1664.13	1663.88	1690.64	1668.35	1669.67	1674.07	1676.44	1645.72	1675.34	1678.32	1678.82	1666.4	1681.33	1680.43	1682.92	1670.16	1684.37	1674.15	1697.11	1678.64	1665.29	1675.25	1685.03	1683.48	1693.32	1686.31	1666.78	1720.52	1663.81	1689.32	1691.73	1677.18	1676.38	1697.63	1687.55
319.252991	1676.79	1675.4	1676.26	1665.66	1674.44	1673.85	1689.75	1674.67	1671.8	1674.95	1675.71	1671.23	1676.79	1674.45	1662.37	1665.59	1692.07	1670.27	1669.94	1675.24	1674.68	1644.61	1672.72	1674.7	1677.04	1664.81	1680.23	1680.94	1685.75	1669.47	1684.78	1677.09	1697.34	1678.21	1664.57	1674.73	1680.02	1682	1694.36	1685.28	1666.91	1719.81	1663.8	1690.53	1691.08	1676.86	1676.51	1698.46	1687.8
319.747986	1678.68	1676.7	1678.15	1665.16	1675.88	1672.95	1690.46	1671.3	1670.39	1673.49	1673.88	1668.92	1676.85	1674.56	1662.91	1663.72	1692.93	1670.89	1668.49	1674.24	1675.34	1644.57	1673.96	1676.15	1675.56	1665.08	1679.65	1680.83	1682.1	1669.61	1682.4	1675.73	1696.1	1675.86	1662.92	1675.64	1679.23	1682.01	1691.03	1686.37	1665.8	1717.74	1663.04	1691.15	1690.42	1677.6	1678.95	1696.89	1683.39
320.243011	1675.69	1674.85	1675.13	1664.59	1676.55	1670.3	1689.12	1670.12	1671.06	1673.56	1672.31	1670.34	1675.74	1673.98	1659.89	1661.48	1691.25	1667.45	1667.31	1676.36	1673.48	1644.91	1673.43	1676.8	1676.49	1666.08	1680.08	1681.35	1683.13	1667.67	1683.84	1674.26	1693.44	1677.23	1663.4	1674.25	1682.42	1681.56	1694.77	1687.94	1666.35	1716.89	1661.63	1688.51	1691.06	1675.1	1674.83	1695.09	1684.47
320.738007	1678.74	1672.65	1677.16	1664.52	1675.74	1673.61	1686.3	1674.38	1672.21	1674.04	1672.2	1668.96	1674.89	1673.43	1662.79	1661.99	1690.22	1668.47	1666.8	1675.53	1673.48	1645.16	1673.63	1676.35	1677.46	1667.98	1681.09	1679.99	1683.12	1668.25	1683.88	1673.31	1693.77	1676.76	1662.69	1675.51	1680.61	1678.64	1692.88	1685.07	1663.93	1716.3	1663.75	1687.34	1691.35	1677.69	1673.28	1695.11	1687.46
321.233002	1676.24	1673.81	1676.37	1663.83	1675.56	1673.22	1685.53	1674.59	1672.88	1672.08	1675.36	1668.96	1678.37	1673.24	1662.09	1663.1	1690.79	1670	1669.54	1675.67	1677.57	1644.7	1674.15	1675.78	1676.5	1665.3	1681.39	1681.67	1681.99	1668.31	1680.32	1673.28	1693.95	1675.66	1662.99	1675.01	1679.47	1681.14	1693.42	1683.88	1664.07	1716.24	1661.73	1691.6	1690.52	1677.57	1675.06	1695.1	1686.67
321.729004	1676.67	1675.36	1675.97	1662.81	1675	1671.72	1686.49	1671.02	1671.07	1674.22	1672.02	1668.73	1674.63	1671.91	1661.77	1659.81	1690.05	1667.32	1666.94	1676.58	1675.1	1642.12	1673.47	1675.83	1676.06	1663.54	1677.42	1680.44	1680.49	1666.35	1681.78	1675.54	1692.58	1675.72	1662.46	1674.75	1677.52	1680.18	1692.44	1686.19	1661.88	1715.99	1663.98	1688.95	1688.73	1675.54	1674.25	1696.41	1686.69
322.223999	1676.53	1673.18	1676.84	1663.64	1677.06	1673.55	1686.93	1671.22	1671.4	1673.04	1670.68	1669.47	1676.57	1671.38	1660.61	1663.58	1691.54	1669.09	1668.97	1673.97	1674.93	1643.97	1673.01	1674.83	1673.67	1665.29	1677.36	1680.39	1681.39	1668.25	1682.62	1674.82	1695.78	1677.82	1662.09	1675.1	1678.73	1680.29	1689.58	1687.38	1667.47	1716.79	1663.71	1689.74	1689.75	1675.48	1673.54	1697.44	1685.28
322.718994	1675.49	1675.22	1674.88	1663.86	1673.55	1672.85	1686.31	1670.49	1669.95	1671.13	1672.3	1668.44	1677.25	1670.53	1659.88	1659.32	1690.2	1665.97	1668.52	1674.19	1674.31	1641.95	1673.89	1674.68	1674.62	1662.81	1680.06	1677.77	1680.76	1668.75	1681.17	1673.29	1693.55	1674.31	1661.22	1673.91	1677.98	1679.14	1689.68	1685.07	1664.22	1712.3	1663.69	1687.71	1688.04	1676.27	1674.21	1694.51	1684.55
323.213989	1677.03	1674.08	1673.9	1664.48	1673.88	1672.33	1685.22	1671.61	1671.57	1671.54	1669.65	1668.25	1675.25	1671.22	1661.41	1663.87	1687.69	1666.17	1667.85	1676.63	1674.07	1642.2	1674.53	1675.1	1676.95	1663.18	1675.95	1678.42	1679.67	1668.05	1680.62	1673.35	1692.11	1677.35	1660.16	1672.77	1676.87	1679.85	1689.26	1682.27	1664.87	1712.54	1661.79	1689.22	1687.65	1674.68	1672.71	1693.71	1686.09
323.709991	1676.01	1673.92	1673.67	1662.92	1674.1	1673.06	1687.01	1671.67	1670.28	1671.66	1672.26	1669.2	1675.47	1671.5	1662.15	1659.93	1689.68	1668.29	1668.66	1673.72	1675.22	1642.98	1672.83	1674.03	1675.94	1664.45	1678.17	1677.41	1679.45	1666.57	1682.33	1672.15	1693.04	1673.26	1661.33	1674.26	1679.26	1679.36	1688.53	1682.24	1664.3	1713.44	1662.74	1687.62	1689.3	1676.35	1673.27	1691.83	1684.09
324.204987	1674.66	1673.22	1674.05	1662.88	1673.66	1671.72	1686.13	1670.09	1670.62	1670.22	1672.6	1667.41	1676.68	1671.89	1660.6	1662.03	1686.59	1666.62	1666.38	1672.93	1673.32	1643.78	1670.91	1675.71	1673.09	1664.9	1677.66	1678.87	1681.85	1666.87	1681.77	1674.24	1692.26	1675.79	1660.29	1670.18	1679.59	1681.44	1689.71	1684.75	1665.05	1714.38	1662.69	1685.42	1687.9	1674.74	1673	1694.81	1682.83
324.700012	1675.42	1673.83	1672.87	1665.51	1672.33	1671.36	1684.66	1671.53	1671.49	1672.91	1672.85	1667.05	1676.65	1674.2	1661.4	1662.08	1687.53	1665.87	1668.01	1672.76	1672.21	1642.98	1672.37	1675.28	1676.29	1663.55	1678.16	1679.59	1679.74	1669.27	1680.75	1673.53	1691.5	1676.44	1660.51	1675.59	1679.59	1679.57	1690.47	1682.69	1663.96	1714.79	1663.38	1687.84	1688.13	1674.66	1673.92	1692.49	1682.22
325.195007	1674.64	1673.58	1674.97	1663.62	1674.07	1671.95	1686.37	1671.24	1667.2	1671.16	1672.24	1667.9	1673.74	1669.18	1659.85	1657.31	1685.37	1666.43	1664.9	1673.38	1671.9	1642.53	1671.51	1674.89	1673.94	1663.94	1676.31	1678.47	1679.06	1668.2	1679.77	1675.97	1692.14	1675.42	1660.51	1673.12	1679.84	1676.39	1688.87	1681.95	1664.38	1712.21	1660.79	1686.9	1688.65	1672.89	1671.25	1694.26	1683.02
325.690002	1673.21	1671.34	1672.35	1663.41	1671.29	1670.5	1684.65	1670.05	1669.41	1671.09	1671.13	1667.2	1673.38	1667.73	1659.39	1655.66	1684.83	1665.86	1666.42	1672.41	1672.98	1642.56	1672.68	1672.05	1674.26	1664.33	1677.82	1676.67	1681.91	1667.17	1682.24	1674.48	1691.49	1673.9	1659.16	1672.82	1677.9	1677.43	1688.08	1681.67	1663.28	1712.22	1662.87	1687.35	1687.52	1675.71	1671.67	1691.45	1683.85
326.186005	1671.33	1669.79	1672.49	1664.65	1670.63	1667.13	1683.52	1670.09	1669.6	1670.76	1668.89	1665.97	1675.15	1667.96	1660.04	1659.39	1685.97	1662.53	1666.7	1672.08	1672.52	1643.09	1671.29	1670.16	1671.35	1662.91	1676.14	1677.09	1678.53	1666.42	1679.6	1672.02	1689.81	1673.42	1661.21	1672.95	1677.91	1678.07	1687.7	1680.92	1663.54	1711.17	1662.05	1686.79	1686.55	1673.29	1673.65	1691.84	1681.89
326.681	1674.88	1672.28	1674.4	1664.39	1671.28	1669.18	1683.21	1668.71	1667.43	1670.56	1668.94	1665.17	1674.22	1666.26	1658.37	1658.37	1684.88	1663.87	1663.93	1670.94	1672.63	1641.69	1669.88	1672.26	1672.48	1663.8	1674.41	1675.71	1677.4	1666.12	1679.57	1672.49	1689.54	1672.6	1660.3	1668.87	1677.82	1677.2	1686.12	1680.92	1663.71	1711.65	1661.8	1686.01	1686.82	1671.81	1672.06	1690.52	1683.97
327.175995	1673.47	1670.45	1672.72	1661.26	1671.02	1669.21	1683.65	1666.47	1669.14	1670.87	1669.79	1668.38	1672.09	1668.39	1659.04	1658.89	1687.07	1665.44	1664.86	1671.77	1674	1641.91	1670.18	1670.46	1672.97	1661.8	1674.91	1674.79	1676.86	1665.08	1680.92	1673.9	1690.7	1672.82	1658.74	1672.07	1677.1	1675.89	1688.43	1682.78	1661.13	1708.78	1661.98	1687.78	1685.75	1673.35	1670.85	1691.62	1681.13
327.67099	1673.12	1672.62	1671.01	1662.14	1671.7	1668.88	1684.1	1670.13	1667.41	1670.42	1671.65	1668.25	1675.31	1668.22	1658.77	1657.13	1686.4	1665.33	1666.98	1671.15	1673.36	1640.39	1670.32	1671.57	1673.88	1663.13	1676.09	1675.71	1676.76	1667.9	1679.17	1673.27	1688.6	1674.3	1658.46	1671.18	1677.75	1675.59	1687.44	1680.1	1662.43	1708.86	1661.83	1683.85	1685.52	1675.06	1669.09	1690.24	1681.18
328.165985	1673.83	1669.63	1673.31	1663.02	1672.06	1668.28	1681.03	1668.96	1668.5	1671.16	1669.38	1666.44	1671.32	1669.78	1658.96	1659.02	1687.35	1665.64	1664.53	1670.91	1671.74	1641.44	1672.34	1672.12	1674.14	1663.29	1675.61	1676.67	1677.89	1664.62	1678.68	1671.01	1690.3	1673.31	1658.5	1671.59	1677.12	1675.78	1684.67	1680.99	1662.9	1710.69	1660.21	1685.57	1686.36	1673.31	1670.35	1690.6	1682.59
328.661987	1672.9	1670.17	1671.72	1662.66	1670.8	1666.92	1680.6	1667.63	1667.57	1668.32	1669.14	1665.81	1673.84	1666.66	1659.44	1657.34	1684.54	1666.17	1664.46	1673.36	1669.78	1642.46	1669.13	1672.65	1671.54	1659.88	1673.67	1673.2	1674.52	1666.02	1680.02	1670.77	1686.6	1671.56	1658.13	1671.04	1676.56	1674.45	1686.55	1678.29	1662.76	1707.59	1661.44	1683.86	1685.44	1671.72	1670.31	1688.97	1680.17
329.157013	1671.47	1672.34	1672.27	1661.08	1673.3	1667.32	1680.99	1668.1	1667.55	1669.93	1668.29	1666.85	1672.5	1669.91	1660.34	1659.55	1684.24	1665.46	1666.18	1671.75	1671.75	1641.8	1670.59	1673.02	1673.37	1662.42	1675.99	1675.14	1677.11	1666.49	1676.96	1672.7	1686.4	1673.54	1658.46	1671.42	1678.94	1673.96	1687.68	1681.39	1662.25	1707.39	1661.21	1684.5	1685.07	1673.83	1671.07	1691.05	1680.32
329.652008	1671.2	1669.34	1671.89	1659.96	1670.38	1667.57	1681.79	1666.31	1667.01	1667.63	1667.11	1665.22	1671.44	1667.76	1656.4	1660.21	1685.8	1663.89	1665.44	1669.71	1670.57	1642.61	1670.49	1671.8	1671.84	1660.99	1675.44	1676.98	1678.2	1666.6	1678.01	1669.28	1686.83	1672.75	1658.42	1669.37	1676.13	1674.95	1685.81	1678.75	1663.08	1708.95	1661.97	1687.07	1684.54	1672.4	1669.89	1689.95	1680.64
330.147003	1671.66	1670.86	1671.58	1659.71	1670.82	1664.91	1680.39	1667.78	1666.88	1668.76	1667.35	1666.2	1672.66	1664.3	1655.9	1656.86	1684.05	1661.24	1663.72	1669.98	1669.19	1641.6	1667.82	1670.41	1670.61	1662.94	1672.86	1676.17	1674.52	1665.02	1678.31	1671.83	1687.01	1672.07	1657.15	1668.5	1674.85	1674.95	1682.45	1677.48	1660.24	1706.07	1659.43	1683.24	1682.88	1671.02	1668.45	1690.29	1679.66
330.641998	1671.94	1668.53	1671.86	1660.55	1669.36	1666.06	1680.67	1666.56	1662.39	1669.08	1668.21	1665.41	1671.44	1665.95	1656.86	1657.32	1682.34	1662.5	1663.97	1670.09	1669.66	1640.35	1669.25	1669.06	1670.94	1661.27	1671.82	1674.52	1676.93	1665.5	1680.01	1673.1	1685.45	1672.56	1657.31	1670	1675.62	1675.01	1686.18	1679.63	1663.66	1706.76	1659.93	1683.17	1685.7	1672.92	1669.13	1687.81	1680.46
331.138	1672.19	1670.13	1672.34	1661.34	1669.22	1664.87	1679.99	1668.39	1665.08	1668.05	1668.75	1663.35	1672.29	1664.26	1657.08	1656.82	1681.67	1662.78	1663.47	1671.08	1668.35	1638.93	1669.13	1669.8	1672.09	1661.4	1672.61	1674.2	1675.48	1663.8	1676.62	1671.26	1684.87	1672.17	1656.94	1667.5	1674.2	1675.31	1684.34	1676.69	1662.39	1705.2	1659.1	1682.19	1684.24	1672.13	1669.5	1686.45	1681.76
331.632996	1668.05	1668.57	1671.09	1660.71	1670.25	1666.2	1679.63	1666.31	1665.14	1667.49	1669.96	1664.53	1671.13	1667.01	1657.84	1657.6	1683.66	1663.13	1667.2	1670.33	1669.67	1642.09	1669.38	1669.11	1670.81	1660.99	1673.3	1675.86	1674.31	1664.19	1677.77	1670.75	1684.54	1675.14	1656.07	1668.41	1676.85	1677.05	1685.4	1677.54	1662.54	1704.48	1661.35	1682.31	1681.91	1669.8	1668.51	1687.36	1679.91
332.127991	1670.35	1670.32	1670.01	1661.25	1670.09	1665.43	1677.33	1666.36	1665.45	1668.33	1666.82	1662.73	1673.12	1664.89	1656.85	1657.55	1683.09	1663.37	1662.86	1667.76	1668.23	1643.3	1667.59	1669.04	1668.23	1662.83	1671.27	1674.93	1675.88	1663.7	1677.05	1668.61	1683.58	1672.26	1656.82	1668.49	1673.02	1674.3	1684.9	1678.38	1662.5	1705.1	1657.55	1681.22	1681.68	1669.45	1668.22	1687.67	1678.47
332.622986	1673.2	1668.66	1672.47	1659.15	1671.26	1666.56	1680.81	1665.26	1665.39	1667.01	1667.04	1664.64	1671.99	1665.89	1654.7	1657.69	1681.37	1661.91	1663.6	1668.93	1670.46	1640.99	1668.6	1670.64	1669.55	1662.29	1674.24	1673.99	1675.11	1664.15	1677.87	1669.78	1685.09	1674.2	1655.83	1669.38	1675.25	1675.49	1684.7	1679.32	1662.98	1704.01	1659.53	1685.4	1683.2	1673.19	1667.13	1688.3	1679.77
333.118988	1674.18	1669.94	1671.48	1658.86	1670.84	1668.33	1680.33	1667.71	1663.6	1670.46	1669.56	1665.37	1674.06	1666.26	1655.13	1657.33	1682.16	1661.42	1665.02	1668.07	1670.11	1640.04	1669.09	1668.62	1673.23	1660.93	1673.12	1677.02	1677.88	1665.46	1679.18	1670.29	1684.07	1671.96	1658.53	1668.51	1675.58	1676.23	1683.9	1678.48	1662.37	1704.28	1659.08	1684.33	1683.54	1672.74	1668.62	1687.11	1680.34
333.614014	1673.24	1669.34	1673.14	1662.21	1670.69	1665.9	1681.79	1667.07	1666.29	1667.45	1669.13	1665.32	1671.97	1665.89	1656.44	1656.8	1681.95	1664.48	1664.97	1671.93	1668.45	1640.4	1668.02	1669.93	1669.19	1660.2	1672	1672.47	1675.89	1663.39	1676.2	1668.02	1683.12	1671.97	1657.04	1667.99	1672.1	1673.47	1684.66	1678.61	1663.31	1705.23	1661.48	1681.05	1683.46	1671.48	1668.57	1689.7	1678.77
334.109009	1672.07	1668.02	1672.69	1661.17	1671.43	1666.32	1679.6	1662.43	1668.32	1667.69	1667.77	1665.13	1673.77	1666.38	1654.94	1656.83	1681.76	1663.41	1667.11	1667.43	1671.15	1639.45	1667.25	1668.16	1670.23	1662.05	1673.01	1673.44	1677.67	1663.96	1676.98	1670.32	1682.36	1673.43	1658.92	1669.59	1675.6	1673.05	1683.14	1679.79	1664.16	1704.23	1660.67	1686.49	1683.21	1673.01	1668.83	1685.7	1677.88
334.604004	1670.93	1667.52	1671.1	1661.28	1671.3	1666.88	1678.24	1665.63	1665.77	1667.22	1666.79	1665.76	1671.2	1662.83	1656.34	1655.39	1684.05	1662.07	1662.36	1669.28	1667.49	1639.93	1667.38	1668.6	1668.33	1659.55	1671.88	1674.35	1673.16	1666.1	1674.9	1668.61	1684.44	1671.99	1655.7	1666.93	1672.17	1670.75	1683.22	1676.75	1660.29	1702.73	1660.33	1684.32	1682.85	1670.68	1667.59	1686.76	1676.42
335.098999	1669.48	1668.5	1670.06	1659.57	1668.7	1663.96	1680.35	1666.52	1663.32	1665.88	1667.99	1662.9	1670.53	1663.89	1654.96	1657.36	1680.3	1662.1	1663.12	1668.59	1670.32	1641.59	1665.62	1667.06	1669.5	1659.65	1672.24	1673.67	1674.73	1665.59	1676.04	1669.29	1683.91	1673.34	1656.31	1669.47	1674.75	1672.25	1682.31	1676.25	1663	1702.04	1659.04	1685.73	1681.8	1670.65	1670.69	1686.95	1677.63
335.595001	1670.55	1669.3	1667.39	1660.33	1668.57	1665.34	1677.19	1667.22	1663.97	1667.94	1668.16	1663.79	1671.18	1665	1655.25	1655.06	1680.84	1662.4	1662.36	1668.01	1669.65	1639.5	1666.99	1668.52	1668.62	1660.02	1671.75	1674.87	1675.01	1664.09	1675.96	1669.79	1682.84	1672.4	1656.21	1669.01	1675.41	1671.26	1682.7	1676.82	1662.17	1701.84	1659.42	1682.06	1682.47	1671.28	1667.87	1686.33	1678.36
336.089996	1670.28	1667.1	1670	1659.36	1671.16	1662.74	1678.06	1667.09	1663.68	1666.17	1667.65	1665.82	1669.79	1662.68	1655.72	1656.7	1682.94	1660.02	1663.29	1667.57	1668.71	1641.78	1667.27	1664.79	1667.5	1659.93	1674.09	1673.66	1673.81	1664.91	1675.02	1666.59	1684.95	1671.22	1657.37	1666.32	1674.3	1671.49	1682.02	1676.22	1663.88	1702.19	1658.9	1683.9	1682.18	1673.33	1668.21	1687.49	1675.34
336.584991	1671.16	1667.51	1669.78	1659.77	1669.14	1665.03	1679.85	1666.2	1665.94	1665.79	1666.04	1663.24	1670.65	1661.93	1655.58	1655.35	1680.97	1660.33	1661.16	1667.66	1669.9	1640.27	1666.83	1668.95	1670.62	1658.51	1671.36	1672.33	1674.26	1662.91	1673.82	1670.33	1683.15	1671.51	1654.97	1668.28	1673.35	1670.63	1681.25	1676.52	1663.17	1705.13	1658.18	1682.38	1681.77	1670.03	1668.89	1687.04	1675.25
337.079987	1669.03	1666.36	1670.25	1661.37	1669.73	1662.95	1677.64	1665.55	1664.15	1664.66	1668.31	1662.85	1670.23	1662.35	1654.08	1655.03	1680.29	1660.36	1664.34	1665.87	1667.28	1639.65	1666.36	1666.93	1665.67	1659.41	1672.17	1673.74	1674.96	1664.35	1674.88	1668.44	1682.35	1672.14	1656.49	1666.89	1673.78	1673	1681.87	1677.66	1660.89	1704.8	1658.29	1682.07	1681.87	1669.29	1665.46	1686.13	1677.23
337.575012	1671	1666.51	1669.87	1660.39	1670.47	1663.69	1677.26	1665.64	1665.16	1666.55	1668.46	1662.71	1671.07	1661.85	1655.08	1657.02	1679.8	1661.15	1663.17	1667.06	1671.24	1639.57	1667.85	1671.11	1667.45	1660.32	1672.43	1673.21	1675.12	1666.58	1674.7	1669.68	1684.67	1669.79	1654.62	1668.37	1674.07	1672.45	1680.86	1676.19	1661.14	1702.53	1658.58	1681.94	1679.63	1672.93	1668.44	1685.45	1677.52
338.071014	1670.68	1666.26	1669.53	1658.54	1669.65	1664.89	1677.23	1664.61	1665.29	1667.34	1666.24	1663.1	1671.71	1662.94	1655.84	1656.07	1679.46	1661.36	1664.64	1667.32	1670.83	1640.79	1666.75	1669.04	1668.59	1660.34	1671.2	1673.49	1675.32	1663.2	1675.17	1669.44	1681.43	1672.18	1655.97	1669.66	1672.48	1671.8	1679.39	1675.35	1661.04	1701.36	1658.56	1680.96	1681.6	1670.34	1667.92	1684.02	1678.08
338.56601	1669.87	1668	1668.92	1658.78	1667.82	1663.23	1675.93	1664.63	1665.02	1665.76	1668.35	1663.48	1672.2	1661.34	1656.77	1655.47	1678.59	1659.59	1663.83	1670.18	1668.62	1640.77	1666.39	1667.53	1668.3	1659.42	1672.27	1673.81	1675.48	1663.11	1676.66	1666.52	1681.96	1672.73	1657.44	1669.32	1672.56	1674.5	1680.23	1676.88	1661.08	1703.24	1660.69	1683.33	1679.54	1670.89	1669.64	1684.31	1679.09
339.061005	1668.64	1664.7	1669.2	1661.11	1670.52	1662.55	1676.06	1668.19	1663.12	1668.32	1668.46	1664.9	1672.87	1663.82	1655.58	1658.49	1679.57	1660.59	1665.1	1669.01	1668.86	1639.86	1668.04	1667.52	1667.41	1660.45	1673.94	1671.77	1674.84	1663.38	1675.94	1669.46	1685.81	1672.35	1653.51	1667.24	1672.76	1673.18	1682.36	1677.36	1662.79	1701.48	1660.04	1683.37	1681.94	1672.24	1670.26	1684.86	1676.44
339.556	1669.95	1666.4	1670.42	1661.74	1669.7	1662.5	1677.39	1662.73	1664.48	1667.91	1667.58	1662.98	1667.66	1662.89	1656.76	1654.15	1680.8	1659.01	1664.42	1668.84	1670.78	1638.9	1667.26	1667.46	1668.07	1659.05	1670.8	1673.34	1672.43	1661.99	1673.69	1667.9	1681.73	1673.28	1654.52	1667.11	1674.11	1671.21	1680.58	1676.48	1661.95	1701.21	1657.79	1685.28	1680.27	1671.53	1667.51	1682.88	1678.27
340.050995	1669.09	1667.15	1669.68	1657.17	1667.26	1662.08	1677.26	1663.58	1661.12	1668.11	1666.18	1661.52	1670.72	1662.76	1656.06	1653.77	1678.72	1660.72	1662.38	1666.02	1667.29	1641.43	1664.39	1670.49	1666.38	1659.97	1670.29	1671.15	1672.84	1664.14	1673.84	1670.27	1680.91	1674.31	1655.04	1666.52	1672.93	1668.86	1681.31	1676.49	1663.79	1699.07	1658.8	1681.75	1679.27	1670.16	1668.87	1684.55	1677.91
340.546997	1670.08	1666.45	1668.53	1659.51	1670.89	1662.9	1676.26	1664.45	1664.51	1667	1665.63	1662.18	1670.16	1663.69	1654.44	1654.23	1677.99	1661.69	1661.51	1666.36	1669.7	1640.3	1664.27	1666.7	1663.64	1659.34	1670.75	1673.61	1674.32	1662.81	1674.64	1668.26	1682.37	1670.17	1655.7	1664.16	1670.51	1671.47	1679.09	1675.33	1660.37	1697.77	1658.42	1682.32	1679.81	1671.54	1666.48	1683.62	1676
341.041992	1668.53	1664.23	1669.42	1660.99	1670.33	1660.82	1678.98	1664.98	1663.32	1667.71	1664.05	1662.74	1669.35	1664.3	1652.65	1655.31	1677.88	1658.91	1665.03	1667.47	1668.3	1639.83	1667.92	1666.78	1666.86	1658.35	1669.5	1672.94	1673.76	1663.45	1673.58	1670.21	1679.82	1671.2	1653.81	1663.79	1672.02	1671.68	1679.92	1674.75	1659.67	1699.87	1657.69	1679.99	1678.42	1667.65	1667.96	1684.53	1677.35
341.536987	1667.71	1666.01	1669.09	1660.84	1667.64	1665.73	1674.4	1664.53	1663.35	1666.66	1666.27	1660.82	1668	1662.77	1652.64	1653.87	1676.86	1658.35	1664.66	1668.28	1667.38	1640.02	1666.12	1666.87	1666.42	1659.96	1668.09	1672.19	1672.37	1661.31	1674.06	1666.02	1677.44	1668.73	1655.65	1666.68	1670.21	1672.18	1681.35	1674.65	1661.49	1698.22	1657	1683.48	1678.03	1667.36	1664.9	1684.68	1675.94
342.032013	1666.73	1666.15	1668.18	1658.96	1669.84	1662.27	1675.78	1665.26	1660.12	1661.04	1668.58	1662.46	1669.67	1659.21	1655.32	1653.25	1677.16	1659.74	1665.22	1663.55	1666.25	1639.66	1665	1664.85	1667.77	1659.56	1671.95	1674.31	1671.09	1663.1	1674.23	1671.35	1680.59	1671.96	1656.34	1664.76	1671.08	1671.36	1679.72	1676.45	1658.67	1701.6	1659.45	1680.47	1680.27	1670.95	1665.39	1687.1	1675.02
342.527008	1670.16	1665.41	1667.74	1659.17	1667.93	1663.53	1675.6	1665.31	1664.63	1664.73	1666.82	1663.1	1670.05	1660.7	1653.72	1653.51	1677.7	1660.2	1662.43	1669.79	1668.76	1640.09	1665.16	1663.95	1667.85	1658	1670.1	1674.4	1673.26	1663.48	1674.35	1670.14	1679.25	1672.92	1655.32	1666.77	1672.87	1672.14	1679.82	1674.15	1663.14	1701.48	1658.22	1680.3	1680.42	1669.42	1666.7	1686.26	1676.37
343.02301	1667.98	1666.25	1668.27	1659.75	1667.91	1663.77	1676.4	1662.85	1660.37	1663.83	1667.04	1663.78	1668.65	1661.37	1654.21	1653.75	1677.66	1659.32	1662.1	1666.85	1665.25	1638.42	1665.19	1665.54	1665.26	1657.65	1669.47	1673.49	1672.55	1662.22	1671.75	1669.28	1678.43	1671.81	1652.11	1663.14	1672.56	1668.54	1680.37	1670.22	1660.43	1698.05	1659.72	1678.92	1677.47	1669.41	1666.95	1683.79	1674.4
343.518005	1667.81	1664.87	1669.38	1658.94	1666.67	1659.87	1676.51	1662.85	1663.3	1665.78	1667.25	1663.27	1668.85	1660.79	1653.02	1653.85	1677.33	1659.27	1662.26	1668.48	1669.36	1638.66	1663.48	1666.71	1664.28	1660.21	1670.04	1672.98	1671.26	1663.7	1672.53	1669.36	1680.83	1671	1654.38	1664.37	1669.24	1671.33	1679.22	1675.15	1661.52	1699.77	1659.72	1681.95	1678.49	1669.37	1667.17	1682.98	1672.88
344.013	1668.36	1663.87	1666.3	1659.7	1668.94	1660.96	1676.25	1664	1663.87	1664.93	1664.4	1661.01	1669.62	1660.47	1655.94	1654.31	1674.02	1658.95	1663.47	1664.74	1666.94	1638.57	1666.45	1666.03	1663.54	1660.75	1668.17	1670.84	1671.41	1662.61	1673.51	1669.42	1679.92	1671.39	1654.87	1662.57	1670.8	1670.84	1678.96	1673.89	1659.6	1698.59	1656.63	1679.6	1679.78	1670.38	1666.03	1682.54	1676.8
344.507996	1667.03	1664.76	1669.16	1659.03	1669.53	1660.55	1675.72	1662.22	1661.99	1663.83	1667.28	1662.62	1671.98	1662.88	1653.77	1654.23	1676.05	1659.16	1660.9	1667.36	1668.76	1637.94	1663.04	1665.34	1665.93	1657.75	1669.07	1672.1	1673.01	1663.67	1674.64	1668.73	1677.31	1670.32	1655.58	1664.16	1670.56	1670.98	1676.3	1673.61	1660.75	1698.09	1656.39	1679.38	1677.71	1669.36	1665.66	1685.42	1673.7
345.003998	1667.6	1663.18	1665.16	1659.82	1667.54	1658.78	1674.51	1661.33	1658.75	1663.46	1666.17	1661.55	1669.24	1659.87	1651.85	1652.18	1675.89	1659.13	1662.16	1664.93	1668.39	1637.24	1664.38	1666.29	1666.14	1655.52	1667.28	1672.95	1670.9	1662.92	1671.91	1668.69	1679.96	1668.63	1655.68	1663.31	1670.82	1668.02	1675.74	1673.77	1660.73	1696	1658.2	1679.6	1676.61	1668.83	1664.66	1681.71	1674.11
345.498993	1668.8	1664.82	1668.05	1660.47	1668.18	1659.59	1674.79	1662.69	1660.41	1665.56	1666.87	1660.36	1668.62	1660.32	1653.58	1653.61	1677.86	1660.24	1662.02	1665.63	1667.54	1636.53	1664.54	1666.53	1664.12	1658.59	1668.3	1671.44	1673.08	1663.63	1675.03	1669.57	1678.11	1670.13	1653.21	1664.59	1671.54	1668.86	1680.51	1673.07	1660.26	1698.34	1657.91	1680.43	1676.47	1668.51	1663.13	1682.72	1675.68
345.993988	1668.37	1664.06	1667.96	1660.68	1669.16	1660.83	1675.38	1662.27	1663.14	1663.74	1665.57	1664.68	1669.18	1662.05	1653.13	1653.83	1676.66	1656.29	1661.99	1668.45	1666.78	1636.78	1665.16	1664.18	1663.45	1658.59	1669.93	1672.14	1671.18	1663.84	1673.67	1668.59	1678.66	1670.28	1654.71	1666.99	1672.15	1669.54	1676.8	1673	1660.73	1698.03	1657.16	1680.63	1677.02	1669.07	1664.29	1682.73	1673.99
346.489014	1666.68	1662.5	1668.22	1657.81	1665.35	1660.65	1673.37	1664.03	1659.52	1662.36	1668.17	1661.43	1669.71	1660.47	1653.45	1651.42	1675.03	1659.17	1660.98	1663.59	1667.51	1637.07	1663.47	1663.95	1665.31	1656.66	1668.6	1671.87	1670.27	1663.41	1672.56	1669.45	1679.36	1666.64	1654.24	1664.46	1669.68	1668.15	1679.71	1674.41	1659.9	1697.5	1658.87	1677.97	1679.67	1668.08	1665.63	1683.04	1673.6
346.984009	1667.66	1664.01	1667.84	1658.71	1667.29	1658.44	1676.3	1660.97	1660.84	1664.33	1664.71	1662.95	1667.93	1660.26	1654.56	1652.74	1675.2	1656.88	1661.66	1667.24	1667.5	1636.09	1665.15	1664.69	1663.48	1657.09	1668.15	1671.12	1671.53	1662.36	1670.99	1668.88	1675.84	1670.12	1654.02	1665.41	1669.65	1666.55	1677.72	1672.45	1660.29	1693.97	1659.69	1679.41	1676.71	1669.95	1665.08	1680.74	1673.64
347.480011	1667.32	1664.52	1669.02	1658.68	1665.63	1658.53	1673.64	1663.64	1661.19	1661.9	1665.05	1662.3	1667.9	1657.33	1652.47	1653.63	1673.56	1657.34	1662.2	1663.88	1667.42	1638.08	1661.64	1664.54	1664.76	1654.77	1665.2	1667.5	1669.15	1660.51	1671.94	1667.3	1677.12	1666.92	1655.4	1662.97	1671.69	1667.79	1676.29	1673.02	1658.1	1693.84	1656.65	1678.47	1678.1	1667.99	1664.32	1679.91	1674.42
347.975006	1668.47	1665.54	1667.53	1659.7	1666.84	1658.81	1675.01	1661.64	1659.46	1664.92	1665.49	1662.86	1669.23	1660.81	1650.39	1652.2	1672.55	1656.4	1662.96	1666.33	1666.69	1638.4	1665.63	1664.88	1666.31	1658.58	1668.49	1673.05	1671.39	1664.26	1672.98	1669.75	1675.42	1669.12	1653.15	1663.31	1671.42	1670.64	1675.83	1676.33	1661.02	1695.82	1659.43	1680.8	1678.42	1669.49	1666.99	1684.21	1675.1
348.470001	1669.16	1662.79	1666.97	1660.97	1665.19	1659.02	1672.1	1663.32	1661.5	1664.01	1665.34	1661.22	1668.44	1659.64	1652.21	1652.7	1674.24	1656.12	1662.06	1666.39	1666.71	1638.21	1666.86	1664.27	1664.63	1659.55	1668.78	1672.46	1671.46	1662.15	1670.76	1667.96	1677.64	1669.76	1653.68	1662.47	1670.92	1668.97	1675.4	1673.74	1659.82	1695.8	1657.09	1679.07	1674.64	1668.03	1664.38	1681.35	1673.33
348.964996	1664.81	1660.2	1668.53	1657.41	1666.87	1660.33	1672.49	1661.44	1662.48	1663.42	1664.92	1659.59	1668.15	1659.57	1652.91	1651.99	1674.72	1658.71	1661.93	1665.27	1664.93	1637.76	1664.35	1665.34	1663.45	1656.35	1666.88	1671.15	1671.57	1664.45	1673.04	1669.2	1678.25	1669.06	1652.63	1665.51	1672.84	1665.57	1677.88	1674.34	1660.58	1697.46	1657.81	1677.77	1674.24	1667.51	1665.03	1679.67	1674.72
349.459991	1667.16	1664.58	1665.81	1660.25	1665.72	1660.04	1672.81	1661.38	1663.3	1664.65	1664.31	1662.77	1667.41	1659.69	1651.77	1652.08	1673.69	1657.11	1661.62	1663.08	1664.65	1637.59	1663.53	1665.99	1665.62	1657.85	1666.58	1670.23	1668.16	1660.56	1670.5	1668.8	1674.27	1669.97	1653.53	1665.41	1669.54	1669.25	1675.49	1671.02	1658.08	1692.47	1657.16	1678.3	1674.83	1669.51	1664	1679.25	1672.73
349.955994	1668.26	1665.53	1665.37	1659.65	1667.49	1658.43	1672.8	1663.13	1659.19	1663.3	1666.53	1662.71	1667.66	1658.36	1651.43	1649.77	1674.46	1655.17	1661.07	1662.35	1666.88	1637.91	1663.18	1661.87	1661.99	1657	1667.32	1672.51	1669.6	1660.77	1671.5	1666.32	1676.19	1668.35	1653.64	1661.99	1668.66	1667.97	1674.17	1675.29	1659.9	1697.52	1654.73	1679.09	1675.05	1667.07	1663.77	1681.35	1675.63
350.450989	1667.02	1662.19	1668.59	1660.11	1666.18	1660.88	1670.8	1661.44	1660.04	1661.66	1666.57	1660.75	1668.47	1659.88	1653.29	1651.91	1672.02	1656.41	1663.44	1666.12	1667.16	1639.88	1663.32	1663.45	1661.8	1657.15	1666.88	1671.24	1668.51	1660.24	1670.22	1665.93	1675.67	1672.18	1652.15	1662.4	1669.17	1669.15	1676.19	1670.28	1659.06	1694.56	1658.33	1677.79	1677.12	1669.79	1664.18	1681.41	1673.37
350.946014	1669.52	1663.96	1666.98	1658.57	1666.21	1657.84	1672.42	1660.61	1660.05	1662.53	1662.75	1660.72	1667.45	1658.17	1650.83	1652.15	1671.83	1657.73	1661.74	1663.03	1666.26	1637.44	1662.7	1662.7	1660.84	1654.94	1665.34	1669.98	1667.4	1661.57	1672.61	1668.38	1674.58	1669.37	1651.93	1663.76	1673.3	1668.81	1674.72	1671.86	1659.35	1694.69	1657.28	1678.25	1675.58	1666.22	1661.45	1678.9	1673.09
351.44101	1666.08	1660.63	1666.53	1657.79	1665.54	1657.12	1669.4	1660.7	1659.45	1662.95	1663.77	1662.26	1669.5	1658.39	1650.59	1650.71	1672.35	1656.42	1659.69	1664.19	1665.61	1635.95	1661.04	1660.76	1661.99	1657.16	1665.68	1670.5	1668.84	1660.67	1670.5	1667.23	1676.82	1670.5	1652.3	1662.29	1672.85	1669.21	1675.37	1673.18	1659.98	1695.83	1658.13	1678.85	1675.54	1666.81	1662.26	1681.97	1669.98
351.936005	1667.24	1664.28	1667.84	1659.32	1668.18	1658.28	1669.8	1660.22	1660.18	1662.87	1662.21	1660.8	1668.4	1658.4	1652.41	1651.67	1672.56	1655.11	1660.09	1665.58	1666.43	1639.58	1665.36	1663.74	1664.03	1656.95	1665.17	1667.88	1668.25	1663.26	1673.3	1667.37	1676.37	1667.8	1654.48	1662.76	1667.4	1667.88	1674.67	1671.07	1658.02	1696.15	1657.91	1681	1674.64	1665.65	1663.08	1681.02	1670.84
352.432007	1666.65	1663.29	1666.28	1659.69	1665.98	1657.66	1669.74	1661.84	1659.26	1663.32	1662.11	1658.51	1667.48	1659.56	1651.4	1651.41	1672.09	1653.78	1661.29	1664.25	1665.41	1635.58	1663.09	1662.42	1661.32	1657.43	1666.49	1670.98	1669.08	1662.37	1671.64	1667.03	1676.55	1668.57	1651.79	1662.12	1669.11	1667.38	1676.65	1673.27	1658.43	1695.41	1654.86	1678.93	1675.89	1666	1664	1680.6	1672.31
352.927002	1669.09	1662.09	1664.47	1659.62	1667.87	1655.92	1671.15	1662.3	1658.34	1664.28	1661.2	1660.73	1666.74	1657.29	1649.86	1651.93	1671.28	1655.16	1662.15	1664.48	1664.46	1637.43	1664.91	1662.98	1663.55	1656.93	1666.13	1671.53	1670.65	1663.56	1671.63	1667.05	1674.84	1669.91	1653.32	1662.57	1669.85	1668.12	1677.66	1673.18	1662.19	1693.97	1657.3	1679.03	1675.41	1669.12	1663.36	1679.12	1672.97
353.421997	1665.63	1662.04	1668.02	1660.16	1666.25	1658.02	1672.56	1661.34	1660.22	1663.25	1664.36	1661.03	1666.38	1659.67	1650.3	1652.74	1671.48	1653.54	1662.68	1664.19	1664.88	1637.08	1662.58	1665.83	1662.33	1658.21	1665.61	1671.31	1672.04	1662.14	1669.6	1666.33	1674.48	1669.11	1653.93	1665.36	1668.79	1667.63	1676.8	1670.79	1659.46	1691.61	1657.44	1677.47	1677.07	1666.75	1664.31	1680	1673.82
353.916992	1665.81	1662.54	1666.78	1659.9	1666.22	1657.04	1672.88	1660.77	1661.46	1661.25	1663.26	1661.16	1667.08	1658.73	1649.57	1650.72	1671.82	1655.74	1661.15	1663.35	1666.78	1636.47	1662.55	1663.12	1664	1657.21	1664.95	1670.62	1669.8	1661.85	1673.84	1668.31	1676.54	1668.84	1651.28	1661.05	1669.22	1666.17	1672.99	1671.9	1658.97	1691.6	1657.66	1678.9	1674.34	1666.35	1663.01	1681.25	1672.8
354.411987	1667.36	1663.13	1666.4	1658.43	1666.74	1657.81	1671.77	1662.62	1658.3	1658.84	1663.15	1660.05	1665.8	1659.06	1650.25	1649.28	1671.47	1652.75	1658.62	1665.27	1666.12	1637.26	1662.27	1662.73	1662.09	1659.28	1665.89	1670.72	1670.22	1661.39	1668.45	1667.86	1675.03	1670.12	1652.6	1663.24	1670.12	1667.67	1674.79	1669.4	1658.22	1692.14	1656.8	1677.14	1676.62	1669.08	1661.91	1678.65	1671.31
354.90799	1667.17	1661.43	1664.69	1658.2	1663.96	1656.45	1670.62	1661.32	1659.58	1662.71	1664.07	1660.85	1668.88	1658.17	1652.07	1649.02	1672.92	1656.74	1660.86	1664.34	1665.37	1637.72	1663	1665.32	1660.67	1653.68	1666.39	1670.55	1670.76	1662.55	1672.02	1668.88	1675.49	1669.47	1651.35	1663.53	1668.8	1666.81	1674.72	1669.86	1659.31	1691.47	1656.19	1677.97	1673.61	1667.79	1662.33	1679.89	1671.47
355.403015	1666.63	1661.55	1665.97	1658.86	1666.07	1658.67	1671.11	1663.31	1658.85	1660.7	1664.53	1658.68	1667.14	1658.21	1652.01	1651.1	1674.02	1654.95	1661.66	1664.68	1666.07	1638.11	1661.61	1662.41	1659.78	1656.54	1664.79	1668.42	1667.53	1663.25	1670.11	1665.31	1674.68	1668.27	1650.89	1660.63	1667.27	1665.56	1673.45	1668.11	1658.26	1689.26	1657.6	1674.44	1672.41	1667.57	1662.56	1675.2	1671.64
355.89801	1666.85	1665.23	1667.21	1658.4	1666.95	1658.17	1669.51	1660.71	1660.14	1663.34	1662.62	1661.38	1667.33	1655.77	1650.82	1649.34	1672.28	1654.9	1660.69	1662.32	1665.6	1637.51	1663.44	1663.46	1660.92	1653.6	1665.07	1667.93	1663.95	1660.05	1670.64	1666.74	1672.65	1668.42	1653.19	1661.61	1668.37	1665.26	1676.14	1669.2	1657.43	1693.19	1657.05	1678.06	1675.87	1666.31	1662.7	1678.25	1672.61
356.393005	1666.05	1661.32	1664.61	1659.23	1664.57	1655.98	1669.3	1659.52	1656.55	1658.8	1662.17	1659.69	1665.93	1657.92	1650.94	1649.01	1670.94	1655.23	1660.51	1663.15	1663.83	1635.33	1661.72	1663.19	1663.64	1657.7	1665.24	1669.53	1667.33	1661.36	1671.23	1667.52	1672.49	1668.82	1649.74	1661.21	1670.78	1666.6	1675.42	1669.95	1659.93	1690.99	1654.84	1678.53	1673.97	1666.54	1662.77	1676.67	1670.06
356.888	1667.84	1662.17	1666.26	1660.13	1667.04	1658	1670.25	1661.36	1658.16	1663.69	1664.06	1658.81	1667.31	1658.86	1651.87	1650.54	1671.78	1655.61	1660.75	1665.89	1664.55	1635.41	1664.45	1662.31	1662.47	1656.26	1667.61	1669.02	1667.81	1659.9	1670.24	1666.2	1674.41	1669.47	1652.65	1662.55	1667.98	1669.02	1673.47	1669.1	1658.18	1689.56	1657.41	1678.57	1676.2	1667.59	1665.69	1678.88	1672.06
357.384003	1665.45	1661.15	1667.73	1659.23	1664.26	1657.76	1670.37	1660.61	1659.85	1661.35	1663.85	1659.28	1665.95	1655.92	1653.08	1650.14	1672.09	1655.37	1661.28	1661.84	1664.25	1638.02	1660.41	1663.94	1662.43	1653.02	1665.46	1669.4	1666.64	1661.61	1670.66	1667.49	1674.77	1668.42	1652.77	1662.56	1669.86	1667.16	1676.24	1671.38	1658.61	1690.44	1656.9	1679.15	1676.19	1668.03	1663.8	1679.59	1670.33
357.878998	1668.15	1662.69	1664.94	1658.7	1665.61	1657.11	1671.38	1662.56	1660.81	1661.01	1665.41	1660.11	1665.91	1658.57	1651.27	1651.64	1670.97	1655.78	1660.52	1663.69	1666.54	1637.44	1662.4	1664.3	1662.2	1654.93	1663.02	1667.92	1668.57	1662.04	1668.82	1666.25	1675.94	1669.07	1650.26	1663.62	1668.46	1666.77	1673.98	1669.69	1658.42	1692.76	1657.3	1680.05	1674.73	1665.12	1662.15	1678.97	1673.01
358.373993	1667.6	1662.25	1667.81	1659.98	1664.39	1655.81	1669.98	1659.29	1656.27	1660.01	1660.44	1659.45	1666.44	1658.82	1652.11	1653.66	1671.54	1653.83	1661.1	1661.44	1662.93	1637.15	1660.74	1663.8	1662.01	1653.32	1666.22	1668.06	1666.33	1661.07	1671.03	1666.58	1674.88	1668.27	1652.65	1662.59	1670.35	1668.02	1675.39	1671.23	1658.55	1693.61	1657.1	1678.82	1673.03	1666.4	1664.8	1679.02	1670.43
358.868988	1665.49	1659.38	1664.85	1658.3	1665.07	1657.06	1668.78	1659.13	1658.66	1662.18	1661.03	1660.38	1666.89	1657.28	1651.76	1651.7	1670.87	1656.03	1659.88	1664.13	1663.6	1636.17	1661.37	1662.56	1661.09	1655.88	1663.68	1668.09	1668.07	1659.99	1670.46	1665.85	1676.38	1667.17	1652.44	1663.67	1669.86	1667.46	1674.11	1670.04	1659.78	1691.45	1657.2	1677.92	1673.79	1668.08	1663.97	1677.45	1673.35
359.36499	1665.11	1661.74	1666.89	1658.12	1665.09	1655.53	1667.91	1662.91	1660.5	1659.58	1665.06	1660.63	1667.83	1658.53	1648.8	1652.3	1672.41	1653.57	1662.08	1664.55	1664.35	1636.12	1662.13	1660.71	1662.5	1654.15	1665.07	1670.96	1668.68	1661.86	1670.96	1665.26	1673.88	1667.49	1652.58	1663.89	1667.6	1668.18	1673.81	1668.23	1659.42	1694.07	1655.17	1680.76	1673.43	1665.26	1663	1678.73	1672.35
359.859985	1666.52	1664.11	1665.61	1659.34	1664.32	1656.95	1667.69	1661.22	1658.48	1661.18	1663.82	1657.5	1666.94	1656.27	1650.83	1649.98	1670	1653.44	1662.62	1664.29	1665.53	1635.81	1662.92	1664.27	1663.26	1654.75	1667.22	1669.4	1668.85	1662.93	1671.96	1667.11	1676.44	1669.03	1652.44	1663.6	1670.18	1667.88	1673.77	1669.59	1658.75	1690.66	1659.17	1677.85	1674.43	1666.47	1664.07	1680.7	1670.1
360.355011	1666.73	1661.32	1666.41	1658.04	1664.12	1653.66	1668.41	1659.35	1658.21	1659.81	1665.48	1659.13	1667.05	1660.07	1651.66	1648.97	1668.02	1655.19	1659.12	1662.72	1663.59	1636.4	1661.86	1662.91	1662.17	1656.17	1665.48	1669.04	1671.34	1662.51	1672.27	1668.73	1674.64	1667.87	1653.07	1660.72	1669.58	1667.2	1674.26	1669.88	1660.52	1691.29	1656.69	1679.44	1671.27	1666.68	1661.94	1679.5	1671.36
360.850006	1665.18	1661.12	1666.74	1656.04	1665.98	1655.65	1668.7	1659.4	1656.71	1660.22	1661.49	1659.29	1665.09	1655.23	1649.6	1649.66	1670.31	1654.65	1660.07	1663.22	1666.29	1636.06	1660.87	1663.69	1662.81	1655.1	1665.85	1668.4	1669.75	1659.87	1669.08	1663.29	1672.06	1665.96	1653.12	1662.18	1669.18	1667.31	1673.98	1669.14	1657.48	1688.48	1654.7	1676.57	1674.06	1667.39	1660.68	1676.97	1671.45
362.174988	1667.74	1660.68	1665.89	1659.02	1666.11	1656.67	1669.22	1656.62	1657.7	1661.16	1661.67	1660.66	1664.99	1657	1650.44	1651.74	1670.33	1655.63	1660.88	1661.83	1665.96	1637.29	1662.67	1665.23	1663.91	1653.96	1667.07	1669.71	1671.38	1660.38	1669.92	1667.51	1675.39	1670.33	1651.85	1663.47	1669.27	1666.77	1676.09	1669.08	1656.55	1691.33	1656.62	1678.25	1674.75	1666.77	1664.92	1676.03	1672.02
362.67099	1665.61	1662.08	1666.7	1656.89	1665.72	1655.97	1668.3	1658.9	1657.71	1661.17	1665.19	1656.63	1665.15	1659.61	1651.05	1652.27	1668.95	1655.69	1659.13	1664.7	1666.46	1637.03	1663.62	1663.19	1661.25	1655.83	1667.28	1669.38	1665.87	1662.81	1669.13	1665.62	1672.8	1669.05	1652.11	1661.3	1671.86	1668.12	1673.82	1670.96	1658.34	1693.05	1656.3	1678.5	1675.38	1666.81	1663.93	1680.22	1670.81
363.165985	1665.76	1661.17	1667.05	1658.95	1665.76	1656.39	1669.67	1659.31	1656.62	1660.27	1664.4	1661.54	1668.8	1658.92	1651.29	1650	1669.86	1655.02	1660.62	1662.2	1664.25	1637.16	1662.16	1662.87	1660.71	1655.02	1665.06	1667.8	1668.62	1660.72	1670.15	1666.19	1672.98	1666.76	1652.96	1662.12	1668.71	1665.58	1673.68	1671.32	1658.58	1689.02	1656.6	1675.63	1674.56	1665.36	1664.25	1675.45	1671.17
363.661011	1663.76	1659.81	1665.09	1656.4	1665.3	1656.84	1667.55	1659.91	1658.38	1657.69	1662.67	1661.68	1665.03	1656.4	1650.22	1649.34	1670.78	1655.12	1661.45	1662.87	1664.85	1634.17	1660.91	1661.01	1660.81	1655.57	1667.83	1670.75	1667.37	1660.47	1671.62	1666.33	1673.35	1669.78	1650.93	1662.44	1668.12	1665.59	1673.72	1669.21	1659.19	1690.63	1657.19	1678.08	1672.24	1666.9	1661.03	1677.86	1669.68
364.156006	1664.66	1663.77	1665.61	1659	1664.96	1657.14	1669.2	1660.63	1656.7	1657.61	1660.19	1659.11	1666.58	1656.84	1651.89	1652.14	1669.12	1653.62	1658.84	1661.59	1663.54	1636.46	1662.31	1659.54	1662.49	1654.06	1666.33	1667.41	1666.89	1660.46	1671.69	1665.08	1674.06	1666.78	1650.12	1660.17	1670.1	1666.4	1670.75	1666.56	1658.21	1689.12	1657.06	1676.44	1672.87	1666.47	1662.9	1677.93	1667
364.651001	1665.08	1662.32	1664.51	1659.62	1665.07	1656.28	1668.93	1659.11	1659.47	1660.14	1662.17	1660.09	1666.07	1657.01	1651.2	1649.42	1669.26	1656.1	1661.32	1664.45	1663.47	1635.74	1662.74	1662.44	1660.38	1653.66	1663.55	1668.29	1666.24	1659.81	1669.5	1666.67	1668.6	1667.18	1651.42	1659.04	1668.52	1663.05	1671.54	1668.64	1659.33	1687.11	1657.26	1675.56	1674.46	1667.71	1660.12	1675.93	1669.61
365.147003	1665.24	1662.17	1665.55	1656.52	1663.75	1656.43	1667.73	1658.95	1657.36	1661.21	1662.39	1658.59	1666.58	1654.82	1647.86	1651.32	1668.55	1653.26	1660.82	1660.85	1662.65	1634.81	1659.99	1661.51	1659.66	1653.95	1662.81	1668.35	1666.57	1658.85	1669.29	1665.67	1672.91	1667.77	1652.05	1660.25	1668.57	1666.77	1673.28	1666.21	1660.36	1690	1656.27	1677.08	1675.85	1667.79	1663.88	1678.38	1670.74
365.641998	1664.42	1661.03	1664.58	1659.4	1663.55	1656.16	1667.77	1658.98	1661.24	1660.69	1661.23	1660.27	1666.54	1656.75	1649.89	1651.92	1665.82	1653.97	1662.3	1660.64	1662.62	1635.89	1661.38	1661	1659.93	1652.93	1666.36	1668.12	1665.95	1661.14	1670.68	1664.55	1673.8	1667.02	1651.34	1660.76	1666.34	1664.26	1671.35	1668.51	1657.69	1689.49	1655.6	1673.3	1671.81	1665.04	1660.94	1676.7	1669.44
366.136993	1664.63	1662.55	1665.14	1657.34	1665.99	1655.01	1667.27	1660.4	1659.22	1659.26	1660.43	1660.19	1664.84	1655.82	1650.34	1649.78	1667.74	1654.15	1657.89	1663.37	1662.95	1636.89	1661.7	1663.44	1660.81	1654.56	1665.09	1667.88	1667.93	1660.24	1669.11	1665.26	1672.15	1667.46	1653.47	1659.61	1669.01	1667.37	1673.57	1668.49	1660.77	1690.59	1657.42	1678.85	1673.98	1666.22	1665.34	1677.86	1671.23
366.631989	1664.95	1662.9	1664.13	1658.14	1665.16	1658.04	1666.91	1658.33	1657.28	1659.53	1664.09	1659.49	1666.2	1655.41	1650.04	1649.26	1668.69	1655.27	1660.48	1658.5	1661.97	1637.7	1661.52	1662.14	1661.72	1653.83	1663.26	1668.92	1667.06	1659.56	1671.29	1664.78	1672.49	1666.63	1649.3	1659.55	1668.04	1666.83	1672.41	1671.28	1657.93	1686.9	1655.27	1676.17	1671.73	1666.73	1663.69	1676.54	1672.09
367.127014	1664.88	1660.6	1665.42	1656.58	1664.67	1655	1666.04	1658.12	1658.32	1659.15	1660.98	1659.95	1666.07	1656.93	1648.69	1649.04	1668.59	1654.12	1658.49	1663.06	1663.95	1636.33	1658.89	1660.92	1661.72	1656	1664.81	1667.37	1667.37	1660.1	1671.65	1664.83	1673.69	1668.45	1651.17	1658.23	1667.83	1665.75	1671.04	1670.93	1656.63	1689.52	1656.6	1677.6	1671.79	1665.71	1661.04	1676.6	1671.43
367.622986	1665.95	1660.19	1662.78	1655.48	1662.63	1654	1666.8	1658.44	1656.32	1659.68	1662.1	1659.9	1662.87	1655.72	1650.19	1648.86	1667.12	1654.09	1658.99	1661.61	1663.95	1637.72	1660.46	1662.77	1660.54	1652.62	1664.15	1669.23	1666.31	1660.59	1670.29	1667.03	1672.54	1666.65	1650.87	1657.61	1667.45	1668.3	1672.26	1668.88	1657.74	1687.73	1657.02	1677.52	1675.46	1665.21	1660	1676.64	1670.69
368.118011	1665.48	1660.98	1664.82	1657.01	1663.65	1656.52	1669.08	1658.7	1657.1	1658.13	1663.15	1660.36	1664.61	1658.09	1648.94	1648.83	1668.92	1653.1	1659.27	1663.15	1663.52	1634.28	1661.21	1661.05	1660.34	1653.63	1663.9	1668.8	1667.8	1661.27	1669.46	1663.56	1671.13	1666.95	1649.58	1659.22	1668.67	1665.98	1672.72	1668.32	1657.94	1685.89	1655.24	1676.44	1673.18	1665.22	1660.01	1677.88	1669.92
368.613007	1662.63	1662.04	1666.05	1655.61	1664.93	1653.74	1667.42	1657.19	1657.29	1658.04	1662.58	1659.55	1664.02	1656.53	1649.31	1650.44	1668.8	1653.33	1659.72	1660.8	1662.08	1636.49	1661.07	1660.04	1660.36	1654.63	1664.42	1668.75	1666.4	1662.2	1670.5	1665.54	1672.46	1668.29	1651.84	1659.55	1668.5	1665.74	1671.77	1666.81	1658.56	1686.78	1655.1	1674.99	1671.52	1666.31	1661.55	1674.97	1667.67
369.108002	1662.93	1658.85	1665.5	1657.08	1662.12	1657.38	1665.94	1658.98	1657.56	1659.37	1663.79	1660.4	1664.2	1655.77	1649.02	1647.57	1667.81	1652.95	1659.64	1663.88	1664.95	1635.95	1661.85	1663.95	1662.01	1653.96	1663.5	1668.7	1667.07	1658.04	1668.08	1665.02	1670.66	1667.69	1649.96	1660.55	1667.69	1664.48	1671.02	1668.33	1658.44	1689.41	1656	1675.29	1670.32	1668.45	1659.6	1677.42	1671.68
369.604004	1665.37	1659.1	1664.71	1658.14	1663.01	1653.59	1667.17	1660.1	1655.33	1659.52	1663.02	1660.71	1665.36	1656.35	1649.4	1647.93	1670.05	1653.18	1661.45	1662.53	1665.77	1637.95	1661.16	1661.57	1661.2	1655.51	1664.48	1666.9	1667.75	1659.76	1667.38	1663.91	1670.68	1667.37	1652.35	1659.03	1667.52	1665.13	1673.11	1668.36	1659.02	1689.2	1656.9	1676.75	1673.06	1668.04	1662.45	1678.71	1668.51
370.098999	1664.74	1660.29	1668.26	1655.79	1665.15	1652.59	1666.59	1659.44	1655.68	1660.68	1661.93	1659.52	1662.59	1657.57	1650.24	1650.37	1667.76	1653.16	1658.5	1659.41	1663.39	1635.28	1660.72	1660.8	1660.22	1654.3	1664.22	1670.87	1667.39	1659.55	1668.13	1664.25	1670.75	1666.44	1652.46	1659.09	1667.41	1666.06	1673.51	1667.27	1658.84	1686.8	1656.13	1677.28	1672.1	1667.95	1663.11	1678.25	1668.57
370.593994	1663.79	1659.58	1664.98	1654.19	1663.91	1653.88	1666.84	1658.68	1656.29	1659.2	1664.15	1659.23	1666.98	1656.85	1651.61	1648.97	1669.48	1652.64	1659.73	1657.69	1662.84	1636.38	1661.32	1661.58	1660.56	1656.12	1664.78	1667.26	1665.99	1661.25	1669.57	1664.47	1671.94	1666.18	1651.09	1658.19	1667.17	1666.99	1671.6	1670.76	1659.21	1688.26	1659.48	1677.23	1671.14	1666.6	1661.87	1677.24	1671.51
371.088989	1663.92	1658.13	1665.86	1656.42	1664.35	1656.84	1665.92	1660.64	1655.25	1658.51	1660.29	1657.91	1664.84	1656.34	1648.32	1649.6	1667.98	1653	1661.92	1659.26	1663.56	1637.37	1660.02	1660.55	1659.17	1654.28	1664.68	1669.36	1666.16	1660.26	1669.53	1664.47	1668.23	1667.51	1650.35	1660.47	1668.23	1665.29	1670.67	1667.88	1658.71	1686.69	1656.06	1675.18	1673.69	1664.46	1657.64	1675.45	1671.84
371.584015	1664.5	1660.17	1664.17	1656.02	1664.74	1653.88	1669.02	1659.98	1655.34	1659.28	1659.89	1657.83	1665.7	1655.74	1647.78	1650.32	1666.98	1651.76	1659.54	1662.48	1661.84	1634.42	1660.61	1659.65	1659.88	1653.6	1665.66	1666.35	1665.51	1661.55	1668.82	1665.75	1670.75	1666.84	1651.89	1659.75	1669.06	1666.61	1671.56	1669.03	1658.23	1686.28	1656.03	1676.72	1670.61	1667.77	1660.87	1674.95	1670.6
372.079987	1665.81	1662.69	1662.89	1656.68	1663.4	1654.7	1666.35	1658.13	1656.23	1659.41	1662.62	1658.29	1667.42	1654.77	1651.16	1650.22	1665.45	1653.2	1658.49	1659	1663.16	1635.57	1659.83	1661.23	1660.3	1653.38	1663.88	1668.14	1666.06	1660.49	1671.09	1665.91	1670.48	1666.53	1649.88	1660.36	1666.39	1667.14	1672.29	1667.19	1656.5	1684.22	1655.18	1677.1	1673.51	1663.54	1659.99	1676.81	1670.17
372.575012	1665.84	1659.2	1664.99	1657.18	1665.24	1654.04	1666.97	1658.09	1659.17	1656.9	1659.42	1658.34	1666.02	1654.43	1650.13	1650.26	1666.55	1654.36	1657.99	1661.22	1660.51	1635.87	1658.74	1662.25	1659.94	1651.33	1662.13	1667.75	1663.65	1660.51	1668.48	1666.72	1671.08	1665.78	1650.56	1661.28	1667.1	1664.46	1671.73	1668.45	1657.48	1687.46	1655.8	1677.71	1673.71	1664.83	1660.8	1676.07	1669.83
373.070007	1666.03	1658.26	1665.98	1658.27	1663.57	1655.94	1665.85	1656.48	1656.14	1660.31	1661.43	1657.94	1665.06	1655.72	1649.46	1647.95	1666.95	1652.48	1661.02	1662.18	1664.27	1634.22	1659.4	1661.99	1660.62	1655.48	1664.35	1667.17	1668.55	1660.83	1670.32	1665.56	1669.03	1666.92	1650.53	1660.01	1668.17	1665.26	1674.05	1666.88	1657.08	1685.85	1655.77	1677.78	1673.11	1668.33	1661.64	1676.01	1669.35
373.565002	1664.56	1661.72	1667.31	1657.68	1667.09	1656.27	1665.04	1659.27	1658	1658.32	1662.75	1658.9	1665.4	1656.44	1648.16	1649.52	1666.05	1652.8	1657.56	1660.55	1664.01	1635.32	1660.21	1661.34	1658.05	1654.03	1664.13	1666.34	1664.3	1659.27	1668.63	1664.93	1669.5	1665.28	1649.58	1660	1665.46	1663.88	1672.21	1666.56	1657.43	1687.12	1654.49	1677.03	1671.76	1665.44	1662.44	1675.86	1671.01
374.059998	1663.83	1659.38	1664.64	1656.75	1662.27	1654.27	1666.36	1659.67	1656.67	1656.69	1660.43	1658.19	1664.86	1656.09	1649.62	1648.82	1667.04	1651.93	1660	1661.88	1663.16	1635.18	1661.53	1660.22	1660.93	1652.32	1664.82	1666.71	1665.13	1661.16	1669.33	1666.73	1669.69	1666.36	1649.35	1660.11	1668.84	1664.41	1671.01	1665.78	1659.34	1686.82	1657.28	1675.03	1672.67	1665	1662.08	1675.03	1669.82
374.556	1664.6	1660.06	1663.86	1657.62	1663.22	1655.25	1665.54	1659.36	1657.34	1659.14	1659.31	1658.88	1666.58	1654.51	1648.2	1648.63	1667.17	1652.83	1659.11	1658.76	1660.97	1635.43	1659.3	1661.68	1658.02	1654.32	1662.45	1667.5	1666.81	1660.26	1670.21	1667.13	1667.35	1663.18	1650.83	1658.34	1665.45	1661.8	1670.83	1666.13	1656.74	1684.88	1658.33	1676.62	1672.65	1666.19	1657.71	1674.17	1669.67
375.050995	1662.33	1658.84	1667.14	1657.48	1664.88	1656	1664.47	1656.87	1655.53	1658.83	1661.57	1658.28	1665.25	1655.04	1649.5	1647.61	1667.52	1651.56	1659.09	1663.04	1662.38	1635.97	1659.17	1659.38	1659.45	1652.45	1665.24	1668.39	1665.25	1660.15	1670.24	1666.92	1667.37	1665.24	1648.07	1658.25	1666.02	1663.02	1671.25	1666.32	1655.9	1685.67	1653.7	1674.5	1671.32	1665.17	1660.54	1673.98	1668.65
375.54599	1664.13	1657.61	1662.18	1655.94	1661.53	1652.48	1662.81	1658.68	1654.82	1659.78	1663.88	1657.03	1666.12	1656.87	1648.58	1650.13	1665.39	1652.12	1658.33	1659.44	1663.84	1636.31	1660.13	1661.61	1662.75	1652.62	1663.73	1666.39	1667.12	1659.16	1667.81	1666.27	1669.27	1663.85	1650.55	1661.1	1664.96	1664.88	1669.15	1668.67	1656.87	1687.39	1655.1	1676.57	1671.99	1665.22	1660.94	1675.83	1670.17
376.040985	1664.64	1658.72	1663.75	1656.75	1662.05	1654.22	1663.4	1656.67	1655.92	1657.86	1661.87	1658.08	1663.7	1655.52	1648.75	1647.5	1665.68	1652.96	1660.16	1660.26	1664.26	1634.53	1658.46	1660.6	1659.63	1655.05	1661.15	1667	1665.65	1659.93	1668.56	1665.94	1670.1	1665.16	1648.66	1656.6	1667.06	1664.63	1672.99	1665.51	1656.74	1686.37	1656.83	1674.12	1669.36	1664.66	1660.95	1673.2	1668.88
376.536011	1661.98	1655.66	1664.58	1656.56	1662.47	1655.77	1664.23	1659.07	1654.4	1657.08	1659.23	1657.9	1663.33	1654.99	1649.53	1647.91	1665.68	1652.55	1658.14	1659.99	1661.12	1637.68	1659.21	1661.28	1657.42	1652.49	1663.72	1667.63	1664.7	1658.36	1669.59	1664.39	1668.98	1666.36	1650.07	1659.71	1666.43	1663.63	1671.17	1666.32	1657.32	1684.68	1657.08	1673.1	1672.34	1667.4	1660.77	1672.18	1668.96
377.032013	1663.53	1658.83	1664.63	1656.43	1663.53	1653.11	1665.08	1659.8	1657.05	1658.79	1659.49	1659.87	1664	1655.11	1650.52	1647.8	1668.21	1653.33	1658.37	1660.41	1663.3	1634.09	1659.74	1659.65	1655.7	1653.3	1662.5	1668.61	1664.3	1659.95	1669.37	1666.15	1667.79	1665.86	1649.52	1659.77	1666.16	1662.61	1671.32	1665.6	1655.81	1684.63	1656.49	1675.39	1671.96	1664.9	1661	1672.95	1668.95
377.527008	1662.8	1661.48	1664.84	1655.48	1664.99	1652.79	1664.83	1658.07	1657	1659.61	1661.47	1660.02	1663.99	1657.17	1649.81	1651.74	1666.11	1653.09	1659.37	1660.28	1665.35	1634.48	1660.57	1660.19	1659.85	1652.29	1662.86	1667.92	1665.23	1660.87	1667.87	1664.63	1667.88	1664.59	1648.03	1658.87	1667.12	1664.47	1671.7	1666.34	1656.75	1684.7	1654.46	1674.44	1671.05	1664.92	1661.32	1672.58	1667.43
378.022003	1664.78	1660.44	1664.26	1659.28	1664.99	1655.74	1664.21	1657.44	1657.15	1656.38	1659.7	1659.29	1664.63	1656.33	1650.31	1650.85	1665.16	1653.19	1658.96	1658.54	1661.85	1634.2	1659.81	1660.75	1658.33	1653.62	1665.26	1666.64	1666.72	1660.47	1669.53	1663.79	1668.33	1664.48	1649.51	1658.07	1664.97	1662.86	1672	1667.44	1656.62	1686.13	1654.83	1675	1671.12	1665.46	1658.87	1673.81	1668.36
378.516998	1663.89	1660.82	1664.48	1658.36	1665.04	1654.93	1664.49	1659.24	1656.07	1657.74	1661.64	1658.47	1665.23	1657.61	1648.14	1650	1667.11	1653.49	1661.05	1663.48	1666.05	1634.98	1662.53	1660.28	1658.65	1652.28	1662.3	1666.69	1666.28	1660.36	1668.8	1665.29	1669.71	1666.28	1651.02	1657.56	1667.3	1665.04	1671.47	1666.34	1656.57	1685.47	1656.24	1673.94	1670.56	1663.4	1659.01	1674.28	1668.53
379.011993	1662.76	1660.08	1663.91	1657.3	1664.5	1655.97	1665.48	1658.69	1655.81	1658.89	1658.99	1657.37	1664.89	1654.05	1647.98	1647.88	1665.34	1652.45	1659.46	1659.08	1662.39	1635.46	1660.51	1661.33	1658.14	1650.35	1662.43	1667.8	1663.88	1660.2	1666.68	1663.72	1667.77	1665.04	1647.23	1658.3	1667.06	1660.74	1671.07	1665.74	1656.83	1684.21	1657.02	1674.69	1669.64	1663.75	1659.13	1674.94	1666.77
379.507996	1664.05	1658.7	1663.52	1657.91	1663.6	1655.47	1664.45	1658.29	1657.4	1657.18	1660.06	1657.46	1662.98	1655.34	1648.6	1649.76	1666.34	1654.23	1658.91	1659.43	1662.56	1635.7	1659.92	1659.47	1655.81	1651.27	1663.82	1664.63	1663.52	1660.11	1669.13	1666.88	1669.8	1667.22	1649.48	1658.12	1668.52	1664.65	1672.82	1664.51	1656.63	1686.26	1654.35	1672.44	1670.92	1667	1659.29	1674.56	1666.75
380.002991	1663.62	1660.01	1663.68	1655.3	1662	1652.75	1664.03	1657.56	1655.44	1657.81	1661.36	1658.7	1664.97	1656.55	1649.68	1648.04	1665.89	1654.22	1659	1658.61	1662.01	1635.24	1659.12	1658.56	1657.43	1652.77	1662.68	1667.54	1664.79	1660.86	1668.33	1665.52	1668.49	1666.7	1649.86	1657.73	1667.4	1662.98	1670.9	1666.92	1657.29	1684.68	1654.12	1673.55	1670.78	1664.48	1660.36	1672.27	1667.34
380.497986	1664.19	1658.47	1663.45	1654.05	1661.42	1654.63	1664.24	1657.72	1658.1	1657.44	1662.08	1658.69	1664.69	1655.01	1650.41	1647.92	1666.6	1653.94	1657.53	1661.82	1663.58	1634.52	1659.89	1658.73	1659.51	1650.75	1665.8	1666.09	1663.51	1660.34	1668.96	1666.43	1668.85	1664.8	1649.99	1660.14	1666.42	1664.68	1669.53	1666.74	1657.38	1685.2	1655.74	1674.25	1671.23	1664.08	1659.15	1673.51	1666.02
380.993011	1664.95	1658.45	1663.37	1656.18	1663.45	1653.13	1663.88	1657.51	1658.41	1657.46	1661.92	1658.02	1663.99	1654.14	1646.65	1645.76	1663.72	1652.93	1659.07	1660.3	1663.06	1633.57	1659.6	1659.88	1658.95	1652.63	1663.01	1665.78	1661.8	1660.21	1666.42	1664.24	1667.32	1664.52	1649.51	1657.38	1664.8	1663.64	1670.43	1665.16	1657.44	1684.63	1658.17	1673.97	1672.6	1665.81	1656.84	1672.67	1668.61
381.489014	1663.15	1659.68	1664.89	1655.85	1661.43	1652.99	1662.86	1657.92	1655.61	1656.86	1661.31	1658.81	1662.78	1657.03	1647.88	1647.84	1666.57	1652.16	1659.1	1659.48	1664.95	1634.4	1658.87	1661.31	1656.94	1651	1663.36	1666.13	1664.15	1659.93	1666.8	1667.17	1668.97	1665	1647.14	1658.65	1667.81	1662.84	1669.73	1664	1656.3	1685.66	1654.24	1672.82	1670.75	1662.55	1659.45	1674.38	1665.99
381.984009	1665.07	1660.73	1663.29	1656.32	1663.13	1653.61	1662.94	1656.51	1654.94	1656.03	1660.34	1659.22	1666.18	1655.49	1647.02	1645.36	1665.84	1652.8	1658.51	1659.76	1662.61	1634.97	1659	1659.85	1658.38	1649.5	1660.5	1666.82	1663.39	1659.43	1668.23	1663.73	1666.59	1664.02	1649.53	1655.37	1666.67	1662.72	1667.9	1662.17	1656.33	1682.94	1655.39	1671.67	1670.22	1667.08	1659.72	1672.3	1666.5
382.479004	1662.01	1656.3	1662.68	1656.64	1661.29	1654.57	1663.74	1658.36	1655.62	1655.87	1661.32	1657.98	1665.17	1655.64	1649.34	1648.85	1665.11	1650.66	1658.45	1659.9	1662.78	1635.07	1660.06	1659.38	1657.14	1653.35	1662.73	1665.61	1663.88	1658.14	1666.29	1663.53	1667	1663.33	1648.29	1658.45	1666.64	1661.97	1669.86	1664.38	1655.84	1684.74	1655.99	1675.82	1671.61	1665.12	1658.12	1671.74	1666.83
382.973999	1662.82	1656.14	1664.61	1657.81	1661.04	1652.03	1662.52	1657.69	1653.1	1658.73	1660.79	1658.55	1664.31	1655.38	1648.75	1647.3	1665.64	1654.16	1659.12	1660.29	1664.45	1635.71	1659.75	1658.22	1658.51	1653.8	1660.66	1667.41	1664.12	1658.16	1667.2	1662.79	1666.79	1665.53	1648.76	1658.37	1666.69	1662.1	1668.38	1665.85	1657.7	1682.39	1655.99	1674.27	1671.3	1665.79	1657.4	1672.64	1667.81
383.468994	1661.85	1656.04	1661.91	1655.22	1661.49	1652.99	1665.51	1658.14	1654.1	1656.38	1661.7	1658.64	1663.93	1652.68	1648.38	1649.55	1665.77	1651.38	1656.86	1658.39	1662.79	1634.61	1658.37	1658.34	1659.48	1652.54	1661.96	1665.11	1665.73	1660.08	1666.71	1665.03	1667.12	1666.37	1650.7	1659.07	1665.37	1663.94	1668.28	1665.68	1656.43	1683.66	1654.86	1672.88	1671.71	1664.87	1660.25	1673.69	1667.65
383.963989	1663.76	1656.17	1663.54	1656.65	1662.1	1653.22	1663.1	1657.71	1655.94	1657.57	1660.44	1657.79	1664.33	1656.74	1647.79	1648.37	1663.72	1651.58	1660.05	1659.71	1662.07	1634.35	1657.89	1658.32	1654.59	1652.46	1660.61	1663.84	1664.35	1658.55	1666.19	1663.73	1667.72	1664.71	1649.36	1656.63	1665.43	1661.26	1670.69	1662.98	1656.94	1680.29	1654.98	1670.4	1669.91	1663.47	1659.22	1673.33	1667.55
384.459991	1662.11	1656.68	1663.08	1655.21	1662.7	1653.31	1663.91	1658.42	1656.24	1655.31	1658.39	1657.18	1662.75	1653.98	1649.94	1647.96	1665.97	1653.29	1659.05	1659.63	1663.77	1635.15	1657.86	1660.29	1658.79	1652.1	1662.5	1664.66	1663.54	1659.48	1667.61	1665.39	1665.82	1664.53	1649.91	1657.8	1665.7	1663.92	1668.17	1663.93	1654.35	1680.65	1654.64	1673.5	1670.55	1663.39	1659.29	1674.17	1664.48
384.954987	1661.08	1657.49	1662.87	1656.73	1662.91	1652.1	1663.86	1658.04	1654.8	1655.56	1658.91	1658.57	1664.99	1653.11	1647.14	1646.96	1664.51	1650.89	1657.56	1658.76	1661.27	1636.22	1658.32	1658.68	1658.54	1652.15	1662.78	1667.85	1662.75	1658.46	1667.09	1665.69	1667.23	1663.16	1650.02	1656.58	1665.76	1663.68	1670.53	1666.4	1655.95	1684.56	1655.4	1674.32	1671.43	1665.89	1658.46	1673.57	1666.43
385.450012	1664.89	1658.85	1664.79	1657.82	1661.23	1651.8	1665.03	1659.53	1654.41	1656.35	1660.48	1657.18	1666.66	1654.26	1647.63	1647.99	1666.38	1649.68	1660.05	1659.84	1662.46	1635	1658.02	1659.14	1658.59	1651.42	1662.16	1665.68	1663.57	1660.36	1667.34	1661.55	1666.57	1666.6	1648.56	1658.32	1667.32	1663.23	1670.01	1666.38	1655.35	1684.8	1656.4	1674.85	1668.52	1664.83	1660.61	1675.1	1666
385.945007	1662.95	1659	1663.35	1655.58	1661.46	1650.64	1665.33	1658.06	1655.64	1658.05	1659.22	1657.67	1663.55	1652.6	1647.26	1647.66	1664.55	1650.88	1659.12	1659.46	1660.89	1635.02	1659.17	1657.94	1657.86	1652.93	1661.33	1667.81	1662.46	1659.53	1669.78	1663.93	1664.92	1663.79	1648.3	1655.64	1666.31	1661.3	1670.23	1665.09	1657.39	1683.24	1654.41	1672.79	1670.38	1664.35	1659.37	1673.08	1668.4
386.44101	1662.2	1657.37	1663.08	1656.34	1659.55	1652.71	1664.04	1659.12	1653.39	1656.73	1661.55	1657.4	1662.62	1656.05	1648.28	1646.74	1664.06	1652.38	1658.8	1659.41	1661.54	1635.03	1658.4	1657.78	1658.95	1653.28	1661.3	1666.49	1662.65	1658.19	1669.49	1663.7	1667.4	1663.84	1648.86	1657.23	1665.9	1664.61	1669.07	1663.49	1655.29	1681.67	1656.6	1672.19	1668.71	1663.62	1660.97	1671.6	1668.29
386.936005	1663.38	1660.5	1663.71	1655.45	1662.37	1653.11	1662.41	1658.04	1654.59	1656.86	1659.92	1657.1	1663.67	1653.08	1648.92	1646.98	1664.64	1653.39	1661.24	1661.04	1662.98	1634.95	1657.09	1659.47	1656.52	1649.42	1663.06	1664.87	1661.79	1658.82	1667.85	1662.95	1665.57	1664.26	1647.77	1655.66	1664.92	1662.6	1668.51	1665.09	1656.36	1681.82	1652.91	1673.22	1667.18	1663.69	1660.76	1672.32	1666.05
387.431	1664.99	1658.38	1662.95	1655.23	1664.25	1652.3	1662.19	1657.17	1654.09	1658.34	1658.52	1656.82	1665.46	1653.15	1645.79	1647.57	1664.94	1650	1659.79	1659.37	1663.22	1632.05	1659.54	1657.81	1658.02	1652.18	1660.86	1665.02	1663.82	1658.79	1668.84	1662.68	1668.1	1663.93	1649.24	1655.97	1667.63	1662.18	1668.28	1666.42	1655.73	1682.13	1652.99	1672.92	1669.4	1664.04	1659.19	1671.11	1666.76
387.925995	1661.87	1657.37	1664.6	1654.76	1664.03	1652.75	1664.49	1656.71	1655.74	1656.01	1658.57	1658.21	1662.71	1653.04	1648.89	1646.69	1664.53	1652.49	1657.04	1658.95	1663.09	1635.87	1659.06	1658.71	1658.76	1652.45	1662.32	1667.06	1664.01	1658.84	1663.77	1663.87	1665.77	1664.51	1649.09	1658.22	1666.45	1662.76	1668.17	1665.83	1655.55	1680.73	1653.53	1672.71	1669.86	1665.03	1661.22	1672.05	1667.13
388.42099	1663.22	1657.45	1664.62	1656.67	1663.49	1652.29	1662.56	1657.88	1655.89	1656.19	1659.28	1657.19	1664.94	1653.91	1646.33	1647.86	1665.3	1649.83	1657.36	1660.22	1662.15	1632.78	1660.59	1659.85	1660.05	1650.8	1660.12	1666.19	1663.26	1658.98	1669.44	1665.71	1666.73	1663.77	1647.59	1656.11	1666.18	1664.07	1668.37	1663.79	1655.87	1682.68	1653.97	1674.04	1668.19	1664.16	1658.23	1673.8	1665.31
388.916992	1661.6	1658.49	1661.64	1656.34	1661.61	1653.62	1662.31	1659.14	1652.87	1655.81	1660.09	1657.58	1663.29	1654.93	1646.97	1647.5	1664.01	1653.07	1659.13	1658.31	1662.22	1634.98	1658.44	1659.26	1657.25	1651	1660.13	1664.47	1663.99	1658.24	1666.16	1664.11	1666.64	1663.84	1650.1	1657.01	1665.15	1663.17	1668.6	1664.71	1656.27	1680.69	1655.61	1673.83	1669.36	1663.82	1659.95	1673.45	1667.59
389.411987	1662.6	1656.94	1663.3	1656.09	1662.14	1650.27	1664.6	1658.14	1655.55	1656.6	1658.61	1658.22	1664.17	1651.95	1648.6	1647.55	1665.84	1653.26	1658.35	1661.21	1661.61	1635.87	1659.39	1658.12	1657.15	1652.62	1658.97	1666.46	1666.14	1659.14	1664.96	1663.84	1667.34	1665.22	1646.17	1655.32	1666.06	1664.46	1667.48	1664.88	1657.16	1682.14	1655.95	1673.12	1669.83	1665.74	1658.54	1671.88	1666.66
389.907013	1664.24	1657	1663.52	1656.68	1663.33	1652.33	1662.89	1658.89	1655.9	1657.28	1659.53	1655.79	1664.64	1653.56	1647.91	1648.46	1663.98	1652.76	1658.77	1661.95	1662.96	1635.96	1658.26	1658.95	1658.35	1650.95	1661.65	1663.65	1664.81	1658.84	1668.8	1664.86	1666.23	1665.47	1648.6	1656.6	1664.9	1665.28	1668.91	1665.28	1656.3	1683.1	1654.54	1674.94	1672.08	1665.01	1660.32	1672.9	1666.59
390.402008	1662.11	1656.78	1660.26	1656.78	1662.61	1650.67	1663.96	1659.09	1655.93	1658.02	1658.01	1657.77	1663.17	1652.03	1648.13	1648.83	1665.11	1651.76	1657.48	1660.11	1659.34	1636.36	1658.98	1659.67	1655.87	1652.45	1661.98	1664.33	1663.13	1659.02	1666.87	1664.39	1667.74	1663.9	1647.92	1656.68	1664.38	1661.56	1668.41	1663.35	1656.95	1682.15	1655.22	1671.77	1669.58	1665.1	1658.31	1672.52	1665.88
390.897003	1660.99	1658.43	1662.93	1656.07	1662.09	1651	1663.12	1657.33	1655.7	1657.55	1659.37	1658.07	1662.09	1651.64	1646.58	1645.11	1662.03	1651.51	1657.44	1657.71	1661.83	1634.07	1658.2	1660.01	1658.17	1650.31	1662.65	1664.04	1665.54	1659.81	1667.41	1665.84	1668.78	1664.78	1648.5	1654.77	1666.42	1663.26	1670.4	1663.76	1656.82	1680.98	1655.23	1671.65	1671.84	1664.87	1658.85	1671.81	1666.54
391.393005	1662.84	1659.15	1661.9	1654.34	1661.58	1650.58	1662.11	1656.93	1656.43	1656.99	1661.16	1656.91	1665.78	1653.3	1644.81	1647.55	1667.42	1648.92	1655.65	1658.99	1660.71	1635.26	1657.93	1656.53	1656.94	1653.47	1661.09	1665.58	1662.32	1657.67	1667.95	1663.19	1666.93	1662.67	1648.97	1656.3	1665.29	1660.98	1667.98	1664.18	1657.6	1682.2	1654.23	1672.25	1670.88	1663.26	1658.65	1671.47	1665.45
391.888	1663.16	1658.53	1663.32	1655.53	1663.42	1650.59	1663.07	1655.47	1656.83	1657.63	1658.85	1656.78	1664.94	1652.71	1647.66	1648	1663.31	1649.31	1657.68	1660.59	1661.32	1633.75	1658.08	1660.37	1656.57	1650.57	1660.19	1664.42	1663.23	1658.73	1667.67	1663.19	1665.48	1664.24	1646.46	1656.3	1666.35	1663.1	1666.36	1663.69	1656.15	1678.65	1654.54	1672.33	1668.88	1663.37	1657.07	1672.89	1669.73
392.382996	1663.61	1655.6	1663.62	1656.43	1661.47	1650.06	1661.39	1655.59	1653.73	1656.82	1658.65	1657.22	1664.7	1652.47	1647.76	1646.98	1664.63	1650.33	1660.02	1659.46	1661.16	1636.99	1657.12	1660.39	1656.56	1651.17	1661.28	1665.63	1664.97	1657.41	1665.26	1662.74	1663.94	1664.15	1649.09	1656.1	1665.02	1663.22	1665.81	1663.35	1654.77	1679.28	1653.14	1671.56	1670.39	1662.22	1659.31	1670.9	1664.86
392.877991	1662.32	1655.17	1663.92	1657.26	1660.91	1652.58	1663.32	1656.89	1654.24	1656.14	1660.05	1657.68	1665.26	1653.31	1646.31	1647.44	1665.38	1650.54	1659.31	1658.89	1663.66	1635.88	1658.18	1659.37	1655.58	1651.81	1659.88	1665.15	1662.6	1658.59	1667.77	1663.53	1666.75	1664.15	1648.46	1656.26	1666.65	1663.16	1669.63	1664.9	1655.74	1679.56	1655.23	1674.46	1669.65	1665.21	1659.67	1672.44	1665.97
393.372986	1661.09	1658.35	1664.14	1656.07	1661.07	1649.94	1664.62	1654.75	1654.83	1654.97	1659.33	1657.39	1663.42	1652.96	1647.77	1646.26	1664.38	1651.1	1658.62	1657.7	1662.1	1635.09	1654.72	1658.66	1657.83	1654.72	1660.37	1666.25	1663.67	1659.26	1668.98	1663.99	1667	1664	1646.37	1655.78	1666.6	1662.77	1666.77	1663.92	1656.81	1680.64	1655.6	1673.62	1669.95	1663.15	1659.06	1671.92	1665.92
393.868988	1662.61	1658.45	1662.53	1652.07	1663.36	1650.16	1663.17	1656.71	1653.38	1656.21	1657.94	1658.6	1662.47	1650.92	1646.67	1647.05	1664.14	1650.59	1658.87	1657.48	1662.71	1632.99	1658	1658.8	1655.35	1651.3	1662.24	1664.75	1662.75	1658.44	1666.82	1663.04	1665.44	1664.71	1647.93	1653.77	1666.39	1661.99	1668.05	1666.88	1654.27	1683.02	1656.01	1673.54	1668.98	1665.45	1659.26	1674.83	1663.68
394.364014	1663.27	1657.39	1662.18	1657.36	1662.4	1651.67	1666.27	1654.95	1654.62	1655.86	1658.45	1657.5	1663.3	1652.87	1648.81	1647.58	1664.19	1650.24	1657.29	1659.05	1663.76	1631.56	1656.48	1657.14	1655.03	1652.38	1661.71	1665.04	1661.71	1657.35	1666.22	1661.6	1664.99	1664.51	1649.67	1657.02	1665.98	1661.16	1668.44	1663.55	1657.06	1679.19	1654.85	1673.33	1670.19	1663.74	1657.49	1671.39	1665.31
394.859009	1661.13	1656.88	1663.7	1654.77	1660.38	1652.71	1661.59	1657	1654.18	1655.94	1657.13	1654.98	1663.15	1653	1646.15	1645.65	1665.11	1650.08	1656.87	1658.8	1661.96	1633.43	1657.86	1658.71	1656.68	1651.12	1660.05	1665.61	1662.46	1659.23	1666.12	1666.11	1665.18	1664.29	1646.84	1654.22	1664.91	1662.28	1667.95	1662.91	1657.33	1680.39	1656.98	1674.26	1668.12	1664.59	1657.94	1671.41	1663.86
395.354004	1662.13	1655.28	1665.55	1655.58	1659.44	1649.81	1660.54	1655.51	1653.11	1654.79	1658.43	1656.35	1663.49	1653.15	1644.94	1647.76	1662.52	1649.91	1657.89	1659.04	1660.74	1632.31	1657.02	1656.37	1654.99	1651.18	1660.32	1663.88	1663.18	1659.61	1664.52	1663.8	1666.44	1664.71	1647.91	1654.47	1665.26	1661.33	1667.89	1661.64	1655.87	1679.81	1654.92	1672.67	1668.03	1663.62	1657	1670.07	1665.95
395.848999	1664.96	1657.12	1662.46	1656.23	1662.65	1650.8	1662.71	1656.23	1656.22	1655.46	1656.54	1656.32	1662.18	1651.94	1647.77	1646.61	1663.18	1651.07	1657.92	1659.71	1661.94	1635.4	1657.77	1657.93	1658.21	1649.85	1660.25	1663.13	1660.89	1658.23	1665.37	1661.11	1664.45	1663.52	1646.91	1655.62	1665.42	1661.71	1666.91	1663.57	1656.25	1680.5	1656.72	1671.62	1665.72	1662.21	1656.5	1671.01	1666.55
396.345001	1664.31	1658.28	1663.43	1655.05	1663.37	1650.3	1662.62	1657.33	1652.65	1656.12	1658.92	1657.02	1666.22	1651.69	1646.33	1647.57	1664.8	1649.63	1657.33	1658.39	1663.45	1633.9	1658.39	1658.09	1655.67	1652.67	1660.6	1665.54	1664.46	1656	1669.57	1662.55	1666.35	1663.92	1646.71	1655.48	1667.31	1661.42	1668.02	1663.57	1654.95	1680.38	1654.83	1671.58	1666.42	1664.18	1656.01	1671.6	1665.54
396.839996	1662.92	1657.08	1663.85	1655.49	1663.38	1652.85	1665.84	1655.56	1652.67	1656.2	1658.62	1658.28	1663.64	1652.19	1645.8	1645.07	1663.03	1649.73	1655.97	1658.73	1663.52	1633.1	1657.92	1658.49	1655.64	1651.3	1661.08	1664.61	1666.39	1659.68	1667.76	1664.09	1664.79	1661.71	1647.14	1656.73	1665.87	1662.27	1667.13	1662.33	1656.65	1682.8	1656.18	1670.68	1668	1663.51	1656.97	1671.52	1667.1
397.334991	1662.36	1655	1664.63	1656.79	1662	1650.76	1661.52	1657.7	1653.65	1655.82	1660.16	1657.99	1663.2	1654.06	1645.3	1648.37	1662.4	1649.1	1659.27	1659.93	1661.95	1632.32	1658.86	1656.35	1656.54	1649.61	1659.92	1663.64	1662.49	1656.03	1668.16	1662.85	1668.24	1663.54	1650.79	1657.74	1663.87	1663.42	1667.13	1661.94	1657.49	1679.3	1653.56	1673.95	1670.33	1662.38	1659.17	1670.4	1666.31
397.829987	1662.76	1656.71	1662.01	1655.96	1660.43	1650.1	1662.64	1655.29	1653.06	1655.32	1657.37	1660.42	1663.24	1652.48	1647.23	1646.61	1662.58	1649.4	1658.61	1657.77	1660.49	1634	1658.46	1655.5	1656.27	1649.78	1662.07	1665.32	1663.19	1658.47	1667.42	1662.74	1665.42	1662.35	1647.5	1653.4	1664.08	1662.45	1665.81	1663.29	1654.93	1681.79	1656.16	1673.41	1670.18	1665.38	1660.24	1671.76	1666.06
398.325012	1663.66	1655.92	1661.13	1655.16	1661.63	1652.66	1662.98	1657.83	1652.97	1655.88	1656.51	1656.09	1663.03	1651.89	1646.76	1646.16	1662.84	1650.93	1658.87	1656.77	1660.83	1634.8	1655.13	1658.86	1655.9	1651.4	1660.29	1665.11	1664.62	1659.27	1668.68	1665.49	1665.36	1665.48	1649.4	1655.75	1667.32	1661.86	1667.3	1665.67	1655.44	1682.11	1656.55	1673.23	1667.81	1663.73	1658.95	1672.95	1664.62
398.821014	1663.49	1657.59	1664.59	1656.16	1663.33	1650.97	1661.42	1656.62	1653.17	1655.62	1659.86	1656.74	1663.92	1654.9	1645.52	1644.96	1662.41	1652.06	1656.49	1658.1	1662.39	1633.38	1658.98	1657.54	1655.84	1653.33	1660.06	1666.25	1661.16	1657	1666.94	1664.67	1664.93	1662.32	1651.66	1655.22	1664.96	1661.27	1666.97	1662.19	1656.69	1678.8	1655.12	1674.32	1669.31	1663.52	1659.23	1671.17	1668.19
399.31601	1663.58	1657.3	1662	1654.79	1660.97	1652.33	1662.63	1656.26	1654.06	1654.84	1659.46	1656.7	1663.97	1651.72	1647.59	1646.07	1664.46	1649.94	1657.97	1658.04	1661.46	1634.33	1659	1657.96	1656.43	1650.06	1661.5	1664.63	1662.35	1657.99	1667.35	1663.27	1666.26	1663.92	1648.48	1656.86	1664.77	1662.61	1668.32	1664.53	1655.56	1677.98	1653.99	1672.85	1667.68	1664.4	1657.57	1671.21	1666.52
399.811005	1662.21	1656.68	1662.89	1656.02	1662.52	1650.13	1661.91	1655.47	1652.92	1655	1659.04	1657.74	1664.91	1651.52	1646.06	1646.06	1662.1	1651.28	1658.29	1658.61	1661.46	1633.76	1658.18	1659.34	1654.5	1651.32	1661.66	1665.46	1663.75	1658.78	1667.86	1663.6	1664.37	1663.77	1647	1656.05	1665.48	1661.51	1665.61	1663.61	1655.88	1679.46	1655.33	1673.1	1670.42	1663.75	1658.24	1670.84	1663.38
400.306	1660.16	1653.5	1664.39	1657.3	1664.3	1648.78	1662.6	1655.76	1653.36	1655.95	1657.65	1656.77	1662.83	1651.32	1647.71	1645.87	1664	1647.32	1657.61	1659	1662.24	1633.73	1657.8	1656.13	1656.34	1650.66	1659.37	1663.93	1663.11	1657.5	1666.2	1662.69	1664.65	1664.66	1646.35	1654.19	1666.32	1659.51	1665.84	1661.53	1655.58	1678.51	1657.45	1670.6	1668.76	1663.65	1656.86	1671.2	1663.8
400.802002	1662.69	1656.94	1663.3	1655.59	1660.5	1649	1663.72	1655.64	1654.55	1656.57	1659.26	1656.84	1662.17	1650.61	1646.36	1646.39	1663.86	1648.93	1655.69	1658.14	1662.68	1633	1658.24	1658.6	1655.65	1651.19	1660.02	1664.89	1661.37	1658.22	1664.4	1661.82	1664.12	1664.41	1646.3	1656.39	1664.42	1660.39	1666.78	1664.37	1656.78	1680.3	1653.12	1671.33	1667.59	1663.74	1658.49	1672.58	1667.75
401.296997	1663.75	1658.12	1663.42	1655.98	1662.12	1650.25	1662.97	1654.64	1653.01	1656.11	1657.57	1657.72	1663.68	1653.78	1648.41	1647.34	1661.34	1648.89	1656.61	1656.94	1661.52	1634.33	1656.47	1659.17	1653.4	1651.86	1660.25	1665.75	1662	1659.23	1666.66	1665.58	1664.85	1663.98	1646.25	1658.32	1665.64	1662.76	1664.89	1663.4	1654.34	1680.56	1655.44	1674.75	1666.16	1661.95	1657.22	1671.43	1665.77
401.791992	1660.05	1657.28	1662.92	1655.01	1661.53	1651.29	1664.06	1653.79	1653.78	1655.92	1657.53	1657.95	1663.2	1653.9	1644.39	1644.63	1663.5	1649.91	1657.01	1657.97	1663.48	1632.36	1655.38	1656.94	1654.39	1653.15	1661.59	1664.38	1662.07	1657.23	1667.84	1662.25	1665.23	1663.73	1650.09	1655.68	1665.52	1661.71	1666.83	1661.36	1654.65	1677.97	1656.49	1672.78	1669.39	1667.38	1658.87	1669.22	1667.23
402.286987	1663.35	1656.6	1661.57	1655.82	1663.04	1650.85	1663.33	1658.36	1654.18	1656.76	1657.69	1656.83	1662.41	1651.33	1645.24	1646.28	1661.95	1649.88	1656.99	1658.58	1661.28	1632.93	1654.9	1658.19	1655.61	1650.36	1659.15	1664.09	1662.12	1657.62	1666.41	1662.43	1663.33	1664.75	1648.92	1658.01	1664.79	1662.37	1668.55	1663.25	1657.26	1678.39	1655.61	1672.48	1670.09	1664.31	1657.08	1669.89	1663.85
402.782013	1663.42	1656.74	1662.97	1654.21	1661.54	1650.87	1661.94	1654.58	1652.75	1654.86	1658.8	1655.52	1663.06	1652.12	1646.81	1647.65	1664.21	1650.73	1658.4	1659.84	1661.61	1633.91	1658.16	1658.37	1656.36	1652.05	1658.99	1666.19	1663.65	1657.99	1664.46	1662.45	1663.5	1662.37	1647.9	1652.95	1666.28	1662.21	1668.34	1665.4	1655.55	1681.41	1655.82	1671.37	1669.63	1664.05	1659.16	1671.33	1662.73
403.278015	1661.1	1656.75	1663.04	1654.76	1661.81	1647.52	1661.72	1652.82	1651.46	1653.63	1657.07	1654.15	1662.73	1650.98	1645.25	1647.24	1665.69	1649.16	1656.04	1656.42	1661.56	1632.6	1656.79	1656.3	1656.37	1652.37	1659.63	1664.57	1661.23	1657.7	1665.93	1663.03	1663.62	1662.51	1646.82	1654.19	1667.44	1662.72	1667.9	1664.58	1655.44	1678.81	1652.42	1671.51	1667.56	1662.68	1657.02	1669.96	1664.08
403.77301	1662.12	1656.33	1660.77	1654.76	1661.54	1648.36	1662.52	1654.16	1653.96	1657.04	1658.97	1657.22	1663.19	1654.03	1646.26	1646.95	1662.07	1649.84	1660.07	1659.15	1661.89	1632.43	1657.94	1655.65	1654.3	1653.9	1660.23	1664.6	1663.15	1660.02	1665.85	1662.48	1663.73	1663.28	1646.45	1656.07	1664.65	1660.32	1667.88	1664.35	1654.92	1680.45	1655.87	1672.72	1669.05	1664.89	1657	1669.49	1663.57
404.268005	1660.86	1657.15	1663.92	1657.14	1661.54	1651.27	1661.09	1654.61	1655.01	1654.44	1657.79	1655.32	1663.42	1650.54	1645.51	1647.28	1660.2	1648.37	1655.73	1658.53	1661.12	1634.16	1657.08	1659.18	1655.72	1649.89	1660.69	1663.56	1661.65	1657.45	1666.39	1661.96	1665.93	1662.01	1648.25	1654.18	1666.35	1662.19	1667.99	1661.06	1657.21	1677.12	1654.29	1674.25	1667.53	1663.05	1656.64	1670.81	1663.13
404.763	1660.69	1655.82	1662.84	1654.32	1660.41	1647.94	1661.14	1654.91	1650.33	1654.78	1659.48	1657.14	1663.67	1650.96	1645.43	1645.58	1664.2	1649.62	1658.68	1658.66	1662.61	1633.21	1656.69	1658.39	1656.4	1650.49	1658.66	1665.6	1662.66	1656.98	1666.37	1660.73	1662.15	1664.89	1647.93	1655.75	1665.66	1662.59	1667.12	1662.74	1655.58	1681.85	1653	1674.14	1668.23	1664.11	1659.52	1671.1	1662.83
405.257996	1662.65	1658.38	1661.44	1654.4	1661.12	1648.75	1660.58	1655.6	1652.17	1656.09	1657.94	1655.5	1661.9	1652.09	1647.96	1646.68	1663.53	1650.3	1657	1657.82	1661.9	1634.09	1658.57	1659.84	1655.47	1650.68	1660.64	1663.33	1660.97	1656.93	1665.73	1663.39	1662.08	1661.04	1648.19	1655.98	1665.84	1661.08	1667.61	1662.53	1654.38	1678.81	1654.02	1672.09	1666.96	1661.97	1657.13	1667.31	1663.83
405.753998	1663.6	1656.47	1662.79	1652.62	1661.77	1650.16	1662.94	1656.51	1652.78	1656.26	1659.11	1656.84	1663.67	1653.19	1645.02	1647.39	1660.35	1649.64	1659.15	1657.93	1661.31	1633.14	1655.81	1658.93	1654.7	1651.6	1660.15	1665.25	1661.39	1657	1664.66	1662.42	1663.9	1663.02	1647.24	1653.91	1665.43	1663.2	1669.55	1662.24	1654.19	1676.49	1654.33	1672.3	1668.37	1663.57	1658.69	1668.36	1664.78
406.248993	1660.58	1655.86	1665.27	1654.94	1660.98	1648.13	1661.16	1655.89	1653.32	1655.35	1657.06	1655.07	1661.91	1653.18	1644.18	1646.71	1662.41	1647.55	1657.36	1658.22	1661.14	1632.38	1658.44	1657.04	1654.4	1651.79	1659.37	1664.83	1661.66	1655.08	1664.57	1661.06	1663.32	1665.74	1647.76	1656.61	1666.52	1661.45	1665.6	1663.69	1654.47	1678.38	1653.33	1672.7	1667.4	1663.13	1658.42	1669.59	1666.63
406.743988	1661.13	1656.98	1663.7	1655.71	1663.74	1650.25	1663.8	1654.73	1653.29	1655.03	1655.26	1655.87	1661.89	1652.15	1647.45	1645.94	1662.82	1651.67	1657.28	1658.55	1660.88	1633.29	1658.22	1657.46	1656.26	1650.84	1657.19	1665.33	1660.63	1658.98	1665.98	1662.83	1662.4	1663.3	1647.54	1654.75	1667.92	1662.02	1667.17	1662.28	1655.43	1677.12	1653.57	1671.93	1668.28	1662.9	1658.45	1670.32	1664.58
407.239014	1661.91	1655.38	1663.28	1654.12	1661.97	1650.29	1662.91	1654.46	1654.08	1657.56	1657.37	1657.14	1664.29	1652.19	1648.11	1644.15	1661.33	1650	1658.11	1656.48	1662.46	1633.11	1656.74	1656.94	1657.72	1651.56	1659.6	1663.81	1658.98	1658.73	1669.23	1663.3	1663.4	1661.67	1646.05	1654.06	1665.98	1658.97	1665.92	1665.78	1657.53	1679.03	1654.79	1671.62	1668.54	1661.62	1656.64	1672.02	1664.75
407.734009	1662.46	1655.21	1661.54	1653.98	1659.83	1651.01	1661.66	1657.05	1654.96	1655.82	1657.76	1656.41	1662.32	1653.23	1645.5	1645.86	1664.42	1650.22	1659.38	1658.35	1660.52	1634.13	1658.2	1658.05	1656.96	1651.84	1659.82	1662.72	1661.99	1658.36	1665.66	1662.42	1663.74	1664.03	1646.49	1654.97	1664.87	1661.86	1667.92	1663.17	1655.19	1678.54	1655.62	1671.07	1668.18	1664.03	1659.6	1671.97	1666.64
408.230011	1662.88	1653.81	1660.75	1656.2	1660.67	1649.66	1661.15	1653.32	1652.87	1656.27	1657.89	1656.65	1660.06	1652.75	1646.63	1646.86	1660.43	1650.03	1656	1658.57	1660.56	1633.12	1657.92	1656.97	1654.62	1651	1660.59	1663.56	1662.77	1657.27	1665.42	1661.61	1663.61	1663.34	1647.7	1654.25	1666.58	1660.07	1667.32	1662.35	1656.75	1677.38	1654.59	1670.6	1669.37	1662.99	1657.15	1670.76	1663.7
408.725006	1664.59	1657.02	1662.11	1654.91	1660.53	1649.09	1662	1655.33	1650.59	1655.87	1659.02	1655.93	1663.35	1652.66	1645.21	1647.08	1662.12	1647.81	1655.36	1654.99	1662.03	1634.41	1656.75	1658.17	1657.33	1650.71	1659.99	1664.52	1662.47	1657.86	1665.4	1663.72	1664.32	1662.52	1648.71	1655.84	1662.84	1663.52	1667.27	1662.4	1659.99	1679.34	1656.52	1673.22	1670.55	1665.29	1656.7	1670.15	1664.1
409.220001	1660.44	1655.53	1662.19	1654.12	1662.38	1651.27	1661.85	1655.66	1654.43	1654.64	1656.89	1657.21	1662.07	1652.83	1645.04	1644.84	1660.81	1648.37	1656.63	1657.39	1661.21	1631.39	1654.62	1655.78	1656.2	1649.9	1659.74	1662.1	1663.48	1656.38	1666.5	1661.35	1663.88	1664.15	1648.71	1656.67	1666.65	1663.26	1667.75	1661.5	1656.87	1677.66	1654.35	1670.05	1667.8	1662.01	1657.36	1670.75	1664.81
409.714996	1662.43	1653.79	1662.52	1655.58	1661.09	1648.41	1660.49	1655.12	1650.7	1655.19	1657.44	1655.45	1663.32	1650.82	1645.64	1647.01	1661.94	1648.98	1657.46	1658	1662.66	1633.41	1657.22	1656.03	1657.41	1652.21	1658.91	1664.26	1663.03	1658.6	1665.16	1662.77	1662.54	1664.55	1648.4	1657.02	1664.51	1660.46	1665.26	1660.92	1654.65	1677.68	1655.23	1670.96	1667.17	1663.6	1656.26	1669.51	1666.35
410.210999	1663.03	1658.61	1662.1	1654.55	1661.34	1647.91	1661.26	1654.62	1653.42	1654.99	1657.46	1655.03	1662.68	1651.9	1644.73	1644.98	1662.92	1648.62	1656.62	1659.24	1661.33	1635.89	1656.02	1657.84	1657.25	1650.4	1660.18	1663.45	1662.57	1657.75	1664.65	1663.97	1662.75	1662.5	1648.95	1656.63	1666.84	1658.63	1665.57	1662	1654.02	1678.5	1653.18	1670.03	1669.27	1666.25	1657.67	1670.59	1664.04
410.705994	1659.81	1655.06	1662.28	1652.82	1660.95	1650.47	1658.85	1655.1	1653.63	1656.15	1658.27	1653.99	1661.82	1651.45	1645.89	1647.06	1659.69	1648.42	1656.14	1657.41	1661.04	1633.13	1657.01	1658.37	1654.9	1651.12	1660.18	1663	1662.26	1657.38	1664.84	1662.79	1663.46	1662.86	1646.46	1655	1665.65	1662.79	1667.96	1664.74	1654.97	1677.05	1655.17	1671.3	1668.03	1666.54	1658.27	1669.1	1662.59
411.200989	1659.75	1654.48	1662.05	1656.21	1659.56	1649.03	1659.67	1654.05	1653.84	1656.65	1657.87	1655.23	1663.2	1649.56	1644.57	1644.68	1660.07	1647.95	1655.74	1659.9	1658.58	1633.01	1656.12	1655.7	1656.2	1652.99	1659.94	1663.01	1659.9	1657.85	1664.59	1660.4	1661.92	1660.52	1647.84	1655.97	1664.26	1664.4	1664.71	1662.57	1655.03	1676.73	1654.3	1670.65	1667.78	1662.6	1657.1	1667.29	1665.13
411.696014	1662.47	1656.94	1660.93	1653.17	1659.16	1648.43	1661.58	1655.23	1652.43	1654.19	1657.32	1655.79	1662.87	1652.97	1644.38	1647.97	1662.77	1646.96	1656.18	1658.25	1661.2	1632.76	1657.17	1655.21	1654.63	1650.89	1660.23	1663.38	1659.53	1660.06	1664.97	1664.2	1663.59	1662.12	1646.77	1654.09	1665.42	1659.83	1662.79	1662.47	1655.68	1679.79	1654.79	1671.8	1665.85	1664.37	1655.92	1668.27	1664.81
412.19101	1661.94	1656.29	1661.93	1656.24	1663.26	1648.24	1660.74	1656.08	1653.31	1655.42	1657.14	1656.1	1662.29	1652.71	1646.49	1647.07	1661.97	1649.78	1656.72	1657.07	1660.49	1634.44	1654.91	1655.76	1655.2	1654.16	1660.18	1664.62	1660.47	1658.06	1667.9	1663.94	1662.91	1662.95	1647.45	1654.43	1664.15	1659.29	1667.19	1662.78	1655.29	1677.07	1655.76	1670.86	1667.06	1661.87	1656.91	1669.54	1665.21
412.687012	1660.62	1655.39	1660.39	1653.57	1660.57	1647.68	1660.67	1655.83	1652.75	1655.51	1657.22	1656.25	1661.58	1650.65	1647.29	1643.61	1662.67	1648.75	1657.42	1658.09	1661.68	1635.67	1658.1	1658.39	1654.4	1651.16	1659.54	1662.95	1661.07	1656.31	1666.13	1664.09	1664.98	1663.12	1646.88	1657.09	1664.97	1660.96	1667.15	1663.7	1655.81	1679.17	1655.4	1671.38	1667.38	1662.28	1656.86	1670.39	1664.18
413.182007	1662.56	1657.11	1661.85	1654.66	1664.52	1648.39	1661.84	1652.78	1650.14	1652.49	1656.28	1654.12	1662.61	1652.55	1646.39	1644.87	1661.51	1648.87	1655.55	1657.38	1660.27	1633.94	1658.5	1658.3	1657.98	1652.24	1659.58	1662.34	1660.3	1657.23	1665.36	1663.82	1664.65	1663.19	1647.35	1654.75	1665.88	1662.08	1666.48	1661.39	1656.95	1677.62	1653.2	1671.19	1666.77	1662.02	1656.67	1669.82	1664.08
413.677002	1662.3	1655.7	1661.82	1656.18	1661.09	1650.29	1661.89	1657.89	1652.69	1651.43	1659.81	1657.3	1662.56	1654.68	1644.56	1646.62	1662.7	1649.48	1655.64	1656.37	1661.45	1633.04	1656.13	1655.46	1657.16	1652.37	1658.58	1662.26	1661.02	1657.43	1665.54	1661.21	1663.55	1662.65	1646.47	1653.76	1664.61	1660.9	1664.72	1662.97	1655.15	1675.4	1654.61	1670.45	1667.51	1662.59	1658.92	1671.45	1663.78
414.171997	1662.68	1656.39	1662.85	1657.45	1661.69	1649.87	1661.5	1656.64	1653.24	1655.53	1657.78	1658.87	1661.4	1653.61	1647.32	1646.64	1661.54	1649.36	1656.33	1656.55	1660.86	1633.83	1654.36	1656.31	1654.1	1648.55	1658.62	1661.87	1659.6	1656.72	1665.29	1661.33	1664.13	1661.44	1647.74	1654.05	1663.86	1658.67	1665.86	1661.15	1653.83	1677.63	1656.99	1671.5	1667.66	1664.14	1655.85	1670.76	1666.65
414.666992	1662.57	1656.55	1662.99	1655.02	1660.97	1648.76	1660.42	1655.43	1655.02	1656.44	1657.82	1654.87	1661.36	1651.65	1646.06	1645.42	1661.55	1650.66	1656.82	1658.36	1659.55	1632.85	1656.36	1659.44	1656.78	1651.4	1657.45	1661.51	1660.61	1656.83	1667.21	1663.08	1663.79	1661.41	1646.54	1657.32	1665.22	1661.74	1667.82	1661.72	1656.12	1678.2	1652.98	1671.48	1667.34	1662.99	1657.72	1671.34	1664.81
415.162994	1663.75	1657.81	1661.84	1653.77	1659.96	1650.64	1659.49	1655.02	1652.52	1655.72	1657.67	1657.27	1659.49	1652.91	1645.62	1646.61	1662.65	1647.25	1656.47	1657.87	1661.34	1633.47	1657.16	1659.51	1653.54	1649.68	1659.48	1662.37	1658.36	1658.84	1663.66	1664.11	1661.39	1663.01	1646.72	1656.37	1666.21	1664.13	1666.77	1662.39	1655.93	1675.46	1655.63	1671.66	1668.62	1663.71	1658.94	1669.57	1665.06
415.65799	1664.37	1657.32	1663.05	1655.6	1662.71	1648.63	1662.75	1654.76	1652.97	1653.09	1659.04	1656.05	1663.95	1650.7	1646.36	1646.58	1661.3	1648.85	1659.57	1657.37	1663.32	1633.43	1655.6	1657.9	1654.21	1649.48	1661.62	1663.07	1659.39	1657.89	1665.35	1662.42	1662.92	1663.39	1646.5	1655.9	1665.23	1660	1666.71	1662.74	1656	1678.74	1654.96	1671.52	1667.39	1663.18	1655.67	1670.7	1663.96
416.153015	1663.16	1657.21	1663.68	1657.01	1661.32	1649.86	1661.6	1655.92	1653.64	1655.28	1655.81	1657.23	1663.24	1650.6	1645.55	1645.65	1662.73	1648.97	1656.77	1655.63	1660.51	1632.61	1657.53	1657.68	1653.51	1649.09	1657.55	1661.36	1661.44	1656.74	1665.59	1662.78	1662.85	1661.79	1646.52	1653.43	1663.57	1661.11	1666.74	1663.08	1653.5	1679.41	1653.56	1671.02	1667.28	1662.44	1655.37	1670.24	1665.38
416.64801	1662.61	1657.35	1664.36	1654.54	1662.81	1647.72	1659.94	1654.76	1651.47	1654.08	1657.7	1656.47	1662.54	1652.41	1645.17	1644.98	1662.4	1649.47	1657.01	1656.73	1663.76	1633.02	1654.54	1656.92	1656.32	1648.09	1659.8	1660.69	1662.27	1657.69	1666.59	1663.66	1662.8	1661.2	1646.58	1655.25	1665.72	1660.8	1667.25	1662.12	1655.22	1678.14	1653.95	1673.11	1665.6	1661.66	1656.56	1670.45	1664.11
417.143005	1661.24	1655.16	1664.47	1653.17	1663.32	1648.6	1663.6	1653.67	1652.76	1656.41	1657.86	1657.53	1661.78	1650.67	1647.21	1645.68	1661.22	1651.29	1658.16	1657.97	1659.35	1633.22	1656.11	1657.68	1653.95	1649.24	1657.96	1662.96	1661.14	1658.52	1663.77	1664.06	1662.61	1664.67	1647.95	1655.14	1665.44	1659.23	1667.54	1663.08	1657.52	1677.11	1653.32	1671.8	1669.39	1662.49	1659.56	1672.85	1664.72
417.639008	1664.84	1657.81	1663.64	1653.01	1660.64	1647.85	1661.94	1655.88	1651.4	1656.29	1658.21	1656.5	1662.89	1651.56	1644.81	1646.22	1664.16	1647.44	1657.8	1658.5	1661.54	1632.21	1656.4	1655.82	1653.49	1650.72	1658.08	1665.23	1661.46	1658.39	1666.26	1663.67	1662.12	1662.35	1647.89	1653.66	1664.51	1659.86	1666.58	1662.44	1655.33	1679.23	1653.37	1670.71	1667.21	1661.82	1656.23	1670.01	1664.96
418.134003	1662.03	1658.58	1662.58	1654.66	1663.03	1649.52	1662.76	1654.99	1652.5	1657.47	1657.78	1655.67	1662.29	1652.12	1645.87	1646.76	1662.19	1650.36	1656.82	1658.28	1663.56	1633.29	1657.89	1657.62	1656.69	1649.64	1659.28	1662.55	1662.6	1655.57	1666.18	1662.19	1663.29	1661.25	1647.32	1654.82	1664.09	1661.4	1664.84	1660.61	1653.46	1676.87	1652.59	1669.78	1666.67	1661.63	1657.26	1667.85	1664.77
418.628998	1661.74	1656.84	1662.72	1655.46	1661.44	1648.3	1662.32	1654.56	1655.9	1655.86	1659.7	1657.9	1662.46	1652.32	1645.41	1644.33	1661.97	1648.07	1658.73	1657.36	1660.66	1632	1655.63	1656.74	1654.65	1649.56	1657.16	1663.99	1662.47	1659.93	1664.87	1663.18	1662.89	1662.65	1646.28	1654.92	1666.05	1662.51	1666.21	1660.75	1656.32	1676.84	1654.28	1672.33	1666.73	1664.02	1654.44	1671.24	1665.17
419.123993	1663.73	1656.21	1663.74	1656.78	1661.62	1647.59	1661.72	1655.67	1653.14	1656.66	1658.98	1655.72	1663.59	1650.53	1645.39	1645.77	1659.77	1648.31	1656.36	1657.8	1660.98	1634.03	1658.4	1657.26	1654.48	1651.42	1657.86	1664.94	1660.72	1658.11	1668.06	1663.41	1663.6	1662.41	1648.47	1656.98	1661.96	1661.8	1670	1663.75	1656.25	1678.23	1652.65	1672.32	1669.04	1662.87	1657.69	1670.71	1666.24
419.618988	1660.24	1654.97	1660.53	1653.9	1661.66	1650.41	1660.28	1654.88	1654.39	1655.82	1656.39	1656.38	1660.79	1650.38	1646.64	1645.13	1660.88	1650.98	1657.13	1659.87	1661.13	1633.93	1657.41	1658.36	1656.19	1650.66	1659.51	1665.28	1661.31	1658.02	1665.55	1663.03	1661.71	1662.61	1647.73	1655.18	1667.57	1659.62	1664.97	1661.41	1656.77	1677.85	1654.43	1673.98	1669.03	1663.16	1655.25	1670.84	1664.54
420.11499	1659.85	1655.13	1663.82	1655.36	1661.1	1649.53	1659.12	1655.03	1653.25	1654.77	1657.83	1656.08	1662.73	1652.18	1644.78	1645.18	1662.26	1648.73	1657.52	1658.87	1660.78	1632.73	1657.61	1657.56	1656.2	1650.75	1659.25	1661.83	1660.94	1658.06	1665.38	1662.42	1660.56	1662.61	1647.87	1653.61	1665.57	1660.93	1665.66	1664.24	1653.58	1678.49	1653.28	1672.85	1667.72	1664.09	1657.64	1671.38	1666.24
420.609985	1661.58	1656.11	1661.41	1656.02	1660.81	1648.39	1659.2	1656.74	1650.95	1654.11	1655.33	1655.84	1663.44	1651.53	1645.22	1643.24	1660.81	1646.81	1656.67	1657.65	1660.2	1632.34	1656.24	1655.17	1656.1	1650.43	1658.23	1663.45	1662.06	1658.21	1666.61	1662.06	1662.02	1660.5	1646.89	1652.53	1665.1	1658.99	1665.45	1662.63	1656.45	1676.78	1653.87	1671.5	1667.65	1661.64	1657.26	1668.71	1663.36
421.105011	1661.39	1658.16	1660.24	1654.18	1659.85	1647.71	1660.74	1655.11	1651.78	1653.91	1656.45	1654.76	1662.27	1651.68	1644.5	1645.92	1663.95	1648.97	1657	1659.57	1661.63	1632.53	1658.55	1656.32	1655.2	1649.93	1658.65	1662.42	1658.49	1659.09	1663.68	1663.16	1661.59	1662.54	1645.79	1653.46	1662.9	1659.88	1667.68	1660.79	1655.1	1676.43	1653.45	1670.89	1665.35	1664.18	1657.94	1670.07	1664.1
421.600006	1660.09	1655.28	1662.86	1655.92	1660.82	1646.64	1661.3	1654.99	1652.76	1656.54	1655.54	1655.78	1662.74	1648.47	1643.9	1646.12	1661.65	1648.27	1656.55	1658.61	1660.46	1634.43	1655.14	1658.14	1653.43	1649.84	1657.75	1663.79	1661.07	1657.93	1665.21	1664.89	1660.5	1661.88	1647.52	1654.8	1664.69	1661.06	1668.98	1663.38	1654.45	1675.58	1654.83	1669.44	1667.44	1663.4	1656.16	1670.94	1665.69
422.096008	1661.44	1656.21	1662.18	1655	1661.05	1648.43	1661.69	1654.88	1652.38	1653.09	1655.97	1655.3	1659.3	1653.53	1645.54	1646.24	1661.39	1649.52	1656.2	1657.09	1660.36	1632.8	1655.3	1657.58	1652.72	1652.05	1658.8	1663.46	1660.77	1655.97	1664.22	1661.41	1663.69	1662.23	1645.02	1654.48	1664.64	1658.52	1667.83	1662.14	1654.42	1677.59	1654.81	1671.68	1664.45	1663.65	1656.15	1669.12	1664.72
422.591003	1661.14	1656.03	1661.12	1654.48	1661.98	1647.6	1662.17	1655.92	1653.86	1657.56	1657.37	1655	1663.66	1651.76	1644.87	1646.03	1663.27	1649.24	1658.78	1654.46	1662.03	1633.61	1654.6	1658.96	1654.05	1649.88	1657.76	1663.25	1660.75	1657.5	1665.61	1662.61	1662.25	1662.06	1646.44	1654.3	1663.96	1659.96	1667.11	1661.3	1654.57	1676.12	1655.32	1672	1665.98	1660.96	1651.86	1671.56	1664.49
423.085999	1662.67	1656.77	1662.56	1655.96	1660.19	1648.8	1659.61	1656.84	1651.73	1655.16	1656.96	1654.95	1662.95	1649.75	1643.82	1645.89	1660.63	1648.76	1656.09	1657.37	1660.46	1633.62	1656.15	1655.96	1655.75	1649.49	1657.31	1662.2	1659.44	1656.94	1665.25	1663.01	1658.96	1663.87	1645.33	1651.52	1664.83	1658.98	1665.64	1660.93	1654.92	1676.09	1653.46	1669.74	1663.03	1663.28	1656.31	1667.86	1662.01
423.580994	1660.11	1655.02	1659.36	1658	1661.6	1647.34	1661.56	1653.55	1652.97	1656.44	1657.18	1654.34	1664.75	1650.26	1644.26	1643.08	1661.83	1647.61	1656.01	1656.66	1659.13	1631.4	1657.06	1655.6	1654.21	1648.81	1657.77	1662.02	1658.46	1655.01	1664.63	1659.88	1662.99	1660.31	1646.95	1652.32	1664.25	1658.97	1665.72	1661.49	1653.88	1679.18	1652.52	1671.71	1664.96	1661.26	1654.39	1669.94	1662.77
424.075989	1659.61	1656.33	1662.67	1655.38	1661.79	1649.92	1660.59	1654.69	1653.06	1655.04	1654.26	1655.05	1659.76	1650.19	1646.19	1645.06	1659.69	1648.9	1657.03	1657.66	1659.89	1634.52	1658.18	1654.53	1653.64	1649.68	1658.08	1662.32	1660.24	1658.39	1664.55	1661.71	1662.38	1663.84	1646.18	1654.41	1663.85	1659.71	1665.48	1661.11	1654.52	1677.73	1653.9	1670.28	1667.59	1660.84	1655.44	1669.1	1665.46
424.571991	1659.53	1657.25	1662.12	1654.24	1658.1	1648.34	1658.19	1654.64	1649.74	1655.66	1656.97	1654.53	1660.89	1650.36	1645	1645.2	1660.84	1647.7	1656.82	1656.31	1660.61	1631.73	1656.27	1655.22	1655.72	1648.11	1658.18	1661.35	1659.99	1657.65	1667.01	1662.24	1662.03	1663.73	1645.51	1652.43	1665.64	1659.86	1667.12	1662.68	1655.73	1677.24	1654.44	1673.84	1666.45	1661.69	1655.49	1668.76	1665.64
425.066986	1661.3	1656.11	1660.13	1654.52	1658.71	1647.24	1660.13	1655.2	1654.79	1655.36	1655.92	1655.17	1662.65	1650.27	1644.9	1644.05	1660.42	1647.88	1656.26	1658.54	1660.97	1632.27	1656.94	1657.12	1656.09	1649.35	1657.56	1661.5	1660.07	1658.45	1661.64	1662.78	1659.92	1662.75	1646.44	1653.72	1666.89	1660.87	1666.2	1659.62	1653.96	1676.75	1654.74	1671.86	1665.15	1662.84	1656.6	1669.6	1664.6
425.562012	1660.06	1654	1662.35	1653.93	1659.65	1648.9	1659.89	1655.46	1652	1654.57	1655.94	1655.83	1660.86	1649.65	1644.9	1643.74	1661	1647.1	1656.02	1657.2	1660.58	1632.37	1657.62	1656.85	1656.99	1649.72	1656.25	1665.75	1662.46	1658.68	1664.18	1661.38	1661.29	1661.35	1647.29	1653.43	1665.94	1659.72	1668.63	1660.4	1656.74	1675.27	1654.22	1671.18	1668.7	1664.1	1657.99	1667.07	1663.85
426.057007	1663.62	1655.98	1663.51	1654.62	1660.53	1651.24	1660.48	1654.31	1653.5	1656.57	1656.53	1655.66	1664.01	1650.79	1645.6	1647.47	1660.33	1648.13	1656.64	1659.65	1662.56	1633.5	1658.3	1656.43	1654.69	1650.55	1659.64	1665.04	1661.29	1658.2	1666.51	1661.96	1662.69	1662.45	1646.12	1654.08	1665.43	1662.81	1665.44	1660.86	1654.38	1675.8	1653.26	1670.15	1666.36	1661.26	1656.19	1671.54	1663.6
426.552002	1661.67	1656.92	1662.71	1657.09	1661.14	1648.93	1659.79	1653.25	1653.43	1654.75	1655.88	1654.93	1661.65	1652.97	1644.69	1645.53	1661.17	1648.67	1657.48	1656.4	1659.66	1632.11	1654.72	1657.35	1655.58	1650.89	1656.9	1663.98	1659.65	1659.35	1664.88	1663.33	1661.44	1663.49	1646.12	1654.93	1664.39	1658.67	1666.95	1662.91	1656.65	1674.36	1654.81	1669.85	1665.62	1662.07	1654.97	1667.29	1662.18
427.048004	1661.42	1656.5	1662.27	1654.93	1657.93	1650.41	1659.91	1654.8	1653.24	1656.92	1656.41	1655.75	1662.36	1649.89	1645.71	1646.38	1661.03	1647.85	1657.24	1655.52	1661.22	1632.2	1655.13	1657.11	1654.99	1649.93	1658.5	1662.83	1658.92	1656.92	1667.35	1660.69	1662.12	1663.84	1646.54	1654.31	1664.9	1664.11	1668.4	1660.64	1654.05	1676.13	1652.94	1670.97	1666.44	1659.58	1656.59	1668.8	1663.92
427.542999	1659.87	1654.38	1660.73	1653.02	1659.53	1648.2	1659.58	1655.39	1653.96	1655.36	1656	1655.5	1662.91	1649.79	1642.79	1645.03	1659.55	1650.02	1657.49	1659.11	1658.73	1631.16	1656.78	1658.79	1654.26	1649.98	1658.89	1664.34	1659.25	1656.17	1663.79	1660.13	1660.14	1663.61	1647.09	1654	1663.35	1661.03	1667.68	1660.62	1655.1	1677.41	1655.31	1670.66	1666.4	1661.92	1654.33	1669.26	1663.91
428.037994	1661.42	1655.15	1663.4	1655.47	1662.77	1649.1	1661.07	1655.31	1652.82	1654.8	1657.52	1656.25	1661.83	1650.26	1645.57	1646.12	1661.05	1646.37	1657.73	1658.35	1660.46	1633.84	1656.72	1657.94	1654.63	1650.28	1657.67	1664.29	1661	1657.61	1665.55	1661.85	1664.37	1662.2	1646.35	1654.33	1665.45	1660.29	1667.36	1662.37	1654.5	1677.79	1652.65	1673.81	1667.57	1665.4	1655.78	1670.3	1665.58
428.53299	1662.54	1657.13	1662.02	1653.58	1662.8	1648.68	1660.56	1655.03	1651.92	1654.23	1657.16	1656.26	1661.91	1652.54	1645.75	1645.35	1661.88	1648.83	1657.21	1658.11	1657.53	1630.62	1655.26	1655.97	1653.93	1650.43	1659.6	1663.02	1662.25	1657.42	1666.39	1663.1	1663.35	1662.63	1647.57	1653.34	1663.52	1659.18	1665.97	1663.26	1651.93	1676.37	1654.87	1671.2	1666.43	1660.43	1655.54	1671.9	1665.16
429.028015	1661.34	1655.75	1662.82	1653.96	1661.12	1645.92	1661.33	1654.58	1651.08	1654.06	1656.98	1655.59	1661.2	1649.42	1645.06	1644.54	1658.54	1648.25	1655.91	1655.97	1659.48	1631.84	1654.49	1654.86	1652.68	1650.81	1658.44	1662.15	1659.85	1657.86	1662.47	1662.13	1660.73	1659.87	1646.79	1654.46	1662.21	1660.74	1664.18	1661.11	1653.8	1673.88	1653.68	1669.88	1667.23	1662.07	1654.5	1668.32	1662.94
429.523987	1661.12	1655.98	1662.16	1655.45	1660.26	1648.41	1659.54	1655.49	1652.05	1656.13	1658.5	1655.38	1662.43	1650.99	1645.13	1644.86	1660.92	1647.44	1660.1	1654.45	1662.29	1631.29	1656.39	1654.58	1653.89	1649.15	1654.97	1660.15	1660.95	1656.63	1661.66	1662.73	1659.74	1661.43	1645.33	1653.34	1663.18	1662.71	1665.26	1661.26	1654.12	1674.13	1653.63	1671.03	1666.92	1661.19	1658	1670.26	1661.62
430.019012	1662.09	1656.85	1662.11	1654.44	1661.27	1646.64	1658.85	1654.2	1651.8	1654.17	1655.76	1655	1661.6	1650.54	1646.38	1644.51	1659.46	1647.16	1658.21	1655.29	1660.22	1632.54	1656.47	1655.91	1652.98	1651.84	1655.48	1662.33	1658.02	1655.63	1664.14	1663.15	1661.04	1662.85	1645.21	1653.07	1665.43	1658.41	1666.67	1662.02	1655.58	1674.89	1652.69	1669.86	1665.67	1662.78	1653.69	1666.87	1662.47
430.514008	1660.5	1655.66	1662.16	1654.09	1661.11	1647.9	1660	1653.49	1650.14	1654.35	1657.6	1655.72	1663.63	1650.29	1645.81	1646.85	1660.82	1648.6	1656.87	1656.84	1659.39	1633.74	1654.96	1655.17	1654	1649.38	1656.31	1662.15	1659.71	1655.93	1665.7	1661.31	1659.93	1660.82	1645.79	1652.91	1662.82	1657.33	1666.75	1660.42	1652.87	1676.08	1652.36	1669.49	1666.91	1660.77	1654.85	1669.86	1663.25
431.009003	1662.58	1656.64	1663.84	1654.79	1661.67	1646.62	1660.58	1655.02	1651.26	1654.65	1657.29	1653.87	1662.53	1649.66	1643.32	1644.9	1657.35	1649.09	1657.01	1655.42	1658.25	1632.15	1653.58	1656.45	1655.22	1651.41	1660.12	1664.47	1660.16	1656.37	1664.34	1662.29	1661.7	1660.47	1646.89	1653.55	1663.46	1659.93	1666.3	1662.23	1655.94	1677.15	1653.53	1669.78	1665.65	1661.36	1655.72	1668.01	1662.79
431.503998	1658.86	1653.97	1663.49	1653.37	1660	1647.02	1659.11	1653.82	1651	1654.36	1656.21	1654.79	1661.91	1650.15	1645.46	1644.15	1658.1	1648.83	1656.66	1655.77	1661.18	1633.89	1656.34	1657.75	1653.28	1651.07	1658.54	1663.23	1658.73	1657.49	1666.22	1661.46	1663.04	1663.36	1643.62	1655.85	1665.62	1658.22	1665.53	1660.9	1655.66	1676.53	1653.42	1668.7	1665.96	1662.07	1653.86	1669.97	1665.08
432	1661.58	1655.67	1663.2	1652.39	1661.3	1647.37	1660.68	1653.8	1652.94	1655.99	1657.33	1656.18	1660.24	1650.62	1644.77	1644.68	1659.48	1649.7	1656.72	1657.41	1661.51	1632.89	1656.19	1657.86	1654.85	1646.8	1657.91	1661.24	1658.04	1656.71	1664.79	1663.21	1659.3	1663.31	1645.92	1654.02	1664.52	1658.17	1665.22	1660.31	1656.87	1677.42	1653.53	1670.62	1665.51	1661.86	1655.35	1670.33	1664.02
432.494995	1660.88	1652.79	1661.1	1654.49	1660.57	1646.59	1660.72	1653.7	1650.68	1656.39	1655.35	1655.64	1662.41	1651.98	1644.84	1643.61	1659.21	1646.48	1656.82	1656.47	1660.43	1632.55	1653.54	1656.14	1652.99	1649.26	1656.91	1662.87	1659.88	1658.24	1663.96	1660.95	1659.51	1661.7	1646.82	1653.63	1664.98	1659.72	1663.28	1660.66	1654.21	1675.48	1653.74	1670.81	1664.79	1661.3	1656.21	1668.38	1662.93
432.98999	1661.14	1653.68	1661.3	1654.94	1660.58	1646.9	1659.58	1654.91	1651.28	1653.65	1658.26	1657.26	1662.5	1651.26	1645.47	1645.63	1660.35	1646.66	1655.49	1657.88	1662.24	1633.85	1655.81	1658.55	1652.67	1649.99	1658.45	1664.59	1660.6	1658.58	1664.42	1661.85	1660.77	1660.86	1646.42	1653.92	1665.76	1658.11	1664.43	1661.65	1654	1673.05	1653.3	1671.12	1665.52	1662.84	1654.15	1669.24	1664.51
433.484985	1663.37	1654.19	1660.79	1654.1	1661.48	1646.5	1659.12	1653.66	1652.65	1656.59	1657.35	1656.39	1661.54	1649.6	1643.66	1646.68	1660.58	1647.77	1658.45	1656.67	1660.88	1633.76	1655.96	1656.08	1652.09	1650.26	1657.67	1662.32	1661.7	1658.19	1665.52	1660.37	1660.06	1663.61	1645.16	1653.75	1665.67	1660.22	1665.06	1662.63	1655.93	1677.63	1654.66	1670.65	1667.45	1663.2	1654.7	1670.59	1663.54
433.980011	1661.68	1654.72	1662.69	1656.96	1659.98	1647.36	1657.83	1655.09	1651.36	1652.78	1656.26	1655.1	1661.21	1654.75	1643.77	1645.44	1660.83	1647.87	1657.54	1658.3	1660.45	1631.94	1657.49	1656.61	1654.54	1649.69	1658.74	1664.35	1660.52	1657.46	1666.35	1662.47	1660.11	1663.71	1646.72	1654.35	1666.27	1658.14	1664.15	1660.82	1654.21	1677.08	1654.61	1671.7	1667.16	1662.07	1657.39	1666.9	1661.09
434.476013	1660.82	1657.7	1660.45	1656.31	1659.59	1647.32	1660.01	1654.47	1652.22	1655.55	1656.79	1655.09	1662.85	1649.55	1643.48	1644	1660.07	1646.86	1655.92	1655.31	1660.05	1633.16	1653.69	1657.06	1654.44	1649.51	1656.23	1664.55	1661.25	1656.77	1664.7	1663.06	1660.49	1664	1647.45	1654.04	1665.51	1659.7	1666.42	1662.79	1658.33	1677	1655.5	1670.89	1668.65	1661.68	1655.83	1666.67	1666.61
434.971008	1660.85	1654.91	1662.34	1653.62	1659.33	1646.06	1660.04	1654.03	1651.1	1653.93	1656.98	1655.36	1662.49	1649.92	1644.34	1646.9	1660.42	1650.18	1657.58	1657.3	1660.88	1633.16	1653.68	1655.18	1656.09	1648.59	1657.91	1661.62	1659.63	1657.01	1666.4	1663.16	1660.54	1664	1646.12	1653.66	1664.58	1660.55	1663.98	1661.33	1654.04	1675.62	1652.9	1672.24	1664.4	1663.26	1656.51	1671.28	1663.97
435.466003	1661.34	1655.17	1662.21	1654.46	1662.31	1646.92	1658.29	1655.04	1650.75	1653.56	1656.38	1654.16	1662.4	1652.7	1642.85	1642.92	1659.08	1647.01	1655.98	1655.74	1661.88	1632.48	1655.21	1654.86	1653.14	1647.72	1657.93	1663.39	1658.37	1656.13	1664.71	1659.03	1661.94	1662.45	1644.22	1653.06	1664.67	1658.88	1664.6	1661.07	1657.27	1677.26	1655.15	1672.51	1665.29	1660.52	1655.71	1669.76	1663.7
435.960999	1662.9	1655.61	1661.68	1655.82	1658.69	1648.14	1659.36	1653.77	1652.78	1654.08	1655.52	1655.01	1660.33	1647.86	1645.43	1646.33	1660.55	1646.96	1655.5	1657.94	1659.88	1632.15	1656.41	1657.84	1652.69	1653	1660.36	1661.64	1659.92	1658.45	1664.66	1661.98	1664.39	1662.71	1643.44	1654.88	1665.18	1659.79	1664.42	1662.06	1653.7	1673.65	1652.87	1670.25	1664.36	1664.24	1656.54	1669.08	1664.62
436.455994	1662.55	1655.6	1661.81	1655.55	1660.16	1646.94	1660.62	1655.74	1653.24	1653.25	1658.52	1655.23	1665.02	1652.41	1645.02	1644.99	1660.94	1648.52	1657.23	1655.64	1661.25	1631.88	1654.15	1657.29	1652.76	1649.54	1658.85	1663.48	1660.44	1657.76	1665.43	1663.87	1661.83	1662.67	1645.44	1654.61	1664.73	1658.88	1662.69	1660.89	1655.87	1675.88	1655.74	1671.78	1666.31	1662.77	1655.89	1670.19	1662.76
436.951996	1662.09	1655.18	1661.29	1652.93	1660.74	1646.57	1659.67	1654.42	1652.92	1654.49	1657.36	1656.09	1662.31	1649.74	1644.47	1646.56	1659.81	1647.49	1654.99	1657.79	1661.24	1632.74	1655.03	1656.29	1655.15	1649.46	1657.86	1663.67	1659.81	1656.05	1666.17	1661.92	1662.13	1661.69	1644.79	1653.16	1664.56	1660.09	1664.24	1660.88	1653.81	1677.45	1653.4	1669.52	1665.49	1662.68	1655.3	1669.3	1663.43
437.446991	1662.76	1655.24	1665.23	1654.98	1661.63	1650.52	1658.89	1656.2	1652.94	1653.27	1657.84	1656.57	1662.57	1650.64	1646.11	1643.66	1660.24	1648.38	1657.69	1656.51	1659.92	1631.93	1656.26	1656.54	1654.08	1649.98	1659.87	1663.48	1659.14	1657.21	1665.16	1661.75	1661.06	1662.88	1646.3	1652.01	1666.78	1661.15	1666	1659.54	1655.21	1674.51	1651.29	1669.7	1667.54	1661.95	1656.88	1668.72	1664.82
437.941986	1659.88	1654.71	1663.18	1658.39	1659.3	1646.19	1659.5	1656.99	1653.89	1654.95	1658.28	1654.21	1662.33	1649.38	1642.46	1646.68	1658.36	1648.36	1658.59	1657.93	1660.61	1632.26	1654.28	1653.66	1656.21	1648.66	1659.27	1662.19	1659.39	1658.08	1667.01	1661.87	1663.89	1662.73	1645.86	1654.74	1663.74	1661.24	1664.86	1661.12	1653.79	1674.49	1650.76	1671.57	1666.67	1659.59	1654.56	1668.1	1662.73
438.437012	1663.32	1656.37	1662.02	1655.09	1662.26	1646.9	1659.52	1656.49	1653.17	1658.3	1655.42	1656.39	1661.84	1651.66	1644.14	1645.45	1661.04	1648.64	1657.44	1658.91	1659.72	1633.13	1655.65	1656.28	1656.12	1647.95	1658.91	1664.69	1659.27	1658.81	1667.88	1663.4	1662.27	1662.61	1648.46	1654.05	1664.05	1662.36	1665.88	1663.1	1655.79	1677.47	1653.41	1671.2	1666.01	1662.3	1655.98	1669.95	1663.33
438.933014	1662.7	1654.7	1661.32	1655.94	1660.33	1644.72	1659.46	1654.22	1651.69	1655.42	1657.44	1656.08	1661.04	1651.62	1642.55	1645.45	1661	1649.72	1655.9	1657.77	1661.2	1631.15	1655.38	1656	1655.89	1647.98	1658.24	1663.78	1660.72	1655.96	1665.31	1662.87	1662.8	1663.29	1645.73	1653.54	1663.05	1661.95	1665.11	1661.27	1653	1674.69	1651.56	1669.12	1667.46	1662.68	1656.53	1668.57	1664.26
439.428009	1662.16	1656.04	1662.24	1655.23	1657.91	1646.88	1657.83	1654.54	1651.47	1653.99	1656.85	1656.65	1663.25	1651.56	1644.82	1647.05	1661.2	1648.71	1656.65	1655.92	1658.61	1633.06	1655.19	1656.64	1651.05	1650.56	1658.15	1662.13	1658.67	1657.46	1663.91	1664.69	1660.22	1662.94	1646.77	1652.83	1665.16	1658.54	1663.96	1660.15	1654.02	1677.42	1653.04	1670.9	1665.69	1664.85	1654.67	1670.67	1664.51
439.923004	1660.71	1655.84	1662.06	1652.72	1660.21	1648.69	1660.17	1655.46	1651.69	1656.16	1659.41	1655.3	1661.25	1650.17	1644.82	1645.25	1657.41	1647.74	1658.76	1657.8	1658.93	1633.06	1655.22	1654.64	1651.38	1648.53	1657.06	1665.43	1659.14	1658.55	1663.98	1663.59	1659.76	1660.36	1644.31	1654.2	1663.65	1659.23	1665.56	1660.69	1653.89	1675.29	1653.08	1670.46	1666.73	1662.17	1655.95	1670.42	1664.09
440.417999	1661.16	1655.49	1663.03	1655.77	1662.12	1648.03	1660.7	1656	1652.37	1654.1	1658.22	1657.15	1661.34	1651.12	1645.65	1644.56	1659.4	1647.67	1658.42	1657.86	1660	1632.97	1656.73	1656.1	1652.84	1648.28	1655.95	1662.7	1660.56	1659.39	1665.24	1663.93	1663.42	1662.68	1645.71	1652.43	1664.08	1659.57	1668.8	1660.08	1655.59	1674.34	1654.55	1671.69	1667.23	1662.92	1654.38	1668.79	1662.85
440.912994	1662.76	1657.71	1662.64	1655.76	1661.19	1648.39	1660.86	1655.89	1650.05	1656.41	1657.03	1657.01	1661.68	1649.32	1643.83	1646.06	1658.78	1647.98	1654.61	1657.41	1658.53	1633.21	1655.42	1656.39	1654.01	1649.97	1658.55	1661.2	1659.36	1657.05	1663.95	1661.11	1662.07	1662.08	1646.92	1655.37	1663.45	1661.02	1665.89	1659.58	1654.31	1675.34	1654.65	1670.62	1665.28	1663.59	1657.64	1668	1664.93
441.408997	1660.32	1654.77	1661.44	1654.08	1660.29	1648.13	1659.73	1655.51	1653.58	1655.24	1657.5	1654.75	1661.89	1651.38	1646.04	1643.29	1658.71	1648.7	1655.92	1655.61	1660.07	1632.19	1653.66	1658.87	1652.74	1649.34	1658.01	1662.3	1660.55	1655.05	1665.63	1663.22	1660.71	1661.29	1646.72	1654.39	1661.95	1661.42	1664.1	1660.77	1654.21	1675.37	1653.62	1670.23	1665.97	1661.56	1654.26	1670.73	1664.23
441.903992	1661.67	1656.54	1661.48	1655.91	1660.52	1645.83	1661.22	1655.6	1652.84	1656.64	1658.02	1655.57	1662.8	1652.59	1644.28	1646.73	1660.21	1650	1657.88	1659.96	1661.52	1632.08	1657.28	1658.96	1654.93	1649.6	1656.62	1663	1659.56	1657.61	1665.23	1661.85	1661.96	1660.28	1646.98	1654.2	1663.12	1658.97	1667.9	1661.09	1653.45	1677.44	1652.95	1671.09	1668.65	1662.72	1655.23	1668.52	1665.54
442.398987	1661.84	1655.66	1661.31	1653.34	1661.09	1647.64	1658.25	1652.98	1651.04	1654.44	1657.47	1655.01	1662.99	1650.91	1645.68	1647.82	1661.58	1649.47	1655.65	1657.6	1661.59	1632.44	1658.86	1655.41	1654.63	1649.21	1659.64	1662.96	1661.96	1659.08	1665.31	1662.5	1662.12	1663.76	1644.52	1654.69	1665.2	1658.4	1666.5	1661.4	1656.13	1675.29	1653.34	1670.78	1666.4	1662.44	1655.88	1670.3	1663.66
442.894012	1663.23	1656.52	1664.48	1653.28	1662.42	1648.27	1659.25	1653.46	1653.8	1655.61	1656.89	1655.36	1664.18	1649.67	1645.12	1645.78	1658.25	1648.72	1657.75	1658.93	1660.08	1634.12	1656.69	1656.68	1654.36	1648.81	1657.41	1663.57	1659.96	1656.12	1665.91	1664.43	1661.04	1664.85	1646.26	1656.13	1665.6	1660.83	1667.62	1661.55	1655.77	1673	1654.27	1672.72	1669.04	1662.37	1655.1	1672.17	1665.16
443.389008	1662.66	1656.3	1663.77	1654.48	1664.04	1648.92	1662.09	1656.53	1651.42	1654.59	1657.04	1656.35	1661.47	1652.36	1644.17	1645.26	1660.15	1648.22	1655.38	1657.9	1659.87	1631.48	1656.18	1657.1	1653.76	1649.31	1658.23	1662.96	1658.72	1657.48	1666.81	1661.91	1661.86	1662.63	1648.85	1652.44	1664.1	1658.85	1664.09	1661.72	1655.67	1675.68	1654.52	1671.03	1668.55	1662.83	1654.58	1669.76	1664.36
443.88501	1662.5	1655.89	1662.38	1654.11	1662.63	1649.49	1658.95	1655.86	1653	1655	1656.02	1656.11	1663.58	1649.37	1645.97	1645.95	1659.72	1648.6	1657.65	1658.09	1659.87	1633.7	1655.08	1658.84	1653.74	1650.07	1658.11	1664.36	1659.92	1657.66	1665.58	1661.21	1662.3	1662.71	1643.19	1652.41	1664.61	1658.88	1665.47	1661.36	1654.46	1675.15	1653.63	1672.14	1665.36	1662	1654.64	1667.56	1665.19
444.380005	1660.53	1654.92	1659.89	1654.95	1661.67	1647.85	1661.05	1654.27	1651.92	1656.39	1655.69	1653.71	1660.97	1650.28	1644.1	1647.62	1658.43	1648.93	1656.38	1656.15	1660.02	1633.96	1658	1657.61	1653.07	1647.75	1657.91	1664.52	1659.78	1658.08	1663.21	1660.93	1660.11	1662.06	1645.09	1654.78	1663.79	1660.2	1664.73	1661.76	1655.99	1676.77	1653.83	1669.84	1667.51	1663.2	1655.13	1669.71	1661.25
444.875	1661.94	1655.81	1660.38	1655.12	1660.43	1649.23	1660.27	1654.54	1652.36	1654.53	1656.71	1654.55	1662.22	1650.61	1646.7	1644.74	1659.79	1648.36	1656.39	1657.39	1659.78	1632.57	1655.68	1657.51	1653.84	1646.77	1657.71	1663.03	1660.3	1657.89	1663.16	1662.65	1662.52	1661.43	1645.41	1655.21	1666.27	1661.02	1664.67	1660.74	1655.65	1674.72	1653.17	1669.26	1665.3	1663.52	1656.49	1671.3	1664.51
445.369995	1661.7	1656.83	1661.4	1655.16	1659.11	1650.12	1662.58	1655.14	1651.66	1653.69	1657.83	1655.33	1663.69	1650.34	1647.28	1645.29	1660.4	1648.96	1656.02	1657.54	1661.27	1631.39	1655.08	1656.33	1653.68	1649.41	1660.77	1660.6	1660.18	1657.05	1663.8	1661.95	1662.08	1661.36	1646.63	1653.66	1666.38	1658.81	1665.4	1659.94	1653.73	1676.9	1654.98	1670.83	1665	1662.86	1655.7	1670.71	1662.64
445.86499	1660.9	1653.56	1663.73	1653.97	1661.16	1650.04	1662.45	1654.93	1652.88	1653.9	1656.33	1656.8	1664.08	1651.28	1645.03	1646.43	1660.39	1647.4	1658.83	1657.44	1658.16	1633.05	1658.93	1655.8	1655.81	1649.38	1658.36	1665	1660.36	1657.51	1663.46	1661.98	1661.77	1662.99	1644.51	1653.68	1664.44	1659.7	1666.88	1660.76	1655.18	1674.51	1653.95	1671.27	1666.65	1661.83	1657.49	1669.08	1664.11
446.360992	1661.27	1657.47	1661.36	1656.14	1661.37	1650.53	1662.77	1655.11	1651.06	1655.83	1657.81	1656.6	1664	1653.21	1646.66	1645.63	1660.81	1646.6	1657.01	1658.2	1662.11	1632.76	1654.04	1655.71	1654.31	1650.44	1657.73	1663.2	1659	1656.9	1664.5	1661.23	1660.73	1662.66	1644.46	1654.45	1662.53	1659.65	1666.25	1662.55	1655.69	1675.3	1652.67	1670.18	1663.58	1660.95	1657.72	1670.9	1664.41
446.855988	1662.05	1655.81	1663.77	1657.49	1663.97	1648.21	1661.64	1657.3	1651.19	1654.63	1656.83	1656.62	1663.56	1651.13	1643.13	1646.16	1660.13	1646.91	1656.94	1655.24	1659.72	1633.38	1657.61	1657.51	1655.09	1651.5	1658.02	1663.09	1658.56	1654.94	1665.22	1662.04	1660.91	1663.82	1645.84	1653.97	1664.22	1658.53	1665.43	1661.77	1654.3	1675.84	1652.56	1672.64	1666.56	1661.93	1655.13	1668.37	1661.42
447.351013	1661.71	1653.89	1660.93	1653.48	1661.19	1647.91	1663.14	1654.81	1653.14	1655.64	1657.91	1655.39	1663.91	1650.57	1643.69	1644.02	1660.89	1646.91	1656.92	1657.47	1661.87	1633.46	1657.31	1658.1	1656.33	1650.93	1656.81	1664.08	1660.91	1656.29	1666.21	1662.78	1661.54	1661.8	1648.69	1655.23	1664.26	1661.8	1666.37	1660.98	1651.39	1675.72	1654.33	1670.89	1666.38	1662.28	1656.73	1671.19	1662.72
447.846008	1663.29	1654.57	1660.77	1656.74	1663.28	1648.16	1661	1655.58	1651.91	1656.13	1657.55	1658.02	1663.34	1652.04	1645.87	1644.74	1659.61	1648.88	1659.34	1657.68	1662.62	1634.98	1656.92	1658	1654.13	1650.89	1659.42	1663.75	1662.4	1656.01	1664.95	1661.97	1660.41	1663.96	1645.06	1654.25	1664.08	1660.09	1664.32	1659.85	1654	1675.9	1655.17	1670.23	1666.24	1661.21	1657.41	1669.51	1665.79
448.341003	1660.94	1653.98	1663.47	1654.59	1659.43	1650.47	1659.23	1654.73	1652.68	1654.22	1656.84	1656.27	1661.24	1651.51	1644.3	1645.2	1659.21	1649.4	1658.07	1657.08	1660.64	1632.61	1653.78	1657.03	1656.31	1649.86	1657.85	1663.12	1661.06	1656.18	1665.34	1662.54	1662.55	1663.65	1646.85	1652.9	1664.87	1658.69	1663.91	1660.7	1655.06	1675.1	1653.21	1670.63	1666.82	1662.98	1656.62	1667.39	1665.17
448.837006	1664.44	1655.37	1664.13	1655.14	1662.32	1647.8	1661.59	1656.29	1653.67	1654.89	1658.5	1656.46	1663.67	1651.81	1643.83	1645.16	1661.97	1648.99	1659.46	1656.34	1660.01	1633.05	1654.87	1656.55	1653.55	1650.31	1656.68	1663.38	1660.69	1658.09	1663.13	1661.13	1659.81	1662.71	1646.63	1654.07	1665.06	1659.42	1664.49	1660.14	1654.24	1676.41	1654.8	1672.72	1669.42	1662.51	1655.53	1669.61	1663.49
449.332001	1661.71	1655.97	1663.95	1655.7	1659.94	1649.38	1660.97	1654.91	1650.89	1656.31	1658.43	1655	1662.55	1650.31	1644.86	1645.51	1661.44	1647.88	1656.98	1658	1661.37	1633.56	1655.73	1655.9	1653.9	1651.46	1656.55	1663.56	1659.06	1655.89	1664.41	1662.67	1662.5	1662.5	1645.92	1653.98	1661.83	1659.38	1665.49	1660.21	1653.26	1673.08	1652.29	1670.66	1666.33	1663.11	1657.45	1667.73	1663.53
449.826996	1662.75	1654.79	1661.29	1653.05	1660.05	1648.8	1657.51	1654.76	1653.16	1656.4	1657.97	1656.12	1663.02	1653.01	1645.59	1645.29	1658.35	1648.19	1657.04	1657.46	1659.55	1632.95	1657.02	1657.35	1652.76	1650.01	1659.63	1664.31	1658.72	1656.22	1665.42	1661.68	1662.64	1663.69	1646.79	1652.71	1664.53	1661.12	1664.79	1661.92	1656.27	1676.87	1651.74	1671.95	1667.13	1662.93	1658.48	1671.29	1662.42
450.321991	1661.97	1656.94	1661.31	1652.8	1660.53	1647.65	1660.84	1655.68	1652.64	1655.51	1656.94	1656.86	1662.11	1651.07	1645.77	1643.33	1661.03	1649.56	1657.44	1657.95	1660.04	1631.97	1655.57	1656.98	1654.81	1649.53	1661.31	1662.11	1657.92	1655.85	1664.21	1662.23	1663.33	1662.52	1644.95	1652.1	1664.74	1659.33	1665.69	1660.24	1655.72	1674.59	1652.11	1671.58	1666.73	1660.36	1657.09	1670.33	1664.97
450.817993	1663.49	1656	1663.42	1655.73	1659.87	1649.22	1660.09	1655	1651.23	1656.14	1656.48	1656.36	1663.5	1651.41	1645.93	1643.27	1660.24	1648.03	1655.76	1657.5	1661.67	1633.35	1655.09	1655.48	1655.51	1649.05	1657.93	1662.07	1659.72	1656.55	1665.18	1661.65	1659.46	1663.01	1645.44	1652.59	1664.07	1659.88	1664.29	1661.93	1655.59	1672.38	1654.23	1670.71	1668.72	1662.74	1655.56	1667.98	1663.9
451.312988	1663.07	1656.98	1662.42	1655.2	1660.82	1648.23	1660.37	1653.9	1651.24	1653.12	1655.01	1657.4	1662.5	1650.88	1644.81	1645.86	1661.41	1646.74	1656.63	1656.12	1659.49	1629.44	1657.37	1656.27	1657.3	1650.31	1657.57	1663.65	1660.18	1655.76	1662.39	1661.68	1660.58	1662.05	1645.55	1653.61	1664.04	1659.94	1667.44	1659.84	1653.97	1673.82	1654.15	1670.78	1666.33	1664.79	1653.74	1668.78	1663.63
451.808014	1663.7	1655.22	1663.95	1655.91	1661.84	1651.15	1659.66	1653.87	1653.51	1654.76	1657.89	1656.76	1664.07	1652.02	1646.85	1647.44	1661.63	1652.08	1655.44	1658.59	1659.66	1633.38	1656.28	1659.65	1654.76	1648.04	1657.09	1663.01	1660.33	1656.46	1665.36	1661.22	1660.19	1661.73	1645.3	1652.57	1665.5	1660.79	1667.45	1659.32	1654.88	1674.01	1652.49	1670	1666.85	1660.65	1658.99	1669.21	1661.64
452.303009	1660.95	1657.15	1662.37	1655.19	1662.34	1647.81	1659.63	1654.15	1651.19	1655.55	1658.44	1654.68	1660.86	1650.27	1644.08	1644.68	1661.07	1647.81	1657.62	1656.99	1661.9	1632.33	1655.78	1656.38	1653.53	1649.9	1658.82	1663.01	1659.11	1658.11	1667.08	1664.69	1661.37	1662.86	1646.5	1653.84	1665.91	1658.85	1665.83	1664.33	1654.63	1675.29	1654.79	1671.26	1665.6	1662.86	1657.45	1671.05	1660.84
452.798004	1660.93	1655.84	1661.98	1654.71	1660.05	1645.78	1660.07	1655.53	1653.9	1656.17	1658.68	1658.28	1662.77	1650.15	1643.51	1646.59	1662.77	1648.52	1657.81	1657.38	1662.24	1632.35	1654.86	1656.22	1654.92	1650.32	1657.34	1663.93	1659.35	1659.78	1664.62	1661.79	1660.26	1660.34	1648.5	1653.58	1661.56	1659.03	1662.91	1660.39	1653.51	1674.74	1654.34	1672.28	1667.27	1663.33	1654.18	1669.97	1665.12
453.294006	1662.4	1656.04	1662.69	1654.41	1661.61	1647.96	1660.65	1656.66	1654.06	1656.1	1656.38	1656.5	1660.32	1651.06	1645.26	1644.39	1661.59	1649.49	1659.33	1659.39	1660.9	1634.19	1656.45	1657.62	1654	1650.37	1658.78	1662.41	1658.35	1660.02	1665.88	1663.86	1660.79	1661.94	1646.43	1654.26	1664.43	1659.09	1665.4	1660.51	1652.89	1672.88	1654.04	1669.09	1669.07	1664.06	1654.29	1668.75	1663.6
453.789001	1662.04	1655.92	1661.66	1652.99	1659.98	1648.31	1659.16	1655.81	1652.78	1654.75	1656.24	1655.5	1661.64	1650.57	1644.68	1644.05	1661	1649.78	1658.22	1659.35	1659.77	1633.82	1657.16	1658.63	1654.79	1649.59	1656.57	1661.95	1661.84	1658.7	1662.62	1663.35	1659.84	1663.28	1643.27	1654.97	1662.62	1660.15	1664.48	1660.93	1655.21	1676.32	1655.25	1671.14	1665.13	1662.01	1653.39	1669.19	1664.97
454.283997	1663.13	1655.7	1662.76	1655.95	1662.47	1648.23	1660.7	1656	1652.55	1656.25	1654.87	1656.52	1662.38	1651.09	1645.1	1646.51	1662.13	1648.13	1658.04	1659.42	1661.8	1631.17	1655.84	1655.44	1655.68	1648.53	1657.74	1664.66	1661.63	1657.31	1665.23	1662.55	1662.43	1662.3	1647.81	1653.86	1664.13	1660.12	1665.78	1660.33	1653.1	1674.15	1652.73	1669.51	1666.06	1661.99	1656.7	1667.32	1664.8
454.778992	1662.06	1656.99	1661.21	1654.63	1660.94	1646.86	1659.84	1655.58	1650.57	1654.06	1655.08	1656.19	1662.4	1651.47	1644.7	1645.77	1662.35	1648	1657.17	1653.98	1661.8	1633.43	1654.7	1657.15	1655.54	1650.94	1657.8	1663.96	1659.51	1657.89	1663.82	1663.85	1659.92	1662.18	1644.79	1654.72	1663.06	1660.56	1664.25	1660.87	1653.91	1673	1653.56	1668.84	1663.4	1662.11	1654.92	1670.23	1662.9
455.273987	1660.4	1655.32	1663.32	1655.21	1660.27	1648.03	1661.17	1655.83	1653.4	1658.03	1657.57	1657.57	1663.8	1651.79	1646.49	1645.85	1659.46	1649.38	1658.5	1658.09	1660.06	1633.81	1656.39	1656.65	1654.93	1652.32	1658.29	1663.46	1662.57	1656.48	1663.42	1664.18	1661.54	1663.68	1646.32	1651.99	1661.6	1659.43	1665.07	1659.69	1655.19	1673.28	1654.19	1669.85	1667.75	1661.02	1655.18	1669.07	1664.07
455.769989	1659.84	1656.79	1661.06	1654.75	1662.22	1646.93	1661.16	1655.06	1652.67	1654.45	1656.71	1654.65	1664.87	1649.87	1643.83	1646.1	1659.91	1648.4	1658.9	1657.4	1659.9	1633.09	1658.5	1655.75	1654.94	1649	1658.18	1663.38	1660.06	1655.11	1665.01	1661.58	1661.51	1661.45	1645.37	1654.86	1664.5	1658.04	1665.95	1660.51	1654.7	1673.89	1654.17	1671.45	1666.82	1663.91	1656.09	1670.16	1663.21
456.265015	1660.79	1655.3	1663.16	1654.43	1662.41	1650.91	1661.69	1655.99	1651.98	1655.25	1656.59	1655.43	1662.33	1650.17	1644.89	1643.97	1660.91	1648.09	1656.95	1657	1661.2	1632.4	1656.03	1655.85	1655	1647.15	1656.95	1663.13	1663.3	1658.44	1663.66	1663.61	1661.69	1661.79	1644.67	1654.48	1665.64	1658.52	1665.86	1660.61	1655.88	1675.41	1656	1670.74	1666.28	1662.85	1654.16	1670.24	1662.16
456.76001	1659.99	1654.72	1660.11	1654.12	1659.77	1647.38	1661.88	1654.42	1651.41	1653.72	1655.03	1655.03	1661.47	1649.94	1644.11	1643.39	1659.65	1649.42	1657.35	1655.15	1663.01	1634.51	1655.82	1657.22	1654.32	1649.73	1658.61	1663.02	1659.98	1658.32	1664.13	1662.2	1660.41	1664.27	1647.13	1652.78	1663	1660.11	1666.74	1662.95	1655.81	1673.04	1654.15	1670.31	1664.66	1663.59	1656.71	1668.84	1664.8
457.255005	1663.62	1656.92	1662.73	1656.48	1662.32	1650.31	1660.1	1656.69	1652.23	1655.59	1656.2	1656.88	1663.41	1650.47	1644.15	1643.25	1660.81	1647.91	1656.91	1659.61	1659.9	1633.8	1657.87	1656.37	1657.35	1651.22	1658.23	1664.54	1659.54	1658.36	1663.66	1661.48	1660.76	1660.64	1648.45	1655.24	1665.22	1656.95	1664.61	1660.41	1654.42	1674.21	1654.18	1670.76	1665.5	1664.08	1654.36	1669.93	1662.52
457.75	1662.92	1657.2	1664.84	1656.27	1662.72	1649.64	1660.74	1655.06	1652.58	1657.91	1655.28	1657.18	1664.73	1651.51	1645.71	1644.73	1658.71	1648.98	1657.58	1657.24	1661.05	1633.15	1656.94	1656.55	1653.29	1649.45	1658.57	1662.55	1659.72	1657.53	1667.38	1659.96	1661.34	1661.86	1646.4	1654.09	1665.05	1659.47	1664.52	1662.03	1655.37	1673.04	1654.63	1670.63	1665.64	1662.68	1656.58	1668.59	1663.85
458.246002	1662.68	1654.3	1663.31	1655.79	1661.69	1646.71	1659.69	1656.8	1651.04	1655.5	1657.54	1655.2	1662.03	1648.93	1643.51	1644.93	1661.91	1648.97	1658.19	1656.87	1661.9	1632.62	1654.47	1656.55	1652.33	1648.05	1657.67	1664.74	1660.49	1654.67	1663.31	1661.56	1660.53	1661.33	1646.44	1653.08	1663.77	1659.95	1664.21	1661.17	1654.47	1674.39	1653.91	1670.72	1666.47	1661.82	1657.4	1668.93	1664.71
458.740997	1661.46	1655.16	1662.93	1653.85	1660.4	1647.73	1658.51	1654.15	1651.05	1656.02	1655.85	1654.78	1661.94	1649.99	1644.64	1643.39	1658.72	1647.08	1654.37	1656.75	1658.55	1632.84	1656.7	1657.46	1654.32	1650.35	1656.07	1663.37	1660.56	1655.82	1663.94	1662.8	1660.1	1661.07	1646.26	1651.52	1662.38	1660.33	1664.88	1659.59	1654.4	1674.31	1652.36	1669.49	1664.19	1663.44	1656.87	1668.61	1664.72
459.235992	1660.91	1654.89	1659.93	1654.09	1659.93	1648.71	1659.46	1654.24	1652.2	1654.55	1657.11	1652.55	1660.62	1650.66	1643.56	1643.66	1659.45	1646.51	1656.42	1658.76	1660.26	1632.66	1654.99	1656.77	1655.09	1649.37	1657.68	1662.69	1657.07	1655.41	1664.48	1661.12	1658.77	1663.06	1645.7	1651.58	1664.38	1659.42	1665.31	1661.25	1655.65	1673	1652.9	1669.71	1663.17	1660.1	1656.48	1667.18	1663.88
459.730988	1660.96	1655.53	1662.06	1654.07	1660.16	1646.18	1660.23	1655.68	1652.81	1655.83	1657.6	1658.04	1659.85	1651.56	1647.45	1646.44	1659.33	1650.93	1654.91	1656.43	1658.8	1632.46	1655.75	1657.24	1654.72	1650.61	1658.04	1663.91	1659.93	1655.93	1663.96	1659.45	1658.47	1662.29	1646.12	1653	1663.71	1660.2	1662.91	1662.99	1654.25	1676.12	1653.36	1668.03	1666.02	1661.78	1655.03	1668.8	1664.47
460.226013	1660.64	1654.18	1663.72	1655.24	1662.38	1647.43	1659.45	1654.65	1650.61	1654.68	1653.93	1655.78	1663.14	1651.2	1645.45	1645.82	1661.92	1647.01	1656.49	1656.15	1660.94	1632.83	1656.65	1659.61	1653.29	1651.73	1655.89	1664.79	1660.13	1657.71	1665.17	1662.49	1660.49	1663.05	1645.25	1655.1	1664.02	1660.88	1667.06	1664.7	1653.93	1672.55	1654.53	1670.85	1667.19	1660.91	1656.83	1670.7	1665.26
460.721985	1663.04	1655.21	1659.88	1657.23	1660.96	1648.37	1661.22	1654.44	1652.81	1655.61	1655.26	1655.3	1663.07	1650.63	1645.91	1647.38	1660.72	1650.17	1657.66	1658.65	1660.43	1633.76	1657.61	1660.29	1655.56	1649.06	1658.19	1662.78	1661.05	1656.48	1665.2	1662.74	1660.5	1662.29	1646.66	1653.14	1664.67	1659.18	1664.35	1662.29	1654.42	1673.49	1653.75	1669.98	1665.37	1664.26	1656.03	1667.92	1660.18
461.21701	1659.89	1656.84	1660.42	1654.38	1661.2	1648.45	1659.5	1653.48	1652.33	1655.66	1655.56	1654.06	1660.19	1650.85	1646.09	1645.5	1661.07	1650.33	1656.16	1658.5	1660.02	1633.94	1657.49	1657.56	1655.42	1649.69	1656.57	1663.15	1658.89	1657.77	1664.25	1662.63	1659.82	1661.95	1645.06	1652.46	1664.99	1659.33	1665.68	1660.01	1656.71	1673.73	1653.07	1670.99	1664.71	1662.21	1654.16	1667.64	1661.82
461.712006	1662.58	1659.33	1662.77	1654.14	1662.85	1647.68	1661.18	1654.84	1651.39	1657.41	1656.04	1655.92	1663.17	1651.34	1645.73	1645.16	1659.49	1649.87	1657.69	1657.38	1662.51	1634.3	1657.31	1657.47	1655.73	1647.72	1657.77	1660.86	1657.74	1659.22	1664.57	1663.57	1658.93	1661.99	1644.18	1653.08	1664.78	1657.53	1665.12	1661.78	1653.87	1671.51	1653.66	1670.41	1665.56	1663.03	1656.04	1669.38	1661.9
462.207001	1662.88	1655.11	1662.59	1656.79	1660.79	1649.08	1659.49	1653.78	1654.44	1654.82	1658.31	1654.6	1663.43	1651.02	1644.76	1643.43	1660.06	1648.55	1656.44	1658.18	1661.67	1632.89	1656.3	1656.41	1655.06	1651.31	1658.14	1662.82	1661.71	1657.98	1665.14	1662.92	1660.67	1661.93	1645.29	1652.79	1664.16	1659.74	1665.32	1661.18	1653.51	1674.63	1652.86	1671.6	1667.94	1663.71	1656.88	1668.46	1665.27
462.701996	1663.33	1656.03	1662.06	1656.41	1658.9	1647.07	1659.2	1654.75	1653.31	1656.53	1657.37	1655.6	1662.4	1650.01	1642.81	1645.83	1659.98	1647.78	1657.92	1657.53	1661.92	1632.69	1655.41	1657.47	1654.79	1649.45	1655.77	1661.54	1660.71	1658.03	1665.46	1665.25	1661.1	1660.05	1644.93	1656.71	1661.64	1658.32	1664.42	1660.29	1653.44	1674.63	1651.06	1669.35	1666.03	1662.48	1658.63	1668.41	1664.18
463.197998	1661.75	1656.23	1664.55	1655.52	1662.69	1646.65	1661.65	1656.69	1654.17	1656.42	1658.15	1658.06	1664.28	1650.87	1646.98	1646	1657.89	1649.27	1655.06	1658.75	1660.72	1633.46	1657.27	1657.06	1655.7	1649.57	1657.18	1663.1	1662.22	1657.42	1665.66	1661.45	1660.24	1664.57	1645.14	1651.91	1663.82	1658.21	1665.27	1659.92	1654.65	1673.07	1653.15	1670.58	1664.53	1661.44	1656.17	1667.99	1662.4
463.692993	1661.04	1656.01	1663.21	1656.35	1659.23	1648.31	1659.67	1658.95	1651.4	1655.78	1657.07	1654.33	1663.19	1651.24	1642.97	1642.67	1662.28	1651.28	1656.1	1657.25	1662.18	1634.14	1658.71	1657.63	1655.53	1651.44	1658.3	1661.12	1661.21	1658.66	1664.54	1661.54	1658.33	1658.87	1647.44	1651.67	1661.37	1661.69	1664.56	1661.29	1653.79	1675.74	1656.56	1670.43	1668.5	1663.1	1657.36	1671.15	1662.03
464.187988	1659.45	1656.97	1663.39	1655.27	1659.26	1647.46	1660.38	1655.33	1652.24	1657.23	1658.6	1657.88	1664.24	1651.2	1644.68	1644.85	1660.02	1647.46	1657.2	1658.3	1663.18	1631.74	1656.36	1655.01	1656.23	1648.09	1657.31	1663.4	1661.11	1657.23	1664.78	1664.08	1659.94	1661.85	1646.88	1653.17	1663.97	1660.69	1664.33	1660.84	1655.81	1676.4	1654.29	1670.68	1666.33	1665.47	1655.33	1668	1662.82
464.683014	1662.97	1655.85	1662.21	1654.27	1662.05	1647.71	1659.86	1654.69	1651.94	1655.59	1657.57	1655.38	1662.14	1650	1644.59	1644.6	1660.64	1649.22	1658.82	1657.46	1661.09	1632.09	1657.6	1657.66	1654.99	1648.38	1657.16	1660.11	1660.59	1657.8	1667.61	1664.43	1660.65	1660.71	1645.46	1653.36	1663.56	1659.81	1664	1660.1	1653.46	1673.27	1655.67	1670.48	1664.93	1663.59	1653.86	1666.7	1662.6
465.178009	1661.8	1656.55	1662.12	1657	1659.88	1648.27	1657.81	1656.99	1651.93	1655.69	1656.87	1654.86	1662.07	1650.15	1646.21	1647.07	1659.5	1647.33	1656.98	1656.46	1660.04	1632.36	1655.57	1656.56	1655.45	1650.37	1658.4	1663.37	1658.62	1657.29	1664.9	1661.02	1658.95	1663.63	1646.91	1652.72	1663.93	1662.3	1665.17	1660.51	1656.43	1674.91	1652.6	1667.88	1669.04	1663.9	1653.12	1668.93	1663.63
465.674011	1662.04	1657.57	1661.06	1654.7	1659.51	1648.07	1658.68	1655.91	1652.67	1655.04	1656.27	1655.09	1664.22	1653.05	1642.84	1643.4	1661.1	1646.6	1658.45	1657.76	1660.6	1633.78	1656.56	1655.98	1654.11	1650.91	1658.11	1663.44	1659.19	1656.72	1665.84	1662.59	1660.97	1660.49	1646.46	1653.31	1664.05	1661.41	1666.2	1661.12	1655.56	1673.33	1651.67	1667.62	1667.12	1663.75	1656.29	1668.74	1665.22
466.169006	1659.87	1655.06	1663.84	1656.27	1661.42	1648.12	1659.66	1655.59	1651.61	1654.4	1657.43	1654.72	1661	1651.1	1647.21	1645.2	1660.9	1646.14	1657.25	1657.51	1660.95	1632.37	1656.79	1656.86	1653.35	1651.5	1659.43	1663.65	1660.68	1658.34	1662.29	1661.64	1661.27	1662.78	1645.93	1654.09	1663.83	1658.65	1663.95	1660.17	1653.21	1672.98	1654.57	1671.79	1666.48	1664.36	1656.41	1669.26	1661.18
466.664001	1661.28	1655.62	1661.33	1654.71	1661.15	1648	1659.46	1656.54	1651.88	1656.75	1657.58	1656.33	1663.05	1650.36	1644.02	1646.31	1659.34	1647.38	1658.21	1658.54	1661.57	1632.69	1657.43	1657.45	1656.26	1650.64	1659.62	1664.04	1659.93	1657.99	1664.06	1663.9	1659.03	1660.3	1644.65	1654.59	1664.19	1659.82	1665.09	1659.79	1654.63	1673.67	1653.9	1671.84	1666.41	1661.64	1655.61	1664.55	1664.56
467.158997	1663.21	1656.96	1661.59	1654	1659.54	1648.11	1660.7	1655.11	1653.03	1655.89	1656.85	1656.1	1661.96	1650.19	1644.57	1645.51	1659.08	1647.51	1657.65	1657.28	1659.45	1633.66	1656.16	1656.41	1652.8	1648.42	1657.78	1662.59	1658.99	1658.11	1664.75	1664.15	1658.97	1662.97	1645.78	1653.75	1662.72	1658.87	1663.89	1660.67	1653.86	1673.06	1653.38	1670.5	1665.75	1661.86	1656.34	1666.72	1662.92
467.654999	1662.82	1655.43	1663.24	1654.49	1661.35	1645.21	1658.34	1657.45	1654.82	1656.54	1656.72	1653.76	1662.57	1648.77	1644.23	1645.63	1657.69	1647.66	1657.05	1656.43	1661.09	1632.26	1653.79	1656.64	1653.84	1651.07	1658.44	1666.11	1661.45	1656.8	1665.17	1662.6	1660.62	1663.1	1646.07	1653.8	1661.61	1660.48	1666.64	1660	1654.58	1671.43	1653.73	1670.11	1666.34	1661.57	1655.25	1666.53	1663.94
468.149994	1663.13	1656.66	1661.69	1655.02	1662.65	1648.35	1660.12	1657.86	1653.13	1657.63	1658.16	1655.4	1663.4	1650.66	1646.56	1643.65	1662.5	1647.13	1657.96	1657.95	1661.83	1632.54	1655.85	1657.44	1654.14	1649.32	1657.39	1663.6	1659.59	1657.78	1664.33	1662.11	1658.69	1659.1	1644.87	1653.36	1664.33	1657.07	1668.1	1660.34	1653.38	1673.33	1654.81	1670.38	1665.14	1661.41	1655.32	1667.82	1664.28
468.644989	1661.63	1656.09	1663.79	1655.64	1661.9	1650.24	1658.41	1656.5	1653.94	1653.71	1657.09	1653.85	1662.53	1652.08	1644.89	1644.92	1660.6	1648.83	1658.79	1656.61	1660.27	1633.45	1655.38	1656.78	1651.68	1650.58	1657.38	1663.68	1659.32	1654.6	1661.52	1659.94	1659.08	1660.84	1645.56	1653.18	1664.4	1658.81	1665.45	1658.94	1652.99	1671.34	1655.58	1669.98	1666.67	1662.72	1655.81	1667.14	1663.8
469.140015	1662	1656.52	1662.65	1658.95	1662.11	1647.24	1660.22	1657.09	1655.08	1656.45	1656.71	1655.27	1663.41	1648.47	1645.16	1642.68	1659.86	1647.8	1655.49	1656.09	1659.85	1633.2	1655.76	1657.6	1653.56	1649.86	1656.73	1660.65	1658.53	1658.15	1664.67	1663.73	1660.52	1662.71	1646.64	1653.49	1664.78	1659.95	1664.81	1660.01	1655.69	1673.75	1655.75	1670.02	1665.42	1662.24	1654.98	1667.12	1662.83
469.63501	1662.83	1658.45	1662.28	1654.66	1661.92	1646.35	1660.05	1657.31	1654	1654.31	1659.33	1655.99	1665.15	1651.08	1645.19	1648.08	1662.45	1649.95	1656.81	1656.65	1661.05	1632.98	1654.02	1658.25	1653.18	1649.87	1655.56	1663.12	1661.16	1657.68	1664.48	1662.76	1659	1662.56	1645.2	1650.88	1663.4	1660.86	1666.2	1660.71	1654.45	1674.19	1653.31	1670.91	1666.9	1663.6	1654.74	1668.21	1663.16
470.131012	1662.13	1656.5	1663.07	1654.51	1662.43	1647.35	1661.1	1655.4	1652.73	1655.83	1657.06	1656.09	1661.45	1649.41	1645.87	1645.56	1659.96	1648.93	1657.27	1656.1	1662.61	1634.32	1655.99	1656.7	1655.72	1650.98	1658.38	1660.22	1662.01	1656.17	1665.06	1662	1660.43	1662.6	1646.51	1652.19	1664.8	1661.69	1667.28	1661.98	1654.9	1675.07	1655	1671.15	1664.95	1663.84	1657.17	1668.59	1663.53
470.626007	1663.08	1657.47	1662.37	1655.82	1661.19	1649.61	1660.36	1656.62	1654.08	1656.43	1655.97	1655.01	1662.6	1651.15	1645.47	1646.49	1660.74	1650.48	1657.04	1658.74	1660.27	1634.34	1658.07	1659.91	1660.84	1649.9	1659.19	1664.4	1665	1659.02	1666.83	1663.21	1662.62	1663.4	1645.29	1652.47	1664.77	1662.97	1673.2	1660.73	1653.98	1673.03	1653.72	1669.95	1667.85	1664.16	1657.05	1668.41	1667.4
471.121002	1667.95	1665.22	1663.72	1655.97	1661.96	1653.2	1661.87	1656.38	1663.86	1665.01	1660.01	1656.78	1664.02	1650.94	1651.49	1649.56	1661.1	1654.79	1657.44	1664.21	1662.66	1635.41	1666.42	1660.94	1669.16	1650.16	1660.84	1665.41	1667.65	1656.92	1666.72	1664.26	1661.33	1663.57	1650.83	1654.53	1665.25	1668.51	1683.14	1660.8	1653.69	1674.22	1656.31	1672.35	1669.31	1662.75	1659.8	1670.41	1667.92
471.615997	1669.03	1672.1	1663.83	1656.95	1664.75	1657.27	1660.89	1661.33	1671.74	1672.37	1659.21	1658.65	1664.07	1654.26	1653.87	1650.66	1663.4	1657.25	1658.83	1666.18	1664.04	1638.52	1671.85	1660.85	1676.14	1651.37	1663.91	1664.19	1673.02	1656.93	1666.94	1662.43	1663.51	1664.1	1654.12	1658.17	1662.84	1676.49	1689.73	1663.99	1653.27	1676.71	1652.92	1673.72	1672	1662.01	1665.23	1670.24	1671.11
472.110992	1669.58	1680.2	1667.19	1658.16	1665.13	1664.52	1666.14	1662.51	1681.41	1678.7	1660.96	1659.95	1664.71	1659.31	1661.09	1654.77	1666.53	1660.75	1660.75	1670.77	1665.63	1640.62	1678.3	1664.24	1685.87	1652.94	1667.13	1665.96	1678.12	1658.22	1669.12	1663.83	1673.14	1664.18	1664.06	1667.16	1668.43	1683.95	1698.88	1665.06	1656.71	1680.18	1656.92	1674.77	1675.45	1665.64	1671.42	1682.79	1679.14
472.606995	1680.11	1689.99	1674.27	1660.57	1670.78	1672.8	1673.75	1669.21	1690.19	1688.67	1661.56	1665.15	1667.87	1667.69	1669.66	1663.48	1676.7	1671.98	1664.06	1680.69	1666.89	1646.52	1688.31	1676.44	1693.8	1658.6	1677.4	1672.53	1689.48	1660.8	1675.23	1668.97	1686.53	1665.91	1668.19	1674.41	1673.33	1692.33	1708.5	1669.68	1661.48	1690.86	1659.37	1677.76	1689.92	1665.68	1677.64	1693.93	1687.07
473.10199	1685.74	1697.15	1674.95	1663.46	1674.83	1676.62	1682.87	1675.78	1697.12	1696.06	1669.28	1670.51	1672.34	1673.48	1672.45	1668.22	1686.88	1672.66	1667.84	1688.06	1673.93	1649.27	1694.92	1685.07	1701.26	1664.01	1681.26	1679.63	1696.87	1665.57	1682.24	1672.85	1697.24	1675.41	1675.53	1680.36	1679.1	1697.57	1716.78	1678.66	1662.56	1702.48	1662.66	1687.89	1698.78	1671.66	1682.48	1706.74	1692.74
473.596985	1691.11	1702.06	1683.26	1667.78	1681.07	1684.53	1685.88	1680.11	1704.75	1701.54	1679.25	1675.27	1679	1681.27	1677.11	1672.33	1692.87	1681.11	1673.27	1690.96	1681.59	1655.07	1698.96	1690.54	1705.35	1665.71	1685.13	1683.49	1703.51	1674.16	1689.86	1680.54	1701.38	1682.73	1678.51	1688.17	1682.4	1704.39	1719.28	1683.27	1665.78	1708.86	1668	1693.29	1706.6	1678.48	1688.07	1715.8	1699.31
474.09201	1697.25	1709.43	1685.49	1670.66	1686.53	1688.63	1690.34	1682.55	1705.84	1705.83	1679.92	1678.52	1681.47	1684.49	1681.21	1674.48	1694.34	1684.26	1674.57	1694.66	1681.76	1656.62	1700.68	1696.89	1709.32	1670.84	1687.4	1685.76	1708.93	1679.33	1693.06	1680.63	1711.35	1683.59	1684.84	1693.28	1686.04	1704.78	1725.91	1686.11	1669.19	1713.07	1669.32	1697.78	1714.32	1681.97	1695.26	1722.16	1702.16
474.587006	1703.29	1716.22	1693.64	1673.86	1689.39	1692.52	1696.73	1687.82	1709.6	1710.46	1686.87	1681.72	1686.94	1693.72	1686.89	1679.93	1698.69	1690.74	1679.75	1702.38	1686.51	1661.39	1707.53	1704.66	1714.6	1672.53	1694.43	1692.38	1714.52	1682.63	1698.53	1685	1721.12	1692.27	1692.33	1700.86	1691.63	1714.21	1732.16	1689.76	1673.88	1717.39	1671.7	1705.53	1723.44	1688.71	1701	1730.67	1708.46
475.083008	1706.13	1721	1697.32	1675.3	1694.8	1696.62	1700.16	1689.1	1717.78	1713.17	1690.05	1684.51	1690.91	1695.81	1689.12	1682.8	1702.77	1692.86	1681.36	1704.12	1689.41	1660.37	1709.32	1704.66	1718.23	1675.09	1698.99	1694.79	1719.09	1685.73	1701.71	1687.38	1725.18	1693.25	1691.81	1704.65	1689.71	1715.8	1738.28	1693.25	1675.23	1721.95	1675.17	1707.84	1724.98	1690.56	1708.37	1733.92	1713.7
475.578003	1707.62	1719.11	1697.63	1676.49	1692.23	1700.17	1701.03	1688.89	1718.16	1714.31	1692.16	1685.21	1688.63	1699.45	1689.1	1685.42	1704.67	1693.32	1683.1	1705.02	1689.41	1665.17	1711.58	1705.22	1721.04	1676.68	1699.41	1694.77	1718.75	1685.95	1700.72	1688.93	1729.96	1695.45	1695.53	1706.43	1692.24	1717.56	1737.65	1696.85	1671.87	1723.18	1676.41	1704.39	1724.47	1691.04	1711.32	1737.65	1713.24
476.072998	1702.33	1716.98	1695.4	1677.23	1690.98	1698.98	1695.64	1686.69	1714.76	1711.32	1692.17	1680.3	1685.43	1699.15	1687.78	1685.63	1700.24	1689.04	1683.27	1701.46	1688.72	1668.43	1709.65	1701.9	1720.51	1677.93	1697.33	1692.81	1715.04	1685.18	1698.64	1687.8	1727.68	1693.96	1699.36	1708	1693.45	1717.91	1739.63	1693.69	1677.12	1721.29	1676.02	1703.33	1718.58	1690.72	1713.16	1741.54	1713.51
476.567993	1698.28	1711.28	1691.97	1675.84	1687.53	1694.24	1690.93	1686.17	1704.97	1708.14	1687.7	1680.95	1683.28	1693.56	1683.72	1679.59	1696.77	1683.19	1680.34	1698.48	1684.27	1664.8	1705.28	1697.71	1716.65	1672.82	1692.18	1691.23	1709.43	1681.4	1692.92	1685.45	1724.94	1689.89	1692.64	1704.14	1690.39	1715.13	1732.87	1691.6	1672.25	1716.15	1671.46	1698.57	1709.47	1687.37	1707.69	1735.75	1709.65
477.062988	1696.56	1703.69	1686.46	1672.3	1683.74	1688.43	1688	1681.01	1700.45	1702.93	1685.21	1677.41	1683.38	1689.8	1679.77	1676.98	1692.81	1679.33	1676.54	1692.21	1679.76	1659.65	1697.74	1689.89	1710.36	1670.22	1688.89	1686.73	1703.83	1678.32	1690.19	1678.17	1715.66	1685.06	1689.61	1697.9	1686.89	1707.12	1725.61	1687.99	1670.67	1711.69	1674.6	1697.15	1704.41	1684.35	1704.74	1722.07	1701.05
477.55899	1690.55	1697.94	1684.13	1671.24	1680.56	1685.74	1685.75	1677.79	1693.18	1691.92	1680.58	1676.71	1678.63	1683.07	1676.2	1672	1685.91	1676.44	1674.28	1687.63	1679.2	1658.22	1694.62	1689.55	1705.75	1668.07	1686.5	1685.63	1698.07	1676.32	1688.35	1679.22	1706.61	1682.55	1686.95	1692.72	1685.09	1704.19	1719.6	1685.43	1669.1	1705.61	1671.48	1692.17	1701.62	1681.2	1700.15	1720.77	1699.44
478.053986	1689.42	1693.42	1682.51	1670.25	1680.39	1680.39	1682.23	1676.97	1690.15	1690.42	1680.86	1672.22	1679.59	1680.77	1673.25	1669.71	1683.67	1674.43	1674.26	1682.57	1677.61	1656.15	1687.87	1685.46	1700.67	1666.53	1686.32	1679.86	1692.67	1674.82	1685.42	1677.18	1702.79	1681.8	1680.83	1686.55	1685.57	1698	1710.52	1681.77	1668.67	1702.38	1666.84	1690.43	1696.01	1681.06	1693.81	1710	1696.79
478.549011	1685.71	1687.81	1678.3	1667.58	1675.55	1679.53	1681.74	1673.04	1684.37	1686.06	1677.51	1672.94	1676.82	1676.87	1668.15	1664.09	1682.95	1670	1670.44	1684.89	1675.03	1651.41	1686.3	1680.39	1694.95	1664.68	1678.72	1681.23	1688.02	1669.31	1682.8	1676.89	1696.01	1680.31	1675.95	1682.16	1683.93	1691.16	1709.81	1679.34	1667.02	1700.7	1664.79	1689.69	1691.97	1678.17	1691.67	1708.98	1691.85
479.044006	1684.86	1685.19	1677.78	1665.36	1674.25	1675.17	1679.43	1671.44	1681.27	1685.06	1673.89	1670.2	1676.44	1673.29	1668.46	1667.56	1679.09	1668.79	1668.78	1678.38	1671.93	1651.28	1682.74	1678.42	1690.38	1661.63	1675.19	1676.85	1684.37	1671.18	1678.54	1672.94	1689.87	1677.77	1672.36	1678.66	1681.41	1687.44	1701.26	1677.83	1664.86	1696.93	1665.92	1686.19	1686.85	1675.98	1690.25	1702.68	1688.82
479.540009	1680.83	1682.04	1675.52	1664.63	1675.87	1672.59	1677.09	1668.17	1678.96	1679.41	1672.51	1667.93	1674.44	1671.17	1663.25	1662.45	1676.49	1666.29	1665.98	1676.91	1670.63	1647.46	1677.96	1675.32	1685.86	1661.8	1673.25	1676.17	1682.1	1667.88	1679.55	1671.64	1687.49	1675.95	1672.13	1677.28	1680.7	1686.78	1698.95	1675.05	1663.88	1690.8	1662.96	1682.67	1686.25	1672.28	1684.6	1696.54	1686.33
480.035004	1680.97	1679.16	1678.73	1664.17	1674.01	1671.67	1673.65	1669.94	1673.78	1676.38	1672.54	1667.32	1671.01	1667.45	1663.45	1660.34	1677.77	1664.72	1668.94	1674.1	1671.53	1648.28	1677.2	1674.28	1685.43	1658.08	1673.9	1673.96	1680.88	1668.04	1678.44	1671.67	1684.85	1673.34	1668.9	1676.95	1675.93	1684.77	1699.04	1671.81	1664.09	1689.72	1660.4	1681.5	1685.69	1671.18	1683.91	1693.57	1682.77
480.529999	1677.31	1677.36	1676.34	1664.17	1673.81	1668.16	1672.44	1667.16	1672.46	1675.18	1671.63	1665.73	1672.69	1669.75	1659.58	1659.05	1674.59	1663.37	1666.17	1674.65	1670.39	1644.75	1674.48	1672.06	1682.77	1657.43	1672.92	1674.04	1680.41	1665.81	1677.7	1670.04	1685.15	1675.51	1667.65	1673.04	1675.9	1681.89	1693.9	1674.83	1663.08	1690.68	1661.75	1686.01	1683.87	1673.34	1681.28	1691.65	1680.27
481.024994	1676.73	1674.92	1673.2	1662.77	1671.9	1669.74	1672.99	1666.57	1671.93	1675.89	1672.04	1667	1671.71	1667.19	1660.83	1660.07	1673.1	1661.72	1668.04	1673.48	1670.68	1645.71	1675.48	1671.39	1683.4	1660.43	1670.25	1675.09	1676.68	1667.12	1676.55	1667.47	1682.95	1672.93	1664.5	1674.29	1674.46	1681.41	1692.51	1671.65	1662.95	1687.68	1660.5	1681.57	1683.04	1671.94	1679.05	1691.5	1681.24
481.519989	1678.82	1676.17	1675.13	1664.48	1669.46	1667.33	1672.57	1665.14	1672.51	1675.17	1669.4	1664.78	1671.04	1669.24	1662	1658.53	1672.59	1662.85	1667.2	1671.96	1668.98	1644.91	1673.42	1669.83	1677.81	1657.97	1668.91	1673.2	1678.71	1666.58	1674.89	1671.32	1678.99	1673.14	1664.14	1673.42	1677.85	1682.25	1691.6	1672.29	1661.99	1687.59	1661.4	1681.51	1681.88	1672.1	1678.66	1687.57	1679.67
482.015991	1677.2	1671.39	1671.78	1660.17	1669.96	1666.35	1671.63	1666.4	1669.63	1673.7	1669.4	1665.55	1669.2	1663.47	1658.91	1658.79	1671.56	1659.38	1664.29	1673.2	1669.89	1646.22	1671.77	1670.02	1677.76	1658.48	1670.14	1671.22	1677.21	1666.71	1676.77	1669.08	1678.16	1671.38	1665.08	1670.05	1673.91	1678.72	1690.39	1670.23	1662.58	1685.59	1662.31	1681.91	1681.4	1670	1677.35	1686.65	1679.73
482.510986	1675.11	1675.59	1672.29	1659.38	1668.78	1666.27	1667.8	1664.98	1667.57	1671.14	1667.32	1662.41	1667.36	1665.1	1656.11	1656.9	1672.73	1659.16	1665.94	1672.78	1669.34	1644.66	1672.96	1668.69	1678.51	1656.01	1667.36	1672.87	1675.51	1663.81	1677.33	1672	1679.17	1671.37	1660.9	1668	1676.11	1680.55	1688.01	1668.11	1661.15	1685.15	1659.17	1681.99	1680.36	1669.75	1678.27	1683.95	1677.14
483.006012	1678.24	1672.81	1671.49	1660.06	1668.6	1662.8	1671.16	1666.14	1668.65	1671.46	1668.73	1665.96	1668.4	1665.96	1658.48	1654.42	1671.41	1661.33	1665.12	1670.87	1664.88	1641.93	1669.7	1670.57	1675.39	1657.73	1669.26	1672.69	1673.4	1664.82	1675.16	1670.59	1675.49	1672.74	1661.86	1665.86	1673.87	1676.19	1684.6	1670.92	1660.95	1683.69	1658.52	1680.54	1679.61	1668.32	1672.5	1688.5	1677.02
483.501007	1677.16	1671	1672.35	1660.23	1669.27	1662.62	1667.81	1663.67	1666.22	1669.79	1668.04	1664	1669.53	1665.88	1658.42	1654.3	1669.5	1660.33	1664.23	1671.37	1666.51	1642.07	1671.27	1668.4	1675.46	1657.57	1667.06	1669.8	1672.3	1664.84	1675.16	1670.22	1676.83	1668.39	1660.33	1668.4	1672.88	1679.09	1683.59	1669.42	1659.88	1686.41	1658.94	1679.84	1679.81	1669.06	1676.16	1682.86	1676.45
483.996002	1671.97	1666.2	1672.74	1661.92	1667.26	1662.39	1668.09	1662.47	1665.79	1668.34	1666.54	1663.37	1666.91	1663.39	1658.13	1652.63	1667.29	1658.94	1661.41	1667.77	1668.52	1642.91	1667.33	1668.5	1674.58	1657.46	1666.6	1669.37	1671.44	1666	1671.93	1670.57	1674.4	1669.47	1660.17	1664.55	1673.91	1672.42	1685.04	1670.13	1661.26	1683.08	1657.86	1679.33	1677.63	1667.39	1674.5	1683.21	1674.34
484.492004	1673.29	1669.77	1671.74	1660.91	1668.93	1661.68	1668.13	1662.55	1664.21	1668.11	1666.91	1660.5	1668.37	1661.32	1657.17	1653.74	1669.82	1657.46	1661.26	1668.5	1668.58	1642.63	1668.17	1667.06	1675.23	1657.62	1668.3	1671.56	1671.54	1662.73	1674.59	1667.91	1674.24	1667.86	1663.19	1666.59	1671.59	1675.56	1684.42	1667.24	1658.42	1684.45	1660.51	1677.78	1681.44	1668.42	1673.71	1682.62	1676.69
484.987	1672.38	1670.77	1668.77	1660.43	1667.06	1661.72	1668.88	1661.83	1663.31	1668.29	1664.28	1661.28	1668.38	1664.51	1654.27	1651.71	1667.18	1655.55	1663.65	1668.99	1665.47	1641.71	1665.62	1669.68	1672.4	1655.86	1665.48	1669.18	1671.95	1662.49	1672.43	1667.97	1672.53	1668.42	1655.97	1664.82	1672.11	1673.27	1684.78	1665.36	1660.19	1679.71	1657.88	1677.29	1676.44	1668.09	1671.42	1682.06	1676.29
485.481995	1673.53	1668.73	1669.11	1660.09	1666.71	1661.98	1665.73	1662.26	1665.43	1667.56	1667.12	1662.24	1668.7	1660.56	1655.21	1654.49	1667.64	1658.24	1665.34	1667.36	1665.5	1642.25	1667.51	1666.22	1669.08	1655.64	1666.98	1669.52	1672.03	1661.5	1672.95	1667.87	1671.09	1668.11	1656.71	1663.36	1672.72	1672.51	1682.02	1668.29	1660.17	1682.02	1657.37	1676.13	1674.9	1668.25	1669.89	1678.4	1673.49
485.97699	1670.97	1666.67	1670.52	1661.08	1669.09	1659.22	1668.32	1660.1	1661.49	1666.58	1665.04	1662.35	1668.48	1660.25	1655.21	1652.04	1666.86	1656.16	1661.96	1665.32	1666.79	1643.6	1666.56	1666.88	1670.76	1653.46	1666.05	1669.58	1671.09	1662.2	1671.81	1671.03	1671.09	1667.72	1657.53	1662.43	1670.64	1675.8	1682.22	1667.25	1661.83	1682.61	1658.32	1677.65	1677	1668.15	1669.41	1677.3	1673.58
486.471985	1672.98	1668.47	1671.29	1659.56	1666.03	1657.22	1666.62	1661.28	1661.65	1663.21	1666.88	1660.12	1668.21	1660.92	1655.17	1651.94	1668.38	1654.4	1659.92	1666.68	1666.68	1640.6	1665.09	1666.78	1668.31	1652.81	1666.02	1669.43	1670.14	1662.48	1671.99	1669.19	1673.31	1668.2	1654.96	1664.71	1672.72	1672.66	1681.82	1667.86	1657.7	1681.58	1658.58	1678.86	1674.65	1667.86	1670.26	1679.18	1672.69
486.967987	1670.36	1667.39	1671.34	1659.49	1666.37	1658.84	1666.59	1661.72	1659.92	1666.38	1664.36	1662.12	1665.84	1659.22	1653.46	1652.01	1669.13	1654.36	1661.56	1664.44	1668.37	1642.13	1665.25	1668.63	1670.02	1654.38	1665.55	1668.8	1668.91	1661.43	1669.62	1666.16	1669.37	1667.43	1656.54	1662.84	1671.95	1669.58	1678.74	1668.19	1659.12	1680.6	1659.96	1675.3	1673.67	1666.59	1669.13	1677.8	1672.2
487.463013	1672.92	1666.26	1669.16	1659.17	1667.17	1660.63	1668.94	1661.46	1662.25	1665.19	1664.09	1663.07	1666.84	1660.23	1654.13	1652.79	1667.53	1655.32	1662.19	1666.89	1663.95	1639.59	1665.55	1665.33	1666.28	1654.54	1665.84	1666.65	1670.54	1661.42	1672.25	1666.44	1672.02	1667.67	1655.89	1661.86	1671.86	1668.78	1679.3	1665.89	1658.93	1682.56	1656.23	1678.95	1672.35	1667	1669.07	1678.26	1673.29
487.958008	1670.7	1667.17	1666.74	1658.19	1664.26	1658.1	1665.3	1660.93	1661.4	1667.06	1665.52	1660.72	1669.23	1658.89	1655.14	1652.34	1665.58	1654.31	1664.28	1664.76	1666.34	1639.13	1666.45	1663.89	1667.35	1654.07	1664.1	1666.98	1669.11	1660.24	1669.7	1666.75	1668.21	1667.56	1654.84	1663.49	1668.77	1670.91	1678.35	1666.77	1657.47	1682.1	1658.51	1679.04	1672.72	1666.8	1667.05	1677.83	1673.08
488.453003	1669.52	1665.49	1667.11	1659.02	1666.56	1659.99	1665.47	1661.56	1661.76	1663.59	1664.78	1660.66	1668.06	1659.48	1654.38	1653	1666.84	1654.3	1660.56	1664.48	1666.27	1638.83	1664.83	1664.37	1669.07	1653.61	1663.07	1667.83	1667.81	1660.23	1671.61	1665.99	1667.47	1665.48	1655.42	1660.89	1669.65	1670.98	1679.88	1663.94	1658.05	1678.84	1657.16	1675.61	1673.32	1667.56	1666.64	1677.64	1670.68
488.947998	1672.72	1666.34	1668.94	1658.3	1663.96	1656.36	1665.51	1658.14	1660.98	1664.51	1663.77	1662.44	1668.55	1655.83	1653.66	1649.95	1664.1	1656.47	1660.58	1665.65	1665.34	1638.72	1662.51	1661.41	1667.27	1653.26	1663.46	1666.8	1669.37	1662.34	1671.66	1665.56	1665.73	1668	1655.19	1660.97	1672.02	1671.01	1677.38	1664.91	1658.14	1679.32	1658.02	1675.13	1673.88	1668.41	1670.66	1678.09	1672.91
489.444	1671.91	1666.66	1666.4	1655.82	1665.93	1657.13	1666.51	1660.96	1660.17	1663.74	1665.88	1658.25	1667.61	1658.65	1649.42	1651.4	1666.09	1654.62	1660.26	1662.7	1666.71	1638.44	1662.76	1665.07	1665.67	1654.88	1664.66	1669.68	1667.02	1659.28	1671.16	1665.33	1667.3	1665.41	1653.91	1660.63	1669.74	1670.59	1676.42	1663.88	1657.39	1677.6	1656.47	1674.36	1672.01	1665.09	1667.1	1676.59	1669.34
489.938995	1670.03	1665.7	1669.69	1658.52	1666.77	1658.98	1665.54	1661.29	1660.02	1662.07	1663.76	1660.35	1667.01	1659.47	1653.47	1650.06	1663.74	1655.69	1661.34	1665.26	1664.59	1637.26	1664.93	1661.26	1666.77	1653.94	1663.32	1667.19	1667.93	1662.13	1669.71	1665.71	1670.21	1666.58	1655.16	1659.2	1669.35	1669.53	1678.42	1665.76	1656.69	1679.54	1657.08	1674.7	1672.78	1666.87	1668.38	1676.14	1669.86
490.43399	1672.37	1667.11	1669.11	1658.06	1667.67	1657.89	1665.13	1659.89	1659.68	1664.19	1664.75	1658.95	1667.31	1658.5	1653.06	1650.64	1664.24	1653.36	1662.34	1663.59	1665.49	1638.63	1664.12	1664.21	1666.16	1651.97	1660.92	1666.01	1669.24	1660.67	1670.51	1665.14	1667.76	1665.63	1655.92	1663.11	1671.6	1667.19	1678.56	1664.07	1659.5	1679.88	1656.23	1672.76	1672.27	1665.66	1665	1674.64	1667.69
490.928986	1670.87	1665.1	1668.33	1657.7	1667.4	1656.61	1665.09	1660.95	1662.03	1664.31	1667.14	1660.1	1665.33	1659.8	1653.07	1650.11	1664.52	1656.17	1661.46	1664.38	1665.29	1639.79	1664.84	1665.22	1664.92	1653.47	1666.04	1666.76	1665.33	1658.75	1670	1666.77	1668.51	1665.01	1653.97	1660.14	1670.15	1670.21	1677.53	1664.67	1657.8	1678.79	1656.84	1676.07	1675.06	1668.57	1667.47	1673.33	1667.84
491.424988	1668.74	1665.01	1668.72	1657.95	1664.88	1657.95	1665.23	1659.52	1658.98	1665.94	1662.47	1660.07	1664.53	1658.16	1650.88	1649.43	1662.64	1654.05	1660.36	1663.38	1667.17	1637.49	1662.59	1663.64	1664.33	1653.6	1663.02	1668.17	1665.45	1658.84	1668.78	1666.59	1668.35	1665.88	1653.74	1660.33	1668.57	1667.9	1675.75	1662.6	1656.9	1676.5	1656.55	1676.12	1671.55	1666.1	1666.14	1673.31	1668.92
491.920013	1669.31	1662.16	1665.13	1657.11	1663.76	1655.93	1664.33	1658.83	1658.9	1663.46	1663.25	1661.3	1665.86	1658.01	1653.74	1653.52	1665.89	1653.95	1661.67	1662.96	1666.07	1639.25	1664.42	1663.97	1664.75	1652.93	1663.29	1667.52	1669.8	1658.58	1669.03	1666.58	1666.9	1665.26	1653.57	1658.72	1670.54	1667.8	1675	1663.88	1659.26	1676.8	1658.18	1674.25	1671.8	1665.71	1665.62	1675.24	1666.98
492.415009	1669.14	1662.85	1664.72	1658.66	1664.95	1655.51	1663.66	1658.57	1658.41	1662.94	1664.09	1658.11	1668	1656.26	1652.62	1650.49	1664.43	1654.44	1657.98	1663.29	1664.97	1636.83	1662.5	1662.27	1661.24	1653.11	1661.93	1668.07	1667.11	1658.55	1670.08	1667.21	1665.72	1666.35	1654.59	1659.8	1669.71	1668.35	1676.17	1664.36	1656.78	1678.83	1656.96	1675.42	1673.49	1665.28	1665.08	1675.44	1669.88
492.910004	1669.66	1665.81	1669.45	1659.37	1664.87	1654.56	1665.74	1661.47	1659.08	1660.44	1663.2	1660.24	1668.16	1655.93	1650.91	1650.07	1665.09	1654.37	1658.69	1662.47	1664.55	1636.71	1661.81	1662.9	1665.6	1652.72	1662.81	1666.54	1667.66	1662.48	1669.44	1665.73	1666.26	1666.32	1652.46	1658.92	1668.13	1669.01	1674.35	1664.95	1658.54	1677.02	1655.92	1674.73	1672.28	1664.97	1665.67	1673.76	1670.06
493.404999	1667.98	1662.08	1666.01	1659.07	1663.93	1656.39	1663.87	1658.91	1661.38	1662.76	1661.48	1658.78	1664.88	1657.39	1651.2	1650.34	1666.07	1654.41	1661.72	1664.83	1663.83	1637.07	1662.24	1662.02	1663.09	1651.57	1662.46	1665.47	1666.42	1659.32	1669.16	1665.25	1667.85	1663.74	1652.4	1658.27	1667.41	1669.42	1675.97	1666.04	1657.93	1677.62	1657.4	1675.12	1673.56	1667.11	1666.21	1672.8	1668.38
493.899994	1668.73	1662.73	1668.14	1657.57	1663.89	1655.29	1663.27	1661.64	1659.43	1660.08	1662.5	1659.12	1665.54	1655.42	1654.1	1649.13	1662.36	1651.64	1660.98	1662.39	1665.44	1635.98	1663.4	1662.16	1663.58	1653.6	1663.41	1664.96	1667.7	1660.75	1670.3	1665.18	1667.4	1663.49	1653.11	1657.81	1667.95	1666.48	1672.53	1663.39	1656.31	1679.54	1655.12	1675.78	1670.15	1667.1	1663	1674.72	1668.81
[truncated: 6,285 more rows]
[truncated: 718 more columns]
