# Supplementary material for: Glucokinase activity controls peripherally located subpopulations of β-cells that lead islet Ca2+ oscillations
Source: eLife. 2025 Feb 12;13:RP103068. doi: 10.7554/eLife.103068 (PMC11820133; doi:10.7554/eLife.103068)
Supplement: Source data 1. [file elife-103068-data1.zip › EJ155 10G F04-1_Statistics/EJ155 10G F04-1_Detailed.csv]

Detailed
====================
Position X	Position Y	Position Z	Unit	Category	Collection	Time	ID
162.999	71.2546	-55.2933	µm	Spot	Position	1	1719
163.735	51.7106	-52.9872	µm	Spot	Position	1	1728
140.041	64.0713	-52.3212	µm	Spot	Position	1	1729
124.714	68.4286	-50.4277	µm	Spot	Position	1	1731
138.624	73.2343	-50.3763	µm	Spot	Position	1	1732
153.228	37.4711	-46.8832	µm	Spot	Position	1	1735
134.048	52.8803	-48.1065	µm	Spot	Position	1	1736
147.256	66.9478	-47.0541	µm	Spot	Position	1	1737
159.782	49.6977	-45.1856	µm	Spot	Position	1	1745
165.57	57.5471	-43.3372	µm	Spot	Position	1	1746
122.82	60.2608	-42.6283	µm	Spot	Position	1	1747
132.848	63.3427	-44.2542	µm	Spot	Position	1	1748
120.819	81.4643	-44.9424	µm	Spot	Position	1	1749
138.333	40.0422	-41.1075	µm	Spot	Position	1	1750
153.066	43.4915	-41.1657	µm	Spot	Position	1	1751
144.055	44.2564	-39.5662	µm	Spot	Position	1	1752
131.696	50.6686	-38.1794	µm	Spot	Position	1	1753
155.048	61.3661	-41.9171	µm	Spot	Position	1	1754
118.748	68.5368	-39.906	µm	Spot	Position	1	1756
162.726	68.7147	-40.0584	µm	Spot	Position	1	1757
126.677	81.623	-39.6168	µm	Spot	Position	1	1758
152.07	21.1655	-37.2094	µm	Spot	Position	1	1760
163.305	52.2239	-37.2811	µm	Spot	Position	1	1761
154.491	78.9062	-36.3606	µm	Spot	Position	1	1762
164.71	36.5838	-32.9379	µm	Spot	Position	1	1766
123.15	45.7347	-31.5659	µm	Spot	Position	1	1767
138.367	48.2508	-31.9788	µm	Spot	Position	1	1768
127.589	63.0987	-31.0165	µm	Spot	Position	1	1771
157.808	66.322	-30.5497	µm	Spot	Position	1	1772
109.443	69.1567	-31.8657	µm	Spot	Position	1	1773
134.18	72.2207	-31.4522	µm	Spot	Position	1	1774
111.672	83.2802	-31.326	µm	Spot	Position	1	1775
137.391	29.0444	-29.1303	µm	Spot	Position	1	1777
116.38	63.3932	-26.7842	µm	Spot	Position	1	1778
153.026	21.6741	-23.8822	µm	Spot	Position	1	1780
143.61	24.5529	-23.1331	µm	Spot	Position	1	1781
118.163	37.7664	-22.9027	µm	Spot	Position	1	1782
157.094	39.445	-23.6651	µm	Spot	Position	1	1783
165.475	42.6123	-22.4584	µm	Spot	Position	1	1784
126.906	43.6523	-24.2625	µm	Spot	Position	1	1785
113.682	45.1869	-25.4294	µm	Spot	Position	1	1786
129.806	51.9002	-24.0039	µm	Spot	Position	1	1787
108.183	52.3765	-25.0774	µm	Spot	Position	1	1788
133.245	77.5441	-24.0844	µm	Spot	Position	1	1789
151.66	77.5957	-25.1705	µm	Spot	Position	1	1790
102.975	79.1476	-25.7346	µm	Spot	Position	1	1791
161.002	13.577	-19.6264	µm	Spot	Position	1	1793
127.701	31.0357	-19.7131	µm	Spot	Position	1	1794
146.704	38.7194	-19.3431	µm	Spot	Position	1	1795
161.537	50.4606	-18.2725	µm	Spot	Position	1	1796
121.106	60.3304	-21.8091	µm	Spot	Position	1	1797
145.243	62.302	-20.4035	µm	Spot	Position	1	1798
150.166	65.9415	-21.1343	µm	Spot	Position	1	1799
115.248	73.6487	-19.5032	µm	Spot	Position	1	1800
153.733	79.9844	-19.6735	µm	Spot	Position	1	1801
140.51	19.3686	-15.3414	µm	Spot	Position	1	1803
132.961	24.2583	-16.2877	µm	Spot	Position	1	1804
147.523	26.74	-16.1839	µm	Spot	Position	1	1805
131.164	34.6641	-16.5577	µm	Spot	Position	1	1806
121.65	43.0203	-16.0783	µm	Spot	Position	1	1807
102.7	59.8944	-15.6666	µm	Spot	Position	1	1808
164.733	66.0603	-15.2817	µm	Spot	Position	1	1809
99.6724	72.4798	-15.4616	µm	Spot	Position	1	1810
143.644	20.9979	-11.8595	µm	Spot	Position	1	1811
111.227	44.5508	-13.5762	µm	Spot	Position	1	1812
138.38	52.2592	-13.6217	µm	Spot	Position	1	1813
122.51	57.3664	-11.1896	µm	Spot	Position	1	1814
161.259	25.3859	-6.95156	µm	Spot	Position	1	1816
129.267	28.3865	-8.06762	µm	Spot	Position	1	1817
144.011	39.5998	-8.21429	µm	Spot	Position	1	1818
162.379	42.805	-7.34082	µm	Spot	Position	1	1819
108.339	57.1385	-9.02556	µm	Spot	Position	1	1820
108.58	67.5364	-6.11262	µm	Spot	Position	1	1821
106.152	80.9337	-7.77258	µm	Spot	Position	1	1822
119.49	81.5971	-6.96686	µm	Spot	Position	1	1823
158.26	18.9717	-5.32751	µm	Spot	Position	1	1824
117.121	29.7531	-5.22315	µm	Spot	Position	1	1825
110.837	38.1415	-2.17163	µm	Spot	Position	1	1826
132.357	48.0251	-3.72431	µm	Spot	Position	1	1827
125.985	51.7979	-3.2617	µm	Spot	Position	1	1828
132.442	58.9546	-4.59105	µm	Spot	Position	1	1829
160.11	59.441	-2.65678	µm	Spot	Position	1	1830
125.958	74.208	-3.91746	µm	Spot	Position	1	1831
91.2697	74.4363	-4.42099	µm	Spot	Position	1	1832
110.801	76.4447	-3.40581	µm	Spot	Position	1	1833
179.866	71.2865	-60.9801	µm	Spot	Position	1	1851
167.904	45.3729	-55.9587	µm	Spot	Position	1	1855
177.287	49.1149	-56.4977	µm	Spot	Position	1	1856
184.131	53.4053	-55.8464	µm	Spot	Position	1	1857
220.819	59.3902	-56.6471	µm	Spot	Position	1	1858
207.27	61.1876	-55.4191	µm	Spot	Position	1	1859
203.566	75.6645	-57.2583	µm	Spot	Position	1	1860
189.779	78.3536	-55.5488	µm	Spot	Position	1	1861
214.104	42.27	-51.5987	µm	Spot	Position	1	1863
195.883	43.5406	-51.4856	µm	Spot	Position	1	1865
170.347	44.1141	-51.1131	µm	Spot	Position	1	1866
227.19	49.1327	-51.3949	µm	Spot	Position	1	1867
197.535	54.9307	-51.6819	µm	Spot	Position	1	1868
228.51	60.1	-50.6083	µm	Spot	Position	1	1869
195.018	65.9695	-53.1944	µm	Spot	Position	1	1870
225.275	71.3287	-50.9137	µm	Spot	Position	1	1871
212.77	73.8111	-53.5204	µm	Spot	Position	1	1872
183.718	74.3056	-52.8344	µm	Spot	Position	1	1873
173.115	81.8496	-53.3439	µm	Spot	Position	1	1874
216.942	49.2317	-49.7008	µm	Spot	Position	1	1878
192.506	55.7241	-46.9747	µm	Spot	Position	1	1879
236.993	57.7191	-48.1004	µm	Spot	Position	1	1880
211.149	62.5805	-48.4708	µm	Spot	Position	1	1881
167.742	74.1521	-47.5695	µm	Spot	Position	1	1882
222.388	40.5499	-43.8767	µm	Spot	Position	1	1887
187.834	43.6971	-42.7776	µm	Spot	Position	1	1888
204.868	49.515	-44.9438	µm	Spot	Position	1	1889
243.8	66.0019	-44.0844	µm	Spot	Position	1	1890
207.69	67.8536	-44.9054	µm	Spot	Position	1	1891
174.834	72.527	-43.0782	µm	Spot	Position	1	1892
221.401	78.5468	-43.9409	µm	Spot	Position	1	1893
206.964	36.5462	-40.3	µm	Spot	Position	1	1895
180.055	42.5625	-39.764	µm	Spot	Position	1	1896
211.12	55.1136	-38.6099	µm	Spot	Position	1	1897
227.845	62.6722	-39.0095	µm	Spot	Position	1	1898
195.274	63.3444	-38.7898	µm	Spot	Position	1	1899
214.208	69.6004	-41.6936	µm	Spot	Position	1	1900
192.828	75.6682	-38.6789	µm	Spot	Position	1	1901
230.526	77.8467	-40.8163	µm	Spot	Position	1	1902
173.704	21.3842	-35.0968	µm	Spot	Position	1	1904
194.787	25.9182	-36.1453	µm	Spot	Position	1	1905
181.455	30.4933	-37.4666	µm	Spot	Position	1	1906
237.644	44.9417	-35.0366	µm	Spot	Position	1	1907
243.901	46.2761	-35.2098	µm	Spot	Position	1	1908
169.09	60.0582	-35.7042	µm	Spot	Position	1	1910
183.437	60.6769	-35.1235	µm	Spot	Position	1	1911
208.838	62.9642	-36.0857	µm	Spot	Position	1	1912
185.876	67.9851	-37.1063	µm	Spot	Position	1	1914
244.729	70.2889	-35.4462	µm	Spot	Position	1	1915
201.34	27.1288	-31.7538	µm	Spot	Position	1	1920
210.474	33.953	-32.5951	µm	Spot	Position	1	1921
192.521	35.6524	-31.7234	µm	Spot	Position	1	1922
186.496	53.3903	-32.6209	µm	Spot	Position	1	1923
247.206	55.0462	-32.0699	µm	Spot	Position	1	1925
169.567	66.524	-32.1634	µm	Spot	Position	1	1926
210.415	78.1558	-32.0463	µm	Spot	Position	1	1927
244.196	47.9025	-28.2659	µm	Spot	Position	1	1928
195.608	49.7893	-27.2199	µm	Spot	Position	1	1929
214.066	52.591	-26.514	µm	Spot	Position	1	1930
222.969	61.2473	-28.535	µm	Spot	Position	1	1931
231.848	67.0929	-27.9619	µm	Spot	Position	1	1932
217.46	68.7592	-29.8667	µm	Spot	Position	1	1933
199.751	74.8754	-28.369	µm	Spot	Position	1	1934
171.396	81.1341	-29.7522	µm	Spot	Position	1	1935
192.303	32.5719	-23.5582	µm	Spot	Position	1	1936
198.413	35.2837	-24.5794	µm	Spot	Position	1	1937
176.342	40.5394	-25.4391	µm	Spot	Position	1	1939
238.013	57.7951	-22.6849	µm	Spot	Position	1	1940
169.745	66.2875	-23.5492	µm	Spot	Position	1	1941
245.336	70.5017	-23.3942	µm	Spot	Position	1	1942
230.718	72.0322	-23.1945	µm	Spot	Position	1	1943
194.529	73.7827	-25.2515	µm	Spot	Position	1	1944
173.981	13.2218	-19.4317	µm	Spot	Position	1	1945
187.089	13.5333	-18.3664	µm	Spot	Position	1	1946
215.067	30.5845	-20.1202	µm	Spot	Position	1	1947
171.885	31.5493	-19.2934	µm	Spot	Position	1	1948
221.405	38.6777	-21.2406	µm	Spot	Position	1	1949
198.403	44.9987	-20.2971	µm	Spot	Position	1	1950
202.266	59.2636	-19.8526	µm	Spot	Position	1	1952
174.368	76.1561	-20.5026	µm	Spot	Position	1	1953
235.877	78.9403	-19.4542	µm	Spot	Position	1	1954
216.7	79.5837	-20.3775	µm	Spot	Position	1	1955
209.085	14.137	-16.2809	µm	Spot	Position	1	1956
198.265	15.7117	-14.5748	µm	Spot	Position	1	1958
182.625	23.3839	-15.826	µm	Spot	Position	1	1959
241.41	34.6451	-16.1437	µm	Spot	Position	1	1960
208.595	41.0235	-16.1995	µm	Spot	Position	1	1962
216.426	46.7697	-15.2964	µm	Spot	Position	1	1963
248.026	56.1015	-15.853	µm	Spot	Position	1	1964
210.173	59.7287	-16.2199	µm	Spot	Position	1	1965
169.503	9.68029	-11.9649	µm	Spot	Position	1	1966
213.76	21.0835	-13.6149	µm	Spot	Position	1	1967
175.665	40.0113	-10.4944	µm	Spot	Position	1	1968
193.892	41.692	-12.4937	µm	Spot	Position	1	1969
178.632	57.1828	-10.4462	µm	Spot	Position	1	1970
193.667	79.8022	-12.6464	µm	Spot	Position	1	1971
188.435	9.58196	-6.59671	µm	Spot	Position	1	1972
245.709	15.4159	-9.94768	µm	Spot	Position	1	1973
178.411	16.2082	-8.87223	µm	Spot	Position	1	1974
240.183	19.4118	-7.63289	µm	Spot	Position	1	1975
242.756	27.6129	-7.33693	µm	Spot	Position	1	1977
229.672	28.2569	-7.91075	µm	Spot	Position	1	1978
214.908	39.4616	-7.04703	µm	Spot	Position	1	1980
240.912	41.4137	-8.29244	µm	Spot	Position	1	1981
223.259	46.4835	-8.28875	µm	Spot	Position	1	1982
208.507	47.2081	-6.29823	µm	Spot	Position	1	1983
230.904	48.761	-7.73833	µm	Spot	Position	1	1985
227.107	55.683	-7.65221	µm	Spot	Position	1	1986
167.77	79.4328	-7.08283	µm	Spot	Position	1	1987
199.121	33.5656	-3.69772	µm	Spot	Position	1	1988
230.926	33.469	-3.517	µm	Spot	Position	1	1989
195.263	54.6655	-3.33393	µm	Spot	Position	1	1990
254.281	54.8472	-39.3168	µm	Spot	Position	1	2036
252.297	69.4505	-41.5166	µm	Spot	Position	1	2037
251.025	56.4323	-35.5034	µm	Spot	Position	1	2040
252.431	47.0015	-31.0744	µm	Spot	Position	1	2044
254.664	64.3761	-30.0823	µm	Spot	Position	1	2047
255.439	44.1126	-24.1318	µm	Spot	Position	1	2052
261.684	73.8827	-24.9119	µm	Spot	Position	1	2053
251.736	52.2088	-21.7249	µm	Spot	Position	1	2054
261.022	53.7183	-21.1345	µm	Spot	Position	1	2055
264.213	82.7681	-20.8001	µm	Spot	Position	1	2056
255.78	39.2913	-15.6833	µm	Spot	Position	1	2057
278.809	51.9601	-16.1039	µm	Spot	Position	1	2058
276.442	59.9023	-14.8975	µm	Spot	Position	1	2059
262.754	66.5312	-15.0095	µm	Spot	Position	1	2060
259.616	30.4407	-13.39	µm	Spot	Position	1	2062
267.496	49.1947	-13.1946	µm	Spot	Position	1	2064
257.533	46.9266	-8.43765	µm	Spot	Position	1	2066
154.663	87.0789	-58.1138	µm	Spot	Position	1	2125
142.92	87.2575	-57.0654	µm	Spot	Position	1	2138
159.284	94.5451	-55.1373	µm	Spot	Position	1	2140
150.98	95.2171	-56.4782	µm	Spot	Position	1	2141
161.783	99.5463	-56.3568	µm	Spot	Position	1	2142
152.871	116.116	-55.3356	µm	Spot	Position	1	2144
133.391	104.055	-50.6008	µm	Spot	Position	1	2146
164.297	109.145	-51.4367	µm	Spot	Position	1	2147
159.538	88.2646	-46.6633	µm	Spot	Position	1	2150
118.243	96.0752	-47.4966	µm	Spot	Position	1	2151
127.287	101.194	-48.2051	µm	Spot	Position	1	2152
137.765	119.292	-47.1737	µm	Spot	Position	1	2155
151.664	124.776	-46.9471	µm	Spot	Position	1	2156
131.366	89.1309	-44.9976	µm	Spot	Position	1	2158
148.247	90.6701	-43.6868	µm	Spot	Position	1	2159
137.579	91.4437	-44.2138	µm	Spot	Position	1	2160
153.908	112.778	-42.9322	µm	Spot	Position	1	2161
160.554	133.065	-44.9885	µm	Spot	Position	1	2163
160.068	100.468	-39.3752	µm	Spot	Position	1	2166
119.562	103.589	-39.5942	µm	Spot	Position	1	2168
127.425	106.723	-39.6743	µm	Spot	Position	1	2169
136.495	109.404	-40.2232	µm	Spot	Position	1	2170
151.33	132.057	-41.313	µm	Spot	Position	1	2175
138.857	86.9944	-37.2704	µm	Spot	Position	1	2177
139.8	99.53	-37.5644	µm	Spot	Position	1	2178
163.769	110.548	-36.9204	µm	Spot	Position	1	2179
149.568	117.758	-35.578	µm	Spot	Position	1	2180
130.613	122.577	-36.2861	µm	Spot	Position	1	2181
144.154	91.9109	-30.1367	µm	Spot	Position	1	2184
99.4524	96.7192	-30.3727	µm	Spot	Position	1	2185
131.514	104.18	-31.7099	µm	Spot	Position	1	2186
114.039	105.677	-32.0737	µm	Spot	Position	1	2187
160.023	106.545	-32.3166	µm	Spot	Position	1	2188
140.932	130.91	-33.4396	µm	Spot	Position	1	2189
165.797	138.684	-30.574	µm	Spot	Position	1	2190
156.229	90.02	-28.0128	µm	Spot	Position	1	2194
150.95	102.327	-29.4382	µm	Spot	Position	1	2195
131.19	114.277	-27.5094	µm	Spot	Position	1	2196
145.117	125.285	-28.1481	µm	Spot	Position	1	2197
128.007	126.47	-27.1325	µm	Spot	Position	1	2198
145.454	133.26	-26.3198	µm	Spot	Position	1	2199
108.478	134.384	-27.1502	µm	Spot	Position	1	2200
153.29	144.04	-28.9051	µm	Spot	Position	1	2201
137.527	145.335	-27.8157	µm	Spot	Position	1	2202
166.808	88.23	-24.7082	µm	Spot	Position	1	2203
120.29	89.8002	-25.228	µm	Spot	Position	1	2204
110.315	92.0726	-24.5642	µm	Spot	Position	1	2205
102.733	106.931	-24.4336	µm	Spot	Position	1	2206
133.391	111.758	-23.8704	µm	Spot	Position	1	2207
162.639	121.346	-24.1151	µm	Spot	Position	1	2208
116.454	122.597	-25.2257	µm	Spot	Position	1	2209
136.507	127.694	-23.4934	µm	Spot	Position	1	2210
158.508	139.82	-23.7052	µm	Spot	Position	1	2211
166.589	142.188	-24.1644	µm	Spot	Position	1	2212
164.14	83.6602	-18.8309	µm	Spot	Position	1	2213
131.383	85.2745	-19.3968	µm	Spot	Position	1	2214
162.574	104.598	-19.1023	µm	Spot	Position	1	2215
107.78	110.435	-19.3786	µm	Spot	Position	1	2216
124.248	111.004	-19.1835	µm	Spot	Position	1	2217
103.848	122.094	-18.9112	µm	Spot	Position	1	2218
155.732	126.053	-19.7113	µm	Spot	Position	1	2219
112.311	133.582	-20.4426	µm	Spot	Position	1	2220
136.54	139.423	-20.3417	µm	Spot	Position	1	2221
104.231	89.4093	-15.348	µm	Spot	Position	1	2222
132.051	92.0804	-15.2252	µm	Spot	Position	1	2223
160.734	92.5276	-16.0524	µm	Spot	Position	1	2224
122.77	94.2827	-16.7707	µm	Spot	Position	1	2225
151.15	94.1073	-14.3262	µm	Spot	Position	1	2226
95.0464	104.664	-16.8203	µm	Spot	Position	1	2227
160.265	113.908	-15.3094	µm	Spot	Position	1	2228
142.724	120.56	-17.2824	µm	Spot	Position	1	2229
137.62	128.965	-15.4554	µm	Spot	Position	1	2230
116.333	129.758	-16.3674	µm	Spot	Position	1	2231
102.123	138.192	-16.1921	µm	Spot	Position	1	2232
149.639	145.958	-16.1582	µm	Spot	Position	1	2233
138.356	85.5966	-11.2606	µm	Spot	Position	1	2234
113.296	90.178	-11.47	µm	Spot	Position	1	2235
138.526	97.9716	-12.9099	µm	Spot	Position	1	2236
100.397	103.897	-12.6713	µm	Spot	Position	1	2237
120.642	107.007	-12.1491	µm	Spot	Position	1	2238
137.149	109.977	-12.3715	µm	Spot	Position	1	2239
154.313	113.636	-10.3965	µm	Spot	Position	1	2240
144.687	87.4564	-7.24747	µm	Spot	Position	1	2241
104.472	91.4364	-7.65372	µm	Spot	Position	1	2242
124.282	104.951	-8.2421	µm	Spot	Position	1	2243
100.493	125.968	-6.9149	µm	Spot	Position	1	2244
149.546	133.886	-7.6744	µm	Spot	Position	1	2246
126.998	135.023	-7.9924	µm	Spot	Position	1	2247
134.337	142.297	-6.58224	µm	Spot	Position	1	2248
89.5014	86.3388	-2.98693	µm	Spot	Position	1	2249
136.688	87.2428	-5.54709	µm	Spot	Position	1	2250
146.183	94.5454	-3.84666	µm	Spot	Position	1	2251
85.4323	100.418	-4.39076	µm	Spot	Position	1	2252
153.473	113.75	-5.48554	µm	Spot	Position	1	2253
107.469	120.012	-2.85644	µm	Spot	Position	1	2254
121.522	122.292	-5.27086	µm	Spot	Position	1	2255
163.822	131.762	-4.9957	µm	Spot	Position	1	2256
154.603	140.805	-2.90093	µm	Spot	Position	1	2257
153.986	152.623	-4.71593	µm	Spot	Position	1	2258
171.628	92.8696	-64	µm	Spot	Position	1	2259
202.426	88.7123	-60.1627	µm	Spot	Position	1	2260
167.293	89.474	-59.4972	µm	Spot	Position	1	2261
177.865	102.78	-59.6032	µm	Spot	Position	1	2263
195.708	102.948	-59.2385	µm	Spot	Position	1	2264
223.314	89.674	-54.5309	µm	Spot	Position	1	2272
181.5	90.041	-56.7834	µm	Spot	Position	1	2273
204.154	92.2457	-55.5363	µm	Spot	Position	1	2274
218.013	96.0774	-56.1207	µm	Spot	Position	1	2275
182.9	107.987	-55.4694	µm	Spot	Position	1	2276
176.553	108.63	-55.3255	µm	Spot	Position	1	2277
166.899	112.566	-55.3318	µm	Spot	Position	1	2278
207.899	84.0198	-47.4486	µm	Spot	Position	1	2284
190.135	84.3326	-48.9941	µm	Spot	Position	1	2285
217.345	93.2834	-47.041	µm	Spot	Position	1	2286
232.074	94.2401	-47.005	µm	Spot	Position	1	2287
197.328	98.9987	-48.1468	µm	Spot	Position	1	2288
183.21	99.4706	-48.0441	µm	Spot	Position	1	2289
173.466	112.895	-47.6165	µm	Spot	Position	1	2290
207.891	125.72	-47.9571	µm	Spot	Position	1	2291
197.268	129.996	-47.1857	µm	Spot	Position	1	2292
183.428	87.1399	-42.3677	µm	Spot	Position	1	2294
172.645	90.1255	-43.3543	µm	Spot	Position	1	2295
214.464	104.937	-44.5633	µm	Spot	Position	1	2296
199.326	112.229	-42.7187	µm	Spot	Position	1	2297
166.934	115.975	-42.5446	µm	Spot	Position	1	2298
206.221	117.486	-44.4516	µm	Spot	Position	1	2299
212.409	83.7194	-40.6211	µm	Spot	Position	1	2300
224.205	98.3672	-38.829	µm	Spot	Position	1	2301
177.841	103.248	-39.5314	µm	Spot	Position	1	2302
190.409	106.428	-40.5601	µm	Spot	Position	1	2303
179.366	109.722	-38.3811	µm	Spot	Position	1	2304
216.036	116.28	-38.9444	µm	Spot	Position	1	2305
212.566	129.437	-40.243	µm	Spot	Position	1	2306
184.961	133.305	-40.052	µm	Spot	Position	1	2307
200.553	138.052	-38.7538	µm	Spot	Position	1	2308
239.305	88.3962	-34.7608	µm	Spot	Position	1	2310
231.987	89.1376	-34.1625	µm	Spot	Position	1	2311
209.477	90.4339	-35.2337	µm	Spot	Position	1	2313
205.326	103.081	-34.6341	µm	Spot	Position	1	2314
172.819	113.659	-36.8851	µm	Spot	Position	1	2315
201.813	118.443	-36.7723	µm	Spot	Position	1	2317
190.974	121.926	-36.3417	µm	Spot	Position	1	2318
173.094	130.275	-34.8862	µm	Spot	Position	1	2319
181.949	85.6775	-33.6762	µm	Spot	Position	1	2321
225.53	90.2646	-30.7556	µm	Spot	Position	1	2322
175.553	95.3004	-32.3342	µm	Spot	Position	1	2323
194.264	101.766	-32.6635	µm	Spot	Position	1	2324
171.153	108.437	-31.8517	µm	Spot	Position	1	2325
208.711	111.547	-32.4992	µm	Spot	Position	1	2326
195.739	115.407	-31.0075	µm	Spot	Position	1	2327
198.585	143.902	-30.8427	µm	Spot	Position	1	2330
208.129	146.175	-31.5936	µm	Spot	Position	1	2331
221.419	101.753	-27.0792	µm	Spot	Position	1	2332
229.013	104.234	-27.5643	µm	Spot	Position	1	2333
183.697	107.797	-27.0293	µm	Spot	Position	1	2334
228.972	113.722	-28.608	µm	Spot	Position	1	2335
193.229	114.178	-26.7915	µm	Spot	Position	1	2336
216.854	116.175	-29.2905	µm	Spot	Position	1	2337
205.602	130.596	-29.3742	µm	Spot	Position	1	2338
174.391	132.493	-28.5238	µm	Spot	Position	1	2339
180.846	135.85	-27.1318	µm	Spot	Position	1	2340
188.945	139.617	-29.4725	µm	Spot	Position	1	2341
179.264	150.527	-28.2133	µm	Spot	Position	1	2342
172.345	156.319	-28.3062	µm	Spot	Position	1	2343
216.14	83.6514	-23.1714	µm	Spot	Position	1	2344
202.302	84.4601	-23.9735	µm	Spot	Position	1	2345
235.928	102.67	-25.4377	µm	Spot	Position	1	2347
210.767	104.377	-24.0407	µm	Spot	Position	1	2348
234.578	121.519	-22.1211	µm	Spot	Position	1	2349
225.518	143.025	-25.7255	µm	Spot	Position	1	2351
205.694	151.189	-23.8066	µm	Spot	Position	1	2352
250.082	86.96	-19.3071	µm	Spot	Position	1	2353
226.912	87.9297	-19.7385	µm	Spot	Position	1	2354
179.58	90.1675	-18.3181	µm	Spot	Position	1	2355
227.819	100.859	-18.8501	µm	Spot	Position	1	2356
174.05	103.192	-20.8714	µm	Spot	Position	1	2357
220.603	108.324	-21.5289	µm	Spot	Position	1	2358
170.465	118.076	-19.0353	µm	Spot	Position	1	2359
208.955	121.782	-18.7356	µm	Spot	Position	1	2360
177.715	136.595	-19.2346	µm	Spot	Position	1	2362
221.376	137.502	-19.5752	µm	Spot	Position	1	2363
212.85	87.7222	-14.3187	µm	Spot	Position	1	2365
189.374	89.209	-15.4388	µm	Spot	Position	1	2366
203.391	92.44	-15.0014	µm	Spot	Position	1	2367
167.369	93.7402	-15.494	µm	Spot	Position	1	2368
244.508	108.619	-17.8024	µm	Spot	Position	1	2369
208.477	111.102	-15.4561	µm	Spot	Position	1	2370
238.088	114.986	-14.7937	µm	Spot	Position	1	2372
186.977	117.064	-14.2883	µm	Spot	Position	1	2373
246.405	135.992	-15.993	µm	Spot	Position	1	2374
222.412	146.892	-17.9664	µm	Spot	Position	1	2375
240.511	89.7486	-11.7444	µm	Spot	Position	1	2376
193.744	100.637	-13.6628	µm	Spot	Position	1	2377
242.917	101.149	-12.0465	µm	Spot	Position	1	2378
170.53	107.077	-11.2042	µm	Spot	Position	1	2379
212.717	131.257	-11.4741	µm	Spot	Position	1	2381
170.853	136.76	-11.6263	µm	Spot	Position	1	2382
234.105	145.805	-13.7002	µm	Spot	Position	1	2383
171.411	149.444	-12.0035	µm	Spot	Position	1	2384
245.046	83.9869	-8.51845	µm	Spot	Position	1	2386
200.106	84.6809	-6.29725	µm	Spot	Position	1	2387
221.73	92.2675	-7.78906	µm	Spot	Position	1	2388
184.412	124.436	-9.59511	µm	Spot	Position	1	2391
184.57	139.49	-8.85427	µm	Spot	Position	1	2392
213.315	141.601	-8.42934	µm	Spot	Position	1	2393
226.342	153.314	-8.19635	µm	Spot	Position	1	2394
167.965	83.6088	-4.13309	µm	Spot	Position	1	2395
168.585	115.158	-4.79911	µm	Spot	Position	1	2396
215.432	114.804	-2.56104	µm	Spot	Position	1	2397
235.41	116.139	-5.42905	µm	Spot	Position	1	2398
197.061	119.439	-3.90487	µm	Spot	Position	1	2399
229.246	121.148	-3.08399	µm	Spot	Position	1	2400
206.015	125.365	-3.28288	µm	Spot	Position	1	2401
258.806	100.638	-29.3086	µm	Spot	Position	1	2446
271.988	90.318	-20.2878	µm	Spot	Position	1	2447
252.254	122.807	-19.0697	µm	Spot	Position	1	2449
254.476	90.6387	-12.5378	µm	Spot	Position	1	2451
144.667	14.7811	-1.12141	µm	Spot	Position	1	2460
138.318	16.8001	0.677299	µm	Spot	Position	1	2461
154.663	29.2635	-0.925606	µm	Spot	Position	1	2462
126.045	34.8352	0.389893	µm	Spot	Position	1	2463
117.809	42.135	0.0732651	µm	Spot	Position	1	2464
99.4782	49.9501	-0.252449	µm	Spot	Position	1	2465
104.789	49.9834	1.59331	µm	Spot	Position	1	2466
153.623	75.6047	0.0642319	µm	Spot	Position	1	2467
161.79	80.551	-1.66961	µm	Spot	Position	1	2468
147.388	39.1235	3.82089	µm	Spot	Position	1	2469
135.03	53.0807	2.82555	µm	Spot	Position	1	2470
96.5849	58.0462	5.50023	µm	Spot	Position	1	2471
112.463	59.1475	4.44871	µm	Spot	Position	1	2472
157.71	7.57065	7.8596	µm	Spot	Position	1	2473
142.203	14.8886	6.70301	µm	Spot	Position	1	2474
127.406	17.1396	9.42256	µm	Spot	Position	1	2475
162.934	21.3318	6.40964	µm	Spot	Position	1	2476
143.541	28.4245	6.84945	µm	Spot	Position	1	2477
149.499	29.1284	7.39418	µm	Spot	Position	1	2478
112.522	31.8531	6.53924	µm	Spot	Position	1	2479
164.132	34.4785	7.74571	µm	Spot	Position	1	2480
102.733	48.316	7.78328	µm	Spot	Position	1	2481
162.285	50.2861	8.44669	µm	Spot	Position	1	2482
113.212	67.4658	8.90437	µm	Spot	Position	1	2483
106.25	70.9639	7.31444	µm	Spot	Position	1	2484
92.9519	75.0526	7.53371	µm	Spot	Position	1	2485
125.743	78.7909	7.35371	µm	Spot	Position	1	2486
132.315	78.5834	8.47175	µm	Spot	Position	1	2487
142.856	50.4715	11.101	µm	Spot	Position	1	2488
96.4155	57.2497	12.9282	µm	Spot	Position	1	2489
129.723	59.6862	11.9522	µm	Spot	Position	1	2490
99.9806	64.511	12.1585	µm	Spot	Position	1	2491
153.395	68.2563	11.3295	µm	Spot	Position	1	2492
136.195	69.1359	12.2076	µm	Spot	Position	1	2493
98.3135	75.7769	11.2121	µm	Spot	Position	1	2494
165.236	78.3565	12.6285	µm	Spot	Position	1	2495
149.81	79.8154	13.3597	µm	Spot	Position	1	2496
92.2655	82.5681	13.1509	µm	Spot	Position	1	2497
122.994	25.1248	16.7551	µm	Spot	Position	1	2498
151.546	40.1817	14.2205	µm	Spot	Position	1	2499
155.159	44.2618	15.1863	µm	Spot	Position	1	2500
134.785	46.7354	15.5425	µm	Spot	Position	1	2501
147.373	51.1902	16.1212	µm	Spot	Position	1	2502
111.753	52.3673	15.3028	µm	Spot	Position	1	2503
132.314	54.8382	14.6043	µm	Spot	Position	1	2504
113.97	75.3655	15.8672	µm	Spot	Position	1	2506
128.495	83.0887	16.5414	µm	Spot	Position	1	2507
140.749	82.8036	15.2915	µm	Spot	Position	1	2508
113.511	42.7609	19.2483	µm	Spot	Position	1	2509
141.806	25.3014	23.8467	µm	Spot	Position	1	2514
141.59	42.355	24.5622	µm	Spot	Position	1	2516
117.755	59.4703	23.615	µm	Spot	Position	1	2521
101.042	70.9704	23.9449	µm	Spot	Position	1	2522
149.779	12.7434	28.2021	µm	Spot	Position	1	2523
119.566	30.1789	28.1077	µm	Spot	Position	1	2524
103.789	50.6988	28.1118	µm	Spot	Position	1	2525
97.1282	65.0428	28.1228	µm	Spot	Position	1	2526
110.827	70.1489	28.8668	µm	Spot	Position	1	2527
106.649	81.6162	28.3991	µm	Spot	Position	1	2528
160.629	13.6996	32.5766	µm	Spot	Position	1	2529
156.429	24.964	32.8494	µm	Spot	Position	1	2530
120.674	44.0615	31.8017	µm	Spot	Position	1	2531
156.988	73.9209	33.0256	µm	Spot	Position	1	2534
119.365	74.4417	32.255	µm	Spot	Position	1	2535
165.086	74.5552	31.9217	µm	Spot	Position	1	2536
112.128	83.3723	31.5751	µm	Spot	Position	1	2537
146.894	24.7815	35.083	µm	Spot	Position	1	2541
121.46	34.4189	35.9573	µm	Spot	Position	1	2542
127.35	37.9904	36.5544	µm	Spot	Position	1	2543
143.752	76.9027	37.0373	µm	Spot	Position	1	2547
107.169	79.2162	36.6298	µm	Spot	Position	1	2548
160.935	21.8269	41.1367	µm	Spot	Position	1	2552
118.187	38.1164	40.0404	µm	Spot	Position	1	2554
137.986	39.069	38.9378	µm	Spot	Position	1	2555
118.012	49.0836	39.1758	µm	Spot	Position	1	2556
126.784	55.1423	41.4614	µm	Spot	Position	1	2557
132.526	73.7148	40.5084	µm	Spot	Position	1	2558
94.453	76.418	38.7752	µm	Spot	Position	1	2559
154.407	79.934	40.852	µm	Spot	Position	1	2560
128.669	35.8479	44.1322	µm	Spot	Position	1	2564
139.891	44.8359	42.7449	µm	Spot	Position	1	2567
144.452	48.6083	43.4811	µm	Spot	Position	1	2568
137.627	67.7895	44.7497	µm	Spot	Position	1	2573
162.298	8.49236	49.1511	µm	Spot	Position	1	2575
105.868	60.1294	48.2888	µm	Spot	Position	1	2576
120.664	63.0319	48.5197	µm	Spot	Position	1	2577
163.15	20.9697	52.686	µm	Spot	Position	1	2581
159.96	26.3133	51.6349	µm	Spot	Position	1	2582
141.624	60.9081	53.6514	µm	Spot	Position	1	2584
141.98	72.257	52.0408	µm	Spot	Position	1	2585
125.698	78.1982	52.6141	µm	Spot	Position	1	2587
147.027	23.6937	54.5468	µm	Spot	Position	1	2590
136.949	36.7652	57.1619	µm	Spot	Position	1	2591
131.109	40.9689	56.7269	µm	Spot	Position	1	2593
150.911	58.7359	55.8404	µm	Spot	Position	1	2596
122.53	57.525	59.1374	µm	Spot	Position	1	2600
115.867	65.9572	58.8639	µm	Spot	Position	1	2602
245.597	24.5703	1.5492	µm	Spot	Position	1	2606
225.896	26.7458	-0.752789	µm	Spot	Position	1	2607
208.389	37.3841	0.324738	µm	Spot	Position	1	2608
179.056	39.8221	-1.11541	µm	Spot	Position	1	2609
242.637	60.3159	0.577179	µm	Spot	Position	1	2610
235.418	78.8821	-0.152298	µm	Spot	Position	1	2611
188.729	82.8274	-0.854797	µm	Spot	Position	1	2612
193.87	4.72893	5.21164	µm	Spot	Position	1	2614
169.36	7.70496	3.15611	µm	Spot	Position	1	2615
203.918	7.31034	5.44566	µm	Spot	Position	1	2616
184.804	13.3871	5.15826	µm	Spot	Position	1	2617
231.824	14.4604	4.86465	µm	Spot	Position	1	2618
210.784	16.4177	4.15596	µm	Spot	Position	1	2619
240.411	31.0751	3.64062	µm	Spot	Position	1	2621
240.404	69.2366	5.53472	µm	Spot	Position	1	2624
190.475	78.4824	5.52676	µm	Spot	Position	1	2625
197.382	14.4965	6.42927	µm	Spot	Position	1	2626
189.515	22.1661	9.52541	µm	Spot	Position	1	2627
201.786	22.1613	7.86632	µm	Spot	Position	1	2628
170.525	28.4511	6.68088	µm	Spot	Position	1	2629
184.995	40.2143	7.99533	µm	Spot	Position	1	2630
210.183	41.0564	8.33503	µm	Spot	Position	1	2631
200.589	42.241	7.46159	µm	Spot	Position	1	2632
184.754	67.9283	8.32504	µm	Spot	Position	1	2634
230.855	13.5758	11.0844	µm	Spot	Position	1	2636
175.916	15.0941	13.7431	µm	Spot	Position	1	2637
171.557	27.6594	17.9066	µm	Spot	Position	1	2648
178.354	28.5726	15.037	µm	Spot	Position	1	2649
168.816	35.2022	14.3407	µm	Spot	Position	1	2650
176.865	4.96726	19.0311	µm	Spot	Position	1	2655
220.748	12.3386	20.3666	µm	Spot	Position	1	2657
184.085	31.0546	20.9388	µm	Spot	Position	1	2661
235.658	35.4291	19.3989	µm	Spot	Position	1	2662
170.063	59.4	20.8305	µm	Spot	Position	1	2666
222.124	80.4859	20.5	µm	Spot	Position	1	2671
196.9	81.0133	20.8245	µm	Spot	Position	1	2672
245.019	19.9448	23.5868	µm	Spot	Position	1	2673
227.619	45.2527	25.0874	µm	Spot	Position	1	2676
185.27	31.019	28.1724	µm	Spot	Position	1	2680
201.97	5.78802	31.2724	µm	Spot	Position	1	2684
172.547	27.6597	31.3775	µm	Spot	Position	1	2687
172.423	38.0173	32.9624	µm	Spot	Position	1	2689
166.981	56.5901	33.3761	µm	Spot	Position	1	2690
218.384	9.37098	35.4226	µm	Spot	Position	1	2693
175.85	13.9364	37.2841	µm	Spot	Position	1	2694
181.93	30.6021	35.2903	µm	Spot	Position	1	2699
227.414	43.4077	36.0819	µm	Spot	Position	1	2701
180.519	50.2912	35.9414	µm	Spot	Position	1	2704
196.09	16.0995	39.8287	µm	Spot	Position	1	2710
239.973	30.2636	38.9423	µm	Spot	Position	1	2711
190.734	6.32595	43.1377	µm	Spot	Position	1	2716
201.186	6.82434	43.7895	µm	Spot	Position	1	2717
227.391	27.5084	44.5321	µm	Spot	Position	1	2721
234.319	36.3281	43.3017	µm	Spot	Position	1	2725
180.842	54.6321	42.8702	µm	Spot	Position	1	2729
243.208	37.465	47.9713	µm	Spot	Position	1	2739
197.775	6.70039	51.26	µm	Spot	Position	1	2741
190.786	12.156	52.8766	µm	Spot	Position	1	2742
242.088	36.4522	55.9994	µm	Spot	Position	1	2755
181.957	10.228	58.411	µm	Spot	Position	1	2765
183.903	22.9335	58.859	µm	Spot	Position	1	2766
279.246	54.4147	-0.888729	µm	Spot	Position	1	2775
254.048	75.0506	0.491852	µm	Spot	Position	1	2777
284.13	80.6017	-1.21529	µm	Spot	Position	1	2778
250.794	41.2417	3.6979	µm	Spot	Position	1	2779
256.759	60.6505	3.38909	µm	Spot	Position	1	2780
258.403	54.9762	12.9416	µm	Spot	Position	1	2784
275.09	78.4616	19.7805	µm	Spot	Position	1	2786
100.714	95.9326	0.644943	µm	Spot	Position	1	2810
110.233	99.3068	0.973732	µm	Spot	Position	1	2811
132.839	100.849	-1.1589	µm	Spot	Position	1	2812
141.986	113.416	-0.0413208	µm	Spot	Position	1	2813
116.429	120.102	-1.32428	µm	Spot	Position	1	2814
163.279	123.749	-0.496655	µm	Spot	Position	1	2815
119.05	127.825	0.763962	µm	Spot	Position	1	2816
149.614	128.063	0.486084	µm	Spot	Position	1	2817
138.665	136.52	0.645355	µm	Spot	Position	1	2818
142.942	145.121	1.19862	µm	Spot	Position	1	2819
152.644	162.121	0.488251	µm	Spot	Position	1	2820
103.325	84.714	3.60637	µm	Spot	Position	1	2821
114.248	85.2196	3.51022	µm	Spot	Position	1	2822
146.041	103.692	5.04585	µm	Spot	Position	1	2823
89.1831	107.129	4.00873	µm	Spot	Position	1	2824
101.688	110.499	4.99176	µm	Spot	Position	1	2825
113.867	115.186	4.95422	µm	Spot	Position	1	2826
108.021	123.953	4.52214	µm	Spot	Position	1	2827
136.358	127.582	2.9461	µm	Spot	Position	1	2828
116.794	135.174	4.76738	µm	Spot	Position	1	2829
164.989	142.653	3.45968	µm	Spot	Position	1	2830
128.72	151.79	2.82635	µm	Spot	Position	1	2831
145.6	84.8251	7.87328	µm	Spot	Position	1	2832
164.967	88.1269	7.12943	µm	Spot	Position	1	2833
101.267	90.1099	7.97732	µm	Spot	Position	1	2834
125.957	93.6694	6.95304	µm	Spot	Position	1	2835
115.454	105.663	9.32957	µm	Spot	Position	1	2836
129.249	118.487	7.19234	µm	Spot	Position	1	2837
147.317	120.469	9.17812	µm	Spot	Position	1	2838
157.597	120.561	7.89838	µm	Spot	Position	1	2839
98.482	126.86	7.86064	µm	Spot	Position	1	2840
151.187	138.273	8.88091	µm	Spot	Position	1	2841
164.583	140.044	8.08253	µm	Spot	Position	1	2842
157.495	145.301	7.33037	µm	Spot	Position	1	2843
149.68	154.603	6.24106	µm	Spot	Position	1	2844
121.302	85.2442	12.8113	µm	Spot	Position	1	2846
109.933	86.954	12.6064	µm	Spot	Position	1	2847
121.311	97.3908	11.9385	µm	Spot	Position	1	2848
141.805	98.9769	12.2012	µm	Spot	Position	1	2849
96.2579	100.168	11.4168	µm	Spot	Position	1	2850
85.5052	104.179	13.3612	µm	Spot	Position	1	2851
137.416	106.721	13.4259	µm	Spot	Position	1	2852
144.444	110.307	12.7266	µm	Spot	Position	1	2853
129.638	112.598	13.5611	µm	Spot	Position	1	2854
124.279	114.354	12.5435	µm	Spot	Position	1	2855
94.8574	115.454	12.3412	µm	Spot	Position	1	2856
109.227	116.763	10.9338	µm	Spot	Position	1	2857
111.072	124.431	11.4031	µm	Spot	Position	1	2858
151.096	131.737	12.3917	µm	Spot	Position	1	2859
139.414	135.222	11.5642	µm	Spot	Position	1	2860
122.476	92.8621	16.3254	µm	Spot	Position	1	2863
106.769	105.975	16.9255	µm	Spot	Position	1	2864
131.61	125.984	16.435	µm	Spot	Position	1	2866
124.378	130.609	15.6354	µm	Spot	Position	1	2867
153.622	146.891	16.387	µm	Spot	Position	1	2869
143.573	150.332	16.1754	µm	Spot	Position	1	2870
137.049	155.967	15.6038	µm	Spot	Position	1	2871
152.069	161.441	16.4258	µm	Spot	Position	1	2872
91.6547	88.7069	20.6074	µm	Spot	Position	1	2873
100.456	117.215	20.8401	µm	Spot	Position	1	2874
145.623	126.273	20.6479	µm	Spot	Position	1	2875
166.13	127.661	20.7475	µm	Spot	Position	1	2876
134.675	141.609	18.0944	µm	Spot	Position	1	2877
122.191	146.593	20.4369	µm	Spot	Position	1	2878
92.7738	97.218	23.6041	µm	Spot	Position	1	2879
131.863	109.489	22.7685	µm	Spot	Position	1	2880
142.512	111.34	24.3657	µm	Spot	Position	1	2881
143.181	133.025	23.1071	µm	Spot	Position	1	2882
162.363	147.237	25.5844	µm	Spot	Position	1	2883
101.057	87.4316	28.7417	µm	Spot	Position	1	2885
87.5828	95.5326	28.95	µm	Spot	Position	1	2886
111.453	99.9244	27.4777	µm	Spot	Position	1	2887
122.583	103.635	27.8569	µm	Spot	Position	1	2888
122.732	116.447	28.8885	µm	Spot	Position	1	2891
104.577	117.057	28.1745	µm	Spot	Position	1	2892
103.089	122.834	28.638	µm	Spot	Position	1	2893
161.587	125.547	28.8637	µm	Spot	Position	1	2894
142.527	126.675	26.2776	µm	Spot	Position	1	2895
129.589	129.336	26.421	µm	Spot	Position	1	2896
113.698	136.639	27.7813	µm	Spot	Position	1	2897
134.85	157.482	26.6898	µm	Spot	Position	1	2898
132.564	85.3853	31.245	µm	Spot	Position	1	2899
101.457	96.131	33.2353	µm	Spot	Position	1	2901
136.849	127.758	31.7411	µm	Spot	Position	1	2903
126.317	137.465	32.7093	µm	Spot	Position	1	2904
120.716	147.74	32.2459	µm	Spot	Position	1	2906
117.676	157.223	32.6987	µm	Spot	Position	1	2907
130.812	100.079	36.0465	µm	Spot	Position	1	2908
102.825	106.269	36.3228	µm	Spot	Position	1	2909
119.579	109.313	36.8186	µm	Spot	Position	1	2910
97.4162	112.601	36.8445	µm	Spot	Position	1	2912
112.986	120.938	34.2386	µm	Spot	Position	1	2913
157.97	129.947	37.3258	µm	Spot	Position	1	2914
162.033	148.159	35.1378	µm	Spot	Position	1	2915
109.847	92.6069	40.7841	µm	Spot	Position	1	2917
91.1536	110.911	41.1857	µm	Spot	Position	1	2918
124.845	111.241	39.7464	µm	Spot	Position	1	2919
134.905	112.359	41.1204	µm	Spot	Position	1	2920
126.428	118.594	39.2939	µm	Spot	Position	1	2921
90.0566	119.536	39.7609	µm	Spot	Position	1	2922
106.821	121.072	38.8772	µm	Spot	Position	1	2923
96.9704	124.288	40.3076	µm	Spot	Position	1	2924
117.714	128.706	39.9698	µm	Spot	Position	1	2925
137.751	133.431	38.998	µm	Spot	Position	1	2926
149.26	138.768	41.4933	µm	Spot	Position	1	2927
119.049	139.737	40.7797	µm	Spot	Position	1	2928
100.463	86.2009	43.536	µm	Spot	Position	1	2929
121.902	99.8168	43.846	µm	Spot	Position	1	2930
109.934	110.068	44.7106	µm	Spot	Position	1	2931
118.638	133.312	45.3328	µm	Spot	Position	1	2932
108.447	136.391	43.3685	µm	Spot	Position	1	2933
152.636	142.598	49.5391	µm	Spot	Position	1	2936
141.112	147.906	47.3597	µm	Spot	Position	1	2937
128.471	84.7117	52.9912	µm	Spot	Position	1	2938
143.618	108.518	52.4428	µm	Spot	Position	1	2939
110.626	124.603	51.9878	µm	Spot	Position	1	2941
156.965	125.58	51.352	µm	Spot	Position	1	2942
109.397	96.9808	57.3253	µm	Spot	Position	1	2944
118.383	102.883	55.6107	µm	Spot	Position	1	2945
141.933	104.809	57.5825	µm	Spot	Position	1	2946
117.454	111.518	56.5617	µm	Spot	Position	1	2948
112.574	118.929	56.5777	µm	Spot	Position	1	2949
112.283	87.1369	60.6464	µm	Spot	Position	1	2951
133.039	127.805	59.1115	µm	Spot	Position	1	2953
161.857	153.041	59.9847	µm	Spot	Position	1	2954
182.918	86.4965	-0.166603	µm	Spot	Position	1	2955
222.315	93.7108	1.47958	µm	Spot	Position	1	2956
235.575	93.4639	-0.675529	µm	Spot	Position	1	2957
221.622	99.5346	-0.0488739	µm	Spot	Position	1	2958
178.357	99.9885	-0.118809	µm	Spot	Position	1	2959
231.005	100.008	-1.23444	µm	Spot	Position	1	2960
246.103	100.977	1.56504	µm	Spot	Position	1	2961
201.099	103.75	-0.563343	µm	Spot	Position	1	2962
193.694	118.522	1.34035	µm	Spot	Position	1	2964
202.896	128.958	0.208717	µm	Spot	Position	1	2965
212.607	137.782	0.458687	µm	Spot	Position	1	2966
215.379	144.075	-0.622852	µm	Spot	Position	1	2967
205.976	90.7518	3.67826	µm	Spot	Position	1	2968
215.384	94.5525	3.54021	µm	Spot	Position	1	2970
181.195	132.786	3.01414	µm	Spot	Position	1	2972
199.95	140.175	4.94291	µm	Spot	Position	1	2973
178.208	149.237	4.67769	µm	Spot	Position	1	2974
194.345	151.083	3.53601	µm	Spot	Position	1	2975
182.851	156.855	2.83682	µm	Spot	Position	1	2976
237.072	107.562	7.06538	µm	Spot	Position	1	2978
167.952	120.035	9.11316	µm	Spot	Position	1	2981
223.012	122.785	7.51572	µm	Spot	Position	1	2982
182.51	124.096	9.65643	µm	Spot	Position	1	2983
220.204	133.687	7.51978	µm	Spot	Position	1	2984
210.893	141.755	9.67033	µm	Spot	Position	1	2985
174.319	95.2762	12.2576	µm	Spot	Position	1	2986
168.242	135.655	13.2179	µm	Spot	Position	1	2990
246.218	92.1099	16.5991	µm	Spot	Position	1	2991
169.478	152.954	15.7988	µm	Spot	Position	1	2996
187.545	166.493	14.7397	µm	Spot	Position	1	2998
191.687	141.016	19.2	µm	Spot	Position	1	3003
168.056	146.067	19.8131	µm	Spot	Position	1	3004
219.827	128.324	28.2801	µm	Spot	Position	1	3016
189.146	135.192	27.5294	µm	Spot	Position	1	3017
199.939	140.593	28.5916	µm	Spot	Position	1	3018
173.642	144.063	28.9014	µm	Spot	Position	1	3019
221.284	150.754	32.9064	µm	Spot	Position	1	3026
177.588	153.677	35.794	µm	Spot	Position	1	3029
180.284	126.627	39.7556	µm	Spot	Position	1	3040
167.526	143.111	47.2057	µm	Spot	Position	1	3051
193.469	135.337	51.2395	µm	Spot	Position	1	3062
262.002	105.104	-0.65382	µm	Spot	Position	1	3073
259.088	89.2825	5.70156	µm	Spot	Position	1	3074
253.17	139.583	3.74699	µm	Spot	Position	1	3077
257.768	115.483	33.1659	µm	Spot	Position	1	3086
119.681	87.1761	64	µm	Spot	Position	1	3136
124.227	136.436	64	µm	Spot	Position	1	3140
