# Supplementary material for: Glucokinase activity controls peripherally located subpopulations of β-cells that lead islet Ca2+ oscillations
Source: eLife. 2025 Feb 12;13:RP103068. doi: 10.7554/eLife.103068 (PMC11820133; doi:10.7554/eLife.103068)
Supplement: Source data 1. [file elife-103068-data1.zip › EJ155 10G F05-1_Statistics/EJ155 10G F05-1_Detailed.csv]

Detailed
====================
Position X	Position Y	Position Z	Unit	Category	Collection	Time	ID
77.8467	71.5454	-50.0642	µm	Spot	Position	1	55
79.2054	53.0767	-42.6575	µm	Spot	Position	1	61
78.3488	47.0355	-36.4377	µm	Spot	Position	1	63
73.5397	79.6402	-36.7833	µm	Spot	Position	1	65
76.1692	50.7973	-30.2785	µm	Spot	Position	1	70
65.9251	75.9693	-32.5428	µm	Spot	Position	1	73
82.778	79.1989	-29.8368	µm	Spot	Position	1	78
79.7687	43.1889	-22.6665	µm	Spot	Position	1	82
74.5501	75.0825	-20.5208	µm	Spot	Position	1	85
71.0819	82.7078	-18.79	µm	Spot	Position	1	87
78.672	32.0147	-14.8811	µm	Spot	Position	1	89
75.3912	51.8049	-17.6396	µm	Spot	Position	1	90
63.3046	63.9921	-15.3071	µm	Spot	Position	1	91
67.4555	45.0164	-8.45744	µm	Spot	Position	1	94
64.5881	52.3564	-8.06868	µm	Spot	Position	1	95
78.852	53.0539	-8.31557	µm	Spot	Position	1	96
69.6494	68.1769	-7.65538	µm	Spot	Position	1	97
58.7828	71.0678	-6.66264	µm	Spot	Position	1	98
61.658	78.3026	-8.83058	µm	Spot	Position	1	99
78.4208	35.0961	-4.34577	µm	Spot	Position	1	100
66.7114	74.8941	-3.56828	µm	Spot	Position	1	101
131.255	21.2536	-64	µm	Spot	Position	1	102
151.691	21.8553	-64	µm	Spot	Position	1	103
147.454	27.3802	-64	µm	Spot	Position	1	104
161.942	30.0089	-64	µm	Spot	Position	1	105
128.467	37.7374	-64	µm	Spot	Position	1	107
119.376	43.4351	-64	µm	Spot	Position	1	108
131.289	44.8982	-64	µm	Spot	Position	1	109
147.122	47.5151	-64	µm	Spot	Position	1	110
116.154	50.0214	-64	µm	Spot	Position	1	111
142.985	56.1899	-64	µm	Spot	Position	1	112
159.413	59.3489	-64	µm	Spot	Position	1	113
104.558	61.1125	-64	µm	Spot	Position	1	114
107.079	76.6581	-64	µm	Spot	Position	1	116
145.758	76.2752	-64	µm	Spot	Position	1	117
141.509	18.2081	-61.343	µm	Spot	Position	1	120
112.448	33.0013	-59.6842	µm	Spot	Position	1	122
110.435	43.7508	-61.7147	µm	Spot	Position	1	124
153.078	45.8251	-59.962	µm	Spot	Position	1	125
160.881	48.2111	-59.8318	µm	Spot	Position	1	126
93.1349	57.9179	-60.9401	µm	Spot	Position	1	128
123.618	58.1427	-61.4521	µm	Spot	Position	1	129
148.761	59.586	-61.236	µm	Spot	Position	1	130
142.85	68.9071	-59.4583	µm	Spot	Position	1	131
93.948	69.6385	-59.9763	µm	Spot	Position	1	132
131.816	72.7166	-60.8989	µm	Spot	Position	1	133
114.74	77.3739	-58.3861	µm	Spot	Position	1	134
152.888	78.786	-61.675	µm	Spot	Position	1	135
162.898	4.47878	-57.109	µm	Spot	Position	1	136
132.659	13.7836	-56.4672	µm	Spot	Position	1	137
164.603	22.4196	-56.3431	µm	Spot	Position	1	139
124.711	26.4948	-55.5418	µm	Spot	Position	1	140
165.546	44.3776	-55.3666	µm	Spot	Position	1	141
135.978	46.3643	-54.6704	µm	Spot	Position	1	142
124.415	47.9555	-55.5957	µm	Spot	Position	1	143
95.2047	54.2452	-54.2735	µm	Spot	Position	1	144
123.504	70.5537	-55.4516	µm	Spot	Position	1	145
90.2288	73.6324	-54.6777	µm	Spot	Position	1	146
121.585	12.0163	-50.7176	µm	Spot	Position	1	148
148.549	14.0776	-51.654	µm	Spot	Position	1	149
137.653	24.5812	-51.4198	µm	Spot	Position	1	150
108.045	34.42	-51.677	µm	Spot	Position	1	151
153.486	37.2837	-52.7339	µm	Spot	Position	1	152
112.31	45.7096	-50.686	µm	Spot	Position	1	153
157.003	50.6132	-50.835	µm	Spot	Position	1	154
92.2992	58.6197	-51.9534	µm	Spot	Position	1	155
142.636	58.8412	-52.02	µm	Spot	Position	1	156
99.9203	64.2659	-52.4514	µm	Spot	Position	1	157
122.7	80.2394	-53.3029	µm	Spot	Position	1	158
146.685	81.8913	-51.6895	µm	Spot	Position	1	159
135.638	9.7504	-46.9292	µm	Spot	Position	1	160
106.668	24.633	-48.0671	µm	Spot	Position	1	161
146.679	29.0751	-48.8867	µm	Spot	Position	1	162
121.559	29.8065	-48.3323	µm	Spot	Position	1	163
95.8763	42.8023	-48.2109	µm	Spot	Position	1	164
89.2495	43.9847	-47.7939	µm	Spot	Position	1	165
109.87	53.6937	-48.0299	µm	Spot	Position	1	166
117.09	65.6302	-48.2141	µm	Spot	Position	1	168
143.474	70.3435	-48.9577	µm	Spot	Position	1	169
161.473	69.7713	-49.0094	µm	Spot	Position	1	170
128.369	70.5948	-49.0821	µm	Spot	Position	1	171
108.877	74.3601	-49.157	µm	Spot	Position	1	172
87.2258	82.9341	-47.7026	µm	Spot	Position	1	173
162.726	3.35254	-44.6337	µm	Spot	Position	1	174
115.512	15.4626	-44.6054	µm	Spot	Position	1	176
107.343	17.2919	-42.6036	µm	Spot	Position	1	177
145.71	32.2774	-43.6357	µm	Spot	Position	1	178
153.383	33.3022	-43.2019	µm	Spot	Position	1	179
137.72	39.8636	-45.3476	µm	Spot	Position	1	180
88.4872	47.1677	-44.158	µm	Spot	Position	1	181
112.061	67.488	-43.6337	µm	Spot	Position	1	182
150.929	68.2261	-44.3924	µm	Spot	Position	1	183
127.969	79.6932	-43.4539	µm	Spot	Position	1	185
131.999	5.01702	-39.9688	µm	Spot	Position	1	187
144.241	18.8535	-40.3122	µm	Spot	Position	1	188
114.226	21.3722	-38.457	µm	Spot	Position	1	189
102.306	30.3932	-41.2067	µm	Spot	Position	1	190
145.95	48.4878	-39.9723	µm	Spot	Position	1	191
137.536	52.1402	-39.5818	µm	Spot	Position	1	192
107.025	56.8198	-38.986	µm	Spot	Position	1	193
152.695	57.4976	-38.8811	µm	Spot	Position	1	195
100.599	64.5033	-39.2186	µm	Spot	Position	1	196
113.951	69.7262	-39.4944	µm	Spot	Position	1	197
101.346	73.2873	-41.1272	µm	Spot	Position	1	198
158.414	4.6118	-34.3284	µm	Spot	Position	1	200
145.823	5.79962	-35.9427	µm	Spot	Position	1	201
117.493	9.18072	-34.2574	µm	Spot	Position	1	202
146.405	21.2938	-35.2704	µm	Spot	Position	1	203
125.922	29.5958	-36.0127	µm	Spot	Position	1	204
92.2942	35.2377	-35.5887	µm	Spot	Position	1	205
85.4449	37.5101	-35.3446	µm	Spot	Position	1	206
126.366	38.892	-36.1953	µm	Spot	Position	1	207
114.519	42.7956	-37.2855	µm	Spot	Position	1	208
98.9397	43.7476	-35.2199	µm	Spot	Position	1	209
166.107	46.4955	-35.9865	µm	Spot	Position	1	210
124.234	50.979	-36.5776	µm	Spot	Position	1	211
83.7733	59.0312	-34.1014	µm	Spot	Position	1	212
156.755	64.3953	-35.1413	µm	Spot	Position	1	214
166.324	66.6194	-36.5305	µm	Spot	Position	1	215
92.0172	75.2116	-36.9464	µm	Spot	Position	1	217
120.052	81.3189	-37.942	µm	Spot	Position	1	218
122.689	3.74943	-33.6324	µm	Spot	Position	1	220
106.331	20.326	-31.7619	µm	Spot	Position	1	221
98.6017	20.9521	-33.9121	µm	Spot	Position	1	222
157.951	34.4713	-33.4485	µm	Spot	Position	1	225
125.182	34.7887	-31.4177	µm	Spot	Position	1	226
91.4861	41.2203	-31.3261	µm	Spot	Position	1	227
121.131	53.3194	-31.7595	µm	Spot	Position	1	228
125.68	77.1173	-31.6799	µm	Spot	Position	1	229
153.554	79.1446	-31.4649	µm	Spot	Position	1	230
166.539	4.55644	-27.0764	µm	Spot	Position	1	232
142.483	4.86331	-27.4354	µm	Spot	Position	1	233
153.22	7.54515	-28.9189	µm	Spot	Position	1	234
145.341	17.5705	-28.2353	µm	Spot	Position	1	235
134.116	18.4164	-28.6809	µm	Spot	Position	1	236
118.691	25.5055	-28.1013	µm	Spot	Position	1	237
108.573	37.7119	-27.3022	µm	Spot	Position	1	239
143.686	46.1184	-28.9252	µm	Spot	Position	1	240
107.498	55.7068	-27.8207	µm	Spot	Position	1	241
161.582	61.0836	-27.9717	µm	Spot	Position	1	242
145.203	64.8826	-29.4637	µm	Spot	Position	1	243
84.9015	67.1688	-28.1139	µm	Spot	Position	1	244
154.166	70.7644	-28.7743	µm	Spot	Position	1	245
122.468	75.2733	-26.7676	µm	Spot	Position	1	246
128.664	76.4006	-27.8684	µm	Spot	Position	1	247
116.856	81.961	-28.7768	µm	Spot	Position	1	248
138.954	81.6755	-26.7823	µm	Spot	Position	1	249
89.8524	82.7644	-29.2239	µm	Spot	Position	1	250
131.689	4.39616	-23.7197	µm	Spot	Position	1	251
108.494	10.7438	-23.1265	µm	Spot	Position	1	252
114.588	13.2455	-23.6364	µm	Spot	Position	1	253
98.1704	15.1378	-22.9855	µm	Spot	Position	1	254
125.698	25.7677	-24.1599	µm	Spot	Position	1	255
151.938	31.0019	-23.7472	µm	Spot	Position	1	256
95.8038	37.1207	-23.5921	µm	Spot	Position	1	258
120.085	39.2032	-22.6291	µm	Spot	Position	1	259
90.3308	56.0045	-23.6973	µm	Spot	Position	1	261
147.343	58.8385	-24.8114	µm	Spot	Position	1	262
109.678	61.5647	-24.9311	µm	Spot	Position	1	263
89.3475	73.6201	-22.3852	µm	Spot	Position	1	265
158.776	12.3649	-21.3618	µm	Spot	Position	1	266
87.0265	25.2308	-19.4096	µm	Spot	Position	1	267
101.83	30.0342	-20.0041	µm	Spot	Position	1	268
86.0711	33.9684	-20.1769	µm	Spot	Position	1	269
134.639	47.4869	-21.9074	µm	Spot	Position	1	270
149.167	47.7315	-20.4325	µm	Spot	Position	1	272
135.062	56.6213	-21.755	µm	Spot	Position	1	273
100.548	57.0923	-18.2769	µm	Spot	Position	1	274
96.0214	65.619	-21.6232	µm	Spot	Position	1	275
117.979	66.185	-19.4732	µm	Spot	Position	1	276
99.9062	72.0568	-19.1489	µm	Spot	Position	1	278
110.214	5.2423	-14.7435	µm	Spot	Position	1	280
138.333	12.1968	-17.2353	µm	Spot	Position	1	281
161.311	19.1884	-15.7657	µm	Spot	Position	1	283
147.993	22.1905	-15.5158	µm	Spot	Position	1	284
96.5107	25.2892	-17.074	µm	Spot	Position	1	285
116.205	27.6955	-16.9286	µm	Spot	Position	1	286
141.637	28.7939	-14.8344	µm	Spot	Position	1	287
145.239	36.4574	-16.375	µm	Spot	Position	1	289
92.3451	64.0934	-14.7899	µm	Spot	Position	1	293
87.3509	79.6073	-15.3657	µm	Spot	Position	1	295
125.416	79.5767	-16.0357	µm	Spot	Position	1	296
160.728	3.65599	-11.6955	µm	Spot	Position	1	297
146.934	5.168	-10.6339	µm	Spot	Position	1	298
125.019	6.3264	-11.7195	µm	Spot	Position	1	299
92.9261	15.9841	-11.0296	µm	Spot	Position	1	300
160.562	23.6559	-12.0857	µm	Spot	Position	1	301
87.6595	49.2428	-11.9071	µm	Spot	Position	1	302
134.324	7.48533	-8.33472	µm	Spot	Position	1	304
115.882	11.8298	-8.43451	µm	Spot	Position	1	305
142.669	17.1086	-8.11763	µm	Spot	Position	1	306
102.475	22.6447	-7.43224	µm	Spot	Position	1	307
158.832	28.1589	-7.85714	µm	Spot	Position	1	308
121.488	30.095	-8.76572	µm	Spot	Position	1	309
98.1068	56.9462	-8.45454	µm	Spot	Position	1	314
92.0283	68.1382	-7.11174	µm	Spot	Position	1	316
116.785	71.3963	-8.64175	µm	Spot	Position	1	317
127.876	76.4978	-8.30093	µm	Spot	Position	1	318
98.9692	77.3216	-8.45149	µm	Spot	Position	1	319
157.792	81.9891	-8.36069	µm	Spot	Position	1	321
153.74	4.43161	-2.30226	µm	Spot	Position	1	322
120.023	14.8796	-3.29049	µm	Spot	Position	1	323
131.301	23.1708	-2.94584	µm	Spot	Position	1	324
160.672	33.3175	-2.28386	µm	Spot	Position	1	326
199.145	18.9645	-64	µm	Spot	Position	1	328
214.161	32.0182	-64	µm	Spot	Position	1	329
204.218	37.3169	-64	µm	Spot	Position	1	330
219.598	52.0184	-64	µm	Spot	Position	1	331
185.846	63.0296	-64	µm	Spot	Position	1	332
169.995	66.8963	-64	µm	Spot	Position	1	333
202.604	73.109	-64	µm	Spot	Position	1	334
177.249	81.7783	-64	µm	Spot	Position	1	335
167.169	5.05207	-59.6792	µm	Spot	Position	1	337
187.099	15.1379	-58.3661	µm	Spot	Position	1	339
179.924	20.9928	-59.9416	µm	Spot	Position	1	340
207.765	22.8892	-58.3823	µm	Spot	Position	1	341
167.066	24.9298	-61.3163	µm	Spot	Position	1	342
216.774	25.7003	-61.2087	µm	Spot	Position	1	343
184.608	39.0654	-60.3239	µm	Spot	Position	1	344
233.14	51.5489	-61.7049	µm	Spot	Position	1	346
226.054	53.4271	-61.7443	µm	Spot	Position	1	347
190.381	59.7352	-59.8561	µm	Spot	Position	1	348
175.724	60.1433	-61.9718	µm	Spot	Position	1	349
238.022	64.6893	-61.0854	µm	Spot	Position	1	350
204.522	67.4851	-58.0355	µm	Spot	Position	1	351
176.779	71.8506	-61.9611	µm	Spot	Position	1	352
219.322	75.7231	-60.7552	µm	Spot	Position	1	353
225.705	25.6312	-56.2784	µm	Spot	Position	1	355
193.537	36.1315	-57.3378	µm	Spot	Position	1	356
225.071	40.5094	-57.0981	µm	Spot	Position	1	357
180.416	45.6472	-56.212	µm	Spot	Position	1	358
194.277	48.3718	-56.7469	µm	Spot	Position	1	359
212.07	57.0955	-56.4814	µm	Spot	Position	1	361
235.578	69.8887	-54.5393	µm	Spot	Position	1	362
194.036	70.4716	-56.9321	µm	Spot	Position	1	363
214.792	75.6737	-54.6133	µm	Spot	Position	1	364
173.402	77.1359	-57.0842	µm	Spot	Position	1	365
242.903	77.2815	-56.2374	µm	Spot	Position	1	366
173.88	7.0146	-51.1359	µm	Spot	Position	1	367
193.205	20.0835	-51.166	µm	Spot	Position	1	369
188.339	25.9336	-53.2806	µm	Spot	Position	1	370
175.607	32.9471	-51.6124	µm	Spot	Position	1	372
219.781	32.8327	-51.7877	µm	Spot	Position	1	373
208.97	37.2156	-52.383	µm	Spot	Position	1	375
238.321	37.5076	-51.2195	µm	Spot	Position	1	376
218.01	38.0387	-51.992	µm	Spot	Position	1	377
223.191	51.6645	-53.18	µm	Spot	Position	1	378
201.531	53.204	-51.85	µm	Spot	Position	1	379
178.605	66.042	-51.9972	µm	Spot	Position	1	381
198.46	73.2913	-53.0448	µm	Spot	Position	1	382
232.529	73.4033	-50.8162	µm	Spot	Position	1	383
190.19	80.0627	-52.8156	µm	Spot	Position	1	384
191.86	12.0256	-48.8379	µm	Spot	Position	1	385
231.641	19.4168	-47.9552	µm	Spot	Position	1	386
245.646	21.2618	-47.145	µm	Spot	Position	1	387
248.725	38.7271	-48.1843	µm	Spot	Position	1	388
208.361	60.9211	-47.2933	µm	Spot	Position	1	390
171.85	67.7017	-48.0392	µm	Spot	Position	1	391
182.205	72.8787	-46.9486	µm	Spot	Position	1	393
192.655	73.3534	-47.6452	µm	Spot	Position	1	394
215.625	7.84881	-44.0808	µm	Spot	Position	1	395
222.019	19.9943	-45.6621	µm	Spot	Position	1	396
168.334	33.6961	-42.5427	µm	Spot	Position	1	398
175.734	38.0712	-42.8549	µm	Spot	Position	1	399
236.651	48.7221	-43.7928	µm	Spot	Position	1	400
196.569	54.8768	-44.0294	µm	Spot	Position	1	402
183.384	64.4513	-43.4864	µm	Spot	Position	1	404
209.658	69.2229	-43.7977	µm	Spot	Position	1	405
203.7	73.5591	-44.4478	µm	Spot	Position	1	406
246.862	73.3833	-42.9042	µm	Spot	Position	1	407
229.009	80.9723	-45.4022	µm	Spot	Position	1	408
204.451	4.32128	-40.4934	µm	Spot	Position	1	409
167.394	17.7308	-40.5602	µm	Spot	Position	1	410
179.16	18.1892	-39.5801	µm	Spot	Position	1	411
188.179	18.4795	-38.3843	µm	Spot	Position	1	412
245.508	25.6294	-39.4949	µm	Spot	Position	1	415
229.077	37.8504	-39.3943	µm	Spot	Position	1	417
199.211	50.6833	-39.8886	µm	Spot	Position	1	422
206.987	64.2129	-39.823	µm	Spot	Position	1	423
240.484	82.4739	-38.9073	µm	Spot	Position	1	424
169.457	3.64094	-35.1527	µm	Spot	Position	1	425
213.724	4.43781	-35.3039	µm	Spot	Position	1	426
196.997	7.10268	-35.3536	µm	Spot	Position	1	427
235.523	14.2088	-36.0649	µm	Spot	Position	1	428
215.913	29.9527	-35.1089	µm	Spot	Position	1	430
227.643	30.2463	-35.3129	µm	Spot	Position	1	431
168.309	36.2418	-35.363	µm	Spot	Position	1	432
205.44	50.5507	-36.871	µm	Spot	Position	1	434
181.539	57.3034	-37.2859	µm	Spot	Position	1	435
172.987	78.726	-35.3653	µm	Spot	Position	1	438
206.316	82.2955	-36.2001	µm	Spot	Position	1	439
184.303	4.45026	-31.5658	µm	Spot	Position	1	440
233.734	10.175	-31.4545	µm	Spot	Position	1	441
237.553	17.4196	-31.9045	µm	Spot	Position	1	442
169.359	20.4727	-32.8952	µm	Spot	Position	1	443
246.143	25.4457	-32.3984	µm	Spot	Position	1	444
238.798	44.2649	-31.2645	µm	Spot	Position	1	445
229.487	45.1248	-32.7123	µm	Spot	Position	1	446
182.711	59.5488	-30.9343	µm	Spot	Position	1	447
225.581	60.5668	-32.9941	µm	Spot	Position	1	448
193.992	74.2325	-30.8739	µm	Spot	Position	1	450
237.005	73.6847	-31.8724	µm	Spot	Position	1	451
177.39	3.70697	-28.1838	µm	Spot	Position	1	453
224.366	4.27624	-28.5968	µm	Spot	Position	1	454
212.75	5.30429	-27.7697	µm	Spot	Position	1	455
216.244	16.8865	-29.7936	µm	Spot	Position	1	457
188.173	47.9507	-27.5768	µm	Spot	Position	1	459
222.039	62.3264	-28.5219	µm	Spot	Position	1	460
212.011	69.6687	-27.9997	µm	Spot	Position	1	461
232.548	23.344	-23.3598	µm	Spot	Position	1	463
239.647	31.4016	-22.9615	µm	Spot	Position	1	465
175.483	43.5523	-23.8167	µm	Spot	Position	1	467
219.01	43.3256	-25.3951	µm	Spot	Position	1	469
191.463	49.8248	-23.4871	µm	Spot	Position	1	470
183.204	65.1759	-24.1435	µm	Spot	Position	1	472
227.659	68.4294	-22.599	µm	Spot	Position	1	475
238.071	8.49578	-21.2238	µm	Spot	Position	1	476
191.115	17.9847	-21.4832	µm	Spot	Position	1	477
203.952	19.0251	-19.4625	µm	Spot	Position	1	478
182.375	29.5093	-19.3056	µm	Spot	Position	1	479
198.043	34.8408	-19.6552	µm	Spot	Position	1	480
249.413	38.4783	-20.9299	µm	Spot	Position	1	482
191.914	4.07886	-16.2233	µm	Spot	Position	1	488
177.524	5.07336	-14.7982	µm	Spot	Position	1	489
222.376	4.98295	-17.1939	µm	Spot	Position	1	490
216.953	16.5137	-16.2248	µm	Spot	Position	1	491
204.99	40.3847	-17.0411	µm	Spot	Position	1	493
222.873	45.0755	-16.2521	µm	Spot	Position	1	495
175.116	68.2046	-17.4013	µm	Spot	Position	1	498
209.901	5.49734	-11.8902	µm	Spot	Position	1	500
217.034	6.20166	-11.6339	µm	Spot	Position	1	501
236.649	19.5945	-11.9545	µm	Spot	Position	1	504
187.112	32.2516	-11.0537	µm	Spot	Position	1	507
221.654	33.3696	-12.1975	µm	Spot	Position	1	508
233.958	36.349	-12.1325	µm	Spot	Position	1	509
180.624	48.1328	-12.9346	µm	Spot	Position	1	510
173.805	60.7654	-10.6168	µm	Spot	Position	1	511
200.737	70.2847	-12.1655	µm	Spot	Position	1	512
238.377	3.34949	-8.5202	µm	Spot	Position	1	513
173.854	12.0355	-8.2805	µm	Spot	Position	1	514
196.101	27.6534	-6.65509	µm	Spot	Position	1	515
237.686	28.9596	-7.8317	µm	Spot	Position	1	516
229.615	72.5009	-8.758	µm	Spot	Position	1	524
219.374	77.9714	-9.58755	µm	Spot	Position	1	526
212	25.2498	-5.00558	µm	Spot	Position	1	529
186.14	27.4515	-2.70556	µm	Spot	Position	1	530
233.17	28.3191	-3.69558	µm	Spot	Position	1	531
180.353	61.3287	-3.49657	µm	Spot	Position	1	535
239.163	62.9871	-4.32043	µm	Spot	Position	1	536
253.571	64.2842	-51.4078	µm	Spot	Position	1	596
254.085	81.5317	-47.7053	µm	Spot	Position	1	600
254.045	38.2009	-40.3328	µm	Spot	Position	1	603
262.549	80.8139	-38.1577	µm	Spot	Position	1	604
262.425	51.6676	-36.1285	µm	Spot	Position	1	605
254.379	44.0143	-28.181	µm	Spot	Position	1	609
266.526	71.4548	-28.1568	µm	Spot	Position	1	611
261.493	40.6823	-18.8438	µm	Spot	Position	1	613
265.949	40.4599	-21.2201	µm	Spot	Position	1	614
268.312	66.655	-21.7725	µm	Spot	Position	1	616
254.323	20.1723	-16.0717	µm	Spot	Position	1	618
259.96	29.5069	-15.7057	µm	Spot	Position	1	619
266.784	70.6441	-17.0357	µm	Spot	Position	1	620
257.902	81.087	-15.6229	µm	Spot	Position	1	621
266.57	35.0373	-12.3113	µm	Spot	Position	1	623
253.227	27.5455	-8.25697	µm	Spot	Position	1	627
276.564	60.8805	-8.69501	µm	Spot	Position	1	629
260.066	46.2124	-3.77843	µm	Spot	Position	1	633
274.175	45.983	-2.61849	µm	Spot	Position	1	634
81.1661	89.3993	-50.6529	µm	Spot	Position	1	691
82.4046	102.592	-48.0052	µm	Spot	Position	1	693
71.7438	101.92	-39.3418	µm	Spot	Position	1	696
69.3596	92.1675	-35.8559	µm	Spot	Position	1	699
77.5489	97.494	-28.1941	µm	Spot	Position	1	702
71.0501	111.135	-27.481	µm	Spot	Position	1	703
82.354	112.648	-27.9526	µm	Spot	Position	1	704
78.9545	110.726	-23.9708	µm	Spot	Position	1	705
65.5687	92.2893	-20.9752	µm	Spot	Position	1	706
82.5291	98.0836	-19.612	µm	Spot	Position	1	707
74.0749	99.0073	-15.6618	µm	Spot	Position	1	708
78.4273	111.088	-13.3685	µm	Spot	Position	1	710
59.226	87.0635	-8.26554	µm	Spot	Position	1	711
72.6488	96.0104	-4.97083	µm	Spot	Position	1	712
70.2442	105.734	-3.73237	µm	Spot	Position	1	713
74.1081	118.101	-4.10524	µm	Spot	Position	1	714
146.701	91.629	-64	µm	Spot	Position	1	717
123.309	95.3655	-64	µm	Spot	Position	1	718
161.234	95.6146	-64	µm	Spot	Position	1	719
130.676	115.534	-64	µm	Spot	Position	1	720
157.47	124.725	-64	µm	Spot	Position	1	721
143.54	138.489	-64	µm	Spot	Position	1	723
105.45	88.9668	-61.8731	µm	Spot	Position	1	724
150.846	97.8857	-61.7944	µm	Spot	Position	1	725
106.01	103.429	-61.4343	µm	Spot	Position	1	726
98.0571	110.03	-60.2546	µm	Spot	Position	1	727
128.98	109.722	-60.1276	µm	Spot	Position	1	728
111.936	115.831	-61.4481	µm	Spot	Position	1	729
157.028	117.329	-61.0207	µm	Spot	Position	1	730
127.514	121.672	-61.6886	µm	Spot	Position	1	731
90.7994	98.0271	-56.1975	µm	Spot	Position	1	732
125.242	99.6662	-56.4112	µm	Spot	Position	1	733
112.353	102.003	-55.5263	µm	Spot	Position	1	734
112.389	124.269	-56.4517	µm	Spot	Position	1	736
137.425	124.833	-57.4891	µm	Spot	Position	1	737
123.634	135.372	-56.2795	µm	Spot	Position	1	739
146.726	142.041	-55.3023	µm	Spot	Position	1	741
161.215	143.969	-54.5217	µm	Spot	Position	1	742
155.47	145.266	-56.4239	µm	Spot	Position	1	743
100.191	88.4782	-52.2337	µm	Spot	Position	1	746
160.421	90.7131	-52.811	µm	Spot	Position	1	747
106.599	98.9874	-52.0304	µm	Spot	Position	1	748
142.488	99.2156	-51.7578	µm	Spot	Position	1	749
160.04	100.658	-52.1699	µm	Spot	Position	1	750
116.346	102.379	-51.3482	µm	Spot	Position	1	751
149.9	105.952	-53.1733	µm	Spot	Position	1	752
94.6654	107.351	-50.9526	µm	Spot	Position	1	753
90.1507	112.736	-51.8078	µm	Spot	Position	1	754
129.206	146.451	-52.9339	µm	Spot	Position	1	756
92.5642	91.3853	-48.3765	µm	Spot	Position	1	759
129.289	103.243	-49.5049	µm	Spot	Position	1	760
105.974	111.993	-48.2407	µm	Spot	Position	1	762
149.134	112.051	-47.2237	µm	Spot	Position	1	763
123.5	115.147	-49.4533	µm	Spot	Position	1	764
125.557	125.631	-49.3181	µm	Spot	Position	1	766
138.662	127.405	-49.372	µm	Spot	Position	1	767
118.326	133.062	-48.1082	µm	Spot	Position	1	769
122.983	134.523	-49.0863	µm	Spot	Position	1	770
148.611	134.38	-47.188	µm	Spot	Position	1	771
144.57	147.864	-48.4338	µm	Spot	Position	1	775
130.71	152.475	-47.2251	µm	Spot	Position	1	776
158.028	94.2531	-43.7114	µm	Spot	Position	1	778
120.831	94.8245	-45.3751	µm	Spot	Position	1	779
91.3961	104.015	-44.1695	µm	Spot	Position	1	780
98.2562	106.395	-42.958	µm	Spot	Position	1	781
84.1031	107.466	-44.5374	µm	Spot	Position	1	782
156.755	126.081	-45.2092	µm	Spot	Position	1	784
125.06	140.373	-43.6736	µm	Spot	Position	1	785
117.412	105.568	-40.8221	µm	Spot	Position	1	789
117.413	116.425	-40.2958	µm	Spot	Position	1	790
107.296	130.77	-39.6754	µm	Spot	Position	1	792
135.262	130.969	-39.3259	µm	Spot	Position	1	793
90.5641	133.251	-40.0476	µm	Spot	Position	1	794
150	135.842	-40.0011	µm	Spot	Position	1	795
121.194	144.581	-38.9582	µm	Spot	Position	1	797
158.737	147.196	-38.8056	µm	Spot	Position	1	798
99.1082	147.399	-39.8834	µm	Spot	Position	1	799
117.367	153.058	-40.6104	µm	Spot	Position	1	800
114.247	83.9377	-35.5305	µm	Spot	Position	1	801
160.456	85.4224	-35.6373	µm	Spot	Position	1	802
84.8745	86.9419	-36.1901	µm	Spot	Position	1	803
103.218	98.8198	-35.203	µm	Spot	Position	1	804
162.538	101.279	-36.7341	µm	Spot	Position	1	805
148.675	102.137	-36.6397	µm	Spot	Position	1	806
87.4851	111.729	-36.6083	µm	Spot	Position	1	807
136.594	114.775	-35.0555	µm	Spot	Position	1	808
95.8317	116.886	-36.2095	µm	Spot	Position	1	809
128.029	154.132	-35.962	µm	Spot	Position	1	811
106.278	84.7456	-32.118	µm	Spot	Position	1	812
131.791	89.0707	-32.8212	µm	Spot	Position	1	813
159.999	91.7902	-30.6584	µm	Spot	Position	1	814
166.357	93.8061	-32.1552	µm	Spot	Position	1	816
121.103	102.478	-32.7997	µm	Spot	Position	1	817
135.023	109.376	-32.1706	µm	Spot	Position	1	818
157.832	120.178	-33.5126	µm	Spot	Position	1	819
85.7248	125.628	-31.2256	µm	Spot	Position	1	821
129.118	129.954	-32.2819	µm	Spot	Position	1	822
110.328	130.634	-32.4388	µm	Spot	Position	1	823
121.736	132.56	-31.5994	µm	Spot	Position	1	824
137.442	134.475	-30.7152	µm	Spot	Position	1	825
129.896	143.327	-31.9321	µm	Spot	Position	1	827
148.652	154.054	-32.7251	µm	Spot	Position	1	829
128.066	92.855	-28.6322	µm	Spot	Position	1	830
85.3677	100.173	-28.9625	µm	Spot	Position	1	831
97.9794	101.322	-26.4612	µm	Spot	Position	1	832
95.039	110.403	-28.4537	µm	Spot	Position	1	833
93.5844	131.17	-27.3366	µm	Spot	Position	1	836
164.874	136.586	-28.3067	µm	Spot	Position	1	837
88.6072	139.444	-28.2768	µm	Spot	Position	1	838
97.7214	153.438	-27.8576	µm	Spot	Position	1	839
133.461	156.608	-27.3893	µm	Spot	Position	1	840
148.831	159.936	-28.991	µm	Spot	Position	1	841
165.5	85.9025	-23.3351	µm	Spot	Position	1	843
94.2702	89.9808	-23.6884	µm	Spot	Position	1	844
160.693	95.3375	-22.8672	µm	Spot	Position	1	845
132.921	106.308	-24.7693	µm	Spot	Position	1	846
145.789	112.39	-23.7486	µm	Spot	Position	1	847
100.913	117.153	-23.6483	µm	Spot	Position	1	848
161.388	153.1	-25.3171	µm	Spot	Position	1	851
145.567	155.922	-22.5181	µm	Spot	Position	1	852
125.377	88.0802	-19.4951	µm	Spot	Position	1	854
130.405	121.365	-18.769	µm	Spot	Position	1	857
121.775	139.329	-19.6135	µm	Spot	Position	1	860
115.231	151.135	-19.1088	µm	Spot	Position	1	864
149.026	132.5	-14.9695	µm	Spot	Position	1	866
93.4298	133.357	-15.4836	µm	Spot	Position	1	867
132.213	134.118	-15.9389	µm	Spot	Position	1	868
162.978	102.719	-12.0336	µm	Spot	Position	1	873
96.8781	108.325	-11.1941	µm	Spot	Position	1	874
140.229	109.616	-11.1249	µm	Spot	Position	1	875
165.847	116.811	-13.1702	µm	Spot	Position	1	876
102.15	119.015	-11.5624	µm	Spot	Position	1	877
142.68	122.339	-12.2656	µm	Spot	Position	1	878
148.156	127.864	-11.2557	µm	Spot	Position	1	879
164.925	131.159	-10.5253	µm	Spot	Position	1	880
163.259	144.5	-12.5571	µm	Spot	Position	1	882
127.141	160.887	-11.8147	µm	Spot	Position	1	884
96.954	95.9477	-8.26241	µm	Spot	Position	1	888
112.481	122.416	-7.10389	µm	Spot	Position	1	891
99.4773	123.378	-8.47782	µm	Spot	Position	1	892
148.202	154.32	-6.98751	µm	Spot	Position	1	894
133.663	140.997	-5.1579	µm	Spot	Position	1	896
117.838	148.454	-2.3556	µm	Spot	Position	1	897
203.004	90.8647	-64	µm	Spot	Position	1	899
181.781	105.831	-64	µm	Spot	Position	1	900
168.474	115.457	-64	µm	Spot	Position	1	901
182.921	115.946	-64	µm	Spot	Position	1	902
201.22	117.131	-64	µm	Spot	Position	1	903
182.306	132.153	-64	µm	Spot	Position	1	905
183.972	84.6846	-61.2234	µm	Spot	Position	1	906
219.717	87.8228	-61.3305	µm	Spot	Position	1	907
236.842	91.9204	-60.4653	µm	Spot	Position	1	908
218.678	110.557	-61.8009	µm	Spot	Position	1	909
195.08	113.454	-60.3354	µm	Spot	Position	1	910
182.181	122.828	-60.1053	µm	Spot	Position	1	911
202.579	131.508	-60.1274	µm	Spot	Position	1	914
176.778	137.822	-61.8902	µm	Spot	Position	1	916
176.728	92.5947	-56.8537	µm	Spot	Position	1	926
199.04	93.985	-57.042	µm	Spot	Position	1	927
207.794	109.975	-56.3289	µm	Spot	Position	1	929
228.976	109.664	-55.7379	µm	Spot	Position	1	930
174.965	110.582	-56.1908	µm	Spot	Position	1	931
195.408	111.191	-55.9568	µm	Spot	Position	1	932
171.971	148.607	-54.6529	µm	Spot	Position	1	933
172.402	84.7156	-50.8083	µm	Spot	Position	1	934
227.863	85.14	-51.442	µm	Spot	Position	1	935
208.931	92.4772	-51.093	µm	Spot	Position	1	936
231.111	98.7233	-51.8258	µm	Spot	Position	1	937
202.062	102.509	-52.6157	µm	Spot	Position	1	938
214.733	114.513	-52.506	µm	Spot	Position	1	939
229.468	117.792	-50.4596	µm	Spot	Position	1	940
189.109	123.515	-51.9904	µm	Spot	Position	1	941
207.059	128.979	-51.9181	µm	Spot	Position	1	942
189.396	136.159	-51.8119	µm	Spot	Position	1	944
176.669	143.504	-51.0494	µm	Spot	Position	1	945
215.739	85.3061	-49.0011	µm	Spot	Position	1	946
243.518	90.7439	-48.1278	µm	Spot	Position	1	947
185.082	92.4986	-48.6229	µm	Spot	Position	1	948
203.104	98.4225	-47.2822	µm	Spot	Position	1	949
185.147	100.232	-47.3233	µm	Spot	Position	1	950
241.137	103.765	-48.369	µm	Spot	Position	1	951
172.405	121.545	-48.1507	µm	Spot	Position	1	952
172.328	128.243	-47.548	µm	Spot	Position	1	954
186.918	146.568	-49.4965	µm	Spot	Position	1	955
202.584	146.45	-46.1496	µm	Spot	Position	1	956
248.32	91.5025	-44.4145	µm	Spot	Position	1	957
240.704	114.746	-44.0348	µm	Spot	Position	1	959
172.333	116.957	-43.5334	µm	Spot	Position	1	960
187.556	116.938	-43.0059	µm	Spot	Position	1	961
206.749	117.843	-43.1942	µm	Spot	Position	1	962
201.578	127.539	-44.2499	µm	Spot	Position	1	963
184.309	134.418	-44.3873	µm	Spot	Position	1	965
185.034	156.967	-42.5134	µm	Spot	Position	1	966
181.603	88.1083	-40.2026	µm	Spot	Position	1	968
215.022	90.1862	-38.42	µm	Spot	Position	1	969
207.728	98.7378	-41.2671	µm	Spot	Position	1	971
233.926	101.431	-38.3925	µm	Spot	Position	1	972
178.39	111.365	-40.6231	µm	Spot	Position	1	973
199.622	115.734	-40.2993	µm	Spot	Position	1	974
168.313	127.81	-40.1738	µm	Spot	Position	1	975
197.004	129.281	-38.8287	µm	Spot	Position	1	976
208.918	137.497	-40.7973	µm	Spot	Position	1	977
174.461	139.135	-39.491	µm	Spot	Position	1	978
191.749	138.966	-39.5844	µm	Spot	Position	1	979
200.303	146.835	-40.1323	µm	Spot	Position	1	980
172.811	101.065	-34.6382	µm	Spot	Position	1	982
236.635	121.614	-36.1295	µm	Spot	Position	1	983
225.796	133.019	-34.7526	µm	Spot	Position	1	984
180.995	87.3503	-32.3246	µm	Spot	Position	1	985
215.112	107.978	-33.3622	µm	Spot	Position	1	987
239.734	115.397	-30.5154	µm	Spot	Position	1	988
168.871	133.719	-33.3034	µm	Spot	Position	1	990
213.771	140.102	-32.8128	µm	Spot	Position	1	991
172.418	151.612	-32.2549	µm	Spot	Position	1	992
229.974	98.0687	-28.0382	µm	Spot	Position	1	994
175.478	102.169	-26.9279	µm	Spot	Position	1	995
207.029	107.736	-27.9825	µm	Spot	Position	1	996
222.982	122.55	-27.0251	µm	Spot	Position	1	998
195.408	128.934	-28.697	µm	Spot	Position	1	1000
215.339	133.132	-27.201	µm	Spot	Position	1	1001
188.786	142.647	-27.6001	µm	Spot	Position	1	1002
199.573	144.322	-27.4156	µm	Spot	Position	1	1003
180.074	144.748	-27.1885	µm	Spot	Position	1	1004
169.705	147.654	-29.1152	µm	Spot	Position	1	1005
174.53	158.964	-29.6117	µm	Spot	Position	1	1007
197.352	86.0143	-24.5939	µm	Spot	Position	1	1008
228.422	90.2212	-23.3973	µm	Spot	Position	1	1010
245.05	90.4955	-24.4452	µm	Spot	Position	1	1011
169.518	93.9083	-23.5385	µm	Spot	Position	1	1012
166.939	105.344	-23.5947	µm	Spot	Position	1	1013
236.271	120.767	-25.0591	µm	Spot	Position	1	1018
191.323	130.628	-19.439	µm	Spot	Position	1	1024
229.723	133.374	-20.1328	µm	Spot	Position	1	1025
201.853	147.513	-21.0238	µm	Spot	Position	1	1027
214.434	147.698	-18.4602	µm	Spot	Position	1	1028
184.133	160.138	-18.666	µm	Spot	Position	1	1029
224.544	95.4806	-15.1587	µm	Spot	Position	1	1030
245.277	95.1804	-17.3013	µm	Spot	Position	1	1031
176.053	99.4758	-16.7065	µm	Spot	Position	1	1032
237.373	100.099	-14.8413	µm	Spot	Position	1	1034
219.856	101.216	-15.5786	µm	Spot	Position	1	1035
206.803	106.342	-16.0448	µm	Spot	Position	1	1036
167.477	112.896	-17.4665	µm	Spot	Position	1	1037
217.206	119.619	-15.2213	µm	Spot	Position	1	1039
185.372	123.647	-15.1064	µm	Spot	Position	1	1040
201.074	153.937	-15.6941	µm	Spot	Position	1	1042
198.616	90.8434	-12.2809	µm	Spot	Position	1	1043
174.639	102.816	-12.1034	µm	Spot	Position	1	1045
203.544	119.276	-12.6665	µm	Spot	Position	1	1046
222.108	132.9	-12.482	µm	Spot	Position	1	1048
177.696	139.233	-11.2756	µm	Spot	Position	1	1049
193.621	139.232	-13.0071	µm	Spot	Position	1	1050
195.759	153.092	-10.8052	µm	Spot	Position	1	1052
175.938	86.3119	-7.96856	µm	Spot	Position	1	1053
169.827	101.03	-7.3098	µm	Spot	Position	1	1054
212.797	110.221	-7.27188	µm	Spot	Position	1	1057
217.741	125.312	-8.53209	µm	Spot	Position	1	1060
241.67	126.256	-7.18166	µm	Spot	Position	1	1061
209.713	135.315	-9.73192	µm	Spot	Position	1	1062
175.218	135.905	-6.86242	µm	Spot	Position	1	1063
245.019	138.819	-7.85681	µm	Spot	Position	1	1064
228.616	139.592	-8.15436	µm	Spot	Position	1	1065
183.654	140.929	-9.42165	µm	Spot	Position	1	1066
177.659	146.538	-8.513	µm	Spot	Position	1	1067
223.233	88.6131	-4.98638	µm	Spot	Position	1	1070
206.711	98.9128	-5.35167	µm	Spot	Position	1	1071
193.91	100.885	-2.64027	µm	Spot	Position	1	1072
248.135	103.84	-4.57888	µm	Spot	Position	1	1073
207.194	112.732	-3.61756	µm	Spot	Position	1	1075
173.363	113.301	-3.72377	µm	Spot	Position	1	1076
201.259	113.638	-4.02162	µm	Spot	Position	1	1077
236.524	129.641	-3.37922	µm	Spot	Position	1	1078
174.998	131.504	-4.12088	µm	Spot	Position	1	1079
203.609	131.594	-4.66472	µm	Spot	Position	1	1080
192.919	156.118	-2.16449	µm	Spot	Position	1	1081
252.971	100.253	-35.1754	µm	Spot	Position	1	1137
260.656	85.921	-31.2406	µm	Spot	Position	1	1139
254.121	101.388	-28.9725	µm	Spot	Position	1	1142
269.493	88.4205	-19.6142	µm	Spot	Position	1	1145
266.384	108.251	-15.6137	µm	Spot	Position	1	1148
258.494	114.39	-14.722	µm	Spot	Position	1	1149
268.032	106.688	-8.37587	µm	Spot	Position	1	1154
255.775	120.941	-6.68326	µm	Spot	Position	1	1155
78.8279	81.781	-0.67028	µm	Spot	Position	1	1158
58.7178	61.5286	5.60045	µm	Spot	Position	1	1160
67.9704	75.0022	3.26348	µm	Spot	Position	1	1162
59.3955	76.5545	4.1787	µm	Spot	Position	1	1163
77.6763	45.4929	11.5586	µm	Spot	Position	1	1167
66.2315	75.4473	11.3133	µm	Spot	Position	1	1169
73.4665	33.4238	16.166	µm	Spot	Position	1	1170
79.7077	49.8727	15.782	µm	Spot	Position	1	1171
55.8841	81.1755	15.3119	µm	Spot	Position	1	1172
63.3156	45.1232	20.6588	µm	Spot	Position	1	1174
80.3186	73.0209	20.3584	µm	Spot	Position	1	1175
80.5473	28.198	24.6106	µm	Spot	Position	1	1177
68.7428	44.1145	24.4864	µm	Spot	Position	1	1178
79.198	64.8441	23.5822	µm	Spot	Position	1	1179
68.7608	79.3817	23.4616	µm	Spot	Position	1	1180
71.1056	49.0794	27.9426	µm	Spot	Position	1	1182
83.3384	34.4189	35.9089	µm	Spot	Position	1	1185
73.2769	56.1698	37.1087	µm	Spot	Position	1	1186
60.284	67.7395	35.4381	µm	Spot	Position	1	1187
65.0681	72.5094	35.5736	µm	Spot	Position	1	1188
69.5303	51.1583	40.3826	µm	Spot	Position	1	1191
70.3745	74.039	39.3037	µm	Spot	Position	1	1192
79.9962	40.8342	44.1091	µm	Spot	Position	1	1193
79.17	47.4135	47.676	µm	Spot	Position	1	1195
72.7141	57.8997	47.3994	µm	Spot	Position	1	1196
145.151	3.88168	0.343262	µm	Spot	Position	1	1207
126.435	4.52085	0.16758	µm	Spot	Position	1	1208
102.874	7.01908	-0.941738	µm	Spot	Position	1	1209
84.8868	25.4491	-0.906479	µm	Spot	Position	1	1211
149.665	27.5555	1.32552	µm	Spot	Position	1	1212
96.8883	37.9554	-0.715466	µm	Spot	Position	1	1216
154.279	40.5493	0.425323	µm	Spot	Position	1	1217
105.052	52.529	0.584747	µm	Spot	Position	1	1219
143.197	52.4086	-0.167225	µm	Spot	Position	1	1220
92.9362	69.1013	-1.25148	µm	Spot	Position	1	1224
153.552	82.9419	-0.433277	µm	Spot	Position	1	1228
99.1408	12.9507	7.91631	µm	Spot	Position	1	1232
151.67	14.1621	8.53125	µm	Spot	Position	1	1233
127.743	14.4174	8.05458	µm	Spot	Position	1	1234
117.78	22.2211	8.3126	µm	Spot	Position	1	1235
134.902	23.4574	7.11243	µm	Spot	Position	1	1236
84.6146	28.505	7.9268	µm	Spot	Position	1	1238
96.6739	47.075	7.47183	µm	Spot	Position	1	1240
146.425	60.3661	8.61132	µm	Spot	Position	1	1242
120	3.99757	12.297	µm	Spot	Position	1	1245
135.69	4.91704	12.8174	µm	Spot	Position	1	1246
156.4	15.2133	13.196	µm	Spot	Position	1	1247
87.4402	18.5417	12.2992	µm	Spot	Position	1	1248
103.537	18.5322	11.4808	µm	Spot	Position	1	1249
141.853	30.5485	11.6371	µm	Spot	Position	1	1250
126.198	32.6849	11.3734	µm	Spot	Position	1	1251
156.697	34.9386	11.5937	µm	Spot	Position	1	1252
115.132	44.6493	13.0715	µm	Spot	Position	1	1254
123.851	61.847	13.0453	µm	Spot	Position	1	1257
151.676	65.4444	12.9005	µm	Spot	Position	1	1258
84.9117	68.5743	12.7809	µm	Spot	Position	1	1259
138.103	78.5584	10.6174	µm	Spot	Position	1	1260
92.9216	81.8834	11.8429	µm	Spot	Position	1	1261
153.324	4.89838	15.2931	µm	Spot	Position	1	1262
115.193	16.5533	16.3587	µm	Spot	Position	1	1263
161.991	42.0065	15.4313	µm	Spot	Position	1	1266
91.2894	56.969	14.7955	µm	Spot	Position	1	1267
152.155	83.3696	16.7159	µm	Spot	Position	1	1270
165.709	7.13088	18.5578	µm	Spot	Position	1	1271
100.556	9.56604	19.4157	µm	Spot	Position	1	1272
115.802	9.40036	18.8881	µm	Spot	Position	1	1273
127.951	13.4772	19.1677	µm	Spot	Position	1	1274
86.1401	24.3663	20.4026	µm	Spot	Position	1	1275
111.517	25.8629	19.3768	µm	Spot	Position	1	1276
89.3962	39.9876	20.6962	µm	Spot	Position	1	1278
147.775	46.5861	20.4165	µm	Spot	Position	1	1279
102.518	49.0135	20.3843	µm	Spot	Position	1	1280
118.879	48.9332	20.0975	µm	Spot	Position	1	1281
155.39	77.0299	20.2796	µm	Spot	Position	1	1284
129.882	4.2311	22.57	µm	Spot	Position	1	1285
146.763	4.23731	24.3325	µm	Spot	Position	1	1286
122.863	17.5167	23.6115	µm	Spot	Position	1	1287
149.67	24.1725	23.1377	µm	Spot	Position	1	1288
135.545	47.0089	24.9547	µm	Spot	Position	1	1290
114.838	66.2473	25.0128	µm	Spot	Position	1	1291
135.238	4.31145	29.3474	µm	Spot	Position	1	1296
121.2	7.07974	28.5224	µm	Spot	Position	1	1297
163.74	27.0587	28.4539	µm	Spot	Position	1	1299
91.5279	30.9627	27.8475	µm	Spot	Position	1	1300
124.377	39.9566	28.122	µm	Spot	Position	1	1303
86.4446	51.7183	28.2699	µm	Spot	Position	1	1304
106.748	52.5619	27.5777	µm	Spot	Position	1	1305
102.463	61.7129	28.393	µm	Spot	Position	1	1307
150.283	72.5337	28.596	µm	Spot	Position	1	1308
109.257	13.2156	32.6466	µm	Spot	Position	1	1311
98.0796	15.1596	31.5906	µm	Spot	Position	1	1312
90.2656	52.6586	32.5066	µm	Spot	Position	1	1314
120.824	63.5659	32.454	µm	Spot	Position	1	1315
160.213	71.9613	33.7489	µm	Spot	Position	1	1316
92.4034	80.9539	32.7852	µm	Spot	Position	1	1318
127.048	4.83129	35.0147	µm	Spot	Position	1	1319
157.084	6.12772	35.5117	µm	Spot	Position	1	1321
115.626	12.9692	36.3876	µm	Spot	Position	1	1322
131.199	15.2537	36.0996	µm	Spot	Position	1	1323
160.548	15.3168	35.767	µm	Spot	Position	1	1324
141.561	18.9773	36.6772	µm	Spot	Position	1	1325
127.235	33.0084	35.933	µm	Spot	Position	1	1328
115.234	39.5522	36.9469	µm	Spot	Position	1	1329
90.4142	40.0984	37.0139	µm	Spot	Position	1	1330
127.387	52.0119	36.1245	µm	Spot	Position	1	1331
96.0899	52.4816	36.7152	µm	Spot	Position	1	1332
138.136	54.2997	36.8074	µm	Spot	Position	1	1333
138.48	83.037	36.8733	µm	Spot	Position	1	1334
133.67	6.553	41.8736	µm	Spot	Position	1	1335
95.2208	23.503	39.8758	µm	Spot	Position	1	1336
156.468	38.9049	38.5999	µm	Spot	Position	1	1338
149.206	40.4938	39.6652	µm	Spot	Position	1	1339
152.438	56.2591	41.3721	µm	Spot	Position	1	1340
87.4513	61.9763	40.256	µm	Spot	Position	1	1341
126.606	68.0415	38.7707	µm	Spot	Position	1	1343
113.721	73.4285	40.8206	µm	Spot	Position	1	1344
90.9693	80.461	39.7196	µm	Spot	Position	1	1345
120.35	11.6974	42.9024	µm	Spot	Position	1	1348
135.315	21.6897	43.9838	µm	Spot	Position	1	1349
94.6739	41.5056	44.5232	µm	Spot	Position	1	1350
116.479	45.1144	44.115	µm	Spot	Position	1	1351
88.3719	52.2846	44.5544	µm	Spot	Position	1	1352
106.735	56.777	42.9511	µm	Spot	Position	1	1353
134.187	58.4143	44.2011	µm	Spot	Position	1	1354
158.723	4.34849	46.2064	µm	Spot	Position	1	1356
129.696	15.2677	49.0235	µm	Spot	Position	1	1358
152.626	18.185	48.5922	µm	Spot	Position	1	1359
101.265	30.2686	48.0003	µm	Spot	Position	1	1361
93.8764	35.7558	47.1171	µm	Spot	Position	1	1363
92.4048	53.06	47.5861	µm	Spot	Position	1	1365
160.879	81.404	47.2412	µm	Spot	Position	1	1367
152.727	7.08497	52.5093	µm	Spot	Position	1	1370
137.453	9.023	51.2126	µm	Spot	Position	1	1371
117.787	20.4649	50.4945	µm	Spot	Position	1	1372
108.418	23.7192	51.6996	µm	Spot	Position	1	1373
100.636	36.353	52.7761	µm	Spot	Position	1	1374
109.32	43.1689	52.5767	µm	Spot	Position	1	1375
125.092	52.9292	52.2672	µm	Spot	Position	1	1377
94.3066	69.8117	51.6207	µm	Spot	Position	1	1378
131.856	13.2745	54.6329	µm	Spot	Position	1	1382
165.585	14.3629	57.8188	µm	Spot	Position	1	1383
97.2167	41.2712	56.3832	µm	Spot	Position	1	1384
136.142	47.5869	56.3484	µm	Spot	Position	1	1385
102.747	55.4914	56.5851	µm	Spot	Position	1	1386
89.2695	64.1019	54.8908	µm	Spot	Position	1	1387
107.1	70.5532	55.8411	µm	Spot	Position	1	1388
127.669	72.7681	54.7158	µm	Spot	Position	1	1389
144.59	13.9532	58.9724	µm	Spot	Position	1	1392
146.744	33.5276	59.7804	µm	Spot	Position	1	1395
131.154	35.5638	59.866	µm	Spot	Position	1	1396
138.185	38.5783	59.3729	µm	Spot	Position	1	1397
113.183	48.8578	59.103	µm	Spot	Position	1	1399
205.294	2.88276	-0.345882	µm	Spot	Position	1	1402
241.847	4.86656	-0.495487	µm	Spot	Position	1	1403
180.873	5.76578	0.225128	µm	Spot	Position	1	1404
249.967	11.0836	-1.60355	µm	Spot	Position	1	1405
178.994	15.4882	0.924744	µm	Spot	Position	1	1406
231.156	38.9119	0.728409	µm	Spot	Position	1	1409
239.727	38.5719	0.88752	µm	Spot	Position	1	1410
217.465	47.0419	1.1283	µm	Spot	Position	1	1412
225.501	61.7396	-0.772388	µm	Spot	Position	1	1416
202.788	73.103	-1.45886	µm	Spot	Position	1	1417
170.035	79.7	0.779373	µm	Spot	Position	1	1418
218.087	4.63863	5.27417	µm	Spot	Position	1	1419
247.642	21.7403	3.57295	µm	Spot	Position	1	1420
200.595	27.252	4.02947	µm	Spot	Position	1	1421
247.918	42.1083	4.46465	µm	Spot	Position	1	1423
194.233	59.7977	3.19009	µm	Spot	Position	1	1427
222.942	63.5674	5.04482	µm	Spot	Position	1	1428
181.387	71.4894	4.06522	µm	Spot	Position	1	1430
245.59	79.07	4.65304	µm	Spot	Position	1	1431
209.165	80.3217	5.46409	µm	Spot	Position	1	1432
211.099	2.77645	9.70875	µm	Spot	Position	1	1433
224.596	4.20625	7.88544	µm	Spot	Position	1	1434
189.521	11.6428	8.22871	µm	Spot	Position	1	1435
234.981	13.2175	8.2799	µm	Spot	Position	1	1436
171.745	14.1893	7.70861	µm	Spot	Position	1	1437
225.873	17.6783	8.148	µm	Spot	Position	1	1438
202.921	30.0977	8.59798	µm	Spot	Position	1	1440
228.547	33.6024	8.5723	µm	Spot	Position	1	1441
183.349	35.288	8.58026	µm	Spot	Position	1	1442
210.141	41.5871	9.34985	µm	Spot	Position	1	1443
196.376	14.2081	10.3935	µm	Spot	Position	1	1446
176.893	16.0429	11.7568	µm	Spot	Position	1	1447
234.086	20.0206	12.1789	µm	Spot	Position	1	1448
201.814	35.219	12.7988	µm	Spot	Position	1	1449
225.06	47.6737	11.3343	µm	Spot	Position	1	1452
198.006	65.6714	12.071	µm	Spot	Position	1	1456
234.345	74.0696	12.4298	µm	Spot	Position	1	1458
178.786	80.612	12.1555	µm	Spot	Position	1	1459
213.482	12.6089	16.2391	µm	Spot	Position	1	1460
217.208	19.5726	15.6067	µm	Spot	Position	1	1461
242.515	32.4808	14.6334	µm	Spot	Position	1	1464
234.108	70.6069	16.3571	µm	Spot	Position	1	1467
193.652	5.79474	20.2967	µm	Spot	Position	1	1469
178.817	6.78105	19.3207	µm	Spot	Position	1	1470
228.253	15.9533	20.2485	µm	Spot	Position	1	1471
190.103	20.0621	19.2565	µm	Spot	Position	1	1472
221.697	50.7083	20.1229	µm	Spot	Position	1	1476
209.077	69.2898	19.4753	µm	Spot	Position	1	1479
178.716	70.0936	20.8038	µm	Spot	Position	1	1480
235.089	82.1668	20.9025	µm	Spot	Position	1	1481
224.903	3.66786	23.4829	µm	Spot	Position	1	1482
232.795	12.4486	23.3275	µm	Spot	Position	1	1483
166.875	22.3839	24.2815	µm	Spot	Position	1	1485
193.298	26.1981	23.059	µm	Spot	Position	1	1486
199.84	29.3012	23.6444	µm	Spot	Position	1	1487
178.84	39.1731	24.6054	µm	Spot	Position	1	1488
169.397	43.2875	23.3121	µm	Spot	Position	1	1490
236.57	49.368	23.7083	µm	Spot	Position	1	1492
248.262	62.1042	25.4167	µm	Spot	Position	1	1495
171.43	3.98322	29.6857	µm	Spot	Position	1	1497
211.909	4.44057	26.4556	µm	Spot	Position	1	1498
240.124	6.81216	28.0398	µm	Spot	Position	1	1499
249.959	10.1979	28.4589	µm	Spot	Position	1	1500
201.981	20.4433	28.6314	µm	Spot	Position	1	1501
239.908	30.586	28.7593	µm	Spot	Position	1	1504
212.444	31.8843	28.2277	µm	Spot	Position	1	1505
245.987	49.0101	29.6346	µm	Spot	Position	1	1506
219.882	5.33337	33.1478	µm	Spot	Position	1	1509
177.93	45.801	31.9461	µm	Spot	Position	1	1512
177.059	4.18597	37.2979	µm	Spot	Position	1	1517
195.894	6.68136	34.9062	µm	Spot	Position	1	1518
234.948	10.7795	35.6201	µm	Spot	Position	1	1519
228.912	26.8193	36.8637	µm	Spot	Position	1	1521
177	31.7059	35.794	µm	Spot	Position	1	1522
208.95	82.5766	35.4069	µm	Spot	Position	1	1528
202.187	20.4303	40.8268	µm	Spot	Position	1	1530
248.236	21.7144	38.8766	µm	Spot	Position	1	1531
236.718	26.2307	41.2725	µm	Spot	Position	1	1532
249.633	48.7534	39.8295	µm	Spot	Position	1	1535
194.379	67.6612	40.3344	µm	Spot	Position	1	1539
208.867	5.01947	44.7544	µm	Spot	Position	1	1542
217.368	5.4508	42.8931	µm	Spot	Position	1	1543
228.505	15.2285	44.1114	µm	Spot	Position	1	1544
246.491	24.8048	43.7948	µm	Spot	Position	1	1545
180.177	25.7203	42.9055	µm	Spot	Position	1	1546
224.299	44.2721	44.5572	µm	Spot	Position	1	1549
174.754	48.4976	42.8151	µm	Spot	Position	1	1550
181.738	58.272	45.6567	µm	Spot	Position	1	1552
168.366	5.30327	47.2667	µm	Spot	Position	1	1554
224.805	21.1109	49.9455	µm	Spot	Position	1	1555
172.069	31.1495	47.804	µm	Spot	Position	1	1556
190.714	57.1025	48.8711	µm	Spot	Position	1	1558
169.077	40.6659	52.4239	µm	Spot	Position	1	1563
195.955	43.0309	52.9591	µm	Spot	Position	1	1564
224.855	60.6296	51.4033	µm	Spot	Position	1	1566
181.128	71.8788	53.5107	µm	Spot	Position	1	1568
216.696	72.6812	52.0594	µm	Spot	Position	1	1569
194.953	12.7767	56.1252	µm	Spot	Position	1	1570
181.288	13.2981	55.5487	µm	Spot	Position	1	1571
179.8	30.5195	54.6951	µm	Spot	Position	1	1572
195.603	39.1188	59.3568	µm	Spot	Position	1	1580
267.457	50.9489	1.31134	µm	Spot	Position	1	1584
259.472	65.0953	5.32117	µm	Spot	Position	1	1586
273.521	78.6095	3.19865	µm	Spot	Position	1	1587
273.116	40.6501	8.71994	µm	Spot	Position	1	1588
278.166	65.3945	13.0723	µm	Spot	Position	1	1593
251.816	16.1411	16.7514	µm	Spot	Position	1	1594
267.701	28.9605	15.874	µm	Spot	Position	1	1595
264.86	35.3522	14.072	µm	Spot	Position	1	1596
256.817	70.5381	15.4915	µm	Spot	Position	1	1597
256.318	15.8776	20.1047	µm	Spot	Position	1	1598
269.257	79.3711	21.45	µm	Spot	Position	1	1601
271.398	43.9647	25.2334	µm	Spot	Position	1	1602
259.631	73.2319	24.1544	µm	Spot	Position	1	1604
278.194	61.1282	28.3654	µm	Spot	Position	1	1606
262.417	30.711	33.3153	µm	Spot	Position	1	1608
280.673	80.0404	40.576	µm	Spot	Position	1	1612
256.143	30.2335	43.0875	µm	Spot	Position	1	1613
252.001	60.317	53.1978	µm	Spot	Position	1	1619
266.062	58.1372	55.0697	µm	Spot	Position	1	1622
60.8063	83.8303	-1.12493	µm	Spot	Position	1	1623
80.7854	118.47	0.440262	µm	Spot	Position	1	1624
65.2246	93.6006	4.66073	µm	Spot	Position	1	1627
73.6354	96.4849	3.7386	µm	Spot	Position	1	1628
55.89	86.0398	7.76347	µm	Spot	Position	1	1632
56.6199	99.9341	9.12339	µm	Spot	Position	1	1633
74.5067	107.496	7.50807	µm	Spot	Position	1	1634
64.9567	94.517	11.4151	µm	Spot	Position	1	1636
82.5049	110.488	12.6566	µm	Spot	Position	1	1637
82.7272	116.929	12.2896	µm	Spot	Position	1	1638
55.8133	91.289	17.2492	µm	Spot	Position	1	1639
74.8044	99.0175	19.9234	µm	Spot	Position	1	1642
56.6166	87.4171	24.6894	µm	Spot	Position	1	1645
56.5245	95.4617	25.6003	µm	Spot	Position	1	1646
68.039	104.754	23.4057	µm	Spot	Position	1	1647
62.2163	114.253	24.4136	µm	Spot	Position	1	1648
59.2517	90.6202	32.0429	µm	Spot	Position	1	1653
66.9206	106.583	30.8276	µm	Spot	Position	1	1654
61.7095	96.4486	35.3965	µm	Spot	Position	1	1656
68.4653	113.089	35.5278	µm	Spot	Position	1	1657
69.781	122.895	40.2257	µm	Spot	Position	1	1659
69.8424	85.6605	43.1732	µm	Spot	Position	1	1665
59.5232	92.1797	43.4656	µm	Spot	Position	1	1666
68.7065	94.0969	42.6989	µm	Spot	Position	1	1667
74.3142	103.532	43.8748	µm	Spot	Position	1	1668
75.0371	86.8328	54.9878	µm	Spot	Position	1	1676
81.9037	117.498	59.1292	µm	Spot	Position	1	1680
114.21	93.6172	0.662651	µm	Spot	Position	1	1681
124.643	95.5699	-0.810452	µm	Spot	Position	1	1682
100.302	98.1388	0.232635	µm	Spot	Position	1	1684
112.211	100.751	0.231041	µm	Spot	Position	1	1685
117.772	110.572	-1.27233	µm	Spot	Position	1	1688
92.7801	112.136	-1.33827	µm	Spot	Position	1	1689
147.838	113.22	0.153625	µm	Spot	Position	1	1690
96.122	120.309	0.512947	µm	Spot	Position	1	1691
138.763	120.984	-0.622169	µm	Spot	Position	1	1692
107.644	130.339	1.30349	µm	Spot	Position	1	1694
120.813	132.034	-1.64601	µm	Spot	Position	1	1695
92.4106	136.695	-1.52686	µm	Spot	Position	1	1696
110.112	141.068	-0.202015	µm	Spot	Position	1	1697
120.834	87.4822	5.57154	µm	Spot	Position	1	1700
139.403	87.4767	2.29787	µm	Spot	Position	1	1701
116.279	117.157	3.98204	µm	Spot	Position	1	1705
158.463	117.678	3.15436	µm	Spot	Position	1	1706
148.727	156.51	4.23413	µm	Spot	Position	1	1710
99.4461	119.836	7.94827	µm	Spot	Position	1	1714
128.801	135.197	7.65364	µm	Spot	Position	1	1716
114.684	145.994	7.29357	µm	Spot	Position	1	1717
165.65	152.523	7.45885	µm	Spot	Position	1	1718
112.036	163.691	6.78522	µm	Spot	Position	1	1719
114.987	93.1171	11.0774	µm	Spot	Position	1	1722
95.5975	101.355	12.4661	µm	Spot	Position	1	1726
103.34	113.612	11.8734	µm	Spot	Position	1	1727
124.321	120.721	12.6969	µm	Spot	Position	1	1728
95.2335	123.081	12.141	µm	Spot	Position	1	1729
162.432	126.975	12.9136	µm	Spot	Position	1	1731
116.278	132.112	11.6803	µm	Spot	Position	1	1733
143.831	145.035	10.1832	µm	Spot	Position	1	1734
150.667	147.041	11.5564	µm	Spot	Position	1	1735
121.479	85.7323	15.1561	µm	Spot	Position	1	1737
160.617	100.814	15.2155	µm	Spot	Position	1	1738
123.669	124.033	17.506	µm	Spot	Position	1	1739
111.808	127.396	16.0894	µm	Spot	Position	1	1740
124.336	142.46	16.0468	µm	Spot	Position	1	1742
123.738	91.3643	19.132	µm	Spot	Position	1	1745
85.7149	107.297	19.7827	µm	Spot	Position	1	1747
136.778	108.82	21.134	µm	Spot	Position	1	1748
108.053	111.668	19.5505	µm	Spot	Position	1	1749
96.9727	117.852	19.8267	µm	Spot	Position	1	1750
97.2344	126.742	20.417	µm	Spot	Position	1	1751
113.658	134.267	19.9349	µm	Spot	Position	1	1752
99.8518	139.135	21.0572	µm	Spot	Position	1	1753
108.561	143.272	21.4803	µm	Spot	Position	1	1754
107.149	148.876	20.9219	µm	Spot	Position	1	1755
127.562	163.093	20.2596	µm	Spot	Position	1	1756
154.501	87.1764	24.4842	µm	Spot	Position	1	1757
102.028	91.5984	24.1818	µm	Spot	Position	1	1758
84.3914	97.2814	23.2872	µm	Spot	Position	1	1759
117.506	104.171	23.8864	µm	Spot	Position	1	1760
90.9566	106.889	23.9539	µm	Spot	Position	1	1761
154.246	112.072	24.6398	µm	Spot	Position	1	1762
84.6833	113.265	23.4875	µm	Spot	Position	1	1763
135.603	115.913	23.1082	µm	Spot	Position	1	1764
115.982	121.355	25.2076	µm	Spot	Position	1	1765
108.219	123.283	23.749	µm	Spot	Position	1	1766
117.745	134.374	25.1661	µm	Spot	Position	1	1768
144.142	148.751	23.6785	µm	Spot	Position	1	1769
166.673	127.447	26.6769	µm	Spot	Position	1	1773
128.86	147.437	29.0221	µm	Spot	Position	1	1774
155.625	153.961	28.0589	µm	Spot	Position	1	1776
88.2476	110.047	32.5786	µm	Spot	Position	1	1780
141.969	119.899	31.6567	µm	Spot	Position	1	1781
121.666	127.783	32.1145	µm	Spot	Position	1	1782
151.056	130.937	31.8673	µm	Spot	Position	1	1783
108.739	141.886	31.6765	µm	Spot	Position	1	1784
117.528	156.212	31.6444	µm	Spot	Position	1	1785
144.279	156.048	32.0204	µm	Spot	Position	1	1786
127.128	104.674	35.1235	µm	Spot	Position	1	1788
142.484	106.361	34.9561	µm	Spot	Position	1	1789
102.279	111.888	35.0179	µm	Spot	Position	1	1790
128.937	115.022	36.0728	µm	Spot	Position	1	1791
113.83	135.13	34.8443	µm	Spot	Position	1	1792
102.065	85.9263	40.5618	µm	Spot	Position	1	1794
147.806	88.073	39.1354	µm	Spot	Position	1	1795
148.051	96.2169	39.4284	µm	Spot	Position	1	1796
101.482	99.7232	41.1988	µm	Spot	Position	1	1798
109.009	102.823	39.2487	µm	Spot	Position	1	1799
93.3102	108.881	40.2487	µm	Spot	Position	1	1801
142.979	112.139	41.278	µm	Spot	Position	1	1802
83.6023	121.572	40.2895	µm	Spot	Position	1	1803
101.718	124.902	39.3891	µm	Spot	Position	1	1804
141.67	126.124	40.5723	µm	Spot	Position	1	1805
154.963	136.15	40.7491	µm	Spot	Position	1	1806
105.019	141.22	38.3818	µm	Spot	Position	1	1807
103.349	152.583	40.3934	µm	Spot	Position	1	1808
145.793	160.313	40.8178	µm	Spot	Position	1	1810
96.9103	107.591	43.3083	µm	Spot	Position	1	1814
119.55	123.732	43.4248	µm	Spot	Position	1	1817
161.572	123.528	43.0934	µm	Spot	Position	1	1818
98.8915	127.973	42.8106	µm	Spot	Position	1	1819
123.522	150.687	42.8028	µm	Spot	Position	1	1821
152.474	152.076	43.3076	µm	Spot	Position	1	1822
151.331	86.8935	47.9468	µm	Spot	Position	1	1824
135.388	115.137	48.597	µm	Spot	Position	1	1826
92.8756	121.038	48.8854	µm	Spot	Position	1	1827
91.8453	130.6	49.2117	µm	Spot	Position	1	1828
133.21	130.599	49.1005	µm	Spot	Position	1	1829
130.361	137.547	48.5788	µm	Spot	Position	1	1830
118.56	139.251	47.1791	µm	Spot	Position	1	1831
119.883	155.879	47.6379	µm	Spot	Position	1	1833
106.557	106.284	51.1701	µm	Spot	Position	1	1838
114.348	118.739	50.3338	µm	Spot	Position	1	1839
120.534	119.667	53.477	µm	Spot	Position	1	1840
141.031	156.836	51.5333	µm	Spot	Position	1	1842
150.3	87.2265	54.1713	µm	Spot	Position	1	1844
88.863	97.8684	55.8829	µm	Spot	Position	1	1847
130.219	114.017	55.8008	µm	Spot	Position	1	1849
95.4284	128.759	54.7315	µm	Spot	Position	1	1851
139.84	132.65	55.2357	µm	Spot	Position	1	1852
130.645	141.554	56.6155	µm	Spot	Position	1	1853
103.252	150.481	55.9008	µm	Spot	Position	1	1854
94.6299	84.7114	60.9045	µm	Spot	Position	1	1855
103.208	121.935	59.7905	µm	Spot	Position	1	1857
119.16	124.849	60.1495	µm	Spot	Position	1	1858
212.721	87.6243	0.0764771	µm	Spot	Position	1	1861
179.361	91.9905	0.100426	µm	Spot	Position	1	1863
181.927	108.833	-0.088047	µm	Spot	Position	1	1864
203.959	109.148	1.05546	µm	Spot	Position	1	1865
167.115	131.236	-0.126026	µm	Spot	Position	1	1868
188.839	131.637	-0.874786	µm	Spot	Position	1	1869
171.929	137.785	0.337357	µm	Spot	Position	1	1870
212.186	139.037	-0.597954	µm	Spot	Position	1	1871
220.623	150.51	0.379433	µm	Spot	Position	1	1872
213.408	90.2481	4.42192	µm	Spot	Position	1	1873
181.728	103.282	2.9659	µm	Spot	Position	1	1875
176.534	104.91	2.55521	µm	Spot	Position	1	1876
220.581	108.712	3.38475	µm	Spot	Position	1	1877
249	110.549	3.61171	µm	Spot	Position	1	1878
249.04	126.812	4.85293	µm	Spot	Position	1	1881
234.269	131.651	3.41723	µm	Spot	Position	1	1882
201.11	138.48	2.63155	µm	Spot	Position	1	1883
223.39	85.4519	8.43193	µm	Spot	Position	1	1889
213.062	106.64	8.3842	µm	Spot	Position	1	1891
171.97	121.485	7.87478	µm	Spot	Position	1	1893
201.356	124.905	8.14211	µm	Spot	Position	1	1894
216.909	147.699	7.4268	µm	Spot	Position	1	1896
190.818	155.461	8.04723	µm	Spot	Position	1	1897
217.754	155.357	8.39165	µm	Spot	Position	1	1898
205.417	90.9229	12.454	µm	Spot	Position	1	1899
216.736	138.257	13.1058	µm	Spot	Position	1	1902
206.455	146.213	12.1593	µm	Spot	Position	1	1903
229.122	159.222	12.4971	µm	Spot	Position	1	1904
177.661	89.3108	14.4296	µm	Spot	Position	1	1905
186.733	91.6831	17.4083	µm	Spot	Position	1	1906
217.604	95.4651	14.4517	µm	Spot	Position	1	1907
168.499	97.3625	15.7518	µm	Spot	Position	1	1908
239.901	97.6173	15.3485	µm	Spot	Position	1	1909
171.924	109.553	16.858	µm	Spot	Position	1	1910
176.769	118.975	15.6437	µm	Spot	Position	1	1912
229.53	119.335	16.5551	µm	Spot	Position	1	1913
211.793	152.852	16.3162	µm	Spot	Position	1	1916
233.921	153.239	16.5632	µm	Spot	Position	1	1917
202.609	156.638	15.2964	µm	Spot	Position	1	1918
167.222	158.584	15.8725	µm	Spot	Position	1	1919
170.032	92.7933	19.5457	µm	Spot	Position	1	1920
206.924	97.8502	20.6214	µm	Spot	Position	1	1921
223.209	100.011	21.1375	µm	Spot	Position	1	1922
209.902	111.231	20.4663	µm	Spot	Position	1	1924
188.911	112.371	20.1167	µm	Spot	Position	1	1925
210.588	142.651	20.6696	µm	Spot	Position	1	1926
196.523	143.77	20.4301	µm	Spot	Position	1	1927
229.895	156.143	20.5547	µm	Spot	Position	1	1928
216.947	87.885	25.2924	µm	Spot	Position	1	1929
185.06	98.5374	24.3929	µm	Spot	Position	1	1930
191.216	106.28	23.4517	µm	Spot	Position	1	1931
214.539	128.116	25.6332	µm	Spot	Position	1	1934
242.475	132.542	23.9326	µm	Spot	Position	1	1935
208.018	153.55	22.7544	µm	Spot	Position	1	1936
234.704	87.6909	26.668	µm	Spot	Position	1	1937
198.012	99.7769	27.5649	µm	Spot	Position	1	1938
169.42	104.223	26.8774	µm	Spot	Position	1	1939
227.343	112.511	28.645	µm	Spot	Position	1	1941
229.863	129.703	28.7078	µm	Spot	Position	1	1943
222.987	140.164	28.005	µm	Spot	Position	1	1944
187.1	142.446	27.608	µm	Spot	Position	1	1945
169.945	145.855	27.6045	µm	Spot	Position	1	1946
184.833	103.474	31.933	µm	Spot	Position	1	1947
202.636	104.401	33.8395	µm	Spot	Position	1	1948
174.997	114.789	31.9402	µm	Spot	Position	1	1949
191.45	118.235	32.6607	µm	Spot	Position	1	1950
183.326	123.096	31.6327	µm	Spot	Position	1	1951
241.316	132.352	30.1962	µm	Spot	Position	1	1952
192.323	134.009	32.9127	µm	Spot	Position	1	1953
207.409	140.366	31.7973	µm	Spot	Position	1	1954
203.218	154.863	32.1854	µm	Spot	Position	1	1955
188.06	158.563	32.4027	µm	Spot	Position	1	1956
229.574	112.238	35.168	µm	Spot	Position	1	1958
219.018	119.977	36.2357	µm	Spot	Position	1	1960
194.379	122.067	35.842	µm	Spot	Position	1	1961
169.038	129.273	35.1962	µm	Spot	Position	1	1962
240.633	140.568	34.8012	µm	Spot	Position	1	1963
184.883	84.2675	41.3569	µm	Spot	Position	1	1964
169.758	113.267	40.4336	µm	Spot	Position	1	1966
187.448	113.098	39.6581	µm	Spot	Position	1	1967
250.082	117.729	38.706	µm	Spot	Position	1	1968
211.282	129.503	39.4683	µm	Spot	Position	1	1970
233.919	129.533	40.5721	µm	Spot	Position	1	1971
190.235	150.798	40.8354	µm	Spot	Position	1	1972
219.311	127.176	42.6122	µm	Spot	Position	1	1974
227.715	140.795	44.3114	µm	Spot	Position	1	1976
241.571	91.0665	48.1132	µm	Spot	Position	1	1979
224.348	94.558	48.4295	µm	Spot	Position	1	1980
176.298	96.0861	46.1882	µm	Spot	Position	1	1981
198.887	102.091	47.7015	µm	Spot	Position	1	1982
226.301	121.009	49.2782	µm	Spot	Position	1	1984
230.066	130.031	48.2103	µm	Spot	Position	1	1985
182.049	147.414	47.847	µm	Spot	Position	1	1987
200.275	92.8879	52.8949	µm	Spot	Position	1	1988
178.379	116.57	52.1361	µm	Spot	Position	1	1990
173.767	150.254	52.2415	µm	Spot	Position	1	1991
229.056	121.172	55.1773	µm	Spot	Position	1	1994
173.051	106.802	58.3154	µm	Spot	Position	1	2002
235.736	112.179	59.4922	µm	Spot	Position	1	2004
253.165	125.764	0.635422	µm	Spot	Position	1	2009
259.854	93.4105	4.8575	µm	Spot	Position	1	2011
251.28	95.5262	4.31838	µm	Spot	Position	1	2012
278.143	89.7342	7.56368	µm	Spot	Position	1	2013
265.598	107.415	8.16373	µm	Spot	Position	1	2016
276.082	95.3522	14.8642	µm	Spot	Position	1	2019
265.573	106.51	21.2361	µm	Spot	Position	1	2021
258.623	123.303	19.8457	µm	Spot	Position	1	2022
260.411	117.07	37.6258	µm	Spot	Position	1	2024
255.44	105.038	40.7969	µm	Spot	Position	1	2027
271.449	92.3801	43.0269	µm	Spot	Position	1	2028
266.597	104.965	48.0335	µm	Spot	Position	1	2032
261.905	117.225	47.6717	µm	Spot	Position	1	2033
132.348	30.9867	64	µm	Spot	Position	1	2057
154.783	39.0521	64	µm	Spot	Position	1	2059
95.0441	55.3383	64	µm	Spot	Position	1	2060
122.071	58.5753	64	µm	Spot	Position	1	2061
152.782	61.7819	64	µm	Spot	Position	1	2062
132.394	62.7156	64	µm	Spot	Position	1	2063
111.191	64.7302	64	µm	Spot	Position	1	2064
189.881	39.8707	64	µm	Spot	Position	1	2071
180.084	50.5249	64	µm	Spot	Position	1	2074
200.42	52.9522	64	µm	Spot	Position	1	2075
232.98	70.0132	64	µm	Spot	Position	1	2076
210.086	72.9004	64	µm	Spot	Position	1	2077
164.676	91.085	64	µm	Spot	Position	1	2092
149.78	93.6886	64	µm	Spot	Position	1	2093
131.463	106.83	64	µm	Spot	Position	1	2094
228.428	103.006	64	µm	Spot	Position	1	2102
259.5	83.8943	64	µm	Spot	Position	1	2103
