# Supplementary material for: Glucokinase activity controls peripherally located subpopulations of β-cells that lead islet Ca2+ oscillations
Source: eLife. 2025 Feb 12;13:RP103068. doi: 10.7554/eLife.103068 (PMC11820133; doi:10.7554/eLife.103068)
Supplement: Source data 1. [file elife-103068-data1.zip › EJ155 10G F05-1_Statistics/EJ155 10G F05-1_Plot.csv]

Intensity Mean Ch=2 Img=1
====================
Time [s]	Intensity Mean::1000000000::0	Intensity Mean::1000000001::0	Intensity Mean::1000000002::0	Intensity Mean::1000000003::0	Intensity Mean::1000000004::0	Intensity Mean::1000000005::0	Intensity Mean::1000000006::0	Intensity Mean::1000000007::0	Intensity Mean::1000000008::0	Intensity Mean::1000000009::0	Intensity Mean::1000000010::0	Intensity Mean::1000000011::0	Intensity Mean::1000000012::0	Intensity Mean::1000000013::0	Intensity Mean::1000000014::0	Intensity Mean::1000000015::0	Intensity Mean::1000000016::0	Intensity Mean::1000000017::0	Intensity Mean::1000000018::0	Intensity Mean::1000000019::0	Intensity Mean::1000000020::0	Intensity Mean::1000000021::0	Intensity Mean::1000000022::0	Intensity Mean::1000000023::0	Intensity Mean::1000000024::0	Intensity Mean::1000000025::0	Intensity Mean::1000000026::0	Intensity Mean::1000000027::0	Intensity Mean::1000000028::0	Intensity Mean::1000000029::0	Intensity Mean::1000000030::0	Intensity Mean::1000000031::0	Intensity Mean::1000000032::0	Intensity Mean::1000000033::0	Intensity Mean::1000000034::0	Intensity Mean::1000000035::0	Intensity Mean::1000000036::0	Intensity Mean::1000000037::0	Intensity Mean::1000000038::0	Intensity Mean::1000000039::0	Intensity Mean::1000000040::0	Intensity Mean::1000000041::0	Intensity Mean::1000000042::0	Intensity Mean::1000000043::0	Intensity Mean::1000000044::0	Intensity Mean::1000000045::0	Intensity Mean::1000000046::0	Intensity Mean::1000000047::0	Intensity Mean::1000000048::0
0.000000	1688.3	1671.62	1669.22	1691.18	1675.07	1689.04	1683.62	1663.64	1681.39	1689.72	1653.73	1672.12	1674.81	1665.37	1670.07	1670.64	1681.86	1679.89	1689.97	1655.65	1687.59	1663.3	1669.93	1674.59	1667.35	1671.91	1666.57	1673.94	1676.96	1676.13	1675.71	1677.99	1665.67	1672.8	1678.41	1665.66	1672.23	1669.18	1681.79	1678.64	1666.57	1675.73	1679.37	1683.49	1675.67	1681.84	1679.8	1679.99	1652.57
0.495000	1685.49	1670.8	1668.74	1691.44	1674.38	1688.64	1681.81	1666.36	1683.68	1692.35	1653.11	1673.43	1675.53	1664.77	1668.58	1670.6	1681.3	1678.57	1687.5	1654.97	1689.34	1669.27	1665.56	1672.32	1665.71	1676.02	1675.77	1679.07	1681.38	1681.25	1683.24	1676.47	1680.63	1681.35	1688.31	1666.88	1671.82	1675.1	1683.91	1677.25	1671.75	1680.19	1683.59	1686.32	1676.73	1687.64	1679.02	1683.56	1649.29
0.990000	1689.21	1670.18	1668.11	1690.92	1671.5	1687.98	1680.09	1667.49	1679.33	1689.34	1654.98	1673.89	1676.59	1666.46	1670.61	1669.91	1681.06	1677.27	1687.54	1655.49	1686.74	1664.48	1665.34	1672.22	1666.11	1674.38	1671.93	1677.8	1678.99	1677.95	1683.93	1675.28	1678.31	1680.46	1687.62	1665.06	1670.32	1673.56	1682.93	1678.32	1670.85	1680.03	1685.26	1683.59	1676.95	1683.86	1679.86	1684.87	1650.83
1.485000	1688.58	1670.89	1667.46	1690.61	1674.24	1688.64	1681.71	1662.64	1680.96	1688.37	1654.35	1672.19	1675.54	1667.56	1671.15	1670.41	1682.65	1678.28	1690.96	1656.24	1685.76	1666.88	1666.13	1671.83	1664.25	1675.04	1671.93	1677.95	1679.91	1679.57	1680.75	1677.65	1676.32	1680.19	1687.37	1664.82	1669.33	1671.52	1680.09	1678.8	1671.41	1681.9	1683.01	1684.77	1675.79	1684.93	1680.16	1685.01	1647.55
1.980000	1686.89	1671.5	1667.06	1691.07	1671.6	1687	1681.02	1663.46	1680.94	1686.38	1651.97	1671.69	1672.61	1665.74	1668.88	1669.06	1681.42	1678.93	1688.88	1656.26	1685.29	1665.18	1667.99	1673.47	1666.23	1674.98	1675.92	1676.69	1682.1	1677.67	1682.85	1674.7	1678.95	1678.07	1687.23	1666.75	1670.93	1669.22	1680.81	1677.51	1671.1	1679.87	1683.09	1685.51	1676.71	1687.08	1679.83	1680.84	1649.17
2.476000	1687.93	1669.97	1664.42	1689.54	1670.22	1686.81	1679.17	1664.33	1680.47	1688.98	1654.09	1671.46	1676.6	1663.79	1672.6	1668.95	1679.94	1677.5	1688.77	1654.69	1686.97	1665.27	1664.49	1672.82	1666.13	1672.28	1671.72	1676.12	1679.96	1679.08	1680.51	1673.44	1677.9	1680.52	1686.19	1664.69	1671.21	1672.25	1682.91	1677.71	1668.39	1680	1682.53	1682.73	1675.61	1685.5	1680.09	1683.7	1650.15
2.971000	1685.25	1670.06	1668.98	1692.19	1670.57	1687.17	1680.17	1665.17	1680.86	1686.11	1653.29	1669.43	1673.71	1665.87	1671.86	1670.62	1682.3	1677.16	1687.19	1655.87	1690.72	1667.16	1665.2	1672.79	1662.33	1674.82	1671.31	1675.02	1678.7	1676.26	1681.54	1671.38	1678.49	1679.03	1685.84	1666.22	1670.28	1671.31	1683.2	1675.97	1670.68	1679.19	1682.52	1682.73	1674.48	1683.61	1680.83	1682.07	1646.32
3.466000	1684.97	1671	1664.6	1689.11	1671.31	1685.25	1679.54	1663.15	1681.78	1687.06	1652.94	1673.44	1674.64	1666.33	1669.63	1666.5	1682.13	1676.85	1687.19	1655.82	1686.64	1664.96	1667.49	1670.54	1662.48	1676.52	1672.68	1676.73	1677.41	1679.08	1679.57	1671.54	1677.29	1678.31	1686.83	1663.97	1669.01	1669.67	1680.43	1673.47	1668.4	1679.3	1682.56	1681.38	1673.18	1683.48	1677.1	1682.55	1646.21
3.961000	1685.05	1671.18	1667.18	1689.17	1671.55	1686.77	1679.12	1661.28	1679.87	1688.28	1650.5	1669.9	1673.27	1664.84	1671.26	1669.27	1681.49	1677.52	1689.27	1654.66	1688.77	1662.4	1668.44	1671.41	1663.67	1673.05	1673.57	1672.48	1681.47	1680.32	1681.48	1673.12	1678.79	1678.59	1685.43	1664.36	1669.65	1672.77	1680.1	1676.52	1670.5	1677.35	1683.22	1684.3	1674.76	1682.17	1679.17	1682.91	1646.72
4.456000	1686.41	1669.69	1665.73	1690.66	1670.38	1687.92	1680.57	1663.33	1680.46	1688.73	1653.48	1671.5	1672.21	1666.85	1671.5	1668.47	1683.53	1676.96	1688.39	1656	1686.97	1663.94	1664.57	1671.1	1668.04	1674.24	1673.49	1677.1	1682.07	1678.09	1681.53	1672.87	1678.47	1678.05	1684.54	1666.73	1668.25	1670.73	1681.09	1676.32	1671.97	1678.87	1681.22	1684.56	1676.99	1684.86	1678.63	1683.36	1648.58
4.952000	1686.35	1672.44	1665.37	1692.47	1672.11	1685.78	1677.8	1663.23	1677.69	1685.95	1651.46	1671.02	1672.65	1667.77	1669.36	1669.4	1681.8	1677.29	1688.95	1655.87	1687.8	1666.07	1666.94	1672.93	1666.58	1675.56	1672.91	1677.01	1680.47	1676.97	1681.13	1670.45	1677.76	1677.09	1684.83	1664.55	1668.95	1667.7	1680.35	1677.14	1670.26	1677.36	1682.25	1682.07	1677.02	1684.18	1678.05	1683.65	1645.36
5.447000	1686.16	1670.21	1668.21	1691.1	1671.69	1686.54	1676.67	1663.09	1677.97	1687	1652.72	1669.18	1674.24	1662.59	1670.19	1667.56	1679.76	1676.67	1685.02	1653.08	1686.72	1664.79	1667.8	1670.54	1664.11	1673.94	1672.53	1676.69	1680.3	1677.6	1682.51	1675.97	1678.34	1677.66	1684.86	1666.51	1670.07	1671.14	1681.27	1678.63	1669.73	1678.44	1682.24	1683.41	1674.63	1683.48	1677.94	1682.73	1647.32
5.942000	1686.81	1671.92	1665.67	1690.41	1671.47	1686.83	1678.64	1663.04	1680.51	1688.21	1652.45	1673.7	1675.35	1662.92	1670.71	1667.27	1681.58	1677.51	1687.19	1656.68	1686.99	1663.08	1665.24	1672.19	1664.95	1672.15	1674.44	1676.72	1679.85	1680.64	1680.18	1672.79	1677.55	1679.86	1687.14	1663.93	1671.13	1671.28	1682.9	1675.22	1669.26	1677.33	1682.25	1681.53	1674.17	1683.5	1678.69	1683.07	1646.16
6.437000	1685.38	1669.71	1665.96	1686.55	1670.37	1685.27	1680.81	1662.59	1679.18	1686.72	1651.44	1671.52	1675.57	1663.76	1670.35	1669.58	1681.39	1677.85	1688.09	1653.88	1687.59	1665.48	1668.6	1671.99	1663.8	1672.94	1673.25	1674.19	1681.49	1677.74	1681.19	1672.59	1677.96	1678.24	1684.86	1663.31	1669.8	1670.82	1681.11	1676.71	1668.81	1675.28	1681.34	1684.46	1672.14	1683.07	1678.02	1682.08	1647.55
6.932000	1686.45	1670.4	1665.29	1688.4	1672.95	1686.88	1677.91	1661.71	1679.15	1685.84	1651.66	1668.77	1673.3	1665.3	1669.59	1666.02	1680.38	1675.68	1687.85	1652.88	1685.59	1665.77	1667.52	1675.18	1664.09	1671.9	1673.68	1676.45	1679.16	1679.53	1681.3	1675.71	1679.76	1677.58	1687.5	1665.94	1670.07	1669.85	1680.59	1676.74	1669.04	1676.71	1683.15	1683.1	1672.57	1684.83	1677.24	1680.8	1645.96
7.428000	1684.54	1670.6	1665.79	1688.62	1670.52	1687.53	1678.27	1663.03	1677.59	1686.94	1651.86	1671.05	1677.61	1666.24	1669.71	1669.15	1681.2	1678.49	1687.73	1654.76	1687.81	1664.07	1664.8	1673.37	1664.45	1672.71	1673.8	1676.74	1679.59	1675.66	1680.3	1674.01	1675.65	1677.45	1685.95	1662.82	1668.06	1669.51	1679.68	1676.11	1669.01	1677.24	1683.33	1683.44	1674.74	1684.63	1677.52	1680.98	1647.33
7.923000	1685.94	1670.8	1665.61	1689.64	1671.28	1686.09	1679.7	1662.95	1680.44	1687.48	1652.38	1672.62	1674.65	1665.46	1669.65	1665.75	1681.11	1679.4	1688.89	1654.34	1686.04	1664.47	1667.13	1672.62	1665.18	1674.22	1672.33	1675.35	1679.11	1677.22	1680.06	1676.7	1679.52	1679.23	1686.45	1664.56	1670.55	1669.71	1679.43	1674.17	1671.76	1678.93	1682.32	1683.57	1674.93	1683.19	1678.97	1682.82	1646.12
8.418000	1686.18	1669.52	1667.4	1688.01	1672.45	1686.52	1678.5	1663.89	1680.12	1685.93	1653.63	1673.87	1676.27	1665.02	1671.24	1669.38	1680.71	1679.13	1686.03	1655.45	1687.14	1663.94	1667.36	1671.66	1665.32	1675.53	1671.42	1675.43	1677.4	1675.18	1682.21	1675.09	1678.04	1678.9	1685.02	1664.05	1671.26	1669.21	1679.39	1673.99	1668.44	1679.43	1682.57	1684.37	1673.44	1685.97	1678.83	1680.46	1647.77
8.913000	1684.75	1671.3	1664.42	1687.59	1672.05	1687.82	1678.29	1663.51	1679.9	1686.47	1652.8	1670.66	1674.53	1665.91	1670.97	1667.15	1681.63	1678.1	1685.46	1654.37	1686.54	1667.02	1665.34	1670.73	1663.66	1671.59	1671.77	1674.92	1678.87	1679.47	1679.25	1674.5	1675.07	1675.56	1684.62	1664.15	1671.44	1669.87	1678.44	1674.12	1669.12	1677.2	1683.36	1683.05	1676.26	1682.86	1680.33	1681.2	1645.23
9.409000	1684.36	1670.99	1665.76	1687.71	1671.61	1686.62	1677.71	1662.97	1677.97	1688.41	1653.76	1669.6	1674.92	1666.03	1669.63	1667.67	1680.47	1677.35	1686.07	1653.9	1685.06	1664.41	1666.03	1669.9	1664.65	1672.98	1670.78	1675.67	1677.85	1679.54	1679.36	1672.33	1675.01	1673.91	1683.78	1662.66	1667.27	1667.71	1680.8	1674.93	1670.07	1678.65	1680.91	1680.14	1674.63	1681.04	1678.5	1683.58	1645.41
9.904000	1685.81	1669.14	1665.52	1689.77	1670.03	1686.05	1679.89	1662.03	1677.55	1686.09	1652.94	1670.39	1673.4	1663.7	1668.81	1666.94	1681.04	1676.29	1687.44	1653.94	1687.66	1662.76	1666.25	1670.44	1664.4	1672.49	1671.6	1673.7	1676.93	1676.36	1679.84	1675.04	1678.17	1676.37	1685.22	1664.86	1670.62	1669.35	1679.67	1675.16	1668.75	1677.96	1679.85	1683.08	1673.52	1683.11	1678.52	1680.39	1646.94
10.399000	1685.62	1670.11	1666.45	1688.11	1671.67	1685.79	1677.44	1662.43	1679.02	1686.74	1650.72	1670.56	1673.35	1663.91	1669.57	1667.44	1680.24	1677.99	1686.87	1652.64	1687.49	1665.38	1665.92	1670.87	1665.11	1673.57	1671.89	1674.76	1677.86	1676.89	1679.63	1672.95	1676.55	1677.43	1685.66	1662.69	1668.59	1670.38	1680.93	1676.2	1668.63	1677.55	1681.53	1681.59	1673.71	1682.91	1679.62	1681.84	1644.98
10.894000	1686.05	1669.51	1666.84	1688.33	1672.41	1687.5	1678.54	1663.12	1678.92	1686.55	1651.58	1671.12	1673.65	1664.72	1670.05	1668.6	1679.84	1679.61	1686.31	1653.38	1685	1663.54	1667.56	1671.06	1665.97	1673.13	1673.56	1673.6	1677.51	1675.84	1678.25	1674.45	1677.9	1677.21	1684.04	1664.28	1668.27	1668.21	1679.31	1675.8	1670.23	1680.04	1682.3	1682.21	1674.52	1681.93	1679.52	1682.44	1647.11
11.389000	1683.86	1669.09	1667.85	1686.44	1672.32	1685.46	1678.65	1660.71	1680.7	1687.65	1651.81	1669.13	1673.98	1663.75	1671.09	1665.7	1679.54	1679.49	1684.72	1652.4	1684.53	1664.38	1666.36	1671.4	1664.18	1671.88	1672.91	1675.78	1679.59	1675.8	1679.2	1672.88	1679.56	1678.42	1684.49	1665.63	1670.19	1670.21	1679.13	1674.88	1668.7	1678.27	1683.08	1681.35	1675.45	1682.84	1678.12	1682.47	1647.22
11.885000	1684.69	1671.64	1666.25	1688.09	1670.35	1688.16	1677.91	1663.4	1679.39	1683.57	1651.77	1670.28	1674.72	1665.78	1669.88	1666.55	1679.54	1675.22	1686.12	1652.85	1685.54	1663.5	1666.22	1672.33	1665	1670.19	1672.27	1672.56	1678.21	1677.26	1678.06	1674.98	1678.75	1676.91	1682.53	1662.25	1669.07	1669.84	1679.37	1674.28	1670.25	1679.21	1681.45	1682.65	1675.78	1681.78	1678.26	1681.15	1648.15
12.380000	1683.19	1671.26	1668.53	1687.54	1670.58	1685.59	1676.6	1663.2	1678.64	1685.15	1652.57	1671.79	1674.97	1666.66	1670.24	1670.41	1680.46	1675.6	1685.92	1652.54	1684.05	1666.32	1663.76	1669.81	1663.52	1674.15	1671.61	1674.11	1676.93	1677.91	1678.62	1671.62	1678.6	1677.49	1683.01	1663.02	1668.29	1668.92	1678.63	1676.2	1668.92	1676.37	1680.91	1681.3	1673.6	1682.4	1679.05	1681.97	1647.08
12.875000	1682.07	1669.57	1667.32	1689.29	1671.54	1685.27	1679.18	1663.01	1679.52	1686.07	1652.49	1669.11	1673.89	1664.82	1669.28	1668.25	1679.27	1676.05	1686.7	1653.48	1689.21	1662.73	1663.48	1672.34	1661.96	1673.61	1670.58	1673.96	1678.04	1674.91	1681.61	1674.89	1673.92	1676.44	1683.61	1664.32	1667.78	1669	1677.38	1675.22	1670.55	1677.89	1681.94	1682.65	1673.68	1681.46	1676.39	1679.85	1644.81
13.370000	1684.06	1669.65	1664.04	1686.26	1671.27	1686.83	1679.67	1662.38	1678.71	1684.01	1651.63	1671.92	1673.4	1663.58	1668.3	1665.7	1679.68	1675.69	1684.8	1653.7	1685.33	1664	1665.23	1670.59	1663.22	1670.76	1671.45	1676.36	1677.66	1676.66	1679.31	1673.85	1679.53	1675.28	1683.5	1663.36	1669.5	1671.14	1679.34	1674.14	1670.14	1676.85	1679.55	1680.97	1672.21	1682.04	1678.52	1680.4	1643.96
13.865000	1683.02	1672.09	1666.89	1687.58	1671.61	1686.87	1677.55	1662.19	1677.28	1686.57	1653.09	1669.96	1672.79	1667.14	1670.98	1667.11	1681.26	1675.6	1687.42	1653.27	1687.03	1664.24	1664.71	1671.41	1660.52	1672.09	1670.99	1674.62	1677.76	1675.14	1679.58	1669.37	1673.81	1674.86	1684.97	1662.93	1667.81	1667.49	1677.06	1675.44	1671.89	1675.63	1680.93	1682.16	1673.85	1683.89	1677.81	1679.31	1646.36
14.361000	1683.81	1669.66	1665.62	1688.49	1670.34	1688.03	1676.12	1665.09	1678.94	1686.8	1652.68	1668.8	1675.99	1664.8	1670.6	1666.29	1678.09	1675.51	1685.73	1653.75	1687.21	1660.45	1663.31	1669.97	1663.93	1670.25	1670.88	1673.21	1677.39	1676.79	1680.04	1672.49	1674.17	1677.3	1683.2	1661.57	1670.05	1670.34	1679.1	1675.45	1670.66	1677.97	1680.41	1679.65	1673.86	1683.41	1677.95	1681.17	1645.04
14.856000	1683.52	1671.76	1664.39	1687.66	1670.21	1687.81	1676.56	1662.47	1679.93	1687.24	1651.3	1670.11	1672.68	1664.93	1669.5	1666.62	1678.49	1677.52	1685.98	1653.09	1685.33	1664.45	1665.85	1671.53	1662.14	1670.43	1670.83	1674.21	1676.83	1676.23	1678.48	1672.35	1677.17	1676.73	1684.81	1662.51	1668.38	1670.61	1680.09	1672.7	1669.94	1677.37	1682.51	1679.82	1673.33	1682.47	1677.62	1683.27	1648.37
15.351000	1685.26	1669.61	1666.26	1686.11	1673.03	1685.8	1677.64	1663.88	1677.81	1686.72	1652.02	1671.55	1671.62	1664.5	1669.15	1667.66	1681.43	1675.28	1686	1654.96	1687.85	1661.95	1664.63	1672.87	1664.26	1673.56	1669.86	1672.31	1676.37	1674.35	1677.92	1673.06	1676.43	1675.92	1684.4	1659.86	1670.63	1670.13	1679.53	1676.02	1668.65	1674.72	1680.03	1680.19	1673.82	1683.22	1677.82	1680.1	1645.28
15.846000	1683.64	1670.77	1665.73	1687.56	1670.62	1685.47	1678.35	1662.15	1676.79	1685.75	1650.16	1668.03	1674.24	1664.8	1670.02	1668.43	1680.12	1678.48	1685.14	1654.48	1684.06	1660.79	1665.08	1668.68	1663.56	1671.49	1669.65	1672.18	1677.56	1674.03	1679.6	1671.63	1674.06	1674.41	1684.33	1662.02	1667.72	1667.43	1679.88	1675.7	1668.6	1675.17	1681.15	1682.33	1672.14	1678.67	1677.37	1681.83	1647.21
16.341000	1684.08	1666.42	1665.05	1686.67	1667.83	1684.7	1676.58	1662.85	1677.95	1683.49	1647.84	1670.05	1673.25	1665.58	1669.78	1667.26	1680.15	1677.08	1686.11	1653.75	1684.33	1663.73	1667.28	1670.73	1664.41	1670.93	1669.06	1674.51	1676.51	1674.64	1678.41	1670.99	1675.54	1678.69	1682.3	1662.7	1666.45	1667.98	1677.2	1674.21	1669.75	1674	1681.67	1683.11	1675.21	1682.14	1675.52	1681.11	1645.19
16.837000	1684.95	1668.99	1665.52	1687.33	1667.82	1685.71	1676.87	1663.95	1680.21	1687.7	1651.75	1671.31	1674	1664.78	1669.79	1666.95	1680.11	1673.86	1684.08	1653.32	1686.19	1665.11	1664.19	1672.2	1662.72	1671.84	1670.21	1675.02	1679.26	1675.03	1680.25	1672.95	1677.54	1676.94	1681.8	1663.71	1668.23	1669.38	1676.1	1673.63	1667.54	1676.08	1682.37	1682.07	1673.58	1683.31	1676.62	1681.15	1647.13
17.332001	1685.13	1668.74	1665.13	1691.05	1670.33	1687.22	1675.03	1660.39	1680.83	1684.51	1651.61	1669.13	1671.94	1664.2	1667.91	1667.63	1680.28	1676	1682.86	1653.69	1685.37	1663.48	1665.09	1667.93	1664.88	1672.86	1669.77	1677.21	1677.39	1672.89	1677.87	1672.7	1677.07	1676.98	1682.76	1663.76	1669.36	1667.18	1677.37	1674.66	1668.73	1677.04	1679.68	1679.81	1672.7	1682.32	1677.59	1678.92	1643.1
17.827000	1682.66	1669.26	1666.05	1685.36	1670.43	1682.35	1676.07	1660.25	1679.07	1686.14	1650.58	1669.46	1674.81	1664.35	1669.52	1666.93	1681.49	1676.41	1683.91	1654.48	1689.02	1664.45	1663.91	1667.22	1663.12	1670.09	1670.32	1673.08	1676.74	1676.41	1679.31	1673.71	1674.99	1676.17	1684.78	1664.72	1672.04	1669.96	1680.95	1675.99	1668.36	1679.2	1680.22	1683.72	1674.7	1683.85	1678.88	1680.28	1645.84
18.322001	1684.02	1668.89	1663.24	1689.81	1670.05	1684.77	1678.08	1661.59	1676.5	1684.67	1651.79	1670.59	1673.9	1663.57	1668.23	1668.16	1680.5	1677.29	1687.8	1651.5	1684.77	1663.23	1666.24	1670.28	1665.69	1672.73	1670.61	1675.39	1677.85	1675.48	1678.16	1674.21	1674.36	1677.63	1683.4	1662.59	1666.48	1668.17	1678.5	1673.76	1670.15	1674.27	1681.67	1682.59	1673.52	1681.75	1676.54	1681.68	1647.51
18.816999	1683.27	1668.73	1663.62	1685.51	1668.46	1685.66	1676.03	1661.69	1676.81	1685	1651.08	1669.18	1671.21	1661.82	1668.81	1665.36	1676.99	1675.12	1683.74	1652.85	1684	1661.55	1663.94	1668.88	1666.91	1669.09	1670.17	1671.58	1674.42	1675.03	1679.35	1673.59	1672.3	1675.52	1683.02	1664	1666.82	1668.49	1680.06	1675.44	1667.14	1676.77	1681.98	1682.13	1672.66	1682.8	1676.35	1681.17	1646.72
19.313000	1681.97	1671.29	1663.43	1688.11	1670.94	1684.51	1677.76	1660.05	1677.98	1683.65	1650.89	1670.15	1671.23	1663.11	1667.83	1668.23	1676.9	1676.7	1683.83	1656.06	1686.6	1664.3	1665.86	1670.46	1661.82	1672.12	1670.45	1675.07	1677.59	1674.72	1677.91	1670.75	1673.87	1673.92	1683.79	1660.98	1667.97	1665.95	1678.52	1673.5	1667.19	1676.57	1680.43	1682.17	1675.62	1682.45	1678.14	1681.67	1645.64
19.808001	1683.02	1669.12	1666.98	1686	1671.17	1685.48	1678.23	1661.88	1679.43	1685.11	1652.32	1671.74	1673.36	1664.87	1670.2	1666.97	1680.05	1676.09	1687.52	1652.85	1686.29	1661.68	1666.02	1670.24	1662.45	1671.68	1669.91	1672.67	1676.73	1674.91	1676.49	1672.43	1676.63	1677.32	1682.2	1662.99	1667.43	1667.36	1676.5	1674.12	1670.1	1676.07	1680.1	1679.81	1675.52	1682.24	1679.15	1678.84	1644.62
20.302999	1684.2	1669.98	1666.17	1688.08	1671.09	1684.54	1678.19	1661.9	1676.31	1687.24	1650.74	1671.06	1674.03	1663.31	1669.4	1667.3	1678.09	1674.19	1684.38	1652.86	1683.97	1664.9	1666.51	1669.6	1662.93	1670.4	1668.51	1675.22	1677.57	1674.39	1681.09	1670.37	1675.62	1676.55	1681.03	1663.1	1669.15	1666.87	1678.34	1676	1668.51	1674.66	1682.35	1680.09	1674.16	1682.24	1677.62	1679.87	1644.87
20.798000	1683.73	1670.65	1666.55	1686.63	1668.46	1686.32	1675.92	1664.51	1679.68	1686.28	1652.77	1670.87	1673.32	1662.91	1670.54	1668.53	1677.17	1675.43	1686.46	1655.5	1684.46	1660.09	1663.34	1670.16	1662.05	1668.51	1670.16	1672.23	1677.07	1676.43	1680.99	1672.5	1675.01	1677.36	1680.86	1662.93	1666.97	1666.93	1677.03	1673.06	1668.86	1677.29	1680.49	1681.37	1670.93	1679.99	1676.08	1679.41	1646.59
21.292999	1682.24	1670.71	1665.99	1685.02	1670.05	1684.79	1675.52	1660.33	1678.94	1686.33	1652.73	1669.49	1670.5	1663.55	1668.16	1665.26	1679.66	1676.41	1685.03	1652.07	1685.26	1661.12	1662.36	1671.75	1662.46	1673.27	1669.23	1671.15	1677.34	1676.35	1676.99	1672.69	1673.02	1675.71	1682.61	1661.71	1667.99	1666.18	1678.44	1675.75	1668.19	1675.05	1680.22	1680.27	1672.49	1682.36	1677.69	1679.35	1645.72
21.789000	1681.82	1666.64	1665.07	1686.8	1670.3	1686.32	1677.02	1659.34	1678.37	1686.11	1649.66	1669.72	1671.12	1663.1	1667.29	1664.39	1678.03	1675.82	1685.15	1655.89	1685.37	1660.96	1663.43	1669.82	1661.17	1670.42	1670.29	1673.63	1675.61	1672.95	1676.65	1669.62	1672.67	1674.45	1679.93	1661.05	1667.81	1665.45	1675.2	1673.33	1667.49	1674.39	1678.94	1680.22	1672.79	1679.81	1676.83	1680.87	1645.68
22.284000	1681.91	1669.9	1667.87	1687.74	1669.83	1688.03	1676.5	1661.01	1677.56	1684.92	1652.26	1668.92	1671.39	1664.23	1668.2	1668.13	1681.18	1675.99	1685.44	1653.62	1685.8	1661.08	1664.19	1670.27	1662.48	1671.34	1671.16	1675.04	1674.22	1675.06	1679.4	1671.01	1674.56	1675.58	1684.35	1661.05	1668.4	1667.36	1677.79	1674	1668.34	1676.42	1682.12	1680.4	1672.83	1680.34	1676.33	1683	1645.73
22.778999	1683.17	1669.95	1665.59	1686.79	1672.02	1687.12	1676.82	1662.83	1678.39	1683.48	1650.91	1668.72	1673.14	1663.45	1671.4	1667.05	1678.6	1674.56	1685.65	1653.99	1684.58	1663.15	1663.57	1667.65	1659.82	1670.11	1669.53	1673.11	1675.46	1674.81	1677.81	1671.5	1674.72	1674.28	1681.98	1661.98	1669.48	1669.01	1678.39	1672.45	1668.57	1675.18	1680.27	1680.49	1672.96	1683.62	1677.57	1681.75	1646.52
23.274000	1684.57	1669.69	1665.02	1686.69	1667.3	1686.56	1678.97	1661.7	1679.73	1686.48	1651.82	1671.92	1674.14	1663.41	1667.02	1667.62	1679.01	1676.2	1687.43	1654.89	1684.5	1662.34	1664.79	1668.19	1662.72	1670.24	1669.57	1673.48	1677.11	1676.15	1677.16	1674.24	1675.16	1676.28	1681.73	1662.19	1669.55	1667.94	1680.39	1675.04	1668.46	1677.29	1680.35	1679.65	1672.67	1680.1	1678.24	1680.31	1646.58
23.768999	1684.51	1667.84	1665.87	1687.82	1669.89	1684.14	1676.39	1662.77	1675.24	1684.4	1654.55	1670.25	1672.08	1664.62	1668.78	1665.66	1678	1675.26	1685.45	1652.9	1684.01	1661.26	1662.43	1668.57	1660.39	1670.54	1669.39	1670.5	1675.45	1673.87	1676.62	1670.12	1672.43	1673.98	1681.59	1660.37	1668.45	1667.49	1676.09	1674.76	1668.17	1676.14	1679.4	1677.67	1672.45	1678.23	1677.41	1678.2	1644.02
24.264999	1682.6	1667.37	1666.92	1684.79	1669.08	1687.2	1675.56	1659.58	1677.61	1685.07	1651.95	1669.77	1675.02	1664	1668.52	1665.42	1679.36	1674.46	1681.7	1651.19	1685.35	1662.48	1662.42	1669.52	1662.19	1670.06	1671.15	1673.54	1677.94	1673.98	1679.84	1672.03	1676.08	1674.75	1683.63	1661.58	1667.9	1667.04	1675.24	1673.13	1668.24	1676.34	1682.5	1681.3	1673.18	1681.68	1677.02	1676.56	1645.17
24.760000	1683.57	1670.13	1664.09	1686.52	1669.73	1683.37	1676.35	1661.64	1678.26	1684.58	1651.81	1668.33	1672.13	1662.44	1669.58	1667.68	1678.87	1674.01	1683.18	1652.78	1685.47	1662.14	1666.05	1669.63	1662.25	1669.46	1666.55	1671.72	1679.51	1673.34	1679.17	1672.36	1675.49	1676.62	1683.8	1661.51	1667.05	1667.92	1679.44	1672.71	1666.45	1674.88	1683.24	1680.81	1674.14	1679.64	1677.77	1680.35	1646.33
25.254999	1682.24	1670.6	1665.75	1686.13	1670.17	1685.04	1676.77	1662.24	1676.94	1684.42	1651.16	1669.54	1672.75	1662.82	1669	1665.61	1678.48	1674.67	1684.99	1654.59	1684.15	1662.07	1666.24	1667.47	1661.84	1669.89	1669.25	1673.77	1677.6	1673.06	1677.28	1672.6	1674.05	1674.91	1681.87	1665.08	1666.76	1665.61	1678.64	1674.74	1666.66	1674.57	1679.55	1679.82	1672.06	1680.46	1675.33	1679.52	1644.71
25.750000	1681.79	1667.23	1664.92	1686.17	1670.7	1684.6	1674.22	1661.35	1677.83	1685.49	1650.72	1670.84	1672.6	1664.95	1667.77	1666.2	1676.81	1675.11	1683.66	1653.11	1682.69	1662.14	1662.65	1667.96	1659.16	1668.76	1668.09	1673.51	1674.51	1672.6	1677.51	1670.3	1673.79	1671.85	1682.06	1662.44	1668.01	1665.7	1675.65	1674.58	1667.72	1675.32	1678.98	1682.5	1672.55	1680.23	1676.53	1678.75	1644.62
26.246000	1684.57	1670.62	1666.77	1686.88	1672.51	1684.07	1676.31	1661.35	1677.19	1685.33	1651.01	1670.02	1672.57	1662.69	1669.61	1668.2	1678.27	1674.67	1683.5	1653.52	1685.65	1662.74	1664.19	1667.79	1663.63	1667.81	1666.64	1671.76	1676.28	1671.16	1677.56	1672.07	1674.7	1673.82	1681.35	1661.49	1666.51	1666.26	1675.27	1674.98	1668.02	1673.57	1680.22	1679.46	1671.86	1680.63	1676.13	1681.19	1647.17
26.740999	1682.67	1668.12	1665.82	1686.26	1672.11	1683.89	1677.25	1660.2	1678.12	1684.15	1651.42	1669.31	1674.73	1659.96	1666.85	1665.82	1677.7	1675.6	1683.78	1652.05	1686.55	1662.63	1663.34	1669.22	1662.74	1670.64	1669.2	1670.75	1676.1	1675.58	1678.67	1669.89	1674.19	1677.04	1682.2	1661.28	1668.37	1666.2	1676.85	1671.89	1667.3	1675.91	1679.75	1679.86	1671.07	1679.62	1675.3	1678.32	1644.91
27.236000	1683.19	1667.72	1663.16	1684.95	1668.67	1687.35	1676.41	1660.83	1675.69	1683.43	1649.99	1670.74	1672.89	1662.48	1669.76	1666.34	1678.71	1675.87	1684.05	1652.84	1686.03	1661.17	1664.64	1667.2	1662.88	1668.15	1669.06	1671.86	1673.39	1673.53	1676.75	1672.65	1674.09	1677.96	1681.69	1660.74	1666.43	1666.99	1678.34	1673.51	1667.48	1675.16	1679.08	1679.37	1671.48	1682.03	1674.4	1679.92	1644.5
27.731001	1682.41	1669.41	1666.59	1686.92	1669.97	1684.63	1675.23	1660.13	1676.93	1684.26	1652.58	1668.34	1672.13	1664.22	1668.95	1665.79	1679.1	1674.83	1684.1	1653.94	1684.3	1662.47	1661.33	1668.82	1662.53	1670.68	1667.7	1674.69	1675.82	1674.31	1676.6	1671.47	1673.69	1676.15	1681.98	1660.98	1664.79	1666.22	1676.28	1673.12	1668.26	1674.29	1679.08	1678.77	1672.29	1679.12	1674.19	1676.95	1644.15
28.226000	1683.35	1669.09	1665.54	1684.6	1669.07	1683.54	1676.91	1663.56	1677.45	1685.19	1651.31	1669.91	1670.92	1661.82	1669.6	1667.94	1678.92	1674.77	1683.85	1652.43	1685.26	1661.96	1663.1	1666.86	1662.29	1669.3	1671.13	1671.33	1675.87	1675.27	1677.88	1669.96	1674.04	1674.15	1678.27	1661.22	1666.86	1667.95	1676.5	1673.31	1665.98	1674.89	1678.18	1679.85	1671.36	1680.51	1676.48	1678.31	1644.23
28.722000	1679.59	1669.5	1666.34	1687.48	1670	1684.72	1675.39	1661.15	1678.57	1684.06	1650.93	1669.56	1671.83	1662.53	1669.29	1669.27	1676.51	1674.76	1683.74	1651.85	1682.48	1660.41	1661.38	1667.93	1660.4	1668.01	1666.21	1671.35	1675.25	1671.78	1675.72	1670.27	1670.99	1672.31	1679.79	1662.57	1665.41	1667.13	1675.51	1672.62	1666.4	1673.65	1677.49	1678.79	1674.79	1679.98	1675.33	1679.16	1642.97
29.216999	1682.78	1669.56	1665.2	1689.08	1671.74	1686.79	1675.71	1660.6	1677.94	1682.51	1650.89	1670.55	1673.36	1661.66	1666.47	1665.91	1675.9	1674.61	1679.65	1651.75	1682.76	1664.17	1662.44	1668.66	1658.73	1669.77	1668.68	1672.75	1673.05	1674.62	1675.46	1668.73	1671.38	1671.83	1682.66	1661.21	1665.62	1667.19	1675.36	1673.36	1666.9	1674.57	1679.73	1682.04	1670.37	1680.88	1675	1677.74	1644.81
29.712000	1683.89	1668.59	1663.62	1685.13	1670.53	1683.85	1673.85	1660.41	1675.22	1683.1	1650.49	1668.03	1670.55	1663.38	1670.02	1666.04	1679.52	1674.72	1684.77	1653.6	1683.13	1660.44	1664.23	1667.49	1659.01	1666.8	1667.77	1669.73	1676.09	1672.13	1677.93	1669.37	1671.86	1674.31	1679.57	1660.15	1665.78	1667.21	1676.8	1671.81	1664.31	1673.42	1678.3	1679.78	1670.01	1679	1675.22	1678.77	1645.71
30.207001	1684.94	1668.39	1668.15	1686.79	1670.66	1684.37	1676.56	1662.72	1674.3	1682.31	1651.01	1669.63	1673.66	1663.5	1669.08	1664.89	1677.31	1672.57	1683	1652.65	1682.87	1662.89	1662.98	1668.46	1658.18	1672.06	1668.32	1671.02	1674.33	1672.51	1677.47	1668.15	1672.52	1675.14	1681.3	1661	1666.23	1667.57	1676.52	1669.18	1666.07	1673.58	1677.07	1678.26	1672.99	1680.87	1676.14	1677.99	1643.91
30.702000	1682.62	1670.84	1664.95	1687.63	1669.94	1683.92	1676.69	1659.02	1675.97	1684.46	1649.71	1668.62	1672.05	1663.36	1667.41	1663.93	1677.32	1674.48	1682.23	1652.68	1681.9	1660.14	1663.33	1669.26	1661.57	1668.43	1668.92	1671.17	1673.11	1672.8	1674.06	1669.29	1673.58	1673.84	1677.87	1661.12	1666.56	1665.42	1674.65	1671.24	1666.59	1675.76	1678.74	1678.6	1674.33	1679.32	1677.91	1678.54	1644.73
31.198000	1682.45	1669.17	1665.9	1686.12	1671.2	1682.38	1673.27	1660.69	1676.19	1684.14	1651.35	1669.13	1672.97	1663.28	1669.46	1664.81	1675.9	1674.29	1683.78	1653.43	1683.5	1661.89	1664.38	1666.58	1662.32	1668.65	1668.64	1669.94	1672.91	1675.28	1674.64	1672.13	1672.45	1671.81	1679.85	1661.62	1665.88	1665.05	1676.41	1673.43	1666.52	1673.61	1679.05	1678.09	1672.68	1680.82	1675.11	1678.16	1645.94
31.693001	1681.21	1668.68	1664.24	1686.18	1668.92	1683.61	1675.61	1658.81	1674.75	1685.26	1649.95	1668.67	1669.96	1661.82	1669.76	1664.23	1677.97	1673.01	1682.69	1652.15	1681.81	1661.16	1662.91	1668.02	1658.98	1668.95	1669.86	1670.86	1676.98	1673.17	1674.13	1671.49	1672.75	1674.91	1681.51	1662.51	1664.57	1665.64	1675.21	1672.05	1665.56	1675.2	1678.3	1680.23	1673.04	1680.24	1675.38	1679.05	1646.33
32.188000	1681.26	1669.58	1665.08	1683.13	1668.95	1684.11	1676.71	1658.88	1675.67	1684.88	1650.28	1669.94	1672.77	1663.22	1668.04	1664.4	1677.4	1673.41	1680.71	1651.42	1684.14	1660.06	1662.57	1666.72	1659.84	1669.31	1665.17	1670.64	1675.12	1673.25	1675.51	1668.83	1673.93	1673.11	1679.1	1659.68	1665.69	1666.89	1674.4	1673	1664.8	1672.1	1678.45	1676.88	1672.24	1680.56	1674.1	1677.77	1645.28
32.682999	1680.49	1669.02	1666.32	1686.55	1669.47	1684.49	1675.88	1659.47	1675.42	1682.98	1648.8	1666.72	1673.27	1661.29	1668.54	1665.16	1676.51	1675.69	1683.77	1652.79	1682.87	1659.61	1662.28	1669.37	1659.35	1668.83	1667.86	1669.89	1674.35	1673.94	1675.91	1668.91	1673.22	1673.59	1680.76	1660.7	1666.89	1663.73	1677.7	1670.18	1667.71	1670.83	1678.44	1678.53	1673.75	1678.85	1675.36	1679.81	1642.75
33.178001	1681.31	1667.42	1665.67	1683.64	1672.84	1684.89	1675.93	1660.89	1676.45	1683.75	1651.24	1671.01	1671.81	1662.46	1670.32	1667.52	1677.59	1672.7	1685.09	1654.75	1684.55	1660.82	1664.8	1665.99	1659.33	1668.68	1668.48	1671.45	1674.52	1673.7	1675.69	1669.76	1673.17	1670.79	1680.99	1659.4	1666.47	1664.56	1674.58	1671.89	1666.86	1673.06	1679.3	1679.72	1671.19	1679.02	1674.51	1677.34	1644.28
33.674000	1680.94	1667.99	1665.21	1685.07	1671.23	1684.57	1677.8	1661.22	1677.76	1684.14	1650.33	1670.26	1671.39	1664.88	1669.41	1666.12	1678.78	1673.98	1685.72	1653.32	1684.05	1659.36	1661.33	1666.54	1661.7	1669.2	1668.29	1672.11	1674.76	1673.14	1676.44	1668.15	1670.2	1671.1	1679.23	1660.77	1667.28	1662.95	1675.15	1671.75	1666.64	1673.09	1678	1676.41	1670.42	1677.22	1677.22	1676	1644.66
34.168999	1683.17	1670.42	1666.82	1685.23	1670.72	1684.64	1675.38	1659.48	1675.72	1681.16	1650.65	1667.26	1672.16	1664.08	1667.45	1664.72	1680.53	1674.85	1684.19	1651.6	1683.27	1660.07	1664.33	1667.86	1660.11	1669.57	1666.52	1670.49	1674.61	1673.57	1672.82	1668.27	1671.96	1673.68	1679.5	1661.47	1666.6	1667.04	1676.56	1672.37	1665.49	1672.9	1680.12	1678.15	1672.03	1677.75	1675.84	1677.97	1643.76
34.664001	1681.68	1669.01	1666.51	1685.2	1670.87	1685.79	1676.11	1661.68	1675.23	1682.42	1648.62	1669.82	1670.36	1663.39	1666.53	1665.77	1678	1672.82	1682.33	1650.1	1685.03	1659.62	1663.49	1669.67	1660.38	1668.37	1668.86	1672.77	1674.14	1675	1676.15	1669.35	1673.37	1673.09	1681.06	1659.84	1665.03	1666.31	1676.89	1672.01	1665.94	1674.64	1679.88	1679.58	1671.84	1676.75	1674.79	1681.46	1642.38
35.159000	1682.22	1668.85	1668.37	1685.51	1672	1683.99	1674.6	1661.76	1678.95	1684.7	1649.09	1671.37	1673.4	1664.77	1667.72	1667.34	1677.18	1672.37	1684.09	1653.02	1683.03	1661.83	1662.19	1664.93	1660.07	1670.48	1666.89	1671.22	1671.78	1671.46	1677.58	1669.29	1672.62	1671.16	1677.95	1662.26	1666.95	1664.93	1675.9	1672.55	1667.93	1674.93	1680.04	1679.14	1672.5	1678.7	1676.91	1677.56	1642.22
35.653999	1682	1667.35	1662.98	1685.59	1667.95	1684.65	1674.35	1661.81	1677.47	1684.09	1650.21	1669.7	1671.45	1661.63	1668.14	1665.92	1676.89	1673.03	1683.62	1650.62	1680.23	1662.47	1660.08	1667.68	1660.13	1666.96	1668.1	1671.61	1675.18	1675.04	1677.48	1671.46	1677.52	1675.59	1681.46	1662.07	1663.72	1667.22	1674.92	1672.92	1665.9	1674.11	1680.28	1676.76	1673.23	1677.5	1672.97	1676.18	1643.24
36.150002	1680.49	1668.23	1666.68	1684.66	1669.14	1685.63	1675.06	1660.14	1678.11	1684.58	1650.32	1668.65	1672.59	1661.47	1666.8	1665.2	1676.4	1673.33	1682.63	1651.95	1681.33	1658.73	1664.55	1666.45	1658.79	1666.4	1667.59	1670.85	1673.85	1672.58	1672.57	1668.07	1672.52	1672.66	1678.58	1661.54	1666.07	1665.92	1678.07	1670.81	1665.43	1673.62	1677.43	1677.83	1670.31	1677.64	1675.81	1677.79	1643.59
36.645000	1682.06	1668.5	1665.37	1684.74	1670.67	1684.83	1675.25	1660.95	1677.33	1683.39	1650.3	1666.99	1671.85	1660.22	1670.95	1665.37	1677.62	1674.97	1684.68	1652.07	1684.18	1659.56	1661.8	1667.64	1660.89	1670.08	1668.25	1669.94	1671.4	1671.95	1674.74	1669.91	1673.04	1672.44	1679.4	1660.4	1665.99	1666.83	1676.25	1669.85	1666.48	1671.78	1676.59	1679.44	1669.1	1678.82	1676.57	1676.95	1644.19
37.139999	1679.63	1667.56	1663.86	1685.54	1669.64	1684.54	1674.45	1661.08	1676.45	1685.06	1651.8	1668.1	1669.92	1661.87	1668.62	1665.71	1678.66	1672.74	1680.05	1653.04	1685	1660.97	1662.94	1670.41	1662.56	1668.45	1668.56	1669.07	1673.59	1672.32	1675.99	1669.57	1671.6	1671.77	1681.3	1660.02	1667.68	1667.02	1675.64	1670.84	1666.34	1673.92	1679	1677.83	1672.02	1680.73	1674.35	1677.2	1645.74
37.634998	1681.86	1668.27	1664.55	1684.06	1669.22	1684.33	1676.15	1661.68	1676.72	1682.44	1649.88	1669.7	1671.78	1663.25	1667.61	1664.97	1678.3	1674.67	1679.83	1651.04	1681.91	1659.94	1660.51	1666.9	1662.31	1665.58	1668.08	1671.81	1676.01	1671.17	1674.21	1668.76	1674.38	1672.6	1678.45	1661.25	1663.83	1666.11	1676.06	1673.64	1666.82	1673.14	1678.15	1678.69	1671.77	1676	1674.73	1675.15	1642.19
38.131001	1682.06	1667.12	1665.24	1685.51	1668.46	1682.85	1673.99	1659.9	1675.51	1682.57	1649.68	1668.08	1670.97	1663.38	1669.98	1667.31	1676.69	1671.65	1680.77	1652.51	1683.16	1658.73	1662.17	1668.71	1661.51	1669.22	1669.08	1669.42	1674.44	1671.09	1673.77	1670.96	1672.65	1671.4	1679.21	1660.52	1664.85	1667.56	1676.43	1673.27	1667.64	1674.21	1678.42	1677.91	1667.64	1677.29	1675.27	1677.07	1645.54
38.625999	1682.38	1669.87	1667.28	1686.81	1668.07	1683.79	1675.42	1660.87	1674.12	1680.84	1650.51	1668.31	1672.33	1661.68	1667.98	1666.66	1675.78	1674	1683.23	1653.16	1684.82	1659.9	1660.55	1667.7	1660.07	1668.45	1666.83	1671.05	1672.79	1670.3	1674.99	1668.97	1670.83	1671.18	1679.32	1660.03	1663.7	1664.57	1674.8	1671.98	1665.95	1674.18	1679.39	1678.13	1671.71	1677.38	1675.15	1677.74	1645.04
39.120998	1681.97	1669.57	1663.32	1684.82	1669.73	1683.27	1673.8	1659.15	1675.54	1684.8	1651.86	1668.87	1671.35	1661.79	1667.78	1666.23	1676.41	1674.71	1679.3	1652.67	1684.33	1661.41	1660.28	1668.11	1660.12	1667.55	1666.55	1669.98	1673.09	1674.06	1673.91	1667.85	1671.14	1670.56	1679.39	1659.22	1664.11	1664.53	1676.25	1671.79	1666.32	1672.41	1678.02	1678.67	1669.45	1676.87	1675.19	1677.74	1644.98
39.616001	1680.98	1668.59	1664.75	1684.33	1668.24	1683.3	1672.46	1660.63	1675.43	1685.48	1649.19	1668.98	1670.85	1662.49	1668.38	1665.93	1676.73	1672.01	1684.16	1651.2	1681.69	1658.99	1662.4	1668.17	1661.41	1668.31	1668.54	1669.88	1673.56	1672.75	1673.33	1670.31	1670.37	1671.4	1677.11	1659.88	1666.22	1663.92	1675.73	1671.3	1665.71	1671.01	1679.61	1680.15	1671.19	1679.02	1673.83	1677.09	1642.06
40.111000	1681.46	1670.17	1664.49	1683.65	1668.65	1683.07	1673.62	1657.91	1677.95	1684.57	1650.3	1669.17	1672.26	1662.53	1667.45	1664.86	1676.93	1673.12	1679.29	1650.44	1683.62	1657.79	1660.16	1666.01	1658.86	1666.28	1664.83	1669.43	1675.1	1669.71	1675.09	1667.15	1670.35	1670.51	1677.92	1660.27	1665.03	1664.08	1674.74	1671.5	1665.04	1672.15	1675.62	1677.7	1669.1	1678.49	1673.07	1677.08	1642.55
40.605999	1681.31	1666.84	1665.14	1683.74	1669.72	1685.16	1674.95	1661.71	1676.92	1682.78	1649.4	1667.92	1668.94	1661.27	1667.43	1666.88	1675.07	1673.76	1683.06	1652	1681.51	1658.72	1661.47	1665.6	1659.44	1665.99	1666.12	1667.87	1672.44	1669.36	1676.37	1668.29	1674.82	1673.17	1678.67	1659.14	1664.55	1664.71	1674.82	1669.66	1664.62	1670.98	1678.84	1676.73	1670.22	1677.07	1674.41	1677.68	1643.59
41.102001	1678.81	1667.77	1666.42	1683.75	1668.4	1681.7	1674	1658.65	1674.72	1683.78	1650.44	1668.66	1670.54	1660.19	1668.45	1666.52	1678	1672.25	1680.77	1653.4	1682.86	1659.03	1661.23	1666.46	1660.65	1667.46	1666.57	1670.02	1674.41	1673.43	1674.3	1670.37	1671.72	1671.61	1678.5	1659.41	1667.53	1662.62	1675.06	1672.08	1666.55	1671.28	1674.21	1679.98	1671.62	1677.27	1677.12	1673.97	1644.35
41.597000	1681.03	1668.18	1664.78	1683.92	1669.11	1681.84	1674.3	1659.81	1675.34	1682.73	1648.19	1667.24	1670.41	1664.2	1668.57	1665	1678.02	1673.23	1681.87	1652.1	1681.01	1659.68	1662.09	1666.32	1659.49	1669.32	1665.61	1672.88	1673.03	1669.29	1674.14	1669.94	1671.76	1672.19	1677.69	1660.51	1663.94	1664.25	1676	1671.83	1663.64	1673.62	1677.56	1678.79	1668.58	1677.37	1674.97	1678.22	1644
42.091999	1681.53	1668.48	1665.11	1684.63	1668.8	1682.64	1674.53	1659.6	1675.94	1683.01	1648.86	1669.91	1672.57	1663.59	1667.86	1663.62	1677.11	1672.88	1683.07	1654.54	1682.08	1659.31	1660.75	1664.85	1659.72	1669.84	1668.58	1668.1	1671.87	1671.81	1672.98	1669.75	1671.83	1671.4	1679.76	1658.71	1667.16	1665.15	1675.19	1671.37	1663.95	1671.21	1676.19	1676.97	1669.69	1675.74	1673.44	1677.19	1643.71
42.587002	1681.1	1668.11	1666.38	1684.42	1669.87	1684.6	1674.83	1660.36	1675.66	1683.57	1650.58	1670.13	1673.22	1662.93	1669.67	1664.45	1677.4	1673.04	1682.48	1652.55	1683.17	1659.16	1663.34	1666.63	1656.91	1666.93	1666.3	1667.74	1671.99	1672.87	1675.31	1668.56	1672.54	1671.31	1678.36	1662.51	1666	1666.5	1675.8	1671.09	1666.8	1672.79	1678.92	1677.3	1671.31	1678.19	1674.17	1677.39	1644.49
43.083000	1681.42	1666.81	1662.93	1682.65	1671.51	1684.22	1673.63	1660.01	1675.64	1681.76	1650.15	1670.21	1670.05	1662.24	1668.15	1666.35	1679.75	1675.63	1682.53	1653.62	1682.08	1659.61	1662.17	1665.79	1661.53	1668.82	1666.32	1670.4	1673.69	1671.81	1674.46	1668.41	1671.3	1670.02	1677.37	1660.38	1667.6	1663.01	1676.14	1672.17	1665.28	1673	1676.99	1677.66	1670.31	1678.32	1673.21	1676.98	1644.2
43.577999	1681.19	1668.6	1665.02	1683.86	1670.54	1680.48	1673.88	1661.04	1674.85	1684.44	1649.83	1668.26	1671.53	1662.48	1668.95	1665.1	1676.95	1673.73	1682.94	1651.36	1681.22	1659.6	1661.84	1666.59	1660.58	1666.91	1665.79	1668.14	1672.01	1672.17	1674.3	1666.13	1671.11	1672.96	1678.43	1660.84	1666.52	1664.87	1676.51	1670.49	1667.38	1673.07	1677.71	1675.07	1670.79	1677.75	1674.09	1677.97	1641.4
44.073002	1682.89	1670.65	1666.56	1684.49	1671.15	1681.84	1673.28	1660.06	1678.26	1683.74	1651.06	1669.94	1671.88	1661.6	1666.21	1665.32	1674.19	1671.28	1679.89	1652.03	1679.96	1662.71	1662.75	1668.01	1657.61	1666.88	1665.88	1671	1673.55	1671.67	1674.86	1666.82	1672.78	1673.18	1676.98	1660.64	1665.02	1665.27	1674.55	1672.2	1665.37	1670.63	1676.92	1677.86	1670.69	1678.99	1674.07	1677.65	1644.31
44.568001	1681.72	1668.32	1663.29	1684.37	1667.09	1683.67	1672.26	1659.09	1676.25	1681.93	1650	1666.67	1670.76	1658.95	1667.32	1663.39	1675.51	1672.75	1680.89	1652.96	1679.46	1659.14	1661.45	1667.54	1660.38	1668.45	1665.58	1669.23	1672.43	1671.6	1674.58	1668.32	1671.94	1670.69	1678.62	1659.76	1664.62	1663.69	1673.87	1672.06	1664.13	1670.85	1677.65	1680.3	1669.35	1677.67	1673.53	1675.11	1643.95
45.063000	1679.6	1668.99	1665.16	1682.14	1667.4	1681.35	1673.7	1659.43	1675.91	1682.39	1649.5	1669.15	1672.81	1661.65	1666.11	1664.16	1678.47	1674.22	1681.56	1654.16	1683.31	1660.16	1660.21	1666.86	1659.1	1668.09	1666.56	1669.89	1673.9	1669.63	1674.37	1670.15	1670.17	1670.55	1679.78	1658.69	1665.74	1666.25	1674.89	1670.22	1664.86	1672.91	1678.37	1676.39	1670.8	1678.45	1672.4	1674.46	1643.66
45.558998	1681.24	1666.83	1663.63	1683.98	1668.6	1683.62	1675.99	1659.38	1673.89	1682.16	1650.79	1667.34	1672.95	1663.36	1668.95	1665.48	1677.02	1673.68	1683.12	1653.68	1681.46	1659.34	1661.37	1665.75	1658.24	1666.76	1667.34	1668.05	1672.72	1671.63	1673.28	1668.66	1671.66	1673.2	1679.2	1659.09	1661.66	1665.82	1675.92	1670.82	1668.2	1670.62	1677.92	1676.27	1672.33	1675.48	1673.47	1677.31	1643.5
46.054001	1682.04	1667.11	1665.23	1684.78	1670.52	1683.91	1672.59	1658.93	1676.06	1681.87	1647.34	1668.65	1671.88	1661.64	1667.79	1666.82	1675.58	1673.14	1681.05	1651.45	1684.12	1656.91	1662.21	1666.35	1657.06	1668.22	1666.04	1668.33	1673.04	1671.04	1674.62	1667.56	1671.23	1670.41	1678.97	1659.26	1664.01	1662.44	1675.38	1669.17	1666.08	1672.97	1677.05	1676.92	1671.14	1679.26	1675.58	1678.71	1643.83
46.549000	1681.27	1667.64	1663.04	1683.93	1668.74	1683.49	1672.77	1663.42	1674.57	1682.07	1650.48	1668.27	1670.28	1660.8	1666.05	1665.62	1675.52	1673.36	1681.06	1652.9	1681.14	1656.53	1661.46	1666.7	1659.54	1667.5	1664.69	1667.58	1675.67	1671.09	1674.44	1669.79	1672.1	1671.14	1680.34	1660.08	1666.05	1663.77	1675.49	1673.05	1665.71	1673.91	1676.28	1678.11	1670.95	1675.99	1675.22	1676.16	1644.04
47.043999	1681.44	1664.69	1662.49	1682.39	1670.73	1681.37	1674.9	1660.08	1676.09	1682.19	1650.5	1668.22	1672.32	1662.71	1667.19	1664.91	1676.61	1672.08	1682.26	1651.97	1681.26	1661.65	1661.62	1663.87	1659.6	1668.02	1665.39	1671.69	1670.9	1672.68	1672.47	1666.24	1671.69	1673.18	1676.38	1661.16	1663.91	1664.62	1674.61	1670.84	1664.57	1673.2	1677.59	1676.44	1669.73	1678.5	1672.85	1675.08	1643.11
47.539001	1678.59	1667.27	1665.95	1683.54	1668.73	1683.4	1674.59	1658.78	1675.03	1682.96	1652.53	1670.28	1670.1	1660.68	1667.48	1662.9	1675.89	1672.08	1680.59	1649.83	1681.4	1657.54	1660.68	1663.07	1658.45	1668.1	1663.51	1669.96	1672.24	1671.04	1672.38	1668.72	1670.74	1670.32	1676.08	1659.14	1664.69	1663.62	1672.79	1669.7	1663.21	1669.82	1675.76	1677.41	1672.31	1679.13	1674.19	1676.62	1641.29
48.035000	1680.56	1668.65	1663.81	1685.81	1671.17	1684.3	1674.22	1660.28	1674.97	1682.19	1651.18	1668.85	1669.8	1661.83	1665.88	1664.82	1679.11	1670.78	1682.43	1651.73	1683.18	1659.42	1661.64	1666.11	1656.46	1666.76	1664.93	1666.56	1673.72	1669.51	1673.97	1668.17	1673.16	1669.74	1679.73	1661.05	1665.07	1665.63	1675.51	1671.23	1665.04	1671.68	1677.47	1679.32	1668.79	1676.95	1675.04	1677.83	1645.11
48.529999	1679.89	1667.02	1665.71	1684.78	1669.44	1682.43	1674.87	1661.03	1676.94	1681.03	1648.72	1668.1	1673.06	1660.74	1665.48	1662.99	1675.94	1668.95	1678.16	1651.87	1681.13	1661.16	1662.42	1665.58	1658.59	1666.61	1667.58	1670.73	1674.04	1669.52	1671.74	1669.21	1669.5	1672.95	1677.65	1658.82	1664.83	1662.97	1674.59	1669.95	1665.88	1672.93	1676.36	1677.24	1669.68	1677.87	1671.67	1677.67	1643.9
49.025002	1679.27	1667.35	1663.26	1682.56	1669.45	1684.66	1673.38	1662.02	1674.46	1684.99	1649.32	1669.59	1670.65	1660.89	1667.17	1665.01	1675.39	1673.58	1681.54	1653.72	1680	1660.44	1664.98	1667.54	1658.03	1669.46	1667.15	1670.2	1672.52	1671.94	1675.46	1667.01	1669.79	1670.49	1681.71	1661	1662.97	1664.33	1675.43	1670.8	1664.71	1670.96	1679.34	1677.81	1669.51	1675.61	1674.37	1677.13	1646.75
49.520000	1682.21	1669.7	1664.18	1682.34	1666.41	1682.46	1672.02	1658.76	1675.23	1683.94	1649.54	1668.68	1670.41	1660.64	1669.13	1663.57	1675.32	1673.24	1683.21	1651.22	1681.57	1658.13	1660.74	1664.56	1658.92	1666.56	1665.15	1668.58	1671.65	1672.17	1674.32	1667.65	1672.69	1669.44	1677.86	1657.93	1664.39	1663.21	1674.02	1670.02	1665.67	1671.84	1676.78	1677.72	1669.75	1675.35	1673.03	1675.66	1644.64
50.014999	1681.44	1667.29	1664.32	1680.84	1668.36	1683.15	1671.93	1660.1	1676.88	1683.19	1650.7	1669.28	1670.63	1661.94	1667.83	1665.5	1677.22	1671.15	1680.65	1652.53	1682.32	1658.6	1661.18	1664.99	1656.63	1667.02	1665.43	1668.29	1670.56	1673.18	1674.48	1665.34	1671.04	1669.91	1675.99	1659.67	1664.25	1664.92	1673.28	1670.49	1665.89	1670.59	1674.78	1677.14	1669.58	1676.97	1672.6	1677.72	1644.03
50.511002	1679.45	1667.72	1666.59	1681.02	1670.2	1682.41	1675	1659.06	1675.4	1681.94	1649.58	1666.66	1669.58	1661.18	1667.55	1664.87	1675.21	1669.7	1680.49	1652.02	1680.66	1658.5	1659.55	1665.2	1658.61	1667.24	1665.51	1668.74	1671.69	1669.89	1674.58	1668.99	1668.28	1671.33	1675.99	1660.11	1666.62	1664.61	1675.54	1670.38	1664.27	1671.92	1677.41	1675.22	1668.61	1677.32	1674.17	1675.19	1640.04
51.006001	1680.16	1667.3	1664.47	1684	1668.51	1682.86	1672.17	1660.26	1674.23	1682.21	1650.76	1667.8	1671.8	1662.07	1666.36	1663.58	1674.21	1670.65	1679.35	1652.69	1681.96	1659.58	1658.76	1663.59	1660.33	1666.49	1664.68	1667.75	1672.29	1672.04	1673.84	1668.05	1671.31	1668.11	1676.37	1658.14	1666.5	1664.59	1674.04	1670.64	1665.95	1670.33	1674.57	1678.08	1670.93	1676.97	1672.22	1675.76	1641.29
51.500999	1680.36	1665.67	1664.71	1683.61	1670.03	1680.41	1671.95	1660.98	1676.58	1683.03	1649.56	1666.35	1670.84	1661.88	1666.79	1664.48	1677.25	1670.65	1681.81	1652.78	1680.9	1660.07	1660.25	1664.32	1656.2	1664.51	1665.81	1669.41	1670.15	1667.67	1674.03	1667.96	1670.89	1669.5	1679.01	1658.55	1664.88	1663.16	1673.39	1669.59	1664.86	1670.32	1674.27	1677.9	1668.65	1678.59	1671.83	1675.54	1643.28
51.995998	1682.32	1666.67	1660.66	1682.39	1667.95	1682.69	1673.53	1660.21	1675.07	1682.64	1650.82	1668.33	1671.89	1661.46	1664.8	1662.99	1675.78	1671.83	1680.66	1653.43	1684.41	1658.25	1661.11	1666.15	1660.3	1666.29	1664.94	1668.38	1673.09	1672.08	1673.92	1666.79	1671.7	1670.56	1677.16	1657.75	1664.13	1663.37	1673.11	1670.37	1666.12	1671.36	1677.9	1678.03	1669.26	1677	1672.62	1677.67	1641.02
52.492001	1679.09	1667.31	1661.21	1683.55	1668.99	1681.73	1673.05	1658.48	1676.38	1683.12	1648.9	1669.11	1669.87	1663.92	1668.36	1663	1678.02	1672.11	1681.37	1650.75	1682.15	1657.5	1660.15	1664.44	1658.91	1665.99	1665.55	1666.95	1673.32	1670.94	1674.94	1667.29	1670.89	1668.64	1678.94	1659.57	1666.95	1664.2	1676.73	1670.47	1665.28	1670.62	1678.1	1675.61	1671	1676.83	1671.99	1675.79	1642.38
52.987000	1681.62	1667.6	1665.47	1683.42	1669.56	1682.28	1675.05	1658.48	1675.13	1684.45	1650.88	1667.39	1670.92	1661.12	1667.08	1662.82	1675.71	1671.68	1681.37	1653.74	1681.61	1660.13	1662.44	1664.57	1657.78	1667.22	1662.86	1668.11	1671.33	1667.21	1672.78	1668.34	1670.49	1668.76	1676.96	1658.72	1665.16	1663.59	1673.68	1670.51	1663.76	1671.49	1675.84	1678.86	1668.55	1675.62	1673.27	1675.35	1644.21
53.481998	1678.64	1665.6	1664.94	1682.4	1667.44	1681.73	1673.56	1659.01	1674.42	1681.27	1649.83	1667.77	1669.73	1661.87	1666.7	1663.32	1677.02	1672.12	1679.25	1652.12	1679.85	1660.71	1660.26	1664.27	1657.4	1666.86	1663.89	1669.67	1670.88	1667.3	1673.78	1667.59	1669.69	1669.28	1678.65	1658.05	1660.88	1663.35	1672.39	1669.28	1665.13	1669.06	1675.14	1675.43	1669.75	1677.17	1672.53	1674.49	1642.3
53.977001	1681.52	1667.22	1663.54	1683.99	1670.98	1682.58	1673.49	1659.63	1674.35	1681.65	1649.5	1667.15	1670.05	1659.61	1666.39	1662.68	1675.49	1673.16	1680.54	1651.2	1681.56	1656.78	1661.28	1664.21	1658.55	1668.46	1666.27	1667.55	1670.33	1670.78	1673.35	1666.4	1669.13	1673.42	1674.92	1657.95	1666.14	1664.46	1674.05	1670.3	1663.43	1670.35	1675.34	1677.7	1669.95	1676.93	1675.19	1677.07	1643.16
54.472000	1682.7	1666.38	1664.61	1683.25	1666.96	1681.72	1672.71	1660.22	1673.39	1681.97	1648.09	1666.62	1671.73	1663.1	1665.86	1666.86	1677.16	1669.75	1679.07	1653.74	1678.82	1658.38	1658.37	1663.64	1658.27	1667.07	1663.85	1668.36	1671.71	1669.89	1672.01	1665.28	1669.59	1667.94	1680.46	1658.57	1663.62	1663.56	1672.56	1668.32	1662.77	1670.93	1675.06	1679.31	1669.13	1676.97	1673.82	1675.22	1642.04
54.967999	1679.25	1664.66	1663.57	1682.53	1667.43	1681.57	1674.56	1660.72	1675.16	1683.44	1649.06	1668.51	1669.43	1659.09	1665.53	1663.22	1676.37	1672.6	1679.44	1653.28	1683.69	1658.9	1661.1	1666.82	1660.23	1668.31	1665.24	1669.6	1673.46	1672.3	1674.38	1667.88	1668.18	1667.02	1677.77	1655.48	1665.85	1664.34	1674.62	1669.68	1665.07	1668.03	1677.36	1676.92	1669.18	1679.38	1673.3	1675.08	1643.19
55.463001	1679.53	1666.53	1664.52	1684.14	1668.02	1681.22	1672.1	1660.85	1675.19	1680.51	1649.46	1667.23	1669.95	1662.37	1666.77	1664.13	1675.08	1671.77	1682.41	1651.34	1679.92	1658.87	1658.32	1665.54	1659.51	1667.52	1664.88	1667.87	1669.89	1670.55	1670.49	1668.99	1672.21	1672.43	1676.4	1658.11	1664.48	1665.85	1671.92	1669.07	1664.24	1671.79	1673.4	1676.44	1667.35	1674.8	1672.63	1674.92	1641.79
55.958000	1680.07	1666.6	1663.68	1684.41	1668.15	1681.27	1672.8	1659.5	1674.77	1682.07	1648.78	1668.43	1670.52	1662.22	1666.76	1665.27	1676.95	1674.05	1680.6	1653.15	1680.97	1660.54	1661.23	1665.27	1658.09	1665.16	1663.93	1669.33	1674.12	1669.9	1670.93	1665.03	1669.15	1670.45	1679.78	1658.13	1663.18	1659.32	1674.5	1672.54	1663.39	1671.06	1677.14	1676.52	1668.97	1676.77	1673.17	1676.23	1643.48
56.452999	1679.25	1665.19	1661.74	1685.72	1667.69	1681.75	1673.49	1659.42	1674.51	1680.91	1649.36	1668.05	1669.94	1661.44	1667.4	1663.55	1675.77	1670.37	1681.88	1652.69	1681.87	1657.21	1658.66	1663.2	1655.69	1667.22	1661.77	1666.7	1670.19	1669.75	1671.99	1665.74	1670.69	1669.28	1678.46	1657.34	1666.35	1663.64	1673.73	1670.79	1665.38	1668.28	1676.34	1678.21	1669.92	1674.97	1674.02	1675.85	1641.1
56.948002	1679.65	1667.52	1664.96	1684.57	1669.85	1682.56	1671.78	1660.51	1675.64	1680.96	1649.14	1669.4	1670.54	1662.31	1667.74	1665.32	1674.9	1673.95	1680.12	1650.76	1682.05	1658.35	1658.01	1666.97	1658.62	1666.35	1665.44	1670.37	1670.96	1669.6	1673.1	1667.84	1669.64	1669.89	1678.88	1659.51	1664.53	1663.86	1673.2	1671.59	1662.57	1672.09	1674.49	1677.85	1667.52	1676.68	1671.17	1676.03	1644.17
57.444000	1680.28	1665.71	1664.85	1681.52	1668.49	1683.22	1673.17	1660.76	1673.72	1684.13	1650.44	1666.22	1667.17	1660.27	1665.09	1662.41	1676.44	1672.84	1681.09	1649.82	1681.85	1657.94	1659.72	1664.29	1657.35	1665.81	1663.81	1667.09	1669.75	1669.54	1671.26	1664.5	1668.92	1669.69	1676.37	1657.15	1664.82	1663.52	1671	1669.63	1662.78	1668.78	1675.07	1675.57	1670.74	1675.58	1673.86	1675.16	1641.09
57.938999	1680.85	1667.21	1662.58	1683.08	1667.11	1682.22	1675.41	1659.62	1677.08	1682.04	1649.08	1667.2	1670.81	1662.43	1668.5	1662.51	1675.68	1672.03	1680.08	1650.6	1679.01	1659.42	1659.15	1664.02	1656.28	1664.88	1664.5	1667	1670.55	1669.96	1673.99	1666.63	1668.87	1669.53	1676.21	1657.79	1665.58	1664.21	1670.33	1670.5	1665.95	1669.84	1673.98	1675.01	1669.05	1674.41	1673.6	1674.46	1643.36
58.433998	1679.34	1667.38	1664.93	1683.19	1668.07	1681.94	1674.06	1659.65	1674.69	1682.87	1649.68	1666.92	1668.84	1660.27	1666.91	1664.07	1674.46	1672.03	1680.39	1651.07	1680.97	1656.55	1658.96	1665.3	1656.65	1666.34	1663.86	1667.95	1673.55	1668.77	1674.69	1665.13	1669.12	1670.32	1677.83	1658.77	1664.04	1661.85	1672.73	1666.67	1664.23	1671.78	1675.76	1676.77	1669.14	1674.68	1672.72	1674.41	1640.89
58.929001	1679.69	1667.04	1661.63	1680.79	1667.57	1678.58	1675.15	1660.12	1672.97	1681.43	1647.8	1665.69	1670.45	1660.14	1665.19	1664.86	1673.85	1671.46	1678.62	1652.39	1680.57	1657.8	1658.27	1666.22	1655.85	1666.52	1666.09	1670.05	1670.44	1671.63	1670.01	1665.26	1671.08	1670.62	1674.13	1658.27	1664.53	1665.13	1672.76	1670.19	1666.64	1669.91	1675.88	1676.08	1670.17	1676.33	1672.83	1673.64	1641.64
59.424000	1678.56	1666.81	1664.91	1682.6	1669.32	1684.38	1673.88	1658.08	1676.26	1682.46	1649.4	1667.59	1671.04	1659.82	1667.5	1663.3	1674.79	1671.63	1679.93	1651.32	1681.14	1657.33	1660.47	1665.93	1655.92	1668.51	1665.28	1668.43	1671.3	1670.06	1671.58	1665.79	1671.68	1669.9	1676.99	1658.07	1663.97	1662.92	1673.58	1669.06	1662.52	1669.44	1676.69	1675.1	1667.34	1676.25	1673.41	1673.89	1641.79
59.919998	1679.48	1665.64	1664.28	1682.63	1667.11	1684.11	1670.03	1659.07	1675.72	1683.03	1647.88	1666.79	1668.65	1658.92	1664.34	1665.05	1674.99	1671.97	1677.21	1650.47	1680.43	1657.3	1659.11	1663.89	1657	1665.39	1661.61	1667.96	1670.81	1668.29	1673.19	1666.19	1670.54	1669.89	1677.01	1657.67	1666.69	1663.45	1673.73	1667.95	1663.55	1669.56	1674.21	1675.86	1669.68	1675.86	1672.83	1674.36	1639.81
60.415001	1678.41	1664	1663.63	1683.96	1666.66	1680.76	1670.65	1656.79	1674.82	1682.67	1649.66	1667.53	1671.1	1659.96	1666.33	1662.42	1675.26	1671.93	1679.69	1651.46	1680.49	1657.7	1660.59	1663.38	1660.07	1665.01	1664.18	1668.03	1669.43	1667.62	1672.71	1665.72	1669.49	1671.45	1674.75	1656.14	1661.85	1662.34	1672.15	1670.91	1665.99	1670.47	1675.67	1675.22	1668.99	1675.32	1672.51	1675.32	1641.53
60.910000	1678.62	1666.25	1664.77	1680.72	1666.52	1682.87	1672.47	1659.66	1675.67	1682.96	1649.08	1665.64	1668.28	1663.37	1666.14	1663.76	1674.91	1672.12	1680.56	1653.21	1681.23	1655.24	1657.32	1664.78	1658.8	1665.8	1662.66	1666.03	1670.65	1668.36	1671.33	1667.57	1667.46	1670.75	1678.3	1658.23	1663.06	1660.97	1672.42	1668.61	1665.43	1668.14	1674.87	1676.9	1668.42	1673.56	1672	1673.92	1643.11
61.404999	1680.07	1668.87	1663.87	1682.32	1669.2	1682.01	1673.3	1659.5	1675.99	1682.45	1648.89	1668.56	1667.58	1660.09	1665.93	1663.69	1675.92	1671.16	1679.85	1652.29	1681.03	1656.82	1658.32	1663.69	1658.23	1662.84	1664.9	1667.59	1670.26	1666.99	1672.28	1666.17	1667.15	1670.32	1676.49	1656.49	1665.55	1664.41	1671.46	1668.01	1662.48	1667.05	1672.91	1675.42	1667.26	1674.78	1673.43	1673.04	1643.06
61.900002	1678.22	1668.96	1665.57	1680.99	1668.48	1679.89	1672.34	1657.88	1674.58	1681.55	1648.98	1666.13	1669.55	1657.96	1665.17	1662.49	1675.27	1671.21	1677.38	1650.64	1680.31	1655.39	1658.56	1663.21	1658.46	1664.39	1662.6	1665.39	1668.27	1666.73	1671.3	1667.21	1666.67	1669.32	1674.67	1657.3	1663.53	1663.06	1671.67	1668.43	1663.78	1669.06	1674.04	1673.57	1669.69	1675.18	1671.87	1672.04	1641.55
62.396000	1678.9	1666.83	1664.04	1680.66	1668.48	1681.6	1672	1660.97	1675.54	1680.55	1647.78	1665.91	1668.44	1662.98	1668.97	1663.51	1676.17	1670.63	1679.76	1652.6	1680.95	1657.17	1658.21	1660.88	1657.12	1661.64	1663.71	1665.95	1669.18	1668.22	1675.45	1665.74	1668.09	1670.43	1675.53	1658.9	1662.22	1661.04	1672.44	1668.93	1661.85	1671.35	1675.31	1676.49	1668.63	1675.21	1672.44	1676.2	1641.49
62.890999	1679.33	1666.29	1663.61	1680.13	1670.81	1681.01	1674.06	1658.08	1675.46	1682.26	1649.22	1665.95	1670.17	1661.9	1666.38	1662.51	1675.19	1671.7	1680.4	1649.08	1680.77	1659.77	1659.67	1663.47	1655.51	1665.26	1665.43	1667.27	1670.77	1670.51	1673.29	1665.33	1666.31	1669.19	1675.47	1658.17	1663.31	1661.76	1673.79	1669.01	1662.78	1670.08	1674.97	1676.63	1670.07	1676.53	1671.34	1672.49	1639.77
63.386002	1678.18	1667.02	1665.26	1681.68	1666.8	1681.42	1673.89	1658.01	1674.48	1682.02	1648.48	1666.15	1671.46	1661.52	1666.7	1663.97	1675.73	1670.89	1679.67	1651.87	1680.95	1656.86	1657.53	1664.81	1658.75	1664.93	1663.8	1666.09	1674.2	1669.73	1672.99	1666.49	1671.95	1670.02	1678.29	1659.21	1663.01	1662.71	1673.02	1667.68	1664.46	1669.94	1676.2	1673.84	1667.65	1677.86	1672.67	1673.33	1639.5
63.881001	1680.04	1667.42	1663.55	1681.74	1668.15	1683.7	1673.82	1658.64	1674.53	1681.57	1648.61	1666.31	1669.23	1661.65	1668.95	1662.25	1676.92	1671.49	1679.51	1651.78	1680.89	1656.64	1658.99	1662.56	1659.26	1665.21	1662.48	1667.3	1670.08	1667.3	1672.57	1666.88	1668.26	1669.98	1675.61	1659.64	1661.58	1661.61	1672.84	1667.98	1663.84	1670.04	1674.92	1675.12	1670.08	1674.48	1672.71	1674.89	1641.55
64.376999	1679.1	1664.81	1663.72	1683.05	1668.1	1680.31	1670.77	1660.06	1673.84	1680.41	1649.54	1669.1	1669.18	1660.48	1666.25	1662.43	1673.55	1672.21	1679.34	1650.97	1681.18	1656.34	1658.27	1663.73	1657	1661.84	1663.52	1667.25	1670.64	1666.3	1668.61	1665.93	1666.54	1668.21	1677.39	1656.31	1664.27	1661.51	1673.52	1669.43	1663.17	1668.1	1674.03	1674.03	1667.07	1673.58	1670.79	1674.32	1642.74
64.872002	1678.59	1667.08	1665.35	1682.2	1669.43	1682.77	1671.36	1658.02	1672.44	1683.31	1648.28	1666.99	1668.68	1662.4	1668.25	1661.8	1674.24	1673.28	1679.61	1649.88	1681.94	1658.79	1656.56	1663.9	1655.84	1664.45	1663.21	1668	1669.99	1670.05	1670.43	1668.61	1669.51	1671.57	1677.6	1659.47	1663.41	1663.66	1672.59	1667.77	1665.9	1668.32	1673.74	1675.55	1668.8	1674.44	1673.67	1674.46	1640.03
65.366997	1680.52	1666.24	1662.63	1681.3	1666.74	1683.57	1671.24	1658.75	1672.89	1681.63	1648.33	1668.15	1669.65	1661.57	1667.36	1664.12	1675.86	1671.28	1678.99	1651.37	1680.18	1655.55	1658.12	1664.92	1654.13	1665.27	1665.36	1666.32	1671.05	1671.75	1673.7	1662.86	1670.54	1670.28	1676.73	1657.71	1661.77	1663.54	1671.57	1665.8	1664.9	1669.04	1676.59	1674.82	1668.73	1674.89	1671.6	1674.28	1640.74
65.862000	1678.92	1666.03	1664.88	1682.4	1668.56	1681.79	1674.89	1659.06	1674.68	1679.61	1652.54	1668.27	1669.45	1662.21	1667.19	1662.8	1674.25	1672.1	1679.87	1651.71	1680.17	1658.53	1658.53	1662.54	1655.56	1664.23	1664.48	1669.11	1669.81	1668.95	1671.61	1665.79	1668.49	1669.28	1675.51	1658.48	1662.08	1661.95	1672.63	1667.32	1663.65	1668.13	1674.24	1673.37	1666.6	1676.02	1670.16	1674.1	1639.83
66.357002	1680.21	1667.66	1664.4	1682.84	1668.63	1682.81	1673.54	1660.36	1674.94	1679	1649.42	1667	1670.65	1659.68	1666.79	1662.59	1676.73	1671.96	1680.32	1650.93	1681.2	1655.57	1657.99	1662.88	1657.08	1663.7	1664.34	1665.91	1672.61	1669.88	1671.29	1665.77	1668.06	1669.31	1677.57	1657.85	1662.81	1661.56	1671.29	1668.29	1663.99	1668.71	1675.96	1674.65	1668.81	1673.54	1674.46	1673.84	1642.45
66.852997	1678.09	1666.27	1665.82	1683.2	1667.98	1683.51	1671.95	1659.13	1673.72	1679.02	1649.46	1668.81	1668.66	1658.89	1666.26	1662.61	1674.83	1672.05	1680.33	1652.13	1680.24	1655.26	1658.98	1663.38	1656.96	1663.71	1663.22	1664.91	1672.19	1670.07	1670.88	1664.63	1668.41	1669.13	1676.07	1655.92	1663.92	1662.32	1671.81	1669.32	1662.21	1670.09	1674.34	1675.13	1666.19	1674.04	1671.45	1673.95	1641.36
67.348000	1677.73	1667.07	1665.31	1682.03	1666.13	1680.36	1669.95	1660.3	1674.77	1683.44	1648.52	1665.68	1669.58	1659.78	1666.72	1663.29	1675.19	1670.55	1679.22	1651.88	1680.6	1657.37	1659.27	1664.99	1656.34	1664.27	1663.86	1666.99	1669.17	1670.27	1670.82	1665.09	1669.01	1668.72	1678.07	1658.55	1664.05	1663.18	1672.94	1669.36	1662.96	1667.95	1674.59	1675.23	1667.47	1674.32	1673.96	1676.21	1643.71
67.843002	1681.11	1666.51	1666.03	1680.26	1667.26	1680.5	1671.02	1657.14	1673.83	1679.11	1649.93	1668.59	1669.67	1657.97	1664.69	1664.03	1674.79	1671.33	1679.83	1651.43	1679.22	1656.68	1659.59	1662.23	1657.3	1666.23	1664.99	1666.97	1668.19	1671.03	1668.38	1665.73	1667.11	1670.39	1672.66	1656.06	1663.76	1663.24	1672.22	1669.29	1664.46	1671.7	1673.62	1674.85	1667.98	1675.81	1672.02	1675.35	1643.93
68.337997	1678.3	1664.87	1663.79	1681.9	1667.36	1680.12	1673.17	1659.97	1671.18	1683.66	1648.58	1666.66	1668.22	1662.03	1665.58	1662.04	1674.41	1671.86	1679.76	1651.61	1680.43	1656.15	1658.87	1664.87	1657.39	1664.03	1666.42	1669.97	1670.77	1668.88	1673.02	1665.53	1668.76	1669.97	1678.15	1657.19	1662.44	1661.21	1672.85	1668.86	1663.19	1669.61	1678.47	1677.18	1669.84	1674.94	1674.37	1675.35	1642.4
68.833000	1679.41	1665.21	1663.01	1682.67	1667.3	1681.01	1672.56	1660.07	1676.49	1682.54	1648.81	1668.21	1669.19	1660	1666.74	1663	1676.09	1672.76	1678.16	1651.23	1678.86	1655.62	1658.93	1662.35	1658.48	1663.55	1663.8	1666.68	1671.68	1667.36	1670.63	1668.1	1667.45	1670.71	1677.92	1657.27	1663.42	1663.16	1673.19	1670.27	1663.14	1670.23	1673.82	1675.65	1667.14	1674.61	1671.16	1674.95	1642.6
69.329002	1678.02	1666.97	1662.33	1683.82	1668.49	1681.16	1672.16	1658.6	1671.52	1681.13	1649.86	1667.19	1669.44	1660.97	1667.09	1665.67	1674.9	1670.26	1678.55	1648.93	1679.85	1659.21	1659.19	1663.43	1658.23	1664.12	1663.57	1666.43	1669.94	1668.56	1674.3	1663.63	1667.05	1668.23	1676.01	1657.38	1664.95	1661.53	1672.3	1669.14	1662.78	1668.1	1675.39	1675.14	1670.08	1675.13	1672.46	1674.57	1642.18
69.823997	1679.1	1666.59	1662.76	1682.88	1667.06	1680.09	1672.39	1660.48	1674.78	1681.39	1649.3	1667.01	1667.07	1659.72	1667.48	1663.41	1673.68	1673.33	1678.65	1650.94	1680.07	1656.25	1656.46	1662.71	1658.47	1666.19	1664.08	1666.01	1669.33	1665.62	1672.06	1667.76	1665.71	1669.03	1675.74	1657.19	1662.4	1662.38	1673.9	1669.9	1664.75	1671.25	1673.22	1673.64	1669.74	1674.68	1672.34	1673.16	1642.01
70.319000	1678.22	1666.76	1663.15	1681.26	1668.21	1680.09	1671.16	1659.14	1671.7	1680.43	1649.7	1667.26	1669.22	1662.08	1665.04	1662.88	1677	1669.38	1678.77	1652.32	1677.05	1659.06	1659.76	1664.09	1656.15	1667.59	1663.48	1667.79	1672.25	1669.32	1671.48	1664.78	1668.65	1668.74	1675.21	1656.95	1662.18	1662.52	1672.51	1669.51	1662.1	1670.28	1673.43	1673.61	1665.72	1674.14	1671.48	1676.18	1641.28
70.814003	1679.51	1667.2	1663.86	1682.53	1667.44	1679.9	1672.31	1659.73	1672.53	1680.8	1648.15	1668.23	1669.48	1659.51	1667.52	1662.43	1673.06	1671.96	1679.11	1651.24	1680.26	1657.57	1658.55	1664.95	1655.25	1665.96	1662.14	1666.28	1674.05	1668.76	1670.6	1666.14	1665.97	1668.48	1675.05	1658.24	1660.79	1660.86	1673.26	1668.56	1662.26	1669.32	1672	1674.73	1665.07	1674.02	1672.07	1673.89	1640.19
71.308998	1677.34	1667.56	1662.78	1680.17	1668.21	1679.35	1670.24	1659.73	1674.43	1678.99	1647.42	1668.33	1669.31	1660.44	1666.11	1663.51	1675.05	1671.91	1679.54	1650.5	1678.65	1656.4	1658.13	1663.77	1657.11	1664.69	1664.39	1666.75	1671.26	1669.01	1670.23	1664.83	1666.99	1669.91	1674.68	1657.38	1662.83	1662.65	1672.61	1666.16	1663.47	1666.72	1674.92	1673.79	1667.65	1674.39	1672.83	1675.81	1640.31
71.805000	1678.93	1667.15	1662.16	1683.21	1668.23	1680.82	1671.81	1658.97	1674.2	1680.37	1649.12	1666.31	1669.42	1660.43	1665.39	1662.18	1673.22	1669.64	1678.89	1650.72	1679.42	1653.93	1658.8	1663.26	1656.49	1664.3	1663.93	1667.35	1668.9	1670.65	1670.9	1666.59	1668.82	1665.99	1673.99	1658.27	1662.97	1661.94	1672.8	1667.5	1662.54	1669.56	1673.06	1674.41	1668.65	1673.69	1670.92	1674.95	1640.87
72.300003	1678.27	1667.14	1661.55	1680.9	1667.52	1681.67	1671.81	1658.1	1674.44	1680.17	1648.97	1667.8	1668.19	1660.57	1665.71	1662.91	1673.84	1671.25	1678.95	1650.82	1678.08	1658.13	1658.3	1665.28	1659.82	1665.16	1661.97	1667.51	1670.07	1669.23	1670.21	1666.03	1666.16	1667.3	1675.72	1657.29	1663.15	1662.86	1670.69	1667.89	1661.79	1667.02	1676.44	1675.19	1667.88	1674.58	1671.71	1674.38	1641.62
72.794998	1678.72	1666.89	1664.71	1681.8	1667.43	1679.71	1670.64	1658.84	1673.07	1681.62	1647.19	1667.87	1669.55	1661.33	1665.49	1660.7	1675.21	1670.26	1677.67	1652.84	1680.7	1655.79	1659.42	1664.48	1656.69	1663.36	1661.98	1665.12	1668.32	1668.35	1671.12	1665.34	1668.86	1668	1676.95	1657.14	1663.65	1661.46	1674.29	1667.39	1662.31	1669.54	1673.78	1676.23	1669	1675.3	1672.12	1675.05	1641.09
73.290001	1681.67	1668.41	1662.95	1683.8	1668.74	1681.49	1673.69	1659.48	1673.12	1679.36	1648.79	1666.41	1669.7	1661.19	1666.71	1661.95	1674.7	1669.89	1680.7	1651.35	1680.8	1655.89	1657.67	1662.91	1657.35	1667.73	1663.44	1668.43	1669.86	1669.06	1672.42	1666.49	1669.38	1668.34	1674.91	1658.68	1663.66	1661.01	1674.14	1667.32	1661.59	1670.3	1674.04	1674.09	1667.43	1674.67	1670.62	1673.42	1642.17
73.785004	1677.68	1664.76	1663.55	1681.58	1667.78	1680.32	1673.28	1657.69	1674.78	1681.74	1650.12	1665.44	1672.27	1661.3	1666.29	1662.34	1676.15	1669.33	1679.64	1651.61	1680.97	1657.84	1659.49	1664.39	1655.9	1665.76	1662.88	1666.03	1669.15	1666.72	1672.52	1666.45	1666.26	1669.15	1673.63	1659.16	1663.53	1661.1	1672.58	1670.88	1663.61	1670.66	1676.35	1675.07	1669.78	1672.38	1670.28	1675.56	1644.24
74.280998	1679.71	1667.6	1664.16	1683.25	1668.98	1680.18	1671.71	1659.47	1673.77	1680.65	1647.92	1667.1	1669.46	1660.5	1665.43	1663.01	1673.23	1670.01	1677.86	1649.56	1680.96	1656.85	1658.58	1664.79	1656.47	1663.34	1663.31	1667.83	1671.85	1667.45	1673.78	1663.91	1667.93	1667.22	1674.33	1657	1661.91	1664.13	1672.8	1667.77	1663.71	1669.79	1675.33	1675.44	1668.64	1674.24	1673.03	1673.21	1640.15
74.776001	1680.96	1666.78	1664.33	1680.53	1666.56	1680.22	1673.11	1659.44	1674.69	1679.4	1650.4	1666.71	1669.64	1661.74	1666.43	1664.24	1672.54	1669.7	1677.8	1650.5	1678.26	1655.08	1657.75	1662.88	1655.17	1661.25	1663.68	1665.04	1669.19	1666.95	1669.96	1663.94	1665.93	1666.66	1673.32	1657.42	1661.41	1660.29	1671.88	1667.25	1664.12	1666.65	1671.75	1674.63	1669.18	1675	1671.63	1674.13	1639.56
75.271004	1679.15	1665.44	1663.3	1683.42	1666.34	1680.19	1674.21	1658.63	1674.29	1679.98	1648.86	1664.78	1668.97	1660.52	1667.24	1663.7	1674.46	1669.16	1679.23	1652.42	1680.59	1655.56	1657.97	1662.46	1657.4	1664.45	1663.95	1666.84	1669.87	1668.52	1671.49	1662.99	1668.5	1667.61	1674.3	1657.93	1661.79	1660.82	1672.64	1667.88	1661.32	1669.68	1675.12	1673.07	1668.53	1673.59	1670.57	1674.03	1640.65
75.765999	1677.71	1664.78	1663.47	1682.63	1668.21	1681.7	1673.52	1660.23	1674.62	1679.53	1648.68	1668.74	1668.76	1661.63	1667.64	1664.18	1674.21	1670.56	1678.46	1650.74	1680.69	1656.78	1658.79	1663.98	1656.63	1665.44	1663.2	1666.65	1670.96	1667.84	1671.98	1663.85	1667.99	1669.19	1676.01	1657.7	1661.43	1662.03	1671.43	1668.66	1663.18	1667.47	1673.37	1676.03	1668	1674.49	1669.54	1673.25	1642.21
76.261002	1678.25	1665	1664.88	1680.98	1667.15	1679.03	1671.76	1657.32	1674.76	1679.74	1646.52	1667.05	1668.88	1658.97	1665.03	1662.8	1675.43	1669.05	1677.72	1651.77	1679.47	1657.56	1658.2	1664.86	1655.63	1661.22	1662.08	1666.55	1670.02	1669.91	1669.62	1664.59	1667.15	1669.33	1675.43	1656.2	1662.45	1661.84	1670.96	1670.02	1663.83	1670.1	1674.22	1674.46	1667.06	1673.36	1669.98	1674.04	1643.98
76.757004	1678.78	1668.42	1663.78	1682.04	1665.69	1680.8	1672.26	1660.25	1673.73	1678.93	1649.2	1667.47	1668.99	1660.56	1664.8	1662.53	1675.6	1669.81	1678.8	1650.46	1680.28	1657.12	1659.12	1660.93	1657.08	1665.41	1662.66	1667.21	1668.67	1666.07	1668.43	1667.1	1669.85	1670.2	1676.1	1654.91	1662.34	1661.72	1671.53	1669.2	1660.61	1670.5	1673.49	1674.4	1667.51	1673.82	1672.3	1674.2	1642.22
77.251999	1678.19	1666.49	1661.42	1682.19	1667.32	1679.39	1672.56	1658.33	1673.27	1682.31	1646.39	1665.2	1668.73	1659.58	1664.4	1659.91	1673.99	1670.89	1679.53	1651.84	1678.16	1657.26	1657.06	1661.29	1654.93	1665.04	1662.79	1665.44	1667.69	1669.37	1669.31	1664.12	1668.91	1669.18	1674.74	1656	1662.93	1661.15	1671.39	1668.45	1661.7	1668.12	1672.11	1673.6	1665.62	1676.09	1673.14	1672.37	1639.98
77.747002	1677.16	1668.17	1665.62	1682	1667.29	1680.06	1672.69	1659.45	1673.8	1678.23	1649.08	1668.36	1667.83	1661.73	1665.4	1663.91	1672.24	1668.78	1681.46	1650.26	1677.54	1655.36	1656.91	1662.75	1656.43	1663.26	1661.41	1662.28	1667.51	1666.12	1670.56	1664.33	1666.17	1666.52	1674.04	1655.77	1661.63	1662.16	1669.6	1667.98	1661.14	1667.5	1673.7	1674.49	1667.46	1672.75	1672.68	1673.12	1641.2
78.241997	1678.16	1666.48	1664.06	1678.47	1667.82	1680.32	1671.84	1657.23	1673.06	1679.38	1647.86	1665.18	1670.39	1660.53	1665.91	1663.83	1673.83	1669.88	1676.56	1650.38	1678.39	1656.23	1658.26	1662.91	1656.11	1665.54	1662.23	1667.23	1669.14	1666.78	1671.03	1665.17	1667.53	1666.89	1675.42	1657.43	1662.35	1660.02	1672.46	1668.19	1664.91	1669.27	1673.25	1672.22	1667.81	1673.68	1667.54	1672.74	1640.12
78.737000	1680.19	1667.63	1664.89	1681.19	1670.05	1680.3	1670.51	1658.98	1672.95	1679.01	1648.16	1667.57	1670.17	1659.43	1663.63	1662.59	1674.7	1669.44	1678.25	1650.51	1678	1657.2	1659.7	1660.96	1655.6	1665.11	1660.36	1667.19	1666.35	1666.95	1668.27	1664.56	1666.98	1666.04	1673.25	1656.18	1662.32	1660.8	1673.28	1667	1662.11	1666.95	1672.4	1673.48	1668.43	1674.65	1671.23	1673.31	1640.8
79.233002	1678.55	1666.27	1663.68	1681.11	1669.67	1679.81	1672.06	1657.97	1672	1680.87	1648.38	1666.55	1669.64	1660.17	1664.69	1663.06	1674.36	1670.7	1680.6	1649.55	1679.25	1655.85	1658.39	1661.63	1656.4	1662.87	1663.63	1664.25	1667.08	1667.57	1670.3	1665.88	1666.08	1668.2	1673.16	1657.59	1661.07	1660.41	1670.93	1669.08	1663.44	1667.41	1676.12	1674.09	1670.29	1674.12	1670.22	1673.32	1641.99
79.727997	1678.3	1665.26	1663.13	1681.73	1666.8	1679.59	1672.2	1659.74	1672.11	1679.19	1648.64	1666.49	1668.23	1660.68	1664.88	1663.87	1673.88	1671.81	1679.16	1653.17	1679.37	1654.96	1658.69	1660.48	1654.51	1661.27	1662.43	1665.15	1668.67	1668.95	1669.02	1663.95	1667.9	1666.66	1672.92	1656.28	1660.78	1660.61	1672.03	1666.16	1662.76	1667.28	1674.71	1672.95	1669.81	1673.56	1670.86	1673.13	1641.49
80.223000	1680.17	1666.69	1662.69	1680.79	1666.57	1679.49	1672.1	1658.95	1673.51	1680.23	1647.8	1667.28	1669.19	1658.9	1663.05	1662.3	1672.67	1670.49	1675.88	1651.61	1679.74	1655.35	1657.73	1664.39	1652.78	1663.7	1663.05	1667.07	1668.01	1667.48	1670.89	1663.56	1665.82	1667.48	1674.7	1656.09	1659.67	1658.97	1671.76	1667.36	1659.13	1670.86	1675.75	1673.46	1666.85	1673.82	1671.73	1674.34	1640.5
80.718002	1678.99	1668.18	1661.62	1682.26	1668.47	1680.36	1670.48	1655.97	1671.75	1681.95	1647.56	1668.13	1668.58	1661.31	1666.81	1661.85	1674.33	1669.54	1679.03	1651.41	1678.77	1657.68	1655.27	1661.21	1657.82	1666.06	1660.82	1666.56	1669.44	1664.94	1670.2	1664.6	1666.32	1669.82	1676	1658.21	1662.7	1661.62	1671.55	1668.46	1661.04	1667.63	1674.13	1675.32	1668.44	1674.05	1669.6	1671.94	1642.01
81.213997	1679.12	1667.26	1663.08	1681.18	1668.06	1681.8	1670.09	1657.85	1673.62	1681.51	1649.42	1664.24	1670.64	1661.33	1665.04	1665.12	1672.85	1669.83	1678.79	1649.13	1679.27	1655.32	1657.64	1663.48	1655.23	1663.89	1661.1	1667.21	1670.58	1665.26	1670.28	1664.03	1667.07	1667.91	1674.47	1657.87	1663.93	1663.56	1671.36	1669.39	1662.52	1668.8	1673.89	1674.35	1668.3	1671.95	1670.68	1673.16	1639.53
81.709000	1677.04	1667.08	1665.07	1681.4	1665.58	1680.58	1669.48	1657.78	1673.66	1680.31	1648.28	1667.17	1670.03	1659.44	1664.16	1662.15	1672.63	1670.56	1679.03	1651.55	1678.95	1655.07	1660.55	1661.31	1654.35	1664.02	1660.17	1666.3	1670.5	1665.3	1669.08	1664.58	1665.76	1666.48	1673.88	1656.59	1659.36	1660.1	1670.75	1668.98	1659.34	1667.2	1674.34	1675.57	1666.95	1673.4	1669.84	1675.8	1641.33
82.204002	1677.94	1665.87	1662.32	1682.32	1669.67	1680.27	1671.86	1656.82	1673.68	1681.04	1647.22	1665.18	1669.63	1659.03	1665.24	1661.88	1673.91	1670.07	1677.98	1650.75	1679.23	1655.15	1655.7	1661.14	1654.28	1662.31	1659.95	1663.14	1669.04	1665.99	1667.59	1661.4	1667.31	1666.49	1672.04	1656.02	1661.53	1660.07	1669.76	1667.34	1663.67	1667.39	1673.21	1673.15	1668.96	1673.82	1671.27	1669.93	1640.71
82.698997	1678.03	1666.06	1663.27	1683.27	1668.69	1681.51	1671.86	1658.29	1671.19	1678.3	1647.13	1665.31	1667.55	1660.56	1664.82	1663.43	1675.86	1671.2	1678.39	1650.38	1677.88	1652.85	1656.35	1660.72	1654.47	1663.13	1662.24	1664.41	1671.03	1665.31	1668.88	1665.55	1666.45	1668.31	1672.09	1658.61	1660.8	1659.47	1669.59	1666.55	1661.75	1669	1673.26	1672.03	1667.33	1671.82	1671.12	1671.42	1640.3
83.194000	1675.26	1663.88	1664.79	1680.92	1667.69	1678.53	1670.99	1657.79	1675.47	1681.51	1650.65	1667.38	1667.61	1659.99	1662.25	1664.43	1674.78	1670.17	1679.46	1652.04	1680.64	1656.55	1658.72	1661.79	1656.53	1662.77	1664.39	1667.41	1668.74	1665.16	1669.8	1662.89	1666.98	1669.41	1671.94	1655.33	1661.21	1661.18	1673.06	1666.43	1662.45	1667.36	1671.46	1673.15	1668.14	1670.57	1671.37	1672.35	1643.1
83.690002	1678.87	1665.88	1663.16	1682.5	1667.99	1681.38	1672.93	1658.75	1674.24	1680.9	1648.44	1665.81	1668.66	1660.31	1664.89	1663.34	1674.32	1668.79	1678.49	1651.57	1680	1655.87	1655.96	1659.46	1655.36	1662.46	1658.53	1664.63	1668.58	1665.76	1667.45	1662.77	1666.86	1669.2	1673.74	1656.21	1661.43	1661.49	1671.38	1667.28	1662.29	1667.82	1672.92	1674.25	1667.07	1673.61	1670.8	1672.72	1639.91
84.184998	1679.78	1665.8	1662.21	1683.31	1668.35	1682.74	1671.64	1658.64	1674.3	1680.94	1650.06	1667.23	1669.84	1661.84	1665.48	1662.01	1674.36	1671.27	1679.38	1651.66	1680.65	1658.16	1658.5	1663.99	1658.53	1668.49	1664.19	1668.78	1672.69	1666.98	1673.12	1670.46	1669.8	1669.35	1677.54	1658.08	1660.33	1662.59	1674.33	1670.84	1662.42	1670.88	1674.12	1676.45	1669.28	1674.11	1671.5	1676.07	1642.24
84.680000	1677.97	1668.48	1664.6	1683.37	1667.62	1679.27	1673.7	1661.23	1675.3	1681.05	1650	1667.91	1669.16	1661.36	1667.24	1665.83	1676.2	1672.73	1680.42	1652.55	1680.94	1663.13	1668.41	1672.49	1670.12	1668.38	1667.14	1673.5	1682.73	1671.61	1680.62	1677.86	1669.61	1669.19	1684.36	1664.41	1667.92	1665.95	1685.52	1685.45	1662.11	1675.55	1685.89	1685.78	1670.19	1681.65	1677.15	1682.9	1649.92
85.175003	1692.09	1675.11	1670.65	1691.63	1676.73	1691.21	1683.55	1668.39	1684.09	1691.68	1657.06	1678.07	1676.32	1668.39	1672.59	1675.2	1683.8	1678.74	1689.44	1660.65	1690.05	1673.37	1680.65	1684.87	1681.08	1680.59	1682.55	1686.43	1692.66	1687.01	1690.63	1687.69	1679.24	1681.14	1694.67	1675.72	1680.68	1677.77	1699.91	1695.12	1676.83	1689.27	1696.45	1692.87	1683.34	1693.66	1687.83	1694.24	1657.61
85.669998	1715.12	1686.85	1683.91	1713.01	1691.69	1706.95	1699.84	1682.29	1701.38	1715.86	1668.16	1693.91	1694.81	1682.74	1686.6	1690.91	1700.83	1696.75	1707.78	1671.97	1710.74	1688.48	1693.71	1697.09	1690.46	1695.37	1697.85	1697.67	1703.62	1701.4	1704.84	1699.42	1698.92	1696.37	1709.25	1688.21	1699.1	1693.62	1711.49	1707.89	1691.26	1705.44	1707.94	1707.38	1697.86	1711.21	1701.9	1706.01	1663.75
86.166000	1732.7	1697.52	1693.83	1733.32	1703.41	1721.13	1717.44	1696.54	1715.55	1733.82	1679.06	1707.7	1709.35	1693.3	1698.98	1703.92	1718.78	1710.98	1731.65	1680.37	1727.48	1694.99	1702.64	1702.03	1701.16	1704.38	1709.78	1707.43	1714.28	1713.13	1716.95	1710.78	1711.3	1708.73	1719.7	1697.93	1714.84	1706.9	1720.98	1718.37	1703.58	1716.94	1716.79	1716.4	1713.21	1718.18	1713.36	1716.44	1669.71
86.661003	1752.25	1709.63	1704.29	1751.42	1716.77	1734.61	1730.41	1708.51	1733.89	1751.02	1686.6	1721.76	1722.95	1700.97	1710.52	1718.44	1735.17	1725.92	1747.52	1692.36	1746.05	1705.87	1710.25	1713.99	1710.88	1714.2	1719.16	1719.23	1725.03	1723.25	1727.75	1721.31	1724.85	1721.22	1729.39	1703.7	1724.62	1718.85	1732.52	1728.05	1715.55	1733.07	1728.8	1723.99	1726.17	1731.12	1722	1724.26	1676.26
87.155998	1767.84	1717.52	1715.37	1764.8	1726.37	1749.48	1749.35	1718.85	1750.01	1768.88	1695.42	1729.74	1734.41	1710.32	1721.6	1729.74	1744.41	1741.27	1766.79	1699.35	1761.4	1713.75	1718.9	1724.23	1717.34	1722.33	1730.06	1726.19	1732.33	1733.54	1735.46	1725.4	1739.45	1735.36	1739.81	1714.45	1736.54	1727.36	1740	1737.8	1727.21	1742.96	1737.97	1732.3	1739.84	1739.56	1736.04	1734.3	1679.49
87.651001	1780.39	1725.53	1725.06	1783.52	1737.58	1760.63	1758.86	1728.66	1760.58	1779.57	1702.38	1746.13	1746.95	1718.04	1728.33	1737.82	1759.04	1753.4	1782.33	1707.7	1778.1	1720.47	1725.43	1732.01	1726.62	1731.35	1733.69	1734.86	1741.17	1741.73	1745.69	1731.86	1750.6	1744.26	1746.19	1720.12	1746.57	1736.52	1749.75	1745.57	1736.95	1749.09	1742.47	1738.35	1745.96	1748.27	1741.59	1738.57	1684.26
88.146004	1788.94	1734.17	1730.23	1794.42	1742.12	1774.12	1772.81	1735.84	1766.91	1794.3	1707.6	1750.99	1754.69	1721.95	1734.28	1747.01	1766.39	1766.47	1796.67	1713.19	1789.33	1728.15	1731.19	1736.29	1729.02	1737.46	1746.53	1741.56	1743.51	1751.19	1748.99	1739.37	1758.64	1755.38	1752.32	1727.44	1757.3	1744.99	1756.55	1751.68	1748.75	1757.94	1748.74	1744.38	1755.98	1755.54	1749.37	1745.54	1687.92
88.641998	1797.33	1740.35	1737.28	1803.99	1749.18	1783.41	1781.36	1743.83	1774.4	1804.32	1711.89	1755.13	1763.79	1729.36	1740.14	1755.28	1775.28	1773.27	1806.52	1719.43	1800.24	1731.61	1735.71	1737.61	1733.99	1740.65	1752.51	1746.92	1748.03	1758.7	1755.89	1742.54	1764.86	1760.78	1755.96	1730.7	1762.94	1750.36	1757.98	1754.26	1752.17	1768.58	1751.25	1746.92	1764.64	1757.59	1755.03	1748.05	1691.02
89.137001	1808.54	1748.15	1744.28	1814.99	1755.31	1790.03	1785.03	1750.17	1784.56	1814.13	1718.04	1761.28	1771.17	1735.34	1752.72	1761.89	1784.86	1783.19	1814.44	1722.01	1809.62	1737.6	1739.95	1743.18	1734.92	1744.68	1756.16	1749.79	1752.83	1765.02	1759.29	1746.04	1770.81	1769.47	1760.04	1735.97	1768.37	1751.46	1764.4	1762.39	1757.29	1772.87	1755.2	1750.81	1770.7	1762.29	1763.33	1754.22	1691.93
89.632004	1815.84	1751.44	1747.88	1823.45	1761.13	1799.65	1793.72	1755.5	1793.31	1821.41	1720.02	1771.09	1776.94	1737.65	1754	1768.45	1789.31	1790	1824.34	1727.1	1819.72	1741.67	1744.41	1748.45	1738.69	1751.1	1760.67	1757.18	1754.37	1766.57	1762.85	1751.81	1774.8	1770.1	1766.67	1740.38	1773.04	1760.87	1771.01	1762.75	1767.95	1774.32	1757.7	1756.72	1779.95	1766.63	1767.43	1754.85	1695.58
90.126999	1823.16	1756.01	1755.18	1832.11	1770.26	1808.39	1800.79	1760.18	1800.02	1829.84	1726.48	1773.56	1785.16	1742.24	1758.52	1775.76	1796.84	1798.31	1833.32	1731.77	1825.38	1746.72	1747.66	1750.52	1741.02	1756.64	1763.79	1757.77	1758.73	1773.43	1763.99	1752.84	1781.14	1774.19	1768.17	1743.4	1777.02	1763.95	1772.3	1766.41	1771.7	1782.12	1760.45	1760.16	1783.81	1774.8	1769.6	1759.69	1697.78
90.623001	1826.12	1761.15	1758.78	1837.42	1772.91	1812.56	1804.83	1767.35	1805.44	1835.47	1725.21	1780.2	1789.2	1745.93	1764.48	1779.83	1802.66	1802.13	1839.63	1735.58	1830.19	1747.01	1750.64	1751.99	1747.09	1756.8	1765.47	1762.31	1760.85	1772.09	1767.25	1754.66	1781.51	1778.41	1769.4	1747.86	1781.97	1766.21	1773.63	1771.25	1774.64	1787.41	1759.88	1757.63	1789.84	1774.54	1773.37	1762.56	1697.55
91.117996	1832.87	1765.98	1763.64	1844.63	1775.7	1820.79	1810.38	1769.23	1810.39	1842.92	1727.74	1781.34	1793.99	1750.84	1766.42	1786.4	1809.52	1810.44	1848.49	1740.15	1841.4	1748.3	1753.01	1754.45	1749.94	1762.47	1771.24	1766.76	1764.21	1780.41	1770.03	1756.58	1787.58	1784.95	1772.55	1748.07	1784.28	1769.48	1778.44	1770.71	1779.8	1788.77	1763.09	1761.27	1791.19	1778.8	1776.06	1763.22	1699.66
91.612999	1834.52	1769.39	1769.46	1848.67	1782.1	1824.41	1817.1	1770.31	1811.03	1849.67	1734.24	1786.29	1797.58	1755.11	1772.16	1790.63	1813.12	1812	1854.43	1740.8	1843.84	1757.22	1759.52	1756.36	1752.29	1765.73	1774.87	1768.03	1766.8	1782.13	1772.51	1761.88	1794.23	1784.08	1776.1	1754.25	1790.21	1771.61	1780.8	1775.51	1784.7	1793.12	1766.37	1764.75	1797.31	1782.02	1780.2	1768.69	1704.06
92.108002	1838.19	1770.77	1771.42	1853.73	1782.82	1826.38	1817.28	1777.27	1817.99	1853.27	1733.71	1789.8	1805.51	1756.41	1775.98	1793.26	1816.01	1820.12	1861.58	1741.01	1851.03	1757.45	1760.3	1759.34	1755.75	1763.39	1779.23	1767.59	1764.86	1785.22	1773.91	1762.11	1796.4	1791.46	1778.44	1756.52	1788.55	1771.79	1783.06	1779.34	1788.13	1794	1768.67	1769.27	1800.53	1783.32	1783.5	1766.97	1701.4
92.602997	1840.54	1773.52	1772.78	1858.28	1785.41	1832.19	1823.31	1776.62	1817.85	1857.58	1739.31	1795.87	1805.08	1757.15	1779.24	1797.36	1823.33	1821.48	1864.44	1741.46	1852.13	1761.46	1759.96	1760.56	1755.12	1765.94	1786.04	1773.36	1769.65	1792.99	1775.65	1764.95	1799.07	1794.71	1780.3	1754.24	1788.16	1776.04	1786.37	1779.25	1789.88	1800.36	1773.73	1765.57	1804.86	1788.03	1784.48	1768.29	1704.43
93.098999	1847.21	1780.96	1779.63	1862.95	1790.27	1832.95	1830.19	1782.62	1823.31	1858.41	1740.37	1798.37	1812.59	1762.19	1778.83	1802.5	1827.24	1824.26	1869.46	1745.82	1857.55	1761.61	1763.97	1767.39	1760.14	1770.13	1784.97	1777.64	1773.29	1792.94	1779.52	1765.32	1802.36	1796.64	1780.35	1761.24	1793.25	1780.82	1787.24	1782.99	1791.86	1802.14	1774.94	1770.68	1805.09	1786.14	1789.59	1771.81	1705.02
93.594002	1847.24	1781.24	1784.1	1865.81	1796.7	1839.73	1829.75	1786.22	1823.86	1864.28	1741.9	1799.91	1814	1762.7	1785.85	1804.26	1829.14	1831.2	1874.11	1749.32	1865.1	1765.76	1769.89	1767.33	1760	1774.94	1785.35	1776.78	1776.33	1792.01	1781.76	1768.99	1802.17	1800.85	1783.82	1761.39	1797.66	1782.56	1791.32	1784.56	1796.57	1801.98	1774.34	1774.2	1809.26	1789.62	1795.21	1772.51	1703.4
94.088997	1855.32	1782.27	1782.66	1872	1796.71	1840.62	1836.6	1788.5	1829.68	1868.99	1738.26	1802.43	1818.43	1761.79	1785.08	1808.15	1831.9	1834.36	1883.3	1748.33	1865.28	1767.94	1769.48	1771.34	1762.68	1775.77	1786.18	1776.6	1773.75	1796.86	1783.33	1769.06	1806.44	1802.48	1786.32	1763.37	1799.29	1785.64	1793.3	1785.03	1797.43	1805.41	1775.51	1774.39	1813.02	1790.92	1795.52	1774.01	1708.81
94.584000	1856.58	1785.76	1785.09	1873.1	1796.23	1845.14	1837.46	1789.73	1832.28	1871.52	1746.12	1805.97	1822.65	1768	1788.26	1808.11	1834.88	1833.94	1880.12	1753.65	1870.61	1769.38	1769.61	1773.45	1767.7	1775.68	1789.88	1782.92	1778.5	1800.03	1785.41	1770.68	1809.95	1804.09	1785.79	1766.14	1804.79	1787.44	1795.47	1791.03	1801.75	1809.44	1778.27	1776.86	1817.56	1795.71	1798.15	1772.93	1707.86
95.079002	1853.44	1790.71	1786	1873.1	1802.38	1847.38	1838.75	1793.57	1834.89	1877.39	1746.1	1808.28	1821.84	1767.28	1788.93	1811.98	1837.24	1836.14	1884.28	1752.36	1874.46	1772.77	1770.86	1772.62	1763.78	1781.14	1792.51	1785.7	1778.09	1803.3	1786.06	1770.88	1814.6	1805.94	1786.93	1766.43	1803.37	1787.12	1796.39	1794.59	1804.07	1809.38	1781.6	1777.59	1818.18	1796.34	1800.71	1777.38	1706.45
95.574997	1859.91	1791.19	1790.76	1880.18	1802.89	1852.26	1842.49	1794.15	1836.91	1878.54	1744.3	1809.25	1825.81	1772.05	1790.6	1814.9	1839.85	1840.24	1885.78	1752.63	1876.44	1771.69	1773.67	1775.36	1771.14	1782.45	1794.6	1786.03	1783.89	1804.72	1786.93	1775.65	1816.7	1809.05	1791.07	1769.45	1802.26	1788.73	1799.91	1795.93	1807.3	1812.46	1781.9	1776.49	1821.57	1797.16	1803.5	1776.39	1707.42
96.070000	1861.78	1790.55	1791.18	1879.68	1805.61	1851.46	1844.59	1793.72	1839.34	1882.21	1748.57	1814.88	1828.76	1770.34	1794.76	1817.89	1837.93	1838.83	1889.02	1755.05	1876.91	1778.08	1778.57	1776.67	1765.93	1781.95	1798.93	1787.54	1782.43	1804.23	1788.84	1778.17	1820.4	1810.55	1789.77	1770.87	1804.65	1791.1	1797.98	1795.63	1811.38	1817.74	1785.07	1782.15	1825.97	1803.84	1804.6	1779.36	1710.79
96.565002	1862.57	1792.6	1793.16	1876.31	1805.07	1856.81	1845.86	1792.35	1841.13	1885.03	1748.84	1815.57	1828.91	1771.48	1793.17	1820.5	1842.63	1844.17	1890.21	1756.94	1878.85	1777.81	1777.77	1778.97	1773.03	1788.62	1801.25	1792.87	1786.11	1811.06	1789.71	1779.44	1821.93	1817.07	1793.09	1770.86	1805.98	1789.93	1805.53	1799.94	1812.81	1817.79	1782.87	1783.42	1826.78	1802.42	1806.59	1782.62	1711.3
97.059998	1865.23	1792.38	1791.07	1878.78	1804.98	1855.86	1848.03	1795.13	1846.46	1886.69	1749.79	1812.84	1829.06	1776.27	1794.58	1822.31	1847.32	1839.78	1893.44	1759.03	1877.77	1776.74	1778.11	1779.49	1769.15	1783.91	1805.15	1789.74	1787.56	1811.89	1790.98	1780.04	1821.32	1815.64	1793.73	1775.02	1806.69	1795.49	1807.88	1801.01	1817.48	1818.64	1785.35	1779.85	1827.35	1804.71	1809.13	1782.12	1711.12
97.555000	1863.86	1790.09	1793.42	1883.6	1810.41	1857.65	1851.45	1797.17	1847.47	1883.2	1749.88	1815.43	1832.88	1773.82	1796.26	1822.04	1847.25	1843.16	1894.75	1758.33	1882.47	1776.78	1782.84	1783.57	1772.57	1783.57	1804.21	1788.13	1786.56	1814.28	1791.02	1782.45	1827.06	1819.51	1797.89	1773.43	1806.73	1797.8	1806.64	1802.78	1817.42	1822.75	1791.69	1787.65	1830.19	1803.54	1813.24	1785.77	1711.75
98.051003	1868.44	1796.93	1797.86	1884.85	1807.93	1862.04	1851.58	1796.01	1846.12	1886.77	1751.32	1817.05	1831.1	1773.59	1795.76	1825.77	1847.37	1844.48	1894.62	1758.13	1883	1781.91	1785.21	1781.43	1775.56	1789.1	1804.07	1794.39	1788.44	1811.81	1793.45	1781.78	1827.74	1823.65	1800.67	1776.1	1807.58	1797.39	1809.12	1804.2	1818.77	1824.9	1790.23	1783.58	1832.68	1806.51	1815.9	1784.23	1711.96
98.545998	1868.14	1796.67	1793.69	1884.38	1810.62	1855.27	1854.17	1799.78	1847.02	1886.89	1749.95	1816.72	1832.27	1774.38	1798.06	1827.26	1847.29	1846.65	1896.51	1760.15	1885	1781.35	1782.94	1785.04	1777.68	1789.43	1809.86	1791.79	1788.87	1818.82	1793.43	1782.7	1830.07	1823.77	1800.82	1778.28	1809.64	1800.49	1812.95	1804.91	1820.96	1825	1786.45	1787.46	1836.46	1808.69	1813.74	1789.2	1710.85
99.041000	1869.1	1799.95	1798.87	1888.87	1808.03	1860.9	1855.59	1801.28	1848.52	1888.79	1751.14	1819.27	1835.14	1777.5	1798.16	1827.82	1851.96	1846.7	1894.88	1762.38	1884.67	1787.11	1786.27	1784.52	1779.9	1792.22	1806.59	1796.07	1789.92	1818.78	1800.66	1784.61	1833.75	1826.27	1798.3	1779.69	1811.39	1799.83	1814.98	1805.82	1825.81	1827.84	1795.32	1793.01	1837.66	1809.28	1818.83	1790.73	1712.07
99.536003	1871.26	1799.89	1797.36	1886.26	1811.55	1861.03	1857.67	1804.11	1849.56	1890.46	1752.08	1819.64	1835.96	1778.81	1801.83	1827.91	1851.68	1844.8	1895.24	1762.38	1887.3	1785.33	1786.02	1788.39	1777.92	1792.08	1810.57	1795.6	1795.3	1819.87	1799.66	1787.99	1830.1	1828.17	1800.86	1780.69	1812.5	1802.5	1813.06	1807.11	1824.41	1831.55	1792.32	1791.05	1838.43	1811.45	1819.42	1789.39	1713.49
100.030998	1871.3	1799.79	1799.94	1890.01	1813.43	1864.61	1861	1803.1	1844.87	1891.05	1753.87	1818.74	1835.6	1775.79	1796.25	1831.09	1853.03	1847.19	1895.15	1764.35	1886.85	1789.16	1787.43	1787.25	1783	1793.59	1812.44	1798.75	1791.49	1817.75	1797.24	1788.87	1834.93	1832.11	1798.22	1778.03	1812.24	1803.75	1814.56	1806.66	1829.38	1836.03	1795.28	1789.87	1841.26	1812.57	1822.14	1790.14	1711.37
100.527000	1873.62	1798.4	1797.11	1889.57	1813.44	1864.59	1859.41	1804.23	1851.75	1895.44	1755.25	1819.55	1834.34	1778.94	1799.27	1833.46	1854.4	1849.67	1901.36	1764.69	1891.89	1787.96	1788.18	1787.84	1780.9	1797.99	1813.37	1801.17	1794.42	1821.86	1798.56	1787.07	1833.89	1830.78	1804.78	1782.28	1811.97	1806.85	1815.68	1809.05	1828.21	1835.38	1794.76	1791.45	1842.86	1813.03	1821.02	1794.82	1715.43
101.022003	1876.25	1801.43	1802.39	1891.9	1812.32	1865.67	1863.97	1803.26	1851.04	1891	1756.43	1823.35	1834.39	1779.04	1799.74	1829.98	1854.75	1851.35	1899.31	1762.34	1892.93	1787.12	1791.01	1789.2	1783.67	1798.78	1815.56	1805.03	1795.94	1823.7	1804.84	1794.33	1836.75	1832.62	1801.85	1785.66	1814.03	1805.7	1818.49	1813.54	1826.02	1833.73	1794.71	1798.03	1845.29	1815.57	1824.88	1793.84	1715.72
101.516998	1874.12	1801.31	1802.48	1888.21	1816.45	1866.78	1864.23	1802.12	1855.97	1894.15	1755.84	1821.6	1837.76	1778.71	1799.06	1829.32	1855.2	1849.32	1902.39	1766.32	1891.24	1787.68	1793.87	1792.66	1787.55	1801.16	1818.32	1801.7	1796.58	1826.69	1804.11	1791.64	1841.82	1834.92	1805.18	1777.99	1816.15	1808.36	1819.7	1813.41	1831.24	1833.17	1799.84	1793.92	1847.17	1817.25	1821.84	1796.26	1714.69
102.012001	1876.13	1804.92	1802.46	1895.4	1814.7	1870.6	1864.73	1804.69	1854.09	1895.46	1756.09	1822.75	1835.06	1780.29	1802.32	1832.02	1857.39	1852.8	1898.6	1762.09	1895.38	1789.69	1793.63	1794.28	1786.17	1802.32	1818.71	1805.96	1798.41	1829.53	1806.33	1793.73	1843.9	1840.29	1810.54	1782.47	1816.55	1808.76	1821.73	1815.13	1832.23	1834.92	1801	1797.59	1843.3	1817.04	1828.55	1797.38	1716.18
102.507004	1874.97	1804.73	1801.29	1894.13	1817.76	1865.51	1865.41	1804.24	1855.68	1896.63	1757.02	1822.44	1840.02	1779.03	1802.97	1836.36	1855.39	1851.03	1902.36	1767.54	1892.38	1790.42	1793.54	1792.84	1787.59	1802.16	1818.77	1803.6	1797.71	1827.48	1806.96	1794.56	1844.17	1837.47	1807.65	1782.41	1817.98	1809.4	1822.55	1813.77	1833.88	1839.25	1801.78	1798.03	1847.14	1819.43	1830.97	1797.59	1716.66
103.002998	1878.57	1804.5	1801.48	1892.91	1817.56	1867.19	1863.86	1806.63	1856.43	1899.19	1761.29	1825.79	1837.03	1782.12	1803.86	1834.97	1854.82	1846.51	1901.12	1761.25	1889.65	1790.59	1793.07	1797.43	1787.97	1803.1	1822.07	1805	1799.74	1830.18	1809.38	1796.54	1842.79	1841.73	1812.34	1786.11	1818.78	1813.11	1823.68	1816.48	1836.68	1841.72	1806.14	1800.74	1849.32	1822.81	1831.66	1799.34	1716.9
103.498001	1878.9	1806.94	1802.98	1897.09	1818.11	1868.61	1868.07	1808.61	1856.33	1895.91	1756.18	1825.02	1838.52	1781.37	1802.64	1836.33	1856.77	1851.93	1901.21	1763.56	1897.55	1789.99	1795.6	1795.59	1790.61	1803.13	1821.61	1807.81	1803.58	1829.32	1813.71	1797.81	1847.26	1839.98	1811.98	1789.14	1821.17	1811.38	1825.93	1816.98	1837.98	1843.89	1806.47	1805.45	1850.3	1820.37	1832.6	1800.04	1715.53
103.992996	1878.06	1805.4	1802.35	1895.78	1817.56	1866.28	1870.58	1807.08	1854.25	1896.54	1758.12	1824.6	1838.88	1781.71	1802.69	1834.83	1856.87	1853.9	1900.56	1765.3	1895.01	1791.63	1792.78	1798.85	1789.81	1804.63	1824.08	1809.81	1804.37	1831.62	1812.54	1798.86	1848.03	1844.01	1813.78	1783.29	1819.3	1814.48	1828.85	1819.24	1836.33	1844.19	1808.01	1801.98	1852.32	1823.74	1834.13	1799.61	1719.39
104.487999	1881.67	1807.84	1809.21	1896.82	1819.11	1869.84	1873.34	1807.31	1861.06	1898.79	1759.01	1825.41	1839.57	1784.83	1802.33	1832.21	1857.83	1849.11	1901.28	1765.05	1894.09	1795.74	1795.76	1797.97	1794.21	1805.37	1824.96	1811.32	1808.15	1834.69	1813.31	1802.54	1849.89	1843.57	1813.85	1789.86	1819.65	1817.23	1826.02	1820.94	1837.72	1846.69	1808.94	1806.57	1852.67	1824.55	1837.19	1802.18	1718.95
104.983002	1879.89	1804.99	1806.59	1900.04	1815.37	1868.8	1870.03	1810.06	1858.79	1896.48	1757.34	1827.05	1838.95	1784.02	1803.28	1836.32	1860.02	1852.79	1900.24	1767.16	1894.94	1792.86	1799.32	1801.42	1788.72	1809.27	1825.45	1810.42	1806.95	1838.15	1813.86	1802.3	1852.93	1842.37	1811.9	1789.24	1819.6	1818.19	1826.96	1820.06	1838.29	1847.24	1810.14	1805.21	1850.81	1822.55	1833.04	1802.22	1718.72
105.478996	1881.32	1807.14	1802.02	1897.81	1821.35	1867.24	1872.16	1806.71	1860.64	1894.75	1755.74	1827.37	1838.66	1783.06	1804.51	1838.07	1859.29	1850.18	1902.06	1766.75	1894.03	1795.23	1797.52	1799.17	1795.93	1806.47	1826.83	1809.3	1808.83	1837.37	1812.96	1798.98	1847.36	1845.39	1814.51	1788.79	1821.98	1815.64	1828.67	1822.36	1841.73	1845.27	1810.53	1803.45	1853.97	1826	1838.41	1804.18	1717.94
105.973999	1882.63	1804.21	1803.2	1896.26	1819.25	1868.25	1874.86	1802.37	1858.56	1899.08	1757.02	1827.13	1841.4	1781.74	1802.75	1838.49	1857.66	1850.34	1902.16	1766.77	1895.39	1793.34	1799.47	1802.93	1797.44	1809.8	1826.67	1816.69	1809.7	1835.53	1815.69	1801.57	1853.96	1846.08	1818.12	1789.68	1822.32	1816.92	1827.15	1822.91	1840.5	1845.95	1810.59	1809.04	1853.33	1830.21	1836.09	1801.91	1715.66
106.469002	1880.77	1805.82	1806.61	1893.19	1818.54	1868.55	1873.86	1806.6	1857.18	1898.2	1757.43	1829.82	1840.87	1783	1802.31	1837.3	1863.03	1851.89	1901.67	1770.4	1898.64	1794.87	1797.82	1802.39	1793.83	1806.13	1827.8	1811.32	1807.55	1836.75	1814.49	1801.56	1853.71	1847.59	1817.04	1787.62	1821.18	1818.11	1831.17	1822.31	1840.35	1847.66	1812.85	1809.47	1855.56	1826.9	1835.93	1805.4	1716.61
106.963997	1882.12	1807.46	1803.81	1899.45	1820.33	1870.55	1872.76	1810.54	1862.86	1898.77	1755.97	1825.38	1840.3	1786.26	1803.36	1838.79	1858.58	1855.61	1905.33	1768.05	1897.78	1794.21	1799.6	1802.22	1795.54	1811.47	1828.83	1814.32	1813.04	1839.15	1817.99	1805.25	1854.93	1852.15	1819.11	1788.97	1821.68	1818.79	1830.7	1822.9	1843.09	1850.51	1810.67	1806.98	1853.85	1829.89	1841.95	1808.09	1716.58
107.459999	1883.97	1804.22	1808.23	1897.76	1820.57	1872.54	1870.69	1806.43	1858.93	1895.63	1757.59	1828.56	1840.06	1785.01	1803.04	1839.28	1860.31	1855.19	1905.03	1766.72	1900.04	1795.18	1801.99	1803.92	1794.32	1811.46	1829.69	1812.31	1810.93	1842.42	1816.13	1807	1856.74	1852.2	1823.02	1787.62	1822.63	1820.78	1831.62	1825.7	1843.01	1851.04	1814.86	1810.92	1856.23	1829.86	1841.63	1809.44	1716.35
107.955002	1887.01	1807.41	1804.84	1900.09	1818.36	1869.79	1874.85	1807.33	1862.91	1901	1757.06	1828.19	1840.11	1783.36	1806.94	1839.95	1858.22	1853.54	1901.94	1768.1	1898.92	1797.72	1798.63	1801.94	1799.31	1814.67	1830.06	1819.08	1811.33	1843.69	1818.26	1811.02	1858.01	1854.03	1821.91	1787.02	1823.15	1821.17	1833.53	1826.57	1840.37	1852.68	1813.19	1811.3	1855.23	1830.84	1839.79	1809.65	1720.17
108.449997	1884.29	1809.07	1805.4	1900.03	1821.73	1868.73	1874.52	1809.73	1861.46	1900.94	1759.45	1829.57	1839.97	1784.78	1803.99	1842.55	1862.56	1854.17	1903.58	1770.32	1896.37	1796.88	1802.6	1806.39	1797.59	1812.93	1833.1	1818.8	1811.52	1843.56	1820.9	1809.43	1860.94	1850.9	1824.31	1790.02	1820.12	1824.22	1831.68	1824.96	1843.3	1854.84	1815.04	1811.32	1857.8	1835.85	1841.53	1811.78	1718.36
108.945000	1884.57	1810.34	1809.06	1901.37	1819.71	1869.22	1878.57	1810.49	1858.89	1897.35	1760.46	1829.5	1839.3	1784.95	1802.38	1840.35	1858.72	1850.56	1902.84	1769.31	1897.68	1800.47	1804.71	1809.19	1799.49	1813.49	1831.91	1820.24	1816.39	1845.61	1824.18	1811.86	1861.25	1851.97	1825.72	1791.51	1823.96	1822.28	1833.29	1828.35	1845.17	1853.21	1815.45	1814.2	1856.12	1835.34	1836.6	1810.69	1718.19
109.440002	1882.03	1809.96	1804.4	1900.5	1818.77	1869.61	1875	1809.5	1861.07	1902.44	1761.88	1829.08	1844.03	1781.77	1805.69	1842.07	1861.24	1852.41	1903.85	1768.99	1894.5	1796.84	1804.36	1808.06	1799.25	1816.12	1834.93	1819.21	1814.36	1846.98	1821.95	1810.14	1859.34	1853.15	1825.89	1791.49	1824.42	1822.08	1835.22	1828.36	1840.2	1850.53	1818.06	1815.22	1854.18	1834.02	1841.16	1810.92	1719.09
109.935997	1882.51	1805.63	1805.95	1895.87	1820.33	1866.79	1876.62	1809.61	1861.6	1901.33	1760.25	1825.79	1836.62	1783.51	1802.85	1840.95	1858.98	1851.69	1903.55	1769.84	1895.77	1798.93	1804.64	1807.28	1797.15	1816.49	1833.71	1820.34	1816.95	1842.1	1824.07	1809.38	1861.69	1856.44	1827.18	1788.05	1822.95	1818.67	1835.08	1828.86	1842.95	1852.49	1817.96	1811.24	1857.05	1833.26	1840.95	1809.69	1719.55
110.431000	1882.45	1809.61	1805.65	1898.9	1817.36	1865.1	1875.79	1809.24	1860.51	1900.3	1755.78	1828.57	1836.2	1784.42	1802.48	1838.91	1859.29	1850.07	1900.13	1769.19	1895.8	1796.48	1802.7	1805.38	1802.46	1812.35	1833.05	1820.45	1816.83	1844.26	1823.58	1812.03	1862.06	1853.85	1823.63	1792.17	1820.3	1820.58	1831.94	1826.91	1842.2	1851.04	1816.6	1812.93	1856.57	1829.95	1844.11	1812.81	1718.23
110.926003	1883.03	1810.41	1805.34	1898.34	1820.11	1866.57	1878.45	1805.21	1862.56	1902.48	1758.28	1828.62	1839.8	1784.44	1802.26	1838.29	1858.43	1850.94	1900.78	1768.1	1895.77	1797.71	1799.83	1808.14	1799.19	1817.39	1832.72	1818.31	1814.22	1847.38	1820.45	1808.61	1858.78	1853.27	1824.59	1787.73	1820.3	1822.81	1835.11	1826.8	1845.91	1851.04	1818.38	1818.26	1857.22	1833.41	1844.26	1814.19	1714.38
111.420998	1886.25	1813.19	1804.73	1899.05	1820.38	1866.89	1878.13	1807.6	1861.08	1901.34	1758.68	1829.56	1837.77	1781.28	1802.17	1845.73	1858.16	1850.84	1904.92	1768.86	1893.42	1797.02	1805.29	1808.56	1798.79	1814.87	1828.53	1821.8	1815.54	1844.47	1822.9	1810.42	1861.28	1857.57	1827.58	1791.85	1826.49	1825.06	1835.88	1828.88	1845.98	1855.22	1820.35	1817.83	1861.33	1833.55	1843.44	1813.2	1718.06
111.916000	1884.82	1808.98	1805.76	1897.97	1817.75	1867.62	1876.08	1809.94	1859.93	1899.47	1760.96	1830.29	1835.77	1781.21	1802.97	1837.95	1854.44	1851.07	1901.54	1768.46	1892.33	1796.87	1804.79	1807.35	1795.84	1817.51	1834.41	1821.85	1814.3	1846.93	1823.95	1809.98	1861.08	1858.69	1826.16	1791.48	1821.26	1822.03	1834.96	1830.48	1844.32	1856.75	1816.51	1820.47	1855.36	1836.6	1843.05	1813.35	1717.19
112.412003	1885.8	1810.46	1804.65	1901.6	1820.82	1868.92	1877.14	1808.69	1860.26	1903	1756.78	1830.43	1838.52	1784.24	1803.29	1840.89	1856.38	1852.49	1903.79	1767.08	1893.98	1797.49	1804.11	1809.88	1798.57	1816.3	1834.73	1823.39	1819.86	1850.66	1823.63	1809.58	1861.29	1856.01	1828.88	1789.78	1825.32	1824.83	1833.93	1833.2	1843.82	1858.21	1817.86	1817.14	1856.88	1836.84	1844.52	1813.57	1716.6
112.906998	1888.44	1807.25	1808.32	1897.84	1820.34	1872.96	1879.2	1808.01	1861.15	1895.22	1758.28	1827.37	1836.95	1786.03	1804.92	1842.16	1859.57	1850.01	1900.94	1769.83	1895.19	1796.65	1805.14	1808.51	1802.56	1816.72	1839.07	1821.63	1816.78	1847.98	1824.87	1816.39	1863.1	1861.76	1829.66	1791.12	1823.92	1824.17	1840.3	1832.68	1843.86	1855.49	1818.25	1815.3	1857.59	1836.55	1846.09	1815.96	1716.99
113.402000	1882.36	1809.59	1808.26	1900.55	1819.78	1865.49	1873.79	1810.2	1860.76	1897.69	1760.79	1829.21	1836.51	1783.48	1803.12	1840.87	1858.8	1850.13	1901.24	1768.43	1894.23	1796.06	1807.06	1809.75	1801.17	1819.29	1835.16	1822.76	1816.71	1848.68	1828.89	1811.04	1861.4	1855.12	1828.23	1792.18	1822.35	1825.47	1838.69	1832.3	1844.32	1858.37	1819.5	1821.37	1859.13	1837.81	1844.92	1816.84	1714.66
113.897003	1882.22	1812.27	1809.38	1896.66	1819.49	1867.43	1880.2	1807.15	1865.13	1900.68	1758.57	1828.07	1838.53	1783.16	1801.26	1840.42	1859.72	1853.66	1898.19	1768.07	1895.77	1800.6	1805.99	1808.21	1804.18	1820.67	1836.23	1825.28	1821.1	1850.21	1826.9	1814.76	1861.56	1859.56	1826.98	1789.62	1826.35	1824.67	1840.05	1836.2	1845.62	1858.67	1822.09	1817.45	1858.64	1835.3	1843.46	1816.08	1719.64
114.391998	1886.25	1809.01	1806.64	1901.49	1823.23	1869.89	1876.27	1808.94	1860.21	1900.82	1761.65	1827.65	1839.64	1783.91	1801.89	1841.13	1854.66	1851.64	1899.86	1768.51	1892.82	1798.33	1802.59	1809.86	1804.58	1818.25	1838.14	1822.5	1821.06	1850.02	1826.76	1816.08	1861.19	1858.09	1831.84	1788.92	1820.77	1824.23	1839.44	1832.9	1842.55	1857	1822.94	1816.57	1853.21	1836.42	1844.67	1814.57	1715.34
114.888000	1885.24	1808.77	1805.32	1903.82	1822.74	1869.13	1882	1809.9	1865	1901.97	1759.94	1830.17	1841.51	1782.46	1801.8	1842.2	1859.58	1852.32	1899.49	1769.58	1892.41	1800.8	1805.47	1810.28	1801.11	1820.01	1841.2	1825.33	1821.41	1850.92	1830.4	1814.09	1861.25	1859.71	1831.02	1789.45	1822.77	1826.92	1841.47	1833.07	1847.93	1860.31	1824.8	1820.28	1859.02	1840.02	1846.37	1817.32	1717.81
115.383003	1886.41	1812.24	1807.77	1896.2	1820.28	1868.11	1881.43	1810.61	1859.7	1902.16	1760.93	1829.37	1839	1784.31	1800.69	1838.27	1858.95	1853.07	1903.14	1771.08	1895.13	1798.92	1801.04	1809.86	1800.49	1818.56	1838.71	1826.11	1820.23	1849.63	1830.69	1816.38	1866.27	1862.31	1833.98	1791.86	1822.05	1822.41	1834.8	1833.58	1844.04	1859.41	1823.78	1820.71	1861	1839.77	1846.62	1818.53	1719.06
115.877998	1887.88	1811.5	1807.23	1898.86	1824.71	1870.55	1882.12	1809.84	1861.49	1903.76	1759.7	1826.43	1836.51	1784.71	1801.63	1841.5	1855.64	1850.51	1899.54	1769.82	1895.3	1798.11	1803.26	1807.61	1801.51	1819.17	1838.37	1825.49	1820.84	1853.86	1830.47	1819.29	1870.68	1863.68	1834.11	1788.95	1818.8	1825.71	1839.31	1834.78	1847.71	1859.55	1824.02	1821.72	1859.49	1839.32	1844.09	1819.07	1717.61
116.373001	1886.86	1811.47	1806.84	1899.26	1824.21	1871.54	1882.58	1809.03	1866.28	1904.07	1760.57	1829.46	1838.54	1788.67	1802.81	1844.05	1862.09	1853.01	1900.77	1768.46	1897.13	1797.33	1807.29	1810.19	1804.81	1819.06	1838.11	1830.26	1823.89	1852.43	1830.97	1820.03	1863.05	1861.23	1829.49	1792.36	1823.75	1825.15	1840.49	1838.04	1845.62	1863.2	1826.08	1821.98	1864.27	1841.54	1849.37	1818.12	1719.69
116.867996	1887.8	1812.37	1809.81	1903.32	1819.79	1867.97	1882.26	1809.54	1863.21	1902.11	1762.17	1829.63	1840.61	1783.77	1803.47	1839.93	1861.67	1850.28	1902.83	1770.03	1896.62	1799.94	1805.92	1810.64	1802.66	1823.42	1839.02	1825.44	1824.14	1849.2	1829.48	1818.37	1866.67	1863.45	1833.99	1793.92	1826.74	1827.8	1842.32	1834.57	1847.43	1863.27	1826.75	1821.9	1862.03	1841.67	1850.95	1822.21	1721.69
117.363998	1886.25	1810.65	1808.6	1901.29	1821.64	1871.92	1880.59	1812.34	1866.61	1906.19	1762.15	1829.44	1836.75	1785.29	1803.8	1840.75	1867.44	1854.47	1901.44	1770.73	1898.15	1801.79	1807.09	1808.2	1801.48	1821.87	1839.91	1830.99	1828.18	1849.68	1835.91	1820.38	1866.88	1862.84	1834.87	1793.07	1825.64	1824.92	1844.76	1836.96	1849.74	1865.32	1829.27	1828.3	1863.69	1845.29	1849.54	1823.9	1716.32
117.859001	1886.22	1811.36	1808.35	1901.04	1823.48	1869.19	1882.35	1809.68	1865.69	1904.77	1761.36	1832.71	1839.16	1783.2	1805.3	1844.85	1860.88	1855.03	1899.03	1768.52	1898.41	1801.45	1806.33	1816.1	1801.35	1820.18	1840.11	1827.33	1827.2	1852.79	1832.46	1820.11	1864.23	1861.72	1836.48	1791.52	1825.16	1826.38	1842.76	1841	1847.6	1862.32	1827.5	1823.41	1862.17	1841.88	1849.04	1825.25	1716.12
118.353996	1886.57	1812.8	1809.1	1901.02	1826.84	1869.84	1882.5	1811.94	1865.7	1901.39	1758.13	1827.23	1835.93	1782.02	1803.54	1843.48	1862.17	1851.59	1900.3	1769.76	1895.74	1798.47	1807.02	1812.91	1806.75	1821.03	1839.34	1825.27	1821.85	1850.75	1833.03	1821.81	1866.38	1864.41	1836.46	1790	1827.67	1824.95	1846.15	1840.05	1846.52	1865.4	1827.52	1826.96	1861.05	1840.57	1852.19	1820.34	1720.34
118.848999	1887.3	1813.84	1810.81	1902.55	1824.55	1871.12	1878.77	1809.64	1864.62	1902.31	1761.48	1830.16	1838.03	1782.15	1803.06	1842.97	1859.09	1852.57	1903.79	1769.4	1897.14	1801.62	1807.63	1817.81	1802.92	1824.02	1841.52	1831.77	1828.16	1853.6	1835.65	1819.42	1869.99	1864.07	1839.23	1791.34	1826.76	1828.63	1843.93	1836.54	1848.24	1864.38	1830.56	1821.16	1861.96	1844.14	1850.38	1824.39	1718.91
119.345001	1890.05	1811.84	1812.04	1901.85	1820.64	1870.03	1881.76	1813.03	1866.99	1905.05	1757.4	1829.17	1840.32	1787.64	1806.48	1843.33	1861.79	1853.26	1903.26	1770.25	1896.96	1798.38	1805.17	1813.86	1803.98	1821.28	1844.17	1826.88	1829.49	1857.86	1837.86	1823.01	1867.94	1865.71	1841.05	1794.04	1828.2	1829.62	1842.27	1839.57	1848.74	1864.36	1831.78	1824.9	1862.55	1844.7	1847.62	1826.04	1718.85
119.839996	1888.47	1813.48	1810.86	1904.39	1822.1	1876.23	1884.84	1811.3	1864.99	1903.15	1759.94	1831.3	1838.08	1786.61	1805.68	1844.83	1861.72	1851.06	1904.84	1767.2	1898.4	1804.64	1808.25	1814.04	1808.92	1822.11	1844.23	1832.21	1828.29	1855.13	1833.78	1824.38	1869.04	1864.61	1837.9	1791.33	1826.73	1829.86	1843.28	1837.83	1853.02	1864.76	1829.24	1826.4	1862.21	1843.8	1850.87	1824.78	1719.55
120.334999	1888.63	1810.86	1808.72	1900.29	1824.51	1872.45	1885.65	1809.24	1861.81	1901.43	1762.62	1826.76	1837.42	1783.74	1803.43	1841.29	1859.48	1851.16	1902.7	1769.07	1894.94	1797.34	1806.65	1812.61	1802.92	1821.69	1842.22	1828.84	1822.85	1857.35	1834.05	1821.62	1871.98	1864.73	1834.49	1789.73	1829.1	1829.43	1841.59	1834.77	1849.58	1866.8	1828.61	1825.88	1863.93	1845.34	1850.23	1821.99	1718.22
120.830002	1887.81	1813.53	1807.29	1901.79	1823.92	1872.19	1881.54	1810.24	1865.66	1902.71	1761.92	1829.16	1840.54	1784.43	1805.19	1843.96	1860.77	1850.88	1903.45	1772.11	1900.73	1800.01	1806.43	1813.57	1804.41	1824.19	1837.9	1833.07	1828.91	1857.6	1838.16	1826.79	1871.32	1860.2	1837.5	1792.07	1825.74	1828.76	1844.76	1839.96	1848.43	1867.09	1826.59	1822.89	1861.65	1844.94	1852.58	1826.16	1720.8
121.324997	1889.71	1811.81	1810.45	1903.69	1824.1	1873.06	1889.18	1813.21	1868.43	1902.43	1760.86	1831.57	1840.11	1783.82	1806.89	1846.56	1858.75	1856.4	1903.63	1770.58	1899.97	1800.61	1808.88	1812.37	1803.8	1822.69	1843.89	1830.47	1831.15	1856.23	1837.99	1827.87	1869.71	1866.63	1841.26	1792.61	1825.46	1826.56	1846.78	1842.64	1846.05	1865.6	1828.88	1825.04	1866.42	1844.3	1850.24	1824.47	1716.5
121.820999	1888.77	1813.57	1809.64	1903.38	1822.59	1872.34	1884.34	1810.19	1866.42	1901.71	1760.5	1833.1	1840.74	1784.87	1803.24	1843.04	1861.63	1852.53	1905.86	1770.75	1898.06	1801.21	1809.44	1816.09	1805.3	1823.41	1843.42	1833.7	1830.43	1859.88	1835.54	1825.15	1873.85	1866.25	1839.78	1792.15	1826.97	1831.35	1847.32	1843.34	1847.42	1866.49	1830.59	1827.23	1860.95	1847.61	1851.15	1824.43	1718.47
122.316002	1889.96	1816.69	1816.21	1904.64	1826.39	1872.56	1883.88	1813.74	1868.06	1905.31	1761.49	1832.11	1839.05	1784.39	1805.3	1846.23	1865.1	1855.25	1906.6	1770.41	1896.32	1804.12	1810.99	1815.93	1808.05	1828.73	1843.1	1834.09	1833.01	1858.32	1840.29	1826.26	1871.4	1866.78	1840.49	1796.78	1826.28	1830.31	1850.48	1842.63	1851.45	1870.16	1832.41	1831.25	1865.19	1846.32	1854.4	1828.5	1723
122.810997	1889.04	1814.39	1810.15	1901.3	1824.36	1870.84	1880.84	1814.09	1864.4	1905.47	1761.58	1830.57	1841.43	1782.7	1806.34	1841.89	1863.71	1853.07	1899.13	1770.96	1894.26	1801.85	1809.34	1815.45	1808.72	1826.78	1844.71	1834.43	1831.22	1858.4	1836.44	1825.1	1870.29	1863.29	1840.45	1795.74	1829.02	1829.3	1846.54	1845.72	1852.85	1869.95	1833.73	1829.59	1864.4	1849.72	1854.74	1826.3	1720.99
123.306000	1888.64	1814.13	1811.27	1901.29	1826.58	1867.63	1880.69	1811.52	1863.25	1902.68	1762.44	1830.78	1839.19	1790.6	1805.95	1848.52	1864.38	1853.93	1900.88	1774.2	1898.33	1804.4	1809.56	1816.21	1809.94	1822.32	1844.26	1832.84	1828.5	1859.27	1841.31	1826.44	1872.2	1867.81	1845.76	1797.87	1830.23	1828.28	1848.65	1841.55	1849.52	1869.34	1834.85	1827.31	1860.3	1847.3	1853.72	1829.28	1718.89
123.801003	1888.74	1813	1809.55	1902.87	1825.54	1871.26	1885.2	1813.46	1865.2	1905.08	1761.42	1829.6	1839.39	1784.47	1800.82	1841.52	1859.97	1852.97	1903.42	1768.93	1899.92	1800.31	1810.16	1816.46	1807.68	1825	1845.91	1832.41	1831.08	1860.25	1839.29	1828.66	1870.73	1866.3	1845.52	1792.5	1829.17	1831.74	1849.77	1843.18	1849.76	1868.05	1836.02	1826.92	1861.67	1850.32	1853.59	1826.35	1720.78
124.296997	1891.12	1813.86	1813.96	1907.57	1826.17	1876.54	1882.31	1813.22	1869.95	1906.96	1763.84	1834.09	1838.05	1785.67	1803.67	1846.86	1862.25	1852.7	1904.63	1770.73	1897.51	1798.73	1809.81	1810.72	1808.64	1823	1841.95	1830.7	1835.14	1857.48	1837.23	1826.36	1873.13	1865.29	1842.38	1793.9	1827.01	1831.6	1848.37	1844.43	1851.1	1870.61	1833.14	1828.2	1863.65	1846.74	1854.79	1828.43	1720.83
124.792000	1893.19	1813.38	1812.94	1905.47	1822.52	1867.85	1883.28	1813.28	1867.08	1905.44	1758.22	1831.77	1838.43	1784.75	1804.37	1844.58	1861.19	1855.48	1900.71	1773.61	1897.47	1803.77	1810.29	1814.73	1807.43	1825.15	1844.27	1832.71	1830.14	1858.49	1845.61	1824.6	1870.39	1867.77	1843.46	1793.71	1829.36	1828.14	1846.96	1845.34	1848.07	1870.88	1831.79	1828.61	1865.33	1849	1855.84	1826.34	1720.24
125.287003	1888.02	1818.16	1812.2	1905.87	1825.43	1872.36	1887.47	1814.16	1867.76	1902.69	1763.76	1831.06	1838.95	1786.29	1805.54	1843.46	1863.27	1853.47	1903.55	1771.2	1898.46	1803.29	1810.29	1817.76	1808.04	1826.1	1847.57	1834.2	1833.62	1858.98	1840.93	1827.11	1872.74	1869.5	1845.06	1793.39	1826.36	1832.59	1849.12	1843.51	1850.8	1871.66	1835.47	1827.49	1865.05	1851.6	1850.47	1829.67	1718.54
125.781998	1892.86	1813.87	1808.95	1906.47	1823.86	1873.42	1885.29	1814.82	1863.99	1907.72	1758.98	1832.39	1839.5	1787.48	1802.26	1844.13	1861.48	1849.95	1902.12	1773.08	1900.12	1797.17	1809.04	1811.91	1811.34	1827.93	1844.81	1835.53	1834.22	1860.36	1842.51	1829.76	1879.79	1866.51	1842.46	1793.39	1828.49	1830.81	1850.68	1844.44	1853.36	1867.96	1835.26	1828.14	1864.84	1850.08	1852.62	1829.4	1719.31
126.277000	1888.73	1812.19	1810.92	1907.08	1826.58	1873.34	1886.89	1813.52	1867.97	1907.32	1761.5	1829.3	1837.8	1785.5	1802.9	1843.74	1860.94	1851.21	1904.77	1770.99	1895.16	1804.9	1810.99	1815.84	1809.76	1825.06	1847.12	1833.98	1830.4	1862.14	1842.09	1828.47	1875.97	1872.49	1846.67	1791.86	1827.62	1833.73	1849.85	1844.09	1851.74	1869.95	1832.02	1827.14	1864.6	1847.27	1854.52	1831.32	1723.07
126.773003	1889.95	1813.13	1807.58	1902.81	1823.97	1871.36	1882.42	1811.83	1868.13	1904.15	1755.86	1829.83	1839.92	1783.32	1802.64	1846.55	1862.59	1856	1904	1772.92	1901.46	1800.51	1810.96	1814.6	1809.16	1826.13	1843.93	1834.88	1831.63	1863.01	1839.01	1827.94	1873.4	1867.07	1847.36	1794.79	1829.89	1829.97	1847.93	1841.7	1850.07	1869.95	1834.61	1830.25	1864.49	1845.18	1854.71	1827.48	1720.63
127.267998	1888.54	1814.11	1806.62	1903.97	1824.82	1874.09	1884.89	1812.58	1868.41	1905.94	1763.3	1830.53	1837.3	1785.44	1801.51	1844.91	1864.5	1855.04	1905.74	1766.32	1900.36	1803	1807.86	1816.31	1809.39	1825.32	1844.54	1836.19	1832.38	1860.57	1844.19	1829.52	1873.78	1871.94	1849.31	1795.22	1824.89	1831.13	1847.95	1846.13	1853.36	1873.13	1835.8	1832.16	1864.81	1851.77	1854.98	1830.5	1719.7
127.763000	1886.02	1813.85	1809.88	1903.44	1825.1	1869.76	1885.46	1812.64	1866.83	1908.02	1761	1834.64	1840.41	1786.86	1804.42	1845.9	1863.64	1856.29	1907.13	1774.42	1898.69	1801.61	1810.35	1814.87	1806.11	1823.69	1843.46	1829.75	1831.35	1859.27	1841.67	1831.03	1871.2	1871.44	1844.44	1792.56	1829.2	1833.45	1851.44	1846.73	1850	1871.76	1836.67	1826.74	1866.35	1849.81	1855.02	1831.16	1719.74
128.257996	1889.04	1815.94	1814.36	1905.31	1824.95	1877.39	1887.56	1815.37	1867.58	1904.66	1761.06	1836.37	1839.37	1784.27	1803.02	1847.39	1859.96	1854.84	1904.55	1771.72	1899.13	1802.39	1811.43	1816.53	1809.86	1826.49	1848.8	1835.37	1833.58	1860.09	1848.25	1825.93	1876.3	1869.92	1845.07	1795.64	1827.72	1834.25	1852.98	1846.78	1852.41	1871.56	1835.45	1831.69	1867	1851.28	1858.6	1830.59	1720.72
128.753006	1889.68	1813.37	1812.51	1907.49	1824.32	1870.97	1886.63	1813.48	1868.33	1904.3	1758.73	1833.27	1835.01	1787.06	1802.3	1842.3	1863.73	1852.87	1905.6	1772.4	1903.38	1805.02	1810.51	1813.42	1815.79	1829.61	1845.3	1835.76	1832.58	1862.15	1846.63	1834.08	1873.17	1869.73	1849.27	1794.79	1828.29	1832.62	1853.43	1847.94	1853.15	1872.98	1837.82	1831.81	1869.89	1852.83	1857.12	1832.74	1722.15
129.248993	1890.62	1813.5	1811.61	1906.74	1825.3	1874.68	1888.59	1814.46	1870.7	1906.83	1760.56	1830.64	1838.77	1787.89	1805.84	1842.43	1864.12	1852.75	1904.61	1770.31	1897.71	1803.8	1809.72	1817.2	1812.89	1824.95	1846.24	1835.99	1834.71	1862.74	1845.75	1829.62	1877.26	1871.68	1844.88	1794.17	1826.37	1832.3	1849.76	1848.06	1852.14	1872.89	1836.02	1826.86	1866.44	1855.17	1852.53	1832.65	1719.81
129.744003	1889.5	1811.08	1812.06	1908.59	1828.17	1871.42	1890.2	1813.32	1868.56	1907.73	1759.01	1834.66	1843.6	1786.25	1803.09	1843.7	1861.79	1852.6	1905.89	1770.59	1898.81	1803.58	1809.29	1818.27	1807.22	1828.83	1847.71	1838.78	1834.32	1865.11	1846.67	1830.41	1878.95	1873.46	1847.73	1793.95	1825.6	1833.15	1854.51	1843.91	1855.57	1874.79	1833.86	1834.75	1866.32	1853.86	1857.2	1830.67	1720.86
130.238998	1889.76	1815.06	1811.53	1907.19	1826.64	1875.63	1889.72	1811.77	1869.38	1908.15	1761.31	1831.56	1837.24	1788.03	1805.8	1846.27	1862.33	1853.02	1903.31	1772.07	1899.9	1804.64	1812	1816.18	1810.24	1828.19	1846.93	1835.5	1834.86	1863.66	1846.16	1832.68	1878.86	1874.11	1847.71	1793.32	1830.83	1835.09	1853.46	1846.36	1853.36	1873.07	1838.18	1832.95	1864.24	1853.64	1857.67	1831.23	1721.18
130.733994	1890.02	1815.23	1812.38	1907.85	1826.46	1873.81	1887.39	1811.91	1866.66	1905.68	1762.3	1831.84	1839.57	1783.84	1804.42	1845.1	1857.89	1851.46	1900.65	1768.07	1897.74	1800.85	1807.07	1815.84	1809.86	1827.99	1848.26	1838.14	1837.97	1859.9	1849.92	1830.35	1874.64	1870.36	1847.54	1796.27	1828.2	1834.62	1856.01	1850.56	1849.31	1876.6	1840.02	1830.81	1866.43	1852.11	1857.76	1834.44	1722.27
131.229004	1889.05	1818.16	1812.44	1900.37	1823.86	1871.01	1885.48	1811.3	1868.49	1905.11	1761.72	1835.84	1840.41	1786.28	1803.69	1845.59	1863.89	1853.01	1907.37	1774.78	1899.85	1800.67	1813.89	1816.22	1808.09	1826.6	1847.35	1838.78	1838.05	1862.69	1848.05	1830.55	1878.42	1872.29	1850.51	1793.67	1829.07	1833.21	1853.45	1848.97	1852.58	1871.95	1838.2	1832.18	1866.7	1854.42	1856.31	1834.42	1718.65
131.725006	1891.26	1814.35	1810.92	1909.01	1825.13	1876.66	1890.14	1814.35	1870.01	1910.3	1763.05	1835.67	1843.07	1784.31	1805.03	1846.88	1862.43	1856.67	1906.72	1771.62	1903.49	1803.35	1812.18	1817.03	1810.28	1827.19	1847.52	1842.01	1838.35	1863.58	1848.68	1834.36	1880.87	1870.92	1849.64	1797.47	1833.6	1835.5	1854.47	1846.9	1855.97	1873.86	1841.06	1835.52	1864.89	1851.36	1856.91	1833.54	1722.81
132.220001	1895.35	1820.06	1811.45	1906.08	1828.68	1873.25	1890.68	1813.51	1869.87	1907.53	1758.77	1834.95	1840.64	1788.63	1805.73	1847.72	1868.17	1854.66	1905.41	1771.43	1899.36	1804.13	1815.17	1822.12	1813.74	1829.87	1848.51	1834.91	1840.74	1861.67	1849.98	1836.26	1879.52	1873.71	1847.9	1794.37	1831.58	1835.56	1855.87	1846.24	1853.21	1874.93	1840.9	1835.28	1869.31	1851.32	1855.8	1835.25	1721.47
132.714996	1890.96	1817.62	1811.96	1907.17	1825.56	1875.8	1889.46	1814.64	1867.74	1910.67	1763.38	1831.66	1839.63	1784.83	1805.41	1846.65	1866.9	1854.12	1904.44	1771.36	1901.23	1803.75	1813.18	1817.73	1812.92	1827.63	1849.83	1841.56	1837.83	1865	1848.94	1832.99	1876.48	1872.65	1853.06	1795.75	1829.57	1836.56	1853.68	1850.51	1853.83	1874.9	1838.88	1836.24	1868.55	1854.27	1857.69	1835.14	1719.5
133.210007	1892.17	1818.11	1810.04	1905.55	1826.72	1876.18	1892.01	1814.56	1870.73	1909.22	1761.14	1831.84	1840.89	1789.02	1806.65	1849.52	1864.93	1856.9	1905.97	1770.31	1899.51	1804.37	1812.37	1821.21	1807.77	1827	1847.83	1838.72	1837.55	1858.96	1844.09	1832.99	1879.96	1875.08	1847.86	1796.05	1827.79	1833.64	1854.69	1848.45	1854.09	1875.45	1838.55	1837.14	1865.81	1852.14	1856.34	1835.16	1721.66
133.705994	1892.28	1816.2	1811.48	1907.08	1828.36	1876.32	1889.94	1814.96	1870.19	1906.01	1761.52	1831.09	1838.56	1790.07	1807.25	1845.58	1868.65	1857.1	1907.31	1771.52	1900.9	1800.62	1808.89	1817.87	1809.87	1829.03	1849.53	1836.87	1837.52	1857.26	1850.17	1831.24	1878.96	1870.06	1849.13	1797.6	1825.56	1831.39	1850.95	1848.4	1853.66	1873.25	1839.55	1832.12	1866.88	1854.66	1857.6	1836.86	1721.64
134.201004	1889.69	1813.93	1812.84	1905.15	1826.69	1872.19	1889.52	1809.97	1869.44	1910.11	1760.26	1832.59	1842.32	1787.44	1806.98	1849.34	1864.46	1852.51	1908.56	1773.42	1902.31	1805.83	1812.96	1816.91	1809.28	1829.96	1847.91	1837.51	1838.88	1867.11	1850.58	1834.17	1879.37	1874.21	1850.54	1798.91	1829.8	1835.48	1855.49	1847.38	1857.22	1877.51	1840.91	1829.75	1862.72	1854.41	1859.72	1834.56	1719.67
134.695999	1892.12	1815.04	1809.67	1907.35	1825.21	1877.25	1889.17	1813.15	1868.76	1909.63	1763.41	1834.26	1840.54	1786.77	1807.49	1849.26	1861.42	1854.37	1907.25	1774.58	1902.23	1806.92	1813.78	1820.63	1809.97	1828.05	1850.93	1839.68	1838.7	1865.8	1845.33	1831.46	1874.92	1875.67	1846.71	1792.48	1831.23	1836.19	1853.84	1850.64	1852.15	1876.06	1838.09	1834.05	1866.48	1855.82	1860.76	1834.07	1723.82
135.190994	1892.18	1813.41	1813.4	1906.7	1826	1873.59	1888.72	1812.32	1871.5	1908.94	1762.86	1832.79	1836.2	1786.96	1805.36	1845.77	1864.6	1851.91	1906.12	1771.41	1895.75	1804.76	1809.23	1820.56	1812.7	1827.25	1850.14	1838	1837.8	1863.86	1851.99	1835.58	1872.7	1872.48	1854.84	1796.28	1829.44	1833.12	1856.13	1848.13	1858.07	1873.89	1839.8	1835.69	1866.08	1853.31	1860.54	1835.98	1721.51
135.686005	1888.38	1813.9	1810.21	1908.18	1825.41	1874.27	1892.22	1813.18	1868.39	1908.54	1764.22	1831.35	1838.41	1786.01	1805.84	1848.67	1862.02	1854.1	1908.07	1772.37	1899.72	1799.27	1807.83	1815.31	1809.52	1827.28	1849.8	1834.76	1835.98	1858.16	1851.97	1830.52	1877.04	1871.87	1849.04	1793.82	1827.49	1831.45	1855	1846.36	1854.85	1873.48	1835.88	1837.7	1865.09	1852.67	1859.54	1836.23	1719.23
136.181000	1893.23	1814.36	1813.17	1906.89	1824.33	1875.77	1890.48	1813.82	1867.71	1904.75	1761.54	1833.73	1840.8	1785.13	1805.24	1847.91	1861.28	1853.01	1904.99	1770.19	1900.5	1801.68	1809.33	1816.99	1810.67	1827.75	1849.14	1836.47	1838.13	1863.71	1850.37	1829.25	1878.3	1872.5	1851.52	1796.48	1830.83	1834	1857.86	1846.34	1854.5	1873.57	1840.54	1834.49	1865.8	1855.29	1858.31	1834.06	1722.2
136.677002	1890.4	1816.23	1810.6	1906.81	1825.29	1873.92	1889.84	1810.99	1868.78	1909.38	1761.72	1836.15	1840.85	1789.22	1804.86	1846.56	1862.85	1854.12	1900.34	1771.18	1898.33	1805.92	1810.12	1820.94	1815.96	1830.67	1850.66	1837.23	1838.73	1861.15	1851.22	1833.17	1881.82	1872.85	1849.01	1798.31	1827.88	1836.18	1854.09	1852.52	1853.7	1877.39	1841.9	1837.88	1869.81	1854.31	1860.34	1836.96	1722.25
137.171997	1890.64	1813.98	1810.93	1912.14	1828.52	1872.51	1889.58	1815.85	1870.81	1908.37	1762.52	1833.02	1839.87	1785.37	1805.1	1848.53	1864.87	1856.28	1906.56	1773.48	1900.93	1806.56	1817.34	1821.01	1812.68	1829.36	1854.56	1840.26	1843.77	1868.17	1855.25	1835.15	1879.43	1873.39	1856.73	1797.05	1830.98	1839.55	1857.02	1851.71	1854.82	1877.91	1843.69	1833.26	1865.8	1856.3	1857.02	1837.16	1722.23
137.667007	1892.25	1816.57	1815.67	1908.19	1828.86	1873.84	1890.66	1811.62	1870.66	1908.76	1761.97	1832.68	1839.71	1787.05	1802.06	1845.61	1864.24	1856.36	1906.36	1772.03	1902.48	1801.68	1814.67	1819.12	1813.66	1833.23	1851.36	1838.92	1838.45	1867.85	1852.54	1836.41	1879.85	1869.38	1852.08	1797.32	1832.88	1835.08	1856.12	1850.98	1854.03	1878.32	1840.91	1833.26	1866.48	1859.31	1861.76	1834.08	1721.96
138.162003	1893.22	1817.02	1810.95	1910.07	1829.15	1873.82	1893.55	1813.47	1871.2	1910.27	1763.92	1834.15	1842.2	1788.24	1806.08	1848.63	1866.76	1854.14	1903.46	1770.97	1899.7	1803.83	1815.62	1819.14	1811.98	1829.42	1853.87	1838.64	1838.93	1863.13	1850.82	1834.65	1879.98	1875.78	1851.6	1795.56	1828.72	1838.19	1856.9	1850.16	1855.21	1882.72	1839.07	1832.64	1867.82	1856.36	1862.19	1834.17	1725.23
138.658005	1892.36	1816.1	1812.32	1911.68	1826.66	1873.62	1891.44	1816.37	1871.02	1909.65	1762.2	1835.97	1841.28	1785.39	1805.48	1847.13	1863.98	1852.84	1905.21	1770.46	1899	1805.59	1812.6	1821.55	1814.11	1833.46	1853.14	1844.11	1843.33	1867.23	1852.35	1833.67	1881.91	1878.99	1853.68	1794.64	1832.62	1838.13	1856.45	1853.45	1856.29	1879.1	1840.57	1835.54	1873.54	1856.22	1855.31	1835.13	1719.14
139.153000	1889.37	1816.7	1811.37	1910.79	1827.02	1873.7	1889.01	1813.1	1870.76	1910.79	1763.24	1835.14	1843.78	1789.12	1808.3	1849.68	1865.18	1853.64	1909.06	1772.43	1903.38	1810.22	1815.14	1822.37	1812.39	1832.45	1853.06	1845.67	1841.56	1865.59	1850.1	1835.84	1882.86	1874.83	1852.77	1800.31	1830.73	1836.14	1856.6	1850.08	1854.51	1878.7	1842.03	1834.07	1868.8	1853.18	1860.52	1836.38	1719.47
139.647995	1892.2	1815.35	1814.75	1911.02	1827.15	1873.21	1891.02	1815.95	1868.87	1909.44	1761.27	1836.43	1844.65	1788.77	1806.32	1848.3	1863.84	1853.54	1906.1	1777.72	1900.82	1807.03	1809.21	1818.32	1815.05	1832.03	1854.77	1843.86	1841.24	1870.05	1850.68	1836.46	1878.74	1876.77	1855.59	1798.21	1826.78	1839.23	1860.61	1850.45	1853.79	1877.54	1842.68	1836.32	1867.03	1857.81	1857.48	1834.08	1722.38
140.143005	1893.99	1819.99	1814.57	1909.1	1825.93	1872.49	1891.36	1815.8	1872.71	1906.33	1765.9	1835.36	1841.97	1786.97	1809.8	1853.14	1867.62	1856.12	1906.91	1774.65	1903.43	1802.91	1812.83	1821.18	1814.35	1832.54	1853.49	1839.78	1839.47	1866.61	1853.04	1837.63	1883.71	1881.96	1849.39	1794.96	1830.98	1835.16	1857.02	1851.17	1856.98	1878.28	1841.25	1832.95	1874.58	1856.14	1862.34	1834.31	1720.39
140.638000	1888.98	1815.72	1812.82	1912	1828.41	1876.93	1891.89	1815.79	1874.61	1909.49	1763.64	1833.28	1839.42	1791.34	1803.41	1850.64	1863.85	1861.9	1908.13	1772.71	1905.63	1805.36	1813.67	1821.72	1811.31	1830.99	1853.09	1839.72	1841.89	1867.75	1848.88	1838.63	1881.87	1879.3	1850.7	1795.35	1834.71	1834.19	1856.05	1851.32	1857.82	1873.68	1842.07	1837.38	1872.5	1856.7	1859.69	1836.13	1719.47
141.134003	1892.95	1816.73	1812.63	1909.13	1826.56	1875.97	1892	1814.14	1873.91	1909.76	1763.96	1838.93	1843.4	1787.93	1810.35	1850.79	1866.33	1854.47	1905.44	1775.3	1901.49	1802.8	1808.62	1817.28	1812.64	1831.61	1856.74	1839.03	1842.03	1864.95	1853.42	1836.8	1880.71	1879.21	1852.64	1795.64	1831.05	1838.15	1858.27	1849.41	1856.39	1878.64	1845.94	1838.32	1871.29	1854.56	1860.89	1835.67	1721.39
141.628998	1892.68	1820.86	1811.42	1907.55	1826	1874.01	1890.29	1817.38	1873.13	1908.67	1757.82	1834.57	1841.9	1789.82	1805.77	1848.08	1864.82	1854.81	1909.63	1772.42	1899.15	1796.77	1808.3	1817.86	1812.64	1828.14	1851.29	1839.94	1839.74	1865.79	1850.8	1839.92	1885.31	1879.83	1855.8	1793.92	1826.44	1837.22	1857.8	1853.2	1855.1	1878.95	1842.05	1837.1	1869.88	1855.07	1859.89	1834.95	1721.81
142.123993	1889.93	1819.27	1810.36	1912.36	1826.15	1874.12	1894.27	1813.17	1870.8	1909.56	1760.87	1836.43	1837.99	1788.1	1805.97	1848.75	1865.95	1857.98	1904.76	1772.97	1902.9	1801.44	1809.69	1818.16	1810.77	1829.03	1853.88	1844.75	1839.54	1868.63	1848.75	1836.65	1882.36	1877.93	1849.64	1798.43	1828.35	1836.31	1860.21	1851.61	1859.45	1874.07	1844.74	1836.3	1871.1	1858.98	1861.15	1839.41	1722.89
142.619003	1890.75	1815.75	1815.26	1912.71	1826.54	1878.41	1894.58	1815.08	1874.44	1911.67	1765.02	1835.15	1845.75	1788.95	1808.55	1847.87	1864.17	1857.08	1904.48	1774.36	1902.78	1803.52	1810.64	1821.1	1813.72	1826.83	1852.06	1843.41	1839.63	1866.17	1853.63	1837.81	1885.31	1874.08	1854.67	1795.43	1830.23	1835.56	1859.63	1852.11	1856.08	1880.35	1842.77	1835.34	1871.09	1855.14	1859.03	1837.69	1722.23
143.113998	1894.86	1817.83	1807.97	1909.71	1825.81	1870.97	1899.08	1812.03	1872.61	1910.75	1765.37	1832.93	1839.89	1787.35	1805.99	1846.51	1864.85	1854.43	1905.96	1769.7	1902.65	1805.89	1810.19	1822.01	1811.81	1828.92	1850.91	1840.59	1839.75	1865.91	1850.45	1837.14	1880.25	1882.69	1852.94	1793.81	1827.69	1832.59	1856.49	1848.52	1855.17	1876.77	1843.67	1833.48	1869.75	1856.18	1861.09	1836.48	1720.48
143.610001	1894.7	1813.38	1807.85	1914.82	1825.33	1878.09	1896.54	1814.8	1870.28	1910.22	1761.56	1834.26	1839.82	1785.47	1801.41	1848.77	1864.95	1851.93	1906.02	1770.58	1900.7	1801.64	1811.21	1817.14	1810.7	1830.53	1848.54	1836.76	1841.32	1867.3	1852.6	1835.36	1881.34	1875.02	1854.84	1799.59	1825.88	1834.52	1854.62	1848.92	1852.72	1874.23	1841.32	1835.71	1870.64	1859.88	1858.55	1837.16	1720.61
144.104996	1892.13	1809.27	1804.28	1911.99	1825.56	1871.81	1891.62	1812.85	1870.07	1908.26	1761.53	1835.63	1838.87	1785.5	1803.02	1846.38	1863.02	1853.57	1906.69	1771.18	1903.09	1804.99	1811.84	1820.51	1813.58	1832.54	1848.97	1842.71	1839.49	1863.14	1849.3	1834.53	1881.42	1875.78	1852.73	1793.84	1829.16	1836.51	1857.86	1849.36	1854.04	1876.25	1838.63	1832.73	1871.4	1859.59	1860.45	1836.09	1722.34
144.600006	1883.55	1809.48	1811.01	1905.45	1826.13	1870.32	1890.15	1812.68	1871.42	1908.25	1763.42	1828.19	1837.92	1785.09	1802.78	1846.19	1862.78	1852.34	1900.96	1771.91	1900.79	1803.57	1814.51	1819.9	1813.48	1829.79	1851.22	1843.83	1843.41	1863.19	1847.9	1834.97	1878.82	1876.99	1855.84	1795.84	1828.88	1833.34	1855.33	1851.2	1852.53	1877.99	1837.33	1835.22	1865.79	1852.04	1856.98	1836.7	1720.81
145.095001	1875.57	1813.79	1812.71	1907.99	1825.78	1874.47	1895.12	1813.8	1869.66	1908.38	1762.1	1834.08	1840.31	1784.55	1802	1844.32	1864.48	1852.63	1904.16	1774.57	1907.93	1806.01	1813.17	1819.56	1812.61	1831.6	1848.58	1838.21	1840.45	1868.27	1847.13	1835.6	1882.01	1875.94	1851.82	1795.06	1826.04	1838.41	1852.46	1850.57	1853.83	1878.71	1840.42	1832.55	1867.9	1855.8	1858.33	1833.83	1718.59
145.589996	1881.55	1814.89	1808.06	1910.75	1821.13	1872.95	1892.75	1815.02	1873.66	1911.66	1762.13	1830.26	1836.02	1784.54	1804.4	1843.75	1863.2	1852.85	1907.83	1770.5	1901.44	1798.98	1806.52	1814.2	1807.1	1826.28	1848.01	1834.94	1836.82	1862.78	1848.82	1833.82	1879.62	1875.04	1849.52	1795.7	1825.12	1833.87	1852.9	1849.16	1851.22	1873.68	1838.16	1829.41	1863.52	1853.33	1852.78	1833.52	1719.32
146.085999	1881.92	1814.8	1811.19	1914.66	1823.79	1874.21	1891.84	1813.08	1870.14	1909.7	1761.68	1833.93	1839.62	1781.26	1800.57	1847.71	1863.66	1848.96	1902.13	1768.68	1895.46	1804.4	1812.71	1818.03	1812.12	1830.47	1852.08	1839.63	1842.52	1864.11	1847.6	1834.09	1876.36	1872.23	1852.62	1792.06	1825.22	1833.63	1853.59	1848.5	1848.08	1865.91	1837.47	1826.32	1855.32	1850.33	1849.69	1833.78	1718.71
146.580994	1890.21	1819.15	1812.7	1911.26	1827.02	1871.3	1891.23	1813.46	1872.24	1913.24	1763.76	1836.56	1841.64	1788.82	1808.84	1847.16	1863.68	1852.46	1907.07	1771.47	1903.57	1807.16	1812.84	1818.38	1813.97	1829.49	1854.11	1842.78	1843.77	1869.56	1853.29	1838.61	1878.25	1873.84	1850.92	1793.8	1830.1	1835.09	1858.2	1850.91	1857.37	1873.73	1839.8	1834.78	1867.97	1852.24	1856.72	1836.18	1720.3
147.076004	1892.74	1817.79	1810.14	1908.53	1824.41	1874.96	1893.14	1810.71	1870.78	1908.06	1758.84	1830.82	1837.85	1785.97	1803.05	1844.55	1860.89	1848.88	1901.04	1766.75	1896.26	1796.41	1811.54	1817.34	1808.91	1830.16	1851.56	1840.9	1841.52	1866.12	1853.91	1836.72	1883.01	1875.76	1854.3	1796.68	1831.97	1839.59	1858.5	1852.82	1855.22	1876.27	1840.91	1838.16	1870.65	1857.42	1861.98	1836.71	1721.38
147.570999	1892.27	1811.72	1805.18	1905.12	1823.52	1871.3	1886.97	1812.64	1866.66	1903.6	1763.84	1829.43	1834.86	1783.77	1802.11	1849.73	1861.25	1849.4	1902.14	1768.03	1898.93	1804.75	1808.62	1817.75	1810.43	1829.62	1850.54	1843.4	1834.92	1865.09	1851.32	1837.85	1879.27	1876.67	1853.7	1793.42	1829.16	1836.08	1851.76	1855.59	1852.7	1879.67	1841.32	1835.18	1866.12	1859.26	1860.25	1836.33	1719.51
148.065994	1884.13	1812.23	1807.34	1905.1	1821.25	1868.26	1886.36	1811.36	1870.64	1909.71	1765.16	1834.14	1841.54	1787.03	1803.35	1847.13	1865.23	1855.51	1905.95	1770.62	1902.23	1803.29	1809.14	1821.83	1809.21	1826.04	1851.54	1838.68	1841.47	1860.22	1850.56	1833.17	1882.11	1879.99	1854.15	1794.57	1829.87	1838.61	1856.82	1850.38	1853.76	1871.88	1839.98	1834.62	1862.57	1854.95	1852.93	1834.33	1716.53
148.561996	1892.17	1817.74	1813.05	1906.1	1827.94	1872.07	1890.12	1813.52	1876.48	1908.07	1764.34	1833.13	1842.27	1790.88	1807.66	1849.82	1866.34	1853.67	1907.72	1772.48	1902.67	1807.09	1817.27	1822.55	1813.73	1831.84	1853.4	1841.01	1843.97	1867.59	1852.34	1835.23	1882.41	1878.5	1856.24	1791.59	1829.67	1837.67	1853.44	1845.82	1852.81	1873.62	1844.52	1833.81	1866.25	1857.93	1859.83	1833.3	1718.62
149.057007	1890.63	1817.67	1815.65	1908	1827.27	1878.64	1894.47	1815.1	1870.22	1906.83	1763.52	1832.48	1843.16	1789.19	1807.71	1847.47	1866.13	1853.49	1904.54	1773.36	1902.07	1807.23	1812.55	1825.08	1814.41	1832.56	1854.62	1843.19	1842.27	1873.16	1853.24	1843.17	1881.24	1876.48	1855.8	1797.4	1828.12	1840.16	1859.93	1851.69	1855.59	1877.7	1845.26	1837.76	1871.02	1860.09	1860.75	1840.33	1720.79
149.552002	1892.9	1816.94	1809.29	1911.24	1827.1	1877.03	1895.42	1817.29	1869.42	1908.7	1762.27	1835.18	1842.66	1790.79	1807.81	1848.81	1866.48	1857.96	1908.9	1773.47	1902.53	1805.73	1817.56	1821	1815.83	1829.96	1853.7	1840.62	1843.96	1871.53	1855.85	1839.25	1883.28	1878.26	1855.17	1794.45	1830.36	1839.67	1856.49	1854.94	1860.86	1879.82	1846.25	1841.32	1871.48	1860.2	1861.33	1837.49	1722.53
150.046997	1894.87	1816.52	1810.25	1907.95	1826.25	1873.04	1894.45	1811.85	1872.2	1908.49	1761.92	1831.62	1839.91	1787.31	1805.86	1844.69	1865.28	1856.46	1904.75	1773.96	1899.31	1806.71	1812.74	1820.13	1814.58	1831.87	1854.97	1842.44	1843.05	1870.17	1849.65	1834.39	1882.54	1878.56	1854.55	1795.79	1833.02	1840.86	1859.35	1850.53	1858.39	1884.04	1843.4	1836.46	1873.81	1861.18	1861.62	1837.14	1722.21
150.542999	1894.58	1820.32	1813.07	1910.53	1826.19	1873.85	1891.18	1813.57	1875.43	1908.44	1761.85	1833.55	1838.91	1782.26	1802.91	1847.31	1865.54	1849.47	1902.04	1772.47	1902.41	1807.83	1814.74	1826.85	1815.24	1833.67	1854.94	1844	1844.83	1870.62	1856.31	1837.02	1881.5	1879.21	1854.05	1796.2	1830.9	1838.93	1858.93	1852.32	1856.57	1878.53	1844.86	1838.29	1873.67	1857.32	1860.04	1839.53	1721.11
151.037994	1891.88	1816.02	1812.37	1908.87	1825.7	1873.06	1890.03	1813.47	1868.96	1906.72	1763.12	1834	1839.8	1786.58	1805.57	1847.82	1864.77	1853.61	1903.91	1768.85	1901.02	1805.7	1814.54	1820.4	1812.4	1833.59	1853.46	1843.22	1844.82	1869.07	1855.56	1843.78	1884.55	1878.24	1858.36	1798	1831.2	1838.99	1858.49	1854.13	1855.6	1878.55	1845.18	1839.07	1870.31	1859.04	1862.98	1840.34	1721.75
151.533005	1893.72	1814.32	1811.22	1908.58	1827.12	1871.73	1892.76	1812.95	1867.42	1908.46	1760.95	1830.92	1837.71	1784.92	1803.38	1847.52	1865.72	1849.65	1906.53	1771.93	1898.96	1805.45	1813.35	1818.38	1811.53	1829.22	1854.22	1840.52	1842.39	1871.01	1856.64	1840.29	1883.76	1877.21	1856.36	1797.29	1832.58	1842.06	1859.4	1854.14	1855.29	1879.42	1844.33	1837.27	1870.6	1859.3	1860.42	1836.62	1722.48
152.028000	1890.8	1816.5	1811.56	1907.67	1826.53	1875.34	1889.48	1814.34	1869.12	1909.35	1764.15	1835.38	1840.02	1786.11	1806.03	1848.75	1866.36	1850.65	1905.13	1771.63	1898.28	1807.12	1811.97	1821.95	1814.95	1830.16	1855.49	1845.77	1843.67	1865.91	1852.78	1840.14	1886.86	1877.78	1856.91	1798.09	1829.86	1839.47	1857.27	1855.63	1856.12	1878.46	1845.63	1839.2	1873.62	1860.3	1861.46	1838.11	1718.92
152.522995	1891.03	1814.23	1809.92	1906.98	1824.95	1873.74	1893.34	1815.05	1868.21	1909.45	1762.16	1832.71	1843.28	1788.96	1807.81	1846.69	1862.1	1852.92	1903.46	1769.43	1901.66	1808.13	1815.98	1822.1	1816	1832.22	1856.49	1840.33	1842.43	1870.13	1855.07	1840.72	1885.48	1878.43	1854.96	1797.88	1829.03	1841	1856.37	1856.58	1859.81	1883.38	1846.49	1838.94	1873.32	1858.54	1862.06	1839.95	1717.99
153.018997	1892.57	1814.65	1811.37	1910.34	1826.33	1874.03	1894.22	1813.5	1869.61	1909.43	1764.06	1832.23	1841.3	1786.44	1807.95	1848.11	1868.32	1854.45	1907.69	1771.96	1898.87	1808.58	1815.86	1821.16	1814.05	1832.87	1854.3	1842.26	1843.12	1869.65	1858.07	1840.31	1884.87	1881.84	1854.27	1797.71	1831.04	1839.92	1859.18	1855.68	1860.12	1883.91	1842.87	1840.08	1870.65	1859.05	1862.66	1836.48	1720.98
153.514008	1896.74	1812.65	1811.36	1907.98	1826.93	1873	1894.35	1811.13	1873.09	1908.31	1764.51	1832.86	1839.81	1786.03	1805.6	1852.42	1867.84	1853.16	1905.91	1770.33	1901	1807.97	1815.56	1820.66	1813.65	1829.33	1854.71	1841.9	1843.54	1868.57	1854.38	1840.31	1884.65	1880.58	1852.41	1797.36	1833.12	1840.84	1860.79	1853.71	1858.07	1881.48	1846.46	1837.72	1871.55	1857.9	1859.25	1841.04	1721.24
154.009003	1895.05	1814.93	1811.56	1912.27	1830.41	1877.62	1891.32	1814.17	1873.3	1904.43	1763.26	1834.14	1839.82	1785.12	1805.55	1848.07	1863.31	1851.23	1902.56	1773.18	1901.76	1807.67	1817.93	1822.32	1815.46	1834.68	1857.73	1843.82	1841.4	1871.64	1857.19	1839.81	1886.97	1883.68	1854.94	1796.89	1833.94	1838.7	1858.39	1855.78	1856.54	1881.53	1844.39	1840.67	1871.47	1859.34	1863.98	1840.3	1719.59
154.503998	1894.1	1814.07	1810.82	1911.95	1828.1	1873.53	1894.25	1814.88	1873.14	1914.01	1761.97	1835.76	1841.21	1784.87	1806.62	1847.61	1865.9	1852.57	1906.2	1772.43	1898.93	1807.11	1811.01	1820.94	1815.17	1834.25	1854.57	1842.34	1846.39	1869.29	1858.84	1840.32	1885.74	1879.56	1859.92	1796.82	1829.33	1842.53	1859.61	1854.5	1860.11	1882.29	1843.23	1840.14	1876.78	1861.45	1861.4	1839.35	1722.13
154.998993	1894.6	1817.57	1811	1908.15	1825.87	1874.52	1890.85	1812.04	1869.58	1910.17	1763.56	1837.69	1836.88	1784.62	1807.48	1847.1	1861.23	1852.42	1903.52	1772.07	1902.87	1804.79	1814.66	1824.94	1813.6	1831.9	1852.32	1844.95	1845.01	1869.29	1851.27	1838.22	1883.69	1880.24	1856.67	1797.14	1831.23	1840.95	1861.56	1850.95	1857.95	1881.7	1847.14	1838.35	1872.56	1860.08	1860.75	1840.03	1723.24
155.494995	1893.36	1816.19	1811.27	1908.49	1826.09	1876.14	1894.67	1813.29	1869.24	1911.92	1762.63	1832.76	1841.87	1786.31	1806.79	1847.31	1867.43	1851.65	1907.52	1771.33	1902.57	1807.22	1815.87	1824.56	1816.91	1832.99	1856.34	1845.1	1846.76	1871.2	1854.36	1839.48	1889.43	1879.54	1854.07	1795.6	1831	1841.24	1862.07	1853.99	1858.63	1882.21	1846.8	1842.64	1872.83	1862.04	1862.08	1838.2	1719.9
155.990005	1891.88	1815.89	1810.11	1909.61	1826.26	1876.52	1892.88	1814.69	1867.51	1906.98	1764.27	1835.48	1837.47	1787.6	1803.86	1848.5	1865.87	1851.16	1905.26	1773.26	1901.54	1806.48	1814.91	1824.36	1814.79	1830.85	1858.02	1843.21	1842.63	1871.61	1857.12	1839.5	1887.69	1876.57	1857.86	1798.71	1832.93	1837.77	1857.73	1856.53	1859.29	1883.75	1846.95	1837.36	1871.86	1860	1860.1	1839.42	1719.84
156.485001	1892.9	1816.4	1813.13	1911.33	1825.54	1874.89	1892.8	1814.86	1867.66	1909.78	1762.63	1835.85	1839.34	1787.65	1803.64	1848.58	1866.96	1854.4	1904.61	1771.72	1902.7	1807.5	1814.03	1820.35	1814.11	1835.42	1858.76	1844.49	1842.23	1869.2	1854.09	1838.7	1887.72	1880.74	1854.89	1797.28	1830.91	1840.14	1857.93	1855.74	1858.79	1882.52	1847.37	1839.38	1874.01	1862.64	1860.37	1840.94	1718.18
156.979996	1895.33	1815.19	1811.32	1907.97	1827.07	1874.81	1895.25	1814.26	1871.89	1912.56	1761.51	1831.83	1841.56	1788.98	1809.42	1845.8	1865.1	1853.23	1907.4	1770.98	1901.73	1807.51	1815.06	1822.92	1815.14	1835.06	1852.92	1845.5	1844.52	1872.01	1853.43	1838.04	1888.95	1881.07	1856.28	1794.13	1832.06	1840.93	1859.95	1852.9	1859.64	1883.63	1846.7	1840.86	1874.02	1862.51	1860.65	1842.07	1720.02
157.475006	1892.68	1814.01	1815.15	1910.18	1827.74	1872.7	1894.4	1814.53	1871.52	1911.91	1762.37	1832.75	1838.68	1788.95	1806.62	1846.92	1862.42	1854.91	1903.97	1773.47	1902.44	1804.85	1818.82	1826.21	1813.83	1834.86	1854.74	1841.85	1843.42	1868.93	1852.56	1836.45	1885.74	1880.03	1854.86	1797.16	1832.38	1839.75	1860.48	1853.12	1854.6	1880.09	1845.47	1838.94	1871.65	1858.18	1859.03	1838.72	1721
157.970993	1893.88	1818.15	1814.12	1908.18	1826.79	1873.68	1894.96	1816.66	1873.43	1907.91	1765.57	1836.07	1837.58	1785.08	1804.54	1850.92	1864.52	1852.79	1901.87	1773.38	1898.56	1803.85	1813.07	1823.58	1812.79	1833.56	1854.2	1842.2	1845.24	1871.28	1860.33	1843.99	1885.93	1878.76	1857.06	1797.74	1832.1	1839.44	1859.91	1858	1859.79	1883.45	1842.28	1840.14	1874.73	1863.62	1859.57	1839.39	1720.34
158.466003	1890.32	1817.94	1812.18	1914.03	1823.9	1873.96	1897.9	1813.97	1873.77	1913.87	1762.64	1834.73	1837.9	1790.12	1805.41	1849.79	1868.03	1852.84	1905.33	1770.15	1900.16	1809.64	1815.51	1825.05	1816.03	1831.79	1855.41	1844.49	1847.98	1870.23	1858.39	1839.8	1888.25	1880.91	1855.64	1796.77	1833.08	1840.85	1859.23	1854.91	1858.14	1882.92	1848.33	1841.54	1874.17	1858.59	1861.16	1838.83	1721.59
158.960999	1892.72	1816.13	1808.93	1911.46	1825.36	1873.82	1894.76	1814.23	1872.36	1912.67	1762.16	1836.48	1842.14	1787.65	1805.64	1846.18	1864.3	1854.37	1904.5	1771.58	1902.69	1809.11	1812.7	1823.67	1816.85	1830.99	1857.97	1844.27	1847.32	1869.09	1856	1838.04	1885.38	1883.53	1856.16	1794.07	1828.38	1840.54	1858.66	1855.45	1859.98	1881.21	1844.4	1839.6	1871.19	1860	1859.89	1838.77	1715.94
159.455994	1890.58	1816.48	1810.01	1912.66	1824.65	1872.5	1890.77	1815.07	1873.06	1911.41	1765.7	1835.97	1839.41	1786.52	1802.9	1846	1864.77	1853.47	1908.06	1773.15	1900.37	1807.19	1812.99	1821.68	1815.6	1835.11	1856.09	1846.82	1843.66	1867.73	1855.96	1842.65	1887.36	1877.78	1854.85	1794.82	1830.45	1839.7	1857.23	1851.12	1858.04	1882.41	1844.32	1839	1871.41	1859.95	1863.84	1837.36	1718.47
159.951004	1893.21	1814.41	1810.72	1906.83	1826.6	1869.78	1893.21	1811.44	1866.71	1907.8	1761.93	1834.54	1841.68	1789.54	1804.79	1847.3	1863.51	1852.76	1902.01	1772.64	1900.93	1808.17	1812.81	1820.32	1817.54	1834.67	1854.35	1848.36	1843.72	1868.39	1859.81	1842.52	1884.19	1876.41	1858.3	1795.45	1830.36	1838.54	1861.66	1854.29	1856.77	1878.08	1848.54	1838.78	1872.46	1860.74	1856.3	1840.53	1723.43
160.447006	1889.31	1814.61	1811.37	1908.9	1827.64	1875.7	1893.6	1812.73	1873.11	1906.44	1762.07	1837.16	1839.59	1786.85	1803.33	1847.35	1864.76	1854.45	1901.69	1771.2	1903.51	1806.15	1817.01	1820.4	1814.49	1832.55	1855.86	1844.77	1844.58	1870.29	1857.03	1838.09	1890.36	1880.26	1854.15	1792.23	1828.61	1843.85	1860.79	1856.41	1857.4	1880.42	1845.63	1839.51	1872.7	1862.17	1860.32	1840.38	1721.26
160.942001	1890.73	1817.68	1811.13	1910.96	1823.78	1875.37	1891.53	1813.85	1869.47	1908.25	1764.13	1832.48	1839.87	1785.7	1802.47	1846.29	1862.86	1853.06	1902.52	1771.64	1901.43	1808.08	1816.05	1826.56	1816.64	1835.01	1859.77	1842.34	1844	1869.34	1858.24	1838.08	1886.2	1879.35	1857.78	1792.98	1829.98	1839.18	1862.41	1854.41	1859.86	1886.96	1847.37	1837.59	1870.91	1860.18	1864.45	1839.73	1723.18
161.436996	1891.84	1817.45	1809.72	1909.58	1825.36	1872.81	1893.59	1815.36	1874.25	1909.18	1762.71	1831.93	1839	1786.35	1804.25	1850.07	1863.56	1852.19	1898.49	1772.75	1902.69	1807.76	1812.71	1822.8	1816.01	1834.58	1855.24	1847.29	1846.54	1871.89	1857.44	1840.04	1887.52	1882.64	1859.24	1796.72	1831.05	1839.41	1861.88	1857.02	1860.1	1884.44	1849.32	1842.81	1871.9	1861.79	1860.7	1839.87	1722.04
161.932007	1893.64	1815.4	1807.21	1908.88	1826.06	1873.82	1890.31	1812.81	1867.08	1905.4	1761.74	1831.79	1836.99	1785.71	1805.69	1847.62	1862.97	1857.33	1902.4	1770.4	1901.1	1804.56	1813.8	1822.97	1813.12	1834.14	1859.12	1845.2	1845.5	1871.94	1855.29	1840.11	1890.2	1884.77	1857.57	1796.86	1830.56	1838.15	1860.46	1856.58	1856.88	1878.36	1847.41	1839.34	1871.48	1857.89	1860.38	1839.88	1718.79
162.427994	1894.92	1816.31	1811.17	1909.22	1827.21	1871.19	1891.15	1813.36	1871	1905.52	1764.82	1832.31	1841.62	1786.56	1803.51	1849.71	1866.98	1851.93	1900.59	1773.16	1899.08	1807.66	1812.56	1821.09	1813.03	1832.01	1855.44	1844.26	1845.54	1869.77	1856.45	1835.53	1891.03	1878.2	1860.65	1795.57	1829.98	1841.39	1859.44	1852.77	1862.07	1880.85	1844.14	1837.97	1872.98	1860.14	1861.5	1842.56	1721.18
162.923004	1891.9	1816.88	1814.71	1907.44	1827.03	1875.37	1892.42	1812.51	1871.18	1906.69	1763.2	1831.69	1840.14	1786.31	1805.86	1847.31	1865.71	1852.11	1903.29	1772.9	1901.5	1807.48	1812.42	1822.96	1815.73	1834.61	1856.35	1845.36	1848.96	1871.84	1858.39	1841.43	1894.14	1882.69	1858.55	1796.67	1833.32	1842.98	1859.33	1856.55	1856.33	1882.07	1848.11	1842.25	1872.86	1865.59	1860.27	1839.52	1722.06
163.417999	1895.78	1817.78	1809.84	1908.25	1827.49	1870.57	1893.86	1816.42	1870.32	1908.84	1763.52	1834.25	1838.63	1788.59	1808.38	1850.3	1866.67	1856.51	1905.88	1776.76	1899.56	1804.54	1813.61	1820.06	1817.36	1831.11	1856.72	1848.22	1848.33	1874.17	1858.22	1837.37	1889.29	1881.35	1861.05	1798.84	1835	1840.46	1862.8	1855.23	1860.86	1882.48	1845.12	1841.28	1873.93	1863.38	1862.58	1841.05	1719.49
163.912994	1896.52	1816.15	1812.05	1907.89	1826.25	1873.59	1894.84	1814.78	1872.11	1907.73	1762.44	1832.39	1837.01	1785.54	1805.14	1846.43	1864.55	1854.45	1905.82	1772.3	1901.72	1805.84	1817.72	1824.01	1815.28	1832.47	1855.59	1844.63	1843.97	1876.99	1859.7	1842.89	1888.12	1884.31	1856.58	1796.69	1831.43	1841.2	1859.69	1857.67	1858.98	1880.9	1851.01	1840.32	1872.4	1860.35	1864.08	1841.99	1720.55
164.408005	1893.53	1819.74	1812.12	1908.64	1827.12	1870.78	1891.91	1810.58	1867.03	1905.8	1760.27	1835.22	1837.09	1786.85	1806.57	1850.44	1863.37	1853.52	1903.01	1770.83	1899.38	1804.06	1814.79	1820.64	1815.55	1830.9	1857.89	1844.4	1847.87	1869.45	1861.98	1839.74	1889.81	1879.56	1860.29	1796.76	1830.87	1840.41	1861.32	1854.36	1857.84	1881.19	1845.24	1839.71	1870.48	1860.85	1862.51	1840.86	1721.84
164.904007	1891.68	1815.67	1810.39	1909.84	1825.46	1873.42	1896.02	1814.71	1874.16	1906.76	1762.99	1832.62	1836.02	1786.46	1806.24	1849.36	1861.73	1853.3	1901.1	1770.48	1901.04	1804.74	1815.25	1818.41	1815.86	1831.64	1855.06	1846.58	1845.57	1875.05	1859.23	1839.08	1882.28	1882.29	1860.8	1795.95	1832.11	1842.76	1861.95	1855.53	1859.95	1880.02	1847.06	1838.25	1873.02	1860.87	1862.85	1843.26	1719.3
165.399002	1894.82	1818.32	1811.68	1908.97	1827.25	1876.07	1892.45	1812.93	1867.17	1907.51	1762.76	1837.75	1839.07	1785.63	1805.65	1848.35	1863.01	1849.06	1902.66	1771.42	1902.9	1807.61	1810.82	1821.29	1816.14	1832.77	1856.43	1843.88	1844.71	1874.96	1858.46	1841.75	1884.83	1879.62	1857.11	1797.24	1832.53	1842.53	1862.16	1855.75	1856.21	1882.5	1847.98	1837.93	1873.03	1862.26	1863.67	1840.33	1720.11
165.893997	1890.48	1817.2	1808.97	1908.11	1827.41	1872.33	1894.5	1816.14	1875.53	1911.87	1763.89	1832.73	1838.79	1785.42	1804.58	1847.91	1864.78	1849.99	1900.72	1773.14	1899.94	1805.11	1813.33	1822.45	1816.72	1836.19	1854.77	1848.18	1846.32	1873.56	1857.71	1843.98	1890.35	1881.72	1860.76	1795.54	1829.18	1843.23	1858.76	1854.17	1862.6	1884.16	1849.11	1842.32	1871.32	1859.37	1862.85	1842.7	1719.43
166.389008	1895.36	1816.28	1811.89	1906.89	1824.23	1869.48	1892.87	1812.35	1870.69	1906.6	1761.1	1837.28	1832.83	1785.51	1803.14	1846.05	1863.28	1850.44	1900.64	1771.78	1899.25	1811.01	1814.42	1820.43	1813.26	1830.12	1853.95	1843.94	1845.03	1873.03	1862.3	1840.02	1888.92	1879.02	1861.4	1797	1831.13	1840.56	1861.36	1855.27	1861.29	1882.05	1846.79	1841.7	1871.31	1859.38	1862.66	1842.1	1722.01
166.884003	1890.45	1815.2	1810.79	1904.23	1825.61	1874.49	1896.3	1814.72	1866.93	1908.04	1761.13	1831.82	1836.42	1783.05	1802.84	1847.32	1862.2	1846.03	1901.96	1771.47	1896.62	1808.07	1812.84	1825.94	1814.13	1833.78	1857.32	1845.51	1849.25	1874	1860.46	1841.93	1886.58	1880.24	1858.09	1796.43	1830.67	1841.91	1862.98	1856.5	1860.48	1881.45	1846.76	1838.53	1870.69	1861.86	1862.36	1839.74	1721.51
167.380005	1894.79	1815.49	1806.67	1906.74	1826.37	1869.62	1893.96	1811.88	1872.33	1906.6	1763.25	1838.07	1834.61	1783.48	1803.96	1847.98	1863.6	1850.55	1898.38	1770.53	1897.2	1802.81	1813.89	1823.92	1815.96	1834.61	1855.71	1846.9	1845.94	1873.09	1861.35	1837.97	1888.25	1878.41	1858.22	1792.72	1831.8	1839.04	1863.69	1855.11	1859.33	1880.22	1848.34	1843.06	1869.99	1860.66	1860.11	1842.52	1719.38
167.875000	1888.75	1811.91	1809.58	1908.99	1826.5	1870.97	1893.77	1813.23	1868.84	1906.62	1762.6	1832.18	1838.02	1786.16	1803	1846.05	1861.39	1849.1	1899.42	1772.66	1898.19	1804.91	1814.37	1819.91	1816.11	1831.21	1854.88	1845.64	1848.15	1870.22	1857.3	1840.18	1888.77	1882.07	1856.08	1796.04	1831.97	1838.95	1861.64	1856.99	1859.57	1883.56	1846.57	1843.78	1868.43	1861.48	1862.95	1840.51	1720.4
168.369995	1894.19	1812.98	1809.82	1907.38	1826.26	1870.97	1892.44	1813.55	1868.15	1905.76	1759.6	1831.97	1839.04	1785.75	1805.05	1844.35	1861.95	1851.68	1899.55	1770.42	1900.74	1805.86	1813.29	1819.23	1818.37	1832.57	1856.58	1843.26	1846.18	1872.58	1856.06	1840.31	1887.76	1881.18	1855.6	1793.66	1829.15	1840.98	1861.69	1855.14	1860.37	1885.4	1849.04	1841.9	1872.54	1863.71	1860.73	1838.43	1720.17
168.865005	1889.9	1815.76	1806.92	1905.53	1825.14	1876.28	1888.48	1811.75	1866.39	1903.15	1759.78	1831.09	1836.46	1786.06	1801.84	1848.77	1864.32	1853.22	1897.49	1769.89	1897.27	1807.64	1812.34	1823.01	1814.31	1833.16	1850.28	1845.24	1846.68	1870.66	1859.13	1842.2	1889.27	1884.67	1858.67	1796.94	1830.07	1842.14	1859.28	1856.27	1860	1883.27	1850.52	1837.89	1872.21	1862.13	1863.19	1840.51	1720.51
169.360001	1889.49	1816.16	1808.27	1906.61	1822.03	1872.41	1893.36	1813.99	1869.32	1907.12	1758.86	1831.42	1832.32	1784.3	1802.76	1844.99	1863.24	1850.75	1903.58	1770.42	1894.46	1802.23	1812.92	1823.4	1811.92	1832.9	1855.74	1846.88	1846.4	1872.81	1858.88	1843	1891.77	1879.67	1857.39	1796.03	1831.52	1840.02	1858	1853.39	1860.41	1881.97	1848.1	1841	1875.31	1860.52	1864.55	1840.74	1718.92
169.856003	1893.21	1818.38	1812.26	1907.06	1829.43	1869.19	1892.56	1813.81	1868.65	1906.95	1760.96	1830.79	1837.03	1784.59	1802.12	1848.35	1863.1	1848.89	1899.01	1772.88	1899.92	1807.05	1815.41	1825.51	1817	1833.33	1853.74	1846.1	1849.07	1870.17	1853.76	1842.3	1889.56	1886.09	1858.44	1793.87	1836.85	1839.72	1859.81	1856.84	1855.91	1883.61	1849.56	1844.41	1871.71	1858.82	1861.97	1839.43	1717.56
170.350998	1893.79	1813.83	1809.31	1905.54	1822.92	1872.13	1891.76	1813.56	1870.28	1905.04	1760.71	1832.05	1839.39	1785.45	1804.76	1846.29	1863.22	1851.29	1898.48	1771.98	1898.72	1805.14	1814.41	1824.97	1815.22	1831.81	1855.53	1849.71	1850.19	1872.89	1858.48	1840.33	1889.16	1882.02	1858.58	1795.47	1829.75	1838.41	1864.8	1856.2	1856.78	1885.74	1847.64	1839.92	1871	1862.07	1862.4	1844.37	1721.49
170.845993	1888.5	1814.68	1812.93	1907.2	1826.19	1869.94	1891.46	1813.59	1871.5	1907.02	1761.49	1832.97	1833.93	1784.31	1801.98	1846.82	1862.96	1849.66	1903.18	1767.55	1898.71	1804.83	1815.29	1824.38	1818.85	1832.35	1859.85	1844.92	1849.39	1873.67	1862.12	1841.89	1887.95	1884.56	1861.08	1793.73	1831.17	1839.89	1862.55	1857.66	1858.6	1880.63	1852.79	1840.94	1871.47	1862.41	1860.29	1844.62	1718.68
171.341003	1888.06	1815.16	1809.68	1905.77	1827.54	1871.99	1892.86	1811.23	1870.91	1908.24	1759.66	1830.72	1834.14	1780.77	1800.06	1844.29	1860.89	1851.91	1897.54	1771.99	1899.03	1805.02	1815.9	1823.48	1818.44	1832.03	1859.06	1844.92	1847.82	1874.39	1859.34	1838.1	1889.98	1878.23	1859.42	1792.48	1831.91	1840.6	1866.88	1856.76	1857.62	1881.53	1847.61	1840.54	1874.29	1859.49	1860.84	1844.69	1718.77
171.837006	1888.58	1813.73	1808	1903.65	1825.21	1869.94	1892.58	1814.21	1867.49	1904.9	1759.64	1829.28	1835.01	1786.28	1800.62	1845.59	1864.52	1848.51	1902.17	1768.23	1897.54	1803.35	1817.72	1824.44	1814.17	1831.96	1854.58	1842.87	1845.9	1873.94	1857.54	1837.96	1888.54	1881.86	1859.29	1793.91	1826.94	1841.37	1862.45	1856.25	1858.11	1876.98	1847.48	1837.05	1870.32	1862.83	1862.76	1842.78	1721.51
172.332001	1890.79	1815.84	1812.17	1903.33	1827.42	1872.15	1890.97	1813.26	1868.22	1907	1759.19	1835.08	1837.38	1785.23	1804.64	1843.7	1863.07	1846.87	1901.36	1770.07	1898.65	1803.12	1811.47	1823.12	1816.59	1834.43	1858.57	1846.17	1848.16	1872.16	1859.67	1841.55	1888.96	1879.2	1859.35	1796.33	1832.3	1841.9	1861.17	1858.39	1856.23	1883.52	1847.98	1839.61	1873.96	1858.35	1862.25	1840.79	1720.5
172.826996	1891.45	1817.07	1808.89	1908.73	1828.61	1869.27	1891.54	1811.72	1872.19	1904.91	1758.88	1833.39	1833.79	1780.38	1800.7	1842.17	1861.23	1850.33	1899.46	1771.58	1896.64	1802.64	1812.87	1817.07	1811.96	1831.95	1855.69	1844.57	1847.33	1875.06	1861.3	1838.97	1887.64	1878.06	1860.19	1795.41	1829.24	1838.65	1863.43	1857.06	1857.88	1883.71	1848.59	1839.16	1870.48	1860.09	1861	1845.11	1721.36
173.322006	1892.47	1816.91	1809.9	1907.91	1823.87	1868.78	1892.03	1811.59	1868.18	1905.06	1760.96	1831.53	1834.45	1783.47	1799.61	1844.32	1864.42	1847.29	1902.6	1770.21	1898.95	1806.78	1814.59	1822.17	1816.29	1831.63	1856.27	1846.11	1846.5	1871.11	1858.4	1840.49	1888.98	1883.93	1857.49	1795.57	1831.32	1839.7	1862.69	1853.73	1858.29	1881.04	1848.32	1838.03	1868.59	1862.4	1861.39	1841.6	1718.62
173.817001	1889.52	1812.53	1810.37	1908.84	1826.88	1871.24	1895.34	1815.38	1869.82	1907.9	1760.46	1832.52	1835.02	1783.55	1801.62	1845.86	1860.54	1850.04	1899.87	1768.05	1896.72	1806.31	1814.22	1824.47	1815.14	1837.04	1857.07	1847.41	1848.6	1871.07	1858.52	1840.55	1889.65	1883.9	1856.57	1793.44	1829.05	1838.58	1861.79	1855.27	1858.25	1883.44	1848.87	1839.59	1868.13	1865.5	1860.93	1843.02	1720.55
174.313004	1884.09	1812.77	1809.79	1909.56	1826.41	1872.11	1891.81	1812.08	1870.5	1907.26	1758.67	1831.71	1834.17	1784.03	1803.78	1846.15	1865.54	1849.15	1899.83	1771.5	1899.22	1808.36	1817.78	1823.98	1815.27	1838.29	1860.66	1850.4	1842.92	1875.43	1860.35	1840.31	1886.82	1877.08	1858	1794.84	1831.02	1838.26	1861.61	1856.6	1859.59	1882.8	1849.14	1842.45	1871.33	1861.37	1859.03	1841.13	1721.24
174.807999	1888.85	1815.49	1807.66	1905.86	1823.68	1870.5	1891.26	1808.56	1871	1906.91	1759.97	1830.04	1836.21	1785.04	1802.18	1847.98	1864.66	1849.86	1899.71	1767.81	1901.31	1801.99	1815.52	1824.72	1816.74	1835.46	1857.18	1842.62	1847.52	1873.07	1857.45	1840.94	1888.46	1881.44	1857.75	1795.79	1831.13	1839.68	1861.17	1855.89	1858.94	1881.02	1846.44	1841.6	1871.38	1861.05	1864.51	1841.06	1718.92
175.302994	1889.05	1815.51	1811.16	1907.17	1827.3	1872.36	1894.29	1813.1	1868.34	1910.12	1762.27	1831.26	1838.38	1785.57	1800.51	1845.16	1862.44	1850.04	1900.84	1768.72	1899.31	1801.69	1814.8	1823.75	1818	1832.77	1855.97	1847.71	1849.39	1870.01	1862.06	1841.63	1884.99	1882.24	1859.87	1794.17	1829.32	1840.92	1860.69	1857.9	1860.26	1880.92	1847.93	1842.52	1871.82	1862.94	1860.03	1840.77	1720.24
175.798004	1893.75	1812.92	1808.45	1905.39	1823.23	1870.73	1892.66	1812.42	1870.66	1906.44	1759.57	1831.5	1834.28	1782.53	1803.29	1846.62	1864.04	1849.45	1899.06	1769.4	1898.76	1804.32	1811.12	1821.65	1818.04	1834.96	1856.05	1846	1845.11	1874.76	1862.85	1842.32	1887.55	1885.33	1856.58	1795.1	1828.45	1842.31	1861.11	1854	1856.34	1888	1848.53	1839.04	1874.21	1861.65	1863.51	1842.92	1722.4
176.292999	1889.81	1815.13	1810.44	1906.43	1825.75	1870.43	1891.28	1809.58	1869.62	1904.5	1761.44	1833.15	1833.85	1782.33	1799.62	1845.31	1858.4	1849.07	1899.2	1770.88	1894.97	1803.84	1811.96	1821.14	1814.61	1831.24	1856.47	1847.44	1850.62	1871.62	1858.74	1841.76	1887.69	1882.87	1860.46	1792.72	1828.64	1840.73	1864.48	1858.86	1859.79	1883.67	1850.93	1838.24	1874.14	1863.18	1860.4	1843.95	1718.2
176.787994	1888.08	1817.06	1807.82	1905.05	1825.18	1870.63	1893.94	1811.87	1869.64	1904.7	1760.04	1833.25	1834.93	1780.69	1801.62	1843.52	1859.83	1849.18	1897.55	1767.97	1896.98	1807.31	1811.85	1823.7	1815.44	1830.06	1856.93	1844.25	1844.59	1874.52	1858.07	1843.06	1885.55	1879.43	1858.05	1794.41	1826.1	1837.61	1856.73	1856.01	1856.62	1883	1847.53	1839.47	1872.45	1860.94	1861.33	1843.95	1718.84
177.283997	1889.83	1815.1	1812.8	1908.73	1827.28	1871.73	1894.33	1810.25	1872.41	1909	1760.21	1832.25	1836.19	1786.53	1801.43	1844.88	1863.18	1846.66	1899.03	1772.54	1897.95	1804.68	1812.07	1820.87	1815.28	1833.71	1853.91	1842.22	1846.12	1876.1	1858.85	1840.56	1889.56	1881.97	1858.4	1793.39	1832.19	1840.8	1862.4	1855.74	1859.6	1877.82	1850.82	1841.57	1870.45	1860.53	1861.47	1843.64	1718.36
177.779007	1891.19	1813.09	1803.64	1903.31	1825.18	1871.01	1889.27	1812.67	1866.88	1902.67	1762.59	1831.72	1834.74	1785.12	1802.33	1843.86	1861.25	1847.11	1899.14	1772.47	1896.63	1802.59	1812.77	1819.11	1815.84	1834.56	1855.34	1844.79	1846.22	1871.47	1859.17	1840.27	1889.07	1880.09	1862.85	1792.16	1829.93	1843.7	1865.8	1855.94	1859.32	1882.17	1847.11	1840.84	1872.6	1862.02	1859.41	1843.38	1718.99
178.274002	1891.98	1814.08	1808.62	1904.28	1823.99	1865	1890.47	1810.01	1866.71	1906.17	1759.52	1831.87	1835.98	1783.3	1800.6	1843.94	1859.4	1844.53	1896.61	1768.56	1896.24	1802.77	1813.44	1822.94	1815.64	1833.62	1861.18	1843.34	1845.34	1869.73	1860.93	1844.99	1888.65	1884.53	1857.18	1797.58	1829.04	1840.46	1864.78	1857.28	1858.72	1880.24	1848.27	1841.43	1874.08	1862.39	1860.83	1845.37	1722.06
178.768997	1886.61	1813.94	1805.03	1904.19	1825.18	1869.08	1891.55	1810.68	1868.09	1905.72	1757.17	1829.07	1833.39	1781.74	1798.31	1843.73	1859.62	1846.86	1894.12	1768.67	1892.13	1804.68	1812.3	1822.97	1815.16	1833.23	1854.71	1844.47	1849.07	1869.78	1859.05	1843.42	1886.18	1878.3	1858.23	1790.43	1829.33	1841.29	1862.13	1859.95	1856.62	1883.04	1848.63	1841.49	1872.25	1863.91	1857.74	1843.71	1722.51
179.264999	1890.09	1811.99	1805.47	1903.79	1823.89	1864.61	1889.44	1811.22	1868.9	1904.28	1759.82	1831.12	1835.85	1781.21	1799.92	1845.01	1861.42	1846.81	1897.14	1770.59	1893.26	1806.8	1813.55	1816.37	1814.53	1834.24	1857.06	1850.49	1844.69	1874.09	1859.19	1844.25	1886.02	1880.49	1859.73	1793	1833.95	1841.62	1865.32	1858.42	1853.64	1881.43	1848.27	1841.3	1871.33	1860.8	1861.55	1842.52	1718.84
179.759995	1888.74	1814.94	1810.45	1906.93	1823.76	1869.22	1892.53	1811.09	1869.62	1903.86	1760.42	1831.44	1834.35	1780.32	1800.68	1847.31	1858.22	1846.79	1899.43	1772.62	1894.85	1804.72	1812.15	1821.78	1816.16	1833.64	1853.83	1843.24	1846.45	1875.64	1855.41	1842.19	1888.2	1882.05	1857.61	1794	1831.11	1838.47	1862.61	1857.68	1856.38	1883.2	1845.41	1841.14	1874.13	1859.31	1860.74	1843.49	1721.5
181.074997	1899.72	1817.17	1809.24	1913.68	1825.12	1869.84	1890.17	1813.35	1872.01	1907.78	1759.47	1835.87	1836.77	1785.4	1805.48	1847.78	1864.41	1852.06	1901.65	1771.99	1898.77	1798.66	1809.51	1810.23	1810.15	1812.78	1838.94	1823.14	1836.59	1861.29	1821.48	1856.77	1846.78	1876.59	1824.64	1786.55	1833.52	1815.28	1862.18	1853.84	1840.94	1881.2	1837.71	1844.32	1866.1	1844.8	1862.04	1823.97	1727.03
181.570007	1893.08	1816.83	1811.28	1907.57	1827.3	1867.54	1894.6	1814.42	1869.9	1906.71	1758.1	1832.84	1833.57	1785.51	1798.86	1848.87	1862.8	1850.06	1898.7	1771.96	1896.83	1805	1816.25	1825.18	1818.32	1837.1	1858.67	1851.05	1851.26	1872.76	1864.74	1844.35	1894.05	1884.46	1862.27	1797	1833.37	1843.69	1866.17	1861.27	1863.08	1887.78	1852.95	1843.91	1874.72	1865.7	1867.22	1846.29	1723.06
182.065002	1893.45	1814.95	1807.65	1908.58	1825.98	1868.11	1900.24	1811.6	1869.87	1904.47	1762.14	1831.78	1836.89	1786.56	1805.64	1845.72	1863.81	1850.55	1899.21	1770.86	1900.11	1805.62	1816.06	1820.79	1812.85	1834.88	1860.67	1850.91	1847.19	1873.88	1866.61	1842.8	1892.45	1884.36	1858.22	1797.02	1830.31	1845.33	1865.93	1856.16	1860.54	1887.88	1851.09	1844.52	1874.84	1865.33	1862.4	1844.97	1722.02
182.559998	1894.49	1811.85	1810.91	1908.56	1829.97	1870.95	1892.14	1813.96	1874.83	1910.24	1760.17	1832.81	1835.21	1783.89	1800.88	1846.92	1866.81	1851.14	1903.46	1769.87	1901.51	1804.69	1815.33	1826.17	1817.09	1837.53	1860.92	1849.07	1852.42	1875.5	1861.52	1838.35	1892.61	1886.58	1862.44	1794.62	1831.86	1843.57	1862.21	1857.07	1860.12	1886.87	1851.09	1840.59	1872.06	1863.85	1864	1844.17	1718.8
183.056000	1892.47	1812.94	1808.23	1911.41	1826.08	1868.87	1897.31	1813.8	1871.87	1904.31	1761.4	1832.64	1834.21	1785.09	1800.38	1850.78	1865.27	1849.66	1899.42	1769.1	1895.33	1807.51	1813.01	1826.86	1821.94	1830.9	1856.97	1846.12	1847.89	1874.8	1859.42	1841.72	1887.91	1879.91	1864.25	1796.68	1829.87	1839.44	1863.21	1855.43	1856.24	1882.93	1847.85	1843.91	1869.61	1868.35	1863.41	1846.03	1723.56
183.550995	1891.54	1815.43	1806.88	1905.66	1824.95	1870.24	1891.42	1811.05	1872.49	1905.26	1761.85	1833.05	1837.37	1784.96	1803.12	1847.02	1866.69	1848	1898.73	1769.33	1898.85	1803.93	1814.23	1825.33	1816.88	1833.11	1861.19	1844.52	1850.12	1877.91	1863.35	1847.13	1895.03	1886.72	1866.91	1794.97	1831.58	1841.79	1861.88	1857.41	1862.21	1885.9	1848.35	1844.38	1873.85	1865.2	1863.01	1844.99	1721.32
184.046005	1892.78	1812.46	1808.87	1907.32	1823.8	1870.82	1894.02	1813.71	1870.31	1905.16	1762.43	1835.58	1835.36	1782.66	1803.45	1848.68	1861.28	1845.79	1899	1770.2	1897.23	1803.13	1816.89	1822.91	1818.29	1833.59	1862.12	1846.6	1846.64	1876.01	1860.7	1846.35	1890.62	1884.92	1865.79	1793.98	1831.37	1844.11	1862.24	1855.32	1857.03	1883.86	1847.85	1841.65	1875.77	1864.94	1864.55	1844.32	1719.5
184.541000	1894.56	1815.34	1807.76	1903.06	1827.73	1870.15	1892.24	1809.01	1869.69	1907.39	1760.54	1828.67	1832.81	1779.45	1799.26	1844.33	1859.6	1848.19	1896.46	1774.5	1897.53	1806.27	1813.49	1822.7	1816.04	1836.53	1859.63	1846.89	1850.03	1875.5	1863.01	1844.86	1889.17	1884.02	1861.72	1794.67	1828.71	1840.42	1861.86	1856.26	1859.01	1880.79	1852.45	1842.03	1871.98	1863.43	1862.67	1840.6	1722.07
185.035995	1892.29	1815.81	1806.81	1904.5	1824.88	1868.6	1894.76	1807.98	1872.85	1905.46	1758.78	1833	1835.09	1781.91	1801.48	1843.78	1862.91	1847.8	1897.96	1768.97	1896.24	1805.65	1817.87	1823.44	1815.33	1839.47	1857.21	1846.65	1848.47	1873.31	1858.15	1844.24	1885.8	1883.3	1862.47	1792.41	1829.84	1841.63	1861.65	1859.35	1856.98	1885.86	1846.37	1841.69	1871.83	1865.88	1866.99	1845.64	1721.95
185.531998	1891.44	1815.29	1806.63	1906.91	1823.01	1871.3	1891.03	1811.99	1870.86	1907.17	1760.62	1833.74	1835.26	1781.89	1799.34	1844.52	1859.41	1846.74	1894.33	1771.18	1894.74	1805.21	1816.68	1821.11	1816.19	1834.21	1857.88	1845.04	1847.3	1878.9	1863.51	1844.97	1889.41	1885.19	1859.31	1795.02	1830.89	1839.92	1862.54	1860.34	1856.76	1884.5	1849.39	1842.1	1874.97	1864.24	1863.24	1843.12	1720.49
186.026993	1892.9	1813	1807.24	1906.29	1824.45	1869.54	1893.88	1808.45	1867.93	1907.74	1761.44	1830.51	1832.22	1781.51	1799.56	1846.59	1859.41	1843.88	1894.6	1771.87	1895.68	1806.95	1815.33	1821.42	1817.07	1832.25	1859.38	1842.82	1845.62	1874.01	1863.12	1841.41	1889.53	1885.38	1862.67	1793.87	1828.28	1841.72	1861.31	1856.14	1859.23	1880.82	1851.74	1845.21	1871.5	1862.93	1865.44	1843.06	1720.38
186.522003	1889.48	1812.44	1807.72	1904.87	1824.8	1866.99	1889.04	1810.69	1868.69	1906.47	1758.75	1829.2	1833.55	1779.46	1798.87	1848.54	1859.97	1848.86	1899.77	1769.72	1894.51	1801.86	1811.57	1819.85	1817.67	1832.38	1856.29	1845.73	1849.32	1870.83	1859.8	1843.01	1884.68	1880.02	1859.31	1790.08	1830.13	1841.48	1857.61	1856.02	1858.61	1882.51	1848.3	1841.54	1873.39	1864.39	1859.03	1842.85	1721.59
187.016998	1892.67	1813.21	1806.76	1906.66	1825.88	1872.96	1891.98	1809.38	1866.83	1903.56	1758.71	1831.52	1830.81	1778.66	1798.37	1840.76	1860.77	1845.51	1894.83	1767.64	1896.39	1801.06	1812.43	1822.01	1817.77	1828.95	1857.08	1843.04	1847.44	1872.5	1864.22	1843.01	1889.16	1883.39	1861.55	1794.16	1830.8	1842.13	1864.37	1859.41	1854.4	1882.16	1852.59	1844.06	1866.09	1863.56	1864.31	1844.12	1718.28
187.511993	1886.76	1809.65	1808.08	1903.32	1822.98	1871.07	1890.44	1808.53	1868.73	1905.7	1760.43	1831.29	1832.49	1780.28	1797.14	1842.7	1860.17	1845.06	1894.5	1765.78	1895.23	1803.9	1813.77	1820.17	1815.07	1832.06	1856.56	1847.58	1846.93	1872.46	1860.04	1843.32	1890.63	1883.52	1860.7	1793.79	1828.82	1841.03	1866.61	1854.21	1858.02	1883.8	1851.98	1841.04	1872.03	1865.14	1861.42	1845.61	1720.01
188.007996	1889.19	1813.11	1809.76	1903.33	1825.99	1864.27	1891.23	1807.73	1867.38	1902.24	1760.57	1834.12	1834.14	1779.95	1799.14	1846.73	1861.93	1845.22	1895.63	1769.85	1895.82	1803.34	1811.44	1822.29	1816.72	1835.17	1859.26	1845.6	1850.5	1873.81	1863.1	1847.07	1889.81	1876.78	1860.34	1795.23	1827.6	1838.27	1861.41	1855.94	1861.19	1882.66	1850.9	1842.96	1869.29	1864.36	1860.11	1843.14	1721.44
188.503006	1889.91	1810.92	1807.78	1903.5	1823.7	1865.14	1890.14	1807.42	1868.17	1904.91	1760.44	1826.16	1832.71	1782.9	1796.07	1847.05	1858.36	1847.25	1898.98	1769.91	1899.34	1803.29	1814.38	1821.56	1818.2	1832.19	1860.57	1844.36	1850.57	1877.7	1863.12	1844.26	1889.34	1881.66	1861.14	1794.44	1827.85	1837.56	1863.8	1857.45	1857.83	1880.91	1851.7	1842.43	1872.52	1861.23	1866.66	1844.49	1717.96
188.998001	1887.61	1814.56	1806.33	1906.78	1823.32	1867.5	1890.09	1807.85	1870.21	1900.16	1759.21	1832.8	1833.51	1782.11	1798.81	1844.03	1862.27	1844.46	1896.48	1765.97	1892.73	1801.24	1811.31	1818.94	1817.64	1829.37	1855.82	1847.92	1847.94	1874.83	1861.36	1840.74	1886.57	1879.75	1861.15	1793.22	1829.84	1843.41	1861.78	1859.77	1858.48	1883.02	1849.78	1841.1	1868.61	1863.49	1860	1841.16	1718.78
189.492996	1889.65	1811.83	1805.57	1909.65	1824.18	1865.11	1888.72	1809.61	1866.45	1904.02	1757.33	1830.93	1832.91	1782.6	1800.17	1844.74	1858.39	1846.08	1894.6	1771.99	1895.81	1803.86	1815.36	1820.75	1810.59	1832.9	1855.59	1844.24	1851.01	1874.45	1863.88	1844.11	1891.61	1881.17	1860.54	1791.92	1828.88	1841.8	1860.96	1855.51	1856.4	1885.14	1844.27	1841.34	1867.64	1863.79	1864.48	1840.44	1719.62
189.988998	1886.91	1814.88	1805.37	1902.63	1824.51	1865.67	1891.14	1807.64	1865.66	1907.28	1755.68	1831.16	1834.73	1779.75	1796.75	1839.86	1860.27	1846.02	1897	1770.95	1892.13	1806.86	1810.74	1822.52	1816.97	1834.08	1856.94	1848.01	1846	1875.79	1862.78	1841.28	1889.47	1878.19	1857.84	1795.3	1826.27	1840.52	1862.91	1853.91	1857.56	1882.9	1849.5	1840.97	1869.87	1860.48	1860.4	1842.85	1718.03
190.483994	1887.24	1813.56	1807.02	1908.8	1823.36	1870.05	1889.3	1807.22	1869.33	1902.95	1762.49	1828.79	1830.91	1784.17	1798.14	1844.6	1857.59	1843.68	1892.94	1769.86	1891.7	1802.56	1810.88	1819.34	1819.15	1834.59	1850.49	1844.43	1850.96	1872.38	1861.1	1844.74	1888.97	1878.01	1859.06	1790.03	1828.8	1839.2	1865.32	1859.48	1855.45	1882.78	1846.11	1837.35	1871.71	1861.37	1858.53	1843.81	1718.92
190.979004	1889.38	1812.12	1801.36	1904.76	1820.59	1867.36	1890.93	1808.96	1869.56	1903.25	1757.86	1827.46	1829.14	1780.83	1795.86	1842.84	1855.59	1844.28	1894.11	1769.08	1896.08	1801.07	1813.03	1822.13	1817.26	1833	1855.08	1843.01	1849.85	1874.23	1859.58	1843.53	1886.11	1880.06	1857.99	1791.05	1827.87	1838.47	1863.93	1858.84	1855.72	1881.77	1848.73	1843.51	1870.34	1862	1861.19	1842.82	1720.41
191.473999	1889.78	1812.62	1805.17	1901.3	1821.55	1867.53	1891.52	1807.31	1867	1902.66	1755.84	1829.94	1834.6	1779.88	1800.5	1841.89	1857.29	1846.48	1895.83	1769.65	1890.4	1800.85	1813.05	1818.53	1815.14	1827.22	1857.37	1843.81	1847.09	1871.75	1859.14	1840.47	1888.14	1879.41	1860.56	1790.77	1827.2	1841.16	1862.58	1858.58	1852.96	1882.46	1847.9	1836.69	1869.21	1859.49	1860.77	1840.11	1718.27
191.968994	1885.75	1810.96	1804.88	1905.68	1821.37	1865.93	1890.97	1807.09	1865.56	1901.79	1758.96	1828.7	1835.59	1782.9	1799.81	1844.73	1860.57	1843.85	1895.68	1768.75	1894.93	1803.76	1811.27	1817.87	1813.49	1834.19	1859.07	1844.07	1852.6	1871.72	1859.34	1842.89	1886.79	1880.97	1860.01	1789.79	1827.34	1839.95	1862.25	1856.79	1853.23	1877.16	1850.34	1838.22	1868.67	1862.52	1858.8	1843.1	1718.77
192.464996	1887.8	1812.27	1807.05	1898.71	1820.21	1866.64	1889.37	1809.36	1864.01	1899.11	1755.3	1825.78	1830.76	1777.31	1798.38	1840.27	1860.02	1842.72	1893.51	1767.34	1888.51	1802.74	1811.23	1821.47	1813.67	1831.85	1855.35	1847.35	1847.14	1872.06	1856.77	1842.06	1887.07	1879.14	1858.76	1792.22	1825.78	1837.9	1861.13	1856.18	1857.17	1879.73	1852.61	1839.62	1874.36	1860.67	1858.31	1842.05	1722.06
192.960007	1886.65	1809.97	1804.6	1897.87	1822.42	1865.25	1888.77	1806.06	1863.83	1897.54	1758.45	1826.9	1831.57	1780.08	1795.91	1844.33	1858.32	1843.98	1890.94	1768.42	1891.89	1803.18	1809.17	1819.76	1814.37	1832.46	1852.19	1844.15	1847.92	1870.38	1860.02	1844.35	1887.31	1880.67	1858.88	1791.71	1828.19	1836.34	1856.66	1854.65	1853.68	1880.39	1846.39	1840.73	1865.32	1860.54	1856.56	1838.46	1718.52
193.455002	1887.34	1811.29	1804.72	1899.83	1821.11	1865.79	1889.39	1806.75	1863	1898.57	1755.22	1830.5	1829.08	1778.06	1801.02	1838.93	1861.2	1844.29	1893	1767.38	1895.66	1802.32	1810.54	1816.57	1813.82	1830.79	1854.35	1845.83	1847.33	1869.6	1857.56	1842.48	1882.35	1882.58	1857.13	1788.91	1829.77	1840.85	1862	1857.93	1853.55	1877.18	1844.73	1837.4	1867.53	1861.62	1858.02	1843.89	1719.48
193.949997	1882.79	1809.13	1804.76	1904.5	1825.64	1867.66	1888.14	1806.48	1863.66	1903.86	1757.01	1825.82	1829.34	1776.95	1800.81	1839.23	1858.56	1842.55	1895.09	1764.82	1892	1800.98	1812.31	1821.1	1813.8	1829.27	1856.09	1840.55	1846.95	1870.23	1860.84	1843.15	1882.01	1881.68	1861.28	1790.21	1828.54	1835.18	1857.37	1858.29	1853	1879.29	1849.88	1839	1867.28	1862.3	1859.05	1840.75	1717.91
194.445007	1883.97	1809.76	1801.5	1903.37	1817.53	1863.39	1888.03	1805.15	1864.3	1898.42	1754.5	1828.4	1826.59	1780.86	1799.12	1838.48	1858.17	1843.08	1896.87	1767.85	1888.37	1801.44	1807.02	1819.92	1810.94	1830.92	1853.2	1843.64	1847.53	1867.23	1856.27	1843.85	1886.34	1877.24	1857.4	1789.57	1827.69	1836.83	1862.39	1855.69	1854.24	1881.2	1844.43	1839.94	1867.51	1860.74	1859.56	1838.62	1717.96
194.940994	1887.13	1809.13	1805.85	1899.68	1819.41	1863.31	1887.43	1807.04	1864.71	1900.36	1755.94	1828.12	1830.19	1774.64	1795.66	1840.25	1857.31	1841.86	1891.57	1765.56	1892.47	1801.03	1811.65	1816.36	1814.75	1832.43	1851.2	1844.13	1842.32	1868.26	1856.48	1841.71	1884.27	1876.08	1856.86	1788.92	1822.32	1835.94	1857.88	1852.37	1854.03	1879.47	1846.04	1840.14	1868.48	1858.04	1855.97	1838.82	1719.23
195.436005	1884.98	1814.35	1802.34	1901.5	1821.51	1866.35	1891.57	1808.8	1865.35	1898.93	1756.66	1826.44	1830.29	1778.77	1794.58	1840.99	1853.68	1842.07	1893.8	1765.99	1889.08	1803.05	1810.38	1817.85	1811.96	1833.01	1853.81	1842.01	1846.99	1870.37	1857.42	1844.76	1884.05	1879.67	1856.26	1789.89	1825.48	1836.43	1859	1855.29	1854.19	1881.24	1845.63	1836.91	1866.72	1859.16	1856.64	1841.28	1715.7
195.931000	1884.62	1808.9	1802.77	1901.27	1820.94	1866.84	1890.01	1801.51	1864.05	1897.53	1756.43	1825.99	1827.39	1777.02	1797.93	1839.41	1856.09	1843.88	1889.98	1764.68	1888.89	1800.74	1809.17	1817.21	1815.82	1828.27	1855.54	1843.18	1842.38	1868.55	1859.9	1837.77	1882.45	1876.83	1855.54	1788.79	1827.12	1834.03	1861.42	1855.55	1855.33	1878.48	1845.86	1836.89	1865.76	1863.25	1858.33	1842.72	1719.56
196.425995	1887.8	1807.88	1803	1899.59	1821.69	1864.81	1887.17	1806.06	1861.02	1894.32	1755.66	1827.26	1827.28	1778.32	1794.88	1839.63	1854.38	1840.04	1888.98	1767.8	1886.2	1801.91	1809.36	1817.27	1814.63	1833.03	1851.05	1841.96	1847.47	1867.81	1859.65	1842.02	1888.6	1874.52	1855.05	1789.79	1827.8	1837.12	1861.62	1856.66	1850.5	1878.54	1844.76	1835.94	1866.48	1857.86	1854.2	1841.7	1719.07
196.921005	1882.57	1807.24	1802.84	1899.76	1818.37	1864.86	1887.39	1803.65	1864.43	1896.13	1755.13	1824.72	1829.46	1777.29	1794.46	1839.12	1856.73	1839.9	1894.33	1767.62	1886.93	1797.47	1809.46	1815.84	1818.21	1829.91	1852.3	1840.66	1846.33	1870.47	1859.46	1841.19	1885.03	1876.09	1857.52	1787.48	1825.42	1836.87	1859.88	1852.51	1850.81	1878.31	1848.15	1836.83	1867.82	1856.71	1858.2	1839.83	1719.95
197.417007	1885.57	1807.72	1796.91	1898.96	1816	1861.83	1886.32	1804.73	1862.03	1898.27	1753.24	1824.52	1827.07	1777.2	1799.02	1840.11	1857.77	1841.98	1888.8	1765.89	1888.77	1798.15	1805.47	1815.69	1812.25	1829.45	1850.34	1840.54	1845.44	1866.63	1860.55	1837.42	1886.83	1875.16	1856.26	1788.03	1823.19	1834.99	1861.2	1852.05	1854.3	1878.85	1845.4	1838.95	1864.33	1858.6	1857.9	1838.49	1718.2
197.912003	1884.56	1807.33	1802.92	1899.48	1817.08	1866.03	1886.65	1804.05	1864.7	1895.62	1756.09	1825.87	1830.59	1779.48	1797.16	1840.32	1855.66	1843.35	1890.88	1766.08	1889.42	1802.74	1808.07	1815.09	1813.11	1827.17	1855.79	1841.96	1848.08	1867.25	1860.08	1837.71	1882	1875.6	1856.96	1787.64	1822.08	1833.39	1860.34	1855.14	1852.01	1882.35	1846.04	1833.61	1865.93	1860.18	1854.72	1836.03	1716.69
198.406998	1883.7	1807.99	1804.87	1901.32	1818.9	1864.3	1886.92	1804.99	1866.74	1896.49	1756.57	1824.65	1830.39	1780.21	1797.97	1839.46	1858.69	1840.78	1889.87	1764.3	1889.92	1797.51	1811.66	1816.99	1808.27	1829.28	1849.33	1844	1846.94	1869.82	1857.55	1841.49	1880.8	1877.42	1856.06	1789.64	1823.08	1834.77	1857.89	1855.76	1850.7	1877.31	1847.25	1837.68	1864.79	1860.46	1853.51	1840.77	1714.87
198.901993	1882.6	1809.31	1800.98	1898.62	1817.22	1860.88	1883.67	1803.8	1861.04	1893.96	1753.61	1823.59	1827.77	1777.98	1795.57	1839	1854.99	1840.98	1889.52	1763.03	1889.98	1799.17	1807.77	1815.04	1807.07	1825.89	1850.49	1842.06	1843.14	1867.19	1854.43	1839.18	1883.24	1870.96	1857.14	1787.24	1823.93	1833.88	1859.61	1857.48	1851.86	1880.12	1843.49	1836.38	1864.85	1856.11	1852.13	1837.5	1719.25
199.397003	1884.78	1804.49	1802.57	1896.55	1816.18	1864.58	1887.85	1803.38	1862.43	1893.24	1754.24	1824.93	1831.08	1777.77	1795.69	1839.48	1856.1	1839.13	1890.34	1763.72	1886.29	1795.44	1807.12	1813.31	1810.82	1827.37	1850.31	1841.6	1841.56	1861.99	1858.34	1837.54	1881.33	1871.31	1857.09	1787.65	1823.21	1835.06	1858.22	1855.22	1852.63	1874.41	1844.21	1835.25	1863.16	1857.82	1854.57	1836.95	1716.19
199.893005	1879.33	1805.8	1801.3	1900.84	1817.89	1862.48	1884.9	1802.58	1862.21	1896.18	1753.32	1820.58	1827.96	1779.12	1793	1838.58	1853.15	1838.71	1889.31	1764.49	1888.14	1799.44	1809.24	1815.72	1810.84	1828.65	1848.75	1838.36	1843.59	1864.15	1855.97	1838.02	1878.92	1875.03	1854.91	1790.02	1822.92	1834.36	1859.53	1851.39	1849.52	1877.54	1846.53	1833.9	1864.33	1859.34	1853.39	1840.6	1716.25
200.388000	1879.55	1806.02	1799.99	1896.5	1815.28	1861.96	1884.58	1801.21	1858.81	1897.47	1755.47	1822.79	1826.99	1778.17	1796.43	1839.15	1855.41	1840.91	1889.35	1765.53	1892.38	1800.97	1807.1	1813.08	1813.17	1826.28	1848.38	1836.72	1842.5	1863.71	1856.06	1840.32	1882.02	1876.55	1853.08	1787.98	1823.6	1835.3	1858.33	1854.43	1853.17	1875.2	1844.32	1836.83	1863.68	1859.18	1857.23	1838.28	1718.78
200.882996	1882.53	1805.31	1799.79	1899.39	1816.77	1860.12	1883.14	1802.59	1861.25	1896.27	1754.31	1826.19	1823.03	1776.92	1792	1839.48	1850.46	1839.94	1890.28	1764.43	1886.4	1798.37	1807.23	1813.8	1808.23	1827.19	1854.11	1841.13	1841.9	1867.41	1857.73	1839.55	1879.14	1876.76	1854.78	1784.17	1823.42	1832.27	1853.38	1850.2	1848.76	1874.95	1844.16	1833.49	1859.68	1859.1	1851.78	1834.31	1713.6
201.378006	1883.43	1805.41	1802.57	1900.55	1818.61	1863.4	1885.29	1800.27	1861.05	1898.49	1756.08	1824.35	1826.59	1779.22	1794.32	1837.79	1852.02	1841.67	1889.57	1765.84	1884.95	1800.12	1803.88	1817.34	1809.75	1825.09	1849.19	1836.01	1845.72	1867.45	1857.81	1837.19	1884.74	1876.01	1857.65	1787.87	1823.29	1834.84	1856.69	1854.62	1853.95	1875.12	1845.39	1837.34	1863.15	1855.4	1857.28	1836.28	1720.67
201.873993	1877.58	1806.23	1800.62	1895.26	1820.65	1859.78	1882.76	1802.41	1864.56	1898.82	1753.61	1825.18	1825.97	1778.58	1795.03	1837.93	1854.51	1838.57	1890.12	1763.23	1886.02	1798.54	1806.13	1817.35	1811.7	1828.51	1846.22	1840.96	1844.63	1863.09	1858.68	1838.24	1881.98	1876.54	1855.43	1785.11	1822.37	1832.1	1858.45	1850.82	1853.14	1878.38	1846.22	1837.59	1864.64	1858.44	1854.89	1838.66	1719.28
202.369003	1882.8	1805.76	1799.61	1898.6	1816.55	1860.46	1885.47	1803.19	1859.05	1895.9	1754.22	1825.32	1826.72	1776.27	1792.99	1838.44	1853.32	1839.86	1890.51	1761.27	1887.89	1794.34	1804.51	1818.27	1811.38	1825.99	1849.56	1838.68	1845.53	1864.75	1857.95	1836.56	1883.62	1876.12	1853.23	1784.13	1824.72	1834.58	1852.7	1852.06	1851.04	1875.23	1842.8	1834.63	1862.03	1854.43	1854.21	1837.9	1717.52
202.863998	1880.43	1804.6	1798.77	1896.19	1816.49	1858.62	1882.7	1799.5	1860.47	1897.36	1751.02	1825.26	1827	1776.31	1795.18	1834.44	1852.1	1838.86	1887.4	1760.82	1882.63	1797.7	1803.69	1814.83	1810.51	1827.17	1850.95	1838.75	1839.87	1863.74	1856.84	1836.33	1882.81	1874.81	1853.22	1783.4	1823.23	1834.14	1856.42	1853.57	1851.05	1873.35	1843.44	1838.19	1862.48	1854.14	1850.3	1834.95	1717.8
203.358994	1878.89	1808.78	1798.07	1897.84	1816.98	1863.62	1886.9	1801.19	1857.36	1895.12	1752.44	1821.64	1824.67	1777	1791.83	1835.65	1851.27	1837.06	1888.97	1765.75	1884.49	1797.63	1806.51	1814.55	1809.68	1829.27	1845.89	1840.34	1842.61	1861.85	1852.49	1835.96	1880.68	1869.94	1852.59	1782.23	1823.19	1829.15	1856.75	1851	1845.97	1874.8	1843.71	1834.86	1863.88	1855.27	1854.47	1836.42	1716.7
203.854004	1878.81	1805.75	1797.43	1898	1816.84	1859.92	1881.85	1802.18	1857.54	1892.41	1754.51	1825.51	1825.04	1775.39	1792.32	1836.86	1851.41	1836.86	1887.75	1764.62	1882.3	1797.23	1805.2	1815.97	1811.6	1821.91	1847.94	1836.13	1844.06	1862.72	1855.88	1839.54	1879.11	1873.69	1855.34	1787.65	1822.78	1831.62	1857.7	1852.39	1847.95	1874.31	1847.57	1834.99	1863.09	1856.45	1852.4	1834.88	1715.45
204.350006	1879.94	1803.4	1797.8	1893.18	1814.72	1858.16	1880.51	1801.4	1859.03	1893.17	1755.01	1823.15	1827.31	1776.83	1796.1	1833.9	1852.52	1838.35	1886.49	1762.76	1886.3	1795.53	1805.85	1812.46	1809.98	1825.02	1846.84	1835.68	1841.4	1863.35	1856.22	1835.44	1881.91	1868.18	1851.12	1782.86	1819.85	1833.44	1855.5	1850.17	1847.31	1873.41	1845.05	1834.08	1863.11	1856.49	1851.02	1837.7	1716.33
204.845001	1878.54	1805.99	1799.1	1895.37	1816.06	1858.24	1879.59	1799.52	1861.56	1894.08	1753.64	1824.37	1826.84	1776.85	1795.28	1834.73	1850.44	1839.53	1884.86	1761.4	1884.67	1797.34	1808.51	1814.77	1810.67	1827.91	1845.7	1837.86	1841.5	1863.12	1855.39	1839.72	1879.64	1870.83	1851.06	1784.19	1822.79	1829.68	1859.42	1849.48	1850.17	1872.82	1844.94	1833.76	1867.96	1855.61	1850.47	1837.11	1713.65
205.339996	1882.4	1804.64	1799.47	1893.24	1816.14	1857.51	1882.68	1798.12	1857.65	1889.75	1751.59	1818.54	1820.06	1776.17	1791.56	1833.36	1849.56	1833.98	1884.89	1759.07	1886.25	1796.95	1804.79	1811.31	1808.97	1825.92	1846.23	1840.28	1843.89	1860.95	1854.89	1833.46	1879.42	1872.76	1851.95	1784.86	1818.63	1829.79	1854.75	1849.33	1849.85	1870.34	1846.39	1834.71	1860.51	1856.84	1847.97	1835.46	1716.11
205.835007	1877.68	1802.91	1799.45	1890.61	1813.12	1856.96	1880.86	1800.04	1854.92	1890.48	1752.35	1819.68	1823.47	1779.69	1792.65	1836.84	1848.92	1833.81	1885.53	1760.44	1880.87	1792.57	1806.6	1812.93	1808.96	1824.92	1847.76	1836.43	1843.09	1860.81	1855.08	1840.07	1880.37	1866.98	1853.07	1782.43	1823.1	1829.13	1857.97	1849	1849.42	1868.88	1843.7	1833.17	1860.6	1854.18	1848.8	1836.47	1717.85
206.330002	1874.97	1803.69	1796.09	1890.4	1815.8	1857.62	1877.67	1801.32	1855.08	1888.91	1754.94	1822.84	1823.72	1779.2	1793.57	1835.7	1851.05	1836.64	1883.09	1764.32	1883.29	1796.33	1806.33	1812.97	1810.12	1824.06	1846.88	1837.89	1838.92	1862.39	1856.44	1836.38	1876.88	1866.34	1852.11	1785.03	1820.34	1832.9	1852.22	1850.17	1847.29	1871.37	1844.84	1833.86	1860.21	1854.53	1848.51	1835.42	1713.97
206.826004	1872.92	1804.98	1799.96	1887.9	1816.83	1854.19	1879.78	1801.78	1854.95	1890.06	1750.66	1822.55	1825.54	1774.63	1792.6	1836.02	1849.55	1836.85	1882.92	1765.51	1886.87	1797.1	1803.95	1812.11	1806.82	1827.69	1846.22	1835.77	1841.09	1865.01	1855.76	1839.31	1877.61	1870.24	1853.58	1783.48	1822.03	1831.84	1853.61	1853.73	1844.31	1869.51	1842.65	1832.34	1862.13	1855.74	1849.71	1836.31	1713.75
207.320999	1872.1	1804.94	1797.8	1890.84	1816.33	1859.4	1880.33	1799.18	1861.26	1894.98	1752.69	1817.99	1822.68	1777.31	1791.21	1834.55	1850.76	1837.11	1890.59	1762.44	1882.55	1796.3	1803.22	1814.73	1806.35	1820.91	1845.79	1837.64	1843.48	1858.68	1854.25	1834.47	1875.2	1868.58	1852.92	1781.34	1820.43	1828.91	1856.61	1851.89	1847.25	1867.62	1843.19	1832.39	1859.75	1855.16	1847.54	1837.95	1715.92
207.815994	1874.11	1806.49	1800.42	1895.69	1817.49	1860.15	1880.17	1802.32	1857.2	1892.1	1752.49	1822.59	1826.54	1776.23	1794.2	1834.35	1848.97	1836.67	1884.99	1760.4	1885.46	1792.08	1804.34	1811.89	1812	1826.45	1847.33	1839.82	1837.78	1856.44	1854.97	1837.68	1878.93	1869.83	1851.98	1783.74	1819.74	1830.64	1853.31	1851.91	1846.97	1871.18	1840.93	1831.24	1865.05	1854.55	1847.28	1833.53	1711.01
208.311005	1877.4	1805.01	1797.48	1892.78	1815.34	1856.48	1879.26	1799.95	1856.89	1891.16	1751.64	1821.89	1824.65	1776.73	1788.93	1834.32	1853.39	1835.82	1885.24	1763.16	1881.39	1796.01	1804.88	1812.29	1808.24	1824.17	1845.91	1834.16	1838.91	1860.08	1851.28	1835.55	1878.28	1872.51	1855.1	1781.66	1818.82	1829.48	1853.45	1848.78	1846.03	1869.67	1843.46	1831.86	1862.96	1850.14	1846.36	1837.59	1715.32
208.806000	1879.78	1803.98	1799.13	1893.42	1813.7	1860.07	1878.36	1798.66	1857.55	1889.81	1752.94	1819.08	1823.31	1772.45	1794.46	1832.05	1850.31	1838.76	1887.16	1760.97	1880.9	1797.79	1804.44	1811.88	1809.54	1827.04	1843.84	1835.86	1842.77	1859.88	1854.99	1833.79	1880.47	1868.96	1852.27	1783.6	1821.32	1829.39	1855.9	1846.49	1847.12	1868.33	1842.78	1831.57	1859.43	1854.02	1846.61	1836.6	1715.34
209.302002	1877.07	1802.4	1799.75	1894.26	1813.61	1860.71	1880.09	1800	1855.35	1888.59	1752.55	1821.66	1824.8	1776.51	1789.63	1836.89	1849.44	1834.93	1884.83	1762.2	1880.84	1793.76	1804.2	1816.18	1808.4	1826.05	1846.46	1834.76	1841.4	1859.83	1856.57	1833.02	1879.66	1867.81	1855.04	1785.75	1817.21	1832.15	1851.13	1850.04	1848.39	1869.77	1840.45	1831.21	1857	1856.45	1847.03	1836.25	1717.44
209.796997	1874.95	1801.21	1798.92	1896.42	1814.41	1860.81	1877.95	1797.68	1857.32	1895.93	1752.95	1824.13	1825.11	1773.62	1792.63	1833.88	1851.67	1834.67	1884.58	1761.65	1882.95	1792.03	1799.82	1809.08	1806.55	1819.2	1844.29	1836.06	1842.69	1857.21	1857.82	1838.56	1876.43	1867.09	1854.25	1782.28	1821.36	1830.69	1853.8	1850.52	1844.95	1866.98	1843.96	1831.81	1858.26	1853.35	1848.89	1834.61	1713.69
210.292007	1876.5	1803.37	1799.71	1898.3	1812.3	1857.97	1880.46	1799.97	1854.88	1894.89	1753.88	1822.35	1826.07	1773.97	1792.39	1835.31	1852.95	1836.47	1886.49	1759.75	1883.63	1795.14	1801.35	1811.79	1811.74	1823.44	1845.62	1832.91	1841.13	1861.53	1854.36	1835.62	1876.58	1868.88	1852.95	1783.22	1819.18	1829.79	1854.15	1848.69	1845.31	1869.1	1842.01	1835.41	1859.13	1852.28	1844.21	1836.62	1717.81
210.787003	1876.25	1807.16	1794.55	1893.47	1816.34	1856.47	1880.69	1798.47	1857.63	1892.69	1753.12	1820.3	1825.58	1774.16	1790.75	1831.68	1847.91	1833.73	1888.5	1762.5	1883.99	1796.27	1804.59	1811.61	1809.82	1821.51	1844.81	1838.06	1842.66	1857.41	1857.01	1836.97	1877.45	1869.54	1853.89	1782.02	1815.85	1831.16	1851.73	1850.67	1847.64	1871.48	1842.73	1835.15	1859.69	1853.31	1847.79	1834.7	1716.87
211.281998	1875.71	1802.07	1794.27	1894.26	1811.03	1858.5	1877.82	1799.15	1856.31	1887.87	1752.66	1817.87	1824.12	1771.56	1792.09	1831	1851.75	1837.41	1884.2	1760.98	1882.6	1794.8	1806.92	1811.85	1805.54	1821.8	1846.38	1836.11	1838.18	1859.07	1851.59	1837.37	1878.93	1864.31	1850.84	1779.89	1817.54	1827.77	1853.08	1848.79	1848.44	1868.3	1840	1831.55	1860.5	1848.62	1848.24	1834.07	1713.7
211.778000	1873.91	1803.69	1795.37	1891.12	1813.5	1856.54	1880.18	1801.67	1858.71	1891.33	1751.72	1820.88	1823.13	1773.78	1788.81	1831.66	1846.39	1833.32	1886.06	1760.3	1878.74	1794.35	1802.95	1812.65	1807.13	1819.73	1843.05	1835.92	1836.26	1859.44	1848.87	1833.67	1876.77	1868.02	1853.34	1782.8	1816.09	1830.75	1852.41	1850.07	1849.74	1867.4	1842.4	1832.67	1861.52	1849.6	1845.42	1833.63	1716.08
212.272995	1873.79	1800.35	1796.15	1890.6	1811.41	1856.19	1877.91	1798.45	1856.22	1888.27	1752.59	1821.13	1824.42	1772.37	1791.6	1833.67	1844.51	1835.83	1884.53	1760.9	1880.86	1791.16	1801.15	1810.05	1809.97	1821.55	1844.15	1831.39	1837.63	1861.81	1851.94	1838.29	1876.14	1868.83	1849.53	1781.33	1819.14	1832.88	1850.41	1849.45	1842.58	1866.72	1837.91	1827.59	1855.16	1852.71	1845.07	1836.47	1714.04
212.768005	1874.54	1802.79	1796	1891.95	1813.38	1857.99	1881.55	1797.03	1855.7	1892.55	1749.85	1819.33	1823.09	1774.95	1790.11	1834.49	1847.45	1833.52	1887.84	1759.69	1879.38	1791.46	1806.21	1810.96	1808.1	1820.46	1840.76	1834.02	1839.33	1854.73	1850.63	1835.22	1875.1	1864.5	1851.6	1782.7	1818.19	1827.01	1849.13	1848.52	1847.29	1865.71	1841.88	1831.1	1855.15	1852.85	1842.47	1835.07	1714.44
213.263000	1872.83	1799.77	1793.57	1889.61	1812.31	1852.74	1876.99	1797.38	1853.05	1893.1	1752.37	1818.38	1825	1774.68	1789.12	1832.75	1846.66	1832.55	1878.7	1760.96	1883.3	1792.44	1799.06	1810.92	1807.66	1819.82	1842.99	1831.57	1839.23	1856.14	1850.15	1831.87	1874.65	1865.93	1847.56	1778.27	1814.57	1825.49	1851.08	1844.17	1843.26	1864.43	1838.65	1827.24	1858.62	1849.65	1842.17	1832.19	1711.57
213.759003	1870.92	1800.94	1793.22	1892.29	1812.79	1856.06	1875.61	1799.75	1852.08	1888.97	1750.91	1817.34	1819.64	1772.67	1788.14	1827.12	1847.34	1831.12	1880.35	1761.64	1883.28	1790.44	1801.18	1811.25	1805.91	1820.42	1845.66	1830.25	1839.6	1854.46	1848.01	1831.53	1874.15	1859.58	1850.89	1780.2	1816.5	1826.17	1849.92	1846.8	1840.02	1863.61	1839.41	1828.53	1855.05	1847.47	1839.6	1832.78	1714.51
214.253998	1873.11	1798.96	1792.68	1890.74	1811.81	1850.55	1876.24	1795.48	1854.84	1889.54	1752.62	1817.2	1818.86	1773.49	1788.02	1828.9	1846.35	1831.76	1882.72	1761.72	1879.82	1788.11	1797.61	1807.29	1804.71	1817.28	1840.36	1832.52	1834.73	1851.46	1852.57	1834.61	1873.73	1865.25	1846.29	1779.29	1815.76	1827.34	1851.2	1846.62	1841.9	1863.38	1839.84	1828.34	1855.97	1849.96	1838.8	1831.57	1712
214.748993	1873.91	1800.7	1797.24	1890.3	1812.04	1857.85	1877.95	1798.93	1854.89	1886.91	1752.8	1819.11	1822	1770.8	1788.37	1828.79	1844.31	1832.39	1880.67	1761.52	1878.51	1789.15	1798.14	1806.11	1803.11	1814.8	1838.04	1831.4	1832.57	1851.45	1846.77	1833.92	1871.2	1864.1	1843.5	1773.25	1814.53	1823.44	1847.96	1843.79	1840.07	1860.85	1835.86	1824.96	1851.31	1844.7	1839.74	1830.68	1713.35
215.244003	1874.11	1804.77	1792.78	1892.82	1810.31	1853.34	1876.02	1796.23	1853.71	1885.85	1750.21	1814.53	1820.75	1768.92	1788.4	1827.39	1847.9	1831.84	1879.28	1758.15	1877.38	1789.84	1798.5	1809.6	1805.33	1817.56	1842.41	1831	1835.55	1854.42	1849.66	1831.42	1872.19	1859.95	1849.23	1777.13	1819.49	1826	1849.54	1846.55	1841.14	1865.45	1839.29	1827.8	1854.64	1847.11	1841.06	1830.98	1712.71
215.738998	1868.79	1800.87	1793.58	1891.82	1809.33	1853.83	1876.73	1798.66	1856.91	1887.04	1750.52	1816.75	1820.96	1773.96	1789.5	1833.05	1843.67	1832.49	1878.47	1759.32	1875.81	1790.25	1798.94	1805.15	1802.95	1823.32	1835.86	1830.95	1836.66	1855.01	1846.86	1834.87	1874.34	1866.06	1845.91	1776.79	1814.57	1824.97	1848.86	1847.01	1840.74	1859.69	1836.33	1828.32	1852.38	1844.91	1839.61	1829.43	1712.76
216.235001	1873.93	1798.43	1792.78	1893.2	1810.79	1853.31	1875.07	1797.48	1852.5	1886.84	1748.77	1815.93	1821.24	1773.34	1790.72	1826.07	1846.02	1830.11	1881.3	1756.96	1877.71	1792.62	1798.51	1809.46	1803.29	1820.53	1837.45	1834.55	1839.24	1854.42	1850.19	1834.22	1869.85	1864.64	1845.26	1778.6	1816.1	1826.79	1851.07	1844.92	1842.45	1859.68	1837.18	1826.56	1854.18	1846.27	1839.16	1830.73	1712.43
216.729996	1871	1797.67	1793.76	1890.37	1812.17	1856.5	1877.84	1794.47	1855.35	1886.11	1748.95	1816.17	1814.96	1771.58	1786.85	1827.44	1842.96	1833	1880.65	1757.73	1876.63	1787.67	1795.35	1807.71	1800.5	1816.05	1839.5	1829.33	1838.73	1848.41	1849.3	1829.44	1867.78	1861.35	1845.31	1771.47	1818.58	1824.8	1848.47	1844.76	1842.45	1859.71	1839.79	1824.19	1855.13	1844.28	1842.62	1827.24	1712.86
217.225006	1870.91	1802.26	1791.57	1891.25	1808.43	1855	1875.42	1794.29	1851.01	1884.94	1750.23	1816.48	1820.53	1770	1786.58	1824.79	1844.57	1833.12	1881.29	1759.24	1880.04	1788.29	1793.82	1805.57	1803.4	1814.91	1840.33	1830.24	1837.19	1849.86	1846.75	1827.64	1868.37	1859.59	1848.6	1779.16	1816.82	1825.41	1851.08	1846.91	1840.51	1856.69	1835.98	1828.36	1851.74	1845.05	1837.02	1829.2	1709.87
217.720001	1871.42	1799.37	1793.73	1893.58	1811.76	1852.85	1876.61	1794.46	1852.81	1883.71	1749.47	1814.68	1815.68	1769.66	1784.11	1826.39	1844.59	1830.94	1881.07	1758.77	1874.21	1791.33	1799.22	1804.87	1804.3	1816.53	1837.87	1825.5	1832.39	1850.41	1846.46	1832.4	1869.77	1857.44	1848.61	1775.53	1814.56	1822.01	1844.9	1847.36	1839.82	1856.45	1835.52	1823.83	1849.83	1844.57	1837.18	1827.77	1713.95
218.214996	1871.91	1799.77	1794.49	1889.91	1804.75	1851.04	1875.06	1792.26	1850.06	1889.52	1751.76	1816.51	1816.49	1773.45	1788.95	1825.1	1844.52	1829.95	1880.11	1759.5	1875.95	1790.02	1797.73	1804.82	1801.8	1818.56	1837.09	1826.85	1833.11	1849.2	1843.74	1828.12	1866.51	1859.77	1841.85	1776.06	1815.98	1824.16	1851.14	1844.45	1841.59	1857.05	1837.31	1821.97	1853.98	1845.83	1836.14	1827.04	1713.75
218.710999	1868.13	1801.01	1793.47	1892.74	1809.02	1854.23	1878.68	1791.98	1851.54	1888.65	1749.12	1813.67	1821.09	1772.59	1788.26	1822.48	1841.14	1832.2	1875.69	1755.88	1876.68	1788.79	1798.54	1808.31	1802.32	1815.05	1835.11	1830.61	1836.69	1855.07	1842.28	1828.16	1866.48	1861.09	1845.64	1774.29	1814.51	1823.39	1847.12	1847.96	1841.71	1857.89	1837.01	1822.79	1852.1	1842.2	1832.42	1828.25	1713.18
219.205994	1872.93	1799.86	1793.84	1890.97	1808.31	1852.16	1875.38	1794.53	1853.11	1885.86	1748.64	1815.59	1817.38	1768.59	1785.52	1825.46	1843.81	1828.2	1879	1755.95	1874.69	1789.17	1795.25	1803.31	1804.49	1815.45	1835.81	1826.69	1836	1851.36	1846.99	1828.63	1866.62	1855.42	1844.52	1775.78	1814.4	1820.68	1843.11	1846.82	1841.51	1857.93	1833.15	1820.92	1849.1	1839.48	1833.14	1830.03	1712.55
219.701004	1869.69	1797.39	1794.12	1887.2	1808.87	1852.42	1872.02	1792.02	1848.8	1881.09	1747.16	1815.41	1818.24	1773.54	1788.04	1824.5	1842.54	1832.95	1875.77	1759.82	1877.27	1790.72	1800.17	1806.31	1804.41	1817.11	1837.33	1824.03	1832.55	1847.97	1844.94	1828.61	1868.07	1855.44	1842.8	1772.96	1816.26	1823.98	1846	1843.86	1838.02	1858.2	1835.01	1819.82	1850.12	1841.53	1832.33	1828.2	1714.82
220.195999	1869.44	1800.34	1792.18	1886.87	1810.23	1849.71	1874.88	1793.11	1850.03	1885.25	1750.85	1814.36	1817.62	1771.33	1786.39	1824.07	1842.16	1830.89	1877.8	1757.25	1875.02	1789.63	1797.93	1804.27	1800.63	1816.96	1839.43	1825.78	1835.07	1851.83	1844.73	1826.9	1868.28	1859.95	1841.94	1775.28	1815.01	1825.83	1845.9	1841.86	1837.67	1854.22	1833.45	1824.64	1849.84	1840.21	1831.48	1828.7	1711.43
220.690994	1868.01	1797.26	1791.62	1887.02	1807.29	1851.84	1874.57	1795.3	1851.94	1882.14	1748.78	1816.89	1820.05	1773.95	1788.12	1827.07	1842.24	1829.72	1879.83	1756.2	1876.38	1788.04	1797.86	1801.37	1801.27	1813.09	1834.99	1823	1832.26	1847.53	1844.36	1828.82	1866.95	1856.11	1839.3	1772.38	1816.97	1822.51	1844.39	1843.78	1836.75	1852.82	1830.5	1819.37	1848.81	1838.55	1832.41	1827.31	1713.49
221.186996	1870.23	1799.7	1791.45	1889.82	1808.99	1851.94	1873.55	1790.82	1847.92	1882.04	1748.41	1812.09	1815.1	1770.03	1788.74	1824.61	1839.59	1828.16	1876.58	1756.69	1875.39	1789.47	1798.62	1803.94	1803.32	1815.8	1835.21	1829.29	1834.36	1846.08	1842.87	1829.01	1861.86	1854.95	1843.36	1774.22	1814.91	1822.1	1846.63	1842.52	1834.11	1855.66	1836.76	1822.24	1845.2	1842.05	1830.96	1824.21	1712.88
221.682007	1869.89	1797.75	1790.64	1889.2	1806.26	1852.28	1871.19	1793.84	1845.13	1880.46	1748.77	1813.87	1815.39	1769.19	1786.05	1824.09	1839.56	1830.88	1874.49	1755.47	1874.66	1790.78	1798.17	1804.65	1801.21	1813.22	1835.12	1824.66	1834.37	1848.58	1845.59	1828.23	1866.99	1855.67	1844.49	1772.9	1810.05	1820.96	1847.28	1840.91	1835.89	1850.85	1834.04	1819.58	1844.92	1840.06	1831.38	1827.67	1712.25
222.177002	1866.32	1798.35	1792.37	1885.69	1805.41	1849.99	1871.94	1792.45	1850.7	1885.52	1749.28	1813.76	1814.97	1769.41	1786.99	1826.63	1837.47	1829.38	1876.34	1755.03	1873.47	1787.14	1790.39	1801.29	1802.22	1812.28	1835.04	1826.59	1833.76	1849.1	1842.24	1827.95	1863.07	1855.23	1840.86	1772.54	1810.3	1820.21	1846.58	1844.84	1835.07	1852.37	1830.63	1818.37	1845.63	1837.93	1830.87	1821.75	1713.48
222.671997	1864.44	1795.78	1790.56	1890.58	1808.6	1850.75	1867.88	1791.67	1847.92	1883.36	1748.98	1810.22	1815.76	1768.64	1785.88	1822.64	1839.49	1827.14	1876.78	1755.1	1874.59	1787.14	1796.62	1799.23	1801.53	1812.14	1831.32	1824.17	1831.15	1846.67	1845.89	1826.53	1862.28	1855.95	1839.05	1772.3	1813.17	1818.3	1846.69	1844.75	1833.95	1852.73	1831.37	1816.62	1848.36	1837.88	1831.16	1826.25	1710.5
223.167007	1869.72	1793.66	1790.79	1884.92	1808.73	1851.24	1866.39	1792.06	1850.09	1882.26	1746.9	1814.18	1820.16	1769.95	1785.75	1821.81	1841.96	1827.92	1876	1758.2	1869.29	1782.81	1791.61	1801.74	1799.8	1811.67	1830.81	1822.42	1830.19	1841.67	1841.66	1826.77	1866.04	1854.97	1840.05	1771.73	1811.49	1819.96	1842.37	1839.61	1835.7	1849.35	1829.95	1821.5	1847.55	1834.73	1830.56	1823.13	1707.66
223.662994	1866.62	1795.64	1791.46	1886	1807.4	1852.77	1868.76	1790.99	1846.4	1881.5	1748.22	1808.76	1816.98	1767.95	1784.9	1820.75	1841.54	1830.66	1875.7	1759.82	1873.86	1787.45	1793.8	1802.31	1798.39	1812.03	1833.09	1822.75	1831.64	1847.19	1842.68	1827.83	1860.99	1854.27	1837.67	1774.32	1808.89	1815.62	1846.41	1845.98	1834.77	1847.71	1831.13	1817.11	1846.69	1835.5	1827.19	1824.54	1711.93
224.158005	1861.88	1798.72	1790.39	1889.24	1805.87	1848.74	1867.15	1788.84	1844.34	1884.3	1748.67	1808.98	1817.26	1769.15	1784.31	1821.39	1842.56	1829.12	1878.54	1758.53	1870.67	1782.48	1791.55	1803.76	1799.95	1807.3	1831.41	1821.87	1831.98	1846.35	1840.32	1821.78	1860.48	1855.17	1839.5	1771.93	1810.28	1820.76	1845.02	1841.84	1834.1	1845.81	1828.59	1819.74	1845.43	1832	1823.76	1820.59	1711.85
224.653000	1868.73	1797.6	1787.16	1885.75	1804.3	1851.9	1864.71	1789.83	1843.62	1880.8	1744.32	1808.89	1816.11	1766.42	1784.11	1817.58	1838.8	1827.12	1876.14	1752.29	1868.58	1785.98	1791.47	1800.87	1800.28	1809.94	1830.81	1820.94	1826.66	1845.73	1841.54	1827.48	1861.49	1850.61	1837.15	1771.97	1809.16	1818.23	1843.42	1840.26	1831.88	1846.11	1827.16	1818.18	1842.33	1836.43	1827.91	1821.47	1708.8
225.147995	1862.42	1800.2	1789.15	1882.56	1808.21	1851.51	1867.57	1789.12	1843.26	1881.14	1748.89	1809.45	1816.81	1768.61	1782	1819.57	1837.17	1828.32	1870.63	1754.52	1871.17	1781.48	1787.7	1798.66	1799.24	1808.88	1830.14	1820.62	1828.54	1843.33	1840.4	1825.74	1860.73	1851.85	1838.66	1768.64	1811.42	1817.18	1842.4	1837.44	1831.14	1848.59	1828.63	1819.35	1846.62	1831.34	1826.17	1822.71	1710.46
225.643005	1861.25	1797.51	1791.66	1881.61	1806.37	1846.92	1863.13	1788.65	1844.14	1876.88	1745.62	1809.67	1814.73	1765.5	1780.45	1820.1	1835.01	1823.6	1871.38	1755.49	1869.23	1784.22	1789.4	1801.97	1798.63	1809.11	1824.07	1820.55	1826.43	1841.04	1837.72	1824.62	1858.25	1847.4	1832.69	1769.94	1807.96	1814.83	1842.61	1840.83	1831.17	1845.68	1828.65	1817.6	1840.74	1834.48	1826.37	1819.22	1709.74
226.139008	1862.05	1798.39	1789.04	1880.23	1804.03	1845.76	1864.98	1786.31	1842.45	1876.24	1747.05	1805.6	1810.65	1767.18	1781.92	1813.49	1834.79	1822.91	1872.29	1754.02	1865.08	1785.37	1793.53	1800.99	1797.95	1808.12	1828.63	1820.1	1826.91	1836.76	1836.45	1823.55	1852.29	1846.09	1837.3	1769.15	1806.34	1813.27	1846.36	1834.08	1830.85	1843.41	1825.88	1816.73	1841.91	1833.03	1823.63	1818.56	1708.04
226.634003	1862.97	1794.9	1788.12	1883.08	1802.9	1844.05	1861.06	1789.09	1841.64	1877.39	1747.85	1806.09	1811.84	1768.78	1781.65	1818.62	1834.77	1821.14	1868.99	1753.79	1866.6	1779.95	1789.15	1802.13	1793.88	1806.25	1822.82	1813.75	1826.68	1837.79	1837.57	1821.41	1851.42	1843.24	1832.02	1768.68	1806.84	1814.11	1841.49	1834.12	1828.05	1842.98	1825.6	1812.27	1839.11	1828.77	1821.23	1820.11	1711.34
227.128998	1858.99	1790.66	1787.78	1880.15	1803.09	1844.6	1860.7	1789.23	1839.53	1874.3	1741.71	1804.1	1810.65	1763.98	1780.14	1813.44	1829.6	1818.3	1865.7	1755.48	1865.79	1779.93	1789.18	1797.79	1795.49	1803.86	1822.72	1817.06	1824.71	1839.04	1832.53	1821.48	1855.93	1843.35	1834.67	1763.78	1807.77	1812.77	1838.81	1834.15	1830.19	1842.26	1823.92	1812.67	1839.68	1825.22	1817.97	1816.06	1709.94
227.623993	1858.5	1794.2	1789.18	1876.63	1801.4	1844.04	1858.96	1787.17	1842.42	1874.34	1741.03	1804.62	1807.62	1767.35	1779.95	1815.43	1830.42	1819.67	1865.48	1750.89	1860.22	1781.24	1787.78	1795.32	1795.5	1803.16	1822.01	1815.66	1825.24	1833.66	1827.85	1820.04	1852.57	1844.26	1828.34	1767.48	1802.12	1809.06	1839.24	1836.14	1827.52	1838.25	1819	1809.91	1838.52	1829.03	1816.69	1815.77	1710.43
228.119003	1861.32	1796.66	1788.01	1876.17	1801.24	1839.81	1853.95	1787.78	1841.66	1871.64	1742.7	1805.12	1809.59	1761.41	1779.56	1813.79	1828.34	1818.65	1861.89	1748.63	1862.75	1781.91	1788.56	1796.91	1794.2	1800.03	1818.31	1814.75	1823.42	1835.72	1834.04	1819.51	1854.16	1834.79	1830.23	1767.36	1802.7	1808.09	1839.36	1838.52	1825.29	1839.32	1822.51	1810.11	1834.75	1824.77	1817.6	1815.57	1708.74
228.615005	1857.96	1791.27	1786.87	1873.4	1799.79	1839	1856.81	1785.3	1836.97	1873.11	1744.26	1804.07	1810.7	1763.42	1777.31	1809.76	1828.94	1818.89	1862.7	1750.3	1857.19	1776.59	1786.66	1794.21	1793.18	1801.42	1819.8	1813.56	1823.44	1834.08	1831.08	1820.54	1847.62	1838.61	1830.95	1764.12	1800.32	1804.61	1835.85	1834.13	1825.69	1834.95	1822.23	1809.94	1835.6	1822.6	1816.24	1814.35	1708.36
229.110001	1857.42	1789.35	1782.79	1874.49	1797.11	1841.37	1850.47	1779.42	1833.5	1867.5	1741.15	1799.38	1805.67	1762.43	1778.55	1809.59	1828.73	1817.82	1862.26	1750.06	1858.62	1776.64	1783.73	1793.45	1789.29	1798.61	1816.42	1808.95	1819.4	1828.06	1828.05	1814.58	1844.15	1838.66	1828.51	1762.55	1800.68	1804.39	1833.85	1831.69	1823.87	1835.25	1820.67	1807.54	1834.12	1822.14	1813.93	1811.72	1708.49
229.604996	1858.07	1786.88	1781.15	1872.5	1796	1842.57	1852.78	1781.86	1831.69	1868.21	1741.06	1796.97	1800.54	1761.11	1775.15	1804.7	1826.19	1816.32	1860.51	1749.43	1857.71	1774.76	1782.72	1792.02	1790.91	1795.75	1817.35	1809.04	1818.09	1832.21	1830.56	1814.98	1842.55	1837.75	1825.15	1762.02	1795.2	1808.64	1834.08	1829.39	1821.58	1830.53	1819.24	1809.43	1832.94	1823.8	1812.9	1812.41	1707.06
230.100006	1854.87	1789.28	1782.28	1870.68	1795.29	1834.97	1849.92	1779.09	1832.21	1867.47	1740.71	1798.07	1803.4	1759.36	1777.28	1806.3	1824.25	1812.77	1858.64	1749.09	1855.01	1776.66	1784.19	1788.63	1791.55	1797.65	1813.46	1807.76	1815.75	1827.15	1828.47	1816.69	1840.21	1833.34	1824.71	1761.47	1796.05	1803.35	1829.9	1830.6	1815.61	1830.2	1817.67	1806.05	1827.16	1822.84	1811.34	1810.07	1706.92
230.595001	1855.57	1787.57	1781.02	1872.23	1793.61	1833.62	1846.3	1781.77	1832.08	1868.4	1741.68	1799.82	1804.35	1759.84	1775.55	1803.97	1823.22	1812.68	1856.31	1747.7	1852.77	1770.17	1783.84	1791.68	1791.38	1795.86	1814.32	1806.36	1816.16	1825.39	1827.24	1815.36	1842.69	1835.01	1822.13	1761.09	1797.85	1803.51	1833.26	1830.99	1818	1827.23	1817.77	1804.94	1829.69	1818.59	1813.88	1810.15	1703.96
231.091003	1856.59	1786.41	1780.96	1871.13	1794.28	1832.85	1851.55	1781.14	1831.37	1865.93	1740.61	1797.57	1805.09	1758.96	1775.05	1803.04	1821.76	1809.94	1850.97	1751.03	1852.27	1770.99	1783.18	1791.76	1789.87	1793.75	1814.11	1807.01	1817.68	1824.51	1827.65	1814.3	1841.45	1834.24	1821.34	1761.98	1794.46	1802.99	1829.32	1826.14	1815.48	1829.57	1815.73	1803.13	1828.35	1818.77	1812.25	1810.78	1705.64
231.585999	1853.6	1788.92	1782.87	1868.55	1790.73	1835.68	1843.93	1777.94	1824.8	1856.62	1737.6	1794.66	1797.88	1757.84	1773.93	1801.3	1821.07	1808.78	1853.85	1748.11	1849.32	1771.1	1777.28	1787.31	1789.17	1793.84	1815.1	1804.99	1814.19	1826.62	1825.65	1812.95	1839.94	1830.81	1821.28	1756.5	1796.57	1799.18	1825.6	1820.67	1818.06	1824.87	1812.63	1800.7	1824.36	1817.87	1808.41	1805.2	1706.19
232.080994	1852.96	1785.16	1776.48	1868.08	1793.48	1833.83	1843.84	1775.17	1821.85	1858.18	1738.42	1792.51	1801.41	1758.48	1771.52	1801.35	1818.24	1804.88	1852.29	1747.07	1845.53	1770.09	1776.02	1786.38	1787.58	1793.55	1810.12	1803.63	1813.69	1822.72	1823.37	1811.21	1836.92	1826.67	1818.44	1759.41	1792.7	1803.97	1823.62	1820.49	1814.92	1824.14	1812.2	1801.47	1825.63	1814.81	1809.75	1802.27	1702.53
232.576004	1849.67	1780.77	1777.11	1866.28	1789.57	1833.53	1842.71	1776.41	1821.24	1858.71	1738.29	1789.17	1801.66	1757.38	1772.23	1798.82	1815.88	1807.7	1849.3	1744.89	1846.57	1770.81	1778.69	1785.9	1784.04	1790.37	1808.91	1800.78	1809.82	1820.19	1821.27	1812.22	1837.71	1824.76	1817.32	1758.55	1792.53	1798.82	1824.29	1821.85	1814.48	1824.68	1812.59	1801.86	1823.03	1815.14	1807.2	1807.51	1704.41
233.072006	1850.66	1784.04	1777.34	1866.04	1788.99	1828.52	1840.24	1773.83	1823.39	1857.42	1737.62	1790.89	1799.05	1758.22	1770.94	1799.3	1820.28	1805.58	1849.49	1746.22	1846.54	1765.81	1774.65	1784.42	1784.34	1791.59	1808.77	1800.74	1811.87	1819.67	1820.2	1808.01	1831.12	1827.6	1814.95	1754.67	1790.09	1799.03	1818.67	1817.27	1813.03	1821.02	1811.21	1799.7	1821.67	1811.09	1807.83	1801.62	1701.9
233.567001	1846.99	1778.29	1773.95	1860.39	1785.81	1829.05	1840.29	1773.94	1824.57	1858.19	1738.28	1790.81	1797.01	1756.19	1769.78	1799.62	1817.39	1804.57	1850.42	1744.75	1843.92	1768.93	1773.34	1779.68	1783.7	1790.48	1805.18	1801.19	1808.27	1818.13	1817.91	1812.13	1835.13	1824.23	1814.99	1754.35	1788.97	1794.08	1818.64	1820.32	1808.89	1823.9	1807.33	1799	1819.54	1812.5	1801.52	1802.16	1702.96
234.061996	1845.16	1776.73	1770.14	1856.92	1784.06	1831	1842.52	1771.31	1822.47	1854.39	1734.42	1790.54	1798.69	1753.6	1766.73	1794.64	1816.03	1805.06	1847.56	1740.67	1843.84	1765.89	1773.17	1781.44	1783.2	1787.13	1800.2	1799.62	1805.04	1815.07	1817.86	1804.57	1832.45	1821.44	1815.07	1753.63	1785.92	1793.27	1822.29	1817.37	1807.92	1818.74	1807.72	1794.08	1817.64	1809.77	1802.7	1800.07	1698.51
234.557007	1844.68	1779.58	1769.16	1860.69	1784.25	1831.64	1839.15	1773.12	1819.21	1856.7	1734.86	1786.65	1795.96	1752.13	1767.7	1795.23	1815.41	1807.48	1851.52	1743.07	1841.26	1764.92	1772.76	1783.79	1781.31	1789.91	1804.46	1798.72	1804.74	1814.08	1814.77	1806.16	1832.49	1824.69	1814.58	1751.38	1784.4	1793.53	1820.46	1814.92	1809.85	1820.61	1807.9	1791.76	1815.23	1813.89	1801.93	1802.77	1700.43
235.052002	1846.04	1777.73	1771.05	1857.76	1784.91	1827.73	1838.73	1773.71	1818.08	1851.7	1732.3	1786.84	1796.29	1752.32	1766.57	1793.6	1813.89	1803.45	1848.99	1743.53	1840.7	1762.66	1772.71	1778.95	1779.16	1787.2	1800.09	1797.74	1805.46	1815.28	1816.95	1801.52	1830.04	1820.15	1815.75	1751.32	1783.33	1790.38	1817.35	1816.65	1805.38	1814.64	1806.12	1797.07	1814.08	1806.05	1801.27	1801.58	1700.57
235.548004	1841.86	1776.31	1770.26	1858.56	1781.18	1822.21	1835.84	1768.53	1820.18	1849.96	1731.49	1784.54	1792.81	1750.82	1764.7	1790.76	1811.61	1802.43	1846.34	1735.36	1839.63	1762.9	1770.62	1777.07	1775.92	1786.5	1802.04	1795.1	1803.76	1813.7	1809.38	1803.12	1827.81	1820.79	1810.36	1750.76	1781.53	1790.24	1816.35	1814.16	1804.28	1814.57	1805.75	1795.07	1816.56	1804.84	1801.33	1797.03	1700.89
236.042999	1839.11	1772.52	1767.78	1854.55	1779.65	1823.51	1837.44	1767.15	1819.78	1849.03	1733.59	1785.89	1792.89	1750.35	1765.82	1793.26	1811.16	1804.85	1843.51	1739.48	1837.26	1757.5	1767.79	1775.61	1775.55	1783	1798.12	1792.5	1801.89	1809.18	1811.05	1798.88	1829.38	1819.18	1809.29	1748.76	1780.66	1786.97	1812.43	1811.41	1803.42	1817.08	1804.04	1791.7	1814.09	1807.7	1798.06	1798.99	1697.09
236.537994	1837.46	1773.25	1768.71	1852.18	1780.67	1819.3	1833.56	1768.8	1813.78	1850.88	1732.13	1782.73	1793.96	1748.01	1765.88	1790.82	1810.8	1797.41	1842.9	1737.32	1834.03	1760.07	1767.95	1778.22	1773.15	1780.22	1798.08	1792.31	1800.03	1808.99	1808.77	1799.36	1822.62	1818.83	1809.68	1746.94	1778.56	1786	1811.57	1809.54	1801.2	1813.21	1798.76	1789.06	1811.5	1805.26	1797.22	1797.94	1698.81
237.033005	1836.24	1771.9	1767.07	1852.76	1778.05	1819.48	1834.56	1764.31	1816.14	1845.88	1729.01	1780.62	1789.8	1747.53	1762.68	1788.32	1807.16	1796.18	1841.35	1737.56	1832.43	1759.51	1768.43	1773.35	1772.14	1780.52	1794.65	1790.91	1798.78	1807.56	1807.43	1794.68	1824.43	1813.32	1806.11	1746.56	1776.79	1788.27	1809.8	1810.33	1802.03	1812.1	1798.27	1791.87	1811.27	1801.45	1795.05	1792.97	1698.34
237.528000	1835.93	1768.81	1764.52	1848.63	1777.92	1819.48	1831.72	1768.25	1810.31	1844.2	1729.38	1779.02	1789.31	1746.44	1763.02	1785.38	1808.71	1797.05	1839.21	1735.65	1833.41	1759.8	1768.09	1770.64	1773.23	1778.74	1794.11	1786.61	1799.73	1810.66	1807.24	1795.05	1822.16	1816.74	1805.87	1748.37	1776.03	1787.05	1809.09	1806.68	1798.66	1810.21	1799.8	1790.58	1810.74	1801.36	1792.47	1791.21	1695.23
238.024002	1832.53	1772.17	1763.65	1850.41	1777.29	1817.64	1828.81	1761.1	1811.34	1846.22	1729.7	1780.38	1788.45	1744.53	1762.69	1785.89	1801.66	1791.56	1837.52	1736.12	1836.73	1754.05	1762.53	1771.49	1770.1	1780.48	1794.88	1789.85	1797.85	1807.27	1804.1	1792.6	1820.66	1812.61	1804.12	1747.12	1778.05	1785.39	1810.22	1805.52	1798.76	1808.03	1797.83	1787.14	1808.14	1799.28	1792.83	1793.16	1694.27
238.518997	1829.78	1770.59	1760.78	1847.02	1774.94	1816.38	1823.75	1761.9	1807.86	1840.76	1727.24	1777.95	1786.59	1745.51	1758.45	1784.65	1802.97	1792.1	1832.21	1736.64	1831.44	1753.45	1759.34	1767.66	1771.03	1776.65	1789.96	1787	1796.25	1807.24	1803.69	1792.65	1817.17	1810.71	1805.81	1742.14	1773.57	1782.23	1807.35	1803.39	1794.64	1805.08	1795.39	1783.61	1807.85	1798.38	1789.75	1791.98	1693.72
239.014008	1829.43	1766.58	1759.54	1843.82	1774.41	1815.27	1824.55	1761.3	1806.34	1841.06	1726.38	1775.08	1785.65	1742.56	1758.74	1780.61	1800.7	1791.05	1830.49	1732.67	1828.83	1755.96	1764.15	1769.15	1770.37	1776.12	1790.23	1784.41	1792.68	1802.84	1804.12	1793.7	1821.24	1810.82	1802.19	1742.79	1771.91	1781.33	1806.81	1806.55	1794.98	1808.4	1794.06	1788.35	1802.63	1798.31	1787	1792.27	1695.13
239.509003	1826.08	1766.17	1760.88	1844.6	1773	1810.03	1825.93	1760.1	1805.38	1838.26	1725.61	1776.74	1783.36	1743.41	1759.65	1782.14	1799.52	1791.22	1830.86	1732.99	1826.27	1753.62	1760.3	1771.82	1771.01	1773.54	1790.61	1782.65	1792.8	1800.48	1807.99	1792.73	1812.59	1808.01	1802.2	1744.31	1771.57	1781.07	1806.32	1803.61	1793.92	1803.01	1793.97	1782.01	1803.87	1796.75	1791.3	1786.9	1692.16
240.003998	1824.06	1765.63	1758.96	1841.8	1769.44	1812.09	1822.51	1759.38	1807.08	1834.34	1726.29	1774.21	1784.05	1741.64	1756.47	1778.61	1802.8	1790.92	1828.21	1733.57	1825.83	1756.55	1759.18	1770.68	1770.77	1773.04	1791.7	1785.66	1793.89	1799.51	1801.56	1785.84	1814.02	1806.77	1800.02	1740.69	1776.89	1780.34	1805.27	1801.05	1788.33	1803	1793.18	1783.19	1804.68	1795.24	1787.76	1789.1	1694.07
240.500000	1824.36	1761.72	1755.75	1838.71	1766.52	1809.89	1817.72	1757.76	1803.27	1834	1725.9	1768.95	1777.67	1743.53	1754.68	1776.35	1800.67	1789.27	1826.99	1733.74	1823.66	1750.99	1754.67	1766.51	1764.85	1771.66	1785.49	1781.78	1794.14	1799.54	1800.79	1787.08	1811.47	1807.91	1799.38	1739.07	1771.65	1780.18	1801.74	1801.52	1793.97	1799.43	1792.15	1781.6	1804.48	1796.14	1789.91	1784.72	1693.73
240.994995	1823.54	1759.62	1754.03	1836.82	1767.26	1808.78	1815.67	1756.51	1800.28	1833.52	1722.93	1769.57	1775.05	1739.47	1750.89	1776.48	1796.39	1790	1823.56	1727.29	1822.56	1749.19	1757.68	1763.93	1764.3	1768.71	1784.78	1779.99	1789.08	1796.17	1799.49	1785.18	1808.81	1803.45	1794.17	1739.37	1770.53	1776.02	1802.2	1799.71	1790.24	1798.84	1790.41	1779.5	1801.54	1793.4	1784.93	1786.07	1694.01
241.490005	1823.06	1759.29	1755.26	1838.1	1764.57	1807.2	1814.96	1753.96	1800.29	1829.5	1723.05	1769.13	1774.3	1737	1750.98	1771.15	1796.68	1785.26	1821.07	1732.12	1819.37	1748.7	1753.79	1762.6	1764.77	1771.99	1788.39	1779.8	1789.58	1796.33	1798.84	1782.96	1811.74	1798.06	1792.91	1740.03	1770.13	1774.72	1801.34	1799.08	1790.95	1798.06	1787.8	1780.24	1800.81	1792.33	1781.63	1784.98	1692.96
241.985001	1821.71	1760.43	1755.73	1831.61	1764.06	1802.43	1810.59	1752.52	1795.37	1823.71	1723.35	1767.4	1771.93	1734.7	1747.22	1772.57	1792.72	1778.32	1816.7	1728.63	1813.49	1747.66	1757.12	1765.6	1761.68	1769.66	1780.46	1777.73	1786.33	1796.85	1792.99	1785.55	1808.75	1798.27	1794.83	1737.75	1766.32	1771.91	1800.01	1796.22	1786.33	1797.61	1790.06	1778.06	1797.46	1792.04	1782.43	1779.39	1690.59
242.479996	1816.12	1756.45	1751.81	1828.05	1763.6	1799.57	1811.49	1753.42	1794.33	1825.16	1721.67	1765.23	1772.21	1740.77	1750.43	1772.73	1792.98	1778.35	1819.01	1725.82	1816.43	1750.08	1752.67	1760.36	1760.91	1770.22	1782.32	1776.58	1784.58	1794.87	1794.02	1784.18	1808.68	1798.2	1790.57	1736.76	1761.28	1774.65	1796.79	1795.64	1787.28	1795	1787.84	1777.5	1791.83	1788.14	1776.31	1778.28	1692.51
242.975998	1809.81	1756.01	1749.57	1827.35	1761.22	1798.68	1810.97	1750.54	1795.25	1823.92	1719.01	1765.54	1770.21	1734.75	1747.75	1771.56	1790.37	1778.57	1816.58	1726.1	1813.78	1747.61	1750.99	1757.74	1761.84	1765.83	1781.31	1775.1	1784.33	1792.24	1793.18	1784.38	1808.61	1793.83	1790.35	1735.16	1765.3	1772.34	1797.22	1793.55	1786.86	1793.82	1783.95	1774.27	1793.86	1787.68	1778.74	1778.89	1691.18
243.470993	1810.73	1754.3	1749.02	1825.91	1762.33	1798.6	1809.42	1749.13	1794.25	1824.48	1719.95	1763.57	1768.42	1735.36	1747.97	1769.4	1789.84	1777.64	1815.41	1728.2	1812.71	1744.23	1750.37	1760.28	1758.49	1765.64	1777.98	1774.27	1784.63	1790.4	1788.8	1781.53	1803.11	1795.34	1788.54	1737.84	1765.37	1770.87	1792.06	1791.84	1782.29	1791.17	1783.06	1774.36	1792.93	1786.27	1777.03	1777.59	1690.16
243.966003	1812.63	1753.5	1747.58	1824.99	1761.78	1796.38	1811.16	1749.8	1795.6	1820.85	1719.25	1762.85	1768.52	1736.14	1747.56	1771.14	1791.1	1778.58	1814.42	1725.71	1813.93	1743.47	1748.63	1755.05	1758.4	1763.37	1779.34	1772.79	1780.82	1790.68	1789.9	1780.11	1801.6	1794.55	1787.57	1731.61	1761.12	1768.42	1789.98	1790.72	1782.75	1791.3	1782.12	1775.02	1791.43	1783.25	1774.6	1777.33	1688.64
244.460999	1809.54	1754.1	1745.35	1824.08	1761.7	1794.51	1807.05	1750.41	1791.91	1818.56	1718.27	1762.2	1767.28	1734.41	1745	1768.93	1787.37	1777.09	1811.01	1724.28	1810.22	1744.96	1748.99	1758.38	1755.95	1764.22	1774.98	1772.02	1781.3	1788.96	1789.09	1782.15	1803.16	1793.39	1787.23	1730.29	1760.95	1768.36	1793.89	1787.72	1780.56	1790.03	1779.96	1772.82	1790.72	1785.54	1776.46	1776.64	1687.83
244.957001	1809.67	1754.82	1745.54	1824.35	1756.15	1792.98	1806.41	1747.4	1792.34	1814.67	1716.63	1761.54	1764.93	1732.23	1742.41	1765.35	1787.37	1773.28	1807.13	1722.46	1805.74	1741.27	1748.28	1759.69	1755.81	1762.33	1775.93	1770.45	1781.1	1788.03	1791.11	1780.7	1800.21	1794.12	1789.8	1730.31	1760.04	1768.03	1789.24	1791.97	1779.26	1788.88	1779.78	1773.03	1790.76	1782.11	1776.03	1775.48	1688.63
245.451996	1811.3	1751.35	1745.03	1819.29	1759.03	1792.64	1802.44	1745.99	1789.16	1815.44	1716.76	1760.67	1763.35	1731.59	1743.83	1765.69	1784.76	1775.54	1808.5	1725.01	1803.77	1741.95	1747.25	1752.16	1754.64	1762.46	1775.65	1772.1	1779.65	1785.39	1787.3	1775.35	1799.85	1797.28	1786.18	1729.98	1758.6	1765.9	1791.41	1790.55	1778.21	1787.04	1779.29	1771.8	1788.81	1782.34	1775.38	1774.12	1683.72
245.947006	1810.24	1751.48	1744.8	1821.61	1756.66	1790.93	1803.51	1743.99	1788.67	1811.97	1717.74	1759.47	1765.12	1730.9	1742.86	1765.23	1785.44	1773.48	1808.84	1723.31	1809.87	1735.78	1743.1	1754.22	1756.7	1760.74	1775.51	1772.52	1778.12	1785.28	1787.67	1776.13	1799.83	1790.78	1783.92	1729.04	1759.45	1764.72	1788.89	1788.46	1778.76	1788.47	1780.73	1770.56	1788.95	1783.21	1772.74	1775.15	1686.72
246.442001	1807.9	1750.48	1744.1	1818.85	1758.39	1789.01	1801.75	1746.26	1788.14	1815.06	1716.08	1760.02	1766.86	1731.17	1740.54	1765.12	1783.87	1770.28	1806.53	1723.42	1804.4	1736.92	1746.93	1754.46	1754.65	1759.52	1771.34	1766.76	1777.8	1784.57	1789.26	1775.47	1799.06	1790.19	1785.83	1732.17	1758.64	1763.79	1791.85	1786.18	1775.14	1787.76	1780.05	1773.15	1786.05	1780.95	1776.28	1773.82	1686.41
246.936996	1807.97	1748.13	1740.25	1819.08	1751.34	1789.25	1798.19	1741.2	1785.01	1811.82	1715.65	1758.1	1758.28	1728.58	1740.72	1760.61	1781.39	1768.63	1802.18	1718.04	1800.49	1736.28	1744.45	1754.3	1755.29	1757.41	1769.93	1765.88	1777.99	1780.73	1782.4	1777.16	1794.91	1785.8	1782.41	1728.14	1756.4	1763.97	1786.88	1785.76	1776.93	1784	1778.73	1770.99	1788.02	1777.98	1774.53	1771.64	1685.61
247.432999	1805.1	1748.89	1741.65	1815.55	1754.81	1786.52	1797.3	1745.1	1784.76	1808.93	1715.45	1755.94	1760.62	1728.69	1739.99	1761.02	1782.63	1772.22	1807.22	1720.81	1801.31	1737.68	1745.29	1752.71	1752.39	1757.65	1768.08	1770.1	1776.51	1780.52	1783.38	1773.28	1791.74	1784.57	1782.27	1727.38	1755.95	1760.07	1784.62	1783.34	1776.75	1783.2	1777.2	1763.92	1781.57	1776.37	1770.09	1768.64	1681.8
247.927994	1800.64	1747.15	1740.84	1815.38	1752.72	1785.35	1798.34	1740.92	1785.04	1809.77	1713.74	1756.51	1762.56	1726.66	1737.85	1761.5	1778.43	1767.49	1801.89	1717.23	1801.12	1737.29	1742.22	1752.22	1753.22	1759.83	1770.99	1765.03	1774	1781.9	1783.38	1773.34	1797.83	1787.36	1779.4	1726.51	1754.25	1764.81	1783.19	1784.42	1772.06	1784.6	1774.28	1764.54	1782.85	1775.48	1768.81	1768.62	1685.3
248.423004	1800.81	1745.54	1741.3	1815.59	1751.82	1783.13	1797.26	1738.33	1783.11	1809.43	1715.34	1754.34	1758.81	1728.14	1738.51	1760.06	1778.68	1765.13	1799.3	1719.26	1798.4	1738.03	1741.32	1752.46	1751.94	1755.77	1767.88	1764.38	1773.89	1778.26	1780.58	1773.97	1795.88	1784.23	1780.28	1724.31	1752.86	1760.99	1786.07	1780.81	1774.28	1779.6	1775.46	1767.75	1780.65	1777.89	1769.3	1767.08	1683.81
248.917999	1800.59	1746.49	1739.21	1816.17	1751.04	1783.57	1795.65	1740.27	1779	1806.55	1713.2	1755.32	1757.21	1729.2	1737.09	1758.88	1776.37	1765	1797.32	1716.34	1796.19	1732.66	1741.29	1751.39	1749.34	1756.04	1766.48	1763.67	1771.77	1777.58	1781.24	1768.81	1792.1	1783.73	1779.1	1726.41	1751.92	1758.68	1783.15	1783.61	1770.27	1778.16	1773.6	1763.35	1780.9	1776.36	1766.62	1766.12	1685.1
249.412994	1800.21	1745.59	1738.21	1809.81	1751.95	1780.97	1792.86	1741.17	1781.66	1806.43	1712.36	1753.95	1754.44	1726.97	1738.92	1757.45	1774.63	1763.53	1794.66	1716.05	1795.99	1731.98	1737.25	1750.64	1745.51	1748.94	1767.55	1759.87	1770.51	1777.26	1775.75	1768.25	1789.26	1780.26	1777.45	1726.78	1750.54	1759.42	1781.89	1778.18	1770.74	1779.38	1770.51	1760.39	1782.92	1774.35	1764.83	1769.44	1679.22
249.908997	1797.62	1744.44	1737.77	1807.54	1749.01	1782.32	1792.61	1739.94	1776.25	1804.27	1711.77	1750.3	1755.63	1726.69	1736.62	1754.8	1775.93	1763.2	1797.86	1716.65	1798.74	1731.75	1735.46	1743.41	1743.95	1751.28	1765.6	1764.07	1770.02	1779.46	1782.15	1766.14	1790.9	1778.99	1775.04	1725.35	1751.74	1759.4	1782.71	1780.62	1773.14	1775.84	1774.28	1762.68	1779.34	1772.22	1766.41	1765.61	1684.81
250.404007	1797.33	1744.73	1734.68	1805.02	1749.54	1781.86	1793.06	1736.76	1773.87	1801.72	1709.65	1747.7	1752.35	1726.58	1734.9	1756.2	1774.89	1763.08	1797.57	1717.34	1795.86	1730.82	1736.43	1745.01	1746.29	1751.52	1763.56	1758.38	1770.68	1777.08	1775.01	1764.27	1787.18	1779.37	1775.13	1721.47	1748.77	1759.1	1778.98	1776.69	1769.21	1775.25	1770.72	1761.32	1778.2	1769.16	1767.56	1765.18	1681.87
250.899002	1795.28	1744.35	1736.57	1810.63	1746.43	1781.32	1790.88	1736.9	1778.07	1804.6	1710.98	1750.78	1753.71	1722.09	1736.88	1754.77	1770.56	1761.87	1793.43	1718.88	1794.97	1728.54	1736.03	1746.7	1744.88	1751.55	1764.9	1760.44	1769.19	1774.14	1775.04	1765.02	1789.15	1779.62	1775.54	1720.22	1749.04	1758.48	1780.03	1774.3	1767.66	1776.79	1768.22	1763.02	1778.06	1772.24	1765.35	1764.45	1681.74
251.393997	1796.46	1744.4	1736.26	1809.69	1748.02	1781.26	1790.48	1736	1777.39	1800.43	1711.46	1749.69	1753.77	1725.12	1735.82	1749.46	1771.97	1760.12	1794.41	1715.17	1792.88	1729.48	1735.7	1745.8	1745.11	1751.3	1761.33	1760.05	1768.07	1773.1	1774.2	1763.23	1787.75	1779.23	1774.69	1720.53	1749.15	1753.34	1779.79	1778.29	1768.34	1771.5	1769.09	1759.87	1778.04	1772.57	1759.74	1762.33	1680.04
251.889008	1790.9	1740.75	1735	1804.16	1747.31	1776.24	1785.97	1734.78	1775.66	1798.64	1712.99	1748.34	1753.85	1724.68	1733.16	1754.44	1772.95	1761.79	1792.41	1713.83	1794.23	1728.92	1733.36	1743.82	1745.62	1747.59	1760.78	1752.25	1765.51	1772.63	1772.14	1762.49	1781.74	1776.82	1775.33	1721.36	1748.92	1755.39	1775.32	1774.55	1763.62	1771.75	1770.41	1759.61	1777.3	1766.28	1761.64	1763.39	1680.91
252.384995	1792.25	1741.44	1734.11	1802.97	1744.63	1775.54	1790.02	1733.08	1771.45	1797.85	1711.25	1748.22	1749.99	1719.9	1732.65	1752.54	1773.51	1760.12	1791.79	1716.97	1786.28	1728.84	1735.07	1742.04	1746.36	1745.26	1758.74	1758.14	1767.56	1768.47	1774.08	1762.82	1782.72	1774.44	1772.93	1718.69	1745.75	1753.93	1773.81	1773.83	1763.56	1770.48	1765.21	1756.91	1772.06	1769.53	1759.42	1760.48	1681.73
252.880005	1788.6	1739.14	1734.2	1801.67	1745.97	1775.69	1784.24	1735.09	1770.75	1795.45	1709.38	1748.81	1747.03	1722.23	1731.84	1751.89	1767.9	1755.8	1788.85	1715.93	1788.37	1727.55	1732.54	1741.82	1740.49	1745.52	1757.79	1756.42	1763.3	1769.21	1772.51	1762.4	1781.82	1775.17	1770.69	1717.4	1744.37	1753.89	1773.49	1771.2	1764.73	1772.52	1766.22	1761.69	1770.81	1767.64	1760.21	1763	1678.27
253.375000	1789.81	1737.47	1733.78	1802.16	1742.74	1773.64	1786.47	1732.57	1772.29	1795.52	1706.87	1746.79	1749.67	1720.44	1729.79	1749.64	1767.58	1759.99	1790.52	1714.88	1785.56	1729.54	1733.79	1741.98	1744.46	1748.4	1758.04	1756	1763.01	1771.48	1770.6	1762.94	1781.81	1772.23	1769.33	1719.28	1747.67	1752.85	1775.8	1775.68	1763.01	1772.35	1764.77	1758.22	1774.06	1768.05	1758.1	1761.02	1681.45
253.869995	1789.48	1741.3	1730.36	1801.54	1744.49	1773.65	1788.02	1732.25	1769.5	1794.62	1708.22	1745.34	1748.88	1721.75	1731.22	1748.32	1769.03	1755.4	1787.75	1711.1	1786.28	1724.27	1729.31	1743.26	1739.99	1746.39	1757.95	1753.14	1763.65	1768.86	1769.43	1760.74	1783.38	1772.33	1769.24	1715.96	1745.07	1754.1	1773.8	1771.1	1761.11	1767.34	1765.44	1755.72	1770.63	1764.61	1758.28	1762.19	1681.03
254.365005	1789.43	1738.96	1730.54	1800.84	1740.04	1772.58	1782.65	1732.77	1768.53	1794.54	1706.84	1747.74	1749.21	1720.49	1729.58	1749.78	1765.8	1755.6	1787.93	1711.42	1785.23	1724.56	1729.86	1738.15	1737.67	1743.6	1757.99	1752.41	1764.98	1770.34	1770.95	1759.18	1780.68	1769.26	1767.82	1715.93	1742.8	1750.62	1772.89	1772.06	1761.53	1769.27	1762.83	1756.66	1772.01	1762.31	1759.1	1760.21	1676.68
254.860992	1790.18	1738.03	1729.23	1798.68	1740.26	1773.53	1781.85	1728.7	1770.72	1789.47	1706.94	1743.71	1746.29	1720.07	1729.08	1748.52	1766.62	1755.49	1787.83	1714.24	1784.48	1723.07	1728.97	1739.24	1738.27	1741.9	1755.83	1750.44	1762.56	1766.61	1769.06	1755.76	1780.9	1770.61	1766.11	1716.11	1745.1	1750.3	1772.04	1770.54	1761.22	1766.17	1763.29	1752.54	1769.19	1762.91	1758.83	1759.93	1678.96
255.356003	1783.66	1735.09	1729.82	1800.88	1740.64	1771.32	1781.27	1729.42	1765.96	1792.07	1708.13	1744.26	1746.52	1720.03	1727.93	1746.64	1766.13	1753.35	1786.12	1709.22	1781.8	1726.31	1728.32	1739.46	1740.54	1741.74	1757.6	1751.93	1761.24	1766.61	1764.09	1757.42	1777.65	1768.24	1767.36	1714.94	1742.68	1749.12	1772.15	1765.47	1760.71	1765.23	1762.98	1753.31	1767.93	1763.89	1756.5	1754.87	1677.64
255.850998	1785.92	1735.65	1729.56	1795.73	1738.58	1772.41	1777.05	1730.09	1767.81	1790.83	1704.57	1744.19	1747.41	1720.32	1728.14	1744.2	1764.52	1752.07	1784.82	1708.93	1781.47	1721.28	1728.24	1739.33	1735.4	1740.57	1754.35	1750.39	1759.74	1762.51	1768.33	1757.52	1780.79	1767.12	1761.57	1715.74	1739.11	1745.89	1769.62	1766.97	1759.45	1763.81	1760.72	1753.58	1768.66	1761.8	1750.6	1756.83	1675.55
256.346008	1783.11	1735.31	1725.37	1799.42	1737.87	1766.39	1779.59	1726.76	1764.58	1788.87	1704.63	1740.39	1742	1714.9	1726.23	1745.3	1762.07	1747.89	1779.87	1705.96	1780.96	1722.85	1729.62	1736.7	1736.94	1737.3	1753.65	1749.77	1761.01	1763.76	1766.42	1755.87	1775.96	1771.15	1763.16	1713.84	1739.68	1746.11	1767.07	1763.43	1762.1	1763.2	1760.33	1752.96	1767.35	1760.43	1753.27	1755.79	1674.76
256.842010	1786.29	1731.4	1724.5	1797.35	1735.6	1768.07	1777.53	1727.08	1763.85	1789.2	1704.52	1740.74	1743.21	1718.08	1725.56	1744.74	1759.08	1750.86	1778.63	1708.82	1778.31	1723.89	1730.03	1736.21	1737.38	1739.26	1752.96	1749.36	1758.42	1766.01	1764.24	1755.73	1775.56	1768.47	1764.85	1711.91	1741.41	1748	1771	1766.3	1758.77	1763.89	1759.97	1750.66	1764.73	1761.11	1755.21	1755.57	1673.41
257.337006	1780.9	1733.56	1725.82	1791.21	1736.67	1769.19	1773.75	1728.12	1765.33	1782.5	1706.49	1741.05	1739.39	1716.05	1729.25	1743.97	1762.84	1750.31	1781.52	1708.4	1777.98	1721.42	1724.51	1732.65	1735.38	1737.01	1752.63	1749.22	1755.63	1758.81	1762.35	1755.91	1776.53	1763.01	1761.3	1712.78	1739.06	1746.12	1766.47	1764.51	1757.03	1761.62	1757.37	1751.38	1765.81	1757.79	1749.49	1752.91	1673.96
257.832001	1781.62	1733.02	1725.34	1794	1737.93	1764.45	1775.59	1725.93	1763.01	1782.82	1705.52	1740.11	1739.42	1714.99	1724.25	1745.95	1759.78	1750.75	1780.47	1703.93	1778.52	1718.94	1725.37	1731.95	1732.56	1739.02	1747.55	1747.55	1756.97	1759.34	1763.35	1753.94	1771.94	1763.23	1760.98	1712	1737.39	1745.91	1764.79	1763.55	1757.62	1759.73	1755.63	1750.61	1762.52	1760.68	1753.16	1753.6	1674.85
258.326996	1783.39	1731.2	1722.61	1792.52	1737.67	1766.34	1774.7	1726.12	1764.33	1784.86	1703.97	1737.62	1742.11	1713.93	1722.01	1742.52	1758.2	1748.78	1780.12	1708.95	1774.89	1720.84	1727.14	1732.29	1732.11	1733.35	1750.33	1747.44	1755.87	1759.16	1762.59	1754.37	1771.87	1763.25	1760.36	1713.23	1736.71	1742.57	1763.77	1759.23	1756.89	1759.8	1756.63	1747.7	1763.59	1760.01	1749.86	1749.92	1674.98
258.821991	1781.18	1728.88	1723.58	1790.5	1735.07	1764.17	1772.4	1724.45	1760.75	1784.52	1700.38	1741.35	1740.82	1713.06	1720.93	1742.54	1758.08	1744.61	1776.85	1705.8	1777.8	1719.56	1722.13	1732.73	1734.25	1738.76	1750.4	1744.12	1757.03	1760.01	1761.97	1750.96	1772.78	1764.19	1757.52	1710.03	1736.65	1744.96	1762.84	1761.31	1754.69	1759.86	1756.3	1749.23	1760.67	1754.89	1749.33	1750.78	1674.2
259.317993	1777.55	1732.37	1724.13	1790.24	1734.63	1764.27	1774.74	1726.88	1762.05	1782.96	1702.1	1740.22	1742.17	1714.21	1723.96	1741.53	1759.8	1747.29	1775.25	1706.11	1773.2	1716.88	1723.16	1731.57	1730.59	1736.21	1746.06	1744.79	1753.87	1756.42	1759.35	1749.2	1768.47	1762.99	1761.69	1711.1	1737.67	1742.51	1761.26	1760.69	1754.08	1760.29	1756.41	1747.78	1760.89	1755.44	1750.1	1746.66	1672.39
259.812988	1778.8	1730.49	1721.13	1791.63	1734.44	1762.24	1772.61	1724.7	1760.1	1783.13	1702.24	1738.1	1739.44	1713.48	1725.15	1738.27	1759.92	1747.23	1771.57	1706.34	1773.49	1717.9	1721.63	1732.05	1730.02	1737.4	1745.86	1744.15	1753.12	1755.73	1757.13	1750	1770.8	1763.25	1758.01	1708.15	1736.07	1744.49	1762.63	1758	1752.69	1756.9	1752.25	1746.16	1759.06	1755.91	1747.24	1748.73	1672.94
260.308014	1775.81	1729.97	1723.82	1788.68	1733.58	1762.57	1771.9	1720.89	1757.57	1776.03	1700.62	1735.57	1738.3	1713.56	1723.95	1739.03	1755.65	1743.76	1773.59	1705.25	1771.34	1716.57	1721.95	1729.52	1728.35	1736.78	1747.25	1746.99	1751.25	1755.23	1762.95	1747.09	1769.27	1761.07	1758.18	1708.62	1735.02	1740.07	1762.68	1757.19	1753.55	1756.14	1753.3	1747.46	1760.42	1755.64	1747.32	1746.08	1670.4
260.803009	1776.57	1729.65	1722.13	1787.56	1732.56	1762.95	1772.98	1720.09	1760.15	1780.78	1697.25	1737.49	1738.19	1711.52	1721.59	1738.8	1755.84	1743.83	1770.68	1706.28	1770.71	1715.77	1723.25	1732.74	1725.83	1735.06	1744.98	1743.46	1754.19	1755.19	1758.12	1746	1768.7	1758.75	1754.25	1710.04	1733.21	1741.16	1762.84	1755.87	1751.34	1753.85	1751.5	1744.78	1759.78	1755.37	1744.69	1749.85	1673.81
261.298004	1773.94	1730.29	1722.65	1785.44	1730.69	1760.83	1769.02	1722.39	1757.11	1778.24	1698.77	1734.76	1736.93	1712.27	1721.95	1737.96	1754.02	1742.78	1772.97	1705.53	1769.13	1715.7	1720.84	1732.56	1726.42	1732.07	1746.54	1742.89	1751.65	1755.93	1759.48	1749.07	1766.74	1758.4	1759.73	1707.52	1734.92	1738.92	1761.44	1757.37	1751.16	1756.94	1754.69	1745.83	1755.69	1754.67	1746.78	1748.95	1673.03
261.794006	1774.69	1729.73	1724.68	1784.71	1731.58	1760.13	1770.16	1720.69	1759.67	1778.52	1700.18	1735.15	1734.83	1709.69	1719.81	1734.99	1753.36	1741.91	1770.79	1703.37	1769.92	1715.22	1718.68	1725.97	1726.81	1732.51	1742.42	1738.67	1750.47	1754.2	1754.24	1748.45	1768.9	1757.95	1752.19	1706.32	1732.21	1739.09	1760.84	1756.3	1750.79	1756.33	1751.41	1743.54	1758.21	1752.11	1743.88	1745.92	1669.65
262.289001	1774	1726.3	1718.97	1782.83	1731.38	1762.59	1768.32	1718.44	1756.05	1778.93	1700.51	1733.66	1736.24	1709.7	1719	1733.55	1754.49	1739.91	1769.07	1701.36	1767.51	1712.65	1720.83	1728.35	1728.47	1730.79	1744.39	1742.78	1747.1	1754.35	1756.57	1746.81	1764.27	1759.76	1753.66	1704.66	1730.69	1737.87	1756.29	1753.12	1749.44	1754.91	1752.88	1742.8	1756.29	1749.25	1745.33	1743.89	1671.07
262.783997	1770.38	1724.43	1720.24	1782.18	1727.11	1755.55	1768.43	1719.94	1759.06	1774.64	1699.47	1732.62	1735.64	1709.11	1717.8	1735.54	1751.1	1739.42	1770.71	1702.66	1768.97	1712.81	1717.88	1725.8	1725.11	1728.09	1743.6	1737.26	1748.42	1751.6	1754.01	1746.92	1760.39	1755.14	1753.26	1708.22	1728.48	1738.52	1758.38	1753.81	1749.77	1754.7	1751.33	1740.13	1758.01	1751.61	1745.32	1744.65	1669.63
263.278992	1771.42	1725.41	1720.31	1782	1727.78	1758.89	1766.62	1718.09	1753.76	1774.24	1700.55	1730.73	1734.11	1710.47	1719.13	1735.19	1750.87	1741.57	1767.38	1704.53	1770.13	1712.13	1717.33	1723.12	1722.41	1728.26	1740.91	1741.2	1744.31	1751.37	1749.76	1743.36	1761.71	1754.08	1753.15	1705.43	1728.99	1736.11	1757.63	1750.39	1746.34	1751.69	1744.75	1742.22	1755.67	1750.98	1740.23	1744.88	1670.24
263.773987	1770.9	1724.66	1719.2	1782.58	1724.97	1756.38	1767.95	1718.61	1752.17	1773.4	1698.62	1732.34	1731.89	1710.27	1718.37	1732.74	1752.37	1741.13	1765.05	1699.75	1764.72	1712.97	1715.51	1725.77	1724.89	1730.4	1742.55	1737.38	1746.73	1752.45	1750.86	1747.64	1762.13	1753.78	1752.01	1705.35	1730.51	1738.05	1756.13	1754.07	1745.12	1750.41	1747.84	1738.84	1751.21	1750.3	1741.57	1744.48	1667.75
264.269989	1768.6	1724.56	1718.12	1779.48	1729.52	1755.32	1765.61	1719.78	1754.41	1773.62	1698.25	1731.92	1731.3	1710.99	1717.61	1733.61	1749.46	1739.79	1765.39	1702.17	1763.45	1710.73	1718.06	1726.6	1721.77	1728.89	1741.16	1737.47	1745.51	1748.91	1751.88	1744.03	1759.65	1751.06	1750.78	1702.53	1727.89	1736.2	1751.38	1751.34	1746.74	1750.61	1748.07	1740.91	1752.14	1746.43	1739.29	1742.44	1669.93
264.765015	1774.11	1721.94	1718.55	1779.17	1727.67	1755.66	1764.66	1719.07	1753.25	1772.61	1700.21	1730.48	1730.71	1706.79	1716.02	1731.77	1748.77	1736.8	1764.54	1699.8	1764.2	1710.25	1715.26	1723.2	1723.01	1729.06	1737.69	1739.26	1746.19	1748.66	1752.01	1737.91	1761.1	1749.88	1747.69	1701.26	1727.31	1732.05	1751.99	1751.13	1744.35	1748.65	1744.76	1740.97	1753.13	1746.28	1738.24	1738.84	1668.98
265.260010	1767.98	1725.63	1717.49	1779.07	1726.45	1753.12	1763.39	1716.5	1750.64	1771.82	1695	1727.28	1730.59	1706.52	1715.35	1732.43	1748.49	1738.3	1764.66	1698.22	1764.03	1710.62	1711.14	1722.87	1725.6	1726.84	1740.49	1735.28	1744.43	1749.94	1752.17	1740.01	1760.49	1750.41	1746.91	1704.39	1727.53	1733.34	1754.13	1748.62	1746.72	1748.36	1744.18	1737.03	1749.71	1745.9	1739.47	1738.33	1668.26
265.755005	1768.4	1724.92	1714.18	1779.01	1726.07	1752.17	1760.32	1716.72	1750.61	1771.04	1694.16	1727.51	1729.28	1709.37	1717.58	1730.6	1749.85	1737.04	1764.63	1702.17	1764.95	1707.77	1710.72	1720.76	1719.2	1725.98	1736.67	1733.06	1741.91	1745.96	1749.23	1740.38	1758.74	1750.57	1743.92	1703.3	1725.55	1733.79	1752.19	1749.68	1743.05	1749.38	1742.81	1736.89	1749.02	1746.09	1740	1738.72	1668.02
266.250000	1767.16	1722.54	1714.86	1779.38	1725.1	1756.48	1763.09	1713.58	1751.54	1767.56	1694.24	1728.17	1730.06	1707.46	1715.66	1729.56	1749.59	1736.71	1765.62	1700.3	1765.51	1709.31	1713.82	1721.82	1720.73	1728.16	1739.19	1735.68	1745.61	1747.11	1747.77	1738.78	1758.68	1747.58	1749.02	1700.48	1725.47	1731.25	1748.95	1746.78	1743.67	1746.88	1746.71	1736.05	1750.74	1743.91	1736.52	1739.96	1668.49
266.746002	1763.51	1720.65	1714.74	1776.39	1726.37	1755.96	1760.74	1714.86	1749.14	1768.83	1694.5	1725.75	1730.3	1707.68	1713.82	1730.15	1748.93	1735.94	1762.54	1698.23	1761.29	1711.4	1713.83	1717.94	1719.84	1723.08	1739.06	1734.22	1741.35	1743.72	1744.82	1738.73	1758.97	1750.82	1746.9	1701.43	1726.48	1730.78	1751.71	1747.74	1742.18	1747.26	1740.05	1737.93	1745.77	1743.51	1736.53	1739.78	1669.99
267.240997	1766.28	1719.82	1713.55	1777.31	1723.02	1752.43	1759.96	1715.8	1748.84	1769.06	1694.99	1725.53	1728.38	1706.86	1715.36	1729.4	1744.74	1735.1	1762.25	1699.33	1762.7	1708.89	1709.58	1721.38	1719.13	1720.65	1733.88	1734.56	1740.45	1745.12	1750.17	1738.41	1753.85	1746.76	1744.14	1700.59	1722.71	1729.8	1750.09	1745.38	1740.62	1744.66	1743.41	1735.2	1749.83	1743	1736.97	1738.16	1667.27
267.735992	1762.77	1722.28	1712.91	1777.66	1722.05	1750.76	1760.88	1712.5	1750.1	1768.1	1693.45	1726.41	1729.35	1704.82	1712.25	1729.45	1743.98	1734.47	1760.42	1699.65	1759.23	1707.84	1714.25	1719.8	1719.39	1724.87	1735.92	1733.1	1739.73	1743.97	1745.99	1738.1	1758.66	1749.1	1744.09	1701.26	1723.62	1729.67	1747.83	1745.42	1741.34	1743.61	1741.84	1736.5	1748.94	1742.48	1734.03	1735.05	1666.95
268.230988	1766.98	1721.56	1714.79	1774.55	1725.44	1749.14	1757.87	1712.34	1748.48	1764.43	1695.5	1726.65	1726.14	1701.32	1710.24	1731.31	1743.42	1734.11	1757.95	1697.16	1757.52	1709.41	1712.45	1718.57	1718.01	1725.04	1734.94	1732.46	1739.92	1741.79	1746.07	1734.61	1749.82	1748.32	1743.04	1698.4	1723.34	1727.48	1748.74	1746.03	1738.31	1744.52	1741.95	1735.27	1745.27	1741	1733.53	1736.8	1666.68
268.726013	1760.88	1718.27	1713.01	1770.96	1721.61	1747.21	1758.23	1712.19	1746.94	1766.48	1694.46	1724.28	1725.51	1704.09	1713.37	1728.07	1743.81	1732.55	1760.98	1697.9	1759.61	1705.89	1710.96	1717.35	1719.57	1722.03	1733.41	1732.9	1741.18	1740.05	1742.81	1735.72	1753.81	1744.16	1741.64	1698.88	1722.97	1726.55	1748.87	1745.13	1737.9	1740.39	1739.51	1732.18	1744.69	1741.15	1734.22	1737.74	1666.72
269.221985	1759.22	1716.89	1708.93	1769.69	1720.27	1748.48	1757.61	1712.04	1744.55	1763.66	1692.32	1724.56	1725.89	1702.44	1712	1724.89	1743.07	1731.07	1757.59	1699.41	1760.59	1707.02	1708.17	1715.98	1713.79	1720.95	1730.32	1728.58	1735.76	1743.31	1742.42	1737.84	1751.38	1744.43	1738.14	1695.31	1721.9	1730.41	1746.3	1743.24	1734.95	1740.35	1738.89	1731.75	1742.71	1741.12	1734.22	1735.54	1669.33
269.717010	1759.41	1716.96	1708.59	1770.07	1720.18	1744.17	1754.28	1712.07	1742.67	1764	1690.13	1723.45	1725.43	1701.23	1710.76	1724.17	1739.22	1731.64	1755.36	1694.74	1755.37	1702.21	1705.4	1716.7	1714.63	1719.99	1734.04	1729.03	1737.15	1740.09	1742.06	1733.15	1747.33	1746.6	1741.79	1695.59	1719.46	1726.08	1746.03	1740.5	1737.88	1739.13	1738.47	1729.88	1745.61	1737.81	1731.28	1733.07	1666.32
270.212006	1762.21	1716.4	1708.87	1769.4	1719.07	1749.25	1754.67	1710	1740	1761.36	1690.64	1720.76	1723.17	1700.35	1714.46	1722.29	1744.14	1729.77	1756.51	1694.66	1755.85	1706.63	1705.51	1714.98	1715.65	1720.19	1728.41	1728.91	1734.58	1739.81	1738.98	1733.29	1747.86	1743.99	1742.69	1697.42	1718.34	1725.37	1744.61	1741.34	1736.35	1739.01	1737.57	1728.91	1745.13	1738.76	1732.21	1729.48	1663.43
270.707001	1760.84	1717.66	1711.61	1770.68	1720.45	1748.2	1753.25	1707.5	1745.95	1760.03	1692.64	1723.39	1724.81	1699.71	1708.07	1722.3	1739.59	1730.39	1755.66	1695.69	1757.51	1706.82	1707.13	1712.24	1716.47	1720.44	1733.35	1728.93	1735.38	1738.73	1741.15	1734.61	1746	1740.69	1738.93	1699.24	1722.12	1724.44	1745.74	1741.06	1737.41	1739.59	1737.39	1732.3	1743.95	1738.52	1732.19	1733.75	1665.86
271.201996	1758.04	1716.64	1708.26	1772.65	1721.53	1747.16	1754.11	1708.61	1741.25	1758.13	1691.92	1721.2	1723.41	1702.16	1709.57	1724.05	1740.92	1729.14	1755.62	1695.32	1754.14	1704.99	1703.23	1713.3	1717.95	1719.85	1729.43	1726.71	1733.68	1736.29	1738.99	1731.46	1749.88	1738.48	1737.88	1696.2	1716.86	1726.05	1741.83	1738.55	1737.57	1738.57	1736.64	1730.98	1744.12	1738.77	1730.62	1730.32	1664.27
271.697998	1758.79	1717.31	1706.79	1766.5	1718.99	1744.89	1751.12	1710.04	1742.6	1759.58	1688.57	1721.94	1723.88	1700.73	1709.4	1722.44	1739.22	1729.8	1755.66	1695.79	1753.28	1702	1706.87	1715.92	1712.61	1716.53	1728.42	1727.46	1734.86	1741.42	1736.84	1733.13	1745.03	1741.55	1738.71	1694.29	1718.98	1724.55	1743.95	1738.18	1735.49	1737.12	1735.33	1731.06	1742.32	1738.29	1731.14	1731.07	1666.48
272.192993	1753.97	1716.49	1709.17	1769.59	1720.19	1745.39	1750.3	1707.55	1745.45	1760.3	1692.64	1721.64	1722.2	1698.21	1710.69	1723.86	1740.51	1727.82	1753.01	1693.93	1754.44	1701.6	1706.6	1714.9	1714.06	1719.47	1726.94	1725.12	1732.67	1737	1738.96	1731.54	1743.32	1741.71	1737.35	1695.41	1718.26	1724.24	1740.2	1737.36	1735.87	1741.27	1736.47	1729.61	1742.02	1737.29	1729.18	1728.41	1662.67
272.687988	1756.73	1714.96	1709.13	1768.37	1717.25	1744.03	1750.19	1707.32	1740.65	1759.93	1691.02	1720.01	1725.34	1700.49	1707.35	1721.53	1739.27	1726.52	1751.92	1695.23	1753.57	1702.71	1704.96	1709.83	1712.21	1717.46	1728.52	1726.48	1731.7	1737.05	1738.46	1731.07	1746.51	1737.95	1738.56	1693.07	1719.06	1723.72	1742.25	1739.58	1733.03	1734.22	1735.72	1729.84	1740.6	1737.16	1727.98	1731.36	1665.92
273.183014	1753.89	1716.33	1704.88	1765.82	1716.66	1741.32	1750.49	1707.15	1737.8	1758.18	1688.67	1716.55	1720.92	1699.23	1708.19	1721.94	1740.77	1727.79	1751.6	1693.5	1750.84	1699.74	1703.59	1714.95	1710.09	1716.1	1727.33	1724.13	1730.44	1735.83	1739.29	1730.51	1745.42	1738.06	1734.88	1693.14	1717.09	1721.28	1737.81	1737.44	1732.41	1733.84	1732.01	1726.99	1738.93	1730.14	1728.79	1729.49	1664.54
273.678986	1755.11	1714.01	1707.98	1764.02	1714.58	1744.71	1747.97	1707.7	1741.17	1757.3	1688.83	1719.77	1719.22	1698.43	1706.83	1720.16	1734.05	1725.08	1748.41	1693.12	1750.1	1700.46	1704.67	1710.66	1710.13	1718.24	1727.98	1721.83	1734.97	1736.16	1735.73	1726.01	1745.53	1738.54	1736.82	1695.45	1715	1721.13	1739.94	1736.93	1731.82	1733.34	1732.85	1728.22	1737.88	1735.35	1729.47	1727.79	1664.79
274.174011	1752.42	1710.11	1707.08	1765.5	1716.97	1743.77	1748.65	1706.69	1739.2	1756.51	1690.14	1717.09	1718.92	1699.95	1706.76	1721.35	1736.55	1722.69	1750.22	1693.57	1749.63	1700.39	1704.94	1713.61	1710.97	1716.63	1727.94	1721.17	1730.34	1732.52	1734.63	1728.03	1745.74	1735.56	1736.6	1694.29	1715.54	1720.13	1738.98	1735.51	1732.58	1732.53	1733.53	1725.01	1739.57	1733.22	1727.59	1728.24	1664.39
274.669006	1753.21	1712.59	1699.5	1761.86	1713.25	1739.68	1746.89	1702.53	1735.94	1755.82	1687.95	1716.26	1720.2	1698.18	1707.67	1718.7	1736.01	1724.56	1746.84	1692.52	1749.05	1698.87	1705.18	1709.94	1708.5	1713.56	1724.42	1721.82	1728.77	1734.59	1734.98	1724.67	1742.95	1738.69	1732.66	1691.95	1715.27	1721.33	1736.69	1732.77	1727.52	1731.88	1732.14	1726.49	1736.74	1732.51	1725.94	1728.99	1662.29
275.164001	1752.13	1710.96	1704.01	1758.14	1713.57	1738.82	1747.08	1706.16	1734.83	1756.64	1688.5	1716.03	1718.66	1698.39	1707.1	1719.33	1734.24	1726.23	1750.13	1692.04	1745.62	1698.8	1701.49	1708.93	1706.54	1713.22	1724.96	1721.71	1729.14	1735.13	1734.76	1724.92	1741.38	1736.31	1735.51	1693.02	1714.35	1721.7	1737.69	1734.99	1727.59	1730.5	1730.96	1724.54	1737.64	1733.2	1727.69	1726.13	1664.69
275.658997	1752.33	1708.93	1706.34	1758.18	1713.38	1738.19	1745.11	1702.64	1733.06	1752.11	1689.44	1715.18	1718.66	1698.22	1705.33	1719.11	1733.13	1724.55	1750.45	1692.39	1744.08	1697.46	1701.27	1709.03	1708.29	1713.59	1721.97	1717.5	1728.72	1731.14	1732.8	1723.66	1740.13	1735.8	1731.65	1693.48	1712.98	1718.9	1735.78	1733.63	1729.77	1730.48	1728.57	1723.91	1738.19	1728.99	1725.83	1724.59	1662.99
276.154999	1749.54	1712.54	1704.34	1759.71	1713.15	1739.89	1743.75	1705.61	1735.17	1751.69	1687.42	1712.35	1716.5	1697.96	1705.43	1719.01	1734.9	1723.82	1746.63	1693.27	1743.91	1696.08	1702.77	1708.75	1709.66	1713.65	1722.36	1719.83	1730.19	1731.32	1732.18	1726.06	1737.97	1734.21	1730.9	1690.85	1713.74	1717.38	1735.82	1733.84	1730.64	1732.25	1731.42	1724.73	1734.1	1730.97	1723.42	1724.79	1660.42
276.649994	1750.4	1710.33	1702.95	1759.17	1712.71	1737.89	1741.09	1707.23	1733.24	1749.09	1687.74	1715.75	1717.28	1697.29	1704.65	1715.16	1732.84	1721.55	1745.65	1691.29	1747.25	1695.18	1697.57	1706.74	1707.22	1711.3	1717.55	1719.3	1725.67	1731.35	1731.62	1725.8	1738.62	1730.24	1732.86	1689.64	1712.73	1716.1	1734.83	1731.46	1725.73	1728.91	1726.24	1724.41	1729.9	1726.52	1723.58	1723.25	1662.03
277.144989	1747.47	1712.37	1703.87	1757	1713.18	1738.32	1740.33	1703.05	1732.7	1750.22	1689.92	1714.77	1718.91	1696.07	1704.26	1716.21	1732.61	1721.68	1744.99	1691.5	1744.55	1697.66	1697.97	1705.53	1706.11	1708.63	1720.22	1717.6	1727.83	1727.67	1728.78	1723.67	1738.51	1730.44	1730.64	1690.18	1710.2	1718.09	1732.43	1729.2	1726.09	1730.12	1727.21	1722.22	1732.57	1727.89	1724.19	1724.38	1659.32
277.640015	1749.79	1710.86	1702.24	1756.42	1713.74	1738.78	1741.7	1703.82	1734.91	1749.76	1687.19	1715.01	1717.11	1694.58	1704.78	1716.56	1732.06	1720.75	1744.04	1689.67	1744.74	1694.84	1701.5	1709.34	1707.13	1711.61	1718.82	1719.73	1724.41	1727.79	1729.52	1721.94	1740.69	1732.31	1729.09	1691.94	1709.11	1717.14	1733.56	1730.63	1726.17	1726.88	1726.9	1724.19	1734.9	1732.81	1721.59	1723.03	1661.98
278.135010	1750.69	1711.18	1703.53	1756	1709.67	1737.61	1741.94	1704.02	1732.83	1753.72	1686.16	1713.17	1714.84	1695.02	1702.14	1713.59	1730.56	1720.01	1742.8	1689.6	1744.9	1696.56	1699.28	1705.39	1704.8	1710.64	1718.42	1717.5	1725.78	1727.62	1731.47	1723.47	1736.02	1728.44	1727.59	1690.47	1710.51	1718.09	1731.94	1729.8	1729	1729.06	1729.49	1723.9	1734.65	1728.95	1721.47	1722.8	1661.66
278.631012	1748.68	1709.9	1702.82	1754.08	1710.54	1736.19	1739.46	1703.52	1731.67	1749.49	1684.18	1712.87	1716	1695.85	1702.87	1714.33	1729.59	1719.97	1744.59	1690.1	1744.92	1693.28	1696.47	1704.59	1705.17	1711.3	1718.65	1720.11	1724.01	1727.46	1728.56	1719.61	1738.01	1730.43	1729.3	1689.66	1711.28	1716.4	1733.53	1730.54	1722.66	1728.62	1726.84	1722.97	1732.63	1726.75	1721.46	1723.59	1661.45
279.126007	1747.35	1706.71	1701.32	1755.62	1711.77	1735.97	1743.55	1702.04	1732.04	1750.72	1687.58	1714.38	1711.98	1692.64	1702.79	1714.82	1731.97	1723.26	1741.98	1688.02	1741.99	1694.82	1698.86	1708.53	1705.68	1711.2	1719.12	1718.1	1726.48	1727.69	1730.49	1721.25	1737.26	1727.71	1726.26	1687.99	1711.71	1713.32	1733.01	1727.6	1723.79	1727.52	1729.59	1721.69	1730.25	1727.22	1718.42	1719.71	1658.98
279.621002	1747.9	1708.45	1702.1	1755.87	1709.23	1733.8	1742.27	1702.96	1733.43	1749.73	1686.2	1711.95	1715.27	1694.92	1704.01	1714.33	1730.29	1718.96	1745.87	1690.69	1741.32	1695.23	1698.12	1705.73	1702.93	1708.36	1717.17	1715.44	1722.86	1725.84	1731.24	1720.92	1736.06	1727.09	1730.34	1690.84	1708.45	1714.79	1729.99	1727.47	1724.42	1726.52	1725.42	1722.38	1730.86	1725.6	1720.4	1722.57	1660.32
280.115997	1746.04	1707.32	1702.58	1756.17	1709.15	1735.38	1739.39	1700.73	1729.81	1748.38	1684.4	1714	1713.53	1695.74	1700.7	1712.44	1729.51	1716.88	1742.28	1688.9	1742.68	1691.72	1695.84	1704.48	1703.08	1709.1	1716.46	1715.68	1723.04	1721.25	1726.83	1718.52	1735.56	1729.54	1726.48	1686.37	1708.51	1714.12	1730.92	1728.03	1722.78	1725.2	1722.67	1718.68	1729.13	1725.1	1721.22	1718.81	1660.47
280.610992	1744.86	1707.28	1699.45	1751.75	1709.86	1734.45	1737.18	1700.03	1730.78	1749.29	1683.22	1710.87	1715.54	1694.07	1701.79	1714.19	1727.46	1720.35	1737.93	1687.95	1741.87	1693.8	1696.85	1707.04	1702.4	1709.84	1718.21	1714.06	1725.7	1726.37	1728.23	1718.62	1735.26	1726.3	1726.44	1687.95	1706.82	1715.5	1729.07	1726.66	1722.82	1725.07	1724.53	1717.72	1730.93	1728.24	1718.21	1717.69	1659.22
281.106995	1746.15	1707.23	1700.34	1752.26	1710.34	1733.92	1740.79	1697.44	1729.66	1747.52	1687.51	1710.71	1711.31	1695.06	1702.47	1712.76	1729.44	1718.14	1740.41	1688.14	1740.83	1690.68	1696.06	1702.75	1701.17	1706.19	1713.21	1713.29	1725.02	1723.25	1725.79	1718.71	1737.74	1726.25	1727.33	1687.32	1708.23	1714.36	1728.96	1726.1	1720.87	1724.55	1722.19	1720.45	1730.36	1725.24	1718.81	1719.14	1657.91
281.601990	1744	1708.29	1702	1754.34	1710.45	1731.75	1737.97	1700.42	1730.38	1742.12	1685.25	1712.13	1711.73	1694.99	1699.62	1711.3	1727.1	1718.2	1739.95	1686.1	1740.91	1693.26	1694.72	1700.8	1700.54	1705.84	1715.3	1711.19	1721.27	1725.21	1725.21	1718.91	1735.23	1729.28	1727.07	1687.33	1707.66	1713.05	1728.51	1725.11	1720.09	1719.96	1721.15	1720.4	1730.5	1726.48	1717.14	1719.79	1658.63
282.096985	1744.84	1706.25	1701.03	1753.54	1707.61	1734.78	1738.66	1697.94	1731.32	1745.46	1685.56	1712.03	1711.92	1693.89	1700.74	1711.32	1726.26	1717.4	1742.51	1687.29	1740.38	1691.01	1695.74	1701.78	1704.27	1704.89	1713.43	1711.94	1718.47	1721.54	1725.91	1717.64	1732.15	1727.62	1726.27	1686.32	1705.59	1713.25	1726.65	1724.95	1723.42	1723.63	1722.51	1719.76	1730.91	1724.36	1718.34	1715.39	1660.68
282.592010	1744.52	1704.72	1699.11	1752.53	1707.69	1733.4	1739.31	1697.81	1727.97	1746.84	1686.08	1711.31	1710.52	1694.07	1703.71	1711.09	1726.59	1718.98	1741.4	1686.78	1741.22	1689.09	1696.47	1702.06	1701.45	1704.41	1715.19	1714.36	1719.69	1725.12	1724.84	1717.99	1732.34	1729.92	1724.28	1685.58	1704.18	1711.42	1728.93	1724.81	1721.49	1722.95	1725.24	1715.91	1729.26	1721.09	1717.51	1718.9	1659.84
283.088013	1742.81	1704.86	1698.62	1750.54	1705.16	1730.7	1735.55	1699.53	1726.84	1744.07	1682.89	1710.36	1711.24	1693.25	1701.76	1710.83	1724.53	1715.84	1736.84	1686.49	1738.56	1690.65	1696.09	1703.47	1700.06	1706.82	1712.42	1711.48	1722.04	1721.85	1722.67	1715.11	1731.72	1725.35	1724.6	1685.99	1707.17	1710.26	1728.1	1722.24	1720.48	1721.8	1721.76	1716.41	1726.77	1722.6	1718.15	1718.27	1657.97
283.583008	1741.24	1704.25	1699.08	1753.04	1705.97	1732.97	1736.29	1698.87	1727.72	1744.73	1683.2	1709.94	1708.19	1690.26	1698.57	1711.66	1725.66	1716.19	1736.44	1688.42	1736.79	1690.28	1692.9	1700.65	1700.19	1706.64	1714.75	1713.18	1719	1723.14	1722.93	1717.01	1731.91	1725.27	1726.52	1685.59	1705.53	1709.92	1724.48	1723.28	1719.58	1722.03	1721.06	1717.38	1725.47	1723.51	1716.94	1717.46	1657.84
284.078003	1740.76	1704.35	1697.08	1750.82	1707.23	1731.44	1734.81	1696.69	1727.34	1742.45	1682.81	1709.38	1711.44	1691.18	1698.53	1710.56	1725.28	1715.11	1738.63	1684.48	1737.81	1689.6	1693.53	1701.28	1699.16	1705.8	1713.58	1710.23	1718.63	1720.68	1724.65	1715.45	1727.86	1724.7	1723.84	1685.73	1705.25	1709.69	1726.98	1722.41	1719.46	1720.68	1719.73	1714.39	1725.04	1719.68	1715.52	1717.44	1657.87
284.572998	1740.08	1701.95	1698.05	1748.39	1705.84	1728.89	1734	1697.13	1725.58	1741.98	1679.96	1706.78	1711.66	1690.39	1698.35	1711.52	1724.54	1714.51	1738.37	1684.38	1737.5	1690.19	1689.08	1698.52	1700.38	1705.02	1711.93	1712.33	1715.23	1718.14	1720.75	1713.1	1729.94	1724.04	1722.61	1684.29	1704.49	1708.36	1726.7	1720.84	1718.44	1721.16	1717.08	1714.09	1725.29	1719.75	1717.02	1715.76	1657.65
285.067993	1738.67	1702.92	1697.7	1750.48	1704.95	1732.05	1735.19	1697.39	1725.87	1741.72	1681.4	1707.81	1708.63	1689.03	1697.68	1708.3	1721.72	1714.21	1734.39	1686.12	1736.06	1692.17	1692.04	1700.94	1698.43	1704.07	1714.19	1710.14	1720.15	1720.61	1723.8	1715.96	1729.96	1720.69	1721.11	1685.91	1703.47	1711.17	1724.43	1719.09	1717.51	1718.93	1720.71	1715.16	1724.48	1717.91	1715.6	1714.84	1657.87
285.562988	1739.87	1703.87	1696.92	1749.26	1706.07	1730.46	1734.37	1695.38	1727.13	1741.68	1681.12	1706.75	1711.12	1691.5	1696.44	1707.64	1723.66	1715.74	1738.68	1686.25	1736.51	1688.57	1694.25	1699.04	1697.44	1703.04	1713.36	1709.69	1715.58	1720.09	1722.04	1713.61	1725.29	1724.02	1722.25	1685.2	1704.35	1709.08	1725.02	1719.91	1715.88	1718.04	1717.83	1716.04	1722.9	1718.23	1714.92	1713.56	1657.58
286.058990	1741.17	1703.77	1697.26	1747.37	1703.93	1726.56	1734.51	1695.42	1726.41	1740.05	1682.41	1707.51	1709.5	1689.44	1695.36	1708.07	1722.34	1713.16	1734.65	1685.14	1734.05	1688.6	1691.53	1699.22	1700.44	1704.1	1713.64	1711.2	1715.66	1718.19	1721.4	1711.84	1730.85	1721.44	1719.97	1683.96	1705.29	1707.38	1722.44	1720.76	1717.45	1720.16	1719.85	1716.51	1724.62	1719.67	1715.25	1713.79	1658.8
286.553986	1739.85	1701.88	1695.81	1747.55	1703.03	1728.26	1734.29	1693.93	1725.19	1740.05	1681.28	1707.26	1710.71	1688.77	1693.94	1705.83	1723.07	1713.27	1735.91	1685.6	1731.78	1685.47	1692.11	1696.21	1696.96	1702.93	1708.98	1706.57	1716.32	1719.09	1720.83	1713.54	1728.58	1721.83	1719.71	1683.97	1703.78	1711	1723.03	1720.69	1716.37	1718.86	1720.38	1716.79	1722.75	1719.29	1715.57	1713.15	1655.85
287.049011	1738.78	1700.04	1696.4	1750.27	1705.79	1729.52	1733.72	1695.7	1724.85	1736.09	1683.03	1704.45	1706.71	1688.4	1697.79	1708.44	1722.88	1712.52	1734.07	1684.61	1732.5	1685.79	1689.42	1697.19	1695.78	1702.24	1708.65	1707.65	1716.2	1719.55	1721.63	1711.05	1730.29	1720.99	1719.73	1684.81	1702.17	1707.33	1721.59	1717.85	1715.7	1716.96	1716.27	1714.27	1722.8	1719.09	1712.42	1713.67	1655.75
287.544006	1735.62	1702.46	1694.86	1745.95	1702.09	1726.8	1732.08	1695.65	1721.67	1737.97	1682.19	1706.36	1707.2	1688.89	1699.51	1706.37	1723.04	1712.6	1734.69	1681.81	1734.05	1686.69	1693.75	1700.5	1695.05	1702.35	1711.09	1706.52	1716.41	1718.65	1721.78	1710.38	1727.64	1720.66	1719.9	1685.15	1701.23	1708.58	1722.12	1718.91	1716.1	1715.04	1719.86	1713.79	1722.3	1718	1712.09	1714.1	1657.29
288.040009	1735.62	1701.29	1696.47	1745.84	1701.69	1727.59	1731.08	1694.7	1724.89	1737.37	1679.8	1707.44	1707.72	1690.14	1696.38	1706.43	1722.71	1713.87	1735.35	1684.8	1732.14	1685.92	1692.11	1699.29	1693.83	1703.06	1707.64	1708.56	1715.46	1718.31	1720.2	1710.15	1724.75	1722.68	1720.46	1682.78	1698.97	1706.07	1723.49	1718.42	1717.11	1716.89	1715.87	1711.71	1720.5	1718.59	1712.13	1715.31	1655.48
288.535004	1734.68	1701.21	1696.74	1744.36	1704.67	1725.2	1729.32	1694.54	1724	1738.89	1680.77	1705.12	1708.3	1688.21	1696.99	1704.82	1722.99	1710.14	1732.65	1681.38	1732.46	1686.88	1687.77	1696.62	1696.17	1700.22	1709.49	1707.53	1712.35	1713.34	1719.02	1707.77	1724.92	1718.22	1715.04	1684.06	1702.7	1706.64	1720.12	1717.82	1714.86	1716.54	1716.88	1711.8	1719.45	1715.99	1712.97	1711.79	1656.33
289.029999	1736.5	1698.51	1696.55	1745.75	1702.51	1728.3	1729.73	1695.43	1723.35	1737.65	1678.36	1703.7	1704.59	1687.71	1696.6	1704.13	1720.81	1709.43	1732.79	1683.62	1728.24	1685.47	1688.12	1696.47	1693.91	1700.2	1708.19	1707.12	1715.58	1717.6	1717.91	1712.18	1723.44	1716.59	1716.55	1681.82	1700	1705	1719.47	1716.9	1712.17	1714.5	1714.69	1708.41	1721.81	1716.36	1710.4	1710.01	1656.51
289.524994	1735.52	1699.7	1695.02	1743.55	1702.63	1724.99	1728.2	1691.93	1721.99	1737.51	1678.22	1704.3	1703.31	1689.94	1697.31	1704.62	1720.45	1710.94	1732.64	1682.35	1729.8	1685.96	1689.21	1698.65	1695.78	1701.01	1709.28	1705.83	1713.29	1717.5	1717.11	1707.42	1724.49	1717.33	1717.03	1681.25	1699.44	1706.96	1719.95	1716.65	1714.16	1714.69	1715.24	1711.45	1720.46	1716.91	1712.21	1710.22	1656.62
290.019989	1735.32	1699.62	1690.84	1745.13	1702.02	1724.36	1729.02	1693.46	1721.2	1736.77	1678.2	1704.49	1706.55	1687.82	1695.52	1702.66	1718.25	1709.16	1728.97	1682.31	1727.01	1685.32	1687.81	1693.98	1694.62	1700.23	1707.81	1704.52	1711.05	1712.58	1719.62	1710.31	1725.11	1718.18	1715.28	1682.16	1701.38	1705.94	1719.87	1713.8	1712.98	1714.53	1714.59	1711.48	1717.58	1715.6	1711.47	1710.96	1653.46
290.515991	1735.4	1700.6	1693.47	1743.53	1702.58	1725.51	1728.48	1694.75	1723.24	1738.46	1679.58	1704.28	1706.24	1688.66	1693.45	1704.78	1718.62	1708.42	1727.56	1681.62	1728.34	1684.72	1689.51	1695.45	1695.79	1701.25	1706.4	1705.08	1714.02	1715.39	1715.87	1706.99	1721.47	1715.12	1715.63	1683.34	1700.56	1706.31	1717.52	1714.45	1714.31	1714.02	1715.78	1709.88	1718.62	1716.39	1709.79	1711	1656.2
291.010986	1734.13	1698.77	1695.36	1741.29	1698.77	1724.04	1728.21	1692.47	1723.48	1735.19	1678.22	1702.75	1702.53	1686.36	1692.48	1702.72	1718.61	1709.78	1726.64	1682.72	1729.37	1684.46	1687.42	1696.07	1692.7	1699.53	1705.2	1703.71	1710.45	1714.78	1713.26	1708.14	1723.38	1720.05	1713.54	1679.59	1700.81	1705.69	1720.59	1716	1711.83	1713.58	1714.92	1708.92	1717.5	1716.26	1710.9	1711.44	1654.3
291.506012	1735.04	1697.7	1694.87	1742.43	1701.12	1724.88	1726.79	1691.53	1721.27	1735.23	1679.5	1704.37	1704.78	1688.1	1695.44	1704.9	1718.12	1709.95	1730.85	1683.36	1728.71	1683.77	1689.09	1696.24	1694.66	1701.22	1704.69	1704.79	1710.86	1715.01	1716.33	1708.28	1724.35	1717.65	1714.36	1680.67	1698.12	1703.84	1717.76	1714.01	1710.73	1713.06	1712.55	1712.24	1719.47	1717.5	1708.78	1710.11	1654.21
292.001007	1734.04	1699.52	1691.99	1742.47	1702.11	1723.87	1726.95	1691.22	1720	1733.59	1679.53	1702.74	1704.43	1686.67	1694.92	1702.88	1717.48	1707.03	1729.74	1681.55	1727.05	1683.83	1685.51	1694.37	1691.87	1695.31	1706.16	1702.42	1710.75	1714.62	1716.01	1707.15	1719.99	1717.27	1714.8	1680.89	1697.72	1701.18	1715.07	1713.59	1709.4	1711.89	1712.33	1707.82	1715.07	1714.77	1711.51	1710.19	1655.81
292.496002	1732.73	1699.04	1693.64	1743.06	1700.39	1723.17	1725.45	1692.35	1719	1732.96	1678.08	1700.87	1703.78	1685.78	1694.2	1701.6	1717.83	1707.96	1726.7	1681.53	1729.28	1684.41	1686.96	1693.84	1690.97	1696.51	1703.55	1704.59	1709.26	1711.69	1713.01	1704.56	1721.89	1716.35	1712.39	1679.22	1700.42	1702.48	1716.9	1712.28	1711.01	1711.67	1711.41	1708.79	1717.42	1713.5	1709.16	1709.4	1653.45
292.992004	1733.12	1700.21	1691.05	1739.96	1699.95	1723.9	1723.62	1691.36	1721.22	1735.77	1678.18	1704.04	1703.93	1687.32	1693.66	1700.77	1715.76	1707.97	1725.63	1681.66	1726.65	1685.15	1685.64	1692.35	1691.48	1698.96	1703.96	1703.98	1709.31	1712.36	1715.66	1703.77	1720.27	1717.84	1713.16	1681.3	1698.37	1703.73	1718.56	1712.16	1710.57	1711.43	1708.43	1710.91	1716.12	1715.36	1708.29	1705.48	1653.09
293.487000	1732.6	1696.38	1690.95	1739.52	1697.97	1723.45	1727.11	1692.15	1716.83	1734.63	1676.34	1699.68	1703.18	1686.37	1693.39	1702.19	1716.07	1707.34	1725.26	1679.23	1722.72	1682.33	1684.15	1692.99	1689.33	1694.88	1703.66	1700.71	1707.46	1710.01	1713.06	1704.58	1718.54	1713.53	1710.34	1678.49	1696.87	1698.56	1713.32	1708.64	1709.19	1708.68	1708.86	1707.08	1713.64	1712.68	1707.46	1708.46	1653.87
293.981995	1729.94	1697.48	1692.17	1738.95	1700.75	1719.41	1724.34	1690.57	1718.18	1731.9	1675.35	1699.39	1701.31	1686.54	1691.82	1702.66	1715.91	1706.25	1725.07	1679.62	1724.28	1683.15	1683.16	1691.7	1690.66	1697.11	1704.67	1701.82	1708.75	1710.89	1715.22	1704.78	1719.61	1714.63	1716.79	1680.07	1698.37	1699.96	1715.92	1712.21	1709.41	1710.82	1710.67	1706.95	1715.7	1712.38	1706.66	1707.43	1653.04
294.476990	1731.18	1697.77	1691.24	1736.98	1701.17	1721	1724.07	1690.99	1718.03	1733.02	1678.22	1700.18	1702.14	1685.91	1691.48	1701.91	1714.17	1705.38	1726.79	1679.87	1726.09	1681.71	1685.93	1689.94	1688.97	1696.98	1704.15	1699.88	1706.18	1711.34	1710.28	1704.08	1716.24	1715.38	1710.9	1679.98	1696.84	1701.43	1717.45	1713.27	1707.98	1709.87	1708.57	1707.07	1716.11	1712.09	1705.93	1706.95	1652.56
294.971985	1728.98	1696.62	1693.41	1740.87	1698.2	1722.87	1721.13	1689.95	1717.91	1731.13	1677.87	1702.5	1703.93	1686.79	1693.23	1700.46	1715.69	1708.48	1726.14	1677.38	1724.83	1682.19	1684.57	1692.69	1688.21	1692.95	1703.58	1697.67	1706.62	1709.62	1713.47	1703.77	1718.53	1713.78	1711	1677.02	1698.01	1701.03	1714.1	1709.48	1710.95	1708.34	1710.34	1706.31	1716.22	1712.42	1707.26	1708.71	1653.53
295.467987	1728.96	1697.2	1690.34	1738.98	1699.75	1720.51	1722.78	1690.28	1716.83	1731.69	1676.85	1703.42	1699.95	1685.71	1691.66	1702.84	1714.25	1705.76	1724.3	1680.14	1722.44	1682.85	1683.75	1692.48	1689.85	1696.65	1700.81	1701.14	1707.93	1709.63	1710.27	1702	1718.49	1713.03	1710.62	1678.8	1692.99	1698.08	1713.35	1708.13	1706.79	1709.62	1710.39	1706.03	1712.98	1712.84	1704.88	1707.53	1651.18
295.963013	1730.99	1698.6	1690.27	1738.82	1699.36	1718.99	1723.98	1691.04	1716.18	1730.65	1675.29	1699.84	1701.03	1685.78	1691.62	1698.76	1712.9	1702.81	1721.96	1679.35	1721.63	1678.65	1686.26	1689.31	1690.38	1693.93	1700.53	1697.95	1705.15	1708.08	1710.66	1702.45	1718.22	1710.07	1708.67	1677.22	1697.29	1699.28	1714.88	1708.81	1709.4	1709.23	1711.42	1705.64	1711.23	1710.11	1705.92	1706.68	1654.42
296.458008	1727.79	1696.14	1690.22	1736.47	1695.64	1721.04	1721.64	1687	1717.7	1729.66	1678.62	1697.31	1702.67	1683.61	1691.81	1698.52	1715.73	1706.52	1724.31	1677.42	1721.22	1682.8	1683.92	1694.59	1689.2	1694.44	1700.65	1701.69	1708.69	1708.87	1714.43	1703.39	1713.84	1709.26	1714.94	1676.38	1694.52	1697.34	1714.04	1706.89	1707.1	1706.34	1708.52	1704.58	1714.42	1712.96	1704.62	1704.54	1651.14
296.953003	1728.43	1696.35	1690.19	1735.47	1697.98	1720.78	1723.01	1688.07	1715.87	1730.44	1676.26	1699.33	1700.59	1683.62	1690.64	1697.5	1713.79	1705.87	1722.35	1679.82	1720.09	1678.29	1685.36	1688.76	1691.64	1696.35	1698.4	1698.35	1706.88	1708.84	1709.39	1704.48	1715.02	1710.6	1709.92	1675.88	1693.95	1700.66	1712.93	1706.72	1706.5	1709.87	1710.22	1704.7	1713.38	1711.22	1704.12	1704	1651.41
297.449005	1729.68	1696.42	1690.79	1736.81	1696	1716.93	1720.45	1686.75	1717.47	1730	1676.52	1699.67	1698.55	1684.31	1691.26	1699.81	1712.95	1703.53	1723.96	1679.43	1723.84	1680.28	1681.74	1688.82	1690	1693.24	1697.05	1699.57	1703.11	1706.84	1709.54	1702.09	1717.4	1709.17	1707.76	1676.78	1696.76	1698.06	1710.11	1707.63	1705.94	1705.03	1708.51	1704.47	1712.17	1708.82	1705.14	1702.93	1653.24
297.944000	1727.02	1692.71	1690.6	1736.47	1698.51	1717.41	1719.53	1686.79	1715.06	1728.25	1673.71	1698.15	1700.24	1684.69	1689.44	1697.74	1711.62	1703.35	1720.42	1677.01	1720.18	1679.08	1682.89	1689.03	1688.15	1693.48	1701.59	1697.79	1705.51	1709.71	1706.19	1702.01	1713.72	1710.37	1709.86	1676.81	1692.72	1696.54	1708.56	1704.65	1703.79	1705.67	1707.98	1702.52	1712.73	1708.57	1704.32	1703.46	1650.94
298.438995	1726.24	1694.74	1689.09	1737.19	1696.82	1719.37	1720.92	1687.9	1714.21	1728.24	1676.87	1699.15	1698.23	1684.05	1690.98	1698.82	1711.39	1702.58	1724.53	1677.82	1723.98	1680.33	1681.85	1689.22	1686.65	1692.85	1697.1	1699.53	1705.84	1705.44	1708.79	1701.88	1713.16	1707.94	1706.04	1675.81	1692.9	1698.18	1710.02	1706.94	1704.42	1704.58	1708.35	1702.07	1709.91	1709.29	1703.25	1700.89	1650.28
298.933990	1728.8	1695.92	1688.47	1733.96	1695.29	1719.12	1720.89	1687.91	1714.51	1726.96	1677.07	1698.77	1701	1683.58	1689.17	1698.92	1710.56	1703.48	1724.49	1678.32	1722.09	1678.52	1678.7	1689.71	1686.56	1694.52	1697.86	1696.31	1705.61	1708.93	1708.2	1700.06	1715.87	1710.61	1709.32	1677.31	1695.75	1697.73	1709.54	1706.02	1704.63	1707.19	1706.82	1704.8	1714.11	1707.55	1703.98	1703.11	1650.69
299.428986	1727.52	1693.6	1689.61	1735.06	1695.78	1715.33	1719.7	1686.5	1712.31	1727.94	1676.78	1697.41	1695.7	1684.05	1688.55	1696.38	1712.18	1702.8	1723.84	1676.05	1721.62	1679.68	1679.73	1686.23	1687.25	1691.19	1698	1696.31	1703	1707.36	1707.06	1700.77	1714.33	1708.41	1706.69	1676.49	1692.53	1697.36	1709.79	1706.21	1705.43	1705.78	1703.99	1704.8	1713.4	1706.19	1703	1703.02	1651.62
299.924988	1726.16	1693.32	1688.74	1734.06	1696.55	1718.16	1719.43	1689.24	1714.43	1726.03	1675.63	1695.51	1695.3	1681.77	1691.4	1695.36	1710.24	1702.96	1720.09	1674.61	1718.33	1678.65	1682.31	1687.12	1686.78	1693.17	1696.2	1695.58	1702.93	1708.04	1706.73	1699.34	1712.19	1709.76	1704.91	1676.5	1693.72	1696.66	1709.67	1707.97	1703.97	1706.52	1705.51	1703.95	1711.09	1706.89	1703.65	1702.65	1652.5
300.420013	1725.19	1694.37	1686.18	1732.89	1693.1	1715.32	1718.69	1688.67	1715.44	1727.66	1675.58	1695.98	1699.44	1683.64	1690.79	1697.23	1710.6	1701.8	1718.67	1676.44	1720.83	1679.37	1681.99	1688.38	1687.88	1691.76	1694.14	1695.47	1701.95	1703.01	1704.61	1700.09	1711.81	1705.63	1708.05	1675.38	1693.74	1694.58	1706.97	1707.06	1703.87	1706	1704.34	1700.62	1712.26	1704.71	1702.09	1700.48	1650.56
300.915009	1726.36	1692.71	1688.42	1733.89	1696.12	1717.17	1717.88	1688.77	1712.01	1725.71	1673.64	1696.23	1700.77	1683.91	1691.06	1697.27	1710.79	1702.65	1722.49	1676.15	1722.33	1678.22	1679.56	1686.99	1686.53	1689.12	1698.64	1693.92	1701.28	1705.88	1707.33	1696.06	1708.69	1704.43	1703.86	1675.07	1691.49	1694.39	1707.49	1701.37	1703.32	1704.36	1703.75	1701.34	1710.24	1705.67	1702	1702.03	1649.81
301.410004	1725.3	1695.15	1690.18	1733.43	1693.77	1717.31	1717.75	1690.04	1712.12	1725.09	1674.55	1694.58	1697.57	1682.72	1689.21	1696.37	1706.35	1702.18	1718.88	1675.72	1718.53	1677.79	1679.61	1686.83	1686.51	1690.46	1697.3	1697.41	1703.28	1702.62	1707.49	1697.07	1710.43	1707.23	1707.12	1674.68	1691.12	1695.16	1705.27	1704.32	1701.22	1704.27	1706.12	1700.43	1707.9	1704.98	1701.07	1701.54	1650.64
301.904999	1724.94	1692.14	1688.84	1733.36	1696.75	1715.98	1716.97	1686.86	1712.43	1724.82	1675.62	1695	1697.66	1682.95	1689.16	1696.71	1708.01	1700.91	1718.94	1675.33	1722.08	1677.34	1680.93	1685.21	1684.68	1689.85	1697.28	1695.92	1700.59	1702.21	1705.13	1698.14	1711.82	1704.42	1704.88	1676.36	1692.97	1692.54	1705.87	1703.79	1703.38	1703.18	1703.24	1702.49	1710.23	1704.86	1702.2	1700.96	1650.12
302.401001	1724.79	1694.58	1686.91	1733.21	1694.97	1717.25	1716.94	1686.72	1709.77	1723.84	1673.41	1697.72	1698.53	1682.3	1688.83	1695.85	1709.48	1701.04	1718.82	1675.46	1716.42	1676.77	1679.57	1690.21	1684.58	1691.06	1695.72	1696.4	1702.53	1703.8	1705.84	1697.22	1713.37	1707.03	1705.86	1673.39	1690.37	1696.48	1705.49	1702.23	1699.77	1703.66	1703.63	1698.64	1709.18	1703.17	1703.46	1698.16	1651.48
302.895996	1722.89	1693.16	1685.91	1729.66	1696.21	1713.58	1714.84	1686.33	1710.89	1724.96	1674.86	1696.95	1696.65	1680.51	1690.24	1695.41	1708.68	1700.15	1718.19	1675.05	1718.56	1679.34	1679.31	1686.91	1682.51	1691.97	1694.99	1695	1702.11	1700.82	1708.18	1696.1	1711.3	1703.94	1707.25	1674.87	1690.32	1694.13	1704.69	1704.53	1699.77	1702.58	1705.24	1703.23	1708.53	1704.05	1702.78	1700.95	1651.39
303.390991	1721.54	1691.6	1684.92	1729.4	1695.92	1716.2	1714.9	1683.78	1710.82	1726.78	1674.19	1697.59	1697.25	1682.9	1687.4	1695.09	1707.88	1700.08	1718.68	1676.19	1718.69	1676.49	1680.06	1684.75	1686.25	1689.98	1691.92	1692.04	1699.86	1698.42	1703.3	1697.33	1709.63	1703.1	1703.86	1673.51	1687.78	1692.15	1706.64	1704.11	1698.43	1701.38	1701.91	1699.93	1705.34	1703.56	1699.76	1700.2	1650.4
303.885986	1725.24	1692.13	1687.82	1730.06	1695.66	1714.65	1715.73	1687.06	1710.17	1723.5	1673.4	1694.34	1696.07	1679.87	1687.19	1696.12	1707.03	1699.86	1718.77	1676.16	1716.97	1677.8	1675.15	1684.85	1683.95	1689.71	1696.56	1694.8	1698.8	1703.08	1705.29	1697.54	1711.68	1706.32	1703.75	1673.64	1687.73	1694.02	1705.04	1700.74	1701.83	1700.95	1702.37	1699.27	1707.08	1704.64	1699.14	1700.13	1649.29
304.381012	1723.05	1693.5	1685.42	1732.28	1693.51	1714.38	1714.8	1685.76	1709.05	1723.44	1671.88	1694.34	1696.94	1680.76	1688.48	1694.94	1709.01	1699.28	1716.56	1675.7	1716.41	1675.64	1680.68	1684.42	1684.88	1687.04	1694.28	1693.78	1697.14	1702.48	1701.02	1697.77	1709.69	1703.3	1701.24	1674.33	1689.26	1691.04	1706.28	1701.18	1699.8	1700.28	1701.92	1698.2	1704.57	1699.12	1699.62	1695.29	1650.34
304.877014	1724.97	1691.71	1685.47	1732.03	1693.6	1714.57	1715.23	1682.4	1709.14	1724.58	1671.96	1693.58	1695.97	1680.88	1688.69	1693.13	1707.38	1697.62	1716.33	1674.63	1717.45	1675.54	1677.37	1685.85	1685	1688.03	1693.64	1692.93	1700.11	1698.78	1705.13	1694.52	1710.47	1702.04	1702.42	1672.24	1691.12	1691.79	1704.85	1700.32	1700.81	1700.61	1699.42	1697.29	1707.03	1701.52	1699.77	1696.05	1650.39
305.372009	1721.81	1690.74	1685.98	1728.71	1692.41	1714.81	1714.16	1687.96	1709.32	1720.69	1670.58	1693.9	1696.19	1681	1687.16	1692.66	1706.16	1697.53	1715.57	1674.74	1717.87	1676.1	1676.98	1682.6	1681.83	1688.93	1695.98	1693.97	1699.05	1702.64	1702.18	1691.82	1708.21	1702.79	1702.56	1672.1	1689.88	1691.75	1705.2	1700.02	1700.68	1702.7	1700.86	1696.11	1704.02	1702.4	1696.25	1698.18	1649.59
305.867004	1720.44	1692.38	1684.71	1727.07	1691.74	1711.35	1712.31	1681.54	1708.67	1724.37	1671.18	1694.01	1693.51	1681.44	1686.62	1695.51	1704.97	1695.58	1716.05	1675.65	1714.05	1677.41	1675.71	1683.45	1680.65	1687.94	1694.38	1689.86	1698.55	1700.92	1703.31	1695.57	1708.66	1703.54	1702.81	1672.48	1687.56	1691.31	1704.49	1698.89	1700.37	1701.27	1700.91	1697.28	1704.92	1702.01	1697.33	1696.92	1647.6
306.362000	1721.26	1691.35	1682.51	1729.14	1692.15	1713.08	1713.32	1683.86	1707.81	1718.97	1672.12	1693.93	1691.84	1679.74	1687.19	1693.4	1706.45	1697.76	1717.54	1673.04	1716.01	1674.53	1677.14	1684.65	1680.88	1687.41	1694.12	1690.16	1699.73	1702.79	1698.76	1695.74	1706.91	1702.13	1702.31	1669.38	1688.39	1692.08	1704.01	1699.83	1699.06	1699.89	1702.31	1699.15	1704.42	1701.96	1696.1	1696.61	1649.3
306.858002	1720.12	1691.89	1685.23	1728.47	1692.07	1711.21	1714.41	1681.31	1706.41	1721.21	1672.57	1694.54	1694.35	1679.5	1687.02	1694.72	1707.58	1698.66	1717.63	1673.97	1714.79	1677.87	1674.99	1681.53	1679.34	1686.95	1692.96	1691.22	1696.56	1699.6	1700.11	1692.45	1705.87	1700.79	1703.25	1673.03	1687.82	1689.79	1703.8	1698.25	1699.32	1701.57	1702.8	1698.28	1704.51	1699.02	1697.17	1696.72	1649.92
307.352997	1719.35	1690.63	1684.05	1730.2	1691.4	1715.43	1712.11	1682.98	1708.75	1722.8	1671.94	1693.81	1692.45	1678.86	1685.7	1692.19	1705.37	1697.56	1716.84	1670.56	1714.07	1672.62	1675.18	1683.71	1683.04	1687.41	1692.84	1691.65	1697.02	1701.01	1699.96	1692.74	1706.55	1702.45	1700.51	1670.18	1687.7	1691.72	1700.85	1699.2	1697.17	1698.86	1699.6	1696.5	1704.71	1701.61	1696.19	1696.04	1648
307.847992	1718.81	1691.2	1685.87	1725.97	1689.66	1711.02	1711.84	1682.75	1706.95	1721.21	1669.86	1692.08	1693	1677.53	1683.67	1690.45	1703.42	1696	1714.99	1673	1713.41	1675.05	1677.98	1684.45	1679.19	1686.1	1691.85	1693.27	1698.56	1698.27	1704.06	1690.64	1704.04	1699.55	1703.67	1669.83	1687	1689.34	1703.89	1696.94	1699.53	1700.14	1700.68	1699.73	1702.21	1701.16	1696.96	1695.62	1649.51
308.342987	1721.9	1690.97	1685.11	1730.18	1692.12	1711.47	1710.1	1681.88	1705.52	1718.13	1670.8	1692.05	1691.84	1677.8	1686.81	1692.68	1703.75	1697.79	1716.02	1674.16	1712.78	1674.35	1676.21	1682.15	1679.96	1686.27	1692.13	1693.32	1697.34	1699.88	1699.54	1692.49	1704.09	1702.69	1699.38	1674	1686.32	1690.99	1701.59	1699.97	1696.03	1699.41	1699.45	1697.8	1703.44	1699.89	1696.02	1695.12	1648.15
308.838013	1717.11	1690.74	1684.9	1726.24	1690.45	1712.2	1711.03	1683.83	1705.42	1719.54	1670.7	1691.31	1694.57	1678.21	1684.12	1690.23	1704.89	1695.96	1712.49	1669.54	1712.26	1673.8	1677.5	1683.39	1680.45	1685.23	1687.97	1690.53	1695.75	1695.41	1700.22	1692.71	1706.3	1700.07	1696.19	1668.73	1685.14	1689.51	1700.88	1697.98	1697.28	1697.95	1697.89	1695.62	1703.93	1700.91	1697.79	1696.17	1647.3
309.334015	1719.02	1689.58	1682.62	1727.25	1690.58	1712.4	1711.31	1681.49	1706.98	1720.08	1671.3	1693.43	1693.23	1679.08	1686.98	1691.89	1703.16	1696.73	1712.53	1671.12	1711.92	1673.31	1672.27	1681.18	1679.42	1684.65	1689.8	1690.27	1694.19	1697.88	1697.46	1690.88	1703.85	1699.06	1700.61	1669.89	1687.49	1690.57	1701.66	1699.26	1696.45	1696.25	1698.4	1696.28	1702.06	1697.98	1696.18	1694.9	1647.15
309.829010	1719.85	1689.14	1685.47	1726.75	1688.34	1709.78	1710.66	1683.64	1705.9	1717.17	1669.72	1690.84	1693.59	1679.19	1684.12	1687.95	1702.64	1695.67	1712.98	1671.06	1713.43	1673.49	1672.7	1683.47	1677.86	1684.5	1691.55	1689.15	1696.57	1698.01	1699.77	1691.98	1702.66	1698.19	1700.93	1669.07	1686.18	1689.87	1700.69	1695	1693.38	1696.28	1697.71	1695.43	1701.38	1698.16	1693.69	1692.89	1646.44
310.324005	1719.1	1690	1682.74	1727.4	1689.52	1709.78	1709.43	1680.95	1703.89	1716.83	1668.47	1687.01	1693.73	1678.93	1685.26	1690.01	1701.66	1694.82	1710.98	1671.17	1714.34	1672.2	1672.49	1681.55	1679.22	1684.11	1689.27	1687.61	1697.33	1696.31	1700.26	1690.66	1706.47	1702.63	1700.74	1669.74	1686.3	1691.31	1700.39	1696.44	1698.19	1697.52	1696.81	1696.23	1702.47	1699.2	1698.55	1694.92	1647.12
310.819000	1715.57	1689.13	1682.96	1724.95	1689.26	1713.13	1711.7	1681.98	1705.53	1717.48	1669.64	1690.62	1693.02	1677.92	1683.83	1688.59	1703.43	1694.17	1711.67	1673.43	1711.21	1671.94	1672.44	1682.33	1680.64	1687.06	1690.11	1686.16	1694.64	1698.49	1698.28	1688.98	1703.6	1696.02	1699.64	1669.03	1684.72	1687.04	1698.55	1695.45	1696.81	1698.44	1696.75	1696.15	1702.98	1698.37	1693.21	1693.4	1645.9
311.313995	1718.15	1686.51	1683.11	1725.56	1691.78	1708.49	1710.97	1682	1705.27	1716.07	1669.04	1689.95	1690.02	1678.94	1683.97	1689.59	1701.73	1693.87	1711.49	1675.91	1711.92	1674.66	1674.01	1680.29	1676.11	1683.57	1690.78	1692.04	1693.31	1698.12	1698.02	1691.63	1700.25	1695.42	1697.2	1669.17	1686.55	1687.47	1698.83	1695.66	1695.17	1694.72	1696.59	1696.29	1702.1	1699.64	1694.55	1693.65	1645.76
311.809998	1717.06	1686.59	1682.47	1724.36	1690.84	1709.93	1708.69	1680.37	1705.1	1715.77	1670.69	1690.26	1691.23	1679.4	1683.72	1688.65	1701.97	1694.45	1711.54	1672.58	1710.71	1673.33	1672.69	1680.93	1678.92	1682.45	1689.49	1689.52	1695.81	1699.9	1694.52	1693.41	1705.17	1698.04	1699.35	1668.34	1687.76	1689.44	1699.2	1696.42	1696.11	1696	1696.89	1694.29	1701.16	1696.95	1694.2	1693.27	1647.74
312.304993	1718.17	1687.56	1683.51	1724.41	1690.52	1710.74	1712.14	1681.68	1703.2	1718.11	1670.26	1689.98	1691.96	1678.54	1685.3	1689.17	1702.18	1694.82	1711.93	1672.95	1708.98	1672.31	1672.48	1683.18	1679.04	1681.1	1689.26	1688.29	1694.4	1696.77	1696.68	1691.42	1701.79	1696.82	1696.64	1669.5	1684.21	1687.79	1699.2	1693.66	1695.99	1694.68	1696.39	1696.24	1701.05	1697.57	1694.54	1692.35	1646.5
312.799988	1715.86	1687.87	1683.39	1725.28	1688.14	1708.63	1705.62	1680.57	1703.74	1717.34	1669.86	1690.35	1691.43	1679.44	1682.14	1687.57	1702.75	1694.16	1711.21	1672.52	1712.33	1672.86	1673.77	1680.07	1676.49	1682.41	1688.9	1689.39	1693.83	1697.36	1697.69	1688.46	1702.76	1701.42	1699.17	1668.73	1682.77	1686.55	1698.83	1693.75	1695.02	1696.66	1697.71	1693.22	1700.19	1699.05	1691.74	1693.11	1647.39
313.295013	1714.79	1687.14	1684	1722.88	1689.55	1709.87	1709.16	1680.51	1703.11	1715.85	1670.54	1691.38	1691.56	1676.35	1683.03	1687.69	1700.26	1693.29	1711.4	1671.25	1709.58	1670.83	1675.43	1679.39	1677.49	1683.75	1688.34	1688.21	1692.66	1694.2	1697.99	1690.22	1703.2	1697.99	1697.48	1670.28	1684.89	1685.87	1699.2	1695.7	1694.21	1692.88	1697.55	1695.91	1699.19	1695.85	1692.87	1693.56	1646.53
313.790009	1716.65	1688.2	1683.26	1725.11	1688.17	1710.11	1710.14	1679.45	1703.11	1716.79	1670.84	1690.03	1691.26	1675.7	1683.59	1688.55	1703.44	1694.29	1709.96	1672.65	1708.96	1669.55	1674.15	1681.91	1678.32	1683.08	1689.6	1686.87	1695.64	1695.23	1696.62	1689.53	1699.75	1696.69	1697.67	1670.09	1686.05	1688.36	1699.91	1694.24	1696.98	1692.97	1696.58	1696.02	1703.06	1697.66	1693.59	1695.13	1648.58
314.286011	1715	1685.39	1681.76	1722.22	1688.72	1708.27	1711.04	1681.01	1702.83	1716.06	1666.27	1688.82	1690.73	1679.8	1684.5	1691.15	1702.49	1694.03	1709.71	1671.88	1711.55	1669.63	1669.8	1678.51	1676.04	1683.77	1686.28	1687.59	1690.4	1693.89	1697.2	1687.82	1701.6	1697.18	1696.07	1668.98	1682.8	1689.21	1695.16	1693.2	1692.93	1695.43	1694.97	1694.17	1698.28	1698.24	1693.09	1690.48	1643.99
314.781006	1716.02	1686.23	1684.84	1724.86	1687.58	1707.75	1707.22	1678.92	1702.82	1715.43	1669.74	1688.39	1690.75	1677.05	1683.98	1687.96	1702.03	1693.67	1709.76	1670.81	1708.11	1671.37	1675.47	1680.12	1677.8	1681.38	1688.61	1686.84	1693.01	1695.01	1695.98	1688.42	1700.56	1694.46	1695.64	1666.92	1684.15	1686.07	1697.35	1696.76	1692.75	1692.48	1697.85	1695.75	1700.32	1696.44	1693.28	1695.85	1647.17
315.276001	1716.51	1687.19	1684.23	1725.23	1689.1	1709.49	1707.97	1679.23	1704.6	1715.61	1670.82	1690.47	1690.43	1676.82	1684.23	1690.02	1699.83	1693.33	1708.73	1671.53	1708.44	1669.69	1671.77	1678.2	1676.14	1683.61	1689.01	1686.21	1694.46	1695.61	1699.04	1687.71	1698.87	1694.97	1695.51	1667.76	1683.67	1685.94	1699.39	1695.13	1693.52	1691.95	1696.59	1692.68	1698.99	1695.89	1690.72	1692	1645.05
315.770996	1713.58	1683.81	1680.62	1720	1688.43	1707.79	1706.93	1678.29	1703.47	1714.19	1668.8	1690.01	1686.29	1676.93	1684.45	1686.44	1701.34	1692.41	1709.62	1670.11	1710.44	1670.04	1670.38	1678.29	1675.33	1682.26	1684.98	1685.84	1693.63	1693.4	1697.56	1685.98	1699.27	1695.39	1696.12	1669.51	1683.82	1685.33	1694.83	1692.98	1694.91	1691.89	1692.86	1692.7	1701.76	1695.86	1693.22	1690.65	1647.05
316.265991	1713.94	1686.99	1680.62	1723.53	1687.86	1705.69	1704.36	1680.36	1703.55	1712.93	1669.12	1688.69	1689.41	1677.38	1683.91	1686.26	1701.05	1693.35	1709.7	1669.82	1707.96	1671.01	1673.72	1677.91	1675.38	1680.47	1687.24	1687.95	1692.55	1692.82	1697.34	1690.25	1696.33	1694.72	1695.29	1669.15	1681.07	1687	1696.25	1691.72	1691.05	1689.96	1693.56	1694.17	1700.26	1698.25	1691.03	1692.78	1646.23
316.761993	1714.59	1682.6	1681.58	1721.38	1686.31	1709.37	1706.19	1680.99	1702.23	1714.74	1669.88	1688.69	1689.86	1677.46	1681.8	1686.3	1699.98	1687.82	1707.93	1670.8	1709.56	1667.5	1668.33	1677.6	1674.6	1680.02	1686.62	1685.26	1691.14	1691.08	1692.19	1689.39	1701.66	1695.39	1692.43	1667.43	1680.64	1685.59	1695.29	1693.12	1691.42	1692.61	1694.39	1689.85	1698.55	1697.05	1692.43	1688.83	1648.07
317.256989	1713.52	1687.09	1679.9	1721.1	1687.4	1707.81	1706.38	1676.46	1701.25	1714.88	1666	1687.39	1689.29	1677.81	1680.68	1687.69	1700.49	1692.32	1707.91	1670.41	1705.87	1668.53	1670.94	1680.56	1676.14	1682.42	1690.16	1688.38	1692.68	1693.37	1693.82	1689.7	1701.61	1692.55	1695.69	1668.5	1684.89	1685.12	1695.68	1690.46	1691.95	1691.04	1693.1	1692.79	1697.82	1695.09	1690.95	1690.44	1645.99
317.752014	1711.67	1686.5	1680.63	1719.11	1686	1706.67	1705.26	1676.45	1701.25	1713.13	1667.36	1686.85	1686.91	1676.33	1681.74	1686.83	1700.38	1689.62	1708.09	1668.62	1707.16	1671.05	1669.82	1677.76	1675.85	1680.09	1685.7	1686.51	1690.45	1692.51	1692.74	1686.91	1697.05	1691.23	1692.44	1666.1	1683.7	1685.01	1694.33	1690.89	1691.88	1692.45	1690.97	1688.59	1697.45	1696.96	1693.1	1690.87	1644.04
318.247009	1712.7	1685.5	1681.18	1719.03	1685.89	1706.24	1704.28	1678.36	1700.81	1711.55	1666.76	1686.32	1690.35	1675.26	1681.99	1685.88	1698.98	1689.49	1708.09	1669	1706.2	1667.95	1671.96	1676.36	1674.68	1679.77	1687.9	1683.26	1688.29	1692.17	1693.08	1687.88	1698.01	1694.81	1694.49	1665.77	1684.17	1683.45	1694.98	1691.14	1689.91	1691.29	1690.88	1691.49	1695.65	1693.38	1691.52	1688.8	1645.22
318.742004	1710.99	1686.67	1679.49	1720.6	1686.61	1704.66	1705.77	1679.72	1700.52	1712.22	1669.5	1686.04	1685.65	1676.19	1682.71	1688.45	1698.28	1691.26	1706.5	1670.77	1706.34	1665.9	1669.82	1676.66	1672.33	1679.42	1687.86	1682.97	1690.5	1694.42	1694.52	1688.45	1697.7	1692.02	1693.92	1666.71	1683.22	1683.3	1695.79	1690.52	1691.88	1690.17	1692.89	1691.62	1695.76	1693.68	1689.98	1689.65	1643.13
319.238007	1712.58	1685.93	1680.05	1719.39	1688.2	1703.24	1705.27	1675.29	1702.74	1713.17	1665.21	1686.83	1688.37	1675.72	1679.74	1684.71	1697.59	1690.18	1706.23	1669.4	1706.23	1668.77	1672.44	1676.43	1673.84	1679.63	1683.45	1687.39	1688.28	1689.5	1692.19	1683.22	1696.21	1692.44	1691.78	1667.09	1681.78	1684.76	1696.17	1689.37	1688.88	1689.19	1689.96	1689.07	1693	1696.25	1691.19	1692.33	1644.92
319.733002	1710.03	1683.92	1680.78	1720.13	1688.32	1706.45	1704.24	1676.38	1698.58	1713.54	1666.9	1687.07	1688.92	1675.39	1681.71	1684.17	1696.64	1693.45	1705.14	1669.99	1706.13	1669.2	1671.47	1675.1	1671.81	1681.94	1684.45	1684.98	1688.48	1691	1693.23	1684.5	1694.9	1690.29	1692.29	1665.62	1681.3	1681.89	1695.17	1691.36	1689.99	1688.64	1692.9	1691.65	1697.83	1691.93	1690.74	1691.22	1646.38
320.227997	1711.05	1683.19	1680.57	1718.91	1684.2	1705.39	1705.27	1677.77	1701.17	1710.76	1665.61	1687.23	1685.61	1675.78	1681.26	1684.76	1698.57	1691.16	1706.35	1669.26	1705.44	1667.62	1668.66	1677.76	1674.44	1678.98	1682.43	1684.4	1687.92	1687.97	1692.22	1685.54	1694.56	1690.93	1694.41	1666.75	1678.54	1684.96	1694.62	1691.61	1691.95	1688.37	1692.47	1691.09	1696.7	1692.05	1690.82	1688.26	1644.92
320.722992	1711.7	1684.07	1680.71	1720.08	1686.28	1705.05	1703.88	1676.69	1699.05	1709.92	1664.88	1686.65	1688.03	1673.87	1680.12	1684.23	1698.09	1689.22	1705.35	1668.61	1705.9	1668.64	1671.08	1678.12	1675.27	1677.36	1683.69	1685.03	1689.23	1691.24	1692.41	1684.04	1695.51	1690.65	1693.11	1667.45	1680.25	1682.42	1694.03	1687.63	1689.15	1689.09	1691.47	1687.64	1696.33	1691.32	1688.69	1689.63	1644.87
321.218994	1709.58	1684.4	1681.92	1718.64	1685.94	1704.36	1703.23	1678.24	1697.68	1711.23	1669.68	1684.82	1687.34	1674.56	1680.76	1683.78	1696.21	1691.4	1707.17	1668.21	1703.64	1666.02	1669.83	1676.02	1669.01	1678.4	1685.32	1682.88	1686.86	1690.87	1690.64	1684.45	1696.23	1692.24	1694.98	1666.1	1679.7	1682.18	1692.58	1687.11	1688.12	1691	1690.59	1688.17	1695.94	1693.07	1688.82	1687.28	1642.87
321.713989	1711.05	1683.27	1678.77	1717.94	1684.75	1703.03	1703.02	1674.93	1700.28	1710.74	1667.91	1683.76	1686.68	1676.39	1681.1	1686.14	1697.96	1689.93	1707.21	1670.96	1702.34	1666.3	1666.61	1676.82	1672.7	1677.89	1681.78	1681.74	1690.07	1690.24	1689.42	1681.06	1693.01	1692.51	1691.04	1662.23	1681.09	1682.18	1692.13	1687.96	1690.69	1688.95	1690.07	1688.81	1696.5	1691.31	1687.31	1688.34	1645.36
322.209015	1710.22	1683.32	1680.97	1716.88	1685.29	1702.33	1703.55	1676.79	1699.71	1712.07	1667.01	1687.41	1686.52	1676.21	1678.31	1682.79	1696.76	1689.15	1703.22	1666.5	1703.79	1665.58	1667.43	1674.7	1670.01	1678.11	1684.34	1681.04	1685.8	1688.06	1689.32	1682.57	1693.72	1690.05	1689.35	1665.29	1679.36	1679.15	1691.15	1686.91	1689.86	1685.62	1687.33	1688.49	1694.38	1689.81	1688.01	1687.42	1643.32
322.704010	1708.48	1685.6	1680.68	1719.25	1684.3	1705.68	1703.98	1674.73	1695.57	1709.99	1665.55	1685.53	1688.55	1673.78	1679.19	1683.61	1696.14	1689.41	1704.05	1666.47	1705.25	1665.2	1667.71	1672.77	1672.22	1678.49	1682.13	1682.51	1687.93	1686.44	1690.03	1683.78	1694.09	1689.82	1691.43	1665.87	1678.23	1681.54	1690.25	1686.75	1686.55	1690.32	1691.6	1690.68	1694	1689.44	1688.51	1689.85	1642.58
323.199005	1708.03	1682.62	1678.97	1715.68	1683.8	1703.05	1701.54	1677.9	1698.61	1712.01	1665.97	1688.93	1686.44	1674.35	1679.5	1683.91	1695.44	1687.3	1703.19	1668.57	1703.33	1665.27	1665.96	1671.5	1672.03	1675.87	1681.89	1678.79	1686.25	1688.42	1690.21	1682.58	1695.15	1690.42	1689.04	1663.79	1681.58	1680.94	1693.56	1687.75	1689.24	1686.62	1689.54	1689.04	1693.52	1690.33	1687.38	1687.07	1644.01
323.695007	1707.86	1683.73	1680.33	1714.73	1682.77	1703.23	1701.34	1677.9	1699.98	1709.43	1665.76	1686.33	1684.25	1671.73	1677.09	1684.34	1696.76	1686.79	1704.36	1669.33	1704.47	1667.1	1667.4	1674.01	1672.49	1678.71	1679.72	1681.16	1688.75	1687.35	1690.83	1684.4	1692.67	1689.24	1690.44	1666.05	1679.15	1680.73	1692.34	1686.88	1689.23	1688.77	1691.14	1687.46	1693.77	1693.82	1687.68	1686.48	1641.96
324.190002	1708.21	1680.5	1677.59	1717.37	1683.66	1701.07	1701.17	1674.82	1695.78	1708.18	1663.59	1684.31	1687.35	1676.96	1679.16	1683.27	1695.69	1687.46	1703.9	1668.63	1703.68	1665.21	1669.12	1672.4	1672.07	1677.11	1680.88	1682.37	1685.98	1689.04	1688.72	1680.81	1692.18	1689.94	1690.35	1664.36	1680.38	1680.83	1689.57	1685.9	1687.12	1687.19	1689.74	1689.92	1695.42	1689.95	1686.59	1687	1643.32
324.684998	1709.71	1681.62	1674.43	1714.29	1684.61	1702.1	1698.1	1674.95	1697.03	1708.24	1663.99	1683.01	1684.24	1675.11	1678.62	1681.89	1694.03	1689.93	1703.07	1666.07	1705.03	1664.05	1667.47	1675.8	1671.19	1676.04	1678.6	1679.65	1684.93	1687.93	1690.17	1683.11	1692.54	1687.97	1691.41	1663.24	1677.78	1680.15	1691.78	1688.78	1687.73	1686.32	1687.56	1688.89	1692.66	1690.6	1686.48	1683.39	1643.34
325.179993	1706.8	1683.92	1676.72	1714.94	1683.85	1702.84	1702.92	1675.73	1696.55	1710.39	1663.87	1684.77	1685.66	1671.92	1679.12	1684.12	1695.94	1688.06	1703.64	1666.62	1702.32	1666.78	1664.91	1674.03	1671.16	1675.41	1681.49	1681.8	1684.81	1687.71	1687.09	1680.5	1693.68	1689.95	1687.6	1663.88	1679.44	1681.3	1689.68	1686.18	1686.56	1687.17	1690.27	1685.8	1694.2	1691.46	1687.05	1684.05	1642.9
325.674988	1710.11	1682.06	1678.71	1714.72	1684.61	1700.65	1701.15	1673.96	1695.2	1707.59	1662.5	1683.17	1686.3	1672.76	1679.16	1682.81	1695.36	1686.42	1702.13	1668.72	1705.17	1667.69	1666.82	1673.28	1670.7	1676.98	1682.36	1680.05	1687.62	1688.75	1688.65	1680.42	1694.24	1688.6	1691.15	1665.06	1678.93	1680.74	1689.57	1685.62	1686.51	1687.43	1686.59	1686.85	1691.7	1689.68	1688.21	1685.86	1644.26
326.170990	1709.46	1683.52	1679.55	1714.71	1683.76	1700.68	1700.86	1674.73	1697.9	1708.29	1666.13	1684.38	1684.1	1671.19	1677.56	1680.55	1695.09	1688.33	1701.74	1666.48	1702.96	1666.67	1667.58	1674.92	1670.4	1676.89	1679.43	1679.99	1685.23	1688.45	1689.61	1680.94	1692.02	1688.53	1691.02	1662.82	1676.37	1681.49	1691.54	1686.27	1685.77	1684.91	1689.55	1685.9	1691.8	1688.93	1685.29	1686.33	1643.29
326.665985	1703.99	1681.37	1677.35	1715.38	1681.75	1699.81	1698.56	1675.83	1695.65	1706.46	1665.2	1684.05	1684.76	1672.8	1678.19	1679.5	1694.06	1687.54	1704.91	1666.32	1702.14	1664.75	1667.44	1674.63	1670.95	1678.57	1681.2	1680.1	1685.09	1688.46	1688.48	1682.83	1691.74	1689.19	1688.66	1664.66	1676.17	1680.91	1690.57	1685.84	1685.92	1685.05	1685.34	1689.31	1691.83	1689.73	1685.52	1684.2	1643.04
327.161011	1706.03	1682.46	1678.02	1714.06	1682.47	1699.28	1700.42	1676.58	1696.22	1707.63	1663.88	1684.02	1682.64	1672.97	1677.61	1681.14	1694.08	1685.66	1701.64	1665.28	1701.57	1664.95	1665.54	1673.24	1669.11	1676.06	1681.12	1678.41	1682.82	1686.04	1688.39	1681.56	1692.36	1686.99	1687.75	1663.85	1679.9	1678.56	1690.32	1684.48	1685.79	1686.38	1687.63	1685.63	1691.89	1689.68	1686.45	1685.39	1644.53
327.656006	1708.11	1679.81	1678.38	1713.72	1683.69	1703.08	1700.65	1675.35	1694.93	1709.47	1663.06	1681.57	1685.75	1672.41	1678.41	1682.8	1693.65	1687.14	1701.59	1669.42	1701.38	1662.78	1669.47	1672.78	1669.27	1673.45	1681.29	1677.46	1686.88	1684.78	1685.79	1678.51	1694.12	1687.06	1690.58	1663.92	1678.55	1678.97	1690.52	1685.1	1686.32	1685.71	1687.83	1685.89	1689.59	1686.44	1686.81	1686.85	1643.07
328.151001	1707.55	1681.43	1679.03	1715.67	1683.74	1702.98	1699.67	1675.71	1696.06	1705.57	1664.64	1683.11	1685.1	1671.13	1678.67	1683.88	1691.45	1685.21	1702.52	1664.18	1698.65	1664.74	1665.21	1672.27	1670.43	1675.45	1678.45	1679.42	1684.55	1686.74	1684.51	1679.22	1687.03	1685.44	1685.63	1662.55	1675.07	1679.82	1689.6	1686.15	1684.26	1684.87	1686.18	1686.95	1690.98	1687.12	1683.68	1685.36	1643.11
328.647003	1704.57	1683.27	1679.08	1714.35	1683.49	1702.18	1700.61	1674.35	1697.89	1706.63	1664.15	1682.64	1686.18	1671.9	1677.81	1681.5	1693.67	1687.17	1702.44	1664.58	1699.96	1662.18	1666.2	1671.41	1668.32	1674.89	1678.71	1675.88	1683.46	1687.19	1685.13	1677.97	1690.42	1686.69	1688.3	1662.91	1675.57	1679.1	1690.34	1684.73	1682.55	1682.75	1687.21	1684.58	1689.71	1686.27	1684.96	1683.98	1644.72
329.141998	1703.85	1680.9	1676.1	1711.58	1682.37	1700.61	1697.92	1674.67	1694.27	1705.66	1664.72	1681.18	1682.21	1672.25	1676.92	1681.26	1693.47	1686.34	1699.82	1666.42	1700.03	1662.28	1664.3	1669.91	1667.36	1673.84	1677.1	1678.19	1681.79	1686.21	1684.63	1678.11	1692.34	1687.68	1690.36	1660.92	1676.23	1678.13	1686.32	1682.56	1683.51	1685.07	1683.34	1685.6	1690.14	1686.12	1684.74	1684.84	1642.47
329.636993	1704.64	1681.57	1676.1	1711.68	1681.9	1698.9	1696.95	1671.86	1693.38	1704.75	1661.43	1681.22	1683.66	1671.08	1677.24	1679.3	1691.45	1686.73	1701.03	1665.73	1700.54	1662.49	1664.29	1670.2	1670.32	1674.53	1677.2	1677.32	1681.7	1684.42	1682.27	1679.03	1689.63	1686.49	1684.26	1661.34	1676.73	1677.51	1686.46	1682.73	1682.65	1682.56	1683.78	1683.39	1690.52	1685.44	1682.65	1682.35	1641.48
330.131989	1706.05	1681.35	1677.17	1712.5	1683.44	1702.4	1697.72	1672.44	1695.28	1705.68	1662.62	1683.66	1684.43	1670.99	1676.87	1680.43	1693.32	1685.23	1700.16	1666.76	1699.89	1663.43	1662.76	1668.87	1665.41	1673.77	1679.57	1679.01	1684.15	1687.9	1684.85	1677.92	1689.45	1687.16	1686.21	1662.92	1676.85	1678.81	1686.43	1682.83	1686.21	1683.69	1684.96	1684.4	1687.58	1687.43	1685.65	1682.67	1643.48
330.627014	1703.46	1680.62	1676.81	1711.66	1683.16	1700.81	1697.09	1673.02	1692.15	1705.37	1663.43	1679.55	1681.75	1672.57	1679.29	1680.94	1694.43	1686.7	1697.15	1664.74	1699.9	1663.77	1665.78	1671.31	1667.48	1674.67	1676.73	1676.23	1682.61	1683.77	1685.55	1675.3	1689.43	1685.81	1686.32	1662.17	1675.19	1676.15	1687.69	1682.43	1684.04	1683.65	1688.24	1685.19	1689.72	1685.12	1683.41	1685.37	1642.65
331.122986	1705.4	1680.25	1673.67	1710.15	1681.09	1701.18	1696.26	1671.85	1692.78	1703.86	1663.98	1682.62	1681	1671.31	1678.12	1681.72	1691.73	1686.05	1698.81	1664.7	1699.22	1664.45	1664.54	1669.81	1668.67	1672.37	1677.08	1679.44	1682.46	1684.44	1683.65	1678.85	1687.01	1683.64	1686.66	1663.22	1675.57	1676.79	1685.85	1681.73	1682.78	1682.31	1685.73	1684.02	1691	1687.28	1685.91	1682.95	1642.42
331.618011	1706.4	1677.89	1673.11	1711	1681.22	1696.34	1698.87	1672.35	1694.58	1702.38	1661.59	1679.85	1681.61	1671.53	1675.36	1679.69	1694.92	1684.86	1698.77	1663.81	1698.34	1663.69	1663.44	1669.27	1666.89	1672.5	1675.94	1676.35	1681.23	1685.2	1685.27	1678.55	1689.4	1686.22	1686.22	1662.18	1674.35	1677.33	1686.93	1682.1	1684.06	1682.88	1684.33	1685.06	1688.48	1688.86	1682.37	1683.31	1643.79
332.113007	1705.83	1681.38	1675.31	1709.08	1680.92	1700.93	1696.43	1672.39	1694.63	1705.89	1663.34	1678.64	1681.49	1670.34	1676.75	1680.8	1693.02	1685.12	1698.39	1665.24	1698.27	1664.46	1662.14	1669.77	1666.39	1673.77	1677.9	1675.84	1680.1	1683.66	1681.86	1675.46	1689.33	1684.18	1686.64	1659.45	1676.11	1676.22	1686.63	1680.96	1681.21	1682.48	1684.43	1684.71	1688.6	1684.73	1682.03	1682.73	1641.92
332.608002	1703.38	1679.67	1674.41	1712.1	1681.68	1699.54	1697.05	1673.73	1693.8	1702.73	1660.71	1682.69	1682.21	1670.59	1676.68	1678.18	1689.26	1685.67	1697.79	1665.46	1699.12	1662.38	1663.67	1669.29	1666.74	1674.17	1679.29	1678.33	1683.9	1686.39	1683.48	1678.48	1688.31	1684.58	1683.76	1660.61	1675.98	1676.64	1687.02	1682.66	1681.05	1682.61	1685.27	1683.58	1689.77	1683.71	1684.21	1683.08	1640.98
333.102997	1703.21	1679.8	1676.59	1711.71	1680.95	1698.59	1697.15	1672.62	1692.21	1703.98	1660.98	1681.32	1681.73	1672.95	1678.23	1680.16	1692.72	1684.98	1698.46	1662.37	1700.21	1663.04	1665.25	1669.36	1666.9	1676.81	1678.27	1675.35	1682.3	1682.96	1683.7	1676.86	1688.58	1686.73	1686.32	1661.67	1674.35	1676.18	1685.6	1681.84	1681.89	1682.8	1682.7	1683.32	1686.9	1684.74	1682.38	1682.91	1640.16
333.598999	1702.92	1679.48	1675.27	1711.6	1683.58	1700.98	1698.52	1673.85	1691.61	1703.46	1663.2	1680.8	1683.14	1673.01	1678.78	1679.68	1691.98	1683.62	1698.25	1663.52	1698.44	1663.85	1663.06	1669.84	1665.49	1672.45	1675.29	1675.18	1681.73	1685.31	1682.22	1675.12	1684.92	1683.26	1683.96	1660.39	1673.79	1676.29	1685.46	1682.59	1684.07	1680.59	1684.98	1681.62	1686.55	1686.11	1683.47	1681.97	1641.26
334.093994	1705.21	1679.6	1675.06	1713.09	1680.58	1700.49	1697.3	1670.2	1695.55	1703.64	1661.3	1680.84	1681.8	1672.01	1675.67	1678.05	1692.26	1685	1696.28	1664.7	1700.15	1662.15	1661.81	1669.33	1665.82	1673.11	1674.67	1676.5	1683.33	1680.68	1683.21	1677.02	1686.87	1685.14	1686.33	1661.39	1676.9	1677.59	1685.59	1680.7	1682.44	1679.77	1685.82	1683.93	1688.21	1683.92	1682.91	1683.48	1641.26
334.588989	1703.81	1680.82	1673.65	1709.44	1681.69	1697.57	1695.73	1672.93	1692.93	1703.33	1662.12	1680.54	1681.22	1670.18	1675.81	1677.75	1690.87	1684.84	1698.58	1665.83	1697.87	1663.57	1663.43	1668.41	1665.74	1672.35	1673.48	1677.21	1680.52	1684.64	1682.93	1676.05	1689.1	1683.23	1684.03	1659.67	1672.58	1675.06	1684.21	1679.72	1681.29	1677.83	1685.42	1686.97	1688	1684.86	1683.28	1680.19	1640.85
335.084015	1701.08	1678.15	1674.8	1710.04	1681.96	1698.76	1694.16	1670.39	1691.53	1701.59	1660.77	1678.07	1681.33	1669.81	1675.42	1678.27	1692.19	1684.19	1697.4	1664.75	1696.83	1663.55	1661.07	1667.15	1667.02	1670.91	1676.05	1676.53	1680.89	1681.09	1680.75	1676.36	1685.3	1681.01	1683.71	1659.12	1672.65	1674.58	1682.22	1682.35	1681.69	1681.7	1683.39	1682.28	1686.4	1685.42	1681.45	1679.43	1642.06
335.579987	1702.11	1680.02	1672.82	1709.16	1679.66	1696.61	1694.11	1668.8	1690.52	1700.66	1662.57	1679.64	1678.06	1670.92	1675.19	1677.25	1691.82	1684.17	1696.86	1663.92	1698.79	1659.69	1662.58	1667.9	1664.16	1672.9	1674.86	1672.72	1680.35	1682.21	1680.84	1674.94	1686.11	1682.82	1686.03	1660.65	1675.14	1674.98	1683.98	1680.25	1681.92	1681.21	1683.95	1684.33	1685.88	1685.59	1680.47	1681.68	1642.19
336.075012	1704.8	1679.08	1675.64	1709.34	1679.41	1698.85	1697.19	1671.48	1692.12	1703.17	1659.95	1678.92	1681.27	1670.63	1674.71	1676.43	1690.63	1682.77	1697.7	1663.79	1698.27	1660.27	1662.71	1666.73	1661.79	1668.52	1672.65	1672.99	1680.42	1681.87	1681.84	1673.19	1686.07	1681.03	1681.56	1660.43	1671.65	1673.44	1684.5	1680.32	1679.43	1680.54	1682.86	1682.3	1687.76	1685.43	1680.04	1681.26	1641.53
336.570007	1702.96	1678.21	1674.48	1708.45	1678.24	1697.4	1693.09	1669.65	1693.94	1700.7	1660.69	1679.71	1680.59	1669.57	1675.07	1679.77	1690.5	1682.81	1699.2	1665.67	1697.1	1658.47	1661.6	1669.25	1665.54	1670.05	1675.25	1673.46	1678.52	1680.49	1680.08	1675.75	1684.44	1683.07	1682.67	1658.44	1674.33	1675.22	1682.84	1678.79	1681.14	1679.91	1682.35	1682.99	1686.16	1681.13	1679.3	1680.1	1641
337.065002	1701.99	1678.73	1673.83	1709.24	1681.32	1697.49	1693.46	1670.91	1692.58	1704.11	1660.33	1679.53	1680.62	1670.69	1675.1	1676.86	1690.33	1684.54	1698.42	1664.85	1698.82	1659.01	1662.09	1668.12	1664.49	1671.03	1674.94	1674.54	1680.88	1681.59	1681.1	1677.11	1684.94	1683.19	1682.39	1660.33	1671.76	1676.76	1682.78	1679.13	1681.25	1681.17	1680.52	1683.04	1684.42	1682.56	1679.88	1678.83	1640.81
337.559998	1699.34	1679.5	1675.34	1706.02	1678.74	1696.37	1694.9	1669.52	1690.32	1701.31	1660.05	1679.92	1680.05	1669.02	1674.14	1677.55	1687.88	1684	1697.66	1661.49	1697.11	1662.39	1663.13	1667.45	1662.84	1670.14	1673.66	1673.6	1677.63	1677.81	1680.96	1675.61	1686.26	1682.08	1681.26	1659.03	1669.85	1675.7	1683.85	1679.83	1681.18	1679.52	1681.65	1681.18	1688.81	1680.98	1678.59	1679.65	1640.08
338.054993	1703.43	1680.12	1673.84	1707.83	1679.62	1694.91	1693.13	1672.15	1690.34	1704.3	1662.86	1679.13	1679.14	1671.37	1676.56	1675.21	1689.29	1687.57	1697.91	1663.5	1695.26	1659.38	1660.24	1665.72	1666.55	1670.1	1675.03	1674.16	1675.96	1681.56	1680.2	1673.75	1685.4	1680.69	1679.04	1656.87	1671.93	1674.48	1684.54	1679.31	1680.38	1680.06	1683.01	1682.12	1682.79	1683.18	1681.15	1680.04	1641.63
338.550995	1700.79	1679.69	1672.67	1706.32	1679.91	1695.39	1692.32	1672.61	1690.42	1703.26	1662.49	1678.58	1679.01	1670.23	1674.45	1676.19	1689.22	1682.7	1695.44	1662.34	1695.69	1659.09	1661.01	1669.61	1667.75	1670.3	1674.58	1673.18	1680.02	1681.97	1679.53	1675.48	1682.37	1682.87	1683.5	1659.67	1671.35	1674.65	1683.36	1678.81	1680.06	1680.34	1682.98	1682.46	1685.94	1682.81	1680.67	1676.63	1639.76
339.045990	1700.03	1675.9	1674.55	1708.87	1680.55	1692.12	1693.77	1671.81	1690.76	1699.81	1659.7	1678.5	1678.76	1668.23	1675.14	1675.11	1690.5	1684.23	1696.92	1663.49	1696.25	1659.37	1661.08	1667.12	1666.1	1668.62	1673.88	1672.94	1679.39	1679.53	1681.92	1674.11	1687.68	1681.42	1683.88	1660.02	1671.62	1672.44	1682.84	1678.95	1681.23	1677.34	1681.55	1680	1684.93	1681.42	1680.1	1676.43	1640.94
339.540985	1698.35	1674.98	1674.03	1707.68	1679.36	1693.9	1694.02	1671.35	1692.15	1700.11	1660.66	1678.88	1680.24	1668.48	1674.17	1678.25	1688.7	1682.07	1695.74	1663.54	1693.94	1660.69	1659.03	1666.32	1664.27	1669.23	1673.8	1673.75	1677.19	1679.53	1682.28	1675.86	1683.78	1682.07	1681.87	1659.22	1670.72	1673.86	1681.87	1679.52	1681.88	1678.32	1679.69	1681.23	1683.26	1682.11	1680.7	1677.82	1639.6
340.036011	1699.55	1678.81	1673.01	1707.16	1679.16	1696.15	1693.6	1670.39	1691.44	1699.14	1660.4	1678.2	1679.16	1670.51	1675.75	1676.15	1690.05	1681.47	1694.1	1660.45	1697.04	1658.53	1662.92	1668.11	1662.88	1669.71	1672.83	1673.44	1680.89	1680.18	1680.45	1675.6	1683.58	1679.62	1684.42	1660.04	1674.9	1673.44	1681.63	1677.55	1678.41	1680.57	1681.48	1680.96	1683.86	1684.12	1680.91	1677.48	1641.54
340.532013	1701.22	1679.09	1674.24	1706.78	1675.95	1696.52	1691.52	1669.47	1691.53	1700.94	1658.1	1678.09	1680.48	1670.93	1677.02	1675.39	1689.93	1681.37	1695.77	1661.11	1694.21	1656.92	1659.57	1666.87	1662.22	1669.32	1670.32	1672.17	1677.31	1679.71	1681.44	1672.45	1685.9	1681.99	1681.88	1660.35	1672.91	1670.92	1681.58	1677.96	1679.25	1677.74	1682.51	1680.45	1682.65	1682.32	1678.78	1676.64	1638.77
341.027008	1701.38	1677.04	1674.13	1704.38	1679.36	1696.41	1693.27	1669.37	1688.03	1700.28	1657.52	1678.48	1677.92	1669.62	1673.64	1676.78	1689.64	1681.69	1697.46	1663.22	1693.49	1659.63	1660.5	1664.22	1665.38	1669.56	1671.9	1674.72	1675.41	1678.41	1677.12	1671.32	1683.88	1680.54	1680.5	1658.33	1670.33	1672.35	1681.94	1677.34	1677.1	1677.72	1679.64	1680.65	1684.39	1680.84	1677.52	1678.51	1640.08
341.522003	1700.28	1678.16	1675.13	1705.67	1677.8	1695.59	1691.86	1670.28	1689.86	1698.15	1659.81	1678.98	1678.74	1668.54	1674	1674.53	1687.61	1682.34	1693.88	1659.29	1695.57	1659.8	1660.07	1665.94	1660.87	1667.62	1673.46	1672.81	1676.81	1679.17	1676.34	1673.62	1680.78	1682.4	1680.39	1657.26	1671.82	1673.15	1680.34	1677.01	1678.67	1675.76	1680.57	1678.44	1682.77	1680.64	1680.47	1677.31	1639.61
342.016998	1700.46	1676.15	1674.26	1704.02	1677.81	1693.59	1691.81	1669.74	1691.95	1699.82	1659.6	1677.31	1677.38	1668.08	1674.47	1674.42	1688.34	1680.74	1693.94	1660.5	1696.04	1658.46	1660.22	1667.21	1663.71	1668.59	1669.79	1672.23	1678.34	1677.96	1678.41	1671.67	1683.87	1681.45	1681.92	1657.69	1672.16	1673.13	1681.63	1676.64	1678.64	1677.89	1679.36	1680.48	1682.3	1680.91	1679.22	1676.91	1640.59
342.511993	1698.33	1674.65	1671.43	1705.42	1677.97	1698.82	1689.09	1671.28	1688.76	1699.57	1658.17	1676.95	1679.26	1671.6	1675.07	1675	1688.01	1682.6	1694.41	1662.45	1694.83	1658.69	1660.32	1666.37	1662.81	1668.55	1672.45	1672.37	1676.66	1678.48	1676.21	1671.18	1681.83	1679.05	1681.8	1656.76	1670.03	1671.18	1679.66	1677.53	1678.48	1677.07	1681.72	1677.54	1683.89	1680.77	1678.85	1676.65	1641.21
343.007996	1699.14	1676.65	1672.82	1704.7	1676.39	1693.92	1689.42	1667.5	1688.45	1699.87	1658.34	1680	1679.4	1669.27	1675.31	1674.65	1687.59	1681.34	1694.15	1663.18	1695.8	1659.11	1660.3	1665.38	1662.29	1671.15	1673.34	1670.05	1676.52	1680.57	1680.58	1673.61	1682.46	1680.16	1679.13	1657.94	1672.31	1671.56	1679.75	1675.95	1678.46	1679.25	1680.13	1678.31	1682.8	1680.39	1676.64	1678.25	1639.4
343.502991	1697.92	1677.42	1672.87	1704.37	1676.66	1692.78	1691.33	1666.64	1686.37	1698.96	1659.67	1676.97	1678.64	1666.49	1672.84	1674.53	1687.96	1681.19	1693.25	1663.63	1693.06	1659.3	1659.14	1664.21	1661.86	1666.96	1671.81	1673.32	1677.72	1678.74	1677.01	1674.06	1681.3	1678.8	1677.56	1657.75	1672.28	1670.83	1680.78	1677.59	1677.87	1678.01	1678.8	1677.88	1682.92	1681.55	1678.67	1676.32	1640.7
343.997986	1701.34	1677.57	1673.24	1702.65	1678.66	1695	1692.94	1671.49	1689.33	1698.73	1659.38	1677.9	1673.6	1668.44	1674.04	1673.98	1684.46	1680.47	1693.7	1661.51	1692.32	1659.61	1658.63	1666.75	1663.27	1669.97	1670.15	1670.04	1675.87	1676.92	1678.53	1669.78	1681.39	1677.59	1679.69	1656.4	1670.27	1670.82	1680.4	1676.29	1676.49	1675.38	1679.92	1680.6	1681.57	1679.96	1677.93	1678.45	1641.23
344.493011	1699.64	1673.57	1673.57	1703.08	1679.34	1695.24	1688.36	1668.32	1686.49	1696.03	1660.44	1678.02	1678.23	1669.25	1674.71	1675.12	1686.49	1678.3	1692.42	1661.92	1691.54	1656.59	1658.36	1665.67	1660.79	1666.44	1669.99	1669.83	1674.78	1679.92	1676.34	1671.54	1682.15	1677.23	1680.11	1656.63	1671.57	1674.42	1679.83	1678	1676.19	1676.65	1676.71	1681.89	1682.52	1680.27	1679.44	1675.49	1638.55
344.988007	1698.13	1675.78	1672.44	1702.99	1677.86	1693.72	1689.58	1668.37	1688.37	1697.51	1659.09	1676.96	1675.95	1668.12	1674.17	1673.16	1685.17	1678.73	1691.77	1661	1695.23	1662.18	1660.65	1665.35	1661.92	1669.14	1670.29	1672.91	1676.41	1674.81	1679.92	1670.39	1681.57	1680.06	1680.24	1658.84	1672.11	1670.9	1680.22	1676.25	1678.79	1677.61	1679.12	1679.88	1681.96	1680.77	1679.68	1674.85	1638.47
345.484009	1699.28	1675.54	1670.73	1704.73	1678.83	1695.49	1689.3	1668.44	1688.39	1697.12	1660.41	1675.01	1679.11	1667	1672.39	1673.23	1686.26	1681.12	1693.13	1660.22	1694.15	1658.09	1658.98	1663.47	1657.49	1667.81	1670.93	1669.63	1673.53	1675.64	1677.95	1671.1	1682.38	1680.74	1680.13	1657.39	1669.22	1668.49	1677.95	1675.29	1678.3	1676.52	1676.87	1677.66	1681.3	1676.59	1677.47	1678.91	1637.26
345.979004	1699.33	1675.54	1673.15	1702.47	1675.5	1694.55	1689.58	1668.58	1687.49	1696.79	1659.58	1677.36	1675.46	1665.1	1672.45	1674.66	1686.15	1681.72	1693	1660.37	1693.08	1659.48	1659.22	1665.05	1661.93	1667.96	1673.14	1673.71	1674.77	1676.16	1675.68	1669.6	1679.66	1679.19	1679.84	1657.3	1668.34	1669.87	1677.85	1677.36	1676.82	1676.82	1675.74	1679.26	1682.01	1680.36	1678.43	1676.07	1642.24
346.473999	1699.08	1676.44	1670.71	1705.7	1674.98	1694.26	1689.62	1665.74	1686.88	1697.19	1656.62	1675.58	1677.37	1666.67	1671.9	1672.84	1685.41	1678.26	1690.6	1659.82	1693.16	1658.49	1660.52	1663.87	1661.8	1669.27	1669.66	1673.63	1673.78	1675.58	1675.73	1670.28	1680.56	1678.41	1675.93	1657.24	1669.87	1668.76	1679.66	1675.51	1676.98	1677.14	1678.73	1678.3	1682.45	1679.32	1677.72	1677.09	1640.18
346.968994	1698.23	1674.36	1671.05	1705.21	1677.17	1692.38	1692.46	1668.77	1687.48	1695.87	1658.18	1675.2	1679.64	1666.94	1673.41	1674.64	1685.16	1676.8	1692.59	1660.65	1690.28	1656.57	1659.01	1664.4	1661.85	1666.98	1669.58	1672.37	1673.22	1675.85	1676.6	1672.52	1679.98	1678.35	1679.56	1657.44	1670.45	1669.14	1678.49	1677.34	1675.21	1677.19	1679.42	1679.16	1681.5	1676.98	1677.49	1675.39	1639.09
347.464996	1697.48	1675.22	1672.62	1702.45	1677.82	1693.89	1688.89	1667.2	1689.15	1698.22	1658.54	1674.36	1678.09	1667.79	1672.25	1672.08	1684.5	1679.93	1690.93	1660.38	1692.12	1659.41	1659.55	1662.27	1661.2	1668.71	1670.29	1672.79	1675.03	1679.72	1677.03	1670.64	1680.95	1675.68	1677.63	1656.52	1670.63	1671.37	1680.21	1674.55	1674.9	1675.42	1677.84	1678.62	1681	1681.45	1676.83	1676.42	1639.34
347.959991	1696.44	1675.12	1671.39	1701.67	1677.02	1692.17	1687.12	1669.79	1687.94	1698.31	1656.56	1676.03	1676.4	1666.51	1670.51	1674	1684	1679.01	1691.22	1660.72	1693.01	1658.01	1656.99	1665.68	1659.76	1666.85	1668.69	1666.39	1673.67	1673.48	1675.87	1669.37	1680.99	1678.3	1678.51	1657.45	1669.22	1670.39	1678.52	1673.62	1674.59	1673.48	1679.6	1676.73	1681.37	1679.34	1676.57	1674.93	1639.23
348.454987	1695.99	1675.01	1671.4	1702.8	1677.54	1692.62	1687.56	1668.69	1686.1	1696.65	1658.46	1675.63	1678.08	1666.66	1672.21	1673.09	1685.46	1681.7	1694.06	1659.95	1693.79	1657.65	1657.48	1665.41	1658.41	1666.48	1669.23	1669.29	1674.92	1674.83	1678.09	1669.05	1680.35	1676.22	1680.21	1657.56	1670.15	1667.57	1679.12	1674.33	1675.98	1675.8	1677.62	1679.02	1682.07	1679.9	1675.15	1677.03	1637.73
348.950012	1697.65	1674.26	1671.37	1700.01	1676.53	1690.14	1689.47	1667.54	1687.48	1696.09	1658.5	1675.5	1675.22	1666.69	1672.21	1673.19	1685.98	1680.21	1691.12	1660.63	1691.43	1655.16	1656.95	1665.33	1660.65	1667.46	1668.69	1667.99	1675.34	1674.17	1677.15	1671.03	1680.42	1677.42	1680.79	1656.94	1668.71	1670.92	1678.34	1672.58	1673.99	1674.78	1680.56	1678.82	1680.45	1677.58	1676.47	1673.94	1638.98
349.445007	1697.54	1674.29	1671.08	1702.71	1674.98	1693.04	1689.63	1667.78	1686.79	1695.68	1659.66	1676	1677.13	1668.56	1673.03	1672.49	1685.75	1679.01	1690.26	1659.18	1691.32	1656.48	1658.04	1664.48	1660.46	1668.34	1669.79	1668.48	1675.47	1675.01	1675.99	1672.35	1677.71	1679.82	1678.7	1658.58	1667.18	1670.36	1679.63	1673.45	1676.61	1675.11	1678.18	1678.92	1680.28	1678.39	1677.62	1676.63	1639.29
349.941010	1696.84	1674.02	1672.35	1704.9	1676.42	1692.5	1687.19	1667.6	1686.3	1696.84	1656.38	1675.13	1675.33	1666.51	1672.94	1673.7	1685.71	1677.11	1691.54	1660.43	1691.81	1659.36	1657.13	1663.53	1662.64	1666.32	1671.36	1670.51	1673.19	1674.87	1675.76	1670.48	1678.86	1676.13	1679.1	1656.82	1668.25	1669.83	1678.96	1674.56	1674.48	1675.32	1678.18	1675.32	1680.23	1680.25	1678.84	1677.08	1640.01
350.436005	1696.33	1674.49	1671.11	1700.44	1674.66	1692.66	1689.25	1667.11	1685.64	1694.41	1657	1674.02	1676.85	1666.71	1673.57	1672.39	1684.24	1678.65	1691.61	1660.75	1690.71	1657.67	1657.8	1662.69	1660.52	1664.77	1671.52	1669.95	1673.9	1676.83	1676.49	1668.47	1680.01	1675.56	1674.75	1655.8	1667.66	1668.1	1676.45	1675.92	1673.03	1675.34	1679.68	1679.43	1680.23	1678.23	1676.46	1674.1	1638.98
350.931000	1698.37	1676.04	1668.74	1702.42	1674.89	1690.63	1687.69	1667.16	1686.28	1697.46	1659.17	1675.84	1676.23	1665.11	1671.74	1670.7	1684.29	1678.18	1691.54	1659.07	1691.51	1657.56	1657.54	1662.31	1660.35	1665.83	1667.02	1670.24	1673.32	1676.2	1675.91	1669.71	1675.61	1674.2	1676.79	1655.5	1667.84	1669.59	1674.64	1674.93	1677.57	1673.27	1677.79	1676.49	1679.72	1677.4	1677.26	1673.51	1638.18
351.425995	1697.21	1676.76	1670.3	1701.61	1676.15	1691.05	1690.2	1666.65	1684.57	1695.1	1657.53	1673.43	1676.7	1665.96	1669.93	1673.68	1685.6	1679	1690.25	1660.12	1689.35	1657.14	1657.8	1665.92	1659.57	1666.56	1669.84	1667.82	1672.39	1678.48	1677.5	1668.72	1680.51	1676.21	1679.03	1659.45	1670.29	1670.86	1678.56	1675.14	1674.76	1674.95	1680.1	1676.69	1680.9	1677.72	1677.43	1675.57	1640.38
351.920990	1697.46	1676.31	1670.82	1700.27	1675.33	1695.64	1689.72	1666.02	1686.94	1694.08	1658.15	1674.24	1677.09	1665.95	1671.95	1672.99	1684.22	1679.77	1688.81	1657.78	1692.98	1654.98	1660.17	1665.99	1659.67	1665.54	1668.5	1667.86	1673.23	1675.4	1675.66	1670.48	1677.66	1677.84	1679.69	1656.93	1670.1	1671.49	1676.21	1672.55	1673.78	1674.67	1676.92	1676.86	1678.88	1677.02	1676.05	1673.28	1637.38
352.416992	1694.9	1672.34	1671.21	1699.79	1676.82	1690.52	1686.64	1663.38	1683.89	1698.53	1657.02	1674.42	1677.07	1664.63	1669.9	1673.69	1682.46	1679.03	1690.08	1658.56	1688.91	1658.33	1657.4	1663.02	1661.87	1666.34	1669.58	1670.33	1673.79	1674.55	1674.49	1668.15	1677.07	1674.99	1677.65	1657.72	1666.91	1670.05	1676.82	1674.59	1675.56	1674.74	1677.92	1677.15	1679.05	1679.05	1676.98	1673.38	1638.09
352.911987	1696.7	1675.56	1671.16	1703.9	1677.06	1690.49	1688.33	1667.62	1686.21	1697.74	1658.92	1674.81	1675.95	1666.55	1671.29	1673.29	1684.14	1678.5	1689.36	1658.3	1689.38	1655.33	1657.46	1662.89	1659.25	1663.71	1669.95	1667.34	1673.29	1676.4	1678.49	1670.78	1676.06	1677.9	1678.24	1655.95	1668.8	1671.5	1677.77	1672.09	1676.02	1672.4	1678.86	1677.18	1680.14	1678.23	1677.43	1675.88	1637.43
353.407013	1694.81	1674.12	1668.81	1700.14	1675.07	1692.19	1687.83	1666.09	1686.84	1696.26	1657.55	1676.12	1676.4	1665.36	1672.63	1670.54	1683.24	1677.75	1690.87	1658.94	1691.67	1655.87	1658.16	1664.35	1658.9	1663.04	1666.82	1666.49	1672.53	1674.1	1675.61	1670.48	1678.63	1676.99	1680.02	1657.43	1669.76	1668.16	1678.59	1673.7	1675.59	1676.1	1677.2	1676.71	1679.47	1676.2	1675.35	1673.46	1638.24
353.902008	1696.31	1674.85	1671.64	1702.24	1675.3	1691.01	1685.54	1667.28	1685.11	1695.26	1656.66	1674.86	1675.24	1664.94	1671.18	1673.19	1680.86	1676.09	1690.47	1660.15	1689.91	1657.18	1655.21	1663.68	1659.77	1665.92	1668.79	1669.73	1674.04	1674.88	1677.45	1670.63	1678.21	1675.66	1676.31	1655.45	1669.98	1668.76	1676.8	1673.09	1674.04	1673.81	1677.46	1677.42	1681.67	1676.86	1676.23	1673.77	1637.81
354.397003	1698.1	1675.15	1671.56	1698.66	1677.11	1692.3	1687.82	1666.98	1686.16	1696.54	1657.26	1674.63	1674.14	1664.4	1669.76	1671.54	1683.29	1678.28	1687.16	1659.6	1689.48	1655.76	1656.75	1663.77	1657.08	1665.93	1667.37	1668.83	1672.54	1675.24	1676.48	1670.67	1675.42	1674.77	1676.75	1656.3	1668.21	1668.6	1675.83	1674.06	1672.88	1673.31	1675.3	1677	1679.94	1677.64	1676.36	1672.74	1637.53
354.893005	1696.91	1673.42	1671.39	1698.18	1675.87	1694.1	1685.3	1667.49	1683.42	1693.12	1657.03	1673.57	1673.42	1667.27	1670.71	1669.81	1684.42	1678.03	1687.99	1658.4	1689.76	1656.26	1658.04	1661.71	1656.12	1665.19	1670.51	1666.08	1674.67	1674.08	1673.8	1666	1676.41	1672.66	1677.14	1657.43	1668.53	1669.3	1675.13	1672.43	1674.24	1674.3	1675.88	1676.6	1678.73	1677.14	1675.1	1675.35	1640.54
355.388000	1694.36	1673.85	1668.95	1699.03	1674.96	1689.49	1684.74	1666.55	1685.19	1694.46	1656.26	1674.31	1675.45	1667.08	1670.53	1669.93	1681.61	1677.23	1690.21	1656.45	1690.89	1655.99	1653.28	1662.64	1658.48	1664.54	1668.95	1665.44	1672.09	1675.16	1672.72	1665.01	1677.38	1676.84	1673.1	1655.81	1667.73	1667.7	1673.95	1672.11	1672.26	1673.5	1675.65	1674.99	1677.33	1677.43	1672.24	1673.24	1638.71
355.882996	1697.72	1672.79	1670.45	1699.53	1676.35	1690.59	1686.8	1667.06	1685.06	1694.35	1656.84	1673.82	1675.49	1664.79	1671.96	1669.84	1683.52	1677.12	1687.28	1659	1688.33	1653.68	1655.51	1661.62	1658.07	1665.29	1665.16	1665.74	1670.21	1673.18	1672.57	1669.08	1676.3	1674.88	1675.3	1658.52	1667.38	1668.06	1676.79	1670.51	1675.48	1672.56	1674.83	1677.54	1678.79	1675.75	1675.19	1673.22	1634.62
356.377991	1695.02	1674.48	1670.21	1699.56	1674.37	1689.53	1685.68	1665.82	1682.95	1692.85	1657.24	1673.41	1674.76	1665.37	1672.84	1669.58	1684.33	1678.42	1688.62	1657.6	1691.68	1655.84	1656.99	1663.05	1657.73	1665.82	1667.47	1665.62	1670.97	1673.91	1672.8	1667.08	1677.86	1677.43	1676.22	1655.9	1668.22	1666.92	1677.56	1672.09	1674.02	1672.76	1674.71	1675.54	1677.97	1674.77	1675.43	1672.64	1640.39
356.872986	1696.63	1673.06	1670.33	1698.19	1675.24	1688.65	1686.72	1666.6	1684.68	1693.04	1656.3	1674.07	1673.71	1667.28	1671.13	1668.8	1683.09	1677.28	1688.24	1660.48	1687.67	1653.54	1655.59	1662.57	1658.13	1665.1	1666.2	1666.23	1669.09	1671.87	1674.09	1668.78	1676.63	1674.38	1678.39	1656.47	1667.7	1666.89	1675.46	1671.57	1672.83	1671.27	1673.48	1675.99	1677.75	1674.22	1675.35	1674.28	1639.46
357.368988	1694.62	1672.96	1669.67	1699.01	1673.95	1691.18	1683.61	1665.06	1682.42	1694.05	1656.35	1674.44	1673.94	1665.28	1670.62	1670.06	1682.36	1675.95	1686.64	1658.12	1689.33	1655.06	1657.44	1662.1	1657.83	1664.64	1663.49	1666.58	1672.36	1672.55	1672.61	1664.23	1675.78	1673.61	1675.95	1651.85	1667.7	1667.81	1675.57	1672.14	1672.56	1671.5	1675.26	1674.79	1678.88	1675.5	1674.71	1674.15	1637.08
357.864014	1695.24	1672.65	1669.24	1698.36	1676.2	1690.22	1686.61	1666.31	1684.19	1691.15	1658.67	1672.93	1675.87	1666.88	1671.31	1670.45	1684.81	1676.71	1688.35	1659.13	1689.45	1655.56	1654.17	1662.79	1655.86	1664.32	1665.2	1666.42	1670.06	1673.63	1673.13	1666.76	1676.75	1675.33	1675.82	1654.59	1667.44	1668.12	1674.63	1672.41	1671.71	1673.04	1673.51	1675.43	1678.29	1674.96	1674.72	1672.64	1639.04
358.359009	1694.17	1672.7	1669.32	1700.13	1673.74	1689.41	1682.64	1665.46	1684.86	1692.85	1656.44	1673.26	1676.67	1665.89	1670.85	1670.5	1683.07	1679.7	1688.48	1657.98	1690.4	1656.7	1656.37	1660.86	1657.7	1664.15	1667.74	1665.62	1671.64	1674.52	1671.69	1666.61	1676.06	1673.94	1674.97	1655.51	1666.98	1666.3	1678.34	1671.91	1673.01	1671.86	1674.15	1675.91	1678.33	1677.11	1675.24	1670.64	1638.99
358.854004	1691.73	1672.12	1667.92	1699.21	1675.59	1689.43	1685.96	1666.53	1683.97	1694.07	1653.7	1673.37	1674.28	1666.36	1670.62	1669.34	1683.45	1676.17	1687.77	1658.66	1688.22	1656.06	1654.95	1659.31	1659.85	1664.08	1666.41	1666.23	1667.96	1670.55	1671.52	1667.32	1674.04	1672.86	1673.16	1654.25	1666.37	1667.1	1676.12	1671.14	1672.05	1671.87	1672	1674.92	1677.36	1676.59	1674.53	1674	1637.39
359.348999	1692.42	1673.39	1671.47	1698.5	1672.72	1688.92	1682.52	1664.67	1682.31	1692.3	1656.41	1672.49	1673.81	1666.08	1670.64	1669.16	1683.93	1677.09	1686.55	1657.96	1686.52	1654.66	1655.76	1661.27	1653.43	1664.76	1665.23	1665.37	1670.61	1671.25	1672.63	1667.33	1673.65	1673.3	1674.45	1655.76	1667.03	1667.54	1672.89	1668.32	1672	1672.68	1672.27	1673.64	1677.63	1674.7	1672.67	1670.26	1636.72
359.845001	1694.69	1672.2	1669.48	1697.89	1674.97	1690.28	1685.05	1666.54	1684.31	1690.78	1653.53	1672.06	1671.16	1664.13	1670.17	1670.68	1681.64	1675.06	1686.37	1656.9	1686.99	1653.38	1654.15	1659.64	1658.49	1664.81	1663.92	1667.18	1671.06	1673.19	1671.34	1667.6	1674.45	1672.33	1676.2	1653.84	1666.85	1667.87	1673.22	1670.02	1670.24	1672.24	1673.47	1672.93	1676.48	1673.33	1675.17	1671.21	1637.27
360.339996	1692.49	1673.17	1669.92	1697.33	1675.43	1686.97	1683.49	1664.44	1682.16	1691.83	1655.68	1671.24	1673.72	1667.46	1670.96	1669.9	1680.71	1677.08	1686.91	1657.97	1685.86	1651.82	1655.11	1660.25	1657.84	1662.53	1664.41	1665.86	1670.73	1673.27	1670.64	1664.39	1678.02	1674.49	1675.65	1655.26	1666.16	1667.36	1673.43	1671.27	1673.28	1668.07	1675.03	1674.79	1678.33	1672.17	1674.45	1672.66	1638.55
360.834991	1692.06	1671.32	1668.29	1696.58	1675.34	1688.52	1683.7	1666.01	1683.34	1694.56	1655.97	1672.15	1674.12	1664.09	1669.27	1670.51	1682.63	1676.28	1687.55	1657.3	1688.23	1654.35	1656.5	1661.29	1656.74	1663.92	1666.2	1667	1668.9	1672.33	1671.84	1664.11	1673.05	1672.47	1673.21	1652.94	1666.28	1667.49	1673.76	1670.88	1671.96	1673.71	1672.1	1674.57	1677.89	1674.2	1672.85	1672.78	1637.38
362.153992	1694.31	1671.88	1668.68	1697.25	1673.18	1689.09	1684.21	1663.84	1682.29	1689.45	1654.32	1672.74	1673.65	1663.92	1669.4	1667.89	1680.76	1676.19	1687.99	1658.44	1689.29	1651.79	1658.66	1664.09	1657.79	1660.09	1659.96	1663.31	1670.24	1665.91	1666.7	1668.94	1664.95	1668.94	1667.76	1654.79	1664.64	1660.02	1674.06	1669.89	1667.33	1665.98	1669.63	1672.96	1672.06	1669.01	1669.83	1667.69	1637.09
362.648987	1691.62	1670.69	1668.99	1696.43	1672.21	1687.88	1683.5	1663.3	1683.86	1689.14	1654.88	1672.48	1671.17	1664.51	1667.41	1669.56	1679.78	1673.77	1685.62	1656.15	1686.42	1655.96	1656.09	1660.07	1654.81	1665.44	1665.01	1664.88	1669.13	1673.82	1671.38	1665.45	1676.99	1672.9	1673.31	1653.42	1665.59	1664.91	1673.44	1668.34	1673.91	1669.15	1674.15	1673.56	1677.42	1676.51	1672.33	1671.57	1637.25
363.144012	1690.97	1672.49	1668.08	1698.29	1671.75	1687.69	1683.6	1662.63	1680.61	1690.06	1655.28	1668.24	1671.92	1662.29	1668.96	1669.73	1681.52	1674.41	1684.59	1656.7	1686.87	1650.75	1653.12	1659.15	1656.72	1660.18	1666.41	1665.82	1667.23	1671.28	1669.97	1664.46	1673.13	1671.51	1673.39	1652.22	1664.17	1667.47	1674.02	1668.76	1671.2	1669.69	1671.73	1673.19	1673.65	1672.18	1671.14	1670.25	1636.67
363.639008	1692.14	1671.04	1667.81	1695.29	1672.76	1686.68	1681.34	1664.1	1680.5	1691.93	1652.54	1669.84	1673.95	1662.22	1667.96	1668.72	1678.06	1675.23	1685.09	1655.98	1683.98	1654.73	1655.26	1658.73	1655.47	1662.27	1664.71	1664.17	1669.02	1668.57	1671.28	1664.88	1673.1	1673.15	1674.34	1654.3	1663.92	1665.62	1672.85	1670.79	1669.6	1670.61	1672.49	1674.54	1677.67	1674.31	1671.52	1673.77	1636.33
364.134003	1693.65	1672.29	1669.12	1695.63	1673.78	1686.61	1681.7	1665.12	1680.86	1689.76	1652.11	1669.89	1672.69	1662.87	1667.88	1668.93	1679.1	1676.79	1684.64	1655.91	1684.79	1654.47	1656.18	1659.32	1653.48	1663.24	1663.94	1665.74	1668.73	1669.45	1670.93	1663.78	1672.99	1671.05	1674.93	1652.88	1663.87	1664.38	1673.53	1668.05	1669.87	1670.1	1673.09	1673.04	1676.63	1677.22	1671	1670.31	1638.04
364.630005	1690.91	1670.96	1667.79	1696.15	1671.87	1688.72	1681.81	1663.44	1683.17	1689.64	1653.15	1673.01	1673.42	1663.07	1667.25	1668.14	1679.37	1673.73	1683.19	1655.99	1684.77	1651.74	1655.81	1659.3	1654.13	1663.05	1662.72	1663.43	1669.51	1671.74	1667.62	1663.64	1674.76	1671.89	1670.88	1651.55	1664.81	1665.93	1675.92	1669.44	1666.36	1671.19	1671.75	1673.49	1676.67	1674.96	1671.83	1671.73	1636.07
365.125000	1692.56	1671.94	1668.36	1695.82	1670.57	1688.95	1681.63	1664.85	1681.37	1689.31	1654.57	1669.54	1670.51	1663.08	1666.84	1667.78	1679.97	1673.72	1686.34	1655.97	1684.34	1651.53	1649.83	1657.48	1655.67	1661.27	1663.86	1663.3	1666.2	1669.31	1669.33	1663.23	1671.46	1671.59	1672.58	1651.41	1664.86	1664.54	1670.11	1669.33	1667.11	1668.1	1669.67	1672.53	1675.16	1672.15	1673.22	1667.44	1635.87
365.619995	1691.24	1671.75	1667.44	1694.5	1670.8	1687.78	1681.44	1665.32	1681.65	1690.27	1650.44	1671.66	1672.05	1664.29	1668.5	1667.78	1679.27	1674.01	1685.84	1654.56	1684.62	1652.51	1655.49	1656.78	1655.7	1661.33	1664.96	1664.46	1665.97	1672.58	1670.29	1666.06	1672.02	1672.67	1670.99	1653.1	1664.12	1663.86	1673.47	1669.3	1670.76	1669.64	1671.38	1674.37	1675.88	1674.32	1671.54	1670.75	1636.48
366.114990	1688.97	1668.32	1669.87	1692.91	1671.1	1686.21	1680.6	1662.31	1680.56	1689.98	1653.19	1670.56	1670.95	1664.63	1666.97	1669.2	1680.78	1672.32	1682.75	1654.89	1686.65	1655.76	1653.67	1658	1654.05	1663.72	1665.92	1665.9	1667.41	1668.57	1668.08	1660.98	1672.36	1672.26	1671.32	1653.12	1664.02	1664.54	1672.58	1668.05	1667.47	1669.12	1671.59	1671.89	1674.95	1675.02	1670.82	1670.53	1640.51
366.609985	1691.15	1669.42	1667.3	1694.11	1671.03	1684.98	1680.2	1663.57	1680.5	1687.86	1652.68	1670.13	1672.72	1662.34	1668.55	1666.58	1679.79	1674.41	1683.63	1655.53	1685.28	1651.88	1651.22	1658.72	1653.93	1659.18	1662.32	1664.53	1668.91	1669.26	1669.55	1661.95	1669.65	1667.81	1672.55	1653.51	1664.07	1662.14	1671.39	1668.18	1668.86	1667.62	1673.13	1672.24	1672.9	1672.36	1671.29	1667.61	1636.64
367.105988	1690.52	1672.5	1665.87	1692.62	1672.94	1689.87	1681.93	1663.45	1681.51	1687.87	1653.13	1669.15	1674.45	1662.95	1669.35	1668.43	1680.44	1674.57	1685.51	1655.5	1686.57	1651.62	1653.78	1658.92	1654.07	1661.17	1662.06	1666.28	1667.75	1668.01	1669.94	1662.32	1673.95	1673.96	1672.08	1652.76	1661.75	1665.42	1670.02	1670.35	1667.59	1668.02	1670.82	1672.46	1673.8	1670.87	1670.79	1669.47	1636
367.601013	1689.71	1672.6	1665.91	1692.96	1671.7	1685.24	1682.45	1663.23	1678.79	1689.08	1651.76	1669	1671.58	1662.05	1667.76	1667.29	1679.52	1672.12	1682.94	1655.23	1685.46	1651.72	1651.55	1658.05	1653.91	1659.58	1664.2	1664.54	1667.87	1666.74	1667.49	1664.06	1672.63	1669.62	1673.56	1653.31	1663.2	1663.37	1671.73	1669.64	1667.79	1667.07	1670.8	1673.73	1674.62	1670.8	1670.45	1669.07	1635.62
368.096008	1692.04	1671.6	1667.09	1692.81	1672.84	1684.48	1680.71	1661.01	1682.11	1690.37	1654.22	1671.71	1673.05	1664.71	1668.92	1669.44	1680.94	1672.18	1684.3	1656.05	1687.07	1651.82	1654.02	1660.67	1653.52	1661.29	1666.12	1662.88	1667.03	1668.19	1667.72	1662.32	1670.19	1669.81	1668.67	1652.28	1663.01	1662.75	1671.17	1668.98	1668.54	1669.26	1670.51	1672.26	1674.93	1672.93	1670.16	1668.86	1637.53
368.591003	1689.42	1670.06	1666.82	1692.79	1672.23	1686.52	1678.66	1661.65	1680.56	1687.22	1654.67	1670.49	1670.38	1662.25	1667.51	1667.28	1677.41	1672.95	1685.77	1654.55	1685.06	1650.21	1654.57	1658.82	1653.86	1659.56	1662.83	1663.16	1667.31	1668.87	1669.66	1664.06	1670.65	1671.92	1669.94	1652.51	1666	1662.47	1671.11	1666.95	1670.93	1668.6	1672.08	1671.28	1672.96	1671.76	1669.86	1670.23	1635.15
369.085999	1692.59	1671.31	1669.31	1693.07	1671.31	1686.11	1680.57	1662.86	1680.47	1688.17	1653.58	1668.63	1671.84	1662.43	1664.25	1667.26	1679.46	1673.77	1682.63	1656.84	1682.81	1650.47	1654.51	1658.3	1654.89	1662.04	1661.95	1662.94	1666.92	1670.52	1669.1	1659.49	1669.31	1668.11	1673	1652.98	1663.67	1664.49	1670.05	1666.99	1669.05	1667.04	1668.58	1671.34	1674.32	1672.19	1669.4	1667.8	1637.63
369.582001	1687.98	1668.26	1665.81	1693.16	1670.23	1686.46	1679.78	1663.17	1678.63	1687.37	1650.98	1669.92	1669.26	1661.4	1666.21	1666.79	1678.61	1671.37	1682.35	1656.24	1685.18	1650.71	1650.53	1658.66	1652.91	1660.12	1661.07	1664.13	1666.06	1669.83	1668.55	1662.47	1670.77	1668.43	1670.45	1654.44	1664.3	1663.69	1669.94	1666.44	1668.27	1668.48	1670.76	1672.67	1671.73	1671.28	1671.22	1667.84	1634.77
370.076996	1689.79	1669.46	1665.1	1693.03	1669.4	1682.48	1678.66	1661.95	1678.48	1687.5	1653.59	1669.83	1670.95	1660.35	1667.05	1666.15	1678.1	1672.1	1681.44	1655.4	1685.06	1653.25	1651.56	1654.61	1653.6	1659.69	1663.55	1663.65	1666.24	1669.87	1667.59	1662.47	1670.75	1669.82	1670.18	1652.84	1661.47	1663.55	1670.46	1669.32	1668.33	1666.21	1669.79	1673.68	1674.32	1672.82	1670.56	1668.98	1638.51
370.571991	1689.07	1668.81	1665.11	1693.82	1669.74	1685.94	1680.09	1661.22	1678.58	1688.85	1651.64	1670.02	1671.49	1663.05	1667.87	1665.45	1679.23	1671.91	1682.43	1655.52	1685.82	1651.94	1651.56	1658.47	1653.43	1662.2	1661.91	1660.99	1667.32	1666.12	1668.64	1662.98	1671.51	1669.77	1672.98	1654.35	1662.59	1663.76	1672.65	1666.77	1668.4	1667.5	1670.77	1671.51	1674.69	1671.75	1669.63	1668.69	1635.95
371.066986	1690.05	1670.15	1664.97	1691.6	1669.9	1686.03	1680.01	1663.06	1677.04	1686.08	1650.62	1667.19	1669.28	1660.8	1665.17	1668.24	1676.31	1672.53	1681.83	1654.6	1683.14	1651.53	1653.33	1657.96	1654.05	1660.76	1662.84	1663.71	1668.02	1668.67	1668.21	1660.75	1669.17	1667.73	1671.27	1651.29	1662.51	1660.55	1669.69	1666.32	1668.39	1668.24	1671.76	1673.64	1672.43	1672.18	1669.26	1667.86	1637.09
371.562012	1688.38	1670	1665.08	1692	1670.9	1684.44	1679.19	1662.78	1679.35	1686.65	1652.78	1671.19	1670.84	1661.71	1669.94	1667.66	1677.89	1672.09	1683.55	1654.95	1682.61	1652.9	1651.64	1655.74	1655.13	1660.26	1662.84	1665.49	1666.44	1668.64	1668.79	1664.09	1671.55	1672.02	1670.14	1653.18	1662.88	1663.23	1671.05	1667.39	1667.02	1669.25	1668.31	1673.02	1673.64	1672.34	1669.72	1667.34	1635.31
372.058014	1690.53	1668.79	1665.33	1692.12	1669.82	1684.97	1681.04	1661.96	1678.05	1687.48	1652.68	1668.26	1670.21	1661.14	1666.92	1663.49	1676.57	1671.5	1682.05	1654.42	1681.66	1651.79	1651.58	1658.24	1652.75	1658.76	1660.99	1661.76	1666.94	1666.41	1667.97	1662.47	1669.58	1668.57	1672.79	1652.55	1663.01	1661.35	1671.44	1667.79	1665.88	1668.52	1669.82	1673.23	1673.15	1671.59	1669.98	1669.27	1635.81
372.553009	1688.71	1669.26	1666.88	1692.01	1672.07	1684.48	1680.78	1662.18	1681.22	1689.19	1653.52	1669.85	1671.32	1660.85	1665.23	1667.7	1678.53	1672.91	1682.62	1656.48	1683.34	1651.46	1651.05	1655.28	1653.26	1659.74	1661.96	1662.22	1664.49	1667.54	1667.61	1662.95	1669.85	1669.1	1669.77	1651.5	1663.31	1663.59	1669.59	1664.89	1666.26	1666.7	1670.04	1672.11	1672.27	1668.88	1669.67	1669.61	1634.13
373.048004	1688.1	1669.6	1665.75	1691.53	1669.62	1685.32	1677.33	1661.52	1678.2	1688.64	1651.48	1669.51	1672.11	1657.85	1665	1666.48	1677.65	1671.81	1682.3	1655.76	1681.79	1651.26	1651.02	1658.94	1652.07	1657.69	1659.48	1661.49	1666.18	1664.92	1667.59	1662.54	1672.64	1670.39	1670.39	1650.74	1661.58	1662.41	1668.71	1667.05	1667.25	1666.23	1670.56	1672.44	1671.14	1671.31	1670.11	1667.6	1637.32
373.542999	1688.14	1667.95	1666.92	1691.76	1672.1	1685.43	1681.03	1660.39	1677.36	1684.99	1652.54	1667.81	1672.51	1662.06	1666.24	1666.87	1677.05	1672.4	1684.15	1655.28	1680.86	1649.42	1651.43	1656.61	1653.4	1657.56	1660.71	1660.93	1667.17	1665.47	1666.76	1663.03	1671.69	1668.57	1668.55	1651.43	1662.63	1663.44	1671.78	1666	1666.1	1666.69	1670.6	1674.79	1672.31	1669.52	1668.84	1664.61	1635.38
374.037994	1688.41	1668.22	1667.35	1690.78	1671.59	1685.23	1679.54	1661.15	1674.88	1686.57	1653.86	1666.96	1670.26	1661.71	1665.29	1667.25	1676.76	1670.41	1680.07	1654.69	1682.13	1650.3	1650.98	1659.42	1653.22	1661.55	1662.69	1663.06	1667.11	1667.68	1666.61	1662.86	1671.16	1667.36	1668.57	1649.55	1661.83	1661.42	1668.33	1667.12	1668.34	1668.3	1668.36	1670.35	1672.78	1671.49	1669.35	1668.24	1635.96
374.533997	1689.43	1670.45	1663.32	1691.79	1671.67	1683.28	1678.89	1660.93	1678.11	1687.48	1654.37	1669.14	1670.97	1661.64	1666.86	1668.58	1678.25	1670.7	1683.78	1655.62	1685.07	1651.36	1652.7	1657.58	1654.34	1659.9	1659.05	1662.53	1667.35	1668.01	1667.38	1662.21	1668.73	1668.67	1669.59	1653.19	1661.25	1663.25	1669.3	1668.99	1666.83	1667.38	1669.92	1671.85	1674.07	1672.08	1669.88	1667.88	1636.6
375.028992	1686.77	1668.02	1665.41	1690.21	1670.46	1684.04	1678.6	1662	1678.11	1688.64	1650.16	1669.23	1670.23	1661.23	1667.27	1668.39	1678.12	1672.79	1683.59	1653.04	1683.96	1650.31	1652.12	1655.95	1653.38	1659.89	1662.98	1663.66	1667.5	1669.29	1665.76	1663.98	1667.79	1667.39	1672.86	1651.1	1662.09	1661.14	1670.27	1665.34	1664.52	1667.31	1668.27	1669.93	1672.69	1669.58	1669.22	1667.39	1636.86
375.523987	1690.7	1668.56	1665.74	1690.85	1671.21	1684.49	1678.55	1663.16	1677	1685.93	1654.68	1668.28	1669.62	1662.12	1667.72	1667.08	1676.06	1671.43	1680.06	1657.51	1682.64	1649.77	1651.06	1658.34	1654	1659.57	1663.2	1660.52	1666.44	1667.7	1668.06	1660.86	1668.9	1668.83	1672.24	1652.86	1662.44	1663.37	1668.85	1665.83	1668.11	1668.34	1668.22	1670.63	1670.61	1670.48	1668.84	1668.19	1635.4
376.019012	1687.5	1669.48	1665.85	1690.9	1670.93	1684.88	1678.16	1663.52	1678.91	1686.62	1652.89	1669.68	1671.94	1661.19	1667.55	1666.89	1678.57	1672.11	1682.35	1655.63	1683.25	1652.62	1651.59	1654.27	1654.99	1661.08	1662.55	1662.36	1665.31	1667.6	1667.21	1663.13	1670.65	1670.27	1668.34	1651.1	1661.37	1662.24	1669.38	1666.46	1668.57	1668.63	1668.05	1670.42	1670.42	1670.98	1668.6	1668.02	1636.27
376.514008	1687.73	1668.6	1667.53	1689.25	1669.9	1684.02	1677.97	1659.44	1678.25	1686.66	1650.23	1668.11	1667.9	1659.3	1667.07	1666.77	1674.64	1672.76	1681.58	1652.81	1680.51	1651.31	1649.24	1653.83	1651.22	1658.15	1661.06	1661.61	1662.81	1666.12	1664.95	1659.06	1668.91	1666.62	1669.43	1651.19	1664.72	1661.75	1669.74	1665.92	1666.44	1668.98	1668.91	1670.94	1672.78	1668.73	1669.28	1666.85	1634.16
377.010010	1688.36	1670.56	1665.92	1688.94	1669.65	1681.77	1677.19	1660.12	1677.44	1684.09	1650.77	1668.7	1670.35	1660.17	1668.4	1667.12	1677.76	1672.07	1681.6	1653.02	1680.08	1649.63	1650.64	1656.9	1653.29	1659.95	1664.16	1661.14	1666.33	1667.86	1668.63	1662.67	1669.71	1667.77	1668.93	1652.57	1661.95	1660.92	1669.31	1667.54	1668.51	1665.12	1670.47	1670.4	1673.69	1669.48	1669.12	1668.96	1635.24
377.505005	1688.09	1668.15	1663.82	1689.08	1669.12	1685.39	1680.23	1661.44	1677.95	1686.79	1650.15	1667.12	1667.16	1661.44	1665.48	1666.3	1678.95	1671.81	1680.01	1653.66	1682.85	1647.92	1649.3	1656.5	1654.22	1655.57	1661.95	1661.28	1664.22	1667.39	1665.31	1661.05	1666.16	1666.68	1668.15	1651.01	1661.68	1659.83	1668.49	1666.22	1666.24	1664.3	1668.64	1671.39	1672.83	1668.69	1670.48	1666.44	1635.72
378.000000	1688.49	1669.75	1664.84	1689	1669.59	1683.37	1675.98	1661.28	1677.02	1686.03	1650.05	1668.45	1668.43	1659.56	1666.15	1665.24	1675.29	1669.9	1679.54	1651.33	1681.7	1651.15	1649.31	1655.31	1654.94	1659.73	1658.91	1662.22	1663.58	1667.19	1666.2	1661.78	1668.01	1668.9	1669.49	1651.42	1661.76	1661.71	1666.8	1665.04	1663.13	1668.86	1669.49	1670.56	1672.91	1672.17	1669.55	1665.65	1634.59
378.494995	1687.82	1669.71	1664.47	1689.72	1669.93	1682.61	1677.82	1662.63	1675.72	1683.11	1651.54	1670.01	1670.27	1660.48	1666.94	1664.7	1675.96	1672.51	1680.62	1653.27	1682.93	1647.8	1648.55	1655.63	1650.95	1656.28	1658.58	1657.9	1663.91	1665.95	1667.12	1656.87	1666.17	1668.35	1667.51	1650.3	1660.9	1659.05	1668.95	1664.09	1664.91	1664.62	1668.59	1669.46	1672.18	1668.48	1670.02	1665.56	1635.75
378.990997	1688.61	1667.29	1667.39	1692.22	1670.71	1682.36	1676.28	1660.62	1678.34	1685.6	1650.38	1666.46	1668.76	1660.45	1664.62	1663.12	1674.73	1668.84	1680.19	1653.31	1680.58	1648.38	1649.6	1653.83	1648.29	1659.1	1658.1	1660.53	1662.61	1667.44	1663.62	1660.53	1670.26	1666.06	1666.36	1650.58	1661.29	1660.83	1666.35	1664.17	1663.79	1666.07	1668.17	1669.94	1670.68	1669.26	1668.95	1664.17	1635.6
379.485992	1687.08	1666.73	1664.1	1688.78	1669.46	1683.01	1677.96	1660.29	1679.17	1684.68	1649.99	1669.73	1671.31	1659.82	1666.43	1665.53	1674.83	1670.94	1679.25	1651.95	1681.83	1649.7	1652	1656.28	1653.34	1657.22	1662.29	1660.28	1662.57	1666.58	1665.33	1663.31	1669.58	1667.59	1668.9	1650.05	1661.81	1659.92	1668.11	1665.83	1666.64	1665.98	1669.1	1670.14	1671.66	1668.11	1668.61	1666.97	1633.79
379.980988	1688.05	1667.72	1664.96	1689.76	1669.59	1683.52	1677.92	1662.99	1677	1685.07	1652.1	1667.54	1670.84	1662.66	1666.1	1666.43	1675.82	1670.35	1678.81	1654.68	1681.12	1650.54	1649.95	1658.93	1649.78	1658.22	1660.56	1660.49	1666.86	1667.99	1665.06	1660.56	1671.53	1668.43	1668.19	1650.75	1662.07	1659.59	1668	1665.49	1666.52	1665.75	1668.75	1672.6	1671.42	1668.46	1666.89	1668.58	1634.72
380.476013	1686.14	1666.79	1665.32	1691.15	1668.23	1683.78	1677.77	1660.02	1677.35	1685.52	1650.51	1664.4	1668.83	1661.32	1665.75	1664.87	1677.48	1669.25	1680.12	1650.68	1680.64	1650.01	1650.24	1656.51	1651.43	1660.96	1660.12	1663.65	1663.89	1666.4	1666.08	1661.39	1667.69	1666.78	1667.47	1651.17	1662.7	1659.85	1668.44	1667.61	1667.49	1664.12	1668.59	1670.89	1670.6	1670.7	1669.97	1665.95	1633.49
380.971008	1685.48	1666.77	1667.39	1689.92	1669.56	1683.94	1677.7	1663.1	1677.85	1685.4	1650.62	1668.3	1668.9	1660.76	1665.52	1665.56	1677.64	1668.35	1679.67	1653.9	1679.64	1650.46	1648.77	1656.91	1653.12	1658.61	1658.18	1660.34	1664.9	1663.04	1663.25	1661.87	1667.08	1667.39	1667.28	1649.85	1659.38	1659.98	1666.48	1662.61	1664.31	1666.48	1669.13	1668.97	1671.54	1669.37	1667.86	1665.53	1635.45
381.467010	1687.64	1668.71	1663.89	1692.2	1669.54	1681.49	1677.37	1661.5	1676.93	1684.17	1651.7	1666.92	1669.65	1660.35	1665.05	1665.27	1676.01	1671.74	1680.15	1653.14	1681.95	1650.4	1651.43	1655.07	1652	1658.27	1657.63	1659.85	1663.18	1665.37	1664.83	1662.36	1667.34	1666.57	1668.05	1649.14	1662.71	1661.43	1666.58	1666.27	1664.04	1666.77	1667.74	1668.4	1671.8	1668.07	1667.83	1666.28	1635.94
381.962006	1686.33	1668.02	1664.41	1690.73	1670.38	1682.24	1676.24	1660.83	1678.63	1686.19	1649.52	1668.91	1670.13	1658.94	1666.26	1666.45	1676.11	1671.43	1680.9	1653.55	1682.07	1650.37	1651.39	1655.46	1650.81	1660.1	1660.01	1659.85	1662.39	1666.11	1664.28	1659.32	1666.99	1668.17	1667.17	1650.33	1658.41	1659.12	1668.07	1663.95	1665.95	1665.29	1666.71	1670.36	1670	1668.05	1667.76	1667.73	1632.93
382.457001	1688.56	1669.63	1664.34	1688.42	1670.1	1684.32	1677.2	1661.77	1676.12	1683.31	1648.34	1667.43	1669.07	1661.02	1665.43	1663.84	1674.73	1671.87	1680.3	1655.09	1678.31	1650.03	1651.17	1655.78	1652.51	1657.82	1657.26	1661.16	1662.51	1665.25	1663.27	1660.68	1667.57	1666.05	1667.08	1649.93	1660.37	1661.42	1667.71	1664.93	1665.35	1665.86	1667.04	1669.69	1672.62	1669.43	1668.02	1665.72	1634.74
382.951996	1686.32	1668.1	1665.34	1687.54	1667.58	1682.58	1675	1660.29	1676.47	1684.06	1650.06	1669.28	1669.41	1659.79	1667.19	1664.64	1673.81	1670.77	1681.65	1652.1	1679.7	1649.09	1650.85	1656.58	1649.71	1658.09	1658.89	1658.63	1664.31	1666.32	1663.36	1659.46	1665.97	1665.69	1666.94	1648.84	1660.63	1661.43	1665.01	1664.8	1664.35	1662.47	1665.88	1671.57	1672.77	1669.68	1667.21	1666.11	1634.49
383.446991	1685.81	1666.8	1664.25	1689.71	1669.16	1682.98	1676.29	1661.04	1677.68	1684.13	1650.31	1667.66	1669.26	1659.7	1665.12	1664.06	1676.14	1670.97	1681.7	1652.76	1681.1	1649.18	1649.97	1655.94	1652.27	1659.52	1661.18	1662.16	1665.05	1664.11	1664.22	1661.62	1666.68	1667.61	1669.09	1649.3	1660.51	1660.3	1665.34	1661.96	1665.24	1665.41	1669.98	1670.69	1670.84	1669.26	1668.28	1664.31	1632.86
383.942993	1684.97	1667.76	1665.24	1688.67	1668.36	1682.56	1677.59	1660.82	1675.31	1684.93	1650.9	1667.9	1670.14	1659.78	1666.11	1664.73	1676.07	1670.77	1681.87	1654.31	1682.98	1649.54	1650.71	1655.81	1651.24	1659	1658.59	1661.87	1662.51	1664.02	1664.63	1658.62	1666.99	1665.22	1665.96	1650.13	1662.17	1659.51	1667.87	1665.44	1664.36	1665.7	1664.85	1668.4	1669.92	1668.74	1667.78	1665.55	1636.44
384.437988	1687.83	1666.93	1664.45	1688.05	1669.39	1682.57	1676.77	1658.94	1676.83	1682.59	1652.5	1665.72	1668.63	1661.57	1664.21	1663.95	1676.7	1670.3	1679.28	1652.72	1680.33	1649.39	1648.87	1656.66	1651.11	1658.15	1661.19	1660.23	1664.9	1664.75	1663.69	1659.28	1668.93	1666.05	1666.19	1649.39	1660.93	1660.57	1669.07	1664.82	1668.81	1665.62	1666.19	1669.47	1669.24	1671.48	1667.73	1666.53	1637.18
384.933014	1686.06	1668.09	1665.31	1688.97	1669.13	1682.53	1676.23	1660.94	1675.3	1683.99	1649.48	1668.3	1668.86	1660.44	1664.98	1663.77	1676.35	1671.13	1679.63	1652.96	1681.34	1648.68	1650.41	1655.18	1651.05	1656.12	1656.68	1661.35	1663.99	1662.91	1662.42	1660.13	1666.86	1666.08	1665.04	1650.26	1659.49	1659.69	1665.04	1664.28	1664.14	1664.52	1667.93	1669.19	1671.88	1668.43	1669.9	1665.54	1633.86
385.428009	1686.17	1667.27	1665.96	1689.45	1668.91	1681.94	1676.48	1661.31	1674.76	1683.76	1651.42	1667.15	1669.1	1660.9	1663.66	1665.04	1675.02	1669.35	1679.76	1652.1	1679.43	1648.91	1650.81	1655.8	1652.49	1657.55	1659.74	1659.77	1664.02	1665.56	1665.76	1661.5	1668.05	1667.91	1669.89	1649.91	1660.3	1660.2	1666.85	1663.89	1664.76	1664.55	1668.51	1668.82	1668.76	1670.28	1667.91	1664.19	1635.99
385.924011	1686.56	1667.48	1663.75	1687.82	1667.93	1681.84	1674.32	1661.12	1676.64	1684.61	1649.39	1669.11	1668.54	1661.51	1665.19	1664.13	1676.37	1671.42	1680.13	1652.94	1680.68	1649.8	1648.1	1653.64	1650.23	1655.91	1658.98	1658.2	1662.43	1665.01	1664.87	1659.44	1666.21	1665.66	1665.99	1649.48	1662	1660.02	1663.96	1662.29	1664.1	1664.96	1665.31	1670.27	1671.21	1667.02	1667.93	1664.73	1635.3
386.419006	1687.41	1666.79	1665.46	1688.91	1669.7	1682.85	1676.18	1661.99	1677.81	1684.71	1650.61	1666.1	1668.14	1659.29	1665.38	1663.38	1672.22	1669.26	1676.95	1654.4	1678.58	1649.25	1649.72	1654.7	1652.66	1655.92	1660.78	1660.14	1663.19	1664.37	1666.56	1662.21	1667.67	1667.04	1665.99	1648.12	1661.17	1659.62	1666.48	1661.74	1664.98	1664.96	1666.12	1667.4	1667.43	1668.2	1668.6	1667.09	1633.64
386.914001	1684.73	1668.61	1665.44	1687.81	1668.67	1682.31	1677.02	1661.36	1674.44	1684.24	1648.73	1669.38	1666.87	1658.88	1665.44	1663.13	1675.6	1669.32	1677.3	1652.96	1678.03	1648.73	1650.9	1654.93	1651.03	1659.31	1659.59	1659.34	1662.98	1664.35	1663.53	1658.77	1668.62	1667.94	1665.94	1651.84	1660.89	1662.18	1666.7	1663.35	1664.19	1664.26	1669.24	1670.54	1672.4	1667.39	1667.22	1664.8	1633.63
387.408997	1685.96	1665.15	1663.34	1687.8	1668.33	1680.35	1675.95	1659.76	1672	1684.75	1649.71	1666.52	1668.22	1660.53	1664.76	1665.39	1675.55	1670.32	1679.87	1651.93	1681.57	1649.64	1651.97	1655.47	1654.24	1657.63	1656.84	1658.95	1661.55	1664.16	1664.05	1660.79	1667.51	1666.95	1668.55	1650.28	1661.46	1659.78	1667.25	1663.77	1665.35	1663.73	1666.17	1667.24	1669.13	1670.03	1667.41	1666.84	1635.45
387.903992	1685.73	1667.69	1664.37	1688.7	1667.44	1682.94	1676.41	1659.06	1675	1681.83	1648.48	1665.11	1669.47	1660.47	1665.36	1664.34	1675.61	1669.74	1679.36	1653.12	1679.13	1648.19	1650.71	1654.69	1650.8	1657.67	1659.94	1657.31	1661.74	1664.65	1664.57	1659.12	1668.63	1666.01	1667.59	1651.51	1661.36	1660.2	1667.1	1662.25	1666.9	1666.92	1666.08	1669.79	1672.53	1668.01	1665.38	1664.57	1634.02
388.399994	1684.63	1666.69	1665.73	1687.35	1668.74	1682.63	1675.37	1659.79	1676.94	1682.54	1650.04	1668.47	1667.58	1660.48	1666.27	1666.48	1673.45	1669.35	1680.02	1652.37	1679.84	1649.23	1649.34	1654.63	1651.53	1656.16	1658.62	1657.12	1660.07	1665.27	1664.07	1658.41	1664.68	1665.72	1667.59	1648.68	1659.27	1660.31	1665.24	1661.93	1664.84	1664.42	1666.5	1668.12	1668.83	1669.3	1667.48	1665.93	1632.92
388.894989	1684.64	1666.15	1663.83	1690.92	1667.63	1683.36	1676.25	1661.41	1675.4	1682.43	1650.79	1666.67	1667.95	1659.32	1662.43	1664.27	1674.72	1670.34	1679.27	1654.5	1677.94	1647.65	1649.04	1654.43	1649.67	1657.69	1658.32	1657.77	1662.1	1663.74	1663.67	1658.62	1665.59	1662.75	1665.84	1649.97	1660.28	1659.36	1666.73	1663.09	1663.9	1664.85	1664.82	1669.12	1669.29	1668.76	1668.43	1666.08	1634.87
389.390015	1686.51	1665.6	1664.32	1689.08	1668.05	1681.34	1675.95	1660.21	1676.45	1683.34	1647.93	1665.82	1669.43	1659.37	1664.93	1662.84	1675.98	1670.16	1679.6	1651.44	1677.53	1649.1	1649.77	1657.04	1652.04	1657.14	1657.77	1660.84	1664.57	1665.29	1665.66	1660.34	1666.34	1664.04	1667.82	1650.08	1657.78	1659.84	1667.02	1664.24	1665.48	1663.02	1667.64	1669.21	1671.04	1667.93	1665.9	1665.6	1636.17
389.885010	1686.64	1667.03	1664.68	1685.75	1669.99	1679.38	1674.18	1661.18	1673.7	1685.22	1650.43	1668.72	1668.71	1660.12	1664.51	1663.43	1675.55	1671.3	1680.65	1654.16	1678.08	1650.34	1650.15	1656.07	1649	1657.92	1659.47	1659.31	1662.41	1665.41	1663.36	1658.49	1666.84	1665.83	1669.2	1649.57	1660.03	1659.28	1666.71	1664.23	1664.88	1663.31	1667.35	1668.15	1671.09	1670.18	1668.18	1667.07	1635.34
390.380005	1685.72	1666	1662.47	1688.02	1668.8	1682.1	1679.47	1661.31	1676.19	1683.23	1650.98	1665.86	1666.1	1659.62	1664.88	1665.89	1673.56	1669.59	1680.93	1651.88	1680.32	1649.44	1647.8	1655.38	1647.92	1658.57	1657.16	1661.39	1661.57	1665.49	1665.05	1658.99	1668.58	1663.36	1668.35	1649.89	1661.41	1660.33	1666.52	1662.5	1663.93	1665.31	1665.1	1669.53	1669.93	1668.41	1668.31	1666.51	1634.58
390.876007	1684.57	1667.5	1663.86	1687.59	1669.07	1681.13	1675.3	1659.06	1673.55	1682.91	1650.05	1665.61	1665.91	1659.98	1664.98	1665.64	1674.59	1667.32	1677.86	1650.72	1681.33	1649.17	1650.09	1654.83	1650.33	1654.04	1654.9	1659.65	1663.07	1663.48	1663.34	1658.85	1664.99	1664.31	1666.75	1648.56	1659.56	1660.02	1664.59	1662.2	1660.6	1662.35	1666.04	1668.03	1669.32	1667.39	1666.58	1665.08	1637.13
391.371002	1683.67	1665.26	1664.68	1688.37	1667.44	1681.94	1675.34	1659.41	1676.5	1681.68	1648.88	1666.92	1666.96	1659.98	1663.4	1663.76	1673.19	1668.15	1678.11	1651.19	1680.24	1649.53	1649.57	1654.72	1650.08	1657.07	1658.42	1657.03	1662.84	1663.68	1664.43	1661.14	1665.49	1664.69	1664.4	1650.01	1660.07	1658.69	1665.97	1663.49	1662.69	1663.76	1665.03	1667.87	1669.27	1665.91	1666.22	1664.87	1633.13
391.865997	1685.03	1666.31	1662.88	1686.06	1669.05	1682.45	1674.8	1660.82	1673.89	1685.7	1649.8	1667.68	1667.57	1659.28	1667.25	1662.14	1675.56	1670.44	1679.75	1652.82	1678.25	1647.88	1650.19	1654.28	1647.06	1655.95	1659.76	1656.46	1662.98	1666.08	1663.65	1658.71	1664.03	1665.31	1666.83	1649.94	1660.18	1660.63	1665.85	1661.18	1665.88	1665.62	1665.62	1669.75	1669.47	1668.03	1665.64	1667.05	1633.49
392.360992	1684.31	1667.44	1664.08	1684.92	1669.41	1680.67	1673.85	1658.77	1673.54	1681.23	1648.86	1665.51	1667.11	1658.59	1664.64	1663.94	1674.22	1668.35	1676.27	1652.53	1680.54	1649.93	1649.14	1652.74	1649.53	1659.28	1655.57	1658.98	1658.99	1662.92	1661.6	1656.91	1667.66	1664.94	1664.6	1647.9	1659.12	1658.94	1666.95	1662.75	1664.23	1664.4	1666.18	1667.34	1668.48	1668.05	1663.16	1665.06	1635.05
392.855988	1683.19	1667.17	1663.42	1685.34	1667.9	1679.93	1673.82	1658.71	1674.3	1679.89	1648.87	1666.3	1666.3	1661	1663.83	1663.92	1674.32	1671.12	1678.96	1654.3	1681.41	1648.3	1648.53	1655.78	1650.79	1656.51	1654.6	1656.76	1660.58	1662.7	1661.98	1657.64	1664.81	1662.95	1666.57	1649.07	1661.88	1658.32	1667.27	1663.46	1664.22	1662.91	1665.45	1667.93	1668.65	1664.57	1667.76	1663.79	1634.08
393.351990	1684.48	1666.35	1665.03	1686.97	1668.04	1681.01	1676.7	1659.83	1674.34	1680.77	1650.67	1665.77	1668.53	1660.3	1664.81	1663.07	1675.58	1668.85	1676.85	1651.75	1677.52	1649.46	1647.51	1653.55	1649.44	1657.68	1658.61	1658.88	1664.7	1665.08	1663.75	1659.64	1663.51	1663.17	1665.76	1649.34	1658.24	1658.49	1665	1664.15	1663.14	1664.65	1666	1667.51	1669.18	1668.11	1665.12	1665.67	1634.64
393.846985	1683.99	1665.88	1663.65	1686.05	1668.4	1679.33	1673.86	1659.73	1672.95	1681.48	1650.27	1666.48	1666.97	1658.88	1663.71	1663.45	1675.48	1669.56	1677.76	1652.79	1679.69	1647.85	1650.63	1654.59	1651.24	1656.43	1656.55	1658.4	1661.58	1664.07	1661.23	1659.62	1668.42	1664.62	1663.33	1648.12	1660.61	1657.91	1666.27	1660.1	1662.61	1663.75	1667.03	1667.76	1668.63	1666.43	1665.16	1664.28	1633.07
394.342010	1684.66	1667.23	1662.24	1686.09	1669.18	1682.18	1674.42	1658.25	1674.65	1682.08	1648.18	1664.86	1668.42	1658.02	1664.66	1664.81	1674.54	1668.23	1679.7	1648.62	1678.53	1647.85	1648.68	1652.07	1649.7	1657.27	1658.23	1658.92	1661.51	1662.02	1662.13	1657.26	1662.18	1663.23	1664.17	1649.51	1658.91	1658.55	1662.42	1661.51	1664.24	1664.52	1665.48	1667.53	1669.23	1666.3	1666.89	1663.67	1634.21
394.837006	1683.73	1665.16	1664.01	1685.73	1669.64	1678.48	1673.32	1658.72	1675.05	1682.07	1650	1667.65	1668.3	1659.53	1664.66	1662.3	1672.76	1667.72	1678.95	1651.7	1679.02	1647.72	1648.79	1653.83	1650.82	1654.48	1659.17	1656.22	1661.43	1667.06	1661.17	1658.46	1664.05	1666.85	1665.95	1649.71	1662.38	1658.79	1663.85	1662.84	1663.46	1661.86	1665.92	1668.54	1670.04	1667	1667.14	1663.26	1632.55
395.332001	1681.99	1667.18	1663.69	1686.15	1668.04	1683.24	1675.11	1657.87	1674.61	1683.26	1649.73	1666.37	1669.87	1659.14	1663.89	1663.01	1674.46	1669.89	1680.48	1651.66	1681.78	1648.55	1650.21	1653.29	1650.57	1655.93	1657.7	1659.25	1661.76	1664.63	1663.82	1657.04	1666.13	1666.55	1665.76	1649.16	1658.68	1660.26	1664.11	1661.09	1662.33	1664.23	1663.16	1665.94	1667.51	1668.15	1665.1	1663.59	1633.57
395.828003	1683.27	1668.68	1663.98	1686.91	1667.22	1679.78	1675.31	1657.96	1673.81	1679.77	1650.02	1666.35	1667.32	1659.33	1665.5	1662.63	1673.96	1669.53	1678.65	1651.89	1677.94	1647.79	1649.49	1654.57	1648.65	1656.31	1657.8	1657.8	1663.82	1661.22	1663.28	1655.46	1663.98	1664.78	1666.77	1648.31	1660.74	1659.09	1663.03	1661.53	1663.45	1662.11	1664.64	1666.4	1669.68	1664.99	1666.63	1663.8	1631.84
396.322998	1682.09	1666.85	1663.59	1686.07	1666.59	1677.84	1673.51	1656.99	1672.62	1682.89	1648.84	1663.78	1667.39	1659.29	1665.03	1662.59	1675.21	1671.2	1675.67	1651.65	1678.59	1647.59	1648.07	1655.51	1647.6	1658.9	1652.85	1659.05	1661.61	1663.3	1663.61	1656.27	1664.19	1663.23	1667.24	1648.38	1660.2	1658.62	1664.43	1661.37	1663.86	1663.81	1666.3	1667.28	1668.26	1666.5	1665.45	1660.92	1632.5
396.817993	1682.33	1665.42	1664.16	1684.84	1666.78	1678.99	1673.86	1658.49	1674.21	1682.66	1651.34	1666.58	1664.5	1660.34	1663.05	1666.22	1677.15	1669.74	1677.89	1651.1	1676.97	1647.52	1648.49	1654.26	1650.33	1656.39	1654.28	1657.01	1660.84	1664.57	1662.66	1656.89	1663.72	1663.78	1667.61	1649.41	1659.34	1658.07	1665.2	1659.83	1664.5	1664.49	1664.29	1668.46	1670.61	1666.61	1667.86	1663.73	1633.11
397.312988	1684.47	1667.15	1662.97	1686.42	1668.34	1681.94	1675.27	1659.08	1670.92	1681.41	1649.34	1665.83	1666.97	1659.75	1664.5	1662.13	1672.85	1667.29	1678.17	1650.87	1679.21	1648.53	1648.82	1652.65	1649.29	1657.33	1656.26	1657.59	1659.16	1664.85	1660.15	1657.66	1665.16	1665.31	1665.65	1647.8	1658.11	1659.53	1662.95	1660.93	1662.76	1661.98	1664.15	1669.28	1667.49	1666.17	1667.83	1661.98	1632.57
397.808014	1684.71	1665.98	1664.27	1687.38	1666.87	1680.89	1671.45	1659.38	1674.66	1683.04	1649.06	1667.05	1668.9	1660.44	1663.65	1663	1672.55	1670.23	1675.05	1651.37	1678.37	1644.34	1648.12	1653.41	1649.6	1652.81	1656.23	1655.69	1659.9	1662.36	1661.64	1656.01	1664.21	1662.53	1664.56	1648.26	1659.97	1658.53	1664.08	1661.71	1662.29	1660.64	1665.48	1670.11	1668.68	1663.61	1666.55	1663.83	1633.07
398.303986	1684.14	1666.28	1662.49	1685.23	1668.01	1679.91	1673.99	1656.83	1676.38	1681.85	1649.46	1667.17	1668.96	1659.69	1662.71	1661.93	1672.43	1670.4	1675.95	1651.4	1679.66	1645.12	1649.23	1653.66	1649.55	1657.01	1657.25	1657.15	1664.14	1663.73	1662.26	1658.1	1665.36	1664.34	1664.93	1649.36	1658.22	1657.58	1665.75	1659.2	1662.05	1660.41	1664.43	1668.42	1670.5	1664.35	1664.76	1662.09	1632.34
398.799011	1685.31	1667.44	1662.67	1684.39	1669.84	1678.61	1674.6	1659.96	1673.74	1681.56	1650.65	1665.77	1667.73	1659.22	1664.95	1662.52	1675.1	1670.03	1676.84	1651.93	1677.91	1648.73	1646.07	1652.73	1648.11	1655.24	1654.78	1658.07	1660.54	1661.53	1661.55	1655.8	1666.08	1663.94	1665.96	1650.12	1658.12	1657.58	1664.66	1661.41	1661.57	1661.32	1664.12	1667.56	1668.62	1666.2	1663.45	1662.03	1633.97
399.294006	1683.5	1664.86	1664.93	1685.43	1666.74	1680.3	1673.75	1658.68	1673.74	1680	1648.47	1665.47	1666.63	1659.03	1664.05	1661.31	1672.87	1665.94	1677.21	1651.82	1680.4	1646.18	1648.36	1652.63	1646.11	1655.89	1656.89	1656.87	1661.89	1660.8	1661.93	1658.56	1666.4	1665.33	1661.87	1647.16	1658.72	1655.42	1663.33	1660.47	1660.83	1661.59	1663.96	1666.37	1666.74	1663.91	1666.79	1661.09	1632.54
399.789001	1683.01	1665.98	1661.97	1683.97	1668.69	1678.01	1673.98	1657.98	1671.78	1682.59	1648.36	1665.69	1667.7	1660.18	1663.7	1662.89	1674.58	1669.81	1674.86	1650.07	1678.48	1648.82	1648.12	1653.43	1650.64	1655.72	1654.67	1656.85	1659.2	1662.54	1663.7	1657.85	1662.82	1662.33	1664.41	1647.78	1658.68	1657.9	1662.67	1660	1662.16	1663.2	1662.71	1667.81	1665.97	1666.44	1663.17	1661.08	1634.5
400.285004	1682.67	1666.68	1663.65	1684.95	1668.68	1681.73	1672.41	1658.56	1673.86	1680.27	1647.46	1664.51	1667.58	1657.72	1664.13	1661.77	1673.72	1667.88	1676.54	1652.73	1679.54	1646.94	1647.9	1651.01	1649.12	1656.77	1655.15	1655.98	1659.56	1661.22	1662.55	1658.08	1661.51	1664.1	1664.75	1648.19	1657.72	1657.71	1663.16	1661.32	1662.34	1664.3	1663.92	1666.68	1667.13	1666.8	1665	1663.98	1632.65
400.779999	1683.89	1666.79	1664.74	1684.06	1669.66	1678.58	1672.08	1658.09	1673.86	1682.33	1648.02	1666.69	1669.2	1658.91	1663.81	1663.93	1674.11	1667.46	1674.97	1650.88	1676.48	1648.69	1647.19	1654.41	1649.7	1655.08	1655.01	1657.01	1662.11	1662.5	1660.71	1653.74	1663.98	1664.26	1666.7	1647.95	1657.81	1657.98	1662.95	1660.33	1660.72	1662.64	1665.1	1667.43	1668.12	1663.56	1664.93	1661.16	1632.89
401.274994	1682.12	1665.38	1663.32	1685.53	1669.01	1682.98	1672.88	1658.02	1671.83	1680.97	1648.75	1664.66	1667.51	1659.69	1662.83	1661.67	1673.13	1670.54	1675.72	1649.77	1678.32	1646.13	1646.06	1652.45	1648.82	1653.52	1658.42	1660.24	1658.34	1664.35	1662.78	1657.69	1662.01	1663.47	1663.81	1648.63	1658.84	1656.75	1662.66	1661.75	1661.93	1663.57	1665.27	1664.73	1666.26	1666.18	1666.55	1660.02	1632.8
401.769989	1682.81	1666.41	1664.3	1683.32	1669.42	1680.02	1670.48	1659.38	1673.07	1678.65	1646.63	1665.25	1669.38	1657.75	1664.38	1662.55	1674.55	1670.64	1677.28	1652.03	1677.09	1646.95	1646.47	1652.86	1649.83	1656.02	1658.92	1656.5	1659.87	1664.34	1661.12	1657.44	1662.57	1664.51	1667.25	1647.33	1657.7	1657.17	1663.63	1662.57	1663.68	1661.72	1664.27	1666.91	1666.65	1665.03	1666.08	1662.18	1632.77
402.265015	1684.19	1665.74	1662.89	1684.88	1667.96	1681.04	1672.01	1658.36	1673.12	1680.96	1648.23	1667.56	1666.62	1659.03	1662.29	1662.89	1672.91	1667.59	1674.63	1652.11	1678.03	1646.36	1647.85	1653.26	1649.02	1655.71	1655.55	1656.85	1660.12	1661.14	1661.55	1655.29	1663.89	1662.48	1664.01	1646.57	1659.9	1655.51	1663.18	1660.51	1661.82	1660.61	1662.89	1666.27	1666.84	1664.98	1664.37	1662.88	1631.54
402.760986	1684.44	1666.05	1662.2	1682.08	1667.49	1678.94	1671.19	1657.71	1674.22	1680.29	1648.52	1665.24	1667.93	1660.46	1663.02	1659.72	1675.85	1669.36	1678.84	1651.05	1677.41	1645.78	1644.84	1652.91	1649.17	1654.68	1654.43	1655.46	1660.87	1658.98	1660.48	1656.09	1661.69	1664.49	1663.86	1648.96	1657.48	1656.05	1662.95	1658.11	1660.33	1662.7	1664.39	1665.13	1667.25	1666.9	1664.68	1662.61	1633.75
403.256012	1683.33	1664.86	1664	1683.79	1667.51	1681.98	1672.51	1660.21	1672.46	1679.46	1650.83	1666.59	1664.26	1659.45	1665.08	1663.06	1674.15	1668.77	1676.38	1650.35	1679.17	1646.43	1646.7	1651.21	1648.33	1654.93	1658.31	1655.12	1660.17	1664.01	1661.54	1655.51	1664.23	1661.31	1664.99	1647.64	1658.66	1656.92	1662.65	1659.56	1661.12	1661.25	1664.73	1664.94	1669.47	1665.45	1664.63	1661.05	1632.47
403.751007	1682.9	1667.15	1663.01	1684.82	1667.66	1680.54	1672.73	1659.2	1672.77	1679.98	1649.07	1663.97	1666.07	1658.08	1663.89	1665.26	1674.06	1669.05	1676.75	1649.57	1677.97	1646.01	1651.7	1654.22	1649.93	1654.99	1656.11	1657.25	1662.04	1661.8	1662.06	1655.56	1662.55	1663.26	1666.24	1647.76	1656.9	1656.8	1662.85	1659.5	1662.16	1662.8	1665.54	1668.04	1669.51	1664.78	1667.02	1662.52	1631.51
404.246002	1683.71	1667.7	1664.14	1685.3	1667.78	1680.29	1673.56	1659.25	1673.79	1680.93	1649.56	1665.07	1667.49	1657.34	1664.85	1661.94	1673.2	1668.28	1676.95	1652	1679.31	1648.38	1646.03	1650.79	1648.97	1657.14	1655.9	1655.65	1659.17	1661.91	1661.38	1656.15	1662.24	1662.44	1664.13	1647	1659.46	1657.65	1662.56	1662.23	1662.76	1662.81	1662.96	1667	1668.76	1665.1	1666.06	1662.57	1635.33
404.740997	1683.13	1667.79	1664.15	1684.34	1667.18	1680.37	1672.33	1659.71	1673.92	1682.65	1648.68	1665	1668.14	1658.92	1663.79	1662.23	1673.24	1667.52	1675.64	1650.1	1678.27	1647.04	1645.81	1651.09	1650.39	1654.18	1657.02	1655.12	1659.17	1663.39	1662.06	1656.97	1662.73	1665.05	1665.57	1647.95	1659.03	1657.41	1664.01	1660.68	1661.9	1662.54	1662.84	1668.12	1668.9	1664.91	1666.47	1664	1634.4
405.237000	1684.1	1666.1	1663.67	1685.63	1667.77	1678.9	1669.94	1656.95	1674	1679.3	1649.51	1666.12	1666.38	1658.07	1664.16	1663.75	1673.71	1668.79	1679.14	1651.7	1677.28	1646	1648.89	1653.15	1649.33	1655.4	1657.19	1656.65	1657.38	1663.17	1662.7	1654.89	1662.52	1661.33	1666.11	1649.98	1658.1	1657.35	1664.1	1661.07	1663.19	1663.2	1663.76	1667.29	1667.7	1664.95	1663.96	1664.83	1632.47
405.731995	1681.4	1667.5	1664.88	1685.55	1667.3	1679.29	1672.43	1657.97	1672.13	1681.49	1650.48	1664.92	1667.5	1657.96	1663.86	1664.01	1674.44	1668.49	1676.65	1651.02	1676.84	1647.65	1648.25	1656.25	1649.56	1654.06	1656.86	1655.15	1661.41	1660.95	1662.74	1655.59	1662.82	1662.65	1666.16	1649.9	1659.77	1656.79	1662.94	1660.16	1661.2	1662.93	1665.71	1665.87	1666.31	1665.32	1664.06	1664.03	1632.59
406.226990	1683.57	1665.4	1663.43	1684.41	1666.25	1680.56	1672.12	1658.63	1674	1680.13	1648.96	1664.12	1665.59	1659.75	1663.26	1663.3	1674.61	1666.85	1678.09	1650.7	1677.65	1646.5	1648.31	1655.3	1645.83	1654.25	1655.55	1652.77	1662.92	1660.07	1660.59	1656.17	1665.01	1663.29	1663.65	1647.01	1657.31	1657.03	1663.83	1662.2	1662.6	1663.36	1665.1	1667.17	1666.45	1664.23	1665.19	1662.64	1633.45
406.721985	1681.73	1665.53	1664.96	1685.73	1668.05	1680.97	1674.23	1659.14	1675.39	1680.22	1647.86	1664.69	1665.47	1657.71	1662.95	1660.57	1674.24	1669.99	1676.57	1650.23	1678.19	1646.18	1647.62	1650.64	1649.07	1653.9	1654.34	1655.52	1660.63	1662.13	1661.58	1656.93	1661.65	1661.23	1664.04	1646.97	1656.9	1657.3	1663.1	1657.92	1662.4	1661.73	1664.76	1667.35	1665.76	1665.09	1666.02	1662.44	1632.98
407.217010	1683.44	1666.32	1663.5	1681.59	1667.46	1681.28	1672.27	1658.22	1673.9	1679.83	1647.97	1665.91	1666.98	1657.87	1663.49	1661.32	1672.11	1666.89	1675.84	1650.56	1677.18	1646.16	1646.95	1652.72	1647.67	1656.9	1654.56	1654.77	1657.77	1660.58	1661.48	1655.58	1664.4	1662.18	1662.51	1650.71	1659.5	1657.22	1660.16	1658.4	1660.77	1661.8	1664.56	1667.51	1666.03	1665.21	1665.06	1661.69	1631.79
407.713013	1681.62	1664.27	1662.72	1682.05	1669.92	1680.23	1672.89	1658.1	1673.63	1680.95	1647.99	1665.38	1667.83	1659.26	1663.66	1663.2	1673.63	1669.01	1676.78	1652.5	1677.1	1647.31	1647.94	1654.11	1646.93	1653.3	1655.33	1655.04	1661.55	1661.54	1658.76	1655.27	1661.2	1660.14	1666.22	1647.4	1659.32	1653.93	1662.6	1659.52	1660.17	1661.13	1664.72	1667.95	1666.76	1662.48	1666.43	1662.79	1632.87
408.208008	1682.92	1665.64	1663.65	1682.87	1665.62	1680.75	1673.69	1658.27	1671.9	1681.94	1649.75	1664.91	1668.08	1659.43	1664.84	1660.5	1673.07	1667.88	1674.03	1650.53	1678.59	1646.59	1646.29	1652.41	1651.24	1656.43	1656.05	1657.84	1660.94	1660.82	1661.81	1656.44	1660.3	1664.34	1664.77	1647.98	1656.32	1654.48	1663.93	1661.24	1661.05	1661.83	1662.27	1665.71	1667.22	1666.63	1664.49	1664.8	1632.13
408.703003	1682.83	1667.23	1661.18	1683.25	1665.51	1678.63	1673.02	1658.45	1673.24	1680.39	1647.59	1666.32	1664.54	1659.89	1663.09	1661.21	1673.43	1668.37	1675.51	1650.82	1678.75	1646.87	1646.22	1654.7	1646.61	1655.22	1656.91	1657.67	1659.62	1660.15	1660.93	1656.18	1663.07	1660.58	1664.44	1649.13	1656.47	1657.34	1662.98	1660.32	1659.6	1663.75	1663.54	1667.46	1666.33	1665.7	1664.09	1663.74	1631.95
409.197998	1685.93	1665.21	1663.45	1686.41	1669.62	1679.7	1673.23	1658.06	1673.11	1681.5	1649.79	1667.82	1665.62	1658.45	1664.07	1661.1	1674.06	1667.79	1674.67	1651.14	1677.03	1648.06	1648.82	1653.3	1648.99	1655.4	1654.9	1655.25	1658.13	1660.08	1662.64	1653.31	1662.25	1661.61	1662.34	1648.17	1659.2	1657.07	1663.5	1657.73	1662.31	1661.06	1665.29	1666.68	1667.42	1666.43	1666.57	1665.28	1633.2
409.692993	1683.23	1667.08	1663.29	1683.41	1666.74	1681.01	1672.54	1658.31	1672.91	1680.26	1647.06	1665.14	1668.65	1659.69	1665.29	1659.99	1671.83	1666.49	1675.84	1651.34	1677.7	1645.68	1646.22	1654.07	1647.84	1656.31	1656.35	1657.03	1661.2	1659.61	1662.97	1657.02	1663.59	1664.54	1663.63	1649.83	1657.99	1657.4	1660.64	1658.89	1662.69	1661.55	1666.22	1667.61	1668	1665.37	1665.71	1662.44	1632.28
410.188995	1684	1666.3	1664.19	1682.79	1668.08	1678.11	1673.52	1657.6	1672.48	1678.48	1649.15	1667.38	1667.57	1658.83	1663.66	1663.1	1672.36	1668.23	1676.34	1651.84	1676.85	1644.63	1649.04	1652.89	1648.54	1655.43	1654.62	1656.29	1659.66	1661.83	1663.19	1656.56	1662.75	1662.91	1666.3	1647.98	1658.78	1657.97	1663.19	1659.11	1662.83	1662.72	1664.11	1665.28	1666.54	1665.16	1665.74	1662.42	1632.98
410.683990	1685.08	1666.56	1661.98	1684.26	1667.76	1676.24	1673.05	1658.32	1674.49	1679.57	1649.54	1667.54	1667.21	1658.26	1663.15	1661.74	1671.46	1666.72	1676.55	1649.79	1678.33	1643.51	1647.04	1652.02	1647.58	1655	1653.43	1655.1	1659.27	1661.13	1661.9	1655.2	1661.88	1661.91	1667.19	1646.55	1659.77	1656.14	1663.13	1660.79	1659.91	1661.18	1664.43	1666.24	1666.33	1665.56	1666.78	1663.51	1631.14
411.178986	1684.26	1665.14	1660.69	1682.67	1666.52	1676.64	1670.95	1659.35	1671.13	1678.41	1648.46	1663.65	1668.58	1659.67	1663.5	1660.73	1671.25	1667.27	1674.7	1650.93	1676.36	1645.69	1646.78	1651.78	1647.57	1654.86	1655.01	1655.36	1659.16	1659.39	1661.88	1655.31	1662.49	1661.03	1663.56	1648.09	1655.82	1654.82	1661.86	1660.27	1659.98	1660.47	1662.99	1666.89	1666.21	1665.73	1664.01	1661.87	1631.89
411.674011	1682.26	1666.98	1664.33	1684.39	1668.4	1680.12	1670.84	1657.84	1673.02	1681.03	1649.16	1664.5	1668.45	1659.37	1663.84	1663.36	1674.01	1666.94	1676.68	1651.95	1678.39	1646.77	1649.66	1652.77	1648.93	1656.08	1656.54	1655.9	1660.26	1661.59	1662.43	1655.11	1661.19	1661.22	1663.99	1648.52	1658.77	1655.59	1661.86	1661.53	1662.6	1662.36	1665.5	1666.43	1668.88	1665.47	1665.26	1662.02	1633.63
412.169006	1683.16	1664.93	1662.13	1682.33	1666.3	1679.49	1672.69	1658.99	1671	1679.05	1647.63	1665.18	1665.83	1659.98	1662.94	1662.76	1673.69	1669.68	1673.98	1653.46	1678.11	1647.55	1645.88	1650.59	1647.54	1654.61	1655.72	1656.75	1659.82	1659.99	1663.34	1655.79	1661.58	1660.93	1663.24	1649.03	1656.04	1655.62	1663.66	1660.12	1663.04	1660.87	1663.33	1667.62	1666.93	1665.07	1663.57	1661.85	1632.17
412.665009	1679.6	1664.56	1663.36	1682.22	1667.75	1680.67	1673.15	1658.33	1673.35	1680.37	1647.05	1667.03	1666.5	1658.74	1664	1661.92	1673.99	1668.11	1675.98	1650.11	1677.94	1647.11	1646.61	1651.89	1648.36	1654.27	1654.7	1658.47	1661.21	1662.05	1663.23	1655.14	1661.06	1659.67	1664.15	1647.55	1657.51	1657.57	1662.17	1661.16	1660.62	1660.18	1664.28	1666.47	1665.98	1664.38	1663.98	1662.16	1632.59
413.160004	1680.98	1666.41	1663.03	1684.23	1665.64	1678.46	1672.46	1658.44	1670.08	1679.69	1646.61	1665.15	1662.95	1658.67	1663.37	1662.1	1672.61	1667.98	1675.62	1649.14	1679.6	1647.16	1646.36	1655.76	1646.68	1654.76	1655.86	1655.37	1660.81	1662.24	1660.53	1656.76	1661.03	1662.14	1664.82	1647.14	1656.34	1655.43	1663.8	1657.68	1661.83	1661.62	1665.93	1665.87	1666.94	1664.55	1665.68	1662.14	1630.85
413.654999	1681.36	1666.33	1662.89	1685.53	1665.47	1678.17	1671.64	1656.38	1672.71	1679.61	1646.72	1664.72	1667.78	1657.45	1662.94	1660.88	1670.93	1668.46	1676.45	1650.32	1676.42	1646.71	1646.5	1651.87	1649.69	1653.99	1657.46	1658.54	1658.95	1661.55	1658.5	1655.7	1663.62	1661.49	1662.08	1646.84	1657.06	1657.3	1662.41	1658.84	1661.97	1662	1663.63	1666.68	1666.84	1666.28	1665.31	1661.36	1632.81
414.149994	1681.24	1665.65	1663.69	1684.37	1665.6	1678.98	1670.27	1657.77	1671.89	1678.27	1649.32	1665.32	1667.5	1658.13	1666.2	1662.97	1674.08	1669.82	1678.69	1650.15	1677.18	1646.78	1649.51	1652.15	1647.59	1654.07	1656.14	1656.91	1659.91	1660.83	1658.77	1655.64	1661.6	1662.87	1664.72	1648.8	1658.83	1657.63	1662.02	1658.43	1659.67	1660.99	1663.2	1665.8	1667.3	1663.53	1664.86	1663.55	1630.66
414.645996	1682.39	1665.07	1661.06	1681.39	1665.63	1678.67	1671.78	1655.14	1673.31	1678.44	1646.46	1664.5	1666.95	1659.92	1665.14	1660.78	1673.32	1669.3	1677.75	1650.4	1677.79	1647.46	1646.38	1651.01	1649.11	1653.27	1653.41	1656.57	1659.14	1659.4	1660.58	1655.84	1661.64	1663.45	1660.56	1647.57	1655.82	1653.85	1663.43	1658.85	1660.1	1661.16	1663.29	1664.85	1666.14	1663.96	1662.62	1662.76	1631.89
415.140991	1679.78	1664.9	1663.54	1684.03	1667.84	1677.25	1672.25	1660.1	1671.58	1679.11	1648.29	1664.64	1668.65	1658.99	1663.31	1660.4	1671.78	1667.51	1676.29	1650.29	1675.81	1644.99	1646.61	1653.13	1647.53	1650.97	1654.2	1655.77	1658.44	1660.16	1660.59	1653.51	1662.33	1661.44	1662.86	1647.25	1656.05	1656.33	1661.18	1656.93	1662.22	1662.95	1663.72	1662.58	1664.82	1664.08	1665.05	1661.19	1631.71
415.635986	1682.79	1664.05	1661.93	1684.03	1665.73	1677.31	1671.3	1658.25	1672.91	1681.3	1650.24	1663.78	1666.06	1656.2	1663.03	1661.61	1672.95	1667.05	1674.61	1649.98	1677.19	1646.09	1648.64	1652.05	1647.92	1652.47	1657.19	1657.42	1658.2	1661.29	1660.46	1654.89	1660.88	1659.56	1662.63	1644.65	1657.7	1654.75	1663.34	1656.9	1661.43	1660.71	1664.63	1666.43	1666.67	1666.99	1664.17	1663.18	1631.68
416.131012	1681.7	1665	1663.47	1684.71	1667.56	1678.15	1669.85	1656.55	1673.17	1680.17	1647.54	1665.18	1667.52	1660.14	1665.1	1661.41	1671.83	1667.33	1677.15	1651.48	1676.75	1648.4	1647.85	1652.41	1649.91	1655.43	1655.35	1657.89	1659.72	1661.37	1660.68	1657.64	1661.54	1660.74	1662.66	1646.71	1656.7	1656.35	1662.83	1659.18	1660.37	1660.08	1664.95	1665	1664.77	1666.48	1665.93	1661.59	1633.47
416.626007	1681.72	1666.27	1662.48	1681.32	1668.64	1677.8	1670.68	1659.05	1672.61	1680.38	1648.75	1663.92	1666.07	1659.22	1664.16	1658.89	1674.29	1667.6	1676.26	1649.55	1677.63	1645.15	1648.09	1650.25	1646.39	1654.48	1655.78	1656.26	1658.31	1660.16	1659.86	1655.01	1661.51	1661.25	1663.49	1647.9	1655.92	1653.56	1662.69	1657.89	1661.38	1662.09	1663.42	1664.76	1667.29	1662.99	1664.45	1661.74	1633.02
417.121002	1680.94	1663.79	1662.48	1684.33	1668.06	1680.81	1672.19	1659.65	1671.8	1679.33	1647.66	1664.68	1666.87	1659.57	1665.48	1661.56	1672.06	1668.68	1674.42	1649.69	1675.5	1647.57	1648.45	1652.57	1645.44	1656.79	1655.53	1656.79	1656.87	1659.35	1662.47	1656.59	1662.98	1660.55	1664.04	1648.96	1655.12	1654.85	1663.46	1658.61	1660.6	1660.5	1662.47	1666.29	1665.95	1665.1	1666.55	1663.04	1631.89
417.617004	1682.69	1665.21	1664.24	1680.84	1666.6	1678.68	1670.35	1659.02	1673.51	1677.97	1649.26	1666.33	1668.77	1657.89	1665.1	1661.98	1673.22	1668.17	1676.83	1650.22	1675.47	1644.11	1645.48	1651.03	1650.08	1652.57	1656.64	1654.81	1658.76	1661.32	1659.56	1656.99	1660.49	1663.4	1663.27	1648.5	1659.66	1657.12	1664.12	1660.62	1661.37	1661.62	1662.61	1665.48	1666.19	1663.99	1664.9	1661.18	1633.11
418.112000	1683.3	1665.37	1663.48	1682.43	1668.6	1679.96	1670.68	1657.48	1673.92	1680.24	1646.13	1664.62	1667.93	1656.85	1663.05	1662.13	1673.26	1670.15	1674.35	1652.54	1677.22	1645.16	1647.03	1652.65	1646.83	1654.98	1652.87	1654.98	1659.79	1658.92	1660.6	1654.53	1659.99	1663.65	1662.91	1649.17	1657.7	1655.98	1664.24	1659.56	1661.73	1662.5	1663.27	1668.52	1662.35	1665.29	1664.02	1662.85	1633.67
418.606995	1683.6	1665.94	1661.45	1679.47	1666.92	1679.16	1671.8	1658.75	1676.03	1680.5	1649.55	1665.96	1668.6	1658.35	1664.52	1662.8	1672.05	1667.18	1675.14	1650.42	1676.12	1646.18	1649.22	1654.83	1647.91	1655.59	1654.76	1655.14	1660.34	1662.41	1662.43	1657.23	1662.03	1663.61	1664.25	1646.69	1657.74	1657.16	1664.29	1660.72	1662.55	1661.48	1665.73	1666.03	1665.79	1662.54	1665.67	1664.03	1632.75
419.101990	1685.11	1666.6	1662.5	1683.48	1667.39	1678.76	1672.56	1658.17	1672.13	1679.95	1649.7	1664.03	1669.46	1659.72	1663.91	1661.63	1671.82	1669.12	1674.44	1651.58	1676.29	1644.3	1648.62	1652.61	1646.1	1654.37	1653.92	1654.49	1658.86	1661.75	1660.71	1653.86	1661.12	1661.88	1661.58	1646.29	1657.82	1655.4	1663.38	1658.43	1660.83	1661.06	1663.41	1667.71	1665.12	1665.28	1664.12	1662.09	1632.53
419.597992	1683.48	1664.8	1661.91	1681.53	1667.33	1675.92	1672.17	1659.44	1671.28	1680.06	1648.84	1663.3	1667.2	1657.45	1665.19	1662.41	1673.12	1668.85	1673.99	1651.01	1676.82	1647.1	1646.02	1652.94	1647.94	1652.84	1658.12	1656.79	1662.78	1661.5	1661.61	1657.23	1660.66	1662.88	1664.86	1647.48	1659.03	1655.94	1660.14	1658.45	1660.13	1662.17	1663.76	1666.01	1668.02	1664.32	1663.88	1661.64	1631.94
420.092987	1681.44	1667.41	1663.81	1684.32	1669.16	1678.73	1671.31	1658.23	1672.77	1679.95	1649.54	1665.43	1666.65	1659.1	1662.65	1662.7	1671.74	1667.17	1675.06	1651.03	1677.24	1644.67	1647.34	1652.23	1646.55	1652.87	1653.22	1654.54	1660.87	1659.45	1660.96	1656.64	1662.52	1662.69	1663.59	1649.43	1657.78	1656.5	1661.74	1660.1	1662.4	1663.13	1664.02	1668.41	1666.59	1662.28	1664.68	1662.82	1633.13
420.588013	1683.48	1664.38	1665.32	1684.01	1665.77	1678.32	1673.57	1659.04	1672.59	1680.82	1647.7	1664.75	1665.55	1658.72	1662.93	1660.64	1672.55	1667.6	1678.98	1650.78	1674.71	1647.03	1644.76	1651.53	1646.88	1652.59	1656.5	1656.81	1659.92	1659.28	1662.08	1655.99	1660.9	1661.82	1664.47	1647.53	1657.87	1654.86	1661.21	1661.91	1660.79	1661.14	1663.18	1666.38	1666.93	1664.43	1666.96	1659.54	1632.92
421.083008	1681.89	1666.44	1661.49	1682.32	1669.09	1679.12	1671.83	1657.91	1672.14	1680.43	1648.02	1665.29	1668.38	1658.13	1663.89	1661.59	1674.85	1665.23	1676.14	1649.59	1676.28	1647.85	1648.47	1653.51	1648.72	1655.67	1655.22	1657.04	1659.1	1658.97	1658.46	1656.51	1660.7	1662.38	1662.22	1647.52	1656.23	1657.46	1663.46	1662.08	1661.98	1662.07	1664.72	1666.06	1664.21	1666.58	1663.11	1663.18	1632.6
421.578003	1682.34	1663.54	1663.08	1682	1667.26	1676.75	1672.22	1658.3	1672.39	1680.24	1647.8	1665.41	1666.14	1659.45	1664.85	1662.45	1673.56	1669.12	1676.6	1648.7	1677.54	1645.94	1644.95	1650.95	1646.66	1654.5	1655.74	1656.3	1659.09	1659.85	1660.92	1656.46	1663.03	1660.42	1662.42	1646.64	1655.1	1653.56	1663.89	1658.63	1660.37	1662.94	1661.78	1667.05	1666.94	1666.94	1664.72	1661.46	1633.78
422.074005	1683.05	1664.51	1661.09	1682.1	1667.79	1676.03	1673.89	1660.39	1673.17	1679.82	1646.74	1664.33	1666.16	1658.18	1663.87	1661.03	1673.33	1667.95	1676.75	1649.75	1676.14	1645.37	1645.05	1650.96	1649.28	1654.3	1655.18	1655.69	1661.78	1660.63	1658.43	1655.77	1661.47	1660.93	1662.79	1647.1	1656.91	1656.28	1660.9	1658.06	1659.1	1661.83	1663.31	1666.87	1665.92	1663.06	1665.32	1660.55	1630.38
422.569000	1682.49	1665.41	1663.71	1681.81	1667.56	1677.7	1670.42	1657.33	1672.87	1677.82	1648.62	1664.3	1665.16	1658.91	1661.82	1659.09	1671.98	1669.41	1674.74	1650.29	1676.49	1649.41	1648.84	1653.69	1649.82	1652.6	1654.55	1657.36	1662.05	1659.88	1660.51	1655.84	1661.38	1663.38	1663.41	1647.7	1656.64	1654.52	1661.3	1659.95	1661.14	1660.3	1660.71	1666.92	1667.34	1663.82	1664.38	1660.86	1631.14
423.063995	1679.32	1665.96	1662.47	1683.62	1666.41	1678.57	1671.98	1657.5	1672.49	1681.07	1647.78	1664.57	1666.02	1656.83	1664.29	1661.5	1673.12	1668.99	1674.97	1652.18	1678.61	1644.14	1645.74	1650.88	1645.83	1655.12	1653.7	1655.47	1659.93	1658.35	1659.87	1657.17	1662.16	1663.05	1663.44	1648.75	1658.78	1654.31	1662.08	1659.36	1661.69	1660.65	1662.31	1667.54	1665.46	1664.02	1663.78	1661.57	1632.37
423.558990	1681.37	1666.48	1664.95	1681.38	1668.39	1678.62	1672.18	1658.15	1671.27	1681.65	1647.66	1664.62	1668.15	1658.02	1665.55	1661.81	1672.26	1668.42	1676.51	1650.74	1677.54	1645.04	1649.29	1652.92	1647.7	1654.97	1654.69	1654.79	1661.9	1658.79	1660.73	1656.65	1661.24	1663.71	1663.97	1647.16	1656.79	1657.77	1662.59	1662.37	1662.15	1660.84	1663.81	1664.71	1666.23	1665.37	1663.91	1661.28	1631.64
424.053986	1682.68	1666.91	1663.99	1683.72	1668.28	1678.62	1671.59	1658.54	1671.67	1681.28	1648.04	1664.49	1666.44	1658.9	1664.17	1662.34	1672.46	1669.04	1675.85	1651.56	1678.03	1644.38	1646.43	1651.89	1648.93	1656.13	1652.98	1656.99	1660.2	1658.08	1659.6	1656.27	1661.25	1659.98	1662.94	1647.01	1654.03	1653.95	1663.2	1658.69	1661.33	1659.42	1664.06	1663.77	1666.93	1665.06	1663.28	1660.79	1631.89
424.549988	1680.54	1662.52	1663.74	1680.34	1668.06	1676.46	1670.55	1657.3	1671.51	1679.43	1648.43	1663.44	1665.8	1659.53	1665.01	1663.32	1672.45	1666.96	1676.38	1650.6	1679.71	1647.47	1644.02	1651.48	1647.19	1652.49	1654.84	1653.86	1659.51	1661.36	1661.56	1656.5	1660.21	1662.09	1661.33	1646.22	1655.49	1657.01	1663.09	1659.22	1660.74	1660.96	1664.69	1666.7	1666.1	1662.45	1663.43	1661.21	1631.99
425.045013	1680.49	1665.58	1663.82	1679.59	1668.69	1678.78	1669.46	1658.91	1672.04	1679.08	1647.88	1663.61	1664.32	1659.9	1663.61	1661.27	1671.75	1666.86	1675.32	1650.41	1675.23	1648.23	1648.52	1652.77	1645.77	1655.99	1653.05	1654.95	1657.42	1658.94	1659.29	1656.04	1660.36	1659.52	1662.41	1646.64	1656.99	1657.58	1661.19	1659.45	1659.85	1659.7	1662.43	1666.4	1665.33	1663.66	1664.02	1661.39	1634.23
425.540009	1681.56	1666.27	1663.42	1681.8	1668.38	1679.13	1670.81	1656.39	1670.67	1677.96	1646.36	1662.03	1666.92	1658.16	1662.27	1661.13	1673.09	1668.77	1674.26	1650.37	1676.03	1646.52	1646.02	1653.29	1649	1656.98	1655.07	1657.71	1659.58	1660.06	1660.68	1656.71	1663.13	1663.86	1663.92	1648.13	1656	1655.69	1662.84	1659.2	1659.88	1661	1663.73	1664.91	1663.43	1663.28	1664.87	1661.33	1633.39
426.035004	1680.37	1664.88	1663.04	1682.36	1666.37	1677.94	1669.75	1660.19	1674.56	1679.09	1647.84	1662.89	1666.57	1658.54	1664.4	1659.02	1673.35	1667.93	1674.97	1650.65	1676.3	1644.94	1646.18	1650.78	1645.48	1651.58	1655.45	1656.62	1658.94	1661.52	1659.5	1655.38	1661.62	1660.97	1662.21	1646.46	1657.96	1657.02	1658.73	1656.8	1660.39	1659.82	1661.67	1664.39	1664.22	1664.48	1663.67	1660.35	1630.9
426.531006	1681.51	1664.29	1661.32	1682.61	1664.24	1678.61	1668.17	1658.44	1672.16	1681.27	1650.1	1665.39	1666.39	1657.92	1664.49	1661.35	1671.16	1666.19	1674.32	1649.8	1675.93	1643.64	1648.54	1651.48	1646.07	1654.65	1653.86	1654	1657.6	1660.12	1660.04	1654.85	1662.95	1661.59	1658.03	1647.93	1657.02	1654.42	1662.88	1658.48	1658.5	1660.61	1663.41	1665.08	1665.34	1661.47	1661.72	1661.37	1628.99
427.026001	1680.56	1666.76	1662.63	1682.02	1669.53	1678.86	1670.82	1657.27	1672.78	1679.51	1647.78	1664.74	1667.98	1658.86	1662.36	1660.02	1672.54	1666.47	1674.3	1651.8	1678.19	1644.6	1644.7	1650.64	1646.78	1652.18	1654.93	1653.84	1659.16	1658.34	1658.57	1655.44	1660.89	1663.03	1661.99	1646.14	1656.14	1653.6	1661.02	1659.18	1659.76	1660.41	1663.94	1664.97	1665.55	1664.05	1664.38	1660.67	1633.57
427.520996	1681.21	1665.55	1662.42	1679.99	1668.29	1678.21	1669.61	1656	1673.49	1677.03	1647.71	1664	1665.33	1657.59	1661.35	1660.73	1671.32	1668.11	1675.91	1649.9	1676.95	1646.89	1647.16	1650.4	1647.66	1652.79	1653.18	1655.37	1657.45	1661.02	1657.3	1655.05	1664.12	1661.07	1661.42	1646.84	1654.84	1656.33	1662.07	1661.1	1660.7	1658.39	1662.59	1663.81	1665.83	1663.1	1663.45	1660.2	1632.29
428.015991	1681.47	1666.23	1663.05	1682.01	1665.88	1678.72	1670.06	1656.75	1672.06	1682.1	1650.59	1665.07	1666.06	1657.65	1663.86	1660.23	1670.01	1666.91	1676.8	1651.01	1677.56	1645.12	1646.59	1650.62	1644.81	1653.29	1655.15	1653.24	1658.85	1658.55	1659.59	1655.78	1662.8	1663.66	1661.99	1646.62	1656.84	1655.56	1661.88	1659.69	1662.6	1661.36	1662.13	1667.36	1666.38	1662.36	1663.14	1660.08	1631.27
428.510986	1683.26	1663.79	1662.08	1684.29	1667.86	1676.96	1670.49	1657.49	1673.05	1680.88	1647.5	1665.11	1668.81	1657.77	1664.24	1663.71	1671.37	1667.74	1675.81	1650.54	1677.41	1644.6	1647.51	1650.61	1646.8	1654.58	1654.08	1654.87	1660.43	1658.72	1659.89	1652.42	1660.44	1661.69	1662.51	1648.83	1656.26	1656.65	1662.63	1660.11	1659.57	1662.78	1663.55	1665.6	1663.59	1665.04	1663.34	1663.39	1632.57
429.006989	1679.88	1663.54	1662.15	1680.58	1664.6	1678.17	1670.74	1656.69	1673.11	1678	1649.58	1664.81	1665.07	1658.77	1664.07	1663.02	1672.37	1668.21	1676.61	1649.85	1677	1645.57	1647.35	1652.99	1647.63	1654.02	1652.96	1655.24	1661.26	1661.68	1661.03	1651.78	1660.77	1657.5	1663.73	1647.35	1657.27	1656.42	1661.12	1659.6	1661.49	1660.68	1663.8	1664.58	1666.54	1663.82	1664.24	1662.33	1634.39
429.502014	1679.98	1663.68	1660.6	1681.31	1665.18	1676.93	1669.9	1656.75	1670.17	1678.93	1647.92	1662.66	1666.8	1657.59	1663.32	1661.63	1672.92	1667.09	1675.72	1648.85	1677.14	1644.52	1645.57	1652.09	1645.89	1655.34	1652.94	1655.32	1657.34	1659.65	1659.01	1655.19	1659.73	1662.03	1664.2	1648.77	1655.27	1655.6	1660.85	1659.6	1659.2	1661.88	1664.03	1667.17	1664.81	1665.64	1663.21	1659.34	1632.77
429.997009	1681.83	1665.2	1663.4	1681.09	1666.22	1676.84	1670.97	1656.88	1671.69	1679.28	1647.16	1663.71	1667	1658.43	1664.82	1661.17	1671.43	1667.76	1675.64	1650.97	1677.82	1645.81	1648.07	1650.88	1647.88	1655.42	1653.44	1655.72	1658.25	1659.34	1659.53	1655.87	1658.54	1659.3	1661	1646.8	1656.53	1654.7	1663.06	1659.26	1661.32	1659.84	1661.96	1664.63	1663.75	1663.25	1662.96	1660.45	1632.9
430.492004	1680.15	1665.29	1661.56	1679.36	1666.25	1676.82	1669.95	1657.37	1669.32	1675.76	1650.39	1665.54	1665.31	1657.65	1664.47	1661.44	1672.86	1666.53	1674.19	1650.51	1676.52	1645.36	1644.13	1649.62	1646.06	1652.01	1654.21	1652.37	1656.59	1660.41	1660.77	1654.82	1659.33	1661.4	1660.61	1648.37	1656.48	1655.84	1662.04	1659.57	1659.07	1658.67	1662	1666.39	1664.14	1662.38	1664.43	1660.02	1630.23
430.987000	1681.31	1665.13	1662.18	1680.89	1664.76	1677.63	1670.06	1656.03	1669.95	1678.35	1647.48	1662.7	1667.27	1656.01	1661.66	1662.57	1670.25	1666.58	1673.91	1649.47	1675.5	1647.77	1647.44	1652.3	1645.96	1654.2	1652.39	1654.82	1659.7	1658.78	1657.69	1651.55	1661.12	1660.89	1663.73	1648.93	1654.55	1653.93	1661.4	1659.25	1659.32	1657.95	1663.57	1667.53	1665.55	1664.52	1661.6	1662.97	1633.43
431.481995	1682.39	1664.53	1661.76	1680.97	1667.39	1676.5	1669.75	1657.05	1673.11	1677.94	1647.63	1662.71	1666.68	1656.33	1662.59	1660.67	1672.16	1666.62	1674.05	1649.17	1675.05	1646.98	1648.63	1653.17	1648.48	1654.67	1654.72	1655.08	1658.57	1660.82	1658.09	1656.59	1661.87	1663.91	1663.17	1647.21	1657.32	1655.95	1662.07	1657.51	1660.4	1662.42	1662.51	1663.3	1664.07	1664.76	1664.28	1661.57	1630.36
431.977997	1680.41	1665.49	1664.09	1681.14	1665.59	1680.14	1670.62	1658.11	1672.61	1681.74	1646.88	1663.88	1666.2	1658.67	1665.12	1659.16	1670.76	1666.97	1676.18	1650.61	1677.57	1645.06	1646.78	1651.31	1647.5	1653.69	1654.6	1657.85	1659.25	1660.85	1659.36	1656.31	1662.49	1662.89	1662.28	1647.21	1655.8	1658.46	1661.94	1658.83	1660.98	1659.03	1663.6	1665.35	1666	1663.22	1663.13	1662.73	1631.81
432.472992	1681.78	1665.19	1662.47	1682.42	1666.54	1678.25	1670.66	1656.04	1671.36	1680.39	1647.86	1662.44	1668.78	1658.93	1662.94	1660.2	1672.59	1668.16	1672.88	1650.84	1677	1646.1	1647.91	1653.33	1648.74	1653.7	1653.76	1655.71	1659.9	1657.72	1660.78	1654.15	1660.83	1661.65	1665.09	1648.97	1655.04	1656.14	1660	1659.39	1659.96	1661.23	1663.97	1666.52	1663.72	1662.95	1663.16	1661.39	1632.64
432.967987	1679.76	1664.75	1663.01	1680.27	1666.83	1679.03	1669.97	1658.02	1672	1678.16	1648.53	1661.02	1667.15	1655.6	1663.05	1660.63	1669.86	1667.43	1672.86	1650.33	1677.51	1646.26	1644.92	1649.82	1646.49	1651.97	1654.36	1656.37	1657.38	1660.19	1659.47	1653.62	1658.37	1660.7	1663.23	1649.17	1656.35	1655.35	1661.75	1658.22	1659.73	1657.35	1660.41	1665.84	1664.87	1664.8	1664.03	1660.61	1631.26
433.463013	1680.23	1662.9	1662.18	1679.45	1665.97	1676.29	1669.52	1657.29	1670.84	1677.84	1647.06	1665.15	1665.96	1657.99	1664.24	1660.82	1669.72	1667.64	1674.94	1648.89	1676.2	1644.73	1647.65	1651.13	1646.74	1652.25	1654.14	1656.87	1659.03	1658.53	1661.87	1655.49	1661.09	1660.21	1663.05	1645.75	1657.09	1653.79	1661.57	1658.58	1659.79	1657.51	1662.3	1665.46	1665.41	1663.3	1663.4	1660.93	1631.96
433.959015	1680.9	1664.08	1658.9	1680.92	1664.52	1676.86	1669.3	1658.56	1669.97	1678.16	1645.42	1661.49	1665.77	1659.57	1664.14	1661	1670.61	1668	1674.4	1649.74	1675.23	1644.64	1644.78	1650.34	1643.45	1656.54	1653.48	1657.27	1659.12	1657.96	1660.61	1652.66	1660.49	1659.47	1661.11	1647.55	1655.36	1653.39	1660.74	1656.17	1659.15	1660.55	1662.09	1664.73	1663.46	1663.43	1664.95	1659.07	1632.57
434.454010	1681.37	1664.45	1662.45	1683.2	1665.47	1677.69	1669	1658.85	1673.17	1679	1649.41	1664.59	1665.7	1657.62	1664.14	1662.02	1673.61	1670.11	1675.96	1650.55	1675.57	1646.05	1647.59	1651.05	1645.72	1654.18	1653.59	1654.67	1657.86	1658.85	1658.42	1653.29	1661.57	1659.57	1662.83	1646.4	1653.56	1653.65	1660.77	1658.43	1659.55	1661.58	1662.02	1668.26	1664.13	1663.43	1662.87	1660.83	1632.29
434.949005	1682.21	1665.81	1662.95	1682.56	1664.33	1679.29	1670.62	1658.84	1671.06	1677.9	1648.06	1663.51	1668.43	1657.44	1662.22	1659.66	1669.56	1667.45	1674.49	1650.39	1674.24	1645.55	1646.32	1652.76	1648.28	1653.28	1652.56	1653.77	1656.64	1658.8	1660.34	1653.87	1661.15	1659.76	1660.54	1646.72	1656.37	1656.48	1661.03	1656.13	1658.88	1659.36	1661.51	1664.87	1664.62	1664.25	1663.26	1663.65	1631.28
435.444000	1680.52	1667.97	1661.55	1683.52	1664.08	1678.05	1671.05	1656.71	1672.24	1680.69	1647.54	1665.92	1665.6	1656.9	1663.15	1661.21	1672.25	1668.26	1675.93	1648.47	1676.94	1645.98	1645.15	1649.83	1647.3	1652.35	1654.45	1655.8	1658.16	1659.49	1655.91	1651.87	1659.06	1660.96	1660.18	1646.33	1656.21	1655.35	1659.95	1656.81	1659.82	1659.35	1660.59	1664.43	1661.66	1665.55	1662.32	1661.23	1632.07
435.938995	1680.45	1664.38	1662.89	1682.51	1665.63	1677.84	1670.6	1656.22	1670.94	1678.92	1645.95	1663.84	1669.2	1659.23	1661.74	1659.7	1670.5	1668.95	1673.71	1649.02	1675.18	1644.73	1644.31	1651.9	1645.11	1652.32	1653.44	1653.35	1659.07	1657.58	1658.62	1653.12	1659.38	1659.67	1662.8	1647.63	1656.58	1653.77	1660.66	1657.72	1658.99	1658.57	1662.02	1665.46	1662.12	1661.68	1663.54	1661	1630.31
436.434998	1681.4	1665.92	1662.58	1681.65	1667.18	1678.21	1670.95	1657.21	1670.8	1677.73	1646.85	1662.56	1665.46	1656.41	1663.45	1659.86	1670.75	1667.1	1673.49	1650.33	1675.33	1645.23	1645.37	1650.96	1645.99	1654.23	1652.57	1655.93	1656.33	1658.32	1657.84	1654.51	1659.73	1659.79	1660.84	1646.33	1655.96	1654.56	1660.63	1655.45	1661.4	1658.69	1661.9	1665.55	1663.67	1662.48	1663.36	1661.71	1631.55
436.929993	1681.64	1661.78	1659.73	1680.11	1666.48	1677.89	1670.88	1658.55	1672.3	1679.17	1647.65	1665.31	1668.31	1657.03	1661.52	1661.79	1671.64	1666.98	1674.59	1649.88	1676.95	1646.14	1645.23	1651.58	1646.15	1654.78	1653.53	1656.38	1657.35	1660.92	1658.94	1656	1660.56	1660.07	1663.12	1646.96	1654.65	1655.74	1661.61	1659.66	1660.63	1661.47	1662.18	1667.18	1663.7	1664.66	1663.52	1661.38	1632.57
437.424988	1681.31	1666.47	1662.64	1682.07	1664.37	1678.7	1668.63	1658.21	1672.06	1678.79	1648.42	1663.87	1665.84	1658.36	1662.35	1661.13	1670.8	1667.69	1672.34	1651.18	1675.85	1644.69	1646.56	1649.45	1646.44	1654.77	1654.38	1652.79	1658.37	1657.34	1660.24	1652.94	1660.21	1660.9	1663.31	1648.05	1654.76	1655	1659.22	1658.68	1659.97	1658.7	1660.71	1664.51	1664	1662.45	1661.6	1660.52	1633.43
437.920013	1680.44	1665.29	1663.58	1680.42	1666.33	1679.11	1669.74	1655.68	1672.48	1677.96	1647.88	1664.09	1667.06	1655.53	1661.47	1661.77	1670.64	1667	1672.5	1649.19	1676.59	1644.09	1644.88	1648.44	1646.24	1655.28	1654.4	1655.67	1656.53	1658.78	1658.32	1652.15	1659.69	1661.65	1661.41	1646.48	1654.61	1653.65	1659.12	1660.67	1659.16	1660.3	1659.95	1665.59	1664.71	1664.05	1663.02	1659.6	1632.66
438.415009	1679.72	1662.51	1659.28	1680.79	1665.23	1676.94	1669.7	1658.75	1672.23	1677.82	1646.89	1663.27	1665.97	1659.41	1664.01	1658.76	1669.32	1668.13	1675.87	1650.53	1676.62	1646.02	1647.05	1651.85	1645.54	1653.93	1651.19	1654.29	1657.04	1657.69	1658.7	1654.36	1661.94	1660.94	1663.29	1647.6	1657.45	1654.71	1659.91	1657.8	1659.76	1659.2	1662.02	1665	1663.58	1661.93	1664.85	1662.06	1634.1
438.911011	1679.85	1664.72	1662.24	1681.13	1666.46	1678.62	1669.88	1658.03	1670.79	1678.5	1648.96	1662.62	1666.25	1658.58	1662.9	1662.6	1670.54	1668.13	1672.42	1650.54	1676.64	1647.04	1646.02	1652.42	1646.45	1652.56	1654.78	1653.72	1657.85	1660.52	1660.19	1651.64	1658.78	1658.55	1663.01	1646.86	1654.28	1655	1658.44	1655.39	1658.24	1659.65	1661.32	1662.23	1665.07	1662.8	1662.85	1657.62	1632.27
439.406006	1679.58	1666.35	1662.2	1680.16	1666.45	1677.72	1671.89	1658.31	1672	1677.67	1648.59	1665.34	1665.79	1659.08	1662.81	1660.95	1671.93	1668.38	1673.42	1649.5	1677.18	1645.66	1646.69	1652.76	1644.55	1653.78	1654.62	1654.9	1657.88	1660.4	1660.29	1652.69	1662.4	1660.41	1662.46	1647.06	1654.28	1653.37	1660.87	1657.54	1659.29	1658.42	1661.95	1665.63	1665.25	1663.05	1660.94	1660.55	1633.37
439.901001	1679.57	1667.2	1663.37	1681.72	1666.44	1677.31	1669.38	1658.66	1670.07	1678.4	1647.6	1662.69	1666.16	1657.67	1662.7	1660.51	1673.67	1667.61	1674.01	1647.02	1676.22	1645.35	1647.82	1651.37	1645.73	1652.92	1654.28	1651.86	1656.05	1658.47	1657.81	1654.12	1661.39	1659.77	1658.73	1645.44	1654.48	1654.38	1660.11	1659.15	1659.6	1660.84	1662.02	1665.44	1662.44	1663.13	1662.83	1660.23	1630.74
440.395996	1682.17	1665.33	1661.11	1679.92	1667.71	1676.71	1668.89	1656.89	1671.14	1674.8	1648.08	1663.81	1666.67	1658.66	1663.29	1661.24	1672.33	1666.78	1674.58	1648.98	1676.2	1645.1	1644.32	1649.14	1644.7	1653.11	1653.84	1654.45	1661.57	1659.75	1661.34	1651.85	1658.92	1661.55	1663.19	1649.25	1656.92	1656.16	1659.38	1657.14	1658.18	1660.18	1662.74	1663.12	1663.7	1662.87	1661.45	1660.12	1631.85
440.890991	1679.61	1663.63	1661.71	1682.3	1666.41	1681.76	1668.8	1660.66	1670.49	1677.85	1648.52	1664.52	1666.19	1656.53	1663.23	1660.75	1672.17	1666.21	1674.13	1649.88	1677.36	1645.18	1645.64	1648.65	1646.57	1651.16	1652.97	1656.03	1658.51	1659.21	1659.86	1653.65	1659.71	1662.59	1660.27	1647.38	1654.41	1655.03	1660.96	1657.95	1658.74	1660.37	1662.29	1665.62	1664.95	1663.59	1662.48	1661.33	1634.06
441.386993	1681.66	1665.9	1661.52	1681.42	1663.62	1676.86	1671.85	1658.94	1672.26	1680.36	1646.88	1663.3	1664.8	1657.4	1663.94	1660	1668.86	1665.87	1674.13	1649.93	1675.24	1645.98	1648.37	1650.55	1646.29	1652.6	1654.09	1653.94	1657.83	1659.63	1658.52	1652.35	1660.84	1660.56	1660.64	1646.39	1655.87	1652.55	1660.33	1655.77	1660.5	1661.09	1662.2	1667.47	1662.85	1662.01	1662.35	1660.38	1631.65
441.881989	1681.4	1662.21	1660.71	1680.9	1665.9	1678.11	1672.22	1659.17	1671.11	1676.61	1649.4	1664.09	1666.51	1658.44	1662.97	1659.57	1672.64	1667.25	1677.3	1649.01	1676.44	1645.15	1645.67	1651.37	1645.62	1653.58	1652.19	1655.06	1657.75	1658.73	1660.17	1652.43	1659.95	1660.89	1663.16	1646.03	1655.93	1653.15	1660.14	1655.34	1658.93	1659.25	1663.1	1664.29	1663.68	1663.16	1664.38	1662.91	1629.52
442.377014	1681.57	1664.6	1662.39	1682.68	1665.7	1677.32	1670.68	1660.28	1669.68	1677.76	1645.91	1662.11	1665.56	1656.24	1664.27	1660.98	1671.01	1667.71	1673.44	1649.02	1674.36	1644.79	1641.48	1650.56	1645.51	1650.85	1651.7	1653.7	1658.18	1659.49	1658.7	1653.53	1659.26	1658.86	1662.46	1646.16	1654.93	1654.43	1658.15	1655.78	1658.2	1658.68	1660.01	1665.79	1664.55	1662.86	1665.39	1660.46	1631.52
442.872009	1680.8	1665.23	1661.94	1680.61	1665.34	1676.92	1669.59	1658.72	1671.28	1677.32	1646.32	1662.43	1665.96	1657.07	1662.24	1661.7	1670.87	1666.4	1673.16	1649.04	1674.49	1645.58	1643.28	1651.71	1645.42	1652.22	1653.23	1655.3	1658.72	1657.81	1657.18	1654.38	1660.84	1660.01	1660.72	1646.96	1654.09	1654.99	1660.44	1656.17	1658.5	1658.61	1663.81	1666.56	1666.3	1661.86	1663.63	1659.38	1631.3
443.368011	1680.12	1664.71	1663.69	1679.05	1665.64	1678.08	1670.65	1657.21	1671.63	1679.3	1648.87	1662.9	1668.1	1658.24	1662.46	1660.28	1672.43	1667.11	1674.28	1649.3	1675.02	1645.58	1644.67	1647.74	1644.63	1652.28	1654.69	1652.73	1656.78	1658.08	1655.9	1653.13	1662.47	1660.52	1661.42	1645.98	1655.29	1655.45	1661.86	1656.27	1657.48	1658.17	1663.26	1665.2	1665.19	1662.55	1663.63	1661.09	1630.88
443.863007	1678.99	1663.79	1662.94	1679.95	1664.22	1676.17	1670.25	1657.6	1671.37	1676.59	1647.4	1665.28	1666.95	1658.27	1664.16	1661.86	1671.32	1668.26	1674.01	1648.7	1672.65	1644.88	1645.95	1649.14	1645.19	1652.79	1652.05	1654.62	1657.41	1655.93	1657.26	1655.23	1657.82	1657.86	1661.36	1645.41	1654.22	1651.72	1659.44	1655.3	1659.36	1657.66	1661.47	1663.7	1662.79	1663.54	1663.26	1661.81	1630.63
444.358002	1680.9	1665.26	1660.11	1679.86	1664.51	1677.15	1668.4	1658	1670.64	1679.17	1648.23	1662.82	1667.31	1657.76	1664.97	1661.51	1669.98	1666.48	1674.49	1650.18	1677.55	1646.16	1647.07	1653.25	1645.24	1654.55	1652.88	1653.59	1658.85	1659.88	1658.58	1652.42	1659.97	1661.26	1665.71	1646.83	1655.18	1654.95	1660.07	1659.96	1659.38	1658.62	1662.05	1661.74	1663.81	1661.22	1661.82	1660.3	1633.34
444.852997	1680.72	1662.23	1662.86	1679.37	1666.93	1676.8	1668.6	1655.54	1670.6	1678.11	1646.96	1665.91	1665.62	1657.76	1661.73	1659.83	1672.19	1667.35	1673.37	1649.01	1672.09	1642.4	1643.73	1649.35	1646.03	1650.9	1651.58	1651.86	1656.92	1657.93	1656.14	1653.57	1660.18	1660.4	1661.67	1646.24	1654.84	1658.02	1659.62	1656.59	1659.6	1659.2	1661.27	1666.06	1662.04	1661.98	1661.64	1659.22	1629.74
445.347992	1680.03	1664.36	1662.62	1680.86	1665.99	1676.92	1669.61	1657.72	1669.72	1676.53	1646.53	1663.35	1667.04	1657.99	1662.27	1659.97	1672.87	1667.17	1673.89	1650.48	1674.05	1646.18	1644.24	1651.82	1644.86	1653.46	1654.19	1655.9	1655.84	1656.65	1659.74	1652.71	1658.77	1660.66	1659.43	1647.81	1654.94	1653.35	1658.97	1656.53	1659.2	1659.45	1659.57	1664.96	1665.4	1661.48	1661.45	1658.93	1632.85
445.843994	1678.57	1663.77	1662.27	1679.48	1661.18	1676.65	1668.79	1657.17	1667.73	1677.28	1648.7	1663.47	1665.92	1657.31	1661.2	1659.07	1668.91	1665	1671.84	1648.82	1674.9	1642.94	1643.06	1652.66	1646.1	1651.14	1655.81	1652.62	1655.2	1658.27	1657.44	1657.39	1660.29	1657.93	1662.42	1646.72	1654.98	1651.91	1659.44	1658.16	1658.25	1659.7	1660.56	1662.52	1660.78	1662.21	1661.67	1657.16	1632.5
446.338989	1680.57	1666.36	1663.23	1680.57	1666.9	1675.3	1667.33	1655.05	1670.46	1677.6	1647.53	1662.92	1667.15	1657.84	1662.8	1658.53	1671.49	1664.81	1673.64	1649.62	1674.79	1643.85	1646.51	1649.67	1645.47	1651.84	1652.28	1657.48	1655.95	1656.65	1658.61	1652.7	1657.8	1658.93	1659.39	1646.41	1655.38	1653.52	1659.09	1656.45	1658.81	1658.45	1660.79	1663.66	1664.65	1663.29	1661.74	1658.57	1630.15
446.834015	1678.61	1662.98	1662.75	1681.47	1664.95	1676.69	1670.04	1656.02	1669	1678.6	1647.71	1661.62	1664.53	1657.44	1662.67	1661.33	1670.34	1665.15	1671.79	1651.39	1676.19	1643.6	1644.76	1648.35	1645.54	1651.38	1653.77	1656.15	1656.29	1660.02	1655.4	1653.56	1658.69	1660.09	1660.69	1647.98	1653.11	1653.36	1658.37	1656.27	1659.77	1656.87	1659.94	1662.9	1663.77	1663.48	1661.33	1658.95	1631.13
447.329010	1678.86	1663.12	1662.14	1678.57	1664.32	1676.32	1668.44	1656.16	1668.93	1677.52	1649.41	1662.95	1666.16	1658.51	1661.26	1660.67	1671.61	1666.58	1673.54	1651.65	1675.88	1644.52	1644.44	1652.55	1645.51	1652.05	1653.19	1652.42	1657.72	1658.01	1659.93	1655.01	1658.88	1659.95	1660.7	1646.68	1655.2	1653.29	1659.84	1655.93	1659.06	1659.32	1659.21	1663.7	1664.05	1662.75	1661.07	1659.31	1631.63
447.824005	1682.04	1664.08	1661.8	1680.34	1665.87	1677.4	1668.45	1656.54	1670.5	1677.46	1647.8	1663.1	1666.4	1658.03	1664.22	1660.17	1670.2	1666.81	1673.36	1649.74	1673.95	1644.08	1648.41	1650.74	1646.15	1651.73	1651.94	1653.08	1657.19	1658.46	1658.61	1656.43	1660.26	1661.49	1662.23	1647.57	1656.89	1654.29	1660.65	1656.8	1658.28	1660.94	1662.13	1665.71	1662.99	1662.37	1664.41	1661.43	1632.06
448.320007	1680.12	1664.65	1663.29	1677.85	1664.09	1675.67	1669.62	1658.79	1671.51	1677.47	1648.28	1662.72	1668.2	1658.62	1661.54	1660.28	1670.69	1666.09	1672.41	1651.56	1675.26	1643.28	1645.64	1649.36	1644.18	1653.05	1652.64	1652.4	1657.17	1658.35	1658.44	1654.85	1660.96	1657.46	1660.94	1645.14	1654.15	1656.29	1659.39	1655.5	1659.91	1656.67	1660.91	1663.53	1663.86	1663.5	1663.22	1658.57	1630.62
448.815002	1679.73	1662.38	1662.43	1681.06	1664.53	1676.41	1668.89	1657.14	1670.05	1677.26	1648.14	1662.36	1667.16	1657.44	1661.99	1661.14	1670.85	1666.28	1676.1	1650.85	1674.63	1647.28	1646.49	1650.9	1646.94	1653.04	1650.67	1653.69	1658.28	1659.18	1658.31	1654.03	1660.22	1659.15	1661.3	1647.26	1654.95	1654.64	1659.45	1658.27	1657.24	1659.77	1662.19	1664	1663.88	1663.3	1663.24	1659.84	1632.66
449.309998	1680.43	1664.26	1663.45	1679.18	1665.37	1677.72	1668.44	1659.03	1674.64	1676.33	1650.92	1665.31	1666.02	1657.35	1662.56	1661.74	1670.54	1668.45	1674.28	1651.22	1675.63	1645.39	1645.11	1650.62	1646.17	1652.68	1652.47	1652.67	1659.82	1658.72	1660.79	1654.3	1658.76	1660.04	1661.97	1646.12	1657.62	1654.53	1660.25	1656.18	1658.88	1659.33	1660.75	1665.23	1663.18	1661.93	1664.2	1661.44	1632.32
449.804993	1680.9	1663.55	1663.41	1678.69	1665.07	1675.04	1667.34	1658.01	1670.58	1677.46	1646.91	1662.36	1664.42	1657.27	1662.81	1658.53	1671.91	1664.99	1674.73	1651.22	1673.6	1644.87	1646.44	1653.09	1645.1	1654.08	1652.8	1653.68	1656.11	1656.76	1656.63	1652.87	1659.99	1661.59	1663.52	1644.83	1653.15	1655.19	1659.16	1657.59	1660.02	1658.61	1660.61	1664.66	1662.63	1662.91	1661.83	1658.67	1633.76
450.299988	1680.4	1663.92	1663.36	1681.7	1665.34	1677.01	1669.42	1657.61	1671.53	1677.48	1647	1663.3	1664.15	1659.54	1662.26	1662.2	1671.77	1666.14	1672.29	1649.69	1674.82	1644.22	1645.37	1649.94	1646.11	1651.39	1653.19	1653.24	1658.03	1656.52	1658.21	1652.39	1661.52	1661.76	1661.98	1645.45	1655.16	1655.49	1658.62	1656.21	1657.86	1657.73	1662.2	1664.08	1664.75	1662.62	1664.15	1660.74	1632.21
450.795990	1678.96	1662.6	1660.58	1678.54	1663.81	1678.44	1668.46	1656.27	1670.73	1678.26	1647.22	1661.14	1666.04	1657.26	1661.43	1659.75	1672.2	1667.49	1672.2	1648.62	1675.76	1641.96	1646.61	1651.67	1645.18	1651.86	1651.58	1654.57	1656.93	1659.63	1658.87	1655.03	1658.71	1660.24	1662.38	1646.81	1655.22	1655.06	1658.96	1657.31	1659.66	1660.12	1660.11	1663.41	1662.97	1662.66	1662.48	1660.34	1630.18
451.290985	1679.78	1661.62	1661.11	1680.03	1666.52	1677.02	1668.04	1656.69	1669.99	1677.09	1647.42	1663.04	1666.4	1656.9	1664.62	1660.3	1670.34	1666.55	1672.99	1648.85	1676.15	1642.67	1646.01	1649.96	1645.27	1653.62	1653.11	1652.83	1655.52	1660.33	1658.15	1651.85	1659.04	1660.95	1661.24	1647.83	1654.27	1654.75	1660.66	1657.47	1657.95	1658.95	1661.84	1665.46	1661.86	1663.69	1663.48	1660.87	1632.96
451.786011	1680.4	1663.1	1659.56	1680.27	1665.15	1677.57	1669.43	1655.83	1670.04	1678.09	1646.49	1663.1	1665.83	1657.4	1661.6	1659.34	1670.51	1667.84	1674.51	1651.17	1675.7	1645.06	1646.34	1648.67	1644.78	1650.4	1652.61	1653.89	1656.63	1657.95	1655.8	1652.65	1659.11	1659.56	1661.89	1646.64	1654.21	1654.49	1660.15	1657.64	1660.55	1657.23	1662.57	1664.37	1665.19	1662.7	1662.75	1660.52	1632.01
452.281006	1681.36	1664.44	1662.96	1680.21	1665.03	1678.48	1668.71	1658.29	1672.11	1675.02	1645.28	1661.26	1664.42	1657.14	1660.3	1659.81	1669.77	1666.72	1673.29	1650.75	1673.89	1645.18	1643.51	1650.07	1644.4	1652.48	1652.31	1653.5	1655.75	1658.41	1657.28	1651.22	1659.18	1660.71	1662.08	1646.26	1657.42	1655.14	1659.2	1654.08	1656.92	1660.28	1661.87	1662.79	1662.53	1662.1	1662.64	1660.84	1631.42
452.776001	1678.69	1662.63	1660.14	1678.94	1665.78	1676.79	1669.9	1657.56	1668.35	1677.85	1647.38	1660.82	1664.96	1658.59	1661.94	1660.68	1672.14	1667.04	1673.72	1649.67	1673.45	1642.82	1643.88	1649.75	1646.56	1650.64	1652.07	1653.25	1655.86	1656.65	1660.54	1654.48	1658.57	1658.01	1659.23	1646.5	1655.78	1653.67	1657.78	1656.14	1659.66	1659.59	1660.76	1663.9	1664.1	1662.41	1661.99	1657.22	1631.66
453.272003	1678.83	1664.76	1663.66	1679.27	1663.35	1676.39	1668.53	1655.98	1670.74	1676.55	1647.56	1663.49	1665.21	1657.36	1661.63	1657.91	1673.68	1667.04	1674.77	1650.22	1677.08	1641.42	1646.44	1650.87	1646.81	1653.02	1654.31	1653.17	1659.09	1658.36	1656.6	1655.18	1659.53	1661.18	1660.74	1645.6	1652.65	1654.02	1657.91	1656.44	1659.1	1659.62	1662.32	1666.75	1663.11	1661.3	1660.72	1659.41	1633.47
453.766998	1681.01	1664.53	1661.38	1678.11	1667.44	1677.67	1670.04	1655.94	1669.08	1675.35	1644.92	1661.34	1664.78	1658.47	1663.59	1661.3	1671.28	1670.13	1676.29	1649.61	1676.55	1643.79	1647.22	1652.19	1645.37	1654.05	1651.02	1653.79	1657.71	1658.61	1655.9	1655.44	1660.12	1658.71	1661.59	1643.4	1655.81	1653.48	1658.83	1657.98	1658.21	1659.3	1660.89	1665.52	1664.36	1662.34	1662.26	1660.07	1632.69
454.261993	1679.24	1665.18	1661.15	1677.5	1666.22	1678.13	1668.03	1657.82	1668.53	1677.2	1649.9	1663.53	1665.92	1658.7	1661.8	1660.14	1671.39	1665.93	1673.77	1649.67	1675.85	1644.13	1645.47	1651.4	1644.59	1650.84	1650.84	1655.11	1657.31	1656.36	1655.06	1653.07	1659.62	1660.2	1660.02	1644.21	1654.47	1654.62	1659.77	1655.29	1658.6	1659.59	1660.8	1663.13	1664.92	1662.73	1662.31	1660.53	1629.64
454.756989	1678.63	1663.37	1661.4	1679.67	1665.66	1677.86	1671.57	1656.12	1668.33	1676.59	1648.13	1661.58	1666.95	1656.88	1663.56	1658.13	1669.6	1666.51	1674.79	1649.32	1674.07	1644.62	1646.79	1649.35	1645	1652.25	1652.83	1652.86	1656.08	1659.31	1656.83	1655.71	1660.78	1658.83	1659.55	1645	1655.6	1654.5	1658.2	1656.14	1658.1	1659.8	1661.96	1664.79	1663.88	1663.43	1662.29	1659.03	1631.34
455.252014	1680.43	1665.09	1661.28	1681.31	1664.98	1677.75	1667.48	1655.74	1671.14	1677.68	1646.37	1661.08	1667.18	1658.45	1663.75	1660.85	1670.98	1667.75	1677.36	1649.43	1672.9	1642.13	1644.15	1649.65	1647.9	1651.02	1652.21	1652.26	1657.45	1658.09	1659.29	1655.8	1658.4	1659.06	1661.39	1645.18	1656.08	1655.11	1658.46	1657.84	1658.34	1657.13	1660.84	1665.19	1661.91	1662.27	1661.82	1660.57	1630.65
455.747986	1679.68	1663.8	1662.71	1678.74	1664.77	1675.79	1666.54	1657.54	1669.53	1676.44	1646.87	1661.89	1662.24	1657.6	1660.21	1660.18	1672.35	1667.61	1671.27	1649.28	1675.84	1644.07	1643.07	1652.33	1643.61	1652.65	1651.14	1653.01	1657.77	1659.13	1658.09	1653.15	1658.37	1661.44	1662.65	1646.1	1656.48	1657.3	1657.66	1657.86	1658.83	1658.17	1661.59	1662.68	1664.14	1663.53	1662.17	1660.25	1629.84
456.243011	1678.86	1663.63	1661.34	1679.73	1663	1675.67	1669.78	1655.94	1667.8	1677.02	1646.63	1663.13	1666.62	1656.57	1663.05	1661.18	1672.51	1667.11	1673.88	1650.42	1677.37	1643.48	1642.73	1650.36	1645.98	1650.76	1653.03	1654.15	1655.55	1657.67	1657.57	1655.21	1660.56	1663.09	1660.98	1645.37	1654.42	1653.79	1659.91	1657.03	1656.54	1658.48	1659.36	1664.5	1664.2	1662.07	1662.03	1661.36	1629.43
456.738007	1680.96	1664.55	1661.42	1679.43	1664.41	1673.58	1669.45	1656.5	1671.44	1674.44	1646.61	1663.53	1665.31	1659.31	1662.33	1660.66	1671.95	1667.29	1677.07	1649.84	1674.24	1644.88	1644.05	1648.49	1646.42	1651.05	1652.18	1651.78	1656.37	1656.09	1656.68	1654.47	1658.96	1660.33	1658.76	1644.24	1656.48	1654.21	1657.66	1657.6	1656.89	1658.71	1661.82	1663.1	1662.9	1662.75	1662.67	1659.12	1631.99
457.233002	1680.15	1664.45	1662.4	1680.41	1665.17	1675.25	1667.92	1655.55	1672.06	1678.65	1645.94	1664.2	1666.27	1659.9	1661.9	1659.11	1670.82	1666.71	1674.18	1649.33	1677.1	1645.18	1644.23	1649.65	1647.21	1651.07	1652.02	1653.67	1655.27	1658.04	1659.24	1653.06	1660.09	1660.88	1660.07	1646.71	1653.26	1654.72	1659.6	1656.59	1658.93	1659.48	1661.83	1664.72	1663.26	1662.77	1664.59	1661.37	1630.65
457.729004	1682.48	1663.46	1659.66	1679.16	1665.41	1676.23	1670.15	1654.69	1669.36	1677.24	1648.5	1664.97	1664.56	1658.7	1661.96	1661.07	1670.88	1665.35	1671.29	1651	1675.36	1642.8	1641.94	1649.93	1645.15	1653.73	1651.83	1654.75	1657.33	1659.91	1658.38	1652.61	1659.37	1659.19	1661.37	1646.81	1656.46	1654.33	1659.07	1657.91	1658.78	1659.72	1660.13	1664.4	1665.53	1663.7	1664	1660.42	1631.78
458.223999	1677.47	1663.81	1661.32	1680.13	1664.48	1675.78	1668.59	1658.06	1668.98	1676.69	1648.05	1663.83	1666.49	1658	1661.95	1661.59	1671.04	1666.43	1671.58	1649.72	1674.45	1640.36	1646.69	1648.22	1647.05	1651.56	1652.19	1651.22	1655.65	1658.6	1659.04	1652.88	1658.3	1659.29	1660.81	1645.43	1655.95	1654.02	1660.85	1658.59	1658.52	1660.1	1661.74	1664.46	1664.07	1662.23	1662.25	1659.11	1633.45
458.718994	1677.65	1661.99	1662.34	1676.11	1664.97	1675.98	1665.01	1656.64	1670.67	1676.43	1646.2	1662.63	1665.12	1659.69	1663.74	1659.9	1672.24	1669.02	1677.48	1647.92	1677.36	1644.6	1643.38	1649.29	1643.28	1651.55	1653.7	1655	1655.71	1658.26	1657.15	1653.98	1659.12	1660.52	1662.65	1645.25	1656.13	1655.34	1657.19	1656.71	1659.67	1657.78	1659.07	1662	1662.6	1661.13	1663.9	1661.25	1629.77
459.213989	1681.28	1664.45	1662.21	1678.56	1666.31	1677.54	1668.09	1654.8	1670.13	1678.22	1647.07	1661	1665.52	1659.04	1662.62	1661.1	1671.82	1666.21	1672.86	1651.49	1676.58	1642.84	1645.2	1648.69	1645.67	1650.7	1651.31	1651.49	1655.23	1655.27	1656.93	1653.77	1660.05	1660.1	1661.55	1646.46	1654.85	1654.41	1659.84	1656.85	1657.57	1657.54	1660.56	1662.14	1662.75	1660.72	1662.87	1660.63	1631.48
459.709015	1677.85	1665.02	1661.66	1679.25	1668.08	1676.02	1668.66	1658.89	1669.93	1677.76	1647.46	1661.8	1667.15	1657.73	1662.32	1660.84	1671.66	1666.06	1673.65	1649.72	1673.41	1644.81	1644.56	1650.49	1643.38	1650.47	1653.46	1652.35	1656.41	1658.55	1660.01	1654.79	1658.85	1661.07	1662.66	1646.73	1653.75	1652.97	1660.51	1658.19	1658.68	1659.83	1661.71	1663.71	1663.63	1661.21	1662.36	1661.46	1630.72
460.204987	1679.84	1666.17	1662.38	1680.13	1668.36	1677.4	1668.45	1659.46	1669.4	1678.31	1645.88	1664.64	1665.69	1658.78	1663.03	1660.82	1670.67	1666.08	1674.16	1651.04	1673.17	1643.47	1645.75	1650.77	1645.21	1652.69	1651.35	1651.54	1657.55	1657.17	1657.02	1651.78	1658.16	1660.56	1660.36	1646.61	1653.94	1655.6	1660.37	1656.04	1659.75	1657.74	1661.2	1663.65	1662.07	1659.99	1661.31	1659.81	1631.58
460.700012	1679.58	1665.57	1662.95	1680.27	1664.07	1675.88	1667.66	1656.91	1672.29	1678.98	1647.58	1664.27	1665.31	1658.54	1661.17	1659.99	1672.7	1666.33	1672.32	1646.88	1675.59	1645.07	1645.18	1650.41	1644.4	1652.1	1649.71	1653.76	1657.22	1657.5	1656.63	1651.85	1659.69	1656.62	1658.4	1646.01	1654.46	1653.05	1660.46	1655.45	1659.36	1657.34	1659.45	1663.47	1662.31	1660.41	1661.89	1660.14	1630.01
461.195007	1680.72	1664.38	1662.58	1680.57	1665.64	1676.99	1668.47	1657.88	1669.88	1678.81	1646.64	1663.9	1666.46	1657.9	1662.13	1657.91	1669.67	1666	1672.74	1649.71	1676.23	1643.09	1645.22	1649.99	1644.97	1651.36	1652.12	1655.11	1657	1658.16	1658.7	1654.34	1658.5	1659.14	1660.57	1644.16	1654.17	1653.85	1658.07	1654.84	1658.11	1657.07	1662.76	1662.5	1664.51	1660.58	1660.52	1657.35	1630.02
461.690002	1679.38	1664.9	1661.95	1678.23	1666.18	1677.18	1668.69	1657.36	1669.69	1679.52	1645.91	1664.95	1665.96	1659.46	1663.55	1658.88	1671.55	1664.81	1671.95	1647.64	1674.51	1642.81	1643.76	1649.3	1645.76	1650.73	1651.18	1651.25	1654.24	1659.26	1657.01	1653.28	1657.52	1660.44	1659	1645.29	1656.27	1653.18	1659	1658.19	1658.17	1659.63	1659.24	1664.05	1663.52	1662.33	1661.74	1660.65	1631.72
462.184998	1678.94	1664.31	1659.53	1678.96	1666.02	1677.43	1669.92	1656.45	1671	1676.99	1647.73	1662.26	1663.53	1659.42	1663.92	1658.96	1672.37	1667.1	1672.35	1648.38	1674.61	1642.65	1644.53	1650.78	1643.99	1649.87	1653.52	1654.17	1655.71	1656.99	1655.59	1653.37	1659.5	1659.97	1659.21	1645.28	1654.83	1652.07	1659.88	1655.14	1659.66	1657.72	1660.84	1664.67	1662.77	1661.32	1661.9	1656.23	1629.86
462.681000	1679.59	1665.03	1660.62	1680	1665.08	1677.14	1668.99	1657.28	1669.19	1676.32	1647.51	1662.46	1665.24	1658.51	1661.03	1660.09	1670.78	1665.09	1670.85	1649.76	1673.43	1641.2	1643.89	1648.99	1645.3	1651.98	1652.61	1653.06	1655.57	1656.1	1658.16	1652.08	1657.66	1659.16	1660.86	1646.91	1656.39	1653.98	1658.77	1657.7	1658.6	1658.67	1659.53	1663.76	1666.26	1660.81	1661.71	1661.13	1630.85
463.175995	1680.36	1664.38	1662.47	1677.8	1666.54	1676.57	1670.13	1657.35	1671.58	1675.52	1646.14	1663.08	1667.4	1656.93	1663.02	1661.3	1671	1666.78	1671.47	1649.07	1675.45	1643.95	1645.3	1650.91	1645.09	1651.06	1650.7	1653.09	1656.74	1657.59	1654.71	1654.18	1656.87	1658.36	1659.45	1645.35	1653.75	1651.19	1660.3	1657.62	1657.78	1658.12	1659.84	1663.14	1662.94	1661.79	1662.84	1657.06	1629.9
463.670990	1680.89	1664.21	1662.82	1677.6	1666.39	1676.57	1668.08	1655.95	1670.24	1675.11	1647.86	1662.67	1664.72	1656.95	1663.18	1660.15	1671.64	1664.89	1672.75	1649.82	1672.19	1642.01	1647.24	1650.8	1643.75	1651.41	1651.38	1654.53	1657.81	1657.5	1658.54	1652.79	1660.35	1658.68	1663.54	1647.25	1654.04	1654.7	1657.72	1656.27	1657.66	1657.43	1660.56	1662.81	1663.26	1662.06	1659.59	1658.7	1632.6
464.165985	1679.69	1662.49	1660.5	1678.42	1666.46	1673.81	1665.91	1656.88	1670.35	1678.21	1647.01	1661.7	1664.95	1658.38	1660.36	1660.69	1670.65	1667.05	1673.48	1649.62	1673.93	1645.38	1644.26	1649.3	1645.01	1650.71	1652.11	1653.43	1657.15	1656.24	1657.2	1651.66	1659.8	1662.44	1661.87	1643.22	1654.92	1652.97	1659.79	1656.2	1657.66	1658.84	1660.24	1663.63	1663.15	1662.75	1661.48	1661.52	1632.49
464.661011	1680.27	1663.35	1661.39	1679.76	1665.74	1676.77	1668.98	1657.76	1669.14	1676.23	1647.94	1662.69	1664.99	1658.88	1662.27	1660.43	1671.84	1665.19	1670.93	1652.06	1675.44	1642.05	1645.17	1648.59	1643.79	1651.46	1650.19	1653.17	1657.28	1657.5	1657.46	1651.57	1656.61	1659.02	1658.82	1647.45	1654.03	1652.41	1659.9	1655.65	1658.16	1657.91	1661.33	1663.31	1662.42	1661.93	1660.14	1657.4	1632.28
465.157013	1678.7	1663.65	1662.72	1677.99	1665.93	1677.81	1667.29	1658.16	1670.65	1676.18	1648.56	1663.99	1666.12	1655.69	1661.57	1660.22	1670.33	1666.81	1674.41	1650.86	1673.73	1645.92	1642.9	1651.65	1644.04	1651.94	1652.33	1654.39	1656.97	1657.25	1661.58	1651.56	1661.55	1658.88	1661.5	1644.85	1656.25	1652.09	1656.56	1652.88	1658.17	1660.61	1663.18	1665.62	1664.49	1661.82	1662.17	1659.33	1631.38
465.652008	1678.78	1666.96	1661.97	1679.51	1666.46	1675.04	1668.94	1656.74	1669.04	1675.54	1647.16	1663.07	1665.84	1657.37	1662.43	1658.48	1673.46	1667.05	1672.88	1648.55	1673.07	1642.3	1643.43	1649.35	1644.08	1652.29	1653.2	1650.73	1654.01	1660.27	1657.86	1652.8	1657.95	1658.56	1659.5	1647.63	1654.55	1652.81	1658.73	1655.49	1659.67	1659.77	1659.74	1663.05	1662.72	1662.48	1661.77	1657.94	1631.44
466.147003	1679.78	1663.54	1659.69	1678.76	1666.09	1676.59	1666.4	1657.39	1671.02	1677.76	1647.3	1663.95	1666.9	1656.75	1663.1	1659.7	1672.46	1666.25	1673.58	1647.85	1672.07	1643.61	1646.28	1652	1642.95	1650.62	1653.82	1653.68	1658.36	1658.99	1658.51	1651.2	1659.11	1658.96	1661.67	1645.32	1653.22	1654.08	1659.93	1657.28	1658.2	1657.07	1658.5	1662.78	1662.57	1662.22	1661.1	1660.54	1630.56
466.641998	1680.28	1664.6	1663.31	1676.88	1665.13	1675.71	1667.91	1655.88	1669.73	1677.98	1646.39	1664.28	1666.44	1656.63	1663.92	1660.63	1670	1667.17	1672.96	1650.58	1674.29	1644.02	1645.09	1650.92	1644.91	1650.44	1652.42	1652.23	1654.5	1658.04	1655.65	1653.45	1658.31	1659.04	1658.07	1645.52	1652.52	1653.14	1658.15	1657.42	1660.22	1656.54	1661.14	1663.28	1662.88	1660.32	1661.09	1659.72	1631.66
467.136993	1680.8	1664.64	1662.31	1679.22	1666.11	1675.7	1669.58	1658.48	1669.95	1676.38	1649.01	1661.94	1666.46	1657.3	1662.81	1659.55	1672.68	1666.54	1672.05	1649.07	1673.51	1642.5	1644.12	1651.35	1644.62	1652.07	1652.87	1651.14	1656.7	1657.17	1657.92	1653.24	1661.7	1659.6	1660.27	1646.59	1656.05	1655.04	1660.41	1657.78	1656.9	1659.09	1659.72	1663.41	1663.07	1658.91	1662.25	1659.37	1629.83
467.632996	1679.19	1662.8	1662.07	1677.95	1664.5	1677.14	1667.22	1657.32	1669.08	1676.48	1647.98	1661.33	1665.76	1657.58	1665.12	1660.3	1670.08	1666.44	1672.46	1648.78	1674.95	1640.96	1644.3	1647.89	1646.87	1651.29	1649.98	1652.76	1656.92	1657.32	1657.38	1650.5	1660.39	1658.85	1659.91	1645.77	1653.51	1652.82	1659.44	1658.66	1658.46	1657.7	1661.17	1663.79	1663.26	1661.43	1660.81	1658.39	1630.92
468.127991	1679.24	1665.37	1662.11	1676.42	1664.7	1678.27	1667.15	1657.29	1669.85	1676.62	1648.8	1663.01	1664.19	1656.67	1662.55	1660.41	1670.4	1664.96	1672.64	1649.57	1673.17	1643.58	1645.64	1647.19	1643.76	1652.56	1652.35	1655.02	1655.96	1659.06	1653.64	1651.91	1659.48	1659.34	1658.67	1643.64	1655.59	1652	1658.81	1654.95	1658.14	1660.22	1660.22	1663.27	1664	1663.41	1663.67	1659.49	1631.76
468.622986	1680.25	1664.38	1661.52	1680.16	1664.06	1675.82	1666.45	1656.4	1669.12	1677.19	1647.41	1662.94	1666.4	1658.65	1663.36	1659.87	1671.29	1666.81	1672.29	1649.19	1675.65	1646.21	1647.3	1648.55	1646.96	1652.69	1651.69	1654.68	1656.71	1657.76	1657.5	1653.14	1659.41	1660.33	1660.66	1646.89	1655.78	1654.17	1660.15	1657.38	1659.12	1658.5	1660.48	1664.08	1664.35	1662.77	1662.03	1659.9	1633.02
469.118011	1679.36	1667.06	1661.45	1680.13	1666.74	1676.66	1667.6	1657	1671.74	1678.29	1647.82	1664.42	1666.73	1657.24	1663.98	1661.36	1671.64	1665.28	1674.73	1649.99	1674.47	1644.49	1644.72	1650.64	1643.55	1651.48	1652.98	1653.85	1657.06	1660.47	1657.96	1653.19	1658.6	1661.28	1658.99	1646.43	1653.41	1654.74	1657.59	1655.98	1655.45	1658.57	1659.59	1664.46	1661.9	1661.82	1663.83	1658.97	1631.08
469.613007	1681.42	1664.08	1663.83	1679.21	1666.57	1675.01	1667.43	1659.11	1671.11	1676.99	1646.66	1663.56	1666.92	1659.01	1664.32	1659.09	1670.79	1665.59	1673.16	1650.97	1675.95	1645.5	1646.53	1649.95	1643.97	1652.07	1652.55	1654.95	1656.96	1655.59	1658.73	1655.34	1658.75	1659.44	1661.96	1646.75	1653.82	1651.58	1656.61	1656.9	1658.96	1659.46	1662.21	1664.16	1662.77	1661.84	1663.07	1659.9	1631.85
470.109009	1679.68	1663.77	1660.97	1680.44	1664.81	1677.02	1668.17	1657.17	1671.87	1676.16	1646.82	1662.95	1667.86	1657.15	1662.71	1661.58	1670.83	1666.63	1673.24	1650.24	1675.9	1641.81	1645.71	1648.45	1645.08	1651.61	1652.33	1650.7	1656.96	1658.5	1656.42	1652.52	1657.76	1660.84	1661.11	1646.75	1653.74	1653.87	1659.67	1656.46	1657.99	1657.16	1660.61	1666.17	1665.85	1663.02	1662.47	1661.9	1631.04
470.604004	1679.58	1663.58	1662.51	1677.36	1664.59	1674.79	1668.23	1655.61	1669.2	1678.21	1645.3	1663.85	1666.86	1657.87	1663.39	1659.76	1670.99	1667.72	1673.48	1648.74	1673.33	1644.53	1644.9	1651.36	1647.09	1653.12	1651.52	1656.37	1658.83	1657.07	1655.45	1653.9	1656.73	1659.88	1662.1	1645.8	1653.48	1652.06	1658.64	1658.54	1660.68	1658.68	1661.48	1664.11	1663.46	1664.74	1660.44	1658.9	1631.38
471.098999	1678.8	1667.19	1661.27	1677.45	1665.75	1676.42	1669.33	1656.65	1669.91	1677.87	1647.34	1661.92	1666.98	1658.89	1662.22	1659.99	1670.38	1666.91	1672.79	1649.62	1674.43	1644.29	1642.7	1649.3	1646.44	1653.26	1650.46	1650.44	1658.08	1656.7	1659.16	1652.75	1657.83	1659.54	1659.95	1647.45	1652.99	1654.9	1659.43	1656.69	1658.16	1658.57	1660.5	1662.3	1661.17	1660.75	1660.73	1658.8	1631.4
471.593994	1680.17	1663.98	1661.49	1678.6	1665.47	1678.24	1669.88	1656.92	1671.83	1676.44	1647.53	1662.57	1665.03	1659.05	1663.19	1658.94	1671.39	1665.46	1673.53	1649.78	1673.03	1642.08	1644.08	1648.64	1644.82	1651.62	1654.8	1653.64	1656.55	1656.92	1656.01	1649.75	1658.98	1660.49	1659.61	1647.79	1655.98	1652.45	1657.76	1655.01	1659.7	1658.75	1661.15	1662.14	1664.1	1662.76	1662.55	1660.37	1631.25
472.088989	1677.71	1665.74	1662.86	1680.17	1665.87	1675.83	1667.61	1656.06	1669.39	1678.87	1647.8	1662.68	1666.55	1659.4	1661.89	1660.09	1671.83	1666.49	1672.35	1649.32	1676.18	1644.62	1646.81	1652.12	1646.02	1651.47	1651.53	1654.42	1657.32	1656.03	1656.37	1653.81	1657.35	1657.62	1658.74	1647.15	1655.1	1653.84	1656.36	1655.53	1658.24	1657.46	1660.71	1665.89	1663.61	1662.33	1661.75	1658.68	1632.23
472.584991	1680.97	1664.91	1661.88	1680.38	1664.62	1678.46	1668.2	1653.95	1668.66	1675.65	1648.01	1662.1	1666.45	1658.44	1663.41	1660.68	1671.18	1666.14	1673.83	1649.89	1675.6	1644.76	1644.62	1649.38	1644.92	1648.41	1650.1	1651.96	1655.68	1656.92	1657.62	1652.4	1660.51	1659.1	1662.92	1646.12	1654.07	1653.07	1658.39	1657.39	1657	1656.61	1660.73	1663.55	1662.83	1661.34	1659.95	1659.94	1629.57
473.079987	1678.14	1664.21	1660.1	1678.75	1665.44	1678.27	1667.56	1657	1668.95	1677.09	1646.16	1662.59	1666.51	1658.47	1661.19	1660.52	1671.11	1663.98	1672.34	1648.58	1674.3	1643.94	1644.63	1648.83	1645.51	1652.19	1651.61	1653.69	1656.7	1657.07	1658.01	1655.47	1660.16	1661.03	1659.26	1647.59	1655.24	1653.46	1659.62	1653.81	1658.68	1658	1662.49	1666.46	1664.04	1662.02	1662.21	1659.1	1630.56
473.575012	1680.03	1664.38	1662.84	1680.46	1667.66	1677.42	1666.56	1658.04	1670.25	1677.57	1646.71	1662.95	1665.83	1658.61	1661.76	1660.72	1672.46	1666.15	1672.97	1650.45	1675.21	1644.56	1645.83	1650.35	1647.87	1652.73	1650.72	1655.26	1654.75	1655.8	1655.3	1653.01	1658.91	1657.18	1659.28	1646.64	1655.4	1654.16	1658.93	1656.29	1658.91	1659.43	1658.35	1663.33	1664.75	1661.07	1662.1	1659.2	1630.9
474.070007	1679.46	1664.02	1661.98	1678.84	1665.2	1675.16	1670.02	1657.45	1670.46	1677.2	1647.49	1664.38	1666.39	1658.32	1661.82	1659.26	1669.9	1664.72	1673.12	1647.2	1673.34	1644.1	1645.81	1651.06	1644.86	1652.26	1650.97	1653.12	1658.33	1657.13	1655.73	1651.86	1656.92	1659.22	1659.74	1647.46	1657.32	1652.54	1660.79	1655.91	1659.85	1660	1661.57	1663.95	1661.28	1660.29	1662.28	1659.66	1630.89
474.566010	1677.79	1665.19	1660.49	1677.62	1664.99	1675.21	1667.51	1656.62	1668.74	1675.85	1646.16	1662.11	1667.45	1657.2	1661.87	1658.77	1671.27	1664.23	1672.89	1650.52	1674.36	1643.86	1644.85	1650.87	1648.51	1652.85	1652.29	1655.8	1658.02	1656.17	1658.14	1653.48	1658.25	1660.6	1661.16	1645.08	1654.47	1655.07	1661.74	1658.68	1658.69	1658.32	1663.39	1665.41	1664.09	1664.19	1664.29	1659.72	1631.33
475.061005	1681.28	1663.72	1661.62	1676.23	1665.36	1675.66	1666.2	1657.86	1669.56	1675.34	1645.64	1661.1	1664.43	1659.62	1664	1660.56	1672.27	1666.65	1672.62	1648.7	1676.27	1643.99	1644.98	1649.03	1646.45	1651.11	1654.74	1653.56	1655.32	1656.6	1655.9	1652.68	1657.36	1656.93	1660.91	1643.7	1654.78	1653.41	1657.97	1657.98	1658.59	1657.07	1659.97	1667.28	1665.8	1662.46	1662.15	1658.34	1630.69
475.556000	1680.78	1665.5	1661.74	1680.67	1666.01	1677.46	1669.41	1657.72	1668.3	1677.28	1646.69	1663.93	1666.78	1658.56	1662.57	1660.2	1670.85	1668.87	1674.66	1649.52	1675.36	1645.6	1643.52	1648.28	1645.46	1653.48	1654.45	1654.65	1655.08	1657.05	1655.1	1651.57	1659.44	1658.56	1658.81	1645.49	1654.88	1653.8	1659.37	1656.51	1657.94	1658.41	1659.92	1663.02	1664.29	1660.68	1661.49	1659.57	1630.6
476.050995	1677.92	1663.73	1661.24	1679.73	1664.56	1677.29	1669.91	1654.87	1667.86	1675.66	1647.46	1661.38	1664.86	1658.02	1662.68	1659.31	1672.51	1667.3	1672.62	1649.92	1676	1644.99	1645.4	1650.12	1644.53	1653.05	1653.1	1654.91	1656.51	1656.75	1656.84	1651.8	1657.69	1660.7	1661.34	1646.23	1654.25	1653.67	1658.66	1655.31	1658.34	1656.46	1658.67	1662.4	1661.47	1661.9	1661.58	1658.87	1630.67
476.545990	1679.46	1663.83	1662.68	1681.01	1664.6	1675.17	1665.8	1657.93	1670.16	1676.31	1647.18	1662.24	1665.97	1656.51	1660.83	1658.32	1670.15	1665.08	1672.6	1649.54	1676.81	1646.33	1643.89	1649.62	1646.19	1652.85	1650.72	1653.58	1656.32	1656.28	1656.61	1652.29	1658.74	1658.15	1659.77	1645.92	1654.57	1652.76	1659.55	1656.01	1658.26	1657	1658.99	1663.25	1663.81	1664.86	1662.01	1659.2	1632.12
477.041992	1679.32	1662.13	1661.92	1677.76	1666.74	1677.15	1668.87	1656.06	1668.15	1677.57	1645.86	1662.79	1665.39	1657.86	1662.86	1659.07	1670.03	1664.7	1672.36	1648.4	1674.16	1643.97	1643.47	1650.74	1644.39	1651.08	1651.6	1653.37	1658.26	1659.14	1658.01	1653.96	1658.53	1659.8	1659.79	1645.96	1655.26	1652.12	1658.34	1656.36	1657.95	1656.59	1659.96	1665.41	1662.62	1661.48	1662.65	1659.04	1629.55
477.536987	1679.03	1664.25	1662.45	1678.44	1664.77	1676.38	1667.36	1657.58	1669.94	1678.44	1647.2	1663.07	1665.81	1657.47	1661.57	1660.61	1668.66	1664.89	1672.1	1648.15	1675.35	1641.54	1643.42	1649.79	1644.78	1652.38	1651.39	1650.65	1655.23	1655.43	1655.18	1650.02	1658.27	1658.4	1661.85	1644	1655.88	1653.19	1658.46	1654.82	1656.04	1657.35	1658.04	1662.92	1663.36	1658.58	1662.83	1658.89	1630.32
478.032013	1679.91	1662.95	1660.65	1677.91	1665.36	1678.83	1668.64	1658.32	1669.39	1676.76	1646.48	1662.98	1665	1657.18	1662.83	1660.12	1668.75	1664.74	1673.24	1647.61	1672.74	1643.56	1645	1647.99	1647.08	1649.57	1652.89	1654.89	1654.27	1655.69	1657.93	1653.09	1659.4	1656.89	1660.2	1645.48	1654.53	1653.3	1659.95	1655.76	1658.81	1659.21	1661.79	1664.2	1662.73	1662.07	1662.64	1660.67	1629.54
478.527008	1680.32	1661.52	1661.2	1679.92	1664.89	1674.46	1667.47	1656.26	1670.4	1676.13	1645.52	1661.77	1664.7	1658.85	1661.48	1659.2	1671.61	1665.24	1670.36	1647.84	1674.46	1643.39	1643.72	1647.64	1646.05	1650.95	1650.9	1651.62	1654.28	1656.85	1656.49	1653.46	1658.44	1659.85	1658.97	1645.79	1653.59	1652.09	1658.1	1655.55	1658.6	1656.95	1659.65	1662.42	1662.93	1661.09	1660.93	1659.71	1630.26
479.022003	1679.7	1664.02	1661.54	1678.47	1664.38	1677.88	1666.19	1654.98	1670.2	1677.61	1648.4	1662.62	1664.09	1657.71	1662.99	1660.43	1670.51	1667.28	1674.93	1651.14	1675.85	1642.85	1643.49	1650.22	1643.77	1652.24	1653.26	1653.24	1657.25	1655.74	1656.1	1651.68	1659.02	1662.84	1660.56	1644.49	1654.04	1653.45	1659.87	1656.11	1657.79	1659.71	1660.8	1663.48	1664.38	1661.28	1661.56	1659.26	1631.2
479.518005	1680.76	1663.49	1662.5	1679.22	1665.49	1675.46	1668.27	1656.55	1669.64	1677.65	1645.34	1664.52	1666.26	1658.89	1662.6	1658.7	1670.09	1666.54	1672.08	1650.03	1673.93	1644.8	1644.34	1650.58	1644.22	1652.94	1650.97	1653.47	1656.21	1653.33	1655.82	1653.7	1658.62	1658.98	1659.64	1647.02	1653.48	1651.26	1658.84	1657.15	1658.13	1656.31	1660.04	1664.99	1661.56	1660.43	1659.13	1659.62	1632.2
480.013000	1679.52	1664.98	1662.04	1677.26	1665.64	1677.29	1670.55	1657.89	1669.05	1676.68	1648.48	1662.04	1666.32	1658.95	1662.07	1658.93	1671	1665.21	1673.24	1649.25	1673.98	1641.43	1644.22	1648.98	1645.54	1651.41	1652.38	1654	1656.11	1657.61	1656.06	1652.82	1657	1659.19	1660.85	1646.83	1654.82	1656.52	1658.53	1653.87	1659.93	1656.91	1660.15	1663.36	1663.93	1662.64	1661.86	1660.6	1628.72
480.507996	1678.68	1665.47	1662.51	1680.05	1664.77	1674.43	1664.74	1658.31	1669.53	1675.66	1646.52	1660.83	1664.14	1657.95	1660.74	1660.52	1668.62	1664.86	1673.07	1649	1673.82	1644.55	1644.73	1651.13	1643.67	1649.3	1652.62	1654.49	1656.22	1659.03	1658.09	1652.51	1657.84	1658.98	1662.16	1646.68	1653.65	1652.79	1661.07	1655.77	1657.08	1656.86	1659.29	1661.78	1661.25	1661.04	1661.28	1657.57	1631.44
481.002991	1679.19	1663.65	1660.01	1678.27	1664.44	1676.57	1666.41	1656.34	1671.44	1675.37	1646.96	1663.19	1667.94	1657.68	1663.25	1659.89	1670.2	1666.07	1674.48	1649.44	1673.86	1643.22	1645.53	1650.31	1644.98	1651.43	1650.59	1651.72	1657.04	1653.37	1658.82	1652.78	1659.08	1658.71	1660.98	1645.44	1654.78	1653.45	1659.28	1657.2	1659.19	1658.44	1661.73	1662.06	1664.92	1660.85	1662.91	1657.26	1631.24
481.497986	1678.77	1664.97	1662.63	1678.89	1666.68	1675.13	1666.75	1655.52	1670.29	1676.74	1646.3	1660.63	1665.76	1657.07	1662.08	1659.77	1669.51	1665.7	1672.41	1648.1	1671.64	1644.01	1646.51	1648.5	1645.19	1651.02	1649.91	1652.05	1656.77	1657.18	1655.73	1652.86	1656.82	1659.12	1662.54	1645.04	1654.61	1653.39	1659.3	1657.95	1658.48	1657.77	1661.43	1661.08	1662.12	1660.97	1663.1	1661.02	1630.67
481.993988	1679.68	1663.9	1661.94	1678.89	1667.92	1678.26	1669.13	1655.75	1670.22	1676.07	1646.86	1663.43	1664.24	1656.45	1661.86	1657.71	1670.12	1666.14	1671.51	1651.79	1675.17	1645.06	1643.29	1648.44	1644.01	1651.85	1650.56	1653.09	1656.08	1656.66	1657.14	1653.41	1658.36	1660.53	1662.32	1646.47	1654.76	1652.93	1658.42	1653.85	1658.76	1659.41	1660.98	1661.6	1663.86	1662.37	1662.59	1659.4	1631.35
482.489014	1680.4	1665	1663.05	1678.15	1664.36	1678.98	1668.55	1657.7	1670.29	1675.06	1647.14	1662.36	1667.66	1655.34	1662.51	1659.2	1669.84	1665.54	1672.44	1649.53	1675.46	1643.41	1643.67	1649.79	1645.78	1652.57	1653.82	1653.63	1656.73	1658.04	1655.29	1653.89	1657.87	1659.07	1658.85	1645.86	1652.63	1654.05	1658.94	1657.61	1660.6	1658.74	1660.33	1663.72	1664.13	1661.25	1661.64	1660.47	1632.07
482.984009	1679.89	1664.75	1663.78	1677.08	1665.82	1677.51	1668.93	1657.22	1668.95	1675.84	1647.52	1661.23	1665.54	1659.45	1664.59	1661.47	1671.09	1665.77	1673.68	1650.52	1673.99	1643.9	1645.15	1648.64	1646.73	1650.9	1649.71	1651.06	1656.36	1655.69	1657.58	1653.94	1658.02	1658.81	1659.7	1646.1	1654.99	1653.83	1660.06	1656.39	1658.93	1655.82	1661.59	1662.46	1662.76	1660.23	1662.51	1659.72	1630.74
483.479004	1679.39	1663.75	1663.71	1679.43	1665.77	1676.72	1666.17	1655.99	1668.84	1675.12	1647.74	1663.69	1665.42	1658.01	1662.98	1659.46	1668.94	1666.59	1672.67	1650.52	1674.45	1644.99	1645.63	1650.25	1643.23	1649.45	1650.92	1652.77	1656.95	1654.4	1658.39	1652.86	1658.15	1658.66	1659.86	1644.91	1652.9	1652.36	1660.43	1657.67	1658.53	1658.62	1659.83	1663.56	1664.89	1661.02	1662.31	1658.25	1631.01
483.973999	1680.19	1663.81	1661.72	1678.51	1664.43	1677.71	1666.45	1657.32	1668.82	1677.71	1649.04	1663.96	1665.81	1657.18	1661.73	1662.05	1671.19	1665.96	1672.14	1649.64	1673.01	1641.45	1643.38	1649.09	1647.27	1651.19	1650.03	1650.26	1655.12	1658.4	1657.04	1653.43	1658.87	1659.71	1660.05	1645.94	1653.13	1651.56	1658.57	1655.89	1656.48	1660.41	1659.71	1663.51	1662.92	1661.58	1661.71	1657.56	1630.52
484.470001	1677.63	1664.06	1660.38	1677.49	1664.53	1675.68	1669.08	1656.03	1670.08	1675.15	1646.4	1661.83	1665.8	1657.83	1662.79	1659.13	1672.33	1667.04	1671.32	1649.22	1674.77	1642.82	1644.16	1650.89	1646.18	1651.09	1650.61	1652.09	1656.24	1657.36	1656.56	1653.78	1658.83	1659.21	1659.56	1646.91	1654.31	1654.42	1658.39	1656.48	1656.93	1658.26	1659.73	1662.81	1662.22	1661.02	1661.77	1660.86	1631.53
484.964996	1678.76	1662.36	1660.43	1678.68	1663.88	1678.33	1668.74	1656.48	1669.72	1675.94	1648.03	1663.94	1665.7	1658.44	1663.24	1660.52	1669.96	1666.24	1672.74	1651.04	1672.08	1641.28	1642.45	1649.92	1646.48	1651.78	1652.09	1654.51	1655.01	1657.68	1656.27	1653.99	1658.28	1658.44	1660.23	1644.26	1655.03	1653.9	1659.66	1653.35	1658.21	1657.96	1660.14	1663.83	1662.78	1661.2	1662.05	1660.16	1629.6
485.459991	1679.5	1662.17	1661.92	1677.12	1665.26	1676.11	1666.43	1657.07	1667.95	1675.89	1648.97	1662.54	1665.46	1659.25	1663.43	1659.55	1671.4	1667.67	1674.95	1650.45	1675.21	1642.23	1645.33	1649.94	1643.84	1650.44	1651.56	1652.46	1656.87	1657.55	1657.61	1650.7	1657.93	1661.06	1661.75	1645.46	1654.74	1653.84	1657.46	1655.15	1659.57	1657.68	1660.28	1663.2	1662.76	1661.84	1662.05	1656.61	1630.01
485.954987	1678.99	1663.86	1661.95	1676.79	1664.6	1675.74	1668.05	1656.21	1667.83	1675.26	1647.14	1662.36	1665.63	1658.7	1663.2	1659.07	1669.41	1665.4	1672.1	1650.21	1676.67	1642.95	1644.8	1648.35	1643.89	1650.62	1651.67	1653.1	1656.05	1657.88	1657.96	1652.2	1658.78	1658.83	1659.7	1647.51	1655.05	1653.35	1659.11	1656.12	1655.69	1658.29	1660.82	1664.8	1661.62	1659.93	1662.6	1659.12	1630.02
486.450989	1677.4	1664.56	1660.63	1679.46	1666.18	1676.22	1667.97	1656.91	1668.54	1677.65	1645.82	1662.86	1665.77	1657.68	1661.97	1658.29	1671.35	1664.37	1672.52	1648.89	1674.24	1645.42	1644.91	1648.78	1644.48	1650.73	1651.14	1652.76	1654.97	1656.29	1656.37	1655.49	1656.92	1658.91	1659.93	1645.88	1653.99	1653.47	1659.6	1658.24	1656.76	1659.5	1661.94	1663.53	1662.45	1662.77	1662.83	1659.38	1631.38
486.946014	1679.19	1663.05	1661.44	1678.76	1665.93	1677.49	1666.18	1657.54	1670.78	1675.52	1649.74	1662.17	1666.3	1658.63	1663.82	1661.48	1672.34	1666.76	1672.66	1648.97	1675.48	1642.57	1646.84	1651.11	1643.83	1648.38	1649.87	1651.37	1656.28	1656.2	1655.91	1653.47	1655.08	1658.29	1660.07	1642.65	1653.25	1653.11	1657.71	1655.63	1658.37	1657.05	1659.95	1663.67	1664.12	1659.52	1661.84	1658.87	1631.67
487.441010	1681.88	1663.84	1661.28	1677.42	1664.74	1677.04	1666.5	1656.52	1671.22	1675.76	1647.64	1664.61	1666.75	1658	1662.47	1658.45	1670.07	1666.52	1673.6	1648.64	1672.78	1643.59	1643.91	1650.64	1646.08	1650.99	1649.62	1654.67	1655.14	1654.75	1657.02	1651.24	1654.91	1659.22	1659.52	1644.11	1653.28	1653.05	1659.69	1656.39	1658.17	1658.14	1660.79	1664.76	1661.36	1661.61	1661.51	1659.1	1629.85
487.936005	1678.57	1664.83	1661.09	1678.5	1665.92	1676.27	1664.26	1655.53	1667.79	1675.15	1646.4	1661.38	1667.45	1657.2	1662.45	1661.56	1669.1	1664.59	1671.46	1649.21	1675.01	1645.08	1643.93	1650.38	1646.17	1652.16	1650.19	1653.52	1656.42	1655.15	1657.49	1653.31	1658.82	1658.47	1661.41	1644.85	1655.04	1653.29	1657.31	1658.51	1656.35	1660.09	1662	1663.54	1663.22	1662.26	1662.64	1659.77	1630.04
488.431000	1679.57	1663.95	1661.37	1679.09	1665.06	1676.2	1667.92	1657.18	1671.72	1675.51	1647.74	1664.7	1665.73	1658.39	1661.52	1659.58	1669.93	1665.88	1672.54	1648.92	1675.17	1644.65	1644.05	1651.31	1646.25	1652.33	1651.96	1651.08	1657.6	1658.15	1655.82	1652.12	1659.18	1658.52	1659.4	1645.21	1654.22	1652.72	1658.76	1657.48	1658.35	1658.81	1659.72	1665.05	1663.01	1661.85	1663.43	1658.29	1632.4
488.927002	1677.1	1664.38	1661.56	1677.58	1664.36	1677.05	1669.19	1658.29	1668.62	1674.86	1645.34	1662.96	1664.92	1658.26	1660	1658.48	1669.77	1665.56	1674.73	1650.55	1673.65	1642.17	1643.95	1648.67	1644.4	1649.52	1651.15	1652.67	1654.54	1658.6	1656.08	1651.14	1658.42	1658.19	1660.59	1644.58	1652.2	1651.62	1657.5	1656.65	1655.23	1657.26	1660.22	1663.65	1663.36	1659.47	1663.94	1658.04	1629.18
489.421997	1681.92	1664.6	1662.01	1678.05	1667.55	1676.83	1668.64	1655.66	1668.68	1676.15	1647.93	1662.46	1666.69	1657.38	1661.25	1660.85	1671.62	1665.34	1672.64	1651.19	1674.64	1642.84	1642.61	1648.87	1644.27	1652.98	1650.81	1651.74	1656.24	1655.67	1658.05	1652.45	1660.17	1655.31	1659.64	1644.57	1653.75	1650.18	1658.89	1656.12	1657.21	1658.11	1660.29	1662.89	1662.43	1659.5	1661.87	1658.08	1631.96
489.916992	1678.35	1663.4	1662.91	1679.76	1666.6	1676.74	1667.5	1657.39	1668.51	1674.67	1646.47	1664.23	1664.95	1656.07	1661.28	1660.09	1669.83	1664.69	1672.81	1649.09	1672.28	1642.66	1645.4	1649.06	1645.24	1651.51	1651.92	1651.67	1655.16	1658.34	1656.09	1652.91	1656.84	1659.38	1658.3	1644.59	1654.94	1652.26	1658.64	1656.13	1657.16	1658.91	1658.94	1663.19	1662.57	1660.89	1663.54	1660.18	1630.83
490.411987	1678.65	1664.59	1662.36	1678.89	1665.69	1677.31	1668.31	1656.95	1669.36	1676.22	1647.48	1662.23	1664.82	1657.36	1662.54	1660.03	1672.8	1665.76	1673.32	1651.39	1676.3	1642.06	1645.46	1647.28	1643.98	1649.76	1648.57	1651.17	1653.24	1654.87	1656.61	1652.04	1654.15	1658.39	1659.73	1645.67	1653.07	1650.68	1656.68	1655.47	1657.29	1654.85	1659.67	1663.19	1661.15	1659.75	1662.92	1659.55	1630.58
490.907013	1678.07	1661.4	1661.87	1678.08	1664.03	1676.56	1668.44	1656.33	1667.91	1675.67	1646.82	1659.74	1665.45	1658.65	1661.83	1658.92	1670.68	1666.19	1672.84	1649.79	1673.97	1644.13	1643.67	1649.93	1644.78	1651.5	1649.12	1652.19	1654.75	1656.04	1656.45	1652.25	1657.6	1658.8	1658.22	1644.15	1654.54	1652.64	1656.86	1654.08	1656.46	1657.56	1658.6	1662.38	1662.44	1662	1663.92	1658.67	1631.55
491.403015	1678.31	1665.48	1660.2	1678.72	1664.78	1677.94	1666.63	1657.8	1671.34	1675.19	1648.39	1663.57	1666.75	1657.32	1662.86	1660.02	1668.76	1665.15	1672.79	1650.72	1674.59	1642.2	1643.22	1649.89	1644.37	1652.56	1650.98	1650.9	1657.59	1656.32	1657.66	1651.76	1656.7	1657.11	1659.78	1645.87	1654.1	1652.03	1660.68	1656.52	1655.62	1657.48	1660.45	1664.16	1662.45	1662.27	1662.07	1660.48	1628.32
491.898010	1680.35	1664.78	1661.71	1679.23	1665.85	1676.97	1668.03	1657.63	1668.65	1675.95	1648.6	1662.51	1665.35	1659.17	1666.75	1659.73	1669.88	1666.86	1676.01	1649.15	1675.33	1642.97	1643.31	1651.14	1644.52	1651.98	1649.94	1650.91	1654.57	1655.42	1659.17	1650.5	1658.8	1660.77	1659.55	1646.79	1654.78	1652.4	1659.45	1656.55	1658.57	1658.85	1658.57	1663.44	1662.27	1660.2	1662.92	1659.04	1629.57
492.393005	1677.45	1663.74	1659.75	1678.84	1666.24	1675.75	1667.29	1655.81	1668.7	1676.14	1648.06	1664.01	1667.9	1660.07	1664.73	1663.43	1671.61	1666.52	1673.74	1651.03	1676.11	1643.02	1644.3	1649.58	1646.35	1652.45	1651.53	1653.67	1656.03	1657.64	1659.67	1653.93	1659.5	1658.35	1662.52	1645.32	1656.57	1652	1658.1	1658.19	1659.29	1659.57	1662.36	1664.94	1662.23	1661.81	1661.93	1662.13	1632.79
492.888000	1680.19	1665.99	1661.46	1680.14	1666.6	1678.31	1670.59	1656.96	1670.47	1677.88	1649.69	1662.26	1666.67	1663.25	1666.09	1662.22	1673.13	1666.49	1674.21	1650.4	1676.03	1646.07	1646.65	1650.24	1650.21	1652.72	1655.04	1657.3	1657.01	1657.41	1661.25	1655.54	1659.6	1662.43	1664.6	1648.03	1653.88	1653.36	1663.64	1662.83	1658.43	1662.34	1665.28	1668.59	1663.04	1666.85	1664.2	1664.44	1632.93
[truncated: 6,287 more rows]
[truncated: 1,147 more columns]
