# Supplementary material for: Glucokinase activity controls peripherally located subpopulations of β-cells that lead islet Ca2+ oscillations
Source: eLife. 2025 Feb 12;13:RP103068. doi: 10.7554/eLife.103068 (PMC11820133; doi:10.7554/eLife.103068)
Supplement: Source data 2. [file elife-103068-data2.zip]

Archive with 10 entries (10 files):
- EJ155 10G F06-1_Statistics/EJ155 10G F06-1_Detailed.csv
- EJ155 10G F06-1_Statistics/EJ155 10G F06-1_Plot.csv
- EJ155 10G F07-1_Statistics/EJ155 10G F07-1_Detailed.csv
- EJ155 10G F07-1_Statistics/EJ155 10G F07-1_Plot.csv
- EJ155 10G F08-1_Statistics/EJ155 10G F08-1_Detailed.csv
- EJ155 10G F08-1_Statistics/EJ155 10G F08-1_Plot.csv
- EJ155 10G F09-1_Statistics/EJ155 10G F09-1_Detailed.csv
- EJ155 10G F09-1_Statistics/EJ155 10G F09-1_Plot.csv
- EJ155 10G F10-1_Statistics/EJ155 10G F10-1_Detailed.csv
- EJ155 10G F10-1_Statistics/EJ155 10G F10-1_Plot.csv
