# Supplementary material for: Glucokinase activity controls peripherally located subpopulations of β-cells that lead islet Ca2+ oscillations
Source: eLife. 2025 Feb 12;13:RP103068. doi: 10.7554/eLife.103068 (PMC11820133; doi:10.7554/eLife.103068)
Supplement: Source data 2. [file elife-103068-data2.zip › EJ155 10G F06-1_Statistics/EJ155 10G F06-1_Detailed.csv]

Detailed
====================
Position X	Position Y	Position Z	Unit	Category	Collection	Time	ID
81.0374	5.33554	-44.1678	µm	Spot	Position	1	69
81.2241	76.5765	-44.7715	µm	Spot	Position	1	76
74.5817	65.3102	-41.4673	µm	Spot	Position	1	81
74.053	40.2476	-36.4699	µm	Spot	Position	1	87
69.193	55.2891	-35.1292	µm	Spot	Position	1	90
77.7895	60.9514	-35.9123	µm	Spot	Position	1	92
69.4853	75.3571	-35.3021	µm	Spot	Position	1	95
61.6833	50.1239	-32.409	µm	Spot	Position	1	105
79.8231	64.3564	-31.6131	µm	Spot	Position	1	107
62.2346	64.6111	-33.2889	µm	Spot	Position	1	108
80.7258	4.91647	-27.4158	µm	Spot	Position	1	111
82.1771	10.8376	-27.7323	µm	Spot	Position	1	112
80.2035	18.1418	-27.4013	µm	Spot	Position	1	113
73.7785	18.9766	-28.1399	µm	Spot	Position	1	114
77.3624	81.4945	-28.5547	µm	Spot	Position	1	117
76.671	4.88958	-24.4327	µm	Spot	Position	1	118
80.4744	31.9212	-23.2286	µm	Spot	Position	1	119
67.6381	44.5072	-23.3249	µm	Spot	Position	1	120
71.7707	62.7697	-23.478	µm	Spot	Position	1	123
79.5664	74.5277	-23.1289	µm	Spot	Position	1	124
52.9173	56.7169	-18.3638	µm	Spot	Position	1	128
60.1284	64.7357	-20.0739	µm	Spot	Position	1	129
52.6765	68.4622	-19.7589	µm	Spot	Position	1	130
74.5428	11.806	-16.7976	µm	Spot	Position	1	131
68.8911	62.7631	-17.6003	µm	Spot	Position	1	133
79.633	71.014	-15.8005	µm	Spot	Position	1	134
80.874	83.3852	-14.6502	µm	Spot	Position	1	135
71.3742	22.2146	-12.527	µm	Spot	Position	1	138
62.6	23.1213	-11.0816	µm	Spot	Position	1	139
50.8103	34.1294	-10.022	µm	Spot	Position	1	141
69.2846	44.1641	-12.594	µm	Spot	Position	1	143
53.0561	82.4805	-11.9498	µm	Spot	Position	1	150
75.2658	26.969	-6.47123	µm	Spot	Position	1	154
73.3707	4.31666	-3.7148	µm	Spot	Position	1	161
69.4089	17.3463	-4.2849	µm	Spot	Position	1	164
57.1698	67.3979	-2.75178	µm	Spot	Position	1	171
74.4657	75.0832	-4.7487	µm	Spot	Position	1	172
64.0454	78.1393	-2.7457	µm	Spot	Position	1	173
159.974	63.3219	-64	µm	Spot	Position	1	176
141.427	64.1976	-64	µm	Spot	Position	1	177
129.997	65.9667	-64	µm	Spot	Position	1	178
152.826	76.0844	-64	µm	Spot	Position	1	179
121.065	4.66258	-58.2662	µm	Spot	Position	1	181
127.309	4.96814	-59.2858	µm	Spot	Position	1	182
150.384	51.0121	-59.7618	µm	Spot	Position	1	189
112.588	53.2939	-58.1203	µm	Spot	Position	1	190
108.318	64.0792	-59.1217	µm	Spot	Position	1	192
151.829	67.9229	-59.0098	µm	Spot	Position	1	193
118.376	74.4827	-60.6856	µm	Spot	Position	1	194
162.31	83.1579	-60.2887	µm	Spot	Position	1	195
135.803	4.94469	-55.0952	µm	Spot	Position	1	196
151.003	5.00358	-54.3271	µm	Spot	Position	1	197
126.034	12.3586	-55.4874	µm	Spot	Position	1	198
122.578	38.9839	-54.2998	µm	Spot	Position	1	200
152.533	56.5809	-55.0649	µm	Spot	Position	1	202
120.886	59.4542	-56.0523	µm	Spot	Position	1	203
130.2	59.6849	-54.3347	µm	Spot	Position	1	204
142.713	66.7834	-55.2387	µm	Spot	Position	1	205
165.486	67.1192	-56.6577	µm	Spot	Position	1	206
100.899	81.0047	-55.0369	µm	Spot	Position	1	207
120.398	81.2469	-55.0084	µm	Spot	Position	1	208
136.296	14.3464	-51.4671	µm	Spot	Position	1	209
123.841	15.5593	-52.2579	µm	Spot	Position	1	210
143.691	21.1248	-52.9209	µm	Spot	Position	1	212
117.095	26.2358	-52.864	µm	Spot	Position	1	213
109.696	30.5363	-52.8701	µm	Spot	Position	1	214
131.48	33.3355	-51.8357	µm	Spot	Position	1	215
163.14	34.6979	-50.007	µm	Spot	Position	1	216
94.6822	48.0432	-51.2604	µm	Spot	Position	1	218
136.412	55.9132	-52.739	µm	Spot	Position	1	219
92.4146	66.6365	-52.2214	µm	Spot	Position	1	220
148.831	74.2325	-51.0015	µm	Spot	Position	1	221
97.3251	75.8914	-52.5989	µm	Spot	Position	1	222
132.741	76.3349	-51.318	µm	Spot	Position	1	223
123.407	4.43347	-48.1803	µm	Spot	Position	1	224
89.8516	4.79592	-46.6263	µm	Spot	Position	1	225
158.28	5.08882	-48.0845	µm	Spot	Position	1	226
165.618	20.7587	-48.0179	µm	Spot	Position	1	227
94.9783	36.7213	-48.0718	µm	Spot	Position	1	228
138.5	42.7689	-48.1823	µm	Spot	Position	1	229
144.948	52.6168	-47.6069	µm	Spot	Position	1	230
90.3998	57.7355	-48.2487	µm	Spot	Position	1	231
128.058	59.9277	-47.8386	µm	Spot	Position	1	233
122.888	77.7947	-48.7188	µm	Spot	Position	1	234
164.574	78.2849	-47.2136	µm	Spot	Position	1	235
152.077	79.3703	-49.2219	µm	Spot	Position	1	236
138.731	5.6213	-42.7497	µm	Spot	Position	1	237
105.024	24.5701	-43.1681	µm	Spot	Position	1	241
133.114	37.3123	-43.9185	µm	Spot	Position	1	242
88.1529	62.3747	-42.7216	µm	Spot	Position	1	243
151.949	67.0002	-45.6186	µm	Spot	Position	1	244
129.569	69.4763	-43.2749	µm	Spot	Position	1	245
92.6822	74.6748	-44.9828	µm	Spot	Position	1	246
117.289	3.8687	-39.8763	µm	Spot	Position	1	248
151.137	5.49552	-39.868	µm	Spot	Position	1	249
164.591	9.12039	-40.4748	µm	Spot	Position	1	250
120.628	40.8025	-38.6942	µm	Spot	Position	1	253
156.542	43.6182	-41.2489	µm	Spot	Position	1	254
98.1059	49.2745	-39.5647	µm	Spot	Position	1	255
115.101	50.3071	-41.2666	µm	Spot	Position	1	256
134.916	51.2649	-40.6156	µm	Spot	Position	1	257
163.385	56.1505	-38.6716	µm	Spot	Position	1	258
104.143	57.058	-40.9538	µm	Spot	Position	1	259
107.752	63.0498	-41.505	µm	Spot	Position	1	260
127.626	64.567	-40.6122	µm	Spot	Position	1	261
111.128	74.4182	-39.7757	µm	Spot	Position	1	262
102.946	5.71205	-35.8732	µm	Spot	Position	1	263
86.1507	13.6169	-35.9414	µm	Spot	Position	1	264
115.323	18.1547	-37.4131	µm	Spot	Position	1	266
107.535	45.3008	-35.6536	µm	Spot	Position	1	271
155.651	58.1511	-37.3865	µm	Spot	Position	1	272
106.334	62.4731	-35.6088	µm	Spot	Position	1	273
145.335	64.0083	-37.2356	µm	Spot	Position	1	274
87.1843	72.8055	-35.9934	µm	Spot	Position	1	275
136.902	75.1605	-34.5665	µm	Spot	Position	1	276
112.753	76.8518	-35.4349	µm	Spot	Position	1	277
85.8595	82.5426	-36.7214	µm	Spot	Position	1	278
131.082	6.9945	-31.3887	µm	Spot	Position	1	279
111.28	8.8953	-31.0751	µm	Spot	Position	1	280
102.983	12.3991	-32.158	µm	Spot	Position	1	281
94.3936	28.6436	-33.1262	µm	Spot	Position	1	282
165.704	40.1634	-31.4545	µm	Spot	Position	1	283
88.5194	40.9759	-31.0132	µm	Spot	Position	1	284
158.571	54.3248	-30.696	µm	Spot	Position	1	286
123.932	58.3349	-32.1021	µm	Spot	Position	1	287
99.0836	72.518	-33.7558	µm	Spot	Position	1	291
128.99	81.879	-31.4907	µm	Spot	Position	1	293
158.09	3.87273	-27.1429	µm	Spot	Position	1	294
94.6465	8.02046	-29.5395	µm	Spot	Position	1	295
121.265	12.0156	-26.7123	µm	Spot	Position	1	296
141.585	17.5362	-26.7524	µm	Spot	Position	1	297
148.913	41.4955	-28.8743	µm	Spot	Position	1	302
143.473	50.3172	-28.9327	µm	Spot	Position	1	303
105.545	61.6376	-28.3948	µm	Spot	Position	1	304
126.55	72.6854	-28.027	µm	Spot	Position	1	306
96.0743	12.9062	-24.7243	µm	Spot	Position	1	308
85.192	60.8789	-23.5311	µm	Spot	Position	1	314
103.136	78.99	-23.1319	µm	Spot	Position	1	317
125.386	14.2637	-19.1769	µm	Spot	Position	1	318
139.935	15.5205	-20.182	µm	Spot	Position	1	319
157.654	25.1171	-18.5631	µm	Spot	Position	1	321
147.454	60.6349	-21.4715	µm	Spot	Position	1	325
128.19	65.2513	-19.9381	µm	Spot	Position	1	327
103.086	73.2599	-18.9345	µm	Spot	Position	1	328
87.8077	79.6887	-20.072	µm	Spot	Position	1	329
112.808	3.87253	-16.5885	µm	Spot	Position	1	331
149.6	3.84349	-15.1736	µm	Spot	Position	1	332
165.513	4.01716	-15.2208	µm	Spot	Position	1	333
125.968	4.58463	-16.5485	µm	Spot	Position	1	334
140.898	21.2969	-15.8448	µm	Spot	Position	1	336
115.493	23.9691	-17.175	µm	Spot	Position	1	337
155.412	60.1553	-15.6292	µm	Spot	Position	1	340
97.6532	4.63989	-11.536	µm	Spot	Position	1	342
86.6351	25.3623	-11.1848	µm	Spot	Position	1	344
138.653	27.289	-11.9935	µm	Spot	Position	1	346
123.169	62.1077	-10.7987	µm	Spot	Position	1	348
128.719	15.6645	-8.12908	µm	Spot	Position	1	351
117.814	29.4519	-8.57097	µm	Spot	Position	1	354
151.976	31.2547	-8.0159	µm	Spot	Position	1	355
95.0646	39.9056	-7.40967	µm	Spot	Position	1	356
166.427	59.3006	-7.00469	µm	Spot	Position	1	363
104.677	4.43307	-4.88154	µm	Spot	Position	1	367
136.396	4.42417	-2.65112	µm	Spot	Position	1	368
87.8954	4.7179	-3.7405	µm	Spot	Position	1	369
156.673	6.25377	-3.81718	µm	Spot	Position	1	370
125.163	11.6444	-3.94346	µm	Spot	Position	1	371
86.5819	29.6986	-5.68897	µm	Spot	Position	1	372
86.9662	62.3832	-3.73983	µm	Spot	Position	1	376
179.824	43.4222	-58.8876	µm	Spot	Position	1	389
201.611	62.7756	-59.6485	µm	Spot	Position	1	393
189.099	65.5434	-60.9456	µm	Spot	Position	1	394
196.569	77.197	-59.6597	µm	Spot	Position	1	396
214.609	65.6862	-54.986	µm	Spot	Position	1	400
179.962	73.3846	-56.9845	µm	Spot	Position	1	401
200.175	73.5307	-56.1838	µm	Spot	Position	1	402
223.096	81.9527	-54.9199	µm	Spot	Position	1	404
177.646	49.8108	-52.3286	µm	Spot	Position	1	412
169.812	54.9596	-53.4484	µm	Spot	Position	1	414
187.766	59.7391	-52.9291	µm	Spot	Position	1	415
171.034	71.7606	-53.077	µm	Spot	Position	1	416
196.776	81.2367	-53.1147	µm	Spot	Position	1	419
195.237	27.9732	-48.4548	µm	Spot	Position	1	424
179.684	34.9364	-47.1129	µm	Spot	Position	1	426
214.446	42.875	-46.85	µm	Spot	Position	1	427
188.899	43.697	-47.4342	µm	Spot	Position	1	428
179.494	65.9958	-47.3029	µm	Spot	Position	1	431
201.367	65.8353	-47.142	µm	Spot	Position	1	432
235.089	75.957	-47.1524	µm	Spot	Position	1	433
219.143	76.6142	-47.7975	µm	Spot	Position	1	434
199.643	78.8724	-46.5275	µm	Spot	Position	1	435
180.856	79.6145	-48.8227	µm	Spot	Position	1	436
187.979	82.7813	-48.2223	µm	Spot	Position	1	437
167.441	40.1796	-44.3299	µm	Spot	Position	1	441
206.492	47.5298	-44.8322	µm	Spot	Position	1	442
204.992	53.3857	-44.0933	µm	Spot	Position	1	444
238.461	63.9495	-44.4051	µm	Spot	Position	1	446
188.725	11.698	-39.9725	µm	Spot	Position	1	449
186.226	29.8541	-41.108	µm	Spot	Position	1	451
198.248	34.3869	-38.534	µm	Spot	Position	1	452
220.352	45.8242	-40.5198	µm	Spot	Position	1	453
226.726	46.7531	-38.4595	µm	Spot	Position	1	454
190.127	50.5585	-38.9709	µm	Spot	Position	1	455
172.653	70.27	-40.9034	µm	Spot	Position	1	459
182.311	79.2623	-40.8558	µm	Spot	Position	1	460
198.526	81.4742	-39.3447	µm	Spot	Position	1	461
213.839	21.1208	-36.0178	µm	Spot	Position	1	464
203.205	22.5238	-34.2991	µm	Spot	Position	1	465
166.912	28.979	-37.445	µm	Spot	Position	1	467
171.835	44.6447	-35.5683	µm	Spot	Position	1	469
234.184	58.0726	-36.3188	µm	Spot	Position	1	470
182.172	40.541	-32.2092	µm	Spot	Position	1	480
240.609	45.5082	-32.0659	µm	Spot	Position	1	481
196.947	47.4873	-33.2166	µm	Spot	Position	1	482
248.346	65.6712	-31.2407	µm	Spot	Position	1	484
167.783	5.01118	-28.8259	µm	Spot	Position	1	487
187.544	6.16171	-27.8705	µm	Spot	Position	1	488
223.553	55.5623	-28.9839	µm	Spot	Position	1	494
191.843	76.0035	-27.4615	µm	Spot	Position	1	496
208.882	76.3519	-28.9573	µm	Spot	Position	1	497
177.249	3.76024	-24.8725	µm	Spot	Position	1	498
223.014	61.9631	-23.7294	µm	Spot	Position	1	506
185.509	74.476	-24.8328	µm	Spot	Position	1	510
223.036	75.4186	-25.2903	µm	Spot	Position	1	511
216.926	11.4765	-20.3331	µm	Spot	Position	1	514
196.645	18.6296	-18.6877	µm	Spot	Position	1	515
225.276	25.373	-18.6233	µm	Spot	Position	1	517
176.783	63.3721	-19.0769	µm	Spot	Position	1	524
250.057	63.7696	-18.6442	µm	Spot	Position	1	525
206.934	4.39809	-14.6469	µm	Spot	Position	1	528
178.942	11.1574	-15.2168	µm	Spot	Position	1	529
171.931	56.4408	-15.5348	µm	Spot	Position	1	535
205.626	66.4041	-14.2519	µm	Spot	Position	1	537
223.149	68.4194	-15.6039	µm	Spot	Position	1	538
178.772	78.8223	-14.8151	µm	Spot	Position	1	539
221.191	21.2281	-12.2946	µm	Spot	Position	1	540
174.322	43.8633	-11.6046	µm	Spot	Position	1	543
247.576	63.8303	-12.1321	µm	Spot	Position	1	546
220.693	6.40415	-6.84524	µm	Spot	Position	1	550
184.475	17.8276	-6.87343	µm	Spot	Position	1	551
237.292	18.3599	-7.3584	µm	Spot	Position	1	552
186.095	50.982	-8.66706	µm	Spot	Position	1	558
188.46	4.43956	-4.26353	µm	Spot	Position	1	561
225.085	59.5507	-3.39155	µm	Spot	Position	1	569
252.418	48.0141	-11.5478	µm	Spot	Position	1	665
82.6718	95.4061	-42.8253	µm	Spot	Position	1	745
77.3581	91.0811	-34.6875	µm	Spot	Position	1	749
83.0839	110.401	-34.9994	µm	Spot	Position	1	753
72.8637	84.6781	-32.6891	µm	Spot	Position	1	758
80.6523	112.417	-30.9004	µm	Spot	Position	1	761
70.5055	96.6221	-26.3179	µm	Spot	Position	1	764
79.6238	93.4835	-25.192	µm	Spot	Position	1	771
82.4532	121.198	-24.9536	µm	Spot	Position	1	772
75.2139	112.36	-19.2048	µm	Spot	Position	1	773
61.3855	88.0505	-17.7154	µm	Spot	Position	1	774
75.7188	103.471	-15.1767	µm	Spot	Position	1	775
57.0657	89.8826	-6.18399	µm	Spot	Position	1	780
79.334	96.1519	-7.75129	µm	Spot	Position	1	781
67.5461	91.9421	-4.42539	µm	Spot	Position	1	783
71.4008	110.867	-2.74099	µm	Spot	Position	1	785
145.573	89.1512	-64	µm	Spot	Position	1	787
116.877	91.9027	-64	µm	Spot	Position	1	788
135.74	87.4349	-59.631	µm	Spot	Position	1	789
156.346	100.281	-61.01	µm	Spot	Position	1	790
150.265	104.728	-61.6743	µm	Spot	Position	1	791
129.867	116.282	-59.0467	µm	Spot	Position	1	792
164.156	120.563	-60.476	µm	Spot	Position	1	793
150.781	84.3377	-55.2426	µm	Spot	Position	1	810
125.709	91.7446	-57.716	µm	Spot	Position	1	811
137.172	97.4611	-56.689	µm	Spot	Position	1	813
163.99	98.4366	-54.381	µm	Spot	Position	1	814
133.769	110.196	-56.3347	µm	Spot	Position	1	815
159.901	111.788	-56.0129	µm	Spot	Position	1	816
141.451	119.438	-56.3	µm	Spot	Position	1	817
141.117	88.1806	-50.5373	µm	Spot	Position	1	826
112.841	97.9374	-52.3807	µm	Spot	Position	1	827
129.93	103.454	-50.5927	µm	Spot	Position	1	828
154.596	105.253	-52.5776	µm	Spot	Position	1	829
103.835	106.316	-50.9949	µm	Spot	Position	1	830
101.3	83.5571	-47.894	µm	Spot	Position	1	831
123.879	87.9551	-48.4945	µm	Spot	Position	1	832
142.757	94.0583	-47.4523	µm	Spot	Position	1	833
115.563	111.73	-48.613	µm	Spot	Position	1	834
146.848	116.928	-47.9162	µm	Spot	Position	1	835
110.064	124.374	-46.3031	µm	Spot	Position	1	836
151.069	128.262	-48.6506	µm	Spot	Position	1	837
129.23	132.551	-47.6476	µm	Spot	Position	1	838
139.756	137.436	-47.2077	µm	Spot	Position	1	839
90.9325	84.8888	-45.008	µm	Spot	Position	1	841
158.552	87.6482	-43.9412	µm	Spot	Position	1	842
134.948	98.0112	-43.8575	µm	Spot	Position	1	843
155.687	97.9593	-43.9194	µm	Spot	Position	1	844
138.592	106.444	-42.8791	µm	Spot	Position	1	845
100.36	107.719	-43.9725	µm	Spot	Position	1	846
125.745	111.767	-44.1499	µm	Spot	Position	1	847
165.497	119.383	-44.0247	µm	Spot	Position	1	848
159.551	133.476	-43.2475	µm	Spot	Position	1	849
149.365	142.865	-44.6923	µm	Spot	Position	1	850
136.683	145.012	-42.1879	µm	Spot	Position	1	851
113.334	92.6577	-38.5885	µm	Spot	Position	1	852
131.812	104.964	-39.3594	µm	Spot	Position	1	853
141.467	110.503	-41.279	µm	Spot	Position	1	854
159.655	110.59	-40.0653	µm	Spot	Position	1	855
129.851	118.544	-39.9056	µm	Spot	Position	1	856
102.374	120.676	-39.5686	µm	Spot	Position	1	857
144.302	122.211	-38.3946	µm	Spot	Position	1	858
165.503	85.2481	-35.86	µm	Spot	Position	1	859
155.181	89.5743	-35.737	µm	Spot	Position	1	860
97.8367	95.6677	-34.7272	µm	Spot	Position	1	861
93.9039	103.555	-35.2019	µm	Spot	Position	1	862
107.721	106.727	-34.6665	µm	Spot	Position	1	863
156.121	106.229	-35.1171	µm	Spot	Position	1	864
116.469	125.303	-34.8672	µm	Spot	Position	1	865
151.998	128.47	-35.0042	µm	Spot	Position	1	866
120.019	135.602	-36.2856	µm	Spot	Position	1	869
135.399	138.075	-36.663	µm	Spot	Position	1	870
141.579	137.505	-35.5638	µm	Spot	Position	1	871
165.461	145.062	-37.4696	µm	Spot	Position	1	873
155.733	147.099	-36.6239	µm	Spot	Position	1	874
136.219	87.4602	-32.3009	µm	Spot	Position	1	877
163.772	90.8142	-31.532	µm	Spot	Position	1	878
84.5293	94.2087	-30.9053	µm	Spot	Position	1	879
121.699	97.4291	-32.2774	µm	Spot	Position	1	880
137.223	113.905	-31.3881	µm	Spot	Position	1	881
143.766	150.957	-33.5687	µm	Spot	Position	1	882
158.603	159.422	-30.417	µm	Spot	Position	1	883
157.526	87.9169	-26.6765	µm	Spot	Position	1	884
154.367	101.229	-27.0616	µm	Spot	Position	1	887
97.5295	104.583	-28.9057	µm	Spot	Position	1	888
164.519	119.238	-28.1893	µm	Spot	Position	1	890
135.941	124.318	-28.2263	µm	Spot	Position	1	891
122.648	127.431	-27.6425	µm	Spot	Position	1	892
109.212	127.988	-26.7626	µm	Spot	Position	1	893
140.154	133.399	-28.7058	µm	Spot	Position	1	894
113.962	141.097	-27.9948	µm	Spot	Position	1	896
135.234	147.373	-26.3365	µm	Spot	Position	1	897
100.159	87.8031	-23.3289	µm	Spot	Position	1	899
161.43	96.1379	-24.055	µm	Spot	Position	1	900
123.417	103.137	-25.5062	µm	Spot	Position	1	901
92.3991	116.289	-24.6428	µm	Spot	Position	1	902
110.364	123.656	-23.5511	µm	Spot	Position	1	904
94.7847	125.511	-24.8571	µm	Spot	Position	1	905
154.128	134.861	-23.329	µm	Spot	Position	1	908
122.664	135.918	-24.2347	µm	Spot	Position	1	909
147.689	141.726	-22.4105	µm	Spot	Position	1	910
137.757	156.963	-23.5003	µm	Spot	Position	1	911
117.622	93.6327	-18.8876	µm	Spot	Position	1	912
157.197	95.4674	-19.7222	µm	Spot	Position	1	913
104.934	98.6751	-19.6485	µm	Spot	Position	1	914
128.894	117.184	-19.9277	µm	Spot	Position	1	917
118.398	126.178	-19.9869	µm	Spot	Position	1	918
117.211	146.906	-20.0075	µm	Spot	Position	1	920
128.696	101.239	-16.2637	µm	Spot	Position	1	921
87.1853	103.238	-15.8797	µm	Spot	Position	1	922
165.084	105.624	-15.4621	µm	Spot	Position	1	923
140.935	107.912	-15.4242	µm	Spot	Position	1	924
127.804	113.47	-16.0847	µm	Spot	Position	1	925
105.692	115.712	-15.8383	µm	Spot	Position	1	926
99.384	126.918	-15.9422	µm	Spot	Position	1	928
130.615	134.921	-15.807	µm	Spot	Position	1	931
159.262	147.41	-17.2037	µm	Spot	Position	1	932
104.507	148.886	-15.7636	µm	Spot	Position	1	933
140.265	151.767	-14.5155	µm	Spot	Position	1	934
154.117	157.002	-15.3775	µm	Spot	Position	1	935
148.854	85.6362	-12.1718	µm	Spot	Position	1	936
111.445	91.056	-11.4724	µm	Spot	Position	1	937
124.595	99.5002	-11.5259	µm	Spot	Position	1	938
155.125	99.7715	-12.9052	µm	Spot	Position	1	939
116.464	113.724	-12.9163	µm	Spot	Position	1	940
98.4659	114.78	-11.8702	µm	Spot	Position	1	941
89.8077	134.896	-13.2497	µm	Spot	Position	1	943
132.886	149.826	-11.8612	µm	Spot	Position	1	944
118.242	153.935	-12.0869	µm	Spot	Position	1	945
142.564	163.056	-10.8252	µm	Spot	Position	1	946
163.63	164.283	-11.1903	µm	Spot	Position	1	947
92.2823	94.3194	-7.32766	µm	Spot	Position	1	950
141.087	100.804	-8.38692	µm	Spot	Position	1	951
122.177	115.344	-6.19129	µm	Spot	Position	1	953
106.882	123.817	-9.15967	µm	Spot	Position	1	954
155.047	127.837	-9.06379	µm	Spot	Position	1	956
121.155	135.796	-8.90866	µm	Spot	Position	1	958
158.547	138.21	-7.255	µm	Spot	Position	1	960
91.0368	141.186	-6.92564	µm	Spot	Position	1	962
146.312	155.257	-7.46216	µm	Spot	Position	1	963
126.547	162.058	-7.92145	µm	Spot	Position	1	964
111.433	93.0801	-5.42757	µm	Spot	Position	1	966
143.075	102.901	-3.35126	µm	Spot	Position	1	967
103.854	111.943	-3.33661	µm	Spot	Position	1	968
93.5878	125.596	-4.57432	µm	Spot	Position	1	969
130.458	131.015	-4.26107	µm	Spot	Position	1	970
136.606	142.552	-4.30979	µm	Spot	Position	1	971
134.662	147.042	-2.53671	µm	Spot	Position	1	972
182.129	89.9963	-64	µm	Spot	Position	1	973
174.8	85.291	-61.034	µm	Spot	Position	1	974
196.063	89.677	-61.5832	µm	Spot	Position	1	975
206.711	90.8713	-61.2921	µm	Spot	Position	1	976
190.558	106.217	-59.3948	µm	Spot	Position	1	977
223.071	100.61	-55.0701	µm	Spot	Position	1	986
173.554	105.184	-55.544	µm	Spot	Position	1	987
200.823	126.48	-55.5189	µm	Spot	Position	1	988
210.724	84.4307	-50.4348	µm	Spot	Position	1	992
189.415	96.5153	-52.2052	µm	Spot	Position	1	995
231.665	98.1896	-51.1232	µm	Spot	Position	1	996
186.12	113.668	-52.6967	µm	Spot	Position	1	997
201.414	122.406	-52.4471	µm	Spot	Position	1	999
167.639	124.439	-52.7042	µm	Spot	Position	1	1000
183.459	124.045	-52.7773	µm	Spot	Position	1	1001
170.579	90.6206	-47.9912	µm	Spot	Position	1	1003
198.146	92.2158	-47.3996	µm	Spot	Position	1	1004
206.909	101.863	-49.1622	µm	Spot	Position	1	1005
236.137	104.02	-47.7857	µm	Spot	Position	1	1006
218.612	124.622	-46.5982	µm	Spot	Position	1	1007
177.187	131.802	-47.3055	µm	Spot	Position	1	1008
203.763	133.975	-48.243	µm	Spot	Position	1	1009
186.745	135.502	-47.4597	µm	Spot	Position	1	1010
170.304	99.0639	-43.9277	µm	Spot	Position	1	1013
192.212	102.759	-44.4743	µm	Spot	Position	1	1014
180.586	105.521	-42.4036	µm	Spot	Position	1	1015
188.95	116.504	-43.7549	µm	Spot	Position	1	1016
204.409	128.352	-44.9811	µm	Spot	Position	1	1017
172.089	143	-44.1805	µm	Spot	Position	1	1020
185.913	146.525	-42.5364	µm	Spot	Position	1	1022
190.484	87.2422	-39.048	µm	Spot	Position	1	1024
240.509	90.673	-39.3462	µm	Spot	Position	1	1025
180.53	100.924	-39.6994	µm	Spot	Position	1	1026
236.114	103.446	-40.3523	µm	Spot	Position	1	1027
207.959	111.815	-41.0818	µm	Spot	Position	1	1029
189.094	128.366	-40.3078	µm	Spot	Position	1	1030
170.786	138.279	-41.0951	µm	Spot	Position	1	1032
198.149	138.611	-40.2852	µm	Spot	Position	1	1033
225.71	85.5686	-36.8073	µm	Spot	Position	1	1036
210.385	94.1828	-34.4366	µm	Spot	Position	1	1037
170.3	107.876	-35.1351	µm	Spot	Position	1	1038
220.371	111.303	-35.0251	µm	Spot	Position	1	1039
202.659	115.75	-36.1546	µm	Spot	Position	1	1040
191.197	120.885	-34.6209	µm	Spot	Position	1	1042
219.239	122.049	-35.7507	µm	Spot	Position	1	1043
219.849	134.276	-37.7359	µm	Spot	Position	1	1045
176.953	140.936	-34.8016	µm	Spot	Position	1	1046
183.719	86.4172	-32.7731	µm	Spot	Position	1	1047
193.878	87.1219	-32.6575	µm	Spot	Position	1	1048
227.636	126.875	-31.1869	µm	Spot	Position	1	1050
180.708	130.733	-31.3786	µm	Spot	Position	1	1051
195.884	133.399	-32.6104	µm	Spot	Position	1	1052
239.688	140.134	-30.4561	µm	Spot	Position	1	1053
184.171	150.667	-30.6358	µm	Spot	Position	1	1054
209.679	151.027	-31.6278	µm	Spot	Position	1	1055
171.737	156.081	-30.4109	µm	Spot	Position	1	1056
207.262	117.706	-28.2308	µm	Spot	Position	1	1062
188.584	131.566	-29.2897	µm	Spot	Position	1	1063
172.852	142.145	-27.7903	µm	Spot	Position	1	1064
195.653	157.986	-28.6259	µm	Spot	Position	1	1065
188.031	159.612	-26.711	µm	Spot	Position	1	1066
171.213	102.697	-25.0042	µm	Spot	Position	1	1071
236.484	103.38	-23.4376	µm	Spot	Position	1	1072
215.597	111.705	-23.999	µm	Spot	Position	1	1074
199.692	112.411	-23.4332	µm	Spot	Position	1	1075
244.657	115.093	-25.0891	µm	Spot	Position	1	1076
189.596	118.713	-24.9566	µm	Spot	Position	1	1077
226.359	138.475	-22.6563	µm	Spot	Position	1	1080
200.573	138.817	-24.4364	µm	Spot	Position	1	1081
182.962	142.318	-23.0428	µm	Spot	Position	1	1082
221.435	148.396	-23.994	µm	Spot	Position	1	1083
222.606	113.981	-21.141	µm	Spot	Position	1	1087
239.804	146.224	-20.8772	µm	Spot	Position	1	1090
192.226	147.788	-21.5554	µm	Spot	Position	1	1091
186.341	158.139	-19.2784	µm	Spot	Position	1	1092
174.265	159.116	-18.358	µm	Spot	Position	1	1093
209.538	161.987	-19.5025	µm	Spot	Position	1	1094
208.675	135.799	-16.3579	µm	Spot	Position	1	1098
212.767	150.985	-16.1037	µm	Spot	Position	1	1100
176.28	151.357	-17.56	µm	Spot	Position	1	1101
179.036	125.879	-10.6815	µm	Spot	Position	1	1105
238.385	139.037	-11.9382	µm	Spot	Position	1	1106
192.656	157.511	-11.5052	µm	Spot	Position	1	1107
175.26	86.7195	-8.57957	µm	Spot	Position	1	1108
195.926	118.115	-7.75756	µm	Spot	Position	1	1114
200.448	140.926	-8.13491	µm	Spot	Position	1	1118
220.713	143.618	-7.43324	µm	Spot	Position	1	1119
178.718	146.933	-6.2825	µm	Spot	Position	1	1120
201.426	154.3	-6.52078	µm	Spot	Position	1	1121
219.468	154.621	-7.2603	µm	Spot	Position	1	1122
179.714	159.231	-8.89752	µm	Spot	Position	1	1123
185.609	104.394	-3.78127	µm	Spot	Position	1	1127
235.479	132.173	-4.2925	µm	Spot	Position	1	1130
204	141.203	-3.89557	µm	Spot	Position	1	1131
209.392	156.339	-4.40868	µm	Spot	Position	1	1133
229.94	156.679	-4.00298	µm	Spot	Position	1	1134
258.122	129.149	-16.3287	µm	Spot	Position	1	1224
254.608	127.302	-12.0578	µm	Spot	Position	1	1226
260.842	141.433	-11.7449	µm	Spot	Position	1	1227
251.617	120.986	-3.7255	µm	Spot	Position	1	1235
61.5874	4.63346	-0.137295	µm	Spot	Position	1	1240
74.607	27.6008	-1.28043	µm	Spot	Position	1	1241
46.969	66.6188	-0.0501328	µm	Spot	Position	1	1246
52.4425	5.30746	2.61488	µm	Spot	Position	1	1249
78.6835	68.7398	3.758	µm	Spot	Position	1	1255
55.8141	3.8848	7.55092	µm	Spot	Position	1	1256
80.7309	16.0329	7.15877	µm	Spot	Position	1	1257
69.6398	66.2806	9.05666	µm	Spot	Position	1	1260
53.4122	68.0192	6.5964	µm	Spot	Position	1	1261
70.8788	77.1192	8.65514	µm	Spot	Position	1	1262
71.5943	4.58699	11.2218	µm	Spot	Position	1	1264
56.8697	18.4513	11.9479	µm	Spot	Position	1	1265
83.129	25.3455	11.9148	µm	Spot	Position	1	1266
39.673	28.22	10.9093	µm	Spot	Position	1	1267
61.8407	61.1613	12.218	µm	Spot	Position	1	1270
63.6037	78.6829	12.5108	µm	Spot	Position	1	1271
76.6665	4.35666	16.6211	µm	Spot	Position	1	1272
39.1816	53.3755	16.8233	µm	Spot	Position	1	1278
56.8599	74.0757	15.1624	µm	Spot	Position	1	1279
43.1194	79.2902	16.4501	µm	Spot	Position	1	1280
75.8162	78.9752	15.5376	µm	Spot	Position	1	1281
39.3091	63.9691	20.4754	µm	Spot	Position	1	1283
71.8818	8.50002	25.3508	µm	Spot	Position	1	1287
56.0587	33.1413	23.1985	µm	Spot	Position	1	1289
61.2029	18.362	26.9899	µm	Spot	Position	1	1293
41.3535	59.1019	29.0895	µm	Spot	Position	1	1302
71.818	5.6807	32.2252	µm	Spot	Position	1	1304
54.1254	14.1101	36.5506	µm	Spot	Position	1	1313
68.3418	3.81669	53.2963	µm	Spot	Position	1	1331
118.096	4.25728	1.50114	µm	Spot	Position	1	1350
151.081	14.5921	-1.14911	µm	Spot	Position	1	1351
87.8452	17.6259	-0.794949	µm	Spot	Position	1	1352
87.0684	67.4923	-0.556667	µm	Spot	Position	1	1363
97.5282	4.54908	5.81166	µm	Spot	Position	1	1369
145.208	13.815	4.73664	µm	Spot	Position	1	1370
94.1771	64.0161	5.10769	µm	Spot	Position	1	1375
125.023	4.04875	7.86943	µm	Spot	Position	1	1381
146.445	4.44911	8.19743	µm	Spot	Position	1	1382
128.847	4.265	12.0486	µm	Spot	Position	1	1386
97.0192	4.47257	16.5543	µm	Spot	Position	1	1399
152.794	12.8301	15.8387	µm	Spot	Position	1	1400
155.621	4.70303	18.5181	µm	Spot	Position	1	1415
85.6143	71.1454	19.1446	µm	Spot	Position	1	1421
104.5	4.15512	24.95	µm	Spot	Position	1	1423
120.203	4.23748	24.3105	µm	Spot	Position	1	1424
119.262	4.9178	30.7692	µm	Spot	Position	1	1448
128.029	4.59901	31.1568	µm	Spot	Position	1	1449
140.303	4.98745	55.2433	µm	Spot	Position	1	1522
85.7245	70.081	56.0237	µm	Spot	Position	1	1531
177.995	6.07326	-1.17749	µm	Spot	Position	1	1538
223.168	10.8177	0.477737	µm	Spot	Position	1	1539
239.122	46.481	-0.256851	µm	Spot	Position	1	1549
204.656	53.6781	0.0742493	µm	Spot	Position	1	1550
218.972	7.54517	8.26884	µm	Spot	Position	1	1562
181.917	8.609	7.32715	µm	Spot	Position	1	1563
232.832	9.63065	6.86258	µm	Spot	Position	1	1564
225.641	3.698	15.2737	µm	Spot	Position	1	1583
211.253	4.8794	14.8208	µm	Spot	Position	1	1584
191.14	15.4626	16.4439	µm	Spot	Position	1	1587
167.156	7.31328	19.664	µm	Spot	Position	1	1605
232.667	6.38652	26.9335	µm	Spot	Position	1	1627
234.383	11.4236	31.3885	µm	Spot	Position	1	1637
185.364	4.75968	37.217	µm	Spot	Position	1	1648
255.099	37.3864	0.017334	µm	Spot	Position	1	1729
278.493	60.8139	16.492	µm	Spot	Position	1	1749
57.6774	89.4359	0.464104	µm	Spot	Position	1	1789
80.9263	110.15	-0.391228	µm	Spot	Position	1	1791
64.4438	113.136	1.13463	µm	Spot	Position	1	1792
74.4518	121.187	1.0098	µm	Spot	Position	1	1793
66.1499	99.0697	5.08033	µm	Spot	Position	1	1796
80.8564	114.319	5.39466	µm	Spot	Position	1	1797
75.9012	100.358	6.30422	µm	Spot	Position	1	1799
60.2867	107.691	6.85054	µm	Spot	Position	1	1800
82.8981	128.262	7.93775	µm	Spot	Position	1	1801
76.462	131.073	7.83378	µm	Spot	Position	1	1802
64.5411	89.5729	12.3943	µm	Spot	Position	1	1803
76.1124	118.243	10.8741	µm	Spot	Position	1	1804
49.5973	95.6325	17.5497	µm	Spot	Position	1	1805
69.921	104.192	15.4813	µm	Spot	Position	1	1806
81.3891	118.374	19.9575	µm	Spot	Position	1	1807
75.4657	120.397	18.9985	µm	Spot	Position	1	1808
82.4255	130.51	21.4243	µm	Spot	Position	1	1809
80.5981	136.481	19.0688	µm	Spot	Position	1	1810
65.3024	89.1647	31.0087	µm	Spot	Position	1	1812
55.6512	104.626	31.6649	µm	Spot	Position	1	1813
66.0007	119.173	33.037	µm	Spot	Position	1	1814
76.841	132.765	36.6332	µm	Spot	Position	1	1817
75.5909	108.754	40.7165	µm	Spot	Position	1	1818
62.6236	110.014	40.8764	µm	Spot	Position	1	1819
97.8611	92.33	-0.327038	µm	Spot	Position	1	1830
100.302	113.114	0.543839	µm	Spot	Position	1	1833
87.7562	133.47	0.550468	µm	Spot	Position	1	1837
151.918	140.76	-1.29451	µm	Spot	Position	1	1838
122.513	141.437	-0.685768	µm	Spot	Position	1	1839
102.814	151.406	-1.26986	µm	Spot	Position	1	1841
133.755	164.531	-1.21607	µm	Spot	Position	1	1842
140.872	166.493	0.996834	µm	Spot	Position	1	1843
84.5016	103.482	3.61491	µm	Spot	Position	1	1847
94.1131	119.909	3.84821	µm	Spot	Position	1	1852
158.618	145.741	4.22692	µm	Spot	Position	1	1856
110.762	100.675	6.95436	µm	Spot	Position	1	1860
130.183	148.419	8.5033	µm	Spot	Position	1	1864
125.632	156.337	8.96693	µm	Spot	Position	1	1866
162.515	156.757	8.87704	µm	Spot	Position	1	1867
131.998	158.267	8.27801	µm	Spot	Position	1	1868
143.401	87.5625	12.0799	µm	Spot	Position	1	1870
91.0147	109.623	11.6229	µm	Spot	Position	1	1874
138.786	151.72	11.1672	µm	Spot	Position	1	1878
127.822	151.928	13.2124	µm	Spot	Position	1	1879
108.538	159.684	10.5109	µm	Spot	Position	1	1880
131.632	166.493	12.7267	µm	Spot	Position	1	1881
126.868	99.249	16.0132	µm	Spot	Position	1	1883
127.675	114.918	16.6992	µm	Spot	Position	1	1885
86.9044	131.848	16.6309	µm	Spot	Position	1	1891
109.072	146.318	15.2417	µm	Spot	Position	1	1893
151.927	146.845	15.9067	µm	Spot	Position	1	1894
136.293	148.299	16.29	µm	Spot	Position	1	1895
147.121	166.493	16.7686	µm	Spot	Position	1	1896
101.191	105.735	19.7772	µm	Spot	Position	1	1900
103.901	122.911	20.4156	µm	Spot	Position	1	1902
95.1722	151.086	19.9401	µm	Spot	Position	1	1904
116.19	152.408	20.2741	µm	Spot	Position	1	1905
119.367	160.525	20.7862	µm	Spot	Position	1	1907
114.326	163.493	19.2016	µm	Spot	Position	1	1908
108.122	117.607	24.7273	µm	Spot	Position	1	1910
144.987	159.68	24.6135	µm	Spot	Position	1	1918
166.744	161.876	23.6757	µm	Spot	Position	1	1919
132.736	165.077	23.0992	µm	Spot	Position	1	1920
100.558	109.997	28.274	µm	Spot	Position	1	1926
163.51	157.022	29.7409	µm	Spot	Position	1	1931
157.676	161.816	27.0042	µm	Spot	Position	1	1932
127.755	165.778	28.1701	µm	Spot	Position	1	1933
110.934	108.286	32.7536	µm	Spot	Position	1	1936
144.025	151.188	30.6546	µm	Spot	Position	1	1942
111.058	162.255	32.8001	µm	Spot	Position	1	1943
146.957	162.508	30.9485	µm	Spot	Position	1	1944
120.457	132.892	40.6306	µm	Spot	Position	1	1958
137.122	132.843	40.6562	µm	Spot	Position	1	1959
95.0903	140.701	39.6236	µm	Spot	Position	1	1962
101.204	153.513	40.065	µm	Spot	Position	1	1963
126.244	155.659	40.8414	µm	Spot	Position	1	1965
157.915	157.511	39.7292	µm	Spot	Position	1	1966
108.909	125.68	46.9816	µm	Spot	Position	1	1973
113.82	151.984	46.8708	µm	Spot	Position	1	1975
163.896	157.417	51.2858	µm	Spot	Position	1	1989
206.176	136.005	0.655136	µm	Spot	Position	1	2022
233.739	139.552	1.28226	µm	Spot	Position	1	2024
245.755	149.924	0.382561	µm	Spot	Position	1	2025
224.793	157.758	0.533737	µm	Spot	Position	1	2026
180.834	161.935	0.35231	µm	Spot	Position	1	2027
198.858	163.203	0.334854	µm	Spot	Position	1	2028
204.453	160.119	4.79903	µm	Spot	Position	1	2036
229.718	136.617	7.74676	µm	Spot	Position	1	2042
170.43	158.529	8.6224	µm	Spot	Position	1	2044
195.449	158.52	7.28731	µm	Spot	Position	1	2045
178.485	166.493	7.55934	µm	Spot	Position	1	2046
227.678	150.052	11.6134	µm	Spot	Position	1	2058
216.3	156.432	12.4874	µm	Spot	Position	1	2059
204.717	153.8	14.444	µm	Spot	Position	1	2069
207.332	157.281	24.138	µm	Spot	Position	1	2083
196.935	166.493	24.5335	µm	Spot	Position	1	2085
209.944	147.283	27.3257	µm	Spot	Position	1	2098
192.566	156.359	31.6513	µm	Spot	Position	1	2112
262.701	122.925	8.36443	µm	Spot	Position	1	2214
265.163	102.59	28.6942	µm	Spot	Position	1	2247
