# Supplementary material for: Glucokinase activity controls peripherally located subpopulations of β-cells that lead islet Ca2+ oscillations
Source: eLife. 2025 Feb 12;13:RP103068. doi: 10.7554/eLife.103068 (PMC11820133; doi:10.7554/eLife.103068)
Supplement: Source data 2. [file elife-103068-data2.zip › EJ155 10G F06-1_Statistics/EJ155 10G F06-1_Plot.csv]

Intensity Mean Ch=2 Img=1
====================
Time [s]	Intensity Mean::1000000000::0	Intensity Mean::1000000001::0	Intensity Mean::1000000002::0	Intensity Mean::1000000003::0	Intensity Mean::1000000004::0	Intensity Mean::1000000005::0	Intensity Mean::1000000006::0	Intensity Mean::1000000007::0	Intensity Mean::1000000008::0	Intensity Mean::1000000009::0	Intensity Mean::1000000010::0	Intensity Mean::1000000011::0	Intensity Mean::1000000012::0	Intensity Mean::1000000013::0	Intensity Mean::1000000014::0	Intensity Mean::1000000015::0	Intensity Mean::1000000016::0	Intensity Mean::1000000017::0	Intensity Mean::1000000018::0	Intensity Mean::1000000019::0	Intensity Mean::1000000020::0	Intensity Mean::1000000021::0	Intensity Mean::1000000022::0	Intensity Mean::1000000023::0	Intensity Mean::1000000024::0	Intensity Mean::1000000025::0	Intensity Mean::1000000026::0	Intensity Mean::1000000027::0	Intensity Mean::1000000028::0	Intensity Mean::1000000029::0	Intensity Mean::1000000030::0	Intensity Mean::1000000031::0	Intensity Mean::1000000032::0	Intensity Mean::1000000033::0	Intensity Mean::1000000034::0	Intensity Mean::1000000035::0	Intensity Mean::1000000036::0	Intensity Mean::1000000037::0	Intensity Mean::1000000038::0	Intensity Mean::1000000039::0	Intensity Mean::1000000040::0	Intensity Mean::1000000041::0	Intensity Mean::1000000042::0	Intensity Mean::1000000043::0	Intensity Mean::1000000044::0	Intensity Mean::1000000045::0	Intensity Mean::1000000046::0	Intensity Mean::1000000047::0	Intensity Mean::1000000048::0
0.000000	1625.8	1653.29	1649.37	1642.48	1649.45	1647.69	1655.71	1662.5	1648.47	1653.2	1628.83	1632.22	1632.8	1632.95	1656.44	1627.89	1639.73	1646.55	1645.99	1654.27	1651.71	1649.33	1652	1629.88	1644.38	1650.64	1654.72	1633.02	1639.31	1646.05	1642.27	1653.15	1639	1627.18	1630.68	1651.12	1646.84	1650.12	1660.85	1668.79	1668.97	1665.22	1653.83	1653.11	1672.25	1660.44	1657.6	1674.62	1664.64
0.496000	1627.61	1653.59	1649.14	1642.34	1649.02	1647.73	1657.17	1662.05	1651.65	1651.94	1628.9	1633.27	1636.11	1634.17	1657.66	1631.68	1640.45	1645.53	1645.08	1656.48	1652.14	1647.43	1651.76	1629.37	1646.53	1652.05	1652.5	1634.45	1639.42	1647.01	1642.8	1655.09	1637.84	1625.88	1628.53	1649.71	1646.74	1646.96	1668.8	1676.02	1675.75	1677.03	1651.02	1655.46	1673.6	1663.64	1660.41	1675.78	1665.59
0.991000	1625.33	1653.19	1647.4	1642.92	1649.38	1647.56	1656.93	1660.7	1650.21	1653.6	1628.76	1629.77	1633.31	1633.99	1656.59	1629.39	1640.48	1645.76	1645.96	1652.16	1652.88	1649.51	1653.29	1630.92	1646.05	1652.81	1653.74	1634.71	1640.77	1646.98	1645.06	1652.64	1637.1	1627.04	1628.73	1651.7	1648.08	1646.99	1668.39	1676.51	1671.7	1673.37	1651.03	1650.87	1676.26	1660.35	1658.02	1675.88	1665.66
1.486000	1625.75	1652.07	1650.19	1644.63	1648.76	1646.46	1657.43	1662.13	1649.34	1652.48	1629.83	1634.56	1633.64	1631.74	1656.2	1629.68	1640.8	1646.91	1644.57	1654.67	1653.54	1648.41	1653.41	1628.58	1644.48	1651.65	1652.62	1635.59	1639.99	1647.83	1644.47	1652.32	1637.36	1627.85	1628.83	1650.49	1646.21	1647.23	1668.12	1673.53	1674.21	1672.61	1651.46	1651.84	1672.32	1659.37	1658.06	1673.92	1665.15
1.981000	1627.09	1655.34	1649.83	1642.67	1648.26	1645.97	1657.09	1664.91	1648.7	1653.35	1632.49	1633.54	1634.74	1634.13	1656.32	1632.16	1641.24	1645.73	1644.97	1652.42	1652.77	1646.9	1652.8	1629.98	1645.47	1650.61	1651.63	1634.06	1638.02	1645.23	1644.28	1653.16	1638.51	1628.77	1630	1650.1	1645.23	1645.99	1667.79	1673.65	1671.13	1674.06	1650.12	1650.72	1673.8	1661.17	1658.24	1674.41	1665.42
2.476000	1626.1	1652.84	1650.23	1642.14	1650.24	1644.79	1659.73	1663.25	1649.92	1654.38	1630.64	1633.31	1633.7	1633.4	1657.37	1630.9	1641.7	1646.64	1645.88	1654.5	1652.28	1647.64	1652.76	1630.48	1645.43	1653.6	1653.61	1636.65	1638.26	1648.67	1644.87	1654	1636.92	1627.29	1628.4	1649.91	1646.15	1645.97	1667.44	1675.46	1671.87	1672.66	1649.7	1651.26	1674.56	1661.56	1661.1	1674.52	1667.49
2.972000	1626.56	1651.98	1651.42	1644.03	1648.67	1646.12	1658.45	1664.84	1651.27	1653.3	1628.71	1631.3	1633.73	1636.45	1655.77	1630.56	1639.97	1646.09	1645.02	1652.57	1651.25	1646.44	1652.77	1631.65	1643.72	1649.9	1654.16	1636.47	1637.09	1648.02	1644.75	1655.3	1635.88	1626.96	1628.98	1653.52	1645.27	1647.77	1668.4	1675.53	1672.51	1675.33	1650.52	1653.33	1672.71	1659.39	1658.46	1673.58	1665.53
3.467000	1625.33	1651.61	1648.81	1641.83	1649.56	1646.48	1656.43	1663.4	1650.19	1654.74	1627.59	1631.78	1633.91	1633.62	1657.74	1627.08	1640.07	1645.97	1646.85	1652.1	1650.33	1648.18	1652.49	1630.66	1646.32	1651.71	1655.53	1634.5	1638.01	1648.1	1644.27	1654.87	1637.62	1626.81	1628.52	1651.02	1647.71	1646.82	1668.29	1672.4	1670.41	1674.41	1648.14	1647.91	1675.82	1659.63	1659	1674.33	1664.98
3.962000	1624.38	1651.49	1649.62	1641.73	1651.28	1646.57	1656.67	1663.15	1650.16	1653.71	1630.07	1630	1633.97	1631.02	1654.06	1629.33	1640.93	1645.62	1645.79	1654.43	1651.9	1648.12	1653.08	1631.94	1646.31	1651.43	1651.96	1634.99	1637.49	1647.18	1641.75	1655.14	1637.05	1626.85	1630.89	1653.44	1647.28	1648.98	1666.89	1673.49	1671.51	1672.56	1648.52	1650.65	1673.42	1659.9	1659.37	1673.15	1664.95
4.457000	1627.43	1653.19	1649.33	1641.64	1651.84	1646.55	1658.68	1663.58	1650.89	1654.74	1630.68	1633.08	1633.96	1635.84	1656.75	1628.64	1641.69	1648.03	1645.05	1654.97	1650.88	1648.34	1651.21	1629.48	1646.47	1649.18	1654.7	1634.34	1637.05	1646.31	1645.35	1655.16	1638.55	1628.06	1628.92	1650.8	1647.53	1648.44	1668.82	1675.77	1671.42	1672.84	1649.61	1652.64	1672.65	1662.4	1659.19	1673.27	1663.4
4.952000	1625.44	1651.64	1650.73	1643.52	1652.92	1646	1657.76	1662.86	1649.46	1653.05	1629.71	1630.56	1633.71	1633.36	1656.49	1629.83	1640.43	1645.81	1642	1653.18	1652.43	1647.84	1651.06	1629.05	1645.52	1649.62	1654.68	1636.07	1637.85	1645.61	1644.74	1653.39	1638.02	1628.08	1630.31	1649.96	1645.9	1645.74	1667.5	1673.34	1671.15	1673.71	1648.31	1652.27	1674.95	1660.54	1660.67	1674.54	1665.87
5.448000	1625.16	1651.6	1649.64	1640.55	1650.32	1646.18	1658.16	1661.89	1648.17	1652.61	1630.07	1631.6	1632.77	1632.52	1655.32	1630.97	1643.24	1646.33	1646.58	1655.83	1653.84	1648.12	1651.02	1629.72	1642.86	1649.68	1652.97	1634.59	1636.66	1647.05	1642.21	1655.5	1636.3	1625.03	1629.81	1651.59	1646.68	1646.89	1667.15	1672.49	1672.6	1673.85	1649.77	1651.69	1674.47	1661.93	1657.55	1673.8	1665
5.943000	1625.13	1650.18	1648.69	1641.9	1651.19	1645.44	1657.71	1659.74	1649.1	1651.66	1627.97	1631.05	1635.23	1634.22	1658.09	1629.42	1638.21	1645.89	1644.57	1653.03	1653.56	1648.94	1651.75	1630.71	1645.44	1649.54	1651.55	1636.49	1639.5	1645.27	1644.22	1654.3	1638.43	1627.48	1630.73	1651.05	1647.68	1645.85	1667.18	1673.91	1671.62	1672.92	1650.38	1652.96	1675.61	1661.15	1659.41	1674.22	1666.77
6.438000	1627.41	1650.88	1649.23	1642.77	1649.5	1649.32	1655.46	1663.38	1649.47	1653.27	1629.75	1631.39	1632.75	1631.91	1654.07	1629.94	1641.71	1646.43	1644.39	1652.55	1652	1646.12	1650.71	1629.69	1643.16	1651.02	1653.83	1634.9	1638.66	1645.21	1642.83	1654	1634.48	1626.74	1630.49	1651.16	1646.47	1648.27	1666.23	1670.1	1670.85	1670.75	1647.49	1651.71	1672.66	1660.02	1657.82	1674.02	1664.06
6.933000	1625.21	1650.84	1648	1643.27	1649.96	1646.05	1656.4	1662.03	1646.57	1652.34	1630.2	1633.14	1632.51	1632.42	1658.91	1628.94	1640.28	1644.81	1645.37	1652.94	1651.56	1649.62	1650.58	1629.02	1645.44	1653	1653.45	1633.73	1638	1646.32	1642.81	1654.54	1636.23	1627.86	1630.14	1651.29	1645.88	1648.08	1666.82	1674.03	1673	1673.32	1648.23	1650.95	1672.38	1660.7	1660	1673.36	1666.02
7.429000	1625.77	1653.89	1649.63	1642.14	1650.53	1647	1656.8	1661.46	1650.23	1654.67	1631.14	1632.49	1635.28	1635.53	1655.55	1631.41	1641.97	1646.22	1646.16	1657	1653.75	1648.66	1653	1629.44	1645.46	1650.92	1653.43	1634.04	1638.53	1646.47	1644.22	1654.23	1636.43	1627.14	1631.09	1651.95	1646.36	1646.58	1667.87	1673.88	1672.86	1674.02	1648.07	1651.54	1672.51	1662.23	1661.12	1673.52	1663.46
7.924000	1625.33	1651.47	1650.85	1642.64	1650.82	1648.38	1658.51	1660.42	1648.65	1652.22	1630.48	1634.49	1635.41	1633.96	1657.08	1631.35	1640.48	1644.9	1645.84	1654.45	1652.7	1647.37	1653.06	1630.11	1645.5	1652.06	1652.13	1633.01	1638.6	1645.85	1642.14	1656	1637.56	1628.72	1627.72	1651.19	1646.58	1646.07	1667.75	1672.75	1671.62	1673.09	1648.89	1650.64	1675.98	1660.25	1658.54	1673.67	1665.44
8.419000	1624.93	1651.45	1649.48	1642.57	1648.09	1646.12	1655.72	1660.55	1647.13	1652.9	1631.58	1632.53	1634.67	1633.66	1655.77	1629.15	1640.63	1645.65	1643.22	1654	1651.67	1648.57	1651.58	1629.67	1645.53	1649.85	1651.63	1631.88	1638.69	1645.68	1642.26	1653.6	1636.21	1627.08	1629.58	1649.55	1642.98	1644.71	1668.78	1674.35	1672.5	1674.09	1650.28	1652.35	1671.93	1660.94	1659.89	1671.9	1663.13
8.914000	1626.33	1652	1648.35	1641.32	1651.53	1644.77	1654.99	1663.05	1649.1	1654.64	1629.75	1628.92	1631.45	1632.05	1653.91	1629.36	1640.41	1643.74	1645.13	1655.11	1650.96	1648.72	1653	1629.12	1644.93	1650.9	1653.67	1632.97	1638.81	1647.74	1643.61	1655.81	1634.6	1626.91	1627.46	1652.4	1644.44	1646.84	1667.36	1673.2	1670.52	1672.4	1647.14	1651.33	1672.52	1660.61	1658.64	1673.54	1663.88
9.409000	1626.18	1650.19	1650.54	1643.66	1648.37	1645.71	1655.62	1661.05	1649.19	1653.57	1629.98	1629.52	1633.57	1632.78	1654.92	1628.69	1641.37	1646.89	1645.96	1653.62	1650.41	1649.58	1650.24	1630.27	1643.66	1650.26	1653.86	1632.86	1635.91	1644.43	1641.86	1654.6	1632.99	1626.31	1631.49	1650.83	1644.26	1646.73	1669.35	1671.93	1670.33	1674.11	1649.7	1652.36	1670.47	1659.23	1657.7	1673.08	1665.4
9.905000	1623.86	1653.16	1651.25	1641.84	1652.17	1646.91	1656.05	1662.52	1649.74	1653.57	1631.27	1633.83	1634.11	1632.24	1656.42	1632.14	1640.43	1644.93	1646.02	1652.41	1652.65	1648.52	1651.77	1627.07	1644.18	1648.7	1651.82	1631.6	1634.53	1645.48	1642.47	1656.37	1634.89	1627.09	1629.41	1649.62	1645.97	1646.82	1666.34	1673.08	1671.88	1672.39	1648.46	1651.97	1672.9	1659.07	1660.35	1672.59	1665.89
10.400000	1625.98	1650.79	1650.28	1640.88	1648.53	1644.91	1655.53	1662.36	1648.87	1655.08	1630.63	1631.81	1635.41	1632.76	1657	1630.47	1639.53	1642.81	1644.83	1651.48	1651.59	1646.66	1652.72	1628.19	1645.64	1650.29	1653.35	1632.45	1638.18	1647.28	1643.12	1651.33	1635.84	1626.31	1629.25	1649.35	1644.3	1646.14	1667.09	1672.31	1673.05	1675.23	1647.66	1650.77	1673.48	1659.85	1657.18	1674.72	1665.42
10.895000	1627.64	1650.98	1649.66	1642.77	1648.78	1647.03	1657.27	1661.6	1648.45	1652.89	1628.33	1630.88	1634.08	1632.83	1655.65	1627.52	1638.18	1645.53	1644.39	1651.68	1653.4	1648.84	1651.49	1631.78	1645.19	1650.53	1652.65	1632.75	1638.96	1645.21	1644.03	1653.78	1634.96	1626.33	1629.68	1651.09	1645.87	1647.45	1666.93	1671.57	1672.5	1671.19	1649.46	1652.29	1670.81	1660.92	1660.01	1673.21	1664.91
11.390000	1626.48	1654.84	1649.39	1641.64	1649.62	1645.12	1657	1664.52	1648.43	1657.12	1629.56	1632.72	1634.22	1633.46	1655.96	1627.56	1639.08	1645.72	1645.19	1653.66	1651.68	1647.48	1650.42	1632.17	1646.17	1652.06	1651.33	1633.53	1638.32	1647.54	1642.67	1656.06	1635.83	1624.71	1630.71	1649.9	1644.18	1648.16	1665.96	1674.95	1669.88	1673.25	1650.41	1649.91	1673.16	1661.64	1655.88	1672.39	1664.4
11.885000	1625.45	1650.82	1649.77	1642.75	1650.45	1647.05	1656.08	1661.44	1648.22	1652.7	1627.43	1629.58	1632.83	1633.73	1654.91	1630.07	1641.08	1646.25	1645.23	1650.99	1651.91	1646.95	1650.79	1629.4	1644.6	1651.91	1653.6	1633.44	1636.53	1646.05	1641.61	1653.98	1637.46	1627.59	1629.52	1648.87	1645.92	1644.84	1667.14	1673.22	1670.96	1672.2	1648.98	1647.48	1671.76	1658.36	1657.19	1672.86	1665.11
12.381000	1624.23	1649.73	1649.91	1640.98	1648.25	1646.51	1656.5	1661.42	1648.82	1651.78	1628.71	1630.18	1632.17	1632.54	1654.84	1631.24	1640.03	1642.94	1644.43	1654.15	1652.83	1648.09	1652.39	1629.02	1645.83	1651.6	1651.56	1632.89	1637.33	1644.94	1642.28	1652.4	1636.65	1625.1	1629.74	1651.61	1645.04	1648.22	1666.52	1674.03	1669.5	1673.63	1648.69	1649.07	1673.33	1662.03	1657.04	1675.02	1663.77
12.876000	1625.45	1651.89	1649.09	1642.67	1650.43	1645.71	1655.35	1660.38	1649.05	1653.63	1628.01	1630.07	1631.08	1631.53	1656.26	1628.93	1638.45	1644.19	1644.9	1652.65	1651.64	1646.73	1651.68	1628.92	1642.78	1649.99	1652.37	1633.16	1636.38	1646.38	1643.25	1652.66	1637.33	1627.1	1630.92	1652.04	1646.43	1647.04	1665.97	1671.97	1671.6	1672.91	1651.73	1653.29	1674.97	1660.45	1658.04	1674.41	1666.29
13.371000	1622.94	1650.93	1650.1	1640.77	1648.53	1647.36	1656.35	1662.26	1647.67	1654.71	1629.33	1631.41	1632.57	1631.15	1652.92	1629.38	1639.88	1645.65	1643.83	1653.61	1652.14	1648.47	1651.96	1630.4	1644.49	1650.64	1651.15	1635.25	1637.18	1645.84	1644.01	1654.37	1635.93	1627.46	1627.41	1650.33	1645.8	1645.88	1670.06	1673.2	1667.95	1674.26	1649.18	1650.71	1671.8	1658	1658.2	1674.43	1664.25
13.866000	1627.24	1653.36	1648.97	1642.52	1649.63	1647.57	1657.81	1660.06	1650.6	1650.85	1627.37	1631.9	1634.31	1635.95	1654.96	1629.41	1641	1645.85	1643.89	1653.27	1652.91	1648.88	1651.38	1630.96	1644.39	1649.84	1652.92	1633.4	1638.36	1646.58	1641.75	1652.75	1636.43	1624.24	1627.9	1650.39	1644.52	1646.82	1665.95	1672.42	1669.77	1672.74	1648.85	1650.05	1672.26	1659.76	1658.37	1671.8	1665.7
14.361000	1625.94	1652.29	1649.75	1639.77	1647.18	1647.3	1656.23	1663.85	1649.49	1653.58	1628.69	1632.12	1631.99	1634.37	1653.46	1628.93	1639.77	1644.98	1645.42	1651.85	1650.92	1647.3	1653.44	1628.57	1644.25	1650.59	1652.91	1632.51	1638.35	1647	1643.37	1653.13	1637.85	1626.85	1628.66	1648.78	1642.88	1647.17	1668.12	1674.05	1672.42	1670.07	1650.14	1653.49	1671.69	1658.87	1656.09	1672.54	1664.56
14.857000	1626.86	1654.19	1650.21	1641.5	1648.9	1648.57	1655.32	1661.14	1649.7	1652.21	1628.51	1630.94	1633.7	1634.03	1655.61	1628.56	1641.05	1644.82	1644.59	1652.95	1651.05	1648.66	1649.55	1629.18	1645.23	1651.06	1651.82	1632.72	1637.89	1645.46	1642.02	1652.74	1637.13	1626.57	1631.64	1648.11	1647.82	1646.59	1665.07	1671.25	1668.79	1672.24	1647.47	1650.84	1671.71	1658.16	1656.9	1673.79	1663.74
15.352000	1626.34	1650.98	1649.03	1642.01	1648.12	1647.52	1657.92	1660.62	1649.91	1654.84	1630.74	1630.99	1634.74	1633.1	1657.84	1629.23	1641.44	1644.2	1645.08	1653.9	1652.57	1648	1651.5	1629.01	1644.6	1648.52	1653.29	1630.69	1637.58	1647.41	1644.39	1652.83	1637.41	1628.3	1628.75	1651.96	1646.52	1647.3	1667.42	1673.45	1669.27	1671.2	1648.06	1649.49	1670.44	1659.37	1658.83	1671.33	1663.92
15.847000	1624.03	1651.92	1649.84	1642.78	1649.31	1646.42	1655.17	1659.09	1648.26	1651.06	1628.36	1631.27	1633.89	1631.88	1653.6	1628.65	1638.99	1646.96	1643.81	1652.57	1651.53	1645.17	1651.21	1628.24	1644.56	1648.81	1650.32	1632.27	1637.09	1645.36	1642	1652.6	1633.75	1626.14	1628.38	1650.31	1645.11	1645.82	1666.4	1671.3	1670.78	1671.73	1647.94	1649.57	1672.19	1660.16	1655.68	1672.15	1663.55
16.341999	1625.69	1652.89	1647.14	1640.27	1647	1644.86	1655	1658.85	1648.09	1652.93	1628.45	1630.52	1631.94	1631.05	1654.96	1629.13	1639.88	1645.72	1645.7	1653.76	1653.87	1650.5	1652.84	1628.34	1645.48	1650.7	1653.15	1631.71	1635.56	1647.69	1640.96	1654.3	1635.16	1625.98	1627.05	1652.24	1644.11	1645.93	1667.79	1672.8	1670.5	1669.27	1646.37	1649.91	1672.91	1660.07	1657.05	1671.28	1664.57
16.837999	1625.79	1652.71	1651.11	1642.77	1650.68	1645.25	1655.89	1662.86	1647.98	1654.42	1630.74	1631.86	1630.59	1631.96	1654.57	1628.91	1639.55	1642.44	1643.58	1651.64	1653.07	1647.61	1655.33	1629.3	1645.21	1650.85	1653.28	1630.38	1635.83	1647.79	1643.28	1654.25	1634.16	1628.9	1627.4	1650	1645.47	1646.89	1667.47	1670.9	1669.27	1672.57	1645.91	1650	1671	1657.85	1658.7	1672.02	1661.69
17.333000	1624.2	1648.7	1649.37	1641.26	1648.36	1645.65	1655.29	1662.29	1646.57	1655.86	1628.85	1631.67	1633.9	1631.56	1653.91	1627.92	1636.27	1643.73	1642.24	1651.56	1652.97	1649.86	1652.44	1627.67	1641.97	1647.03	1650.82	1630.13	1636.09	1647.89	1639.81	1653.44	1632.61	1626	1628.6	1650.71	1644.32	1644.8	1665.82	1670.77	1671.74	1671.11	1647.32	1651.23	1671.86	1660.8	1658	1673.09	1664.36
17.827999	1624.36	1650.29	1648.02	1641.1	1649.17	1644.33	1654.62	1659.73	1648.82	1654.14	1629.34	1630.93	1633.29	1630.12	1652.33	1627.49	1636.72	1642.15	1644.59	1649.37	1653.77	1648.75	1655.34	1627.31	1642.93	1648.54	1650.84	1631.27	1635.43	1645.2	1642	1654.59	1634.55	1626.39	1628.35	1650.23	1643.95	1646.81	1664.07	1670.14	1669.64	1672.54	1647.23	1651.64	1673.33	1659.75	1657.18	1672.17	1662.04
18.323000	1625.01	1652.43	1649.5	1641.51	1649.07	1646.33	1653.93	1661.84	1647.13	1652.81	1628.54	1630.94	1632.82	1631.74	1653.39	1628.76	1638.32	1643.71	1643.84	1649.76	1653.29	1648.51	1650.99	1628.21	1644.67	1645.5	1650.38	1631.79	1634.07	1645.9	1642.17	1651.29	1636.03	1627.88	1628.42	1651.06	1645.89	1644.89	1668.86	1673.55	1671.63	1670.39	1648.88	1648.39	1670.81	1658.52	1656.63	1672.98	1663.21
18.818001	1625.12	1652.48	1649.77	1641.14	1645.89	1645.67	1654.07	1659.38	1651.19	1653.42	1629.31	1631.98	1632.92	1633.75	1656.52	1631.12	1638.92	1643.91	1644.85	1651.98	1653.56	1648.36	1653.03	1629.77	1643.98	1648.47	1652.3	1634.1	1635.06	1647.67	1641.6	1655.43	1633.65	1624.18	1627.85	1653.04	1644.98	1644.38	1666.36	1671.89	1671.14	1671.26	1647.12	1650.06	1673.82	1660.48	1656.52	1671.54	1663.09
19.313000	1624.29	1649.68	1648.87	1641.65	1649.35	1643.98	1654.05	1658.75	1649.67	1653.59	1627.88	1631.08	1631.24	1632.48	1653.99	1628.78	1640.65	1644.1	1644.19	1650.57	1652.64	1649.21	1651.98	1627.95	1644.78	1648.99	1652.34	1632.51	1635.12	1646.18	1642.97	1654.87	1634.3	1626.58	1628.61	1651.29	1646.59	1645.99	1667.22	1672.22	1670.91	1671.93	1646.42	1651.11	1672.54	1659.57	1658.1	1669.75	1662.13
19.809000	1625.02	1650.1	1647.59	1640.51	1648.35	1645.92	1653.78	1661.04	1648.32	1651.38	1628.55	1631.13	1631.62	1631.88	1654.93	1626.66	1639.75	1644.97	1644.72	1649.74	1652.18	1647.04	1650.95	1630.34	1644.48	1649.73	1651.16	1632.21	1638.12	1646.88	1642.13	1653.73	1635.95	1627.88	1627.94	1649.94	1644.16	1644.66	1667.97	1671.93	1671.94	1671.18	1646.52	1649.76	1670.14	1660.34	1658.65	1672.64	1662.77
20.304001	1625.14	1650.38	1648.29	1641.71	1650.02	1646.38	1655.42	1662.46	1648.55	1652.72	1629	1631.85	1633.85	1632.85	1655.49	1629.35	1641.22	1645.45	1643.46	1652.1	1652.09	1648.74	1653.34	1629.51	1645.68	1650.19	1652.12	1633.05	1636.88	1645.43	1642.31	1653.91	1637.5	1627.03	1628.32	1649.84	1646.92	1647.55	1665.33	1671.74	1669.99	1670.19	1650.74	1649.87	1673.17	1661.24	1657.87	1674.07	1664.5
20.799000	1625.48	1652.35	1647.89	1639.65	1648.55	1645.79	1651.85	1660.81	1649.07	1651.2	1630.75	1634.4	1634.71	1633.53	1653.58	1629.72	1638.92	1645.64	1646.12	1652	1652.77	1648.27	1653.46	1627.68	1644.95	1647.8	1650.23	1632.23	1638.63	1647.21	1641.97	1652.37	1634.16	1625.75	1630.29	1648.83	1643.71	1645.94	1666.62	1672.86	1671.58	1674.47	1647.95	1650.54	1672.62	1660.27	1658.29	1673.28	1664.87
21.294001	1624.92	1650.01	1649.24	1642.22	1649.19	1645.41	1655.2	1659.62	1646.43	1652.02	1629.6	1631.97	1631.96	1631.36	1653.86	1629.03	1638.58	1645.69	1644.2	1649.96	1652.01	1648.75	1651.73	1628.73	1643.68	1647.7	1650.3	1634.24	1636.55	1645.8	1641.05	1654.52	1637.1	1626.18	1627.53	1648.44	1643.81	1645.06	1668	1668.38	1670.05	1671.04	1648.73	1649.88	1671.36	1660.62	1656.81	1671.85	1665.71
21.790001	1623.53	1649.78	1649.79	1642.18	1648.99	1646.38	1654.42	1660.42	1648.46	1652.26	1628.78	1631.65	1633.17	1630.89	1653.23	1629.79	1640.14	1645.47	1643.34	1652.16	1651.65	1648.68	1650.07	1631.14	1644.57	1650.18	1652.15	1631.61	1635.02	1646.35	1642.46	1655.07	1635.96	1628.35	1629.02	1650.93	1644.67	1646.56	1666.62	1672.08	1669.9	1671.86	1647.91	1649.73	1668.56	1658.64	1656.42	1672.74	1664.64
22.285000	1624.23	1650.4	1648.32	1639.23	1649.78	1645.98	1656.37	1661.97	1647.88	1653.33	1628.2	1632.34	1632.41	1633.06	1654.49	1627.9	1638.75	1645.54	1644.56	1651.69	1654.46	1647.15	1654.12	1629.09	1644.73	1650.96	1652.11	1633.25	1637.82	1647.51	1642.64	1653.77	1635.55	1626.63	1628.66	1649.26	1645.22	1645.39	1668.37	1673.09	1669.47	1670.58	1649.13	1650.53	1669.9	1657.51	1658.08	1668.33	1663.12
22.780001	1625.77	1650.08	1648.64	1639.15	1650.57	1644.72	1657.39	1660.51	1647.65	1653.15	1628.43	1628.93	1633.08	1632.68	1652.54	1629.44	1640.88	1644.2	1643.13	1653.25	1652.49	1648.52	1653.24	1629.1	1644.91	1650.53	1652.47	1633.02	1638.83	1646.45	1642.88	1654.06	1635.73	1625.29	1629.32	1650.29	1646.76	1646.58	1665.89	1671.85	1668.15	1673.63	1647.74	1652.04	1670.38	1660.04	1657.22	1670.45	1662.98
23.275000	1623.39	1647.95	1648.9	1639.83	1649.98	1644.7	1656.41	1662.95	1647.77	1653.57	1628.73	1631.06	1633.49	1631.83	1652.24	1628.71	1640.18	1643.2	1644.04	1653.12	1651.84	1646.03	1650.37	1630.21	1646.43	1648.87	1649.43	1633.59	1637.67	1645.22	1642.71	1652.18	1634.92	1625.77	1628.49	1648.82	1646.52	1647.33	1664.07	1672.68	1671.78	1668.76	1646.35	1649.02	1669.24	1657	1655.88	1671.27	1663.85
23.770000	1625.69	1650.38	1649.35	1640.27	1648.13	1644.48	1654.19	1659.99	1650.01	1651.63	1626.63	1630.48	1632.71	1632.06	1653.81	1626.18	1636.84	1642.5	1644.59	1649.44	1652.15	1648.43	1650.96	1626.63	1641.95	1646.85	1650.77	1633.88	1637.08	1644.95	1643.59	1652.4	1635.38	1624.28	1629.45	1647.66	1646.42	1644.69	1664.41	1671.15	1668.62	1670.1	1648.12	1650.77	1667.88	1659.36	1655.88	1668.81	1661.88
24.266001	1626.85	1651.79	1650.79	1639.14	1649.1	1646.06	1655.25	1661.56	1647.42	1654.38	1631.09	1632.95	1634.85	1632.39	1656.18	1628.51	1638.46	1645.15	1643.89	1651.79	1651.47	1647.12	1651.27	1630.71	1643.66	1648.92	1650.5	1634.27	1637.28	1644.08	1640.97	1652.77	1636.36	1627	1628.19	1650.65	1645.48	1647.78	1665.19	1669.52	1668.94	1671.16	1645.57	1649.23	1672.75	1657.44	1658.76	1671.55	1663.46
24.761000	1625.1	1651	1649.85	1641.89	1647.55	1645.4	1655.24	1661.35	1648.48	1651.91	1627.47	1632.88	1632.07	1632.52	1655.4	1628.24	1640.78	1646.34	1644.29	1652.9	1650.26	1647.51	1651.15	1628.48	1644.1	1649.66	1651.18	1634.66	1637.02	1644.49	1644.09	1652.95	1636.44	1626.7	1629.68	1648.85	1644.91	1645.98	1665.89	1672.88	1670.95	1669.32	1647.5	1648.1	1671.13	1657.76	1654.6	1670.63	1662.96
25.256001	1629.26	1651.41	1648.98	1640.09	1647.95	1646.87	1656.23	1660.52	1649.18	1651.33	1627.38	1632.66	1632.41	1631.64	1652.5	1628.04	1638.45	1644.8	1644.04	1649.25	1650.89	1647.65	1651.27	1629.56	1644.82	1649.12	1651.76	1633.69	1638.84	1645.58	1643.78	1653.68	1635.71	1626.08	1629.62	1650.81	1645.23	1645.33	1667.42	1671.93	1668.07	1671.75	1648.32	1650.74	1670.71	1657.76	1656.68	1669.85	1663.11
25.750999	1624.44	1650.53	1647.99	1641.21	1650.4	1646.78	1655.17	1660.62	1648.32	1652.69	1626.73	1629.81	1630.12	1632.59	1651.41	1627.76	1636.62	1644.12	1644.92	1649.17	1649.97	1646.83	1651.98	1630.01	1645.37	1647.9	1649.16	1631.94	1637.18	1645.31	1640.09	1653.02	1635.28	1625.75	1629.64	1650	1645.32	1645.52	1665.04	1672.48	1667.45	1670.89	1645.84	1648.99	1671.08	1657.77	1655.26	1671.05	1661.64
26.246000	1624.11	1651.11	1649.09	1640.27	1646.65	1646.42	1654.16	1659.36	1649.57	1651.09	1627.82	1632.63	1633.36	1631.6	1653.39	1627.36	1639.37	1644	1643.64	1650.56	1651.64	1648.4	1649.66	1629.1	1644.25	1649.95	1649.95	1633.76	1638.65	1644.63	1643.04	1651.57	1637.22	1623.82	1630.85	1647.91	1646.13	1645.55	1664.49	1671.33	1668.42	1669.41	1647.58	1650.31	1669.05	1654.71	1655.79	1670.79	1663.42
26.742001	1627.23	1650.74	1649.47	1641.97	1647.88	1645.62	1655.05	1658.11	1648.48	1652.95	1630.8	1631.86	1631.54	1632.41	1654.02	1630.23	1640.95	1646.28	1644.87	1649.93	1650.34	1647.01	1649.78	1629.35	1645.43	1647.84	1649.52	1632.52	1636.83	1645.98	1642.19	1651.06	1635.54	1624.65	1629.21	1648.67	1643.98	1646.05	1664.11	1669.09	1668.61	1671.14	1648.77	1651.34	1670.64	1654.95	1656.12	1671.83	1663.06
27.237000	1625.62	1651.01	1648.35	1640.88	1647.7	1645.63	1654.88	1658.54	1649.08	1652.33	1627.83	1630.07	1632.63	1632.26	1653.96	1626.8	1640.12	1644.2	1644.35	1651.46	1648.98	1646.64	1649.36	1628.06	1644.54	1649.12	1650.67	1634.1	1638.07	1645.01	1640.98	1650.51	1635.05	1625.08	1628.08	1648.23	1643.2	1647.06	1666.85	1669.85	1669.14	1670.09	1647.17	1650.12	1673.4	1658.68	1657.32	1670.84	1661.66
27.732000	1625.92	1652.23	1648.19	1641.19	1646.01	1646.59	1655.04	1658.53	1648.62	1651.72	1627.94	1631.37	1631.46	1629.87	1652.97	1627.21	1638.31	1644.21	1643.54	1650.64	1651.74	1647.8	1650.95	1627.64	1643.53	1647.65	1648.93	1633.24	1638.24	1643.82	1642.08	1653.81	1635.17	1626.97	1628.05	1649.38	1643.81	1646.28	1667.75	1670.61	1667.29	1670.01	1646.55	1649.94	1671.07	1658.57	1655.57	1674.1	1662.9
28.226999	1623.57	1646.96	1648.4	1641.51	1647.54	1646.77	1651.68	1657.11	1649.25	1650.93	1627.02	1629.97	1631.2	1630.34	1653.02	1627.69	1639.49	1644.8	1643.52	1648.22	1649.56	1646.54	1650.18	1626.57	1644.42	1648.55	1649.52	1635.31	1636.86	1643.96	1645.28	1652.2	1635.09	1625.6	1631.48	1648.92	1644.46	1645.36	1666.49	1669.47	1668.59	1670.76	1647.77	1649.96	1671.76	1656.05	1654.96	1671.03	1664.14
28.722000	1625.33	1650.6	1649.05	1642.7	1649.62	1643.53	1655.47	1660.43	1648.74	1652.15	1628.49	1630.7	1632.05	1631.55	1653.6	1627.6	1636.43	1646.31	1643.81	1651.15	1650.17	1646.39	1650.76	1626.15	1644.53	1649.84	1647.91	1632.22	1636.07	1645.21	1642.14	1651.94	1635.44	1625.25	1629.46	1650.65	1643.74	1646.21	1663.86	1671.49	1669.23	1671.33	1648.16	1648.83	1671.6	1660.56	1655.25	1673.42	1661.75
29.218000	1625.23	1650.57	1648.1	1640.21	1648.72	1646.98	1654.73	1658.36	1650.5	1651.01	1629.24	1631.37	1632.92	1631.88	1654.48	1629.74	1638.8	1642.82	1643.36	1650.71	1651.67	1645.67	1650.13	1630.6	1645.57	1648.08	1650.19	1633.95	1637.13	1645.11	1641.7	1654.06	1636.35	1627.97	1630.07	1649.3	1644.09	1645.89	1664.64	1669.99	1668.4	1668.04	1647.84	1650.32	1670.75	1656.46	1656.67	1670.95	1663.75
29.712999	1625.99	1650.93	1651.04	1641.29	1649.11	1645.64	1656.08	1661.42	1650.01	1652.61	1629.18	1631.52	1634.28	1633.03	1653.2	1628.28	1642.52	1644.81	1643.48	1651.57	1652.03	1647.07	1649.78	1628.29	1644.19	1650.04	1650.22	1633.92	1636.08	1645.12	1641.76	1649.66	1636.61	1625.51	1629.52	1648.94	1647.44	1647.83	1665.43	1669.61	1671.23	1670.29	1648.05	1649.29	1672.52	1659.04	1656.7	1669.8	1663.1
30.208000	1625.31	1650.92	1649.84	1640.22	1646.69	1645.75	1654.71	1660.36	1647.57	1652.26	1628.43	1630.51	1632.39	1633.39	1655.22	1627.18	1639.44	1643.94	1645.17	1651.5	1652.36	1648.07	1651.1	1628.27	1643.32	1649.17	1648.55	1632.77	1638.17	1643.22	1641.9	1651.47	1635.17	1625.7	1627.39	1650.09	1643.07	1645.08	1663.18	1670.11	1669.4	1671.95	1647.78	1648.4	1671.79	1657.77	1655.08	1673.28	1661.25
30.702999	1626.49	1653.09	1649.17	1641.62	1648.92	1646.77	1654	1660.49	1647.51	1654	1626.23	1630.8	1630.4	1630.98	1652.37	1627.23	1639.74	1644.3	1645.48	1651.94	1652.09	1647.5	1652.54	1627.53	1643.42	1647.12	1650.68	1635.18	1636.61	1645.83	1642.28	1652.24	1637.98	1624.32	1629.37	1648.06	1645.47	1647.12	1664.03	1668.9	1669.32	1673.42	1647.33	1648.56	1672.17	1656.87	1656.26	1674.21	1663.31
31.198999	1627.71	1651.8	1649.5	1642.52	1649.88	1646.74	1656.13	1657.86	1648.46	1652.43	1628.68	1630.66	1632.02	1633.36	1653.46	1627.26	1639	1644.89	1646.63	1651.24	1651.03	1646.15	1649.37	1629.48	1647.42	1648.59	1648.7	1634.41	1635.23	1645.86	1641.48	1650.89	1635.87	1625.9	1630.65	1649.56	1644.21	1647.75	1664.85	1670.75	1668.37	1669.91	1648.39	1650.28	1670.47	1660.71	1657.81	1672.46	1664.72
31.694000	1624.43	1651.51	1648.67	1638.95	1647.74	1647.3	1655.63	1660.57	1648.02	1651.23	1627.85	1629.92	1632.29	1632.69	1651.92	1629.1	1638.31	1642.73	1644.7	1650.81	1650.81	1647.46	1653.19	1627.83	1646.05	1649	1649.28	1634.54	1637.7	1646.67	1641.99	1650.68	1637.11	1627.21	1629.84	1649.33	1643.92	1647.5	1665.59	1671.54	1666.67	1670.74	1647.82	1650.3	1671.45	1655.6	1654.62	1669.58	1662.74
32.188999	1623.52	1651.26	1647.02	1641.21	1647.22	1645.01	1656.47	1658.44	1648.86	1652.33	1627.27	1629.47	1633.2	1633.12	1654.46	1630.1	1638.67	1644.07	1644.66	1651.97	1651.6	1648.18	1651.24	1629.44	1645.4	1646.59	1648.68	1634.88	1637.48	1644.35	1642.74	1652.31	1636.55	1625.79	1628.96	1648.45	1645.18	1646.03	1662.82	1670.65	1670.5	1672.6	1649.04	1650.27	1669.47	1658.39	1656.11	1670.96	1662.21
32.683998	1625.49	1650.79	1650.23	1641.2	1649.1	1644.58	1657	1661.43	1648.56	1653.08	1630.07	1630.89	1634.91	1634.67	1652.71	1631.36	1640.54	1644.22	1643.79	1653.4	1651.03	1648.96	1652.09	1629.32	1643.66	1650.45	1651.43	1635.06	1637.47	1644.3	1640.44	1653.33	1635.14	1626.8	1629.57	1648.74	1646.24	1645.14	1663.35	1669	1667.75	1670.34	1648.65	1651.08	1671.49	1658.56	1656	1669.61	1661.73
33.179001	1627.2	1653.73	1648.35	1640.58	1648.86	1644.48	1656.65	1658.27	1645.68	1650.84	1626.73	1631.3	1630.46	1632.68	1652.25	1625.27	1639.18	1644.72	1643.17	1651.78	1651.11	1649.17	1651.71	1629.24	1645.54	1646.12	1650.07	1634.62	1637.51	1645.93	1643.17	1652	1637.55	1626.67	1631.03	1648.4	1646.48	1647.91	1662.77	1668.77	1669.15	1670.63	1646.33	1651.46	1672.13	1658.85	1657.85	1673.16	1663.33
33.674999	1625.82	1651.99	1649.15	1641.28	1647.95	1644.79	1655.71	1659.62	1649.06	1651.77	1627.52	1630.14	1632.45	1633.7	1652.95	1627.51	1639.22	1643.63	1644.73	1649.84	1651.93	1648.24	1650.45	1628.66	1644.03	1650.97	1651.42	1632.31	1637.4	1645.14	1640.41	1650.96	1637.84	1626	1629.21	1648.63	1644.19	1646.7	1666.19	1670.39	1669.84	1671.98	1648.9	1648.79	1670.07	1659.02	1655.41	1671.27	1664.02
34.169998	1626.11	1651.47	1649.19	1640.89	1649.78	1644.33	1655.17	1660.91	1648.45	1653.9	1626.41	1631.5	1632.97	1633.69	1653.15	1628.22	1639.18	1645.04	1644.17	1651.59	1650.75	1648.05	1651.48	1630.59	1643.15	1649.38	1648.97	1634.54	1637.77	1644.62	1641.5	1651.16	1636.98	1624.56	1627.8	1650.04	1644.98	1645.17	1665.06	1672.93	1668.25	1672.81	1648.16	1649.34	1670.59	1657.6	1656.43	1671.57	1662.54
34.665001	1623.43	1647.82	1648.42	1640.41	1649.01	1646.42	1655.52	1658.88	1648.77	1652.22	1629.74	1632.15	1633.6	1633.68	1656.86	1629.07	1637.93	1644.08	1644.12	1650.11	1648.9	1646.22	1650.41	1629.1	1644.88	1649.26	1649.32	1632.81	1637.68	1644.95	1641.17	1652.65	1637.22	1625.97	1629	1648.06	1645.14	1647.93	1664.31	1670.2	1668.32	1670.81	1647.68	1648.16	1670.99	1657.94	1656.02	1672.53	1663.07
35.160000	1625.51	1650.89	1649.29	1640.27	1648.12	1645.34	1654.52	1658.59	1648.01	1651.46	1629.11	1631.21	1633.97	1632.63	1653.51	1629.5	1640.1	1644.74	1645.8	1652.48	1650.73	1647.18	1649.97	1628.82	1643.37	1648.73	1646.86	1633.79	1637.41	1644.76	1640.43	1651.69	1636.7	1625.26	1629.6	1648.71	1644.78	1647.2	1662.25	1670.02	1669.03	1669.46	1647.77	1649.34	1671.39	1659.24	1656.69	1675.04	1660.46
35.654999	1623.89	1649.86	1648.7	1642.47	1649.25	1645.14	1656.8	1661.65	1649.36	1650.33	1627.47	1629.29	1630.4	1630.36	1651.13	1626.94	1639.57	1643.7	1643.89	1650.22	1649.93	1648.29	1650.95	1629.09	1645.26	1651.8	1650.87	1634.43	1638.16	1646.75	1644.37	1651.96	1637.24	1626.77	1628.27	1648.44	1644.33	1645.97	1665.03	1671.28	1667.35	1671.72	1649	1650.38	1670.55	1657.43	1657.8	1670.81	1664.52
36.151001	1626.33	1650.67	1651.11	1640.3	1649	1647.72	1654.59	1659.24	1646.76	1652.29	1627.29	1630.94	1631.52	1631.43	1652.99	1627.57	1638.75	1645.71	1643.25	1650.9	1650.47	1646.28	1652.39	1629.47	1643.36	1648.62	1650.86	1635.28	1637.46	1645.63	1643.85	1650.58	1636.63	1626.01	1628.83	1648.6	1644.19	1645.56	1663.68	1672.87	1670.13	1670.89	1648.87	1647.47	1668.6	1658.68	1655.69	1671.44	1664.35
36.646000	1624.77	1650	1648.39	1642.19	1648.67	1645.88	1653.65	1661.25	1647.93	1653.16	1627.91	1629.8	1633.19	1632.65	1653.98	1628.04	1639.32	1646.84	1643.53	1651.97	1652.32	1647.7	1652.76	1627.78	1644.03	1647.08	1648.29	1635.94	1640.17	1645.99	1641.48	1653.15	1637.25	1626.63	1627.93	1647.23	1646.56	1646.12	1663.95	1669.81	1667.71	1669.71	1645.23	1648.21	1669.28	1658.12	1655.69	1672.57	1662.45
37.140999	1626.4	1651.26	1648.72	1641.11	1647.65	1646.03	1654.72	1658.24	1649.46	1653.07	1628.95	1630.74	1633	1631.93	1653.05	1627.72	1638.83	1644.17	1644.55	1652.68	1651.52	1649.58	1649.51	1628.83	1643.65	1649.75	1650.3	1634.49	1635.32	1647.35	1640.28	1652.92	1634.2	1627.31	1629.29	1648.79	1645.14	1646.11	1662.5	1673.59	1668.29	1671.44	1647.02	1649.86	1668.88	1656.45	1654.32	1670.26	1662.22
37.636002	1626.76	1651.64	1648.73	1640.52	1647.36	1645.85	1655.07	1660.08	1648.24	1652.41	1627.48	1628.81	1632.91	1632.41	1654.29	1628.69	1638.55	1644.18	1643.21	1649.99	1649.5	1647.92	1651.72	1630.18	1642.52	1648.77	1649.6	1631.69	1638.01	1645.36	1639.58	1652.7	1635.65	1624.45	1629.92	1647.43	1644.7	1646.42	1663.93	1671.48	1667.89	1671.67	1647.77	1651.48	1670.34	1656.44	1657.02	1671.02	1662.11
38.131001	1627.67	1650.87	1648.84	1641.91	1647.14	1644.68	1655.61	1659.16	1648.73	1652.05	1625.75	1629.35	1631.4	1632.95	1652.9	1627.91	1637.42	1645.4	1644.71	1649.34	1649.66	1647.3	1652.78	1628.48	1642.38	1648.59	1648.53	1632.91	1638.17	1645.54	1641.46	1652.02	1634.32	1623.49	1629.94	1648.05	1645.3	1646.55	1664.29	1669.48	1668.6	1669.88	1648.62	1648.5	1668.31	1659.08	1656.35	1668.89	1661.59
38.626999	1625.95	1647.76	1648.29	1640.48	1647.14	1645.11	1654.36	1659.62	1647.99	1651.8	1627.36	1630.21	1632.45	1631.56	1651.67	1626	1638.55	1643.83	1644.14	1650.32	1648.8	1646.37	1650.62	1628.2	1644.46	1647.98	1650.18	1633.12	1637.05	1642.77	1642.85	1649.93	1637.03	1626.38	1628.11	1648.08	1642	1647.52	1663.6	1669.73	1669.96	1668.77	1649.03	1650.42	1669.43	1659.13	1653.98	1671.88	1660.54
39.122002	1627.02	1651.49	1648.48	1640.7	1649.39	1647.35	1653.95	1660.7	1648.74	1652.15	1628.54	1631.25	1632.11	1633.55	1652.58	1627.78	1639.18	1647.68	1644.66	1650.32	1651.56	1646.68	1649.85	1628.32	1643.29	1648.09	1649.37	1634.05	1638.23	1643.59	1643.1	1652.03	1636.09	1626	1628.95	1649.46	1643.61	1645.86	1663.25	1671	1668.22	1669.26	1648.35	1649.26	1672.21	1657.63	1657.46	1671.32	1660.15
39.617001	1623.7	1650.95	1648.21	1641.32	1648.2	1646.26	1656.43	1659.59	1648.73	1651.63	1627.69	1630.86	1632.36	1632.38	1653.63	1628.56	1640.43	1643.91	1644.72	1652.49	1648.83	1645.56	1648.92	1629.56	1644.18	1649.34	1650.3	1632.22	1638.56	1645.06	1640.08	1651.7	1636.37	1626.18	1628.79	1649.42	1644.58	1645.56	1664.84	1672.23	1669.11	1670.21	1647.23	1651.76	1668.29	1656.58	1656	1671.15	1660.47
40.112000	1625.6	1651.29	1649.33	1641.01	1648.56	1644.78	1654.45	1659.52	1648.05	1652.7	1627.4	1630.92	1633.99	1633.04	1651.28	1626.18	1638.16	1644.66	1644.44	1650.34	1650.74	1648.02	1650.32	1630.04	1644.11	1650.33	1649.23	1635.37	1637.29	1645.64	1642.15	1651.11	1636.58	1625.07	1628.85	1648.04	1644.82	1646.78	1664.04	1668.86	1668.86	1667.84	1646.44	1648.22	1670.81	1656.39	1657.06	1671.43	1663.03
40.606998	1626.75	1650.76	1649.98	1642.51	1649.51	1646.41	1655.32	1658.17	1649.98	1652.47	1626.63	1629.49	1630.68	1631.97	1653.27	1629.31	1639.3	1645.44	1645.46	1650.63	1652.68	1647.35	1649.82	1630.5	1645.72	1648.03	1649.54	1634.21	1637.74	1645.83	1643	1650.35	1634.96	1623.31	1628.05	1646.96	1642.88	1646.91	1662.43	1670.78	1669.77	1669.67	1648.24	1649.91	1668.55	1657.88	1655.08	1671.46	1661.71
41.103001	1625.96	1649.78	1650.68	1642	1649.34	1646.03	1655.56	1659	1647.68	1650.71	1627.49	1627.9	1630.77	1632.24	1652.46	1628.58	1637.3	1642.84	1646.79	1649.4	1652.35	1648.81	1651.93	1628.47	1644.16	1647.17	1648.44	1634.2	1637.64	1644.34	1642.06	1651.6	1637.64	1626.19	1627.43	1647.61	1643.93	1647.76	1664.32	1670.85	1667.67	1669.5	1648.89	1649.85	1671.33	1656.8	1654.41	1672.46	1662.66
41.598000	1626.03	1650.58	1648.99	1640.6	1646.47	1645.79	1653.94	1657.57	1646.81	1652.74	1627.08	1632.77	1632.94	1631.25	1651.73	1626.41	1638.55	1644.06	1643.81	1651.66	1650	1647.17	1652.17	1628.23	1644.52	1647.4	1648.25	1634.14	1639.12	1644.98	1641.5	1652.95	1635.74	1624.75	1627.58	1648.88	1645.18	1647.16	1661.83	1670.14	1668.66	1668.7	1647.45	1650.32	1670.09	1657.84	1656.48	1670.15	1661.57
42.092999	1625.53	1647.91	1649.18	1642.16	1646.94	1645.89	1655.82	1657.78	1648.39	1650.83	1627.77	1631.76	1631.06	1631.92	1653.42	1627.59	1639.9	1644.16	1646.02	1651.05	1651.89	1645.95	1653.9	1629.14	1644.3	1650.3	1649.04	1633.06	1638.77	1645.69	1642.19	1651.15	1634.24	1625.46	1629.51	1648.1	1643.26	1647.19	1663.36	1672.01	1666.47	1668.84	1647.5	1650.45	1671.48	1658.26	1653.36	1673.29	1664.66
42.588001	1626.11	1651.48	1647.48	1641.38	1647.97	1644.25	1654.4	1658.8	1650.2	1652.17	1627.54	1631.01	1632.15	1633.83	1654.39	1628.24	1640.08	1643.35	1642.95	1650.25	1649.23	1648.44	1651.8	1627.73	1643.42	1647.6	1650.38	1633.96	1638.73	1646.13	1639.74	1652.9	1636.36	1624.6	1628.54	1647.76	1643.5	1644.58	1664.47	1670.19	1669.45	1671.2	1648.1	1649.76	1670.57	1657.54	1656.07	1671.44	1660.93
43.084000	1627.24	1650.87	1650.02	1643.47	1649.75	1646.32	1655.77	1660.62	1649.61	1652.69	1629.45	1630.02	1632.11	1635.12	1655.11	1628.22	1638.49	1644.64	1645.87	1651.09	1651.02	1647.36	1652.87	1626.99	1644.82	1648.06	1648.58	1633.6	1637.81	1643.65	1642.64	1650.91	1636.91	1627.44	1627.32	1648.36	1643.13	1647.65	1664.71	1669.52	1668.66	1669.83	1647.57	1649.88	1669.39	1657.31	1655.75	1669.4	1662.73
43.578999	1627.13	1649.18	1647.22	1639.97	1647.98	1645.76	1655.11	1659.78	1650.1	1651.68	1628.78	1630.58	1632.15	1631.72	1653.89	1629.96	1640.3	1644.34	1645.03	1650.43	1649.28	1647.13	1650.01	1629.15	1643.73	1647.36	1649	1634.69	1638.63	1644.19	1643.26	1650.8	1638.75	1624.76	1629.34	1648.13	1643.31	1644.8	1663.7	1667.01	1667.67	1670.03	1647.14	1650.83	1669	1657.31	1655.81	1669.59	1662.2
44.074001	1626.11	1647.73	1648.59	1641.2	1647.84	1645.79	1654.93	1658.73	1650.42	1650.42	1628.42	1632.52	1634.31	1635.78	1655.04	1628.64	1640.28	1643.17	1644.08	1651.34	1651.24	1648.2	1652.8	1629.69	1645.44	1647.11	1648.57	1636.37	1637.59	1644.01	1642.63	1652.81	1635.55	1625.11	1630.82	1647.47	1643.64	1644.78	1662.69	1669.53	1669.07	1671.33	1647.73	1649.34	1670.96	1658.31	1657.1	1670.72	1661.69
44.569000	1626.51	1650.32	1648.27	1642.14	1648.15	1646.65	1655.42	1657.95	1649.12	1650.44	1626.04	1628.29	1631.45	1632.23	1653.64	1628.02	1638.95	1644.03	1644.33	1651.55	1649.46	1648.31	1648.81	1630.12	1646.03	1647.99	1648.77	1633.33	1636.75	1645.08	1642.44	1650.7	1634.35	1625.93	1629.87	1647.52	1643.67	1648.2	1662.41	1670.17	1668.83	1669.48	1648.32	1651.03	1670.07	1657.17	1655.05	1670.58	1662.79
45.063999	1626.03	1648.66	1651.42	1640.84	1648.35	1647.81	1654.31	1659.67	1648.98	1652.16	1628.8	1630.75	1633.64	1631	1654.11	1630.2	1640.16	1644.16	1647.14	1650.93	1651.47	1648.34	1649.62	1629.98	1646.7	1648.63	1649.63	1634.94	1637.03	1644.67	1643.53	1651.23	1636.37	1624.75	1630.68	1649.32	1644.37	1647.88	1666	1668.02	1667.59	1671.89	1645.84	1649.93	1670.53	1659.64	1658.38	1671.88	1662.59
45.558998	1624.31	1649.67	1647.14	1640.43	1647.75	1646.09	1655.47	1658.37	1647.49	1651.5	1628.7	1630.72	1633.96	1633.3	1651.5	1627.13	1640.27	1645.71	1644.49	1650.76	1649.98	1644.79	1650.01	1628.9	1643.65	1647.24	1647.15	1636.31	1635.2	1645.54	1643.89	1650.41	1635.84	1624.82	1629.04	1649.01	1642.69	1645.92	1665.04	1670.12	1670.52	1669.62	1646.58	1648.15	1671.31	1656.72	1656.48	1670.15	1662.28
46.055000	1625.09	1649.48	1647.84	1641.74	1648.15	1645.69	1653.94	1659.56	1648.74	1651.35	1625.76	1629.24	1632.82	1632.07	1652.53	1628.85	1639.51	1642.94	1644.1	1650.56	1649.21	1646.99	1649.01	1628.45	1642.98	1646.23	1647.49	1634.61	1638.2	1643.28	1641.72	1650.31	1636.32	1623.84	1627.08	1647.51	1646.58	1643.94	1664.31	1669.51	1667.9	1669.4	1646.51	1649.85	1670.81	1656.17	1654.95	1671	1663.53
46.549999	1627.61	1648.2	1647.41	1640	1645.84	1645.07	1653.86	1658.14	1649	1651.86	1627.58	1630.86	1631.78	1634.12	1651.26	1628.11	1639.6	1645.87	1645.6	1651.12	1649.75	1647.73	1651.01	1629.43	1644.79	1647.74	1649.43	1634.36	1635.86	1645.32	1641.39	1649.53	1635.77	1625.35	1628.51	1648.85	1644.11	1644.76	1662.45	1670.27	1667.59	1671.42	1645.49	1648.24	1669.46	1656.39	1655.52	1673.57	1662.36
47.044998	1625.81	1650.94	1650.9	1640.9	1647.3	1644.58	1654.06	1658.67	1647.7	1651.38	1630.07	1630.05	1631.96	1632.07	1653.88	1630.11	1638.96	1643.63	1644.53	1649.62	1649.86	1646.61	1650.54	1627.84	1645.74	1648.7	1648.56	1634.4	1637.93	1645.46	1640.11	1652.88	1635.84	1625.33	1628.68	1647.69	1642.52	1645.77	1662.13	1670.49	1669.51	1669.73	1645.27	1650.01	1667.87	1657.67	1655.54	1670.43	1662.19
47.540001	1626.3	1651.87	1648.92	1642.03	1648.85	1647.72	1655.71	1657.61	1648.78	1652.25	1629.75	1631.54	1631.42	1633.92	1651.98	1628.84	1638.28	1643.46	1646.26	1651.02	1649.59	1646.36	1651.95	1629.23	1645.17	1648.82	1650.04	1633.79	1638.75	1643.79	1642.78	1653.21	1636.16	1623.41	1628.65	1647.92	1642.63	1647.05	1666.48	1671.8	1668.37	1672.69	1647.62	1649.15	1671.68	1657.73	1657.23	1672.06	1663.46
48.035999	1625.76	1649.91	1648.82	1641.95	1647.64	1645.93	1652.6	1659.06	1649.66	1650.1	1629.13	1630.44	1634.39	1633.1	1654.89	1630.23	1640.04	1645.62	1645.45	1651.36	1651.22	1648.06	1651.85	1629.23	1644.85	1647.63	1648.7	1632.99	1637.48	1645.27	1640.9	1650.66	1634.79	1626.32	1628.29	1648.72	1643.7	1644.81	1666.41	1669.93	1667.16	1668.79	1647.88	1649.46	1671.58	1657.61	1656.15	1673.29	1662.18
48.530998	1625.02	1651.39	1651.55	1642.6	1648.22	1644.67	1655.06	1657.79	1648.83	1651.69	1627.47	1630.08	1631.06	1632.13	1651.22	1627.99	1641.63	1643.54	1645.82	1650.14	1650.42	1644.79	1650.63	1627.77	1645.31	1647.18	1648.67	1635.77	1635.37	1644.32	1641.55	1650.64	1634.37	1624.53	1628.83	1647.5	1645.2	1647.67	1663.95	1669.31	1666.57	1668.62	1647.73	1647.54	1668.93	1657.48	1655.32	1670.6	1663.5
49.026001	1625.89	1648.38	1648.98	1639.43	1646.85	1644.06	1653.22	1658.8	1648.6	1651.88	1628.4	1631.38	1632.15	1634.12	1652.86	1627.36	1640.65	1645.11	1644.64	1652.33	1651.21	1648.25	1651.02	1627.89	1643.74	1648.93	1649.32	1633.66	1637.6	1644.12	1642.6	1650.4	1634.25	1625.6	1627.96	1646.2	1642.61	1646.22	1660.29	1669.95	1669.31	1671.57	1645.02	1647.25	1669.51	1656.81	1656	1668.5	1658.77
49.521000	1626.38	1649.79	1650.25	1641.9	1649.48	1647.13	1655.18	1656.12	1647.95	1652.37	1626.85	1630.17	1629.55	1631.76	1651.77	1626.36	1639.32	1645.7	1643.57	1649.43	1650.11	1646.37	1648.27	1627.69	1644.35	1646.71	1648.05	1631.93	1637.49	1644.07	1640.09	1650.34	1636.28	1624.71	1629.23	1648.31	1643.87	1645.58	1665.59	1666.94	1669.54	1670.59	1646.82	1649.45	1670.58	1658.51	1655.9	1672.37	1661.56
50.015999	1628.22	1649.33	1651.03	1640.97	1648.31	1647.04	1655.54	1656.9	1650.46	1651.43	1628.9	1632.24	1631.97	1631.59	1654.11	1628.59	1639.82	1646.39	1644.73	1652.96	1651.09	1645.72	1652.24	1627.67	1644.68	1647.35	1646.84	1633.65	1636.37	1644.24	1642.11	1653	1635.69	1624.62	1627.5	1646.09	1643.33	1646.56	1664.25	1669.43	1668.38	1670.2	1648.48	1650.6	1669.75	1657.25	1655.44	1670.33	1662.57
50.512001	1624.33	1650.89	1648.76	1641.26	1647.64	1644.91	1653.03	1658.36	1647.49	1651.56	1626	1630.41	1631.02	1631.95	1651.8	1627.29	1638.7	1644.66	1644.89	1649.61	1651.84	1646.51	1651.04	1629.38	1643.09	1649.16	1649.82	1633.1	1636.53	1643.75	1640.83	1652.67	1635.57	1624.36	1629.1	1649.37	1642.42	1646.95	1664.44	1666.91	1667.89	1671.01	1645.73	1650.82	1670.54	1657.87	1655.45	1672.13	1660.74
51.007000	1626.56	1650.19	1647.58	1640.67	1649.1	1646.28	1653.13	1658.32	1646.59	1651.4	1628.83	1631.44	1632	1631.83	1651.06	1627.79	1638	1645.95	1646.39	1648.79	1650.01	1645.89	1649.56	1627.47	1646.11	1647.77	1648.25	1633.22	1636.07	1647.3	1639.99	1649.86	1634.85	1626.25	1629.04	1648.92	1644.36	1647.41	1661.9	1668.74	1668.7	1669.74	1647.43	1650.44	1669.63	1658.19	1653.36	1671.33	1660.58
51.501999	1627.52	1653.06	1646.51	1641.11	1649.48	1646.66	1656.94	1658.54	1648.4	1653.41	1628.5	1632.51	1631.38	1632.46	1650.15	1628.63	1639.39	1643.62	1644.75	1649.72	1651.38	1645.1	1650.84	1630.03	1644.42	1647.88	1647	1633.59	1636.11	1645.67	1638.82	1651.91	1635.74	1625.59	1628.27	1649.17	1645.23	1644.88	1663.4	1670.59	1668.81	1670.48	1647.77	1648.54	1671.76	1655.48	1656.53	1669.71	1661.41
51.997002	1627.21	1651.51	1647.84	1640.73	1647.79	1647.36	1656.23	1659.49	1648.52	1651.99	1627.32	1629.9	1630.05	1632.71	1653.23	1628.88	1637.86	1643.91	1645.19	1651.12	1651.02	1645.53	1650.07	1629.06	1646.07	1647.13	1650.81	1635.36	1639.29	1646.09	1643.82	1650.38	1635.61	1628.78	1632.18	1648.21	1645.52	1646.17	1663.89	1671.18	1668.81	1669.44	1648.92	1650.47	1668.67	1656.75	1654.24	1671	1660.86
52.492001	1624.84	1650.86	1649.26	1641.04	1647.98	1645.77	1655.11	1657.59	1647.33	1652.57	1627.3	1629.03	1631.41	1632.24	1652.56	1629.54	1638.51	1645.59	1644.61	1647.9	1649.09	1648.39	1651.89	1628.02	1643.42	1647.22	1647.77	1636.8	1639.84	1644.66	1642.37	1653.1	1636.09	1625.53	1630.72	1648.08	1645.31	1647.25	1665.71	1668.48	1668.87	1672.21	1647.79	1650.17	1669.33	1658.26	1657.73	1668.75	1662.39
52.987999	1625.1	1650.53	1648.52	1640.84	1647.85	1645.55	1652.64	1659.41	1649.6	1651.37	1627.41	1630.25	1632.8	1632.04	1653.09	1627.59	1640.05	1643.25	1645.86	1651.44	1651.62	1647.87	1650.28	1629.82	1643.87	1646.39	1648.26	1634.68	1638.09	1647.4	1640.19	1650.63	1634.81	1625.46	1630.51	1648.39	1642.73	1646.3	1664.56	1668.69	1667.85	1670.55	1646.45	1650.34	1670.96	1656.65	1656.72	1671.75	1661.94
53.483002	1624.54	1651.41	1648	1640.87	1649.07	1645.9	1654.39	1657.87	1648.42	1650.43	1627.18	1631.49	1631.74	1633.41	1653	1630.02	1638.95	1642.6	1644.68	1649.88	1650.19	1646.21	1650.42	1629.03	1644.04	1646.82	1648.7	1637.9	1637.17	1645.79	1643.06	1650.76	1634.87	1624.95	1629.59	1649.58	1644.34	1644.71	1660.38	1669.63	1668.29	1669.22	1645.39	1648.71	1669.84	1657.8	1654.52	1671.78	1660.57
53.978001	1625.52	1649.86	1650.33	1642.43	1647.4	1646.63	1654.85	1658.42	1648.83	1651.6	1627.17	1631.91	1633.41	1633.41	1655.43	1628.83	1638.94	1646.22	1645.34	1650.64	1650.48	1647.31	1650.54	1629.42	1644.71	1646.41	1649.7	1635.32	1636.85	1645.47	1641.57	1649.95	1637.41	1624.5	1628.73	1647.62	1645.5	1646.17	1664.6	1670.15	1668.72	1671.18	1645.93	1648.51	1668.96	1657.67	1654.29	1670.66	1658.85
54.473000	1626.87	1649.66	1648.83	1641.04	1648.76	1646.49	1654.88	1657.99	1648.44	1652.51	1628.74	1629.38	1632.9	1631.96	1650.88	1628.45	1639.56	1643.65	1643.47	1650.23	1650.98	1647.06	1650.35	1628.05	1641.95	1647.03	1648.6	1634.48	1636.97	1644.72	1640.01	1650.47	1638.22	1626.23	1629.17	1648.57	1642.71	1647.98	1662.88	1670.71	1667.89	1668.86	1647.09	1649.64	1669.19	1657.25	1654.75	1670.75	1663.9
54.969002	1625.96	1647.17	1648.78	1640.66	1647.21	1645.71	1653.89	1659.22	1649.16	1653.93	1628.24	1629.43	1632.72	1631.14	1652.54	1627.59	1638.05	1643.59	1644.48	1648.97	1649.97	1647.42	1651.16	1628.44	1644.09	1645.85	1646.77	1633.92	1637.58	1644.44	1642.06	1650.44	1634.45	1627.13	1630.94	1647.9	1642.55	1646.21	1663.58	1669.79	1666.39	1670.37	1647.06	1648.25	1669.55	1655.15	1655.57	1668.8	1662.77
55.464001	1626.52	1651.1	1648.3	1640.41	1648.95	1645.01	1654.11	1658.43	1647.73	1651.12	1627.97	1629.83	1631.85	1631.73	1652.02	1628.06	1639.79	1644.29	1644.11	1650.9	1649.79	1646.33	1649.44	1628.54	1645	1647.97	1648.56	1633.89	1638.98	1643.93	1641.33	1651.74	1634.45	1625.07	1628.47	1647.46	1644.06	1644.36	1662.34	1668.63	1669.33	1670.48	1645.47	1649.19	1669.85	1658.81	1654.52	1669.78	1662.79
55.959000	1625.71	1651.72	1648.12	1639.86	1648.15	1648.09	1653.46	1657.09	1647.5	1651.69	1624.55	1629.37	1629.42	1632.56	1651.45	1625.25	1637.39	1642.59	1642.1	1652.19	1649.91	1646.72	1650.26	1628.44	1643.86	1648.74	1649.17	1633.85	1636.41	1643.69	1640.11	1651.8	1634.82	1624.56	1630.15	1647.98	1645.8	1646.63	1664.35	1671.55	1666.15	1672.9	1646.7	1648.77	1669.47	1656.86	1655.98	1672.58	1659.37
56.453999	1625.69	1652.07	1647.91	1640.95	1648.12	1646.67	1656.64	1658.35	1647.23	1650.22	1626.29	1628.11	1632.24	1631.84	1650.78	1628.34	1637.88	1643.51	1644.68	1648.48	1649.55	1647.53	1649.8	1627.7	1644.31	1646.14	1648.21	1634.71	1638.29	1644.02	1642.96	1650.35	1634.59	1625.08	1628.64	1648.58	1645.18	1647.58	1665.47	1670.33	1665.8	1671.82	1645.79	1648.5	1670.77	1656.39	1653.86	1671.31	1660.4
56.949001	1628.24	1650.74	1648.8	1642.05	1648.46	1645.44	1655.22	1658.52	1646.16	1651.17	1629.71	1631.82	1631.39	1630.99	1651.77	1629.07	1638.08	1643.62	1644.6	1652.17	1650.12	1646.15	1648.69	1627.73	1643.29	1647.28	1646.93	1635.68	1636.43	1644.09	1642.2	1650.35	1636.35	1624.88	1628.53	1646.49	1646.4	1647.25	1663.21	1670.7	1666.78	1669.21	1647.04	1650.09	1668.08	1656.38	1654.85	1669.71	1661.77
57.445000	1625.55	1649.91	1648.4	1640.71	1649.73	1646.35	1655.5	1660.37	1648.04	1650.52	1628.68	1632.51	1632.76	1632.68	1650.91	1630.07	1639.56	1645	1642.9	1651.36	1649.11	1648.21	1648.22	1628.16	1645	1647.73	1646.65	1636.43	1638.6	1645.98	1641.2	1651.65	1636.3	1624.91	1628.99	1646.96	1644.77	1647.23	1663.51	1672.7	1668.13	1669.48	1646.05	1648.03	1669.12	1657.71	1655.43	1671.28	1659.47
57.939999	1624.93	1651.55	1649.12	1640.39	1648.78	1646.03	1655.49	1660.02	1649.19	1651.85	1626.2	1630.01	1631.1	1632.14	1651.36	1628.23	1639.57	1644.86	1644.4	1650.19	1650.18	1647.56	1651.17	1629.76	1643.81	1648.11	1650.55	1634.8	1637.95	1645.9	1642.99	1652.04	1635.11	1625.72	1628.62	1649.66	1644.46	1648.77	1666.03	1670.94	1667.97	1669.94	1648.02	1647.34	1669.13	1654.44	1656.55	1669.73	1661.56
58.435001	1624.69	1651.93	1648.69	1642.07	1649.58	1646.56	1654.22	1658.88	1649.16	1650.23	1627.83	1631.84	1631.97	1633.95	1651.06	1626.13	1641.07	1646.01	1645.25	1650.02	1649.46	1648.3	1651.06	1629.06	1644.25	1649.02	1650.45	1632.65	1640.04	1645.69	1642.34	1652.42	1635.51	1625.19	1630.08	1649.48	1642.84	1648.51	1664.76	1669.85	1668.6	1668.73	1648.66	1647.78	1669.16	1656.37	1658.03	1667.64	1663.03
58.930000	1624.03	1650.52	1650.59	1640.17	1649.09	1645.95	1655.06	1659.99	1649.54	1653.94	1627.94	1630.36	1632.16	1632.45	1653.72	1629.1	1637.77	1645.14	1645.09	1649.24	1649.93	1648.35	1650.46	1629.69	1643.34	1646.31	1648.98	1634.95	1635.93	1647.62	1643.35	1652.76	1634.97	1625.93	1629.49	1649.21	1642.96	1647.25	1662.92	1671.28	1666.36	1671.13	1646.84	1648.77	1670.67	1658.52	1657.47	1672.33	1662.44
59.424999	1624.47	1650.95	1651.01	1641.79	1649.97	1648.12	1654.68	1660.63	1650.18	1652.25	1628.33	1630.07	1632.57	1632.98	1655.13	1627.83	1639.61	1646.97	1646.26	1651.14	1651.65	1648.57	1650.61	1629.73	1644.96	1648.27	1648	1634.45	1638.49	1644.61	1642.38	1650.63	1636.9	1626.29	1630.93	1646.99	1646.13	1647.82	1665.04	1671.72	1669.09	1671.61	1647.82	1647.39	1670.19	1656.73	1656.74	1673.52	1662.05
59.921001	1625.12	1651.81	1650.56	1643.6	1648.39	1648.33	1655.46	1656.34	1646.75	1650.94	1628.54	1630.8	1633.08	1632.85	1653.8	1628.03	1638.49	1645.42	1645.5	1650.88	1651.76	1648.63	1650.99	1627.62	1645.57	1648.19	1648.49	1634.2	1637.98	1645.93	1641.92	1652.7	1634.25	1623.77	1630.3	1647.88	1641.84	1648.64	1666.25	1672.49	1667.52	1673.77	1647.35	1649.13	1671.72	1656.72	1657.04	1673.81	1663.3
60.416000	1625.59	1649.4	1648.86	1640.99	1649.2	1646.23	1656.54	1659.45	1646.95	1651.9	1628.98	1628.99	1634.86	1633.17	1653.86	1626.97	1638.7	1645.72	1646.12	1651.89	1651.43	1648	1651.4	1628.88	1646.46	1649.2	1650.2	1633.63	1636.56	1645.82	1640.14	1652.62	1636.26	1625.74	1628.88	1650.52	1645.42	1648.65	1665.91	1671.12	1670.87	1669.89	1645.93	1650.71	1670.09	1657.17	1657.99	1671.75	1663.85
60.910999	1626.87	1649.71	1648.91	1641.79	1649.92	1646.42	1658.73	1659.31	1647.77	1651.5	1629.21	1632.29	1634.37	1633.59	1653.11	1628.77	1640.05	1644.84	1645.43	1648.89	1650.31	1647.51	1651.44	1630.45	1645.92	1648.68	1650.74	1634.47	1639.43	1646.45	1641.91	1650.99	1637.29	1625.29	1628.59	1648.97	1644.66	1649.88	1662.67	1671.44	1671.85	1672.89	1647.36	1649.36	1671.52	1658.34	1657.06	1672.99	1661.22
61.405998	1625.77	1651.7	1651.28	1642.48	1647.61	1648.39	1656.13	1657.74	1650.85	1651.67	1628.18	1632.31	1633.19	1633.47	1652.23	1627.05	1641.39	1643.71	1646.61	1654.5	1652.5	1649.13	1651.31	1629.31	1646.18	1649.18	1651.5	1634.86	1638.88	1647.52	1641.86	1653.35	1636.73	1627.58	1629.71	1650.26	1646.95	1646.88	1665.33	1670.87	1668.33	1670.09	1647.08	1646.74	1671.43	1658.88	1657.31	1673.26	1664.06
61.901001	1627.46	1650.78	1649.6	1641.91	1649.19	1646.44	1657.35	1660.73	1650.59	1652.07	1628.35	1631.42	1634.15	1633.72	1654.23	1628.94	1641.27	1645.86	1645.96	1653.24	1652.22	1649.73	1653.15	1628.75	1646.39	1649.55	1649.43	1637.4	1637.37	1643.92	1641.14	1652.09	1636.29	1626.8	1630.56	1649.67	1647.72	1651.37	1666.49	1670.69	1670.77	1674.06	1647.58	1650.64	1673.67	1659.3	1655.14	1674.2	1664.27
62.396999	1626.26	1650.22	1651.25	1642.58	1650.56	1646.06	1656.04	1660.04	1648.63	1654.44	1627.9	1630.93	1631.94	1632.18	1653.99	1629.79	1639.57	1645.25	1645.42	1651.74	1650.84	1648.8	1651.8	1629.46	1645.75	1649.75	1650.81	1634.8	1640.05	1646.92	1643.22	1652.02	1636.73	1626.47	1629.06	1649.45	1645.87	1647.91	1664.67	1670.17	1668.37	1672.01	1648.17	1650.85	1671.26	1659.47	1656.19	1672.31	1663.3
62.891998	1625.81	1650.95	1650.54	1642.37	1649.24	1649.54	1656.04	1660.65	1649.76	1653.63	1631.2	1632.45	1631.76	1634.34	1655.06	1629.2	1640.67	1645.77	1646.11	1651.69	1650.93	1648.02	1650.65	1629.59	1644.85	1650.36	1650.57	1633.56	1638.82	1645.73	1643.56	1651.67	1635.67	1625.08	1629.38	1649.73	1645.87	1648.61	1666.28	1672.04	1669.18	1671.27	1648.26	1649.74	1671.83	1658.67	1657.94	1673.6	1663.65
63.387001	1626	1651.51	1650.36	1643.01	1650.63	1651.02	1656.31	1660.27	1651.58	1652.62	1628.43	1631.09	1634.53	1633.12	1656.14	1629.03	1640.24	1647.02	1647.78	1652.37	1652.81	1650.22	1651.48	1629.56	1646.94	1648.14	1650.56	1634.56	1640.75	1648.83	1642.66	1653.55	1636.42	1625.12	1631.41	1649.33	1645.69	1648.53	1665.84	1670.12	1671.06	1673.95	1646.89	1647.16	1672.4	1658.68	1657.43	1675	1664.49
63.882000	1626.15	1652.17	1651.63	1644.41	1651.16	1648.27	1658.49	1659.72	1651.84	1651.95	1629.65	1631.79	1634.07	1632.36	1655.17	1628.88	1641.71	1646.69	1646.35	1652.92	1653.06	1649.35	1653.88	1630.48	1645.95	1650.02	1650.18	1634.3	1638.78	1647.85	1642.91	1652.61	1635.04	1624.67	1629.79	1651.92	1645.89	1647.54	1665.67	1671.24	1669.93	1673.85	1647.95	1649.65	1673.08	1658.14	1656.61	1673.26	1665.2
64.376999	1627.79	1653.93	1650.55	1643.43	1649.64	1647.88	1656	1659.6	1649.24	1654.36	1627.83	1632.54	1632.49	1634.98	1654.36	1629.4	1639.32	1643.94	1645.64	1654.57	1650.98	1647.67	1651.8	1628.06	1644.17	1650.68	1650.86	1635.03	1639.21	1646.4	1643.45	1651.72	1637.82	1628.51	1630.69	1649.58	1647.25	1648.96	1665.41	1674.21	1669.66	1670.38	1646.73	1650.53	1671.5	1658.11	1657.61	1672.65	1664
64.873001	1628.92	1653.7	1652.27	1641.51	1649.71	1648.93	1654.62	1661.75	1649.12	1654.11	1629.02	1631.61	1633.26	1633.34	1655.51	1630.49	1639.52	1645.8	1645.81	1651.89	1652.68	1649.21	1653.17	1629.35	1646.56	1652.31	1652.57	1635.41	1638.14	1645.66	1645.81	1654.04	1637.53	1626.56	1629.63	1648.01	1647.2	1648.25	1666	1672.32	1669.83	1672.48	1648.17	1650.73	1670.86	1658.44	1658.23	1672.78	1663.48
65.367996	1627.13	1652.97	1649.47	1641.7	1652.5	1649.83	1656.63	1659.78	1649.2	1655.73	1627.83	1632.18	1633.63	1633.48	1653.66	1630.62	1641.14	1645.03	1645.92	1653.89	1653.5	1647.2	1652.34	1629.81	1644.4	1648.88	1650.85	1635.38	1638.16	1644.57	1642.92	1653.51	1634.46	1625.95	1631.83	1650.12	1645.45	1650.33	1663.44	1669.37	1669.62	1671.95	1648.31	1650.55	1669.48	1661.01	1658.31	1673.9	1666
65.862999	1627.93	1654.07	1649.88	1643.15	1649.28	1646.67	1655.65	1658.35	1650.1	1652.21	1627.12	1629.89	1631.09	1634.58	1652.95	1629.69	1641.28	1644.43	1646.14	1653.71	1652.59	1648.27	1654.35	1630.8	1645.36	1649.31	1650.17	1634.33	1640.03	1647.47	1642.92	1651.76	1634.31	1626.86	1630.43	1648.97	1646.43	1648.27	1665.65	1673.23	1669.87	1672.96	1650.18	1650.19	1669.68	1659.11	1658.6	1674.63	1666.01
66.358002	1628.64	1653.57	1650.86	1641.97	1649.83	1647.73	1655.11	1661.35	1650.08	1655.08	1628.42	1632.5	1635.07	1635.23	1652.67	1627.2	1641.31	1646	1649.3	1651.69	1652.14	1648.36	1651.83	1629.54	1647.34	1648.06	1650.22	1635.25	1637.89	1648.91	1643.99	1653.84	1637.16	1627.02	1629.87	1649.58	1644.95	1647.18	1668.25	1670.57	1669.75	1676.51	1648.98	1651.69	1673.22	1658.15	1658.49	1675.32	1664.15
66.852997	1629.2	1654.86	1648.27	1641.06	1650.35	1648.16	1656.03	1661.07	1649.24	1652.84	1630.94	1631.26	1633.2	1633.87	1654.18	1629.22	1638.57	1647.05	1646.82	1653.12	1654.16	1649.1	1653.1	1629.42	1646.2	1649.96	1652.17	1635.11	1638.49	1645.2	1643.17	1653.69	1635.04	1625.16	1631.81	1648.98	1647.57	1647.6	1665.69	1671.47	1669.38	1671.68	1646.14	1649.43	1670.38	1660.36	1658.17	1672.41	1662.22
67.348999	1627.12	1650.89	1651.22	1643.85	1648.51	1648.31	1656.12	1661.74	1649.74	1654.62	1629.74	1630.11	1634.6	1635.39	1655.81	1632.45	1640.54	1644.98	1647.06	1652.09	1653.06	1648.73	1654.88	1629.69	1645.76	1651.76	1651.28	1634.52	1637.7	1647.11	1645.14	1653.55	1637.22	1626.27	1631.02	1650.41	1646.27	1648.52	1666.15	1670.69	1669.58	1674.53	1645.93	1649.08	1670.65	1659.24	1657.58	1671.7	1663.96
67.844002	1627.83	1652.18	1651.69	1645.33	1651.13	1647.93	1656.89	1659.94	1650.89	1654.44	1628.15	1633.63	1634.67	1636.6	1656.24	1630.25	1641.72	1647.37	1646.36	1652.23	1653.47	1650.21	1655.31	1630.37	1646.89	1651.03	1652.93	1634.86	1640.16	1646.18	1643.57	1652.47	1637.13	1626.3	1631.63	1650.8	1646.71	1649.26	1665.54	1671.26	1670.58	1672.05	1648.89	1650.33	1671.93	1657.63	1657.73	1674.76	1665.51
68.338997	1629.1	1653.78	1649.85	1642.89	1650.09	1646.96	1656.22	1661.49	1650.63	1653.2	1630.25	1632.73	1632.9	1635.01	1656.2	1630.7	1639.99	1647.84	1647.46	1652.51	1651.35	1649.81	1652.56	1628.75	1645.89	1650.36	1650.61	1636.72	1638.31	1646.71	1643.22	1654.06	1637.35	1627.98	1631.8	1651.27	1645.03	1648.68	1663.88	1672.32	1669.54	1672.17	1648.99	1649.89	1671.07	1660.31	1657.65	1673.37	1665.67
68.834000	1626.49	1652.55	1652.65	1644.8	1650.82	1649.05	1657.97	1659.95	1651.52	1652.05	1628.95	1633.21	1634.14	1632.8	1655.16	1629.64	1640.33	1646.74	1648.49	1653.12	1651	1648.77	1653.34	1630.34	1647.12	1649.84	1649.16	1634.63	1640.26	1645.47	1645.09	1653.92	1636.6	1626.15	1629.38	1651.32	1646.07	1648.67	1665.55	1672.71	1669.79	1671.97	1649.75	1651.84	1671.62	1658.63	1658.22	1674.6	1665.43
69.329002	1628.79	1652.2	1651.46	1644.23	1651.21	1648.67	1659.79	1662.41	1651	1654.5	1630.82	1631.47	1633.23	1634.25	1654.75	1630	1641.3	1647.48	1645.63	1653.91	1652.58	1649.77	1653.71	1628.81	1644.95	1648.85	1650.76	1633.47	1638.14	1646.41	1642.28	1653.37	1638.35	1626.11	1631.11	1650.52	1646.49	1649.2	1665.45	1669.24	1669.64	1670.48	1646.61	1648.57	1670.63	1659.36	1657.5	1671.6	1664.04
69.824997	1628.4	1653.69	1649.29	1643.14	1651.63	1650.8	1658.56	1661.01	1649.48	1654.1	1629.25	1633.76	1634.31	1635.05	1654.1	1628.95	1642.53	1644.76	1646.73	1654.49	1652.9	1649.59	1651.86	1631.89	1646.19	1652.04	1651.4	1634.06	1639.02	1647.85	1643.78	1654.35	1636.16	1626.48	1630.58	1651.74	1648.53	1648.65	1665.15	1674.36	1667.8	1674.54	1648.64	1648.36	1673.38	1660.34	1657.51	1673.4	1664.37
70.320000	1627.79	1652.74	1650.05	1644.63	1652.52	1649.2	1657.29	1660.43	1651.15	1654.65	1630.01	1632.5	1635.32	1633.27	1654.57	1630.36	1641.2	1647.48	1648.37	1653.81	1651.74	1649.01	1651.24	1630.33	1647.26	1649.72	1650	1634.96	1637.97	1648.51	1643.08	1654.74	1636.55	1624.07	1629.59	1649.18	1646.46	1650.47	1665.15	1672.72	1670.69	1671.52	1646.79	1648.14	1671.86	1660.13	1657.54	1672.17	1661.75
70.815002	1628.08	1652.11	1652.08	1644.63	1650.35	1649.58	1657.48	1658.76	1649.1	1655.23	1628.79	1632.53	1634.82	1633.51	1655.9	1630	1641.54	1646.69	1646.38	1654.37	1652.67	1651.47	1652.16	1630.16	1645.19	1650.03	1651.19	1633.86	1638.13	1647.98	1643.56	1652.62	1637.19	1624.75	1628.65	1649.66	1643.8	1649.31	1667.65	1674.52	1669.79	1671.33	1646.71	1648.41	1670.91	1658.28	1660.79	1673.4	1664.1
71.309998	1627.15	1652.57	1651.75	1644.12	1651.13	1648.37	1659.21	1660.71	1650.34	1654.01	1628.74	1629.76	1634.88	1633.92	1654.67	1628.45	1638.95	1646.58	1646.52	1651.15	1653.27	1648.46	1653.15	1630.73	1647.81	1649.25	1650.73	1634.63	1639.26	1645.86	1643.52	1652.28	1638.08	1623.18	1628.53	1650.93	1645.25	1648.78	1664.71	1672.79	1669.16	1673.99	1648.37	1649.04	1671.01	1660.71	1658.2	1673.25	1665.94
71.806000	1624.43	1653.44	1651.1	1644.17	1650.15	1648.27	1657.44	1661.62	1649.57	1653.65	1630.39	1631.37	1634.3	1634.2	1654.59	1628.46	1640.19	1646.23	1646.67	1653.24	1651.85	1651.04	1651.62	1630.6	1646.3	1649.64	1651.01	1634.3	1641.24	1646.53	1641.57	1652.21	1636.22	1626.85	1632.35	1649.42	1647.28	1647.44	1664.74	1671.85	1670.9	1671.84	1648.86	1651.25	1672.49	1660.25	1658.9	1672.34	1663.34
72.301003	1626.56	1650.95	1651.8	1641.61	1650.62	1646.46	1656.79	1661.97	1650.23	1653.62	1629.29	1632.06	1633.72	1634.47	1651.62	1629.58	1640.32	1646.83	1644.65	1654.51	1650.52	1648.73	1652.12	1629.51	1644.56	1648.94	1650.92	1636.87	1637.6	1646.55	1643.34	1654.53	1635.36	1624.76	1632.23	1651.03	1645.69	1648.95	1666.13	1670.14	1669.81	1670.17	1646.47	1648.28	1672.52	1658.98	1658.17	1675.57	1664.7
72.795998	1628.8	1650.58	1650.75	1642.28	1652.17	1647.07	1657.53	1659.64	1648.86	1653.59	1628.58	1631.05	1632.9	1635	1654.58	1630.3	1642.35	1645.94	1645.37	1651.66	1652.61	1649.27	1651.99	1630.39	1646.15	1649.45	1648.87	1635.27	1639.14	1648.15	1643.67	1652.7	1637.23	1626.28	1629.88	1651.08	1645.78	1647.82	1665.27	1674.5	1668.72	1673.92	1648.83	1648.79	1671.4	1658.78	1657.31	1673.04	1664.57
73.291000	1627.33	1653	1650.57	1641.58	1648.43	1648.85	1654.68	1660.53	1651.46	1653.04	1628.06	1631.5	1632.03	1632.28	1655.86	1627.18	1641.16	1644.74	1646.68	1652.28	1651.31	1649.52	1652.07	1628.68	1646	1649.24	1650.82	1634.66	1637.12	1645.91	1642.92	1651.95	1637.51	1625.62	1629.24	1650.61	1645.72	1649.48	1665.37	1668.11	1670.63	1672.07	1649.03	1650.01	1671.59	1659.11	1658.6	1673.37	1665.77
73.786003	1625.3	1652.32	1649.94	1643.73	1647.45	1647.68	1657.42	1661.48	1650.23	1654.29	1627.39	1629.65	1631.65	1635.3	1654.63	1629.9	1642.22	1646.14	1647.5	1651.51	1650.97	1646.98	1652.68	1627.92	1645.52	1649.68	1650.81	1633.09	1638.51	1646.61	1642.36	1654.9	1638.04	1627.92	1630.06	1648.04	1646.46	1650.07	1664.86	1671.37	1669.03	1672.94	1647.61	1652.22	1671.18	1657.66	1658.27	1673.09	1664.59
74.281998	1626.69	1653.28	1653.45	1643.05	1649.08	1647.81	1657.86	1660.04	1649.77	1653.57	1628.44	1631.93	1633.1	1634.13	1652.91	1629.51	1641.41	1644.74	1647.91	1654.06	1653.2	1649.6	1652.3	1628.27	1647.12	1651.41	1650.3	1636	1637.22	1645.41	1643.68	1652.83	1637.23	1626.42	1630.63	1649.52	1647.28	1648.47	1664.93	1673.3	1671.47	1669.7	1647.87	1649.55	1672.46	1661.48	1658.99	1672.96	1664.24
74.777000	1625.93	1652.49	1649.56	1643.18	1651.65	1649.5	1659.23	1662.11	1650.98	1654.03	1628.96	1634.02	1631.9	1633.37	1653.98	1628.82	1640.77	1646.2	1648.13	1651.83	1650.91	1646.93	1650.89	1628.3	1647.24	1651.15	1650.07	1635.95	1637.45	1648.89	1641.53	1655.48	1637.74	1625.39	1630.98	1649.64	1647.8	1648.82	1666.11	1670.96	1669.08	1671.87	1646.28	1649.58	1670.88	1656.62	1657.38	1672.72	1663.73
75.272003	1627.24	1652.97	1652.31	1643.94	1652.25	1650.16	1657.94	1659.06	1649.42	1653.44	1628.35	1632.15	1633.85	1634.79	1652.5	1629.97	1641.73	1647.16	1647.32	1651.33	1649.9	1650.41	1652.83	1628.42	1646	1651.13	1650.18	1636.25	1639.8	1645.6	1644.81	1651.09	1637.8	1623.95	1629.65	1651.1	1647.03	1649.3	1664.75	1668.87	1668.72	1672.03	1646.19	1651.08	1672.53	1657.59	1658.95	1673.53	1665
75.766998	1625.87	1652.32	1650.81	1642.66	1648.78	1646.65	1657.5	1659.01	1649.33	1653.23	1628.25	1631.95	1634.37	1635.06	1653.37	1627.85	1639.65	1646.57	1645.99	1652.04	1651.8	1647	1653.68	1627.43	1644.04	1650.68	1649.25	1635.76	1638.57	1648.02	1643.24	1653.24	1637.28	1625.76	1630.93	1649.44	1647.01	1647.97	1663.67	1670.65	1669.17	1671.89	1647.89	1646.96	1668.34	1658.63	1657.52	1672.61	1664.75
76.262001	1626.32	1650.97	1650.48	1641.21	1652.1	1648.97	1658.12	1658.62	1649.75	1651.56	1627.34	1629.68	1631.22	1634.37	1656.06	1628.86	1638.72	1643.68	1647.68	1650.86	1651.55	1651.37	1651.46	1627.49	1646.39	1649.32	1649.94	1632.53	1636.86	1647.25	1641.26	1653.08	1636.57	1625.8	1630.46	1651.15	1645.97	1648.42	1664.05	1671.89	1665.93	1673.37	1647.36	1649.29	1670.59	1658.08	1656.76	1671.17	1663.95
76.758003	1627.48	1652.31	1651.1	1642.49	1649.22	1648.75	1655.72	1660.41	1650.76	1654.69	1628.59	1629.54	1634.88	1633.39	1657.26	1630.8	1640.68	1648.02	1646.22	1655.66	1650.92	1647.97	1650.66	1630.73	1645.26	1651.24	1651.07	1634.47	1639.43	1647.82	1643.29	1655.15	1635.24	1627.71	1632.26	1651.15	1646.18	1647.08	1666.33	1670.87	1667.6	1669.68	1649.36	1649.85	1670.49	1655.95	1660.19	1672.59	1662.68
77.252998	1627.62	1650.45	1650.62	1644.35	1652.14	1646.67	1658.58	1660.87	1650.83	1653.02	1630.2	1629.3	1632.69	1633.9	1655.14	1629.69	1641.45	1647.4	1646.77	1653.23	1651.75	1648.58	1652.98	1630.67	1644.88	1650.98	1652.41	1635.28	1638.63	1649.2	1643.18	1653.95	1636.39	1627.9	1631.15	1650.88	1646.42	1649.25	1665.6	1670.73	1670.35	1669.82	1647.61	1648.32	1671.64	1657.38	1657.65	1673.26	1663.37
77.748001	1628.15	1653.42	1649.99	1643.52	1650.71	1649.28	1658.48	1662.29	1650.47	1652.81	1628.41	1631.73	1633.95	1633.42	1653.99	1626.81	1640.64	1647.66	1646.61	1652.91	1652.3	1648.65	1651.66	1629.18	1644.92	1651.16	1650.25	1635.83	1639.42	1646.03	1643.47	1653.67	1636.23	1625.82	1632.24	1650.58	1644.16	1650.19	1664.53	1670.66	1668.17	1673.48	1646.77	1650.93	1671.4	1658.66	1658.33	1673.39	1663.89
78.242996	1627.34	1653.27	1653.12	1642	1649.54	1648.8	1656.48	1660.24	1651.61	1652.33	1627.93	1631.17	1631.69	1634.53	1652.31	1630.05	1641.15	1648.43	1646.66	1651.98	1651.15	1650.51	1652.35	1630.29	1646.23	1649.3	1650.28	1635.76	1639.85	1646.71	1642.25	1650.37	1636.14	1626.09	1629.9	1650.82	1645.49	1649.14	1663.82	1670.53	1668.15	1672.15	1645.53	1650.4	1669.7	1659.16	1657.55	1673.33	1662.87
78.737999	1627.22	1652.26	1650.18	1642.56	1652.12	1647.67	1658.24	1660.75	1652.37	1653.19	1629.01	1629.04	1633.03	1632.45	1654.69	1629.76	1641.32	1647.81	1644.37	1653.05	1651.67	1649.97	1650.27	1629.41	1644.83	1648.81	1649.29	1635.89	1639.63	1646.42	1643.75	1652.13	1638.58	1625.05	1630.93	1651.19	1646.61	1650.03	1663.25	1671.87	1670.12	1671.93	1648.79	1650.97	1672.26	1659.41	1655.26	1672.15	1663.75
79.234001	1627.51	1652.33	1651.92	1643.68	1649.2	1649.21	1657.47	1659.47	1648.85	1654.56	1628.81	1632.29	1635.02	1634.82	1653.5	1630.31	1640.65	1649.49	1647.69	1655.34	1651.61	1647.78	1652.96	1631.12	1647.33	1651.47	1650.43	1636.51	1638.21	1646.56	1642.23	1654.23	1637.1	1625.89	1629.29	1649.42	1647.71	1648.72	1661.52	1669.79	1669.31	1671.75	1646.97	1648.93	1671.29	1658.64	1656.79	1672.71	1665.34
79.728996	1626.58	1652.14	1650.81	1642.11	1650.62	1646.84	1657.16	1660.42	1650.44	1654.47	1629.18	1633.38	1635.51	1634.75	1655.43	1630.38	1641.54	1648.4	1646.73	1655.14	1651.02	1650.88	1651.93	1629.29	1646.82	1646.82	1649.79	1636.18	1639.94	1647.12	1644.8	1653.34	1635.64	1625.34	1631.65	1651.6	1645.22	1652.27	1663.29	1671.1	1670.61	1672.44	1647.11	1650.79	1669.17	1658.56	1659.31	1672.3	1664.77
80.223999	1627.66	1653.55	1651.15	1642.55	1649.64	1647.81	1657.16	1660.22	1649.6	1653.35	1629.72	1630.69	1632.86	1633.95	1654.23	1630.07	1641.6	1648.41	1646.46	1652.7	1651.36	1648.51	1651.71	1629.87	1646.1	1650.62	1651.07	1634.43	1638.38	1647.87	1643.54	1653.4	1636	1626.1	1631.41	1649.86	1645.74	1649.73	1664	1669.39	1666.82	1671.2	1647.23	1650.28	1670.75	1659.32	1656.74	1673.15	1662.24
80.719002	1625.58	1651.65	1650.4	1643.86	1651.66	1651.67	1657.1	1663.19	1651.06	1653.02	1628.04	1633.47	1636.2	1634.7	1654.57	1628.56	1643.61	1646.54	1647.14	1653.98	1651.55	1651.13	1651.07	1630.25	1647.28	1649.59	1652.15	1635.48	1639.19	1647.66	1643.54	1654.24	1634.91	1624.87	1630.95	1648.96	1645.47	1649.9	1663.47	1673.44	1670.13	1675.59	1646.71	1648.99	1672.36	1658.54	1658.01	1673.87	1665.06
81.213997	1625.97	1653.41	1651.63	1643.33	1649.7	1650.83	1657.79	1660.67	1651.85	1656.07	1631.68	1633.43	1634.54	1635.81	1656.83	1630.65	1641.16	1646.74	1647.15	1653.13	1651.54	1649.7	1653.49	1631.06	1644.89	1651.74	1650.23	1635.05	1637.99	1648.13	1643.16	1651.76	1634.84	1627.79	1630.05	1648.59	1646.42	1649.22	1667.28	1671.73	1667.97	1674.25	1648.35	1650.43	1671.26	1657.66	1657.73	1671.94	1663.93
81.709999	1628.13	1652.81	1650.63	1642.96	1647.77	1646.55	1656.49	1661.38	1650.25	1654.83	1629.81	1633.52	1635.41	1634.59	1653.9	1630.59	1640.92	1646.66	1647.13	1653.32	1651.95	1648.92	1651.83	1630.41	1647.22	1651.23	1650.61	1638.58	1640.05	1647.26	1643.83	1655.18	1637.63	1626.85	1631.25	1649.54	1646.71	1647.42	1664.3	1673.59	1668.38	1673.28	1647.74	1650.65	1673.8	1658.32	1658.28	1674.18	1662.29
82.205002	1627.55	1652.68	1651.4	1644.01	1651.59	1650.07	1656.56	1660.89	1651.97	1656.56	1628.66	1632.35	1634.73	1635.61	1656.77	1629.06	1643.49	1645.3	1645.45	1652.24	1651.49	1649.3	1652.68	1628.33	1646.2	1649.32	1651.24	1636.21	1638.67	1647.05	1643.6	1654.46	1638.91	1626.62	1632.79	1650.88	1646.81	1650.31	1665.52	1671.42	1669.43	1672.49	1647.77	1647.84	1671.42	1657.47	1656.79	1672.02	1663.09
82.699997	1626.87	1654.19	1650.5	1642.79	1651.16	1648.63	1657.11	1659.33	1652.99	1655.83	1630.16	1633.09	1634.05	1633.51	1656.62	1630.55	1641.8	1647.77	1646.18	1654.7	1651.72	1648.53	1651.73	1629.93	1643.81	1651.57	1651.67	1636.9	1640.39	1647.5	1645.19	1652.95	1638.15	1626.89	1630.8	1650.71	1646.82	1651.5	1666.21	1672.26	1670.95	1672.85	1646.91	1649.33	1672.84	1657.42	1657.64	1674.68	1662.86
83.195000	1626.57	1653.03	1649.69	1643.18	1651.7	1646.49	1656.12	1660.34	1651.47	1652.26	1628.23	1633.98	1633.09	1632.42	1656.12	1628.36	1641.03	1644.2	1647.16	1653.06	1651.72	1650.05	1653.9	1630.39	1645.13	1651.05	1650.6	1635.79	1639.93	1645.84	1646.43	1651.9	1637.39	1625.26	1630.47	1651.88	1647.02	1650.87	1666.21	1673.34	1672.1	1674.27	1647.59	1650.17	1672.42	1656.02	1657.47	1673.1	1665.27
83.690002	1628.12	1652.22	1652.9	1643.96	1650.75	1648.54	1655.73	1660.73	1650.95	1652.92	1628.03	1631.63	1633.97	1634.36	1654.99	1628.38	1640.62	1645.87	1649.96	1652.95	1653.05	1651.39	1653.29	1629.16	1647.64	1648.81	1651.17	1635.34	1638.63	1648.03	1643.07	1656.03	1635.61	1625.97	1630.46	1649.8	1647.04	1647.67	1666.41	1671.37	1670.48	1672.65	1648.45	1648.51	1670.43	1659.24	1659.86	1673.71	1663.23
84.185997	1626.07	1652.24	1651.46	1644.1	1649.41	1650.49	1657.34	1660.87	1651.14	1653.31	1629.37	1632.33	1632.26	1634.25	1654.65	1628.87	1641.11	1646.64	1648.65	1652.6	1651.6	1651.25	1652.2	1630.51	1646.09	1649.45	1649.27	1634.84	1637.91	1647.86	1645.23	1654.78	1636.4	1625.51	1629.19	1650.46	1646.75	1648.39	1665.18	1672.41	1668.69	1674.21	1649.02	1649.41	1671.57	1657.69	1657.6	1674.48	1662.8
84.681000	1626.5	1650.44	1653.34	1643.44	1648.01	1648.91	1654.48	1658.49	1651.38	1654.27	1628.69	1632.15	1635.48	1634.18	1653.17	1627.9	1641.92	1647.36	1647.04	1652.23	1651.97	1649.66	1653.17	1631.41	1647.88	1651.98	1652.52	1636.84	1640.42	1647.09	1645.04	1654.12	1636.35	1624.52	1630.37	1648.98	1644.26	1650.66	1665.31	1673.43	1670.95	1672.19	1647.51	1650.3	1672.78	1657.69	1657.7	1674.3	1663.3
85.176003	1628.34	1654.57	1652.07	1644.23	1646.7	1651.15	1659.2	1660.82	1652.07	1655.47	1629.88	1633.65	1635.71	1635.69	1656.64	1629.73	1640.7	1646.34	1644.91	1651.73	1653.03	1649.09	1654.83	1629.04	1646	1652.55	1651.32	1634.47	1639.89	1646.82	1642.34	1652.26	1635.61	1626.02	1628.99	1651.35	1647.11	1649.64	1667.48	1669.97	1669.69	1673.01	1647.49	1648.67	1669.54	1657.76	1658.3	1673.74	1664.7
85.670998	1627.54	1653.29	1652.44	1641.89	1650.82	1648.21	1655.91	1658.62	1649.97	1655.56	1630.72	1633.16	1634.32	1636.54	1656.2	1631.07	1640.45	1646.57	1647.55	1653.29	1650.77	1649.42	1651.48	1630.51	1646.97	1650.43	1649.89	1637.41	1639.06	1647.03	1644.12	1654.28	1637.69	1626.74	1629.95	1651.24	1646.67	1650.22	1663.43	1671.17	1669.35	1671.6	1646.91	1648.06	1670.13	1659.71	1657.21	1672.31	1665.8
86.167000	1627.5	1651.88	1651.71	1642.93	1649.91	1647.93	1656.86	1660.01	1652.42	1653.24	1629.15	1632.41	1636.84	1632.73	1653.86	1627.66	1641.26	1647.03	1647.06	1654.02	1653.84	1647.98	1653.11	1630.61	1647.14	1651.05	1650.27	1636.51	1640.25	1648.41	1643.89	1652.07	1637.95	1625.94	1630.32	1651.02	1646.91	1649.07	1662.36	1669.89	1670.25	1671.59	1648.02	1649.68	1672.77	1660.2	1657.76	1675.37	1663.88
86.662003	1625.1	1650.49	1650.27	1640.79	1651.55	1647.23	1656.54	1661.18	1650.32	1655.46	1629.01	1631.83	1633.56	1635.43	1651.89	1629.05	1643.4	1647.6	1648.3	1654.15	1650.7	1650.25	1653.67	1630.51	1647.76	1650.37	1652.68	1635.43	1638.64	1648.28	1643.5	1655.47	1637.42	1627.81	1633.56	1653.41	1646.5	1649.92	1665.9	1671.27	1668.81	1671.07	1647.66	1648.88	1670.65	1658.76	1659.27	1669.61	1666.45
87.156998	1627.91	1650.43	1650.77	1644.46	1648.49	1649.31	1657.43	1660.25	1651.87	1652.94	1627.91	1631.71	1633.17	1632.93	1654.53	1630.38	1639.29	1649.31	1648.3	1653.5	1651.65	1650.4	1651.19	1631.04	1647.78	1650.98	1651.45	1634.39	1638.83	1645.93	1645.4	1653.57	1637.75	1629.49	1631.18	1652.17	1647.1	1650.39	1667.23	1671.71	1672.11	1671.35	1646.98	1648.29	1671.63	1656.89	1658.28	1674.54	1663.17
87.652000	1627.26	1651.66	1649.59	1643.6	1651.22	1650.25	1657.79	1659.85	1652.2	1653.49	1628.92	1631.09	1633.27	1633.81	1655.25	1629.8	1642.62	1649.25	1645.86	1654.29	1652.4	1651.02	1654.47	1631.07	1647.18	1649.32	1649.72	1635.92	1638.26	1648.28	1645.2	1654.98	1637.67	1626.82	1629.8	1650	1646.53	1648.56	1666.14	1675.34	1669.3	1673.49	1648.3	1649.78	1674.36	1660.56	1658.32	1675.45	1666.98
88.147003	1627.83	1652.05	1651.9	1642.65	1649.61	1649.72	1658.35	1659.97	1651.08	1653.28	1627.34	1631.95	1633.39	1635.32	1656.48	1628.29	1640.18	1647.77	1647.14	1652.95	1653.8	1649.26	1653.03	1632.02	1645.28	1651.72	1651.37	1633.92	1637.89	1649.38	1643.51	1654.01	1637.53	1626.78	1630.64	1650.16	1646.95	1648.58	1664.73	1671.78	1668.15	1672.18	1647.61	1649.01	1672.77	1660.61	1655.93	1676.2	1664.18
88.642998	1627.01	1652.1	1652.73	1643.33	1650.9	1648.73	1657.75	1660.35	1651.15	1654.86	1629.11	1632.35	1631.79	1633.94	1655.25	1630.64	1640.13	1646.47	1647.29	1653.34	1652.43	1652.35	1654.41	1631.71	1647.6	1650.38	1652.66	1635.81	1640.11	1648.41	1644.88	1654.73	1638.24	1627.74	1629.7	1651.6	1649.34	1651.35	1665.48	1672.03	1669.85	1671.86	1646.31	1649.97	1670.85	1658.52	1658.59	1675.37	1664.8
89.138000	1628.19	1651.14	1650.72	1642.23	1650.79	1648.15	1655.52	1660.47	1650.95	1653.79	1629.11	1631.07	1634.33	1633.6	1655.54	1629.21	1641.04	1648.22	1647.78	1653.81	1651.66	1650.7	1654.28	1629.82	1648.25	1649.4	1651.8	1635.68	1640.81	1647.38	1644.17	1653.95	1635.04	1625.86	1631.45	1650.67	1647.11	1650.74	1663.68	1673.76	1668.38	1670.72	1646.88	1647.37	1670.53	1658.39	1658.31	1673.81	1664.01
89.633003	1627.14	1652.56	1652.17	1644.71	1651.01	1649.31	1657.36	1662.14	1651.92	1654.18	1628.52	1633.65	1633.71	1634.62	1655.17	1628.4	1641.37	1647.26	1645.31	1650.2	1651.21	1650.82	1653.46	1630.83	1645.92	1649.77	1651.67	1636.58	1639.6	1649.1	1644.86	1657.51	1636.71	1626.89	1631.64	1648.71	1645.33	1648.74	1666.98	1671.76	1671.03	1672.74	1647.41	1649.14	1673.24	1658.47	1658.09	1676.46	1664.98
90.127998	1626.1	1651.37	1651.62	1644.1	1652.64	1649.39	1656.94	1661.17	1651.84	1654.12	1628.31	1634.5	1635.13	1636.51	1654.47	1629.26	1642.24	1646.75	1648.66	1652.12	1653.26	1651.61	1653.51	1629.18	1645.61	1651.59	1652.98	1634.34	1637.41	1646.34	1643.69	1650.91	1637.6	1628.21	1630.32	1651.01	1646.92	1649.54	1665.02	1675.37	1669.01	1673.84	1649.01	1649.69	1673.4	1659.69	1656.78	1675.44	1666.57
90.623001	1625.79	1651.71	1652.75	1644.21	1653.18	1648.42	1656.07	1658.9	1650.35	1654.4	1627.82	1632.67	1634.82	1633.69	1655.05	1627.49	1640.94	1648.45	1649.73	1653.16	1653.31	1651.56	1653.84	1630.78	1648.86	1651.95	1651.67	1637.22	1639.81	1648.58	1643.36	1653.23	1638.27	1627.1	1632.79	1648.81	1647.99	1649.43	1663.4	1673.17	1671.35	1672.24	1647.73	1646.85	1672.83	1657.4	1658.26	1673.13	1662.6
91.119003	1627.53	1652.94	1651.28	1643.08	1651.97	1648.98	1659.47	1659.39	1651.67	1653.23	1631.33	1631.05	1635.18	1634.39	1654.85	1630.1	1642.53	1648.8	1648.06	1653.78	1652.9	1650.35	1654.33	1629.6	1646.62	1651.44	1652.05	1638.07	1638.23	1646.37	1645.97	1653.85	1637.34	1627.28	1630.51	1651.95	1645.29	1648.47	1664.89	1672.62	1670.76	1670.25	1647.62	1650.55	1673.67	1660.68	1659	1672.83	1665.06
91.613998	1629.05	1651.47	1652.4	1642.31	1651.44	1648.72	1658.31	1660.3	1651.05	1654.3	1629.3	1632.69	1634.86	1637	1656.06	1627.44	1641.93	1645.75	1645.7	1651.6	1650.7	1651.43	1651.73	1631.95	1644.27	1650.8	1651.47	1637.38	1641.93	1649.95	1643.89	1653.23	1636.62	1625.62	1630.12	1651.96	1644.94	1647.69	1664.61	1672.21	1671.57	1673.98	1648.84	1649.31	1673.48	1658.78	1657.48	1672.83	1666.65
92.109001	1628.3	1653.68	1650.94	1643.97	1648.95	1648.44	1655.72	1662.17	1651.57	1653.56	1628.08	1629.86	1633.8	1634.05	1655.72	1630.17	1638.9	1646.42	1647.21	1652.63	1653.73	1649.85	1654.34	1630.21	1647.36	1650.49	1650.8	1635.81	1640.37	1645.91	1644.86	1653.1	1638.27	1628.13	1630.4	1651.9	1647.51	1649.91	1664.58	1672.7	1669.76	1673.96	1646.36	1649.45	1672.25	1659.87	1659.09	1675.8	1663.68
92.603996	1628.23	1653.24	1652.65	1643.81	1648.86	1648.58	1656	1660.43	1652.23	1655.54	1629.69	1634.04	1632.71	1635.03	1654.65	1630.64	1642.67	1645.91	1647.46	1654.11	1651.71	1652.4	1654.11	1630.34	1648.02	1650.16	1651.04	1637.61	1639.01	1647.32	1644.92	1653.64	1636.6	1627.13	1633.73	1652.03	1646.55	1653.52	1665.02	1671.4	1668.68	1670.41	1649.2	1648.37	1671.21	1659.18	1659.34	1673.41	1663.51
93.098999	1625.95	1652.37	1652.73	1643.48	1652.66	1648.53	1657.38	1658.91	1647.82	1654.94	1629.84	1633.19	1633.64	1633.49	1654.73	1630.83	1641.39	1647.53	1646.91	1653.38	1652.08	1651.7	1654.21	1628.32	1645.05	1649.69	1651.18	1634.65	1638.84	1648.38	1644.54	1652.54	1636	1626.22	1632.15	1652.75	1646.85	1650.75	1665.07	1672.92	1668.71	1674.62	1647.28	1651.7	1670.94	1659.62	1657.83	1673.63	1663.66
93.595001	1629.55	1652.64	1650.43	1643.05	1652.5	1647.17	1657.65	1659.35	1649.57	1652.37	1629.31	1631.72	1632.17	1635.03	1655.1	1627.91	1642.32	1646.93	1647.4	1653.71	1654.76	1651.1	1652.85	1629.95	1649.2	1650.38	1652.12	1635.6	1640.44	1647.3	1643.64	1653.95	1637.97	1628.18	1632.99	1651.06	1646.89	1651.13	1663.88	1672.1	1671.18	1670.3	1649.88	1649.8	1670.07	1659.5	1659.34	1675.01	1663.02
94.089996	1627.18	1652.6	1651.06	1641.69	1651.09	1649.06	1656.02	1658.85	1652.1	1652.3	1629.79	1633.96	1636.21	1635.35	1654.71	1628.59	1640.09	1648.81	1645.98	1654.41	1653.78	1649.72	1654.84	1630.05	1646.49	1650.62	1653.31	1634.06	1639.5	1649.02	1644.72	1656.68	1637.93	1624.64	1631.04	1647.79	1646.89	1648.14	1664.71	1670.91	1672.83	1674.75	1648.63	1649.78	1672.32	1659.36	1657.6	1672.85	1663.62
94.584999	1626.99	1650.77	1651.09	1644.94	1651.5	1647.89	1657.28	1662.5	1652.23	1653.58	1628.69	1632.26	1635.64	1637.17	1657.77	1630.36	1640.53	1646.11	1649.01	1651.03	1652.16	1650.89	1651.46	1631	1646.73	1648.89	1652.22	1636.39	1639.51	1646.62	1645.71	1653.41	1638.71	1628.41	1630.76	1652.11	1646.49	1650.32	1666.86	1671.52	1670.3	1672.96	1648.95	1649	1671.59	1660.21	1657.71	1674.62	1663.74
95.080002	1626.95	1653.44	1651.98	1644.38	1649.27	1650.05	1656.16	1659.85	1650.46	1652.89	1629.51	1632.65	1635.77	1633.38	1655.12	1627.86	1639.11	1645.01	1649.25	1651.51	1652.23	1650.6	1653.82	1629.96	1648.56	1650.65	1649.81	1636.76	1638.85	1649.35	1645.63	1654.97	1636.9	1625.49	1630.39	1650.3	1648.06	1649.91	1663.95	1672.24	1668.38	1671.04	1648.46	1649.04	1671.55	1660.04	1656.96	1673.07	1666.79
95.574997	1626.84	1652.2	1652.95	1643.53	1653.72	1650.6	1658.79	1659.52	1651.39	1654.35	1627.39	1632.15	1633.07	1633.05	1658.07	1627.94	1642.72	1647.54	1647.94	1653.63	1652.09	1651.16	1655.02	1630.99	1646.74	1649.9	1651.07	1635.72	1641.38	1646.97	1643.57	1652.84	1636.39	1628.45	1631.9	1650.52	1648.18	1649.98	1664.38	1672.15	1671.1	1673.28	1648.3	1649.92	1673.2	1658.55	1657.79	1675.34	1662.93
96.070999	1626.44	1650.57	1651.86	1643.51	1650.71	1648.69	1657.11	1659.74	1652.65	1655.35	1628.22	1631.42	1634.19	1635.29	1656.22	1629.36	1640.52	1646.6	1647.94	1652.83	1653.09	1650.65	1652.81	1631.15	1647.84	1650.84	1651.65	1636.8	1640.24	1646.56	1643.93	1653.14	1635.83	1625.41	1629.9	1651.96	1646.97	1650.86	1664.25	1673.98	1670.96	1671.07	1647.25	1648.68	1671.37	1658.27	1657.71	1674.87	1665.28
96.566002	1628.52	1652.95	1648.61	1641.43	1650.65	1646.42	1658.22	1661.54	1651.17	1654.35	1628.66	1631.69	1633.46	1634.71	1655.45	1629.35	1640.91	1649.08	1648.1	1652.38	1650.72	1652.11	1651.55	1629.97	1646.88	1649.88	1651.83	1636.22	1639.02	1648.12	1643.23	1654.89	1639.84	1625.41	1629.21	1650.79	1647.34	1650.53	1666.27	1672.26	1671.66	1673.31	1646.3	1649.73	1672.02	1658.73	1657.71	1675.19	1664.63
97.060997	1627.1	1651.97	1653.73	1642.3	1651.51	1648.76	1657.23	1660.21	1649.5	1655.15	1629.52	1632.47	1634.24	1635.97	1654.51	1628.91	1640.91	1645.95	1647.11	1652.26	1653.83	1650.5	1654.09	1630.63	1646.16	1652.57	1650.97	1637.75	1638.26	1648.42	1644.88	1654.21	1637.72	1625.48	1633.29	1648.84	1646.52	1651.35	1663.38	1672.66	1670.41	1673.78	1648.31	1649.03	1672.03	1656.85	1656.4	1671.87	1663
97.556000	1625.36	1653.45	1653.58	1644.22	1651.76	1649.96	1657.04	1660.26	1649.75	1654.02	1629.65	1631.23	1633.36	1634.61	1651.69	1629.58	1640.71	1645.42	1648.8	1653.73	1651.7	1649.8	1651.77	1631.27	1649.23	1648.33	1649.43	1635.65	1641.46	1648.01	1642.64	1654.88	1636.98	1628.22	1630.4	1650.86	1646.24	1648.01	1666.23	1673.46	1669.74	1673.53	1645.01	1648.33	1671.81	1656.58	1657.76	1674.15	1664.34
98.051003	1626.48	1651.25	1650.69	1643.27	1650.66	1645.42	1657.65	1659.78	1650.14	1654.03	1630.98	1633.7	1634.67	1638.82	1653.73	1628.75	1641.15	1646.69	1649.48	1651.45	1653.77	1651.04	1654.7	1630.38	1646.16	1649.6	1647.7	1635.96	1637.94	1647.34	1643.06	1651.64	1635.11	1625.14	1633.98	1651.23	1645.43	1649.19	1664.15	1671.89	1666.88	1670.53	1645.75	1649.44	1670.92	1657.5	1655.99	1674.2	1662.27
98.546997	1626.64	1653.14	1652.71	1644.68	1651.34	1647.87	1655.67	1658.8	1649.95	1655.77	1631.01	1633.61	1636.31	1634.11	1655.83	1629.87	1639.55	1646.37	1646.17	1652.48	1651.83	1648.85	1651.13	1630.83	1646.41	1646.91	1650.27	1636.93	1640.26	1645.65	1644.07	1654.07	1636.59	1625.84	1629.56	1649.88	1647.48	1649.46	1663.2	1671.08	1670.37	1671.89	1648.05	1649.83	1670	1656.6	1655.47	1673.24	1663.39
99.042000	1627.47	1651.82	1650.75	1644.53	1651.27	1648.46	1657.7	1661.08	1649.76	1653.08	1628.63	1632.1	1633.83	1636.32	1655.15	1629.83	1641.68	1647.59	1645.8	1654.12	1651.35	1649.87	1652.02	1631.6	1647.06	1649.61	1649.62	1634.3	1640.09	1648.14	1644.93	1654.41	1638.06	1627.27	1632.42	1650.27	1646.26	1650.49	1665.52	1670.93	1670.89	1674.58	1647.23	1648.45	1669.24	1658.29	1657.21	1675.24	1664.74
99.537003	1627.14	1650.91	1650.41	1643.75	1650.39	1648.31	1656.32	1661.49	1650	1653.89	1628.47	1631.25	1634.26	1634.35	1655.27	1628.84	1640.83	1646.03	1648.03	1654.3	1649.85	1649.62	1653.97	1628.78	1644.7	1648.71	1648.42	1636.7	1640.7	1648.46	1645.36	1652.37	1636.63	1625.64	1630.38	1649.84	1646.32	1650.89	1666.11	1673.25	1667.95	1673.08	1644.8	1649.64	1669.08	1658.94	1658.16	1674.27	1663.61
100.031998	1627.93	1652.91	1650.77	1641.95	1651.62	1648.16	1657.67	1660.19	1650.25	1654.38	1628.97	1632.91	1632.81	1635.23	1652.38	1628.16	1642.99	1645.29	1649.38	1651.47	1651.96	1649.43	1652.63	1630.11	1648.05	1650.45	1649.9	1635.72	1638.2	1646.55	1644.8	1653.01	1638.33	1627.07	1630.6	1651.9	1648.46	1649.37	1663.08	1672.83	1668.19	1670.58	1647.59	1650.86	1672.12	1657.45	1657.65	1677.14	1662.42
100.527000	1627.11	1652.84	1650.43	1644.02	1650.05	1648.47	1655.78	1657.98	1651.16	1654.4	1629.22	1634.63	1635.51	1636.4	1654.68	1629.9	1640.72	1645.66	1646.49	1654	1653.25	1650.74	1653.61	1630.17	1647.11	1651.54	1653.16	1634.98	1640.41	1647.19	1645.04	1653.26	1637.17	1626.75	1629.94	1651.22	1647.37	1650.07	1664.71	1672.58	1671.28	1672.47	1648.13	1649.54	1672.96	1655.97	1658.13	1674.54	1665.34
101.023003	1627.19	1653.57	1650.12	1643.48	1651.7	1648.84	1657.4	1658.31	1648.47	1653.18	1629.29	1632.14	1634.45	1635.75	1654.51	1630.61	1640.19	1647.15	1649.12	1653.05	1653.95	1652.33	1652.56	1630.85	1646.79	1647.93	1652.06	1635.85	1638.74	1647.72	1642.94	1652.85	1637.56	1627.37	1631.03	1649.24	1645.18	1650.9	1666.88	1672.4	1668.9	1674.55	1646.47	1648.46	1669.62	1658.92	1656.6	1671.54	1665.41
101.517998	1628.45	1651.92	1649.36	1643.54	1651.74	1648.47	1655.6	1658.94	1649.19	1653.69	1628.78	1632.45	1635.84	1635.98	1653.32	1629	1641.1	1645.87	1648.07	1652.91	1651.48	1651.91	1654.37	1630	1646.77	1649.28	1648.66	1634.91	1639.23	1647.37	1646.31	1651.9	1636.42	1625.44	1632.16	1651.55	1643.57	1650.85	1664.91	1672.17	1671.28	1671.34	1648.54	1649.57	1670.72	1659.11	1657.65	1675.21	1662.03
102.013000	1627.57	1653.16	1652.89	1643.47	1650.91	1648.72	1658.2	1660.57	1649.45	1654.33	1628.43	1634.06	1635.95	1636.04	1653.5	1630.45	1640.89	1645.29	1646.85	1649.98	1652.31	1651.07	1652.61	1628.78	1645.37	1649.33	1651.32	1636.56	1639.19	1647.18	1643.72	1652.5	1637.46	1624.54	1629.66	1650.19	1645.65	1648.9	1666.83	1670.01	1668.64	1673.31	1645.39	1650.26	1672.13	1658.68	1656.71	1671.94	1663.32
102.508003	1628.73	1652.2	1652.42	1642.34	1652.77	1650.48	1658.02	1659.73	1651.23	1655.86	1631.06	1630.51	1635.06	1636.77	1653.74	1631.49	1640.59	1648.9	1647.46	1651.73	1653.25	1651.49	1652.7	1629.83	1647.33	1650.48	1651.04	1636	1639	1647.61	1642.31	1651.81	1636.02	1628.16	1630.56	1649.46	1645.08	1648.71	1663.36	1670.97	1667.03	1671.3	1645.12	1649.64	1669.77	1659.97	1655.69	1674.43	1663.71
103.003998	1627.6	1651.7	1653.26	1643.08	1649.34	1648.36	1656.38	1660.11	1651.75	1654.84	1628.48	1633.88	1632.94	1633.02	1655.2	1629.66	1640.93	1647.14	1646.78	1652.71	1652.45	1651.07	1652.28	1631.7	1647.83	1649.1	1649.68	1635.47	1640.76	1647.12	1643.23	1654.46	1638.16	1626.96	1628.96	1651.79	1648.84	1650.12	1663.83	1670.42	1667.62	1671.52	1648.22	1649.46	1670.53	1656.38	1656.52	1674.96	1664.08
103.499001	1627.12	1650.77	1651.66	1643.34	1650.1	1648.83	1656.58	1659.3	1648.1	1654.81	1629.87	1631.79	1634.35	1633.44	1654.46	1630.38	1642.6	1646.04	1647.52	1653.79	1653.43	1649.61	1653.11	1629.51	1646.25	1649.24	1649.97	1633.81	1639.88	1646.77	1643	1653.15	1638.64	1627.36	1630.94	1652.03	1646.33	1650.42	1663.93	1671.28	1667.17	1673.13	1647.94	1650.23	1669.38	1657	1656.7	1674.2	1663.21
103.994003	1628.65	1652.02	1652.54	1643.47	1652.85	1649.27	1657.74	1660.77	1651.01	1655.17	1628.91	1634.45	1633	1634.08	1653.84	1629.8	1641.54	1646.29	1645.67	1652.22	1650.98	1650.42	1654.41	1631.78	1644.95	1649.72	1650.04	1636.88	1639.32	1647.09	1642.92	1652.85	1635.91	1626.36	1628.79	1649.6	1646.12	1648.7	1664.31	1674.21	1668.66	1671.9	1647.17	1651.31	1671.29	1658.34	1658.1	1672.93	1663.37
104.488998	1626.1	1654.32	1653.14	1644.63	1651.18	1647.57	1657	1659.28	1651.22	1653.52	1631.36	1632.52	1633.52	1634.39	1653.21	1629.46	1640.47	1644.75	1647.17	1651.33	1651.97	1650.9	1653.66	1631.37	1646.6	1647	1649.1	1636.78	1642.58	1648.46	1645.63	1654.98	1637.69	1624.13	1631.68	1650.35	1643.83	1651.22	1663.62	1669.94	1669.74	1671.32	1646.67	1647.86	1670.3	1656.19	1656.99	1672.86	1664.96
104.984001	1626.22	1650.21	1653.12	1644.38	1652.81	1650.05	1657.96	1657.85	1651.34	1651.81	1630.99	1633.58	1635.16	1634.04	1656.3	1628.43	1642.02	1647.69	1645.63	1653.31	1652.51	1646.98	1652.77	1631.71	1645.51	1650.73	1650.52	1635.81	1639.67	1648.24	1643.97	1651.47	1636.19	1625.68	1629.57	1649.69	1647.5	1650.57	1666.33	1669.44	1667.77	1670.2	1647.24	1647.41	1671.39	1658.29	1657.36	1673.28	1661.26
105.480003	1628.22	1652.23	1651.99	1641.78	1650.3	1649.02	1656.98	1660.99	1651.27	1655.76	1628.96	1634.92	1634.49	1634.65	1655.01	1629.82	1641.03	1648.06	1647.48	1650.02	1651.86	1650.89	1654.02	1630.51	1646.02	1651.62	1651	1637.7	1639.17	1648.38	1644.22	1653.8	1634.86	1626.92	1631.47	1651.12	1644.36	1648.87	1665.14	1671.99	1667.63	1673.02	1647.42	1647.81	1671.02	1657.54	1656.27	1674.06	1662.22
105.974998	1627.35	1652.91	1650.74	1644.98	1650.75	1648.67	1658.38	1660.56	1650.11	1654.5	1627.9	1630.17	1631.94	1633.48	1654.36	1629.27	1641.39	1645.88	1648.11	1653.32	1653.9	1649.25	1653.89	1630.08	1646.93	1650.35	1651.33	1637	1640.7	1647.92	1642.68	1654.5	1636.54	1627.48	1630.15	1651.44	1647.09	1650.21	1666.66	1670.51	1668.87	1671.27	1646.61	1649.63	1671.22	1657.66	1657.71	1673.95	1664.88
106.470001	1626.24	1652.18	1651.83	1643.16	1652.71	1649.29	1656.19	1660.34	1649.28	1653.79	1629.04	1631.44	1632.78	1634.32	1655.46	1627.14	1640	1645.16	1646.85	1651.24	1653.02	1648.66	1651.46	1627.54	1646.07	1650.22	1649.79	1634.6	1637.81	1646.54	1644.72	1653.46	1636.14	1626.26	1630.7	1649.25	1645.16	1649.23	1665.59	1672.35	1669.14	1673.56	1646.93	1648.25	1669.76	1657.74	1656.21	1674.6	1663.43
106.964996	1628.01	1651.62	1651.72	1643.1	1652.96	1648.46	1658.74	1660.51	1651.66	1651.99	1628.08	1632.08	1633.79	1635.98	1655.14	1628.56	1639.74	1645.75	1647.24	1650.99	1653.85	1650.37	1654.59	1630.15	1646.86	1648.32	1648.72	1636.32	1639	1648.3	1640.75	1653.86	1638.12	1625.61	1630.18	1649.71	1647.68	1650.2	1665.38	1670.36	1669.81	1670.87	1646.08	1647.92	1670.44	1656.6	1657.21	1672.69	1662.38
107.459999	1627.54	1652.15	1652.33	1643.28	1650.73	1650.6	1656.63	1659.8	1651.88	1653.74	1630.81	1630.94	1635.34	1634.84	1654.4	1630.48	1642.13	1646.5	1648.04	1652.76	1652.41	1649.91	1652.88	1630.57	1645.64	1649.38	1651.4	1637.7	1638.63	1647.33	1643.91	1652.75	1638.14	1626.58	1631.48	1650.54	1646.05	1649.93	1665.76	1672.07	1669.89	1672.6	1647.99	1649.56	1673.61	1658.69	1658.96	1673.96	1662.74
107.956001	1629.15	1653.14	1651.84	1642.16	1649.47	1650.58	1656.43	1659.26	1651.24	1653.91	1628.79	1632.38	1634.6	1633.17	1653.99	1629.12	1641.1	1645.45	1648.38	1652.65	1652.97	1649.18	1651.52	1630.13	1646.43	1648.36	1649.24	1634.75	1638.27	1646.3	1641.79	1652.62	1635.69	1626.04	1630.88	1649.95	1644.61	1650.15	1665.55	1673.24	1669.56	1672.22	1647.65	1649.52	1670.46	1659.99	1657.34	1675.18	1664.31
108.450996	1627.89	1653.89	1649.57	1642.4	1651.03	1648.72	1656.51	1659.21	1652.01	1652.65	1627.36	1631.33	1633.46	1635.67	1654.65	1628.07	1640.04	1647.73	1647.05	1652.61	1653.92	1650.93	1654.3	1629.12	1645.81	1648.12	1649.17	1635.32	1641.81	1647.67	1644.7	1653.07	1636.44	1623.16	1629.89	1650.3	1644.13	1649.61	1666.88	1671.53	1670.22	1670.74	1647.25	1650.37	1672.7	1659.49	1654.45	1673.5	1663.42
108.945999	1628.4	1653.23	1651.76	1644	1652.57	1651.5	1657.76	1658.24	1650.55	1652.87	1629.37	1633.67	1635.09	1634.59	1656.27	1629.77	1642.88	1646.09	1646.35	1654.62	1651.64	1651.09	1651.81	1631.21	1647.39	1649.49	1650.86	1634.54	1639.82	1644.35	1645.05	1653.53	1638.01	1627.54	1631.56	1651.25	1648.13	1648.68	1665.36	1671.71	1668.49	1673.59	1647.46	1649.63	1671.6	1659.11	1656.38	1674.08	1661.06
109.441002	1627.81	1651.81	1651.62	1645.22	1651.82	1649.05	1657.06	1660	1651.39	1653.41	1629.41	1634.19	1635.03	1634.3	1655.64	1628.01	1641.3	1645.21	1646.98	1653.12	1652.36	1651.57	1650.79	1630.88	1645.04	1650.5	1651.34	1635.97	1641.2	1646.42	1642.81	1650.72	1635.17	1624.41	1630.16	1647.93	1644.21	1647.69	1665.13	1671.77	1669.86	1671.29	1648.13	1649.48	1669.74	1658.94	1656.38	1674.98	1663.35
109.935997	1628.55	1652.03	1651.16	1641.46	1652.09	1651.09	1656.65	1660.96	1649.99	1653.86	1629.72	1631.95	1634.6	1633.62	1653.56	1629.06	1640.17	1644.41	1646.71	1654.24	1651.94	1650.29	1653.35	1628.86	1647.53	1649.25	1649.72	1635.93	1639.67	1648.42	1644.21	1653.41	1635.7	1625.9	1631.99	1650.48	1645.51	1650.82	1664.72	1669.9	1667.53	1670.63	1647.02	1649.72	1669.76	1656.8	1657.86	1672.22	1662.53
110.431999	1626.56	1653.44	1653.21	1643.52	1651.78	1648.56	1656.82	1659.08	1650.84	1653.8	1629.53	1632.39	1635.65	1635.97	1655.65	1630.56	1642.82	1644.26	1646.92	1653.29	1653.88	1651.21	1651.09	1632.15	1648.21	1650.58	1651.1	1637.03	1637.9	1647.12	1644.35	1652.7	1635.8	1625.02	1631.09	1653.04	1643.5	1648.73	1666.26	1670.23	1666.94	1670.66	1646.23	1648.76	1672.09	1657.01	1656.59	1673.28	1662.45
110.927002	1627.14	1652.82	1648.79	1642.89	1650.7	1648.96	1655.98	1659.13	1650.17	1654.04	1631.71	1633.63	1635.67	1636.15	1656.02	1628.33	1641.57	1646.92	1645.92	1653.3	1651.84	1651.84	1653.78	1630.83	1646.77	1648.18	1650.57	1636.69	1640.39	1648.62	1642.28	1652.27	1635.95	1627.57	1630.8	1651.01	1645.5	1650.78	1665.1	1670.86	1669.63	1670.27	1646.98	1649.85	1669.95	1657.94	1655.25	1672.91	1660.83
111.421997	1627.83	1653.02	1649.2	1645.14	1653.47	1650.33	1659.24	1661.56	1651.69	1653.13	1627.86	1632.18	1633.33	1633.34	1656.64	1626.95	1642.04	1644.39	1648.03	1651.62	1651.27	1648.84	1652.77	1631.76	1647.18	1650.03	1653.07	1634.95	1639.53	1646.55	1643.23	1651.97	1636.3	1624.24	1629.88	1652.15	1644	1648.42	1663.58	1670.21	1670.47	1673.02	1646.22	1649.6	1671.89	1657.14	1658.01	1675.39	1661.58
111.917000	1625.76	1651.72	1650.54	1643.32	1652.49	1649.39	1657.71	1659.62	1651.75	1654.83	1628.52	1631.45	1633.51	1634.54	1654.32	1629.42	1640.58	1646.36	1645.11	1652.72	1653.21	1650.87	1653	1630.29	1647.47	1650.29	1649.24	1634.82	1641.45	1648.55	1644.26	1653.2	1636.93	1625	1629.76	1650.63	1644.88	1649.55	1664.85	1672.64	1667.69	1673.3	1644.08	1649.18	1670.31	1659.81	1656.83	1671.73	1664.51
112.413002	1627.33	1651.17	1650.03	1641.37	1650.18	1647.06	1656.21	1661.36	1649.63	1656.27	1629.1	1631.11	1634.51	1632.84	1655.71	1628.69	1642.12	1646.13	1645.09	1652.47	1653.48	1648	1653.65	1631.63	1647.23	1650.93	1651.68	1636.33	1638.77	1646.58	1644.41	1653.39	1637.48	1625.27	1631.07	1652.54	1646.72	1648.87	1665.59	1672.01	1668.03	1672.86	1647.98	1649.65	1671.98	1658.55	1658.25	1673.8	1665.71
112.907997	1627.89	1651.44	1649.77	1643.86	1649.82	1646.89	1658.82	1660.65	1649.3	1653.22	1630.44	1631.05	1632.4	1632.52	1653.5	1628.67	1640.38	1646.01	1646	1651.48	1651.24	1650.2	1652.59	1630.46	1647.21	1649.24	1651.73	1636.53	1639.85	1645.81	1645.45	1653.61	1636.67	1623.88	1631.14	1650.79	1643.1	1650.71	1663.54	1671.14	1666.83	1672.05	1643.92	1646.66	1670.01	1656.81	1656.42	1672.59	1662.63
113.403000	1627.97	1652.53	1650.46	1643.94	1648.49	1649.39	1655.95	1660.84	1650.7	1655.49	1627.29	1631.07	1631.79	1635.53	1652.63	1627.19	1640.25	1647.4	1646.43	1652.53	1652.72	1648.98	1654.28	1629.49	1645.1	1648.04	1648.67	1634.9	1638.7	1647.92	1643.82	1653.8	1635.84	1626.22	1630.06	1651.38	1645.12	1649.08	1661.47	1671.07	1666.57	1670.92	1643.02	1649.26	1669.16	1657.85	1656.46	1671.13	1661.25
113.898003	1628.03	1652.83	1651.71	1642.11	1652.42	1647.77	1657.3	1659.87	1650.49	1654.32	1629.04	1632.32	1635.4	1634.93	1655.18	1628.54	1640.73	1644.75	1646.39	1651.28	1652.61	1651.35	1654.45	1629.96	1646.48	1647.54	1650.54	1636.56	1638	1647.99	1643.75	1653.4	1636.27	1626.13	1632.02	1651.49	1645.05	1649.86	1663.8	1670.71	1667.52	1671.66	1645.92	1647.74	1668.77	1657.52	1657.12	1675.11	1663.46
114.392998	1628.05	1652.2	1650.16	1643.27	1650.92	1645.69	1656.17	1662.2	1650.7	1654.29	1628.27	1630.07	1633.53	1633.04	1654.89	1630.87	1640.15	1646.73	1648.26	1652.69	1652.41	1651.07	1652.27	1630.02	1646.97	1650.14	1650.21	1636.22	1639.01	1646.96	1644.99	1653.52	1638.33	1625.38	1631.11	1649.63	1647.88	1649.73	1665.28	1670.92	1668.14	1674.36	1646.16	1648.94	1670.59	1656.95	1656.83	1672.74	1661.75
114.889000	1627.33	1651.02	1649.89	1643.99	1653.92	1648.07	1659.14	1661.62	1651.13	1654.2	1629.28	1633.81	1634.85	1635.23	1655.72	1630.12	1641.8	1646.87	1649.42	1654.34	1653.57	1650.05	1653.86	1629.9	1645.9	1652.33	1651.5	1636.99	1638.39	1648.67	1643.85	1654.61	1637.33	1627.68	1629.88	1649.85	1647.18	1649.42	1666.18	1669.51	1670.43	1673.29	1647.05	1650.94	1670.09	1657.22	1656.73	1674.76	1663.39
115.384003	1628.07	1654.95	1653.74	1645.03	1653.97	1650.52	1657.16	1662.03	1652.93	1655.15	1628.64	1631.78	1635.46	1635.95	1654.86	1630.03	1642.43	1648.51	1649.08	1654.34	1657.13	1654.07	1656.34	1632.68	1649.21	1652.8	1652.79	1635.9	1641.58	1648.48	1647.36	1654.8	1640.64	1627.38	1632.97	1652.51	1647.76	1652.11	1670.18	1674.38	1671.36	1675.15	1647.12	1649.4	1672.24	1661.15	1659.37	1675.35	1664.67
115.878998	1632.1	1659.99	1658.95	1650.2	1657.52	1655.38	1665.27	1662.23	1659.62	1660.17	1633.12	1636.52	1637.6	1638.55	1665.86	1632.19	1648.11	1652.74	1656.38	1661.13	1656.64	1656.21	1658.09	1635.94	1652.41	1661.21	1661.1	1639.6	1641.46	1652.06	1649.94	1660.26	1644.3	1631.72	1636.55	1657.02	1657.18	1658.54	1682.14	1687.08	1686.61	1690.02	1653.02	1655.45	1682.63	1669.37	1666.91	1687.19	1676.02
116.374001	1636.05	1675.17	1671.52	1661.12	1667.81	1669.75	1676.94	1674.95	1673.66	1670.52	1641.59	1645.51	1649.33	1649.83	1681.17	1641.17	1658.45	1663.63	1669.42	1676.73	1665.07	1665.9	1665.92	1643.05	1665.04	1670.42	1675.36	1652.65	1655.76	1660.66	1664.68	1670.56	1653.75	1638.29	1647.75	1665.71	1667.13	1667.93	1696.67	1707.38	1702.84	1705.67	1664.34	1668.9	1702.57	1682.54	1686.12	1707.51	1695.39
116.869003	1645.96	1690.04	1685.33	1666.54	1676.49	1676.85	1693.72	1684.2	1682	1676.05	1647.21	1652.79	1656.8	1659.55	1692.94	1647.6	1668.6	1674.31	1677.16	1687.32	1672.09	1672.02	1673.27	1649.71	1672.56	1684.67	1685.91	1662.48	1660.58	1666.75	1675.33	1675.03	1664.14	1642.82	1651.51	1674.71	1676.59	1678.25	1706.73	1717.21	1716.62	1718.78	1670.27	1675.17	1714.93	1695.64	1699.43	1722.36	1705.92
117.364998	1652.72	1698.43	1693.18	1674.94	1686.12	1689.41	1703.32	1690.15	1689.64	1685.25	1651.76	1656.45	1662.52	1667.76	1700.8	1651.19	1674.99	1680.27	1682.75	1696	1675.7	1679.53	1676.36	1654.46	1679.67	1691.66	1697.51	1671.08	1670.83	1670.62	1681.06	1681.41	1668.44	1647.84	1662.43	1681.5	1687.26	1683.4	1718.61	1729.83	1726.41	1733.07	1678.68	1683.37	1730.69	1708.33	1708.58	1732.15	1719.44
117.860001	1655.06	1708.44	1700.32	1680.36	1689.62	1696.18	1712.62	1697.29	1696.54	1690.48	1657.15	1661.33	1670.71	1672.07	1714.95	1655.86	1682.93	1687.88	1690.25	1704.31	1684.4	1688.97	1681.87	1660.45	1687.42	1700.85	1707.23	1678.21	1677.77	1673.52	1688.29	1686.07	1675.13	1654.15	1666.44	1686.37	1693.25	1691.07	1725.66	1738.55	1738.65	1742.54	1688	1691.64	1740.68	1719.5	1719.46	1742.09	1727.26
118.355003	1661.5	1719.13	1712.17	1686.38	1702.99	1703.16	1721.64	1703.09	1707.14	1697.25	1662.79	1667.67	1672.42	1679.54	1722.24	1662.92	1690.23	1694.12	1697.29	1713.02	1690.76	1691.95	1688.93	1664.24	1693.85	1704.55	1714.99	1684.18	1682.58	1682.11	1696.46	1691.92	1682.16	1657.46	1668.73	1694.96	1700.13	1697.33	1737.44	1750.9	1748.04	1753.4	1692.97	1696.26	1749.81	1732.38	1732.24	1754.65	1739.37
118.849998	1665.87	1725.8	1719.12	1691.98	1708.81	1712.14	1732.03	1708.35	1710.25	1701.98	1666.18	1673.64	1679.53	1683.99	1728.62	1665.65	1696.74	1699.51	1703.35	1720.18	1693.13	1697.85	1692.03	1667.98	1700.05	1714.33	1723.45	1690.93	1691.19	1684.85	1704.81	1694.91	1687.67	1660.22	1674.08	1697.47	1710.12	1702.84	1741.71	1759.64	1757.59	1759.22	1699.29	1700.52	1757.58	1739.15	1742.68	1759.28	1746.86
119.345001	1669.08	1733.91	1726.8	1700.14	1713.46	1719.16	1738.17	1713.68	1717.45	1709.52	1668.48	1674.38	1683.35	1689.11	1735.71	1668.61	1702.04	1706.76	1709.06	1725.08	1698.34	1701.56	1697.71	1671.43	1706.7	1719.88	1729.33	1697.28	1695.14	1687.1	1707.85	1700.19	1693.72	1662.8	1678.56	1703.24	1709.42	1710.01	1751.11	1763.3	1766.44	1767.13	1707.56	1709.13	1765.99	1744.08	1747.12	1768.13	1754.61
119.841003	1669.28	1739.27	1734.48	1703.25	1720.28	1725.32	1744.86	1718.92	1722.24	1711.29	1671.57	1680.09	1687.88	1691.75	1740.23	1669.87	1705.33	1715.1	1715.61	1731.22	1704.21	1705.16	1701.78	1677.32	1710.37	1724.85	1733.97	1703.01	1700.33	1694.04	1718.6	1705.52	1695.98	1665.78	1682.98	1709.33	1715.12	1713.62	1757.57	1772.39	1775.33	1775.72	1712.32	1715.17	1774.05	1753.22	1756.04	1778.03	1764.15
120.335999	1675.75	1745.24	1740.83	1706.42	1723.52	1730.07	1753	1718.96	1727.57	1715.71	1675.2	1682.34	1687.29	1695.27	1748.06	1674	1711.57	1715.74	1716.84	1736.23	1706.83	1709.75	1703.89	1678.4	1713.75	1730.55	1739.85	1706.29	1701.84	1698.15	1721.88	1710.16	1700.41	1670.31	1684.84	1711.56	1723.93	1716.68	1765.74	1778.65	1779.43	1783.83	1715.91	1719.26	1776.99	1759.81	1763.12	1783.07	1768.13
120.831001	1676.79	1751.64	1747.12	1711.51	1731.92	1736.07	1760.5	1727.86	1733.47	1722.4	1676.72	1684.53	1695.71	1700.9	1753.36	1676.16	1711.87	1720.06	1723.84	1741.4	1709.6	1713.82	1707.64	1681.89	1718.65	1735.2	1744.54	1707.77	1704.54	1697.62	1725.88	1711.96	1704.33	1670.21	1688.76	1716.49	1725.8	1721.94	1768.37	1782.57	1784.46	1786.27	1721.33	1721.62	1782.9	1765.27	1769.27	1791.98	1771.4
121.325996	1681.51	1755.62	1754	1716.51	1734.92	1740.34	1767	1727.78	1736.95	1723.86	1677.97	1689.57	1696.47	1700.02	1763.49	1676.54	1715.66	1722.96	1726.82	1746.13	1712.56	1716.44	1706.84	1683.78	1721.14	1738.91	1748.12	1713.94	1707.68	1700.54	1732.13	1717.18	1707.7	1673.54	1691.58	1719.44	1729.88	1727.22	1775.31	1789.09	1787.48	1794.07	1723.24	1724.85	1788.4	1771.52	1773.79	1795.7	1777.63
121.820999	1683.14	1756.81	1757.92	1721	1739.42	1743.21	1769.4	1732.48	1740.79	1730.3	1683	1689.87	1698.86	1704.73	1764.76	1678.68	1722.55	1728.17	1732.26	1751.34	1713.85	1719.5	1712.61	1686.54	1725.19	1740.82	1755.71	1714.12	1711.91	1703.08	1734.96	1723.44	1711.82	1677.64	1693.54	1720.7	1730.6	1729.84	1778.49	1790.58	1793.52	1797.88	1727.11	1731.68	1792.78	1775.16	1777.83	1800.65	1782.4
122.317001	1687.79	1764.53	1761.08	1720.4	1738.73	1743.96	1771.12	1737.85	1740.66	1733.16	1683.29	1694.07	1702.57	1705.03	1764.06	1681.96	1721.68	1731.09	1733.12	1750.59	1713.45	1722.83	1713.6	1683.7	1729	1744.48	1755.05	1716.45	1714.69	1704.88	1740.16	1720.75	1711.66	1677.36	1690.85	1721.08	1734.25	1729.87	1779.6	1794.07	1794.27	1801.37	1729.75	1730.91	1798.68	1778.34	1779.78	1805.52	1787.86
122.811996	1685.94	1765.31	1763.08	1724.59	1744.4	1751.43	1777.39	1743.32	1744.66	1735.07	1685.04	1692.88	1703.17	1709.47	1774.47	1683.27	1726.24	1735.84	1735.24	1756.49	1719.45	1725.98	1716.78	1688.23	1731.69	1750.97	1759.21	1718.2	1716.12	1709.05	1742.48	1725.95	1714.62	1680.04	1696.44	1724.38	1738.29	1733.48	1781.08	1796.09	1800.61	1805.41	1733.34	1736.26	1799.71	1781.67	1787.5	1810.07	1788.12
123.306999	1689.13	1768.96	1766.99	1726.28	1747.5	1755.88	1784.53	1746.55	1748.01	1736.46	1690.46	1699.51	1705.95	1711.06	1772.76	1688.88	1729.52	1739.3	1739.87	1759.68	1721.53	1727.87	1717.87	1691.85	1734.96	1752.01	1764.08	1720.03	1716.82	1708.61	1740.71	1730.68	1716.49	1682.06	1696.27	1728.04	1744.14	1737.56	1790.43	1799.27	1802.85	1807.46	1737.26	1739.22	1802.21	1785.38	1791.86	1814.13	1795.73
123.802002	1692.72	1775.7	1772.56	1729.24	1751.89	1755.65	1784.89	1750.29	1753.85	1741.23	1689.76	1700.37	1708.94	1712.64	1775.6	1685.27	1731.74	1738.28	1739.99	1764.51	1723.7	1730.48	1722.78	1691.5	1735	1754.57	1766.3	1720.91	1718.51	1711.51	1742.27	1730.07	1722.87	1685.75	1701.78	1732.1	1748.15	1741.91	1786.3	1803.68	1801.29	1812.65	1738.72	1738.89	1807.07	1789.01	1789.6	1816.69	1795.14
124.296997	1691.65	1776.1	1771.67	1730.59	1753.01	1759.24	1788.57	1749.11	1755.58	1743.47	1690.49	1699.02	1710.32	1715.6	1779.99	1689.87	1733.99	1743.25	1743.1	1768.08	1725.16	1729.41	1722.34	1693.02	1739.97	1757.8	1772.07	1726.06	1720.65	1710.7	1750.18	1735.09	1721.37	1687.71	1700.76	1733.97	1749.66	1740.53	1796.17	1804.47	1806.02	1816.44	1739.68	1744.52	1813.12	1791.15	1794.98	1822.57	1801.2
124.792999	1693.06	1780.67	1776.95	1732.64	1757.57	1761.11	1791.89	1752.81	1757.81	1744.69	1691.39	1703.79	1710.8	1718.79	1785.68	1689.01	1735.15	1744.16	1744.95	1765.11	1726.42	1735.47	1723.61	1693.21	1742.05	1762.12	1774.08	1726.01	1721.11	1714.7	1753.38	1735.48	1722.66	1684.89	1702.83	1735.5	1749.66	1743.91	1793.66	1805.02	1812.46	1815.07	1742.5	1744.54	1813.19	1795.79	1798.65	1825.26	1801.54
125.288002	1697.09	1784.05	1777.79	1734.43	1756.61	1762.23	1797.47	1756.97	1760.95	1743.88	1693.24	1703.93	1712.82	1718.73	1787.95	1691.46	1736.35	1744.04	1746.54	1768.67	1727.54	1735.09	1724.68	1694.32	1742.51	1762.59	1774.93	1727.56	1721.31	1712.81	1752.03	1738.62	1724.93	1687.51	1703.91	1739.02	1750.68	1747.36	1799.25	1809.58	1813.62	1822.18	1743.05	1743.15	1812.74	1799.78	1801.64	1827.43	1804.09
125.782997	1695.4	1781.48	1781.01	1734.77	1756.9	1764.98	1797.45	1759.35	1765.37	1749.82	1694.1	1707.31	1716.75	1720.56	1793.77	1693.38	1738.28	1746.16	1752.95	1772.14	1730.43	1736.97	1726.34	1694.37	1745.7	1764.39	1775.47	1729.07	1723.48	1718.39	1751.72	1741.28	1725.07	1687.72	1706.38	1739.56	1752.7	1748.43	1799.39	1811.4	1814.62	1822.93	1746	1749.65	1813.96	1800.76	1805.91	1829.69	1807.76
126.278000	1701.01	1785.81	1783.48	1736.29	1762.12	1767.87	1800.55	1758.95	1760.77	1751.29	1694.93	1705.8	1715.1	1721.21	1792.68	1693	1741.56	1750.68	1751.55	1775.79	1729.69	1738.54	1729.11	1698.72	1745.25	1765.78	1779.02	1728.54	1724.25	1717.05	1753.01	1741.1	1727.51	1689.11	1705	1743.58	1754.15	1752.8	1803.89	1815.05	1815.73	1824.88	1746.66	1749.31	1819.19	1801.56	1807.7	1832.44	1809.8
126.774002	1702.52	1786.43	1783.02	1738.07	1761.93	1769.86	1801.31	1760.54	1763.09	1753.72	1700.86	1705.79	1716.83	1721.23	1795.49	1694.56	1741.45	1752.08	1756.45	1776.13	1730.5	1742.49	1730.03	1699.19	1749.97	1766.77	1781.12	1730.65	1726.2	1718.42	1760.98	1745.02	1729.76	1691.21	1705.5	1746.15	1754.35	1752.84	1804.01	1814.84	1815.48	1829.37	1750.1	1753.43	1818.4	1805.72	1807.78	1835.97	1811.94
127.268997	1703.14	1788.74	1788.71	1739.68	1764.28	1774.3	1805.76	1766.16	1765.5	1754.62	1699.22	1708.15	1718.93	1722.04	1797.74	1694.54	1739.71	1751.48	1753.92	1776.34	1733.03	1741.33	1728.98	1700.24	1750.61	1769.93	1781.4	1731.97	1729.31	1716.82	1763.5	1744.33	1732.39	1690.5	1709.52	1747.85	1760.35	1755.4	1807.42	1817.66	1819.43	1829.29	1752.3	1752.29	1820.28	1809.18	1813.65	1839.33	1813.59
127.764000	1702.14	1794.24	1788.87	1742.34	1764.48	1774.5	1811.02	1768.7	1770.84	1757.13	1702.58	1710.89	1724.3	1726.11	1802.14	1697.85	1744.72	1760	1757	1781.61	1736.01	1744.84	1732.61	1701.06	1752.86	1771.77	1785.08	1732.41	1730.37	1721.05	1763.5	1747.84	1734.87	1693.66	1707.29	1748.22	1762.37	1756.89	1808.99	1820.45	1822.22	1833.74	1752.74	1754.71	1823.24	1812.84	1814.24	1840.88	1815.16
128.259003	1703.84	1798	1792.53	1745.35	1769.94	1775.24	1809.32	1771.97	1772.84	1759.61	1700.35	1710.49	1719.53	1725.6	1801.63	1697.82	1747.09	1760.33	1757.25	1784.22	1737.43	1747.15	1733.9	1701.85	1752.28	1777.93	1786.69	1737.61	1730.7	1721.35	1764.08	1748.64	1734.03	1692.36	1709.69	1748.76	1763.16	1759.84	1810.54	1823.99	1827.68	1835.81	1754.41	1755.14	1828.06	1816.7	1819.31	1840.86	1820.93
128.753998	1705.69	1798.08	1792.57	1746.45	1773.28	1779.35	1815.44	1772.72	1775.6	1762.39	1704.55	1714.91	1723.26	1727.04	1803.3	1700.49	1751.57	1761.33	1759.82	1785.91	1737.58	1748.29	1735.77	1700.94	1757.01	1776.5	1789.47	1737.36	1732.72	1725.17	1765.65	1750.17	1740.23	1694.19	1710.26	1750.56	1766	1759.46	1817.2	1826.97	1824.93	1842.09	1755.87	1760.44	1830.55	1814	1822.2	1851.14	1825.85
129.248993	1701.43	1799.23	1797.86	1744.71	1772.62	1779.1	1816.5	1781.38	1775.75	1763.63	1703.15	1712.02	1722.6	1727.44	1807.72	1699.46	1749.6	1764.03	1761.67	1789.41	1738.22	1749.84	1738.15	1703.92	1759.04	1779.77	1789.46	1737.47	1732.19	1725.57	1772.17	1754.99	1738.31	1695.79	1711.27	1752.2	1771.02	1765.12	1815.4	1826.96	1826.16	1844.84	1755.66	1757.15	1833.11	1819.31	1824.93	1849.39	1822.24
129.744995	1705.05	1800.29	1800.08	1749.08	1775.68	1783.65	1820.34	1780.1	1778.32	1761.79	1706.21	1715.06	1725.71	1726.43	1811.47	1699.45	1749.8	1764.97	1762.63	1794.31	1739.6	1751.24	1737.61	1704.62	1758.11	1781.75	1789.93	1735.77	1730.73	1725.31	1774.06	1757.95	1738.95	1694.46	1711.11	1754	1767.94	1762.41	1818.23	1827.77	1831.07	1845.96	1755.89	1760.49	1829.83	1819.8	1828	1849.17	1823.68
130.240005	1705.73	1803.53	1796.71	1749.69	1775.94	1785.81	1818.11	1777.79	1778.45	1765.46	1702.21	1711.95	1725.82	1727.8	1811.74	1701.52	1751.8	1761.87	1763.62	1795.22	1740.51	1751.02	1740.34	1705.18	1761.89	1781.57	1791.29	1743.47	1734.37	1728.74	1771.29	1758.34	1740.22	1696.09	1711.06	1756.06	1770.6	1764.13	1817.35	1829.51	1834.38	1847.26	1760.41	1758.78	1834.6	1821.29	1831.1	1852.07	1827
130.735001	1706.17	1806.05	1798.42	1747.82	1776.15	1784.11	1820.72	1783.74	1784.64	1765.11	1702.91	1714.3	1725.76	1731.53	1811.05	1704.64	1751.62	1763.93	1767.26	1796.44	1739.7	1748.41	1738.37	1707.83	1761.69	1786.41	1792.34	1742.47	1739.45	1728.21	1772.78	1756.72	1739.22	1696.08	1715.41	1756.81	1769.37	1765.84	1823.38	1831.7	1832.77	1845.41	1762.67	1763.32	1836.22	1822.71	1835.24	1851.57	1830.34
131.229996	1709.45	1804.7	1803.25	1748.47	1776.57	1785.26	1818.4	1784.58	1782.4	1766.32	1704.6	1715.81	1727.03	1729.31	1811.62	1701.32	1751.09	1767.91	1769.06	1795.76	1743.04	1753.75	1740.6	1706.47	1761.47	1784.7	1791.7	1742.54	1737.74	1727.03	1772.9	1758.52	1741.71	1696.85	1717.21	1759.47	1770.66	1770.02	1821.25	1833.02	1831.95	1847.39	1760.66	1764.72	1835.5	1825.32	1836.99	1859.69	1830.2
131.725998	1708.6	1807.4	1799.49	1748.61	1779.39	1785.31	1823.78	1791.36	1784.27	1768.39	1707.17	1714.97	1723.6	1730.19	1813.96	1703.67	1755.91	1766.72	1764.96	1797.77	1742.64	1753.95	1741.02	1707.22	1761.81	1785.12	1794.55	1741.2	1736.06	1728.7	1774.03	1759.1	1743.05	1695.77	1712.7	1758.05	1771.32	1766.97	1827.03	1832.22	1834.9	1848.43	1760.11	1763	1834.45	1822.8	1834.93	1855.52	1832.86
132.220993	1707.93	1805.27	1802.36	1752.37	1779.85	1787.59	1825.18	1792.03	1782.34	1768.63	1709.26	1715.07	1726.53	1730.16	1818.06	1704.92	1755.97	1767.61	1767.64	1798.51	1743.8	1756.13	1742.39	1708.08	1762.65	1787.22	1797.18	1744	1736.34	1730.97	1774	1760.79	1743.88	1699.95	1715.26	1761.61	1772.81	1767.82	1823.8	1835.51	1835.98	1849.86	1765.55	1762.91	1836.88	1825.27	1834.71	1862.64	1831.09
132.716003	1708.67	1811.63	1802.92	1750.81	1781.81	1787.21	1821.51	1793.89	1783.54	1770.71	1707.77	1716.17	1727.7	1732.09	1821.94	1705.79	1756.03	1769.54	1769.44	1802.46	1743	1754.53	1741.98	1704.15	1764.39	1788.69	1800.51	1742.03	1737.06	1728.52	1775.79	1760.21	1743.13	1700.2	1716.74	1761.2	1774	1769.87	1826.97	1833.93	1836.9	1851.34	1761.09	1765.07	1838.01	1826.88	1838.1	1857.98	1830.92
133.210999	1707.51	1806.19	1805.17	1753.52	1779.74	1786.25	1823.54	1795.12	1785.05	1770.77	1702.68	1714.8	1728.67	1731.5	1823.27	1703.47	1753.56	1767.95	1769.48	1801.69	1745.79	1754.98	1744.62	1709.38	1767.09	1785.87	1799.44	1742.18	1737.85	1729.84	1778.07	1760.91	1744.32	1698.61	1715.94	1762.18	1776.82	1769.5	1828.73	1837.47	1836.52	1848.44	1761.62	1767.11	1838.21	1825.61	1841.17	1861.96	1828.98
133.705994	1710.7	1816.02	1805.52	1751.94	1783.55	1787.3	1827.63	1803.19	1787.41	1773.18	1708.47	1717.98	1728.85	1732.43	1822.44	1704.06	1758.02	1773.3	1773.74	1803.22	1748.53	1754.72	1744.04	1709.12	1766.05	1788	1798.38	1746.04	1735.5	1729.21	1779.08	1764.14	1746.05	1698.6	1717.61	1763.96	1777.21	1771.76	1828.03	1837.55	1837.17	1849.19	1761.35	1764.67	1841.02	1828	1840.19	1862.82	1834.54
134.201996	1711.06	1812	1807.95	1754.85	1782.21	1789.14	1825.26	1799.02	1790.19	1771.46	1710.37	1717.86	1728.19	1732.27	1822.75	1704.69	1757.83	1774.08	1771.24	1806.15	1746.96	1756.06	1742.29	1708.32	1768.64	1791.79	1800.34	1744.3	1742.19	1732.59	1779.61	1764.24	1746.29	1700.76	1718.05	1768.77	1780.39	1772.82	1828.2	1836.43	1837.32	1851.1	1765.96	1768.46	1844.09	1831.3	1842.63	1865.04	1835.27
134.697006	1712.64	1818.47	1808.92	1755.65	1782.49	1787.58	1832.03	1802.3	1791.5	1773.98	1709.14	1720.44	1728.74	1732.44	1826.03	1706.69	1760.7	1774.76	1773.18	1810.09	1747.39	1756.44	1745.12	1709.69	1769.02	1793.36	1799.82	1742.63	1740.02	1732.6	1779.05	1763.86	1745.16	1699.3	1721.68	1764.21	1778.14	1771.89	1831.3	1836.48	1839.54	1853.6	1764.49	1769.9	1842.93	1830.43	1846.58	1866.53	1835.34
135.192001	1712.71	1813.81	1807.65	1756.25	1787.28	1792.09	1830.62	1806.12	1791.95	1773.17	1708.14	1718.6	1731.3	1732.71	1824.39	1704.94	1762	1776.07	1774.24	1810.41	1748.14	1756.81	1744.66	1709.68	1771	1795.4	1803.76	1745.89	1738.97	1731.16	1781.68	1764.16	1748.73	1698.99	1716.81	1765.16	1780.67	1770.83	1831.05	1840.89	1838.47	1853.99	1766.72	1769.59	1843.73	1835.85	1849.17	1871.9	1837.93
135.686996	1709.77	1818.03	1809.16	1755.94	1784.32	1791.7	1833.07	1810.19	1790.87	1772.1	1711.06	1720.32	1733.14	1734.95	1828.86	1707.66	1757.71	1774.38	1772.51	1808.01	1750.74	1759.81	1745.25	1708.2	1769.44	1796.12	1803.86	1746.83	1739.88	1732.93	1780.6	1765.37	1748.12	1703.04	1720.72	1766.69	1777.72	1775.07	1834.41	1841.54	1839.04	1851.63	1767.07	1770.99	1841.81	1830.57	1847.97	1867.67	1839.99
136.182007	1709.99	1820.51	1811.13	1757.13	1786.28	1792.59	1830.08	1811.62	1792.77	1771.74	1711.58	1720.68	1729.9	1733.04	1829.14	1705.71	1763.72	1778.17	1776.04	1813.37	1747.9	1759.84	1746.56	1710.8	1771.92	1793.92	1802.76	1746.09	1738.95	1734.83	1783.19	1768.27	1749.14	1701.36	1716.52	1768.07	1777.85	1773.21	1831.71	1843.24	1843.92	1855.62	1766.73	1769.66	1845.36	1831.69	1847.33	1869.55	1837.72
136.677994	1713.42	1818.93	1809.6	1759.03	1790.12	1794.51	1832.53	1815.52	1795.2	1774.71	1712.49	1718.91	1731.23	1733.56	1830.04	1708.59	1758.25	1781.85	1776.66	1812.51	1748.81	1762.2	1745.75	1710.95	1774.46	1799.17	1804.89	1747.12	1741.92	1735.18	1785.45	1768.12	1749.93	1704.26	1718.85	1766.06	1784.77	1773.91	1832.15	1840.12	1842.64	1855.67	1767.52	1768.84	1845.45	1835.9	1849.74	1870.57	1837.9
137.173004	1713	1823.43	1810.18	1755.8	1786.35	1794.81	1831.54	1811.29	1793.4	1772.63	1708.6	1719.21	1731.34	1734.41	1833.07	1708.31	1759.52	1781.73	1776.03	1812.75	1750.78	1760.98	1744.79	1711.72	1772.86	1796.78	1806.73	1746.1	1743.4	1735.51	1782.66	1768.12	1749.87	1702.31	1719.09	1768.63	1778.82	1775.92	1834.65	1842.81	1845.72	1858.48	1765.84	1770.91	1843.89	1833.94	1852.22	1872.29	1841.04
137.667999	1712.97	1823.44	1810.03	1758.4	1787.22	1795.17	1833.77	1816.45	1797.77	1775.24	1713.13	1723.34	1730.69	1736.59	1832.89	1708.23	1764.6	1779.49	1779.5	1815.29	1750.88	1762.33	1746.27	1709.68	1773.55	1798.84	1802.23	1747.71	1746.29	1733.33	1784.67	1769.37	1752.62	1701.59	1720.68	1770.07	1783.61	1776.62	1835.04	1844.92	1843.89	1857.7	1766.94	1768.06	1844.36	1835.71	1851.17	1872.76	1842.23
138.162994	1715.6	1824.9	1811.07	1756.72	1786.87	1797.49	1835.35	1818.91	1797.73	1776.68	1710.93	1719.81	1732.34	1737.33	1833.64	1707.25	1763.11	1784.15	1779.17	1816.88	1748.17	1760.86	1747.87	1712.39	1772.45	1797.43	1804.82	1747.7	1741.14	1733.7	1785.04	1765.96	1748.65	1701.74	1719.29	1772.09	1780.11	1776.4	1838.6	1843.74	1843.72	1861.23	1769.05	1773.77	1846.2	1837.24	1855.27	1873.89	1841.1
138.658005	1715.03	1824.04	1814.03	1760.95	1792.2	1797.84	1837.35	1822.93	1797.16	1777.49	1712.76	1722.05	1732.72	1737.76	1834.66	1708.52	1763.06	1781.43	1777.7	1814.91	1751.8	1761.79	1748.87	1710.41	1771.2	1798.3	1808.48	1747.35	1741.36	1735.22	1787.26	1767.42	1750.97	1699.63	1719.9	1769.6	1783.04	1774.68	1838.08	1847.12	1848.11	1863.44	1768.52	1770.78	1847.83	1834.77	1853.1	1875.38	1842.52
139.154007	1710.36	1825.33	1813.11	1758.71	1787.7	1796.87	1834.29	1821.46	1800.35	1778.76	1711.88	1721.97	1735.46	1737.99	1836.7	1709.46	1764.38	1783.42	1779.76	1815.33	1751.9	1763.32	1749.24	1713.26	1777.24	1798.49	1810.53	1750.59	1745.58	1734.68	1787.75	1769.82	1755.45	1704.28	1721.52	1769.73	1785.87	1777.51	1837.12	1845.06	1850.15	1860.62	1770.64	1769.77	1851.14	1833.37	1857.46	1876.24	1841.9
139.649002	1712.52	1822.65	1816.21	1759.81	1791.03	1798.81	1834.51	1825.84	1801.57	1777.38	1715.56	1723.51	1736.69	1739.59	1836.42	1710.25	1765.79	1784.44	1778.94	1819.46	1752.53	1764.63	1751.75	1712.66	1774.41	1803.15	1805.95	1747.92	1748.93	1734.98	1790.75	1769.35	1751.84	1702.32	1724.68	1772.12	1785.89	1779.67	1839.31	1849.6	1848.51	1866.7	1770.59	1773.28	1851.26	1840.5	1858.35	1878.99	1850.43
140.143997	1717.61	1831.32	1817.11	1764.35	1792.61	1802.43	1838.23	1823.78	1805.03	1779.84	1712.79	1725.62	1736.06	1739.02	1841.12	1709.97	1765.95	1785.67	1778.91	1819.32	1751.24	1764.04	1749.79	1712.86	1777.95	1804.44	1809.03	1750.94	1747.46	1737.32	1788.14	1771.83	1756.25	1704.9	1725.41	1774.5	1785.33	1783.22	1839.93	1849.13	1845.63	1865.97	1772.71	1775.72	1851.44	1839.76	1861.08	1877.98	1845.71
140.639008	1714.02	1831.42	1816.43	1763.49	1791.3	1799.67	1838.48	1829.29	1800.32	1776.23	1713.48	1724.33	1736.88	1738.86	1838.62	1710.86	1767.2	1786.52	1780.37	1819.9	1753.99	1765.4	1747.95	1713.16	1777.92	1802.87	1809.11	1752.2	1748.41	1736.2	1791.41	1770.47	1753.13	1701.27	1720.99	1772.86	1785.98	1779.44	1841.97	1851.18	1853.06	1865.74	1772.86	1775.22	1851.62	1839.84	1860.81	1879.38	1848.57
141.134003	1713.55	1827.09	1815.39	1760.89	1792.79	1801.72	1838.61	1831.75	1803.7	1776.64	1713.31	1725.16	1734.11	1739.47	1836.63	1710.56	1768.88	1788.42	1781.32	1820.49	1753.66	1764.49	1749.7	1713.32	1778.32	1807.7	1809.48	1748.37	1746.98	1738.79	1790.87	1773.42	1753.71	1705.46	1722.06	1772.83	1787.45	1781.01	1841.86	1847.81	1853.88	1866.51	1770.55	1772.41	1849.78	1839.63	1862.23	1878.02	1846.51
141.630005	1713.76	1830.41	1815.36	1762.63	1795.12	1801.45	1836.77	1833.57	1802.95	1774.65	1714.13	1727.21	1734.05	1740.11	1837.75	1710.1	1767.68	1788.25	1781.07	1820.15	1754.23	1767.33	1749.59	1715.78	1778.38	1803.44	1811.41	1749.52	1744.84	1735.05	1792.74	1773.51	1752.08	1703.84	1724.61	1772.44	1790.4	1781.39	1837.27	1853.59	1850.72	1868.41	1770.89	1773.72	1851.42	1841.22	1861.26	1880.62	1847.98
142.125000	1716.02	1830.35	1812.67	1761.61	1795.47	1801.9	1840.47	1836.68	1800.04	1779.15	1717.24	1724.62	1735.98	1738.94	1838.38	1712.06	1765.78	1791.03	1780.23	1821.71	1753.67	1763.51	1747.7	1715.25	1777.26	1805.37	1813.39	1748.42	1741.6	1738.53	1795.55	1773.33	1755.43	1704.38	1723.66	1773.53	1787.78	1779.61	1841.36	1847.73	1849.84	1866.15	1775.19	1775.69	1853.19	1840.4	1863.47	1884.52	1845.51
142.619995	1715.6	1833.89	1815.26	1761.19	1797.25	1801.91	1841.22	1835.86	1801.37	1778.22	1712.47	1721.77	1734.71	1739.54	1840.46	1709.54	1766.39	1788.55	1779.66	1824.02	1755.77	1764.26	1750.3	1715.43	1777.04	1804.47	1813.39	1748.57	1743.81	1738.5	1792.48	1773.09	1753.19	1704.46	1721.47	1773.96	1789.26	1781.55	1839.36	1848.64	1848.84	1867.34	1771.39	1771.49	1850.76	1839.17	1856.28	1879.42	1849.8
143.115005	1714.95	1830.63	1818.83	1762.57	1796.87	1803.25	1839.23	1840.08	1806.14	1778.52	1716.67	1724.98	1735.41	1738.33	1841.94	1712.98	1767.46	1791.03	1782.1	1824.49	1755.31	1764.23	1748.3	1713.36	1776.84	1802	1814.66	1748.42	1746.77	1741.49	1790.47	1771.7	1754.95	1702.41	1723.37	1773.76	1790.5	1780.8	1844	1852.81	1850.88	1870.19	1770.45	1774.62	1855.07	1839.79	1861.97	1882.55	1848.01
143.610001	1713.97	1832.49	1817.85	1763.26	1795.4	1802.73	1836.92	1839.09	1807.37	1777.51	1717.32	1724.11	1739.34	1740.5	1841.8	1713.79	1767.51	1788.6	1782.41	1824.37	1754.68	1761.87	1752.19	1715.81	1779.26	1807.47	1811.38	1752.9	1746.44	1741.6	1791.77	1770.74	1755.74	1704.56	1722.86	1777.31	1788.36	1783.46	1841.62	1853.92	1854.26	1868.34	1771.17	1772.77	1858.25	1841.4	1862.02	1883.02	1849.3
144.106003	1714.8	1833.53	1817.01	1766.12	1796.83	1803.78	1841.59	1837.59	1805.2	1779.01	1714.12	1725.39	1735.35	1740.87	1842.03	1711.03	1768.01	1787.08	1782.5	1824.66	1755.64	1764.13	1750.66	1717.79	1778.74	1808.95	1818.25	1754.1	1747.92	1738.59	1793.06	1769.35	1758.97	1703.56	1726.63	1776.92	1788.13	1780.89	1841.81	1856.99	1853.26	1869.27	1769.92	1774.62	1853.86	1842.02	1863.3	1884.13	1850.58
144.600998	1717.1	1832.37	1816.02	1765.2	1793.93	1805.03	1841.59	1839.85	1804.39	1778.54	1716.43	1725.09	1735.03	1739.56	1842.4	1710.69	1768.08	1790.91	1781.76	1825.36	1754.11	1765.94	1749.63	1715.68	1776.61	1806.68	1809.67	1754.38	1747.6	1738.41	1792.17	1772.02	1759.98	1705.76	1722.44	1775.82	1788.97	1781.75	1844.04	1852.93	1858.45	1868.44	1775.87	1776.59	1856.16	1840.91	1864.67	1884.19	1851.79
145.095993	1715.3	1831.16	1818.41	1767.44	1795.22	1802.2	1841.18	1837.71	1806.99	1779.42	1718.17	1724.42	1735.73	1741.09	1846.04	1714.04	1771.07	1790.37	1783.79	1825.66	1751.92	1767.38	1754.39	1716.49	1779.8	1807.28	1812.62	1750.77	1747.5	1739.73	1792.52	1774.24	1759.41	1705.31	1727.85	1774.94	1790.17	1781.12	1845.53	1853.64	1856.77	1872.73	1773.62	1778.05	1856.5	1841.66	1865.5	1885.54	1851.63
145.591003	1716.61	1831.92	1819.16	1762.53	1796.83	1799.4	1838.73	1842.65	1803.35	1779.94	1715.71	1729.09	1738.86	1743.27	1843.91	1709.48	1773.15	1790.64	1783.24	1825.56	1754.8	1764.37	1751.24	1714.71	1779.72	1810.16	1813.81	1751.81	1749.23	1739.25	1792.81	1772.44	1756.92	1705.18	1721.2	1773.53	1790.41	1784.41	1843.74	1856.37	1855.46	1874.28	1776.52	1777.55	1854.64	1844.22	1867.98	1884.65	1850.37
146.087006	1717.96	1833.1	1819.31	1768.14	1797.52	1801.14	1842.27	1839.21	1803.57	1780.12	1713.45	1725.05	1737.56	1740.56	1844.35	1713.22	1769.43	1788.76	1781.91	1827.8	1755.96	1766.9	1751.95	1715.59	1780.21	1808.53	1814.55	1751.31	1745.9	1738.12	1793.76	1769.8	1758.39	1703.65	1727.01	1774.5	1789.88	1784.25	1845.15	1852.75	1857.54	1867.74	1773.65	1779.57	1855.6	1841.17	1865.58	1881.59	1851.5
146.582001	1716.37	1836.32	1819.74	1766.89	1797.55	1803.2	1842.54	1844.68	1805.95	1778.72	1718.15	1724.07	1739.19	1741.43	1843.6	1716.68	1770.12	1789.23	1784.5	1828.55	1757.09	1769.04	1754.21	1714.06	1780.25	1808.9	1815.28	1754.95	1749.84	1738.78	1790.16	1772.77	1757.51	1704.68	1725.28	1776.86	1791.76	1783.49	1843.75	1855.66	1857.41	1868.24	1774.91	1775.52	1856.07	1842.77	1867.94	1888.38	1850.59
147.076996	1716.58	1839.02	1818.14	1764.7	1798.96	1805.18	1841.94	1847.35	1807.23	1777.09	1714.69	1728.24	1738.87	1739.19	1846.45	1712.73	1770.21	1792.85	1782.74	1827.06	1758.96	1765.78	1752.42	1716.41	1777.11	1809.42	1817.72	1753.7	1749.34	1740.97	1793.57	1773.79	1757.24	1707.26	1725.93	1778.73	1791.4	1783.66	1843.33	1857.48	1857.92	1869.78	1773.52	1774.81	1856.21	1842.03	1868.14	1886.2	1853.54
147.572006	1715.76	1835.65	1822.04	1769.32	1797.47	1803.12	1845.19	1850.6	1806.53	1781.92	1717.03	1727.07	1737.84	1740.71	1847	1713.06	1770.5	1793.62	1787.42	1828.12	1757.1	1766.82	1756.31	1716.81	1783.96	1809.11	1817.95	1756.45	1749.33	1738.88	1797.85	1772.63	1759.7	1706.13	1725.15	1777.24	1790.56	1785.47	1847.22	1857.23	1859.62	1869.57	1774.04	1779.44	1857.15	1844.59	1868.06	1887.66	1853.31
148.067001	1717.16	1838.93	1818.31	1764.04	1801.67	1803.1	1843.22	1850.8	1807.13	1778.85	1719.28	1726.56	1738.6	1743.49	1844.42	1714.03	1773.73	1795.41	1784.22	1832.41	1758.37	1765.55	1752.81	1716.01	1781.51	1814.89	1818.04	1756.9	1749.62	1741.84	1797.65	1771.67	1759.33	1705.38	1725.9	1776.37	1793.06	1781.27	1844.59	1855	1856.76	1872.41	1773.93	1777.45	1858.81	1841.21	1869	1888	1854.97
148.563004	1714.51	1839.29	1819.13	1765.49	1799.3	1804.61	1845.21	1849.87	1808.75	1779.38	1719.32	1724.84	1737.49	1741.62	1846.32	1715.5	1772.19	1794.77	1785.67	1831.03	1758.35	1766.02	1752.89	1716.41	1779.75	1811.74	1818.68	1753.59	1750.38	1739.1	1796.92	1775.19	1759.3	1706.18	1724.63	1775.11	1791.55	1788.58	1845.46	1856.61	1859.07	1870.31	1776.88	1779.19	1858.26	1843.49	1870.56	1886.16	1855.92
149.057999	1718.73	1840.79	1822.45	1767.66	1796.35	1805.33	1840.73	1852.8	1806.64	1780.44	1718.08	1726.68	1735.88	1739.83	1851.94	1713.06	1769.48	1794.26	1785.78	1832.44	1756.87	1767.42	1754.03	1717.15	1784	1809.33	1821.31	1751.9	1747.59	1743.1	1794.81	1774.67	1761.36	1705.62	1724.46	1775.36	1789.95	1784.64	1843.35	1855.78	1858.58	1874.02	1775.14	1778.14	1855.45	1843.63	1866.48	1885.62	1855.24
149.552994	1718.64	1843.23	1820.85	1766.97	1801.95	1806.51	1843.41	1850.27	1808.97	1779.55	1717.07	1726.34	1740.08	1740.26	1847.15	1714.98	1771.25	1793.05	1787.5	1830.31	1757.57	1769.56	1754.12	1717.88	1784.23	1813.99	1820.3	1752.05	1747.72	1738.5	1794.77	1774.63	1758.6	1705.05	1723.47	1776.51	1791.87	1784.44	1851.24	1853.43	1859	1873.63	1776.34	1779.74	1860.4	1846.63	1869.63	1887.43	1854.45
150.048004	1716.26	1838.87	1820.73	1766.71	1801.28	1805.85	1847.17	1852.64	1808.89	1784.07	1714.72	1726.74	1736.52	1741.82	1848.77	1712.86	1770.5	1796.25	1784.47	1830.93	1758.95	1770.27	1750.24	1716.78	1784.24	1813.1	1817.45	1755.3	1749.91	1741.43	1798.67	1773.77	1760.72	1704.5	1726.72	1778.82	1789.96	1785.02	1847.71	1858.36	1859.32	1871.36	1774.4	1781.39	1858.53	1844.8	1871.19	1890.03	1853.14
150.542999	1717.3	1847.16	1821	1765.15	1799.95	1804.23	1842.25	1856.1	1809.86	1779.31	1718.87	1726.28	1736.31	1740.96	1847.91	1712.84	1771.68	1795.32	1785.2	1828.22	1759.18	1769.14	1752.63	1714.82	1783.67	1812.03	1819.5	1752.35	1747.81	1741.79	1794.75	1774.49	1759.18	1706.05	1725.37	1776.12	1790.78	1783.21	1846.59	1856.98	1856.55	1873.61	1774.68	1780.6	1860.63	1845.21	1870.53	1889.6	1851.25
151.039001	1716.9	1840.85	1821.91	1766.14	1800.75	1804.85	1841.47	1852.63	1805.07	1780.86	1717.8	1729	1737.43	1740.44	1845.7	1714.09	1771.18	1797.16	1785.58	1829.37	1760.07	1770.43	1751.49	1715.65	1782.69	1814.53	1819.53	1754.3	1749.57	1740.79	1799.31	1777.14	1759.87	1708.81	1725.2	1773.58	1796.29	1786.25	1849.61	1852.49	1858.81	1874.31	1776.57	1779.33	1858.9	1846.38	1872.08	1892.89	1853.14
151.533997	1718.18	1840.71	1820.3	1770.14	1805.47	1806.99	1850.7	1853.98	1810.34	1783	1720.1	1726.25	1737.72	1739.13	1847.98	1714.04	1773.56	1796.45	1784.72	1831.06	1758.48	1766.46	1753.34	1718.37	1782.23	1809.93	1818.62	1752.1	1747.09	1738.63	1797.94	1775.65	1755.25	1706.76	1726.25	1778	1791.48	1788.87	1849	1863.19	1861.32	1875.37	1777.38	1776.97	1861.95	1845.28	1875.33	1887.3	1856.68
152.029007	1720.49	1843.03	1820.8	1765.65	1804.93	1808.52	1846	1856.08	1809.95	1781.54	1719.52	1729.12	1736.91	1741.31	1850.14	1715.77	1774.1	1795.26	1787.09	1830.53	1759.01	1766.31	1756.24	1716.58	1784.03	1812.56	1820.35	1753.32	1751.87	1742.2	1797.22	1774.81	1759.89	1707.9	1726.56	1777.17	1797.16	1786.17	1849.78	1857.71	1859.56	1874.9	1775.75	1779.74	1860.76	1843.38	1871.54	1888.87	1851.41
152.524002	1717.3	1843.39	1822.33	1771.04	1804.35	1805.4	1848.18	1856.56	1808.3	1782.08	1721.15	1727.51	1740	1742.78	1847.91	1715.61	1773.93	1797.22	1785.56	1832.64	1760.97	1768.81	1753.87	1714.64	1780.97	1814.34	1819.9	1751.75	1746.88	1743.28	1796.78	1778.23	1757.05	1708.79	1724.15	1778.1	1794.54	1783.63	1851.24	1860.18	1861.23	1876.81	1774.7	1775.5	1860.69	1844	1871.52	1891.4	1854.13
153.018997	1716.1	1844.04	1822.24	1767.89	1800.98	1807.74	1844.1	1856.16	1810.09	1781.18	1719.21	1726.64	1736.46	1742.7	1850.22	1715.8	1773.53	1794.74	1782.75	1832.48	1759.51	1768.99	1753.86	1716.71	1782.79	1812.44	1820.25	1757.08	1746.72	1740.53	1798.27	1775.28	1759.76	1707.68	1723.78	1782.59	1795.84	1786.48	1848.89	1860.19	1863.35	1874.11	1776.51	1778.06	1861.21	1844.34	1873.27	1888.74	1855.48
153.514999	1717.48	1846.15	1826.3	1769.13	1805.47	1811.62	1845.58	1855.18	1811.65	1782.44	1719.46	1730.7	1740.1	1741.25	1849.93	1714.33	1773.58	1794.67	1785.61	1833.55	1760.22	1769.44	1752.17	1720.28	1784.37	1815.4	1822.34	1751.29	1747.23	1742.77	1797.11	1775.89	1758.35	1708.91	1726.8	1780.38	1794.93	1786.15	1847.79	1857.41	1863.29	1876.51	1777.5	1781	1863.3	1846.45	1872.64	1888.74	1858.61
154.009995	1721.93	1845.86	1821.39	1770.32	1802.48	1809.56	1846.98	1850.92	1816.07	1782.23	1720.34	1730.9	1741.56	1744.38	1850.93	1718.77	1774.52	1795.66	1786.96	1832.73	1759.48	1769.48	1752.11	1717.59	1783.16	1815.53	1820.75	1756.63	1753.07	1740.85	1799.08	1774.13	1759.59	1707.49	1730.01	1779.85	1795.81	1786.74	1852.08	1863.01	1864.93	1878.08	1776.02	1781.08	1860.63	1846.27	1872.5	1894.75	1855.51
154.505005	1717.96	1847.2	1823.86	1771.93	1804.88	1812.42	1846.09	1854.32	1811.45	1783.57	1718.53	1728.75	1738.19	1745.83	1848.71	1715.07	1773.32	1796.19	1787.01	1831.67	1759.24	1770.47	1752.63	1717.77	1784.63	1814.54	1820.55	1754	1746.98	1742.56	1798.08	1774.86	1760.03	1704.44	1725.3	1778.62	1793	1786.49	1850.8	1860.89	1864.19	1877.01	1778.46	1782.37	1860.29	1848.25	1876.3	1893.35	1857.49
155.000000	1716.18	1845.75	1821.86	1766.56	1806.61	1809.75	1846.61	1856.01	1809.56	1780.02	1718.89	1728.04	1740.26	1739.66	1849.89	1718.11	1774.31	1798.28	1789.66	1834.85	1760.39	1768.64	1753.69	1721.93	1786.48	1814.29	1822.05	1753.5	1748.46	1741.56	1799.4	1774.88	1764.18	1709.07	1728.63	1780.69	1795.35	1787.71	1849.47	1859.58	1864.93	1879.29	1777.77	1778.61	1862.16	1846.36	1873.64	1894.04	1858.77
155.494995	1720.24	1845.46	1821.46	1765.58	1801.88	1811.86	1846.4	1860.65	1811.65	1781.46	1716.73	1727.45	1739.14	1744.49	1852.54	1713.54	1773.22	1799.09	1788.15	1835.78	1760.25	1770.33	1755.27	1717.85	1788.12	1816.43	1822.05	1753.78	1748.76	1742.11	1798.59	1776.69	1762.38	1709.91	1726	1779.54	1800.63	1790.08	1848.95	1863.36	1864.53	1877.52	1779.2	1783.47	1863.26	1847.88	1873.07	1893.07	1852.94
155.990997	1718.82	1847.2	1820.18	1768.98	1807.3	1808.62	1848.19	1857.21	1809.64	1780.55	1719.62	1731.44	1740.86	1741.24	1854.98	1711.96	1772.37	1798.36	1785.88	1837	1760.51	1767.25	1756.63	1716.81	1784.98	1815.64	1824.7	1752.84	1750.38	1741.93	1800.19	1779.08	1762	1708.07	1727.17	1777.62	1796.99	1787.02	1847.15	1859.83	1863.96	1878.57	1776.39	1780.38	1862.95	1848.37	1875.2	1894.88	1858.31
156.485992	1718.69	1847.59	1822.32	1772.49	1805.17	1807.11	1847.18	1858.96	1809.39	1782.09	1717.97	1728.77	1739.31	1744.66	1851.49	1713.31	1774.52	1799.36	1791.28	1834.9	1757.77	1770.95	1752.7	1718.5	1784.43	1814.43	1822.21	1757.21	1749.43	1743.07	1799.53	1773.88	1759.78	1708.04	1727.54	1781.02	1796.35	1790.67	1854.48	1860.37	1861.61	1878.7	1778.61	1779.66	1862.86	1846.8	1870.58	1892.16	1855.01
156.981003	1718.46	1845.34	1823.12	1770.28	1804.24	1805.94	1847.42	1858.01	1812.14	1782.31	1718.55	1728.37	1739.63	1743.16	1854.03	1713.32	1772.98	1797.47	1789.47	1836.8	1758.41	1772.11	1755.94	1718.63	1783.75	1814.77	1825.56	1755.64	1748.71	1743.05	1800.82	1772.16	1759.66	1709.11	1727.77	1781.44	1796.91	1790.66	1853.28	1860.75	1865.69	1881.25	1778.43	1783.92	1863.88	1848.09	1875.16	1891.79	1859.64
157.475998	1719.72	1852.08	1823.83	1771.23	1805.17	1813.24	1847.69	1859.89	1815.52	1782.94	1720.6	1732.34	1741.54	1745.07	1852.47	1716.68	1772.64	1795.6	1789.87	1835.58	1757.92	1771.2	1752.32	1720.28	1784.52	1818.57	1823.09	1756.73	1748.57	1743.67	1802.25	1776.05	1761.21	1711.03	1725.27	1782.54	1796.8	1786.96	1853.94	1858.62	1861.17	1881.75	1776.51	1778.25	1862.21	1847.95	1870.69	1892.04	1858.9
157.970993	1720.41	1852.77	1826.94	1771.29	1804.21	1812.84	1848.29	1860.49	1814	1785.84	1720.32	1728.16	1740.37	1746.51	1856.61	1714.02	1774.53	1799.79	1787.08	1838.12	1759.73	1774.77	1753.59	1718.84	1787.03	1817.19	1826.03	1753.4	1749.48	1744.02	1802.11	1777.11	1760.61	1707.15	1728.28	1780.62	1797.57	1787.78	1849.99	1860.13	1864.95	1878.96	1781.81	1782.39	1860.07	1843.84	1878.14	1894.45	1860.39
158.466995	1719.57	1851.73	1825.11	1770.22	1807.31	1813.65	1847.94	1865.23	1813	1783.69	1720.41	1730.63	1743.31	1746.09	1855.82	1716.8	1775.71	1800.46	1792.26	1836.99	1759.56	1770.42	1752.39	1718.74	1783.94	1817.81	1822.16	1755.45	1748.45	1743.49	1803.7	1773.77	1762.54	1710.89	1730.39	1781.46	1797.16	1789	1853.57	1861.74	1865.9	1880.5	1778.88	1779.52	1865.09	1847.19	1875.72	1894.28	1856.69
158.962006	1720.45	1849.82	1825.67	1767.46	1802.25	1811.95	1851.02	1862.31	1816.17	1781.15	1719.04	1728.66	1739.46	1742.27	1854.48	1715.52	1775.04	1799.79	1788.11	1834.55	1758.14	1771.42	1754	1720.76	1785.04	1820.08	1827.43	1759.15	1750.39	1743.17	1802.55	1775.49	1761.25	1707.71	1731.46	1782.27	1796.17	1790.86	1846.94	1857.01	1863.44	1877.74	1781.38	1779.69	1863.38	1850.46	1875.19	1894.22	1860.34
159.457001	1721.6	1853.29	1825.31	1769.58	1803.54	1813.3	1852.18	1861.36	1818.12	1783.92	1719.42	1726.79	1741.22	1746.24	1856.03	1718.28	1778.77	1800.47	1786.26	1838.21	1759.64	1770.14	1756.17	1718.71	1784.37	1821.35	1826.33	1756.1	1754.14	1742.31	1803.71	1776.96	1762.25	1710.5	1726.3	1780.02	1799.64	1787.19	1852.34	1864.98	1865.26	1880.64	1779.3	1780.89	1863.72	1851.3	1879.17	1893.03	1863.98
159.951996	1721.5	1848.61	1823.43	1773.08	1804.08	1808.43	1850.23	1866.59	1813.96	1785.06	1718.45	1729.23	1740.5	1743.46	1856.22	1715.1	1773.31	1798.23	1789.4	1835.41	1759.44	1769.1	1752.71	1718.36	1784.31	1816.41	1826.32	1758.65	1750.47	1740.88	1801.78	1774.11	1761.83	1709.67	1727.91	1781.66	1796.35	1791.33	1852.95	1865.9	1864.46	1875.72	1780.18	1780.67	1863.5	1846.1	1877.48	1894.46	1861.79
160.447998	1717.82	1850.11	1822.79	1769.1	1806.57	1813.37	1849.99	1862.69	1814.4	1785.06	1719.02	1729.91	1741.44	1745.55	1858.45	1715.39	1776.4	1801.31	1785.53	1836.63	1759.65	1770.1	1757.14	1719.56	1786.17	1818.38	1825.45	1756.64	1751.26	1740.86	1798.75	1778.67	1763.99	1710.82	1731.07	1779.45	1795.06	1792.62	1853.96	1865.55	1864.01	1878.55	1782.2	1783.48	1861.78	1848.71	1875.12	1895.4	1861.42
160.942993	1719.49	1851.92	1824.88	1774.18	1809.46	1809.96	1850.96	1858.23	1814.5	1783.29	1719.9	1728.06	1741.83	1744.64	1854.9	1716.98	1776.12	1796.19	1790.39	1837.26	1761.41	1772.06	1755.85	1717.92	1786.58	1820.43	1824.03	1757.47	1752.21	1741.62	1800.89	1775.84	1763.39	1706.76	1726.32	1778.53	1797.29	1787.28	1854.17	1870.25	1868.89	1879.98	1781.57	1781.46	1863.64	1851.94	1878.85	1892.51	1859.09
161.438004	1718.45	1852.62	1828.8	1768.19	1803.99	1814.06	1849.69	1862.7	1820.75	1782.64	1721.58	1729.15	1741.52	1747.03	1856.92	1719.67	1779.57	1799.58	1788.91	1839.65	1761.25	1773.52	1754.63	1722.1	1787.64	1818.32	1821.8	1760.78	1751.53	1743.71	1800.03	1774.19	1764.77	1709.57	1728.1	1781.95	1799.67	1787.12	1857.74	1866.65	1868.51	1877.81	1780.22	1785.23	1866.3	1847.77	1878.6	1893.09	1860.84
161.932999	1718.57	1853.68	1827.33	1772.2	1807.99	1812.5	1849.91	1863.64	1817.7	1787.13	1720.82	1733.79	1742.83	1747.93	1858.14	1713.81	1776.3	1797.61	1790.25	1841.01	1757.29	1769.88	1754.08	1719.85	1787.02	1818.91	1827.52	1758.89	1749.82	1742.77	1798.11	1777.3	1762.2	1708.28	1731.83	1780.41	1797.59	1792	1853.81	1864.51	1867.23	1881.67	1784.09	1786.3	1860.46	1852.11	1875.22	1898.31	1862.46
162.427994	1719.88	1853.14	1827.19	1773.02	1805.08	1814.48	1853.59	1865.03	1817.41	1787.37	1720.44	1730.55	1745.43	1748.21	1858.78	1717.24	1776.82	1802.05	1791.78	1840.76	1763.3	1773.33	1757.24	1721.46	1787.56	1819.04	1823.14	1760.8	1754.33	1745.51	1800.25	1776.64	1763.83	1710.95	1729.11	1779.49	1798.31	1789.4	1852.9	1865.01	1866.6	1883.8	1780.72	1783.39	1869.99	1849.07	1877.24	1900.3	1861.34
162.923996	1719.05	1855.64	1823.81	1770.34	1806.53	1812.41	1848.69	1867.18	1819	1785.58	1719.8	1732.61	1742.62	1747.85	1856.09	1715.18	1775.2	1799.93	1791.21	1835.59	1758.36	1771.02	1756.69	1720.46	1787.72	1818.17	1825.66	1761.21	1752.77	1742.15	1803.58	1776.81	1764.5	1709.65	1728.63	1779.61	1797.85	1787.76	1858.61	1862.04	1868.79	1881.38	1781.21	1783.69	1864.99	1852.98	1880.44	1896	1862.29
163.419006	1719.7	1853.18	1825.87	1770.86	1805.68	1814.37	1849.39	1865.05	1820.14	1785.27	1720.13	1733.77	1742.33	1746.95	1859.29	1716.56	1778.03	1797.75	1792.15	1841.72	1761.51	1773.05	1757.88	1719.32	1786.5	1821.88	1826.77	1757.67	1751.29	1741.03	1804.46	1774.19	1763.47	1709.67	1732.37	1782.07	1798.08	1789.88	1855.2	1861.13	1864.77	1884.35	1782.3	1784.73	1865.93	1850.9	1877.86	1895.27	1861.76
163.914001	1721.24	1854.27	1825.71	1772.68	1806.35	1810.73	1853.01	1860.13	1816.89	1785.81	1722.57	1731.36	1744.71	1747.58	1861.89	1717.74	1778.47	1800.57	1791.07	1840.44	1760.75	1774.52	1756.31	1720.48	1787.6	1821.29	1827.87	1761.59	1752.35	1743.44	1803.03	1777.38	1766.81	1711.48	1730.78	1781.03	1799.22	1791.69	1855.59	1868.27	1870.25	1882.81	1783.38	1785.29	1864.08	1850.63	1879.7	1901.42	1860.2
164.408997	1720.03	1856.86	1827.89	1771.03	1805.57	1813.68	1852.36	1868.46	1816.13	1785.79	1720.02	1730.75	1743.44	1745.23	1860.78	1718.49	1779.65	1802.79	1793.35	1840.33	1761.99	1772.04	1755.41	1720.7	1786.13	1821.5	1828.13	1758.58	1753.01	1742.93	1802.14	1773.63	1763.32	1709.41	1730.73	1780.27	1799.52	1788.32	1857.57	1866.8	1869.59	1881.35	1783.25	1785.58	1865.87	1852.46	1881.93	1894.85	1862.76
164.904007	1723.35	1857.71	1829.68	1775.32	1804.63	1814.49	1852.47	1861.78	1818.88	1785.87	1721.25	1731.72	1745.36	1749.89	1859.62	1717.46	1778.95	1800.44	1791.92	1840.76	1760.62	1773.1	1753.98	1719.38	1790.87	1820.51	1827.57	1761.6	1752.36	1741.4	1803.86	1773.89	1764.77	1711.25	1731.04	1780.97	1797.06	1789.42	1859.74	1868.63	1870.94	1882.92	1783.95	1785.46	1869.95	1852.48	1883.51	1894.77	1865.73
165.399994	1724.96	1861.65	1828.77	1774.57	1806.39	1811.37	1854.59	1868.13	1819.13	1786.25	1720.75	1732.98	1741.42	1745.69	1865.62	1718.12	1778.62	1800.13	1789.55	1843.86	1761	1773.3	1757.8	1720.59	1788.47	1822.93	1827.35	1759.99	1754.01	1742.08	1800.26	1774.72	1767.36	1709.75	1730.44	1782.62	1799.53	1791.53	1856.56	1867.17	1870.77	1884.36	1781.17	1787.05	1865.78	1851.38	1883.17	1900.28	1863.85
165.895004	1717.08	1859.57	1825.85	1773	1804.75	1812.67	1850.03	1863.92	1816.38	1783.49	1717.87	1730.27	1741.9	1748.17	1856	1716.28	1780.06	1798.44	1789.83	1841.5	1759.14	1771.57	1755.46	1717.61	1786.25	1822.27	1827.31	1765.18	1754.77	1742.84	1804.16	1772.35	1768.78	1709.97	1732.05	1782.33	1798.21	1791.77	1859.08	1868.75	1873.42	1880.65	1781.98	1784.29	1868.62	1851.59	1881.49	1897.59	1857.68
166.389999	1720.4	1855.52	1825.88	1776.6	1801.87	1815.76	1850.66	1866.19	1821.31	1783.73	1720.85	1732.01	1743.4	1750.02	1860.25	1717.33	1777	1801.49	1793.01	1841.8	1759.19	1774.81	1755.13	1718.14	1788.43	1823.22	1829.42	1758.61	1755.05	1743.19	1802.48	1776.23	1762.99	1707.84	1732.12	1782.58	1800.04	1787.98	1855.56	1866.86	1868.9	1883.06	1784.31	1786.73	1864.99	1851.75	1881.55	1901.21	1858.94
166.884995	1722.07	1858.29	1828.99	1775.11	1807.3	1815.58	1855.13	1868.19	1816.89	1784.75	1721.32	1730.23	1743.33	1746.75	1856.97	1717.69	1778.11	1800.71	1791.23	1840.73	1760.27	1773.59	1755.55	1718.75	1790.96	1821.58	1827	1761.22	1754.44	1743.79	1803.64	1776.56	1763.51	1710.21	1731.26	1777.64	1801.17	1789.52	1860.42	1868.82	1869.66	1884.11	1784.3	1786.4	1870.65	1853.77	1884.95	1897.73	1864.96
167.380005	1718.12	1855.78	1829.05	1775.11	1805.12	1814.49	1851.48	1862.96	1820.06	1786.53	1721.34	1732.8	1744.39	1747.78	1860.26	1718.22	1777.07	1800.31	1790.33	1841.07	1758.95	1772.73	1754.17	1718.65	1783.83	1823.03	1825.22	1759.7	1753.77	1739.83	1802.8	1775.87	1764.31	1710.33	1729.36	1781.47	1797.34	1786.11	1854.68	1863.56	1865.53	1884.76	1780.97	1783.44	1866.96	1850.95	1881.84	1897.87	1863.2
167.876007	1720.73	1857.75	1829.66	1774.38	1803.59	1817.54	1852.4	1868.28	1821.79	1789	1720.45	1732.9	1743.21	1747.02	1859.25	1717.97	1777.91	1800.73	1790.27	1839.95	1759.09	1774.38	1755.94	1721.33	1786.99	1819.2	1828.09	1761.3	1753.81	1741.87	1800.31	1774.99	1766.62	1708.31	1731.86	1782.66	1798.28	1789.44	1853.16	1862.17	1868.27	1884.3	1780.4	1785.85	1864.18	1852.68	1882.68	1900.13	1861.79
168.371002	1720.56	1854.22	1830.72	1769.48	1801.6	1812.83	1850.65	1863.78	1822.68	1784.73	1720.3	1730.3	1742.3	1746.53	1857.68	1718.51	1780.4	1801.69	1790.24	1841.86	1759.99	1773.11	1754.46	1721.23	1787.36	1822.57	1830.93	1762.55	1756.46	1743.75	1798.97	1774.27	1765.93	1708.76	1730.8	1781.02	1801.26	1788.35	1853.36	1868.1	1867.83	1882.46	1784.48	1786.56	1869.88	1852.69	1883.21	1899.34	1863.09
168.865997	1723.8	1860.51	1828.49	1771.82	1804.8	1815.72	1854.89	1865.04	1819.33	1786.23	1719.9	1730.23	1744.19	1746.22	1858.56	1717.65	1782.87	1799.62	1788.5	1840.92	1761.12	1775.02	1756.93	1719.49	1783.99	1820.96	1825.02	1762.47	1752.76	1746.1	1801.31	1773.44	1763.16	1708.89	1730.66	1781.91	1795.96	1788.18	1854.69	1865.52	1866.71	1879.7	1781.36	1786.4	1863.98	1850.18	1881.55	1897.74	1857.45
169.360992	1718.46	1857.3	1827.15	1773.82	1805.14	1813.17	1850.87	1865.92	1820.45	1783.58	1719.69	1731.53	1745.97	1746.78	1861.43	1716.76	1778.48	1798.1	1791.69	1839.81	1756.29	1773.2	1752.03	1720.46	1786.16	1819.57	1825.64	1757.87	1750.81	1742.09	1798.68	1775.86	1765.18	1709.68	1727.53	1780.27	1799.09	1786.93	1854.95	1862.17	1866.41	1883.77	1779.88	1782.23	1864.16	1851.42	1879.12	1895.61	1858.98
169.856995	1718.01	1857.3	1827.79	1772.86	1804.9	1814.77	1852.17	1865.26	1818.68	1785.88	1718.62	1730.05	1742.42	1746.63	1859.89	1716.14	1774.23	1798.45	1789.43	1842.38	1762.07	1773.46	1758.19	1720.55	1786.25	1824.82	1825.81	1756.68	1750.8	1743.89	1802.4	1777.7	1763.9	1707.54	1728.94	1779.86	1797.55	1790.16	1856.7	1863.42	1867.73	1884.88	1780.19	1782.14	1866.52	1846.35	1879.03	1896.12	1861.51
170.352005	1722.46	1856.48	1831.42	1772.96	1799.02	1814.57	1850.03	1863.46	1820.08	1785.88	1722.74	1730.68	1741.16	1749.16	1858.39	1717.92	1780.18	1800.26	1789.21	1839.76	1757.43	1773.31	1755.74	1719.66	1785.4	1819.63	1824.42	1760.1	1752.57	1742.3	1802.05	1773.08	1763.31	1706.93	1730.1	1780.57	1796.77	1787.67	1854.91	1864.22	1870.13	1884.96	1781.44	1785.94	1868.88	1852.57	1883.64	1897.89	1862.7
170.847000	1722.82	1860.3	1828.82	1769.88	1803.97	1815.26	1852.83	1865.3	1822.67	1789.56	1721.49	1729.47	1744.62	1746.27	1859.41	1718.87	1778.02	1801.26	1790.42	1836.87	1759.28	1775.5	1754.4	1722.07	1785.31	1820.65	1824.32	1759.17	1753.4	1741.73	1799.27	1775.23	1765.74	1711.5	1732.93	1784.48	1795.55	1788.16	1855.82	1866.2	1869	1886.74	1780.47	1785.31	1863.54	1851.45	1880.89	1898.42	1861.11
171.341995	1722.44	1861.71	1833.25	1773.92	1804.61	1817.34	1850.68	1863.45	1820.44	1786.09	1720.46	1731.16	1742.29	1749.15	1860.8	1717.93	1778.12	1801.09	1791.96	1838.18	1758.26	1777.17	1756.51	1723.34	1785.12	1824.39	1826.39	1766.3	1755.58	1743.13	1802.38	1774.96	1767.56	1709	1732.71	1783.87	1797.67	1790.8	1855.88	1863.76	1868.4	1882.54	1781.16	1788.09	1864.46	1854.45	1884.75	1898.4	1865.14
171.837006	1720.69	1856.87	1829.05	1773.6	1805.32	1812.74	1854.45	1865.82	1823.78	1793.1	1722.85	1730.22	1743.39	1746.22	1865.26	1718.21	1776.82	1799.56	1791.01	1839.66	1759.87	1772.93	1755.23	1720.31	1786.01	1821.38	1826.02	1759.47	1754.79	1744.9	1801.79	1774.19	1766.09	1708.1	1729.26	1783.15	1797.88	1789.66	1856.32	1866.08	1868.92	1884.38	1780.14	1783.68	1869.74	1855.81	1884.48	1901.21	1862.8
172.332993	1721.41	1865	1831.34	1776.1	1809.96	1815.55	1857.77	1870.18	1822.16	1790.83	1722.89	1732.82	1743.67	1747.76	1859.31	1718.32	1779.56	1804.47	1791.23	1843.54	1760.23	1773.38	1759	1719.74	1790.29	1823.29	1827.25	1755.4	1752.56	1745.73	1801.51	1777.35	1765.16	1708.4	1731.21	1781.43	1799.38	1787.64	1861.45	1873.33	1867.33	1885.65	1783.23	1786.56	1867.71	1853	1888.58	1901.58	1865.06
172.828003	1720.4	1863.14	1827.76	1774.92	1806.87	1816.93	1853.8	1868.59	1821.86	1789.68	1721.11	1731.71	1743.46	1747	1864.6	1716.25	1782	1803.38	1793.13	1840.94	1761.38	1775.24	1756.44	1722.19	1785.53	1822.55	1829.55	1760.95	1754.43	1745.67	1805.4	1778.19	1767.11	1709.33	1730.39	1786.01	1802.22	1790.14	1858.08	1870.22	1870.44	1885.04	1786.08	1787.73	1868.82	1852	1883.38	1901.1	1863.74
173.322998	1721.4	1861.1	1830.65	1774.04	1808.32	1817.7	1853.92	1872.16	1820.52	1787.73	1720.71	1728.32	1742.6	1746.85	1864.83	1720.65	1779.78	1804.43	1793.14	1847.71	1760.19	1771.57	1758.49	1720.32	1789.03	1822.09	1827.73	1761.37	1754.08	1743.85	1804.03	1776.95	1763.47	1707.84	1730.6	1784.24	1798.42	1789.36	1854.31	1865.19	1869.09	1886.8	1782.52	1787.29	1867.98	1853.43	1882.91	1903.2	1864.53
173.817993	1719.36	1858.03	1832.26	1770.6	1806.11	1816.31	1859.49	1878.57	1821.61	1788.44	1720.32	1730.58	1743.77	1747.53	1863.62	1718.48	1779.01	1800.95	1793.21	1846.65	1760.93	1772.42	1759.02	1722.42	1788.39	1823.8	1827.78	1760.71	1751.95	1745.53	1804.18	1777.19	1764.44	1708.84	1730.45	1783.31	1803.07	1789.58	1856.53	1870.31	1872.91	1886.35	1782.55	1786.75	1863.69	1849.77	1884.93	1898.11	1861.25
174.313004	1720	1859.19	1830.84	1774.57	1804.3	1813.5	1852.77	1870.76	1822.02	1787.46	1721.36	1729.12	1744.37	1748.92	1867.76	1719.85	1778.26	1803.69	1792.74	1843.69	1760.61	1771.09	1754.52	1719.86	1789.55	1828.01	1829.14	1758.98	1753.8	1743.86	1802.67	1777.29	1768.23	1711.17	1730.97	1782.29	1803.87	1791.36	1856.33	1866.98	1872.54	1883.09	1781.41	1788.23	1871.48	1854.29	1884.84	1898.05	1863.95
174.809006	1723.7	1866.24	1831.64	1772.82	1806.57	1813	1853.33	1866.41	1820.83	1789.07	1722.14	1730.93	1743.53	1751.23	1863.06	1716.08	1782.42	1801.71	1791.42	1848.08	1762.02	1771.43	1758.31	1721.63	1789.02	1822.85	1828.53	1760.29	1755.48	1744.63	1804.58	1780.72	1765.53	1710.67	1732.47	1782.34	1804.37	1793.19	1855.33	1872.33	1872.05	1886.32	1783.69	1784.86	1867.12	1853.46	1883.06	1899.35	1864.02
175.304001	1721.6	1860.81	1828.88	1774.27	1809.58	1815.25	1856.79	1868.89	1819.49	1787.84	1721.65	1733.64	1745.99	1749.93	1864.63	1718.85	1780.02	1804.45	1793.91	1842.72	1762.15	1774.05	1756.9	1721.89	1787.21	1826.05	1827.8	1762.31	1757.05	1745.64	1804.32	1776.71	1766.8	1706.35	1733.16	1786.35	1802.22	1794.29	1855.46	1869.12	1872.16	1883.57	1783.71	1788.36	1867.9	1851.53	1888.05	1901.15	1862.14
175.798996	1719.05	1859.49	1831.91	1778.21	1809.09	1816.53	1853.94	1871.57	1820.43	1785.29	1721.09	1731.12	1743.38	1747.13	1862.62	1716.44	1780.47	1803.8	1790.99	1845.79	1762.47	1774.58	1757.73	1722.62	1787.28	1824.93	1832.22	1760.61	1754.56	1744.48	1805.88	1776.2	1764.71	1710.18	1731.78	1785.59	1800.28	1791.57	1858.55	1869	1870.71	1887.06	1782.15	1784.28	1866.4	1851.85	1881.7	1901.24	1861.77
176.294006	1722.71	1864.68	1832.11	1777.57	1808.13	1813.99	1854.92	1870.46	1822.98	1787.29	1722.05	1735.81	1745.71	1749.04	1865.26	1718.03	1778.31	1800.04	1791.54	1846.42	1762.29	1771.36	1758.69	1719.93	1787.85	1824.92	1827.92	1758.88	1755.13	1742.14	1801.66	1776.51	1765.6	1708.63	1731.17	1781.97	1800.26	1793.5	1858.53	1869.56	1873.06	1885.63	1782.86	1785.54	1868.9	1854.52	1887.36	1899.57	1863.66
176.789001	1722.09	1865.91	1829.03	1773.38	1807.4	1815.7	1855.53	1873.87	1821.29	1789.19	1720.57	1730.61	1744.07	1749.43	1865.37	1720.09	1779.22	1806.94	1795.01	1847.13	1764.52	1774.26	1758.08	1721.21	1788.01	1822.59	1833.06	1763.7	1751.77	1743.18	1807.7	1777.43	1765.33	1709.68	1733.93	1788.81	1800.85	1790.27	1860.88	1867.92	1868.24	1885.31	1782.89	1784.66	1870.5	1856.09	1884.6	1900.46	1864.78
177.285004	1720.15	1863.96	1830.63	1774.52	1812.03	1817.24	1853.15	1871.64	1825.3	1790.75	1722.7	1731.43	1743.02	1748.51	1866.89	1718.06	1776.17	1806.26	1792.29	1848.18	1763.91	1773.12	1756.32	1719.8	1789.58	1824.25	1832.1	1758.04	1754.44	1748.4	1805.08	1781.59	1762.29	1708.76	1731.06	1785.8	1801.54	1788.96	1858	1869.26	1869.79	1884.77	1782.72	1787.31	1867.36	1851.37	1883.64	1902.11	1864.48
177.779999	1720.64	1858.98	1830.94	1778.3	1811.51	1814.94	1857.59	1875.74	1821.86	1789.74	1721.98	1733.5	1746.39	1745.99	1865.46	1717.46	1778.62	1804.84	1793.04	1848.63	1762.23	1773.28	1759.46	1719.36	1790.63	1825.94	1833.39	1758.97	1753.97	1743.34	1804.75	1782.21	1765.45	1713.16	1729.44	1784.46	1803.72	1790.43	1859.09	1866.59	1869.3	1885.64	1784.47	1783.68	1866.04	1853.85	1885.28	1900.83	1861.31
178.274994	1723.5	1864.83	1830.82	1773.25	1806.43	1818.66	1858.27	1875.85	1824.87	1788.4	1723.76	1733.63	1744.38	1748.24	1868.44	1721.24	1781.38	1807.16	1794.68	1851.38	1763.37	1774.91	1759.9	1723.1	1792.03	1826.89	1828.87	1763.05	1755.36	1747.96	1806.16	1781.3	1764.3	1706.75	1729.74	1788.17	1800.16	1789.99	1859.28	1866.37	1870.87	1885.67	1783.8	1787.45	1868.42	1852.08	1884.24	1901.85	1864.09
178.770004	1721.33	1864.19	1829.12	1776.27	1808.98	1814.79	1860.54	1876.81	1821.18	1792.35	1720.81	1732.75	1745.11	1747.87	1861.37	1718.08	1780.32	1805.55	1791.77	1845.37	1762.73	1776.51	1759.23	1722.23	1787.25	1825.53	1829.75	1764.75	1755.29	1744.47	1802.54	1778.72	1765.89	1710.41	1731.55	1784.75	1801.68	1791.49	1859.76	1871.6	1868.64	1889.52	1785.72	1789.44	1870.4	1854.44	1888.72	1902.94	1866.91
179.266006	1721.24	1863.77	1830.81	1773.4	1809	1818.62	1856.66	1875.2	1824.91	1789.15	1724.76	1733.16	1744.39	1748.2	1867.35	1718.59	1780.52	1803.74	1794.9	1848.53	1762.03	1774.72	1759.7	1723.8	1791.28	1825.72	1831.28	1762.35	1758.13	1746.53	1804.99	1778.53	1764.14	1710.44	1732.58	1785.96	1803.15	1794.5	1856.93	1866.46	1871.33	1886.14	1786.24	1786.77	1867.46	1853.82	1887.33	1903.78	1861.99
179.761002	1720.94	1863.14	1832.24	1776.42	1807.43	1816.72	1858.17	1872.11	1822.01	1791.34	1722.17	1733.97	1749.32	1751.88	1865.85	1717.32	1781.78	1806	1794.54	1848.24	1764.39	1776.35	1756.12	1721.99	1789.41	1828.27	1835.76	1763.6	1758.03	1746.95	1804.19	1783.62	1766.78	1710.26	1733.62	1786.82	1804.42	1789.77	1859.63	1872.19	1868.35	1886.97	1785.56	1787.37	1871.53	1851.16	1882.07	1903.76	1867.25
181.098007	1725.16	1870.65	1837.02	1777.38	1813.61	1815.91	1861.44	1873.77	1827.98	1792.34	1724.51	1734.21	1746.25	1751.32	1867.32	1720.84	1783.31	1805.97	1793.08	1847.96	1765.84	1777.05	1758.08	1717.38	1789.08	1825.97	1832.65	1762.53	1758.58	1746.56	1804.61	1779.52	1773.25	1712.08	1732.84	1786.99	1806.04	1792.47	1868.44	1851.52	1876.01	1890.73	1796.28	1800.08	1871.95	1848.4	1880.39	1905.84	1868.25
181.593002	1724.95	1867.36	1834.27	1775.47	1811.16	1818.65	1857.76	1875.36	1826.8	1789.26	1722.41	1735.01	1745.07	1748.2	1865.91	1718.38	1781.34	1804.91	1796.91	1851.51	1762.71	1777.55	1759.49	1720.86	1791.55	1826.93	1833.78	1763.26	1755.89	1747.23	1805.45	1781.33	1767.98	1711.74	1732.63	1786.92	1805.66	1794.27	1863	1878.45	1875.59	1893.7	1790.27	1789.67	1872.69	1855.92	1889.55	1904.67	1866.61
182.089005	1725.12	1867.61	1834.47	1777.72	1810.26	1817.16	1861.47	1878.89	1825.26	1794.88	1724.11	1734.43	1750.46	1753.74	1869.74	1722.27	1784.77	1805.53	1795.43	1848.01	1764.03	1776.8	1760.07	1723.99	1792.34	1827.08	1836.17	1762.33	1755.17	1747.37	1807.78	1782.19	1768.25	1715.58	1737.58	1787.28	1803.42	1792.12	1860.6	1874.18	1875.66	1894.34	1789.83	1789.75	1875.62	1859.13	1891.34	1910	1869.26
182.584000	1725.4	1867.05	1834.33	1779.04	1810.39	1820.81	1859.06	1872.57	1830.96	1792.31	1722.54	1734.14	1749.74	1751.12	1870.84	1719.94	1782.42	1804.74	1791.96	1852.47	1764.62	1774.85	1759.82	1722.46	1790.93	1829.88	1834.26	1763.88	1753.93	1743.01	1807.84	1780.3	1766.07	1710.49	1732.82	1787.42	1804	1790.51	1862.54	1874.58	1873.76	1895.88	1787.36	1787.34	1876.21	1855.54	1891.34	1904.89	1869.51
183.078995	1721.8	1868.78	1833.8	1779.72	1812.65	1819.88	1861.81	1879.26	1827.98	1793.46	1725.35	1733.77	1749.18	1748.04	1868.65	1720.89	1786.78	1808.38	1795.89	1848.71	1763.29	1775.9	1755.71	1723.49	1791.55	1826.57	1833.82	1763.88	1755.62	1745.93	1808	1777.57	1770.77	1709.76	1734.08	1786.71	1800.34	1795.51	1862.31	1872.7	1872.81	1890.04	1786.92	1789.57	1871.6	1858.94	1892	1906.97	1869.63
183.574005	1722.88	1869.74	1834.32	1777.56	1812.25	1819.96	1861.2	1877.1	1831.04	1792.68	1724.42	1735	1747.58	1751.41	1866.93	1718.23	1782.24	1807.89	1797.81	1850.37	1764.04	1776.05	1761.15	1723.76	1791.6	1827.92	1831.86	1762.4	1755.57	1746.64	1808.47	1780.77	1769.94	1710.1	1732.95	1786.1	1803.67	1793.88	1861.97	1875.03	1876.31	1891.05	1785.64	1790.06	1873.69	1855.75	1892.22	1904.74	1872.37
184.069000	1723.08	1866.82	1834.84	1775.12	1809.84	1818.56	1863.16	1873.18	1823.81	1793.64	1722.97	1733.79	1746.29	1750.29	1870.54	1717.82	1784.02	1804.86	1790.51	1852.89	1764.46	1774.05	1758.64	1724.3	1790.51	1829.83	1835.52	1763.62	1755.92	1746.42	1806.11	1782.23	1766.75	1710.66	1731.54	1787.02	1803.38	1798.47	1865.48	1875.69	1874.23	1891.7	1789.24	1788.53	1876.18	1857.6	1890.1	1910	1871.73
184.563995	1723.37	1867.95	1834.11	1776.56	1813.46	1817.76	1862.34	1877.5	1823.15	1793.18	1723.45	1735.32	1746.02	1747.47	1874.32	1721.38	1781.8	1808.88	1795.45	1852.74	1765.24	1775.51	1758.9	1723.15	1793.68	1827.5	1838.26	1760.3	1753.58	1748.12	1806.85	1783.05	1766.85	1711.1	1729.84	1788.08	1805.92	1794.06	1860.94	1873.66	1878.02	1890.54	1788.55	1791.05	1870.21	1853.74	1888.43	1903.79	1868.67
185.059998	1725.85	1871.82	1835.85	1776.3	1810.97	1819.45	1860.63	1873.52	1828.17	1786.3	1724.24	1734.75	1745.88	1752.18	1870.57	1719.03	1781.15	1808.18	1797.46	1850.91	1766.64	1775.56	1763.15	1722.52	1791.72	1828.22	1833.79	1763.27	1758.62	1747.15	1809	1783.3	1769.36	1713.22	1734.64	1787.27	1806.63	1796.01	1862.46	1873.99	1873.4	1894.62	1784.84	1788.99	1873.37	1855.53	1888.45	1902.78	1872.3
185.554993	1727.95	1870.7	1836.52	1772.03	1812.22	1819.1	1859.98	1879.27	1827.77	1791.04	1722.08	1733.66	1746.11	1752.51	1870.61	1721.27	1784.09	1805.7	1796.89	1849.27	1766.08	1776.61	1759.98	1721.46	1792.32	1831.85	1835.95	1761.22	1758.93	1749.83	1808.61	1782.56	1766.08	1709.44	1734.19	1788.61	1801.08	1796.4	1860.43	1872.95	1877.07	1891.85	1784.53	1786.44	1872.34	1853.29	1887.85	1904.99	1871.15
186.050003	1723.59	1871.14	1834.12	1774.42	1811.45	1817.3	1864.53	1880.76	1827.33	1790.44	1723.9	1733.24	1746.65	1750.25	1868.67	1721.9	1783.16	1809.89	1797.99	1851.59	1765.4	1775.74	1760.39	1719.9	1793.71	1833.91	1832.53	1763.18	1756.62	1742.91	1808.56	1782.39	1765.16	1711.9	1730.41	1783.86	1805.35	1795.12	1861.28	1874.96	1877.24	1891.64	1784.39	1787.69	1870.19	1854.39	1889	1904.54	1868.09
186.544998	1723.08	1866.87	1833.44	1776.12	1812.1	1816.02	1861.22	1875.76	1821.46	1790.34	1725.84	1734.39	1745.26	1750.05	1869.3	1721.95	1779.76	1805.63	1794.54	1848.42	1764.84	1775.41	1760.83	1723.7	1792.91	1829.84	1833.26	1760.45	1754.11	1745.04	1805.06	1781.72	1767.47	1711.12	1734.91	1786.44	1804.12	1793.72	1863.14	1872.18	1879.48	1894.9	1783.25	1787.56	1871.23	1853.57	1887.48	1902.76	1871.53
187.041000	1720.82	1865.17	1832.83	1775.48	1812.37	1819.65	1862.64	1877.54	1825.6	1789.79	1721.74	1733.98	1747.04	1749.83	1868.43	1714.78	1782.17	1809.36	1794.75	1853.79	1762.26	1773.02	1759.96	1724.17	1792	1830.1	1836.42	1762.95	1755.46	1748.1	1810.16	1779.74	1765.57	1713.22	1734.5	1787.99	1802.49	1795.58	1862.83	1875.32	1872.37	1890.04	1783.82	1787.31	1871.51	1856.23	1885.51	1904.62	1863.9
187.535995	1723.94	1869.47	1834.44	1774.99	1809.85	1819.69	1859.85	1877.21	1824.25	1789.45	1722.36	1731.84	1745.44	1748.22	1867.46	1718.93	1785.55	1808.29	1793.32	1852.34	1764.63	1777.43	1759.93	1722.51	1793.4	1828.19	1831.91	1762.81	1753.95	1745.42	1807.32	1780.2	1767.86	1709.23	1732.05	1784.97	1803.74	1792.22	1862.41	1873.47	1874.34	1891.6	1785.53	1786.91	1874.28	1853.18	1889.74	1908.26	1870.69
188.031006	1724.05	1864.33	1833.49	1772.67	1810.55	1818.51	1859.93	1878.27	1824.43	1791.46	1721.63	1730.66	1743.26	1745.57	1869.01	1720.07	1781.81	1805.71	1795.43	1850.83	1764.22	1776.33	1761.05	1724.2	1790.59	1832.2	1834.42	1760.12	1754.77	1745.75	1806.03	1781.17	1765.74	1710.68	1731.98	1786.97	1803.22	1793.42	1865.16	1869.56	1872.78	1892.62	1783.62	1784.58	1871.31	1855.71	1894	1903.24	1867.53
188.526001	1723.16	1868.81	1832.96	1777.31	1811.91	1820.3	1859.41	1880.8	1824.94	1792.9	1720.35	1732.19	1743.98	1749.03	1870.14	1717.36	1781.54	1806.47	1795.96	1850.54	1764.69	1773.91	1761.88	1723.29	1792.2	1827.05	1833.67	1760.23	1754.57	1744.83	1804.08	1779.14	1765.71	1710.36	1732.1	1786.53	1802.23	1793.65	1860.69	1871.92	1870.5	1888.4	1789.31	1785.79	1872.4	1855.37	1887.43	1904.44	1867.55
189.020996	1724.45	1863.96	1833.38	1777.6	1810.89	1814.62	1860.99	1872.87	1823.27	1790.02	1720.63	1729.2	1743.07	1748.75	1863.51	1715.21	1781.82	1803.09	1792.23	1852.29	1764.3	1774.33	1759.14	1722.06	1787.81	1825.7	1831.7	1761.53	1754.49	1744.13	1804.53	1777.6	1761.67	1709.84	1731	1784.81	1802.04	1791.14	1862.86	1873.51	1874.37	1888.78	1784.12	1785.67	1871.16	1853.52	1887.46	1901.93	1865.61
189.516998	1721.78	1870.68	1832.65	1773.97	1810.06	1816.96	1859.53	1873.93	1824.77	1790.29	1722.16	1732.94	1744.56	1748.14	1869.26	1718.9	1779.48	1805.58	1791.68	1850.75	1760.8	1772.33	1757.05	1719.73	1789.27	1824.8	1830.37	1758.73	1753.3	1744.22	1805.53	1780.36	1763.1	1709.56	1730.95	1781.71	1801.55	1789.87	1861.84	1874.6	1873.45	1889.4	1786.46	1785.58	1872.24	1852.89	1885.31	1907.58	1866.31
190.011993	1722.67	1869.61	1833.23	1773.58	1807.22	1819.12	1857.83	1874.13	1827.77	1791.4	1722.42	1732.91	1742.71	1748.68	1870.49	1717.89	1780.45	1804.13	1790.55	1846.94	1762.64	1776.08	1756.97	1721.44	1789.46	1829.29	1832.87	1761.7	1755.09	1743.5	1800.56	1778.1	1767.65	1711.31	1734.48	1783.54	1801.92	1790.02	1859.31	1868.93	1874.34	1889.54	1783.02	1785.95	1873.45	1852.27	1888.64	1905.49	1866.4
190.507004	1722.56	1868.79	1835.16	1775.31	1806.43	1817.24	1856.87	1874.16	1822.07	1794.68	1719.8	1729.91	1747.31	1749.54	1866.34	1718.02	1780.85	1803.58	1791.9	1847.64	1762.91	1775.16	1757.34	1721.32	1788.7	1826.66	1833.19	1762.17	1754.26	1745.64	1802.97	1776.07	1767.11	1709.38	1733.7	1783.4	1799.05	1791.6	1865.81	1869.47	1877.07	1889.72	1786.98	1787.97	1872.67	1853.97	1886.81	1904.75	1870.08
191.001999	1722.69	1868.03	1833.83	1774.58	1807.54	1820.34	1859.79	1874.96	1823.92	1791.16	1717.73	1730.09	1742.98	1747.62	1868	1714.69	1782.35	1803.07	1793.58	1844.1	1763.77	1775.25	1758.6	1720.71	1790.49	1825.48	1832.04	1762.98	1755.4	1742.38	1802.74	1778.59	1765.83	1710.26	1732.51	1785.35	1801.63	1791.98	1858.36	1873.26	1870.37	1891.12	1784.11	1788.29	1869.83	1853.18	1888.9	1903.52	1866.49
191.496994	1723.74	1871.05	1831.38	1778.69	1809.05	1817.92	1860.37	1874.73	1824.95	1789.27	1723.61	1736.8	1747.21	1748.96	1869	1717.18	1783.54	1805.29	1793.16	1845.95	1765.56	1773.98	1759.27	1721.19	1792.29	1824.97	1830.68	1762.13	1756.99	1746.17	1803.6	1780.72	1765.82	1706.46	1733.1	1784.03	1806.72	1790.55	1864.28	1873.81	1872.35	1895.45	1787.12	1790.66	1871.63	1854.34	1890.26	1904.29	1867.74
191.992996	1723.59	1870.88	1832.27	1774.8	1812.31	1819.11	1860.23	1877.8	1829.25	1789.74	1721.24	1735.58	1745.09	1750.58	1872.48	1716.15	1781.41	1806.56	1793.14	1848.93	1762.68	1776.18	1757.97	1723.37	1789.77	1832.91	1835.59	1765.13	1753.82	1745.34	1807.47	1779.02	1767.21	1707.61	1735.72	1785.22	1802.16	1793.77	1860.33	1870.58	1877.08	1887.79	1787.46	1789.03	1876.56	1854.83	1892.02	1907.25	1866.19
192.488007	1722.94	1873.02	1832.06	1778.06	1810.27	1820.45	1861.5	1880.73	1829.82	1793.99	1723.54	1735.58	1745.68	1749.41	1869.79	1719.6	1781.57	1807.11	1796.04	1850.8	1763.81	1776.59	1758.37	1722.31	1790.68	1826.8	1830.73	1759.11	1757.33	1745.65	1807.17	1778.02	1770.69	1710.89	1733.7	1783.11	1801.19	1795.8	1862.68	1875.11	1877.02	1894.95	1779.99	1785.26	1870.25	1854.49	1890.13	1905.82	1867.16
192.983002	1723.08	1872.22	1834.8	1777.38	1805.73	1820.09	1858.92	1879.54	1827.3	1790.85	1721.54	1735.8	1747.49	1751.42	1870.06	1721.58	1783.3	1808.82	1793.28	1851.72	1762.46	1776.51	1759.86	1722.77	1791.76	1830.3	1836.72	1762.19	1755.96	1744.41	1806.19	1781.21	1768.78	1710.85	1735.19	1786.77	1806.33	1790.54	1866.07	1878.38	1875.76	1890	1787.04	1791.41	1874.07	1854.98	1891.07	1907.15	1867.31
193.477997	1720.6	1873.49	1831.46	1776.92	1806.4	1813.07	1860.36	1880.76	1826.04	1791.83	1720.35	1730.09	1742.96	1747.78	1870.07	1717.44	1779.94	1806.54	1794.98	1850.8	1763.28	1776.37	1756.74	1721.84	1791.04	1828.7	1831.27	1764.51	1758.13	1743.99	1809.07	1777.3	1767.15	1706.42	1733.82	1784.44	1803.74	1793.39	1862.67	1875.66	1879.1	1891.1	1784.82	1790.29	1871.6	1858.51	1894.33	1902.9	1865.32
193.973007	1719.65	1870.04	1834.32	1775.58	1810.2	1817.86	1859.13	1878.86	1828.8	1794.13	1723.94	1737.44	1742.36	1751.28	1869.9	1718.21	1783.85	1808.26	1794.85	1850.4	1763.79	1775.91	1760.62	1719.57	1792.61	1828.66	1831.55	1763.37	1757	1747.17	1808.33	1780.39	1770.13	1709.89	1735.11	1785.01	1805.67	1792.35	1860.15	1869.95	1871.04	1894.74	1786.21	1794.37	1873.38	1857.61	1891.42	1906.99	1869.66
194.468994	1723.69	1874.06	1834.65	1775.11	1808.23	1817.57	1860.53	1879.54	1825.04	1791.75	1719.35	1733.22	1745.05	1749.02	1871.39	1718.99	1779.47	1804.62	1794.34	1848.62	1762.37	1776.33	1760.51	1724.72	1790.28	1829.24	1832.04	1764.38	1758.43	1746.13	1805.06	1779.86	1767.5	1708.63	1732.41	1784.8	1802.01	1794.33	1866.43	1873.65	1873.98	1890.79	1783.38	1789.23	1872.1	1852.29	1887.02	1904.75	1870.19
194.964005	1722.16	1869.23	1832.39	1777.32	1808.83	1818.99	1859.51	1878.71	1824.14	1790.08	1722.21	1731.89	1745.31	1749.02	1870.09	1719.38	1778.18	1806.3	1796	1848.52	1761.57	1774.82	1758.03	1721.53	1792.44	1827.2	1830.37	1761.22	1755.25	1745.75	1802.56	1780.56	1766.62	1708.33	1731.9	1783.02	1801.67	1790.65	1861.35	1873.44	1875.34	1889.94	1786.1	1786.4	1869.87	1854.35	1886.27	1906.46	1866.5
195.459000	1723.19	1870.55	1836.88	1776.45	1807.22	1818.27	1862.46	1876.62	1828.92	1792.56	1719.84	1734.34	1743.49	1749.5	1873.74	1717.39	1781.07	1806.73	1796.34	1852.46	1763.21	1776.29	1759.62	1720.44	1790.87	1828.34	1831.08	1763.85	1756.31	1744	1806.54	1778.91	1767.35	1707.16	1733.66	1786.62	1805.4	1790.38	1859.42	1869.35	1874.67	1889.78	1787.67	1786.34	1873	1851.12	1885.19	1907.44	1866.42
195.953995	1721.88	1871.23	1832.03	1777.1	1807.22	1818.58	1862.8	1878.37	1826.91	1792.44	1724.06	1732.88	1744.67	1746.85	1865.22	1719.44	1778.8	1804.25	1793.6	1848.1	1762.6	1774.37	1758.08	1722.85	1787.56	1824.95	1833.19	1762.53	1754.4	1744.25	1801.81	1777	1767.55	1708.51	1733.78	1782.47	1802.83	1791.35	1861.89	1870.43	1870.41	1889.03	1785.3	1786.69	1869.94	1852.46	1889.76	1907.51	1869.39
196.449005	1721.62	1866.58	1836.19	1776.89	1808.23	1818.38	1859.77	1875.46	1829.27	1794.36	1721.54	1735.83	1745.63	1750.19	1870.09	1717.68	1781.16	1804.92	1794.92	1851.51	1761.47	1774.91	1759.08	1721.49	1787.54	1829.11	1832.08	1761.29	1757.75	1744.25	1802.68	1779	1766.59	1707.47	1733.62	1783.77	1804.62	1791.73	1859.76	1873.53	1872.79	1889.07	1783.16	1790.63	1874.91	1851.57	1888.12	1905.61	1863.31
196.945007	1720.14	1869.84	1828.98	1776.58	1811.03	1816.5	1860.26	1875.32	1826.05	1790.64	1721.64	1733.73	1744.03	1749.56	1871.29	1717.46	1782.88	1804.22	1793.97	1851.11	1763.37	1776.35	1758.53	1720.17	1790.2	1825.51	1832.36	1760.03	1754.3	1746.13	1803.81	1778.45	1768.84	1710.67	1732.43	1785.73	1800.74	1790.88	1859.15	1878.27	1874.96	1889.54	1783.9	1785.65	1869.61	1856.43	1891.2	1904.89	1870.39
197.440002	1722.39	1866.14	1831.35	1776.3	1809.02	1815.62	1857.55	1875.86	1826.13	1791.88	1722	1732.7	1746.32	1748.78	1864.32	1718.67	1778.25	1806.12	1797.77	1847.99	1763.67	1775.97	1758.38	1722.41	1789.58	1827.64	1834.88	1764.12	1756.49	1744.64	1803.22	1779.9	1768.34	1709.15	1735.5	1784.96	1801.12	1790.3	1862.19	1873.23	1871.28	1887.77	1786.34	1788.03	1868.38	1854.7	1892.38	1903.59	1862.31
197.934998	1723.93	1870.71	1834.4	1776.9	1809.45	1818.6	1859.14	1873.02	1828.69	1790.73	1718.64	1730.96	1747.08	1750.25	1870.98	1717.02	1781.41	1805.63	1795.14	1850.37	1760.24	1775.71	1754.8	1721.84	1790.27	1825.33	1825.9	1759.55	1755.38	1744.59	1806.44	1777.51	1765.08	1711.05	1733.66	1785.71	1801.04	1789.13	1858.56	1873.42	1874.18	1890.74	1783.62	1786.86	1872.69	1852.03	1891.49	1900.36	1866.18
198.429993	1719.95	1866.22	1828.92	1775.7	1807.05	1818.7	1856.08	1874.86	1826.53	1785.23	1720.36	1734.65	1746.4	1747.55	1867.83	1716.1	1777.26	1801.02	1793.08	1847.93	1761.13	1773.91	1757.98	1719.81	1790.22	1826.69	1827.58	1761.96	1753.68	1743.18	1802.01	1777.7	1761.93	1709.11	1730.41	1782.26	1801.23	1789.02	1863.29	1872.87	1873.79	1886.72	1783.97	1789.79	1866.84	1853.93	1890.01	1902.85	1863.01
198.925995	1720.5	1867.92	1834.79	1774.57	1805.4	1816.38	1856.06	1872	1821.59	1786.1	1718.17	1731.25	1743.16	1746.76	1863.36	1714.1	1778.2	1802.43	1788.1	1845.34	1760.79	1773.83	1754.3	1718.61	1790.27	1823.8	1829.89	1763.2	1752.26	1743.59	1802.92	1776.54	1764.98	1706.51	1730.59	1780.7	1801.45	1791.52	1860.23	1868.23	1873.81	1885.96	1783.47	1786.53	1869.67	1851.13	1888.62	1901.85	1863.75
199.421005	1721.9	1868.97	1829.19	1772.03	1805.95	1812.96	1855.62	1872	1822.52	1786.44	1718.12	1732.88	1743.74	1748.19	1864.36	1714.51	1780.03	1803.04	1788.88	1844.7	1763.41	1773.23	1755.15	1721.19	1789.15	1826.03	1831.47	1761.11	1755.24	1742.8	1802.83	1775.5	1763.82	1705.65	1730.13	1785.31	1801.35	1789.02	1857.52	1868.94	1869.17	1884.49	1783.68	1785.33	1867.24	1850.89	1885.13	1898.93	1863.67
199.916000	1719.44	1868.12	1829.55	1774.55	1806.4	1816.6	1858.05	1874.92	1822.71	1786.15	1719.48	1732.6	1742.17	1745.62	1864.99	1716.91	1778.2	1802.75	1792.71	1847.2	1760.4	1770.32	1757.78	1719.57	1788.18	1828.64	1830.53	1760.9	1752.24	1741.67	1804.46	1776.9	1764.28	1707.92	1735.51	1784.61	1801.45	1789.58	1857.59	1873.42	1871.61	1888.48	1780.94	1786	1873.61	1851.58	1885.14	1901.76	1867.79
200.410995	1719.1	1871.91	1829.7	1774.76	1810.31	1816.28	1861.57	1879.16	1824.32	1789.52	1722.93	1732.7	1746.03	1747.48	1869.16	1717.24	1781.25	1804.9	1792.27	1846.49	1761.74	1776.06	1756.95	1718.19	1788.49	1823.49	1830.53	1761.85	1753.49	1743.6	1803.65	1773.26	1765.86	1708.6	1732.28	1783.48	1800.08	1789.31	1857.69	1873.2	1874.64	1886.51	1784.75	1786.42	1870.33	1850.83	1885.97	1903.59	1865.62
200.906006	1723.61	1871.36	1832.56	1775.9	1808.22	1816.04	1859.76	1879.25	1828	1789.2	1720.22	1732.18	1742.89	1749.31	1868.83	1718.44	1780.3	1805.35	1791.49	1850.22	1763.96	1773.95	1758.69	1723.77	1787.03	1826.09	1831.46	1759.97	1756.35	1743.63	1804.09	1778.28	1764.71	1709.82	1729.61	1783.17	1804.38	1788.85	1860.06	1871.3	1874.41	1890.84	1782.98	1787.06	1872.07	1855.72	1891.44	1902.28	1867.5
201.401001	1722.29	1875.54	1832.26	1773.27	1808.22	1817.44	1856.41	1878.15	1824.82	1792.22	1721.25	1729.48	1740.83	1746.1	1870.94	1718.29	1779.01	1804.83	1790.98	1849.16	1761.89	1773.97	1756.68	1722.81	1790	1828.16	1834.62	1760.57	1753.94	1743.9	1805.43	1776.73	1768.91	1704.31	1733.05	1784.88	1803.74	1792.56	1857.78	1869.22	1872.5	1889.01	1786.37	1789.35	1870.49	1851.95	1887.83	1900.58	1865.92
201.897003	1722.4	1871.95	1829.61	1774.16	1808.16	1816.04	1855.96	1874.73	1822.54	1787.66	1717.9	1731.63	1744.77	1747.74	1870.69	1717.12	1782.3	1801.77	1793.17	1849.2	1759.69	1772.91	1755.94	1720.56	1793.25	1821.21	1830.26	1762.2	1751.42	1743.34	1805.67	1777.51	1767.12	1708.09	1734.4	1783.46	1803.6	1787.25	1860.56	1868.59	1869.89	1883.28	1780.39	1783.74	1868.64	1849.59	1888	1900.08	1863.49
202.391998	1720.73	1869.32	1831.62	1775.81	1807.96	1811.7	1856.92	1873.52	1823.79	1790.26	1721.72	1731.97	1742.82	1745.9	1871.4	1715.63	1774.25	1800.15	1791.89	1846.09	1760.47	1773.34	1755.92	1721.66	1788.43	1824.79	1829.72	1760.3	1751.49	1743.92	1799.09	1775.3	1765.56	1707.43	1732.46	1782.66	1799.88	1789.46	1856.28	1864.86	1871.42	1884.69	1782.54	1784.94	1867.96	1851.18	1886.74	1897.56	1866.74
202.886993	1721.93	1872.98	1829.89	1770.42	1804.94	1813.1	1853.44	1874.53	1822.49	1788.99	1716.76	1729.74	1739.94	1743.77	1864.67	1715.32	1776.43	1800.54	1791.2	1849.97	1759.24	1772.33	1755.28	1719.7	1785.32	1820.57	1829.15	1759.46	1751.75	1740.62	1803.36	1774.21	1763.6	1708.14	1733.41	1780.17	1798.07	1786.67	1858.91	1869.41	1867.99	1886.31	1783.68	1783.25	1868.37	1849.85	1883.51	1898.78	1863.36
203.382004	1721.73	1870.15	1826.73	1775.09	1804.2	1812.53	1857.89	1879.02	1821.45	1789.65	1720.25	1730.28	1742.6	1744.93	1862.92	1715.74	1776.55	1802.27	1793.95	1848.78	1760.76	1772.98	1758.67	1717.45	1789.85	1824.73	1828.43	1761.42	1753	1742.31	1802.14	1776.96	1761.78	1705.51	1730.08	1781.55	1802.66	1788.07	1856.13	1865.95	1870.83	1883.83	1781.07	1782.72	1867.85	1850.98	1886.46	1900.17	1864.62
203.878006	1719.79	1865.01	1830.03	1774.25	1804.07	1811.49	1854.35	1872.74	1824.55	1787.74	1719	1730.43	1741.74	1747.81	1864.27	1717.59	1779.27	1801.93	1793.81	1850.38	1758.02	1773.06	1754.43	1719.93	1788.99	1827.42	1829.15	1758.38	1753.53	1742.74	1802.89	1774.38	1763.73	1705.73	1733.09	1781.34	1800.12	1789.53	1858	1866.19	1866.95	1884.68	1778.65	1784.69	1867.71	1849.16	1882.14	1895.99	1861.85
204.373001	1720.61	1868.83	1828.02	1774.6	1806.65	1817.14	1856.44	1876.64	1822.12	1789.18	1719.15	1727.22	1740.21	1745.99	1862.16	1716.38	1778.14	1801.67	1792.37	1845.81	1762.07	1770.48	1756.47	1721.14	1788.28	1824.82	1827.99	1758.7	1753.23	1742.4	1801.21	1774.82	1766.4	1708.25	1731.06	1782.83	1802.17	1787.75	1855.74	1869.02	1870.59	1884.93	1781.57	1786.62	1871.31	1851.9	1886.34	1904.73	1861.4
204.867996	1721.17	1866.49	1828.48	1773.49	1806.82	1812.84	1851.88	1875.46	1824.1	1788.83	1719.73	1733.61	1743.46	1746.59	1866.13	1717.77	1779.88	1807.89	1793.73	1848.74	1760.52	1771.84	1758.14	1719.46	1786.41	1826.57	1830.47	1761.07	1751.93	1743.63	1805.24	1776.78	1765.12	1703.96	1731.29	1782.64	1795.46	1786.18	1857.54	1870.22	1870.02	1885.39	1783.48	1785.2	1867.67	1850.12	1886.22	1901.91	1861.93
205.363007	1722.62	1868.65	1830.03	1774.32	1803.88	1812.97	1853.79	1878.71	1819.37	1785.33	1718.32	1730.54	1740.49	1746.36	1865.42	1716.17	1779.51	1805.12	1794.06	1846.42	1759.56	1776.99	1758.83	1718.71	1789.06	1825.51	1832.48	1755.8	1754.81	1742.62	1800.86	1774.67	1762.17	1704.98	1729.16	1782.33	1798.56	1789.37	1856.83	1869.09	1868.49	1887.3	1784.76	1785.95	1868.29	1848.03	1882.97	1901.71	1862.93
205.858002	1719.82	1865.75	1828.15	1770.16	1802.03	1812.71	1856.55	1871.74	1822.67	1784.17	1718.27	1731.39	1743.54	1743.83	1864.74	1715.39	1776.31	1800.31	1790.92	1845.37	1761.17	1772.78	1754.27	1721.85	1788.61	1824.11	1826.32	1756.93	1749.84	1738.38	1796.94	1774.39	1760.75	1706.22	1729.31	1783.75	1798.62	1785.81	1855.75	1864.85	1866.73	1884.18	1779.13	1784.14	1867.81	1849.31	1880.77	1898.89	1859.3
206.354004	1720.48	1870.84	1828.55	1771.22	1803.62	1814.08	1852.68	1870.08	1823.85	1785.4	1722.53	1731.99	1742.38	1747.02	1862.55	1717.03	1776.33	1803.89	1791.01	1846.58	1759.01	1771.9	1753.01	1718.46	1786.95	1823.79	1827.26	1756.43	1754.86	1741	1801.13	1774.44	1766.93	1708.8	1727.8	1784.41	1798.53	1787.16	1855.12	1867.17	1869.71	1885.01	1780.05	1781.49	1865.02	1848.18	1884.9	1897.39	1862.66
206.848999	1720.73	1864.64	1830.32	1772.05	1802.94	1812.93	1854.79	1873.73	1822	1786.66	1719.07	1729.69	1743.6	1747.32	1864.02	1717.06	1781.15	1802.31	1791.28	1846.04	1758.94	1774.93	1755.64	1719.55	1784.55	1823.79	1827.83	1761.15	1755.26	1740.32	1801.53	1775.7	1763.55	1705.38	1730.21	1784.3	1797.38	1789.22	1853.19	1868.22	1871.87	1888.76	1783.51	1786.2	1864.13	1849.02	1888.12	1894.3	1861.84
207.343994	1721.62	1869.1	1833.46	1776.07	1802.67	1816.09	1856.43	1877.01	1827.08	1789.42	1718.29	1732.99	1741.89	1750.38	1866.37	1715.55	1779.86	1803.48	1794	1846.6	1759.49	1771.89	1755.8	1720.74	1786.84	1824.82	1831.56	1764.08	1756.42	1743.52	1803.84	1776.92	1766.12	1707.31	1733	1783.13	1799.32	1786.55	1855.81	1871.41	1869.5	1888.63	1782.23	1786.04	1865.08	1849.09	1885.88	1904	1863.66
207.839005	1722.56	1871.81	1832.49	1770.54	1804.95	1813.78	1860.06	1875.57	1826.31	1786.59	1718.6	1729.99	1744.86	1751.44	1867.7	1714.85	1775.87	1802.57	1792.81	1848.5	1761.51	1774.3	1757.32	1720.24	1786.98	1824.49	1831.36	1760.34	1753.64	1746.02	1802.41	1778.66	1765.53	1706.96	1729.46	1781.7	1801.31	1790.69	1855.38	1871.06	1871.64	1884.98	1782.27	1785.65	1867.95	1849.16	1888.77	1900.22	1862.74
208.334000	1718.49	1871.74	1828.07	1774.37	1805.4	1813.49	1856.97	1878.41	1825.25	1788.02	1719.29	1729.81	1744.77	1747.75	1869.26	1716.28	1780.33	1797.75	1790.66	1843.85	1758.54	1772.17	1752.66	1718.97	1789.28	1823.86	1832.47	1762.04	1753.19	1742.84	1801.11	1772.98	1767.4	1707.86	1732.01	1782.2	1799.42	1787.17	1861.45	1864.74	1868.74	1886.53	1782.38	1784.67	1869.79	1850.48	1882.96	1899.98	1861.24
208.830002	1724.75	1868.71	1829.07	1771.7	1803.27	1812.23	1855.7	1876.43	1821.51	1789.61	1721.63	1730.77	1743.99	1748.6	1864.92	1713.5	1777.18	1801.66	1791.58	1845.64	1758.53	1773.09	1754.8	1721.78	1788.35	1824.97	1827.3	1762.74	1752.22	1741.12	1802.47	1773.79	1766.12	1704.84	1729.96	1782.87	1798.34	1787.12	1857.96	1866.76	1865.63	1886.02	1779.05	1784.09	1866.39	1847.65	1888.43	1894.83	1862.67
209.324997	1721.27	1869.28	1828.73	1772.56	1803.74	1812.41	1859.26	1876.62	1825.42	1789.53	1721.1	1731.58	1743.77	1749.03	1867.02	1716.79	1779.74	1799.33	1790.65	1847.25	1759.9	1775.49	1757.68	1719.79	1790.57	1825.8	1828.68	1757.19	1754.47	1742.44	1801.18	1775.14	1763.31	1707.08	1731.39	1778.77	1798.66	1787.54	1858.54	1868.54	1866.99	1886.45	1781.91	1785.98	1865.61	1846.65	1883.27	1901.55	1863.68
209.820007	1719.11	1868.52	1829.23	1773.77	1801.26	1814.84	1858.2	1873.57	1826.3	1789.95	1720.96	1730.51	1742.05	1748.98	1866.74	1717.7	1776.53	1802.29	1790.6	1846.58	1758.19	1773.24	1757.28	1719.78	1786.09	1824.7	1827.83	1762.75	1755.22	1741.79	1799.44	1772.23	1767.19	1708.89	1733.73	1782.21	1798.62	1788.43	1858.88	1865.6	1870.35	1884.8	1782.4	1783.01	1863.36	1846.19	1885.57	1898.86	1863.16
210.315002	1720.55	1867.07	1828.84	1772.01	1803.1	1813.65	1854.76	1873.46	1825.11	1789.72	1721.53	1731.47	1743.53	1750.9	1865.84	1719.57	1779.22	1798.42	1792.82	1844.21	1757.1	1773.79	1755.92	1720.97	1790.69	1825.85	1824.62	1762.53	1751.32	1738.75	1800.33	1775.18	1765.62	1708.98	1732.11	1781.3	1799.22	1789.18	1857.02	1863.07	1865.71	1884.08	1780.91	1783.12	1867.8	1845.22	1885.85	1898.54	1859.41
210.811005	1720.71	1870.05	1830.85	1773.53	1804.3	1810.82	1858.05	1874.95	1827.37	1789.29	1721.51	1733.5	1745.29	1748.21	1867.17	1716.61	1779.15	1800.94	1790	1844.61	1759.87	1773.46	1755.45	1720.24	1789.19	1825.29	1828.65	1762.49	1754.45	1742.6	1800.61	1773.57	1765.76	1709.5	1730.9	1781.25	1802	1788.59	1852.3	1864.2	1866.53	1884.89	1782.23	1782.93	1865.86	1849.03	1885.55	1899.38	1863.6
211.306000	1719.11	1861.56	1828.69	1773.85	1801.65	1811.63	1852	1869.24	1827.05	1788.21	1720.25	1732.33	1744.92	1745.15	1863.45	1716.88	1776.51	1802.92	1792.83	1846.88	1760.82	1773.12	1754.3	1719.22	1789.07	1827.1	1829.95	1764.03	1753.65	1739.62	1802.25	1773.91	1766.4	1706.18	1732.42	1784.33	1800.12	1785.89	1854.64	1867.48	1866	1884.47	1782.84	1785.11	1866.05	1851.08	1889	1897.16	1861.09
211.800995	1721.21	1866.73	1830.73	1772.41	1800.01	1815.72	1858.69	1870.28	1828	1792.19	1718.85	1729.75	1746.09	1749.45	1865.83	1716.33	1779.34	1803.08	1792.2	1845.2	1761.98	1773.91	1757.12	1723.05	1788.62	1823.18	1826.4	1762.53	1754.13	1740.67	1800.63	1774.61	1767.2	1705.74	1731.9	1781.5	1801.51	1786.38	1858.85	1866.6	1870.67	1884.86	1783.39	1786.43	1866.05	1849.08	1887.43	1897.53	1862.96
212.296005	1720.61	1866.15	1829.29	1772.87	1800.92	1813.65	1853.29	1866.85	1827.06	1790.78	1720.98	1732.35	1744.51	1746.69	1866.4	1720.35	1778.91	1801.78	1792.72	1847.76	1758.26	1771.37	1756.89	1720.2	1785.75	1822.36	1827.4	1760.45	1754.33	1741.43	1799.67	1772.52	1767.7	1707.34	1730.76	1779.37	1797.94	1787.89	1856.96	1866.1	1868.18	1888.86	1785.18	1788.22	1868.71	1852.47	1888.55	1901.13	1864.43
212.791000	1721.9	1868.95	1832.29	1778.24	1803.25	1816.89	1853.48	1868.32	1825.35	1788.74	1720.54	1730.86	1747.37	1750.76	1867.96	1716.46	1778.35	1801.83	1790.25	1846.3	1756.82	1775.05	1753.8	1719.93	1788.82	1825.18	1829.33	1764.26	1757.16	1746.01	1800.54	1775.36	1765.69	1705.62	1731.61	1781.47	1798.06	1788.31	1862.55	1867.77	1865.22	1886.47	1781.36	1782.51	1865.84	1848.52	1884.42	1899.74	1859.83
213.287003	1717.84	1869.13	1834.08	1779	1805.52	1814.21	1851.54	1867.92	1829.27	1788.19	1720.97	1731.19	1744.95	1749.42	1869.54	1717.96	1779.81	1801.03	1792.27	1849.46	1760.89	1772.2	1754.78	1720.35	1785.95	1824.28	1825.89	1761.32	1755.33	1741.39	1800.23	1772.69	1768.19	1705.89	1733.37	1782.55	1802.21	1790.89	1857.61	1865	1869.23	1885.34	1782.36	1783.3	1867.09	1848.33	1889.24	1898.65	1864.99
213.781998	1720.7	1870.25	1831.33	1777.28	1801.32	1814.3	1855.51	1869.58	1828.68	1792.9	1720.76	1734.11	1748.44	1751.12	1866.85	1718.68	1777.78	1801.26	1791.1	1841.54	1757.79	1772.06	1754.7	1720.41	1789.09	1821.01	1825.08	1764.99	1754.88	1739.89	1798.94	1768.83	1768.5	1705.62	1732	1782.88	1796.05	1785.27	1855.09	1865.95	1870.29	1884.12	1783.06	1785.44	1866.88	1855.6	1889.05	1898.87	1864.1
214.276993	1718.63	1865.6	1833.9	1779.72	1800.93	1816.79	1849.61	1862.08	1834.45	1792.06	1720.09	1733.46	1745.64	1753.73	1860.77	1717.8	1779.97	1798.38	1790.82	1842.76	1757.32	1773.94	1753.98	1721.89	1787.96	1824.83	1822.93	1767.03	1755.63	1741.2	1795.59	1769.55	1768.89	1704.77	1734.8	1777.8	1795.28	1783.82	1861.48	1866.98	1868.68	1883.16	1783.68	1788.14	1864.1	1850.47	1888.52	1898.25	1858.91
214.772003	1720.33	1860.75	1832.99	1783.94	1802.13	1815.33	1849.02	1852.99	1831.72	1790.12	1716.83	1732.23	1743.74	1749.15	1865.19	1714.9	1778.56	1800.74	1789.27	1840.46	1753.38	1775.41	1753.4	1720.95	1783.25	1820.55	1821.24	1765.69	1757.35	1741.55	1794.88	1764.45	1770.09	1701.8	1733	1780.81	1793.5	1780.65	1853.93	1865.74	1867.63	1887	1783.52	1788.49	1866.07	1851.52	1887.8	1902.56	1860.11
215.266998	1719.74	1857.77	1831.8	1789.16	1800.52	1819.08	1848.02	1850.83	1837.42	1790.96	1720.83	1734.41	1747.69	1754.05	1865.04	1716.89	1780.28	1797.58	1788.56	1838.15	1755.4	1774.73	1756.46	1722.5	1784.82	1823.97	1820.82	1765.82	1753.93	1742.31	1794.8	1765.06	1771.42	1700.56	1739.22	1778.78	1790.62	1785.55	1854.68	1866.38	1862.32	1887.47	1781.84	1788.62	1861.35	1848.36	1885.76	1901.92	1856.39
215.763000	1719.07	1860.31	1832.62	1786.96	1800.88	1817.3	1841.31	1841.08	1833.93	1788.32	1719.94	1736.31	1747.53	1754.59	1860.53	1718.08	1781.19	1796.87	1788.91	1838.93	1757.09	1777.25	1751.93	1722.24	1782.88	1816.95	1821.53	1767.21	1752.76	1739.35	1793.02	1763.22	1767.64	1703.05	1738.87	1782.11	1795.89	1779.88	1855.35	1864.04	1864.48	1882.75	1780.62	1786.32	1864.82	1848.54	1889.57	1897.5	1856.4
216.257996	1718.79	1858.11	1831.9	1791.64	1799.72	1819.51	1843.48	1838.13	1833.43	1787.62	1718.5	1736.14	1749.09	1753.9	1863.89	1717.01	1781.04	1799.74	1790.68	1839.47	1753.66	1778.37	1755.25	1725.2	1780.16	1822.8	1821.01	1767.44	1752.2	1739.65	1794.4	1763.49	1772.61	1704.2	1734.73	1777.54	1793.71	1782.86	1852.8	1861.33	1866.06	1885.4	1783.45	1787	1861.69	1851.55	1886.43	1898.48	1855.73
216.753006	1717.05	1858.35	1835.15	1796.5	1797.33	1819.91	1840.42	1827.3	1835.89	1790.66	1721.41	1736.55	1751.93	1756.31	1862.21	1718.22	1780.91	1798.12	1793.16	1835.84	1752.72	1779.9	1752.21	1728.07	1780	1818.99	1816.97	1770.48	1751.01	1738.32	1787.55	1758.36	1775.63	1703.54	1741.34	1776.88	1791.95	1782.36	1857.13	1864.52	1864.23	1883.1	1780.66	1787.48	1863.22	1851.3	1885.81	1898.79	1861
217.248001	1719.62	1856.84	1835.66	1802.35	1797.58	1824.3	1833.14	1813.13	1841.8	1795.16	1723.68	1738.77	1753.06	1752.22	1859.82	1720.11	1781.26	1794.43	1790.27	1829.89	1749.73	1780.24	1748.39	1726.15	1781.47	1817.12	1815.92	1770.24	1748.42	1737.8	1787.83	1755.71	1775.78	1704.64	1742.98	1779.2	1788.97	1780.26	1857.92	1865.83	1863.61	1886.13	1783.68	1791.8	1866.15	1856.26	1887.55	1899.36	1859.54
217.742996	1718.23	1851.89	1834.52	1804.87	1796.57	1823.21	1832.41	1804.08	1838.01	1791.33	1723.76	1740.02	1754.41	1754.02	1861.18	1719.21	1778.77	1794.21	1792.8	1830.75	1751.34	1777.62	1748.62	1730.29	1781.12	1814.4	1813.9	1767.58	1752.57	1738.03	1786.66	1752.92	1774.52	1703.91	1740.14	1776.46	1789.8	1780.78	1856.09	1867.76	1865.38	1885.28	1781.27	1788.96	1862.05	1854.99	1890.04	1898.44	1851.81
218.238998	1717.57	1856.4	1831.96	1800.41	1800.57	1822.15	1831.88	1807.11	1844.12	1789.43	1720.59	1737.05	1754.15	1753.35	1859.22	1718.15	1780.6	1792.29	1791.1	1834.74	1750.55	1783.51	1751.16	1730.91	1781.27	1812.86	1817.85	1766.38	1747.98	1734.33	1789.08	1753.3	1775.56	1704.2	1740.7	1774.97	1787.69	1778.12	1853.33	1865.17	1865.72	1884.81	1780.23	1789	1865.1	1852.35	1888.23	1899.98	1859.11
218.733994	1719.19	1852.19	1834.95	1807.84	1799.08	1822.31	1830.23	1802.85	1840.75	1788.9	1722.99	1741.63	1756.51	1754.47	1858.35	1719.37	1779.8	1796.39	1793.49	1835.04	1750.1	1781.56	1752.32	1731.01	1782.38	1815.19	1816.97	1769.5	1748.79	1734.41	1784.34	1757.07	1774.41	1703.4	1741.5	1778.9	1791.11	1779.73	1856.62	1859.61	1864.46	1885.33	1780.46	1787.45	1862.37	1853.97	1887.45	1899.76	1857.11
219.229004	1714.85	1853.62	1831.9	1803.86	1798.46	1819.38	1828.19	1806.01	1842.05	1791.3	1721.77	1739.51	1752.68	1749.87	1857.87	1721.58	1779.31	1794.83	1794.18	1831.97	1750.83	1782.29	1753.2	1729.93	1780.39	1814.93	1815.06	1766.99	1748.95	1737.25	1782.58	1754.74	1776.61	1702.67	1735.66	1776.54	1789.21	1778.09	1852.66	1863.27	1864.03	1886.19	1781.09	1786.98	1862.22	1854.51	1886.56	1896.22	1854.6
219.723999	1716.49	1852.42	1833.1	1802.28	1801.72	1823.04	1826.7	1798.16	1843.48	1795.82	1719.37	1737.34	1752.68	1754.63	1856.39	1718.98	1780.72	1792.7	1793.94	1832.54	1751.5	1781.24	1750.82	1731.53	1780.16	1814.73	1812.75	1768.6	1748.98	1737.02	1785.18	1755.28	1778.29	1701.21	1743.09	1774.88	1786.27	1778.02	1855.85	1861.83	1865.82	1885.41	1783.08	1786.68	1863.7	1854.18	1885.9	1902.33	1855.43
220.218994	1715.86	1852.03	1832.3	1803.78	1800.14	1821.59	1832.62	1803.23	1843.24	1795	1720.64	1737.27	1753.04	1758.88	1859.97	1720.78	1777.51	1789.51	1794.69	1832.37	1753.2	1781.49	1753.12	1729.85	1782.68	1814.98	1814.22	1769.8	1749.03	1736.38	1785.9	1755.78	1777.91	1704.3	1741.26	1775.17	1788.1	1778.42	1850	1860.86	1862.34	1883.08	1779.45	1786.5	1858.85	1853.91	1886.29	1893.3	1856.02
220.714996	1715.27	1851.66	1833.51	1802.23	1796.86	1820.44	1833.27	1803.46	1842.49	1792.51	1725.19	1741.42	1752.07	1753.3	1857.03	1722.21	1777.31	1793.77	1789.08	1830.29	1749.57	1778.96	1751.51	1729.02	1780.68	1814.65	1811.55	1767.12	1748.56	1735.2	1783.72	1752.21	1776.92	1701.49	1739.51	1772.81	1788.87	1777.07	1855.25	1861.86	1864.13	1886.35	1782.05	1789.84	1862.33	1857.02	1886.02	1899.52	1854.74
221.210007	1717.81	1851.06	1832.13	1802.85	1799.37	1821.79	1829.37	1803.75	1843.59	1793.82	1721.1	1736.97	1750.84	1752.73	1856.05	1721.5	1777.28	1794.7	1790.76	1831.02	1751.53	1776.67	1747.94	1726.43	1780.37	1816.3	1815.26	1769.03	1747.72	1735.38	1785.82	1752.74	1774.54	1705.49	1740.49	1777.34	1787.92	1775.56	1853.37	1862.49	1862.08	1880.05	1780.25	1786.86	1861.27	1854.92	1886.45	1898.39	1855.63
221.705002	1715.72	1855.43	1833.69	1800.54	1800.83	1820.69	1832.46	1808.51	1843.66	1793.08	1721.85	1737.52	1751.86	1752.02	1857.75	1720.09	1781.69	1793.35	1795.16	1832.36	1749.83	1779.18	1749.97	1730.2	1780.82	1813.64	1813.65	1769.79	1749.29	1734.32	1785.63	1752.39	1776.03	1702.37	1739.56	1774.65	1784.7	1773.86	1856.77	1861.72	1865.94	1882.59	1780.77	1788.34	1860.96	1851.5	1884.71	1895.2	1853.7
222.199997	1718.22	1853.58	1836.16	1802.16	1796.06	1817.8	1831.59	1806.81	1836.47	1794.12	1720.72	1738.48	1749.86	1752.87	1856.19	1718.18	1775.68	1792.27	1793.43	1829.2	1749.81	1778.38	1747.93	1728.07	1779.71	1810.4	1814.32	1769.38	1747.63	1736.14	1782.52	1752.98	1779.4	1702.43	1740.42	1779.21	1790.55	1777.55	1849.59	1861.33	1858.84	1885.29	1780.51	1789.07	1858.95	1853.44	1886.19	1900.58	1852.41
222.695007	1717.63	1855.27	1833.02	1804.3	1796.47	1819.77	1831.46	1803.84	1838.13	1789.1	1719.1	1736.5	1753.15	1751.37	1855.86	1718.21	1778.71	1791.51	1791.79	1833.6	1750.34	1778.24	1750.68	1726.51	1779.43	1810.7	1813.32	1766.93	1746.52	1734.41	1785.74	1756.74	1773.82	1700.11	1737.15	1774.4	1785.23	1777.47	1857.82	1863.49	1858.13	1878.62	1782.41	1789.72	1861.66	1852.96	1887.15	1894.68	1854.1
223.190994	1715.51	1851.86	1829.87	1802.29	1796.58	1823.76	1829.56	1801.32	1843.9	1792.37	1719.09	1736.85	1750.26	1752.49	1855.29	1717.86	1776.47	1791.91	1790.47	1831.32	1748.82	1778.49	1751.66	1730.67	1782.5	1813.81	1812.13	1767.55	1748.23	1736.75	1784.8	1752.81	1777.53	1702.64	1739.7	1774.32	1789.2	1778.1	1851.23	1861.63	1863.37	1880.24	1781.25	1789.69	1858.48	1851.19	1886.4	1894.39	1852.3
223.686005	1716.21	1852.37	1831.36	1805.47	1797.22	1820.15	1825.8	1801.87	1842.61	1788.33	1719.77	1737.8	1750.64	1754.52	1858.09	1718.41	1775.78	1792.76	1789.91	1831.81	1749.09	1777.26	1749.07	1726.15	1779.74	1816.25	1811.9	1768.21	1751.26	1738.1	1784.56	1751.05	1777.35	1703.55	1741.14	1774.15	1787.37	1777.93	1851.75	1862.78	1862.18	1878.79	1783.41	1787.51	1860.26	1852.25	1886.09	1897.66	1853.91
224.181000	1715.69	1851.6	1832.25	1805.08	1801.27	1817.9	1828.06	1804.68	1835.48	1790.1	1721.1	1738.02	1751.06	1753.29	1852.59	1720.23	1777.16	1790.53	1791.24	1827.52	1750.02	1777.13	1745.4	1727.32	1778.44	1808.58	1812	1767.09	1751.46	1736.18	1784.6	1752.77	1774.01	1698.56	1738.86	1773.92	1787.2	1777.4	1854.26	1855.91	1856.38	1884.43	1780.82	1786.15	1860.26	1854.12	1885.77	1895.64	1853.62
224.675995	1714.11	1850.65	1836.02	1801.63	1796.93	1818.45	1828.21	1797.97	1838.21	1785.42	1719.6	1738.96	1752.57	1752.89	1851.76	1717.38	1776.72	1792.03	1792.26	1829.09	1749.31	1775.85	1748.78	1728.97	1779.11	1810.27	1811.07	1766.95	1749.59	1734.09	1782.78	1751.74	1772.13	1704.18	1738.78	1775.12	1786.54	1778.62	1850.53	1861.3	1860.33	1882.18	1780.39	1788.92	1861.18	1847.97	1886.87	1896.8	1852.55
225.171005	1718.08	1850.8	1827.38	1805.41	1792.9	1819.9	1827.15	1803.28	1840.27	1788.39	1719.63	1739.58	1749.8	1750.85	1854.36	1715.72	1772.27	1792.07	1789.26	1828.4	1750.22	1779.46	1749.61	1725.63	1779.02	1809.12	1811.82	1766.92	1750.12	1733.69	1783.88	1755.3	1772.96	1702	1741.59	1775.85	1783.28	1775.71	1851.73	1859.88	1860.74	1877.99	1782.27	1787.19	1861.12	1845.55	1884.75	1893.11	1852.36
225.667007	1714.22	1848.45	1830.9	1802.35	1795.18	1819.65	1826.31	1796.29	1838.81	1788.35	1718.83	1736.15	1748.16	1750.58	1851.68	1716.86	1774.23	1787.23	1789	1828.15	1750.25	1776.35	1749.05	1730.82	1780.16	1811.3	1810	1765.57	1743.67	1735.23	1781.61	1754.6	1772.62	1704.06	1740.97	1776.5	1786.11	1775.37	1848.72	1857.34	1857.63	1880.77	1777.31	1782.93	1860.07	1847.89	1883.9	1897.04	1851.72
226.162003	1715.45	1846.93	1827.4	1798.43	1795.67	1820.17	1824.05	1801.9	1838.34	1789.32	1717.8	1735.52	1752.57	1750.48	1855.68	1718.07	1775.88	1791.51	1789.85	1828.26	1749.13	1778.9	1747.85	1728.76	1777.18	1811.21	1811.02	1766.55	1749.39	1733.97	1782.25	1750.68	1773.75	1702.31	1740.54	1776.52	1786.95	1775.67	1852.58	1856.8	1857.7	1878.65	1780.89	1786.06	1856.44	1849.5	1886.51	1889.27	1850.62
226.656998	1713.25	1849.52	1829.74	1801.32	1793.18	1818.28	1825.38	1800.94	1838.36	1787.53	1718.79	1737.16	1750.05	1751.83	1853.97	1716.63	1774.67	1793.16	1792.13	1831.61	1747.16	1775.88	1750.6	1727.39	1777.69	1809.55	1813.33	1766	1746.71	1736.6	1783.28	1751.63	1774.29	1702.35	1738.92	1775.33	1785.15	1775.25	1848.87	1855.03	1857.14	1876.95	1779.93	1783.58	1853.96	1849.85	1880.57	1890.46	1852.95
227.151993	1713.73	1851.07	1832.8	1803.11	1795.93	1817.95	1830.56	1804.91	1836.93	1788.41	1718.97	1734.45	1750.86	1750.98	1854.77	1716.82	1776.02	1789.7	1789.2	1828.5	1749.86	1777.42	1748.35	1726.95	1782.14	1809.43	1809.8	1765.87	1745.06	1736.43	1786.13	1749.68	1772.64	1702.49	1738.7	1776.67	1785.51	1777.48	1847.71	1856.54	1857.98	1883.27	1778.29	1784.97	1857.2	1845.6	1884.93	1893.54	1849.91
227.647003	1714.76	1851.72	1829.3	1802.14	1797.62	1816.28	1826.43	1805.48	1838.13	1789.25	1718.43	1735.33	1747.91	1751.02	1853.09	1716.29	1775.58	1793.9	1790.41	1831.75	1751.99	1776.2	1749.67	1730.12	1780.03	1812.17	1809.65	1769.64	1745.97	1733.52	1783.49	1751.71	1773.51	1703.45	1739.42	1772.97	1784.53	1774.68	1855.19	1856.11	1853.12	1879.8	1778.32	1783.92	1858.02	1847.08	1881.39	1891.6	1852.29
228.143005	1714.32	1852.03	1826.81	1799.26	1798.02	1819.55	1831.63	1810.52	1840.23	1793.74	1719.14	1735.71	1748.33	1753.15	1854.26	1716.36	1775.55	1790.68	1790.58	1831.15	1748.51	1778.33	1750.38	1727.98	1775.81	1811.31	1813.6	1766.94	1748.7	1735.73	1782.93	1753.35	1773.22	1700.1	1738.21	1774.24	1784.61	1775.55	1850.43	1853.43	1857.15	1876.44	1779	1785.06	1856.99	1848.02	1885.16	1892.91	1850.66
228.638000	1714.29	1849.12	1828.91	1799.81	1798.88	1816.46	1828.19	1806.4	1836.99	1787.43	1719.29	1734.66	1751.91	1752.54	1853.83	1716.54	1776.18	1794.11	1790.39	1830.1	1747.91	1780.16	1750.53	1726.19	1779.46	1812.62	1811.74	1767.47	1750.04	1735.92	1785	1756.04	1772.82	1700.79	1738.41	1774.34	1788.22	1775.58	1850.5	1859.39	1859.3	1878.99	1779.36	1785.36	1856.21	1848.82	1887.14	1894.31	1851.68
229.132996	1715.51	1853.64	1829.45	1802.18	1797.31	1817.44	1830.35	1806.09	1838.23	1790.15	1718.29	1733.54	1750.94	1748.9	1856.53	1717.99	1774.65	1792.05	1790.63	1830.05	1752.73	1780.86	1750.01	1727.84	1781.25	1813.37	1811.65	1766.63	1750.31	1735.75	1784.13	1756.34	1776	1700.89	1738.67	1776.88	1786.71	1781.31	1846.57	1857.91	1852.56	1878.51	1780.95	1786.3	1858.23	1848.49	1881.81	1894.92	1845.69
229.628006	1715.11	1852.84	1832.38	1796.67	1794.86	1818.91	1833.17	1810.16	1836.77	1789.28	1721.19	1734.25	1748.42	1748.12	1855.33	1716.64	1775.2	1793.46	1791.11	1830.46	1749.82	1778.37	1750.52	1723.79	1780.08	1811.56	1813.78	1769.1	1748.4	1737.13	1783.61	1755.04	1778.8	1700.68	1740.08	1777.19	1785.47	1777.76	1847.29	1858.86	1857	1876.79	1781.3	1787.1	1854.76	1846.85	1882.02	1890.74	1851.66
230.123993	1713.1	1852.4	1831.29	1796.24	1798.38	1818.38	1832.23	1805.03	1832.68	1787.86	1717.13	1735	1750.29	1748.94	1854.32	1718.18	1773.17	1792.59	1787.92	1828.7	1746.44	1775.23	1746.07	1724.95	1777.14	1808.95	1810.21	1765.17	1746.95	1732.84	1780.9	1753.97	1769.96	1701.15	1733.68	1773.67	1784.25	1777.23	1846.68	1850.22	1854.32	1874.55	1776.32	1783.89	1855.55	1845.15	1878.15	1889.37	1847.3
230.619003	1716.6	1851.11	1832.15	1796.56	1794.85	1815.24	1832.65	1810.28	1834.3	1789.78	1717.5	1734.96	1746.64	1750.94	1856.54	1713.11	1772.39	1793.35	1788.26	1830.57	1748.25	1775.69	1746.12	1723.77	1779.72	1812.99	1810.76	1765.29	1748.63	1736.88	1782.47	1754.08	1772.38	1701.07	1737.92	1777.03	1787.7	1777.76	1848.05	1856.46	1854.18	1873.01	1776.56	1782.38	1850.78	1848.44	1881.11	1889.8	1845.21
231.113998	1714.72	1848.39	1828.22	1794.14	1793.77	1817.35	1832.31	1808.65	1834.73	1790.15	1716.71	1731.65	1743.17	1747.02	1855.09	1716.52	1774.92	1792.89	1788.95	1832.61	1748.36	1775.99	1748.67	1723.64	1777.24	1811.55	1811.05	1766.3	1745.09	1734.83	1782.71	1751	1773.27	1698.77	1736.44	1772.97	1786.95	1779.2	1845.67	1853.29	1852.92	1878.12	1774.07	1783.19	1853.49	1845.36	1884.35	1889.7	1846.66
231.608994	1713.02	1851.22	1827.98	1794.27	1793.56	1813.46	1830.48	1807.67	1833.2	1788.25	1715.9	1733.28	1747.83	1746.36	1855.52	1714.49	1770.57	1789.91	1784.16	1827.06	1747.95	1775.93	1747.61	1722.93	1777.43	1810.12	1808.27	1762.67	1746	1733.57	1781.66	1750.52	1770.13	1697.64	1736.02	1775.33	1783.53	1772.08	1845.5	1851.82	1850.02	1873.3	1777.39	1782.54	1854.21	1842.06	1878.72	1888.15	1847.51
232.104004	1713.68	1847.07	1827.28	1797.41	1792.26	1814.63	1830.46	1805.9	1829.97	1787.18	1716.46	1732.76	1744.85	1748.16	1852.71	1714.08	1772.67	1786.9	1784.09	1827.94	1749.17	1774.16	1746.87	1723.61	1775.65	1811.85	1808.52	1762.56	1743.39	1732.68	1781.28	1755.47	1772.14	1697.83	1735.06	1770.65	1785	1775.68	1842.64	1851.2	1852.61	1869.51	1774.55	1782.86	1852.36	1842.75	1881.84	1885.48	1844.1
232.600006	1712.84	1848.19	1826.34	1797.37	1791.78	1814.44	1829.08	1806.95	1833.15	1784.44	1712.19	1730.62	1741.9	1748.13	1850.66	1712.66	1769.8	1792	1787.63	1826.67	1746.64	1773.78	1744.75	1723.69	1773.68	1808.72	1808	1762.62	1747.96	1734	1781.94	1751.23	1769.1	1699.54	1735.9	1769.79	1781.54	1773.67	1844.69	1852.31	1852.68	1873.05	1772.22	1782.56	1850.22	1841.02	1878.9	1883.99	1845.35
233.095001	1709.08	1841.47	1823.4	1798.1	1790.44	1813.03	1825.28	1807.04	1829.62	1782.15	1715.02	1729.62	1747.47	1745.67	1851.36	1712.81	1773.43	1788.07	1785.38	1829.39	1747.32	1774	1746.32	1723.12	1774.36	1808.38	1808.59	1761.41	1745.91	1734.15	1781.02	1752.03	1769.33	1696.91	1733.17	1774.81	1783.35	1771.35	1842.48	1850.36	1846.72	1867.11	1773.56	1782.36	1850.95	1839.1	1877.24	1883.71	1845.25
233.589996	1711.1	1847	1823.85	1795.91	1791.27	1813.77	1830.2	1809.89	1833.21	1784.76	1714.67	1732.44	1746.62	1744.31	1850.17	1715.08	1772.29	1785.1	1783.6	1823.16	1746.1	1775.09	1747.06	1721.04	1772.7	1808.26	1807.78	1762.91	1743.27	1731.53	1782	1755.6	1770.26	1696.59	1731.58	1772.07	1782.4	1773.58	1841.66	1846.1	1845.49	1864.39	1770.79	1781.7	1843.67	1841.72	1879.47	1881.68	1837.59
234.085007	1711.06	1846.24	1821.38	1798.37	1787.1	1810.62	1822.86	1801.62	1827.99	1780.51	1712.1	1729.47	1745.48	1743.3	1850.25	1711.15	1768.12	1787.52	1781.75	1826.61	1745.98	1772.92	1747.65	1720.13	1775.18	1807.15	1807.64	1760.08	1743.76	1730.93	1779.94	1749.7	1769.34	1697.41	1734.15	1773.69	1782.79	1775.16	1842.37	1845.77	1845.27	1863.35	1773.6	1777.71	1847.28	1838.19	1873.92	1880.69	1839.79
234.580002	1709.64	1845.46	1826.19	1797.51	1791.67	1815.51	1826.31	1802.78	1829.77	1782.06	1713.91	1730.29	1742.87	1746.55	1850.84	1711.68	1766.97	1789.83	1786.59	1824.42	1744.85	1771.91	1746.2	1721.88	1775.23	1805.93	1810.25	1759.19	1745.55	1732.93	1779.46	1750.47	1766.84	1696.45	1733.69	1770.07	1782.36	1775.29	1839.68	1846.39	1846.95	1864.75	1775.24	1781.91	1846.43	1839.18	1877.55	1882.93	1840.46
235.076004	1709.79	1842.13	1827.74	1792.72	1788.07	1811.42	1827.47	1803.02	1827.4	1782.4	1711.53	1729.93	1742.23	1744.85	1845.59	1712.45	1766.38	1785.43	1783.89	1821.98	1744.55	1772.98	1746.53	1720.62	1772.92	1803.95	1808.5	1760.21	1744.27	1731.25	1778.1	1750.85	1768.31	1700.21	1731.99	1773.29	1783.7	1771.44	1839.68	1844.23	1846.53	1866.14	1774.65	1779.44	1843.46	1835.48	1873.21	1878.75	1838.66
235.570999	1710.31	1847.55	1826.47	1793.22	1789.4	1811.82	1824.26	1804.36	1827.52	1782.41	1711.49	1728.7	1741.07	1745.02	1846.25	1709.25	1769.03	1788.73	1783.39	1823.08	1747.86	1772.78	1747.2	1721.26	1773.14	1807.29	1806.2	1760.5	1745.83	1732.9	1781.03	1750.72	1766.26	1696.84	1732.13	1770.05	1778.36	1772.79	1835.41	1841.02	1842.67	1867.68	1772.07	1780.12	1845.55	1836.63	1868.8	1875.18	1841.2
236.065994	1710.13	1840.75	1822.5	1787.58	1788.95	1807.32	1826.56	1808.51	1825.3	1782.04	1712.72	1726.74	1741.28	1743.56	1846.96	1709.74	1769.8	1784.07	1782.68	1822.88	1744.91	1770.17	1744.45	1722.21	1773.11	1806.06	1804.32	1760.78	1745.56	1732.1	1778.9	1752.38	1764.45	1693.83	1732.73	1770.98	1778.76	1771.25	1834.77	1842.5	1842.19	1862.47	1769.52	1777.65	1843.87	1833.81	1870.34	1879.71	1839.53
236.561005	1706.84	1843.96	1821.38	1791.54	1789.83	1812.82	1826.77	1807.41	1825.76	1780.07	1711.1	1728.96	1740.91	1743.55	1848.31	1711.27	1768.62	1786.86	1780.7	1821.71	1744.67	1770.75	1742.98	1723.46	1773.75	1804.11	1805.58	1759.65	1744.27	1730.69	1777.55	1751.7	1764.16	1692.58	1731.17	1768.95	1780.38	1771.49	1834.96	1839.43	1844.99	1862.12	1769.51	1781.03	1842.85	1834.79	1873.92	1878.4	1837.14
237.056000	1709.99	1839.43	1819.33	1789.45	1791.75	1808.72	1827.21	1805.67	1824.24	1782.65	1711.09	1726.93	1741.78	1745.04	1848.83	1710.61	1766.37	1784.69	1782.79	1818.57	1745.9	1772.19	1743.99	1717.82	1771.56	1802.92	1801.48	1757.93	1741.41	1732.18	1775.2	1749.79	1766.6	1693	1731.95	1767.67	1779.55	1770.59	1832.41	1841.23	1840	1858.39	1768.4	1777.94	1841.82	1834.97	1870.69	1875.15	1835.13
237.552002	1708.8	1842.09	1820.92	1790.99	1786.56	1807.7	1825.97	1802.9	1828.58	1783.46	1712.52	1728.11	1740.13	1743.46	1850.97	1710.77	1764.06	1786.12	1779.99	1821.27	1743.86	1768.91	1744.06	1721.21	1773.51	1798.28	1803.24	1757.67	1742.12	1727.66	1777.68	1747.22	1763.29	1693.31	1728.76	1768.77	1776.2	1767.75	1833.64	1836.37	1841.15	1859.72	1769.81	1776.89	1844.44	1832.12	1872.26	1876.9	1837.09
238.046997	1706.71	1838.03	1819.41	1787.04	1787.94	1807.82	1824.6	1806.48	1827.11	1780.73	1711.17	1724.83	1738.49	1740.15	1846.89	1710.88	1765.78	1785.17	1781.33	1817.97	1742.6	1769.29	1742.84	1715.8	1767.81	1799.32	1799.64	1755.3	1742.14	1728.03	1773.33	1747.53	1761.52	1691.26	1730.5	1764.82	1775.79	1767.6	1833.04	1835.85	1840.53	1859.71	1770.41	1777.11	1841.25	1828.57	1867.74	1878.22	1833.43
238.542007	1706.62	1836.48	1817.06	1790.14	1786.05	1806.79	1824.65	1800.74	1820.7	1785.58	1711.61	1724.91	1738.12	1742.68	1845.14	1707.46	1764.04	1781.97	1776.18	1818.27	1744.3	1765.99	1742.43	1718.42	1768.06	1801.03	1800.05	1753.29	1739.35	1729.3	1776.2	1747.76	1760.53	1690.95	1728.86	1765.42	1772.46	1767.25	1831.17	1832.26	1839.13	1853.11	1767.96	1776.77	1838.02	1829	1864.36	1867.73	1829.51
239.037003	1705.6	1840.6	1820.46	1785.2	1787.91	1806.4	1822.65	1804.4	1823.19	1782.61	1708.73	1725.71	1740.84	1739.86	1844.42	1707.6	1763.11	1782.34	1776.29	1816.6	1744.23	1768.44	1743.07	1716.37	1764.49	1799.95	1799.53	1755.59	1740.4	1727.13	1773.38	1744.51	1762.96	1692.21	1729.28	1763.99	1773.39	1767.13	1828.22	1831.93	1838.3	1855.96	1766.16	1773.48	1839.89	1826.29	1866.93	1870.28	1829.64
239.531998	1707.39	1834.58	1817.44	1787.7	1785.45	1805.92	1822.65	1799.6	1823.57	1781.1	1706.98	1723.91	1736.82	1739.13	1843.18	1707.77	1762.25	1779.77	1774.28	1814.58	1740.61	1767.92	1743.04	1718.71	1766.18	1796.14	1792.05	1754.46	1738.06	1726.4	1771.42	1744.07	1761.85	1689.77	1725	1760.19	1772.18	1762.94	1823.57	1829.9	1832.94	1852.63	1764.99	1772.3	1838.37	1829.5	1864.72	1867.3	1832.96
240.028000	1704.17	1833.48	1819.35	1789.87	1784.65	1805.1	1817.5	1790.21	1822.11	1776.88	1710.52	1725.59	1738.85	1739	1840.87	1711.05	1761.2	1780.03	1774.65	1814.49	1739.52	1765.64	1738.83	1719.44	1764.18	1796.32	1798.83	1755.47	1738.58	1725.95	1769.65	1744.26	1760.28	1692.45	1728.07	1765.49	1770.72	1765.68	1824.13	1829.71	1831.9	1851.24	1766.36	1772.84	1833.88	1825.15	1859.81	1866.71	1828.64
240.522995	1705.64	1832.97	1814.39	1786.3	1786.96	1801.03	1819.81	1791.44	1821.96	1780.3	1709.16	1723.46	1735.11	1737.61	1838.97	1707.69	1759.8	1780.99	1777.71	1811.4	1740.03	1767.63	1739.77	1716.57	1765.33	1798.07	1797.73	1751.54	1737.77	1727.07	1773.53	1745.51	1760.24	1691.79	1727.06	1761.45	1770.79	1764.48	1828.79	1831.2	1835.19	1852.55	1765.07	1769.7	1833.81	1825.76	1866.75	1866.83	1830.95
241.018005	1704.27	1829.03	1817.63	1786.03	1783.41	1804.23	1817.36	1789.09	1818.36	1776.37	1708.06	1723.37	1736.63	1736.36	1841.23	1708.71	1760.32	1779.99	1774.28	1811.88	1739.11	1766.28	1737.76	1716.49	1765.56	1794.28	1798.7	1754.28	1734.29	1725.57	1771.86	1744.8	1757.02	1689.03	1728.9	1759.25	1772.08	1758.73	1825.18	1829.19	1832.15	1850.91	1767.35	1769.94	1834.41	1830.97	1865.55	1864.81	1829.63
241.513000	1702.88	1832.71	1815.91	1783.29	1779.96	1797.25	1818.15	1793.77	1818.7	1779.23	1707.61	1722.28	1735.2	1738.04	1836.83	1703.9	1758.55	1773.72	1772.64	1810.68	1737.51	1767.91	1739.09	1714.21	1761.84	1794.05	1794.45	1750.86	1734.09	1723.6	1769.68	1742.42	1756.72	1687.84	1726.61	1758.33	1768.43	1761.96	1823.29	1827.35	1831.31	1847.16	1763.58	1770.12	1832.33	1822.4	1863.14	1865.6	1829.29
242.009003	1703.45	1828.41	1812.89	1782.7	1778.73	1800.7	1816.69	1794.89	1815.52	1778.43	1707.23	1722.8	1737.11	1734.48	1837.97	1704.83	1755	1774.19	1772.67	1811.02	1734.67	1765.84	1738.74	1712.71	1761.35	1790.77	1791.4	1748.52	1734.49	1722.95	1766.11	1740.37	1755.59	1687.91	1724.81	1759.48	1767.06	1759.37	1819.98	1828.11	1827.5	1848.59	1763.87	1768.23	1824.93	1823.76	1856.17	1860.26	1823.24
242.503998	1699.78	1822	1809.32	1775.98	1782.76	1795.21	1812.66	1791.76	1813.14	1773.7	1705.8	1719.21	1732.6	1736.93	1837.66	1706.21	1754.25	1773.18	1773.37	1805.51	1734.02	1761.24	1737.44	1708.96	1761.41	1788.55	1789.4	1747.02	1729.97	1721.33	1764.92	1742.44	1753.33	1688.16	1720.54	1755.63	1766.92	1758.14	1817.65	1820.25	1822.87	1844.03	1756.72	1766.25	1824.79	1817.69	1851.75	1857.97	1819.73
242.998993	1700.94	1822.39	1807.51	1774.6	1778.23	1793.94	1815	1793.81	1809.45	1775.26	1704.39	1719.47	1730.37	1730.14	1834.42	1702.07	1754.29	1771.79	1768.15	1805.32	1733.09	1760.65	1737.32	1709.08	1758.75	1788.23	1788.8	1742.77	1729.98	1720.91	1762.57	1739.07	1750.03	1684.04	1719.99	1757.52	1764.72	1757.44	1816.34	1817.42	1821.58	1841.82	1756.07	1765.9	1822.71	1818.13	1850.63	1854.45	1819.43
243.494003	1698.6	1819.8	1806.65	1777.46	1773.74	1792.85	1812.06	1787	1807.89	1770.01	1701.22	1716.41	1729.35	1730.58	1832.93	1700.64	1754.55	1771.57	1764.32	1804.31	1735.23	1757.06	1737.61	1709.05	1757.44	1789.83	1788.07	1747.79	1731.74	1720.05	1759.9	1740.08	1751.71	1687.26	1720.98	1754.78	1765.24	1756.97	1816.72	1821.21	1821.22	1838.62	1754.95	1762.92	1823.8	1816.38	1848.05	1859.49	1819.13
243.988998	1699.08	1819.89	1804.88	1773.59	1772.98	1790.4	1810.46	1791.7	1805.45	1771.21	1698.04	1716.6	1729.59	1733.94	1828.42	1699.03	1754.33	1773.03	1766.88	1799.09	1734.24	1758.21	1735.65	1709.71	1759.86	1787.41	1788.02	1747.32	1730.17	1721.1	1760.94	1738.01	1749.69	1683.72	1718.39	1755.88	1765.32	1756.33	1811.27	1818.41	1822.53	1840.9	1758.06	1762.77	1823.4	1812.74	1847.17	1851.95	1817.59
244.485001	1695.12	1814.78	1803.74	1780.69	1774.78	1794.33	1807.53	1783.12	1805.93	1769.14	1703	1717.16	1731.41	1729.48	1828.43	1700.71	1753.66	1772.15	1766.48	1802.43	1732.32	1756.41	1733.83	1708.63	1760.18	1786.15	1785.03	1743.05	1729.82	1720.81	1763.25	1738.05	1753.95	1686.19	1720	1756.12	1764.97	1755.18	1810.13	1816.52	1819.06	1841.11	1756.5	1761.4	1821.22	1814.37	1849.17	1853.37	1816.82
244.979996	1696.39	1818.68	1804.61	1775.63	1772.31	1789.81	1809.54	1785.68	1805.9	1771.13	1699.71	1714.54	1727.73	1728.54	1825.58	1698.92	1750.86	1768.06	1767.24	1800.22	1733.84	1758.21	1733.84	1706.15	1755.29	1785.18	1783.5	1743.39	1730.12	1719.88	1762.78	1739.23	1750.8	1683.28	1717.52	1755.6	1758.17	1755.86	1813	1817.84	1818.54	1837.65	1757.4	1762.75	1821.84	1816.23	1851.52	1853.13	1814.51
245.475006	1697.29	1817.55	1804.45	1774.11	1772.65	1788.6	1806.6	1786.48	1806.65	1769.55	1702.29	1715.32	1727.81	1729.2	1825.36	1702.77	1750.74	1768.38	1766.77	1800.57	1732.5	1756.44	1731.26	1709.44	1755.97	1782.51	1782.07	1744.06	1728.6	1720.86	1757.67	1739.45	1749.54	1684.23	1720.37	1752.15	1760.5	1757.38	1812.09	1817.1	1820.83	1835.25	1755.78	1762.53	1819.9	1816.16	1846.57	1850.63	1815.14
245.970001	1699.14	1812.85	1804.95	1775.16	1771.38	1790.59	1805.24	1782.99	1806.41	1767.77	1698.86	1714.66	1727.84	1730.75	1819.68	1699.28	1750.85	1766.42	1763.23	1793.88	1728.86	1756.72	1731.78	1708.17	1754.23	1780.83	1783.15	1739.25	1728.33	1718.9	1759.03	1738.82	1748.02	1684.05	1716.5	1751.21	1760.03	1751.83	1807.1	1813.83	1818.11	1837.92	1752.12	1762.32	1820.37	1810.22	1840.75	1847.62	1812.37
246.464996	1696.09	1810.14	1803.04	1774.97	1769.55	1789.15	1800.65	1781.65	1804.15	1766.37	1699.13	1713.48	1725.54	1728.54	1819.04	1698.77	1747.85	1767.85	1763.6	1794.59	1727.71	1753.35	1731.39	1706.96	1757.43	1781.46	1777.32	1741.9	1727.55	1718.3	1762.52	1738.8	1749.4	1682.74	1714.81	1754.22	1758.16	1754.16	1808.26	1814.26	1811.04	1829.48	1751.66	1758.39	1819.97	1809.74	1838.91	1848.53	1809.84
246.960999	1695.23	1807.86	1801.99	1776	1767.49	1790.84	1804.28	1781.26	1801	1763.67	1698.84	1712.21	1728.29	1727.64	1821.24	1696.44	1750.17	1766.48	1763.35	1799.28	1729.17	1755.43	1730.68	1706.34	1753.34	1780.62	1782.01	1741.7	1727.44	1717.25	1757.88	1733.76	1748.92	1682.96	1715.74	1752.14	1759.66	1754.62	1807	1813.16	1814.72	1830.96	1752.02	1757.73	1815.33	1807.95	1838.82	1846.34	1809.21
247.455994	1694.77	1807.08	1800.1	1771.9	1764.35	1789.15	1798.07	1779.65	1798.55	1761.78	1696.64	1713.05	1725.53	1727.4	1819.22	1696.51	1747.72	1765.49	1759.01	1793.44	1727.66	1751.63	1729.12	1703.99	1749.51	1775.94	1779.54	1737.57	1724.26	1717.45	1755.45	1732.58	1746.22	1679.1	1716.34	1751.17	1757.53	1752.57	1805.02	1812.83	1814.07	1830.51	1748.97	1756.48	1816.12	1808.86	1836.86	1847.3	1808.36
247.951004	1694.34	1807.01	1798.22	1775.48	1767.38	1786.8	1799.71	1778.14	1800.44	1762.16	1697.63	1715.58	1724.78	1724.59	1821.87	1697.18	1749.94	1765.24	1759.98	1796.07	1729.01	1751.44	1729.51	1703.64	1751.78	1779.22	1778.59	1740.15	1727.07	1716.48	1757.44	1736.09	1745.29	1681.36	1711.85	1751.33	1754.98	1753.72	1807.14	1809.51	1813.87	1827.93	1750.96	1756.69	1817.8	1809.32	1836.01	1844.51	1809.09
248.445999	1693.33	1805.17	1797.76	1769.16	1766.55	1781.99	1802.17	1780.14	1800.42	1765.09	1695.46	1710.73	1719.55	1724.2	1817.77	1696.45	1745.51	1764.09	1759.39	1794.32	1725.72	1753.87	1728.47	1704.22	1754.55	1778.09	1774.56	1740.97	1725.5	1717.76	1756.02	1733.73	1743.34	1682.15	1716.02	1747.41	1753.92	1750.19	1804.93	1807.82	1811.21	1824.97	1749.72	1756.66	1809.88	1804.88	1832.56	1842.42	1807.43
248.940994	1692.62	1803.08	1792.5	1769.32	1766.9	1779.27	1797.49	1781.21	1795.55	1764.27	1696.6	1709.08	1721.66	1722.41	1817.05	1695.11	1746.93	1761.59	1761.39	1790.48	1729.25	1748.52	1730.52	1703.89	1748.48	1775.09	1777.37	1738.82	1722.79	1714.16	1755.02	1734.35	1742.63	1682.04	1713.25	1746.67	1752.94	1749.34	1804.03	1805.89	1807.52	1823.76	1748.8	1756.12	1812.76	1804.31	1834.76	1842.16	1804.49
249.436996	1692.54	1801.59	1795.13	1766.95	1763.87	1781.63	1798.51	1777.57	1800.08	1761.13	1695.27	1709.95	1724.43	1724	1815.87	1693.1	1746	1761.75	1762.2	1793.66	1727.28	1750.69	1725.63	1704.14	1749.94	1775.75	1774.39	1738.1	1724.32	1713.6	1753.81	1731.77	1745.75	1679.85	1714.34	1744.92	1751.84	1744.98	1800.06	1805.01	1803.94	1826.17	1751.57	1753.41	1810.6	1803.62	1834.05	1839.74	1804.9
249.932007	1692.48	1802.54	1791.15	1769.22	1762.9	1777.8	1795.28	1774.28	1793.75	1762.43	1696.7	1706.77	1718.79	1722.93	1813.09	1693.6	1742.7	1761.67	1754.43	1787.42	1727	1749.65	1726.47	1703.92	1747.06	1773.18	1773.14	1734.83	1720.54	1717.11	1752.43	1733.33	1737.61	1680.69	1710.34	1744.8	1753.62	1747.8	1797.71	1803.2	1803.41	1823.17	1747.59	1752.64	1808.52	1800.65	1830.61	1840.63	1802.1
250.427002	1689.97	1799.55	1790.88	1767.1	1761.67	1777.81	1792.34	1769.42	1793.57	1759.47	1693.96	1710.05	1720.81	1722.01	1813.46	1693.26	1737.77	1757.96	1753.61	1787.85	1726.25	1750.06	1726.22	1702.05	1745.54	1771.05	1772.72	1734.97	1721.57	1714.59	1748.91	1729.04	1738.64	1677.95	1711.3	1744.65	1750.44	1746.17	1797.13	1804.21	1801.08	1819.56	1743.84	1754.57	1811.55	1802.19	1831.93	1840.09	1800.81
250.921997	1692.12	1797.98	1789.99	1770.1	1759.94	1778.27	1789	1767.01	1792.62	1753.56	1692.85	1708	1719.95	1720.81	1809.7	1693.13	1740.46	1760.2	1756.97	1788.01	1725.5	1748.78	1724.35	1701.7	1747.8	1768.8	1771.31	1736.55	1722.65	1712.46	1750.53	1731.54	1742.68	1677.51	1711.56	1746.42	1750.7	1745.33	1800.02	1801.89	1804.68	1818.04	1746.81	1753.9	1808.05	1799.61	1827.43	1835.92	1801.13
251.417007	1688.2	1797.71	1789.85	1765.3	1761.63	1775.24	1789.24	1768.14	1789.83	1756.38	1691.14	1705.27	1717.96	1721.56	1809.62	1690.43	1740.7	1757.98	1754.69	1782.42	1724.85	1746.19	1724.12	1698.74	1744.35	1771.63	1767.72	1728.38	1719.29	1714.6	1751.33	1730	1737.57	1681.26	1713.56	1746.04	1751.67	1747.73	1798.89	1800.65	1802.93	1819.59	1744.2	1750.16	1805.96	1798.58	1827.15	1834.16	1798.19
251.912994	1690.26	1794.66	1788.02	1765.29	1759.26	1774.45	1789.7	1768.03	1789.55	1755.31	1691.28	1706.6	1721.13	1718.82	1807.17	1690.25	1736.49	1756.11	1750.89	1782.09	1722.02	1744.81	1720.75	1700.37	1742.28	1770.86	1767.9	1734.24	1721.25	1713.2	1749.16	1727.26	1740.11	1678.36	1710.62	1742.77	1747.02	1743.41	1795.54	1799.63	1803.47	1816.04	1743.52	1750.8	1805.98	1795.74	1826.36	1835.28	1799.67
252.408005	1686.98	1792.54	1783.76	1766.24	1758.73	1775.08	1793.08	1767.28	1787.19	1756.02	1692.36	1704.93	1716.45	1720.86	1806.57	1690.51	1739.57	1755	1753.96	1782.83	1722.96	1746.44	1722.37	1700.88	1739.53	1770.9	1765.79	1732.34	1719.96	1712.1	1748.87	1727.92	1739.64	1679.8	1709.61	1743.3	1749.67	1741.66	1793.84	1799.35	1801.66	1816.35	1740.36	1746.87	1803.96	1795.59	1824.1	1829.21	1797.27
252.903000	1692.86	1793.84	1784.14	1762.01	1759.68	1771.74	1792.29	1771.56	1789.54	1757.7	1692.78	1706.45	1717.02	1719	1803.89	1689.83	1739.17	1755.91	1753.53	1783.95	1723.38	1746.14	1722.95	1703.61	1744.25	1768.46	1769.12	1732.73	1720.82	1710.97	1747.63	1726.75	1737.1	1674.4	1710.02	1741.4	1747.59	1745.98	1793.37	1799.48	1801.74	1816.79	1740.86	1750.05	1802.05	1795.35	1825.8	1831.37	1796.1
253.397995	1688.57	1794.48	1784.65	1762.39	1758.75	1770.57	1789.73	1773.56	1790.54	1755.71	1689.37	1704.26	1716.88	1718.32	1805.81	1689.88	1738.93	1756.6	1751.47	1782.46	1719.35	1745.82	1722.3	1700.44	1743.33	1769.01	1765.48	1732.15	1717.63	1712.3	1745.98	1725.46	1738.53	1678.88	1706.81	1742.34	1748.41	1743.48	1793.03	1791.78	1797.1	1813	1739.44	1746.86	1802.57	1790.02	1821.51	1830.06	1794.19
253.893005	1690.57	1796.25	1783.86	1760.65	1761.58	1773.21	1787.58	1765.64	1790.13	1754.1	1691.24	1707.74	1717.97	1720.38	1802.32	1688.72	1739.07	1752.6	1752.55	1780.9	1720.29	1744.75	1719.1	1698.25	1743.4	1766.67	1766.39	1728.61	1718.58	1713.03	1744.73	1724.84	1735.7	1677.67	1708.86	1740.73	1747.71	1740.52	1789.73	1798.01	1797.28	1818.44	1741.17	1748.62	1803.01	1793.06	1821.62	1829.84	1794.54
254.389008	1689.78	1792.09	1783.92	1766.68	1756.82	1770.93	1787.63	1759.42	1790.67	1756.3	1691.9	1703.92	1719.01	1718.94	1802.43	1691.89	1735.12	1753.69	1751.21	1780.77	1721.07	1743.78	1720.63	1699.41	1741.74	1764.48	1764.28	1732.51	1718.29	1711.48	1744.58	1723.91	1736.96	1675.59	1708.96	1738.99	1745.12	1742.06	1790.78	1796	1797.69	1815.28	1738.29	1745.38	1799.16	1790.62	1822.88	1830.02	1794.49
254.884003	1687.08	1789.24	1785.77	1761.59	1758.55	1773.44	1787.85	1758.84	1789.76	1755.42	1691.98	1705.5	1716.89	1721.67	1804.03	1691.23	1737.38	1751.96	1750.58	1777.02	1720.55	1743.56	1716.42	1700.05	1742.1	1763.55	1768	1732	1719.37	1709.43	1745.01	1724.49	1736.97	1676.62	1710.71	1740.01	1745.08	1741.09	1790.11	1797.52	1797.72	1814.61	1738.98	1744.33	1802.99	1792.89	1822.13	1826.8	1791.42
255.378998	1685.81	1792.43	1782.74	1759.74	1753.5	1769.63	1785.52	1759.94	1783.37	1754.56	1689.94	1702.79	1715.95	1717.75	1802.82	1691.8	1733.54	1750.1	1751.94	1777.25	1720.23	1744.94	1719.27	1699.19	1742.34	1761.31	1762.64	1731.15	1716.34	1710.06	1742.17	1723.79	1738.97	1673.67	1707.1	1740.62	1742.94	1739.45	1791.06	1791.96	1794.8	1808.35	1738.73	1743.11	1796.98	1791.85	1816.05	1827.32	1793.02
255.873993	1685.95	1790.73	1782.31	1761.16	1755.55	1769.59	1788.22	1764.28	1787.41	1754.81	1689.37	1703.83	1715.8	1716.93	1803.81	1687.88	1735.08	1751.27	1747.26	1779.14	1719.34	1742.7	1718.44	1695.48	1737.4	1759.83	1762.41	1728.59	1713.59	1708.55	1742.4	1722.93	1733.69	1677.18	1710.85	1735.94	1743.67	1735.82	1784.24	1788.74	1793.81	1811.75	1736.55	1744.74	1795.01	1788.08	1818.62	1827.96	1790.19
256.369995	1685.95	1789.12	1779.99	1759.19	1754.24	1769.77	1782.8	1763.64	1786.34	1755.43	1690.56	1702.13	1714.2	1717.37	1800.43	1691.51	1733.87	1750.04	1748.25	1776.04	1717.36	1744.16	1720.68	1697.8	1737.85	1759.32	1761.1	1727.12	1716.37	1708.75	1741.45	1725.9	1733.44	1675.42	1707.36	1736.67	1744.32	1738.77	1788.3	1789.42	1791.85	1813.08	1734.89	1744.54	1798.03	1786.85	1816.8	1824.83	1789.23
256.864990	1684.82	1786.23	1779.1	1761.64	1754.22	1768.21	1780.87	1760.35	1787.53	1753.96	1689.56	1702.48	1714.09	1714.05	1798.69	1687.55	1730.78	1748.94	1747.85	1776.83	1716.42	1742.02	1719.82	1696.8	1739.42	1759.3	1760.91	1726.77	1712.72	1707.94	1742.18	1725.73	1734.8	1675.03	1706.64	1735.44	1742.55	1737.4	1786.48	1789.07	1789.42	1808.27	1736.38	1744.26	1795.51	1786.8	1814.69	1824.85	1791.61
257.359985	1688.81	1787.67	1779.57	1759.22	1752.46	1764.53	1779.2	1756.81	1783.21	1752.27	1689.67	1703.86	1714.09	1713.05	1798.75	1688.87	1730.52	1749.39	1745.03	1771.51	1717.88	1740.93	1717.91	1697.71	1738.3	1760.9	1757.03	1728.04	1714.68	1706.4	1737.88	1719.89	1732.86	1672.92	1707.57	1739.8	1742.18	1737.14	1783.85	1789.44	1791.07	1806.06	1734.66	1741.76	1795.61	1789.14	1815.89	1822.17	1787.66
257.855011	1684.14	1784.92	1776.63	1760.59	1749.46	1766.72	1776.58	1754.57	1780.97	1749.05	1688.37	1702.49	1711.58	1712.79	1799	1687.9	1732.04	1746.9	1747.48	1773.79	1715.21	1740.85	1717.19	1694.39	1739.35	1759.76	1760.35	1726.97	1712.62	1706.68	1738.28	1720.71	1733.98	1672.51	1702.48	1735.35	1739.13	1735.6	1781.17	1785.91	1790.15	1802.22	1737.45	1741.23	1791.6	1785.98	1813.79	1817.16	1787.07
258.350006	1683.41	1780.45	1777.37	1755.54	1752.54	1764.88	1779.62	1756.38	1779.47	1751	1688.15	1702.02	1711.46	1712.96	1796.58	1686.16	1729.6	1744.6	1744.22	1774.62	1715.65	1736.31	1715.45	1695.95	1735.19	1758.24	1754.93	1726.54	1714.14	1705.98	1740.28	1721.35	1729.74	1671.67	1705	1735.81	1737.39	1737.04	1779.39	1783.35	1785.2	1804.94	1735.35	1741.56	1793.09	1786.85	1811.42	1819.71	1783.34
258.846008	1683.62	1784.15	1774.97	1752.44	1752.05	1763.63	1779.68	1754.61	1780.03	1749.66	1686.93	1702.7	1711.02	1713.69	1796.11	1689.37	1731.21	1745.24	1743.92	1771.96	1715.58	1737.82	1714.16	1693.1	1735.21	1756.03	1755.97	1723.15	1711.54	1707.34	1736.57	1720.46	1728.73	1671.29	1702.46	1734.29	1739.05	1735.94	1780.11	1786.4	1785.92	1804.43	1733.04	1739.19	1791.1	1782.94	1812.25	1820.38	1784.62
259.341003	1682.99	1777.53	1774.6	1756.57	1747.78	1763.56	1776.57	1752.62	1777.25	1748.64	1687.5	1701.78	1710.77	1712.46	1794.89	1686.13	1728.59	1745.89	1744.72	1773.42	1715.59	1737.51	1714.29	1696.89	1734.92	1756.6	1755.53	1725.88	1712.97	1706.57	1734.33	1718.8	1729.52	1672.49	1705.23	1736.68	1738.14	1734.76	1777.22	1781.13	1787.55	1799.52	1731.4	1738.47	1789.46	1781.7	1805.38	1815.56	1782.54
259.835999	1681.87	1779.61	1775.85	1755.83	1748.6	1761.3	1776.92	1749.16	1778.73	1743.26	1690.56	1700.98	1712.06	1713.72	1792.43	1688.65	1726.93	1745.29	1743.96	1769.85	1715.17	1736.86	1712.68	1694.92	1734.27	1757.67	1759.64	1725.01	1710.86	1706.86	1735.58	1719.54	1728.37	1672.64	1704.7	1733.88	1738.69	1733.14	1778.51	1781.44	1784.39	1797.88	1730.61	1736.14	1786.61	1781.01	1808.74	1814.66	1780.11
260.330994	1680.26	1775.93	1775.07	1754.62	1747.85	1760.91	1771.5	1748.37	1777.6	1746.39	1684.34	1697.32	1710.17	1710.96	1792.5	1686.6	1728.5	1745.16	1744.1	1769.19	1713.86	1735.17	1712.15	1692.59	1734.78	1751.09	1754.95	1721.72	1710.71	1704.28	1735.73	1718.21	1724.15	1669.68	1701.09	1732.07	1738.81	1730.82	1775.45	1780.23	1781.57	1795.46	1730.44	1736.75	1786.23	1778.64	1803.67	1815.44	1778
260.825989	1681.71	1779.71	1772.66	1755.12	1746.21	1763.09	1777.1	1754.83	1778.13	1745.5	1685.15	1699.24	1709.26	1714.19	1792.1	1684.31	1727.03	1743	1739.29	1769.04	1715.13	1733.67	1712.38	1692.79	1730.77	1753.89	1751.73	1722.27	1712.32	1705.36	1734	1718.34	1726.64	1673.36	1701.67	1733.23	1738.46	1732.22	1773.57	1780.4	1782.46	1793.93	1728.68	1734.12	1786.36	1779.15	1806.67	1812.81	1778.2
261.321991	1679.79	1777.82	1768.58	1752.35	1749.83	1759.55	1775.39	1754.61	1776.73	1743.73	1682.94	1695.23	1706.89	1709.5	1789.9	1684.87	1725.87	1744.09	1739.93	1767.47	1713.09	1733.74	1709.76	1691.28	1733.83	1752.75	1752.81	1721.54	1709.36	1703.3	1733.42	1715.88	1726.25	1670.35	1700.22	1731.56	1731.75	1731.68	1775.91	1777.29	1781.95	1795.09	1728.03	1734.07	1783.51	1777.41	1804.6	1808.97	1774.83
261.816986	1682.52	1777.48	1771.18	1751.09	1745.06	1759.81	1775.14	1753.4	1774.12	1743.02	1684.7	1696.36	1704.63	1711.88	1789.69	1684.58	1724.38	1738.78	1740	1769.15	1711.52	1733.37	1712.12	1692.88	1731.62	1755.6	1751.52	1723.78	1711.3	1704.81	1734.6	1717.14	1726.87	1668.04	1701.83	1730.89	1731.22	1732.5	1772.38	1779.1	1780.02	1792.71	1730.72	1733.21	1784.21	1776.5	1801.29	1808.46	1777.82
262.312012	1680.45	1776.39	1769.51	1747.5	1743.85	1755.98	1775.41	1751.23	1775.87	1744.29	1683.59	1697.46	1708.87	1708.83	1792.52	1683.89	1724.16	1739.94	1739.79	1765.78	1713.64	1735.54	1713.64	1689.6	1729.55	1754.41	1750.24	1722.98	1708.14	1702.68	1730.85	1716.99	1724.43	1667.11	1699.7	1730.92	1734.76	1731.44	1767.84	1774.22	1776.77	1792.2	1726.57	1734.21	1780.57	1773.51	1799.17	1807.5	1774.48
262.807007	1681.72	1775.59	1770.79	1748.12	1744.74	1755.14	1773.94	1752.39	1769.93	1740.04	1684.34	1696.09	1706.51	1709.27	1787.86	1684.47	1724.19	1739.92	1736.93	1765.32	1714.44	1734.78	1713.16	1688.25	1729.83	1749.69	1750.29	1719.99	1709.77	1702.4	1731.17	1717.04	1724.79	1666.62	1701.25	1731.42	1733.27	1729.65	1773.51	1776.71	1776.7	1791.17	1725.88	1734.47	1781.97	1773.01	1799.71	1805.05	1775.76
263.302002	1679.29	1773.19	1762.54	1743.47	1740.45	1755.88	1776.04	1755.25	1769.72	1741.99	1683.08	1695.58	1708.77	1707.49	1786.31	1682.21	1725.32	1738.99	1737.05	1764.9	1710.75	1733.82	1709.96	1687.37	1730.2	1749.14	1750.25	1718.91	1708.8	1704.55	1729.03	1718.32	1722.1	1671.33	1699.98	1728.07	1734.15	1730.46	1771.4	1777.69	1773.58	1787.22	1725.18	1731.49	1778.61	1775.21	1801.34	1806.77	1768.79
263.798004	1677.29	1772.35	1764.43	1748.85	1741.63	1754.47	1770.57	1751.19	1769.44	1738.47	1683.36	1692.74	1701.91	1707.97	1784.32	1682.94	1722.94	1739.54	1737.38	1764.63	1710.87	1732.43	1709.25	1687.83	1731.47	1749.49	1749.18	1719.35	1708	1703.67	1732.53	1717.45	1725.01	1667.95	1699.79	1730.12	1733.51	1730.45	1771.63	1775.91	1776.51	1792.72	1726.77	1730.69	1782.67	1772.97	1796.78	1807.6	1773.7
264.292999	1677.94	1769.38	1764.86	1743.96	1740.92	1753.42	1772.95	1750.68	1771.41	1742.09	1683.01	1695.26	1704.89	1706.76	1783.14	1678	1721.2	1740.35	1735.81	1760.27	1708.82	1732.17	1710.53	1688.26	1727.16	1750.4	1747.77	1716.36	1710.75	1702.19	1730.88	1716.66	1723.47	1667.96	1699.08	1729.72	1731.37	1729.84	1769.45	1771.8	1776.67	1789.64	1726.27	1733.87	1779.1	1772.14	1795.48	1807.11	1772.12
264.787994	1677.36	1771.82	1762.19	1743.19	1742.11	1753.33	1769.85	1756.08	1767.54	1739.26	1680.05	1692.85	1703.93	1706.34	1788.49	1680.66	1720.05	1738.7	1734.15	1763.51	1711.31	1731.21	1711.49	1686.99	1728.32	1747.57	1750.07	1717.29	1710.18	1704.53	1729.28	1717.25	1722.27	1667.54	1696.58	1730.55	1732.11	1730.78	1768.31	1771.59	1770.47	1789.23	1723.34	1727.17	1777.45	1771.9	1793.74	1802.94	1773.48
265.282990	1675.55	1769.34	1762.15	1743.26	1742.29	1752.67	1773.71	1754.53	1769.27	1740.33	1681.48	1693.17	1702.44	1707.98	1786.85	1680.97	1722.66	1739.16	1734	1762.24	1710.49	1731.83	1710.97	1688.13	1725.74	1749.28	1748.67	1720.87	1706.51	1702.3	1730.37	1715.49	1718.79	1668.59	1696.91	1727.57	1730.5	1731.3	1767.58	1776.16	1772.73	1784.64	1725.01	1731.6	1779.03	1773.16	1797.29	1805.39	1767.89
265.778992	1677.23	1769.14	1759.29	1740.59	1739.43	1751.2	1775.97	1756.39	1768.02	1739.6	1680.36	1690.28	1702.49	1706.27	1783.55	1678.11	1721.31	1738.89	1733.16	1763.14	1711.73	1727.75	1709.62	1685.16	1726.56	1747.59	1744.58	1715.05	1707.49	1701.9	1726.54	1714.98	1720.39	1665.45	1695.68	1728.63	1728.97	1730.34	1767.43	1772.82	1771.84	1786.45	1722.92	1728.78	1781.17	1767.75	1790.27	1803.06	1768.38
266.273987	1677.33	1765.81	1763.17	1744.66	1737.64	1752.35	1772.6	1756.77	1764.8	1738.64	1679.25	1691.3	1698.48	1706.99	1784.14	1679.82	1720.01	1735.91	1732.88	1759.5	1710.77	1729.74	1708.93	1684.28	1725.75	1746.68	1742.78	1716.18	1707.27	1698.49	1727.13	1716.28	1718.75	1666	1692.97	1727.77	1729.5	1727.36	1764.48	1766.3	1770.51	1781.85	1723.44	1727.86	1773.23	1767.01	1792.23	1801.04	1764.2
266.769012	1677.89	1768.31	1758.15	1740.4	1734.85	1752.84	1770.4	1754.54	1762.71	1736.5	1677.47	1688.27	1697.29	1700.96	1782.29	1681.13	1718.47	1734.57	1732.65	1761.49	1708.96	1728.49	1706.6	1689.03	1725.37	1745.28	1744.49	1714.83	1706.36	1699.08	1726.62	1713.38	1720.72	1666.3	1694.46	1724.48	1732.15	1726.32	1759.51	1769.72	1769.35	1779.83	1723.45	1726.3	1772.38	1766.21	1789.18	1797.82	1767.74
267.264008	1673.63	1767.93	1759.92	1741.41	1739.4	1748.85	1767.2	1751.67	1764.05	1736.83	1678.76	1692.75	1701.28	1706.71	1782.77	1678.71	1717.6	1734.89	1730.97	1758.81	1708.12	1729.95	1709.35	1688.22	1722.41	1743.72	1743.56	1715.49	1705.69	1698.2	1727.28	1711.98	1716.9	1667.33	1696.12	1726.9	1729.41	1724.7	1765.49	1767.65	1769.33	1783.03	1721.42	1725.92	1773.94	1766.31	1788.6	1799.36	1764.32
267.759003	1675.89	1765.14	1758.7	1739.53	1736.95	1748.95	1768.27	1751.14	1764.15	1738.19	1678.56	1689.13	1700.88	1703.74	1780.85	1678.07	1719.29	1736.38	1732.41	1758.46	1707.84	1730.36	1705.99	1684.04	1722.04	1744.75	1740.98	1716.46	1703.13	1698.82	1728.44	1711.77	1717.29	1665.21	1693.56	1724.42	1728.53	1724.15	1761.01	1764.35	1770.68	1780.43	1717.41	1728.46	1777.9	1765.44	1788.17	1799.9	1762.16
268.253998	1674.87	1765.03	1759.72	1737.3	1735.7	1750.27	1768.16	1753.89	1761.55	1733.33	1675.58	1689.4	1697.14	1703.41	1780.47	1675.34	1716.83	1735.03	1728.91	1759.14	1705.66	1728.57	1704.91	1684.02	1721.16	1742.1	1742.08	1713.69	1708.62	1699.63	1725.95	1712.49	1717.02	1665.8	1698.6	1727.25	1728.53	1724.44	1758.31	1769.27	1766.01	1777.68	1721.43	1725.81	1770.51	1763.45	1787.11	1797.1	1760.86
268.750000	1674.95	1762.44	1756.68	1739.4	1737.88	1746.09	1767.06	1751.41	1761.61	1736.24	1677.29	1689.72	1698.4	1703.22	1778.65	1676.51	1717.81	1734.41	1732.48	1756.17	1707.17	1727.29	1707.04	1682.75	1723.54	1741.12	1742.37	1712.44	1703.71	1698.19	1724.28	1712.13	1716.08	1664.37	1691.99	1725.65	1724.92	1725.34	1759.75	1762.79	1766.05	1779.51	1717.69	1723.81	1768.9	1761.57	1786.12	1796.2	1761.21
269.244995	1674.82	1761.21	1754.86	1734.57	1734.65	1745.99	1768.67	1753.52	1761.07	1733.74	1678.21	1689.08	1700.08	1698.85	1778.53	1676.15	1717.46	1729.59	1727.58	1756.8	1706.45	1725.73	1707.99	1682.27	1722.4	1741.15	1743.76	1714.04	1703.23	1698.55	1724.1	1710.62	1715.91	1664	1693.32	1722.73	1725.5	1724.96	1759.27	1759.95	1765.65	1775.12	1715.52	1721.36	1769.3	1759.32	1784.38	1791.92	1758.57
269.739990	1673.95	1762.3	1754.83	1735.85	1735.26	1742.5	1766.56	1747.59	1757.77	1732.28	1678.1	1688.26	1697.07	1701.05	1777.42	1676.72	1712.78	1730.54	1730.13	1749.77	1706.83	1725.42	1706.33	1684.25	1722.87	1738.41	1739.53	1712.2	1703.56	1697.61	1721.94	1711.19	1714.89	1665.54	1693.83	1724.62	1723.33	1721.85	1756.04	1763.48	1761.53	1777.28	1716.04	1719.53	1771.76	1759.36	1785.4	1793.76	1761.99
270.234985	1674.24	1762.9	1753.47	1733.79	1732.97	1744.04	1759.74	1746.85	1759.32	1734.99	1677.96	1688.29	1697.32	1700.2	1772.69	1676.32	1715.07	1730.92	1728.99	1752.42	1707.54	1725.56	1704.4	1682.64	1721.98	1739.12	1738.36	1710.91	1700.46	1695.83	1720.56	1710.72	1713.45	1664.27	1694.67	1723.16	1722.31	1721.77	1757.16	1763.08	1761.73	1776.48	1718.81	1725.13	1769.33	1758.18	1781.54	1787.89	1761.47
270.730011	1673.6	1761.36	1749.16	1735.35	1732.11	1741.42	1762.44	1749.98	1761.03	1734.09	1674.37	1688.55	1696.11	1700.84	1777.07	1677.13	1713	1729.04	1726.79	1749.98	1705.31	1724.09	1705.23	1680.91	1719.28	1740.11	1739.17	1714.39	1704.73	1697.86	1719.8	1709.44	1713.04	1661.97	1691.19	1723.44	1721.61	1721.15	1754.57	1760.03	1760.35	1771.61	1719.23	1721.33	1767.08	1761.61	1780.88	1789.06	1760.1
271.226013	1675.08	1760.2	1752.5	1733.52	1732.54	1741.81	1764.79	1752.54	1757.31	1736.58	1675.36	1687.23	1695.37	1698.66	1775.75	1673.91	1717.36	1730.61	1726.8	1752.78	1706.28	1725.46	1705.9	1682.49	1718.44	1739.65	1736.92	1710.2	1701.16	1697.98	1719.69	1710.64	1715.2	1663.5	1695.32	1722.4	1725.37	1722.51	1750.04	1761.28	1762.77	1772.09	1717.26	1722.8	1769.07	1758.17	1782.14	1789.83	1757.34
271.721008	1671.05	1758.27	1751.8	1734.51	1730.94	1740.6	1763.88	1746.72	1757.96	1733.57	1676.96	1686.91	1698.2	1701.07	1772.4	1677.35	1712.72	1727.81	1724.32	1752.6	1704.99	1723.99	1704.07	1683.07	1720.58	1738.32	1738.66	1711.52	1699.65	1697.38	1722.43	1710.82	1713.2	1665.21	1693.24	1722.15	1721.33	1725.4	1752.42	1757.65	1761.66	1773.65	1714.63	1722.31	1762.63	1759.11	1777.7	1787.42	1754.41
272.216003	1673.63	1757.57	1753.22	1730.19	1730.9	1736.93	1761.77	1748.13	1754.14	1731.21	1674.78	1685.91	1692.85	1696.98	1773.04	1674.13	1710.65	1726.12	1723.32	1751.84	1705.34	1722.05	1702.48	1681.98	1716.1	1735.29	1736.95	1710	1699.08	1694.5	1718.24	1709.72	1714.31	1662.67	1690.47	1720.96	1721.24	1719.09	1751.81	1758.12	1759.28	1771.66	1714.6	1717.47	1766.11	1756.61	1777.62	1789.21	1757.97
272.710999	1669.81	1755.99	1749.48	1730.21	1728.03	1737.5	1760.18	1745.46	1754	1728.79	1673.88	1684.89	1695.29	1697.8	1770.83	1674.28	1710.88	1726.68	1724.6	1750	1703.69	1720.82	1703.97	1680.9	1715.39	1733.27	1735.86	1707.75	1701.05	1695.27	1718.19	1707.14	1710.27	1661	1691.11	1719.98	1717.79	1719.71	1754.23	1757.25	1759.98	1770.45	1712.77	1718.97	1767.6	1756.05	1778.21	1789.57	1754.46
273.207001	1668.02	1754.67	1751.25	1734.98	1727.81	1735.57	1760.96	1741.19	1751.4	1729.24	1675.46	1684.7	1694.4	1695.62	1768.41	1672.34	1712.15	1725.34	1722.66	1750.53	1702.65	1719.33	1701.77	1677.95	1714.6	1734.56	1733.81	1709.61	1700.74	1697.65	1717.33	1706.84	1710.55	1662.69	1687.55	1719.47	1718.71	1717.79	1749.85	1751.88	1756.11	1764.3	1713	1714.51	1762.96	1754.13	1778.16	1787.85	1753
273.701996	1670.71	1753.9	1748.99	1730.01	1730.58	1738.58	1759.12	1744.83	1750.61	1732.09	1673.8	1684.42	1695.17	1697.46	1771.23	1672.51	1712.1	1724.09	1721.12	1750.84	1703.67	1721.81	1702.04	1679.83	1717.58	1735.65	1735.05	1708.45	1701.21	1693.29	1717.69	1707.37	1708.33	1661.1	1688.56	1718.51	1718.21	1718.81	1752.08	1752.81	1755.91	1768.95	1710.66	1717.57	1761.37	1753.73	1776.05	1786.67	1753.8
274.196991	1667.76	1753.53	1746.38	1728.25	1725.6	1735.16	1759.24	1747.62	1751.23	1728.51	1672.92	1683.06	1692.6	1694.75	1769.89	1671.87	1709.21	1724.94	1721.4	1748.57	1703.16	1719.27	1701.9	1678.9	1717.07	1734.77	1733.18	1709.62	1699.5	1696.7	1718.69	1706.28	1707.58	1658.99	1686.7	1717.8	1718.29	1718.2	1752.6	1755.63	1755.76	1768.77	1711.08	1720.29	1760.07	1749.78	1774.62	1784.13	1750.57
274.691986	1669.67	1748.19	1745.18	1729.93	1726.53	1734.86	1758.81	1743.03	1747.16	1727.77	1672.14	1679.72	1690.48	1694.51	1766.44	1669.37	1706.91	1723.05	1718.74	1745.08	1701.15	1717.47	1700.07	1677.07	1712.77	1733.72	1732.39	1706.54	1698.87	1695.32	1715.65	1706.49	1708.8	1660.37	1688.15	1717.66	1717.33	1718.73	1751.55	1756.41	1756.32	1767.55	1710.38	1715.1	1762.41	1750.91	1772.59	1784.93	1748.37
275.187012	1668.54	1754.86	1745.62	1724.41	1725.96	1732.85	1761.43	1744.89	1747.37	1727.46	1673.04	1679	1692.03	1697.12	1766.06	1671.7	1705.12	1723.02	1720.85	1745.94	1701.21	1719.42	1700.17	1680.14	1714.62	1732.49	1729.13	1706.51	1697.54	1693.97	1713.87	1707.11	1708.66	1660.08	1687.94	1718.91	1717.02	1715.1	1745.78	1756.03	1753.61	1763.35	1712.07	1715.46	1759.16	1749.78	1773.89	1785.45	1749.49
275.683014	1667.84	1754.72	1744.87	1726.3	1727.46	1734.32	1756.56	1739.14	1750.71	1727.94	1673.28	1681.8	1690.37	1693.31	1765.24	1672.37	1708.41	1723.44	1718.85	1745.15	1705.62	1719.44	1702.52	1677.16	1713.59	1730.21	1730.84	1704.55	1698.61	1693.18	1715.59	1706.03	1709.64	1661.91	1688.02	1716.23	1718.18	1716.9	1746.38	1748.32	1752.43	1763.46	1710.2	1715.74	1756.88	1746.41	1774.56	1779.39	1750.53
276.178009	1667.91	1751.28	1745.19	1724.04	1722.76	1734.91	1754.79	1745.89	1748.56	1727.49	1670.57	1679.85	1687.71	1693.65	1763.56	1670.29	1705.84	1720.22	1716.3	1744.94	1700.97	1718.15	1699.31	1677.11	1713.48	1732.75	1730.23	1705.71	1697.85	1692.35	1712.03	1700.39	1705.32	1661.09	1686.62	1718.58	1717.88	1716.44	1744.98	1748.83	1752.68	1764.86	1710.13	1710.8	1759.16	1745.92	1772.73	1781.15	1746.47
276.673004	1668.62	1752.32	1743.63	1724.08	1723.52	1733.06	1756.4	1743.11	1746.39	1727.47	1671.65	1681.21	1690.52	1696.41	1767.15	1672.72	1708.24	1722.02	1718.83	1744.87	1701.01	1717.3	1700.6	1677.66	1713.32	1730.68	1728.82	1705.88	1695.45	1690.61	1715.16	1703.44	1705.9	1658.98	1687.93	1713.67	1714.99	1713.88	1745.92	1754.26	1751.67	1763.15	1709.43	1713.36	1757	1748.21	1768.1	1777.78	1746.41
277.167999	1666.7	1751.88	1741.9	1720.88	1721.44	1728.82	1756.18	1744.61	1744.53	1728.26	1670.37	1679.69	1689.66	1694.51	1764.71	1671.34	1705.89	1721.03	1716.95	1743.88	1698.9	1718.45	1699.33	1675.24	1711.28	1730.23	1728.6	1703.97	1696.72	1691.59	1712.79	1704.6	1705.04	1658.83	1685.69	1713.92	1715.12	1715.03	1746.17	1748.85	1748.19	1763.55	1708.95	1715.38	1758.98	1747.63	1768.02	1776.73	1746.87
277.662994	1669.14	1750.44	1742.83	1723.37	1723.13	1732.06	1754.36	1739.95	1743.63	1726.35	1670.66	1679.93	1690.57	1693.36	1761.84	1669.12	1704.58	1723.39	1716.5	1744.57	1701.96	1717.51	1698.93	1676.49	1710.92	1730.66	1724.65	1703.63	1695.62	1691.86	1712.75	1702.82	1708.5	1660.05	1685.26	1717.79	1716.64	1715.07	1742.54	1748.13	1747.04	1761.65	1706.89	1710.93	1754.19	1747.57	1766.64	1776.18	1745.49
278.158997	1667.07	1749.72	1744.22	1725.65	1723.9	1732.56	1753.59	1737.61	1749.23	1727.8	1672.12	1680.04	1689.05	1690.61	1762.57	1671.28	1705.25	1720.74	1717.91	1742.1	1698.98	1716.39	1699.39	1676.76	1708.75	1727.51	1729.65	1704.52	1696.97	1690.89	1710.5	1705.52	1704.42	1657.82	1686.92	1716.55	1712.33	1715.19	1743.41	1747.44	1747.6	1760.69	1708.54	1712.33	1755.2	1741.73	1765.66	1778.17	1746.96
278.653992	1667.93	1750.7	1740.67	1722.56	1720.46	1730.7	1750.66	1739.03	1744.41	1722.78	1671.76	1681.58	1688.8	1688.24	1760.94	1671.3	1703.7	1721.68	1714.68	1742.44	1696.6	1714.74	1699.27	1673.9	1710.97	1726.43	1725.5	1701.66	1694.85	1690.43	1711.55	1702.92	1701.89	1655.9	1684.56	1710.95	1710.02	1712.17	1742.46	1747.46	1748.78	1755.73	1708.51	1710.28	1751.32	1743.28	1767.83	1775.33	1743.54
279.148987	1667.11	1746.86	1740.59	1725.66	1720.86	1729.05	1749.15	1735.1	1743.34	1720.3	1667.99	1680.18	1689.46	1688.95	1757.98	1669.19	1703.54	1717.88	1715.65	1740.38	1699.11	1716.03	1698.06	1671.36	1708.58	1728.12	1727.19	1702.82	1695.7	1689.15	1710.77	1701.02	1703.6	1657.85	1685.27	1712.35	1713.51	1712.79	1739.65	1742.63	1745.9	1754.75	1705.26	1709.03	1753.21	1745.71	1764.16	1774.63	1744.17
279.644012	1666.83	1745.72	1738.76	1722.73	1720.07	1728.35	1755.08	1735.58	1746.67	1721.68	1666.4	1679.16	1687.39	1689.6	1758.42	1666.83	1702.78	1719.94	1714.57	1738.98	1697.02	1715.79	1696.56	1675.09	1711.17	1726.33	1725.28	1702.93	1694.81	1689.16	1711.46	1700.4	1704.3	1658.17	1683.35	1712.64	1710.74	1710.68	1740.82	1744.08	1746.06	1755.28	1707.98	1712.09	1750.38	1744.6	1763.53	1772.8	1743.7
280.140015	1664.59	1742.14	1740.95	1722.76	1719.89	1730.11	1747.44	1730.41	1743.61	1722.09	1668.85	1677.33	1687.3	1691.2	1755.87	1671.05	1703.41	1717.05	1714.63	1741.75	1698.04	1715.46	1697.59	1676.76	1709.93	1726.55	1725.68	1704.04	1696.06	1687.82	1709.08	1700.65	1701.11	1657.68	1686.59	1714.3	1713.16	1710.84	1735.39	1744.34	1743.55	1754.41	1704.57	1711.42	1748.55	1741.69	1760.12	1766.82	1741.95
280.635010	1665.79	1745.16	1736.65	1721.54	1723.44	1727.97	1747.38	1730.51	1745.39	1724.03	1670.7	1678.46	1687.98	1690.63	1759.09	1670.81	1702.12	1716.22	1715.5	1740.31	1699.14	1717.62	1698.23	1674.05	1710.12	1727.07	1722.17	1700.66	1693.13	1686.79	1710.12	1700.95	1701.08	1657.23	1683.48	1709.24	1711.5	1708.84	1738.77	1744.78	1746.39	1754.7	1704.22	1709.89	1751.12	1742.95	1764.63	1774.15	1740.03
281.130005	1664.53	1743.23	1736.55	1721.26	1722.86	1728.57	1744.2	1727.75	1748.5	1726.01	1667.53	1678.76	1686.28	1687.95	1754.75	1668.45	1700.3	1715.95	1713.49	1734.23	1696.49	1714.44	1697.07	1674.63	1708.05	1724.95	1722.55	1702.5	1692.63	1688.14	1708.1	1700.46	1699.36	1655.99	1685.09	1709.87	1708.4	1709.89	1737.83	1745.14	1747.14	1753.1	1706.38	1709.86	1749.26	1739.59	1760.4	1768.29	1745.24
281.625000	1665.45	1743.41	1738.74	1721.41	1720.75	1727.56	1743.21	1721.92	1744.76	1725.2	1669.74	1679.6	1686.83	1689.97	1755.14	1666.13	1698.87	1714.61	1715.16	1736.27	1695.79	1715.94	1696.64	1677.1	1709.7	1722.05	1720.06	1698.57	1689.89	1687.97	1707.35	1699.28	1699.87	1655.73	1685.71	1709.21	1708.37	1707.43	1741.2	1742.08	1741.84	1754.57	1707.6	1709.74	1750.2	1739.82	1761.6	1769.19	1740.26
282.119995	1664.57	1740.03	1738.14	1722.04	1720.42	1726.63	1744.06	1720.16	1745.37	1727.84	1667.15	1677.99	1683.84	1689.56	1752.89	1666.35	1701.11	1713.61	1713.97	1732.35	1694.14	1713.59	1692.9	1676.85	1710.12	1722.81	1720.29	1700.15	1689.56	1689.43	1705.5	1699.46	1699.29	1656.1	1685.62	1707.5	1710.5	1705.59	1736.11	1740.25	1740.29	1750.57	1704.65	1709.66	1748.79	1741.21	1758.36	1770.61	1733.94
282.614990	1667.54	1742.59	1739.3	1720.79	1720.79	1728.79	1744.17	1720.63	1745.59	1724.31	1667.82	1679.23	1684.8	1691	1753.51	1670.43	1700.18	1712.78	1715.46	1733.7	1695.27	1715.58	1695.83	1677.28	1709.66	1722.45	1719.77	1698.66	1689.65	1686.4	1705.6	1697.51	1700.2	1655.94	1682.23	1707.32	1705.74	1704.27	1733.6	1740.54	1742.14	1752.59	1704.48	1707.77	1746.56	1743.07	1757.86	1765.15	1734.6
283.110992	1664.01	1741.74	1737.08	1722.22	1719.83	1728.3	1742.02	1722.05	1742.3	1727.13	1664.89	1676.65	1682.37	1688.95	1749.22	1669.01	1697.77	1710.75	1713.28	1733.34	1695.37	1714.74	1694.63	1678.41	1708.7	1722.62	1719.08	1698	1690.44	1686.87	1705.59	1699.44	1699	1654.13	1687.16	1709.09	1706.88	1709.41	1734.2	1739.82	1741.48	1753.82	1705.24	1708.91	1746.29	1742.55	1755.33	1766.42	1737.19
283.605988	1664.41	1741.58	1739.54	1719.54	1717.42	1729.16	1739.63	1716.72	1743.76	1727.06	1666.91	1677.61	1686.16	1690.05	1751.45	1668.14	1698.15	1711.14	1714.96	1732.49	1696.16	1713.97	1695.87	1677.44	1706.7	1721.75	1720.52	1700.32	1688.3	1686.01	1706.73	1698.42	1700.12	1654.76	1682.79	1709.27	1708.42	1705.42	1735.81	1744.09	1740.7	1751.58	1703.12	1708.91	1747.93	1739.61	1758.03	1769.64	1734.55
284.101013	1666.59	1741.33	1735.26	1720.14	1720.55	1726.95	1738.97	1720.28	1744.19	1724.51	1669.08	1677.18	1685.13	1690.81	1752.86	1668.77	1697.57	1713.55	1716.17	1733.55	1693.98	1714.21	1695.88	1679.46	1707.86	1721.32	1719.25	1700.6	1689.87	1685.82	1706.32	1698.34	1698.58	1655.57	1683.86	1707.44	1707.5	1706.28	1735.63	1739.7	1740.68	1747.83	1705.26	1708.83	1748.67	1741.05	1757.6	1766.72	1739.43
284.596008	1664.48	1741.92	1732.76	1715.96	1717.42	1726.04	1739.79	1717.33	1741.84	1725.4	1669.94	1676.26	1686.95	1688.68	1749.7	1669.45	1695.95	1709.09	1715	1728.58	1694.28	1714.76	1695.12	1675.11	1706.12	1718.2	1719.04	1696.92	1688.42	1686.88	1704.43	1696.97	1699.07	1654.77	1682.2	1707.73	1707.42	1703.15	1731.18	1740.52	1736.82	1749.07	1700.96	1706	1740.36	1738.96	1756.73	1760.49	1736.07
285.092010	1664.5	1738.65	1732.69	1715.97	1716.15	1725.37	1735.24	1714.54	1742.09	1721.6	1665.66	1674.43	1682.89	1685.54	1748.81	1666.72	1696.98	1709.06	1712.21	1729.45	1692.97	1714.19	1693.07	1675.06	1705.4	1720.47	1715.94	1697	1688.85	1684.13	1699.59	1694.58	1697.53	1654.79	1684.48	1706.46	1702.82	1701.42	1732.2	1735.41	1737.62	1745.05	1702.18	1705.33	1742.21	1733.97	1753.14	1760.11	1735.16
285.587006	1662.28	1737.13	1734.52	1718.93	1716.12	1726.3	1736.68	1712.17	1742.21	1721.43	1664.96	1675.11	1683.03	1689.64	1748.94	1665.96	1693.78	1711.45	1713.18	1730.53	1693.54	1710.43	1693.06	1673.03	1705.88	1718.66	1719.79	1696.84	1687.37	1685.04	1701.97	1697.12	1696.7	1654.58	1682.88	1703.83	1706.08	1704.59	1730.8	1737.13	1738.41	1749.29	1699.4	1705.34	1743.1	1736.93	1754.11	1761.38	1733.3
286.082001	1662.16	1735.13	1735.07	1717.98	1715.05	1723.32	1733.16	1713.91	1741.67	1720.72	1666.1	1676.22	1682.59	1687.45	1748.7	1666.15	1696.96	1709.64	1712.51	1730.25	1691.41	1710.84	1692.31	1674.67	1703.51	1718.06	1714.08	1696.87	1688.41	1683.65	1700.1	1696.15	1697.02	1653.92	1683.71	1707.4	1704.09	1702.92	1732.18	1736.02	1740.14	1745.15	1701.16	1706.99	1740.22	1737.09	1751.93	1764.05	1733.13
286.576996	1662.86	1737.21	1732.06	1718.05	1714.07	1722.7	1730.47	1711.68	1743.07	1723.67	1665.71	1676.42	1683.75	1688.78	1746.83	1667.11	1694.27	1707.75	1712.34	1729.93	1693.06	1711.07	1693.44	1675.47	1704.52	1718.22	1716.38	1696.4	1688.98	1683.32	1699.6	1694.02	1693.94	1653.15	1683.18	1707.76	1703.87	1703.5	1730.48	1734.74	1736.02	1743.65	1698.91	1706.09	1741.97	1736.24	1754.71	1760.75	1729.91
287.071991	1659.04	1732.78	1731.01	1718.31	1716.42	1724.41	1736.48	1710.91	1738.24	1723.92	1664.2	1677.56	1681.56	1685.61	1746.73	1665.4	1695.33	1708.13	1709.59	1728.68	1690.4	1710.17	1692.34	1671.91	1704.2	1715.1	1715.87	1696.35	1684.8	1682.58	1701.39	1693.98	1693.15	1652.59	1681.23	1704.48	1703.59	1705.35	1730.27	1735.33	1732.02	1742.45	1699.38	1703.79	1738.88	1733.89	1747.01	1757.79	1731.45
287.567993	1663.62	1733.16	1729.45	1716.62	1714.39	1722.67	1731.85	1707.54	1737.04	1718.05	1666.25	1673.58	1684.35	1685.42	1744.75	1666.78	1692.67	1706.41	1710.14	1725.8	1692.69	1709.28	1691.54	1673.3	1702.51	1713.73	1713.27	1695.92	1686.01	1683.66	1696.15	1696.16	1692.49	1652.96	1681.96	1704.66	1701.31	1698.8	1728.67	1734.18	1732.09	1744.15	1698.21	1702.05	1741.52	1732.26	1749.62	1758.52	1731.61
288.062988	1661.04	1734.8	1729.98	1711.7	1714.61	1720.63	1731.86	1711.38	1738.37	1724.18	1666.03	1674.82	1681.39	1684.78	1743.94	1665.36	1694.93	1707.27	1709.88	1727.37	1690.06	1709.46	1689.3	1671.96	1702.19	1715.6	1712.77	1695.42	1683.16	1684.15	1700.2	1693.46	1693.87	1653.03	1681.68	1703.08	1701.39	1703.56	1727.65	1735.14	1734.79	1742.56	1697.83	1701.36	1737.39	1731.15	1749.82	1756.75	1726.31
288.558014	1661.83	1733.1	1729.67	1712.85	1712.73	1719.54	1733.7	1708.59	1735.49	1722.27	1664.75	1673.6	1681.23	1682.59	1743.59	1665.7	1690.15	1702.87	1709.69	1724	1691.55	1707.68	1689.78	1674.03	1702.37	1713.58	1712.92	1695.94	1688.42	1684.62	1698.02	1693.89	1692.51	1654.56	1680.82	1705.02	1702.25	1702.22	1728.15	1732.93	1732.16	1740.53	1698.81	1702.56	1736.76	1729.19	1747.41	1757.19	1729.81
289.053009	1660.33	1729.27	1726.75	1711.72	1712.88	1719.42	1730.62	1709.99	1736.84	1720.61	1663.24	1670.44	1680.37	1685.02	1742.38	1665.31	1693.59	1703.27	1709.44	1724.42	1690.32	1706.26	1689.18	1673.76	1701.29	1714.23	1712.36	1695.12	1682.44	1683.93	1698.49	1693.12	1695.01	1652.65	1679.66	1705.12	1700.62	1701.69	1726.68	1732.91	1734.11	1741.41	1696.38	1705.22	1736.26	1730.17	1745.94	1753.61	1725.5
289.548004	1660.31	1726.63	1729.14	1711.24	1710.65	1717.53	1729.83	1710.09	1735.75	1720.37	1664.75	1673.79	1681.37	1683.7	1742.65	1666.77	1692.47	1705.9	1709.51	1723.42	1689.97	1707.12	1689.75	1672.13	1699.88	1712.7	1709.58	1691.75	1681.95	1680.91	1697.49	1694.71	1690.35	1652.85	1681.95	1705.89	1700.64	1699.26	1727.02	1736.08	1731.34	1740.19	1696.64	1702.88	1738.19	1729.38	1743.67	1756.13	1725.56
290.044006	1660.08	1732.58	1728.28	1713.55	1710.45	1721.55	1731.73	1708.94	1732.8	1719.65	1663.41	1672.66	1680.05	1682.34	1740.98	1665.52	1690.21	1703.93	1706.53	1723.15	1688.33	1706.04	1690.13	1672.4	1700	1711.16	1709.14	1690.25	1685.74	1681.83	1697.36	1693.07	1692.13	1652.06	1678.03	1700.77	1701.44	1699.51	1726	1729.3	1731.22	1739.2	1694.19	1701.8	1736.69	1727.25	1745.8	1753.9	1722.83
290.539001	1662.62	1731.39	1728.82	1711.42	1709.38	1718.61	1731.09	1707.27	1735.52	1716.52	1663.38	1670.62	1679.14	1682.57	1742.49	1664.46	1690.73	1701.33	1704.84	1722.07	1685	1706.58	1690.66	1671.83	1699.94	1712.6	1711.08	1692.94	1682.77	1680.72	1695.48	1691.3	1692.82	1651.92	1678.72	1702.04	1698.28	1700.14	1722.6	1730.21	1729.57	1738.44	1694.61	1698.21	1738.22	1728.12	1743.96	1754.25	1727.63
291.033997	1661.2	1731.93	1726.3	1709.45	1709.71	1713.74	1730.12	1709.16	1733.11	1718.77	1661.76	1667.85	1678.54	1682.24	1743.8	1662.69	1688.54	1701.33	1708.13	1723.05	1689.33	1705.68	1688.73	1672.27	1697.16	1709.41	1708.51	1691.12	1680.23	1683.62	1695.67	1692.93	1693.21	1652.3	1679.16	1702.34	1700.32	1699.2	1726.1	1730.62	1730.93	1738.06	1693.08	1700	1734.56	1727.15	1744.03	1752.9	1725.31
291.528992	1660.61	1730.32	1727.06	1711.42	1709.91	1718.88	1732.93	1707.6	1733.53	1717.49	1663.23	1671.5	1678.43	1683.45	1742.43	1663.97	1691.1	1702.56	1706.21	1722.78	1689.04	1707.95	1691.9	1669.51	1700.69	1711.34	1708.2	1687.72	1684.52	1681.97	1694.45	1692.06	1691.71	1652.09	1679.77	1700.46	1700.77	1699.25	1726.14	1725.41	1729.8	1735.69	1694.73	1698.85	1736.62	1724.84	1743.66	1754.27	1723.83
292.023987	1659.78	1727.99	1726.8	1709.27	1708.41	1717.03	1725.31	1707.67	1732.5	1717.2	1663.04	1668.66	1678.36	1681.88	1739.47	1664.16	1689.4	1703.49	1707.36	1721.8	1689.06	1703.44	1688.59	1673.36	1700.2	1709.46	1708.47	1692.69	1683.26	1682.47	1694.6	1692.14	1692.6	1652.07	1679.51	1701.35	1698.78	1698.36	1720.33	1729.85	1726.45	1738.11	1696.14	1700.71	1732.71	1726.82	1741.3	1751.59	1728.9
292.519989	1657.92	1727.31	1725.35	1710.97	1708.21	1716.6	1729.56	1708.08	1732.06	1716.01	1663.1	1671.76	1677.09	1681.11	1739.58	1663.97	1688	1701.92	1707.1	1720.29	1690.58	1705.07	1691.91	1672.04	1699	1710.54	1709.23	1692.04	1682.19	1680.37	1695.59	1692.45	1691.94	1649.98	1678.57	1702.82	1701.45	1699.13	1722.99	1727.04	1730.3	1736.32	1694.86	1698.67	1732.84	1724.72	1739.95	1752.1	1719.49
293.015015	1659.18	1728.55	1724.38	1708.59	1709.89	1714.95	1727.7	1703.66	1730.8	1714.94	1660.21	1669.35	1678	1680.27	1737.07	1660.14	1689.05	1698.94	1706.79	1722.24	1688.35	1707.55	1689.35	1668.64	1697.32	1710.97	1708.93	1690.69	1682.95	1681.24	1693.31	1693.43	1690.81	1651.68	1676.05	1701	1697.27	1698.47	1719.8	1725.47	1728.95	1734.46	1694	1696.11	1734.17	1726.4	1740.01	1753.32	1720.85
293.510010	1659.71	1728.26	1721.36	1708.08	1707.6	1713.33	1728.75	1704.45	1729.89	1716.8	1661.31	1669.04	1675.95	1681.62	1739.82	1664.44	1686.92	1698.68	1705.55	1721.1	1687.35	1704.42	1688.73	1670.66	1701.22	1704.01	1707.68	1690.19	1679.4	1678.63	1695.81	1690.23	1690.05	1651.53	1675.94	1699.48	1698.42	1698.59	1718.87	1726.51	1725.17	1734.6	1694.24	1696.94	1731.33	1724.82	1736.26	1752.3	1721.59
294.005005	1661.27	1727.55	1724.13	1709.05	1706.32	1713.18	1725.13	1704.97	1726.8	1712.7	1662.13	1670.87	1678.17	1680.51	1735.73	1662.21	1687.76	1701.51	1704.03	1718.44	1688.09	1705.75	1686.27	1668.61	1695.26	1706.23	1705.6	1689.95	1678.82	1680.16	1693.02	1690.87	1689.57	1651.63	1677.24	1696.83	1696.76	1697.47	1721.59	1726.7	1724.92	1733.63	1694.88	1699.03	1732.22	1724.32	1738.94	1748.48	1721.61
294.501007	1659.97	1728.04	1723.19	1708.63	1707.68	1711.1	1727.71	1705.24	1727.67	1713.52	1662.27	1669.55	1676.32	1681.63	1737.32	1661.14	1687.57	1699.1	1702.77	1717.95	1686.66	1703.48	1686.38	1668.73	1696.62	1711.05	1705.85	1687.14	1680.26	1680.4	1692.64	1689.65	1688.38	1650.49	1674.9	1699.73	1695.97	1697.33	1721.63	1728.16	1725.32	1735.18	1691.77	1695.27	1733.89	1723.98	1737.88	1748.96	1719.78
294.996002	1658.67	1729.21	1723.66	1706.46	1706.31	1713.91	1728.26	1703.69	1729.13	1715.1	1663.1	1670.01	1675.08	1681.92	1733.31	1663.56	1685.82	1699.2	1704.66	1717.17	1685.59	1703.38	1686.18	1669.56	1698.49	1708.9	1706.02	1688.01	1680.72	1681.42	1692.42	1690.38	1689.87	1650.85	1675.63	1697.87	1696.62	1697.09	1719.41	1725.08	1725.63	1735.26	1691.34	1699.59	1732.88	1723.79	1738.32	1750.05	1721.58
295.490997	1659.17	1725.12	1722.47	1704.99	1708.18	1710.89	1725.45	1703.24	1726.31	1714.64	1661.41	1670.81	1675.34	1679.99	1733.28	1663.3	1687.92	1699.7	1703.58	1719.34	1686.2	1703.57	1688.69	1668.95	1696.46	1703.25	1704.46	1688.67	1680.7	1678.95	1689.94	1688.58	1689.82	1652.19	1674.86	1699.06	1694.76	1692.35	1717.75	1724.16	1720.66	1733.2	1691.87	1696.69	1729.74	1722.22	1734.8	1746.92	1718.33
295.985992	1657.1	1726.77	1720.45	1703.44	1705.08	1711.58	1724.27	1705.41	1726.68	1712.19	1659.73	1667.33	1671.54	1680.56	1733.2	1661.48	1687.86	1697.52	1699.89	1717.64	1685.82	1703.39	1682.75	1670.79	1696.56	1705.79	1704.63	1687.4	1678.9	1679.25	1693.23	1688.21	1686.59	1649.39	1676.22	1697.6	1694.26	1694.42	1719.67	1724.94	1723	1736.83	1692.38	1697.12	1731.5	1722.26	1734.15	1747.86	1719.01
296.480988	1658.95	1726.21	1721	1704.01	1704.48	1710.09	1722.66	1703.87	1726.52	1711.47	1660.88	1668.02	1676.21	1681.81	1732.51	1660.97	1686.2	1698.37	1701.54	1715.9	1688.31	1702.63	1685.4	1667.27	1694.68	1705.22	1705.92	1688.08	1679.57	1678.2	1693.36	1688.88	1685.25	1650.55	1677.42	1698.62	1694.45	1696.1	1716.79	1726.11	1725.9	1734.33	1690.51	1696.37	1730.28	1721.62	1734.49	1745.43	1718.37
296.976013	1655.94	1725.84	1718.72	1704	1704.68	1709.65	1724.51	1702.05	1726.25	1712.76	1659.2	1668.79	1674.9	1678.77	1732.09	1662.26	1685.79	1696.76	1698.41	1716.75	1684.01	1700.63	1683.24	1668.15	1696.48	1705.14	1699.88	1684.98	1679.7	1681	1689.5	1688.71	1685.67	1648.72	1674.95	1696.67	1692.63	1695.23	1716.46	1722.8	1722.45	1730.73	1691.7	1695.89	1725.89	1720.15	1733.87	1744.71	1716.99
297.471985	1656.42	1721.15	1717.32	1699.28	1702.62	1708.26	1721.49	1704.24	1724.23	1709.57	1659.43	1666.27	1676.78	1676.76	1730.09	1660.11	1682.94	1696.89	1700.24	1712.87	1682.91	1699	1686.57	1665.41	1696.61	1701.44	1701.63	1686.78	1678.13	1678	1689.86	1688.4	1682.62	1648.08	1675.56	1697.64	1691.6	1692.87	1712.13	1719.18	1724.32	1728.7	1688.97	1693.8	1727.26	1717.91	1731.22	1743.11	1716.56
297.967010	1655.01	1719.21	1714.9	1701.82	1702.81	1709.07	1718.64	1699.23	1724	1712.52	1660.02	1667.32	1673.95	1678.26	1731.47	1662.61	1684.39	1697.18	1699.48	1717.22	1684.97	1700	1686.39	1670.04	1693.84	1700.19	1702.63	1686.78	1679.26	1676.7	1687.06	1687.56	1686.44	1648.43	1674.25	1695.63	1694.24	1692.96	1715.45	1719.02	1719.13	1728.21	1686.1	1692.66	1726.25	1714.75	1728.28	1743.41	1713.97
298.462006	1656.42	1718.97	1717.16	1704.1	1701.34	1708.88	1719.44	1702.32	1724	1711.57	1660.14	1666.94	1671.94	1678.17	1730.13	1661.18	1684.55	1696.7	1700.76	1713.86	1684.06	1699.25	1685.02	1667.77	1694.23	1703.57	1701.25	1685.96	1675.68	1675.66	1684.93	1687.37	1684.06	1646.92	1673.59	1695.3	1693.64	1692.78	1716.52	1717.44	1720.17	1729.85	1688.62	1693.38	1725.14	1716.07	1728.19	1740.87	1715.83
298.957001	1653.67	1719.47	1718.92	1701.9	1702.25	1707.04	1719.82	1698.87	1721.24	1711.4	1657.19	1663.84	1672.57	1675.4	1728.58	1658.63	1684.78	1697.61	1700.14	1713.25	1684.65	1701.54	1682.93	1667.58	1693.5	1702.34	1697.99	1684.48	1678.03	1676.55	1690.16	1686.88	1685.27	1645.31	1675.23	1694.92	1691.42	1692.26	1717.6	1720.46	1721.68	1727.72	1687.05	1694.46	1725.6	1716.89	1727.16	1741.66	1714.77
299.451996	1655.33	1718.56	1715.21	1700.05	1701.89	1707.62	1720.7	1700.96	1723.35	1710.17	1657.76	1666.78	1672.41	1673.88	1727.96	1659.58	1682.44	1692.84	1697.46	1712.4	1684.28	1699.21	1683.25	1666.36	1691.56	1702.26	1703.07	1684.94	1676.32	1675.68	1685.53	1686.41	1683.39	1648.59	1674.15	1694.02	1691.79	1691.91	1714.04	1720.44	1719.23	1727.99	1687.91	1694.81	1722.48	1713.91	1728.19	1741.37	1710.87
299.947998	1656.03	1717.35	1716.03	1700.88	1702.96	1704.27	1721.33	1700.17	1720.19	1712.25	1657.88	1665.26	1672.46	1675.73	1727.99	1658.47	1680.01	1692.61	1698.48	1713.65	1683.73	1698.59	1684.02	1665.87	1692.92	1702.83	1700.58	1685.48	1676.87	1674.7	1688.84	1687.14	1682.78	1647.11	1673.13	1693.08	1690.68	1690.36	1711.76	1715.9	1717.99	1725.67	1687.44	1691.73	1726.25	1716.79	1729.49	1740.72	1710.57
300.442993	1653.64	1717.1	1716.22	1702.08	1699.98	1707.34	1720.76	1698.6	1719.32	1709.56	1659.24	1668.6	1671.89	1674.76	1729.97	1658.73	1683.22	1694.17	1699.49	1713.34	1683.56	1700.14	1681.39	1664.63	1693.47	1700.73	1698.83	1682.96	1678.5	1675.28	1687.97	1687.64	1682.37	1644.05	1670.14	1694.41	1690.78	1692.42	1713.1	1720.05	1715.25	1726.57	1687.12	1689.16	1721.95	1715.56	1728.25	1737.97	1712.58
300.937988	1655.69	1717.02	1715.46	1701.39	1700.97	1709.21	1718.38	1699.9	1720.47	1707.87	1655.28	1665.19	1671.43	1673.7	1725.03	1657.48	1681.26	1695.06	1698.03	1711.91	1683.24	1696.38	1683.34	1666.14	1691.14	1699.39	1699.09	1680.34	1674.84	1674.69	1685.12	1685.92	1681.19	1646.33	1671.08	1695.75	1686.78	1692.12	1710.44	1716.62	1716.87	1724.86	1687.47	1691.03	1725.92	1716	1726.38	1739.71	1712.8
301.433014	1655.85	1715.77	1712.8	1698.94	1699.6	1704.33	1715.97	1697.69	1721.02	1708.42	1660.14	1666.5	1672.84	1672.91	1727.69	1659.99	1682.06	1693.61	1698.26	1711.76	1680.87	1699.27	1682.24	1663.84	1691.79	1698.81	1696.93	1682.4	1677.91	1674.76	1687.88	1684.75	1683.78	1647.05	1672.24	1694.5	1688.68	1689.56	1709.66	1716.34	1716.89	1723.85	1686.42	1692.96	1723.48	1718.02	1725.92	1737.97	1710.57
301.928986	1653.86	1717.39	1712.03	1698.63	1699.48	1704.81	1715.68	1698.35	1718.09	1708.87	1656.44	1662.99	1670.73	1675.01	1724.5	1658.1	1680.58	1691.32	1697.11	1710.5	1680.88	1696.94	1683.39	1666.13	1693.65	1697.6	1696.84	1684.09	1677.89	1676.1	1685.14	1687.38	1682.92	1646.28	1672.45	1694.47	1689.71	1690.62	1708.44	1715.41	1716.38	1724.05	1685.07	1689.79	1721.19	1712.13	1722.62	1737.52	1707.49
302.424011	1654.49	1717.18	1714.34	1697.66	1701.18	1705.63	1714.06	1694.93	1719.12	1707.66	1658.32	1665.29	1670.65	1675.28	1725.89	1659.62	1681.97	1691.9	1696.38	1710.27	1682.37	1697.44	1681.88	1664.4	1688.8	1697.12	1696.94	1684.28	1674.18	1673.83	1684.5	1684.92	1679.29	1646.55	1669.04	1691.27	1686.82	1689.71	1709.47	1714.64	1717.16	1724.31	1686.23	1690.26	1720.57	1713.03	1726.56	1736.56	1711.55
302.919006	1653.65	1715.65	1712.08	1697.94	1699.34	1704.08	1715.49	1698.19	1718.4	1708.87	1654.68	1663.29	1669.28	1674.72	1726.51	1657.25	1679.42	1692.02	1696.05	1710.16	1679.58	1696.88	1682.1	1666.71	1691.26	1698.09	1697.11	1680.68	1673.41	1675.44	1685.72	1683.91	1680.43	1646.83	1671.35	1690.81	1688.19	1688.53	1708.57	1715.15	1714.56	1728.23	1683.92	1689.57	1722.2	1712.57	1722.22	1735.97	1711.48
303.414001	1652.57	1715.59	1714.27	1698.05	1697.95	1705.09	1716.83	1697.15	1718.24	1710.39	1655.27	1664.63	1668.96	1671.64	1723.73	1656.23	1679.55	1691.1	1695.9	1708.18	1682.59	1696.73	1682.31	1662.31	1689.86	1697.16	1693.75	1681.69	1675.39	1672.92	1685.96	1682.59	1678.94	1645.35	1668.19	1690.19	1686.88	1689.77	1709.19	1712.66	1715.31	1723.49	1684.7	1689.57	1719.16	1712.29	1724.91	1734.41	1706.88
303.908997	1652.54	1716.83	1712.98	1698.83	1701.19	1705.97	1716.85	1695.48	1718.27	1707.44	1654.11	1664.3	1670.14	1673.39	1723.91	1656.66	1679.26	1691.6	1695.24	1708.97	1681.84	1696.31	1681.79	1664.76	1690.46	1696.41	1695.28	1680.11	1673.92	1674.7	1683.25	1682.69	1680.84	1646.61	1670.39	1690.26	1688	1691.81	1710.9	1714.32	1716.28	1722.43	1684.35	1690.6	1721.73	1710.54	1723.71	1735.88	1708.96
304.404999	1653.79	1714.96	1711.01	1696.97	1700.35	1705.22	1716.29	1694.9	1715.59	1706.63	1655.85	1662.25	1670.34	1674.9	1723.69	1657.87	1678.95	1692.45	1694.84	1707.06	1681.36	1695.73	1680.88	1663.96	1690.03	1696.79	1696.96	1680	1673.4	1675.6	1685.95	1683.87	1680.73	1647.49	1671.77	1691.38	1686.36	1687.78	1706.72	1713.09	1713.15	1721.66	1683.81	1689.8	1719.64	1710.37	1722.18	1734.59	1706.71
304.899994	1654.75	1713.58	1709.93	1694.66	1697.25	1704.16	1719	1699.03	1715.05	1708.22	1654.68	1662.25	1668.24	1672.73	1720.74	1657.54	1679.78	1689.89	1695.29	1709.38	1680.77	1694.62	1679.98	1661.25	1688.77	1695.2	1694.8	1679.05	1674.92	1671.59	1683.87	1682.92	1678.11	1645.58	1670.88	1691.27	1684.8	1687.83	1708.63	1712.05	1713.41	1722.09	1684.92	1690.55	1718.69	1710.63	1722.49	1734.57	1709.41
305.394989	1653.99	1714.66	1709.44	1694.55	1697.32	1701.2	1714.4	1697	1716.39	1705.24	1654.12	1662.6	1668.61	1674.17	1719.97	1656.97	1680.31	1688.2	1693.51	1704.12	1680.46	1695.34	1679.66	1662.3	1688.28	1696.31	1695.32	1678.52	1672.16	1674.2	1681.72	1682.02	1679.23	1647.69	1670.55	1690.96	1687.48	1688.59	1706.9	1712.86	1712.29	1720.88	1681.99	1687.59	1719.86	1711.98	1723.21	1734.21	1708.03
305.890015	1653.71	1712.89	1711.69	1695.06	1696.06	1701.93	1715.04	1694.55	1714.84	1705.04	1655.2	1663.55	1669.28	1672.4	1723.44	1655.3	1677.89	1689.55	1692.89	1706.63	1680.53	1694.02	1680.95	1660.1	1689.06	1694.78	1694.66	1678.31	1674.54	1675.55	1681.11	1680.72	1675.33	1644.26	1669.19	1692.52	1683.39	1690.31	1707.41	1713.13	1710.3	1722.51	1681.4	1688.73	1718.61	1709.64	1721.49	1731.04	1708.86
306.385010	1649.41	1708.84	1710.75	1697.3	1694.45	1701.44	1712.27	1693.91	1713.52	1703.47	1653.4	1660.6	1668.97	1673.2	1718.75	1654.94	1677.9	1687.78	1693.56	1705.72	1678.53	1691.48	1679.81	1661.2	1686.21	1694.22	1693.85	1678.38	1670.79	1673.62	1681.56	1682.26	1679.29	1643.67	1669.32	1688.9	1685.96	1689.18	1707.39	1712.85	1713.33	1718.58	1684.78	1688.22	1717.84	1708.14	1720.83	1731.69	1705.01
306.881012	1649.74	1709.43	1709.03	1694.16	1695.67	1700.07	1711.96	1696.12	1714.17	1705.13	1655.66	1662.3	1669.22	1669.41	1719.65	1654.6	1676.56	1687.97	1692.55	1705.9	1679.68	1694.02	1680.92	1662.63	1688.89	1693	1690.79	1681.32	1674.71	1674.32	1682.57	1680.84	1679.17	1646.64	1669.26	1690.88	1685.83	1683.97	1704.78	1709.73	1711.61	1719.4	1682.51	1687.45	1717.48	1705.57	1720.95	1731.59	1704.6
307.376007	1652.06	1710.11	1704.98	1694.56	1694.51	1701.84	1709.88	1695.67	1714.05	1703.16	1655.01	1662.35	1666.89	1669.34	1720.51	1655.4	1675.15	1687.7	1691.05	1704.38	1681.21	1692.48	1678.68	1661.73	1685.21	1692.43	1692.11	1678.35	1668.23	1672.08	1681.79	1681.74	1678.36	1645.31	1667.81	1688.09	1684.45	1689.62	1704.33	1710.2	1712.66	1715.59	1682.54	1688.43	1718.02	1710.18	1717	1735.2	1706.86
307.871002	1650.88	1711.49	1707.31	1693.68	1693.84	1698	1708.76	1693.03	1713.11	1705.18	1652.38	1663.28	1666.53	1669.61	1719.38	1656.1	1674.68	1686.93	1692.79	1706.08	1680.02	1690.72	1679.64	1662.69	1686.45	1692.68	1692.21	1681.11	1674.52	1673.6	1679.87	1681.82	1675.67	1643.81	1668.93	1688.83	1684.32	1686.27	1704.79	1710.42	1712.31	1715.4	1682.23	1686.87	1715.03	1707.74	1716.36	1730.14	1705.33
308.365997	1650.33	1709.39	1706.85	1692.81	1693.37	1699.55	1710.57	1693.48	1712.1	1702.1	1651.34	1658.19	1667.3	1670.9	1719.11	1651.49	1674.6	1684.46	1689.92	1701.18	1680.28	1693.12	1678.84	1662.22	1686.97	1694.05	1689.52	1679.2	1672.02	1671.08	1683.17	1678.8	1675.85	1643.63	1667.9	1689.14	1681.11	1682.75	1705.11	1710.33	1708.41	1716.89	1682.77	1687.84	1717.48	1706.94	1717.14	1730.76	1702.45
308.860992	1650.21	1712.81	1705.1	1693.14	1693.75	1699.09	1709.21	1690.29	1711.45	1700.18	1652.04	1659.14	1666.16	1668.16	1718.31	1654.34	1677.2	1685.12	1690.08	1703.95	1679.25	1691.52	1680.89	1660.32	1685.94	1693.03	1690.38	1676.95	1671.33	1673.52	1679.27	1682.26	1674.71	1642.84	1666.04	1688.56	1682.29	1685.1	1702.48	1709.45	1709.19	1717.56	1681.04	1683.36	1715.52	1703.63	1713.54	1728.95	1703.69
309.356995	1650.95	1708.54	1708.52	1693.57	1694.08	1697.6	1710.04	1691.06	1707.16	1699.42	1651.62	1660.55	1667.14	1669.46	1716.79	1652.23	1674.02	1684.32	1689.66	1701.83	1677.22	1690.77	1679.54	1661.06	1685.86	1689	1688.46	1674.81	1670.65	1671.26	1680.83	1682.94	1676.3	1645	1667.9	1688.79	1683.8	1683.19	1698.42	1709.93	1708.43	1714.33	1678.5	1682	1715.24	1705.66	1713.84	1727.13	1701.95
309.851990	1649.71	1707.68	1704.93	1691.38	1694	1699.05	1707.85	1690.52	1710.85	1701.32	1652.75	1660.35	1665.45	1669.6	1716.83	1655.04	1674.95	1685.74	1688.73	1703.51	1677.78	1688.49	1677.15	1661.79	1685.58	1691.3	1690.04	1677.68	1671.02	1673.92	1679.39	1682.11	1673.81	1644.22	1668.41	1686.3	1681.11	1686.01	1700.87	1710.05	1711.08	1713.41	1679.55	1684.1	1712.55	1701.92	1713.38	1729.61	1702.67
310.346985	1651.73	1707.23	1703.85	1691.03	1693.25	1697.97	1708.78	1691.96	1709.01	1701.52	1653.64	1659.45	1666.54	1669.2	1715.78	1653.82	1674.06	1686.06	1688.29	1701.65	1677.4	1689.36	1678.03	1659.53	1684.98	1689.07	1688.96	1674.9	1670.58	1672.37	1678.53	1682.36	1675.43	1643.72	1666.96	1685.79	1682.39	1683.24	1700.31	1708.74	1707.53	1712.51	1677.81	1682.61	1712.67	1703.2	1712.45	1726.59	1700.6
310.842010	1650.59	1705.35	1705.13	1692.22	1693.25	1699.79	1709.83	1691.41	1709.91	1702.11	1651.76	1660.34	1666.61	1669.26	1717.61	1653.04	1673.44	1684.96	1687.16	1703.07	1677.99	1690.69	1677.02	1659.71	1682.81	1690.8	1689.97	1674.14	1670.66	1671.56	1679.93	1680.19	1674.15	1645.18	1666.27	1687.8	1681.53	1684.56	1700.58	1706.29	1706.64	1708.84	1678.7	1684.5	1711.74	1703.9	1716.27	1728.47	1698.7
311.337006	1650.19	1706.56	1702.52	1691.17	1693.37	1699.32	1707.8	1690.9	1708.33	1701.65	1652.04	1659.28	1665.55	1668.95	1714.09	1652.6	1672.98	1687.24	1688.47	1701.09	1678.09	1690.26	1677.27	1660.19	1683.21	1690.9	1691.12	1677.59	1669.44	1668.16	1676.81	1681.39	1672.71	1645.3	1665.73	1686.13	1680.86	1684.37	1700.08	1707.52	1704.92	1711.05	1678.92	1686.57	1713.92	1703.6	1710.68	1725.76	1702.39
311.833008	1650.55	1705.78	1707.23	1693.09	1692.01	1698.27	1707.16	1688.93	1705.64	1700.96	1651.2	1660.51	1664.86	1668.27	1716.56	1653.7	1673.22	1685.66	1687.16	1700.66	1677.1	1690.52	1677.73	1660.17	1683.11	1690.2	1688.28	1677.88	1670.37	1670.33	1678.05	1679.75	1673.92	1643.46	1668.51	1685.43	1680.84	1685.53	1700.99	1707.46	1707.27	1712.41	1676.6	1681.37	1711.81	1700.93	1709.39	1726.15	1701.77
312.328003	1649.86	1704.21	1705.51	1689.07	1691.22	1695.14	1706.63	1688.7	1708.12	1699.72	1650.63	1656.17	1662.54	1667.83	1715.31	1651.89	1673.5	1681.92	1688.41	1700.25	1676.45	1690.14	1676.12	1658.1	1684.31	1689.02	1688	1674.27	1669.16	1671.7	1679.93	1678.91	1677.33	1645.28	1667.17	1684.59	1683.94	1681.55	1703.12	1707.27	1704.64	1711.35	1678.22	1683.57	1712.73	1702.28	1708.74	1725.02	1699.78
312.822998	1647.95	1705.08	1702.94	1689.34	1688.13	1696.94	1704.8	1688.27	1707.33	1701	1650.8	1656.27	1664.74	1668.88	1711.35	1653.57	1673.78	1683.87	1686.95	1700.51	1676.8	1689.58	1677.85	1659	1684.35	1689.26	1687.68	1675.01	1669.69	1670.84	1676.83	1677.88	1675.25	1642.94	1664.63	1686.55	1682.06	1682.5	1698.7	1708.84	1703.01	1711.66	1676.95	1683.88	1711.51	1700.16	1708.56	1723.12	1700.91
313.317993	1649.29	1705.53	1703.66	1689.51	1689.39	1696.2	1708.69	1688.11	1706.86	1698.66	1650.26	1658.91	1665.22	1668.44	1714.35	1653.86	1672.03	1683.2	1688.14	1698.76	1675.47	1689.19	1676.1	1658.72	1682.41	1687.7	1686.48	1671.92	1667.74	1671.62	1674.67	1679.81	1671.98	1644.59	1665.27	1684.62	1681.53	1683.97	1697.24	1704.24	1704.45	1713.64	1677.25	1682	1712.23	1698.86	1708.88	1722.67	1698.01
313.813995	1647.53	1702.17	1700.32	1689.3	1688.12	1695.1	1705.24	1686.82	1703.55	1697.88	1650.99	1657.39	1663.01	1665.56	1711.1	1653.05	1672.93	1682.53	1687.69	1697.38	1677.02	1690.14	1674.79	1658.43	1680.85	1686.78	1683.8	1672.67	1667.26	1668.8	1675.71	1679.08	1671.51	1643.39	1665.02	1685.92	1681.53	1681.92	1698.23	1706.47	1701.6	1712.3	1675.86	1680.4	1711.56	1701.57	1709.51	1722.06	1700.94
314.308990	1647.99	1701.45	1702.54	1689.52	1691.22	1694.13	1705.01	1686.4	1706.82	1699	1650.43	1657.85	1662.97	1667.03	1710.81	1652.83	1671.72	1683.74	1684.75	1694.95	1674.59	1687.72	1675.52	1659.09	1680.72	1688.17	1685.49	1674.43	1668.74	1668.41	1676.49	1677.46	1673.15	1641.52	1666.48	1683.5	1680.5	1680.16	1696.28	1705.1	1705	1710.51	1676.17	1682.23	1708.14	1697.37	1709.12	1722.87	1698.61
314.803986	1648.9	1704.43	1701.37	1690.51	1688.57	1694.96	1703.32	1685.32	1703.97	1698.17	1651.81	1657.87	1661.57	1667.49	1711.67	1652.49	1672.08	1681.55	1685.79	1697.71	1676.07	1687.69	1676.02	1658.88	1681.58	1687.79	1686.08	1673.7	1667.21	1670.33	1675.4	1679.28	1672.31	1640.34	1663.13	1683.36	1677.34	1680.56	1701.06	1707.41	1702.93	1710.18	1677.28	1680.89	1710.21	1699.77	1710.42	1724.13	1696.57
315.299011	1648.25	1702.32	1700.42	1686.7	1687.19	1690.94	1702.89	1689.47	1704.24	1698.74	1650.45	1657.76	1663.63	1664.4	1708.01	1651.4	1671.22	1680.22	1684.74	1697.3	1675.98	1689.53	1676.39	1657.17	1681.55	1685.02	1685.49	1671.7	1667.56	1668.04	1675.83	1678.65	1670.84	1641.04	1663.83	1683.52	1676.33	1682.04	1701.07	1706.13	1704.61	1710.36	1677.47	1681.12	1706.66	1700.42	1707.24	1721.55	1696.79
315.794006	1647.85	1703.3	1702.23	1688.09	1688.18	1692.37	1702.78	1687.98	1703.32	1698.13	1648.6	1654.84	1662.01	1664.57	1710.11	1651.25	1671.32	1683.09	1686.69	1695.59	1675.07	1686.19	1674.44	1658.12	1680.81	1684.71	1684.73	1671.85	1665.85	1668.51	1677.02	1678.96	1670.37	1641.38	1663.37	1682.06	1677.26	1680.75	1697.84	1699.99	1701.78	1706.06	1673.81	1681.46	1707.84	1698.84	1705.79	1720.57	1695.77
316.290009	1649.47	1701.7	1700.93	1686.99	1685.33	1694.7	1702.08	1688.38	1704.11	1696.31	1648.15	1657.91	1661.11	1666.32	1710.2	1652.47	1670.78	1682.29	1685.73	1696.75	1674.65	1687.08	1675.46	1656.9	1679.44	1686.39	1686.41	1670.18	1666.42	1668.41	1674.07	1678.83	1671.87	1641.14	1663.17	1684.77	1676.91	1679.65	1699.04	1701.11	1704.72	1709.06	1675.13	1678.84	1708.85	1698.96	1706.18	1720.15	1697.63
316.785004	1646.32	1703.86	1700.49	1687.34	1685.71	1694.03	1701.24	1684.63	1706.21	1697.37	1650.84	1657.21	1661.54	1662.85	1710	1652.49	1671.55	1681.43	1684.73	1695.16	1675.49	1688.14	1676.22	1658.5	1680.83	1686.07	1684.38	1673.38	1668.14	1668.34	1674.41	1679.17	1670.74	1640.1	1663.29	1684.66	1678.82	1679.62	1699.33	1700.96	1702.46	1708.84	1676.19	1679.1	1706.91	1695.77	1707.17	1719.76	1696.34
317.279999	1648.55	1698.38	1698.38	1687.27	1688.32	1690.63	1706.97	1687.46	1702.45	1697.08	1651.16	1657.3	1664.61	1666.01	1711.51	1651.83	1671.44	1683.36	1686.19	1696.9	1672.08	1685.72	1673.99	1657	1681.48	1685.08	1684.79	1674.9	1667.51	1669.99	1675.44	1677.67	1671.09	1640.63	1660.99	1682.35	1677.87	1677.7	1695.33	1705.39	1701.82	1709.51	1673.74	1678.44	1707.3	1697.57	1702.86	1721.68	1696.16
317.774994	1648.05	1701.48	1699.15	1683.35	1687.17	1692.09	1702.3	1688.16	1702.8	1697.4	1649.14	1655.23	1660.28	1665.7	1709.03	1650.51	1670.93	1678.51	1684.38	1695.85	1674.23	1684.92	1674.62	1655.27	1680.79	1683.78	1681.43	1672.97	1666.03	1668.12	1676.06	1676.83	1670.45	1641.89	1662.8	1681.65	1678.42	1680.14	1696.9	1698.14	1701.73	1707.51	1672.36	1676.95	1707.83	1696.46	1704.92	1717.98	1694.54
318.269989	1647.08	1699.32	1699.83	1686.65	1686.21	1693.36	1701.48	1685.04	1701.51	1695.6	1650.61	1656.72	1661.79	1665.41	1711.66	1652.49	1667.64	1678.54	1684.67	1695.25	1676.53	1687.98	1675.04	1657.37	1679.89	1683.46	1683.62	1674.24	1666.5	1668.03	1674.15	1679.11	1670.96	1641.28	1664.17	1678.15	1678.84	1678.29	1696.63	1701.36	1696.87	1706.77	1673.47	1678.81	1705.6	1694.04	1702.51	1717.26	1693.71
318.765991	1648.43	1699.81	1700.81	1684.95	1686.2	1691.74	1702.3	1684.81	1699.85	1695.71	1648.46	1656.08	1660.74	1666.09	1709.64	1650.03	1668.92	1681.3	1684.44	1695.84	1676.09	1686.37	1677.06	1658.15	1679.07	1685.57	1685.17	1674.4	1667.33	1668.63	1675.2	1676.9	1668.77	1640.02	1661.55	1681.82	1676.95	1679.97	1693.98	1701.05	1699.9	1706.02	1672.48	1679.59	1706.36	1696.47	1704.98	1717.4	1694.77
319.260986	1646.1	1700.07	1697.33	1687.91	1687.38	1693.44	1703.12	1684.74	1704.22	1695.89	1649.41	1656.08	1662.69	1664.43	1711.13	1652.97	1669.07	1679.32	1685.67	1696.66	1674.66	1686.49	1676.59	1657.24	1682.5	1682.63	1682.57	1669.7	1664.34	1668.29	1676	1678.19	1667.34	1642.62	1662.81	1680.64	1676.54	1679.85	1696.89	1701.37	1702.94	1707.58	1672.26	1678.2	1706.68	1694.87	1702.73	1716.89	1694.86
319.756012	1647.99	1699.46	1698.13	1683.75	1685.21	1688.44	1700.23	1684.34	1700.43	1696.39	1648.05	1656.06	1658.33	1663.95	1706.54	1648.43	1668.02	1680.23	1683.92	1693.43	1673.14	1687.02	1672.5	1655.12	1679.09	1682.13	1683.35	1672.7	1666.26	1669.39	1673.78	1676.8	1671.75	1641.68	1663.07	1682.83	1676.97	1679.14	1693.47	1700.44	1699.06	1706.49	1671.91	1681	1706.44	1697.13	1703.42	1717.48	1694.14
320.251007	1648.51	1700.05	1699.12	1684.87	1687.2	1689.72	1699.88	1683.01	1698.73	1693.99	1647.88	1653.88	1659.82	1664.22	1708.1	1649.43	1666.71	1679.02	1685.63	1693.7	1671.65	1687.15	1673.75	1656.42	1679.67	1684.32	1682.67	1669.36	1664	1666.66	1673.26	1676.92	1668.75	1640.62	1661.89	1682.78	1676.16	1676.99	1694.43	1699.43	1699.71	1703.68	1674.59	1677.4	1703.2	1695.73	1700.62	1715.17	1692.47
320.746002	1645.23	1697.59	1694.52	1683.32	1685.59	1687.93	1700.22	1684.62	1699.7	1693.21	1648.09	1654.1	1658.31	1663.84	1705.37	1647.61	1666.42	1677.55	1682.22	1691.46	1671.81	1686.3	1673.86	1651.79	1676.73	1684.03	1682.24	1670.16	1665.98	1667.16	1671.34	1676.33	1666.93	1637.55	1660.24	1678.9	1673.54	1676.25	1695.26	1698.51	1697.1	1701.4	1672.17	1678.87	1703.93	1694.61	1703.97	1715.09	1692.97
321.242004	1645.27	1697.68	1697.21	1685.33	1685.32	1687.72	1700.27	1682.22	1698.87	1691.69	1646.82	1654.51	1660.45	1661.15	1705	1649.16	1667.92	1676.37	1682.97	1692.19	1670.22	1685.26	1673.56	1656.02	1675.79	1681.37	1681	1668.47	1664.36	1666.49	1670.76	1675.71	1669.25	1640.84	1659.96	1680.06	1675.66	1677.2	1694.5	1699.61	1695.15	1706.03	1671.84	1675.33	1704.55	1692.63	1698.83	1712.13	1692.68
321.737000	1646.88	1697.97	1697.83	1684.16	1684.93	1687.58	1701.41	1684.05	1697.32	1694.9	1648.51	1658.01	1661.11	1664.71	1705.45	1651.08	1667.12	1675.74	1682.03	1692.86	1672.57	1684.81	1674.06	1655.14	1678.66	1684.21	1681.25	1667.46	1665.37	1666.63	1672.53	1675.57	1666.6	1639.85	1662.17	1681.17	1673.83	1675.61	1693.72	1697.56	1696.62	1703.14	1671.41	1679.82	1702.47	1692.19	1700.49	1716.22	1689.8
322.231995	1645.53	1696.34	1695.54	1685.14	1681.6	1689.27	1699.68	1681.23	1699.29	1690.63	1646.56	1653.73	1658.92	1663.1	1705.08	1648.51	1668.2	1676.06	1680.94	1694.54	1670.84	1684.09	1673.52	1655.91	1675.79	1681.8	1680.53	1667.38	1662.59	1666.91	1670.67	1675.4	1663.93	1640.21	1660.46	1681.27	1674.99	1676.49	1694.72	1699.35	1699.07	1704.73	1672.22	1678	1704.62	1691.25	1701.17	1714.9	1689.95
322.726990	1646.48	1696.71	1696.87	1682.42	1684.62	1686.65	1698.29	1683.71	1698.52	1694.84	1647.41	1655.46	1658.96	1660.84	1703.47	1646.95	1667.32	1679.3	1683.21	1690.46	1670.63	1686.16	1671.33	1656.58	1677.62	1682.96	1682.53	1668.61	1664.14	1665.58	1671	1674.59	1666.36	1638.96	1662.38	1679.94	1673.41	1677.63	1691.71	1695.98	1695.69	1705.57	1671.5	1676.9	1703.02	1692.69	1701.67	1712.91	1691.94
323.221985	1645.38	1696.43	1694.33	1681.13	1681.27	1687.65	1698.68	1683.65	1697.94	1692.74	1648.2	1654.1	1657.63	1663.84	1704.65	1649.73	1666.22	1677.2	1681.49	1691.8	1671.03	1683.5	1672.39	1655.21	1676.69	1683.51	1682.95	1668.04	1662.97	1665.92	1669.6	1675.12	1666.13	1639.94	1660.02	1681.01	1673.05	1678.12	1694.22	1696.97	1697.26	1705.01	1669.86	1677.86	1702.47	1691.14	1698.54	1714.51	1691.77
323.717987	1645.26	1693.37	1695.05	1683.14	1684.47	1684.93	1696.21	1682.88	1696.27	1690.58	1647.56	1652.98	1659.26	1661.46	1703.74	1650	1666.77	1677.69	1679.63	1691.49	1671.74	1681	1671.81	1653.03	1675.95	1679.69	1677.57	1668.34	1663.91	1665.38	1669.97	1676.4	1666.05	1639.38	1660.17	1679.25	1674.71	1676.18	1690.61	1700.96	1691.34	1702.14	1670.45	1675.1	1702.58	1689.5	1698.36	1713.22	1689.14
324.213013	1647.41	1696.47	1693.84	1682.43	1680.98	1686.63	1698.46	1680.62	1696.06	1691.81	1645.23	1652.76	1657.2	1660.72	1702.2	1648.64	1666.62	1675.43	1681.16	1691.95	1671.49	1681.15	1672.84	1654.38	1674.62	1676.86	1678.68	1667.94	1663.11	1666.53	1670.81	1675.06	1665.38	1640.48	1659.7	1680.45	1672.77	1675.76	1688.46	1695.55	1694.63	1700.18	1671.55	1675.4	1703.06	1688.52	1697.74	1709.61	1690.68
324.708008	1643.9	1695.76	1695.21	1680.68	1679.65	1684.19	1696.19	1683.45	1692.39	1691.58	1644.49	1653.31	1656.3	1659.6	1700.57	1648.32	1665.78	1675.72	1679.02	1689.21	1670.92	1681.7	1672.59	1655.02	1674.87	1679.32	1677.66	1667.18	1662.74	1665.61	1671.49	1676	1667.12	1638.85	1659.89	1676.56	1672.17	1674.91	1692.19	1697.44	1695.69	1701.43	1671.57	1676.92	1700.19	1691.74	1699.6	1710.88	1691.09
325.203003	1644.83	1693.82	1693.25	1682.06	1681.19	1688.32	1696.56	1681.14	1695.67	1692.77	1646.37	1652.84	1656.06	1660.45	1702.55	1646.33	1664.73	1673.08	1677.71	1689.43	1670.75	1680.07	1670.81	1654.22	1674.39	1680.41	1678.55	1667.9	1662.69	1663.87	1671.5	1675.33	1667.03	1637.92	1659.35	1678.69	1673.07	1677.49	1689.93	1696.15	1696.16	1700.23	1670.19	1677.84	1699.5	1690.58	1694.47	1711.88	1688.42
325.699005	1643.48	1694.3	1697.28	1681.92	1684.15	1686.64	1696.09	1677.9	1696.64	1690.76	1647.89	1654.96	1659.2	1660.5	1701.29	1650.41	1662.32	1675.07	1678.35	1689.7	1668.7	1680.87	1670.77	1650.56	1674.12	1682.57	1678.88	1666	1665.62	1665.44	1670.09	1673.92	1666.7	1638.1	1659.47	1677.3	1672.64	1675.02	1690.31	1695.12	1695.19	1698.45	1670.21	1675.57	1698.6	1687.97	1695.18	1711.28	1687.73
326.194000	1643.46	1693.09	1692.95	1681.51	1681.94	1685.32	1693.02	1680.2	1693.24	1690.45	1645.76	1649.56	1658.57	1661.2	1700.44	1647.07	1665.34	1674.98	1677.66	1687.63	1669.92	1681.06	1672.39	1651.68	1674.5	1678.44	1680.58	1666.66	1663.74	1666.48	1670.61	1674.7	1664.69	1639.59	1660.65	1679.5	1671.19	1675.94	1688.08	1693.6	1693.91	1701.6	1667.12	1673.42	1699.57	1690.33	1695.97	1710.07	1688.5
326.688995	1644.31	1696.25	1692.12	1681	1681.01	1685.3	1694.87	1679.81	1693.64	1689.35	1644.7	1651.32	1656.77	1662.66	1697.88	1646.29	1665.57	1675.05	1678.22	1691.24	1670.79	1680.98	1671.31	1653.61	1674.16	1677.39	1678	1666.03	1663.02	1664.63	1672.17	1675.49	1665.39	1636.58	1658.76	1676.58	1672.61	1672.91	1686.18	1691.78	1692.42	1701.52	1669.47	1673.83	1701.5	1690.73	1695.69	1710.02	1686.23
327.183990	1646.1	1692.34	1689.61	1682.23	1679.98	1682.98	1695.69	1679.98	1692.32	1688.54	1646.97	1651.56	1657.63	1661.02	1697.8	1647.79	1666.06	1674.22	1678.48	1690.69	1670.37	1681.26	1672.44	1653.29	1675.84	1678.36	1675.45	1667.8	1661.07	1664.05	1668.51	1671.54	1664.97	1637.09	1658.5	1677.39	1669.76	1672.18	1690.75	1696.67	1695.29	1700.95	1669.36	1676	1699.22	1689.11	1693.29	1708.91	1687.11
327.678986	1645.1	1694.21	1691.27	1680.4	1682.78	1684.45	1696.18	1681.49	1693.98	1691.25	1647.27	1652.69	1657.34	1661.42	1699.62	1649.44	1663.15	1672.74	1679.31	1686.25	1668.64	1680.78	1672.44	1652.46	1675.67	1679.64	1678.24	1665.19	1663.01	1665.73	1668.98	1673.25	1666.69	1638.96	1657.48	1676.54	1673.15	1672.82	1688.87	1694.48	1694.48	1697.99	1670.36	1676.6	1699.76	1689.37	1694.19	1712.59	1685.11
328.174988	1644.77	1694.28	1691.27	1679.18	1678.18	1684.33	1694.26	1678.9	1693.36	1691.63	1645.55	1649.69	1658.35	1660.58	1700.19	1646.92	1663.57	1671.84	1675.79	1686.5	1669.32	1681.12	1670.02	1651	1674.77	1675.59	1675.42	1666.35	1663.67	1664.22	1669.6	1671.78	1665.49	1636.95	1659.34	1677.74	1672.4	1674.22	1688.52	1693.21	1693.19	1700.7	1667.09	1676.13	1699.47	1686.03	1692.55	1709.9	1688.61
328.670013	1643.34	1691.4	1691.44	1680.4	1678.45	1685.07	1694.71	1676.82	1691.77	1689.82	1645.54	1649.92	1655.78	1660.43	1697.1	1645.42	1663.17	1673.11	1675.57	1688.55	1667.96	1679.33	1672.16	1650.44	1673.27	1678.6	1675.46	1663.99	1661.44	1663.15	1668.61	1670.78	1662.91	1637.54	1659.62	1678.1	1671.33	1671.95	1687.07	1691.05	1689.34	1698.68	1669.21	1671.86	1698.13	1687.89	1692.87	1710.11	1684.55
329.165009	1643.25	1694.14	1691.44	1679.67	1681.69	1682.44	1692.85	1681.2	1692.07	1686.86	1646.82	1652.2	1656.64	1659.9	1700.31	1647.28	1662.72	1671.15	1678.83	1687.28	1668.96	1681.69	1669.76	1652.1	1675.55	1676.43	1678.59	1665.98	1662	1664.85	1669.23	1673.88	1663.49	1637.74	1658.78	1679.38	1671.54	1674.2	1687.87	1694.24	1692.57	1697.02	1667.3	1675.07	1698.77	1689.25	1691.24	1708.26	1684.4
329.660004	1641.89	1689.49	1693.98	1680.79	1681.6	1684.34	1697.1	1677.37	1692.39	1687.69	1642.96	1651.21	1655.88	1658.92	1698.41	1647.79	1662.09	1673.73	1678.55	1684.7	1668.02	1677.64	1669.72	1653.32	1673.25	1679.84	1677.12	1666.74	1662.98	1663.42	1669.47	1672.27	1664.31	1638.35	1658.13	1676.31	1671.51	1674.23	1687.49	1692.11	1692.2	1695.76	1669.56	1673.79	1699.15	1686.31	1693.61	1707.54	1685.47
330.154999	1644.07	1691.15	1689.72	1681.07	1681.64	1684.73	1693.95	1680.96	1694.21	1690.27	1645.06	1652.24	1657.18	1659.02	1696.85	1645.9	1662.88	1672.11	1675.94	1685.1	1670.79	1680.24	1671.59	1652.26	1672.98	1678.43	1677.06	1663.05	1661.46	1664.02	1668.17	1672.99	1662.68	1637.46	1654.89	1677.35	1670.12	1672.38	1689.53	1693.42	1693.02	1697.03	1668.43	1673.9	1698.52	1686.79	1692.81	1707.15	1684.03
330.651001	1643.33	1691.48	1691.74	1681.35	1680.4	1683.95	1695.57	1681.14	1692.49	1687.68	1646.05	1651.3	1656.81	1659.46	1695.46	1648.53	1663.86	1675.36	1680.61	1688.95	1669.01	1678.86	1669.27	1651.97	1673.5	1676.2	1674.73	1665.11	1660.58	1666.41	1667.12	1672.05	1664.27	1637.07	1656.99	1676	1671.38	1672.8	1687.98	1693.26	1693.93	1696.27	1667.77	1675.45	1697.21	1685.58	1691.76	1707.45	1684.03
331.145996	1643.35	1688.62	1688.68	1679.58	1680.69	1682.7	1694.33	1677.64	1692.17	1689.36	1645.57	1650.95	1654.14	1660.17	1698.87	1648.92	1662.9	1673.83	1677.86	1686.23	1669.73	1679.14	1670.51	1650.82	1672.87	1677.82	1674.93	1663	1661.49	1664.42	1666.87	1671.76	1663.46	1636.73	1657.38	1676.02	1670.33	1672.58	1687.04	1693.18	1689.99	1695.81	1668.54	1672.71	1698.16	1687.84	1693.78	1705.37	1684.62
331.640991	1644.49	1690.69	1688.27	1680.98	1677.9	1684.88	1693.3	1678.22	1689.74	1688.53	1643.05	1649.5	1654.37	1659.56	1697.94	1646.21	1664.8	1671.54	1676.87	1685.32	1669.91	1677.79	1670.64	1651.96	1671.26	1676.13	1672.92	1662.57	1661.86	1664.05	1666.3	1671.44	1661.6	1636.95	1654.23	1677.03	1668.21	1672.12	1685.96	1693.9	1691.14	1695.5	1667.44	1674.33	1695.38	1684.79	1689.79	1707.96	1686.46
332.135986	1644.24	1687.78	1690.07	1678.35	1676.86	1680.59	1690.73	1680.02	1692.05	1688.44	1644.54	1649.55	1654.74	1658.68	1699.23	1646.31	1661.6	1671.1	1675.21	1685.3	1668.49	1679.17	1668.25	1650.6	1672	1674.21	1673.8	1665.39	1662.89	1662.91	1666.53	1671.3	1660.68	1638.21	1656.74	1676.92	1667.66	1674.07	1689.72	1689.74	1691.69	1699.56	1667.53	1672.07	1700.05	1685.3	1693.63	1705.83	1684.54
332.631012	1642.93	1687.87	1689.28	1677.09	1679.27	1683.16	1692.65	1678.95	1689.64	1688.74	1646.56	1650.09	1654.05	1659.91	1699.64	1646.76	1662.8	1673.18	1676.46	1684.83	1667.03	1679.31	1669.31	1651.45	1670.55	1674.67	1675.57	1663.88	1661.14	1663.53	1664.75	1671.8	1660.9	1636.4	1654.95	1675.21	1668.24	1673.02	1686.82	1692.32	1688.98	1696.9	1663.52	1673.34	1695.33	1684.26	1689.5	1705.4	1684.06
333.127014	1642.36	1689.14	1688.73	1675.41	1679.01	1681.93	1693.54	1680.3	1690.17	1686.96	1645.24	1651.15	1655.72	1659.05	1697.54	1647.32	1663.96	1671.44	1675.87	1688.37	1669.78	1678.3	1670.28	1651.43	1670.58	1678.16	1675.32	1663.72	1660.46	1662.1	1665.69	1673.12	1663.09	1637	1657.07	1674.14	1669.09	1671.41	1683.31	1691.67	1692.73	1693.85	1669.35	1672.25	1695.84	1685.69	1688.8	1706.48	1685.66
333.622009	1642.33	1689.83	1687.83	1677.68	1677.67	1677.12	1693.23	1677.32	1687.39	1686.07	1645.17	1651.81	1655.27	1658.47	1696.52	1646.03	1662.32	1670.94	1672.91	1687.12	1668.37	1677.41	1669.69	1649.49	1670.61	1675.72	1675.4	1661.53	1663.5	1663.09	1666.18	1674.7	1662.71	1635.68	1657.45	1675.28	1667.68	1674.79	1685.33	1691.64	1689.86	1697.58	1664.95	1670.34	1695.02	1686.34	1688.76	1704.84	1684.27
334.117004	1643.77	1686.22	1687.18	1676.97	1680.1	1681.83	1691.69	1676.49	1690.85	1686.48	1643.7	1649.85	1653.75	1658.01	1696.32	1646.62	1661.19	1670.66	1674.11	1686.83	1668.38	1678.25	1669.27	1649.3	1667.71	1676.53	1673.68	1661.96	1659.57	1662.47	1665.01	1670.57	1661.57	1637.24	1655.08	1676.72	1666.42	1670.95	1681.73	1690.7	1688.9	1697.01	1663.16	1671.49	1694.83	1683.16	1689.07	1706.49	1682.45
334.612000	1640.46	1684.46	1689.15	1678.82	1676.16	1679.11	1690.84	1677.81	1686.51	1684.75	1644.71	1648	1653.74	1656.28	1696.65	1644.72	1660.21	1669.52	1673.36	1684.93	1667.78	1678.27	1668.37	1649.47	1668.97	1673.74	1673.42	1663.98	1661.05	1662.35	1667.05	1672.55	1663.11	1636.99	1657.88	1674.42	1667.71	1671.02	1684.42	1692.43	1689.56	1694.38	1665.8	1671.18	1694.72	1683.69	1687.92	1704.67	1682.93
335.106995	1644.6	1688.9	1688	1676.95	1680.37	1679.12	1691.94	1678.83	1687.64	1686.2	1643.85	1649.12	1654.66	1659.19	1697.36	1648.3	1661.17	1671.4	1675.88	1684.59	1668.93	1678.88	1670.67	1649.46	1669.56	1675.36	1676.17	1663.53	1661.48	1662.16	1664.67	1669.55	1659.69	1635.85	1654.57	1673.97	1666.66	1671.43	1687.47	1690.96	1689.73	1696.94	1664.88	1670.23	1697.09	1683	1689.34	1707.23	1682.3
335.602997	1641.98	1689.08	1688.5	1678.64	1678.46	1679.81	1690.43	1678.14	1688.55	1685.46	1646.1	1651.54	1655.71	1656.41	1697.04	1645.51	1660.82	1672.31	1676.11	1683.35	1668.1	1679.32	1669.24	1649.68	1670.16	1672.72	1673.98	1664.21	1658.83	1662	1663.53	1670.16	1662.26	1638.18	1657.19	1676.56	1667.77	1670.15	1687.54	1689.2	1687.31	1695.13	1666.39	1673.28	1693.25	1683.18	1685.39	1705.18	1684.57
336.097992	1642.37	1685.08	1688.41	1677.88	1677.3	1680.94	1690.07	1677.32	1689.03	1684.83	1645.68	1650.26	1658.16	1658.28	1692.96	1648.4	1662.58	1670.19	1675.21	1683.66	1667.86	1677.33	1669.28	1648.08	1668.7	1674.05	1672.16	1660.72	1661.75	1662.38	1664.64	1672.39	1662.71	1634.77	1652.64	1674.22	1667.32	1672.77	1680.45	1692.12	1689.25	1697.56	1665.15	1670.76	1698.41	1685.84	1686.12	1705.11	1681.71
336.592987	1642.12	1686.62	1689.59	1678.19	1677.34	1680.92	1688.21	1675.36	1686.62	1681.31	1642.85	1650.39	1654.24	1657.98	1694.74	1644.79	1661.76	1671.93	1672.93	1685.04	1664.73	1676.27	1667.76	1648.31	1671.38	1674.13	1672.24	1660.55	1661.77	1662.69	1666.68	1671.12	1661.56	1636.32	1654.3	1673.31	1666.59	1670.44	1683.35	1689.08	1686.62	1693.56	1664.27	1670.11	1694.1	1684.7	1690.19	1702.91	1681.51
337.088013	1642.52	1687.69	1686.62	1679.77	1676.11	1678.74	1689.63	1677.97	1686.67	1684.83	1642.73	1647.86	1652.87	1657.11	1692.83	1644.78	1661.78	1668.26	1670.66	1684.58	1667.63	1676.79	1668.3	1650.62	1667.82	1675.82	1672.18	1660.87	1659.93	1664.02	1663.7	1672.9	1661.42	1639.15	1654.57	1674.06	1668.86	1668.77	1682.6	1689.16	1688.78	1694.63	1664.16	1668.49	1692.86	1683.11	1687.59	1703.18	1681.97
337.584015	1643.33	1686.62	1686.65	1675.86	1674.06	1677.11	1688.6	1676.04	1687.29	1683.48	1642.29	1651.84	1653.26	1656.52	1693.04	1644.71	1659.53	1669.13	1674.06	1680.23	1668.05	1675.37	1668.66	1648.94	1667.71	1670.93	1673.33	1663.35	1659.53	1660.32	1665.92	1669.94	1658.66	1635.91	1655.97	1670.74	1666.31	1668.15	1684.32	1689.5	1689.15	1695.22	1663.54	1669.68	1692.17	1682.7	1685.78	1700.5	1679.7
338.079010	1641.6	1686.8	1683.96	1676.35	1674.7	1680.54	1692.29	1679.21	1687.82	1688.17	1643.65	1648.63	1655.38	1657.82	1694.59	1642.7	1658.9	1670.19	1673.77	1681.07	1668.36	1677.37	1670.34	1649.17	1669.24	1671.84	1670.4	1662.8	1658.75	1663.24	1664.29	1670.23	1660.71	1637.27	1652.83	1674.93	1668.2	1668.25	1683.47	1686.97	1686.68	1693.01	1663.12	1665.53	1692.28	1681.98	1683.37	1700.72	1681.34
338.574005	1641.5	1685.19	1684.6	1673.22	1675.2	1678.7	1688.91	1676.56	1689.36	1684.41	1643.04	1650.19	1651.46	1657.64	1692.91	1645.11	1658.83	1669.91	1673.01	1681.38	1668	1675.51	1668.05	1648.57	1667.7	1673.02	1672.72	1660.61	1658.58	1661.26	1664.01	1668.08	1659.41	1635.71	1654.41	1673.14	1667.06	1669.98	1683.63	1686.76	1688.04	1695.52	1665.01	1669.36	1692.84	1682.27	1685.93	1703.43	1682.15
339.069000	1641.65	1685.12	1683.8	1672.67	1675.97	1678.42	1687.77	1674.76	1685.44	1679.67	1644.24	1648.77	1654.09	1657.42	1694.78	1643.42	1660	1669.12	1673.41	1683.66	1665.31	1676.23	1666.57	1648.41	1670.1	1673.21	1671.46	1660.31	1658.45	1660.39	1665.2	1670.95	1658.49	1634.92	1654.07	1673.77	1665.92	1670.41	1682.04	1687.43	1686.99	1693.48	1663.58	1670.12	1693.98	1679.74	1684.9	1702.67	1679.97
339.563995	1640.55	1683.89	1683.75	1673.59	1674.69	1678.14	1687.18	1678.01	1682.02	1684.88	1641.72	1648.79	1650.24	1654.41	1691.44	1645.35	1658.26	1668.96	1672.27	1680.23	1667.16	1674.95	1668.05	1649.9	1668.09	1671.96	1671.28	1660.05	1658.56	1660.47	1665.23	1668.86	1660.04	1637.37	1654.52	1671.88	1666.95	1670.89	1682.81	1688.83	1688.77	1692.36	1663.49	1668.36	1691.47	1682.7	1685.66	1701.74	1678.45
340.058990	1639.77	1684.32	1685.23	1674.64	1675.32	1675.91	1687.35	1677.81	1684.41	1683.99	1644.16	1650.3	1651.76	1658.12	1692.28	1644.39	1657.63	1667.71	1673.16	1681.4	1669.34	1676.16	1668.2	1650.15	1667.55	1672.55	1669.19	1659.57	1658.78	1662.25	1664.77	1670.5	1657.67	1634.92	1653.79	1670.79	1664.21	1668.78	1682.4	1688.09	1687.29	1692.72	1664.98	1667.37	1692.7	1681.48	1684.81	1700.28	1679.23
340.554993	1640.58	1683.61	1685.96	1671.18	1674.65	1677.83	1689.07	1673.93	1685.44	1681.98	1642.69	1647.98	1651.58	1656.18	1689.89	1643.06	1657.09	1668.29	1672.78	1680.73	1664.9	1675.86	1666.64	1649.59	1669.23	1672.1	1672.5	1658.84	1657.65	1662.15	1662.92	1670.27	1658.38	1634.77	1654.3	1671.52	1663.08	1668.61	1683.76	1689.89	1689.37	1692.37	1663.79	1669.19	1693.73	1683.01	1684.81	1701.19	1680.49
341.049988	1641.79	1683.24	1685.17	1674.09	1674.33	1675.06	1686.97	1673.65	1682.07	1682.52	1643.88	1649.42	1651.83	1656.05	1693.32	1644.23	1659.9	1667.45	1670.24	1677.93	1665.71	1672.87	1666.86	1648.1	1666.08	1670.95	1668.18	1658.49	1658.33	1662.45	1662.54	1669.44	1657	1635.78	1652.62	1671.69	1663.9	1669.02	1683.18	1685.71	1685	1691.79	1664.34	1668.4	1690.26	1678.78	1683.8	1701.08	1679.24
341.545013	1641.26	1683.92	1684.6	1673.54	1673.08	1677.95	1684.62	1674.13	1685.57	1681.59	1641.61	1649.55	1651.85	1653.07	1690.91	1644.05	1658.96	1666.93	1673.78	1678.98	1665.57	1674.02	1666.58	1650.68	1669.46	1670.75	1669.37	1659.72	1659.7	1659.37	1662.88	1667.19	1658.55	1635.44	1653.77	1672.67	1666.26	1667.6	1680.22	1683.5	1684.28	1691.37	1664.65	1666.68	1688.68	1679.39	1681.89	1699.25	1679.89
342.040009	1638.82	1683.49	1684.23	1674.86	1675.1	1677.82	1685.58	1675.27	1681.85	1684.16	1643.14	1647.41	1651.47	1654.88	1689.67	1644.18	1657.36	1667.4	1671.62	1680.87	1664.2	1673.74	1666.05	1646.99	1666.09	1672.32	1671.78	1657.11	1656.66	1661.35	1663.35	1669.47	1658.44	1635.13	1654.61	1670.63	1665.84	1667.92	1680.33	1687.23	1686.64	1690.02	1662.25	1670.88	1690.4	1678.29	1683.16	1702.02	1678.91
342.536011	1641.34	1682.97	1682.32	1674.38	1675.85	1674.03	1686.5	1673.92	1682.09	1682.4	1642.86	1648.29	1653.44	1654.88	1689.31	1643	1656.4	1668.33	1671.82	1678.65	1666.71	1673.72	1666.26	1648.07	1667.24	1671.59	1669.6	1659.14	1658.01	1660.4	1661.09	1669.28	1656.66	1636.99	1653.71	1671.81	1665.31	1668.93	1680.2	1688.01	1687.6	1689.29	1664.45	1667.6	1691.73	1678.94	1680.38	1697.35	1681.55
343.031006	1642.32	1684.15	1681.02	1671.69	1671.62	1675.3	1683	1673.31	1683.6	1679.81	1640.28	1647.02	1650.61	1653.59	1688.08	1642.3	1656.94	1670.63	1670.59	1680.66	1666.31	1673.46	1666.61	1646.25	1666.37	1669.13	1668.55	1660.04	1657.9	1662.14	1663.03	1669.38	1658.98	1635.03	1651.93	1673.11	1665.5	1668.36	1680.68	1688.06	1684.51	1690.66	1661.58	1666.87	1690.16	1679.39	1683.81	1700.67	1678.53
343.526001	1640.49	1680.81	1680.93	1671.21	1670.91	1676.33	1687.51	1676.64	1682.03	1684.04	1642.39	1646.35	1652.09	1655	1690.41	1643.02	1658.23	1667.23	1670.32	1678.99	1664.37	1672.41	1668.31	1647.24	1666.49	1668.81	1669.75	1659.74	1659.86	1661.78	1663.25	1669.18	1655.79	1634.39	1653	1671.76	1662.72	1670.55	1681.58	1685.29	1685.33	1691.7	1660.2	1665.87	1690.55	1679.08	1682.57	1699.72	1676.74
344.020996	1639.52	1681.21	1682.81	1670.67	1674.33	1674.74	1684.86	1674.36	1679.53	1681.87	1641.26	1646.05	1650.86	1655.48	1689.02	1643.13	1657.53	1668.25	1669.98	1677.68	1665.86	1673.46	1667.85	1647.87	1668.3	1670.24	1670.41	1659.46	1657.04	1659.2	1660.97	1667.95	1657.22	1634.99	1653.95	1670.83	1664.62	1666.89	1678.78	1688.11	1685.79	1689	1663.93	1665.85	1689.05	1679.24	1683.07	1698.71	1675.8
344.515991	1639.67	1680.27	1683.93	1673.01	1672.28	1677.77	1685.68	1674.75	1682.66	1683.69	1642.76	1646.99	1651.54	1653.34	1690.14	1643.05	1657.67	1667.35	1668.87	1678.8	1666.84	1673.54	1667.15	1648.93	1665.5	1669.3	1669.43	1657.06	1656.46	1660.19	1660.05	1668.88	1655.87	1635.95	1651.52	1669.81	1663.17	1668.87	1679.66	1685.85	1682.19	1687.09	1666.04	1666.69	1690.28	1678.7	1682.33	1697.94	1677.58
345.011993	1638.15	1681.16	1682.41	1669.23	1670.67	1673.57	1686.77	1675.19	1681.81	1682.23	1642.25	1647.99	1649.55	1652.74	1692.04	1644.14	1658.2	1666.35	1667.47	1677.29	1664.71	1674.56	1666.9	1646.29	1663.84	1669.46	1668.27	1657.91	1655.44	1660.25	1659.89	1667.74	1656.99	1634.61	1652.93	1671.1	1665.47	1666.46	1679.68	1687.58	1685.24	1689.8	1661.61	1664.53	1688.59	1677.78	1684.26	1696.46	1677.72
345.506989	1639.15	1680.71	1683.02	1668.62	1673.84	1673.12	1686.89	1674.76	1683.89	1683.19	1640.07	1648.78	1650.03	1654.03	1689.29	1642.84	1657.3	1664.63	1669.68	1675.75	1665.34	1673.32	1665.7	1646.5	1666.64	1667.8	1666.58	1656.37	1655.63	1660.96	1663.01	1668.5	1658.7	1632.61	1652.95	1670.69	1662.82	1667.34	1678.1	1685.68	1686.68	1688.6	1660.02	1665.91	1690.88	1678.58	1681.22	1696.69	1677.08
346.002014	1641.32	1681.92	1679.81	1669.45	1674.45	1673.23	1686.15	1673.44	1682.61	1684.78	1641.92	1647.28	1651.79	1653.15	1689.06	1642.72	1658.51	1665.14	1669.75	1678.78	1666.12	1673.19	1665.98	1646.66	1665.14	1669.84	1665.27	1658.74	1656.59	1658.55	1658.85	1665.97	1655.47	1634.99	1650.9	1670.43	1661.84	1666.09	1680.34	1683.99	1685.52	1688.15	1660.51	1665.85	1689.7	1677.25	1680.77	1695.87	1677.03
346.497009	1639.1	1678.41	1679.74	1668.32	1673.61	1674.3	1684.07	1673.16	1682.47	1681.23	1642.72	1648.7	1649.93	1654.03	1687.74	1642.77	1657.12	1666.23	1671.89	1676.93	1663.04	1675.41	1666.15	1646.96	1665.15	1670.18	1669.02	1656.12	1657.99	1662.03	1661.61	1667.81	1656.18	1634.85	1653.48	1668.98	1661.45	1668.17	1676.48	1685.64	1682.11	1686.38	1663.7	1667.06	1690.88	1677.81	1680.2	1695.95	1679.17
346.992004	1639.97	1681.24	1679.64	1667.75	1674.26	1675.17	1684.91	1673.97	1681.64	1679.89	1642.02	1646.12	1649.02	1650.22	1688.69	1640.72	1655.63	1665.03	1667.88	1677.4	1666.28	1672.51	1667.98	1647.13	1664	1669.94	1665.99	1656.38	1654.6	1659.23	1660.81	1668.03	1657.29	1635.57	1651.35	1670.38	1664.26	1668.07	1678.69	1686.02	1683.01	1689.32	1660.3	1665.69	1687.87	1675.23	1680.79	1695.1	1677.96
347.488007	1639.46	1681.56	1681.02	1671.5	1672.75	1674.71	1684.38	1671.93	1682.91	1681.56	1641.1	1645.38	1650.14	1652.85	1686.53	1645.18	1656.16	1666.29	1671.99	1676.74	1664.62	1673	1666.27	1648.34	1667.48	1669.64	1666.75	1657.53	1654.45	1659.57	1660.14	1665.84	1655.95	1633.03	1650.02	1669.78	1663.29	1666.98	1677	1685.32	1685.94	1687.59	1659.7	1666.48	1687.61	1679.48	1680.77	1698.21	1676.92
347.983002	1638.09	1678.07	1680.32	1672.17	1670.27	1674.46	1681.72	1672.12	1681.05	1680.49	1639.24	1644.03	1648.79	1651.62	1686.29	1642.05	1655.71	1663.82	1669.79	1676.97	1663.26	1671.96	1663.98	1646.57	1667.48	1666.95	1666.58	1656.53	1654.9	1660.42	1661.02	1667.16	1656.09	1633.57	1652.35	1668.53	1664.76	1666.72	1678.99	1683.44	1682.33	1686.64	1659.59	1663.78	1688.76	1676.37	1682.7	1695.35	1676.03
348.477997	1638.12	1681.43	1680.3	1671.27	1674.2	1672.89	1682.39	1671.55	1681.24	1679.34	1640.68	1645.22	1648.76	1652.82	1686.11	1643.14	1655.55	1664.17	1668.47	1676.15	1664.05	1670.97	1665.2	1645.05	1668.46	1669.68	1667.85	1655.66	1656.25	1658.55	1659	1666.94	1656.35	1636.28	1651.62	1670.14	1662.56	1666.07	1674.72	1687.99	1683.39	1687.13	1661.46	1664.52	1687.55	1677.66	1681.98	1696.96	1672.87
348.972992	1638.66	1679.97	1680.9	1669.8	1670.37	1674.78	1684.97	1671.82	1681.7	1680.66	1641.1	1646.31	1649.92	1653.69	1685.72	1642.47	1654.76	1663.7	1668.34	1674.18	1662.14	1673.49	1665.23	1644.3	1665.77	1665.8	1664.85	1655.12	1653.33	1659.52	1660.8	1666.88	1655.27	1633.16	1651.85	1666.68	1662.31	1665.79	1678.01	1682.83	1684.11	1685.18	1659.83	1669.16	1685.85	1677.92	1679.94	1693.12	1675.62
349.467987	1639.57	1679.59	1681.8	1669.72	1669.63	1673.05	1682.51	1670.41	1679.84	1679.12	1641.77	1646	1647.03	1652.49	1683.94	1643.44	1655.71	1665.17	1668.44	1677.91	1663.86	1671.41	1665.07	1646.62	1665.25	1666.45	1667.57	1656.89	1656.26	1658.27	1661.04	1666.28	1655.58	1632.21	1652.92	1670.73	1660.3	1665.16	1680.21	1684.75	1681.86	1689.53	1659.33	1663.95	1687.83	1676.06	1678.31	1695.12	1675.51
349.963989	1638.38	1679.15	1679.73	1671.05	1671.29	1672.78	1683.89	1671.85	1680.56	1680	1641.23	1646.25	1649	1651.2	1685.49	1641.76	1654.93	1662.84	1669.53	1677.99	1663.4	1672.38	1665.77	1645.19	1665.21	1667.94	1665.78	1656.01	1655.23	1659.69	1661.11	1666.25	1656.14	1634.72	1648.81	1669.69	1663.4	1665.36	1676.89	1684.79	1681.16	1688.69	1658.24	1666.21	1688.6	1674.54	1677.14	1693.93	1676.29
350.459015	1638.89	1681	1680.4	1669.4	1669.85	1674.63	1681.32	1672	1680.18	1679.45	1639.74	1646.51	1647.36	1650.44	1684.33	1639.79	1654.27	1664.09	1669.13	1673.53	1664.95	1670.29	1662.5	1648.89	1664.79	1665.36	1664.69	1656.85	1656.71	1659.64	1660.89	1667.69	1655.15	1634.68	1650.44	1667.4	1662.89	1667.15	1677.13	1685.91	1680.18	1687.83	1659.95	1665.72	1688.11	1678.04	1680.86	1694.29	1675.45
350.954010	1639.74	1677.3	1680.38	1670.37	1671.82	1673.01	1683.11	1670.37	1680.02	1677.92	1641.13	1645.87	1647.6	1650.59	1684.07	1641.88	1656.8	1665.57	1668.03	1674.51	1663.67	1672.23	1665.66	1644.98	1665.78	1666.07	1665.23	1656.05	1653.84	1660.04	1656.88	1665.97	1654.23	1635.08	1652.52	1669.64	1661.08	1665.21	1678.78	1684.03	1681.08	1687.46	1661.59	1664.62	1686.96	1674.05	1681.15	1695.15	1674.26
351.449005	1639.04	1678.53	1676.6	1669.63	1671.37	1670.68	1680.68	1669.65	1677.32	1677.6	1639.83	1643.66	1649.57	1653.57	1683.75	1643.85	1654.18	1663.7	1668.32	1677.56	1664.28	1669.96	1663.86	1646.63	1664.7	1667.62	1665.36	1657.19	1656.16	1658.87	1659.37	1666.51	1654.65	1633.69	1653.02	1669.92	1662.4	1667.27	1676.44	1679.75	1680.07	1684.03	1659.73	1662.91	1688.36	1674.87	1676.64	1692.37	1676.11
351.945007	1639.41	1675.96	1677.51	1668.68	1669.12	1670.62	1680.06	1671.93	1678.61	1678.18	1639.66	1644.76	1649.06	1650.18	1687.83	1640.68	1654.91	1663.57	1665.34	1673.46	1664.7	1669.67	1664.9	1645.73	1663.63	1667.84	1666.37	1655.62	1655.64	1657.69	1658.7	1667	1652.35	1634.77	1650.69	1667.4	1662.03	1666.33	1676.64	1683.76	1681.74	1683.99	1660.48	1664.14	1685.05	1675.12	1677.1	1694.66	1677.64
352.440002	1636.37	1677.05	1676.6	1669.4	1668.17	1669.37	1681.73	1671.39	1675.5	1677.24	1639.98	1643.44	1646.38	1651.05	1682.19	1641.49	1654.91	1663.98	1667.89	1675.54	1664.4	1669.75	1663.54	1646.49	1665.79	1666.62	1667.07	1654.2	1653.47	1655.82	1656.9	1663.69	1654.65	1634.7	1649.36	1667.85	1660.25	1664.4	1675.43	1682.96	1681.27	1687.21	1659.48	1663.5	1686.5	1675.22	1676.6	1692.56	1675.67
352.934998	1640.03	1676.82	1677.59	1667.16	1671.68	1671.84	1682.7	1670.28	1676.43	1675.46	1639.39	1643.43	1647.62	1652.11	1683.83	1640.39	1653.82	1663.15	1666.43	1673.27	1661.11	1670.04	1663.89	1645.95	1662.15	1666.32	1663.17	1655.62	1654.23	1657.27	1658.63	1663.94	1653.18	1633.28	1650.34	1672.17	1660.75	1664.77	1674.32	1680.26	1682.08	1685.9	1659.53	1663.74	1685.49	1674.13	1675.74	1693.38	1675.02
353.429993	1637.33	1680.91	1677.19	1666.76	1667.09	1670.35	1682.29	1668.07	1678.36	1675.37	1638	1645.33	1647.06	1651.59	1683.74	1641.18	1654.53	1663.59	1665.99	1674.82	1662.9	1670.82	1664.99	1646.68	1663.51	1666.55	1666.43	1656.01	1657.63	1659.3	1658.64	1665.33	1652.9	1635.67	1650.26	1669.07	1661.11	1666.78	1676.37	1681.45	1681.74	1686.42	1658.19	1663.58	1683.37	1673.58	1677.01	1691.89	1671.38
353.924988	1636.67	1677.47	1677.8	1666.86	1669.29	1670.97	1680.45	1670.38	1679.81	1677.46	1639.72	1643.21	1646.06	1650.45	1681.94	1641.65	1653.63	1661.31	1666.09	1674.23	1660.59	1670.41	1664.75	1644.81	1664.09	1666.12	1665.66	1655.09	1654.2	1657.48	1658.59	1663.85	1653.65	1632.35	1650.46	1669.21	1659.67	1663.44	1676.18	1681.63	1678.33	1689.11	1659.28	1662.06	1687.39	1674.04	1676.62	1696.81	1673.31
354.420013	1637.34	1679.21	1675.49	1666.56	1669.1	1669.05	1681.84	1671.22	1679.95	1677.57	1639.24	1642.97	1646.75	1652	1684.29	1642.04	1653.81	1666.15	1666.64	1673.77	1661.03	1669.77	1664.28	1642.5	1662.93	1664.35	1664.7	1655.78	1652.75	1655.2	1658.19	1664.5	1652.75	1632.5	1651.38	1666.01	1660.61	1667.09	1675.77	1681.32	1679.16	1683.03	1657.57	1661.25	1686.06	1674.32	1677.19	1692.16	1674.58
354.915985	1636.32	1673.97	1675.79	1668.38	1668.65	1670.7	1680.97	1672.84	1676.34	1677.85	1640.46	1642.7	1646.41	1652.12	1682.14	1640.23	1652.68	1661.16	1664.04	1672.9	1661.41	1669.26	1660.95	1642.59	1661.28	1664.87	1665.58	1654.39	1654.36	1658.2	1657.86	1665.12	1652.41	1629.54	1647.85	1666.38	1659.12	1664.35	1672.43	1682.32	1681.42	1684.55	1659.08	1662.99	1686.77	1673.61	1676.4	1695.11	1673.87
355.411011	1639.56	1677.22	1673.66	1665.86	1665.9	1666.47	1680.69	1670.01	1675.24	1677.34	1638.3	1642.71	1646.76	1648.88	1681.15	1641.03	1653.68	1663.26	1667.11	1671.4	1661.55	1671.86	1663.2	1644.42	1661.58	1664.45	1664.09	1653.07	1654.02	1656.93	1657.91	1665.45	1655.38	1632.81	1650.02	1666.44	1661.37	1665.8	1675.16	1679.31	1677.41	1686.15	1657.47	1662.58	1685.66	1673	1674.76	1691.02	1675.93
355.906006	1638.29	1674.79	1674.17	1669.13	1665.99	1672	1679.4	1669.51	1676.29	1677.35	1636.51	1644.41	1647.09	1648.75	1683.47	1639.39	1653.26	1662.06	1662.86	1670.8	1660.81	1669.12	1661.57	1641.84	1662.35	1663.85	1663.24	1653.65	1654.98	1658.02	1656.66	1664.3	1650.88	1632.14	1647.68	1666.79	1658.77	1664.54	1674.2	1680.54	1677.98	1683.14	1655.35	1661.56	1682.65	1671.67	1676.67	1691.08	1673.23
356.401001	1636.68	1676.19	1676.82	1667.98	1668.03	1671.81	1678.95	1670.75	1675.07	1676.78	1639.46	1641.9	1645.93	1647.42	1681.45	1640.94	1654.04	1662.12	1666.37	1670.97	1660.67	1670.57	1664.39	1642.54	1661.34	1664.82	1663.31	1653.66	1653.42	1660.32	1656.55	1666.95	1651.19	1632.62	1648.15	1663.87	1659.53	1665.68	1672.85	1681.49	1682.23	1684.57	1658.26	1663.72	1683.1	1673.19	1676.7	1693.21	1673.27
356.897003	1638.65	1675.98	1675.46	1666.36	1667.78	1668.81	1682.61	1670.08	1674.75	1677.54	1639.63	1645.4	1648.45	1650.22	1683.66	1640.8	1654.09	1662.89	1664.49	1673.38	1662.04	1670.19	1664.21	1642.29	1662.93	1665.99	1662.7	1651.65	1654.97	1658.99	1657.74	1664.88	1652.38	1632.52	1649.29	1665.26	1659.11	1664.59	1672.92	1680.45	1676.89	1680.84	1658.22	1661.47	1686.35	1673.6	1675.49	1691.89	1672.3
357.391998	1637.89	1678.68	1676.7	1666.25	1669.18	1669.72	1679.34	1670.62	1674.75	1674.31	1636.83	1643.2	1644.51	1650.29	1683.11	1638.51	1654.55	1661.95	1666.95	1671.34	1661.93	1666.66	1664.45	1642.17	1662.35	1667.05	1664.36	1655.88	1656.08	1658.12	1656.14	1664.72	1651.49	1632.56	1649.21	1666.92	1658.05	1665.15	1676.69	1681.92	1680.73	1684.51	1658.47	1664.04	1684.24	1674.32	1677.03	1691.91	1675.85
357.886993	1636.62	1675.39	1673.62	1665.07	1667.22	1669.34	1681.08	1671.88	1676.06	1676.03	1638.18	1644.6	1648.14	1650.75	1683.61	1636.98	1652.55	1661.75	1663.16	1672.79	1659.22	1667.12	1663.34	1643.78	1661.56	1662.92	1663.64	1655.9	1655.58	1657.56	1658.28	1663.51	1652.12	1635.26	1650.92	1666.94	1660.72	1663.74	1672.42	1681.76	1679.39	1681.49	1658.08	1662.99	1684.34	1672.41	1675.68	1692.15	1672.85
358.381989	1638.17	1673.57	1676.1	1662.59	1666.56	1667.46	1680.68	1669.95	1673.47	1676.61	1638.62	1642.01	1645.79	1649.43	1678.23	1640.09	1654.56	1661.19	1663.15	1672.69	1662.21	1668.6	1663.5	1643.21	1660.68	1667.06	1663.25	1652.52	1654.72	1659	1656.26	1664.03	1652.5	1631.75	1649.84	1664.08	1657.71	1663.58	1676.76	1681.38	1679.64	1683.4	1657.64	1660.78	1686.16	1671.24	1674.85	1693.46	1673.49
358.877014	1636.6	1675.27	1675.36	1663.09	1667.68	1666.7	1680.96	1669.94	1675.25	1676.46	1635.32	1641.76	1644.36	1648.72	1680.66	1637.62	1654.31	1662.55	1663.77	1672.06	1662.28	1669.86	1663.64	1642.73	1662.1	1662.97	1664.1	1654.68	1653.65	1656.51	1657.97	1665.16	1652.72	1634.31	1647.88	1665.11	1659.58	1664	1672.14	1681.43	1677.2	1682.66	1656.96	1662.52	1682.32	1672.33	1675.27	1690.71	1673.93
359.372986	1635.51	1673.37	1676.76	1665.65	1665.93	1669.06	1679.47	1668.08	1675.5	1675.21	1637.61	1643.42	1646.41	1648.84	1680.03	1637.67	1651.72	1662.1	1665.95	1670.44	1662.3	1668.52	1662.84	1641.09	1662.04	1662.75	1662.16	1654.85	1652.57	1656.92	1656.63	1664.27	1652.53	1631.55	1646.2	1665.02	1659.18	1664.49	1677.09	1681.18	1679.08	1682.55	1656.61	1661.74	1682.43	1671.92	1676.64	1690.29	1671.96
359.868011	1637.11	1673.89	1672.96	1664.47	1666.17	1668.95	1677.83	1671.15	1673.35	1675.55	1636.98	1642.13	1645.72	1648.24	1678.88	1638.77	1653.11	1658.57	1661.88	1672.6	1660.66	1667.7	1661.56	1641.25	1659.2	1664.61	1663.07	1652.07	1652.77	1655.61	1654.28	1663.16	1653.67	1630.06	1648.54	1666.5	1655.06	1662.85	1673.08	1680.06	1677.45	1681.87	1655.88	1658.44	1683.46	1671.73	1675.31	1689	1670.76
360.363007	1635.14	1672.65	1672.88	1663.69	1666.04	1669.3	1677.62	1667.65	1673.77	1675.56	1637.93	1641.93	1644.68	1648.85	1679.13	1638.75	1654.18	1660.43	1663.81	1668.73	1662.37	1667.77	1663.54	1643.51	1659.67	1661.88	1661.56	1652.34	1654.3	1656.7	1654.69	1666.31	1652.58	1632.16	1648.94	1665.61	1658.11	1664.5	1673.28	1679.82	1676.7	1683.82	1657.5	1659.34	1682.36	1672.34	1674.26	1688.98	1672.19
360.858002	1634.02	1671.12	1674.38	1664.64	1664.8	1668.86	1676.15	1667.48	1673.28	1674.73	1637.1	1643.2	1644.73	1649.95	1679.93	1640.11	1652.35	1660.69	1664.86	1670.22	1659.95	1668.44	1663.28	1642.73	1662.86	1663.15	1662.37	1651.83	1652.63	1657.05	1655.97	1663.5	1652.38	1633.04	1646.39	1666.68	1657.26	1663.49	1671.29	1678.31	1678.43	1680.33	1654.86	1660.48	1681.16	1670.19	1671.16	1686.76	1670.4
362.171997	1635.88	1674.02	1673.72	1660.13	1664.89	1666.94	1677.24	1667.95	1675.7	1672.54	1639.48	1644.14	1646.18	1650.9	1681.37	1640.62	1652.41	1661.79	1664.97	1670.8	1662.46	1668.01	1664.57	1641.9	1660.6	1660.11	1659.63	1650.7	1652.86	1655.42	1652.51	1663.27	1651.23	1632.05	1648.46	1662.73	1657.17	1663.8	1672.56	1673.78	1679.54	1681.33	1660.34	1666.52	1683.21	1669.18	1672.32	1690.33	1669.22
362.667999	1633.14	1673.53	1674.32	1661.59	1666.21	1667.79	1677.33	1668.48	1673.45	1673.97	1636.57	1641.21	1643.95	1648.7	1681.03	1638.49	1651.7	1659.66	1661.98	1672.25	1662.09	1666.38	1661.03	1642.9	1660.44	1665.84	1663.11	1653.52	1652.28	1656.57	1655.5	1664.05	1649.39	1631.37	1646.41	1667.65	1657.24	1661.87	1672.95	1679.42	1676.28	1681.82	1654.05	1660.3	1680.79	1671.48	1673.83	1688.94	1673.46
363.162994	1634.12	1671.24	1672.6	1664.27	1665.56	1667.48	1676.94	1669.18	1672.11	1675.34	1635.94	1639.99	1643.69	1648.34	1676.34	1635.45	1652.75	1661.94	1663.03	1670.86	1659.86	1667.76	1664.07	1643.05	1661.97	1661.67	1661.08	1653.51	1651.84	1656	1654.47	1663.56	1651.85	1631.65	1646.57	1665.42	1656.22	1662.12	1674.65	1678.49	1678.45	1677.87	1657.51	1660.47	1682.76	1670.45	1671.59	1689.06	1669.93
363.657990	1635.57	1672.35	1673.95	1663.38	1665.81	1667.01	1677.92	1669.22	1673.33	1675.23	1637.7	1642.68	1647.18	1649	1679.18	1637.58	1652.48	1659.26	1663.03	1671.17	1662.5	1668.48	1661.88	1640.75	1658.48	1662.79	1660.97	1650.75	1653.05	1657.05	1655.26	1663.43	1650.79	1632.52	1649.21	1664.52	1657.07	1661.64	1674.02	1677.08	1675.9	1679.65	1656.55	1659.04	1680.56	1670.18	1673.59	1690.3	1672.04
364.153015	1637.16	1673.54	1672.72	1664.47	1665.42	1668.9	1676.42	1667.89	1673.54	1671.87	1639.05	1643.07	1646.08	1647.62	1680.52	1640.33	1652.58	1658.27	1661.88	1668.8	1661.2	1669.07	1660.59	1642.84	1660.14	1660.03	1659.57	1652.55	1652.91	1655.16	1654.08	1662.34	1653.03	1632.58	1646.92	1661.94	1657.44	1660.64	1675.13	1676.91	1678.62	1682.53	1654.71	1659.17	1680.7	1669.06	1671.64	1685.91	1668.9
364.648010	1637.3	1673.21	1672.28	1665.33	1665.61	1666.66	1676.53	1669.33	1672.31	1676.04	1637.34	1643.14	1646.36	1648.24	1677.83	1639.51	1652.9	1660.13	1663	1668.02	1658.71	1666.76	1660.75	1644.27	1660.59	1661.3	1661.29	1650.69	1653.23	1657.11	1654.58	1662.61	1650.71	1631.95	1647.78	1663.27	1658.37	1663.35	1670.68	1676.83	1674.85	1681.53	1657.57	1662.51	1679.76	1669.87	1671.79	1685.92	1671.67
365.144012	1636.98	1673.16	1672.82	1661.58	1664.9	1666.22	1678.83	1667.95	1672.46	1673.8	1638.02	1645.2	1646.54	1647.15	1678.86	1637.28	1650.11	1658.34	1663.37	1669.15	1660.1	1668.05	1662.79	1644.27	1661.3	1662.69	1662.79	1652.22	1651.96	1656.91	1656.71	1663.12	1649.22	1631.06	1645.53	1664.28	1657.58	1660.99	1674.24	1677.63	1677.01	1682.4	1656.73	1660.34	1681.42	1669.81	1671.97	1687.93	1667.59
365.639008	1634.12	1671.38	1672.35	1662.98	1665.9	1665.77	1675.8	1668.05	1673.05	1674.88	1636.89	1641.77	1645.77	1647.46	1677.3	1638.62	1649.7	1657.75	1663.03	1668.73	1659.11	1666.79	1659.96	1644.75	1659.85	1663.15	1661.17	1652.93	1650.38	1656.54	1656.5	1663.33	1650.25	1631.57	1646.96	1664.06	1657.05	1660.2	1672.26	1678.31	1675.74	1680.18	1656.8	1658.74	1680.17	1669.82	1670.52	1687.72	1671.74
366.134003	1634.41	1672.46	1670.85	1664.83	1666.58	1665.4	1677.29	1667.8	1672.67	1675.38	1635.39	1640.32	1645.01	1647	1679.29	1638.38	1651.08	1658.86	1661.98	1671.63	1660.57	1666.54	1662.57	1642.37	1657.44	1661.19	1658.53	1651.36	1650.72	1656.17	1654.33	1661.95	1648.76	1630.14	1647.76	1664	1656.08	1663.43	1673.17	1676.73	1674.36	1680.05	1656.12	1658.93	1679.32	1669.43	1672.95	1687.65	1668.59
366.628998	1637.11	1672.28	1672.87	1663.95	1664.09	1666.74	1676.14	1670.08	1672.97	1671.04	1634.8	1642.36	1643.94	1649.6	1678.65	1638.01	1648.68	1656.18	1660.95	1669.27	1660.39	1668.02	1661.69	1639.95	1659.42	1662.38	1661.21	1650.82	1653.42	1654.9	1653.06	1664.81	1647.7	1631.22	1647.79	1664.78	1655.3	1660.49	1671.56	1677.13	1677.36	1679.37	1655.02	1656.98	1680.16	1670.18	1670.79	1688.57	1670.49
367.123993	1634.18	1668.95	1672.79	1661.93	1663.87	1664.89	1677.91	1667.4	1672.16	1674.15	1635.96	1640.56	1642.79	1647.07	1674.4	1637.74	1651.23	1657.77	1661.14	1669.44	1662.02	1665.9	1661.82	1640.46	1657.82	1663.01	1661.21	1649.7	1651.63	1656.46	1652.7	1664.22	1652.55	1630.63	1647.87	1660.75	1656.51	1663.32	1671.17	1677.08	1674.6	1680.96	1656.36	1661.14	1679.09	1669.52	1669.76	1686.63	1669.42
367.619995	1633.5	1670.14	1671.41	1663.32	1665.15	1667.73	1675.97	1666.26	1671.56	1673.2	1637.33	1641.05	1643.58	1646.31	1677.58	1638.18	1648.73	1660.46	1664.94	1667.96	1662.06	1665.94	1662.92	1642.51	1658.54	1662.01	1659.48	1650.84	1650.98	1656.56	1653.56	1662.75	1650.65	1632	1647.18	1662.94	1657.71	1660.95	1671.15	1677.25	1674.95	1679.31	1654.67	1660.3	1679.16	1668.99	1671.77	1687.39	1669.68
368.114990	1633.83	1669.43	1670.52	1661.98	1664.19	1664.94	1677.5	1667.15	1670.73	1674.29	1635.26	1640.79	1646.35	1647.05	1678.12	1635.87	1649.66	1659.28	1661.02	1668.34	1660.9	1664.03	1664.21	1641.56	1658.21	1662.91	1660.03	1652.07	1653.1	1655.67	1654.12	1662.65	1650.53	1631.85	1647.15	1663.05	1655.57	1661.54	1670.22	1674.03	1671.58	1678.69	1652.25	1658.82	1681.98	1667.36	1666.93	1686.29	1668
368.609985	1636.59	1669.74	1671.66	1660.96	1665.54	1667.51	1676.91	1665.94	1672.98	1673.65	1635.18	1640.76	1644.27	1646.22	1676.64	1638.42	1650.77	1657.07	1662.03	1666.98	1660.47	1666.23	1662.36	1641.27	1659.14	1657.93	1660.27	1650.53	1652.86	1655.82	1654.7	1662.63	1651.94	1632.55	1646.52	1665.37	1657.38	1663.42	1674.89	1678.75	1678.32	1679.51	1652.89	1657.7	1679.34	1667.69	1670.2	1687.39	1666.95
369.105011	1634.69	1668.62	1671.27	1661.13	1664.54	1662.96	1673.38	1665.95	1669.64	1672.81	1634.49	1641.04	1643.57	1645.21	1676.3	1637.43	1648.4	1657.23	1662.17	1667.07	1658.24	1665.8	1662.28	1640.13	1658.36	1661.43	1661.51	1650.33	1650.07	1653.51	1655.21	1660.66	1648.81	1629.97	1645.55	1664.19	1655.43	1661.95	1670.13	1677.7	1675.61	1679.89	1654.16	1660.74	1680.29	1666.23	1668.99	1685.61	1669.19
369.601013	1634.89	1670.48	1672.21	1663.46	1664.51	1665.72	1674.68	1666.76	1671.22	1673.04	1637.08	1641.79	1645.83	1648.34	1677.69	1639.9	1649.95	1657.89	1663.67	1667.7	1659.14	1664.79	1660.82	1642.59	1660.28	1658.62	1658.73	1650.72	1650.3	1657.22	1654.75	1664.68	1648.92	1629.87	1646.11	1665.75	1654.83	1660.68	1671.48	1676.14	1674.79	1678.55	1654.37	1658.09	1679.9	1668.66	1669.56	1686.91	1668.24
370.096008	1635.33	1668.19	1672.34	1660.28	1664.25	1664.68	1674.77	1665.92	1671.97	1673.87	1635.27	1640.8	1642.69	1646.84	1674.97	1637.44	1650.6	1657.14	1661.49	1665.89	1658.17	1666.58	1661.93	1641.57	1659.48	1659.39	1660.36	1652.21	1650.38	1656.46	1654.65	1662.34	1647.05	1628.39	1643.48	1663.4	1654.45	1659.11	1671.31	1676.39	1672.47	1679.41	1653.28	1658.87	1678.33	1669.32	1667.49	1686.06	1669.09
370.591003	1635.41	1668.9	1672.29	1661.43	1663.01	1666.38	1673.85	1666.27	1671.85	1672.17	1638.03	1641.05	1643.04	1645.68	1676.75	1640.84	1650.44	1659.44	1662.2	1667.97	1659.89	1666.28	1661.39	1642.84	1660.02	1660.74	1657.85	1650.87	1650.93	1658.7	1654.89	1664.21	1649.68	1631.02	1644.81	1663.06	1656.42	1658.04	1670.71	1675.64	1675.2	1677.58	1655.8	1659.4	1678.35	1668.19	1666.36	1685.12	1666.4
371.085999	1637.15	1671.52	1668.48	1663.55	1663.62	1664.85	1673.77	1666.41	1672.8	1671.76	1636.09	1641.65	1642.32	1646.76	1672.16	1636.61	1650.49	1657.36	1660.18	1668.66	1657.96	1666.17	1661.18	1640.98	1659.19	1659.18	1657.93	1649.91	1648.98	1657.66	1654.64	1661.86	1650.53	1630.28	1643.96	1664.83	1656.23	1660.11	1668.25	1676.36	1673.05	1677.63	1655.01	1658.08	1680.02	1666.12	1668.56	1685.23	1665.56
371.580994	1634.29	1668.55	1671.77	1661.57	1663.38	1663.95	1672.76	1663.49	1671.49	1673.75	1635.35	1640.34	1645.55	1646.47	1674.73	1637.13	1651.45	1658.85	1662.54	1664.77	1659.79	1664.52	1660.15	1643.3	1659.18	1657.42	1656.36	1650.02	1651.51	1653.41	1652.64	1659.96	1647.15	1630.36	1644.64	1661.17	1656.89	1662.73	1669.7	1675.53	1675.59	1678.01	1653.61	1658.55	1680.69	1670.68	1669.88	1684.5	1668.11
372.076996	1636.07	1669.87	1673.49	1660.38	1663.94	1665.43	1671.72	1666.86	1668.2	1672.35	1637.05	1640.95	1643.4	1644.44	1671.75	1638.8	1648.68	1655.42	1660.39	1665.6	1659.49	1664.87	1663.51	1642.41	1659.18	1658.8	1657.5	1648.4	1651.3	1654.85	1652.85	1659.26	1649.09	1629.4	1645.41	1661.88	1655.52	1661.11	1671.24	1676.4	1676.18	1677.21	1654.42	1659.1	1678.37	1665.54	1669.79	1684.61	1667.11
372.571991	1634.01	1667.77	1669.77	1658.57	1664.53	1663.36	1675.82	1666.13	1670.97	1672.8	1636.65	1642.98	1644.38	1645.54	1675.06	1636.89	1647.23	1654.24	1660.89	1664.95	1660.91	1664.25	1660.57	1640.88	1658.89	1656.66	1658.81	1649.12	1649.72	1654.01	1651.82	1661.84	1647.46	1629.92	1645.89	1661.53	1654.29	1659.21	1668.98	1671.52	1673.06	1676.97	1653.96	1657.62	1678.09	1666.5	1667.05	1684.45	1668.51
373.066986	1635.56	1669.28	1669.85	1660.84	1665.72	1662.85	1674.15	1665.89	1670.05	1671.21	1635.78	1639.31	1643.37	1645.32	1673.95	1639	1647.91	1654.28	1661.61	1664.37	1658.72	1665.82	1659.68	1639.52	1658.39	1659.18	1657.28	1650.07	1648.63	1655.12	1651.96	1661.45	1649	1629.92	1643.12	1662.15	1654.13	1656.2	1670.62	1676.19	1675.71	1677.14	1655.27	1658.69	1678.16	1667.05	1666.58	1683.66	1665.66
373.562012	1635.23	1666.5	1666.42	1661.23	1663.05	1663.12	1672.12	1663.17	1671.02	1671.15	1635.17	1640.15	1642.74	1646.02	1674.43	1635.57	1649.07	1655.82	1660.01	1665.41	1659.42	1665.2	1661.66	1640.66	1656.4	1659.68	1657.87	1649.11	1648.48	1657.73	1651.49	1663.02	1646.19	1628.34	1643.08	1663.04	1653.03	1661.53	1670.43	1676.91	1674.31	1675.92	1655.21	1658.75	1679.33	1666.04	1667.14	1683.81	1667.68
374.057007	1635.26	1670.9	1670.3	1659.97	1664.99	1663.51	1672.97	1664.27	1667.46	1672.82	1635.4	1637.77	1642.44	1647.05	1672.52	1638.42	1649.42	1658.09	1660.56	1666.1	1657.76	1664.32	1660.42	1641.78	1658.27	1656.88	1658.78	1649.88	1651.31	1655.48	1651.78	1661.64	1648.22	1628.61	1643.95	1661.77	1655.1	1659.71	1669.45	1677.79	1675.58	1678.43	1653.01	1657.92	1677.18	1666.16	1667.56	1683.52	1665.07
374.553009	1633.74	1667.59	1669.21	1660.27	1664.07	1663.13	1673.17	1663.33	1669.66	1671.69	1634.84	1638.92	1643.98	1646.68	1673.88	1637.83	1653.6	1653.81	1660.37	1665.01	1658.39	1664.78	1662.6	1639.68	1656.95	1660.06	1657.95	1650.13	1650.85	1654.63	1654.19	1660.16	1647.97	1631.15	1644.86	1661.71	1654.84	1657.33	1669.67	1672.36	1675.95	1678.51	1654.79	1659.69	1677.71	1666.86	1667.33	1683.36	1665.9
375.048004	1635.45	1667.88	1669.98	1663.31	1664.44	1664.57	1669.19	1665.19	1668.88	1673.59	1636.6	1640.19	1641	1644.64	1673.58	1638.95	1648.14	1654.67	1658.6	1666.02	1656.69	1664	1660.31	1641.1	1657.63	1658.34	1658.62	1649.51	1652.04	1655.73	1653.02	1661.05	1647.01	1627.87	1644.1	1661.2	1656.23	1658.97	1669.6	1673.81	1674.28	1676.79	1654.82	1657.9	1678.24	1664.89	1667.42	1685.35	1665.72
375.542999	1634.89	1668.43	1670.16	1661.51	1661.61	1664.2	1670.32	1661.91	1668.57	1670.08	1636.26	1641.02	1643.8	1646.67	1673.42	1638.93	1650.93	1655.28	1660.85	1666.71	1659.23	1663.78	1662.06	1641.99	1658.11	1658.25	1655.66	1647.46	1649.19	1654.37	1651.44	1661.16	1645.44	1628.53	1644.41	1660.85	1653.17	1659.31	1668.94	1674.51	1671.95	1676.28	1652.45	1656.29	1675.98	1665.26	1665.23	1682.97	1665.72
376.037994	1633.74	1667.82	1667.17	1659.02	1663.17	1663.8	1670.79	1663.49	1670.23	1668.37	1633.63	1637.48	1640.54	1643.55	1672.28	1636.33	1645.82	1655.36	1661.05	1664.42	1657.63	1664.74	1659.14	1639.28	1655.8	1658.15	1656.57	1646.42	1646.89	1656.67	1650.49	1660.74	1646.31	1627.25	1645.64	1661.42	1651.22	1659.15	1668.93	1674.16	1672.48	1676.72	1651.8	1654.29	1674.99	1663.85	1665.24	1683.72	1665.92
376.532990	1633.07	1666.68	1666.26	1657.81	1662.82	1663.72	1672.13	1663.37	1669.26	1671.73	1637.2	1640.42	1642.64	1643.66	1672.05	1637.11	1649.51	1653	1658.92	1665.24	1657.09	1664.4	1659.49	1638.13	1657.81	1656.9	1654.73	1646.24	1646.5	1653.67	1649.53	1660	1646.6	1629.1	1644.27	1660.47	1652.92	1658.13	1670.22	1672.62	1673.48	1676.21	1651.29	1657.84	1676.07	1666.45	1662.21	1684.47	1666.41
377.028992	1635.21	1666.94	1667.4	1658.49	1661.44	1662.9	1671.77	1662.73	1670.78	1669.35	1635.69	1639.84	1643.31	1643.92	1673.15	1636.56	1649.55	1656.21	1658.61	1664.99	1659.41	1664.56	1661.87	1641.08	1657	1659.7	1656.93	1648.99	1647.59	1653.55	1651.64	1661.47	1646.75	1630.09	1643.5	1660.26	1652.82	1657.79	1669.16	1674.48	1671.93	1676.04	1654.09	1658.33	1678.51	1666.77	1667.11	1685.41	1667.17
377.523987	1632.87	1666.57	1667.52	1658.41	1660.7	1663.27	1669.56	1663.6	1669.55	1671.29	1635.63	1637.54	1643.01	1647.62	1673.11	1635.96	1649.12	1657.91	1660.09	1665.34	1658.29	1664.74	1660.29	1641.91	1654.53	1655.35	1658.32	1649.43	1649.48	1655.06	1650.13	1660.22	1647.42	1631.12	1643.93	1662.91	1653.19	1657.96	1668.33	1674.29	1674.02	1675.88	1652.99	1655.09	1678.48	1664.19	1663.19	1683.33	1665.88
378.019012	1633.3	1667.1	1667.43	1659.7	1662.23	1662.28	1671.69	1663.55	1667.82	1668.9	1635.54	1638.56	1641.09	1645.61	1673.85	1636.01	1646.72	1655.36	1657.8	1664.75	1656.59	1664.1	1658.62	1639.74	1655.35	1657	1656.05	1648.03	1649.53	1653.65	1651.64	1661.62	1647.21	1629.36	1642.2	1661.22	1652.74	1658.56	1669.74	1673.41	1672.27	1679.6	1655.52	1661.36	1678.74	1664.71	1666.47	1684.7	1667
378.514008	1634.48	1666.61	1669.75	1659.35	1662.29	1661.79	1670.14	1664	1668.76	1671.72	1633.83	1640.33	1641.83	1645.61	1672.09	1635.66	1648.97	1654.62	1659.68	1665.91	1658.92	1663.09	1660.27	1638.3	1655.28	1655.87	1656.55	1649.65	1650.93	1654.53	1651.09	1658.56	1647.05	1629.36	1644.74	1661.19	1654	1657.77	1666.95	1672.33	1673.16	1675.22	1652.07	1656.7	1675.66	1665.59	1665.41	1681.43	1666.83
379.009003	1633.9	1665.11	1669.53	1659.57	1661.73	1663.37	1670.65	1661.51	1667.8	1669.36	1636.04	1640.85	1642.51	1644.51	1671.07	1637.27	1649.78	1655.91	1659.87	1666.16	1657.94	1664.25	1660.2	1639.53	1654.55	1657.76	1658.08	1645.86	1649.26	1653.47	1651.46	1660.21	1646.45	1629.11	1643.1	1660.47	1653.24	1656.26	1668.74	1671.55	1674.16	1677.6	1651.3	1656.69	1678.45	1667.03	1667.64	1681.61	1664.7
379.505005	1634.67	1668.18	1666.84	1658.71	1661.19	1664	1671.13	1663.35	1668.65	1668.07	1635.42	1639.97	1642.86	1645.16	1670.1	1638.62	1648.9	1656.12	1659	1664.17	1657.43	1663.34	1659.25	1638.06	1656.42	1654.69	1657.22	1646.35	1648.42	1654.46	1651.78	1660.78	1644.73	1629.21	1643.7	1660.81	1652.31	1658.18	1669.51	1672.54	1671.9	1675.46	1650.79	1655.17	1675.9	1664.99	1663.53	1682.22	1667.14
380.000000	1632.85	1666.46	1667.99	1658.53	1662.59	1662.4	1671.23	1664.28	1665.89	1669.47	1637.42	1638.09	1642.54	1643.65	1671.67	1638.24	1647.71	1655.01	1657.17	1663.59	1657.99	1662.9	1660.72	1641.09	1653.06	1658.28	1655.53	1647.45	1647.16	1653.02	1651.04	1660.6	1645.51	1628.17	1642.68	1658.67	1652.65	1659	1668.67	1673.51	1671.53	1674.91	1651.91	1655.71	1674.67	1666.13	1665.36	1683.2	1666.73
380.494995	1634.33	1666.27	1666.32	1659.62	1663.14	1661.07	1670.68	1662.15	1667.43	1668.21	1636.94	1640.4	1641.54	1646.59	1672.1	1636.19	1647.46	1655.32	1656.92	1664.72	1656.98	1662.49	1658.96	1640.26	1655.32	1655.38	1655.72	1648.11	1647.91	1654.73	1650.97	1657.79	1645.54	1630.31	1644.44	1657.77	1653.03	1657.07	1664.71	1671.98	1670.55	1674.55	1651.46	1655.86	1675.79	1666.35	1663.83	1682.65	1665.26
380.989990	1633.09	1667.19	1665.38	1659.96	1660.16	1662.04	1668.46	1663.73	1665.84	1668.8	1634.77	1639.18	1642.69	1645.52	1668.88	1636.27	1647.26	1655.46	1658.67	1664.92	1657.92	1661.39	1659.4	1636.91	1655.75	1658.3	1654.58	1646.27	1646.25	1654.12	1651.94	1660.94	1646.59	1625.69	1643.17	1659.92	1652.96	1657.26	1666.17	1672.43	1670.25	1676	1653.72	1656.63	1673.71	1664.44	1665.4	1684.48	1667.29
381.484985	1633.89	1663.64	1666.93	1660.15	1662.99	1661.43	1669.9	1663.21	1668.3	1668.88	1633.84	1637.99	1642.67	1645.35	1672.81	1637.95	1645.87	1655.85	1659.59	1664.12	1658.5	1662.87	1660.08	1640.28	1656.15	1656.65	1653.91	1647.8	1649.6	1654.84	1651.14	1658.5	1645.96	1629.6	1642.74	1659.24	1653.05	1655.4	1666.33	1672.5	1670.83	1675.48	1651.79	1657.2	1675.95	1663.02	1665.28	1680.91	1665
381.980988	1631.82	1665.1	1667.11	1659.17	1662.48	1661.84	1669.58	1663.5	1667.02	1668.81	1632.17	1638.35	1640.22	1645.05	1669.1	1634.69	1644.52	1655.25	1658.99	1662.51	1659.79	1664.07	1661.9	1637.9	1657.03	1655.04	1654.27	1646.89	1647.39	1652.64	1651.35	1659.27	1645.99	1629.12	1644.51	1660.56	1652.15	1657.69	1667.11	1673.41	1669.15	1675.33	1651.3	1655.87	1677.15	1665.24	1665.03	1683.06	1666.09
382.476013	1633.59	1666.97	1666.27	1656.53	1660.09	1660.33	1668.86	1664.24	1668.67	1668.41	1635.2	1641.79	1643.21	1644.47	1671.25	1636.02	1647.03	1655.03	1658.51	1661.87	1657.48	1662.32	1659.93	1638.18	1655.89	1656.55	1656.14	1645.25	1647.62	1653.32	1649.28	1657.93	1645.78	1629.74	1642.3	1659.79	1650.69	1656.2	1665.08	1671.51	1671.59	1675.39	1655.58	1657.38	1675.31	1664.19	1665.35	1681.57	1663.36
382.971008	1633.23	1666.12	1666.96	1656.77	1661.38	1659.37	1670.59	1662.86	1664.98	1670.02	1636.43	1639.66	1637.62	1642.09	1670.01	1636.74	1646.76	1653.3	1657.08	1663.94	1657.43	1661.17	1658.48	1639.76	1653.34	1656.88	1655.25	1647.82	1648.4	1652.45	1650.56	1660.03	1645.97	1628.5	1643.45	1661.24	1652.6	1658.25	1667.04	1675.31	1671.44	1675.33	1651.03	1656.86	1676.09	1663.08	1664.09	1681.35	1665.37
383.466003	1631.69	1664.12	1666.85	1655.56	1661.18	1661.61	1669.31	1665.03	1667	1669.85	1637.05	1639.7	1641.68	1644.4	1669.53	1637.27	1647.42	1655.57	1657.98	1663.8	1658.23	1660.69	1661.29	1640.8	1657.38	1659.02	1655.46	1649.16	1648.09	1652.66	1651.44	1659.62	1646.8	1630.31	1641.47	1658.54	1652.63	1658	1666.51	1670.71	1671.27	1674.6	1652	1656.47	1674.3	1665.07	1664.89	1682.18	1662.83
383.960999	1633.85	1665.16	1665.5	1656.62	1658.91	1662.84	1667.27	1663.12	1666.41	1667.72	1633.74	1638.62	1639.17	1644.97	1670.75	1634.48	1646.22	1654.74	1657.78	1662.8	1658.29	1661.93	1659.72	1640.04	1656.28	1656.21	1654.37	1645.63	1647.46	1654.1	1651.16	1659.19	1646.48	1629.71	1644.57	1658.67	1652.13	1655.53	1664.78	1674.8	1670.01	1676.37	1651.75	1654.86	1677.03	1663.55	1663.53	1680.76	1665.9
384.457001	1635.07	1664.16	1668.35	1657.09	1660.12	1660.62	1667.42	1662.59	1664.93	1666.77	1634.62	1637.45	1641.19	1643.88	1669	1635.87	1645.52	1652.91	1655.79	1661.24	1658.74	1660.36	1659.85	1639.6	1654.56	1655.11	1653.97	1648.02	1648.4	1653.17	1647.36	1659.52	1645.8	1631	1643.45	1659.44	1652.76	1657.84	1667.03	1672.6	1671.01	1676.56	1653.09	1657.86	1676.24	1664.18	1663.77	1683.09	1665.18
384.951996	1633.47	1663.64	1667.67	1657.81	1658.53	1661.56	1667.89	1661.33	1666.13	1666.98	1634.47	1636.96	1640.58	1644.21	1667.67	1637.08	1646.57	1653.34	1657.47	1663.23	1656.07	1662.34	1658.72	1640.83	1655.69	1658.52	1655.03	1647.26	1647.4	1653.52	1652.17	1660.23	1645.5	1628.97	1641.95	1659.49	1652.21	1658.37	1668.02	1674.38	1667.7	1673.9	1654.34	1655.83	1675.02	1664.62	1664.72	1682	1663.83
385.446991	1633.24	1664.23	1665.6	1657.61	1659.6	1662.04	1669.11	1664.11	1669.05	1668.74	1634.24	1638.85	1643.24	1644.45	1668.23	1635.36	1644.53	1655.44	1656.25	1661.85	1659.66	1662.51	1661.3	1638.07	1654.71	1655.29	1655.85	1646.28	1647.85	1654.79	1650.89	1660.14	1647.12	1630.34	1644.01	1659.56	1652.61	1656	1668.14	1672.96	1672.95	1676.11	1653.31	1656.28	1676.5	1661.65	1665.35	1683.45	1663.63
385.941986	1635.49	1667.24	1665.88	1658.24	1660.95	1658.78	1669.75	1661.56	1666.68	1668.98	1635.14	1639.76	1641	1644.35	1668.91	1637.05	1648.78	1655	1657.16	1660.79	1657.15	1662.41	1659.16	1637.12	1654.61	1656.24	1654.95	1645.2	1646.85	1654.03	1648.79	1659.37	1648.28	1628.46	1644.59	1659.81	1650.44	1659.5	1667.09	1672.29	1670.1	1674.95	1648.7	1656.46	1675.32	1664.98	1664.31	1679.85	1661.74
386.437988	1632.43	1665.45	1665.88	1657.81	1659.67	1661.17	1668.55	1663.19	1665.35	1668.11	1634.34	1638.95	1640.42	1643.39	1670.82	1635.58	1646.71	1652.29	1659.05	1661.9	1656.28	1662.49	1657.3	1637.8	1655.63	1656.84	1653.73	1646.03	1647.4	1652.72	1649.93	1659.05	1644.09	1628.18	1642.75	1657.87	1648.83	1656.99	1666.89	1673.85	1670.04	1673.57	1651.23	1654.83	1674.1	1662.57	1664.6	1679.39	1665.06
386.933014	1634.17	1664.13	1664.67	1657.38	1662.33	1660.14	1671.14	1663.03	1664.44	1668.97	1634.78	1638.89	1642.48	1643.5	1667.63	1636.85	1645.97	1654.4	1659.11	1660.78	1657.62	1660.96	1660.93	1639.89	1654.34	1655.88	1653.8	1644.82	1646.36	1651.92	1650.09	1657.48	1643.73	1629.18	1640.07	1658.86	1652.88	1655.96	1665.87	1672.14	1669.58	1675.92	1649.54	1656.54	1674.09	1663.74	1664.42	1678.16	1662.77
387.428009	1631.73	1663.25	1666.12	1658.12	1658.34	1659.09	1667	1661.28	1664.34	1667.14	1632.86	1638.16	1640.94	1644.29	1668.12	1635.38	1646.62	1653.05	1656.32	1662.06	1656.3	1659.33	1659.29	1639.56	1652.3	1655.8	1653.55	1645.91	1647.2	1654.9	1649.95	1658.6	1645.55	1628.41	1641.22	1658.88	1652.92	1655.27	1665.46	1670.95	1669.92	1673.67	1652.77	1656.13	1673.17	1663.07	1662.33	1680.43	1663.37
387.923004	1632.79	1662.78	1665.43	1654.74	1661.25	1659.85	1667.78	1662.3	1663.1	1666.99	1634.31	1637.38	1639.54	1642.74	1667.79	1635.84	1646.24	1652.18	1657.88	1661.9	1657.38	1662.26	1661.18	1638.73	1654.98	1655.3	1653.24	1646.74	1645.06	1653.88	1649.24	1660.05	1644.65	1630.68	1642.28	1659.79	1651.37	1655.64	1665.22	1671.94	1667.76	1672.61	1650.81	1655.57	1673.27	1661.51	1661.86	1678.48	1664.7
388.417999	1633.74	1662.21	1665.48	1655.42	1658.86	1656.61	1670.44	1661.19	1665.55	1666.91	1631.37	1635.45	1639.4	1644.7	1668.46	1633.98	1644.57	1653.71	1657.2	1661.42	1657.54	1663.67	1660.97	1637.87	1654.49	1655.08	1653.78	1644.6	1648.25	1656.67	1649.16	1658.35	1644.95	1628.47	1643.43	1661.1	1654.3	1656.43	1664.94	1670.27	1671.09	1672.17	1652.01	1656.62	1674.13	1662.92	1664.03	1677.62	1664.56
388.914001	1634.62	1663.73	1666.68	1657.24	1659.61	1659.54	1667.81	1661.98	1663.43	1666.75	1633.15	1639.29	1642.14	1644.8	1669.38	1635.75	1646.86	1652.39	1658.66	1661.8	1657.29	1662.1	1658.5	1639.65	1655.12	1655.58	1653.29	1646.64	1646.32	1653.27	1649.86	1660.77	1646.02	1627.25	1644.02	1659.06	1651.79	1656.11	1667.55	1672.07	1671.47	1674.36	1649.49	1653.38	1676.48	1664.48	1662.17	1678.7	1661.66
389.408997	1633.67	1662.6	1665.54	1656.69	1660.6	1658.7	1669.09	1662.81	1666.83	1668.26	1636.18	1638.98	1642.35	1644.07	1669.16	1635.51	1646.54	1652.54	1656.19	1661.1	1658.24	1663.17	1659.85	1637.82	1653.46	1655.31	1652.77	1646.91	1646.08	1654.12	1650.44	1659.48	1645.38	1628.76	1643.65	1659.75	1651.67	1659.41	1664.68	1672.83	1669.93	1673.05	1650.6	1657.88	1674.3	1665.59	1662.39	1680.7	1665.26
389.903992	1632.47	1665.16	1665.28	1657.16	1660.27	1659.19	1669.41	1662.92	1663.91	1667.01	1633.94	1638.65	1640.89	1644.04	1668.48	1633.96	1646.1	1653.24	1654.77	1660.53	1657.16	1661.2	1657.7	1638.24	1655.04	1657.2	1651.65	1645.6	1646.82	1653.15	1646.09	1660.45	1645.95	1628.62	1642.26	1660.72	1651.34	1657.19	1665.24	1669.44	1670.66	1675.6	1652.68	1657.11	1674.46	1662.73	1663.62	1679.11	1661.63
390.398987	1631.52	1662.07	1662.91	1658.31	1657.23	1659.84	1669.66	1661.59	1666.01	1667.29	1634.8	1639.14	1639.06	1644.39	1665.73	1635.42	1646.71	1653.49	1654.13	1659.87	1656.49	1662.15	1657.87	1639.81	1653.26	1654.79	1655.17	1646.6	1648.23	1652.58	1646.72	1658.18	1644.21	1628.52	1642.05	1660.93	1649.87	1656.1	1664.26	1669.55	1667.35	1672.08	1649.78	1654.62	1671.31	1659.03	1660.88	1679.7	1662.86
390.894012	1631.3	1662.56	1663.04	1659.99	1659.42	1659.53	1668.47	1660.92	1666.95	1667.88	1633.68	1638.99	1642.73	1642.4	1667.97	1633.85	1647.33	1653.55	1657.89	1659.48	1656.24	1661.07	1657.32	1639.82	1653.13	1655.61	1652.01	1646.61	1647.26	1653.42	1648.14	1658.51	1644.08	1630.46	1640.88	1659.57	1650.42	1657.67	1667.13	1672.73	1671.03	1670.59	1649.89	1654.6	1673.36	1663.32	1662.18	1679.2	1662.63
391.390015	1634.37	1662.44	1665.39	1656.52	1658.47	1660.04	1666.79	1661.87	1662.95	1667	1633.49	1636.82	1641.92	1642.44	1666.82	1634.82	1645.75	1652.72	1656.35	1660.54	1656.2	1659.4	1660.23	1636.01	1651.82	1652.01	1653.66	1644.7	1646.67	1652.5	1649.28	1657.09	1642.94	1628.35	1640.51	1659.57	1652.03	1656.08	1666.82	1673.6	1668.44	1672.82	1652.61	1654.46	1673.5	1662.38	1660.15	1679.71	1663.52
391.885010	1630.9	1660.81	1664.14	1655.34	1661.43	1658.95	1669.43	1658.91	1664.18	1664.51	1632.69	1637.8	1639.37	1644.24	1666.25	1634.47	1644.49	1652.85	1656.82	1660.01	1656.29	1660.45	1658.92	1637.71	1653.27	1653.43	1654.08	1643.72	1648.73	1653.2	1648.25	1656.82	1642.44	1627.33	1639.62	1661.59	1649.59	1654.21	1665.39	1669.08	1669.01	1673.59	1650.24	1653.62	1675.31	1659.68	1660.34	1678.46	1660.44
392.380005	1633.63	1664.21	1661.51	1656.4	1659.12	1656.42	1664.93	1659.22	1660.97	1664.25	1633.44	1638.25	1641.31	1642.53	1665.47	1636.34	1646.97	1653.29	1656.42	1661.49	1656.38	1659.28	1658.37	1638.19	1655.46	1656.3	1655.71	1648.03	1646.42	1650.27	1649.6	1657.49	1644.75	1627.85	1641	1659.36	1651.79	1655.58	1663.77	1670.97	1666.51	1672.22	1651.04	1656.77	1674.28	1660.46	1661.19	1680.4	1662.94
392.875000	1634.84	1663.49	1662.39	1655.16	1660.07	1659.38	1667.22	1662	1663.38	1668.37	1634.12	1636.96	1640.59	1643.16	1666.45	1635.04	1645.35	1651.39	1655.35	1661.68	1657.11	1661.49	1659.69	1637.57	1654.51	1655.46	1653.62	1645.74	1646.66	1650.47	1647.92	1659.56	1645.3	1627.8	1643.74	1657.22	1649.56	1655.89	1662.76	1670.12	1668.22	1672.57	1649.97	1655.63	1671.16	1659.95	1661.79	1677.85	1664.36
393.369995	1633.07	1661.98	1665.35	1657.56	1659.22	1660.64	1666.97	1661.69	1661.21	1665.21	1630.1	1635.35	1638.26	1642.7	1667.23	1635.04	1644.61	1650.65	1653.83	1658.34	1656.39	1660.27	1658.29	1638.44	1652.86	1653.41	1650.63	1644.42	1647.82	1652.68	1648.18	1656.84	1645.64	1629.46	1642.98	1658.38	1652.43	1656.84	1664.01	1670.93	1667.94	1672.56	1650.55	1654.2	1675.7	1661.37	1661.03	1678.65	1662.59
393.865997	1633.75	1661.93	1662.2	1655.58	1660.22	1658.84	1666.42	1660.19	1662.81	1666.18	1631.59	1636.65	1638.68	1643.65	1666.91	1633.31	1644.27	1652.11	1655.43	1657.51	1655.24	1659.02	1657.48	1637.73	1654.19	1651.67	1649.68	1644.82	1645.38	1652.95	1646.37	1657.78	1643.65	1629.4	1641.35	1656.92	1649.89	1653.91	1663.52	1670.8	1668.88	1671.63	1649.78	1653.65	1673.39	1661.54	1660.1	1678.65	1664.85
394.360992	1634.21	1662.67	1663.46	1656.05	1659.25	1660.81	1666.27	1661.01	1665.47	1665.33	1631.78	1638.29	1641.33	1644.96	1667.34	1633.97	1646.39	1654.71	1658.6	1659.55	1656.92	1659.49	1659.23	1636.75	1655.29	1653.63	1651.92	1643	1647.87	1654.97	1649.22	1659.03	1645.11	1628.07	1642.31	1659.5	1651.77	1656.88	1661.35	1669.56	1666.18	1673.04	1650.73	1653.43	1671.1	1660.56	1659.09	1680.06	1662.61
394.855988	1631.73	1662.01	1661.51	1656.68	1658.22	1658.05	1666.15	1663.1	1662.86	1666.7	1634.56	1637.12	1641.13	1643.57	1664.87	1634.62	1646.09	1653.52	1656.05	1660.34	1655.29	1660.24	1656.32	1638.2	1654.48	1651.52	1650.95	1646.12	1646.12	1652.5	1647.78	1656.58	1643.23	1628.63	1641.31	1656.91	1651.55	1652.77	1665.48	1669.69	1665.64	1670.72	1650.7	1653	1671.9	1659.53	1660.23	1676.32	1660.82
395.351013	1633.16	1661.62	1663.93	1655.37	1656.05	1657.57	1665.82	1660.27	1662.08	1666.93	1632.34	1636.51	1638.14	1641.82	1665.85	1635.65	1644.91	1653.23	1654.56	1660.27	1654.66	1661.2	1657.52	1636.51	1653.22	1653.58	1652.11	1645.14	1644.91	1651.82	1650.01	1655.59	1643.97	1628.05	1641.3	1658.92	1651.24	1654.06	1664.2	1670.57	1668.86	1672.02	1647.96	1652.51	1671.93	1659.87	1660.96	1678.08	1661.21
395.846985	1631.82	1660.02	1662.79	1656.11	1657.06	1658.62	1666.64	1661.86	1660.84	1664.32	1633.26	1636.67	1639.56	1641.7	1665.54	1635.9	1644.3	1651.32	1656.11	1658.32	1656.5	1658.46	1656.11	1635.98	1654.21	1652.63	1650.3	1645.19	1646.22	1652.04	1648.36	1656.77	1643.07	1626.64	1641.48	1656.76	1650.68	1656.38	1663.9	1669.8	1665.83	1670.63	1647.24	1654.08	1671.64	1660.83	1659.2	1677.77	1660.49
396.342010	1632.94	1660.48	1663.51	1656.97	1658.17	1658.94	1665.62	1661.12	1663.08	1665.54	1635.1	1638.33	1642.29	1641.7	1668.43	1636.46	1646.48	1652.41	1655.14	1659.83	1658.6	1661.28	1659.51	1637.3	1652.64	1653.68	1654.82	1645.39	1647.29	1653.6	1647.95	1658.49	1642.67	1630.5	1641.54	1658.38	1648.44	1656.73	1664.76	1668.49	1669.01	1670.59	1649.03	1654.35	1673.52	1660.66	1661.37	1674.81	1661.36
396.837006	1631.69	1661.13	1661.13	1655.83	1657.87	1656.66	1666.11	1661.75	1661.57	1666.24	1631.88	1637.47	1638.97	1641.54	1665.35	1632.41	1645.34	1652.82	1654.77	1661.05	1657.95	1659.51	1657.95	1637.02	1653.99	1653.74	1653.07	1646.13	1646.86	1654.32	1649.98	1659.64	1642.55	1627.09	1642.68	1657.02	1648.54	1654.33	1662.43	1667.93	1665.28	1671.27	1648.63	1652.41	1670.72	1660.86	1657.67	1677.16	1661.89
397.332001	1633.09	1660.13	1662.05	1654.87	1657.43	1657.09	1664.8	1661.99	1662.53	1666.65	1631.78	1636.4	1640.88	1642.15	1667.41	1633.91	1645.75	1653.21	1655.07	1657.24	1656.64	1659.32	1658.33	1638.02	1653.84	1652.55	1651.69	1645.88	1646.64	1653.85	1649.89	1657.86	1643.08	1629.49	1639.85	1657.08	1651.42	1657.85	1664.05	1671.05	1669.34	1671.65	1650.56	1653.14	1673.7	1659.61	1661.04	1676	1661.63
397.826996	1632.28	1659.61	1664.42	1657.17	1661.52	1657.18	1666.4	1663.88	1664.04	1666.09	1633.55	1638.97	1640.44	1640.58	1665.18	1634.4	1645.7	1653.37	1654.29	1660.54	1656.21	1659.93	1658.78	1637.95	1651.97	1652.21	1651.56	1645.91	1646.15	1651.87	1650.69	1657.65	1644.03	1628.61	1640.14	1658.41	1650.65	1653.24	1662.89	1669.23	1667.4	1672.8	1648.95	1653.14	1673.95	1660.87	1657.64	1679.13	1661.96
398.322998	1631.25	1660.41	1660.34	1655.71	1657.6	1658.48	1668.86	1660.18	1662.85	1666.27	1632.37	1635.56	1638.89	1643.37	1664.11	1637.03	1645.07	1650.36	1655.61	1659.09	1653.99	1660.21	1655.59	1636.93	1653.31	1654.83	1652.39	1644.44	1646.23	1651.26	1647.63	1657.83	1641.27	1626.84	1640.42	1656.49	1649.39	1652.87	1663.96	1672.51	1668.69	1671.01	1649.8	1653.49	1674.25	1659.31	1657.93	1679.12	1661.12
398.817993	1630.75	1661.88	1662.61	1655.52	1658.23	1657.67	1665.67	1661.41	1663.36	1665.17	1633.27	1637.72	1639.96	1641.62	1667.62	1634.03	1643.53	1653.51	1655.48	1657.54	1653.76	1658.22	1657.26	1637.07	1652.49	1651.22	1651.41	1644.4	1644.7	1652.5	1648.54	1656.44	1641.17	1625.54	1644.67	1656.44	1649.4	1656.15	1666.81	1669.51	1667.45	1671.97	1650.58	1655.83	1672.97	1663.88	1660.19	1681.06	1660.45
399.312988	1632.03	1662.46	1660.87	1655.24	1657.49	1658.93	1666.96	1663.18	1661.34	1667.15	1632.65	1637.47	1638.16	1642.78	1667.57	1635.14	1644.33	1651.48	1654.79	1658.42	1653.87	1659.74	1658.13	1636.07	1650.96	1651.99	1653.23	1644.33	1648.46	1651.93	1646.95	1658.53	1643.26	1627.46	1639.16	1655.56	1649.56	1653.15	1661.75	1670.01	1667.76	1669.59	1645.27	1653.96	1672.2	1658.35	1658.62	1677.01	1659.34
399.808014	1632.63	1661.33	1661.41	1655.22	1656.18	1659.86	1664.79	1661.83	1661.88	1665.43	1633.21	1637.31	1641.68	1642.92	1667.34	1633.9	1644.61	1651.31	1652.48	1658.53	1655.78	1658.94	1655.7	1634.15	1651.51	1653.22	1649.89	1642.38	1645.6	1651.32	1646.85	1657.51	1642.29	1626.72	1641.44	1660.41	1649.14	1655.88	1661.55	1668.46	1668.68	1670.66	1646.62	1650.55	1671.33	1658.88	1658.45	1677.16	1662.16
400.303009	1631.11	1660.24	1661.69	1655.87	1657.57	1658.99	1664.62	1661.15	1661.75	1664.72	1632.69	1636.84	1637.75	1640.16	1665.21	1635.09	1645.2	1653.86	1654.12	1659.6	1655.77	1661.66	1658.79	1634.98	1652.69	1650.92	1651.22	1643.07	1645.19	1648.91	1647.86	1657.5	1643.19	1627.11	1641.02	1655.67	1648.2	1655.13	1662.41	1668.71	1666.6	1667.39	1645.28	1655.73	1669.95	1659.54	1659.26	1676.24	1660.49
400.799011	1631.61	1659.82	1661.29	1654.88	1658.2	1659.18	1665.59	1660.11	1662.56	1665.11	1631.44	1635.26	1639.04	1643.55	1666.52	1633.9	1644.03	1651.55	1654.7	1659.59	1653.98	1660.36	1659.03	1636.96	1654.16	1654.02	1650.35	1643.95	1644.59	1653.83	1647.95	1656.42	1643.9	1627.21	1641.31	1659.73	1649.84	1655.82	1662.98	1669.95	1664.9	1670.13	1646.56	1651.98	1670.84	1661.01	1660.27	1677.57	1658.19
401.294006	1632.37	1661.53	1661.48	1653.92	1658.05	1658.49	1664.16	1660.16	1660.99	1665.02	1632.22	1635.82	1637.2	1641.58	1664.27	1633.67	1643.49	1649.29	1653.34	1657.23	1654.09	1657.83	1656.64	1636.05	1652.62	1653.1	1651.06	1642.53	1646.24	1653.64	1647.91	1659.11	1643.11	1628.75	1641.8	1656.91	1648.68	1654	1662.17	1669.67	1669.14	1670.14	1647.75	1652.88	1670.91	1659.31	1659.51	1674.63	1662.83
401.789001	1632.54	1659.51	1663.66	1654.67	1656.49	1655.63	1664.07	1660.29	1659.88	1665.1	1632.02	1633.79	1637.17	1641.36	1661.24	1636.26	1643.25	1651.32	1652.4	1658.33	1655.78	1658.24	1656.66	1636.72	1650.75	1652.87	1649.63	1642.32	1645.65	1653.85	1647.18	1655.95	1642.29	1626.31	1639.5	1655.17	1648.29	1655.11	1661.72	1669.22	1666.88	1672.58	1647.04	1652.26	1671.26	1660.44	1656.96	1675.15	1660.16
402.283997	1631.23	1662.27	1662	1654.38	1655.83	1657.15	1664.85	1659.81	1659.14	1662.75	1629.72	1634.53	1638.18	1641.02	1664.28	1632.62	1643.42	1650.12	1655.84	1659.31	1655.87	1660.06	1657.85	1636.03	1649.94	1654.15	1649.96	1644.33	1645.89	1652.38	1648.63	1658.2	1644.11	1627.28	1640.91	1656.78	1650.16	1655.7	1664.49	1670.31	1669.14	1672.04	1647.43	1651.42	1672.7	1659.22	1660.19	1676.13	1660.96
402.778992	1633.93	1661.22	1660.75	1653.69	1654.97	1656.38	1664.54	1659.97	1660.4	1663.06	1631.07	1634.3	1638.85	1642.17	1663.27	1633.53	1643.84	1650.99	1654.91	1658.83	1656.17	1659.18	1657.4	1634.69	1651.95	1648.77	1649.3	1641.49	1645.29	1653.72	1648.38	1658.58	1641.75	1628.03	1639.66	1657.35	1648.29	1653.32	1660.31	1666.95	1668.04	1672.61	1648.04	1653.33	1670.04	1660.88	1658.4	1675.87	1661.63
403.274994	1629.9	1662.05	1661.78	1654.27	1657.39	1655.23	1664.6	1657.05	1661.11	1662.18	1632.53	1636.76	1638.49	1641.71	1663.86	1634.26	1643.22	1652.47	1653.25	1659.09	1655.33	1658.72	1658.09	1634.41	1650.66	1650.52	1648.68	1643.85	1645.14	1652.13	1649.33	1656.68	1639.58	1626.88	1640.07	1656.89	1646.19	1653.5	1662.97	1670.11	1667.2	1671.56	1647.43	1654.16	1672.28	1657.69	1659.16	1677.02	1658.72
403.769989	1629.95	1660.05	1659.73	1653.97	1655.84	1655.45	1662.8	1659.9	1660.74	1659.87	1633.29	1635.44	1638.06	1641.09	1663.13	1634.82	1642.96	1652.14	1655.39	1658.46	1654.3	1657.63	1657.57	1637.59	1651.44	1653.73	1652.31	1641.57	1644.47	1651.12	1647.61	1657.61	1639.15	1628.23	1639.37	1654.75	1647.68	1653.07	1659.82	1665.89	1664.55	1669.64	1646.95	1651.76	1669.32	1656.98	1657.4	1677.04	1658.22
404.265015	1630.99	1659.57	1661	1655.11	1655.9	1657.23	1663.07	1659.84	1659.78	1665.15	1633.23	1638.4	1640.54	1640.54	1663.72	1634.18	1643.43	1652.33	1652.64	1658.6	1656.59	1660.85	1657.01	1637.08	1650.89	1650.69	1651.72	1644.67	1645.55	1652.06	1649.66	1657.9	1641.95	1627.2	1640.65	1655.04	1648.97	1654.23	1662.99	1669.14	1666.74	1672.04	1647.67	1653.8	1672.87	1656.46	1657.31	1675.93	1661.47
404.760010	1631.3	1659.33	1661.3	1652.88	1656.24	1656.98	1663.66	1663.27	1662.49	1664.22	1633.82	1634.96	1639.84	1642.77	1665.03	1635.34	1644.75	1651.39	1653.71	1659.1	1654.14	1659.68	1655.85	1637.62	1652.39	1651.46	1651.49	1642.86	1645.07	1652.97	1647.81	1658.23	1641.16	1626.86	1641.78	1657.53	1647.81	1653.79	1662.41	1670.31	1666.33	1669.85	1649.44	1651.61	1670.83	1658.85	1659.55	1675.3	1660.62
405.255005	1631.47	1661.37	1661.6	1654.14	1655.29	1655.78	1664.02	1657.87	1658.66	1663.58	1631.78	1635.69	1638.86	1639.96	1662.37	1634.69	1643.58	1649.91	1652.76	1660.07	1654.7	1657.28	1655.17	1634.62	1650.09	1653.89	1652.86	1642.84	1644.93	1651.43	1646.61	1657.52	1642.51	1628.84	1640.69	1657.64	1649.2	1655.03	1663.55	1669.37	1668.35	1671.55	1649.36	1651.4	1670.84	1657.15	1660.91	1676.44	1659.95
405.751007	1631.47	1660.62	1660.47	1655.07	1656.39	1654.34	1664.91	1660.16	1660.94	1661.56	1630.49	1636.01	1638.75	1641.22	1665.09	1634.09	1642.97	1648.9	1650.87	1658.12	1653.97	1657.79	1655.82	1635.54	1650.1	1651.6	1652.24	1642.05	1645.95	1650.17	1644.99	1657.91	1641.09	1627.57	1641.8	1657.54	1648.52	1651.46	1662.36	1666.02	1667.58	1670.16	1647.93	1654.32	1669.72	1657.71	1658.34	1675.94	1661.86
406.246002	1631.9	1659.29	1660.66	1653.36	1655.8	1658.42	1664.3	1659.3	1660.2	1661.24	1632.19	1637.84	1640.13	1641.16	1664.75	1634.03	1646.08	1651.29	1655.58	1657.57	1655.2	1657.3	1656.97	1637.88	1651.77	1652.12	1650.57	1643.4	1644.09	1652.32	1648.03	1656.44	1641.36	1629.68	1641.02	1658.46	1648.54	1653.79	1662.09	1667.87	1664.97	1668.56	1646.89	1649.34	1669.58	1658.15	1658.28	1673.67	1660.17
406.740997	1632.15	1661.03	1660.6	1654.09	1654.29	1653.92	1663.29	1658.22	1661.51	1662.99	1632.38	1635.25	1638.04	1640.65	1662.67	1632.89	1642.13	1650.46	1652.38	1656.26	1652.31	1657.62	1654.51	1635.83	1652.53	1649.67	1650.15	1642.32	1646.78	1650.34	1646.82	1655.51	1641.73	1627.43	1640	1654.35	1647.35	1654.69	1660.5	1666.25	1663.73	1667.99	1649.14	1651.6	1672.37	1660.5	1658.27	1675.43	1659.96
407.235992	1630.47	1659.05	1662.11	1651.38	1657.15	1655.28	1665.56	1660.41	1658.99	1664.68	1631.81	1636.43	1638.99	1640.27	1663.18	1634.86	1643.86	1650.75	1653.61	1655.97	1652.58	1658.24	1658	1635.3	1651.47	1651.58	1649.68	1643.09	1644.91	1652.21	1647	1656.83	1642.87	1627.3	1638.61	1657.21	1647.48	1653.13	1663.24	1667.79	1667.36	1669.57	1649.37	1653.38	1670	1657.84	1658.4	1675.5	1658.52
407.730988	1630.03	1659.24	1659.58	1652.81	1656.58	1656.14	1665.84	1659.55	1661.29	1664.31	1634.22	1635.77	1638.82	1640.85	1664.6	1634.86	1644.9	1650.63	1652.16	1658.78	1655.96	1659.08	1657.78	1635.89	1652	1653.43	1651.82	1641.73	1645.49	1652.42	1645.44	1655.44	1641.94	1629.63	1640.57	1656.27	1649.61	1653.94	1662.86	1669.28	1664.94	1668.78	1647.55	1652.68	1668.83	1656.34	1655.62	1674.51	1659.3
408.226990	1632.34	1659.68	1658.59	1652.43	1656.46	1655.61	1662.88	1658.47	1660.32	1663.08	1631.82	1637.47	1639.54	1641.05	1663.32	1634.03	1643.25	1652.32	1653.24	1656.39	1656.3	1658.36	1657.49	1636.8	1651.09	1650.55	1649.9	1639.09	1642.52	1651.26	1645.94	1658.61	1640.32	1623.76	1640.34	1655.73	1644.96	1654.82	1663.01	1666.76	1664.36	1669.32	1644.97	1654.1	1669.62	1659.07	1658.53	1675.16	1659.32
408.721985	1632.56	1659.55	1660.94	1654.09	1657.34	1657.13	1664.18	1658.97	1660.23	1662.27	1631.86	1636.66	1637.62	1642.46	1662.35	1633.29	1643.13	1650.91	1650.4	1655.82	1655.82	1658.82	1657.85	1635.66	1653.03	1653.74	1650.69	1643.98	1646.26	1653.35	1648.4	1656.95	1639.92	1625.31	1639.87	1655.66	1646.96	1654.78	1663.01	1667.22	1664.35	1668.94	1647.5	1652.86	1672	1658.5	1655.08	1673.9	1659.23
409.217010	1630.31	1658.38	1660.39	1654.55	1658.43	1654.44	1667.23	1660.4	1660.19	1662.92	1632.88	1637.78	1638.15	1640.42	1665.49	1634.44	1645.25	1650.35	1653.16	1657.98	1654.94	1658.38	1658.12	1635.92	1649.77	1651.19	1650.15	1641.88	1641.54	1651.72	1644.55	1657	1641.4	1626.97	1638.05	1655.76	1647.94	1652.63	1660.28	1667.1	1666.4	1668.85	1647.39	1652.55	1669.17	1655.97	1658.2	1673.24	1658.94
409.712006	1631.57	1658.96	1658.96	1653.69	1657.1	1656.34	1662.66	1657.64	1661.47	1663.17	1631.24	1634.76	1637.97	1639.85	1662.15	1632.08	1643.89	1652.31	1653.9	1655.36	1654.17	1657.52	1657.92	1634.57	1649.13	1648.78	1650.03	1642.93	1643.9	1651.82	1646.44	1656.3	1641.64	1625.69	1639.03	1654.3	1649.37	1651.33	1661.33	1666.85	1664.82	1669.11	1648.47	1650.01	1668.24	1657.93	1655.62	1676.11	1656.91
410.207001	1631.89	1657.52	1660	1652.45	1655.77	1654.78	1661.68	1659.62	1658.64	1662.61	1631.24	1635.6	1638.67	1640.55	1662.26	1633.31	1644.4	1650.17	1650.37	1656.96	1653.9	1659.6	1656.93	1635.78	1649.76	1651.11	1649.47	1643.35	1644.19	1650.88	1646.64	1655.38	1639.96	1627.57	1639.87	1653.97	1648.27	1653.27	1662.84	1667.2	1665.57	1668.12	1648.48	1652.03	1668.18	1657.88	1657.57	1673.36	1658.26
410.703003	1629.08	1657.28	1659.87	1654.48	1655.15	1655.4	1661.29	1660.39	1659.87	1662.63	1631.21	1633.88	1637.64	1641.31	1663.16	1634.28	1644.01	1650.45	1652.05	1657.24	1654.31	1657.63	1655.92	1633.29	1650.33	1650.25	1649.63	1641.29	1643.23	1649.3	1646.72	1656.67	1640.37	1626.13	1637.37	1657.07	1646.63	1652.32	1661.4	1667.4	1665.12	1668.02	1647	1652.52	1669.4	1658.29	1657.25	1674.95	1658.77
411.197998	1631.15	1656.47	1659.47	1654.45	1657.12	1655.79	1664.05	1658.26	1659	1665	1629.35	1635.5	1637.58	1641.7	1663.42	1630.82	1644.64	1650.47	1652.29	1657.97	1656.28	1656.72	1654.44	1634.97	1648.84	1650.56	1650.58	1641.83	1645.51	1652.18	1645.62	1657.4	1642	1627.52	1639.16	1654.22	1646.61	1652.46	1662.01	1667.24	1666.51	1669.95	1647.32	1653.09	1671.79	1657.24	1656.38	1674.76	1658.13
411.692993	1631.07	1657.43	1657.97	1654.24	1654.81	1656.8	1663.09	1661.02	1659.63	1663.1	1628.73	1635.7	1638.09	1640.83	1660.37	1632.52	1645.35	1650.6	1650.72	1655.48	1654.66	1658.46	1656.65	1633.16	1648.12	1652.55	1649.89	1643.1	1647.15	1650.72	1646.6	1657.52	1641.45	1625.51	1637.52	1657.25	1645.78	1653.52	1658.02	1663.41	1667.08	1670.28	1647.24	1651.64	1668.86	1657.43	1656.82	1674.78	1657.8
412.187988	1631.81	1658.33	1658.5	1654.93	1656.75	1655.51	1663.94	1660.62	1660.31	1665	1632.51	1636.93	1639.14	1638.78	1662.71	1634.02	1644.22	1649.71	1651.75	1656.97	1654.6	1657.67	1657.28	1635.32	1649.76	1651.95	1649.17	1640.75	1645.49	1652.92	1646.25	1657.27	1643.77	1628.25	1640.13	1652.97	1648.57	1650.65	1660.29	1669.76	1664.82	1669.29	1646.35	1651.71	1670.81	1656.93	1657.41	1674.9	1660.63
412.683014	1630.29	1657.53	1658.08	1652.11	1654.19	1653.26	1664.15	1659.14	1659.19	1662.81	1631.46	1635.72	1638.25	1641.22	1661.91	1634.58	1644.44	1649.61	1654.25	1657.36	1652.53	1658.29	1656.03	1635.66	1652.01	1652.58	1651.98	1642.31	1645.23	1651.18	1646.36	1657.4	1640.02	1628.1	1639.01	1658.06	1647.42	1653.98	1661.47	1667.53	1664.67	1670.06	1647.75	1652.86	1669.93	1656	1656.83	1673.29	1657.4
413.178986	1630.69	1660.14	1659.49	1653.71	1657.14	1655.39	1664.91	1661.53	1658.83	1663.01	1633.76	1636.65	1640.01	1642.17	1665.37	1633.34	1641.79	1648.57	1652.24	1656.62	1654.17	1657.09	1655.51	1636.06	1651.29	1650.3	1651.26	1644.08	1642.49	1649.97	1646.42	1653.88	1641.33	1625.02	1639.87	1656.48	1645.98	1652.67	1660.1	1666.78	1663.34	1667.53	1647.95	1651.91	1670.12	1658.03	1658.99	1674.89	1658.6
413.674011	1632.6	1658.59	1660.17	1652.62	1653.44	1653.95	1662.7	1659.38	1657.8	1662.23	1632.49	1635.47	1638.02	1641.03	1662.46	1633.03	1643.18	1648.4	1653.89	1654.68	1654.87	1657.7	1658.38	1635.61	1650.12	1649.41	1648.36	1641	1647.74	1651.59	1644.33	1655.27	1641.18	1627.21	1639.76	1657.83	1647.37	1653.5	1661.8	1667.24	1663.95	1670.1	1646.86	1652.22	1671.12	1658.61	1655.74	1674.49	1657.59
414.169006	1631.9	1659.33	1658.45	1653.5	1655.35	1654.33	1660.95	1659.34	1655.71	1661.04	1632.9	1635.82	1640.48	1640.54	1660.52	1632.92	1643.79	1650.49	1651.38	1656.92	1652.68	1658.12	1656.16	1635.6	1651.2	1650.75	1647.77	1640.5	1646.14	1650.53	1645.27	1655.19	1639.38	1625.77	1641.01	1656.19	1647.29	1652.84	1663.11	1667.44	1662.08	1669.73	1648.06	1652.06	1668.07	1656.71	1656.78	1673.88	1656.38
414.664001	1628.95	1657.91	1660.27	1652.98	1655.76	1655.01	1660.7	1658.67	1659.82	1661.89	1632.45	1637.38	1638.1	1641.49	1662.38	1633.33	1643.14	1650.92	1650.85	1655.33	1653.56	1656.62	1655.91	1635.69	1649.35	1650.72	1650	1639.96	1642.28	1650.88	1645.96	1657.77	1636.92	1626.37	1639.08	1656.15	1645.76	1652.85	1660.99	1665.82	1666.61	1667.36	1645.95	1649.35	1667.31	1657.32	1655.46	1673.18	1658.41
415.160004	1632.65	1657.91	1659.64	1653.73	1656.27	1652.89	1662.09	1659.7	1660.19	1662	1632.39	1635.4	1638.6	1640.17	1660.69	1632.24	1643.63	1650.18	1651.19	1655.63	1654.7	1656.56	1656.44	1633.69	1648.79	1651.86	1650.27	1641.46	1640.74	1650.77	1647.62	1656.23	1639.3	1623.16	1639.06	1654.7	1644.66	1651.18	1657.64	1666.82	1663.49	1668.19	1646.68	1649.88	1668.04	1656.07	1654.64	1671.62	1658.61
415.654999	1631.19	1656.24	1658.94	1651.93	1655.25	1653.86	1661.77	1658.08	1658.13	1662.63	1633.33	1634.56	1639.63	1641.56	1660.65	1634.86	1642.3	1649.59	1651.32	1654.52	1654.14	1657.74	1657.08	1634.92	1651.23	1649.67	1647.15	1639.59	1645.22	1651.83	1645.34	1655.72	1640.58	1627.1	1639.47	1653.43	1647.43	1651.52	1660.29	1666.91	1667.25	1668.16	1647.27	1649.67	1667.52	1656.6	1656.61	1673.85	1658.68
416.149994	1629.76	1656.26	1658.37	1650.76	1657.03	1651.34	1662.83	1658.8	1657.76	1660.08	1633.71	1634.07	1637.63	1639.9	1660.62	1632.02	1643.88	1651.46	1650.88	1654.29	1655.21	1654.94	1656.78	1634.49	1650.16	1649.72	1647.3	1639.85	1643.7	1650.87	1645.44	1656.4	1640.09	1625.87	1638.4	1654.55	1648.74	1653.32	1658.73	1664.48	1663.1	1665.98	1645.41	1650.72	1669.17	1656.45	1656.58	1672.09	1659.8
416.644989	1631.44	1658.08	1659.1	1652.82	1653.78	1654.8	1661.93	1658.21	1659.02	1661.33	1631.46	1634.49	1637.65	1639.56	1660.46	1633.46	1642.35	1650.2	1649.9	1654.45	1652.47	1655.66	1656.73	1632.98	1648.02	1651.11	1647.97	1641.96	1645.63	1651.7	1644.18	1655.26	1640.49	1627.15	1640.25	1654.2	1645.79	1654.13	1659.78	1665.67	1664.27	1668.05	1644.93	1651.26	1667.88	1657.45	1655.76	1673.32	1659.02
417.140015	1629.79	1654.98	1656.93	1652.03	1653.33	1655.43	1660.5	1659.78	1656.79	1660.92	1631.61	1635.6	1637.35	1640.22	1661.71	1632	1643.85	1650.72	1649.8	1656.59	1653.19	1657.12	1655.85	1634.21	1646.48	1649.91	1648.33	1639.75	1643.36	1650.83	1645.65	1655.77	1638.42	1626.86	1636.99	1655.66	1645.97	1652.4	1658.39	1663.86	1662.18	1667.46	1647.63	1649.24	1664.69	1655.03	1654.38	1671.94	1657.28
417.635986	1630.11	1655.19	1657.9	1652.78	1653.36	1652.81	1659.83	1660.36	1657.28	1660.83	1631.08	1635.99	1637.15	1641	1660.26	1633	1645.27	1650.16	1648.91	1655.9	1654.41	1654.85	1657.64	1635.07	1648.65	1650.58	1648.64	1639.14	1644.14	1651.8	1647.16	1655.33	1641.58	1626.39	1637.53	1654.1	1645.72	1651.89	1660.24	1664.99	1662.53	1667.26	1645.7	1650.4	1668.62	1654.56	1654.51	1671.57	1656.93
418.131012	1629.23	1657.9	1657.74	1651.46	1653.5	1653.46	1661.2	1658.4	1657.65	1662.06	1632.59	1634.61	1638.46	1639.24	1659.66	1633.12	1642.07	1649.92	1651.91	1654.73	1653.26	1656.97	1655.21	1634.76	1647.94	1651.72	1648.94	1640.47	1645.79	1651.21	1645.98	1655.29	1640.04	1628.12	1640.78	1655.7	1646.84	1653.69	1658.71	1665.63	1665.3	1667.62	1646.17	1650.83	1666.67	1656.85	1654.8	1672.57	1657.51
418.626007	1630.31	1656.41	1657.5	1651.65	1653.1	1654.74	1661.79	1656.96	1655.9	1660.32	1630.25	1633.28	1636.26	1639.27	1660.98	1632.23	1643.84	1649.37	1648.39	1653.28	1653.46	1655.95	1655.34	1635.37	1647.69	1651.44	1648.73	1642.06	1641.44	1650.9	1646.18	1656.71	1639.59	1626.74	1637.07	1655.61	1645.86	1651.6	1659.1	1663.86	1661.45	1667.02	1644.93	1651.55	1668.02	1657.61	1652.39	1672.9	1656.6
419.121002	1629.19	1656.8	1655.37	1650.56	1654.07	1651.56	1660.54	1657.29	1657.02	1660.23	1629.83	1632.16	1636.69	1639.17	1661.16	1630.24	1641.99	1649.69	1649.9	1655	1654.45	1655.32	1654.63	1637.52	1649.79	1649.67	1648.63	1640.52	1642.33	1649.94	1645.55	1654.7	1639.91	1626.49	1636.8	1653.89	1644.59	1651.21	1659.77	1663.25	1664.42	1666.42	1645.76	1649.89	1666.45	1656.05	1655.06	1672.1	1660.64
419.615997	1629.63	1657.24	1658.5	1653.53	1654.65	1652.78	1661.18	1658.78	1657.99	1661.22	1633.53	1635.61	1637.06	1640.24	1660.27	1634.29	1642.92	1651.11	1649.97	1654.87	1655.27	1653.67	1657.37	1634.37	1649.57	1650.72	1649.82	1640.25	1642.64	1653.2	1644.53	1656.49	1638.99	1626.36	1637.6	1653.68	1645.58	1652.6	1657.65	1665.38	1666.47	1666.44	1646.09	1653.22	1668.39	1654.24	1655.43	1670.98	1657.45
420.112000	1629.06	1659.67	1657.9	1653.19	1653.15	1653.03	1659.17	1657.85	1655.73	1660.86	1631.77	1635.81	1638.06	1640.53	1660.87	1633.44	1643.69	1648.36	1648.98	1655.66	1654.43	1656.95	1658.48	1636.1	1647.01	1649.85	1648.75	1642.44	1643.82	1651.98	1645.2	1656.74	1638.75	1625.73	1638.69	1656.38	1648.18	1652.97	1659.82	1665.59	1664.74	1668.15	1646.43	1650.64	1668.37	1656.04	1654.81	1671.29	1659
420.606995	1630.51	1655.45	1657.44	1652.86	1651.75	1655.05	1660.65	1659.7	1656.56	1662.24	1630.2	1633.3	1639.92	1639.35	1661.23	1631.15	1642.34	1649.65	1650.45	1653.39	1654.69	1655	1658.42	1634.32	1648.42	1648.68	1649.04	1641.27	1645.49	1652.86	1643.67	1656.18	1640.1	1627.7	1637.9	1655.62	1645.64	1653.72	1660.61	1663.42	1662.43	1666.67	1647.66	1651.37	1669.01	1657.51	1655	1671.83	1657.89
421.101990	1629.74	1657.16	1656.05	1651.27	1656.92	1653.79	1660.28	1657.05	1658.14	1660.37	1631.89	1633.76	1638.69	1640.8	1660.85	1632.54	1641.75	1651.4	1652.78	1653.82	1654.88	1656.7	1655.3	1634.16	1648.57	1648.28	1648.55	1640.98	1641.7	1651.83	1646.16	1655.21	1640.47	1626.95	1638.04	1655.55	1646.59	1650.4	1661.26	1664.8	1664.55	1669.36	1646.57	1651.4	1667.8	1655.2	1655.29	1673.68	1657.8
421.596985	1628.22	1654.15	1656.13	1649.34	1652.28	1653.96	1659.85	1658.84	1658.18	1658.9	1630.34	1634.29	1638.11	1639.35	1662.29	1631.7	1642.9	1650.32	1648.9	1654.25	1652.19	1657.51	1655.26	1635.2	1646.62	1647.68	1650.43	1640.4	1642.69	1649.82	1644.16	1654.39	1639.03	1626.69	1638.45	1654.06	1645.06	1650.95	1661.96	1664.17	1662.6	1667.11	1644.93	1648.15	1667.52	1655.47	1655.55	1672.35	1658
422.092010	1630.16	1657.46	1658.5	1650.54	1652.9	1653.75	1659.15	1658	1657.07	1658.33	1629.89	1633.5	1637.94	1640.31	1660.94	1630.93	1641.72	1648.18	1649.95	1652.9	1653.97	1655.26	1657.06	1633.47	1648	1647.89	1649.69	1641.19	1643.64	1650.73	1644.66	1656.01	1641	1628.57	1636.15	1655.27	1647.36	1651.27	1658.51	1663.65	1663.75	1669.66	1644.38	1649.82	1668.83	1654.61	1654.37	1671.06	1658.65
422.588013	1631.08	1655	1655.73	1652.51	1653.12	1652.24	1660.11	1655.9	1654.76	1659.75	1630.2	1634.13	1636.35	1639.2	1657.33	1632.31	1642.5	1649.36	1648.79	1654	1653.77	1654.02	1656.21	1633.1	1648.35	1646.47	1647.02	1641.14	1646.44	1650.28	1644.25	1654.09	1638.01	1624.83	1638.47	1654.91	1643.94	1650.82	1659.54	1663.67	1662.72	1666.71	1645.16	1648.83	1667.87	1656	1654.13	1674.02	1657.32
423.083008	1630.13	1655.84	1657.64	1651.55	1654.3	1651.87	1661.53	1656.47	1656.82	1660.92	1630.58	1636.22	1636.37	1641.64	1659.71	1632.68	1641.73	1650.83	1649.53	1652.22	1651.65	1655.86	1654.11	1632.87	1648.3	1649.75	1647.81	1638.9	1645.3	1650.75	1643.07	1655.33	1640.02	1626.9	1638.12	1654.75	1645.72	1651.7	1657.88	1666.82	1663.95	1666.29	1646.21	1649.71	1666.89	1657.06	1655.29	1671.57	1659.33
423.578003	1629.74	1658.16	1657.3	1651.33	1651.62	1652.94	1660.23	1658.43	1657.29	1659.66	1630.99	1633.59	1636.04	1639.39	1660.94	1632.07	1641.22	1650.25	1651.4	1652.39	1654.09	1656.32	1654.5	1634.69	1649.08	1647.57	1645.27	1639.03	1642.53	1651.83	1643.74	1655.31	1638.96	1626.32	1639.4	1655.33	1646.47	1654.3	1657.2	1662.79	1661.27	1664.72	1646.46	1650.64	1665.83	1656.95	1654.03	1671.4	1656.71
424.072998	1627.67	1656.14	1657.08	1651.55	1653.35	1654.87	1661.38	1658.35	1656.03	1660.45	1630.91	1636.36	1637.46	1639.36	1658.8	1629.76	1642.4	1647.32	1649.23	1652.94	1654.16	1654.7	1656.71	1633.34	1647.8	1649.19	1647.8	1641.34	1644.48	1650.42	1646.6	1656.07	1641.01	1625.99	1637.76	1655.98	1647.52	1651.04	1660.03	1665.15	1662.41	1665.33	1644.98	1649.02	1665.9	1655.26	1653.8	1671.43	1657.49
424.569000	1629.42	1656.24	1656.65	1650.19	1652.74	1652.89	1661.1	1658.43	1656.04	1661.23	1630.61	1634.63	1635.55	1639.02	1659.53	1631.34	1643.35	1646.95	1651.47	1653.56	1653.86	1654.47	1655.8	1634.15	1647.81	1651.38	1649.12	1639.43	1644.42	1650	1645.08	1654.95	1639.75	1625.29	1637.14	1654.29	1646.55	1653.99	1660.62	1664.99	1664.03	1667.41	1644.52	1648.51	1667.37	1654.74	1654.68	1671.19	1657.2
425.063995	1628.29	1655.51	1656.31	1651.57	1655.7	1653.01	1661.63	1657.92	1656.47	1661.86	1631.56	1636.23	1638.88	1639.68	1657.46	1631.95	1642.31	1648.13	1651.39	1654.73	1652.88	1654.02	1655.12	1632.77	1647.83	1648.6	1646.79	1640.85	1641.29	1650.77	1644.42	1656.05	1640.26	1626.58	1637.65	1656.83	1647.64	1650.99	1656.68	1667.53	1661.86	1667.34	1646.41	1651.86	1667.63	1656.56	1653.81	1672.24	1657.76
425.558990	1628.82	1655.05	1658.58	1650.83	1652.76	1653.65	1660.32	1657.75	1657.65	1660.88	1630.59	1633.57	1636.07	1638.59	1658.92	1632.03	1642.61	1648.07	1649.7	1654.04	1652.39	1657.07	1656.62	1634.81	1649.01	1649.45	1647.01	1639.95	1641.6	1649.96	1646.09	1655.2	1640.69	1626.38	1638.72	1653.58	1644.59	1652.43	1658.33	1667.25	1664.44	1667.99	1643.72	1651.67	1667.47	1655.31	1653.66	1672.14	1658.47
426.053986	1628.63	1656.12	1656.5	1649.86	1654.28	1652.67	1658.55	1657.17	1657.07	1660.24	1630.83	1633.07	1635.55	1639.27	1659.18	1632.32	1642.28	1647.69	1647.75	1653.34	1650.93	1655.7	1654.31	1632.97	1648.43	1648.34	1647.38	1638.34	1643.17	1650.3	1645.32	1654.35	1639.63	1624.87	1637.54	1654.89	1644.68	1650.02	1656.26	1664.2	1663.51	1665.99	1646.09	1650.43	1668.26	1655.5	1655.12	1672.98	1658.4
426.549011	1631.64	1656.45	1654.14	1652.29	1653.17	1652.91	1661.52	1657.16	1656.7	1658.34	1629.73	1633.39	1638.6	1639.13	1658.27	1632.48	1643	1649.78	1650.17	1655.13	1653.99	1656.95	1654.67	1634.22	1648.91	1647.7	1647.32	1639.31	1641.63	1652.69	1646.44	1658.16	1639.52	1626.13	1637.12	1654.74	1645.31	1651.16	1657.32	1665	1664.69	1666.02	1644.14	1648.51	1666.31	1654.53	1654.33	1672.59	1657.6
427.045013	1630.26	1656.73	1657.84	1651.1	1654.27	1654.01	1661.79	1658.94	1657	1659.94	1629.77	1633.98	1637.71	1638.73	1658.41	1633.22	1643.45	1647.77	1652.23	1652.01	1652.45	1655.89	1654.83	1635.36	1648.42	1649.47	1648.23	1641.51	1642.59	1649.76	1644.6	1654.61	1640.4	1626.54	1636.21	1654.86	1646.08	1649.65	1661.35	1665.74	1664.01	1668.02	1645.02	1649.83	1669.16	1655.67	1652.95	1671.11	1657.48
427.540009	1630.39	1656.53	1657.04	1649.37	1650.8	1650.53	1660.47	1657.81	1657.12	1660.06	1630.38	1633.78	1637.13	1640.23	1659.66	1632.32	1641.79	1647.16	1650.39	1652.86	1654.03	1656.7	1657.15	1635.66	1647.61	1647.79	1645.16	1641.38	1643.35	1650.83	1644.83	1654.1	1638.32	1626.18	1637.2	1653.88	1644.48	1652.07	1659.31	1663.7	1664.72	1664.22	1645.41	1650.69	1667.56	1654.65	1652.97	1671.65	1657.51
428.035004	1629.12	1655.1	1656.49	1651.17	1654.25	1652.79	1660.46	1656.19	1657.22	1659.69	1630.96	1634.04	1636.58	1641.02	1660.07	1630.93	1640.14	1649.7	1650.45	1653	1653.3	1654.49	1654.85	1635.65	1649.92	1648.34	1647.02	1639.26	1641.65	1649.63	1642.65	1652.62	1638.47	1626.63	1638.17	1653.47	1644.86	1650.96	1658.88	1662.26	1660.99	1666.69	1647.32	1648.97	1667.46	1655.43	1653.3	1670.21	1656.54
428.529999	1628.92	1656.23	1656.24	1649.18	1652.7	1650.03	1659.86	1657.06	1654.32	1658.34	1629.54	1632.95	1635.64	1639.05	1656.42	1631.79	1640.07	1647.8	1648.75	1652.51	1653.25	1655.7	1655.37	1634.5	1648.04	1647.07	1648.03	1640.08	1643.3	1650.17	1643.54	1654.2	1637.56	1624.79	1639.25	1655.71	1644.5	1651.65	1656.61	1664.73	1661.22	1668.49	1644.17	1649.49	1668.37	1655.77	1652.93	1672.71	1654.93
429.024994	1629.88	1655.37	1656.27	1652.78	1653.66	1653.05	1660.56	1659.09	1655.84	1661.85	1632.11	1636.91	1637.46	1638.06	1659.72	1633.25	1643.06	1649.51	1651.68	1654.58	1653.41	1657.02	1655.28	1634.08	1650.36	1648	1648.01	1644.61	1643.28	1649.97	1646.53	1655.69	1640.25	1627.13	1639.98	1653.44	1648.11	1651.24	1659.98	1664.82	1664.04	1667.76	1645.04	1649.34	1667.16	1654.68	1655.43	1670.88	1657.88
429.520996	1628.31	1655.11	1656.76	1651.03	1653.28	1651.15	1658.12	1657	1656.39	1660.75	1631.53	1635.58	1636.93	1640.27	1659.08	1632.9	1642.77	1648.43	1650.11	1652.69	1653.46	1653.47	1655.12	1633.49	1647.95	1648.48	1648.08	1641.2	1644.28	1652.86	1643.75	1653.69	1641.11	1627.13	1639.1	1653.95	1646.66	1650.42	1659.31	1664.48	1663.34	1667.46	1647.9	1651.88	1667.93	1654.45	1655.83	1671.74	1656.71
430.015991	1628.89	1654.98	1655.71	1650.92	1655.53	1650.28	1660.91	1659.15	1655.27	1660.41	1633.28	1635.78	1637.24	1639.5	1659.8	1631.98	1641.85	1647.98	1648.83	1652.44	1652.79	1654.82	1656.27	1635.88	1648.84	1647.74	1646.28	1639.08	1644.21	1649.67	1644.89	1654.72	1639.5	1626.4	1637.02	1653.35	1645.8	1650.34	1657.8	1662.73	1664.54	1666.12	1645.34	1651.32	1669.01	1654.14	1653.22	1674.11	1656.29
430.510986	1629.76	1654.78	1656.55	1652.15	1654.14	1653.28	1658.84	1658.27	1654.25	1658.13	1629.22	1635.22	1636.38	1638.71	1657.71	1631.05	1640.1	1648.13	1647.93	1652.38	1651.03	1655.02	1652	1632.98	1648	1647.51	1647.25	1639.26	1643.25	1649.88	1644.83	1653.75	1638.55	1625.64	1637.96	1652.62	1646.85	1651.75	1657.68	1663.61	1662.33	1666.06	1644.35	1648.58	1666.81	1655.3	1652.79	1672.64	1657.48
431.006012	1629.45	1657.08	1653.62	1652.21	1652.39	1655.6	1658.82	1658.22	1657.09	1661.31	1632.26	1635.39	1636.8	1638.05	1659.66	1630.7	1641.34	1648.56	1649.93	1654.89	1653.42	1656.78	1655.42	1635.16	1647.14	1649.2	1648.47	1638.35	1642.85	1652.78	1642.11	1652.71	1638.27	1626.57	1637.32	1653.81	1645.03	1652.91	1658.01	1666.68	1663.57	1667.1	1646.18	1649.53	1667.44	1654.76	1655.38	1671.18	1657.48
431.501007	1628.74	1655.6	1655.96	1648.83	1654.44	1651.19	1659.05	1657.74	1655.48	1658.87	1631.55	1635.72	1636.58	1638.27	1658.32	1629.72	1641.88	1647.31	1649.46	1652.1	1653.19	1654.01	1656.81	1634.19	1649.19	1648.31	1649.09	1639.53	1643.04	1649.15	1642.95	1654.32	1640.4	1626.72	1639.31	1654.44	1646.89	1651.3	1658.74	1662.88	1663.01	1667.25	1645.74	1648.97	1665.46	1655.17	1655.01	1673.5	1656.25
431.997009	1628.95	1655.92	1656.13	1652.47	1652.69	1652.47	1660.4	1656.4	1657.21	1661.54	1631.64	1633.93	1637.84	1637.56	1659.73	1632.42	1641.05	1646.97	1650	1654.53	1653.56	1653.77	1656.43	1633.29	1649.29	1646.65	1646.59	1638.51	1642.09	1649.87	1643.82	1653.22	1638.09	1625.72	1637.54	1652.77	1646.92	1652.41	1659.06	1663.47	1663.53	1664.46	1647.15	1648.92	1666.48	1654.91	1655.85	1670.16	1657.51
432.492004	1629.17	1655.38	1657.63	1649.4	1652.65	1651.73	1659.75	1658.7	1654.34	1658	1631.69	1634.56	1637.73	1640.12	1656.91	1629.96	1641.27	1647.49	1650.24	1652.61	1652.52	1657.35	1654.3	1633.54	1646.75	1648.01	1647.5	1641.61	1645.21	1648.4	1643.9	1653.12	1638.17	1625.16	1637.19	1654.24	1644.36	1652.32	1659.86	1662.22	1664.81	1665.54	1646.04	1650.91	1667.79	1654.26	1652.24	1668.95	1656.3
432.987000	1627.45	1653.08	1657.55	1648.72	1652.08	1652.7	1658.28	1658.37	1656.96	1661.49	1629.61	1632.82	1636.19	1637.97	1658.6	1629.8	1642.23	1648.89	1649.68	1650.72	1651.31	1654.67	1655.54	1633.47	1648.16	1648.87	1645.52	1639.87	1645.02	1649.41	1644.79	1652.56	1639.25	1623.83	1636.86	1653.28	1644.66	1651.37	1659.1	1665.07	1662.73	1667.08	1645.1	1650.8	1665.45	1653.69	1653.23	1670.5	1655.48
433.481995	1629.13	1655.47	1656.89	1650.99	1653.74	1649.86	1658.82	1658.62	1654.19	1659.58	1630.35	1633.69	1638.08	1637.29	1655.45	1632.49	1642.07	1648.15	1650.24	1652.63	1652.31	1656.36	1654.3	1631.93	1646.4	1645.83	1644.26	1639.12	1643.09	1649.69	1642.44	1655.68	1639.11	1626.32	1637.02	1650.44	1644.76	1650.61	1660.93	1662.99	1665.48	1665.82	1645.52	1649.88	1667.21	1654.43	1652.12	1669.36	1655.89
433.976990	1629.8	1653.35	1654.46	1651.35	1652.52	1650.58	1660.63	1657.74	1656.47	1657.93	1628.8	1633.67	1636.3	1637.11	1657.79	1630.1	1640.89	1647.43	1648.08	1651.85	1650.5	1655.37	1652.96	1634.68	1648.59	1648.84	1646.2	1638.85	1642.63	1647.37	1643.39	1653.36	1637.94	1624.93	1634.64	1653.31	1643.95	1651.17	1658.21	1664.28	1662.49	1664.76	1643.93	1647.77	1666.71	1653.48	1653.28	1670.36	1655.97
434.472992	1628.74	1655.42	1656.27	1650.85	1654.1	1651.27	1660.73	1656.37	1652.48	1657.64	1630.16	1634.65	1636.45	1638.13	1657.89	1631.82	1641.19	1646.23	1646.84	1652.03	1653.57	1653.24	1652.91	1632.78	1647.33	1646.8	1646.22	1638.14	1640.86	1649.33	1643.42	1654.65	1637.71	1625.75	1637.23	1652.43	1642.46	1652.4	1660.34	1664.55	1659.97	1664.61	1645.02	1647.8	1667.22	1653.19	1651.64	1670.4	1655.8
434.967987	1629.29	1653.09	1656.47	1650.97	1654.18	1653.75	1661.3	1655.85	1654.53	1658.51	1630.05	1633.41	1635.09	1638.45	1657.48	1631.44	1642.2	1648.05	1650.02	1652.56	1651.26	1655.68	1654.55	1633.91	1648.03	1647.19	1645.7	1639.8	1643.39	1650.79	1642.47	1654.61	1639.76	1625.73	1637.88	1653.34	1643.61	1651.98	1655.91	1661.39	1660.42	1665.16	1645.39	1650.31	1666.67	1653.85	1652.63	1669.17	1656.53
435.463013	1629.41	1654.25	1653.57	1650.08	1651.18	1652.6	1656.94	1656.98	1655.81	1660.47	1630.51	1633.56	1638.12	1638.4	1658.12	1630.83	1643.03	1648.65	1648.37	1652.55	1652.65	1654.61	1654.71	1632.85	1646.89	1647.98	1646.52	1640.14	1643.19	1648.87	1644.33	1653.05	1639.44	1624.85	1638.32	1651.92	1646.68	1652.19	1658.07	1664.04	1661.17	1665.13	1644.02	1651.24	1666.99	1654.3	1651.99	1670.89	1656.49
435.958008	1630.73	1655.01	1654.78	1648.97	1653.38	1652.24	1659.67	1657.49	1655.73	1662.51	1628.34	1632.72	1636.68	1637.5	1658.24	1630.66	1640.56	1648.23	1647.75	1651.73	1653.29	1655.44	1652.92	1633.6	1647.29	1646.52	1646.25	1639.35	1642.21	1650.59	1645.01	1654.88	1640.09	1626.82	1638.61	1654.57	1645.03	1652.2	1659.44	1664.8	1664.46	1668.02	1643.43	1650.23	1667.55	1655.21	1653.05	1672.13	1654.25
436.454010	1630.57	1654	1657.36	1650.82	1652.27	1652.78	1659.43	1656.82	1656.55	1660.89	1631.23	1634	1637.77	1638.37	1658.11	1633.47	1640.69	1644.72	1646.98	1652.41	1654.74	1655.58	1656.2	1634.86	1645.89	1647.6	1648.54	1639.91	1644.12	1650.46	1645.21	1654.4	1639.38	1625.89	1637.07	1653.64	1646.31	1649.99	1659.55	1665.5	1661.76	1666.21	1644.04	1650.1	1666.14	1653.67	1652.49	1667.89	1655.74
436.949005	1630.21	1654.08	1656.58	1650.43	1653.27	1651.63	1659.88	1657.41	1655.19	1661.92	1628.59	1634.16	1635.15	1637.15	1658.35	1631.03	1638.4	1645.95	1649.66	1651.21	1650.31	1654.1	1654.67	1632.85	1649.79	1646.86	1644.4	1640.83	1643.68	1648.78	1644.89	1653.2	1637.32	1625.32	1638.33	1652.57	1643.63	1649.27	1661.01	1663.13	1662.06	1665.17	1642.79	1649.66	1663.87	1654.19	1650.76	1667.26	1655.3
437.444000	1628.25	1653.02	1655.04	1648.95	1652.67	1651.43	1658.09	1657.4	1654.55	1659.02	1630.87	1633.83	1635.26	1639.68	1660.24	1630.72	1642.35	1646.71	1647.59	1650.4	1651.5	1655.12	1652.94	1631.67	1647.58	1646.44	1646.28	1638.73	1642.67	1649	1641.39	1654.49	1638.96	1626.38	1637.12	1653.56	1644.08	1649.09	1658.83	1662.76	1661.44	1666.07	1644.39	1646.95	1665.84	1652.38	1652.29	1670.17	1656.31
437.938995	1629.38	1654.76	1655.43	1649.62	1651.89	1652.37	1660.49	1656.86	1655.36	1657.86	1630.67	1633.73	1635.1	1638.62	1656.71	1631.74	1638.9	1647.87	1648	1651.69	1651.78	1653.51	1654.39	1633.06	1644.62	1646.71	1645.99	1639.29	1643.55	1648.8	1640.05	1653.94	1636.93	1626.62	1636.38	1652.31	1644.54	1651.31	1659.31	1662.59	1662.86	1668.37	1646.68	1651.1	1666.48	1654.62	1652.06	1670.91	1655.26
438.433990	1629.21	1652.73	1655.51	1649.94	1652.75	1649.93	1655.32	1657.28	1654.76	1658.01	1628.94	1633.35	1636.54	1637.66	1656.77	1631.35	1642.29	1647.08	1647.15	1650.62	1650.69	1653.03	1652.58	1633.61	1646.23	1647.78	1648.2	1638.58	1641.67	1649.58	1643.76	1652.63	1640.21	1625.34	1636.22	1652.78	1643.27	1649.39	1657.23	1663.57	1663.78	1665.28	1645.41	1648.58	1665.68	1654.08	1651.07	1669.68	1655.99
438.928986	1628.69	1654.27	1654.36	1647.4	1652.19	1650.57	1657.06	1656.34	1651.33	1658.27	1629.47	1635.08	1636.67	1638	1658.8	1631.26	1641.52	1648.18	1648.51	1651.28	1653.63	1655.91	1654.64	1634.14	1648.36	1647.43	1648.05	1640.5	1643.49	1648.54	1645.05	1653.14	1639.75	1624.49	1636.29	1654.9	1643.33	1649.51	1657.19	1661.92	1661.86	1663.62	1642.27	1646.64	1667.56	1654.62	1654.73	1671.09	1655.12
439.424988	1628.19	1652.07	1653.99	1649.5	1650.6	1650.25	1659.79	1656.25	1654.55	1657.3	1630.55	1635.07	1636.25	1637.26	1657.43	1632.69	1640.28	1649.51	1648.88	1652.22	1651.92	1654.66	1655.17	1632.73	1646.8	1646.47	1644.36	1638.23	1639.93	1647.95	1642.31	1652.85	1639.3	1623.63	1636.61	1652.09	1645.67	1652.31	1654.91	1663.15	1661.05	1664.8	1643.61	1649.84	1665.91	1655.66	1652.59	1667.93	1656.4
439.920013	1628.93	1654.74	1653.46	1649.57	1651.77	1650.68	1656.37	1656.42	1655.18	1659.64	1628.89	1632.49	1634.9	1636.95	1655.22	1629.92	1637.07	1646.03	1648.4	1651.91	1650.85	1655.39	1655.86	1634.54	1646.94	1647.77	1645.68	1638.34	1642.62	1648.81	1643.79	1653.39	1637.31	1624.26	1635.69	1652.4	1641.33	1648.69	1657.83	1664.64	1661.03	1666.16	1643.61	1649.09	1664.03	1653.52	1651.88	1667.64	1654.65
440.415009	1627.66	1654.13	1653.9	1647.37	1651.9	1652.17	1657.68	1654.39	1655.07	1657.72	1627.24	1632.89	1633.42	1637.89	1656.26	1631.28	1640.02	1648.17	1649.71	1650.63	1652.33	1654.59	1655.71	1632.13	1647.07	1647.95	1646.44	1639.67	1641.45	1649.15	1643.95	1653.37	1638.87	1624.76	1637.55	1651.52	1645.05	1649.11	1656.98	1662.75	1659.92	1664.42	1641.74	1648.43	1665.38	1653.47	1650.2	1670.8	1653.22
440.910004	1631.02	1653.79	1654.91	1648.35	1651.23	1649.82	1658.2	1654.5	1654.56	1656.94	1629.73	1632.01	1635.15	1638.18	1656.55	1629.7	1639.85	1646.26	1647.68	1649.78	1650.22	1653.02	1656.23	1630.93	1644.13	1645.99	1645.37	1639.35	1644.67	1649.59	1642.85	1652.97	1637.46	1625.36	1635.17	1651.9	1641.21	1648.15	1657.25	1662.94	1661.24	1664.32	1645.09	1648.17	1666.54	1653.67	1652.12	1669.53	1655
441.404999	1629.71	1654.07	1653.87	1648.11	1650.94	1650.35	1657.53	1655.07	1655.94	1658.64	1630.41	1633.44	1635.93	1636.91	1656.47	1630.13	1641.53	1646.01	1649.36	1651.78	1650.58	1653.37	1655.27	1633.44	1647.13	1646.7	1645.19	1639.49	1642.41	1647.22	1642.25	1653.53	1637.55	1626.33	1636.05	1652.3	1643.59	1649.29	1658.25	1663.57	1660.36	1665.35	1642.67	1648.44	1664.99	1652.71	1652.21	1668.91	1655
441.901001	1628.87	1652.87	1653.53	1647.04	1653.24	1650.35	1657.38	1656.68	1655.07	1659.83	1628.62	1632.46	1635.97	1636.42	1657.32	1629.03	1640.03	1647.28	1646.78	1651.28	1651.61	1655.06	1655.25	1632.56	1647.13	1646.25	1644.76	1638.55	1642.11	1650.8	1642.15	1655.46	1638.77	1623.55	1636.07	1652.06	1644.25	1650.61	1657.68	1662.34	1661.68	1665.4	1646.02	1648.97	1666.35	1653.49	1652.72	1668.56	1654.98
442.395996	1629	1653.69	1654.62	1649.41	1649.3	1651.17	1658.73	1655.51	1654.52	1657.19	1627.82	1635.36	1634.77	1638.2	1655.23	1630.79	1641.18	1646.96	1645.51	1650.43	1651.08	1652.74	1652.68	1632.17	1644.75	1645.78	1645.99	1639.02	1641.6	1649.63	1642.78	1656.18	1639.21	1626.72	1637.26	1652.12	1643.08	1649.56	1657.2	1663.01	1662.29	1664.29	1642.57	1647.74	1663.91	1651.76	1651.82	1668.89	1656.01
442.890991	1630.03	1655.77	1654.52	1649.14	1649.23	1651.42	1656.24	1655.15	1653.87	1657	1629.82	1633.36	1636.47	1639.13	1657.28	1631.42	1641.73	1646.03	1646.76	1650.17	1651.97	1654.3	1654.76	1633.49	1647.13	1646.77	1646.62	1639.14	1640.8	1649.36	1642.1	1652.43	1637.47	1626.82	1636.65	1652.59	1644.69	1650.12	1655.7	1661.9	1660.72	1663.4	1643.66	1646.15	1664.37	1653.5	1650.93	1669.2	1653.49
443.385986	1628.09	1653.57	1653.98	1650.02	1650.88	1650.61	1656.81	1656.97	1653.54	1658.81	1628.72	1632.74	1636.05	1637.34	1656.29	1630.82	1641.57	1645.25	1645.93	1651.84	1652.46	1654.26	1654.83	1633.46	1646.67	1645.04	1645.33	1638.4	1642.64	1649.02	1643.97	1653.09	1636.97	1624.64	1637.98	1653.67	1643.17	1648.93	1657.16	1660.96	1660.8	1665.06	1642.88	1646.34	1663.92	1651.99	1650.61	1669.28	1655.4
443.881989	1631.66	1653.73	1654.62	1649.66	1650.14	1652.18	1656.26	1654.44	1654.86	1655.12	1628.37	1630.87	1634.79	1637.52	1658.15	1630.97	1640.68	1645.83	1649.11	1650.04	1653.19	1652.51	1653.24	1632.79	1648.11	1646.73	1644.83	1641.18	1641.52	1649.08	1643.22	1652.65	1637.95	1626.53	1636.23	1651.81	1643.43	1649.91	1656.67	1660.49	1664.57	1661.93	1643.65	1648.25	1665.33	1652.18	1652.41	1669.94	1657.05
444.377014	1627.82	1653.2	1651.61	1647.91	1650.49	1649.14	1658.09	1657.2	1654.89	1658	1628.44	1632.47	1635.43	1635.12	1655.83	1629.56	1639.47	1644.74	1646.05	1651.19	1650.76	1653.65	1650.67	1632.73	1645.67	1644.72	1646.26	1638.74	1641.09	1647.83	1642.81	1651.72	1637.75	1623.57	1636.7	1652.58	1644.35	1649.78	1658.19	1666.45	1660.92	1663.24	1642.25	1648.81	1664.05	1652.07	1652.99	1668.85	1653.46
444.872009	1628.59	1653.67	1652.3	1648.45	1651.86	1649.75	1657.59	1655.58	1653.98	1656.16	1628.12	1629.72	1635.11	1636.95	1655.58	1630.43	1641.67	1647.77	1648.62	1650.54	1652.7	1654.05	1653.06	1630.72	1646.12	1646.07	1645.37	1639.98	1644.07	1650.43	1640.74	1655.26	1637.98	1625.65	1634.8	1653.25	1644.71	1650.63	1656.41	1664.05	1661.89	1664.35	1643.84	1650.29	1666	1655.05	1652.91	1671.68	1655.43
445.367004	1630.4	1653.45	1652.75	1646.4	1649.38	1650.53	1658.22	1657.34	1653.15	1657.43	1628.9	1632.84	1633.96	1636.13	1655.2	1629.85	1639.39	1645.94	1645.61	1649.81	1650.86	1654.25	1652.71	1634.5	1646.5	1645.32	1646.65	1638.63	1642.74	1649.34	1643.84	1652.23	1636.32	1622.94	1636.36	1650.57	1643	1649.27	1657.36	1662.21	1659.85	1665.42	1642.41	1649.31	1665.53	1651.46	1651	1667.19	1653.25
445.862000	1628.03	1651.29	1652.52	1647.55	1651.38	1652.09	1658.49	1657.25	1652.41	1658.02	1626.89	1630.42	1633.6	1636.46	1655.72	1629.58	1638.46	1645.54	1645.09	1649.52	1652.08	1653.12	1652.73	1631.88	1644.6	1646.8	1645.15	1639.6	1641.37	1649.36	1642.32	1653.15	1636.62	1626.8	1637	1655.04	1642.67	1651.13	1656.06	1663.55	1657.92	1661.64	1642.56	1648.07	1662.95	1654.29	1650.27	1667.2	1655.57
446.358002	1629.05	1652.56	1653.36	1649.07	1650.6	1650.66	1658.84	1658.82	1654.47	1657.96	1628.54	1634.37	1634.25	1636.17	1658.52	1630.14	1639.18	1648.34	1647.81	1652.74	1651.42	1654.76	1653.39	1632.11	1645.87	1647.27	1646.9	1637.81	1642.79	1648.89	1643.06	1653.65	1634.24	1625.21	1636.76	1651.34	1643.36	1648.32	1658.63	1662.85	1658.33	1665.07	1644.72	1645.97	1664.48	1653.59	1652.73	1668.32	1654.05
446.852997	1627.01	1653.85	1653.43	1647.16	1650.7	1652.54	1657.56	1656.68	1652.86	1655.92	1629.8	1631.58	1636.1	1635.47	1655.24	1630.96	1640.07	1646.28	1646.36	1651.62	1650.3	1653.23	1654.41	1631.98	1645.19	1646.78	1645.31	1639.46	1641.95	1649.51	1643.54	1653.76	1636.89	1624.72	1634.97	1651.32	1643.66	1651.68	1655.93	1661.55	1658.3	1663.68	1641.48	1645.5	1665.03	1654.44	1651.87	1669.62	1654.83
447.347992	1629.89	1653.59	1652.24	1647.92	1650.55	1652.54	1658.84	1656.58	1655.1	1656.88	1630.5	1633.22	1636.04	1637.53	1657.55	1629.01	1641.24	1646.18	1648.17	1652.57	1652.47	1653.37	1654.65	1631.26	1646.24	1646.6	1644.6	1637.65	1643.12	1647.73	1644.42	1653.48	1638.27	1626.59	1637.39	1650.62	1642.74	1649.25	1656.67	1659.74	1662.5	1663.24	1645.47	1648.29	1664.48	1653.89	1653.49	1668.32	1655.83
447.842987	1627.69	1651.59	1653.43	1646.7	1651.86	1651.3	1658.99	1656.78	1653.48	1656.83	1630.37	1632.34	1636.91	1636.66	1655.96	1632.16	1640.05	1647.24	1647.79	1651.1	1650.29	1653.06	1654.03	1632.41	1645.89	1646.35	1646.71	1639.48	1644.58	1648.22	1644.17	1652.42	1638.64	1623.69	1634.27	1653.13	1642.52	1652.2	1657.79	1665.56	1659.29	1664.48	1642.72	1648.94	1665.49	1652.04	1649.51	1668.9	1654.03
448.338013	1629.2	1653.78	1653.01	1646.82	1650.78	1649.63	1658.97	1657.57	1652.83	1658.36	1629.25	1632.95	1633.3	1636.4	1657.53	1629.69	1639.37	1647	1648.14	1652.34	1651.35	1652.16	1655.78	1632.12	1645.14	1645.7	1647.22	1637.84	1644.05	1648.07	1643.09	1653.44	1637.2	1625.64	1637.94	1651.96	1644.02	1650.75	1657.18	1661.69	1658.39	1664.06	1643.32	1647.29	1666.03	1650.72	1650.4	1669.57	1654.86
448.834015	1627.88	1653.68	1654.92	1647.81	1651.48	1651.38	1657.46	1657.02	1654.9	1660.08	1629.99	1633.86	1634.55	1636.22	1656.37	1631.88	1640.79	1646.46	1646.53	1651.35	1652.38	1653.16	1653.59	1633.1	1646.3	1646.15	1646.53	1641.21	1643.18	1651.68	1642.54	1652.88	1637.77	1626.23	1636.11	1653.67	1643.64	1650.15	1657.87	1660.98	1660.7	1664.33	1644.1	1645.36	1662.67	1653.24	1650.36	1668.04	1655.3
449.329010	1628.02	1652.19	1652.56	1647.7	1651.91	1650.24	1658.81	1657	1652.43	1656.29	1627.81	1630.82	1634.09	1636.98	1657	1630.87	1637.7	1646.54	1647.57	1650.54	1652.45	1653.01	1654.43	1633.06	1645.7	1646.65	1646.85	1638.41	1642.33	1649.28	1642.02	1653.94	1636.67	1625.51	1635.43	1650.82	1643.58	1647.25	1657.37	1661.49	1660.67	1665.78	1641.84	1645.73	1663.53	1652.87	1652.86	1669.99	1652.64
449.824005	1629.36	1652.92	1656.71	1646.15	1651.53	1649.53	1658.13	1656.36	1654.08	1657.87	1628.51	1633.66	1636.91	1637.79	1655.94	1628.95	1640.94	1648.28	1648.24	1650.53	1651.45	1653.58	1653.12	1630.92	1646.17	1645.31	1644.88	1638.98	1643.92	1650.08	1643.3	1654.91	1639.25	1625.59	1636.44	1652.36	1645.12	1651.15	1656.5	1660.36	1658.64	1662.6	1643.47	1649.11	1665.63	1652.84	1652.19	1668.86	1655.77
450.319000	1626.25	1652.8	1653.98	1647.35	1650.32	1650.33	1655.54	1655.69	1653.3	1657.48	1627.31	1632.29	1634.89	1638.32	1654.58	1629.23	1640.17	1645.09	1647.06	1649.51	1650.17	1654.99	1655.82	1629.95	1647.29	1645.05	1644.55	1638.47	1641.24	1650.08	1641.99	1652.22	1637.4	1622.64	1633.73	1652.25	1642.55	1650.42	1655.44	1663.93	1661.77	1663.53	1642.94	1648.71	1663.45	1651.79	1650.02	1668.33	1655.03
450.813995	1629.34	1650.78	1651.18	1646.43	1651	1648.67	1655.41	1657.19	1654.47	1656.06	1627.46	1630.82	1635.58	1636.78	1656.57	1629.8	1640.15	1645.5	1647.1	1651.87	1650.88	1653.98	1655.92	1632.4	1644.33	1647.35	1645.47	1638.53	1641.69	1648.05	1642.49	1652.64	1636.5	1625.29	1635.77	1650.16	1642.68	1649.95	1656.53	1663.42	1661.13	1661.5	1643.97	1648.83	1663.16	1652.91	1652.89	1666.31	1650.89
451.309998	1627.14	1652.44	1652.22	1646.93	1649.57	1649.18	1656.77	1656.51	1652.18	1655.06	1628.49	1631.59	1633.63	1635.02	1655	1628.78	1640.34	1647.85	1647.34	1649.81	1651.75	1651.84	1651.89	1632.16	1643.53	1646.4	1645.71	1638.8	1642.22	1648.72	1641.29	1653.32	1635.63	1622.27	1633.28	1652.9	1640.95	1650.06	1656.18	1661.83	1659.96	1662.57	1642.22	1646.95	1662.44	1652.02	1649.71	1666.01	1652.78
451.804993	1628.75	1652.6	1651.86	1647.44	1652.52	1650.39	1658.15	1655.09	1653.24	1656.23	1626.34	1630.39	1634.63	1637.79	1654.25	1628.92	1639	1646.58	1646.89	1649.14	1650.39	1653.03	1652	1631.25	1645.15	1647.04	1646.53	1637.83	1642.29	1649.02	1643.21	1653.53	1637.19	1624.19	1634.82	1652.04	1643.74	1648.81	1655.57	1663.11	1659.84	1664.67	1645.68	1647.86	1663.9	1651.83	1651.17	1668.13	1654.58
452.299988	1627.11	1652.69	1654.55	1647.57	1650.01	1650.93	1658.87	1654.89	1651.26	1656.17	1629.68	1631.09	1634.25	1634.73	1656.26	1630.26	1640.19	1647.53	1647.68	1649.02	1652.09	1653.28	1653.65	1630.79	1645.37	1647.58	1645.05	1638.57	1643.3	1649.21	1642.15	1650.8	1635.13	1624.35	1635.08	1651.96	1641.81	1650.94	1655.18	1662.99	1659.33	1663.55	1645	1647.7	1664.1	1652.67	1651.98	1670.22	1654.31
452.795013	1628.4	1652.4	1653.29	1646.8	1652.1	1649.79	1658.57	1659.22	1651.18	1657.46	1627.55	1630.95	1633.52	1636.69	1655.74	1629.92	1640.5	1644.54	1646.55	1648.74	1653.19	1655.19	1655.49	1631.37	1645.07	1646.48	1644.27	1638.05	1642.26	1648.03	1640.91	1651.85	1637.36	1625.46	1637.2	1652.31	1643.65	1650.74	1655.11	1661.66	1658.89	1661.76	1643.61	1647.94	1664.24	1651.4	1652.47	1668.08	1656.22
453.290009	1628.69	1652.38	1653.15	1646.11	1648.98	1650.23	1655.89	1657.38	1651.61	1655.75	1628.55	1631.75	1633.19	1635.88	1656.18	1631.48	1639.93	1648.33	1645.43	1651.92	1652.1	1651.48	1655.44	1629.73	1645.37	1646.86	1643.38	1637.76	1641.87	1649.11	1642.06	1651.56	1636.04	1625.44	1637.42	1650.96	1643.32	1649.21	1655.85	1663.11	1659.7	1664.3	1641.08	1649.3	1663.59	1652.13	1651.75	1668.65	1653.05
453.786011	1628.69	1651.25	1652.32	1644.73	1649.04	1648.94	1658.01	1654.53	1652.25	1657.12	1626.82	1630.13	1633.41	1634.33	1654.2	1629.78	1641.01	1646.93	1645.44	1650.78	1651.21	1654.1	1652.71	1630.82	1645.49	1647.3	1647.23	1638.62	1641.26	1649.64	1640.88	1653.6	1636.05	1625.2	1636.31	1651.67	1643.76	1649.03	1654.83	1662.44	1660.11	1663.82	1644.34	1648.35	1665.21	1654.91	1651.02	1667.5	1655.03
454.281006	1629.42	1651.78	1653.44	1644.89	1649.41	1647.48	1657.56	1655.03	1652.62	1655.27	1632.04	1634.23	1633.76	1635.69	1658.19	1629.89	1640.82	1647.66	1647	1650.32	1650.12	1652.13	1652.99	1630.66	1644.18	1646.14	1646.06	1640.18	1641.57	1648.4	1643.72	1651.38	1637.07	1625.43	1636.31	1649.48	1644.83	1651.55	1659.82	1663.15	1658.55	1662.86	1642.93	1647.23	1662.09	1651.49	1651.27	1667.02	1653.96
454.776001	1628.87	1652.75	1652.42	1646.48	1651.09	1648.74	1657.77	1657.12	1652.34	1657.98	1628.77	1630.63	1633.98	1637.02	1655.78	1629.87	1640.07	1645.96	1646.84	1648.39	1652.33	1652.91	1654.73	1632.85	1646.36	1645.47	1644.19	1637.91	1640.61	1648.71	1642.04	1653.19	1636.95	1624.42	1635.08	1651.51	1641.15	1649.59	1655.83	1662.12	1659.75	1662.3	1640.77	1645.36	1663.43	1653.15	1652.83	1668.77	1652.75
455.270996	1627.2	1653.74	1651.97	1645.54	1648.35	1650.11	1658.58	1655.86	1652.22	1656.47	1629.34	1633.92	1635.83	1636.4	1654.27	1630.69	1640.8	1645.09	1644.25	1650.47	1650.95	1653.23	1653.28	1628.87	1643.98	1645.92	1645.78	1636.37	1643.3	1649.5	1643.44	1650.98	1638.09	1624.26	1635.59	1652.94	1643.37	1649.56	1655.61	1663.09	1659.49	1663.15	1642.8	1644.34	1663.03	1653.54	1651.08	1666.81	1653.69
455.766998	1626.63	1652.53	1651.75	1646.33	1652.12	1648.54	1656.37	1655.48	1651.91	1654.97	1628.54	1632.52	1633.71	1636.94	1657.39	1631.93	1640.71	1646.05	1647.97	1650.75	1652.19	1654.3	1653.16	1631.23	1643.32	1644.73	1644.04	1635.31	1642.76	1649.02	1641.68	1654.21	1636.11	1625.07	1634	1651.04	1643.79	1647.52	1655.1	1659.86	1660.33	1662.23	1643.18	1648.27	1663.5	1651.27	1650.2	1667.16	1652.57
456.261993	1628.68	1650	1653.24	1645.34	1650.73	1649.28	1656.77	1655.34	1651.82	1654.12	1627.99	1632.17	1632.4	1636.31	1654.39	1628.82	1639.56	1647.69	1646.3	1650.34	1651.21	1651.63	1654.3	1631.33	1644.87	1646.62	1645.63	1637.5	1641.34	1649.4	1642.27	1652.58	1635.7	1626.61	1637.31	1651.28	1642.9	1648.7	1656.51	1662.73	1660.6	1662.78	1643.34	1645.19	1664.52	1651.71	1649.41	1664.43	1654.49
456.756989	1627.08	1653.16	1651.93	1645.65	1650.64	1647.08	1657.98	1655.42	1651.57	1655.88	1626.15	1632.36	1633.72	1634.52	1655.51	1629.3	1639.55	1646.92	1646.27	1650.11	1652.03	1652.57	1654.14	1629.41	1644.13	1645.15	1644.55	1638.38	1641.29	1646.47	1642.04	1652.42	1637.26	1623.21	1633.14	1651.63	1642.55	1650.44	1656.08	1659.92	1659.34	1661.7	1643.94	1646.57	1662.96	1650.89	1650.13	1666.89	1654.08
457.252014	1629.98	1652.34	1649.73	1646.7	1649.66	1650.37	1657.05	1655.2	1651	1654.62	1629.49	1630.73	1634.32	1635.86	1655.76	1630.26	1636.87	1645.39	1646.32	1649.36	1651.63	1650.43	1652.11	1630.99	1645.58	1644.06	1644.72	1637.43	1640.55	1647.87	1643.69	1651.85	1636.92	1623.87	1634.4	1650.79	1643.28	1649.82	1655.19	1661.13	1659.99	1664.62	1640.51	1647.55	1663.29	1653.06	1652.71	1669.1	1654.27
457.747009	1628.43	1651.35	1651.95	1646.86	1649.8	1651.35	1656.25	1656.06	1653.52	1656.11	1626.82	1631.11	1632.31	1635.09	1654.74	1627.31	1638.79	1644.14	1646.53	1649.18	1651.77	1652.12	1653.43	1630.24	1644.58	1644.74	1643.53	1635.03	1642.57	1647.66	1640.16	1652.29	1635.65	1623.5	1633.72	1650.29	1642.35	1649.93	1656.41	1661.83	1659.63	1660.31	1640.2	1645.33	1661.83	1652.27	1650.67	1667.35	1654.92
458.243011	1628.05	1651.87	1652.53	1646.84	1651.08	1648.97	1654.63	1656.81	1651.13	1654.35	1627.43	1630.49	1633.65	1636.52	1653.91	1629.68	1639.1	1647.57	1645.11	1648.91	1651.75	1652.01	1654.12	1632.66	1645.24	1644.92	1644.08	1636.52	1642.33	1648.69	1643.02	1651.87	1636.52	1625.79	1637.36	1651.35	1643.06	1648.05	1656.08	1659.01	1660.86	1662.58	1640.75	1647.25	1662.88	1651.38	1650.42	1666.33	1654.77
458.738007	1625.8	1652.45	1651.41	1643.11	1649.53	1648.46	1656.23	1656.77	1650.97	1656.56	1626.84	1629.13	1631.88	1634.4	1653.54	1628.79	1637.99	1646.73	1648.69	1648.09	1650.69	1651.42	1651.6	1630.45	1643.44	1645.43	1645.41	1638.85	1642.07	1645.8	1641.17	1651.7	1636.33	1624.45	1634.95	1649.03	1642.97	1650.82	1655.29	1663.86	1658.87	1661.63	1642.61	1648.31	1660.32	1651.01	1652.11	1667.59	1652.65
459.233002	1626.6	1649.86	1652.24	1646.5	1651	1650.43	1656.19	1654.89	1650.68	1656.81	1628.11	1631.72	1635.35	1636.66	1655.31	1629.29	1640.03	1644.74	1646.37	1651.44	1652.21	1652.18	1652.81	1632.21	1646.86	1645.22	1642.76	1639.05	1641.71	1647.89	1642.14	1652.62	1634.64	1624.91	1634.21	1652.54	1641.7	1649.03	1655.62	1663.61	1660.05	1662.21	1640.99	1646.13	1664.86	1652.73	1651.62	1667.24	1654.85
459.727997	1628.64	1652.68	1652.09	1646.84	1650.04	1648.15	1656.73	1656.35	1652.69	1655.96	1627.61	1629.34	1634.11	1635.97	1655.14	1628.12	1639.94	1644.11	1643.53	1648.83	1651.18	1650.94	1651.28	1630.6	1644.88	1644.22	1644.85	1637.18	1640.72	1647.43	1643.39	1652.34	1635.59	1624.78	1634.9	1649.94	1642.71	1648.8	1656.02	1660.83	1659.7	1661.58	1642.38	1648.49	1662.22	1651.06	1650.39	1666.58	1654.56
460.222992	1629.78	1651.51	1650.54	1645.02	1649.62	1649.95	1655.32	1656.85	1653.37	1656.38	1626.44	1630.88	1632.67	1637.08	1653.92	1630.66	1639	1646.17	1645.87	1649.13	1652.1	1649.75	1652.96	1632.63	1645.01	1647.22	1642.44	1639.1	1644.36	1648.3	1641.68	1653.83	1638.21	1624.92	1635.61	1649.38	1642.05	1649.02	1658.69	1662.25	1657.31	1664.44	1640.21	1647.33	1662.48	1651.96	1652.55	1666.83	1652.18
460.718994	1625.31	1650.47	1652.81	1645.98	1650.44	1647.98	1656.53	1656.37	1650.64	1657.46	1627.78	1632.47	1633	1636.68	1654.38	1629.09	1638.91	1645.17	1647.16	1647.9	1652.96	1650.33	1654.34	1632.25	1645.53	1644.69	1643.21	1638.1	1641.75	1646.31	1641.68	1652.4	1635.52	1624.42	1634.34	1652.31	1642.51	1648.78	1657.02	1661.29	1661.85	1663.21	1644.48	1645.29	1663.91	1651.56	1650.36	1665.65	1653.14
461.213989	1628.36	1650.66	1651.21	1647.13	1650.33	1648.63	1655.97	1654.88	1653.61	1654.33	1626.51	1630.09	1633.79	1634.53	1652.62	1627.99	1638.44	1644.6	1645.57	1648.97	1648.9	1651.72	1653.87	1628.79	1643.96	1645.89	1643.17	1637.55	1639.88	1647.32	1642.42	1651.19	1637.17	1622.69	1635.22	1650.95	1641.76	1648.44	1656.57	1659.25	1661.22	1661.04	1643.54	1647.96	1662.45	1652.02	1649.36	1667.31	1653.14
461.709015	1627.87	1650.81	1653.09	1649.12	1649.69	1650.15	1656.97	1653.54	1653.36	1654.51	1629.01	1632.55	1635.55	1635.64	1653.54	1628.12	1639.1	1645.32	1644.76	1648.59	1652.48	1652.04	1654.96	1631.48	1642.91	1646.94	1646.01	1639.38	1645.45	1646.92	1643.34	1651.15	1639.39	1626.74	1634.37	1652.61	1645.29	1648.75	1656.23	1662.26	1660.1	1661.83	1641.29	1647.42	1662.83	1650.26	1651.22	1666.21	1652.37
462.204010	1628.1	1650.87	1653.69	1646.34	1650.63	1649.37	1655.22	1656.43	1652.7	1656.74	1629.04	1630.38	1633.51	1636.99	1655.12	1630.49	1640.5	1645.91	1645.71	1648.67	1651.46	1652.63	1651.95	1630.05	1645.72	1646.69	1646.25	1637.87	1642.82	1647.75	1643.21	1649.95	1635.33	1625.18	1635.97	1650.65	1643.06	1649.69	1655.25	1659.43	1657.64	1662.56	1644.93	1648.38	1662.9	1651.19	1650.5	1667.56	1654.9
462.700012	1626.4	1651.53	1654.36	1646.99	1647.19	1652.22	1653.62	1655.58	1650.68	1654.94	1626.56	1630.95	1633.61	1636.63	1654.72	1629.74	1639.69	1645.06	1648.43	1649.54	1651.85	1652.11	1652.34	1630.85	1644.03	1643.12	1644.71	1637.62	1641.04	1648.56	1643.74	1651.13	1636.45	1625.26	1635.89	1650.91	1643.5	1649.1	1657.26	1661.72	1661.12	1662.59	1643.83	1647.32	1663.3	1652.81	1650.85	1667.85	1653.35
463.195007	1629.13	1653.84	1652.56	1646.01	1649.94	1649.96	1653.73	1655.96	1655.05	1654.92	1630.15	1633.11	1633.23	1635.04	1656.74	1629.98	1639.45	1644.78	1647.15	1648.55	1651.66	1651	1654.2	1631.78	1645.96	1644.4	1643.86	1637.98	1639.9	1648.73	1641.92	1651.36	1637.82	1624.38	1634.78	1650.64	1641.67	1648.7	1656.34	1661.01	1661.55	1662.98	1642.71	1646.67	1661.88	1651.08	1648.84	1667.76	1652.3
463.690002	1628.95	1651.51	1651.48	1649.39	1650.12	1649.65	1655.27	1654.48	1651.02	1656.99	1627.84	1632.51	1632.74	1635.68	1654.16	1628.48	1638.87	1646.98	1646.68	1647.68	1650.19	1652.09	1654.17	1632.33	1644.9	1643.8	1642.83	1636.07	1642.61	1649.9	1642.71	1651.52	1636.22	1624.31	1636.28	1652.06	1643.99	1649.64	1655.6	1659.41	1659.67	1659.8	1642.29	1646.83	1660.95	1650.6	1649.86	1667.26	1652.51
464.184998	1628.58	1652.63	1651.06	1648.67	1650.08	1647.98	1656.46	1655.53	1649.77	1655.85	1627.56	1631.75	1636.11	1636.12	1653.63	1628.35	1639.39	1645.63	1647.17	1650.81	1650.77	1651.72	1654.52	1632.88	1647.07	1645.18	1646.5	1637.66	1642	1650.4	1642	1652.32	1634.49	1624.73	1634.12	1652.29	1641.38	1650.08	1655.67	1662.23	1660.54	1662.51	1642.85	1645.57	1663.5	1653.09	1651.34	1667.76	1652.46
464.679993	1630.26	1649.36	1652.15	1647.53	1651.22	1649.67	1655.12	1655.88	1652.27	1655.22	1627.14	1630.92	1633.14	1635.55	1653.61	1629.65	1639.13	1644.7	1645.94	1648.21	1650.27	1654.84	1651.31	1633.68	1645.27	1645.44	1645.63	1635.85	1641.63	1648.65	1643.05	1651.75	1636.8	1624.91	1633.66	1650.1	1642.83	1649.38	1656.65	1662	1659.15	1664.47	1641.69	1646.64	1662.55	1651.33	1650.01	1666.44	1652.75
465.174988	1629.24	1650.28	1652.43	1646.53	1651.1	1648.76	1655.47	1655.52	1650.77	1656.62	1628.02	1632.56	1633.73	1635.5	1654.5	1630.05	1640.02	1648.42	1646.55	1650.9	1651.48	1652.02	1652.69	1631.18	1645.57	1645.43	1641.07	1637.52	1642.16	1648.27	1641.88	1652.25	1637.13	1625.88	1634.34	1651.56	1641.45	1648.73	1655.51	1659.99	1657.22	1665.18	1642.52	1648.29	1665.17	1651.61	1649.36	1668.91	1653.4
465.670990	1627.38	1651.89	1652.93	1646.79	1651.18	1649.62	1654.3	1654.06	1652.03	1655.39	1628.55	1632.55	1634.87	1634.56	1654.5	1629.59	1641.29	1647.46	1647.49	1650.32	1649.78	1651.76	1653.51	1629.84	1646.32	1644.19	1643.95	1638.6	1640.67	1649.3	1642.69	1652.35	1638.53	1625.12	1634.22	1650.92	1643.6	1649.49	1656.05	1662.01	1658.59	1661.88	1642.43	1648.07	1662.98	1653.53	1651.13	1669.78	1651.46
466.165985	1627.92	1649.15	1653.4	1644.89	1650.28	1648.01	1654.06	1652.92	1654.36	1655.97	1630.41	1632.21	1636.98	1635.22	1655.07	1629.8	1641.71	1644.48	1646.05	1649.6	1651.5	1653.29	1653.29	1633.34	1645.55	1644.96	1644.08	1635.1	1640.39	1649.8	1642.07	1652.72	1636.38	1623.71	1635.91	1652.85	1644.08	1649.95	1655.57	1660.64	1659.17	1661.26	1641.82	1649.04	1664.11	1650.07	1649.27	1668.99	1651.7
466.661011	1627.15	1649.31	1651.82	1647.28	1649.12	1650.02	1654.84	1655.77	1652.59	1656.52	1629.01	1633.04	1635.68	1636	1654.8	1630.49	1641.35	1645.89	1646.62	1649.06	1652.65	1653.56	1655.03	1631.19	1645.05	1644.84	1645.17	1637.4	1644.21	1648.69	1643.49	1652.3	1635.97	1624.46	1635.9	1650.02	1641.16	1649.33	1656.23	1660.83	1657.33	1661.6	1641.86	1646.45	1663.53	1650.39	1649.52	1668.43	1652.15
467.156006	1628.37	1651.71	1652.16	1648.12	1650.37	1649.65	1655.33	1655.72	1651.52	1655.54	1629.61	1633.14	1635.77	1636.44	1655.08	1629.41	1640.17	1646.18	1649.34	1651.61	1650.59	1649.79	1656.33	1633.18	1645.06	1645.39	1645.06	1637.65	1643.29	1649.52	1640	1653.46	1636.69	1622.61	1634.2	1651.51	1642.51	1647.55	1655.71	1661.45	1659.3	1661.68	1642.8	1646.38	1664.74	1651.81	1649.74	1667.17	1652.64
467.651001	1628.59	1651.49	1651.76	1648.22	1649.2	1650.22	1655.55	1654.6	1652.73	1655.42	1629.28	1632.31	1635.72	1634.81	1653.13	1629.98	1639.15	1645.63	1646.23	1648.6	1651.94	1652.07	1654.41	1629.57	1646.22	1643.41	1643.06	1637.53	1640.98	1648.88	1643	1654.18	1637.92	1623.61	1634.65	1648.34	1641.99	1648.82	1655.81	1661.07	1660.02	1662.49	1641.59	1648.67	1663.62	1652.96	1650.71	1666.58	1654.19
468.147003	1627.24	1650.54	1650.93	1647.62	1652.65	1650	1657.13	1654.99	1652.93	1656.58	1629.75	1633.16	1635.5	1637.66	1654.08	1629.69	1638.91	1645.93	1647.93	1649.86	1653.19	1651.76	1654.02	1632.17	1645.59	1644.8	1644.59	1635.85	1642.39	1647.76	1642.83	1652.07	1636.63	1624.65	1634.08	1650.68	1641.52	1648.98	1656.01	1659.61	1657.4	1661.86	1641.66	1645.96	1664.04	1651.23	1649.67	1666.74	1652.92
468.641998	1628.87	1652.19	1653.63	1645.42	1649.79	1648.09	1655.75	1654.14	1651.69	1654.23	1628.83	1631.59	1635.1	1636.87	1652.94	1629.31	1640.08	1645.56	1645.35	1649.26	1651.08	1652.25	1652.5	1630.44	1643.71	1644.02	1644.59	1636.21	1640.99	1649.07	1641.75	1651.64	1636.74	1623.28	1635.53	1652.25	1641.05	1649.42	1655.71	1659.28	1660.04	1661.74	1640.02	1647.47	1662.86	1651.29	1649.45	1667.31	1652.43
469.136993	1628.83	1650.76	1651.53	1644.44	1648.13	1649.19	1651.26	1652.81	1651.08	1654.43	1627.64	1630.95	1632.46	1635.87	1652.41	1628.59	1636.31	1644.69	1646.13	1647.52	1652.15	1653.47	1654.92	1632.1	1645.6	1646.57	1643.11	1637.72	1641.75	1650.14	1641.12	1655.86	1636.82	1624.24	1636.34	1650.4	1643.21	1647.34	1654.72	1662.05	1658.33	1660.48	1641.59	1647.35	1663.18	1650.6	1650.89	1666.06	1653.33
469.631989	1627.77	1650.88	1651.02	1647.35	1649.95	1649.15	1655.5	1654.81	1650.75	1655.37	1628.48	1632.98	1633.06	1635.68	1653.11	1629.47	1636.97	1644.71	1644.37	1645.44	1651.07	1651.93	1653.26	1632.61	1645.3	1645.12	1644	1637.33	1639.65	1648.2	1642.14	1651.77	1638.25	1625.8	1634.52	1649.88	1643.75	1649.79	1655.86	1660.37	1656.94	1661.66	1640.55	1647.31	1661.72	1649.47	1648.51	1665.8	1652.54
470.127014	1628.55	1650.53	1653.96	1647.42	1650.04	1647.91	1652.48	1654.67	1652.27	1656.67	1627.29	1630.02	1631.31	1636.88	1652.23	1630.21	1637.24	1643.81	1647.38	1648.55	1651.97	1652.38	1652.51	1630.93	1643.93	1644.3	1643.39	1638.16	1640.91	1647.58	1642.4	1652.14	1636.02	1624.19	1634.72	1651.63	1642.49	1650.02	1655.04	1661.63	1660.37	1661.46	1643.25	1646.4	1663.75	1652.02	1650.01	1668.84	1654.81
470.622986	1628.93	1650.01	1651.77	1647.11	1650.03	1647.23	1653.5	1653.63	1652.22	1654.22	1628.74	1632.7	1634.2	1636.62	1651.9	1629.01	1638.96	1644.08	1644.63	1647.49	1650.03	1651.8	1654.54	1630.76	1645.02	1645.54	1643.89	1637.23	1640.87	1649.4	1642.71	1652.46	1636.38	1625.92	1633.68	1652.08	1642.57	1649.1	1654.18	1660.65	1658.15	1663.28	1641	1647.38	1663.98	1652.28	1650.68	1668.46	1653.14
471.118011	1628.24	1650.73	1652.03	1645.85	1650.71	1648.56	1653.69	1655.24	1650.56	1656.91	1627.34	1631	1634.69	1636.08	1652.94	1629.98	1641.47	1645.97	1645.43	1650.58	1651.71	1651.7	1653.83	1630.83	1644.41	1644.69	1643.09	1636.09	1639.36	1649.27	1641.24	1652.3	1637.1	1624.42	1634.09	1650.11	1641.8	1648.1	1653.96	1661.06	1659.17	1662.24	1640.04	1645.87	1660.7	1652.39	1649.02	1666.49	1652.12
471.613007	1629.97	1651.07	1652.77	1646.94	1650.93	1648.76	1652.96	1652.55	1653.16	1653.22	1629.38	1631.66	1632.51	1635.26	1653.11	1630.93	1639.23	1646.12	1647.15	1649.47	1651.6	1653.49	1654.51	1631.43	1645.6	1644.24	1642.77	1638.28	1641.09	1648.88	1642.68	1651.73	1635.51	1624.04	1633.61	1650.63	1642.5	1648.7	1655.18	1662.18	1658.16	1661.52	1641.59	1645.9	1663.51	1650.77	1651.14	1666.98	1652.9
472.108002	1625.62	1651.38	1652.61	1647.12	1650.23	1647.09	1652.45	1651.77	1652.89	1653.85	1628.55	1633.15	1635.72	1636.35	1653.43	1630.23	1640.92	1642.87	1646.87	1649.23	1651.32	1651.48	1651.63	1631.17	1643.53	1644.41	1643.88	1637.78	1641.73	1647.39	1640.65	1651.96	1635.9	1622.43	1632.87	1651.15	1640.75	1649.18	1657.77	1661.16	1658.78	1664.08	1642.22	1645.86	1663.6	1651.16	1649.66	1665.78	1654.71
472.604004	1631.26	1653.19	1654.29	1647.33	1651.57	1648.41	1657.42	1655.19	1650.43	1656.29	1627.58	1633.31	1632.14	1634.56	1653.02	1628.16	1636.92	1644.51	1647.44	1647.05	1650.58	1651.99	1652.49	1631.91	1645.67	1644.12	1644.22	1637.84	1640.46	1650.3	1642.3	1651.74	1637.35	1624.31	1635.38	1650.24	1641.68	1647.98	1655.78	1661.6	1659.42	1662.62	1640.94	1647.6	1660.31	1653.48	1648.67	1667.26	1654.2
473.098999	1628.12	1651.72	1651.35	1646.71	1648.06	1648.98	1654.86	1654.59	1651.78	1656	1630.83	1633.64	1634.86	1636.28	1654.77	1632.21	1639.03	1643.43	1646.14	1650.46	1652.07	1651.48	1653.26	1630.02	1646.24	1645.89	1643.18	1637.1	1640.17	1649	1641.31	1652.03	1636.53	1622.57	1633.9	1650.89	1642.74	1646.75	1654.02	1659.15	1659.42	1663.34	1644.16	1647.8	1664.11	1650.06	1648.69	1663.69	1652.74
473.593994	1629.26	1651.27	1652.81	1646.55	1649.02	1648.95	1654.59	1654.76	1653	1655.39	1628.97	1633.09	1635.18	1637.38	1654.54	1629.41	1638.74	1644.39	1646.76	1645.01	1651.48	1652.79	1654.7	1631.47	1644.39	1644.17	1642.76	1639.07	1639.86	1647.82	1641.92	1651.93	1638.69	1625.91	1634.73	1650.89	1641.8	1650.64	1655.42	1661.26	1659.8	1665.11	1641.09	1644.31	1663.52	1648.99	1649.6	1667.05	1651.74
474.088989	1627.33	1650.41	1652.87	1649	1652.67	1647.77	1657.85	1654.53	1653.21	1656.93	1630.15	1631.23	1634.23	1636.26	1654.02	1633.33	1640.94	1646.01	1646.18	1649.07	1651.85	1652.61	1653.94	1631.22	1642.67	1644.54	1641.72	1635.46	1641.61	1649.03	1641.54	1653.08	1636.98	1623.43	1636.69	1651.21	1643.03	1648.78	1656.17	1657.94	1660.58	1664.82	1641.29	1648.92	1665.22	1652.95	1649.67	1665.69	1652.14
474.584015	1627.98	1649.75	1651.55	1645.49	1649.7	1647.01	1654.96	1652.61	1649.98	1656.51	1627.71	1631.72	1633.33	1634.59	1653.01	1629.04	1637.59	1645.8	1644.24	1647.61	1650.93	1651.23	1654.51	1632.53	1644.84	1645.58	1645.53	1636.5	1638.21	1650.2	1641.86	1651.67	1637.9	1626.35	1632.42	1650.33	1643.16	1648.67	1655.46	1660.25	1657	1661.91	1642.83	1646.7	1663.48	1651.05	1652.18	1666.72	1652.88
475.079987	1628.56	1651.93	1652.09	1646.76	1649.89	1649.48	1653.55	1652.65	1652.1	1655.13	1628.31	1629.93	1631.67	1634.7	1652.25	1628.81	1637.12	1644.21	1647.09	1647.48	1650.81	1651.08	1652.66	1630.34	1643.62	1643.96	1641.82	1638.25	1640.82	1647.23	1642.92	1651.5	1635.29	1624.13	1634.2	1649.52	1642.61	1648.09	1655.64	1662.4	1659.45	1660.51	1643.93	1647.54	1662.54	1651.86	1651.08	1667.14	1652.63
475.575012	1627.68	1652.16	1650.72	1644.53	1649.5	1646.58	1655.93	1652.49	1649.65	1656.49	1628.56	1632.08	1633	1635.59	1652.22	1629.79	1638.95	1644.55	1645.7	1650.08	1651.45	1652.26	1652.94	1631.93	1643.01	1643.22	1642.85	1636.48	1640.98	1648.81	1642.59	1651.3	1634.92	1624.23	1635.03	1650.94	1641.01	1647.26	1654.17	1659.05	1657.88	1661.51	1643.16	1647.23	1663.48	1651.56	1649.94	1666.38	1652.77
476.070007	1629.55	1652.73	1650.52	1646.45	1650.93	1646.97	1655.24	1654.79	1650.71	1656.16	1627.67	1631.32	1634.49	1636.38	1654.79	1631.28	1640.2	1646.86	1646.41	1650.31	1649.9	1652.63	1656.01	1630.59	1644.04	1645.54	1644.43	1637.24	1641.95	1648.14	1642.31	1655.13	1637.11	1624.59	1635.43	1650.92	1641.94	1648.5	1655.58	1660.17	1656.86	1659.05	1641.46	1646.2	1663.88	1651.27	1649.81	1665.77	1652.14
476.565002	1630.24	1651.26	1652.25	1645.22	1647.93	1647.48	1654.35	1654.53	1652.67	1657.36	1627.07	1630.49	1633.51	1636.31	1654.82	1628.99	1639.71	1647.08	1646.95	1650.33	1651.59	1653.98	1652.66	1631.52	1644.24	1642.52	1641.99	1637.55	1638.59	1647.17	1642.17	1653.02	1634.92	1625.04	1633.93	1650.29	1642.61	1650.69	1656.72	1660.7	1659.04	1660.05	1639.89	1646.46	1661.55	1651.11	1648.71	1665.85	1652.38
477.059998	1626.86	1650.5	1652.02	1645.58	1650.27	1649.05	1654.23	1656.58	1651.84	1656.64	1627.39	1630.09	1634.25	1634.52	1653.94	1627.11	1639.19	1645.4	1645.43	1648.14	1652.58	1652.32	1652.39	1631.2	1644.35	1645.34	1642.93	1636.76	1641.46	1646.77	1640.96	1651.77	1634.43	1623.41	1634.45	1651.61	1639.81	1651.04	1657.11	1662.84	1657.94	1662.78	1643.12	1645.84	1663.31	1649.44	1650.21	1667.28	1651.84
477.556000	1628.23	1651.78	1651.87	1644.75	1650.93	1648.86	1654.73	1655.34	1651.01	1655.2	1630.34	1630.54	1635.29	1634.27	1653.56	1628.62	1638.48	1644.69	1646.53	1647.59	1651.34	1650.28	1654.09	1629.71	1642.82	1643.3	1643.24	1637.33	1642.12	1648.12	1642.12	1652.9	1637.08	1625.07	1633.41	1650.99	1641.82	1650.29	1655.94	1661.25	1660.11	1661.64	1642.16	1649.83	1663.36	1650.47	1648.73	1665.85	1652.74
478.050995	1628.95	1651.89	1652.1	1646.32	1650.84	1647.34	1657.17	1654.92	1651.02	1657.87	1628.29	1631.46	1634.08	1634	1654.79	1629.75	1637.75	1645.84	1645.57	1647.18	1649.78	1652.56	1654	1632.06	1644.18	1645	1644.03	1637.16	1640.17	1647.91	1642.32	1654.33	1637.25	1625.91	1635.14	1650.81	1642.98	1649.59	1657.94	1659.06	1659.16	1660.96	1644.04	1646.13	1663.81	1650.96	1650	1667.11	1651.97
478.545990	1628.2	1650.53	1652.85	1646.57	1648.94	1648.52	1654.45	1654.42	1652	1654.52	1628.13	1631.27	1633.94	1636.17	1652.56	1631.15	1641.92	1646.66	1644.52	1649.82	1650.93	1652.16	1652.75	1630.56	1644.5	1643.48	1642.81	1637.29	1641.34	1647.98	1642.2	1653.63	1638.14	1623.42	1636.78	1650.94	1642.81	1649.3	1657.24	1660.76	1658.99	1664.21	1642.97	1646.59	1664.1	1650.78	1648.9	1668.62	1652.63
479.040985	1627.87	1651.45	1651.92	1646.35	1650.49	1648.07	1654.82	1652.67	1651.51	1654.49	1627.29	1632.16	1634.34	1635.22	1653.37	1629	1638.66	1643.81	1646.06	1649.98	1652.02	1653.96	1652.87	1631.84	1644.16	1643.2	1644.33	1637.09	1639.11	1646.81	1641.36	1653.48	1636.1	1625.76	1633.2	1651.66	1641.7	1649.08	1655.87	1661.72	1658.93	1662.31	1642.97	1646.87	1664.25	1651.48	1649.32	1665.8	1651.75
479.536011	1627.06	1650.61	1652.87	1646.46	1649.09	1646.65	1653.83	1652.56	1652.51	1653.92	1631.05	1632.51	1633.43	1636.68	1652.78	1631.27	1639.14	1644	1645	1649.58	1650.85	1651.33	1653.78	1632.32	1642.81	1646.5	1645.57	1638.12	1639.75	1648.71	1642.62	1651.86	1636.43	1623.78	1632.63	1650.7	1641.88	1650.39	1656.38	1658.93	1660.12	1661.22	1641.81	1647.55	1663.48	1650.06	1647.78	1665.84	1652.61
480.032013	1627.9	1650.49	1652.47	1647.64	1650.71	1649.52	1657.06	1655.35	1650.98	1654.05	1627.54	1630.35	1634	1635.66	1652.46	1629.51	1637.77	1645.92	1644.18	1648.89	1652.33	1650.54	1654.49	1630.36	1642.01	1643.27	1642.9	1636.74	1641.74	1646.98	1639.99	1651.25	1634.67	1620.93	1633.93	1650.77	1641.58	1650.15	1655.59	1660.73	1662.25	1664.37	1641.08	1646.77	1662.87	1650.75	1649.72	1664.28	1654.63
480.527008	1629.34	1650.67	1652.45	1646.92	1648.38	1645.33	1654.89	1654.27	1649.41	1652.31	1626	1630.16	1633.89	1636.03	1652.49	1628.12	1638.74	1644.22	1645.33	1647.36	1651.13	1653.17	1654.09	1631.26	1642.84	1644.02	1644.28	1636.91	1641.5	1648.09	1641.25	1653.79	1636.36	1625.69	1634.88	1651.66	1643.59	1648.62	1654.51	1660.61	1658.31	1661.85	1639.72	1645.31	1661.52	1650.24	1648.43	1667.38	1653.09
481.022003	1627.58	1650.04	1652.4	1645.52	1648.06	1647.88	1654.45	1657.28	1652.44	1655.71	1627.67	1632.65	1635.43	1636.37	1654.48	1628.96	1638.97	1644.36	1645.45	1648.05	1652.66	1652.36	1653.66	1630.63	1644.57	1643.04	1644.15	1637.13	1643.59	1647.47	1644.53	1653.84	1637.23	1624.64	1634.41	1651.55	1641.63	1649.84	1654.96	1658.39	1658.56	1659.9	1641.99	1645.72	1661.48	1649.58	1649.02	1664.05	1652.81
481.516998	1626.93	1651.11	1651.38	1644.35	1648.34	1647.21	1655.06	1656.83	1648.26	1654.14	1628.66	1629.8	1632.49	1635.68	1652.82	1629.25	1637.62	1646.11	1643.07	1646.79	1651.16	1652.35	1654	1630.82	1643.12	1645.16	1643.75	1635.41	1643.1	1647	1640.66	1652.51	1636.28	1624.77	1634.44	1650.98	1642.32	1648.63	1653.42	1661.22	1657.6	1661.53	1639.56	1645.02	1660.98	1651.12	1649.85	1666.4	1651.58
482.011993	1627.94	1648.9	1650.47	1645.29	1649.61	1648.1	1653.97	1655.84	1648.02	1655.07	1629.13	1633.93	1633.78	1634.6	1653.59	1628.33	1638.97	1644.59	1647.32	1645.35	1653.31	1650	1653.37	1630.37	1646.04	1641.88	1642.44	1635.13	1640.48	1648.03	1641.43	1652.63	1639.02	1627.86	1634.51	1652.66	1642.96	1650.44	1653.82	1661.75	1657.33	1659.87	1637.38	1643.68	1660.9	1651.46	1650.04	1661.84	1651.97
482.507996	1629.43	1650.13	1650.66	1644.93	1648.85	1645.78	1655.05	1655.95	1649.41	1654.83	1626.17	1631.51	1633.75	1635.07	1652.72	1627.85	1636.97	1643.96	1642.8	1647.63	1651.17	1652.22	1651.39	1628.61	1643.07	1644.09	1642.2	1637.28	1641.62	1649.35	1641.58	1653.49	1637.69	1624.38	1635.4	1649.73	1641.84	1648.07	1652.8	1657.73	1657.44	1661.62	1639.4	1644.03	1661.52	1650.35	1648.6	1664.28	1650.72
483.002991	1626.21	1648.96	1650.73	1643.1	1649.79	1647.45	1654.48	1654.22	1648.13	1652.85	1625.09	1629.3	1632.06	1634.59	1653.63	1625.57	1637.8	1643.52	1643.76	1646.25	1652.23	1652.73	1653.56	1629.85	1642.66	1642.3	1644.79	1636.75	1642.02	1649.28	1644	1652.48	1637.43	1624.08	1634.46	1650.62	1641.65	1648.94	1654.46	1659.95	1658.95	1659.27	1639.3	1644.26	1662.03	1650.84	1648.49	1668.25	1652.66
483.497986	1628.08	1649.02	1652.05	1645.89	1647.23	1646.24	1655.87	1658.89	1650.06	1655.57	1626.58	1631.05	1635.64	1635.98	1654.54	1628.45	1640.04	1645.97	1644.48	1647.98	1652.84	1652.59	1656.16	1631.99	1641.72	1643.28	1644.77	1636.44	1641.73	1650	1640	1654.86	1636.49	1623.61	1635.04	1652.33	1640.93	1650.75	1657.35	1657.98	1657.03	1662.42	1638	1644.68	1664.43	1651.26	1649.41	1666.33	1653.66
483.993011	1629.04	1650.02	1649.87	1645.03	1647.98	1645.78	1656.52	1658.7	1648.41	1654.68	1626.13	1628.49	1634.77	1635.27	1652.7	1628.45	1640.62	1644.57	1643.29	1650.99	1651.55	1651.96	1652.09	1629.63	1644.35	1639.92	1643.36	1633.98	1640.35	1649.18	1641.09	1652.14	1636.18	1622.58	1634.95	1650.11	1639.45	1648.56	1655.26	1660.84	1656.99	1660.57	1642.14	1645.53	1662.08	1652.55	1651.52	1664.3	1652.29
484.489014	1627.07	1649.68	1652.61	1645.5	1648.6	1649.4	1655.31	1656.69	1649.25	1653.8	1626.68	1629.94	1633.9	1635.76	1651.82	1627.87	1640.04	1646.4	1644.17	1648.44	1651.53	1652.09	1652.39	1628.46	1642.91	1643.84	1643.49	1635.24	1642.19	1648.57	1641.2	1654.12	1638.06	1625.31	1632.93	1650.9	1641.27	1649.29	1654.25	1659.09	1654.62	1660.47	1639.2	1644.65	1660.58	1650.82	1648.16	1667.16	1650.48
484.984009	1628.23	1650.81	1649.8	1642.02	1648.95	1647.96	1654.35	1656.24	1647.47	1654.5	1628.05	1631	1633.57	1635.83	1655.21	1626.62	1636.4	1646.19	1643.52	1645.48	1653.67	1650.57	1655.26	1630.7	1641.57	1644.53	1644.93	1636.17	1642.02	1649.05	1640.19	1651.48	1633.42	1623.93	1633.93	1650.86	1640.63	1648.44	1656.18	1658.29	1659.07	1658.28	1637.82	1643.1	1660.69	1651.56	1648.89	1663.61	1651.55
485.479004	1626.36	1649.3	1651.58	1645.15	1647.76	1645.06	1654.57	1655.29	1647.71	1652.29	1626.62	1630.78	1632.26	1635.22	1652.89	1625.87	1639.58	1643.41	1641.64	1647.65	1652.55	1649.86	1653.39	1628.19	1643.88	1644.4	1641.44	1636.76	1641.52	1647.37	1640.42	1653.6	1636.13	1623.84	1635.22	1650.11	1642	1647.24	1652.68	1658.51	1658	1659.76	1639.22	1646.42	1661.8	1650.35	1648.86	1664.39	1651.06
485.973999	1626.76	1649.03	1651.18	1643.48	1646.54	1645.2	1657.33	1657.55	1648.07	1652.12	1625.79	1631.21	1633.11	1632.66	1650.26	1627.13	1638.73	1643.06	1645.22	1647.64	1651.78	1650.94	1652.24	1626.96	1642.85	1643.68	1644.66	1635.9	1643.03	1646.6	1643.83	1651.44	1637.34	1625.4	1634.91	1651.65	1642.36	1650.15	1653.3	1659.73	1657.14	1663.57	1640.01	1643.4	1662.5	1647.31	1646.92	1664.54	1651.17
486.468994	1626.8	1650.18	1651.81	1646.01	1649.75	1647.26	1657.67	1656.31	1650.4	1654.9	1626.4	1632.51	1632.48	1636.39	1653.81	1628.31	1638.64	1646.28	1647	1647.44	1650.22	1650.7	1652.83	1629	1644.95	1641.75	1641.43	1634.52	1641.12	1648.24	1641.16	1653.18	1636.55	1623.52	1633.89	1652.66	1641.12	1649.49	1652.34	1659.67	1656.7	1660.74	1642.17	1644.42	1662.12	1650.15	1648.82	1665.92	1653.4
486.964996	1626.18	1649.67	1648.76	1643.76	1649.36	1644.38	1655.17	1656.56	1648.37	1654.65	1626.16	1630.4	1632.16	1635.84	1652.5	1628.87	1638.47	1644.18	1644.37	1648.81	1650.3	1650.7	1653.17	1629.53	1643.84	1645.99	1643.05	1633.95	1641.36	1648.32	1640.36	1653.12	1635.51	1623.23	1634.04	1651.52	1642.48	1649.45	1655	1659.58	1657.76	1659.62	1640.54	1645.12	1661.13	1651.3	1648.2	1664.04	1651.31
487.459991	1626.38	1648.89	1650.32	1642.82	1649.23	1648.93	1656.99	1658.19	1647.78	1655.04	1627.3	1629.23	1632.61	1636	1653.91	1625.95	1640.03	1645.03	1644.2	1648.28	1651.34	1648.15	1653.23	1628.88	1643.11	1642.89	1643.18	1636.29	1642.51	1648.6	1640.94	1652.09	1636.16	1628.69	1633.61	1651.69	1643.26	1650.83	1652.77	1659.67	1656.38	1660.08	1640.99	1643.23	1661.34	1650.3	1648.69	1665.81	1653.6
487.954987	1627.49	1649.46	1651	1644.8	1649.51	1647.86	1655.57	1656.93	1649.64	1653.04	1627.17	1632.17	1634.06	1634.75	1655.33	1629.21	1639.68	1646.29	1646.19	1649.69	1652.77	1651.62	1653.13	1629.63	1643.92	1645.69	1644.76	1634.9	1640.68	1649.65	1642.81	1654.77	1637.71	1623.95	1634.27	1651.21	1642.76	1650.66	1652.87	1659.47	1656.77	1661.13	1641.33	1645.05	1662.79	1651.98	1650.93	1666.79	1652.73
488.450012	1626.25	1650.89	1651.68	1643.16	1649.24	1646.08	1656.47	1657.92	1647.4	1653.8	1628.76	1631.11	1633.36	1636.17	1652.53	1629.42	1639.95	1646.58	1645.97	1649.76	1652.28	1651.28	1652.59	1629.09	1641.6	1642.75	1641.03	1637.58	1641.47	1646.41	1641.4	1653.83	1635.34	1625.22	1633.81	1650.72	1643.01	1649.35	1655.56	1658.66	1658.51	1660.79	1640.73	1643.83	1659.28	1650.82	1647.43	1665.43	1653.51
488.945007	1626.83	1650.27	1649.29	1642.81	1648.61	1647.42	1656.23	1657.21	1650.09	1651.21	1628.12	1629.24	1633.41	1633.69	1653.3	1630.5	1638.56	1646.08	1645.05	1648.46	1651.74	1652.59	1654.62	1627.62	1644.38	1643.4	1644.19	1635.13	1642.34	1646.26	1642.79	1651.18	1636.26	1625.42	1632.41	1651.52	1645.06	1648.94	1655.01	1659.07	1656.54	1662.85	1640.61	1641.76	1661.7	1650.76	1648.29	1663.85	1653.26
489.441010	1627.31	1650.13	1649.52	1644.68	1652.2	1645.12	1658.32	1657.22	1647.24	1654.59	1626.88	1631.38	1631.01	1633.23	1651.57	1628.33	1638.74	1645.28	1643.47	1649.64	1650.67	1651.26	1653.71	1629.67	1645.16	1645.77	1644.25	1634.72	1641.49	1648.45	1642.36	1652.49	1636.9	1626.44	1633.02	1651.61	1642.7	1653.63	1654.21	1659.35	1659.42	1661.24	1640.75	1643.1	1662.58	1649.91	1649.24	1665.52	1651.63
489.936005	1627.54	1647.97	1649.13	1644.06	1649.54	1648.65	1658.06	1658.57	1650.3	1653.96	1629.16	1631.45	1632.08	1632.92	1654.35	1629.51	1639.88	1646.27	1645.53	1648.42	1653.26	1652.74	1653.89	1629.49	1644.47	1645.15	1645.14	1635.4	1641.79	1648.64	1641.89	1651.35	1637.21	1624.43	1635.12	1651.44	1642.27	1648.15	1653.25	1661.44	1656.49	1660.77	1639.27	1644.22	1662.3	1649.6	1648.45	1664.44	1651.05
490.431000	1626.67	1649.87	1651.86	1645.3	1647.46	1646.48	1653.69	1656.81	1649.22	1654.17	1628.8	1631.55	1633.88	1635.34	1654.2	1629.47	1638.08	1645.63	1644.18	1647.62	1652.16	1650.29	1652.99	1630.62	1643.74	1644.32	1643.64	1638.89	1642.02	1649.08	1641.58	1652.26	1634.07	1623.33	1632.22	1651.1	1640.72	1651.03	1653.59	1661.37	1657.1	1658.56	1640.52	1643.31	1662.28	1650.5	1649.09	1665.93	1652.81
490.925995	1625.14	1648.42	1649.05	1642.37	1648.78	1647.19	1656.32	1657.92	1649.09	1654.3	1627.74	1631.45	1633.4	1637.35	1656.5	1627.75	1639.24	1643.43	1644.95	1648.27	1650.27	1651.95	1654.28	1630.5	1643.93	1644	1646.22	1635.32	1643.88	1648.33	1644.86	1653.88	1633.31	1623.73	1633.76	1650.24	1642.03	1649.76	1653.13	1660.1	1660.21	1658.67	1640.11	1644.46	1664.27	1650.13	1649.28	1665.91	1652.54
491.420990	1626.9	1649.63	1650.43	1644.6	1648.41	1646.26	1656.05	1658.85	1648.76	1656.54	1626.34	1630.58	1632.45	1635.09	1652.44	1626.51	1637.38	1644.86	1642.57	1647.61	1653.31	1651.86	1653.14	1629.02	1643.65	1644.55	1645.94	1637.18	1640.69	1649.77	1641.56	1653.36	1635.82	1626.13	1632.85	1650.96	1642.24	1651.22	1653.64	1661.07	1657.66	1661.38	1640.79	1644.47	1663.83	1650.91	1651.72	1665.07	1653.59
491.916992	1626.17	1651.5	1651.88	1645.38	1648.23	1646.45	1655.5	1658.15	1650.25	1654.15	1627.64	1631.99	1634.19	1637	1655.49	1628.11	1640.39	1645.47	1644.95	1651.14	1652.8	1650.95	1653.05	1628.54	1644.25	1644.92	1644.2	1637.07	1640.04	1649.25	1643.67	1652.7	1633.73	1625.17	1634.48	1651.95	1642.87	1650.62	1654.51	1662.16	1655.67	1662.11	1640.72	1644.01	1662.03	1650.58	1650.31	1664.34	1651
492.411987	1627.09	1649.72	1651.23	1644.94	1648.63	1646.43	1657.2	1657.46	1647.64	1654.25	1625.96	1629.53	1633.17	1637.24	1654.06	1628.99	1638.53	1645.41	1645.76	1647.3	1651.95	1651.11	1655.44	1630.99	1642.65	1644.04	1645.02	1637.71	1642.25	1650.64	1643.44	1654.41	1637.29	1624.35	1634.2	1651	1642.63	1650.88	1650.94	1661.32	1656.69	1661.34	1640.96	1646.35	1662.1	1651.28	1651.93	1663.34	1652.54
492.907013	1627.57	1651.56	1651.31	1644.81	1652.1	1648.3	1658.88	1659.69	1652.5	1652.89	1627.45	1631.04	1632.94	1634.91	1655.15	1627.88	1638.13	1646.65	1645.55	1648	1651.05	1651.51	1654.66	1632.28	1644.63	1644.15	1643.76	1636.45	1643.27	1652.1	1643.07	1654.36	1637.52	1625.54	1634.4	1651.83	1642.99	1651.09	1655.08	1658.52	1656.6	1661.37	1637.92	1643.9	1662.44	1650.08	1650.84	1665.3	1652.61
493.402008	1628.58	1652.57	1651.86	1645.31	1648.95	1648.19	1656.32	1659.54	1650.05	1657.23	1627.01	1630.3	1632.8	1636.63	1653.65	1627.54	1640.09	1646.05	1645.09	1649.39	1651	1650.47	1652.83	1630.51	1644.53	1643.38	1644.31	1638.23	1641	1650.27	1642.42	1653.99	1635.57	1625.25	1634.52	1651.4	1642.44	1649.84	1654.52	1660.27	1659.56	1659.59	1641.38	1646.19	1662	1650.69	1651.32	1664.89	1652.11
[truncated: 6,286 more rows]
[truncated: 607 more columns]
