# Supplementary material for: Glucokinase activity controls peripherally located subpopulations of β-cells that lead islet Ca2+ oscillations
Source: eLife. 2025 Feb 12;13:RP103068. doi: 10.7554/eLife.103068 (PMC11820133; doi:10.7554/eLife.103068)
Supplement: Source data 2. [file elife-103068-data2.zip › EJ155 10G F07-1_Statistics/EJ155 10G F07-1_Detailed.csv]

Detailed
====================
Position X	Position Y	Position Z	Unit	Category	Collection	Time	ID
70.9901	8.69531	-50.7687	µm	Spot	Position	1	17
78.6107	48.4852	-46.9516	µm	Spot	Position	1	19
63.6257	20.4431	-42.1048	µm	Spot	Position	1	20
77.8802	44.03	-43.3152	µm	Spot	Position	1	21
83.2677	4.24124	-40.2653	µm	Spot	Position	1	26
68.8493	33.4746	-38.7517	µm	Spot	Position	1	30
72.0005	13.8586	-35.9365	µm	Spot	Position	1	33
64.4806	21.5218	-33.0905	µm	Spot	Position	1	37
62.3473	40.2094	-30.3403	µm	Spot	Position	1	38
74.2336	52.3889	-32.3281	µm	Spot	Position	1	39
83.0369	56.6463	-31.8699	µm	Spot	Position	1	40
76.6289	23.1506	-27.9472	µm	Spot	Position	1	42
78.1988	43.2346	-26.3381	µm	Spot	Position	1	43
70.6524	4.04174	-24.7845	µm	Spot	Position	1	44
81.6199	11.5251	-23.3834	µm	Spot	Position	1	46
65.8235	19.2075	-23.1667	µm	Spot	Position	1	47
63.4026	57.1913	-24.3794	µm	Spot	Position	1	48
82.8864	61.3137	-22.9026	µm	Spot	Position	1	49
68.1691	31.0409	-21.6581	µm	Spot	Position	1	51
63.1971	50.5457	-18.7568	µm	Spot	Position	1	52
74.0327	66.8842	-19.2628	µm	Spot	Position	1	53
69.4489	49.9799	-16.6712	µm	Spot	Position	1	54
65.2337	12.4015	-13.6276	µm	Spot	Position	1	56
73.9828	12.8268	-12.129	µm	Spot	Position	1	57
51.7563	19.6899	-12.7843	µm	Spot	Position	1	58
74.9759	26.779	-12.6377	µm	Spot	Position	1	59
71.6768	38.7629	-13.6983	µm	Spot	Position	1	60
79.0751	80.0616	-11.6214	µm	Spot	Position	1	61
79.1721	4.25427	-7.00068	µm	Spot	Position	1	62
57.1007	42.9984	-8.23741	µm	Spot	Position	1	63
61.5608	57.7451	-6.50722	µm	Spot	Position	1	64
59.2418	3.34257	-4.74364	µm	Spot	Position	1	65
80.042	21.8663	-3.68233	µm	Spot	Position	1	66
73.3617	26.7923	-4.22056	µm	Spot	Position	1	67
70.6749	69.0511	-2.49684	µm	Spot	Position	1	69
64.8537	77.0331	-2.92667	µm	Spot	Position	1	70
91.3974	4.28161	-64	µm	Spot	Position	1	72
148.671	45.1831	-64	µm	Spot	Position	1	74
134.048	47.1726	-64	µm	Spot	Position	1	75
119.956	48.7504	-64	µm	Spot	Position	1	76
141.797	58.5123	-64	µm	Spot	Position	1	77
150.203	82.8446	-64	µm	Spot	Position	1	78
116.07	15.302	-59.5868	µm	Spot	Position	1	79
90.8795	30.3992	-58.6474	µm	Spot	Position	1	80
136.3	35.1454	-60.9315	µm	Spot	Position	1	81
165.968	16.4793	-54.8644	µm	Spot	Position	1	82
98.024	38.7499	-56.4174	µm	Spot	Position	1	83
144.963	49.6417	-54.1831	µm	Spot	Position	1	84
104.227	61.0742	-56.6613	µm	Spot	Position	1	85
132.242	62.9871	-54.1871	µm	Spot	Position	1	86
141.185	64.4999	-56.9459	µm	Spot	Position	1	87
151.969	75.4303	-55.5284	µm	Spot	Position	1	88
153.665	4.38018	-53.7816	µm	Spot	Position	1	89
125.224	25.2385	-52.1958	µm	Spot	Position	1	91
154.645	34.1505	-53.5442	µm	Spot	Position	1	92
119.595	38.5565	-51.2488	µm	Spot	Position	1	93
119.635	47.1712	-52.6018	µm	Spot	Position	1	94
155.512	49.4844	-50.2503	µm	Spot	Position	1	95
99.3302	55.0557	-52.63	µm	Spot	Position	1	96
97.993	65.396	-52.0207	µm	Spot	Position	1	97
163.553	68.143	-52.8406	µm	Spot	Position	1	98
130.54	80.4655	-50.3556	µm	Spot	Position	1	99
111.737	82.7568	-52.615	µm	Spot	Position	1	100
92.756	5.03645	-48.267	µm	Spot	Position	1	101
130.113	6.61371	-43.3541	µm	Spot	Position	1	103
161.493	16.1745	-45.8299	µm	Spot	Position	1	104
123.04	23.0155	-43.5703	µm	Spot	Position	1	105
159.873	32.1632	-44.9134	µm	Spot	Position	1	106
114.272	35.3852	-43.6414	µm	Spot	Position	1	107
133.663	36.2654	-43.6664	µm	Spot	Position	1	108
147.559	38.9947	-42.4641	µm	Spot	Position	1	109
99.205	44.3796	-44.1871	µm	Spot	Position	1	110
84.061	48.5003	-45.2607	µm	Spot	Position	1	111
157.748	59.6404	-44.1956	µm	Spot	Position	1	112
115.01	64.981	-43.4439	µm	Spot	Position	1	113
148.201	67.9339	-44.9913	µm	Spot	Position	1	114
101.196	3.87253	-38.5225	µm	Spot	Position	1	115
165.844	5.99896	-41.5005	µm	Spot	Position	1	116
135.185	11.6608	-40.4994	µm	Spot	Position	1	117
92.8993	13.0519	-38.5286	µm	Spot	Position	1	118
150.796	20.5468	-40.7441	µm	Spot	Position	1	119
90.5851	28.8881	-40.092	µm	Spot	Position	1	120
123.057	36.4584	-40.2987	µm	Spot	Position	1	121
129.011	48.3329	-40.2503	µm	Spot	Position	1	122
95.3007	50.4534	-40.1271	µm	Spot	Position	1	123
102.331	59.0803	-39.482	µm	Spot	Position	1	124
85.1118	59.7596	-38.905	µm	Spot	Position	1	125
119.112	63.6256	-40.739	µm	Spot	Position	1	126
97.2079	74.9719	-40.8418	µm	Spot	Position	1	127
121.04	7.77493	-36.0204	µm	Spot	Position	1	128
96.2506	20.5651	-35.7978	µm	Spot	Position	1	129
89.631	23.0322	-34.9867	µm	Spot	Position	1	130
109.895	24.1474	-35.3378	µm	Spot	Position	1	131
102.55	25.7404	-36.7295	µm	Spot	Position	1	132
108.903	36.8112	-36.2933	µm	Spot	Position	1	134
90.7042	40.0128	-36.1757	µm	Spot	Position	1	135
159.531	52.2895	-35.4295	µm	Spot	Position	1	136
111.743	54.905	-37.1052	µm	Spot	Position	1	137
146.092	74.6556	-36.2362	µm	Spot	Position	1	139
95.9223	79.166	-35.6972	µm	Spot	Position	1	140
160.587	79.4408	-34.4031	µm	Spot	Position	1	141
148.917	3.66339	-31.3596	µm	Spot	Position	1	142
137.911	17.1766	-32.2241	µm	Spot	Position	1	143
93.7091	36.3654	-32.313	µm	Spot	Position	1	144
99.3293	43.6357	-33.6049	µm	Spot	Position	1	146
156.62	18.6589	-26.479	µm	Spot	Position	1	147
123.681	19.4795	-28.9423	µm	Spot	Position	1	148
112.24	41.698	-27.4841	µm	Spot	Position	1	149
138.011	49.0883	-28.1408	µm	Spot	Position	1	150
116.029	73.9238	-28.183	µm	Spot	Position	1	151
111.81	80.9528	-28.5894	µm	Spot	Position	1	152
135.88	82.1496	-28.0968	µm	Spot	Position	1	153
105.019	3.39937	-23.7482	µm	Spot	Position	1	154
136.51	4.09138	-25.598	µm	Spot	Position	1	155
145.775	3.99808	-25.144	µm	Spot	Position	1	156
96.5982	8.17652	-22.7457	µm	Spot	Position	1	157
124.545	9.53684	-25.7301	µm	Spot	Position	1	158
146.339	9.60661	-24.9919	µm	Spot	Position	1	159
93.4893	17.6305	-23.749	µm	Spot	Position	1	160
144.715	27.1457	-25.3936	µm	Spot	Position	1	161
101.588	33.9077	-23.8895	µm	Spot	Position	1	163
127.562	35.1664	-24.49	µm	Spot	Position	1	164
146.345	34.9454	-24.2388	µm	Spot	Position	1	165
87.7999	42.3263	-22.3349	µm	Spot	Position	1	166
85.2808	48.9558	-24.507	µm	Spot	Position	1	168
113.034	51.7494	-24.1648	µm	Spot	Position	1	169
125.493	54.6526	-24.3378	µm	Spot	Position	1	170
102.348	57.1498	-23.5182	µm	Spot	Position	1	171
106.862	67.2322	-22.9704	µm	Spot	Position	1	172
84.4536	4.15116	-19.919	µm	Spot	Position	1	173
164.989	4.92193	-20.9582	µm	Spot	Position	1	174
156.618	5.81738	-18.8113	µm	Spot	Position	1	175
107.676	16.0714	-21.6055	µm	Spot	Position	1	176
97.4883	24.84	-18.0175	µm	Spot	Position	1	177
83.8812	25.8226	-21.0967	µm	Spot	Position	1	178
143.665	59.6098	-18.4619	µm	Spot	Position	1	179
101.658	74.4599	-20.2438	µm	Spot	Position	1	180
87.0653	79.593	-19.2997	µm	Spot	Position	1	181
119.782	81.8057	-19.1574	µm	Spot	Position	1	182
128.914	4.119	-14.7172	µm	Spot	Position	1	183
139.998	10.7447	-15.7528	µm	Spot	Position	1	184
106.142	23.112	-16.8756	µm	Spot	Position	1	185
118.525	25.3958	-14.8361	µm	Spot	Position	1	186
126.285	33.6706	-16.1669	µm	Spot	Position	1	188
96.7954	68.7899	-17.3104	µm	Spot	Position	1	193
155.933	70.1151	-17.6343	µm	Spot	Position	1	194
111.179	5.75985	-12.9673	µm	Spot	Position	1	197
164.019	14.2591	-13.2692	µm	Spot	Position	1	198
142.146	32.3802	-12.7776	µm	Spot	Position	1	199
93.1443	54.9897	-10.6555	µm	Spot	Position	1	200
85.604	62.9737	-12.2599	µm	Spot	Position	1	201
121.342	66.6932	-11.5453	µm	Spot	Position	1	202
106.373	67.2774	-11.5878	µm	Spot	Position	1	203
141.668	59.2902	-8.68488	µm	Spot	Position	1	206
101.436	72.2841	-9.26059	µm	Spot	Position	1	208
142.916	4.98589	-3.50624	µm	Spot	Position	1	209
111.738	25.3841	-2.57102	µm	Spot	Position	1	212
152.536	25.4552	-3.47169	µm	Spot	Position	1	213
97.7137	54.5209	-4.24886	µm	Spot	Position	1	217
126.576	66.0391	-3.8303	µm	Spot	Position	1	219
143.243	67.4228	-5.48355	µm	Spot	Position	1	220
135.025	74.6113	-3.65787	µm	Spot	Position	1	221
90.9976	81.7142	-4.5392	µm	Spot	Position	1	222
179.165	54.868	-64	µm	Spot	Position	1	223
233.682	76.1698	-64	µm	Spot	Position	1	224
196.124	79.6641	-64	µm	Spot	Position	1	225
179.613	27.6148	-60.8772	µm	Spot	Position	1	228
201.798	36.797	-58.9483	µm	Spot	Position	1	229
180.584	73.3055	-58.5943	µm	Spot	Position	1	231
212.117	83.2039	-61.2703	µm	Spot	Position	1	232
225.238	69.6672	-55.2788	µm	Spot	Position	1	235
171.09	3.59316	-52.849	µm	Spot	Position	1	236
184.353	29.8708	-51.125	µm	Spot	Position	1	238
218.541	44.3615	-52.9523	µm	Spot	Position	1	240
203.752	58.4627	-52.8975	µm	Spot	Position	1	242
239.403	64.4152	-50.3686	µm	Spot	Position	1	243
209.647	73.1205	-53.6799	µm	Spot	Position	1	244
241.982	74.51	-50.8707	µm	Spot	Position	1	245
175.954	80.6881	-51.2348	µm	Spot	Position	1	246
189.57	14.4528	-49.2597	µm	Spot	Position	1	248
215.931	16.9219	-47.5746	µm	Spot	Position	1	249
184.831	48.999	-46.4597	µm	Spot	Position	1	250
225.769	53.3337	-47.7352	µm	Spot	Position	1	251
182.008	65.1173	-47.8909	µm	Spot	Position	1	252
194.383	68.3292	-48.4248	µm	Spot	Position	1	253
222.02	80.6508	-46.3123	µm	Spot	Position	1	255
185.289	20.0664	-43.0282	µm	Spot	Position	1	256
202.193	23.5892	-43.8361	µm	Spot	Position	1	258
215.999	29.2172	-44.4654	µm	Spot	Position	1	259
197.496	32.8442	-42.9882	µm	Spot	Position	1	261
215.665	38.7278	-42.6019	µm	Spot	Position	1	263
203.436	51.6642	-45.0728	µm	Spot	Position	1	266
199.789	63.0281	-42.6534	µm	Spot	Position	1	267
230.774	70.2244	-44.1111	µm	Spot	Position	1	268
243.068	76.5493	-43.9106	µm	Spot	Position	1	269
208.249	80.2731	-44.3221	µm	Spot	Position	1	270
187.473	5.62316	-39.9318	µm	Spot	Position	1	271
177.273	19.4461	-40.9988	µm	Spot	Position	1	273
171.61	35.1383	-39.5533	µm	Spot	Position	1	274
221.066	53.1072	-40.1949	µm	Spot	Position	1	276
211.237	57.7893	-40.5256	µm	Spot	Position	1	278
175.745	58.5198	-38.5851	µm	Spot	Position	1	279
181.844	59.0667	-41.6772	µm	Spot	Position	1	280
168.102	62.2369	-40.243	µm	Spot	Position	1	281
243.223	63.8748	-39.5666	µm	Spot	Position	1	282
221.257	67.3264	-38.7858	µm	Spot	Position	1	284
170.633	79.7734	-38.7782	µm	Spot	Position	1	285
194.631	82.4299	-41.1715	µm	Spot	Position	1	286
204.934	9.98643	-35.7845	µm	Spot	Position	1	287
191.808	22.3675	-36.9064	µm	Spot	Position	1	289
205.384	25.1641	-35.4297	µm	Spot	Position	1	290
197.506	31.0483	-35.8	µm	Spot	Position	1	291
207.248	43.0735	-35.3498	µm	Spot	Position	1	293
242.825	45.3932	-34.8306	µm	Spot	Position	1	294
194.084	56.4503	-34.0806	µm	Spot	Position	1	295
249.419	58.3219	-36.167	µm	Spot	Position	1	297
208.187	63.0183	-36.0394	µm	Spot	Position	1	298
219.091	79.5697	-36.2196	µm	Spot	Position	1	300
232.014	21.4589	-31.4283	µm	Spot	Position	1	303
169.818	30.8984	-33.5645	µm	Spot	Position	1	304
194.437	32.3657	-31.5535	µm	Spot	Position	1	305
220.712	66.6252	-30.8627	µm	Spot	Position	1	307
197.736	3.9681	-27.9595	µm	Spot	Position	1	308
172.818	9.3885	-26.7545	µm	Spot	Position	1	309
195.191	12.5438	-28.5225	µm	Spot	Position	1	310
222.91	23.2781	-26.4278	µm	Spot	Position	1	311
232.464	45.7778	-28.5933	µm	Spot	Position	1	313
177.502	55.2952	-29.1564	µm	Spot	Position	1	315
246.858	65.3919	-29.8212	µm	Spot	Position	1	316
202.465	72.7885	-29.4119	µm	Spot	Position	1	318
235.637	81.634	-27.3078	µm	Spot	Position	1	320
186.016	83.3615	-29.2692	µm	Spot	Position	1	321
221.738	5.04515	-22.2313	µm	Spot	Position	1	322
216.372	11.3506	-23.9003	µm	Spot	Position	1	323
202.353	13.903	-22.9155	µm	Spot	Position	1	324
240.574	24.523	-22.4367	µm	Spot	Position	1	326
173.238	26.3007	-23.1041	µm	Spot	Position	1	327
166.833	67.5438	-22.7252	µm	Spot	Position	1	331
178.989	68.722	-23.3313	µm	Spot	Position	1	332
230.88	14.1003	-18.6792	µm	Spot	Position	1	335
232.304	29.3771	-19.3593	µm	Spot	Position	1	337
239.633	78.2511	-21.4941	µm	Spot	Position	1	344
232.154	83.2628	-19.7007	µm	Spot	Position	1	345
179.053	4.06075	-15.5919	µm	Spot	Position	1	346
191.127	4.53839	-14.7489	µm	Spot	Position	1	347
208.515	5.9026	-17.367	µm	Spot	Position	1	348
176.857	10.1775	-16.9362	µm	Spot	Position	1	349
199.23	12.7895	-15.7813	µm	Spot	Position	1	350
178.351	25.7825	-17.4329	µm	Spot	Position	1	353
243.879	59.1293	-17.0453	µm	Spot	Position	1	359
198.683	61.744	-17.0261	µm	Spot	Position	1	362
205.603	61.8309	-16.3202	µm	Spot	Position	1	363
178.1	68.2857	-10.7198	µm	Spot	Position	1	371
205.371	81.2214	-13.8913	µm	Spot	Position	1	373
185.458	83.1789	-12.3426	µm	Spot	Position	1	374
200.72	3.88323	-7.98521	µm	Spot	Position	1	375
238.662	20.609	-9.45676	µm	Spot	Position	1	376
204.435	61.7737	-8.74307	µm	Spot	Position	1	387
170.504	69.999	-7.53452	µm	Spot	Position	1	390
192.398	41.7388	-2.99041	µm	Spot	Position	1	393
169.753	48.2798	-5.6259	µm	Spot	Position	1	394
251.297	50.6564	-29.5774	µm	Spot	Position	1	411
250.71	33.2096	-16.8178	µm	Spot	Position	1	414
79.2352	93.0404	-19.491	µm	Spot	Position	1	454
74.3757	87.1699	-15.886	µm	Spot	Position	1	455
161.383	83.412	-64	µm	Spot	Position	1	456
166.198	114.359	-64	µm	Spot	Position	1	457
136.079	101.03	-54.9939	µm	Spot	Position	1	464
155.409	90.3454	-50.5933	µm	Spot	Position	1	473
125.908	92.7704	-53.6394	µm	Spot	Position	1	474
155.839	127.558	-48.8089	µm	Spot	Position	1	475
133.467	89.0815	-44.7025	µm	Spot	Position	1	476
147.044	93.3734	-43.6769	µm	Spot	Position	1	477
109.745	101.773	-42.94	µm	Spot	Position	1	479
152.733	105.882	-44.4195	µm	Spot	Position	1	480
123.616	109.75	-44.4962	µm	Spot	Position	1	481
108.054	89.5078	-41.8491	µm	Spot	Position	1	482
139.619	106.926	-39.2	µm	Spot	Position	1	483
158.141	115.45	-39.6463	µm	Spot	Position	1	484
123.954	88.8247	-37.154	µm	Spot	Position	1	485
91.6615	95.8679	-34.5731	µm	Spot	Position	1	486
142.677	115.386	-34.5698	µm	Spot	Position	1	487
154.517	136.648	-36.7153	µm	Spot	Position	1	489
165.818	95.8864	-31.2229	µm	Spot	Position	1	490
165.97	109.982	-30.4145	µm	Spot	Position	1	491
111.393	116.101	-31.4754	µm	Spot	Position	1	492
130.774	135.143	-31.2654	µm	Spot	Position	1	493
156.525	141.106	-30.5125	µm	Spot	Position	1	494
108.975	94.2571	-29.1674	µm	Spot	Position	1	495
126.149	95.3311	-29.2898	µm	Spot	Position	1	496
117.615	101.712	-27.0174	µm	Spot	Position	1	497
148.294	110.393	-28.4884	µm	Spot	Position	1	498
103.55	112.159	-27.0644	µm	Spot	Position	1	499
138.201	130.042	-26.3176	µm	Spot	Position	1	500
163.989	151.831	-28.5504	µm	Spot	Position	1	501
160.776	86.979	-23.2403	µm	Spot	Position	1	502
128.483	90.8588	-24.1464	µm	Spot	Position	1	503
91.9733	101.769	-23.912	µm	Spot	Position	1	505
129.213	113.466	-22.9947	µm	Spot	Position	1	506
95.9815	93.1538	-19.8682	µm	Spot	Position	1	507
147.203	103.469	-19.5416	µm	Spot	Position	1	508
95.5977	105.99	-20.7471	µm	Spot	Position	1	509
121.506	111.056	-18.0995	µm	Spot	Position	1	510
110.57	120.355	-18.9013	µm	Spot	Position	1	512
159.303	123.369	-19.9832	µm	Spot	Position	1	513
150.804	132.261	-18.6226	µm	Spot	Position	1	514
157.104	147.208	-18.8923	µm	Spot	Position	1	515
162.717	91.6675	-17.1328	µm	Spot	Position	1	517
129.227	96.0942	-14.4075	µm	Spot	Position	1	518
117.297	97.566	-16.1809	µm	Spot	Position	1	519
132.234	106.25	-16.6375	µm	Spot	Position	1	520
99.1158	94.069	-11.2777	µm	Spot	Position	1	522
132.428	119.858	-11.3556	µm	Spot	Position	1	523
124.364	126.815	-12.9456	µm	Spot	Position	1	524
153.017	159.571	-10.1118	µm	Spot	Position	1	525
115.463	87.5294	-9.26808	µm	Spot	Position	1	526
144.232	95.6061	-7.85588	µm	Spot	Position	1	527
121.006	99.3084	-8.80825	µm	Spot	Position	1	528
100.6	104.797	-7.94386	µm	Spot	Position	1	529
153.656	108.845	-8.95644	µm	Spot	Position	1	530
92.091	113.358	-8.62746	µm	Spot	Position	1	531
139.305	112.795	-8.44202	µm	Spot	Position	1	532
151.48	129.109	-9.42818	µm	Spot	Position	1	533
139.517	83.4668	-2.62804	µm	Spot	Position	1	534
163.904	84.4593	-3.79839	µm	Spot	Position	1	535
86.5944	91.4667	-4.07247	µm	Spot	Position	1	536
163.018	92.9331	-5.32105	µm	Spot	Position	1	537
105.716	101.956	-2.84032	µm	Spot	Position	1	538
87.3993	103.272	-4.8913	µm	Spot	Position	1	539
114.183	118.503	-3.10594	µm	Spot	Position	1	540
117.145	137.161	-3.92035	µm	Spot	Position	1	541
210.943	110.04	-64	µm	Spot	Position	1	542
189.777	120.935	-64	µm	Spot	Position	1	543
216.305	89.3299	-59.2418	µm	Spot	Position	1	544
223.424	107.918	-60.1962	µm	Spot	Position	1	545
204.641	122.727	-59.7023	µm	Spot	Position	1	546
182.207	86.879	-54.6933	µm	Spot	Position	1	548
196.295	95.5695	-54.6573	µm	Spot	Position	1	549
177.637	97.3227	-55.3357	µm	Spot	Position	1	550
185.013	133.829	-56.1815	µm	Spot	Position	1	551
196.441	166.493	-55.2342	µm	Spot	Position	1	556
208.002	86.6386	-51.846	µm	Spot	Position	1	557
232.826	86.2138	-51.7015	µm	Spot	Position	1	558
207.752	101.088	-52.3008	µm	Spot	Position	1	559
189.604	109.701	-51.1795	µm	Spot	Position	1	561
214.089	112.175	-51.4392	µm	Spot	Position	1	562
168.371	126.7	-51.6818	µm	Spot	Position	1	563
171.7	147.755	-51.4795	µm	Spot	Position	1	566
181.223	96.5493	-48.6765	µm	Spot	Position	1	568
221.3	96.5005	-46.2546	µm	Spot	Position	1	569
175.686	109.877	-47.8098	µm	Spot	Position	1	570
175.523	116.932	-48.4833	µm	Spot	Position	1	572
188.841	117.334	-47.6231	µm	Spot	Position	1	573
194.487	142.467	-48.3748	µm	Spot	Position	1	574
170.715	159.665	-47.4859	µm	Spot	Position	1	576
207.944	115.815	-44.731	µm	Spot	Position	1	577
190.342	127.858	-45.0164	µm	Spot	Position	1	578
178.592	134.096	-44.8172	µm	Spot	Position	1	579
210.997	136.408	-43.6916	µm	Spot	Position	1	580
215.374	166.493	-44.247	µm	Spot	Position	1	581
174.273	92.43	-40.3363	µm	Spot	Position	1	582
239.681	93.8787	-39.0019	µm	Spot	Position	1	583
199.272	94.5527	-39.4113	µm	Spot	Position	1	584
202.947	105.104	-39.1028	µm	Spot	Position	1	585
199.3	123.53	-38.5296	µm	Spot	Position	1	587
180.204	132.203	-39.591	µm	Spot	Position	1	589
181.242	139.133	-39.1497	µm	Spot	Position	1	590
235.203	145.294	-38.6283	µm	Spot	Position	1	591
197.728	147.453	-38.9974	µm	Spot	Position	1	592
209.827	156.134	-39.939	µm	Spot	Position	1	593
184.303	166.493	-41.7066	µm	Spot	Position	1	594
196.815	166.493	-39.5639	µm	Spot	Position	1	595
226.202	89.121	-35.7107	µm	Spot	Position	1	596
236.946	89.4808	-34.988	µm	Spot	Position	1	597
217.311	101.105	-37.6494	µm	Spot	Position	1	598
234.168	104.099	-34.5811	µm	Spot	Position	1	599
203.419	115.164	-35.2908	µm	Spot	Position	1	600
168.079	117.857	-35.8878	µm	Spot	Position	1	601
237.486	118.144	-35.3076	µm	Spot	Position	1	602
230.565	137.901	-36.3112	µm	Spot	Position	1	603
171.506	141.486	-34.052	µm	Spot	Position	1	604
248.667	108.098	-31.0788	µm	Spot	Position	1	605
184.283	109.382	-31.4492	µm	Spot	Position	1	606
213.324	119.528	-31.8589	µm	Spot	Position	1	607
198.336	121.113	-30.5205	µm	Spot	Position	1	608
188.909	139.832	-32.2023	µm	Spot	Position	1	609
209.126	150.895	-32.9414	µm	Spot	Position	1	610
171.608	166.493	-32.0155	µm	Spot	Position	1	611
247.943	86.076	-27.0681	µm	Spot	Position	1	613
246.678	100.544	-28.6092	µm	Spot	Position	1	614
201.186	104.868	-26.9047	µm	Spot	Position	1	615
166.904	123.752	-27.6055	µm	Spot	Position	1	616
189.278	129.195	-27.6859	µm	Spot	Position	1	617
209.65	142.217	-27.1144	µm	Spot	Position	1	619
174.107	144.202	-28.0429	µm	Spot	Position	1	620
187.076	155.339	-28.7163	µm	Spot	Position	1	621
204.152	159.972	-29.1768	µm	Spot	Position	1	622
168.224	161.877	-27.593	µm	Spot	Position	1	623
167.999	90.809	-24.1288	µm	Spot	Position	1	624
229.325	102.336	-23.8824	µm	Spot	Position	1	625
245.009	104.981	-24.2305	µm	Spot	Position	1	626
187.73	110.186	-23.6462	µm	Spot	Position	1	627
235.117	111.263	-24.4527	µm	Spot	Position	1	628
196.02	149.796	-23.0055	µm	Spot	Position	1	631
186.561	85.9979	-21.9336	µm	Spot	Position	1	632
209.718	87.36	-20.3372	µm	Spot	Position	1	633
197.101	88.3875	-19.2039	µm	Spot	Position	1	634
192.821	102.074	-20.27	µm	Spot	Position	1	635
212.167	107.971	-19.8128	µm	Spot	Position	1	636
174.614	108.579	-19.6914	µm	Spot	Position	1	637
227.453	131.051	-20.2154	µm	Spot	Position	1	638
167.887	142.56	-20.1437	µm	Spot	Position	1	639
172.651	153.89	-20.1321	µm	Spot	Position	1	641
196.079	158.773	-19.9759	µm	Spot	Position	1	642
221.173	158.444	-19.636	µm	Spot	Position	1	643
172.448	161.376	-20.3439	µm	Spot	Position	1	644
245.142	97.8889	-15.6947	µm	Spot	Position	1	647
240.523	127.862	-16.7138	µm	Spot	Position	1	650
195.811	129.337	-15.9478	µm	Spot	Position	1	651
167.604	131.957	-15.8513	µm	Spot	Position	1	652
213.408	135.298	-15.7395	µm	Spot	Position	1	653
210.178	160.285	-17.0296	µm	Spot	Position	1	654
169.574	85.7762	-13.6041	µm	Spot	Position	1	655
170.376	97.985	-13.1956	µm	Spot	Position	1	657
245.567	109.399	-10.6809	µm	Spot	Position	1	658
200.406	112.145	-10.9384	µm	Spot	Position	1	659
227.593	134.289	-12.4831	µm	Spot	Position	1	660
177.253	138.853	-11.8895	µm	Spot	Position	1	661
228.122	89.0731	-7.98551	µm	Spot	Position	1	663
180.826	106.478	-8.66939	µm	Spot	Position	1	666
196.078	106.738	-7.66297	µm	Spot	Position	1	667
190.083	130.587	-6.88317	µm	Spot	Position	1	672
178.301	91.5471	-2.29985	µm	Spot	Position	1	679
246.31	103.839	-4.8607	µm	Spot	Position	1	680
184.312	123.3	-3.2103	µm	Spot	Position	1	682
198.794	140.278	-5.25269	µm	Spot	Position	1	683
177.627	143.672	-3.09603	µm	Spot	Position	1	684
257.709	101.187	-23.0981	µm	Spot	Position	1	695
250.37	85.1117	-15.0238	µm	Spot	Position	1	697
255.687	110.958	-16.5051	µm	Spot	Position	1	698
254.318	83.783	-3.08153	µm	Spot	Position	1	700
66.1741	6.77265	1.02682	µm	Spot	Position	1	701
77.467	32.376	0.360626	µm	Spot	Position	1	702
80.6472	41.6003	1.11449	µm	Spot	Position	1	703
67.9316	43.7812	-0.113174	µm	Spot	Position	1	704
63.5732	55.3465	-0.0944748	µm	Spot	Position	1	705
78.7713	67.6465	-0.322346	µm	Spot	Position	1	706
61.3927	63.9957	4.87443	µm	Spot	Position	1	707
63.1483	17.1624	9.38606	µm	Spot	Position	1	709
62.7722	24.3049	8.81088	µm	Spot	Position	1	710
81.2694	36.7142	7.03774	µm	Spot	Position	1	711
69.5184	47.6152	7.95208	µm	Spot	Position	1	712
82.1315	69.4935	7.94221	µm	Spot	Position	1	713
76.1923	79.9113	8.92709	µm	Spot	Position	1	714
72.2935	4.22296	13.0319	µm	Spot	Position	1	715
57.0493	10.8176	11.3451	µm	Spot	Position	1	716
61.8079	51.0771	12.6104	µm	Spot	Position	1	717
60.1994	58.9518	11.6247	µm	Spot	Position	1	718
54.1753	26.7142	16.2187	µm	Spot	Position	1	719
52.8307	33.8198	15.2841	µm	Spot	Position	1	720
67.3819	63.9351	15.3384	µm	Spot	Position	1	721
79.6713	80.3891	16.8225	µm	Spot	Position	1	722
70.4039	4.29315	19.7191	µm	Spot	Position	1	723
61.6317	62.3273	24.9132	µm	Spot	Position	1	727
82.052	68.513	23.3579	µm	Spot	Position	1	728
55.3247	11.9865	28.4798	µm	Spot	Position	1	729
61.02	21.1511	28.2896	µm	Spot	Position	1	730
64.8052	5.00051	31.277	µm	Spot	Position	1	732
80.6169	9.92568	32.3739	µm	Spot	Position	1	733
61.0342	40.5613	31.8293	µm	Spot	Position	1	735
76.1969	61.8795	37.5461	µm	Spot	Position	1	737
79.0291	81.9213	36.1451	µm	Spot	Position	1	738
71.3711	48.1263	40.5612	µm	Spot	Position	1	739
80.1998	31.4884	43.7668	µm	Spot	Position	1	740
71.1191	33.9786	44.0119	µm	Spot	Position	1	741
75.3105	59.4898	43.9763	µm	Spot	Position	1	742
78.5022	79.7749	42.4797	µm	Spot	Position	1	743
73.7283	14.4717	50.3814	µm	Spot	Position	1	745
75.6018	47.3637	52.5181	µm	Spot	Position	1	746
76.7714	4.90707	55.7817	µm	Spot	Position	1	747
82.4705	31.9135	55.1313	µm	Spot	Position	1	749
81.1884	4.92807	58.796	µm	Spot	Position	1	751
95.2158	30.3342	0.53878	µm	Spot	Position	1	754
106.144	63.5613	0.346107	µm	Spot	Position	1	756
112.933	39.2674	2.95545	µm	Spot	Position	1	758
101.662	52.1394	3.90828	µm	Spot	Position	1	759
149.335	68.836	5.12926	µm	Spot	Position	1	762
131.539	76.5901	3.75454	µm	Spot	Position	1	763
85.7419	6.106	8.47243	µm	Spot	Position	1	765
111.113	61.7658	8.89558	µm	Spot	Position	1	772
142.183	4.49304	13.1365	µm	Spot	Position	1	773
161.223	4.52567	12.1101	µm	Spot	Position	1	774
122.893	4.66286	13.5609	µm	Spot	Position	1	775
99.4582	34.6695	13.1191	µm	Spot	Position	1	777
111.695	42.4118	10.7094	µm	Spot	Position	1	779
105.583	4.83395	16.9233	µm	Spot	Position	1	785
88.498	33.3569	15.8449	µm	Spot	Position	1	786
88.5499	40.5981	15.6342	µm	Spot	Position	1	787
86.3271	69.989	16.9264	µm	Spot	Position	1	789
110.494	60.161	20.1925	µm	Spot	Position	1	795
96.3972	74.8296	19.9812	µm	Spot	Position	1	796
96.3467	4.35762	24.1578	µm	Spot	Position	1	798
133.325	4.41334	25.6808	µm	Spot	Position	1	799
142.965	4.49215	26.4097	µm	Spot	Position	1	811
98.7091	60.0594	27.1457	µm	Spot	Position	1	814
99.0631	76.1171	27.7295	µm	Spot	Position	1	815
99.8116	81.4959	27.2448	µm	Spot	Position	1	816
105.889	4.52332	30.5462	µm	Spot	Position	1	817
150.626	4.33612	32.5628	µm	Spot	Position	1	818
87.2931	4.72265	30.7808	µm	Spot	Position	1	819
98.5644	4.61787	33.3101	µm	Spot	Position	1	820
121.094	4.72518	31.9388	µm	Spot	Position	1	821
129.167	30.1346	32.7002	µm	Spot	Position	1	827
88.9602	73.8906	32.4054	µm	Spot	Position	1	832
122.708	76.1144	31.2614	µm	Spot	Position	1	833
135.362	4.52127	34.6203	µm	Spot	Position	1	834
163.413	5.44016	36.3332	µm	Spot	Position	1	835
124.68	39.5	34.8963	µm	Spot	Position	1	843
112.327	54.4806	35.1804	µm	Spot	Position	1	846
90.3981	65.8016	37.249	µm	Spot	Position	1	848
89.69	73.254	44.1742	µm	Spot	Position	1	857
124.583	4.47516	47.0209	µm	Spot	Position	1	859
100.618	4.68186	48.7804	µm	Spot	Position	1	860
94.7315	71.5461	47.5568	µm	Spot	Position	1	868
94.1447	78.2904	47.9707	µm	Spot	Position	1	869
142.132	4.43593	52.0125	µm	Spot	Position	1	870
94.8155	4.59684	53.0438	µm	Spot	Position	1	871
110.24	4.60169	52.4505	µm	Spot	Position	1	872
100.945	75.2869	50.9456	µm	Spot	Position	1	889
109.683	80.2923	51.9766	µm	Spot	Position	1	891
100.018	4.59583	55.4813	µm	Spot	Position	1	892
128.77	4.63889	60.2555	µm	Spot	Position	1	899
217.862	25.0766	4.82828	µm	Spot	Position	1	922
179.909	5.11007	7.29401	µm	Spot	Position	1	931
203.144	4.84285	6.84653	µm	Spot	Position	1	932
198.353	4.60628	13.0855	µm	Spot	Position	1	941
243.737	21.1097	11.3196	µm	Spot	Position	1	944
216.465	26.3877	11.4014	µm	Spot	Position	1	945
217.125	4.18736	23.6056	µm	Spot	Position	1	974
175.132	4.89204	24.8603	µm	Spot	Position	1	975
190.525	5.63099	36.4278	µm	Spot	Position	1	1012
200.116	4.47745	40.3327	µm	Spot	Position	1	1023
169.276	4.72722	44.6026	µm	Spot	Position	1	1031
179.275	4.2321	53.5817	µm	Spot	Position	1	1048
198.428	4.3344	59.669	µm	Spot	Position	1	1065
169.136	5.07814	59.0334	µm	Spot	Position	1	1066
257.203	50.2731	12.23	µm	Spot	Position	1	1082
77.0715	96.2272	0.927948	µm	Spot	Position	1	1094
110.664	92.4978	0.66938	µm	Spot	Position	1	1095
121.921	105.861	-1.19464	µm	Spot	Position	1	1097
154.108	111.038	-0.757816	µm	Spot	Position	1	1099
116.658	125.351	0.531998	µm	Spot	Position	1	1100
158.697	130.53	-0.548573	µm	Spot	Position	1	1101
138.885	134.591	-1.43829	µm	Spot	Position	1	1102
165.648	158.865	-1.05113	µm	Spot	Position	1	1104
99.0616	88.8951	3.03634	µm	Spot	Position	1	1105
136.32	98.5458	4.1908	µm	Spot	Position	1	1106
85.3415	101.992	3.36274	µm	Spot	Position	1	1107
99.6171	102.468	2.80745	µm	Spot	Position	1	1108
145.943	124.781	2.8797	µm	Spot	Position	1	1109
146.281	106.813	9.33144	µm	Spot	Position	1	1114
164.138	111.14	7.81208	µm	Spot	Position	1	1115
118.681	126.916	8.57316	µm	Spot	Position	1	1117
128.131	130.401	6.64848	µm	Spot	Position	1	1118
156.17	151.415	6.29037	µm	Spot	Position	1	1121
107.883	83.9794	11.281	µm	Spot	Position	1	1122
159.888	89.7427	12.4355	µm	Spot	Position	1	1123
104.74	98.0547	13.2974	µm	Spot	Position	1	1125
88.956	108.332	12.2775	µm	Spot	Position	1	1126
94.1685	115.469	11.4421	µm	Spot	Position	1	1127
139.021	152.348	13.3878	µm	Spot	Position	1	1130
135.998	159.187	11.5284	µm	Spot	Position	1	1132
90.6331	85.9124	17.3025	µm	Spot	Position	1	1133
132.911	108.092	15.6956	µm	Spot	Position	1	1135
120.032	118.438	14.5472	µm	Spot	Position	1	1137
109.403	107.347	20.8243	µm	Spot	Position	1	1143
143.187	99.0429	24.8172	µm	Spot	Position	1	1148
100.795	99.672	24.4394	µm	Spot	Position	1	1149
110.644	101.14	26.4786	µm	Spot	Position	1	1153
106.811	125.909	28.8353	µm	Spot	Position	1	1156
132.605	152.528	27.7004	µm	Spot	Position	1	1163
155.605	161.719	28.0826	µm	Spot	Position	1	1164
91.8395	98.1547	33.4191	µm	Spot	Position	1	1168
110.369	109.176	31.3352	µm	Spot	Position	1	1171
109.79	108.442	39.7244	µm	Spot	Position	1	1181
109.668	118.933	39.9514	µm	Spot	Position	1	1183
117.167	113.661	44.3055	µm	Spot	Position	1	1192
164.829	154.7	47.7497	µm	Spot	Position	1	1202
147.075	98.9597	51.5133	µm	Spot	Position	1	1205
119.979	110.798	52.4528	µm	Spot	Position	1	1207
203.181	123.916	-1.153	µm	Spot	Position	1	1216
234.01	139.222	-0.43771	µm	Spot	Position	1	1217
188.055	166.493	-0.287861	µm	Spot	Position	1	1222
189.266	109.751	3.40222	µm	Spot	Position	1	1227
180.01	142.494	3.22233	µm	Spot	Position	1	1231
178.535	154.189	9.15199	µm	Spot	Position	1	1244
205.256	166.493	39.4502	µm	Spot	Position	1	1329
260.712	135.111	7.22379	µm	Spot	Position	1	1381
111.161	4.93528	64	µm	Spot	Position	1	1398
163.965	4.96148	64	µm	Spot	Position	1	1399
147.461	114.923	64	µm	Spot	Position	1	1420
