# Supplementary material for: Glucokinase activity controls peripherally located subpopulations of β-cells that lead islet Ca2+ oscillations
Source: eLife. 2025 Feb 12;13:RP103068. doi: 10.7554/eLife.103068 (PMC11820133; doi:10.7554/eLife.103068)
Supplement: Source data 2. [file elife-103068-data2.zip › EJ155 10G F07-1_Statistics/EJ155 10G F07-1_Plot.csv]

Intensity Mean Ch=2 Img=1
====================
Time [s]	Intensity Mean::1000000000::0	Intensity Mean::1000000001::0	Intensity Mean::1000000002::0	Intensity Mean::1000000003::0	Intensity Mean::1000000004::0	Intensity Mean::1000000005::0	Intensity Mean::1000000006::0	Intensity Mean::1000000007::0	Intensity Mean::1000000008::0	Intensity Mean::1000000009::0	Intensity Mean::1000000010::0	Intensity Mean::1000000011::0	Intensity Mean::1000000012::0	Intensity Mean::1000000013::0	Intensity Mean::1000000014::0	Intensity Mean::1000000015::0	Intensity Mean::1000000016::0	Intensity Mean::1000000017::0	Intensity Mean::1000000018::0	Intensity Mean::1000000019::0	Intensity Mean::1000000020::0	Intensity Mean::1000000021::0	Intensity Mean::1000000022::0	Intensity Mean::1000000023::0	Intensity Mean::1000000024::0	Intensity Mean::1000000025::0	Intensity Mean::1000000026::0	Intensity Mean::1000000027::0	Intensity Mean::1000000028::0	Intensity Mean::1000000029::0	Intensity Mean::1000000030::0	Intensity Mean::1000000031::0	Intensity Mean::1000000032::0	Intensity Mean::1000000033::0	Intensity Mean::1000000034::0	Intensity Mean::1000000035::0	Intensity Mean::1000000036::0	Intensity Mean::1000000037::0	Intensity Mean::1000000038::0	Intensity Mean::1000000039::0	Intensity Mean::1000000040::0	Intensity Mean::1000000041::0	Intensity Mean::1000000042::0	Intensity Mean::1000000043::0	Intensity Mean::1000000044::0	Intensity Mean::1000000045::0	Intensity Mean::1000000046::0	Intensity Mean::1000000047::0	Intensity Mean::1000000048::0
0.000000	1650.37	1700.54	1664.5	1693.57	1655.57	1812.71	1668.19	1673.83	1682.4	1727.56	1710.17	1700.47	1748.04	1666.22	1685.77	1677.75	1703.9	1705.77	1710.36	1697.51	1708.25	1715.38	1667.52	1696.97	1651.76	1716.7	1718.81	1707.73	1689.82	1666.62	1679.13	1651.01	1703.94	1701.77	1698.93	1672	1642.79	1681.14	1670.12	1662.73	1700.86	1686.95	1657.41	1663.08	1669.93	1660.25	1710.07	1688.92	1667.77
0.495000	1649.3	1699.69	1663.87	1698.49	1654.2	1811.49	1671.45	1673.38	1680.98	1730.08	1709.51	1698	1744.37	1664.2	1685.09	1680.04	1702.73	1707.01	1714.64	1695.01	1709.85	1715.16	1665.01	1693.08	1654.45	1716.83	1716.71	1703.61	1688.21	1664.65	1679.81	1648.71	1704.42	1699.28	1697.53	1672.19	1681.33	1730.42	1716.54	1712.11	1735.17	1751.38	1655.7	1659.67	1691.58	1655.22	1700.3	1683.36	1665.75
0.990000	1649.33	1699.11	1662.01	1696.18	1655.46	1806.19	1668.72	1673.11	1679.57	1727.49	1710.36	1697.43	1742.71	1665.04	1682.15	1676.34	1699.95	1706.25	1710.69	1694.75	1706.58	1715	1664.51	1693.57	1654.92	1714.44	1718.81	1705.71	1686.68	1662.52	1677.57	1648.24	1702.15	1700.41	1695.85	1670.38	1678.87	1728.4	1714.54	1706.97	1736.67	1747.49	1654.77	1656.4	1687.69	1655.1	1697.78	1681.22	1664.33
1.485000	1649.35	1696.9	1663.2	1696.02	1654.97	1805.76	1669.54	1670.95	1681.77	1726.74	1705.01	1696.62	1742.05	1663.52	1683.4	1674.08	1697.81	1705.63	1708.17	1693.1	1707.76	1710.78	1663.97	1691.07	1653	1714.74	1718.6	1704.01	1686.23	1662.61	1677.16	1648.35	1702.49	1698.95	1696.9	1670.58	1679.28	1727.92	1714.74	1708.96	1736.12	1748.05	1654.51	1655.34	1689.88	1654.28	1697.54	1682.49	1664.91
1.981000	1649.3	1695.28	1661.77	1694.8	1654.2	1802.64	1667.42	1670.93	1681.2	1724.65	1705.02	1695.56	1742.12	1663.63	1684.69	1673.2	1695.31	1705.17	1708.74	1695.27	1703.39	1711.39	1666.03	1690.98	1651.34	1714.76	1713.97	1702.78	1685.62	1662.89	1676.83	1645.72	1702.19	1698.29	1694.25	1669.38	1679.48	1724.52	1716.54	1708.6	1734.86	1746.09	1652.34	1655.89	1690.07	1656	1697.67	1681.65	1662.88
2.476000	1648.84	1695.02	1664.62	1696.76	1657.3	1803.47	1668.1	1672.21	1681.44	1721.1	1703.27	1695.77	1738.86	1662.9	1682.57	1676.25	1697.85	1702.84	1711.83	1693.85	1704.6	1711.88	1665	1692.03	1652.32	1713.43	1717.29	1704.09	1686.2	1663.41	1676.51	1648.4	1701.43	1698	1694.76	1671.03	1678.93	1727.04	1714.22	1706.73	1730.5	1744.67	1651.48	1657.21	1689.01	1655.1	1695.97	1680.31	1663.96
2.971000	1648.59	1694.88	1662.42	1693.43	1654.01	1803.66	1667.67	1670.43	1678.21	1723.2	1707.17	1695.22	1740.1	1664.86	1682.66	1675.84	1696.93	1701.06	1710.56	1692.65	1703.07	1712.85	1666.75	1693.22	1652.74	1715.59	1716.73	1702.84	1686.34	1664.06	1677.64	1646.95	1701.77	1700.46	1694.15	1670.55	1679.1	1726.36	1715.45	1710.04	1732.48	1745.32	1653.82	1658.31	1687.81	1653.31	1695.7	1680.92	1664.22
3.466000	1648.84	1691.59	1660.93	1694.52	1654.11	1799.28	1667.66	1670.71	1678.77	1719.8	1706.47	1695.84	1742.47	1665.42	1683.06	1675.97	1697.67	1701.08	1709.81	1693.89	1704.31	1711.29	1663.95	1692.77	1651.52	1710.57	1715.58	1704	1685.24	1660.14	1676.02	1646.63	1701.35	1698.59	1694.07	1669.97	1677.03	1725.58	1713.65	1705.96	1731.32	1746.71	1653.08	1657.98	1687.61	1652.85	1695.41	1679.55	1664.03
3.961000	1648.51	1692.65	1663.39	1693.59	1655.13	1797.64	1668.11	1670.8	1676.55	1722.15	1704.56	1694.88	1734.24	1660.65	1681.85	1674.41	1696.78	1701.78	1709.16	1691.52	1704.76	1710.29	1664.26	1693.9	1652.01	1711.46	1715.02	1704.54	1685.54	1661.8	1674.43	1647.08	1700.64	1696.87	1693.95	1668.06	1678.55	1723.6	1712.54	1706.6	1729.36	1744.51	1653.83	1657.12	1686.32	1656.91	1695.72	1680.75	1662.53
4.457000	1648.03	1692	1661.69	1693.11	1654.47	1797.46	1669.26	1667.68	1676.56	1718.41	1701.35	1694.21	1735.09	1665.29	1681.11	1673.79	1697.39	1701.52	1708.53	1690.59	1704.51	1709.59	1661.63	1690.4	1651.85	1715.46	1714.6	1704.39	1685.61	1661.49	1674.57	1644.27	1701.76	1697.42	1695.65	1667.85	1676.45	1724.79	1713.07	1704.51	1728.49	1741.45	1654.9	1657.76	1686.89	1653.71	1695.56	1680.42	1664.35
4.952000	1649.11	1693.41	1662.21	1692.8	1653.28	1792.66	1664.22	1667.8	1679.5	1717.07	1701.22	1692.93	1733.9	1662.16	1682	1671.56	1694.54	1702.68	1707.97	1691.61	1705.51	1710.56	1662.33	1690.43	1652.05	1711.66	1713.9	1703.83	1685.37	1665.21	1675.54	1648.04	1699.96	1698.47	1696.19	1670.92	1677.89	1718.7	1712.05	1706.17	1730.01	1740.42	1650.16	1654.14	1687.73	1652.86	1696.27	1682.07	1664.01
5.447000	1648.09	1690.35	1661.66	1690.63	1650.97	1795.92	1666.17	1670.96	1680.1	1720.41	1703.18	1695.21	1734.75	1659.92	1679.21	1673.75	1693.78	1698.68	1708.93	1691.37	1702.92	1709.35	1662.09	1689.57	1651.34	1709.89	1713.21	1701.15	1684.56	1661.27	1674.18	1645.95	1701.32	1698.21	1694.35	1669.82	1678.94	1721.27	1714.68	1706.24	1729.53	1740.45	1653.53	1654.56	1685.15	1653.75	1694.56	1678.38	1660.84
5.942000	1647.6	1690.15	1660.31	1690.65	1655.69	1793.75	1667.41	1668.04	1678.15	1717.96	1700.78	1692.52	1735.51	1663.05	1679.86	1673.81	1693.54	1700.23	1704.52	1690.63	1703.62	1711.02	1663.95	1690.8	1651.34	1709.69	1712.33	1701.65	1682.12	1660.63	1673.58	1645.37	1697.07	1695.73	1694.03	1668.38	1676.72	1721.68	1710.86	1703.58	1729.53	1738.81	1650.83	1655.04	1686.15	1654.48	1692.59	1677.4	1663.05
6.437000	1648.67	1691.25	1660.97	1692.54	1653.95	1789.4	1665.4	1669.1	1675.88	1719.46	1701.29	1693.76	1733.78	1660.53	1680.69	1674.28	1692.25	1702.64	1704.37	1691.11	1703.63	1709.51	1663.24	1689.39	1650.02	1711.63	1711.64	1701.37	1684.72	1661.42	1674.63	1645.73	1700.06	1699.33	1693.39	1667.63	1677.77	1722.38	1711.28	1705.88	1730.71	1740.31	1652.5	1657.19	1685.36	1652.94	1690.49	1675.63	1663.03
6.933000	1647.58	1691.68	1659.77	1691.88	1654.71	1791.85	1664.93	1670.44	1676.83	1715.88	1704.14	1690.83	1734.61	1660.92	1680.67	1671.25	1692.91	1695.67	1706.72	1688.51	1702.76	1709	1662.28	1691.06	1651.16	1712.09	1711.54	1703.6	1683.75	1661.33	1673.53	1646.53	1698.55	1696.22	1692.99	1668.13	1677.4	1721.67	1711.19	1704.45	1728.32	1738.91	1651.96	1655.34	1685.41	1652.91	1691.51	1678.42	1662.27
7.428000	1647.16	1688.47	1660.12	1690.17	1655.29	1788.85	1665.09	1667.78	1677.11	1719.13	1699.44	1690.98	1730.8	1661.87	1680.74	1673.03	1695.11	1696.82	1705.75	1690.73	1700.92	1704.96	1662.46	1690.39	1651.81	1709.41	1711.86	1701.91	1683.67	1660.02	1676.77	1647.89	1701.25	1696.76	1694.43	1668.67	1676.98	1721.33	1711.25	1703.91	1728.31	1740.65	1650.83	1655.88	1683.02	1650.85	1692.4	1678.91	1663.79
7.923000	1646.74	1692.3	1662.04	1691.94	1653.26	1788.93	1667.27	1668.37	1675.08	1718.93	1700.04	1691.27	1730.63	1661.13	1680.54	1672.37	1692.95	1697.55	1705.96	1688.2	1702.42	1708.6	1664.42	1690.36	1648.46	1712.19	1709.98	1702.71	1684.14	1661.18	1673.08	1646.51	1698.77	1696.8	1694	1667.18	1677.58	1720.3	1711.49	1707.17	1729.28	1737.92	1654.26	1653.11	1684.14	1652.93	1690.77	1677.95	1661.7
8.418000	1645.23	1691.64	1661.42	1689.8	1654.19	1787.4	1665.34	1669.36	1677.62	1716.55	1700.37	1690.64	1733.66	1662.67	1681.07	1672.21	1692.84	1699.99	1706.94	1688.94	1702.83	1706.85	1661.83	1690.16	1648.85	1712.13	1710.13	1701.37	1684.89	1661.44	1671.92	1644.54	1699.01	1695.87	1692.76	1666.96	1677.88	1719.18	1709.76	1704.52	1728.38	1740.39	1652.73	1654.52	1683.95	1650.14	1692.05	1677.8	1661.97
8.913000	1649.98	1689.6	1661.31	1690.27	1654.67	1786.69	1669.32	1668.98	1675.63	1716.94	1701.39	1690.79	1731.05	1661.59	1681.05	1674.5	1692.25	1699.36	1706.41	1690.69	1702.4	1708.75	1663.03	1690.73	1649.08	1711.47	1709.61	1703.02	1684.16	1660	1675.98	1646.2	1699.34	1696.04	1690.43	1667.05	1676.19	1721.9	1710.61	1704.93	1728.54	1736.99	1651.71	1654.65	1686.05	1653.93	1691.54	1674.22	1664.16
9.409000	1648.64	1688.61	1659.05	1691.46	1653.03	1784.9	1666.23	1669.72	1677.68	1715.77	1698.91	1691.14	1732.2	1662.59	1681.52	1671.75	1690.52	1697.32	1704.87	1691.16	1700.56	1705.42	1661.29	1691.62	1650.89	1708.89	1709.33	1702.69	1685.28	1661.76	1674.81	1647.67	1699.43	1695.96	1693.57	1667.39	1676.11	1719.42	1711.88	1706.06	1726.5	1737.64	1652	1654.44	1686.25	1653.66	1693.05	1676.98	1664.16
9.904000	1647.65	1688.88	1659.76	1688.65	1653.16	1785.9	1663.98	1667.56	1674.72	1713.64	1704.12	1691.31	1729.74	1662.26	1679.59	1672.91	1691.28	1699.26	1704.19	1688.75	1705.42	1704.71	1664.61	1690.61	1651.15	1709.54	1708.51	1700.11	1682.86	1660.03	1674.24	1646.66	1700.32	1697.98	1692.81	1668.51	1674.26	1720.95	1712.97	1702.89	1728.35	1737.51	1651.8	1654.24	1686.57	1652.83	1690.52	1677.05	1664.2
10.399000	1646.76	1690.71	1661.9	1689.99	1654.71	1782.06	1664.81	1668.32	1674.5	1717.77	1701.36	1690.16	1730.51	1661.76	1680.91	1672.09	1688.81	1699.84	1703.51	1688.3	1703.6	1705.56	1662.91	1688.34	1651.71	1709.51	1711.11	1699.42	1681.07	1660.65	1672.93	1644.58	1699.9	1695.49	1692.98	1669.3	1677.01	1722.67	1710.53	1704.91	1727.92	1738.95	1650.84	1654.41	1684.71	1651.02	1694.71	1675.77	1663.14
10.894000	1646.41	1688	1658.35	1689.11	1654.23	1783.88	1664.2	1669.27	1676.89	1718.73	1701.72	1691.37	1729.91	1662.41	1682.28	1672.6	1688.95	1699.02	1704.52	1687.9	1702.6	1706.92	1660.58	1689.71	1651.1	1709	1712.2	1701.28	1683.4	1662.12	1672.64	1646.65	1697.69	1694.52	1692.73	1666.91	1676.91	1719.37	1708.12	1702.85	1727.94	1736.26	1651.31	1655.26	1684.22	1650.48	1693.03	1675.79	1662.99
11.390000	1648.59	1688.55	1660.61	1689.42	1654.16	1779.93	1664.26	1667.98	1674.38	1715.96	1699.04	1689.04	1730.85	1662.84	1682.08	1673.3	1692.54	1700.27	1704.59	1689.3	1702.85	1708.52	1663.36	1688.82	1649.61	1711.17	1710.77	1700.55	1683.81	1659.78	1673	1644.8	1698.07	1696.07	1690.94	1668.62	1675.79	1720.2	1708.75	1703.32	1725.68	1737.35	1652.18	1653.83	1684.98	1652.78	1691.03	1677.53	1662.91
11.885000	1648.56	1690.46	1659.42	1691.21	1653.46	1783.88	1664.9	1668.49	1676.75	1717.69	1699.7	1690.66	1729.54	1660.31	1680.1	1672.4	1691.66	1698.32	1705	1689.44	1703.6	1706.52	1660.75	1690.91	1649.76	1708.24	1709.42	1700.9	1686.14	1660.07	1673.4	1646.98	1698.27	1694.5	1692.31	1665.71	1679.13	1722.31	1709.57	1704.07	1725.67	1736.47	1650.83	1654.09	1684.22	1650.31	1690.08	1676.6	1662
12.380000	1649.25	1688.13	1660.16	1689.07	1653.36	1778.62	1667.02	1666.73	1675.29	1716.14	1700.82	1691.4	1730.29	1660.13	1677.8	1672.59	1689.68	1698.81	1705.95	1690.65	1703.34	1706.98	1663.3	1687.97	1652.16	1709.2	1708.97	1700.45	1685.04	1661.31	1671.39	1647.33	1698.02	1697.5	1693.15	1667.48	1676.87	1719.29	1707.45	1704.96	1728.56	1736.32	1651.56	1655.21	1684.48	1650.67	1693.78	1678.49	1661.41
12.875000	1648.2	1686.33	1659.04	1689.57	1653.04	1778.87	1665.21	1668.08	1674.32	1714.31	1701.17	1688.37	1727.32	1662.61	1677.75	1671.55	1689.05	1696.72	1703.11	1685.94	1701.44	1705	1660.53	1689.79	1652.27	1707.56	1708.69	1699.27	1682.45	1658.01	1671.11	1646.5	1699.73	1693.75	1692.06	1667.37	1677.46	1719.53	1709.3	1701.88	1726.29	1738.63	1651.15	1654.22	1685.6	1650.6	1691.94	1674.97	1659.43
13.370000	1646.78	1686.73	1657.9	1686.39	1651.85	1774.81	1661.97	1668.38	1676.72	1712.66	1698.95	1688.19	1727.88	1659.86	1679.95	1671.52	1687.36	1698.55	1703.97	1686.75	1699.43	1703.94	1660.73	1689.86	1650.36	1710.1	1707.85	1700.65	1682.98	1658.24	1671.59	1644.23	1699.64	1695.89	1692.65	1668.16	1675.08	1718.08	1709.73	1702.69	1725.44	1739.93	1650.38	1653.29	1682.92	1652.63	1690.44	1674.45	1660.12
13.866000	1644.76	1687.45	1660.78	1687.99	1653.32	1781.97	1662.9	1667.18	1673.93	1713.86	1698.46	1687.45	1725.85	1661.2	1678.24	1671.48	1689.95	1697.63	1703.18	1686.85	1700.56	1703.51	1660.96	1688.73	1651.73	1706.86	1707.11	1702.57	1683.28	1660.97	1671.44	1643.99	1697.95	1695.04	1694.47	1666.26	1677.36	1718.85	1708.66	1704.28	1725.35	1736.18	1651.95	1655.07	1682.74	1650.87	1691.06	1676.22	1661.89
14.361000	1647.8	1685.98	1659.36	1686.83	1651.85	1774.2	1663.55	1666.48	1673.67	1712.02	1697.97	1688.28	1726.4	1660.33	1681.13	1673.89	1688.08	1696.95	1702.48	1689.67	1699.46	1703.82	1662.33	1688.55	1650.44	1708.32	1706.9	1700.37	1683.23	1660.8	1670.53	1644.3	1697.93	1696.23	1690.29	1667.39	1677.03	1718	1707.84	1698.36	1727.01	1737.05	1649.49	1653.33	1682.42	1648.4	1689.64	1673.05	1659.8
14.856000	1647.43	1688.3	1660.87	1689.03	1653.83	1776.36	1664.2	1667.61	1672.46	1713.37	1697.57	1692.13	1726.75	1659.42	1680.42	1669.11	1689.31	1698.14	1701.33	1686.39	1700.37	1703.95	1660.42	1688.59	1651.74	1707.57	1708.65	1698.01	1683.9	1661.72	1673.11	1646.92	1697.16	1693.28	1692.13	1669.2	1676.14	1717.9	1710.7	1704.98	1724.98	1736.44	1651.5	1656.59	1682.09	1653.06	1691.84	1676.25	1662.08
15.351000	1645.83	1684.28	1658.19	1683.86	1654.63	1772.96	1663.09	1669.62	1673.46	1714.84	1696.19	1688.71	1725.21	1660.3	1678.09	1669.43	1686.15	1697.3	1702	1687.65	1701.49	1703.22	1660.03	1687.35	1649.83	1708.14	1709.89	1699.25	1683.3	1659.73	1671.11	1644.13	1695.67	1693.15	1688.3	1667.86	1675.4	1717.78	1708.21	1700.9	1724.01	1732.51	1647.86	1654.11	1683.72	1651.17	1689.83	1675.89	1659.64
15.846000	1648.46	1685.33	1658.63	1684.94	1653.46	1770.52	1663.48	1666.69	1673.52	1713.01	1696.99	1687.65	1723.47	1661.64	1682.11	1670.46	1688.73	1697.71	1702.69	1686.63	1700.5	1705.41	1661.19	1689.34	1650.12	1708.82	1706.66	1699.25	1683.36	1659.57	1672.7	1645.57	1697.48	1698.53	1691.49	1667.45	1674.98	1717.57	1707.53	1702.78	1723.05	1734.94	1649.58	1653.78	1682.82	1648.83	1692.18	1673.87	1662.44
16.341999	1645.66	1685.54	1658.63	1687.06	1651.52	1774.47	1666.17	1666.25	1672.93	1713.06	1696.99	1686.72	1723.52	1661.45	1680.4	1671.38	1689.49	1698.42	1702.1	1687.17	1699.86	1703.48	1660.52	1688.39	1651.17	1708.04	1706.27	1700.82	1682.57	1658.48	1671.53	1644.8	1699.06	1695.41	1690.55	1666.4	1676.16	1716.92	1705.66	1700.82	1722.8	1732.59	1650.75	1651.99	1680.67	1651.02	1690.7	1672.37	1659.6
16.837000	1646.63	1687.26	1659.03	1684.97	1652.03	1774.21	1664.47	1668.05	1672.59	1711.98	1698.96	1688.56	1726.03	1661.49	1679.44	1671.53	1688.9	1695.13	1700.01	1684.55	1702.07	1704.18	1659.91	1687.88	1649.63	1707.51	1706.2	1700.13	1683.38	1659.22	1673.47	1647.42	1697.21	1692.89	1691.37	1666.81	1676.09	1717.16	1708.85	1702.05	1722.92	1733.61	1649.2	1652.96	1682.76	1650.2	1689.58	1673.75	1659.01
17.332001	1647.97	1687.09	1658.45	1689.39	1651.81	1772.61	1665.53	1667.98	1674.5	1712.44	1697.27	1688.43	1725.1	1657.33	1680.19	1669.65	1688.31	1697.5	1701.83	1685.95	1702.21	1701.2	1661.39	1688.01	1648.93	1706.16	1705.82	1697.83	1683.8	1658.47	1670.96	1645.57	1695.46	1692.68	1691.32	1667.22	1675.54	1716.89	1707.26	1699.83	1721.96	1731.31	1650.56	1651.87	1681.59	1650.79	1688.72	1671.84	1660.54
17.827000	1645.19	1684.77	1657.75	1684.48	1649.86	1770.77	1661.87	1665.78	1672.74	1711.25	1696.7	1687.88	1722.58	1659.61	1679.38	1672.15	1689.94	1697.49	1703.14	1684.94	1701.25	1701.89	1661.47	1688.7	1651.22	1706.57	1708.21	1698.16	1682.18	1657.88	1671.46	1645.93	1695.43	1694.44	1688.96	1666.2	1674.42	1716.6	1704.97	1701.56	1722.81	1736.15	1650.05	1651.76	1681.75	1649.66	1688.28	1674.77	1660.22
18.323000	1646.57	1683.56	1657.46	1686.26	1652.2	1773	1663.81	1665.97	1670.93	1712	1694.02	1686.49	1723.14	1662.42	1679.01	1670.65	1687.85	1693.42	1701.56	1683.31	1700.1	1702.22	1659.51	1688.27	1648.68	1708.31	1707.49	1699.08	1683.45	1657.3	1670.35	1644.03	1695.06	1694.74	1690.2	1663.43	1677.09	1718.63	1708.17	1699.99	1721.72	1732.9	1648.84	1653.32	1680.07	1648.56	1690.56	1672.08	1659.29
18.818001	1647.08	1685.65	1660.2	1684.18	1651.91	1770.5	1664.57	1666.57	1672.91	1712.74	1696.34	1688.29	1721.96	1661.41	1676.4	1667.98	1687.31	1695.11	1700.92	1683.08	1698.27	1702.17	1659.37	1685.58	1648.27	1706.75	1705.51	1697.62	1682.58	1657.53	1670.02	1644.66	1695.62	1693.26	1690.86	1666.13	1676.45	1715.62	1706.32	1700.61	1722.2	1732.31	1648.71	1651.62	1682.17	1649.93	1690.76	1672.97	1659.67
19.313000	1647.63	1683.91	1656.89	1683.23	1651.08	1767.99	1661.05	1666.24	1670.72	1711.2	1694.93	1683.62	1721.66	1659.65	1678.43	1669.96	1685.82	1694.08	1697.52	1685.37	1697.58	1705.53	1660.32	1689.25	1648.26	1706.42	1705.64	1699.34	1680.62	1658.83	1670.17	1645.58	1695.91	1693.71	1691.36	1666.71	1675.33	1717.24	1706.47	1700.39	1722.94	1735.12	1650.36	1652.69	1680.34	1648.76	1691.16	1671.67	1657.04
19.808001	1646.91	1686.25	1658.98	1684.55	1650.64	1768.5	1661.89	1664.34	1672.9	1711.38	1696.35	1687.27	1721.34	1659.58	1679.09	1670.18	1688.17	1696.83	1699.44	1682.39	1695.01	1704.03	1660.3	1685.75	1648.4	1704.91	1702.55	1699.73	1680.67	1657.19	1670.78	1641.62	1697.3	1693.98	1691.6	1666.71	1674.71	1716.16	1708.13	1699.45	1723.21	1733.76	1649.21	1652.99	1679.38	1651.35	1688.37	1674.54	1657.81
20.302999	1646.02	1685.14	1657.74	1685.74	1655.17	1769.14	1663.86	1665.38	1673.27	1711.86	1697.68	1685.2	1721.07	1660.32	1677.93	1670.25	1689.21	1696.18	1702.67	1684.02	1698.23	1702.2	1659.97	1684.72	1648.83	1703.56	1703.83	1698.97	1682.45	1658.65	1671.26	1643	1694.05	1693.54	1689	1663.77	1674.41	1717.77	1707.45	1700.51	1721.85	1733.66	1648.37	1651.14	1680.89	1649.79	1688.92	1672.64	1658.78
20.799000	1646.9	1686	1657.23	1684.39	1652.66	1769	1663.8	1667.21	1674.62	1709.73	1695.2	1686.63	1721.92	1662.82	1679.48	1670.05	1687.54	1694.8	1701.47	1686.04	1697.75	1704.7	1661.92	1687.53	1649.44	1707.29	1704.38	1697.65	1683.41	1659.04	1670.46	1643.08	1696.75	1691.59	1687.65	1665.7	1673.14	1714.04	1706.71	1699.86	1721.2	1732.54	1650.7	1652.15	1680.97	1651.24	1689.46	1672.77	1660.09
21.294001	1647.81	1684.06	1658.75	1686.06	1653.34	1767.33	1663.75	1666.51	1670.79	1711.1	1694.16	1686.83	1719.91	1661.86	1681.51	1669.14	1686.36	1697.72	1700.66	1684.65	1700.63	1701.55	1660.97	1688.7	1648.59	1706.96	1705.19	1700.22	1680.82	1659.52	1670.31	1644.02	1696.29	1692.56	1688.91	1665.94	1675.56	1714.79	1705.53	1702.79	1721.21	1733.11	1649.48	1651.86	1681.71	1647.71	1688.89	1673.52	1660.65
21.789000	1648.24	1683.77	1656.2	1683.31	1652.25	1765.76	1663.57	1665.75	1671.64	1710.53	1695.67	1684.56	1719.61	1658.39	1677.03	1670.22	1684.37	1695.45	1699.78	1682.73	1697.33	1699.52	1658.67	1688.81	1649.42	1706.71	1703.4	1697.42	1680.84	1657.34	1673.53	1644.63	1695.19	1692.01	1689.44	1667.35	1674.3	1714.69	1707.27	1701.56	1719.46	1735.33	1650.25	1652.69	1681.42	1648.95	1686.39	1670.27	1656.97
22.284000	1645.98	1684.2	1658.38	1682.67	1652.64	1764.98	1664.04	1665.99	1672.17	1711.95	1694.89	1685.4	1720.84	1659.49	1677.66	1669.9	1688.93	1695.47	1698.46	1683.13	1700.19	1701.81	1660.56	1686.15	1649.49	1703.83	1701.06	1699.95	1681.58	1656.42	1670.55	1643.61	1695.83	1691.64	1687.75	1665.26	1677.14	1715.06	1705.57	1700.06	1720.68	1731.79	1647.61	1651.33	1680.41	1648.61	1687.47	1670.08	1658.74
22.778999	1646.93	1686.98	1658.48	1684.86	1651.44	1764	1661.24	1666.63	1669.71	1709.25	1692.96	1686.01	1719.53	1657.46	1677.51	1669.71	1686.59	1694.2	1698.95	1685.8	1698.53	1701.04	1657.86	1686.61	1649.44	1705.45	1704.15	1697.84	1681.58	1657.71	1671.26	1644.48	1696.91	1694.62	1688.32	1664.35	1672.38	1716.04	1707.82	1699.41	1719.54	1732.78	1647.33	1650.98	1678.92	1650.29	1688.49	1672.37	1658.68
23.275000	1645.36	1683.39	1659.45	1683.11	1650.96	1761.54	1661.16	1666.44	1671.11	1709.21	1695.6	1686.13	1720.08	1659.55	1677.1	1669.94	1685.61	1697.52	1699.06	1683.9	1696.52	1702.58	1660.62	1687	1653.07	1703.28	1702.97	1699.5	1683.73	1659.67	1670.15	1644.44	1696.01	1691.23	1688.89	1666.19	1673.05	1713.14	1704.95	1701.88	1721.82	1730.76	1648.72	1653.19	1681.26	1651.97	1685.67	1671.58	1658.81
23.770000	1646.31	1682.42	1659.43	1684.5	1650.98	1766.76	1661.1	1667.33	1670.86	1708.57	1694.11	1686.31	1720.11	1656.2	1678.09	1669.9	1686.05	1694.7	1697.9	1682.14	1698.54	1701.93	1660.15	1685.46	1649.76	1706.09	1703.05	1697.4	1680.04	1657.32	1669.1	1643.36	1696.25	1691.01	1688.28	1665.05	1674.92	1712.88	1705.22	1697.34	1720.2	1731.44	1648.29	1653.58	1679.47	1650.32	1687.39	1671.67	1661.19
24.264999	1648.56	1684.31	1659.19	1682.4	1650.07	1762.45	1663.59	1665.28	1670.63	1710.3	1696.22	1686.7	1719.4	1659.03	1675.54	1671.1	1688.38	1696.24	1698.24	1685.15	1695.92	1699.38	1658.7	1686.28	1650.77	1704.73	1703.91	1698.01	1683.52	1657.44	1671.67	1645.3	1695.21	1692.45	1688.84	1665.35	1672.98	1713.62	1706.33	1701.4	1720.51	1731.46	1650.37	1652.75	1680.31	1648.05	1687.46	1669.61	1656.01
24.760000	1646.01	1681.28	1655.68	1680.44	1651.07	1762.21	1663.23	1666.68	1670.73	1708.94	1692.61	1682.3	1718.06	1658.33	1677.57	1667.37	1685.51	1696.86	1697.79	1683.6	1697.39	1697.88	1658.58	1687.07	1646.82	1704.22	1703.56	1699.39	1679.52	1658.93	1670.42	1644.54	1692.66	1692.84	1689.6	1665.58	1673.68	1714.78	1705.5	1700.27	1722.17	1730.32	1650.07	1652.78	1679.51	1649.56	1687.83	1671.06	1660.37
25.254999	1645.41	1684.48	1658.86	1685.23	1654.22	1766.22	1664.42	1665.69	1670.42	1709.25	1696.19	1687.58	1718.81	1659.33	1679.27	1670.72	1688.55	1696.33	1698.64	1682.75	1698.59	1700.45	1659.48	1687.41	1649.62	1706.89	1705.58	1698.82	1682.13	1657.82	1671.2	1645.53	1694.34	1691.39	1687.13	1664.03	1674.45	1715.08	1707.01	1699.31	1716.32	1728.72	1648.85	1653.59	1679.63	1650.6	1684.57	1672.68	1658.83
25.750999	1645.69	1682.47	1657.21	1681.96	1648.24	1764.75	1662.48	1666.96	1672.76	1710.93	1693.8	1683.66	1721.32	1659.97	1678.38	1670.1	1686.05	1698.28	1698.19	1683.84	1696.05	1700.07	1661.59	1685.91	1649.74	1703.62	1702.54	1698.23	1680.62	1658.59	1670.86	1643.5	1694.04	1692.38	1689.11	1665.19	1674.11	1714.21	1703.73	1700.85	1720.95	1730.35	1649.87	1650.41	1681.68	1650.58	1685.38	1673.42	1663.49
26.246000	1645.38	1682.31	1657.48	1681.46	1650.65	1763.65	1661.37	1667.81	1669.6	1709.15	1697.31	1684.51	1717.14	1657.19	1675.74	1668.88	1685.75	1693.01	1698.49	1683.46	1697.37	1698.95	1658.21	1684.16	1650.04	1701.4	1701.48	1696.78	1680.23	1655.94	1670.19	1643.76	1694.28	1690.24	1688.78	1665.13	1671.89	1712.94	1705.05	1700.19	1717.67	1729.65	1647.9	1651.7	1680.62	1648.63	1688.24	1670.7	1658.57
26.740999	1647.24	1683.26	1655.25	1681.54	1650.94	1763.15	1664.19	1665.8	1670.69	1710.1	1697.15	1683.78	1718.83	1660.32	1677.73	1671.59	1685.05	1695.56	1700.04	1680.64	1696.59	1698.98	1659.17	1685.39	1651.31	1704.53	1702.05	1697.53	1681.4	1657.77	1671.22	1643.76	1693.38	1691.49	1690.57	1664.24	1675.02	1713.44	1704.64	1701.61	1719.5	1731.8	1649.13	1652.33	1677.75	1649.23	1685.04	1671.31	1657.94
27.236000	1646.04	1681.76	1657.76	1680.23	1650.39	1761.1	1660.76	1668.2	1669.87	1708.2	1694.02	1684.05	1718.91	1659.91	1675.82	1668.96	1685.05	1695.31	1696.7	1681.53	1696.41	1700.6	1659.72	1686.19	1647.78	1705.14	1703.25	1696.24	1681.85	1658.13	1671.42	1645.3	1695.32	1689.79	1688.38	1664.67	1673.12	1712.1	1705.5	1699.17	1717.33	1727.49	1647.75	1652.77	1680.59	1649.7	1686.72	1671.9	1658.37
27.731001	1644.06	1683	1658.48	1678.96	1651.73	1763.7	1662.91	1665.02	1669.73	1708	1695.06	1684.24	1719.42	1658.79	1676.57	1669.48	1684.63	1696.36	1696.67	1682.79	1694.94	1697.66	1658.35	1685.48	1648.29	1703.14	1703.81	1696.55	1682.08	1657.48	1669.12	1643.54	1694.22	1691.58	1689.27	1663.33	1675.66	1710.44	1704	1698.47	1716.35	1731.62	1649.99	1651.18	1677.95	1649.25	1686.3	1669.19	1659.91
28.226999	1647.13	1683.32	1656.91	1681.28	1650.01	1762.52	1661.51	1666.87	1672.81	1708.52	1698.06	1685.01	1718	1659.48	1675.93	1668.62	1687.03	1693.06	1696.05	1682.77	1696.07	1699.29	1659.81	1686.85	1648.19	1702.05	1701.02	1694.72	1683.02	1656.62	1669.97	1643.17	1694.46	1691.19	1689.3	1664.84	1673.59	1713.59	1705.37	1699.57	1719.97	1726.8	1649.82	1651.65	1678.14	1647.45	1686.08	1668.31	1659.72
28.722000	1646.02	1685.21	1658.84	1679.78	1651.14	1761.83	1661.63	1664.6	1671.62	1708.42	1693.3	1686	1718.67	1658.1	1677.53	1667.33	1685.83	1697.42	1696.65	1683.57	1695.14	1700.3	1656.75	1684.24	1647.7	1703.71	1700.88	1695.68	1682.06	1656.24	1670.95	1642.33	1695.07	1690.36	1686.45	1665.63	1674.97	1713.26	1702.78	1700.27	1716.71	1728.82	1650.16	1650.84	1679.45	1647.85	1686.86	1672.5	1659.07
29.216999	1647.2	1684.3	1657.34	1681.49	1651.57	1761.46	1660.02	1664.57	1671.95	1709.91	1693.91	1684.78	1721.15	1661.14	1673.36	1669.72	1685.63	1693.11	1697.68	1682.81	1696.81	1699.43	1660.27	1685.84	1650.82	1704.81	1703.03	1697.6	1680.57	1656.66	1669.64	1643.11	1695.52	1688.09	1686.3	1666.32	1673.93	1713.28	1703.98	1698.01	1719.51	1728.25	1648.65	1651.13	1678.78	1648.25	1686.9	1672.52	1656.98
29.712000	1646.3	1683.92	1657.69	1681.7	1652.22	1759.1	1661.72	1665.21	1670.45	1708.33	1694.04	1681.44	1716.18	1659.72	1674.26	1666.96	1684.86	1696.3	1695.05	1681.72	1694.2	1700.38	1657.24	1685.63	1647.83	1703.49	1703.33	1695.18	1682.31	1656.08	1669.45	1643.13	1694.68	1693.3	1689.06	1663.56	1674.52	1714.45	1702.48	1698.9	1716.45	1730.5	1647.75	1650.43	1679.86	1648.82	1686.4	1670.27	1658.93
30.207001	1644.62	1684.78	1658.26	1681.54	1653.08	1757.79	1660.7	1663.94	1668.86	1708.09	1693.16	1683.17	1715.95	1657.67	1676.05	1669	1683.24	1692.88	1695.39	1681.87	1695.73	1699.88	1656.8	1683.21	1648.72	1700.37	1703.15	1698.79	1680.47	1658.37	1669.12	1644.85	1693.45	1689.53	1686.83	1665.12	1674.41	1711.45	1703.91	1700.45	1718.94	1725.05	1648.63	1650.52	1678.57	1648.79	1684.64	1669.92	1659.53
30.702999	1643.48	1684.44	1659.26	1681.25	1651.68	1760.29	1661.64	1666.51	1669.36	1707.61	1694.7	1682.43	1715.88	1657.73	1675.97	1668.08	1685.72	1693.53	1692.76	1685.39	1695.12	1699.32	1658.79	1685.69	1648.16	1701.83	1701.27	1697.18	1679.82	1657.14	1669.27	1642.84	1692.02	1690.02	1685.22	1664.26	1673.3	1714.73	1703.24	1697.94	1716.37	1727.44	1648.93	1651.53	1676.96	1649.32	1686.18	1670.3	1658.78
31.198000	1644.88	1684.23	1657.24	1682.62	1650	1756.65	1660.34	1665.34	1670.96	1708.56	1691.77	1682.77	1716.66	1656.78	1676.57	1667.06	1683.69	1692.08	1695.94	1683.05	1695.22	1698.09	1658.28	1686.52	1649.03	1702.97	1702.07	1694.25	1681.5	1656.49	1668.34	1643.97	1693.66	1690.85	1685.29	1663.1	1675.52	1713.66	1701.87	1698.9	1719.18	1727.27	1646.46	1650.59	1678.73	1646.65	1683.69	1668.99	1655.86
31.693001	1646.39	1681.58	1659.07	1679.61	1651.39	1756.39	1661.45	1664.51	1669.81	1708.71	1693.13	1679.93	1716.38	1658.38	1674.96	1667.29	1686.69	1692.4	1694.45	1682.71	1693.43	1697.56	1658.09	1684.25	1648.22	1702.95	1700.05	1699	1683.87	1657.45	1667.93	1642.13	1693.04	1689.7	1689.18	1665.3	1672.78	1712.51	1703.53	1698.94	1715.74	1728.91	1648.89	1652.27	1678.77	1648.23	1685.59	1670.07	1658.73
32.188000	1646.86	1681.59	1656.65	1679.28	1651.19	1754.65	1662.01	1664.96	1669.96	1708.61	1690.68	1683.83	1711.76	1659.72	1673.79	1669.42	1684.68	1693.16	1694.46	1682.09	1696.14	1699.76	1658.99	1686.17	1649.5	1702.71	1700.21	1696.97	1680.14	1657.72	1669.29	1642.75	1692.91	1690.74	1685.9	1664.27	1674.89	1712.7	1703.71	1698.18	1715.85	1728.79	1647.47	1649.64	1679.55	1647.4	1683.38	1669.63	1656.12
32.683998	1645.11	1683.89	1657.75	1679.36	1651.07	1755.91	1662.04	1663.89	1667.22	1707.24	1692.56	1682.68	1715.27	1658.39	1675.15	1668.4	1684.43	1692.6	1694.57	1683.17	1696.15	1700.75	1658.98	1683.49	1649.21	1699.23	1698.03	1695.11	1681.74	1658.24	1670	1643.88	1695.13	1689.97	1685.96	1662.97	1673.27	1711.03	1706.42	1698.33	1718.27	1725.82	1649.24	1651.29	1681.43	1648.48	1683.56	1668.33	1657.19
33.179001	1647.44	1682.47	1656.81	1679.86	1653.07	1756.09	1661.63	1664.84	1672.29	1708.66	1692.1	1683.13	1714.91	1658.57	1674.64	1668.71	1684.46	1693.74	1695.24	1682.69	1696.61	1700.1	1659.68	1684.68	1649.19	1702.77	1702.54	1696.08	1681.57	1654.67	1668.16	1643.84	1694.05	1691.75	1685.54	1665.31	1672.53	1709.35	1703.75	1698.25	1717.45	1726.42	1648.11	1648.98	1677.78	1648.03	1684.39	1669.55	1656.16
33.674000	1644.68	1684.21	1656.56	1678.64	1649.74	1753.99	1660.96	1662.49	1668.53	1704.8	1691.91	1680.23	1714.22	1657.36	1673.98	1666.77	1684.9	1692.81	1694.79	1680.96	1694.19	1697.22	1658.77	1686.32	1647.54	1702.21	1698.7	1695.57	1680.86	1656.14	1666.56	1644.4	1692.64	1689.98	1687.33	1662.27	1674.94	1710.7	1702.71	1696.03	1718.32	1728.75	1647.85	1650.1	1677.68	1649.25	1683.43	1669.64	1657.83
34.168999	1644.02	1680.47	1657.94	1680.21	1649.28	1752	1661.71	1664.85	1670.78	1708.53	1691.6	1682.58	1715.26	1660.35	1674.65	1666.8	1683.68	1692.16	1695.1	1681.52	1698.29	1699.11	1659.25	1687.13	1648.67	1702.46	1701.14	1695.35	1681.31	1658.38	1666.47	1642.59	1693.99	1690.5	1685.78	1663.66	1675.04	1710.56	1703.48	1695.45	1715.56	1723.35	1647.95	1651.03	1676.64	1648.81	1682.8	1667.4	1657.25
34.664001	1645.74	1679.41	1657.35	1676.39	1650.31	1754.04	1660.39	1663.78	1668.98	1705.41	1691.92	1681.72	1714.83	1656.59	1675.41	1668.37	1685.73	1692.81	1693.67	1682.02	1695.99	1697.43	1658.51	1686.5	1648.19	1699.87	1697.99	1695.3	1680.38	1656.06	1667.92	1642.55	1692.27	1690.02	1688.56	1662.88	1674.95	1711.56	1700.45	1696.51	1715.42	1725	1649.31	1649.77	1677.61	1648.82	1683.41	1672.15	1657.05
35.160000	1645.82	1678.95	1655.58	1678	1650.95	1750.61	1659.9	1665.17	1668.14	1706.54	1692.33	1680.11	1712.71	1656.61	1673.8	1668.71	1682.14	1692.74	1693.51	1680.32	1693.99	1698.4	1655.87	1683.23	1648.75	1702.75	1698.96	1695.23	1679.95	1659.43	1669.25	1644.33	1694.62	1691.13	1685.51	1664.02	1672.46	1710.46	1704.14	1697.69	1716.43	1725.73	1648.79	1650.25	1678.63	1649.02	1682.06	1667.97	1657.73
35.654999	1646.46	1680.26	1656.87	1677.39	1650.56	1751.71	1660.13	1666.62	1667.86	1705.71	1694.27	1682.67	1713.6	1658.31	1675.97	1668.54	1682.51	1694.8	1694.07	1681.02	1695.36	1698.08	1658.76	1682.37	1648.46	1699.61	1700.03	1696.62	1678.39	1657.71	1668.06	1643.79	1693.93	1688.37	1685.27	1663.25	1671.07	1709.66	1704.34	1697.25	1714.48	1726	1646.69	1650.75	1680.09	1647.67	1682.71	1669.84	1658.74
36.150002	1646	1681.99	1656.56	1679.6	1652.73	1752.21	1660.23	1665.04	1669.47	1708	1693.53	1682.93	1714.12	1656.68	1675.68	1668.85	1683.29	1694.26	1694.43	1681.54	1693.7	1697.14	1655.63	1682.3	1645.36	1700.4	1698.33	1696.38	1680.15	1656.06	1668.89	1644.51	1692.23	1689.81	1685.02	1662.96	1675.63	1711.69	1701.64	1698.18	1716.4	1727.19	1645.99	1650.05	1676.26	1648.62	1683.44	1669.54	1658.26
36.645000	1644.64	1680.78	1658.25	1677.88	1647.8	1750.55	1660.44	1661.89	1668.95	1705.5	1692.59	1681.45	1712.02	1655.97	1674.06	1667.82	1683.63	1692.1	1695.33	1682.27	1694.83	1697.7	1658.06	1684.82	1648	1698.56	1701.89	1695.15	1681.38	1655.74	1668.9	1643.1	1693.43	1686.93	1686.43	1663.58	1673.24	1710.79	1703.11	1695.95	1718.69	1727.46	1648.67	1652.63	1678.89	1646.42	1684.46	1669.46	1656.03
37.139999	1646.57	1681.54	1657.58	1679.91	1650.23	1752.21	1660.74	1666.73	1670.23	1706.03	1691.33	1681.56	1713.5	1655.63	1675.28	1667.33	1684.35	1692.66	1694.01	1681.6	1696.31	1696.05	1658.49	1687.68	1649.74	1700.78	1698.59	1695.19	1680.27	1656.96	1669.17	1642.49	1693.79	1691.17	1686.74	1665.2	1671.05	1708.62	1700.78	1695.34	1714.99	1727.07	1648.1	1649.91	1677.37	1650.48	1682.53	1666.92	1656.03
37.636002	1645.3	1680.53	1656	1678.94	1648.62	1751.84	1661.39	1664.58	1670.41	1706.07	1692.38	1680.86	1712.41	1656.19	1675.86	1666.63	1684.77	1693.22	1695.41	1679.85	1696.8	1697.48	1656.93	1683.62	1648.84	1701.83	1700.06	1693.26	1681.95	1658.15	1667.5	1643.76	1691.69	1688.66	1685.01	1663.6	1669.42	1708.84	1701.6	1697.08	1716.05	1723.77	1648.2	1650.46	1676.62	1647.8	1683.29	1669.42	1655.94
38.131001	1644.75	1680.65	1657.52	1678.79	1648.23	1751.12	1658.84	1664.17	1668.65	1706.06	1691.36	1683.15	1712.54	1656.11	1677.27	1667.16	1682.73	1695.62	1693.62	1678.82	1692.59	1696.75	1658.52	1683.57	1647.97	1702.13	1698.61	1695.92	1678.46	1657.3	1667	1641.92	1692.34	1689.35	1684.95	1662.85	1672.38	1706.81	1705	1695.31	1716.88	1725.14	1645.25	1650.34	1676.59	1647.96	1681.12	1665.9	1655.6
38.625999	1645.39	1681.07	1656.09	1678.38	1650.2	1754.74	1661.3	1663.4	1666.1	1705.9	1691.84	1679.45	1713.14	1658.3	1677.02	1669.58	1683.16	1693.04	1694.99	1680.22	1694.8	1699.02	1655.51	1683.25	1648.77	1699.77	1699.56	1694.68	1679.17	1655.96	1669.87	1643.58	1691.72	1688.33	1684.55	1664.08	1674.89	1708.48	1701.96	1696.02	1717.67	1722.51	1646.63	1648.74	1677.8	1648.71	1681.69	1668.94	1658.69
39.120998	1645.61	1682.38	1657.06	1679.86	1648.73	1753.88	1658.52	1661.27	1667.15	1706.96	1690.98	1683.4	1712.79	1658.34	1674.02	1668.34	1683.81	1690.86	1693.71	1679.05	1693.96	1694.59	1658.48	1683.61	1649.24	1700.86	1698.5	1694.13	1679.76	1655.04	1666.84	1642.49	1690.95	1687.91	1685.19	1661.53	1673.18	1708.54	1702.34	1695.73	1713.5	1724.93	1648.24	1651.14	1678.26	1649.16	1683.01	1667.78	1658.14
39.616001	1645	1679.94	1658.04	1673.94	1650.05	1752.94	1660.6	1662.62	1669	1702.84	1690.22	1681.17	1710.52	1657.08	1674.43	1666.25	1683.1	1691.3	1693.73	1680.79	1692.6	1697.74	1656.11	1684	1647.85	1697.14	1696.48	1692.53	1677.94	1655.04	1667.11	1640.71	1693.41	1689.44	1684.2	1661.99	1673.32	1710.21	1700.96	1695.02	1714.01	1722.36	1645.77	1647.68	1677.07	1647.8	1681.83	1668.85	1655.87
40.112000	1644.16	1680.23	1656.29	1677.16	1648.74	1751.06	1660.22	1664.52	1669.08	1706.61	1690.78	1681.98	1714.16	1657.62	1676.18	1666.64	1682.65	1692.66	1694.69	1682.33	1694.28	1696.68	1657.7	1684.7	1649.16	1700.56	1700.39	1695.47	1679.23	1654.98	1668.6	1643.88	1693.08	1689.09	1685.25	1662.89	1673.93	1707.44	1699.73	1695.96	1713.74	1723.67	1646.73	1646.69	1676.07	1647.32	1679.83	1666.34	1655.27
40.606998	1645.29	1680.8	1655.15	1678.24	1649.95	1751.62	1659.42	1663.22	1668.28	1705.41	1690.68	1682.23	1711.41	1656.41	1674.72	1666.28	1684.53	1691.14	1693.13	1681.49	1694.77	1693.78	1656.62	1683.1	1648.1	1699.76	1697.36	1694.19	1679.02	1655.59	1667.85	1641.83	1691.52	1690.46	1686.63	1663.46	1673.15	1707.35	1704.66	1696.69	1712.6	1723.01	1647.02	1649.43	1677.09	1646.97	1678.33	1667.07	1655.84
41.102001	1644.15	1680.32	1656.82	1679.25	1648	1749.51	1659.11	1663.04	1664.89	1703.69	1689.07	1679.54	1711.98	1658.46	1673.53	1667.33	1682.09	1690.2	1693.98	1680.42	1693.96	1695.4	1656.34	1683.05	1646.79	1699.77	1697.13	1697.03	1680.67	1655.33	1668.05	1644.16	1691.99	1686.13	1685.21	1663.84	1670.65	1708.23	1700.98	1693.04	1713.18	1722.47	1647.74	1649.1	1676.74	1645.96	1679.59	1667.28	1655.43
41.597000	1644.56	1680.16	1655.39	1678.25	1647.59	1749.62	1660.08	1662.56	1667.91	1704.06	1689.75	1679.54	1711.17	1656.79	1675.43	1668.12	1683.05	1693.64	1694.22	1682.82	1695.67	1697.59	1657.85	1685.88	1647.78	1699.76	1697.54	1696.65	1678.11	1656.12	1667.57	1642.15	1692.08	1689.76	1686.27	1663.36	1671.4	1707.12	1699.95	1693.79	1713.14	1721.33	1645.51	1648.65	1674.7	1650.06	1679.09	1668.4	1655.36
42.091999	1643.33	1678.44	1655.95	1678.01	1648.71	1749.25	1660.21	1663.81	1667.89	1703.36	1689.14	1679.46	1711.58	1656.33	1673.57	1670.18	1682.93	1689.97	1694.12	1679.69	1691.6	1696.13	1658.26	1681.81	1648.2	1699.55	1696.59	1691.93	1677.93	1657.48	1666.78	1641.36	1690.64	1686.83	1683.86	1662.29	1671.6	1710.8	1702.09	1697.43	1713.91	1725.3	1647.78	1648.6	1675.7	1647.07	1678.84	1667.19	1654.19
42.588001	1642.56	1684.36	1654.1	1678.03	1648.41	1751	1658.93	1663.14	1668.29	1705.33	1689.95	1680.03	1711.59	1659.14	1675	1667.68	1684.02	1688.66	1694.52	1678.05	1693.91	1694.49	1656.26	1685.11	1646.74	1701.42	1697.03	1697.04	1679.43	1659.87	1666.75	1644.24	1690.56	1688.43	1685.42	1663.71	1672.85	1705.71	1701.91	1694.49	1712.2	1720.07	1644.41	1647.48	1676.1	1648.58	1679.49	1669.04	1656.55
43.083000	1645.68	1679.63	1657.13	1679.31	1649.99	1749.39	1659.2	1663.1	1666.34	1706.77	1692.04	1681.5	1710.85	1656.8	1673.98	1665.55	1679.9	1690.95	1696.01	1680.82	1692.82	1696.06	1655.85	1682.67	1646.73	1700.25	1694.92	1693.67	1680.48	1655.15	1664.92	1641.54	1692.62	1687.34	1687.36	1663.2	1672.72	1710.41	1701.16	1695.66	1712.44	1725.31	1644.28	1648.1	1675.04	1647.51	1680.57	1667.06	1655.26
43.577999	1645.18	1680.33	1657.69	1678.38	1649.9	1748.6	1658.7	1663.28	1667.57	1705.63	1689.93	1680.26	1710.29	1658.25	1675.18	1666.77	1681.32	1692.47	1692.92	1679.35	1693.99	1699.45	1654.75	1685.43	1647.64	1699.06	1698.11	1695.81	1679.82	1655.4	1667.52	1640.14	1692.57	1688.62	1684.9	1665.85	1672.47	1707.78	1701.49	1696.22	1712.98	1720.61	1647.78	1650	1674.09	1645.33	1680.17	1669.05	1655.94
44.073002	1644.89	1679.88	1656.27	1677.86	1650.07	1749.09	1660.1	1664.51	1669.21	1706.86	1690.7	1680.97	1712.08	1656.83	1673.43	1667.52	1681.84	1688.44	1693.13	1681.2	1693.02	1697.46	1656.25	1683.28	1648.61	1698.18	1697.18	1695.6	1678.43	1657.06	1665.18	1641.45	1690.45	1688.33	1683.29	1662.72	1669.98	1707.97	1702.08	1696.17	1711.42	1720.48	1648.77	1650.51	1676.03	1648.06	1680.71	1668.06	1655.3
44.568001	1644.43	1680.02	1656.41	1676.05	1648.03	1750.72	1661.04	1666.53	1668.24	1705.97	1689.05	1680.97	1711.51	1657.18	1674.22	1667.08	1682.6	1693.69	1694.48	1679.37	1692.7	1697.34	1656.61	1682.24	1647.42	1699.66	1696.77	1694.6	1678.02	1655.76	1667.27	1640.63	1691.42	1687.61	1683.81	1660.52	1674.4	1707.87	1700.19	1695.11	1711.99	1722.45	1647.97	1649.62	1676.65	1647.21	1680.38	1666.95	1655.09
45.063999	1643.92	1680.14	1657.2	1676.77	1647.93	1750.59	1661.52	1661.64	1667.29	1703.55	1688.46	1678.75	1709.33	1656.65	1674.85	1667.19	1682.06	1690.97	1691.75	1678.47	1694.01	1695.46	1656.15	1682.87	1647.17	1699.63	1695.76	1692.65	1677.91	1655.91	1666.69	1640.44	1691.03	1687.65	1683.3	1660.66	1673.54	1710.28	1698.83	1694.28	1713.69	1721.92	1647	1650.11	1677.4	1647.17	1680.12	1664.87	1656.23
45.558998	1644.54	1680.26	1655.37	1677.58	1649.51	1748.91	1659.1	1663.03	1668.76	1704.43	1689.36	1681.42	1709.31	1655.2	1674.38	1667.76	1682.13	1691.34	1693.87	1679.1	1693.43	1694.95	1656.94	1683.8	1647.93	1699.28	1695.18	1693.11	1679.38	1656.17	1667.09	1641.09	1691.51	1687.65	1683.84	1660.48	1671.48	1706.45	1698.91	1695.22	1711.89	1718.83	1647.57	1646.79	1675.94	1647.52	1678.27	1666.57	1656.41
46.054001	1643.08	1679.4	1656.4	1675.43	1649	1755.51	1658.61	1662.49	1670.61	1701.96	1689	1679.18	1711.9	1656.61	1674.87	1665.8	1683.29	1691.46	1689.61	1679.49	1693.64	1696.16	1656.77	1682.77	1647.83	1698.16	1696.58	1692.93	1679.03	1654.53	1664.2	1640.18	1691.76	1687.69	1684.59	1658.89	1669.87	1710.08	1699.27	1694.16	1711.31	1721	1646.68	1647.67	1676.35	1647.83	1678.32	1669.64	1656.85
46.549000	1645.57	1681.47	1656.22	1676.51	1648.47	1749.15	1660.37	1661.22	1667.36	1701.24	1687.91	1678.4	1709.76	1654.7	1674.34	1667.42	1684.25	1692.77	1691.22	1678.17	1692.99	1694.56	1653.82	1682.71	1645.51	1700.41	1697.57	1693.47	1677.01	1653.53	1666.2	1642	1692.04	1687.22	1682.92	1659.85	1671.5	1707.76	1700.7	1692.78	1714.68	1722.87	1645.84	1648.35	1673.94	1647.85	1679.96	1665.82	1656
47.043999	1645.94	1682.85	1656.24	1676.73	1649.93	1750.6	1660.53	1662.8	1667.91	1704.12	1688.57	1679.74	1708.63	1655.47	1672.78	1665.95	1681.99	1690.21	1693.67	1678.82	1692.14	1694.1	1657.87	1679.74	1646.64	1698.94	1697.31	1692.89	1676.39	1654.44	1667.67	1643.41	1689.64	1687.66	1682.06	1663.16	1670.43	1706.81	1702.03	1696.43	1715.84	1722.35	1646.54	1648.29	1676.05	1647.4	1678.63	1667.67	1655.53
47.540001	1645.68	1677.69	1657.12	1674.45	1647.92	1750.41	1661.03	1665.2	1667.33	1703.09	1689.86	1678.47	1709.35	1656.18	1673.6	1665.89	1678.59	1690.28	1689.72	1679.28	1692.66	1695.74	1655.41	1683.03	1646.47	1696.9	1695.08	1692.37	1680.4	1656.03	1666.13	1642.52	1689.06	1686.97	1683.72	1661.94	1671.91	1709	1698.93	1694.94	1712.67	1721.11	1645.5	1648.85	1673.14	1647.45	1677.92	1665.13	1656.52
48.035000	1645.74	1679.57	1654.24	1678.39	1648.57	1748.4	1658.86	1662.53	1667.62	1700.38	1687.87	1679.99	1710.69	1655.65	1677.09	1665.33	1680.15	1690.38	1690.54	1678.26	1693.82	1695.7	1654.38	1680.67	1646.98	1697.51	1695.72	1693.53	1679.74	1654.65	1664.45	1642.92	1690.5	1685.44	1684.11	1660.12	1671.9	1706.42	1700.59	1694.95	1712.4	1721.48	1646.24	1647.57	1675.69	1646.28	1680.8	1667.69	1654.63
48.529999	1643.2	1681.63	1654.56	1678.89	1650.24	1748.9	1659.68	1664.17	1668.31	1702.88	1687.59	1678	1709.02	1657.06	1673.92	1664.64	1680.99	1691.7	1690.93	1678.37	1692.93	1694.23	1655.71	1683.69	1646.33	1698.83	1696.19	1693.87	1677.98	1653.65	1666.26	1641.07	1689.33	1686.83	1684.23	1661.46	1672.89	1706.64	1699.49	1694.01	1713.3	1722.37	1646.17	1649.46	1677.64	1645.01	1679.88	1667.82	1654.51
49.025002	1644.59	1678.44	1655.06	1677.99	1649.84	1747.46	1657.7	1663.79	1665.95	1700.88	1689.01	1680.63	1708.87	1656.02	1673.53	1666.75	1681.1	1689.1	1689.34	1678.17	1690.29	1694.22	1657.32	1680.96	1646.35	1699.68	1695.77	1693.5	1678.26	1654.85	1664.74	1642.43	1690.63	1687.96	1683.37	1661.03	1672.41	1708.86	1700.34	1696.36	1711.68	1720.94	1644.29	1648.13	1675.06	1648.04	1678.63	1665.11	1655.08
49.521000	1644.99	1676.88	1656.44	1674.52	1648.92	1745.58	1659.81	1662.6	1667.64	1706.2	1689.36	1680.53	1710.43	1655.97	1673.5	1663.88	1682.18	1689.23	1690.61	1679.48	1691.97	1694	1655.42	1683.79	1646.86	1697.65	1696.61	1692.95	1675.37	1654.5	1663.87	1640.61	1692.95	1686.89	1681.93	1659.42	1671.83	1706.67	1700.87	1694.92	1714.12	1719.63	1645.41	1647.76	1675	1644.58	1678.24	1666.97	1655.39
50.015999	1643.88	1678.7	1655.73	1675.98	1648.72	1748.04	1660.57	1663	1669.75	1704.04	1688.27	1680.93	1709.22	1657.15	1674.93	1665.32	1679.82	1690.02	1691.16	1678.99	1690.21	1693.75	1655.4	1681.7	1646.12	1697.23	1695.1	1692.23	1678.02	1653.39	1666.37	1642.02	1690.09	1687.88	1683.74	1662.28	1671.95	1707.17	1699.49	1691.07	1710.91	1722.23	1646.59	1648.62	1673.05	1646.54	1678.51	1666.07	1655.49
50.511002	1643.31	1676.12	1655.69	1675.56	1649.44	1746.35	1657.54	1663.11	1669.06	1699.22	1690.76	1676.62	1707.75	1652.39	1673.85	1665.46	1679.85	1690.79	1690.93	1678.05	1691.78	1693.37	1656.3	1683.17	1646.66	1699.37	1696.94	1693.9	1678.86	1653.15	1665.64	1642.1	1690.59	1686.89	1682.04	1662.22	1671.81	1706.62	1697.08	1693.99	1713.3	1720.35	1647.86	1647.36	1673.4	1646.01	1678.25	1666.23	1654.9
51.006001	1645.27	1680.73	1655.42	1677.31	1647.87	1743.66	1658.76	1661.82	1668.98	1702.09	1688.79	1679.04	1711.11	1656.75	1673.45	1664.45	1679.43	1690.39	1692.25	1678.51	1693	1696.41	1656.41	1683.11	1646.55	1698.79	1695.39	1694.45	1677.8	1655.88	1666.91	1640.13	1689.67	1688.41	1682.86	1663.09	1670.5	1707.03	1700.47	1692.93	1709.95	1723.2	1645.22	1647.31	1677.03	1649.11	1676.29	1666.73	1654.89
51.500999	1644.85	1679.74	1654.73	1676.5	1647.93	1745.6	1660.81	1664.47	1667.34	1701.9	1689.31	1680.52	1710.99	1656.56	1673.17	1665.98	1680.13	1690.97	1691.09	1680.16	1690.34	1695.82	1656.75	1682.1	1646.17	1698.11	1697.68	1692.48	1677.43	1654.48	1665.69	1641.32	1690.9	1686.58	1679.69	1659.42	1670.24	1707.55	1700.68	1696.53	1711.08	1723.5	1646.13	1648.67	1674.79	1648	1678.01	1664.29	1651.88
51.997002	1643.63	1680.88	1655.02	1675.73	1649.44	1747.1	1658.6	1660.73	1665.18	1702.16	1688.4	1677.52	1708.89	1655.64	1672.73	1667.3	1681.65	1689.68	1691.51	1678.48	1691.28	1694.78	1655.21	1683.81	1647.18	1698.11	1697.56	1690.83	1676.56	1655.65	1665.25	1641.8	1690.34	1685.03	1682.08	1659.62	1669.49	1705.83	1700.07	1694.01	1709.97	1720.35	1645.44	1649.08	1675.29	1647.23	1676.93	1667.56	1652.59
52.492001	1644.48	1681.81	1656.19	1676.8	1648.99	1745.9	1660.22	1663.96	1665.84	1700.31	1687.47	1680.81	1706.59	1655.15	1672.5	1666.07	1680.21	1689.44	1691.45	1678.94	1691.55	1694.78	1655.33	1682.43	1647.54	1695.89	1695.16	1690.94	1679.38	1654.57	1665.87	1641.24	1690.16	1687.22	1681.91	1662.95	1670.84	1706.07	1697.26	1692.64	1712.32	1719.24	1646.1	1650.21	1673.15	1647.76	1676.77	1664.88	1653.99
52.987000	1643.08	1678.54	1651.7	1675.79	1648.76	1744.06	1659.86	1662.36	1665.43	1701.09	1688.31	1675.29	1705.71	1654.35	1674.13	1664.75	1679.35	1691.12	1688.74	1675.64	1691.98	1693.35	1654.72	1684.66	1646.39	1697.88	1693.43	1693.7	1678.47	1654.17	1664.34	1640.01	1688.23	1687.67	1685.42	1661	1671.28	1706.35	1698.16	1696.46	1709.86	1721.75	1646.85	1646.91	1675.78	1645.82	1674.37	1663.47	1655.51
53.481998	1644.64	1678.4	1656.1	1675.23	1648.98	1744.76	1659.45	1664.44	1667.49	1700.61	1687.87	1679.13	1708.36	1657.49	1672.46	1666.65	1679.03	1687.67	1690.92	1676.62	1694.09	1693.74	1653.34	1681.94	1644.51	1695.89	1694.68	1692.04	1674.46	1653.24	1662.69	1642.59	1688.53	1686.8	1681.62	1659.82	1672.26	1705.44	1697.79	1693.21	1709.83	1719.29	1645.2	1644.83	1675.63	1646.28	1680.16	1665.63	1654.71
53.977001	1643.19	1679.23	1654.28	1677.21	1651.07	1741.69	1657.75	1661.2	1666.54	1699.08	1687.45	1678.76	1706.04	1657	1672.78	1664.95	1677.85	1689.72	1691.22	1676.16	1691	1693.3	1653.61	1681.38	1647.39	1696.48	1694.61	1693.02	1677.5	1654.85	1664.92	1639.82	1687.59	1685.88	1682.8	1660.05	1670.29	1706.97	1699.39	1690.93	1711.5	1718.99	1645.73	1645.91	1675.11	1643.83	1676.95	1668.22	1653.3
54.473000	1642.56	1678.83	1655.47	1674.84	1649.37	1740.42	1655.94	1659.03	1666.65	1700.36	1685.29	1676.25	1705.83	1654.96	1672.75	1662.69	1677.99	1688.61	1687.79	1677.88	1690.1	1691.72	1655.25	1682.52	1645.21	1697.64	1694.89	1692.12	1679.68	1656.47	1665.53	1641.24	1689.58	1687.84	1683.69	1659.81	1669.37	1707.19	1699.03	1692.62	1710.07	1720.8	1647.25	1647.58	1674.45	1646.56	1676.74	1666.19	1653
54.967999	1644.06	1674.91	1656.51	1675.42	1647.74	1740.29	1656.22	1661.44	1663.94	1699.01	1687.96	1677.09	1707.21	1656.09	1672.38	1666.01	1679.19	1687.31	1691.36	1677.67	1691.72	1692.05	1654.58	1682.36	1646.63	1696.64	1694.05	1692.29	1675.88	1655.88	1665.32	1641.41	1690.57	1687.31	1681.36	1658.93	1671.79	1706.05	1696.23	1691.3	1712.03	1718.29	1646.2	1650.21	1675.17	1644.75	1675.96	1668.03	1656.48
55.463001	1643.83	1677.43	1656.39	1672.56	1649.95	1740.42	1658.57	1661.86	1667.18	1701.38	1688.33	1678.59	1708.07	1655.32	1674.91	1664.85	1677.91	1689.92	1690.24	1676.03	1691.33	1694.8	1653.84	1680.08	1646.67	1696.35	1694.39	1692.37	1675.61	1653.26	1663.96	1638.67	1687.11	1686.13	1681.59	1660.79	1670.87	1704.43	1698.12	1692.72	1710.57	1719.76	1646.3	1648.59	1672.25	1644.19	1674.68	1669.18	1653.01
55.958000	1644.19	1677.67	1654.49	1673.72	1647.24	1740.71	1657	1662.36	1664.82	1700.21	1684.79	1677.41	1707.26	1654.78	1673.37	1662.45	1676.33	1691.37	1687.53	1677.9	1691.68	1691.21	1654.74	1680.87	1647.54	1696.58	1695.11	1693.48	1677.2	1654.42	1664.78	1640.48	1688.1	1685.91	1681.01	1662.49	1671.68	1704.32	1700.05	1692.56	1713.69	1718.32	1646.59	1646.33	1675.32	1645.35	1677.56	1669.75	1651.23
56.452999	1644.59	1675.87	1654.38	1673.55	1649.26	1741.14	1660.23	1662.25	1665.96	1699.18	1687.75	1678.93	1707.84	1656.03	1672.02	1665.98	1680.78	1689.82	1689.3	1678.71	1691.8	1693.07	1655.46	1682.95	1644.8	1699.65	1694.85	1691.26	1678.95	1656.73	1665.35	1640.78	1688.8	1685.43	1681.07	1660.72	1672.08	1707.8	1700.15	1694.1	1710.35	1718.37	1644.44	1647.93	1674.16	1645.52	1676.4	1670.97	1654.71
56.949001	1643	1675.88	1656.22	1673.32	1648.18	1739.69	1656.39	1661.66	1664.79	1700.43	1689.2	1677.54	1706.38	1653.99	1672.77	1662.46	1679.16	1687.7	1687.91	1676.31	1690.26	1692.99	1655.65	1680.71	1647.46	1697.65	1694.3	1694.22	1675.28	1654.18	1664.72	1639.48	1687.82	1686.34	1680.89	1661.38	1671.14	1709.15	1698.34	1692.82	1711.64	1720.09	1645.49	1645.8	1675.07	1644	1676.75	1669.36	1652.79
57.444000	1643.72	1676.54	1654.67	1673.07	1646.88	1738.03	1660.03	1663.56	1664.35	1698.33	1686.02	1676.8	1705.1	1654.7	1673.07	1663.63	1678.88	1688.27	1688.95	1676.28	1689.13	1691.39	1656.39	1682.11	1646.84	1694.94	1694.91	1692.82	1676.6	1653.91	1665.28	1640.62	1689.11	1685.79	1682.6	1660.88	1670.58	1707.93	1697.29	1692.21	1711.05	1717.29	1646.9	1647.09	1673.32	1644.67	1677.4	1667.05	1655.17
57.938999	1644.55	1675.19	1653.78	1673.36	1649.51	1740.5	1659.29	1663.1	1665.79	1698.47	1687.94	1677.43	1709.94	1655.87	1672.14	1664.05	1679.92	1688.45	1687.74	1678.41	1689.98	1692.38	1655.83	1682.02	1646.24	1694.76	1695.93	1692.21	1676.64	1653.44	1664	1641.76	1691.07	1683.47	1682.44	1660.36	1671.39	1707.35	1696.98	1694.67	1707.28	1719.65	1646.61	1647.15	1675.45	1644.02	1676.63	1665.2	1654.56
58.433998	1643.55	1677.8	1653.48	1673.6	1647.9	1741.82	1659.74	1660.44	1666.71	1700.82	1687.71	1675.41	1706.15	1653.82	1671.06	1663.78	1678.38	1687.31	1689.41	1675.69	1688.26	1690.62	1654.71	1681.98	1644.7	1694.08	1691.98	1691.46	1675.76	1653.35	1663.18	1642.08	1688.8	1683.79	1681.25	1659.15	1670.8	1706.59	1694.8	1692.54	1709.2	1717.48	1644.15	1645.64	1672.09	1646.31	1674.21	1667.71	1654.51
58.929001	1643.88	1675.01	1654.98	1672.84	1647.36	1739.6	1657.09	1661.55	1664.34	1701.75	1686.8	1679.41	1705.64	1654.31	1675.31	1662.15	1677.44	1688.45	1688.4	1675.92	1691	1691.44	1655.12	1681.14	1646.51	1698.03	1693.24	1690.69	1674.98	1654.44	1664.96	1640.68	1690.68	1686.33	1681.4	1660.52	1668.74	1704.29	1695.5	1692.5	1708.78	1718.63	1646	1647.61	1675.7	1644.61	1678.48	1667.3	1653.67
59.424999	1643.72	1674.73	1654.87	1674.3	1647.98	1739.81	1658.43	1662.71	1666.79	1700.67	1686.53	1676.46	1705.86	1656.12	1673.56	1663.32	1677.6	1689.24	1690.26	1676.53	1692.34	1691.68	1654.96	1680.9	1644.94	1696.5	1694.7	1693.39	1678.09	1655.25	1666.57	1641.47	1690.07	1686.27	1683.35	1660.31	1670.53	1705.51	1698.4	1693.95	1709.42	1719.7	1644.59	1649.9	1673.21	1643.41	1676.56	1666.98	1652
59.919998	1643.79	1674.93	1654.54	1673.75	1649.15	1738.04	1657.58	1660.49	1664.74	1698.93	1688.43	1676.34	1706.7	1655.69	1672.63	1666.45	1678.79	1687.59	1690.91	1676.84	1692.55	1691.34	1653.89	1681.74	1646.33	1697.89	1693.82	1690.11	1675.44	1654.86	1663.82	1640.57	1687.93	1686.58	1679.51	1661.44	1668.75	1707.44	1696.2	1690.2	1708.89	1718.85	1644.13	1646.45	1672.06	1645.1	1674.88	1665.74	1653.94
60.415001	1643.66	1675.14	1655.67	1672.77	1649.19	1740.5	1656.2	1661.69	1664.1	1699.76	1688.55	1676.61	1703.42	1654.71	1673.71	1665.52	1678.89	1690.3	1689.31	1678.01	1690.91	1693.19	1654.94	1682.49	1645.92	1698.07	1692.42	1691.38	1677.24	1653.17	1666.12	1640.44	1689.01	1684.29	1680	1659.16	1669.27	1707.27	1695.69	1694.41	1708.99	1721.13	1647.25	1647.19	1675.67	1644.79	1674.39	1667.36	1655.06
60.910000	1642.98	1677.24	1656.41	1673.01	1647.52	1739.77	1658.09	1660.7	1665.05	1699.88	1687.74	1678.09	1705.14	1655.43	1673.04	1664.62	1677.13	1688.54	1690.07	1673.76	1689.64	1689.96	1655.15	1680.42	1643.69	1694.74	1694.66	1691.29	1675.45	1654.62	1664.98	1640.02	1687.09	1685.13	1682.47	1661.87	1669.8	1704.69	1696.6	1692.76	1710.6	1719.51	1645.34	1648.76	1672.95	1644.46	1677.93	1667.09	1654.55
61.404999	1645.07	1677.46	1657.02	1674.89	1648.6	1738.69	1657.91	1661.69	1667.72	1699.25	1686.45	1676.53	1705.66	1655.03	1673.23	1666.63	1680.73	1687.15	1687.35	1676.97	1689.74	1690.72	1656.5	1680.35	1646.21	1696.37	1693.97	1692.45	1677.96	1653.64	1663.85	1640.04	1689.16	1685.87	1679.89	1658.48	1672.8	1704.79	1697.1	1692.58	1711.26	1718.16	1646.5	1647.83	1673.82	1646.08	1675.6	1664.51	1655.61
61.901001	1646.03	1675.89	1655.51	1674.26	1648.02	1736.88	1657.39	1661.47	1668.55	1700.52	1684.05	1676.15	1704.48	1654.38	1671.12	1662.65	1681.46	1686.34	1687.34	1675.03	1691	1692.46	1654.5	1682.21	1644.93	1696.69	1693.03	1693.26	1679.43	1653.3	1663.08	1640.43	1686.65	1685.51	1681.35	1659.51	1670.73	1703.49	1697.87	1691.19	1709.34	1718.17	1645.68	1646.12	1672.77	1644.52	1676.96	1664.28	1652.53
62.396000	1644.37	1675.72	1656.68	1674.11	1647.94	1735.54	1658.52	1661.51	1665.48	1698.11	1687.57	1677.64	1704.89	1655.29	1673.65	1665.69	1678.58	1690.1	1689.37	1674.24	1691.23	1689.85	1652.72	1682.82	1647.3	1695.14	1694.09	1690.45	1674.65	1652.37	1662.6	1637.83	1687.76	1685.5	1680.3	1659.04	1671.49	1700.94	1695.38	1693.27	1708.35	1718.52	1646.6	1646.78	1673.42	1643.21	1674.27	1666.5	1653.87
62.890999	1643.38	1676.06	1656.31	1670.95	1647.9	1737.1	1657.78	1661.82	1665.59	1698.51	1684.68	1675.39	1703.24	1655.14	1670.71	1662.85	1677.34	1686.92	1687.37	1679.39	1689.42	1692.33	1654.8	1681.28	1646.33	1694.88	1693.61	1692.77	1675.77	1655.29	1662.85	1640.08	1688.5	1683.48	1681.11	1661.02	1673.06	1704.56	1695.37	1689.99	1708.12	1719.37	1646.78	1646.71	1672.29	1646.16	1676.36	1665.34	1653.61
63.386002	1643.9	1675.39	1655.08	1671.45	1648.06	1737.56	1657.09	1661.47	1665.29	1698.82	1683.45	1677.73	1706.27	1654.16	1674.12	1665.53	1681.04	1687.56	1687.26	1674.16	1690.01	1691.75	1654.62	1680.91	1646.98	1694.86	1692.54	1688.81	1674.91	1653.66	1662.84	1640.32	1688.89	1685.6	1681.04	1660.4	1671.27	1705.03	1697.26	1693.31	1709.94	1720.69	1644.82	1647.85	1673.31	1646.08	1674.7	1666.37	1653.17
63.882000	1643.08	1677.22	1654.76	1674.42	1649	1737.56	1656.78	1663.19	1665.18	1700.22	1684.6	1676.34	1706.24	1655.45	1670.87	1664.53	1679.14	1688.12	1685.28	1675.52	1687.31	1690.7	1654.39	1680.45	1646.9	1694.46	1692.44	1690.73	1674.1	1652.62	1665.37	1639.17	1689.18	1684.12	1680.3	1658.61	1669.75	1705.51	1698.03	1690.54	1708.39	1721.33	1644.7	1645.99	1672.9	1645.77	1673.5	1665.02	1652.24
64.376999	1643.39	1676.63	1654.01	1673.38	1648.79	1735.75	1656.6	1660.79	1663.53	1698.15	1686.55	1676.61	1705.27	1652.94	1672.2	1666.36	1677.68	1687.13	1687.49	1676.51	1688.67	1691.97	1653.68	1681.66	1645.56	1695.18	1693.92	1692.37	1676	1656	1662.65	1640.4	1686.97	1683.98	1680.83	1659.91	1669.22	1704.1	1697.54	1692.71	1709.24	1717.9	1644.88	1646.64	1672.73	1644.83	1676.93	1664.38	1654.61
64.872002	1643.57	1675.68	1654.65	1671.57	1647.28	1736.54	1656.58	1664.3	1663.93	1698.63	1683.71	1676.98	1705.98	1656.92	1674.93	1662.28	1678.45	1688.88	1687.36	1674.74	1688.34	1691.12	1653.19	1679.7	1648.55	1697.01	1694.39	1691.85	1676.4	1654.66	1663.44	1641.21	1688.23	1683.95	1682.69	1660	1670.18	1704.19	1697.08	1691.16	1710.52	1718.97	1646.07	1647.18	1673.05	1644.67	1673.94	1664.54	1652.83
65.366997	1641.06	1675.65	1656.41	1673	1647.43	1736.49	1659.03	1662.81	1665.42	1697.3	1683.53	1676.55	1703.93	1655.25	1673.11	1665	1679.56	1687.72	1686.66	1675.67	1690.74	1690.79	1655.6	1679.92	1645.36	1695.24	1695.8	1690.32	1676.35	1654.52	1662.71	1639.48	1687.03	1684.65	1678.98	1660.42	1671.47	1704.64	1698.12	1693.76	1707.95	1723.36	1645.06	1646.35	1672	1644.13	1677.03	1665.87	1654.21
65.862000	1643.45	1676.9	1654.36	1674.07	1648.48	1736.77	1657.03	1662.96	1663.7	1699.3	1686.34	1675.75	1704.82	1654.72	1673.66	1664.39	1677.27	1688.02	1686.46	1675.6	1689.01	1690.53	1654.07	1681.99	1646.71	1695.89	1693.56	1690.79	1675.38	1652.22	1663.91	1638.84	1687.18	1682.72	1680.98	1661.71	1668.72	1704.35	1698.18	1691.99	1710.4	1721.44	1645.67	1645.11	1674.65	1643.93	1676.44	1665.21	1653.1
66.358002	1642.31	1674.56	1655.88	1671.79	1646.8	1734.75	1656.32	1660.44	1664.79	1700.59	1685.09	1676.54	1702.17	1654.55	1673.91	1663.27	1677.88	1689.93	1689.96	1676.53	1689.93	1690.47	1652.55	1678.93	1644.88	1694.11	1692.72	1690.32	1675	1652.15	1664.62	1641.09	1688.11	1684.52	1680.88	1659.59	1669.59	1706.02	1695	1693.86	1709.5	1718.25	1647.71	1647.53	1673.2	1646.23	1674.97	1665.9	1654.17
66.852997	1641.57	1674.51	1655.02	1671.5	1649.14	1736.6	1658.02	1661.47	1665.23	1696.28	1686.63	1676.1	1702.6	1656.15	1672.74	1666.06	1679.81	1689.3	1690.41	1675.87	1690.99	1694.09	1656	1679.52	1644.27	1694.31	1693.22	1691.2	1675.6	1650.84	1664	1640.55	1686.85	1686.98	1680.65	1659.86	1671.68	1706.06	1695.93	1692.69	1710.26	1721.59	1644.62	1646.76	1673.64	1644.73	1673.68	1663.79	1653.03
67.348000	1643.25	1675.5	1653.19	1674.03	1646.48	1734.45	1657.02	1663.9	1665.57	1699.74	1684.12	1676.7	1704.21	1654.2	1672.57	1665.47	1675.7	1687.9	1688.07	1675.17	1689.65	1690.66	1654.59	1680.26	1647.36	1694.77	1692.32	1690.55	1678.65	1653.65	1664.35	1640.55	1688.23	1684.08	1681.63	1660.06	1669.86	1702.24	1697.53	1692.7	1708.21	1716.12	1646.23	1645.63	1672.43	1644.88	1674.65	1665.29	1652.57
67.843002	1643.04	1674.47	1655.98	1672.83	1647.56	1736.01	1656.77	1661.85	1667.05	1699.93	1685.19	1675.05	1704.38	1655.09	1672.52	1665.92	1677.63	1688.78	1686.8	1674.74	1688.86	1690.99	1655.5	1681.09	1647.13	1693.42	1693.94	1691.98	1677	1654.77	1665.44	1639.72	1686.79	1685.83	1682.78	1661.69	1670.73	1703.68	1696.77	1691.62	1707.88	1719.85	1644.91	1646.43	1672.82	1646.49	1676.13	1665.15	1653.99
68.337997	1642.78	1674.3	1654	1672.22	1647.29	1736.37	1656.44	1661.52	1665.21	1698.47	1686.81	1675.21	1702.79	1654.06	1673.69	1666.14	1680.05	1688.72	1688.12	1674.9	1689.89	1691.15	1653.7	1682.46	1647.71	1694.62	1691.91	1692.92	1677.6	1654.24	1664.2	1640.74	1686.55	1684.88	1681.65	1659.33	1670.37	1704.62	1696.54	1693.26	1707.18	1717.91	1643.99	1647.26	1675.96	1645.15	1675.53	1664.87	1654.56
68.834000	1644.06	1673.24	1654.4	1670.61	1647.03	1733.7	1659.43	1661.21	1663.83	1697.99	1684.17	1676.59	1703.86	1656.92	1672.88	1665.17	1680.71	1687.35	1687.34	1673.58	1689.77	1692.11	1652.93	1680.87	1646.62	1696.13	1694.09	1692.24	1677.28	1652.04	1663.33	1640.4	1689.15	1683.07	1681.2	1658.13	1668.89	1704.65	1696.39	1691.89	1708.67	1715.24	1644.29	1645.44	1673.8	1644.78	1674.45	1662.3	1650.78
69.329002	1643.19	1677.05	1654.47	1672.55	1646.34	1736.75	1657.86	1660.66	1663.15	1696.24	1683.87	1678.55	1704.51	1655.17	1672.09	1663.92	1678.2	1686.94	1688.12	1676.29	1687.83	1692.42	1653.25	1680.78	1645.96	1695.86	1694	1689.66	1676.88	1651.98	1660.89	1639.53	1688.18	1682.54	1680.74	1658.33	1669.46	1702.72	1697.67	1691.07	1708.29	1718.17	1645.44	1644.31	1672.18	1646.17	1672.44	1662.58	1653.63
69.823997	1641.38	1674.39	1654.85	1671.44	1647.83	1734.25	1655.94	1663.11	1662.18	1696.44	1685.82	1676.78	1703.52	1655.53	1670.78	1666.03	1678.44	1687.4	1690.1	1675.95	1689.09	1689.27	1655.33	1679.69	1647.24	1693.5	1690.58	1691.53	1675.95	1653.28	1665.58	1640.37	1687.68	1685.11	1680.19	1660.71	1669.01	1704.81	1695.65	1690.23	1707.99	1717.87	1643.62	1646.2	1671.4	1644.76	1674.02	1665.83	1652.45
70.319000	1641.71	1673.63	1656.1	1670.14	1649.83	1732.82	1656.85	1663.12	1663.32	1698	1686.02	1675.1	1702.56	1653.82	1670.17	1664.68	1676.71	1684.92	1686.25	1675.7	1688.77	1690.75	1654.89	1681.23	1646.56	1694.98	1693.85	1691.44	1678.52	1652.69	1664.78	1640.51	1689.5	1684.56	1678.81	1660.23	1669.75	1702.6	1695.11	1690.7	1706.54	1715.68	1644.89	1647.58	1671.7	1644.49	1675.23	1664.42	1654.02
70.814003	1644.26	1673.86	1653.47	1671.44	1646.56	1732.6	1655.05	1661.1	1663.15	1697.34	1684.12	1674.59	1702.55	1653.12	1669.32	1666.49	1677.35	1687.37	1686.1	1675.2	1687.85	1689.41	1653.37	1678.54	1645.39	1697.28	1693.17	1693.21	1675.55	1651.96	1664.23	1638.8	1685.69	1684.54	1681.64	1659.03	1672.02	1703.8	1695.57	1691.08	1704.49	1714.97	1644.03	1645.19	1673.39	1642.6	1674.72	1663.45	1652.78
71.309998	1642.3	1675.98	1655.85	1672.8	1646.51	1734.85	1657.55	1660.37	1663.91	1697.66	1685.75	1674.58	1703.55	1655.06	1671.12	1664.94	1677.24	1687.28	1686.9	1675.47	1689.02	1692.11	1654.2	1681.54	1646.77	1695.6	1693.87	1691.97	1677.31	1652.44	1665.42	1640.05	1690.24	1684.61	1681.21	1660.63	1668.57	1704.94	1693.77	1691.9	1706.39	1716.17	1645.01	1646.82	1672.93	1644.03	1674.73	1664.89	1651.6
71.805000	1643.52	1677.04	1656.38	1671.41	1649.13	1732.64	1655.48	1663.1	1664.29	1697.8	1686.39	1675.84	1705.55	1655.22	1672.32	1666.01	1676.46	1688.53	1687.64	1674.59	1689.17	1691.09	1655.39	1680.61	1645.18	1694.74	1692.21	1689.17	1675.58	1654.04	1664.59	1642.24	1688.14	1683.94	1680.53	1660.11	1670.64	1703.11	1694.75	1692.88	1710.3	1713.37	1643.05	1644.49	1672.7	1644.53	1674.99	1667.23	1653.11
72.300003	1643.13	1676.73	1655.1	1672.11	1647.46	1732.87	1657.22	1661.47	1667.55	1695.88	1684.71	1677.5	1703.83	1654.48	1671.61	1664.6	1676.85	1687.17	1687.16	1673.61	1688.77	1690.2	1653.95	1679.02	1645.17	1694.92	1691.55	1690.98	1677.08	1653.14	1663.07	1639.03	1688.88	1686.07	1682.56	1658.99	1668.49	1705.83	1696.02	1691.89	1711.38	1718.05	1645.63	1646.38	1674.53	1645.2	1673.57	1667.61	1654.39
72.794998	1642.16	1674.28	1653.37	1671.86	1648.06	1735.85	1656.92	1661.51	1663.93	1697.64	1682.96	1675.81	1701.46	1655.6	1670.51	1664.52	1678.7	1686.18	1687.03	1673.33	1686.43	1691.49	1655.8	1682.37	1644.53	1695.31	1694.48	1690.64	1677.2	1653.01	1664.97	1639.9	1690.28	1684.22	1679.35	1657.76	1669.83	1706.61	1695.48	1691.19	1710.49	1717.56	1645.56	1648.22	1672.48	1645.77	1674.71	1668.56	1652.69
73.290001	1644.43	1672.6	1654.58	1670.57	1647.94	1733.69	1655.46	1660	1662.95	1697.31	1684.81	1674.32	1703.5	1652.38	1672.65	1664.98	1675.18	1686.5	1686.94	1674.06	1688.93	1688.14	1652.75	1679.14	1645.84	1693.76	1691.91	1689.5	1675.39	1652.17	1662.85	1637.9	1688.29	1682.55	1679.25	1657.97	1671.14	1702.85	1697.34	1692.44	1708.6	1713.43	1644.63	1643.88	1673.25	1645.7	1674.85	1666.78	1653.23
73.786003	1643.9	1673.97	1655	1673.24	1648.81	1734.25	1656.83	1663.14	1663.76	1696.59	1682.92	1675.54	1702.64	1654.59	1671.05	1662.79	1678.39	1685.42	1685.48	1678.13	1688.2	1692.34	1654.45	1682.48	1646.59	1695.57	1693.76	1691.75	1673.43	1654.77	1663.33	1640.08	1686.5	1683.76	1679.4	1660.93	1668.81	1704	1696.22	1692.19	1709.59	1717.98	1646.76	1646.32	1672.58	1645.42	1672.54	1666.42	1651.98
74.280998	1642.76	1675.3	1655.37	1672.09	1647.41	1735.4	1655.72	1661.73	1664.84	1696.61	1683.46	1674.51	1701.91	1654.45	1672.03	1664.51	1675.95	1687.6	1687.97	1675.12	1688.74	1691.22	1652.29	1678.63	1645.68	1693.08	1693.13	1691.45	1675.62	1652.39	1662.83	1641.73	1687.56	1684.28	1680.74	1659.84	1667.58	1704.04	1696.43	1690.94	1707.22	1714.5	1644.54	1645.44	1673.23	1644.56	1673.29	1667.93	1652.77
74.776001	1642.95	1674.66	1653.92	1671.95	1648.37	1734.18	1657.56	1662.52	1664.45	1695.97	1683.77	1675.26	1702.62	1654.01	1671.02	1664.74	1678.51	1686.3	1687.39	1673.61	1689.24	1690.06	1654.88	1679.56	1646.97	1695.51	1692.23	1690.45	1673.83	1653.65	1662.24	1639.94	1686.93	1683.72	1679.19	1658.39	1669.05	1704.16	1696.64	1690.58	1709.73	1715.51	1645.98	1646.91	1672.09	1643.17	1674.02	1666.19	1651.97
75.271004	1642.8	1674.13	1656.32	1671.48	1644.98	1733.82	1657.41	1662.7	1663.61	1696.26	1683.27	1675.56	1703.69	1655.46	1673.49	1666.08	1676.68	1684.93	1688.12	1675.8	1689.68	1689.14	1653.07	1680.8	1644.71	1693.57	1690.42	1688.98	1675.22	1654.83	1662.43	1640.83	1688.41	1684.92	1680.65	1657.87	1670.13	1704.4	1695.92	1691.57	1705.56	1716.63	1646.16	1646.48	1671.99	1643.83	1672.23	1667.46	1651.52
75.765999	1643.3	1674.47	1654.27	1671.41	1646.31	1734.46	1657.53	1661.1	1664.16	1695.18	1684.16	1674.22	1706.29	1655.65	1673.2	1665.06	1676.88	1686.94	1685.53	1675.56	1689.15	1691.81	1653.5	1680.16	1644.86	1695.21	1690.93	1689.7	1676.07	1653.72	1664.88	1637.93	1686.36	1682.35	1679.35	1660	1669.43	1703.97	1697.31	1692.57	1707.08	1716.48	1644.95	1648.22	1672.23	1645.73	1672.86	1664.07	1652.9
76.262001	1641.26	1672.62	1655.15	1671.13	1646.38	1734.22	1658.37	1660.58	1663.16	1696.23	1686.42	1676.88	1703.12	1653.18	1671.86	1664.12	1677.61	1687.15	1686.37	1675.35	1686.63	1690.82	1655.61	1681.77	1646.67	1693.72	1692.86	1692	1676.86	1653.42	1662.54	1638.73	1688.76	1684.11	1680.99	1658.3	1668.94	1700.54	1694.99	1688.02	1707.42	1715.18	1644.23	1646.39	1672.8	1643.57	1672.66	1665	1650.78
76.757004	1643.33	1671.46	1655.59	1672.98	1645.8	1731.36	1656.44	1660.24	1664.24	1693.71	1683.28	1675.49	1704.12	1653.37	1670.2	1666.32	1675.83	1685.92	1688.36	1675.1	1688.24	1689.43	1653.64	1680.68	1646.02	1693.29	1692.08	1688.73	1676.41	1653.39	1663.17	1639.72	1687.04	1684.51	1678.68	1659.34	1667.28	1701.32	1695.59	1693.12	1706.09	1714.49	1645.14	1647.12	1673.42	1643.18	1673.63	1663.75	1655.57
77.251999	1641.25	1671.92	1655.08	1669.9	1645.33	1731.37	1654.05	1660.18	1662.36	1697.56	1683.51	1678.54	1701.62	1654	1671.29	1663.4	1674.38	1687.36	1684.68	1673.62	1689.75	1690.25	1653.8	1681.26	1645.36	1693.73	1691.98	1691.42	1677.74	1654.67	1663.04	1637.52	1686.07	1686.15	1680.13	1654.82	1667.81	1702.99	1695.13	1689.21	1706.54	1715.52	1643.15	1647.27	1671.22	1643.09	1671.65	1664.89	1651.86
77.747002	1643.61	1673.83	1653.73	1675.07	1646.58	1732.25	1656.64	1662.24	1663.28	1695.75	1684.64	1676.23	1703.59	1655.52	1674.28	1663.01	1675.21	1688.68	1687.92	1672.77	1688.73	1688.74	1653.22	1678.68	1644.95	1694.09	1689.77	1692.05	1676.57	1652.13	1661.09	1640.77	1687.45	1683.87	1678.31	1658.33	1668.47	1702.98	1694.06	1689.7	1708.87	1715.01	1647.13	1644.81	1672.92	1643.94	1673.87	1663.95	1650.59
78.242996	1644.55	1672.47	1655.92	1670	1648.67	1729.49	1657.74	1661.3	1663.71	1692.13	1683.89	1676.54	1702.77	1651.23	1671.4	1663.57	1675.46	1685.86	1687.76	1674.91	1686.71	1690.84	1656.95	1677.16	1646.55	1692.51	1689.58	1689.27	1675.14	1650.82	1661.43	1639.13	1686.73	1683.37	1679.81	1657.87	1667.91	1700.81	1696.28	1693.42	1705.42	1715.58	1646.15	1646.11	1673.77	1645.07	1672.96	1663.66	1652.94
78.737999	1642.54	1673.31	1653.82	1670.14	1645.25	1731.56	1657.07	1661.31	1664.31	1695.98	1683.27	1675.31	1702.19	1656.28	1672.17	1664.1	1676.01	1685.85	1685.91	1674.37	1689.29	1689.72	1653.52	1679.34	1644.94	1695.09	1692.42	1690.75	1675.21	1653.19	1663.18	1640.55	1686.2	1682.57	1677.86	1659.77	1671.56	1703.18	1694.4	1690.11	1708.02	1713.84	1643.37	1645.63	1673.93	1645.27	1674.41	1663.5	1653.05
79.233002	1642.97	1672.37	1654.08	1669.47	1648.13	1728.69	1658.26	1662.19	1662.36	1694.8	1685.23	1675.63	1703.57	1657.45	1674.07	1662.94	1675.92	1688.84	1685.6	1671.64	1688.34	1687.08	1653.61	1679.24	1645.98	1694.6	1691.88	1690.34	1676.13	1654.57	1661.52	1639.31	1688.71	1683.13	1680.7	1660.16	1668.22	1704.04	1694.96	1690.48	1706.91	1715.46	1644.86	1646.33	1672.7	1643.62	1671.32	1663.78	1651.72
79.727997	1643.06	1673.19	1653.98	1670.96	1647.12	1734.12	1657.76	1661.54	1666.32	1696.33	1682.93	1673.75	1701.48	1654.32	1670.8	1663.95	1676.89	1685.06	1688.91	1672.4	1689.88	1689.36	1653.86	1678.9	1644.68	1694.33	1691.39	1688.67	1676.16	1653.31	1661.2	1639.92	1687.8	1682.72	1678.97	1659.98	1669.33	1702.16	1695.93	1688.9	1705.8	1714.07	1642.52	1644.34	1673.07	1644.87	1671.56	1661.68	1652.91
80.223000	1643.09	1674.13	1653.41	1671.68	1647.58	1731.07	1655.85	1661.43	1662.5	1696.71	1683.1	1675.22	1699.48	1652.64	1669.35	1665	1672.82	1684.95	1688.12	1673.98	1688.85	1688.86	1651.89	1678.8	1646.61	1692.17	1690.08	1689.49	1673.87	1651.39	1662.79	1640.56	1687.38	1682.55	1680.31	1658.38	1669.53	1704.41	1693.44	1687.94	1707.09	1716.18	1645.63	1646.07	1670.93	1645.35	1670.86	1664.32	1653.03
80.719002	1642.34	1673.78	1654.82	1669.99	1646.41	1729.46	1655.63	1659.53	1661.77	1695.87	1685.08	1676.88	1701.02	1656.18	1670.75	1663.33	1676.22	1686.85	1686.24	1672.83	1688.85	1686.72	1653.11	1679.41	1645.02	1693.57	1690.45	1690.63	1675.46	1653.01	1664.75	1640.48	1689.82	1683.29	1680.12	1661.08	1670.35	1705.14	1695.43	1687.18	1704.47	1713	1644.17	1646.08	1671.94	1644.38	1673.52	1662.61	1651.71
81.213997	1644	1673.67	1654.2	1670.7	1644.56	1732.24	1657.66	1661.42	1660.79	1694.52	1682.42	1673.96	1700.83	1652.29	1672.63	1662.71	1674.2	1686.14	1686.74	1675.47	1687.7	1687.64	1653.94	1678.93	1646.69	1693.65	1690.71	1691.61	1674.76	1651.42	1662.35	1640.59	1684.62	1684.44	1681.48	1659.59	1671.42	1701.28	1692.59	1689.41	1707.38	1715.56	1643.38	1645.69	1671.95	1643.11	1670.87	1663.67	1651.92
81.709000	1643.03	1672.07	1654.47	1669.38	1645.5	1729.04	1658.35	1657.6	1662.21	1692.8	1684.54	1675.1	1701.54	1655.13	1670.44	1663.41	1676.91	1688.04	1687.36	1673.25	1687.76	1691.06	1656	1680.32	1648.31	1693.05	1690.02	1688.61	1675.84	1653.97	1663.57	1640.52	1686.12	1683	1677.02	1659.08	1669.19	1701.76	1694.15	1691.26	1705.99	1715.25	1645.23	1647.77	1671.26	1642.36	1675.53	1662.18	1651.49
82.204002	1644.88	1674.18	1655.8	1670.36	1647.37	1732.12	1656.69	1660.49	1664.69	1694.32	1683.22	1676.19	1700.16	1653.25	1671.95	1664.95	1677.48	1686.45	1685.71	1673.06	1687.69	1689.09	1651.64	1678.51	1646.44	1693.41	1691.3	1689.47	1675.62	1652.98	1661.62	1639.33	1686.24	1684.93	1678.79	1655.36	1668.23	1700.83	1693.82	1689.32	1703.78	1714.97	1646.23	1643.23	1671.56	1643.85	1670.56	1664.32	1651.43
82.698997	1641.37	1674.31	1653.17	1668.36	1645.36	1729.51	1655	1659.2	1661.98	1693.58	1681.57	1674.03	1701.23	1653.55	1669.88	1664.24	1674.86	1685.48	1687.3	1673.25	1687.01	1686.94	1653.14	1677.9	1645.32	1693.39	1690.39	1688.58	1674.89	1652.54	1661.29	1639.58	1685.01	1683.46	1681.35	1658.42	1669.07	1700.56	1695.57	1689.81	1705	1712.44	1644.44	1645.63	1674.32	1644.71	1674.77	1663.31	1652.12
83.195000	1643.93	1674	1651.87	1668.65	1647.12	1728.27	1656.68	1661.28	1663.89	1695.03	1682.37	1675.65	1702.97	1650.8	1670.11	1663.74	1676.88	1687.35	1683.8	1673.77	1685.43	1689.25	1653.72	1680.68	1646.4	1690.67	1691.01	1690	1674.26	1652.26	1662.75	1638.21	1685.24	1681.38	1678.19	1655.4	1668.72	1701.01	1694.57	1689.32	1703.9	1716.15	1643.3	1644.8	1671.38	1642.44	1673.34	1663.48	1649.81
83.690002	1642.72	1675.07	1655.26	1670.24	1648.74	1730.66	1655.67	1658.97	1663.85	1693.77	1684	1674.67	1701.13	1654.5	1669.34	1663.17	1673.79	1684.38	1686.62	1672.88	1686.24	1687.54	1652.91	1678.57	1646.2	1693.52	1687.76	1688.89	1674.62	1653.59	1662.29	1640.17	1685.07	1682.33	1679.92	1658.1	1668.13	1701.47	1693.7	1689.53	1703.91	1713.24	1642.46	1644.5	1672.82	1643.23	1672.81	1662.27	1651.66
84.184998	1641.98	1669.03	1654.52	1669.24	1645.73	1727.69	1655.46	1660.15	1661.26	1691.92	1682.21	1674.06	1700.42	1651.58	1671.33	1662.91	1673.15	1685.38	1685.44	1674.18	1688.07	1687.62	1651.91	1679.35	1646.13	1693.77	1690.12	1690.43	1675.01	1651.89	1659.83	1639.57	1686.18	1683.33	1680.88	1656.09	1668.48	1705.27	1692.16	1690.8	1706.53	1715.72	1644.36	1644.64	1671.66	1644.27	1672.41	1661.92	1650.47
84.680000	1641.6	1674.38	1653.26	1669.02	1643.52	1730.01	1654.85	1660.97	1661.42	1691.43	1682.95	1672.51	1701.59	1653.79	1670.54	1662.24	1672.26	1685.6	1684.67	1672.14	1687.02	1687.73	1651.85	1677.6	1647.23	1694.55	1690.82	1687.94	1673.73	1652.59	1661.57	1637.71	1684.73	1681.9	1678.6	1654.75	1669.52	1699.99	1697.32	1692.3	1706.59	1711.61	1641.44	1645.99	1671.73	1644.44	1671.22	1660.81	1652.6
85.175003	1643.89	1672.61	1653.43	1672.5	1647.67	1729.5	1656.78	1659.78	1662.98	1693.51	1682.53	1673.94	1700.85	1653.26	1670.1	1663.33	1675.44	1685.5	1683.93	1671.77	1686.26	1685.44	1654.47	1678.15	1644.1	1691.2	1689.38	1690.03	1676.6	1651.36	1661.02	1640.05	1687.9	1684.04	1679.98	1657.07	1671.56	1701.06	1693.73	1688.68	1706.18	1713.72	1643.67	1645.68	1669.66	1643.5	1671.62	1660.7	1651.29
85.670998	1642.95	1674.55	1653.41	1671.32	1647.64	1729.09	1655.85	1660.16	1663.6	1692.39	1684.88	1673.64	1700.8	1652.88	1668.99	1662.86	1673.75	1684.1	1685.83	1671.72	1687.37	1690.17	1652.81	1677.04	1644.2	1691.99	1691.17	1690.11	1674.95	1652.18	1662.08	1639.23	1686.7	1680.98	1678.26	1656.36	1668.7	1702.61	1695.51	1689.55	1705.83	1715.06	1642.55	1643.8	1670.91	1643.82	1670.31	1661.79	1649.98
86.166000	1644.15	1672.12	1654.73	1668.78	1648.28	1732.23	1656.26	1658.34	1663.74	1693.31	1680.35	1675.37	1698.27	1653.68	1671.45	1663.07	1673.7	1686.47	1685.17	1671.81	1686.78	1687.65	1651.16	1678.8	1643.3	1693.21	1689.55	1688.96	1676.46	1653.24	1661	1637.37	1687.05	1681.25	1680.58	1659.72	1669.02	1700.11	1695.38	1689.45	1706.34	1714.25	1645.39	1646.72	1672.66	1644.01	1670.85	1662.45	1651.54
86.661003	1642.76	1670.51	1654.09	1668.28	1646.69	1728.82	1655.39	1660.06	1663.56	1691.33	1682.1	1672.09	1696.63	1652.49	1670.37	1664.14	1673.73	1684.24	1683.53	1675.33	1688.54	1689.22	1653.09	1679.85	1646.95	1693.31	1690.59	1688.65	1674.9	1651.44	1662.46	1637.64	1684.9	1684.07	1678.24	1658.55	1668.8	1702.27	1694.6	1688.92	1704.79	1713.47	1644.65	1643.76	1669.07	1643.96	1670.09	1663.47	1650.59
87.155998	1642.68	1673.69	1655.26	1670.55	1646.1	1727.91	1655.67	1659.91	1660.04	1695.26	1682.29	1674.05	1696.98	1652.15	1669.51	1663.32	1673.59	1686.49	1685.21	1673.11	1686.92	1689.07	1652.41	1680.52	1646.49	1691.75	1689.82	1689.7	1674.67	1652.24	1662.44	1639.91	1687.93	1684.8	1678.43	1657.77	1669.06	1703.18	1695.02	1690.05	1707.09	1714.26	1644.68	1646.23	1671.02	1644.24	1673.89	1660.26	1650.21
87.651001	1641.93	1671.04	1654.53	1669.89	1646.78	1728.78	1652.59	1661.29	1661.25	1692.69	1682.28	1672.6	1701.43	1654.26	1669.99	1660.4	1673.43	1682.39	1684.85	1673.07	1686.98	1686.82	1652.58	1678.99	1645.8	1690.88	1691.68	1690.35	1673.46	1652.54	1663.26	1640.94	1687.11	1683.41	1676.4	1658.08	1669.02	1703.86	1694.92	1689.68	1706.71	1712.24	1644.67	1645.72	1670.87	1642.56	1673.74	1663.46	1650.43
88.147003	1641.5	1671.56	1653.26	1668.93	1647.41	1727.16	1656.71	1660.76	1660.64	1691.15	1680.27	1672.53	1699.51	1651.16	1670.54	1663.74	1675.21	1684.57	1685.47	1671.61	1686.56	1688.78	1652.37	1677.41	1646.6	1692.45	1689.51	1688.89	1676.42	1652.03	1662.52	1638.36	1687.72	1683.68	1680.7	1659.34	1668.73	1701.23	1693.16	1689.6	1704.5	1713.17	1644.18	1645.13	1673.05	1644.33	1672.22	1661.91	1649.39
88.641998	1642.54	1675.23	1653.92	1671.67	1646.69	1729.48	1654.87	1659.22	1661.98	1692.08	1682.54	1674.64	1699.05	1652.72	1669.05	1664.39	1676.95	1683.69	1685.27	1673.06	1685.76	1688.71	1653.33	1678.8	1645.02	1693.97	1692.18	1689.79	1675.93	1653.04	1663.47	1639.41	1686.93	1683.65	1677.34	1658.08	1669.49	1702.52	1696.21	1688.8	1707.34	1713.05	1644.76	1646.37	1671.43	1646.02	1670.63	1662.88	1652.57
89.137001	1641.59	1671.36	1654.31	1669.42	1644.9	1727.37	1653.94	1657.66	1662.95	1693.78	1682.29	1674.08	1699.99	1652.88	1669.14	1664.01	1673.52	1683.83	1685.64	1670.67	1686.32	1689.21	1651.99	1677.48	1646.33	1691.73	1690.26	1691.5	1676.83	1653.85	1662.61	1638.28	1687.23	1684.06	1678.92	1657.27	1670.24	1702.86	1694.03	1690.94	1703.85	1715	1644.7	1643.39	1671.82	1644.04	1672.69	1661.74	1649.93
89.632004	1642.11	1673.35	1653.5	1671.26	1646.05	1730.96	1655.14	1660.49	1662.76	1693.19	1682.04	1675.05	1700.5	1653.12	1670.6	1662.33	1672.65	1684.72	1685.1	1672.35	1687.4	1690.14	1652.76	1677.92	1646.69	1692.24	1689.62	1687.66	1676	1654.27	1662.74	1639.8	1687.68	1679.71	1677.88	1656.29	1668.55	1702.27	1695.28	1688.94	1705.03	1712.3	1643.01	1647.08	1671.21	1643	1672.98	1663.04	1650.7
90.127998	1640.86	1675.08	1654.23	1669.27	1647.24	1727.91	1655.14	1663.95	1663.07	1692.27	1681.27	1673.01	1698.85	1654.78	1672.36	1660.69	1674.23	1684.3	1683.88	1671.96	1685.74	1688.45	1651.09	1676.83	1644.95	1691.43	1689.08	1688.75	1675.49	1650.3	1662.15	1639.24	1686.64	1683.62	1679.42	1656.09	1669.14	1700.18	1694.14	1691.32	1704.77	1713.1	1642.76	1644.16	1669.23	1643.44	1674.47	1662.5	1650.46
90.623001	1642.49	1672.09	1653.37	1670.01	1646.86	1728.52	1654.46	1658.04	1660.82	1693.78	1681.84	1674	1699.68	1652.49	1671.04	1662.9	1675.18	1686.26	1686.87	1671.27	1685.43	1688	1654.2	1677.05	1644.45	1691.23	1689.53	1687.96	1673.62	1652.58	1661.69	1640.18	1688.08	1681.8	1676.94	1657.17	1669.21	1698.62	1693.23	1689.13	1702.8	1713.29	1643.66	1645.84	1668.06	1642.98	1672.08	1662.18	1650.87
91.117996	1642.9	1669.47	1654.32	1668.6	1646.42	1727.07	1654.87	1659.16	1660.78	1694.28	1682.53	1672.78	1698	1653.05	1670.87	1662.36	1673.78	1684.51	1684.48	1671.57	1686.84	1687.68	1653.51	1676.93	1644.66	1692.34	1688.35	1688.48	1673.27	1652.27	1662.04	1638.11	1685.31	1682.98	1679.78	1658.24	1667.7	1698.79	1693.58	1686.44	1705.71	1714.99	1644.05	1646.97	1670.24	1642.94	1670.27	1663.78	1651.05
91.612999	1642.8	1672.2	1653.33	1671.61	1646.34	1728.3	1655.7	1658.02	1662.45	1693.55	1681.76	1673.24	1700.5	1652.1	1670.31	1662.37	1673.56	1683.88	1683.07	1673.46	1688.08	1688.49	1651.75	1679.77	1644.02	1691.95	1690	1689.41	1674.4	1649.49	1662.91	1639.92	1686.71	1680.94	1677.96	1658.38	1668.31	1697.99	1693.69	1688.44	1705.22	1712.8	1643.62	1643.88	1671.02	1643.55	1671.51	1662	1650.86
92.108002	1643.01	1671.75	1652.65	1669.6	1647.01	1727.45	1654.77	1658.82	1662.38	1692.78	1681.44	1674.1	1697.79	1651.73	1672.55	1661.79	1676.88	1687.27	1685.31	1674.6	1688.8	1686.6	1652.58	1677.96	1644.86	1691.09	1689.48	1687.85	1674.45	1651.87	1662.51	1639.75	1688.5	1684.1	1679.43	1657.15	1666.62	1700.46	1693.5	1688.34	1704.29	1713.68	1644.61	1645.04	1671.13	1642.56	1673.06	1661.63	1650.66
92.603996	1643.48	1674.81	1653.94	1670.27	1646.3	1728.56	1654.85	1660.43	1662.71	1693.28	1681.7	1673.97	1700.36	1652.69	1670.91	1662.8	1677.41	1684.81	1685.45	1671.88	1687.14	1687.69	1654.14	1678.92	1645.14	1692.9	1690.67	1688.55	1673.79	1654.51	1662.71	1638.87	1683.64	1681.08	1679.26	1656.31	1672.32	1698.69	1695.52	1689.45	1704.54	1711.87	1643.22	1644.33	1672.89	1644.75	1674.87	1660.86	1651.5
93.098999	1641.28	1670.28	1653.35	1670.36	1645.45	1728.84	1655.44	1659.69	1661.33	1692.73	1682.5	1676.05	1698.97	1651.95	1671.41	1661.72	1673.75	1684.28	1683.86	1672.83	1686.86	1687.25	1656.12	1679.3	1646.4	1690.71	1689.59	1690.84	1675.07	1652.54	1662.85	1640.7	1686.53	1683.79	1679.7	1657.89	1666.58	1701.86	1692.39	1688.86	1702.51	1713.85	1641.95	1644.66	1670.25	1642.4	1671.24	1661.72	1650.79
93.594002	1645.28	1671.8	1655.13	1667.28	1646.12	1728.54	1656.49	1659.79	1662.59	1692.05	1681.89	1673.18	1700.19	1652.61	1671.7	1664.14	1673.27	1686.29	1685.9	1671.3	1687.03	1687.72	1653.11	1677.31	1644.88	1694.79	1690.07	1689.26	1674.38	1652.36	1661.92	1640.8	1687.85	1679.19	1678.24	1657.21	1667.99	1702.54	1693.62	1692.38	1704.42	1713.78	1643.95	1645.85	1671.54	1645.06	1673.39	1662.16	1650.27
94.088997	1644.17	1671.83	1653.63	1670.73	1646.56	1730.4	1653.39	1660.62	1664.88	1692.45	1683.93	1673.9	1699.28	1652.86	1669.76	1661.13	1673.52	1684.8	1682.5	1673.52	1686.23	1688.7	1652.31	1679.6	1646.2	1693.98	1688.12	1688.24	1677.81	1650.55	1663.71	1640.48	1686.06	1682.28	1678.14	1657.98	1668.48	1700.06	1693.45	1690.08	1705.29	1712.57	1645.1	1645.55	1671.36	1644.3	1671.69	1663.64	1650.39
94.584000	1641.72	1670	1653.05	1669.11	1646.24	1728.31	1654.54	1658.03	1660.45	1692.46	1682	1671.44	1699.12	1652.75	1669	1661.49	1674.08	1685.39	1682.53	1671.31	1687.3	1687.98	1652.23	1679.92	1645.71	1691.67	1689.11	1691.46	1676.82	1652.99	1660.77	1640.7	1687.7	1682.23	1678.2	1658.17	1670.48	1699.71	1693.29	1689.6	1701.61	1712.99	1645.4	1643.28	1670.16	1643.62	1674.12	1663.21	1652.45
95.080002	1643.79	1675.02	1654.67	1668.85	1645.52	1729.15	1655.61	1659.88	1663.39	1692.77	1684.69	1673.57	1697.03	1651.73	1670.54	1663	1674.46	1684.62	1685.93	1670.93	1686.75	1687.76	1651.78	1677.79	1644.86	1692.32	1687.11	1691.07	1676.02	1652.22	1662.82	1639.39	1685.95	1684.26	1678.69	1657.76	1668.91	1700.21	1695.85	1688.08	1704.17	1714.02	1644.88	1645.46	1670.11	1642.45	1673	1663.49	1652.86
95.574997	1643.66	1672.19	1653.12	1669.16	1645.95	1727.44	1655.93	1660.06	1662	1693.37	1682.13	1675.98	1699.56	1654.11	1672.99	1663.54	1675.62	1684	1684.2	1671.47	1687.89	1685.96	1652.12	1680.04	1647.85	1692.36	1690.51	1689.7	1676	1652.3	1662.56	1637.48	1686.54	1680.98	1676.65	1659.43	1670.92	1702.3	1695.79	1689.51	1704.5	1716.23	1645	1645.01	1670.44	1644.94	1670.94	1661.61	1651.02
96.070000	1642.36	1670.9	1652.53	1670.82	1644.59	1727.99	1655.3	1660.7	1664.37	1692.15	1681.2	1670.87	1696.5	1652.38	1670.88	1663.69	1674.92	1684.21	1685.13	1671.39	1686.13	1686.24	1651.01	1677.2	1644.98	1691.29	1688.37	1688.31	1676.33	1651.71	1662.76	1637.88	1686.34	1682.16	1676.67	1658.16	1669.1	1700.45	1696.13	1689.34	1704.27	1714.24	1643.2	1645.71	1670.63	1643.82	1673.18	1663.1	1652.73
96.565002	1643.8	1671.93	1655.11	1668.53	1646.25	1728.94	1656.35	1659.45	1660.41	1693.37	1680.71	1670.49	1698.78	1652.1	1670.84	1662.46	1672.88	1683.53	1683.65	1673.46	1685.78	1685.97	1653.56	1677.84	1643.97	1693.55	1688.92	1686.75	1674.32	1649.24	1661.89	1638.62	1686.25	1682.65	1678.89	1659.6	1668.38	1700.76	1694	1686.75	1701.69	1712.9	1646.13	1645.03	1669.48	1642.77	1671.88	1663.57	1651.59
97.059998	1644.55	1673.39	1654.13	1668.32	1646.34	1726.51	1655.35	1659.73	1661.9	1692.7	1682.69	1673.29	1700.03	1651.36	1668.49	1662.14	1671.82	1685.3	1683.57	1672.01	1686.63	1688.77	1653.83	1678.4	1643.35	1692.6	1689	1687.47	1675	1651.1	1661.74	1638.52	1686.14	1683.93	1678.84	1656.24	1670.05	1701.82	1692.9	1688.61	1705.84	1714.95	1642.94	1646.37	1671.78	1643.37	1671.82	1661.94	1652.14
97.556000	1643.19	1670.3	1652.32	1668.02	1645.34	1727.41	1654.6	1659.25	1660.05	1693.99	1681.86	1672.03	1695.6	1652.47	1671.74	1662.05	1673.78	1684.92	1685.93	1671.71	1686.87	1687.89	1651.86	1680.61	1644.61	1692.06	1688.45	1688.57	1675.43	1650.39	1663.79	1637.26	1689.16	1683.67	1678.83	1658.31	1670.14	1702.35	1695.38	1690.1	1706.4	1713.42	1645.26	1643.71	1671.68	1644.54	1672.96	1659.87	1650.45
98.051003	1643.69	1673.51	1651.1	1668.92	1646.45	1729.5	1655.74	1659.69	1662.49	1696.53	1682.53	1673.54	1698.33	1653.2	1670.81	1662.45	1673.92	1685.83	1684.12	1670.26	1685.71	1686.84	1652.23	1677.77	1645.56	1690.59	1688.46	1688.6	1676.38	1651.91	1663.49	1639.97	1687.64	1681.72	1677	1658.56	1669.09	1700.86	1691.28	1689.53	1703.6	1710.96	1643.86	1644.29	1671.48	1642.33	1672.98	1662.07	1653.16
98.545998	1641.61	1671.75	1653.84	1671.34	1645.55	1724.68	1655.13	1657.94	1662.87	1693.55	1682.39	1670.27	1696.68	1655.11	1670.74	1662.22	1673.63	1684.3	1685.2	1672.03	1689.13	1686.47	1652.73	1680.04	1644.83	1690.53	1688.16	1687.84	1674.26	1650.83	1662.44	1639.1	1687.16	1680.86	1679.47	1657.15	1668.22	1701.82	1693.5	1688.78	1702.96	1713.26	1644.48	1647.01	1670.8	1643.63	1671.98	1663.17	1650.04
99.041000	1644.58	1672.93	1650.77	1671.32	1645.82	1727.47	1654.11	1660.07	1660.31	1690	1681.56	1671.2	1697.81	1652.42	1670.17	1662	1675.31	1684.82	1684.83	1672.49	1687.17	1685.58	1652.45	1677.43	1643.38	1690.83	1690.42	1690.88	1675.92	1651.3	1662.17	1638.28	1687.14	1681.8	1676.4	1655.42	1667.78	1699.51	1690.19	1690	1700.75	1712.2	1642.49	1642.69	1670.43	1644.38	1673.94	1663.29	1651.88
99.536003	1639.87	1671.89	1654.64	1668.76	1646.99	1725.04	1655.04	1658.49	1661.84	1691.37	1683.93	1673.31	1697.16	1650.8	1671.98	1662.55	1673.01	1684.01	1684.55	1671.81	1685.03	1686.81	1653.5	1677.94	1645.83	1689.06	1687.62	1687.38	1675.71	1652.03	1662.89	1638.1	1684.72	1679.8	1677.13	1658.13	1665.26	1697.79	1694.23	1689.15	1703.66	1712.47	1643.68	1645.23	1670.68	1645.46	1673.71	1661.82	1650.78
100.031998	1643.26	1673.33	1653.98	1669.86	1647.24	1726.43	1654.13	1660.91	1660.57	1691.51	1682.37	1670.53	1697.46	1651.5	1668.24	1661.16	1674.3	1682.54	1683.52	1671.09	1685.63	1686.16	1652.2	1678.84	1643.3	1691.32	1688.16	1687.75	1676.16	1650.82	1659	1638.33	1686.48	1682.05	1677.34	1656.66	1668.12	1699.61	1691.93	1691.82	1702.32	1709.94	1643.31	1645.7	1671.17	1642.21	1672.44	1661.88	1652.41
100.527000	1644.48	1672.93	1653.3	1668.59	1647.49	1728.94	1655.5	1659.13	1663.84	1691.51	1682.98	1671.64	1696.95	1655.58	1669.76	1662.19	1673.76	1685.3	1685.62	1671.75	1685.6	1687.25	1657.19	1675.87	1643.61	1688.39	1687.15	1688.78	1672.85	1650.09	1663.16	1638.4	1682.71	1682.4	1676.56	1655.55	1667.86	1699.28	1693.09	1686.22	1703.73	1710.46	1644.33	1645.04	1669.18	1643	1671.36	1661.93	1651.83
101.022003	1642.46	1672.48	1654.57	1667.88	1646.13	1726.95	1654.06	1662.09	1662.65	1692.68	1678.99	1671.46	1696.5	1652.87	1669.65	1661.53	1671.78	1682.62	1685.32	1670.78	1685.32	1685.47	1651.08	1678.85	1644.27	1690.64	1686.9	1688.25	1676.84	1654.99	1661.76	1640.14	1684.8	1681.2	1677.44	1655.44	1667.71	1698.07	1692.16	1688.56	1705.77	1711.72	1642.27	1643.37	1670.61	1641.77	1671.2	1661.43	1650.16
101.516998	1645.39	1673.5	1654.23	1670.44	1647.61	1725.2	1656.52	1658.89	1663.79	1690.82	1682.18	1672.12	1698.34	1651.52	1669.91	1661.99	1674.12	1686.45	1683.96	1670.37	1685.35	1685.64	1651.43	1680.26	1643.57	1693.03	1689.78	1688.41	1675.52	1653.02	1660.25	1641.29	1684.82	1683.31	1677.93	1657.83	1669.72	1699.81	1694.59	1690.03	1703.17	1712.02	1646.54	1645.06	1670.59	1642.21	1672.55	1662.98	1651.57
102.013000	1644.64	1672.17	1653.57	1667.13	1646.51	1725.65	1654.93	1657.69	1660.89	1692.73	1681.55	1669.98	1696.56	1653.01	1670.06	1664.12	1672.29	1683.99	1683.54	1673.54	1685.91	1684.38	1652.53	1677.22	1644.23	1689.66	1687.6	1687.85	1674.9	1650.36	1660.2	1639.69	1686.26	1682.56	1677.89	1658.84	1669.31	1697.71	1692.54	1688.57	1702.32	1706.27	1642.56	1643.87	1671.14	1642.6	1673.13	1660.98	1648.17
102.508003	1641.98	1670.68	1652.14	1667.32	1646.53	1723.6	1654.82	1658.3	1661.34	1690.05	1681.57	1669.11	1697.82	1652.23	1669.17	1662.75	1671.63	1686.36	1683.42	1670.99	1684.42	1684.74	1650.65	1678.85	1646.06	1688.6	1686.89	1686.84	1673.49	1650.85	1659.78	1638.13	1685.43	1682.06	1676.36	1655.85	1667.38	1697.88	1694.03	1688.19	1702.45	1709.46	1643.84	1643.6	1670.41	1645.38	1671.68	1660.77	1649.77
103.002998	1642.99	1670.46	1653.2	1668.43	1646.85	1723.36	1654.17	1657.28	1660.43	1689.97	1680.36	1670.9	1698.64	1651.91	1669.02	1663.52	1672.27	1684.61	1682.42	1670.84	1688.34	1684.02	1654.32	1679.26	1644.61	1689.7	1688.01	1687.21	1674.66	1651.4	1662.46	1638.29	1683.34	1680.46	1678.81	1656.52	1666.73	1699.26	1692.38	1688.31	1703.99	1714.5	1642.13	1645.55	1668.73	1643.08	1672.35	1659.17	1649.4
103.498001	1641.53	1671.09	1653.73	1671.06	1645.54	1722.75	1654.67	1659.86	1661.75	1689	1680.22	1672.81	1698.53	1650.47	1669.63	1659.92	1670.69	1685.43	1680.3	1671.26	1683.89	1684.99	1651.25	1675.59	1643.62	1689.32	1689.69	1687.82	1674.07	1652.93	1660.42	1638.39	1685.23	1681.85	1678.06	1656.34	1667.46	1701.73	1693.09	1690.52	1706.7	1713.74	1643.37	1644.77	1670.74	1639.15	1670.38	1659.98	1651.18
103.992996	1642.52	1672.49	1650.08	1667.79	1644.22	1723.82	1652.98	1657.6	1660.69	1690.97	1680.25	1669.63	1697.69	1652.18	1668.63	1661.12	1672.27	1686.26	1682.88	1671.35	1685.61	1685.72	1652.87	1678.11	1645.09	1690.18	1688.13	1689.58	1673.92	1651.33	1660.08	1637.82	1684.69	1682.79	1678.81	1657.12	1668.16	1701.47	1694.26	1688.2	1703.54	1711.38	1642.07	1642.9	1668.92	1641.34	1672.88	1661.77	1650.91
104.488998	1644.2	1671.92	1652.64	1668.97	1646.12	1723.83	1654.53	1661.09	1661.41	1692.35	1682.12	1668.91	1698.87	1652.63	1668.7	1662.8	1673.66	1683.75	1684.1	1672.01	1686.26	1686.57	1653.75	1679.07	1645.33	1690.79	1688.98	1688.73	1675.18	1651.86	1663.25	1637.23	1686.61	1680.94	1678.13	1657.94	1669.66	1700.03	1695.12	1690.98	1702.85	1710.42	1643.68	1644.33	1672.31	1642.11	1673.5	1664.38	1650.92
104.984001	1643.88	1672.48	1651.82	1669	1645.55	1721.11	1653.43	1659.51	1661.59	1691.32	1681.27	1670.99	1697.28	1650.47	1669.93	1661.03	1671.78	1684.43	1683.19	1671.83	1685.63	1688.79	1651.83	1678.29	1647.49	1692.58	1688.68	1688.97	1675.01	1649.88	1661.74	1638.76	1686.14	1681.39	1679.44	1657.57	1669.27	1700.93	1694.14	1687.73	1702.15	1711.45	1644.11	1643.74	1670.92	1642.02	1672.06	1664.62	1653.88
105.478996	1642.24	1669.17	1653.12	1668.04	1645.15	1722.49	1654.35	1659.7	1659.52	1689.44	1680.98	1671	1694.84	1653.2	1671.91	1661.54	1670.43	1683.68	1683.01	1670.02	1685.56	1687.33	1651.69	1675.73	1645.52	1688.99	1686.02	1688.05	1672.74	1651.7	1663.11	1641.68	1684.51	1681.79	1678.19	1658.67	1668.4	1698.98	1692.71	1687.55	1703.39	1710.33	1642.83	1644.2	1670.15	1642.88	1671.26	1665.22	1648.74
105.973999	1641.83	1670.04	1652.01	1666.87	1647.04	1723.58	1654.36	1660.44	1660.55	1689.36	1677.21	1669.97	1694.08	1651.14	1669.64	1660.59	1669.42	1683.31	1683.22	1673.61	1686.2	1686.98	1650.81	1677.98	1643	1689.73	1689.69	1688.51	1673.36	1653.1	1659.98	1640.16	1685.19	1680.71	1676.71	1658.06	1669.29	1700.96	1693.89	1687.84	1701.75	1710.58	1642.76	1646.78	1670.07	1644.23	1673.63	1661.91	1650.64
106.469002	1640.76	1670.83	1653.41	1667.72	1645.46	1721.1	1654.1	1658.97	1660.79	1689.94	1682.52	1671.8	1698.52	1651.7	1669.42	1661.99	1672.55	1682.93	1681.36	1671.31	1683.36	1684.72	1652.62	1679.73	1644.26	1690.29	1685.74	1688.35	1675.43	1651.6	1661.17	1637.72	1685.61	1680.93	1679	1654.87	1671.14	1699.28	1691.31	1690.1	1705.16	1708.07	1642.91	1645.7	1670.02	1642.61	1669.64	1663.9	1649.74
106.964996	1640.72	1669.16	1652.63	1667.57	1646.32	1722.24	1653.98	1660.17	1661.47	1688.78	1678	1671.96	1697.6	1651.54	1669.79	1661.42	1670.43	1684.38	1683.24	1672.26	1684.01	1685.35	1651.26	1677.33	1643.31	1691.43	1684.09	1688.55	1674.12	1651.89	1661.41	1640.2	1686.12	1684.54	1676.21	1658.64	1666.8	1700.56	1693.64	1688.97	1703.17	1711.38	1642.93	1642.82	1669.63	1643.15	1673.48	1662.49	1648.52
107.459999	1643.37	1669.12	1652.33	1665.43	1645.75	1723.57	1653.54	1660.68	1660.31	1691.69	1680.96	1671.42	1699.07	1650.89	1669.87	1661.57	1672.34	1681.14	1683.85	1672.38	1683.26	1685.23	1651.45	1680.7	1645.49	1693.17	1687.61	1689.68	1674.81	1649.65	1658.98	1636.97	1682.62	1679.98	1679.04	1656.44	1668.67	1698.58	1691.17	1687.44	1703.32	1709.65	1643.75	1642.92	1669.46	1645.13	1672.17	1661.95	1649.6
107.955002	1642.71	1670.63	1653.45	1668.45	1644.31	1722.88	1655.04	1658.91	1660.84	1689.65	1679.07	1671.57	1695.4	1651.81	1668.26	1662.07	1674.39	1684.64	1683.19	1672	1686.1	1686.88	1652.05	1679.34	1644.62	1691.58	1687.96	1687.25	1674.67	1650.15	1661.29	1639.28	1683.82	1681.04	1677.37	1657.03	1670.51	1697.15	1692.4	1688.8	1703.12	1710.79	1642.81	1643.38	1669.84	1641.71	1670.82	1661.23	1648.97
108.449997	1643.19	1668.64	1652.16	1668.99	1644.95	1719.69	1654.74	1659.21	1661.43	1692.81	1680.39	1671.43	1696.95	1653.54	1671.52	1663.42	1673.1	1683.69	1683.55	1671.73	1685.85	1684.52	1652.93	1679.18	1644.74	1690.31	1686.21	1689.08	1673.93	1653.7	1661.25	1638.58	1684.67	1681.89	1675.51	1654.19	1664.7	1697.02	1690.04	1687.94	1702.67	1710.6	1643.21	1644.27	1669.43	1641.36	1669.08	1656.33	1648.79
108.945000	1644.35	1668.74	1650.17	1668.05	1645.26	1722.18	1655.65	1658.76	1660.84	1690.57	1682.38	1669.29	1698.47	1652.31	1669.02	1660.42	1672.08	1682.94	1683.52	1670.64	1687.57	1686.15	1652.1	1678.3	1646.93	1691.66	1689.52	1687.44	1676.13	1652.06	1663.09	1639.65	1685.05	1680.97	1677.69	1656.07	1669.56	1702.19	1693.23	1690.44	1699.96	1709.49	1642.75	1642.94	1668.87	1642.74	1669.91	1662.31	1648.94
109.441002	1643.81	1669.44	1650.8	1667.32	1644.44	1722.39	1653.8	1658.87	1660.83	1690.24	1681.15	1672.23	1697.55	1651.97	1667.51	1663.14	1671.12	1681.79	1682.05	1670.56	1682.95	1686.32	1654.9	1677.86	1644.09	1690.55	1688.73	1687.38	1674.93	1651.15	1662.2	1640.12	1686.71	1683.68	1676.9	1657.98	1667.47	1697.72	1691.43	1687.92	1701.53	1712.9	1642.54	1642.63	1670.9	1639.41	1670.5	1659.26	1650.57
109.935997	1642.22	1669.01	1653.76	1666.68	1646.82	1722.57	1654.81	1659.13	1662.47	1689.73	1681.55	1671.58	1698.31	1652.62	1669.49	1662.41	1671.95	1683.01	1682.25	1670.17	1682.8	1683.27	1652.36	1677.59	1646.15	1689.44	1687.2	1688.85	1675.6	1652.27	1658.96	1637.27	1686.34	1682.03	1676.27	1654.69	1670.12	1699.98	1692.05	1689.5	1703.1	1711.04	1643.69	1645.32	1667.91	1642.1	1670.67	1662.09	1650.89
110.431000	1643.13	1669.03	1652.5	1668.1	1645.47	1720.41	1654.44	1658.57	1662.1	1689.19	1681.31	1669.05	1695.95	1649.76	1670.6	1661.2	1672.32	1683.83	1681.92	1669.93	1683.48	1685.71	1651.39	1677.63	1646.77	1692.39	1685.9	1687.12	1675.21	1648.83	1659.56	1639.64	1684.96	1680.24	1676.47	1656.47	1669.96	1697.98	1693.01	1687.05	1700.21	1708.28	1644.63	1643.23	1668.26	1643.95	1671.29	1660.09	1651.42
110.926003	1642.13	1671.13	1650.69	1667.57	1643.31	1721.92	1654.74	1658.01	1661.7	1690.07	1680.6	1670.47	1697.89	1651.81	1669.21	1660.95	1674	1683.94	1682.86	1671.37	1684.93	1684.83	1652.39	1676.02	1643.43	1688.5	1687.21	1687.59	1675.28	1653.2	1661.13	1638.66	1684.39	1681.02	1677.39	1655.01	1667.57	1698.99	1692.38	1686.69	1702.18	1710.57	1642.67	1645.57	1668.84	1640.59	1673.94	1659.11	1648.47
111.420998	1643.9	1671.35	1652.03	1665.85	1645.37	1719.27	1651.59	1659.92	1660.8	1688.6	1678.78	1670.44	1694.27	1651.1	1671.06	1662.1	1671.65	1683.8	1681.12	1670.04	1683.88	1685.31	1652.25	1677.14	1646.06	1688.73	1686.31	1685.47	1673.92	1652.79	1659.79	1637.28	1682.66	1680.95	1676.25	1657.71	1666.31	1697.09	1693.39	1688.88	1701.82	1708.5	1643.12	1645.35	1671.01	1643.62	1669.81	1660.53	1649
111.917000	1643.81	1671.72	1649.82	1666.71	1644.07	1720.03	1654.9	1659.56	1661.22	1691.67	1679.39	1672.54	1697.69	1652.43	1669.07	1662.11	1674.88	1683.34	1681.69	1670.69	1686.37	1685.62	1653.06	1677.74	1645.91	1692.48	1686.42	1690.41	1675.61	1651.95	1660.8	1638.01	1683.74	1679.11	1676.35	1657.8	1666.15	1697.34	1694.7	1688.31	1698.93	1709.44	1642.6	1645.65	1669.09	1643.42	1672.09	1661.28	1650.1
112.412003	1643.65	1668.82	1652.52	1666.46	1648.68	1723.27	1654.58	1659.24	1663.42	1688.49	1680.09	1671.95	1696	1653.76	1669.91	1662.41	1674.28	1684	1683.05	1671.29	1686.34	1687.31	1650.97	1677.78	1645.96	1691.73	1685.8	1688.02	1673.29	1650.15	1659.55	1639.17	1685.61	1681.67	1677.4	1658.26	1666.72	1700.14	1693.64	1690.77	1701.01	1708.82	1642.34	1642.65	1669.71	1643.5	1671.07	1661.14	1650.68
112.906998	1644.48	1671.02	1653.68	1667.83	1644.11	1718.26	1654.98	1660.23	1662.21	1691.85	1679.54	1670.33	1696.14	1651.64	1668.51	1662.34	1673.16	1681.83	1682.4	1672.51	1684.8	1688.01	1652.71	1678.28	1647.37	1690.87	1687.35	1687.71	1673.27	1652.06	1663.35	1638.8	1686.07	1680.93	1675.77	1656.96	1666.29	1699.51	1693.18	1687.61	1704.35	1709.08	1643.34	1643.69	1667.89	1643.01	1669.78	1661.8	1649.29
113.402000	1644.04	1668.56	1653.57	1667.14	1644.97	1719.69	1654.95	1658.23	1661.44	1689.61	1680.41	1669.24	1696.26	1651.6	1670.03	1662.07	1671.41	1682.24	1681.58	1671.21	1685.71	1686.59	1651.99	1676.09	1645.27	1691.2	1688.06	1685.07	1674.76	1652.21	1661.04	1638.72	1685.43	1681.15	1676.56	1657.38	1666.17	1697.94	1692.04	1688.1	1703.6	1709.84	1643.6	1643.99	1670.7	1640.79	1670.72	1662.22	1648.29
113.898003	1643.39	1672.78	1653.32	1668.04	1645.11	1724.04	1655.54	1658.8	1661.31	1692.18	1680.63	1671.09	1696.29	1653.7	1668.46	1662.29	1671.7	1684.36	1681.63	1671.47	1683.92	1686.11	1652.5	1676.75	1643.66	1688.51	1686.09	1688.53	1671.07	1650.88	1662.03	1638.83	1684.33	1681.09	1676.73	1655.84	1669.39	1698.56	1692.17	1688.64	1703.82	1709.58	1643.17	1644.69	1671.6	1642.66	1671.77	1663.17	1651.13
114.392998	1643.6	1670.31	1655.27	1665.75	1645.18	1718.56	1652.77	1657.26	1659.66	1690.51	1680.13	1670.34	1698.17	1652.2	1669.61	1659.47	1670.5	1684.06	1682.01	1670.85	1684.62	1686.28	1651.22	1677.14	1644.27	1689.63	1686.15	1687.29	1675.77	1650.8	1661.35	1640.63	1684.16	1682.22	1676.96	1657.59	1667.07	1698.4	1691.5	1687.83	1702.27	1708.25	1642.11	1643.71	1670.34	1641.57	1672	1662.48	1649.37
114.888000	1642.28	1671.8	1651.87	1667.83	1645.63	1721.07	1652.77	1660.26	1660.96	1685.91	1679.08	1670.84	1697.06	1651.73	1671.83	1662.62	1672.05	1684.36	1683.38	1670.88	1685.55	1686.7	1652.15	1674.87	1645.42	1688.97	1686.57	1687.43	1675.12	1651.39	1658.86	1637.56	1685.68	1681.77	1677.31	1657.49	1669.01	1699.09	1694.83	1688.82	1703.26	1710.31	1643.27	1644.52	1671.98	1642.73	1673.9	1661.17	1650.38
115.383003	1643.62	1669.19	1652.13	1667.52	1644.82	1721.16	1654.87	1657.68	1661.6	1690.65	1679.56	1671.48	1698.47	1649.99	1669.1	1661.62	1673.14	1684.2	1680.35	1672.65	1682.86	1684.88	1651.6	1677.67	1646.34	1688.63	1687.77	1687.44	1674.92	1648.17	1659.83	1635.53	1685.43	1681.23	1675.24	1656.67	1667.11	1697.28	1692.4	1689.02	1700.96	1705.32	1640.19	1645.67	1669.08	1642.61	1670.05	1661.83	1649.85
115.877998	1640.57	1670.22	1653.09	1667.26	1642.78	1718.83	1655.17	1659.85	1660.34	1690.88	1681.15	1670.65	1699.15	1652.25	1667.85	1661.12	1673.81	1682.82	1681.95	1670.18	1684.12	1684.92	1653.4	1677.63	1646.48	1689.34	1689.24	1686.99	1674.86	1651.52	1663.78	1638.96	1685.67	1681.98	1676.81	1658.09	1668.43	1696.63	1692.45	1688.39	1700.87	1707.44	1642.49	1643.99	1668.98	1642.25	1672.22	1660.54	1649.41
116.373001	1642.87	1669.77	1652.35	1666.53	1646.45	1719.42	1652.51	1656.96	1662.53	1690.44	1680.74	1669.94	1694.51	1650.59	1669.73	1661.2	1671.82	1682.47	1681.37	1671.66	1686.39	1685.68	1651.42	1676.45	1642.85	1689.84	1685.61	1688.79	1675.92	1652.65	1660.64	1640.43	1685.06	1679.75	1674.93	1658.38	1667.38	1698.09	1692.02	1690.62	1703.99	1709.23	1643.11	1643.36	1669.36	1642.71	1670.84	1661.32	1651.03
116.869003	1642.09	1671.89	1655.16	1667.12	1645.68	1719.57	1653.83	1658.7	1659.36	1689.41	1681.5	1671.67	1697.48	1653.11	1668.29	1659.09	1672.87	1683.84	1679.76	1670.26	1686.74	1685.47	1653.1	1677.27	1644.98	1688.21	1688.24	1685.6	1673.63	1651.31	1661.46	1639.5	1684.13	1680.4	1676.2	1657.12	1668.67	1698.03	1693.72	1688.64	1701.88	1708.04	1644.34	1644.7	1668.39	1645.2	1671.18	1664.92	1649.16
117.363998	1642.63	1669.98	1653.77	1667.29	1645.88	1718.75	1652.78	1659.38	1660.95	1688.23	1681.29	1670.57	1694.72	1652.98	1668.16	1660.67	1673.19	1685.25	1679.45	1670.37	1683.99	1684.85	1651.75	1677.12	1646.1	1691.1	1684.43	1689	1672.93	1652.54	1661.44	1639.72	1684.96	1679.9	1676.77	1653.61	1667.63	1698.79	1696.02	1686.67	1703.33	1709.66	1641.24	1644.29	1669.73	1641.4	1670.89	1664.46	1652.02
117.859001	1643.18	1670	1650.94	1669.86	1644.13	1719.92	1653.99	1658.71	1661.04	1689.06	1679.56	1671.41	1695.89	1651.37	1669.49	1661.8	1671.99	1683.21	1682.02	1670.44	1685.03	1683.94	1650.55	1675.95	1644.39	1688.83	1686.1	1687.19	1674.51	1652.5	1660.66	1638.28	1684.69	1679.96	1675.15	1656.4	1667.93	1699.64	1693.5	1688.24	1703.28	1709.72	1643.2	1643.69	1670.97	1643.04	1672.94	1665.15	1648.22
118.353996	1641.14	1670.76	1654.33	1668.45	1645.15	1718.79	1654.22	1659.42	1660.95	1689.78	1680.85	1670.94	1697.43	1652.37	1668.61	1660.95	1671.54	1683.47	1681.14	1671.83	1685.62	1684.24	1651.05	1677.79	1645.42	1689.99	1686.81	1689.66	1674.57	1652.29	1663.02	1637.02	1684.47	1680.96	1676.21	1656.34	1667.69	1696.49	1693.69	1690.43	1702.22	1705.9	1643.67	1645.62	1669.24	1640.65	1672.12	1665.6	1652.49
118.849998	1641.13	1670.52	1651.87	1667.91	1644.69	1719.4	1654.41	1658.1	1660	1689.04	1679.27	1669.61	1696.36	1652.19	1667.15	1659.92	1671.37	1682.86	1681.41	1671.15	1682.65	1685.03	1654.26	1678.12	1646.17	1691.29	1686.31	1687.47	1674.75	1651.54	1661.24	1639.75	1683.96	1681.92	1677.78	1656.19	1665.76	1701.33	1694.11	1690.33	1705.46	1709.8	1643.85	1645.86	1669.23	1640.97	1669.64	1665.53	1648.5
119.345001	1642.5	1669.67	1653.54	1666.06	1644.42	1716.56	1654.71	1657.78	1661.49	1689.22	1681.99	1669.63	1694.97	1652.63	1670.55	1659.68	1672.07	1682.28	1682.88	1672.67	1683.45	1685.76	1652.98	1676.78	1643.77	1689.17	1686.47	1686.34	1674.8	1650.86	1661.57	1638.88	1685.19	1681.93	1675.8	1655.98	1670.11	1697.29	1694.77	1688.17	1700.08	1709.11	1644.81	1645.6	1670.25	1639.82	1671.38	1669.02	1650.09
119.839996	1642.96	1669.17	1652.52	1665.66	1647.49	1719.52	1653.06	1659.4	1659.48	1689.82	1680.12	1670.52	1695.7	1652.75	1670.42	1659.61	1673.8	1683.63	1681.92	1670.54	1685.2	1683.71	1649.63	1678.88	1645.44	1688.57	1687.79	1687.68	1671.75	1650.85	1660.05	1637.55	1683.27	1679.08	1674.42	1659.08	1667.59	1699.95	1694.16	1689.18	1701.69	1709.28	1642.94	1643.53	1670.27	1643.41	1671.6	1668.41	1649.62
120.334999	1643.87	1669.56	1653.3	1666.86	1646.25	1714.06	1652.89	1658.87	1659.29	1687.93	1680.58	1670.54	1696.71	1651.05	1667.96	1661.83	1671.09	1682.18	1681.46	1669.29	1685.86	1685.48	1652.42	1678.68	1644.62	1690.08	1687.42	1687.44	1674.19	1652.41	1659.78	1637.98	1683.83	1682.65	1676.73	1658.74	1666.14	1699.53	1693.59	1688.06	1704.29	1710.96	1644.41	1643.61	1668.24	1641.26	1672.02	1665.83	1649.69
120.830002	1643.33	1668.14	1653.44	1667.27	1643.46	1714.01	1654.22	1659.55	1659.92	1688.72	1680.96	1670.68	1697.55	1651.28	1668.43	1660.28	1672.99	1684.39	1681.82	1670.7	1685.31	1685.25	1652.3	1676.27	1645.68	1688.17	1685.51	1687.33	1674.69	1652.17	1661.47	1637.29	1684.63	1680.54	1677.74	1658.5	1669.79	1698.03	1690.16	1687.02	1704	1710.96	1644.46	1645.31	1666.91	1641.37	1668.75	1666.26	1651.95
121.325996	1642.5	1671.83	1652.35	1668.57	1644.7	1716.79	1653.41	1659.25	1660.78	1688.56	1680.93	1669.15	1695.08	1650.37	1668.74	1660.12	1672.85	1682.86	1680.49	1670.81	1685.33	1686.13	1649.39	1677.77	1646.02	1690.46	1689.47	1686.42	1671.53	1651.18	1659.59	1640.67	1682.6	1680.63	1676.15	1657.09	1667.5	1699.92	1694.37	1689.16	1701.9	1708.48	1644.43	1644.18	1671.12	1642.12	1670.68	1666.18	1651.1
121.820999	1643.01	1669.98	1654.85	1666.95	1644.16	1717.9	1654.63	1657.77	1658.49	1690.57	1679.51	1671.56	1694.59	1650.72	1668.86	1662.54	1673.02	1684.08	1682.79	1668.65	1684.71	1683.58	1651.24	1677.94	1646.58	1689.58	1686.81	1687.48	1671.74	1647.7	1659.07	1639.07	1683.69	1680.34	1676.51	1658.03	1670.76	1698.71	1690.93	1689.36	1701.46	1710.15	1644.09	1645.54	1668.39	1641.66	1670.63	1664.97	1651.69
122.316002	1642.15	1669.93	1651.56	1666.81	1643.89	1716.61	1654.59	1658.36	1659.13	1688.76	1677.34	1670.86	1695.97	1650.57	1667.51	1661.47	1671.07	1683.8	1681.64	1669.73	1685.5	1683.59	1652.39	1676.68	1645.54	1689.52	1686.84	1689	1674.8	1651.64	1659.28	1637.55	1683.68	1680.95	1673.86	1656.67	1665.93	1697.73	1694.78	1688.97	1702.51	1710.89	1642	1644.19	1669.02	1641.82	1668.65	1663.86	1650.11
122.810997	1642.71	1670.04	1654.43	1666.53	1643.74	1717.71	1652.28	1657.87	1659.81	1689.43	1679.21	1670.47	1697.71	1651.33	1669.06	1662.12	1673.05	1683.78	1681.4	1669.81	1685.39	1686.82	1653.48	1676.06	1644.62	1686.69	1684.88	1687.36	1674.14	1652.67	1661.9	1638.64	1681.95	1680.06	1675.48	1655.69	1670.32	1697.89	1693.06	1687.37	1702.96	1710.1	1642.75	1645.27	1671.84	1641.94	1671.12	1664.06	1650.4
123.306000	1642.99	1671.96	1653.08	1670.29	1644.2	1716.92	1653.57	1657.83	1661.56	1688.86	1679.34	1670.11	1695.63	1651.38	1669.35	1661.35	1671.92	1682.08	1681.45	1671.37	1684.22	1683.71	1651.94	1675.95	1644.09	1688.23	1685.49	1688.04	1673.17	1649.41	1661.86	1638.87	1683.14	1678.3	1675.09	1656.13	1667.2	1699.36	1690.82	1688.11	1701.29	1708.34	1642.88	1641.81	1668.54	1643.32	1670.63	1664.31	1650.38
123.802002	1643.71	1673.09	1651.09	1668.25	1645.76	1716.67	1652.45	1658.92	1661.57	1689.11	1677.78	1670.2	1696.32	1651.36	1668.25	1660.93	1671.79	1683.81	1680.57	1670.49	1683.7	1683.24	1650.62	1676.25	1644.84	1688.23	1685.24	1687.72	1674.21	1652.01	1661.77	1638.84	1685.1	1679.28	1676.01	1656.67	1667.25	1698.26	1692.69	1688.8	1701.52	1709.52	1642.75	1644.53	1669.08	1639.23	1670.71	1663.17	1649.09
124.296997	1642.65	1669.37	1653.19	1665.45	1645.39	1715.14	1656.89	1657.34	1660.52	1688.58	1680.96	1671.27	1696.44	1650.52	1668.91	1661.07	1672.57	1682.51	1681.46	1669.14	1682.97	1682.99	1649.81	1678.74	1643.78	1690.01	1684.86	1687.47	1674.66	1650.01	1659.13	1640.92	1684.82	1679.84	1678.97	1659.43	1666.2	1696.43	1692.49	1689.52	1699.87	1706.78	1644.61	1645.33	1667.84	1641.11	1673.26	1663.73	1651.03
124.792000	1642.09	1668.16	1650.36	1668.22	1644.63	1715.9	1656.15	1656.86	1662.44	1689.66	1679.29	1669.16	1695.79	1651.67	1668.62	1660.88	1674.65	1680.92	1681.51	1669.03	1685.17	1684.32	1655.33	1676.06	1643.65	1689.7	1686.27	1686.82	1674.85	1650.48	1660.67	1636.78	1684.06	1678.41	1676.06	1655.73	1668.3	1695.81	1692.51	1687.51	1701.68	1708.69	1641.86	1643.51	1667.76	1641.18	1670.36	1663.94	1650.65
125.287003	1642	1668.72	1652.13	1667.75	1643.93	1714.19	1654.68	1657.33	1657.38	1689.14	1677.54	1667.54	1697.38	1652.84	1670.49	1659.62	1671.66	1683.52	1680.74	1669.65	1683.77	1685.53	1650.75	1679.61	1644.44	1689.68	1685.32	1686.97	1675.09	1651.39	1659.02	1637.74	1682.66	1681.53	1675.4	1657.99	1668.24	1699.43	1692.1	1686.65	1700.69	1706.19	1641.41	1642.88	1667.75	1641.52	1669.3	1660.47	1650
125.781998	1644.19	1670.17	1651.32	1666.66	1645.16	1714.7	1653.96	1657.89	1659.57	1687.31	1680.14	1668.56	1695.73	1650.92	1668.58	1660.86	1670.24	1683.46	1679.9	1668.81	1686.56	1684.94	1650.89	1676.53	1643	1691.29	1687.02	1686.32	1672.41	1651.52	1659.42	1639.64	1684.2	1679.57	1676.07	1655.74	1666.34	1698.01	1694.97	1688.26	1700.01	1706.11	1644.29	1642.81	1668.98	1641.4	1668.76	1660.76	1650.6
126.278000	1642.57	1669.26	1651.88	1667.84	1645.92	1717.47	1653.53	1659.07	1658.52	1687.47	1679.55	1670.26	1695.74	1650.64	1667.52	1661.16	1672.34	1683.09	1679.59	1672.56	1684.14	1683.49	1650.92	1676.98	1644.84	1688.5	1684.89	1688.47	1673.49	1650.66	1659.05	1639	1683.46	1678.48	1673.76	1658.18	1665.25	1695.29	1691.17	1686.53	1698.84	1708.37	1641.62	1644.23	1667.84	1639.4	1670.54	1659.15	1648.58
126.773003	1641.68	1672.33	1650.37	1667.52	1646.59	1715.64	1652.13	1657.03	1657	1686.32	1678.77	1668.25	1694.89	1648.98	1669.36	1659.74	1671.78	1683.75	1678.6	1668.87	1681.48	1681.93	1652.28	1677.01	1644.62	1688.77	1684.72	1688.57	1672.87	1651.42	1659.85	1637	1683.39	1677.46	1675.34	1654.29	1668.01	1696.14	1691.3	1687.69	1699.37	1708.13	1642.64	1642.49	1668.08	1641.8	1670.08	1658.59	1651.3
127.267998	1641.29	1670.48	1653.27	1666.11	1646.01	1715.39	1653.53	1660.66	1660.09	1688.07	1678.22	1669.4	1691.62	1651.71	1667.49	1660.81	1672.24	1681.43	1680.3	1668.45	1682.2	1683.74	1649.4	1677.84	1644.67	1687.7	1685.92	1687.21	1674.02	1651.27	1660.9	1637.92	1683.27	1679.77	1674.85	1654.45	1666.46	1696.8	1692.16	1689.74	1699.86	1708.7	1644.23	1643.75	1668.16	1642.1	1670.68	1661.22	1651.48
127.763000	1643.7	1669.68	1650.83	1667.24	1643.97	1714.42	1652.44	1656.16	1659.84	1688.63	1678.48	1668.13	1695.22	1650.88	1667.97	1659.89	1670.9	1681.86	1680.53	1669.08	1684.16	1682.95	1651.8	1676.49	1644.22	1686.8	1684.83	1687.36	1672.01	1650.22	1661.67	1636.58	1683.2	1677.66	1674.26	1655.64	1665.38	1697.12	1689.34	1685.95	1700.69	1707.25	1642.59	1642.78	1670.11	1641.9	1669.49	1659.75	1648.73
128.257996	1642.19	1669.23	1653.29	1665.19	1646.07	1715.11	1653.78	1657.25	1661.05	1690.19	1679.71	1669.39	1695.36	1651.66	1667.89	1660.96	1673.81	1684.28	1681.21	1669.36	1684.94	1682.2	1650.04	1677.67	1642.99	1687.72	1685.75	1685.68	1674.35	1652.52	1659.93	1638.51	1682.78	1678.87	1673.77	1654.93	1667.24	1698.3	1691.83	1687.85	1700.3	1708.39	1643.82	1644.63	1669.3	1640.91	1669.91	1662.04	1648.24
128.753998	1642.31	1672.74	1652.32	1668.39	1646.61	1713.79	1653.52	1658.66	1659.36	1690.92	1681.91	1671.18	1696.45	1649.8	1670.11	1661.32	1671.09	1682.26	1681.49	1670.7	1682.69	1686.21	1651.9	1676.83	1645.92	1689.59	1685.16	1686.69	1672.31	1650.38	1660.8	1637.3	1682.24	1679.09	1674.64	1655.13	1665.51	1701.03	1691.9	1687.61	1702.14	1710.06	1641.49	1643.41	1668.75	1642.35	1670.95	1662.73	1650.27
129.248993	1642.71	1670.92	1651.55	1668.86	1645.84	1715.34	1654.46	1658.74	1660.05	1687.82	1681.42	1669.97	1692.83	1652.83	1668.59	1662.08	1670.01	1681.89	1682.03	1669.02	1683.22	1686	1651.12	1676.11	1644.52	1688.12	1688.16	1686.47	1672.3	1651.41	1659.7	1639.31	1684.21	1681.46	1675.28	1655.01	1666.32	1698.39	1691.03	1687.45	1701.62	1712.26	1641.83	1644.63	1665.98	1642.85	1671.87	1663.28	1649.34
129.744003	1643.15	1667.3	1652.38	1666.93	1645.45	1714.81	1651.8	1655.71	1657.34	1687.04	1680.78	1668.82	1694.25	1651.91	1667.34	1661.96	1670.22	1682.18	1681.3	1671.39	1683.21	1684.41	1650.88	1676.36	1645.73	1687.92	1685.56	1686.57	1673.03	1649.66	1658.76	1637.99	1684.6	1677.76	1675.67	1656.44	1666.47	1694.77	1692.55	1689.12	1700.58	1708.2	1642.44	1643.82	1667.4	1641.44	1669.56	1663.15	1650.34
130.238998	1641.89	1669.05	1651.65	1663.97	1643.39	1714.27	1653.54	1657.47	1662.29	1687.88	1677.58	1667.66	1696.36	1649.6	1668.89	1660.51	1671.4	1684.04	1681.23	1668.89	1684.37	1684.75	1649.37	1680.27	1641.67	1690.58	1686.06	1687.85	1672.84	1650.11	1660.78	1639.61	1684.66	1679.26	1675.42	1655.47	1667.33	1696.93	1692.2	1687.65	1702.38	1708.04	1640.72	1646.33	1668.53	1640.28	1671.23	1662.81	1649.9
130.735001	1642.46	1670.79	1652.8	1667.35	1645.05	1715.65	1654.32	1657.11	1658.12	1690.81	1679.02	1669.41	1697.72	1652.3	1670.29	1660.51	1669.59	1684.55	1679.13	1669.46	1685.6	1685.81	1651.08	1676.8	1644.73	1687.31	1685.61	1687.45	1674.47	1649.33	1659.67	1638.15	1684.6	1681.92	1677.34	1656.3	1666.72	1697.64	1690.21	1686.57	1702.07	1708.43	1641.47	1645.29	1667.35	1641.11	1670.74	1663.31	1651.4
131.229996	1640.83	1668.99	1651.66	1666.88	1642.55	1713.48	1653.78	1659.37	1659.49	1689.88	1678.84	1669.41	1695.61	1653.05	1669.16	1660.18	1673.15	1684.62	1680.28	1670.87	1685.09	1684.72	1653.46	1676.16	1645.89	1687.76	1686.26	1688.33	1673.24	1653.25	1659.53	1637.88	1682.89	1678.91	1676.34	1656	1668.91	1697.43	1690.94	1685.82	1700.96	1709.74	1644.47	1643.43	1667.73	1641.81	1668.57	1660.2	1648.43
131.725006	1641.06	1670.2	1654.26	1664.23	1645.12	1717.23	1652.39	1659.45	1660.05	1688.3	1680.18	1668.71	1696.88	1650.22	1666.41	1661.31	1671.83	1683.42	1680.29	1671.72	1682.99	1683.19	1649.78	1677.26	1642.46	1688.53	1680.59	1686.16	1673.52	1650.75	1661.51	1639.85	1682.32	1680.1	1673.88	1655.96	1667.41	1696.94	1690.11	1686.15	1702.48	1710.55	1642.67	1644.48	1666.75	1642.47	1671.8	1665.06	1650.57
132.220001	1641.97	1668.31	1651.66	1666.56	1645.99	1718.14	1654.62	1658.11	1658.57	1691.78	1675.97	1669.03	1696.43	1653.67	1669.69	1665	1674.76	1684	1682.43	1669.93	1685.49	1683.4	1650.44	1677.75	1644.45	1689.1	1685.44	1687.51	1673.67	1648.31	1662.1	1638.99	1682.83	1682.25	1678.48	1657.09	1667.84	1696.87	1693.82	1688.61	1704.33	1710.94	1642.69	1642.7	1670.02	1642.07	1672.57	1665.18	1651.84
132.714996	1643.74	1670.85	1652.48	1668.33	1644.88	1713.31	1654.83	1658.91	1660.07	1688.98	1681.82	1667.56	1696.35	1653	1670.7	1662.6	1670.36	1684.69	1680.24	1669.89	1684.41	1682.09	1650.59	1675.53	1644.99	1688.14	1686.27	1686.78	1674.18	1651.24	1663.81	1636.11	1683.19	1681.09	1677.33	1655.78	1665.36	1697.45	1694.56	1687.52	1699.84	1707.14	1643.7	1644.2	1668.57	1642.6	1668.96	1664.97	1650.57
133.210999	1643.52	1670.79	1653.08	1666.86	1645.17	1717.79	1655.89	1659	1659.16	1687.81	1681.49	1667.02	1696.27	1649.74	1668.89	1657.76	1669.24	1681.34	1678.93	1668.35	1683.04	1681.18	1649.11	1675.62	1643.75	1685.97	1684.11	1685.92	1672.65	1650.78	1660.8	1637.76	1682.82	1679.47	1675.94	1654.41	1667.25	1697.95	1690.84	1688.02	1702.12	1707.9	1642.46	1643.04	1669.38	1640.25	1672.95	1666.04	1650.63
133.705994	1642.97	1670.93	1650.89	1666.97	1643.93	1711.92	1652.67	1659.06	1661.18	1688.05	1678.93	1668.76	1697.08	1649.04	1669.11	1660.56	1671.08	1681.42	1679.89	1669.44	1686.03	1683.49	1651.21	1676.66	1646.03	1687.85	1685.37	1688.53	1673.25	1651.19	1659.51	1637.21	1681.84	1679.53	1674.28	1655.67	1664.7	1697.93	1692.53	1686.33	1702.96	1708.93	1641.67	1644.2	1667	1641.58	1669.96	1663.35	1650.88
134.201004	1645.38	1670	1651.44	1668.55	1645.51	1715.61	1652.11	1657.49	1659.69	1688.34	1681.44	1671.33	1694.52	1650.85	1668.65	1659.47	1670.8	1682.69	1679.14	1666.8	1681.91	1682.47	1651.08	1675.19	1644.58	1689.52	1684.68	1686.55	1675.27	1648.91	1660.83	1638.76	1683.42	1678.33	1675.07	1653.63	1665.37	1698.37	1691.84	1687.88	1700.1	1709.85	1641.9	1645.45	1666.93	1643.54	1669.25	1662.49	1649.91
134.695999	1643.18	1668.37	1653.65	1665.38	1644.2	1716.59	1654	1659.07	1660.76	1685.91	1680.24	1668.71	1694.87	1651.36	1667.75	1661.04	1672.81	1683.48	1679.63	1667.63	1684.01	1683.3	1650.2	1679.02	1643.39	1688.44	1687.11	1686.35	1671.2	1649.37	1660.93	1637.75	1680.66	1679.53	1674.67	1655.54	1667.62	1698.02	1690.33	1686	1704.25	1707.78	1641.83	1643.86	1666.79	1642.08	1671.07	1661	1648.33
135.190994	1642.16	1668.8	1653.12	1667.74	1645.91	1714.61	1654.63	1658.33	1660.54	1688.99	1679.51	1667.8	1695.57	1652.68	1668.07	1662.06	1670.21	1682.65	1679.29	1668.85	1685.2	1683.4	1649.98	1678.93	1644.85	1689.79	1686.62	1687.1	1673.75	1653.03	1660.74	1636.85	1681.91	1679.11	1674.25	1656.12	1668.78	1699.95	1693.01	1688.32	1699.9	1708.59	1643.4	1642.71	1668.14	1640.44	1671.89	1662.45	1648.82
135.686996	1644.36	1666.34	1650.89	1666.11	1644.99	1712.84	1652.57	1657.16	1658.7	1686.86	1679.18	1667.49	1691.59	1650.75	1668.08	1659.56	1670.2	1681.32	1678.67	1670.18	1683.26	1682.73	1650.28	1677.03	1645.24	1687.61	1683.71	1688.74	1673.79	1653.26	1660.75	1640.48	1682.15	1678.74	1676.17	1657.39	1666.77	1696.19	1692.04	1688.71	1699.5	1710.49	1642.87	1644	1667.53	1641.11	1671.72	1662.45	1648.49
136.182007	1641.15	1666.76	1651.97	1665.21	1644.49	1713.24	1652.38	1658.94	1658.43	1686.71	1677.15	1667.76	1691.32	1650.26	1667.12	1659	1669.76	1681.18	1677.67	1668.67	1681.7	1682.13	1651.29	1676.46	1644.31	1688.3	1685.34	1687.43	1672.67	1650.27	1659.72	1636.65	1684.11	1680.55	1675.46	1656.53	1666.68	1696.88	1690.53	1687.66	1702.57	1708.21	1642.67	1644.23	1667.69	1642.6	1672.25	1662.23	1647.95
136.677002	1642.44	1668.16	1651.26	1665.83	1645.79	1713.87	1654.47	1656.74	1657.76	1686.34	1679.78	1667.26	1695.29	1652.68	1667.56	1661.35	1669.09	1682.8	1678.57	1668.91	1682.24	1684.05	1651.32	1676.74	1644.31	1687.97	1683.67	1687.4	1673.11	1650.16	1660.12	1639.12	1680.86	1680.03	1674.12	1655.67	1665.55	1697.53	1692.3	1688.11	1699.72	1711.29	1644.46	1645.11	1667.84	1641.69	1671.41	1665.58	1651.37
137.171997	1642.17	1670.97	1653.22	1668.65	1644.13	1715.24	1654.36	1658.93	1659.99	1688.96	1680.49	1670.37	1694.55	1654.91	1669.08	1662.16	1670.4	1683.12	1682.29	1668.39	1684.05	1683.53	1650.05	1676.02	1643.9	1689.94	1686.94	1686.48	1673.25	1652.21	1663.02	1639.33	1685.48	1678	1673.57	1656.49	1666.48	1697.19	1690.69	1687.92	1702.78	1707.55	1642.46	1644.94	1666.6	1642.21	1671.82	1665.47	1650.39
137.667007	1644.93	1668.7	1653.16	1666.42	1643.53	1714.85	1651.66	1658.72	1658.58	1688.49	1680.25	1667.63	1694.68	1651.22	1669.03	1660.6	1669.14	1681.54	1678.71	1670.32	1684.91	1686.48	1651.5	1676.16	1643.1	1687.55	1685.75	1687.26	1674.67	1649.21	1660.59	1637.13	1681.7	1678.54	1674.5	1655.33	1665.89	1696.29	1689.74	1689.98	1701.88	1706.96	1642.3	1643.43	1666.19	1643.54	1670.82	1668.8	1649
138.162994	1643.06	1667.57	1653.72	1665.95	1643.79	1715.1	1653.97	1658.35	1659.33	1688.86	1678.36	1668.99	1695.43	1653.37	1665.55	1661.89	1672.85	1681.73	1679.38	1669.56	1682.83	1682.52	1650.39	1675.9	1645.38	1687.46	1684.92	1688.21	1675.2	1649.58	1660.07	1636.95	1682.42	1678.91	1675.73	1657.11	1666.46	1697.58	1693.42	1687.96	1700.6	1706.96	1643.92	1644.21	1667.94	1641.69	1672.93	1668.43	1650.06
138.658005	1642.52	1668.19	1652.87	1667.35	1644.03	1711.26	1653.88	1658.49	1660.4	1687.75	1678.09	1669.48	1694.36	1652.19	1668.38	1661.5	1669.61	1683.64	1681.32	1667.96	1684.5	1682.72	1651.38	1674.93	1644.54	1686.46	1684.09	1687.8	1674.73	1651.06	1660.29	1634.84	1685.49	1680.63	1674.3	1656.45	1667.65	1695.94	1688.47	1684.82	1701.12	1709.22	1643.1	1644.66	1665.66	1641.13	1670.77	1666.38	1650.64
139.153000	1642.26	1666.31	1651.44	1668.5	1646.3	1714.18	1654.33	1660.16	1661.38	1688.97	1677.31	1669.07	1693.62	1649.61	1669.2	1660.53	1670.39	1682.39	1679.48	1666.31	1683.19	1682.92	1648.72	1675.62	1644.2	1685.37	1684.59	1686.28	1671.99	1651.96	1657.91	1636.82	1683.73	1678.14	1673.94	1654.51	1667.44	1698.25	1693.41	1689.06	1703.74	1706.44	1642.02	1642.16	1667.35	1642.61	1670.93	1666.08	1649.82
139.647995	1642.92	1667.64	1651.2	1668.37	1644.96	1715.54	1655.49	1659.51	1660.2	1688.8	1679.81	1668.17	1694.23	1650.33	1667.99	1660.7	1671.17	1680.56	1678.39	1668.8	1683.64	1683.07	1650.81	1677.16	1643.76	1687.33	1685.07	1686.9	1673.79	1651.73	1661.49	1636.97	1684.98	1679.95	1677.14	1657.01	1667.61	1696.68	1690.86	1687.14	1698.08	1707.64	1641.76	1643.65	1667.56	1640.9	1670.83	1668.49	1650.26
140.143005	1644.07	1668.22	1653.85	1668.47	1646	1713.2	1654.7	1659.98	1660.1	1687.37	1678.39	1668.38	1694.53	1650.4	1667.06	1659.62	1672.36	1682.89	1678.56	1670.61	1683.53	1682.46	1650.99	1675.76	1645.2	1686.84	1683.23	1684.99	1674.4	1652.88	1658.86	1638.66	1684.48	1680.51	1675.72	1656.37	1666.35	1696.62	1694.47	1686.35	1701.46	1707.11	1641.33	1643.82	1668.2	1641.73	1671.46	1666.87	1651.77
140.639008	1642.66	1667.02	1652.85	1665.51	1643.67	1715.54	1655.19	1658.14	1661.15	1688.62	1678.89	1668.11	1694.58	1649.56	1667.31	1662.68	1670.83	1683.38	1681.05	1669.32	1683.11	1682.22	1650.02	1675.13	1643.49	1689.3	1683.56	1684.6	1673.14	1650.45	1660.35	1638.91	1682.15	1679.64	1675.75	1656.05	1668.54	1695.35	1692.98	1689.33	1702.29	1707.51	1642.81	1642.77	1667.04	1642.61	1671.05	1666.04	1649.6
141.134003	1641.51	1668.31	1652.48	1664.81	1646.49	1714.91	1654.41	1656.87	1657.73	1686.61	1678.44	1667.7	1694.68	1651.91	1671.06	1660.93	1667.69	1682.84	1678.61	1665.86	1683.04	1681.53	1651.06	1674.33	1643.32	1687.84	1683.81	1685.42	1672.87	1651.58	1660.14	1638.95	1683.23	1681.89	1674.72	1655.63	1667.77	1696.03	1692.44	1687.58	1698.64	1705.42	1643.72	1643.49	1667.41	1642.07	1670.26	1664.79	1650.49
141.628998	1641.2	1668.96	1651.21	1667.11	1643.73	1712.24	1652.07	1659	1658.65	1687.43	1675.56	1665.88	1691.51	1649.69	1668.92	1661.78	1666.6	1682.88	1680.64	1667.7	1680.81	1682.65	1651.44	1677.47	1644.03	1687.15	1681.05	1687.51	1672.99	1650.97	1658.49	1637.85	1681.15	1678.5	1675.28	1654.69	1665.51	1694.83	1692.24	1686.54	1701.42	1708.11	1643.11	1644.73	1669.22	1641.87	1672.38	1664.84	1650.82
142.123993	1644.35	1668.19	1652.11	1666.02	1643.99	1713.34	1653.76	1659.77	1657.45	1686.01	1679.07	1670.51	1693.41	1650.64	1667.58	1659.03	1671.59	1680.28	1680.28	1667.97	1682.59	1684.16	1651.26	1674.96	1643.75	1686.56	1684.31	1687.65	1673.66	1651.75	1660.96	1638.06	1683.44	1680.65	1677.62	1656.96	1666.34	1695.45	1691.85	1687.55	1701.95	1707.07	1642.38	1643.37	1666.87	1641.21	1670.68	1665.55	1648.4
142.619003	1642.61	1667.86	1652.72	1665.29	1645.56	1714.94	1653.93	1658.5	1659.97	1685.94	1679.2	1668.83	1694.32	1651.08	1668.33	1661.68	1672.03	1681.45	1678.31	1670.17	1680.79	1683.08	1650.49	1675.21	1643.83	1691.41	1684.82	1689.93	1673.73	1649.97	1660.93	1637.53	1683.91	1678.56	1674.69	1657.51	1666.21	1696.85	1692.19	1688.28	1701.24	1707.82	1642.55	1644.08	1666.8	1643.64	1670.83	1663.93	1649.1
143.115005	1643.01	1669.77	1652.69	1664.9	1645.05	1714.58	1654.33	1655.43	1658.09	1688.2	1678.44	1667.78	1692.21	1651.35	1668.3	1660.47	1670.06	1682.3	1679.23	1667.7	1683.32	1682.49	1652.27	1675.62	1647.04	1686.46	1685.21	1686.75	1670.99	1651.34	1657.96	1637.46	1683.42	1679.78	1674.48	1656.02	1666.92	1695.66	1691.69	1687.34	1701.27	1709	1642.28	1644.71	1668.11	1642.18	1668.92	1667.75	1650.08
143.610001	1642.36	1670.53	1652.95	1666.31	1644.46	1712.15	1652.76	1658.49	1660.02	1686.59	1677.71	1666.22	1693	1650.94	1666.29	1659.14	1668.81	1683.41	1679.75	1667.69	1684.43	1682.23	1651.93	1676.21	1644.03	1688.55	1683.86	1685.76	1674.5	1651.7	1661.07	1638.75	1683.88	1678.52	1676.08	1655.01	1665.18	1694.73	1692.65	1685.11	1699.46	1705.38	1641.2	1643.29	1668.38	1643.68	1670.63	1665.33	1648.2
144.104996	1643.89	1666.05	1653.22	1664.58	1644.74	1714.06	1654.11	1657.96	1658.78	1685.63	1676.14	1666.85	1693.91	1651.77	1668.94	1659.37	1668.19	1682.43	1680.38	1668	1681.2	1683.16	1650.82	1675.91	1644.15	1689.22	1684.88	1686.28	1674.25	1648.39	1659.71	1637.84	1683.19	1680.5	1673.76	1655.08	1666.11	1696.73	1692.76	1687.72	1701.85	1704.76	1645.06	1643.11	1669.6	1642.91	1669.38	1662.75	1650.13
144.600006	1642.82	1669.07	1651.97	1666.06	1644.76	1711.99	1652.61	1659.27	1656.1	1688.22	1676.94	1669.32	1691.98	1651.24	1665.98	1659.93	1669.74	1681.57	1680.95	1669.29	1682.39	1683.8	1649.44	1677.27	1641.59	1686.22	1682.83	1687.03	1671.33	1648.34	1657.92	1634.94	1682.78	1677.8	1675.76	1654.44	1664.81	1695.2	1692.4	1685.31	1701.39	1705.04	1642.7	1644.51	1667.28	1641.92	1668.54	1664.02	1648.39
145.095993	1643.06	1668.55	1653.85	1666.17	1644.42	1713.25	1652.87	1658.36	1661.62	1687.22	1675.88	1668.23	1696.06	1649.67	1668.33	1658.62	1668.26	1681.54	1678.74	1667.64	1683.74	1682.38	1651.99	1675.72	1644.41	1687.26	1683.37	1685.27	1674.59	1649.88	1660.67	1638.57	1684.87	1679.3	1676.28	1656.79	1665.58	1697.35	1691.39	1685.71	1698.69	1706.99	1639.78	1643.36	1669.12	1644.13	1669.53	1661.92	1648.88
145.591003	1643.93	1667.46	1653.26	1665.35	1645.92	1710.35	1653.91	1657.56	1660.96	1685.8	1676.91	1670.34	1692.81	1649.11	1666.88	1660.12	1669.32	1682.04	1679.15	1669.86	1681.88	1682.74	1652.01	1676.83	1645.43	1690.44	1685.82	1685.36	1673.96	1650.32	1661.56	1638.61	1683.44	1679.06	1675.32	1656.16	1666.59	1697.34	1689.69	1685.84	1700.97	1707.78	1642.59	1645.1	1670.38	1643.92	1669.34	1662.37	1649.67
146.085999	1642.96	1669.16	1650.65	1666.65	1644.9	1711.89	1653.95	1657.05	1658.59	1685.88	1678.01	1668.8	1694.64	1650.41	1666.76	1658.74	1670.99	1681.22	1679.43	1668.94	1682.6	1683.12	1650.32	1677.51	1644.76	1686.12	1685.73	1686.78	1673.89	1651.22	1660.7	1636.45	1684.41	1679.61	1676.18	1657.07	1666.12	1695.19	1690.09	1687.77	1700.25	1706.89	1641.26	1643.44	1668.14	1642.02	1669.48	1659.85	1649.94
146.580994	1641.96	1669.86	1654.5	1666.27	1643.05	1713.14	1652.82	1657.84	1659.17	1687.93	1678.42	1668.8	1693.78	1648.36	1666.63	1659.35	1670.12	1680.69	1680.18	1668.94	1684.14	1681.95	1650.94	1677.47	1644.33	1688.31	1685.14	1689.23	1673.69	1650.23	1659.56	1637.84	1684.23	1679.51	1674.25	1656.49	1667.42	1697.39	1692.46	1688.46	1698.83	1708.51	1642.98	1643.86	1670.43	1643.96	1670.71	1660.03	1650.17
147.076004	1642.94	1669.72	1653.23	1667.13	1646.47	1711.54	1652.88	1656.04	1657.62	1687.24	1678.07	1667.28	1691.58	1648.14	1668.53	1659.9	1670.56	1681.87	1679.11	1669.66	1681.83	1682.56	1649.92	1675.04	1645.93	1686.5	1683.76	1685.4	1672.18	1650.39	1660.87	1638.88	1683	1679.54	1675.72	1654.02	1665.58	1697.76	1693.08	1688.49	1697.45	1706.23	1643.63	1644.18	1668.26	1640.01	1669.75	1660.8	1649.52
147.572006	1644.15	1667.58	1652.1	1665.35	1642.73	1715.41	1652.59	1657.77	1658.94	1688.56	1678.87	1668.5	1692.44	1652.17	1667.83	1658.64	1670	1680.53	1680.17	1668.5	1683.23	1683.14	1648.34	1676.96	1643.56	1688.02	1685.87	1687.88	1673.26	1650.76	1659.93	1636.03	1683.66	1677.34	1676.16	1657.55	1667.54	1697.83	1694.47	1687.93	1697.83	1707.35	1643.27	1645.3	1669	1640.23	1668.9	1661.65	1649.97
148.067001	1642.94	1667.76	1651.35	1667.58	1645.82	1715.34	1651.43	1658.29	1659.49	1685.09	1679.04	1668.77	1692.38	1650.89	1668.06	1660.57	1670.53	1682.01	1682.03	1667.78	1683.34	1679.75	1650.02	1674.95	1645.11	1689.1	1684.84	1685.72	1672.26	1651.21	1660.53	1636.66	1680.96	1678.78	1674.71	1655.93	1666.1	1695.22	1688.75	1686.32	1701.65	1706.62	1642.03	1644.86	1669.17	1642.56	1670.2	1660.52	1648.77
148.561996	1644.63	1667.59	1652.5	1666.97	1643.03	1711.29	1655.77	1657.71	1659.25	1688.2	1679.49	1668.68	1693.69	1652.46	1670.18	1663.05	1669.33	1682.11	1681.13	1669.61	1681.08	1682.82	1652.74	1677.33	1643.43	1686.6	1684.56	1685.66	1674.86	1652.95	1660.35	1638.88	1683.3	1679.22	1677.52	1655.52	1666.55	1695.07	1692.22	1685.88	1698.03	1706.81	1640.69	1644.54	1667.96	1641.48	1672.26	1659.46	1649.59
149.057007	1642.09	1669.76	1652.38	1666.87	1645.07	1712.35	1653.83	1657.53	1659.22	1686.23	1677.94	1666.94	1690.76	1650.24	1668.85	1659.9	1671.15	1680.53	1679.93	1670.21	1683.56	1685.57	1651.57	1677.86	1644.11	1687.6	1682.59	1687.79	1674.35	1652.59	1661.46	1639.04	1681.73	1679.21	1675.81	1658.15	1666.98	1696.38	1692.92	1688.17	1702.82	1706.15	1642.44	1644.42	1669.43	1642.58	1670.88	1661.15	1650.21
149.552002	1642.46	1668.31	1652.53	1667.22	1644.21	1712.31	1652.52	1656.25	1657.25	1688.01	1677.14	1667.34	1692.43	1649.9	1668.18	1658.63	1669.47	1681.96	1678.7	1666.25	1681.39	1682.47	1651.52	1674.77	1643.99	1686.7	1684.64	1685.51	1672.65	1652.06	1660.64	1639.2	1680.54	1677.59	1674.98	1656.11	1669.62	1695.64	1692.28	1691.05	1698.99	1708.03	1642.85	1643.32	1668.51	1641.58	1671.01	1658.87	1651.97
150.048004	1643.09	1667.6	1651.69	1664.9	1646.05	1711.54	1653.69	1656.89	1658.34	1687.5	1678.81	1669.61	1693.09	1649.88	1668.61	1659.78	1667.17	1682.66	1679.24	1668.08	1684.45	1683.8	1649.78	1677.92	1645.23	1689.3	1684.9	1686.88	1674.05	1651.7	1659.28	1639.67	1684.55	1680.28	1676.05	1658.18	1668.9	1698.7	1691.16	1685.94	1701.53	1709.74	1642.88	1643	1668.34	1643.6	1672.15	1660	1651.64
150.542999	1642.77	1666.93	1652.8	1664.63	1644.08	1712.76	1653.72	1657.03	1658.6	1685.91	1677.73	1667.96	1692.63	1652.45	1670.7	1660.52	1671.17	1683.4	1678.16	1668.98	1683	1683.81	1649.12	1676.7	1643.25	1688.34	1684.68	1687.3	1673.51	1648.39	1660.69	1638.59	1682.18	1679.42	1675.86	1656.71	1665.84	1696.23	1690.78	1690.38	1698.99	1707.42	1643.22	1645.33	1668.74	1641.76	1669.65	1658.27	1647.95
151.037994	1642.1	1669.86	1653.97	1666.83	1645.24	1711.25	1655.41	1658.22	1658.51	1687.82	1677.24	1669.29	1692.12	1651.25	1668.86	1660.87	1670.4	1682.57	1680.5	1669.29	1683.68	1682.45	1650.1	1674.19	1643.8	1684.97	1681.27	1686.95	1673.09	1650.18	1659.78	1635.95	1683.18	1679.37	1675.12	1657.49	1666.88	1695.25	1691.63	1685.3	1699.36	1709.54	1642.49	1644.86	1669.17	1642.31	1672.5	1658.81	1650.57
151.533005	1641.52	1668.06	1652.49	1665.96	1644.5	1715.38	1652.68	1657.45	1658.79	1688.19	1678	1669.84	1692.1	1652	1667.15	1658.12	1669.88	1681.06	1678.28	1668.36	1683.05	1682.68	1650.97	1677.14	1643.55	1686.88	1682.86	1684.91	1673.98	1650.9	1658.8	1638.38	1682.25	1679.32	1677.45	1657.69	1670.39	1694.98	1691.45	1686.42	1697.25	1705.54	1642.15	1644.09	1668.55	1641.13	1674.32	1659.8	1649.43
152.028000	1641.85	1667.52	1652.57	1666.98	1647.78	1714.84	1652.16	1657.26	1660.84	1686.41	1677.23	1669.03	1690.6	1650.96	1667.07	1659.3	1669.56	1682.9	1678.76	1667.76	1684.05	1680.77	1649.59	1673.3	1644.97	1685.41	1684.27	1684.78	1672.41	1649.91	1658.86	1637.72	1682.16	1677.77	1673.5	1654.69	1667.11	1695.64	1692.45	1688.96	1698.88	1706.06	1644.27	1642.6	1669.66	1642.15	1671.57	1659.2	1650.67
152.524002	1641.71	1668.16	1649.62	1664.97	1642.46	1710.8	1655.39	1655.31	1658.25	1687.84	1677.4	1665.47	1692.21	1648.77	1668.4	1657.01	1669.36	1677.56	1677.65	1668.57	1680.74	1680.36	1649.04	1675.24	1643.81	1684.23	1683.48	1687.99	1675.12	1650.58	1659.64	1637.72	1684.37	1679.72	1673.85	1653.96	1667.56	1694.91	1691.15	1684.06	1697.41	1705.5	1641.89	1644.93	1668.29	1641.84	1671.51	1657.9	1649.91
153.018997	1642.96	1666.78	1651.63	1664.75	1643.38	1712.13	1653.57	1657.16	1659.31	1686.22	1677.55	1668.43	1693.87	1650.86	1667.65	1659.8	1671.54	1682.03	1678.95	1670.09	1681.71	1683.63	1651.12	1673.84	1645.45	1683.93	1684.31	1687.37	1673.52	1649.06	1659.42	1635.49	1684.48	1677.63	1675.72	1653.76	1666.83	1698.53	1688.2	1687.46	1696.34	1706.59	1643.54	1644.88	1667.31	1642.76	1669.56	1660.65	1647.98
153.514008	1642.97	1667.54	1652.94	1666.15	1644.19	1713.88	1653.34	1658.87	1658.1	1687.76	1679.74	1669.24	1693.09	1651.59	1668.91	1661.83	1670.2	1683.02	1677.96	1670.02	1683.11	1683.98	1651.9	1675.52	1644.45	1686.55	1684.32	1687.63	1671.74	1650.02	1659.95	1638.48	1683.59	1677.28	1673.43	1652.31	1666.64	1696.56	1690.06	1686.65	1700.28	1706.44	1642.3	1645.71	1666.19	1641.48	1672.38	1659.35	1651.25
154.009003	1642.83	1669.07	1653.52	1667.62	1645.59	1715.13	1655.51	1657.67	1659.25	1686.72	1680.13	1668.08	1692.88	1650.53	1667.07	1659.72	1670.74	1681.98	1677.43	1667.84	1682.73	1682.78	1651.67	1675.02	1641.54	1688.11	1683.16	1684.57	1670.72	1650.15	1656.84	1635.76	1682.61	1679.57	1675.58	1655.42	1666.02	1695.77	1691.6	1686.9	1698.65	1706.3	1642.19	1643.92	1666.36	1640.44	1670.82	1658.75	1649.07
154.503998	1645.23	1669.08	1654.19	1664.95	1644.39	1716.82	1653.24	1658.32	1658.21	1686.51	1679.71	1669.54	1693.09	1648.56	1668.03	1660.8	1670.91	1682.19	1677.38	1668	1682.87	1680.47	1651.45	1675.15	1643.89	1688	1684.14	1686.97	1673.44	1651.83	1660.52	1638.56	1684.37	1677.78	1674.7	1658.68	1665.97	1697.01	1691.82	1689.03	1700.01	1706.24	1641.96	1643.47	1666.79	1641.81	1669.79	1659.83	1649.96
155.000000	1643.48	1669.8	1654.64	1666.88	1644.49	1712.18	1652.87	1658.4	1660.66	1683.8	1678.49	1668	1693.93	1650.2	1667.25	1660.53	1670.69	1682.6	1679.51	1667.81	1683.13	1681.48	1651.04	1673.98	1644.54	1687.18	1683.89	1686.28	1672.22	1650.22	1659.33	1638.21	1681.27	1679.91	1673.65	1656.34	1667.86	1695.58	1690.75	1689.69	1698.31	1707.67	1643.15	1641.71	1668.43	1642.37	1671.43	1659.43	1649.05
155.494995	1642.72	1668.25	1654.16	1666.65	1646.21	1712.57	1649.59	1659.74	1658.6	1686.57	1676.98	1669.49	1693.64	1648.06	1668.7	1659.88	1671.61	1683.61	1679.83	1669.16	1682.8	1680.94	1649.49	1674.24	1645.71	1687.42	1683.79	1685.46	1671.15	1649.83	1658.19	1635.89	1683.4	1677.92	1673.48	1653.04	1667.38	1694.86	1690.09	1686.68	1698.99	1709.14	1642.46	1643.66	1669.78	1640.52	1671.1	1660.29	1650.05
155.990005	1644.08	1667.95	1653.59	1665.79	1644.49	1710.62	1654.37	1658.13	1659.03	1687.88	1679.8	1670.44	1694.07	1648.29	1670	1658.78	1671.7	1683.78	1678.02	1667.47	1683.24	1681.89	1651	1675.31	1645.94	1687.88	1684.31	1687.83	1672.45	1652.25	1661.2	1636.96	1684.21	1678.25	1676.67	1654.97	1669.7	1696.23	1692.73	1688.54	1699.3	1707.7	1643.52	1643.72	1669.02	1643.56	1670.83	1662.27	1650.49
156.485001	1642.5	1668.28	1654.65	1667.26	1645.24	1713.3	1653.89	1657.12	1658.28	1688.16	1679.22	1670.29	1695.76	1648.49	1667.9	1659.21	1668.37	1684.62	1678.25	1669.22	1683.25	1682.21	1650.32	1677.49	1645.08	1687.77	1684.2	1687.13	1672.38	1653.02	1659.72	1639.69	1685.27	1679.92	1677.37	1656.16	1667.14	1697.52	1695.05	1688.56	1703.83	1715.73	1641.34	1644.35	1667.99	1645.08	1670.03	1660.2	1650.3
156.981003	1644.27	1669.34	1653.74	1668.07	1644.55	1714.75	1653.76	1659.07	1663.56	1686.93	1680.53	1670.91	1694.74	1651.61	1669.66	1661.86	1672.95	1686.87	1679.97	1669.28	1685.28	1684.82	1649.69	1677.2	1646.77	1688.48	1687.31	1691.7	1675.76	1653.91	1661.24	1640.87	1685.96	1680.4	1675.42	1659.04	1670.52	1703.68	1699.84	1692.17	1703.86	1727.06	1644.2	1646.89	1671.57	1645.64	1674.1	1665.32	1654.08
157.475998	1646.62	1672.29	1655.02	1669.21	1647.77	1715.33	1653.24	1660.32	1661.37	1691.55	1682.43	1674.07	1697.54	1651.73	1670.9	1661.82	1672.2	1688.53	1680.97	1669.3	1689.67	1685.76	1652.11	1677.89	1647.72	1687.18	1688.41	1697.51	1674.06	1654.28	1661.92	1639.25	1684.45	1679.8	1677.79	1659.51	1670.86	1713.26	1703.93	1697.31	1716.85	1740.55	1646.36	1646.31	1676.46	1657.12	1675.83	1674.07	1656.85
157.970993	1646.62	1678.63	1656.99	1675.43	1648.37	1719.43	1657.39	1660.29	1663.45	1694.99	1689.08	1675.53	1702.22	1650.37	1671.31	1662.49	1683.9	1695.88	1683.36	1679.67	1696.43	1693.52	1655.1	1679.83	1645.78	1692.59	1692.67	1706.22	1677.74	1657.14	1670.89	1640.68	1689.43	1683.62	1684.28	1664.11	1671.72	1726.42	1713.58	1705.3	1728.72	1750.89	1650.23	1652.3	1685.01	1668.98	1692.41	1680.98	1661.77
158.466003	1649.67	1688.81	1663.13	1685.08	1652.9	1734.25	1660.74	1667.37	1670.57	1708.78	1701.09	1683.1	1716.12	1657.4	1680.2	1672.45	1708.29	1704.7	1694.29	1698.09	1708.26	1710	1662.63	1690.24	1654.62	1704.8	1705.55	1711.14	1683.5	1666.21	1688.65	1644.5	1699.72	1694.96	1696.84	1669.91	1675.72	1737.48	1725.86	1716.85	1738.92	1762.36	1655.31	1660	1691.86	1677.6	1726.59	1691.87	1673.38
158.960999	1653.25	1696.67	1667.2	1693.43	1657.88	1760.14	1668.48	1676.13	1678.95	1715.71	1707.64	1696.62	1724.65	1663.81	1689.75	1683	1738.29	1711.35	1706.13	1714.06	1714.82	1720.2	1672.22	1696.84	1661.8	1714.53	1714.34	1715.12	1693.95	1674.38	1704.65	1650.8	1715.11	1702.77	1701.11	1671.35	1680.1	1749.09	1732.86	1724.07	1751.37	1774.35	1658.26	1665.1	1699.36	1680.83	1759.39	1700.45	1678.74
159.457001	1657	1705.17	1674.29	1701.75	1664.38	1780.84	1675.63	1692.18	1683.4	1724.1	1713.17	1706.68	1731.34	1667.47	1695.74	1691.1	1757.51	1719.49	1712.74	1720.63	1720.73	1727.4	1678.17	1709.37	1669.88	1722.05	1719.28	1723.97	1701.1	1675.61	1712.34	1655.79	1716.95	1710.15	1704.28	1675.14	1689.86	1755.8	1737.18	1732.6	1760.34	1776.85	1660.73	1673.58	1705.12	1686.92	1780.92	1708.23	1685.02
159.951996	1660.94	1709.35	1681.99	1704.69	1670.24	1803.08	1678.78	1702.51	1687.25	1729.58	1720.51	1716.26	1740.38	1673.97	1703.82	1700.16	1767.64	1721.36	1724.58	1729.97	1726.04	1739.98	1686.2	1715.64	1677.22	1729.94	1725.62	1727.15	1705.62	1679.92	1719.3	1659.72	1725.92	1716.67	1711.56	1679.77	1694.11	1761.27	1744.61	1737.05	1764.21	1785.72	1674.32	1677.56	1711.55	1691.75	1796.33	1712.1	1686.97
160.447006	1663.14	1713.51	1685.71	1711.16	1669.94	1820.66	1682.98	1711.61	1693.16	1739.69	1726.1	1722.4	1744.49	1676.89	1708.13	1707.4	1781.51	1729.72	1733.83	1738	1731.54	1741.37	1690.92	1721.62	1681.53	1738.34	1732.2	1731.06	1710.99	1685	1724.03	1663.06	1730.87	1720.87	1715.91	1680.93	1700.13	1773.08	1752.2	1741.58	1773.69	1793.72	1689.87	1685.14	1715.97	1699.97	1810.78	1720.63	1692.95
160.942001	1665.74	1720.77	1690.52	1716.15	1673.73	1830.42	1686.2	1718.11	1695.47	1742.41	1732.69	1727.21	1754.87	1679.63	1714.37	1712.07	1793.37	1733.08	1738.57	1743.01	1735.39	1750.45	1696.65	1727.5	1688.38	1743.93	1739.48	1732.91	1715.84	1689.09	1734.17	1664.82	1734.84	1730.93	1719.42	1684.82	1706.01	1776.41	1757.3	1746.18	1777.83	1796.48	1701.14	1688.59	1721.03	1705.02	1826.37	1725.7	1695.63
161.436996	1668.17	1727.6	1695.29	1721.44	1676.26	1839.58	1692.2	1721.74	1698.04	1747.15	1733.97	1732.49	1762.4	1684.34	1717.88	1718.72	1806.1	1735	1744.6	1749.33	1742.35	1757.57	1703.33	1734.55	1692.38	1747.46	1745.65	1736.12	1719.75	1694.03	1738.02	1668.2	1742.41	1735.16	1722.92	1684.71	1713.39	1784.32	1765.97	1754.21	1786.47	1802.27	1711.58	1694.72	1728.19	1708.79	1839.84	1731.48	1699.93
161.932999	1673.34	1730.62	1701.57	1726.4	1681.54	1843.56	1693.74	1726.12	1701.19	1750.92	1739.31	1737.67	1767.32	1687.91	1724.26	1720.61	1812.05	1742.73	1748.6	1750.87	1745.46	1760.55	1703.59	1736.39	1694.98	1751.4	1748.92	1739.72	1724.28	1693.38	1740.77	1671.13	1747.16	1741.41	1727.88	1687.87	1713.21	1787.59	1767.95	1755.88	1788.32	1810.93	1716.51	1699.13	1730.57	1713.45	1848.77	1735.86	1703.77
162.427994	1671.03	1735.07	1701.13	1729.25	1682.42	1851.3	1695.29	1730.24	1706.43	1756.2	1743.82	1738.15	1774.51	1688.57	1726.83	1721.57	1820.45	1745.91	1752.18	1757.82	1749.38	1766.07	1707.97	1738.57	1696.24	1754.01	1753.09	1741.35	1727.9	1698.11	1746.35	1675.99	1746.83	1743.24	1732.69	1693.41	1719.1	1795.31	1772.13	1761.28	1793.99	1817.13	1716.62	1701.91	1733.16	1712.06	1856.49	1741.7	1705.4
162.923004	1675.28	1738.71	1705.28	1730.44	1684.34	1857.71	1696.44	1731.48	1706.79	1760.17	1747.58	1740.68	1778.79	1690.67	1731.17	1723.97	1827.05	1748.44	1754.78	1761.83	1753.73	1769.12	1710.83	1744.07	1696.97	1758.54	1758.27	1745.23	1729.79	1698.84	1747.65	1675.88	1753.31	1747.37	1735.76	1693.6	1719.75	1798.31	1778.26	1764.98	1800.75	1818.7	1714.66	1705.08	1737.84	1721.96	1856.3	1746.58	1708.76
163.417999	1676.16	1738.93	1704.16	1732.97	1686.59	1856.52	1698.08	1731.14	1709.36	1761.07	1748.73	1744.23	1780.33	1693.04	1731.97	1727.08	1830.95	1751.91	1757.59	1759.25	1754.73	1772.93	1715.67	1749.07	1698.46	1763.58	1759.52	1741.08	1730.48	1700.48	1749.03	1677.76	1756	1748.56	1735.98	1694.36	1724.06	1802.06	1777.81	1768.27	1804.89	1821.83	1714.94	1703.82	1740.2	1723.39	1856.54	1747.27	1709.53
163.912994	1678.56	1745.44	1707.79	1737.85	1692.84	1863.25	1704.02	1735.87	1712.54	1765.63	1751.03	1748.21	1785.94	1695.82	1736.17	1729.78	1830.91	1752.27	1759.44	1766.69	1760.85	1774.17	1719.44	1752.11	1700.52	1765.76	1766.01	1747.27	1737.78	1701.38	1754.56	1678.6	1761.44	1750.61	1737.98	1695.57	1726.99	1802.69	1787.66	1773.97	1806.38	1828.01	1719.1	1708.57	1744.68	1725.13	1860.44	1750.34	1710.61
164.408997	1679.46	1749	1708.75	1738.76	1694.02	1866.49	1707.89	1738.7	1712.75	1766.83	1756.38	1750.07	1792.06	1693.44	1739.39	1728.73	1835.82	1756.24	1766.16	1769.67	1758.17	1779.81	1721.26	1754.65	1702.95	1768.77	1765.26	1747.32	1737.48	1703.77	1755.99	1678.93	1765.31	1751.89	1738	1695.55	1727.85	1809.49	1789.07	1774.64	1813.25	1833.91	1724.68	1706.88	1749.52	1729.22	1864.93	1754.03	1712.36
164.904007	1680.04	1749.5	1709.71	1743.23	1694.58	1876.17	1704.75	1739.21	1715.49	1774.1	1754.98	1750.8	1793.2	1700.5	1741.8	1730.64	1838.88	1758.56	1761.91	1772.84	1763.36	1779.81	1722.19	1757.35	1704.99	1771.55	1768.78	1752.18	1740.22	1706.45	1756.78	1683.56	1764.29	1753.29	1741.05	1698.87	1731.11	1813.48	1793.86	1778.65	1813.59	1838.78	1733.07	1709.9	1752.21	1730.41	1866.05	1758.8	1717.53
165.399002	1680.75	1752.96	1714.91	1744.52	1698.65	1887.95	1708.32	1740.91	1716.52	1778.78	1761.42	1756.61	1796.85	1700.36	1740.91	1733.39	1838.17	1758.29	1770.05	1776.78	1764.8	1786.93	1723.39	1757.94	1705.98	1772.21	1772.14	1752.03	1744.45	1707.48	1756.08	1683.12	1767.05	1759.26	1744.09	1698.11	1732.93	1812.24	1796.93	1779.85	1818.68	1840.84	1737.47	1712.2	1752.53	1736.08	1869.23	1758.35	1716.65
165.893997	1682.58	1755.14	1712.69	1747.87	1702.01	1895.62	1708.16	1742.06	1716.84	1781.73	1762.04	1759.17	1804.89	1699.85	1742.96	1731.39	1835.13	1761.31	1770.58	1781.53	1766.99	1789.57	1723.58	1759.92	1702.53	1775.97	1773.37	1752.87	1746.98	1710.92	1760.85	1686.17	1768.39	1758.81	1744	1702.15	1734.64	1816.06	1796.32	1783.38	1823.83	1846.61	1737.47	1714.14	1753.16	1739.31	1869.78	1761.96	1715.57
166.389008	1685.9	1757.15	1712.11	1751.23	1699.9	1896.66	1712.17	1743.47	1720.34	1786.93	1762.87	1758.62	1807.16	1703.41	1746.14	1736.94	1843.94	1765.08	1773.9	1779.37	1772.91	1790.04	1726.83	1763.91	1706.79	1775.76	1778.92	1754.68	1746.96	1710.47	1761.07	1688.85	1771.25	1764.61	1748.87	1703.63	1736.08	1816.75	1799.29	1787.18	1822.26	1843.25	1734.47	1714.12	1759.31	1739.08	1872.99	1767.2	1721.07
166.884995	1685.43	1760.62	1711.73	1751.93	1699.92	1904.65	1710.98	1741.31	1720.59	1789.31	1768.73	1760.56	1810.15	1702.27	1745.99	1737.31	1840.22	1765.81	1775.71	1782.34	1773.15	1791.72	1725.42	1764.18	1707.7	1779.33	1778.58	1756.93	1747.45	1713.55	1761.02	1688.17	1775.04	1762.8	1748.92	1704.1	1739.19	1822.27	1799.01	1787.88	1827.42	1845.93	1738.67	1715.78	1757.38	1742.21	1876.79	1766.48	1719.92
167.380005	1682.72	1764.6	1717.45	1757.68	1701.05	1913.45	1709.86	1743.97	1723.14	1790.83	1771.95	1762.67	1817.44	1703.8	1749.18	1737.68	1844.71	1767.87	1776.55	1787.5	1774.41	1799.76	1728.59	1767.24	1708.32	1782.1	1783.11	1760.43	1750.34	1716.24	1764.02	1688.1	1775.74	1766.58	1751.3	1707.8	1738.72	1823.56	1805.01	1786.26	1828.02	1850.37	1742.78	1716.98	1759.75	1742.32	1873.81	1766.6	1719.94
167.875000	1684.56	1763.38	1715.31	1759.74	1700.53	1915.99	1710.39	1744.06	1723.35	1797.4	1770.16	1763.07	1820.39	1704.41	1748.6	1741.24	1846.13	1769.96	1779.16	1791.15	1774.5	1800.04	1729.35	1766.41	1709.86	1783.86	1786.24	1758.53	1748.87	1714.36	1767.98	1688.38	1775.23	1765.68	1752.9	1707.76	1741.19	1826.26	1804.98	1788.33	1829.98	1850.39	1743.73	1719.47	1761.31	1745.87	1872.3	1770.98	1723.13
168.369995	1686.13	1768.92	1715.46	1758.9	1702.75	1923.58	1712.07	1744.36	1723.23	1798.8	1774.7	1762.85	1824.97	1709.06	1748.55	1741.85	1846.81	1768.97	1780.95	1796.34	1774.54	1806.33	1730.79	1768.72	1708.43	1784.2	1785.39	1759.47	1751.06	1719.74	1769.74	1688.99	1777.21	1766.3	1756.48	1707.45	1741.7	1825.67	1805.2	1796.28	1827.92	1853.83	1740.54	1718.86	1764.27	1748.21	1883.78	1777.48	1725.34
168.865005	1690	1771.85	1717.58	1763.15	1703.63	1926.73	1714.76	1746.53	1727.33	1801.01	1780.87	1764.07	1829.59	1708.19	1749.82	1742.12	1850.69	1772.86	1778.81	1796.57	1778.56	1806.8	1730.66	1771.38	1708.93	1783.95	1789.27	1759.97	1751.38	1719.37	1768.64	1690.49	1780.95	1767.82	1756.1	1709.47	1739.99	1827.36	1809.05	1792.59	1835.29	1854.68	1742.73	1717.77	1764.54	1750.06	1880.73	1777.33	1725.8
169.360992	1689.01	1772.93	1718.97	1765.5	1706.29	1924.56	1715.19	1744.89	1724.36	1804.44	1783.64	1767.93	1828.93	1708.39	1753.96	1740.94	1850.3	1774.38	1783.83	1799.36	1779.15	1813.22	1732.05	1770.66	1711.68	1789.91	1793.08	1763.25	1753.87	1721	1772.69	1690.45	1781.07	1771.74	1755.71	1710.43	1741.88	1829.66	1811.82	1796.72	1835.79	1860.97	1742.94	1721.81	1767.86	1750.98	1877.1	1775.78	1727.54
169.856003	1687.45	1773.54	1719.25	1767.81	1704.78	1928.39	1717.8	1745.12	1729.25	1807.36	1783.18	1768.85	1833.88	1708.83	1754.13	1743.01	1859.45	1776.97	1782.75	1806.41	1780.68	1814.81	1730.31	1775.34	1712.45	1789.17	1796.9	1762.17	1754.8	1723.8	1770.65	1694.44	1781.22	1773.84	1756.64	1708.2	1742.2	1830.23	1812.73	1796.63	1834.02	1860.32	1747.16	1722.94	1767.54	1754.04	1878.94	1781.05	1727.16
170.350998	1689.67	1776.49	1719.58	1770.88	1706.81	1928.69	1718.18	1747.3	1732.1	1808.38	1784.31	1770.56	1835.78	1709.53	1754.82	1741.16	1861.13	1780.92	1786.6	1806.8	1781.53	1817.31	1733.71	1774.01	1710.03	1792.89	1795.34	1765.33	1756.1	1722.68	1773.24	1693	1786.17	1773.95	1758.43	1710.98	1743.8	1832.4	1814.81	1796.4	1839.77	1862.46	1743.33	1722.82	1768.83	1752.74	1880.57	1780.4	1729.57
170.845993	1689.82	1780.65	1718.18	1770	1708.95	1934.23	1716.29	1747.85	1732.09	1815	1787.45	1770.54	1838.26	1711	1753.82	1747.22	1857.5	1776.5	1786.7	1808.02	1781.39	1819.76	1733.6	1772.66	1711.27	1789.24	1794.75	1765.37	1756.8	1724.21	1774.75	1688.8	1784.41	1773.83	1760.04	1710.56	1744.71	1833.92	1811.97	1796.06	1837.24	1860.99	1742.61	1722.66	1768.61	1754.11	1880.37	1780.06	1728.33
171.341995	1690	1778.21	1718.82	1768.29	1707.98	1938.47	1719.87	1743.47	1733.56	1821.6	1787.59	1773.17	1840.25	1710.08	1756.95	1744.32	1863.27	1778.56	1791.21	1810.71	1785.66	1822.04	1735	1774.17	1711.76	1793.72	1799.73	1766.84	1756.83	1723.76	1773.02	1694.51	1788.49	1772.59	1760.81	1712.82	1743.26	1832.27	1814.45	1800.69	1840.95	1865.05	1739.15	1726.88	1769.13	1757.36	1885.28	1783.98	1731.05
171.837006	1692.67	1785.69	1717.57	1772.98	1712.05	1944.71	1720.4	1746.79	1734.1	1821.61	1786.79	1772.8	1849.13	1712.33	1758.7	1744.39	1864.35	1782.61	1792.99	1815.88	1787.33	1825.88	1735.42	1774.48	1709.76	1795.21	1798.66	1768.09	1756.75	1726.03	1777.75	1694.03	1791.06	1777.27	1762.78	1713.98	1747.93	1836.4	1823.53	1804.38	1841.39	1867.82	1740.51	1728.02	1772.49	1759.21	1887.6	1785.44	1732.05
172.332001	1689.79	1785.71	1720.41	1775.3	1710.53	1951.39	1721.82	1749.96	1734.57	1831.81	1791.71	1774.23	1847.2	1711.72	1758.4	1744.85	1868.44	1782.35	1790.17	1817.37	1787.08	1825	1731.85	1777.18	1714.77	1794.5	1803.63	1770.59	1759.26	1725.18	1776.53	1694.48	1789.9	1775.18	1760.66	1712.18	1748.06	1835.8	1818.86	1801.05	1843.35	1869.94	1738.51	1726.47	1775.02	1759.59	1887.7	1785.03	1732.42
172.826996	1691.4	1786.02	1720.23	1777.69	1710.35	1953.28	1721.04	1749.84	1738.21	1833.65	1790.85	1776.98	1848.95	1711.08	1758.65	1745.68	1867.13	1782.2	1794.33	1816.27	1787.63	1827.9	1735.25	1775.43	1711.64	1791.85	1803.04	1769.92	1757.52	1727.72	1777.9	1693.84	1790.66	1774.7	1761.64	1713.19	1746.79	1839.32	1820.88	1803.88	1843.25	1866.68	1737.02	1730.23	1776.59	1762.58	1889.64	1783.35	1732.48
173.322006	1693.53	1788.28	1720.85	1778	1711.88	1946.9	1723.3	1750.28	1737.17	1835.07	1796.39	1774.9	1850.4	1712.72	1759.7	1743.56	1867	1783.98	1792.54	1820.18	1788.59	1830.75	1737.54	1777.16	1711.44	1791.68	1803.74	1769.36	1758.07	1728.54	1779.13	1696.64	1790.95	1776.29	1761.8	1718.08	1750.24	1838.36	1819.22	1804.07	1843.21	1868.45	1736.16	1726.73	1776.83	1759.9	1890.49	1784.45	1733.12
173.817993	1692.46	1790.45	1721.27	1779.87	1712.17	1951.66	1724.82	1751.12	1737.94	1836.08	1796.8	1775.17	1855.05	1714.94	1761.3	1745.25	1862.09	1783.58	1791.01	1819.72	1790.18	1829.21	1734.55	1776.76	1713.93	1795.54	1804.5	1770.12	1758.43	1727.13	1775.33	1694.86	1791.16	1776.37	1763.2	1715.47	1749.17	1839.92	1820.68	1807.19	1843.98	1868.54	1740.88	1727.43	1777.8	1761.43	1886.09	1787.34	1735.31
174.313004	1695.35	1794.43	1719.89	1778.44	1713.36	1955.3	1723.41	1750.61	1738.51	1837.61	1798	1778.41	1856.9	1714.36	1759.27	1747.72	1871.01	1783.97	1795.65	1824.51	1792.3	1832.86	1739.25	1779.83	1713.32	1799.3	1805.62	1769.93	1759.41	1728.27	1779.02	1699.27	1794.15	1781.57	1768.15	1714.23	1751.44	1842.35	1821.95	1808.06	1846.54	1870.22	1748.32	1728.77	1779.43	1764.24	1885.95	1786.78	1738.32
174.807999	1695.54	1790.39	1720.93	1778.95	1710.67	1954.67	1721.47	1749.91	1740.01	1840.05	1800.91	1775.81	1858.07	1716.15	1761.1	1744.8	1869.22	1789.6	1796.31	1820.84	1791.94	1833.84	1739.4	1777.29	1710.75	1795.9	1805.05	1770.29	1759.79	1730.2	1779.93	1695.53	1796.2	1781.74	1767.07	1715.28	1750.46	1845.12	1822.99	1806.45	1849.49	1875.1	1748.68	1728.26	1776.04	1761.85	1886.2	1785.28	1735.34
175.302994	1695.14	1793.64	1722.66	1779.31	1713.01	1959.54	1726.51	1749.02	1740.08	1843.97	1801.26	1777.92	1863.05	1715.75	1763.38	1747.78	1868.88	1788.77	1797.7	1824.04	1789.74	1834.97	1737.21	1779.33	1712.95	1797.35	1807.61	1769.23	1760.76	1729.88	1783.3	1699.99	1794.82	1778.59	1763.83	1715.13	1749.89	1840.1	1822.2	1807.89	1844.62	1872.13	1752.6	1727.02	1777.85	1762.6	1887.27	1787.57	1733.77
175.798004	1695.7	1794.11	1719.68	1784.48	1712.81	1961.17	1727.49	1751.74	1743.35	1846.37	1799.87	1780.98	1858.53	1714.38	1758.23	1748.03	1870.1	1786.73	1799.31	1823.92	1794.42	1837.61	1738.98	1783.55	1715.32	1799.55	1808.45	1775.25	1760.49	1731.03	1780.93	1698.06	1795.14	1779.76	1766.41	1716.59	1746.1	1843.53	1827.03	1809.59	1849.08	1874.15	1752.39	1732.5	1777.4	1764.92	1889.78	1788.31	1735.17
176.294006	1693.31	1798.8	1722.49	1785.35	1712.75	1965.59	1726.37	1749.02	1741.26	1847.8	1804.01	1777.9	1867.56	1715.24	1763.26	1746.81	1870.92	1794.55	1800.19	1827.33	1793.71	1839.55	1740.26	1782.3	1712.1	1801.2	1810.86	1773.16	1760.3	1732.26	1781.66	1697.44	1795.68	1781.96	1767.67	1717.76	1754.16	1843.53	1823.43	1808.24	1848.31	1874.62	1750.87	1733.66	1777.31	1762.9	1892.44	1791.78	1734.94
176.789001	1695.85	1801.29	1724.86	1785.29	1713.59	1972.52	1728.19	1752.93	1741.97	1850.99	1808.34	1780.45	1867.27	1716.3	1764.77	1749.01	1873.96	1791.75	1798.93	1832.97	1791.18	1840.69	1740.3	1779.75	1716.91	1801.73	1811.17	1771.86	1763.13	1733.33	1784.29	1698.43	1797.92	1785.45	1770.25	1717.25	1752.75	1848.26	1827.13	1809.98	1853.88	1877.13	1754.9	1733.87	1778.81	1764.58	1894.15	1789.8	1734.91
177.283997	1695.45	1803.53	1724.84	1789.37	1715.75	1971.74	1728.52	1754.5	1740.6	1853.44	1805.71	1781.6	1865.51	1718.63	1764.24	1748.61	1873.49	1791.48	1802.51	1832.2	1796.27	1841.34	1738.98	1783.78	1715.93	1801.63	1813.98	1773.95	1759.21	1730.83	1784.45	1701.59	1797.07	1785.42	1770.2	1718.18	1750.18	1849.34	1828.44	1812.36	1856.5	1875.76	1749.35	1733.21	1782.12	1768.36	1891.42	1790.89	1739.34
177.779007	1694.45	1801.93	1721.74	1785.59	1714.01	1971.68	1728.26	1752.05	1744.33	1858.89	1808.25	1783.88	1870.33	1717.63	1767.43	1750.92	1876.72	1791.8	1804.77	1835.33	1797.48	1845.25	1737.54	1781.99	1715.77	1802.52	1813.23	1773.82	1762.53	1735.63	1783.5	1701.92	1799.35	1786.39	1771.93	1718.24	1753.62	1848.24	1828.1	1815.08	1855.25	1882.84	1745.4	1732.15	1781.39	1766.43	1895.39	1789.96	1738.54
178.274002	1696.69	1805.04	1723.42	1794.21	1714.49	1971.76	1727.01	1752.88	1742.45	1856.39	1812.68	1784.93	1871.47	1714.31	1765.87	1752.48	1876.21	1795.74	1803.87	1831.11	1794.79	1846.22	1740.29	1779.94	1716.3	1801	1814.23	1772.74	1765.34	1732.86	1785.95	1700.23	1799.21	1781.76	1771.09	1719.53	1751.91	1846.67	1828.93	1814.58	1849.25	1876.08	1747.54	1732.48	1781.82	1768.04	1893.41	1795.83	1737.6
178.770004	1696.54	1800.15	1722.42	1788.99	1712.58	1975.29	1726.14	1753.84	1744.75	1856.7	1808.53	1785.09	1875.17	1717.69	1767.16	1749.58	1877.24	1791.91	1801.14	1832.41	1795.27	1848.49	1738.9	1785.35	1717.56	1804.79	1813.35	1776.24	1760.15	1733.09	1782.76	1697.27	1800.41	1786.23	1771.27	1721.76	1753.59	1846.82	1829.88	1811.51	1854.01	1880.22	1745.59	1731.66	1783.81	1764.59	1893.37	1791.44	1739.92
179.264999	1696.13	1802.86	1722.75	1797.16	1713.71	1976.44	1729.07	1753.55	1744.96	1857.45	1810.73	1784.32	1875.53	1717.03	1765.66	1749.92	1873.42	1792.72	1803.35	1830.8	1800.35	1842.28	1739.19	1784.62	1718.66	1803.95	1815.16	1772.37	1761.96	1735.86	1784.47	1700.43	1802.85	1786.78	1774.81	1724.62	1753.56	1844.81	1828.88	1810.67	1854.2	1879.52	1742.15	1733.15	1782.85	1767.75	1896.37	1793.17	1737.89
179.759995	1695.43	1803.03	1725.94	1792.31	1716.04	1974.1	1728.41	1750.78	1743.38	1855.93	1807.08	1783.75	1876.16	1716.64	1766.09	1748.64	1874.76	1798.23	1802.61	1833.21	1797.07	1849.48	1740.69	1781.59	1714.1	1803.7	1817.13	1775.76	1762.39	1735.05	1786	1698.68	1801.81	1785.84	1772.73	1717.91	1755.52	1847.52	1829.49	1813.02	1854.75	1880.35	1738.97	1735.51	1781.8	1768.96	1894.19	1793.23	1740.23
181.059998	1692.69	1817.45	1732.06	1791.92	1717.28	1993.24	1728.47	1753.99	1749.77	1872.16	1814.78	1792.51	1887.61	1722.65	1769.71	1752.4	1886.23	1802.55	1809.29	1842.8	1799.37	1853.93	1743.5	1787.64	1715.22	1808.12	1820.16	1775.84	1766.12	1737.75	1788.05	1704.44	1803.16	1791.46	1774.34	1724.69	1679.78	1762.59	1756.64	1737.51	1796.33	1760.73	1748.06	1732.2	1741.93	1773.78	1941.61	1801.13	1749.69
181.554993	1696.35	1811.27	1724.67	1800.52	1716.56	1986.37	1729.08	1755	1748.15	1864.22	1814.95	1786.56	1882.69	1720.75	1771.76	1751.86	1870.46	1797.5	1805.41	1836.85	1798.54	1847.33	1742.25	1786.52	1716.38	1806.88	1823.65	1776.87	1767.65	1738.33	1784.98	1700.03	1804.67	1789.67	1775.95	1723.68	1760.03	1853.14	1839.51	1817.2	1862.28	1887.54	1739.32	1735.02	1786.17	1771.17	1901.63	1793.39	1743.18
182.050995	1696.26	1806.38	1721.11	1794	1717.1	1990.42	1729.37	1753.37	1747.38	1869.77	1815.8	1786.72	1882.06	1716.78	1772.72	1753.22	1878.12	1802.04	1807.77	1837.46	1801.57	1852.38	1742.62	1784.6	1714.66	1808.35	1821.89	1777.43	1764.91	1737	1787.18	1700.83	1801.69	1791.56	1773.93	1724.51	1755.71	1853.94	1836.01	1817.48	1860.78	1885.12	1737.54	1735	1787.63	1772.56	1899.71	1793.58	1741.34
182.546005	1695.37	1813.08	1725.39	1797	1718.74	1990.29	1728.29	1754.29	1747.17	1867.62	1817.94	1784.41	1884.1	1719.64	1767.51	1751.28	1877.2	1797.72	1806.72	1836.81	1803.03	1850.97	1742.78	1786.19	1716.18	1804.89	1816.18	1776.23	1768.3	1736.54	1786.28	1703.04	1802.47	1785.7	1774.48	1721.91	1755.27	1852.42	1834.46	1818.85	1862.91	1888.11	1739.52	1736.35	1786.54	1769.12	1904.54	1796.92	1740.27
183.041000	1695.31	1814.39	1724.42	1800.68	1719.08	1990.1	1729.82	1752.93	1747.79	1868.9	1817.76	1784.85	1887.02	1719.26	1769.72	1751.7	1875.4	1801.36	1807.68	1835.91	1803.97	1854.67	1740.94	1783.53	1715.99	1809.97	1818.01	1778.9	1762.37	1740.36	1787.54	1701.08	1802.28	1786.23	1774.26	1720.96	1753.07	1857.36	1835.27	1818.65	1862.33	1886.88	1736.32	1735.63	1786.91	1769.01	1901.51	1796.92	1743.35
183.535995	1695.46	1811.66	1725.95	1798.93	1718.76	1991.38	1731.01	1754.02	1745.46	1871.67	1817.28	1786.4	1888.08	1716.67	1766.17	1752.55	1875.07	1795.63	1805.84	1836.18	1805.27	1852.14	1744.77	1787.32	1717.32	1806.23	1821.56	1775.35	1766.21	1736.67	1787.67	1702.57	1800.84	1788.58	1777.71	1723.93	1756.6	1853.57	1837.19	1819.86	1863.66	1887.14	1737.58	1737.26	1786.93	1769.74	1896.36	1790.65	1741.39
184.031006	1696.6	1810.16	1725.21	1794.85	1718.29	1992.81	1733.61	1756.35	1749.89	1870.09	1815.37	1783.83	1887.07	1716.92	1766.93	1753.65	1876.75	1801.08	1808.52	1840.12	1800.95	1853.58	1744.05	1785.49	1717.26	1809.61	1819.96	1778.14	1764.54	1737.34	1787.89	1702.76	1802.21	1790.86	1775.91	1721.85	1753.94	1850.85	1836.54	1819.18	1864.09	1887.55	1732.94	1736.59	1784.31	1768.31	1899.97	1794.75	1742.4
184.526993	1696.33	1812.32	1725.81	1798.27	1717.68	1997.26	1732.19	1756.33	1750.61	1867.88	1816	1788.74	1884.83	1718.56	1766.02	1753.01	1883.41	1795.72	1806.27	1837.49	1803.33	1851.76	1740.64	1787.56	1717.46	1808.63	1818.93	1774.56	1758.83	1736.79	1789.37	1701.15	1803.96	1785.72	1772.44	1722.49	1756.05	1857.28	1839.5	1815.11	1862.55	1889.45	1736.41	1736.71	1787.93	1765.77	1902.65	1796.32	1739.31
185.022003	1695.63	1813.02	1728.29	1796.42	1718.92	2002.8	1732.27	1754.11	1748.41	1868.03	1814.36	1788.24	1886.03	1717.25	1764.68	1751.39	1879.49	1800.84	1804.43	1834.05	1801.96	1853.31	1740.39	1786.33	1716.73	1809.54	1818.88	1778.4	1763.97	1737.21	1787.64	1702.78	1802.71	1785.27	1775.31	1722.73	1757.81	1852.94	1838.73	1816.4	1864.49	1888.98	1733	1736.04	1786.02	1769.39	1899.44	1797.11	1738.12
185.516998	1697.89	1812.39	1724.35	1796.75	1720.05	1995.32	1729.41	1755.81	1749.54	1872.62	1817.21	1787.04	1885.55	1718.32	1768.46	1752.2	1880.51	1798.92	1806.95	1838.26	1801.16	1852.47	1743.25	1786.48	1717.58	1809.65	1821.36	1777.65	1767.26	1737.21	1786.65	1702.48	1805.83	1788.12	1776.97	1723.66	1756.66	1853.28	1836.72	1819.4	1861.71	1890.96	1735.57	1737.03	1787.27	1771.38	1901.03	1797.18	1741.68
186.011993	1697.98	1811.38	1727.15	1801.95	1718.34	1994.44	1733.18	1756.39	1753.04	1871.82	1817.13	1788.8	1889.17	1720.86	1767.96	1752.27	1882.97	1801.32	1811.17	1839.32	1800.6	1854.95	1743.5	1785.51	1716.16	1805.84	1820.31	1778.25	1764.62	1738.57	1788.11	1702.2	1805.41	1791.88	1777.93	1723.44	1756.11	1854.19	1836.97	1819.29	1865.51	1888.52	1734.62	1737.78	1787.48	1768.36	1901.59	1794.59	1742.92
186.507004	1696.67	1813.65	1724.42	1801.61	1716.59	1999.28	1729.4	1753.23	1749.85	1870.03	1818.79	1787.37	1891.61	1719.76	1767.41	1752.94	1879.27	1800.94	1808.13	1843.39	1802.27	1856.4	1740.98	1788.43	1719.1	1807.56	1822.53	1779.42	1766.2	1740.15	1788.75	1703.81	1805.15	1789.63	1776.29	1724.72	1757.68	1857.15	1839.12	1821.92	1865.91	1892	1738.56	1738.43	1788.2	1767.48	1903.32	1798.06	1742.36
187.003006	1696.84	1809.52	1725.02	1798.35	1719.72	1999.12	1734.12	1754.74	1747.3	1873.73	1815.61	1785.28	1885.24	1719.43	1769.97	1754.04	1880.92	1801.42	1808.61	1842.37	1802	1856.25	1741.88	1785.45	1717.95	1809.56	1825.96	1776.43	1767.97	1739.02	1786.24	1703.8	1805.02	1790.2	1776.68	1726.15	1754.95	1854.13	1839.15	1820.96	1863.22	1892.26	1733.34	1740.7	1789.04	1771.82	1904.54	1795.23	1745.06
187.498001	1695.78	1813.12	1724.87	1799.84	1718.15	1999.91	1732.33	1754	1749.55	1875.78	1819.08	1788.32	1891.31	1720.05	1771.13	1754.39	1874.59	1799.5	1807.27	1836.63	1800.49	1854.83	1743.55	1785.38	1718.81	1809.43	1821.68	1779.05	1769.19	1740.23	1788.59	1705.96	1806.02	1790.44	1776.1	1725.96	1758.25	1861.52	1840.72	1819.74	1868.17	1892.59	1733.84	1738.33	1788.58	1772.08	1903.9	1796.16	1742.81
187.992996	1697.98	1811.89	1726.77	1802.25	1721.18	2005.44	1730.61	1752.13	1749.86	1869.34	1815.78	1787.91	1891.05	1721.89	1768.36	1752.31	1874.6	1802.89	1810.94	1839.24	1801.66	1851.6	1745.13	1788.12	1716.83	1811.08	1822.44	1776.22	1766.92	1740.18	1788.56	1703.62	1804.54	1787.78	1774.44	1724.96	1759.15	1858.49	1840.81	1820.99	1866.26	1891.63	1733.13	1738.92	1789.2	1769.15	1902.51	1799	1742.91
188.488007	1698.25	1813.87	1727.35	1800.98	1718.29	2004.79	1732.36	1754.61	1750.32	1870.97	1820.6	1787.31	1892.92	1720.23	1771.67	1755.3	1873.68	1801.46	1809.83	1836.35	1800.89	1854.48	1742.44	1785.52	1718.02	1809.32	1822.27	1776.27	1766.13	1738.02	1787.85	1701.33	1806.81	1790.83	1775.56	1724.86	1756.97	1856.63	1839.91	1821.9	1867.56	1893.16	1731.02	1739.02	1791.73	1770.6	1903.29	1800.73	1745.39
188.983002	1698.44	1816.19	1725.59	1802.96	1720.47	2014.88	1733.22	1752.02	1750.38	1877.51	1821.87	1785.96	1893.29	1721.45	1769.7	1756.16	1877.17	1801.52	1813.29	1839.3	1803.23	1856.99	1743.44	1786.2	1716.73	1811.53	1820.92	1777.1	1766.87	1740.12	1789.8	1704.08	1806.54	1792.58	1776.74	1722.16	1759.3	1858.76	1841.47	1822.07	1868.99	1892.02	1731.82	1740.05	1791.02	1769.01	1899.71	1797.16	1741.71
189.479004	1696.46	1816.21	1727.07	1802.87	1719.28	2010.33	1731.94	1754.14	1753.32	1882.63	1821.1	1788.87	1896.43	1720.48	1769.57	1752.78	1878.9	1806.18	1809.95	1840.83	1801.77	1857.22	1741.07	1785.49	1715.2	1808.26	1822.74	1780.1	1768.87	1739.85	1791.63	1703.09	1803.59	1789.79	1774.81	1723.21	1758.27	1862.71	1843.58	1821.79	1868.31	1893.93	1732.94	1739.63	1790.1	1769.02	1898.75	1799.97	1742.39
189.973999	1699.07	1818.38	1730.88	1805.29	1718.37	2012.56	1732.39	1754.58	1751.03	1877.24	1823.58	1790.36	1893.97	1724.27	1770.32	1754.71	1881.85	1807.13	1811.82	1842.27	1806.43	1859.61	1744.17	1782.44	1720.74	1810.17	1823.51	1778.41	1769.23	1736.02	1791.51	1705.68	1808.89	1790.94	1778.89	1726.38	1756.46	1860.36	1843.35	1821.3	1867.93	1897.48	1735.42	1742.67	1794.82	1771.46	1899.81	1800.99	1745.01
190.468994	1700.11	1813.15	1728.31	1804.53	1717.61	2015.07	1733.1	1754.21	1750.8	1886.75	1827.3	1790.35	1893.97	1722.29	1770.92	1750.02	1878.47	1804.53	1810.52	1842.52	1803.73	1858.26	1744.61	1788.39	1715.38	1811.42	1823.73	1776.94	1766.43	1741.37	1790.95	1704.7	1804.77	1793.87	1780.8	1726.13	1761.97	1861.39	1840.99	1819.68	1873.93	1894.2	1738.8	1738.99	1791.93	1771.4	1897.85	1801.7	1745.34
190.964005	1699.02	1823.26	1727.32	1806.89	1722.33	2016.74	1731.45	1754.69	1751.43	1883.58	1824.72	1789.73	1891.98	1720.36	1768.32	1750.44	1875.23	1802.21	1812.5	1843.72	1806.14	1861.59	1742.91	1788.16	1717.94	1811.65	1826.86	1778.32	1769.38	1739.96	1792.06	1704.57	1806.04	1793.78	1779.94	1726.39	1759.93	1861.05	1843.47	1822.93	1870.09	1892.48	1737.8	1741.82	1791.5	1768.53	1904.02	1802.89	1743.66
191.459000	1696.73	1817.21	1727.77	1805.27	1718.89	2013.01	1731.95	1753.39	1754.57	1885.35	1821.87	1791.3	1894	1721.18	1772.4	1753.93	1878.31	1805.92	1814.57	1846.59	1806.37	1859.38	1745.44	1789.93	1718.98	1814.93	1823.91	1781.78	1771	1738.45	1796.41	1706.4	1808.52	1792.76	1778.83	1725.68	1759.9	1862.76	1844.28	1822.91	1869.75	1898.9	1747.76	1741.33	1792.04	1770.71	1903.6	1802.72	1745.6
191.955002	1699.61	1822.14	1725.82	1805.88	1716.71	2014.78	1733.17	1750.98	1751.34	1883.91	1826.73	1790.94	1897.8	1722.81	1772.02	1753.38	1878.89	1804.5	1813.11	1843.35	1802.91	1857.94	1742.94	1788.43	1716.6	1808.33	1822.07	1777.94	1771.02	1738.24	1789.91	1704.78	1805.5	1792.62	1777.71	1724.41	1760.23	1860.94	1845.93	1826.02	1873.58	1894.64	1756.55	1736.65	1794.14	1770.62	1905.46	1802.65	1743.81
192.449997	1697.33	1820.83	1727.7	1807.07	1720.74	2018.14	1731.57	1755.46	1754.19	1884.37	1823.36	1793.32	1899.36	1723.44	1771.57	1754.94	1880.33	1802.97	1813.19	1840.09	1804.04	1858.26	1743.7	1786.83	1718.5	1813.83	1825.6	1779.49	1765.12	1739.2	1787.31	1702.63	1808.57	1793.12	1776.39	1728.44	1758.17	1862.31	1843.71	1824.97	1869.82	1896.81	1755.62	1738.1	1792.45	1771.03	1903.14	1802.12	1743.4
192.945007	1698.75	1817.37	1724.59	1805.72	1720.1	2013.65	1731.31	1752.03	1751.63	1881.87	1823.8	1791.94	1898.5	1721.6	1770.24	1753.41	1874	1801.04	1815.86	1840.32	1804.43	1858.43	1742.73	1787.31	1719.05	1813.34	1826.92	1780.9	1769.01	1741.6	1786.44	1705.81	1810.39	1794.02	1779.53	1725.28	1757.41	1862.06	1844.51	1823.59	1871.01	1895.98	1760.49	1743.28	1795.67	1769.12	1902.64	1799.66	1744.41
193.440002	1696.57	1817.16	1726.03	1807.15	1719.31	2016.94	1732.11	1755.33	1750.64	1877.39	1822.21	1791.21	1895.67	1721.15	1773.34	1752.9	1872.72	1804.2	1813.08	1844.59	1803.79	1858.11	1744.22	1790.77	1717.08	1812.29	1829.24	1777.95	1769.46	1740.74	1789.18	1703.96	1809.26	1792.87	1777.53	1725.44	1757.14	1863.59	1840.06	1822.7	1875.44	1894.74	1757.32	1739.09	1793.27	1770.79	1905.3	1798.67	1743.2
193.934998	1696.86	1820.41	1725.02	1810.52	1717.9	2018.71	1733.42	1756.98	1750.54	1878.03	1821.42	1787.82	1898.39	1719.46	1770.46	1752.6	1872.69	1803.53	1812.6	1843.7	1803.35	1856.93	1743.12	1785.91	1721.02	1811.58	1826.72	1779.64	1769.19	1739.59	1790.65	1703.78	1806.95	1789.62	1777.65	1725.59	1757.48	1860.6	1842.65	1821.97	1872.64	1901.78	1758.3	1738.87	1789.27	1770.56	1897.85	1801.83	1742.51
194.431000	1695.55	1815.71	1724.34	1807.42	1718.4	2013.95	1729.46	1751.99	1749.75	1880.41	1822.57	1789.57	1897.7	1718.74	1770.6	1752.82	1870.49	1802.86	1815.59	1844.97	1801.66	1859.98	1743.93	1789.96	1719.47	1815.03	1829.38	1779.21	1768.87	1738.32	1789	1704.43	1808.19	1792.28	1778.32	1726.99	1757.79	1862.72	1844.03	1825.24	1873.73	1902.65	1755.29	1737.52	1792.56	1769.59	1906.74	1800.55	1745.12
194.925995	1696.87	1821.02	1725.16	1806.21	1716.87	2016.22	1732.28	1755.18	1750.81	1884.51	1824.7	1788.24	1898.79	1720.94	1773.23	1755.5	1873.18	1804.86	1814.4	1846.83	1801.98	1863.35	1747.46	1789.52	1719.72	1813.91	1824.74	1779.75	1767.28	1739.05	1789.6	1704.4	1809.9	1793.94	1779.25	1726.63	1759.41	1861.6	1844.8	1825.07	1871.67	1897.25	1753.13	1736.41	1791.4	1772.98	1904.07	1801.23	1743.07
195.421005	1698.17	1817.37	1728.95	1805.55	1718.92	2017.89	1735.41	1757.52	1755.42	1886.86	1824.6	1791.14	1895.52	1720.73	1774.77	1755.28	1875.17	1807.16	1815.2	1847.16	1803.14	1860.53	1746.19	1791.25	1720.31	1816.05	1827.58	1779.6	1767.71	1739.52	1788.42	1703.81	1809.4	1791.57	1779.35	1726.01	1762.17	1858.5	1843.54	1821.68	1871.06	1897.12	1751.16	1740.2	1794	1771.63	1908.22	1799.37	1741.05
195.916000	1697.75	1821.5	1726.98	1804.49	1719.66	2017.5	1733.77	1756.41	1752.51	1884.05	1828.4	1795.15	1900.08	1720.59	1771.91	1755.9	1874.48	1806.47	1814.98	1846.96	1803.9	1862.96	1743.31	1788.71	1716.29	1815.66	1823.06	1780.47	1767.55	1738.21	1790.45	1706.86	1808.4	1793.83	1777.52	1725.85	1761.48	1864.11	1845.28	1827.93	1872.59	1897.94	1750.01	1739.72	1792.55	1772.08	1901.48	1798.88	1744.59
196.412003	1699.45	1819.55	1723.81	1806.75	1718.26	2015.84	1734.54	1752.78	1751.84	1885.07	1828.25	1795.89	1899.39	1720.2	1771.6	1752.97	1875.13	1806.98	1813.55	1842.2	1803.56	1856.92	1745.3	1790.42	1715.78	1810.93	1825.23	1778.45	1767.92	1742.6	1788.89	1703.93	1810.78	1795.54	1782.13	1726	1759.45	1862.76	1845.16	1826.19	1874.43	1897.56	1748.06	1737.48	1792.43	1774.21	1901.04	1799.9	1745.97
196.906998	1698.78	1819.6	1724.48	1806.69	1718.63	2015.73	1731.13	1757.67	1752.91	1884.96	1825.75	1794.13	1901.14	1720.97	1773.4	1754.31	1875.42	1806.51	1815.3	1845.04	1805.83	1858.14	1743.58	1784.32	1716.17	1815.78	1824.28	1780.07	1770.48	1742.16	1788.75	1704.64	1809.57	1791.82	1779.12	1727.29	1760.58	1865.29	1847.37	1824.65	1873.57	1903.36	1745.89	1742.79	1791.37	1773.36	1903.15	1802.36	1742.6
197.401993	1698.15	1820.57	1727.13	1808.28	1718.49	2023.99	1733.57	1756.74	1754.88	1885.78	1829.47	1790.29	1902.64	1721.6	1773.61	1755.95	1877.38	1807.12	1815.77	1847.27	1808.04	1865.26	1746.52	1787.53	1713.97	1814.25	1829.05	1782.94	1770.06	1741.39	1788.61	1703.81	1807.58	1795.07	1779.31	1726.36	1761.48	1866.2	1843.87	1825.55	1872.36	1901.81	1745.19	1742.78	1794	1771.29	1901.51	1803.52	1742.31
197.897003	1699.31	1822.75	1729.5	1810.21	1718.16	2025.07	1736.28	1753.62	1752.32	1886.77	1824.24	1790.93	1907.97	1720.51	1771.53	1755.57	1874.89	1807.59	1819.58	1846.05	1806.7	1862.93	1743.73	1790.21	1716.25	1815.66	1828.75	1782.88	1767.32	1741.83	1790.1	1705.8	1811.07	1794.03	1780.59	1728.31	1764.61	1866.43	1846.42	1822.5	1876.8	1898.89	1744.07	1740.75	1793.63	1774.52	1900.64	1799.63	1742.78
198.391998	1698.15	1822.24	1727.42	1808.88	1719.62	2019.56	1729.33	1756.4	1754.36	1888.73	1828.85	1789.91	1906.3	1723.36	1776	1755.02	1878.52	1809.27	1815.24	1847.65	1807.69	1865.38	1746.77	1790.01	1716.54	1814.26	1828.73	1779.76	1771.26	1742.29	1788.86	1706.21	1808.87	1795.64	1779.44	1723.91	1762.42	1863.79	1847.37	1823.48	1872.99	1900.51	1740.66	1738.86	1798.24	1775.84	1904.85	1803.56	1745.93
198.888000	1697.82	1824.73	1730.52	1810.13	1717.67	2022.22	1732.54	1754.11	1755.13	1890.05	1829.52	1794.56	1903.3	1724.71	1771.37	1755.59	1878.07	1805.63	1816.56	1847.91	1807	1864.41	1745.17	1788.4	1721.12	1816.18	1829.22	1782.76	1767.59	1743.04	1789.03	1703.89	1810.69	1794.61	1780.46	1725.97	1761.92	1866.49	1847.81	1825.85	1874.21	1901.84	1738.01	1740.2	1797.37	1773.76	1907.15	1802.4	1745.23
199.382996	1700.1	1823.66	1725.05	1811.27	1717.05	2024.06	1733.61	1756.33	1757.83	1886.91	1826.32	1790.7	1906.3	1720.06	1774.05	1755.01	1883.92	1808.78	1816.81	1843.97	1806.82	1863.31	1744.45	1790.31	1717.59	1812.6	1830.28	1780.9	1770.69	1744.41	1789.48	1707.03	1811.55	1796.2	1778.5	1726.81	1760.6	1866.11	1848.99	1828.88	1873.74	1901.06	1739.41	1743.84	1794.9	1772.57	1904.88	1802.88	1746.61
199.878006	1698.55	1825.5	1726.74	1809.67	1721.31	2024.32	1732.89	1756.41	1753.84	1890.56	1828.87	1794.94	1907.07	1722.22	1775.96	1755.45	1878.26	1809.7	1816.01	1847.47	1807.54	1861.47	1745.96	1793.69	1716.48	1817	1830.36	1783.54	1768.76	1742.18	1790.37	1707.79	1809.51	1799.39	1783.58	1729.45	1757.97	1867.37	1849.77	1824.28	1875.48	1908.38	1738.69	1742.28	1794.22	1774.79	1901.88	1803.66	1746.39
200.373001	1700.3	1823.24	1726.67	1811.41	1721.2	2030.85	1735.38	1757.07	1753.86	1883.36	1826.07	1793.78	1905.32	1721.27	1773.48	1754.37	1871.94	1803.11	1818.41	1843.83	1804.35	1863.62	1744.78	1789.41	1714.52	1814.85	1830.45	1778.45	1772.6	1744.03	1793.07	1705.13	1811.82	1793.98	1781.93	1726.66	1760.79	1866.13	1847.65	1828.56	1881.78	1907.16	1738.47	1741.73	1794.47	1774.35	1908.06	1806.59	1748.41
200.867996	1698.64	1821.88	1729.53	1811.98	1721.72	2032.27	1735.26	1755.65	1755.3	1890.68	1828.58	1792.39	1909.14	1722.99	1772.81	1758.28	1874.64	1810.1	1815.94	1844.52	1804.91	1861.46	1743.56	1788.66	1716.45	1818.42	1832.34	1781.52	1769.15	1741.07	1791.31	1708.59	1810.61	1795.75	1782.47	1727.39	1760.64	1864.24	1849.09	1827.75	1876.64	1901.75	1736.24	1739.91	1794.38	1771.75	1904.44	1804.64	1746.48
201.363998	1700.72	1822.44	1725.46	1812.18	1723.28	2035.42	1733.51	1753.98	1755.07	1886.41	1829.58	1795.41	1910.28	1723.63	1776.77	1755.4	1877.08	1807.34	1820.34	1847.01	1809.15	1863.03	1741.55	1789.01	1719.01	1816.6	1828.33	1778.78	1769.85	1741.39	1789.94	1704.78	1810.99	1793.67	1779.41	1726.45	1761.43	1865.56	1847.73	1830.29	1881.42	1903.43	1734.56	1740.06	1794.87	1772.84	1902.45	1800.13	1746.66
201.858994	1697.73	1827.48	1726.24	1814.03	1718.68	2037.27	1733.93	1756.85	1756.26	1890.64	1829.09	1794.1	1908.65	1723.11	1771.25	1754.35	1885.55	1808.37	1817.06	1843.62	1810.75	1863.09	1746.33	1790.18	1718.9	1815.45	1827.78	1780.41	1771.81	1745.73	1791.09	1705.52	1814.23	1795.18	1778.93	1724.46	1763.12	1864.76	1847.08	1830.39	1877.54	1903.68	1736.87	1741.63	1795.97	1773.2	1908.91	1805.05	1746
202.354004	1700.73	1824.39	1726.2	1814.35	1719.49	2031.57	1731.28	1756.89	1753.85	1895.38	1830.53	1793.61	1911.97	1724.08	1773.01	1755.98	1877.93	1810.34	1816.34	1848.94	1804.11	1863.48	1743.82	1790.86	1719.31	1816.05	1830.69	1783.6	1773.81	1741.73	1791.92	1704.9	1811.82	1796.2	1781.25	1725.84	1763.25	1863.96	1849.98	1831.1	1877.16	1906.25	1737.68	1742.3	1793.98	1774.94	1908.57	1802.75	1746.66
202.848999	1699.25	1825.13	1727.19	1812.06	1721.97	2031.15	1735.75	1751.74	1755.39	1893.17	1826.83	1793.74	1913.25	1720.72	1773.2	1752.95	1873.68	1810.55	1817.8	1848.15	1806.17	1864.92	1745.74	1794.68	1716.1	1818.74	1832.85	1781.39	1769.09	1743.48	1791.36	1704.82	1814.02	1795.73	1779.68	1727.59	1762.78	1867.61	1849.06	1829.94	1880.32	1905.18	1737.25	1742.37	1794.93	1774.28	1904.41	1803.6	1745.43
203.343994	1699.34	1828.18	1728.82	1815.54	1720.7	2033.33	1732.74	1756.37	1756.67	1894.73	1830.7	1796.02	1911.21	1724.64	1774.95	1755.15	1878.77	1809.81	1816.98	1845.04	1809.26	1864.47	1745.78	1793.95	1719.89	1818.27	1830.52	1784.99	1769.96	1741.65	1791.77	1706.69	1814.22	1796.93	1781.86	1727.12	1763.42	1866.47	1848.61	1831.65	1879.66	1903.41	1734.01	1744.35	1795.17	1777.13	1909	1803.68	1747.2
203.839996	1701.02	1824.65	1728.54	1816.08	1719.35	2032.96	1735.36	1757.18	1756.35	1892.42	1828.93	1796.91	1913.04	1723.99	1773.82	1756.57	1873.64	1809.78	1820.3	1849.47	1805.54	1862.75	1745.39	1791.48	1714.95	1819.4	1831.55	1783.53	1769.95	1740.58	1789.12	1704.87	1812.69	1798.76	1780.73	1726.96	1763.19	1867.86	1850.7	1829.03	1878.08	1905.25	1734.61	1741.62	1799.53	1776.69	1908.85	1803.32	1748.97
204.335007	1699.32	1826.64	1726.6	1814.63	1720.02	2034.83	1733.83	1756	1757.25	1893.14	1827.07	1792.97	1910.56	1724.62	1776.09	1755.24	1876.6	1809.5	1821.13	1849.85	1808.86	1865.63	1748.75	1793.45	1719.02	1816.63	1834.14	1783.23	1770.12	1744.61	1791.11	1708.28	1812.01	1795.66	1781.75	1727.86	1760.93	1868.76	1847.15	1830.32	1878.81	1905.56	1734.08	1742.96	1798.51	1777.5	1911.74	1804.48	1750.32
204.830002	1700.2	1823.77	1724.97	1817.15	1720.66	2037.2	1733.21	1756.66	1755.65	1891.34	1830.53	1796.48	1911.66	1723.38	1774.82	1756.74	1884.4	1809.84	1820.27	1848.57	1805.44	1864.29	1747.43	1792.3	1717.97	1816.31	1832.59	1783.37	1772.24	1740.71	1793.28	1706.64	1813.45	1797.19	1783.11	1728.76	1761.72	1866.57	1850.23	1831.86	1880.23	1908.31	1735.1	1742.02	1802.14	1778.19	1901.66	1800.66	1746.46
205.324997	1701.03	1825.92	1724.75	1816.5	1723.07	2043.06	1736.28	1757.83	1755.67	1894.43	1829.36	1794.23	1914	1723.39	1774	1757.44	1879.36	1811.12	1821.6	1848.95	1809.83	1867.6	1747.67	1790.52	1719.01	1816.74	1833.47	1781.03	1770.67	1745.61	1793.07	1706.58	1812.11	1798.82	1781.98	1728.74	1762.98	1866.28	1849.68	1830.38	1882.88	1903.86	1734.82	1742.48	1796.7	1778.6	1910.34	1804.26	1746.18
205.820007	1698.99	1825.53	1727.7	1815.14	1722.23	2040.99	1734.8	1757.31	1757.99	1893.52	1828.84	1794.35	1915	1723.33	1771.98	1755.63	1879.12	1808.99	1818.24	1851.62	1807.92	1869.24	1747.98	1794.04	1719.89	1818.94	1833.13	1783.23	1767.31	1742.89	1792.11	1707.79	1813.97	1799.55	1784.2	1728.96	1763.38	1866.69	1849.57	1831.91	1881.13	1905.51	1735.73	1742.16	1798.24	1779.45	1904.59	1806.07	1749.92
206.315994	1699.96	1823.9	1728.55	1813.94	1722.49	2041.1	1732.65	1756.58	1757.24	1898.38	1832.72	1793.76	1914.08	1723.85	1776.01	1755.1	1882.62	1810.64	1817.68	1851.36	1808.3	1869.94	1747.74	1792.83	1723.09	1817.51	1832.69	1786.17	1771.48	1743.43	1788.9	1706.76	1814.25	1798.73	1782.89	1726.39	1758.66	1867.72	1850.63	1829.12	1877.33	1903.82	1733.73	1743.76	1797.6	1774.6	1905.26	1802.64	1747.19
206.811005	1700.07	1827.12	1724.94	1816.81	1721.18	2046.14	1736.33	1756.13	1758.86	1893.31	1831.37	1796.83	1912.21	1724.33	1775.37	1756.18	1878.22	1810.97	1824.28	1849.75	1807.82	1868.24	1746.41	1793.05	1717.92	1818.11	1831.34	1785.95	1770.53	1743.01	1789.17	1705.11	1814.14	1796.59	1779.66	1728.29	1760.91	1865.99	1849.05	1830.32	1877.94	1902.58	1734.65	1744.07	1797.38	1776.39	1905.37	1806	1748.04
207.306000	1700.62	1825.61	1725.61	1817.49	1719.72	2038.91	1732.6	1756.11	1758.25	1891.72	1832.74	1795.06	1917.59	1724.93	1775.27	1756.39	1880.75	1810.96	1819.7	1852.49	1807.51	1870.61	1749	1792.71	1717.6	1819.85	1832.9	1785.27	1771.21	1744.12	1792.31	1705.42	1812.13	1794.56	1781.2	1725.98	1763.21	1866.22	1851.01	1825.61	1876.77	1909.39	1731.89	1744.34	1797.5	1779.31	1905.54	1802.49	1748.95
207.800995	1701.79	1824.39	1726.81	1820.11	1719.7	2041.98	1737.68	1754.02	1755.89	1892.9	1835.16	1793.51	1915.38	1723.43	1774.48	1756.42	1878.34	1813.45	1820.24	1849.24	1810.14	1866.64	1748.58	1796.26	1719.55	1819.49	1836.79	1781.89	1771.11	1744.65	1789.35	1708.35	1815.28	1798.54	1784.5	1729.36	1767.39	1867.01	1851.48	1830.59	1878.09	1907.21	1736.83	1740.61	1799.18	1778.11	1904.39	1803.58	1749.86
208.296005	1696.76	1825.61	1724.94	1817.87	1719.64	2034.85	1734.41	1754.63	1753.69	1897.76	1836.77	1794.93	1919.3	1727.21	1774.62	1758.52	1872.8	1809.56	1821.71	1849.54	1808.37	1871.08	1746.51	1794.16	1718.65	1820.22	1837.02	1785.78	1770.94	1745.34	1789.45	1706.63	1814.32	1796.82	1783.72	1727.11	1762.84	1872.07	1853.3	1827.84	1881.71	1911.55	1731.61	1741.96	1798.06	1776.88	1907.46	1806.24	1750.09
208.792007	1701.69	1827.46	1729.68	1820.4	1721.92	2040.32	1735.37	1753.69	1755.09	1896.79	1839.24	1792.63	1913.3	1725.98	1774.93	1756.43	1872.67	1810.84	1822.34	1852.48	1809.82	1872.58	1746.5	1791.89	1718.35	1816.5	1837.77	1782.39	1769.71	1747.43	1793.86	1708.35	1813.03	1795.19	1784.61	1729.01	1764.5	1870.31	1851.79	1831.49	1882.57	1910.43	1732.98	1742.13	1799.91	1778.27	1909.5	1804.7	1748.75
209.287003	1697.94	1828.49	1726.69	1816.83	1724.65	2043.42	1735.42	1754.97	1760.01	1902.76	1839.58	1796.52	1919.93	1725.46	1771.66	1757.17	1876.69	1812.5	1822.34	1852.24	1812.09	1868.26	1749.23	1792.91	1717.67	1820.24	1834.32	1784.27	1771.02	1743.35	1790.65	1704.68	1812.87	1796.99	1784.87	1729.23	1761.54	1870.09	1853.86	1836.44	1883.96	1909.74	1733.34	1742.27	1797.97	1775.51	1906.6	1807.73	1749.29
209.781998	1698.25	1833.39	1730.23	1821.18	1722.34	2041.92	1735.98	1758.43	1756.46	1899.5	1838.49	1797.48	1916.82	1722.85	1777.31	1756.65	1875.94	1814.32	1820.53	1853.57	1809.83	1867.76	1748.98	1793.52	1719.31	1819.66	1834.42	1785.17	1773.78	1746.81	1793.9	1706	1812.86	1800.13	1784.2	1730.12	1759.71	1873.83	1857.39	1836.43	1884.1	1910.02	1738.02	1740.66	1803.53	1778.89	1907.15	1808.6	1751.42
210.276993	1701.73	1827.48	1727.51	1818.29	1722.2	2042.96	1736.74	1757.8	1762.09	1901.46	1836.03	1796.14	1917.55	1722.72	1777.76	1756.3	1876.74	1814.04	1820.81	1856.03	1812.67	1866.16	1746.62	1794.85	1720.54	1819.87	1834.23	1788.03	1769.42	1745.76	1792.73	1707	1814.06	1799.83	1786.19	1730.54	1765.78	1871.11	1854.78	1831.68	1885.17	1914.01	1745.72	1742.92	1801.6	1780.89	1909.12	1807.47	1753.65
210.772995	1702.65	1826.92	1725.47	1819.64	1720.15	2045.11	1739.73	1755.71	1758.12	1896.17	1835.2	1794.61	1917.98	1726.5	1779.1	1755.07	1874.55	1813.24	1823.07	1851.48	1811.5	1871.31	1750.19	1793.19	1718.5	1821.56	1837.17	1783.81	1771.68	1741.59	1792.93	1706.7	1814.34	1798.02	1784.67	1727.75	1762.85	1873.8	1852.23	1832.95	1881.95	1911.95	1751.46	1741.68	1799.57	1779.75	1907.77	1806.2	1751.21
211.268005	1700.99	1828.9	1725.58	1820.4	1724.24	2048.72	1740.5	1755.08	1759.38	1893.11	1834.86	1797.1	1922.76	1726.27	1776.81	1758.41	1881.97	1812.82	1821.53	1852.78	1809.63	1870.64	1748.18	1793.15	1717.88	1822.17	1834.99	1784.42	1771.85	1742.83	1790.19	1706.57	1813.57	1799.11	1781.76	1728.82	1765.49	1870.89	1852.85	1830.14	1878.62	1911.54	1752.93	1741.27	1799.38	1779.15	1907.88	1805.03	1748.43
211.763000	1699.5	1830.24	1730.13	1822.27	1720.52	2049.77	1738.77	1760.96	1763.04	1895.03	1833.47	1795.62	1923.56	1724.4	1780.7	1755.45	1881.37	1814.66	1820.35	1848.51	1808	1869.67	1748.82	1794.26	1719.8	1820.63	1836.22	1786.19	1772.54	1744.39	1790.89	1708.95	1815.22	1801.44	1784.49	1728.38	1763.7	1869.31	1854.13	1834.32	1880.91	1909.32	1758.88	1744.41	1798.68	1780.28	1908.79	1807.19	1749.09
212.257996	1697.63	1829.2	1728.01	1819.17	1720.17	2050.26	1736.49	1757.11	1760.62	1894.37	1830.67	1796.53	1919.94	1722.99	1778.86	1754.48	1874.08	1811.74	1823.58	1850.78	1809.5	1866.54	1746.05	1794.31	1717.46	1819.78	1835.23	1783.07	1773.17	1745.85	1789.37	1707.74	1818.92	1798.14	1783.64	1728.94	1766.28	1872.1	1851.42	1834.89	1881.75	1906.23	1757.29	1741.91	1798.51	1779.72	1911.04	1806.21	1752.6
212.753006	1699.14	1829.65	1727.07	1818.9	1721.68	2046.44	1736.95	1756.37	1757.57	1894.49	1836.56	1795.29	1921.14	1722.09	1775.5	1757.07	1875.47	1813.04	1822.97	1848.59	1809.05	1871.29	1744.98	1792.94	1714.08	1820.61	1830.53	1786.6	1771.96	1739.77	1789.51	1705.91	1818.83	1800.33	1785.21	1728.79	1763.29	1869.66	1854.43	1833.16	1883.73	1911.14	1757.43	1740.73	1796.38	1779.73	1907.54	1809.36	1747.65
213.248993	1702.35	1827.48	1728.97	1820.99	1722.4	2045.83	1737.79	1754.98	1761.17	1899.47	1841.39	1794.07	1922.36	1724.87	1777.03	1757.03	1876.15	1813.66	1820.42	1853.11	1810.18	1874.51	1749.27	1794.32	1717.69	1819.07	1838.8	1785.89	1775.15	1744.65	1790.11	1707.48	1811.61	1799.36	1785.52	1728.84	1764.66	1872.74	1854.64	1832.64	1881.94	1913.1	1754.44	1742.59	1802.78	1778.71	1904.09	1805.82	1748.79
213.744003	1702.26	1837.9	1730.1	1823.96	1721.34	2051.75	1737.04	1752.95	1761.76	1901.99	1835.77	1797.1	1922.89	1727.97	1779.83	1757.04	1879.31	1811.04	1824.02	1853.83	1810.32	1871.73	1746.91	1792.19	1718.76	1819.84	1839.26	1786.83	1776.17	1746.14	1792.45	1705.48	1817.43	1799.33	1785.78	1730.97	1768.92	1872.78	1856.27	1834.78	1883.7	1911.81	1759.23	1742.91	1802.35	1780.38	1902.54	1804.36	1748.3
214.238998	1702.93	1831.67	1725.8	1821.95	1722.19	2050.07	1737.15	1755.34	1758.43	1896.71	1837.23	1797.11	1919.33	1726.88	1778.19	1754.48	1877.96	1814.53	1824.93	1853.07	1811.57	1870.2	1749.34	1796.54	1720.04	1812.92	1836.13	1784.88	1775.07	1743.71	1790.61	1708.16	1818.06	1798.72	1782.92	1732.12	1766.55	1871.15	1856.98	1837.51	1883.67	1908.55	1758.24	1742.21	1801.23	1784.04	1909.76	1810.3	1749.56
214.733994	1702.69	1833.08	1726.74	1822.47	1720.91	2050.96	1735.1	1754.27	1760.46	1899.2	1837.6	1797.4	1924.55	1722.9	1777.21	1755.43	1878.79	1816.93	1823.32	1853.83	1811.03	1867.38	1754.44	1792.75	1718.82	1821.47	1837.72	1785.81	1772.44	1747.59	1795.08	1707.55	1815.11	1798.23	1788.82	1727.91	1764.51	1871.07	1855.32	1835.31	1884.05	1912.73	1757.63	1744.69	1800.6	1784.12	1906.75	1809.65	1749.48
215.229004	1699.99	1833.41	1728.1	1823.3	1721.98	2053.93	1736.12	1756.88	1759.27	1901.64	1834.27	1797.73	1922.26	1724.48	1778.57	1757.56	1878.68	1816.56	1824.48	1851.26	1811.46	1870.35	1747	1795.79	1719.02	1820.2	1835.01	1784.87	1776.1	1746.4	1792.12	1706.92	1815.07	1799.6	1784.68	1728.87	1763.9	1870.47	1856.2	1836.42	1887.7	1912.78	1759.59	1745.78	1800.88	1783.51	1906.17	1806.57	1750.22
215.725006	1702.44	1832.84	1726.59	1824.99	1722.33	2050.87	1736.73	1755.88	1760.46	1901.06	1838.09	1795.43	1922.75	1725.74	1775.75	1757.43	1879.51	1813.17	1823.45	1853.89	1809.56	1870.8	1748.65	1794.18	1717.99	1821.05	1839.24	1785.67	1773.92	1747.15	1792.96	1710.48	1816.06	1801.04	1784.49	1728.82	1762.41	1873.66	1857.33	1834.33	1885.4	1915	1760.28	1745.51	1803.97	1781.03	1909.2	1809.46	1752.35
216.220001	1699.74	1834.48	1727.38	1820.4	1725.44	2059	1736.5	1760.48	1758.91	1901.85	1838.44	1798.05	1920.94	1727.98	1777.63	1757.29	1880.04	1812.16	1824.12	1854.54	1811.3	1872.45	1747.28	1792.68	1716.84	1821.94	1836.78	1783.08	1774.99	1743.8	1795.01	1708.56	1818.47	1799.51	1787.13	1729.34	1764.47	1872.97	1855.82	1831.79	1886.2	1911.53	1757.28	1745.87	1797.64	1782.17	1905.31	1808.05	1750.05
216.714996	1700.51	1833.84	1726.88	1822.37	1720.97	2059.7	1735.32	1754.81	1759.95	1899.91	1837.39	1796.77	1921.83	1723.91	1778.57	1757.18	1875.88	1813.08	1824.09	1851.41	1812.9	1869.3	1751.03	1795.51	1720.03	1822.7	1840.88	1788.83	1774.02	1745.75	1791.86	1710.24	1816.31	1799.25	1785.55	1729.67	1763.49	1875.42	1854.19	1836.57	1885.72	1915.43	1755.45	1744.13	1802.25	1783.85	1908.72	1810.56	1751.34
217.210007	1699.46	1829.99	1727.45	1826.1	1720.1	2055.17	1737.37	1755.3	1760.1	1902.33	1839.04	1799.35	1924.97	1725.59	1777.03	1756.47	1881.83	1813.22	1825.19	1852.06	1810.35	1870.84	1749.37	1797.15	1713.6	1821.2	1840.08	1784.71	1771.25	1744.72	1792.49	1708.38	1816.86	1797.58	1784.47	1730.02	1765.37	1872.25	1855.54	1834.47	1883.8	1915.24	1753.45	1742.83	1801.1	1781.67	1909.07	1808.65	1752.26
217.705002	1701.67	1834.79	1728	1821.72	1725.49	2060.12	1740.23	1753.55	1759.49	1901.78	1837.24	1801.86	1921.84	1725.74	1778.06	1756.89	1881.58	1814.28	1826.41	1855.63	1811.4	1872.42	1746.94	1794.26	1718.97	1821.55	1838.99	1784.04	1771.28	1742.94	1791.75	1706.59	1816.31	1799.49	1784.94	1730.57	1764.37	1873.81	1854.03	1831.94	1884.82	1916.61	1750.93	1742.8	1803.02	1781.67	1910.74	1808.15	1753.08
218.201004	1702.3	1831.49	1728.03	1822.81	1723.73	2052.44	1735.99	1754.97	1758.1	1900.69	1840.43	1796.15	1923.24	1726.76	1777.21	1756.13	1873.75	1814.99	1823.19	1851.06	1812.79	1872	1746.8	1792.75	1715.61	1820.8	1836.06	1785.36	1775.06	1745.96	1789.79	1707.06	1818.29	1802.87	1786.92	1728.48	1766.81	1875.93	1854.42	1835.46	1887.64	1915.5	1751.8	1741.47	1803.99	1783.61	1910.49	1811.2	1751.87
218.695999	1698.98	1836.18	1726.95	1821.97	1724	2058.08	1739.09	1756.23	1757.87	1899.25	1836.85	1797.15	1923.35	1723.91	1776.07	1753.95	1878.93	1815.7	1820.05	1850.9	1812.92	1867.66	1748.78	1791.28	1717.27	1816.83	1837.23	1785.73	1773.54	1748.62	1792.18	1709.19	1817.46	1802.91	1783.98	1728.37	1764.29	1876.01	1858.47	1833.96	1887.18	1911.46	1750.39	1743.83	1801.44	1784.58	1906.62	1806.36	1753.31
219.190994	1700.31	1836.73	1728.54	1827.94	1724.65	2057.08	1737.44	1755.4	1762.14	1900.11	1839.76	1796.61	1919.37	1726.53	1775.24	1757.74	1878.35	1814.08	1823.79	1851.7	1810.7	1871.84	1748.01	1793.73	1717.95	1823.67	1836.38	1787.25	1773.86	1748.13	1791.41	1708.41	1816.07	1800.83	1783.22	1730.43	1764.26	1872.92	1852.79	1835.61	1883.9	1914.51	1751.68	1744.28	1804.05	1781.97	1907.16	1808.38	1749.7
219.686005	1703.29	1834.11	1729.02	1823.26	1723.95	2062.04	1736.35	1754.6	1760.4	1899.51	1840.02	1798.52	1927.95	1725.42	1777.27	1755.99	1877.44	1814.15	1821.19	1854.15	1813.55	1873.68	1747.73	1794.33	1718.13	1822.07	1839.24	1785.78	1774.88	1745.48	1791.42	1707.12	1815.82	1802.64	1783.59	1730.79	1765.36	1875.16	1855.78	1835.25	1885.43	1912.79	1750.71	1745.63	1802.27	1782.35	1903.75	1810.5	1752.32
220.182007	1702.69	1833.98	1727.6	1823.96	1722.18	2056.33	1736.99	1754.45	1758.96	1901.46	1839.67	1798.02	1925.21	1725.43	1779.75	1757.03	1881.96	1815.94	1824.73	1853.34	1809.76	1869.86	1748.72	1791.89	1716.93	1822.04	1838.36	1786.63	1774.68	1743.94	1794.56	1710.15	1813.75	1803.64	1786.46	1728.76	1765.75	1874	1853.88	1834.15	1887.06	1914.57	1749.59	1744.55	1801.6	1782	1906.49	1812.26	1753.2
220.677002	1701.06	1834.53	1727.58	1826.23	1724.99	2063.1	1737.4	1755.13	1764.69	1903.03	1839.6	1799.73	1928.43	1726.25	1778.51	1757.54	1882.41	1816.94	1827.02	1850.48	1810.4	1870.48	1749.12	1791.18	1718.02	1820.02	1837.15	1783.87	1774.88	1744.43	1794.02	1708.01	1818	1797.6	1787.23	1730.12	1763.84	1876.55	1855.47	1839.26	1884.9	1912.91	1748.93	1743.38	1803.79	1781.3	1910.61	1809.77	1751.98
221.171997	1704.02	1834.19	1728.56	1824.94	1724.37	2060.09	1737.36	1755.03	1761.62	1901.49	1840.48	1799.91	1931.1	1729.87	1777.54	1757.7	1878.64	1816.26	1826.6	1852.54	1814.53	1872.41	1751.77	1794.67	1718.97	1821.19	1839.39	1785.62	1771.26	1747.74	1791.85	1708.24	1817.92	1799.57	1788.44	1731.78	1768.92	1874.19	1858.86	1839.02	1885.01	1913.71	1747.87	1744.49	1805.26	1780.09	1907.9	1809.67	1751.2
221.667007	1703.3	1837.12	1726.24	1826.64	1721.51	2062.25	1737.24	1756.71	1760.65	1902.75	1842.53	1799.07	1925.54	1724.92	1777.37	1760.45	1876.43	1814.23	1823.39	1853.24	1809.66	1873.19	1747.15	1792.9	1715.18	1817.21	1839.19	1786.27	1776.8	1747.13	1790.61	1709.06	1817.11	1802.72	1781.72	1726.91	1768.77	1874.14	1856.51	1834.67	1888.26	1911.69	1744.41	1745.84	1801.55	1780.59	1907.95	1809.56	1750.51
222.162003	1702.15	1838.67	1729.16	1828.55	1723.77	2065.62	1741.05	1753.53	1762.54	1902.24	1841.33	1795.83	1930.98	1725.27	1779.31	1755.68	1882.95	1817.47	1825.41	1854.9	1813.29	1871.98	1745.96	1795.19	1714.87	1821.54	1839	1785.85	1772.12	1747.24	1791.51	1710.73	1820.33	1802.25	1786.43	1728.51	1766.86	1875.89	1860.29	1835.15	1887.41	1914.49	1746.85	1745.62	1803.41	1784.77	1907.42	1807.57	1752.57
222.658005	1701.59	1834.03	1728.16	1827.18	1723.1	2058.19	1736.58	1752.6	1762.94	1904.73	1840.18	1797.12	1929.08	1726.6	1780.44	1758.47	1884.19	1820.29	1824.6	1857.13	1813.49	1876.13	1748.24	1793.54	1718.39	1821.21	1837.11	1784.12	1775.69	1747.19	1791.37	1711.12	1816.3	1802.39	1786.28	1729.38	1768.08	1875.95	1858.01	1837.53	1890.58	1915.74	1746.69	1744.99	1804.03	1781.6	1911.74	1810.2	1752
223.153000	1704.81	1837.3	1728.73	1825.55	1724.08	2063.46	1739.01	1756.22	1760.98	1904.77	1840.67	1797.75	1927.59	1725.11	1777.7	1755.82	1886.49	1817.06	1825.97	1857.67	1814.52	1876.53	1749.92	1794.99	1720.42	1825.86	1840.67	1787.22	1772.24	1745.35	1792.88	1709.94	1816.89	1800.76	1787.56	1727.41	1763.53	1877.7	1853.88	1836.97	1888.05	1917.11	1747.02	1746.27	1803.84	1785.96	1907.39	1809.65	1752.86
223.647995	1703.26	1836.82	1725.71	1828.38	1722.41	2058.79	1739.67	1754	1762.18	1902.76	1839.17	1797.53	1929.26	1724.9	1776.87	1756.08	1881.78	1816.24	1821.53	1855.85	1812.03	1875.42	1751.15	1794.14	1718.04	1821.72	1839.34	1782.93	1777.52	1746.94	1791.98	1708.38	1816.45	1799.87	1784.71	1731.64	1767.51	1877.64	1861.64	1836.45	1892.02	1916.73	1750.4	1744.54	1807.36	1783.19	1905.73	1812.13	1753.32
224.143005	1700.46	1837.87	1726.32	1828.18	1725.99	2064.18	1738.52	1753.56	1762.08	1905.12	1841.7	1800.14	1927.46	1727.75	1778.6	1756.86	1885.98	1818.18	1824.52	1858.78	1818.15	1882.29	1750.49	1794.41	1718.28	1824.42	1840.66	1785.38	1775.14	1746.74	1793.76	1708.32	1814.35	1798.82	1783.61	1731.67	1768.7	1877.57	1858.76	1835.88	1888.34	1913.98	1754.24	1744.43	1802.75	1783.06	1903.3	1813.46	1755.91
224.638000	1701.09	1839.02	1729.69	1823.86	1723.1	2061	1739.21	1756.39	1763.14	1908.63	1840.22	1801.37	1929.08	1727	1781.03	1757.63	1882.11	1818.23	1827.31	1856.59	1815.82	1876.47	1748.67	1796.76	1719.3	1829.17	1840.2	1791.05	1776.55	1744.58	1791.63	1709.8	1818.09	1803.61	1786.22	1732.75	1766.73	1875.2	1857.77	1840.01	1887.49	1919.91	1758.88	1745.54	1805.56	1783.47	1904.64	1810.93	1750.75
225.134003	1703	1840.52	1726.96	1828.58	1724.34	2063.22	1737.87	1755.07	1763.53	1906.95	1842.42	1800.71	1929.24	1728.47	1778.97	1758.84	1884.69	1818.98	1824.34	1859.22	1815.57	1877.58	1748.13	1793.41	1718.17	1821.44	1839.68	1785.97	1776.77	1747.25	1794.07	1708.69	1818.27	1798.74	1787.98	1729.68	1769.73	1880.91	1858.22	1839.34	1890.02	1921.47	1759	1743.31	1802.75	1784.58	1905.24	1810.57	1752.37
225.628998	1702.66	1836.53	1730.35	1825.03	1724.22	2058.81	1738.42	1755.82	1765.21	1904.94	1842.92	1800.31	1929.74	1726.98	1778.75	1760.12	1886.76	1820.65	1827.57	1856.96	1815.54	1870.91	1748.64	1798.7	1718.41	1823.89	1839.84	1789.72	1774.59	1747.51	1789.15	1705.56	1818.47	1802.93	1785.41	1731.76	1769.18	1878.12	1857.33	1840.12	1892.67	1918.37	1761.64	1745.5	1803	1784.06	1910.09	1809.38	1750.97
226.123993	1703.91	1835.35	1729.21	1827.29	1722.95	2060.31	1740.57	1755.75	1760.83	1907.77	1842.66	1799.56	1932	1727.11	1775.75	1756.31	1885.24	1813.94	1825.78	1852.36	1813.03	1875.54	1749.44	1797	1717.69	1823.68	1842.52	1785.88	1776.15	1745.61	1794.73	1710.39	1816.58	1804.67	1786.22	1732.29	1767.48	1877.3	1857.86	1837.06	1886.02	1921.47	1761.56	1745.39	1805.26	1784.32	1909.2	1813.7	1756.69
226.619003	1702.8	1837.18	1729.13	1829.17	1725.4	2062.62	1739.6	1755.34	1763.83	1906.39	1841.9	1799.85	1929.12	1727.44	1780.37	1757.2	1879.32	1819.04	1825.85	1855.08	1814.98	1877.42	1751.83	1798.44	1717.18	1823.95	1839.3	1786.02	1774.8	1749.57	1792.83	1707.58	1817.74	1800.76	1785.3	1730.42	1769.45	1878.06	1857.32	1832.31	1891.55	1918.11	1762.78	1745.18	1803.9	1785.61	1906.55	1809.62	1751.7
227.113998	1701.92	1840.79	1729	1827.63	1724.82	2065.65	1740.07	1757.07	1764.19	1907.71	1846.42	1798.61	1927.54	1727.97	1779.23	1756.5	1881.09	1817.46	1824.52	1856.46	1813.49	1875.96	1751.89	1793.25	1719.38	1821.66	1840.53	1787.39	1777	1748.17	1793.09	1709.96	1820.21	1802.91	1789.99	1731.23	1766.68	1881.28	1859.27	1837.21	1890.48	1920.41	1759.91	1747.28	1803.27	1785.05	1905.98	1812.7	1754.16
227.610001	1705.43	1839.88	1726.84	1827.46	1724.25	2065.85	1739.24	1755.32	1762.83	1907.49	1847.35	1800.03	1928.74	1727.61	1777.67	1756.9	1881.6	1818.11	1822.53	1855.61	1810.76	1874.8	1748.43	1796.95	1720.85	1825.63	1842.99	1785.24	1776.03	1748.15	1796.44	1708.88	1820.67	1800.23	1786.61	1729.17	1769.62	1877.2	1859.12	1841.67	1891.6	1917.57	1759.28	1745.67	1805.24	1784.8	1903.98	1813.43	1757.27
228.104996	1702.51	1841.43	1726.79	1829.16	1727.51	2069.73	1738.96	1756.28	1762.75	1908.93	1843.78	1797.98	1934.61	1727.85	1777.98	1758.38	1880.66	1817.34	1823.08	1859.29	1814.59	1873.72	1751.19	1795.45	1715.46	1822.86	1840.92	1784.35	1771.81	1744.65	1790.57	1708.91	1818.07	1800.63	1785.88	1730.91	1768.72	1879.84	1858.81	1836.39	1892.42	1917.51	1762.02	1745.87	1803.91	1785.1	1905.85	1816.58	1753.88
228.600006	1703.08	1844.35	1731.4	1827.98	1723.7	2067.93	1740.1	1751.08	1762.09	1911.8	1848.52	1798.59	1927.62	1727.99	1780.17	1757.49	1883.01	1819.43	1825	1857.02	1815.23	1876.71	1748.95	1793.03	1716.67	1823.97	1845.08	1786.37	1775.8	1748.28	1792.42	1709.27	1817.81	1802.38	1787.34	1731.9	1765.23	1878.51	1863.04	1838.43	1887.79	1918.15	1762.81	1743.65	1806.88	1783.48	1903.28	1816.17	1752.4
229.095001	1705.84	1835.88	1729.5	1825.71	1722.85	2065.65	1740.22	1752.33	1763.41	1909.8	1844.11	1799.32	1931.33	1730.53	1779.03	1756.7	1882.45	1817.94	1826.41	1855.23	1814.41	1875.03	1751.06	1798.76	1715.06	1822.42	1841.26	1785.53	1775.31	1747.87	1794.42	1707.37	1817.39	1805.07	1786.06	1729.74	1768.75	1875.74	1859.04	1840.55	1894.95	1920.31	1765.86	1748.96	1805.53	1785.93	1905.51	1812.53	1752.51
229.589996	1701.65	1835.38	1726.1	1829.49	1725.06	2073.76	1742.64	1754.96	1765.69	1913.81	1844.53	1802.21	1931.76	1728.21	1778.07	1758.47	1885.55	1814.95	1824.99	1860.37	1819.23	1879.42	1754.25	1794.02	1721.2	1826.03	1845.9	1788.95	1773.17	1746.18	1795.56	1710.82	1819.18	1800.8	1785.75	1728.96	1766.71	1878.19	1863.39	1840.38	1893.95	1920.39	1763.9	1746.43	1807.56	1787.54	1910.56	1813.43	1753.51
230.085999	1701.24	1841.43	1727.54	1827.07	1723.7	2064.52	1739.68	1756.36	1763.19	1915.14	1845.87	1801.34	1934.9	1729.11	1781.31	1755.96	1881.49	1815.56	1823.81	1858.54	1814.79	1879.06	1750.84	1796.99	1719.54	1826.17	1842.37	1787.63	1777.71	1746.4	1792.85	1709.25	1818.12	1802.34	1787.69	1731.89	1769.55	1879.45	1859.76	1835.83	1892.42	1918.95	1762.21	1744.5	1807.26	1786.75	1905.4	1811.44	1753.2
230.580994	1705.39	1843.22	1729.53	1827.88	1724.57	2070.39	1738.89	1754.88	1767.27	1911.57	1845.9	1801.45	1933.2	1726.4	1781.99	1759.87	1883.23	1819.18	1822.24	1858.38	1817.46	1881.2	1749.95	1794.46	1720.83	1823.24	1841.75	1785.95	1775.29	1749	1792.72	1706.37	1820.88	1803.42	1787.2	1731.19	1767.75	1882.52	1863.94	1838.23	1896.04	1925.79	1767.07	1747.8	1808.47	1783.6	1902.47	1811.54	1757.46
231.076004	1701.42	1838.93	1730.53	1830.25	1725.8	2071.12	1740.93	1752.94	1763.86	1908	1844.51	1800.8	1932.63	1729.99	1782.46	1756.61	1882.27	1820.13	1828.95	1856.69	1816.09	1876.33	1746.72	1796.12	1717.69	1824.95	1838.92	1787.27	1775.56	1749.19	1792	1710.08	1817.98	1802.05	1787.74	1730.85	1764.87	1879.93	1863.35	1836.04	1889.29	1920.81	1766.94	1748.72	1808.18	1784.96	1905.56	1814.07	1755.33
231.570999	1703.59	1843.46	1730.92	1831.03	1725.78	2071.8	1738.83	1757.58	1765.4	1909.15	1846.52	1804.91	1932.62	1725.85	1779.92	1753.64	1883.36	1816.39	1826.7	1856.17	1814.67	1876.94	1751.72	1796.34	1718.16	1821.28	1841.43	1787.94	1773.85	1749.49	1791.78	1709.04	1816.09	1803.28	1785.49	1730.21	1768.64	1879.89	1861.61	1840.42	1893.23	1919.71	1766.12	1743.53	1805.28	1786.46	1906.73	1813.08	1753.76
232.067001	1701.45	1841.98	1729.3	1831.8	1725.79	2068.67	1740.7	1755.02	1763.34	1912.49	1847.84	1799.32	1936.6	1726.17	1779.23	1758.66	1884.55	1820.84	1827.55	1861.3	1813.52	1877.91	1749	1796.9	1716.91	1822.74	1842.06	1787.23	1774.39	1747.24	1792.21	1711.07	1819.83	1803.78	1788.78	1731.64	1767.38	1881.2	1861.41	1835.3	1891.9	1924.22	1770.22	1748.64	1807.66	1784.89	1903.68	1816.55	1754.45
232.561996	1701.97	1838.24	1728.35	1830.45	1722.43	2066.84	1738.92	1756.66	1763.34	1912.07	1844.52	1801.01	1940.82	1726.87	1778.96	1758.94	1882.38	1821.8	1826.8	1858.8	1812.26	1878.95	1748.28	1795.7	1719.21	1824.29	1844.3	1788.95	1774.17	1749.89	1793.49	1708.6	1820.91	1805.04	1786.7	1731.71	1769.63	1881.29	1861.22	1841.72	1896.66	1921.19	1768.38	1746.02	1808.03	1781.6	1902.98	1813.82	1755.8
233.057007	1702.58	1843.94	1727	1830.88	1723.53	2073.51	1741.39	1753.31	1764.32	1913.46	1845.22	1798.75	1934.52	1728.11	1777.01	1753.64	1881.13	1818.2	1827.62	1860.45	1815.71	1878.42	1749.57	1796.15	1718.03	1824.07	1841.77	1787.4	1775.74	1749.77	1795.89	1710.51	1817.04	1801.3	1786.94	1732.89	1769.47	1877.33	1860.36	1840.02	1895.41	1920.5	1766.55	1746.08	1807.6	1784.84	1907.17	1816.38	1752.57
233.552002	1702.7	1844.5	1730.96	1833.21	1722.54	2074.02	1741.97	1755.76	1761.72	1913.27	1847.29	1798.99	1931.4	1727.39	1777.77	1755.56	1879.64	1817.32	1827.85	1856.31	1815.5	1876.88	1749.56	1798.52	1714.44	1825.1	1842.39	1789.77	1774.95	1746.62	1793.84	1706.73	1819.43	1804.39	1785.97	1730.46	1769.91	1881.72	1858.53	1840.22	1895.25	1919.5	1765.9	1746.31	1809.45	1782.12	1907.28	1814.86	1756.01
234.046997	1702.85	1845.32	1728.23	1830.42	1723.89	2069.66	1740.59	1755.16	1764.45	1911.74	1843.08	1800.29	1933.23	1724.66	1778.34	1757.83	1883.24	1819.94	1825.45	1856.99	1814.97	1877.05	1747.96	1793.37	1714.44	1826.08	1839.73	1785.78	1773.21	1748.84	1796.16	1712.24	1819.49	1801.75	1787.05	1728.79	1769.91	1879.95	1862.07	1841.85	1894.27	1918.74	1767.26	1745	1807.37	1785.19	1905.84	1814.31	1755.15
234.542999	1701.42	1841.81	1726.58	1829.21	1721.68	2070.01	1742.59	1755.34	1764.59	1910.05	1840.63	1799.62	1933.89	1724.87	1779.48	1758.19	1880.49	1819.08	1825.05	1858	1812.96	1879.72	1750.13	1797.01	1715.36	1823.83	1840.76	1786.93	1773.86	1750.94	1794.27	1711.25	1820.59	1800.02	1786.87	1728.23	1767.89	1881.8	1861.46	1836.6	1894.18	1917.51	1768.82	1748.06	1805.93	1785.71	1905.91	1812.52	1755.91
235.037994	1702.01	1839.89	1726.9	1831.51	1724.61	2070.93	1741.37	1753.58	1763.22	1913.02	1845.88	1801.66	1933.86	1727.08	1780.69	1755.88	1882.46	1818.33	1826.51	1857.98	1816	1875.72	1751.69	1792.55	1715.13	1823.54	1840.55	1787.62	1772.03	1744.82	1793.17	1708.38	1815.56	1800.27	1784.7	1731.09	1767.31	1879.49	1864.53	1842.15	1892.52	1919	1764.03	1746.13	1804.95	1783.73	1906.88	1811.12	1754.76
235.533005	1699.1	1839.37	1727.16	1826.34	1721.66	2069.35	1738.91	1754.76	1763.47	1911.15	1847.2	1799.12	1939.67	1729.71	1778.39	1756.18	1878.67	1821.5	1824.11	1859.85	1817.36	1878.43	1749.77	1796.04	1717.27	1821.6	1842.73	1787.42	1775.33	1750.11	1793.58	1708.8	1816.09	1801.89	1784.92	1731.71	1768.06	1882.43	1861.16	1840.49	1893.94	1922.07	1766.03	1748.48	1809.08	1782.85	1902.8	1815.33	1755.84
236.028000	1702.28	1840.2	1727.67	1831.61	1724.09	2061.67	1738.3	1756.29	1762.71	1912.42	1844.09	1801.26	1931.52	1725.17	1777.59	1755.27	1881.99	1820.37	1824.76	1857.27	1817.15	1874.97	1749.15	1797.96	1718.82	1825.69	1843.69	1787.93	1772.3	1749.37	1789.85	1707.4	1816.33	1800.33	1787.85	1730.66	1764.47	1880.84	1859.56	1839.22	1896.72	1919.75	1765.15	1746.18	1807.98	1785.56	1903.81	1813.1	1756
236.522995	1702.31	1837.94	1726.03	1828.91	1723.72	2068.77	1741.67	1757.02	1764.56	1908.93	1847.87	1798	1933.33	1727.34	1780.43	1756.7	1879.49	1820.41	1825.32	1856.66	1817.7	1877.19	1748.9	1793.08	1716.33	1825.19	1841.71	1788.65	1774.27	1747.22	1794.02	1708.12	1818.15	1801.04	1787.88	1731.23	1768.77	1881.38	1854.69	1840.41	1894.79	1919.5	1767.13	1744.86	1804.53	1782.44	1902.37	1811.44	1754.98
237.018005	1700.76	1841.17	1729.9	1828.97	1724.29	2073.8	1738.66	1754.67	1761.76	1910.63	1846.64	1800.85	1932.59	1727.46	1776.57	1755.61	1882.6	1817.38	1824.16	1855.65	1813.12	1874.35	1747.45	1793.85	1714.59	1818.84	1840.68	1789.58	1772.74	1746.53	1789.72	1708.48	1818.66	1801.05	1787.87	1729.18	1764.51	1883.64	1862.67	1841.14	1893.42	1920.97	1766.08	1745.08	1802.99	1784.82	1900.56	1812.34	1755.26
237.514008	1701.62	1844.14	1725.62	1831.69	1725.27	2071.23	1739.35	1755.27	1764.08	1910.24	1845.89	1801.89	1938.78	1726.53	1779.71	1756.6	1879.06	1820.6	1825.21	1858.28	1814.64	1876.56	1748.82	1793.31	1718.53	1822.54	1839.84	1787.32	1775.19	1749.29	1790.71	1709.81	1821.5	1802.64	1788.26	1728.7	1765.71	1878.28	1862.61	1839.04	1890.82	1921.58	1764.36	1743.46	1806.16	1783.88	1904.54	1814.2	1753.17
238.009003	1702.31	1842.33	1726.33	1832.55	1722.8	2070.52	1739.75	1755.21	1763.62	1914.65	1846.43	1801.79	1935.85	1728.44	1781.74	1758.28	1884.82	1820.97	1827.09	1859.92	1814.51	1879.19	1747.98	1795.89	1715.91	1823.99	1841.27	1785.69	1775.29	1745.6	1790.47	1708.29	1817.23	1798.46	1786.35	1731.91	1768.82	1880.08	1862.18	1840.22	1894.45	1921.04	1765.18	1745.76	1806.46	1786.02	1901.32	1813.48	1754.46
238.503998	1703.43	1840.12	1726.21	1829.54	1725.88	2076.08	1740.07	1754.49	1766.76	1910.22	1844.56	1799.33	1938.51	1726.72	1779.8	1754.92	1887.12	1823.41	1826.27	1860.18	1816.86	1879.71	1747.78	1794.16	1713.93	1825.35	1843.08	1787.95	1774.21	1750.06	1795.46	1708.69	1816.69	1801.55	1784.67	1731.36	1768.65	1879.6	1863.75	1839.97	1896.12	1922.8	1766.94	1746.41	1806.76	1788.12	1902.11	1815.31	1755.18
238.998993	1703.38	1841.59	1727.87	1828.08	1726.76	2078.52	1739.67	1755.37	1765.3	1918.56	1849.66	1803.36	1938.75	1726.49	1777.84	1755.82	1889.77	1818.61	1825.27	1859.33	1815.18	1878.46	1747.69	1793.57	1718.12	1823.82	1841.43	1791.4	1777.97	1749.48	1795.62	1708.74	1819.61	1800.3	1786.16	1732.91	1766.94	1882.03	1860.82	1841.3	1895.22	1920.67	1769.22	1745.37	1807.28	1787.2	1899.53	1813.01	1754.83
239.494995	1702.65	1840.91	1728.62	1832.11	1724.22	2071.48	1738.37	1754.52	1763.54	1917.05	1849.02	1798.66	1935.21	1725.62	1779.51	1754.77	1881.66	1821.48	1824.95	1859.46	1819.04	1880.27	1747.56	1792.81	1716.33	1824.45	1842.14	1787.84	1772.55	1745.35	1792.93	1705.66	1816.58	1802.29	1785.64	1731.52	1767.01	1882.68	1864.33	1842.85	1893.97	1924.27	1767.53	1744.64	1805.37	1787.4	1901.93	1812.86	1753.31
239.990005	1700.32	1839	1730.1	1829.17	1722.44	2072.65	1737.54	1751.13	1761.45	1910.49	1848.46	1797.5	1932.53	1723.81	1779.27	1753.57	1876.83	1818.91	1823.28	1854.89	1813.46	1877.16	1747.41	1794.41	1715.17	1822.58	1839.78	1788.58	1773.18	1749.76	1792.47	1710.31	1820.52	1802.2	1787.52	1733.68	1764.49	1880.54	1864.29	1841.47	1892.24	1919.24	1766.56	1749.3	1807.64	1785.51	1907.28	1812.47	1756.97
240.485001	1700.47	1840.91	1726.5	1830.61	1726.63	2069.51	1740.6	1753.79	1762.55	1910.86	1847.88	1800.93	1938.11	1725.23	1776.96	1755.35	1878.83	1819.32	1825.85	1858.3	1812.18	1878.04	1748.53	1796.14	1713.15	1824.89	1840.29	1788.43	1776.79	1747.2	1791.88	1706.75	1817.35	1801.06	1787.05	1731.77	1767.52	1884.3	1861.91	1841.46	1895.32	1922.26	1763.76	1742.6	1806.16	1787.67	1900.48	1811.67	1753.66
240.979996	1702.67	1841.48	1725.6	1831.33	1724.3	2069.25	1738.16	1753.54	1764.13	1914.91	1849.09	1798.84	1935.61	1724	1774.55	1754.87	1880.85	1819.25	1822.47	1856.17	1814.79	1875.47	1748.05	1794.08	1714.2	1821.81	1839.75	1788.58	1776.87	1745.78	1793.13	1708.76	1816.07	1798.25	1787.24	1731.4	1764.66	1880.84	1865.46	1840.41	1899.3	1920.08	1765.05	1746.94	1808.89	1789.42	1899.25	1811.85	1755.01
241.475006	1704.24	1838.94	1725.23	1830.23	1725.09	2063.86	1740.72	1755.95	1760.47	1910.09	1847.27	1801.09	1934.26	1729.73	1778.63	1757.16	1886.62	1816.62	1827	1856.76	1817.66	1874.94	1746.7	1797.66	1716.89	1823.8	1842.58	1788.27	1777.07	1747.71	1792.05	1711.36	1816.37	1802.25	1783.34	1735.57	1766.46	1881.8	1860.15	1838.4	1897.05	1922.21	1766.89	1741.89	1808.23	1786.29	1902.8	1814.22	1754.75
241.970993	1703.09	1839.45	1724.83	1828.9	1722.75	2066.95	1739.76	1754.41	1763.02	1911.35	1846.5	1802.97	1932.91	1726.4	1779	1755.76	1881.41	1821.21	1825.41	1858.26	1815.82	1881.1	1745.65	1792.38	1718.56	1825.96	1841.57	1789.43	1771.85	1748.09	1792.94	1706.4	1813.4	1799.84	1787.19	1729.45	1766.18	1879.31	1860.65	1843.31	1895.05	1920.4	1764.37	1743.22	1808.52	1786.65	1904.02	1812.79	1756.3
242.466003	1701.6	1840.33	1728.52	1832.43	1723.12	2075.03	1739.38	1753.51	1763.57	1913.51	1845.96	1796.71	1933.93	1721.5	1776.54	1750.33	1881.53	1816.84	1823.1	1858.72	1813.4	1881.4	1745.49	1792.19	1714	1817.71	1839.13	1787.18	1774.45	1747.23	1794.49	1706.42	1815.41	1795.86	1786.9	1727.89	1767.78	1881.04	1864.02	1839.61	1896.33	1923.69	1766.43	1747.31	1808.37	1783.79	1907.56	1813.27	1756.96
242.960999	1702.79	1842.66	1724.32	1831.63	1722.39	2066.62	1738.22	1751.33	1764.2	1910.44	1848.07	1798.31	1941.09	1724.94	1779.12	1754.05	1886.85	1819.85	1827.26	1860.98	1812.72	1879.1	1746.64	1791.49	1712.87	1824.06	1839.87	1790.4	1771.29	1747.46	1792.78	1707.88	1814.96	1799.83	1788.1	1732.33	1765.7	1877.14	1861.58	1842.81	1897.56	1918.18	1762.73	1746.11	1807.06	1787.8	1898.32	1815.53	1754.33
243.455994	1704.22	1843.89	1725.53	1831.73	1721.96	2063	1738.23	1752.43	1763.1	1912.24	1844.53	1800.92	1928.99	1727.29	1779.49	1754.2	1878.5	1818.75	1823.26	1859.98	1816.74	1876.77	1747.58	1794.34	1716.99	1822.94	1837.58	1789.01	1772.89	1748.37	1792.75	1707.76	1818.04	1797.45	1788.67	1730.42	1767.23	1878.19	1859.27	1840.97	1895.64	1923.18	1763.63	1743.61	1808.49	1785.52	1904.05	1813.47	1754.6
243.951004	1703.3	1845.87	1726.53	1833.51	1723.67	2069.71	1738.46	1751.46	1763.79	1910.82	1846.17	1796.8	1934.29	1724.52	1779.74	1753.48	1884.15	1820.43	1826.07	1858.11	1815.1	1879	1749.34	1793.81	1716.78	1823.01	1839.99	1787.96	1778.28	1748.3	1792.5	1707.36	1817.05	1801.86	1787.5	1730.58	1767.43	1879.68	1863.12	1838.15	1895.76	1922.98	1762.45	1746.8	1809.41	1783.8	1903.95	1810.65	1754.39
244.447006	1702.28	1846.08	1727.21	1833.06	1723.31	2070.77	1739.12	1752.6	1764.43	1913.84	1846.38	1797.56	1935.32	1725.58	1779.63	1756.93	1883.44	1820.41	1819.67	1858.97	1817.76	1877.81	1746.42	1793.51	1716.01	1826.76	1838.03	1790.45	1775.41	1746.29	1790.78	1707.2	1818.29	1799.47	1785.17	1728.31	1765.5	1883.55	1865.28	1838.3	1896.61	1927.04	1764.82	1745.39	1806.94	1784.24	1903.67	1816.65	1753.41
244.942001	1700.79	1839.67	1726.85	1832.26	1724.97	2077.23	1740.61	1754.88	1763.81	1913.71	1843.88	1800.85	1938.55	1727.7	1778.38	1758.57	1882.62	1820.06	1825.03	1860.69	1814.89	1877.43	1750.83	1795.2	1715.49	1819.78	1840.23	1785.43	1775.76	1746.17	1791.65	1705.09	1822.6	1801.85	1786.56	1734.15	1763.32	1883.41	1861.16	1843.72	1893.92	1922.95	1765.43	1745.43	1806.27	1788.68	1900.75	1817.46	1757.01
245.436996	1699.7	1842.46	1729.54	1834.29	1725.95	2077.68	1739.51	1756.16	1763.55	1912.82	1845.45	1799.43	1937.44	1727.68	1778.77	1756.41	1882.38	1818.31	1825.61	1859.37	1815.38	1876.8	1747.64	1795.01	1715.58	1825.63	1839	1789.75	1775.43	1748.46	1794.01	1708.79	1817.56	1804.53	1786.19	1730.82	1767.08	1885.62	1863.05	1836.28	1893.07	1922.16	1765.91	1747.01	1807.95	1789.02	1902.18	1816.54	1757.09
245.932007	1702.83	1840.98	1726.97	1831.93	1724.09	2080.56	1740.83	1754.14	1762.96	1914.62	1846.69	1802.59	1937.14	1728.93	1778.11	1756.6	1879.01	1814.82	1825.06	1855.01	1813.85	1875.78	1746.62	1794.03	1715.29	1826.4	1837.81	1788.57	1774.73	1747.73	1790.76	1708.42	1814.86	1801.94	1784.62	1732.07	1768.25	1880.11	1858.19	1842.31	1896.04	1920.87	1762.22	1746.47	1808.81	1784.7	1898.27	1815.65	1755.4
246.427002	1701.38	1841.2	1726.29	1834.1	1724.61	2070.89	1738.59	1755.67	1765.03	1912.78	1848.76	1800.52	1936.47	1726.72	1776.97	1757.68	1881.34	1818.05	1826.45	1858.68	1814.37	1878.97	1748.22	1791.81	1717.96	1823.95	1839.57	1788.56	1771.04	1746.48	1791.81	1710.26	1816.43	1799.75	1785.65	1732.76	1766.1	1881.04	1861.89	1840.9	1894.76	1924.96	1763.29	1742.13	1807.8	1787.8	1901.7	1815.52	1755.36
246.923004	1705.61	1841.41	1727.76	1831.27	1722.35	2074.38	1740.26	1754.17	1763.29	1913.93	1847.13	1799.12	1938.5	1724.22	1776.55	1759.14	1881.2	1818.02	1827.12	1858.23	1815.2	1874.8	1747.19	1794.07	1716.8	1824.41	1840.37	1787.52	1773.46	1749.11	1791.69	1709.37	1819.5	1803.38	1784.83	1733	1766.64	1886.81	1864.31	1842.1	1894.31	1921.42	1763.86	1744.37	1808.01	1785.71	1903.2	1814.23	1754.48
247.417999	1700.43	1840.06	1726.59	1832.09	1729.22	2075.41	1740.43	1756.05	1762.92	1915.46	1847.17	1800.9	1935.37	1726.86	1781.54	1754.2	1877.76	1818.04	1826.83	1859.14	1816.75	1882.44	1747.82	1797.37	1716.55	1824.46	1841.42	1788.63	1775.43	1748.82	1791.96	1710.32	1816.86	1803.49	1787.59	1730.16	1767.41	1878.33	1861.78	1837.69	1892.3	1920.05	1763.84	1744.88	1804.81	1785	1901.72	1814.46	1752.99
247.912994	1700.69	1845.13	1728.26	1833.64	1725.95	2076.81	1741.55	1754.75	1763.57	1913.36	1849.48	1799.48	1937.21	1728.66	1776.01	1754.96	1876.69	1819.02	1826.5	1854.25	1814.93	1879.35	1748.63	1792.38	1709.52	1824.51	1842.27	1788.04	1771.88	1745.29	1788.39	1704.79	1817.45	1805.67	1785.9	1732.27	1765.61	1878.58	1861	1841.84	1894.39	1923.12	1764.19	1747.85	1805.37	1782.83	1902.24	1812.48	1754.72
248.408005	1701.85	1840.09	1726.76	1830.68	1722.34	2074.55	1739.67	1755.83	1762.64	1910.34	1848.71	1797.91	1933.31	1726.4	1778.47	1754.08	1876.61	1822.46	1827.48	1855.94	1818.57	1876.66	1747.59	1794.11	1713.59	1820.46	1838.95	1786.06	1775.64	1748.1	1791.05	1711.04	1817.03	1801.67	1785.19	1734.88	1766.22	1879.22	1864.26	1839.29	1895.95	1924.75	1765.83	1744.47	1804.77	1784.95	1902.98	1813.93	1753.85
248.904007	1700.8	1839.91	1727.55	1828.93	1724.55	2069.79	1740.48	1753.25	1764.31	1913.68	1845.69	1801.02	1934.87	1727.59	1780.51	1753.54	1883.74	1819.29	1827.21	1855.05	1814.7	1877.12	1745.83	1793.88	1713.52	1825.16	1840.97	1788.06	1774	1749.67	1793.11	1708.27	1817.94	1801.07	1786.59	1731.49	1765.06	1880.83	1861.36	1840.81	1895.39	1921.97	1763.51	1742.67	1807.33	1787.88	1900.82	1814.86	1753.71
249.399002	1701.26	1842.66	1725.78	1831.93	1724.25	2072.12	1738.09	1751.49	1765.66	1919.93	1845.98	1802.87	1936.36	1727.44	1778.35	1755.99	1880.88	1816.92	1827.99	1855.77	1816.19	1878.67	1747.71	1793.85	1712.8	1823.09	1840.16	1790.79	1772.3	1742.21	1790.16	1705.96	1815.27	1800.35	1786.04	1731.12	1766.09	1877.97	1863.89	1843.15	1897.79	1925.18	1764.69	1743.97	1805.73	1785.96	1900.8	1812.57	1753.27
249.893997	1702.36	1842.18	1727.55	1830.18	1725.56	2075.9	1737.66	1752.18	1765.02	1916.08	1846.21	1801.57	1938.93	1726.58	1778.11	1755.05	1879.89	1819.16	1828.02	1856.67	1814.92	1878.04	1747.55	1794.43	1712.74	1822.89	1842.16	1787.84	1771.8	1746.74	1792.98	1708.11	1816.59	1797.91	1786.27	1727.67	1765.7	1880.77	1859.03	1841.07	1896.39	1920.09	1764.82	1742.74	1807.99	1786.06	1899.35	1812.02	1756.33
250.389008	1701.7	1840.65	1725.69	1833.08	1721.91	2073.59	1736.99	1751.96	1765.69	1914.91	1846.39	1801.46	1934.22	1726.78	1777.97	1755.39	1880.88	1817.64	1825.02	1853.67	1815.46	1877.05	1747.34	1791.36	1713.26	1825.26	1844.25	1789.29	1771.38	1745.65	1789.37	1706.5	1811.59	1799.42	1788.3	1729.27	1766.99	1880.81	1863.04	1841.38	1895.72	1925.42	1762.81	1742.7	1804.19	1786.78	1903.59	1812.96	1757.41
250.884003	1701.69	1839.49	1725.16	1831.54	1724.78	2063.79	1737.27	1753.84	1762.17	1915.01	1846.48	1798.87	1937.29	1725.44	1776.2	1751.58	1880.39	1818.66	1823.47	1858.78	1815.82	1877.84	1746.42	1792.41	1716.01	1826.33	1840.03	1790.1	1772.85	1749.54	1791.02	1709.7	1813.97	1802.22	1788.89	1730.72	1763.94	1879.05	1863.08	1840.47	1895.7	1921.99	1764.79	1744.99	1805.78	1785.62	1893.66	1809.73	1751.4
251.380005	1703.77	1841.2	1724.2	1833.57	1722.73	2075.8	1738.72	1752.98	1763.47	1916.37	1845.99	1801.91	1930.94	1727.01	1778.2	1758.19	1878.55	1818.54	1827.15	1858.73	1814.69	1881.73	1746.92	1793.45	1715.64	1825.78	1839.59	1788.05	1776.11	1745.3	1787.38	1708.79	1816	1801.91	1784.47	1730.76	1763.41	1879.81	1863.38	1841.08	1897.96	1926.27	1762.05	1742.16	1805.72	1781.17	1898.92	1813.22	1753.26
251.875000	1699.08	1841.52	1726.15	1832.31	1722.57	2073.03	1736.54	1752.71	1764.95	1915.49	1846.19	1797.52	1935.92	1729.5	1779.03	1755.55	1879.08	1820.98	1828.21	1856.21	1815.25	1874.28	1745.54	1796.28	1713.56	1825.34	1840.56	1788.53	1772.64	1746.33	1792.45	1705.36	1817.04	1799.3	1786.16	1730.04	1768.23	1877.96	1864.22	1841.16	1895.38	1924.61	1761.95	1744.47	1807.31	1781.71	1903.07	1813.69	1754.42
252.369995	1701.96	1842.5	1723.16	1832.88	1723.7	2073.29	1739.75	1754.28	1761.51	1913.11	1845.5	1797.51	1938.5	1726.73	1775.87	1756.67	1874.63	1817.14	1824.64	1854.03	1812.56	1877.99	1748.69	1795.56	1714.39	1821.98	1834.58	1782.75	1770.44	1746.52	1792.7	1706.77	1816.12	1799.26	1787.74	1733.12	1765.95	1881.72	1860.4	1840.03	1895.76	1922.33	1763.68	1744.84	1806.87	1785.31	1899.13	1811.04	1752.47
252.865005	1702.87	1838.92	1725.12	1828.66	1720.08	2068.15	1738.75	1751.07	1760.69	1916.68	1846.09	1796.46	1936.8	1726.42	1776.77	1754.95	1880.57	1818.66	1824.61	1860.61	1818.59	1881.48	1747.63	1793.65	1715.06	1825.4	1841.62	1787.22	1772.43	1747	1790.85	1705.08	1818.11	1801.86	1789.19	1733.52	1766.19	1882.32	1860.36	1843.98	1891.03	1924.04	1764.44	1744.15	1803.67	1780.78	1897.56	1811.57	1754.56
253.360001	1701.94	1844.29	1726.34	1832.79	1723.99	2074.73	1738.93	1753.83	1763.72	1915.78	1849.36	1803.05	1937.23	1728.46	1777.34	1757.55	1878.52	1818.27	1823.76	1856.15	1814.2	1876.24	1749.09	1794.54	1709.66	1824.33	1840.84	1789.5	1777.25	1745.07	1790.45	1708.36	1815.77	1799.97	1786.68	1730.59	1765.23	1879.58	1859.42	1842.48	1894.12	1923.44	1765.22	1745.14	1804.77	1784.21	1900.94	1812.17	1751.38
253.856003	1702.53	1842.83	1725.34	1829.96	1721.5	2069.97	1740.15	1751.64	1764.41	1913.02	1845.48	1797.08	1935.75	1725.43	1776.36	1753.21	1877.15	1817.1	1827.69	1854.51	1816.1	1873.91	1748.2	1792.51	1710.8	1825.31	1841.63	1786.7	1773.68	1745.2	1794.42	1708.61	1815.83	1800.78	1785.6	1731.96	1765.83	1876.64	1861.62	1842.82	1899.03	1925.23	1763.79	1744.27	1809.7	1786.91	1896.45	1815.35	1752.39
254.350998	1703.13	1839.02	1725.82	1831.45	1724.05	2067.88	1738.07	1751.18	1760.37	1918.57	1847.64	1798.48	1935.28	1726.53	1777.04	1756.18	1874.77	1820.54	1822.84	1853.08	1816.09	1880.74	1745.78	1792.55	1711.05	1821.56	1837.83	1787.83	1775.45	1746.16	1789.15	1706.31	1817.47	1801.24	1786.6	1732.38	1763.27	1881.67	1861.2	1840.59	1894.34	1924.38	1763.73	1743.04	1805.42	1784.41	1901.93	1813.25	1754.94
254.845993	1701.35	1839.13	1727.44	1828.54	1722.1	2071.7	1735.11	1749.13	1761.25	1915.09	1845.53	1801.46	1932.36	1727.58	1778.77	1752.95	1876.6	1816.06	1822.19	1855.75	1817.78	1879.48	1746.39	1791.84	1713.66	1822.58	1839.98	1786.96	1772.57	1747.07	1791.61	1709.12	1818.02	1800.96	1784.93	1730.39	1765.58	1881.68	1860.94	1839.99	1896.3	1922.93	1764.71	1740.55	1808.89	1785.23	1901.64	1812.93	1756.66
255.341003	1704.2	1839.98	1722.9	1829.02	1722	2063.62	1739.18	1753.23	1762.58	1914.95	1847.16	1798.65	1935.48	1727.06	1782.21	1753.46	1874.34	1817.51	1826.35	1852.36	1814.95	1874.53	1743.55	1792.96	1712.22	1823.86	1839.06	1788.53	1772.36	1746.08	1788.32	1706.76	1819.5	1800.06	1785.98	1729.92	1765.96	1883.33	1863.12	1839.92	1898.39	1925.82	1757.47	1741.82	1807.66	1784.33	1897.48	1811.87	1752.43
255.835999	1702.93	1841.11	1725.12	1827.2	1720.5	2067.38	1738.23	1751.07	1764.39	1916.61	1846.31	1800.99	1933.85	1726	1777.05	1756.57	1876.21	1819.83	1823.59	1857.95	1818.97	1875.08	1748.28	1790.95	1710.79	1820.3	1837.94	1786.35	1771.86	1746.03	1788.98	1707.95	1817.59	1803.37	1787.11	1730.39	1764.6	1877.24	1860.09	1841.86	1894.66	1925.22	1759.07	1745.98	1808.37	1782.11	1899.06	1813.71	1754.57
256.332001	1701.78	1840.55	1726.15	1828.1	1722.66	2068.84	1739.09	1752.42	1763.08	1914	1846.22	1799.12	1933.72	1729.58	1778.34	1755.49	1876.69	1821.22	1826.48	1852.27	1815.18	1876.13	1745.2	1789.7	1713.15	1823.12	1837.17	1787.45	1771.53	1747.26	1789.27	1707.12	1814.19	1799.96	1787.22	1728.58	1762.82	1877.76	1858.6	1839.52	1893.18	1927.68	1759.29	1740.75	1807.93	1783.83	1894.33	1814.48	1757.55
256.826996	1701.53	1839.5	1725.57	1831.52	1722.92	2072.85	1740.49	1753.51	1763.2	1909.36	1845.08	1803.28	1934.76	1725.66	1778.32	1756.52	1877.69	1821.07	1825.91	1850.44	1814.67	1875.69	1747.99	1795.55	1711.44	1822.6	1841.39	1785.2	1770.33	1746.78	1790.09	1706.43	1816.66	1797.27	1786.9	1731.74	1763.9	1881.74	1862.16	1835.86	1892.7	1924.61	1756.66	1741.89	1806.92	1786.26	1897.53	1814.4	1754.65
257.321991	1699.29	1844.9	1725.37	1832.36	1722.66	2069.44	1739.21	1749.31	1760.34	1910.76	1846.45	1798.88	1933.38	1726.97	1776.97	1756.45	1876.16	1818.49	1824.21	1858.65	1810.83	1878.03	1745.85	1788.89	1708.59	1821.11	1838.34	1783.22	1771.98	1748.31	1789.61	1708.36	1813.21	1795.67	1789.12	1730.92	1763.01	1878.97	1862.33	1838.62	1891.92	1926.39	1759.72	1742.54	1809.52	1785.98	1897.72	1814.72	1754.54
257.816986	1700.06	1838.99	1724.47	1829.46	1722.98	2066.72	1735.17	1753.29	1766.18	1912.67	1846.89	1800.55	1934.24	1726.7	1776.41	1752.54	1879.24	1819.34	1826.89	1853.52	1815.67	1874.77	1744.93	1792.89	1711.63	1823.34	1841.23	1786.65	1773.88	1745.97	1788.45	1707.07	1815.91	1798.59	1786.37	1726.88	1764.08	1883.32	1862.01	1840.4	1891.93	1922.64	1759.4	1742.46	1807.49	1783.43	1895.78	1812.05	1751.91
258.312012	1703.05	1840.22	1724.53	1828.65	1723.31	2066.91	1736.3	1751.83	1762.41	1911.35	1845.15	1801.3	1936.71	1723.22	1775.25	1755.88	1877.95	1818.88	1821.24	1853.7	1813.8	1875.74	1744.93	1790.24	1712.3	1820.82	1837.74	1788.6	1772.16	1743.9	1785.42	1707.04	1812.12	1796.89	1784.32	1726.71	1764.35	1884.03	1861.22	1843.89	1896.73	1927.41	1756.78	1745.1	1804.61	1786.71	1898.1	1813.13	1754.9
258.808014	1698.41	1837.59	1723.75	1829.89	1722.27	2070.42	1736.87	1752.92	1763.24	1913.59	1846.97	1798.78	1935.85	1726.18	1777.74	1756.1	1875.74	1816.41	1823.34	1855.14	1814.09	1873.99	1746.2	1786.46	1709.95	1819.6	1836.05	1787.7	1773	1744.54	1788.8	1706.37	1816.13	1799.35	1783.85	1730.18	1766.11	1880.67	1859.48	1839.04	1892.07	1923.71	1757.75	1743.78	1806.41	1785.33	1895.89	1813.2	1751.97
259.303009	1702.71	1843.58	1725.62	1829.78	1724.02	2069.58	1738.7	1750.44	1761.3	1910.03	1846.16	1799.4	1930.65	1724.67	1777.77	1752.03	1876.75	1818.56	1823.03	1854.75	1813.89	1876.28	1748.04	1791.19	1708.88	1822.65	1838.41	1788.24	1772.61	1744.83	1791.22	1707.62	1814.55	1799.3	1783.92	1730.42	1767.94	1882.86	1859.61	1840.67	1895.22	1924.95	1756.36	1744.83	1807.1	1782.27	1898.24	1812.72	1753.88
259.798004	1701.25	1838.48	1726.56	1827.86	1722.68	2072.12	1739.02	1753.18	1760.85	1911.61	1842.7	1798.19	1931.5	1726.43	1777.78	1750.87	1870.03	1816.27	1822.3	1850.53	1812.36	1873.49	1744.03	1790.99	1711.99	1822.95	1834.42	1787.83	1767.98	1744.43	1789.53	1707.26	1815.09	1797.77	1788.87	1731.02	1765.39	1881.81	1861.62	1836.44	1892.65	1923.56	1755.61	1741.73	1810.45	1786.97	1895.64	1812.49	1753.12
260.292999	1699.32	1842.67	1723.86	1825.29	1723.87	2067.89	1737.11	1751.6	1759.98	1914.01	1843.24	1800.31	1936.71	1729.12	1774.52	1753.54	1872.5	1816.05	1823.67	1851.12	1814.9	1875.19	1744.81	1793.17	1710.2	1821.03	1839.82	1785.69	1768.93	1746.64	1787.31	1706.24	1816.27	1799.03	1785.07	1729.6	1764.91	1879.48	1863.32	1838.2	1894.68	1919.99	1755.73	1741.09	1807.26	1781.83	1893.56	1814.52	1752.43
260.787994	1701.1	1839.62	1724.52	1828.35	1720.55	2067.78	1738.75	1750.01	1759.86	1913.18	1842.69	1800.7	1936.68	1726.24	1776.24	1753.97	1870.52	1814.48	1821.76	1853.74	1810.56	1875.82	1745.26	1787.05	1708.66	1819.58	1835.83	1785.19	1769.83	1744.18	1787.5	1706.3	1814.63	1799.02	1783.8	1728.71	1764.22	1881.57	1859.06	1840.78	1896.07	1925.58	1753.49	1741.34	1804.66	1784.04	1897.07	1810.86	1750.51
261.283997	1702.18	1845.51	1725.92	1828.45	1724.13	2063.92	1740.26	1752.26	1760.98	1909.76	1841.39	1796.96	1932.02	1725.92	1777.13	1751.07	1868.53	1814.42	1821.55	1849.96	1813.14	1875.66	1747.66	1792.09	1709.26	1820.51	1835.77	1784.76	1768.61	1744.3	1786.5	1705.83	1813.27	1795.72	1785.18	1730.73	1766.79	1880.34	1863.52	1838.65	1893.47	1924.38	1755.49	1744.18	1805.18	1785.04	1900.17	1808.43	1751.61
261.778992	1700.04	1845.32	1725.64	1832.4	1722.21	2066.69	1738.27	1751.04	1761.75	1912.12	1845.24	1798.29	1937.35	1726.1	1776.91	1754.03	1871.9	1816.9	1824.02	1855.15	1811.83	1873.71	1744.53	1790.17	1710.97	1822.66	1837.74	1788.64	1772.25	1741.31	1786.4	1703	1815.24	1796.53	1785.54	1728.05	1764.02	1882.45	1859.76	1838.2	1898.18	1924.73	1752.95	1740.92	1804.61	1785.6	1896.34	1817.76	1754.29
262.273987	1699.55	1843.04	1722.82	1827.2	1724.62	2074.5	1738.02	1752.24	1758.51	1912.22	1844.47	1799.21	1935.06	1725.9	1775.64	1754.58	1875.51	1815.68	1823.62	1853.23	1811.77	1872.87	1744.7	1791.55	1710.52	1820.61	1836.58	1786.3	1769.95	1744.9	1790.56	1705.11	1811.33	1795.46	1786.61	1727.4	1763.88	1878.15	1863.2	1839.24	1895.68	1927.61	1751.48	1744.11	1806.89	1783.32	1891.07	1811.79	1752.86
262.769012	1702.6	1840.49	1722.85	1829.36	1724.16	2065.88	1736.36	1750.22	1761.17	1911.6	1845.54	1800.34	1938.8	1728.2	1775.67	1752.62	1869.41	1816.04	1822.52	1854.87	1814.18	1872.23	1745.09	1788.99	1711	1818.15	1838.68	1786.35	1773.11	1743.53	1786.31	1705.34	1812.73	1798.72	1789.26	1730.51	1764.1	1878.52	1855.96	1842.72	1891.32	1923.6	1751.66	1745.97	1805.37	1783.98	1892.94	1812.85	1751.41
263.264008	1700.27	1838.16	1724.34	1828.82	1722.5	2059.69	1738.74	1750.65	1764.88	1917.29	1844.71	1800.17	1933.74	1724.65	1774.81	1752.43	1872.68	1817.88	1821.66	1853.65	1817.51	1873.94	1747.02	1791.02	1710.59	1822.39	1840.64	1783.2	1772.34	1742.4	1789.79	1708.32	1813.34	1799.37	1784.62	1731.27	1762.85	1878.23	1860.21	1839.17	1892.95	1925.96	1754.82	1744.1	1804.18	1784.62	1896.24	1810.72	1752.52
263.760010	1700.74	1844.64	1721.99	1826.39	1721.78	2067.2	1736.24	1748.79	1758.96	1915.05	1841.49	1798.42	1935.6	1723.7	1778.34	1752.81	1872.84	1816.78	1822.4	1850.46	1815.2	1869.13	1743.4	1789.49	1710.12	1820.8	1838.51	1784.96	1771.01	1742.14	1788.34	1703.14	1811.84	1795.24	1783.86	1728.13	1764.63	1878.82	1861.2	1843.94	1894.77	1921.73	1754.28	1742.45	1805.52	1782.4	1890.65	1812.53	1751.22
264.255005	1702.02	1846.21	1723.17	1829.39	1724.67	2067.96	1735.81	1752.17	1758.98	1912.12	1841.07	1795.53	1936.43	1723.46	1777.08	1752.95	1868.78	1815.14	1821.52	1853.47	1813.54	1875.5	1742.6	1788.41	1707.54	1817.29	1835.99	1784.93	1774.72	1747.54	1787.64	1705.75	1813.82	1795.34	1783.52	1727.63	1763.2	1879.94	1861.98	1835.97	1896.68	1922.31	1754.2	1742.31	1804.72	1783.43	1888.16	1812.19	1751.28
264.750000	1699.06	1844.85	1723.78	1829.2	1720.5	2068.81	1735.17	1751.57	1761.11	1914.01	1846.69	1794.63	1937.7	1723.83	1774.75	1752.39	1869.53	1817.35	1820.27	1854.18	1810.74	1874.81	1744.69	1789.46	1707.82	1817.46	1836.03	1785.88	1771.57	1744.94	1786.73	1705	1816.92	1796.91	1786.26	1729.67	1766.39	1876.51	1860.13	1837.9	1895.4	1922.7	1752.42	1742.79	1805.74	1786.11	1884.3	1813.2	1752.71
265.244995	1701.2	1840.06	1724.21	1827.82	1720.98	2063.95	1735.67	1748.5	1763.83	1913.76	1843.35	1797.45	1931.93	1725.79	1775.64	1752.18	1874.39	1818.22	1822.43	1857.24	1814.69	1874.86	1747.67	1792.71	1707.73	1821.86	1838.82	1785.25	1769.64	1745.11	1790.53	1706.84	1814.78	1795.35	1787.59	1728.88	1762.19	1881.52	1859.42	1837.9	1889.22	1931.93	1753.04	1741.48	1808.86	1781.68	1887.03	1813.09	1751.55
265.740997	1701.22	1841.36	1724.55	1830.31	1722.25	2066.23	1737.57	1752.38	1759.98	1914.54	1842.82	1800.56	1934.18	1727.66	1774.38	1752.03	1870.75	1813.58	1821.5	1854.69	1816	1877.84	1743.26	1789.34	1707.81	1819.79	1837.63	1786.07	1771.38	1743.47	1789.5	1704.8	1811.77	1795.22	1783.72	1729.62	1763.98	1880.9	1857.85	1837.93	1894.69	1924.77	1754	1739.8	1805.91	1780.54	1887.13	1809.26	1750.5
266.235992	1701.63	1841.45	1723.98	1827.54	1719.9	2066.25	1736.18	1750.46	1761.68	1914.54	1842.01	1795.68	1932.28	1722.92	1775.29	1749.69	1869.88	1817.65	1820.26	1858.29	1811.54	1875.03	1741.91	1790.94	1708.34	1818.29	1835.24	1786.77	1770.54	1745.99	1788.76	1704.5	1812.29	1797.12	1785.13	1729.23	1764.74	1880.52	1858.99	1839.29	1893.9	1923.94	1750.22	1739.81	1803.75	1785.62	1878.61	1810.64	1751.12
266.730988	1702.23	1839.53	1722.72	1826.72	1718.59	2066.37	1736.22	1749.83	1759.18	1908.18	1840.5	1794.75	1937.08	1723.54	1777.73	1751.86	1866.54	1815.06	1825.27	1850.9	1810.2	1872.13	1745.33	1785.71	1705.32	1818.52	1834.23	1785.88	1770.43	1746.99	1786.45	1706.01	1811.77	1798.37	1783.25	1730.09	1762.53	1878.64	1859.38	1838.05	1894.28	1924.39	1748.73	1744.37	1805.65	1780.88	1880.05	1814.47	1749.55
267.226013	1700.95	1839.97	1722.93	1825.06	1719.12	2059.71	1735.46	1747.17	1756.29	1909.4	1838.71	1797.36	1934.65	1723.2	1774.13	1751.44	1871.56	1814.6	1819.52	1853.98	1810.89	1876.52	1744.6	1787.62	1709.15	1818.31	1837.09	1785.94	1771.43	1744.79	1788.88	1704.61	1812.52	1795.67	1784.41	1727.28	1762.44	1875.28	1859.88	1839.19	1893.81	1927.36	1751.58	1741.56	1805.3	1783.59	1877.91	1808.47	1751.35
267.721008	1701.03	1839.24	1722.99	1825.37	1722.17	2062.19	1735.48	1749.18	1762.11	1911.71	1844.37	1799.33	1930.45	1726.61	1775.14	1752.62	1870.24	1815.8	1821.13	1853.29	1812.67	1874.36	1741.75	1786.16	1706.05	1819.2	1836.54	1784.71	1770.6	1741.26	1788.27	1704.12	1812.29	1798.13	1784.71	1730.08	1763.6	1874.69	1857.72	1839.38	1891.58	1923.37	1746.03	1741.98	1802.51	1778.85	1878.02	1811.13	1750.5
268.217010	1700.75	1836.5	1721.44	1825.9	1717.15	2052.48	1735.77	1748.32	1758.94	1910.11	1844.17	1795.99	1933.55	1723.17	1774.91	1753.8	1874.51	1817.74	1820.81	1855.99	1812.83	1876.74	1744.33	1787.73	1705.26	1816.94	1836.97	1786.2	1769.56	1744.47	1788.37	1706.94	1813.79	1799.65	1786.89	1731.51	1765.84	1878.1	1859.92	1838.01	1895.68	1924.06	1749.24	1738.28	1806.3	1782.09	1876.98	1812.32	1748.76
268.712006	1698.9	1836.99	1721.76	1830.21	1724.01	2055.19	1733.35	1749.16	1757.53	1912.16	1844.76	1794.54	1932.23	1725.11	1779	1751.03	1871.62	1815.35	1819.38	1853.35	1811.9	1873.15	1746.98	1790	1707.89	1821.68	1838.79	1783.34	1771.32	1743.66	1790.57	1705.75	1811.68	1799.12	1782.75	1730.52	1761.96	1878.49	1863.39	1837.76	1893.05	1924.84	1749.11	1738.28	1805.41	1777.73	1877.49	1813	1749.16
269.207001	1700.68	1837.83	1722.94	1821.64	1718.3	2056.81	1733.3	1749.51	1763.52	1912.29	1842.02	1799.25	1933.18	1724.92	1776.12	1753.71	1871.19	1813.91	1819.36	1852.1	1813.16	1872.72	1741.14	1789.75	1709.04	1821.11	1833.97	1788.2	1768.66	1744.92	1785.91	1706.11	1813.84	1796.62	1783.32	1729.18	1763.93	1876.73	1858.28	1833.81	1892.92	1925.8	1749.22	1738.01	1805.5	1782.81	1877.75	1808.04	1748.73
269.701996	1700.35	1840.89	1720.68	1827.11	1722.34	2059.88	1736.86	1748.04	1758.9	1910.8	1842.32	1796.56	1928.32	1725.73	1775.37	1749.41	1866.82	1817.77	1817.86	1849.38	1813.12	1869.54	1743.22	1789.27	1705.83	1820.88	1838.65	1785.04	1770.86	1746.69	1790.68	1706.66	1809.71	1797.57	1787.8	1728.86	1763.53	1876.31	1858.06	1837.57	1895.48	1922.63	1749.48	1739.6	1803.25	1781.93	1875.53	1812.27	1744.12
270.196991	1697.54	1836.36	1724.03	1822.65	1720.76	2054.18	1735.87	1748.06	1758.97	1912.01	1839.34	1794.01	1929.07	1724.96	1770.99	1750.47	1871	1813.4	1820.21	1850.45	1814.14	1872.39	1743.32	1787.57	1704.22	1818.66	1836.4	1784.96	1771.21	1745.32	1785.17	1706.56	1816.05	1796.01	1782.24	1727.31	1764.31	1872.68	1857.45	1835.6	1891.07	1925.4	1746.56	1739.24	1806.5	1781.24	1875.11	1810.1	1745.88
270.692993	1697.93	1837.12	1724.44	1825.36	1719.89	2062.01	1736.72	1750.04	1757.9	1905.66	1843.32	1793.51	1927.28	1725.25	1772.69	1752.07	1870.67	1813.68	1818	1848.72	1813.54	1873.7	1743.11	1789.21	1707.12	1820.29	1837.57	1784.25	1770.88	1742.73	1788.52	1706.04	1813.06	1797.62	1785.27	1728.16	1762.12	1879.32	1859.12	1834.7	1891.68	1924.29	1746.43	1737.9	1803.56	1777.64	1873.39	1808.89	1746.05
271.187988	1698.8	1841.43	1723.31	1825.78	1720.52	2049.92	1734.01	1744.51	1757.14	1905.96	1839.54	1793.57	1930.03	1724.4	1773.89	1749.5	1864.65	1815.24	1817.68	1848.98	1812.81	1871.15	1743.06	1790.64	1704.9	1816.2	1838.63	1782.87	1771.52	1741.37	1786.5	1706.44	1811.18	1797.67	1787.96	1730.72	1761.33	1876.28	1855.88	1835.58	1888.47	1920.76	1749.71	1740.18	1802.68	1780.44	1875.32	1811.75	1744.52
271.683014	1698.11	1834.28	1722.55	1824.14	1720.71	2051.91	1736.83	1745.2	1758.14	1905.44	1840.33	1797.48	1928.16	1726.23	1773.18	1751.49	1867.99	1815.73	1819.92	1848.78	1810.98	1873.79	1741.87	1788.06	1704.29	1819.11	1833.05	1782.2	1768.63	1745.21	1785.18	1705.88	1811.01	1795.62	1784.9	1728.45	1762.97	1875.6	1859.63	1836.94	1890.21	1921.59	1747.9	1737.7	1803.3	1775.82	1873.02	1809.03	1746.61
272.178009	1700.14	1835.4	1720.36	1821.71	1720.26	2055.32	1732.38	1745.16	1759.53	1909.39	1842.62	1794.75	1923.31	1724.32	1774.29	1749.12	1869.12	1816.44	1819.24	1848.8	1809.86	1874.09	1742.81	1790.33	1705.02	1819.03	1834.13	1786.36	1770.45	1744.95	1786.57	1706.22	1810.84	1796.8	1782.11	1726.93	1759.31	1876.07	1852.26	1835.67	1887.36	1919.84	1743.28	1734.86	1799.62	1778.29	1870.5	1805.6	1748.01
272.673004	1696.63	1835.78	1717.95	1825.14	1721.99	2056.48	1736.68	1748.61	1756.7	1905.51	1839.51	1793.78	1931.67	1725.01	1773.65	1749.65	1866.29	1818.74	1820.23	1852.63	1812.54	1870.42	1744.41	1789.16	1705.97	1819.19	1835.35	1782.83	1769.41	1746.41	1785.91	1705.71	1811.23	1796.9	1784.74	1729.41	1760.04	1874.37	1856.66	1837.14	1893.11	1922.91	1747.53	1736.38	1804.07	1779	1868.62	1807.93	1746.94
273.169006	1698.35	1839.86	1720.98	1827.16	1717.16	2048.81	1732.52	1747.43	1760.9	1907.02	1844.11	1797.42	1929.69	1721.62	1773.18	1748.87	1865.8	1813.94	1817.41	1848.37	1809.46	1871.52	1744.71	1789.5	1702.37	1817.56	1834.04	1782.39	1769.57	1743.91	1784.97	1705.12	1811.9	1794.41	1783.26	1728.23	1763.69	1877.22	1855.78	1836.31	1886.37	1925.28	1744.88	1739.95	1804.18	1777	1865.24	1805.85	1749.69
273.664001	1697.33	1836.74	1719.55	1824.76	1720.01	2051.39	1734.11	1747.28	1756.4	1907.15	1841.57	1795.05	1926.3	1724.61	1772.5	1748.79	1866.84	1816.64	1817.56	1849.9	1811.98	1871.37	1743.19	1788.89	1705	1815.77	1836.06	1784.92	1769.03	1742.15	1784.5	1705.5	1808.84	1798.12	1785.25	1732.28	1760.96	1877.71	1859.31	1833.55	1891.62	1923.48	1741.87	1740.83	1803.83	1778.57	1869.83	1808.25	1747.98
274.158997	1698.21	1836.57	1718.43	1824.81	1720.69	2050.06	1734.39	1748.47	1756.89	1910.01	1840.53	1793.95	1929.03	1722.98	1773.24	1753.85	1865.7	1812.66	1816.4	1847.08	1811.78	1871.64	1741.57	1788.01	1702.01	1817.3	1833.25	1786.46	1770.63	1744.86	1786.2	1704.42	1813.34	1797.86	1782.59	1729.44	1760.99	1878.69	1862.08	1837.32	1890.39	1922.79	1743.51	1737.49	1803.75	1780.26	1872.15	1807.98	1747.08
274.653992	1699.22	1840.04	1721.54	1824.34	1718.33	2056.7	1734.63	1743.96	1756.38	1908.07	1841.87	1795.79	1928.02	1726.07	1774.8	1749.87	1864.93	1813.61	1820.43	1850.7	1810.58	1872.57	1742.57	1788.71	1705.95	1816.87	1835.87	1783.35	1768.46	1740.19	1786.15	1704.17	1812.23	1797.67	1782.83	1729.92	1761.77	1874.57	1854.86	1834.74	1887.7	1922.97	1743.54	1737.22	1802.25	1779.47	1865.92	1808.52	1747.15
275.149994	1697.72	1836.61	1720.9	1824.1	1721.92	2041.61	1733.65	1747.59	1758.97	1908.09	1844.03	1797.05	1931.36	1723.55	1769.69	1749.33	1867.26	1815.68	1817.99	1849.1	1810.61	1870.54	1741.31	1786.26	1701.83	1817.15	1835.45	1785.4	1769.26	1742.86	1786.11	1702	1808.89	1794.32	1783.83	1728.29	1762.03	1876.25	1856.08	1836.01	1887.15	1921.82	1744.63	1737.67	1801.47	1779.65	1867.48	1807.23	1748.22
275.644989	1697.11	1838.95	1722.07	1828.82	1718.11	2051.17	1730.6	1747.49	1758.18	1906.59	1838.76	1794.59	1932.19	1723.91	1774.87	1748.08	1862.2	1812.59	1816.89	1846.69	1811.38	1867.24	1741.26	1787.2	1702.73	1813.05	1833.47	1783.39	1767.67	1744.99	1784.82	1704.56	1808.23	1793.42	1783.37	1726.74	1760.9	1873.08	1861.52	1833.95	1890.5	1916	1744.78	1737.05	1804.84	1777.77	1865.49	1808.97	1748.44
276.140015	1696.18	1836.7	1719.12	1821.03	1718.34	2049.17	1733.59	1744.29	1758.62	1911.65	1837.82	1793.81	1929.08	1723.61	1774.98	1746.89	1866.75	1814.72	1818.4	1852.93	1809.73	1871.45	1742.05	1786.47	1703.07	1817.75	1833.42	1783.02	1766.55	1740.91	1783.76	1704.44	1806.96	1795.51	1783.45	1728.8	1761.98	1879.08	1852.54	1833.26	1891.7	1921.8	1745.38	1736.81	1805.3	1778.73	1869.44	1807.61	1744.88
276.635010	1696.94	1837.63	1717.91	1822.57	1716.83	2048.21	1735.49	1743.65	1755.59	1913.03	1838.11	1792.02	1928.9	1720.14	1771.64	1745.58	1865.14	1814.82	1815.59	1851.97	1808.63	1869.19	1738.71	1786.18	1702.44	1812.42	1835.31	1787.35	1767.33	1743.7	1782.69	1702.24	1809.82	1797	1782.57	1728.66	1761.21	1875.75	1854.34	1834.13	1887.31	1919.23	1745.06	1735.19	1805.31	1778.4	1870.54	1808.12	1748.34
277.130005	1697.28	1832.15	1718.39	1824.69	1721.22	2044.08	1731.16	1744.33	1758.04	1908.15	1837.08	1792.21	1924.18	1722.1	1771.01	1750.18	1868.22	1812.73	1815.52	1853.46	1811.7	1866.52	1742.19	1785.5	1703.8	1815.71	1833.82	1783.94	1765.54	1741.4	1782.14	1701.4	1808.52	1793.28	1782.09	1728.1	1757.33	1873.32	1855.87	1836.67	1887.82	1921.51	1742.01	1735.78	1801.62	1777.75	1867.5	1803.9	1747.35
277.626007	1696.17	1835.27	1718.45	1823.11	1723.1	2047.02	1735.26	1745.3	1758.05	1909	1838.23	1794.53	1928.82	1721.69	1771.61	1749.75	1867.44	1814.52	1818.14	1853.41	1811.46	1875.91	1742	1785.35	1701.71	1815.95	1834.18	1781.92	1766.82	1744.98	1786.42	1703.84	1806.34	1791.67	1783.29	1725.19	1760.3	1878.27	1850.6	1832.73	1892.48	1922.66	1742.87	1734.2	1801.58	1782.2	1865.73	1807.74	1748.31
278.121002	1698.04	1837.33	1719.78	1823.25	1716.8	2050.32	1732.76	1742.53	1755.98	1909.04	1836.79	1793.4	1927.24	1723.08	1773.05	1747.32	1869.52	1813.73	1813.44	1849.62	1810.55	1870.68	1740.46	1788.13	1699.58	1816.21	1833.97	1782.52	1767.32	1743.05	1786.6	1701.88	1810.24	1791.97	1783.31	1725.8	1757.93	1878.26	1854.66	1835.02	1888.56	1925.48	1741.03	1737.29	1803.59	1778.53	1866.3	1804.47	1743.23
278.615997	1695.34	1839.2	1717.39	1829.29	1721.02	2041.64	1731.82	1741.76	1757.02	1907.85	1839.44	1792.93	1925.71	1726.37	1770.58	1747.4	1869.15	1813.23	1812.07	1849.3	1810.56	1870.04	1739.91	1784.01	1702.2	1812.05	1832.32	1780.57	1769.31	1742.7	1782.17	1701.18	1808.7	1788.5	1781.85	1727.42	1759.12	1877.01	1855.02	1835.94	1891.21	1923.85	1743.01	1735.55	1801.25	1779.29	1869.01	1809.95	1745.51
279.110992	1698.31	1838.55	1716.55	1826.57	1720.18	2044.75	1732.28	1743.95	1758	1909.69	1835.7	1789.03	1922.68	1721.33	1769.1	1747.61	1868.85	1811.23	1813.57	1853.76	1810.03	1872.78	1739.04	1783.3	1701.98	1817.17	1832.89	1782.25	1768.56	1740.82	1781.68	1701.52	1808.11	1792.35	1781.43	1725.34	1760.69	1877.69	1854.14	1835.45	1889.41	1923.22	1744.39	1735.36	1801.27	1776.33	1864.26	1806.55	1747.59
279.605988	1697.23	1836.62	1717.05	1825.48	1717.88	2039.86	1735.62	1741.23	1755.6	1906.2	1838.69	1789.81	1925.65	1720.78	1773.31	1745.98	1869.68	1814.6	1812.53	1849.58	1811.14	1871.94	1740.1	1785.08	1701.96	1816.33	1831.54	1783.34	1763.97	1742.42	1785.2	1701.96	1807.75	1792.72	1781.04	1728.47	1760.58	1875.84	1851.7	1833.49	1887.06	1919.9	1740.3	1736.63	1800.55	1779.38	1865.12	1804.27	1745.31
280.101990	1695.69	1832.33	1715.87	1821.82	1719.39	2040.9	1731.41	1741.53	1758.88	1906.54	1837.03	1791.48	1924.89	1721.9	1770.45	1743.76	1870.42	1813.5	1814.97	1852.59	1808.34	1870.22	1740.95	1786.71	1700.83	1815.86	1833.45	1782.76	1766.95	1745	1782.72	1704.71	1808.82	1791.47	1783.3	1727.01	1757.86	1874.49	1855.9	1833.02	1889.11	1926.18	1741.69	1736.17	1802.95	1778.16	1863.03	1804.22	1748.27
280.596985	1695.19	1839.05	1714.02	1821.95	1716.16	2037.47	1731.15	1740.56	1754.69	1906.12	1838.09	1788.44	1923.71	1721.94	1770.57	1744.87	1859.29	1813.41	1811.38	1844.32	1806.94	1868.77	1740.35	1786.26	1701	1813.07	1834.95	1783.68	1768.88	1739.83	1783.92	1704.57	1809.14	1793.36	1783.84	1727.29	1760.28	1875.78	1854.47	1833.18	1885.99	1921.77	1738.24	1735.13	1801.03	1777.95	1857.84	1805.8	1747.03
281.092010	1695.02	1833.35	1716.14	1821.37	1715.86	2031.19	1731.24	1740.5	1753.02	1902.96	1837.43	1791.62	1924.24	1722.41	1769.09	1742.82	1857.61	1810.33	1810.67	1845.46	1810.64	1868.12	1740.25	1786.08	1699.8	1817.91	1833.24	1782.59	1768.43	1742.55	1785.4	1704.73	1806.63	1794.54	1781.18	1728.65	1758.09	1877.08	1856.54	1829.89	1890.25	1920.55	1741.43	1734.18	1798.71	1778.94	1862.12	1807.75	1744.18
281.587006	1693.44	1834.61	1715.2	1821.76	1718.01	2025.96	1731.74	1739.38	1753.05	1905.81	1833.47	1788.61	1922.77	1722.04	1767.32	1744.96	1861.63	1809.84	1812.6	1849.07	1808.22	1867.81	1740.41	1784.43	1700.72	1815.51	1830.52	1782.36	1766.06	1743.18	1780.92	1705.64	1807.44	1791.02	1783.92	1729.22	1756.39	1880.09	1856.33	1832.63	1888.82	1924.45	1740.92	1736.11	1800.09	1775.49	1860.74	1807.24	1747.49
282.082001	1694.12	1832	1716.25	1818.93	1715.47	2031.25	1728.73	1738.84	1755.04	1900.39	1837.1	1788.03	1925.37	1721.19	1772.85	1747.9	1861.26	1814.41	1811.83	1849	1811.34	1866.68	1740.7	1784.65	1700.17	1814.31	1832.87	1782.75	1767.36	1740.43	1782.74	1702.19	1806.58	1792.82	1779.26	1726.15	1758.49	1872.41	1854.12	1834.2	1886.75	1921.6	1738.83	1735.2	1802.66	1776.02	1858.71	1806.5	1744.43
282.578003	1693.23	1832.24	1714.48	1822.69	1718.81	2033.19	1733.34	1739.5	1754.48	1903.49	1840.4	1792.28	1927.87	1725.11	1769.16	1746.81	1865.97	1809.26	1812.62	1846.74	1809.33	1869.81	1739.29	1784.17	1700.7	1812.22	1832.15	1782.87	1766.32	1740.97	1780.71	1704.15	1806.72	1792.62	1780.5	1727.96	1760.44	1874.41	1856.12	1833.22	1887.39	1920.07	1737.53	1734.73	1801.12	1775.35	1861.83	1802.3	1744.27
283.072998	1696.14	1834.76	1713.68	1818.94	1716.29	2034.87	1732.26	1736.3	1755.39	1904.15	1835.07	1787.14	1923.59	1721.72	1767.94	1743.78	1863.02	1811.04	1810.76	1844.46	1807.83	1869.21	1738.42	1784.68	1700.08	1813.59	1830.69	1782.62	1765.86	1741.89	1781.97	1701.84	1810.08	1789.67	1780.59	1727.85	1758.63	1869.73	1852.99	1830.96	1882.61	1918.93	1738.07	1732.75	1804.61	1776.22	1855.39	1804.04	1739.62
283.567993	1696.61	1836.52	1714.79	1819.65	1716.61	2031.17	1731.46	1734.03	1754.55	1905.54	1838.86	1790.22	1926.3	1720.56	1769.07	1743.88	1859.17	1810.71	1811.67	1847.89	1807.62	1868.84	1739.58	1783.16	1700.26	1814.94	1830.27	1783.38	1764.36	1741.37	1783.35	1703.66	1808.53	1794.52	1781.06	1726.59	1755.63	1874.94	1852.35	1830.14	1885.38	1919.75	1737.44	1734.74	1800.17	1773.14	1859.41	1801.7	1745.72
284.062988	1693.43	1833.36	1716.62	1821.62	1716.11	2029.36	1729.18	1736.13	1755.17	1908.98	1838.6	1787.96	1921.76	1721.59	1769.7	1746.16	1863.6	1810.76	1813.29	1844.71	1806.67	1865.1	1740.65	1782.19	1698.07	1815.84	1832.36	1782.4	1764.35	1740.85	1782.85	1703.23	1808.11	1792.49	1779.98	1725.8	1760.08	1871.37	1853.69	1829.6	1887.85	1920.5	1738.18	1733.82	1801.93	1778.24	1860.93	1800.29	1746.1
284.558014	1694.84	1837.02	1715.92	1823.12	1714.96	2033.75	1731.98	1737.55	1751.68	1907.29	1836.11	1787.95	1921.16	1721.19	1768.39	1746.8	1861.64	1812.44	1810.94	1846.49	1809.2	1865.75	1737.41	1783.63	1700.46	1812.59	1829.69	1782.19	1766.22	1741.39	1782.76	1703.29	1807.79	1789.25	1781.41	1725.39	1761.71	1873.39	1854.92	1830.78	1888.07	1918.17	1737.41	1735.33	1800.05	1777.05	1859.04	1805.54	1744.86
285.053986	1697.87	1830.26	1713.58	1815.04	1718.58	2030.68	1729.5	1741.89	1753.98	1907.95	1833.82	1787.59	1920.45	1721.37	1767.41	1744.06	1862.13	1811.49	1808.23	1842.47	1811.05	1863.11	1738.52	1785.42	1700.41	1811.09	1827.07	1778.97	1766.55	1739.41	1780.8	1700.92	1806.28	1790	1781.32	1726.21	1761.44	1870.12	1850.49	1831.24	1881.86	1916.31	1735.22	1734.09	1802.85	1775.35	1860.88	1803.58	1745.24
285.549011	1696.24	1836.48	1714.61	1820.45	1717.52	2033.66	1728.5	1735.6	1754.19	1906.63	1836.91	1790.41	1921.07	1722.42	1770.88	1745.13	1863.73	1812.1	1810.32	1847.95	1811.3	1867.45	1738.28	1782.57	1698.82	1811.96	1829.02	1781.75	1764.04	1739.92	1780.23	1702.42	1808.3	1793.52	1781.5	1729.96	1760.71	1872.86	1855.24	1830.26	1890.79	1914.41	1737.02	1735.08	1800.31	1775.99	1865.51	1806.6	1744.92
286.044006	1696.5	1833.91	1713.89	1817.65	1716.46	2027.29	1730.75	1736.62	1754.44	1902.62	1835.09	1791.5	1919.12	1721.69	1765.14	1744.02	1860.81	1809.63	1809.66	1843.12	1811.92	1861.33	1741.17	1782.49	1701.41	1810.94	1830.46	1780.91	1765.8	1740.76	1780.93	1701.77	1806.46	1789.97	1781.07	1724.44	1757.19	1871.74	1847.08	1830.92	1883.05	1920.59	1738.15	1731.59	1799.07	1777.56	1871.25	1806.35	1745.62
286.539001	1696.14	1833.78	1714.6	1813.95	1717	2018.98	1730.63	1734.41	1753.19	1906.32	1837.6	1787.22	1919.75	1721.77	1766.98	1742.27	1863.24	1809.44	1813.14	1842.41	1808.01	1867.64	1738.05	1783.05	1698.79	1811.73	1825.81	1783.27	1767.59	1739.91	1782.15	1700.43	1805.82	1790.91	1781.88	1725.76	1758.6	1872.65	1851.81	1828.65	1886.58	1919.01	1738.37	1734.04	1801.05	1775.02	1866.88	1803.14	1745.95
287.033997	1694.35	1833.24	1714.95	1816.79	1716.01	2028.78	1729.73	1736.69	1752.8	1902.85	1836.07	1788.87	1919.6	1722.49	1770.4	1745.47	1864.22	1811.9	1809.06	1846.05	1812.06	1866.72	1738.69	1785.49	1699.49	1814.75	1833.65	1782.57	1766.69	1741.18	1782.32	1701.64	1805.05	1791.95	1780.07	1729.02	1757.94	1874.71	1851.56	1830.26	1883.74	1919.79	1736.56	1731.66	1798.98	1776.36	1871.73	1799.98	1746.85
287.529999	1693.8	1832.3	1713.34	1817.88	1715.21	2028.62	1725.28	1735.3	1752.4	1899.33	1837.15	1786.42	1926.24	1718.86	1767.72	1743.57	1860.8	1811.17	1811.34	1843.37	1807.69	1866.14	1740.96	1781.59	1699.66	1812.29	1826.92	1780.32	1765.65	1738.02	1782.84	1700.39	1804.43	1794	1779.71	1727.23	1760.22	1873.94	1851.35	1832.84	1884.21	1916.65	1734.88	1735.57	1799.42	1774.78	1868.94	1800.22	1744.75
288.024994	1694.62	1829.28	1712.79	1816.99	1716.22	2020.85	1729.74	1736.79	1751.86	1901.96	1833.75	1784.6	1914.31	1723.72	1770.53	1741.15	1859.02	1809.32	1810.16	1844.61	1806.54	1861.56	1736.94	1783.82	1699.69	1813.35	1831.86	1782.59	1765.51	1741.93	1781.02	1700.48	1806.36	1791.66	1783.06	1728	1755.73	1869.99	1853.48	1832.75	1883.02	1917.36	1736.04	1734.55	1801.96	1778.9	1869.83	1805.62	1745.29
288.519989	1695.68	1829.17	1710.21	1820.45	1715.24	2023.16	1728.33	1732.37	1749.63	1903.03	1831.66	1789.28	1918.16	1721.17	1767.09	1744.01	1862.19	1810.53	1807.93	1843.17	1807.1	1864.86	1736.47	1786.3	1698.35	1814.18	1827.43	1779.12	1763.82	1740.05	1779.67	1702.24	1804.36	1792.3	1783.74	1727.47	1758.23	1873.71	1851.38	1830.63	1884.26	1921.29	1735.68	1732.42	1798.2	1774.26	1874.58	1801.14	1746.82
289.015015	1695.02	1829.09	1711.12	1818.31	1713.34	2015.04	1728.9	1734.47	1751.14	1900.46	1834.8	1786.81	1918.6	1719.3	1765.76	1743.6	1858.05	1808.62	1809.47	1845.79	1810.7	1864.18	1738.2	1785.05	1696.92	1812.98	1832.4	1782.07	1764.67	1739.02	1779.43	1702.29	1806.01	1788.78	1780.78	1727.67	1758.89	1872.23	1851.93	1832.33	1887.08	1915.86	1735.02	1735.34	1801.6	1775.41	1874.23	1801.4	1746.67
289.510010	1692.61	1829.09	1712.62	1818.81	1717.42	2023.35	1731.27	1735.64	1751.08	1903.98	1835.92	1783.25	1919.56	1721.97	1769	1744.58	1864.03	1810.76	1808.81	1844.28	1806.97	1864.77	1736.26	1782.48	1697.63	1813.23	1830.27	1780.08	1765.37	1739.86	1781.11	1703.16	1803.7	1791.79	1780.39	1727.05	1758.94	1871.81	1851.95	1832.9	1887.18	1920.2	1735.54	1731.95	1798.98	1778.92	1871.91	1803.89	1746.77
290.006012	1690.94	1831.98	1711.76	1818.95	1717.95	2026.4	1729.59	1734.87	1751.23	1903.16	1834.16	1787.48	1921.89	1722.29	1767.68	1742.2	1863.64	1812.29	1805.44	1849.26	1808.07	1864.82	1736.32	1781.3	1699.98	1813.51	1827.41	1780.97	1764.91	1737.91	1781.67	1699.76	1805.03	1791.95	1780.02	1725.54	1759.31	1870.55	1849.35	1831.88	1886.12	1918.1	1733.19	1733.1	1799.67	1775.28	1871.08	1801.15	1748
290.501007	1692.26	1831.33	1714.5	1818.75	1716.24	2021.12	1728.93	1736.07	1754.6	1901.73	1831.44	1785.71	1920.85	1721.51	1768.61	1741.29	1858.83	1807.93	1807.04	1846.06	1808.6	1864.46	1740.05	1781.49	1697.85	1812.87	1826.61	1781.57	1766.15	1740.69	1778.44	1702.61	1803.48	1790.65	1779.67	1721.91	1761.47	1870.31	1851.59	1829.36	1883.34	1920.2	1736.13	1731.05	1801.78	1777.94	1873.68	1799.97	1746.91
290.996002	1695.85	1833.08	1712.85	1816.46	1716.85	2025.47	1729.7	1732.62	1750.26	1900.78	1832.96	1786.34	1916.54	1719.76	1766.66	1744.04	1863.5	1811.24	1804.34	1843.8	1806.74	1863.79	1738.98	1779.98	1697.86	1811.5	1828.91	1780.71	1764.43	1740.32	1778.28	1702.57	1805.22	1788.3	1777.3	1723.69	1757.67	1867.39	1850.42	1829.11	1883.51	1917.64	1734.43	1734.83	1797.65	1776.87	1873.05	1800.48	1747.31
291.490997	1694.98	1835.35	1709.94	1816.97	1718.71	2018.66	1731.99	1733.81	1753.1	1900.25	1834.92	1782.51	1919.52	1721.22	1766.46	1740.73	1855.49	1810.13	1806.96	1846.15	1806.78	1865.5	1736.22	1779.95	1698.31	1809.94	1829.2	1784.47	1766.61	1741.86	1777.1	1700.99	1803.39	1789.89	1777.75	1724.49	1759.68	1873.62	1854.21	1828.17	1882.2	1919.7	1734.83	1734.09	1798.16	1776.06	1875.26	1800.04	1745.2
291.987000	1695.13	1830.17	1709.93	1813.72	1714.97	2018.88	1731.34	1732.32	1751.47	1904.34	1834.07	1785.88	1919.37	1723.39	1767.5	1742.57	1858.34	1810.5	1809.84	1847.02	1807.01	1862.49	1734.75	1782.02	1697.22	1813.99	1830.7	1780.88	1766.33	1740.71	1778.83	1703.92	1802.67	1790.33	1779.37	1725.73	1759.2	1871.9	1856.29	1832.6	1884.38	1919.73	1732.88	1732.39	1796.56	1777.14	1873.37	1801.59	1747.16
292.481995	1693.8	1831.16	1709.77	1814.35	1715.11	2014.88	1727.88	1734.52	1751.64	1901.9	1830.62	1785.75	1915.94	1717.72	1767.86	1741.71	1860.52	1811.28	1803.25	1843.28	1806.35	1861.85	1736.11	1785.44	1696.29	1809.78	1826.4	1782.38	1764.84	1737.33	1780.03	1699.04	1802.75	1786.99	1776.59	1721.9	1761.29	1867.95	1851.34	1829.54	1884.5	1921.68	1737.13	1733.29	1801.62	1774.45	1873.2	1800.79	1746.78
292.976990	1693.15	1830.64	1709.12	1813.7	1718.31	2021.57	1729.59	1733.11	1752.43	1897.83	1831.45	1785.32	1921.75	1721.41	1766.42	1742.32	1857.03	1807.22	1806.95	1842.02	1805.7	1861.58	1735.96	1780.63	1696.2	1813.8	1825.9	1778.7	1763.62	1739.07	1780.01	1698.84	1804.36	1791.48	1781.82	1726.27	1756.15	1869.23	1850.74	1829.66	1884.97	1923.53	1733.07	1732.91	1797.57	1775.62	1870.58	1796.1	1745.81
293.471985	1692.69	1831.3	1711.77	1820.15	1718.64	2020.06	1730.09	1735.73	1753.47	1901.24	1831.95	1781.86	1916.8	1719.71	1765.71	1743.2	1860.4	1809.42	1807.95	1841.25	1803.54	1862.57	1736.24	1780.07	1701.56	1810.69	1825.34	1781.68	1765.4	1737.95	1779	1699.98	1801.69	1790.09	1774.37	1725.41	1756.62	1871.68	1852.97	1828.68	1881.89	1914.95	1734.05	1732.27	1797.59	1775.06	1874.83	1798.88	1745.74
293.967010	1695.15	1832.06	1710.93	1816.53	1715.88	2022.96	1728.05	1734.51	1749.14	1904.52	1834.67	1786.02	1920.67	1722.75	1766.68	1743.32	1858.24	1810.46	1805.95	1842.37	1804.3	1862.79	1738.7	1782.41	1695.88	1810.18	1825.08	1781.51	1761.97	1740.76	1779.15	1699.48	1802.55	1789.08	1777.19	1722.84	1757.12	1869.11	1848.32	1835.86	1886.34	1917.26	1734.38	1733.23	1797.19	1774.82	1877.17	1802.38	1748.05
294.463013	1693.3	1833.42	1710.06	1816.23	1716.6	2022.6	1728.06	1734.78	1754.35	1901.48	1831.18	1786.54	1920.14	1719.2	1766.85	1743.58	1859.24	1808.23	1808.35	1841.59	1807.1	1865.02	1733.97	1782.73	1697.76	1810.64	1828.97	1778.67	1760.67	1738.04	1777.8	1701.09	1799.55	1785.87	1778.78	1726.31	1754.58	1868.48	1852.49	1833.44	1880.97	1919.82	1732.1	1734.06	1798.25	1774.45	1874.85	1800.75	1745.46
294.958008	1692.74	1827.93	1711.44	1813.95	1717.78	2018.84	1728.58	1731.91	1752.31	1900.35	1830.43	1783.46	1915.5	1718.18	1767.06	1742.36	1860.49	1807.41	1808.06	1844.51	1806.49	1862.6	1736.66	1780.67	1698.02	1807.48	1826.95	1778.81	1765.91	1738.48	1777.62	1699.58	1801.84	1788.19	1778.52	1724.49	1754.9	1865.83	1852.73	1827.23	1884.04	1913.55	1732.22	1733.17	1796.39	1772.41	1870.67	1799.77	1748.33
295.453003	1695.85	1830.61	1712.95	1817.06	1716.51	2018.73	1728.88	1733.18	1751.44	1903.35	1831.89	1785.62	1913.72	1718.32	1766.83	1739.74	1859.26	1806.84	1807.45	1845.76	1805.42	1865.8	1736.48	1782.9	1697.26	1808.11	1828.65	1779.12	1760.03	1741.26	1778.44	1698.51	1801.95	1786.91	1779.39	1722.29	1754.08	1871.97	1848.56	1827.42	1886.74	1915.09	1733.31	1735.06	1799.59	1772.24	1875.17	1799.07	1748.21
295.947998	1694.56	1830.88	1710.37	1812.28	1713.63	2020.62	1728.73	1734.45	1751.37	1903.25	1831.04	1782.63	1915.63	1720.26	1765.96	1742.59	1858.94	1809.01	1806.31	1840.33	1804.55	1862.69	1737.07	1782.55	1697.01	1810.4	1825.79	1779.38	1763.54	1739.28	1780.32	1702.21	1803.41	1788.72	1778.6	1724.28	1756.85	1869.2	1846.92	1827.71	1883.25	1913.39	1730.19	1731.84	1796.97	1769.02	1874.87	1796.66	1746.73
296.442993	1693.16	1829.46	1711.27	1813.12	1713.88	2019.98	1727.07	1732.1	1753.3	1901.42	1832.35	1787.01	1917.73	1718.11	1765.01	1740.36	1855.27	1806.84	1804.5	1842.98	1804.74	1862.7	1733.77	1781.97	1698.56	1811.3	1827.57	1780.98	1762.77	1738.44	1779.08	1699.42	1803.09	1784.96	1777.6	1724.85	1755.69	1869.44	1852.13	1830.76	1882.85	1916.18	1731.61	1730.83	1799.97	1772.57	1873.38	1797.72	1744.84
296.938995	1695.28	1831.74	1710.05	1817.8	1714.24	2017.02	1727.13	1732.71	1748.73	1900.19	1830.32	1781.39	1914.97	1718.86	1764.93	1741.19	1854.03	1809.6	1805.5	1842.22	1803.77	1863.2	1734.59	1781.24	1695.54	1808.32	1826.4	1781.03	1762.78	1740.22	1774.47	1698.06	1802.31	1790.39	1777.98	1725.67	1758.17	1866.72	1845.86	1828.74	1880.73	1920.48	1731.73	1731.51	1794.8	1772.88	1872.65	1794.03	1743.83
297.433990	1692.76	1830.32	1709.68	1811.42	1714.18	2019.73	1728.83	1731.96	1748.83	1899.13	1828.68	1784.17	1915.74	1719.71	1762.34	1738.53	1857.6	1807.41	1805.7	1839.02	1806.59	1859.17	1736.42	1778.96	1695.79	1808.16	1821.61	1780.6	1762.44	1736.19	1776.59	1698.83	1804.12	1789.14	1776.44	1724.92	1757.96	1868.02	1850.71	1831.2	1883.67	1920.99	1730.27	1731.73	1801.14	1771.87	1873.49	1796.48	1744.24
297.928986	1696.22	1834.06	1709.34	1815.89	1715.45	2021.22	1729.04	1730.52	1748.94	1904.36	1829.15	1784.9	1919.87	1719.07	1765.19	1738.81	1859.67	1805.92	1805.98	1844.17	1807.63	1862.5	1733.29	1781.23	1695.39	1811.03	1823.79	1779.91	1762.53	1737.5	1777.16	1699.98	1801.03	1787.89	1780.08	1721.87	1757.87	1867.32	1846.97	1829.04	1879.37	1920.66	1730.76	1733.19	1795.72	1772.24	1875.17	1796.32	1744.11
298.424011	1695.09	1829.12	1710.13	1814.35	1713.2	2011.39	1728.8	1730.54	1750.71	1904.76	1828.15	1783.69	1915.8	1717.37	1764.47	1738.55	1855.85	1804.39	1803.44	1838.52	1803.46	1860.74	1731.77	1777.53	1694.04	1804.46	1822.24	1776.4	1765.46	1741.12	1779.31	1700.6	1804.41	1784.94	1775.78	1727.21	1757.06	1868.82	1850.31	1830.96	1881.26	1916.15	1731.66	1730.42	1797.74	1772.44	1871.96	1801.03	1745.17
298.919006	1694.11	1828.85	1710.03	1811.8	1715.42	2011.47	1730.02	1732.28	1748.9	1901.46	1834.13	1780.66	1912.46	1714.64	1765.1	1738.64	1852.58	1807.85	1804.03	1839.26	1802.75	1862.39	1732.78	1774.92	1694.06	1802.97	1821.98	1775.47	1765.1	1734.5	1776.98	1698.58	1801.47	1785.98	1776.01	1723.14	1757.08	1872.17	1848.51	1827.15	1882.26	1920.08	1728.23	1731.62	1797.91	1770.04	1871.36	1798.18	1746.03
299.415009	1692	1824.34	1705.45	1812.79	1711.58	2010.98	1726.89	1729.04	1747.46	1901.88	1829.86	1783.15	1915.67	1719.5	1764.11	1739.46	1858.03	1805.82	1804.6	1838.91	1802.2	1856.1	1733.71	1776.19	1695.02	1806.08	1822.27	1778.88	1765.62	1736.58	1777.27	1698.04	1800.23	1787.67	1777.28	1721.12	1755.63	1871.79	1847.01	1827.53	1879.82	1920.41	1730.57	1731.35	1794.93	1769.48	1874.94	1797.32	1745.13
299.910004	1690.67	1827.98	1709.81	1814.99	1711.65	2014.66	1729.51	1731.51	1750.98	1897.61	1828.9	1785.69	1915.53	1715.66	1764.86	1736.27	1855.41	1804.45	1802.52	1835.35	1801.02	1857.67	1734.32	1777.63	1693.87	1803.2	1821.04	1775.3	1761.78	1738.76	1778.67	1695.78	1800.26	1785.72	1776.11	1723.39	1756.81	1866.46	1849.17	1827.76	1877.81	1918.44	1729.71	1732.41	1796.57	1768.29	1871.43	1798.11	1745
300.404999	1692.6	1826.17	1708.99	1812.92	1714.26	2008.64	1728.47	1731.73	1746.83	1896.59	1829.25	1781.58	1913.53	1716.3	1765.8	1737.95	1850.51	1804.8	1803.19	1837.61	1801.71	1857.04	1734.03	1779.03	1695.16	1806.33	1822.24	1779.08	1762.95	1737.33	1775.89	1697.04	1804.57	1785.76	1775.78	1723.02	1756.38	1865.39	1845.72	1828.24	1881.68	1918.65	1729.55	1731.12	1796.07	1769.05	1867.87	1795.31	1746.3
300.899994	1693.46	1826.66	1707.82	1811.01	1712.26	2005.35	1726.15	1729.33	1749.26	1895.44	1827.17	1782.69	1910.46	1716.7	1763.8	1739.82	1852.22	1804.26	1805.07	1835.64	1801.73	1858.66	1733.67	1777.65	1693.41	1806.07	1820.03	1775.18	1762.99	1739.16	1777.75	1700.79	1800.73	1787.69	1776.08	1723.35	1753.97	1867.61	1845.17	1824.83	1880.51	1914.25	1727.34	1730.46	1795.41	1769.38	1864.24	1795.23	1741.31
301.394989	1693.17	1826.46	1707.79	1811.82	1715.2	2002.2	1726.91	1730.74	1747.31	1896.85	1828.96	1781.22	1914.73	1716.99	1763.34	1738.75	1849.93	1809.64	1803.12	1839.41	1803.97	1857.22	1734.61	1779.16	1694.6	1808.12	1823.94	1778.55	1760.95	1737.53	1776.42	1700.13	1798.84	1786.31	1773.88	1723.38	1753.91	1866.16	1846.7	1829.82	1881.59	1917.19	1728.63	1729.64	1794.39	1768.5	1870.22	1795.56	1743.48
301.890991	1689.65	1828.49	1708.68	1813.64	1715.75	2006.66	1727.9	1732.71	1744.41	1899.43	1830.16	1779.32	1914.3	1716.11	1765.47	1738.77	1853.73	1805.91	1804.16	1836.82	1802.47	1857.41	1736.76	1776.5	1694.93	1805.23	1822.23	1777.29	1765.3	1739.03	1773.46	1698.48	1800.75	1784.46	1776.74	1722.47	1753.84	1865.77	1845.15	1823.78	1882.91	1917.6	1730.02	1731.46	1795.36	1768.23	1869.91	1798.43	1744.04
302.385986	1691.02	1825.63	1709.16	1813.45	1710.2	2008.08	1726.43	1728.88	1745.65	1893.97	1826.82	1780.93	1912.84	1716.03	1766.09	1739.69	1852.11	1804.06	1800.13	1840.6	1801.86	1858.86	1732.66	1776.71	1693.58	1810.2	1820.42	1781.71	1763.71	1737.67	1773.59	1699.36	1799.85	1785	1775.61	1724.62	1752.24	1867.55	1850.8	1824.45	1878.14	1918.17	1727.46	1729.1	1795.36	1766.37	1867.35	1798.42	1740.35
302.881012	1690.61	1827.94	1708.13	1810.26	1712.65	2005.09	1723.73	1728.08	1749.2	1893.63	1827.05	1781	1911.98	1716.13	1764.06	1740.21	1855.36	1803.14	1798.95	1840.13	1805.94	1857.57	1732.13	1777.18	1695.57	1808.19	1823.64	1781.2	1761.21	1737.17	1772.78	1698.17	1797.68	1783.24	1773.94	1721.86	1754.93	1866.92	1850.05	1826.2	1877.54	1916.55	1726.77	1732.58	1795.49	1770.06	1870.36	1796.7	1742
303.376007	1691.05	1823.97	1705.89	1806.06	1711.82	1997.71	1727	1728.65	1746.42	1891.53	1829.57	1783.73	1911.77	1714.41	1762.46	1740.09	1851.48	1801.81	1801.21	1835.07	1800.8	1855.14	1731.8	1775.93	1692.14	1805.48	1822.55	1774.72	1756.7	1736.02	1774.48	1700.32	1797.94	1782.9	1774.15	1721.2	1754.93	1864.44	1843.64	1825.77	1880.17	1916.31	1726.23	1731.78	1793.16	1769.08	1867.17	1796.25	1741.19
303.872009	1692.09	1820.33	1706.17	1811.54	1712.74	1998.41	1723.93	1727.45	1746.47	1894.74	1825.11	1782.01	1908.69	1718	1761.97	1737.88	1847.68	1805.17	1799.41	1838.71	1802.13	1853.55	1733.47	1775.78	1693.45	1804.82	1819.63	1777.74	1762.29	1736.24	1772.8	1696.56	1798.43	1784.83	1776.07	1725.02	1752.3	1863.16	1846.58	1826.62	1874.01	1912.54	1728.63	1728.49	1790.93	1762.81	1864.96	1797.04	1743.57
304.367004	1690.55	1824.09	1707.74	1811.11	1712.94	2000.77	1725.41	1727.06	1749.42	1895.17	1826.55	1782.86	1908.69	1717.63	1764.76	1739.33	1852.01	1805.37	1803.64	1835.65	1799.99	1855.2	1732.68	1777.18	1694.73	1803.17	1823.33	1777.79	1760.39	1736.65	1773.02	1700.03	1800.26	1784.52	1774.15	1722.83	1751.77	1864.26	1842.72	1819.39	1877.92	1913.39	1727.03	1730.96	1794.09	1764.96	1863.32	1796.72	1742.87
304.862000	1690.39	1823.51	1706.15	1811.47	1713.89	2000.99	1725.08	1727.08	1748.22	1894.46	1824	1781.95	1910.63	1715.74	1763.29	1736.8	1850.52	1802.73	1800.73	1838.21	1798.47	1854.23	1732.69	1776.45	1695.54	1806.83	1822.42	1776.48	1759.66	1739.13	1774.24	1697.35	1801.8	1783.62	1778.58	1724.38	1751.98	1865.59	1846.4	1825.21	1880.37	1915.4	1727.08	1731.61	1792.01	1763.2	1864.73	1797.52	1740.41
305.356995	1695.47	1820.84	1708.14	1808.14	1713.09	1999.85	1723.57	1728.12	1746.62	1893.98	1828.14	1781.75	1909.04	1716.28	1762.42	1740.18	1847.5	1801.42	1798.47	1836.44	1803.6	1856.86	1731.25	1775.96	1694.98	1808.24	1820.28	1773.27	1758.82	1735.33	1775.6	1698.95	1797.84	1783.77	1775.12	1721.01	1752.28	1865.41	1844.82	1821.66	1882.3	1913.98	1727.66	1730.31	1794.44	1765.54	1863.98	1794.01	1741.61
305.851990	1688.81	1820.85	1706.55	1806.71	1713.9	1999.13	1724.13	1727.83	1747.57	1887.78	1825.44	1780	1906.63	1719.28	1762.31	1737.13	1848.75	1799.18	1801.51	1836.74	1799.17	1856.92	1732.11	1775.67	1695.2	1802.06	1819.77	1774.45	1760.03	1736.37	1771.62	1695.75	1797.95	1782.84	1773.07	1720.09	1752.46	1863.16	1844.63	1825.58	1877.51	1915.45	1725.21	1726.95	1792.16	1764.76	1859.83	1796.18	1739.86
306.347992	1692.43	1821.56	1702.85	1805.14	1712.43	1993.81	1723.56	1727.47	1745.9	1887.54	1824.5	1778.95	1903.93	1713.32	1761.16	1734.39	1847.29	1801.88	1796.96	1833.41	1800.87	1855.53	1732.07	1773.66	1691.4	1802.92	1819.42	1775	1759.19	1736.62	1768.73	1696.8	1796.44	1780.52	1772.98	1721.78	1751.32	1862.59	1843.47	1824.18	1875.69	1913.98	1723.55	1727.26	1792.27	1764.81	1857.46	1792.75	1742.67
306.842987	1690.24	1822.15	1708.29	1806.27	1711.15	1998.48	1723.93	1727.89	1747.69	1888.13	1819.79	1779.86	1905.66	1715.01	1764.1	1740.59	1850.39	1804.75	1799.66	1834.69	1802.75	1855.78	1728.35	1775.65	1691.3	1802.34	1818.1	1773.85	1761.29	1734.21	1771.98	1694.25	1792.48	1781.89	1770.52	1719.96	1752.71	1863.92	1843.28	1821.17	1876.98	1916.2	1722.24	1727.12	1792.14	1763.87	1858.73	1794.14	1739.07
307.338013	1688.6	1815.92	1706.31	1803.68	1710.93	1995.72	1724.2	1728.98	1746.82	1885.13	1824.52	1779.45	1905.55	1716.33	1764.43	1738.63	1846.87	1802.26	1796.65	1834.35	1799.66	1853.12	1730.28	1775.2	1693.29	1801.31	1815.99	1774	1760.17	1736.71	1774.32	1695.44	1793.19	1779.2	1772.5	1718.89	1752.92	1861.42	1840.95	1819.52	1875.35	1911.74	1723.59	1725.28	1790.36	1760.85	1852.06	1789.78	1736.2
307.833008	1690.19	1818.37	1706.42	1807.48	1711.48	1991.96	1725.39	1727.31	1745.01	1890.73	1819.41	1780.32	1904.79	1715.91	1759.58	1735.49	1850.06	1800.85	1796.84	1836.76	1798.41	1855.95	1729.54	1773.32	1692.46	1802.4	1818.78	1773.34	1757.46	1732.87	1771.07	1695.98	1794.66	1781.25	1774.37	1721.85	1752.37	1861.01	1844.11	1818.28	1872.45	1913.95	1722.26	1726.89	1792.43	1764.54	1850.76	1796.37	1739.3
308.328003	1690.96	1818.09	1702.4	1804.51	1710.65	1990.53	1721.73	1723.84	1743.2	1885.83	1821.96	1779.74	1905.37	1714.46	1758.96	1734.69	1841.69	1797.52	1797.88	1833.52	1797	1854.23	1726.46	1774.04	1691.94	1799.24	1818.47	1772.88	1757.86	1731.37	1770.32	1693.32	1792.69	1780.28	1772.29	1719.97	1750.99	1860.23	1842.27	1821.17	1873.99	1906.42	1725.81	1725.96	1791.13	1760.73	1853.2	1793.12	1738.27
308.824005	1690.52	1816.02	1708.39	1802.83	1710.25	1993.61	1719.63	1724.31	1742.97	1884	1821.55	1775.45	1899.73	1714.93	1756.93	1734.52	1840.78	1796.76	1798.05	1829.05	1798.85	1848.53	1728.45	1773.34	1692.18	1799.68	1817.56	1773.44	1756.78	1734.6	1769.49	1693.84	1790.7	1776.93	1770.04	1718.08	1753.25	1860.62	1839.62	1819.17	1873.08	1908.3	1722.96	1725.92	1791.6	1760.96	1850.08	1790.42	1737.34
309.319000	1690.27	1817.62	1704.88	1800.74	1710.13	1994.92	1721.1	1724.22	1745.78	1884.08	1817.55	1776.53	1899.85	1712.61	1759.36	1735.68	1843.7	1796.79	1793.98	1830.11	1796.58	1849.75	1726.95	1773.25	1692.23	1802.27	1814.26	1772.51	1755.67	1729.36	1769.33	1693.75	1792.34	1777.07	1770.46	1720.16	1749.66	1862.1	1839.62	1817.65	1870.15	1908.79	1723.27	1724.53	1788.98	1757.84	1845.14	1792.65	1735.01
309.813995	1689.11	1820.62	1704.61	1803.1	1710.06	1992.45	1721.15	1726.98	1741.46	1881.36	1817.44	1774.46	1906.11	1711.95	1757.95	1735.5	1845.21	1797.18	1797.65	1827.46	1798.83	1848.67	1724.17	1769.44	1692.09	1799.04	1816.97	1771.3	1755.24	1730.35	1770.38	1693.64	1791.53	1778.51	1770.03	1714.48	1750.51	1859.66	1838.15	1817.86	1872.14	1913.41	1721.9	1726.86	1787.1	1759.23	1843	1792.28	1734.37
310.308990	1687.98	1811.7	1702.18	1800.48	1710.74	1987.15	1721.26	1724.77	1740.57	1879.01	1813.34	1774.23	1898.94	1711.36	1754.83	1734.3	1839.13	1793.59	1794.25	1825.8	1795.15	1845.9	1729.64	1768.61	1689.61	1795.63	1815.4	1774.66	1757.2	1727.74	1768.02	1692.05	1792.06	1778.06	1770.89	1722.4	1748.66	1854.23	1839.44	1814.66	1869.18	1907.13	1721.73	1724.29	1786.88	1760.02	1843.17	1792.22	1731.28
310.803986	1688.02	1811.41	1700.8	1798.7	1708.66	1987.73	1721.13	1725.67	1742.7	1880.02	1814.48	1773.43	1896.29	1713.75	1760.79	1733.33	1838.02	1795.07	1791.09	1824.49	1792.8	1847.29	1726.16	1768.55	1690.21	1797.63	1811.89	1774.76	1753.36	1729.59	1761.21	1692.35	1786.93	1776.19	1769.79	1715.72	1752.61	1859.64	1834.68	1814.22	1865.73	1906.7	1720.25	1720.18	1786.7	1759.43	1841.92	1792.21	1734.38
311.299988	1684.33	1806.93	1701.48	1797.8	1705.1	1977.9	1718.95	1722.06	1738.67	1871.79	1812.62	1771.85	1894.55	1708.84	1755.5	1732.69	1833.32	1793.58	1790.75	1822.55	1793.03	1842.87	1724.98	1767.6	1689.78	1795.36	1814.33	1771.33	1753.55	1728.74	1764.26	1690.38	1785.55	1772.82	1768.05	1715.31	1750.19	1854.84	1831.68	1811.71	1867.32	1909.97	1718.47	1719.95	1783.93	1757.07	1838.88	1788.73	1733.69
311.795013	1687.96	1805.08	1699.65	1792.93	1704.63	1972.57	1717.36	1724.17	1736.23	1873.34	1812.17	1768.83	1888.69	1709.79	1753.83	1729.6	1829.88	1793.68	1791.41	1820.53	1791.93	1836.25	1724.07	1768.51	1689.35	1792.98	1809.66	1768.25	1751.02	1723.78	1762.96	1692.14	1786.48	1770.22	1761.54	1716.49	1745.89	1850.13	1831.1	1811.29	1865.26	1903.12	1719.26	1719.51	1785.86	1756.58	1828.8	1786.24	1731.42
312.290009	1684.66	1803.34	1703.85	1794.42	1706.63	1976.45	1714.79	1722.28	1736.91	1869.33	1808.87	1770	1887.24	1708.93	1750.83	1728.53	1827.76	1791.16	1785.93	1814.75	1787.27	1838.52	1719.41	1764.22	1688.23	1792.03	1808.54	1765.6	1748.86	1723.37	1755.92	1688.36	1780.76	1769.15	1761.89	1714.3	1745.39	1848.62	1830.02	1807.76	1861.43	1905.31	1715.51	1719.02	1783.09	1753.52	1829.97	1784.51	1730.34
312.785004	1683.23	1805.54	1698.12	1793.16	1705.02	1972.79	1716.75	1725.07	1735.88	1866.37	1806.26	1766.92	1885.2	1706.96	1749.48	1727.19	1821.61	1786.64	1786.78	1814.6	1787.4	1833.95	1721.07	1763.29	1687.79	1790.56	1804.13	1765.12	1747.24	1723.45	1754.14	1690.89	1780.33	1766.97	1762.22	1711.82	1744.04	1850.19	1829.81	1808.44	1860.36	1898.39	1716.06	1715.09	1779.3	1750.77	1827.15	1779.6	1726.59
313.279999	1685.47	1800.03	1698.27	1790.36	1704.17	1969.33	1715.91	1719.39	1735.12	1865.31	1801.77	1769.04	1883.96	1710.08	1748.6	1726.68	1818.27	1786.06	1784.02	1810.3	1786.1	1832.88	1718.97	1761.41	1687.73	1789.89	1803.6	1762.47	1750.3	1722.58	1756.11	1689.62	1779.66	1764.46	1760.28	1710.8	1744.09	1846.72	1828.45	1807.41	1859.39	1896.83	1714.43	1717.12	1777.82	1751.94	1819.84	1780	1729.46
313.776001	1683.27	1794.79	1699.06	1787.46	1702.91	1966.59	1712.5	1719.09	1731.89	1861.24	1802.33	1765.3	1878.75	1706.8	1748.84	1729.08	1814.01	1787.31	1784.61	1808.15	1778.13	1831.22	1719.01	1758.82	1685.39	1789.63	1802.21	1762.35	1748.29	1722.32	1754.04	1688.73	1781.06	1764.83	1758.45	1711.6	1743.2	1846.26	1824.12	1804.48	1860.04	1895.5	1712.46	1715.75	1777.71	1748.5	1819.37	1776.83	1726.22
314.270996	1683.52	1794.66	1698.94	1786.32	1700.68	1969.94	1716.06	1718.26	1734.74	1859.5	1798.26	1764.52	1877.88	1704.85	1745	1726.81	1808.75	1783.06	1783.28	1808.59	1778.31	1829.59	1719.02	1756.17	1686.25	1783.51	1800.76	1759.85	1746.54	1720.74	1750.14	1687.65	1773.66	1764.86	1755.19	1710.15	1739.6	1840.27	1820.35	1799.71	1855.26	1888.05	1710.99	1713.64	1778.93	1747.35	1816.9	1772.98	1723.57
314.765991	1683.89	1796.18	1698.48	1787.71	1701.05	1958.26	1712.04	1716.74	1728.17	1852.68	1798.28	1760.87	1873.82	1703	1744.98	1721.57	1800.08	1779.35	1780.66	1806.07	1778.8	1827.27	1717.03	1755.5	1685.19	1785.43	1797.19	1760.16	1744.13	1718.96	1747.11	1686.34	1776.03	1766.15	1757.38	1709.95	1740.26	1842.96	1818.78	1798.77	1848.87	1886.12	1710.15	1712.25	1772.55	1743.57	1814.01	1770.81	1724.31
315.260986	1684.71	1791.92	1699.76	1782.2	1700.61	1956.83	1710.44	1715.82	1730.95	1854.68	1795.06	1758.05	1873.48	1702.53	1744.48	1721.53	1793.12	1777.37	1781.65	1801.69	1776.56	1824.95	1717.44	1754.73	1682.83	1782.17	1795.39	1757.69	1744.17	1717.64	1743.75	1687.5	1774.62	1762.17	1756.24	1708.33	1740.55	1839.24	1819.35	1797.13	1847.81	1882.44	1712.8	1715.8	1771.05	1744.58	1814.4	1771.53	1724.6
315.756012	1683.73	1787.72	1697.16	1786.39	1698.91	1953.09	1714	1714.5	1730.6	1847.3	1795.53	1758.45	1874.9	1704.2	1743.86	1723.48	1792.25	1780.88	1776.44	1799.15	1774.32	1819.59	1716.12	1756.18	1684.59	1782.75	1795.03	1759.71	1744.45	1720.13	1743.96	1686.65	1773.89	1763.6	1752.24	1708.44	1741.66	1839.56	1814.31	1797.41	1846.53	1882.27	1711.2	1714.47	1769.39	1741.04	1810.07	1764.95	1723.56
316.252014	1683.26	1792.47	1697.27	1784.2	1694.74	1955.71	1713.54	1714.95	1728.33	1851.57	1794.2	1760.48	1871.28	1702.56	1742.52	1723.88	1787.91	1780.22	1778.93	1799.72	1776.15	1824.12	1715.9	1753.91	1682.22	1782.61	1793.75	1756.71	1742.83	1716.65	1744.78	1687.05	1772.25	1764.23	1755.19	1708.43	1737.29	1834.38	1813.71	1799.36	1844	1879.48	1709.47	1710.41	1770.36	1737.69	1812.36	1768.07	1723.26
316.747009	1681.37	1790.66	1695.23	1780.16	1699.04	1954.87	1712.08	1715.52	1730.28	1848.4	1793.17	1758.4	1870.67	1703.54	1742.36	1721.25	1787.62	1775.88	1776.09	1796.45	1773.44	1818.9	1714.58	1753.36	1682.76	1781.31	1794.07	1756.42	1741.88	1716.75	1742.5	1685.21	1773.48	1758.9	1752.12	1705.98	1734.77	1833.78	1812.77	1793.15	1844.84	1877.64	1705.85	1709.92	1768.34	1737.5	1807.56	1763.49	1721.05
317.242004	1681.65	1789.11	1693.95	1779.51	1697.52	1950.25	1708.59	1713.93	1725.59	1845.62	1792.03	1755.65	1871.55	1700.05	1741.72	1722.18	1789.89	1775.94	1775.11	1800.05	1773.84	1821.84	1714.08	1752.02	1682.61	1781.01	1793.64	1755.66	1742.52	1718.95	1742.67	1684.18	1771.81	1759.96	1752.51	1707.08	1730.92	1836.05	1811.09	1791.7	1839.57	1873.69	1711.58	1710.76	1768.09	1735.69	1807.37	1766.42	1721.77
317.737000	1682.74	1784.27	1693.42	1778.56	1695.12	1948.69	1708.39	1711.11	1727.22	1844.54	1790.56	1755.49	1870.02	1702.76	1737.89	1717.81	1789.5	1774.94	1775.06	1796.14	1771.12	1815	1713.39	1754.43	1682.1	1777.39	1794.41	1752.93	1738.6	1718.07	1737.06	1683.67	1771.8	1760.67	1748.63	1705.68	1733.31	1829.74	1807.87	1790.51	1842.13	1867.78	1708.63	1709.8	1768.04	1736.87	1802.83	1764.97	1719.46
318.233002	1680.25	1785.08	1693.37	1781.73	1696.31	1945.64	1710.56	1714.02	1727.23	1843.54	1791.13	1754.11	1863.21	1701.89	1742.5	1719.37	1782.22	1775.65	1776.92	1793.34	1769.39	1813.45	1714.33	1751.3	1683.54	1778.97	1792.68	1756.26	1738.12	1715.61	1739.3	1681.26	1767.52	1758.75	1750.12	1705.07	1736.75	1833.39	1809.06	1793.34	1835.78	1873.24	1706.51	1708.78	1766.46	1735.7	1806.5	1761.6	1720.36
318.727997	1679.48	1785.07	1691.51	1777.3	1695.51	1948.45	1707.05	1712.98	1727.06	1837.42	1787.38	1753.96	1866.03	1701.89	1739.39	1717.96	1781.74	1770.94	1773.96	1791.41	1769.11	1815.45	1712.44	1748	1681.26	1776.88	1791.36	1751.22	1743.79	1714.97	1740.33	1683.53	1768.22	1758.64	1751.56	1705.91	1730.85	1829.79	1807.16	1789.61	1837.31	1870.37	1703.34	1708.71	1761.55	1734.58	1803.73	1759.87	1718.16
319.222992	1678.74	1782.5	1695.37	1777.71	1694.23	1944.13	1708.86	1711.32	1723.19	1837.44	1787.32	1754.22	1860.41	1698.46	1739.06	1717.07	1779.44	1772.22	1772.55	1789.46	1766.87	1813.89	1710.63	1753.25	1681.46	1778.6	1789.14	1752.37	1736.85	1714.07	1737.42	1683.66	1767.6	1757.84	1747.92	1705.97	1728.91	1828.43	1810.26	1790.33	1836.7	1868.03	1704.34	1708.37	1765.19	1733.4	1801.68	1759.89	1718.46
319.717987	1679.5	1779.7	1694.01	1770.73	1692.47	1941.54	1709.19	1712.09	1724.99	1840.68	1788.5	1753.29	1856.9	1697.44	1739.83	1717.15	1781.22	1771.34	1771.07	1790	1764.98	1815.07	1706.11	1747.84	1679.24	1775.31	1784.46	1753.12	1738.95	1712.89	1739.95	1682.01	1765.3	1754.61	1743.61	1701.45	1732.92	1824.35	1806.99	1789.08	1834.04	1864.23	1704.2	1707.08	1766.1	1732.93	1801.84	1760.01	1717.35
320.213013	1679.8	1781.76	1690.61	1772.82	1693.69	1943.93	1707.63	1710.78	1725.22	1836.78	1784.4	1751.82	1856.3	1698.75	1738.45	1717.1	1780.17	1768.55	1770.39	1790.44	1768.06	1811.45	1710.25	1746.2	1679.62	1775.93	1785.37	1750.79	1736.02	1714.36	1737.25	1681.2	1765.52	1754.58	1745.87	1701.11	1729.67	1825.08	1807.78	1785.56	1835.06	1865.01	1704.56	1707.57	1762.73	1732.34	1801.85	1758.67	1713.69
320.709015	1680.57	1779.87	1692.35	1774.61	1694.57	1941.38	1706.74	1711.25	1724.95	1833.59	1785.48	1752.45	1856.99	1699.49	1736.92	1716.19	1776.94	1770.66	1773.3	1788.6	1765.57	1813.04	1710.56	1747.02	1681.62	1775.04	1786.08	1748.66	1737.72	1713.15	1738.31	1682.38	1766.86	1753.38	1745.71	1702.83	1734.44	1822.14	1803.1	1787.7	1831.32	1864.01	1704.39	1707.92	1761.16	1731.71	1798.32	1758.79	1714.34
321.204010	1677.46	1780.17	1691.54	1771.97	1695.95	1940.93	1706.19	1710.59	1724.98	1831.99	1784.3	1755.31	1858.09	1699.56	1738.37	1717.62	1778.44	1770.68	1771.1	1786.7	1762.87	1808.26	1710.08	1745.15	1677.75	1772.63	1782.49	1749.48	1735.82	1712.72	1735.83	1682.77	1764.51	1754.78	1745.02	1702.11	1731.56	1824.04	1803.24	1785.41	1830.61	1859.9	1703.87	1706.92	1761.86	1731.43	1796.81	1760.21	1716.15
321.699005	1678.89	1777.95	1691.61	1772.9	1692.45	1937.15	1705.89	1710.62	1725.93	1830.36	1781.56	1750.9	1852.71	1698.46	1734.87	1714.74	1779.07	1767.75	1771.01	1787.68	1764.69	1807.16	1705.48	1743.46	1679.59	1770.41	1785.83	1747.95	1731.93	1710.43	1733.3	1681.84	1763.24	1751.55	1743.18	1701.13	1732.83	1822.47	1802.45	1785.51	1829.12	1865.46	1701.81	1705.09	1759.76	1731.17	1793.26	1752.91	1714.68
322.194000	1676.93	1777.22	1691.08	1769.87	1691.89	1926.19	1704.18	1709.87	1720.15	1829.51	1779.72	1747.85	1849.95	1696.09	1733.88	1717.27	1774.95	1766.94	1767.58	1783.93	1763.41	1805.16	1706.34	1743.8	1679.49	1771.4	1781.19	1745.16	1735.51	1711.67	1733.13	1679.04	1761.36	1752.68	1746.19	1703.06	1731.51	1820.18	1801.11	1782.7	1830.49	1859.9	1702.39	1706.06	1758.55	1731.1	1797.13	1755.37	1714.29
322.688995	1676.42	1775.08	1691.2	1770.23	1692.57	1935.77	1704.69	1706.58	1722.28	1828.53	1779.27	1750.57	1853.47	1696.97	1733.26	1716.4	1772.69	1771.3	1765	1784.62	1762.92	1803.16	1705.97	1744.43	1679.4	1770.8	1780.92	1745.73	1733.96	1705.72	1733.33	1679.8	1763.48	1751.51	1741.78	1701.7	1726.96	1819.23	1801.41	1781.16	1828.63	1857.51	1700.5	1702.61	1757.69	1725.41	1790.1	1755.1	1711.63
323.184998	1676.93	1772.09	1688.04	1766.61	1688.33	1930.19	1705.45	1707.24	1716.86	1828.36	1780.59	1747.57	1846.18	1695.93	1732.52	1713.19	1772.71	1764.55	1763.16	1782.37	1760.65	1805.66	1706.32	1744.78	1678.92	1769.36	1777.87	1744.74	1732.03	1707.7	1736.7	1682.67	1757.1	1750.35	1742.98	1700.88	1726.28	1817.67	1803.47	1781.95	1828.33	1853.72	1697.96	1702.25	1762.29	1728.43	1792.91	1752.85	1714.6
323.679993	1673.86	1770.58	1690.56	1763.31	1688.22	1933.6	1704.97	1707.91	1721.24	1827.34	1779.81	1747.55	1845.61	1697.43	1730.1	1713.77	1772.88	1766.49	1768.48	1780.8	1763.44	1804.52	1706.16	1742.91	1677.78	1768.88	1779.06	1747.47	1733.26	1709.26	1732.67	1677.24	1758.61	1746.48	1740.96	1699.77	1726.71	1814.52	1799.65	1780.08	1823.03	1855.7	1700.95	1702.6	1754.98	1724.75	1785.19	1750.2	1713.51
324.174988	1676.19	1772.7	1687.17	1766.89	1689.05	1926.88	1702.38	1707.04	1721.53	1823.7	1777.55	1748.08	1847.77	1694.28	1733.23	1714.47	1775.77	1763.5	1765.54	1779.74	1759.6	1801.39	1705.51	1742.68	1677.92	1769.86	1776.68	1745.91	1732.15	1709.08	1730.81	1679.14	1757.47	1749.38	1739.6	1700.43	1723.51	1815.73	1797.85	1780.02	1827.37	1850.92	1696.3	1699.31	1757.59	1723.89	1788.24	1750.67	1712.78
324.670013	1674.96	1769.5	1690.71	1763.07	1689.47	1924.33	1701.37	1706.82	1720.13	1818.47	1776.65	1745.02	1842.64	1694.87	1732.24	1712.18	1770.88	1763.59	1761.74	1778.66	1759.84	1801.81	1706.84	1744.04	1676.99	1767.14	1777.14	1744.7	1729.11	1708.19	1729.95	1679.3	1758.45	1748.15	1738.93	1699.79	1724.45	1816.3	1795.91	1778.11	1823.23	1849.77	1696.4	1699.63	1755.73	1723.71	1789.5	1752.39	1711.14
325.165009	1675.43	1770.41	1688.21	1764.9	1691.97	1925.12	1702.48	1706.41	1719.2	1819.62	1774.58	1745.35	1840.5	1695.53	1729.3	1710.56	1769.71	1761.52	1760.91	1780.3	1760.14	1802.62	1706.42	1741.72	1679.71	1766.72	1777.86	1742.88	1730.95	1706.04	1731.58	1676.02	1757.43	1745.36	1738.83	1696.12	1723.77	1811.94	1795.16	1774.73	1819.47	1846.5	1695.08	1699.16	1754.02	1720.15	1788.18	1750.39	1710.66
325.661011	1672.32	1765.05	1689.47	1764.1	1690.07	1921.88	1700.63	1704.54	1715.66	1818.05	1777.01	1745.27	1839.71	1694.97	1732.71	1710.68	1770.63	1760.92	1761.94	1778.97	1754.89	1798.94	1705.63	1741.37	1677.75	1765.83	1777.29	1744.41	1733.75	1708.25	1726.61	1678.41	1758.58	1750.76	1741.37	1698.39	1722.94	1812.19	1793.22	1777.73	1819.03	1852.26	1698.41	1702.96	1752.02	1724.33	1784.17	1744.99	1710.8
326.156006	1675.25	1765.15	1688.66	1758.41	1684.36	1918.99	1700.9	1702.8	1713.97	1815.9	1771.39	1742.89	1836.24	1693.78	1727.61	1712.63	1763.35	1759.15	1763	1778.41	1753.84	1797.91	1703.89	1739.4	1678.15	1764.92	1778.43	1744.26	1731.74	1706.85	1724.93	1678.27	1754.34	1747.39	1740.83	1697.2	1724.83	1813.7	1791.1	1778.68	1818.36	1849.58	1696.61	1700.61	1751.64	1724.27	1787.15	1748.55	1707.45
326.651001	1675.33	1765.39	1686.97	1762.12	1687.13	1919.22	1699.97	1703.22	1716.88	1816.8	1774.14	1742.78	1838.23	1696.27	1727.78	1711.97	1765.74	1759.8	1759.34	1772.76	1756.06	1795.36	1701.11	1741.43	1677.64	1762.62	1771.67	1743.28	1729.99	1705.23	1726.63	1678.01	1754.16	1745.24	1738.77	1698.33	1722.74	1807.35	1791.46	1774.96	1818.44	1844.49	1694.18	1699.41	1753.69	1719.52	1783.39	1747.05	1706.89
327.145996	1673.72	1761.18	1686.31	1758.37	1685.68	1915.97	1701.16	1702.95	1713.69	1815.16	1770.94	1739.52	1833.52	1691.06	1726.64	1708.55	1762.18	1757.13	1755.64	1772.87	1751.34	1795.13	1701.72	1736.89	1677.04	1762.54	1772.64	1743.5	1731.2	1704.82	1725.75	1676.4	1756.91	1747.73	1735.94	1696.02	1721.83	1809.61	1790.74	1772.66	1817.77	1845.08	1692.78	1699.29	1749.37	1718.02	1779.18	1745.97	1704.76
327.640991	1672.2	1764.52	1685.51	1757.25	1685.48	1919.51	1698.02	1703.94	1713.45	1812	1769.13	1740.08	1835.72	1691.25	1726.99	1710.96	1763.41	1757.24	1759.08	1772.89	1754.03	1795.37	1700.72	1737.59	1676.96	1763.65	1771.99	1740.67	1727.34	1704.57	1724.84	1675.74	1752.96	1743.86	1734.94	1696.37	1719.9	1807.34	1789.93	1773.33	1816.02	1840.62	1694.68	1697.26	1748.75	1720.05	1780.87	1742.89	1707.2
328.136993	1676.29	1765.09	1687.36	1759.24	1685.65	1914.24	1697.68	1704.04	1715.86	1808.36	1767.68	1739.38	1833.96	1692.55	1725.21	1708.62	1763.98	1757.43	1759.03	1772.25	1750.14	1795.88	1703.06	1735.18	1674.66	1762.87	1770.01	1739.63	1727.48	1703.61	1722.3	1674.36	1751.83	1742.54	1736.44	1694.17	1721.74	1806.02	1787.87	1770.83	1816.85	1840.49	1693.31	1697.19	1749.22	1716.42	1778.7	1743.12	1708.16
328.631989	1672.85	1761.69	1687.5	1754.6	1686.14	1911.75	1698.46	1703.5	1716.26	1810.34	1766.7	1740.45	1832.05	1693.27	1728.73	1708.65	1761.77	1756.36	1755.04	1769.97	1753.86	1793.06	1702.59	1737.04	1676.92	1761.88	1770.8	1741.25	1722.13	1703.31	1723.78	1674.43	1752.04	1742.02	1735.06	1695.08	1720.81	1804.81	1787.1	1773.66	1813.54	1839.4	1693.98	1698.76	1746.95	1716.19	1775.91	1742.91	1703.47
329.127014	1674.88	1762.56	1685.08	1756.47	1683.08	1912.1	1698.18	1702.11	1714	1809.04	1767.69	1739.08	1831.9	1691.06	1724.2	1707.33	1761.13	1755.03	1754.21	1769.18	1752.45	1786.85	1700.14	1735.22	1674.72	1758.26	1769.87	1738.94	1727.74	1703.57	1722.21	1671.98	1751.54	1741.3	1732.63	1694.01	1718.4	1805.59	1785.85	1770.16	1812.9	1840.08	1690.25	1696.51	1744.44	1714.17	1775.73	1743.16	1705.03
329.622009	1674.89	1757.91	1685.53	1753.14	1685.23	1907.3	1697.16	1701	1715.05	1810.12	1765.76	1738.56	1831.19	1691.35	1725.62	1709.06	1762.61	1756.15	1756.95	1768.57	1750.8	1791.49	1698.92	1734.64	1672.14	1760.18	1771.64	1740.55	1722.56	1702.1	1722.89	1674	1751.69	1743.16	1737.04	1694.09	1719.7	1807.14	1785.95	1772.95	1812.59	1838.1	1692.99	1696.86	1748.06	1718.61	1775.12	1741.83	1704.92
330.118011	1672.45	1760.4	1687.08	1755.82	1683.33	1904.72	1696.23	1702.96	1712.61	1805.33	1765.84	1737.8	1827.81	1688.34	1722.59	1710.28	1757.19	1755.71	1755.59	1766.37	1750.1	1786.6	1697.64	1735.08	1674.56	1758.88	1769.05	1738.95	1722.52	1701.38	1723.36	1674.67	1750.22	1743.95	1733.85	1693.74	1719.6	1801.81	1786.07	1769.85	1810.04	1833.34	1692.79	1693.61	1744.01	1713.42	1771.51	1739.9	1700.74
330.613007	1670.3	1757.9	1685.61	1752.96	1683.59	1905.13	1695.8	1699.58	1711.13	1809.42	1765.09	1734.49	1826.16	1687.29	1723.88	1706.52	1757.53	1755.58	1751.39	1766.52	1751.62	1788.4	1700.11	1731.48	1671.77	1756.41	1768.16	1739.36	1722.8	1700.76	1720.72	1673.94	1746.18	1736.8	1729.44	1692.33	1716.78	1799.91	1786.04	1767.91	1811	1833.52	1690.59	1695.89	1747.66	1714.33	1769.85	1738.57	1702.07
331.108002	1672.85	1756.64	1685.71	1753.5	1681.39	1908.94	1697.15	1701.55	1710.84	1807.49	1765.6	1739.22	1826.59	1688.81	1723.21	1706.3	1756.48	1753	1752.57	1765.28	1750.92	1786.04	1697.61	1732.6	1671.57	1755.75	1763.26	1737.97	1721.69	1701.04	1721.34	1673.29	1747.36	1739.56	1730.29	1692.34	1719.95	1801.44	1785.22	1764.73	1807.62	1833.79	1690.71	1695.4	1747.87	1710.95	1774.22	1739.07	1703.34
331.602997	1670.58	1759.16	1686.11	1753.53	1684.85	1902.89	1696.63	1700.2	1712.09	1802.59	1767.34	1736.88	1822.88	1688.31	1722.97	1706.13	1757.39	1752.31	1752.3	1764.39	1750.47	1786.85	1698.11	1730.75	1672.55	1756.9	1765.71	1738.28	1723.02	1702.1	1722.52	1672.89	1749.2	1739.85	1730.77	1693.9	1719.39	1796.68	1784.52	1766.4	1809.06	1836.12	1687.22	1692.81	1742.25	1711.6	1771.95	1737.18	1703.82
332.097992	1670.89	1756.69	1684.92	1749.98	1683.72	1904.4	1695.17	1699.18	1710.39	1802.9	1760.98	1736.78	1821.41	1689.79	1718.78	1704.5	1753.95	1751.09	1751.13	1760.11	1748.52	1783.02	1698.97	1730.93	1673.48	1755.11	1761.55	1735.94	1724.72	1700.87	1717.86	1673.96	1747.09	1740.75	1729.13	1691.73	1714.6	1799.4	1780.21	1767.08	1808.21	1835.86	1690.1	1694.29	1745.31	1710.95	1769.9	1736.54	1700.17
332.592987	1675.04	1754.76	1684.56	1749.61	1680.78	1903.95	1695.76	1700.65	1710.11	1802.5	1761.56	1734.75	1821.81	1688.36	1722.9	1704.9	1758.01	1750.93	1751.62	1760.86	1748.46	1786.11	1698.98	1729.83	1674.12	1753.97	1764.18	1734.79	1720.62	1698.7	1717.06	1670.48	1745.02	1737.26	1728.55	1691.51	1715.54	1796.01	1780.95	1768.34	1807.06	1829.81	1691.02	1693.18	1745.1	1711.46	1770.83	1738.21	1701.62
333.088989	1670.28	1753.87	1685.28	1749.14	1682.41	1904.23	1696.79	1700.51	1710.8	1798.44	1761.53	1733.33	1816.64	1688.69	1718.99	1708	1756.27	1748.41	1746.16	1762.23	1748.43	1781.41	1696.52	1732.1	1672.11	1754.71	1762.57	1734.8	1721.26	1697.39	1715.76	1673.39	1746	1737.41	1728.15	1690.56	1712.7	1795.83	1779.54	1765.23	1808.44	1829.98	1688.47	1692.16	1739.83	1711.6	1766.55	1738.22	1703
333.584015	1671.18	1751.45	1685.22	1749.17	1680.37	1904.03	1693.34	1697.63	1712.24	1796.37	1759.42	1736.26	1817.76	1686.71	1720.81	1705.26	1751.28	1750.35	1746.51	1760.98	1747.29	1779.86	1695.13	1733.43	1673.05	1751.21	1764.19	1736.65	1724.8	1699.54	1716.91	1671.65	1745.21	1736.9	1728.16	1690.63	1716.26	1795.05	1778.56	1764.3	1806.7	1830.91	1688.52	1691.79	1741.14	1708.77	1766.51	1736.57	1699.62
334.079010	1668.82	1751.19	1684.97	1747.62	1679.85	1897.9	1693.33	1699.73	1708.42	1796.58	1756.47	1737.02	1813.96	1686.6	1718.54	1701.93	1749.92	1751.04	1748.41	1759.35	1748.2	1780.33	1695.47	1728.97	1673.18	1755.01	1758.43	1735.82	1722.99	1699.96	1716.77	1671.42	1744.72	1733.74	1728.48	1689.2	1715.95	1797.08	1775.49	1762.44	1805.77	1828.57	1686.58	1693.39	1740.54	1708.68	1765.6	1734.36	1700.64
334.574005	1669.98	1749.24	1682.3	1747.72	1679.5	1897.04	1693.72	1696.68	1706.46	1795.24	1757.22	1734.37	1814.84	1688.82	1717.3	1705.23	1752.44	1748.2	1748.67	1759.54	1747.73	1778.45	1692.19	1729.6	1671.31	1752.63	1758.59	1734.64	1719.42	1696.83	1716.69	1670.47	1742.99	1735.23	1729.97	1687.79	1712.06	1792.41	1778.43	1761.92	1800.86	1827.81	1687.24	1694.1	1739.09	1705.76	1767.87	1732.7	1700.33
335.070007	1670.46	1749.2	1683.81	1746.8	1681.65	1893.21	1692.87	1699.28	1706.46	1796.95	1754.52	1731.33	1810.24	1686.48	1719.1	1701.38	1748.66	1746.74	1748.15	1759.07	1744.08	1778.68	1694.69	1728.28	1671.07	1752.04	1762.18	1734.05	1718.64	1695.68	1716.2	1669.59	1743.66	1734.95	1727.92	1690.96	1713.57	1791.95	1773.31	1760.82	1800.53	1825.99	1687.71	1689.22	1736.61	1708.85	1762.44	1732.43	1700.62
335.565002	1667.86	1748.67	1681	1746.21	1681.51	1890.96	1694.21	1698.22	1706.53	1792.53	1755.53	1731.65	1811.43	1688.52	1719.46	1702.56	1749.07	1746.59	1744.92	1756.84	1742.99	1777.09	1696.7	1727.86	1669.04	1750.14	1756.46	1735.09	1718.64	1697.83	1714.95	1669.24	1744.02	1738.78	1726.9	1690.93	1713.26	1793.3	1776.08	1758.45	1798.37	1825.8	1684.84	1690.07	1739.89	1707.21	1763.37	1731.56	1700.37
336.059998	1670.59	1747.19	1681.81	1744.71	1681.35	1890.32	1693.7	1697.03	1706.79	1792.29	1753.51	1729.5	1809.72	1683.03	1716.84	1705.3	1747.88	1746.4	1745.75	1752.62	1744.22	1771.67	1692.37	1724.46	1670.28	1747.35	1753.52	1730.58	1717.45	1695.27	1715.83	1671.42	1741.81	1731.27	1728.17	1687.98	1709.43	1794.43	1774.3	1761.32	1799.52	1822.26	1683.85	1689.14	1740.1	1705.56	1759.35	1730.74	1698.8
336.554993	1669.72	1749.46	1682.47	1741.25	1680.59	1887.43	1693.31	1698.23	1704.56	1791.24	1754.61	1729.87	1810.52	1685.22	1716.46	1701.09	1747.3	1748.51	1747.23	1756.08	1744.69	1775.48	1693.39	1726.78	1669.46	1749.99	1754.46	1731.03	1717.26	1696.75	1713.32	1670.3	1742.74	1734.44	1726.68	1689.36	1712.69	1790.27	1773.35	1756.61	1796.22	1817.89	1686.82	1690.4	1737.38	1705.33	1758.77	1730.83	1697.63
337.049988	1670.11	1750.27	1682.05	1743.42	1679.2	1890.23	1691.4	1695.02	1705.51	1793.94	1754.79	1731.39	1809.83	1685.72	1716.65	1700.86	1745.45	1744.38	1742.82	1751.79	1742.84	1772.61	1692.67	1727.61	1668.59	1749.23	1755.82	1732.91	1719.89	1696.18	1714.05	1670.57	1741.51	1730.87	1722.98	1687.67	1710.32	1790.81	1776.48	1758.95	1797.99	1821.75	1683.24	1686.86	1738.1	1705.33	1761.63	1730.02	1698.33
337.545990	1668.98	1745.97	1679.84	1744.16	1678.61	1882.22	1690.63	1694.71	1704.33	1789.61	1753.14	1730.1	1809.39	1684.54	1713.42	1700.61	1742.31	1742.48	1743.78	1754.5	1741.69	1773.57	1693.41	1726.71	1670.82	1747.93	1756.61	1732.22	1717.14	1695.8	1714.34	1672.73	1737.95	1735.48	1727.86	1690.42	1710.79	1786.2	1771.94	1759.36	1796.72	1819.84	1684.22	1689.63	1734.07	1702.8	1757.36	1727.73	1696.74
338.040985	1666.96	1746.47	1679.24	1741.62	1679.26	1885.11	1691	1694.16	1703.59	1791.17	1750.6	1729.92	1807.12	1683.15	1714.5	1698.11	1740.68	1743.11	1741.82	1753.39	1737.98	1771.68	1690.67	1725.02	1668.37	1747.17	1755.29	1728.57	1714.1	1693.79	1710.18	1669.03	1739.18	1730.79	1720.59	1684.22	1711.42	1786.19	1770.51	1758.09	1795.46	1819.76	1685.03	1686.2	1734.12	1701.09	1755.95	1725.95	1696.09
338.536011	1669.67	1743	1682.18	1741.04	1680.21	1879.02	1693.98	1694.14	1703.5	1790.47	1750.76	1727.9	1804.04	1683.39	1711.61	1701.17	1741.02	1739.98	1742.7	1751.82	1739.11	1773.81	1692.93	1725.09	1671.04	1745.46	1751.45	1729.24	1715.71	1693.19	1709.39	1667.76	1740.09	1729.52	1722.66	1684.7	1710.65	1786.48	1770.21	1759.06	1793.32	1819.12	1680.53	1685.37	1730.61	1700.97	1758.38	1729.36	1696.7
339.031006	1666.16	1744.76	1678.37	1741.19	1677.18	1885.33	1688.24	1695.27	1702.48	1787.03	1754.64	1729.93	1801.86	1684.19	1714.08	1700.75	1738.8	1738.36	1739.51	1749.51	1737.78	1769.09	1689.16	1724.21	1669.08	1745.61	1752.15	1726.39	1714.37	1690.22	1708.73	1667.67	1736.88	1728.92	1723.1	1684.25	1707.74	1786.22	1774.13	1759.12	1796.65	1815.32	1685.17	1686.88	1734.3	1699.89	1756.9	1728.59	1694.96
339.526001	1667.95	1741.38	1680.86	1738.22	1679	1884.32	1690.99	1692.58	1704.84	1782.59	1747.07	1724.64	1802.48	1683.87	1713.09	1700.71	1740	1739.8	1739.99	1748.39	1739.1	1769.82	1691.89	1725.48	1670.1	1744.52	1755.41	1729.02	1714.86	1691.05	1709.7	1666.14	1737.72	1732.19	1723.39	1688.6	1707.25	1787.79	1770.01	1758.36	1794.1	1813.71	1682.63	1687.08	1732.75	1697.29	1754.86	1725.98	1696.69
340.022003	1666.52	1738.96	1680.4	1739.16	1675.87	1876.62	1689.85	1693.23	1702.55	1785.44	1748.72	1730.45	1805.64	1684.72	1712.5	1699.41	1738.75	1739.92	1738.71	1749.19	1736.11	1769.91	1688.53	1723.41	1669.5	1745.03	1752.52	1729.15	1714.69	1694.76	1709.37	1666.24	1735.36	1727.95	1720.83	1682.29	1707.55	1785.69	1770.27	1755.57	1792.24	1814.44	1680.59	1687.49	1734.32	1699.22	1753.85	1727.47	1693.79
340.516998	1668.85	1742.3	1680.16	1738.79	1678.63	1877.81	1688.31	1694.12	1701.18	1781.85	1748.32	1725.6	1802.25	1682.56	1710.23	1697.27	1734.53	1738.3	1741.09	1747.42	1737.76	1769.34	1689.38	1723.45	1668.85	1745.4	1752.59	1728.92	1714.55	1692.96	1708.63	1667.88	1736.07	1729	1721.55	1685.72	1707.88	1784.1	1768.28	1755.76	1791.57	1813.3	1680.31	1687.51	1733.67	1698.39	1751.02	1724.32	1695.47
341.011993	1667.82	1740.78	1678.65	1738.54	1674.32	1875.55	1688.45	1696.47	1704.19	1781.56	1746.87	1725.35	1800.62	1681.46	1711.63	1701.48	1737.11	1738.48	1738.73	1745.32	1737.39	1765.29	1690.18	1721.24	1668.41	1746.17	1750.55	1726.03	1713.38	1693.61	1708.55	1667.24	1736.47	1727.76	1720.09	1684.47	1707.93	1784.36	1769.03	1753.92	1789.08	1812.32	1683.99	1686.82	1731.48	1699.12	1748.91	1724.45	1695.08
341.506989	1667.79	1740.06	1680.14	1733.29	1675.58	1874.18	1687.73	1693.45	1698.96	1781.09	1746.34	1725.12	1799.91	1684.61	1712.08	1698.99	1738.49	1740.56	1738.41	1746.08	1736.96	1765.76	1691.47	1721.31	1666.01	1744.46	1750.01	1727.3	1712.97	1691.09	1706.99	1666.68	1736.2	1727.85	1719.83	1685.35	1708.58	1782.77	1768.71	1754.73	1792.27	1810.61	1678.82	1683.11	1732.45	1697.6	1749.86	1723.35	1693.19
342.002014	1666.88	1740.21	1678.77	1739.52	1675.16	1872.01	1689.01	1693.72	1703.19	1778.96	1746.37	1723.6	1800.41	1682.5	1712.5	1697.49	1734.84	1738.98	1738.13	1742.59	1734.95	1767.43	1691.59	1719.48	1668.99	1742.38	1750.29	1726.58	1712.39	1694.82	1706.69	1666.34	1734.94	1728.53	1722.52	1685.29	1706.94	1778.43	1766.54	1754.66	1787.54	1810.5	1680.02	1682.26	1730.27	1696.35	1750.59	1722.54	1693.18
342.497986	1664.28	1736.61	1678.14	1736.37	1672.9	1871.4	1687.87	1691.85	1699.15	1779.61	1748.02	1724.8	1796.85	1681.53	1710.95	1696.33	1733.96	1736.13	1736.74	1743.31	1736.14	1766.12	1690.09	1723.84	1670.44	1742.99	1750.48	1727.74	1712.34	1693.37	1706.24	1667.12	1735.67	1726.02	1718.05	1685.51	1706.23	1779.95	1764.24	1751.39	1790.39	1810.04	1680.2	1683.88	1728.45	1697.93	1748.41	1720.54	1692.27
342.993011	1665.06	1736.55	1676.77	1735.53	1674.36	1868.72	1684.91	1693.73	1697.43	1774.97	1745.97	1724.1	1799.18	1681.36	1709.32	1696.01	1730.87	1735.32	1738.2	1740.62	1735.2	1763.03	1688.69	1719.97	1666.43	1738.86	1744.24	1726.06	1715.16	1693.77	1705.73	1668.11	1735.47	1724.31	1716.59	1685.87	1705.68	1780.57	1764.4	1750.53	1787.63	1808.49	1678.79	1683.47	1727	1695.41	1747.76	1723.44	1689.64
343.488007	1666.23	1735.15	1677.3	1733.81	1671.08	1868.32	1684.09	1691.44	1698.15	1772.92	1741.16	1721.54	1794.05	1680.22	1708.51	1697.11	1729.33	1733.48	1736.94	1740.83	1733.93	1761.15	1687.34	1720.97	1668.8	1741.29	1747.8	1724.81	1711.19	1688.8	1705.05	1666.48	1731.09	1726.31	1716.69	1685.88	1706.38	1778.74	1765.01	1751.36	1787.64	1805.74	1680.68	1682.05	1726.87	1694.14	1746	1721.18	1695.1
343.983002	1665.69	1733.56	1675.18	1734.98	1670.8	1862.44	1688.13	1690.02	1697.93	1771.82	1740.98	1723.29	1792.31	1680.47	1709.46	1694.11	1730.13	1735.93	1731.89	1740.1	1734.71	1757.56	1687.84	1718.55	1666.57	1739.27	1743.87	1724.22	1709.38	1687.96	1704.35	1663.2	1729.54	1723.66	1715.04	1683.93	1705.04	1777.81	1765.64	1750.75	1785.98	1804.75	1678.4	1681.18	1728.1	1694.62	1743.09	1719.73	1691.42
344.477997	1664.21	1733.49	1675.31	1734.54	1672.64	1861.48	1686.38	1690.18	1698.99	1772.63	1741.78	1718	1792.24	1679.6	1708.54	1694.34	1728.2	1733.85	1732.84	1737.92	1734.28	1761.99	1685.84	1718.87	1666.85	1739	1746.92	1722.9	1710	1691.93	1702.42	1663.84	1733.59	1725.65	1716.41	1681.86	1703.03	1776.46	1760.71	1748.19	1786.74	1804.97	1678.77	1686.06	1726.9	1694.32	1740.11	1720.38	1690.64
344.973999	1664.41	1733.83	1675.01	1730.5	1671.96	1860	1685.92	1690.57	1695.67	1771.08	1737.91	1720.19	1791.8	1678.5	1707.77	1693.5	1729.47	1733.75	1733.37	1739.35	1734.37	1759.65	1686.44	1718.77	1665.38	1737.94	1745.79	1724.29	1709.39	1689.94	1701.13	1665.57	1731.88	1724.61	1717.75	1679.72	1702.63	1775.47	1761.94	1748.94	1782.53	1806.91	1678.5	1681.77	1728.39	1693.75	1744.3	1718.7	1689.6
345.468994	1666.84	1736.14	1676.29	1732.32	1673.54	1860.84	1685.82	1691.86	1696.08	1773.98	1739.8	1722.23	1789.45	1680.6	1708.27	1693.74	1730.58	1735.96	1738.21	1737.46	1733	1759.47	1685.87	1715.77	1666.71	1739.98	1743.56	1722.09	1708.78	1688.34	1701.48	1664.58	1728.85	1721.58	1712.38	1683.71	1703.89	1776.72	1760.34	1746.92	1785.83	1804.55	1678.9	1681.53	1728	1694.62	1742.84	1715.94	1689.5
345.963989	1664.26	1733.48	1676.07	1727.75	1671.22	1861.76	1684.76	1687.88	1696.27	1771.02	1739.19	1718.74	1786.1	1678.19	1706.27	1693.11	1727.28	1731.88	1732.74	1737.11	1730.32	1756.56	1685.57	1715.15	1666.21	1739.63	1740.45	1723.42	1708.57	1686.22	1698.85	1662.86	1730.81	1721.57	1713.95	1682.4	1704.25	1771.96	1760.1	1745.51	1781.69	1801.87	1675.94	1680.49	1725.88	1693.01	1739.03	1717.67	1689.16
346.459015	1667.15	1730.32	1675.11	1729.27	1673.8	1860.41	1684.67	1688.65	1697.43	1767.01	1740.91	1719.46	1787.53	1678.55	1704.96	1693.59	1724.48	1732.45	1730.36	1734.65	1730.17	1756.05	1685.53	1716.43	1664.19	1734.8	1739.52	1722.93	1706.52	1685.65	1700.58	1664.08	1730.31	1719.95	1714.12	1680.29	1704.62	1773.39	1761.9	1747.84	1784.9	1804.5	1676.54	1682.08	1725.53	1691.91	1741.09	1715.82	1687.95
346.954010	1665.01	1734.74	1674.57	1728.32	1668.87	1856.02	1686.15	1689.4	1697.31	1770.45	1739.91	1718.7	1784.94	1679.39	1703.63	1691.78	1723.54	1731.02	1731.28	1733.38	1727.87	1755.85	1684.06	1716.43	1665.11	1738.39	1741.92	1723.3	1710.32	1688.04	1699.99	1661.73	1732.83	1721.63	1714.69	1679.82	1702.72	1771.13	1759.11	1747.3	1780.99	1801.07	1675.76	1680.12	1723.49	1690.56	1739.54	1720.54	1688.3
347.450012	1664.68	1734.21	1676.26	1728.83	1672.17	1854.46	1683.5	1686.58	1695.63	1769.04	1737.98	1718.49	1784.86	1677.44	1706.8	1691.45	1723.19	1730.12	1730.45	1731.88	1727.37	1753.8	1682.55	1714.89	1663.59	1735.4	1740.02	1723.16	1708.76	1688.65	1699.27	1662.06	1727.97	1721.92	1712.45	1682.36	1700.86	1773.11	1757.75	1744.97	1778.93	1797.87	1677.87	1679.31	1721.9	1690.43	1739.66	1715.99	1688.61
347.945007	1664.7	1726.22	1672.63	1726.68	1668.67	1853.9	1683.03	1688.13	1694.41	1766.18	1734.43	1716.54	1784.27	1678.84	1705.13	1692.2	1723.06	1729.58	1728.34	1734.65	1730.24	1755.47	1685.55	1716.12	1663.73	1734.32	1738.78	1723.32	1708.5	1685.3	1701.09	1662.17	1724.69	1720.08	1714.2	1679.49	1705.24	1768.82	1759.02	1745.44	1780.06	1797.57	1674.57	1681	1724.44	1690.48	1738.33	1715.2	1687.24
348.440002	1664.07	1731.08	1673.96	1728.15	1670.38	1857.37	1683.93	1689.4	1694.55	1763.22	1735.32	1717.27	1783.38	1677.29	1705.97	1692.74	1724.17	1732.31	1731.06	1731.11	1726.57	1751.42	1684.45	1714.72	1663.8	1734.65	1740.66	1718.7	1706.87	1684.98	1700.46	1663.42	1726.97	1720.72	1711.86	1681.26	1702.53	1771.01	1758.6	1743.77	1778.33	1799.27	1675.59	1681.44	1723.4	1688.71	1738.27	1712.71	1687.83
348.934998	1663.46	1728.34	1674.7	1724.49	1670.78	1853.48	1680.7	1687.67	1695.21	1764.24	1737.55	1718.17	1782.41	1676.26	1703.14	1692.44	1726.95	1729.94	1729.01	1733.83	1729.72	1752.01	1684.44	1718.64	1663.93	1736.27	1740.56	1720.31	1706.02	1684.32	1698.97	1662.6	1725.07	1719.89	1713.06	1677.87	1698.7	1770.65	1753.89	1745.34	1779.03	1799.93	1675.88	1677.68	1721.47	1691.43	1734.72	1713.92	1686.55
349.431000	1664.41	1726.5	1674.07	1725.87	1669.29	1850.12	1682.53	1689	1695.38	1762.4	1735.61	1714.99	1780.48	1676.5	1705.03	1689.91	1728.64	1728.05	1730.65	1731.61	1726.43	1750.91	1685.97	1713.49	1662.57	1735.09	1738.01	1720.38	1706.28	1685.71	1699.38	1661.94	1726.58	1719.59	1710.45	1679.07	1699.68	1767.7	1757.16	1741.27	1777.13	1795.47	1674.84	1677.17	1723.22	1688.59	1736.58	1712.62	1687.87
349.925995	1663.59	1726.32	1671.98	1723.7	1669.56	1849.53	1683.12	1687.13	1692.86	1761.47	1735.2	1716.28	1778.53	1675.89	1702.77	1689.9	1723.13	1727.52	1726.65	1732.02	1723.64	1752.48	1680.29	1711.13	1664.39	1734.49	1736.06	1720.29	1703.38	1683.89	1699.66	1661.64	1726.02	1716.28	1709.32	1681.19	1700.32	1767.74	1754.08	1742.48	1776.55	1794.75	1673.07	1678.06	1723.68	1686.91	1731.58	1712.32	1685.51
350.420990	1663.51	1724.09	1672.52	1726.07	1669.74	1848.4	1681.82	1687.43	1693.68	1762.18	1736	1715.74	1777.97	1674.12	1702.38	1690.23	1722.24	1726.8	1726.85	1729.95	1726.09	1751.22	1681.57	1711.59	1663.47	1733.51	1735.02	1720.65	1706.18	1685.5	1694.24	1661.04	1727.21	1718.05	1709.17	1678.51	1700.97	1768.13	1752.64	1741.24	1774.69	1792.26	1673.1	1679.47	1717.36	1686.29	1738.13	1712.9	1685
350.915985	1662.51	1726.57	1671.83	1721.36	1667.31	1843.48	1679.89	1685.77	1690.14	1761.28	1733.85	1715.27	1778.26	1672.1	1701.82	1690.26	1723.91	1724.91	1729.98	1730.71	1728.67	1750.04	1680.07	1713.38	1662.34	1732.83	1735.25	1720.19	1704.39	1684.93	1697.59	1662.52	1724.89	1716.75	1709.02	1678.36	1697.16	1765.28	1756.27	1739.76	1776.81	1792.5	1672.21	1678.04	1719.92	1688.38	1734.32	1713.18	1685.02
351.411011	1663.53	1724.84	1674.51	1722.2	1670	1842.04	1679.15	1687.1	1695.14	1759.61	1730.46	1712.49	1773.94	1674.34	1702.04	1689.85	1722.48	1728.88	1728.17	1727.98	1725.64	1751.68	1680.23	1713.22	1663.35	1733.55	1734.99	1717.55	1702.8	1683.87	1696.13	1661.35	1723.48	1716.3	1710.19	1677.52	1695.45	1767.77	1753.73	1738.21	1778.76	1791.44	1671.65	1677.38	1716.96	1688.28	1732.38	1708.74	1685.3
351.907013	1661.61	1723.49	1672.68	1721.75	1672.65	1846.17	1681.46	1684.25	1694.33	1758.88	1731.64	1714.65	1777.76	1676.52	1701.66	1689.45	1720.66	1725.72	1726.5	1727.23	1725.96	1750.96	1681.93	1710.63	1662.38	1731.91	1734.45	1719.7	1704.98	1683.34	1695.73	1662.86	1727.08	1718.1	1711.7	1678.89	1697.43	1767.13	1754.72	1739.75	1773.27	1791.9	1671.58	1676.22	1716.88	1685.61	1729.29	1711.75	1687.02
352.402008	1661.75	1721.6	1671.8	1720.21	1669.11	1842.48	1680.6	1682.09	1691.14	1757.23	1731.44	1715.12	1774.72	1674.06	1701.19	1688.9	1722.02	1728.69	1725.18	1729.07	1725.98	1745.22	1682.36	1709.22	1662.97	1731.52	1731.79	1717.62	1703.34	1682.64	1696.63	1660.36	1724.16	1715.11	1709.39	1677.33	1698.16	1765.35	1751.31	1741.56	1774.19	1792.12	1672.59	1678.51	1717.01	1686.39	1729.59	1711.23	1684.27
352.897003	1661.89	1722.67	1672.17	1721.71	1668.52	1841.43	1680.65	1684.74	1692.64	1754.8	1728.38	1710.87	1772.12	1672.25	1702.65	1690.11	1719.08	1728.27	1725.89	1727.02	1725.66	1748.41	1680.73	1711.48	1662.58	1732.89	1733.38	1716.92	1703.45	1684.47	1694.94	1660.66	1721.88	1715.64	1706.12	1673.94	1697.45	1760.76	1750.28	1739.23	1773.2	1787.61	1670.82	1676.16	1714.92	1684.82	1731.12	1706.69	1684.54
353.391998	1660.9	1720.78	1672.69	1718.94	1665.95	1838.26	1679.91	1682.4	1692.12	1755.49	1730.67	1712.13	1776.14	1676.66	1698.01	1688.78	1716.72	1724.01	1726.05	1727.63	1723.55	1743.44	1680.36	1709.72	1662.18	1734.11	1731.77	1718.28	1703.76	1681.83	1692.48	1659.69	1725.12	1717.74	1707.69	1677.98	1696.99	1761.62	1748.9	1738.42	1771.55	1788.78	1671.22	1675.99	1714.95	1688.26	1733	1708.17	1684.9
353.886993	1664.02	1721.24	1670.65	1720.16	1667.28	1843.04	1677.92	1683.5	1691.58	1752.43	1727.5	1710.96	1769.63	1674.62	1699.8	1687.82	1718.76	1723.79	1723.3	1726.67	1723.58	1744.22	1677.11	1709.53	1662.34	1731.21	1733.73	1715.83	1704.11	1682.55	1695.02	1661.07	1723.87	1714.99	1707.53	1678.2	1695.03	1760.85	1750.9	1740.13	1768.33	1787.61	1668.54	1674.78	1715.8	1683.17	1729.04	1709.02	1683.49
354.382996	1661.78	1720.14	1671.09	1718.19	1667.76	1839.32	1677.49	1683.33	1690.14	1754.56	1726.96	1710.47	1769.31	1671.75	1700.97	1688.73	1717.56	1723.14	1722.91	1720.82	1724.03	1743.44	1679.33	1710.43	1660.79	1730.18	1733.45	1715.8	1702.11	1682.45	1695.67	1659.55	1722.96	1716.99	1707.74	1679.64	1698.25	1761.97	1748.48	1735.51	1770.99	1787.28	1671.67	1673.96	1718.3	1681.65	1729.68	1708.75	1683.23
354.877991	1662.35	1719.26	1669.59	1719.07	1666.24	1834.58	1679.19	1683.15	1690.17	1750.46	1726.39	1711.07	1771.31	1671.67	1698.78	1688.46	1716.79	1723.11	1723.62	1724.08	1723.23	1744.46	1676.79	1707.64	1663.5	1731.51	1733.76	1717.84	1701.05	1680.17	1692.17	1657.68	1720.25	1712.54	1706.5	1676.2	1697.3	1760.22	1749.84	1736.35	1766.97	1784.91	1671.04	1675.5	1715.77	1681.3	1729.48	1705.91	1682.66
355.372986	1658.38	1717.43	1671.24	1719.69	1668	1841.79	1680.63	1684.3	1688.74	1751.59	1728.51	1710.12	1767.91	1673.56	1696.82	1687.21	1715.49	1722.4	1721.76	1723.45	1721.73	1744.88	1680.13	1705.57	1661.39	1727.18	1733.54	1716.19	1701.96	1679.16	1691.4	1658.39	1721.06	1713.44	1706.21	1676.24	1697.55	1760.5	1749.5	1737.61	1768.76	1786.74	1669.44	1675.53	1714.78	1681.92	1728.07	1706.81	1683.62
355.868011	1661.37	1718.28	1670.66	1718.67	1664.86	1832.57	1677.84	1681.29	1689.62	1751.92	1725.81	1707.66	1768.22	1671.85	1696.07	1685.52	1714.66	1722.18	1719.81	1724.18	1724.46	1742.41	1677.95	1707.93	1660.95	1727.13	1730.38	1715.72	1700.05	1680.47	1692.16	1659.88	1720.61	1712.58	1706.86	1676.43	1696.6	1761.59	1749.05	1736.88	1768.1	1789.22	1670.41	1673.53	1712.71	1683.93	1726.17	1705.38	1681.04
356.363007	1661.17	1718.61	1670.9	1718.4	1667.19	1832.9	1676.37	1683.57	1688.16	1750.73	1723.19	1709.41	1766.43	1672.59	1697.04	1685.88	1714.67	1719.57	1717.16	1721	1720.97	1739.04	1674.44	1706.27	1661.48	1727.51	1726.79	1714.03	1697.84	1680.9	1692.26	1658.12	1718.44	1712.36	1704.3	1675.39	1694.38	1758.4	1746.89	1733.49	1768.05	1786.39	1669.17	1674.1	1716.57	1679.22	1729.1	1707.01	1683.22
356.859009	1660.63	1714.93	1672.17	1716.51	1664.65	1829.46	1677.88	1681.63	1688.79	1750.41	1725.19	1706.87	1763.87	1668.66	1697.72	1684.94	1717.24	1720.45	1718.69	1720.26	1719.04	1741.43	1676.69	1705.85	1659.16	1726.13	1727.7	1716.9	1698.12	1679.57	1691.14	1656.24	1717.63	1711.75	1704.51	1674	1693.11	1756.72	1746.79	1735.31	1767.3	1782.23	1667.85	1673.45	1712.73	1680.97	1725.32	1706.42	1680.04
357.354004	1659.26	1713.28	1670.34	1717.21	1664.63	1836.65	1678.22	1683.27	1688.59	1751.31	1724.05	1709.1	1762.62	1670.48	1699.83	1683.64	1717.1	1720.68	1717.18	1719.99	1721.18	1736.15	1675.25	1706.46	1660.52	1724.77	1726.93	1714.88	1700.38	1679.58	1693	1654.79	1720.54	1713.85	1704.48	1673.8	1692.87	1757.57	1745.42	1734.61	1766.21	1780.46	1670.49	1672.28	1711.33	1679.44	1725.48	1706.18	1681.74
357.848999	1659.25	1715.2	1668.28	1711.51	1665.92	1833.57	1676.46	1680.6	1686.45	1744.48	1722.77	1709.63	1762.51	1672.47	1696.74	1686.08	1717.1	1720.04	1719.14	1721.04	1717.21	1737.32	1674.56	1706.18	1660.17	1724.41	1726.66	1713.07	1698.81	1680.17	1688.86	1657.66	1718.07	1712.87	1703.95	1674.25	1694.17	1755.4	1745.09	1731.38	1764.77	1781.66	1668.57	1671.27	1712.74	1676.64	1723.41	1704.83	1677.63
358.343994	1660.67	1718.83	1670.03	1712.61	1661.7	1830.83	1676.49	1680.2	1684.49	1745.93	1723.45	1709.05	1762.33	1669.91	1698.1	1683.35	1713.1	1720.5	1719.14	1716.69	1719.04	1739.94	1677.23	1705.68	1658.68	1725.6	1727.29	1717.12	1698.86	1678.24	1693.11	1654.88	1717.05	1711.55	1706.22	1675.99	1694.07	1755.58	1745.14	1733.65	1763.2	1776.98	1668.05	1672.9	1711.3	1679.79	1723.18	1703.64	1680.73
358.838989	1660.53	1713.28	1669.23	1711.07	1663.59	1828.25	1675.81	1680.56	1685.44	1743.28	1722	1709.42	1761.47	1673.74	1697.44	1685.51	1713.06	1717.4	1718.45	1718.51	1722.44	1739.51	1675.25	1706.01	1660.24	1723.52	1727.02	1713.47	1698.24	1678.17	1692.16	1659.24	1718.47	1709.18	1704.24	1674.4	1692.05	1753.75	1742.64	1733.14	1764	1778.61	1668.21	1672.58	1708.8	1678.45	1720.99	1703.1	1680.29
359.334991	1660.36	1711.76	1667.94	1713.2	1662.57	1827.53	1674.45	1682.23	1687.31	1742.78	1721.87	1706.01	1760.33	1671.76	1694.83	1683.15	1714.54	1717.19	1718.12	1718.56	1717.57	1734.5	1674.44	1704.32	1658.27	1724.8	1725.63	1712.6	1700.07	1679.52	1689.83	1656.03	1717.71	1710.53	1703.35	1674.47	1690.75	1758.19	1744.73	1728.98	1764.03	1777.18	1666.22	1671.22	1712.19	1674.44	1721.18	1703.07	1679.47
359.829987	1658.27	1714.18	1670.06	1714.12	1663.01	1825.85	1677.98	1681.37	1686.51	1743.51	1721.55	1706.42	1760.47	1672.67	1695.61	1683.99	1710.83	1715.8	1717.51	1717.46	1718.13	1734.47	1675.51	1703.86	1660.64	1724.75	1726.03	1714.34	1699.01	1676.81	1687.1	1655.16	1719.05	1708.93	1702.48	1673.82	1690.16	1755.09	1741.24	1730.3	1762.13	1780.66	1668.41	1671.99	1708.95	1677.79	1721.45	1704	1677.69
360.325012	1657.45	1714.03	1669.29	1711.81	1663.2	1825.96	1676.48	1680.02	1685.33	1740.78	1721.12	1706.03	1759.8	1670	1695.25	1683.69	1712.34	1716.37	1715.21	1715.97	1717.78	1735.58	1672.34	1705.3	1657.08	1723.03	1724.12	1712.07	1696.74	1677.02	1689.02	1657.72	1715.91	1708.7	1703.28	1673.91	1692.92	1753.51	1739.26	1729.69	1762.49	1777.59	1666.27	1671.56	1706.93	1678.6	1721.26	1700.12	1679.57
360.820007	1659.26	1713.04	1671.55	1712.68	1662.73	1823.99	1677.52	1677.58	1686.49	1743.02	1718.99	1705.71	1758.67	1670.75	1696.63	1681.45	1712.83	1717.99	1718.78	1717.7	1716.33	1732.1	1672.93	1705.12	1658.78	1721.05	1721.56	1713.8	1697.23	1676.38	1688.13	1655.52	1717.58	1709.56	1702.94	1672.43	1690.24	1757.85	1742.42	1729.69	1763.95	1777.75	1665.88	1671.58	1710.94	1677.06	1721.61	1700.09	1678.65
362.149994	1662.26	1718.42	1672.35	1712.78	1666.02	1831.34	1679.45	1683.37	1688.52	1745.62	1721.97	1710.07	1767.45	1671.74	1698.63	1684.88	1719.55	1719.98	1720.26	1714.76	1718.06	1737.69	1678.18	1707.08	1661.09	1722.72	1727.57	1713.99	1698.86	1680.91	1691.64	1660.96	1717.26	1711.26	1706.27	1676.91	1645.75	1686.45	1685.46	1676.51	1714.76	1689.91	1666.63	1672.79	1682.8	1680.81	1736.17	1705.83	1681.17
362.644989	1659.02	1714.03	1671.09	1711.36	1666.61	1823.6	1677.77	1680.55	1685.08	1742.32	1721.46	1707.72	1759.16	1670.56	1698.24	1684.77	1711.67	1718.67	1719.14	1715.57	1717.16	1738.11	1674.83	1706.8	1659.91	1724.29	1727.6	1713.12	1698.79	1677.63	1691.19	1656.22	1718.71	1708.31	1705.42	1676.57	1692.38	1755.88	1742.01	1732.08	1762.06	1777.54	1667.15	1672.21	1710.74	1682.48	1723.76	1700.85	1679.83
363.140015	1660.03	1711.89	1669.51	1712.76	1663.15	1827.75	1675.8	1680.56	1687.6	1740.57	1718.68	1704.17	1757.43	1670.92	1694.74	1685.06	1709.85	1717.61	1717.83	1717.38	1718.41	1738.55	1674.69	1705.44	1659.38	1724.33	1725.61	1710.56	1697.2	1678.2	1690.9	1656.55	1715.57	1710.19	1702.49	1675.18	1689.86	1750.46	1741.1	1730.12	1761.19	1775.38	1666.98	1670.02	1707.57	1677.1	1719.4	1701.11	1678.06
363.635010	1660.7	1711.87	1669.02	1710.88	1663.77	1824.96	1676.54	1678.3	1685.42	1737.7	1721.93	1707.27	1757.84	1669.28	1694.67	1683.32	1710.49	1717.39	1716.78	1715.85	1718.41	1735.66	1674.1	1705.5	1658.96	1727.31	1728.36	1713.49	1696.88	1676.26	1688.24	1656.84	1717	1707.82	1703.62	1672.66	1691.86	1751.09	1740.82	1732.38	1759.26	1772.01	1667	1672.53	1711.16	1677.16	1718.93	1700.84	1680.06
364.131012	1658.21	1710.22	1669.09	1711.44	1661.85	1822.63	1674.49	1678	1684.49	1739	1718.14	1703.39	1755.58	1668.16	1695.1	1682.78	1709.05	1715.88	1718.02	1715.72	1716.82	1731.81	1674.04	1705.6	1658.15	1723.22	1723.77	1712.69	1698.14	1677.74	1689.82	1656.57	1714.3	1711.94	1701.93	1671.72	1691.86	1752.93	1739.42	1730.8	1760.11	1776.76	1664.16	1669.28	1708.59	1675.53	1718.64	1700.09	1676.89
364.626007	1659.84	1712.18	1667.08	1709.21	1666.13	1816.95	1676.17	1677.94	1682.22	1739.76	1717.39	1706.41	1755.95	1669.37	1691.81	1681.65	1709.36	1715.66	1715.36	1711.05	1715.56	1730.98	1675.73	1706.93	1660.64	1723.3	1723.65	1714.04	1697.51	1678.89	1689.82	1656.15	1714.29	1706.28	1701.19	1674.77	1693.83	1752.21	1740.24	1730.99	1761.96	1772.81	1666.18	1671.33	1705.97	1675.93	1716.51	1700.82	1677.55
365.121002	1660.42	1710.67	1668.27	1709.17	1664.12	1823.73	1677.29	1679.26	1684.78	1739.06	1719.68	1705.17	1754.98	1671	1694.71	1683.06	1709.83	1714.74	1716.9	1714.16	1712.73	1732.9	1675.09	1704.29	1656.88	1721.45	1722.46	1709.28	1696.18	1675.85	1688.8	1655.81	1716.42	1708.38	1700.35	1672.93	1690.2	1753.49	1738.27	1729.57	1760.12	1773.37	1665.74	1671.41	1708.27	1675.58	1719.24	1699.28	1678.84
365.615997	1658.77	1713.35	1669.66	1708.32	1661.17	1816.87	1672.37	1679.07	1683.38	1739.01	1717.3	1706.71	1756.34	1670.27	1693.31	1682.35	1706.36	1715.68	1717.74	1713.79	1715.55	1730.53	1673.25	1703.19	1659.54	1722.88	1722.82	1712.14	1696.5	1676.5	1688.81	1656.54	1714.9	1709.69	1702.54	1675.13	1689.79	1748.94	1737.52	1727.35	1757.2	1771.95	1664.46	1669.8	1706.17	1674.69	1720.93	1698.43	1677.88
366.110992	1660.67	1707.12	1666.72	1707.57	1663.76	1816.97	1673.68	1679.58	1686.1	1737.88	1718.12	1704	1755.05	1670.61	1693.59	1681.8	1706.99	1716.8	1714.43	1712.41	1715.25	1729.46	1672.73	1701.62	1658.61	1719.91	1720.87	1712.6	1696.84	1675.89	1690.15	1655.04	1714.73	1707.67	1702.25	1674.2	1690.91	1747.76	1739.34	1726.67	1755.67	1773.03	1665.4	1670.53	1707.17	1675.89	1715.1	1696.08	1675.18
366.606995	1657.89	1707.66	1668.08	1709.75	1662.19	1816.45	1674.76	1679.57	1683.77	1738.8	1715.25	1706.19	1752.17	1668.36	1693.19	1679.35	1708.29	1713.27	1712.24	1710.46	1713.15	1729.67	1671.95	1702.03	1657.34	1719.23	1720.05	1712.6	1695.32	1674.57	1687.8	1655.97	1714.91	1708.54	1701.1	1672.98	1691.14	1751.05	1736.59	1725.92	1754.53	1769	1666.06	1669.64	1706.37	1676.86	1715.79	1696.83	1675.27
367.101990	1658.69	1708.85	1670.33	1707.25	1662.37	1817.62	1673.67	1678.32	1681.81	1736.19	1718.55	1704.16	1754.4	1667.64	1693.9	1682.83	1705.95	1716.54	1712.37	1709.48	1712.55	1730.97	1673.6	1701.54	1659.95	1721.1	1717.99	1710.91	1695.39	1675.3	1688.75	1652.41	1715.45	1707.02	1700.08	1671.48	1690.41	1746.1	1736.33	1726.04	1754.96	1767.05	1663.68	1668.94	1705.26	1675	1716.46	1698.18	1676.64
367.596985	1659.12	1707.61	1667.58	1707.09	1663.44	1813.37	1674.78	1681.03	1684.26	1732.29	1717.4	1703.17	1753.84	1669.27	1692.68	1681.92	1707.56	1714.1	1712.44	1709.51	1711.75	1725.71	1672.36	1703.04	1656.68	1719.38	1719.66	1710.82	1695.84	1675.74	1686.52	1654.85	1713.88	1706.47	1697.67	1671.92	1688.32	1744.97	1733.14	1728.37	1754.77	1769.57	1664.02	1670.33	1705.65	1674.32	1714.05	1699.69	1674.8
368.092010	1659.07	1708.19	1668.99	1709.43	1661.21	1811.6	1673.52	1678.73	1683.38	1732.52	1712.23	1701.5	1753.07	1668.7	1691.86	1681.36	1708.43	1713.17	1713.86	1708.64	1713.99	1725.78	1671.78	1701.09	1656.23	1718.97	1719.49	1709.37	1693.71	1676.83	1687.87	1655.16	1711.91	1705.8	1699.83	1670.44	1688.46	1746.83	1738.57	1727.22	1756.96	1769.07	1661.62	1668.44	1706.62	1673.53	1710.41	1696.05	1677.13
368.588013	1657.49	1704.86	1667.19	1703.49	1661.37	1810.52	1673.09	1680.62	1681.84	1733.58	1714.89	1703.28	1751.24	1667.6	1690.93	1681.73	1706.77	1712.53	1711.67	1708.65	1713.26	1728.42	1672.42	1699.44	1657.04	1720.66	1719.41	1711	1696.42	1673.87	1687.97	1652.47	1710.81	1706.26	1698.78	1673.2	1687.85	1744.71	1735.63	1723.12	1755.62	1769.33	1662.01	1667.78	1704.03	1675.62	1713.49	1693.69	1673.88
369.083008	1657.65	1705.08	1666.16	1705.14	1663.31	1813.63	1672.93	1677.67	1683.55	1733.41	1713.07	1702.73	1750.68	1667.78	1692.11	1681.97	1701.43	1711.67	1714.78	1706.49	1713.38	1725.11	1671.08	1702.61	1656.1	1718.2	1716.85	1712.12	1694.81	1673.34	1688.26	1653.93	1710.86	1705.99	1695.56	1671.63	1688.66	1746.48	1734.37	1725.52	1750.58	1768.74	1662.36	1668.02	1706.65	1673.33	1713.77	1694.55	1673.95
369.578003	1659.3	1704.9	1664.76	1705.14	1661.31	1811.67	1672.34	1679.2	1682.13	1732.8	1713.08	1700.57	1747.62	1668.95	1690.57	1681.09	1702.36	1710.88	1711.87	1709.2	1713.41	1725.68	1670.46	1698.3	1655.63	1719.06	1716.4	1707.46	1694.51	1675.84	1686.93	1655.53	1712.11	1704.51	1698.87	1672.99	1688.51	1744.12	1735.37	1722.29	1754.64	1766.26	1661.52	1670.72	1701.04	1673.21	1711.29	1693.91	1675.79
370.072998	1657.69	1706.02	1667.14	1707.84	1661.34	1808.92	1671.74	1677.38	1680.73	1734.66	1712.47	1700.54	1750.6	1665.53	1688.62	1681.11	1704.87	1713.33	1708.67	1706.37	1710.76	1723.32	1669.06	1699.62	1657.59	1716.46	1718.77	1706.78	1693.37	1670.35	1683.87	1654.01	1711.59	1705.43	1699.1	1672.04	1689.43	1745.54	1731.39	1723.72	1753.93	1766.31	1663	1669.14	1703.81	1674.04	1712.94	1693.7	1672.59
370.567993	1658.39	1702.86	1665.01	1704.61	1660.12	1811.88	1673.15	1677.87	1680.11	1730.71	1714.07	1700.22	1746.43	1669.31	1690.74	1681.97	1703.94	1711.23	1712.24	1707.94	1710.48	1726.71	1670.67	1697.56	1656.37	1717.89	1717.15	1708.3	1694.27	1673.98	1685.07	1653.84	1712.15	1706.25	1696.72	1671.89	1685.1	1743.16	1732.16	1723.72	1748.58	1766.99	1663.41	1669.61	1702.59	1671.78	1710.95	1695.05	1672.89
371.063995	1656.35	1703	1664.48	1702.86	1661.32	1804.62	1672.26	1676.56	1681.44	1728.08	1712.61	1699.52	1747.49	1668.31	1690.56	1678.76	1701.28	1710.94	1710.62	1705.21	1711.28	1723.53	1672.45	1698.42	1656.07	1715.66	1716.53	1706.96	1694.83	1672.42	1685.2	1653.04	1708.03	1703.21	1696.3	1670.07	1685.7	1745.55	1732.75	1721.22	1749.1	1767.73	1662.27	1665.29	1703.23	1670.72	1709.34	1697.49	1673.51
371.558990	1656.16	1703.49	1665.85	1702.22	1658.12	1805.8	1671.48	1676.08	1680.5	1728.44	1711.87	1699.89	1745.85	1667.31	1691.17	1681.3	1702.93	1712.53	1709.86	1704.8	1710.48	1722.58	1667.88	1697.2	1656.54	1715.51	1716.03	1706.2	1691.51	1674.86	1684.19	1654.31	1712.55	1702.75	1696.87	1671.83	1686.75	1740.7	1734.27	1723.53	1753.76	1766.35	1661.88	1664.77	1703.84	1672.19	1709.76	1693.52	1674.32
372.053986	1658.43	1703.63	1666.74	1705.78	1656.99	1807.22	1672.48	1674.62	1679.9	1730.4	1711.11	1697.72	1748.04	1665.56	1688.94	1677.93	1700.24	1711.6	1709	1705.16	1711.57	1724.38	1671.93	1698.44	1655.71	1715.64	1714.51	1707.55	1691.66	1672.09	1683.6	1653.19	1710.53	1701.34	1697.55	1671.44	1687.87	1744.31	1731.57	1722.11	1747.79	1764.76	1662.06	1666.33	1703.59	1673.25	1710.01	1691.99	1673.31
372.549011	1656.39	1705.83	1666.44	1702.53	1659.11	1807.45	1672.16	1676.99	1680.89	1728.01	1709.01	1697.39	1745.58	1667.23	1689.1	1678.92	1700.79	1711.02	1710.64	1703.17	1708.94	1723.46	1670.15	1699.71	1656.04	1716.9	1715.42	1706.01	1692.78	1672.6	1682.59	1650.53	1709.5	1701.37	1696.84	1669.2	1686.94	1742.12	1732.49	1719.05	1749.27	1763.23	1662.47	1664.9	1702.41	1669.06	1709.41	1690.68	1672.4
373.044006	1656.37	1704.54	1664.77	1700.26	1660.79	1804.92	1672.01	1677.09	1680.59	1729.71	1708.55	1697.77	1744.79	1668.35	1689.94	1680.21	1700.1	1709.66	1709.28	1704.48	1710	1722.62	1669.47	1699.86	1656.69	1717.6	1714.72	1706.09	1692.07	1672.92	1684.13	1653.55	1709.19	1701.07	1695.63	1669.6	1686.14	1740.37	1728.67	1720.79	1752.68	1765.66	1660.63	1665.08	1702.65	1669.39	1710.11	1692.75	1674.8
373.540009	1656.57	1701.35	1666.35	1703.82	1658.27	1802.3	1670.76	1673.98	1678.44	1725.11	1710.13	1696.76	1743	1666.46	1687.88	1676.25	1698.66	1708.68	1708.22	1705.46	1708.93	1723.12	1668.66	1698.11	1655.58	1713.71	1714.35	1707.2	1692.85	1675.01	1682.3	1652.68	1710.22	1703.15	1695.78	1668.53	1688.7	1738.69	1733.84	1720.11	1748.63	1764.04	1660.68	1664.12	1700.76	1668.33	1711.21	1690.12	1673.09
374.035004	1658.84	1702.61	1666.76	1703.31	1657.94	1805.32	1672.54	1673.49	1677.78	1725.2	1707.8	1698.64	1740.98	1666.73	1686.82	1679.37	1700.66	1708.54	1711.03	1703.85	1706.95	1719.49	1667.39	1696.03	1654.51	1713.4	1711.02	1706.41	1692.82	1672.22	1683.05	1652.2	1709.54	1699.51	1694.71	1671.58	1683.61	1740.29	1731.88	1721.92	1750.45	1762.66	1658.59	1665.03	1698.8	1671.3	1707.11	1691.73	1672.31
374.529999	1656.25	1700.56	1665.07	1702.47	1659.6	1801.6	1673.06	1673.13	1680.2	1727.64	1710.48	1696.45	1741.81	1666.56	1688.44	1678.76	1702.44	1708.15	1708.1	1703.04	1708.89	1719.89	1670.71	1697.48	1655.76	1716.23	1712.18	1708.9	1691.53	1671.41	1684.45	1652.72	1709.45	1701.46	1693.44	1669.14	1687.85	1741.43	1729.21	1719.19	1748.81	1760.35	1661.93	1669.1	1701.2	1667.09	1708.81	1690.04	1670.94
375.024994	1654.74	1699.81	1664.05	1700.69	1659.46	1801.79	1673.51	1674.83	1681.73	1726.07	1710.08	1697.74	1742.54	1664.52	1688.42	1679.62	1699.84	1708.22	1709.31	1702.34	1709.14	1720.03	1669.83	1699.16	1657.91	1716.77	1714.42	1708.12	1692.31	1671.62	1684.49	1655.52	1706.69	1701.08	1694.12	1671.11	1683.95	1740.17	1725.65	1719.31	1749.51	1758.27	1661.39	1664.14	1700.67	1667.58	1707.34	1687.91	1671.81
375.519989	1657.75	1703.58	1664.02	1699.46	1658.67	1801.69	1671.24	1676.67	1681.85	1726.13	1709.51	1698.73	1740.57	1663.23	1690.89	1677.4	1700.12	1708.17	1708.14	1701.59	1705.96	1719.28	1666.33	1696.47	1656.88	1712.41	1713.36	1706.68	1689.59	1669.82	1683.8	1652.54	1709.6	1700.86	1694.29	1670	1687.44	1739.3	1729.67	1721.24	1746.9	1760.16	1660.11	1666.18	1701.24	1665.99	1707	1688.5	1670.65
376.015991	1656.14	1698.59	1666.48	1699.43	1659.05	1800.02	1669.69	1675.33	1677.31	1724.69	1705.04	1697.91	1740.16	1665.75	1687.53	1676.11	1698.84	1709.76	1708.88	1703.13	1705.47	1719.85	1668.09	1698.36	1655.83	1713.69	1716.02	1704.26	1689.97	1673.45	1680.61	1651.2	1705.75	1700.46	1695.37	1669.37	1681.56	1739.99	1727.51	1719.66	1746.23	1758.32	1661.34	1666	1698.41	1667.43	1707.74	1690.26	1670.64
376.510986	1655.56	1701.24	1665.48	1700.49	1658.11	1801.15	1668.58	1672.91	1677.21	1722.52	1709.09	1696.3	1743.2	1665.77	1688.49	1679.21	1702.05	1709.39	1708.96	1703.54	1709.42	1718.89	1667.89	1698.08	1656.16	1713.28	1714.35	1706.66	1690.68	1668.98	1679.59	1651.8	1707.27	1702.15	1696.75	1668.69	1684.58	1737.96	1728.33	1718.64	1745.2	1757.64	1659.7	1664.98	1698.61	1667.96	1705.03	1689.8	1668.11
377.006012	1655.83	1697.8	1666.13	1698.55	1658.66	1799.28	1669.43	1674.74	1677.7	1723.72	1706.77	1693.29	1739.36	1665.9	1686.82	1677.89	1699.96	1706.66	1708.14	1702.72	1709.36	1718.42	1669.41	1698.52	1657.07	1715.88	1712.34	1706.14	1690.09	1670.94	1682.41	1653.01	1706.88	1702.8	1694.53	1668.47	1683.71	1735.56	1727.28	1719.62	1746.93	1757.12	1661.16	1666.35	1697.15	1667.92	1703.9	1689.87	1668.59
377.501007	1654.62	1696.99	1665.08	1701.58	1657.07	1797.85	1670.35	1672.84	1679.31	1723.81	1706.48	1696.93	1739.22	1664.08	1686.71	1677.44	1698.84	1706.4	1707.04	1701.15	1705	1716.3	1668.72	1697.46	1655.83	1715.24	1713.52	1707.3	1690.58	1671.2	1683.11	1654.33	1707.54	1698.39	1694.33	1669.68	1684.29	1737.99	1727.18	1716.33	1745.84	1756.35	1659.25	1663.01	1697.52	1667.09	1705.17	1689.6	1671.28
377.996002	1655.91	1696.93	1663.12	1698.21	1657.32	1798.15	1671.64	1674.12	1676.61	1722.14	1709.78	1697.45	1738	1665.73	1685.52	1677.3	1698.13	1704.92	1705.89	1699.95	1706.75	1718.17	1666.03	1695.98	1654.54	1712.61	1709.02	1705.01	1689.09	1669.77	1681.07	1651.38	1707.48	1700.3	1695.02	1667.25	1684.86	1737.03	1727.4	1719.08	1745.58	1757.11	1659.54	1662.5	1698.79	1665.82	1704.59	1688.87	1671.99
378.492004	1655.07	1696.63	1664.16	1697.13	1655.36	1793.75	1667.86	1672.69	1678.62	1719.72	1706.11	1693.73	1737.12	1662.97	1685.51	1675.55	1696.85	1705.71	1704.27	1699.18	1707.85	1714.34	1667.77	1693.64	1654.61	1712.3	1710.71	1703.85	1689.02	1668.9	1681.67	1650.83	1706.13	1700.83	1694.73	1668.57	1682.39	1736.44	1722.62	1718.93	1743.23	1756.74	1660.72	1662.08	1695.28	1667.58	1701.83	1689.82	1670.38
378.987000	1653.68	1696.63	1662.69	1697.45	1656.38	1797.25	1669.47	1673.99	1679.16	1719.11	1704.4	1695.49	1737.53	1663.92	1684.67	1675.41	1695.06	1705.1	1707.22	1700.09	1706.83	1717.53	1667.8	1694.32	1653.37	1711.18	1711.87	1705.56	1687.82	1670.52	1681.09	1649.71	1704.94	1699.36	1691.36	1669.22	1683.06	1734.12	1727.42	1718.25	1745.09	1754.64	1661.94	1661.75	1695.73	1667.08	1703.64	1687.72	1670.94
379.481995	1654.51	1696.13	1662.23	1698.05	1658	1794.42	1669.83	1672.2	1677.26	1720.98	1704.84	1692.96	1736.4	1664.51	1685.95	1676.58	1695.18	1704.42	1705.86	1698.61	1703.26	1714.82	1665.9	1694.61	1653.78	1711.14	1710.97	1704.26	1691.48	1670.17	1682.52	1650.77	1703.78	1700.32	1690.51	1668.02	1684.43	1736.11	1726.83	1718.44	1743.41	1755.45	1661.66	1663.72	1698.43	1665.38	1703.75	1686.22	1670.26
379.976990	1654.94	1698.91	1663.54	1697.26	1656.14	1796.67	1670.98	1673.32	1677.66	1720.74	1705.85	1691.53	1735.56	1664.36	1685.66	1676.38	1697.66	1708.02	1705.22	1697.89	1703.54	1716.35	1667.15	1696.12	1654.52	1710.02	1709.48	1704.7	1687.29	1670.53	1679.51	1649.55	1707.37	1699.89	1692.33	1670.43	1682.08	1735.94	1725.97	1717.01	1743.31	1754.5	1659.66	1661.96	1694.52	1666.99	1702.31	1688.33	1669.97
380.471985	1655.28	1700.24	1663.47	1700.02	1657.73	1795.42	1668.21	1673.75	1677.07	1720.33	1706.21	1694.12	1737.35	1666.22	1684.38	1675.01	1695.63	1705.12	1704.89	1699.11	1704.22	1716.09	1667.27	1693.64	1652.17	1709.6	1710.33	1705.48	1690.34	1671.07	1677.84	1650.13	1705.26	1698.42	1691.42	1666.71	1679.99	1734.03	1724.55	1715.92	1743.79	1756.23	1659.3	1664.84	1695.77	1665.25	1702.17	1688.07	1669.11
380.967987	1654.93	1697.5	1663.96	1696.15	1657.02	1793.79	1668.64	1675.05	1678.31	1723.52	1704.33	1694.19	1734.79	1664.66	1686.35	1675.92	1693.43	1705.3	1707.25	1696.46	1706.04	1715.28	1667.63	1697.25	1654.69	1710.91	1710.66	1704.06	1688.41	1670	1678.89	1649.92	1703.85	1699.07	1693.32	1666.45	1685.71	1733.89	1724.27	1716.03	1744.22	1751.17	1661.01	1662.13	1697.18	1663.4	1702.13	1688.18	1668.19
381.463013	1653.82	1696.5	1662.55	1696.78	1655.9	1793.52	1669.35	1675.78	1680.07	1721.39	1705.49	1694.84	1734.29	1662.2	1686.52	1674.36	1694.91	1705.36	1705.47	1696.3	1705.92	1714.87	1667.34	1694.33	1654.66	1710.2	1709.7	1702.92	1688.24	1667.46	1679.29	1651.19	1704.16	1698.26	1689.41	1667.16	1682.18	1737.21	1725.42	1719.64	1739.8	1751.44	1657.76	1663.93	1696.04	1663.4	1700.84	1686.83	1671.04
381.958008	1654.22	1695.97	1664.2	1697.68	1656.75	1791.08	1667.96	1672.67	1676.68	1719.36	1704.16	1692.08	1736.14	1664.69	1685.71	1675.63	1693.53	1706.3	1704.28	1696.41	1704.38	1712.66	1665.12	1691.71	1655.7	1709.13	1707.54	1702.85	1685.84	1666.59	1678.11	1651.43	1704.52	1697.56	1691.5	1667.41	1681.73	1735.15	1723.92	1714.19	1741.23	1753.11	1659.43	1661.84	1696.78	1663.88	1703.68	1687.45	1669.16
382.453003	1655.68	1695.99	1663.34	1693.53	1657.44	1793.54	1668.04	1672.76	1676.69	1720.53	1705.31	1694.01	1736.31	1665.02	1684.26	1678.53	1695.96	1705.64	1705.62	1697.47	1702.91	1713.89	1667.69	1695.34	1655.64	1712.01	1708.09	1704.23	1688.47	1667.3	1680.25	1650.92	1704.6	1697.96	1694.11	1668	1683.71	1733.15	1725.11	1719	1740.94	1751.96	1659.67	1663.08	1693.36	1663.9	1702.72	1688.87	1669.5
382.947998	1653.79	1696.33	1661.89	1695.69	1656.95	1790.01	1670.08	1671.77	1677.53	1718.15	1703.14	1691.47	1735.28	1662.89	1683.91	1675.61	1694.37	1704.44	1702.31	1695.46	1704.36	1713.49	1666.84	1693.25	1655.91	1708.03	1706.7	1703.47	1690.76	1666.42	1678.13	1649.89	1705.31	1695.84	1692.31	1667	1682.18	1732.56	1725.76	1717.89	1741.02	1752.17	1656.79	1660.65	1696.48	1661.87	1699.85	1685.68	1666.81
383.444000	1652.98	1697.33	1661.67	1693.97	1656.41	1789.49	1668.33	1673.39	1676.33	1718.53	1704.91	1692.22	1731.76	1661.97	1683.65	1671.4	1694.83	1704.42	1702.4	1696.26	1701.64	1712.6	1665.56	1694.49	1652.54	1709.86	1707.16	1703.45	1688.9	1668.32	1680.02	1649.6	1704.59	1696.85	1691.43	1668.21	1681.31	1729.2	1724.45	1715.14	1738.11	1749.08	1658.56	1660.32	1693.38	1662.3	1699.38	1686.78	1668.35
383.938995	1652.03	1697.21	1662.31	1696.59	1655.41	1787.76	1666.54	1671.82	1674.58	1718.65	1703.28	1690.83	1731.49	1664.66	1684.43	1673.24	1694.69	1704.22	1703.69	1696.14	1704.09	1713.12	1665.46	1694.9	1655.37	1710.64	1708.26	1703.72	1689.59	1665.57	1678.25	1651.2	1704.3	1697.73	1692.25	1667.03	1680.11	1732.23	1723.09	1715.83	1740.88	1753.16	1657.04	1661.53	1692.66	1663.71	1699.22	1684.39	1668.35
384.433990	1652.68	1698.15	1663.17	1697.02	1657.21	1789.25	1667.82	1670.21	1674.01	1717.39	1702.46	1691.53	1733.49	1661.53	1684.51	1674.75	1693.92	1703.18	1702.46	1695.04	1702.51	1712.12	1666.6	1692.51	1654.17	1705.93	1708.06	1701.7	1685.48	1666.9	1680.45	1651.13	1703.74	1699.05	1693.82	1667.2	1680.98	1728.5	1724.23	1716.63	1739.93	1749.82	1657.71	1662.06	1693.27	1661.15	1705.05	1687.95	1666.34
384.928986	1654.6	1696.46	1660.97	1695.26	1655.02	1789.54	1666.46	1671.72	1676.35	1715.11	1701.31	1690.9	1731.54	1661.44	1683.57	1673.65	1691.9	1702.17	1698.75	1695.14	1701.31	1712.42	1663.99	1693.4	1655.55	1708.55	1705.73	1702.57	1685.38	1667.87	1679.45	1648.36	1703.74	1695.83	1691.6	1668.62	1680.49	1732.86	1721.78	1714.44	1740.73	1749.42	1657.06	1662.09	1693.27	1659.71	1700.18	1686.02	1666.89
385.424011	1656.44	1693.83	1660.6	1695.7	1653.47	1785.78	1666	1671.7	1676.29	1718.03	1702.89	1693.06	1732.11	1662.36	1682.51	1672.7	1692.74	1701.09	1701.54	1696.45	1702.08	1711.29	1663.36	1693.8	1654.27	1710.91	1708.44	1701.72	1688.76	1666.38	1676.7	1647.95	1703.93	1697.4	1691.2	1665.97	1681.4	1728.98	1722.36	1712.45	1737.68	1749.67	1658.1	1662.56	1695.89	1662.18	1703	1685.22	1665.46
385.920013	1654.95	1694.01	1663.05	1694.55	1657.73	1786.94	1667.64	1671.2	1676.28	1718.07	1702.3	1692.4	1732.46	1663.12	1681.86	1674.32	1690.2	1701.57	1702.5	1694.75	1703.26	1711.54	1666.02	1692.32	1656.12	1706.84	1708.4	1703.92	1687.29	1669.6	1676.8	1650.01	1702.93	1696.64	1687.72	1667.66	1681.3	1730.04	1720.33	1713.2	1737.76	1748.59	1657.77	1662.18	1693.27	1661.91	1697.51	1684.69	1664.88
386.415009	1653.99	1692.2	1662.35	1692.76	1654.33	1783.79	1666.35	1669.78	1674.67	1715.5	1702.79	1691.65	1731.85	1664.35	1683.59	1672.93	1693.36	1702.8	1703.4	1694.58	1702.2	1711.65	1664.23	1693.65	1653.7	1708.71	1707.56	1703.64	1686.64	1667	1678.37	1649.68	1702.58	1695.89	1690.75	1666.05	1682.49	1730.2	1720.87	1712.59	1738.59	1747.09	1656.73	1662.8	1692.61	1661.68	1699.87	1685.07	1665.66
386.910004	1653.72	1693.65	1662.29	1695.1	1656.99	1781.73	1666.05	1671.37	1674.46	1716.49	1700.68	1692.2	1728.4	1663.07	1682.67	1673.32	1692.93	1700.47	1701.88	1694.94	1702.33	1710.06	1666.09	1694.05	1652.22	1708.68	1708.48	1702.05	1687.83	1665.68	1675.98	1648.02	1702	1699.38	1689.88	1666.24	1681.63	1728.17	1721.68	1712.83	1738.68	1745.92	1655.63	1663.06	1691.5	1662.71	1701.02	1685.29	1668.07
387.404999	1655.04	1695.11	1661.43	1694.65	1655.77	1785.13	1665.07	1669.81	1676.66	1715.59	1699.52	1689.74	1731.43	1662.03	1683.83	1674.22	1691.34	1702.83	1704.89	1692.35	1703.18	1709.48	1663.25	1692.89	1655.41	1707.54	1703.69	1702.12	1689.98	1663.54	1675.2	1646.23	1702.61	1694.75	1692.41	1665.72	1680.66	1727.24	1721.99	1712.21	1735.99	1746.74	1655.84	1661.42	1693.85	1663.69	1700.05	1683.39	1664.33
387.901001	1654.24	1692.32	1662.57	1693.73	1654.6	1784.66	1663.45	1669.72	1673.39	1717.13	1698.53	1691.21	1731.71	1663.45	1681.81	1671.17	1690.1	1702.76	1700.41	1691.08	1700.92	1708.45	1664.38	1690.12	1653.19	1706.65	1703.7	1701.05	1687.12	1665.87	1676.16	1647.79	1701.33	1695.25	1690.07	1662.92	1679.51	1727.45	1721.73	1713.25	1736.23	1745.28	1655.01	1660.7	1692.16	1663.15	1699.41	1683.31	1667.68
388.395996	1653.82	1691.59	1663.13	1693.87	1653.93	1778.42	1667.54	1670.94	1674.8	1713.63	1698.6	1689.69	1729.69	1663.01	1680.71	1671.65	1688.23	1704.09	1702.54	1688.8	1700.88	1710.23	1664.11	1690.72	1654.94	1707.02	1705.16	1701.14	1687.37	1666.19	1675.64	1648.35	1701.89	1694.17	1689.78	1666.07	1680.48	1727.56	1720.55	1713.78	1733.32	1745.58	1655.51	1660.5	1691.96	1659.75	1698.13	1681.72	1662.92
388.890991	1652.94	1691.25	1662.05	1691.67	1653.66	1778.41	1663.72	1668.78	1672.45	1712.56	1700.11	1689.76	1729.46	1660.73	1684.09	1672.8	1688.8	1701.45	1700.54	1690.93	1700.16	1709.56	1665.13	1690.93	1653.19	1705.5	1706.49	1698.33	1684.74	1664.85	1677.13	1650.16	1701.35	1695.54	1689.59	1667.87	1678.68	1725.56	1719.85	1711.32	1736.9	1743.9	1656.25	1658.9	1690.64	1661.72	1695.75	1683.58	1663.99
389.385986	1653.17	1692.8	1662.29	1693.03	1655.24	1781	1667.47	1669.33	1673.1	1711.1	1699.71	1687.51	1726.99	1663.11	1679.82	1672.26	1690.3	1701.99	1698.38	1691.78	1703.31	1707.38	1661.81	1693.06	1653.1	1705.62	1701.87	1700.48	1685.83	1667.19	1677.6	1649.33	1703.25	1693.92	1687.52	1663.46	1679.37	1728.23	1718.8	1711.63	1738.12	1745.53	1656.05	1658.51	1690.1	1660.27	1696.24	1681.14	1663.52
389.881012	1652.29	1691.74	1662.48	1692.96	1653.92	1778.33	1668.74	1669.04	1672.87	1713.24	1700.6	1688.91	1725.63	1661.38	1680.03	1671.75	1689.2	1699.76	1698.37	1691.94	1701.43	1709.56	1664.45	1690.86	1652.47	1707.9	1705.05	1701.55	1686.52	1665.19	1675.39	1646.43	1703.71	1696.45	1689.06	1668.12	1679.69	1728.94	1719.04	1710.24	1735.3	1746.32	1654.32	1660.34	1692.74	1659.26	1698.34	1684.12	1664.61
390.377014	1651.04	1691.93	1662.15	1690.17	1655.42	1778.06	1666.68	1669.78	1671.6	1712.04	1700.22	1688.53	1725.64	1662.18	1680.06	1672.65	1690.97	1698.74	1696.27	1689.76	1702.99	1709.56	1664.43	1692.47	1653.15	1706.34	1704.28	1700.54	1685.9	1664.88	1675.85	1646.63	1702.31	1694.7	1690.61	1668.28	1679.09	1728.35	1719.26	1714.25	1736.77	1743.55	1658.14	1660.67	1693.12	1661.28	1695.4	1684.06	1666.6
390.872009	1652.72	1692.04	1659.98	1690.49	1658.04	1773.79	1665.29	1670.5	1674.93	1715.22	1698.53	1690.55	1727.44	1659.82	1682.5	1671.45	1690.76	1700.54	1700.13	1691.11	1701.1	1706.75	1662.08	1692.61	1653.19	1706.72	1707.24	1699.99	1686.64	1667.02	1678.12	1646.85	1702.85	1695.79	1688.48	1666.26	1680.12	1727.59	1721.34	1712.32	1735.91	1745.16	1657.13	1660.23	1691.18	1662.22	1694.65	1682.81	1667.96
391.367004	1651.89	1690.87	1661.13	1687.15	1654.81	1776.7	1665.34	1670.33	1674.45	1709.6	1694.32	1688.6	1725.79	1661.59	1680.8	1671.4	1688.16	1699.76	1700.39	1690.78	1700.41	1706.74	1664.15	1690.56	1653.46	1705.56	1704.53	1699.43	1688.02	1666.16	1673.58	1647.09	1700.53	1692.25	1688.67	1663.16	1678.71	1727.14	1719.21	1711.69	1734.73	1740.99	1656.39	1658.76	1691.44	1657.43	1693.37	1681.63	1665.98
391.862000	1652.4	1690.99	1659.03	1691.54	1655.3	1775.44	1664.8	1669.51	1672.02	1708.95	1700.53	1686.32	1727.53	1659.42	1681.43	1671.11	1687.29	1700.82	1699.21	1689.17	1701.2	1707.38	1663.67	1689.91	1652.99	1703.83	1702.45	1702.45	1687.4	1666.67	1676.18	1649.08	1702.84	1694.72	1689.4	1665.45	1677.94	1725.67	1720.37	1710.71	1734.24	1746.66	1654.68	1657.15	1690.36	1658.56	1696.54	1684.12	1664.46
392.356995	1654.15	1689.21	1661.41	1689.43	1651.24	1774.58	1663.7	1668.52	1669.88	1710.03	1699.12	1687.23	1724.43	1661.45	1679.97	1673.04	1688.82	1697.57	1697.51	1690.24	1700.16	1705.44	1664.85	1688.5	1652.47	1705.53	1702.22	1700.29	1685.49	1662.38	1673.47	1648.69	1700.43	1692.02	1686.76	1666.16	1680.42	1726.16	1720.42	1709.9	1736.13	1740.73	1656.45	1658.9	1691.77	1660.81	1695.65	1683.62	1664.08
392.852997	1651.93	1686.71	1660.44	1686.84	1652.7	1774.46	1665.07	1667.97	1671.33	1711.21	1697.12	1688.02	1722.37	1659.43	1682.54	1670.7	1686.68	1699.66	1697.83	1690.81	1699	1704.77	1662.52	1686.13	1652.93	1701.88	1701.08	1698.97	1685.16	1666.89	1675.07	1648.54	1701.99	1693.69	1688.25	1667.51	1681.63	1723.01	1718.79	1709.28	1733.53	1743.03	1655.35	1660.53	1688.66	1657.79	1695.2	1679.22	1664.25
393.347992	1653.59	1688.23	1660.72	1688.79	1652.72	1776.84	1662.49	1669.79	1671.01	1706.08	1695.35	1687.87	1721.64	1659.35	1680.51	1671.79	1685.83	1697.8	1698	1688.13	1698.35	1703.76	1662.01	1688.16	1652.66	1705.8	1701.36	1699.38	1683.66	1666.34	1675.82	1648.7	1699.46	1690.67	1685.81	1666.5	1676.48	1724.1	1716.99	1709.88	1733.21	1741.31	1658.25	1659.27	1688.75	1657.14	1694.01	1680.02	1663.57
393.842987	1651.42	1689.15	1660.4	1689.49	1652.21	1773.79	1664.18	1668.98	1671.22	1706.55	1698.86	1686.8	1723.11	1658.86	1680.82	1672.43	1687.94	1698.95	1698.79	1685.81	1697.81	1700.63	1661.76	1690.64	1653.76	1702.48	1703.64	1698.59	1684.67	1665.45	1673.84	1647.28	1699.5	1691.7	1686.28	1665.41	1679.07	1722.97	1717.44	1708.64	1733.63	1741.18	1656.24	1660.04	1688.41	1657.71	1692.98	1679.79	1664.86
394.338013	1651.24	1688.11	1661.26	1688.48	1652.71	1773.66	1663.52	1667.68	1672.24	1708.91	1697.84	1685.95	1722.94	1660.81	1679.02	1670.85	1686.05	1698.72	1695.96	1687.83	1698.94	1705.92	1661.7	1689.52	1651.09	1704.58	1702.53	1700.21	1684.96	1663.92	1673.34	1646.36	1697.72	1693.46	1687.93	1663.85	1677.97	1725.83	1717.2	1710.51	1728.94	1741.99	1654.62	1659.06	1688.2	1656.95	1693.05	1678.13	1664.4
394.833008	1650.3	1690.14	1660.58	1689.41	1654.15	1772.17	1663.35	1669.29	1671.47	1706.93	1696.45	1686.79	1721.46	1661.94	1677.79	1669.34	1685.54	1697.07	1696.91	1685.11	1697.68	1703.64	1658.51	1687.81	1652.72	1703.57	1700.04	1698.22	1685.33	1664.26	1674.64	1647.18	1699.14	1692.47	1685.31	1664.46	1678.03	1722.19	1714.7	1706.06	1730.73	1740.4	1656.26	1659.66	1688.67	1658.72	1690.56	1680.18	1664.24
395.329010	1651.32	1689.23	1661.29	1689.65	1652.68	1770.31	1665.22	1668.27	1670	1707.53	1696.22	1685.64	1723.17	1657.17	1679.86	1671.92	1685.36	1698.29	1696.73	1687.63	1698.28	1705.22	1661.42	1687.27	1653.07	1703.69	1701.51	1698.99	1684.67	1662.17	1676.62	1644.99	1697.68	1692.95	1686.97	1661.99	1676.96	1722.94	1718.39	1709.04	1731.39	1741.99	1654.55	1656.79	1689.45	1655.91	1691.63	1678.98	1663.18
395.824005	1652.2	1686.45	1660.28	1688.82	1654.68	1769.09	1664.65	1666.87	1671.23	1707.49	1695.06	1685.19	1720.57	1659.67	1678.89	1670.08	1683.46	1698.02	1696.69	1687.74	1697.74	1701.68	1660.83	1686.9	1650.67	1705.18	1698.65	1697.15	1685.65	1663.26	1672.2	1648.06	1701.43	1690.57	1685.04	1663.05	1678.51	1721.98	1715.02	1707.63	1728.83	1740.33	1654.76	1655.79	1685.71	1656.75	1691.12	1677.9	1662.2
396.319000	1649.06	1686.29	1658.06	1686.54	1652.33	1770.87	1664.61	1669.38	1670.68	1707.61	1696	1685.74	1720.34	1660.08	1677.8	1671.39	1684.59	1696.83	1694.35	1686.1	1697.34	1704.66	1659.57	1687.43	1652.55	1700.9	1700.31	1699.29	1683.17	1665.04	1672.69	1648.28	1699.96	1692.87	1685.81	1662.3	1675.76	1723.69	1717.36	1707.19	1730.85	1741.25	1658.67	1658.34	1688.97	1655.98	1693.2	1679.31	1663.35
396.813995	1650.67	1688.69	1658.25	1688.14	1652.93	1769.32	1664.22	1667.67	1670.77	1706.95	1694.88	1686.39	1716.44	1659.57	1677	1671.43	1683.88	1696.61	1697.42	1685.35	1694.1	1703.16	1659.43	1685.56	1651.08	1702.48	1698.23	1699.15	1683.66	1664.2	1671.73	1646.59	1698.74	1692.17	1686.01	1661.34	1676.47	1721.83	1713.46	1706.22	1731.98	1737.87	1655.66	1656.86	1685.55	1655.85	1692.97	1679.36	1663.43
397.308990	1651.19	1690.54	1660.59	1686.07	1653.38	1768.28	1663.85	1667.15	1671.5	1708.28	1696.07	1684.85	1721.43	1659.39	1678.07	1668.6	1683.22	1696.48	1696.53	1684.31	1697.02	1702.47	1660.89	1686.5	1650.49	1704.55	1699.37	1698.13	1683.69	1662.88	1671.73	1646.39	1697.68	1691.02	1682.89	1663.81	1676.46	1723.32	1715.12	1707.19	1732.07	1739.82	1656.07	1656.69	1688.59	1653.66	1692.11	1677.39	1664.2
397.804993	1652.41	1690.16	1659.69	1688.65	1653.97	1769.84	1663.11	1667.2	1670.42	1709.1	1694.67	1684.31	1721.17	1658.89	1679.01	1668	1680.83	1696.61	1694.98	1685.24	1695.14	1699.76	1660.44	1688.53	1651.29	1703.65	1700.13	1698.22	1684.95	1663.85	1672.86	1645.43	1700.57	1690.24	1685.08	1664.11	1678.15	1721.73	1715.3	1704.68	1731.25	1736.88	1653.15	1658.02	1689	1656.46	1690.39	1677.45	1665.53
398.299988	1649.84	1686.77	1659.92	1685.29	1651.3	1767.27	1662.02	1666.61	1668.92	1706.28	1694.18	1682.71	1720.61	1656.22	1679.8	1667.26	1681.98	1698.43	1694.19	1683.66	1696.87	1700.99	1660.44	1687.93	1650.1	1701.94	1699.91	1696.89	1680.95	1661.22	1671.45	1644.7	1694.62	1690.1	1683.5	1664.8	1678.44	1721.17	1715.16	1707.73	1732.33	1736.43	1652.8	1658.63	1686.37	1655.59	1692.02	1677.24	1663.38
398.795013	1650.47	1688.27	1657.21	1685.54	1650.4	1766.46	1663.94	1668.61	1668.78	1705.11	1690.33	1683.72	1719.11	1657.57	1676.94	1666.14	1683.24	1694.98	1696.06	1684.87	1695.43	1701.22	1659.64	1686.52	1649.87	1701.21	1699.29	1698.51	1682.03	1664.74	1672.2	1645.08	1697.84	1688.33	1684.84	1663.4	1675.52	1721.11	1712.85	1706.28	1727.75	1739.33	1650.28	1656.12	1687.02	1654.35	1691.52	1676.71	1662.06
399.290009	1649.15	1686.8	1658.97	1685.52	1651.17	1766.15	1662.8	1667.16	1669.03	1703.78	1694.76	1682.06	1718.98	1656.2	1675.59	1665.82	1681.48	1696.06	1694.05	1682.93	1695.24	1700.85	1659.88	1686.9	1648.77	1702.48	1700.02	1697.73	1681.26	1660.35	1670.8	1644.44	1697.52	1689.43	1684.47	1661.59	1678.04	1721.36	1712.88	1705.78	1728.2	1737.53	1652.28	1656.84	1687.78	1654.3	1691.49	1673.75	1662.52
399.786011	1650.48	1687.03	1659.17	1685.46	1650.08	1767.12	1664.02	1668.16	1670.4	1704.48	1691.88	1684.05	1718.56	1657.97	1679.9	1669.12	1681.06	1696.16	1695.05	1686.03	1695.25	1701.06	1659.5	1686.36	1651.24	1702.83	1697.19	1696.59	1683.86	1661.66	1671.43	1646.07	1698.6	1690.41	1683.16	1663.42	1676.58	1720.33	1715.77	1706.68	1727.66	1737.21	1652.55	1656.67	1686.15	1654.98	1693.4	1676	1662.54
400.281006	1651.87	1685.07	1659.44	1686.63	1650.34	1771.3	1661.62	1665.88	1669.31	1703.83	1692.88	1683.65	1717.09	1656.75	1679.48	1669.44	1682.78	1695.02	1695.45	1684.22	1694.61	1700.88	1658.74	1687.22	1652.68	1702.03	1698.49	1696.49	1680.69	1663.87	1667.99	1646.8	1697.55	1690.31	1685.51	1663.36	1675.36	1718.34	1712.57	1705.99	1728.01	1736.5	1652.46	1655.99	1685.14	1654.03	1689.73	1675.7	1661.54
400.776001	1650.64	1687.46	1660.33	1688.37	1652.78	1768.83	1663.66	1665.78	1668.88	1704.76	1693.22	1683.41	1718.28	1658.42	1679.27	1670.1	1682.29	1694.89	1695.13	1683.26	1696.59	1698.47	1657.6	1683.66	1649.39	1700.49	1698.34	1695.8	1682.22	1664.22	1670.08	1646.17	1698.67	1689.28	1684.36	1662.2	1675.9	1720.56	1713.66	1703.57	1725.57	1736.53	1651.91	1656.92	1688.6	1655.17	1690.44	1675.52	1661.18
401.270996	1650.41	1684.07	1657.53	1687.14	1650.36	1763.71	1661.3	1664.76	1669.07	1704.11	1694.05	1685.88	1718.89	1657.97	1678.09	1668.67	1680.77	1696.06	1692.97	1682.21	1693.17	1698.87	1659.7	1685.92	1651.28	1701.94	1698.8	1693.07	1678.76	1660.87	1668.69	1643.32	1697.36	1690.37	1684.59	1660.59	1673.4	1717.96	1713	1705.04	1725.46	1734.01	1651.49	1657.25	1684.73	1655.98	1690.74	1676.58	1660.4
401.765991	1651.61	1687.43	1659.76	1685.6	1655.07	1763.31	1661.67	1667.7	1668.36	1703.11	1692.86	1683.82	1718.84	1657.7	1678.84	1668.35	1683.34	1695.48	1695.9	1684.02	1696.11	1699.34	1660.24	1685.82	1651.01	1701.31	1698.16	1694.87	1683.05	1660.03	1670.16	1645.43	1695.78	1689.17	1683.57	1659.98	1676.86	1717.19	1713.75	1704.43	1726.1	1734.49	1652.6	1656.94	1686.19	1656.87	1688.58	1675.16	1663.63
402.261993	1653.19	1687.14	1657.81	1683.27	1651.32	1768.22	1663.44	1668.67	1669.39	1701.56	1692.54	1683.6	1718.06	1656.36	1675.74	1666.26	1682.04	1692.38	1693.37	1683.65	1695.48	1698.15	1658.46	1686.88	1652.14	1700.43	1697.97	1695.17	1682.4	1660.98	1670.93	1646.47	1696.51	1689.03	1682.48	1661.67	1672.62	1716.31	1713.07	1703.82	1727.68	1732.89	1649.27	1656.61	1685.98	1653.37	1691.62	1676.72	1662.95
402.756989	1650.59	1687.49	1658.07	1684.43	1651.61	1765.63	1662.17	1667.57	1671.3	1704.06	1693.41	1683.73	1717.59	1657.58	1677.86	1666.91	1680.09	1696.2	1693.15	1680.98	1694.34	1698.36	1659.3	1684.46	1651.27	1698.91	1697.15	1695.87	1681.31	1658.72	1669.13	1642.24	1695.62	1687.94	1680.1	1661.37	1675.7	1718.93	1712.29	1704.98	1725.4	1733.84	1650.68	1655.63	1684.05	1652.95	1688.44	1675.28	1662.16
403.252014	1650.31	1687.5	1657.47	1686.71	1650.92	1761.64	1661.83	1665.35	1668.12	1701.35	1691.65	1682.54	1715.9	1658.6	1677.7	1668.1	1682.71	1695.19	1693.87	1685.38	1692.87	1699.83	1659.94	1685.06	1649.49	1699.21	1697.48	1693.9	1679.72	1661.07	1668.2	1642.78	1694.47	1689.81	1682.25	1659.49	1675.79	1717.42	1710.93	1703.68	1727.03	1736.1	1650.74	1656.12	1682.61	1654.85	1688.04	1673.06	1661.86
403.747009	1650.68	1685.47	1659.75	1686.53	1650.66	1762.56	1659.49	1668.56	1670.19	1703.14	1692.86	1683.52	1719.42	1658.77	1678.74	1667.44	1683.18	1695.5	1694.46	1682.1	1694.74	1697.6	1657.97	1685.7	1649.42	1699.3	1697.88	1694.75	1681.73	1663.29	1670.67	1645.9	1697.73	1688.46	1681.41	1662.04	1676.91	1719.49	1712.02	1706.61	1728.97	1736.05	1650.44	1653.93	1683.58	1653.9	1688.27	1674.6	1661.57
404.242004	1651.76	1685.89	1658.2	1686.84	1651.96	1762.93	1663.08	1667.51	1671.31	1700.74	1693.37	1684.61	1716.7	1656.8	1677.05	1668.6	1682.4	1692.83	1693.18	1680.72	1693.34	1698.66	1659.5	1685.39	1649.34	1702.06	1698.77	1693.82	1681.29	1661.89	1668.99	1644.4	1694.18	1688.17	1681.32	1662.32	1674.99	1716.37	1712.34	1703.38	1722.92	1732.69	1651.34	1655.25	1685.79	1653.63	1686.86	1675.95	1662.26
404.738007	1649.63	1688.37	1657.86	1686.42	1649.83	1764.62	1661.2	1665.38	1670.34	1702.34	1691.17	1682.65	1714.63	1656.12	1677.05	1667.45	1680.42	1694.2	1692.88	1679.91	1692.63	1698.79	1657.75	1686.63	1650.06	1700.68	1695.42	1693.19	1680.01	1661.13	1668.4	1644.46	1694.57	1687.92	1682.59	1662	1674.45	1714.98	1708.09	1704.74	1722.36	1729.13	1649.59	1654.71	1681.27	1652.26	1687.74	1674.98	1661.09
405.233002	1648.73	1684.36	1656.06	1683.68	1650.16	1761.42	1661.67	1665.62	1668.13	1700.07	1690.16	1681.15	1716.19	1658.8	1674.74	1667.16	1679.95	1693.22	1692.85	1682.13	1694.4	1699.34	1657.77	1684.2	1648.99	1699.29	1695.21	1696.57	1682.28	1660.14	1671.78	1645.35	1694.61	1685.96	1680.57	1662.22	1673.5	1718.06	1708.39	1703.21	1722.81	1733.85	1650.03	1653.8	1684.49	1653.72	1686.1	1673.06	1658.78
405.727997	1647.2	1685.99	1658.13	1683.67	1648.61	1762.75	1660.68	1666.03	1668.92	1700.88	1691.15	1681	1713.84	1655.45	1675.86	1666.95	1680.58	1691.41	1692	1681.1	1692.86	1697.29	1659.58	1684.59	1651.61	1700.02	1695.24	1696.82	1680.14	1662.64	1669.91	1644.24	1694.24	1687.37	1683.22	1662.12	1674.98	1719.23	1709.31	1703.58	1723.44	1731.23	1651.59	1655.33	1681.3	1652.45	1687.35	1672.75	1659.61
406.222992	1648.57	1682.17	1658.77	1682.43	1648.68	1763.03	1659.89	1665.6	1669.07	1700.53	1691.56	1681.84	1717.31	1656.59	1677.4	1667.3	1680.84	1691.57	1691.72	1681.75	1696	1697.15	1657.56	1684.16	1651.23	1700.01	1698.88	1693.84	1680.24	1660.48	1667.75	1644.64	1695.09	1689.32	1685.56	1662.23	1675.97	1719.64	1709.56	1702.23	1724.73	1734.35	1651.46	1655.77	1685.88	1652.69	1689.82	1674.81	1661.91
406.717987	1648.71	1685.06	1656.79	1684.78	1650.39	1762.19	1659.59	1668	1669.5	1701.62	1691.91	1681.25	1715.18	1658.28	1675.49	1667.61	1680.28	1694.96	1693.25	1680.13	1690.63	1697.53	1656.67	1682.91	1651.53	1697.31	1694.85	1693.65	1680.25	1660.1	1669.23	1642.84	1693.96	1687.57	1681.49	1663.24	1675.05	1717.39	1711.59	1703.9	1726.67	1735.01	1650.1	1656.09	1685.16	1654.62	1688.75	1673.57	1659.14
407.213989	1650.63	1684.98	1657.65	1684.83	1649.37	1760.35	1662.54	1666.73	1669.12	1702.23	1690.62	1681.26	1717.03	1655.49	1675.74	1666.62	1679.55	1693.34	1694.1	1682.76	1695.32	1697.81	1659.1	1684.14	1649.61	1700.56	1695.41	1694.6	1678.74	1660.65	1667.74	1643.76	1694.86	1688.71	1684.68	1664.91	1674.98	1714.29	1710.62	1705.24	1723.04	1730.44	1650.58	1656.12	1682.9	1652.99	1687.88	1675.67	1659.06
407.709015	1651.6	1685	1657.73	1683.24	1651.98	1758.8	1662.3	1665.35	1667.58	1699.08	1690.95	1681.72	1713.85	1656.75	1675.91	1667.21	1681.9	1692.61	1690.29	1678.37	1692.45	1695.84	1658.18	1685.17	1651.41	1697.32	1696.04	1694.43	1679.5	1661.13	1669.53	1645.29	1695.32	1687.01	1682.14	1662.56	1674.46	1716.67	1711.52	1703.3	1724.35	1732.08	1651.16	1658.12	1684.68	1653.06	1687.64	1673.78	1660.22
408.204010	1651.04	1683.99	1658.68	1681.27	1650.61	1761.72	1660.17	1665.67	1667.92	1700.56	1689.91	1680.95	1710.74	1659.74	1674.8	1667.06	1679.04	1691.67	1693.56	1680.7	1692.8	1695.7	1660.16	1684.54	1649.01	1698.83	1696.4	1694.83	1680.01	1661.11	1670.13	1645.7	1693.16	1688.1	1682.05	1661.42	1675.21	1715.19	1710.32	1700.78	1724.16	1730.11	1649.71	1654.44	1683.83	1653.36	1690.08	1672.81	1658.13
408.699005	1649.5	1681.83	1657.83	1683.55	1650.54	1758.56	1660.79	1664.91	1668.35	1700.22	1687.28	1680.79	1712.02	1655.54	1674.37	1663.7	1678.19	1692.89	1691.13	1681.24	1691.82	1694.99	1659.52	1684.03	1649.63	1695.93	1694.07	1693.05	1679.73	1660.04	1668.7	1644.71	1692.38	1685.3	1680.3	1662.09	1674.82	1715.97	1709.41	1705.31	1722.9	1731.71	1650.32	1655.07	1683.01	1652.63	1688.44	1674.95	1661.6
409.194000	1649.67	1683.71	1658.89	1684.5	1650.25	1761.25	1660.43	1666.11	1669.22	1698.39	1690.2	1680.68	1713.52	1657.99	1674.67	1666.19	1679.29	1692.4	1689.76	1679.13	1692.3	1696.34	1657.75	1683.65	1648.93	1695.25	1693.22	1694.42	1680.45	1662.96	1667.41	1642.96	1695.38	1688.45	1680.36	1662.03	1673.52	1715.65	1710.42	1703.56	1719.85	1728.5	1650.45	1653.86	1682.86	1651.71	1689.77	1673.7	1660.29
409.690002	1648.13	1682.65	1657.65	1682.25	1651.5	1759.52	1660.52	1664.43	1664.09	1699.63	1690.87	1681.59	1713.27	1656.69	1674.73	1665.72	1677.82	1693.09	1691.18	1679.91	1691.67	1696.79	1659.34	1684.23	1648.97	1698.59	1694.79	1694.2	1680.9	1661.92	1667.84	1642.86	1693.84	1688.7	1682	1661.21	1675.56	1712.85	1708.85	1704.95	1723.92	1731.61	1651.06	1652.6	1680.32	1651.32	1685.98	1673.28	1658.48
410.184998	1650.64	1683.76	1657.78	1683.4	1648.91	1758.07	1661.41	1664.91	1669.02	1699.22	1690.99	1681.91	1712.49	1656.66	1673.5	1665.4	1674.94	1692.02	1691.92	1680.79	1691.33	1695.13	1657.14	1682.37	1651.44	1695.9	1694.26	1691.97	1679.66	1658.53	1667.55	1641.82	1694.22	1688.37	1680.33	1660.84	1672.57	1715.77	1709.52	1703.29	1721.63	1729.23	1649.41	1652.38	1682.04	1649.36	1685.12	1672.76	1658.73
410.679993	1648.9	1682.17	1657.61	1682.79	1650.83	1759.7	1659.79	1666.17	1666.88	1698.9	1689.8	1680.69	1711.67	1656.87	1674.39	1667.67	1678.67	1689.79	1691.47	1681.84	1688.44	1697.47	1657.31	1682.45	1649.63	1696.59	1696.18	1691.62	1679.71	1660.72	1666.78	1643.54	1694.69	1686.35	1680.77	1662.35	1673.96	1715.59	1708.61	1703.58	1723	1733.39	1649.37	1653.98	1682.86	1650.91	1684.24	1671.74	1660.08
411.174988	1649.54	1682.7	1658.69	1684.96	1648.71	1762.47	1662.46	1667.07	1668.37	1699.07	1688.72	1682.02	1711.92	1658.82	1674.23	1665.67	1679.25	1691.63	1688.53	1679.78	1690.15	1696.69	1655.62	1682.87	1650.38	1698.34	1696.7	1692.21	1681.39	1661	1669.05	1643.55	1695.7	1686.31	1679.01	1659.65	1674.63	1715.38	1708.66	1702.88	1722.6	1731.93	1649.55	1653.39	1682.15	1652.22	1686.51	1673.67	1660.89
411.670013	1649.93	1682.39	1657.78	1679.42	1650.54	1761.56	1661.1	1665.63	1665.99	1699.15	1690.09	1682.15	1711.66	1653.63	1673.78	1665.6	1679.47	1690.79	1691.18	1679.38	1688.51	1694.86	1656.22	1683.82	1650.02	1696.38	1694.76	1695.58	1678.7	1659.23	1667.44	1644.88	1693.52	1685.43	1679.18	1660.98	1673.77	1713.57	1712.4	1699.83	1721.8	1728.46	1649.6	1654.5	1684.7	1653.22	1686.47	1674.15	1657.55
412.165985	1649.03	1682.9	1655.61	1682.3	1650.84	1757.75	1659.23	1664.93	1667.55	1697.91	1687.91	1678.69	1710.66	1655.38	1676.66	1666.69	1677.37	1690.94	1689.23	1680.09	1692.19	1694.34	1655.97	1684.61	1647.97	1696.72	1694.03	1693.12	1678.67	1660.21	1667.96	1642.13	1693.24	1687.63	1679.35	1659.24	1672.84	1711.74	1707.67	1702.5	1721.6	1730.79	1649.02	1652	1682.84	1650.14	1685.3	1673.77	1660.05
412.661011	1648.22	1680.51	1656.95	1680.66	1648.77	1756.61	1658.95	1663.68	1668.18	1696.93	1687.96	1680.62	1710.68	1657.72	1675.45	1667.79	1678.64	1691.53	1691.37	1679.12	1690.13	1694.79	1655.77	1681.85	1649.19	1695.71	1693.66	1691.96	1679.84	1659.04	1668.04	1644.85	1695.16	1685.55	1679.83	1659.69	1672.61	1713.24	1707.78	1700.26	1721.52	1727.58	1648.97	1653.57	1682.52	1649.83	1684.58	1672.5	1658.49
413.156006	1650.75	1680.11	1657.35	1680.09	1648.59	1755.77	1659.93	1664.81	1666.26	1697.48	1688.47	1680.56	1710.07	1654.43	1675.68	1664.59	1677.17	1691.52	1692.98	1679.12	1692.84	1694.11	1658.52	1683.77	1650.18	1699.23	1694.82	1693.3	1678.78	1659.69	1666.72	1643.64	1694.52	1687.02	1680.7	1661.77	1672.51	1714.16	1707.46	1701.11	1718.32	1731.4	1648.98	1654.14	1681.46	1649.25	1686.51	1670.71	1657.58
413.651001	1650.38	1681.06	1655.68	1681.61	1651.11	1758.17	1659.04	1663.56	1668.01	1697.55	1691.2	1683.21	1710.45	1655.91	1675.26	1665.58	1679.07	1690.1	1689.78	1678.17	1693.39	1696.07	1658.18	1683.59	1649.06	1696.41	1694.18	1694.05	1679.26	1657.92	1667.62	1643.37	1692.39	1684.46	1681.04	1659.32	1673.82	1714.08	1706.35	1702.04	1717.76	1728.54	1648.8	1653.3	1680.86	1649.81	1683.15	1672.73	1660
414.147003	1649.29	1681.82	1657.53	1682.71	1647.14	1756.48	1658.78	1663.38	1665.98	1695.69	1686.45	1680.02	1708.74	1654.33	1675.32	1666.78	1677.18	1690.4	1688.81	1680.89	1690.24	1694.77	1654.18	1684.09	1650.39	1697.49	1693.66	1692.81	1677.61	1657.8	1667.72	1643.16	1694.43	1685.87	1678.53	1660.31	1671.84	1711.97	1710.23	1702.33	1719.32	1729.35	1649.07	1654.71	1680.93	1650.46	1683.11	1671.15	1658.94
414.641998	1651.19	1681.71	1658.11	1680.64	1647.72	1755.22	1658.26	1664.14	1667.6	1697.75	1689.29	1680.19	1706.91	1653.93	1672.81	1665.1	1678.29	1690.85	1689.24	1676.9	1690.34	1693.97	1655.43	1685.64	1648.72	1698.45	1693.06	1693.05	1680.9	1658.24	1666.18	1641.24	1692.79	1686.71	1679.67	1658.8	1673.99	1711.76	1707.81	1700.6	1719.97	1728.66	1646.01	1652.75	1679.82	1651.53	1680.96	1670.62	1658.77
415.136993	1647.62	1679.22	1658.34	1680.71	1648.41	1752.12	1660.01	1661.17	1662.76	1699.88	1688.05	1679.51	1709.19	1656.2	1671.98	1664.62	1675.64	1690.78	1686.16	1679.85	1691.4	1694.69	1655.47	1684.48	1648.08	1696.36	1693.52	1691.34	1680.45	1660.83	1665.1	1643.74	1693.05	1683.86	1679.01	1659.28	1671.91	1712.99	1706.93	1701.34	1716.81	1728.12	1648.02	1653.01	1680.18	1650.66	1684.08	1672.51	1656.16
415.631989	1652.17	1678.74	1656.16	1679.99	1648.01	1751.34	1656.92	1660.54	1667.34	1696.62	1686.91	1680.13	1704.72	1653.66	1674.67	1663.78	1675.32	1688.2	1687.98	1676.64	1689.69	1693.59	1659.07	1684.83	1648.27	1698.6	1695.1	1694.69	1680.95	1661.27	1667.6	1643.33	1693.9	1686.78	1678.99	1661.08	1669.99	1711.85	1709.01	1699.02	1718.12	1729.67	1649.37	1651	1680.08	1651.23	1683.4	1671.68	1657.86
416.127014	1649.6	1680.07	1656.53	1680	1648.39	1757.59	1660.3	1664.57	1666.78	1697.22	1687.48	1679.73	1709.67	1654.97	1674.21	1666.42	1676.43	1690.71	1689.73	1679.69	1690.98	1693.93	1655.44	1681.75	1648.07	1697.38	1691.75	1690.83	1675.93	1658.47	1665.45	1644.55	1690.36	1685.43	1677.65	1658.79	1671.75	1710.83	1704.76	1698.5	1716.61	1726.29	1649.45	1653.08	1679.09	1649.27	1683.65	1671.28	1659.55
416.622986	1648.24	1680.04	1656.52	1677.64	1647.35	1753.56	1660.2	1665.04	1666.98	1694.98	1687.8	1679.71	1707.09	1656.06	1673.93	1666.25	1677.19	1690.1	1690.48	1678.11	1689.36	1693.27	1655.86	1682.68	1650.46	1696.16	1692.44	1693.04	1678.41	1659.02	1667.24	1643.4	1689.85	1685.37	1679.84	1660.84	1674.46	1710.07	1706.29	1701.4	1718.21	1725.12	1647.18	1652.13	1679.89	1652.65	1682.56	1669.5	1657.91
417.118011	1649.54	1681.81	1657.58	1679.42	1649.6	1753.32	1659.03	1663.22	1665.13	1697.71	1690.67	1680.5	1708.47	1653.13	1672.62	1665.6	1676.49	1690.82	1688.94	1676.26	1690.13	1693.81	1656.74	1683.67	1649.36	1695.42	1692.88	1693.9	1679.68	1657.41	1665.37	1642.66	1690.91	1682.89	1679.87	1659.56	1673.87	1712.48	1707.67	1698.61	1718.91	1724.68	1648.51	1652.78	1680.53	1651.48	1685.17	1672.64	1657.01
417.613007	1648.25	1678.32	1656.82	1676.96	1649.61	1754.52	1660.14	1662.87	1665.94	1696.03	1686.16	1679.12	1708.55	1656.66	1676.6	1664.65	1676.94	1690.15	1690.22	1676.99	1690.84	1692.64	1655.11	1683.5	1649.01	1696.9	1691.4	1691.69	1679.32	1660.58	1667.53	1642.24	1689.96	1684.65	1679.21	1660.89	1672.7	1710.07	1706.74	1701.04	1719.68	1727.88	1647.71	1652.35	1679.8	1650.23	1681.19	1669.65	1656.96
418.108002	1648.2	1680.1	1656.01	1681.32	1647.95	1753.16	1658.05	1662.6	1665.24	1695.85	1686.07	1675.88	1705.07	1653.25	1673	1664.75	1677.13	1687.32	1689.34	1678.79	1689.13	1693.09	1656.48	1681.64	1648.73	1696.55	1690.77	1690.57	1680.55	1657.61	1668	1643.24	1691.54	1686.29	1680.81	1661.27	1671.01	1710.11	1703.93	1697.19	1718.59	1726.4	1648.66	1653.46	1679.34	1648.89	1685.6	1672.29	1656.87
418.602997	1649.35	1680.13	1659	1679.38	1649.71	1754.54	1659.98	1663.04	1665.4	1695.38	1688.45	1678.33	1709.02	1655.17	1673.39	1663.69	1674.76	1688.7	1688.63	1677.59	1688.49	1690.07	1657.36	1681.05	1648.25	1695.86	1692.48	1693.24	1678.64	1659.67	1665.1	1643.6	1690.93	1685.01	1676.23	1658.73	1672.46	1711.15	1704.53	1701.27	1718.24	1726.29	1647.71	1649.69	1680.17	1651.84	1683.33	1670.68	1656.82
419.098999	1646.92	1681.9	1652.89	1681.64	1648.54	1753.29	1658.91	1661.91	1665.88	1693.02	1686.36	1677.86	1708.59	1653.71	1672.11	1663.31	1674.59	1688.6	1687.59	1676.39	1688.53	1691.44	1653.33	1681.18	1649.71	1694.58	1689.84	1689.91	1679.64	1658.44	1664.68	1643.8	1690.33	1681.8	1677.99	1659.72	1672.8	1712.72	1708.46	1700.19	1719.85	1725.33	1647.13	1652.4	1681.6	1646.87	1682.73	1671.23	1659.36
419.593994	1648.22	1678.14	1656.21	1679.96	1648.51	1752.04	1659.83	1662.64	1665.57	1695.23	1684.45	1678.61	1706.83	1654.93	1672.03	1664.66	1674.9	1688.34	1689.1	1676.65	1689.32	1691.22	1654.42	1679.31	1648.26	1694.58	1689.76	1689.05	1677.6	1657.59	1666.2	1642.83	1692.46	1682.43	1676.3	1657.8	1671.77	1710.76	1704.22	1700.94	1717.46	1724.03	1647.71	1650.16	1680.3	1650.27	1682.62	1669.38	1657.62
420.088989	1649.92	1678.53	1653.26	1679.28	1649.28	1752.4	1657.94	1662.09	1665.48	1693.56	1685.73	1676.93	1706.34	1653.57	1672.67	1662.8	1675	1691.95	1688.28	1675.84	1688.14	1692.58	1656.12	1682.34	1649.89	1695.61	1692.1	1691.32	1677.85	1657.12	1666.07	1643.12	1694.92	1686.65	1678.66	1660.84	1671.43	1712.56	1708.2	1699.63	1717.32	1721.47	1647.21	1652.1	1678.43	1648.99	1681.59	1668.84	1658.09
420.584015	1648.46	1679.29	1655.24	1679.92	1648.74	1750.58	1656.17	1663.47	1666.03	1693.41	1685.72	1678.13	1705.61	1654.03	1672.63	1663.37	1673.96	1688.97	1688.67	1675.42	1689.37	1690.06	1654.32	1682.14	1648.24	1693.33	1692.21	1690.64	1677.61	1657.8	1666.6	1640.95	1692.88	1684.7	1681.94	1660.09	1670.88	1708.61	1704.55	1699.82	1718.12	1721.68	1647.39	1652.43	1681.11	1649.08	1681.39	1665.42	1656.51
421.079010	1650.5	1677.16	1654.63	1680.39	1649.81	1752.6	1658.95	1661.61	1663.54	1694.24	1685.13	1679.24	1705.58	1652.99	1673.09	1664.95	1677.84	1688.42	1688.78	1673.5	1687.2	1692.89	1656.19	1681.87	1647.76	1696.47	1692.49	1691.53	1677.44	1658.28	1665.25	1641.65	1692.08	1684.49	1678.73	1657.97	1670.39	1710.13	1705.22	1701.52	1715.74	1724.99	1645.59	1653.43	1680.04	1649.52	1684.27	1669.55	1657.86
421.575012	1649.56	1679.2	1655.97	1677.82	1649.58	1753.69	1660.48	1663.08	1665.19	1693.02	1686.07	1677.97	1706.53	1653.11	1672.82	1665.41	1675.91	1689.77	1688.34	1675.28	1689.09	1690.92	1654.33	1679.35	1648.41	1694.42	1692.04	1692.34	1678.64	1657.83	1663.69	1641.24	1689.54	1684.27	1676	1659.94	1671.62	1709.96	1708.34	1699.4	1718.46	1724	1648.14	1652.2	1678.38	1647.4	1682.29	1668.3	1657.08
422.070007	1647.39	1678.14	1655.51	1675.96	1648.68	1753.36	1659.87	1664.38	1665.9	1694.32	1684.59	1677.92	1707.22	1653.11	1672.18	1662.82	1673.37	1686.33	1687.21	1674.86	1687.58	1693.48	1653.51	1684.81	1648.19	1693.4	1692.88	1689.15	1677.55	1658.14	1664.95	1641.27	1692.19	1685.18	1678.36	1660.28	1673.21	1709.94	1705.89	1698.88	1716.9	1724.42	1649.68	1653.07	1680.94	1650.38	1683.26	1672.28	1658.49
422.565002	1647.8	1680.91	1656.04	1675.51	1647.8	1753.11	1656.76	1662.82	1665.22	1694.28	1683.78	1677.31	1704.09	1653.38	1671.97	1663.18	1675.27	1686.97	1685.94	1675.58	1686.88	1690.28	1656.09	1680.53	1646.25	1696.66	1690.34	1689.74	1677.54	1655.7	1666.56	1640.48	1692.42	1682.07	1677.57	1659.16	1672.02	1710.6	1706.48	1697.72	1716.98	1721.99	1648.07	1650.8	1678.6	1648.76	1683.07	1669.1	1655.77
423.059998	1648.09	1679.78	1654.7	1678.39	1647.39	1750.09	1658.48	1662.52	1666.44	1691.98	1686.95	1676.11	1705.35	1654.71	1673.59	1664.22	1674.56	1688.77	1686.86	1675.52	1687.2	1690.71	1653.83	1680.36	1648.38	1695.19	1689.83	1690.61	1676.91	1658.65	1664.24	1641.74	1690.82	1683.62	1678.44	1660.23	1672.67	1710.31	1703.56	1699.56	1714.11	1722.05	1645.62	1651.3	1680.15	1647.21	1680.59	1667.79	1656.26
423.556000	1647.28	1677.85	1654.4	1679.26	1646.8	1749.85	1656.44	1663.61	1662.31	1692.32	1685.68	1676.48	1706.35	1651.79	1673.75	1663.82	1672.32	1688.89	1687.15	1677.23	1686.6	1691.06	1655.27	1679.81	1648.02	1692.36	1689.13	1690.41	1679.12	1657.07	1665.84	1643.46	1691.65	1682.98	1677.74	1658.85	1673.24	1709.31	1704.41	1698.73	1714.75	1723.61	1646.02	1651.88	1677.93	1645.08	1683.87	1670.97	1654.76
424.050995	1649.13	1679.25	1655.32	1678.95	1647.07	1748.34	1657.52	1661.65	1664.14	1692.58	1684.99	1677.25	1705.09	1654.32	1671.06	1664.33	1673.63	1689.28	1684.97	1674.6	1687.91	1689.72	1655.11	1682.19	1647.17	1694.98	1691.96	1689.39	1679.57	1658.19	1663.82	1641.48	1692.12	1682.46	1677.38	1660.67	1672.02	1708.9	1704.79	1700.56	1718.44	1721.88	1646.92	1652.45	1676.43	1648.58	1682.06	1670.26	1657.37
424.545990	1649.35	1677.45	1655.39	1677.05	1647.92	1750.46	1657.5	1660.97	1662.71	1691.17	1683.18	1677.09	1702.93	1654.24	1674.32	1663.59	1674.17	1688.18	1688.34	1673.79	1686.02	1690.28	1654.53	1679.81	1648	1693.28	1687.84	1690.8	1678.1	1656.03	1663.89	1640.31	1690.23	1681.37	1677.63	1658.38	1671.3	1708.26	1704.15	1699.34	1716.09	1723.76	1646.29	1651.48	1675.96	1649	1682.66	1667.49	1657.58
425.040985	1648.24	1679.38	1656.77	1679.22	1648.93	1752.85	1656.61	1660.08	1666.5	1692.94	1684.47	1678.34	1705.23	1653.68	1670	1661.09	1672.9	1686.58	1686.76	1676.19	1687.48	1692.73	1653.25	1681.92	1649.52	1693.76	1690.77	1691.05	1678.28	1657.33	1666.55	1641.95	1690.14	1682.98	1678.38	1657.44	1672.53	1706.76	1702.34	1697.8	1714.75	1725.19	1646.76	1651.65	1677.39	1646.97	1678.82	1667.96	1656.37
425.536011	1648.63	1680.01	1654.63	1679.97	1650.08	1751.8	1656.88	1662.64	1664.07	1692.92	1683.69	1675.41	1701.81	1651.76	1671.35	1662.22	1673.24	1687.95	1687.7	1674.53	1687.2	1690.55	1652.98	1677.66	1647.09	1694.46	1689.44	1690.15	1676.84	1656.94	1661.69	1639.04	1690.11	1682.03	1676.38	1656.69	1671.25	1708.32	1704.3	1698.35	1714.87	1721.76	1645.49	1652.23	1678.46	1645.84	1680.98	1667.82	1656.29
426.032013	1647.17	1679.93	1657.49	1678.65	1647.79	1753.02	1658.74	1662.69	1664.61	1692.54	1683.89	1678.2	1702.22	1652.89	1673.17	1664	1673.36	1686.89	1686.08	1675.87	1686.46	1690.25	1652.92	1682.29	1647.59	1692.5	1689.08	1688.82	1678.37	1657.52	1666.1	1641.78	1691.23	1682.22	1675.98	1661.07	1670.31	1707.57	1702.55	1697.46	1715.82	1721.35	1647.69	1651.94	1678.81	1644.92	1681.95	1669.1	1655.37
426.527008	1647.99	1679.11	1653.82	1677.68	1648.11	1748.59	1655.59	1662.05	1664.52	1692.03	1684.93	1676.41	1706.03	1651.89	1671.3	1663.06	1674.55	1687.11	1687.38	1674.49	1686.19	1688.11	1652.52	1677.4	1645.56	1692.69	1690.82	1691.13	1676.63	1655.1	1665.53	1640.89	1691.77	1682.8	1675.28	1659.06	1673.31	1705.69	1702.99	1698.68	1715.57	1720.61	1645.91	1650.87	1678.09	1646.13	1681.56	1666.59	1657.5
427.022003	1648.04	1678.62	1656.64	1676.82	1647.54	1749.42	1656.31	1660.84	1664.84	1690.55	1682.57	1676.15	1704.4	1651.2	1671.4	1663.85	1671.96	1686.25	1686.84	1674.7	1686.09	1688.79	1653.95	1679.64	1646.27	1691.84	1689.6	1690.47	1677.32	1656	1664.45	1641.29	1688.27	1679.73	1676.5	1657.47	1669.06	1708.4	1700.75	1696.23	1714.6	1720.32	1645.9	1650.78	1678.16	1645.42	1679.68	1669.11	1656.17
427.516998	1648	1676.88	1656.56	1674.84	1647.15	1744.59	1657.43	1661.31	1663.56	1691.32	1682.91	1675.17	1702.24	1654.47	1670.62	1659.95	1671.29	1683.79	1686.28	1673.41	1684.95	1687.76	1654.98	1677.86	1647.25	1694.17	1687.3	1688.78	1677.24	1659.17	1664.62	1641.83	1688.58	1680.83	1674.93	1654.79	1669.23	1708.08	1706.18	1698.36	1714.23	1718.71	1645.4	1651.52	1677.73	1646.62	1679.56	1667.37	1655.5
428.011993	1647.95	1676.5	1654.64	1678.13	1648.28	1747.45	1655.29	1662.98	1663.55	1692.09	1682.97	1675.15	1702.31	1651.43	1670.88	1661.54	1670.12	1684.89	1684.12	1672.18	1685.53	1690.63	1653.01	1677.42	1644.48	1691.86	1689.45	1690.31	1677.37	1655.55	1662.53	1639.06	1689.82	1680.27	1675	1658.09	1671.44	1707.29	1702.14	1697.42	1714.24	1723.04	1645.44	1651.99	1678.34	1646.27	1679.32	1668.01	1655.52
428.507996	1648.4	1679.7	1655.91	1679.01	1648.35	1749.73	1657.69	1663.45	1665.23	1691.2	1681.98	1677.88	1703.79	1652.63	1670.73	1665.86	1672.37	1685.28	1687.72	1673.61	1685.58	1687.29	1654.28	1677.68	1647.66	1691.37	1688.02	1689.15	1676.17	1656.76	1663.21	1641.92	1689.02	1681.46	1675.59	1657.38	1669.63	1705.88	1703.31	1696.48	1716.25	1718.42	1644.16	1651.51	1676.69	1647.15	1682.35	1667.38	1655.17
429.002991	1647.94	1676.68	1655.7	1675.25	1647.53	1746.6	1656.53	1661.99	1664.63	1692.2	1683.04	1676.07	1702.93	1654.11	1671.46	1661.92	1670.81	1687	1687.43	1674.68	1688.06	1690.08	1656	1678.43	1647.56	1694.65	1689.04	1690.71	1677.37	1655.87	1664.26	1640.99	1690.53	1681.74	1673.65	1657.6	1670.52	1705.18	1701.49	1699.4	1716.36	1722.19	1645.9	1652.1	1677.14	1645.71	1680.3	1667.2	1655.39
429.497986	1647.74	1678.6	1656.31	1676.33	1648.31	1747.18	1655.89	1662.47	1663	1689.37	1682.66	1675.35	1704.98	1652.24	1673.68	1663.96	1674.78	1688.32	1686.18	1674.82	1686.15	1688.28	1652.52	1679.09	1647.32	1693.75	1689.63	1689.81	1677.01	1656.67	1663.49	1639.25	1691.73	1682.56	1674.65	1657.31	1673.25	1708.93	1704.49	1695.61	1713.94	1720.23	1647.75	1652.96	1676.67	1646.06	1681.51	1668.87	1654.85
429.993011	1648.89	1678.02	1654.25	1678.21	1649.02	1747.54	1656.45	1660.7	1663.33	1689.83	1681.15	1673.33	1702.45	1652.38	1669.97	1663.1	1673.58	1686.78	1686.37	1673.13	1686.53	1688.68	1652.8	1679.36	1646.39	1694.02	1688.99	1688.88	1675.08	1656.91	1665.01	1641.1	1689.15	1681.55	1674.91	1657.88	1671.59	1708.25	1702.5	1697.98	1717.12	1719.15	1646.78	1650.41	1678.5	1647.94	1679.65	1665.88	1654.92
430.488007	1647.08	1678.39	1653.33	1679.14	1647.1	1745.8	1656.7	1662.7	1664.03	1690.73	1683.3	1675.25	1701.73	1652.14	1668.86	1661.14	1672.85	1686.74	1684.48	1674.07	1687.61	1689.28	1653.82	1678.49	1649.02	1690.94	1686.34	1689.22	1678.6	1655.59	1664.47	1642.08	1687.79	1683.04	1675.48	1659.95	1669.91	1711.1	1703.1	1697.06	1714.68	1721.33	1647.31	1650.02	1678.42	1644.74	1679.61	1666.41	1657.13
430.984009	1647.02	1679.11	1655.06	1677.96	1650.78	1747.77	1655.23	1662.4	1663.72	1691.36	1684.05	1676.35	1701.94	1653.67	1669.86	1661.56	1673.27	1684.21	1686.6	1674.06	1686.42	1686.89	1653.55	1676.92	1647.67	1690.68	1687.5	1688.96	1677.96	1655.2	1664.25	1641.48	1687.57	1681.51	1677.69	1659.59	1671.77	1708.38	1702.82	1697.65	1714.36	1721.06	1646.69	1651.85	1677.4	1645.69	1682.18	1668.76	1655
431.479004	1647.98	1676.76	1654.1	1675.5	1648.06	1746.5	1657.12	1661.87	1662.29	1689.07	1685.3	1674.88	1702.46	1651.65	1670.4	1661.07	1672.24	1685.58	1686.29	1672.93	1686.79	1689.72	1653.19	1679.8	1648.38	1690.5	1689.09	1688.61	1675.96	1656.48	1663.02	1642.07	1688.66	1681.19	1674.33	1658.99	1669.91	1708.23	1702.85	1697.62	1712.36	1722.17	1648.96	1651.89	1675.99	1647.45	1680.9	1667.25	1653.48
431.973999	1650	1679.15	1655.86	1676.22	1647.43	1750.5	1656.46	1663.53	1663.44	1691.26	1683.51	1675.75	1702.68	1654.5	1674.03	1662.33	1672.08	1687.23	1684.23	1671.63	1685.17	1689.57	1652.47	1679.16	1646.89	1692.8	1688.05	1688.12	1676.45	1655.64	1661.21	1640.73	1688.29	1680.28	1675.7	1657.64	1671.67	1707.22	1700.75	1696.57	1712.47	1721.44	1647.05	1649.27	1677.66	1645.72	1681.79	1666.38	1654.87
432.468994	1648.13	1677.54	1654.64	1677.54	1648.98	1745.55	1654.51	1662.32	1664.22	1690.6	1683.46	1674.12	1706.53	1650.96	1670.42	1661.55	1669.83	1685.41	1684.88	1672.51	1686.06	1687.62	1653.61	1677.07	1647.02	1689.44	1686.13	1689.26	1676.87	1655.41	1665.42	1639.53	1689.88	1679.46	1674.54	1656.77	1669.38	1706.93	1703.3	1696.7	1714.06	1720.83	1643.48	1651.14	1677.94	1647.22	1678.55	1665.82	1655.02
432.963989	1648.75	1675.89	1655.15	1674.37	1649.01	1747.33	1658.48	1661.39	1662.86	1691.22	1680.39	1676.46	1703.7	1653.11	1670	1662.69	1672.36	1686.62	1686.49	1673.69	1686.91	1688.34	1652.73	1680.2	1646.13	1692.34	1688.02	1688.07	1676.63	1653.95	1662.68	1641.36	1688.89	1681.6	1677.96	1657.18	1668.82	1705.3	1703.48	1696.64	1711.3	1720.92	1646.08	1651	1675.07	1644.26	1677.49	1667.04	1656
433.459991	1648.56	1679.19	1654.81	1676.81	1647.57	1746.54	1656.63	1661.78	1664.87	1687.41	1682.61	1674.92	1703.22	1651.95	1670.49	1662.84	1671.14	1685.98	1686.19	1672.81	1686.31	1689.26	1652.56	1677.89	1645.73	1690.42	1687.71	1689.97	1676.86	1655.45	1663.34	1640.88	1688.68	1680.86	1675.16	1658.88	1670.55	1705.39	1701.42	1694.91	1712.62	1719.5	1645.37	1649.93	1679.26	1646.14	1679.83	1667.45	1653.32
433.954987	1647.8	1676.14	1656.34	1677.51	1646.13	1745.97	1657.69	1662	1663.45	1691.67	1680.72	1677.55	1700.5	1654.65	1670.34	1661.35	1673.46	1684.18	1686.98	1672.61	1687.1	1686	1653.75	1680.43	1645.4	1693.16	1688.4	1692.35	1679.45	1657.38	1664.19	1639.73	1689.61	1682.23	1677.27	1658.68	1670.87	1706.98	1702	1696.45	1712.75	1720.43	1645.54	1649.43	1675.33	1646.13	1677.67	1669.24	1654.87
434.450012	1649.57	1677.19	1655.01	1675.55	1647.41	1742.77	1656.72	1661.92	1663.52	1689.79	1680.23	1676.45	1703.74	1652.77	1671.24	1662.4	1672.32	1684.58	1682.99	1671.18	1684.71	1686.62	1655.11	1679.43	1647.83	1694.59	1687.09	1687.83	1677.32	1655.7	1663.66	1641.89	1688.24	1681.57	1674.92	1658.34	1669.82	1708.01	1701.17	1697.47	1713.02	1720.78	1643.9	1651.59	1674.48	1647.79	1679.18	1666.53	1653.29
434.945007	1649.37	1676.96	1653.84	1676.54	1645.29	1745.28	1655.01	1661.78	1663.28	1687.92	1681.75	1676.39	1700.4	1652.54	1670.91	1662.05	1670.71	1684.63	1686.41	1672.2	1681.63	1688.82	1653.04	1678.23	1647.02	1693.77	1689.52	1690	1675.96	1655.07	1661.18	1640.16	1690.7	1681.08	1674.19	1658.44	1670.52	1707.41	1701.7	1694.32	1712.31	1718.6	1644.65	1650.66	1672.86	1647.14	1678.54	1666.45	1655.16
435.440002	1647.4	1678.74	1655.57	1675.83	1647.78	1746.65	1656.39	1662.42	1662.92	1690.59	1682.77	1674.85	1699.13	1650.55	1671.97	1663.28	1669.65	1685.8	1686.45	1671.76	1686.66	1686.47	1652.06	1680.33	1646.51	1691.54	1687.14	1689.62	1677.56	1653.57	1662.68	1640	1689.25	1682.13	1675.81	1655.53	1669.74	1706.64	1700.4	1696.33	1709.66	1719.59	1646.16	1651.26	1675.85	1645.85	1678.62	1666.51	1653.69
435.936005	1645.77	1676.46	1654.55	1675.84	1646.63	1747.4	1657.51	1660	1662.31	1689.81	1682.7	1673.5	1701.89	1653.64	1671.77	1661.55	1669.57	1685.47	1685.93	1670.92	1685.37	1687.07	1652.09	1680.16	1646.13	1691.7	1686.36	1687.53	1676.55	1655.65	1663.75	1642.1	1690.52	1681.02	1675.45	1658.19	1670.55	1706.07	1703.1	1695.31	1711.55	1717.31	1646.12	1650.31	1676.75	1644.86	1679.05	1668.03	1656.71
436.431000	1647.42	1676.46	1655.94	1677.22	1647.17	1745.16	1655.95	1661.4	1663.52	1688.71	1680.47	1676.15	1700.93	1653.94	1668.79	1662.2	1671.28	1685.8	1683.9	1672.42	1683.67	1685.55	1652.42	1676.93	1647.42	1691.16	1686.31	1687.27	1674.64	1656.89	1663.8	1642.09	1688.5	1680.37	1674.2	1657.42	1670.12	1705.09	1701.07	1694.79	1713.99	1719.31	1646.33	1652.35	1676.2	1644.83	1677.52	1666.18	1655.98
436.925995	1647.09	1675.52	1653.55	1676.84	1647.12	1744.64	1655.24	1659.79	1662.47	1687.76	1682.31	1675.3	1698.83	1649.46	1669.26	1664.27	1669.91	1683.6	1684.22	1671.3	1681.91	1685.69	1653.14	1678.18	1646.76	1690.91	1686.49	1687.59	1675.72	1654.65	1662.67	1641.18	1687.05	1679.12	1672.26	1656.84	1668.37	1704.03	1699.72	1695.58	1712.81	1716.36	1644.27	1651.2	1673.01	1644.47	1679.62	1667.38	1656.63
437.420990	1646.06	1675.07	1655.54	1677.08	1645.42	1744.55	1657.76	1661.49	1664.1	1688.73	1678.01	1675.74	1702.25	1652.48	1671.73	1661.65	1672.17	1687.48	1684.31	1673.03	1685.6	1686.75	1650.59	1677.93	1646.76	1693.35	1686.97	1689.15	1675.86	1656.38	1661.68	1640.52	1685.76	1680.69	1673.15	1657.57	1670.61	1706.84	1699.76	1693.61	1714.12	1717.42	1643.59	1650.54	1676.96	1643.22	1678.88	1663.41	1655.52
437.916992	1647.68	1676.7	1655.28	1676.64	1646.74	1743.55	1656.79	1662.1	1664.19	1688.76	1681.39	1675.84	1699.38	1652.07	1669.27	1661.04	1669.95	1683.45	1684.66	1670.65	1684.85	1685.91	1653.69	1678.82	1646.09	1692.99	1685.94	1690.27	1676.13	1657.59	1662.3	1641.91	1687.95	1681.69	1673.34	1657.8	1670.38	1700.85	1700.56	1697.35	1710.34	1714.54	1647.61	1651.7	1674.27	1645.41	1677.61	1666.61	1655.97
438.411987	1647.35	1676.5	1652.94	1676.57	1646.71	1747.59	1655.93	1663.63	1663.09	1688.93	1680.31	1673.05	1698.58	1651.1	1668.32	1662.27	1670.45	1687.07	1686.12	1670.15	1685.26	1684.9	1653.12	1677.85	1647.32	1692.45	1687.95	1689.39	1673.84	1653.2	1662.69	1639.72	1688.34	1683.41	1674.76	1658.56	1668.17	1703.3	1700.65	1695.36	1710.62	1717.94	1645.25	1648.9	1674.06	1645.19	1679.17	1664.47	1654.19
438.907013	1647.63	1675	1654.23	1675.75	1646.4	1742.67	1656.2	1661.03	1661.36	1688.34	1680.43	1674.25	1700.94	1652.44	1669.2	1662.05	1669.73	1684.23	1683.87	1670.41	1683.69	1685.25	1653.14	1676.83	1644.86	1691.47	1687.65	1687.94	1676.33	1655.41	1661.69	1641.16	1690.09	1679.64	1674.24	1659.31	1671.13	1705.97	1699.3	1694.39	1711.66	1718	1646.17	1651.61	1677.27	1644.25	1679.8	1666.44	1654.85
439.402008	1647.4	1675.51	1654.24	1674.3	1647.36	1743.5	1655.62	1662.51	1662.07	1688.14	1681.39	1672.94	1699.5	1652.44	1671.02	1660.68	1669.95	1685.07	1684.26	1669.53	1682.36	1686.31	1648.52	1677.54	1646.64	1692.6	1687.77	1688.74	1673.81	1654.67	1662.16	1638.2	1688.1	1680.48	1675.37	1657.34	1670.63	1703.42	1700.39	1696.98	1710.55	1715.82	1648.02	1649.07	1677.98	1644.77	1677.93	1666.1	1654.46
439.897003	1646.86	1676.1	1654.05	1675.75	1646.18	1742.94	1655.96	1662.24	1663.09	1688.41	1679.36	1674.86	1699.45	1650.78	1671.67	1658.84	1672.01	1684.92	1681.62	1672.33	1684.72	1685.92	1652.54	1677.29	1648.78	1691.87	1686.8	1687.38	1676.49	1654.16	1663.28	1638.34	1688.42	1681.46	1674.18	1656.42	1666.99	1705.36	1699.44	1695.83	1709.89	1714.79	1643.61	1649.61	1676.13	1643.33	1678.63	1662.72	1656.65
440.393005	1646.2	1675.31	1655.12	1674.19	1645.6	1743.61	1656.75	1659.6	1659.51	1686.98	1679.93	1674.02	1701.15	1650.6	1670.12	1661.04	1669.74	1684.32	1683.58	1670.89	1683.61	1685.19	1652.96	1676.41	1645.92	1691.45	1685.24	1687.29	1672.46	1654.77	1660.96	1640.18	1687.21	1681.13	1671.53	1656.24	1669.78	1703.82	1698.1	1694.46	1707.72	1714.83	1646.52	1647.61	1673.16	1645.72	1677.74	1665.82	1653.43
440.888000	1647.49	1675.98	1654.89	1676.19	1646.85	1745.22	1656.55	1661.11	1662.6	1687.74	1680.6	1675.96	1701.73	1652.22	1669.75	1662.17	1669.95	1685.04	1683.19	1670.44	1684.83	1686.6	1651.54	1677.25	1645.39	1692.1	1687.66	1688.14	1676.19	1654.08	1663.14	1638.61	1687.5	1681.3	1674.61	1657.1	1667.75	1701.86	1700.78	1693.98	1711.05	1716.42	1645.53	1649	1675.15	1644.33	1677.31	1664.78	1654.83
441.382996	1649.72	1674.55	1654.49	1675.74	1646.29	1742.87	1655.04	1661.6	1662.74	1688.07	1681.27	1674.64	1697.2	1651.99	1668.21	1658.55	1669.29	1682.16	1682.97	1670.9	1682.19	1687.89	1649.59	1676.42	1645.54	1688.49	1685.27	1689.4	1673.29	1655.19	1662.21	1638.54	1689.55	1677.76	1672.03	1657.27	1669.41	1702.56	1699.13	1695.47	1710.44	1712.09	1644.7	1648.1	1674.31	1644.04	1678.41	1665.86	1654.58
441.877991	1647.18	1676.75	1654.67	1673.74	1644.05	1743.58	1656.38	1659.7	1661.57	1687.16	1680.76	1673.13	1698.76	1649.46	1668.9	1661.17	1669.27	1683.4	1682.47	1671.89	1682.37	1684.08	1650.67	1676.69	1644.93	1691.06	1684.66	1686.28	1673.48	1655.25	1660.64	1638.68	1689.36	1679.56	1674.57	1658.01	1669.47	1703.71	1698.55	1694.15	1711.21	1714.85	1644.78	1647.98	1674.22	1644.91	1676	1665.63	1652.11
442.372986	1645.2	1674.95	1653	1677.08	1645.82	1743.5	1655.15	1658.35	1661.17	1687.66	1679.84	1672.29	1701.01	1651.44	1667.12	1662.29	1670.2	1685.35	1684.41	1671.29	1682.03	1685.44	1649.36	1675.49	1645.49	1689.52	1686.53	1687.97	1673.68	1656.12	1661.72	1639.44	1685.28	1678.16	1671.62	1655.42	1667.68	1701.05	1698.56	1693.62	1711.17	1716.25	1645.27	1647.08	1672.55	1644.39	1674.45	1665.18	1651.97
442.868988	1646.24	1674.24	1652.61	1674.29	1648.05	1743.48	1653.8	1658.33	1662.35	1685.23	1677.46	1671.79	1698.01	1652.03	1670	1661.03	1668.32	1683.58	1683.9	1671.29	1681.68	1685.94	1650.7	1676.89	1645.8	1690.52	1686.82	1687.99	1675.57	1653.54	1658.58	1638.9	1686.48	1678.97	1673.5	1656.9	1668.53	1704.29	1700.88	1691.37	1710.75	1712	1645.27	1649.63	1675.13	1643.78	1677.31	1662.45	1653.71
443.364014	1647.85	1674.77	1653.69	1672.81	1645.02	1742.06	1657.96	1662.06	1659.9	1688.53	1677.69	1672.84	1698.83	1650.69	1668.29	1660.94	1670.53	1683.43	1683.47	1669.86	1682.4	1686.75	1652.43	1677.65	1648.18	1690.15	1685.38	1687.79	1675.38	1654.97	1664.46	1638.43	1686.94	1679.16	1672.38	1656.29	1669.8	1704.11	1697.81	1692.91	1709.66	1713.63	1645.72	1650.2	1674.58	1644.26	1676.12	1663.57	1653.07
443.859009	1648.52	1676.05	1654.54	1674.83	1646.61	1740.55	1654.7	1661.08	1661.42	1688.62	1680.77	1671.95	1697.67	1650.61	1670.13	1660.85	1669.73	1682.6	1682.22	1671.11	1681.32	1682.27	1651.43	1677.27	1644.95	1687.85	1684.35	1685.76	1675.82	1656.04	1663.9	1640.6	1687.85	1677.01	1672.91	1657.16	1669	1702.36	1699.29	1694.79	1709.87	1714.15	1644.01	1650.5	1672.62	1643.03	1675.45	1663.85	1652.5
444.354004	1648.89	1675.86	1653.56	1673.64	1647	1739.43	1655.61	1660.83	1662.74	1685.56	1678.66	1672.64	1698.71	1651.65	1669.97	1661.03	1670.69	1682.8	1681.76	1670.47	1682.62	1686	1653.71	1675.67	1647.41	1689.08	1685.89	1687.7	1675.98	1652.61	1662.98	1640.69	1687.15	1677.57	1672.81	1655.47	1670.11	1704.81	1701.14	1690.58	1710.62	1714.85	1644.61	1648.65	1673.61	1643.43	1674.78	1665.7	1655
444.848999	1646.12	1676.43	1653.13	1671.42	1646.2	1739.09	1653.29	1658	1660.17	1683.68	1680.07	1672.4	1695.02	1651.41	1667.28	1659.2	1669.56	1681.7	1683.05	1668.35	1681.91	1682.84	1651.52	1677.34	1644.8	1688.8	1684.05	1686.49	1674.17	1653.74	1661.25	1637.69	1687.81	1681.49	1672.19	1657.39	1668.14	1700.46	1700.09	1692.44	1707.12	1715.79	1646.21	1649.48	1673.4	1644.26	1677.49	1665.13	1653.01
445.345001	1645.82	1673.87	1653.35	1673.5	1646.54	1740.88	1655.94	1661.04	1660.64	1686.61	1678.84	1672.88	1696.82	1650.28	1667.29	1660.68	1669.71	1682.61	1683.9	1669	1684.93	1684.64	1653.71	1677.65	1646.12	1691.03	1686.23	1686.68	1676	1653.95	1663.76	1639.95	1686.59	1680.21	1672.57	1657.07	1670.94	1701.98	1698.37	1693.7	1707.88	1714.71	1644.72	1650.38	1673.11	1643.98	1676.66	1666.26	1650.97
445.839996	1648.42	1674.76	1652.92	1674.21	1646.36	1735.97	1653.77	1659.23	1659.91	1685.52	1678.6	1671.54	1696.52	1652.28	1668.72	1659.8	1669.82	1682.74	1683.36	1671.35	1680.39	1687.63	1649.58	1676.35	1645.11	1690.57	1685.65	1686.55	1675.05	1654.17	1661.44	1640.35	1688.33	1680.81	1673.65	1656.58	1669.07	1702.21	1698.09	1695.23	1708.15	1713.88	1644.45	1650.71	1673.93	1645.23	1675.95	1664.36	1652.38
446.334991	1648.25	1672.81	1655.74	1674.79	1645.73	1737.13	1654.02	1662.27	1662.66	1687.1	1680.16	1673.61	1698.08	1650.88	1668.1	1662.14	1669.87	1684.78	1683.43	1669.33	1685.45	1683.31	1650.98	1678.68	1646.48	1690.91	1685.87	1688.68	1674.33	1654.52	1661.4	1638.77	1686.84	1677.93	1673.64	1656.2	1667.6	1701.67	1699.05	1691.05	1709.15	1714.75	1644.79	1650.09	1674.07	1644.94	1674.39	1663.67	1652.29
446.829987	1645.88	1671.54	1652.93	1670.45	1647	1739.58	1654.72	1659.82	1660.66	1684.73	1679.23	1670.88	1696.87	1648.76	1667.36	1660.21	1668.66	1682.77	1682.57	1670.48	1681.61	1683.73	1649.46	1676.82	1648.04	1689.91	1684.3	1686.28	1674.12	1653.89	1662.75	1638.42	1685.45	1680	1673.32	1657.02	1666.7	1700.62	1697.49	1693.3	1707.94	1714.46	1644.94	1651.06	1674.55	1641.01	1675.93	1664.68	1653.65
447.325012	1646.74	1672.24	1654.63	1672.39	1646.66	1737.22	1654.12	1660.54	1663.11	1685.59	1679.7	1672.39	1697.48	1651.49	1669.43	1660.26	1669.39	1683.23	1681.78	1670.34	1682.38	1683.01	1651.79	1678.62	1645.07	1691.59	1684.86	1687.01	1672.47	1652.39	1662.17	1638.05	1685.61	1677.31	1674.61	1656.46	1669.62	1699.35	1699.36	1693.79	1707.42	1712.93	1645.32	1647.7	1671	1642.88	1675.56	1663.47	1653.14
447.821014	1648.39	1673.13	1654.74	1672.64	1644.95	1737.41	1655.68	1659.06	1661.22	1684.42	1679.55	1673.44	1697.1	1650.03	1666.17	1658.96	1669.66	1684.05	1681.45	1668.22	1681.89	1682.92	1651.87	1676.11	1646.18	1688.46	1684.1	1687.9	1673.16	1651.2	1660.91	1637.18	1689.18	1679.89	1672.74	1653.7	1668.25	1701.2	1696.7	1694.57	1709.92	1714.55	1644.57	1647.39	1671.57	1642.96	1675.8	1664.25	1653.43
448.316010	1645.04	1673.88	1651.76	1673.95	1644.18	1736.09	1654.67	1659.57	1658.7	1686.78	1679.45	1672.07	1695.93	1653.57	1670.27	1661.53	1669.3	1684.33	1682.53	1668.07	1682.89	1683.76	1651.73	1678.41	1647.28	1689.64	1683.18	1686.97	1673.31	1653.76	1661.15	1637.06	1687.7	1679.56	1673.26	1656	1669.89	1700.85	1700.46	1692.07	1709.18	1714.82	1643.89	1650.61	1672.5	1643.38	1674.03	1662.89	1652.45
448.811005	1648.25	1674.41	1653.18	1671.57	1644.27	1735.41	1653.69	1661.44	1660.19	1686.21	1678.67	1673.06	1696.76	1650.4	1668.73	1660.53	1668.79	1684.7	1684.67	1669.95	1683.51	1685.38	1651.26	1676.73	1644.29	1690.64	1682.95	1686.22	1673.81	1654.74	1661.93	1639.14	1686.21	1679.58	1673.33	1655.06	1666.65	1702.72	1696.8	1693.96	1708.91	1714.48	1644.5	1649.58	1673.46	1643.17	1678.24	1663.59	1655.11
449.306000	1645.88	1673.62	1653.61	1673.79	1647.5	1738.52	1653.57	1660.48	1659.15	1684.46	1678.58	1672.62	1698.65	1650.61	1668.89	1658.89	1668.76	1682.9	1680.58	1667.86	1680.97	1684.31	1652.53	1678.33	1646.27	1689.87	1685.32	1688.05	1675	1652.86	1661.94	1640.43	1685.86	1678.23	1672.31	1656.45	1669.7	1699.24	1697.5	1695.09	1708.17	1714.39	1642.59	1647.19	1672.82	1643.47	1676.24	1664.34	1651.34
449.800995	1647.3	1674.77	1653.27	1673.34	1646.85	1737.31	1654.24	1661.07	1661.82	1685.48	1679.06	1673.42	1696.19	1652.03	1667.39	1660.03	1670.23	1682.88	1682.71	1669.31	1682.68	1685.29	1651.68	1678.08	1647.95	1689.62	1687.85	1687.9	1674.71	1654.12	1663.35	1638.32	1686.65	1677.9	1673.06	1655.5	1667.66	1701.68	1696.25	1690.5	1705.83	1713.81	1645.43	1647.73	1672.23	1641.08	1674.47	1661.87	1653.09
450.296997	1647.07	1674.3	1653.32	1673.84	1646	1735.16	1655.41	1660.62	1661.74	1685.76	1678.11	1671.79	1694	1650.53	1668.45	1660.8	1669.86	1683.05	1682.06	1668.95	1682.69	1682.83	1649.66	1675.2	1646.62	1690.69	1683.95	1689.22	1674.14	1655.31	1661.42	1638.92	1686.59	1678.72	1672.5	1656.16	1667.31	1700.27	1700.26	1692.47	1707.43	1714.66	1645.41	1647.62	1674.25	1644.45	1674.45	1661.33	1650.69
450.791992	1645.78	1671.9	1653.08	1672.91	1645.37	1733.44	1654.33	1660.54	1660.74	1683.74	1677.43	1672.36	1697.21	1649.95	1670.01	1660.27	1668.55	1683.85	1681.64	1668.43	1682.29	1683.86	1649.8	1678.69	1644.1	1688.46	1687.3	1684.89	1673	1651.85	1661.64	1640.73	1685.96	1677.09	1672.28	1655.87	1667.17	1701.81	1696.94	1693.29	1710.02	1711.65	1643.87	1647.35	1672.97	1643.69	1672.22	1663.51	1651.84
451.286987	1646.1	1674.28	1651.29	1675.21	1647.31	1736.2	1653.37	1658.18	1659.42	1684.74	1678.63	1673	1695.57	1649.62	1667.64	1661.67	1667.99	1682.78	1682.77	1666.4	1681.64	1684.14	1651.03	1675.99	1647.85	1688.25	1683.85	1685.49	1673.38	1655.43	1660.82	1640.54	1686.04	1678.17	1671.26	1655.05	1666.97	1699.96	1695.42	1691.68	1706.85	1712.96	1645.48	1648.07	1673.28	1640.26	1673.2	1663.69	1651.72
451.782013	1645.94	1672.63	1653.52	1670.48	1645.89	1735.5	1653.37	1659.53	1661.1	1683.59	1678.85	1672.59	1695.48	1650.69	1667.96	1662.2	1669.71	1683.61	1681.68	1670.07	1682.66	1684.75	1651.51	1674.18	1646.39	1690.23	1684.13	1685.18	1673.4	1654.77	1661.56	1639.65	1684.71	1680.99	1674.7	1656.05	1665.8	1700.43	1697.17	1694.56	1706.91	1712.34	1642.79	1649.62	1670.14	1641.89	1674.39	1663.43	1652.11
452.278015	1644.86	1674.75	1654.06	1675.48	1646.52	1737.33	1655.26	1659.7	1661.86	1685.37	1676.53	1672.46	1698.06	1649.17	1668.89	1660.51	1669.96	1680.7	1682.67	1670.48	1682.19	1683.77	1651.32	1674.48	1645.75	1688.67	1685.15	1687.12	1675.69	1655.7	1662.41	1642	1685.27	1680.14	1671.91	1656.71	1669	1700.43	1697.57	1692.27	1710.55	1713.4	1643.57	1649.24	1672.12	1641.84	1673.18	1662.08	1650.07
452.773010	1647.06	1672.85	1653.16	1672.36	1645.29	1736.44	1654.2	1661.01	1659.12	1682.93	1677.42	1672.22	1695.1	1650.35	1666.23	1661.23	1669.15	1681.88	1680.22	1669.2	1681.23	1680.66	1648.77	1677.52	1645.21	1687.4	1683.97	1686.92	1673.8	1653.98	1660.85	1640.4	1686.1	1678.11	1671.63	1655.53	1667.95	1701.55	1696.39	1692.26	1706.52	1712.01	1643.74	1647.57	1672.25	1640.97	1674.62	1662.36	1652.49
453.268005	1647.09	1672.54	1654.16	1673.21	1647.51	1735.12	1656.33	1660.4	1660.11	1685.12	1680.51	1674.63	1696.42	1651.6	1668.23	1657.93	1670.39	1683.16	1680.1	1669	1681.82	1682.37	1651.2	1674.92	1647.2	1688.85	1683.46	1688.49	1674.1	1654.28	1660.92	1639.33	1684.92	1679.5	1673.61	1655.57	1667.68	1699.43	1696.77	1692.31	1706.81	1714.46	1645.13	1650.5	1673.32	1643.65	1675.03	1661.57	1650.81
453.763000	1645.96	1672.35	1653.94	1671.66	1644.91	1735.56	1654.65	1662.29	1661.73	1685.43	1676.46	1672.78	1694.4	1649.53	1666.11	1659.61	1665.34	1681.88	1681.07	1668.73	1682.61	1682.51	1648.4	1674.77	1644.86	1689.37	1684.44	1686.69	1673.23	1652.46	1658.42	1640.27	1687.61	1679.59	1670.52	1656.06	1665.42	1698.49	1697.64	1694.2	1707.36	1710.04	1643.81	1647.2	1674.01	1641.85	1675.21	1660.67	1652.49
454.257996	1650.25	1674.12	1652.05	1673.07	1644.85	1735.81	1654.85	1659.07	1662	1685.78	1679.27	1673.24	1696.03	1650.53	1668.12	1658.47	1668.53	1683.4	1682.12	1668.66	1682.03	1682.16	1650.6	1678.45	1644.32	1688.4	1684.18	1686.49	1672.1	1651.09	1658.35	1638.72	1684.76	1677.4	1670.72	1653.84	1668.48	1699.95	1697.24	1691.75	1705.97	1712.41	1644.94	1646.58	1672.45	1641.09	1673.29	1663.94	1652.49
454.753998	1647.18	1672.95	1653.26	1672.48	1645.21	1733.48	1654.35	1658.44	1660.5	1684.19	1677.36	1671.41	1694.59	1649.24	1667.24	1659.96	1670.1	1679.51	1681.45	1666.76	1682.21	1681.56	1649.47	1675.94	1647.03	1687.89	1685	1687.62	1672.78	1653.63	1660.04	1638.91	1684.1	1678.61	1672.13	1657.44	1667.88	1698.94	1694.08	1693.1	1705.27	1711.48	1642.82	1648.02	1671.98	1642.43	1675.66	1662.99	1652.61
455.248993	1647.26	1672.97	1651.72	1670.04	1646.22	1732.94	1651.84	1659.18	1658.82	1684.39	1677.5	1670.02	1693.66	1648.47	1668.75	1659.97	1667.19	1681.72	1681.48	1667.31	1681.6	1683.44	1651.01	1675.23	1646.04	1690.92	1683.25	1684.8	1673.09	1651.8	1660.26	1638.79	1683.78	1678.09	1672.05	1653.81	1667.2	1698.43	1694.65	1692.96	1705.52	1710.25	1643.21	1649.26	1673.26	1639.45	1675.04	1664.41	1651.6
455.743988	1645.55	1674.96	1650.79	1669.53	1643.68	1733.65	1653.18	1660.13	1658.67	1684.37	1678.17	1674.21	1696.76	1649.97	1668.2	1660.49	1667.69	1682.62	1681.21	1666.3	1684.26	1684.39	1649.92	1675.75	1644.41	1690.78	1683.15	1686.01	1673.08	1653.59	1661.13	1642.38	1685.2	1677.17	1670.68	1654.96	1667.73	1702.56	1696.75	1690.48	1707.86	1712.65	1644.35	1648	1671.33	1641.7	1673.22	1663.27	1651.96
456.239014	1646.56	1673.37	1653.26	1672.91	1645.3	1732.44	1654.07	1660.46	1659.71	1684.42	1676.99	1671.34	1693.26	1648.81	1669.4	1657.96	1668.48	1681.65	1680.58	1666.61	1683.64	1681.77	1649.42	1676.19	1646.06	1688.55	1681.22	1687	1673.14	1654.09	1660.68	1638.99	1686.08	1678.28	1672.58	1654.74	1666.61	1699.94	1696.64	1692.27	1707.24	1711.36	1645.3	1647.55	1672.5	1641.58	1673.37	1665.43	1652.8
456.734009	1646.47	1673.02	1654.76	1672.85	1647.67	1734.89	1653.5	1659.36	1661.43	1684.12	1678.24	1670.52	1692.69	1650.42	1663.56	1659.29	1665.36	1682.56	1682.36	1666.74	1682.21	1682.19	1650.98	1674.17	1646.26	1687.41	1683.19	1683.46	1673.85	1652.67	1659.21	1640.28	1685.16	1676.72	1670.83	1654.19	1667.13	1702.6	1699.25	1692.56	1706.47	1712.23	1642.75	1647.94	1673.28	1644.44	1673.88	1663.4	1650.35
457.230011	1644.89	1672.66	1654	1671.53	1643.63	1733.32	1653.08	1660.39	1658.78	1684.24	1678.62	1670.31	1695.29	1649.15	1666.34	1659.23	1666.63	1681.46	1680.12	1666.38	1682.14	1680.37	1648.86	1675.08	1645.88	1689.98	1684.44	1686.12	1672.34	1652.48	1659.42	1637.21	1684.78	1676.48	1669.48	1654.96	1666.54	1699.19	1696.67	1692.25	1701.68	1711.12	1643.13	1649.35	1670.14	1643.35	1673.05	1662.77	1651.99
457.725006	1646.96	1672.77	1652.91	1671.38	1644.7	1731.4	1654.86	1658.85	1660.01	1686.34	1677.5	1670.05	1695.57	1646.44	1667.2	1660.1	1668.22	1679.92	1680.63	1669.06	1681.29	1678.63	1648.8	1673.7	1644.91	1688.01	1682.23	1685.94	1671.86	1652.57	1660.05	1637.82	1686.2	1677.24	1672.02	1654.66	1667.55	1699.34	1695.39	1691.27	1704.72	1710.18	1642.69	1648.75	1673.46	1638.4	1672.36	1662.61	1651.62
458.220001	1644.3	1672.4	1652.71	1669.36	1644.33	1735.3	1652.63	1660.69	1660.04	1686.04	1679.85	1671.31	1694.27	1648.48	1667.71	1660.32	1666.47	1682.11	1679.72	1668.61	1678.06	1682.69	1648.4	1674.81	1644.98	1685.28	1682.26	1683.6	1672.6	1653.22	1660.36	1639.5	1684.64	1679.97	1672.88	1655.97	1667.46	1697.71	1696.01	1693.44	1705.53	1710.44	1640.66	1649.53	1672.18	1640.97	1672.71	1662.98	1651.5
458.714996	1645.59	1671.94	1652.97	1671.06	1645.78	1734.43	1652.97	1658.31	1661.09	1682.73	1678.88	1671	1693.43	1650.31	1667.57	1660.53	1668.04	1683.55	1681.1	1669.13	1681.67	1681.72	1650.95	1674.26	1644.03	1689.25	1685.03	1686.58	1672.37	1653.73	1663.09	1638.34	1685.38	1677.76	1671.23	1654.22	1667.38	1699.34	1694.2	1689.83	1704.68	1710.99	1643.08	1646.12	1672.28	1640.3	1671.67	1661.57	1652.19
459.209991	1646.46	1674.34	1654.7	1671.73	1645.03	1731.79	1653.01	1658.87	1661	1683.86	1676.08	1669.96	1694.26	1648.1	1664.78	1659.83	1667.27	1678.6	1682.19	1667.25	1681.87	1682.14	1649.88	1677.33	1645.84	1688.04	1683.98	1686.26	1672.61	1652.3	1659.87	1637.38	1685.42	1678.7	1673.09	1655.01	1664.43	1701.31	1694.08	1692.67	1706.8	1711.56	1644.8	1647.76	1671.23	1641.96	1669.87	1660.78	1649.17
459.705994	1647.56	1672.98	1651.86	1670.25	1644.63	1732.6	1654.39	1658.46	1660.14	1683.44	1678.69	1670.58	1694.62	1650.58	1666.71	1657.88	1669.15	1680.32	1680.37	1666.08	1680.31	1681.81	1652.34	1676.91	1646.17	1689.77	1685.65	1684.46	1673.28	1653.07	1658.45	1638.82	1686.47	1678.37	1671.69	1654.54	1667.01	1697.92	1697.67	1693.31	1704.39	1710.25	1644.82	1648.53	1671.83	1639.62	1673.16	1663.75	1651.88
460.200989	1647.38	1671.91	1652.55	1670.86	1644.98	1733.7	1652.67	1660.62	1661.22	1684.8	1676.87	1668.49	1694.08	1649.69	1667.93	1657.96	1666.28	1681.62	1680.72	1667.05	1679.86	1682.25	1648.91	1675.84	1644.16	1689.05	1682.27	1687.37	1674.21	1652.99	1660.53	1637.23	1683.94	1675.23	1670.74	1655.77	1665.11	1697.55	1696.02	1691.4	1705.93	1711.27	1641.78	1645.71	1672.22	1641.01	1671.63	1664.34	1650.44
460.696014	1646.2	1672.48	1652.55	1670.12	1645.56	1733.03	1653.58	1658.53	1658.64	1684.44	1678.76	1670.15	1693.59	1649.86	1665.12	1661.17	1668.65	1680.9	1680.92	1671.33	1679.46	1683.63	1650.08	1675.5	1644.1	1687.68	1682.38	1685.42	1674.21	1652.97	1660.32	1638.48	1685.74	1676.29	1670.68	1655.95	1667.31	1700.32	1693.82	1688.03	1705.47	1710.15	1641.1	1646.66	1672.86	1642.02	1670.13	1662.94	1648.74
461.191010	1648.87	1673.78	1650.97	1670.21	1645.15	1728.95	1651.41	1658.73	1660.9	1685.31	1677.04	1670.99	1693.03	1650.48	1668.1	1658.57	1666.74	1681.21	1679.84	1667.41	1681.47	1683.31	1649	1673.45	1645.19	1685.97	1683.81	1684.51	1675.58	1653.06	1658.15	1636.22	1683.45	1676.67	1669.4	1653.87	1666.21	1698.48	1696.42	1693.31	1706.2	1709.1	1643.96	1648.09	1672.36	1640.6	1672.44	1662.15	1652.76
461.687012	1644.06	1672.27	1653.83	1670.14	1644.88	1729.8	1652.78	1658.58	1660.01	1682.89	1677.72	1669.01	1692.52	1648.02	1668.43	1659.6	1668	1681.82	1680.31	1667.38	1679.55	1682.64	1648.32	1675.95	1642.73	1686.66	1682.61	1684.56	1671.24	1652.55	1659.43	1638.36	1683.2	1679.29	1670.45	1653.37	1666.35	1702.41	1693.38	1692.38	1705	1711.12	1642.33	1648.08	1669.08	1641.77	1672.51	1661.71	1648.78
462.182007	1647.54	1672.7	1652.75	1671.6	1645.18	1731.27	1652.4	1657.98	1660.34	1684.28	1675.43	1671.62	1692.02	1648.39	1668.51	1660.03	1668.76	1682.23	1680.62	1667.09	1679.92	1682.64	1649.06	1673.51	1643.65	1686.54	1682.23	1685.28	1672.95	1652.34	1660.95	1639.36	1683.91	1675.44	1670.37	1653.12	1664.5	1699.07	1697	1689.32	1704.96	1709.22	1644.24	1648.03	1673.09	1642.22	1672.46	1661.84	1651.31
462.677002	1647.91	1673.45	1651	1671.59	1645.44	1728.65	1652.61	1657.49	1658.07	1681.81	1675.92	1669.51	1692.32	1648.17	1664.42	1658.21	1665.25	1680.5	1678.51	1667.47	1678.74	1680.54	1649.72	1674.47	1644.81	1685.49	1680.32	1684.89	1669.86	1651.98	1657.5	1636.19	1683.08	1675.58	1670.48	1655.8	1668.4	1699.45	1696.08	1691.5	1704.73	1711.46	1644.54	1648.11	1672.68	1639.91	1671.43	1660.97	1651.06
463.171997	1645.23	1673.6	1651.41	1670.48	1646.51	1728.78	1653.38	1658.78	1659.95	1682.6	1675.76	1667.88	1693.18	1648.66	1666.51	1657.9	1666.5	1679.62	1680.04	1665.54	1680.15	1680.74	1648.63	1673.49	1643.61	1685.84	1681.91	1683.05	1672.35	1653.85	1658.36	1637.25	1684.02	1676.42	1669.73	1652.69	1666.4	1697.15	1696.14	1692.6	1704.44	1707.71	1642.77	1646.52	1671.13	1640.15	1670.71	1660.73	1651.38
463.666992	1646.37	1671.24	1653.79	1670.15	1646.2	1728.02	1652.26	1658.67	1659.27	1683.83	1674.67	1668.57	1693.64	1650.64	1665.55	1660.2	1665.01	1679.96	1680.25	1668.15	1680.1	1680.35	1647.44	1672.75	1644.73	1686.73	1681.83	1684.96	1671.88	1652.39	1657.58	1636.85	1684.37	1679.22	1668.44	1653.79	1666.76	1697.1	1695.64	1689.93	1704.47	1710.21	1642.79	1647.24	1671	1641.76	1671.02	1661.11	1650.52
464.162994	1645.36	1670.87	1650.42	1671.52	1644.9	1732.74	1653.39	1658.41	1659.04	1684.16	1677.35	1671	1692.07	1647.69	1666.31	1662.22	1664.61	1679.56	1682.69	1667.46	1678.42	1681.82	1649.11	1673.4	1644	1686.44	1682.66	1684.93	1672.72	1653.35	1659.69	1638.05	1685.54	1677.78	1669.27	1656.28	1665.28	1698.47	1694.21	1691.39	1704.61	1708.62	1643.49	1644.73	1670.25	1640.88	1671.74	1661.15	1650.66
464.657990	1644.77	1671.9	1651.08	1669.82	1643.72	1730.21	1651.33	1657.84	1658.55	1682.97	1674.96	1669.37	1695.09	1645.18	1666.22	1656.88	1665.43	1680.27	1678.31	1667.22	1679.94	1681.1	1648.81	1674.89	1644.66	1687.44	1680.26	1684.38	1673.14	1652.75	1659.27	1637.79	1682.92	1676.4	1670.42	1653.52	1665.9	1695.48	1692.89	1689.36	1704.7	1708.19	1641.14	1645.41	1668.84	1639.06	1671.43	1661.75	1651.27
465.153015	1646.87	1671.16	1653.19	1671.88	1644.23	1730.42	1651.44	1659.46	1659.44	1682.26	1677.2	1669.39	1692.03	1648.14	1667.36	1657.64	1664.98	1680.14	1678.58	1664.5	1677.1	1682.06	1648.47	1673.35	1646.33	1686.44	1680.34	1683.56	1671.29	1652.16	1658.69	1637.15	1683.73	1677.3	1669.52	1653.94	1666.41	1696.84	1695.34	1690.86	1702.23	1710.53	1644.85	1646.1	1669.59	1640.1	1672.22	1660.41	1652.14
465.648010	1648.07	1670.78	1651.45	1667.67	1644.94	1729.44	1650.57	1658.71	1658.31	1683.54	1673.97	1669.8	1691.28	1648.41	1665.63	1659.89	1665.14	1679.51	1679.48	1667.54	1678.76	1682.24	1648.84	1673.2	1646.15	1686.91	1682.84	1683.53	1670.39	1654.54	1658.97	1639.81	1683.31	1675.1	1670.23	1653.35	1665.31	1697.05	1693.18	1692	1703.06	1709.23	1644.42	1647.69	1669.89	1640.07	1672.45	1661.46	1650.58
466.143005	1645.26	1672.59	1652.78	1670.13	1643.37	1726.62	1651.22	1659.29	1657.63	1682.6	1675.27	1668.48	1690.52	1647.5	1666.46	1657.99	1664.33	1679.59	1678.24	1667.2	1681.91	1681.16	1648.89	1673.18	1643.27	1685.89	1681.79	1684.51	1670.63	1650.75	1658.94	1637.41	1685.99	1677.44	1669.78	1654.32	1667.86	1695	1696.15	1689.93	1702.84	1709.22	1642.63	1647.08	1670.77	1641.96	1672.63	1660.45	1650
466.639008	1647.41	1670.63	1651.47	1668.11	1645.38	1726.75	1650.66	1657.73	1658.86	1682.59	1674.68	1669.78	1690.93	1649.82	1665.65	1656.9	1665.01	1679.17	1678.09	1664.75	1679.29	1679.24	1647.91	1672.78	1643.21	1685.95	1681.42	1684.86	1671.24	1651.46	1659.01	1637.38	1682.9	1675.93	1668.69	1653.98	1665.61	1697.34	1696.19	1691.98	1703.59	1708.14	1642.25	1646.17	1671.28	1640.33	1669.34	1662.31	1648.8
467.134003	1644.78	1669.24	1651.09	1669.23	1643.1	1727.1	1651.95	1657.34	1657.91	1681.43	1675.69	1668.54	1689.47	1649.33	1665.66	1659.12	1664.07	1680.6	1678.84	1667.59	1679.1	1680.44	1648.58	1673.38	1645.88	1685	1681.03	1684.29	1673.41	1652.88	1658.84	1636.12	1686.51	1677.38	1671.63	1652.91	1666.21	1696.98	1693.1	1690.77	1702.65	1709.4	1642.15	1644.93	1669.7	1640.71	1671.38	1660.9	1650.67
467.628998	1646.15	1670.94	1652.87	1670.48	1644.29	1729.87	1651.59	1659.9	1659.9	1682.45	1675.71	1667.92	1692.09	1647.31	1665.72	1657.64	1664.29	1680.94	1678.97	1666.75	1679.34	1679.76	1649.79	1677.18	1643.58	1687.21	1682.72	1683.93	1673.32	1651.67	1658.15	1637.12	1684.58	1675.75	1669.22	1653.73	1668.48	1696.42	1694.69	1689.26	1705.02	1707.8	1642.73	1647.89	1670.23	1640.76	1670.95	1660.2	1652.01
468.123993	1644.07	1671.49	1650.34	1669.91	1643.2	1728.16	1651.51	1658.41	1658.68	1681.57	1676.8	1669.06	1693.85	1649.34	1665.68	1659.18	1666.41	1681.17	1679.51	1665	1678.2	1679.16	1649.69	1675.09	1646	1688.17	1681.97	1685.21	1672.94	1652.59	1659.53	1638.41	1686.46	1678.3	1670.92	1655.03	1664.63	1698.31	1695.81	1688.21	1701.66	1708.16	1641.17	1646.92	1670.6	1639.31	1672.88	1660.06	1652.08
468.618988	1648.69	1671.15	1653.02	1669.78	1644.56	1726.24	1650.48	1657.63	1659.9	1680.71	1676.06	1669.14	1691.11	1649.53	1665.45	1660	1668.93	1679.96	1680.2	1666.01	1678.36	1678.47	1647.59	1672.96	1644.4	1682.49	1682.4	1683.69	1672.49	1654.59	1657.22	1637.97	1683.31	1675.44	1670.02	1655.18	1663.21	1699.95	1695.8	1689.35	1703.77	1710.98	1641.35	1645.48	1672.09	1641.75	1674.4	1662.5	1650.98
469.114990	1645.24	1671.17	1651.56	1668.64	1643.22	1728.05	1652.54	1658.6	1658.17	1681.89	1676.28	1670.04	1690.32	1648.08	1666.15	1658.94	1666.07	1680.3	1679.07	1664.57	1680.11	1678.92	1649.9	1674.12	1645.16	1686.21	1680.89	1686.31	1670.91	1652.57	1656.36	1637.52	1683.14	1677.83	1667.98	1653.73	1665.66	1697.26	1694.32	1688.65	1702.89	1706.18	1643.51	1647.01	1673.23	1640.1	1670.95	1660.26	1649.73
469.609985	1645.9	1671	1652.87	1670.34	1644.95	1728.21	1650.59	1656.11	1657.31	1681.72	1675.54	1669.24	1691.92	1649.43	1666.18	1659	1666.93	1679.97	1679.9	1666.47	1680.26	1681.03	1649.49	1674.86	1644.51	1686.61	1681.39	1685.34	1672.53	1652.64	1659.19	1637.86	1682.49	1676.42	1670.26	1653.44	1665.54	1696.41	1696.05	1691.39	1703.88	1708.06	1643.89	1646.98	1671.74	1640.4	1672.02	1660.88	1651.44
470.105011	1647.06	1669.94	1653.54	1669.26	1647.28	1729.17	1653.6	1658.76	1657.65	1683.83	1678.42	1669.9	1693.06	1646.59	1662.59	1657.97	1666.74	1679.39	1677.21	1668.04	1679.9	1679.28	1648	1674.11	1642.95	1684.06	1683.03	1683.29	1671.98	1652.92	1659.84	1638.9	1684.64	1674.37	1670.98	1653.95	1667.83	1697.14	1693.51	1689.74	1701.28	1707.6	1642.38	1647.47	1671.16	1639.87	1670.38	1659.75	1649.39
470.600006	1644	1670.59	1650.96	1669	1643.18	1727.95	1651.15	1659.42	1657.5	1683.01	1676.3	1665.81	1688.82	1649.05	1664.68	1657.32	1664.59	1678.38	1680.26	1668.04	1677.06	1678.9	1649.02	1671.67	1643.14	1685.37	1680.11	1683.77	1672.2	1652.91	1658.3	1638.58	1682.66	1675.51	1669.18	1652.38	1668.4	1697.48	1694.64	1690.06	1703.18	1707.42	1644.22	1649.34	1668.96	1641	1674.21	1661.04	1650.58
471.095001	1646	1672.08	1650.73	1669.95	1643.64	1727.86	1650.18	1657.61	1657.48	1683.31	1676.47	1669.49	1690.52	1647.65	1666.1	1656.02	1664.39	1678.51	1677.65	1667.64	1680.95	1679.94	1648.99	1672.35	1642.9	1688.38	1682.08	1683.56	1671.55	1652.78	1658.77	1637.84	1681.41	1675.06	1668.31	1653.32	1665.69	1696.81	1692.56	1691.22	1702.95	1707.72	1642.8	1645.65	1668.18	1638.03	1671.74	1660.2	1650.35
471.591003	1643.46	1669.82	1649.84	1669	1644.22	1725.49	1649.83	1657.86	1655.73	1681.52	1675.04	1670.02	1691.7	1646.53	1663.62	1658.53	1663.41	1677.64	1678.56	1666.32	1680.67	1679.66	1648.78	1672.32	1644.2	1685.86	1681.5	1683.15	1671.06	1651.11	1658.7	1638.56	1682.2	1672.61	1670.88	1653.32	1667.87	1695.41	1693.9	1690.32	1702.27	1709.13	1643.27	1647.55	1670.14	1638.59	1671.87	1662.14	1652.93
472.085999	1646.15	1670.68	1653	1670.75	1643.93	1725.73	1652.64	1655.75	1658.01	1682.83	1677.47	1668.26	1690.03	1645.74	1666.77	1657.66	1665.24	1680.91	1677.91	1667.79	1678.42	1680.76	1647.86	1672.98	1644.28	1684.14	1680.87	1686.09	1671.43	1652.59	1657.46	1634.57	1682.09	1676.6	1667.88	1654.89	1666.55	1695.79	1696.25	1689.87	1701.92	1707.73	1642.91	1646.6	1670.79	1640.06	1671.7	1660.71	1651.02
472.580994	1646.32	1669.56	1651.05	1668.63	1643.79	1722.59	1650.98	1656.78	1656.28	1682.84	1676.34	1669.78	1692.46	1648.24	1664.9	1659.06	1663.8	1678.5	1678.25	1666.44	1679.11	1680.1	1647.92	1674.53	1643.98	1685.81	1681.19	1683.08	1670.57	1651.9	1657.42	1638	1682.28	1675.55	1669.6	1653.55	1664.08	1696.89	1693.9	1689.69	1701.97	1707.76	1641.37	1646.94	1667.78	1640.52	1670.96	1661.32	1649.28
473.075989	1645.86	1669.09	1650.48	1666.75	1642.25	1727.68	1651.66	1660.04	1658.53	1682.2	1675.32	1667.07	1688.87	1649.15	1664.26	1657.93	1663.68	1678.3	1679.56	1664.99	1677.49	1678.35	1648.37	1671.51	1644.65	1685.47	1678.61	1682.68	1672.53	1651.87	1658.83	1634.14	1683.2	1674.78	1668.97	1655.02	1667.63	1696.48	1695	1690.35	1702.16	1708.13	1642.8	1645.96	1669.28	1640	1671.52	1658.48	1651.66
473.571014	1645.72	1669.09	1652.26	1667.57	1643.3	1725.33	1653.27	1658.29	1658.87	1682.78	1674.71	1667.48	1685.75	1647.68	1664.57	1656.57	1664.44	1678.27	1675.53	1666.68	1678.25	1678.7	1649.06	1671.43	1642.51	1684.53	1675.73	1682.75	1670.9	1652.59	1657.21	1637.92	1682.59	1674.57	1669.36	1654.69	1668.18	1695.55	1695.19	1688.44	1702.24	1707.23	1640.56	1645.75	1669.47	1642.3	1670.86	1657.29	1650.34
474.066986	1644.85	1669.47	1651.83	1667.27	1644.92	1725.3	1652.36	1657.18	1657.34	1680.85	1675.66	1667.93	1690.16	1649.33	1663.2	1657.19	1665.92	1679.32	1678.57	1665.1	1678.2	1679.22	1647.03	1673.35	1645.08	1686.49	1679.97	1681.95	1673.73	1652.76	1659.93	1635.65	1682.56	1674.57	1669.97	1649.97	1666.9	1696.36	1693.44	1688.9	1702.62	1706.94	1642.02	1646.63	1670.37	1639.1	1672.37	1660.65	1650.4
474.562012	1644.81	1667.22	1650.36	1667.22	1644.29	1723.31	1652.51	1657.8	1657.81	1682.31	1676.09	1666.61	1691.6	1647.05	1663.89	1656.53	1665.24	1678.45	1678.26	1664.91	1679.03	1678.5	1647.47	1671.42	1644.23	1684.56	1679.32	1683.11	1671.47	1652.22	1657.59	1635.72	1683.27	1674.41	1669.24	1653.98	1662.39	1696.25	1693.84	1687.71	1701.87	1706.69	1643.65	1648.29	1670.76	1640.34	1671.9	1656.97	1650.03
475.057007	1645.98	1670.28	1651.18	1666.1	1642.95	1723.78	1652.61	1657.73	1659.97	1681.41	1675.98	1668.08	1690.74	1648.39	1665.76	1656.49	1665.11	1680.34	1680.51	1664.31	1677.55	1680.78	1650.05	1672.85	1643.95	1685.63	1682.11	1682.66	1670.92	1651.76	1656.78	1640.08	1679.91	1675.71	1669.34	1654.68	1665.01	1693.98	1692.31	1687.2	1702.55	1707.09	1642.22	1646.88	1669.22	1641.06	1670.39	1658.24	1648.8
475.552002	1646.46	1668.45	1653.55	1669.07	1645.12	1724.21	1652.68	1657.29	1659.71	1679.77	1675.37	1668.04	1689.77	1648.64	1664.22	1656.48	1663.48	1678.76	1679.2	1664.64	1677.49	1678	1648.34	1673.03	1643.43	1683.06	1680.73	1683.41	1671.8	1648.89	1657.52	1638.28	1684.33	1675.02	1670.02	1656.58	1666.17	1694.72	1694.7	1688.86	1702.16	1708.93	1640.47	1645.97	1669.6	1639.67	1669.75	1659.64	1649.89
476.046997	1646.15	1670.41	1652.74	1668.55	1641.79	1725.36	1651.45	1657.47	1658.69	1681.67	1674.35	1667.83	1688.98	1646.9	1666.46	1655.98	1663.21	1680.7	1677.88	1665.19	1676.34	1676.93	1648.63	1672.44	1642.84	1684.04	1679.79	1683.29	1670.17	1650.57	1658.44	1636.24	1683.56	1674.51	1669.92	1655.24	1665.16	1695.79	1692.44	1688.68	1700.74	1706.42	1642.45	1646.65	1668.76	1639.21	1670.62	1658.99	1651.45
476.542999	1644.55	1669.98	1651.52	1668.46	1643.22	1722.21	1653.36	1656.78	1657.8	1679.61	1675.62	1666.92	1687.65	1646.32	1663.01	1658.8	1664.81	1676.84	1676.83	1667.26	1678.59	1680.07	1649.77	1672.03	1643.76	1684.16	1679.49	1684.52	1671.41	1653.52	1659.69	1638.65	1682.25	1674.84	1668.84	1653.81	1663.72	1697.91	1692.18	1691.66	1702.6	1705.83	1646.22	1645.4	1668.2	1639.98	1670.32	1660.93	1649.51
477.037994	1646.59	1670.88	1651.05	1670.65	1645.24	1725.09	1651.77	1658.99	1658.16	1683.44	1674.2	1667.29	1689.14	1646.51	1665.11	1658.03	1666.11	1679.38	1675.76	1667.27	1677.46	1679.51	1648.72	1671.8	1644.88	1685.96	1680.87	1682.96	1671.78	1652.85	1659.12	1637.37	1683.65	1676.26	1668.75	1652.69	1664.81	1695.97	1694.18	1687.78	1701.69	1708.63	1643.93	1647.51	1668.9	1642.79	1671.32	1659.13	1650.89
477.532990	1645.47	1667.65	1652.05	1666.76	1645.23	1723.45	1651.29	1656.31	1656.97	1682.72	1673.62	1667.57	1688.85	1647.61	1664.37	1656.61	1663.11	1677.8	1676.78	1664.46	1678.3	1679.97	1649.21	1672.75	1644.16	1685.06	1682.37	1682.34	1670.65	1651.68	1656.3	1636.09	1682.02	1675.79	1668.83	1653.72	1667.74	1696.83	1695.21	1689.41	1703.17	1707.23	1641.93	1645.82	1670.3	1642.08	1669.22	1659.22	1652.05
478.028015	1644.57	1668.48	1649.76	1668.26	1643.75	1723.43	1649.32	1658.03	1657.05	1679.75	1675.91	1667.24	1688.02	1644.68	1663.83	1656.68	1664.82	1678.92	1677.78	1665.69	1678.23	1678.18	1648.69	1671.98	1642.95	1685.43	1681.19	1684.45	1673.73	1651.78	1658.55	1635.99	1682.26	1676.4	1669.29	1653.73	1666.28	1693.86	1693.18	1686.79	1701.05	1705.45	1641.1	1646.32	1668.07	1640.48	1668.52	1659.37	1650.3
478.523987	1646.44	1667.27	1650.78	1668.01	1641.99	1723.37	1649.5	1659.02	1656.76	1681.76	1676.07	1667.73	1689.94	1646.49	1662.57	1657.86	1663.1	1675.87	1675.83	1661.73	1676.31	1678.23	1647.53	1672.72	1644.26	1683.91	1680.35	1683.17	1670.02	1649.96	1657.18	1636.76	1686.02	1675.24	1669.22	1654.93	1661.91	1695.37	1692.05	1686.89	1699.77	1705.88	1640.65	1644.83	1668.84	1638.31	1669.18	1660.01	1647.91
479.019012	1645.17	1668.29	1648.48	1668.39	1641.76	1724.64	1651.61	1656.32	1658.48	1682.13	1674.61	1669.2	1690.34	1648.33	1665.86	1656.8	1663.73	1678.49	1678.28	1663.67	1677.46	1676.88	1649.04	1673.01	1642.59	1683.77	1678.38	1682.15	1671.81	1651.68	1656.98	1636.48	1681.51	1675.01	1668.67	1653.92	1664.98	1694.14	1692.77	1688.09	1703.11	1707.99	1642.75	1647.15	1668.87	1639.27	1670.73	1660.13	1649.43
479.514008	1645.16	1669.13	1650.04	1668.85	1645.59	1724.12	1651.79	1656.07	1658.54	1683.59	1674.42	1666.21	1689.39	1646.39	1664.46	1654.88	1663.43	1678.74	1676.98	1665.05	1679.78	1677.31	1647.66	1673.69	1644.67	1686.2	1680.25	1684.65	1670.83	1652.49	1657.91	1638	1680.07	1675.35	1669.74	1654.22	1664.99	1693.8	1693.54	1688.81	1701.41	1707.65	1640.46	1647.09	1670.06	1638.8	1668.07	1658.3	1651.97
480.009003	1646.42	1669.78	1651.3	1668.64	1644.8	1722.17	1652.34	1656.22	1657.28	1680.76	1674.04	1666.9	1690.64	1648.23	1667.03	1658.21	1664.44	1679.33	1679.39	1666.24	1677.44	1677.31	1648.17	1671.5	1644.98	1686.38	1681	1685.39	1669.35	1652.29	1656.41	1638.67	1681.74	1674.1	1669.66	1653.41	1665.01	1693.55	1692.23	1689.06	1700.94	1704.72	1643.37	1646.8	1669.47	1637.68	1669.91	1657.77	1650.44
480.503998	1646.39	1670.1	1651.24	1666.83	1645.76	1724.9	1652.17	1656.76	1658.78	1679.42	1674.86	1667.59	1686.97	1648.39	1663.63	1656.84	1663.18	1679.1	1680.19	1664.85	1678.83	1679.43	1647.14	1673.77	1643.25	1686.33	1679.21	1683.79	1673.06	1651.8	1658.53	1638.55	1679.81	1674.91	1668.05	1654.09	1666.77	1695.88	1693.78	1688.93	1701.99	1705.79	1642.54	1645.03	1670.93	1639.83	1671.3	1659.64	1649.03
481.000000	1646.47	1669.92	1650.88	1668.39	1643.14	1724.26	1652.14	1657.2	1657.69	1681.85	1676.93	1665.78	1690.02	1649.49	1665.59	1656.29	1662.88	1678.12	1677.38	1662.68	1677.09	1677.2	1647.4	1672.84	1643.57	1685.4	1678.74	1682.88	1669.04	1651.23	1658	1637.12	1679.18	1672.63	1668.57	1651.45	1667.16	1695.07	1693.18	1690.58	1699.86	1706.52	1643.09	1645.99	1667.36	1638.05	1670.76	1657.95	1650.75
481.494995	1645.39	1668.37	1650.99	1668.51	1642.41	1724.6	1653.31	1658.3	1659.1	1681.73	1673.84	1667.67	1689.43	1648.52	1665.24	1657.23	1664.2	1678.9	1678.2	1663.39	1677.58	1678.69	1647.71	1672.95	1642.74	1685.41	1679.59	1682.93	1671.19	1651.11	1658.83	1639.09	1679.85	1675.09	1669	1655.81	1666.55	1696.14	1693.12	1689.53	1702.41	1706.7	1642.1	1645.63	1669.51	1637.34	1670.25	1660.87	1650
481.989990	1643.7	1669	1650.55	1666.3	1644.01	1722.94	1651.18	1658.3	1658.16	1682.1	1674.73	1667.15	1687.54	1647.54	1665.71	1655.72	1662.74	1677.15	1677.63	1666.96	1676.47	1678.71	1647.3	1672.76	1644.89	1685.27	1678.5	1683.85	1671.86	1652.22	1657.18	1636.49	1684.18	1674.13	1667.07	1652.17	1664.35	1695.67	1694.23	1689.48	1702.39	1706.3	1642.2	1647.24	1669.7	1639.68	1669.46	1659.41	1648.72
482.484985	1645.4	1669.58	1651.9	1668.87	1644.97	1724.42	1650.57	1657.56	1656.3	1680.46	1673.08	1667.59	1690.9	1647.81	1665.46	1657	1661.21	1678.15	1678.31	1664.49	1675.94	1677.13	1646.92	1674.2	1643.63	1683.72	1682.23	1683.32	1673.33	1650.63	1658.47	1636.03	1683.45	1675.97	1669.94	1653.35	1666.73	1696.33	1694.17	1689.46	1700.56	1705.03	1642.78	1646.95	1668.34	1639.66	1671.25	1658.08	1647.97
482.980011	1646.52	1669.5	1651.86	1667.92	1642.22	1723.67	1650.63	1658.47	1659.12	1680.04	1675.01	1666.61	1688.12	1648.96	1664.31	1656.86	1662.19	1677.38	1676.27	1663.31	1680.57	1679.14	1646.68	1673.82	1646.73	1683.48	1680.38	1682.63	1670.9	1650.68	1655.57	1635.82	1681.32	1672.6	1667.82	1656.11	1664.74	1694.03	1692.18	1688.32	1699.5	1704.32	1641.09	1647.61	1668.86	1641.09	1669.68	1658.4	1650.46
483.476013	1642.19	1666.74	1650.53	1666.38	1645.65	1723.25	1651.55	1657.07	1656.47	1683.3	1674.85	1666.52	1688.26	1648.15	1665.22	1659.19	1665.03	1679.36	1675.1	1665	1678.93	1678.71	1647.35	1673.76	1645.34	1686.54	1678.39	1683.92	1671.57	1652.76	1658.25	1637.96	1680.08	1674.07	1670.05	1652.32	1666.11	1693.22	1691.94	1689.23	1701.13	1705.04	1641.41	1644.46	1670.35	1639.6	1668.9	1657.67	1650.57
483.971008	1644.11	1669.42	1649.57	1669.11	1643.06	1721.09	1649.79	1656.45	1658.19	1679	1674.01	1668.13	1688.88	1646.82	1666.33	1657.13	1664.83	1679.42	1675.71	1664.35	1678.67	1677.57	1647.55	1673.81	1643.15	1686.59	1679.63	1681.2	1671.17	1651.22	1658	1634.5	1680.69	1672.41	1669.13	1651.51	1665.95	1697.77	1693.48	1686.6	1703.45	1705.78	1640.74	1645.24	1669.15	1640.48	1672.29	1657.66	1647.76
484.466003	1645.71	1670.35	1650.65	1667.6	1644.02	1724.02	1651.36	1655.56	1658.48	1680.01	1673.47	1664.43	1687.18	1645.76	1664.03	1654.87	1661.23	1678.6	1674.91	1664.39	1677.75	1676.51	1649.22	1671.91	1645.91	1683.4	1679.15	1681.46	1670.64	1651.64	1659.86	1636.8	1682.89	1675.09	1667.55	1653.8	1665.25	1696.73	1690.99	1688.92	1700.86	1706.06	1641.59	1646.69	1670.18	1639.71	1669.51	1659.85	1649.99
484.960999	1645.25	1671.58	1651.31	1668.58	1642.34	1721.61	1649.93	1656.2	1659.45	1677.82	1674.07	1666.32	1688.58	1646.9	1664.75	1656.29	1663.37	1679.37	1676.47	1664.23	1679.56	1677.82	1647.16	1671.27	1641.2	1683.62	1680.41	1683.33	1672.01	1649.97	1657.82	1636.32	1683.12	1674.63	1669.83	1654.36	1665.62	1695.78	1692.92	1688.82	1701.56	1706.56	1642.71	1646.31	1669.88	1638.6	1672	1655.97	1649.91
485.455994	1644.31	1669.23	1652.24	1668.92	1642.02	1722.91	1651.56	1656.51	1658.3	1677.36	1673.82	1667.1	1689.48	1647.36	1661.7	1658.45	1664.74	1677.3	1675.57	1663.99	1680.04	1676.74	1649.22	1673.75	1645.12	1683.73	1680.77	1683.62	1671.39	1651.22	1659.83	1637.09	1681.98	1674.12	1667.72	1654.22	1662.58	1695.01	1693.24	1686.62	1700.11	1704.33	1639.68	1644.55	1668.65	1639.17	1668.91	1657.62	1648.87
485.951996	1644.02	1670.04	1651.05	1668.07	1644.53	1722.62	1650.71	1654.13	1657.41	1679.12	1675.57	1668.35	1687.97	1648.34	1664.41	1657.32	1660.63	1678.1	1675.92	1664.94	1675.57	1677.2	1647.02	1673.15	1643.68	1683.96	1680.11	1681.57	1669.07	1651.68	1658	1637.16	1682.3	1672.89	1668.81	1652.17	1665.22	1695.66	1694.08	1687.8	1702.55	1703.46	1643.48	1644.45	1667.67	1638.25	1669.14	1659.08	1651.5
486.446991	1643.68	1668.77	1648.94	1667.43	1644.66	1723.1	1652.57	1657.07	1655.93	1678.61	1672.05	1665.99	1687.05	1646.96	1663.08	1654.47	1662.61	1680.58	1676.79	1663.94	1676.2	1675.3	1648.29	1671.04	1644.07	1685.11	1679.42	1681.77	1669.46	1651.22	1657.1	1638.08	1680.96	1672.98	1666.89	1650.47	1664.1	1695.06	1693.42	1686.7	1698.68	1705.68	1642.1	1645	1668.21	1638.88	1668.58	1657.89	1647.65
486.941986	1646.45	1669.23	1649.99	1667.24	1643.03	1721.13	1649.88	1655.94	1657.45	1680.9	1674	1667.13	1687.77	1648.05	1664.18	1654.48	1663.09	1679.38	1674.49	1664.8	1676.28	1676.79	1648.51	1667.99	1643.71	1682.47	1677.12	1682.32	1670.24	1650.87	1657.96	1634.83	1680.47	1671.68	1666.49	1652.25	1664.07	1694.53	1694.93	1687.62	1700.77	1705.05	1641.21	1645.82	1667.25	1638.4	1670.95	1658.12	1649.05
487.437012	1644.59	1669.67	1648.49	1666.77	1644.1	1721.39	1648.52	1656.81	1655.44	1678.91	1673.82	1665.23	1686.59	1647.95	1664.07	1657.24	1664.61	1678.66	1677.1	1663.26	1677.85	1678.26	1647.25	1672.58	1643.06	1683.43	1679.39	1683.76	1670.66	1650.15	1654.47	1634.56	1681.58	1673.35	1666.8	1652.47	1663.07	1695.62	1690.62	1687.51	1702.19	1705.71	1640.59	1645.44	1665.72	1639.1	1669.03	1659.72	1648.92
487.932007	1644.78	1668.76	1649.56	1666.58	1643.9	1720.6	1648.24	1656.19	1659.55	1679.67	1672.99	1668.59	1685.41	1646.66	1665.06	1658.62	1663.54	1679.2	1676.78	1666.56	1677.08	1676.83	1647.24	1673.18	1640.95	1681.84	1679.62	1682.25	1670.47	1650.81	1658.67	1635.64	1681.86	1675.05	1671.25	1653.82	1664.53	1695.62	1693.41	1688.3	1700.78	1707.07	1642	1643.8	1670.42	1638.46	1667.94	1657	1648.05
488.428009	1647.77	1669.14	1650.46	1667.06	1645.3	1721.4	1650.13	1654.51	1657.56	1680.44	1673.96	1665.81	1688.03	1647.56	1666.21	1655.34	1664.43	1678.41	1674.04	1664.81	1677.25	1677.72	1646.2	1670.78	1644.05	1684.02	1680.59	1684.6	1672.69	1655.07	1657.2	1638.84	1681.88	1672.52	1667.92	1654.16	1664.77	1693.07	1694.18	1691.07	1701.6	1703.04	1640.21	1648.02	1668.05	1638.33	1669.82	1659.57	1649.31
488.923004	1645.68	1670.73	1652.29	1667.53	1643.61	1719.79	1652.04	1655.7	1657.23	1679.71	1675.02	1663.32	1687.06	1645.26	1662.74	1655.37	1660.16	1677.51	1675.17	1664.29	1676.52	1677.61	1649.11	1674.22	1642.85	1683.88	1679.56	1685.05	1670.76	1652.68	1655.56	1637.28	1680.02	1672.16	1668.33	1653.73	1664.93	1695.04	1694.66	1687.07	1701.11	1705.16	1641.46	1644.85	1667.86	1639.98	1668.54	1659.08	1647.92
489.417999	1643.68	1668.57	1650.39	1666.79	1641.43	1716.53	1650.38	1655.64	1656.86	1682.51	1674.19	1667.34	1686.72	1646.03	1664.47	1655.45	1661.67	1678	1675.45	1664.69	1678.78	1677.82	1648.53	1673.97	1643.9	1683.82	1679.96	1683.32	1668.67	1650.7	1655.91	1635.68	1680.81	1675.3	1666.33	1652.57	1663.97	1694.3	1691.85	1686.58	1700.03	1706.75	1640.04	1646.76	1670.23	1640.11	1670.69	1658.57	1647.98
489.912994	1643.07	1669.02	1650.25	1668.08	1643.36	1720.16	1651.17	1658.23	1656.78	1677.96	1674.1	1664.33	1685.98	1646.07	1664.67	1656.98	1662.17	1676.67	1674.98	1664.48	1676.7	1678.1	1646.39	1672.46	1642.73	1683.75	1678.26	1682.63	1671.13	1651.25	1656.7	1634.77	1682.29	1673.67	1668.07	1652.71	1661.98	1693.72	1693.82	1689.75	1699.47	1706.96	1640.86	1645.37	1669.52	1638.39	1670.17	1660.33	1650.32
490.407990	1647.09	1667.88	1650.94	1667.44	1641.2	1718	1650.14	1657.43	1657.81	1679.59	1675.06	1665.72	1687.83	1644.69	1663.29	1657.58	1663.22	1676.98	1676.41	1665.27	1676.59	1678.52	1646.73	1671.45	1643	1682.7	1680.42	1683.39	1669.21	1651.3	1657.47	1637.23	1681.68	1672.18	1667.36	1652.02	1665.15	1696.36	1691.7	1687.71	1698.36	1704.96	1641.2	1645.78	1668.6	1639.85	1667.44	1656.3	1648.51
490.903992	1644.33	1668.17	1650.68	1665.94	1641.05	1720.33	1650.9	1656.39	1657.71	1679.2	1674.49	1665.86	1683.88	1647.36	1661.69	1657.07	1661.68	1675.81	1673.8	1662.02	1674.2	1678.41	1647	1670.2	1644.1	1681.03	1676.97	1681.38	1669.02	1650.09	1657.13	1637.48	1679.12	1671.16	1666.83	1651.31	1663.91	1693.65	1691.13	1688.52	1699.11	1705.27	1641.46	1645.39	1667.55	1638.4	1669.83	1660.5	1649.1
491.398987	1643.96	1669.22	1649.5	1667.65	1640.71	1721.35	1649.96	1656.71	1658.22	1679.1	1673.42	1666.69	1687.44	1646.64	1665.45	1656.86	1663.12	1679.8	1675.28	1665.64	1674.06	1677.24	1646.86	1671.86	1642.86	1682.02	1677.14	1683.48	1671.14	1650.84	1656.29	1634.6	1680.73	1673.17	1666.16	1652.87	1664.14	1695.02	1692.24	1687.39	1700.4	1703.5	1642.32	1643.93	1668.77	1639.03	1668.91	1659.6	1649.74
491.894012	1645.35	1667.91	1651.47	1667.3	1644.34	1721.69	1650.18	1655.66	1658.04	1680.19	1674.75	1664.76	1688.43	1645.79	1663.46	1657.07	1663.24	1675.62	1675.36	1661.95	1675.93	1676.56	1646.1	1671.09	1642.55	1682.09	1677.06	1681.05	1668.48	1649.89	1655.04	1634.72	1681.18	1673.44	1666.4	1650.83	1664.54	1693.29	1692.63	1687.04	1697.35	1701.15	1640.32	1643.31	1668.52	1637.01	1669.09	1657.08	1648.65
492.389008	1645.03	1669.49	1651.13	1667.26	1644.28	1721.31	1652.65	1656.11	1656	1679.23	1674.64	1665.27	1688.05	1645.94	1664.98	1655.63	1663.24	1678.24	1676.66	1665.18	1678.11	1675.84	1646.98	1669.79	1642.43	1684.06	1676.97	1682.07	1670.9	1652.5	1658.07	1637.97	1682.31	1673.5	1666.62	1653.07	1663.83	1694.38	1691.62	1686.73	1699.49	1704.26	1642	1647.95	1668.12	1640.04	1668.5	1659.63	1650.09
492.884003	1644.81	1668.56	1650.31	1666.67	1642.72	1720.07	1652.22	1655.64	1658.11	1679.51	1673.96	1665.83	1686.78	1645.64	1663.03	1656.23	1663.61	1679.02	1675.96	1665.52	1673.34	1677.32	1646.46	1670.64	1643.37	1682.68	1678.12	1681.85	1670.4	1651.32	1657.58	1636.07	1680.7	1672.98	1667.13	1651.68	1663.93	1694.65	1694.33	1688.07	1698.92	1701.96	1643.2	1647.65	1669.94	1638.72	1669.76	1658.76	1649.34
493.380005	1645.38	1668.38	1649.27	1666.17	1642.54	1718.96	1649.24	1657.02	1653.74	1678.32	1670.85	1665.97	1686.43	1648.16	1666.56	1654.47	1661.83	1678.52	1675.34	1664.43	1676.02	1676.29	1645.72	1671.19	1644.51	1681.73	1677.67	1683.64	1670.65	1650.42	1656.52	1634.47	1683.67	1671.61	1667.94	1651.88	1666.03	1693.94	1691.97	1687.47	1698.82	1704.31	1641.4	1645.18	1669.12	1638.98	1670.11	1658.12	1649.6
[truncated: 6,286 more rows]
[truncated: 552 more columns]
