# Supplementary material for: Glucokinase activity controls peripherally located subpopulations of β-cells that lead islet Ca2+ oscillations
Source: eLife. 2025 Feb 12;13:RP103068. doi: 10.7554/eLife.103068 (PMC11820133; doi:10.7554/eLife.103068)
Supplement: Source data 2. [file elife-103068-data2.zip › EJ155 10G F08-1_Statistics/EJ155 10G F08-1_Detailed.csv]

Detailed
====================
Position X	Position Y	Position Z	Unit	Category	Collection	Time	ID
166.366	9.16878	-64	µm	Spot	Position	1	131
160.403	29.5821	-64	µm	Spot	Position	1	132
163.028	57.9177	-64	µm	Spot	Position	1	134
156.152	70.5116	-64	µm	Spot	Position	1	136
110.067	4.53788	-59.2269	µm	Spot	Position	1	137
103.158	4.65696	-58.646	µm	Spot	Position	1	138
158.279	5.56831	-61.7826	µm	Spot	Position	1	139
164.913	65.8649	-61.4995	µm	Spot	Position	1	146
141.298	4.594	-55.4513	µm	Spot	Position	1	148
144.582	28.921	-54.7972	µm	Spot	Position	1	149
153.556	42.5778	-56.9275	µm	Spot	Position	1	152
142.951	76.0679	-55.8452	µm	Spot	Position	1	155
103.936	4.65882	-52.1792	µm	Spot	Position	1	156
120.851	5.4686	-53.3884	µm	Spot	Position	1	157
159.27	10.4239	-51.5105	µm	Spot	Position	1	158
141.144	15.4475	-51.9204	µm	Spot	Position	1	159
159.535	22.5718	-51.2138	µm	Spot	Position	1	161
119.252	24.0292	-51.7522	µm	Spot	Position	1	162
152.577	32.6098	-50.0271	µm	Spot	Position	1	163
136.643	38.2634	-51.8208	µm	Spot	Position	1	164
156.387	51.7953	-52.7208	µm	Spot	Position	1	165
145.685	56.3529	-52.4753	µm	Spot	Position	1	166
141.45	67.3649	-51.0526	µm	Spot	Position	1	167
121.212	14.513	-48.1489	µm	Spot	Position	1	168
128.81	36.32	-47.0699	µm	Spot	Position	1	169
160.778	42.2875	-47.9644	µm	Spot	Position	1	170
150.327	43.5353	-47.4745	µm	Spot	Position	1	172
126.476	50.5761	-46.9129	µm	Spot	Position	1	174
157.683	66.6545	-47.1546	µm	Spot	Position	1	175
161.939	73.3853	-47.0667	µm	Spot	Position	1	176
139.006	77.984	-47.2125	µm	Spot	Position	1	177
91.0107	4.61061	-43.8976	µm	Spot	Position	1	178
164.309	6.09278	-43.3838	µm	Spot	Position	1	179
131.64	17.221	-45.3481	µm	Spot	Position	1	180
150.873	20.2588	-42.7862	µm	Spot	Position	1	182
142.598	26.0522	-43.2029	µm	Spot	Position	1	183
141.925	48.234	-42.747	µm	Spot	Position	1	184
160.106	51.9521	-44.3806	µm	Spot	Position	1	185
126.494	57.4265	-42.434	µm	Spot	Position	1	186
136.289	57.6216	-44.5513	µm	Spot	Position	1	187
127.948	70.435	-45.6855	µm	Spot	Position	1	188
150.588	71.3811	-42.8879	µm	Spot	Position	1	189
116.144	74.6738	-43.0896	µm	Spot	Position	1	190
156.994	80.0014	-43.7381	µm	Spot	Position	1	191
130.647	82	-44.8134	µm	Spot	Position	1	193
146.255	3.86771	-41.8513	µm	Spot	Position	1	194
129.991	4.29394	-38.5264	µm	Spot	Position	1	195
117.721	5.50916	-40.2888	µm	Spot	Position	1	196
140.257	7.89175	-41.0743	µm	Spot	Position	1	197
110.614	17.61	-40.2786	µm	Spot	Position	1	198
162.138	18.4107	-39.1214	µm	Spot	Position	1	199
118.928	29.1277	-40.1993	µm	Spot	Position	1	200
147.397	34.1344	-40.3353	µm	Spot	Position	1	201
144.664	40.0466	-39.5539	µm	Spot	Position	1	202
139.231	68.2953	-41.6424	µm	Spot	Position	1	203
159.168	4.6776	-36.3918	µm	Spot	Position	1	204
122.19	19.9177	-36.5126	µm	Spot	Position	1	205
121.488	42.3706	-35.5003	µm	Spot	Position	1	207
161.226	49.6093	-35.4299	µm	Spot	Position	1	209
156.244	62.0685	-35.4751	µm	Spot	Position	1	210
146.965	4.06887	-31.3837	µm	Spot	Position	1	211
111.887	23.3732	-31.8445	µm	Spot	Position	1	212
109.515	33.6765	-30.4295	µm	Spot	Position	1	213
127.903	37.9229	-31.7476	µm	Spot	Position	1	214
106.851	51.1453	-32.5214	µm	Spot	Position	1	215
149.974	60.3448	-31.9172	µm	Spot	Position	1	216
152.308	74.0689	-33.1055	µm	Spot	Position	1	217
129.712	4.97679	-27.619	µm	Spot	Position	1	220
141.521	6.15197	-26.9499	µm	Spot	Position	1	221
105.221	7.85504	-26.5142	µm	Spot	Position	1	222
115.744	12.9312	-27.3415	µm	Spot	Position	1	223
147.774	19.9069	-27.5928	µm	Spot	Position	1	224
123.522	23.8901	-27.9109	µm	Spot	Position	1	225
109.535	39.1419	-26.7572	µm	Spot	Position	1	226
155.202	53.8429	-27.9769	µm	Spot	Position	1	227
101.808	61.1295	-26.1184	µm	Spot	Position	1	228
115.318	5.01582	-23.5535	µm	Spot	Position	1	230
166.127	4.66932	-22.1281	µm	Spot	Position	1	231
123.026	15.948	-22.4488	µm	Spot	Position	1	232
100.684	24.1596	-22.7796	µm	Spot	Position	1	233
124.933	45.7424	-25.052	µm	Spot	Position	1	234
136.119	53.536	-25.4687	µm	Spot	Position	1	235
147.526	53.5902	-23.3361	µm	Spot	Position	1	236
121.988	62.1347	-24.6179	µm	Spot	Position	1	237
142.556	68.0891	-23.3417	µm	Spot	Position	1	238
141.657	76.055	-24.6415	µm	Spot	Position	1	239
129.734	77.6438	-23.1779	µm	Spot	Position	1	240
141.147	10.3317	-19.0592	µm	Spot	Position	1	241
150.451	21.3525	-20.0374	µm	Spot	Position	1	242
150.889	27.0658	-19.9172	µm	Spot	Position	1	243
113.641	33.9082	-19.4714	µm	Spot	Position	1	244
96.5439	37.3274	-19.2504	µm	Spot	Position	1	245
133.985	38.1985	-19.336	µm	Spot	Position	1	246
96.6946	45.1283	-19.8302	µm	Spot	Position	1	247
122.429	50.0002	-20.7767	µm	Spot	Position	1	248
110.082	66.6107	-19.2697	µm	Spot	Position	1	249
150.818	74.9642	-21.5147	µm	Spot	Position	1	250
97.1595	81.6207	-19.8304	µm	Spot	Position	1	252
107.195	4.54041	-15.6138	µm	Spot	Position	1	253
155.749	5.30457	-14.0703	µm	Spot	Position	1	254
121.666	14.5755	-15.5299	µm	Spot	Position	1	255
100.007	24.9552	-17.6424	µm	Spot	Position	1	256
142.618	49.8369	-14.8473	µm	Spot	Position	1	257
155.38	53.2146	-14.9322	µm	Spot	Position	1	258
123.602	57.3907	-17.2453	µm	Spot	Position	1	259
140.146	61.3799	-15.9651	µm	Spot	Position	1	260
102.533	64.3676	-16.8942	µm	Spot	Position	1	261
101.991	71.5427	-15.2707	µm	Spot	Position	1	262
126.784	72.1077	-16.389	µm	Spot	Position	1	263
131.973	81.1347	-15.9499	µm	Spot	Position	1	264
97.2264	18.3995	-10.6029	µm	Spot	Position	1	265
115.716	22.6088	-12.4143	µm	Spot	Position	1	266
164.504	47.02	-11.9495	µm	Spot	Position	1	267
91.5356	66.4392	-10.4263	µm	Spot	Position	1	268
142.186	67.607	-12.1734	µm	Spot	Position	1	269
116.94	73.3021	-10.7245	µm	Spot	Position	1	271
92.6535	31.9194	-6.80683	µm	Spot	Position	1	273
109.76	66.7825	-8.48486	µm	Spot	Position	1	274
100.785	5.23999	-2.85254	µm	Spot	Position	1	275
125.203	12.2922	-4.40312	µm	Spot	Position	1	276
149.625	17.7181	-3.69084	µm	Spot	Position	1	277
88.0477	41.0956	-3.81785	µm	Spot	Position	1	278
165.625	44.9436	-2.80281	µm	Spot	Position	1	279
96.5727	47.2961	-5.43673	µm	Spot	Position	1	280
151.628	49.1747	-4.76995	µm	Spot	Position	1	281
130.55	60.3495	-4.34294	µm	Spot	Position	1	282
111.146	63.3976	-3.93145	µm	Spot	Position	1	283
90.0792	64.9692	-3.6123	µm	Spot	Position	1	284
144.468	73.3066	-4.2436	µm	Spot	Position	1	286
130.069	74.3963	-3.2014	µm	Spot	Position	1	287
176.805	6.87346	-64	µm	Spot	Position	1	288
171.906	27.3842	-64	µm	Spot	Position	1	289
191.697	65.75	-64	µm	Spot	Position	1	292
205.556	3.56373	-58.8133	µm	Spot	Position	1	293
196.52	5.60106	-60.9021	µm	Spot	Position	1	294
212.341	9.96509	-59.64	µm	Spot	Position	1	295
188.445	14.3332	-61.4635	µm	Spot	Position	1	296
196.625	14.8352	-61.0024	µm	Spot	Position	1	297
206.904	16.7625	-60.7595	µm	Spot	Position	1	298
186.841	29.1905	-60.3518	µm	Spot	Position	1	299
195.915	28.9183	-61.1106	µm	Spot	Position	1	300
206.442	40.7235	-61.191	µm	Spot	Position	1	301
188.957	43.4098	-60.9214	µm	Spot	Position	1	302
181.79	44.6136	-61.3426	µm	Spot	Position	1	303
193.821	48.3744	-60.4726	µm	Spot	Position	1	304
190.585	55.1607	-61.1645	µm	Spot	Position	1	305
190.557	78.3137	-59.5792	µm	Spot	Position	1	307
175.928	8.27511	-57.1194	µm	Spot	Position	1	308
167.166	9.11638	-56.4184	µm	Spot	Position	1	309
227.529	18.6268	-55.569	µm	Spot	Position	1	310
218.766	20.4628	-57.0552	µm	Spot	Position	1	311
169.311	27.2636	-54.6803	µm	Spot	Position	1	313
213.596	29.3	-55.9177	µm	Spot	Position	1	314
182.941	34.5537	-55.8016	µm	Spot	Position	1	316
216.887	38.349	-57.4866	µm	Spot	Position	1	317
222.627	38.8705	-55.7158	µm	Spot	Position	1	318
167.523	47.8584	-56.5571	µm	Spot	Position	1	319
202.998	64.1733	-57.0711	µm	Spot	Position	1	320
179.726	78.7002	-54.7458	µm	Spot	Position	1	321
210.083	79.5131	-54.0376	µm	Spot	Position	1	322
205.676	4.28573	-50.4814	µm	Spot	Position	1	323
225.904	4.64411	-50.502	µm	Spot	Position	1	324
177.179	18.0365	-52.5546	µm	Spot	Position	1	325
192.238	35.6779	-50.2403	µm	Spot	Position	1	326
169.865	41.5958	-51.0175	µm	Spot	Position	1	327
233.121	42.0338	-52.4722	µm	Spot	Position	1	328
196.684	49.9214	-51.3501	µm	Spot	Position	1	329
175.727	53.9801	-52.25	µm	Spot	Position	1	330
197.63	58.5566	-50.5783	µm	Spot	Position	1	331
169.596	62.7652	-50.1654	µm	Spot	Position	1	332
219.772	67.0823	-50.3675	µm	Spot	Position	1	333
180.887	4.41028	-47.0186	µm	Spot	Position	1	334
236.264	5.96106	-48.4902	µm	Spot	Position	1	335
212.642	14.7986	-49.0166	µm	Spot	Position	1	336
191.175	20.3001	-49.0913	µm	Spot	Position	1	337
220.736	25.9331	-47.6717	µm	Spot	Position	1	338
234.162	25.8311	-47.6202	µm	Spot	Position	1	339
209.931	26.4848	-47.5273	µm	Spot	Position	1	340
191.233	29.1257	-48.8586	µm	Spot	Position	1	341
219.622	34.3651	-48.6387	µm	Spot	Position	1	342
240.113	38.814	-48.323	µm	Spot	Position	1	343
244.232	59.6464	-47.2598	µm	Spot	Position	1	344
187.321	61.5548	-47.4837	µm	Spot	Position	1	345
186.931	3.97124	-42.6334	µm	Spot	Position	1	346
197.122	11.6671	-45.152	µm	Spot	Position	1	347
245.377	12.5325	-42.947	µm	Spot	Position	1	348
184.833	15.0441	-45.9598	µm	Spot	Position	1	349
224.238	15.8379	-43.673	µm	Spot	Position	1	350
244.387	31.9907	-44.7663	µm	Spot	Position	1	351
167.467	34.2853	-44.5335	µm	Spot	Position	1	352
207.75	44.7232	-43.1281	µm	Spot	Position	1	353
223.282	44.4442	-43.2456	µm	Spot	Position	1	354
171.762	65.935	-44.1091	µm	Spot	Position	1	355
232.642	3.99956	-40.8898	µm	Spot	Position	1	356
211.078	7.85122	-40.3453	µm	Spot	Position	1	357
246.16	27.0875	-38.8725	µm	Spot	Position	1	358
186.538	28.6709	-40.6813	µm	Spot	Position	1	359
211.493	28.54	-38.6801	µm	Spot	Position	1	360
193.336	30.6349	-40.1655	µm	Spot	Position	1	361
237.3	34.2179	-39.723	µm	Spot	Position	1	362
174.776	37.6239	-39.8752	µm	Spot	Position	1	363
243.779	49.3606	-40.5995	µm	Spot	Position	1	364
189.9	69.3938	-39.0224	µm	Spot	Position	1	365
214.639	80.3427	-41.3018	µm	Spot	Position	1	366
242.711	81.3688	-39.6517	µm	Spot	Position	1	367
250.2	4.55328	-36.2331	µm	Spot	Position	1	368
243.269	7.17638	-35.6293	µm	Spot	Position	1	369
193.283	9.98921	-35.1511	µm	Spot	Position	1	370
176.658	11.9196	-37.2278	µm	Spot	Position	1	371
169.562	17.8489	-35.0653	µm	Spot	Position	1	372
199.64	17.9129	-35.4421	µm	Spot	Position	1	373
216.827	19.8776	-36.0579	µm	Spot	Position	1	374
208.652	21.5378	-36.7522	µm	Spot	Position	1	375
212.062	52.5491	-36.9272	µm	Spot	Position	1	377
233.157	56.3744	-35.032	µm	Spot	Position	1	378
187.824	59.0585	-34.7376	µm	Spot	Position	1	379
196.138	81.482	-37.4858	µm	Spot	Position	1	381
200.711	21.1848	-31.3433	µm	Spot	Position	1	382
242.893	42.2638	-30.9283	µm	Spot	Position	1	384
167.962	51.6036	-32.9933	µm	Spot	Position	1	385
208.915	55.2205	-31.6759	µm	Spot	Position	1	386
223.466	63.9793	-32.2431	µm	Spot	Position	1	387
194.485	65.895	-33.0073	µm	Spot	Position	1	388
172.729	67.2148	-32.1466	µm	Spot	Position	1	389
208.155	67.3615	-33.2231	µm	Spot	Position	1	390
169.615	81.3933	-32.1768	µm	Spot	Position	1	392
249.662	3.99613	-28.8872	µm	Spot	Position	1	393
220.49	6.10923	-27.8451	µm	Spot	Position	1	394
226.99	10.3423	-27.2701	µm	Spot	Position	1	395
169.202	29.0698	-28.2463	µm	Spot	Position	1	396
212.636	29.0744	-29.3448	µm	Spot	Position	1	397
200.305	34.3051	-26.457	µm	Spot	Position	1	398
215.878	35.1084	-26.5779	µm	Spot	Position	1	399
249.069	39.2433	-29.5478	µm	Spot	Position	1	400
219.255	46.3662	-29.3683	µm	Spot	Position	1	401
231.76	52.5626	-26.4964	µm	Spot	Position	1	402
223.732	78.148	-26.6586	µm	Spot	Position	1	403
213.603	3.87559	-23.4944	µm	Spot	Position	1	404
180.245	4.2129	-23.8881	µm	Spot	Position	1	405
188.276	5.6024	-24.334	µm	Spot	Position	1	406
167.598	12.2032	-24.4899	µm	Spot	Position	1	407
239.458	12.1903	-24.1749	µm	Spot	Position	1	408
211.324	14.1139	-24	µm	Spot	Position	1	409
169.627	18.1291	-23.1374	µm	Spot	Position	1	410
243.602	18.0152	-24.1218	µm	Spot	Position	1	411
230.987	34.8309	-23.6529	µm	Spot	Position	1	412
197.219	38.5922	-23.9643	µm	Spot	Position	1	413
173.654	41.0392	-23.0592	µm	Spot	Position	1	414
232.979	43.2606	-23.2423	µm	Spot	Position	1	415
184.291	48.2534	-24.2299	µm	Spot	Position	1	416
188.859	56.2863	-25.5703	µm	Spot	Position	1	417
223.024	61.6896	-24.5574	µm	Spot	Position	1	418
176.599	66.8642	-25.2078	µm	Spot	Position	1	419
169.373	76.2466	-24.8564	µm	Spot	Position	1	420
242.56	4.44425	-19.8843	µm	Spot	Position	1	423
193.356	4.97608	-19.5641	µm	Spot	Position	1	424
231.157	17.998	-18.668	µm	Spot	Position	1	425
208.225	23.2329	-20.7114	µm	Spot	Position	1	427
213.545	43.2522	-19.2583	µm	Spot	Position	1	428
241.497	44.4445	-19.5102	µm	Spot	Position	1	429
172.615	82.7007	-19.503	µm	Spot	Position	1	430
199.482	30.6507	-15.2733	µm	Spot	Position	1	432
186.441	39.0471	-14.9715	µm	Spot	Position	1	433
174.015	42.7865	-14.4213	µm	Spot	Position	1	434
214.002	63.3671	-16.6957	µm	Spot	Position	1	436
195.468	76.8234	-15.8216	µm	Spot	Position	1	437
174.994	3.94707	-10.8935	µm	Spot	Position	1	438
201.181	4.46966	-11.1164	µm	Spot	Position	1	439
180.484	27.4423	-10.7852	µm	Spot	Position	1	441
179.116	36.7072	-13.0735	µm	Spot	Position	1	442
213.474	39.3536	-11.9449	µm	Spot	Position	1	444
236.435	42.6215	-11.9014	µm	Spot	Position	1	445
192.865	46.079	-12.5494	µm	Spot	Position	1	446
186.414	55.8583	-13.2501	µm	Spot	Position	1	447
235.768	72.9409	-11.4843	µm	Spot	Position	1	448
229.81	8.61197	-9.34611	µm	Spot	Position	1	449
219.05	28.0272	-7.75658	µm	Spot	Position	1	451
221.828	42.0972	-9.71189	µm	Spot	Position	1	452
170.952	68.2583	-7.59407	µm	Spot	Position	1	454
227.398	68.7335	-7.22343	µm	Spot	Position	1	455
179.459	70.1149	-7.10841	µm	Spot	Position	1	456
200.416	74.9991	-7.49088	µm	Spot	Position	1	457
227.097	78.7596	-8.40893	µm	Spot	Position	1	458
216.069	4.96657	-3.97267	µm	Spot	Position	1	459
241.72	4.99337	-5.65877	µm	Spot	Position	1	460
246.245	15.6628	-3.7615	µm	Spot	Position	1	461
201.172	17.8034	-3.93079	µm	Spot	Position	1	462
234.802	24.5086	-3.29099	µm	Spot	Position	1	463
185.348	30.9765	-2.85705	µm	Spot	Position	1	464
167.416	33.5821	-3.20834	µm	Spot	Position	1	465
185.859	38.8533	-4.06688	µm	Spot	Position	1	466
240.157	44.8811	-4.17338	µm	Spot	Position	1	467
173.581	52.6595	-3.09849	µm	Spot	Position	1	468
187.551	60.5808	-4.89996	µm	Spot	Position	1	470
195.486	82.2688	-3.86909	µm	Spot	Position	1	471
251.652	4.33855	-59.3991	µm	Spot	Position	1	472
252.988	5.8868	-20.6313	µm	Spot	Position	1	550
252.75	16.3916	-18.289	µm	Spot	Position	1	551
264.012	3.41855	-11.3938	µm	Spot	Position	1	557
256.593	47.4824	-10.9667	µm	Spot	Position	1	561
254.551	59.8541	-11.2445	µm	Spot	Position	1	562
254.028	26.8235	-7.07837	µm	Spot	Position	1	563
251.752	50.4993	-8.56194	µm	Spot	Position	1	564
252.425	63.4331	-7.56977	µm	Spot	Position	1	565
154.007	90.1254	-59.5099	µm	Spot	Position	1	644
164.272	85.6101	-54.8558	µm	Spot	Position	1	666
140.673	100.229	-55.2132	µm	Spot	Position	1	668
152.23	112.228	-55.5464	µm	Spot	Position	1	671
157.036	124.788	-54.5112	µm	Spot	Position	1	672
162.718	92.3907	-50.8547	µm	Spot	Position	1	677
144.005	109.589	-51.7692	µm	Spot	Position	1	680
144.129	85.789	-47.0317	µm	Spot	Position	1	683
114.192	91.2375	-48	µm	Spot	Position	1	684
133.608	92.3064	-46.8758	µm	Spot	Position	1	685
142.381	95.4802	-48.0549	µm	Spot	Position	1	686
148.71	105.169	-48.7098	µm	Spot	Position	1	687
126.548	116.03	-48.7005	µm	Spot	Position	1	689
161.079	119.551	-46.5752	µm	Spot	Position	1	690
150.345	123.588	-46.4037	µm	Spot	Position	1	691
128.382	102.771	-45.1398	µm	Spot	Position	1	697
120.901	104.123	-43.0435	µm	Spot	Position	1	698
139.391	104.775	-45.3027	µm	Spot	Position	1	699
160.624	106.01	-44.8804	µm	Spot	Position	1	700
134.23	117.779	-44.4113	µm	Spot	Position	1	702
139.279	122.259	-45.333	µm	Spot	Position	1	703
165.609	130.886	-43.3369	µm	Spot	Position	1	704
130.538	107.902	-40.4936	µm	Spot	Position	1	707
118.29	84.3527	-34.4494	µm	Spot	Position	1	708
154.364	89.7199	-34.0357	µm	Spot	Position	1	709
143.606	102.363	-35.4433	µm	Spot	Position	1	710
118.235	107.762	-34.7772	µm	Spot	Position	1	712
154.024	117.177	-35.5539	µm	Spot	Position	1	713
131.946	132.389	-35.0407	µm	Spot	Position	1	714
127.741	96.6349	-32.8181	µm	Spot	Position	1	717
141.152	98.2542	-32.1857	µm	Spot	Position	1	718
157.136	101.082	-31.7985	µm	Spot	Position	1	719
103.335	105.643	-30.8225	µm	Spot	Position	1	720
128.913	115.264	-30.6222	µm	Spot	Position	1	721
105.867	86.4267	-29.9557	µm	Spot	Position	1	722
117.508	101.458	-28.5848	µm	Spot	Position	1	723
142.217	115.792	-29.736	µm	Spot	Position	1	724
163.984	128.904	-28.2324	µm	Spot	Position	1	725
156.588	134.683	-29.1583	µm	Spot	Position	1	726
153.791	153.896	-28.1518	µm	Spot	Position	1	728
138.158	86.8594	-23.6042	µm	Spot	Position	1	729
114.235	87.4683	-22.7478	µm	Spot	Position	1	730
163.475	91.2156	-23.9873	µm	Spot	Position	1	731
146.98	92.1655	-22.5173	µm	Spot	Position	1	733
102.226	98.2948	-25.4985	µm	Spot	Position	1	734
136.821	135.474	-24.8375	µm	Spot	Position	1	736
147.062	140.644	-23.9257	µm	Spot	Position	1	737
166.72	153.622	-23.2923	µm	Spot	Position	1	738
121.507	92.5729	-20.6524	µm	Spot	Position	1	739
97.1999	101.086	-19.4309	µm	Spot	Position	1	740
124.353	107.441	-20.3704	µm	Spot	Position	1	741
148.703	118.409	-20.1599	µm	Spot	Position	1	742
140.012	125.147	-19.4395	µm	Spot	Position	1	743
155.761	145.056	-21.068	µm	Spot	Position	1	744
94.2474	92.5344	-15.9976	µm	Spot	Position	1	745
153.414	97.2316	-15.1355	µm	Spot	Position	1	746
146.975	107.545	-15.9981	µm	Spot	Position	1	747
153.492	111.574	-15.6149	µm	Spot	Position	1	748
154.581	128.985	-14.7786	µm	Spot	Position	1	749
143.122	146.114	-14.208	µm	Spot	Position	1	751
137.049	97.0973	-13.6708	µm	Spot	Position	1	752
102.82	101.498	-13.1371	µm	Spot	Position	1	753
166.129	107.427	-13.3508	µm	Spot	Position	1	754
116.627	115.44	-12.5391	µm	Spot	Position	1	755
125.378	122.257	-12.9214	µm	Spot	Position	1	756
141.337	123.044	-13.1573	µm	Spot	Position	1	757
134.967	140.504	-11.9213	µm	Spot	Position	1	758
165.824	152.681	-11.4384	µm	Spot	Position	1	759
153.907	156.865	-11.9385	µm	Spot	Position	1	760
147.942	83.7009	-6.5519	µm	Spot	Position	1	761
88.9471	91.7265	-7.12549	µm	Spot	Position	1	763
104.856	91.3348	-6.80558	µm	Spot	Position	1	764
152.232	92.0429	-9.22642	µm	Spot	Position	1	765
140.025	93.3602	-7.6966	µm	Spot	Position	1	766
161.858	96.5228	-9.59468	µm	Spot	Position	1	767
153.966	100.409	-8.99053	µm	Spot	Position	1	768
90.3549	109.089	-7.03334	µm	Spot	Position	1	769
153.184	111.814	-8.80722	µm	Spot	Position	1	770
104.494	114.974	-7.76238	µm	Spot	Position	1	771
97.853	126.253	-8.90739	µm	Spot	Position	1	772
153.035	138.876	-8.97417	µm	Spot	Position	1	773
164.746	166.493	-6.67202	µm	Spot	Position	1	774
133.768	86.4012	-2.76632	µm	Spot	Position	1	775
124.456	107.841	-4.59573	µm	Spot	Position	1	776
161.315	107.883	-3.97932	µm	Spot	Position	1	777
125.214	128.569	-3.65971	µm	Spot	Position	1	778
151.94	151.5	-4.46545	µm	Spot	Position	1	779
176.219	85.5245	-64	µm	Spot	Position	1	780
198.544	88.7433	-64	µm	Spot	Position	1	781
201.448	98.2085	-64	µm	Spot	Position	1	782
176.69	114.951	-57.3819	µm	Spot	Position	1	799
167.642	118.359	-56.7322	µm	Spot	Position	1	800
209.616	89.3164	-52.9771	µm	Spot	Position	1	806
169.985	97.7968	-53.0913	µm	Spot	Position	1	807
208.55	102.436	-50.406	µm	Spot	Position	1	808
214.472	110.478	-51.937	µm	Spot	Position	1	809
178.449	124.661	-50.5537	µm	Spot	Position	1	810
195.305	86.4071	-47.1273	µm	Spot	Position	1	814
172.577	88.0596	-46.2676	µm	Spot	Position	1	815
244.152	89.4543	-49.0137	µm	Spot	Position	1	816
199.443	103.238	-47.7319	µm	Spot	Position	1	817
186.967	108.185	-46.8236	µm	Spot	Position	1	818
212.849	116.22	-46.4111	µm	Spot	Position	1	819
184.625	127.677	-47.3575	µm	Spot	Position	1	820
188.834	90.96	-42.4454	µm	Spot	Position	1	824
230.529	97.7577	-42.7585	µm	Spot	Position	1	825
170.029	109.882	-44.5526	µm	Spot	Position	1	826
193.442	118.2	-44.1773	µm	Spot	Position	1	827
194.003	104.116	-38.4935	µm	Spot	Position	1	828
211.852	122.825	-39.1772	µm	Spot	Position	1	829
193.481	134.34	-38.1328	µm	Spot	Position	1	830
175.199	135.549	-38.7274	µm	Spot	Position	1	831
188.22	84.3269	-34.9513	µm	Spot	Position	1	832
212.595	85.3648	-37.2082	µm	Spot	Position	1	833
188.31	90.8528	-35.1691	µm	Spot	Position	1	834
196.134	95.0546	-34.7001	µm	Spot	Position	1	835
240.656	99.5916	-36.8738	µm	Spot	Position	1	836
205.743	102.01	-35.3661	µm	Spot	Position	1	837
217.318	83.8671	-31.3748	µm	Spot	Position	1	839
168.154	89.6989	-30.6461	µm	Spot	Position	1	840
175.196	96.679	-32.2843	µm	Spot	Position	1	841
198.183	103.255	-30.2312	µm	Spot	Position	1	842
179.363	116.175	-32.189	µm	Spot	Position	1	843
209.063	133.233	-31.0369	µm	Spot	Position	1	844
186.797	144.966	-31.5508	µm	Spot	Position	1	845
207.427	88.0468	-29.0315	µm	Spot	Position	1	847
193.391	90.6265	-27.5759	µm	Spot	Position	1	848
233.96	91.5832	-28.2683	µm	Spot	Position	1	849
221.649	107.582	-28.8518	µm	Spot	Position	1	850
190.442	108.256	-28.4582	µm	Spot	Position	1	851
180.223	113.213	-27.0242	µm	Spot	Position	1	852
209.042	117.492	-28.6905	µm	Spot	Position	1	854
202.348	140.403	-29.7884	µm	Spot	Position	1	855
226.375	92.6353	-24.1447	µm	Spot	Position	1	856
207.788	96.1595	-23.841	µm	Spot	Position	1	857
168.373	103.366	-23.2664	µm	Spot	Position	1	858
174.935	112.964	-22.349	µm	Spot	Position	1	859
191.458	139.751	-24.565	µm	Spot	Position	1	861
182.462	154.412	-22.7865	µm	Spot	Position	1	862
175.231	98.7543	-18.9166	µm	Spot	Position	1	864
173.3	129.222	-19.5594	µm	Spot	Position	1	866
186.364	129.408	-20.1325	µm	Spot	Position	1	867
177.984	144.268	-19.1866	µm	Spot	Position	1	868
194.628	85.5324	-16.6473	µm	Spot	Position	1	869
210.915	87.0502	-14.9252	µm	Spot	Position	1	870
198.646	104.965	-16.5784	µm	Spot	Position	1	872
209.388	106.211	-14.7132	µm	Spot	Position	1	873
213.896	116.527	-16.1152	µm	Spot	Position	1	874
195.407	124.377	-16.2539	µm	Spot	Position	1	875
201.732	124.455	-15.4419	µm	Spot	Position	1	876
224.473	90.4805	-11.4424	µm	Spot	Position	1	877
185.965	104.705	-11.1986	µm	Spot	Position	1	878
241.33	106.764	-10.4782	µm	Spot	Position	1	880
211.592	132.176	-11.5964	µm	Spot	Position	1	882
191.304	139.112	-11.2868	µm	Spot	Position	1	883
166.877	142.914	-12.2376	µm	Spot	Position	1	884
179.839	151.362	-10.6018	µm	Spot	Position	1	886
175.62	162.656	-11.4918	µm	Spot	Position	1	887
248.076	87.48	-7.57145	µm	Spot	Position	1	888
232.924	103.432	-7.56204	µm	Spot	Position	1	890
199.913	113.04	-6.24002	µm	Spot	Position	1	891
232.686	112.993	-6.55426	µm	Spot	Position	1	892
185.967	123.48	-7.54767	µm	Spot	Position	1	893
206.6	130.054	-7.53822	µm	Spot	Position	1	894
192.615	152.793	-7.35231	µm	Spot	Position	1	896
201.497	83.8245	-4.84407	µm	Spot	Position	1	897
242.523	99.5394	-5.33524	µm	Spot	Position	1	899
229.001	102.096	-4.1447	µm	Spot	Position	1	901
183.631	112.332	-3.65941	µm	Spot	Position	1	902
187.405	136.336	-3.80839	µm	Spot	Position	1	904
80.8044	36.5358	9.58956	µm	Spot	Position	1	973
78.6797	48.7118	9.00266	µm	Spot	Position	1	974
83.3321	30.9531	12.3466	µm	Spot	Position	1	976
82.9496	54.6834	24.6291	µm	Spot	Position	1	977
73.1471	59.455	24.8754	µm	Spot	Position	1	978
77.5664	71.3023	24.2068	µm	Spot	Position	1	979
74.5959	47.8184	32.293	µm	Spot	Position	1	981
79.6468	66.9971	33.458	µm	Spot	Position	1	982
78.2007	78.2183	32.0087	µm	Spot	Position	1	983
80.4018	31.8333	44.8766	µm	Spot	Position	1	985
74.0715	66.3564	43.3118	µm	Spot	Position	1	986
81.7144	66.1146	44.078	µm	Spot	Position	1	987
79.3803	82.2867	42.9983	µm	Spot	Position	1	988
79.6983	38.9984	51.1393	µm	Spot	Position	1	991
81.3348	30.923	54.8992	µm	Spot	Position	1	993
79.0865	51.4566	54.8984	µm	Spot	Position	1	994
146.761	5.08667	-0.0879707	µm	Spot	Position	1	995
156.215	4.64053	-0.73138	µm	Spot	Position	1	996
159.003	16.4944	1.39957	µm	Spot	Position	1	997
109.006	19.9935	-0.687397	µm	Spot	Position	1	998
137.371	22.5376	0.733513	µm	Spot	Position	1	999
116.241	22.8091	1.0098	µm	Spot	Position	1	1000
148.379	36.6498	-0.34267	µm	Spot	Position	1	1001
105.518	41.8376	0.875557	µm	Spot	Position	1	1002
111.027	53.9828	1.3365	µm	Spot	Position	1	1003
141.622	55.289	0.242546	µm	Spot	Position	1	1004
153.452	56.7566	-0.487747	µm	Spot	Position	1	1005
101.79	80.4803	-0.251011	µm	Spot	Position	1	1006
142.453	14.8874	4.05617	µm	Spot	Position	1	1007
166.077	24.9948	2.52147	µm	Spot	Position	1	1008
122.435	30.6875	3.88803	µm	Spot	Position	1	1010
134.792	47.8985	3.00876	µm	Spot	Position	1	1011
115.163	62.4869	2.58173	µm	Spot	Position	1	1012
124.047	71.7342	3.19718	µm	Spot	Position	1	1014
157.295	75.3141	3.64114	µm	Spot	Position	1	1015
161.057	82.327	2.42023	µm	Spot	Position	1	1016
94.5927	4.2503	6.68022	µm	Spot	Position	1	1017
134.303	5.07149	7.87222	µm	Spot	Position	1	1018
106.361	5.9866	7.53726	µm	Spot	Position	1	1019
148.813	11.2678	6.94168	µm	Spot	Position	1	1020
125.409	17.4015	8.106	µm	Spot	Position	1	1021
91.9194	18.6724	7.41637	µm	Spot	Position	1	1022
133.269	25.055	7.41897	µm	Spot	Position	1	1023
162.495	38.0902	7.03628	µm	Spot	Position	1	1024
126.596	45.6358	7.3163	µm	Spot	Position	1	1025
93.8621	48.3724	9.55842	µm	Spot	Position	1	1026
122.654	55.9271	8.99477	µm	Spot	Position	1	1027
92.4237	59.7724	7.45486	µm	Spot	Position	1	1028
128.671	68.0372	6.98577	µm	Spot	Position	1	1029
92.046	72.6825	7.02923	µm	Spot	Position	1	1030
111.596	78.1316	7.25335	µm	Spot	Position	1	1032
125.95	83.0072	8.48288	µm	Spot	Position	1	1033
127.072	4.51166	11.5386	µm	Spot	Position	1	1034
104.393	16.2454	11.0552	µm	Spot	Position	1	1035
161.857	21.4518	11.2581	µm	Spot	Position	1	1036
149.578	27.269	11.4177	µm	Spot	Position	1	1037
128.211	30.4611	10.4978	µm	Spot	Position	1	1038
155.947	3.98074	14.8384	µm	Spot	Position	1	1041
118.834	5.28095	14.5594	µm	Spot	Position	1	1042
102.732	23.6891	15.9904	µm	Spot	Position	1	1043
127.482	25.8313	15.2844	µm	Spot	Position	1	1044
113.146	34.9516	15.701	µm	Spot	Position	1	1045
88.4719	35.7546	17.2076	µm	Spot	Position	1	1046
100.582	45.6154	17.7347	µm	Spot	Position	1	1047
134.327	53.521	16.0243	µm	Spot	Position	1	1048
142.748	57.6993	15.1471	µm	Spot	Position	1	1049
120.88	71.029	15.3803	µm	Spot	Position	1	1050
151.198	71.1217	16.631	µm	Spot	Position	1	1051
163.173	73.1963	16.2243	µm	Spot	Position	1	1052
154.378	81.917	16.1482	µm	Spot	Position	1	1053
102.278	4.34745	21.3427	µm	Spot	Position	1	1054
144.016	4.94131	19.7111	µm	Spot	Position	1	1055
92.3348	10.0618	20.514	µm	Spot	Position	1	1056
134.581	14.4054	21.3563	µm	Spot	Position	1	1057
148.739	20.9414	21.4269	µm	Spot	Position	1	1058
97.5278	29.1907	21.8922	µm	Spot	Position	1	1059
135.211	47.1704	19.5623	µm	Spot	Position	1	1060
91.9756	55.1499	20.7434	µm	Spot	Position	1	1061
155.883	62.9149	19.6515	µm	Spot	Position	1	1062
95.324	69.2132	20.7256	µm	Spot	Position	1	1063
109.246	73.9957	20.2623	µm	Spot	Position	1	1064
140.178	82.9549	19.123	µm	Spot	Position	1	1065
92.9086	4.19209	24.166	µm	Spot	Position	1	1066
135.791	5.13395	25.1277	µm	Spot	Position	1	1067
84.8666	18.459	23.4606	µm	Spot	Position	1	1068
114	26.6446	23.0065	µm	Spot	Position	1	1069
132.416	28.4408	23.9194	µm	Spot	Position	1	1070
149.257	29.7339	24.0403	µm	Spot	Position	1	1071
83.8242	32.3143	23.937	µm	Spot	Position	1	1072
94.777	41.7665	24.7498	µm	Spot	Position	1	1074
142.252	42.8896	24.902	µm	Spot	Position	1	1075
126.949	73.7526	22.5751	µm	Spot	Position	1	1076
109.264	80.1084	25.434	µm	Spot	Position	1	1078
106.441	14.2056	27.1105	µm	Spot	Position	1	1079
123.9	15.8687	27.8927	µm	Spot	Position	1	1080
94.8195	23.9507	29.3395	µm	Spot	Position	1	1082
106.189	40.9083	27.8151	µm	Spot	Position	1	1083
118.038	47.8862	29.5651	µm	Spot	Position	1	1084
113.795	57.2719	28.5804	µm	Spot	Position	1	1086
135.006	68.6798	28.191	µm	Spot	Position	1	1087
141.496	70.567	28.3306	µm	Spot	Position	1	1088
110.095	4.86041	31.1513	µm	Spot	Position	1	1090
86.8813	25.9865	32.248	µm	Spot	Position	1	1091
122.766	40.5218	32.358	µm	Spot	Position	1	1093
84.4649	44.5778	31.6578	µm	Spot	Position	1	1094
99.4079	54.0397	30.5935	µm	Spot	Position	1	1095
158.63	64.4535	32.0307	µm	Spot	Position	1	1096
94.4112	69.2308	31.5537	µm	Spot	Position	1	1097
104.158	69.4231	30.3835	µm	Spot	Position	1	1098
115.893	71.9431	31.3771	µm	Spot	Position	1	1099
99.6698	10.49	35.8745	µm	Spot	Position	1	1100
140.666	27.9557	36.0711	µm	Spot	Position	1	1101
127.436	36.7396	35.4107	µm	Spot	Position	1	1103
84.105	52.7784	37.3304	µm	Spot	Position	1	1104
135.927	67.0174	35.978	µm	Spot	Position	1	1106
162.459	71.3161	36.8025	µm	Spot	Position	1	1107
102.978	4.38536	41.2844	µm	Spot	Position	1	1108
145.689	4.54338	40.715	µm	Spot	Position	1	1109
90.4053	4.84063	39.2648	µm	Spot	Position	1	1110
153.73	4.79796	41.831	µm	Spot	Position	1	1111
104.42	15.3275	41.5646	µm	Spot	Position	1	1112
116.561	27.5847	41.4827	µm	Spot	Position	1	1113
93.6397	37.5187	39.8574	µm	Spot	Position	1	1114
103.327	45.2335	39.933	µm	Spot	Position	1	1115
116.923	46.5484	38.7847	µm	Spot	Position	1	1116
150.661	58.4241	39.0895	µm	Spot	Position	1	1119
115.893	59.8889	38.3854	µm	Spot	Position	1	1120
101.815	60.0171	39.4792	µm	Spot	Position	1	1121
126.019	71.3595	38.2364	µm	Spot	Position	1	1122
136.873	73.0769	40.4356	µm	Spot	Position	1	1124
93.1583	82.6778	41.8319	µm	Spot	Position	1	1126
114.451	4.85801	45.1024	µm	Spot	Position	1	1127
133.296	4.8893	42.6019	µm	Spot	Position	1	1128
146.337	28.2514	43.6099	µm	Spot	Position	1	1130
104.442	35.9267	43.2306	µm	Spot	Position	1	1132
97.0551	70.6145	43.2926	µm	Spot	Position	1	1133
105.755	77.1622	43.84	µm	Spot	Position	1	1134
116.944	77.5449	42.662	µm	Spot	Position	1	1135
88.5517	5.20592	47.1873	µm	Spot	Position	1	1136
162.286	4.75492	47.6809	µm	Spot	Position	1	1137
150.238	62.0258	48.2412	µm	Spot	Position	1	1139
90.0178	23.2234	52.2281	µm	Spot	Position	1	1141
86.3218	35.8012	51.0555	µm	Spot	Position	1	1146
107.891	38.8631	52.6015	µm	Spot	Position	1	1147
105.53	51.8828	52.3089	µm	Spot	Position	1	1151
98.9175	53.1943	51.3849	µm	Spot	Position	1	1152
105.086	21.5495	56.2147	µm	Spot	Position	1	1157
103.404	31.1574	54.4846	µm	Spot	Position	1	1158
89.5001	64.1758	55.7194	µm	Spot	Position	1	1161
88.7493	78.8192	57.7691	µm	Spot	Position	1	1163
94.8304	4.74142	60.4202	µm	Spot	Position	1	1164
141.594	4.60616	61.116	µm	Spot	Position	1	1165
147.179	4.76026	60.4625	µm	Spot	Position	1	1166
165.061	4.78772	59.3693	µm	Spot	Position	1	1167
102.123	17.2907	60.2498	µm	Spot	Position	1	1168
85.4024	23.1458	59.1397	µm	Spot	Position	1	1170
83.663	31.0187	60.0438	µm	Spot	Position	1	1172
105.389	33.4903	59.343	µm	Spot	Position	1	1173
108.51	38.8513	58.9403	µm	Spot	Position	1	1174
230.68	4.43789	0.390793	µm	Spot	Position	1	1178
201.749	25.2494	0.610741	µm	Spot	Position	1	1179
174.109	27.9178	-0.335983	µm	Spot	Position	1	1180
204.495	37.5949	1.16001	µm	Spot	Position	1	1181
233.587	39.3691	-1.34809	µm	Spot	Position	1	1182
193.792	52.3497	0.0304337	µm	Spot	Position	1	1183
220.914	74.5077	-1.16037	µm	Spot	Position	1	1187
172.739	75.7903	0.692543	µm	Spot	Position	1	1188
244.386	80.0194	1.21423	µm	Spot	Position	1	1189
204.033	4.24877	5.32047	µm	Spot	Position	1	1190
167.988	4.95106	4.43645	µm	Spot	Position	1	1191
247.337	7.07247	4.13511	µm	Spot	Position	1	1192
192.646	11.7808	5.22743	µm	Spot	Position	1	1193
213.079	24.2245	4.50803	µm	Spot	Position	1	1194
224.534	61.8124	3.25717	µm	Spot	Position	1	1196
232.494	70.8548	4.36774	µm	Spot	Position	1	1199
181.012	4.64318	7.1878	µm	Spot	Position	1	1200
223.353	9.13036	6.29068	µm	Spot	Position	1	1201
232.546	39.5054	7.06304	µm	Spot	Position	1	1202
243.754	43.2596	7.02954	µm	Spot	Position	1	1203
191.239	45.5871	8.2981	µm	Spot	Position	1	1204
238.587	70.2397	6.36306	µm	Spot	Position	1	1206
218.467	75.1297	6.82256	µm	Spot	Position	1	1207
203.019	77.8885	9.82916	µm	Spot	Position	1	1208
245.552	26.4509	11.4971	µm	Spot	Position	1	1209
226.27	28.4669	11.5635	µm	Spot	Position	1	1210
203.188	31.9194	10.8664	µm	Spot	Position	1	1211
221.74	34.5547	11.738	µm	Spot	Position	1	1212
235.976	55.8336	10.6136	µm	Spot	Position	1	1215
187.661	59.6617	12.0495	µm	Spot	Position	1	1217
247.927	66.1844	11.2181	µm	Spot	Position	1	1219
190.269	78.2875	11.7508	µm	Spot	Position	1	1221
243.269	41.5697	15.8304	µm	Spot	Position	1	1224
176.893	62.8418	16.1692	µm	Spot	Position	1	1226
234.878	75.5505	16.6237	µm	Spot	Position	1	1227
179.399	78.9361	16.9699	µm	Spot	Position	1	1228
171.067	5.20096	20.4553	µm	Spot	Position	1	1229
175.896	19.8268	19.4837	µm	Spot	Position	1	1230
167.488	33.7225	21.2012	µm	Spot	Position	1	1232
232.695	40.0015	19.6441	µm	Spot	Position	1	1233
202.139	4.44266	25.0402	µm	Spot	Position	1	1237
223.894	4.51356	22.7889	µm	Spot	Position	1	1238
235.062	4.39069	23.8636	µm	Spot	Position	1	1239
187.247	4.61175	23.6324	µm	Spot	Position	1	1240
230.397	20.6481	24.2757	µm	Spot	Position	1	1242
223.271	25.0156	22.6811	µm	Spot	Position	1	1244
203.315	32.6803	23.9887	µm	Spot	Position	1	1246
174.696	62.3113	22.206	µm	Spot	Position	1	1253
208.718	70.5765	24.9432	µm	Spot	Position	1	1255
231.219	70.7309	24.9824	µm	Spot	Position	1	1256
194.274	76.237	24.5502	µm	Spot	Position	1	1257
218.413	75.8441	24.0304	µm	Spot	Position	1	1258
223.926	37.6787	27.5472	µm	Spot	Position	1	1261
176.864	41.2469	27.4912	µm	Spot	Position	1	1262
210.307	34.6978	31.4978	µm	Spot	Position	1	1267
195.428	4.53126	34.7396	µm	Spot	Position	1	1273
236.451	4.25297	36.2847	µm	Spot	Position	1	1274
211.223	68.7428	35.3442	µm	Spot	Position	1	1280
248.578	77.0524	35.2449	µm	Spot	Position	1	1282
168.367	4.73166	39.9968	µm	Spot	Position	1	1284
184.563	41.9566	39.4018	µm	Spot	Position	1	1287
248.91	56.5215	41.0007	µm	Spot	Position	1	1291
230.303	36.9012	42.671	µm	Spot	Position	1	1298
244.844	77.6215	43.7396	µm	Spot	Position	1	1305
183.933	4.50155	47.9985	µm	Spot	Position	1	1306
196.79	4.51423	47.3174	µm	Spot	Position	1	1307
224.098	4.75254	47.3838	µm	Spot	Position	1	1308
239.407	4.87158	52.0364	µm	Spot	Position	1	1314
244.183	66.46	52.061	µm	Spot	Position	1	1318
196.706	4.62181	54.8619	µm	Spot	Position	1	1324
215.942	4.79962	56.2514	µm	Spot	Position	1	1325
191.146	4.51994	60.9648	µm	Spot	Position	1	1336
173.35	4.59817	60.4114	µm	Spot	Position	1	1337
179.804	4.61633	59.1243	µm	Spot	Position	1	1338
266.911	3.89694	1.54505	µm	Spot	Position	1	1347
262.981	25.5151	4.5804	µm	Spot	Position	1	1349
260.05	51.1589	5.28924	µm	Spot	Position	1	1351
254.283	58.6685	7.1431	µm	Spot	Position	1	1352
254.94	79.7082	8.89896	µm	Spot	Position	1	1353
254.537	4.92293	11.3533	µm	Spot	Position	1	1354
254.908	51.8583	10.433	µm	Spot	Position	1	1356
261.474	22.6111	15.602	µm	Spot	Position	1	1357
256.958	47.6332	22.4564	µm	Spot	Position	1	1360
250.877	81.3093	24.7429	µm	Spot	Position	1	1361
253.655	4.59923	27.4888	µm	Spot	Position	1	1362
254.649	57.6513	32.1085	µm	Spot	Position	1	1365
83.1143	105.147	11.0239	µm	Spot	Position	1	1371
80.8296	93.9335	15.3496	µm	Spot	Position	1	1372
99.1411	91.1727	-0.736435	µm	Spot	Position	1	1375
127.441	96.6123	0.122986	µm	Spot	Position	1	1376
151.062	106.07	-0.122543	µm	Spot	Position	1	1377
114.576	118.015	-1.64051	µm	Spot	Position	1	1378
137.714	145.008	-0.0274696	µm	Spot	Position	1	1380
108.221	97.8676	5.94366	µm	Spot	Position	1	1383
128.067	100.938	5.33165	µm	Spot	Position	1	1385
131.064	125.125	3.63895	µm	Spot	Position	1	1386
106.168	129.724	4.3252	µm	Spot	Position	1	1387
139.721	158.022	4.59727	µm	Spot	Position	1	1388
166.181	159.979	3.7338	µm	Spot	Position	1	1389
140.042	83.8669	9.66883	µm	Spot	Position	1	1390
121.198	90.4379	6.82265	µm	Spot	Position	1	1391
127.587	94.8297	8.26179	µm	Spot	Position	1	1392
136.596	101.707	8.5558	µm	Spot	Position	1	1393
114.522	105.912	6.69663	µm	Spot	Position	1	1394
130.323	113.792	9.01397	µm	Spot	Position	1	1395
159.75	124.029	8.483	µm	Spot	Position	1	1396
147.275	137.446	8.63863	µm	Spot	Position	1	1397
143.5	145.311	8.56422	µm	Spot	Position	1	1398
157.844	87.0637	13.2057	µm	Spot	Position	1	1399
118.886	96.6811	11.8604	µm	Spot	Position	1	1400
138.526	97.9939	13.4189	µm	Spot	Position	1	1401
149.021	104.119	11.8339	µm	Spot	Position	1	1402
106.351	129.247	10.3714	µm	Spot	Position	1	1403
134.648	134.051	12.4076	µm	Spot	Position	1	1404
159.25	157.614	11.3623	µm	Spot	Position	1	1405
109.078	92.2251	15.4619	µm	Spot	Position	1	1406
105.121	99.275	14.8071	µm	Spot	Position	1	1407
113.585	110.339	15.9372	µm	Spot	Position	1	1409
104.534	114.565	16.3827	µm	Spot	Position	1	1410
104.537	144.211	16.7279	µm	Spot	Position	1	1411
147.667	155.62	16.8091	µm	Spot	Position	1	1412
101.787	86.7759	20.4394	µm	Spot	Position	1	1413
123.367	98.97	21.5786	µm	Spot	Position	1	1414
145.451	122.521	19.1815	µm	Spot	Position	1	1415
159.379	144.66	20.3546	µm	Spot	Position	1	1416
108.706	145.467	20.036	µm	Spot	Position	1	1417
153.116	149.74	20.8575	µm	Spot	Position	1	1418
123.29	85.463	23.7561	µm	Spot	Position	1	1419
111.137	90.9893	23.3186	µm	Spot	Position	1	1421
146.441	97.4756	24.9485	µm	Spot	Position	1	1422
149.962	138.495	24.0982	µm	Spot	Position	1	1425
114.77	149.949	22.932	µm	Spot	Position	1	1426
104.034	83.6839	26.4239	µm	Spot	Position	1	1427
142.228	111.142	29.315	µm	Spot	Position	1	1429
110.68	115.197	26.2504	µm	Spot	Position	1	1430
136.517	121.262	29.0446	µm	Spot	Position	1	1431
100.768	134.192	28.8443	µm	Spot	Position	1	1433
144.933	136.156	28.1991	µm	Spot	Position	1	1434
141.1	128.046	33.144	µm	Spot	Position	1	1438
118.672	142.582	32.5297	µm	Spot	Position	1	1440
126.087	145.229	32.4806	µm	Spot	Position	1	1441
140.415	94.955	35.2954	µm	Spot	Position	1	1443
127.515	105.503	34.4118	µm	Spot	Position	1	1444
163.701	114.692	36.689	µm	Spot	Position	1	1446
111.539	119.969	36.3458	µm	Spot	Position	1	1447
105.112	122.121	34.9167	µm	Spot	Position	1	1448
148.16	130.433	35.0463	µm	Spot	Position	1	1449
131.223	88.9722	40.7298	µm	Spot	Position	1	1451
108.732	90.6186	40.1602	µm	Spot	Position	1	1452
122.598	97.0767	39.2083	µm	Spot	Position	1	1453
83.9446	98.054	40.5706	µm	Spot	Position	1	1454
123.364	101.221	43.7253	µm	Spot	Position	1	1459
139.79	138.957	43.0847	µm	Spot	Position	1	1461
110.798	141.095	43.0395	µm	Spot	Position	1	1462
141.008	144.436	44.8576	µm	Spot	Position	1	1463
115.245	151.306	42.7661	µm	Spot	Position	1	1464
136.46	89.0956	48.3517	µm	Spot	Position	1	1465
115.902	117.75	49.2399	µm	Spot	Position	1	1467
105.131	124.253	52.3157	µm	Spot	Position	1	1473
161.796	139.475	52.0498	µm	Spot	Position	1	1474
146.727	143.138	52.5523	µm	Spot	Position	1	1475
114.917	94.4843	55.3182	µm	Spot	Position	1	1476
135.975	108.203	54.9338	µm	Spot	Position	1	1477
110.6	143.085	54.7678	µm	Spot	Position	1	1480
120.532	143.077	58.5093	µm	Spot	Position	1	1484
180.975	83.7755	-1.7278	µm	Spot	Position	1	1485
238.073	87.0237	0.0662613	µm	Spot	Position	1	1486
169.367	93.1536	-1.46208	µm	Spot	Position	1	1487
174.456	101.386	1.22342	µm	Spot	Position	1	1489
180.842	104.035	0.718369	µm	Spot	Position	1	1490
241.139	106.505	1.27955	µm	Spot	Position	1	1491
237.33	112.137	1.11523	µm	Spot	Position	1	1492
184.587	150.505	0.135788	µm	Spot	Position	1	1493
174.274	153.155	0.669159	µm	Spot	Position	1	1494
218.337	86.2315	4.82902	µm	Spot	Position	1	1495
173.439	111.53	2.98371	µm	Spot	Position	1	1496
208.51	132.376	2.70427	µm	Spot	Position	1	1497
218.053	134.66	2.34211	µm	Spot	Position	1	1498
193.956	151.748	4.96164	µm	Spot	Position	1	1500
201.198	85.8972	8.27446	µm	Spot	Position	1	1502
231.884	85.5845	8.15086	µm	Spot	Position	1	1503
240.9	92.9766	7.88103	µm	Spot	Position	1	1504
183.182	102.324	7.76971	µm	Spot	Position	1	1507
218.786	107.603	7.00498	µm	Spot	Position	1	1508
203.807	120.019	8.49896	µm	Spot	Position	1	1509
229.737	126.602	7.17095	µm	Spot	Position	1	1510
175.162	131.085	7.96001	µm	Spot	Position	1	1511
200.085	137.368	8.92721	µm	Spot	Position	1	1512
180.532	142.507	8.96902	µm	Spot	Position	1	1513
168.444	155.943	8.77946	µm	Spot	Position	1	1514
243.395	85.4884	11.0867	µm	Spot	Position	1	1515
233.013	96.652	12.3054	µm	Spot	Position	1	1517
174.599	97.4377	13.0876	µm	Spot	Position	1	1518
199.727	108.642	12.4339	µm	Spot	Position	1	1519
186.397	116.009	13.0115	µm	Spot	Position	1	1520
205.002	129.299	12.5617	µm	Spot	Position	1	1521
191.899	99.9034	21.4966	µm	Spot	Position	1	1525
167.303	100.907	18.9463	µm	Spot	Position	1	1526
204.785	128.613	19.5786	µm	Spot	Position	1	1527
222.388	132.067	21.0097	µm	Spot	Position	1	1528
193.64	157.04	20.7646	µm	Spot	Position	1	1529
168.887	89.5208	22.3742	µm	Spot	Position	1	1531
240.825	99.8353	23.6094	µm	Spot	Position	1	1533
233.379	116.184	23.0005	µm	Spot	Position	1	1536
185.249	133.134	23.4069	µm	Spot	Position	1	1537
168.3	137.799	24.8054	µm	Spot	Position	1	1538
173.088	148.533	23.98	µm	Spot	Position	1	1539
194.445	96.2946	27.112	µm	Spot	Position	1	1540
225.7	96.3572	28.4492	µm	Spot	Position	1	1541
237.347	99.2229	28.1219	µm	Spot	Position	1	1543
216.632	133.468	27.7686	µm	Spot	Position	1	1545
243.897	90.1849	32.0684	µm	Spot	Position	1	1548
175.566	112.925	32.6742	µm	Spot	Position	1	1550
222.34	125.181	31.7374	µm	Spot	Position	1	1551
167.273	129.169	32.2346	µm	Spot	Position	1	1552
205.308	120.908	35.7673	µm	Spot	Position	1	1555
219.263	126.183	35.8658	µm	Spot	Position	1	1556
210.881	131.052	36.4606	µm	Spot	Position	1	1557
170.018	140.15	34.8663	µm	Spot	Position	1	1558
196.131	150.168	36.2289	µm	Spot	Position	1	1560
199.122	87.0522	39.3596	µm	Spot	Position	1	1562
230.544	99.031	40.0994	µm	Spot	Position	1	1564
222.757	115.612	43.0303	µm	Spot	Position	1	1574
174.999	142.169	44.4836	µm	Spot	Position	1	1576
192.445	146.086	42.9972	µm	Spot	Position	1	1577
204.895	116.827	46.6452	µm	Spot	Position	1	1582
224.521	97.9015	51.2753	µm	Spot	Position	1	1587
200.982	122.119	59.8212	µm	Spot	Position	1	1599
129.612	4.6411	64	µm	Spot	Position	1	1611
88.2453	31.1539	64	µm	Spot	Position	1	1615
105.982	45.1135	64	µm	Spot	Position	1	1619
90.6504	71.561	64	µm	Spot	Position	1	1625
110.848	72.0926	64	µm	Spot	Position	1	1626
116.163	72.4231	64	µm	Spot	Position	1	1627
233.151	4.3394	64	µm	Spot	Position	1	1629
211.275	4.65643	64	µm	Spot	Position	1	1630
129.894	111.579	64	µm	Spot	Position	1	1671
166.071	118.719	64	µm	Spot	Position	1	1672
167.479	87.6442	64	µm	Spot	Position	1	1677
