# Supplementary material for: Glucokinase activity controls peripherally located subpopulations of β-cells that lead islet Ca2+ oscillations
Source: eLife. 2025 Feb 12;13:RP103068. doi: 10.7554/eLife.103068 (PMC11820133; doi:10.7554/eLife.103068)
Supplement: Source data 2. [file elife-103068-data2.zip › EJ155 10G F09-1_Statistics/EJ155 10G F09-1_Detailed.csv]

Detailed
====================
Position X	Position Y	Position Z	Unit	Category	Collection	Time	ID
81.7901	37.6993	-37.3306	µm	Spot	Position	1	71
74.7026	53.2267	-35.4076	µm	Spot	Position	1	72
82.9003	65.9473	-36.6101	µm	Spot	Position	1	73
81.7443	19.0324	-30.8631	µm	Spot	Position	1	80
82.9509	43.4261	-32.7013	µm	Spot	Position	1	81
79.2205	47.0114	-31.5223	µm	Spot	Position	1	82
76.3146	36.072	-26.3794	µm	Spot	Position	1	86
75.2545	55.3296	-29.2925	µm	Spot	Position	1	88
76.0577	65.8368	-28.2706	µm	Spot	Position	1	90
62.5921	44.1321	-22.1393	µm	Spot	Position	1	95
60.4516	58.2708	-22.221	µm	Spot	Position	1	96
64.1447	79.1964	-22.9384	µm	Spot	Position	1	97
72.9407	23.2296	-20.6978	µm	Spot	Position	1	101
64.567	29.4625	-20.0161	µm	Spot	Position	1	102
79.985	37.3205	-17.02	µm	Spot	Position	1	108
83.2158	56.1307	-15.397	µm	Spot	Position	1	109
73.938	73.4293	-17.0234	µm	Spot	Position	1	110
64.8699	39.9435	-11.491	µm	Spot	Position	1	112
81.5656	75.7567	-12.5634	µm	Spot	Position	1	113
55.0165	82.2581	-10.7458	µm	Spot	Position	1	114
60.2691	82.296	-10.9958	µm	Spot	Position	1	115
74.1125	13.8776	-9.00875	µm	Spot	Position	1	120
77.9574	65.3663	-8.40969	µm	Spot	Position	1	121
67.8662	77.3158	-6.84347	µm	Spot	Position	1	122
76.254	6.28033	-3.82957	µm	Spot	Position	1	124
151.812	4.2362	-64	µm	Spot	Position	1	126
125.433	4.4612	-60.5736	µm	Spot	Position	1	127
162.222	4.49131	-60.18	µm	Spot	Position	1	128
120.101	27.8722	-60.5982	µm	Spot	Position	1	129
157.765	31.9034	-60.4529	µm	Spot	Position	1	130
110.137	38.5957	-59.5971	µm	Spot	Position	1	132
144.016	38.9304	-60.6846	µm	Spot	Position	1	133
128.41	39.356	-59.5893	µm	Spot	Position	1	134
139.163	60.3735	-59.9289	µm	Spot	Position	1	136
118.259	62.8813	-59.6198	µm	Spot	Position	1	137
161.341	64.4956	-61.8822	µm	Spot	Position	1	138
151.942	67.5242	-60.7796	µm	Spot	Position	1	139
133.008	70.0664	-59.8106	µm	Spot	Position	1	140
127.856	72.4807	-61.6139	µm	Spot	Position	1	141
86.7715	4.90329	-56.8366	µm	Spot	Position	1	144
102.655	4.77266	-55.4743	µm	Spot	Position	1	145
153.2	13.2714	-54.2628	µm	Spot	Position	1	146
153.662	26.0599	-55.4565	µm	Spot	Position	1	149
136.301	33.4476	-56.9173	µm	Spot	Position	1	150
118.985	47.8071	-56.6893	µm	Spot	Position	1	151
149.383	48.5179	-56.1072	µm	Spot	Position	1	152
138.041	52.1376	-56.3682	µm	Spot	Position	1	153
164.938	54.0349	-57.3444	µm	Spot	Position	1	154
123.27	80.4254	-55.6258	µm	Spot	Position	1	155
142.072	81.9166	-54.776	µm	Spot	Position	1	156
166.57	82.5027	-56.3825	µm	Spot	Position	1	157
135.905	8.6541	-53.1678	µm	Spot	Position	1	158
113.602	14.4156	-53.0022	µm	Spot	Position	1	159
138.591	20.6931	-53.1799	µm	Spot	Position	1	160
129.571	28.7634	-52.2826	µm	Spot	Position	1	161
163.189	28.8706	-51.5216	µm	Spot	Position	1	162
111.036	29.5366	-50.0733	µm	Spot	Position	1	163
154.063	29.6502	-51.979	µm	Spot	Position	1	164
97.5816	30.5941	-52	µm	Spot	Position	1	165
125.975	45.5961	-50.9713	µm	Spot	Position	1	166
152.673	57.1473	-50.9612	µm	Spot	Position	1	167
119.959	63.2406	-51.117	µm	Spot	Position	1	168
94.5035	70.1149	-51.6344	µm	Spot	Position	1	169
131.866	80.1419	-53.4544	µm	Spot	Position	1	170
86.4438	82.8834	-51.0706	µm	Spot	Position	1	171
145.166	3.91526	-49.1522	µm	Spot	Position	1	172
112.878	38.7495	-47.6276	µm	Spot	Position	1	173
90.5698	40.3193	-47.8421	µm	Spot	Position	1	174
134.712	41.2419	-48.5433	µm	Spot	Position	1	175
107.015	51.9814	-48.0554	µm	Spot	Position	1	176
114.593	51.7416	-48.6818	µm	Spot	Position	1	177
166.581	54.7336	-48.3332	µm	Spot	Position	1	178
93.0885	66.5137	-47.2621	µm	Spot	Position	1	179
136.077	73.9238	-48.6496	µm	Spot	Position	1	180
153.422	75.2158	-46.6627	µm	Spot	Position	1	181
112.53	3.2808	-43.411	µm	Spot	Position	1	182
125.939	3.96524	-43.5094	µm	Spot	Position	1	183
148.8	3.94262	-44.4309	µm	Spot	Position	1	184
162.681	4.94342	-42.5634	µm	Spot	Position	1	185
96.5364	15.4465	-44.1505	µm	Spot	Position	1	186
164.851	21.2599	-44.6286	µm	Spot	Position	1	187
91.036	30.2193	-44.1193	µm	Spot	Position	1	188
144.925	39.2899	-43.0121	µm	Spot	Position	1	189
154.152	45.3115	-45.8265	µm	Spot	Position	1	190
129.799	48.0443	-43.9043	µm	Spot	Position	1	191
84.8902	49.299	-43.2074	µm	Spot	Position	1	192
92.9186	57.4333	-44.4939	µm	Spot	Position	1	193
164.402	79.7322	-43.9994	µm	Spot	Position	1	194
87.3649	4.84598	-39.9808	µm	Spot	Position	1	195
145.919	20.5251	-41.4012	µm	Spot	Position	1	196
112.296	22.8574	-41.5264	µm	Spot	Position	1	197
134.494	27.3137	-40.9645	µm	Spot	Position	1	198
112.01	30.4006	-41.1122	µm	Spot	Position	1	199
153.229	37.4509	-41.1397	µm	Spot	Position	1	200
83.9037	42.5933	-38.7021	µm	Spot	Position	1	201
128.267	44.0797	-40.1023	µm	Spot	Position	1	202
147.06	44.5301	-38.2121	µm	Spot	Position	1	203
97.8972	45.2425	-39.4086	µm	Spot	Position	1	204
164.031	60.2474	-40.7364	µm	Spot	Position	1	205
134.897	60.9535	-40.5545	µm	Spot	Position	1	206
118.793	61.5866	-39.8553	µm	Spot	Position	1	207
103.202	62.8304	-38.0402	µm	Spot	Position	1	208
110.814	64.2893	-40.8284	µm	Spot	Position	1	209
144.48	64.9494	-39.7005	µm	Spot	Position	1	210
128.282	71.1071	-39.5108	µm	Spot	Position	1	211
86.1393	75.3762	-39.5793	µm	Spot	Position	1	212
137.931	78.0367	-40.4112	µm	Spot	Position	1	213
105.869	3.87692	-36.1244	µm	Spot	Position	1	214
136.161	6.16836	-36.9577	µm	Spot	Position	1	215
154.763	7.91789	-35.0543	µm	Spot	Position	1	216
162.903	9.92323	-35.3523	µm	Spot	Position	1	217
101.545	25.6818	-35.7842	µm	Spot	Position	1	218
92.0465	28.5027	-36.6597	µm	Spot	Position	1	219
102.389	46.5107	-35.2649	µm	Spot	Position	1	220
113.963	47.7822	-35.2955	µm	Spot	Position	1	221
102.099	79.47	-36.1395	µm	Spot	Position	1	223
141.007	79.1226	-36.5547	µm	Spot	Position	1	224
159.588	3.17367	-30.5471	µm	Spot	Position	1	225
95.5844	3.57088	-31.9023	µm	Spot	Position	1	226
131.969	5.7109	-30.3463	µm	Spot	Position	1	227
90.0285	11.7379	-32.7035	µm	Spot	Position	1	228
122.713	13.6594	-33.0537	µm	Spot	Position	1	229
153.305	19.4818	-31.4364	µm	Spot	Position	1	231
124.497	26.3609	-31.9531	µm	Spot	Position	1	232
166.49	32.759	-32.1299	µm	Spot	Position	1	233
129.11	36.8184	-32.6342	µm	Spot	Position	1	234
159.158	40.5165	-32.5574	µm	Spot	Position	1	235
99.2518	55.4524	-32.537	µm	Spot	Position	1	236
158.432	56.7265	-30.188	µm	Spot	Position	1	237
103.402	63.0495	-32.1531	µm	Spot	Position	1	238
148.059	79.8292	-32.9944	µm	Spot	Position	1	240
115.837	13.9451	-26.854	µm	Spot	Position	1	241
161.745	27.8293	-26.5712	µm	Spot	Position	1	242
156.368	30.272	-27.2309	µm	Spot	Position	1	243
97.9649	39.0348	-28.2395	µm	Spot	Position	1	245
161.802	50.0041	-27.074	µm	Spot	Position	1	246
143.499	55.5732	-29.2681	µm	Spot	Position	1	247
133.236	60.0579	-27.0696	µm	Spot	Position	1	248
124.984	61.591	-28.3082	µm	Spot	Position	1	249
128.724	81.4704	-28.0048	µm	Spot	Position	1	251
147.528	3.62986	-22.2543	µm	Spot	Position	1	252
124.218	4.79171	-23.664	µm	Spot	Position	1	253
150.249	11.9416	-24.7192	µm	Spot	Position	1	254
99.1486	13.6627	-24.5837	µm	Spot	Position	1	255
106.748	14.0974	-25.0815	µm	Spot	Position	1	256
92.9622	15.3176	-24.8158	µm	Spot	Position	1	257
108.455	32.0022	-22.9051	µm	Spot	Position	1	258
161.087	33.2498	-24.0623	µm	Spot	Position	1	259
119.764	38.0935	-23.6819	µm	Spot	Position	1	260
89.0414	51.0985	-22.8365	µm	Spot	Position	1	261
102.264	57.6909	-23.1795	µm	Spot	Position	1	262
109.916	58.1908	-23.8706	µm	Spot	Position	1	263
114.067	75.2334	-24.6272	µm	Spot	Position	1	265
95.7918	5.77477	-19.2943	µm	Spot	Position	1	266
83.7465	10.0579	-20.4999	µm	Spot	Position	1	267
125.412	11.6467	-19.2524	µm	Spot	Position	1	268
136.201	23.5181	-19.9878	µm	Spot	Position	1	270
91.4829	28.1693	-21.383	µm	Spot	Position	1	272
132.667	34.3088	-19.8238	µm	Spot	Position	1	273
92.2281	46.8441	-18.6359	µm	Spot	Position	1	274
123.738	49.4686	-19.3674	µm	Spot	Position	1	276
135.97	58.4438	-20.7977	µm	Spot	Position	1	277
151.826	68.7928	-19.3752	µm	Spot	Position	1	279
121.814	77.4213	-19.2	µm	Spot	Position	1	280
87.845	80.2821	-19.3162	µm	Spot	Position	1	281
110.163	3.59442	-15.2943	µm	Spot	Position	1	282
121.074	4.84062	-14.23	µm	Spot	Position	1	283
153.681	5.23143	-14.744	µm	Spot	Position	1	284
97.1604	8.52408	-15.3847	µm	Spot	Position	1	285
90.6594	10.1128	-14.9798	µm	Spot	Position	1	286
96.7617	22.1272	-15.9151	µm	Spot	Position	1	287
163.6	28.273	-16.1027	µm	Spot	Position	1	288
151.73	31.2998	-14.6325	µm	Spot	Position	1	289
115.263	33.0181	-16.1311	µm	Spot	Position	1	290
141.102	37.4349	-14.8298	µm	Spot	Position	1	291
121.584	39.4856	-15.496	µm	Spot	Position	1	292
132.792	44.1859	-14.7388	µm	Spot	Position	1	293
110.639	44.9853	-16.2849	µm	Spot	Position	1	294
117.642	67.8122	-15.7778	µm	Spot	Position	1	295
132.116	70.345	-15.7277	µm	Spot	Position	1	296
94.5291	71.0052	-15.6344	µm	Spot	Position	1	297
154.695	78.7858	-16.4159	µm	Spot	Position	1	298
138.838	14.8727	-13.4863	µm	Spot	Position	1	299
87.0129	17.9844	-10.3591	µm	Spot	Position	1	300
129.999	20.1607	-11.4229	µm	Spot	Position	1	301
154.277	19.5856	-13.0191	µm	Spot	Position	1	302
96.2921	27.0629	-12.132	µm	Spot	Position	1	304
151.555	37.4204	-12.5204	µm	Spot	Position	1	305
90.5991	39.9114	-11.5376	µm	Spot	Position	1	306
156.749	53.8088	-12.1899	µm	Spot	Position	1	307
165.755	54.423	-13.1437	µm	Spot	Position	1	308
108.89	57.6122	-12.1239	µm	Spot	Position	1	309
92.3379	58.4761	-11.2775	µm	Spot	Position	1	310
127.118	60.5581	-11.2809	µm	Spot	Position	1	311
108.196	65.8588	-12.8371	µm	Spot	Position	1	312
97.0009	83.0885	-11.5722	µm	Spot	Position	1	313
152.084	4.07769	-7.59068	µm	Spot	Position	1	314
86.953	4.85781	-8.85828	µm	Spot	Position	1	315
110.208	13.4023	-8.48066	µm	Spot	Position	1	316
137.383	33.8927	-6.73101	µm	Spot	Position	1	319
107.55	36.3664	-8.38672	µm	Spot	Position	1	320
85.9765	56.4909	-8.91516	µm	Spot	Position	1	321
91.0329	66.3173	-7.19373	µm	Spot	Position	1	322
155.777	66.2347	-7.27346	µm	Spot	Position	1	323
89.4882	78.4633	-7.31007	µm	Spot	Position	1	327
116.327	83.1274	-8.14702	µm	Spot	Position	1	329
105.258	4.44103	-4.41122	µm	Spot	Position	1	330
98.6953	17.1822	-4.73477	µm	Spot	Position	1	331
83.8628	25.8016	-3.62652	µm	Spot	Position	1	333
143.668	43.284	-3.4908	µm	Spot	Position	1	334
118.856	46.5198	-4.71038	µm	Spot	Position	1	335
92.0343	60.2436	-3.36247	µm	Spot	Position	1	337
133.403	60.5721	-3.60507	µm	Spot	Position	1	338
163.21	76.1647	-5.25387	µm	Spot	Position	1	339
177.984	4.38855	-61.0165	µm	Spot	Position	1	341
196.532	5.00104	-59.2533	µm	Spot	Position	1	342
225.359	5.11216	-59.1374	µm	Spot	Position	1	343
209.829	9.47743	-60.2024	µm	Spot	Position	1	346
168.67	20.627	-60.9782	µm	Spot	Position	1	347
184.567	21.5977	-60.728	µm	Spot	Position	1	348
170.646	30.5136	-60.7218	µm	Spot	Position	1	351
176.745	35.1626	-61.9134	µm	Spot	Position	1	353
183.214	43.2318	-59.7407	µm	Spot	Position	1	355
190.608	43.5364	-59.3684	µm	Spot	Position	1	356
201.148	43.0296	-59.5716	µm	Spot	Position	1	357
173.526	47.0487	-60.6472	µm	Spot	Position	1	358
196.773	54.0391	-60.7874	µm	Spot	Position	1	361
180.283	56.485	-60.352	µm	Spot	Position	1	362
187.88	60.6351	-60.4035	µm	Spot	Position	1	363
196.986	72.9383	-61.1198	µm	Spot	Position	1	365
187.09	14.7038	-55.4165	µm	Spot	Position	1	366
183.753	24.2653	-55.9884	µm	Spot	Position	1	367
199.641	28.1938	-54.1312	µm	Spot	Position	1	368
186.588	31.2212	-55.6813	µm	Spot	Position	1	369
170.594	34.5334	-55.5641	µm	Spot	Position	1	370
209.195	63.6065	-56.5885	µm	Spot	Position	1	371
239.649	65.7879	-55.765	µm	Spot	Position	1	372
213.197	75.4284	-56.6388	µm	Spot	Position	1	373
189.253	8.00163	-51.7409	µm	Spot	Position	1	374
174.918	12.5287	-50.4391	µm	Spot	Position	1	375
207.232	16.9463	-52.9208	µm	Spot	Position	1	376
219.149	44.594	-50.808	µm	Spot	Position	1	379
189.94	59.4319	-51.9051	µm	Spot	Position	1	380
240.957	82.098	-51.9088	µm	Spot	Position	1	382
203.422	4.4318	-48.5164	µm	Spot	Position	1	383
216.386	8.21804	-46.5409	µm	Spot	Position	1	384
212.024	20.0769	-47.1863	µm	Spot	Position	1	385
180.732	29.5606	-48.776	µm	Spot	Position	1	386
197.073	46.3833	-47.9167	µm	Spot	Position	1	387
186.12	49.946	-49.8353	µm	Spot	Position	1	389
238.773	60.544	-48.1939	µm	Spot	Position	1	391
228.382	63.4367	-46.9252	µm	Spot	Position	1	392
216.796	72.8285	-47.4427	µm	Spot	Position	1	393
175.075	9.17989	-43.8691	µm	Spot	Position	1	394
224.519	26.3018	-43.7194	µm	Spot	Position	1	395
196.733	31.5196	-42.6967	µm	Spot	Position	1	396
180.045	32.2533	-44.6229	µm	Spot	Position	1	397
233.128	37.8973	-43.3781	µm	Spot	Position	1	399
180.708	42.6625	-42.1429	µm	Spot	Position	1	400
199.232	71.7239	-43.6433	µm	Spot	Position	1	402
204.51	74.8238	-45.4549	µm	Spot	Position	1	403
173.526	75.8798	-44.903	µm	Spot	Position	1	404
236.36	77.4861	-43.5106	µm	Spot	Position	1	405
190.103	5.35123	-38.26	µm	Spot	Position	1	408
198.673	14.6599	-40.3094	µm	Spot	Position	1	409
208.334	27.5065	-38.6075	µm	Spot	Position	1	410
169.52	30.079	-38.8793	µm	Spot	Position	1	412
170.612	44.4126	-40.5076	µm	Spot	Position	1	413
222.311	49.8414	-39.1695	µm	Spot	Position	1	416
180.294	61.3991	-39.5638	µm	Spot	Position	1	417
248.565	62.2669	-38.9751	µm	Spot	Position	1	418
225.383	66.4098	-39.5513	µm	Spot	Position	1	419
210.572	66.5258	-38.2642	µm	Spot	Position	1	420
186.664	76.6931	-41.0585	µm	Spot	Position	1	421
215.745	76.2876	-39.5278	µm	Spot	Position	1	422
178.157	81.38	-39.2337	µm	Spot	Position	1	423
214.328	4.52838	-36.6162	µm	Spot	Position	1	424
168.875	4.98875	-36.5374	µm	Spot	Position	1	425
206.325	8.42701	-34.6562	µm	Spot	Position	1	426
236.448	16.8856	-35.5154	µm	Spot	Position	1	428
175.062	20.9199	-37.1105	µm	Spot	Position	1	429
202.26	22.1142	-37.7586	µm	Spot	Position	1	430
190.637	22.7885	-36.9018	µm	Spot	Position	1	431
244.35	38.5211	-36.282	µm	Spot	Position	1	433
243.316	51.2716	-34.7453	µm	Spot	Position	1	434
219.777	65.6742	-35.4197	µm	Spot	Position	1	435
239.369	65.7895	-36.447	µm	Spot	Position	1	436
170.204	73.1902	-35.8408	µm	Spot	Position	1	437
184.398	3.42562	-32.6037	µm	Spot	Position	1	438
192.039	31.5753	-31.5439	µm	Spot	Position	1	439
233.902	31.4548	-31.2633	µm	Spot	Position	1	440
204.337	35.4766	-33.1859	µm	Spot	Position	1	441
239.363	59.393	-31.4663	µm	Spot	Position	1	443
202.937	63.9083	-31.1901	µm	Spot	Position	1	444
213.544	67.6843	-32.4869	µm	Spot	Position	1	445
193.193	76.0184	-31.1915	µm	Spot	Position	1	446
234.851	4.38732	-27.0849	µm	Spot	Position	1	448
224.968	11.2319	-28.6279	µm	Spot	Position	1	450
168.919	18.5221	-27.5103	µm	Spot	Position	1	451
182.127	19.4453	-27.8036	µm	Spot	Position	1	452
239.766	21.0613	-28.3217	µm	Spot	Position	1	453
187.398	37.161	-27.7195	µm	Spot	Position	1	456
199.529	39.2745	-29.5842	µm	Spot	Position	1	457
218.146	47.603	-29.238	µm	Spot	Position	1	460
181.247	56.3151	-28.5002	µm	Spot	Position	1	461
173.443	56.7826	-27.0398	µm	Spot	Position	1	462
199.063	56.8337	-26.6338	µm	Spot	Position	1	463
223.443	58.1353	-27.6351	µm	Spot	Position	1	464
235.392	82.5848	-29.7142	µm	Spot	Position	1	467
217.954	12.3601	-23.6303	µm	Spot	Position	1	468
178.673	33.032	-23.3917	µm	Spot	Position	1	470
199.361	47.0295	-25.4742	µm	Spot	Position	1	471
212.042	56.9154	-23.0054	µm	Spot	Position	1	472
235.362	57.8511	-24.2578	µm	Spot	Position	1	473
236.99	72.2026	-25.0247	µm	Spot	Position	1	475
169.593	76.3229	-24.7846	µm	Spot	Position	1	476
216.63	4.19803	-20.0164	µm	Spot	Position	1	478
199.296	5.21447	-19.1254	µm	Spot	Position	1	479
247.989	17.0266	-19.0518	µm	Spot	Position	1	480
200.656	25.8515	-18.2826	µm	Spot	Position	1	481
190.07	39.6052	-19.8306	µm	Spot	Position	1	484
249.899	40.5811	-20.1494	µm	Spot	Position	1	485
206.392	44.1213	-18.2025	µm	Spot	Position	1	486
218.708	46.0388	-20.1336	µm	Spot	Position	1	487
247.676	56.3912	-19.6672	µm	Spot	Position	1	489
225.143	65.5645	-19.5047	µm	Spot	Position	1	490
241.694	66.4849	-20.4167	µm	Spot	Position	1	491
172.759	76.6317	-18.6076	µm	Spot	Position	1	492
170.93	3.78439	-16.0982	µm	Spot	Position	1	493
180.161	4.45507	-16.1404	µm	Spot	Position	1	494
194.891	4.48289	-14.6907	µm	Spot	Position	1	495
181.135	17.5247	-15.1757	µm	Spot	Position	1	496
189.26	27.5992	-15.7579	µm	Spot	Position	1	497
219.956	31.2346	-16.07	µm	Spot	Position	1	499
233.67	44.1327	-16.918	µm	Spot	Position	1	502
198.406	52.472	-15.2379	µm	Spot	Position	1	504
167.928	64.5472	-15.3704	µm	Spot	Position	1	507
196.919	76.4326	-17.604	µm	Spot	Position	1	510
236.427	13.8857	-12.1672	µm	Spot	Position	1	512
237.508	61.0666	-10.5869	µm	Spot	Position	1	515
196.463	66.1689	-12.2136	µm	Spot	Position	1	516
235.351	69.9298	-11.4006	µm	Spot	Position	1	517
167.321	3.73878	-6.37925	µm	Spot	Position	1	518
205.81	4.36348	-9.25812	µm	Spot	Position	1	519
244.907	24.3119	-7.21233	µm	Spot	Position	1	522
183.346	25.5498	-7.83206	µm	Spot	Position	1	524
172.844	39.5866	-9.41712	µm	Spot	Position	1	525
207.909	40.943	-7.70047	µm	Spot	Position	1	527
183.144	50.0782	-8.3877	µm	Spot	Position	1	528
236.128	7.12114	-4.96719	µm	Spot	Position	1	530
203.118	12.0854	-4.42035	µm	Spot	Position	1	531
223.123	58.6286	-4.8486	µm	Spot	Position	1	535
232.292	65.794	-3.02411	µm	Spot	Position	1	536
268.604	41.5027	-12.7917	µm	Spot	Position	1	626
270.808	44.9938	-3.65858	µm	Spot	Position	1	635
69.013	85.4439	-30.5412	µm	Spot	Position	1	728
65.5075	85.9294	-19.7468	µm	Spot	Position	1	732
69.3129	97.4651	-20.2512	µm	Spot	Position	1	733
71.741	86.8885	-10.6118	µm	Spot	Position	1	734
62.8454	89.9844	-12.3094	µm	Spot	Position	1	735
76.6481	112.338	-11.2202	µm	Spot	Position	1	736
69.7562	118.888	-11.5794	µm	Spot	Position	1	737
77.8068	123.338	-11.3458	µm	Spot	Position	1	738
72.6716	101.046	-8.26993	µm	Spot	Position	1	739
81.777	102.314	-8.12444	µm	Spot	Position	1	740
80.0306	84.4293	-4.92318	µm	Spot	Position	1	741
162.932	101.632	-64	µm	Spot	Position	1	742
130.658	85.0494	-58.2775	µm	Spot	Position	1	743
149.659	85.8106	-60.7661	µm	Spot	Position	1	744
140.834	89.7593	-58.8422	µm	Spot	Position	1	745
151.858	105.924	-60.3601	µm	Spot	Position	1	747
153.775	113.922	-59.5069	µm	Spot	Position	1	749
111.83	87.3296	-54.8626	µm	Spot	Position	1	755
164.608	97.1063	-56.2494	µm	Spot	Position	1	756
121.626	121.871	-54.9302	µm	Spot	Position	1	760
155.804	127.104	-54.7332	µm	Spot	Position	1	761
143.871	140.525	-55.1443	µm	Spot	Position	1	766
90.9329	89.9224	-51.9729	µm	Spot	Position	1	775
122.748	89.9848	-53.6605	µm	Spot	Position	1	776
131.437	93.8856	-53.3307	µm	Spot	Position	1	777
94.7098	97.3564	-52.0142	µm	Spot	Position	1	778
142.921	98.6383	-52.9802	µm	Spot	Position	1	779
155.411	98.6152	-53.4924	µm	Spot	Position	1	780
123.673	101.203	-51.8042	µm	Spot	Position	1	781
149.156	139.927	-52.349	µm	Spot	Position	1	782
164.475	153.301	-52.5734	µm	Spot	Position	1	787
104.39	83.8766	-49.2873	µm	Spot	Position	1	788
148.825	92.6583	-46.3991	µm	Spot	Position	1	789
113.138	103.134	-47.9739	µm	Spot	Position	1	790
119.13	106.629	-47.6002	µm	Spot	Position	1	791
135.802	108.337	-48.9984	µm	Spot	Position	1	792
145.879	109.601	-48.2632	µm	Spot	Position	1	793
161.519	114.772	-48.5121	µm	Spot	Position	1	794
143.706	119.713	-49.7237	µm	Spot	Position	1	795
153.26	120.258	-46.5492	µm	Spot	Position	1	796
136.849	131.98	-46.995	µm	Spot	Position	1	797
150.548	136.401	-47.4765	µm	Spot	Position	1	798
158.108	84.5329	-44.0671	µm	Spot	Position	1	799
91.2457	85.149	-44.0164	µm	Spot	Position	1	800
158.624	97.9041	-45.151	µm	Spot	Position	1	801
124.637	103.43	-44.6994	µm	Spot	Position	1	802
118.718	118.453	-44.5432	µm	Spot	Position	1	803
128.78	120.245	-43.1116	µm	Spot	Position	1	804
142.5	123.138	-42.9419	µm	Spot	Position	1	805
153.826	135.373	-42.6715	µm	Spot	Position	1	806
153.457	145.812	-43.0809	µm	Spot	Position	1	808
136.556	86.7527	-40.0117	µm	Spot	Position	1	809
117.258	90.968	-39.699	µm	Spot	Position	1	810
140.354	92.474	-39.3934	µm	Spot	Position	1	811
99.8009	95.8158	-40.2676	µm	Spot	Position	1	812
146.051	98.9443	-40.005	µm	Spot	Position	1	813
92.3171	103.916	-39.6475	µm	Spot	Position	1	814
165.602	106.358	-39.6711	µm	Spot	Position	1	815
99.7236	107.443	-40.1513	µm	Spot	Position	1	816
109.215	121.276	-40.3067	µm	Spot	Position	1	817
133.898	134.469	-40.1186	µm	Spot	Position	1	818
120.803	137.835	-40.26	µm	Spot	Position	1	819
136.988	144.06	-41.067	µm	Spot	Position	1	821
156.604	152.914	-39.7246	µm	Spot	Position	1	823
146.109	153.464	-39.2744	µm	Spot	Position	1	824
84.6184	92.1406	-34.62	µm	Spot	Position	1	827
130.281	96.6597	-36.2259	µm	Spot	Position	1	828
91.9216	98.8506	-35.2509	µm	Spot	Position	1	829
118.767	106.427	-36.4436	µm	Spot	Position	1	831
140.138	112.217	-34.7557	µm	Spot	Position	1	832
119.684	118.386	-36.7617	µm	Spot	Position	1	833
126.768	120.455	-35.5087	µm	Spot	Position	1	834
108.101	124.82	-35.9397	µm	Spot	Position	1	835
158.577	129.958	-36.8364	µm	Spot	Position	1	836
139.517	131.344	-35.334	µm	Spot	Position	1	837
164.269	141.204	-36.1468	µm	Spot	Position	1	838
107.578	105.829	-30.9422	µm	Spot	Position	1	839
92.8544	107.833	-31.9802	µm	Spot	Position	1	840
103.229	112.06	-32.9295	µm	Spot	Position	1	841
154.349	113.327	-33.0562	µm	Spot	Position	1	842
161.383	120.468	-32.0128	µm	Spot	Position	1	843
125.233	151.781	-31.1444	µm	Spot	Position	1	844
151.149	153.524	-33.2276	µm	Spot	Position	1	845
140.054	157.267	-32.2596	µm	Spot	Position	1	846
155.243	164.594	-31.5696	µm	Spot	Position	1	847
155.385	86.6832	-27.0034	µm	Spot	Position	1	848
165.885	91.1333	-28.4303	µm	Spot	Position	1	849
92.9848	97.381	-28.1544	µm	Spot	Position	1	850
109.083	126.14	-27.7171	µm	Spot	Position	1	851
122.934	130.431	-27.9663	µm	Spot	Position	1	852
115.731	147.518	-27.9649	µm	Spot	Position	1	854
138.499	152.99	-27.4532	µm	Spot	Position	1	855
138.956	89.9714	-23.8842	µm	Spot	Position	1	856
122.569	91.325	-22.8413	µm	Spot	Position	1	857
136.647	103.717	-22.8002	µm	Spot	Position	1	858
157.981	105.034	-23.91	µm	Spot	Position	1	859
136.746	116.512	-22.8994	µm	Spot	Position	1	860
123.945	124.363	-22.0394	µm	Spot	Position	1	861
143.697	128.315	-24.9852	µm	Spot	Position	1	862
95.4861	128.743	-25.2028	µm	Spot	Position	1	863
129.479	138.845	-23.566	µm	Spot	Position	1	865
127.017	146.43	-23.9409	µm	Spot	Position	1	867
146.546	101.905	-19.3334	µm	Spot	Position	1	870
126.762	109.664	-20.5816	µm	Spot	Position	1	871
116.722	114.476	-19.7952	µm	Spot	Position	1	872
83.6105	119.345	-20.1078	µm	Spot	Position	1	873
100.635	120.179	-18.5537	µm	Spot	Position	1	874
144.43	124.193	-18.9075	µm	Spot	Position	1	875
136.399	127.941	-18.0714	µm	Spot	Position	1	877
119.424	146.382	-20.8473	µm	Spot	Position	1	878
141.511	147.227	-19.6138	µm	Spot	Position	1	879
150.943	153.291	-21.7014	µm	Spot	Position	1	880
162.892	155.825	-20.2087	µm	Spot	Position	1	881
112.724	85.1165	-14.5602	µm	Spot	Position	1	882
95.1947	94.4432	-16.7756	µm	Spot	Position	1	883
116.978	94.5373	-15.1196	µm	Spot	Position	1	884
152.214	97.3989	-14.8286	µm	Spot	Position	1	885
130.132	99.0504	-15.6725	µm	Spot	Position	1	886
90.5837	101.875	-15.9924	µm	Spot	Position	1	887
98.8096	105.151	-16.5403	µm	Spot	Position	1	888
165.04	114.947	-16.9349	µm	Spot	Position	1	889
107.641	147.113	-15.1598	µm	Spot	Position	1	892
136.234	166.493	-14.2052	µm	Spot	Position	1	894
134.283	103.705	-12.6504	µm	Spot	Position	1	895
139.032	116.126	-11.8756	µm	Spot	Position	1	896
84.4094	119.043	-13.0015	µm	Spot	Position	1	897
96.1371	130.219	-11.2355	µm	Spot	Position	1	898
120.261	133.446	-10.5502	µm	Spot	Position	1	899
101.324	135.65	-13.4069	µm	Spot	Position	1	900
127.311	142.111	-12.2234	µm	Spot	Position	1	902
157.703	153.903	-13.4978	µm	Spot	Position	1	903
106.461	85.1406	-7.34945	µm	Spot	Position	1	904
142.273	91.986	-8.49712	µm	Spot	Position	1	906
98.1671	93.6525	-8.48056	µm	Spot	Position	1	907
102.795	113.786	-8.89082	µm	Spot	Position	1	910
119.835	116.187	-8.67261	µm	Spot	Position	1	911
142.726	124.213	-8.36111	µm	Spot	Position	1	913
106.75	126.251	-8.20901	µm	Spot	Position	1	914
158.888	128.797	-8.36692	µm	Spot	Position	1	915
84.1445	130.514	-8.54908	µm	Spot	Position	1	916
133.698	132.125	-8.86427	µm	Spot	Position	1	917
111.302	143.796	-8.26672	µm	Spot	Position	1	919
136.564	156.982	-7.91044	µm	Spot	Position	1	921
151.917	161.602	-8.50998	µm	Spot	Position	1	922
111.733	161.633	-6.88162	µm	Spot	Position	1	923
121.241	165.965	-7.44043	µm	Spot	Position	1	924
119.615	90.8351	-2.61121	µm	Spot	Position	1	927
142.791	166.493	-3.41055	µm	Spot	Position	1	929
213.697	114.953	-60.5757	µm	Spot	Position	1	934
197.058	95.5635	-57.045	µm	Spot	Position	1	941
207.535	95.1936	-55.4105	µm	Spot	Position	1	942
198.051	112.528	-55.4736	µm	Spot	Position	1	943
187.148	84.1129	-52.6856	µm	Spot	Position	1	955
197.884	84.6187	-50.8861	µm	Spot	Position	1	956
221.057	92.6694	-51.1467	µm	Spot	Position	1	957
181.718	95.6272	-51.4756	µm	Spot	Position	1	958
183.305	102.385	-52.2058	µm	Spot	Position	1	959
174.357	106.791	-52.0464	µm	Spot	Position	1	960
196.11	110.813	-50.4525	µm	Spot	Position	1	961
174.388	119.085	-52.3516	µm	Spot	Position	1	962
205.631	129.369	-52.5505	µm	Spot	Position	1	964
194.25	138.206	-51.281	µm	Spot	Position	1	966
200.898	87.0172	-46.6496	µm	Spot	Position	1	975
167.426	90.1386	-47.1042	µm	Spot	Position	1	976
226.149	102.431	-48.2367	µm	Spot	Position	1	977
214.296	109.658	-48.9587	µm	Spot	Position	1	978
189.661	113.314	-46.9356	µm	Spot	Position	1	979
182.702	136.156	-46.6846	µm	Spot	Position	1	981
169.577	141.205	-47.4433	µm	Spot	Position	1	982
171.318	166.493	-47.4391	µm	Spot	Position	1	986
221.085	85.8798	-45.2313	µm	Spot	Position	1	987
172.35	102.217	-44.6134	µm	Spot	Position	1	988
197.54	105.917	-43.5837	µm	Spot	Position	1	989
220.971	110.424	-42.0751	µm	Spot	Position	1	990
235.41	115.158	-43.9094	µm	Spot	Position	1	991
204.812	119.979	-43.6194	µm	Spot	Position	1	992
178.389	129.059	-44.1798	µm	Spot	Position	1	993
189.206	130.663	-42.5163	µm	Spot	Position	1	994
222.565	133.982	-44.5351	µm	Spot	Position	1	995
200.404	134.687	-43.7276	µm	Spot	Position	1	996
211.991	135.03	-45.2566	µm	Spot	Position	1	997
182.963	149.101	-43.9499	µm	Spot	Position	1	999
183.371	86.3167	-41.4483	µm	Spot	Position	1	1001
242.04	86.7457	-41.0889	µm	Spot	Position	1	1002
222.717	88.1805	-38.2255	µm	Spot	Position	1	1003
236.623	94.5459	-41.4187	µm	Spot	Position	1	1004
215.459	95.3989	-39.8055	µm	Spot	Position	1	1005
204.672	100.286	-39.9796	µm	Spot	Position	1	1006
167.915	124.97	-40.8308	µm	Spot	Position	1	1007
199.905	142.541	-38.6938	µm	Spot	Position	1	1008
223.673	147.284	-39.6565	µm	Spot	Position	1	1009
210.714	148.185	-39.5299	µm	Spot	Position	1	1010
171.55	149.619	-40.3021	µm	Spot	Position	1	1011
199.495	156.245	-38.5481	µm	Spot	Position	1	1012
169.208	160.845	-39.7666	µm	Spot	Position	1	1013
206.943	164.508	-39.2579	µm	Spot	Position	1	1014
194.959	91.8208	-36.4929	µm	Spot	Position	1	1017
187.691	96.0122	-36.7642	µm	Spot	Position	1	1018
167.1	100.355	-36.0436	µm	Spot	Position	1	1019
233.565	106.169	-35.5649	µm	Spot	Position	1	1021
197.288	108.607	-36.8621	µm	Spot	Position	1	1022
209.578	108.471	-36.2191	µm	Spot	Position	1	1023
172.049	113.323	-35.674	µm	Spot	Position	1	1024
185.777	117.634	-36.6695	µm	Spot	Position	1	1025
212.972	130.408	-34.7749	µm	Spot	Position	1	1026
220.511	158.132	-34.4829	µm	Spot	Position	1	1027
180.953	159.488	-37.361	µm	Spot	Position	1	1028
206.43	159.836	-35.641	µm	Spot	Position	1	1029
170.19	166.493	-34.8034	µm	Spot	Position	1	1031
236.373	88.9799	-31.5169	µm	Spot	Position	1	1032
180.193	98.2977	-31.4847	µm	Spot	Position	1	1033
199.637	118.211	-31.1291	µm	Spot	Position	1	1034
234.966	125.03	-32.3204	µm	Spot	Position	1	1035
230.492	130.73	-32.6139	µm	Spot	Position	1	1036
174.386	132.149	-31.6634	µm	Spot	Position	1	1037
245.165	133.122	-31.1278	µm	Spot	Position	1	1038
195.934	136.04	-32.2928	µm	Spot	Position	1	1039
175.676	140.928	-32.1586	µm	Spot	Position	1	1040
166.964	148.639	-32.7881	µm	Spot	Position	1	1041
243.493	148.91	-32.0564	µm	Spot	Position	1	1042
230.648	164.862	-31.1825	µm	Spot	Position	1	1043
212.379	85.8504	-27.6827	µm	Spot	Position	1	1045
192.496	125.024	-28.6692	µm	Spot	Position	1	1047
220.322	146.401	-29.3079	µm	Spot	Position	1	1049
181.382	154.525	-27.8698	µm	Spot	Position	1	1050
210.868	155.846	-27.1943	µm	Spot	Position	1	1051
203.759	166.493	-27.5921	µm	Spot	Position	1	1052
191.522	99.1387	-23.0133	µm	Spot	Position	1	1054
210.704	99.2978	-23.9192	µm	Spot	Position	1	1055
236.936	100.685	-23.9292	µm	Spot	Position	1	1056
168.084	103.928	-24.9553	µm	Spot	Position	1	1057
242.583	105.471	-23.7604	µm	Spot	Position	1	1058
192.824	115.173	-23.9053	µm	Spot	Position	1	1062
180.929	122.116	-23.5955	µm	Spot	Position	1	1063
214.954	122.146	-24.0047	µm	Spot	Position	1	1064
175.562	130.862	-22.5174	µm	Spot	Position	1	1065
209.988	140.407	-25.849	µm	Spot	Position	1	1066
167.942	141.993	-23.2622	µm	Spot	Position	1	1067
222.362	160.024	-23.4949	µm	Spot	Position	1	1069
195.703	163.828	-23.756	µm	Spot	Position	1	1070
170.291	166.493	-23.8473	µm	Spot	Position	1	1071
181.575	85.6889	-20.6716	µm	Spot	Position	1	1072
170.455	87.506	-20.6579	µm	Spot	Position	1	1073
197.337	105.299	-19.192	µm	Spot	Position	1	1077
231.193	121.964	-19.9398	µm	Spot	Position	1	1080
221.854	134.893	-18.8257	µm	Spot	Position	1	1081
184.86	143.94	-20.6113	µm	Spot	Position	1	1082
193.039	143.633	-20.3271	µm	Spot	Position	1	1083
184.033	151.199	-20.0642	µm	Spot	Position	1	1085
208.121	157.155	-20.5576	µm	Spot	Position	1	1086
244.862	158.407	-21.4312	µm	Spot	Position	1	1087
186.629	165.046	-19.7446	µm	Spot	Position	1	1089
167.216	84.62	-16.3444	µm	Spot	Position	1	1090
170.952	109.182	-14.7422	µm	Spot	Position	1	1093
192.181	115.474	-15.6977	µm	Spot	Position	1	1094
219.829	117.771	-16.326	µm	Spot	Position	1	1095
185.398	131.16	-14.7505	µm	Spot	Position	1	1096
248.544	136.424	-14.8654	µm	Spot	Position	1	1097
235.249	166.493	-14.6293	µm	Spot	Position	1	1099
211.539	140.664	-10.7666	µm	Spot	Position	1	1108
168.134	145.002	-12.1019	µm	Spot	Position	1	1110
202.572	147.685	-13.4232	µm	Spot	Position	1	1111
244.306	158.054	-12.6091	µm	Spot	Position	1	1115
225.254	161.494	-12.1025	µm	Spot	Position	1	1116
170.37	107.67	-8.65063	µm	Spot	Position	1	1122
247.117	112.169	-8.07438	µm	Spot	Position	1	1123
225.844	116.42	-8.58689	µm	Spot	Position	1	1124
213.613	118.115	-8.6175	µm	Spot	Position	1	1125
187.506	122.068	-7.57429	µm	Spot	Position	1	1126
172.375	124.635	-9.76168	µm	Spot	Position	1	1127
204.247	131.876	-7.33885	µm	Spot	Position	1	1128
176.498	138.32	-7.23689	µm	Spot	Position	1	1129
203.683	159.992	-3.54663	µm	Spot	Position	1	1139
186.267	166.493	-4.04561	µm	Spot	Position	1	1140
256.996	87.0979	-29.6108	µm	Spot	Position	1	1224
255.289	91.5725	-24.7827	µm	Spot	Position	1	1227
262.616	109.785	-24.4017	µm	Spot	Position	1	1228
259.105	116.438	-15.8457	µm	Spot	Position	1	1233
250.894	161.463	-13.0285	µm	Spot	Position	1	1235
270.88	84.3395	-7.54387	µm	Spot	Position	1	1236
259.661	99.3297	-8.33861	µm	Spot	Position	1	1238
259.568	125.024	-6.82326	µm	Spot	Position	1	1239
263.457	138.631	-8.09248	µm	Spot	Position	1	1240
261.523	145.453	-3.93887	µm	Spot	Position	1	1242
79.8816	5.64557	-0.592857	µm	Spot	Position	1	1243
63.3885	42.5549	-0.0791664	µm	Spot	Position	1	1244
74.8228	49.5631	-0.32069	µm	Spot	Position	1	1245
64.8037	54.7834	0.268402	µm	Spot	Position	1	1246
69.687	60.7787	0.0322495	µm	Spot	Position	1	1247
61.7581	67.3885	-1.44891	µm	Spot	Position	1	1248
73.6897	69.881	1.23959	µm	Spot	Position	1	1249
62.8717	80.9126	0.478996	µm	Spot	Position	1	1250
54.5466	82.2493	-0.0616112	µm	Spot	Position	1	1251
74.5531	15.2014	4.8654	µm	Spot	Position	1	1254
77.088	77.4532	3.45766	µm	Spot	Position	1	1255
69.9282	3.78908	9.0401	µm	Spot	Position	1	1256
79.6851	31.0025	8.22742	µm	Spot	Position	1	1257
61.7547	35.352	7.18304	µm	Spot	Position	1	1258
69.6183	41.9101	7.63962	µm	Spot	Position	1	1259
61.1533	62.4186	8.22731	µm	Spot	Position	1	1261
69.3423	27.8717	12.6966	µm	Spot	Position	1	1263
67.0858	52.0075	12.0341	µm	Spot	Position	1	1264
52.7308	57.6969	12.7624	µm	Spot	Position	1	1265
45.4779	61.5605	13.1359	µm	Spot	Position	1	1266
79.9454	67.0503	11.9594	µm	Spot	Position	1	1267
47.3538	42.5884	16.3923	µm	Spot	Position	1	1272
54.6921	46.7791	16.0492	µm	Spot	Position	1	1273
71.5783	35.1433	19.7857	µm	Spot	Position	1	1275
53.4467	55.1375	21.1312	µm	Spot	Position	1	1276
78.5953	34.6953	24.2148	µm	Spot	Position	1	1278
63.9853	46.5274	24.8855	µm	Spot	Position	1	1279
60.4866	56.3575	23.4514	µm	Spot	Position	1	1280
78.4279	65.2803	23.3211	µm	Spot	Position	1	1281
41.4839	73.6222	24.8889	µm	Spot	Position	1	1282
58.0402	75.9455	25.0248	µm	Spot	Position	1	1283
72.567	82.0898	25.4374	µm	Spot	Position	1	1284
61.4017	68.0282	27.9492	µm	Spot	Position	1	1287
64.3267	26.2962	33.1062	µm	Spot	Position	1	1291
55.6695	34.3891	32.0923	µm	Spot	Position	1	1292
79.9289	53.4083	31.9733	µm	Spot	Position	1	1295
62.141	59.1784	31.4366	µm	Spot	Position	1	1296
65.9272	14.4765	37.0862	µm	Spot	Position	1	1298
53.7557	45.7593	37.0075	µm	Spot	Position	1	1299
71.5368	59.8084	37.1827	µm	Spot	Position	1	1301
69.276	11.3023	39.9813	µm	Spot	Position	1	1303
80.6044	34.0021	39.667	µm	Spot	Position	1	1304
64.192	70.9975	39.3397	µm	Spot	Position	1	1305
45.7428	49.2518	45.0478	µm	Spot	Position	1	1307
76.1945	54.7287	43.3102	µm	Spot	Position	1	1308
45.688	77.2793	42.9326	µm	Spot	Position	1	1310
79.1962	5.86812	49.8357	µm	Spot	Position	1	1311
62.3276	23.7712	46.6758	µm	Spot	Position	1	1312
64.1718	44.9633	48.7298	µm	Spot	Position	1	1313
83.149	82.8344	48.286	µm	Spot	Position	1	1318
71.1612	15.9863	51.7995	µm	Spot	Position	1	1319
54.1826	39.062	52.1744	µm	Spot	Position	1	1320
79.6636	7.57828	54.9408	µm	Spot	Position	1	1323
74.6635	18.8525	54.9367	µm	Spot	Position	1	1324
68.3102	43.9775	54.7976	µm	Spot	Position	1	1325
53.2756	65.1339	59.7572	µm	Spot	Position	1	1333
132.908	3.98027	1.04095	µm	Spot	Position	1	1335
116.969	11.6413	-0.937489	µm	Spot	Position	1	1336
87.6962	21.9717	-0.0657425	µm	Spot	Position	1	1338
117.238	31.7573	1.40009	µm	Spot	Position	1	1340
122.988	33.2753	-1.64676	µm	Spot	Position	1	1341
98.7313	39.4834	-1.39744	µm	Spot	Position	1	1343
87.4526	45.9322	0.458305	µm	Spot	Position	1	1345
113.632	55.787	0.0144424	µm	Spot	Position	1	1346
145.124	59.768	0.969704	µm	Spot	Position	1	1347
106.595	61.1554	-0.427032	µm	Spot	Position	1	1348
137.997	40.8877	5.10751	µm	Spot	Position	1	1351
148.258	52.7753	4.28648	µm	Spot	Position	1	1352
132.802	61.539	2.44216	µm	Spot	Position	1	1353
144.902	4.40513	8.25944	µm	Spot	Position	1	1355
92.8091	4.5758	7.53439	µm	Spot	Position	1	1356
117.516	27.3304	7.26532	µm	Spot	Position	1	1358
111.044	27.5427	8.97775	µm	Spot	Position	1	1359
101.891	28.2687	9.25474	µm	Spot	Position	1	1360
84.745	37.5842	8.82253	µm	Spot	Position	1	1361
104.174	46.269	6.45729	µm	Spot	Position	1	1364
102.505	64.2148	8.64474	µm	Spot	Position	1	1366
110.593	64.3461	9.09787	µm	Spot	Position	1	1367
91.2701	16.0176	13.4412	µm	Spot	Position	1	1371
84.0519	48.52	12.166	µm	Spot	Position	1	1372
95.5796	81.9029	13.1743	µm	Spot	Position	1	1378
129.916	4.24015	17.726	µm	Spot	Position	1	1379
83.5358	5.62489	16.6253	µm	Spot	Position	1	1380
90.57	60.2149	15.3186	µm	Spot	Position	1	1383
111.789	3.85537	20.4113	µm	Spot	Position	1	1386
96.8258	22.8563	19.6629	µm	Spot	Position	1	1388
139.069	25.162	18.4684	µm	Spot	Position	1	1389
124.09	47.0963	19.8021	µm	Spot	Position	1	1391
96.5659	54.6159	19.9896	µm	Spot	Position	1	1392
158.711	5.23598	23.111	µm	Spot	Position	1	1395
106.507	10.5951	23.7452	µm	Spot	Position	1	1396
134.787	26.0718	23.5422	µm	Spot	Position	1	1400
98.2977	30.1089	24.3217	µm	Spot	Position	1	1401
88.5286	30.8446	23.3093	µm	Spot	Position	1	1402
88.4263	4.27922	27.306	µm	Spot	Position	1	1413
111.913	45.1376	31.0751	µm	Spot	Position	1	1418
84.2621	76.8337	31.7366	µm	Spot	Position	1	1424
123.411	81.6515	32.3565	µm	Spot	Position	1	1425
107.552	4.19057	36.1067	µm	Spot	Position	1	1426
87.4205	23.7441	37.6469	µm	Spot	Position	1	1428
101.051	79.2241	35.9618	µm	Spot	Position	1	1443
133.372	4.25918	40.8566	µm	Spot	Position	1	1447
154.385	4.52968	40.3896	µm	Spot	Position	1	1448
98.2605	4.55461	43.6918	µm	Spot	Position	1	1453
126.399	4.4602	43.131	µm	Spot	Position	1	1454
121.402	31.4782	44.2783	µm	Spot	Position	1	1458
87.7934	61.7605	44.5598	µm	Spot	Position	1	1467
90.6058	4.66984	49.3157	µm	Spot	Position	1	1475
93.8928	20.8168	47.4468	µm	Spot	Position	1	1476
110.655	4.9503	51.115	µm	Spot	Position	1	1480
138.754	4.87901	51.9853	µm	Spot	Position	1	1481
159.86	4.84107	52.0684	µm	Spot	Position	1	1482
95.2753	4.53525	56.1836	µm	Spot	Position	1	1496
113.993	5.30909	55.8947	µm	Spot	Position	1	1497
129.257	13.4483	57.5828	µm	Spot	Position	1	1498
94.3477	15.6053	55.5989	µm	Spot	Position	1	1499
146.246	5.01807	59.5442	µm	Spot	Position	1	1510
104.702	19.5911	60.8943	µm	Spot	Position	1	1512
180.706	5.29912	0.193405	µm	Spot	Position	1	1524
203.221	40.2795	-0.313705	µm	Spot	Position	1	1529
172.68	45.0685	-0.459438	µm	Spot	Position	1	1530
222.683	5.27367	5.05144	µm	Spot	Position	1	1536
201.727	13.1511	4.03168	µm	Spot	Position	1	1538
169.861	4.99743	7.899	µm	Spot	Position	1	1552
188.783	4.95963	7.34673	µm	Spot	Position	1	1553
214.415	5.12957	17.385	µm	Spot	Position	1	1560
226.896	12.032	16.6988	µm	Spot	Position	1	1561
243.167	17.135	14.2196	µm	Spot	Position	1	1562
175.988	4.46132	23.6965	µm	Spot	Position	1	1585
211.518	4.47232	24.5563	µm	Spot	Position	1	1586
224.278	17.7217	24.4696	µm	Spot	Position	1	1588
168.595	4.88894	37.128	µm	Spot	Position	1	1616
242.279	6.46615	34.6568	µm	Spot	Position	1	1617
173.522	4.44343	43.2638	µm	Spot	Position	1	1644
190.927	4.49603	44.5864	µm	Spot	Position	1	1645
202.543	4.60708	46.5758	µm	Spot	Position	1	1668
225.287	4.75951	51.1754	µm	Spot	Position	1	1679
178.112	4.80056	56.411	µm	Spot	Position	1	1703
183.686	4.86864	59.9396	µm	Spot	Position	1	1720
197.664	4.66063	61.453	µm	Spot	Position	1	1721
217.289	4.94301	59.5464	µm	Spot	Position	1	1722
252.352	34.3822	0.277817	µm	Spot	Position	1	1744
265.201	38.5151	2.96342	µm	Spot	Position	1	1749
272.772	51.716	4.31068	µm	Spot	Position	1	1751
272.148	54.2813	20.9849	µm	Spot	Position	1	1763
71.4618	92.437	-0.58485	µm	Spot	Position	1	1799
66.1716	94.9297	-0.784592	µm	Spot	Position	1	1800
77.8429	109.782	-0.47813	µm	Spot	Position	1	1802
55.9635	84.5224	4.43011	µm	Spot	Position	1	1803
59.4298	96.7639	4.14868	µm	Spot	Position	1	1804
73.5804	121.143	3.09866	µm	Spot	Position	1	1806
80.9309	100.64	11.8611	µm	Spot	Position	1	1808
72.2387	101.412	12.1623	µm	Spot	Position	1	1809
63.6277	107.439	13.1581	µm	Spot	Position	1	1810
72.5849	109.616	12.4473	µm	Spot	Position	1	1811
68.6498	84.6951	16.9539	µm	Spot	Position	1	1812
78.2675	88.4873	16.1673	µm	Spot	Position	1	1813
77.3309	124.347	15.0768	µm	Spot	Position	1	1814
77.4386	98.4277	19.284	µm	Spot	Position	1	1815
60.3236	108.989	20.6785	µm	Spot	Position	1	1816
64.9303	91.3661	28.3611	µm	Spot	Position	1	1818
80.4994	131.2	29.4056	µm	Spot	Position	1	1820
73.5537	120.637	30.6833	µm	Spot	Position	1	1822
57.4798	93.6084	35.5173	µm	Spot	Position	1	1823
58.1543	106.649	39.3656	µm	Spot	Position	1	1825
80.7989	124.307	40.0408	µm	Spot	Position	1	1826
65.961	120.806	43.4028	µm	Spot	Position	1	1827
72.679	97.291	48.6832	µm	Spot	Position	1	1828
73.4087	111.391	47.8443	µm	Spot	Position	1	1829
76.5057	83.6357	50.8865	µm	Spot	Position	1	1831
65.5421	109.223	50.6999	µm	Spot	Position	1	1832
72.7538	105.852	54.8028	µm	Spot	Position	1	1833
88.0254	85.2173	1.81845	µm	Spot	Position	1	1836
104.36	90.6309	-1.24872	µm	Spot	Position	1	1837
87.4048	96.9714	0.394432	µm	Spot	Position	1	1838
87.0177	107.405	0.859543	µm	Spot	Position	1	1840
112.021	129.028	0.649223	µm	Spot	Position	1	1841
92.971	135.342	0.489975	µm	Spot	Position	1	1843
101.873	152.084	-0.755856	µm	Spot	Position	1	1846
153.428	166.493	-1.49403	µm	Spot	Position	1	1848
128.012	89.4093	2.81608	µm	Spot	Position	1	1849
98.016	112.798	3.41035	µm	Spot	Position	1	1854
121.256	113.776	3.1394	µm	Spot	Position	1	1856
85.4265	115.487	2.89951	µm	Spot	Position	1	1857
99.3146	118.894	3.16348	µm	Spot	Position	1	1858
90.6405	120.495	2.47053	µm	Spot	Position	1	1859
122.976	139.313	3.58176	µm	Spot	Position	1	1863
90.0768	143.517	3.89036	µm	Spot	Position	1	1865
111.104	143.865	4.04256	µm	Spot	Position	1	1866
142.934	144.878	3.19996	µm	Spot	Position	1	1867
127.194	147.72	3.87225	µm	Spot	Position	1	1868
134.718	158.843	4.46184	µm	Spot	Position	1	1871
156.368	158.488	4.63139	µm	Spot	Position	1	1872
163.206	166.493	3.4317	µm	Spot	Position	1	1873
94.5729	146.08	7.0508	µm	Spot	Position	1	1876
127.591	156.353	7.07552	µm	Spot	Position	1	1877
106.701	158.641	8.90481	µm	Spot	Position	1	1878
145.79	166.493	8.1581	µm	Spot	Position	1	1879
119.481	90.0986	10.9742	µm	Spot	Position	1	1881
101.966	115.825	12.781	µm	Spot	Position	1	1884
100.048	124.982	11.4874	µm	Spot	Position	1	1885
107.678	105.683	15.5549	µm	Spot	Position	1	1892
88.8262	106.943	14.6205	µm	Spot	Position	1	1893
89.4951	113.583	15.2012	µm	Spot	Position	1	1896
111.552	120.771	16.2834	µm	Spot	Position	1	1897
91.6783	142.813	14.3613	µm	Spot	Position	1	1904
97.6919	155.017	16.0832	µm	Spot	Position	1	1907
108.555	166.493	16.989	µm	Spot	Position	1	1909
113.633	166.493	14.703	µm	Spot	Position	1	1910
122.07	86.3571	20.1937	µm	Spot	Position	1	1912
84.5729	142.713	19.8145	µm	Spot	Position	1	1914
104.084	151.067	20.0214	µm	Spot	Position	1	1916
131.113	152.039	19.5045	µm	Spot	Position	1	1917
130.557	166.493	19.1872	µm	Spot	Position	1	1918
97.3883	88.2721	23.8527	µm	Spot	Position	1	1920
86.7816	91.1262	25.8636	µm	Spot	Position	1	1921
110.705	106.178	24.8089	µm	Spot	Position	1	1924
98.6381	114.761	23.1428	µm	Spot	Position	1	1925
89.288	125.01	23.9367	µm	Spot	Position	1	1928
83.8452	139.071	23.2414	µm	Spot	Position	1	1931
91.0833	149.223	24.3063	µm	Spot	Position	1	1932
107.489	155.121	24.1372	µm	Spot	Position	1	1933
151.118	166.493	23.2483	µm	Spot	Position	1	1936
121.42	106.831	27.7099	µm	Spot	Position	1	1941
83.5605	115.415	27.0095	µm	Spot	Position	1	1942
128.812	98.3458	32.7144	µm	Spot	Position	1	1952
96.8067	152.947	32.2316	µm	Spot	Position	1	1958
105.205	164.723	33.0088	µm	Spot	Position	1	1959
86.4137	99.8371	34.9702	µm	Spot	Position	1	1962
86.6939	110.97	35.5074	µm	Spot	Position	1	1964
104.62	116.131	36.5292	µm	Spot	Position	1	1965
87.4998	144.168	36.3218	µm	Spot	Position	1	1970
108.684	145.067	35.6102	µm	Spot	Position	1	1971
93.4384	151.551	36.6917	µm	Spot	Position	1	1972
127.865	152.886	35.7474	µm	Spot	Position	1	1973
154.031	161.704	35.8143	µm	Spot	Position	1	1975
96.6185	93.6505	40.6454	µm	Spot	Position	1	1976
88.8842	96.5592	38.706	µm	Spot	Position	1	1977
121.768	107.697	41.0162	µm	Spot	Position	1	1979
104.697	109.177	40.0624	µm	Spot	Position	1	1980
126.775	139.896	40.9312	µm	Spot	Position	1	1982
141.519	155.871	38.6371	µm	Spot	Position	1	1984
107.851	157.66	40.412	µm	Spot	Position	1	1985
103.465	88.0961	44.784	µm	Spot	Position	1	1987
124.139	90.6926	44.2075	µm	Spot	Position	1	1988
141.247	97.4274	43.3881	µm	Spot	Position	1	1989
96.064	119.976	44.1054	µm	Spot	Position	1	1997
98.1068	140.745	42.8288	µm	Spot	Position	1	2004
135.521	159.789	44.1703	µm	Spot	Position	1	2006
120.459	166.493	45.1904	µm	Spot	Position	1	2007
157.346	166.493	45.877	µm	Spot	Position	1	2009
120.245	96.1769	46.709	µm	Spot	Position	1	2012
117.576	159.021	47.6307	µm	Spot	Position	1	2017
127.584	95.707	51.8829	µm	Spot	Position	1	2019
108.948	102.99	51.521	µm	Spot	Position	1	2021
96.5008	118.899	52.1451	µm	Spot	Position	1	2024
102.235	154.551	51.6332	µm	Spot	Position	1	2033
111.563	99.0799	54.6486	µm	Spot	Position	1	2034
84.3441	100.026	56.7466	µm	Spot	Position	1	2035
84.6712	127.804	55.5403	µm	Spot	Position	1	2040
117.382	146.635	54.5347	µm	Spot	Position	1	2042
126.236	165.37	56.322	µm	Spot	Position	1	2044
116.68	166.073	56.6712	µm	Spot	Position	1	2045
88.3548	85.0277	58.208	µm	Spot	Position	1	2048
92.4016	144.227	58.6368	µm	Spot	Position	1	2058
199.265	150.099	-1.2449	µm	Spot	Position	1	2070
185.047	115.755	5.42644	µm	Spot	Position	1	2076
176.045	132.955	2.44292	µm	Spot	Position	1	2080
181.161	159.324	3.33614	µm	Spot	Position	1	2084
216.513	160.865	4.29388	µm	Spot	Position	1	2085
242.35	166.493	4.68889	µm	Spot	Position	1	2088
213.961	151.122	7.02324	µm	Spot	Position	1	2098
250.066	151.372	7.6767	µm	Spot	Position	1	2099
197.157	154.457	13.9745	µm	Spot	Position	1	2105
200.468	165.513	11.1035	µm	Spot	Position	1	2106
167.362	123.494	16.4352	µm	Spot	Position	1	2118
167.262	162.702	15.5599	µm	Spot	Position	1	2124
189.443	166.493	15.3989	µm	Spot	Position	1	2126
230.356	157.414	24.7664	µm	Spot	Position	1	2148
170.387	164.946	30.3255	µm	Spot	Position	1	2171
256.675	113.596	3.65615	µm	Spot	Position	1	2300
262.92	142.155	2.54433	µm	Spot	Position	1	2301
251.871	157.215	7.55655	µm	Spot	Position	1	2303
263.636	142.236	12.2975	µm	Spot	Position	1	2307
251.107	155.009	28.8632	µm	Spot	Position	1	2321
124.36	4.35408	64	µm	Spot	Position	1	2359
169.402	4.82341	64	µm	Spot	Position	1	2382
58.3132	88.5159	64	µm	Spot	Position	1	2401
81.9964	125.324	64	µm	Spot	Position	1	2403
85.921	105.776	64	µm	Spot	Position	1	2412
103.866	110.229	64	µm	Spot	Position	1	2414
95.8018	119.657	64	µm	Spot	Position	1	2418
112.481	155.966	64	µm	Spot	Position	1	2423
