# Supplementary material for: Glucokinase activity controls peripherally located subpopulations of β-cells that lead islet Ca2+ oscillations
Source: eLife. 2025 Feb 12;13:RP103068. doi: 10.7554/eLife.103068 (PMC11820133; doi:10.7554/eLife.103068)
Supplement: Source data 2. [file elife-103068-data2.zip › EJ155 10G F09-1_Statistics/EJ155 10G F09-1_Plot.csv]

Intensity Mean Ch=2 Img=1
====================
Time [s]	Intensity Mean::1000000000::0	Intensity Mean::1000000001::0	Intensity Mean::1000000002::0	Intensity Mean::1000000003::0	Intensity Mean::1000000004::0	Intensity Mean::1000000005::0	Intensity Mean::1000000006::0	Intensity Mean::1000000007::0	Intensity Mean::1000000008::0	Intensity Mean::1000000009::0	Intensity Mean::1000000010::0	Intensity Mean::1000000011::0	Intensity Mean::1000000012::0	Intensity Mean::1000000013::0	Intensity Mean::1000000014::0	Intensity Mean::1000000015::0	Intensity Mean::1000000016::0	Intensity Mean::1000000017::0	Intensity Mean::1000000018::0	Intensity Mean::1000000019::0	Intensity Mean::1000000020::0	Intensity Mean::1000000021::0	Intensity Mean::1000000022::0	Intensity Mean::1000000023::0	Intensity Mean::1000000024::0	Intensity Mean::1000000025::0	Intensity Mean::1000000026::0	Intensity Mean::1000000027::0	Intensity Mean::1000000028::0	Intensity Mean::1000000029::0	Intensity Mean::1000000030::0	Intensity Mean::1000000031::0	Intensity Mean::1000000032::0	Intensity Mean::1000000033::0	Intensity Mean::1000000034::0	Intensity Mean::1000000035::0	Intensity Mean::1000000036::0	Intensity Mean::1000000037::0	Intensity Mean::1000000038::0	Intensity Mean::1000000039::0	Intensity Mean::1000000040::0	Intensity Mean::1000000041::0	Intensity Mean::1000000042::0	Intensity Mean::1000000043::0	Intensity Mean::1000000044::0	Intensity Mean::1000000045::0	Intensity Mean::1000000046::0	Intensity Mean::1000000047::0	Intensity Mean::1000000048::0
0.000000	1659.43	1671.17	1665.34	1655.72	1663.14	1666.55	1667.73	1665.53	1663.3	1752.63	1678.66	1671	1672.5	1671.87	1660.96	1660.41	1663.07	1702.17	1662.72	1677.56	1678.71	1673.73	1659.41	1672.77	1646.95	1624.28	1628.05	1631.73	1639.51	1641.42	1643.1	1640.6	1646.7	1655.47	1649.14	1647.22	1654.85	1650.98	1647.75	1634.61	1628.61	1636.33	1645.36	1649.91	1649.82	1649.76	1657.92	1650.03	1655.91
0.495000	1659.01	1669.08	1664.49	1657.34	1665.72	1667.18	1664.46	1666.74	1663.55	1747.81	1676.23	1670.18	1669.73	1672.35	1664.19	1659.86	1662.19	1704.24	1664.05	1678.57	1680.61	1670.35	1661.21	1672.74	1646.08	1651.21	1638.52	1636.44	1648.75	1650.24	1644.86	1653.85	1649	1657.72	1650.16	1660.14	1669.12	1656.59	1667.12	1638.95	1622.29	1637.1	1645.65	1647.2	1647.64	1652.38	1660.32	1651.16	1655.63
0.990000	1660.19	1668.75	1663.74	1653.38	1661.88	1664.25	1665.85	1665.08	1664.73	1748.25	1677.73	1670.35	1669.27	1672.62	1661.52	1660.32	1663.26	1705.92	1661.59	1675.61	1678.02	1671.4	1659.94	1672.31	1646.03	1647.94	1639.9	1634.48	1649.58	1650.1	1644.05	1653.67	1649.24	1656.87	1650.92	1657.51	1665.43	1655.47	1666.3	1639.62	1627.25	1635.24	1643.03	1646.79	1646.38	1651.48	1656.96	1650.07	1653.4
1.485000	1658.87	1666.11	1663.56	1654.38	1663.39	1665.99	1665.47	1666.46	1664.01	1745.36	1674.66	1670.83	1672.05	1671.78	1660.93	1661.61	1662.29	1704.36	1663.44	1676.14	1676.7	1673.18	1660.11	1670.43	1645.96	1648.67	1641.71	1634.77	1652.05	1650.33	1641.79	1650.81	1650.08	1659.25	1649.24	1660.08	1666.06	1656.68	1666.84	1638.28	1624.24	1635.73	1642.11	1649.5	1646.23	1648.18	1656.38	1649.76	1654.13
1.981000	1658.48	1667.55	1664.36	1653.21	1662.26	1662.77	1663.56	1663.24	1661.25	1746.37	1675.18	1670.08	1670.2	1671.09	1662.16	1660.39	1663.18	1706.12	1662.71	1676.15	1677.06	1674.35	1658	1670.93	1646.9	1645.27	1637.71	1633.98	1648.61	1650.67	1644.26	1654.16	1648	1657.39	1647.83	1659.93	1664.45	1653.93	1664.41	1638.68	1624.23	1635.89	1643.62	1648.4	1649.42	1649.26	1656.67	1650.68	1655.39
2.476000	1658.32	1667.76	1661.68	1654.75	1662.83	1665.53	1663.49	1664.88	1664.61	1741.35	1672.89	1669.39	1666.99	1670.44	1661.2	1661.38	1661.3	1706.19	1663.27	1677.58	1678.26	1676.9	1660.88	1673.5	1645	1648.4	1638.76	1634.98	1649.9	1647.44	1643.38	1653.34	1649.13	1658.63	1649.59	1657.38	1665.59	1655.41	1667.68	1634.5	1623.88	1637.36	1644.08	1646.57	1649.43	1649.93	1655.45	1648.49	1654.33
2.971000	1660.52	1668.09	1662.85	1654.37	1663.07	1665.18	1663.49	1663.69	1662.74	1740.96	1673.15	1670.27	1666.89	1670.42	1661.73	1661.59	1663.66	1703.37	1660.2	1677.07	1678.52	1677.02	1659.72	1671.17	1644.76	1648.45	1640.6	1634.4	1648.46	1645.25	1641.52	1652.74	1647.48	1656.82	1648.42	1656.49	1664.31	1654.6	1664.12	1638.32	1625.9	1635.47	1643.11	1648.13	1646.92	1649.48	1656.36	1648.77	1653.75
3.466000	1655.96	1668.06	1662.5	1652.04	1660.79	1661.44	1661.49	1662.64	1662.48	1740.95	1674.33	1668.84	1667.7	1668.23	1659.76	1658.89	1660.41	1702.24	1661.45	1676.67	1677.56	1673.04	1658.9	1671.65	1646.68	1647.17	1636.79	1633.64	1648.28	1647.51	1643.73	1650.37	1645.71	1653.39	1646.85	1657.01	1663.2	1654.6	1663.79	1638.31	1625.43	1635.13	1642.22	1645.55	1646.62	1648.03	1655.96	1650.47	1651.9
3.961000	1659.75	1668.52	1663.77	1653.67	1663.3	1664.99	1663.66	1666	1664.24	1743.85	1675.54	1669.29	1666.75	1668.65	1662.98	1660.79	1661.77	1704.06	1660.62	1676.08	1677.82	1675.3	1657.58	1672.66	1645.84	1646.92	1637.08	1636.23	1648.72	1648.48	1643.29	1650.6	1648.57	1655.13	1647.31	1658.87	1664.44	1655.64	1664.84	1638.28	1626.7	1636.29	1642.72	1646.31	1646.28	1647.52	1654.37	1651.28	1653.44
4.457000	1657.88	1668.45	1660.64	1652.29	1661.28	1664.35	1660.15	1665.82	1662.45	1743.17	1674.76	1668.88	1668.11	1671.02	1659.2	1658.16	1664.3	1704.61	1662.54	1676.97	1679.02	1672.07	1659.04	1671.66	1643.62	1643.83	1636.06	1635.25	1647.02	1650.38	1641.77	1650.95	1645.83	1655.09	1646.89	1657.88	1663.42	1653.63	1663.02	1638.64	1625.6	1635.44	1641.81	1648.32	1644.51	1649.08	1654.16	1648.37	1654.67
4.952000	1657.01	1667.76	1661.37	1653.66	1659.83	1661.46	1665.13	1663.66	1662.27	1745	1674.65	1671.31	1668.44	1667.54	1662.12	1660.28	1661.82	1704.15	1660.41	1675.74	1677.52	1670.41	1657.09	1671.58	1645.68	1646.89	1635.52	1633.4	1648.36	1648.9	1644.11	1651.22	1646.61	1655.85	1647.66	1657.02	1663.68	1653.6	1662.23	1639.36	1625.16	1635	1644.11	1644.7	1645.48	1646.94	1652.78	1648	1652.66
5.447000	1659.14	1667.17	1662.93	1652	1660.26	1662.31	1660.32	1661.54	1660.51	1737.44	1674.32	1670.21	1667.36	1669.99	1661	1658.38	1661.17	1703.4	1659.65	1675.41	1676.13	1674.62	1659.02	1671.96	1644.19	1644.21	1638.07	1630.83	1645.53	1645.89	1643.78	1650.34	1646.5	1655.46	1647.96	1657.33	1665.2	1653.7	1664.25	1636.65	1624.87	1635.59	1642.5	1646.16	1643.87	1646.95	1655.13	1648.38	1654.86
5.942000	1657.37	1668	1662.84	1652.86	1660.69	1663.73	1661.02	1664.69	1661.76	1741.33	1674.03	1670.62	1669.03	1666.98	1659.14	1657.36	1661.06	1700.16	1660.41	1675.59	1675.07	1670.89	1657.75	1670.42	1644.43	1645.69	1637.37	1635.16	1648.86	1648.54	1642.57	1651.99	1647.28	1652.63	1648.24	1658.46	1664.55	1653.42	1663.39	1638.44	1623.64	1635.46	1643.24	1642.88	1648.77	1648.52	1655.14	1649.17	1653.46
6.437000	1658.34	1666.84	1659.15	1651.26	1664.03	1664.03	1660.83	1663.97	1663.77	1742.45	1673.26	1667.22	1668.67	1668.19	1658.49	1660.43	1662.66	1701.6	1658.57	1677.35	1676.11	1673.95	1659.15	1670.36	1642.91	1646.64	1636.48	1632.49	1645.09	1646.17	1644.02	1649.85	1646.04	1654.27	1645.82	1656.73	1661	1655.16	1664.21	1637.32	1624.99	1635.61	1642	1643.9	1646.12	1646.92	1655.72	1649.66	1651.6
6.933000	1658.58	1667.49	1661.64	1652.12	1662.98	1662.69	1661.84	1662.37	1661.9	1740.07	1672.69	1670.03	1667.32	1669.63	1659.26	1658.52	1663.4	1701.9	1660.37	1672.28	1676.78	1671.14	1658.28	1668.73	1644.1	1645.89	1636.93	1632.84	1647.71	1645.13	1641.37	1650.53	1649.18	1654.45	1647.06	1654.66	1661.05	1654.01	1664.74	1637.24	1626.53	1634.51	1641.86	1646.23	1645.94	1649.55	1653.99	1647.74	1652.58
7.428000	1658.42	1667.72	1664.43	1652.15	1663.17	1664.57	1661.82	1663.67	1663.33	1741.92	1674.51	1669.01	1665.36	1670.2	1658.66	1658.28	1660.37	1702.82	1661.05	1675.22	1677.08	1671.17	1658.89	1670.23	1641.38	1645.73	1635.93	1631.57	1646.58	1648.19	1642.45	1651.83	1647.03	1654.58	1646.42	1654.14	1663.21	1652.13	1663.26	1637.02	1623.62	1635.21	1641.62	1646.89	1644.22	1647.64	1652.21	1647.13	1652.5
7.923000	1657.36	1669.32	1661.28	1651.79	1661.13	1663.39	1664.22	1665.58	1662.33	1744.09	1675.41	1667.96	1666	1669.48	1658.52	1658.97	1660.83	1699.93	1660.3	1677.93	1679.74	1668.24	1657.33	1671.79	1642.74	1644.58	1635.65	1630.15	1647.01	1647.09	1640.94	1650.22	1644.33	1652.89	1647.14	1653.04	1662.37	1651.37	1663.61	1637.25	1623.97	1633.53	1639.15	1642.84	1646.92	1646.11	1652.68	1648.62	1655.35
8.418000	1657.22	1667.24	1659.07	1651.7	1660.53	1660.67	1662.26	1661.96	1660.88	1739.88	1673.43	1668.21	1667.62	1666.8	1661.61	1657.35	1662.71	1701.06	1661.59	1674.65	1675.86	1671.41	1657.54	1670.27	1644.25	1644.97	1635.83	1633.5	1647.32	1646.74	1640.74	1650.16	1645.96	1653.46	1647.04	1657.67	1662.01	1653.88	1663.23	1635.37	1626.28	1634.56	1642.92	1646.81	1645.97	1646.7	1652.5	1648.43	1653.82
8.914000	1658.51	1666.87	1662.83	1653.13	1660.04	1662.26	1663.05	1663.51	1662	1739.76	1673.69	1667.11	1665.14	1669.56	1661.08	1657.43	1659.61	1704.83	1660.3	1674.88	1676.92	1668.78	1656.55	1668.56	1642.2	1644.04	1635.81	1630.93	1646.59	1647.04	1639.81	1650.3	1644.58	1654.55	1647.31	1656.69	1662.62	1652.78	1662.65	1637.32	1623.53	1635.15	1642.6	1645.18	1645.08	1646.9	1654.15	1647.29	1653.66
9.409000	1657.02	1667.57	1660.3	1653.82	1661.89	1662.93	1663.93	1664.12	1663.4	1740.88	1674.13	1671.5	1668.28	1668.26	1657.15	1657.69	1663.32	1702.3	1661.7	1677.55	1679.25	1669.93	1656.24	1670.43	1644.9	1645.07	1636.76	1631.29	1646.94	1645.76	1639.78	1651.37	1647.66	1654.49	1645.7	1654.78	1661.57	1653.04	1663.09	1636.15	1622.99	1634.54	1641.13	1646.25	1645.86	1647.48	1653.75	1648.32	1650.89
9.904000	1657.33	1668.8	1660.12	1654.85	1658.8	1663	1662.08	1664.75	1662.81	1739.44	1673.4	1669.62	1668.04	1668.33	1658.48	1660.03	1661.65	1700.72	1658.17	1676.79	1678.59	1670.26	1657.82	1671.79	1642.74	1644.68	1637.34	1631.4	1647.15	1647.05	1641.54	1648.79	1646.74	1656.24	1648.65	1652.69	1663	1652.33	1662.7	1637.87	1623.73	1635.09	1642.47	1647.18	1645.72	1646.64	1652.37	1648.66	1653.41
10.399000	1655.56	1666.29	1659.84	1651.76	1660.14	1663.43	1659.93	1662.92	1662.05	1735.99	1672.72	1669.23	1664.5	1667.51	1658.26	1659.41	1659.73	1702.67	1657.51	1676.16	1677.6	1669.76	1659.13	1672.58	1642.65	1644.43	1635.48	1630.8	1647.19	1647.85	1640.73	1650.81	1643.91	1654.76	1646.83	1654.66	1659.6	1654.29	1663.92	1638.29	1625.06	1635.86	1643.08	1644.77	1643.79	1645.59	1652.18	1647.43	1651.66
10.894000	1656.63	1667.14	1662.13	1652.29	1662.44	1664.36	1663	1664.08	1663.49	1741.68	1673.41	1667.88	1666.86	1667.55	1658.11	1660.2	1662.82	1702.59	1658.94	1675.18	1677.87	1671.21	1656	1670.62	1645.07	1642.98	1636.01	1631	1644.86	1644.53	1640.92	1650.82	1647.26	1653.45	1646.75	1654.11	1660.17	1654.1	1662.7	1636.12	1623.15	1633.36	1641.26	1645.15	1644.82	1644.61	1653.56	1647.54	1651.66
11.390000	1656.06	1667.65	1660.67	1653.34	1661.64	1662.42	1660.82	1662.11	1659.73	1737.21	1673.78	1669.31	1661.87	1664.89	1658.61	1657.52	1661.18	1702.6	1657.22	1673.54	1676.04	1667.07	1655.6	1670.8	1645.42	1643.28	1635.52	1630.44	1644.5	1644.68	1641.11	1649.16	1646.09	1650.78	1644.33	1654.19	1662.76	1652.81	1660.52	1636.19	1623.7	1633.48	1642.52	1643.98	1644.73	1644.53	1654.28	1646.26	1650.9
11.885000	1657.52	1665.55	1661.04	1654.03	1660.28	1663.24	1660.75	1663.25	1661.45	1733.28	1669.99	1667.89	1661.79	1663.84	1657.05	1656.81	1659.74	1702.47	1658.32	1674.65	1675.61	1671.43	1656.58	1669.7	1643	1642.92	1633.66	1633.26	1647.17	1643.89	1639.42	1647.65	1644.4	1652.5	1646.74	1656.1	1659.61	1652.77	1662.3	1636.8	1624.56	1634.98	1642.89	1643.96	1645.48	1645.28	1649.95	1648.61	1651.58
12.380000	1655.92	1665.4	1661.62	1653.15	1661.43	1662.25	1660.19	1662.64	1661.55	1729.2	1670.07	1668.4	1665.07	1664.41	1656.9	1659.23	1660.8	1697.59	1659.08	1678.69	1676.22	1669.36	1658.66	1670.05	1645.6	1645.99	1636.32	1630.55	1647.72	1646.69	1640.8	1648.42	1643.43	1652.99	1647.52	1655.71	1663.03	1651.53	1661.63	1636.64	1622.82	1634.1	1641.41	1643.91	1645.99	1646.27	1651.29	1645.57	1653.21
12.875000	1654.97	1664.87	1660.36	1652.26	1659.73	1661.47	1660.99	1663.7	1663.7	1723.61	1669.29	1669.73	1663.95	1663.34	1657.17	1654.81	1660.3	1696.99	1657.91	1675.01	1676.93	1668.58	1653.78	1669.67	1644.58	1645.86	1636.35	1631.48	1645.66	1646.2	1640.76	1647.51	1644.08	1655.16	1645.73	1653.38	1660.1	1653.8	1664.63	1635.75	1622.52	1633.01	1640.71	1644.74	1643.36	1643.91	1652.09	1648.45	1651
13.370000	1655.51	1664.38	1660.47	1651.38	1661.65	1660.83	1661.89	1663.59	1661.72	1719.06	1669.09	1669.72	1664.15	1665.66	1656.49	1654.43	1659.85	1694.88	1656.74	1673.21	1674.94	1671.77	1655.65	1667.94	1642.02	1644.62	1634.8	1630.78	1643.11	1645.47	1640.86	1649.48	1645.53	1653.49	1645.79	1653.36	1661.37	1652.3	1662.87	1637.57	1622.13	1634.57	1641.07	1645.68	1643.51	1645.29	1650.72	1647.08	1651.44
13.866000	1656.36	1665.98	1659.94	1651.61	1660.6	1661.2	1661.19	1662.73	1661.49	1712.9	1669.29	1667.58	1662.2	1666.77	1657.2	1656.83	1658.5	1692.12	1659.68	1675.37	1677.21	1670.3	1656.74	1670.45	1640.57	1642.02	1636.38	1630.7	1646.28	1646.87	1641.76	1649.56	1645.1	1652.49	1644.02	1654.5	1658.82	1651.78	1661.39	1634.84	1621.78	1633.63	1638.65	1644.8	1643.39	1644.36	1650.5	1648.57	1648.97
14.361000	1656.14	1664.13	1659.39	1650.91	1661.44	1660.21	1657.62	1660.97	1658.95	1705.77	1666.52	1666.96	1661.22	1664.42	1655.28	1658.34	1658.84	1690.24	1660.62	1675.38	1675.29	1671.78	1656.3	1669.06	1643.97	1644.02	1635.36	1632.17	1644.31	1644.47	1640.69	1648.86	1644.7	1653.15	1643.78	1653.75	1660.03	1652.04	1662.14	1637.85	1622.39	1633.93	1641.08	1644.52	1643.01	1646.18	1651.57	1646.23	1651.55
14.856000	1655.27	1663.68	1661.87	1651.79	1658.2	1660.85	1660.46	1662.13	1660.88	1697.12	1667.2	1668.83	1663.15	1664.51	1657.96	1657.78	1662.42	1690.89	1658.9	1673.88	1675.19	1673.89	1655.17	1665.91	1644.04	1643.89	1632.29	1630.36	1645.53	1644.9	1640.4	1648.13	1644.58	1653.2	1646.72	1653.81	1659.36	1651.34	1659.38	1634.18	1623.8	1632.94	1638.65	1642.56	1646.23	1648.2	1650.56	1646.33	1651.32
15.351000	1654.77	1663.45	1660.62	1653.05	1659.87	1663.48	1659.52	1662.08	1660.7	1694.54	1667.38	1668.85	1663.25	1664.35	1654.09	1658.34	1662.33	1685.86	1656.8	1676.49	1675.63	1673.57	1655.58	1667.1	1642.21	1645.1	1634.24	1629.36	1646.73	1647.55	1640.58	1648.55	1646.05	1652.36	1647.5	1653.39	1662.67	1651.57	1660.72	1637.71	1623.58	1633.82	1642.64	1642.49	1644.26	1646.86	1651.21	1645.08	1650.99
15.846000	1654.83	1664.97	1659.82	1651.18	1659.35	1661.57	1658.46	1662.88	1659.41	1688.37	1665.93	1668.65	1659.13	1663.77	1655.15	1658.96	1660.17	1683.62	1661.01	1673.98	1675.51	1672.59	1657.53	1667.66	1641.24	1641.66	1636.89	1631.18	1646.63	1645.51	1640.27	1648.91	1643.37	1652.65	1646.73	1654.34	1659.42	1651.67	1661.58	1635.35	1622.45	1633.81	1639.15	1643.69	1645.48	1648.61	1651.36	1645.41	1649.67
16.341999	1656.42	1666.16	1662.76	1651.49	1660.57	1659.49	1660	1663.64	1660.58	1686.07	1666.25	1668.41	1662.17	1661.4	1656.03	1659.07	1660.12	1680.34	1658.29	1673.75	1677.11	1673.28	1656.21	1668.84	1641.72	1643.44	1636.53	1630.82	1646.44	1643.47	1640.7	1649.12	1644.56	1653.55	1645.06	1653.39	1659.45	1650.86	1662.58	1636.67	1623.19	1636.16	1640.37	1643.18	1643.89	1647.16	1652.38	1647.28	1650.12
16.837000	1656.2	1663.96	1660.87	1652.77	1661.22	1659.87	1659.29	1662.34	1662.66	1679.47	1664.44	1665.02	1661.56	1662.9	1656.35	1658.71	1660.95	1677.44	1659.81	1676.25	1674	1676.67	1654.7	1669.32	1642.34	1643.49	1633.95	1629.8	1642.97	1641.89	1639.47	1648.89	1643.89	1652.05	1644.63	1654.1	1661.5	1648.42	1659.74	1635.56	1624.35	1633.42	1640.31	1641.55	1643.41	1644.63	1650.28	1647.12	1648.56
17.332001	1653.1	1663.52	1662	1650.64	1657.93	1659.35	1657.9	1660.64	1661.13	1676.18	1664.71	1665.76	1661.33	1661.5	1652.72	1659.52	1662.09	1674.94	1658.65	1674.06	1677.59	1676.97	1655.58	1665.33	1643.66	1646.15	1632.87	1630.2	1643.62	1644.46	1641.31	1648.12	1643.71	1650.94	1643.21	1651.84	1657.88	1650.97	1659.24	1636.72	1623.5	1632.36	1637.75	1643.53	1641.85	1644.02	1650.67	1643.94	1649.8
17.827000	1656.94	1661.94	1662.78	1654.47	1662.6	1660.68	1658.74	1659.98	1661.55	1676.29	1664.2	1667.26	1661.01	1661.7	1655.04	1656.47	1659.45	1676.7	1657.89	1673.74	1676.95	1676.27	1657.54	1666.88	1641.72	1643.45	1634.15	1628.41	1645.63	1645.62	1639.72	1648.71	1645.11	1651.39	1644.32	1651.95	1659.89	1650.22	1659.88	1638.83	1622.86	1632.61	1640.12	1642.5	1642.41	1645.05	1650.19	1646.6	1651.78
18.322001	1656.27	1663.5	1661.28	1651.41	1662.81	1660.9	1658.38	1660.52	1660.86	1674.27	1663.46	1665.92	1662.11	1660.79	1653.1	1657.16	1662.85	1675.22	1659.62	1675.2	1675.5	1678.16	1655.67	1667.4	1643.7	1642.84	1635.62	1631.27	1646.22	1643.87	1639.37	1647.33	1643.26	1652.19	1642.97	1653.47	1657.88	1651.33	1660.2	1636.02	1624	1631.77	1639.46	1642.24	1645.6	1642.85	1648.21	1645.6	1651.57
18.818001	1655.47	1662.39	1660.77	1653.21	1662.5	1661.48	1659.6	1660.73	1661.29	1672.51	1664.73	1666.62	1660.52	1660.53	1651.25	1656.63	1662.72	1673.07	1656.68	1675.09	1674.66	1678.21	1655.46	1667	1642.24	1644.27	1633.36	1629.25	1644.27	1641.95	1638.08	1645.37	1643.52	1649.88	1642.54	1654.37	1660.61	1650.21	1658.49	1635.43	1623.6	1632.25	1639.52	1644.84	1642.75	1646.1	1651.51	1646.33	1651.58
19.313000	1654.27	1662.68	1660.23	1652.45	1659.73	1661.21	1657.01	1658.77	1660.66	1668.92	1661.87	1663.8	1659.64	1660.04	1652.74	1659.46	1660.95	1669.98	1656.7	1675.1	1675.67	1678.16	1654.73	1666.43	1641.86	1641.44	1631.99	1628.73	1643.52	1643.59	1639.59	1646.49	1645	1648.35	1643.96	1653.58	1659.67	1650.41	1658.4	1635.1	1622.81	1632.86	1640.89	1641.16	1641.44	1646.81	1647.8	1646.74	1648.22
19.808001	1652.39	1662.44	1658.47	1653.58	1661	1660.88	1657	1661.21	1659.66	1668.94	1664.01	1665.85	1661.08	1658.58	1653.79	1656.15	1661.94	1672.9	1660.9	1675.89	1677.02	1676.81	1656.74	1665.27	1641.25	1644.94	1633.68	1629.38	1645.68	1644.05	1638.62	1649.19	1641.05	1652.44	1646.1	1651.71	1658.14	1650.31	1658.12	1636.56	1623.37	1633.98	1638.49	1641.41	1643.07	1645.73	1649	1645.87	1648.28
20.302999	1654.3	1665.06	1659.06	1652.89	1661.48	1661.69	1657.74	1661.62	1661.3	1668.66	1664.54	1666.05	1661	1658.94	1651.03	1657.18	1660.42	1670.45	1656.87	1674.98	1674.94	1678.39	1656.7	1666.89	1644	1641.75	1632.68	1631.5	1642.28	1643.92	1639.61	1646.76	1643.31	1651.34	1642.81	1652.61	1657.68	1651.07	1659.89	1636.75	1623.57	1631.05	1638.32	1641.6	1642.42	1645.06	1646.97	1645.82	1649.81
20.798000	1655.96	1664.08	1660.5	1651.55	1661.24	1661.09	1658.34	1662.15	1660.87	1667.78	1661.98	1667.33	1660.6	1660.51	1655.86	1657.11	1661.33	1668.87	1657.14	1676.09	1674.96	1676.78	1655.59	1667.18	1645.06	1644.32	1633.81	1630.08	1644.15	1642.77	1639.46	1645.96	1643.35	1650.01	1645.17	1651.3	1660.17	1653.11	1661.26	1636.26	1624.64	1634.92	1640.93	1640.36	1643.17	1643.57	1648.43	1643.86	1648.31
21.294001	1654.75	1663.82	1659.68	1652.18	1662.29	1662.48	1657.65	1660.75	1660.36	1663.75	1662.31	1663.75	1659.73	1659.57	1652.82	1655.35	1662.63	1668.85	1658.4	1672.1	1675	1682	1656.34	1666.5	1644.58	1642.33	1631.59	1630.55	1645.36	1642.86	1640.42	1648.92	1642.17	1650.9	1643.07	1654.37	1656.74	1648.96	1658.8	1636.53	1624.66	1631.86	1636.29	1641.33	1641.74	1646.12	1648.46	1646.02	1649.32
21.789000	1653.55	1661.5	1661.14	1653.57	1661.53	1660.02	1657.14	1659.83	1660.01	1665.46	1663.99	1664.07	1659.97	1658.09	1650.14	1658.41	1659.75	1668.18	1657.66	1673.58	1673.07	1681.24	1657.07	1664.55	1643.31	1642.3	1632.12	1628.75	1643	1644.51	1639.51	1646.91	1640.91	1651.22	1644.6	1652.06	1658.65	1649.19	1656.28	1634.31	1624.27	1632.78	1637.76	1640.04	1641.24	1643.27	1648.54	1646.04	1648.67
22.284000	1654.54	1661.54	1659.31	1650.1	1661.23	1659.92	1656.21	1660.25	1659.29	1665.45	1661.86	1665.34	1661.98	1660.57	1653.42	1657.45	1663.39	1667.26	1658.32	1676.98	1678.27	1678.66	1654.23	1664.76	1642.79	1643.85	1633.93	1629.25	1644.29	1643.82	1639.73	1648.32	1642.87	1649.22	1644.79	1652.24	1660.87	1651.91	1659.04	1636.24	1623.75	1632.59	1638.12	1642.04	1641.48	1646.64	1648.2	1644.26	1649.16
22.778999	1656.84	1661.94	1662.48	1653.57	1661.64	1660.24	1656.84	1659.54	1658.01	1662.89	1662.09	1664.06	1658.8	1659.37	1652.05	1657.02	1661.05	1668.61	1658.5	1674.03	1673.15	1676.8	1654.96	1664.08	1642.72	1644.57	1634.79	1629.62	1644.32	1645.56	1641.07	1647.03	1645.61	1653.37	1643.66	1653.62	1659.22	1648.51	1660.49	1637.12	1623.62	1632.49	1640.79	1640.92	1641.65	1644.99	1648.38	1647.43	1648.66
23.275000	1655.75	1662.51	1660.89	1651.3	1658.82	1658.9	1659.48	1662.14	1660.14	1663.93	1660.95	1665.09	1657.25	1658.98	1651.25	1657.4	1661.2	1669.7	1657.08	1674.38	1675.91	1677.82	1653.99	1668.28	1644.07	1642.13	1634.19	1630.17	1644.85	1643.26	1640.52	1649.06	1644.11	1649.88	1645.9	1654.56	1658.55	1650.17	1660.94	1635.94	1624.27	1635.19	1639.27	1640.87	1642.43	1645.03	1648.51	1645.34	1649.68
23.770000	1652.81	1664.1	1660.83	1651.74	1660.54	1660.82	1657.41	1659.46	1658.95	1666.14	1663.52	1665.54	1660.41	1661.2	1651.18	1657.48	1658.83	1668.85	1657.74	1675.52	1676.52	1676.72	1653.93	1667.54	1642.3	1642.6	1632.42	1631.25	1645.25	1643.97	1638.57	1648.59	1642.22	1649.51	1645.03	1653.68	1660.51	1647.94	1660.24	1633.71	1621.64	1633.7	1639.27	1640.56	1642.21	1642.99	1650.77	1644.27	1648.56
24.264999	1655.73	1663.85	1663.27	1652.76	1661	1659.66	1657.75	1660.92	1660.27	1664.6	1662.52	1667	1659.47	1658.3	1650.56	1657.88	1661.06	1667.83	1657.4	1675.49	1675.47	1677.87	1654.67	1665.88	1643.05	1644.21	1632.95	1631.36	1644.92	1642.63	1638.9	1646.33	1641.55	1650.75	1644.79	1653.29	1659.73	1650.24	1659.75	1637.42	1623.42	1632.95	1638.87	1641.66	1642.06	1645.06	1650.56	1644.8	1650.51
24.760000	1655.38	1662.06	1661.38	1651	1659.2	1657.7	1655.97	1660.95	1658.5	1662.95	1663.84	1664.73	1659.16	1658.74	1654.05	1655.74	1658.2	1667.19	1656.32	1676.59	1675.25	1676.86	1657.17	1664.12	1643.45	1639.58	1631.18	1629.25	1642.57	1642.52	1641.78	1647.71	1639.82	1651.68	1643.04	1652.57	1659.61	1646.89	1656.54	1635.66	1625.34	1630.15	1637.31	1642.71	1639.82	1643.95	1650.18	1645.49	1647.14
25.254999	1653.36	1663.72	1659.11	1652.15	1659.63	1660.16	1655.74	1659.69	1659.48	1663.18	1664.61	1666.6	1659.04	1658.45	1649.53	1656.52	1660.84	1667.65	1658.16	1674.58	1676.77	1677.28	1655.3	1663.55	1643.93	1640.5	1633.71	1629.2	1643.03	1641.49	1637.36	1649.28	1642.61	1650.98	1641.72	1651.86	1657.32	1649.31	1657.06	1636.39	1623.85	1631.19	1638.65	1640.84	1640.93	1642.18	1647.07	1645.14	1647.05
25.750999	1654.25	1661.55	1659.42	1653.02	1660.07	1659.41	1657.21	1659.81	1658.46	1663.06	1660.96	1665.67	1657.05	1658.72	1651.99	1653.74	1660	1669.18	1657.92	1674.96	1675.23	1675.54	1655.57	1665.28	1641.56	1640.95	1634.35	1629.46	1643.31	1641.28	1638.72	1647.63	1645.3	1651.94	1643.48	1652.22	1656.29	1647.91	1660.87	1636.32	1622.09	1631.78	1636.85	1639.92	1643.75	1642.06	1647.57	1643.4	1647.21
26.246000	1653.68	1661.07	1659.76	1650.03	1660.53	1659.37	1657.6	1660.69	1659.69	1662.17	1661.87	1666.16	1659.68	1657.92	1651.24	1654.83	1662.93	1664.55	1657.32	1673.06	1675.14	1674.92	1656.38	1665	1642.89	1641.85	1632.6	1631.11	1644.29	1640.68	1637.25	1646.93	1641.17	1650.59	1644.1	1651.56	1657.65	1646.96	1659.25	1634.84	1623.04	1632.99	1639.11	1638.87	1641	1643.34	1647.63	1645.56	1647.05
26.740999	1654.86	1661.88	1660.43	1652	1658.65	1659.1	1656.57	1660.63	1659.89	1662.1	1662.26	1663.95	1658.8	1658.77	1651.93	1656.19	1661.4	1665.21	1655.45	1675.35	1675.41	1674.92	1655.03	1663.16	1643.96	1643.15	1632.76	1630.18	1644.06	1642.71	1642.41	1646.36	1639.34	1650.68	1645.21	1654.15	1657.53	1649	1658.72	1633.82	1625.3	1631.53	1637	1639.85	1643.28	1643.46	1650	1646.84	1648.16
27.236000	1655.99	1661.83	1659.99	1650.2	1660.89	1659.17	1657.14	1658.76	1657.63	1662.36	1663.45	1664.04	1656.73	1657.72	1651.8	1655.92	1660.28	1666.67	1657.47	1674.7	1677.57	1676.36	1653.64	1663.77	1642.69	1642.31	1633.43	1631.22	1644.25	1642.01	1638.97	1645.97	1643.18	1647.66	1643.03	1651.68	1656.05	1649.52	1658.53	1636.43	1622.68	1629.17	1635.94	1639	1640.55	1640.34	1647.9	1647.2	1646.51
27.731001	1653.27	1661.46	1659.06	1651.63	1659.47	1660.56	1656.57	1660.77	1658.83	1662.37	1662.2	1664.44	1658.59	1656.93	1650.07	1655.81	1660.91	1665.16	1656.59	1674.29	1677.5	1676.41	1655.25	1665.46	1643.97	1639.9	1631.77	1630.44	1644.08	1643.21	1637.83	1648.7	1640.11	1649.05	1642.3	1653.02	1657.79	1647.76	1657.62	1635.59	1621.38	1630.77	1637.12	1639.61	1641.45	1643.03	1645.03	1644.42	1648.46
28.226999	1653.48	1660.87	1660.02	1651.16	1660.02	1657.92	1656.44	1659.69	1659.06	1661.65	1661.97	1664.83	1657.97	1655.73	1651.34	1654.15	1661.23	1666.04	1658.09	1673.15	1674.9	1673.01	1654.3	1664.3	1641.61	1641.48	1633.24	1630.45	1643.8	1645.33	1637.97	1644.05	1640.55	1649.19	1640.69	1653.78	1658.76	1647.45	1657.36	1636.2	1623.31	1629.7	1635.84	1638.71	1641.35	1643.26	1647.76	1644.93	1646.37
28.722000	1653.73	1661.68	1660.51	1651.54	1660.67	1661.4	1656.91	1658.54	1658.36	1662.91	1662.24	1662.7	1656.07	1659.03	1651.61	1656.06	1660.3	1667.01	1657.65	1672.86	1676.54	1675.55	1654.28	1664.88	1641.42	1643.69	1633.84	1628.38	1644.46	1643.13	1639.5	1645.76	1641.79	1650.02	1643.23	1651.92	1655.97	1648.53	1658.22	1636.03	1620.36	1632.41	1636.72	1639.57	1640.92	1642.73	1645.02	1644.46	1646.21
29.216999	1655.17	1660.71	1662.57	1651.62	1660.48	1659.69	1656.51	1662.02	1659.99	1662.13	1663.25	1663.71	1655.97	1657.24	1651.85	1654.19	1660.26	1665	1656.84	1672.39	1676.72	1674.49	1655.85	1664.29	1640.43	1641.32	1633.56	1629.03	1642.93	1641.53	1640.19	1646.25	1641.06	1648.95	1643.16	1649.73	1655.21	1646.71	1656.27	1635.65	1622.98	1631.71	1637.76	1638.43	1639.15	1642.28	1646.62	1642.15	1646.36
29.712000	1653.18	1660.21	1660.83	1651.6	1659.55	1658.24	1655.12	1658.92	1658.34	1661.98	1659.93	1663.07	1656.4	1656.97	1652.01	1655.71	1662.17	1662.77	1655.02	1673.83	1673.25	1675.28	1655.12	1664.31	1643.45	1638.49	1632.12	1630.68	1642.41	1642.54	1638.78	1645.73	1640.61	1649.31	1645.81	1649.83	1655.72	1648.74	1661.07	1637.09	1621.93	1632.84	1637.95	1637.26	1641.87	1642.6	1646.69	1645.2	1646.91
30.207001	1653.88	1660.89	1661.2	1648.44	1658.73	1658.41	1658.62	1659.88	1658.85	1661.78	1661.44	1663.61	1657.97	1657.87	1651.83	1656.26	1663.67	1666.14	1656.6	1675.73	1673.76	1674.2	1656	1664.5	1639.19	1643.71	1632.78	1629.15	1641.62	1642.55	1637.78	1646.8	1640.21	1649.06	1642.1	1649.84	1657.27	1650.09	1658.07	1634.08	1621.72	1631.84	1636.83	1638.48	1641.52	1642.55	1647.64	1643.44	1649.03
30.702999	1654.17	1661.86	1658.9	1650.63	1658.39	1658.66	1654.42	1660.56	1660.88	1659.63	1659.41	1663.97	1656.97	1654.62	1649.7	1655.38	1661.87	1664.75	1656.35	1674.26	1674.81	1672.83	1655.48	1664.63	1641.93	1639.69	1632.2	1627.94	1641.85	1641.27	1638.62	1645.69	1642.42	1647.47	1642.6	1650.16	1653.58	1648.04	1659.49	1635.34	1621.85	1631.17	1637.29	1639.61	1640.15	1640.55	1644.56	1642.55	1642.85
31.198000	1654.89	1662.47	1659.12	1648.56	1659.66	1659.26	1655.67	1659.84	1658.64	1660.78	1661.1	1664.12	1656.42	1658.02	1651.43	1655.35	1660.78	1666.9	1656.68	1674.32	1675.54	1672.3	1654.18	1664.12	1642.24	1641.86	1631.58	1628.35	1641.41	1643.18	1638.8	1646.72	1640.61	1648.55	1642.51	1652.37	1657.23	1646.69	1656.07	1636.32	1623.33	1632.03	1637.15	1639.31	1638.7	1642.43	1647.6	1643.7	1646.26
31.693001	1652.62	1660.56	1659.94	1650.97	1659.86	1657.32	1657.12	1659.55	1658.61	1660.98	1662.49	1661.11	1659.08	1656.37	1651.34	1653.59	1661.83	1666.02	1657.41	1676.38	1675.21	1671.26	1656.38	1665.12	1642.98	1643.05	1632.18	1628.28	1643.17	1642.13	1636.32	1646.59	1640.26	1647.36	1644.09	1651.93	1656.15	1647.97	1657.11	1635.05	1621.21	1631.45	1637.31	1639.76	1643.95	1643.01	1647.2	1644	1646.34
32.188000	1654.5	1661.5	1657.82	1649.14	1659.32	1658.53	1656.65	1660.39	1661.57	1661.07	1659.82	1663.12	1656.88	1657.03	1650.38	1654.5	1660.18	1663.71	1657.35	1674.57	1673.91	1672.44	1655.34	1662.47	1643.93	1640.87	1633.14	1629.23	1641.17	1641.72	1638.66	1649.3	1643.5	1648.71	1643.53	1651.61	1654.7	1646.56	1659.51	1635.7	1623.68	1631.63	1637.81	1639.27	1640.06	1643.29	1647.26	1642.86	1644.44
32.682999	1653.01	1660.93	1658.63	1649.49	1657.95	1657.1	1656.45	1659.48	1655.82	1659.45	1663.37	1661.88	1654.81	1654.48	1651.49	1653.98	1660.78	1664.67	1653.88	1673.61	1675.5	1673.89	1654.51	1662.33	1640.01	1641.44	1632.67	1628.34	1643.36	1641.68	1635.6	1647.29	1641.87	1650	1642.23	1651.46	1657.22	1648.07	1659.09	1634.62	1621.54	1631.52	1637.07	1638.23	1640.03	1639.97	1645.16	1644.18	1647.26
33.179001	1653.52	1661.95	1658.49	1649.14	1658.55	1657.45	1658.08	1658.24	1657.58	1659.37	1661.46	1665.28	1657.54	1656.77	1650.44	1657.36	1660.21	1663.92	1655.03	1674.51	1675.63	1671.82	1654.86	1664.43	1642.13	1641.41	1631.6	1627.66	1641.27	1640.76	1635.95	1644.7	1641.54	1647.71	1641.6	1650.75	1654.33	1646.07	1655.23	1635.39	1622.02	1630.14	1636.21	1638.54	1640.31	1641.2	1645.33	1643.49	1645.74
33.674000	1653.74	1660.87	1660.09	1650.29	1660	1658.12	1655.77	1659.17	1658.21	1659.46	1661.16	1664.24	1655.34	1657.56	1651.16	1655.94	1661.33	1663.64	1655.29	1673.08	1674.26	1671.04	1653.4	1664	1641.22	1642.89	1632.23	1630.96	1643.69	1641.98	1636.81	1647.69	1640.2	1649.37	1643.08	1650.53	1653.92	1647.16	1658.09	1636.46	1623.58	1631.23	1635.69	1638.81	1639.89	1643.48	1646.99	1642.9	1646.02
34.168999	1651.86	1661.35	1658.1	1647.79	1658.54	1659.63	1656.61	1659.07	1657.98	1659.8	1661.14	1664.63	1654.39	1657.4	1651.32	1654.59	1660.27	1664.06	1655.75	1673.97	1675.49	1671.19	1654.86	1662.37	1642.13	1641.21	1631.41	1629.67	1642.06	1640.49	1639.1	1645.23	1642.61	1649.29	1640.73	1649.11	1655.21	1647.83	1656.53	1635.63	1623.21	1630.49	1637.14	1637.85	1639.76	1641.91	1647.08	1643.37	1646.95
34.664001	1654.12	1659.09	1659.87	1651.68	1662.42	1659.56	1655.35	1659.37	1657.18	1660.87	1660.28	1665.24	1656.82	1655.28	1649.04	1653.56	1659.77	1662.94	1653.82	1673.59	1674.09	1670.28	1654.85	1661.76	1641.22	1639.39	1630.88	1629.53	1642.07	1641.25	1639.08	1645.92	1640.25	1646.56	1640.96	1653.77	1656.44	1647.71	1657.31	1633.41	1620.81	1630.43	1636.85	1637.58	1639.94	1641.68	1644.76	1643.87	1645.41
35.160000	1653.14	1661.01	1660.08	1648.81	1657.73	1657.29	1655.21	1661.03	1659.87	1659.9	1660.21	1663.69	1654.11	1655.57	1651.25	1655.46	1659.92	1663.4	1655.06	1672.63	1674.2	1669.92	1652.48	1663.66	1642.66	1639.88	1632.18	1627.92	1644.71	1640.25	1638.4	1646.01	1642.56	1651.05	1643.62	1653.02	1654.9	1646.97	1657.38	1635.16	1622.69	1629.69	1638.81	1641.11	1641.88	1643	1647.92	1644.48	1648.31
35.654999	1652.4	1661.96	1658.78	1648.47	1657.39	1659.39	1655.48	1658.25	1660.09	1660.97	1664.08	1664.83	1655.52	1655.01	1648.53	1652.68	1658.79	1664.79	1656.12	1672.51	1674.72	1673.04	1654.85	1665.23	1642.24	1641.79	1631.06	1628.06	1641.96	1642.17	1637.35	1643.27	1641.22	1648.23	1642.31	1649.86	1654.74	1647.31	1657.64	1634.02	1620.02	1629.9	1636.39	1639.43	1640.97	1642.28	1648.61	1644.5	1647.05
36.150002	1654.53	1661.42	1660.24	1650.89	1660.75	1658.69	1654.52	1660.27	1657.72	1662.42	1663.05	1663.05	1656.88	1654.74	1649.81	1655.85	1659.52	1664.22	1654.12	1675.02	1675.15	1671.61	1655.42	1662.32	1641.64	1643.15	1632.65	1629.44	1643.22	1640.06	1639.86	1646.19	1639.91	1649.75	1643	1652.55	1657.44	1645.4	1655.28	1634.93	1622.94	1632.37	1637.47	1638.89	1639.2	1642.99	1648.03	1643.82	1645.92
36.645000	1652.36	1659.47	1658.42	1649.22	1657.52	1660.26	1654.09	1660.85	1658.63	1662.46	1661	1664.43	1655.29	1657.08	1650.83	1655.93	1660.93	1662.02	1655.62	1674.5	1673.28	1673.04	1651.06	1663.35	1640.91	1640.51	1631.32	1628.65	1645.69	1639.15	1636.99	1645.68	1640.29	1646.87	1641.01	1650.49	1655.83	1647.69	1655.86	1634.35	1621.95	1631.19	1636.06	1638.17	1640.22	1639.76	1647.53	1643.51	1646.1
37.139999	1652.46	1663.08	1656.9	1648.96	1658.97	1658.48	1654.95	1661.87	1658.86	1659.09	1662.07	1663.75	1657.2	1654.33	1650.69	1653.98	1659.93	1663.37	1656.12	1672.49	1674.43	1670.17	1653.5	1663.39	1641.03	1641.19	1632.41	1627.57	1642.05	1639.75	1638	1642.77	1640.26	1645.95	1642.09	1646.44	1652.46	1648.04	1655.91	1635.27	1619.77	1630.66	1637.47	1637.92	1637.46	1642.94	1646.44	1641.97	1643.8
37.636002	1652.66	1661.71	1661.02	1649.81	1659.7	1657.02	1655.86	1658.73	1657.95	1661.57	1661.87	1663.36	1654.97	1656.45	1649.19	1654.05	1659.78	1661.94	1656.45	1673.09	1674.58	1670.95	1654.05	1663.51	1641.89	1640.52	1631.39	1627.54	1642.04	1639.72	1636.12	1644.01	1639.06	1646.76	1642.36	1649.14	1653.93	1645.36	1656.44	1633.65	1623.39	1629.57	1636.12	1636.53	1639.32	1641.36	1644.74	1641.95	1646.43
38.131001	1653.17	1660.59	1659.44	1649.98	1659.41	1658.73	1656.61	1661.39	1659.28	1660.11	1662.78	1665.33	1653.96	1656.45	1649.85	1655.01	1656.7	1664.66	1655.49	1673.33	1674.73	1671	1653.96	1664.22	1640.63	1642.06	1631.09	1626.61	1641.96	1640.94	1635.68	1645.74	1640.38	1649.46	1641.43	1648.08	1655.27	1646.82	1656.77	1633.61	1621.91	1629.76	1635.35	1636.72	1640.98	1643.79	1645.41	1643.45	1646.4
38.625999	1653.74	1659.62	1660.32	1649.29	1657.26	1659.85	1655.91	1658.54	1656.87	1661.59	1661.22	1662.52	1657.83	1653.81	1651.35	1656	1658.29	1662.01	1654.23	1672.18	1673.25	1668.8	1656.07	1663.54	1638.8	1638.41	1630.54	1629.04	1641.13	1638.05	1635.62	1644.7	1639.56	1648.87	1641.95	1648.6	1653.25	1645.84	1655.02	1633.59	1622.42	1630.59	1634.31	1637.29	1639.86	1640.1	1645.19	1643.08	1644.93
39.120998	1653.9	1660.5	1659.52	1648.72	1656.49	1657.06	1657.01	1659.07	1658.18	1661.05	1661.83	1664.19	1655.17	1656.79	1650.25	1655.05	1658.88	1661.35	1656.03	1673.56	1675.56	1669.34	1653.45	1662.61	1640.33	1641.73	1631.38	1626.75	1640.52	1640.22	1638.12	1646.34	1639.92	1646.37	1641.25	1649.15	1655.78	1646.9	1655.16	1635	1621.99	1630.95	1635.07	1636.41	1641.13	1642.8	1645.42	1643.89	1647.21
39.616001	1652.72	1660.26	1657.06	1648.59	1656.04	1655.96	1656.3	1658.79	1658.19	1661.24	1661.54	1662.74	1653.4	1655.5	1649.65	1652.19	1656.65	1664.66	1654.82	1672.78	1673.18	1669.3	1654.56	1663.99	1641	1641.31	1632.81	1629.06	1642.99	1640	1637.76	1644.89	1641.93	1648.51	1641.09	1648.15	1655.43	1645.18	1657.31	1636.05	1620	1628.33	1633.62	1636.25	1640.67	1642.03	1645.65	1641.97	1644.82
40.112000	1653.79	1661.67	1658.82	1650.36	1660.5	1659.9	1654.45	1657.98	1657.24	1660.77	1661.01	1663.6	1656.98	1655.7	1650.87	1654.49	1657.79	1663.86	1655.19	1674.61	1675.36	1671.63	1652	1663.43	1638.77	1641.57	1630.29	1628.23	1640.34	1640.37	1637.76	1642.99	1638.64	1646.73	1642.24	1647.9	1652.92	1645	1655.37	1632.31	1621.75	1629.98	1635.22	1635.94	1640.03	1640.08	1643.54	1641.51	1647.26
40.606998	1653.9	1659.58	1659.96	1647.25	1657.58	1656.49	1655.29	1658.63	1658.34	1659.23	1660.37	1664.68	1655.56	1654.17	1652.16	1652.96	1659.03	1662.02	1653.97	1671.69	1675.91	1670.87	1651.89	1664.21	1641.34	1640.8	1631.83	1627.53	1640.31	1639.34	1636.5	1642.61	1640.29	1649.1	1640.11	1649.25	1654.78	1644.27	1653.8	1635.17	1622.61	1630.24	1632.39	1638.36	1640.42	1641.64	1644.46	1643.22	1645.49
41.102001	1651.46	1660.39	1657.66	1650.61	1656.72	1656.18	1655.62	1658.5	1656.72	1663.72	1661.83	1664.8	1655.25	1655.23	1651.63	1653.46	1661.14	1662.03	1654.43	1671.23	1674.13	1669.49	1653.8	1663.16	1639.62	1641.13	1630.55	1626.76	1641.17	1642.15	1637.05	1645.1	1640.48	1648.14	1641.51	1649.36	1654.89	1647.05	1656.01	1635.46	1620.61	1629.2	1635.57	1636.14	1642.76	1641.58	1644.5	1642.81	1648.02
41.597000	1652.12	1660.98	1658.31	1649.63	1659.03	1659.56	1655.42	1658.55	1657.79	1660.85	1659.18	1664.28	1654.98	1655.66	1648.35	1654.19	1658.33	1661.18	1655.52	1674.27	1674.52	1671.89	1653.15	1664.07	1640.14	1640.8	1631.71	1626.71	1642.66	1642.15	1637.31	1646.24	1639.46	1647.04	1642.59	1648.98	1654.98	1645.17	1657.28	1632.99	1619.72	1629.15	1636.05	1638.12	1640.76	1642.33	1645.33	1640.08	1646.41
42.091999	1654.51	1662.65	1659.47	1649.85	1658.6	1659.51	1655.54	1658.71	1655.82	1661.28	1661.25	1663.93	1655.6	1656.83	1649.87	1651.63	1656.98	1662.64	1654.04	1672.43	1675.32	1670.08	1653.83	1662.06	1640.38	1641.6	1629.97	1626.4	1642.03	1640.26	1635.75	1645.7	1639.02	1647.87	1639.26	1647.79	1654.21	1644.73	1657.02	1634.56	1621.64	1628.98	1634.91	1637.54	1637.98	1640.57	1645.9	1641.23	1645.31
42.588001	1653.8	1660.54	1657.59	1650.17	1658.61	1659.84	1655.41	1659.41	1656.48	1660.06	1662.56	1663.91	1655.19	1654.51	1649.78	1654.27	1658.93	1663.58	1653.19	1673.49	1674.66	1668.3	1652.08	1662.7	1640.45	1639.68	1631.29	1627.5	1641.38	1639.75	1635.3	1643.69	1640.67	1648.16	1641.11	1648.7	1652.19	1646.15	1654.57	1635.33	1621.83	1629.38	1636.06	1639.63	1639.67	1641.34	1645.55	1639.89	1645.44
43.083000	1653.47	1658.75	1659.13	1650.77	1658.58	1655.75	1654.01	1657.5	1656.39	1657.92	1659.25	1661.09	1656.05	1655.57	1650.13	1651.43	1659.39	1663.42	1653.75	1672.98	1674.69	1670.84	1652.59	1663.25	1641.43	1641.62	1630.54	1625.64	1642.8	1640.15	1636.84	1644.63	1641.37	1648.72	1642.98	1648.4	1652.83	1648.06	1657.47	1634.17	1621.39	1628.87	1634.78	1637.1	1638.46	1640.52	1646.09	1640.63	1644.29
43.577999	1653.25	1661.26	1656.98	1647.83	1657.47	1659.12	1655.51	1660.37	1657.81	1659.5	1661.8	1661.72	1653.73	1654.07	1648.79	1652.2	1658.07	1661.56	1653	1671.23	1674.53	1670.46	1653.85	1662.78	1640.11	1638.32	1632.61	1628.24	1640.63	1638.93	1636.49	1643.58	1639.26	1648.35	1640.14	1647.7	1653.58	1645.24	1656.14	1633.06	1620.33	1629.7	1635.91	1638.52	1639.06	1641.42	1646.76	1641.2	1645.3
44.073002	1652.28	1661.21	1660.03	1649.3	1657.01	1656.77	1653.67	1661.05	1657.48	1659.71	1660.2	1663.13	1655.29	1654.08	1648.85	1652.51	1656.56	1662.58	1654.9	1672.87	1675.23	1669.88	1652.67	1663.17	1638.29	1639.66	1631.16	1627.69	1639.28	1642.08	1635.85	1644.89	1642.36	1647.46	1639.83	1649.8	1654.78	1644.88	1655.14	1633.38	1619.4	1628.5	1636.39	1638.07	1638.3	1639.09	1643.47	1641.95	1645.76
44.568001	1653.1	1659.78	1658.97	1648.05	1657.32	1655.33	1655.59	1657.06	1657.86	1659.89	1660.03	1665.16	1655.23	1654.69	1648.93	1653.5	1658.72	1662.86	1652.86	1672.43	1673.77	1669.64	1655.07	1664.46	1640.81	1641.55	1631.82	1626.95	1642.4	1640.38	1637.89	1643.36	1638.56	1646.53	1640.49	1648.72	1656.4	1644.98	1655.42	1634.85	1620.02	1629.83	1633.82	1636.27	1639.46	1641.23	1646.13	1641.1	1646.63
45.063999	1652.52	1662.28	1657.85	1647.32	1658.25	1656.05	1654.14	1659.17	1658.19	1659.34	1660.4	1661.31	1656.25	1653.82	1650.07	1653.15	1657.72	1660.81	1654.2	1673	1672.09	1667.96	1653.53	1663.32	1638.48	1641.58	1629.96	1625.48	1641.34	1638.89	1635.6	1643.51	1640.85	1648.12	1641.41	1646.48	1654.4	1646.94	1658.56	1632.67	1620.2	1629.33	1636.22	1635.16	1639.38	1639.74	1643.96	1640.93	1645.32
45.558998	1652.72	1661	1660.06	1647.84	1658.89	1657.09	1655.14	1659.05	1658.45	1659.85	1662.06	1662.85	1654.62	1653.08	1650.18	1653.14	1657.21	1661.46	1656.17	1671.56	1674	1670.54	1653.69	1662.62	1639.61	1639.85	1629.52	1627.86	1640.61	1640.6	1636.76	1645.46	1639.87	1647.95	1641.37	1649.88	1653.32	1647.91	1657.14	1634.02	1621.7	1628.46	1636.81	1638.76	1640.58	1640.25	1646.62	1642.38	1645.51
46.054001	1652.87	1662.68	1657.38	1647.64	1657.72	1656.39	1654.62	1658.12	1656.76	1657.79	1658.62	1663.18	1655.25	1654.46	1650.14	1651.45	1660.43	1660.3	1651.45	1672.68	1675.33	1668.97	1652.75	1661.97	1641.18	1641.05	1631	1627.25	1640.08	1639.36	1636.48	1644.43	1637.46	1647.55	1640.35	1648.51	1652.88	1646.62	1654.75	1634.37	1622.35	1629.07	1634.32	1637.66	1638.79	1638.75	1645.72	1642.11	1643.57
46.549000	1653.95	1659.51	1659.98	1649.91	1659.07	1657.21	1654.78	1659.42	1657.43	1660.7	1660.02	1663.5	1654.59	1654.62	1648.84	1649.79	1658.71	1662.06	1653.14	1673	1674.29	1666.13	1652.72	1662.26	1639.02	1639.63	1631.02	1628.57	1639.33	1639.27	1639.16	1643.73	1639.92	1647.78	1640.44	1648.88	1652.19	1646.8	1657.32	1633.55	1621.28	1628.03	1634.54	1635.13	1637.58	1641.2	1643.62	1642.5	1646.5
47.043999	1652.43	1660.98	1659.99	1649.11	1655.54	1657.08	1654.12	1657.19	1657.69	1658.68	1658.61	1662.28	1654.56	1652.17	1648.84	1650.46	1658.62	1664.19	1653.73	1670.41	1672.08	1667.49	1653.67	1663.05	1639.3	1637.8	1631.96	1627.8	1641.11	1640.34	1638.03	1644.37	1639.21	1646.73	1643.54	1649.75	1654.17	1645.24	1656.18	1634.28	1620.95	1629.43	1635.57	1637.1	1639.3	1638.63	1644.32	1642.41	1645.01
47.540001	1652.25	1660.63	1658.78	1648.49	1658	1656.37	1654.69	1658.6	1658	1657.53	1659.65	1660.91	1652.95	1652.66	1649.3	1651.22	1656.91	1661.43	1653.72	1672.06	1673.65	1667.91	1650.93	1662.68	1639.7	1639.23	1630.43	1628.64	1640.89	1638.78	1635.17	1643.06	1639.03	1645.66	1640.96	1647.87	1652.43	1645.9	1655.27	1634.96	1621.19	1631.84	1633.26	1636.24	1637.9	1640.33	1644.07	1641.7	1644.05
48.035000	1652.22	1661.21	1657.78	1650.53	1658.5	1658.3	1656.43	1659.05	1658.66	1661.43	1661.66	1661.95	1652.59	1653.93	1647.35	1651.35	1658.73	1661.58	1651.98	1672.13	1671.64	1665.79	1651.93	1661.48	1641.66	1639.92	1631.75	1629.14	1639.49	1638.47	1636.81	1645.61	1640.78	1643.71	1640.55	1649.94	1653.41	1644.33	1655.89	1634.81	1621.93	1631.61	1634.35	1634.69	1637.88	1639.2	1642.47	1641.57	1643.7
48.529999	1653.71	1659.02	1658.57	1649.37	1658.41	1657.42	1652.1	1656.47	1657.48	1660.08	1660.85	1664.04	1654.28	1655.55	1649.74	1653.46	1657.44	1661.08	1653.72	1674.27	1674.58	1667.43	1650.38	1663.64	1640.16	1637.98	1631.81	1625.77	1641.42	1640.21	1636.44	1644.86	1637.93	1645.41	1640.1	1648.71	1652.9	1646.16	1655.88	1636.12	1619.64	1629.31	1632.69	1636.05	1639.4	1639.9	1644.8	1640.95	1645.9
49.025002	1651.47	1660.55	1657.79	1647.41	1656.28	1656.84	1655.53	1659.2	1657.69	1659.54	1658.59	1664.4	1653.36	1653.03	1649.06	1652.38	1658.35	1661.56	1652.79	1673.26	1672.48	1666.07	1651.24	1661.37	1639.44	1640.64	1629.36	1626.62	1641.49	1639.87	1636.08	1645.82	1638.94	1645.54	1640.27	1648.22	1651.76	1646.42	1654.45	1633.15	1622.75	1628.29	1635.55	1635.76	1638.91	1640.14	1643.11	1640.88	1644.61
49.520000	1651.85	1660	1657.38	1647.98	1655.87	1658.37	1654.88	1657.96	1658.24	1659.67	1661.58	1663.36	1654.78	1653.17	1649.37	1650.43	1657.44	1661.54	1653.02	1671.98	1672.18	1666.37	1652.05	1662.39	1640.7	1640.34	1631.38	1627.51	1639.27	1639.1	1633.22	1642.32	1638.56	1646.94	1641.05	1647.79	1652.4	1643.82	1653.45	1634.81	1622.06	1630.66	1633.93	1636.98	1639.54	1639.99	1646.15	1642.63	1643.15
50.015999	1652.81	1659.33	1657.97	1647.51	1657.13	1656.46	1655.43	1660.04	1656.46	1659.53	1660.11	1663.43	1653.96	1654.3	1648.24	1652.78	1657.98	1662.64	1653.22	1673.36	1675.43	1668.41	1652	1662.82	1638.87	1637.34	1628.89	1625.09	1639.28	1639.04	1636.2	1645.18	1636.33	1644.66	1638.26	1648.6	1652.96	1644.99	1655.82	1633.13	1619.72	1629.83	1634.32	1635.67	1637.26	1639.9	1642.86	1642.28	1643.9
50.511002	1651.67	1657.28	1658.2	1647.68	1656.53	1656.62	1656.48	1657.18	1657.67	1661.45	1660.68	1662.61	1654.87	1653.1	1648.25	1651.41	1656.66	1663.84	1650.11	1673.03	1676.09	1667.4	1651.71	1665.26	1638.05	1638.28	1632.72	1626.73	1640.68	1639.32	1636.68	1644.22	1638.89	1648.54	1640.91	1647.44	1653.18	1645.47	1654.68	1634.46	1621.21	1627.81	1635.71	1634.14	1636.92	1640.08	1644.64	1643.08	1642.88
51.006001	1652.11	1660.29	1658.62	1647.95	1659.56	1658.42	1653.03	1657.32	1656.78	1660.2	1659.78	1662.81	1653.96	1655.42	1645.57	1651.32	1658.43	1663.44	1651.68	1672.63	1673.9	1663.73	1652.7	1662.92	1640.66	1639.49	1630.93	1625.26	1639.36	1638.09	1634.38	1643.81	1639.51	1646.23	1641.85	1646.77	1652.73	1647.07	1654.3	1635.46	1622.1	1629.46	1635.28	1636.24	1638.41	1639.6	1644.32	1640.77	1643.66
51.500999	1653.44	1657.78	1657.3	1647.53	1658.94	1655.84	1654.5	1657.17	1657.2	1659.74	1658.12	1661.83	1655.3	1652.74	1648.65	1650.26	1657.15	1661.54	1652.23	1674.55	1674.09	1666.74	1651.78	1661.05	1638.93	1639.42	1630.71	1628.45	1642.39	1637.97	1636.77	1644.28	1640.45	1645.02	1640.23	1647.59	1652.94	1646.87	1654.86	1634.54	1624.94	1630.66	1634.84	1637.37	1637.71	1640.66	1645.7	1640.78	1643.05
51.997002	1652.77	1661.28	1657.28	1648.79	1657.52	1658.4	1656.32	1658.96	1657.11	1660.82	1662.12	1661.8	1654.13	1652.39	1648	1651	1658.98	1664.43	1654.08	1670.77	1673.72	1666.19	1651.88	1662.74	1639.4	1640.02	1629.81	1629.25	1639.98	1640.99	1637.13	1644.12	1641.12	1646.4	1639.85	1649.14	1653.85	1643.9	1653.21	1634.79	1621.39	1628.03	1632.94	1637.16	1640.29	1640.05	1643.14	1641.16	1647.4
52.492001	1652.03	1659.99	1657.34	1647.12	1658.11	1656.48	1654.34	1658.72	1656.67	1658.92	1661.49	1663.72	1655.79	1653.84	1651.85	1650.37	1660.43	1662.91	1653.45	1673.51	1676.41	1665.71	1650.84	1662.38	1641.26	1638.49	1633.74	1626.6	1642.71	1638.03	1638.2	1644.3	1638.46	1646.41	1642.16	1647.04	1651.94	1645.56	1654.31	1635.41	1622.44	1627.87	1634.37	1637.48	1639.97	1638.8	1646.87	1641.33	1645.27
52.987000	1651.77	1657.98	1656.63	1648.6	1658.24	1655.24	1652.95	1655.85	1655.66	1660.22	1662.41	1662.11	1654.01	1653.05	1648.41	1654.38	1659.06	1662.3	1654.37	1672.83	1674.82	1665.43	1653.63	1664.24	1639.84	1642.84	1634.55	1631.09	1639.99	1640.45	1640.14	1644.45	1639.65	1643.97	1640.6	1651.03	1653.66	1646.86	1656.38	1634.52	1622.85	1631.34	1636.83	1636.95	1639	1641.6	1644.51	1642.84	1643.79
53.481998	1652.58	1664.47	1656.17	1650.43	1658.14	1657.82	1655.72	1660.37	1658.85	1662.25	1660.59	1663.82	1657.18	1653.27	1654.33	1654.93	1659.98	1663.31	1654.86	1672.5	1675.77	1670.02	1654.19	1663.75	1642.76	1646.65	1638.74	1635.2	1645.53	1647.38	1639.65	1648.5	1644.36	1648.75	1642.92	1652.22	1655.24	1648.21	1657.52	1636.42	1624.17	1636.06	1639.07	1640.55	1644.34	1644.71	1649.18	1645.88	1645.08
53.977001	1658.42	1665.38	1661.27	1659.55	1665.75	1664.21	1662.92	1662.45	1661.7	1665.08	1663.57	1664.68	1663.24	1661.65	1658.65	1658.96	1661.83	1668.56	1658.2	1675.13	1675.68	1688.24	1657.62	1665.88	1647.79	1651.81	1642.85	1639.44	1654.17	1650.16	1646.2	1658.17	1652.41	1659.37	1652.38	1661.66	1667.91	1656.39	1663.2	1639.63	1628.85	1640.44	1644.98	1647.72	1649.19	1653.72	1657.45	1651.52	1655.09
54.473000	1665.65	1674.99	1673.78	1665.01	1674.48	1672.76	1671.95	1671.69	1669.3	1676.02	1668.99	1671.04	1674.4	1669.05	1668.93	1671.19	1671.26	1681.25	1669.15	1684.94	1690.85	1704.19	1667.72	1675.91	1652.69	1660.36	1647.38	1643.22	1659.27	1660.74	1651.61	1664.57	1658.09	1668.71	1658.8	1670.4	1680.07	1666.93	1675.32	1640.05	1632.51	1643.45	1652.3	1655.28	1655.3	1660.75	1666.16	1661.79	1660.05
54.967999	1673.54	1679.56	1682.7	1670.51	1682.69	1682.2	1680.29	1680.29	1675.69	1688.43	1674.12	1685.49	1679.22	1674.74	1678.2	1677.26	1679.59	1695.43	1680.58	1696.14	1707.95	1718.29	1673.01	1687.58	1655.06	1667.74	1652.96	1649.83	1665.86	1667.3	1659.19	1672.63	1664.52	1679.37	1669.96	1680.51	1691.33	1675.3	1686.09	1645	1636.2	1648.47	1659.09	1660.36	1665	1668.97	1677.71	1668.78	1671.18
55.463001	1680.32	1687.28	1688.97	1674.32	1689.71	1686.31	1684.66	1686.87	1682.21	1706.1	1679.57	1702.04	1687.01	1679.49	1682.81	1685.34	1688.63	1714.63	1687.47	1709.96	1728.03	1728.83	1681.39	1699.31	1656.97	1669.46	1658.7	1654.01	1670.92	1674.2	1663.26	1679.06	1669.86	1687.96	1677.08	1688.23	1702.53	1686.34	1693.93	1647.2	1636.77	1653.18	1662.5	1667.19	1671.58	1675.23	1680.82	1676.57	1677.56
55.958000	1682.51	1692.97	1695.82	1679.09	1696.33	1694.09	1688.38	1690.6	1689.22	1723.42	1685.62	1720.38	1687.68	1686.21	1687.97	1689.41	1696.33	1727.87	1696.16	1724.07	1747.56	1735.91	1691.12	1711.89	1659.94	1673.81	1661.52	1656.25	1675.75	1676.2	1665.99	1687.24	1678.83	1698.28	1684.33	1694.43	1713.34	1692.19	1699.95	1647.1	1640.92	1658.76	1666.08	1671.53	1677.28	1680.12	1688.61	1679.75	1683.34
56.452999	1686.55	1696.41	1700.02	1679.54	1699.79	1699.84	1694.05	1695.08	1692.31	1736.98	1691.95	1738.63	1693.37	1688	1692.27	1692.76	1701.43	1740.53	1697.78	1736.22	1766.95	1740.82	1696.97	1727.63	1662.42	1675.12	1666.98	1657.45	1679.01	1681.54	1669.7	1690.86	1681.36	1703.97	1686.33	1701.68	1721.38	1699.1	1706.4	1649.76	1642.13	1659.96	1672.52	1674.05	1678.58	1690.89	1692.77	1683.9	1689.87
56.949001	1689.77	1700.79	1703.77	1681.45	1702.53	1701.34	1696.46	1701.41	1699.69	1749.95	1696.87	1748.56	1694.91	1692.87	1694.96	1696.34	1706.91	1754.37	1705.56	1746.17	1785.43	1746.4	1699.47	1735.87	1664.75	1679.4	1666.79	1659.17	1682.14	1684.12	1675.21	1696.51	1683.72	1710.56	1689.98	1707.73	1726.24	1705.42	1713.88	1650.74	1645.44	1663.21	1675.11	1677.48	1683.21	1690.99	1695.23	1687.8	1693.54
57.444000	1692.92	1702.7	1710.67	1686.01	1709.3	1706.42	1699.72	1705.1	1702.5	1754.77	1698.55	1752.51	1697.85	1692.96	1698.6	1701.62	1709.65	1759.57	1707.74	1753.39	1796.09	1752.15	1703.62	1739.13	1663.62	1680.44	1670.67	1659.55	1684.13	1688.84	1677.29	1697.83	1688.65	1714.12	1691.73	1708.89	1731.09	1709.01	1718.45	1651.29	1645.14	1663.74	1676.02	1681.66	1684.35	1693.54	1697.67	1691.74	1697.87
57.938999	1696.35	1705.41	1712.91	1686.59	1711.78	1706.12	1699.98	1707.97	1701.97	1758.5	1702.28	1757.62	1698.25	1693.26	1699.1	1703.63	1712.96	1768.34	1713.11	1759.6	1800.75	1753.51	1706.11	1743.62	1665.22	1685.28	1670.02	1663.05	1688.48	1691.39	1679.45	1698.97	1689.89	1717.03	1692.53	1715.4	1737.18	1712.95	1720.52	1652.81	1646.67	1664.99	1678.29	1683.62	1685.23	1698.8	1702.02	1692.41	1704.34
58.433998	1697.67	1708.98	1716.61	1689.7	1714.5	1711.52	1701.89	1710.81	1706.65	1763.8	1704.4	1759.85	1700.89	1694.85	1701.73	1702.7	1715.25	1767.19	1714.95	1765.45	1811.66	1752.54	1706.71	1744.53	1665.81	1686.76	1674.38	1664.28	1689.81	1689.24	1680.16	1702.72	1693.11	1720.73	1699.09	1716.32	1743.14	1716.73	1723.85	1654.32	1648.86	1668.76	1682.13	1687.06	1691.4	1700.93	1706.12	1694.13	1704.86
58.929001	1698.94	1710.3	1715.51	1687.86	1711.5	1711.26	1704.9	1710.18	1704.61	1767.89	1706.29	1763.11	1703.32	1699.02	1703.7	1706.92	1719.67	1774.8	1715.14	1769.16	1813.45	1752.05	1709.55	1747.61	1665.76	1688.78	1674.99	1668.95	1690.82	1694.31	1681.86	1702.81	1696.76	1725.39	1703.69	1722.73	1744.29	1715.13	1724.42	1653.78	1648.87	1670.14	1681.43	1688.26	1691.77	1702.14	1707.72	1698.05	1707.75
59.424999	1697.55	1713.5	1718.1	1691.01	1712.23	1711.42	1706.13	1712.63	1705.63	1768.33	1707.13	1762.95	1703.91	1700.55	1705.11	1710.86	1720.75	1776.83	1720.93	1772.9	1819.48	1759.53	1713.18	1748.86	1669.49	1686.8	1678.02	1666.17	1693.61	1696.26	1685.34	1705.49	1697.07	1729.34	1704.5	1721.43	1747.38	1720.36	1732.42	1654.86	1650.2	1667.82	1683.86	1689.66	1694.54	1702.16	1708.85	1697.49	1708.75
59.919998	1700.92	1714.74	1719.33	1692.02	1718.01	1714.26	1704.72	1713.04	1708.9	1767.05	1710.43	1761.37	1702.49	1699.77	1705.89	1710.77	1720.51	1781	1719.94	1772.92	1820.17	1763.69	1714	1749.46	1667.08	1688.72	1675.93	1666.54	1692.39	1695.84	1686.43	1709.16	1697.13	1729.26	1704.23	1725.89	1750.28	1723.44	1730.78	1656.18	1648.95	1671.79	1684.81	1688.79	1692.42	1706.6	1711.46	1699.38	1709.46
60.415001	1702.02	1715.06	1720.56	1690.62	1715.69	1715.31	1704.87	1713.96	1710.6	1767.8	1708.74	1762.57	1704.23	1702.05	1707.21	1711.99	1721.9	1785.07	1722.97	1773.47	1824.69	1761.48	1715.78	1752.03	1671.64	1688.48	1679.33	1670.41	1695.18	1700.92	1686.27	1710.95	1699.13	1732.8	1707.18	1726.58	1753.95	1723.51	1732.41	1656.2	1653.62	1672.5	1683.66	1693.2	1693.61	1706.23	1714.14	1699.88	1710.33
60.910000	1702.51	1714.53	1721.59	1690.28	1717.95	1714.56	1709.99	1714.71	1711.2	1771.27	1710.67	1765.99	1706.12	1701.97	1707.45	1715.84	1722.7	1782.47	1725.4	1776.14	1828.32	1766.8	1716.31	1752.96	1669.79	1691.06	1680.29	1673.67	1699.08	1699.91	1689.68	1711.16	1700.74	1733.43	1707.94	1727.71	1753.26	1726.51	1732.43	1655.02	1651.76	1671.67	1685.3	1695.63	1700.07	1706.96	1716.69	1703.82	1712.16
61.404999	1703.54	1717.65	1725.19	1692.97	1717.75	1717.17	1707.65	1716.86	1712.18	1769.13	1714.49	1767.73	1707.7	1705.33	1707.5	1711.52	1724.2	1784.54	1726.89	1778.35	1829.65	1766.55	1715.62	1753.2	1670.38	1693.06	1682.66	1671.16	1696.78	1701.07	1687.3	1715.98	1701.19	1737.49	1707.69	1729.8	1757.27	1726.11	1734.36	1658.68	1654.37	1671.33	1685.68	1694.48	1697.58	1706.81	1713.71	1706.16	1713.58
61.901001	1705.49	1717.94	1722.41	1692.52	1722.13	1714.75	1707.83	1718.79	1711.74	1768.18	1710.6	1764.64	1706.08	1704.06	1707.72	1714.85	1726.83	1784.39	1726.49	1780.3	1834.62	1766	1718.51	1755.3	1671.48	1692.71	1681.37	1670.94	1698.19	1701.38	1689.26	1711.87	1703.46	1737.26	1709.73	1727.3	1760.25	1728.71	1736.19	1656.22	1654.13	1675	1690.85	1696.73	1697.49	1710.84	1715.12	1705.99	1717.22
62.396000	1706.28	1717.25	1725.3	1693.48	1722.59	1718.71	1708.78	1718.31	1713.24	1769.72	1714.48	1764.05	1709.39	1703.03	1710.03	1714.98	1726	1784.49	1728.16	1782.32	1833.15	1765.54	1717.59	1755.22	1669.42	1695.17	1682.95	1671.63	1701.27	1701.93	1689.63	1714.13	1703.9	1741.04	1710.87	1728.52	1761.42	1726.69	1738.97	1655.97	1655	1674.59	1688.14	1696.86	1700.47	1713.94	1718.26	1708.23	1718.91
62.890999	1707.08	1718.95	1723.87	1694.17	1720.64	1718.79	1710.58	1719.31	1711.68	1770.77	1715.72	1769.82	1708.64	1704.16	1710.58	1714.36	1725.08	1787.07	1728.59	1781.1	1834.74	1766.41	1719.16	1756.1	1670.17	1692.58	1682.72	1672.21	1699.52	1702.45	1688.71	1711.96	1703.55	1739.08	1712.34	1730.71	1759.25	1729.71	1738.59	1656	1652.95	1676.55	1688.55	1698.29	1700.78	1710.82	1718.78	1704.69	1718.21
63.386002	1705.69	1719.65	1724.01	1694.82	1719.62	1717.13	1710.26	1717.29	1712.95	1769.07	1715.02	1767.81	1708.81	1705.01	1709.15	1715.05	1726.87	1785.44	1726.98	1779.97	1832.73	1768.02	1717.12	1757.67	1669.8	1694.8	1681.97	1670.33	1700.22	1703.36	1690.36	1713.5	1702.91	1737.88	1710.85	1730.9	1762.51	1729.41	1739.43	1653.82	1654.28	1676.7	1690.86	1695.95	1699.94	1713.9	1719.85	1706.43	1717.79
63.881001	1706.93	1716.73	1724.57	1694.98	1719.91	1721.7	1708.81	1720.4	1712.18	1774.44	1716.43	1768.98	1706.71	1704.08	1709.83	1717.67	1728.75	1784.86	1728.99	1780.16	1833.11	1767.34	1720.68	1757.72	1672.33	1693.39	1679.7	1672.02	1702.44	1702.74	1690.7	1712.88	1707.34	1736.87	1709.86	1732.73	1760.43	1732.21	1738.11	1657.95	1652.07	1675.72	1689.49	1696.43	1702.98	1713.58	1719.21	1708.43	1715.53
64.376999	1705.78	1722.07	1729.11	1696.39	1722.53	1722.97	1711.15	1720.98	1713.7	1772.85	1718.61	1768.91	1711.27	1709.32	1711.31	1718.05	1725.58	1787.58	1728.92	1777.45	1832.62	1771.02	1719.42	1755.05	1672.59	1693.93	1680.41	1672.83	1699.18	1704.08	1690.03	1713.54	1706.47	1740.59	1710.79	1734.81	1764.83	1731.43	1740.52	1657.48	1653.29	1675.73	1690.47	1697.5	1700.72	1714.97	1721.25	1706.18	1716.07
64.872002	1708.57	1724.14	1725.57	1697.2	1722.13	1721.46	1710.67	1720.79	1714.34	1773.87	1718.77	1768.72	1710.65	1706.91	1711.31	1718.14	1725.65	1789.22	1727.67	1781.45	1836.98	1771.53	1722.2	1758.9	1670.93	1696.14	1683.78	1674.18	1702.53	1704.98	1689.83	1717.42	1706.97	1741.86	1711.94	1736.61	1760.51	1732.18	1742.17	1657.99	1653.86	1676.53	1688.78	1699.26	1700.87	1711.34	1720.44	1708.12	1718.41
65.366997	1708.53	1721.71	1726.13	1695.78	1723.47	1723	1712.96	1721.2	1713.5	1768.18	1720.46	1769.02	1709.97	1707.54	1710.83	1718.2	1729.79	1786	1730.59	1782.48	1835.07	1776.06	1720.68	1758.33	1672.64	1692.91	1685.83	1671.99	1701.76	1704.16	1692.71	1715.69	1707.67	1742.15	1715.21	1731.73	1763.44	1734.02	1740.98	1660.24	1654.87	1676.69	1690.91	1699.98	1700.22	1712.66	1722.35	1709.74	1720.3
65.862000	1707.85	1721.71	1728.22	1697.37	1723.71	1720.88	1711.97	1720.62	1716.48	1771.82	1719.11	1769.67	1709.05	1707.1	1711.37	1718.92	1729.78	1783.09	1730.89	1783.74	1834.12	1772.13	1722.75	1759.24	1673.98	1694.84	1681.68	1673.52	1703.45	1705.88	1692.32	1716.39	1707.57	1744.38	1713.57	1736.87	1765.16	1735.15	1742.36	1659.05	1652.83	1677.09	1692.44	1700.05	1702.04	1714.42	1723.9	1709.16	1720.56
66.357002	1708.93	1722.72	1729.73	1696.91	1724.14	1720.28	1712.74	1719.13	1715.31	1771.03	1721.06	1769.46	1709.56	1705.41	1713.51	1720	1728.19	1783.46	1731.98	1781.81	1833.63	1774.36	1721.94	1760.78	1672.96	1694.87	1684.88	1674.09	1702.63	1704.39	1692.46	1720.19	1707.58	1743.15	1716.24	1734.16	1763.22	1735.54	1744.16	1658.91	1655.89	1676.02	1691.75	1700.94	1703.59	1715.26	1724.31	1711.79	1722
66.852997	1708.09	1722.57	1727.65	1696.47	1724.44	1719.69	1712.37	1721.64	1713.75	1770.73	1720.92	1769.92	1708.67	1707	1713.83	1719.49	1728.34	1783.8	1730.47	1779.02	1834.6	1772.75	1720.53	1758.12	1672.26	1696.08	1681.03	1675.8	1702.5	1704.61	1694.53	1717.96	1706.96	1742	1714.53	1735.19	1765.38	1734.42	1742.36	1656.18	1655.29	1679.69	1691.66	1699.98	1703.85	1713.71	1723.8	1712.16	1722.33
67.348000	1706.37	1724.69	1726.64	1699.26	1725.73	1723.92	1714.09	1723.66	1716.35	1775.56	1723.62	1774.46	1713	1710.95	1715.11	1720.29	1730.78	1783.45	1732.29	1783.97	1834.79	1775.51	1724.06	1757.72	1673.18	1694.66	1687.81	1676.18	1706.13	1704.69	1692.64	1719.11	1708.14	1743.93	1714.18	1735.37	1765.44	1733.64	1744.7	1658.99	1655.5	1678.17	1694.81	1700.85	1703.41	1715.8	1722.2	1709	1718.77
67.843002	1709.9	1725.74	1731.35	1695.28	1726.82	1724.12	1713.94	1720.76	1717.26	1777.03	1726.72	1773.5	1712.96	1708.86	1712.42	1722.25	1729.43	1785.25	1733.26	1782.27	1838.13	1773.76	1722.34	1761.62	1670.67	1697.5	1687.08	1675.09	1704.48	1708.42	1693.3	1718.93	1709.8	1747.23	1713.28	1736.75	1765.92	1738.03	1745.18	1661.1	1656.28	1680.09	1695.32	1703	1705.32	1719.02	1728.54	1712.73	1724.13
68.337997	1710.24	1725.43	1728.35	1700.08	1725.74	1722.38	1711.16	1722.88	1716.19	1776.97	1724.56	1772.49	1711.49	1708.89	1716.39	1718.38	1730.64	1786.77	1733.01	1780.82	1837.89	1775.04	1723.02	1761.11	1674.12	1696.24	1687.47	1677.11	1705.63	1707.74	1697.41	1717.5	1711.31	1742.65	1714.06	1738.71	1768.39	1735.72	1746.65	1659.15	1656.06	1679.06	1693.37	1701.42	1702.97	1718.43	1724.06	1713.58	1721.46
68.834000	1707.82	1722.53	1728.03	1697.54	1723.89	1723.83	1713.7	1721.73	1714.5	1772.96	1723.89	1773.7	1713	1708.18	1712.24	1717.39	1729.63	1782.44	1732.17	1783.9	1836.75	1773.84	1722.39	1762.08	1672.26	1700.39	1685.21	1675.66	1702.98	1704.27	1693.62	1716	1710.49	1743.52	1716.05	1734.24	1765.51	1735.2	1745.13	1660.33	1654.41	1678.25	1693.75	1699.16	1704.09	1717.2	1723.15	1710.85	1723.55
69.329002	1709.85	1725.62	1727.2	1699.47	1725.18	1724.68	1714.22	1724.46	1718.02	1772.36	1722.68	1775.08	1714.32	1707.22	1714.77	1721.08	1733.85	1784.41	1734.02	1783.97	1838.47	1773.03	1724.78	1761.15	1673.85	1695.83	1686.24	1676.8	1705.55	1707.85	1692.99	1718.38	1710.4	1744.74	1714.35	1735.43	1767.62	1734.2	1744.19	1658.29	1657.03	1680.69	1695.04	1701.89	1703.09	1715.69	1726.24	1708.67	1723.71
69.823997	1710.82	1726.53	1726.43	1699.4	1727.53	1724.13	1711.9	1725.69	1716.38	1773.03	1726.84	1773.89	1708.87	1708.36	1712.86	1719.92	1735.5	1780.4	1732.45	1781.49	1835.14	1774.62	1721.92	1761.44	1673.47	1699.27	1687.5	1676.07	1704.07	1711.36	1696.54	1719.27	1707.34	1746.66	1716.68	1736.41	1769.36	1738.26	1743.61	1661.78	1656.31	1679.16	1694.17	1701.72	1702.9	1713.57	1724.54	1712.79	1724.3
70.319000	1707.77	1723.29	1727.16	1700.8	1725.04	1722.91	1714.08	1724.4	1717.79	1772.44	1725.57	1774.88	1711.32	1707.54	1715.19	1722.83	1731.81	1781.24	1731.99	1782.12	1836.92	1774.26	1726.46	1763.94	1673.07	1697.88	1684.62	1675.29	1704.04	1706.3	1692.71	1717.87	1705.94	1744	1715.71	1736.25	1767.96	1733.77	1743.86	1660.21	1654.58	1678.71	1693.19	1703.82	1703.69	1717.58	1723.28	1710.06	1721.49
70.814003	1709.11	1724.5	1729.08	1699.21	1729.59	1725.46	1718.58	1726.4	1719.1	1776.93	1725.67	1776.49	1714.04	1708.34	1714.82	1720.86	1730.06	1783.04	1734.13	1784.89	1840.43	1772.02	1724.47	1765.26	1673.08	1700.37	1686.82	1678.45	1705.6	1711.72	1696.5	1720.52	1711.24	1745.74	1714.9	1737.31	1771.24	1735.69	1747.55	1660.17	1656.21	1680.25	1694.75	1702.64	1705.05	1717.29	1726.68	1713.69	1725.71
71.309998	1709.97	1725.72	1729.15	1700.02	1728.22	1724.41	1717.86	1724.06	1718.74	1776.2	1729.02	1775.99	1713.78	1709.15	1719.26	1721.38	1731.72	1786.08	1735.16	1788.2	1837.89	1775.55	1727.24	1765.46	1673.24	1700.53	1688.18	1678.6	1706.78	1712.19	1698.22	1721.18	1708.82	1745.9	1717.66	1737.94	1770.81	1738.43	1748.65	1663.54	1655.7	1680.35	1693	1703.31	1704.95	1718.78	1725.87	1711.98	1727.07
71.805000	1708.85	1726.31	1730.32	1698.52	1728.59	1725.97	1715.41	1725.7	1720.4	1780.28	1730.63	1778.78	1715.59	1708.46	1715.49	1724.36	1730.9	1779.85	1733.51	1784.86	1838.1	1774.84	1726.36	1764.52	1675.05	1701.82	1690.53	1679.41	1709.04	1710.93	1697.74	1721.49	1713.61	1743.4	1718.22	1741.59	1771.5	1741.07	1750.35	1659.92	1657.12	1682.86	1698.12	1705.98	1707.63	1720.89	1727.79	1715.94	1726.96
72.300003	1711.89	1727.23	1731.7	1700.47	1726.28	1725.02	1717.86	1727	1721.12	1779.4	1730.46	1779.76	1714.5	1705.57	1719.97	1726.05	1731.22	1779.44	1734.88	1784.28	1838.22	1772.49	1728.88	1766.14	1673.95	1700.94	1691.62	1678.31	1705.81	1708.08	1696.09	1721.24	1713.55	1750.25	1719.51	1739.23	1772.97	1741.36	1750.49	1659.44	1658.08	1679.19	1696.38	1703.83	1709.26	1720.59	1730.32	1711.66	1725.42
72.794998	1713.17	1727.87	1730.85	1701.18	1728.57	1725.38	1717.06	1725.27	1719.87	1783.28	1730.85	1781.62	1715.87	1705.47	1719.21	1725.84	1732.26	1779.51	1736.94	1782.72	1837.95	1768.7	1727.89	1766.19	1672.75	1702.48	1691.38	1675.66	1704.83	1712.92	1698.4	1722.48	1710.82	1750.17	1718.5	1739.39	1774.53	1737.54	1751.07	1661.39	1655.06	1681.9	1698	1704.95	1707.64	1721.98	1727.72	1714.69	1726.58
73.290001	1711.09	1727.39	1728.58	1701.62	1729.86	1727.34	1716.4	1729.25	1722.93	1781.8	1731.08	1778.64	1714.95	1706.94	1718.39	1726.72	1732.83	1781.22	1736.26	1785.46	1839.5	1778.42	1727.14	1766.86	1674.49	1701.4	1690	1679.23	1707.69	1713.79	1696.56	1722.43	1711.61	1748.49	1720.81	1740.59	1775.67	1738.24	1751.61	1659.96	1658.89	1681.21	1694.85	1705.28	1706.72	1722.57	1725.31	1714.85	1727.81
73.786003	1709.92	1729.45	1729.12	1700.97	1729.15	1726.24	1718.65	1728.33	1723.23	1781.12	1731.46	1779.22	1715.77	1709.84	1718.06	1725.37	1733.49	1781.03	1738.22	1783.71	1837.2	1772.5	1729.18	1768.51	1674.03	1701.57	1692.29	1680.17	1709.67	1708.85	1698.2	1726.9	1714.96	1750.35	1720.68	1742.18	1774.27	1738.93	1751.3	1661.38	1657.9	1679.81	1701.36	1706.06	1707.26	1721.51	1726.19	1715.15	1727.64
74.280998	1712.44	1727.84	1731.59	1701.56	1729.14	1726.68	1717.66	1726.6	1718.71	1778.47	1730.71	1776.93	1712.32	1707.59	1716.67	1723.19	1732.5	1779.53	1736.75	1781.57	1839.06	1775.86	1728.82	1766.16	1673.93	1701.86	1689.31	1678.72	1707.36	1710.64	1697.18	1720.93	1713.76	1748.98	1719.32	1739.17	1774.49	1741.45	1749.14	1658.34	1658.06	1680.63	1697.79	1705.85	1707.94	1722.09	1731.51	1713.57	1727.09
74.776001	1710.8	1729.41	1731.48	1702.13	1730.58	1728.34	1718.57	1728.1	1720.03	1783.19	1732.33	1779.07	1715.02	1708.98	1720.08	1727.13	1734.98	1782.55	1738.78	1788.87	1839.39	1773.26	1727.74	1769.3	1673.98	1704.06	1691.49	1679.36	1709.5	1711.84	1697.03	1721.23	1711.13	1752.14	1721.62	1739.39	1775.65	1742.78	1751.11	1660.63	1657.94	1682.53	1697.85	1708.41	1707.67	1721.57	1727.92	1713.62	1727.77
75.271004	1709.65	1729.5	1732.52	1699.82	1728.32	1724.72	1716.66	1726.62	1719.36	1780.58	1732.56	1781.13	1714.07	1710.39	1719.6	1725.91	1734.3	1781.38	1737.8	1781.44	1842.47	1772.43	1727.68	1766.74	1675.12	1702.94	1691.37	1677.77	1711.06	1710.97	1699.19	1723	1712.56	1753.37	1722.39	1740.87	1775.4	1742.87	1751.28	1660.17	1656.94	1681.72	1697.94	1705.11	1708.2	1722.49	1730.31	1714.89	1728.76
75.765999	1709.28	1729.16	1730.62	1703.13	1728.7	1728.52	1717.16	1730.27	1720.88	1782.25	1732.52	1778.26	1717.17	1709.88	1723.34	1724.77	1735.17	1784.97	1738.27	1786.15	1841.6	1774.27	1728.65	1768.3	1674.81	1702.57	1690.63	1676.36	1709.3	1712.53	1698.2	1722.7	1713.37	1753.84	1721.48	1739.42	1775.11	1741.11	1750.4	1661.97	1658.23	1680.9	1700.89	1705.73	1705.97	1721.13	1726.97	1714.34	1730.35
76.262001	1712.93	1730.09	1733.07	1701.32	1729.31	1725.43	1717.59	1729.13	1721.36	1778.72	1729.72	1779.25	1713.84	1708.28	1721.71	1724.11	1735.37	1783.01	1739.29	1780.96	1837.82	1775.51	1729.78	1767.12	1672.91	1704.62	1691.76	1678.63	1710.47	1714.12	1698.17	1724.75	1714.08	1751.79	1723.68	1740.82	1775.78	1740.43	1752.33	1660.72	1658.2	1683.09	1697.74	1704.41	1708.56	1721.67	1728.33	1717.67	1728.52
76.757004	1712.4	1730.55	1732.23	1702.06	1728.5	1727.79	1718.31	1728.11	1719.79	1777.56	1730.89	1778.61	1714.89	1709.12	1718.91	1728.31	1737.01	1785.15	1738.55	1783.93	1839.91	1781.64	1726.78	1768.68	1676.41	1703.96	1693.01	1680.61	1709.64	1711.38	1698.2	1726.62	1713.09	1752.72	1722.5	1743.64	1776.49	1744.56	1755.39	1660.27	1659.87	1683.53	1698.79	1708.44	1709.38	1724.37	1731.47	1713.18	1727.99
77.251999	1712.9	1728.9	1733.28	1705.5	1731.09	1728.24	1718.65	1728.06	1721.6	1781.83	1728.33	1778.76	1716.2	1710.97	1721.26	1724.25	1736.95	1784.91	1737.72	1782.4	1837.05	1771.85	1729.59	1766.42	1674.65	1704.35	1691.93	1681.79	1710.02	1716.12	1699.85	1724.86	1712.76	1751.83	1724.07	1744	1775.9	1743.98	1754.05	1660.36	1660.11	1681.91	1699.38	1708.5	1709.07	1721.48	1731.72	1717.89	1727.86
77.747002	1712.33	1728.88	1731.88	1703	1730.04	1727.39	1716.89	1725.17	1721.7	1778.74	1730.23	1776.56	1716.14	1710.7	1717.56	1726.61	1733.95	1785.18	1736.37	1783.61	1839.37	1777.21	1728.89	1764.19	1674.56	1706.44	1691.48	1681.9	1711.94	1710.46	1700.46	1726.31	1716.21	1752.34	1723.98	1742.73	1776.44	1742.13	1750.1	1659.73	1658.98	1684.52	1700.65	1708.06	1710.11	1723.13	1729.18	1714.04	1731.07
78.242996	1714	1729.51	1730.85	1704.71	1731.31	1726.52	1720.68	1730.6	1723.26	1778.35	1731.31	1779.54	1717.02	1709.32	1719.93	1722.97	1735.21	1784.4	1739.43	1784.63	1840.5	1772.34	1728.5	1769.34	1673.38	1703.79	1692.53	1682.84	1710.81	1712.58	1700.27	1726.22	1716.79	1754.39	1723.32	1745.68	1776.08	1744.67	1752.57	1662.5	1660.62	1684.35	1700.96	1706.48	1707.59	1722.78	1730.38	1716.03	1729.98
78.737999	1713.18	1730.9	1731.49	1703.96	1730.89	1729.49	1721.16	1730.54	1721.73	1780.07	1732.4	1775.91	1714.05	1711.41	1722.51	1724.4	1733.38	1782.39	1738.74	1786.14	1837.04	1777.39	1734.8	1766.34	1674.17	1703.94	1690.9	1682.11	1712.43	1713.78	1699.52	1726.78	1712.14	1755.36	1723.88	1744.49	1777.39	1741.11	1751.78	1662.83	1657.14	1683.07	1697.39	1708.62	1708.32	1722.16	1729.68	1717.9	1730.96
79.233002	1712.82	1729.99	1732.34	1702.57	1734.03	1728.86	1719.67	1729.88	1721.76	1783.82	1733.43	1776.82	1719.4	1711.86	1720.78	1726.19	1731.82	1782.67	1738.73	1780.69	1836.59	1773.05	1729.54	1767.4	1673.84	1704.41	1691.39	1682.47	1711.8	1715.84	1699	1723.86	1716.41	1749.64	1723.57	1742.8	1778.39	1745.09	1752.86	1659.99	1659.54	1681.23	1699.05	1707.02	1710.48	1721.28	1731.68	1715.59	1730.56
79.727997	1714.07	1729.45	1733.65	1703.83	1732.6	1727.26	1717.62	1727.73	1721.91	1777.03	1730	1775.04	1715.53	1712.21	1718.3	1724.51	1734.88	1785.69	1739.83	1784.74	1840.61	1776.63	1728.05	1764.75	1676.33	1703.79	1694.07	1681.09	1712.6	1713.23	1700.42	1724.2	1715.61	1753.23	1723.39	1745.37	1778.59	1742.83	1754.99	1661.83	1657.97	1682.12	1699.83	1709.25	1710.18	1723.4	1731.38	1717.32	1726.8
80.223000	1714.7	1730.47	1732.23	1701.38	1730.99	1725.36	1719.1	1728.97	1722.12	1778.87	1730.91	1776.26	1716.67	1709.6	1722.35	1728.5	1735.59	1783.58	1739.05	1784.67	1840.46	1775.58	1729.86	1765.84	1674.44	1703.74	1690.5	1680.93	1714.4	1712.07	1700.96	1722.71	1716.79	1752.31	1724	1745.3	1778.04	1745.76	1753.54	1661.34	1658.89	1684.57	1696.28	1708.5	1709.31	1722.89	1731.72	1717.52	1730.29
80.718002	1715.5	1731.71	1731.32	1703.02	1734.13	1731.31	1721.86	1729.56	1722.34	1780.55	1732.51	1777.04	1718.84	1712.5	1721.19	1726.24	1737.95	1781.68	1735.8	1787.99	1841.75	1777.69	1729.83	1767.56	1675.69	1705.59	1690.4	1681.96	1712.39	1716.08	1701.24	1728.95	1714.99	1753.41	1724.96	1744.21	1779.38	1745.56	1754.74	1660.42	1660	1683.75	1700.66	1709.78	1710.44	1722.47	1729.22	1714.83	1727.43
81.213997	1716	1732.12	1733.2	1703.13	1732.33	1730.3	1717.81	1730.23	1722.83	1777.26	1731.15	1782.08	1717.17	1711.44	1722.69	1725.08	1736.74	1784.22	1739.07	1782.6	1836.79	1775.37	1733.39	1767.54	1673.61	1707.37	1694.45	1682.05	1710.7	1714.91	1700.27	1724.73	1716.4	1753.45	1723.02	1747.84	1782.2	1745.56	1753.26	1662.26	1658.64	1682.24	1700.81	1709.24	1708.73	1723.8	1731.44	1715.35	1728.23
81.709000	1712.95	1729.19	1731.38	1702.72	1730.44	1728.5	1719.8	1730.7	1724.87	1780.07	1730.6	1781.02	1717.96	1708.62	1721.81	1729.58	1736.33	1784.17	1740.76	1782.41	1840.5	1775.14	1732.3	1771.81	1677.37	1706.82	1693.59	1683	1712.72	1715.48	1701.71	1727.57	1718.03	1754.64	1724.7	1746.73	1778.57	1747.63	1756.82	1660.91	1660.6	1685.11	1702.41	1709.48	1712.15	1723.68	1733.15	1719.31	1731.4
82.204002	1712.75	1732.27	1733.64	1704.91	1732.37	1729.14	1719.9	1732.17	1722.59	1777.81	1734.56	1779.31	1719.92	1708.92	1724.5	1727.94	1735.51	1783.05	1741.43	1775.78	1839.41	1776.24	1730.19	1770.92	1674.87	1706.18	1691.57	1682.65	1712.68	1716.69	1701.92	1724.28	1716.18	1755.77	1723.57	1742.73	1782.22	1746.59	1754.29	1662.13	1660.39	1685.22	1698.66	1707.8	1709.07	1723.46	1735.04	1718.34	1732.72
82.698997	1712.12	1732.57	1735.26	1704.51	1728.67	1726.79	1719.6	1731.8	1723.81	1780.28	1735.03	1779.49	1716.56	1710.09	1724.35	1728.41	1738.04	1781.86	1741.65	1783.21	1843.94	1772.79	1732.8	1769.3	1675.45	1706	1692.05	1683.6	1711.75	1718	1700.22	1726.65	1716.61	1760.11	1725.44	1745.49	1782.28	1744.32	1756	1660.77	1661.17	1683.79	1701.73	1709.7	1710.73	1724.45	1733.04	1722.04	1732.92
83.195000	1714.69	1730.56	1733.09	1704.07	1729.45	1730.41	1720.82	1732.4	1725.45	1783.28	1735.71	1778.73	1718.7	1711.37	1726.83	1726.77	1736.39	1779.28	1740.72	1781.75	1839.68	1774.65	1730.38	1770.32	1675.38	1708.39	1696.24	1683.62	1711.36	1715.85	1700.04	1728.52	1717.54	1755.83	1721.88	1746.69	1780.99	1745.89	1758.14	1663.33	1657.83	1684.04	1701.03	1706.59	1709.17	1725.57	1732.1	1719.15	1734.33
83.690002	1714.04	1731.49	1730.78	1705.57	1732.48	1728.82	1721.1	1730.97	1721.67	1782.72	1735.53	1779.86	1719.7	1709.63	1722.31	1727.22	1736.61	1781.88	1741.39	1786.49	1839.9	1774.2	1729.89	1774.84	1675.45	1707.6	1693.47	1680.38	1711.19	1716.16	1702.72	1729.32	1716.8	1758.55	1728.13	1742.52	1777.2	1741.89	1754.19	1663.01	1661	1686.24	1701.79	1709.58	1711.78	1725.29	1732.93	1717.49	1733.61
84.184998	1715.14	1729.51	1732.14	1707.07	1731.69	1730.1	1721.25	1731.67	1725.57	1780.97	1733	1782.44	1718.16	1708.88	1723.66	1726.68	1736.58	1781.96	1741.84	1782.15	1841.47	1772.59	1732.13	1772.9	1674.68	1707.9	1692.39	1682.1	1714	1715.32	1701.08	1726.3	1717.96	1756.95	1725.56	1747.17	1783.66	1746.02	1756.34	1663.82	1659.47	1683.6	1700.4	1709.37	1713.16	1726.78	1734.12	1717.02	1735.29
84.680000	1713.58	1730.38	1731.35	1704.9	1729.89	1726.2	1719.97	1730.24	1724.66	1786.03	1735.86	1782.62	1716.92	1710.28	1724.12	1728.56	1738.05	1783.95	1743.86	1783	1842.61	1773.16	1730.22	1768.51	1673.88	1707.11	1693.05	1681.78	1711.72	1715.21	1700.62	1730.92	1718.33	1757.74	1725.02	1746.6	1781.88	1746.96	1756.14	1662.36	1657.54	1685.53	1704.25	1710.92	1710.76	1725.39	1734.34	1718.39	1734.67
85.175003	1714.4	1732.61	1732.78	1703.82	1732.9	1728.14	1719.29	1728.32	1724.41	1785.97	1739.33	1781.48	1718.19	1710.47	1725.18	1728.71	1736.49	1783.18	1742.59	1782.04	1842.81	1772.65	1733.1	1769.09	1677.56	1707.65	1693.05	1680.95	1714.09	1715.67	1700.65	1728.47	1716.11	1757.93	1726.38	1747.21	1781.53	1745.15	1754.86	1661.84	1659.35	1684.43	1702.53	1709.25	1711.06	1726.26	1735.06	1718.46	1730.1
85.670998	1715.86	1731.95	1733.34	1704.16	1732.35	1731.95	1721.1	1732.04	1724.67	1784.32	1735.69	1783.04	1716.44	1711.13	1722.96	1728.61	1733.37	1782.74	1741.71	1780.02	1838.36	1772.29	1732.08	1770.87	1676.45	1704.64	1690.65	1684.66	1714.29	1717	1704.84	1728.63	1719.43	1756.41	1725.34	1747.07	1779.93	1748.51	1756.67	1661.02	1656.93	1683.47	1703.83	1711.32	1712.85	1726.69	1733.79	1719.48	1734.16
86.166000	1714.61	1731.08	1733.49	1705.5	1732.28	1729.27	1726.07	1732.23	1722.85	1782.5	1736.57	1782.28	1718.93	1710.69	1723.35	1729.05	1740.41	1779.56	1740.64	1779.91	1838.44	1774.29	1733.34	1772.3	1674.4	1707.23	1695.7	1684.47	1713.15	1715.3	1702.96	1727.68	1719.38	1756.38	1722.57	1748.92	1783.72	1747.74	1759.75	1661.05	1661.45	1687.09	1701.79	1710.01	1712.78	1725.82	1735.48	1718.35	1734.16
86.661003	1714.97	1731.87	1734.12	1705.9	1730.9	1730.11	1722.57	1732.75	1723.63	1786.39	1737.68	1784.8	1720.24	1709.15	1722.6	1729.24	1738.12	1782.22	1741.84	1780.54	1840.1	1769.72	1732.24	1769.25	1677	1707.69	1693.89	1685.36	1714.23	1714.67	1704.39	1727.45	1718.35	1758.37	1726.5	1746.88	1784.98	1750.68	1754.32	1662.48	1659.06	1686.35	1704.19	1711.1	1711.35	1727.76	1737.39	1720.54	1734.71
87.155998	1716.63	1733.77	1734.91	1704.02	1732.75	1731.55	1721.87	1729.14	1722.99	1784.93	1735.77	1781.85	1721.2	1709.39	1725.65	1729.65	1737.31	1783.54	1742.93	1781.27	1838.78	1771.96	1733.12	1774.71	1675.64	1708.21	1693.39	1683.34	1714.42	1717.13	1704.54	1729.18	1722.12	1759.47	1725.51	1749.27	1786.78	1748.11	1757.6	1661.17	1660.25	1684.17	1701.83	1712.67	1712.23	1726.11	1736.77	1719.44	1737.49
87.651001	1714.42	1731.7	1736.3	1706.16	1734.35	1731.21	1719.75	1731.58	1726.17	1781.58	1735.8	1780.21	1716.84	1709.19	1726.3	1730.62	1737.19	1781.78	1741.25	1779.41	1836.59	1769.42	1732.05	1772.78	1676.4	1706.44	1693.49	1682.32	1712.47	1718.91	1702.71	1728.21	1716.4	1755.05	1726.12	1749.01	1783.2	1746.75	1755.93	1661.46	1660.26	1688.61	1704.33	1710.17	1709.51	1727.09	1733.65	1720.43	1735.63
88.147003	1713.42	1729.84	1734.02	1707.57	1734.25	1730.72	1720.76	1733.23	1722.56	1783.75	1736.39	1783.63	1720.8	1709.98	1727.66	1730.26	1737.24	1781.69	1741.53	1781.31	1836.37	1769.06	1730.19	1774.08	1675.36	1709.36	1694.67	1685.94	1716.79	1718.18	1705.36	1728.97	1719.41	1760.04	1726.87	1747.09	1786.09	1750.91	1757.67	1661.65	1658.32	1687.59	1703.73	1710.72	1714.44	1727.63	1733.32	1720.88	1730.52
88.641998	1711.47	1732.24	1732.51	1704.98	1730.56	1731.45	1722.43	1731.42	1722.36	1781.65	1737.71	1782.23	1721.32	1710.25	1724.55	1725.32	1738.51	1785.04	1739.75	1779.41	1839.26	1768.47	1734.22	1774.15	1675	1708.19	1694.96	1683.24	1713.65	1718.13	1702.49	1729.57	1719.88	1758.95	1725.71	1749.36	1786.65	1748.03	1759.61	1664	1658.93	1686.46	1702.94	1711.6	1710.55	1727.61	1735.1	1719.03	1733.66
89.137001	1714.57	1733.65	1732.16	1705.87	1736.34	1731.08	1723.85	1733.23	1725.3	1785.83	1736.51	1784.77	1717.8	1711.33	1725.77	1730.14	1737.22	1781.13	1743.03	1783.15	1839.57	1770.17	1733.44	1772.54	1673.19	1706.8	1695.65	1686.54	1716.7	1719.33	1702.8	1728.53	1717.48	1758.14	1725.67	1751.55	1786.22	1747.07	1757.02	1662.29	1660.68	1688.32	1704.11	1711.8	1711.73	1729.05	1733.5	1720.05	1734.9
89.632004	1714.5	1733.52	1737.18	1704.04	1733.59	1730.95	1723.84	1731.19	1725.02	1789.47	1740.28	1785.9	1718.3	1708.77	1722.95	1732.69	1739.1	1782.34	1742.99	1777.61	1839.19	1768.55	1731.61	1776.04	1673.3	1710.04	1691.23	1684.82	1716.9	1717.52	1702.93	1729.88	1717.65	1758.98	1727.65	1749.57	1787.07	1748.9	1755.66	1663.33	1661	1687.11	1705.14	1710.48	1714.87	1727.79	1734.2	1717.69	1733.63
90.126999	1714.75	1732.59	1732.26	1704.97	1731.78	1731.4	1722.13	1731.32	1723.7	1786.12	1739.06	1782.65	1720.65	1709.09	1722.68	1728.18	1734.55	1781.6	1743.53	1783.8	1841.13	1773.55	1731.16	1774.51	1674.56	1711.27	1691.8	1685.46	1712.95	1716.06	1704.68	1732.37	1718.75	1760.29	1725.75	1750.07	1786.92	1749.64	1756.55	1664.04	1660.63	1686.86	1702.18	1712.41	1713.01	1727.39	1738.86	1722.91	1735.86
90.623001	1712.73	1733.02	1734.91	1704.45	1731.97	1732.97	1722.1	1734.12	1724.73	1787.54	1739.11	1780.86	1720.22	1710.33	1724.71	1731.54	1737.88	1783.37	1742.21	1776.13	1837.82	1769.19	1730.93	1774.48	1674.63	1711.08	1694.79	1684.28	1717.56	1720.61	1704.57	1729.68	1719.13	1758.78	1725.78	1752.19	1787.88	1750.43	1760.23	1664.96	1659.14	1686.37	1705.14	1711.2	1714.69	1730.38	1737.13	1721	1735.31
91.117996	1712.63	1734.26	1735.87	1707.72	1731.72	1731.82	1721.65	1732.34	1726.98	1788.1	1739.91	1783.79	1721.09	1710.66	1728.41	1730.3	1738.84	1778.87	1740.43	1779.61	1837.63	1768.08	1733.15	1777.16	1673.22	1709.38	1693.87	1681.89	1715	1717.49	1703	1731.2	1717.73	1759.34	1726.7	1750.24	1788.27	1747.28	1756.53	1662.48	1663.16	1687.4	1704.46	1710.29	1711.91	1730.05	1736.82	1721.3	1735.35
91.612999	1714.62	1733.77	1734.13	1703.9	1732.17	1731.49	1721.71	1731.75	1726.27	1784.25	1738.78	1781.92	1718.27	1710.6	1730.47	1731.3	1739.26	1781.67	1744.05	1779.55	1836.32	1773.05	1734.71	1771.77	1675.77	1710.71	1694.62	1686.98	1714.39	1720.42	1706.64	1734.89	1719.66	1760.1	1728.7	1750	1784.52	1751.11	1756.91	1664.69	1662.35	1689.67	1707.83	1711.87	1711.31	1728.88	1738.38	1723.71	1736.44
92.108002	1714.33	1734.78	1731.27	1705.88	1732.93	1730.01	1722.45	1732.56	1724.15	1784.94	1737.83	1786.54	1720.76	1709.34	1726.21	1728.06	1740.12	1780.9	1743.75	1779.3	1837.58	1765.61	1734.23	1775.11	1674.58	1708.03	1691.63	1684.65	1712.71	1719.3	1703.22	1729.56	1719.07	1762.33	1727.02	1749.05	1787.91	1751.43	1757.93	1662.51	1659.98	1690.65	1704.25	1715.34	1713.14	1728.45	1737.74	1721.93	1736.28
92.603996	1716.67	1732.26	1734.79	1708.23	1733.6	1731.9	1721.17	1731.79	1725.96	1783.51	1741.53	1782.03	1720.01	1709.55	1728.53	1730.41	1737.7	1779.95	1743.61	1778.22	1836.07	1765.33	1735.78	1773.74	1675.55	1710.32	1695.98	1685.24	1716.84	1719.41	1702.87	1732.22	1720.85	1762.15	1727.68	1753.81	1788.5	1749.85	1759.06	1664.49	1663.14	1685.53	1705.39	1711.83	1711.46	1731	1737.55	1720.49	1735.67
93.098999	1713.6	1733.97	1732.99	1706.59	1731.92	1733.26	1722.03	1733.32	1725.45	1785.5	1739.54	1781.16	1720.54	1710.18	1724.52	1728.24	1737.97	1782.39	1742.46	1781.21	1840.83	1767.66	1734.56	1774.32	1676.89	1710.88	1697.62	1685.35	1716.78	1718.66	1704.41	1732	1720.84	1760.57	1731.29	1750.27	1785.72	1750.37	1757.97	1663.4	1659.36	1686.58	1705.2	1712.59	1713.66	1729.41	1737.69	1720.69	1735.3
93.594002	1714.72	1737.07	1736.96	1705.82	1735.02	1733.47	1724.57	1731.56	1727.82	1784.52	1737.94	1783.06	1719.73	1709.54	1728.5	1731.25	1740.02	1778.77	1743.45	1775.88	1837	1766.17	1734.3	1775.79	1675.56	1709.54	1694.92	1687.13	1713.72	1718.85	1702.86	1731.27	1721.41	1759.24	1726.68	1749.71	1787.52	1749.41	1760.06	1664.16	1661.52	1687.06	1705.02	1713.59	1715.86	1730.64	1737.54	1723.6	1736.63
94.088997	1717.46	1735.03	1732.91	1704.86	1732.25	1731.22	1721.3	1732.54	1724.82	1787.11	1740.41	1783.66	1720.25	1711.76	1726.12	1733.76	1737.7	1779.97	1744.27	1782.12	1840.84	1766.56	1733.46	1773.55	1675	1710.2	1695.05	1685.83	1716.34	1720.93	1706.99	1731.35	1722.64	1760.24	1728.65	1753.09	1788.65	1751.94	1761.7	1661.69	1659.4	1687.78	1705.31	1717.14	1713.42	1731.58	1740.13	1724.44	1737.44
94.584000	1717.09	1734.16	1735.31	1705.01	1733.83	1732.21	1721.59	1731.05	1724.75	1784.51	1741.01	1782.16	1719.19	1711.41	1729.63	1730.56	1738.24	1780.33	1745.43	1780.6	1838.82	1768.99	1732.15	1772.71	1674.53	1706.47	1695.79	1685.57	1717.15	1718.27	1704.84	1731.85	1720.95	1762.51	1727.24	1748.04	1789.75	1752.91	1761	1663.24	1659.11	1686.11	1704.14	1713.55	1712.18	1731.62	1737.38	1723.25	1734.55
95.080002	1714.9	1733.65	1733.52	1705.04	1733.44	1730.95	1724.19	1733.39	1726.87	1782.56	1738.05	1780.6	1723.46	1711.08	1726.34	1728.76	1741.23	1778.37	1741.64	1778.83	1836.8	1769.74	1736.19	1773.97	1676.24	1710.75	1694.14	1683.51	1715.49	1719.9	1706.92	1731.37	1722.34	1759.38	1728.69	1749.46	1786.95	1749.98	1760.69	1663.15	1659	1689.84	1708.31	1713.77	1713.21	1729.69	1737.23	1719.66	1734.93
95.574997	1718.17	1735.7	1737.09	1705.87	1735.2	1733.12	1722.75	1733.68	1725.98	1784.07	1737.18	1779.8	1719.94	1709.52	1725.74	1729.09	1738.31	1781.65	1741.89	1777.27	1838.64	1770.23	1733.18	1774.26	1675.05	1711.06	1695.67	1686.29	1715.51	1720.49	1705.86	1731.49	1719.83	1760.08	1728.73	1753.81	1788.45	1751.85	1758.86	1663.74	1660.52	1685.51	1705.67	1713.46	1716.91	1731.73	1735.67	1723.01	1734.95
96.070000	1712.61	1737.62	1735.58	1707.89	1733.51	1732.68	1723.66	1736.96	1727.84	1784.25	1738.51	1780.14	1718.65	1709.12	1726.81	1729.32	1738.3	1780.41	1741.49	1779.49	1837.93	1767.13	1734.2	1772.47	1675.58	1711.21	1695	1683.87	1718.77	1720.98	1705.51	1732.83	1719.82	1759.5	1729.4	1753.64	1787.16	1750.09	1760.82	1662.19	1663.64	1686.38	1708.77	1713.43	1714.81	1729.89	1735.97	1724.08	1737.71
96.565002	1715.3	1734.16	1738.98	1705.05	1733.74	1731.55	1724.26	1731.83	1727	1782.17	1737.59	1782.19	1717.92	1709.45	1725.04	1729.57	1738.88	1779.95	1743.28	1775.37	1833.64	1768.41	1733.39	1776.1	1675.2	1711.75	1695.5	1690.01	1718.51	1721.54	1703.53	1732.9	1723.75	1759.98	1730.88	1752.82	1790.25	1749.09	1759.28	1661.62	1661.72	1688.15	1706.58	1711.09	1715.74	1732.47	1735.95	1723.93	1736.2
97.059998	1715.66	1734.8	1737.16	1703.52	1732.09	1731.82	1721.5	1732.12	1724.38	1782.89	1740.43	1780.45	1721.29	1710.86	1727.3	1727.78	1737.96	1777.7	1744.45	1778.88	1836.64	1766.27	1733.93	1772.9	1673.66	1712.86	1693.38	1688.14	1716.46	1720.38	1703.37	1733.09	1722.68	1760.86	1729.08	1752.42	1788.66	1752.76	1759.29	1663.65	1657.95	1688.29	1704.95	1715.58	1713.03	1731.97	1738.52	1723.33	1738.35
97.556000	1714.97	1736.45	1734.18	1706.24	1736.76	1735.65	1722.47	1733.77	1727.18	1784.53	1739.76	1785.13	1718.32	1711.62	1725.54	1727.69	1743.54	1780.85	1743.27	1780.86	1839.04	1765.13	1734.62	1775.83	1675.39	1712.44	1695.61	1685.92	1717.01	1722.49	1704.87	1731.92	1721.73	1760.6	1728.11	1753.13	1789.43	1751.35	1760.16	1663.61	1665.03	1689.16	1704.73	1713.42	1716	1733.09	1737.54	1721.67	1738.57
98.051003	1718.65	1733.3	1735.58	1707.31	1737.46	1733.34	1721.75	1732.4	1726.08	1783.32	1737.97	1779.62	1723.07	1711.05	1728.35	1729.03	1740.26	1781.5	1743.3	1783.75	1839.64	1776.02	1734.99	1773.16	1676.22	1709.68	1697.99	1688.98	1717.05	1718.74	1705.01	1732.12	1723.88	1760.67	1730.87	1753.53	1788.46	1751.71	1762.09	1663.49	1659.36	1688.98	1706.66	1715.18	1714.9	1731.15	1740.82	1724	1740.35
98.545998	1713.46	1733	1737.15	1708.69	1735.46	1733.74	1721.6	1732.54	1725.39	1784.75	1738.87	1783.69	1722.03	1713.04	1726.86	1731.4	1739.7	1785.9	1742.53	1782.35	1839.2	1773.41	1736.26	1773.2	1678.22	1711.94	1695.62	1688.75	1719.37	1719.37	1705.55	1731	1720.43	1764.52	1730.74	1753.21	1787.71	1751.86	1760.34	1664.21	1659.39	1689.36	1708.14	1715.66	1716.64	1732.61	1737.57	1721.74	1738.25
99.041000	1717.48	1732.78	1734.04	1707.2	1735.75	1731.34	1719.98	1731.08	1726.72	1783.61	1738.13	1778.67	1718.41	1708.28	1727.81	1731.27	1739.59	1780.53	1747.13	1782.69	1842.13	1776.38	1734.77	1772.48	1674.99	1714.34	1697.38	1689.16	1717.65	1720.5	1705.24	1733.93	1721.69	1761.51	1731.57	1751.7	1791.28	1753.44	1761.63	1665.48	1662.33	1686.93	1705.3	1715.15	1714.87	1730.41	1738.93	1722.47	1735.82
99.536003	1716.05	1734.63	1734.6	1707.34	1733.76	1733.21	1725.57	1733.47	1725.83	1783.8	1738.8	1784.23	1721.06	1712.55	1726.27	1729.16	1739.06	1779.72	1746.72	1781.88	1839.43	1772.41	1733.77	1769.81	1676.76	1710.59	1695.39	1688.29	1717.08	1722.27	1703.15	1733.31	1723.55	1762.84	1730.84	1751.53	1788.84	1754.02	1762.63	1664.25	1662.95	1689.04	1709.24	1714.35	1715.09	1732.14	1739.87	1722.56	1737.06
100.031998	1716.23	1732.9	1734.77	1704.07	1734.55	1729.35	1724.61	1732.71	1726.77	1781.18	1738.17	1778.41	1720.05	1710.63	1724.47	1730.98	1738.79	1783.2	1742.91	1778.31	1838.04	1773.33	1735.03	1773.85	1673.52	1711.51	1699.79	1686.08	1718.42	1718.27	1703.62	1731.94	1721.14	1764.4	1729.78	1752.03	1785.09	1749.65	1760.29	1663.18	1660.82	1689.88	1709.07	1712.31	1716.49	1731.63	1737.23	1722.67	1736.74
100.527000	1718.86	1733.73	1735.87	1706.48	1736.01	1731.74	1723.82	1732.41	1727.56	1781.47	1740.38	1782.68	1720.96	1712.27	1725.11	1731.73	1739.66	1779.39	1745.27	1778.09	1836.26	1771.78	1733.77	1777.12	1674.28	1710.58	1695.44	1685.95	1716.67	1720.62	1703.85	1730.97	1721.01	1764.18	1728.95	1749.74	1788.15	1749.56	1756.81	1663.12	1662.43	1685.86	1705.1	1715.1	1714.48	1729.27	1735.83	1722.64	1737.1
101.022003	1714.79	1732.31	1732.28	1705.79	1733.01	1731.96	1722.38	1734.5	1726.73	1783.78	1741.56	1783.07	1718.62	1711.23	1725.89	1731.27	1738.81	1779.03	1742.46	1778.47	1832.29	1764.28	1733.27	1772.08	1675.8	1708.95	1695.85	1686.88	1715.67	1720.03	1706.24	1732.06	1719.79	1761.58	1727.38	1753.31	1789.93	1753.2	1761.39	1662.31	1660.44	1688.64	1706.83	1713.68	1713.15	1732.94	1736.24	1719.34	1739.11
101.516998	1717.69	1732.55	1734.34	1708.24	1739.49	1735.21	1724.59	1731.17	1726	1782.88	1740.63	1780.63	1719.97	1709.43	1725.73	1731.58	1741.01	1781.74	1743.11	1781.86	1840.23	1768.85	1730.35	1772.85	1678.48	1708.43	1696.88	1687.41	1715.66	1721	1705.55	1731.33	1719.53	1761.85	1728.03	1750.24	1783.92	1747.62	1758.03	1663.63	1660.85	1688	1705.75	1712.19	1715.37	1731.95	1736.06	1721.86	1737.76
102.012001	1714.94	1735.64	1736.31	1705.94	1736.19	1735.69	1724.57	1734.9	1727.37	1782.32	1737.55	1776.33	1720.13	1709.73	1725.49	1730.83	1741.17	1779.08	1744.31	1777	1835.14	1772.04	1733.2	1773.83	1673.78	1709.51	1696.21	1687.26	1715.77	1719.98	1705.1	1733.96	1722.22	1760.33	1728.29	1751.96	1790.28	1750.19	1760.37	1665.42	1662.53	1688.85	1707.56	1714.59	1713.59	1728.65	1735.96	1720.52	1735.65
102.508003	1714.47	1734.58	1732.42	1707.18	1736.09	1732.21	1721.61	1731.58	1725.48	1780.7	1738.3	1777.33	1720.64	1710.28	1725.62	1729.81	1739.12	1779.02	1742.32	1779.57	1836	1770.94	1732.15	1772.49	1675.72	1709.32	1693.85	1684.11	1717.71	1718.88	1705.78	1731.87	1719.63	1759.8	1726.42	1752.13	1787.99	1748.6	1758.77	1663.95	1661.82	1688.04	1703.89	1712.78	1714.76	1731.7	1736.49	1721.4	1736.16
103.002998	1715.84	1735.42	1736.38	1706.7	1733.19	1731.57	1723.36	1729.5	1723.86	1777.72	1735.65	1778.4	1721.84	1711.01	1727.61	1731.03	1739.35	1780.14	1743.44	1778.94	1834.67	1771.12	1734.85	1770.24	1676.26	1711.27	1695.54	1686.3	1716.38	1719.75	1705.56	1732.89	1721.39	1761.98	1727.06	1749.41	1788.26	1747.92	1759.58	1663.33	1658.59	1684.35	1705.72	1714.17	1712.11	1729.82	1738.7	1722.54	1736.37
103.498001	1716.41	1733.95	1733.92	1706.72	1735.26	1734.35	1719.6	1731.71	1724.72	1777.33	1735.64	1775.81	1718.11	1710.35	1726.9	1732.03	1741.84	1779.35	1742.9	1780.1	1839.49	1771.34	1734.87	1772.1	1674.43	1713.11	1697.33	1686.93	1716.14	1720.99	1703.26	1733.29	1719.8	1763.2	1730.69	1753.37	1790.78	1750.67	1758.89	1664.98	1660.11	1689.31	1706.26	1714.1	1715.85	1732.72	1736.37	1722.82	1738.65
103.992996	1716.47	1733.4	1736.19	1708.98	1736.74	1733.79	1723.81	1732.29	1722.79	1775.44	1738.42	1775.56	1722.25	1713.46	1727.48	1732.41	1742.85	1781.71	1745.07	1778.69	1838.18	1780.05	1737.6	1771.61	1678.55	1710.76	1695.03	1687.14	1715.94	1723.49	1704.1	1732.06	1721.36	1762.62	1728.67	1751.55	1789.5	1752.22	1758.17	1664.95	1662.57	1687.84	1704.75	1715.68	1713.71	1730.93	1736.89	1722.64	1735.65
104.488998	1717.2	1735.07	1736.16	1704.78	1736.88	1730.97	1721.45	1733.25	1726.44	1776.9	1734.7	1778.17	1717.85	1712.87	1725.65	1734.17	1740.33	1786.02	1744.65	1777.47	1838.73	1776.09	1734.3	1771.45	1677.07	1711.46	1695.28	1685.33	1717.64	1719.32	1705.45	1733.52	1719.8	1763.34	1732.88	1754.61	1789.66	1750.81	1759.81	1663.45	1662.22	1688.22	1706.81	1713.89	1715.39	1731.82	1736.18	1722.85	1736.52
104.984001	1715.17	1735.87	1732.41	1707.92	1737.3	1733.21	1724.66	1731.27	1726.05	1777.7	1734.97	1774.12	1719.83	1710.37	1723.78	1733.47	1740.05	1783.46	1744	1782.06	1839.79	1776.22	1732.4	1769.07	1674.49	1709.88	1694.91	1686.57	1718.69	1718.92	1706.81	1731.1	1720.88	1763.3	1729.29	1752.96	1791.13	1753.28	1760.12	1663.68	1659.69	1687.45	1703.75	1713.26	1712.96	1730.86	1738.15	1724.62	1736.21
105.478996	1719.5	1735.67	1734.27	1706.92	1736.65	1734.06	1721.45	1731.91	1728.85	1779.41	1737.15	1776.28	1720.6	1709.84	1728.06	1733.65	1737.43	1782.23	1742	1782.16	1839.93	1775.14	1734.75	1772.86	1675.39	1711.39	1698.07	1685.59	1718.53	1720.69	1707.15	1733.41	1721.22	1760.22	1730.23	1750.07	1787.62	1749.85	1761.08	1664.5	1661.96	1688.01	1706.75	1710.91	1715.11	1732.59	1738.24	1723.68	1738.89
105.973999	1719.35	1735.5	1736.2	1705.67	1736.35	1734.81	1722.64	1733.57	1726.69	1778.89	1735.23	1778.57	1718.6	1709.79	1727.46	1733.41	1741.02	1778.78	1744.54	1781.92	1839.48	1772.65	1736.73	1772.33	1674.69	1710.53	1696.36	1688.17	1718.09	1719.44	1704.31	1731.64	1719.41	1764.53	1729.49	1752.68	1787.96	1752.29	1760.74	1664.1	1663.4	1688.05	1704.39	1713.29	1715.88	1730.26	1740.33	1724.12	1736.75
106.469002	1718.27	1736.05	1734.73	1708.11	1737.72	1733.76	1723.27	1734.76	1724.75	1777.24	1738.72	1777.27	1719.3	1712.67	1724.76	1731.71	1738.45	1780.94	1744.7	1783.63	1839.02	1773.76	1736.41	1769.44	1675.92	1713.69	1696.62	1686.37	1717.78	1721.33	1705.62	1732.85	1722.69	1765.04	1732.6	1750.95	1788.23	1749.74	1762.33	1662.69	1662.9	1687.18	1705.22	1714.76	1715.04	1731.29	1738.63	1721.98	1739.07
106.963997	1718.09	1734.23	1739.34	1706.91	1735.96	1734.07	1724.43	1731.75	1727.97	1780.08	1734.37	1777.83	1718.49	1709.91	1726.79	1729.65	1742.18	1780.5	1745.56	1780.5	1836.73	1773.03	1735.15	1771.82	1675.36	1710.19	1695.02	1686.24	1719.52	1720.63	1705.7	1732.29	1724.24	1764.56	1730.22	1755.43	1790.65	1753.15	1762.88	1665.51	1660.44	1687.89	1707.59	1714.53	1714.09	1729.54	1737.3	1723.71	1737.03
107.459999	1718.9	1734.64	1735.38	1708.34	1736.39	1736.87	1724.68	1733.9	1726.48	1778.76	1737.92	1776.57	1719.92	1709.12	1726.58	1731.81	1741	1778.16	1748.29	1779.94	1839.53	1768.7	1737.11	1771.13	1676.72	1712.48	1697.32	1687.09	1717.64	1723.03	1706.22	1733.85	1720.83	1762.56	1730.19	1755.19	1790.67	1749.66	1761.65	1662.6	1660.79	1690.71	1709.49	1716.17	1712.72	1733.56	1741.24	1721.85	1738.13
107.955002	1717.81	1732.53	1734.36	1707.96	1737.89	1734.32	1725.56	1734.1	1727.84	1778.25	1736.56	1775.64	1719.91	1709.14	1726.73	1731.46	1740.44	1778.71	1745.03	1777.79	1836	1764.73	1733.65	1773.93	1676.34	1713.28	1695.07	1687.39	1715.92	1720.85	1706.78	1730.11	1723.55	1762.27	1731	1753.47	1788.05	1754.28	1762.45	1663.29	1661.25	1690.22	1707.94	1714.75	1712.68	1732.98	1734.98	1721.36	1736.72
108.449997	1718.05	1735.63	1736.42	1709.6	1735.57	1733.51	1724.02	1732.41	1726.45	1781.05	1742.34	1779.86	1719.43	1708.27	1725.83	1731.24	1737.72	1779.81	1742.77	1778.83	1833.64	1770.96	1734.9	1771.7	1676.35	1711.13	1697.48	1685.8	1715.8	1720.29	1704.37	1731.86	1721.38	1759.6	1730.6	1751.55	1787.85	1750.82	1759.15	1663.61	1660.94	1687.75	1707.56	1713.28	1714.18	1733.27	1738.62	1722.84	1736.42
108.945000	1717.56	1733.69	1733.21	1705.26	1737.79	1732.38	1723.41	1732.71	1725.21	1781.13	1739.38	1777.81	1720.46	1712.39	1726.9	1731.22	1739.61	1779.05	1744.06	1781.61	1839.45	1770	1735.48	1772.05	1675.98	1711	1698.24	1689.95	1718.19	1719.69	1706.39	1733.73	1721.51	1761.26	1728.91	1754.16	1788.23	1750.46	1761.48	1663.52	1660.34	1690.92	1707.97	1714.52	1715.09	1731.36	1737.36	1725.49	1736.6
109.441002	1717.38	1735.97	1735.35	1708.7	1735.41	1734.66	1725.17	1734.69	1729.32	1777.92	1737.38	1775.11	1719.8	1708.62	1726.86	1734.16	1742.19	1779.29	1743.58	1778.18	1832.85	1768.87	1739.65	1771.82	1676.15	1707.1	1696.67	1688.95	1720.06	1720.6	1704.86	1733.62	1724.11	1763.41	1729.81	1754.78	1790.97	1751.77	1762.93	1664.66	1662.21	1687.04	1705.94	1715.94	1716.51	1732.97	1741.34	1722.37	1736.88
109.935997	1716.39	1733.06	1733.82	1706.49	1734.97	1734.39	1724.66	1733.12	1727.9	1776.65	1738.28	1776.12	1719.75	1708.43	1726.17	1733.11	1739.07	1781.13	1744.54	1784.08	1841.25	1768.97	1737.14	1772.18	1677.9	1712.61	1697.92	1684.66	1719.17	1723.8	1704.59	1735.57	1723.08	1764.47	1731.32	1752.27	1792.16	1753.91	1762.38	1662.5	1659.07	1688.23	1705.29	1714.86	1711.49	1735.81	1738.79	1722.98	1739.19
110.431000	1716.57	1735.7	1736.82	1706.52	1731.08	1733.21	1724.59	1733.67	1726.87	1779.95	1738.34	1775.46	1718.08	1710.4	1728.94	1733.35	1741.88	1779.53	1745.27	1780.02	1836.6	1769.37	1738.15	1771.34	1676.97	1717.57	1700.78	1690.27	1720.38	1724.97	1705.04	1732.76	1722.5	1761.61	1731.08	1753.18	1789.56	1752.16	1763.33	1663.5	1661.16	1689.71	1707	1714.79	1716.7	1732.75	1737.44	1724.9	1738.31
110.926003	1717.6	1736.94	1735.13	1708.16	1735.48	1734.57	1726.15	1734.49	1728.55	1780.15	1737.67	1778.06	1718.9	1709.66	1728.11	1730.18	1741.12	1781.42	1744.37	1776.79	1835.21	1770.73	1735.91	1770.68	1677.14	1712.14	1697.37	1688.41	1715.66	1722.27	1706.07	1734.32	1721.17	1762.59	1730.5	1751.69	1789.52	1752.92	1761.1	1664.3	1662.79	1690	1706.67	1716.67	1716.17	1732.14	1740.91	1725.47	1737.79
111.420998	1717.73	1736.18	1737.81	1709.55	1737.2	1732.05	1722.76	1734.41	1727.32	1779.79	1736.88	1775.26	1719.45	1708.4	1727.45	1733.37	1741.16	1779.19	1745.14	1781.47	1837.5	1767.38	1735.57	1772.67	1675.86	1711.76	1695.88	1688.51	1717.46	1723.25	1705.43	1734.7	1723.4	1764.59	1730.16	1753.74	1792.3	1752.54	1761.2	1664.59	1662.97	1689.22	1706.64	1717.35	1718.27	1731.77	1740.56	1724.33	1739.71
111.917000	1717.23	1734.17	1735.27	1706.06	1738.47	1735.93	1723.9	1733.19	1727.77	1776.5	1737.11	1775.22	1719.63	1709.24	1727.26	1735.78	1740.25	1781.05	1747.3	1780.35	1839.86	1772.3	1736.28	1772.41	1675.45	1715.14	1697.9	1690.35	1718.97	1723.01	1705.36	1730.72	1723.14	1763.64	1730.34	1755.62	1791.22	1751.42	1762.89	1666.44	1660	1689.61	1705.94	1717.09	1713.77	1733.07	1740.91	1724.3	1738.54
112.412003	1716.68	1737.1	1736.54	1705.86	1736.98	1735.81	1722.27	1732.91	1725.09	1780.57	1737.01	1775.63	1721.3	1708.16	1726.28	1732.81	1740.93	1781.71	1744.68	1780.22	1837.85	1768.92	1737.24	1772.42	1676.5	1712.79	1698.52	1689.12	1717.82	1720.53	1703.98	1732.91	1726.14	1761.41	1729.31	1753.15	1793.33	1753.73	1765.51	1665.72	1663.64	1691.4	1707.11	1713.81	1715.57	1734.1	1740.28	1726.31	1738.52
112.906998	1716.29	1735.57	1735.02	1708.64	1735.64	1735.03	1724.72	1735.62	1727.85	1781.72	1737.31	1780.36	1718.33	1713.27	1728.5	1734.57	1741.18	1782.09	1743.61	1782.74	1840.74	1775.48	1737.87	1768.23	1676.6	1712.92	1696.04	1689.22	1720.58	1721.98	1707.86	1731.97	1724.44	1768.57	1730.19	1753.95	1791.2	1753.71	1764.69	1666.66	1662.01	1691.49	1707.01	1714.9	1715.12	1733.3	1739.46	1724.5	1740.95
113.402000	1717.29	1736.19	1736.38	1707.76	1735.09	1733.46	1722.47	1734.85	1728.09	1774.66	1736.44	1773.97	1719.98	1711.09	1728.44	1735.62	1742.03	1779.55	1745.49	1781.37	1837.51	1769.85	1735.75	1770.55	1678.59	1713.27	1698.33	1687.88	1719.35	1720.49	1703.51	1733.43	1725.42	1765.65	1730.45	1753.46	1793.52	1754.34	1763.54	1664.14	1662.61	1687.8	1707.63	1716.35	1718.05	1733.66	1737.46	1724.88	1739.68
113.897003	1717.65	1735.67	1736.61	1709.36	1738.54	1734.57	1722.41	1736.56	1728.21	1778.24	1738.15	1774.13	1721.25	1710.09	1726.4	1731.71	1740.46	1777.25	1745.27	1777.97	1837.3	1766.27	1735.86	1772.67	1676.37	1716.04	1698.61	1687.84	1718.67	1721.75	1705.84	1735.23	1721.03	1763.44	1731.32	1756.36	1791.42	1754.51	1764.44	1664.51	1663.28	1689.1	1710.06	1714.58	1714.58	1733.07	1739.11	1721.84	1739.87
114.392998	1717.22	1735.73	1737.52	1704.36	1737.97	1734.12	1723.4	1733.41	1725.24	1777.02	1739.18	1779.18	1719.66	1708.96	1728.35	1731.91	1742.64	1779.77	1744.73	1781.33	1838.18	1765.3	1737.95	1771.42	1674.32	1713.65	1699.18	1690.69	1716.72	1724.5	1706.63	1734.06	1723.28	1766.95	1730.22	1754.16	1791.47	1753.25	1762.93	1665.18	1661.2	1689.5	1709.78	1717.34	1716.41	1735.08	1741.32	1725.56	1741.14
114.888000	1716.63	1734.71	1739.23	1706.76	1735.29	1734.32	1723.88	1735.07	1725.06	1778.02	1736.55	1774.3	1720.23	1709.85	1727.01	1733.59	1739.95	1783.66	1746.46	1781.16	1834.49	1774.02	1737.9	1769.71	1677.8	1712.28	1697.58	1687.3	1716.95	1722.49	1707.67	1733.94	1724.03	1763.68	1728.18	1755.98	1791.2	1754.87	1766.12	1664.05	1662.39	1689.26	1704.95	1716.25	1716.32	1732.32	1740.57	1722.34	1738.87
115.383003	1717.59	1735.77	1736.36	1710.77	1735.73	1735.64	1722.98	1734.49	1727.04	1777.92	1735.85	1774.74	1721.73	1710.26	1730.33	1733.28	1741	1780.8	1745.48	1780.74	1836.96	1773.63	1738.27	1768.87	1676.55	1713.31	1695.49	1687.96	1718.71	1721.42	1707.7	1735.17	1722.68	1762.26	1728.63	1753.58	1790.11	1753.51	1764.48	1662.66	1660.28	1690.79	1707.42	1712.86	1716.97	1734.36	1737.8	1724.07	1741
115.877998	1717.18	1734.71	1736.56	1707.57	1737.92	1733.88	1724.7	1734.72	1727.99	1779.43	1738	1778.83	1718.84	1708.31	1728.76	1732.49	1740.91	1782.61	1746.87	1777.13	1832.73	1769.14	1736.85	1775.71	1675.52	1712.83	1697.4	1687.52	1721.23	1719.84	1707.33	1733.1	1722.66	1765.17	1730.68	1753.9	1792.17	1755.71	1764.9	1665.14	1662.73	1690.69	1705.66	1714.05	1715.16	1733.92	1737.24	1724.92	1737.87
116.373001	1716.86	1735.1	1735.35	1705.83	1737.59	1735.61	1723.96	1734.59	1724.11	1780.25	1739.12	1778.27	1721.41	1711.37	1728.81	1733.79	1739.6	1781.36	1749.32	1776.81	1835.76	1768.06	1736.47	1771.4	1676.82	1713.06	1696.64	1687.77	1719.62	1722.64	1706.97	1733.56	1722.32	1764.97	1732.26	1754.42	1794.91	1753.44	1763.63	1664.37	1661.77	1690.35	1706.85	1717.5	1715.48	1732.43	1739.58	1723.31	1739.54
116.869003	1716.17	1735.01	1734.52	1709.3	1736.03	1734.95	1725.93	1733.06	1725.05	1779.33	1735.51	1775.28	1723.41	1709.35	1729	1734.9	1739.81	1782.44	1747.11	1784.55	1838.57	1774.61	1735.85	1770.31	1678.19	1711.83	1697.35	1689.32	1720.37	1723.55	1710.89	1734.27	1722.19	1764.83	1729.74	1755.41	1795.76	1755.22	1763.08	1663.65	1660.17	1690.04	1708.02	1715.68	1714.47	1733.76	1739.46	1722.7	1739.53
117.363998	1718.42	1736.98	1735.4	1708.06	1734.84	1733.6	1722.28	1732.98	1725.41	1776.82	1738.92	1775.26	1720.8	1709.92	1726.35	1732.91	1742.04	1778.06	1746.69	1776.96	1833.75	1766.96	1736.62	1771.1	1676.56	1712.28	1699.87	1690.97	1718.84	1720.47	1708.59	1734.08	1726.07	1764.41	1730.71	1756.81	1793.05	1755.91	1763.85	1664.82	1659.8	1690.7	1708.24	1718.01	1714.68	1735.69	1740.47	1726.27	1741.37
117.859001	1717.63	1736.29	1735.89	1706.74	1736.11	1732.68	1723.54	1731.99	1729.12	1775.52	1735.42	1775.3	1723.1	1710.6	1728.46	1732.75	1736.96	1780.19	1743.33	1776.17	1834.11	1768.09	1735.75	1769.5	1675.22	1713.42	1700.12	1690.75	1717.49	1723.82	1706.38	1733.13	1723.66	1765.35	1730	1755.9	1795.24	1753.13	1763.14	1663.94	1661.83	1689.41	1707.59	1715.44	1717.11	1735.8	1740.97	1722.59	1742.03
118.353996	1718.08	1737.12	1738.59	1707.78	1736.6	1735.68	1725.12	1735.03	1727.17	1772.85	1736.48	1772.42	1720.65	1709.18	1726.07	1733.43	1740.25	1780.92	1747.63	1774.34	1834.9	1771.24	1735.09	1771.61	1675.24	1715.91	1697.59	1688.25	1719.28	1723.05	1704.42	1734.85	1721.92	1765.25	1731.1	1755.55	1792.2	1754.75	1761.22	1664.45	1661.37	1688.67	1704.36	1716.84	1715.52	1733.05	1740.19	1724.13	1741.65
118.848999	1718.13	1734.36	1736.66	1706.01	1735.11	1732.56	1721.59	1734.82	1726.75	1775.33	1740.08	1773.79	1719.49	1708.15	1727.07	1733.73	1739.65	1780.14	1745.99	1774.24	1831.32	1767.26	1736.12	1769.66	1674.98	1712.35	1698.52	1688.45	1717.65	1723.66	1705.3	1733.56	1722.5	1763.55	1729.31	1756.76	1793.03	1755.38	1763.09	1666.86	1662.39	1690.43	1707.05	1713.8	1715.09	1734	1738.38	1723.17	1741.74
119.345001	1717.22	1736.15	1735.37	1709.72	1735.93	1733.44	1725.72	1736.13	1724.79	1777.75	1739.31	1776.58	1720.63	1709.58	1730.75	1734.5	1740.17	1775.14	1748.22	1778.37	1832.2	1769.62	1735.79	1769.7	1678.19	1716.41	1698.16	1686.78	1718.33	1721.26	1706.56	1734.19	1724.71	1766	1731	1752.58	1792.96	1754.19	1759.93	1665.07	1662.97	1690.79	1709.2	1716.85	1717.11	1733.95	1738.65	1724.44	1740.89
119.839996	1717.6	1735.03	1739.32	1706.66	1738.52	1734.54	1725.88	1734.64	1726.61	1776.5	1736.03	1776.3	1722.55	1711.58	1724.68	1733.3	1741.15	1783.51	1744.68	1778	1834.86	1771.43	1735.4	1769.47	1673.98	1716.48	1697.08	1690.34	1719.89	1722.16	1705.44	1735.97	1722.82	1766.79	1727.89	1755.25	1792.47	1754.06	1764.47	1662.25	1660.39	1689.6	1706.16	1716.85	1715.98	1735.11	1740.93	1724.33	1741.54
120.334999	1714.58	1734.42	1736.12	1708.44	1734.28	1736.38	1723.6	1731.94	1724.13	1776.77	1738.32	1774.51	1718.62	1709.87	1729.37	1734.36	1737.54	1782.3	1745.24	1774.85	1834.05	1769.59	1734.23	1770.2	1676.77	1713.4	1697.34	1686.9	1719.71	1721.72	1705.32	1733.97	1724.06	1764.16	1732.12	1753.45	1793.03	1751.38	1764.61	1663.29	1664.49	1689.86	1706.6	1712.65	1715.54	1733.97	1740.22	1723.02	1735.8
120.830002	1718.4	1735.52	1735.65	1706.94	1735.49	1732.63	1725.51	1735.74	1724.47	1775.2	1736.42	1774.84	1721.31	1710.65	1729.89	1734.29	1741.9	1779.03	1748.24	1776.04	1833.45	1769.11	1738.4	1771.73	1675.92	1713.47	1696.54	1686	1718.15	1722.28	1707.15	1735.29	1723.09	1764.55	1731.28	1753.5	1792.21	1753.03	1764.03	1665.76	1661.08	1687.5	1703.15	1713.92	1716.02	1730.37	1739.9	1723.8	1737.98
121.325996	1718.33	1738.61	1736	1706.21	1737.18	1733.8	1723.93	1734.25	1729.19	1775.43	1732.33	1770.61	1719.21	1709.18	1725.95	1731.95	1737.09	1781.83	1742.76	1778.32	1833.75	1766.74	1737.15	1769.9	1676.53	1711.29	1695.86	1686.88	1719.05	1722.34	1707.95	1734.35	1721.43	1763.83	1729.13	1753.38	1792.91	1753.41	1762.96	1664.52	1662.05	1688.7	1706.62	1719.52	1715.76	1730.68	1741.24	1722.84	1739.87
121.820999	1718.15	1735.79	1735.92	1708.4	1739.85	1736.36	1722.91	1733.45	1726.83	1778.77	1737.28	1773.49	1720.86	1709.09	1729.34	1736.32	1740.75	1779.81	1748.36	1779.8	1833.46	1765.65	1736.03	1774.78	1676.96	1713.14	1697.55	1689.58	1720.16	1722.14	1706.18	1734.78	1720.88	1761.78	1730.23	1753.54	1787.4	1751.78	1760.67	1665.23	1664.61	1689.28	1709.86	1715.3	1715.36	1731.49	1739.13	1724.28	1742.97
122.316002	1717	1737.53	1735.88	1708.27	1737.45	1737.99	1722.88	1734.48	1725.97	1776.86	1739.36	1775.16	1721.54	1709.56	1727.44	1732.92	1740.1	1777.02	1746.55	1772.27	1836.98	1767.27	1736.36	1773.71	1676.24	1714.21	1698.27	1686.73	1719.95	1720.61	1707.05	1733.9	1721.88	1764.21	1732.96	1754.42	1791.47	1752.47	1761.43	1663.85	1659.23	1689.99	1708.74	1713.27	1716.03	1733.41	1739.22	1726.41	1737.42
122.810997	1717.38	1735.55	1732.31	1709.47	1735.31	1732.39	1724.48	1732.94	1728.91	1780.86	1738.87	1774.83	1718.15	1707.23	1725.05	1730.95	1742.83	1781.16	1747.16	1778.81	1838.64	1770.43	1736.41	1771.78	1676.04	1715.04	1697	1689.21	1718.18	1722.35	1706.63	1736.11	1723.64	1762.03	1729.19	1752.61	1792.98	1755.18	1762.68	1664.98	1662.69	1690.19	1707.1	1714.18	1716.07	1734.45	1739.67	1725.33	1739.44
123.306000	1718.2	1734.08	1737.21	1707.91	1734.51	1732.97	1723.2	1735.3	1726.59	1778.86	1737.12	1773.73	1720.77	1708.69	1728.04	1731.24	1739.12	1779.26	1744.62	1776.04	1835.44	1769.3	1736.17	1772.97	1675.41	1715.92	1698.9	1690.59	1717.19	1721.35	1706.18	1735.81	1724.1	1765.32	1732.5	1758.42	1791.58	1754.02	1762.88	1663.76	1664.07	1690.42	1709.85	1717.83	1716.14	1735.9	1739.54	1726.43	1741.83
123.802002	1716.09	1736.49	1736.91	1709.07	1738.5	1734.95	1722.95	1733.77	1726.63	1781.13	1738.37	1774.33	1720.98	1711.6	1726.99	1732.18	1739.08	1777.94	1742.62	1776.43	1834	1768.52	1735.15	1769.07	1674.51	1713.36	1696.7	1690.42	1719.66	1723.2	1708.77	1736.24	1722.29	1765.29	1730.96	1754.5	1791.47	1754.21	1763.28	1662.85	1661.43	1690.48	1707.07	1717.05	1718.12	1734.86	1741.18	1723.29	1741.88
124.296997	1715.66	1733.76	1736.17	1705.74	1735.77	1732.37	1722.15	1733.53	1726.09	1778.07	1736.39	1771.23	1723.35	1710.2	1725.46	1732.52	1742.46	1779.65	1745.26	1775.29	1830.07	1768.56	1734.76	1770.64	1673.25	1713.4	1699.16	1688.57	1719.52	1722.15	1704.71	1733.96	1723.58	1761.9	1730.47	1756.92	1789.78	1752.82	1764.91	1664.51	1660.66	1688.62	1706.5	1716.6	1714.36	1732.9	1739.48	1725.06	1739.04
124.792000	1713.45	1734.13	1736.4	1707.95	1736.57	1731.08	1723.77	1731.4	1722.89	1778.88	1737.46	1776.49	1721.23	1707.32	1728.07	1733.01	1739.73	1780.57	1744.9	1776.42	1830.86	1771.04	1736.31	1769.06	1678.17	1707.93	1696.9	1689.5	1719.81	1723.47	1704.76	1732.32	1721.63	1761.04	1729.65	1751.22	1786.98	1752.6	1759.86	1663.32	1660.35	1688.13	1702.45	1715.02	1713.92	1731.42	1739.42	1722.4	1736.91
125.287003	1718.1	1731.92	1736.01	1707.17	1736.16	1733.11	1721.04	1733.92	1727.05	1776.4	1735.48	1773.91	1718.89	1708.42	1730.22	1732.87	1741.63	1780.83	1745.83	1776.93	1828.66	1770.66	1734.15	1770.54	1677.02	1714.98	1698.85	1684.94	1719.52	1722.89	1704.8	1732.86	1724.17	1764.09	1729.01	1752.83	1792.68	1754.5	1762.6	1663.99	1659.41	1689.45	1706.73	1713.34	1714.64	1731.35	1737.8	1723.25	1739.12
125.781998	1717.27	1733.95	1738.32	1708.89	1737.25	1733.29	1723.78	1733.88	1725.34	1775.15	1734.66	1775.42	1720.08	1706.58	1727.08	1733.7	1739.05	1778.49	1746.96	1773.33	1830.61	1767.85	1734.79	1770.16	1674.72	1711.54	1696.84	1686.89	1717.67	1721.91	1705.98	1734.42	1724.55	1761.15	1731.48	1752.54	1791.35	1754.83	1763.25	1664.22	1661.33	1688	1708.52	1716.05	1715.49	1733.28	1740.46	1724.99	1739.31
126.278000	1718.38	1734.73	1736.18	1709.23	1737.98	1733.49	1725.25	1733.37	1725.52	1776.7	1736.12	1773.07	1720.78	1708.14	1726.11	1732.48	1740.63	1779.16	1746.16	1778.66	1832.02	1771.17	1735.73	1770.08	1677.11	1714.64	1696.24	1688.8	1721.42	1720.07	1704.29	1734.53	1721.88	1762.32	1730.04	1753.84	1790.07	1752.16	1760.09	1665.65	1660.53	1692.03	1705.65	1712.93	1719.39	1733.06	1739.12	1725.94	1739.36
126.773003	1716.81	1735.8	1735.41	1709.88	1735.98	1734.87	1723.73	1735.73	1726.84	1774.56	1736.59	1774.84	1720.58	1709.18	1729.6	1731.92	1742.03	1778.92	1745.12	1773.78	1829.77	1769.94	1734.7	1772.52	1674.8	1710.99	1696.58	1688.67	1714.97	1721.56	1705.11	1733.93	1722.29	1761.76	1728.8	1755.26	1790.35	1753.29	1757.7	1664.67	1663.41	1687.76	1709.28	1717.55	1716.67	1733.71	1737.23	1724.85	1737.89
127.267998	1717.28	1734.11	1736.48	1706.85	1735.61	1733.62	1724.47	1733.1	1725.82	1774.44	1736.88	1771.74	1718.49	1711.26	1727.57	1732.26	1741.13	1778.84	1746.86	1776.13	1832.33	1766.38	1734.33	1770.71	1674.87	1713.34	1696.24	1688.07	1719	1722.67	1705.37	1734.34	1723.49	1761.78	1729.87	1751.8	1792.28	1751.84	1762.68	1662.17	1661.02	1690.29	1707.99	1716.32	1715.93	1731.9	1737.9	1724.66	1738.31
127.763000	1718.44	1735.23	1734.75	1706.43	1737.44	1735.75	1724.07	1731.71	1726.64	1777.31	1734.02	1772.45	1723.83	1709.19	1727.29	1734.03	1739.54	1780.8	1745.78	1776.53	1832	1766.6	1733.36	1767.78	1676.34	1711.69	1696.35	1685.96	1719.03	1720.56	1707.93	1732.17	1719.42	1761.41	1730.08	1749.99	1788.3	1753.25	1761.18	1660.09	1662.73	1691.18	1704.78	1712.91	1715.45	1732.82	1737.17	1721.82	1738.12
128.257996	1715.46	1738.85	1734.85	1709.02	1732.85	1731.4	1725.5	1733.37	1727.12	1773.04	1737.38	1773.86	1719.48	1707.69	1727.17	1732.44	1742.01	1777.16	1744.16	1773.51	1831.28	1764.95	1731.34	1768.09	1676.9	1710.41	1696.38	1687.75	1715.87	1719.45	1702.78	1732.71	1722.25	1760.61	1730.84	1752.76	1789.93	1750.94	1762.39	1663.94	1661.04	1688.65	1705.94	1714.47	1713.66	1728.43	1738.99	1722.98	1738.52
128.753998	1715.71	1734.95	1736.05	1706.7	1736.5	1734.8	1723.96	1731.91	1727.24	1777.51	1738	1773.84	1717.71	1706.67	1725.32	1731.03	1737.3	1779.86	1744.33	1778.35	1831.25	1766.81	1734.44	1770.65	1677.62	1711.32	1698.8	1687.25	1717.69	1719.51	1707.35	1732.92	1724.56	1763.41	1728.6	1752.37	1789.04	1754.18	1760.02	1662.92	1662.31	1690.69	1707.52	1715.75	1715.66	1734.53	1740.41	1722.46	1738.82
129.248993	1715.59	1736.41	1736.83	1708.51	1736.91	1733.79	1721.72	1736.65	1725.57	1775.05	1734.79	1772.36	1717.62	1707.18	1723.15	1732.73	1738.16	1779.04	1743.65	1774.21	1832.64	1764.78	1736.76	1769.19	1675.64	1711.22	1693.86	1690.76	1715.28	1722.47	1704.16	1734.56	1721.66	1762.4	1727.56	1753.24	1790.85	1752.51	1761.02	1664.12	1660.75	1687.53	1705.67	1714.18	1714.74	1730.78	1735.69	1723.63	1738.33
129.744003	1716.73	1733.09	1735.39	1707.59	1735.58	1733.56	1724.41	1733.19	1725.06	1776.59	1736.48	1775.18	1718.16	1706.58	1729.37	1731.14	1739.56	1779.06	1745.35	1774.37	1827.35	1763.74	1732.68	1770.41	1674.78	1710.03	1698.06	1685.63	1715.21	1721.18	1706.76	1734.86	1724.26	1762.13	1730.13	1751.2	1786.75	1750.87	1762.46	1664.68	1661.64	1690.37	1705.6	1716.29	1715.12	1731.61	1740.64	1724.85	1737.23
130.238998	1716.71	1733.79	1734.69	1704.43	1736.19	1734.6	1723.54	1729.39	1727.15	1776.51	1736.2	1773.75	1718.96	1703.4	1722.74	1732.12	1739.33	1779.71	1742.08	1774.96	1828.58	1769.13	1732.93	1768.55	1676.56	1710.65	1694.66	1687.38	1718.19	1720.97	1706.05	1731.12	1720.36	1760.15	1730.75	1752.4	1783.69	1748.77	1759.68	1663.44	1662.4	1688.52	1703.76	1716.5	1713.99	1729.84	1736.36	1723.05	1740.63
130.733994	1716.19	1733.51	1734.75	1706.05	1737.48	1733.46	1724.1	1733.61	1726.8	1770.7	1734.23	1769.86	1717.95	1703.87	1723.72	1730.89	1741.29	1777.75	1742.29	1771.81	1829.25	1765.28	1735.1	1767.41	1673.48	1709.18	1698.01	1686.34	1713.8	1717.97	1704.57	1735.48	1723.54	1762.57	1730.96	1752.27	1785.84	1751	1762.24	1666.09	1660.14	1690.12	1705.83	1711.2	1713.64	1731.35	1739.33	1723.49	1738.72
131.229996	1715.57	1734.17	1735.12	1707.79	1733.35	1730.73	1720.95	1731.79	1722.86	1773.4	1734.98	1770.62	1717.15	1705.88	1722.85	1729.87	1740.46	1777.67	1744.07	1775	1829.45	1765.41	1734.55	1768.74	1676.38	1710.36	1695.03	1685.53	1714.47	1719.27	1704.51	1729.52	1722.89	1760.83	1725.92	1750.35	1789.02	1751.47	1759.65	1665.32	1661.08	1688.03	1705.78	1716.16	1714.05	1729.78	1739.17	1721.6	1736.84
131.725006	1712.67	1732.61	1733.55	1705.63	1735.96	1731.43	1721.1	1731.89	1726.03	1773.15	1735.79	1771.84	1720.74	1707.28	1724.72	1733.2	1740.48	1777.67	1743.81	1774.1	1830.85	1769.43	1735.29	1771.4	1676.34	1709.46	1693.05	1689.04	1716.85	1721.92	1704.14	1733.38	1719.95	1762.87	1730.35	1751.9	1784.84	1749.56	1758.42	1664.43	1660.32	1688.4	1702.8	1711.88	1717.29	1733.37	1737.49	1723.03	1735.89
132.220001	1714.74	1731.78	1733.35	1703.06	1732.07	1730.44	1720.74	1731.47	1724.52	1773.83	1735.72	1771.81	1719.51	1702.15	1727.02	1729.62	1737.53	1778.83	1741.85	1771.2	1827.65	1762.41	1735.07	1768.72	1674.31	1711.81	1696.72	1688.55	1715.08	1717.23	1705.62	1731.34	1721.89	1763.02	1729.58	1751.14	1787.74	1750.69	1760.32	1663.67	1661.12	1687.57	1705.69	1712.08	1713.72	1730.7	1731.17	1723.26	1735.55
132.714996	1713.29	1733.66	1732.82	1706.72	1730.82	1732.03	1723.12	1731.7	1725.96	1775.27	1735.8	1772.14	1715.42	1704.77	1729.23	1730.25	1739	1775.67	1743.84	1771.46	1826.78	1762.04	1736.66	1769.35	1674.67	1709.02	1694.17	1684.49	1718.56	1718.89	1705.63	1730.15	1719.42	1761.53	1727.79	1752.26	1783.91	1753.27	1759.13	1663.38	1664.39	1687.9	1704.01	1711.75	1711.52	1731.45	1734.82	1723.99	1738.02
133.210007	1713	1732.46	1729.88	1708.11	1730.43	1731.41	1719.81	1731.31	1724.59	1776.71	1740.16	1777.38	1718.35	1706.65	1726.85	1727.9	1739.76	1773.68	1741.46	1766.66	1826.67	1753.04	1735.12	1771.07	1672.86	1711.79	1698.06	1687.41	1716.9	1717.01	1705.53	1729.18	1719.64	1762.49	1729.71	1748.43	1788.57	1749.65	1762.95	1664.5	1660.22	1688.86	1704.43	1713.85	1715.78	1733.73	1736.93	1724.76	1738.72
133.705994	1715.5	1733.45	1730.31	1706.46	1734.55	1730.87	1722.66	1734.59	1726.64	1777.44	1738.69	1774.83	1719.49	1706.08	1726.65	1731.65	1740.09	1776.67	1746.46	1768.69	1824.96	1758.65	1731.59	1770.75	1673.07	1712.61	1695.79	1687.3	1715.91	1719.89	1705.59	1733.08	1721.9	1759.34	1727.18	1750.5	1786.77	1750.79	1760.04	1664.94	1662.11	1690.4	1704.23	1715.3	1713.46	1730.48	1736.54	1721.64	1735.68
134.201004	1718.27	1732.09	1734.73	1707.4	1736.67	1733.32	1723.45	1730.57	1726.67	1780.89	1737.97	1775.54	1718.23	1704.52	1728.61	1730.97	1738.32	1774.93	1743.3	1771.53	1822.59	1753.29	1731.06	1769.96	1671.48	1708.86	1697.76	1685.92	1715.06	1721	1706.89	1731.49	1719.82	1759.61	1726.54	1751.46	1787.45	1747.36	1758.52	1661.37	1663.16	1687.98	1703.55	1715.03	1713.53	1729.4	1735.66	1722.73	1739.36
134.695999	1715.31	1730.9	1730.06	1705.97	1733.04	1728.82	1724.53	1733.56	1725.18	1779	1737.68	1774.74	1717.82	1706.2	1726.36	1731.11	1738.37	1776.36	1743.06	1769.73	1822.67	1762.13	1731.75	1769.85	1675.23	1711.6	1696.72	1687.78	1717.81	1719.46	1705.37	1732.61	1721.72	1762.17	1726.83	1749.17	1787.15	1750.17	1758.63	1666.46	1661.97	1685.22	1703.95	1715.35	1714.94	1730.5	1736.49	1723	1736.2
135.190994	1718.25	1735.16	1732.93	1707.03	1730.13	1731.01	1721.48	1734.38	1727.25	1779.66	1736.95	1773.96	1721.2	1706.25	1726.04	1729.48	1739.42	1775.1	1743.83	1774.2	1828.61	1763.89	1731.22	1768.16	1675.04	1712.26	1697.48	1686.98	1714.86	1719.05	1705.08	1731.76	1720.73	1761.1	1730.21	1750.72	1786.85	1752.4	1759.98	1663.83	1658.59	1686.86	1702.4	1713.23	1716.59	1729.96	1735.9	1721.91	1738.9
135.686996	1716.37	1734.55	1735.18	1709.08	1734.39	1733.96	1721.83	1732.13	1724.47	1775.95	1736.67	1771.51	1716.79	1705.46	1728.22	1732.11	1737.84	1779.23	1743.16	1776.16	1830.17	1766.15	1734.7	1767.51	1676.4	1710.56	1694.28	1685.48	1716.38	1718.91	1706.39	1732.66	1719.46	1762.59	1725.99	1748.63	1788.88	1752.93	1762.78	1663.49	1659.26	1688.29	1704.54	1712.27	1714.86	1733.45	1737.15	1720.28	1735.19
136.182007	1717.85	1736.08	1733.37	1707.87	1735.72	1731.63	1721.02	1733.46	1724.6	1776.64	1739.44	1773.43	1719.23	1707.15	1725.69	1730.61	1739.23	1775.61	1745.38	1772.86	1826.59	1757.75	1736.68	1769.42	1677.18	1709.95	1696.39	1683.52	1714.27	1719.38	1705.62	1731.04	1723.78	1762.28	1729.89	1750.12	1787.38	1752.67	1761.33	1664.86	1661.86	1688.9	1704.81	1716.11	1714.3	1730.38	1735.84	1723.34	1736.85
136.677002	1714.04	1734.88	1732.14	1707.08	1735.04	1733.5	1722.26	1733.73	1727.97	1776.42	1734.94	1769.56	1721.6	1705.49	1727.54	1732.25	1739.48	1777.77	1740.87	1768.47	1823.63	1762.37	1734.74	1766.54	1676.4	1712.27	1696.37	1685.16	1716.45	1720.24	1706.22	1730.84	1718.03	1762.6	1726.62	1751.54	1788.47	1749.95	1759.6	1665.59	1661.09	1689	1704.02	1711.82	1713.59	1728.55	1736.15	1723.48	1737.49
137.171997	1715.6	1732.76	1734.94	1707.62	1730.85	1730.9	1722.55	1730.89	1727.1	1776.24	1734.36	1769.81	1717.2	1705.07	1725.01	1729.46	1739.05	1776.55	1739.12	1769.39	1823.59	1758.42	1735.73	1769.64	1675.86	1712.72	1697.53	1685.93	1717.74	1718.97	1706.04	1729.73	1719.51	1759.1	1725.08	1747.18	1786.4	1751.9	1758.36	1665.66	1659.62	1687.77	1705.11	1713.41	1712.65	1731.79	1735.9	1722.02	1738.89
137.667007	1716.85	1732.11	1733.57	1706.74	1736.21	1731.82	1721.41	1733.02	1722.11	1777.32	1733.97	1773.93	1718.79	1704.6	1727.69	1731.37	1740.44	1776.41	1744.51	1773.98	1824.63	1757	1736.11	1770.76	1676.43	1712.48	1694.43	1686.28	1716.18	1718.53	1704.57	1730.11	1721.34	1761.73	1725.43	1750.04	1782.04	1754.12	1760.84	1662.47	1661.11	1690.11	1703.82	1714.26	1717.67	1729.55	1739.81	1723.07	1737.7
138.162994	1716.54	1733.83	1733.69	1706.95	1734.44	1732.18	1724.33	1733.31	1727.43	1777.62	1734.6	1775.65	1717.65	1705.85	1724.98	1731.24	1737.55	1778.86	1744.62	1771.98	1828.68	1764.11	1731.33	1767.18	1676.76	1712.76	1695.36	1686.2	1714.19	1718.16	1702.73	1731.58	1718.63	1760.83	1728.27	1750.88	1787.4	1750.6	1760.97	1664.54	1659.69	1687	1704.6	1713.38	1714.57	1729.93	1735.54	1722.75	1734.95
138.658005	1717.6	1732.61	1737.38	1705.13	1734.7	1732.61	1722.43	1732.98	1724.89	1777.55	1735.25	1771.29	1716.51	1705.43	1727.57	1731.04	1739.37	1779.67	1744.16	1773.75	1828.62	1765.29	1737.72	1768.81	1674.88	1712.31	1698.14	1689.34	1717.42	1718.77	1703.81	1732.34	1722.44	1759.8	1728.45	1753.6	1788.57	1754.43	1759.27	1663.5	1662.03	1688.26	1705.83	1716.7	1715.58	1730.84	1738.52	1727.81	1736.72
139.153000	1716.8	1733.41	1736.03	1704.07	1735.03	1731.19	1723.21	1733.37	1724.58	1778.84	1735.4	1772.88	1719.55	1705.43	1729.36	1731.45	1738.54	1781.88	1743.5	1772.86	1825.63	1765.77	1734.56	1768.72	1674.43	1709.94	1698.87	1687.11	1715.53	1716.98	1706.13	1731.78	1719.35	1760.88	1727.8	1751.22	1782.83	1752	1766.43	1662.67	1661.11	1687.73	1705.81	1714.15	1713.76	1730.99	1739.4	1721.13	1736.74
139.647995	1717.02	1732.39	1734.66	1706.55	1734.65	1730.25	1720.63	1731.52	1724.04	1775.95	1735.2	1772.02	1717.02	1706.33	1727.81	1730.77	1737.74	1776.95	1741.36	1771.82	1824.37	1764.54	1734.06	1768.09	1676.66	1712.87	1695.96	1688.61	1715.78	1720.13	1703.43	1732.09	1720.62	1758.32	1727.43	1750.54	1788.18	1749.76	1760.2	1663.05	1661.61	1688.21	1703.55	1714.39	1713.13	1731.17	1737.43	1722.18	1736.94
140.143005	1716.69	1735.28	1733.21	1705.69	1736.86	1734.53	1721.5	1729.94	1724	1778.93	1735.86	1773.4	1718.58	1706.01	1727.45	1731.81	1738.66	1779.37	1742.42	1771.61	1830.16	1761.43	1735.2	1769.85	1675.25	1715.52	1696.07	1686.32	1712.93	1719.91	1705.42	1730.77	1721.8	1761.12	1727.41	1751.03	1788.53	1750.33	1758.11	1665.13	1661.51	1691.9	1704.48	1711.89	1713.35	1728.23	1734.93	1721.92	1738.03
140.639008	1715.66	1733.45	1734.15	1705.33	1732.66	1730.13	1721.33	1731.14	1725.32	1774.03	1734.25	1772.4	1721.43	1702.74	1725.53	1731.84	1740.3	1775.75	1744.24	1771.08	1825.48	1762.57	1738.65	1767.24	1677.83	1708.06	1696.57	1688.74	1717.33	1719.56	1704.93	1731.82	1720.15	1765.31	1728.33	1751.21	1786.18	1750.46	1760.12	1664.76	1662	1688.41	1705.35	1714.09	1713.74	1732.33	1737.11	1722.97	1735.79
141.134003	1716.9	1734.13	1733.27	1705.57	1733.15	1732.47	1722.5	1731.72	1727.66	1779.13	1734.56	1771.37	1718.9	1705.98	1728.41	1730.49	1738.26	1780.25	1742.64	1770.95	1826.36	1763.3	1736.95	1768.4	1677.82	1711.18	1695.22	1685.44	1713.5	1718.31	1706.61	1731.58	1721.16	1762.99	1726.98	1750.03	1786.88	1750.85	1762.28	1663.94	1658.94	1687.97	1703.56	1716.2	1714.36	1729.45	1739.26	1722.52	1734.8
141.628998	1713.63	1733.47	1734.06	1708.24	1734.67	1734.13	1722.87	1733.34	1724.34	1778.76	1736.57	1771.22	1719.52	1704.79	1726.31	1731	1739.36	1776.9	1740.79	1767.44	1825.39	1756.4	1735.46	1771.83	1675.65	1711.89	1695.86	1689.98	1715.2	1720.98	1704.34	1731.46	1719.13	1758.73	1725.61	1747.57	1785.68	1749.25	1761.89	1663.22	1660.93	1687.91	1703.41	1712.25	1711.57	1725.53	1736.23	1719.01	1736.53
142.123993	1718.68	1731.11	1735.09	1705.4	1735.7	1731.04	1720.74	1734.23	1724.41	1774.19	1733.16	1767.7	1717.6	1705.17	1722.92	1730.79	1735.07	1777.19	1744.14	1773.15	1828.28	1763.7	1735.59	1768.56	1676.74	1711.07	1696.16	1688.19	1715.65	1718.75	1706.48	1732.14	1720.28	1760.15	1726.88	1750.38	1783.72	1748.57	1761.09	1662.36	1659.81	1687.71	1704.64	1713	1713.3	1730.74	1734.89	1721.07	1734.73
142.619003	1714.43	1735.5	1733.55	1706.26	1735.33	1729.77	1723.57	1731.37	1727.03	1779.17	1736.55	1770.77	1715.82	1706.16	1724.61	1729.64	1737.3	1778.59	1742.19	1773.09	1828.42	1761.84	1735.03	1765.4	1676.02	1706.56	1695.79	1687.77	1716.45	1718.27	1704.57	1729.41	1718.43	1762.12	1728.03	1748.58	1781.82	1746.76	1757.21	1663.12	1661.44	1689.21	1702.81	1711.64	1712.12	1727.26	1735.59	1720.01	1738.47
143.115005	1714.9	1732.54	1732.56	1705.93	1734.23	1730.93	1718.81	1728.94	1724.48	1773.64	1730.05	1770.73	1719.89	1708.55	1724.69	1730.41	1737.93	1773.93	1741.62	1772.02	1827.51	1766.28	1733.12	1763.66	1676.5	1712.81	1695.5	1688.16	1718.78	1719.65	1704.71	1728.03	1717.41	1760.85	1728.78	1748.97	1783.42	1751.07	1758.42	1663.91	1660.24	1686.94	1703.21	1713.64	1715.81	1728.61	1734.72	1722.62	1736.39
143.610001	1715.33	1733.37	1733.85	1706.78	1731.03	1730.79	1720.34	1732.66	1725	1774.95	1734.52	1770.68	1719.19	1705.82	1727.46	1730.19	1740.75	1778.08	1743.48	1772.19	1828.55	1762.44	1734.67	1767.22	1674.02	1709.31	1695.34	1687.04	1715.83	1715.62	1703.12	1730.07	1719.74	1759.5	1728.1	1747.59	1783.81	1747.92	1761.63	1663.34	1660	1686.78	1703.86	1711.6	1713.94	1731.31	1734.01	1722.07	1735.85
144.104996	1717.09	1735.95	1733.52	1704.92	1735.84	1732.74	1720.85	1733.89	1724.18	1770.97	1733.98	1769.43	1717.39	1703.58	1725.36	1731.34	1736.05	1778.15	1744.07	1772.86	1827.02	1759.19	1734.37	1766.72	1676.73	1709.93	1697.25	1686.63	1717.22	1718.21	1704.98	1729.21	1720.39	1759.19	1725.94	1749.22	1780.7	1749.4	1756.36	1663.5	1659.87	1686.26	1703.06	1712.57	1713.18	1731.02	1734.15	1719.68	1737.71
144.600006	1713.59	1732.2	1733.73	1707.52	1734.04	1732.42	1722.02	1732.71	1725.4	1773.06	1736.34	1772.05	1718.08	1707.37	1725.91	1733.63	1738.28	1777.41	1746.8	1775.55	1827.29	1764.67	1731.45	1766.35	1674.6	1709.29	1695.12	1686.28	1714.52	1717.03	1704.1	1729.15	1718.75	1761.12	1727.11	1751.88	1784	1749.69	1757.61	1662.88	1659.12	1686.14	1701.83	1713.04	1712.82	1732.26	1735.83	1721.21	1733.9
145.095001	1716.91	1735.07	1733.23	1705.92	1733.65	1729.62	1721.52	1730.5	1724.09	1775.64	1736.2	1767.83	1718.35	1707.12	1723.7	1731.59	1738.58	1780.71	1744.07	1773.04	1830.11	1764.05	1732.5	1766.79	1676.43	1712.11	1694.78	1684.39	1716.06	1716.79	1703.27	1729.51	1718.17	1759.73	1727.66	1748.75	1786.08	1749.11	1759.05	1661.89	1663.16	1690.2	1704.2	1711.47	1712.85	1731.41	1733.1	1723.46	1735.75
145.591003	1713.75	1734.37	1731.47	1706.84	1733.75	1733.02	1721.57	1731.71	1724.16	1774.81	1736.34	1769.44	1717.17	1705.32	1725.58	1729.13	1737.34	1775.78	1744.55	1773.85	1829.8	1763.56	1732.89	1766.34	1674.91	1708.21	1696.35	1686.74	1713.81	1718.37	1704.61	1728.02	1719.3	1761.73	1726.38	1751.7	1783.22	1752.76	1758.08	1661.83	1659.22	1685.75	1704.29	1714.73	1713.07	1728.84	1738.61	1721.37	1737.49
146.085999	1714.55	1734.18	1732.41	1703.79	1734.48	1733.11	1723.38	1733.35	1724.55	1774.31	1736.48	1768.65	1717.43	1706.65	1724.2	1730.02	1739.49	1775.25	1745.43	1773.67	1828.21	1763.48	1735.71	1766.83	1676.31	1709.56	1694.89	1685.74	1712.83	1717.69	1702.74	1728.15	1719.36	1758.3	1725.84	1747.59	1779.85	1748.09	1758.04	1665.64	1660.48	1688.5	1699.39	1712.47	1711.67	1733.09	1733.07	1725.01	1735.08
146.580994	1714.61	1733.15	1730.06	1705.8	1734.56	1730.37	1720.53	1730.72	1722	1774.58	1733.19	1769.07	1718.84	1703.44	1724.57	1730.27	1738.88	1773.49	1743.3	1772.47	1829.73	1762.36	1731	1768.15	1673.75	1711.05	1694.16	1687.03	1714	1715.96	1704.15	1729.48	1718.29	1759.9	1729.96	1747.45	1786.54	1748.09	1758.58	1662.72	1660	1686.74	1701.06	1711.93	1712.8	1729.75	1733.05	1722.45	1734.97
147.076004	1716.02	1731.35	1731.36	1704.09	1734.22	1733.13	1721.33	1732.04	1724.14	1771.02	1733.51	1767.72	1718.22	1702.46	1721.12	1730.67	1737.51	1774.49	1742.1	1771.52	1824.91	1763.34	1734.09	1765.85	1675.67	1711.96	1695.46	1686.77	1718.76	1718.14	1701.49	1728.07	1718.94	1758.88	1727.07	1749.21	1783.61	1748.27	1756.78	1661.88	1660.97	1686.56	1704.69	1713.77	1713.01	1730.78	1735.83	1720.7	1735.09
147.572006	1712.34	1729.87	1729.61	1705.11	1734.03	1732.81	1719.71	1731.97	1725.51	1770.84	1733.59	1769.09	1718.32	1704.51	1723.98	1726.56	1739.05	1771.85	1741.56	1768.92	1826.21	1758.49	1734.62	1766.69	1677.71	1709.38	1695.17	1685.06	1713.29	1717.5	1703.59	1728.65	1721.24	1759.01	1726.99	1748.01	1780.97	1745.87	1755.91	1663.66	1660.91	1686.09	1701.91	1713.36	1710.9	1728.05	1734.33	1720.82	1734.03
148.067001	1714.84	1733.61	1729.99	1704.9	1734.07	1728.76	1721.08	1731.51	1723.63	1773.48	1733.54	1768.62	1714.27	1703.73	1724.36	1728.11	1735.29	1772.87	1739.3	1770.53	1825.12	1763.25	1731.55	1766.62	1675.66	1712.5	1695.1	1684.38	1717.43	1716.95	1703.73	1725.97	1716.86	1758.41	1726.96	1746.8	1781.65	1751.05	1757.82	1665.4	1661.11	1686.55	1701.5	1714.09	1714.21	1727.73	1733.76	1720.92	1734.59
148.561996	1714.77	1732.15	1733.37	1707.19	1733.8	1731	1720.12	1729.84	1723.17	1769.04	1732.97	1766.65	1717.81	1704.23	1727.02	1732.73	1736.97	1770.31	1740.6	1769.57	1822.37	1761.92	1730.54	1768.35	1675.9	1707.99	1696.89	1685.67	1715.85	1717.26	1701.98	1727.86	1720.79	1755.93	1725.23	1744.58	1778.36	1747.43	1757.31	1667.01	1659.35	1685.94	1702.5	1706.86	1710.76	1728.69	1733.08	1720.66	1733.68
149.057007	1716.89	1731.5	1733.48	1703.68	1733.37	1730.88	1718.24	1730.45	1723.78	1766.8	1734.12	1764.98	1714.23	1703.44	1722.84	1728.8	1736.01	1772.62	1738.62	1764.28	1820.29	1761.36	1732.22	1762.68	1674.95	1710.1	1693	1683.66	1713.88	1716.11	1703.56	1725.76	1717.46	1758.51	1721.28	1747.45	1778.67	1745.97	1754.46	1663.35	1659.91	1684.1	1701.43	1713.56	1710.1	1729	1734.3	1718.4	1729.51
149.552002	1714.61	1730.11	1732.16	1703.72	1731.55	1730.29	1718.65	1729.47	1721.8	1768.57	1732.61	1767.04	1718.44	1705.33	1721.5	1727.88	1736.93	1771.51	1744	1774.37	1826.84	1769.04	1733.65	1762.52	1675	1707.1	1695.74	1684.93	1715.31	1712.89	1704.15	1728.02	1720.9	1757.11	1727.42	1743.15	1779.8	1747.06	1756.4	1663.56	1660.35	1687.4	1701.14	1710.95	1709.24	1726.77	1731.87	1717.45	1731.95
150.048004	1713.99	1731.74	1733.57	1704.64	1733.8	1731.45	1718.14	1732.52	1724.44	1769.66	1733.49	1763.84	1718.51	1702.97	1724.45	1729.9	1738.64	1772.44	1740.65	1767.35	1819.07	1759.91	1733.93	1761.46	1674.81	1706.31	1692.38	1684.34	1712.61	1713.41	1706.35	1728.97	1716.63	1758.4	1724.03	1745.38	1775.45	1746.56	1756.77	1660.6	1662.14	1683.12	1701.62	1712.77	1708.79	1727.98	1732.52	1715.81	1732.58
150.542999	1712.66	1733.45	1731.01	1706.25	1731.05	1728.81	1719.88	1731.44	1721.92	1769.18	1729.52	1762.65	1717.88	1703.72	1724.39	1731.84	1736.88	1770.08	1740.35	1770.15	1823.37	1761.95	1731.4	1762.24	1672.48	1706.29	1693.35	1686.38	1713.44	1718.14	1702.61	1726.69	1716	1756.42	1723.24	1742.76	1778.51	1746.4	1751.85	1661.61	1661.03	1685.55	1699.94	1710.43	1710.8	1722.82	1731.64	1719	1734.86
151.037994	1713.04	1729.48	1733.03	1705.33	1732.09	1730.55	1718.94	1730.98	1724.23	1769.67	1732.44	1766.71	1716.47	1704.62	1720.07	1728.81	1734.27	1774.01	1739.02	1766.61	1819.49	1765.41	1731.27	1762.64	1674.48	1708.34	1690.94	1683.52	1712.77	1714.08	1699.94	1727.54	1714.25	1755.64	1724.86	1742.21	1778.28	1745.73	1752	1663.07	1660.5	1685.46	1699.72	1711.7	1709.22	1725.55	1731.25	1717.5	1733.81
151.533005	1714.74	1733.23	1731.57	1703.79	1734.75	1732.65	1720.47	1729.01	1720.42	1771.12	1732.18	1766.83	1714.5	1702.12	1720.87	1730.76	1735.28	1771.3	1741.82	1768.08	1819.43	1763.98	1730.7	1763.16	1677.57	1705.85	1693.13	1683.74	1714.96	1716.85	1701.29	1726.54	1718.23	1755.18	1725.98	1742.44	1780.23	1745.6	1755.94	1664.07	1659.47	1687.06	1702.5	1710.25	1711.39	1724.73	1733.44	1719.82	1733.85
152.028000	1715.69	1732.95	1733.56	1707.66	1732.81	1730.35	1719.29	1730.84	1723	1772.07	1731.52	1767.98	1717.88	1707.05	1723.47	1729.39	1735.2	1773.47	1741.16	1770.07	1827.32	1763.99	1733.57	1764.61	1675.83	1707.54	1693.78	1685.86	1714.77	1715.4	1701.27	1726.95	1716.54	1759.22	1723.98	1742.42	1780.55	1742.63	1753.56	1660.75	1659.17	1685.5	1700.58	1708.96	1709.39	1726.76	1729.28	1719.23	1729.72
152.524002	1711.31	1732.93	1732.11	1704.2	1733.47	1729.23	1720.69	1729	1724.09	1770.68	1731.83	1765.53	1717.41	1706.17	1719.66	1727.97	1734.18	1774.39	1740.77	1769.18	1823.42	1763.26	1733.56	1762.36	1672.58	1708.82	1690.67	1683.86	1713.52	1714.03	1701.91	1726.74	1715.51	1754.08	1723.75	1744.6	1780.79	1744.32	1755.3	1662.54	1658.28	1687.36	1701.85	1710.67	1709.34	1725.79	1731.03	1718.43	1727.79
153.018997	1712.73	1729.43	1729.85	1704.71	1734.08	1731	1720.22	1730.54	1724.17	1769.24	1732.51	1764.66	1716.01	1702.24	1723.53	1730.95	1736.72	1773.5	1742.72	1771.08	1825.32	1765.26	1731.28	1765.11	1675.38	1710.12	1692.64	1682.92	1712.61	1715.28	1701.53	1725.03	1716.24	1756.71	1722.89	1740.15	1776.42	1743.12	1754.53	1661.8	1659.15	1686.72	1700.15	1708.89	1709.43	1723.08	1733.39	1717.66	1730.78
153.514008	1714.19	1730.69	1731.18	1703.77	1730.8	1728.96	1718.88	1728.75	1722.14	1770.94	1731.29	1762.54	1716.53	1704	1724.81	1730.03	1735.49	1775.34	1742.22	1769.8	1822.52	1763.46	1732.45	1760.74	1674.8	1706.32	1690.87	1683.89	1714.99	1714.85	1700.3	1725.82	1714.88	1752.52	1721.11	1740.47	1774.69	1743.33	1751.43	1659.97	1659.56	1684.98	1700.58	1712.02	1707.01	1723.45	1733.29	1715.94	1729.81
154.009003	1711.24	1731.04	1731.91	1703.94	1728.89	1726.48	1720.75	1730.06	1721.49	1768.62	1731.13	1763.86	1716.78	1703.23	1724.16	1728.91	1737.42	1770.09	1738.17	1769.33	1823.58	1762.94	1732.52	1762.92	1673.62	1707.25	1689.4	1685	1710.14	1715.99	1700.1	1725.15	1714.56	1754.88	1721.34	1740.58	1777.72	1742.69	1753.7	1660.78	1657.42	1683.92	1698.64	1707.82	1708.53	1723.18	1730.17	1715.99	1728.36
154.503998	1712.69	1729.32	1733.63	1705.33	1733.23	1730.94	1721.24	1726.55	1720.91	1769.82	1731.84	1763.57	1717.01	1705.48	1721.57	1729.89	1736.19	1768.62	1738.35	1766.67	1822.95	1760.94	1729.98	1763.53	1674.46	1708.47	1693.18	1682.31	1712.72	1714.93	1700.44	1724.28	1717.28	1752.28	1722.69	1738.38	1776.11	1742.72	1752.68	1662.39	1659.64	1685.09	1702.38	1709.24	1711.24	1725.38	1727.59	1715.55	1730.41
155.000000	1712.79	1730.29	1732.23	1705.79	1730.33	1729.11	1719.98	1728.5	1722.8	1769.96	1729.13	1765.78	1719.05	1703.52	1721.23	1727.92	1736.3	1771.89	1739.29	1765.14	1820.5	1758.95	1730.14	1764.21	1670.91	1707.38	1691.57	1683.2	1712.33	1713.88	1701.83	1724.81	1718.51	1750.49	1722.12	1739.15	1772.55	1739.17	1751.77	1661.13	1657.32	1686.18	1699.12	1708.4	1710.33	1721.35	1729.46	1715.08	1727.46
155.494995	1713.38	1732.32	1729.97	1704.93	1731.11	1730.12	1718.81	1730.61	1721.12	1771.05	1730.94	1765.73	1719.5	1705.05	1721.56	1731.31	1735.46	1773.01	1738.81	1769.42	1823.16	1767.55	1729.24	1765.46	1673.79	1704.04	1693.13	1684.83	1712.73	1712.36	1701.03	1722.77	1714.61	1752.18	1723.67	1737.63	1770.19	1741.22	1748.51	1663.01	1658.36	1683.85	1697.81	1706.97	1708.71	1721.92	1729.53	1716.15	1723.87
155.990005	1710.21	1732.21	1728.3	1705.8	1730.05	1728.54	1719.94	1731	1722.66	1767.11	1729.78	1764.27	1715.96	1703.65	1720.89	1726.9	1735.42	1771.04	1741.97	1768.5	1819.27	1759.43	1731.17	1763.34	1671.33	1704.96	1692.89	1684.45	1711.03	1713.84	1699.84	1725.08	1712.23	1753.54	1721.48	1736.59	1771.86	1741.66	1749.82	1661.98	1659.26	1682.81	1697.11	1706.5	1709.03	1724.89	1728.43	1712.87	1727.36
156.485001	1709.27	1727.26	1726.8	1701.99	1731.42	1728.79	1719	1728.66	1722.08	1770.85	1734.66	1765.6	1716.46	1704.67	1724.92	1730.92	1735.19	1771.74	1740.78	1769.23	1819.86	1760.33	1729.87	1761.36	1675	1706.41	1693.79	1682.45	1712.26	1714.19	1697.32	1721.97	1711.28	1750.71	1719.29	1736.21	1770.09	1739.37	1750.04	1663.7	1657.7	1682.33	1697.68	1705.46	1707.33	1719.65	1726.81	1714.74	1725.71
156.979996	1711.19	1732.22	1729.72	1705.77	1731.38	1727.24	1715.84	1731.58	1724.63	1769.99	1731.83	1764.19	1716	1703.57	1720.62	1730.05	1733.91	1774.79	1738.43	1768.7	1824.83	1763.8	1728.37	1762.09	1674.7	1706.26	1691.57	1684.06	1708.33	1711.34	1702.66	1721.32	1716.03	1748.95	1719.77	1735.85	1770.79	1738.14	1746.56	1661	1659.92	1682.97	1695.06	1707.2	1706.01	1722.17	1727.91	1714.3	1727.54
157.475998	1712.49	1729.24	1727.56	1705.16	1731.79	1728.78	1717.81	1727.4	1720.5	1771.73	1734.17	1763.53	1716.35	1702.37	1721.72	1726.22	1733.86	1773.04	1739.25	1764.51	1816.91	1761.38	1728.59	1759.25	1674.94	1703.19	1691.24	1684.63	1710.08	1714.16	1700.68	1722.06	1714.14	1747.83	1722.03	1735.48	1766.53	1735.75	1745.89	1662.1	1657.27	1682.92	1695.82	1706.25	1705.33	1722.22	1725.98	1710.57	1724.78
157.970993	1712.4	1729.97	1727.89	1703.04	1729.01	1729.32	1717.55	1727.77	1721.68	1772.49	1730.95	1762.56	1716.12	1702.28	1721.78	1730.05	1734.09	1769.44	1741.4	1763.89	1816.44	1758.19	1730.67	1763.09	1676.79	1705.7	1691.27	1682.67	1709.69	1710.69	1699.92	1721.62	1710.59	1748.02	1717.22	1734.69	1765.6	1736.53	1747.15	1662.65	1658.78	1681.32	1697.27	1708.62	1708.67	1718.79	1725.46	1710.55	1723.19
158.466003	1712.83	1729	1728.34	1703.28	1729.3	1728.82	1720.07	1729	1722.36	1769.72	1733.52	1764.16	1717.95	1704.21	1721.59	1728.92	1731.58	1774.22	1736.08	1766.41	1817.65	1762.05	1728.93	1760.52	1674.34	1705.04	1690.8	1685.45	1711.1	1710.97	1697.29	1721.3	1711.57	1746.68	1717	1735.19	1764.96	1734.63	1745.78	1663.01	1659.5	1683.48	1696.21	1704.41	1705.23	1716.51	1726.18	1711.15	1722.97
158.960999	1714.75	1727.9	1728.16	1704.59	1730.01	1727.75	1719.49	1726.71	1719.65	1769.62	1735.03	1763.23	1717.47	1703.23	1722.59	1725.66	1733.91	1772.86	1737.78	1766.57	1820.27	1756.45	1730.8	1761.92	1673.9	1707.42	1688.51	1680.69	1707.06	1710.44	1700.62	1719.68	1710.8	1744.02	1715.5	1733.96	1767.68	1736.11	1746.09	1662.39	1658.49	1682.63	1696.05	1704.45	1706.01	1717.38	1723.85	1709.91	1720.68
159.455994	1712.46	1731.18	1725.93	1704.81	1732.69	1727.44	1718.86	1728.3	1719.76	1767.2	1731.67	1758.73	1715.87	1702.24	1722.07	1727.13	1735.13	1776.35	1738.2	1767.18	1818.65	1763.81	1729.28	1759.04	1671.21	1703.36	1691.45	1681.94	1709.35	1708.97	1698.14	1719.87	1709.69	1744.2	1716.09	1732.76	1765.32	1732.19	1745.68	1660.43	1659.23	1682.7	1695.31	1705.75	1705.51	1718.39	1725.42	1711.31	1723.97
159.951996	1709.79	1729.98	1727	1705.65	1729.15	1728.08	1716.91	1726.45	1719.94	1769.39	1727.9	1761.47	1716.68	1704.51	1720.8	1727.39	1735.14	1773.59	1736.97	1765.83	1816.77	1760.98	1727.62	1762.29	1674.36	1702.18	1687.76	1681.42	1707.9	1708.58	1696.51	1718.12	1710.8	1745.21	1713.21	1733.36	1761.82	1734.56	1742.23	1661.76	1657.77	1680.09	1693.35	1703.42	1703.86	1718.14	1722.45	1710.28	1721.37
160.447006	1710.15	1731.89	1724.32	1702.35	1728.22	1728.01	1717.24	1727.62	1720.39	1768.08	1731.07	1760.91	1714.11	1702.51	1721.59	1725.8	1732.28	1769.47	1736.99	1767.08	1819.31	1761.59	1726.36	1762.17	1674.23	1705.39	1688.31	1681.31	1708.29	1706.56	1698.27	1718.78	1709.5	1742.47	1715.07	1731.66	1762.21	1733.67	1742.61	1661.1	1657.88	1681.37	1694.16	1702.66	1705.3	1717	1721.38	1712.1	1719.85
160.942001	1709.73	1729.53	1726.03	1703.18	1727.13	1722.05	1717.63	1728.17	1721.11	1770.2	1729.98	1761.51	1714.71	1704.19	1719.9	1724.2	1732.08	1769.15	1734.03	1767.67	1821.36	1761.83	1727.29	1761.55	1672.95	1705.22	1689.45	1681.84	1705.72	1708.51	1696.68	1715.55	1709.72	1742.48	1713.93	1730.49	1760.31	1729.69	1740.25	1660.35	1654.9	1680	1692.94	1704.27	1701.56	1714.01	1722.26	1710.56	1718.62
161.436996	1710.64	1731.1	1728.29	1700.83	1725.96	1723.5	1715.32	1726.39	1718.69	1764.76	1725.07	1761.89	1716.03	1703.6	1717.92	1723.86	1733.61	1771.28	1734.24	1763.9	1816.7	1756.22	1728.84	1758.33	1674.87	1700.97	1688.58	1680.93	1706.89	1705.03	1694.4	1716.94	1712.14	1741.28	1712.17	1730.43	1759.77	1731.55	1742.6	1660.88	1656.56	1681.07	1694.21	1701.27	1701.79	1718.5	1718.69	1706.93	1719.88
161.932999	1709.45	1726.44	1726.97	1702.15	1726.46	1727.98	1715.15	1726.37	1718.88	1767.51	1726.25	1760.05	1715.6	1702.43	1719.04	1721.74	1732.46	1768.38	1737.62	1760.65	1810.94	1757.92	1723.6	1761.51	1672.43	1700.85	1686.82	1677.23	1704.12	1707.46	1695.25	1715.52	1708.07	1740.87	1711.21	1728.98	1758.78	1730.16	1737.65	1661.66	1657.5	1680.84	1692.75	1701.73	1702.11	1712.25	1720.73	1705.22	1718.95
162.427994	1710.16	1727.74	1723.83	1704.56	1727.53	1726.4	1716.88	1727.11	1717.16	1766.77	1728.92	1759.12	1715.37	1703.19	1718.8	1724.55	1730.44	1770.07	1736.17	1765.14	1814.14	1762.62	1729.95	1755.46	1672.75	1700.43	1685.6	1679.84	1705.11	1705.35	1694.1	1714.31	1706.41	1737.39	1712.99	1728.51	1755.48	1728.08	1737.37	1660.96	1655.69	1680.48	1693.32	1701.43	1701.51	1712.59	1718.71	1708.6	1718.35
162.923004	1709.77	1727.63	1725.62	1702.76	1727.01	1723.59	1715.91	1724.92	1719.81	1768.51	1727.79	1758.41	1713.53	1701.19	1719.25	1721.08	1732.18	1771.29	1731.73	1762.92	1813.45	1758.16	1724.94	1761.4	1674.92	1702.44	1685.53	1676.05	1703.44	1706.57	1692.8	1716.53	1704.33	1738.71	1709.74	1726.54	1757.64	1729.07	1736.4	1659.88	1656.6	1680.65	1693.32	1698.32	1699.78	1712.46	1719.62	1706.59	1717.53
163.417999	1710.32	1728.49	1723.06	1702.09	1726.76	1726.45	1717.22	1725.13	1718.09	1765.97	1728.43	1758.88	1714.48	1699.47	1719.62	1723.01	1730.79	1765.84	1734.65	1765.01	1811.18	1759.04	1725.7	1753.03	1670.45	1700.95	1686.21	1680.21	1703.47	1701.19	1694.62	1713.5	1706.13	1739.88	1709.75	1725.8	1754.09	1731.26	1738.91	1661.29	1656.37	1677.97	1692.19	1700.93	1698.61	1709.8	1717.27	1704.82	1714
163.912994	1708.73	1725.64	1722.46	1702.66	1726.13	1723.08	1714.39	1722.78	1716.48	1764.69	1728.65	1756.59	1713.09	1701.5	1719	1721.82	1729.82	1766.78	1733.69	1762.88	1812.87	1757.97	1723.25	1757.29	1671.97	1702.79	1686.09	1679.01	1703.6	1706.15	1695.45	1714.35	1705.58	1737.51	1710.44	1725.08	1755.37	1724.77	1734.85	1660.26	1653.95	1677.41	1692.05	1700.3	1699.43	1710.6	1716.96	1703.84	1715.18
164.408997	1706.51	1725.85	1719.81	1701.36	1724.61	1726.32	1715.35	1724.13	1716.3	1764.38	1728.07	1756.39	1713.94	1699.87	1718.71	1719.96	1728.3	1771.1	1728.97	1759.99	1808.67	1755.74	1721.88	1756.14	1673.25	1702.15	1685.34	1677.25	1703.58	1701.96	1690.9	1712.48	1705.29	1737.44	1708.67	1723.48	1754.6	1725.23	1736.21	1659.88	1655.2	1675.71	1686.73	1699.31	1699.51	1710.18	1716.25	1702.08	1715.72
164.904007	1707.82	1727.55	1719.21	1702.04	1725.66	1721.2	1713.47	1722.74	1713.68	1770.59	1726.44	1757.63	1713.03	1700.18	1711.77	1718.44	1726.5	1767.66	1727.66	1756.86	1807.25	1753.41	1722.63	1755.64	1671.37	1698.1	1683.66	1674.79	1699.52	1700.78	1693.24	1709.93	1703.1	1737.5	1704.31	1725.03	1754.24	1725.74	1735.75	1659.88	1653.5	1676.57	1689.47	1701.08	1698.41	1710.86	1715.25	1701.06	1714
165.399002	1706.65	1724.24	1721.72	1700.81	1723.59	1720.47	1714.09	1722.69	1714.18	1766.98	1724.46	1755.28	1712.54	1699.83	1712.76	1717.86	1725.33	1766.69	1729	1753.68	1804.02	1750.22	1721.73	1756.51	1670.68	1699.02	1685.03	1675.31	1700.77	1701.47	1694.42	1711.99	1702.49	1734.62	1707.28	1724.64	1749.45	1727.02	1735.62	1662.17	1653.85	1676.69	1689.31	1698.04	1698.47	1709.25	1715.79	1703.74	1713.44
165.893997	1705.36	1723.19	1719.53	1699.74	1721.5	1720.91	1712.62	1719.43	1710.99	1765.67	1724.8	1752.4	1711.56	1698.16	1710.36	1717.37	1726.97	1768.11	1725.97	1754.61	1801.25	1753.56	1719.27	1750.05	1670.49	1701.52	1683.19	1674.42	1701.36	1702.04	1690.01	1709.22	1699.92	1733.82	1705.9	1721.45	1750.35	1723.58	1734.21	1660.49	1653.33	1674.64	1688.7	1697.59	1695.43	1707.56	1712.77	1701.76	1709.73
166.389008	1704.11	1719.67	1717.52	1699.26	1723.09	1717.57	1709.83	1717.88	1711.17	1763.87	1721.27	1751.96	1708.93	1698.77	1709.89	1717.57	1727.23	1764.24	1725.76	1750.39	1797.16	1751.4	1716.27	1751.9	1670.5	1698.59	1683.15	1677	1700.25	1700.77	1691.17	1709.88	1700.33	1733	1705.6	1722.69	1750.23	1726.45	1733.22	1661.05	1654.31	1674.3	1691.42	1695.86	1696.36	1709.23	1713.59	1702.48	1709.84
166.884995	1704.49	1716.4	1716.88	1695.89	1721.18	1718	1707.75	1714.73	1711.22	1764.17	1720.65	1750.88	1707.24	1695.87	1710	1713.54	1722.68	1765.67	1722.08	1747.18	1793.23	1748.34	1714.88	1751.06	1668.96	1696.91	1681.89	1674.26	1700.61	1700.63	1687.71	1709.35	1706.19	1734.1	1706.34	1723.15	1749.14	1720.76	1729.58	1657.63	1653.39	1673.07	1687.91	1694.91	1696.21	1707.6	1711.98	1700.2	1709.95
167.380005	1702.66	1717.87	1718.97	1696.35	1715.95	1715.97	1706.41	1715.02	1707.52	1764.52	1718.53	1752.26	1709.16	1695.07	1710.72	1710.72	1721.91	1763.42	1723.73	1745.21	1790.32	1743.1	1714.43	1748.14	1668.93	1696.32	1679.81	1674.25	1698.52	1699.44	1689.65	1708.56	1700.76	1729.29	1702.93	1721.25	1746.88	1722.37	1730.93	1658.88	1651.64	1675.25	1682.86	1695.54	1694.75	1707.78	1712.16	1700.19	1708.85
167.875000	1700.67	1715.66	1714.38	1694.96	1716.75	1713.48	1709.69	1714.79	1710.06	1764.01	1720.56	1751.44	1702.89	1695.98	1708.93	1712.43	1721.74	1761.85	1721.98	1742.5	1790.32	1739.54	1714.69	1746.57	1666.32	1693.77	1681.02	1674.43	1697.31	1698.35	1688.05	1709.22	1701.94	1728.6	1702.03	1720.63	1749.2	1724.03	1732.56	1657.73	1652.6	1673.25	1684.61	1692.57	1694.36	1704.95	1712.38	1700.43	1709.95
168.369995	1699.88	1716.81	1715.45	1694.04	1715.03	1715.76	1705.83	1712.98	1706.86	1762.57	1714.08	1747.32	1702.22	1691.96	1706.74	1709.86	1720.16	1761.18	1719.36	1737.82	1784.61	1740.43	1713.35	1745.28	1666.2	1695.81	1681.38	1672.85	1698.86	1697.45	1687.86	1708.59	1698.14	1731.1	1701.26	1719.46	1746.08	1716.79	1725.8	1655.44	1650.83	1671.87	1685.1	1694.63	1693.86	1707.51	1711.32	1696.81	1708.66
168.865005	1698.5	1715.35	1713.12	1693.66	1712.07	1711.76	1706.43	1712.32	1708.48	1766.67	1718.86	1750.04	1700.77	1691.62	1708.89	1708.23	1718.44	1760.54	1722.49	1738.98	1782.75	1734.36	1712.4	1746.92	1666.29	1692.86	1679.25	1673.04	1696.28	1698.07	1687.32	1707.89	1698.39	1725.96	1700.37	1717.84	1745.41	1719.36	1729.13	1657.42	1652.14	1671.74	1684.59	1694.98	1693.29	1702.5	1709.9	1699.6	1707.5
169.360992	1698	1714.23	1713.26	1692.54	1714.39	1711.82	1704.4	1710.36	1706.74	1762.55	1717.03	1745.65	1701.77	1692.25	1706.8	1709.22	1718.98	1757.1	1719.75	1734.84	1782.72	1729.68	1710.71	1746.22	1664.55	1694.54	1682.95	1670.59	1696.56	1695.53	1688.38	1707.32	1700.68	1727.65	1699.93	1716.92	1742.93	1720.11	1727.42	1656.07	1652.27	1671.74	1683.42	1694.87	1692.34	1703.21	1711.13	1697.55	1707.24
169.856003	1696.81	1714.98	1711.34	1691.86	1710.47	1712.93	1706.12	1712.23	1708.07	1763.08	1714.89	1748.31	1699.24	1691.61	1706.52	1710.54	1717.25	1755.78	1720.71	1739.04	1778.1	1734.56	1712.3	1743.95	1665.87	1692.54	1677.47	1672.79	1696.39	1694.6	1684.36	1705.86	1694.78	1724.32	1699.67	1717.03	1743.9	1717.73	1727.12	1656.6	1651.21	1671.83	1684.61	1693.52	1691.27	1704	1707.74	1698.87	1707.67
170.350998	1695.56	1711.82	1712.29	1690.44	1710.96	1709.53	1703.21	1711.06	1707.3	1758.7	1715.29	1747.3	1698.61	1688.52	1706.37	1708.24	1716.04	1750.15	1715.22	1734.3	1777.37	1722.58	1711.5	1748.78	1661.74	1689.41	1678.65	1670.43	1695.23	1694.95	1686.07	1703.41	1696.96	1728.05	1700.91	1717.09	1743.03	1718.65	1727	1657.12	1649.22	1668.48	1680.64	1689.09	1690.54	1700.56	1705.6	1695.64	1706.66
170.845993	1693.54	1710.62	1706.77	1687	1708.78	1711.73	1702.05	1708.57	1703.66	1751.9	1713.69	1750.11	1695.52	1686.57	1704.74	1706.14	1715.9	1741.33	1713.52	1729.26	1775.91	1721.38	1711.31	1745.32	1662.81	1692.01	1677.43	1671.58	1692.1	1693.41	1683.73	1704.24	1696.05	1725.9	1699.81	1715.11	1742.55	1713.82	1724.01	1656.17	1650.27	1670.72	1681.99	1691.86	1691.72	1698.77	1707.46	1696.28	1705.65
171.341003	1694.76	1710.45	1705.09	1688.4	1707.34	1708.36	1701.9	1707.43	1705.28	1747.43	1713.87	1750.33	1696.82	1684.95	1703.23	1705.53	1713.85	1732.48	1715.29	1730.03	1772.48	1715.69	1705.67	1749.12	1662.46	1691.81	1676.72	1670.74	1692.09	1693.63	1684.3	1703.46	1693.74	1722.83	1697.13	1715.95	1739.07	1714.4	1722.42	1653.05	1649.96	1671.99	1683.39	1690.66	1690.66	1700.51	1703.28	1694.11	1705.32
171.837006	1695.77	1710.13	1707.46	1686.08	1705.78	1708.67	1700.45	1707.13	1704.15	1740.95	1712.29	1747.13	1698.49	1688.19	1700.3	1705.32	1714.23	1733.29	1713.65	1728.83	1773.39	1720.5	1706.76	1744.04	1662.87	1690.81	1676.45	1671.12	1692.15	1693.28	1683.64	1701.94	1693.54	1720.78	1697.33	1711.77	1739.44	1711.4	1722.69	1655.65	1647.09	1672.8	1680.54	1690.86	1688.68	1700.48	1706.35	1692.5	1706.54
172.332001	1693.35	1710.6	1705.91	1687.01	1707.93	1707.54	1698.59	1707.72	1704.05	1731.04	1710.26	1748.51	1692.51	1685.11	1700.14	1704.81	1711.28	1727.66	1712.35	1727.92	1769.28	1720.75	1707.51	1742.66	1662.38	1688.05	1674.95	1669.86	1692.72	1692.17	1684.45	1702.99	1693.52	1722.34	1698.18	1714.02	1737.62	1712.87	1722.53	1655.97	1648.25	1669.59	1682.95	1690.76	1688.21	1698.15	1707.31	1694.02	1703.97
172.826996	1692.84	1707.9	1706.26	1689.99	1706.53	1707.78	1701.74	1707.38	1702.27	1725.61	1707.01	1743.25	1696.41	1685.04	1702.63	1705.19	1714.02	1726.13	1712.52	1727.99	1770.03	1721.27	1706.46	1742.07	1662.83	1691.44	1676.39	1670.35	1692.65	1691.41	1682.08	1700.75	1693.49	1720.66	1697.04	1715.07	1740.46	1713.03	1723.1	1655.84	1649.16	1668.22	1680.48	1688.63	1690.31	1700.41	1702.12	1691.98	1700.67
173.322006	1694.9	1709.08	1705.5	1686.44	1706.06	1705.87	1696.03	1707.55	1701.62	1719.75	1707.41	1744.74	1696.86	1682.42	1698.34	1703.98	1712	1718.04	1712.46	1729.61	1771.98	1717.34	1707.83	1740.78	1659.91	1689.7	1676.95	1668.48	1691.11	1691.57	1684.46	1701.61	1692.47	1719.17	1695.77	1711.22	1735.83	1709.96	1721.62	1654.71	1648.72	1665.61	1678.47	1686.65	1690.26	1697.35	1705.67	1692.92	1702.83
173.817001	1691.88	1707.77	1704.97	1684.09	1705.15	1703.98	1695.73	1705.39	1699.92	1713.05	1706	1741.24	1692.28	1683.22	1699.06	1700.34	1710.67	1717.84	1711.31	1728.61	1771.39	1723.91	1705.56	1738.28	1661.61	1686.02	1671.62	1668.93	1691.13	1691.49	1681.38	1700.76	1692.65	1721	1694.83	1713.07	1735.4	1711.86	1719.13	1654.54	1647.96	1668.94	1680.8	1689.25	1686.73	1698.29	1703.53	1690.73	1702.46
174.313004	1693.42	1705.88	1706.17	1686.87	1707.62	1703.75	1695.14	1705.89	1699.74	1709.68	1702.35	1738.34	1692.22	1682.37	1697.33	1700.62	1713.44	1711.97	1710.62	1726.23	1766.63	1718.67	1707.18	1737.16	1660.73	1686.68	1674.88	1666.41	1690.8	1690.69	1679.08	1698.47	1693.09	1718.3	1694.46	1709.95	1737.04	1713.18	1717.69	1654.58	1647.72	1668.46	1680.65	1687.38	1686.42	1694.76	1703.07	1691.66	1701.07
174.807999	1690.67	1704.77	1703.74	1683.02	1702.74	1704.27	1693.81	1703.91	1699.56	1705.94	1702.95	1742.51	1690.67	1681.92	1696.9	1701.66	1710.23	1710.21	1708.42	1725.92	1766.3	1717.55	1706.74	1737.95	1661.39	1685.16	1674.92	1667.3	1689.06	1690.28	1680.16	1699.11	1693.4	1717.92	1693.73	1709.46	1735.88	1710.44	1719.93	1655.95	1647.31	1667.21	1676.75	1685.16	1686.4	1696.77	1702.29	1690	1697.96
175.302994	1691.14	1704.32	1702.56	1683.23	1705.22	1703.04	1697.58	1704.16	1698.1	1707.03	1706.74	1740.07	1692.57	1684.01	1697.68	1701.63	1709.94	1709.23	1709.94	1727.98	1771.64	1719.45	1704.66	1736.56	1660.64	1683.82	1672.38	1665	1689	1687.04	1679.1	1697.46	1692.06	1714.81	1693.09	1708.29	1732.47	1707.71	1718.9	1652.18	1646.73	1666.88	1674.78	1685.69	1682.95	1694.68	1701.5	1690.62	1700.73
175.798004	1686.13	1706.28	1703.58	1682.21	1702.09	1701.89	1695.72	1704.11	1698.3	1701.36	1702.98	1742.07	1693.89	1682.77	1694.03	1699.77	1712.23	1707.67	1707.51	1724.33	1764.35	1716.13	1704.23	1738.33	1659.44	1687.48	1671.48	1665.92	1687.74	1687.96	1679.82	1696.45	1688.94	1715.33	1692.75	1707.71	1733.76	1708.12	1715.47	1653.26	1646.81	1665.32	1678.21	1682.85	1685.89	1695.55	1700.79	1689.74	1698.83
176.292999	1691.45	1703.58	1702.64	1683.79	1703.97	1704.09	1696.36	1704.31	1699.94	1701.6	1704.93	1739.98	1692.19	1683.51	1696.11	1699.2	1710.33	1703.66	1707.38	1726.48	1766.49	1718.33	1702.79	1735.65	1659.93	1682.41	1670.84	1666.11	1689.42	1689.56	1679.08	1697.5	1688.94	1715.58	1692.43	1707.63	1732.68	1706.29	1718.64	1652.71	1645.01	1665.63	1678.33	1683.7	1685.08	1694.29	1700.26	1689.49	1699.59
176.789001	1687.14	1701.7	1702.97	1682.34	1702.78	1701.5	1693.61	1701.49	1700.02	1699.69	1701.2	1740.56	1690.79	1682.56	1694.61	1699.27	1710.11	1703.85	1711.2	1721.88	1764.41	1713.75	1703.68	1737.33	1659.79	1683.15	1670.36	1665.57	1684.38	1688.74	1679.05	1698.08	1689.81	1713.34	1692.63	1707.46	1730.15	1707.32	1717.07	1653.32	1646.04	1666.73	1676.75	1683.11	1683.61	1694.82	1697.74	1687.87	1695.07
177.283997	1692.46	1703.13	1702.32	1683.26	1700.46	1698.74	1691.65	1698.6	1697.49	1699.11	1701.49	1738.54	1690.52	1678.62	1693.77	1699.1	1709.47	1703.53	1706.94	1722.28	1762.74	1711.52	1700.37	1737.42	1657.06	1686.25	1668.77	1665.71	1684.96	1689.31	1679.1	1695.63	1688.67	1713.5	1688.67	1709.7	1729.55	1705.35	1713.59	1652.52	1646.58	1665.08	1675.17	1684.55	1684.23	1693.32	1698.33	1691.31	1697.87
177.779007	1687.49	1704.96	1701.4	1681.57	1701.14	1699.64	1692.76	1701.33	1697.11	1696.58	1699.89	1737.34	1686.99	1678.63	1694.18	1698.13	1710.06	1700.39	1707.05	1723.45	1763.07	1715.86	1702.29	1738.72	1658.21	1685.62	1671.58	1663.53	1687.28	1686.85	1677.12	1694.83	1686.23	1711.78	1693.38	1706.01	1729.66	1704.73	1714.82	1653.63	1645.36	1667.12	1677.69	1682.46	1683.66	1693.57	1700.08	1689.54	1698.38
178.274002	1686.22	1702.75	1700.5	1683.1	1700.45	1700.57	1694.49	1699.46	1697.27	1697.89	1703.64	1737.83	1688.67	1679.84	1693.88	1699.97	1708.17	1698.45	1705.57	1722.29	1760.66	1710.66	1699.9	1734.42	1657.97	1684.15	1672.61	1665.91	1686.46	1689.31	1679.14	1695.92	1690.97	1712.39	1692.22	1707.23	1727.9	1705.25	1712.96	1651.79	1644.83	1665.67	1674.3	1682.5	1684.14	1693.55	1699.23	1688.06	1697.5
178.770004	1684.74	1700.16	1699.55	1681.26	1701.06	1698.54	1692.29	1700.46	1698.2	1695.8	1700.48	1734.7	1687.19	1683.71	1693.15	1696.91	1705.44	1697.4	1704.83	1722.85	1759.66	1713.3	1700.35	1732	1655.21	1682.31	1670.81	1666.32	1686.58	1688.05	1677.33	1695.11	1686.63	1711.01	1690.52	1704.95	1728.26	1706.2	1714.75	1653.22	1646.03	1661.93	1674.1	1685.43	1684.81	1691.66	1699.02	1687.11	1696.97
179.264999	1685.86	1700.8	1699.95	1680.35	1699.64	1697.21	1693.33	1700.51	1694.44	1692.67	1699.4	1735.88	1688.19	1680.02	1692.47	1696.99	1708.32	1697.28	1703.61	1719.9	1760.93	1713.47	1700.28	1736.36	1657.48	1681.79	1669.14	1663.75	1684.44	1685.38	1676.4	1695.2	1685.98	1708.94	1687.29	1702.48	1726.24	1703.07	1712.33	1650.95	1645.28	1662.81	1673.39	1681.27	1681.53	1690.02	1695.59	1685.88	1693.09
179.759995	1684.5	1699.3	1697.38	1677.84	1701.08	1698.59	1689.34	1698.98	1697.57	1694.53	1699.61	1736.64	1687.49	1679.7	1692.27	1698.31	1705.26	1696.62	1704.25	1717.46	1754.99	1705.3	1698.82	1732.9	1658.12	1681.12	1668.83	1662.97	1685.14	1683.66	1676.38	1690.91	1686.62	1709.89	1688.5	1705.35	1726.24	1703.03	1711.83	1652.27	1643.02	1663.63	1674.52	1681.26	1677.69	1692.16	1695.92	1686.5	1692.55
181.059006	1687.19	1700.55	1699.45	1679.99	1697.92	1698.23	1690.64	1699.53	1697.89	1691.83	1698.53	1735.08	1686.93	1676.53	1691.13	1697.05	1708.15	1694.06	1704.6	1723.09	1756.42	1704.46	1697.35	1736.71	1654.17	1652.18	1655.63	1657.7	1669.32	1675.59	1672.17	1681.07	1684.77	1703.5	1685.4	1684.02	1716.03	1698.93	1687.59	1648.55	1643.31	1661.87	1675.44	1683.94	1683.2	1689.79	1694.59	1683.32	1694.02
181.554993	1683.49	1697.87	1697.1	1680.17	1698.14	1697.58	1691.21	1698.04	1694.64	1689.78	1697.13	1735.11	1686.86	1678.46	1692.44	1693.43	1704.3	1695.36	1703.23	1718.86	1758.84	1708.72	1698.54	1732.92	1655.5	1682.76	1665.22	1663.7	1682.58	1683.75	1675.9	1692.65	1684.33	1706.71	1686.19	1703.46	1725.55	1703.49	1710.86	1650.42	1643.59	1662.29	1673.14	1679.31	1681.44	1689.85	1692.55	1684.8	1694.14
182.050003	1684.87	1698.02	1698.67	1678.72	1697.21	1696.34	1689.37	1697.98	1692.73	1688.78	1696.38	1732.77	1685.18	1677.21	1691.93	1695.66	1706.83	1692.02	1704.06	1719.92	1757.41	1707.01	1697.87	1730.5	1656.87	1677.05	1666.36	1661.27	1683.63	1684.14	1670.89	1692.26	1684.53	1705.88	1685.88	1702.02	1721.54	1700.03	1709.25	1651.33	1643.8	1662.26	1671.09	1680.58	1677.77	1688.21	1692.44	1683.45	1691.98
182.544998	1685.77	1698.32	1699.48	1678.48	1699.23	1697.28	1688.4	1697.56	1694.36	1690.18	1696.61	1734.67	1686.12	1677.86	1689.63	1695.41	1705.35	1693.11	1701.71	1716.82	1755.46	1706.63	1697.77	1731.6	1655.1	1680.59	1666.12	1661.97	1681.32	1684.51	1672.78	1689.34	1686.29	1707.2	1685.37	1699.64	1721.25	1700.62	1709.01	1650.19	1642.11	1662.7	1673.94	1678.82	1679.08	1688.85	1692.09	1684.89	1692.93
183.039993	1684.06	1697.85	1698.58	1679.15	1698.92	1694.46	1689.1	1696.53	1694.08	1686.8	1694.84	1732.26	1687.26	1677.21	1690.54	1695.71	1703.47	1693.01	1702.33	1717.92	1753.4	1713.57	1696.41	1728.14	1654.8	1679.99	1665.09	1661.95	1682.53	1679.97	1673.41	1690.27	1681.62	1705.31	1686.67	1699.42	1721.2	1698.67	1704.81	1650.29	1642.52	1659.22	1671.18	1679.57	1680.52	1686.67	1693.17	1683.67	1690.35
183.535995	1686.38	1697.96	1697.71	1676.47	1697.12	1695.65	1688.47	1698.72	1693.02	1685.87	1696.24	1731.63	1684.85	1677.71	1691.17	1692.64	1704.2	1690.76	1701.46	1714.9	1752.95	1707.25	1696.3	1731.28	1656.34	1678.51	1664.48	1659.9	1682.08	1682.97	1671.97	1688.58	1680.29	1704.69	1683.57	1699.61	1722.97	1699.19	1707.68	1649.12	1643.03	1660.17	1670.61	1677.64	1679.09	1688.25	1690.68	1682.87	1691.52
184.031006	1684.38	1697.78	1698.28	1677.06	1697.51	1695.29	1687.79	1693.56	1692.5	1685.82	1694.64	1729.51	1687.95	1676.36	1687.66	1693.86	1701.12	1691.99	1699.32	1715.18	1750.36	1708.37	1697.56	1726	1657.9	1678.36	1665.01	1662.46	1680.13	1681.75	1673.75	1688.01	1683.11	1704.24	1685.56	1702.1	1720.23	1699.66	1706.14	1648.85	1641.58	1660.76	1671.82	1678.62	1680.56	1686.8	1692.72	1682.62	1690.59
184.526001	1682.06	1696.1	1695.73	1677.79	1693.11	1693.2	1688.38	1693.9	1689.66	1687.79	1695.85	1729.65	1684.62	1676.51	1689.82	1694.05	1702.22	1688.58	1699.61	1712.28	1746.01	1707.83	1695.5	1726.29	1653.69	1677.74	1666.18	1660.89	1681.33	1680.62	1673.47	1685.38	1680.08	1703.22	1684.91	1697.54	1720.72	1696.71	1705.02	1650.46	1642.84	1659.97	1668.35	1679.4	1680.36	1685.95	1689.72	1682.04	1690.28
185.020996	1682.84	1694.85	1696.63	1675.88	1694.9	1693.54	1686.03	1695	1693.85	1684.01	1693.3	1728.71	1685.68	1675.65	1686.85	1690.22	1705.84	1689.89	1699.09	1713.23	1751.77	1706.34	1695.95	1727.63	1653.96	1677.05	1664.36	1661.02	1680.61	1677.87	1670.95	1686.99	1679.22	1702.86	1685.65	1695.44	1719.8	1696.54	1705.33	1648.22	1642.25	1659.15	1668.58	1677.05	1676.34	1683.49	1690.12	1680.46	1689.6
185.516006	1682.31	1695.87	1695.27	1676.84	1694.74	1692.03	1685.84	1693.48	1691.3	1685.07	1693.48	1730.9	1684.49	1675.51	1686.04	1692.38	1701.9	1689.31	1696.21	1713.12	1752.09	1705	1696.43	1726.52	1656.52	1677.16	1665.36	1660.58	1679.52	1679.99	1671.74	1688.01	1681.33	1702.15	1685.49	1697.22	1716.75	1696.1	1704.56	1651.78	1642.03	1657.82	1669.19	1678.19	1676.15	1684.7	1692.75	1680.25	1688.49
186.011993	1682.05	1692.6	1694.98	1676.4	1694.07	1691.42	1685.96	1692.1	1691.43	1685.04	1690.7	1728.54	1683.18	1674.58	1685.22	1689.62	1697.54	1690.63	1694.54	1713.05	1748.05	1703.91	1694.54	1727.3	1653.33	1676.43	1665.6	1657.23	1680.25	1680.15	1670.92	1685.63	1680.55	1700.26	1685.48	1698.32	1719.21	1698.41	1704.58	1650.89	1642.39	1659.49	1668.17	1679.7	1678.22	1685.64	1690.59	1680.07	1688.55
186.507004	1682.79	1693.38	1694.18	1677.92	1692.48	1693.29	1686.36	1693.61	1690.66	1684.18	1693.26	1728.45	1682.46	1674.39	1687.6	1691.47	1700.35	1688.58	1697.43	1713.6	1746.3	1702.41	1691.69	1726.35	1651.86	1675.88	1664.25	1658.18	1678.04	1677.74	1672.2	1685.73	1681.41	1701.62	1680.37	1697.49	1716.73	1694.88	1704.63	1648.34	1640.12	1658.78	1665.63	1674.59	1674.75	1683.66	1689.38	1681.68	1688.61
187.001999	1680.69	1693.43	1693.66	1677.02	1690.59	1689.7	1685.73	1691.9	1691.63	1681.38	1690.29	1727.89	1682.44	1673.95	1685.59	1689.54	1699.27	1688.85	1695.55	1711.89	1747.25	1703.69	1691.51	1728.27	1654.26	1675.9	1663.15	1659.09	1679.25	1680.01	1668.93	1684.68	1677.26	1700.1	1683.44	1695.1	1714	1694	1701.31	1650.23	1641.31	1656.43	1667.31	1676.4	1674.69	1684.63	1686.04	1677.31	1686.17
187.496994	1680.64	1690.89	1694.33	1674.69	1691.88	1690.38	1683.25	1692.21	1689.85	1681.52	1691.2	1727.78	1682.46	1674.46	1684.86	1688.59	1699.69	1687.73	1696.08	1709.84	1746.25	1702.53	1691.3	1723.29	1653.02	1673.73	1661.62	1656.84	1677.34	1677.69	1669.19	1685.01	1678.46	1700.36	1684.82	1693.11	1712.96	1695.01	1703.87	1648.9	1640.53	1656.46	1665.04	1674.45	1676.23	1680.15	1687.62	1677.8	1687.42
187.992004	1681.93	1691.48	1693.84	1674.39	1691.85	1689.03	1683.76	1693.46	1690.96	1681.01	1692.78	1728.84	1683.9	1674.95	1684.89	1691.08	1699.27	1686.71	1695.4	1711.18	1745.53	1702.49	1692.53	1726.56	1653.26	1676.99	1664.01	1656.84	1678.34	1677.52	1669.66	1683.66	1677.22	1700.49	1678.83	1695.97	1715.24	1693.94	1701.98	1647.2	1639.31	1657.8	1666.96	1674.46	1676.48	1682.04	1686.68	1675.69	1685.38
188.488007	1683.1	1693.09	1692.53	1674.14	1691.39	1689.52	1684.59	1691.69	1689.57	1685.32	1690.91	1729.61	1681.13	1675.01	1682.91	1688.2	1696.79	1686.76	1694.67	1710.66	1745.28	1701.74	1692.66	1725.39	1653.07	1672.65	1660.75	1655.66	1678.89	1675.5	1669.8	1685.13	1677.26	1700.91	1683.44	1691.31	1713.57	1692.66	1701.21	1648.51	1640.87	1657.97	1666.76	1674.82	1675.59	1682.17	1689.62	1677.27	1687.37
188.983002	1680.45	1693.49	1692.89	1676.5	1690.19	1691.98	1684.18	1693.56	1688.59	1682.62	1691.57	1723.7	1683.27	1671.37	1684.91	1687.81	1698.93	1686.44	1694.69	1709.66	1743.8	1701.52	1690.33	1722.07	1653.67	1672.79	1663.02	1655.25	1674.26	1675.8	1668.53	1683.32	1677.24	1696.54	1679.75	1691.87	1712	1691.56	1699.34	1649.25	1640.05	1657.28	1666.58	1674.48	1674.43	1681.55	1687.96	1676.7	1684.8
189.477997	1680.45	1695.7	1691.68	1672.01	1691.42	1689.52	1684.34	1692.56	1688.06	1681.6	1691	1722.23	1682.21	1675.33	1683.37	1689.89	1698.49	1686.52	1694.28	1707.29	1740.92	1700.26	1690.1	1719.65	1652.81	1673.19	1660.32	1657.52	1675.97	1674.72	1669.83	1682.87	1676.34	1696.29	1679.57	1694.2	1711.01	1690.49	1698.82	1650.14	1639.61	1657.08	1665.56	1675.18	1672	1682.22	1688.31	1677.6	1685.37
189.973007	1679.51	1691.01	1688.88	1674.79	1690.66	1688.93	1680.74	1688.25	1687.7	1683.25	1687.39	1716.65	1682.22	1672.58	1681.2	1687.89	1694.53	1686.23	1692.34	1706.45	1736.18	1698.74	1689.05	1716.32	1653.44	1674.63	1660.57	1656.72	1674.3	1674.61	1664.53	1682.63	1674.24	1696.26	1677.67	1690.2	1708.62	1687.93	1697.04	1647.88	1638.88	1658.5	1667.26	1674.33	1672.08	1679.01	1684.52	1675.92	1685.51
190.468002	1678.77	1689.84	1690.48	1674.45	1688.52	1688.81	1683.21	1689.3	1687.14	1681.56	1685.78	1712.26	1680.14	1671.87	1682.73	1688.27	1693.99	1684.74	1689.94	1704.96	1730.9	1701.12	1689.12	1713.25	1651.92	1674.52	1658.29	1654.48	1673.28	1673.56	1667.33	1682.32	1673.63	1695.8	1677.4	1691.73	1706.95	1689.48	1697.33	1644.56	1636.61	1655.99	1664.71	1671.96	1671	1677.78	1684.81	1674.68	1681.27
190.964005	1678.91	1689.67	1688.62	1673.49	1689	1688.47	1682.91	1690.07	1687.61	1682.95	1687.6	1708.88	1680.08	1673.86	1681.46	1686.68	1694.62	1686.16	1691.7	1704.89	1730.06	1699.96	1688.22	1711.92	1652.34	1675.6	1658.82	1655.59	1674.13	1672.66	1667.94	1680.03	1674.68	1693.14	1676.98	1692.33	1710.83	1687.92	1695.23	1649.19	1637.48	1655.54	1664.97	1670.26	1669.4	1679.41	1683.98	1676.57	1683.61
191.459000	1677.92	1689.54	1686.88	1673.03	1689.14	1688.36	1685.24	1690.11	1685.96	1680.83	1687.21	1707.65	1681.17	1671.41	1680.12	1684.16	1692.39	1684.57	1690.42	1702.36	1727.41	1698.17	1685.95	1711.31	1650.27	1670.88	1659.27	1652.81	1671.94	1672.82	1665.65	1681.86	1673.42	1695	1679.53	1688.26	1706.78	1688.89	1698.21	1647.67	1638.48	1655.32	1665.78	1669.56	1671.21	1677.32	1682.72	1673.08	1680.62
191.953995	1678.79	1687.68	1686.71	1671.74	1687.92	1688.16	1682.44	1687.55	1686.11	1680	1684.79	1705.77	1680.51	1672.7	1680.07	1686.04	1691.64	1684.13	1689.46	1699.94	1726.66	1700.1	1686.81	1709.18	1653.38	1671.15	1661.01	1655.62	1673.11	1674	1664.87	1680.28	1671.71	1693.04	1678.85	1690.68	1709.51	1685.36	1695.18	1646.94	1638.58	1653.15	1663.99	1670.48	1672.67	1678.18	1683.06	1676.15	1684.65
192.449005	1679.87	1688.26	1688.16	1671.6	1689.77	1687.55	1680.72	1686.42	1685.54	1678.88	1683.7	1701.58	1680.94	1672.98	1679.02	1686.46	1692.91	1684.09	1689.65	1699.3	1720.68	1696.99	1687.26	1707.38	1652.56	1670.04	1660.54	1656.5	1673.25	1672.18	1667.97	1681.51	1674	1692.4	1674.27	1688.71	1704.1	1686.88	1696.7	1648.92	1639.82	1653.61	1663.83	1671.05	1671.04	1678.58	1682.89	1673.21	1680.73
192.944000	1678.47	1688.34	1686.87	1671.22	1686.14	1686.13	1680.5	1686.6	1684.99	1681.99	1686.3	1703.1	1678.08	1670.37	1681.35	1685.47	1691.62	1684.01	1690.32	1699.57	1722.04	1698.73	1686.19	1706.49	1651.26	1671.95	1657.86	1652.96	1674.66	1673.2	1665.95	1679.97	1675.3	1691.81	1676.64	1688.05	1705.31	1687.33	1694.57	1649.44	1639.12	1653.25	1664.11	1671	1669.88	1678.23	1681	1674.51	1681.26
193.440002	1678.58	1688.27	1687.35	1670.36	1687.54	1684.35	1680.41	1687.9	1684.17	1678.78	1685.1	1697.7	1678.12	1669.86	1675.59	1681.84	1690.42	1683.64	1687.03	1699.43	1719.83	1696.44	1686.02	1703.64	1652.56	1670.29	1657.83	1652.87	1673.45	1671.73	1664.83	1678.26	1672.59	1689.98	1676.27	1688.33	1704.89	1685.42	1695.16	1648.29	1637.58	1655.38	1661.68	1670.86	1669.24	1676.23	1681.43	1674.14	1680.37
193.934998	1675.68	1689.1	1686.89	1670.9	1685.46	1685.11	1678.97	1686.88	1684.2	1678.83	1684.49	1697.16	1676.37	1669.14	1680.12	1683.7	1692.12	1683.86	1688.92	1696.47	1718.45	1693.3	1684.03	1703.66	1649.66	1669.68	1660.21	1651.57	1674.43	1669.12	1663.51	1679.7	1671.75	1687.38	1672.9	1684.74	1705.43	1683.9	1695.76	1647.44	1638.06	1655.56	1662.82	1667.7	1668.51	1676.4	1678.57	1671.46	1679.29
194.429993	1676.95	1684.68	1687	1671.33	1685.39	1684.14	1680.76	1687.02	1684.74	1679.6	1683.69	1697.21	1679.57	1669.77	1679.32	1683.06	1687.59	1684.87	1686.12	1698.41	1717.77	1694.99	1684.37	1703.59	1652.34	1668.93	1657.37	1651.76	1673.18	1673.86	1663.54	1679.18	1671.42	1691.17	1676.27	1687.88	1705.93	1683.7	1693.49	1645.79	1638.13	1654.79	1663.61	1668.37	1668.65	1676.51	1679.67	1672.39	1680.69
194.925003	1676.92	1688.06	1687.41	1667.55	1685.72	1686.81	1679.6	1686.81	1683.46	1678.7	1683.84	1698.84	1678.68	1669.36	1678.82	1682.47	1690.14	1684.53	1687.52	1696.9	1718.12	1696.78	1683.71	1701.02	1650.65	1672.9	1656.93	1653.3	1666.38	1671.34	1664.15	1679.26	1669.68	1688.89	1672.64	1685.94	1704.79	1685.11	1693.8	1647.37	1639.01	1653.68	1660.58	1667.6	1667.28	1674.5	1679.28	1672.3	1681.28
195.419998	1675.13	1686.55	1684.6	1668.62	1682.8	1685.46	1678.34	1685.27	1682.33	1679.3	1680.92	1695.54	1676.69	1670.67	1679.33	1681.15	1688.31	1683.22	1687.19	1697.41	1716.17	1692.7	1682.51	1697.72	1650.55	1667.4	1656.68	1650.98	1669.54	1669.97	1662.86	1677.37	1670.54	1687.85	1672.65	1686.09	1702.91	1685.06	1693.78	1645.96	1637.62	1652.92	1659.93	1669.27	1670.45	1675.88	1680.62	1670.62	1678.1
195.916000	1676.23	1686.46	1685.27	1669.69	1684.77	1681.86	1680.01	1685.15	1682.34	1680.69	1682.23	1694.66	1676.2	1671.43	1678.82	1681.33	1687.41	1681.74	1686.51	1695.86	1712.66	1692.81	1682.81	1696.41	1648.87	1667.19	1656.93	1649.41	1670.02	1669.25	1660.36	1676.85	1671.63	1687.04	1671.21	1684.21	1702.87	1680.68	1691.3	1645.4	1637.72	1650.28	1660.7	1666.14	1666.31	1674.5	1676.53	1670.61	1676.92
196.410995	1674.86	1686.95	1684.62	1669.01	1683.51	1685.6	1679.99	1686.83	1683.99	1677.95	1679.83	1692.54	1676.27	1667.72	1676.98	1681	1686.28	1679.28	1685.53	1694.67	1713.25	1692.78	1680.87	1698.28	1648.44	1665.81	1654.83	1651.49	1668.93	1669.94	1662.58	1677	1668.25	1687.05	1673.56	1684.42	1702.61	1684.06	1691.36	1647.01	1635.56	1650.19	1660.3	1668.24	1666.19	1671.7	1677.78	1670.57	1676.7
196.906006	1674.07	1685.87	1683.47	1669.74	1683.67	1684.5	1678.39	1685.27	1681.63	1679.67	1681.94	1693.33	1676.56	1671.62	1680.61	1678.71	1684.85	1681.63	1683.27	1694.38	1713.56	1689.42	1679.45	1695.95	1647.37	1665.18	1655.25	1652.47	1668.28	1671.91	1664.88	1677.42	1669.44	1685.76	1673.63	1684.76	1698.45	1682.31	1691.54	1646.63	1636.64	1649.63	1659.81	1667.82	1667.33	1671.88	1679.21	1671.88	1675.62
197.401001	1674.6	1685.06	1682.71	1667.89	1683.97	1682.94	1676.68	1683.6	1680.59	1678.46	1680.84	1691.3	1676.12	1667.58	1677	1682.32	1686.53	1680.54	1684.07	1695.91	1712.59	1691.06	1681.3	1698.14	1649.86	1668.98	1656.92	1650.34	1668.75	1669.47	1660.34	1673.42	1667.76	1685.48	1669.06	1685.17	1699.13	1680.84	1691.69	1645.65	1635.19	1651.09	1659.67	1669	1665.23	1674.25	1677.69	1670.49	1676.53
197.895996	1674.2	1683.98	1685.2	1669.44	1684.53	1680.44	1679.77	1681.69	1682.39	1677.33	1680.65	1691.38	1676.06	1669.21	1677.44	1680.99	1687.34	1682.81	1681.89	1693.78	1713.01	1692.14	1680.16	1696.28	1650.88	1668.81	1656.71	1654.09	1667.22	1667.23	1663	1673.54	1667.88	1685.73	1669.84	1681.3	1698.94	1681.07	1689.29	1645.77	1636.99	1649.47	1659.35	1665.81	1664.86	1670.89	1676.62	1668.62	1676.54
198.391998	1672.88	1683.52	1682.92	1667.11	1684.77	1684.41	1678	1682.92	1681.32	1678.06	1678.54	1689.44	1676.18	1669.62	1674.36	1681.13	1685.61	1678.89	1683.26	1693.77	1711.71	1689.52	1680.42	1696.49	1647.75	1665.4	1654.36	1647.44	1667.2	1668.16	1662.1	1675.71	1667.86	1682.37	1670.45	1681.33	1698.18	1679.07	1688.77	1645.49	1635.11	1648.84	1657.3	1667.66	1665.89	1670.32	1676.4	1666.84	1676.03
198.886993	1671.47	1685.04	1681.33	1669.93	1683.09	1683.71	1676.24	1683.42	1679.94	1676.45	1678.1	1687.42	1673.8	1668.63	1677.27	1678.95	1684.61	1680.49	1684.43	1692.02	1709.22	1688.43	1679.07	1693.88	1648.9	1665.4	1656.11	1649.94	1667.28	1666.89	1659.64	1673.65	1668.32	1683.66	1670.77	1682.29	1694.12	1678.46	1690.18	1645.97	1634.28	1649.31	1658.8	1665.1	1665.76	1671.33	1672.03	1669.94	1676.21
199.382004	1671.92	1684.04	1684.03	1665.8	1684.44	1682.26	1678.14	1682.16	1680.61	1676.95	1677.55	1688.07	1675.68	1668.65	1675.4	1678.95	1684.45	1678.79	1681.66	1689.79	1708.95	1686.44	1679.2	1690.61	1647.11	1666.22	1653.95	1650.74	1666.17	1667.1	1659.27	1675.86	1665.62	1681.22	1669.86	1681.98	1698.24	1679.95	1689.18	1644.48	1634.42	1648.62	1658.6	1665	1665.24	1670.17	1676.56	1667.56	1675.47
199.876999	1674.13	1683.26	1680.96	1666.97	1681.41	1682.78	1676.67	1679	1677.86	1675.82	1679.96	1687.73	1675.09	1667.46	1676.45	1677.89	1685.33	1678.8	1684.81	1690.7	1705.4	1687.75	1679.8	1692.95	1648	1665.47	1654.18	1647.11	1665.96	1666.59	1660.88	1674.32	1667.22	1680.78	1669.88	1679.22	1696.19	1677.48	1686.4	1643.76	1634.86	1649.37	1658.61	1664.7	1664.83	1669.47	1675.88	1669.03	1676.02
200.371994	1672.63	1681.56	1682.03	1666.17	1681.28	1681.1	1676.91	1681.85	1678.37	1675.95	1676.73	1685.11	1673.89	1667.51	1673.67	1678.71	1684.91	1679	1682.05	1692.27	1705.85	1687.93	1679.3	1692.98	1647.68	1663.29	1654.29	1649.02	1667.84	1666.39	1661.68	1672.05	1666.22	1682.35	1668.61	1680.07	1696.82	1677.85	1688.18	1644.63	1634.84	1649.91	1656.75	1665.24	1664.13	1669.89	1673.53	1667.18	1671.69
200.867996	1675.49	1682.85	1681.67	1665.81	1682.24	1681.12	1676.68	1680.93	1678.87	1675.04	1679.66	1687.96	1674.23	1668.08	1673.26	1677.71	1682.86	1679.28	1681.89	1689.84	1706.58	1686.68	1677.68	1691.99	1646.79	1665.31	1653.5	1647.71	1665.13	1665.23	1661.57	1673.64	1669.12	1683.21	1670.28	1682.95	1693.6	1678.82	1686.42	1644.19	1636.66	1648.97	1658.33	1663.39	1666.91	1670.47	1671.81	1665.8	1674.93
201.363007	1673.3	1683.55	1683.15	1667.91	1683.48	1681.97	1677.17	1682.48	1679.86	1675.53	1681.2	1686.28	1673.66	1667.84	1673.21	1676.42	1685.02	1679.72	1682.55	1690.41	1705.41	1690.17	1681.44	1692.92	1649.69	1664.08	1648.83	1648.42	1668.19	1665.63	1660.04	1672.22	1664.76	1681.68	1669.56	1680.29	1697.13	1677.42	1684.99	1647.09	1633.99	1646.72	1656.42	1663.85	1664.74	1668.86	1674.89	1666.67	1674.28
201.858002	1670.77	1683.42	1682.18	1663.64	1681.36	1679.42	1674.66	1680.17	1675.89	1676.32	1678.12	1684.75	1673.09	1668.46	1672.93	1676.62	1681.7	1679.36	1681.26	1690.96	1707.28	1687.7	1680.2	1690.66	1648.78	1660.73	1652.95	1646.33	1664.31	1664.65	1658.89	1672.87	1663.85	1681.46	1668.55	1677.39	1694.57	1678.79	1686.73	1645.38	1635.99	1648.6	1656.34	1662.45	1665.27	1670.31	1675.68	1665.44	1674.6
202.352997	1672.44	1681.23	1679.35	1666.82	1680.03	1680.76	1674.16	1681.31	1677.77	1674.75	1679.08	1687.22	1674.42	1665.77	1675.7	1677.73	1682.38	1679.41	1680.6	1687.97	1703.38	1686.13	1678.01	1692.13	1649.18	1662.62	1653.24	1649.36	1666.33	1665.91	1658.72	1669.05	1664.32	1681.75	1668.24	1676.71	1694.51	1678.51	1687.91	1645.28	1635.06	1646.91	1656.84	1665.17	1661.66	1669.27	1672.5	1665.15	1672.42
202.848999	1673.22	1681.94	1682.54	1666.42	1681.35	1679.34	1673.03	1679.47	1679.65	1674	1680.08	1688.13	1672.11	1668.86	1672.07	1675.78	1681.15	1681.94	1680.94	1691.14	1707.24	1688.79	1676.84	1691.78	1647.79	1661.94	1652.35	1645.71	1665.51	1664.43	1657.76	1670.39	1665.65	1679.9	1668.86	1678.02	1691.3	1677.17	1685.47	1645.15	1635.21	1647.69	1656.42	1663.09	1662.33	1667.77	1674.65	1663.79	1673.08
203.343994	1669.7	1680.91	1680.53	1663.53	1679.42	1678.02	1674.8	1680.54	1678.06	1676.48	1676.37	1685.96	1672.44	1666.81	1671.37	1675.99	1682.86	1677.51	1679.97	1689.9	1704.92	1685.68	1675.93	1691.76	1646.69	1659.74	1649.97	1649.6	1664.13	1662.9	1657.93	1671.26	1665.35	1681.28	1667.5	1680.68	1693.65	1676.74	1685.3	1643.98	1632.43	1648.78	1657.26	1662.48	1660.86	1666.67	1672.42	1664.37	1668.61
203.839005	1673.11	1681.37	1680.38	1665.49	1679.74	1680.32	1673.64	1680.28	1675.73	1675.14	1675.52	1684.48	1669.6	1667.04	1671.96	1677.92	1681.33	1676.96	1682.74	1690.14	1704.35	1687.2	1676.67	1688.67	1648.28	1664.16	1652.64	1647.05	1663.03	1665.82	1659.59	1670.45	1664.03	1678.77	1668.01	1675.93	1690.74	1677.41	1685.69	1645.61	1633.28	1647.78	1653.99	1662.74	1661.69	1668.16	1671.58	1665.52	1670.26
204.334000	1673.44	1681.24	1680.56	1665.86	1680.05	1679.86	1672.61	1679.32	1677.51	1673.61	1675.79	1681.99	1672.62	1666.82	1672.84	1675.34	1680.2	1677.57	1678.53	1689.11	1702.78	1688.63	1677.65	1690.28	1646.7	1662.4	1650.12	1647.34	1662.08	1663.81	1658.21	1670.62	1664.99	1676.8	1666.03	1677.32	1691.95	1674.2	1682.74	1644.03	1633.25	1646.31	1656.42	1662.31	1664.14	1667.77	1672.09	1667.37	1669.25
204.828995	1670.47	1680.51	1681.47	1664.77	1679.69	1678.33	1674.48	1678.02	1677.44	1676.88	1677.98	1684.92	1673.73	1667.37	1671.09	1676.11	1681.51	1676.09	1677.91	1691.23	1703.71	1684.25	1673.4	1691.27	1647.31	1661.04	1650.86	1646.62	1665.46	1663.59	1655.61	1670	1666.14	1678.82	1665.98	1675.23	1690.28	1674.12	1686.47	1643.46	1634.72	1648.41	1654.14	1658.79	1660.18	1667.66	1670.35	1663.52	1671.02
205.324997	1670.33	1678.88	1676.76	1663.46	1677.4	1677.71	1671.5	1676.77	1676.38	1674.2	1675.05	1682.14	1670.11	1665.71	1669.05	1675.41	1678.34	1675.67	1678.54	1688.46	1700.83	1685.99	1675.57	1690.61	1647.64	1659.51	1649	1643.31	1663.33	1661.11	1656.43	1668.71	1664.04	1679.01	1666.16	1673.65	1688.08	1673.44	1682.32	1644.21	1633.56	1647.84	1653.47	1660.03	1662.13	1666.59	1668.49	1661.1	1669.8
205.820007	1670.95	1679.53	1677.57	1663.09	1677.39	1677.11	1673.36	1678.29	1675.55	1672.71	1675.6	1683.93	1669.8	1665.7	1669.19	1672.84	1680.42	1675.64	1677.74	1689.22	1704.22	1685.88	1675.49	1689.21	1646.95	1660.96	1650.47	1645.72	1659.35	1661.49	1656.16	1668.53	1664.46	1677.18	1663.69	1673.56	1688.39	1671.65	1681.65	1641.32	1633.71	1647.78	1652.41	1657.31	1660.42	1666.15	1669.01	1661	1670.07
206.315002	1670.3	1680.98	1675.4	1661.32	1678	1677.16	1673.75	1676.73	1677.09	1672.88	1675.1	1684.1	1670.83	1666.21	1672.47	1673.53	1678.86	1677.31	1675.07	1688.86	1699.69	1686.15	1676.5	1686.86	1646.11	1659.12	1646.99	1643.86	1660.86	1659.13	1657.78	1668.74	1662.33	1677.44	1665.12	1677.25	1689.22	1674.09	1680.56	1643.16	1632.16	1646.24	1654.46	1660.03	1658.01	1664.8	1670.37	1663.9	1671.22
206.809998	1667.4	1679.02	1676.26	1662.6	1677.19	1676.88	1671.27	1677.8	1675.15	1673.95	1674.26	1683.14	1671.11	1665.81	1669.98	1673.52	1678.94	1676.72	1677.77	1688.78	1702.68	1684.55	1674.38	1688.08	1644.72	1659.83	1647.98	1644.07	1661.46	1660.64	1656	1666.38	1661.8	1677.18	1665.53	1671.18	1688.21	1672.89	1681.09	1644.28	1635.09	1647.02	1653.9	1657.91	1659.47	1664.82	1669.64	1663.26	1666.79
207.304993	1667.85	1678.51	1677.39	1662.68	1678.36	1677.4	1671.37	1676.43	1678.36	1672.36	1673.35	1682.37	1669.64	1664.04	1670.5	1677.06	1678.08	1676.11	1679.3	1687.08	1700.69	1681.92	1673.01	1687.9	1645.63	1655.85	1649.83	1644.73	1661.34	1663.64	1656.36	1666.61	1663.26	1675.02	1664.17	1675.04	1685.77	1672.55	1680.19	1642.02	1630.72	1645.07	1651.34	1659.15	1660.21	1663.35	1668.95	1661.3	1669.82
207.800995	1669.64	1679.73	1676.8	1663.62	1676.54	1676.87	1672.72	1678.48	1674.2	1673.13	1674.16	1680.09	1672.44	1666.12	1669.28	1673.34	1676.64	1676.65	1675.78	1686.71	1701.48	1683.29	1673.14	1688.09	1646.67	1657.85	1649.24	1643.57	1658.5	1658.89	1655.97	1667.41	1660.66	1674.45	1663.11	1672.97	1683.72	1669.34	1681.99	1643.99	1631.87	1643.75	1650.42	1657.43	1659.7	1664.52	1666.29	1661.31	1666.29
208.296005	1667.29	1679.28	1675.77	1663.54	1675.25	1675.42	1671.44	1678.64	1675.71	1671.11	1674.99	1680.96	1669.44	1663.11	1667.54	1672.29	1678.91	1674.25	1676.86	1685.14	1699.9	1683.01	1671.06	1686.39	1645.04	1657.83	1648.38	1645.9	1657.35	1659.38	1655.58	1666.35	1661.1	1674.94	1663.44	1673.17	1685.62	1672.79	1679.45	1643.33	1634.44	1644.44	1651.67	1656.92	1656.68	1663.59	1666.6	1662.73	1664.84
208.791000	1667.08	1676.99	1675.46	1662.15	1676.28	1675.55	1671.08	1674.21	1673.16	1674.23	1673.84	1681.39	1670.42	1663.74	1668.17	1674.04	1678.74	1677.14	1677.32	1688.22	1699.6	1682.04	1675.04	1686.1	1646	1659.98	1649.86	1643.27	1660.83	1662.39	1655.96	1665.35	1659.95	1673.41	1663.61	1673.17	1685.93	1671.43	1679.01	1643.25	1630.49	1643.34	1649.73	1656.83	1658.35	1664.14	1667.82	1659.34	1667.04
209.285995	1668.12	1677.38	1676.06	1662.72	1676.44	1675.93	1671.16	1675.73	1675.45	1674.91	1674.28	1680.39	1668.43	1664.46	1667.01	1671.88	1676.49	1676.96	1677.14	1684.03	1698.39	1683.07	1672.67	1684.98	1647.01	1657.67	1646.04	1643.97	1658.47	1658.93	1654.8	1665.96	1657.76	1674.15	1664.03	1674.16	1688.15	1672.1	1678.71	1641.23	1631.88	1642.29	1651.76	1659.03	1657.04	1662.84	1668.59	1660.84	1666.97
209.781998	1668.98	1677.66	1677.4	1661.92	1675.02	1674.5	1670.6	1675.42	1674.26	1674.72	1674.2	1682.67	1668.64	1664.61	1667.91	1669.44	1677.58	1674.79	1676.98	1686.56	1700.14	1684.97	1671.58	1686.89	1646.19	1657.31	1647.69	1643.8	1657.76	1659.69	1654.26	1664.08	1659.86	1676.65	1660.68	1672	1683.66	1670.03	1680.79	1641.28	1631.93	1642.78	1652.33	1658.12	1658.61	1659.88	1665.91	1660.38	1666.97
210.276993	1664.67	1677.68	1676.65	1661.87	1675.73	1675.31	1670.23	1675.96	1673.18	1674.28	1674.09	1681.13	1668.24	1663.9	1668.28	1672.78	1677.37	1675.5	1674.86	1687.34	1700	1682.87	1673.53	1686.57	1645.87	1656.23	1644.66	1641.45	1658.85	1658.7	1655.74	1663.61	1660.47	1673.27	1660.43	1669.9	1683.28	1669.7	1678.97	1641.91	1631.15	1642.82	1652.35	1656.21	1659.2	1662.34	1666.92	1662.81	1666.91
210.772003	1665.56	1675.19	1673.57	1660.12	1676.67	1675.21	1669.93	1672.86	1674.07	1674.83	1673.69	1680.58	1669.97	1664.06	1665.7	1671.66	1678.6	1675.78	1676.89	1684.92	1698.98	1684.19	1674.55	1685.32	1647.32	1658.94	1645.95	1643.7	1658.06	1658.19	1652.83	1663.38	1661.82	1672.5	1661.2	1669.27	1684.72	1669.92	1680.18	1642.41	1631.46	1643.23	1650.06	1658.31	1656.69	1662.44	1668.26	1660.33	1665.03
211.266998	1665.31	1677.47	1675.63	1661.95	1674.27	1673.99	1671.34	1674.02	1674.66	1671.25	1671.96	1679.37	1667.29	1664.45	1667.93	1669.7	1678.43	1678	1674.15	1684.61	1697.79	1684.81	1671.69	1684.31	1646.38	1657.58	1647.06	1643.66	1661.11	1658.81	1654.66	1664.31	1660.13	1671.98	1661.59	1670.31	1681.93	1671.33	1678.02	1643.87	1634.64	1644.04	1651.06	1656.12	1657.42	1663.98	1666.2	1660.4	1665.5
211.761993	1668.57	1675.57	1674.53	1662.21	1676.15	1676.38	1671.16	1674.22	1673.43	1672.93	1671.57	1678.86	1668.16	1663.57	1667.82	1670.82	1678.67	1677.75	1673	1685.77	1698.34	1681.77	1670.1	1687.51	1644.52	1656.79	1647.2	1644.21	1659.35	1657.44	1653.2	1663.11	1660.36	1671.97	1659.17	1668.97	1682.12	1669.39	1679.28	1641.62	1631	1640.88	1649.86	1657.77	1656.67	1660.49	1664.03	1659.28	1665.56
212.257004	1664.96	1676.54	1673.42	1660.24	1674.06	1675.82	1668.6	1673.81	1673.84	1673.4	1673.48	1681.46	1669.76	1663.54	1666.3	1671.02	1677.73	1675.42	1674.14	1684.31	1695.08	1682.43	1670.95	1684.26	1646.43	1655.47	1645.81	1642.98	1661.11	1658	1652.39	1665.07	1658.75	1672.59	1660.93	1671.62	1682.26	1669.12	1676.68	1642.46	1632.92	1643.26	1651.63	1656.74	1657.28	1663.23	1668.39	1661.25	1665.78
212.753006	1667.76	1678.75	1674.5	1662.58	1673.84	1674.31	1668.04	1674.1	1672.41	1672.14	1671.3	1676.32	1669.79	1662.1	1664.82	1669.53	1675.32	1675.72	1674.98	1684.43	1698.75	1682.5	1671.13	1685.86	1643.82	1655.81	1646.9	1642.3	1659.14	1656.8	1653.21	1663.28	1657.89	1673.02	1661.09	1670.62	1682.29	1669.46	1679.26	1641.76	1630.2	1641.93	1650.51	1655.64	1656.98	1661.2	1664.16	1659.35	1664.16
213.248001	1666.95	1674.96	1674.31	1659.14	1675.7	1671.77	1668.1	1673.85	1670.47	1672.68	1671.97	1676.36	1671.76	1662.74	1667	1668.38	1675.38	1675.2	1672.41	1686.89	1696.9	1680.48	1669.65	1684.26	1643.76	1654.23	1645.28	1643.65	1658.54	1657.31	1652.59	1662.24	1657.57	1668.64	1661.4	1670.21	1682.54	1666.52	1677.83	1642.74	1630.53	1639.84	1649.16	1653.1	1655.15	1659.89	1663.72	1658.42	1665.35
213.742996	1666.52	1676.32	1676.64	1660.87	1672.3	1671.78	1669.34	1675.41	1672.46	1673.58	1672	1678.11	1667.55	1663.1	1667.09	1669.82	1676.56	1676.24	1672.5	1685.06	1696.33	1684.85	1670.64	1681.7	1644.39	1655.7	1645.94	1641.83	1658.42	1659.16	1653.04	1664.31	1659.73	1669.51	1656.67	1667.14	1681.03	1668.71	1677.87	1639.81	1631.09	1642.94	1649.32	1657.74	1655.64	1660.3	1664.85	1657.36	1664.78
214.238007	1665.01	1674.57	1676.15	1662.47	1675.59	1677.01	1669.36	1675.36	1671.33	1674.35	1672.47	1677.47	1670.57	1661.53	1664.76	1669.74	1675.71	1676.78	1672.42	1686.51	1696.08	1681.37	1671.89	1682.8	1645.2	1656.56	1646.72	1641.24	1657.12	1655.3	1651.7	1663.07	1659.39	1668.84	1660.31	1671.37	1678.39	1665.49	1676.27	1640.89	1632.17	1643.19	1650.28	1653.19	1654.48	1658.41	1663.2	1656.59	1664.16
214.733002	1663.33	1673.84	1673.28	1660.01	1672.94	1671.22	1669.01	1674	1672.62	1672.27	1673.74	1676.95	1668.78	1664.14	1665.15	1667.41	1676.4	1675.06	1672.68	1683.19	1696.2	1681.17	1669.41	1683.11	1646.21	1655.48	1643.44	1640.36	1656.08	1656.81	1654.49	1661.53	1655.53	1669.75	1659.02	1667.44	1681.13	1666.93	1674.28	1641.39	1631.75	1640.62	1648.97	1656	1655.75	1661.7	1665.26	1657.53	1664.34
215.229004	1666.22	1674.19	1673.18	1659.38	1673.64	1672.31	1667.72	1673.8	1672.48	1671.75	1672.06	1675.93	1666.78	1662.54	1664.19	1669.25	1674.57	1677.66	1671.52	1682.17	1695.44	1678.63	1670.96	1682.89	1644.28	1653.88	1646.85	1643.69	1654.39	1656.37	1652.05	1661.05	1657.01	1666.37	1659.64	1668.61	1681.23	1667.72	1675.43	1642.59	1629.3	1642.33	1650.16	1654.1	1654.61	1658.95	1662.94	1657.63	1662.98
215.723999	1664.95	1675.95	1672.82	1660.57	1673.87	1674.85	1668.62	1673.58	1672.38	1673.91	1670.55	1677.84	1665.68	1662.51	1665.63	1669.47	1673.91	1677.1	1673.75	1683.29	1695.98	1681.16	1670.73	1682.42	1644.82	1654.03	1645.34	1641.75	1657.56	1654.59	1652.95	1662.26	1657.21	1667.21	1661.31	1667.55	1678.77	1665.87	1675.18	1641.73	1628.11	1642.38	1650.71	1653.92	1655.88	1658.39	1663.8	1659.55	1662.69
216.218994	1667.16	1677.46	1674.21	1661.78	1674.35	1672.24	1668.73	1674.87	1672.12	1673.4	1672.31	1678.08	1667.45	1662.14	1665.51	1669.55	1675.14	1676.29	1670.57	1683.82	1694.62	1678.22	1671.28	1680.36	1643.3	1657.02	1647.34	1640.75	1655.4	1655.12	1652.07	1662.23	1659.25	1665.48	1659.08	1664.15	1680.31	1667.58	1675.78	1641.54	1630.47	1642.08	1649.33	1655.21	1654.89	1657.66	1664.3	1655.72	1661.48
216.714005	1663.64	1674.23	1669.97	1660.15	1670.45	1671.53	1667.51	1672.76	1670.77	1672.48	1669.75	1676.77	1668.03	1661.77	1662.45	1668.46	1675.82	1675.51	1669.31	1682.8	1696.22	1680.48	1669.11	1681.34	1642.93	1656.22	1643.74	1641.25	1655.83	1655.48	1650.65	1658.95	1655.02	1667.69	1657.19	1668.03	1677.81	1663.68	1672.97	1642.15	1629.28	1641.01	1647.23	1652.51	1653.63	1657.55	1663.04	1655.15	1664.46
217.210007	1663.65	1673.73	1673.41	1659.13	1672.14	1672.61	1667.51	1672.66	1672.82	1671.68	1671.98	1675.65	1666.49	1660.79	1663.18	1667.84	1672.58	1676	1669.67	1684.82	1696.41	1677.66	1670.18	1679.54	1645.04	1655.89	1645.36	1639.2	1657.55	1654.83	1652.05	1660.23	1658.49	1668.01	1658.97	1667.59	1677.95	1667.6	1675.81	1638.74	1629.03	1640.09	1647.37	1652.78	1654.87	1657.48	1658.66	1656.6	1663.55
217.705002	1665.46	1673.6	1672.05	1658.42	1672.92	1672.24	1667.78	1672.31	1671.45	1672.45	1670.52	1675.86	1666.09	1663.58	1664.87	1668.49	1673	1675.58	1671.33	1683.39	1692.02	1678.54	1668.96	1681.22	1643.11	1654.45	1643.81	1640.71	1656.9	1653.14	1651.91	1659.42	1655.19	1669.19	1658.4	1666.96	1677.84	1663.78	1673.91	1642.01	1629.08	1641.16	1647.28	1653.82	1655.3	1657.71	1660.33	1656.51	1660.91
218.199997	1663.73	1673.39	1670.96	1658.41	1672.02	1670.37	1665.17	1669.78	1669.37	1670.86	1670.25	1676.56	1668.07	1660.97	1663.18	1667.45	1676.93	1676.44	1670.83	1684.21	1694.48	1680.22	1666.15	1680.92	1644.07	1653.06	1643.8	1639.61	1656.12	1655.07	1648.47	1661.95	1654.93	1666.73	1657.89	1664.78	1677.83	1665.36	1673.35	1643.92	1631.97	1641.55	1647.63	1653.18	1652.18	1658.51	1660.4	1654.8	1659.7
218.695007	1664.35	1673.72	1674.23	1660.26	1672.29	1672.41	1666.55	1671.87	1671.76	1672	1668.66	1677.44	1665.92	1661.31	1664.17	1668.19	1674.68	1672.45	1671.37	1680.97	1691.25	1682.61	1668.99	1680.44	1644.72	1653.48	1644.48	1637.95	1655.5	1653.51	1649.78	1658	1654.2	1666.45	1657.7	1665.86	1675.21	1662.41	1673.07	1639.63	1629.81	1638.16	1646.5	1654.88	1652.45	1655.75	1660.58	1655.54	1661.6
219.190002	1663.36	1673.77	1670.4	1657.4	1670.19	1670.64	1665.03	1669.49	1669.09	1670.41	1670.59	1673.3	1664.51	1660.57	1663.87	1667.56	1673.86	1673.97	1670.37	1683.78	1693.7	1673.96	1669.15	1682	1640.29	1652.14	1643.78	1637.62	1655.61	1653.5	1647.35	1659.09	1654.05	1665.89	1657.79	1667.48	1674.85	1663.09	1674.67	1637.37	1628.63	1641.13	1646.36	1651.6	1652.35	1657.87	1662.39	1653.97	1659.56
219.686005	1662.35	1671.97	1670.11	1658.57	1670.91	1671.17	1669.64	1672.23	1672.28	1673.8	1669.47	1676.51	1665.87	1661.09	1659.9	1665.45	1673.21	1674.39	1669.04	1684.02	1692.57	1679.43	1668.43	1679.5	1643.79	1654.59	1644.71	1639.11	1655.56	1652.08	1649.76	1658.48	1653.57	1663.95	1654.98	1663.95	1677.37	1664.49	1673.17	1640.74	1627.97	1638.64	1644.83	1652.01	1652.64	1654.95	1659.83	1652.67	1660.8
220.181000	1663.12	1674.21	1671.62	1658.01	1671.44	1669.86	1665.12	1671.35	1668.27	1671.89	1670.66	1674.7	1664.9	1662.07	1662.91	1668.41	1672.05	1673.65	1667.19	1681.59	1691.25	1675.89	1668.21	1678.59	1640.61	1652.19	1642.39	1636.49	1653.43	1652.62	1647.86	1657.59	1652.55	1663.71	1655.18	1665.4	1672.51	1661.51	1673.67	1641.24	1627.87	1638.46	1647.02	1652.77	1653.18	1656.25	1659.13	1653.79	1659.07
220.675995	1663.11	1672.45	1669.91	1657.83	1670.49	1670.18	1665.09	1671.84	1669	1672.42	1669.32	1676.3	1665.07	1662.68	1661.79	1666.83	1671.97	1674.59	1667.9	1679.53	1692.21	1680.37	1669.07	1677.64	1642.26	1650.25	1642.6	1638.02	1654.44	1650.25	1649.84	1657.3	1654.14	1663.12	1657.12	1664.2	1673.55	1664.45	1672.24	1639.8	1629.58	1638.64	1646.8	1651.73	1650.32	1656.86	1660.56	1654.07	1658.69
221.171005	1663.64	1672.87	1672.55	1656.95	1671.78	1669.02	1664.59	1669.92	1667.67	1671.41	1671.1	1673.56	1666.88	1663.13	1661.12	1662.78	1673.29	1672.46	1670.78	1682.46	1691.79	1678.09	1667.6	1679.81	1642.7	1652.93	1641.7	1637.52	1654.45	1653.01	1647.3	1658.95	1653.9	1664	1654.85	1664.64	1674.62	1662.44	1671.07	1641.51	1628.04	1637.51	1644.36	1652.13	1649.43	1655.6	1663.67	1653.44	1658.88
221.666000	1662.98	1672.55	1669.14	1658.62	1672.1	1670.21	1665.6	1671.79	1669.23	1671.59	1670.28	1674.97	1664.11	1660.92	1659.61	1663.35	1670.38	1671.56	1666.48	1680.48	1690.09	1679.16	1666.25	1681.23	1642.79	1651.84	1641.4	1636.86	1652.44	1652.09	1646.38	1657.5	1653.63	1664.63	1656.28	1665.36	1672.92	1662.12	1672.64	1639.54	1628.2	1638.74	1647.05	1651.35	1651.79	1656.2	1660.75	1653.77	1659.48
222.162003	1662.07	1670.79	1671.75	1657.1	1669.35	1667.21	1666.38	1667.99	1667.49	1669.36	1669.29	1674.33	1662.1	1660.33	1661.32	1665.07	1670.72	1671.45	1665.42	1680.24	1691.34	1677.54	1666.29	1677.55	1643.25	1651.07	1641.11	1639.15	1653.57	1653.67	1648.51	1658.29	1653.97	1662.69	1656.31	1663.51	1674.78	1664.96	1674.78	1639.88	1628.83	1638.67	1646.11	1650.18	1650.22	1655.88	1658.52	1653.94	1659.14
222.656998	1663.29	1672.25	1670.62	1657.34	1668.41	1668.64	1663.72	1669.69	1667.3	1671.45	1669.03	1674.78	1665.14	1661.21	1662.91	1667.45	1671.3	1674.58	1670.88	1681.98	1692.27	1678.61	1666.66	1679.46	1641.68	1650.86	1641.94	1638.73	1654.46	1653.46	1647.2	1659.13	1650.84	1663.31	1657.92	1662.44	1672.65	1660.26	1672.61	1639.03	1631.67	1639.07	1644.24	1650.89	1650.53	1654.47	1663.24	1655.21	1659.6
223.151993	1662.28	1670.63	1669.83	1656.17	1667.59	1666.96	1665.31	1668.42	1669.14	1669.09	1668.7	1675.47	1663.49	1658.83	1661.73	1665.03	1669.76	1673.06	1668.84	1680.45	1691.41	1676.92	1667.59	1676.85	1640.91	1651.22	1641.91	1638.27	1652.39	1651.69	1648.63	1657.26	1651.95	1665	1655.19	1663.76	1673.52	1660.48	1670.3	1638.95	1628.23	1639.21	1646.51	1649.68	1650.03	1656.3	1659.85	1652.99	1658.85
223.647003	1661.83	1670.52	1668.72	1656.53	1668.73	1668.22	1663.54	1666.98	1664.62	1668.6	1667.54	1673.67	1661	1660.23	1663.08	1666.31	1669.88	1672.4	1668.99	1680.06	1691.55	1678.57	1666.02	1677.11	1641.24	1650.8	1641.31	1637.41	1650.08	1650.4	1648.41	1658.53	1652.27	1662.25	1654.16	1663.8	1670.91	1661.42	1670.71	1639.61	1628.78	1636.74	1645.55	1648.34	1649.94	1656.12	1658.46	1653.13	1659.35
224.141998	1660.9	1670.83	1668.8	1656.15	1669.67	1668.18	1665.45	1666.1	1667.39	1668.92	1668.27	1675.23	1665.85	1660.8	1662.64	1662.97	1672.68	1670.86	1664.5	1681.37	1689.24	1675.16	1664.92	1678.12	1641.22	1649.78	1641.71	1637.96	1652.77	1651.51	1645.97	1656.9	1651.51	1660.96	1653.56	1662.32	1672.34	1658.92	1668.74	1640.07	1628.65	1637.11	1644.54	1649.61	1652.45	1655.52	1659.13	1653.74	1657.23
224.638000	1661.32	1672.32	1669.17	1657.72	1668.19	1670.44	1663.67	1670.17	1667.53	1668.32	1667.15	1673.56	1662.54	1661.34	1661.41	1662.58	1668.53	1671.08	1664.6	1679.94	1688.63	1677.78	1664.43	1676.93	1642.83	1650.49	1640.47	1635.83	1652.53	1650.56	1647.63	1656.53	1652.73	1662.63	1653.59	1661.99	1671.18	1659.72	1669.35	1638.57	1627.78	1637.87	1642.11	1647.34	1649.73	1653.5	1658.03	1652.68	1657.73
225.132996	1660.73	1672.96	1668.39	1655.92	1669.06	1670.16	1665.85	1669.83	1666.59	1669.65	1667.47	1673.28	1663.49	1659.14	1659.36	1663.27	1670.97	1673.15	1666.95	1677.64	1687.86	1677.01	1666.94	1676.86	1640.14	1650.18	1639.37	1636.2	1650.78	1650.3	1647.74	1655.35	1652.06	1659.58	1653.64	1661.85	1672.34	1657.56	1667.7	1639.54	1629.19	1637.44	1645.05	1648.93	1648.94	1653.04	1656.18	1654.61	1657.25
225.628006	1660.93	1670.37	1669.23	1655.62	1670.85	1668.46	1665.79	1669.01	1667.29	1671.32	1669.32	1672.7	1664.17	1660.81	1661.44	1664.14	1670.5	1670.48	1663.67	1681.08	1689.72	1674.25	1664.84	1675.85	1641.81	1649.33	1642.72	1637.05	1652.89	1649.58	1648.16	1656.46	1652.56	1660.24	1653.77	1662.09	1671.54	1658.62	1668.34	1639.27	1626.89	1637.6	1643.17	1648.26	1647.42	1654.66	1658.24	1654.08	1657.81
226.123001	1659.58	1669.18	1667.05	1654.86	1666.81	1667.33	1665.29	1667.44	1665.67	1671.27	1668.18	1671.85	1664.51	1659.73	1659.21	1661.85	1669.62	1672.83	1667.04	1679.88	1688.72	1675.02	1663.39	1678.54	1640.68	1651.38	1639.36	1636.24	1650.4	1650.06	1647.24	1657.01	1650.2	1660.63	1654.2	1660.96	1671.55	1659.02	1666.24	1638.52	1627.5	1636.74	1644.67	1646.33	1649	1654.7	1655.95	1650.9	1654.99
226.619003	1661.04	1672.36	1669	1655.89	1667.06	1665.27	1665.44	1669.56	1666.5	1670.18	1669.05	1672.31	1662.91	1660.97	1659.32	1662.52	1670.05	1670.86	1666.66	1680.06	1689.85	1677.61	1663.5	1676.19	1640.67	1648.23	1641.77	1636.19	1650.77	1650.13	1645.63	1653.99	1652.01	1661.21	1652.38	1661.96	1670.24	1659.41	1668.62	1640.82	1626.83	1638.22	1643	1648.81	1648.24	1654.85	1656.29	1652.79	1656.69
227.113998	1660.38	1670.29	1666.83	1655.16	1668.5	1670.09	1662.86	1666.56	1666.03	1667.93	1669.39	1672.56	1665.27	1659.67	1658.56	1664.99	1670.71	1671.25	1666.74	1679.02	1687.5	1673.4	1663.93	1675.6	1640.23	1648.16	1641.28	1637.09	1650.94	1648.66	1645.13	1657.41	1652.82	1658.23	1652.78	1661.27	1668.96	1657.45	1668.78	1639.25	1626.25	1638.59	1643.64	1645.93	1648.9	1655.44	1658.23	1652.05	1656.88
227.608994	1659.07	1670.02	1666.9	1653.81	1665.11	1665.68	1662.03	1667.02	1664.39	1669.83	1668.91	1671.58	1662.59	1658.81	1660	1661.81	1670.22	1669.79	1662.1	1680.39	1687.62	1673.96	1663.82	1676.43	1640.01	1649.55	1640.45	1634.9	1648.56	1650.3	1646.19	1655.91	1649.21	1660.85	1653.18	1660.5	1667.74	1661.92	1667.89	1637.79	1626.85	1637.93	1642.98	1647.2	1647.45	1651.29	1654.45	1652.77	1653.74
228.104004	1662.58	1669.48	1669.79	1653.59	1667.75	1666.92	1661.57	1666.37	1665.73	1668.95	1669.89	1671.94	1662.9	1659.37	1659.11	1663.81	1668.69	1671.45	1665.62	1680.51	1689.35	1673.18	1665.24	1676.2	1642.72	1648.16	1640.57	1637.75	1650.62	1647.75	1645.26	1657.76	1650.63	1659.54	1653.07	1659.35	1669.33	1657.52	1665.92	1638.95	1628.21	1636.38	1643.38	1646.38	1647.1	1649.87	1653.28	1653.62	1657.78
228.598999	1660.57	1669.51	1669.55	1655.62	1666.71	1665.09	1663.83	1667.72	1666.24	1667.71	1670.29	1672.59	1662.46	1656.86	1658.9	1661.78	1668.03	1670.8	1664.38	1679.84	1686.11	1676.17	1662.88	1676.39	1642.97	1649.35	1638.19	1634.81	1646.78	1650.6	1645.92	1654.77	1649.58	1659.4	1651.91	1660.49	1670.07	1657.3	1668.39	1639.68	1628.5	1636.5	1644.26	1648.97	1649.78	1652.58	1657.59	1650.07	1656.43
229.095001	1658.62	1669.34	1665.65	1653.72	1664.37	1664.35	1662.59	1665.48	1664.76	1670.48	1667.77	1673.52	1660.7	1659.91	1659.61	1661.24	1669.5	1670.78	1664.71	1678.11	1689.15	1673.42	1662.91	1674.86	1639.49	1648.19	1638.62	1635.14	1649.67	1647.67	1645.16	1655.89	1649	1659.8	1653.73	1659.46	1668.4	1658.91	1664.51	1637.33	1625.85	1635.29	1643.19	1647.37	1646.39	1651.44	1656.31	1651.99	1655.47
229.589996	1660.33	1667.52	1666.62	1652.6	1667.19	1667.66	1662.87	1667.7	1664.7	1667.83	1669.02	1672.4	1661.67	1658.4	1658.96	1661.68	1667.59	1669.58	1663.39	1677.94	1685.61	1672.4	1663.02	1675.68	1639.9	1649.54	1639.01	1635.5	1650.28	1648.38	1646.38	1654.27	1650.15	1658.66	1650.33	1659.67	1667.53	1656.52	1665.23	1639.09	1626.14	1635.28	1640.66	1645.74	1647.87	1649.82	1654.55	1652.77	1654.39
230.085007	1660.44	1668.69	1667.8	1654.47	1665.4	1664.55	1662.53	1666.23	1664.84	1666.28	1666.41	1671.47	1659.76	1656.51	1658.36	1659.92	1666.45	1668.57	1664.39	1680.44	1688.47	1673.71	1662.6	1675.36	1640.07	1647.54	1638.3	1634.59	1649.48	1648.35	1645.48	1654.42	1648.97	1659.43	1653.23	1660.76	1669.46	1659.01	1666.8	1638.96	1626.74	1634.32	1641.34	1647.37	1648.31	1650.97	1657.21	1649.32	1653.79
230.580002	1659.76	1668.82	1663.97	1653.42	1665.96	1664.95	1662.35	1667.95	1664.49	1667.38	1666.95	1672.77	1663.48	1658.72	1660.09	1659.57	1671.21	1669.96	1664.04	1675.86	1686.34	1670.96	1663.93	1675.04	1639.39	1649.33	1640.16	1637.02	1649.12	1647.74	1645.24	1655.55	1651.9	1659.88	1653.6	1659.67	1667.81	1658.84	1666.61	1639.99	1625.44	1635.86	1642.06	1648.64	1648.19	1651.07	1656.81	1651.01	1657.32
231.074997	1660.71	1668.7	1668.13	1652.67	1668.13	1665.9	1663.72	1665.22	1667.14	1667.02	1667.31	1671.81	1662.38	1657.88	1658.07	1661.42	1667.8	1669.92	1663.01	1677.31	1687.76	1670.9	1663.1	1673.15	1638.54	1648.98	1639.27	1635.96	1651.01	1648.9	1646.14	1654.89	1649.91	1656.6	1652.02	1661.54	1668.92	1656.69	1666.5	1636.78	1625.13	1637.6	1643.66	1645.85	1647.43	1650.82	1653.33	1649.41	1655.66
231.570999	1660.15	1669.87	1665.38	1655.7	1665.87	1666.81	1660.96	1668.71	1664.7	1669.38	1667.84	1669.59	1664.51	1659	1658.29	1662.77	1667.88	1669.66	1663.16	1677.82	1687.86	1670.81	1661.62	1675.9	1640.02	1649.09	1640.51	1635	1648.41	1648.88	1644.86	1654.07	1648.92	1659.24	1652.46	1658.19	1668.28	1658.69	1664.99	1638.79	1625.27	1636.97	1641.92	1648.64	1648.09	1648.58	1655.7	1650.45	1655.61
232.065994	1660	1668.86	1667.71	1655.56	1666.84	1665.19	1661.34	1665.81	1664.29	1670.43	1668.1	1671.35	1660.78	1657.15	1660.08	1661.15	1666.82	1670.93	1663.88	1677.89	1687.15	1669.53	1661.54	1675.58	1641.6	1647.61	1637.44	1634.68	1650.94	1649.15	1644.56	1654.21	1649.58	1660.11	1651.27	1660.3	1667.67	1658.04	1664.54	1638.2	1625.64	1634.34	1641.29	1646.06	1648.78	1649.45	1655.4	1649.03	1654.33
232.561005	1659.23	1668.24	1665.47	1653.78	1665.68	1665.07	1661.07	1666.95	1663.49	1666.72	1666.06	1669.88	1661.92	1657.74	1657.84	1659.77	1667.44	1668.46	1663.22	1675.95	1687.06	1670.79	1662.31	1674.08	1639.85	1646.96	1637.84	1635.42	1648.73	1649.43	1643.86	1652.9	1648.53	1658.37	1649.85	1658.73	1664.44	1656.49	1664.96	1636.81	1624.97	1635.78	1640.25	1645.38	1645.35	1645.83	1652.38	1648.36	1654.83
233.056000	1659.79	1667.35	1664.93	1654.13	1665.14	1667	1660.83	1666.38	1665.96	1669.67	1668.64	1670.97	1662.24	1655.52	1657.8	1662.74	1668.26	1670.31	1664.4	1675.86	1687.46	1669.83	1663.46	1673.4	1641.56	1646.77	1639.57	1634.71	1648.69	1647.36	1641.85	1654.74	1648.29	1658.03	1650.58	1659.5	1668.75	1656.79	1664.85	1637.48	1624.93	1634.84	1641.27	1645.89	1646.08	1650.89	1656.31	1650.96	1654.81
233.550995	1659.29	1669	1665.74	1650.5	1665.68	1665.52	1661.91	1665.46	1665.45	1667.3	1668.33	1671.38	1662.57	1656.9	1657.37	1659.69	1668.11	1668.78	1661.97	1677.88	1687.3	1670.13	1659.53	1676.18	1638.66	1646.69	1636.18	1632.81	1647.53	1646.84	1644.72	1652.42	1648.38	1656.1	1647.92	1656.57	1667.04	1653.78	1662.48	1636.37	1624.4	1635.76	1642.31	1643.59	1646.15	1651.87	1652.16	1647.88	1653.74
234.046997	1659.87	1669.35	1665.5	1651.21	1663.98	1665.63	1659.05	1666.95	1665.95	1666.02	1665.77	1669.79	1659.61	1657.3	1657.79	1658.58	1666.75	1669.38	1661.43	1674.96	1683.22	1670.42	1661.59	1672.95	1637.8	1646.51	1635.71	1633.67	1646.28	1646.42	1642.4	1652.84	1648.36	1658.24	1649.29	1659.57	1666.56	1656.32	1665.19	1636.81	1626.83	1634.59	1642.33	1647.23	1646.24	1649.97	1653.26	1650.45	1652.81
234.542007	1656.44	1667.41	1664.03	1654.17	1663.79	1665.23	1661.74	1667.13	1663.76	1666	1666.23	1670.78	1660.79	1657.4	1656.17	1657.47	1665.38	1668.25	1662.61	1676.16	1685.11	1670.9	1659.98	1675.47	1639.24	1647.19	1637.3	1635.1	1649.47	1646.36	1644.94	1651.24	1646.81	1654.39	1649.47	1656.97	1663.17	1655.27	1662.67	1637.14	1622.81	1635.2	1640.46	1644.99	1648.94	1650.19	1653.72	1648	1652.33
235.037003	1657.99	1667.49	1664.77	1651.49	1666.98	1665.89	1663.97	1664.98	1665.89	1665.79	1664.34	1669.12	1662.62	1657.16	1653.65	1657.37	1666.14	1668.69	1661.46	1676.16	1685.05	1668.84	1661.1	1672.76	1639.13	1646.57	1635.12	1633.86	1647.43	1645.98	1644.1	1651.01	1648.44	1653.82	1648.21	1656	1663.3	1654.79	1663.3	1635.88	1624.65	1633.21	1640.48	1642.53	1644.56	1648.93	1652.58	1647.74	1653.82
235.531998	1658.28	1666.47	1665.62	1652.89	1665.57	1664.37	1659.47	1665.55	1662.08	1667.46	1663.77	1670.7	1657.57	1657.27	1656.07	1659.23	1664.44	1669.84	1661.39	1676.58	1686.51	1668.41	1660.8	1673.32	1638.59	1645.29	1637.76	1634.1	1649.21	1645.44	1641.84	1651.84	1648.58	1656.44	1647.7	1656.2	1663.97	1654.5	1664.09	1635.97	1626.26	1633.44	1640.28	1644.75	1645.5	1648.18	1651.71	1647	1652.95
236.026993	1657.03	1667.32	1662.65	1652.55	1662.17	1662.42	1660.45	1665.29	1662.08	1665.9	1667.69	1670.19	1659.98	1660.22	1655.77	1657.32	1665.16	1667.34	1659.7	1674.36	1686.14	1668.77	1659.32	1673.22	1638.76	1648.68	1639.16	1632.69	1648.87	1647.68	1643.19	1649.28	1647.77	1657.86	1649.35	1657.25	1662.46	1655.64	1663.83	1638.01	1624.78	1634.6	1640.15	1644.36	1646.15	1647.9	1652.43	1648.19	1652.63
236.522995	1659.57	1666.67	1664.13	1655.07	1663.19	1663.26	1661.92	1664.2	1663.65	1665.91	1666.72	1669.43	1660.35	1658.3	1655.61	1659.69	1665.37	1667.25	1659.85	1674.61	1682.76	1666.84	1661.74	1671.91	1640.43	1645.92	1636.67	1634.19	1645.8	1646.36	1643.95	1650.78	1647.66	1656.66	1647.3	1658.14	1663.32	1655.27	1664.24	1637.93	1624.81	1633.08	1639.52	1642.84	1646.25	1648.41	1651.2	1648.35	1651.92
237.018005	1656.89	1668.68	1663.78	1650.44	1662.6	1664.06	1660.63	1664.84	1664.19	1666.3	1666.52	1670.52	1659.85	1657.17	1656.85	1658.51	1664.44	1667.6	1662.05	1674.08	1683.29	1667.96	1660.25	1672.6	1639.83	1643.21	1633.41	1632.3	1646.61	1646.19	1642.66	1649.25	1646.25	1654.82	1648.82	1654.64	1665.61	1653.95	1662.12	1637.34	1623.16	1633.81	1641.86	1641.89	1644.78	1649.03	1651.55	1648.34	1650.55
237.513000	1655.47	1665.17	1662.39	1650.27	1660.84	1662.61	1659.62	1662.76	1660.86	1666.29	1664.39	1669.95	1658.25	1656.12	1654.82	1656.35	1666.86	1665.86	1659.56	1674.37	1683.23	1668.09	1662.68	1671.42	1638.67	1647.66	1637.96	1632.48	1648.57	1645.01	1639.19	1650.16	1645.43	1655.78	1650	1657.76	1662.27	1653.49	1661.12	1638.05	1626.05	1633.76	1638.46	1643.06	1646.27	1646.93	1650.09	1648.4	1652.91
238.007996	1657.22	1668.79	1661.81	1651.25	1662.52	1661.61	1659.57	1662.42	1661.36	1665.7	1663.74	1669.95	1659.72	1657.11	1656.05	1658.39	1664.96	1667.46	1659.8	1674.01	1684.61	1666.84	1658.59	1673.01	1639.88	1643.03	1634.34	1632.92	1645.58	1645.66	1640.32	1650.86	1646.16	1653.13	1647.78	1652.88	1660.8	1653.52	1661.13	1639.57	1625.36	1634.01	1638.9	1643.2	1645.75	1646.76	1651.77	1648.08	1651.4
238.503998	1658.45	1666.48	1664.66	1648.61	1662.29	1663.13	1661.91	1664.76	1663.7	1664.22	1664.69	1669.82	1657.94	1656.87	1656.82	1658.34	1664.63	1666.41	1661.89	1676.02	1681.82	1668.52	1660.29	1671.87	1639.47	1644.45	1635.39	1631.79	1647.91	1645.31	1642.74	1649.18	1646.76	1655.13	1646.98	1654	1662.97	1651.07	1662.54	1636.98	1624.52	1634.42	1638.82	1643.82	1642.97	1648.67	1649.45	1647.07	1651.91
238.998993	1656.4	1666.24	1663.83	1651.69	1660.33	1660.93	1660.64	1663.98	1662.09	1669.29	1666.49	1670.72	1658.12	1656.21	1656.09	1659.34	1665.05	1667.29	1662.15	1674.24	1684.12	1666.81	1657.98	1674.41	1636.79	1645.55	1638.36	1631.97	1646.3	1646.57	1641.63	1651.04	1645.13	1654.47	1648.24	1656.54	1659.61	1654.4	1661.49	1636.46	1625.94	1633.16	1637.89	1644.36	1644.78	1644.4	1650.95	1645.41	1653.33
239.494003	1657.37	1665.72	1663.62	1650.34	1662.59	1660.92	1660.4	1662.66	1662.81	1666.04	1665.3	1668.61	1659.72	1655.25	1655.75	1657.22	1664.39	1667.32	1659.64	1675.84	1684.27	1669.23	1659.18	1672.56	1637.89	1642.68	1635.15	1633.39	1648.22	1644.34	1644.45	1649.41	1648.57	1653.41	1648.9	1653.59	1661.34	1653.11	1663.46	1636.78	1626.67	1633.67	1637.87	1643.74	1644.05	1647.73	1653.19	1647.23	1651.33
239.988998	1658.09	1666.63	1663.44	1651.34	1660.69	1660.97	1659.67	1663.39	1661.83	1667.48	1665.42	1670.81	1658.03	1657.05	1654.25	1656.51	1664.61	1667.03	1659.16	1671.71	1682.7	1666.37	1658.29	1670.55	1637.4	1643.86	1638.17	1633.73	1647.7	1644.37	1640.89	1651.56	1646.37	1655.08	1648.15	1656.95	1663.44	1653.18	1662.92	1638.17	1624	1633.88	1639.23	1642.27	1645.22	1648.13	1652.12	1648.39	1651.33
240.483994	1657.41	1666.95	1664.15	1653.56	1661.48	1662.74	1660.25	1662.73	1662.87	1666.55	1664.67	1668.91	1658.39	1658.04	1655.33	1659.24	1663.8	1668.35	1660.7	1675.67	1682.82	1667.97	1658.54	1670.3	1639.17	1644.92	1634.98	1631.33	1646.2	1641.65	1641.9	1649.92	1644.14	1653.87	1647.02	1652.32	1661.98	1651.56	1659.97	1638	1625.81	1633.42	1638.77	1641.9	1644.28	1647.25	1648.55	1646.13	1650.17
240.979996	1658.4	1667.1	1666.37	1650.9	1660.44	1661.64	1658.82	1663.9	1662.52	1665.19	1664.85	1670.52	1659.32	1657.68	1654.91	1658.24	1665.53	1670.99	1660.93	1675.46	1684.03	1667.76	1661.1	1673.9	1640.25	1644.5	1635.76	1631.96	1645.5	1647.52	1643.23	1649.03	1642.96	1653.83	1647.54	1655.42	1662.22	1651.59	1660.31	1637.13	1623.79	1633.56	1640	1642.46	1643.88	1646.75	1651.28	1646.86	1653.9
241.475006	1656.09	1666.54	1663.92	1650.21	1661.04	1661.95	1660.16	1664.12	1662.96	1666.07	1666.26	1668.84	1657.85	1655.82	1655.9	1654.94	1665.4	1666.5	1657.22	1675.49	1681.89	1666.43	1659.99	1672.92	1640.18	1643.47	1636.07	1633.23	1645.89	1646.33	1641.82	1650.68	1646.82	1652.73	1648.13	1656.56	1660.18	1652.76	1661.56	1636.07	1622.18	1634.49	1638.22	1644.2	1643.7	1647.07	1652.18	1647.03	1650.89
241.970001	1657.93	1666.29	1662.47	1649.92	1662.95	1662.76	1656.96	1661.1	1661.98	1666.9	1665.77	1670.67	1657.69	1657.23	1653.96	1656.72	1664.52	1668.7	1657.56	1675.72	1682.52	1666.04	1659.19	1671.16	1638.77	1644.81	1635.26	1634.41	1644.69	1644.7	1642.58	1645.26	1644.52	1654.83	1646.25	1653.87	1661.38	1651.94	1662.66	1635.74	1625.26	1631.5	1637.08	1640.22	1640.13	1646.92	1649.59	1647.2	1649.44
242.464996	1654.86	1665.3	1662.77	1649.36	1661.67	1660.36	1659.53	1662.39	1660.51	1667.35	1664.45	1668.7	1658.26	1657.5	1654.7	1656.78	1664.16	1668.32	1660.44	1674.96	1684.14	1669.53	1658.95	1672.94	1639.36	1643.31	1635.79	1631.8	1647.79	1646.25	1642.01	1648.82	1644.51	1654.75	1647.66	1654.61	1662.03	1652.47	1661.23	1637.76	1623.9	1632.76	1640.28	1642.61	1644.6	1645.81	1649.52	1648.12	1650.89
242.960007	1655.58	1666.66	1661.54	1648.24	1660.27	1660.65	1656.88	1661.4	1658.7	1665.9	1666.41	1668.54	1658.06	1658.63	1654.17	1657.23	1663.89	1668.28	1659.32	1673.66	1682.16	1670.41	1658.43	1671.66	1638.43	1644.79	1634.95	1631.61	1644.48	1644.36	1640.13	1648.04	1642.61	1652.22	1645.45	1654.53	1661.88	1650.75	1660.21	1637.12	1626.39	1632.13	1639.69	1643.93	1642.43	1643.73	1650.32	1645.7	1649.74
243.455994	1656.66	1665.8	1663.76	1651.29	1662.95	1661.55	1657.93	1664.84	1661.39	1664.6	1663.53	1668.43	1657.32	1655.59	1655.07	1657.46	1662.09	1668.06	1658.95	1673.27	1680.71	1666.34	1657.62	1670.01	1638.93	1642.97	1636.5	1630.39	1644.68	1643.03	1642.31	1649.13	1645.68	1650.24	1648.67	1652.56	1660.63	1651.61	1659.8	1635.98	1622.39	1633.24	1636.69	1642.66	1642.77	1645.58	1649.1	1645.95	1649.7
243.951004	1657.48	1666.35	1661.35	1652.43	1661.67	1661.96	1660.98	1665.24	1661.6	1666.38	1664.95	1667.4	1656.97	1655.42	1655.3	1655.05	1664.57	1666.42	1659.07	1674.65	1683.09	1667.52	1659.64	1671.57	1637.95	1645.36	1635.28	1630.75	1646.8	1644.85	1641.74	1648.32	1646.67	1653.3	1647.71	1654.98	1661.7	1653.37	1662	1636.78	1624.69	1631.53	1637.95	1643.2	1642.59	1645.65	1649.64	1644.01	1650.81
244.445999	1656.33	1666.04	1660.13	1651.17	1660.89	1660.45	1659.43	1664.64	1664.17	1665.86	1666.37	1667.95	1658.41	1657.13	1654.45	1656.33	1662.16	1667.14	1657.19	1672.95	1681.14	1667.75	1656.49	1672.62	1639.76	1642.16	1634.7	1631.52	1645.35	1643.11	1642.36	1650.26	1645.12	1651.32	1646.54	1653.07	1659.81	1650.73	1661.2	1636.65	1623.3	1630.85	1636.48	1640.72	1643.67	1643.65	1650	1646.93	1647.65
244.940994	1655.43	1666.42	1661.25	1651.99	1661.79	1662.06	1659.07	1662.72	1662.36	1666.82	1662.66	1667.72	1658	1656.64	1654.03	1654.86	1662.49	1668.07	1658.22	1674.1	1682.89	1668.21	1656.76	1671.05	1639.35	1640.86	1635.9	1631.13	1645.52	1643.69	1639.51	1647	1644.11	1649.41	1645.76	1652.92	1659.7	1651.21	1659.51	1636.21	1624.67	1633.62	1638.23	1641.95	1643.95	1645.93	1647.09	1646.83	1649.45
245.436005	1655.23	1666.45	1661.63	1650.43	1662.03	1659.62	1658.47	1663.37	1662.24	1664.43	1666.62	1667.15	1654.81	1656.11	1655.58	1657.97	1664.11	1668.3	1660.24	1672.01	1682.87	1663.13	1659.04	1672	1636.7	1645.05	1635.54	1629.34	1645.57	1645.08	1639.84	1646.95	1643.12	1651.63	1647	1653.33	1658.41	1651.4	1660.89	1636.96	1624.05	1631.67	1637.9	1642.59	1642.89	1645.35	1649.88	1645.1	1651.43
245.932007	1655.35	1664.69	1661.81	1648.57	1659.38	1660.27	1658.79	1661.33	1659.7	1664.19	1664.64	1667.28	1659.09	1655.37	1654.29	1658.15	1665.21	1666.19	1658.36	1673.31	1680.43	1665.79	1658.69	1670.66	1638.98	1644.41	1635.31	1630.13	1647.17	1640.89	1640.57	1649.06	1642.21	1651.04	1644.45	1652.97	1659.63	1651.65	1658.07	1635.64	1623.36	1632.14	1637.46	1640.21	1643.88	1646.55	1647.99	1646.3	1646.93
246.427002	1656.83	1665.52	1662.45	1648.87	1660.73	1661.63	1655.54	1661.97	1660.82	1665.35	1663.68	1667.86	1659.09	1656.44	1651.98	1655.8	1663.11	1666.47	1657.85	1673.39	1680.98	1664.26	1656.61	1671.25	1638.22	1643.4	1634.95	1629.6	1645.19	1640.13	1641.24	1648.06	1643.94	1651	1644.22	1650.11	1658.07	1649.67	1657.93	1636.95	1623.42	1632.56	1637.5	1641.41	1642.41	1645.42	1648.98	1646.9	1648.77
246.921997	1655.46	1665.31	1661.06	1649.77	1660.86	1660.71	1658.87	1661.54	1662.7	1666.71	1665.74	1668.03	1658.51	1656.98	1655.6	1658.18	1665.31	1667.76	1658.68	1674.2	1678.27	1664.95	1659.86	1670	1639.13	1642.82	1636.2	1631.99	1644.91	1643.44	1641.42	1646.86	1642.36	1651.96	1643.34	1654.14	1659.25	1650.46	1659.54	1637.83	1624.74	1629.72	1636.23	1639.14	1641.33	1644.27	1647.89	1647.31	1650.82
247.417007	1654.95	1661.52	1661.37	1650.63	1660.97	1660.26	1657.83	1661.23	1659.9	1665.12	1662.31	1669.09	1655.05	1658.18	1652.1	1654.63	1664.39	1665.78	1657.18	1671.68	1679.84	1663.76	1658.3	1669.95	1637.78	1642.39	1634.38	1631.79	1644.92	1643.26	1639.49	1646.24	1643.22	1651.22	1645.1	1652.44	1658.5	1651.67	1658.32	1639.04	1623.64	1631.13	1637.28	1641.38	1642.2	1644.33	1647.24	1646.04	1649.15
247.912003	1654.35	1665.92	1659.08	1649.37	1659.56	1661.97	1660.09	1662.19	1661.58	1667.68	1664.08	1670.19	1657.84	1654.93	1651.64	1654.79	1662.98	1663.78	1656.97	1673.45	1680.11	1667.96	1657.55	1669.64	1638.39	1643.03	1634.14	1629.55	1644.1	1644.03	1641.35	1646.38	1643.82	1652.17	1646.58	1652.43	1660.64	1652.16	1661.7	1637.68	1624.51	1632	1638.52	1639.31	1640.75	1644.11	1648.26	1646.07	1650.99
248.408005	1656.06	1666	1659.02	1648.37	1659.21	1659.15	1657.97	1662.98	1659.73	1666.73	1664.16	1667.42	1656.78	1655.49	1653.07	1655.41	1664.19	1665.81	1656.84	1672.55	1681.04	1664.49	1659.09	1670.85	1637.76	1641.46	1634.3	1630.45	1641.85	1641.46	1641.3	1648.53	1643.18	1651.17	1645.69	1652.62	1660.69	1650.82	1656.72	1636.78	1623.15	1631.04	1635.51	1640.49	1641.18	1645.27	1649.2	1643.66	1649.45
248.903000	1656.69	1663.97	1660.38	1649.28	1660.34	1659.73	1658.76	1661.82	1659.36	1664.8	1662	1666.46	1658.51	1655.96	1651.43	1655.61	1664.17	1664.54	1658.16	1672.84	1678.39	1664.82	1657.92	1667.12	1637.47	1643.28	1632.72	1630.1	1642.37	1641.9	1639.84	1647.17	1641.89	1652.37	1644.84	1650.17	1657.11	1650.89	1656.75	1635.69	1623	1630.88	1638.42	1640.73	1640.76	1643.38	1650.15	1643.54	1650.9
249.397995	1656.1	1662.48	1661.75	1648.7	1659.29	1659.88	1658.71	1660.37	1657.39	1664.27	1665.48	1667.24	1656.39	1655.96	1653.57	1655.19	1662.43	1666.03	1656.35	1671.67	1680.47	1663.34	1656.76	1671.07	1636.69	1641.91	1634.32	1628.85	1642.11	1642.29	1638.81	1646.8	1641.97	1649.06	1643.54	1650.39	1659.12	1649.76	1657.19	1635.23	1624.07	1631.54	1636.32	1640.53	1641.78	1645.5	1648.74	1644.86	1647.28
249.893005	1654.72	1667.01	1660.48	1649.3	1659.2	1661.16	1657.47	1662.68	1661.18	1664.8	1662.7	1667.88	1655.27	1657.1	1652.56	1656.7	1661.93	1666.83	1659.15	1670.83	1677.71	1663.81	1659.17	1669.36	1638.09	1642.24	1633.79	1629.27	1643.63	1641.52	1639.06	1647.29	1644.43	1652.5	1645.21	1651.21	1659.55	1649.13	1659.08	1635.15	1623.09	1631.72	1637.19	1639.28	1640.93	1646.07	1646.05	1643.71	1648.95
250.388000	1654.19	1662.89	1662.46	1649.03	1659.74	1661.11	1659.86	1662.5	1662.1	1665.64	1663.61	1667.28	1657.49	1656.65	1650.07	1654.89	1662.98	1664.03	1657.75	1672.86	1679.26	1665.96	1656.38	1669.97	1636.23	1640.73	1633.83	1630.34	1643.66	1641.98	1637.43	1647.65	1642.24	1649.86	1644.97	1649.61	1657.73	1649.38	1657.28	1637.27	1622.51	1631.81	1635.22	1641.41	1639.74	1644.27	1646.73	1641.34	1648.65
250.884003	1655.16	1661.77	1661.76	1648.47	1660.06	1658.78	1657.61	1660.03	1661.85	1662.59	1663.06	1668.24	1657.5	1653.11	1652.42	1653.62	1662.93	1665.71	1656.68	1671.7	1678.96	1663.61	1655.25	1670.82	1638.74	1641.76	1631.86	1629.86	1643.52	1642.49	1640.4	1644.83	1643.41	1649.89	1646.15	1652.24	1658.51	1649.85	1658.64	1635.66	1622.44	1632.51	1638.48	1639.43	1642.64	1645.41	1646.46	1646.23	1650.11
251.378998	1653.6	1663.99	1659.79	1647.13	1657.03	1659.73	1657.58	1660.64	1658.98	1664.62	1661.96	1669.45	1657.68	1655.82	1654.5	1654.58	1661.25	1667.9	1659.31	1672.82	1679.52	1663.57	1656.96	1667.91	1637.12	1640.85	1632.53	1629.29	1641.6	1641.76	1639.98	1647.25	1641.68	1650.53	1642.56	1650.88	1657.75	1649.13	1658.26	1636.25	1624.66	1630.55	1637.01	1637.86	1639.11	1643.77	1647.56	1644.67	1646.54
251.873993	1653.28	1666.12	1660.73	1649.63	1659.42	1662.01	1656.47	1664.17	1660.53	1665.05	1663.26	1666.7	1654.99	1655.46	1652.14	1653.49	1662.81	1665.89	1657.65	1672.26	1678.26	1663.39	1657.07	1670.92	1637.48	1644.56	1633.23	1630.6	1643.43	1642.05	1640.47	1647.26	1642.35	1650.1	1645.09	1651.61	1659.14	1648.99	1658.87	1635.59	1622.72	1632.29	1637.3	1641.14	1641.04	1644.88	1647.38	1643.68	1649.94
252.369003	1653.08	1662.31	1658.73	1648.27	1659.02	1660.47	1656.99	1659.41	1660.92	1664.76	1662.43	1666.62	1656.99	1656.06	1652.3	1654.7	1661.6	1664.94	1655.64	1669.96	1676.96	1665.2	1657.1	1668.39	1636.95	1641.88	1634.99	1631.48	1643.91	1643.06	1639.35	1645.7	1644.47	1650.18	1645.98	1651.08	1659.37	1649.82	1656.94	1636.46	1622.39	1631.95	1636.65	1640.34	1641.39	1643.86	1646	1645.46	1647.42
252.863998	1655.04	1665.32	1660.21	1646.57	1659.95	1661.05	1655.07	1661.12	1659.49	1664.28	1663.58	1666.58	1656.93	1656.55	1652.63	1652.12	1660.09	1665.4	1654.98	1670.56	1676.27	1664.22	1655.76	1669.97	1638.44	1642.16	1632.77	1629.84	1642.44	1643.18	1638.44	1645.17	1642.2	1651.81	1646.17	1650.53	1657.8	1649.78	1658.39	1635.43	1624.69	1630.77	1636.46	1639.66	1638.82	1642.6	1649.97	1643.34	1648.39
253.360001	1655.31	1662.35	1660.28	1647.87	1659.19	1657.96	1656.78	1659.63	1658.67	1664.27	1662.02	1666.7	1656.3	1654.67	1650.9	1653.46	1660.96	1664.81	1655.65	1670.37	1676.92	1662.13	1655.76	1666.97	1637.57	1643.33	1633.04	1631.23	1640.97	1640.92	1639.15	1646.84	1642.04	1648.93	1644.27	1651.34	1657.93	1649.34	1656.95	1637.47	1621.5	1632.45	1638.33	1640.74	1640.75	1644	1647.88	1645.25	1646.73
253.854996	1654.31	1664.22	1659.35	1648.17	1660.94	1659.53	1657.61	1662.27	1660.41	1664.12	1662.9	1664.2	1658.31	1654.08	1651.62	1654.33	1662.72	1663.5	1656.97	1672.25	1677.39	1662.96	1656.82	1666.81	1638.64	1640.68	1632.78	1628.22	1642.83	1642.4	1638.56	1643.71	1640.78	1652.2	1643.52	1651.25	1657.34	1648.91	1658.35	1636.02	1622.04	1629.8	1636.02	1638.32	1641.36	1644.41	1645.98	1644.28	1646.35
254.350006	1654.56	1665.14	1660.58	1647.16	1659	1660.21	1657.23	1661.69	1660.43	1664.64	1664.18	1665.92	1655.82	1653.82	1652.07	1654.51	1660.95	1665.77	1652.81	1672.35	1678.7	1663.98	1657.62	1669.3	1636.9	1642.06	1634.26	1630.85	1643.48	1641.44	1639.34	1645.11	1643.01	1650.53	1645.06	1651.15	1657.53	1648.81	1657.45	1635.49	1622.13	1628.97	1635.41	1639.91	1640.41	1644.64	1649.05	1644.39	1645.96
254.845001	1653.33	1663.38	1659.88	1649.02	1659.06	1658.74	1657.52	1660.71	1658.07	1663.47	1661.77	1663.49	1655.89	1654.14	1650.25	1652.16	1660.76	1666.27	1656.43	1669.45	1677.53	1663.85	1654.87	1668.42	1636.67	1642.62	1633.38	1630.44	1642.74	1641.69	1638.26	1644.68	1640.64	1648.85	1644.46	1650.82	1658.77	1650.56	1656.98	1635.1	1620.88	1627.89	1637.39	1638.65	1639.92	1643.64	1647.02	1643.79	1649.5
255.339996	1654.39	1664.38	1660.14	1647.8	1657.23	1658.49	1657.72	1659.8	1658.86	1661.84	1664.03	1665.44	1655.41	1655.64	1652.49	1654.56	1662.74	1665.13	1654.66	1669.23	1677.41	1664	1657.06	1667.25	1637.11	1641.77	1635.4	1629.1	1640.35	1640.1	1638.37	1645.4	1644.53	1648.49	1643.94	1650.82	1658.02	1648.6	1657.59	1637.02	1622.89	1628.85	1637.61	1639.23	1640.35	1642.73	1646.98	1642.49	1645.63
255.835999	1652.81	1663.24	1660.28	1646.3	1659.6	1658.82	1655.51	1660.95	1658.32	1663.79	1662.12	1664.81	1657.24	1655.28	1652.09	1653.16	1659.28	1664.28	1655.12	1669.76	1677.59	1663.65	1655.68	1668.47	1639.2	1640.15	1631.89	1630.97	1641.7	1643.01	1639.03	1645.97	1640.43	1649.9	1645.86	1652.68	1657.73	1649.4	1658.39	1635.79	1621.77	1630.53	1636.87	1637.77	1640.56	1642.23	1645.47	1643.88	1647.47
256.330994	1653.23	1664.29	1659.45	1648.39	1657.66	1658.77	1656.22	1661.93	1657.6	1662.02	1663.02	1663.91	1656.16	1655.54	1652.17	1653.9	1660.16	1664.18	1656.25	1669.29	1677.13	1663.82	1655.95	1667.91	1636.07	1640.98	1632.65	1628.73	1642.02	1638.89	1638.78	1644.61	1643.82	1648.39	1642.75	1649.4	1656.5	1648.64	1656.01	1636.16	1622.54	1629.74	1636.42	1638.55	1639.05	1641.5	1647.03	1643.43	1646.95
256.825989	1655.76	1663.15	1660.46	1646.67	1659.81	1658.03	1657.6	1661.15	1659.78	1662.92	1662.71	1667.35	1654.25	1654.41	1651.19	1652.14	1660.14	1665.58	1656.84	1668.67	1677.52	1661.13	1654.1	1665.8	1637.68	1638.85	1632.94	1627.75	1642.58	1639.65	1638.03	1644.48	1641.36	1648.46	1643.26	1648.07	1655.83	1647.21	1655.56	1634.53	1624.3	1629.48	1635.46	1638.27	1641.24	1643.85	1648.28	1642.93	1645.17
257.321014	1650.9	1661	1657.88	1646.91	1656.84	1656.85	1657.67	1658.56	1657.15	1660.57	1659.97	1665.93	1654.74	1654.03	1649.7	1653.88	1659.05	1663.61	1656.13	1670.63	1676.82	1663.54	1658.07	1667.17	1638.33	1640.1	1633.12	1630.52	1641.26	1639.82	1638.14	1644.52	1641.97	1645.98	1643.45	1648.99	1654.88	1648.1	1655.07	1635.16	1623.67	1631.32	1637.42	1636.47	1638.26	1643.33	1644.4	1643.59	1644.08
257.816986	1652.57	1662.24	1658.81	1646.13	1659.17	1657.49	1655.33	1656.73	1657.93	1662.26	1661.27	1664.81	1652.91	1654.13	1650.72	1653.08	1659.23	1663.96	1654.56	1670.73	1677.88	1664.3	1654.34	1668.46	1637.3	1639.44	1632.22	1626.47	1642.03	1637.79	1639.98	1644.16	1640.75	1650.49	1642.09	1649.31	1654.7	1648.31	1657.03	1634.45	1621.06	1628.27	1636.1	1640.54	1640.37	1642.43	1647.18	1643.28	1646.1
258.312012	1650.87	1661.9	1659.15	1648.14	1656.36	1658.93	1654.93	1659.43	1660.18	1663.33	1660.99	1663.96	1654.58	1655.79	1650.41	1651.81	1659.14	1664.09	1655.16	1669.06	1675.96	1664.56	1652.46	1666.56	1636.38	1641.24	1633.33	1627.47	1639.75	1638.75	1638.14	1643.3	1639.64	1647.43	1641.21	1646.13	1655.7	1646.97	1652.96	1637.78	1621.68	1629.35	1633.47	1638.48	1636.12	1640.57	1643.93	1640.94	1645.86
258.807007	1649.67	1659.85	1657	1647.24	1658.89	1658.7	1654.22	1659.68	1659.32	1663.42	1661.51	1665.33	1657.05	1653.87	1649.18	1651.07	1661.56	1663.87	1654.02	1672.56	1676.83	1661.26	1653.18	1666.36	1637.44	1636.65	1629.12	1627.69	1640.07	1638.7	1636.85	1642.23	1639.83	1646.25	1642.24	1649.02	1653.74	1650.02	1654.01	1634.17	1621.28	1629.12	1634.22	1636.52	1639.78	1641.63	1644.33	1643.57	1645.08
259.302002	1652.14	1662.12	1659.72	1646.77	1656.76	1659.31	1656.55	1659.4	1658.36	1662.05	1660.35	1665.38	1654.46	1653.91	1648.66	1650.95	1661.07	1662.18	1654.16	1669.46	1674.97	1663.36	1654.31	1665.51	1638.2	1638.45	1635.01	1628.25	1641.53	1639.25	1638.17	1642.92	1640.83	1647.7	1641.64	1648.22	1653.78	1644.91	1656.39	1636.44	1623.77	1629.8	1635.13	1635.46	1638.32	1639.78	1643.57	1641.91	1647.02
259.796997	1653.48	1664.14	1659.63	1646.37	1656.38	1658.07	1656.79	1660.29	1656.14	1662.44	1660.92	1666.68	1655.03	1655.54	1653.36	1651.79	1658.24	1662.63	1655.27	1668.45	1675.45	1662.66	1655.67	1667.96	1637.01	1639.19	1631.5	1627.52	1640.7	1638.46	1638.68	1645.72	1641.08	1645.32	1640.96	1648.29	1651.72	1646.87	1657.63	1636.23	1625.68	1628.74	1632.64	1635.36	1640.73	1639.85	1643.42	1640.64	1645.79
260.292999	1655.04	1664.82	1657.38	1648.23	1658.99	1658.09	1654.55	1660.28	1660.11	1664.75	1660.25	1665.35	1654.19	1654.11	1651.38	1652.66	1657.95	1664.33	1656.13	1668.35	1678.78	1661.7	1655.07	1667.27	1635.69	1637.85	1632.68	1628.3	1641.66	1638.88	1637.38	1643.77	1640.42	1647.79	1642.64	1647.62	1655.45	1646.39	1657.21	1635.78	1622.36	1627.9	1635.77	1637.97	1637.35	1639.83	1646.82	1641.27	1643.65
260.787994	1652.99	1661.42	1658.65	1649.75	1657.64	1656.2	1653.93	1658.83	1656.61	1661.92	1661.31	1663.62	1654.84	1654.54	1649.96	1652.66	1660.79	1662.38	1654.8	1669.73	1676.55	1662.42	1654.16	1666.9	1636.47	1639.96	1631.54	1627.78	1642.04	1640.89	1637.91	1646.05	1639.35	1650.01	1642.19	1649.83	1655.33	1647.33	1655.63	1636.07	1625.51	1630.21	1633.45	1635.33	1638.21	1641.31	1645.65	1641.46	1646.02
261.282990	1653.06	1663.7	1658.81	1647.05	1658.76	1657.59	1654.12	1660.96	1657.33	1662.58	1660.58	1664.73	1653.44	1654.69	1649.87	1652.68	1659.93	1661.88	1653.19	1668.31	1675.02	1662.61	1655.72	1666.27	1637.64	1637.72	1629.37	1627.98	1638.8	1635.46	1636.96	1643.81	1639.81	1649.96	1643.88	1648.61	1653.02	1647.29	1654.2	1635.26	1623.81	1628.83	1634.86	1638.31	1640.02	1640.39	1642.56	1641.1	1645.32
261.778015	1653.59	1660.66	1656.53	1646.75	1657.17	1656.74	1656.75	1658.61	1657.02	1663.78	1663.27	1663.62	1655.76	1654.28	1650.57	1652.22	1661.64	1664.3	1653.48	1670.42	1677.06	1664.24	1654.25	1667.36	1637.11	1638.03	1631.14	1627.41	1641.35	1638.7	1637.07	1643.38	1641.12	1649.3	1643.81	1647.89	1653.02	1648.67	1656.08	1635.04	1620.28	1629.4	1634.56	1639.31	1639.87	1640.48	1646.9	1642.08	1645.86
262.273010	1654.13	1662.74	1658.32	1645.27	1657.57	1658.05	1656.74	1659.58	1656.5	1662.84	1661.99	1663.35	1655.76	1653.55	1652	1652.22	1660.35	1662.86	1653.92	1671.68	1678.24	1662.04	1653.06	1666.89	1635.9	1637.39	1630.42	1626.5	1642.55	1637.46	1637.82	1645.51	1639.3	1644.5	1643.56	1648.19	1653.8	1648.73	1655.32	1636.18	1621.82	1629.55	1635.14	1638.86	1639.16	1642	1646.95	1641.47	1645.38
262.769012	1653.96	1661.56	1657.71	1646.11	1656.5	1659.48	1655.43	1659.93	1660.85	1662.93	1661.4	1663.78	1655.38	1654.11	1649.89	1652.84	1659.44	1663.69	1653.68	1669.43	1674.39	1660.81	1655.3	1665.08	1636.79	1638.06	1633.15	1628.71	1642.28	1639.89	1637.35	1645.44	1639.76	1646.5	1640.38	1648.87	1655.47	1647.26	1656.73	1634.4	1621.53	1627.86	1634.67	1637.21	1636.91	1639.77	1644.95	1642.28	1645.37
263.264008	1654.78	1662.01	1659.88	1646.05	1658.49	1656.34	1653.22	1658.78	1656.03	1662.27	1660.61	1662.18	1654.26	1653.25	1649.51	1651.59	1658.42	1663.38	1652.71	1669.36	1675.17	1662.5	1652.68	1665.62	1636.48	1639.26	1631.67	1627.46	1640.86	1639.01	1637.44	1644.19	1641.25	1646.79	1641.71	1648.56	1654.82	1648	1655.79	1633.33	1622.47	1628.83	1633	1637.97	1640.68	1639.23	1645.6	1640.21	1647.35
263.759003	1652.64	1662.27	1657.12	1646.07	1656.52	1655.95	1653.63	1660.83	1657.99	1663.59	1661.56	1663.5	1655.18	1656.22	1648.36	1651.82	1658.92	1665.11	1654.59	1670.45	1675.1	1661.33	1654.57	1666.07	1639.56	1638.04	1633.89	1626.45	1640.69	1637.53	1635.2	1643.89	1640.51	1646.64	1639.97	1645.96	1654.8	1644.87	1656.94	1634.91	1621.59	1629.7	1635.47	1636.73	1638.12	1640.66	1644	1641.73	1643.75
264.253998	1651.62	1661.75	1657.52	1647.45	1657.56	1657.81	1654.82	1658.39	1656.91	1661.59	1661	1665.41	1653.51	1653.85	1650.78	1654.65	1658.16	1664.64	1655.69	1668.04	1675.75	1661.74	1653.95	1665.61	1635.64	1638.59	1631.53	1627.42	1638.9	1637.64	1636.09	1641.84	1640.03	1647.56	1641.71	1646.18	1654.61	1646.96	1655.2	1635.69	1621.52	1626.35	1632.56	1638.13	1639.89	1639.33	1646.08	1640.88	1645.16
264.748993	1653.33	1660.42	1656.72	1644.63	1657.03	1657.76	1654.73	1659.81	1659.11	1662.28	1661.93	1664.01	1653.82	1653.91	1650.74	1652.41	1661.33	1663.69	1654.49	1669.13	1676.22	1662.31	1652.56	1666.65	1636.73	1637.4	1631.75	1627.95	1639.4	1637.57	1635.7	1642.67	1640.24	1644.88	1639.61	1646.52	1654.35	1647.16	1655.79	1634	1620.17	1629.55	1632.57	1637.3	1636.61	1638.83	1643.23	1641.03	1646.46
265.244995	1652.38	1660.29	1657.38	1647.44	1657.94	1657.7	1655.55	1658.96	1657.89	1662.97	1660.07	1664.17	1653.71	1655.33	1649	1651.47	1657.46	1664.07	1654.02	1670.07	1674.64	1659.43	1653.58	1665.6	1636.33	1640.81	1632.81	1625.6	1641.28	1637.56	1635.73	1642.26	1641.03	1644.65	1641.8	1646.27	1652.95	1644.35	1654.87	1635.02	1620.67	1628.78	1634.88	1634.95	1639.86	1641.51	1644.46	1638.58	1644.67
265.739990	1654.16	1660.14	1659.83	1646.68	1657.41	1655.83	1655.35	1658.83	1657.61	1661.83	1662.17	1665.33	1653.77	1654.17	1650.11	1652.32	1659.36	1662.86	1654.2	1668.29	1676.72	1660.96	1653.37	1667.88	1636.41	1637.3	1630.93	1628.42	1639.24	1636.78	1637.33	1643.68	1638.74	1646.08	1641.39	1649.49	1651.28	1647.02	1654.28	1633.47	1621.84	1628.62	1631.64	1638.38	1638.92	1640.54	1643.82	1642.25	1646.11
266.234985	1651.3	1663.3	1655.53	1647.51	1655.81	1656.24	1652.84	1658.85	1657.55	1662.46	1660.53	1663.26	1653.4	1655.09	1649.98	1652.11	1659.26	1664.09	1654.86	1671.47	1677.25	1658.88	1652.16	1665.31	1636.9	1637.67	1631.24	1627.83	1638.36	1636.93	1637.2	1645.01	1640.71	1646.87	1643.08	1648.1	1652.35	1647.37	1653.21	1634.88	1621.34	1627.64	1631.44	1635.91	1638.07	1638.15	1644.75	1640.94	1645.21
266.730011	1653.39	1661.73	1658.44	1646.12	1656.59	1656.08	1654.5	1659.25	1657.73	1663.06	1662.23	1665.09	1653.82	1653.42	1649.5	1652.25	1658.86	1661.53	1653.21	1670.13	1674.16	1661.33	1653.04	1667.06	1635.69	1637.75	1630.75	1627.55	1642.12	1638.05	1637.78	1642.5	1640.85	1645.65	1640.92	1645.91	1653.25	1646.2	1654.76	1634.75	1622.52	1629.3	1633.02	1636.5	1638.07	1639.27	1642.94	1640.22	1645.3
267.225006	1652.84	1661.9	1659.56	1645.8	1657.11	1659.03	1656.29	1659.98	1658.73	1662.98	1662.42	1666.44	1654.28	1652.41	1650.67	1652.3	1658.87	1661.58	1655.17	1670.19	1674.91	1659.5	1654.99	1665.72	1635.9	1639.05	1629.87	1629.52	1639.38	1639.22	1635.58	1643.15	1638.64	1646.73	1640.02	1646.65	1653.34	1647.63	1653.57	1636.15	1622.57	1628.25	1632.44	1636.2	1639.11	1639.11	1643.64	1640.95	1645.77
267.721008	1654.13	1660.43	1656.61	1647.87	1657.29	1657.66	1654.2	1658.89	1656.83	1661.82	1660.32	1664.28	1652.86	1655.19	1651.35	1650.04	1658.58	1662.86	1651.73	1670.75	1676.5	1659.06	1654.45	1664.54	1635.93	1638.09	1629.6	1627.23	1641.56	1639.83	1636.93	1643.77	1639.27	1647.59	1639.52	1646.38	1651.46	1647.03	1655.03	1633.72	1620.68	1628.7	1633.81	1634.86	1638.7	1640.28	1643.05	1642.92	1644.74
268.216003	1651.08	1661.27	1657.53	1646.85	1655.12	1656.85	1652.06	1655.22	1655.97	1660.54	1659.59	1662.07	1652.27	1653.83	1647.67	1652.03	1658.57	1659.9	1654.31	1668.93	1673.69	1658.9	1653.91	1663.69	1636.86	1638.5	1630.05	1627.07	1637.64	1636.43	1635.24	1643.03	1637.95	1647.63	1639.83	1644.54	1652.63	1643.5	1653.3	1634.98	1622.96	1628.66	1633.8	1633.17	1637.81	1639.86	1644.77	1640.42	1642.1
268.710999	1653.54	1661.13	1655.89	1648.47	1656.85	1655.52	1654.88	1658.99	1657.5	1660.42	1660.53	1662.95	1655.45	1654.04	1648.36	1650.63	1657.24	1662.01	1654.41	1670.23	1673.55	1660.95	1652.43	1665.74	1637.12	1638.44	1630.03	1627.59	1640.73	1638.29	1638.75	1645.23	1641.17	1646.51	1640.27	1648.19	1650.87	1643.47	1654.05	1635.97	1621.52	1627.14	1632.85	1634.74	1639.82	1639.53	1643.76	1639.87	1644.23
269.205994	1651.7	1660.99	1659.03	1646.43	1659.67	1657.61	1656.16	1659.13	1657.38	1660.23	1660.02	1662.69	1655.55	1654.69	1648.97	1652.3	1659.61	1664.66	1653.09	1668.16	1675.63	1661.58	1655.43	1666.2	1636.27	1637.57	1629.8	1627.41	1637.76	1638.82	1635.06	1641.91	1637.46	1643.5	1641	1646.35	1652.83	1645.98	1653.08	1634.84	1619.84	1629.93	1634.51	1636.28	1637.47	1639.66	1642.26	1640.84	1642.45
269.701996	1651.41	1662.17	1657.21	1648.64	1654.75	1656.35	1652.49	1657.45	1655.52	1661.46	1661.27	1665.03	1653.69	1653.51	1649.88	1651.36	1658.94	1661.48	1652.25	1668.08	1673.18	1663.18	1652.22	1665.95	1636.09	1637.42	1630.76	1628.93	1637.96	1636.39	1635.34	1642.43	1638.34	1645.92	1642	1645.6	1652.45	1644.04	1654.88	1635	1620.96	1627.83	1633.57	1634.99	1636.66	1638.23	1643.5	1641.93	1641.34
270.196991	1652.14	1660.5	1657.44	1645.67	1655.98	1655.24	1651.5	1656.44	1655.25	1661.65	1658.85	1663.41	1652.39	1652.72	1648.78	1652.02	1659.71	1662.22	1651.16	1668.67	1673.96	1658.04	1652.67	1666.24	1636.68	1637.77	1632.01	1626.75	1639.51	1638.78	1634.35	1641.56	1639.88	1645.29	1639.89	1648.55	1651.93	1645.1	1652.69	1634.22	1621.08	1628.34	1633.28	1637.65	1638	1639.48	1644.49	1641.61	1644.68
270.691986	1650.06	1660.74	1655.74	1645.59	1653.93	1654.58	1653.76	1659.07	1656.78	1660.11	1659.06	1662.7	1654.86	1652.67	1649.28	1650.54	1657.47	1660.69	1649.88	1669.17	1674.64	1657.93	1651.03	1663.94	1634.99	1637.22	1628.84	1626.62	1638.13	1637.44	1633.42	1641.87	1637.28	1645.44	1639.29	1645.26	1652.06	1643.88	1653.64	1635.21	1620.56	1627.8	1633.19	1636.55	1637.15	1638.71	1643.28	1640.4	1643.63
271.187012	1652.53	1658.75	1656.35	1647.06	1655.17	1654.7	1654.19	1657.05	1657.82	1662.32	1662.3	1665.95	1650.73	1654.05	1648.81	1650.48	1659.93	1663.35	1652.98	1668.82	1673.1	1658.3	1653.65	1666.06	1635.94	1637.21	1630.09	1626.79	1637.93	1636.75	1633.76	1640.98	1639.47	1644.67	1639.25	1647.42	1650.51	1643.75	1654.81	1635.27	1623.07	1625.47	1629.74	1633.53	1635.93	1637.11	1641.86	1639.33	1644.09
271.682007	1650.49	1660.52	1658.49	1645.47	1655.31	1655.65	1652.54	1656.46	1655.78	1662.93	1659.74	1664.44	1651.13	1654.05	1647.86	1649.44	1656.89	1662.66	1653.27	1670.62	1674.41	1658.31	1653.16	1666.44	1634.99	1638.9	1630.43	1628.4	1638.64	1638.55	1636.17	1640.88	1638.11	1646.11	1640.1	1646.9	1651.51	1645.98	1653.49	1634.62	1624.62	1626.97	1631.62	1633.63	1636.7	1636.71	1641.99	1640.03	1644
272.178009	1651.56	1658.74	1656.15	1646.5	1654.17	1658.71	1655.3	1658.37	1655.5	1661.7	1659.62	1662.86	1652.84	1653.05	1648.31	1648.23	1659.14	1662.2	1652	1668.43	1674.18	1659.39	1652.52	1665.35	1635.79	1635.63	1631.15	1625.94	1636.73	1636.88	1636.32	1639.31	1637.55	1644.32	1640.23	1644.65	1650.33	1645.56	1653.88	1635.54	1620.25	1626.37	1632.51	1635	1636.85	1636.78	1641.79	1640.41	1643.68
272.673004	1649.85	1660.9	1656.12	1645.82	1656.21	1657.47	1654.9	1656.56	1656.07	1661.62	1659.1	1663.53	1651.72	1651.79	1647.83	1648.6	1656.22	1662.83	1651.99	1667.05	1674.98	1658.59	1653.05	1665.32	1635.57	1638.25	1628.54	1624.48	1638.69	1637.78	1632.83	1641.33	1637.75	1645.23	1640.29	1645.87	1651.31	1643.45	1651.84	1631.95	1620.74	1627.52	1632.09	1633.33	1637.67	1639.63	1641.6	1639.81	1644.49
273.167999	1653.24	1661.88	1656.14	1646.27	1657.18	1656.7	1651.48	1657.5	1655.25	1660.07	1660.1	1662.31	1652.35	1652.32	1648.22	1649.27	1657.43	1661.01	1654.11	1669.35	1673.77	1658.71	1651.88	1663.58	1634.94	1638.05	1631.56	1628.42	1638.64	1638.53	1636.12	1639.88	1636.45	1645.05	1641.19	1649.14	1650.65	1645.07	1649.16	1635.36	1621.51	1626.94	1632.09	1635.27	1636.54	1639.07	1644.33	1642.68	1644.73
273.662994	1652.15	1662.48	1655.98	1645.48	1656.69	1655.84	1651.91	1657.62	1657.5	1662.18	1660.39	1663.79	1654.2	1653.74	1648.07	1650.03	1659.04	1662.52	1650.94	1668.87	1675.5	1659.94	1653.54	1664.03	1634.44	1637.07	1632.14	1625.93	1639.72	1636.17	1635.86	1643.01	1637.7	1642.26	1642.45	1644.81	1649.45	1644.16	1653.68	1633.73	1621.56	1626.35	1633.25	1635.81	1637.12	1637.69	1642.45	1638.73	1643.55
274.157990	1650.94	1661.08	1657.16	1645.82	1655.47	1654.64	1655.74	1658.07	1656.01	1659.5	1660.68	1663.49	1651.91	1652.83	1648.67	1648.41	1657.22	1663.65	1651.23	1668.7	1673.44	1660.09	1652.82	1664.23	1636.74	1637.67	1632.35	1627.43	1639.23	1637.83	1635.38	1643.45	1640.13	1644.1	1639.33	1645.49	1650.88	1645.05	1653.5	1635.01	1620.5	1626.64	1630.81	1634.61	1638.15	1637.41	1642.64	1638.97	1646.37
274.653992	1652.61	1661.26	1657.23	1646.08	1656.5	1656.33	1654.59	1658.51	1656	1661.28	1659.43	1664.29	1653.22	1653.37	1648.95	1650.91	1658.09	1664.04	1653.55	1668.39	1673.19	1658.69	1653.09	1663.32	1635.71	1640.34	1630.57	1626.01	1638.63	1636.64	1636.16	1643.29	1638.76	1643.83	1641	1646.74	1651.12	1643.56	1653.53	1635.44	1622.07	1625.68	1631.19	1634.35	1637.77	1639.88	1640.41	1641.31	1644.85
275.148987	1650.74	1659.33	1654.27	1645.71	1655.59	1655.26	1654.38	1657.19	1655.9	1658.56	1659.54	1662.14	1651.82	1651.87	1648.66	1649.78	1658.04	1661.53	1655.09	1666.92	1672.61	1658.56	1653.01	1667.05	1634.21	1640.09	1628.4	1625.8	1638.06	1637.13	1636.14	1641.79	1639.36	1645.29	1639.1	1645.81	1651.09	1644.53	1651.59	1635.24	1622.17	1626.8	1632.13	1635.59	1637.53	1638.19	1644.29	1641.32	1644.29
275.644012	1652.67	1660.98	1657.1	1645.47	1654.36	1655.2	1654.51	1658.35	1656.5	1659.44	1658.25	1661.13	1653.24	1650.68	1649.97	1649.92	1656.66	1661.28	1654.03	1666.83	1672.14	1660.21	1651.63	1663.99	1635.19	1637.51	1630.7	1625.74	1638.73	1635.56	1636.74	1639.03	1637.44	1644.29	1640.2	1646.25	1649.82	1643.51	1653.37	1632.98	1621.19	1626.39	1630.82	1635.38	1636.76	1637.71	1642.74	1641.46	1643.3
276.139008	1652.09	1658.16	1656.94	1647.76	1656.27	1656.35	1655.2	1657.6	1656.46	1658.38	1660.69	1662.43	1653.4	1652.37	1649.4	1648.94	1656.73	1660.3	1652.13	1669.49	1673.85	1658.68	1649.75	1664.04	1636.76	1638.45	1630.36	1625.17	1638.06	1638.16	1634.28	1642.04	1641.29	1644.63	1637.75	1644.86	1650.92	1646.87	1653.81	1633.99	1620.17	1628.16	1631.79	1635.74	1636.57	1638.55	1643.42	1637.19	1645.36
276.634003	1652.91	1659.89	1657.09	1644.9	1657.7	1654.24	1652.17	1656.27	1654.77	1659.13	1659.61	1662.66	1650.95	1651.18	1647.84	1650.92	1656.77	1661.19	1653.05	1667.87	1673.45	1660.69	1652.87	1665.26	1635.47	1635.69	1630.23	1624.34	1636.68	1636.31	1636.93	1640.95	1636.62	1642.28	1639.05	1645.06	1649.62	1642.63	1651.87	1634.34	1621.96	1626.74	1632.27	1635.37	1635.35	1638.25	1642.66	1637.59	1640.73
277.130005	1651.87	1659.95	1657.2	1645.47	1655.29	1654.13	1653.79	1656.9	1655.19	1661.4	1659.79	1662.17	1651.73	1652.2	1650.02	1647.87	1657.98	1661.17	1652.06	1669.13	1672.19	1656.14	1650.83	1663.94	1635.91	1636.03	1633.35	1625.76	1641.16	1638.51	1632.14	1640.94	1638.45	1641.95	1639.67	1645.27	1648.95	1643.22	1652.25	1634.7	1621.57	1624.91	1632.86	1632.59	1634.83	1637.68	1641.33	1641.43	1644.2
277.625000	1651.1	1660.87	1654.92	1645.86	1655.45	1655.36	1652.94	1657.91	1656.3	1661.22	1660.01	1662.19	1653.92	1653.73	1647.59	1650.66	1657.58	1664.26	1653.13	1669.63	1671.91	1660.25	1650.85	1662.72	1634.7	1635.63	1630.09	1625.53	1637.75	1637.94	1634.71	1641.4	1637	1642.06	1639.56	1646.33	1648.87	1642.51	1652.55	1633.47	1622.94	1625.58	1632	1632.6	1636.9	1636.65	1642.65	1638.41	1643.05
278.119995	1651.72	1658.59	1658.01	1644.63	1655.52	1655.49	1653.76	1657.17	1657.8	1660.35	1659.18	1663.24	1652.74	1653.29	1647.44	1649.07	1659.58	1662.33	1651.64	1668.01	1675.23	1658.14	1651.02	1664.85	1634.55	1636.77	1629.61	1624.69	1636.51	1636.63	1634.66	1641.46	1637.53	1645.33	1638.67	1643.07	1650.71	1643.72	1652.59	1634.43	1621.86	1626.59	1633.13	1634.27	1634.88	1638.25	1642.45	1639.63	1643.09
278.614990	1651.63	1658.31	1656.85	1644.67	1654.46	1656.5	1655.15	1655.63	1655.88	1659.96	1659.1	1662.6	1652.82	1653.76	1646.3	1648.79	1657.07	1662.16	1653.41	1669.13	1672.16	1658.51	1651.8	1664.14	1634.73	1638.11	1629.11	1628.27	1638.14	1635.31	1634.5	1638	1637.81	1643.52	1638.92	1646.18	1648.71	1641.94	1652.23	1634.98	1619.17	1626.27	1633.31	1635.39	1638.01	1637.4	1642.34	1640.51	1642.74
279.109985	1649.94	1660.99	1655.39	1643.94	1653.09	1654.9	1652.6	1659.21	1657.91	1658.64	1659.46	1660.99	1651.91	1651.7	1646.49	1649.07	1656.46	1661.46	1650.9	1667.86	1675.3	1658.74	1653.13	1662.76	1636.24	1636.07	1628.84	1625.27	1638.44	1636.53	1635.57	1639.18	1638.07	1643.32	1639.89	1647.21	1648.38	1642.38	1652.11	1635.38	1621.21	1624.63	1629.23	1635.63	1636.64	1637.63	1641.31	1639.89	1644.75
279.605988	1649.22	1659.42	1656.08	1645.46	1655.86	1655	1653.87	1657.66	1655.93	1659.17	1658.39	1664.7	1652.88	1654.57	1645.65	1648.29	1657.85	1661.52	1650.85	1667.28	1671.31	1658.02	1650.76	1663.19	1638.72	1634.22	1630.74	1626.68	1637.57	1636.61	1634.15	1642.63	1635.62	1644.7	1638.91	1645.36	1647.46	1642.43	1652.65	1633.25	1620.82	1627.46	1632.32	1635.01	1635.2	1636.7	1641.97	1637.73	1643.67
280.101013	1651.27	1659.73	1656.05	1644.49	1655	1655.78	1653.72	1658.39	1655.45	1661.45	1660.7	1664.54	1653.91	1652.01	1647.17	1649.3	1657.74	1661.5	1651.66	1668.71	1674.5	1656.78	1653.68	1663.19	1634.45	1637.09	1630.72	1627	1639.38	1636	1634.38	1642.89	1636.97	1644.7	1639.76	1645.85	1648.83	1643.64	1652.21	1635.4	1619.71	1625.59	1632.12	1634.97	1636.45	1637.34	1641.33	1638.86	1644.17
280.596008	1649.33	1659.53	1656.34	1644.07	1655.5	1656.09	1651.48	1657.02	1656.39	1658.3	1659.18	1663.49	1653.32	1653.37	1647.01	1650.41	1656.29	1660.68	1653.34	1669.32	1673.86	1655.43	1650.81	1662.45	1633.45	1638.65	1629.72	1627.02	1639.84	1637.07	1633.69	1640.47	1637.32	1641.78	1639.58	1644.53	1649.73	1643.13	1652.16	1631.74	1621.39	1626.33	1632.51	1633.6	1636.11	1636.85	1640.09	1639.28	1643.47
281.091003	1651.73	1660.32	1654.63	1643.23	1653.36	1654.99	1653.36	1658.01	1655.49	1659.85	1659.62	1661.38	1652.85	1650.96	1644.72	1649.17	1658.82	1660.18	1651.41	1668.08	1672.06	1656.43	1651.04	1663.84	1633.52	1635.86	1627	1624.59	1638.71	1636.67	1636.03	1640.42	1636.32	1642.86	1640.83	1644.43	1649.6	1640.95	1654.1	1632.77	1619.3	1626.98	1633.68	1633.6	1635.32	1639.34	1640.59	1640.35	1643.32
281.585999	1651.19	1661.23	1656.67	1643.67	1654.16	1653.78	1651.1	1654.21	1655.52	1659.22	1659.39	1660.12	1651.71	1650.78	1645.59	1648.99	1656.8	1659.18	1651.97	1669.08	1671.19	1656.22	1649.87	1663.64	1637.45	1636.68	1628.83	1625.52	1636.98	1635.82	1633.17	1638.81	1637.6	1643.3	1637.27	1645	1649.95	1642.71	1651.56	1634.9	1619.6	1626.44	1632.89	1634.14	1635.07	1637.83	1641.95	1641.54	1644.45
282.082001	1650.1	1658.3	1654.35	1645.38	1656.97	1656.74	1651.21	1655.38	1653.95	1660.35	1660	1664.09	1651.09	1652.67	1646.73	1647.11	1656.1	1659.33	1648.18	1669.51	1672.29	1654.86	1650.54	1661.4	1635.05	1637.95	1631.48	1625.07	1637.44	1635.09	1634.63	1641.53	1636.16	1642.91	1639.1	1645.36	1648.75	1642.96	1649.79	1634.2	1621.75	1626.36	1631.28	1634.64	1635.9	1637.75	1641.23	1639.76	1642.29
282.576996	1647.62	1660.05	1654.17	1645.24	1653.97	1654.11	1651.23	1655.59	1654.79	1658.62	1657.3	1660.63	1649.84	1650.26	1646.03	1648.15	1654.28	1660.61	1651.04	1667.74	1674.11	1655.17	1652.44	1662.64	1633.31	1635.38	1629.29	1623.72	1637.73	1636.12	1633.21	1639.75	1635.13	1642.41	1638.74	1644.11	1649.28	1641.04	1648.84	1633.05	1620.83	1624.24	1632.49	1634.18	1635.06	1636.68	1642.12	1639.24	1643.76
283.071991	1649.83	1658.9	1654.49	1644.83	1651.96	1653.66	1651.88	1656.06	1655.64	1658.4	1659.74	1661.64	1652.48	1652	1645.53	1651.45	1657.34	1660.78	1652.84	1666.98	1672.57	1655.91	1652.64	1662.86	1634.82	1635.73	1629.27	1624.56	1636.33	1636.74	1634.16	1638.97	1635.6	1642.6	1638.82	1645.2	1647.61	1642.68	1650.33	1630.74	1620.47	1625.98	1630.67	1633.05	1636.36	1636.78	1640.5	1638.7	1645.8
283.566986	1650.86	1659.59	1654.27	1645.15	1654.7	1654.77	1651.52	1657.15	1653.89	1661.33	1659.84	1661.31	1650.27	1651.29	1646.76	1649.96	1657.33	1661.07	1650.49	1670.92	1672.07	1654.64	1650.9	1664.91	1637.57	1637.89	1628.24	1626.77	1639.08	1635.31	1634.11	1639.48	1636.67	1643.06	1640.47	1646.25	1648.2	1644.8	1654.21	1635.12	1620.38	1624.52	1630.6	1632.95	1637.68	1636.97	1640.05	1640.26	1643.84
284.062988	1650.57	1660.92	1655.92	1643.61	1652.81	1652.48	1652.77	1654.97	1655.21	1658.23	1657.81	1661.18	1652.13	1650.43	1645	1646.52	1657.79	1660.51	1650.75	1664.45	1671.56	1658.36	1651.03	1662.23	1634.34	1637.73	1627.83	1625.55	1637.22	1635.64	1634.52	1640.84	1634.92	1643.23	1638.65	1644.27	1649.46	1640.34	1649.7	1635	1618.42	1626.89	1632.67	1632.24	1636.37	1638.15	1640.89	1638.6	1642.07
284.558014	1648.54	1657.72	1655.02	1643.46	1652.34	1654.6	1650.95	1656.06	1655.34	1661.76	1660.11	1662.52	1653.34	1653.02	1648.99	1648.7	1656.72	1661.31	1650.06	1666.96	1671.85	1656.91	1648.9	1661.68	1635.86	1636.7	1630.21	1626.01	1636.68	1638.68	1634.98	1638.57	1636.92	1643.29	1636.67	1643.61	1649.84	1642.51	1654.04	1634.71	1620.27	1626.45	1634.11	1634.27	1635.07	1637.19	1640.19	1640.59	1643.26
285.053009	1650.2	1658.57	1655.77	1643.23	1653.33	1652.28	1653.28	1657.68	1656.15	1658.23	1658.24	1661.92	1651.15	1650.86	1647.56	1647.77	1656.03	1657.47	1649.32	1667.13	1672.3	1655.56	1651.75	1661.13	1635.59	1635.81	1630.04	1624.41	1637.61	1634.64	1635.13	1641	1635.4	1644.02	1640.23	1643.44	1646.98	1642.94	1650.11	1635.3	1621.18	1626.67	1632.24	1634.02	1634.44	1636.86	1643.07	1638.63	1643.97
285.548004	1648.34	1660.09	1655.13	1642.88	1652.2	1655.66	1654.44	1657.29	1657.18	1661.44	1658.22	1662.45	1650.93	1650.87	1647.26	1647.23	1654.88	1659.91	1649.54	1666.99	1672.91	1655.46	1650.66	1663.29	1634.86	1635.7	1630.82	1624.74	1636.22	1635.03	1635.01	1639.41	1635.88	1643.27	1639.43	1644.4	1649.11	1641.29	1650.11	1635.73	1620.21	1628.05	1630.33	1634.49	1636.97	1636.22	1640.95	1636.89	1641.9
286.042999	1650.5	1660.08	1655.28	1646.53	1654.75	1655.24	1652.79	1657.02	1656.42	1659.05	1660.26	1660.56	1650.22	1652.54	1646.13	1647.75	1654.56	1659.84	1650.53	1668.02	1670.33	1656.06	1650.45	1661.94	1635.1	1634.77	1632.64	1626.34	1636.37	1634.76	1633.54	1637.39	1635.6	1641.99	1637.95	1645.14	1646.08	1641.52	1650.08	1635.34	1618.77	1625.14	1631.99	1631.78	1634.56	1637.82	1638.13	1638.45	1642.61
286.539001	1650	1659.75	1654.77	1642.72	1652.27	1652.26	1654.15	1657.01	1655.41	1658.23	1660.67	1662.24	1653.73	1651.15	1646.45	1648.57	1657.69	1659.34	1652.46	1666.11	1671.15	1655.47	1651.6	1662.51	1634.87	1634.64	1630.04	1623.97	1636.06	1634.37	1634.62	1639.66	1636.18	1643.43	1638.14	1641.89	1646.99	1642.43	1653.04	1633.99	1621.45	1626.65	1628.95	1633.55	1635.76	1637.44	1641.2	1639.64	1641.93
287.033997	1648.92	1658.94	1654.75	1643.91	1653.95	1652.96	1650.17	1655.42	1652.94	1660.01	1659.47	1663.06	1652.66	1651.94	1645.64	1647.23	1654.91	1661.12	1651.55	1667.06	1672.6	1657.78	1651.17	1662.08	1635.59	1638.28	1628.01	1625.36	1635.18	1636.44	1629.8	1638.9	1635.7	1641.45	1638.65	1643.62	1648.78	1642.27	1650.57	1633.08	1619.69	1626.15	1633.12	1632.67	1633.7	1637.23	1640.69	1637.49	1640.84
287.528992	1649.27	1658.22	1654.58	1644.38	1654.29	1652.55	1651.67	1655.92	1653.46	1660.01	1658.6	1661.24	1651.57	1651.58	1645.17	1648.27	1656.77	1657.55	1649.95	1667.13	1671.34	1655.5	1650.77	1663.9	1634.96	1634.32	1629.1	1625.3	1638.44	1635.18	1634.87	1637.88	1635.63	1643.44	1638.12	1643.47	1645.82	1640.38	1650.46	1631.43	1620.79	1625.98	1631.77	1633.8	1636.12	1637.92	1641.85	1638.88	1640.01
288.023987	1649.96	1658.5	1656.72	1645.28	1653.27	1653.17	1651.12	1656.5	1655.52	1657.89	1659.77	1661.02	1651.32	1650.5	1647.46	1648.66	1655.87	1660.13	1650.05	1667.7	1673.95	1657.06	1651.15	1662.99	1634.18	1635.68	1629.27	1624.36	1636.53	1636.11	1633.51	1640.08	1637.16	1642.66	1638.48	1644.01	1648.88	1642.2	1649.99	1634.24	1621.28	1624.45	1631.03	1631.23	1635.36	1635.58	1639.18	1637.4	1640.65
288.519012	1651.12	1660.05	1655.23	1642.93	1653.6	1654.66	1652.4	1656.92	1652.39	1658.28	1658.26	1661.05	1650.37	1650.27	1647.08	1646.59	1656.61	1660.53	1650.38	1665.88	1674.42	1655.18	1651.94	1661.95	1634.92	1635.19	1628.09	1624.87	1637.23	1635.08	1635.13	1639.54	1637.92	1642.27	1637.98	1644.86	1648.53	1640.53	1648.96	1634.26	1621.08	1625.18	1630.32	1632.01	1636.27	1637.64	1640.74	1637.96	1641.98
289.015015	1649.16	1658.24	1654.22	1643.71	1652.8	1654.88	1652.87	1655.47	1655.73	1659.18	1658.16	1660.81	1650.92	1652.5	1644.87	1648.56	1657.54	1659.75	1650.43	1666.93	1673.27	1657.25	1650.61	1663.41	1634.56	1637.26	1626.91	1623.81	1637.19	1636.49	1633.32	1639.74	1635.77	1642.04	1637.24	1643.68	1647.11	1641.03	1651.42	1633.15	1621.9	1626.81	1632.34	1632.68	1635.15	1637.42	1640.45	1639.44	1641.64
289.510010	1650.42	1659.69	1656.09	1644.11	1653.08	1652.87	1650.36	1656.07	1655	1660.78	1658.97	1661.74	1653.82	1650.49	1647.18	1646.83	1656.12	1659.85	1648.57	1666.85	1672.18	1656.12	1650	1664.69	1634.62	1635.35	1626.98	1623	1636.52	1632.49	1634.44	1637.65	1635.55	1643.63	1637.18	1644.63	1649.62	1640.95	1650.97	1632.52	1620.76	1626.72	1631.06	1632.64	1634.18	1635.77	1640.94	1638.45	1643.12
290.005005	1651.62	1659.14	1657.08	1644.53	1653.69	1652.24	1651.05	1657.49	1656.16	1658.92	1657.62	1660.09	1651.47	1651.18	1647.33	1649.84	1657.94	1659.22	1648.58	1666.67	1670.68	1658.22	1648.81	1662.65	1635.36	1637.77	1627.19	1624.03	1637.24	1635.32	1634.39	1641.53	1633.52	1640.78	1637.93	1645.06	1649.12	1641.92	1649.65	1633.11	1619.91	1626.79	1630.43	1633.53	1635.17	1637.71	1643	1638.4	1640.44
290.500000	1649.1	1659.24	1655.44	1643.21	1655.4	1654.75	1650.81	1657.12	1656.35	1659.73	1659.2	1663.4	1650.84	1651.47	1646.96	1649.6	1656.74	1659.17	1649.56	1667.96	1672.52	1653.94	1650.8	1663.63	1634.42	1636.95	1628.86	1625.08	1636.47	1636.22	1633.07	1639.74	1637.25	1643.78	1638.4	1645.16	1647.34	1644.37	1649.35	1634.4	1621.92	1627.03	1631.56	1634.31	1635.73	1636.29	1641.59	1636.76	1642.13
290.994995	1650.71	1658.48	1655.8	1644.25	1654.44	1655.11	1652.07	1655.01	1655.43	1658.81	1659.75	1660.78	1650.74	1651.6	1646.55	1647.84	1657.55	1659.98	1649.72	1667.11	1671.84	1657.19	1650.94	1661.92	1634.04	1637.08	1628.31	1625.16	1636.29	1635.77	1633.2	1641.29	1632.7	1642.18	1638.79	1643.39	1648.24	1643.43	1648.94	1634.15	1622.31	1625.74	1632.17	1632.9	1635.17	1637.32	1638.59	1638.93	1642.02
291.490997	1649.04	1657.61	1654.36	1643.98	1652.9	1653.56	1651.83	1655.83	1653.89	1660.18	1661.02	1663.53	1652.22	1650.57	1645.53	1646.07	1655.47	1660.67	1650.22	1668.74	1673.32	1655.87	1650.22	1661.3	1634.6	1635.53	1628.73	1626.03	1634.5	1632.99	1632.36	1637.44	1635.23	1641.96	1635.3	1644.04	1646.77	1644.67	1649.31	1634.8	1622.11	1624.07	1629.79	1634.69	1634.62	1635.32	1641.82	1639.49	1641.87
291.985992	1650.11	1656.97	1654.38	1643.34	1653.62	1652.69	1649.44	1655.32	1654.85	1658.25	1657.24	1659.6	1649.41	1650.33	1644.15	1648.08	1655.54	1660	1649.32	1664.74	1671.26	1652.67	1651.02	1660.34	1634.45	1635.59	1627.76	1622.12	1638.69	1633.42	1632.73	1638.19	1636.07	1639.63	1636.77	1643.35	1646.02	1639.99	1649.36	1633.56	1617.91	1626.35	1630.41	1632.81	1633.55	1634.85	1639.77	1635.65	1639.3
292.480988	1649.47	1659.16	1655.03	1643.54	1651.95	1653.65	1652.8	1657.53	1656.43	1657.6	1659.94	1659.77	1651.16	1650.99	1646.79	1647.54	1658.41	1660.66	1649.81	1667.32	1671.41	1651.66	1648.87	1661.04	1632.52	1636.71	1629.24	1623.73	1638.09	1636.44	1633.59	1636.82	1637.3	1641.06	1635.33	1641.89	1648.44	1642.06	1650.14	1634.87	1621.5	1625.47	1631.06	1632.79	1633.1	1637.16	1640.72	1637.46	1640.85
292.976013	1650.43	1659.45	1654.91	1642.98	1652.5	1652.16	1651.33	1655.6	1655.63	1659.04	1659.62	1661.24	1651.89	1650.91	1644.48	1649.2	1655.26	1660.9	1650.5	1666.44	1670.89	1654	1651.58	1663.05	1634.52	1634.95	1627.91	1622.81	1636.72	1634.99	1632.66	1637.58	1634.98	1642.7	1636.6	1642.22	1646.05	1640.44	1650.78	1632.31	1618.97	1625.23	1631.91	1635.07	1636.07	1635.76	1641.51	1638.48	1642.57
293.471985	1648.82	1659.07	1653.5	1644.68	1654.95	1654.58	1653.31	1654.28	1654.06	1659.27	1657.14	1659.79	1651.81	1650.19	1645.83	1646.86	1654.37	1659.39	1650.87	1666.64	1670.65	1654.01	1649.37	1662.24	1634.71	1635	1627.69	1625.03	1636.75	1635.13	1632.44	1640.16	1634.95	1642.92	1638.52	1643.22	1646.99	1642.51	1650.26	1632.96	1618.98	1626.48	1631.48	1633.84	1634.52	1636.01	1640.29	1640.69	1640.94
293.967010	1647.61	1657.79	1652.64	1643.6	1650.84	1654.71	1652.05	1654.98	1653.89	1658.68	1660.17	1661.07	1652.98	1652.03	1646.94	1647.55	1655.68	1657.96	1650.19	1665.34	1669.69	1654.08	1648.26	1661.07	1634.3	1633.44	1627.29	1624.81	1635.02	1635.51	1633.76	1638.14	1636.89	1642.76	1639.5	1643.97	1646.95	1640.45	1648.9	1633.33	1620.83	1626.16	1631.23	1633.98	1633.92	1636.02	1640.21	1634.76	1640.52
294.462006	1647.34	1655.93	1654.13	1643.36	1650.03	1652.51	1650.06	1656.19	1654.3	1658.09	1659.65	1659.51	1651.97	1648.72	1646.58	1647.16	1655.96	1658.45	1650.92	1665.18	1669.29	1653.59	1649.24	1663.59	1635.61	1636.93	1627.98	1625.29	1638.26	1633.24	1634.16	1641.16	1634.98	1640.6	1638.89	1643.97	1646.2	1641.73	1648.67	1633.91	1620.33	1624.43	1629.31	1630.91	1635.45	1637.87	1638.98	1638.06	1641.86
294.957001	1649.21	1659.06	1654.38	1644.46	1653.17	1652.37	1652.45	1656.08	1655.33	1657.36	1657.85	1659.51	1648.54	1650.56	1645.53	1648.01	1655.43	1658.83	1650.6	1669.11	1673.65	1653.61	1648.81	1661.42	1633.79	1635.67	1627.41	1624.24	1635.24	1635.44	1633.65	1639.88	1635.25	1642.36	1637.43	1644.36	1647.18	1639.71	1649.21	1631.84	1619.48	1624.61	1630.8	1633.24	1636.31	1636.16	1640.69	1638.44	1643.75
295.451996	1648.59	1658.32	1653.68	1643.27	1652.89	1653.63	1650.09	1657.52	1655.2	1658.14	1658.57	1661.58	1648.86	1651.05	1646.77	1646.18	1656.2	1658.37	1650.57	1667.51	1671.7	1653.4	1647.16	1661.94	1632.75	1635.98	1628.13	1624.07	1638.14	1635.03	1631.81	1639.09	1633.04	1640.89	1635.33	1645.11	1646.33	1639.65	1648.73	1633.21	1618.47	1625.93	1628.53	1631.83	1634.05	1633.53	1639.49	1637.43	1643.19
295.946991	1649.33	1656.54	1653.58	1643.02	1652.48	1655.17	1651.25	1657.43	1656.07	1659.27	1658.19	1660.72	1650.19	1649.7	1644.22	1646.08	1654.46	1659.88	1647.37	1665.04	1670.16	1653.96	1650.52	1663.32	1635.81	1634.57	1628.69	1625.99	1637.4	1634.82	1633.92	1638.19	1636.55	1639.79	1637.94	1642.66	1646.22	1642.52	1649.36	1635.46	1619.56	1625.41	1630.24	1633.35	1635.7	1636.81	1638.64	1638.46	1643.01
296.442993	1648.15	1659.78	1655.36	1640.98	1652.61	1654.18	1650.38	1654.86	1652.84	1658.38	1658.26	1661.25	1649.41	1651.69	1644.24	1647.76	1653.33	1660.27	1648.21	1668.71	1671.01	1654	1650.37	1659.62	1634.03	1634.54	1626.61	1623.85	1637.03	1634.36	1632.46	1639.89	1636.9	1643.46	1635.88	1643.19	1646.38	1640.97	1650.18	1631.89	1618.27	1624.9	1629.16	1632.06	1633.19	1635.54	1639.57	1635.25	1639.58
296.937988	1648.05	1656.5	1653.34	1642.25	1651.38	1651.7	1650.1	1655.8	1653.67	1659.07	1657.03	1662.05	1650.14	1652.51	1646.3	1647.51	1655.55	1658.66	1647.88	1664.94	1670.55	1655.36	1649.64	1661.85	1634.58	1637.41	1629.02	1625.65	1636.29	1634.49	1633.33	1638.83	1635.22	1643.58	1636.33	1644.57	1648.14	1640.18	1648.83	1632.95	1619.09	1626.33	1631.29	1633.43	1634.04	1636.52	1641.58	1638.47	1640.15
297.433014	1647.54	1657.15	1654.68	1644.19	1651.63	1654.81	1651.42	1656.79	1655.14	1659.06	1656.67	1661.67	1649.78	1650.4	1645.33	1648.89	1655.25	1659.79	1648.96	1664.8	1669.99	1652.01	1649.78	1661.58	1634.38	1636.21	1627.62	1625.11	1637.42	1632.93	1630.72	1640.15	1636.61	1640.27	1635.32	1644.46	1646.74	1639.4	1650.4	1634.21	1618.76	1626.81	1631.22	1631.48	1634.09	1634.46	1639.04	1638.04	1641.4
297.928009	1648.22	1659.18	1654.31	1642.81	1652.14	1652.53	1652.3	1655.14	1654.65	1658.7	1657.18	1661.35	1648.62	1651.53	1646	1647.51	1654.77	1659.21	1649.34	1666.4	1669.83	1651.37	1649.19	1660.94	1633.65	1634.02	1627.66	1622.82	1637.86	1636	1632.19	1636.95	1634.42	1639.73	1634.74	1642.68	1647	1640.02	1647.23	1632.72	1618.47	1625.83	1630.13	1632.51	1635.03	1635.68	1639.82	1638.02	1642.92
298.424011	1649.21	1658.57	1653.8	1642.5	1652.98	1654.6	1650.99	1657.25	1654.76	1658.92	1659.27	1661.4	1650.7	1650.52	1642.61	1645.27	1655.93	1659.24	1646.68	1666.4	1671.61	1653.8	1647.9	1661.82	1632.48	1634.64	1626.75	1622.7	1635.25	1633.34	1632.35	1638.07	1637	1641.03	1637.79	1640.13	1646.25	1642.21	1649.39	1633.41	1619.16	1626.24	1631.17	1632.83	1633.29	1634.51	1640.93	1637.74	1640.05
298.919006	1647.93	1657.54	1652.1	1641.57	1650.44	1652.33	1649.3	1653.01	1653.3	1659.79	1657.96	1661.5	1651.23	1651.7	1646.52	1648.17	1654.56	1658.98	1649.41	1666.32	1670.7	1653.74	1649.43	1663.32	1634.83	1633.65	1627.71	1623.59	1635.04	1635.24	1633.47	1636.11	1633.28	1639.98	1634.67	1643.31	1645.3	1638.29	1650.3	1632	1621.24	1626.21	1631	1630.29	1635.8	1634	1638.03	1637.25	1642.02
299.414001	1647.4	1657.84	1653.81	1640.77	1650.81	1651.52	1650.35	1655.01	1654.27	1660.21	1658.57	1661.02	1650.53	1651.64	1644.78	1649.96	1656.23	1660.1	1650.2	1667.08	1671.75	1652.89	1649.6	1662.59	1633.27	1634.19	1626.94	1623.36	1637.42	1633.9	1632.42	1640.07	1635.37	1640.55	1638.52	1641.81	1646.55	1639.41	1649.07	1633.01	1620.83	1624.85	1630.41	1630.71	1635.73	1634.23	1638.56	1638.15	1641.67
299.908997	1650.14	1658.2	1653.24	1642.01	1651.53	1651.95	1650.62	1657.4	1653.93	1656.97	1657.32	1660.75	1651.2	1649.51	1643.59	1648.36	1655.77	1659.26	1647.59	1667.85	1670.92	1651.72	1649.68	1659.84	1634.25	1634.68	1628.01	1624.61	1636.43	1634.51	1633.32	1636.58	1635.15	1640.9	1635.49	1643.16	1645.31	1639.53	1650.1	1634.36	1618.44	1623.77	1629.11	1630.14	1636.06	1634.36	1639.59	1638.04	1641.54
300.403992	1646.85	1656.72	1652.94	1643.8	1650.42	1651.96	1647.95	1653.9	1652.92	1658.89	1656.84	1659.81	1650.96	1651.55	1642.06	1646.93	1655.81	1659.72	1647.41	1665.73	1670.66	1651.09	1648.97	1660.97	1634.56	1635.54	1627.01	1625.35	1636.5	1633.27	1631.13	1640.37	1635.44	1641.72	1637	1641.14	1647.2	1641.25	1650.2	1633.78	1619.83	1625.29	1630.08	1632.4	1634.24	1634.31	1639.47	1638.45	1638.92
300.899994	1648.06	1658.8	1654.17	1643.8	1652.07	1653.25	1652.26	1655.58	1654.66	1657.52	1658.07	1660.64	1648.65	1651.46	1645.83	1645.65	1654.8	1659.56	1649.41	1666.5	1669.01	1654.33	1647.31	1660.8	1635.7	1633.98	1627.2	1623.98	1636.22	1636.55	1632.9	1638.02	1635.15	1641.89	1637.85	1642.66	1647.38	1641.86	1649.7	1634.43	1617.92	1624.98	1630.85	1632.02	1635.59	1633.22	1639.21	1637.64	1641.02
301.394989	1649.15	1659.23	1652.48	1641.91	1651.25	1653.32	1650.17	1654.88	1653.86	1660.95	1659.46	1660.67	1649.21	1650.24	1645.16	1647.05	1654.17	1658.17	1647.68	1664.19	1669.05	1654.3	1651.11	1660.24	1633.52	1636.56	1625.95	1624	1634.49	1636.15	1632.09	1638.53	1634.2	1639.63	1635.66	1643.31	1645.57	1639.51	1648.33	1632.44	1617.69	1625.21	1631.05	1631.07	1634.82	1634.94	1638.45	1636.84	1639.9
301.890015	1650.86	1657.78	1654.27	1641.04	1652.09	1651.88	1649.99	1655.18	1650.34	1657.77	1658.36	1659.63	1649.84	1650.28	1646.67	1646.91	1655.18	1658.48	1649.73	1668.15	1671.29	1650.9	1649.12	1662.68	1634.61	1636.76	1627.38	1623.56	1635.97	1634.5	1631.34	1637.06	1634	1641.75	1636.5	1641.06	1647.6	1641.8	1648.92	1633	1619.45	1625.41	1630.48	1632.5	1634.18	1635.13	1640.2	1635.05	1639.71
302.385010	1648.33	1657.76	1653.27	1642.55	1652.3	1653.42	1649.57	1656.12	1653.11	1660.73	1660.2	1661.68	1648.93	1651.72	1646.63	1649.28	1655.98	1659.93	1650.31	1666.42	1669.82	1652.17	1650.33	1660.65	1634.02	1633.33	1626.92	1623.84	1633.71	1635.47	1632.46	1635.87	1635.46	1639.06	1634.72	1640.97	1645.47	1640.89	1648.58	1634.31	1620.51	1624.61	1630.28	1631.46	1634.51	1633.84	1639.52	1637.77	1640.87
302.880005	1649.44	1659.06	1653.16	1642.28	1650.67	1651.21	1648.25	1656.38	1654.45	1659.17	1657.86	1659.75	1648.49	1650.03	1644.76	1645.84	1654.57	1658.94	1649.28	1666.94	1670.08	1651.65	1646.99	1659.4	1634.52	1637.57	1628.37	1623.49	1636.02	1632.77	1632.3	1635.14	1634.41	1641.04	1636.03	1641.75	1647.06	1638.91	1649.27	1633.31	1621.03	1626.23	1631.01	1631.75	1635.87	1637.97	1640.96	1637.28	1641.11
303.376007	1649.03	1658.47	1653.39	1643.7	1654.08	1654.74	1650.89	1656.54	1652.71	1659.54	1658.84	1659.33	1651.4	1651.83	1645.26	1646.38	1654.3	1658.12	1648.48	1668.19	1669.22	1650.56	1648.1	1661.36	1633.11	1634.9	1625.05	1624.08	1634.87	1634.22	1632.19	1636.63	1637.07	1638.64	1636.61	1641.35	1649.55	1640.14	1646.4	1633.36	1620.08	1624.85	1630.28	1630.57	1634.47	1634.48	1640.77	1636.3	1640.86
303.871002	1646.52	1656.28	1652.54	1640.7	1648.52	1651.36	1651.42	1654.87	1653.55	1658.13	1659.8	1660.26	1650.84	1650.5	1645.51	1648.12	1655.19	1656.41	1648.6	1665.9	1669.64	1652.5	1648.23	1660.41	1632.07	1634.99	1627.09	1624.17	1635.12	1631.79	1632.59	1637.8	1634.42	1638.59	1638.36	1642.92	1647.01	1640.02	1650.3	1634.67	1618.55	1624.12	1629.55	1631.99	1634.93	1635.67	1638.46	1638.99	1639.54
304.365997	1646.96	1656.22	1652.78	1642.21	1650.98	1652.05	1650.17	1654.65	1651.83	1657.98	1656.95	1661.57	1647.75	1649.08	1644.88	1645.81	1655.24	1658.37	1649.65	1666.97	1672.14	1650.52	1649.33	1661.32	1634.12	1634.2	1627.32	1624.28	1634.05	1633.67	1632.05	1636.98	1633.95	1640.58	1636.54	1642.07	1647.45	1640.68	1649.06	1632.92	1620.11	1624.95	1627.88	1631.11	1632.72	1635.56	1639.85	1636.27	1640.46
304.860992	1648.86	1659.51	1654.46	1643.59	1651.66	1651.46	1648.46	1651.77	1652.83	1657.34	1658.07	1659.95	1648.16	1650.41	1642.84	1648.94	1653.56	1660.42	1648.09	1665.1	1669.66	1649.4	1647.67	1660.6	1634.06	1632.36	1625.43	1623.44	1635.91	1632.98	1631.62	1637.78	1634.07	1640.03	1635.07	1641.86	1644.92	1640.03	1648.21	1632.31	1620.07	1621.37	1628.71	1630.46	1633.62	1634.41	1639.31	1637.75	1639.12
305.355988	1647.81	1655.69	1653.72	1642.67	1650.03	1651.58	1650.25	1654.67	1654.34	1660.06	1660.71	1661.87	1649.73	1650.3	1642.34	1643.79	1654.37	1658.03	1647.23	1666.38	1669.99	1650.54	1650.57	1660.84	1633.25	1635.94	1630.17	1623.9	1636.02	1634.57	1631.4	1638.23	1634.27	1639.34	1635.75	1641.53	1644.47	1640.51	1651.02	1632.65	1622.13	1622.59	1628.08	1633.24	1635.91	1633.19	1639.19	1637.11	1639.22
305.851990	1648.78	1656.77	1655.16	1644.3	1652.1	1654.84	1650.62	1655.33	1654.36	1659.99	1657.6	1661.01	1651.22	1648.68	1642.8	1644.81	1653.41	1663.35	1647.47	1666.81	1669.61	1650.61	1649.28	1660.51	1634.22	1633.55	1627.55	1623.35	1635.11	1633.77	1633.57	1636.39	1634.44	1639.31	1636.55	1641.01	1644.9	1640.38	1650.06	1634.16	1619.67	1623.98	1630.75	1629.31	1634.93	1633.36	1637.72	1638.28	1639.4
306.346985	1648.76	1657.72	1653.67	1643.02	1649.58	1652.53	1651.13	1655.83	1653.46	1659.49	1657.56	1659.35	1648.3	1650.06	1643.7	1645.92	1654.78	1658.06	1648.75	1665.52	1670.84	1650.65	1648.57	1659.32	1633.93	1633.83	1626.96	1623.14	1636.23	1633.69	1631.79	1639.19	1635.29	1639.95	1636.43	1642.69	1645.07	1640.66	1648.12	1632.68	1621.02	1624.18	1631.36	1632.24	1633.9	1633.7	1640.13	1636.28	1640.02
306.842010	1648.72	1657.03	1653.21	1640.84	1651.83	1651.95	1650.1	1655.03	1653.1	1659.98	1658.12	1660.95	1649.66	1650.72	1644.13	1646.6	1653.66	1657.96	1648.05	1666.06	1671.91	1649.92	1648.17	1661.24	1633.91	1636.4	1627.87	1623.85	1636.65	1633.92	1634.11	1636.38	1635.45	1642	1635.92	1640.59	1647.27	1640.18	1648.6	1632.82	1618.62	1623.79	1629.51	1633.33	1634.81	1634.34	1637.02	1638.47	1642.14
307.337006	1647.86	1659.53	1653.06	1641.38	1648.68	1651.88	1649.53	1655.51	1652.18	1659.61	1656.66	1660.88	1648.55	1650.48	1645.39	1645.37	1654.29	1659.92	1646.03	1665.4	1669.94	1651.19	1646.92	1662.55	1635.08	1633.67	1624.94	1623.1	1633.98	1633.92	1632.22	1637.59	1631.97	1639.09	1635.33	1642.06	1645.94	1637.96	1647.14	1633.48	1621.53	1623.29	1630.71	1630.98	1632.89	1636.66	1638.36	1637.21	1641.52
307.832001	1648.14	1658.42	1653.96	1643.22	1650.27	1651.76	1651.37	1653.85	1653.02	1659.26	1658.01	1660.63	1647.46	1651.25	1645.71	1646.83	1654.79	1661.06	1646.35	1664.85	1668.87	1652.62	1647.32	1660.46	1633.36	1633.12	1628.01	1622.35	1636.39	1634.92	1632.46	1638.75	1635.48	1639.73	1636.08	1640.26	1646.98	1639.89	1649.76	1632.8	1618.58	1623.34	1629.73	1630.73	1632.85	1634.86	1637.64	1635.73	1642.53
308.328003	1650.04	1659.67	1653.03	1639.37	1649.84	1650.72	1648.78	1656.17	1653.95	1659.23	1657.8	1660.46	1649.32	1649.75	1644.97	1646.55	1654.08	1657.36	1647.32	1665.52	1671.61	1650.74	1647.1	1660.82	1632.95	1632.67	1626.92	1623.6	1636.08	1633.88	1631.68	1637.84	1633.88	1639.82	1637.5	1641.18	1646.3	1640	1648.33	1633.81	1619.81	1624.9	1630.09	1629.76	1632.21	1636.41	1637.64	1637.67	1642.54
308.822998	1646.08	1657.85	1651.25	1641.14	1650.39	1652.16	1650.3	1653.32	1651.71	1660.65	1657.41	1660.28	1649.68	1652.42	1645.21	1646.74	1652.51	1658.84	1648.52	1665.02	1668.36	1654.02	1647.73	1659.21	1632.4	1632.9	1626.83	1624.09	1634.06	1636.18	1632.46	1637.4	1634.46	1640.89	1636.88	1642.75	1643.77	1640.54	1647.76	1635.24	1620.48	1625.25	1631.19	1629.58	1635.27	1634.38	1637.44	1637.66	1639.33
309.317993	1649.02	1656.81	1653.05	1642.36	1653.11	1652.88	1649.13	1654.31	1652.39	1656.55	1657.18	1658.25	1648.82	1648.15	1644.32	1646.64	1654.78	1657.6	1650.61	1666.31	1671.8	1650.92	1650.26	1660.78	1633.69	1636.18	1626.56	1623.92	1634.86	1634.72	1633.14	1638	1634.88	1639.83	1635.19	1642.08	1645.97	1637.23	1647.76	1632.66	1618.26	1623.45	1629.72	1630.96	1635.39	1637.06	1637.48	1635.9	1638.61
309.812988	1648.52	1657	1653.65	1641.47	1651.14	1652.21	1651.35	1653.74	1652.55	1657.94	1658.22	1660.2	1648.74	1649.16	1643.29	1646.84	1653.74	1658.4	1646.23	1665.45	1670.33	1651.37	1647.54	1659.68	1633	1633.74	1629.25	1623.06	1634.85	1634.56	1630.81	1635.72	1635.57	1639.24	1637.1	1640.95	1644.32	1639.6	1649.27	1631.41	1618.71	1624.58	1630.58	1631.15	1634.09	1634.66	1638.1	1636.81	1641.51
310.308990	1648.19	1660.37	1651.94	1642.87	1650.19	1651.37	1649.84	1655.15	1653.98	1656.96	1658.2	1660.74	1649.3	1649.39	1646.04	1644.05	1654.73	1660.16	1649.73	1668.29	1670.16	1650.29	1648.89	1659.59	1632.86	1633.99	1627.98	1622.17	1635.97	1632.62	1635.54	1636.88	1634.14	1638.27	1637.49	1640.46	1647.28	1639.25	1647.2	1632.27	1619.28	1623.05	1628.22	1629.75	1633.87	1633.32	1638.26	1634.59	1639.56
310.803986	1649.76	1659.74	1652.99	1642.11	1650.72	1651.51	1650.45	1655.85	1652.78	1660.92	1657.28	1662.34	1650.37	1652.09	1644.66	1646.41	1653.12	1657.76	1647.73	1665.87	1667.96	1650.24	1646.22	1662.03	1633.15	1632.72	1626.63	1623.09	1635.69	1632.29	1631.39	1639.2	1633.94	1642.17	1635.58	1642.24	1648.12	1641.08	1647.71	1632.19	1618.79	1624.81	1630.72	1631.65	1631.57	1634.11	1639.14	1638.93	1638.18
311.299011	1648.08	1657.33	1653.17	1641.31	1650.06	1651.98	1648.63	1654.7	1651.95	1658	1658.05	1659.48	1648.63	1648.36	1644.48	1644.97	1652.99	1659.67	1644.46	1665.59	1668.38	1651.28	1646.78	1659.66	1634.8	1633.69	1627.12	1622.32	1635.14	1634.51	1632.3	1637.09	1636.07	1639.98	1635.61	1639.15	1645.04	1641.34	1648.49	1632.13	1619.53	1623.98	1628.98	1628.61	1633.23	1635.92	1638.51	1635.93	1638.89
311.794006	1645.45	1656.9	1650.67	1641.76	1650.44	1652.45	1650.28	1655.44	1652.95	1658	1656.3	1659.84	1647.33	1647.01	1644.65	1644.64	1654.78	1658.03	1646.3	1664.85	1666.73	1649.59	1648.99	1659.82	1633.37	1632.81	1627.44	1625.25	1634.41	1633.47	1631.87	1639.98	1634.67	1640.91	1637.21	1642.27	1644.36	1640.25	1649.55	1633.1	1620.53	1623.94	1628.89	1631.93	1634.1	1634.88	1637.77	1639.38	1640.86
312.289001	1649.58	1658.26	1652.55	1641.21	1650.9	1651.79	1649.62	1654.6	1655.12	1659.9	1659.03	1660.83	1649.76	1651.6	1644.61	1645.38	1655.2	1657.7	1647.93	1665.84	1671.64	1651.07	1649.38	1659.85	1633.38	1634.29	1625.63	1622.68	1636.76	1633.68	1630.14	1637.65	1632.51	1640.88	1637.56	1640.47	1646.74	1640.07	1646.36	1633.02	1620.35	1624.05	1631.12	1633.64	1634.74	1635.13	1638.77	1637.08	1641.41
312.785004	1647.41	1655.95	1652.67	1641.94	1649.48	1651.6	1647.79	1654.09	1652.94	1659.36	1657.26	1657.84	1647.11	1650.68	1643.38	1644.86	1655.09	1661	1647.88	1663.8	1668.18	1651.16	1649.42	1660.1	1633.2	1634.46	1625.32	1623.43	1635.82	1633.48	1630.52	1636.98	1632.71	1637.88	1635.71	1642.09	1644.31	1640.47	1645.66	1632.62	1620.26	1624.92	1630.31	1633.47	1633.65	1634.56	1639.22	1635.18	1639.45
313.279999	1646.31	1658.68	1654.19	1640.65	1650.96	1652.29	1649.1	1654.17	1651.62	1660.68	1657.34	1659.63	1649.16	1649.67	1644.86	1645.55	1654.53	1658.89	1646.97	1665.72	1669.45	1648.33	1646.87	1659.9	1633.69	1633.29	1627.48	1622.92	1634.93	1632.94	1631	1636	1633.81	1640.71	1636.86	1643.43	1644.78	1640.67	1647.02	1634.46	1619.08	1623.07	1629.16	1631.84	1633.82	1633.26	1640.05	1636.52	1639.7
313.774994	1649.09	1656.6	1653.88	1642.73	1650.04	1649.96	1650.69	1654.01	1652.06	1658.1	1657.82	1658.47	1649.19	1651.68	1645.09	1644.9	1654.7	1658.41	1650.62	1664.36	1669.77	1650.52	1650.43	1659.45	1633.19	1634.64	1626.47	1624.3	1636.49	1633.26	1633.3	1637.73	1634.61	1638.9	1637.19	1642.15	1645.38	1640.27	1647.62	1634.94	1619.88	1624.38	1629.55	1630.23	1634.68	1634.39	1638.42	1637.45	1640.01
314.269989	1646.96	1656.71	1652.57	1640.53	1649.85	1651.59	1650.69	1653.51	1654.81	1658.46	1656.87	1660.02	1650.63	1653.13	1643.15	1645.64	1651.9	1659.89	1646.65	1664.82	1669.33	1652.07	1647.05	1658.96	1633.4	1635.37	1629.47	1624.16	1635.7	1634.24	1632.27	1637.98	1633.73	1640.14	1637.38	1640.61	1644.68	1638.77	1648.62	1631.2	1618.59	1623.68	1630.22	1630.65	1634.04	1634.45	1639.82	1637.41	1640.88
314.765015	1647.33	1658.29	1651.5	1638.92	1648.2	1649.78	1649.43	1655.67	1652.25	1659.98	1659.44	1659.16	1647.78	1649.66	1644.98	1646.76	1653.44	1658.38	1648.27	1665.01	1667.43	1649.57	1647.5	1662.67	1632.35	1632.77	1627.39	1622.31	1636.5	1632.58	1633.03	1636.42	1633.73	1638.91	1635.31	1641.43	1644.6	1639.56	1648.73	1633.53	1618.89	1622.83	1629.59	1632.94	1632.73	1636.48	1637.36	1635.82	1637.59
315.260986	1648.5	1658.08	1651.95	1641.85	1652.18	1653.63	1651.26	1654.4	1651.78	1657.51	1655.77	1657.2	1647.96	1651.81	1643.45	1641.85	1652.41	1656.98	1648.24	1664.99	1669.49	1651.82	1645.29	1658.61	1631.8	1635.23	1626.93	1622.97	1636.05	1632.56	1632.04	1636.11	1632.81	1636.99	1634.58	1640.32	1644.16	1638.81	1646.12	1633.43	1618.8	1624.3	1629.97	1629.73	1631.88	1634.41	1635.66	1636.23	1639.67
315.756012	1647.52	1659.93	1653.35	1642.12	1649.71	1651.97	1649.88	1654.58	1652.94	1658.47	1656.98	1660.07	1648.94	1651.97	1645.11	1646.93	1653.52	1659.22	1645.7	1664.25	1668.52	1648.76	1648.8	1658.74	1633.67	1634.35	1625.05	1623.42	1636.62	1631.07	1632.37	1637.27	1634.22	1639.97	1636.11	1640.95	1643.72	1639.59	1647.29	1631.06	1618.37	1624.93	1630.36	1630.89	1634.72	1633.97	1637.79	1635.93	1641.47
316.251007	1648.33	1657.74	1652.49	1641.26	1650.53	1652.26	1649.28	1655.53	1652.36	1660.3	1656.67	1660.35	1648.04	1651.03	1644.37	1644.79	1653.54	1659.01	1646.32	1665.1	1668.78	1650.76	1648.35	1661.3	1632.35	1632.4	1626.2	1624.34	1636.13	1632.9	1629.93	1637.13	1633.92	1641.46	1635.85	1641.56	1646.14	1640.27	1646.92	1631.42	1620.38	1623.04	1629.89	1631.22	1635.79	1634.04	1639.33	1637.72	1640.97
316.746002	1645.62	1658.91	1650.04	1641.49	1650.19	1651.87	1648.13	1654.42	1652.89	1657.03	1657.01	1657.64	1650.09	1650.1	1643.31	1646.27	1653.83	1661.53	1646.57	1663.65	1668.24	1648.38	1648.1	1661.09	1633.3	1633.57	1627.91	1625.01	1634.11	1633.1	1631.41	1638.04	1631.39	1639.53	1634.65	1641.88	1644.85	1638.41	1647.13	1633.28	1618.92	1624.74	1628.75	1629.53	1632.66	1634	1639.05	1636.42	1638.71
317.240997	1646.1	1658.01	1652.9	1642.35	1650.22	1651.81	1649.49	1652.85	1652.92	1657.83	1658.79	1658.49	1649.78	1649.07	1643.39	1644.62	1655.63	1659.86	1647.68	1664.19	1669.64	1649.7	1647.42	1661.55	1632.48	1634.44	1625.15	1623.59	1633.38	1634.44	1631.17	1635.41	1635.02	1640.02	1634.12	1640.97	1644.38	1639.36	1646.19	1632.98	1621.37	1623.76	1631.16	1632.38	1632.67	1633.16	1637.18	1635.77	1637.91
317.737000	1648.7	1656.79	1652.72	1639.76	1650.55	1650.74	1652.03	1653.31	1654.13	1658.49	1655.87	1658.83	1648.03	1650.96	1644.98	1643.58	1653.01	1657.98	1646.38	1666.3	1670.34	1649.15	1648.53	1658.8	1632.81	1632.13	1627.24	1626.63	1633.31	1634.93	1632.56	1636.29	1636.87	1638.91	1636.98	1641.48	1646.35	1641.59	1648.18	1634.16	1619.19	1623.27	1626.18	1631.63	1633.09	1633.7	1636.22	1636.54	1640.12
318.231995	1649.01	1657.91	1655.18	1641.53	1651.04	1652.09	1649.13	1655.47	1653.96	1657.99	1657.51	1658.06	1650.6	1651.02	1643.93	1646.84	1654.88	1660.48	1648.26	1664.65	1668.97	1652.41	1648.7	1660.93	1634.25	1633.07	1626.17	1624	1635.41	1631.9	1630.6	1638.83	1633.6	1638.56	1634.78	1641.15	1643.3	1639	1648.75	1632.21	1619.07	1625.2	1628.94	1630.35	1633.24	1633.17	1638.05	1637.45	1640.38
318.726990	1648.63	1657.95	1653.02	1641.38	1652.83	1651.8	1649.98	1655.93	1654.48	1657.46	1657.64	1659.36	1647.97	1649.5	1643.12	1645.38	1652.66	1660.78	1647.32	1665.8	1670.2	1648.33	1646.63	1659.57	1633.05	1635.11	1625.43	1622.63	1635.81	1631.95	1630.2	1635.94	1632.78	1635.75	1638.01	1640.96	1643.86	1639.38	1644.91	1629.83	1619.13	1621.37	1629.07	1629.84	1633.55	1634.11	1637.58	1635.93	1640.94
319.221985	1646.15	1659.25	1651.41	1640.83	1651.93	1651.41	1650.66	1654.29	1651.87	1658.49	1657.9	1658.53	1649.02	1647.87	1645.09	1643.89	1655.63	1660.79	1644.48	1664.12	1668.39	1647.8	1646.57	1658.67	1633.91	1633.44	1626.95	1622.09	1636.26	1632.9	1632.48	1638.05	1633.95	1640.07	1635.52	1640.68	1643.76	1639.78	1646.23	1632.32	1618.13	1623.33	1630.93	1630.51	1633.68	1634.02	1637.46	1634.57	1640.67
319.717010	1644.19	1656.71	1650.71	1639.68	1650.46	1653.5	1648.37	1653.79	1650.62	1657	1656.63	1658.89	1648.94	1650.71	1643.47	1646.72	1653.68	1659.04	1646.28	1664.88	1668.4	1647.45	1645.48	1660.27	1633.57	1633.52	1626.83	1625.34	1635.76	1632.31	1631.95	1635.1	1633.04	1639.47	1636.35	1643.15	1642.73	1639.21	1650.18	1634.38	1618.49	1623.81	1629.36	1630.96	1634.3	1634.82	1636.29	1635.93	1638.72
320.213013	1646.98	1657.43	1653.5	1640.69	1649.73	1651.22	1649.19	1654.32	1654.47	1658.74	1657.45	1658.35	1648.05	1650.75	1643.52	1646.26	1653.83	1659.22	1647.05	1666.71	1668.89	1649.56	1647	1658.88	1631.33	1631.65	1627.29	1625.7	1635.06	1633.44	1632.07	1635.37	1634.04	1641.57	1636.5	1642.15	1644.69	1638.92	1648.44	1632.63	1618.67	1623.5	1627.22	1631.29	1631.78	1635.81	1635.91	1634.97	1637.84
320.708008	1646.01	1655.96	1650.74	1640.03	1650.37	1652.79	1648.59	1654.26	1652.55	1657.95	1658	1658.22	1648.07	1648.86	1644.64	1645.11	1653.61	1658.17	1645.46	1663.64	1668.18	1650.52	1646.66	1659.13	1632.25	1632.05	1626.14	1623.35	1634.6	1632.97	1629.11	1637.05	1633.11	1639.96	1636.75	1642.07	1645.35	1639.17	1647.72	1631.87	1619.42	1622.19	1627.8	1630.73	1634.33	1633.07	1638.95	1637.84	1640.4
321.203003	1647.75	1659.06	1654.12	1640.51	1650.79	1650.68	1649.26	1654.44	1652.77	1657.92	1658.51	1660.78	1646.5	1649.72	1645.77	1644.54	1653.78	1657.17	1645.7	1666.6	1668.45	1651.82	1647.54	1662.24	1632.31	1635.31	1624.95	1621.64	1632.79	1635.51	1631.72	1637.62	1634.99	1637.98	1635.12	1641.3	1642.93	1638.67	1646.91	1630.57	1618.48	1625.96	1630.39	1630.31	1632.74	1634.14	1639.7	1636.03	1638.61
321.697998	1647.62	1657.02	1651.8	1639.94	1650.09	1653.46	1650.6	1653.51	1652.2	1657.71	1657.49	1658.04	1648.39	1648.47	1643.36	1645.27	1651.68	1657.69	1648.12	1664.1	1669.05	1650.73	1647.23	1659.58	1634.71	1634.14	1626.39	1623.1	1633.77	1631.68	1630.48	1637.65	1633.05	1637.75	1635.14	1640.18	1644.25	1640.2	1647.98	1632.16	1618.75	1624.69	1629.32	1630.16	1633.63	1632.27	1637.9	1636.16	1638.7
322.192993	1647.17	1655.58	1652.07	1639.81	1649.33	1650.43	1648.64	1651.63	1651.22	1658.38	1658.74	1659.98	1649.12	1651.04	1643.74	1644.65	1653.79	1656.73	1647.81	1664.18	1668.16	1649.01	1648.03	1657.02	1633	1634.97	1627.43	1623.11	1635.2	1633.21	1631.33	1637.06	1634.23	1640.95	1635.77	1641.58	1646.11	1638.9	1647.29	1633.05	1619.12	1623.57	1629.67	1629.12	1633.85	1634.23	1635.74	1636.15	1639.46
322.688995	1646.9	1656.48	1650.65	1639.06	1647.65	1650.16	1648.33	1653.25	1651.54	1659.05	1657.41	1659.63	1647.7	1649.9	1643.86	1645.24	1653.37	1659.77	1648.25	1665.08	1668.45	1652.48	1648.05	1660.95	1633.47	1635.23	1625.61	1624.8	1636.87	1633.16	1632.6	1635.62	1632.66	1638.97	1635.03	1641.32	1647	1637.07	1646.3	1632.37	1619.41	1624.65	1631.77	1631.79	1634.09	1634.04	1637.36	1636.93	1638.23
323.183990	1647.37	1658.1	1650.62	1639.33	1650.06	1651.65	1649.66	1654.78	1651.86	1656.7	1657.26	1659	1647.36	1650.27	1644.01	1644.71	1653.05	1657.81	1645.76	1664.99	1669.85	1649.45	1648.04	1658.72	1634.27	1631.61	1626.2	1621.78	1635.36	1632.85	1631.62	1637.53	1631.99	1639.85	1636.5	1639.77	1645.58	1639.88	1647.33	1631.29	1617.94	1623.48	1628.66	1631.86	1634.65	1635	1639.86	1636.27	1641.38
323.678986	1645.55	1654.58	1652.23	1640.97	1650.68	1651.29	1649.39	1651.1	1650.85	1657.92	1656.86	1659	1648.63	1650.06	1642.67	1643.4	1653.93	1658.08	1647.91	1666.12	1669.69	1652.25	1649.84	1658.45	1631.56	1632.6	1625.26	1622.83	1634.54	1633.34	1632.33	1635.68	1631.98	1640.49	1638.4	1640.61	1644.8	1639.49	1645.12	1631.26	1617.33	1622.37	1628.02	1632.44	1634.83	1632.73	1639.79	1635.56	1640.05
324.174011	1646.75	1656.39	1650.9	1642.64	1650.77	1650.34	1649.07	1653.21	1652.05	1659.38	1656.85	1659.51	1647.46	1647.57	1644.37	1644.29	1652.39	1658.83	1646.72	1664.3	1668.5	1650.96	1648.1	1658.04	1632.27	1633.32	1626.91	1623.9	1634.17	1633.87	1631.14	1636.03	1633.42	1639.92	1636.44	1640.44	1643.91	1639.53	1649.49	1633.14	1620.66	1624.54	1629.14	1631.31	1633.8	1634.99	1640.81	1635.36	1640.14
324.670013	1647.85	1657.81	1652.84	1643.02	1651.02	1652.21	1649.22	1651.72	1651.1	1657.7	1657.43	1660.48	1650.21	1650.54	1640.62	1646.41	1653.45	1658.89	1646.9	1663.65	1669.07	1648.33	1645.49	1660.12	1632.69	1632.29	1626.08	1624.03	1634	1631.81	1627.3	1635.41	1632.69	1637.28	1632.91	1640.8	1642.97	1637.88	1647.86	1632.06	1618.26	1623.53	1626.78	1629.37	1632.18	1634.23	1636.8	1637.53	1639.03
325.165009	1646.03	1656.55	1651.28	1640.39	1647.33	1649.26	1650.1	1653.66	1652	1658.1	1656.57	1658.42	1648.38	1648.94	1642.69	1644.61	1653.1	1657.63	1647.79	1664.83	1667.97	1648.83	1646.71	1658.46	1631.53	1633.99	1624.98	1622.62	1633.88	1633.6	1630.46	1636.31	1631.09	1637.91	1635.72	1638.87	1645.53	1638.19	1648.11	1634.09	1619.08	1623.85	1630.03	1630.64	1635.97	1633.34	1637.89	1635.69	1638.9
325.660004	1649.62	1656.88	1653.82	1639.62	1650.58	1650.46	1650.32	1653.67	1652.95	1659.19	1657.51	1657.76	1648.62	1651.23	1644.8	1645.44	1652.37	1659.94	1646.69	1664.8	1669.86	1650.35	1647.58	1658.74	1632.9	1633.2	1627.13	1623.51	1631.97	1635.1	1632.68	1635.04	1633.9	1638.6	1634.65	1640.7	1645.12	1639.41	1649.82	1631.1	1617.92	1621.67	1629.36	1629.31	1632.5	1635.17	1636.44	1632.36	1637.95
326.154999	1645.67	1655.24	1651.43	1639.05	1648.71	1648.77	1649.18	1652.6	1651.1	1659.33	1657.59	1659.78	1649.28	1648.56	1645.56	1643.56	1653.24	1658.19	1647.07	1664.94	1669.19	1652.46	1651.52	1660.9	1633.8	1633.74	1627.5	1622.15	1634.95	1633.55	1630.24	1638.57	1632.29	1638.55	1636.4	1641.18	1644.65	1638.44	1647.28	1632.78	1618.03	1625.07	1631.29	1630.46	1636.09	1634.15	1638.54	1636.9	1639.99
326.649994	1647.54	1657.42	1653.25	1640.19	1648.04	1650.79	1650.58	1654.84	1654.67	1660.28	1657.18	1660.05	1648.67	1649.9	1645.02	1644.16	1653.92	1657.74	1644.2	1665.52	1669.07	1651.44	1648.29	1658.86	1631.9	1633.51	1627.12	1623.06	1634.12	1631.97	1631.97	1636.18	1632.99	1637.67	1634.35	1640.37	1645.28	1640.96	1648.1	1633.48	1617.58	1624.22	1628.47	1631.17	1632.95	1633.31	1637.5	1635.95	1639.16
327.145996	1647.66	1655.96	1651.8	1641.11	1648.67	1650.51	1648.86	1653.56	1651.79	1656.18	1657.69	1658.95	1648.79	1650.46	1642.56	1644.57	1650.14	1660	1647.22	1664.77	1668.91	1651.37	1646.58	1659.14	1633.71	1631.48	1626.47	1622.4	1633.31	1632.93	1630.59	1636.24	1632.63	1637.39	1635.28	1642.97	1643.05	1637.7	1646.21	1631.49	1617.14	1624	1627.87	1630.11	1632.89	1633.12	1636.07	1635.13	1639.44
327.640991	1645.96	1655.17	1651.5	1640.71	1649.48	1648.68	1650.33	1653.6	1650.57	1658.08	1658.7	1657.21	1651.88	1648.74	1642.09	1644.78	1651.41	1658.61	1647.89	1665.38	1667.01	1650	1648.01	1657.93	1632.64	1633.67	1625.33	1623.92	1634.15	1633.14	1631.75	1635.32	1633.18	1638.47	1636.85	1640.69	1644.65	1638.13	1647.31	1632.03	1620.84	1623.28	1630.79	1629.25	1634.52	1634.45	1637.06	1638.01	1638.64
328.135986	1647.26	1657.89	1651.9	1640.11	1649.47	1651.59	1646.36	1655.5	1653.6	1660.17	1658.65	1659.92	1646.49	1649.02	1643.82	1645.93	1652.45	1659.17	1646.32	1664.23	1667.2	1650.42	1646.38	1659.31	1633.37	1633.06	1627.08	1623.61	1635.02	1634.18	1630.4	1635.78	1634.37	1639.17	1636.06	1642.08	1645.85	1638.55	1645.61	1631.62	1619.26	1625.29	1628.41	1631.38	1633.13	1632.6	1637.05	1635.75	1637.26
328.631012	1645.52	1654.88	1652.15	1641.28	1647.99	1651.68	1649.47	1652.88	1651.04	1657.9	1656.6	1656.89	1647.9	1650.37	1643.83	1644.24	1654.06	1658.09	1648.01	1665.05	1665.7	1650.19	1649.47	1659.7	1634.22	1634.76	1625.16	1621.23	1634.91	1631.74	1629.43	1636.54	1633.04	1638.24	1634.8	1641.2	1645.27	1639.01	1647.38	1632.74	1616.97	1622.56	1628.54	1630.72	1632.75	1632.36	1637.42	1636.11	1639.59
329.126007	1645.24	1656.25	1650.55	1640.46	1650.73	1650.91	1648.27	1653.82	1652.91	1656.44	1656.83	1657.65	1648.79	1651.03	1642.87	1645.38	1652.92	1658.38	1646.59	1665.12	1669.14	1651.14	1647.06	1660.18	1632.14	1632.38	1624.16	1621.01	1633.72	1633.57	1631.6	1633.59	1631.63	1638.58	1634.08	1640.34	1642.73	1638.22	1645.79	1631.17	1617.47	1623	1626.8	1627.24	1632.81	1632.86	1637.36	1635.82	1636.62
329.622009	1645.6	1655.98	1652.51	1641.94	1649.84	1649.68	1648.13	1652.42	1649.74	1657.32	1656.53	1658.28	1648.5	1649.06	1641.41	1645.1	1653.81	1657.19	1647.14	1664.18	1668.5	1650.69	1647.01	1656.25	1631.79	1635.14	1624.6	1623.03	1634.93	1632.18	1631.47	1636.11	1632.44	1638.24	1634.9	1640.88	1642.31	1638.31	1647.03	1632.2	1617.92	1623.05	1627.33	1629.75	1631.13	1632.73	1636.04	1635.67	1637.42
330.117004	1646.9	1658.43	1651.06	1639.87	1649.86	1650.18	1648.49	1653.78	1652.46	1657.41	1655.52	1658.31	1649.6	1650.48	1642.96	1645.26	1652.99	1658.62	1645.34	1663.58	1666.96	1648.64	1645.43	1657.32	1631.6	1632.89	1626.48	1623.43	1633.41	1632.62	1630	1633.44	1632.16	1637.39	1634.12	1641.34	1644.5	1638.88	1645.54	1631.53	1618.5	1622.79	1627.89	1631.01	1632.64	1633.3	1638.25	1635.22	1639.14
330.612000	1646.51	1654.24	1649.21	1639.08	1648.45	1650.28	1650.02	1651.51	1651.84	1655.64	1656.69	1656.96	1647.48	1648.84	1645.41	1644.94	1655	1657.46	1647.36	1665.09	1670.09	1651.02	1647.9	1657.6	1633.46	1633.87	1626.18	1622.61	1634.33	1632.41	1632.54	1637.29	1633.56	1638.54	1634.94	1640.06	1645.43	1639.07	1648.88	1631.37	1616.61	1624.12	1627.08	1630.75	1631.73	1632.88	1636.98	1635.2	1637.84
331.106995	1647.02	1656.58	1649.93	1639.87	1651.39	1650.13	1649.83	1653.19	1653.09	1659.43	1658.56	1659.72	1649.45	1649.88	1641.38	1644.12	1657.11	1656.92	1646.8	1664.33	1667.75	1651.46	1647.72	1658.83	1631.43	1632.17	1624.85	1619.58	1633.93	1630.41	1631.94	1636.62	1633.57	1638.03	1633.92	1639.67	1643.36	1637.6	1645.49	1632.26	1618.79	1622.45	1626.86	1631.2	1632.11	1633.25	1635.87	1635.33	1638.46
331.601990	1647.45	1657.58	1651.39	1639.56	1649.17	1651	1648.12	1651.29	1650.77	1658.44	1657.53	1659.14	1646.3	1649.09	1644.5	1642.84	1651.43	1659.79	1646.46	1664.83	1668.72	1649.02	1646.29	1658.1	1630.97	1631.32	1626.01	1621.98	1632.69	1631.37	1629.67	1639.04	1633.92	1637.63	1634.81	1637.66	1643.69	1638.82	1647.2	1633.52	1618.99	1623.35	1628.86	1630.98	1632.06	1634.07	1637.13	1635.39	1638.66
332.097992	1647.03	1657.8	1650.83	1638.56	1650.07	1651.2	1649.41	1653.95	1651.05	1658.45	1655.94	1656.98	1647.58	1648.76	1643.83	1646.2	1653.7	1657.55	1646.92	1665.37	1669.78	1651.89	1647.55	1659.71	1631.52	1633.16	1622.71	1622.03	1635.62	1631.2	1630.15	1636.17	1632.71	1639.45	1633.68	1640.6	1643.82	1638.78	1646.59	1633.05	1618.79	1622.35	1628.49	1629.42	1634.4	1632.7	1639.87	1636.19	1638.07
332.592987	1647.2	1657.32	1651.54	1638.41	1649.75	1650.47	1649.55	1654.05	1650.87	1657.06	1656.07	1659.31	1648.82	1650.15	1642.49	1645.17	1651.91	1657.54	1647.25	1665.53	1669.82	1649.43	1647.31	1659.44	1631.67	1632.84	1624.9	1622.69	1632.58	1632.51	1630.8	1637.31	1632.53	1637.63	1635.75	1640.66	1644.64	1638.16	1647.84	1633.6	1618.14	1624.33	1628.5	1628.8	1632.96	1633.12	1636.66	1636.08	1637.36
333.088013	1645.31	1656.77	1651.65	1639.82	1649.61	1650.05	1648.53	1654.14	1652.88	1658.37	1656.34	1657.91	1648.11	1649.8	1640.97	1642.97	1651.32	1657.43	1644.26	1664.86	1667.82	1650.13	1647.68	1659.43	1632.01	1633.37	1625.36	1621.92	1633.76	1631.72	1631.73	1636.45	1632.99	1637.82	1636.08	1639.56	1644.78	1639.37	1649.28	1630.83	1617.73	1621.28	1627.15	1630.88	1633.98	1632.7	1637.17	1636.05	1638.06
333.583008	1648.1	1658.41	1651.63	1640.66	1650.42	1651.25	1649.32	1653.9	1652.08	1658.28	1656.74	1657.56	1646.52	1649	1644.96	1645.06	1652.62	1661.02	1647.21	1663.13	1667.18	1649.87	1646.13	1658.76	1632.22	1633.28	1626.34	1621.92	1636.75	1634.44	1629.62	1635.31	1633.19	1639.9	1636.07	1640.68	1643.23	1639.16	1647.77	1630.58	1618.06	1625.51	1631.03	1629.44	1633.27	1633.05	1638.96	1635.1	1639.36
334.078003	1645.93	1654.98	1651.27	1641.87	1648.46	1652.08	1649.79	1651.99	1651.85	1658.97	1657.15	1658.78	1647.61	1649.91	1643.16	1644.14	1650.6	1658.2	1647.1	1665.11	1668.12	1650.13	1647.02	1658.93	1632.38	1634.35	1625.5	1622.47	1633.16	1633.14	1631.04	1634.79	1633.54	1638.85	1635.36	1638.33	1644.1	1639.25	1646.43	1632.96	1620.03	1623.32	1629.28	1627.87	1632.65	1632.2	1636.2	1634.31	1639.08
334.574005	1648.49	1656.45	1650.97	1639.68	1648.14	1650.51	1646.93	1651.13	1650.23	1656.92	1656.23	1658.43	1645.48	1648.16	1643.7	1644.46	1651.7	1659.18	1646.07	1664.49	1667.47	1649.84	1646.28	1658.06	1631.82	1633.79	1626.33	1622.5	1634.98	1633.26	1630.32	1635.59	1633.69	1635.75	1634.79	1641.68	1644.17	1636.78	1647.66	1632.94	1616.66	1623.33	1628.65	1629.24	1631.45	1636.01	1636.04	1636.15	1637.65
335.069000	1644.48	1656.28	1653.27	1640.38	1649.97	1650.31	1647.47	1653.42	1650.66	1658.03	1656.28	1660.34	1647.12	1648.98	1643.19	1647.73	1652.81	1659	1647.79	1665	1669.54	1648.33	1644.79	1658.47	1632.39	1634.7	1624.59	1622.05	1635.24	1632.87	1631.24	1636.18	1632.13	1640.83	1635.23	1640.9	1644.55	1638.02	1645.16	1632.65	1618.4	1621.69	1627.95	1630.76	1631.43	1633.89	1638.55	1636.31	1638.59
335.563995	1646.46	1657.32	1651	1640.55	1650.57	1651.57	1649.84	1653.83	1651.18	1658.99	1655.45	1659.81	1646.28	1651.37	1644.97	1643.53	1653.07	1658.86	1647.14	1662.63	1666.45	1647.56	1647.73	1659.99	1632.09	1630.19	1625.52	1623.91	1636.56	1634.09	1631.47	1635.61	1632.28	1639.59	1633.86	1640.25	1643.15	1639.06	1646.46	1633.48	1617.93	1623.53	1627.59	1630.7	1632.14	1632.72	1639.65	1635.19	1638.37
336.058990	1645.38	1655.37	1650.23	1637.93	1648.79	1651.98	1649.31	1651.46	1650.65	1659.32	1656.94	1658.14	1647.88	1649.21	1641.53	1643.47	1652.5	1659.26	1646.67	1665.51	1667.33	1650.79	1646.51	1658.99	1633.43	1633.6	1625.13	1620.72	1633.97	1631.3	1630.53	1634.33	1633.64	1636.35	1633.48	1639.02	1644.59	1636.69	1645.61	1631.97	1618.47	1623.78	1630.04	1629.61	1632.97	1631.81	1635.58	1633.07	1638.69
336.553986	1646.14	1657.36	1650.77	1640.18	1650.64	1649.17	1651	1655.29	1653.75	1658.61	1656.05	1659.35	1647.06	1648.77	1643.34	1642.89	1653.65	1657.53	1644.9	1663.51	1667.02	1650.3	1648.44	1659.66	1633.24	1630.85	1625.9	1620.42	1636.19	1630.93	1629.17	1634.77	1632.55	1637.9	1635.44	1638.28	1645.09	1639.31	1646.54	1632.16	1617.66	1625.46	1628.33	1629.26	1633.44	1632.77	1637.14	1635.68	1639.25
337.049988	1645.52	1655.82	1652.65	1638.88	1648.69	1651.32	1648.03	1652.54	1652.19	1660.01	1658.31	1659.92	1648.24	1651.12	1643.28	1644.06	1653	1656.19	1648.43	1666.44	1669.89	1650.18	1647.21	1658.36	1632.66	1633.8	1627.06	1622.96	1632.81	1630.66	1630.18	1635	1635.85	1637.63	1632.41	1641.38	1643.4	1636.69	1646.71	1633.92	1619.74	1622.73	1627.81	1629.89	1630.76	1633.26	1636.15	1633.33	1639.95
337.545013	1646.89	1657.08	1652.11	1639.76	1648.53	1650.97	1649.28	1653.88	1652.77	1657.48	1655.97	1656.73	1647.49	1649.87	1642.67	1642.97	1650.93	1660.13	1646.22	1665.55	1668.57	1650.85	1648.69	1657.2	1632.61	1632.24	1623.56	1623.1	1635.28	1633.19	1630.96	1634.99	1632.79	1638.55	1635.62	1643.2	1643.33	1638.81	1646.37	1632.22	1619.73	1625.57	1630.9	1631.23	1632.76	1634.76	1635.89	1636.79	1638.73
338.040009	1646.34	1659.06	1652.25	1638.97	1648.68	1652.97	1648.91	1652.64	1652.63	1657.94	1655.71	1657.5	1647.46	1649.6	1644.04	1645.48	1653.35	1657.69	1646.38	1663.87	1666.03	1649.46	1646.44	1657.63	1631.59	1635.45	1626.64	1624.01	1632.59	1634.75	1634	1635.23	1631.58	1637.31	1634.84	1640.87	1641.65	1639.96	1646.89	1631.01	1617.86	1621.67	1626.12	1631.82	1633.7	1634.18	1638.26	1634.64	1639.68
338.535004	1647.46	1656.58	1652.15	1641.16	1649.57	1650.81	1648.17	1653.56	1651.15	1658.5	1657.63	1657.28	1649.23	1648.91	1644.21	1644.23	1655.78	1658.44	1647.38	1666.4	1668.54	1650.06	1646.35	1657.81	1635.95	1632.35	1626.93	1624.69	1635.67	1629.66	1632.46	1638.26	1632.43	1638.1	1634.71	1640.03	1644.65	1639.26	1648.86	1635.23	1621.4	1623.1	1630.51	1630.51	1631.96	1634.78	1637.93	1635.3	1636.95
339.029999	1648.03	1655.86	1651.97	1640.49	1650.41	1649.82	1647.34	1653.05	1652.04	1659.54	1656.78	1659.28	1648.77	1651.07	1641.65	1643.84	1652.91	1657.85	1645.62	1664.59	1667.78	1648.22	1647.16	1658.08	1633.21	1634.01	1626.1	1621.39	1634.41	1633.14	1629.16	1637.52	1632.82	1636.97	1633.68	1641.61	1646.23	1641.29	1649.13	1632.26	1620	1622.46	1630.72	1629.16	1633.02	1634.12	1637.74	1634.56	1638.72
339.526001	1647.73	1655.52	1650.22	1641.04	1650.77	1650.53	1646.91	1653.34	1650.93	1656.55	1656.27	1657.28	1647.56	1648.49	1643.07	1644.77	1652.2	1658.54	1646.75	1663.65	1666.54	1649.16	1648.08	1658.78	1632.22	1633.66	1625.41	1622.68	1633.71	1633.46	1630.46	1636.34	1632.41	1639.93	1631.42	1640.67	1644.57	1637.99	1647.39	1632.9	1620.07	1624.48	1628.03	1629.77	1631.34	1633.86	1638.29	1635.76	1636.63
340.020996	1649.55	1656.45	1651.6	1640.96	1650.8	1651.7	1648.62	1654.67	1651.13	1659.13	1658.13	1660.06	1648.58	1651.46	1641.3	1642.62	1653.71	1655.59	1644.95	1664.58	1667.27	1648.74	1646.02	1658.72	1632.88	1632.19	1627.14	1623.65	1633.98	1632.51	1632.96	1636.02	1632.9	1636.67	1634.4	1641.5	1642.99	1638.74	1648.59	1634.3	1617.08	1624.63	1629.9	1631.67	1633.08	1636.82	1636.77	1634.39	1639.52
340.515991	1646.98	1654.76	1650.8	1641.27	1647.89	1649.44	1649.14	1650.26	1651.21	1660.03	1656.39	1658.4	1647.22	1648.85	1641.69	1643.89	1653.17	1658	1645.24	1664.7	1667.84	1648.24	1646.65	1657.44	1633.53	1631.47	1625.32	1623.11	1634.86	1632.11	1630.09	1633.89	1632.77	1638.98	1634.78	1639.5	1641.87	1638.32	1646.3	1632.38	1617.5	1623.67	1626.42	1630.77	1633.65	1632.59	1637.9	1636.62	1637.62
341.010986	1645.46	1654.88	1652.14	1640.21	1649.98	1650.62	1649.85	1651.75	1652.48	1659.92	1656.93	1658.53	1647.32	1649.07	1643.13	1644.69	1652.76	1659.52	1646.09	1664.49	1667.83	1649.5	1644.93	1657.76	1633.24	1632.81	1624.2	1621.22	1633.97	1632.03	1630.96	1637.25	1633.63	1637.39	1634.25	1640.73	1644.09	1638.96	1646.12	1633.01	1618.75	1623.52	1627.68	1630.76	1633.73	1635.28	1636.57	1635.01	1637.53
341.506989	1646.99	1654.14	1651.02	1639.48	1650.43	1651.95	1649.47	1653.27	1651.04	1657.18	1656.56	1659.19	1646.76	1647.54	1644.34	1645.14	1652.58	1656.76	1647.65	1666.73	1668.62	1647.47	1647	1658.88	1634.94	1630.38	1625.02	1623.09	1634	1633.52	1631.17	1635.85	1633.01	1636.12	1633.12	1641.17	1641.25	1637.06	1648.68	1632.15	1620.34	1624.44	1628.41	1627.69	1633.55	1633.34	1635.41	1635.79	1638.42
342.002014	1647.71	1656.23	1651.88	1640.86	1650.09	1649.8	1650.79	1654.41	1651.48	1658.43	1657.22	1659.77	1650.16	1649.28	1644.24	1644.69	1654.47	1660.39	1647.24	1663.83	1669.16	1649.89	1647.49	1660.4	1632.19	1634.56	1626.56	1624	1632.11	1632.33	1631.71	1636.38	1631.5	1639.24	1633.52	1638.75	1644.29	1638.09	1644.4	1634.01	1618.61	1624.05	1628.53	1631.04	1631.32	1632.09	1637.87	1636.39	1638.5
342.497009	1645.57	1655.03	1652.32	1640.55	1649.53	1650.28	1649.89	1653.12	1653.06	1657.59	1658.1	1659.04	1648.56	1648.12	1642.07	1645.87	1653.39	1656.88	1647.87	1664.89	1667.43	1648.36	1649.09	1658.1	1632.17	1631.81	1625.8	1622.94	1633.68	1633.56	1633.13	1634.38	1634.12	1637.33	1635.55	1639.89	1642.59	1637.29	1645.74	1632	1620.26	1623.34	1627.89	1630.82	1631.79	1633.27	1636.63	1637.54	1637.88
342.992004	1647.3	1656.14	1652.33	1639.37	1650.24	1649.63	1647.72	1651.19	1652.01	1659.2	1658.19	1657.56	1648.11	1651.19	1644.16	1645.68	1652.55	1657.02	1646.56	1664.88	1667.55	1649.22	1646.6	1659.34	1631.1	1631.93	1623.88	1620.42	1634.88	1633.25	1631.48	1635.18	1633.97	1638.59	1634	1639.36	1643.94	1638.32	1645.4	1629.04	1619.11	1622.78	1627.13	1629.51	1633.14	1631.87	1636.09	1633.82	1637.01
343.487000	1648.45	1655.05	1650.37	1638.43	1648.92	1650.61	1648.98	1653.19	1649.55	1661.23	1656.68	1660.14	1648.67	1650.85	1644.65	1644.94	1653.36	1658.39	1645.38	1663.77	1666.48	1649.37	1644.51	1657.78	1632.08	1630.52	1624.83	1621.63	1633.15	1633.57	1628.83	1633.86	1631.15	1637.99	1633.43	1640.69	1642.06	1637.9	1644.47	1631.74	1617.78	1622.74	1627.15	1631.29	1632.19	1632.52	1637.14	1635.84	1638.3
343.983002	1647.82	1655.9	1652.65	1640.68	1650.6	1652.49	1648.06	1651.48	1650.75	1657	1657.1	1657.72	1649.28	1648.92	1642.26	1642.33	1653.42	1661.03	1645.51	1666.22	1670.45	1648.8	1645.56	1660.02	1632.7	1628.89	1622.42	1621.79	1630.87	1631.42	1630.67	1635.53	1632.29	1637.73	1632.98	1640.29	1642.72	1638.92	1643.02	1633.34	1619.08	1624.92	1628.82	1631.96	1632.42	1634.35	1636.21	1633.96	1637.58
344.477997	1647.18	1655.54	1651.19	1641.31	1649.64	1649.9	1649.07	1653.2	1651.57	1660.28	1658.43	1659.81	1648.03	1650.72	1642.98	1643.08	1653.78	1658.73	1645.55	1665.65	1667.12	1648.4	1647.43	1659.23	1632.94	1633.11	1625.07	1619.58	1637.17	1632.53	1629.08	1634.31	1633.61	1639.26	1634.52	1638.44	1645.42	1638.41	1646.2	1632.27	1617.65	1622.15	1625.77	1630.95	1631.08	1633.03	1637.38	1633.91	1636.11
344.972992	1647.12	1656.35	1651.47	1639.49	1649.36	1649.58	1648.34	1654.13	1652.82	1658.88	1657.37	1656.04	1646.51	1648.39	1642.95	1643.9	1654.43	1657.7	1645.6	1665.66	1667.76	1649.05	1649.66	1659.77	1634.07	1632.81	1625.41	1621.99	1633.14	1633.18	1632.82	1636.01	1632.3	1640.86	1633.19	1638.59	1646.71	1639.02	1647.9	1633.27	1619.77	1623.74	1628.5	1629.32	1632.8	1633.65	1636.56	1634.48	1638.87
345.467987	1647.76	1656.75	1648.88	1639.88	1649.81	1648.04	1648.05	1653.85	1651.19	1660.38	1657.31	1659.42	1646.12	1650.27	1643.91	1644.5	1653.63	1658.19	1644.95	1664.85	1669.22	1649.04	1645.57	1659.37	1632.76	1630.67	1625.11	1621.83	1635.07	1633.26	1631.44	1634.76	1632.37	1639.54	1633.83	1638.31	1641.59	1635.57	1645.04	1632.6	1616.61	1623.38	1629.03	1630.16	1632.22	1636.47	1637.38	1635.23	1637.76
345.963013	1645.55	1657.26	1651.92	1638.33	1646.46	1649.52	1647.98	1651.75	1649.71	1657.48	1655.84	1658.31	1647.08	1648.78	1641.41	1643.98	1650.13	1657.8	1645.8	1665.53	1668.78	1646.48	1646.92	1657.54	1632.99	1633.46	1624.47	1623.92	1632.92	1632.79	1632.57	1635.95	1632.53	1639.62	1633.09	1637.72	1642.54	1638.73	1645.84	1633.31	1619.03	1622.16	1627.12	1629.91	1632.87	1631.11	1638.56	1637.41	1637.26
346.459015	1647.05	1657.32	1650.85	1640.02	1650.47	1651.2	1648.44	1651.7	1651.74	1660.18	1657.87	1658.43	1646.2	1649.61	1643.72	1644.42	1652.02	1658.85	1647.48	1665.75	1670.41	1647.84	1646.07	1658.89	1631.68	1630.89	1623.55	1621.19	1634.53	1631.99	1631.79	1634.12	1632.63	1637.25	1634.52	1641.1	1644.58	1638.98	1646.42	1632.49	1619.06	1621.08	1627.59	1629.54	1633.36	1633.34	1635.03	1635.52	1639.19
346.954010	1644.85	1658.4	1649.52	1639.03	1650.19	1653.37	1646.5	1652.94	1652.33	1659.7	1656.69	1658.09	1647.07	1647.67	1642.39	1643.73	1653.29	1657.86	1647.26	1664.83	1668.67	1648.32	1646.47	1657.98	1632.38	1632.16	1625.1	1621.63	1634.66	1631.45	1631.17	1635.67	1632.13	1637.92	1635.53	1638.17	1643.49	1639.23	1647	1633.73	1617.98	1621.72	1626.95	1630.3	1634.4	1633	1637.93	1635.2	1639.46
347.449005	1646.68	1657.71	1651.2	1639.91	1648.64	1651.49	1649.57	1654.39	1652.64	1658.87	1656.68	1657.46	1647.39	1648.97	1644.13	1642.7	1654.23	1658.81	1646.41	1666.03	1669.91	1648.52	1647.95	1658.08	1632	1631.56	1626.76	1620.72	1636.08	1632.88	1632.78	1636.75	1632.65	1639.49	1636.92	1639.77	1642.25	1639.53	1646.69	1633.12	1619.27	1622.31	1626.99	1630.37	1633.63	1633.81	1638.58	1635.63	1638.01
347.944000	1645.48	1656.06	1650.81	1639.54	1646.87	1651.02	1648.6	1653.91	1651.02	1659.03	1655.94	1656.87	1647.54	1648.19	1643.57	1645.85	1651.07	1656.76	1646.59	1664.39	1667.55	1647.99	1647.01	1659.56	1633.8	1631.44	1624.24	1620.12	1633.05	1630.02	1632.58	1635.7	1633.08	1638.81	1633.69	1638.98	1643.53	1637.83	1644.47	1633.19	1618.04	1622.19	1627.13	1630.42	1633.75	1630.66	1636.41	1636.84	1638.8
348.440002	1645.04	1656.55	1651.66	1639.71	1648.78	1651.07	1649.24	1653.19	1652.14	1657.57	1656.91	1659.58	1647.85	1649.21	1643.39	1642.03	1650.26	1657.53	1644.81	1666.14	1665.66	1648.67	1648.06	1658.36	1632	1630.81	1624.53	1623.83	1633.24	1633.63	1630.48	1635.11	1630.56	1638.55	1634.67	1640.93	1639.67	1639.69	1645.8	1630.76	1619.64	1623.32	1627.34	1629.8	1632.88	1632.41	1638.19	1635.38	1638.6
348.934998	1647.28	1658.19	1650.76	1638.57	1646.66	1648.66	1645.69	1651.59	1650.6	1656.96	1656.13	1659.24	1646.83	1650.11	1642.15	1645.27	1653.05	1655.85	1646.55	1662.54	1668.06	1647.73	1645.74	1657.59	1633.48	1631.55	1624.49	1623.43	1634.07	1633.17	1631.82	1634.57	1630.43	1638.68	1635.52	1639.66	1643.16	1639.54	1644.93	1632.06	1616.94	1623.82	1628.87	1632.1	1632.58	1632.5	1638.08	1635.53	1639.42
349.429993	1644.58	1654.51	1649.78	1640.98	1648.92	1650.99	1646.98	1653.72	1651.38	1657	1655.8	1656.86	1645.4	1650.08	1640.56	1642.52	1652.56	1657.73	1646.97	1665.31	1666.63	1647.91	1647.53	1656.72	1633.33	1632.69	1625.94	1619.89	1634.07	1630.25	1628.81	1632.52	1633.29	1636.71	1633.62	1638.45	1642.69	1637.8	1643.87	1633.8	1619.92	1622.38	1625.55	1629.82	1633.71	1631.54	1635.35	1634.52	1638.14
349.924988	1646.7	1655.58	1651.78	1637.8	1649.5	1650.5	1648.22	1654.2	1652.11	1658.12	1656.69	1658.58	1646.72	1648.38	1641.12	1642.88	1652.35	1657.27	1642.82	1664.35	1667.87	1646.68	1646.5	1659.64	1633.71	1633.69	1625.73	1622.8	1633.28	1632.5	1630.94	1637.57	1631.95	1637.33	1633.07	1639.34	1644.4	1639.53	1646.98	1631.95	1618.55	1624.48	1629.38	1628.53	1633.07	1635.3	1637.48	1634.12	1641.06
350.420013	1646.11	1656.15	1651.41	1639.91	1647.69	1650.69	1648.05	1652.7	1650.91	1657.32	1655.79	1657.63	1647.9	1647.88	1641.28	1642.25	1651.69	1658.34	1646.45	1663.71	1669.31	1648.12	1644.17	1656.71	1632.48	1632.26	1625.53	1621.18	1633.86	1633.09	1629.59	1634.49	1631.9	1636.85	1635.74	1639.32	1643.97	1637.13	1644.92	1632.2	1618.12	1623.43	1629.61	1629.55	1631.92	1632.73	1637.33	1632.8	1637.39
350.915009	1645.81	1657.74	1650.24	1640.18	1647.08	1652.04	1649.45	1652.94	1653.28	1659.2	1658.57	1658.64	1650.16	1651.37	1644.63	1644.37	1654.02	1658.37	1647.43	1667.63	1668.31	1649.11	1644.88	1658.96	1634.56	1629.92	1626.64	1622.47	1635.06	1631.01	1630.76	1636.58	1633.37	1636.86	1632.82	1641.55	1642.6	1638.38	1646.03	1630.81	1618	1623.06	1627.79	1631.36	1632.18	1633.07	1637.3	1636.56	1638.21
351.411011	1646.17	1655.23	1649.12	1638.56	1647.88	1649.45	1647.18	1652.09	1650.14	1657.87	1659.13	1657.57	1646.33	1648.55	1642.41	1642.49	1654.81	1659.08	1645.94	1661.91	1665.15	1645.36	1644.9	1657.83	1631.11	1634.4	1624.72	1623.95	1633.84	1633.47	1630.82	1633.41	1632.26	1637.46	1632.88	1640.55	1643.86	1636.36	1646.04	1634.04	1618.09	1624.76	1629.68	1629.64	1631.46	1633.03	1635.94	1636.3	1638.54
351.906006	1646.54	1656.62	1651.55	1640.36	1649.61	1650.26	1647.38	1652.26	1650.69	1657.89	1657.58	1658.97	1646.82	1649.44	1643.45	1640.46	1652.57	1659.23	1644.24	1661.94	1668.05	1647.25	1646.03	1656.15	1633	1631.93	1625.55	1620.98	1634.19	1633.36	1631.65	1634.79	1632.58	1639.36	1631.23	1637.53	1643.93	1637.27	1647.44	1634.2	1617.7	1623.25	1626.51	1631.03	1630.34	1631.69	1636.11	1636.02	1637
352.401001	1645.82	1654.19	1650.68	1640.6	1649.02	1649.85	1648.56	1652.06	1651.05	1657.12	1656.12	1658.28	1647.89	1649.67	1642.02	1642.44	1652.56	1657.17	1645.31	1664.03	1667.95	1648.99	1647.19	1658.1	1631.66	1633.46	1623.98	1620.94	1632.47	1631.79	1630.07	1635.95	1632.1	1639.72	1634.64	1637.34	1642.3	1638.27	1648	1631.45	1619.54	1621.3	1627.93	1629.69	1632.8	1632.72	1637.18	1633.7	1639.3
352.895996	1646.52	1656.65	1650.96	1639.37	1648.29	1650.73	1647.86	1653.86	1651.42	1659.41	1657.59	1659.22	1646.78	1650.38	1643.83	1642.26	1655.45	1659.63	1645.71	1665.89	1667.97	1650.12	1646.2	1657.99	1632.25	1632.59	1625.97	1622.82	1633.62	1631.14	1628.5	1633.44	1630.49	1637.09	1633.71	1640.51	1642.6	1638.11	1644.98	1632.85	1617.7	1621.99	1627.71	1628.91	1632.28	1631.27	1636.31	1635.36	1640.61
353.391998	1645.74	1654.51	1651.12	1637.82	1647.75	1649.79	1647.91	1651.93	1650.23	1660	1656.87	1658.7	1646.96	1649.36	1643.76	1644.54	1653.21	1656.22	1646.53	1663.88	1667.32	1649.73	1647.25	1658.34	1632.67	1631.6	1625.25	1621.87	1631.92	1632.1	1630.58	1634.53	1631.17	1637.14	1633.93	1638.14	1642.94	1639.01	1646.8	1629.71	1619.74	1623.69	1627.94	1625.99	1632.83	1631.6	1634.31	1634.09	1640.05
353.886993	1645.49	1656.42	1650.71	1639.68	1648.41	1651.54	1648.18	1653.25	1651.48	1659.71	1655.91	1659.31	1648.77	1648.71	1641.34	1644.03	1652.19	1658.48	1644.75	1664.36	1667.73	1647.33	1647.04	1657.51	1632.52	1631.73	1624.99	1621.42	1632.73	1633.13	1630.36	1634.5	1632.32	1637.5	1634.99	1638.52	1643.44	1638.52	1647.41	1633.34	1618.25	1621.55	1629.39	1627.02	1632.54	1631.87	1635.73	1633.9	1635.83
354.381989	1646.37	1653.62	1650.91	1641.61	1648.53	1650.77	1646.95	1651.77	1651.11	1661.14	1657.89	1660.72	1648.51	1650.25	1642.73	1643.38	1652.54	1657.57	1645.09	1663.27	1666.64	1648.04	1647.09	1658.29	1634.8	1632.54	1624.88	1623.06	1631.91	1631.64	1633.01	1637.95	1633.58	1637.16	1635.67	1640.67	1642.58	1639.56	1646.55	1635.41	1618.78	1624.69	1628.58	1631.05	1633.52	1632.47	1636.26	1636.59	1638.46
354.877014	1647.18	1655.99	1650.52	1640.2	1648.07	1651.43	1647.38	1652.79	1653.22	1656.2	1655.65	1657.81	1647	1650.03	1641.77	1642.5	1652.77	1658.6	1646.32	1662.78	1666.67	1647.54	1646.56	1659.7	1631.8	1632.59	1624.29	1620.25	1632.12	1631.19	1631.89	1634.36	1631.47	1636.28	1633	1638.69	1643.64	1636.19	1644.37	1632.11	1618.22	1624.03	1629.11	1627.06	1629.48	1629.62	1634.94	1634.95	1637.18
355.372009	1647.58	1655.16	1650	1639.63	1648.56	1650.47	1648.21	1652.91	1649.87	1659.08	1656.45	1656.69	1646.69	1647.81	1642.43	1644.09	1654.19	1657.36	1646.24	1665.97	1668.25	1648.61	1646.27	1658.99	1633.85	1633.18	1625.3	1621.93	1632.85	1632.97	1629.28	1630.83	1630.54	1636.35	1631.92	1639.54	1643.52	1636.56	1644.04	1633.54	1618.66	1621.88	1628.57	1629.5	1631.84	1633.43	1636.36	1633.77	1637.34
355.868011	1646.51	1656.39	1650.09	1639.07	1648.4	1649.39	1647.24	1652.8	1649.24	1659.64	1656.08	1658.26	1645.79	1649.11	1644.28	1644.54	1652.5	1657.86	1646.39	1665.2	1666.5	1647.83	1646.45	1658.38	1633.17	1630.94	1624.66	1621.21	1634.83	1631.47	1631.03	1635.53	1633	1634.51	1636.71	1637.93	1643.05	1636.89	1645.9	1631.47	1618.17	1622.85	1627	1629.32	1633.55	1631.17	1637.05	1632.38	1636.41
356.363007	1645.43	1654.66	1652.18	1639.21	1647.82	1650.61	1646.87	1651.87	1651.06	1658.03	1656.47	1657.2	1647.87	1647.96	1643.48	1643.02	1650.63	1658.6	1647.9	1663.91	1668.57	1646.1	1644.6	1657.98	1631.76	1632.31	1623.86	1621.98	1636.39	1631.34	1630.59	1635.84	1632.58	1636.77	1633.44	1638.37	1643.62	1638.98	1646.18	1632.04	1617.22	1621.69	1626.78	1630.43	1632.67	1632.45	1634.17	1635.1	1637.36
356.858002	1647.23	1656.26	1651.05	1638.38	1646.54	1649.58	1647.12	1653.14	1651.66	1659.83	1657.3	1658.53	1647.72	1650.23	1643.74	1643.81	1651.27	1657.58	1646.66	1662.59	1668.07	1646.5	1646.53	1657.08	1630.89	1629.24	1623.08	1620.64	1633.89	1629.11	1629.14	1633.08	1632.14	1637.56	1633.38	1639.06	1642.86	1637	1643.84	1631.49	1618.44	1621.53	1628.23	1630.73	1631.66	1629.91	1635.8	1631.54	1634.91
357.352997	1645.77	1655.46	1650.68	1641.03	1649.44	1650.66	1648.9	1652.52	1649.79	1657.95	1656.88	1657.99	1647.8	1648.55	1641.27	1642.79	1651.24	1656.13	1646.05	1663.78	1665.27	1647.84	1647.48	1657.37	1632.08	1628.83	1624.69	1623.33	1633.23	1630.6	1631.11	1634.71	1630.81	1637.14	1633.38	1641.06	1642.43	1637.56	1644.83	1632.54	1619.86	1622.96	1626.69	1628.2	1631.55	1632.75	1636.62	1635.83	1638.56
357.847992	1647.16	1654.97	1650.26	1639.21	1648.28	1650.21	1647.41	1652.73	1650.89	1657.07	1658.33	1658.93	1646.88	1649.23	1643.02	1642.51	1651.98	1657.97	1645.32	1664.73	1667.16	1648.51	1646.4	1656.59	1632.78	1632.89	1625.07	1621.65	1634.17	1632.73	1629.79	1634.86	1632.77	1635.24	1634.62	1639.51	1643.63	1635.89	1646.25	1632.46	1616.93	1622.54	1629.69	1627.15	1634.49	1632.35	1635.33	1635.49	1639.57
358.343994	1645.28	1655.69	1650.27	1640.46	1647.13	1649.63	1648.02	1651.1	1650.26	1657.67	1655.85	1658.41	1647.74	1648.5	1643.8	1644.36	1650.99	1656.34	1647.93	1664.29	1667.55	1648.35	1646.9	1660.04	1634.41	1631.95	1624.1	1621.36	1633.22	1631.83	1628.98	1637.97	1631.87	1637.38	1633.52	1638.63	1643.45	1635.8	1644.35	1632.19	1619.12	1623.44	1628.44	1631.05	1631.29	1633.21	1638.87	1633.64	1636.74
358.838989	1644.82	1656.15	1649.49	1639.26	1648.81	1650.33	1648.27	1653.33	1651.57	1659.08	1657.62	1658.52	1648.25	1649.47	1643.89	1643.04	1653.15	1656.94	1645.4	1664.8	1669.19	1648.07	1648.25	1658.14	1633.3	1631.69	1623.57	1623.2	1634.1	1630.28	1633.4	1635.32	1632.12	1636.41	1633.55	1640.58	1641.65	1636.33	1644.17	1633.29	1617.94	1622.59	1624.78	1628.32	1633.81	1631.57	1636.4	1636.48	1639.26
359.334015	1648.04	1655.56	1650.21	1639.42	1648.06	1649.13	1649.81	1652.16	1651.83	1659.4	1655.84	1658.11	1647.19	1648.11	1641.69	1641.47	1651.81	1658.99	1645.09	1664.72	1669.02	1647.42	1644.4	1659.59	1632.67	1631.09	1624.79	1620.29	1631.19	1632.28	1630.31	1635.44	1630.52	1637.98	1632.89	1639.19	1644.1	1637.2	1644.56	1631.89	1617.03	1623.29	1628.28	1629.34	1630.39	1632.13	1636.78	1633.87	1638.2
359.829010	1646.45	1655.14	1649.44	1638.99	1649.03	1650.26	1647.92	1651.11	1650.54	1658.28	1654.85	1658.81	1647.29	1648.29	1644.05	1643.02	1652.07	1657.19	1645.65	1663.37	1668.05	1646.55	1645.99	1659.8	1632.66	1630.18	1623.67	1622.56	1633.12	1632.53	1629.84	1634.98	1632.16	1639.63	1632.67	1640.32	1642.8	1636.97	1644.54	1632.01	1618.18	1623.06	1626.28	1630.24	1631.39	1634.24	1637.09	1633.25	1637.4
360.324005	1647.13	1654.22	1652.01	1640.62	1648.37	1648.33	1646.98	1650.13	1649.95	1659.21	1656.05	1658.45	1647.46	1649.76	1642.28	1642.92	1651.62	1659.17	1646.19	1663.82	1668	1647.3	1644.35	1658.58	1631.55	1630.56	1623.45	1620.27	1635.38	1634.59	1630.48	1635.59	1631.76	1638.2	1633.68	1639.53	1643.19	1638.41	1645.71	1631.91	1620.6	1623	1627.22	1630.05	1634.3	1631.71	1637.41	1634.02	1638.56
360.820007	1645.87	1653.46	1651.1	1639.84	1648.74	1650.11	1648.57	1651.9	1650.12	1660.35	1656.65	1658.36	1648.05	1649.15	1642.98	1644.16	1650.57	1658.25	1645.58	1664.96	1668.75	1646.56	1645.45	1658.35	1633.45	1632.7	1625.8	1621.33	1632.2	1631.61	1629.9	1635.24	1631.75	1637	1632.43	1640.61	1643.95	1636.61	1645.88	1632.98	1618.2	1623.33	1628.02	1629.65	1631.72	1632.45	1636.8	1632.2	1638.59
362.143005	1647.36	1653.8	1651.09	1642	1650.67	1651.72	1648.54	1650.86	1651.43	1659.54	1657.72	1658.95	1646.62	1650.27	1644.39	1644.41	1654.44	1658.58	1647.37	1666.5	1669.08	1646.91	1646.57	1658.04	1634.5	1614.93	1615.44	1619.93	1625.01	1625.53	1626.01	1625.98	1630.96	1635.95	1631.5	1629.41	1634.53	1633.24	1631.96	1630.27	1619.49	1621.95	1625.81	1629.89	1632.38	1630.63	1636.61	1633.4	1638.2
362.638000	1647.78	1654.91	1652.38	1639.32	1647.78	1649.6	1649.53	1652.66	1651.4	1657.3	1655.56	1657.44	1645.81	1647.45	1641.28	1641.55	1651.69	1657.53	1644.63	1664.78	1668.09	1646.14	1646.8	1654.72	1633.35	1631.79	1621.8	1621.81	1632.71	1630.65	1630.66	1636	1629.88	1636.6	1634.5	1638.14	1643.98	1636.65	1644.41	1630.7	1617.84	1623.83	1628.56	1631.64	1632.36	1632.54	1636.6	1633.97	1637.93
363.132996	1646	1654.94	1649.25	1642.45	1649.24	1652.97	1648.13	1650.53	1651.95	1658.08	1657.1	1658.95	1647.08	1651.28	1641.53	1643.54	1652.9	1657.5	1645.79	1663.97	1669.25	1646.19	1646.96	1658.36	1633.58	1631.55	1624.78	1623.96	1634.19	1633.23	1632.14	1635.03	1631.5	1637.43	1632.15	1639.53	1643.24	1637.51	1645.81	1631.2	1620.17	1620.74	1625.95	1629	1632.68	1633.59	1636.42	1632.88	1639.65
363.628998	1647.21	1655.14	1651.97	1639.16	1648.2	1649.39	1648.86	1654.67	1651.06	1658.68	1655.84	1658.03	1645.76	1649.05	1642.9	1643.41	1653.28	1657.81	1644.97	1664.35	1667.39	1647.14	1647.67	1658.65	1631.87	1632.08	1625.69	1620.48	1633.31	1632.69	1630.81	1633.84	1630.41	1637.28	1634.19	1638.07	1642.62	1637.28	1646.48	1632.57	1618.78	1620.98	1627.11	1630.45	1630.95	1630.65	1637.05	1632.1	1638.69
364.123993	1648.4	1657.07	1651.62	1640.36	1647.95	1651.5	1647.67	1653.89	1649.75	1658.77	1655.29	1657.23	1648.26	1649.08	1643.46	1643.73	1652.75	1658.61	1644.11	1666.24	1667.8	1649	1645.95	1658.26	1633.88	1632.27	1624.26	1620.81	1634.42	1630.95	1632.96	1634.51	1633.24	1636.44	1634.44	1640.05	1643.08	1637.76	1644.9	1634.07	1616.96	1624.54	1629.08	1630.05	1632.45	1631.05	1636.35	1634.93	1639.44
364.618988	1647.75	1655.47	1650.78	1638.6	1648.8	1650.98	1647.31	1652.55	1651.32	1659.18	1654.98	1656.08	1646.48	1647.3	1643.61	1643.29	1652.86	1658	1646.33	1665.2	1667.38	1646.31	1646.19	1657.32	1631.95	1632.93	1622.97	1622.52	1635.92	1632.13	1629.46	1635.39	1629.55	1639.37	1632.79	1641.38	1643.97	1638.15	1646.02	1631.51	1617.45	1621.81	1628.07	1631.5	1633.39	1631.14	1636.81	1635.05	1637.68
365.114014	1645.15	1656.07	1648.75	1639.94	1646.99	1649.69	1648.39	1651.58	1652.16	1659.34	1657.85	1658.66	1647.95	1650.28	1641.09	1642.6	1651.62	1659.22	1643.88	1665.51	1669.7	1647.79	1645.45	1659.14	1633.12	1634.37	1626.76	1620.95	1632.51	1633.85	1630.89	1634.93	1633.63	1637.03	1634.07	1638.94	1642.98	1638.74	1647.99	1631.34	1619.2	1623.48	1628.38	1629.43	1632.09	1632.91	1635.38	1634.46	1638.67
365.609009	1645.42	1655.35	1649.65	1640.29	1648.92	1650.72	1647.97	1651.64	1649.93	1660.3	1657.38	1658.35	1646.94	1648.8	1642.74	1644.92	1652.79	1657.31	1645.9	1664.42	1664.82	1648.36	1645.7	1658	1631.08	1631.03	1625.07	1622.14	1632.69	1632.64	1630.98	1634.75	1632.57	1635.01	1634.39	1639.8	1644.81	1639.83	1646.86	1632.96	1617.87	1624.22	1627.84	1628.93	1632.67	1630.75	1635.58	1633.75	1637.15
366.105011	1646.36	1655.29	1650.06	1638.78	1648	1650.86	1647.7	1652.48	1650.36	1659.5	1655.48	1659.85	1648.59	1651.87	1641.48	1643.37	1653.84	1659.08	1645.5	1665.5	1667.41	1645.5	1645.75	1657.54	1633.65	1631.07	1626.69	1621.09	1632.99	1632.83	1631.4	1635.41	1633.76	1637.2	1636	1640.57	1644.2	1639.33	1645.04	1633.44	1619.78	1623.01	1627.29	1628.7	1635.43	1633.3	1636.49	1633.69	1638.56
366.600006	1647.88	1653.46	1651.06	1640.83	1648.01	1649.96	1647.91	1652	1650.09	1659.1	1655.18	1657.18	1647.35	1648.34	1643.13	1642.65	1652.54	1658.25	1647.94	1663.11	1668.17	1647.01	1645.94	1660.4	1633.15	1632.84	1626.8	1621.94	1635.06	1633.25	1630.91	1635.23	1633.19	1638.58	1633.66	1640.22	1643.7	1637.58	1647.44	1631.68	1618.13	1622.17	1628.18	1628.68	1633.45	1632.7	1635.97	1634.17	1639.87
367.095001	1648.01	1656.74	1652.18	1639.74	1650.15	1651.44	1649.16	1652.17	1651.48	1659.98	1657.21	1657.28	1648.7	1649.06	1644.2	1644.33	1650.11	1658.39	1647.87	1666.13	1668.91	1647.54	1645.65	1657.96	1633.51	1631.95	1623.54	1623.21	1633.64	1633.18	1630.79	1635.37	1632.09	1637.66	1633.56	1640.81	1642.17	1637.88	1643.77	1634.61	1617.56	1621.66	1627.57	1630.5	1633.05	1632.77	1637.39	1634.28	1637.25
367.589996	1646.54	1654.82	1651.82	1640.06	1648.56	1650.68	1646.47	1652.64	1651.52	1659.38	1658.18	1658.17	1646.4	1649.03	1641.68	1642.36	1653.21	1659.73	1644.87	1665.15	1666.73	1648.32	1646.3	1657.18	1632.02	1631.49	1623.83	1621.96	1633.58	1632.37	1630.52	1634.51	1631.18	1635.39	1632.18	1638.66	1640.64	1637.53	1644.31	1631.86	1617.81	1623.46	1629.89	1630.73	1631.49	1632.85	1635.59	1634.03	1638.39
368.084991	1647.38	1653.57	1650.27	1640.14	1648.96	1649.41	1647.4	1653.26	1650.55	1659.19	1657.01	1656.87	1647.53	1650.44	1644.27	1644.62	1651.59	1657.46	1647.46	1663.15	1666.61	1646.93	1645.4	1658.64	1632.57	1631.52	1625.48	1621.62	1633.94	1632.82	1631.66	1635.71	1632.63	1637.05	1633.88	1640.85	1640.77	1637.05	1645.61	1632.41	1617.24	1622.63	1629.5	1628.34	1634.18	1632.22	1633.89	1634.11	1635.07
368.580994	1647.19	1656.62	1651.58	1639.2	1650.14	1650.2	1647.82	1653.5	1652.47	1658.09	1657.49	1659.12	1648.09	1651.17	1643.43	1643.45	1653.88	1658.13	1647.45	1665.01	1666.74	1647.95	1646.6	1658.79	1632.28	1632.43	1625.8	1623.3	1635.52	1631.63	1632.35	1635.13	1633.08	1636.96	1634.41	1639.46	1642.5	1638.42	1647.06	1630.71	1618.24	1623.42	1626.92	1630.49	1634.04	1633.91	1635.31	1635.2	1638.8
369.075989	1647.6	1655.32	1652.56	1640.25	1650.37	1650.87	1648.74	1649.92	1649.8	1659.73	1654.54	1658.92	1648.06	1649.76	1641.07	1643.15	1652.59	1660.3	1646.58	1664.06	1666.43	1646.86	1646.22	1658.08	1632.91	1633.45	1624.97	1620.97	1632.73	1631.87	1629.23	1635.41	1630.53	1637.68	1633.48	1639.29	1643.97	1638.98	1645.7	1633.29	1618.69	1622.37	1627.65	1630.02	1631.83	1632.39	1635.2	1635.6	1638.31
369.571014	1646.96	1655.52	1652.29	1640.05	1649.6	1650.01	1647.55	1652.83	1650.88	1659.52	1657.29	1659.12	1648.71	1650.71	1642.45	1643.58	1650.92	1659.2	1645.46	1664.87	1669.3	1647.78	1646.43	1656.6	1632.6	1633.12	1623.06	1622.73	1631.98	1631.33	1631.19	1635.09	1630.79	1636.61	1633.6	1639.39	1643.64	1637.25	1643.3	1633.54	1619.59	1622.96	1627.87	1628.31	1631.29	1632.51	1636.09	1633.88	1638.4
370.066010	1644.85	1655.58	1650.03	1640.21	1647.25	1649.02	1646.81	1652.18	1650.82	1657.81	1655.44	1659.87	1648.52	1649.41	1641.26	1641.69	1649.12	1657.83	1644.5	1664.98	1666.97	1648.34	1646.38	1659.52	1634.47	1631.29	1624.5	1620.81	1634.98	1632.9	1629.63	1634.34	1632.11	1635.22	1633.58	1637.78	1640.39	1638.91	1646.8	1632	1619.28	1623.13	1626.53	1628.83	1632.63	1630.53	1636.41	1635.13	1637.92
370.562012	1645.47	1657.56	1652.05	1638.07	1648.41	1650.32	1647.44	1652.62	1648.78	1660.59	1658.05	1659.63	1646.95	1648.18	1643.03	1643.73	1652.94	1660.49	1646.91	1666.9	1667.18	1649.14	1648.82	1656.54	1632.67	1630.28	1626.21	1621.8	1634.33	1631.01	1630.72	1633.34	1633.93	1635.72	1633.36	1639.03	1643.08	1637.25	1646.34	1631.71	1618.2	1623.79	1628.15	1629.53	1631.26	1631.8	1636.49	1633.99	1636.98
371.057007	1646.48	1653.57	1651.46	1641.34	1649.43	1650.17	1647.74	1651.93	1650.53	1659.37	1656.72	1659.63	1649.51	1649.84	1640.75	1643.65	1653.69	1658.97	1645.07	1665.89	1669.09	1649.3	1646.5	1658.62	1633.1	1633.3	1625.88	1623.06	1634.5	1632.8	1631.24	1635.71	1632.9	1637.61	1634.67	1641.07	1644.88	1639.48	1645.58	1632.59	1618.67	1623.8	1629.06	1630.34	1632.55	1631.92	1636.11	1634.39	1638.63
371.552002	1646.31	1655.41	1651.53	1640.66	1647.6	1650.21	1648.51	1652.54	1652.58	1658.52	1655.93	1657.31	1646.89	1647.93	1644.49	1643.51	1652.57	1659.38	1645.15	1664.57	1668.91	1647.72	1644.41	1658.66	1631.76	1630.37	1623.82	1621.58	1633.19	1632.84	1631.29	1636.59	1630.3	1637.29	1633.54	1639.25	1641.48	1637.63	1645.51	1632.36	1617.83	1621.42	1627.51	1628.57	1631.62	1631.15	1635.54	1635.16	1636.68
372.046997	1645.95	1655.1	1651.53	1640.7	1648.65	1650.46	1647.52	1653.08	1651.3	1658.71	1656.91	1661	1646.33	1649.12	1641.15	1642.76	1653.73	1659.33	1645.8	1663.59	1668.26	1647.62	1646.46	1660.37	1632.97	1632.08	1624.47	1619.44	1633.75	1630.77	1630.87	1632.71	1631.42	1636.76	1635.34	1639.39	1641.19	1635.84	1645.97	1631.64	1618.9	1623.87	1629.11	1627.57	1631.77	1631.42	1637.44	1634.86	1640.33
372.541992	1646.49	1655.17	1651.3	1641.23	1648.1	1647.82	1649.14	1650.14	1651.65	1659.25	1656.04	1658.1	1647.36	1648.71	1641.33	1643.05	1652.76	1658.07	1645.06	1664.98	1668.77	1648.84	1644.72	1658.66	1630.83	1633.54	1626.37	1621.5	1632.26	1631.54	1631.02	1635.39	1631.42	1636.86	1631.97	1638.83	1641.9	1637.88	1647.24	1631.83	1618.49	1624.46	1627.14	1626.79	1631.61	1631.17	1635	1635.51	1639.72
373.036987	1647.39	1655.73	1651.34	1638.86	1649.06	1650.31	1649.12	1652.77	1649.71	1659.98	1656.54	1660.13	1647.69	1650.59	1641.54	1643.77	1651.18	1657.57	1646.38	1667.08	1669.57	1648.19	1647.57	1656.66	1631.05	1632.43	1625.33	1622.01	1633.34	1631.28	1631.02	1634.11	1631.62	1635.41	1633.33	1639.9	1641.73	1637.45	1645.63	1631.73	1619.03	1622.7	1628.8	1629.02	1632.39	1632.8	1633.49	1634.72	1639.27
373.532990	1645.95	1654.75	1650.27	1639.97	1647.56	1649.96	1648.15	1653.22	1651.73	1657.58	1656.44	1657.29	1646.4	1646.92	1643.7	1643.57	1653.1	1658.42	1645.46	1666.8	1667.55	1647.99	1646.87	1656.89	1632.75	1635.94	1625.29	1623.33	1633.64	1632.29	1631.27	1633.37	1632.76	1638.47	1634.98	1639.86	1644.45	1636.18	1646.61	1633.28	1618.36	1624.11	1627.78	1630.11	1632.55	1631.86	1635.29	1634.29	1637.26
374.028015	1645.82	1655.87	1651.75	1639.95	1647.29	1646.42	1647.72	1651.14	1647.53	1658.53	1656.46	1658.4	1647.74	1648.91	1641.22	1644.21	1650.89	1657.14	1645.83	1664.8	1667.38	1645.37	1645.19	1657.06	1628.86	1631.54	1623.4	1623	1633.56	1631.76	1629.3	1634.69	1630.68	1636.48	1632.66	1639.61	1643.75	1637.12	1644.48	1632.25	1617.37	1621.46	1626.08	1630.57	1632.14	1632.49	1637.1	1633.75	1637.27
374.523010	1648.82	1657.15	1651.92	1640.72	1651.1	1651.12	1648.67	1652.12	1652.86	1660.93	1655.85	1659.56	1648.03	1650.73	1641.02	1644.24	1653.37	1659.43	1647.31	1665.27	1671.15	1648.04	1644.51	1659.12	1635.01	1631.46	1625.6	1622.37	1632.04	1632.49	1630.49	1634.17	1631.76	1636.82	1633.58	1639.76	1644.07	1638.13	1642.84	1631.15	1616.45	1620.41	1625.6	1629	1631.79	1630.5	1635.74	1634.02	1636.42
375.018005	1644.21	1656.13	1650.14	1638.04	1647.75	1650.16	1646.86	1653.73	1652.69	1660.21	1655.89	1657.4	1648.14	1649.07	1640.91	1644.85	1651.41	1658.54	1647.7	1663.46	1666	1647.28	1644.38	1658.33	1631.29	1632.03	1625.49	1623.49	1633.42	1631.49	1631.81	1635.57	1631.22	1635.85	1633.76	1639.64	1642.44	1636.23	1645.43	1632.82	1618.46	1622.66	1629.23	1628.73	1631.77	1632.87	1634.62	1635.1	1639.67
375.514008	1647.27	1654.7	1653.22	1640.1	1647.33	1651.11	1649.81	1652.75	1652.38	1658.82	1657.67	1657.52	1647.64	1647.59	1642.23	1644.08	1651.33	1660.56	1646.07	1663.9	1667.75	1646.52	1646.34	1657.57	1633.91	1632.66	1627.1	1621.56	1632.92	1630.31	1630.05	1635.62	1632.84	1637.76	1634.68	1639.01	1643.36	1637.67	1647.51	1633.35	1619.48	1622.73	1626.85	1627.84	1630.61	1634.1	1635.81	1631.63	1636.79
376.009003	1647.09	1655.4	1650.28	1643.39	1649.61	1651.86	1648.44	1651.74	1651.48	1656.55	1655.8	1658.79	1648.81	1649.68	1642.69	1642.81	1653.47	1659.62	1645.04	1665.24	1669.97	1649.68	1646.18	1658.74	1633.29	1629.68	1624.23	1621.62	1632.7	1631.29	1629.55	1635.02	1630.94	1636.34	1632.23	1638.89	1641.65	1636.84	1643.77	1630.83	1619.02	1624.07	1628.52	1630.48	1631.48	1632.32	1634.93	1633.95	1637.57
376.503998	1647.06	1657.45	1651.37	1639.63	1647.46	1649.16	1646.53	1652.88	1651.87	1659.84	1656.45	1657.74	1646.12	1648.9	1642.97	1642.56	1652.8	1658.34	1645.77	1663.71	1669.07	1647.47	1644.42	1659.58	1630.9	1630.75	1624.26	1621.91	1633.57	1631.93	1628.6	1634.22	1632.25	1635.24	1632.76	1639.75	1644.04	1638.25	1646.45	1632.63	1618.79	1621.66	1627.8	1628.8	1633.22	1633.3	1635.48	1635	1636.97
376.998993	1646.6	1654.67	1650.68	1639.23	1646.38	1648.45	1647.83	1652.59	1650.27	1659.97	1656.84	1660.64	1647.27	1648.99	1643.09	1642.82	1653.63	1659.58	1645.49	1665.94	1667.69	1645.28	1645.69	1657.69	1629.95	1631.16	1625.66	1621.34	1634.48	1631.18	1630.49	1633.8	1632.16	1637.54	1634.9	1639.23	1642.62	1638.59	1646.44	1632.27	1618.5	1619.96	1625.83	1629.32	1631.99	1633.52	1636.09	1633.94	1638.15
377.493988	1647.18	1655.39	1652.08	1638.09	1648.69	1650.36	1648.95	1653.49	1652.62	1659.23	1657.11	1659.02	1646.11	1652.33	1644.03	1642.24	1653.77	1661.33	1645.78	1664.34	1670.25	1648.24	1645.95	1656.69	1630.92	1632.79	1627.64	1622.41	1637.12	1633.65	1633.14	1635.3	1631.73	1638.37	1636.59	1639.55	1643.8	1637.08	1647.26	1631.36	1619.96	1622.44	1628.69	1629.3	1633.84	1632.56	1635.63	1634.66	1638.46
377.989990	1646.26	1654.6	1651.28	1639.66	1648.59	1648.92	1648.91	1652.58	1650.67	1660.34	1657.16	1658.05	1647.23	1648.3	1644.24	1643.13	1650.8	1659.64	1646.61	1665.14	1667.89	1647.47	1645.37	1658.47	1630.89	1632.23	1623.73	1622.2	1634.75	1631.59	1631.3	1637.95	1632.6	1637.12	1633.55	1640.92	1643.96	1639.02	1646.78	1635.56	1619.05	1621.62	1627.44	1629.77	1632.49	1631	1635.19	1635.94	1637.98
378.484985	1646.67	1656.35	1652.74	1640	1649.57	1649.4	1646.05	1649.86	1649.64	1661.49	1656.95	1657.28	1648.87	1648.95	1642.6	1643.74	1653.79	1659.33	1647.78	1664.18	1668.5	1647.54	1645.66	1659.35	1632.38	1632.73	1625.24	1622.68	1632.88	1631.65	1630.92	1634.15	1632.68	1637.98	1635.41	1640.43	1645.05	1638.22	1648.21	1632.32	1617.67	1622.55	1627.54	1628.05	1631.18	1631.57	1636.48	1634.49	1637.23
378.980011	1645.48	1655.19	1650.64	1641.3	1647.71	1653.05	1648.63	1652.84	1652.8	1660.04	1655.65	1659.25	1649.36	1650.26	1643.85	1642.31	1653.38	1658.27	1646.7	1664.37	1667.43	1646.61	1648.25	1659.7	1632.04	1629.79	1624.78	1623.53	1632.47	1630.94	1630.46	1636.89	1631.8	1637.24	1632.82	1641.64	1643	1638.43	1645.22	1631.68	1619.97	1622.74	1630.56	1631.31	1632.17	1631.81	1637.72	1634.26	1638.69
379.475006	1643.52	1654.12	1650.59	1637.77	1648.23	1649.12	1645.84	1651.04	1649.86	1658.71	1657.3	1656.16	1646.86	1647.44	1640	1643.04	1650.83	1659.69	1646.05	1664.67	1667.9	1647.45	1645.8	1659.52	1632.16	1630.51	1624.64	1623.46	1633.25	1632.74	1630.74	1635	1632.12	1636.32	1632.51	1639.54	1642.13	1638.65	1646.57	1632.16	1616.92	1622.35	1628.89	1630.51	1631.71	1631.68	1636.66	1635.21	1637.13
379.970001	1646.48	1653.47	1648.98	1640.3	1647.95	1649.26	1648.08	1651.15	1650.45	1656.69	1657.76	1658.22	1647.77	1649	1641.17	1643.08	1652.41	1656.72	1644.4	1666.17	1669.49	1646.68	1647.73	1658.57	1633.37	1630.93	1624.62	1620.85	1631.6	1629.05	1631.12	1633.08	1630.76	1636.71	1633.66	1638.54	1643.57	1637.22	1643.63	1632.82	1617.37	1622.21	1627.29	1629.81	1631.05	1633.84	1637.85	1633.87	1637.5
380.466003	1646.46	1654.36	1653.07	1637.8	1646.78	1648.17	1647.22	1650.31	1648.91	1656.93	1655.07	1656.79	1647.39	1648.33	1640.93	1641.89	1650.07	1658.1	1644.51	1664.85	1665.84	1644.71	1646.35	1659.15	1631.26	1630.99	1622.63	1623.45	1631.96	1631.59	1629.62	1633.28	1630.56	1636.16	1632.98	1639.17	1642.93	1637.2	1643.88	1631.95	1617.7	1622.82	1629.41	1629.71	1632.06	1631.55	1636.05	1634.99	1637.55
380.960999	1646.72	1656.47	1650.82	1640	1647.93	1648.42	1647.27	1652.44	1649.55	1659.57	1657.4	1659.26	1648.6	1649.21	1643.65	1644.08	1653.24	1660.14	1648.81	1665.4	1668.16	1646.34	1645.5	1660.79	1632.4	1629.94	1625.44	1620.37	1633.2	1631.08	1628.64	1634.8	1630.47	1638.07	1635.68	1637.2	1643.93	1637.99	1645.24	1630.34	1618.69	1624.47	1629.13	1629.76	1633.28	1632.16	1635.93	1633.03	1637.73
381.455994	1646.16	1654.52	1650.79	1639.63	1648.63	1650.03	1647.15	1651.37	1650.14	1657.85	1657.41	1657.75	1649.01	1648.38	1641.67	1641.01	1652.98	1658.83	1645.45	1664.97	1667.32	1646.41	1644.91	1658.34	1631.95	1633.58	1623.68	1622.18	1631.22	1631.64	1630.62	1635.03	1632.36	1638.87	1634.39	1638.53	1642.56	1636.49	1645.7	1633.33	1618.15	1623.05	1628.53	1628.74	1631.79	1630.64	1634.75	1634.7	1637.63
381.950989	1644.6	1655.68	1653.15	1637.31	1647.31	1649.43	1648.66	1653.45	1651.57	1660.63	1658.24	1659.1	1646.92	1648.72	1644.44	1645.55	1653.46	1659.15	1646.2	1663.99	1666.1	1645.68	1644.66	1658.66	1631.04	1632.55	1624.99	1620.33	1631.97	1632.4	1627.35	1634.9	1629.6	1639.54	1632.35	1639.34	1642.43	1638.63	1644.98	1633.98	1618	1623.25	1628	1631.05	1631.91	1632.77	1636.5	1631.22	1638.57
382.446014	1645.95	1654.25	1650.8	1639.59	1646.08	1651.27	1648.44	1652.36	1651.33	1657.92	1657.91	1657.89	1647.42	1649.58	1643.6	1642.13	1650.98	1659.28	1644.69	1665.29	1668.23	1645.62	1645.16	1659.84	1632.64	1634.81	1624.21	1621.8	1632.48	1632.62	1629.49	1634.68	1632.5	1637.17	1635.15	1640.65	1644.65	1637.7	1645.23	1631.66	1618.62	1622.47	1627.2	1628.19	1631.34	1631.68	1633.74	1635.4	1638.73
382.941986	1647.37	1656.06	1652.97	1640.31	1648.82	1650.09	1648.61	1651.28	1651.34	1659.73	1658.06	1658.93	1647.79	1649.57	1642.58	1642.6	1652.43	1659.06	1646.22	1664.08	1667.94	1644.13	1645.68	1658.24	1633.43	1632.4	1624.87	1621.67	1634.95	1630.29	1629.8	1634.86	1632.44	1640.93	1633.88	1642.93	1648.02	1637.84	1646.32	1630.85	1619.18	1622.06	1629.09	1630.98	1632.2	1635.87	1637.85	1637.38	1638.46
383.437012	1646.99	1653.96	1650.88	1640.79	1649.35	1649.78	1648.26	1652.37	1650.87	1660.06	1657.97	1660.29	1647.22	1648.85	1643.48	1643.93	1650.98	1659.45	1646.45	1666.72	1668.88	1647.98	1647.9	1659.26	1631.34	1632.11	1625.94	1623.65	1633.47	1635.59	1631.67	1637.41	1634.69	1644.71	1634.92	1650.55	1657.73	1646.44	1652.08	1633.29	1618.57	1623.45	1629.19	1629.16	1633.95	1640.23	1641.86	1640.92	1640.62
383.932007	1646.38	1655.26	1652.12	1637.7	1648.38	1650.62	1647.52	1653.01	1652.98	1658.98	1657.92	1662.5	1648.92	1647.56	1642.52	1644.62	1654.76	1658.02	1650.79	1665.85	1668.11	1647.75	1648.69	1660.22	1631.59	1635.18	1626.14	1627.03	1636.71	1641.51	1633.06	1645.19	1638.01	1652.96	1640.1	1658.06	1669.4	1653.04	1656.36	1631.68	1616.44	1629.66	1635.75	1637.79	1638.39	1646.8	1648.79	1647.3	1648.23
384.427002	1649.58	1658.97	1659.1	1644.28	1652.72	1654.86	1650.83	1657.64	1658.11	1660.68	1658.18	1663.35	1649.49	1652.25	1647.7	1649.92	1657.89	1659.05	1655.37	1666.59	1670.09	1647.01	1652.05	1663.61	1634.72	1639.21	1632	1627.73	1642.72	1647.77	1638.7	1652.39	1647.35	1660.93	1648.84	1663.08	1678.52	1658.95	1666.04	1632.29	1622.85	1634.52	1641.42	1641.91	1647.52	1652.38	1657.53	1653.87	1655.97
384.921997	1656.5	1666	1667.92	1648.13	1661.96	1664.35	1658.22	1665.28	1663.95	1664.4	1663.87	1669.73	1656.13	1654.21	1656.67	1658.41	1665.91	1665.58	1665.84	1678.53	1686.58	1655.64	1662.08	1673.45	1637.23	1646.86	1632.6	1633.28	1648.85	1652.36	1646.57	1657.91	1651.34	1666.4	1655.94	1673.39	1686.43	1666.95	1671.25	1635.21	1624.63	1637.31	1647.38	1649.13	1652.53	1658.64	1662.08	1659.09	1663.97
385.417999	1663.25	1673.43	1673.78	1655.95	1669.27	1669.73	1666.1	1671.96	1672.97	1670.48	1668.93	1680.19	1667.84	1661.74	1663.02	1663.03	1674.32	1671	1673.49	1690.67	1700.55	1672.5	1668	1680.5	1640.55	1646.49	1642.96	1639.09	1652.57	1658.72	1650.85	1663.85	1656.88	1678.36	1660.07	1679.06	1697.57	1677.87	1682.47	1638.8	1629.14	1641.3	1650.24	1652.94	1657.03	1664.15	1668.38	1665.72	1669.21
385.912994	1668.39	1677.55	1681.56	1661.43	1679.01	1677.74	1672.06	1678.01	1679.53	1673.94	1670.82	1686.89	1676.02	1666.63	1671.47	1670.35	1679.36	1676.51	1680.25	1697.24	1710.55	1684.06	1675.68	1685.47	1645.82	1652.83	1646.94	1638.55	1656.77	1661.56	1655.38	1669.88	1665.63	1685.63	1667.11	1687.01	1708.48	1684.45	1689.76	1642.29	1631.21	1645.65	1656.55	1658.02	1661.97	1672.64	1674.54	1668.48	1674.7
386.407990	1674.88	1685.17	1688.06	1666.46	1683.66	1683.15	1679.25	1685.97	1686.98	1687.43	1675.54	1690.45	1684.54	1671.98	1676.92	1674.26	1682.36	1688.67	1684.18	1706.6	1719.39	1700.67	1679.97	1690.61	1648.4	1656.8	1653.47	1645.58	1662.56	1670.01	1659.35	1673.46	1670.68	1692.45	1673.48	1693.61	1715.21	1691.37	1695.54	1645.33	1636.08	1648.09	1656.8	1666.18	1669.72	1676.51	1680.19	1675.25	1680.61
386.903015	1678.71	1686.86	1689.28	1672.67	1688	1687.08	1683.97	1687.73	1685.17	1712.13	1677.7	1692.92	1688.81	1676.19	1684.02	1679.44	1688.7	1708.99	1689.67	1710.58	1726.77	1705.66	1684.12	1696.19	1651.41	1661.29	1652.48	1650.16	1666.39	1674.78	1662.93	1681.73	1673.76	1697.34	1677.35	1696.78	1720.65	1696.51	1699.65	1642.05	1636.54	1651.05	1664.46	1668.29	1671.91	1684.5	1684.58	1680.54	1685.41
387.398987	1680.87	1692.48	1693.11	1673.06	1691.21	1693.96	1691.64	1694.11	1687.81	1748.42	1684.11	1698.53	1689.59	1678.54	1687.8	1682.7	1691.93	1733.5	1696.41	1716.49	1736.38	1713.36	1686.53	1700	1652.92	1664.72	1655.18	1649.8	1672.09	1675.79	1667.68	1683.75	1678.95	1702.4	1680.83	1703.26	1728.57	1699.31	1703.74	1647.88	1637.83	1653.12	1665.56	1672.39	1675.11	1683.77	1689.64	1684.61	1686.74
387.894012	1687.88	1697.67	1699.43	1675.13	1695.81	1697	1690.34	1696.15	1692.01	1782.8	1688.97	1698.13	1693.46	1681.57	1692.87	1688.03	1696.98	1754.87	1699.95	1720.62	1742.95	1714.31	1690.39	1701.84	1656.94	1668.81	1659.81	1655.02	1672.67	1680.56	1672.89	1688.03	1680.03	1707.88	1682.12	1706.59	1731.03	1702.57	1708.81	1648.66	1641.34	1655.31	1668.94	1674.57	1680.28	1688.78	1692.64	1689.22	1692.71
388.389008	1687.51	1702.41	1700.27	1678.3	1697.49	1698.57	1696.37	1700.19	1695.14	1805.6	1694.08	1702.73	1696.46	1685.24	1698.41	1690.06	1698.03	1773.46	1700.97	1725.99	1743.55	1716.18	1692.79	1703.48	1656.24	1669.59	1662.02	1658.39	1675.83	1682.02	1672.42	1689.3	1684.4	1709.34	1685.62	1709.04	1736.68	1708.86	1711.58	1649.14	1641.89	1659.4	1669.35	1676.66	1679.49	1692.24	1694.53	1688.93	1695.71
388.884003	1689.87	1701.95	1702.14	1681.33	1701.36	1699.08	1700.62	1700.26	1697.79	1826.97	1697.15	1703.62	1701.82	1688.96	1699.63	1692.08	1697.41	1791.06	1706.83	1733.08	1754.26	1726.34	1694.01	1707.74	1658.13	1670.74	1664.4	1658.11	1681.88	1683.04	1675.71	1693.97	1686.52	1717	1691.87	1712.49	1742.94	1711.83	1713.5	1652.08	1644.01	1661.78	1674.83	1679.76	1682.09	1692.45	1700.29	1691.89	1699.77
389.378998	1691.22	1708.03	1703.95	1684.81	1703.78	1701.99	1703.22	1704.77	1697.89	1838.09	1699.48	1705.59	1699.08	1689.65	1702.18	1694.95	1699.9	1793.92	1707.95	1731.98	1753.48	1727.85	1697.75	1707.55	1660.91	1671.53	1666.49	1657.72	1681.14	1687.45	1678.34	1694.33	1689.99	1718.7	1690.55	1714.19	1742.5	1714.82	1719.38	1651	1645.28	1663.11	1675.77	1683.47	1686.34	1697.74	1699.79	1694.41	1699.93
389.875000	1695.56	1707.6	1705.14	1686.88	1707.12	1703.89	1702.2	1703.53	1698.19	1843.63	1702.25	1709.07	1704.84	1688.31	1701.25	1695.38	1704.37	1802.21	1708.73	1731.71	1757.81	1728.14	1701.44	1711.08	1664.1	1676.3	1668.68	1662.02	1681.25	1686.09	1679.28	1698.23	1691.11	1721.84	1691.7	1718.16	1747.11	1718.47	1720.01	1651.24	1645.89	1664.51	1677.62	1683.98	1685.46	1700.5	1702.95	1695.08	1701.51
390.369995	1698.4	1713.11	1706.09	1687.82	1707.1	1706.49	1708.34	1708.48	1701.04	1849.25	1705.19	1708.49	1703.72	1689.7	1707.54	1699.21	1701.56	1810.01	1710.94	1732.67	1759.12	1733	1703.18	1713.42	1661.15	1676.95	1671.15	1663.73	1682.17	1691.65	1681.54	1701.56	1691.6	1725.52	1694.16	1719.29	1749.96	1719.63	1720.9	1655.67	1645.2	1666.31	1680.1	1686.21	1686.93	1702.37	1705.49	1698.88	1702.93
390.864990	1695.9	1711.29	1707.92	1689.91	1703.39	1706.8	1706.17	1709.68	1702.55	1850.87	1703.01	1704.71	1706.71	1691.53	1706.48	1698.46	1703.25	1805.72	1713.07	1735.19	1764.17	1733.56	1704.28	1715.36	1661.53	1679.74	1671.02	1662.28	1686.02	1692.83	1680.41	1700.91	1695.03	1727.05	1694.85	1719.07	1752.05	1720.78	1724.16	1651.75	1645.82	1668.97	1682.32	1686.8	1689.31	1704.65	1708.56	1695.09	1705.1
391.359985	1699.11	1714.31	1710.32	1688.5	1706.86	1706.68	1705.69	1709.02	1702.35	1857.47	1706.62	1710.26	1708.08	1693.54	1706.41	1699.25	1706.92	1812	1714.63	1737	1765.93	1736.42	1704.97	1716.15	1663.92	1680.26	1673.83	1664.15	1686.22	1694.77	1683.67	1703.92	1695.46	1727.39	1693.53	1719.24	1752.39	1721.18	1722.05	1655.46	1646.72	1667.03	1683.06	1688.13	1689.9	1705.48	1709.47	1699.61	1704.87
391.855011	1698.83	1713.29	1713.68	1689.96	1712.35	1709.51	1707.39	1711.88	1705.37	1854.76	1707.57	1709.95	1709.14	1693.67	1710.3	1702.46	1709.2	1810.18	1716.4	1741.2	1768.59	1737.65	1706.65	1715.68	1662.57	1681.6	1672.49	1666.45	1690.2	1695.3	1686.2	1705.63	1699.4	1729.12	1698.96	1718.87	1756.45	1722.42	1724.28	1655.79	1647.77	1671.12	1682.82	1691.52	1693.08	1706.27	1711.33	1701.18	1707.98
392.351013	1698.61	1717.37	1710.2	1692.23	1711.78	1711.73	1708.22	1711.5	1703.65	1849.1	1708.16	1709.06	1708.27	1693.7	1708.05	1702.92	1709.41	1810.77	1715.84	1743.96	1772.97	1738.86	1707.41	1714.84	1666.6	1683.55	1673.36	1667.21	1688.98	1697.07	1684.27	1703.78	1697.94	1728.76	1699.26	1722.98	1753.15	1720.67	1725.23	1655.59	1649.29	1669.64	1685.71	1689.98	1693.37	1708.83	1711.6	1700.61	1709.71
392.846008	1696.71	1718.9	1710.32	1690.71	1714.07	1711.92	1710.08	1711.87	1705.18	1855.98	1709.77	1711.95	1709.21	1696.54	1710.1	1705.91	1711.5	1811.41	1719.77	1743.99	1772.14	1741.85	1709.38	1718.26	1667.91	1682.06	1675.98	1668.43	1689.75	1699.17	1684.33	1706.4	1698.98	1732.69	1698.27	1724.02	1755.47	1726.36	1727.74	1654.81	1649.62	1672.65	1685	1690.46	1692.26	1709.63	1712.4	1700.02	1708.28
393.341003	1704.08	1715.41	1712.52	1693.84	1713.37	1711.91	1709.41	1714.2	1707.14	1856.74	1711.48	1713.83	1712.18	1696.84	1712.46	1703.21	1710.26	1812.25	1718.78	1744.76	1775.51	1742.2	1709.72	1718	1665.24	1683.92	1674.95	1668.09	1689.94	1698.13	1686.32	1708.27	1699.94	1736.01	1698.81	1723.49	1757.82	1726.26	1728.79	1653.75	1650.23	1672.43	1686.59	1689.82	1692.68	1709.13	1711.46	1702.28	1710.38
393.835999	1701.99	1717.89	1713.28	1691.67	1715.68	1714.45	1710.78	1714.01	1706.87	1854.17	1712.92	1712.88	1709.86	1696.35	1713.64	1706.4	1711.67	1809.74	1719.86	1745.78	1774.55	1740.71	1711.58	1720.32	1667.17	1682.87	1677.45	1669.74	1691.28	1698.1	1684.39	1708.71	1700.79	1733.88	1698.81	1724.27	1757.1	1726.37	1728.48	1654.83	1648.95	1671.36	1685.42	1692.59	1695.54	1709.8	1714.6	1705.25	1711.15
394.330994	1701.62	1716.42	1714.5	1694.13	1713.89	1714.74	1712.21	1714.03	1708.58	1848.49	1714.25	1714.62	1710.24	1695.43	1710.2	1702.98	1710.73	1814.24	1718.9	1745.71	1777.06	1741.38	1708.56	1721.36	1666.09	1685.13	1675.11	1670.52	1693.75	1698.59	1688.57	1710.49	1702.13	1735.76	1703.51	1724.88	1757.1	1723.42	1729.79	1655.13	1650.97	1670.6	1685.5	1694.28	1697.47	1710.73	1715.52	1703.31	1713.64
394.826996	1702.98	1718.75	1715.59	1693.98	1715.44	1716.12	1713.59	1715.47	1708.68	1854.12	1715.81	1716.28	1710.19	1695.39	1711.3	1704.68	1711.67	1811.23	1718.79	1747.59	1774.09	1736.84	1712.3	1720.19	1665.48	1684.16	1679.31	1669.37	1697.03	1700.22	1686.77	1709.47	1701.11	1736.82	1699.94	1727.81	1754.4	1726.13	1727.91	1655.95	1650.09	1673.86	1689.31	1693.74	1695.82	1709.96	1716	1706.41	1714.32
395.321991	1704.06	1720.89	1717.44	1695.34	1716.81	1718.78	1713.08	1717.81	1709.34	1847.66	1718.15	1714.39	1712.45	1698.31	1712.47	1703.79	1713.04	1810.27	1719.85	1745.09	1774.26	1739.36	1712.15	1723.9	1668.33	1686.37	1677.96	1671.09	1693.47	1701.59	1689.36	1711.84	1701.68	1737.5	1704.25	1726.11	1759.32	1728.58	1731.99	1657.53	1649.82	1672.61	1689.4	1697.41	1697.95	1709.08	1717.64	1703.62	1713.6
395.816986	1702.87	1722.46	1714.7	1693.65	1717.82	1715.66	1712.62	1717.46	1711.33	1847.9	1718.1	1712.39	1711.86	1695.72	1711.82	1706.49	1713.2	1811.58	1722.06	1748.33	1780.27	1743.83	1713.3	1723.14	1666.62	1687.34	1679.4	1669.32	1695.37	1700.35	1689.96	1711.6	1704.1	1739.39	1703.26	1725.86	1761.51	1728.87	1733.28	1656.02	1650.38	1671.47	1691.02	1695.97	1697.37	1712.01	1715.2	1706.09	1716.01
396.312012	1703.49	1722.55	1715.87	1695.47	1718.58	1717.27	1711.95	1719	1708.91	1852.35	1722.25	1716	1716.3	1697.1	1713	1707.84	1713.91	1812.34	1721.38	1749.27	1776.64	1744.07	1713.44	1722.77	1665.93	1689.6	1679.29	1673.01	1695.48	1702.59	1690.46	1710.12	1704.52	1741.43	1704.12	1729.13	1762.87	1729.71	1731.9	1659.64	1652.75	1674.64	1689.07	1697.73	1700.75	1714.89	1715.15	1707.15	1712.81
396.807007	1706.62	1723.33	1720.01	1695.81	1718.41	1718.23	1716.1	1719.99	1710.88	1857.25	1720.17	1718.61	1715.01	1698.72	1717.35	1710.33	1716.33	1816.8	1722.53	1752.76	1781.7	1747.73	1713.17	1724.78	1665.47	1692.45	1686.56	1673.39	1697.71	1704.9	1690.42	1715.28	1709.66	1741.51	1706.17	1731.81	1764.24	1728.26	1734.59	1657.49	1651.48	1674.91	1690.53	1701.28	1699.48	1712.86	1717.76	1709.41	1717.61
397.303009	1705.3	1726.28	1717.85	1699.47	1721.99	1721.93	1716.28	1722.55	1710.96	1857.45	1725.88	1719.79	1718.35	1697.26	1715.5	1711.67	1715.54	1815.23	1726.03	1747.25	1779.51	1739.42	1711.96	1723.74	1666.54	1692.84	1683.45	1672.67	1697.72	1704.65	1690.01	1714.63	1706.84	1741.05	1704.87	1730.13	1760.5	1730.56	1736.17	1655.26	1652.18	1676.46	1694.91	1699.89	1699.38	1715.42	1719.51	1709.96	1716.14
397.798004	1706.6	1721.2	1714.81	1696.4	1719.86	1718.11	1714.91	1720.9	1712.55	1856.05	1721.78	1717.13	1714.95	1701.63	1719.26	1707.06	1715.75	1816.25	1722.54	1747.57	1779.88	1745.87	1714.52	1724.6	1667.81	1692.36	1681.51	1673	1698.81	1704.46	1691.49	1714.44	1706.17	1740.25	1706.5	1732.14	1766.55	1732.56	1736.4	1659.45	1653.08	1675.89	1693.47	1699.95	1699.84	1714.4	1717.81	1708.99	1719.1
398.292999	1708.85	1723.24	1717.36	1700.43	1720.38	1720.04	1714.25	1722.55	1711.43	1852.41	1724.75	1719.71	1719.32	1702.02	1717.95	1710.52	1718.89	1814.39	1722.4	1749.16	1782.63	1744.52	1714.36	1724.38	1671.43	1692.19	1682.71	1673.51	1698.39	1705.82	1691.73	1712.09	1705.53	1740.69	1707.49	1732.99	1766.57	1731.35	1737.03	1658.93	1653.78	1677.57	1692.08	1696.73	1697.97	1711.02	1718	1711.36	1717.65
398.787994	1707.48	1723.2	1718.75	1696.15	1719.55	1719.51	1713.59	1717.19	1710.55	1854.67	1720.76	1720	1719.35	1700.16	1718.35	1711.23	1717.44	1814	1726.42	1752.79	1784.92	1752.95	1717.59	1727.1	1669.6	1692.18	1685.19	1674.43	1701.09	1707.64	1690.9	1716.99	1706.75	1741.14	1706.29	1734.46	1765.02	1731.74	1736.18	1658.46	1654.77	1678.34	1692.95	1701.25	1702.44	1715.5	1720.83	1709	1719.81
399.283997	1704.56	1727.95	1717.43	1698.76	1717.87	1719.52	1717.71	1721.59	1709.75	1848.52	1723.79	1719.49	1715.06	1700.33	1718.46	1712.47	1717.43	1817.49	1725.63	1752.48	1782.12	1750.51	1720.59	1724.94	1672.21	1692.61	1681.63	1676.43	1697.85	1706.56	1693.23	1715.06	1704.94	1740.84	1705.91	1731.75	1767.31	1732.87	1736.71	1657.62	1652.11	1678.43	1693.58	1700.44	1702.32	1718.87	1721.22	1712.28	1718.64
399.778992	1708.73	1725.74	1718.99	1700.34	1720.66	1720.96	1716.96	1720.1	1709.3	1847.87	1723.79	1719.5	1721.59	1702.09	1718.08	1713.55	1719.53	1815.6	1725.54	1754.45	1785.78	1754.08	1718.26	1728.18	1668.36	1694.01	1682.88	1674.98	1702.9	1707.67	1694.06	1717.58	1706.77	1745.68	1707.19	1732.69	1766.12	1732.79	1736.98	1661.87	1655.66	1681.77	1697.49	1701.4	1701.54	1716.73	1722.05	1710.8	1719.06
400.273987	1708.87	1726.77	1718.62	1700.36	1721.89	1722.2	1716.48	1724.05	1713.4	1852.23	1726.31	1717.96	1719.42	1699.33	1717.78	1710.95	1720.49	1816.69	1727.73	1751.75	1785.71	1748.94	1719.62	1727.22	1670.97	1694.08	1685.93	1674.41	1701.18	1706.06	1694.51	1718.83	1710.09	1746.52	1707.74	1735.12	1767.67	1735.43	1739.81	1659.57	1655.85	1678.88	1694.89	1701.78	1704	1715.41	1723.06	1710.53	1718.92
400.769012	1709.03	1726.95	1721.81	1700.8	1723.05	1722.2	1717.9	1724.63	1713.89	1853.89	1726.89	1721.91	1718.68	1703.02	1720.77	1714.93	1719.58	1821.97	1729.15	1751.5	1785.37	1753.8	1720.03	1726.66	1672.73	1694.54	1682.65	1673.55	1701.26	1706.48	1694.68	1717.94	1709.92	1744.15	1707.71	1732.84	1768.62	1733.82	1740.36	1657.37	1654.72	1677.62	1698.28	1697.69	1704.34	1715.41	1719.66	1710.75	1719.71
401.264008	1708.39	1728.78	1720.85	1702.64	1722.87	1720.74	1719.26	1721.85	1716.2	1853.71	1727.62	1718.85	1722.27	1700.89	1718.95	1713.48	1719.55	1817.43	1727.27	1754.03	1792.74	1752.31	1717.35	1726.6	1668.95	1691.96	1682.11	1679.9	1702.31	1705.03	1693.42	1718.22	1705.57	1742.73	1710.86	1733.25	1768.02	1733.02	1738.14	1659.89	1656.21	1683.33	1696.92	1699.64	1702.67	1718.46	1723.86	1712.58	1718.62
401.760010	1707.13	1725.87	1718.77	1699.15	1723.14	1720.96	1716.55	1722.84	1714.69	1852.3	1726.06	1719.99	1717.72	1701.98	1721.05	1712.85	1720.48	1816.11	1728.2	1752.78	1786.99	1752.67	1718.2	1726.58	1671.45	1691.47	1683.55	1676.08	1701.56	1709.75	1694.19	1716.75	1708.53	1746.28	1709.4	1732.75	1770.91	1736.71	1742.66	1658.01	1654.46	1680.54	1697.87	1702.48	1703.06	1719.38	1724.36	1711.47	1719.58
402.255005	1707.84	1726.23	1718.68	1700.85	1724.19	1720.89	1715.98	1721.87	1713.85	1852.34	1727.35	1721.98	1719.28	1702.71	1717.76	1712.93	1720.58	1822.67	1728.61	1753.82	1788.36	1753.55	1718.03	1728.83	1671.43	1694.06	1684.36	1673.32	1700.74	1705.44	1695.2	1717.18	1709.4	1745.59	1708.39	1734.47	1766.45	1737.45	1740.36	1657.45	1656.67	1678.34	1696.4	1702.68	1703.81	1717.91	1724.21	1710.78	1719.52
402.750000	1705.67	1730.35	1720.88	1699.72	1723.64	1723.7	1719.96	1724.17	1716.47	1852.86	1724.79	1721.35	1720.34	1702.43	1720.59	1716.32	1723.47	1820.12	1729.32	1754.99	1789.21	1754.33	1722	1729.28	1670.49	1697.76	1684	1677.23	1703.21	1709.45	1697.19	1717.95	1712.49	1745.94	1711.76	1734.01	1771.12	1738.3	1741.46	1660.68	1655.22	1681.14	1698.75	1703.47	1703.98	1720.29	1723.43	1712.04	1723.02
403.244995	1708.14	1727.26	1720.35	1703.66	1724.32	1720.75	1717.96	1722.18	1714.89	1848.31	1725.64	1720.98	1720.39	1702.32	1720.57	1716.38	1721.94	1816.89	1729.89	1755.7	1789.99	1753.1	1720.09	1728.1	1670.08	1700.21	1685.73	1676.98	1703.84	1709.37	1695.89	1719.15	1712.12	1745.81	1710.5	1735.88	1771.79	1738.38	1741.61	1660.91	1656.29	1678.98	1699.21	1700.84	1703.18	1720.31	1725.23	1713.63	1717.99
403.739990	1710.36	1726.15	1719.63	1700.95	1725	1726.76	1718.15	1723.77	1715.98	1850.05	1725.9	1721.43	1719.94	1700.55	1719.37	1714.81	1720.33	1815.66	1728.81	1751.24	1787.79	1754.55	1721.06	1730.45	1670.71	1697.43	1686.5	1677.14	1704.57	1707.6	1694.86	1720.94	1711.63	1747.27	1711.44	1735.44	1768.95	1738.47	1744.91	1658.35	1653.27	1682.01	1696.08	1703.96	1701.92	1717.25	1726.18	1712.55	1721.84
404.235992	1706.9	1731.11	1718.64	1699.72	1724.25	1724	1718.93	1724.45	1717.79	1846.44	1728.79	1720.35	1722.77	1701.37	1720.89	1714.59	1719.39	1815.36	1728.46	1755.54	1789.18	1755.7	1722.61	1730.32	1670.24	1699.27	1684.22	1677.09	1703.09	1710.56	1698.3	1722.19	1711.84	1743.9	1710.41	1738.49	1773.89	1735.82	1744.5	1660.75	1655.24	1680.36	1696.79	1703.99	1704.43	1723.46	1725.09	1713.83	1722.82
404.730988	1708.45	1731	1721.4	1703.1	1723.85	1723.97	1716.71	1725.27	1715.87	1849.85	1729.62	1722.52	1720.08	1703.39	1720.87	1713.88	1721.12	1818.18	1728.31	1752.32	1788.36	1752.47	1721.11	1728.57	1672.75	1696.72	1686.35	1676.69	1706.24	1708.52	1697.2	1719.72	1709.83	1745.38	1713.42	1735.22	1771.3	1735.1	1741.35	1661.72	1655.28	1683.31	1697.92	1702.72	1701.96	1720.51	1724.5	1715.9	1722.85
405.226013	1710.21	1730.8	1722.53	1700.15	1726.97	1724.71	1718.05	1725.46	1716.07	1845.68	1728.69	1722.89	1722.58	1703.37	1722.91	1716.53	1721.85	1816.28	1730.77	1757.08	1791.16	1758.67	1722.83	1733.03	1672.81	1699.25	1687.47	1678.64	1702.1	1712.69	1696.87	1721.35	1710.38	1745.46	1709.94	1739.95	1771.27	1740.07	1742.56	1661.15	1654.21	1684.01	1696.47	1706.78	1702.35	1723.17	1725.86	1714.63	1722.58
405.721008	1710.43	1728.83	1721.17	1701.69	1724.22	1723.62	1720	1724.2	1716.05	1848.35	1732.2	1723.39	1723.6	1704.94	1720.68	1718.24	1721.71	1821.11	1732.14	1756.25	1790.17	1759.08	1723.69	1732.44	1672.59	1697.42	1684.93	1678.29	1703.25	1711.47	1694.92	1722.69	1709.8	1747.41	1711.22	1736.3	1768.12	1738.93	1745.97	1658.92	1660.19	1683.28	1700.94	1703.71	1703.6	1720.02	1724.77	1713.44	1724.49
406.216003	1709.21	1732.44	1721.77	1705.06	1727.11	1726.59	1722.33	1724.35	1717.15	1848.75	1733.61	1723.87	1720.52	1705.16	1719.71	1715.33	1721.86	1813.33	1729.98	1756.64	1786.16	1757.67	1723.44	1731.94	1671.58	1700.46	1687.62	1677.64	1703.42	1713.34	1698.28	1723.44	1711.88	1748.9	1711.21	1740.54	1773.48	1740.84	1743.19	1659.73	1656.14	1680.71	1700.21	1703.34	1704.98	1722.98	1727.36	1715.88	1723.56
406.712006	1710.21	1728.21	1723.04	1702.48	1723.97	1725.06	1720.46	1724.76	1715.59	1845.37	1730.41	1721.15	1723.78	1703.13	1724.46	1716.3	1722.26	1813.11	1732.03	1754.98	1788.54	1758.83	1721.39	1732.87	1668.93	1698.05	1682.97	1677.42	1703.08	1708.39	1697.52	1721.06	1712.29	1749.94	1710.32	1736	1770	1741.02	1741.25	1661	1657.97	1681.9	1697.94	1704.39	1703.64	1720.89	1727.56	1715.48	1722.73
407.207001	1712.02	1730.45	1721.68	1701.92	1727.03	1726.52	1721.07	1726.79	1717.08	1844.77	1728.7	1723.95	1720.41	1703.77	1724.11	1717.19	1722.49	1813.46	1731.49	1759.71	1788.52	1757.16	1721.56	1730.26	1671.93	1696.41	1686.31	1678.54	1705.17	1711.85	1697.55	1721.42	1712.49	1750.51	1714.02	1738.43	1775.27	1744.08	1743.79	1662.12	1657.05	1682.09	1697.12	1706.5	1708.6	1722.02	1726.34	1713.56	1722.63
407.701996	1710.72	1732.25	1722.5	1701.82	1725.86	1724.02	1721.14	1725.65	1716.95	1843.75	1730.19	1724.47	1721.74	1703.86	1721.91	1718.22	1722.03	1815.28	1731.35	1759.18	1793.51	1758.94	1723.47	1731.37	1673.87	1701.43	1687.61	1680.09	1705.37	1714.25	1699.86	1721.98	1712.66	1748.89	1710.1	1738.76	1773.85	1738.24	1743	1662.96	1659.39	1682.91	1696.81	1704.63	1707.7	1722.16	1728.48	1715.38	1723.78
408.196991	1713.14	1731.34	1721.03	1702.47	1728.89	1724.73	1720.58	1726.97	1717.5	1847.5	1732.13	1724.28	1726.04	1705.09	1724.47	1717.02	1724.67	1816.16	1733.81	1757.5	1788.55	1758.11	1721.32	1733.22	1671.15	1701.71	1688.37	1681.41	1706.75	1713.63	1698.84	1722.71	1712.94	1750.66	1715.1	1739.45	1776.5	1739.74	1743.6	1661.38	1655.8	1683.23	1702.69	1705.24	1706.75	1724.5	1727.06	1715.43	1727.49
408.691986	1712.41	1728.11	1722.64	1702.63	1726.61	1728.55	1719.86	1724.1	1716.75	1845.52	1729.18	1726.05	1726.65	1705.98	1722.87	1717.61	1724.05	1816.29	1731.95	1759.72	1792.12	1762.41	1722	1732.5	1672.1	1700.53	1688.86	1678.28	1706.29	1714.06	1696.27	1723.88	1716.35	1749.2	1714.88	1737.61	1775.67	1740.59	1744.03	1660.32	1657.41	1683.48	1699.25	1705.41	1707.24	1718.85	1726.79	1721.93	1724.08
409.187988	1715.41	1731.87	1723.9	1704.79	1728.55	1725.82	1719.21	1725.24	1717.52	1843.8	1731.86	1724.36	1722.63	1706.74	1724.14	1719.14	1722.5	1816.66	1733.49	1755.29	1785.82	1759.22	1726.27	1729.84	1672.31	1699.57	1685.9	1679.74	1704.13	1712.93	1697.83	1719.27	1713.34	1752.05	1714.34	1739.74	1778.41	1738.84	1745.58	1661.25	1658.68	1685.29	1699.01	1707.85	1706.43	1725.64	1730.38	1717.54	1725.74
409.683014	1712.09	1728.43	1723.87	1704.51	1727.23	1726.54	1719.81	1725.45	1719.52	1840.67	1731.11	1724.52	1722.5	1704.7	1723.97	1718.54	1724.59	1816.17	1733.32	1759.27	1787.78	1755.72	1722.38	1733.31	1672.87	1699.51	1685.99	1678.41	1705.96	1710.52	1699.01	1721.89	1714.38	1752.8	1713.3	1737.34	1773.79	1739.25	1745.44	1659.66	1658.46	1682.43	1697.64	1703.46	1703.37	1724.33	1726.35	1716.59	1724.36
410.178009	1711.47	1729.83	1722.51	1702.27	1725.92	1722.03	1721.97	1724.58	1718.88	1836.88	1732.56	1720.82	1723.26	1703.68	1723.53	1716.95	1723.71	1808.36	1731.76	1754.89	1789.25	1757.11	1724.23	1730.79	1670.98	1696.2	1685.59	1681.74	1705.21	1711.62	1698.42	1722.81	1713.58	1746.84	1715.94	1740.23	1775.93	1741.75	1743.44	1661.19	1657.24	1684.23	1703.37	1706.36	1706.21	1722.88	1724.82	1717.73	1723.99
410.673004	1712.21	1731.26	1724.29	1702.99	1729.88	1726.32	1719.7	1726.06	1717.42	1840.19	1729.89	1723.51	1723.83	1707.61	1722.43	1719.06	1721.58	1812.41	1733.51	1755.08	1789.61	1758.96	1722.28	1732.26	1673.22	1702.01	1687.09	1680.3	1707.31	1713.79	1697.39	1722.96	1714.35	1753.94	1714.81	1739.67	1775.96	1740.44	1746.98	1663.59	1657.49	1683.65	1699.51	1709.07	1708.23	1723.07	1730.42	1716.26	1724.79
411.167999	1712.73	1731.85	1724.25	1703.69	1725.52	1725.8	1721.25	1730.13	1717.42	1837.35	1730.66	1721.62	1723.86	1703.38	1723.68	1720.08	1723.69	1810.11	1730.44	1757.81	1790.18	1754.83	1721.84	1733.79	1672.12	1698.31	1688.65	1681.75	1706.79	1710.92	1697.51	1724.27	1712.2	1751.64	1713.38	1739.32	1777.5	1742.1	1747.43	1661.96	1658.3	1683.21	1701.83	1709	1710.61	1723.48	1727.51	1718.72	1726.04
411.664001	1711.75	1733.44	1722.92	1705.79	1724.79	1727.42	1721.19	1726.25	1720.13	1843.12	1731.95	1725.84	1720.95	1708.11	1724.47	1720.86	1722.11	1813.35	1734.46	1758.05	1791.18	1759.5	1724.97	1730.01	1673.2	1701.01	1690.29	1681.74	1707.08	1712.92	1699.82	1723.05	1717.55	1750.56	1713.77	1743.42	1777.65	1741.62	1748.67	1661.63	1656.56	1684.15	1700.76	1706.96	1707.05	1724.09	1730	1717.62	1724.05
412.158997	1712.09	1735.6	1724.97	1704.09	1724.58	1727.47	1720.83	1729.5	1717.62	1841.28	1732.33	1722.69	1725.02	1703.28	1723.24	1721.86	1724.41	1811.38	1731.68	1756.31	1789.61	1759.18	1723.19	1732.66	1671.02	1700.03	1691.31	1680.74	1708.42	1710.96	1697.46	1723.32	1717.03	1752.04	1714.18	1738.44	1776.58	1738.95	1746.62	1661.32	1656.92	1684.94	1700.42	1708.39	1707.55	1723.61	1730.62	1715.24	1723.45
412.653992	1709.5	1730.39	1721.94	1703.46	1726.91	1725.21	1720.4	1726.35	1718.62	1841.54	1730.07	1723.79	1725.22	1704.48	1724.92	1719.38	1723.29	1810.7	1733.05	1758.03	1790.23	1757.64	1725.29	1733.84	1673.3	1699.65	1688.03	1681.41	1705.64	1714.5	1698.69	1722.65	1714.7	1753.26	1713.84	1740.99	1777.7	1743.25	1747.02	1660.83	1658.33	1684.61	1701.97	1708.77	1707.39	1724.45	1730.94	1719.12	1727.35
413.148987	1710.5	1732.48	1723.79	1704.05	1725.45	1727.52	1720.09	1726.74	1719.33	1841.62	1730.79	1725.31	1724.27	1706.79	1724.41	1721.24	1724.03	1809.97	1732.22	1757.71	1786.03	1759.02	1726.55	1734.56	1672.31	1699.71	1689.2	1681.04	1708.57	1716.25	1701.08	1723.69	1714.32	1753	1716.19	1740.88	1779.1	1745.64	1749.48	1663.09	1659.73	1685.71	1704.26	1710.2	1709.06	1723.97	1730.59	1719.69	1726.39
413.644012	1709.78	1733.05	1724.03	1703.55	1725.57	1725.18	1723.46	1727.05	1718.89	1840.1	1728.64	1723.17	1724.19	1704.96	1723.02	1720.32	1723.27	1810.78	1735.12	1757.16	1791.69	1758.97	1728.41	1731.3	1672.96	1700.17	1689.96	1680.96	1708.43	1712.43	1702.57	1725.44	1715.45	1753.06	1716.31	1740.65	1774.69	1744.19	1750.23	1659.9	1659.73	1684.66	1699.92	1706.81	1706.94	1725.71	1731.77	1719.15	1725.28
414.140015	1712.6	1731.38	1723.23	1702.65	1726.04	1724.92	1722.86	1726.67	1717.78	1839.97	1733.33	1724.14	1723.45	1703.7	1725.73	1720.36	1722.63	1813.13	1731.2	1754.22	1789.93	1760.74	1719.31	1731.63	1674.43	1701.08	1688.21	1681.4	1705.47	1714.61	1699.59	1724.03	1713.54	1754.72	1716.88	1741.52	1779.49	1741.64	1748.02	1659.21	1660.21	1682.98	1702.31	1710.48	1709.96	1725.11	1729.07	1719.37	1725.47
414.635010	1712.49	1733.34	1725.51	1706.21	1728.31	1728.34	1723.33	1730.98	1719.17	1837.54	1730.64	1723.73	1725.15	1705.26	1724.54	1719.47	1722.79	1812.96	1732.22	1757.37	1791.2	1757.92	1723.93	1734.45	1674.41	1701.03	1687.09	1680.75	1707.33	1717.1	1700.35	1724.03	1717.55	1752.57	1717.1	1742.48	1777.9	1742.13	1749.34	1659.55	1656.87	1687.22	1703.65	1706.65	1704.72	1726.97	1730.15	1718.55	1726.76
415.130005	1711.93	1729.49	1723.48	1704.72	1729.42	1726.83	1724.24	1727.55	1720.26	1836.64	1733.18	1725.28	1724.88	1706.27	1725.44	1720.35	1725.99	1809.94	1733.49	1758.14	1793.07	1758.1	1726.62	1732.37	1674.95	1702.9	1691.73	1685.99	1709.31	1714.56	1701.52	1724.33	1719.73	1752.08	1718.02	1741.07	1780.6	1743.84	1749.26	1662.47	1657.31	1684.34	1706.37	1706.52	1710.64	1726.18	1730.05	1718.83	1725.63
415.625000	1712.88	1733.03	1725.06	1705.56	1724.98	1726.83	1722.1	1727.07	1718.84	1843.05	1731.92	1726.05	1724.63	1704.85	1725.06	1721.47	1726.63	1807.46	1730.01	1757.99	1789.25	1759	1720.88	1733.69	1672.86	1704.73	1686.74	1680.95	1709.82	1715.01	1699.79	1725.59	1714.78	1754.01	1714.44	1742.79	1779.3	1741.24	1748.01	1665.61	1659.68	1685.2	1701.89	1712.83	1707.41	1727.01	1731.46	1719.21	1731.4
416.121002	1711.03	1731.21	1725.41	1704.82	1729.39	1726.82	1722.65	1726.09	1717.75	1837.44	1733.43	1727.63	1722.47	1707.61	1726.29	1718.87	1724.96	1807.69	1737.65	1761.51	1795.39	1759.98	1724.38	1734.93	1674.27	1701.48	1689.99	1681.46	1709.16	1717.74	1700.73	1726.07	1715.55	1754.69	1714.7	1741.58	1779.91	1742.47	1747.58	1663.08	1658.56	1683.68	1701.69	1709.66	1708.26	1726.84	1730.79	1719.67	1727.56
416.615997	1711.5	1731.71	1724.86	1705.53	1729.94	1726.9	1723.37	1728.9	1719	1841.85	1732.43	1728.26	1726.17	1706.52	1724.9	1722.54	1725.84	1808.81	1736.77	1757.72	1790.06	1762.25	1726.84	1735.04	1673.88	1702.56	1690.46	1679.65	1708.36	1712.45	1699.97	1725.73	1718.67	1751.9	1718.16	1742.1	1779.72	1743.01	1748.85	1664.31	1657.17	1686.41	1702.33	1708.11	1709.91	1726.42	1729.77	1717.77	1730.96
417.110992	1710.98	1731.45	1722.62	1705.82	1726.23	1725.61	1721.77	1727.98	1720.77	1841.16	1734.27	1723.93	1726.48	1705.63	1722.22	1718.23	1726.3	1810.88	1736.03	1757.05	1788.48	1759.95	1725.25	1736.44	1674.29	1700.58	1689.69	1683.54	1706.61	1715.64	1701.89	1726.41	1716.26	1753.19	1716.35	1745.58	1780.92	1744.18	1747.97	1662.68	1657.53	1683.38	1702.16	1707.19	1709.18	1725.05	1729.92	1722.36	1725.54
417.605988	1713.64	1734.22	1727.44	1705.11	1729.05	1724.39	1722.07	1727.41	1718.48	1831.54	1731.5	1724.78	1722.35	1704.22	1724.71	1723.04	1726.35	1807.5	1734.19	1757.02	1792.11	1754.65	1725.8	1733.6	1671.95	1704.16	1691.58	1682.38	1708.02	1716.51	1701.86	1726.7	1716.24	1753.88	1715.79	1744.36	1784.31	1742.68	1749.72	1660.9	1660.8	1686.47	1704.06	1709.2	1710.8	1727.83	1730.6	1719.96	1729.36
418.101013	1714.64	1732.41	1725.91	1705.02	1727.88	1727.29	1723.57	1728.5	1719.14	1829.52	1730.75	1723.79	1724.87	1705.92	1724.58	1722.13	1724.46	1808.45	1734.86	1758.73	1789.65	1756.76	1725.82	1734.5	1675.06	1701.84	1690.53	1680.16	1709.64	1717.58	1702.1	1724.32	1717.65	1756.43	1714.04	1743.42	1777.06	1743.53	1750.91	1663.21	1658.07	1686.1	1704.83	1709.3	1709.26	1727.52	1733.77	1719.34	1731.1
418.596985	1713.34	1731.81	1725.83	1703.9	1728.87	1728.1	1721.34	1727.96	1719.64	1828.38	1731.86	1726.11	1724.84	1705.45	1723.99	1721.96	1724.63	1802	1733.9	1760.17	1789.65	1762.22	1725.42	1734.37	1675.95	1700.04	1691.88	1683.6	1706.06	1714.32	1702.08	1725.49	1715.71	1757.2	1713.63	1743.47	1780.72	1744.41	1749.74	1663.2	1660.53	1685.07	1702	1708.07	1707.61	1725.93	1734.52	1718.75	1728.44
419.092010	1713.38	1731.31	1727.32	1704.58	1728.57	1726.51	1724.27	1728.77	1720.21	1831.29	1734.45	1724.69	1724.6	1706.3	1728.53	1722.16	1724.82	1808.03	1734.35	1759.93	1797.86	1761.84	1727	1735.48	1674.25	1701.81	1689.59	1683.33	1708.47	1715.16	1699.96	1726.94	1717.62	1756.35	1719.17	1742.48	1779.12	1744.72	1749.58	1661.98	1659.72	1688.94	1704.44	1713.66	1708.15	1728.69	1734.46	1720.59	1730.36
419.587006	1712.85	1728.97	1724.42	1705.56	1728.96	1725.31	1723.74	1726.68	1720.98	1834.59	1734.41	1725.87	1724.87	1706.14	1727.08	1720.51	1724.44	1810.93	1736.55	1760.95	1793.32	1759.02	1724.43	1735.98	1673.65	1701.56	1690.11	1681.73	1708.64	1716.76	1700.07	1726.57	1716.99	1752.39	1714.79	1742.99	1783.97	1745.95	1748.66	1661.75	1658.85	1684.93	1703.45	1708.23	1708.02	1725.95	1730.26	1719.08	1728.49
420.082001	1715.57	1735.11	1728.17	1706	1730.87	1728.76	1725.74	1729.49	1722.09	1833.73	1735.63	1725.28	1725.51	1707.65	1728.12	1722.9	1726.88	1807.29	1740.14	1759.23	1789.58	1760.17	1728.31	1735.74	1674.43	1702.82	1689.47	1680.22	1708.89	1717.68	1702.32	1726.47	1718.08	1758.17	1718.59	1742.89	1782.2	1747.45	1749.85	1661.39	1658.66	1686.92	1705.07	1711.66	1708.34	1727.94	1732.69	1719.9	1729.64
420.576996	1715.01	1732.32	1725.95	1706.6	1730.22	1729	1722.95	1729.04	1720.26	1834.26	1737.15	1724.44	1726.6	1707.7	1725.81	1720.03	1727.44	1805.25	1736.19	1755.66	1786.05	1759.27	1729.84	1732.42	1673.03	1701.66	1690.27	1682.33	1710.31	1714.56	1702.51	1726.66	1719.57	1753.47	1717.37	1745.68	1778.43	1749.47	1750.93	1663.06	1657.2	1684.79	1702.63	1711.35	1710.02	1727.01	1736.22	1721.96	1726.01
421.072998	1715.28	1729.14	1724.73	1705.68	1729.71	1726.66	1721.47	1727	1720.85	1829.42	1733.9	1726.77	1727.02	1707.83	1728.03	1722.49	1726.56	1802.94	1734.76	1759	1787.68	1758.18	1727.95	1736	1676.69	1702.3	1693.23	1683.17	1709.55	1717.28	1701.18	1728.11	1718.72	1753.64	1716.85	1741.89	1780.7	1746.53	1751.57	1661.89	1657.56	1685.8	1706.81	1709.39	1708.96	1729.55	1731.42	1723.67	1726.25
421.567993	1711.78	1732.06	1726.88	1707.45	1728	1726.58	1721.77	1727.64	1720.45	1822.83	1734.17	1725.88	1726.35	1706.35	1725.91	1722.35	1727.91	1802.66	1733.65	1759.05	1792.42	1759.59	1727.53	1733.36	1674.77	1703.02	1689.8	1685.84	1708.69	1715.14	1701	1729.48	1718.43	1751.88	1716.41	1745.37	1781.32	1744.23	1749.87	1662.45	1659.93	1686.83	1703.82	1710.44	1709.67	1725.49	1732.79	1721.28	1725.95
422.062988	1714.69	1735.63	1726.91	1709.54	1730.79	1728.34	1721.83	1731.39	1720.32	1832.6	1732.76	1725.71	1725.1	1706.61	1726.55	1722.19	1727.56	1801.87	1734.82	1759.75	1790.66	1758.7	1724.65	1734.89	1672.54	1705.53	1693.74	1685.27	1708.27	1718.3	1703.35	1725.95	1715.97	1755.66	1720.31	1744.89	1782.25	1745.98	1752.03	1663.66	1659.58	1687.47	1702.15	1710.95	1710.54	1726.81	1732.76	1719.2	1729.3
422.558014	1713.47	1732.98	1725.38	1706.01	1730.77	1726.43	1723.03	1728.69	1720.91	1828.72	1734.5	1727.24	1728.19	1706.57	1725.93	1724.15	1727.1	1800.56	1734.95	1755.41	1787.17	1760.32	1728.45	1733.62	1673.91	1702.71	1692.71	1682.94	1709.66	1716.62	1702.38	1727.52	1717.57	1756.02	1717.03	1742.87	1782.93	1746.97	1751.75	1665.19	1658.89	1687.21	1704.01	1711.45	1709.12	1730.56	1730.68	1721.89	1730.14
423.053009	1713.85	1730.65	1727.57	1705.7	1727.82	1727.2	1724.83	1730.04	1722.3	1828.68	1733.73	1726.32	1727.21	1705.6	1726.83	1724.77	1726.72	1802.86	1734.73	1759.88	1791.4	1757.11	1728.56	1735.35	1675.11	1705.79	1692.43	1683.99	1710.78	1716.64	1702.57	1726.16	1716.24	1758.62	1717.9	1743.69	1780.45	1746.09	1750.18	1663.29	1661.39	1687.54	1706.53	1710.83	1710.42	1730.02	1731.9	1722.74	1727.46
423.549011	1710.87	1732.64	1725.74	1706.97	1728.88	1726.93	1718.88	1729.03	1720.4	1829.48	1733.35	1728.03	1723.31	1705.36	1725.43	1721.39	1724.41	1803.04	1737.88	1758.79	1789.47	1755.31	1725.95	1733.94	1671.13	1701.92	1690.43	1683.21	1710.32	1718.51	1700.67	1729.16	1717.62	1754.66	1720.77	1744.9	1780.21	1746.13	1752.6	1663.46	1658.99	1688.2	1702.88	1712.19	1710.71	1728.22	1733.54	1722.45	1728.4
424.044006	1713.85	1731.75	1726.34	1707.46	1726.78	1729.03	1723.82	1727.85	1721.97	1828.08	1735.64	1727.18	1724.51	1707.2	1724.05	1721.35	1728.22	1796.02	1733.78	1755.53	1789.7	1756.17	1729.16	1733.21	1674.23	1700.58	1692.06	1684.31	1709.93	1717.9	1700.94	1727.21	1718.88	1754.88	1719.87	1745.89	1780.34	1747.64	1753.21	1661.62	1660.3	1685.48	1704.07	1707.87	1710.73	1729.14	1733.16	1723.49	1730.19
424.539001	1713.04	1733.45	1724.27	1705.53	1726.94	1726.84	1721.92	1728.96	1720.92	1835	1736.84	1726.41	1725.89	1704.69	1724.67	1724.86	1727.98	1796.59	1736.1	1759.33	1790.73	1757.97	1728.6	1734.75	1673.32	1704.52	1692.54	1683.53	1710.8	1721.46	1702.97	1727.09	1716.44	1757.48	1720.73	1744.63	1781.54	1746.01	1751.39	1660.85	1661.19	1689.4	1705.95	1712.95	1712.37	1728.96	1734.26	1723.25	1730.46
425.033997	1712.95	1733.12	1725.07	1703.82	1728.43	1727.57	1723.5	1729.84	1723.92	1829.03	1734.3	1726.76	1726.08	1704.97	1725.17	1723.13	1729.76	1801.12	1736.02	1757.13	1791.99	1757.38	1730.6	1737.88	1674.82	1705.04	1694.93	1684.49	1710.24	1719.32	1704.91	1730.08	1718.45	1758.21	1718.44	1745.15	1778.28	1746.76	1751.36	1662.15	1657.64	1687.64	1704.76	1710.97	1711.71	1730.53	1736.39	1722.53	1731.95
425.528992	1711.68	1732.77	1722.82	1705.47	1727.89	1724.82	1723.69	1729.77	1723.15	1832.84	1735.69	1725.55	1724.25	1705.76	1727.01	1720.8	1727.73	1801.68	1736.85	1759.04	1790.26	1758.17	1728.01	1736.92	1675.89	1703.26	1694.02	1687.81	1709.68	1718.51	1703.68	1727.63	1717.91	1757.72	1718.14	1746.85	1780.28	1745.88	1753.7	1663.29	1661.5	1688.41	1705.06	1711.29	1710.56	1728.67	1734.85	1723.59	1730.33
426.024994	1714.95	1732.26	1726.12	1706.59	1729.22	1726.9	1723.59	1728.73	1720.33	1830	1732.95	1726.44	1726.62	1706.7	1725.83	1721.73	1729.7	1805.3	1738.24	1759.2	1790.55	1758.43	1727.93	1734.79	1675.62	1704.85	1692.33	1685.12	1709.28	1717.78	1702.37	1729.3	1717.42	1757.34	1718.62	1746.48	1780.26	1746.06	1751.73	1663.75	1661.24	1689.52	1704.81	1709.3	1709.23	1729.68	1733.74	1725.89	1731.77
426.519989	1713.83	1733.6	1727.66	1703.71	1729.51	1731.43	1723.62	1731.91	1721.69	1834.23	1734.59	1723.59	1725.71	1706.89	1727.35	1723.22	1727.67	1805.66	1737.94	1755.86	1792.76	1759.15	1726.8	1735.08	1674.78	1703.51	1691.51	1684.4	1708.9	1717.07	1703.91	1727.48	1718.61	1755.42	1717.65	1744.56	1783.74	1746.87	1751.54	1664.51	1659.55	1686.28	1706.13	1711.3	1712.61	1730.68	1733.23	1724.74	1730.46
427.015015	1717.37	1733.12	1727.99	1707.02	1730.96	1728.33	1725.67	1732.25	1721.16	1830.04	1733.89	1725.67	1728.02	1708.43	1727.35	1722.02	1728.55	1798.56	1736.78	1758.47	1789.25	1760.43	1725.38	1737.01	1674.85	1706.52	1689.93	1686.19	1709.41	1719.48	1703.46	1729.68	1717.98	1757.74	1721.69	1746.46	1782.8	1748.44	1749.64	1663.28	1659.19	1687.75	1704.79	1711.48	1710.74	1731.64	1734.15	1725.41	1730.14
427.510010	1714.99	1734.88	1728.97	1705.44	1729.21	1728.98	1724.51	1728.34	1720.76	1825.25	1736.03	1726.4	1726.99	1708.17	1725.37	1722.94	1725.6	1802.86	1734.99	1759.68	1794.87	1763.61	1726.76	1735.72	1673.92	1705.72	1692.56	1683.14	1711.47	1717.85	1702.79	1730.18	1718.7	1757.45	1720.71	1744.72	1784.6	1749.68	1754.52	1663.87	1659.45	1688.13	1706.29	1711.16	1710.71	1727	1734.79	1722.69	1732.55
428.006012	1714.92	1731.67	1729.99	1703.85	1729.23	1729.21	1727.16	1731.73	1719.55	1826.68	1733.56	1728.29	1727	1709.44	1728.81	1726.19	1729.35	1802.52	1737.9	1758.71	1789.63	1758.55	1726.67	1736.87	1673.63	1704.9	1698.28	1686.9	1711.93	1719.43	1705.16	1730.52	1722.33	1756.97	1720.51	1748.18	1783.38	1748.27	1753.41	1660.93	1660.67	1687.4	1703.02	1712.78	1712.73	1728.51	1734.15	1723.93	1732.62
428.501007	1714.37	1736.64	1727.64	1707.86	1730.09	1729.11	1721.05	1728.65	1720.32	1827.18	1734.43	1728.18	1725.99	1706.5	1725.74	1723.46	1727.56	1801.81	1737.83	1757.98	1789.73	1761.9	1727.86	1737.92	1675.14	1703.96	1689.86	1685.38	1710.49	1719.46	1703.35	1727.54	1719.47	1758.77	1716.53	1746.66	1784.79	1749.89	1752.7	1663.54	1660.72	1688.32	1706.5	1712.1	1709.64	1730.77	1732.34	1723.16	1732.66
428.996002	1715.39	1735.42	1726.97	1708.47	1730.38	1729.1	1723.41	1729.75	1722.3	1826.59	1735.6	1727.06	1726.06	1705.89	1730.52	1722.68	1728.94	1805.18	1737.18	1756.52	1790.17	1763.31	1729.36	1736.38	1675.76	1704.38	1692.16	1685.71	1714.41	1719.53	1703.69	1727.54	1719.51	1758.14	1718.42	1748.12	1782.88	1749.18	1752.85	1664.05	1658.94	1688.42	1706.42	1712.41	1712.94	1729.72	1735.15	1723.3	1731.23
429.490997	1713.42	1735.26	1726.13	1704.53	1730.74	1729.88	1723.65	1730.76	1721.24	1826.44	1734.97	1726.64	1729.16	1706.32	1726.84	1722.98	1730.36	1801.18	1736.08	1759.52	1795.84	1761.43	1729.39	1737.88	1673.96	1703.27	1692.87	1684.05	1714.04	1716.56	1704.78	1729.43	1721.06	1756.19	1719.23	1746.87	1785.61	1748.49	1753.17	1663.69	1659.94	1685.94	1708.35	1711.57	1712.75	1731.32	1734.36	1723.11	1734.43
429.985992	1711.64	1735.73	1727.51	1706.88	1730.3	1726.05	1723.08	1728.91	1719.85	1828.03	1733.3	1727.46	1725.56	1706.85	1727.48	1723.7	1729.9	1804.37	1739.29	1759	1792.32	1761.53	1727.45	1734.18	1673.45	1705.78	1692.65	1685.81	1713.2	1720.74	1702.91	1729.2	1717.55	1755.6	1718.67	1748.86	1786.12	1750.38	1753.16	1664.81	1662.73	1687.62	1707.49	1714.51	1710.17	1729.33	1738.18	1725.93	1734.01
430.481995	1715.87	1733.07	1728.53	1706.29	1731.81	1728.33	1723.4	1729.39	1720.78	1828	1735.1	1725.23	1725.93	1705.4	1727.45	1724.3	1728.86	1804.53	1736.56	1759.26	1791.8	1761.11	1728.85	1737.08	1675.83	1704.6	1693.59	1683.64	1713.34	1721.2	1701.47	1728.05	1719.26	1758.09	1719.76	1747.44	1785.45	1751.57	1754.39	1663.4	1659.62	1688.23	1705.58	1713.04	1711.97	1730.92	1737.53	1721.94	1730.36
430.976990	1714.52	1734.84	1729.03	1705.35	1732.21	1733.29	1725.28	1731.87	1724.43	1830.27	1737.29	1729.46	1727.3	1707.96	1728.98	1721.82	1728.07	1802.73	1737.75	1758.95	1791.43	1758.83	1729.16	1738.3	1674.37	1705.31	1692.39	1684.34	1710.42	1719.72	1705.2	1727.36	1719.64	1758.88	1720.41	1746.58	1785.1	1750.27	1753.08	1667	1661.23	1691.29	1706.81	1711.05	1712.51	1731.95	1736.36	1724.82	1731.03
431.471985	1717.46	1735.4	1728	1705.03	1730.06	1727.3	1724.9	1730.64	1720.88	1827.07	1732.32	1725.04	1727.3	1705.8	1726.7	1722.67	1728.23	1803.47	1735.1	1759.67	1790.3	1762.91	1730.35	1737.7	1677.39	1707.41	1692.84	1685.89	1714.91	1719.15	1704.49	1733	1720.02	1761.67	1720.41	1746.31	1787.06	1749.83	1754.44	1663.07	1661.65	1688.04	1707.09	1716.73	1716.17	1731.96	1735.67	1724.59	1734.1
431.967010	1715.17	1732.4	1729.29	1704.56	1728.69	1729.31	1725.69	1729.19	1724.02	1825.54	1736.36	1726.66	1728.12	1706.71	1726.95	1724.19	1731.4	1802.5	1737.76	1756.65	1787.08	1759.2	1728.88	1736.05	1674.07	1708.28	1694.22	1684.97	1713.04	1721.73	1705.15	1730.96	1721.44	1755.91	1722.22	1748.78	1783.05	1752.08	1755.72	1662.66	1658.71	1688.78	1705.34	1713.57	1710.2	1731.38	1736.67	1725.96	1732.23
432.462006	1717.08	1735.48	1730.64	1707.22	1733.11	1730.28	1726.03	1731.55	1722.91	1826.52	1737.98	1730.05	1725.8	1707.81	1727.33	1723.77	1728.16	1802.58	1739.79	1759.73	1789.7	1761.55	1729	1733.94	1672.89	1703.77	1694.87	1686.31	1712.84	1721.36	1704.49	1731.86	1722.57	1760.47	1721.32	1750.03	1788.02	1747.3	1756.54	1663.4	1662.48	1689.38	1708.86	1715.38	1711.68	1731	1736.52	1722.69	1730.74
432.958008	1715.88	1733.43	1727.57	1708.61	1733.42	1729.4	1724.5	1729.08	1722.27	1822.55	1732.39	1726.99	1726.25	1705.45	1728.42	1724.14	1729.72	1801.13	1739.86	1760.56	1791.84	1756.6	1728.23	1734.56	1674.76	1707.72	1691	1686.53	1712.67	1719.21	1702.61	1729.49	1720.39	1756.73	1720.67	1748.24	1783.29	1749.09	1753.11	1663.73	1659.2	1688.1	1708.73	1711.48	1712.96	1728.76	1735.87	1725.17	1734.4
433.453003	1717.28	1733.78	1729.25	1707.81	1730.65	1730.4	1722.98	1730.1	1721.76	1822.96	1734.3	1723.45	1729.81	1705.87	1728.49	1723.36	1728.41	1803.49	1738.88	1759.14	1792.31	1761.76	1729.05	1736.09	1674	1705.36	1694.96	1685.14	1709.74	1723.22	1701.72	1728.37	1719.96	1758.91	1720.11	1749.73	1786.86	1751.87	1757.37	1663.37	1661.23	1688.18	1708.08	1715.82	1713.17	1731.05	1737.26	1725.75	1733.03
433.947998	1715.32	1735.57	1729.09	1707.57	1728.67	1729.54	1723.22	1732.05	1724.8	1826.54	1734.62	1726.49	1728.62	1706.81	1729.04	1726.37	1728.57	1801.25	1741.18	1761.71	1793.62	1758.11	1728.13	1735.94	1675.33	1703.8	1694.49	1684.23	1714.68	1720.3	1704.5	1732.52	1720.21	1759.82	1720.54	1746.94	1784.85	1749.31	1757.98	1663.32	1659	1691.53	1709.14	1713.75	1713.58	1730.21	1735.31	1723.54	1734.76
434.442993	1714.83	1731.64	1728.35	1708.8	1734	1731.82	1723.56	1728.13	1720.46	1822.59	1731.61	1725.89	1726.76	1706.09	1725.83	1722.31	1730.44	1800.56	1739.1	1760.44	1792.81	1760.06	1729.56	1737.36	1675.52	1708.07	1693.4	1686.98	1714.98	1723.74	1705.78	1731.27	1722.76	1759.88	1726.54	1750.56	1787.8	1749.34	1760.25	1663.18	1661.74	1691.95	1709.17	1717.79	1714.85	1733.6	1739.8	1726.98	1735.67
434.937988	1716.54	1733.67	1729.91	1707.62	1731.92	1731.37	1724.45	1728.83	1722.85	1824.17	1733.59	1726.31	1726.67	1707.02	1729.3	1725.64	1729.71	1799.24	1741.88	1757.03	1790.72	1760.3	1731.55	1738.19	1676.1	1704.32	1693.55	1684.36	1714.2	1722.24	1705.11	1731.04	1720.21	1757.01	1720.32	1747.67	1784.46	1750.87	1754.93	1665.14	1660.84	1688.9	1708.15	1716.5	1712.35	1733.13	1737.44	1722.8	1734.73
435.433990	1714.57	1734.68	1727.46	1708.42	1731	1728.88	1724.38	1731.62	1721.85	1829.07	1735.52	1729.43	1727.33	1707.23	1728.51	1723.43	1727.23	1802.5	1738.83	1759.8	1788.93	1760.39	1729.66	1737.15	1673.75	1708.44	1693.14	1684.34	1711.69	1719.3	1704.26	1731.78	1719.66	1757.95	1719.73	1746.89	1783.75	1752.8	1755.44	1664.05	1660.26	1690.33	1706.97	1714.24	1713.01	1732.02	1737.23	1722.3	1732.58
435.928986	1713.9	1733.1	1727.16	1709.62	1730.36	1731.02	1724.35	1730.14	1723.59	1820.56	1734.15	1728.86	1725.16	1707.45	1727.39	1723.47	1730.34	1798.24	1739.07	1755.32	1789.32	1758.45	1729.41	1736.68	1673.6	1706.11	1691.94	1685.68	1711.39	1719.08	1705.86	1730.47	1720.32	1760.07	1722.49	1749.86	1785.97	1751.69	1754.95	1664.92	1657.79	1690.13	1707.25	1711	1711.35	1731.73	1736.42	1723.97	1732.36
436.424011	1713.11	1736.24	1728.8	1706.65	1731.17	1730.72	1725.02	1730.96	1723.79	1820.67	1732.62	1725.6	1726.55	1707.47	1726.42	1725.8	1728.78	1798.92	1739.83	1759.31	1789.98	1762.01	1728.5	1734.57	1674.3	1707.43	1694.16	1687.21	1715.58	1721.55	1707.22	1728.24	1721.09	1758.8	1722.45	1751.08	1787.18	1752.69	1755.95	1665.27	1660.09	1690.07	1706.74	1713.43	1714.23	1732.42	1734.21	1726.6	1734.89
436.919006	1713.17	1734.51	1726.25	1706.85	1733.42	1729.26	1723.91	1729.5	1722.58	1822.02	1736.31	1727.37	1728.07	1709.51	1728.52	1722.05	1730.78	1797.73	1737.1	1759.12	1790.82	1757.99	1732.4	1737.41	1674.83	1705.67	1694.29	1684.93	1714.62	1719.49	1702.31	1729.57	1722.62	1760.14	1722.5	1746.73	1783.62	1753.88	1757.71	1662.22	1660.32	1688.97	1707.7	1712.97	1712.89	1732.42	1738.07	1727.97	1734.27
437.414001	1716.88	1735.46	1728.54	1707.96	1731.92	1728.69	1723.3	1729.33	1722.28	1825.95	1732.43	1727.5	1727.2	1706.17	1729.67	1726.14	1730.11	1802.11	1737.23	1760.55	1792.97	1760.27	1729.33	1738.11	1674.16	1708.35	1692.29	1686.05	1712.98	1716.47	1704.71	1729.51	1718.76	1758.28	1721.46	1747.05	1785.92	1749.73	1757.88	1663.03	1660.14	1687.04	1705.39	1714.92	1713.09	1732.12	1739.19	1726.34	1735.8
437.910004	1716.24	1735.8	1731.31	1706.96	1732.06	1731.69	1722.94	1732.03	1720.9	1822.16	1735.66	1727.11	1728.18	1708.32	1727.75	1724.32	1729.45	1797.9	1737.38	1759.94	1789.92	1759.09	1731.33	1736.32	1675.34	1709.18	1696.18	1687.36	1714.64	1723.71	1706.8	1733	1721.26	1760.76	1719.84	1748.08	1784.45	1750.53	1759.12	1663.72	1662.81	1691.31	1711.49	1715.22	1713.86	1730.66	1736.75	1728.36	1734.99
438.404999	1713.52	1733.31	1728.26	1708.36	1731.25	1729.96	1726.22	1732.67	1722.55	1824.21	1736.28	1729	1727.89	1708.12	1729.82	1727.44	1728.65	1797.87	1737.58	1760.97	1791.01	1760.16	1730.34	1737.58	1675.88	1707.09	1693.78	1686.07	1713.12	1719.22	1706.57	1734.27	1722.06	1760.94	1722.54	1750.26	1786.33	1750.24	1758.47	1662.41	1660.19	1686.6	1706.24	1715.48	1714.44	1730.22	1739.69	1724.97	1732.64
438.899994	1716.88	1736.01	1731.03	1706.4	1730.48	1727.47	1725.85	1731.81	1722.42	1820.77	1736.98	1727.7	1731.3	1708.17	1729.76	1726.9	1730.01	1799.92	1739.13	1760.69	1792.09	1760.89	1729.69	1736.79	1677.17	1707.86	1692.18	1688.24	1711.34	1721.15	1704.01	1729.88	1721.47	1761.4	1722.98	1752.73	1787.21	1748.83	1754.39	1664.83	1659.18	1690.07	1707.96	1715.81	1713.37	1732.49	1741.31	1725.38	1731.95
439.394989	1715.75	1735.7	1728.59	1705.62	1730.09	1731.58	1724.21	1730.39	1723.34	1822.18	1737.77	1727.11	1725.74	1706.52	1731.08	1725.64	1727.74	1798.73	1739.42	1759.9	1790.61	1758.15	1731.03	1736.47	1674.71	1706.22	1693.74	1688.09	1713.13	1721.37	1707.28	1729.6	1720.27	1759.89	1723.17	1749.41	1787.94	1747.82	1756.15	1664.3	1661.26	1691.53	1705.9	1714.48	1713	1734.92	1737.31	1725.95	1735.42
439.890015	1715.42	1733.9	1729	1708.61	1730.52	1729.75	1725.13	1730.12	1722.6	1820.16	1732.74	1725.35	1726.78	1704.79	1727.8	1723.81	1729.67	1797.7	1739.6	1757.83	1789.41	1760.1	1727.78	1735.15	1676.26	1706.28	1692.17	1684.68	1711.78	1722.48	1705.44	1729.5	1719.5	1756.07	1721.28	1748.92	1784.94	1748.54	1757.35	1665.39	1658.75	1688.78	1708.57	1715.07	1711.92	1731.28	1738.38	1725.3	1733.82
440.385986	1715.18	1738.52	1727.56	1707.19	1733.43	1730.36	1725.8	1730.78	1724.75	1820.2	1734.99	1727.69	1726.2	1705.39	1728.2	1725.72	1728.85	1801.34	1737.59	1759.31	1793.5	1761.58	1728.14	1736.73	1673.76	1706.35	1695.39	1685.58	1713.86	1720.3	1704.53	1733.95	1720.6	1760.13	1723.53	1750.83	1784.7	1749.98	1754.84	1662.38	1658.92	1689.03	1708.95	1715.34	1712.3	1731.21	1736.65	1726.26	1733.72
440.881012	1716.69	1732.81	1726.65	1709.49	1734.5	1729.17	1723.75	1730.85	1724.44	1818.72	1734.29	1724.43	1726.61	1705.84	1728.08	1725.19	1730.03	1795.31	1739.58	1759.44	1790.3	1755.49	1727.85	1735.72	1673.09	1708.73	1694.44	1688.3	1714.61	1722.22	1706.07	1730.92	1722.61	1757.42	1722.26	1749.76	1785.17	1751.84	1758.09	1666.05	1660.73	1688.48	1707.01	1715.08	1712.64	1731.87	1736.49	1726.84	1731.97
441.376007	1716.58	1736.98	1726.49	1707.52	1729.69	1732.53	1726.07	1732.9	1723.3	1820.65	1735.16	1725.71	1728.4	1705.84	1730.74	1726.24	1727.56	1798.18	1741.91	1756.98	1792	1759.43	1731.49	1737.05	1674.56	1709.73	1694.25	1684.81	1713.39	1720.66	1705.11	1730.34	1721.92	1758.68	1721.22	1751.67	1790.5	1750.14	1751.84	1663.19	1660.67	1688.71	1709.41	1713.97	1709.8	1733.79	1735.96	1724.61	1734.14
441.871002	1713.46	1735.06	1728.31	1706.14	1729.29	1727.07	1724.25	1732.86	1722.27	1812.47	1736.67	1723.22	1726.36	1706.76	1727.32	1726.33	1727.2	1797.49	1738.26	1756	1785.89	1763.05	1731.97	1735.98	1674.62	1706.94	1693.22	1687.14	1712.59	1722.12	1705.92	1731.51	1720.11	1761.82	1722.17	1750.28	1784.69	1752.92	1757.07	1662.35	1659.94	1690.07	1708.58	1713.72	1710.15	1731.66	1737.1	1727.85	1731.3
442.365997	1714.83	1736.5	1728.47	1706.33	1731.4	1732.01	1724.84	1732.2	1722.3	1819.88	1735.69	1725.5	1728.71	1706.84	1728.08	1725.49	1731.12	1796.53	1738.55	1758.66	1791.8	1760.22	1730.06	1734.7	1674.52	1707.05	1692.49	1686.99	1713.91	1724.43	1706.3	1733.38	1721.5	1761.59	1722.47	1748.14	1786.35	1751.62	1753.14	1663	1657.45	1689.22	1707.74	1717.87	1710.59	1733.77	1739.34	1729.91	1731.73
442.862000	1715.21	1734.65	1729.1	1707.37	1731.79	1729.44	1723.59	1731.05	1723.95	1814.51	1731.01	1729.73	1727.04	1707.37	1726.76	1725.46	1728.07	1800.06	1738.67	1758.92	1793.22	1762.52	1730.18	1737.35	1673.08	1708.58	1690.77	1685.18	1711.33	1722.63	1707.32	1730.58	1720.47	1759.84	1720.32	1750.04	1785.15	1751.42	1755.5	1662.61	1658.79	1689.9	1708.27	1715.47	1712.56	1733.64	1737.79	1726.07	1733.29
443.356995	1714.97	1730.91	1728.13	1706.74	1728.93	1728.88	1724.5	1726.89	1723.16	1813.03	1732.29	1726.65	1726.3	1705.85	1728.57	1724.25	1730.48	1798.55	1739.49	1757.66	1791.08	1762.28	1730.17	1736.9	1672.81	1704.05	1692.05	1686.07	1715.54	1723.9	1705.03	1732.01	1721.21	1759.94	1721.27	1750.52	1786.99	1750.25	1755.12	1664.29	1660.26	1687.1	1705.5	1715.61	1713.88	1731.76	1737.1	1727.39	1733.92
443.851990	1713.91	1733.89	1727.43	1705.91	1729.19	1728.17	1723.91	1732	1721.59	1812.82	1733.72	1725.38	1727.02	1706.21	1727.95	1723.73	1730.86	1791.56	1740.1	1753.81	1788.62	1763.16	1730.47	1735.98	1677.95	1707.41	1693.79	1686.25	1714.3	1722.18	1703.14	1731.98	1721.16	1760.46	1720.46	1750.3	1787.78	1748.33	1755.8	1664.12	1658.31	1689.84	1710.6	1714.09	1713.24	1732.4	1735.99	1723.7	1734.41
444.346985	1716.48	1736.03	1729.64	1706.58	1729.49	1728.89	1721.86	1731.9	1722.81	1813.76	1733.57	1726.4	1728.62	1705.63	1727.29	1724.29	1730.36	1795.97	1736.88	1753.07	1790.47	1760.1	1729.2	1738.9	1674.45	1705.91	1693.5	1687.3	1712.65	1721.9	1704.73	1731.53	1719.95	1760.71	1722.54	1750.12	1789.21	1752.73	1757.73	1665.13	1659.93	1689.78	1706.65	1716.28	1712.71	1730.64	1737.64	1728.52	1736.71
444.842987	1718.52	1736.14	1727.21	1706.43	1732.13	1730.94	1723.6	1733.77	1726.05	1812.86	1732.26	1727.79	1725.28	1708.32	1726.5	1726.34	1727.79	1800.75	1741.61	1758.49	1793.05	1759.82	1732	1738.8	1674.84	1706.04	1692.27	1685.62	1711.79	1722.16	1707.47	1731.76	1721.01	1761.07	1719.99	1751.24	1787.69	1752.36	1757.65	1665.43	1660.37	1690.64	1710.43	1717.38	1710.25	1735.15	1740.38	1723.91	1734.29
445.338013	1715.07	1731.79	1730.34	1707.95	1734.27	1734.01	1725.65	1731.79	1723.34	1812.2	1733.85	1727.53	1727.72	1702.99	1727.03	1727.51	1728.91	1796.75	1739.27	1758.2	1791.29	1756.53	1731.12	1738.04	1676.12	1708.89	1693.63	1686.42	1716.13	1722.66	1707.92	1732.17	1720.56	1763.49	1720.98	1751.19	1786.87	1751.41	1757.37	1664.4	1662.32	1688.89	1708.97	1717.84	1712.7	1733.51	1737.2	1726.7	1732.64
445.833008	1715.31	1733.4	1728.32	1707.19	1732.16	1728.79	1726.02	1730.02	1723.19	1810.92	1730.89	1726.57	1728.56	1705.57	1729.5	1725.86	1728.55	1795.22	1737.08	1756.34	1794.22	1761.04	1730.53	1736.65	1674.02	1706.51	1693.46	1685.29	1714.78	1722.15	1705.89	1733.2	1721.32	1762.99	1721.9	1749.28	1786.1	1750.51	1756.53	1664.27	1659.8	1690.76	1709.11	1714.37	1713.21	1733.14	1737.32	1726.31	1735.43
446.328003	1715.96	1733.9	1729.6	1706.55	1730.37	1729.11	1722.4	1730.83	1720.99	1809.57	1733.9	1725.99	1727.04	1701.66	1725.97	1723.75	1728.57	1791.14	1740.43	1754.79	1790.32	1760.38	1729.18	1736.63	1672.8	1707.72	1692.66	1687.87	1713.93	1721.14	1703.89	1728.95	1719.56	1762.12	1722.25	1751.83	1784.35	1750.54	1757.04	1663.91	1660.38	1689.69	1710.61	1716.18	1712.76	1730.86	1736.49	1726.98	1733.72
446.822998	1714.07	1734.68	1727.73	1708.53	1731.48	1727.73	1726.04	1730.67	1722.95	1808.49	1732.44	1725.14	1723.31	1705.47	1728.19	1727.45	1728.86	1798.01	1740.8	1757.59	1790.93	1762.4	1731.8	1735.02	1675.05	1710.05	1695.58	1685.58	1712.67	1723.69	1707.69	1734.4	1719.95	1762.14	1721.65	1750.02	1786.18	1749.53	1757	1664.47	1660.33	1687.92	1708.11	1714.86	1710.36	1731.11	1738.5	1726.54	1734.74
447.319000	1716.3	1734.03	1729.51	1710.79	1731.57	1729.53	1721.69	1730.63	1724.23	1805.56	1729	1726.72	1725.43	1705.6	1726.36	1727.21	1731.9	1794.6	1739.6	1758.71	1792.15	1759.06	1727.16	1739.66	1674.03	1706.75	1694.08	1687	1713.45	1721.92	1707.18	1732.18	1721.93	1759.44	1720.26	1750.72	1785.82	1748.94	1760.89	1664.41	1660.06	1688.45	1711.11	1716.54	1711.35	1729.18	1739.15	1727.5	1734.71
447.813995	1715.65	1733.32	1730.11	1708.59	1734.14	1732.17	1725.39	1733.11	1725.21	1808.4	1730.9	1724.71	1727.2	1704.52	1724.86	1727.7	1731.01	1795.71	1739.9	1758.52	1795.7	1761.47	1731.35	1740.8	1674.42	1704.44	1693.29	1689.71	1715.41	1723.94	1706.07	1733.28	1723.94	1761.37	1723.36	1750.9	1787.8	1750.7	1758.11	1664.73	1662.46	1691.13	1707.18	1716.65	1713.56	1733.74	1738.33	1725.33	1734.51
448.308990	1713.83	1737.22	1732.51	1706.73	1730.12	1726.54	1722.13	1729.11	1719.62	1806.81	1732.96	1726.6	1728.84	1705.4	1727.57	1726.16	1732.02	1792.53	1737.79	1756.07	1791.04	1759.72	1730.56	1736.53	1675.69	1711.74	1693.72	1688.68	1714.7	1722.92	1709.05	1735.78	1723.27	1762.84	1721.57	1750.29	1788.99	1755.12	1759.81	1663.63	1661.56	1693.15	1708.33	1717.59	1715.3	1735.07	1738.63	1727.56	1733.91
448.803986	1713.06	1737.39	1727.91	1709.45	1730.67	1731.92	1727.62	1731.02	1725.61	1807.92	1733.02	1730.19	1727.39	1707.39	1726.69	1729.51	1728.3	1794.4	1740.65	1755.76	1788.12	1760.92	1730.9	1736.72	1674.13	1708.15	1696.4	1689.97	1714.11	1723.54	1706.02	1731.25	1723.56	1760.46	1722.77	1751.84	1786.57	1751.36	1756.9	1665.67	1661.9	1690.92	1708.92	1715	1711.98	1733.05	1737.71	1726.76	1736.95
449.299011	1714.88	1731.91	1728.65	1705.91	1732.1	1729.85	1722.9	1730.34	1722.18	1805.16	1731.04	1727.28	1725.26	1703.23	1727.46	1727.36	1727.56	1797.05	1737.36	1759.73	1794.17	1761.78	1730.67	1736.28	1675.63	1705.86	1691.98	1686.7	1715.01	1719.08	1704.35	1732.97	1722.23	1759.99	1721.4	1751.25	1784.84	1751.16	1758.44	1662.4	1658.65	1689.87	1710.61	1716.11	1713.17	1732.95	1739.45	1727.12	1737.24
449.795013	1713.65	1732.27	1730.08	1708.64	1730.34	1730.78	1723.47	1730.36	1722.35	1805.15	1732.58	1726.36	1727.25	1705.74	1726.99	1727.5	1731.06	1796.05	1740.88	1756.39	1788.02	1760.88	1730.3	1735.75	1676.6	1706.59	1693.02	1686.54	1715.91	1724.3	1705.26	1731.24	1718.94	1760.34	1721.44	1750.29	1783.72	1748.49	1755.4	1663.94	1659.39	1689.81	1710.42	1715.64	1713.18	1731.3	1735.9	1727.44	1737.16
450.290009	1716.17	1735.14	1728.78	1707.78	1732.61	1731.79	1723.16	1731.54	1721.62	1805.38	1732.07	1728.05	1726.2	1705.55	1727.03	1727.4	1728.98	1789.51	1741.08	1755.96	1791.41	1760.57	1730.09	1736.48	1675.96	1705.54	1693.87	1684.33	1711.96	1720.86	1706.03	1731.23	1724.01	1760.84	1721.43	1751.51	1789.07	1751.04	1758.22	1662.2	1661.3	1689.27	1710.58	1716.43	1712.05	1733.7	1738.44	1723.98	1735.08
450.785004	1715.33	1736.71	1728.89	1708.26	1731.99	1728.66	1721.42	1731.37	1721.41	1804.35	1730.2	1724.64	1725.11	1705.26	1726.53	1725.4	1731.7	1794.55	1736.71	1756.39	1792.14	1761.99	1730.25	1737.4	1673.57	1707.34	1691.48	1686.61	1713.46	1722.13	1706.33	1734.88	1722.65	1763.69	1723.1	1749.83	1786.2	1752.31	1756.65	1665.74	1659.2	1691.49	1709.26	1716.58	1713.12	1733.14	1739.74	1726.64	1734.67
451.279999	1712.38	1736.58	1727.7	1707.11	1729.81	1731.67	1724.65	1731.72	1720.82	1809.84	1732.61	1728.69	1725.49	1704.63	1726.89	1726.37	1729.21	1796.05	1739	1756.22	1791.26	1757.23	1732.59	1739.34	1673.52	1709.64	1692.49	1686.75	1715.87	1722.4	1705.39	1729.88	1721	1761.94	1725.39	1747.12	1789.25	1752.1	1758.86	1662.33	1660.71	1689.84	1708.6	1716.7	1714.02	1734.05	1737.95	1727.41	1732.5
451.774994	1714.1	1734.13	1729.63	1709	1731.48	1730.41	1725.09	1731.46	1723.17	1811.14	1733.15	1726.31	1724.93	1707.84	1731.93	1724.75	1728.46	1794.56	1738.87	1754.94	1791.2	1760.39	1729.28	1736.42	1673.64	1707.06	1694.55	1685.91	1712.57	1723.42	1707.7	1731.16	1723.87	1760.88	1722.74	1750.38	1787.64	1753.01	1754.53	1664.98	1660.86	1690.9	1708.47	1717.26	1714.22	1733.68	1741.36	1727.66	1731.23
452.270996	1714.15	1735.21	1726.19	1708.89	1730.59	1730.99	1723.6	1732.42	1723.63	1806.95	1732.24	1727.52	1725.32	1707.6	1726.8	1724.79	1732.18	1794.55	1740.68	1759.04	1792.19	1759.88	1731.58	1738	1674.6	1707.31	1693.46	1687.98	1714.69	1723	1703.65	1732.26	1721	1761.49	1723.63	1747.53	1784.83	1750	1755.9	1662.76	1660.61	1690.89	1709.74	1716.06	1714.34	1735.34	1741.94	1728.26	1732.93
452.765991	1714.45	1735.51	1730.2	1705.14	1731.39	1728.77	1721.93	1728.54	1722.47	1810.59	1731.25	1727.3	1725.95	1706.22	1728.27	1724.18	1728.73	1792.26	1741.09	1757.59	1789.45	1759.59	1730.56	1736.12	1675.55	1707.31	1693.53	1687.79	1716.17	1722.58	1705.65	1736.14	1721.89	1759.06	1721.49	1748.5	1786.02	1750.37	1756.6	1664.25	1660.6	1688.64	1706.12	1715.6	1713.54	1729.83	1735.08	1728.24	1733.35
453.260986	1716.51	1734.65	1726.94	1704.32	1729.39	1730.87	1724.16	1729.31	1721.67	1807.35	1733.11	1724.33	1728.52	1702.76	1729.01	1726.27	1731.49	1794.95	1740.14	1756.15	1791.82	1759.9	1729.55	1736.94	1674.4	1705.66	1694.31	1687.84	1714.25	1721.29	1708.35	1733.39	1719.95	1764.89	1721.37	1750.87	1790.49	1751.55	1757.42	1661.96	1659.81	1688.88	1708.03	1717.22	1715.41	1731.71	1737.04	1731.05	1733.51
453.756012	1713.86	1736.71	1730	1707.51	1732.36	1730.39	1724.36	1732.19	1722.88	1805.98	1732.13	1726.35	1727.91	1705.09	1728.17	1727.47	1726.7	1791.68	1738.58	1755.69	1791.84	1758.05	1730.98	1736.69	1675.01	1708.85	1693.19	1686.5	1711.2	1721.8	1703	1734.51	1722.16	1759.57	1721.7	1747.09	1784.2	1749.62	1757.08	1666.33	1661.43	1687.16	1707.24	1714.03	1711.42	1734.81	1738.97	1726.2	1734.99
454.251007	1714.07	1734.15	1727.3	1709.18	1735.26	1732.25	1722.66	1729.93	1721.9	1803.88	1730.87	1726.5	1725	1704.5	1726.63	1724.76	1728.91	1791.56	1735.49	1754.88	1788.97	1759.22	1728.48	1735.3	1674.21	1705.33	1693.64	1686.93	1714.64	1723.52	1707.34	1733.18	1722.46	1762.43	1721.37	1746.21	1787.38	1750.76	1754.86	1664.53	1660.39	1692.37	1710.23	1715.75	1714.76	1735.12	1737.96	1727.01	1736.49
454.747009	1711.87	1738.1	1728.23	1706.45	1730.74	1730.64	1723.14	1733.13	1721.3	1802.52	1732.96	1728.26	1729.24	1702.4	1726.17	1724.08	1729.35	1794.52	1737.59	1759.44	1789.71	1760.97	1727.58	1737.29	1677.13	1707.74	1697.57	1684.84	1710.69	1721.03	1704.07	1733.76	1723.74	1762.57	1720.96	1748.44	1785.15	1751.87	1759.47	1663.15	1659.36	1690.48	1709.5	1715.25	1712.06	1734.13	1742.06	1727.16	1737.83
455.242004	1714.94	1730.43	1725.31	1705.69	1732.38	1729.53	1721.25	1729.04	1719.7	1802.76	1729.6	1726.35	1725.48	1704.18	1728.65	1726.59	1727.32	1794.3	1738.35	1753.44	1788.59	1757.41	1730.28	1735.11	1675.98	1703.78	1695.66	1685.78	1715.87	1722.53	1704.98	1732.8	1721.1	1760.69	1722.46	1749.06	1785.9	1751.31	1758.56	1663.78	1660.79	1691.43	1708.22	1716.11	1714.77	1734.38	1740.27	1727.57	1733.46
455.737000	1714.4	1736.42	1730.31	1706.69	1728.99	1730.99	1723.5	1729.6	1722.59	1798.66	1731.89	1728.19	1725.03	1706.76	1726.15	1725.19	1729.83	1789.73	1738.14	1754.75	1786.67	1759.66	1730.17	1736.17	1676.02	1707.33	1695.76	1687.99	1713.46	1721.2	1706.43	1731.59	1722.84	1760.24	1723.25	1751.18	1784.24	1749.65	1755.2	1662.73	1662.33	1688.64	1706.87	1716.55	1715.39	1735.92	1737.85	1729.3	1733.57
456.231995	1713.59	1734.83	1727.16	1706.74	1730.22	1728.77	1723.45	1731	1722.23	1801.13	1729.48	1729.24	1725.45	1706.76	1726.85	1727.91	1732.12	1792.75	1737.55	1752.23	1787.89	1760.9	1730.82	1736.08	1676.89	1705.62	1695.92	1687.56	1714.03	1722.77	1707.3	1734.29	1722.87	1762.2	1720.75	1748.22	1788.07	1752.65	1758.09	1662.89	1659.06	1689.45	1707.77	1713.11	1713.24	1735.8	1740.03	1728.34	1736.94
456.726990	1714.57	1733.59	1729.51	1706.6	1729.94	1731.29	1724.48	1730.16	1723.14	1799.78	1728	1724.45	1724.52	1705.54	1728.76	1724.99	1729.28	1788.38	1737.54	1750.09	1784.72	1759.85	1733.2	1737.15	1676.12	1708.91	1692.43	1687.82	1714.09	1719.49	1703.55	1734.68	1721.53	1758.99	1722.81	1751.86	1787.74	1749.72	1757.05	1663.8	1660.6	1690.37	1708.02	1715.49	1713.11	1733.81	1739.34	1727.73	1732.98
457.222992	1714.18	1733.86	1727.72	1707.06	1731.47	1729.39	1723.09	1731.99	1723.03	1804.32	1732.59	1725.31	1725.74	1704.51	1727.42	1727.14	1726.68	1788.08	1738.29	1754.91	1783.64	1757.92	1726.93	1737.1	1674.63	1708.55	1693.09	1687.07	1713.94	1722.69	1703.82	1730.74	1719.63	1762.83	1722.35	1752.9	1788.45	1747.48	1755.71	1663.75	1659.56	1688.19	1708.31	1717.58	1712.24	1734.23	1735.89	1725.75	1733.26
457.717987	1714.56	1735.93	1726.85	1709.29	1730.61	1732.11	1724.4	1731.98	1723.55	1804.38	1731.44	1723.49	1725.95	1705.73	1726.99	1725.8	1729.1	1789.72	1738.24	1755.59	1786.34	1757.78	1729.84	1735.1	1676.06	1707.23	1694.55	1687.28	1714.1	1724.47	1706.93	1733.69	1722.32	1761.07	1722.86	1752.77	1787.69	1753.58	1758.28	1662.88	1660.19	1690.07	1707.88	1715.92	1715.15	1734.81	1739.35	1728.87	1735.83
458.213013	1717.1	1735.42	1729.19	1707.6	1731.03	1729.29	1725.51	1732.12	1722.7	1803.08	1731.31	1725.35	1728.11	1706.47	1728.65	1725.36	1730.23	1787.07	1737.76	1756.07	1786.81	1761.02	1729.35	1735.65	1675.78	1708.96	1695.24	1686.05	1713.37	1722.68	1708.1	1731.36	1722.75	1763.02	1722.26	1750.45	1789.4	1753.42	1759.81	1665.14	1661.5	1691.59	1707.84	1719.45	1712.05	1733.9	1741.03	1727.49	1735.79
458.708008	1714.73	1737.72	1728.15	1707.7	1731.52	1731.26	1720.65	1733.12	1721.95	1805.56	1732.9	1726.58	1726.25	1704.04	1725.29	1724.77	1728.92	1787.18	1739.87	1755.62	1790.21	1760.16	1727.62	1738.52	1675.46	1708.23	1693.52	1691.81	1715.07	1721.47	1706.41	1732.54	1721.2	1761.61	1721.64	1753.47	1785.93	1751.51	1758.58	1664.29	1662.47	1690.46	1707.56	1717.09	1715.46	1733.18	1737.95	1729.8	1736.29
459.204010	1715.98	1734.22	1729.12	1705.75	1729.19	1728.15	1722.72	1730.56	1720.48	1803.23	1729.92	1725.62	1722.24	1705.74	1728.53	1724.25	1728.92	1788.46	1738.83	1755.82	1788.08	1758.23	1730.57	1735.54	1673.17	1706.43	1692.62	1687.09	1712.04	1720.88	1705.2	1735.84	1721.5	1762.67	1723.65	1748.9	1789.83	1748.71	1758.28	1663.59	1659.8	1693.54	1707.03	1715.77	1715.65	1734.45	1739.06	1727.45	1735.23
459.699005	1714.01	1732.89	1728.86	1707.07	1735.4	1731.45	1725.38	1731.78	1720.36	1803.31	1731.42	1728.24	1723.71	1704.45	1728.74	1724.69	1728.11	1787.24	1736.75	1752	1784.38	1758.11	1730.29	1738.82	1674.33	1707.87	1694.9	1683.95	1712.39	1721.46	1705.49	1731.61	1721.72	1758.91	1723.31	1749.81	1786.64	1748.03	1759.58	1664.63	1660.58	1689.9	1707.71	1714.36	1713.65	1734.49	1737.21	1729.25	1738.03
460.194000	1714.31	1735.16	1725.41	1708.83	1732.61	1731.46	1724.44	1730.89	1723.1	1800.23	1728.8	1726.44	1724.01	1704.65	1724.96	1724.76	1726.23	1788.97	1737.76	1752.43	1786.14	1760.61	1730.02	1737.2	1675.95	1708.31	1693.95	1687.29	1714.15	1720.18	1705.44	1732.68	1721.81	1760.49	1725.16	1750.35	1785.34	1751.6	1759.07	1666.32	1662.65	1693.28	1707.33	1713.43	1712.61	1734.68	1739.2	1729.31	1735.88
460.688995	1713.94	1733.22	1727.51	1706.4	1731.69	1729.32	1723.54	1731.99	1725.03	1802.67	1728.93	1725.94	1725.97	1705.25	1726.02	1724.74	1728.2	1785.71	1742.75	1755	1786.57	1757.76	1730.72	1734.7	1675.65	1706.41	1693.62	1688.94	1714.93	1723.67	1705.37	1731.24	1721.68	1763.63	1725.21	1753.05	1788.34	1752.59	1756.26	1663.59	1662.08	1689.41	1708.15	1718.42	1713.93	1735.55	1739.79	1728.41	1737.5
461.183990	1716.53	1736.55	1726.84	1708.87	1732.53	1731.09	1721.4	1729.27	1721.47	1800.05	1731.19	1727.57	1724.97	1703.91	1726.61	1726.93	1726.3	1786.68	1737.28	1754.82	1790.92	1756.27	1727.38	1736.51	1672.71	1705.59	1691.86	1687.16	1712.66	1722.28	1706.93	1732.12	1723.38	1760.75	1721.06	1751.19	1786.92	1750.98	1755.87	1663.66	1662.41	1690.23	1710.52	1718.43	1712.28	1735.36	1739.63	1725.95	1733.35
461.679993	1715.71	1735.49	1728.68	1708.08	1731.68	1730.28	1724.72	1731.33	1725.13	1802.77	1730.9	1726.73	1725.18	1704.98	1725.43	1726.84	1730.2	1790.06	1739.66	1754.73	1787.69	1758.62	1730.69	1738.29	1674.65	1710.53	1697.21	1686.78	1714.31	1721.97	1702.37	1732.71	1721.71	1759.78	1720.28	1750.33	1785.03	1749.57	1760.65	1662.77	1661.19	1690.73	1707.39	1716.77	1713.75	1736.18	1738.72	1727.27	1731.98
462.174988	1713.39	1732.86	1727.14	1706.46	1729.85	1728.16	1724.17	1731.1	1721.87	1800.96	1732.86	1724.86	1724.78	1705.89	1725.31	1724.49	1729.45	1786.33	1738.44	1754.58	1786.04	1757.53	1728.51	1737.12	1675.66	1709.54	1693.19	1689.24	1715.39	1723.69	1705.57	1731.01	1720.02	1762.12	1723.18	1750.29	1786.35	1751.24	1761.26	1662.85	1660.9	1691.02	1709.93	1716.59	1713.78	1735.16	1738.99	1729.07	1736.23
462.670013	1715.83	1734.73	1730.39	1706.03	1729.2	1728.9	1724.85	1729.16	1722.55	1803.83	1731.49	1727.11	1721.93	1704.37	1724.74	1725.01	1728.48	1785.02	1734.92	1751.25	1785.94	1755.64	1730.85	1737.03	1677.71	1705.56	1693.28	1685.93	1715.22	1723.15	1704.65	1733.41	1723.16	1760.22	1723.92	1751.45	1788.84	1751.15	1757.71	1664.25	1659.12	1690.75	1708.53	1714.77	1713.24	1734.11	1737.11	1727.91	1736.5
463.165009	1713.24	1732.57	1729.31	1709.06	1729.5	1729.93	1723.57	1730.74	1720.73	1796.58	1727.86	1725.82	1726.64	1704.53	1728.27	1725.41	1727.68	1787.96	1739.54	1754.53	1788.53	1760.76	1730.69	1737.5	1673.75	1705.05	1692.95	1686.64	1714.53	1725.05	1704.2	1732.47	1722.74	1762.17	1722.77	1752.6	1784.89	1751.47	1757.26	1659.99	1658.75	1691.1	1708.06	1716.96	1712.34	1732.31	1737.75	1727.46	1734.95
463.660004	1712.07	1732.7	1727.64	1705.38	1728.81	1728.84	1719.45	1726.92	1721.76	1799.99	1730.96	1726.9	1724.95	1705.47	1724.54	1726.66	1728.16	1782.67	1738.16	1753.82	1786.07	1758.43	1731.1	1736.21	1674.31	1709.19	1692.15	1688.64	1714.91	1721.72	1703.22	1735.26	1722.16	1760.37	1722.12	1750.75	1785.92	1751	1757.66	1664.6	1661.66	1690.12	1706.78	1714.7	1712.91	1733.61	1738.98	1727.27	1732
464.156006	1713.28	1734.91	1726.39	1704.26	1731.78	1730.13	1722.95	1728.42	1720.82	1797.3	1730.29	1726.45	1726.35	1703.15	1726.63	1727.36	1728.28	1785.36	1737.97	1752.73	1782.38	1757.91	1727.83	1737.6	1674.6	1707.47	1691.32	1686.99	1714.19	1721.58	1705.66	1733.1	1723.19	1761.85	1723.54	1749.21	1783.83	1752.27	1759.17	1664.51	1661.9	1692.55	1708.69	1715.89	1713.37	1734.01	1739.8	1727.51	1737.33
464.651001	1713.86	1735.34	1725.23	1708.58	1732.64	1731.16	1725.22	1731.15	1723.16	1799.63	1732.12	1727.81	1725.83	1704.41	1727.02	1726.74	1729.23	1791.5	1737.79	1754.15	1787.54	1757.25	1729.88	1734.66	1676.57	1706.44	1693.87	1686.33	1714.66	1723.59	1703.92	1735.11	1722.35	1759.29	1721.05	1751.28	1786.18	1750.38	1754.62	1662.34	1658.14	1691.21	1706.97	1714.1	1712.68	1734.48	1739.35	1729.14	1733.79
465.145996	1714.79	1733.05	1730.51	1706.68	1732.74	1729.34	1724.74	1732.7	1722.11	1801.37	1732.07	1728.88	1724.27	1705.14	1725.29	1726.26	1731.46	1787.77	1739.47	1755.19	1788.65	1759.05	1730.87	1737.66	1675.97	1709.72	1693.75	1685.95	1713.24	1723.62	1708.86	1732	1724.42	1761.54	1721.53	1750.97	1783.68	1751	1755.98	1663.6	1659.44	1689.86	1709.8	1715.55	1711.77	1734.8	1739.72	1726.79	1734.87
465.640991	1716.63	1734.65	1728.05	1707.36	1730.8	1731.72	1722.48	1731.2	1723.21	1796.99	1729.15	1723.82	1725.84	1700.49	1724.57	1725.2	1729.74	1789.36	1740.02	1753.95	1785.5	1755.84	1730.44	1736.85	1672.96	1707.29	1693.85	1684.98	1713.83	1723.15	1703.82	1731.95	1720.89	1762.41	1722.67	1749.56	1789.23	1748.07	1759.17	1664.78	1660.55	1692.55	1707.56	1715.2	1715.33	1734.34	1739.19	1725.67	1734.79
466.135986	1713.09	1735.26	1727.44	1707.98	1731.19	1730.44	1723.15	1731.42	1720.32	1801.97	1732.41	1725.67	1724.97	1707.68	1723.64	1724.9	1730.26	1788.47	1737.73	1753.85	1786.5	1760.02	1728.68	1737.55	1673.76	1706.27	1695.23	1687.16	1717.13	1721.83	1703.78	1734.14	1724.46	1761.35	1723.82	1751.93	1787.14	1751.96	1758.04	1665.2	1657.03	1692.07	1708.99	1717.12	1713	1734.59	1740.05	1728.86	1734.41
466.631989	1713.55	1732.31	1728.18	1705.24	1730.83	1731.33	1721.31	1732.3	1723.13	1798.62	1729.66	1726.58	1726.49	1703.71	1724.04	1725.56	1727.55	1788.91	1739.43	1755.1	1787.93	1758.74	1729.75	1734.15	1675.22	1708.26	1692.21	1687.52	1715.77	1723.7	1705.69	1732.26	1719.41	1762.05	1724.42	1753.81	1786.42	1750.97	1755.61	1664.51	1662.84	1690.67	1709	1716.35	1715	1735.86	1739.21	1727.3	1735.06
467.127014	1712.47	1737.71	1725.52	1705.03	1731.21	1728.66	1722.86	1731.67	1722.04	1802.38	1730.7	1724.19	1724.11	1703.14	1722.54	1726.69	1728.42	1786.58	1739.41	1753.68	1783.61	1758.02	1730.37	1734.01	1674.11	1708.38	1694.58	1688.99	1712.75	1722.62	1705.7	1729.03	1721.47	1761.91	1720.15	1750.69	1785.88	1748.04	1756.86	1665.1	1658.04	1689.78	1708.56	1714.86	1713.3	1733.88	1738.17	1727.77	1734.86
467.622009	1713.37	1733.53	1730.74	1704.69	1729.15	1728.26	1722.4	1729.85	1720.36	1797.61	1727.85	1723.34	1723.73	1704.29	1723.99	1727.3	1729.49	1788.96	1737.56	1753.73	1787.97	1758.14	1728.82	1735.21	1673.14	1707.45	1693.01	1686.43	1713.34	1720.03	1704.72	1732.96	1723.78	1761.24	1722.52	1749.76	1786.24	1750.88	1752.83	1662.3	1659.58	1689.14	1709.36	1714.25	1712.58	1734.01	1737.54	1728.98	1737.58
468.117004	1713.99	1731.19	1727.19	1706.53	1728.84	1727.93	1722.64	1725.63	1720.68	1797.45	1729.98	1724.05	1727.56	1704.17	1721.89	1723.01	1730.6	1783.63	1737.27	1752.69	1786.43	1759.31	1731.62	1737.24	1675.07	1706.33	1693.63	1689	1715.92	1721.32	1703.73	1729.44	1719.55	1760.51	1720.65	1747.2	1784.1	1746.93	1755.19	1662.23	1657.31	1687.14	1704.56	1717.63	1712.47	1731.22	1738.35	1725.95	1731.5
468.613007	1711.87	1734.65	1725.33	1706.58	1732.35	1729.77	1722.07	1730	1722.64	1795.42	1731.19	1724.65	1724.32	1703.14	1725.68	1724.01	1726.26	1782.38	1736.06	1749.76	1785.65	1757.11	1728.2	1736.67	1673.06	1704.04	1695.38	1687.92	1713.85	1722.08	1704.53	1734.09	1721.25	1762.05	1721.66	1751.83	1785.42	1747.29	1755.05	1663.94	1661.57	1691.09	1707.8	1715.08	1712.15	1733.65	1736.79	1726.71	1734.04
469.108002	1713.65	1732.28	1726.11	1705.81	1729.31	1727.27	1721.54	1727.73	1721.55	1799.03	1730.03	1726.35	1725.13	1704.19	1724.55	1725.62	1728.38	1783.44	1736.86	1751.48	1782.89	1757.34	1728.06	1735.75	1673.83	1708.12	1694.19	1687.46	1714.94	1722.71	1705.77	1733.2	1720.18	1761.27	1720.49	1750.07	1784.43	1751.44	1755.77	1664.56	1661.71	1692.16	1706.94	1713.11	1709.95	1733.57	1737.9	1726.5	1734.1
469.602997	1713.96	1732.69	1729.18	1707.36	1731.74	1726.97	1720.61	1730.4	1722.21	1797.83	1729.58	1728.12	1726.36	1704.57	1726.52	1727.99	1728.66	1786.38	1740.79	1752.64	1784.67	1759.76	1729.4	1737.11	1672.5	1707.71	1692.9	1686.99	1714.78	1724.69	1705.51	1731.6	1720.45	1760.7	1722.22	1752.8	1785.22	1750.49	1756.59	1664.1	1660.73	1689.48	1708.42	1715.04	1712.26	1731.27	1737.66	1727.54	1732.55
470.097992	1714.15	1732.06	1728.28	1705.57	1731.91	1729.71	1721.1	1729.63	1721.32	1795.9	1730.99	1725.6	1723.95	1704.2	1726.39	1726.86	1728.26	1786.75	1738.27	1753.68	1787.92	1760.84	1732.87	1736.39	1675.62	1705.69	1693.13	1687.59	1714.65	1723.93	1707.78	1732.61	1723.56	1760.16	1724.21	1754.06	1786.9	1751.49	1756.65	1665.53	1660.94	1691.37	1708.62	1713.52	1713.34	1737.04	1737.34	1729.56	1732.79
470.592987	1716.62	1734.1	1725.9	1708.26	1735.03	1730.72	1722.94	1730.76	1721.59	1801.41	1729.34	1728.43	1723.96	1706.23	1727.44	1727.22	1730.39	1787.72	1739.61	1754.19	1786	1758.47	1730.76	1737.45	1673.73	1709.74	1692.71	1688.07	1717.4	1723.16	1706.14	1732.08	1720.61	1762.23	1722.27	1749.66	1786.81	1750.4	1756.51	1664.47	1662.67	1691.26	1709.99	1718.64	1715.51	1733.14	1738.01	1726.86	1737.92
471.088989	1715.42	1731.99	1729.09	1707.23	1729.47	1727.33	1721.09	1727.75	1720.92	1796.87	1728.78	1725.61	1722.51	1704.27	1723.92	1724.19	1727.2	1785.96	1738.82	1752.78	1785	1760.57	1731.14	1736.72	1674.56	1711.17	1694.43	1689.49	1710.23	1722.52	1703.19	1733.52	1722.91	1762.24	1723.08	1755.35	1789.55	1749.29	1757.74	1661.96	1658.84	1691.91	1708.81	1718.89	1711.52	1734.14	1738.44	1726.72	1734.87
471.584015	1713.08	1729.65	1723.55	1705.31	1731.33	1728.07	1721.32	1729.24	1721.08	1795.03	1730.89	1727.53	1723.32	1704.19	1725.87	1723	1728.08	1788.02	1735.23	1755.08	1785.82	1760.16	1729.2	1737.92	1673.33	1709.31	1690.9	1686.17	1714.98	1723.67	1704.98	1730.02	1721	1760.52	1721.43	1747.99	1788.1	1750.66	1754.07	1662.5	1658.74	1690.46	1709.23	1714.4	1711.76	1733.93	1737.03	1727.54	1730.14
472.079010	1714.41	1733.43	1723.47	1706.37	1726.97	1728.37	1722.1	1730.21	1724.18	1793.43	1727.87	1724.8	1723.24	1702.42	1726.75	1728.21	1729.16	1782.35	1735.82	1752.06	1783.18	1757.92	1729.21	1733.52	1672.14	1706.3	1690.44	1685.78	1711.93	1721.72	1705.7	1733.65	1719.87	1760.14	1721.1	1745.95	1781.83	1747.29	1754.17	1662.68	1660.39	1690.58	1706.69	1712.38	1709.22	1732.81	1734.82	1725.98	1734.59
472.574005	1712.49	1732.58	1724.73	1706.92	1729.19	1729.86	1722.03	1732.91	1723.23	1794.31	1728.22	1723.45	1725.14	1702.7	1724.85	1723.36	1727.84	1782.24	1736.81	1753.53	1782.77	1756.29	1731.23	1735.16	1676.09	1706.43	1693.47	1685.5	1714.05	1722.14	1708.24	1729.96	1721.24	1757.55	1719.13	1749.4	1787.06	1747.71	1756.11	1663.44	1661.14	1691.69	1708.73	1714.82	1714.13	1733.26	1735.28	1728.29	1733.17
473.069000	1713.68	1732.67	1725.59	1705.53	1727.55	1730.68	1722.63	1727.54	1722.41	1797.26	1730.35	1726.26	1724.23	1702.97	1723.28	1724.24	1730.18	1783.31	1737.9	1753.24	1782.38	1758.22	1729.53	1734.55	1674.27	1706.81	1692.9	1686.64	1713.31	1722.5	1704.78	1732.84	1721.05	1760.12	1721.23	1748.52	1784.96	1751.83	1755.26	1665.25	1660.02	1688.15	1706.63	1715.91	1713.49	1728.92	1738.46	1726.14	1733.67
473.565002	1714.76	1731.25	1727.35	1705.13	1728.56	1727.88	1720.31	1728.2	1720.58	1795.38	1726.45	1726.16	1722.64	1704.97	1724.92	1722.37	1727.56	1782.64	1737.53	1754.73	1786.16	1757.9	1727.73	1734.37	1672.04	1703.78	1693.38	1687.68	1711.78	1722.64	1704.33	1730.18	1720.34	1758.18	1721.75	1750.53	1784.75	1750.23	1755.44	1663.68	1661.23	1689.64	1708.16	1715.07	1711.61	1733.63	1737.46	1726.52	1733.45
474.059998	1715.32	1734.95	1728.96	1706.65	1729.39	1727.38	1720.98	1728.74	1720.61	1795.07	1729.76	1726.01	1724.58	1703.73	1725.46	1723.16	1727.33	1786.01	1735	1752.2	1785.02	1757.82	1729.5	1736.8	1674.65	1710.09	1693.73	1687.66	1712.44	1721.46	1702.86	1731.5	1721.92	1759.28	1722.73	1751.35	1784.68	1748.6	1755.23	1664.97	1659.85	1690.76	1705.69	1716.98	1712.45	1734.32	1739.36	1728.84	1731.6
474.554993	1714.88	1736.87	1727.78	1705.65	1733.03	1727.7	1721.26	1730.13	1720.85	1794.58	1729.54	1724.53	1724.17	1703	1725.25	1728.27	1725.21	1779.94	1739.98	1748.56	1782.73	1757.36	1730.68	1735.43	1672.44	1710.52	1691.48	1687.15	1713.03	1721.5	1705.43	1734.26	1720.52	1760.23	1722.55	1749.99	1787.72	1752.2	1754.48	1663.52	1660.82	1691.76	1709.48	1717.02	1714.47	1729.66	1738.88	1726.64	1733.36
475.049988	1712.08	1730.17	1726.62	1706.21	1731.59	1726.33	1720.43	1730.52	1720.29	1795.68	1731.79	1723.88	1724.31	1702.8	1723.76	1726.57	1727.36	1782.78	1736.66	1751.75	1787.22	1759.49	1728.92	1735.52	1675.01	1710.33	1692.54	1686.86	1714.78	1724.59	1705.13	1731.1	1722.1	1758.8	1722.3	1753.03	1785.28	1750.39	1755.92	1662.32	1660.44	1692.12	1710.83	1717.01	1712.67	1733.44	1739.01	1728.84	1734.82
475.545013	1711.11	1731	1723.59	1709.17	1729.95	1729.52	1723.16	1729.23	1721.71	1797.51	1731.63	1726.04	1724.11	1706.08	1723.84	1724.6	1726.66	1781.56	1733.74	1754.15	1784.23	1755.5	1726.26	1733.5	1670.86	1711.62	1693.64	1689.65	1713.51	1724.34	1705.48	1733.46	1720.69	1759.32	1722.64	1751.42	1785.13	1751.15	1756.55	1662.7	1660.56	1690.35	1707.28	1715.43	1711.21	1732.22	1737.68	1726.31	1730.1
476.040985	1715.29	1730.86	1724.7	1705.96	1731.11	1728.16	1723.47	1727.7	1721.02	1796.6	1731.21	1725.95	1721.57	1703.91	1724	1724.55	1729.76	1782.69	1736.77	1751.51	1784.46	1754.24	1728.92	1736.45	1672.88	1705.19	1692.71	1686.75	1713.66	1718.19	1705.82	1731.27	1716.39	1758.03	1723.17	1746	1783.04	1750.47	1755.44	1663.68	1660.95	1690.01	1709.7	1716.19	1713.33	1734.35	1738	1723.69	1732.21
476.536011	1713.5	1730.9	1724.15	1706.11	1730.63	1731.1	1722.99	1729.38	1722.4	1794.05	1730.55	1725.5	1723.86	1705.37	1725.16	1727.27	1729.93	1781.51	1736.03	1753.55	1785.51	1756.85	1728.99	1739.71	1673.1	1706.89	1691.96	1687.08	1712.8	1724.63	1705.62	1733.23	1721.59	1761.63	1722.37	1748.22	1784.64	1748.28	1756.44	1664.04	1659.19	1690.03	1712.48	1714.07	1710.91	1733.5	1739.7	1727.28	1734.65
477.031006	1715.64	1735.78	1727.26	1704.58	1732.81	1729.67	1718.19	1732.95	1722.23	1796.05	1728.61	1724.49	1720.91	1704.52	1722.61	1723.95	1729.46	1784.22	1734.58	1749.18	1783.09	1755.54	1728.52	1735.5	1673.12	1708.37	1692.92	1688.23	1712.24	1721.44	1705.15	1731.74	1719.73	1759.61	1724.08	1748.92	1782.48	1748.73	1754.27	1663.15	1658.89	1686.45	1703.69	1714.77	1713.5	1731.99	1736.05	1725.41	1731
477.526001	1714.19	1733.69	1727.13	1707.64	1729.48	1728.49	1722.39	1730.88	1723.66	1793.08	1728.74	1723.19	1724.54	1703.09	1723.98	1726.94	1727.57	1783.3	1737.08	1750.53	1781.18	1755.19	1728.57	1734.65	1673.94	1708.41	1694.12	1688.54	1714.42	1722	1704.92	1729.54	1722.12	1758.88	1722.66	1749.61	1785.28	1750.51	1757.67	1663.59	1660.44	1688.49	1707.77	1715.27	1711.21	1733.73	1735.05	1727.08	1732.02
478.020996	1713.1	1734.18	1724.94	1704.96	1731.17	1728.62	1723.09	1727.87	1721.57	1792.63	1726.3	1722.86	1722.92	1701.15	1725.6	1724.81	1728.9	1782.85	1734.58	1749.02	1783.84	1759.81	1729.52	1735.87	1671.8	1707.4	1693.07	1686.83	1713.9	1723.15	1705.32	1730.32	1720.45	1759.53	1721.32	1750.25	1784.05	1748.85	1753.96	1663.59	1660.46	1688.81	1708.96	1716.16	1710.17	1732.51	1737.26	1723.34	1732.79
478.516998	1714.16	1733.05	1726.91	1706	1728.42	1728.71	1722.22	1731.88	1723	1796.85	1726.95	1723.81	1723.69	1702.73	1726.57	1727.55	1728.71	1785.76	1737.88	1752.33	1783.52	1756.46	1728.8	1735.61	1673.98	1706.35	1693.78	1688.44	1712.44	1721.27	1703.51	1732.6	1722.97	1762.15	1720.58	1748.03	1786.07	1748.49	1756.45	1663.3	1659.42	1688.96	1707.63	1716.01	1711.27	1735	1736.36	1726.67	1735.02
479.011993	1711.37	1731.48	1727.21	1705.5	1729.15	1726.9	1718.83	1727.8	1717.93	1793.44	1727.87	1724.08	1720.99	1701.59	1724.63	1725.86	1727.44	1782.29	1738.09	1749.8	1779.37	1756.39	1727.38	1733.9	1673.65	1707.22	1692.33	1687.8	1713.3	1723.83	1705	1730.07	1719.12	1760.69	1723.92	1750.91	1784.81	1752.39	1754.37	1664.23	1658.63	1689.17	1706.99	1718.84	1712.05	1732.03	1735.61	1729.23	1729.92
479.506989	1713.19	1731.45	1727.44	1704.4	1728.09	1725.4	1722.26	1729.86	1721	1791.93	1726.61	1724.4	1725.06	1701.57	1722.86	1724.04	1728.18	1782.05	1738.06	1749.84	1780.93	1755.72	1728.28	1734.27	1672.05	1707.55	1692.88	1689.05	1714.57	1724.36	1703.84	1732.9	1720.94	1756.75	1721.26	1749.36	1785.27	1747.24	1754.29	1661.57	1660.11	1688.05	1707.13	1714.49	1712.93	1731.8	1733.71	1726.39	1733.74
480.002014	1714.2	1733.63	1724.74	1703.06	1728.36	1726.5	1716.15	1729.98	1719.41	1793.86	1728.09	1724.67	1722.14	1704.19	1723.86	1723.71	1726.85	1783.43	1736.04	1747.67	1780.41	1757.07	1728.99	1732.86	1675.88	1707.19	1692.44	1686.38	1713.03	1720.94	1703	1726.89	1720.82	1760.37	1719.68	1748.86	1783.82	1747.31	1754.46	1663.15	1659.96	1690.82	1707.1	1713.24	1712.14	1733.8	1734.34	1725.54	1730.67
480.497009	1714.14	1731.48	1726.32	1703.37	1731.12	1727.64	1721.16	1729.48	1719.8	1791.45	1727.28	1725.72	1721.56	1703.17	1721.54	1723.11	1728.98	1783.23	1737.98	1749.56	1784.23	1752.61	1726.76	1735.15	1670.85	1706.85	1695.81	1685.74	1711.29	1721.67	1704.7	1727.72	1721.28	1756.71	1723.27	1750.31	1784.83	1746.74	1754.28	1662.25	1657.5	1691.4	1706.86	1714.65	1713.83	1732.57	1738.77	1730.11	1732.6
480.993011	1713.13	1731.38	1727.55	1705.37	1728.64	1727.78	1718.93	1726.14	1719.16	1792	1727.26	1723.52	1721.63	1703.99	1724.57	1725.15	1728.77	1782.39	1737.55	1750.09	1783.04	1757.45	1729.76	1734.04	1674.64	1706.86	1689.84	1687.57	1714.58	1721.72	1703.69	1732.16	1720.46	1760.63	1721.92	1748.84	1781.32	1748.06	1753.49	1664.14	1661.59	1689.17	1705.22	1714.34	1712.38	1733.09	1731.74	1728.99	1730.24
481.488007	1715.84	1730.73	1727.55	1705.21	1728.65	1728.89	1721.67	1731.97	1722.34	1792.92	1724.85	1724.65	1721	1701.95	1724.91	1725.62	1728.86	1784.7	1736.57	1750.07	1780.55	1752.38	1728.8	1733.08	1673.78	1709.64	1691.72	1688.64	1711.44	1721.74	1704.96	1731.65	1719.5	1760.53	1721.08	1749.05	1783.1	1749.22	1754.49	1663.73	1656.9	1690.89	1710.96	1716.13	1709.41	1731.73	1738.03	1723.68	1733.23
481.983002	1713.33	1732.72	1723.5	1704.49	1730.63	1730.49	1721.47	1728.46	1720.63	1788.24	1728.71	1723.06	1724.95	1702.14	1722.55	1724.13	1728.29	1781.75	1735.28	1748.23	1783.23	1757.28	1727.81	1734.85	1675.73	1708.36	1692.89	1687.93	1710.26	1725.64	1702.5	1731.68	1717.93	1759.99	1719.97	1750.33	1782.4	1749.94	1755.18	1665.24	1660.22	1690.9	1708.95	1715.38	1710.22	1733.25	1735.15	1727.31	1731.06
482.477997	1712.81	1730.7	1724.72	1702.55	1728.58	1728.02	1722.24	1729.04	1721.33	1789.79	1727.9	1723.56	1723.18	1700.76	1724.9	1727.98	1726.15	1786.24	1736.53	1750.12	1785.45	1754.84	1730.31	1735.14	1674.12	1707.3	1693.86	1686.21	1710.71	1724.1	1703.32	1728.9	1720.31	1760.69	1719.14	1748.01	1783.66	1750.16	1753.8	1660.44	1659.89	1688.55	1708.63	1716.2	1710.15	1733.61	1738.59	1724.9	1735.17
482.973999	1713.44	1732.35	1726.44	1703.58	1728.31	1727.94	1721.93	1730.55	1720.16	1788.46	1726.28	1722.61	1721.69	1700.83	1722	1723.67	1728.66	1780.36	1735.03	1749.07	1784.22	1750.9	1727.93	1732.04	1671.26	1706.97	1692.74	1686.61	1713.45	1723.8	1704.07	1731.14	1720.26	1760.38	1723.75	1748.71	1783.67	1749.29	1754.63	1663.64	1663.2	1690.92	1707.02	1715.98	1712.44	1733.46	1735.74	1729.31	1731.72
483.468994	1713.24	1731.49	1724.8	1705.51	1729.29	1728.16	1722	1726.69	1723.08	1785.17	1726.92	1723.67	1721.53	1698.58	1722.32	1725.16	1728.69	1782.19	1736.79	1750.1	1783.7	1756.15	1727.76	1734.76	1671.86	1705.43	1694.64	1687.28	1713.84	1716.72	1704.82	1731.72	1719.34	1759.49	1721.84	1745.52	1782.4	1748.44	1753.4	1664.02	1659.88	1690.5	1709.12	1717.58	1712.74	1730.85	1738.48	1722.49	1733.22
483.963989	1711.33	1732.65	1725.59	1703.12	1727.57	1726.65	1719.47	1728.86	1719.71	1788.44	1726.25	1722.74	1719.92	1700.56	1722.81	1725.97	1727.1	1784.15	1735.87	1750.46	1783.24	1754.02	1728.91	1733.83	1673.53	1705.34	1691.59	1686.25	1712.39	1722.28	1703.57	1730.41	1716.97	1756.98	1719.91	1748.71	1785.39	1745.67	1753.47	1661.8	1658.75	1689.26	1708.48	1715.56	1709.42	1731.95	1737.36	1725.53	1733.48
484.459015	1712.62	1732.08	1725.04	1705.32	1729.7	1727.42	1719.88	1730.61	1720.76	1790.04	1729.23	1725.97	1721.08	1702.31	1723	1725.05	1725.01	1777.33	1732.93	1748.55	1782.25	1755.37	1727.21	1735.18	1671.18	1708.06	1691.27	1684.07	1714.96	1723.27	1704.25	1730.84	1720.86	1755.55	1717.85	1745.94	1782.19	1746.98	1752.06	1663.28	1660.26	1690.47	1704.48	1716.48	1711.04	1729	1735.46	1723.41	1730.91
484.954010	1714.83	1729.2	1726.93	1702.73	1727.45	1725.38	1717.36	1726.96	1719.55	1787.45	1726.59	1723.64	1722.25	1702.64	1721.88	1723.31	1728.53	1776.46	1737.06	1747.4	1780.87	1751.85	1729.23	1732.13	1671.81	1705.78	1692.73	1687.53	1714.68	1720.22	1703.85	1732.94	1718.58	1758.9	1721.74	1748.33	1781.22	1748.17	1755.72	1663.59	1660.98	1691.4	1707.59	1714.41	1709.91	1730.86	1735.43	1723.61	1733.27
485.450012	1711.9	1731.65	1726.07	1702.35	1727.33	1727.35	1721.95	1727.82	1718.73	1785.91	1725.67	1722.99	1722.61	1700.65	1722.98	1723.29	1725.7	1778.6	1736.73	1746.86	1777.77	1750.48	1726.75	1733.5	1671.74	1704.43	1689.79	1684.4	1709.49	1719.4	1704.8	1729	1720.16	1757.03	1721.1	1746.67	1783.92	1748.08	1751.43	1661.38	1661.06	1690.66	1708.39	1715.57	1708.14	1729.52	1735.29	1725.06	1732.29
485.945007	1711.5	1730.44	1728	1704.94	1728.94	1728.31	1722.09	1728.9	1721.52	1791.38	1727.74	1722.95	1722.28	1702.74	1720.19	1723.56	1726.86	1782.1	1735.98	1747.53	1781.63	1752.59	1728.05	1736.31	1672.03	1705.36	1692.95	1686.61	1712.1	1722.62	1702.98	1730.78	1720.45	1758.45	1719.26	1746.6	1779.62	1746.06	1754.28	1660.5	1660.07	1689.2	1706.32	1712.2	1707.45	1730.14	1735.23	1724.04	1730.38
486.440002	1710.24	1728.5	1725.38	1702.84	1729.69	1728.14	1719.38	1728.18	1721.9	1783.54	1726.71	1723	1723.78	1699.73	1723.3	1724.6	1728.04	1777.15	1737.22	1747.67	1778.46	1752.1	1723.25	1734.14	1674.08	1706.39	1690.89	1686.45	1712.78	1719.31	1704.86	1732.03	1717.84	1757.21	1721.77	1745.6	1779.35	1748.53	1753.52	1663.49	1657.73	1690.85	1707.19	1713.75	1711.64	1727.43	1733.59	1723.89	1730.74
486.934998	1711.94	1730.8	1723.62	1705.41	1728.2	1728.34	1719.43	1730.95	1719.29	1784.64	1726.51	1723	1721.5	1701.91	1719.12	1723.64	1725.79	1779.6	1736.56	1747.57	1783.68	1755.09	1728.54	1734.39	1671.57	1707.03	1691.48	1687.83	1713.19	1721.32	1703.1	1729.59	1718.58	1759.14	1722.07	1749.15	1779.4	1744.63	1754.71	1665.27	1657.64	1693.05	1708.79	1714.51	1711.64	1731.1	1733	1727.34	1729.93
487.429993	1712.25	1727.05	1726.01	1705.63	1725.99	1727.05	1720.75	1729.05	1718.7	1788.74	1724.59	1722.05	1720.51	1700.49	1722.4	1725.59	1725.91	1780.47	1738.95	1749.18	1781.49	1752.18	1727.21	1733.87	1672.83	1708.45	1691.42	1687.51	1714.17	1723.19	1702.34	1729.05	1719.87	1755.19	1720.46	1747.28	1784.03	1747.57	1754.6	1662.75	1660.75	1688.31	1706.33	1714.5	1711.09	1734.32	1733.49	1723.48	1732.55
487.925995	1714.88	1732	1723.83	1705.16	1730.18	1725.77	1718.67	1727.82	1719.53	1788.27	1724.34	1724.93	1717.24	1700.68	1723.11	1722.73	1728.59	1777.24	1736.07	1744.99	1779.2	1753.75	1725.61	1734.57	1675.07	1707.46	1690.89	1685.35	1714.79	1722.13	1703.67	1730.51	1719.76	1756.88	1721.31	1748.46	1781.75	1746.74	1754.8	1663.72	1661.7	1691.03	1706.24	1712.41	1710.33	1728.53	1734.22	1725.33	1732.73
488.420990	1712.32	1729.14	1725.26	1703.74	1725.73	1727.55	1720.72	1725.05	1721.18	1784.57	1726.61	1725.07	1721.4	1700.99	1723.12	1724.52	1728.19	1776.77	1735.53	1745.33	1778.38	1750.97	1728.94	1734.84	1674.98	1704.05	1690.57	1686.83	1710.72	1721.25	1703.91	1729.62	1718.17	1757.14	1720.06	1749.9	1780.53	1745.04	1753.32	1663.33	1660.33	1688.53	1706.68	1715.87	1710.94	1730.86	1735.56	1725.03	1732.1
488.915985	1714.5	1732.9	1724.27	1704.62	1729.43	1727.16	1720.45	1728.63	1720.02	1788.29	1725.06	1725.8	1718.36	1699.31	1722.96	1721.97	1727.84	1778.85	1734.39	1744.21	1780.64	1747.74	1727.5	1733.49	1672.34	1704.99	1691.43	1685.07	1711.76	1721.02	1703.43	1730.64	1717.19	1759.44	1720.72	1747.14	1780.44	1746.53	1755.16	1663.54	1659.99	1690.57	1704.88	1717.69	1711.74	1729.45	1735.71	1725	1731.72
489.411011	1713.68	1729.04	1724.51	1705.9	1728.12	1726.81	1719.98	1725.3	1718.01	1785.86	1724.2	1721.85	1718.3	1699.29	1722.87	1726.36	1725.75	1778.89	1737.4	1747.52	1781.17	1750.88	1724.77	1732.58	1670.91	1708.76	1693.13	1688.8	1712.65	1720.92	1701.9	1732.66	1718.72	1757.2	1720.25	1750.24	1781.61	1749.03	1755	1664.51	1659.47	1689.9	1706.93	1713.92	1712.27	1728.97	1732.74	1723.55	1730.51
489.906006	1712.04	1728.32	1725.46	1705.64	1725.22	1727.12	1720.7	1727.26	1719.33	1786	1726.6	1724.33	1718.26	1699.28	1724.43	1723.51	1726.45	1776.89	1736.38	1745.42	1778.01	1748.33	1729.6	1733.07	1673.08	1708.43	1693.21	1689.06	1710.55	1720.21	1702.81	1729.4	1718.76	1754.41	1719.96	1747.63	1783	1748.56	1753.75	1663.56	1660.28	1687.47	1703.97	1713.37	1710.42	1729.66	1734.49	1725.13	1734.51
490.402008	1709.94	1731.06	1724.75	1704.74	1726.76	1725.36	1719.4	1727.91	1719.86	1786.22	1724.07	1723.9	1719.11	1698.88	1721.95	1722.65	1724.72	1777.16	1733.99	1746.06	1778.43	1751.09	1726.94	1733.93	1670.03	1706.57	1692.05	1684.86	1712.58	1718.62	1704.2	1729.9	1719.42	1757.9	1721.27	1748.73	1783.21	1746.07	1752.5	1663.31	1658.22	1690.12	1708.65	1715.54	1709.04	1728.91	1734.73	1725.32	1730.4
490.897003	1712.3	1730.75	1725.01	1704.98	1725.89	1724.02	1718.25	1725.5	1718.83	1783.73	1725.35	1723.52	1720.35	1700.18	1723.71	1723.36	1725.33	1775.05	1737.06	1746.28	1775.48	1752.93	1727.63	1734.4	1671.46	1704.13	1690.42	1684.26	1711.71	1720.59	1703.1	1732.75	1718.45	1758.02	1719.8	1745.24	1779.53	1744.55	1752.72	1663.78	1660.47	1690.24	1708.46	1712.29	1708.85	1730.09	1735.4	1725.46	1728.54
491.391998	1712.91	1728.51	1725.71	1703.74	1727.45	1727.41	1720.03	1726.71	1719.19	1784.74	1724.99	1724.59	1715.15	1698.86	1720.7	1723.43	1726.25	1774.57	1734.44	1746.69	1779.63	1752.24	1726.61	1733.91	1671.95	1704.5	1689.95	1685.67	1713.2	1720.37	1701.51	1731.84	1716.3	1755.8	1719.74	1747.13	1780.59	1745.55	1752.54	1663.25	1660.31	1689.75	1707.56	1716.67	1710.86	1728.38	1735.67	1724.02	1730.56
491.886993	1711.52	1729.41	1723.62	1704.58	1728.12	1726.24	1717.44	1727.36	1719.76	1783.63	1726.22	1725.29	1720.78	1700.26	1720.8	1724.28	1727.81	1772.47	1734	1746.95	1776.68	1752.3	1727.87	1734.48	1672.84	1705.32	1690.44	1685.91	1712.88	1720.28	1702.24	1728.55	1716.42	1756.66	1721.52	1749.5	1779.52	1746.72	1753.93	1662.84	1660.21	1687.9	1706.89	1713.75	1711.2	1731.3	1734.48	1723.38	1728.95
492.381989	1711.23	1727.93	1724.58	1702.32	1727.67	1725.55	1720.93	1727.07	1719.01	1781.35	1724.93	1723.43	1721.17	1699.63	1723.1	1723.98	1725.2	1772.39	1734.06	1743.96	1780.05	1750.42	1728.26	1730.86	1671.68	1707.19	1691.21	1686.26	1709.55	1719.74	1703.03	1725.39	1718.24	1758.42	1718.92	1743.69	1780.99	1744.98	1753.75	1665.01	1658.65	1688.56	1706.86	1712.57	1708.36	1728.64	1735.23	1723.29	1730.15
492.877991	1713.27	1730.5	1725.72	1703.1	1727.09	1726.37	1718.53	1727.75	1722.09	1786.42	1724.69	1720.87	1716.84	1699.57	1725.37	1725.47	1726.87	1777.18	1737.88	1746.79	1781.26	1753.13	1726.74	1732.27	1671.79	1706.69	1691.14	1687.18	1712.42	1717.72	1703.56	1732.23	1720.51	1756.54	1718.16	1749.15	1780.87	1748.66	1750.39	1664.56	1659.12	1692.98	1707.3	1713.61	1709.01	1730.41	1734.64	1724.07	1732.61
493.372986	1712.92	1729.59	1727.69	1703.3	1728.55	1725.24	1719.62	1727.87	1719.84	1785.24	1724.23	1723.23	1719.59	1700.12	1720.68	1722.86	1728.32	1774.88	1735	1745.11	1775.91	1749.97	1727.28	1733.56	1672.64	1709.59	1691.26	1685.02	1711.86	1719.54	1704.26	1728.68	1716.31	1755.93	1720.45	1746.44	1780.32	1744.75	1752.56	1662.92	1658.28	1689.17	1705.39	1714.27	1710.54	1730.83	1735.73	1724.35	1730.76
[truncated: 6,286 more rows]
[truncated: 883 more columns]
