# Supplementary material for: Glucokinase activity controls peripherally located subpopulations of β-cells that lead islet Ca2+ oscillations
Source: eLife. 2025 Feb 12;13:RP103068. doi: 10.7554/eLife.103068 (PMC11820133; doi:10.7554/eLife.103068)
Supplement: Source data 2. [file elife-103068-data2.zip › EJ155 10G F10-1_Statistics/EJ155 10G F10-1_Detailed.csv]

Detailed
====================
Position X	Position Y	Position Z	Unit	Category	Collection	Time	ID
82.266	39.4542	-16.7058	µm	Spot	Position	1	123
80.0335	15.5517	-6.16645	µm	Spot	Position	1	130
81.2118	83.0812	-8.69504	µm	Spot	Position	1	131
76.0543	55.4749	-3.99928	µm	Spot	Position	1	137
155.355	47.8672	-64	µm	Spot	Position	1	140
163.914	57.6867	-64	µm	Spot	Position	1	141
147.562	62.6161	-64	µm	Spot	Position	1	142
158.585	67.8497	-64	µm	Spot	Position	1	143
156.309	79.8177	-64	µm	Spot	Position	1	145
154.909	4.35499	-60.2762	µm	Spot	Position	1	146
143.93	4.71449	-59.5108	µm	Spot	Position	1	147
138.271	73.1445	-60.3004	µm	Spot	Position	1	149
145	18.0677	-57.3747	µm	Spot	Position	1	152
124.611	69.4927	-54.7107	µm	Spot	Position	1	154
139.222	78.5362	-55.2225	µm	Spot	Position	1	155
141.016	11.3755	-50.4243	µm	Spot	Position	1	158
159.37	22.3808	-51.2099	µm	Spot	Position	1	160
140.656	31.2845	-51.826	µm	Spot	Position	1	161
147.813	31.3465	-52.764	µm	Spot	Position	1	162
122.688	38.8334	-53.7844	µm	Spot	Position	1	163
158.229	41.9535	-53.5017	µm	Spot	Position	1	165
136.949	44.3536	-52.9076	µm	Spot	Position	1	166
136.095	60.1053	-51.7218	µm	Spot	Position	1	167
158.457	62.809	-52.9573	µm	Spot	Position	1	168
148.237	77.8754	-52.5465	µm	Spot	Position	1	169
163.429	79.9335	-51.2589	µm	Spot	Position	1	170
105.7	82.9104	-51.363	µm	Spot	Position	1	171
161.337	10.1973	-48.029	µm	Spot	Position	1	173
132.968	24.2655	-47.2759	µm	Spot	Position	1	174
126.153	49.7899	-48.5819	µm	Spot	Position	1	175
161.92	54.5487	-46.3136	µm	Spot	Position	1	177
114.985	55.1675	-48.6513	µm	Spot	Position	1	178
129.715	57.1005	-49.6031	µm	Spot	Position	1	179
150.198	57.4946	-48.4622	µm	Spot	Position	1	180
141.817	66.3808	-49.0887	µm	Spot	Position	1	181
121.183	69.436	-49.2318	µm	Spot	Position	1	182
133.128	79.2577	-46.7154	µm	Spot	Position	1	184
135.177	4.00761	-42.967	µm	Spot	Position	1	185
140.724	26.9647	-44.8562	µm	Spot	Position	1	187
107.718	62.4649	-44.4662	µm	Spot	Position	1	191
111.608	74.5283	-42.4029	µm	Spot	Position	1	192
158.044	79.9432	-42.521	µm	Spot	Position	1	193
143.054	80.3371	-44.7959	µm	Spot	Position	1	194
123.517	25.7051	-41.2521	µm	Spot	Position	1	195
106.943	33.5085	-38.715	µm	Spot	Position	1	196
95.9135	54.7813	-38.8334	µm	Spot	Position	1	198
120.251	57.4858	-40.3053	µm	Spot	Position	1	199
146.81	62.2648	-41.0853	µm	Spot	Position	1	200
112.307	68.649	-38.5877	µm	Spot	Position	1	201
113	4.03603	-36.4147	µm	Spot	Position	1	202
120.098	4.30367	-36.0364	µm	Spot	Position	1	203
152.313	23.2986	-37.7344	µm	Spot	Position	1	205
158.7	33.7121	-35.5644	µm	Spot	Position	1	206
125.863	35.6951	-35.3173	µm	Spot	Position	1	207
136.016	38.9818	-36.7446	µm	Spot	Position	1	208
149.807	56.1815	-35.2223	µm	Spot	Position	1	209
160.444	61.5345	-36.8725	µm	Spot	Position	1	210
106.533	76.59	-35.2973	µm	Spot	Position	1	211
151.09	4.67158	-31.679	µm	Spot	Position	1	213
144.336	15.0078	-30.6151	µm	Spot	Position	1	214
139.048	17.1413	-31.5453	µm	Spot	Position	1	215
107.787	20.2282	-30.5531	µm	Spot	Position	1	216
99.1213	22.9933	-31.3249	µm	Spot	Position	1	217
128.204	37.4883	-31.2652	µm	Spot	Position	1	218
146.724	45.3732	-31.6519	µm	Spot	Position	1	220
128.502	51.5639	-31.7619	µm	Spot	Position	1	222
115.559	53.2972	-31.5384	µm	Spot	Position	1	223
129.642	60.4685	-33.2268	µm	Spot	Position	1	224
139.077	61.7531	-31.6176	µm	Spot	Position	1	225
95.8866	62.6848	-31.7006	µm	Spot	Position	1	226
118.311	62.89	-31.1054	µm	Spot	Position	1	227
106.681	69.3518	-31.1736	µm	Spot	Position	1	228
148.519	71.9734	-33.846	µm	Spot	Position	1	229
101.571	80.9466	-32.1853	µm	Spot	Position	1	230
162.46	4.13212	-27.5929	µm	Spot	Position	1	231
159.742	11.5493	-28.572	µm	Spot	Position	1	233
128.947	25.5002	-26.6987	µm	Spot	Position	1	234
118.317	37.3415	-28.4264	µm	Spot	Position	1	235
102.194	45.0503	-27.9521	µm	Spot	Position	1	236
112.729	69.3282	-28.1235	µm	Spot	Position	1	237
125.9	70.4404	-28.5617	µm	Spot	Position	1	238
143.915	23.3696	-23.5889	µm	Spot	Position	1	239
96.597	36.5083	-23.1389	µm	Spot	Position	1	240
90.6697	46.2031	-23.9239	µm	Spot	Position	1	241
164.752	46.7246	-25.5394	µm	Spot	Position	1	242
154.544	48.5835	-24.5727	µm	Spot	Position	1	243
149.631	55.7742	-25.8173	µm	Spot	Position	1	244
98.947	62.3152	-25.145	µm	Spot	Position	1	245
134.321	62.7614	-22.8841	µm	Spot	Position	1	246
157.959	65.1533	-24.2257	µm	Spot	Position	1	247
90.903	68.488	-25.0184	µm	Spot	Position	1	248
142.838	78.2582	-24.7529	µm	Spot	Position	1	249
118.835	79.169	-23.4638	µm	Spot	Position	1	250
83.5352	81.7902	-22.8657	µm	Spot	Position	1	251
116.058	4.27337	-20.4954	µm	Spot	Position	1	252
116.418	17.9323	-21.1264	µm	Spot	Position	1	253
85.8772	19.3979	-20.0442	µm	Spot	Position	1	254
153.166	39.1427	-19.1628	µm	Spot	Position	1	255
110.916	42.4862	-18.0969	µm	Spot	Position	1	256
127.82	44.4434	-20.4616	µm	Spot	Position	1	257
103.276	72.3409	-21.0114	µm	Spot	Position	1	259
97.3468	83.3878	-19.1066	µm	Spot	Position	1	260
125.227	5.55223	-14.7486	µm	Spot	Position	1	261
93.2412	15.2928	-16.1377	µm	Spot	Position	1	262
101.54	25.6731	-16.0068	µm	Spot	Position	1	264
140.82	34.9446	-15.4034	µm	Spot	Position	1	266
134.027	41.5065	-17.4267	µm	Spot	Position	1	268
94.1964	45.5507	-16.3767	µm	Spot	Position	1	269
146.86	52.6512	-16.6012	µm	Spot	Position	1	270
117.92	53.425	-16.4857	µm	Spot	Position	1	271
101.438	4.1559	-11.3339	µm	Spot	Position	1	273
116.018	4.0188	-11.4215	µm	Spot	Position	1	274
139.389	4.81313	-10.2897	µm	Spot	Position	1	275
154.339	36.1832	-13.1524	µm	Spot	Position	1	276
86.0104	44.8743	-11.5407	µm	Spot	Position	1	277
126.986	51.8563	-12.1101	µm	Spot	Position	1	278
151.343	62.8487	-11.5182	µm	Spot	Position	1	279
129.681	67.8266	-11.217	µm	Spot	Position	1	280
156.853	71.8156	-10.7675	µm	Spot	Position	1	282
153.888	4.317	-8.9049	µm	Spot	Position	1	283
91.2508	5.39365	-7.50854	µm	Spot	Position	1	284
98.3528	65.0485	-8.68151	µm	Spot	Position	1	288
154.296	81.4338	-7.18332	µm	Spot	Position	1	291
158.629	4.07205	-4.10477	µm	Spot	Position	1	292
110.511	40.7627	-4.97387	µm	Spot	Position	1	297
121.038	55.3056	-4.45202	µm	Spot	Position	1	300
112.355	60.0222	-5.3028	µm	Spot	Position	1	301
101.25	75.1831	-2.31738	µm	Spot	Position	1	303
212.834	25.4826	-64	µm	Spot	Position	1	304
222.678	36.1735	-64	µm	Spot	Position	1	305
193.818	37.1383	-64	µm	Spot	Position	1	306
174.847	37.6677	-64	µm	Spot	Position	1	307
181.625	45.4852	-64	µm	Spot	Position	1	308
234.256	54.5189	-64	µm	Spot	Position	1	310
215.455	57.8343	-64	µm	Spot	Position	1	311
175.303	58.094	-64	µm	Spot	Position	1	312
221.606	65.6765	-64	µm	Spot	Position	1	313
186.951	66.7326	-64	µm	Spot	Position	1	314
167.237	68.4909	-64	µm	Spot	Position	1	315
235.889	80.3731	-64	µm	Spot	Position	1	316
172.21	82.0412	-64	µm	Spot	Position	1	317
186.846	3.7727	-59.4083	µm	Spot	Position	1	318
207.057	4.59879	-59.7861	µm	Spot	Position	1	320
183.161	21.2305	-58.0803	µm	Spot	Position	1	326
244.573	42.8695	-60.0519	µm	Spot	Position	1	328
208.754	47.8344	-60.9228	µm	Spot	Position	1	330
239.281	52.6379	-61.2105	µm	Spot	Position	1	331
249.372	54.6275	-60.5214	µm	Spot	Position	1	332
181.25	57.2454	-58.8163	µm	Spot	Position	1	333
190.329	63.8757	-60.1428	µm	Spot	Position	1	334
241.43	73.565	-59.3962	µm	Spot	Position	1	335
180.162	77.555	-61.5179	µm	Spot	Position	1	336
198.94	77.6682	-60.4365	µm	Spot	Position	1	337
221.017	80.465	-61.1336	µm	Spot	Position	1	338
224.234	18.5726	-56.715	µm	Spot	Position	1	339
238.429	28.54	-56.4492	µm	Spot	Position	1	341
215.084	29.8047	-56.0574	µm	Spot	Position	1	342
202.175	30.4428	-56.4058	µm	Spot	Position	1	343
168.053	32.0469	-54.6825	µm	Spot	Position	1	344
194.917	35.5215	-55.0308	µm	Spot	Position	1	345
174.112	46.4659	-55.2087	µm	Spot	Position	1	347
200.503	55.3539	-56.9685	µm	Spot	Position	1	348
173.105	58.0355	-56.2808	µm	Spot	Position	1	349
220.544	58.2051	-56.5591	µm	Spot	Position	1	350
233.329	61.9848	-54.8786	µm	Spot	Position	1	351
245.035	64.8783	-55.674	µm	Spot	Position	1	352
207.452	65.9536	-55.4554	µm	Spot	Position	1	353
243.285	81.9996	-55.2733	µm	Spot	Position	1	354
211.435	83.0266	-56.7021	µm	Spot	Position	1	355
179.12	5.35341	-52.0772	µm	Spot	Position	1	356
214.055	6.71168	-51.471	µm	Spot	Position	1	357
228.596	6.61743	-52.2022	µm	Spot	Position	1	358
208.04	20.0086	-51.2455	µm	Spot	Position	1	359
223.572	22.2421	-51.2228	µm	Spot	Position	1	360
240.072	44.5507	-53.191	µm	Spot	Position	1	362
213.642	67.8475	-51.8996	µm	Spot	Position	1	363
181.529	72.0559	-52.1225	µm	Spot	Position	1	364
205.781	77.4648	-51.516	µm	Spot	Position	1	365
222.295	77.3752	-52.9385	µm	Spot	Position	1	366
191.955	80.6215	-53.2828	µm	Spot	Position	1	367
197.925	7.7143	-48.0917	µm	Spot	Position	1	368
176.071	17.2379	-48.6641	µm	Spot	Position	1	369
209.31	28.6216	-47.1801	µm	Spot	Position	1	371
204.66	40.6944	-47.9361	µm	Spot	Position	1	372
183.718	42.6693	-48.7656	µm	Spot	Position	1	373
178.068	53.7755	-48.6244	µm	Spot	Position	1	374
185.295	53.5943	-46.7518	µm	Spot	Position	1	375
221.156	53.9577	-47.6057	µm	Spot	Position	1	376
170.153	63.1451	-46.364	µm	Spot	Position	1	377
208.559	64.9652	-48.8242	µm	Spot	Position	1	378
198.682	66.9034	-48.5312	µm	Spot	Position	1	379
221.501	3.87441	-44.2056	µm	Spot	Position	1	380
204.499	44.9807	-43.0415	µm	Spot	Position	1	381
229.921	49.9452	-44.0004	µm	Spot	Position	1	382
209.528	52.9127	-42.4897	µm	Spot	Position	1	384
242.108	53.0285	-44.1394	µm	Spot	Position	1	385
234.877	62.4955	-45.3084	µm	Spot	Position	1	387
227.483	66.5815	-45.1686	µm	Spot	Position	1	388
210.32	83.3716	-42.9216	µm	Spot	Position	1	389
239.116	3.59663	-40.0887	µm	Spot	Position	1	390
207.923	5.26615	-39.8437	µm	Spot	Position	1	391
212.198	36.687	-39.2542	µm	Spot	Position	1	392
215.392	49.7821	-41.3582	µm	Spot	Position	1	394
185.588	58.0799	-41.0143	µm	Spot	Position	1	395
172.901	59.0657	-40.2725	µm	Spot	Position	1	396
205.633	68.8578	-40.4412	µm	Spot	Position	1	398
169.121	71.4899	-38.6613	µm	Spot	Position	1	399
187.829	72.8646	-40.9333	µm	Spot	Position	1	400
239.208	77.6333	-40.1247	µm	Spot	Position	1	402
227.641	3.85331	-36.5555	µm	Spot	Position	1	403
167.314	4.74795	-36.4888	µm	Spot	Position	1	404
213.843	5.20382	-37.4918	µm	Spot	Position	1	405
245.377	11.7862	-37.0426	µm	Spot	Position	1	406
228.846	18.9413	-34.4574	µm	Spot	Position	1	407
196.163	57.3765	-34.3072	µm	Spot	Position	1	412
228.351	60.6284	-35.0305	µm	Spot	Position	1	413
247.957	68.3472	-34.6911	µm	Spot	Position	1	414
224.237	73.3102	-35.0338	µm	Spot	Position	1	415
206.9	76.7561	-35.2946	µm	Spot	Position	1	416
179.015	79.7612	-34.3367	µm	Spot	Position	1	417
224.831	83.2838	-34.8439	µm	Spot	Position	1	418
196.139	12.0884	-32.4757	µm	Spot	Position	1	419
203.507	21.6303	-33.0411	µm	Spot	Position	1	420
236.253	31.0248	-30.7167	µm	Spot	Position	1	422
197.633	33.1599	-31.9972	µm	Spot	Position	1	423
235.293	42.038	-32.9466	µm	Spot	Position	1	424
210.197	47.4449	-31.3847	µm	Spot	Position	1	425
218.862	55.344	-31.1591	µm	Spot	Position	1	426
234.887	55.0526	-31.0375	µm	Spot	Position	1	427
172.929	80.145	-30.31	µm	Spot	Position	1	429
171.082	4.2485	-28.8854	µm	Spot	Position	1	430
208.279	4.04677	-28.4433	µm	Spot	Position	1	431
227.125	10.5374	-28.7936	µm	Spot	Position	1	432
245.773	38.8153	-27.2376	µm	Spot	Position	1	434
185.69	40.9994	-29.0853	µm	Spot	Position	1	435
198.69	42.4757	-28.699	µm	Spot	Position	1	436
245.896	51.2719	-28.787	µm	Spot	Position	1	437
177.088	58.7012	-26.8893	µm	Spot	Position	1	438
214.696	66.4683	-27.0202	µm	Spot	Position	1	440
236.976	70.0518	-28.3957	µm	Spot	Position	1	441
181.662	73.8148	-29.9814	µm	Spot	Position	1	442
238.407	77.1347	-27.1918	µm	Spot	Position	1	443
219.344	4.40084	-23.1324	µm	Spot	Position	1	444
192.864	5.68124	-23.0274	µm	Spot	Position	1	445
191.072	22.9692	-22.4999	µm	Spot	Position	1	446
217.766	40.6383	-24.8259	µm	Spot	Position	1	448
180.587	45.0786	-23.0267	µm	Spot	Position	1	449
197.635	56.9204	-23.6527	µm	Spot	Position	1	450
247.334	58.132	-23.4293	µm	Spot	Position	1	451
205.563	72.5665	-24.6266	µm	Spot	Position	1	452
249.942	76.5113	-23.2979	µm	Spot	Position	1	453
204.098	5.13329	-18.6309	µm	Spot	Position	1	454
172.869	21.9481	-19.1547	µm	Spot	Position	1	456
237.165	24.6612	-20.9258	µm	Spot	Position	1	457
233.621	43.9261	-18.4233	µm	Spot	Position	1	458
223.338	49.996	-19.48	µm	Spot	Position	1	459
238.495	55.7856	-18.1801	µm	Spot	Position	1	461
166.967	71.9033	-20.993	µm	Spot	Position	1	462
237.703	77.437	-20.6912	µm	Spot	Position	1	463
241.07	5.55549	-14.668	µm	Spot	Position	1	464
198.808	49.7913	-16.7345	µm	Spot	Position	1	469
219.196	72.9493	-14.9193	µm	Spot	Position	1	470
212.451	75.7592	-17.4423	µm	Spot	Position	1	471
229.802	4.73714	-12.5489	µm	Spot	Position	1	473
204.122	5.80301	-11.0471	µm	Spot	Position	1	474
244.779	20.6582	-10.3538	µm	Spot	Position	1	475
230.541	22.6142	-12.8272	µm	Spot	Position	1	476
204.528	27.8231	-12.686	µm	Spot	Position	1	477
242.591	32.6126	-12.6098	µm	Spot	Position	1	478
238.136	40.2461	-13.1842	µm	Spot	Position	1	479
249.217	63.6536	-11.202	µm	Spot	Position	1	481
182.291	4.10513	-8.91448	µm	Spot	Position	1	485
194.808	76.9712	-8.59697	µm	Spot	Position	1	490
191.81	40.8401	-3.88639	µm	Spot	Position	1	496
232.506	43.695	-4.15452	µm	Spot	Position	1	497
256.041	67.5691	-56.1314	µm	Spot	Position	1	548
265.151	80.2937	-51.2376	µm	Spot	Position	1	553
253.973	21.6732	-48.7236	µm	Spot	Position	1	556
250.252	34.402	-47.1676	µm	Spot	Position	1	557
259.851	46.8566	-47.2441	µm	Spot	Position	1	558
265.957	65.8584	-49.1766	µm	Spot	Position	1	559
257.131	77.7644	-44.7999	µm	Spot	Position	1	568
269.439	65.3325	-39.9366	µm	Spot	Position	1	574
271.11	77.4753	-41.3882	µm	Spot	Position	1	575
262.21	36.9113	-35.7967	µm	Spot	Position	1	578
271.596	57.083	-35.392	µm	Spot	Position	1	581
255.912	69.6946	-34.9939	µm	Spot	Position	1	583
253.971	3.05536	-31.7069	µm	Spot	Position	1	586
270.855	25.4897	-31.25	µm	Spot	Position	1	589
261.791	54.8522	-33.2234	µm	Spot	Position	1	591
262.18	74.2097	-32.623	µm	Spot	Position	1	593
260.898	59.2501	-27.8273	µm	Spot	Position	1	596
272.095	73.1241	-27.8737	µm	Spot	Position	1	597
260.48	3.94597	-23.4785	µm	Spot	Position	1	599
256.549	41.3518	-23.6214	µm	Spot	Position	1	602
265.09	50.1219	-18.9102	µm	Spot	Position	1	608
269.342	67.9408	-20.0195	µm	Spot	Position	1	609
286.192	68.7825	-18.5687	µm	Spot	Position	1	610
268.46	28.9521	-16.1494	µm	Spot	Position	1	615
265.659	70.4657	-11.6543	µm	Spot	Position	1	620
261.588	6.2819	-9.69903	µm	Spot	Position	1	624
253.972	5.24697	-3.51612	µm	Spot	Position	1	627
268.718	52.2987	-5.13817	µm	Spot	Position	1	630
77.5985	92.4455	-3.72267	µm	Spot	Position	1	700
143.97	85.1787	-64	µm	Spot	Position	1	701
151.292	90.1942	-64	µm	Spot	Position	1	702
152.755	111.627	-64	µm	Spot	Position	1	704
128.384	87.6364	-59.5987	µm	Spot	Position	1	705
131.461	100.579	-59.8422	µm	Spot	Position	1	706
160.636	94.1215	-55.6002	µm	Spot	Position	1	713
162.028	112.217	-56.776	µm	Spot	Position	1	714
139.765	113.026	-57.2025	µm	Spot	Position	1	715
157.015	124.063	-55.1784	µm	Spot	Position	1	716
147.539	86.5935	-52.9023	µm	Spot	Position	1	721
158.943	96.7161	-51.4371	µm	Spot	Position	1	722
117.051	97.1084	-51.1508	µm	Spot	Position	1	723
136.978	108.386	-51.9203	µm	Spot	Position	1	725
122.701	112.114	-52.7662	µm	Spot	Position	1	726
162.111	87.3986	-49.8473	µm	Spot	Position	1	735
144.589	90.3045	-47.645	µm	Spot	Position	1	736
125.899	93.463	-48.1092	µm	Spot	Position	1	737
109.985	86.1913	-44.5251	µm	Spot	Position	1	739
114.186	104.725	-43.6589	µm	Spot	Position	1	740
131.856	112.925	-44.5374	µm	Spot	Position	1	741
166.69	129.095	-43.5323	µm	Spot	Position	1	742
123.695	85.8351	-38.7411	µm	Spot	Position	1	743
154.002	113.159	-39.7467	µm	Spot	Position	1	744
131.159	126.065	-41.0528	µm	Spot	Position	1	745
150.164	133.68	-40.5955	µm	Spot	Position	1	746
151.398	142.055	-39.8152	µm	Spot	Position	1	749
162.043	150.667	-38.942	µm	Spot	Position	1	750
107.603	90.4432	-35.3327	µm	Spot	Position	1	752
113.019	95.2154	-37.6201	µm	Spot	Position	1	753
149.842	100.192	-37.5177	µm	Spot	Position	1	754
117.164	111.668	-34.5791	µm	Spot	Position	1	755
106.204	113.443	-35.1036	µm	Spot	Position	1	756
134.34	137.347	-35.8297	µm	Spot	Position	1	758
152.757	85.0301	-32.9178	µm	Spot	Position	1	759
112.021	89.4644	-32.3716	µm	Spot	Position	1	760
121.399	92.2547	-31.7197	µm	Spot	Position	1	761
133.897	95.5422	-32.6996	µm	Spot	Position	1	762
163.748	97.6772	-33.401	µm	Spot	Position	1	763
140.54	109.21	-31.9892	µm	Spot	Position	1	764
143.24	125.016	-32.8479	µm	Spot	Position	1	765
120.692	130.761	-32.4967	µm	Spot	Position	1	766
156.692	134.936	-32.4063	µm	Spot	Position	1	767
144.399	141.342	-32.4306	µm	Spot	Position	1	769
163.578	146.475	-30.9347	µm	Spot	Position	1	770
90.2936	89.6733	-28.1364	µm	Spot	Position	1	771
153.076	100.105	-28.2036	µm	Spot	Position	1	772
102.325	104.281	-27.3181	µm	Spot	Position	1	774
124.133	105.813	-28.726	µm	Spot	Position	1	775
150.042	117.318	-27.6766	µm	Spot	Position	1	776
108.707	124.107	-26.3834	µm	Spot	Position	1	778
129.88	129.748	-27.5432	µm	Spot	Position	1	779
144.368	132.32	-27.0819	µm	Spot	Position	1	781
151.876	148.711	-29.8003	µm	Spot	Position	1	782
108.432	84.5711	-24.2205	µm	Spot	Position	1	783
165.392	92.9931	-24.7164	µm	Spot	Position	1	784
103.636	93.3642	-24.1846	µm	Spot	Position	1	785
122.287	102.397	-23.2078	µm	Spot	Position	1	786
136.737	111.945	-22.4945	µm	Spot	Position	1	787
130.232	125.587	-24.733	µm	Spot	Position	1	788
151.062	131.906	-24.6465	µm	Spot	Position	1	789
126.627	142.559	-22.2954	µm	Spot	Position	1	791
141.622	149.435	-24.3836	µm	Spot	Position	1	792
115.821	91.1874	-21.165	µm	Spot	Position	1	793
145.696	97.7326	-19.7512	µm	Spot	Position	1	794
130.382	97.9664	-19.2901	µm	Spot	Position	1	795
156.371	98.0852	-20.8521	µm	Spot	Position	1	796
153.142	110.498	-20.3017	µm	Spot	Position	1	797
166.034	113.826	-20.0744	µm	Spot	Position	1	798
137.965	101.218	-16.1145	µm	Spot	Position	1	800
165.407	104.296	-14.7246	µm	Spot	Position	1	801
116.861	106.623	-16.0966	µm	Spot	Position	1	802
146.599	111.89	-15.3821	µm	Spot	Position	1	803
106.746	116.317	-14.8898	µm	Spot	Position	1	804
166.279	117.788	-14.6076	µm	Spot	Position	1	805
124.482	122.033	-16.5368	µm	Spot	Position	1	806
158.93	123.594	-14.9335	µm	Spot	Position	1	807
143.49	123.917	-17.0425	µm	Spot	Position	1	808
104.348	128.028	-14.5894	µm	Spot	Position	1	809
135.502	129.28	-16.1678	µm	Spot	Position	1	810
111.57	133.044	-15.8614	µm	Spot	Position	1	811
134.811	141.559	-15.5846	µm	Spot	Position	1	812
153.121	142.67	-15.5311	µm	Spot	Position	1	813
129.972	153.544	-15.8066	µm	Spot	Position	1	814
136.896	96.6027	-11.0141	µm	Spot	Position	1	815
116.292	116.578	-11.581	µm	Spot	Position	1	816
129.24	123.896	-12.7807	µm	Spot	Position	1	817
162.906	158.472	-11.6203	µm	Spot	Position	1	819
92.7718	85.9179	-7.07388	µm	Spot	Position	1	820
125.967	88.3978	-8.58201	µm	Spot	Position	1	821
108.08	93.6481	-8.23742	µm	Spot	Position	1	822
161.601	94.1935	-7.37452	µm	Spot	Position	1	823
94.8109	95.6802	-7.97362	µm	Spot	Position	1	824
85.8736	103.626	-9.45124	µm	Spot	Position	1	825
92.7437	118.182	-7.70739	µm	Spot	Position	1	827
118.093	119.882	-6.65405	µm	Spot	Position	1	828
131.557	122.14	-7.54045	µm	Spot	Position	1	829
110.521	101.546	-3.65495	µm	Spot	Position	1	831
154.7	108.15	-3.63083	µm	Spot	Position	1	832
112.194	112.873	-3.37147	µm	Spot	Position	1	833
154.718	114.513	-3.50663	µm	Spot	Position	1	834
145.988	131.834	-3.28721	µm	Spot	Position	1	835
157.392	141.898	-4.10973	µm	Spot	Position	1	837
125.856	145.144	-4.99185	µm	Spot	Position	1	838
140.226	147.54	-4.82495	µm	Spot	Position	1	839
163.482	152.928	-4.21198	µm	Spot	Position	1	840
132.746	161.044	-2.78974	µm	Spot	Position	1	841
168.631	97.0581	-64	µm	Spot	Position	1	842
236.516	98.4917	-64	µm	Spot	Position	1	843
195.092	89.4018	-60.5618	µm	Spot	Position	1	846
235.851	92.9138	-60.0077	µm	Spot	Position	1	847
229.861	93.6231	-61.2754	µm	Spot	Position	1	848
207.4	94.0264	-61.0706	µm	Spot	Position	1	849
186.916	96.091	-60.3383	µm	Spot	Position	1	850
200.263	96.4241	-61.798	µm	Spot	Position	1	851
177.439	97.0241	-60.6643	µm	Spot	Position	1	852
242.096	101.778	-60.3422	µm	Spot	Position	1	853
216.677	102.653	-58.9672	µm	Spot	Position	1	854
190.449	104.354	-60.9565	µm	Spot	Position	1	855
206.279	107.093	-61.4585	µm	Spot	Position	1	856
207.531	121.908	-60.6203	µm	Spot	Position	1	858
220.011	88.3176	-54.6412	µm	Spot	Position	1	861
228.186	98.7065	-54.603	µm	Spot	Position	1	862
186.558	100.885	-55.2715	µm	Spot	Position	1	863
216.729	115.209	-57.3884	µm	Spot	Position	1	865
238.207	122.734	-55.2173	µm	Spot	Position	1	867
170.655	126.297	-56.5554	µm	Spot	Position	1	868
177.943	89.4785	-50.939	µm	Spot	Position	1	873
236.964	98.148	-53.3076	µm	Spot	Position	1	874
227.557	114.193	-51.8481	µm	Spot	Position	1	875
242.306	116.007	-50.7964	µm	Spot	Position	1	877
197.171	126.107	-51.7041	µm	Spot	Position	1	878
237.162	126.838	-50.1687	µm	Spot	Position	1	879
182.249	128.767	-50.8106	µm	Spot	Position	1	880
194.461	135.473	-51.5725	µm	Spot	Position	1	881
195.121	96.0446	-48.7636	µm	Spot	Position	1	887
216.361	105.282	-48.7005	µm	Spot	Position	1	888
205.912	106.04	-48.5633	µm	Spot	Position	1	889
193.936	115.381	-46.8129	µm	Spot	Position	1	890
170.585	117.268	-47.5767	µm	Spot	Position	1	891
219.531	132.422	-47.3512	µm	Spot	Position	1	892
226.418	132.477	-47.3705	µm	Spot	Position	1	893
168.942	135.745	-47.1924	µm	Spot	Position	1	895
195.245	141.634	-47.4408	µm	Spot	Position	1	896
232.079	89.9728	-43.9575	µm	Spot	Position	1	902
195.635	99.6602	-44.7196	µm	Spot	Position	1	903
246.22	112.712	-44.0343	µm	Spot	Position	1	905
200.408	122.124	-42.6883	µm	Spot	Position	1	907
244.59	128.366	-43.2489	µm	Spot	Position	1	908
188.188	90.4725	-40.018	µm	Spot	Position	1	912
204.201	91.0155	-39.4112	µm	Spot	Position	1	913
220.037	94.7234	-39.0057	µm	Spot	Position	1	914
171.22	101.186	-41.5624	µm	Spot	Position	1	915
214.181	102.772	-40.8748	µm	Spot	Position	1	916
210.35	112.918	-39.7852	µm	Spot	Position	1	919
185.956	116.809	-38.8326	µm	Spot	Position	1	920
245.298	116.998	-38.8484	µm	Spot	Position	1	921
223.891	128.225	-39.1143	µm	Spot	Position	1	922
187.452	134.157	-40.7516	µm	Spot	Position	1	923
216.285	135.966	-38.6113	µm	Spot	Position	1	924
187.291	153.601	-39.214	µm	Spot	Position	1	928
199.507	84.5687	-35.0469	µm	Spot	Position	1	930
247.06	84.5437	-35.0344	µm	Spot	Position	1	931
185.143	89.987	-35.1647	µm	Spot	Position	1	933
182.081	101.632	-35.013	µm	Spot	Position	1	934
199.689	114.391	-35.8083	µm	Spot	Position	1	935
177.818	119.313	-36.9195	µm	Spot	Position	1	936
239.526	133.349	-35.2682	µm	Spot	Position	1	937
170.703	135.067	-36.2868	µm	Spot	Position	1	938
176.916	139.423	-35.456	µm	Spot	Position	1	939
195.631	142.808	-35.8873	µm	Spot	Position	1	941
248.614	96.638	-33.2033	µm	Spot	Position	1	942
207.393	100.553	-31.5662	µm	Spot	Position	1	943
217.479	107.452	-31.9652	µm	Spot	Position	1	945
189.775	109.391	-33.3615	µm	Spot	Position	1	946
228.083	119.61	-32.2587	µm	Spot	Position	1	947
197.414	128.793	-31.4363	µm	Spot	Position	1	948
167.011	129.158	-31.7151	µm	Spot	Position	1	949
245.664	138.942	-31.3671	µm	Spot	Position	1	950
227.188	141.61	-32.4532	µm	Spot	Position	1	951
211.23	142.985	-30.9918	µm	Spot	Position	1	952
188.875	148.11	-31.9506	µm	Spot	Position	1	953
214.049	91.7521	-28.7936	µm	Spot	Position	1	956
241.441	98.1349	-26.9523	µm	Spot	Position	1	958
178.831	99.5101	-28.5507	µm	Spot	Position	1	959
171.933	114.913	-27.3654	µm	Spot	Position	1	961
220.956	122.811	-27.4477	µm	Spot	Position	1	963
236.83	124.968	-27.0165	µm	Spot	Position	1	964
218.229	146.482	-26.832	µm	Spot	Position	1	965
175.118	152.404	-26.666	µm	Spot	Position	1	966
200.3	152.164	-28.1612	µm	Spot	Position	1	967
208.835	154.9	-27.6557	µm	Spot	Position	1	968
171.774	156.672	-26.624	µm	Spot	Position	1	969
188.76	84.4447	-25.5186	µm	Spot	Position	1	970
239.496	89.0664	-25.1809	µm	Spot	Position	1	971
190.43	107.211	-23.3091	µm	Spot	Position	1	973
216.485	114.935	-22.4869	µm	Spot	Position	1	974
182.595	125.401	-25.6127	µm	Spot	Position	1	975
240.955	130.43	-24.6162	µm	Spot	Position	1	976
221.757	133.016	-25.3953	µm	Spot	Position	1	977
203.716	133.955	-23.9183	µm	Spot	Position	1	978
212.827	141.671	-23.8478	µm	Spot	Position	1	980
194.376	146.537	-23.8255	µm	Spot	Position	1	981
183.866	151.074	-22.8547	µm	Spot	Position	1	982
198.334	85.291	-20.3009	µm	Spot	Position	1	983
171.222	99.4671	-20.4792	µm	Spot	Position	1	984
213.142	99.2415	-18.7633	µm	Spot	Position	1	985
172.91	105.985	-20.4977	µm	Spot	Position	1	986
206.618	107.538	-21.2178	µm	Spot	Position	1	988
241.451	115.427	-19.0413	µm	Spot	Position	1	989
178.674	118.295	-20.3838	µm	Spot	Position	1	990
189.446	139.968	-20.1449	µm	Spot	Position	1	991
179.404	149.42	-19.5673	µm	Spot	Position	1	992
233.345	149.471	-21.2573	µm	Spot	Position	1	993
241.362	150.156	-20.2527	µm	Spot	Position	1	994
210.341	158.271	-19.4869	µm	Spot	Position	1	995
223.088	161.802	-19.4972	µm	Spot	Position	1	996
195.553	162.532	-19.4913	µm	Spot	Position	1	997
231.078	93.3203	-17.484	µm	Spot	Position	1	998
184.665	101.051	-16.5053	µm	Spot	Position	1	999
231.682	125.963	-14.5162	µm	Spot	Position	1	1000
206.618	130.609	-15.3539	µm	Spot	Position	1	1001
247.552	131.02	-15.9593	µm	Spot	Position	1	1002
207.829	154.674	-16.1074	µm	Spot	Position	1	1004
204.605	91.1876	-12.2064	µm	Spot	Position	1	1006
195.17	116.419	-11.9869	µm	Spot	Position	1	1007
188.97	130.735	-12.7772	µm	Spot	Position	1	1008
204.071	144.087	-11.0021	µm	Spot	Position	1	1010
226.629	150.197	-12.4852	µm	Spot	Position	1	1011
242.897	151.52	-11.9783	µm	Spot	Position	1	1012
189.411	91.0058	-9.18143	µm	Spot	Position	1	1017
247.613	92.7371	-8.78758	µm	Spot	Position	1	1018
227.101	110.308	-9.44216	µm	Spot	Position	1	1020
229.883	118.495	-8.27394	µm	Spot	Position	1	1021
215.238	135.784	-7.63869	µm	Spot	Position	1	1022
188.598	151.327	-9.21946	µm	Spot	Position	1	1026
246.182	86.3645	-2.95588	µm	Spot	Position	1	1031
212.128	87.0854	-3.06786	µm	Spot	Position	1	1032
189.575	100.288	-2.47223	µm	Spot	Position	1	1034
239.181	101.273	-4.08745	µm	Spot	Position	1	1035
176.225	103.999	-4.64391	µm	Spot	Position	1	1036
226.65	103.744	-5.4444	µm	Spot	Position	1	1037
199.002	114.933	-5.51391	µm	Spot	Position	1	1038
248.345	115.604	-5.83132	µm	Spot	Position	1	1039
234.251	131.652	-3.45736	µm	Spot	Position	1	1041
213.489	141.594	-4.09257	µm	Spot	Position	1	1042
174.131	147.406	-4.64952	µm	Spot	Position	1	1043
217.472	153.149	-4.10856	µm	Spot	Position	1	1044
254.934	84.7966	-54.7683	µm	Spot	Position	1	1082
254.346	99.1336	-56.342	µm	Spot	Position	1	1083
261.077	95.0892	-51.791	µm	Spot	Position	1	1088
260.615	111.137	-42.6258	µm	Spot	Position	1	1099
263.361	87.1934	-40.832	µm	Spot	Position	1	1102
250.492	93.0348	-39.4722	µm	Spot	Position	1	1103
250.915	102.556	-38.8303	µm	Spot	Position	1	1104
264.148	106.365	-38.169	µm	Spot	Position	1	1105
252.152	119.007	-40.4212	µm	Spot	Position	1	1106
259.906	84.0335	-31.8984	µm	Spot	Position	1	1111
273.102	93.0776	-31.8663	µm	Spot	Position	1	1112
250.529	107.469	-31.873	µm	Spot	Position	1	1113
265.943	114.23	-31.6249	µm	Spot	Position	1	1114
265.781	96.033	-26.3944	µm	Spot	Position	1	1115
258.353	128.617	-27.9739	µm	Spot	Position	1	1117
280.225	92.8266	-23.6332	µm	Spot	Position	1	1118
266.627	105.283	-24.7168	µm	Spot	Position	1	1119
251.566	92.8549	-20.1767	µm	Spot	Position	1	1120
272.154	100.218	-18.44	µm	Spot	Position	1	1122
260.168	101.408	-18.7298	µm	Spot	Position	1	1123
277.453	101.16	-18.07	µm	Spot	Position	1	1124
254.152	84.2891	-15.06	µm	Spot	Position	1	1126
254.496	112.959	-17.1288	µm	Spot	Position	1	1127
260.975	129.235	-16.8966	µm	Spot	Position	1	1128
269.681	113.099	-11.4785	µm	Spot	Position	1	1130
262.487	90.0931	-7.82976	µm	Spot	Position	1	1132
281.875	95.4879	-7.90701	µm	Spot	Position	1	1134
267.093	116.868	-7.13365	µm	Spot	Position	1	1135
279.296	84.226	-4.43359	µm	Spot	Position	1	1136
277.694	108.799	-3.994	µm	Spot	Position	1	1137
74.7327	76.6585	-0.701527	µm	Spot	Position	1	1141
78.3976	9.01124	6.15184	µm	Spot	Position	1	1147
70.1471	47.3439	12.7729	µm	Spot	Position	1	1152
72.7806	71.2825	12.9982	µm	Spot	Position	1	1154
81.6639	79.4131	12.3919	µm	Spot	Position	1	1155
74.6299	27.7042	16.7309	µm	Spot	Position	1	1158
79.7492	62.617	15.6935	µm	Spot	Position	1	1161
82.7149	68.9732	14.9728	µm	Spot	Position	1	1162
80.9985	3.96884	19.4822	µm	Spot	Position	1	1163
73.8448	75.8952	18.6946	µm	Spot	Position	1	1166
64.9961	56.6185	23.839	µm	Spot	Position	1	1170
77.2021	4.02936	29.4817	µm	Spot	Position	1	1172
73.1029	19.394	27.0999	µm	Spot	Position	1	1174
83.2164	60.175	27.4347	µm	Spot	Position	1	1175
67.1569	73.705	27.5092	µm	Spot	Position	1	1177
79.1076	16.4467	31.8839	µm	Spot	Position	1	1180
72.423	62.1429	32.8438	µm	Spot	Position	1	1182
67.0619	30.9174	36.1156	µm	Spot	Position	1	1183
65.9727	59.8771	40.117	µm	Spot	Position	1	1187
65.5415	72.2165	40.1267	µm	Spot	Position	1	1188
77.4923	72.6117	39.6289	µm	Spot	Position	1	1189
71.4278	77.993	38.6133	µm	Spot	Position	1	1190
82.3725	82.9268	40.092	µm	Spot	Position	1	1191
80.679	28.9615	44.3565	µm	Spot	Position	1	1193
69.6147	21.3646	48.9519	µm	Spot	Position	1	1196
78.0006	34.0052	46.6863	µm	Spot	Position	1	1197
67.3078	72.2689	48.5075	µm	Spot	Position	1	1200
75.1761	83.2629	48.5202	µm	Spot	Position	1	1201
66.6883	59.2005	52.1853	µm	Spot	Position	1	1204
77.6956	62.3893	51.7194	µm	Spot	Position	1	1205
68.1013	76.9853	51.8143	µm	Spot	Position	1	1206
69.9999	24.1771	55.0337	µm	Spot	Position	1	1208
73.92	69.9885	56.2149	µm	Spot	Position	1	1209
69.2535	80.7169	56.9541	µm	Spot	Position	1	1210
73.5597	4.97385	60.7098	µm	Spot	Position	1	1213
82.6994	21.8709	59.0562	µm	Spot	Position	1	1214
68.845	31.4993	61.2806	µm	Spot	Position	1	1215
82.6034	49.8006	60.0704	µm	Spot	Position	1	1217
100.714	4.2161	-0.212208	µm	Spot	Position	1	1219
107.334	25.6473	0.518822	µm	Spot	Position	1	1222
124.39	76.2974	0.661362	µm	Spot	Position	1	1224
134.314	82.7807	0.396423	µm	Spot	Position	1	1225
160.857	83.1077	0.692291	µm	Spot	Position	1	1226
116.505	4.77307	4.68053	µm	Spot	Position	1	1227
85.0161	5.71717	2.82291	µm	Spot	Position	1	1228
136.088	47.1961	2.28606	µm	Spot	Position	1	1231
117.788	49.4081	4.34003	µm	Spot	Position	1	1232
85.926	54.9369	4.69183	µm	Spot	Position	1	1234
100.776	68.0459	3.93173	µm	Spot	Position	1	1237
141.647	82.4827	4.15073	µm	Spot	Position	1	1241
137.959	4.82058	7.7752	µm	Spot	Position	1	1242
91.942	53.3165	9.31699	µm	Spot	Position	1	1245
128.947	64.2887	8.0163	µm	Spot	Position	1	1246
101.815	79.22	8.14838	µm	Spot	Position	1	1247
107.761	76.6236	13.3814	µm	Spot	Position	1	1256
140.782	4.35515	16.228	µm	Spot	Position	1	1257
119.645	4.7634	16.1493	µm	Spot	Position	1	1258
100.36	5.58227	16.2259	µm	Spot	Position	1	1259
87.7238	14.3512	15.6505	µm	Spot	Position	1	1260
106.994	4.87938	19.3431	µm	Spot	Position	1	1267
153.509	4.66097	21.6702	µm	Spot	Position	1	1268
98.862	53.3587	19.5636	µm	Spot	Position	1	1272
85.9629	79.1815	20.562	µm	Spot	Position	1	1273
148.357	82.2069	19.8697	µm	Spot	Position	1	1274
110.526	66.2522	24.2058	µm	Spot	Position	1	1277
88.3822	75.9809	24.8731	µm	Spot	Position	1	1278
140.593	4.5584	27.3289	µm	Spot	Position	1	1279
97.9148	4.92625	29.2755	µm	Spot	Position	1	1280
91.2924	44.6432	29.2697	µm	Spot	Position	1	1287
111.878	47.4965	27.8215	µm	Spot	Position	1	1288
115.579	68.6439	28.5726	µm	Spot	Position	1	1290
118.367	83.0857	28.3162	µm	Spot	Position	1	1293
152.957	4.54015	33.0304	µm	Spot	Position	1	1295
96.7803	42.51	30.5785	µm	Spot	Position	1	1296
108.799	55.7587	31.1369	µm	Spot	Position	1	1298
120.616	79.7267	33.0556	µm	Spot	Position	1	1300
106.171	4.31939	37.1389	µm	Spot	Position	1	1301
86.3354	4.72995	36.8702	µm	Spot	Position	1	1302
133.161	4.687	36.7902	µm	Spot	Position	1	1303
83.4767	20.9261	37.0835	µm	Spot	Position	1	1306
114.538	52.8902	36.4166	µm	Spot	Position	1	1312
97.5328	56.4052	36.6482	µm	Spot	Position	1	1313
114.991	64.6272	35.2475	µm	Spot	Position	1	1314
95.3398	79.6683	36.9786	µm	Spot	Position	1	1315
154.907	65.1365	40.3235	µm	Spot	Position	1	1320
137.056	78.4579	41.4023	µm	Spot	Position	1	1321
101.901	4.96649	42.709	µm	Spot	Position	1	1322
117.981	4.79953	45.0323	µm	Spot	Position	1	1323
145.573	4.6426	45.0618	µm	Spot	Position	1	1324
154.133	4.64947	44.7757	µm	Spot	Position	1	1325
164.672	4.63654	43.9562	µm	Spot	Position	1	1326
92.5486	21.655	45.3905	µm	Spot	Position	1	1327
98.2226	80.4723	42.8565	µm	Spot	Position	1	1334
83.9834	4.31231	47.3398	µm	Spot	Position	1	1336
86.1789	67.4125	48.9066	µm	Spot	Position	1	1342
102.151	5.52682	50.4141	µm	Spot	Position	1	1347
119.14	4.53976	56.0011	µm	Spot	Position	1	1356
88.5244	5.20281	56.4474	µm	Spot	Position	1	1357
131.819	4.6178	57.8962	µm	Spot	Position	1	1358
148.483	4.88507	56.5658	µm	Spot	Position	1	1359
162.658	4.86135	55.6636	µm	Spot	Position	1	1360
116.116	78.9153	56.7834	µm	Spot	Position	1	1363
108.171	16.9945	58.7255	µm	Spot	Position	1	1365
102.078	38.6773	59.7779	µm	Spot	Position	1	1366
241.058	10.0269	1.29881	µm	Spot	Position	1	1372
174.885	4.72383	3.26682	µm	Spot	Position	1	1381
192.075	4.75445	4.61284	µm	Spot	Position	1	1382
210.23	5.14061	3.26491	µm	Spot	Position	1	1383
220.13	5.13984	3.50066	µm	Spot	Position	1	1384
236.417	68.4008	11.9118	µm	Spot	Position	1	1409
172.803	4.83455	16.5388	µm	Spot	Position	1	1410
196.306	82.5042	15.5108	µm	Spot	Position	1	1419
173.115	71.9363	18.7426	µm	Spot	Position	1	1425
241.96	79.5748	20.12	µm	Spot	Position	1	1427
168.624	5.07796	29.3009	µm	Spot	Position	1	1435
211.218	4.46895	31.6774	µm	Spot	Position	1	1444
180.159	5.07703	35.9883	µm	Spot	Position	1	1451
203.713	4.89472	37.4544	µm	Spot	Position	1	1452
177.515	4.86325	44.5577	µm	Spot	Position	1	1470
196.547	4.85058	44.4704	µm	Spot	Position	1	1471
225.538	4.56981	44.6048	µm	Spot	Position	1	1472
239.008	4.4782	48.2716	µm	Spot	Position	1	1483
183.003	4.89489	47.4447	µm	Spot	Position	1	1484
219.127	4.74321	47.4943	µm	Spot	Position	1	1485
197.487	4.7957	53.6271	µm	Spot	Position	1	1497
187.185	4.80432	57.8135	µm	Spot	Position	1	1502
216.497	4.8192	56.61	µm	Spot	Position	1	1503
261.776	3.80791	0.211922	µm	Spot	Position	1	1535
260.992	70.7844	7.18108	µm	Spot	Position	1	1549
256.042	38.8092	13.4919	µm	Spot	Position	1	1554
282.334	82.3061	12.8609	µm	Spot	Position	1	1559
261.192	80.8826	15.5896	µm	Spot	Position	1	1566
284.336	23.5304	59.733	µm	Spot	Position	1	1622
78.9929	85.0534	0.242943	µm	Spot	Position	1	1625
81.0484	97.269	2.78644	µm	Spot	Position	1	1626
74.1621	96.5036	13.3647	µm	Spot	Position	1	1627
78.6193	104.589	14.5725	µm	Spot	Position	1	1628
68.9989	88.3668	20.6828	µm	Spot	Position	1	1629
79.1795	109.054	24.3839	µm	Spot	Position	1	1630
72.3277	93.3419	28.7481	µm	Spot	Position	1	1631
81.2361	95.8939	28.9149	µm	Spot	Position	1	1632
74.742	101.905	27.9391	µm	Spot	Position	1	1633
81.3739	117.539	29.3046	µm	Spot	Position	1	1634
70.7555	97.4709	32.4934	µm	Spot	Position	1	1635
83.0082	124.25	32.9596	µm	Spot	Position	1	1636
69.5671	88.7579	40.1825	µm	Spot	Position	1	1637
71.9366	102.06	39.7222	µm	Spot	Position	1	1638
77.4025	108.274	39.5506	µm	Spot	Position	1	1639
73.3714	103.686	48.36	µm	Spot	Position	1	1640
79.5652	115.692	48.9972	µm	Spot	Position	1	1641
69.7508	87.7868	50.9028	µm	Spot	Position	1	1642
76.9503	107.758	56.6783	µm	Spot	Position	1	1643
81.8607	83.6142	59.0338	µm	Spot	Position	1	1644
74.9772	100.804	60.0509	µm	Spot	Position	1	1645
151.626	89.6869	1.33797	µm	Spot	Position	1	1646
128.561	89.9888	-0.912884	µm	Spot	Position	1	1647
142.758	92.9114	-0.436947	µm	Spot	Position	1	1648
129.423	110.982	0.573036	µm	Spot	Position	1	1650
163.048	130.049	0.789703	µm	Spot	Position	1	1651
109.039	130.788	0.3424	µm	Spot	Position	1	1652
108.892	147.249	0.191299	µm	Spot	Position	1	1653
131.863	147.746	0.113129	µm	Spot	Position	1	1654
146.035	153.991	0.0167465	µm	Spot	Position	1	1655
129.042	157.593	0.499367	µm	Spot	Position	1	1656
101.99	103.915	4.7476	µm	Spot	Position	1	1658
126.225	117.705	2.75868	µm	Spot	Position	1	1659
107.905	126.221	4.45367	µm	Spot	Position	1	1660
156.954	128.757	3.54415	µm	Spot	Position	1	1661
137.153	135.715	4.14641	µm	Spot	Position	1	1662
162.56	135.9	4.74069	µm	Spot	Position	1	1663
126.56	151.014	4.92164	µm	Spot	Position	1	1665
109.593	85.6025	7.381	µm	Spot	Position	1	1667
126.293	86.9915	6.31452	µm	Spot	Position	1	1668
152.413	89.0198	8.4426	µm	Spot	Position	1	1669
152.255	106.578	7.78326	µm	Spot	Position	1	1670
91.8445	115.985	7.69372	µm	Spot	Position	1	1671
116.517	122.625	6.80225	µm	Spot	Position	1	1672
153.529	124.742	6.88837	µm	Spot	Position	1	1673
131.44	146.801	8.53656	µm	Spot	Position	1	1676
115.334	93.3026	12.5212	µm	Spot	Position	1	1679
97.8974	101.612	12.7584	µm	Spot	Position	1	1680
121.138	109.345	11.7134	µm	Spot	Position	1	1681
132.711	111.541	11.1137	µm	Spot	Position	1	1682
85.0933	123.902	13.172	µm	Spot	Position	1	1684
87.8725	127.788	12.033	µm	Spot	Position	1	1686
99.0428	132.743	11.5439	µm	Spot	Position	1	1687
96.3208	140.261	13.0411	µm	Spot	Position	1	1688
114.286	143.447	11.9418	µm	Spot	Position	1	1689
98.7356	85.4614	16.7515	µm	Spot	Position	1	1691
100.157	143.203	15.7973	µm	Spot	Position	1	1695
166.471	158.476	16.2827	µm	Spot	Position	1	1698
116.596	84.3947	21.1191	µm	Spot	Position	1	1699
145.79	116.972	19.1497	µm	Spot	Position	1	1701
104.259	123.786	21.2831	µm	Spot	Position	1	1702
144.512	132.207	20.4659	µm	Spot	Position	1	1704
118.246	132.464	21.3105	µm	Spot	Position	1	1705
121.695	107.988	22.9222	µm	Spot	Position	1	1714
138.923	107.873	23.0012	µm	Spot	Position	1	1715
92.6682	136.795	24.1982	µm	Spot	Position	1	1716
111.52	137.091	24.2333	µm	Spot	Position	1	1717
101.579	138.106	25.0126	µm	Spot	Position	1	1718
126.027	151.327	25.2075	µm	Spot	Position	1	1720
146.811	99.1931	28.5919	µm	Spot	Position	1	1723
131.345	101.211	29.3561	µm	Spot	Position	1	1725
128.065	117.87	28.494	µm	Spot	Position	1	1727
137.486	120.941	27.1119	µm	Spot	Position	1	1728
105.378	124.115	27.644	µm	Spot	Position	1	1729
116.727	131.253	27.936	µm	Spot	Position	1	1732
146.073	142.401	28.8902	µm	Spot	Position	1	1734
132.334	160.895	29.227	µm	Spot	Position	1	1735
111.896	87.5199	31.4061	µm	Spot	Position	1	1736
92.9943	111.487	31.1906	µm	Spot	Position	1	1738
111.779	157.874	32.8677	µm	Spot	Position	1	1740
153.541	140.225	36.3276	µm	Spot	Position	1	1747
137.343	140.85	36.363	µm	Spot	Position	1	1748
132.97	156.261	36.3491	µm	Spot	Position	1	1749
91.9485	89.8242	39.9771	µm	Spot	Position	1	1751
158.394	106.189	40.3627	µm	Spot	Position	1	1752
150.318	134.925	40.5737	µm	Spot	Position	1	1757
101.937	147.184	40.1318	µm	Spot	Position	1	1758
102.177	95.6189	44.0156	µm	Spot	Position	1	1761
136.373	97.5939	43.0567	µm	Spot	Position	1	1762
102.804	125.28	44.269	µm	Spot	Position	1	1764
119.714	128.882	44.7737	µm	Spot	Position	1	1766
87.2484	132.345	44.9401	µm	Spot	Position	1	1768
121.835	145.568	43.9205	µm	Spot	Position	1	1769
127.342	149.134	44.6268	µm	Spot	Position	1	1770
116.886	158.963	44.1449	µm	Spot	Position	1	1772
95.7469	101.462	48.7548	µm	Spot	Position	1	1778
95.9841	113.994	48.8177	µm	Spot	Position	1	1782
107.957	126.787	48.7265	µm	Spot	Position	1	1786
96.1648	130.74	49.4232	µm	Spot	Position	1	1787
96.8798	143.517	48.3849	µm	Spot	Position	1	1788
107.861	149.222	47.9505	µm	Spot	Position	1	1789
111.791	126.476	52.152	µm	Spot	Position	1	1795
128.408	138.992	51.9972	µm	Spot	Position	1	1798
112.535	148.938	52.4446	µm	Spot	Position	1	1799
135.229	152.884	52.2495	µm	Spot	Position	1	1800
143.206	153.012	52.7765	µm	Spot	Position	1	1801
126.27	166.493	51.8386	µm	Spot	Position	1	1803
104.359	136.091	56.4741	µm	Spot	Position	1	1809
117.641	136.93	55.9682	µm	Spot	Position	1	1810
97.3256	137.502	56.1241	µm	Spot	Position	1	1811
101.307	143.727	56.8415	µm	Spot	Position	1	1812
116.526	150.101	55.8959	µm	Spot	Position	1	1814
116.026	158.408	54.2941	µm	Spot	Position	1	1815
130.258	166.493	55.6587	µm	Spot	Position	1	1817
96.7391	118.317	60.2999	µm	Spot	Position	1	1824
84.2943	125.549	60.6348	µm	Spot	Position	1	1826
162.23	125.62	59.6373	µm	Spot	Position	1	1827
88.0242	130.121	60.9812	µm	Spot	Position	1	1828
105.861	148.707	59.7239	µm	Spot	Position	1	1832
192.578	83.7226	-0.110031	µm	Spot	Position	1	1833
211.011	138.672	-0.318123	µm	Spot	Position	1	1834
218.269	138.896	1.282	µm	Spot	Position	1	1835
237.834	141.244	-0.471619	µm	Spot	Position	1	1836
202.451	157.74	-1.26961	µm	Spot	Position	1	1838
208.907	166.493	0.544968	µm	Spot	Position	1	1839
177.263	84.9725	4.26	µm	Spot	Position	1	1841
241.705	98.7116	5.12682	µm	Spot	Position	1	1843
205.99	100.832	4.75336	µm	Spot	Position	1	1844
177.737	120.442	4.95272	µm	Spot	Position	1	1846
195.233	129.592	3.60503	µm	Spot	Position	1	1847
181.356	134.317	3.43354	µm	Spot	Position	1	1848
193.456	140.461	3.36101	µm	Spot	Position	1	1849
174.405	143.867	4.3354	µm	Spot	Position	1	1850
186.095	152.479	4.65607	µm	Spot	Position	1	1851
227.35	156.704	5.45892	µm	Spot	Position	1	1852
187.507	162.455	4.96153	µm	Spot	Position	1	1854
169.356	88.1628	8.72358	µm	Spot	Position	1	1855
219.169	112.942	8.96712	µm	Spot	Position	1	1857
214.215	122.438	7.5974	µm	Spot	Position	1	1859
244.396	160.714	7.41322	µm	Spot	Position	1	1862
193.314	89.3044	11.1971	µm	Spot	Position	1	1864
236.753	113.033	13.6635	µm	Spot	Position	1	1868
222.378	125.127	11.4168	µm	Spot	Position	1	1869
208.839	126.562	11.4033	µm	Spot	Position	1	1870
195.635	93.8309	16.7136	µm	Spot	Position	1	1872
174.158	105.919	16.969	µm	Spot	Position	1	1874
176.247	140.045	16.7048	µm	Spot	Position	1	1876
185.719	140.529	16.1216	µm	Spot	Position	1	1877
229.932	141.962	15.6321	µm	Spot	Position	1	1878
220.867	152.781	15.3025	µm	Spot	Position	1	1879
210.34	166.493	14.466	µm	Spot	Position	1	1882
240.556	115.436	18.4896	µm	Spot	Position	1	1886
232.277	134.955	19.2522	µm	Spot	Position	1	1888
208.813	149.574	19.7843	µm	Spot	Position	1	1889
231.582	161.738	19.6789	µm	Spot	Position	1	1890
190.346	163.586	19.646	µm	Spot	Position	1	1891
216.125	104.582	24.4755	µm	Spot	Position	1	1892
211.27	155.87	23.5651	µm	Spot	Position	1	1895
239.83	123.337	26.9672	µm	Spot	Position	1	1902
193.423	144.181	28.2915	µm	Spot	Position	1	1903
170.937	166.493	26.3363	µm	Spot	Position	1	1906
181.346	116.397	31.9592	µm	Spot	Position	1	1910
231.149	145.46	31.243	µm	Spot	Position	1	1914
168.051	135.01	34.2394	µm	Spot	Position	1	1925
243.317	139.551	36.0274	µm	Spot	Position	1	1926
184.517	145.149	36.7582	µm	Spot	Position	1	1927
193.207	153.625	36.542	µm	Spot	Position	1	1929
206.164	166.493	36.5373	µm	Spot	Position	1	1931
226.29	166.493	35.8478	µm	Spot	Position	1	1932
226.42	148.823	39.957	µm	Spot	Position	1	1945
186.952	158.745	40.53	µm	Spot	Position	1	1946
185.847	154.553	44.4305	µm	Spot	Position	1	1953
212.599	166.493	44.4453	µm	Spot	Position	1	1957
246.912	119.481	48.5243	µm	Spot	Position	1	1968
234.284	129.585	47.5664	µm	Spot	Position	1	1971
202.159	149.816	46.9622	µm	Spot	Position	1	1974
209.598	155.831	48.3217	µm	Spot	Position	1	1975
212.431	162.557	47.7493	µm	Spot	Position	1	1976
223.127	132.114	51.6134	µm	Spot	Position	1	1983
205.141	132.623	52.8429	µm	Spot	Position	1	1984
180.104	146.426	53.8369	µm	Spot	Position	1	1985
233.648	140.498	55.6441	µm	Spot	Position	1	1997
230.922	151.11	55.1245	µm	Spot	Position	1	1998
209.167	154.598	54.8466	µm	Spot	Position	1	1999
235.116	134.004	60.1745	µm	Spot	Position	1	2011
180.222	146.426	59.8936	µm	Spot	Position	1	2014
206.581	151.143	59.2233	µm	Spot	Position	1	2016
242.668	159.417	60.1441	µm	Spot	Position	1	2019
269.496	86.5718	1.00431	µm	Spot	Position	1	2021
252.142	95.7039	0.235764	µm	Spot	Position	1	2022
263.993	108.918	0.62355	µm	Spot	Position	1	2023
257.467	134.143	-0.0400925	µm	Spot	Position	1	2024
256.94	84.0816	3.57526	µm	Spot	Position	1	2025
264.067	113.54	6.83334	µm	Spot	Position	1	2026
253.23	147.657	8.3674	µm	Spot	Position	1	2027
266.814	126.3	16.7647	µm	Spot	Position	1	2032
255.626	113.317	23.6477	µm	Spot	Position	1	2038
258.102	147.086	24.3943	µm	Spot	Position	1	2039
271.39	90.6563	27.4584	µm	Spot	Position	1	2040
255.652	97.696	27.2465	µm	Spot	Position	1	2041
252.661	88.0049	36.4457	µm	Spot	Position	1	2044
252.39	118.858	35.3449	µm	Spot	Position	1	2047
261.009	127.244	47.6741	µm	Spot	Position	1	2054
255.727	116.304	56.22	µm	Spot	Position	1	2061
254.345	128.124	56.3136	µm	Spot	Position	1	2062
253.042	114.582	60.2797	µm	Spot	Position	1	2063
251.817	123.969	59.2558	µm	Spot	Position	1	2064
129.017	4.7675	64	µm	Spot	Position	1	2068
152.229	4.8995	64	µm	Spot	Position	1	2069
164.982	4.91311	64	µm	Spot	Position	1	2070
92.0135	10.7833	64	µm	Spot	Position	1	2071
144.241	23.4104	64	µm	Spot	Position	1	2072
104.455	24.2142	64	µm	Spot	Position	1	2073
105.448	32.7925	64	µm	Spot	Position	1	2075
87.3945	44.9348	64	µm	Spot	Position	1	2078
173.53	4.96714	64	µm	Spot	Position	1	2087
185.774	4.83834	64	µm	Spot	Position	1	2088
197.244	4.92646	64	µm	Spot	Position	1	2089
205.943	4.89802	64	µm	Spot	Position	1	2090
216.501	5.04862	64	µm	Spot	Position	1	2091
234.258	5.7287	64	µm	Spot	Position	1	2092
252.947	5.02634	64	µm	Spot	Position	1	2112
75.4605	95.4863	64	µm	Spot	Position	1	2119
82.5171	116.078	64	µm	Spot	Position	1	2120
95.7966	127.414	64	µm	Spot	Position	1	2133
144.498	135.441	64	µm	Spot	Position	1	2134
142.592	142.317	64	µm	Spot	Position	1	2135
110.945	144.829	64	µm	Spot	Position	1	2136
114.397	154.887	64	µm	Spot	Position	1	2138
