# Supplementary material for: Glucokinase activity controls peripherally located subpopulations of β-cells that lead islet Ca2+ oscillations
Source: eLife. 2025 Feb 12;13:RP103068. doi: 10.7554/eLife.103068 (PMC11820133; doi:10.7554/eLife.103068)
Supplement: Source data 2. [file elife-103068-data2.zip › EJ155 10G F10-1_Statistics/EJ155 10G F10-1_Plot.csv]

Intensity Mean Ch=2 Img=1
====================
Time [s]	Intensity Mean::1000000000::0	Intensity Mean::1000000001::0	Intensity Mean::1000000002::0	Intensity Mean::1000000003::0	Intensity Mean::1000000004::0	Intensity Mean::1000000005::0	Intensity Mean::1000000006::0	Intensity Mean::1000000007::0	Intensity Mean::1000000008::0	Intensity Mean::1000000009::0	Intensity Mean::1000000010::0	Intensity Mean::1000000011::0	Intensity Mean::1000000012::0	Intensity Mean::1000000013::0	Intensity Mean::1000000014::0	Intensity Mean::1000000015::0	Intensity Mean::1000000016::0	Intensity Mean::1000000017::0	Intensity Mean::1000000018::0	Intensity Mean::1000000019::0	Intensity Mean::1000000020::0	Intensity Mean::1000000021::0	Intensity Mean::1000000022::0	Intensity Mean::1000000023::0	Intensity Mean::1000000024::0	Intensity Mean::1000000025::0	Intensity Mean::1000000026::0	Intensity Mean::1000000027::0	Intensity Mean::1000000028::0	Intensity Mean::1000000029::0	Intensity Mean::1000000030::0	Intensity Mean::1000000031::0	Intensity Mean::1000000032::0	Intensity Mean::1000000033::0	Intensity Mean::1000000034::0	Intensity Mean::1000000035::0	Intensity Mean::1000000036::0	Intensity Mean::1000000037::0	Intensity Mean::1000000038::0	Intensity Mean::1000000039::0	Intensity Mean::1000000040::0	Intensity Mean::1000000041::0	Intensity Mean::1000000042::0	Intensity Mean::1000000043::0	Intensity Mean::1000000044::0	Intensity Mean::1000000045::0	Intensity Mean::1000000046::0	Intensity Mean::1000000047::0	Intensity Mean::1000000048::0
0.000000	1644.35	1637.24	1664.95	1656.13	1665.18	1667.12	1672.85	1679.84	1687.13	1643.35	1644.04	1673.43	1646.6	1672.35	1683.79	1649.85	1658.58	1661.33	1659.44	1653.6	1664.12	1667.45	1674.23	1684	1689.61	1693.58	1666.78	1650.73	1654.4	1664.38	1674.5	1661.13	1667.11	1680.25	1684.37	1671.13	1682.26	1646.62	1658.03	1663.7	1674.27	1694.3	1690.11	1652.87	1647.47	1651.84	1667.81	1678.78	1673.89
0.495000	1642.02	1634.76	1665.38	1657.81	1675.73	1676.61	1680.41	1681.91	1687.98	1644.07	1644.04	1677.62	1644.01	1669.23	1682.4	1648.75	1655.88	1661.77	1659.61	1651.15	1666.28	1664.69	1675.84	1682.5	1690.04	1694.21	1665.23	1650.11	1653.75	1665.33	1674.29	1663.07	1669.71	1678.09	1681.4	1668.65	1682.08	1645	1658.05	1661.83	1675.98	1692.63	1691.19	1652.15	1649.28	1653.63	1669.08	1681.06	1672.21
0.990000	1643.8	1637.04	1665.49	1656.17	1676.03	1674.18	1682.56	1682.23	1687.53	1644.12	1644.08	1678.49	1645.29	1670.36	1682.3	1649.3	1658.29	1662.69	1659.85	1651.48	1664.07	1664	1676.13	1681.37	1686.95	1691.43	1664.4	1649.6	1653.16	1664.31	1672.66	1662.43	1668.87	1679.44	1681.73	1670.39	1682.41	1644.92	1658.96	1660.76	1675.62	1692.38	1689.25	1651.24	1647.89	1653.04	1669.91	1680.45	1672.94
1.485000	1641.94	1637.93	1665.03	1656.77	1673.91	1674.49	1680.42	1682.65	1685.69	1646.12	1642.86	1675.6	1642.93	1669.17	1682.67	1648.81	1656.99	1660.32	1657.86	1652.27	1664.71	1664.22	1674.18	1683.08	1691.37	1693.39	1664.87	1649.66	1652.39	1661.56	1672.18	1662.43	1667.67	1677.26	1681.61	1671.72	1681.93	1645.72	1656.31	1660.97	1674.09	1690.04	1689.61	1650.03	1646.91	1653.11	1666.23	1675.66	1673.96
1.981000	1642.16	1635.39	1667.62	1657.19	1676.51	1676.5	1680.2	1682.39	1687.74	1644.47	1642.23	1676.97	1642.99	1667.17	1681.2	1649.62	1658.29	1658.59	1659.11	1649.45	1664.81	1663.07	1676.5	1681.47	1688.82	1692.28	1666.35	1648.95	1653.59	1660.22	1672.62	1663.09	1667.47	1675.97	1680.8	1668.83	1680.96	1646.04	1657.41	1659.9	1674.02	1689.37	1687.67	1648.87	1646.7	1653.56	1667.05	1676.62	1670.11
2.476000	1643.94	1636.6	1665.95	1655.02	1674.87	1676.07	1680.9	1683.58	1686.65	1646.36	1643.23	1676.71	1644.44	1668.6	1680.15	1650.66	1655.88	1660.31	1658.63	1652.07	1662.35	1662.81	1673.77	1680.18	1690.87	1691.81	1666.02	1648.16	1652.15	1661.96	1671.77	1660.32	1665.97	1679.05	1679.38	1670.14	1680.49	1645.32	1657.32	1661.69	1673.75	1692.04	1691.73	1650.73	1649.3	1654.88	1666.09	1678.47	1670.43
2.971000	1643.06	1634.02	1666.16	1654.37	1673.06	1675.47	1680.2	1680.59	1687.65	1647.14	1642.57	1680.64	1642.63	1668.01	1680.7	1652.03	1656.86	1660.91	1658.22	1650.72	1662.15	1662.93	1674.56	1680.18	1688.42	1690.37	1665.77	1649.56	1651.84	1663.18	1673.56	1663.44	1668.42	1676.79	1680.95	1670.56	1681.36	1643.71	1657.11	1659.6	1675.2	1690.77	1691.76	1652.24	1647.84	1653	1668.18	1676.96	1671.5
3.466000	1641.94	1636.06	1664.15	1654.45	1674.85	1672.58	1678.68	1679.26	1688.49	1645.79	1642.31	1677.18	1645.3	1667.14	1681.11	1647.97	1655.29	1660.09	1657.95	1651.11	1664.55	1663.67	1675.03	1679.91	1687.62	1691.58	1667.25	1648.57	1651.99	1662.53	1672.53	1662.66	1667.02	1678.85	1678.25	1668.19	1680.57	1645.63	1655.41	1660.56	1674.51	1689.54	1689.5	1649.38	1647.85	1655.08	1666.69	1678.53	1671.99
3.961000	1641.56	1633.95	1664.6	1654.55	1674.3	1672.84	1678.92	1681.4	1685.99	1646.22	1642.7	1675.14	1643.12	1668.04	1681.72	1648.38	1657.11	1660.52	1658.29	1651.66	1665.4	1661.56	1673.65	1681.55	1687.7	1692.09	1662.81	1649.96	1652.71	1662.59	1672.61	1661.34	1666.32	1675.69	1679.04	1667.83	1680.67	1645.25	1657.39	1660.7	1673.68	1689.48	1690.86	1650.99	1646.06	1653.31	1666.37	1678.27	1671.44
4.457000	1643.47	1633.29	1665.38	1654.78	1673.91	1674.27	1680.88	1683.3	1686.93	1644.33	1643.95	1674.05	1642.91	1667.06	1680.68	1649.74	1655.6	1657.16	1658.68	1649.1	1663.57	1662.71	1675.98	1679.49	1688.36	1687.89	1663.94	1648.3	1653.48	1662.04	1674.2	1662.51	1667.39	1678.26	1679.37	1672.41	1681.16	1647.32	1657.27	1661.36	1673.97	1691.04	1688.44	1652.01	1646.86	1652.33	1668.02	1677.39	1670.48
4.952000	1644.57	1634.34	1667.35	1656.07	1674.14	1672.97	1677.67	1680.8	1685.3	1645.32	1640.67	1676.12	1641.99	1668.66	1679.87	1647	1655.02	1658.02	1658	1650.27	1663.79	1661.76	1672.21	1680.42	1689.27	1689.28	1664.02	1647.97	1653.79	1663.57	1670.89	1660.6	1667.72	1677.19	1678.12	1669.39	1679.54	1647.16	1657.7	1660.95	1674.26	1687.98	1688.82	1648.82	1647.85	1652.35	1669.09	1679.45	1670.33
5.447000	1642.08	1635.94	1663.03	1655.2	1671.87	1675.05	1678.4	1681.13	1684.85	1645.1	1642.74	1676.19	1643.23	1668.27	1680.04	1650.26	1657.48	1659.31	1657.19	1650.35	1665.05	1663.99	1676.46	1680.6	1689.41	1690.39	1664.34	1650.27	1652.64	1662	1673.17	1661.51	1667.95	1677.82	1680.03	1669.73	1680.98	1645.32	1655.89	1660.77	1675.12	1692.13	1689.79	1651.05	1649.3	1653.79	1667.23	1679.61	1673.05
5.942000	1642.68	1635.67	1663.44	1655.92	1673.54	1674.8	1677.51	1683.94	1685.57	1646.2	1640.42	1676.41	1643.74	1669.12	1681.85	1649.24	1656.94	1658.35	1659.21	1650.95	1664.05	1662.91	1672.87	1680.23	1691.65	1689.18	1663.94	1648.89	1652.35	1663.23	1671.41	1661.7	1666.74	1677.18	1681.44	1668.14	1680.58	1646	1656.96	1659.98	1672.92	1688.36	1686.95	1650.91	1647.56	1652.85	1667.85	1677.89	1671.16
6.437000	1642.02	1637.18	1665.83	1657.27	1674.6	1673.1	1676.68	1678.69	1684.45	1644.57	1642.3	1675.55	1643.42	1666.9	1682.12	1647.98	1653.13	1657.46	1655.76	1649.76	1663.36	1662.77	1674.02	1680.14	1687.61	1691.5	1664.73	1648.16	1650.23	1661.4	1670.61	1660.66	1664.83	1676.79	1677.95	1668.51	1677.44	1644.21	1655.56	1660.87	1672.64	1691.35	1689.16	1651.23	1646.31	1652.13	1667.05	1676.29	1672.52
6.933000	1643.22	1633.54	1663.42	1657.11	1672.01	1673.8	1678.65	1681.49	1685.33	1643.61	1641.25	1677.1	1642.69	1667.16	1680.57	1647.37	1656.67	1658.45	1656.51	1649.69	1665.62	1661.29	1673.42	1679.37	1688.96	1690.93	1665.28	1649.71	1654.68	1663.16	1671.54	1661.42	1667.51	1677.48	1678.92	1668.52	1681.04	1645.83	1655.66	1659.31	1671.92	1690.2	1686.16	1651.38	1647.43	1652.32	1667.41	1676.62	1670.37
7.428000	1641.17	1635.78	1663.66	1656.38	1672.99	1672.18	1679.36	1680.61	1685.96	1645.09	1642.7	1674.83	1643.62	1665.99	1680.88	1649.03	1656.04	1660.41	1655.75	1649.44	1662.73	1662.32	1673.41	1679.91	1686.11	1688.94	1664.71	1649.61	1650.63	1661.14	1671.95	1659.68	1667.11	1676.47	1678.94	1668.25	1679.28	1643.38	1655.99	1661.18	1673.19	1687.41	1687.38	1650.15	1644.98	1651.32	1665.31	1676.08	1671.51
7.923000	1641.65	1635.34	1666.86	1655.43	1672.92	1674.04	1678.25	1681.02	1684.66	1644.76	1640.57	1677.29	1643.69	1666	1680.4	1648.67	1658.55	1659.43	1658.15	1648.45	1664.71	1660.58	1671.49	1679.61	1689.25	1689.97	1663.07	1650.02	1651.38	1661.36	1672.31	1659.84	1666.3	1677.16	1679.88	1668.28	1678.97	1642.39	1655.33	1658.59	1674.18	1688.45	1689.31	1649.29	1648.04	1651.91	1664.6	1678.31	1671.03
8.418000	1643.59	1634.74	1664.6	1656.05	1673.93	1673.55	1676.44	1681.81	1684.79	1645.9	1642.01	1675.25	1643.26	1668.51	1678.18	1648.63	1657.94	1657.69	1657.16	1649.29	1663.28	1662.97	1673.6	1682.55	1688.24	1690.08	1664.06	1648.4	1651.95	1661.73	1671.77	1658.77	1664.65	1678.77	1678	1666.94	1679.16	1645.5	1657.93	1659.99	1672.87	1689.73	1691.06	1647.98	1646.26	1651.4	1664.7	1676.58	1670.81
8.913000	1643.05	1633.52	1663.77	1655.21	1669.67	1674.11	1679.59	1679.7	1683.32	1644.86	1643.36	1676.78	1642.97	1664.73	1679.23	1648.28	1654.97	1656.79	1658.43	1650.67	1663.69	1662.71	1674.09	1678.51	1685.97	1687.97	1663.42	1647.51	1651.62	1662.09	1671.44	1661.15	1664.45	1675.69	1679.47	1667.05	1679.73	1643.63	1655.17	1659.44	1672.59	1689.82	1688.08	1650.82	1646.81	1653.8	1665.06	1676.49	1670.19
9.409000	1642.81	1635.06	1664.28	1656.98	1673.26	1673.68	1676.31	1683.11	1684.87	1645.36	1641.79	1675.89	1641.71	1668.06	1678.62	1648.98	1654.4	1658.78	1657.65	1648.75	1664.02	1664.28	1671.95	1679.86	1687.04	1690.5	1664.64	1646.78	1651.52	1661.42	1669.7	1660.36	1665.39	1676.94	1682.41	1670	1680.9	1644.2	1656.82	1656.69	1673.08	1687	1686.16	1648.38	1648.36	1652.09	1665.67	1679.53	1672
9.904000	1642.74	1635.32	1663.98	1654.77	1670.2	1674.86	1677.13	1681.05	1684.9	1644.03	1642.51	1676.07	1643.89	1666.6	1680.63	1649.94	1656.27	1659.89	1656.29	1649.91	1663.94	1663.06	1672.82	1680.98	1687.78	1691.71	1663.07	1647.49	1650.82	1661.64	1672.63	1659.6	1664.38	1676.08	1680.81	1666.76	1677.21	1644.03	1654.08	1658.4	1672.44	1689.67	1688.76	1650.18	1646.54	1651.92	1666.45	1674.62	1671.52
10.399000	1642.25	1634.46	1664.4	1655.51	1671.86	1671.52	1677.01	1681.46	1684.67	1643.53	1641.81	1676.34	1641.79	1667.68	1680.17	1649.35	1657.62	1657.66	1656.34	1650.81	1663	1662.93	1671.72	1679	1689.24	1687.39	1665.41	1648.39	1651.55	1662.22	1671.42	1658.9	1666.17	1676.31	1677.6	1668.33	1680.53	1643.74	1657.58	1658.55	1673.4	1689.18	1688.21	1650.86	1645.47	1651.47	1666.26	1675.34	1671.15
10.894000	1643.89	1637.13	1665.07	1653.9	1672.51	1671.96	1677.58	1681.15	1684.36	1644.53	1642.81	1674.41	1642.31	1665.76	1678.42	1647.81	1655.96	1658.47	1656.84	1650.37	1659.9	1661.18	1672.38	1679.29	1687.81	1690.59	1663.73	1647.95	1652.07	1660.93	1669.96	1661.64	1664.92	1675.92	1678.34	1669.52	1680.73	1641.8	1655.33	1658.76	1669.71	1687.52	1687.89	1648.94	1645.98	1651.6	1665.78	1674.17	1670.14
11.390000	1643.46	1635.21	1664.87	1653.53	1671.72	1672.92	1677.51	1678.78	1685.91	1644.04	1644.36	1675.71	1644.26	1667.41	1682.97	1648.03	1658.44	1660.18	1656.66	1647.93	1664.19	1662.09	1675.27	1678.9	1687.39	1688.32	1664.25	1649.21	1650.19	1660.54	1670.79	1659.85	1664.48	1675.14	1676.37	1666.7	1679.51	1645.3	1654.49	1660.48	1672.97	1688.95	1685.2	1649.47	1648.07	1652.37	1666.95	1675.86	1671.04
11.885000	1641.88	1634.5	1663.49	1653.41	1674.79	1673.06	1678.37	1680.45	1686.91	1646.51	1643.35	1676.78	1641.73	1668.33	1678.22	1649.62	1657.72	1660	1658.03	1649.43	1664.64	1660.31	1671.9	1680.66	1689.11	1692.02	1661.71	1649.07	1653.19	1663.22	1670.85	1660.33	1666.14	1674.87	1679.54	1668.12	1679.82	1644.17	1656.41	1659.49	1674.33	1687.76	1687.44	1647.33	1646.74	1651.02	1665.01	1673.74	1669.09
12.380000	1644.55	1635.69	1661.24	1655.52	1668.21	1673.13	1679.4	1679.07	1682.63	1643.5	1641.72	1673.62	1643.49	1667.31	1679.23	1649.91	1655.12	1659.41	1658.16	1649.34	1664.16	1663.23	1672.49	1678.97	1687.22	1689.7	1661.94	1649.5	1649.18	1662.04	1671.74	1660.3	1665.29	1676.44	1677.08	1667.21	1676.88	1642.54	1656.11	1660.01	1674.67	1688.57	1685.89	1651.93	1645.52	1652.87	1665.78	1676.2	1671.65
12.875000	1641.58	1635.28	1664.68	1655.39	1673.05	1674.47	1679.27	1682.04	1688.11	1643.49	1640.06	1674.9	1643.82	1668.61	1680.18	1649.72	1655.44	1661.43	1657.34	1649.33	1661.74	1660.49	1671.15	1677.18	1684.04	1690.5	1663.03	1649.02	1652.31	1661.79	1671.76	1660.38	1664.05	1676.27	1677.3	1667.93	1680.96	1644.41	1653.82	1659.72	1672.83	1689.3	1687.67	1647.51	1646.61	1651.81	1664.72	1674.57	1670.48
13.370000	1642.04	1637.16	1664.7	1654.9	1672.22	1672.63	1679.38	1680.74	1686.24	1643.51	1641.46	1673.9	1640.08	1666.82	1677.96	1649.35	1656.9	1659.77	1658.11	1648.45	1665.1	1662.14	1674.97	1680.12	1686.42	1688.18	1664.97	1649.39	1651.84	1663.29	1671.58	1661	1667.1	1677.28	1677.36	1667.03	1680.01	1644.01	1656.65	1658.18	1672.54	1689.48	1686.75	1649.12	1647	1652.11	1666.53	1675.19	1671.1
13.866000	1642.72	1637.17	1662.68	1657.17	1672.05	1673.35	1676.05	1679.1	1684.6	1643.36	1642.24	1675.2	1642.39	1667.34	1680.79	1647.76	1655.87	1658.21	1657.37	1651.04	1663.07	1663.86	1672.69	1679.17	1685.79	1688.54	1662.24	1649.27	1652.11	1662.69	1673.79	1660.64	1665.71	1676.57	1677.46	1668.61	1678.28	1644.8	1656.18	1658.97	1673.08	1690.37	1687.68	1648.41	1646.62	1652.75	1667.27	1675.41	1671.13
14.361000	1641.96	1636.24	1664.45	1655.5	1672.92	1671.51	1676.63	1681.45	1685.08	1644.3	1641.8	1675.29	1643.18	1666.47	1681.46	1650.21	1655.68	1659.48	1656.6	1648.37	1665.61	1663.27	1672.76	1679.61	1685.95	1690.44	1661	1648.25	1652.01	1661.93	1669.63	1659.3	1664.83	1676.75	1677.95	1668.21	1678.62	1645.04	1655.27	1658.95	1670.63	1686.29	1686.62	1649.48	1648.85	1652.61	1664.41	1676.65	1670.15
14.856000	1640.47	1637.07	1663.19	1656	1673.56	1671.35	1677.21	1679.83	1684.78	1645.09	1639.1	1676.99	1641.48	1666.27	1681.32	1649.18	1654.93	1659.16	1655.75	1648.07	1663.21	1662.41	1672.82	1679.81	1684.92	1686.57	1663.52	1647.12	1652.96	1659.23	1669.88	1659.52	1664.21	1673.94	1675.31	1666.92	1678.54	1646.17	1656.42	1658.74	1672.74	1687.78	1687.07	1649.31	1646.15	1650.66	1666.05	1675.3	1669.54
15.351000	1643.42	1634.31	1663.23	1655.98	1673.42	1673.03	1679.88	1680.23	1684.45	1643.85	1642.46	1675.54	1643.78	1667.23	1679.04	1646.94	1653.83	1657.09	1656.12	1650.51	1662.03	1660.91	1669.54	1678.1	1684.24	1686.76	1662.23	1649.56	1652.22	1661.64	1671.69	1660.3	1665.37	1675.41	1675.96	1668.11	1679.57	1645.62	1655.32	1660.64	1674.78	1689.45	1685.49	1650.14	1646.71	1652.04	1665.06	1675.29	1669.54
15.846000	1641.16	1635.16	1663.02	1655.12	1672.49	1673.48	1679.15	1679.83	1683.11	1643.31	1640.62	1675.54	1640.74	1664.67	1677.16	1647.21	1655.35	1657.68	1656.41	1651.42	1661.46	1662.33	1671.39	1677.55	1686.46	1689.24	1663.48	1647.33	1650.72	1663.71	1669.59	1659.2	1664.75	1675.61	1677.75	1667.98	1679.03	1643.01	1655.54	1660.58	1671.8	1688.05	1688.19	1648.96	1645.95	1651.38	1666.52	1678.4	1667.88
16.341999	1642.75	1634.54	1664.19	1655.15	1672.25	1671.25	1678.23	1679.04	1681.25	1641.18	1641.06	1674.42	1640.74	1665.74	1678.33	1649.84	1655.68	1658.21	1655.95	1650.5	1663.12	1661.2	1672.47	1679.43	1687.21	1689.43	1663.66	1648.61	1652.29	1660.06	1671.25	1658.85	1666.21	1676.16	1675.98	1668.24	1681.16	1645.06	1655.69	1660.98	1671.88	1686.97	1683.76	1651.32	1646.53	1651.4	1663.85	1677.68	1670.44
16.837000	1644.13	1634.42	1662.97	1653.63	1673.7	1670.94	1676.79	1678.71	1685.71	1643.63	1640.89	1672.46	1643.44	1666.53	1678.29	1647.14	1655.08	1658.31	1657.39	1650.34	1660.78	1660.11	1671.23	1679.28	1685.51	1687.79	1663.18	1646.75	1648.8	1660.43	1670.16	1661.3	1665.34	1674.56	1677.75	1665.08	1678.8	1642.9	1655.2	1661.22	1669.63	1685.63	1686.76	1649.15	1647.58	1652.86	1664.56	1677.7	1670.35
17.332001	1644.03	1633.23	1664.12	1655.98	1669.87	1674.42	1676.68	1681.29	1682.8	1645.11	1640.11	1675.4	1639.72	1667.02	1679.51	1646.55	1654.47	1659.83	1657.84	1650.44	1662.04	1662.46	1672.28	1678.51	1686.34	1688.39	1662.92	1650.13	1651.2	1663.16	1671.92	1660.23	1665.88	1674.13	1677.54	1667.79	1678.37	1642.89	1656.31	1659.51	1672.15	1688.1	1686.61	1649.39	1646.79	1651.9	1664.11	1675.44	1668.84
17.827000	1643.98	1635.33	1661.38	1656.23	1672.4	1670.84	1674.41	1680.87	1683.32	1646.56	1642.08	1674.19	1642.63	1665.53	1679.9	1649.54	1653.32	1660.52	1656	1650.65	1663.94	1663.52	1672.85	1678.75	1685.21	1688.92	1663.29	1648.79	1651.58	1660.46	1670.51	1660.63	1665.73	1676.67	1677.7	1667.66	1677.44	1644.25	1656.28	1661.26	1672.32	1687.15	1685.98	1651.12	1646.17	1652.94	1665.83	1674.8	1671.3
18.322001	1642.39	1634.34	1663.47	1655.74	1671.47	1671.39	1677.86	1678.91	1682.22	1644.1	1639.15	1674.61	1642.01	1666.33	1678.44	1650.22	1655.07	1657.33	1656.84	1651.27	1662.66	1662.7	1673.07	1679.65	1687.11	1688.63	1661.4	1646.91	1652.97	1660.18	1671.48	1659.6	1667.75	1675.93	1677.62	1667.93	1679.03	1645.06	1656.47	1659.69	1672.28	1688.15	1686.91	1649.72	1645.86	1653.5	1665.12	1676.1	1668.2
18.818001	1640.39	1635.56	1664.19	1655.62	1673.68	1673.11	1677.28	1681.62	1685.04	1643.28	1641.23	1674.38	1641.99	1665.53	1680.21	1647.98	1656.32	1658.75	1656.81	1649.35	1663.31	1662.43	1673.83	1678.91	1687.31	1688.92	1663.42	1647.93	1650.57	1661	1670.43	1660.35	1664.6	1675.69	1677.3	1664.7	1676.5	1643.95	1655.03	1657.75	1673.44	1687.71	1685.37	1650.13	1645.24	1650.94	1667.35	1675.02	1670
19.313000	1642.86	1636.98	1665.03	1654.07	1671.51	1673.54	1674.59	1681.63	1686.9	1644.75	1640.54	1672.95	1641.34	1665.02	1676.98	1649.38	1656.93	1658.2	1656.23	1647.72	1663.73	1660.69	1672.3	1678.16	1686.54	1689.45	1663.01	1647.32	1649.16	1660.11	1669.3	1658.22	1663.81	1674.8	1676.63	1667.5	1678.81	1642.87	1655.58	1657.52	1673.64	1687.05	1687.94	1650.53	1646.19	1652.09	1664.91	1673.15	1671.64
19.808001	1644.04	1634.05	1663.28	1652.08	1673.65	1672.17	1676.18	1681.25	1684.35	1645.54	1641.05	1673.63	1640.8	1663.84	1678.53	1647.91	1656.2	1660.14	1657.33	1648.54	1664.27	1659.77	1672.74	1678.17	1686.45	1687.97	1662.91	1648.59	1651.32	1660.23	1670.87	1659.52	1664.95	1674.2	1677.84	1665	1679.28	1642.11	1655.85	1658.77	1671.57	1687.22	1686.29	1647.92	1645.74	1652.51	1665.07	1675.6	1670.52
20.302999	1643.71	1636.77	1662.7	1655.36	1672.99	1672.73	1674.86	1680.85	1684.23	1644.48	1641.51	1673.79	1641.35	1665.88	1678.87	1645.88	1654.78	1657.98	1656.75	1649.45	1662.88	1661.59	1671.5	1678.45	1685.71	1686.97	1663.51	1648.49	1650.97	1661.44	1669.27	1663.21	1664.81	1677.71	1679.28	1665.12	1678.05	1645.13	1654.72	1658.18	1674.78	1685.53	1685.18	1651.37	1646.77	1651.71	1663.49	1674.26	1670.21
20.798000	1642.55	1636.18	1662.04	1656.66	1669.83	1670.86	1677.59	1681.08	1684.11	1643.42	1641.06	1672.61	1641.5	1665.12	1678.81	1645.98	1656.53	1658.72	1658.31	1649.96	1663.18	1661.7	1672.68	1678.24	1686.38	1687.32	1661.09	1648.05	1649.02	1662.04	1670.69	1659.63	1662.9	1675.36	1676.29	1666.56	1675.86	1642.27	1654.01	1657.34	1670.74	1687.97	1686.71	1645.72	1645.61	1651.75	1665.33	1675.63	1668.39
21.294001	1642.3	1635.13	1661.73	1654.21	1673.57	1671.82	1676.73	1680.62	1683.15	1642.28	1639.25	1674.09	1641.09	1664.54	1678.12	1647.6	1655.13	1658.36	1656.89	1648.35	1663.74	1661.86	1671.05	1679.11	1686.59	1686.62	1661.81	1645.66	1650.89	1661.29	1671.41	1658.94	1664.72	1677.02	1679.56	1667.86	1679.48	1645.77	1655.13	1659.42	1672.68	1686.46	1685.39	1647.81	1643.77	1654.57	1667.14	1677.91	1669.34
21.789000	1642.36	1634.37	1660.36	1655.63	1671.64	1673.44	1675.8	1680.55	1685.35	1644.08	1640.48	1675.27	1643.67	1667.8	1677.91	1649.18	1656.79	1658.37	1658.34	1651.39	1664.51	1662.96	1672.1	1680.54	1685.45	1687.66	1662.54	1649.32	1651.01	1661.32	1672.1	1658.83	1664.95	1676.73	1678.28	1667.06	1678.08	1642.25	1655.58	1661.26	1672.24	1688.09	1686.4	1649.22	1647.77	1652.73	1663.72	1676.44	1671.03
22.284000	1644.27	1636.03	1662.61	1654.96	1671.38	1672.16	1676.51	1679.03	1682.25	1645.44	1642.5	1675.92	1642.28	1667.94	1678.25	1649.54	1658.05	1659.05	1655.99	1649.41	1663.14	1662.83	1672.51	1677.92	1684.19	1687.38	1662.92	1648.24	1650.92	1662.66	1670.27	1656.93	1666.68	1675.05	1676.28	1668.15	1677.19	1642.22	1657.92	1658.3	1673.46	1688.58	1686.06	1649.08	1646.17	1650.51	1665.53	1676.36	1669.11
22.778999	1641.38	1636.43	1663.53	1656.31	1670.27	1669.61	1676.09	1677.36	1683.07	1645.32	1640.78	1674.22	1642.2	1664.18	1679.66	1646.94	1654.39	1658.04	1656.97	1648.6	1662.23	1661.16	1671.98	1676.18	1685.7	1687.67	1663.26	1650.36	1650.96	1662.24	1672.8	1659.74	1664.95	1675.6	1676.38	1669.16	1675.61	1642.99	1653.46	1657.12	1673.05	1689.07	1685.24	1650.48	1645.03	1651.02	1666.12	1677.81	1669.66
23.274000	1642.53	1633.17	1664.05	1653.77	1671.94	1673.11	1677.03	1679.13	1682.07	1646.7	1641.2	1672.35	1641.05	1665.69	1680.27	1647.26	1658.26	1655.49	1657.34	1648.4	1664.24	1662.73	1671.06	1679	1684.65	1689.64	1662.06	1650.03	1650.57	1660.88	1671.22	1661.44	1666.18	1673.87	1676.34	1666.72	1676.75	1642.85	1655.03	1659.62	1671.56	1689.41	1685.42	1648.9	1646.32	1652.92	1664.38	1676.06	1669.54
23.770000	1640.58	1633.76	1663.16	1653.75	1672.01	1669.81	1676.14	1679.03	1681.55	1644.22	1640.5	1673.32	1642.56	1668.85	1679.36	1646.99	1654	1657.33	1657.88	1649.52	1660.38	1659.26	1672.45	1676.65	1683.79	1686.32	1661.66	1647.89	1650.13	1661.04	1669.94	1659.23	1664.55	1674.13	1676.57	1666.45	1676.73	1644.78	1655.25	1658.54	1672.35	1686.47	1686.93	1648.48	1646.48	1652.64	1665.37	1676.12	1669.09
24.264999	1642.25	1634.12	1663.41	1654.6	1671.84	1672.16	1677.18	1678.44	1684.03	1642.98	1639.84	1672.8	1642.01	1666.96	1678.13	1649.09	1654.52	1659.57	1656.44	1650.33	1661.43	1660.72	1671.05	1678.25	1684.01	1687.22	1661.28	1646.93	1651.58	1660.7	1670.36	1659.53	1662.94	1674.11	1677.7	1666.17	1679.69	1644.02	1655.37	1656.76	1672.31	1686.61	1686.1	1649.22	1645.76	1652.15	1665.14	1674.98	1669.48
24.760000	1641.55	1633.69	1663.3	1654.62	1669.69	1670.82	1676.87	1678.02	1680.11	1642.51	1639.05	1673.91	1643.06	1664.47	1677.1	1648.88	1655.39	1660.67	1658.51	1648.08	1662.82	1661.39	1672.19	1678.84	1686.86	1686.87	1662.33	1647.68	1652.18	1661.3	1670.99	1659.44	1666.15	1676.88	1678.03	1666.21	1679.57	1644.32	1655.71	1657.63	1670.88	1686.67	1687.38	1646.52	1646.14	1652.4	1664.55	1676.02	1667.85
25.254999	1641.66	1633.36	1664.89	1653.98	1670.7	1671.54	1679.05	1678.37	1684.52	1644.34	1640.16	1672.91	1641.52	1666.37	1677.41	1647.16	1655.47	1657.48	1655.39	1647.45	1662	1659.76	1669.64	1677.25	1684.53	1687.61	1662.43	1649.12	1649.56	1658.5	1670.14	1659.14	1664.66	1675.09	1676.21	1666.54	1678.13	1644.88	1655.31	1658	1672.52	1685.31	1683.49	1648.78	1649.29	1652.5	1667.01	1675.79	1668.74
25.750999	1640.82	1633.98	1663.36	1651.51	1671.45	1671.44	1676.57	1677.86	1683.82	1644.33	1640.19	1674.14	1640.79	1665.09	1677.87	1647.93	1654.72	1658.13	1655.83	1648.03	1660.68	1660.19	1671.49	1678.3	1684.89	1690.09	1661.56	1648.07	1648.58	1660.54	1670.46	1657.59	1663.76	1676.26	1676.84	1664.8	1677.74	1643.7	1655.73	1658.7	1671.55	1687.08	1683.02	1649.02	1647.04	1649.57	1666.4	1674.84	1670.38
26.246000	1642.91	1635.54	1662.43	1653.23	1670.35	1669.68	1674.09	1677.77	1681.96	1644.8	1640.7	1671.77	1641.14	1668.43	1679.32	1645.89	1655.62	1655.69	1654.65	1649.93	1662.77	1660.53	1670.72	1675.43	1686.05	1688.65	1661.06	1648.87	1649.62	1659.61	1669.71	1658.13	1666.59	1674.94	1675.7	1666.42	1675.51	1641.75	1656.03	1656.94	1672.16	1687.98	1683.87	1647.12	1646.34	1651.96	1665.73	1675.76	1667.99
26.740999	1639.89	1635.06	1664.41	1656.98	1668.76	1671.27	1677.86	1678.34	1682.58	1642.93	1637.83	1671.41	1641.11	1664.6	1677.99	1646.83	1655.39	1659.23	1655.32	1648.67	1660.2	1660.44	1669.11	1674.52	1685.35	1687.89	1659.79	1647.99	1649.88	1660.31	1670.4	1660.76	1665.06	1676.03	1675.5	1668.04	1678.48	1643.68	1656.38	1657.67	1671.91	1687.14	1683.94	1648.67	1644.91	1651.77	1666.4	1674.52	1669.61
27.236000	1642.19	1636.21	1663.32	1653.12	1673.48	1669.86	1676.69	1679.41	1682.34	1643.22	1640.66	1673.44	1641.09	1666.21	1678.02	1646.21	1654.39	1658.71	1655.62	1648.84	1661.84	1660.39	1669.82	1676.34	1683.8	1687.38	1659.22	1646.9	1650.04	1660.01	1668.47	1656.8	1664.55	1673.97	1678.2	1666.84	1678.24	1641.83	1655.12	1659.13	1670.77	1686.98	1685.47	1647.69	1645.4	1652.78	1665.82	1675.37	1671.61
27.731001	1644.34	1633.9	1661.21	1654.6	1670.85	1671.18	1673.22	1678.37	1683.12	1645.16	1641.57	1672.65	1641.25	1666.1	1680.11	1647.58	1654.85	1657.94	1655.44	1648.76	1661.84	1662.07	1671.56	1677.3	1683.02	1685.83	1660.01	1646.54	1649.35	1661.71	1670.91	1658.1	1663.8	1674.32	1677.14	1667.05	1676.3	1643.36	1655.67	1658.01	1672.59	1686	1686.37	1647.04	1648.06	1650.98	1663.77	1675.88	1669.11
28.226999	1642.14	1634.88	1662.77	1654.68	1669.91	1671.01	1678.65	1680.81	1683.58	1645.12	1641.56	1671.71	1642.17	1665.24	1675.81	1647.9	1654.75	1657.21	1654.26	1647.43	1660.86	1658.92	1669.32	1676.78	1685.19	1686.92	1660.51	1646.85	1651.61	1660.67	1669.9	1659.1	1664.4	1675.48	1677.22	1664.56	1676.23	1644.95	1655.07	1658.51	1671.37	1688.23	1686.41	1647.9	1645.97	1651.32	1666.1	1675.21	1668.98
28.722000	1642.37	1634.88	1662.2	1657.14	1671.34	1673.38	1675.19	1679.17	1684.44	1643	1640.72	1674.07	1642.29	1665.06	1678.19	1648.83	1653.7	1658.45	1656.19	1647.8	1661.04	1659.29	1671.95	1678.21	1683.86	1686.49	1661.35	1647.56	1651.95	1661.25	1668.5	1657.02	1665.77	1675.01	1678.55	1667.1	1679.35	1642.15	1655.7	1658.35	1672.49	1687	1687.65	1648.6	1644.86	1650.13	1663.73	1675.55	1670.54
29.216999	1639.91	1634.22	1662.71	1653.24	1672.48	1670.96	1676.23	1679.66	1685.93	1645.37	1640.75	1674.95	1640.29	1665.49	1677.99	1648.54	1654.83	1659.02	1654.58	1649.1	1661.21	1661.2	1672.98	1676.96	1684.97	1687.2	1662.07	1647.64	1651.57	1660.5	1671.04	1658.13	1665.76	1673.42	1678.13	1665.97	1677.84	1643.29	1653.61	1657.57	1669.93	1688.06	1685.01	1649.41	1646.3	1650.99	1665.42	1675.11	1670.04
29.712000	1642.54	1634.24	1665.21	1654.4	1671.19	1670.92	1678.54	1677.42	1683.33	1645.82	1639.63	1672.84	1641.09	1664.48	1678.16	1648.67	1654.33	1656.85	1655.8	1646.4	1662.43	1660.99	1671.47	1676.15	1683.59	1687.54	1664.15	1647.9	1651.69	1659.68	1670.36	1659.74	1664.06	1676.25	1677	1666.69	1679.9	1643.95	1654.68	1658.7	1672.3	1688.58	1687.69	1649.33	1646.14	1652.36	1664.42	1674.72	1668.05
30.207001	1639.63	1634.14	1663.14	1655.49	1671.3	1670.99	1674.93	1680.18	1684.53	1646.55	1640.41	1674.54	1641.8	1665.54	1677.89	1648.41	1654.74	1660.5	1655.8	1647.95	1661.56	1661.26	1671.1	1676.37	1685.1	1687.02	1660.69	1647.98	1651.02	1660.76	1670.35	1656.32	1665.92	1672.82	1676.88	1666.82	1678	1643.94	1654.19	1657.98	1671.98	1685.63	1686.09	1649.01	1645.04	1650.22	1666.45	1674.12	1669.41
30.702999	1640.94	1633.28	1664.07	1651.49	1671.97	1671.7	1675.15	1678.98	1684.02	1646.16	1640.18	1671.13	1640.37	1665.38	1679.39	1647.79	1655.43	1658.96	1655.92	1647.94	1660.93	1659.78	1671.2	1676.01	1684.06	1687.79	1660.52	1649.32	1651.55	1658.86	1668.39	1657.55	1665.77	1675.38	1677.74	1665.81	1677.23	1644.39	1654.87	1656.78	1670.35	1686.54	1686.07	1647.46	1647.11	1651.96	1665.05	1677.39	1668.89
31.198000	1640.88	1636.47	1663.22	1654.33	1670.99	1669.42	1676.07	1678.11	1683.67	1641.6	1641.08	1671.98	1641.76	1664.13	1677.52	1647.39	1654.76	1655.83	1655.58	1645.83	1661.88	1658.67	1672.55	1677.24	1684.37	1684.06	1660.68	1648.75	1649.54	1660.2	1669.35	1659.27	1663.14	1673.49	1675.78	1666.76	1677.13	1642.71	1655.96	1655.84	1670.44	1686.73	1685	1648.57	1645.5	1649.86	1663.84	1674.76	1669.08
31.693001	1642	1633.55	1661.58	1653.91	1670.45	1672.96	1673.67	1679.11	1684.46	1643.73	1641.37	1673.61	1641.34	1665.39	1674.71	1648.29	1654.18	1657.56	1656.64	1647.28	1659.17	1660.02	1671.92	1676.06	1685.65	1685.61	1660.37	1646.16	1650.74	1659.79	1668.01	1659.57	1663.28	1675.26	1677.11	1667	1677.83	1644.75	1657.18	1657.55	1670.28	1685.79	1686.22	1647.24	1647.29	1651.13	1664.6	1675.8	1669.8
32.188000	1642.06	1634.33	1663.91	1652.69	1672.48	1672.47	1673.75	1677.59	1683.17	1643.82	1640.07	1671.76	1640.88	1664.68	1677.39	1648.31	1653.75	1658.09	1654.48	1648.51	1661.42	1659.88	1669.14	1678.63	1683.32	1686.59	1661.62	1646.99	1650.63	1660.86	1668.54	1657.97	1666.36	1674.85	1677.34	1664.92	1675.76	1645.74	1654.44	1657.29	1672.36	1687.02	1685.88	1647.48	1645.8	1650.32	1665.8	1676.62	1672.91
32.682999	1643.11	1635.12	1663.57	1652.46	1673.66	1668.67	1674.32	1678.62	1683.11	1643.93	1639.16	1670.93	1642.25	1665.39	1675.94	1645.93	1654.54	1657.78	1655.01	1648.72	1663.27	1659.79	1670.29	1675.41	1682.76	1686.33	1662.62	1648.25	1649.61	1658.09	1669.54	1658.77	1663.38	1674.95	1673.93	1662.57	1676.26	1644.65	1655.15	1657.24	1672.64	1686.28	1686.21	1648.73	1644.35	1649.19	1663.93	1675.51	1667.88
33.179001	1641.18	1633.77	1662.59	1654.25	1668.99	1671.76	1677.08	1677.81	1684.22	1644.94	1640.19	1674.38	1640.7	1666.75	1677.97	1647.67	1654.5	1657.61	1654.33	1649.92	1661.88	1659.63	1670.7	1676.42	1684.53	1688.68	1660.43	1647.61	1650.37	1659.81	1667.96	1657.08	1663.51	1674.18	1678.74	1667.72	1676.1	1644.18	1655.81	1656.75	1671.73	1688.85	1686.57	1648.61	1644.32	1651.97	1663.39	1672.44	1669.74
33.674000	1642.27	1634.48	1662.76	1652.86	1667.87	1670.83	1675.42	1677.72	1681.15	1644.52	1639.07	1675.31	1640.05	1664.29	1677.29	1647.84	1654.66	1656.67	1652.43	1647.33	1663.24	1659.39	1670.99	1677.69	1684.53	1687.28	1662.12	1647.57	1653.03	1658.9	1668.81	1659.25	1664.13	1676.12	1675.87	1665.37	1678.67	1642.5	1654.87	1659.72	1672.59	1685.87	1687.53	1649.01	1647.81	1654.04	1666.16	1676.13	1670.43
34.168999	1642.65	1634.8	1661.28	1652.83	1669.32	1669.47	1674.6	1675.66	1681.97	1643.11	1639.39	1671.25	1641.65	1663.21	1678.82	1647.14	1654.31	1656.64	1656.16	1646.85	1660.09	1659.42	1668.74	1674.59	1685.76	1685.08	1661.27	1648	1650.6	1658.67	1669.12	1657.89	1665.95	1673.49	1674	1665	1677.74	1643.13	1654.4	1658.72	1671.67	1684.74	1683.35	1648.32	1646.78	1651.85	1665.24	1674.66	1669.26
34.664001	1641	1636.42	1662.03	1655.08	1669.89	1672.1	1675.35	1678.39	1681.84	1644.15	1640.37	1674.05	1640.37	1662.36	1676.9	1649.06	1653.79	1656.7	1654.87	1647.23	1660.04	1659.84	1670.59	1675.33	1684.09	1685.33	1660.17	1649.17	1647.29	1658.48	1669.09	1656.25	1663.04	1674.34	1677.74	1662.74	1675.11	1642.18	1655.01	1658.3	1672.74	1685.19	1684.92	1645.01	1645.8	1647.56	1662.1	1676	1668.09
35.159000	1641.05	1635.49	1661.85	1654.12	1671.19	1670.14	1674.45	1679.18	1683.54	1644.8	1639.89	1673.06	1641.78	1666.03	1675.89	1647.67	1655.55	1658.39	1656.02	1647.8	1660.33	1660.96	1669.28	1675.86	1682.81	1686	1660.91	1647.02	1649.66	1658.91	1668.5	1656.25	1662.15	1675.59	1675.33	1664.11	1678.75	1642.28	1653.62	1658.38	1668.12	1686.13	1685.32	1647.02	1646.21	1649.73	1663.4	1675.34	1666.21
35.654999	1642.63	1634.43	1661.62	1654.13	1668.51	1671.04	1675.95	1675.31	1680.61	1643.31	1639.96	1671.31	1639.05	1663.67	1675.68	1647.28	1654.65	1657	1654.31	1648.03	1660.88	1661.98	1668.72	1677.36	1682.83	1687.45	1660.91	1646.71	1650.99	1660.83	1669.31	1655.43	1663.36	1673.26	1676.86	1662.78	1675.59	1642.93	1653.78	1655.37	1669.39	1684.39	1686.85	1649.13	1644.3	1650.8	1665.14	1674.04	1668.4
36.150002	1641.45	1635.39	1660.96	1654.7	1669.78	1668.75	1674.89	1674.54	1681.67	1644.14	1639.59	1672.15	1640.14	1664.28	1678.44	1647.74	1653.46	1656.18	1654.94	1648.12	1661.09	1660.14	1670.51	1674.92	1682.45	1684.33	1659.25	1647.51	1652.28	1660.43	1668.34	1657.11	1662.41	1673.42	1676.21	1664.2	1677.53	1643.52	1653.87	1658.13	1670.79	1685.28	1684.44	1647.54	1646.95	1650.69	1663.34	1672.3	1668.16
36.645000	1641.11	1633.52	1660.53	1654.31	1671.67	1669.34	1676.91	1678.17	1680.46	1642	1640.9	1673.22	1641.41	1664.61	1677.4	1647.49	1654.17	1655.12	1654.4	1646.63	1660.46	1660.03	1669.3	1675.79	1684.61	1686.48	1662.57	1647.49	1651.78	1659.46	1670.03	1659.22	1663.6	1674.44	1676.93	1663.46	1678.26	1642.59	1652.89	1656.08	1671.65	1684.89	1683.86	1647.43	1646.13	1651.22	1664.65	1674.04	1669.98
37.139999	1641.13	1635.22	1662.45	1656.01	1671.09	1670.96	1675.47	1679.42	1680.41	1643.98	1639.36	1672.59	1640.69	1665	1674.5	1647.25	1653.82	1656.72	1654.02	1645.05	1660.08	1658.76	1669.29	1676.82	1684.59	1687.91	1661.12	1648.86	1650.33	1657.93	1671.97	1656.61	1663.76	1674.72	1675.46	1665.16	1676.49	1642.78	1655.82	1658.65	1670.11	1685.85	1684.19	1646.94	1645.97	1649.63	1660.59	1672.79	1667.61
37.636002	1640.73	1635.28	1664	1654.51	1668.87	1670.34	1675.12	1676.03	1681.38	1642.8	1639.92	1673.98	1640.96	1663.97	1679.96	1646.04	1657.04	1655.39	1655.23	1647.23	1660.48	1659.32	1669.22	1676.95	1681.97	1686.79	1660.62	1647.69	1649.8	1660.5	1666.8	1658.11	1663.37	1673.88	1673.48	1666.11	1675.97	1641.08	1652.75	1657.85	1672.53	1685.24	1684.45	1646.76	1646.23	1649.88	1664.39	1674.36	1669.84
38.131001	1641.74	1635.68	1662.56	1652.06	1668.81	1669.22	1675.27	1674.53	1681.75	1643.71	1638.71	1672.31	1639.79	1663.75	1678.43	1645.46	1653.26	1656.23	1655.05	1646.29	1660.13	1660.33	1669.13	1675.02	1684.56	1686.39	1660.67	1645.76	1649.17	1659.95	1668.43	1658.31	1664.18	1673.21	1676.16	1664.06	1675.7	1644.02	1654.54	1656.16	1670.38	1685.93	1686.04	1649.16	1644.84	1649.3	1662	1673.95	1668
38.625999	1640.21	1634.33	1662.4	1651.77	1669.64	1670.82	1675.46	1677.2	1684.32	1643.78	1638.86	1672.81	1640.38	1665.59	1676	1645.09	1652.47	1655.19	1653.56	1648.06	1661.11	1660.41	1669.06	1675.91	1683.94	1683.98	1659.59	1645.46	1650.21	1658.45	1668.47	1658.32	1664.48	1672.99	1675.76	1664.1	1678.09	1643.28	1654.5	1657.32	1669.81	1684.06	1684.21	1649.34	1643.32	1650.13	1663.23	1674.59	1668.02
39.120998	1641.37	1634.43	1661.96	1653.39	1671.05	1671.29	1676.54	1678.42	1683.04	1642.8	1642.83	1671.55	1641.51	1662.39	1675.84	1648.09	1656.01	1658.43	1655.02	1647.16	1662.15	1656.75	1670.32	1674.96	1684.31	1684.26	1660.34	1647.88	1648.89	1658.07	1668.66	1655.76	1662.42	1673.41	1676.42	1663.93	1675.51	1640.97	1653.33	1654.66	1669.38	1684.25	1683.97	1647.66	1645.81	1647.58	1661.84	1674.62	1666.74
39.616001	1641.72	1634.32	1660.82	1655.16	1671.57	1668.45	1675.73	1676.01	1682.9	1643.6	1640.41	1672.95	1640.15	1663.06	1676.99	1648.05	1654.21	1656.94	1653.76	1647.56	1661.53	1657.67	1669.61	1677.23	1682.48	1686.05	1661.24	1645.85	1648.71	1659.21	1667.88	1656.16	1663.59	1674.01	1676.97	1664.86	1676.76	1641.71	1655.22	1656.21	1670.47	1682.76	1684	1647.48	1646.26	1650.21	1663.94	1673.1	1666.48
40.112000	1640.03	1633.33	1661.58	1652.62	1668.55	1669.77	1673.74	1676.36	1680.48	1642.89	1638.35	1670.07	1640.9	1663.58	1675.39	1645.68	1655.82	1654.8	1653.46	1645.31	1659.37	1658.61	1668.23	1676.74	1681.76	1684.32	1662.91	1646.29	1649.84	1659.3	1667.78	1657.9	1662.67	1672.92	1674.64	1662.48	1674.99	1641.41	1653.81	1658.11	1671.68	1684.13	1684.6	1645.63	1646.16	1649.13	1660.43	1673.59	1668.16
40.606998	1640.34	1634.84	1663.58	1652.2	1670.99	1669.62	1675.2	1676.56	1683.47	1643.32	1638.68	1674.44	1638.41	1666.33	1677.39	1646.52	1656.78	1658.49	1653.84	1646.93	1659.25	1657.9	1670.44	1675.12	1680.39	1685.34	1660.33	1647.21	1650.63	1660.54	1669.11	1655.99	1663.01	1674.07	1676.32	1664.8	1676.41	1641.11	1655.3	1658.27	1669.74	1685.95	1683.33	1646.96	1646.33	1648.66	1663.07	1674.6	1667.68
41.102001	1642.33	1634.2	1662.69	1654.81	1668.7	1672.98	1675.17	1678.48	1680.97	1641.53	1639.89	1673.76	1638.55	1663.34	1677.03	1645.39	1655.65	1656.36	1655.05	1648.6	1661.03	1659.19	1670.06	1674.46	1683.41	1685.99	1661.08	1646.66	1649.69	1657.78	1669.74	1659.33	1661.53	1674.29	1676.8	1664.73	1675.67	1641.87	1654.06	1656.82	1671.2	1685.79	1681.36	1647.73	1644.58	1649.77	1662.47	1672.07	1667.65
41.597000	1642.72	1634.57	1660.55	1654.11	1671.14	1667.75	1673.24	1678.16	1681.88	1644.83	1639.84	1671.56	1641.92	1666.41	1677.72	1646.63	1655.63	1658.39	1653.78	1646.61	1663.01	1660.12	1668.73	1676.76	1683.06	1684.94	1659.75	1645.5	1649.63	1658.3	1668.15	1654.13	1662.81	1673.58	1675.31	1665.24	1675.63	1640.19	1654.42	1656.54	1669.82	1682.61	1684.43	1646.13	1645.33	1650.66	1662	1673.28	1668.37
42.091999	1638.86	1634.45	1663.09	1654.54	1668.4	1671.69	1675.53	1678.17	1683.45	1642.15	1640.15	1673.22	1641.73	1662.98	1674.78	1646.51	1653.43	1657.44	1654.08	1645.65	1660.58	1659.39	1671.09	1674.48	1683.62	1683.59	1660.05	1646.66	1650.41	1658.21	1668.19	1656.34	1662.05	1675.91	1675.69	1663.84	1676.16	1643.68	1654.64	1656.29	1672.01	1683.17	1685.45	1645.97	1646.11	1650.44	1664.49	1674.22	1669.4
42.588001	1640.9	1634.89	1660.68	1653.21	1668.63	1667.44	1674.65	1678.04	1678.8	1642.23	1639.03	1670.81	1640.2	1665.65	1677.32	1645.77	1653.34	1657.57	1655.32	1648.56	1662.39	1659.77	1670.03	1676.83	1681.86	1685.71	1659.7	1646.17	1650	1659.32	1667.58	1657.96	1662.54	1674.1	1674.8	1666.53	1675.78	1643.18	1654.85	1656.92	1667.96	1683.15	1684.35	1646.77	1644.09	1650.69	1664.32	1674.25	1669.28
43.083000	1641.12	1633.97	1659.4	1652.6	1670.72	1670.51	1675.06	1677.1	1680.38	1643.97	1637.3	1671.5	1642.14	1663.84	1676.48	1647.95	1655	1657.26	1654.95	1647.31	1662	1658.71	1671.87	1677.56	1683.05	1687.16	1660.18	1645.82	1648.48	1660.97	1669.67	1656.65	1663.5	1674.21	1676.58	1664.63	1674.79	1642.87	1654.47	1655.77	1670.25	1684.19	1683.31	1647.07	1646.49	1651.12	1663.79	1673.31	1668.65
43.577999	1641.22	1633.66	1661.55	1654.74	1668.23	1666.4	1674.8	1676.37	1680.23	1642.04	1640.95	1671.3	1640.52	1663.03	1676.31	1646.04	1655.41	1656.5	1654.84	1645.1	1660.75	1660.01	1670.4	1675.42	1684.18	1687.15	1660.97	1647.7	1649.23	1656.7	1666.67	1655.26	1661.49	1674.28	1675.49	1664.87	1674.82	1642.52	1655.51	1657.62	1670.01	1684.24	1683.44	1647.87	1644.36	1648.26	1661.38	1674.79	1667.74
44.073002	1641.05	1634.23	1662.45	1652.32	1668.78	1669.05	1673.79	1676.24	1680.17	1643.88	1639.11	1671.42	1641.2	1664.24	1676.73	1647.57	1655.08	1660.41	1657.29	1646.28	1659.8	1660.86	1669.31	1677.75	1684.17	1686.2	1661.73	1649	1649.44	1660.6	1669.4	1658.34	1664.28	1674.13	1676.52	1664.98	1676.28	1642.91	1653.65	1655.21	1669.77	1684.22	1685.13	1648.44	1644.74	1648.7	1664.13	1675.19	1666.75
44.568001	1639.94	1634.06	1663.5	1654.5	1669.71	1670.15	1674.37	1675.52	1680.61	1642.74	1636.52	1669.38	1639.49	1661.13	1675.53	1647.43	1655.34	1654.92	1655.55	1645.26	1660.63	1657.32	1669.3	1676.15	1685.36	1684.42	1661	1648.01	1647.44	1657.71	1668.74	1659.02	1662.22	1672.07	1675.42	1662.76	1674.29	1641.47	1654.2	1658.38	1669.11	1683.75	1683.95	1644.26	1644.75	1649.09	1663.23	1674.02	1667.67
45.063999	1642.1	1635.6	1664.44	1652.1	1669.27	1669.32	1675.1	1677.12	1680.4	1643.99	1641.12	1671.54	1641.41	1663.78	1673.16	1646.88	1654.83	1656.08	1655.13	1648.73	1660.73	1657.87	1669.43	1675.04	1683.51	1684.24	1661.18	1646.83	1650.46	1662.93	1668.95	1657.4	1664.64	1673.25	1674.8	1665.59	1674.86	1640.94	1654.44	1655.09	1670.58	1684.81	1684.92	1645.82	1645.32	1648.57	1664.71	1674.13	1666.61
45.558998	1642.05	1632.96	1661.39	1653.53	1669.23	1670.2	1675.27	1678.2	1682.29	1642.78	1638.77	1671.52	1639.95	1665.08	1674.3	1646.09	1655.72	1656.39	1654.7	1649.22	1662.57	1656.39	1669.86	1678.63	1682.49	1684.23	1659.46	1646.87	1647.15	1658.07	1667.91	1656.13	1661.66	1672.33	1675.32	1665.66	1675.37	1639.54	1654.13	1656.69	1669.64	1684.6	1682.67	1648.37	1644.86	1648.16	1663.49	1675.48	1668.19
46.054001	1641.42	1632.59	1663.01	1652.43	1669.62	1669.37	1673.27	1676.04	1682.64	1641.36	1639.51	1670.68	1640.44	1662.57	1676.74	1645.19	1652.68	1658.16	1652.52	1645.52	1659.66	1658.05	1669.29	1672.95	1680.58	1682.89	1659.47	1644.82	1647.96	1655.07	1666.8	1657	1660.75	1672.05	1675.79	1663.65	1675.57	1640.83	1651.76	1656.69	1669.21	1684.34	1684.55	1645.53	1644.22	1650.12	1659.94	1674.28	1667.36
46.549000	1641.07	1632.91	1660.61	1653.57	1668.5	1670.4	1675.29	1677.59	1680.35	1644.97	1637.87	1673.69	1639.64	1663.77	1676.05	1646.3	1653.82	1656.16	1654.09	1645.85	1658.45	1658.06	1667.63	1677.62	1683.32	1687.04	1660.07	1647.93	1651.11	1659.16	1668.2	1657.3	1663.15	1673.66	1676.28	1664.01	1675.69	1642.39	1654.76	1657.42	1669.74	1683.63	1683.89	1646.46	1645.28	1649.12	1661.37	1674.14	1669.9
47.043999	1641.28	1633.59	1658.75	1653.74	1667.1	1668.1	1675	1675.66	1679.56	1644.18	1640.17	1672.8	1639.26	1662.31	1676.02	1647.22	1654.37	1656.42	1654.21	1647.42	1659.28	1660.23	1667.66	1676.72	1682.96	1684.3	1659.11	1648.04	1649.57	1658.93	1666.06	1657.69	1662.23	1672.2	1675.42	1663.33	1673.33	1643.15	1654.25	1655.85	1668.94	1683.97	1685.54	1646.85	1647.04	1649.48	1661.91	1674.88	1667.46
47.540001	1640.17	1633.52	1662.16	1653.59	1670.85	1669.51	1674.87	1677.09	1682.44	1643.06	1639.34	1670.81	1639.35	1662.42	1677.05	1647.86	1653.94	1657.95	1652.78	1645.49	1660.87	1658.35	1666.23	1675.99	1681.51	1683.89	1660.22	1646.47	1647.61	1659.27	1668.35	1656.1	1661.9	1671.59	1675.21	1665.14	1673.66	1642.69	1652.74	1654.08	1669.88	1683.35	1681.74	1646.03	1645.22	1649.12	1661.15	1673.19	1666.2
48.035000	1638.51	1634.02	1662.44	1652.47	1669.76	1672.21	1673.47	1677.13	1682.72	1643.8	1639.45	1673.06	1638.53	1664.36	1675.72	1645.77	1653.59	1654.75	1653.92	1646.94	1660.27	1659.34	1669.24	1677.45	1682.2	1682.67	1661.14	1646.79	1648.92	1657.38	1669.29	1656.6	1664.8	1674.46	1674.46	1663.36	1676.25	1644.18	1652.4	1657.01	1670.66	1684.63	1683.02	1646.54	1646.64	1649.26	1663.3	1674.04	1668.07
48.529999	1639.25	1633.58	1664.1	1653.62	1671.82	1670.85	1674.65	1678.01	1680.68	1643.33	1640.86	1670.8	1642.05	1663.34	1673.5	1644.54	1655.15	1655.65	1653.2	1646.35	1660.61	1659.47	1667.43	1675.01	1682.43	1684.73	1660.14	1647	1649.77	1660.96	1670.01	1656.32	1662.86	1672.37	1674.52	1665.37	1677.45	1641.45	1652.06	1655.8	1669.41	1685.07	1682.34	1647.63	1646.9	1648.74	1661.77	1673.71	1668.04
49.025002	1640.93	1634.91	1661.33	1654.19	1670.38	1671.12	1672.93	1675.58	1679.47	1643.48	1640.04	1671.1	1639.37	1663.03	1675.17	1646.22	1652.92	1656.83	1654.41	1646.35	1658.71	1658.36	1668.33	1673.26	1680.57	1684.15	1659.91	1645.59	1647.34	1658.03	1668.34	1657.2	1661.33	1672.71	1673.68	1664.45	1675.34	1640.88	1651.64	1655.99	1669.27	1686.58	1683.02	1645.06	1646.31	1649.25	1660.61	1671.47	1666.96
49.520000	1640.64	1633.49	1663.12	1654.1	1671.76	1668.52	1672.61	1678.38	1680.51	1643.15	1639.48	1671.78	1639.55	1660.98	1676.71	1645.66	1653.29	1656.45	1655.11	1646.91	1658.76	1659.81	1670.56	1675.71	1681.9	1684.05	1662.33	1647.12	1647.6	1659.14	1669.37	1655.76	1661.13	1674.23	1674.62	1662.42	1676.4	1642.25	1653.93	1658.46	1670.41	1686.22	1682.34	1648.06	1644.57	1648.16	1662.73	1674.27	1667.26
50.015999	1641.28	1634.38	1660.04	1653.99	1669.76	1669.93	1673.7	1677.07	1681.93	1644.05	1640.08	1671.98	1639.95	1663.67	1674.44	1647.49	1655.01	1656.55	1653.34	1645.91	1661.28	1657.58	1667.87	1676.39	1683.47	1684.53	1661.7	1647.32	1649.15	1659.41	1668.64	1657.29	1663.78	1673.47	1674.01	1666.07	1675.94	1641.82	1652.71	1658.7	1670.54	1683.38	1682.47	1644.97	1642.34	1649.62	1663.09	1674.68	1667.26
50.511002	1641.09	1636	1662.95	1653.94	1671.3	1669.02	1674.6	1675.41	1680.37	1642.48	1638.59	1671.54	1638.36	1664.15	1676.5	1645.89	1654.42	1655.58	1654.82	1647.46	1660.78	1656.95	1666.46	1677.29	1682.5	1684.77	1659.67	1648.94	1649.67	1658.89	1668.84	1657.95	1661.84	1671.28	1674.8	1664.76	1676.6	1641.61	1652.85	1655.65	1669.97	1685.03	1683.88	1646.2	1643.7	1649.38	1664.57	1674.68	1666.71
51.006001	1642.08	1633.14	1661.45	1653.62	1670.25	1668.03	1675.13	1677.37	1680.53	1643.35	1639.3	1673.96	1639.97	1663.72	1677.1	1646.54	1653.74	1654.84	1654.51	1648.19	1659.29	1660.19	1668.74	1673.54	1683.24	1684.91	1659.41	1647.76	1649.89	1661.47	1670.46	1656.14	1664.31	1672.31	1674.43	1664.24	1675.53	1642.87	1653.11	1656.42	1671.02	1683.66	1683.03	1646.99	1645.65	1648.9	1662.72	1674.9	1668.68
51.500999	1642.72	1631.75	1662.99	1652.54	1667.57	1668.88	1676.58	1679.31	1679.74	1643.8	1638.32	1670.5	1638.72	1663.48	1676.73	1647.25	1656.48	1657.18	1653.38	1649.06	1659.64	1658.42	1668.18	1674.54	1680.74	1685.76	1660.76	1647.89	1650.01	1658.69	1669.88	1657.79	1664.73	1674.75	1674.42	1663.33	1675.64	1643.67	1654.7	1655.88	1670.23	1685.82	1684.41	1647.33	1645.01	1648.58	1660.99	1675.82	1665.25
51.997002	1641.58	1633.78	1662.59	1652.35	1668.29	1670.93	1673.16	1674.79	1679.76	1642	1640.09	1672.21	1639.36	1663.04	1675.47	1646.67	1655.41	1655.75	1653.59	1646.31	1660.96	1657.24	1669.31	1676.32	1682.86	1684.61	1656.84	1647.23	1647.32	1657.89	1669.48	1657.44	1662.09	1672.1	1674.15	1664.75	1676.15	1641.36	1653.21	1657.07	1668.51	1682.15	1682.16	1646.73	1643.73	1650.13	1660.98	1673.34	1665.9
52.492001	1640.92	1633.05	1662.95	1652.43	1669.37	1669.19	1673.2	1676.24	1680.58	1642.3	1638.94	1671.37	1638.84	1662.72	1675.28	1646.29	1653.88	1657.61	1653.68	1646.79	1657.86	1658.34	1667.6	1674.2	1680.12	1684.59	1658.89	1646.73	1650.08	1657.96	1666.83	1655.68	1662.3	1672.44	1674.21	1662.19	1676.03	1643.29	1652.21	1656.32	1668.74	1683.95	1683.02	1645.7	1645.72	1649.06	1660.49	1673.64	1665.22
52.987000	1640.43	1634.33	1663.41	1653.05	1668.77	1670.07	1671.75	1676.4	1680.22	1640.7	1639.04	1670.93	1640.41	1662.68	1676.07	1646.42	1653.64	1655.87	1654.4	1647.19	1658.68	1658.35	1667.28	1676.68	1682.41	1683.31	1660.22	1646.83	1647.65	1658.2	1667.34	1655.35	1661.82	1672.02	1675.86	1662.09	1674.86	1641.09	1654.13	1656.13	1668.95	1685.04	1683.93	1648.35	1644.96	1649.65	1663.01	1673.77	1667.37
53.481998	1642.65	1635.9	1661.74	1655.73	1672.04	1669.16	1674.43	1675.51	1681.71	1643.67	1639.69	1671.03	1639.6	1663.37	1675.89	1646.86	1653.07	1656.24	1653.49	1646.91	1659.26	1659.98	1667.21	1675.3	1681.68	1682.63	1661.56	1646.37	1648.97	1660.03	1667.13	1656.3	1661.4	1672.66	1674.14	1665.76	1674.45	1641.96	1653.32	1655.51	1669.75	1683.79	1683.34	1647.24	1645.08	1649.34	1663.7	1672.89	1666.23
53.977001	1639.7	1632.43	1661.76	1654.3	1670.99	1671.19	1674.33	1678.96	1680.77	1644.13	1639.85	1671.76	1639.76	1662.16	1675.69	1645.78	1654.92	1657.75	1654.75	1646.65	1659.26	1657.27	1666.2	1674.39	1682.81	1684.81	1660.45	1648.38	1648.29	1658.3	1668.84	1659.78	1661.49	1671.9	1674.6	1664.43	1674.58	1641.59	1653.53	1656.42	1670.16	1683.82	1683.44	1647.25	1643.98	1647.59	1661.84	1671.4	1667.48
54.473000	1641.14	1635.03	1661.6	1653.55	1669.39	1668.41	1674.97	1677.27	1680.88	1643.07	1640.2	1670.09	1639.55	1663.06	1676.11	1644.69	1656.17	1654.94	1653.81	1644.32	1662.48	1656.8	1670.36	1676.41	1681.27	1685.76	1661.1	1647.25	1650.08	1659.99	1666.9	1656.81	1662.12	1672.49	1672.29	1662.17	1677.46	1643.22	1653.38	1655.04	1669.07	1684.51	1683.55	1646.45	1646.17	1649.87	1661.79	1673.35	1664.45
54.967999	1641.31	1633.99	1662.58	1655.44	1670.72	1670.29	1673.57	1675.7	1680.83	1642.78	1636.43	1671.05	1637.44	1663.25	1675.49	1646.21	1656.89	1656.45	1653.92	1646.12	1660.61	1659.07	1669.87	1675.33	1683.34	1684.7	1659.95	1647.15	1650.67	1658.01	1670.04	1658.07	1661.41	1672.63	1674.9	1663.4	1675.54	1642.58	1655.23	1654.91	1668.64	1684.3	1683.31	1647.9	1645.28	1648.67	1662.51	1673.79	1666.93
55.463001	1639.89	1635.02	1659.79	1653.99	1673.6	1672.07	1676.24	1679.14	1682.45	1646.19	1640.76	1673.27	1642.37	1663.63	1676.18	1646.98	1660.13	1656.61	1656.66	1648.29	1663.81	1660.25	1669.11	1677.08	1683	1686.84	1661.39	1650.86	1650.66	1658.88	1669.07	1655.36	1663.7	1674.78	1675.71	1663.56	1676.73	1643.49	1654	1655.21	1670.14	1685.12	1683.22	1647.81	1644.04	1647.36	1661.56	1675.38	1668.03
55.958000	1644.41	1636.68	1663.79	1654.61	1673.04	1674.76	1678.87	1680.08	1681.55	1645.39	1644.03	1674.24	1644.8	1665.05	1678	1650.39	1661.53	1657.96	1658.09	1650.02	1664.36	1664.46	1673.46	1680.04	1684.78	1687.79	1660.8	1652.99	1652.7	1660.76	1672	1657.86	1663.67	1677.94	1677.33	1664.47	1677.73	1644.07	1657.02	1657.06	1667.79	1688.39	1684.85	1648.98	1644.34	1647.88	1662.58	1679.05	1666.63
56.452999	1641.98	1634.52	1661.31	1657.42	1680.28	1682.15	1685.06	1685.46	1687.71	1650.2	1644.97	1677.97	1644.68	1666.18	1682.31	1652.05	1663.34	1664.73	1661.47	1651.09	1672.2	1666.5	1676.72	1686.93	1688.02	1693.85	1660.43	1654.1	1654.9	1664.82	1682.6	1658.01	1669.82	1684.89	1683.03	1665.52	1679.95	1645.59	1661.43	1656.95	1672.62	1694.81	1690.3	1651.83	1647.74	1650.02	1667.42	1688.19	1671.08
56.949001	1646.7	1634.96	1666.21	1656.67	1686.95	1686.37	1692.4	1694.45	1696.07	1653.24	1648.22	1685.73	1647.19	1674.69	1691.95	1651.41	1669.96	1668.6	1665.32	1654.79	1678.75	1671.11	1684.6	1696.27	1701	1709.86	1667.73	1657.15	1657.94	1667.61	1688.37	1666.52	1674.4	1691.31	1691.53	1674.56	1688.48	1647.63	1663.28	1662.62	1681.35	1709.56	1699.97	1653.43	1650.93	1655.15	1670.41	1695.96	1678.39
57.444000	1648.5	1637.75	1673.97	1662.03	1689.32	1693.04	1699.93	1703.23	1705.17	1650.29	1647.74	1693.15	1647.78	1680.76	1700.74	1656.45	1671.33	1671.77	1668.81	1658.2	1681.57	1675.63	1689.42	1702.23	1712.89	1726.63	1675.48	1658.98	1661.12	1674.15	1695.02	1670.79	1681.37	1699.37	1699.02	1683.63	1697.61	1649.09	1663.7	1670.82	1696.89	1722.37	1711.75	1658.4	1655.99	1662.44	1678.45	1702.48	1686.58
57.938999	1650.5	1640.09	1680.88	1666.42	1694.87	1698.61	1706.91	1708.66	1710.22	1652.54	1648.14	1700.17	1651.95	1689.33	1708.62	1655.93	1676.14	1674.66	1673.27	1662.11	1685.11	1681.34	1696.72	1709.8	1723.4	1735.9	1686.95	1662.95	1663.22	1677.75	1702.05	1676.88	1684.72	1706.08	1707.89	1689.76	1707.76	1653.3	1670.97	1676.32	1716.42	1730.99	1728.61	1659.59	1659.31	1666.17	1683.07	1712.33	1696.2
58.433998	1653.66	1639.71	1688.09	1670.86	1699.76	1705.54	1714.49	1717.04	1717.82	1656.13	1652.62	1707.6	1653.47	1697.37	1717.24	1661.29	1680.14	1681.82	1677.14	1664.79	1690.82	1686.7	1702.93	1716.2	1733.02	1744.22	1698.22	1664.23	1664.95	1683.26	1704.91	1684.35	1689.72	1712.75	1716.72	1699.66	1714.96	1653.16	1676.21	1683.96	1731.36	1741.02	1737.07	1666.57	1663.32	1671.9	1689.66	1718.19	1703.99
58.929001	1654.27	1640.52	1693.39	1673.76	1705.22	1713.1	1722.49	1723.12	1726.95	1655.04	1652.76	1713.73	1653.88	1706.85	1726.05	1659.39	1682.53	1681.2	1681.24	1666.83	1698.22	1691.23	1708.28	1724.41	1742.83	1755.45	1707.22	1665.71	1668.38	1687.29	1711.75	1690.9	1697.72	1718.77	1723.19	1704.92	1723.2	1654.68	1676.02	1692.91	1743.67	1751.37	1747.19	1666.48	1664.66	1674.47	1695.93	1728.25	1712.72
59.424999	1659.65	1643.64	1699.81	1676.64	1710.33	1714.82	1729.4	1728.31	1732.31	1659.99	1654.18	1721.71	1658.53	1711.37	1734.35	1661.53	1686.34	1687.82	1683.3	1670.58	1701.16	1694.65	1714.97	1729.09	1753.65	1768.28	1715.98	1668.38	1670.63	1691.05	1716.91	1697.6	1702.87	1724.33	1729.15	1710.78	1729.29	1656.98	1679.66	1692.64	1757.37	1763.37	1758.31	1667.65	1669.1	1679.26	1700.65	1731.78	1716.99
59.919998	1658.84	1645.42	1708.91	1678.61	1717.85	1720.28	1734.97	1737.74	1740.28	1660.09	1659.41	1728.39	1661.95	1716.22	1743.74	1665.25	1688.46	1690.59	1688.59	1674.05	1706.23	1699.19	1720.28	1736.47	1760.86	1774.91	1721.94	1671.53	1670.95	1693.96	1721.7	1701.87	1704.94	1729.82	1735.4	1717.66	1736.12	1656.59	1682.98	1702.4	1767.53	1773.11	1764.77	1667.22	1668.47	1682.63	1706.75	1740.28	1726.46
60.415001	1664.19	1644.6	1714.05	1681.35	1721.24	1725.8	1739.13	1740.92	1748.57	1662.32	1657.68	1734.62	1661	1724.67	1749.32	1666	1695.67	1694.58	1687.88	1676.7	1712.03	1706.79	1725.93	1744.16	1769.63	1784.33	1731.64	1671.37	1676.42	1698.78	1728.7	1708.97	1713.33	1735.68	1743.77	1724.1	1744.15	1656.34	1684.53	1706.77	1778.68	1781.78	1774.52	1670.93	1674.07	1686.8	1710.16	1751.27	1731.91
60.910000	1665.44	1646.05	1719.31	1687.62	1723.05	1730.44	1744.25	1744.64	1750.1	1663.22	1659.24	1742.69	1661.84	1729.7	1757.45	1669.11	1694.08	1698.56	1692.69	1678.22	1714.8	1706.63	1732.89	1750.37	1778.63	1794.19	1736.95	1672.74	1676.37	1703.67	1731.72	1712.1	1713.94	1742.76	1748.33	1726.49	1751.04	1658.24	1687.55	1709.21	1785.99	1790.35	1785.33	1673.5	1676.85	1689.61	1715.09	1751.43	1738
61.404999	1665.29	1645.64	1720.87	1686.88	1725.24	1738.03	1753.05	1753.51	1759.22	1664.5	1663.87	1748.74	1664.72	1737.22	1765.13	1670.37	1696.4	1701.32	1693.74	1680.64	1721.66	1711.1	1738.58	1757.61	1785.2	1800.27	1742.23	1674.67	1680.25	1706.55	1738.67	1717.6	1720.18	1746.65	1755.64	1734.33	1759.26	1660.32	1690.23	1715.53	1794.11	1797.2	1794.48	1677.97	1677.27	1694.41	1722.65	1758.71	1744.26
61.901001	1671.77	1645.67	1726.65	1690.1	1731.51	1742.75	1756.1	1763.49	1764.72	1667.07	1664.22	1755.99	1666.26	1740.78	1770.93	1670.76	1702.74	1706.45	1699.84	1686.46	1723.66	1713.79	1739.34	1763.15	1794.91	1808.89	1748.7	1676.35	1680.86	1710.73	1742.51	1721.07	1723.44	1751.43	1759.58	1739.57	1762.82	1662.18	1693.76	1721	1799.58	1801.81	1806.37	1679.22	1679.53	1699.79	1725.91	1763.87	1750.12
62.396000	1668.96	1649.44	1731.48	1691.81	1735.8	1745.32	1762.02	1764.98	1772.02	1666.56	1663.35	1758.87	1668.59	1745.29	1775.78	1670.84	1703.18	1707.54	1700.13	1686.81	1725.24	1721.58	1747.94	1770.21	1799.69	1817.41	1753.29	1679.27	1685.24	1713.15	1748.8	1726.48	1728.22	1760.98	1767	1744.2	1772.28	1661.8	1696.28	1725.22	1804.1	1812.22	1812.99	1680.17	1681.81	1701.5	1731.25	1770.81	1750.67
62.890999	1670.76	1649.42	1739.43	1696.3	1738.37	1749.76	1765.73	1770.21	1773.49	1666.84	1667.12	1763.83	1670.53	1747.19	1784.68	1671.95	1706.45	1709.17	1704.81	1688.42	1728.19	1720.71	1749.18	1774.39	1801.77	1821.03	1753.73	1680.22	1687.43	1717.58	1748.07	1728.87	1732.21	1762.72	1771.06	1747.37	1775.65	1663.85	1698.4	1727.68	1806.69	1815.58	1819.95	1683.25	1682.99	1708	1729.55	1773.64	1758.25
63.386002	1672.95	1651.8	1744.89	1694.88	1740.14	1752.34	1771.08	1772	1779.97	1668.62	1669.51	1769.24	1673.51	1754.86	1786.09	1672.65	1707.75	1712.51	1704.57	1690.97	1733.76	1727.75	1754.15	1780.77	1811.9	1826.1	1758.54	1679.52	1690.26	1720.37	1751.42	1729.4	1737.21	1764.99	1774.79	1748.15	1779.54	1661.95	1700.59	1730.33	1809.75	1821.2	1823.27	1685.17	1683.53	1706.83	1732	1778.42	1758.75
63.881001	1675.69	1654.47	1748.04	1698.44	1748.09	1756.08	1773.09	1779.91	1789	1672.07	1667.55	1777.1	1671.95	1757.7	1791.82	1673.47	1711.74	1716.49	1707.93	1691.6	1738.05	1727.67	1758.87	1784.96	1818.68	1834.66	1762.41	1682.65	1688.75	1718.87	1755.07	1734.14	1740.16	1769.08	1779.77	1755.06	1785.18	1665.96	1702.1	1734.54	1815.22	1827.4	1829.89	1688.23	1686.83	1709.46	1738.83	1783.51	1766.7
64.376999	1675.69	1651.17	1747.18	1701.61	1748.57	1759.83	1775.92	1784.74	1789.03	1671.91	1670.56	1777.39	1673.42	1762.12	1795.47	1677.32	1715.79	1719.21	1709.1	1692.48	1738.55	1732.77	1761.66	1789.85	1821.31	1836.92	1765.51	1684.76	1691.51	1726.36	1759.44	1737.12	1743.02	1774.84	1785.14	1756.71	1789.63	1668.13	1704.85	1736.33	1818.53	1828.59	1835.25	1685.76	1686.68	1714.32	1741.14	1787.95	1765.81
64.872002	1678.08	1653.96	1756.34	1702.6	1752.26	1762.87	1784.14	1786.61	1792.09	1673.34	1671.4	1783.68	1674.64	1762.38	1801.79	1677.75	1712.98	1722.99	1711.34	1696.69	1738.48	1736.93	1761.86	1792.74	1826.54	1839.31	1767.87	1684.52	1694.89	1723.89	1763	1741.82	1747.4	1778.41	1786.01	1760.07	1794.16	1666.94	1705.41	1741.06	1822.59	1831.82	1841.36	1689.57	1691.17	1715.68	1741.9	1793.16	1771.33
65.366997	1682.83	1653.22	1756.41	1705.43	1752.63	1766.05	1785.78	1790.89	1793.58	1675.47	1674.09	1787.68	1680.12	1766.27	1806.46	1677.92	1714.31	1724.35	1712.87	1696.54	1743.7	1737.39	1767	1797.48	1826.3	1843.74	1769.52	1685.56	1693.67	1728.2	1764.55	1741.87	1747.13	1782.07	1790.36	1762.54	1800.18	1670.51	1710.37	1743.59	1826.3	1838.98	1843.67	1690.15	1690.62	1718.7	1747.43	1795.97	1771.44
65.862000	1681.26	1654.12	1759.35	1706.04	1755.9	1770.64	1786.38	1794.68	1800.9	1675	1673.62	1787.96	1674.7	1765.7	1810.17	1679.62	1716.51	1723.8	1714	1697.37	1746.57	1740.63	1770.08	1804.89	1831.79	1844.74	1770.55	1685.67	1697.1	1730.92	1768.25	1742.25	1751.82	1784.78	1794.14	1767.48	1802.16	1671.02	1708.71	1745	1825.72	1842.59	1846.18	1692.11	1691.77	1718.72	1749	1796.43	1776.22
66.358002	1683.06	1655.59	1763.44	1707.47	1758.75	1773.74	1791.31	1799.64	1805.25	1678.56	1675.17	1791.58	1678.67	1770.49	1813.05	1680.93	1717.65	1728.27	1716.67	1702.05	1750.19	1743.51	1774.03	1805.83	1834.24	1851.88	1777.6	1686.53	1696.63	1734.05	1769.59	1745.66	1754.5	1789.16	1798.54	1768.81	1808.47	1673.51	1712.42	1748.71	1832.32	1848.15	1852.73	1695.98	1692.67	1723.67	1752.27	1799.69	1777
66.852997	1681.86	1656.5	1764.04	1707.4	1757.63	1771.71	1793.03	1796.61	1802.01	1679.5	1678.02	1795.6	1679.51	1771.51	1815.36	1682.58	1719.86	1729.24	1718.22	1701.45	1750.59	1746.69	1776.41	1807.58	1838.24	1848.84	1774.76	1688.07	1699.53	1736	1773	1743.91	1753.94	1789.67	1799.24	1771.59	1809.18	1670.57	1712.47	1750.95	1835.39	1846.22	1853.85	1695.01	1695.23	1723.33	1754.16	1801.66	1782.85
67.348000	1684.04	1656.02	1769.57	1708.78	1761.11	1772.75	1792.98	1800.4	1805.68	1678.91	1677.46	1794.76	1678.08	1773.33	1815.53	1683.71	1719.52	1730.54	1720.68	1700.39	1753.21	1748.9	1777.84	1813.48	1839.01	1853.2	1779.38	1688.24	1697.39	1737.82	1776.37	1749.6	1755.79	1792	1804.19	1773.15	1811.63	1673.7	1714.26	1752.44	1836	1851.04	1854.11	1695.69	1697.62	1725.69	1754.34	1805.33	1782.85
67.843002	1685.43	1657.16	1767.69	1713.04	1762.31	1774.8	1794.87	1804.56	1811.39	1680.11	1680.22	1794.92	1681.44	1776.67	1819.1	1684.89	1720.71	1733.43	1723.79	1704.22	1753.07	1751.95	1780.83	1816.38	1843.59	1854.27	1780.38	1690.98	1703.03	1738.6	1779.87	1752.89	1757.9	1798	1804.27	1777.85	1816.61	1674.5	1717.3	1758.43	1839.34	1851.44	1856.79	1698.88	1697.45	1728	1756.41	1810.06	1789.52
68.337997	1686.35	1658.91	1769.51	1710.69	1763.1	1779.82	1797.38	1803.58	1812.31	1678.36	1679.89	1801.41	1683.81	1778.07	1819.96	1686.17	1722.82	1736.51	1722.78	1705.55	1755.41	1749.11	1780.62	1821.7	1841.78	1862.44	1782.53	1689.24	1704.17	1739.03	1779.51	1750.53	1759.05	1797.05	1807.35	1776.91	1816.24	1679.03	1716.25	1755.51	1838.19	1852.67	1856.53	1698.06	1696.74	1728.56	1758.68	1809.02	1791.41
68.834000	1686.14	1657.78	1772.5	1711.97	1766.94	1779.94	1795.83	1806.89	1814.71	1683.36	1682.45	1802.84	1682.73	1778.84	1822.54	1685.51	1726.39	1734.85	1723.31	1705.23	1756.59	1752.57	1784.36	1825.85	1849.09	1857.73	1785.54	1692.55	1706.85	1738.85	1780.37	1754.7	1761.83	1802.28	1805.48	1780.99	1820.4	1677.68	1719.72	1761.15	1843.25	1858.69	1861.21	1700.59	1700.31	1731.09	1760.58	1812.22	1793.54
69.329002	1683.72	1657.22	1769.87	1713	1764.85	1782.86	1799.65	1806.01	1813.06	1682.45	1683.46	1798.8	1683.32	1778.98	1825.89	1688.94	1727.03	1739.8	1726.35	1706.5	1759.34	1753.1	1784.09	1825.97	1846.02	1863.12	1782.52	1691.29	1702.24	1739.09	1782.16	1757.31	1764.92	1801.45	1810.04	1783.54	1818.1	1679.8	1720.05	1762.52	1844.16	1857.56	1862.13	1700.85	1698.75	1731.04	1760.02	1811.33	1791.28
69.823997	1687.39	1659.16	1772.07	1712.19	1770.1	1783.52	1799.5	1808.06	1814.73	1685.35	1681.18	1805.05	1684	1780.34	1827.42	1688.68	1728.73	1739.37	1726.14	1709.84	1761.16	1755.74	1785.74	1829.38	1846.47	1863.29	1785.71	1691.22	1709.12	1741.45	1782.67	1755.65	1762.74	1804.49	1811.58	1781.56	1825.13	1677.86	1720.02	1761.36	1843.91	1856.17	1866.84	1703.07	1699.06	1733.35	1760.02	1819.19	1794.83
70.319000	1688.46	1661.22	1773.69	1715.14	1771.02	1784.27	1806.13	1809.44	1817.72	1684.8	1684.31	1807.98	1685.45	1784.03	1828.84	1689.76	1727.09	1740.02	1723.25	1707.53	1763.31	1756.54	1788.69	1830.87	1851	1865.89	1785.24	1694.77	1709.18	1744.65	1783.62	1757.62	1768.34	1804.02	1813.27	1783.01	1827.08	1676.41	1722.03	1763.79	1841.42	1860.72	1866.29	1702.72	1700.25	1733.06	1764.75	1818.52	1795.19
70.814003	1688.7	1659.3	1775.9	1712.48	1769.45	1786.28	1798.79	1804.88	1817.95	1683.38	1682.16	1805.17	1686.48	1784.55	1824.23	1687.55	1727.72	1739.25	1726.13	1709.11	1759.08	1755.08	1787.55	1831.43	1849.73	1863.36	1785.65	1692.74	1708.62	1745.46	1786.38	1755.89	1767.64	1804.07	1811.28	1785.84	1825.01	1678.56	1723.13	1766.01	1847.76	1858.95	1861.64	1703.35	1701.67	1732.98	1764.56	1813.17	1792.85
71.309998	1688.36	1658.92	1775.52	1718.1	1769.52	1784.19	1798.44	1810.33	1816.04	1685.33	1682.97	1805.98	1684.43	1784.2	1827.66	1688.6	1729.82	1741.3	1726.54	1708.81	1765.53	1759.41	1789.7	1836.07	1851.28	1865.69	1786.18	1693.22	1708.57	1742.75	1787.84	1758.3	1768.43	1808.5	1813.62	1786.43	1828.26	1681.87	1723.17	1762.68	1846.7	1864.13	1867.25	1703.19	1697.61	1734.36	1768.01	1817.7	1796.33
71.805000	1689.03	1660.47	1775.84	1715.93	1768.3	1784.83	1803.23	1807.65	1816.9	1684.5	1684.7	1807.85	1686.31	1783.55	1827.55	1689.75	1728.84	1741.45	1724.17	1709.68	1762.93	1756.84	1791.93	1832.96	1848.87	1865.58	1784.77	1694.27	1709.26	1745.62	1785.74	1759.05	1773	1808.52	1815.58	1784.25	1829.85	1680.71	1721.62	1767.31	1842.95	1865.9	1864.34	1705.09	1702.38	1733.81	1766.57	1816.67	1794.71
72.300003	1687.94	1660.04	1780.13	1718.29	1768.94	1788.78	1804.72	1812.37	1818.6	1688.32	1684.83	1811.44	1686.18	1787.43	1832.89	1688.83	1726.88	1742.2	1724.18	1712.16	1762.87	1762.16	1789.26	1834.93	1853.03	1865.73	1786.46	1693.64	1710.24	1746.93	1787.85	1759.46	1771.38	1806.99	1814.75	1787.51	1828.81	1682.34	1722.4	1765.33	1844.65	1861.63	1863.28	1701.15	1700.51	1734.28	1770.32	1819.11	1798.63
72.794998	1690.28	1660.16	1779.23	1716.61	1772.88	1789.03	1804.6	1816.67	1818.14	1687.3	1686.53	1808.87	1685.84	1785.07	1832.55	1688.59	1731.55	1742.08	1728.98	1711.09	1760.27	1762.79	1793.64	1833.06	1850.78	1867.01	1788.05	1694.67	1709.99	1747.71	1790.42	1757.66	1770.91	1808.13	1817.32	1788.28	1832.87	1680.11	1723.97	1767.18	1846.32	1860.37	1865.28	1703.61	1700.76	1737.66	1772.7	1819.7	1800.17
73.290001	1691.41	1661.01	1780.22	1719.98	1772.17	1786.86	1805.78	1813.68	1820.39	1687.43	1684.43	1811.63	1686.5	1789.24	1835.29	1692.77	1727.25	1744.57	1728.63	1712.27	1764.16	1762.97	1790.85	1839.92	1856.14	1869.79	1789.63	1695.27	1709.99	1747.74	1788.13	1763.07	1773.91	1813.65	1817.5	1789.8	1835.96	1681.53	1727.05	1768.15	1848.93	1862.71	1868.46	1702.8	1704.19	1738.05	1771.46	1822	1802.83
73.786003	1692.88	1661.87	1780.18	1721.64	1774.95	1791.68	1807.69	1815.75	1822.96	1688.01	1686.64	1813.72	1688.27	1787.46	1833.83	1690.98	1734.64	1745.88	1729.19	1715.19	1766.81	1763.02	1791.69	1843.22	1853.5	1871.87	1791.03	1697.6	1712.88	1748	1791.52	1761.7	1773.94	1810.86	1818.58	1789.71	1833.62	1682.75	1725.86	1767.8	1848.54	1863.03	1869.53	1707.3	1702.89	1735.63	1770.9	1820.48	1801.25
74.280998	1689.89	1659.92	1779.76	1717.04	1775.08	1790.92	1810.38	1818.33	1825.96	1688.35	1687.4	1811.3	1688.45	1788.54	1832.2	1690.51	1734.42	1746.18	1730.24	1716.35	1765.43	1764.33	1796.42	1844.13	1858.36	1871.83	1789	1698	1714.17	1750.61	1795.7	1763.33	1772.3	1815.96	1819.78	1795.37	1834.71	1683	1726.33	1767.83	1848.7	1866.57	1870.1	1707.86	1703.43	1738	1773.6	1822.96	1802.37
74.776001	1692.36	1661.85	1780.51	1720.56	1780.27	1792.14	1806.93	1815.41	1825.96	1688.28	1689.32	1815.2	1689.08	1786.61	1837.88	1693.35	1736.59	1746.26	1732.17	1714.64	1764.86	1762.36	1795.31	1839.51	1859.81	1874.71	1791.39	1698.04	1711.63	1750.84	1794.87	1764.95	1773.04	1813.6	1819.55	1791.69	1837.6	1681.38	1725.92	1769.16	1848.29	1869.74	1867.88	1706.2	1705.57	1738.09	1775.32	1822.91	1802.08
75.271004	1690.6	1661.47	1782.06	1721.87	1776.35	1791.66	1811.36	1815.16	1824.19	1691.1	1689.76	1816	1690.36	1790.69	1836.7	1691.25	1735.33	1747.92	1733.96	1717.39	1767.95	1762.91	1796.28	1843.4	1857.87	1872.69	1795.57	1698.37	1712.74	1755.71	1795.77	1763.2	1775.21	1811.49	1820.34	1793.5	1838.12	1683.75	1727.4	1771.82	1851.53	1871.59	1873.27	1708.6	1706.57	1742.32	1771.83	1822.41	1803.67
75.765999	1694.31	1661.71	1783.8	1721.39	1776.09	1793.71	1806.65	1819.07	1826.63	1689.94	1689.67	1817.11	1690.39	1791.4	1839.67	1692.47	1736.86	1747.47	1733.01	1714.99	1767.8	1765.01	1797.99	1842.38	1860.41	1877.31	1797.14	1698.95	1715.24	1750.93	1795.64	1765.2	1778.12	1812.22	1820.84	1794.34	1837.92	1683.96	1728.28	1771.57	1852.5	1870.65	1873.38	1711.09	1705.96	1742.07	1775.32	1822.71	1807.59
76.262001	1693.23	1662.57	1782.83	1724.97	1776.93	1793.25	1811.78	1816.11	1825.93	1691.57	1689.7	1815.31	1693.62	1792.3	1838.61	1696.12	1736.89	1746.7	1732.9	1717.74	1767.82	1766.05	1798.82	1840.61	1860.6	1874.86	1793.87	1699.44	1718.26	1753.03	1794.37	1764.86	1775.71	1814.3	1822.39	1797.38	1840.52	1686.05	1728.45	1773.13	1852.11	1867.8	1871.02	1711.46	1706.78	1742.46	1775.05	1825.38	1803.65
76.757004	1694.2	1662.66	1780.84	1721.91	1777.3	1794.51	1808.95	1823.19	1827.33	1692.55	1691.26	1814.52	1690.94	1789.07	1838.13	1692.48	1733.1	1747.44	1733.16	1716.26	1766.11	1767.58	1795.67	1846.06	1857.13	1877.63	1794.04	1699.77	1717.84	1754.29	1795.55	1763.75	1775.9	1814.95	1820.24	1794.29	1839.61	1683.66	1729.53	1771.39	1852.49	1867.97	1873.11	1708.18	1705.81	1744.09	1773.7	1822.88	1806.17
77.251999	1695.04	1662.76	1785.85	1724.38	1777.5	1794.68	1811.86	1821.41	1830	1691.58	1690.5	1815.01	1692.17	1789.27	1836.37	1694.95	1736.56	1746.06	1731.95	1715.06	1768.26	1765.6	1800.85	1847.17	1855.95	1874.58	1792.77	1700.59	1716.76	1749.9	1794.7	1762.77	1778.34	1815.92	1822.74	1796.37	1840.74	1684.46	1729.4	1775.26	1853.79	1868.65	1876.1	1711.67	1707.8	1743.66	1775.05	1827.33	1810.06
77.747002	1695.35	1660.55	1786.79	1721.58	1778.2	1797.34	1809.51	1819.36	1825.6	1689.47	1688.24	1818.64	1689.71	1789.93	1841.74	1693.57	1735.27	1745.61	1733.02	1718.02	1767.93	1763.91	1797.02	1845.04	1861.77	1874.89	1795.61	1700.56	1714.13	1752.68	1792.02	1765.18	1777.24	1817.33	1822.07	1797.54	1840.21	1686.78	1729.71	1773.33	1851.4	1870.69	1872.42	1709.22	1706.18	1738.8	1775.84	1823.26	1804.47
78.241997	1693.67	1664.47	1785.51	1723.63	1777.92	1793.59	1808.07	1820.19	1825.96	1692.78	1690.56	1818.34	1691.29	1794.46	1840.35	1696.11	1737.38	1748.94	1734.38	1717.35	1769.04	1767.29	1797.74	1848.37	1861.86	1881.4	1794.32	1700.86	1716.64	1755.11	1796.51	1768.59	1777.47	1816.02	1822.81	1799.22	1841.27	1685.99	1729.46	1773.75	1856.15	1872.13	1873.48	1712.09	1711.42	1744.4	1779.23	1827.57	1808.74
78.737999	1694.65	1662.23	1781.88	1724.36	1781.96	1796.91	1812.1	1821.22	1828.37	1693.05	1691.14	1820.74	1692.4	1794.89	1840.01	1695.13	1736.87	1748.13	1733.43	1718.17	1767.7	1766.19	1794.46	1846.02	1857.85	1877	1796.15	1702.8	1716.97	1756.92	1794.61	1765.98	1780.33	1817.99	1823.08	1798.04	1838.74	1685.55	1732.22	1773.57	1853.15	1871.5	1877.11	1712.89	1709.19	1743.08	1777.82	1826.96	1807.13
79.233002	1694.94	1664.63	1786.4	1725.75	1779.35	1795.96	1811.38	1821.73	1830.03	1691.75	1689.93	1818.98	1690.8	1796.78	1840.87	1695.36	1735.84	1751.32	1735.42	1720.04	1770.82	1770.02	1802.65	1848.91	1861.1	1876.84	1795.33	1700	1719.37	1755.93	1796.61	1767.95	1780.19	1815.91	1825.03	1801.35	1840.96	1687.93	1732.87	1775.66	1852.3	1873.29	1874.64	1712.91	1705.35	1743.67	1780.05	1827.22	1808.05
79.727997	1694.6	1665.1	1788.18	1723.36	1781.08	1794.25	1812.76	1819.99	1829.41	1691.46	1689.18	1821.37	1693.43	1794.61	1840.74	1698.47	1738.15	1753.75	1735.1	1720.67	1769.39	1768.39	1804.46	1848.59	1861.18	1878.59	1797.14	1702.63	1718.64	1757.2	1800.48	1769.23	1783.7	1816.93	1825.31	1796.25	1842.43	1688.18	1733.47	1779.52	1855.51	1871.44	1876.52	1713.67	1709.15	1745.79	1781.78	1831.48	1808.07
80.223000	1694.39	1665.12	1787.85	1725.08	1781.58	1795.42	1812.55	1825.67	1833.81	1693.6	1694.09	1819.83	1692.62	1790.48	1841.94	1697.72	1737.37	1749.88	1738.21	1717.02	1770.57	1770.86	1801.2	1848.94	1865.79	1878.8	1795.99	1700.64	1719.41	1758.16	1796.48	1765.09	1779.96	1816.2	1824.22	1801.35	1843.46	1688.09	1734.29	1778.01	1853.9	1878.32	1878.25	1712.77	1707.61	1741.91	1782.55	1826.07	1810.11
80.719002	1695.91	1666.93	1787.35	1723.93	1781.56	1797.21	1812.23	1820.11	1826.33	1693.16	1692.67	1820.48	1693.18	1796.04	1840.51	1696.93	1739.32	1753	1736.03	1717.77	1771.7	1766.93	1802.89	1844.8	1862.69	1878.78	1795.77	1701.92	1719.97	1756.83	1797.7	1769.69	1780.51	1818.35	1828.38	1800.44	1849.06	1685.01	1731.77	1776.44	1856.61	1871.68	1878.82	1711.26	1708.68	1743.31	1781.75	1831.33	1809.25
81.213997	1693.64	1664.67	1786.83	1721.89	1779.9	1798.31	1815.11	1821.89	1829.14	1693.59	1692.03	1819.37	1693.06	1795.13	1842.95	1696.46	1738.63	1751.12	1733.38	1719.54	1772.93	1771.84	1803.95	1850.45	1862.34	1878.6	1797.83	1704.37	1723.69	1760.61	1795.39	1769.07	1786.54	1817.1	1823.61	1796.66	1842.39	1685.43	1731.76	1777.1	1853.85	1874.45	1875.78	1712.45	1707.97	1741.4	1779.81	1829.06	1807.67
81.709000	1698.5	1665.69	1789.12	1726.89	1780.37	1799.26	1810.45	1823.96	1832.96	1694.18	1693.02	1819.05	1692.53	1797.23	1840.28	1697.45	1739.68	1754.79	1739.57	1722.79	1772.8	1770.51	1802.28	1849.85	1865.03	1877.04	1799.31	1703.31	1719.78	1757.71	1798.72	1771.04	1782.98	1823.17	1825.36	1803.99	1845.74	1686.68	1734.47	1776.42	1854.59	1877.02	1877.76	1715.99	1710.8	1748.66	1782.55	1830.91	1812.09
82.204002	1693.06	1664.31	1786.63	1726.11	1783.64	1799.25	1814.16	1821.84	1830.11	1692.93	1691.37	1821.01	1694.73	1797.61	1845.85	1699.21	1740.65	1753.41	1736.69	1722.67	1771.67	1772.07	1804.08	1849.25	1863.3	1878.68	1799.18	1702.08	1716.76	1756.29	1798.41	1768.29	1782.45	1817.31	1825.71	1800.81	1845.54	1688.16	1734.89	1777.39	1857.21	1878.89	1879.1	1712.58	1712.26	1746.32	1783.42	1832.38	1810.27
82.698997	1697.19	1665.29	1790.02	1724.54	1782.11	1801.16	1816.86	1826.29	1833.03	1695.89	1696.54	1822.59	1695.71	1799.67	1844.68	1700.23	1739.91	1755.47	1737.28	1719.98	1772.23	1771.81	1804.85	1849.52	1862.84	1881.16	1798.68	1702.48	1722.6	1758.34	1796.21	1772.13	1785.45	1820.91	1826.76	1802.8	1848	1688.94	1737.6	1778.52	1857.8	1880.89	1882.17	1715.61	1708.81	1746.5	1783.17	1829.76	1810.09
83.195000	1698.5	1662.4	1790.5	1724.8	1780.94	1797.95	1816.71	1824.36	1834.68	1690.18	1694.74	1824.24	1694.69	1798.26	1845.24	1698.03	1741.08	1754.34	1734.35	1723.15	1772.39	1772.33	1802.92	1850.23	1867.24	1884.47	1796.72	1702.17	1721.88	1758.7	1798.47	1770.1	1784.04	1820.31	1826.21	1803.9	1846.08	1685.61	1735.22	1778.86	1860.56	1878.35	1884.53	1716.02	1711.45	1746.98	1782.94	1829.45	1813.85
83.690002	1698.76	1664.59	1787.78	1728.97	1785.59	1800.46	1816.09	1828.25	1833.75	1694.1	1695.32	1824.88	1694.89	1799.22	1843.74	1698.85	1738.4	1753.29	1737.11	1723.92	1774.01	1773	1805.69	1855.52	1870.97	1881.69	1800.02	1706.41	1719.99	1761.05	1801.28	1771.82	1783.59	1821.71	1827.4	1804.6	1843.49	1689.41	1738.17	1779.23	1862.26	1880.89	1882.5	1714.33	1711.89	1746.08	1781.47	1832.81	1811.73
84.184998	1697.83	1664.21	1790	1726.24	1781.39	1798.64	1817.03	1825.8	1834.02	1694.09	1694.41	1823.08	1693.68	1799.26	1845.07	1699.98	1745.24	1756.3	1739.04	1721.32	1772.58	1773.45	1804.62	1852.32	1867.11	1880.84	1797.72	1706.05	1722.76	1757.06	1798.12	1772.23	1785.05	1822.72	1828.98	1802.52	1848.33	1688.5	1731.97	1775.49	1859.66	1880.77	1881.48	1716.39	1711.57	1747.35	1782.7	1832.14	1812.07
84.680000	1696.21	1663.62	1789.76	1727.14	1782.93	1798.62	1817.35	1824.18	1827.85	1695.05	1695.38	1820.77	1693	1795.81	1844.58	1700.25	1740.69	1752.18	1736.64	1720.47	1775.33	1771.97	1803.28	1853.78	1863.33	1886	1801.74	1703.86	1722.54	1758.45	1797.96	1768.97	1781.12	1820.67	1829.84	1803.15	1847.05	1687.83	1735.91	1778.81	1857.48	1878.57	1880.93	1716.47	1707.85	1747.18	1787.07	1829.47	1811.8
85.175003	1696.03	1666.23	1790.27	1728.6	1784.49	1801.37	1815.78	1824.48	1833.72	1693.43	1692.96	1825.66	1693.91	1797.29	1849.24	1699.81	1739.93	1756.92	1737.98	1720.84	1771.49	1774.85	1804.41	1850.81	1871.89	1884.54	1799.81	1705.28	1723	1759.63	1801.69	1771.69	1782.81	1821.31	1830.33	1802.91	1847.92	1689.45	1736.46	1779.15	1857.55	1880.78	1882.45	1716.81	1708.55	1747.03	1786.06	1835.65	1814.35
85.670998	1698.27	1665.07	1790.85	1727.33	1785.03	1798.4	1816.5	1826.04	1833.9	1692.2	1691.09	1823.67	1692.96	1797.39	1846.61	1699.87	1743.49	1755.8	1736.22	1723.54	1773.06	1773.36	1807.01	1853.16	1868.88	1884.05	1801.52	1705.04	1722.75	1758.66	1802.7	1771.29	1783.57	1822.76	1828.93	1804.94	1847.42	1690.05	1735.14	1779.84	1858.26	1883.57	1879.5	1714.07	1711.25	1751.4	1785.07	1833.96	1811.5
86.166000	1696.99	1662.93	1791.7	1729.24	1784.24	1797.58	1814.79	1829.05	1834.58	1693.18	1694.31	1826.83	1695.88	1799.36	1845.79	1698.58	1738.74	1754.49	1738.35	1722.09	1773.31	1775.84	1807.6	1851.73	1870.05	1880.36	1797.24	1703.21	1722.33	1755.83	1798.88	1769.03	1779.67	1819.11	1828.92	1805.68	1843.95	1689.07	1736.5	1777.77	1859.41	1881.75	1882.29	1717.41	1711.06	1745.96	1785.87	1833.32	1814.26
86.661003	1697.87	1665.09	1789.32	1730.6	1783.58	1801.56	1818.05	1828.49	1835.96	1692	1693.78	1825.6	1696.27	1800.51	1845.72	1701.09	1745.54	1758.17	1739.11	1722.47	1776.29	1771.44	1807.06	1854.53	1867.94	1884.07	1799.75	1704.37	1724.48	1760.78	1803	1772.46	1787.67	1821.38	1828.79	1800.5	1849.04	1690.25	1737.05	1779.49	1858.23	1881.82	1887.89	1717.3	1711.94	1747.4	1784.81	1831.7	1813.43
87.155998	1699.81	1665.39	1793.49	1730.26	1783.06	1803.51	1817.63	1824.24	1831.67	1692.47	1696.42	1825.49	1693.81	1801.86	1847.76	1700.55	1743.89	1755.69	1740.57	1724.32	1771.32	1774.49	1806.04	1852.35	1872.56	1884.48	1798.84	1704.62	1722.11	1760.81	1802.75	1773.42	1785.44	1822.37	1828.44	1804.4	1846.69	1685.13	1739.2	1781.05	1862.79	1887.77	1885.26	1718.14	1712.13	1748.51	1785.7	1834.07	1812.84
87.652000	1698.61	1665.82	1791.84	1727.76	1782.09	1803.07	1817.08	1826.91	1833.85	1695	1693.87	1827.04	1694.14	1799.47	1844.56	1701.15	1741.18	1756.99	1737.29	1722.64	1773	1773.81	1805.69	1853.67	1869.08	1887.68	1800.7	1705.37	1723.33	1761.5	1803.05	1771.84	1784.3	1819.96	1828.04	1802.58	1848.74	1688.94	1736.95	1779.93	1858.6	1880.74	1880.12	1717	1709.75	1747.08	1785.05	1831.57	1811.76
88.147003	1696.57	1666.13	1792.64	1729.46	1783.41	1806.31	1818.65	1829.13	1835.09	1694.77	1694.15	1825.02	1694.53	1800.98	1847.29	1702.4	1743.14	1754.61	1739.88	1724.2	1775.24	1774.02	1807.42	1855.55	1870.27	1883.55	1798.8	1704.06	1723.35	1759.18	1803.17	1770.7	1785.86	1822.25	1829.33	1805.05	1846.16	1688.1	1737.29	1781.59	1861.35	1878.39	1883.05	1715.75	1710.73	1750.39	1787.8	1833.52	1813.21
88.641998	1699.23	1667.32	1791.77	1730.34	1783.45	1800.94	1818.22	1830.45	1834.05	1695.15	1695.78	1825.45	1695.78	1798.59	1847.05	1700.74	1741.14	1756.91	1738.56	1722.47	1772.34	1773.83	1808.46	1851.85	1867.11	1889.42	1802.66	1704.22	1725.32	1760.13	1802	1771.93	1785.84	1822.24	1831.52	1804.39	1844.81	1686.96	1736.01	1781.44	1862.72	1884.05	1889.44	1718.4	1709.75	1749.09	1784.48	1832.96	1809.18
89.137001	1700.24	1666.25	1793.97	1728.08	1781.5	1802.38	1819.73	1829.55	1833.17	1694.78	1695.48	1829.05	1697.35	1799.89	1847.65	1699.47	1743.96	1754.16	1741.37	1722.73	1774.71	1773.96	1806.05	1857.24	1868.74	1887.05	1800.77	1705.27	1726.39	1758.83	1802.66	1770.77	1785.31	1824.05	1832.29	1802.29	1847.1	1688.41	1737.74	1777.82	1859.83	1886.26	1888.1	1718.58	1712.45	1747.76	1786.09	1833.83	1813.71
89.632004	1697.96	1667.66	1794.98	1730.07	1783.95	1802.02	1821.48	1827.99	1836.78	1695.72	1695.22	1824.34	1695.24	1800.24	1850.65	1702.98	1741.31	1759.03	1742.43	1724.33	1777.29	1774.02	1807.33	1852.87	1869.58	1887.8	1800.37	1704.44	1725.42	1758.66	1803.02	1771.11	1784.78	1826	1834.3	1804.62	1846.07	1688.8	1740.45	1781.77	1855.89	1883.65	1883.55	1716.72	1712.64	1748.39	1782.94	1836.02	1812.71
90.126999	1698.48	1665.09	1791.29	1731.37	1782.73	1800.45	1816.23	1828.59	1840.25	1697.03	1695.14	1825.4	1694.56	1800.47	1851.06	1699.93	1744.59	1756.06	1740.41	1723.86	1774.13	1776.23	1808.84	1858.13	1871.27	1892.3	1801.06	1704.27	1725.02	1760.03	1799.07	1771.21	1784.24	1821.22	1832.49	1803.64	1848.25	1688.18	1738.35	1780.51	1863.32	1881.4	1884.76	1717.45	1712.44	1746.94	1783.23	1834.17	1813.76
90.623001	1697.85	1666.14	1793.74	1728.83	1782.64	1802.78	1816.76	1829.18	1835.96	1696.39	1694.96	1826.8	1694.65	1798.95	1849.04	1700.79	1742.41	1755.83	1740.34	1723.09	1775.16	1773.04	1808.55	1857.61	1872.56	1888.92	1797.76	1705.95	1724.26	1761.55	1801.9	1773.74	1783.25	1821.74	1831.77	1807.52	1847.48	1688.49	1738.12	1779.46	1861.98	1882.81	1884.85	1718.91	1711.83	1748.67	1786.45	1833.34	1813.04
91.117996	1697.94	1667.64	1794.73	1728.38	1786.68	1799.59	1817.82	1828.52	1834.76	1694.68	1692.16	1828.12	1696.85	1797.91	1849.01	1701.43	1744.01	1758.3	1740.09	1724.29	1777.69	1774.07	1805.81	1859.58	1870.2	1889.61	1803.54	1706.25	1723.85	1761.32	1802.3	1772.61	1783.83	1825.05	1832.76	1807.1	1849.8	1688.99	1737.56	1782.83	1861.77	1885.06	1883.87	1718.37	1708.47	1747.81	1786.69	1836.3	1816.38
91.612999	1698.49	1665.53	1790.44	1729.38	1786.2	1805.81	1817.45	1827.87	1837.86	1695.6	1695.58	1827.53	1694.88	1800.78	1850.83	1702.69	1745.22	1757.2	1741.99	1724.34	1776.07	1775.89	1809.74	1859.52	1870.34	1888.13	1805.58	1704.17	1726.16	1761.2	1803.82	1772.88	1785.14	1824.25	1830.8	1805.78	1850.46	1690.23	1739.95	1781.64	1858.67	1882.89	1886.75	1718.7	1711.87	1750.81	1787.98	1837.19	1812.63
92.108002	1702.31	1665.13	1790.44	1729.65	1783.93	1805.43	1819.04	1829.78	1837.39	1691.99	1697.6	1825.82	1696.73	1803.24	1848.18	1702.61	1744	1758.88	1740.42	1726.7	1777	1775.11	1811.35	1857.61	1873.13	1887.31	1802.77	1707.05	1726.64	1764.57	1803.86	1772.7	1788.21	1824.82	1832.17	1805.81	1847.19	1691.26	1738.53	1779.9	1860.49	1883.5	1883.89	1715.29	1712.68	1748.31	1788.22	1833.26	1812.28
92.603996	1699.33	1666.95	1792.75	1732.22	1785.2	1802.64	1817.96	1829.09	1835.71	1697	1696.84	1827.17	1699.83	1806.62	1848.32	1701.75	1746	1758.22	1743.03	1725	1776.46	1779.96	1808.04	1856.32	1873.59	1889.39	1802.32	1707.62	1727.47	1761.31	1805.02	1775.2	1788.28	1824.23	1832.45	1806	1850.51	1691.18	1739.08	1781.05	1861.96	1886.98	1883.84	1719.55	1712.74	1751.03	1787.01	1832.48	1817.95
93.098999	1701.11	1668.23	1793.81	1731.47	1787.6	1802.56	1817.54	1828.6	1841.7	1696.49	1697.49	1828.49	1696.63	1802.14	1848.63	1701.14	1744.18	1757.07	1741.73	1723.63	1776.42	1775.23	1808.23	1856.06	1872.06	1887.94	1801.15	1705.89	1726.63	1765.07	1803.09	1774.49	1787.43	1826.74	1833.09	1807.92	1848.5	1688.37	1742.89	1780.07	1860.63	1884.66	1883.2	1719.13	1714.61	1749.31	1784.53	1835.96	1814.62
93.594002	1701.25	1666.36	1794.13	1728.36	1785.55	1803.11	1817.74	1827.8	1836.2	1693.05	1695.05	1824.37	1694.96	1802.6	1849.5	1702.29	1745.37	1760.55	1743.08	1725.75	1775.26	1777.74	1812.03	1854.56	1871.66	1891.59	1800.46	1707.47	1725.71	1763	1805.16	1773.42	1787.5	1824.84	1833.17	1807.79	1846.16	1689.35	1737.09	1780.9	1857.53	1887.31	1885.41	1717.82	1713.81	1751.23	1788.47	1829.79	1814.81
94.088997	1700.24	1668.75	1796.21	1731.71	1788.07	1804.66	1819.53	1830.03	1837.02	1695.97	1699.74	1830.31	1699.61	1803.09	1853.82	1705.33	1748.04	1757.48	1740.48	1723.17	1778.84	1778.31	1808.56	1857.57	1873.26	1889.31	1803.27	1708.29	1725.59	1764.99	1801.92	1776.96	1787.52	1825.98	1834.73	1808.29	1847.35	1690.09	1742.78	1782.62	1857.91	1884.15	1883.5	1718.21	1712.62	1748.67	1787.27	1833.85	1815.48
94.584000	1698.31	1669.18	1798.04	1729.82	1787.73	1804.08	1816.9	1834.56	1843.12	1696.78	1698.43	1828.09	1695.45	1801.29	1851.39	1701.58	1744.34	1758.24	1742.98	1725.28	1778.75	1780.75	1809.97	1861.83	1877.05	1889.01	1804.31	1707.73	1723.26	1763.99	1802.49	1772.53	1785.04	1823.86	1836.2	1806.49	1854.3	1692.89	1738.07	1783.6	1865.08	1885.25	1884.87	1720.18	1712.72	1749.75	1787.45	1836.18	1818.86
95.080002	1699.92	1667.22	1797.35	1733.6	1788.43	1806.84	1819.96	1833.4	1842.46	1701.09	1697.61	1830.59	1697.18	1799.7	1851.83	1701.53	1746.3	1760.32	1740.97	1725.14	1779.54	1777.25	1808.45	1859.75	1871.78	1894.84	1806.39	1709.53	1728.15	1765.42	1806.3	1774.41	1789.55	1825.69	1836.15	1808.13	1852.33	1693.3	1738.43	1782.21	1863.03	1890.22	1892.42	1721.87	1711.84	1751.14	1787.95	1836.94	1818.7
95.574997	1700.66	1665.63	1797.23	1732.64	1791.84	1806.12	1817.61	1831.53	1839.35	1696	1700.21	1829.07	1699.17	1803.63	1847.65	1702.44	1747.9	1761.05	1742.43	1726.23	1774	1777.28	1814.37	1858.73	1878.63	1891.18	1804.09	1706.32	1729.95	1765.74	1807.66	1775	1786.25	1826.47	1835.33	1810.09	1854.04	1690.55	1739.24	1781.56	1862.93	1888.44	1891.25	1719.84	1710.28	1753.33	1788.11	1835.45	1816.89
96.070000	1700.24	1668.98	1794.52	1732.2	1788.62	1803.92	1818.46	1829.68	1841.22	1698.85	1699.1	1830.52	1699.19	1806.18	1853.44	1704.2	1747.22	1760.09	1741.59	1727.81	1776.99	1779.35	1811.73	1863.16	1871.46	1893.13	1807.36	1709.31	1727.87	1765.95	1806.21	1776.66	1785.67	1825.58	1834.48	1811.67	1850.66	1690.86	1740.65	1784.17	1865.04	1889.74	1889.51	1719.59	1715.21	1751.1	1789.19	1836.06	1819.61
96.565002	1701.04	1667.96	1797.2	1732.21	1789.3	1806.75	1821.52	1832.73	1839.79	1697.28	1701.5	1829.83	1697.94	1805.99	1854.4	1704.19	1747.49	1761.32	1744.23	1727.82	1780.18	1779.05	1810.04	1860.63	1879.89	1890.79	1803.85	1709.38	1727.63	1767.57	1805.4	1778.95	1791.52	1826.92	1834.76	1812.83	1850.53	1692.79	1743.3	1783.68	1860.68	1888.41	1889.65	1724.35	1713.83	1752.39	1786.93	1838.96	1818.26
97.059998	1702.05	1667.72	1794.9	1729.48	1791.39	1805.83	1822.12	1829.78	1843.38	1702.03	1699.38	1832.43	1696.73	1806.92	1851.46	1701.65	1746.63	1759.7	1744.32	1726.79	1777.65	1776.69	1811.5	1862.17	1876.13	1890.08	1801.83	1707.31	1728.73	1764.39	1806.93	1778.78	1791.14	1829.55	1833.61	1808.82	1850.56	1692.78	1741.14	1783.23	1861.78	1890.42	1887.86	1722.44	1716.34	1753.85	1789.23	1838.55	1818.64
97.556000	1701.22	1666.91	1792.52	1732.45	1786.59	1806.44	1823.08	1833.6	1842.34	1695.18	1699.6	1831	1697.99	1802.57	1854.73	1702.16	1747.76	1759	1740.1	1726.13	1779.37	1779.02	1813.76	1863.59	1873.77	1889.84	1806.28	1707.74	1727.21	1766.75	1802.56	1773.3	1791.61	1826.29	1834.76	1811.26	1852.78	1692.84	1743.3	1786.05	1862.56	1888.16	1889.09	1720.22	1713.02	1751.84	1789.07	1837.61	1820.48
98.051003	1702.26	1666.56	1800.27	1731.95	1790.41	1806.09	1820.1	1833.06	1842.22	1698.46	1698.84	1830.71	1696.69	1805.29	1854.26	1703.12	1745.88	1759.43	1740.99	1728.32	1776.5	1777.42	1811.55	1864.18	1872.15	1893.29	1807.43	1706.81	1727.36	1764.47	1803.64	1775.94	1787.82	1823.95	1836.76	1811.6	1849.12	1692.61	1744.18	1786.21	1863.46	1890.57	1885.74	1718.07	1710.6	1754.85	1787.15	1836.94	1820.34
98.545998	1701.74	1667.52	1800.17	1729.5	1786.66	1806.25	1818.65	1833.86	1842.1	1702.19	1696.53	1833.97	1699.04	1803.51	1852.4	1702.47	1746.67	1760.36	1742.37	1726.33	1779.44	1776.87	1810.72	1862.85	1874.38	1892.01	1805.66	1708.27	1727	1764.99	1805.69	1778.22	1788.45	1825.67	1835.99	1806.28	1853.04	1691.42	1740.1	1784.13	1863.68	1889.07	1887.03	1721.49	1714.01	1752.48	1787.77	1836.94	1819.69
99.041000	1700.52	1669.47	1794.6	1731.74	1789.12	1809.54	1823.99	1836.89	1840.36	1698.11	1699.72	1830.93	1699.2	1805.07	1852.66	1702.86	1748.35	1761.13	1743.42	1728.06	1778.53	1777.61	1809.53	1860.55	1877.11	1894.24	1804.35	1708.95	1727.86	1762.86	1806.6	1777.82	1791.16	1829.69	1837.38	1808.04	1853	1689.2	1742.4	1787.44	1866.62	1891.24	1890.58	1721.38	1715.04	1751.87	1789.13	1834.45	1819.69
99.536003	1700.61	1669.95	1793.6	1733.96	1787.88	1808.29	1819.81	1832.68	1843.86	1700.43	1697.88	1830.52	1696.74	1805.53	1855.14	1704.1	1747.71	1763.11	1745.45	1728.4	1779.7	1782.09	1815.85	1863.73	1875.95	1890.66	1807.27	1710.61	1728.87	1765.48	1807.53	1778.23	1790.92	1826.41	1833.7	1807.71	1852.27	1690.76	1742.94	1785.93	1863.2	1892.59	1889.25	1720.63	1711.87	1750.86	1792.22	1837.27	1819.17
100.031998	1700.99	1667.94	1795.87	1731.76	1786.9	1803.66	1824.49	1835.5	1842.13	1699.45	1701.41	1827.85	1698.27	1803.42	1855.3	1702.3	1749.24	1759.94	1741.57	1728.74	1778.7	1778.19	1814.33	1861.37	1872.78	1895.99	1805.25	1709.97	1728.03	1764.12	1806.61	1777.24	1790.51	1827.98	1833.56	1808.87	1856.14	1692.57	1740.67	1783.92	1863.34	1894.03	1886.79	1720.68	1714.17	1752.87	1789.55	1837.7	1822.02
100.527000	1701.07	1665.11	1793.96	1733.41	1790.62	1804.18	1819.13	1833.71	1841	1699.08	1699.08	1834.2	1700	1804.62	1852.92	1702.52	1745.39	1761.95	1744.97	1728.07	1776.19	1780.49	1811.97	1862.12	1876.58	1891.91	1804.14	1707.66	1725.33	1767.69	1805.43	1773.94	1791.13	1825.54	1838.52	1809.99	1851.78	1689.02	1741.09	1785.11	1861.84	1888.17	1890.03	1720.23	1712.93	1752.49	1789.34	1837.42	1817
101.022003	1701.78	1668.23	1793.13	1734.39	1792.08	1803.41	1819.45	1831.21	1840.76	1699.32	1699.74	1832.68	1698.96	1801.78	1855	1702.05	1744.55	1761.99	1742.17	1728.07	1776.23	1776.55	1810.89	1859.96	1874.76	1895.19	1806.18	1707.23	1729.29	1761.18	1808	1775.19	1788.07	1823.02	1835.35	1808.07	1855.22	1690.51	1741.65	1786.62	1863.99	1889.77	1891.22	1721.49	1711.44	1749.51	1790.84	1835.68	1818.57
101.516998	1699.08	1667.77	1798.3	1734.1	1787.43	1804.6	1817.98	1833.76	1838.52	1698.42	1698.81	1827.45	1698.22	1802.99	1852.62	1704.1	1748.15	1758.7	1742.21	1726.57	1777.97	1779.11	1809.06	1863.59	1871.36	1893.34	1803.14	1707.41	1728.31	1764.26	1807.33	1774.47	1790.02	1829.28	1837.32	1809.64	1852.83	1691.55	1739.3	1786.2	1860.6	1892.1	1885.89	1724.05	1715.6	1749.64	1789.53	1834.4	1817.06
102.012001	1701.86	1669.42	1797.16	1736.76	1786.65	1805.98	1822.39	1830.95	1842.61	1697.71	1700.33	1831.46	1699.04	1802.94	1853.62	1702.5	1745.97	1758.98	1741.68	1725.41	1778.77	1776	1810.88	1861.98	1880.41	1896.04	1800.91	1707.24	1728.07	1765.78	1804.76	1772.61	1786.65	1826.34	1833.54	1807.61	1853.34	1691	1739.68	1782.31	1862.44	1889.85	1891.31	1720.67	1714.77	1750.48	1788.7	1836.97	1817.08
102.508003	1699.78	1668.79	1797.54	1733.51	1787.43	1806.16	1819.6	1832.77	1841.49	1699.05	1701.83	1827.34	1700.22	1806.79	1857.57	1704.02	1746.78	1761.09	1743.63	1727.4	1777.06	1777.3	1809.38	1863	1876.34	1895.51	1804.3	1708.62	1728.67	1764.35	1809.05	1777.95	1788.16	1829.05	1835.24	1808.1	1855.24	1692.82	1742.4	1784.73	1866.4	1893.15	1890.27	1721.76	1715.78	1754.87	1790.41	1836.24	1819.98
103.002998	1701.28	1668.81	1803.31	1735.67	1787.11	1807.72	1820.8	1833.38	1844.13	1697.44	1698.94	1828.66	1700.82	1805.85	1856.21	1703.06	1746.54	1759.89	1743.84	1726.82	1778	1778	1812	1865.85	1875.62	1896.68	1803.85	1706.59	1730.54	1765.91	1805.93	1778.7	1790.76	1827.51	1836.45	1809.09	1855.98	1692.18	1741.12	1782.81	1866.91	1890.53	1891.19	1721.99	1714.62	1753.77	1789.41	1838.32	1821.29
103.498001	1700.08	1668.75	1798.05	1735.15	1789.83	1804.48	1820.27	1835.02	1841.55	1698.71	1701.09	1831.88	1701.94	1801.71	1854.14	1702.51	1748.57	1759.98	1743.27	1727.45	1776.95	1775.93	1813.28	1863.13	1877.08	1894.75	1806.07	1706.02	1730.92	1766.83	1807.63	1778.25	1793.6	1831	1835.8	1812.44	1852.91	1692.5	1741.52	1783.12	1863.4	1893.57	1891.53	1720.78	1712.32	1751.99	1793.95	1838.11	1819.66
103.992996	1702.05	1667.85	1797.36	1733.06	1789.36	1805.2	1823.85	1834.57	1842.99	1697.02	1697.44	1831.23	1695.38	1801.37	1856.31	1706.52	1745.95	1760.06	1743.71	1729.03	1777.94	1779.47	1812.64	1861.39	1880.11	1897.24	1805.18	1707.93	1727.79	1764.93	1805.81	1775.77	1792.28	1827.84	1836.61	1807.41	1852.53	1692.77	1744.25	1785.63	1865.14	1892.63	1891.6	1721.97	1714.51	1749.12	1789.82	1837.37	1819.48
104.488998	1702.28	1669	1797.78	1733.4	1789.36	1809.43	1823.25	1834.78	1846.31	1698.03	1701.02	1832.59	1698.87	1803.6	1855.07	1704.24	1744.52	1763.61	1742.78	1728.28	1776.78	1776.98	1812.85	1861.32	1874.67	1895.92	1806.87	1708.93	1727.12	1765.26	1805.26	1777.61	1791.26	1826.01	1834.82	1809.02	1852.17	1691.43	1741.12	1788.33	1862.81	1895.1	1889.51	1723.91	1713.04	1751.38	1792.08	1835.3	1819.26
104.984001	1700.18	1669.84	1798.07	1736.54	1791.69	1808.13	1823.13	1837.92	1841.96	1696.28	1698.26	1831.51	1699.93	1809.56	1853.13	1703.63	1750.11	1761.43	1744.11	1728.52	1778.71	1780.51	1811.75	1865.64	1877.56	1895.94	1804.5	1707.9	1729.56	1762.24	1805.03	1773.97	1790.03	1829.31	1837.64	1808.4	1854.59	1691.13	1742.06	1786.62	1864.07	1894.33	1892.3	1721.07	1713.55	1754.74	1791.13	1838.02	1820.57
105.478996	1703.87	1669.57	1798.78	1735.22	1789.39	1805.63	1823.91	1836.8	1839.85	1697.3	1698.11	1832.12	1697.56	1805.79	1852.38	1703.32	1746.36	1761.93	1744.31	1729.28	1779.46	1778.61	1810.51	1865.13	1877.13	1896.29	1802.14	1706.66	1728	1763.86	1806.48	1773.27	1786.26	1826.98	1835.28	1810.12	1854.91	1690.64	1740.67	1786.69	1863.34	1891.44	1890.91	1722.06	1713.01	1749.22	1787.33	1836.46	1823.66
105.973999	1701.39	1669.01	1799.31	1732.08	1789.86	1804.95	1820.82	1835.22	1839.14	1696.94	1698.55	1833.24	1699.18	1804.56	1852.51	1703.04	1747.13	1764.21	1741.43	1728.08	1779.41	1778.81	1814.28	1865.09	1877.49	1896.34	1805.83	1706.54	1729.95	1766.21	1805.72	1771.79	1790.12	1827.95	1838.26	1809.74	1859.4	1693.39	1745.87	1783.96	1861.28	1893.32	1889.19	1721.98	1715.38	1752.73	1788.66	1839.69	1818.29
106.469002	1700.27	1669.76	1800.04	1736.27	1790.11	1807.25	1822.36	1835.39	1843.16	1700.76	1697.88	1829.51	1699.14	1803.87	1850.28	1703.85	1746.97	1762.14	1746.61	1726.17	1778.63	1781.72	1809.78	1862.66	1876.22	1896.91	1804.86	1710.38	1727.52	1760.81	1804.88	1773.8	1786.83	1828.99	1836.21	1811.23	1853.46	1690.94	1742.62	1783.59	1861.33	1891.16	1888.9	1720.11	1713.34	1749.31	1787.48	1838.54	1820.65
106.963997	1700.59	1667.87	1801.16	1736.07	1788.53	1804.95	1824	1834.58	1843.81	1697.69	1698.58	1830.58	1700.81	1800.98	1855.9	1705.37	1745.56	1763.93	1743.78	1727.03	1776.32	1780.76	1810.46	1866.8	1876.43	1894.81	1808.23	1708.17	1731.2	1763.22	1807.3	1773.98	1792.3	1831.86	1836.85	1809.68	1854.03	1691.93	1741.74	1783.13	1862.45	1890.39	1886.58	1721.88	1715.1	1753.12	1792.42	1839.22	1815.4
107.459999	1702.09	1670.31	1799.55	1736.62	1791.57	1807.75	1822.17	1839.3	1843.15	1698.67	1699.36	1834.4	1700.2	1803.94	1853.34	1702.5	1748.69	1759.96	1746.44	1728.48	1781.25	1782.45	1813.94	1863.27	1879.84	1898.23	1803.64	1709.81	1730.13	1766.43	1809.05	1776.36	1792.39	1829.57	1836.1	1811.5	1852.53	1692.61	1741.35	1787.02	1865.13	1893.89	1888.95	1720.46	1712.35	1749.73	1791.14	1835.16	1818.35
107.955002	1703.52	1670.34	1799.8	1737.25	1789.26	1805.54	1825.09	1834.72	1844.13	1700.18	1698.93	1831.42	1701.41	1802.37	1853.39	1704.44	1746.04	1760.79	1742.67	1730.71	1781.75	1779.64	1813.42	1867.73	1874.29	1894.43	1803.15	1705.99	1731.68	1764.72	1806.14	1774.33	1792.18	1830.31	1840.34	1810.82	1854.48	1693.62	1743.39	1785.26	1863.22	1896.1	1889.22	1720.79	1714.13	1752.04	1788.48	1837.6	1817.58
108.449997	1701.58	1669.67	1798.33	1734.03	1790.35	1804.14	1824.54	1834.34	1844.65	1696.62	1698.42	1831.21	1700.49	1805.21	1856.95	1700.61	1747.94	1759.35	1744.29	1728.34	1776.41	1782.41	1814.56	1866.38	1878.11	1895.43	1803.36	1710.56	1728.61	1767.17	1807.15	1776.31	1790.16	1828.55	1836.12	1809.96	1853.71	1691.32	1741.27	1785.79	1863.08	1893.29	1889.12	1720.72	1713.42	1754.15	1789.13	1839.3	1819.61
108.945000	1702.31	1669.4	1798.07	1736	1790.17	1807.78	1821.88	1838.04	1843.24	1700.24	1701.5	1828.19	1699.84	1805.07	1851.98	1702.49	1744.93	1760.98	1742.58	1728.62	1776.2	1777.38	1811.27	1867.32	1875.76	1895.62	1802.02	1708.49	1727.79	1766.3	1803.85	1777.13	1791.71	1830.38	1839.71	1809.81	1855.47	1691.59	1741.72	1784.85	1864.19	1894.94	1889.19	1721.09	1715.81	1753.08	1791.52	1837.91	1817.79
109.441002	1702.59	1671.11	1797.93	1734.75	1789.72	1807.14	1822.4	1837.72	1841.27	1699.37	1702.93	1835.12	1698.63	1804.62	1854.76	1702.5	1746.98	1761.29	1743.77	1728.36	1777.86	1778.87	1812.77	1865.83	1878.4	1892.56	1806.2	1707.1	1727.68	1763.74	1805.35	1776.52	1788.34	1827.43	1835.01	1812.15	1852.2	1692.65	1745.18	1786.36	1862.48	1892.4	1889.76	1725.4	1713.15	1753.64	1789.74	1837.81	1823.27
109.935997	1702.53	1667.82	1798.41	1733.55	1791.68	1806.9	1822.97	1836.76	1844.65	1698.98	1699.74	1832.4	1697.7	1805.82	1853.74	1702.66	1747.16	1763.05	1744.4	1729.23	1777.77	1780.53	1814.72	1861.65	1875.87	1896.11	1806.8	1707.69	1729.3	1765.95	1805.84	1777.96	1792.72	1830.83	1838.66	1810.37	1853.79	1693.55	1741.94	1786.53	1862.14	1893.94	1890.44	1721.15	1714.22	1753.84	1788.51	1838.98	1818.04
110.431000	1703.31	1671.76	1800.87	1734.6	1792.55	1808.96	1824.07	1835.26	1845.07	1700.43	1700.84	1833.27	1699.02	1806.86	1856.88	1703.14	1745.66	1760.41	1744.68	1729.11	1778.8	1779.45	1815.31	1866.89	1876.5	1894.33	1805.38	1710.05	1728.92	1767.19	1804.98	1777.19	1791.18	1829	1839.6	1813.69	1856.37	1690.66	1743.96	1783.74	1864.7	1890.99	1888.72	1721.01	1714.34	1753.49	1790.96	1836.26	1817.5
110.926003	1702.41	1671.25	1798.9	1733.98	1790.42	1807.52	1823.89	1837.55	1841.69	1698.45	1702.41	1830.48	1700.57	1805.52	1853.46	1703.31	1746.92	1762.42	1741.98	1729.42	1777.58	1779.02	1815.27	1865.32	1876.13	1895.07	1803.2	1707.61	1728.77	1764.98	1807.31	1776.8	1789.48	1831.66	1838.7	1808.72	1858.14	1690.41	1743.71	1781	1860.86	1895.35	1889.7	1721.01	1711.65	1751.71	1791.12	1836.84	1819.8
111.420998	1705.56	1668.24	1800.32	1731.44	1789.36	1807.01	1825.26	1835.32	1848.68	1698.35	1701.68	1831.97	1698.4	1806.57	1854.08	1703.09	1748.52	1762.11	1741.27	1728.52	1777.04	1776.57	1812.59	1868.84	1873.44	1898.62	1801.94	1710.73	1729.67	1764.85	1807.18	1776.08	1787.14	1829.72	1836.23	1809.83	1854.41	1690.79	1743.33	1779.68	1861.78	1897.71	1886.16	1722.8	1712.7	1751.77	1789.42	1838.85	1819.86
111.917000	1701.48	1670.52	1799.97	1732.19	1788.61	1808.17	1824.56	1832.79	1845.03	1698.04	1699.18	1834.86	1699.21	1803.78	1853.75	1704.75	1746.43	1761.75	1745.62	1727.77	1781.31	1782.49	1811.89	1866.59	1879.18	1891.58	1805.32	1710.83	1732.19	1767.82	1807.43	1772.77	1791.09	1832.81	1837.57	1811.49	1856.26	1690.11	1742.62	1789.35	1863.98	1894.24	1887.67	1724.07	1714.17	1750.64	1788.92	1838.77	1822.37
112.412003	1701.96	1668.59	1800.4	1736.53	1790.27	1807.45	1819.5	1833.78	1842.32	1697.3	1698.45	1831.05	1696.18	1805.28	1856.6	1703.37	1745.29	1761.55	1745.04	1729.56	1779.81	1778.2	1813.51	1865.3	1880.64	1900.89	1804.39	1709.2	1727.51	1763.13	1805.7	1774.87	1789.64	1831.95	1836.55	1808.94	1854.11	1689.61	1741.96	1785.9	1868.49	1894.77	1890.84	1719.55	1716.92	1752.58	1792.16	1839.95	1820.44
112.906998	1700.97	1669.51	1799.34	1735.31	1789.09	1806.37	1821.74	1836.12	1840.7	1697.11	1700.28	1834.54	1697.74	1804.77	1858.34	1705.11	1744.84	1761.5	1744.93	1727.41	1777.26	1779.54	1812.31	1869.96	1879.29	1901.8	1804.58	1708.6	1729.18	1766.19	1810.44	1779.78	1791.31	1831.49	1839.44	1808.15	1853.98	1691.45	1743.48	1785.98	1869.37	1895.39	1889.66	1721.78	1718.34	1753.27	1793.31	1841.15	1821.78
113.402000	1702.14	1669.95	1798.74	1736	1788.93	1806.22	1828.08	1832.59	1845.51	1697.54	1700.06	1832.73	1697.78	1807.46	1854.97	1704.59	1745.02	1762.25	1745.49	1725.76	1780.43	1780.5	1813.6	1866.83	1881.83	1899.25	1805.05	1709.93	1730.48	1765.88	1810.02	1780.13	1794.58	1832.74	1836.9	1808.53	1854.28	1693.61	1745.1	1786.31	1864.04	1894.9	1891.58	1721.25	1713.91	1752.32	1793.11	1843.62	1818.85
113.897003	1703.08	1668.16	1800.27	1734.27	1791.97	1810.65	1824.2	1834.46	1844.99	1699.54	1702.11	1832.56	1699.69	1807.37	1856.57	1703.63	1749.2	1759.95	1744.11	1728.37	1778.08	1781.69	1812.98	1864.46	1878.5	1897.81	1804.97	1708.9	1730.53	1767.21	1808.54	1774.46	1790	1829.62	1839.79	1813.93	1857.86	1691.93	1742.68	1788.94	1865.13	1894.6	1889.9	1722.15	1716.87	1751.88	1788.73	1838.32	1819.84
114.392998	1703.79	1669.42	1797.28	1735.21	1789.4	1810.8	1822.72	1836.74	1842.29	1698.74	1701.96	1834.93	1695.33	1803.79	1855.89	1704.14	1748.61	1761.52	1743.92	1729.55	1780.84	1779.46	1815.83	1866	1881.59	1900.43	1803.73	1709.97	1729.54	1767.17	1809.9	1778.85	1789.7	1832.02	1837.74	1810.8	1854.56	1693.69	1741.62	1786.87	1866.56	1898.66	1893.3	1721.29	1718	1755.02	1792.76	1839.56	1822
114.888000	1700.08	1668.41	1797.78	1733.61	1791.95	1807.16	1822.58	1836.15	1844.67	1699.32	1702.15	1833.78	1700.26	1805.44	1855.87	1705.36	1750.81	1759.73	1743.51	1729.52	1781.66	1782.56	1813.95	1867.47	1879.11	1900.22	1805.27	1709.2	1729.95	1766.55	1808.27	1775.62	1792.97	1830.64	1839.72	1812.41	1855.72	1694.54	1742.65	1785.51	1867.96	1897.94	1890.92	1724.65	1714.42	1750.96	1792.09	1840.43	1819.46
115.383003	1702.39	1671.35	1801.8	1734.18	1792.79	1808.3	1825.92	1837.62	1846.59	1702.1	1700.62	1834.22	1699.2	1807.29	1855.26	1705.98	1748.22	1762.89	1745.6	1730.58	1780.46	1780.02	1817.13	1868.75	1882.43	1899.39	1805.46	1711.52	1733.85	1770.07	1811.68	1778.32	1792.54	1831.78	1841.8	1813.27	1858.27	1696.55	1742.31	1788.51	1866.26	1898.04	1892.41	1724.01	1713.7	1754.61	1792.8	1840.85	1819.28
115.877998	1705.26	1669.66	1801.91	1734.47	1788.95	1807.56	1827.38	1837.47	1846.85	1701.08	1702.52	1836.15	1699.29	1805.93	1856.34	1705.4	1750.53	1761	1744.19	1729.85	1780.97	1781.63	1815.59	1866.85	1880.55	1901.75	1805.68	1709.54	1731.56	1767.77	1808.52	1777.38	1792.54	1834.36	1841.53	1813.13	1856.07	1692.93	1744.93	1787.17	1865.75	1897.55	1889.87	1722.43	1719.56	1752.94	1793.21	1839.05	1822.83
116.373001	1705.45	1667.55	1797.11	1734.65	1792.22	1809.2	1823.01	1838.21	1846.5	1699.68	1703.61	1834.87	1700.5	1808.1	1856.41	1706.44	1747.21	1762.85	1745.28	1730.24	1778.27	1779.86	1816.23	1864.93	1881.92	1898.09	1807.94	1709.39	1729.7	1768.89	1809.86	1774.33	1792.52	1829.02	1838.44	1814.69	1854.61	1693.31	1743.44	1788.32	1864.84	1895.28	1890.27	1722.45	1716.87	1754.29	1792.75	1843.98	1823.28
116.869003	1703.76	1670.92	1797.94	1734.62	1791.22	1808.75	1822.97	1838.67	1847.33	1700.71	1702.01	1835.77	1696.94	1811.24	1859.91	1704.7	1747.43	1762.65	1744.12	1730.38	1781.25	1782.77	1814.4	1869.12	1875.87	1900.39	1803.73	1709.62	1730.76	1767.68	1810.41	1777.41	1794.33	1831.29	1838.8	1816.58	1857.62	1693.09	1742.97	1783.5	1865.93	1895.01	1891.52	1723.37	1717.09	1755.31	1795.26	1843.59	1821.66
117.363998	1705.47	1670.31	1800.72	1734.51	1792.22	1807.55	1828.84	1838.79	1846.02	1700.43	1700.72	1836.77	1700.65	1808.2	1858.28	1703.91	1750.06	1763.85	1744.35	1730.06	1780.98	1782.7	1814.19	1869.83	1884.14	1901.45	1805.53	1712.78	1729.89	1767.93	1810.92	1778.16	1791.31	1833.28	1841.52	1815.87	1855.16	1694.88	1744.01	1787.7	1871.02	1898.76	1894.04	1723.84	1715.75	1748.7	1793.46	1842.62	1824.27
117.859001	1705.42	1670.83	1799.98	1735.78	1790.8	1809.94	1824.25	1840.36	1848.24	1700.3	1702.87	1837.25	1700.28	1808.45	1858.55	1705.43	1750.91	1763.7	1747.06	1734.07	1784.18	1782.17	1815.77	1869.65	1880.26	1901.53	1811	1710.6	1731	1770.7	1812.15	1781.97	1794.48	1833.7	1837.65	1815.5	1856.6	1692.16	1747.68	1786.87	1870.54	1898.9	1891.78	1723.2	1717.45	1754.37	1792.4	1841.36	1826.52
118.353996	1703.56	1671.39	1801.97	1735.93	1793.91	1809.84	1827.6	1838.88	1846.51	1702.3	1703.27	1835.65	1701.51	1808.29	1861.07	1704.93	1748.02	1765.28	1748.66	1732	1780.41	1783.95	1817.85	1871.13	1883.98	1900.07	1808.12	1709.97	1731.48	1768.53	1811.91	1781.67	1797.14	1835.82	1839.8	1814.67	1858.32	1694.93	1745.16	1787.31	1868.82	1896.91	1891.41	1724.47	1716.92	1756.22	1796.02	1841.68	1826.31
118.849998	1702.96	1669.4	1799.9	1736.03	1791.34	1813.64	1823.38	1842.64	1844.26	1703.38	1700.85	1838.29	1699.58	1810.79	1858.05	1707.21	1751.99	1765.03	1744.3	1730.82	1783.12	1783.85	1816.72	1874.84	1882.92	1898.82	1804.09	1710.92	1733.39	1769.33	1810.59	1778.97	1797.47	1835.05	1843.52	1815.47	1857.92	1692.78	1744.66	1786.49	1867.03	1894.62	1893.46	1724.68	1719.08	1756.13	1795.79	1840.08	1824.7
119.345001	1703.3	1670.66	1801.89	1735.69	1793.06	1811.34	1827.27	1837.98	1846.54	1700.26	1702.65	1833.8	1701.21	1808.03	1856.22	1708.42	1751.87	1766.48	1749.84	1729.56	1784.1	1784.62	1815.22	1867.69	1881.77	1901	1806.67	1710.44	1732.58	1771.59	1811.13	1780.75	1796.36	1836.26	1840.67	1813.3	1858.23	1694.41	1747.25	1787.65	1868.54	1900.29	1891.94	1725.61	1716.94	1755.85	1795.17	1845.13	1822.47
119.839996	1704.61	1671.47	1801.65	1736.98	1791.59	1811	1823.45	1838.26	1842.88	1700.48	1703.78	1835.83	1699.38	1806.66	1858.16	1707.48	1749.61	1766.47	1749.04	1728.39	1783.73	1783.69	1816.61	1865.33	1878.94	1898.28	1804.12	1708.59	1732.44	1768.63	1811.21	1781.18	1795.56	1831.11	1840.19	1815.09	1855.06	1696.8	1742.42	1786.29	1866.37	1896.37	1892.5	1723.8	1716.97	1752.8	1794.48	1839.88	1824.22
120.334999	1703.06	1670	1801.06	1734.55	1794.16	1811.59	1827.81	1838.86	1845.56	1699.98	1701.22	1833.49	1700.47	1809.55	1856.11	1704.07	1751.61	1764.53	1746.23	1730.89	1781.46	1783.07	1819.46	1867.19	1882.28	1895.82	1807.61	1708.13	1729.68	1768.61	1809.73	1780.06	1795.54	1833.65	1840.63	1815.74	1855.71	1693.09	1743.93	1792.67	1864.43	1896.06	1894.49	1723.03	1717.04	1754.02	1793.72	1844.24	1822.87
120.830002	1701.85	1671.09	1799.14	1736	1792.12	1809.98	1824.65	1835.72	1845.55	1701.77	1702.35	1838.42	1699.09	1807.65	1858.54	1707.24	1748.72	1763.5	1746.27	1730.5	1782.88	1783.72	1815.36	1867.69	1878.28	1900.6	1802.92	1710.27	1731.62	1767.6	1809.13	1777.13	1791.23	1835.7	1844.34	1813.47	1855.97	1693.52	1745.77	1787.9	1866.94	1897.91	1890.19	1724.18	1717.02	1752.91	1795.5	1844.21	1824.07
121.324997	1704.08	1671.27	1800.55	1736.87	1793.55	1807.2	1825.3	1836.74	1848.24	1700.21	1699.41	1835.41	1699.88	1804.48	1857.29	1705.83	1749.05	1761.31	1745.94	1730.32	1780.25	1782.58	1815.69	1867.8	1880.86	1899.52	1804.66	1711.47	1732.53	1765.09	1811.77	1779.01	1796.57	1832.87	1841.18	1816.2	1855.14	1693.68	1743.11	1787.51	1864.02	1895.81	1890.92	1724.02	1717.87	1754.87	1794.39	1841.87	1822.13
121.820999	1702.59	1669.18	1798.21	1736.38	1792.02	1808.63	1824.43	1834.02	1847.46	1699.61	1698.26	1832.84	1699.66	1806.85	1855.08	1705.95	1746.14	1762.68	1746.65	1725.92	1783.62	1782.28	1816.82	1869.26	1878.81	1901.45	1805.33	1711.19	1731.09	1769.08	1809.28	1778.88	1794.54	1829.6	1834.39	1813.64	1858.9	1695.68	1746.73	1783.79	1862.9	1896.36	1891.33	1725.14	1714.96	1752.88	1793.11	1841.07	1820.5
122.316002	1702.25	1669.36	1799.42	1733.81	1789.82	1807.59	1824.19	1834.77	1847.27	1700.77	1701.73	1830.62	1698.57	1806.14	1854.18	1705.16	1748.84	1765.27	1746.33	1728.31	1784.59	1783.67	1815.14	1864.32	1878.68	1899.11	1803.49	1708.74	1729.55	1768.5	1808.28	1777.99	1791.4	1828.49	1840.84	1811.46	1853.51	1693.89	1746.03	1787.05	1864.1	1893.86	1893.39	1723.54	1714.17	1754.53	1791.77	1842.22	1820.43
122.810997	1703.63	1668.09	1795.84	1736.32	1791.03	1810.48	1824.86	1836.8	1844.31	1701.23	1702.03	1834.33	1700.58	1805.28	1853.66	1702.78	1745.5	1762.46	1746.82	1727.43	1780.17	1780.84	1814.03	1869.28	1879.6	1898.2	1806.91	1708.73	1730.53	1767.06	1808.59	1779.63	1793.48	1834.18	1838.11	1811.55	1855.12	1691.06	1743.75	1787.44	1863.65	1896.07	1887.9	1726.02	1716.68	1752.43	1795.8	1840.17	1820.79
123.306000	1703.92	1670.62	1800.87	1736.1	1791.99	1808.79	1824.69	1840.03	1845.02	1699.58	1702.76	1835.22	1700.49	1802.17	1858.26	1705.05	1745.95	1761.43	1744.92	1728.64	1777.38	1780.4	1813.34	1864.13	1877.03	1896.86	1803.97	1709.5	1727.5	1767.71	1810.1	1774.08	1792.11	1831.87	1841.67	1809.87	1854.66	1690.57	1744.24	1786.17	1861.17	1895.77	1890.27	1722.82	1716.65	1754.71	1792.81	1838.53	1824.2
123.802002	1702.82	1671.67	1801.94	1735.17	1790.86	1807.51	1821.04	1838.67	1847.89	1702.92	1703.08	1835.76	1700.88	1805.67	1858.22	1705.85	1746.01	1761.34	1747.05	1727.6	1781.41	1782.8	1816.98	1866.94	1879.18	1900.4	1805.18	1709.32	1730.11	1766.38	1810.45	1776.56	1791.95	1830.37	1840.12	1814.8	1854.85	1692.5	1743.73	1786.41	1863.79	1896.79	1889.41	1722.9	1719.2	1752.94	1792.46	1839.37	1820.04
124.296997	1703.2	1671.12	1802.55	1736.56	1789.92	1809.46	1823.84	1836	1845.08	1700.4	1702.07	1831.99	1701.5	1807.16	1856.68	1705.05	1747.69	1762.76	1750.3	1729.55	1778.67	1783.44	1817.3	1869.54	1883.12	1898.37	1806.12	1708.68	1730.06	1767.31	1809.8	1775.32	1791.46	1832.58	1838.64	1814.26	1857.8	1692.91	1744.95	1785.47	1865.93	1898.99	1891.42	1723.9	1717.7	1753.34	1792.66	1842.29	1822.75
124.792000	1705.31	1669.72	1802.42	1736.15	1791.89	1809.24	1825.19	1838.19	1846.95	1700.39	1702.77	1833.04	1700.5	1807.56	1855.9	1705.14	1749.07	1765.34	1745.9	1728.71	1780.59	1782.87	1817.37	1866.07	1878.49	1900.51	1803.12	1708.81	1728.57	1768.99	1807.77	1777.74	1792.35	1830.97	1838.53	1813.13	1858.14	1694.48	1744.08	1787.52	1864.65	1896.64	1892.1	1723.71	1713.45	1754.33	1790.2	1841.66	1819.07
125.287003	1703.26	1672.16	1799.1	1737.76	1789.99	1811.07	1827.44	1839.28	1846.52	1697.61	1703.24	1838.21	1701.34	1805.57	1857.94	1707.97	1746.89	1761.12	1744.46	1730.61	1778.71	1780.4	1813.59	1867.72	1881.13	1898.3	1803.16	1707.21	1732.32	1767.78	1809.62	1778.37	1792.97	1830.5	1840.42	1813.41	1859.53	1691.43	1743.9	1787.07	1868.75	1896.38	1892.89	1725.27	1719.29	1754.05	1790.96	1842.02	1825.07
125.781998	1706.65	1669.69	1800.14	1736.31	1789.51	1809.57	1822.61	1835.31	1847.71	1702.06	1701.11	1834.62	1701.09	1809.98	1861.06	1707.86	1748.72	1764.64	1746.77	1729.74	1782.85	1782	1819.13	1870.35	1880.41	1899.25	1806.47	1711.11	1729.68	1769.22	1807.75	1779.42	1794.2	1833.35	1840.35	1814.23	1859.55	1691.84	1743.22	1789.56	1864.52	1896.22	1885.08	1726.4	1718.05	1752.54	1789.73	1839.35	1822.98
126.278000	1701.79	1671.58	1798.2	1734.5	1793.95	1809.2	1822.77	1837.94	1848.3	1701.86	1702.34	1837.68	1699.61	1809.71	1854.14	1706.61	1750.99	1763.99	1744.46	1730.58	1779.89	1782.91	1816.88	1868.13	1879.72	1903.49	1806.33	1711.4	1729.99	1769.61	1808.6	1779.18	1795.64	1833.26	1842.68	1817.28	1859.43	1691.15	1745.35	1789.64	1861.94	1899.07	1894.86	1722.63	1719.33	1753.13	1793.12	1843.21	1823.19
126.773003	1704.28	1671.14	1801.57	1736.02	1791.4	1808.99	1829.38	1840.49	1848.19	1699.31	1702.33	1835.88	1701.74	1806.01	1859.12	1706.83	1750.65	1766.84	1748.01	1732	1783.39	1784.89	1816.99	1865.34	1878.99	1899.31	1808.35	1707.72	1732.38	1771.03	1809.62	1778.15	1793.89	1834.16	1840.43	1813.76	1858.56	1693.86	1745.76	1788.74	1863.44	1896.67	1892.75	1725.8	1718.17	1754.02	1791.94	1843.47	1820.8
127.267998	1700.93	1671.5	1799.26	1736.75	1791.86	1808.15	1824.89	1837.56	1848.03	1700.25	1701.67	1834.15	1702.09	1809.69	1861.46	1707.02	1748.16	1763.42	1745.11	1734.03	1781.66	1786.85	1818.21	1869.39	1882.38	1902.61	1807.24	1711.08	1732.03	1767.76	1808.65	1780.61	1795.75	1835.5	1837.56	1811.74	1855.57	1692.18	1745.74	1787.38	1864.47	1897.28	1890.91	1722.88	1719.53	1756.01	1794.54	1842.08	1823.05
127.763000	1704.04	1668.76	1798.73	1735.82	1794.13	1809.3	1825.95	1838.47	1845.92	1700.98	1701.16	1833.98	1701.08	1803.23	1855.21	1704.72	1750.46	1764.1	1745.3	1732.02	1780.14	1783.72	1814.51	1868.75	1880.29	1900.54	1807.64	1709.58	1730.66	1769.77	1807.11	1779.68	1793.79	1832.42	1837.26	1812.32	1856.47	1693.05	1742.39	1786.18	1865.5	1896.56	1890.68	1724.43	1715.9	1753.64	1795.12	1844.13	1820.8
128.257996	1705.84	1671.65	1803.2	1735.67	1792.18	1809.67	1824.78	1838.88	1847.48	1702.15	1702.26	1834.07	1699.29	1804.38	1857.29	1704.42	1750.25	1763.29	1746.49	1730.02	1783.47	1781.18	1815.19	1868.43	1882.88	1901.85	1806.43	1708.88	1731.04	1770.21	1808.64	1776.57	1794.13	1830.96	1838.54	1814.44	1854	1694.22	1747.85	1789.5	1866.48	1894.45	1890.51	1723.13	1713.73	1754.49	1793.19	1839.61	1824.42
128.753998	1705	1670.92	1798.7	1738.08	1793.85	1810	1824.75	1839.7	1844.74	1699.22	1700.76	1837.46	1702.09	1809.65	1860.34	1706.22	1748.03	1764.55	1747.28	1732.44	1780.83	1782.47	1817.39	1867.68	1881.48	1902.31	1800.73	1711.76	1732.03	1771.35	1810.2	1776.52	1792.27	1831.72	1839.14	1815.22	1857.9	1695.8	1745.3	1786.37	1868.32	1899.74	1894.45	1725.9	1716.26	1752.78	1795.93	1841.53	1825.02
129.248993	1702.13	1670.2	1793.97	1735.77	1789.49	1810.91	1824.24	1838.25	1845.29	1700.68	1699.86	1835.1	1702.02	1804.78	1857.5	1705.03	1748.14	1763.23	1744.85	1731.66	1784.01	1785.21	1818.89	1870.29	1881.75	1898.56	1802.91	1710.93	1730.63	1767.51	1809.15	1776.22	1793.6	1834.36	1835.36	1814.16	1862.61	1695.37	1743.48	1786.35	1862.65	1896.39	1889.6	1723.93	1715.58	1754.2	1791.97	1839.78	1819.48
129.744003	1704.12	1669.32	1798.87	1738.64	1792.48	1812.19	1826.06	1836.55	1848.87	1698.08	1701.53	1838.86	1700.34	1807.96	1857.75	1704.82	1748.55	1760.67	1742.74	1732.19	1782.88	1781.6	1815.42	1868.74	1877.83	1899.56	1801.28	1709.93	1731.58	1767.74	1808.32	1779.51	1794.56	1831.81	1839.16	1814.74	1856.82	1693.06	1743.93	1787.52	1864.35	1893.18	1890.88	1725.54	1719.26	1752.71	1793.07	1844.82	1822.21
130.238998	1702.8	1669.74	1797.93	1735.72	1791.25	1811.29	1823.91	1835.57	1843.07	1700.78	1703.05	1836.58	1701.11	1805.68	1855.61	1706.47	1747.2	1762.7	1746.3	1733.74	1780.42	1784.51	1816.72	1868.65	1880.71	1900.89	1804.38	1711.51	1731.03	1767.12	1811.2	1777.87	1795.26	1829.48	1838.21	1813.56	1858.04	1692.98	1743.08	1787.55	1861.94	1895.44	1890.52	1725.86	1717.77	1751.11	1792.78	1839.41	1820.87
130.733994	1705.28	1673.08	1796.6	1735.07	1792.21	1809.06	1824.05	1837.21	1848.65	1700.06	1700.77	1837.35	1697.81	1805.95	1857.25	1704.74	1746.21	1763.22	1747.57	1730.51	1780.19	1782.06	1813.97	1865.92	1881.17	1896.74	1803.75	1708.09	1728.72	1767.29	1808.21	1779	1792.17	1833.18	1838.71	1811.87	1854.93	1691.82	1745.55	1791.09	1864.54	1899.09	1888.71	1725.26	1716.24	1756.8	1793.42	1841.11	1823.61
131.229996	1703.36	1672.42	1800.94	1738.88	1792.23	1810.23	1823.78	1839.8	1844.97	1697.25	1701.89	1836.58	1699.83	1806.77	1857.11	1705.35	1747.12	1763.49	1743.7	1732.77	1778.3	1783.51	1816.09	1867.41	1879.26	1902.18	1804.44	1712.29	1729	1768.31	1808.32	1778.26	1795.17	1834.98	1839.48	1815.02	1857.9	1694.11	1741.24	1786.82	1862	1893.86	1889.05	1724.08	1716.52	1753.37	1792.95	1844.21	1824.21
131.725006	1705.39	1671.12	1801.35	1736.64	1790.35	1810.39	1824.01	1833.99	1846.46	1702.47	1702.14	1834.75	1698.75	1807.22	1858.69	1705.63	1748.74	1765.8	1744.59	1730.67	1781.91	1782.19	1817.06	1868.1	1880.16	1900.14	1804.08	1709.62	1732.51	1764.35	1810.82	1776.53	1793.22	1831.36	1835.53	1812.61	1854.18	1691.26	1745.24	1788.73	1863.16	1899.47	1889.69	1724.66	1717.85	1755.44	1793.8	1842.99	1822.72
132.220001	1706.69	1667.88	1802.04	1737.35	1793.74	1809.13	1825.17	1839.41	1846.84	1698.89	1701.95	1836.37	1696.97	1806.75	1854.74	1703.87	1750.93	1761.06	1744.23	1729.48	1780.64	1781.58	1816.22	1867.4	1880.96	1901.17	1804	1713.39	1730.78	1768.34	1808.86	1781	1796.08	1833.63	1839.52	1814.56	1856.59	1694.39	1745.53	1788.25	1863.79	1898.66	1892.44	1725.48	1718.85	1751.94	1794.22	1841.79	1820.52
132.714996	1702.22	1668.94	1799.49	1737.11	1792.01	1812.58	1823.84	1837.05	1846.33	1700.69	1701.06	1832.3	1700.06	1802.9	1856.25	1706.44	1747.92	1763.08	1743.85	1731.54	1780.78	1783.59	1814.02	1868.57	1880.56	1901.52	1802.91	1707.05	1728.62	1768.94	1811.27	1777.94	1793.31	1832.84	1840.26	1813.37	1854.94	1693.77	1745.1	1786.78	1862.94	1897.25	1889.65	1725.8	1716.98	1756.81	1791.56	1842.11	1821.86
133.210007	1702.05	1671.21	1800.79	1737.78	1793.54	1810.51	1826.22	1842.5	1845.8	1699.2	1700.64	1836.15	1703.33	1806.41	1856.76	1706.24	1748.97	1765.38	1748.65	1732.12	1784.18	1780.78	1813.18	1869.02	1880.84	1901.38	1808.53	1710.12	1732.8	1765.64	1808.84	1777.17	1790.15	1830.3	1837.82	1815.05	1859.47	1694.8	1742.85	1789.21	1864.82	1896.57	1892.16	1724.27	1717.95	1755.46	1792.92	1841.99	1824.65
133.705994	1704.42	1669.86	1798.78	1736.38	1793.81	1811.31	1822.77	1838.12	1849.5	1701.06	1702.25	1833.76	1700.52	1807.34	1855.84	1706.89	1748.21	1762.8	1743.96	1729.66	1780.63	1781.9	1814.75	1870.05	1878.44	1896.99	1802.46	1708.96	1730.7	1768.97	1811.05	1777.83	1795.66	1834.08	1840.61	1813.38	1855.4	1693.44	1748.53	1787.56	1866.83	1897.63	1892.43	1725.68	1717.88	1754.11	1796.73	1842.31	1822.67
134.201004	1703.2	1671.42	1800.18	1738.37	1795.39	1808.4	1824.32	1838.62	1844.32	1701.16	1700.17	1833.88	1701.06	1805.76	1855.42	1704.98	1748.13	1763.3	1744.76	1728.19	1780.56	1779.7	1816.21	1867.48	1880.39	1894.29	1805.61	1707.53	1730.85	1763.77	1806.95	1776.02	1793.74	1828.98	1839.4	1813.4	1855.95	1691.82	1745.87	1784.66	1861.5	1894.61	1893.8	1725.95	1718.1	1754.7	1792.13	1839.45	1820.85
134.695999	1706.06	1670.55	1801.45	1735.7	1793.39	1809.89	1822.55	1836.96	1846.57	1702.57	1701.41	1832.76	1699.29	1807.8	1854.98	1706.06	1747.46	1766.38	1745.04	1730.27	1777.28	1782.36	1817.22	1867.03	1880.51	1900.08	1802.59	1708.43	1730.33	1766.25	1812.66	1778.46	1792.57	1831.4	1839.58	1813.77	1856.69	1692.9	1744.15	1783.92	1859.61	1899.31	1890.32	1723.61	1717.2	1754.24	1794.49	1842.53	1819.07
135.190994	1703.48	1670.72	1800.27	1737.79	1791.12	1809.26	1824.15	1838.31	1847.17	1701.66	1700.71	1832.9	1700.41	1809.44	1853.76	1705.95	1748.79	1759.93	1745.9	1732.77	1780.25	1781.02	1815.69	1870	1879.03	1894.92	1802.85	1709.44	1730.32	1769.86	1812.16	1777.53	1793.56	1833.51	1838.68	1813.38	1856.57	1691.82	1745.67	1788.5	1862.39	1898.27	1891.89	1724.92	1718.38	1753.23	1794.13	1841.42	1823.61
135.686996	1703.72	1670.56	1801.13	1736.08	1791.51	1805.5	1823.36	1834.74	1841.78	1698.18	1701.68	1833.1	1701.34	1806.05	1856.27	1706.22	1748.03	1763.23	1746.34	1728.44	1780.5	1781.7	1814.76	1867.62	1876.5	1898.21	1801.7	1709.65	1730.29	1766.98	1808.43	1775.99	1789.11	1832.12	1838.22	1809.9	1853.97	1689.7	1743.44	1782.87	1859.71	1895.95	1885.13	1723.85	1716.56	1754.15	1791.56	1841.79	1820.96
136.182007	1704.28	1670.61	1799.58	1734.67	1791.89	1807.95	1823.62	1834.83	1845.38	1700.66	1701.55	1834.88	1699.73	1804.46	1856.62	1702.18	1749.03	1764.13	1747.76	1732	1778.65	1780.79	1818.84	1866.93	1881.22	1901.14	1800.84	1709.09	1732.08	1768.52	1810.47	1778.97	1794.28	1831.52	1842.1	1812.17	1854.63	1695.45	1747.42	1784.72	1865.68	1894.86	1891.08	1723.53	1718.26	1753.39	1794.12	1839.22	1820.87
136.677002	1705.04	1670.33	1798.15	1735.04	1793.41	1808.5	1824.24	1838.76	1845.67	1700.07	1702.21	1833.49	1700.97	1806.21	1856.03	1706.42	1747.53	1763.24	1746.29	1729.85	1777.11	1783.3	1814.9	1866.49	1880.87	1897.42	1806.18	1707.86	1735.48	1769.46	1808.45	1774.31	1793.22	1827.78	1839.07	1813.89	1856	1693.23	1743.33	1785.74	1864.11	1895.64	1892.02	1721.65	1716.6	1751.85	1792.4	1843.46	1819.83
137.171997	1704.2	1668.55	1796.57	1736.33	1790.95	1808.51	1825.3	1835.15	1845.92	1700.57	1703.19	1836.1	1701.45	1807.02	1859.04	1707	1745.89	1764.02	1746.86	1731.78	1778.26	1780.41	1814.07	1869.98	1879.37	1901.4	1803.38	1707.54	1730.98	1767.74	1809.89	1776.55	1792.08	1831.01	1839.7	1815.78	1857.43	1693.14	1743.56	1786.68	1862.92	1897.53	1887.13	1724.44	1716.8	1753.16	1792.99	1844.54	1819.82
137.667007	1702.03	1672.67	1801.05	1737.58	1789.58	1808.58	1822.58	1834.96	1843.38	1701.28	1703.57	1834.51	1702.06	1808.85	1858.31	1704.05	1747.39	1762.62	1747.37	1731.64	1781.5	1783.09	1817.29	1866.33	1880.64	1897.81	1801.68	1709.61	1728.63	1767.89	1808.13	1776.72	1791.12	1831.77	1839.94	1814.95	1854.69	1692.95	1742.96	1784.13	1862.02	1895.15	1888.87	1723.57	1720.19	1754.63	1792.08	1841.62	1820.99
138.162994	1703.33	1670.19	1795.37	1738.08	1795.23	1808.38	1822.14	1840.94	1845.18	1699.57	1699.36	1835.51	1699	1804.96	1852.21	1705.03	1747.7	1763.68	1743.74	1729.88	1779.25	1781.1	1815.34	1864.28	1877.77	1895.36	1806.71	1706.55	1730.91	1766.43	1809.82	1777.59	1791.6	1832.6	1842.51	1814.37	1855.75	1695.69	1747.11	1786.42	1862.99	1896.27	1889.78	1723.11	1717.02	1757.11	1788.07	1842.96	1822.46
138.658005	1706.54	1671.16	1802.01	1737.62	1788.64	1806.97	1823.26	1837.05	1845.06	1697.72	1702.19	1831.63	1701.35	1804.65	1854.32	1703.01	1746.76	1760.04	1746.99	1729.44	1779.21	1781.96	1811.89	1865.13	1878.15	1897.47	1803.98	1706.12	1730.76	1766.15	1808.19	1775.03	1793.21	1831.45	1840.36	1812.65	1856.33	1693.78	1745.14	1788.08	1860.65	1895.19	1894.92	1724.43	1716.55	1753.08	1793.89	1841.95	1822.41
139.153000	1702.28	1671.41	1799.14	1735.08	1788.48	1810.28	1825.02	1840.1	1841.27	1698.86	1699.52	1832.34	1701.65	1805.51	1853.34	1707.64	1748.13	1760.44	1743.33	1732.32	1778.92	1781.06	1815.29	1865.91	1875.41	1896.83	1803.85	1706.14	1731.71	1766.55	1805.63	1777.6	1796.24	1827.78	1838.46	1810.7	1852.39	1692.1	1743.82	1786.4	1860.26	1893.3	1888.82	1722.35	1716.16	1751.21	1791.52	1841.49	1818.47
139.647995	1703.51	1671.84	1801.29	1736.78	1792.49	1809.94	1822.71	1836.13	1846.06	1699.55	1699.91	1836.46	1698.72	1807.92	1854.24	1703.45	1750.42	1760.07	1743.06	1729.42	1782.62	1778.72	1818.49	1866.79	1876.72	1896.46	1804.17	1707.68	1732.53	1769.13	1809.54	1779.44	1792.28	1834.53	1839.78	1814.13	1854.61	1695.03	1744.76	1783.99	1863.38	1895.78	1887.42	1725.82	1718.58	1754.83	1791.96	1839.54	1823.63
140.143005	1704.16	1670.26	1796.66	1737.47	1790.26	1807.5	1823.24	1834.54	1847.24	1699.47	1702.68	1834.61	1702.29	1805.44	1855.18	1703.86	1749.59	1762.93	1746.93	1732.5	1781.18	1783.07	1817.06	1866.61	1878.72	1898.44	1805.81	1708.78	1729.63	1767.91	1808.12	1775.05	1792.78	1830.32	1839.15	1813.85	1855.93	1690.98	1744.96	1790	1857.16	1894.8	1890.68	1726	1716.75	1750.68	1792.31	1843.47	1820.26
140.639008	1705.84	1669.98	1796.86	1736.69	1790.58	1810.66	1822.38	1838.94	1843.93	1701.84	1702.75	1836.87	1701.39	1806.18	1853.75	1706.49	1747.67	1761.87	1745.46	1729.73	1781.25	1779.62	1814.64	1867.24	1878.82	1899.57	1801.24	1709.41	1730.29	1766.81	1809.79	1775.99	1791.24	1831.31	1838.31	1812.17	1856.18	1694.14	1745.66	1784.55	1862.1	1895.01	1891.89	1725.17	1719.55	1754.94	1789.2	1842.43	1818.63
141.134003	1705.7	1669.2	1798.78	1734.57	1792.35	1809.86	1822.81	1839.36	1847.8	1700.16	1703.79	1836.05	1701.53	1805.08	1854.26	1703.72	1744.47	1761.51	1747.15	1732.26	1778.35	1781.6	1815.09	1866.94	1875.39	1898.33	1800.29	1708.59	1732.72	1769.11	1808.59	1779.13	1793.03	1828.93	1840.28	1813.6	1856.74	1694.04	1745.03	1786.49	1860.02	1894.66	1888.18	1724.25	1718.09	1755.39	1793.77	1840.91	1819.61
141.628998	1704.25	1670.36	1798.57	1733.67	1788.75	1807.97	1821.56	1836.01	1843.86	1700.64	1701.22	1830.86	1702.04	1805.92	1856.08	1707.14	1746.81	1762.55	1746.37	1730.23	1777.44	1780.79	1814.75	1867.13	1876.78	1899.98	1802.41	1710.82	1730.29	1766.46	1808.45	1779.16	1791.4	1830.41	1839.08	1813.89	1855.21	1694.24	1746.05	1788.88	1862.75	1893.54	1893.16	1726.6	1719.62	1751.48	1794.06	1842	1822.93
142.123993	1704.97	1668.34	1798.71	1736.68	1791.79	1809.1	1823.84	1838.12	1844.33	1701.9	1701	1834.37	1701.68	1803.96	1855.53	1705.67	1747.4	1763.84	1745.16	1729.67	1777.96	1781.67	1816.35	1866.67	1877.67	1899.14	1800.25	1707.75	1730.38	1765.35	1807.28	1775.86	1789.45	1830.18	1838.45	1812.56	1853.46	1691.79	1744.08	1782.83	1863.36	1895.88	1889	1725.03	1714.68	1753.69	1791.13	1841.58	1818.61
142.619003	1704.35	1670.4	1800.5	1735.97	1792.29	1810.55	1825.25	1833.13	1844.8	1699.93	1704.68	1831.78	1699.73	1805.29	1856.21	1705.75	1747.39	1763.57	1745.89	1731.5	1779.88	1783.23	1815.19	1867.04	1876.04	1896.21	1801.65	1707.02	1733.01	1771.62	1809.04	1780.04	1794.86	1828.09	1837	1812.69	1851.09	1690.92	1743.75	1785.25	1858.97	1892.19	1886.14	1724.09	1714.26	1753.24	1792.43	1842.32	1818.61
143.115005	1704.06	1670.59	1794.34	1736.52	1791.98	1808.5	1822.64	1832.98	1843.33	1700.18	1700.9	1834.8	1700.43	1807.7	1858.8	1706.62	1745.87	1762.77	1744.54	1732.33	1780.75	1783.05	1813.44	1864.48	1876.99	1895.99	1803.28	1708.61	1730.86	1766.11	1810.2	1778.11	1790.2	1830.69	1837.35	1814.46	1856.57	1691.8	1743.2	1785.89	1864.53	1893.44	1893.12	1726.47	1717.41	1757.12	1795.75	1841.96	1820.65
143.610001	1703.9	1670.99	1798.52	1738.86	1793.77	1810.4	1825.82	1837.69	1843.75	1701.14	1700.61	1833.51	1702.2	1803.81	1853.81	1705.86	1749.47	1762.75	1748.83	1730.08	1780.4	1780.98	1817.38	1868.29	1876.17	1896.18	1799.86	1710.07	1730.23	1768.64	1809.82	1778.18	1792.7	1831.07	1838.65	1811.26	1853.88	1692.67	1743.27	1786.22	1862.01	1897.47	1889.98	1723.85	1718.34	1754.17	1792.9	1841.08	1822.58
144.104996	1706.6	1672.51	1797.35	1738.45	1793.67	1809.26	1825.71	1837.05	1846.41	1700.2	1704.03	1834.26	1698.43	1805.27	1855.97	1705.7	1748.98	1762.17	1744.84	1734.57	1779.71	1783.09	1815.15	1869.88	1877.43	1898.24	1802.39	1709.96	1733.05	1767.88	1810.94	1775.98	1791.54	1832.31	1835.31	1810.97	1856.75	1693.2	1743.83	1785.61	1862.87	1894.45	1886.9	1726.62	1719.05	1754.87	1793.08	1841.62	1822.22
144.600006	1702.26	1670.84	1800.55	1736.68	1790.86	1812.53	1821.86	1838.36	1844.15	1701	1703.21	1833.62	1698.81	1804.24	1854.57	1704.73	1747.15	1763.89	1744.83	1731.52	1780.77	1781.21	1814.61	1868.9	1879.34	1901.66	1800.82	1714.12	1732.19	1767.66	1810.57	1778.13	1794.05	1828.41	1837.75	1811.72	1854.65	1692.7	1744.44	1787.15	1858.95	1893.67	1889.96	1723.19	1717.78	1757.26	1790.88	1836.12	1819.96
145.095001	1703.13	1670.93	1798.48	1733.46	1786.85	1808.64	1823.29	1838.25	1846.32	1702.92	1702.21	1833.36	1701.21	1806.07	1857.19	1705.04	1747.9	1765.46	1743.81	1731.03	1781.64	1784.85	1815.13	1869.17	1876.96	1900.68	1801.38	1710.32	1729.88	1768.75	1808.62	1776.38	1790.05	1828.55	1837.74	1811.31	1855.33	1693.87	1743.75	1785.29	1862.25	1894.8	1887.75	1724.56	1717.58	1755.08	1795.67	1838.25	1819.87
145.591003	1704.79	1671.14	1797.5	1735.29	1791.72	1810.58	1822.93	1837.22	1845.61	1698.52	1700.51	1831.86	1699.79	1807.08	1853.68	1702.43	1748.84	1761.3	1747.19	1729.92	1776.46	1781.22	1815.08	1871.79	1878.69	1895.61	1802.06	1707.95	1730.86	1767.86	1808.77	1775.16	1791.74	1830.24	1838.94	1812.32	1854.44	1692.48	1745.38	1784.39	1863.06	1897.65	1887.14	1725.62	1717.94	1752.53	1794.64	1838.33	1817
146.085999	1705.89	1671.62	1794.5	1739.06	1790.59	1807.2	1821.89	1836.13	1846.14	1697.01	1701.67	1830.89	1700.47	1804.55	1859.44	1704.82	1744.08	1762.07	1746.39	1729.44	1782.27	1781.89	1819.67	1869.1	1878.52	1896.44	1799.27	1707.92	1729.53	1766.65	1809.08	1773.87	1791.73	1833.68	1839.53	1813.18	1853.23	1694.2	1740.62	1783.85	1861.93	1891.46	1890.03	1723.82	1718.08	1754.65	1790.49	1840.77	1820.07
146.580994	1703.04	1670.14	1795.52	1737	1789.22	1808.63	1821.96	1836.18	1848.56	1699.28	1703.34	1833.23	1702.16	1805.32	1856.25	1704.72	1748.79	1764.2	1746.03	1730.11	1780.35	1783.09	1819.62	1864.1	1876.45	1894.33	1802.32	1708.67	1733.89	1770.05	1809.79	1775.18	1793.56	1830.66	1839.54	1811.52	1856.67	1692.34	1744.29	1786.95	1859.04	1892.62	1888.77	1727.72	1716.06	1752.65	1792.61	1839.3	1820.17
147.076004	1705.58	1670.95	1797.02	1736.81	1793.84	1808.39	1823.38	1837.05	1843.3	1700.5	1701.36	1833.08	1701.85	1801.55	1852.16	1704.75	1745.92	1761.5	1746.27	1730.07	1783.43	1781.78	1812.53	1866.66	1878.36	1899.58	1801.91	1709.56	1731.97	1768.06	1810.45	1776.46	1790.45	1827.71	1837.66	1809.77	1856.33	1691.72	1743.85	1786.28	1858.79	1893.96	1889.08	1721.41	1717.22	1753.16	1792.05	1841.28	1821.46
147.572006	1704.44	1670.59	1797.42	1736.48	1789.57	1808.24	1822.71	1840.2	1845.87	1699.56	1702.51	1832.87	1700.73	1805.68	1852.56	1703.99	1748.43	1762.31	1743.92	1731.41	1780.42	1778.51	1816.41	1867.07	1877.81	1899.39	1800.81	1709.17	1732.68	1767.38	1810.28	1777.28	1793.58	1830.41	1839.58	1813.11	1849.59	1692.77	1746.68	1784.72	1861.44	1896.87	1887.76	1726	1714	1754.93	1793.88	1839.06	1820.04
148.067001	1703.18	1672.18	1801.5	1736.21	1791.3	1805.56	1821.47	1839.39	1843.96	1698.51	1702.65	1830.99	1700.77	1807.27	1854.05	1706.02	1751.63	1764.48	1743.22	1730.26	1783.21	1783.22	1814.25	1868.45	1877.16	1897.72	1801.42	1710.33	1732.46	1765.77	1807.55	1779.47	1791.09	1830.24	1837.13	1810.82	1853.51	1692.96	1746.15	1784.76	1862.16	1895.39	1888.43	1725	1715.63	1752.33	1790.64	1838.38	1817.88
148.561996	1704.86	1671.42	1795.62	1737.28	1789.79	1806.09	1824.43	1837.7	1844.55	1699.34	1702.01	1832.38	1703.42	1806.47	1853.72	1704.43	1748.79	1764.41	1746.19	1730.55	1779	1780.4	1811.82	1864.92	1872.15	1897.43	1800.83	1709.42	1731.12	1770.18	1808.96	1778.23	1793.07	1833.51	1837.41	1812.91	1853.3	1691.65	1744.64	1785.51	1861.19	1895.73	1887.38	1724.78	1717.47	1751.98	1792.56	1840.37	1820.6
149.057007	1706.61	1670.86	1798.71	1737.75	1789.15	1808.85	1820.08	1835.34	1844.47	1700.16	1700.07	1833.83	1699.72	1804.14	1852.88	1705.16	1745.27	1761.61	1743.58	1730.27	1780.84	1779.55	1811.5	1866.44	1871.58	1899.05	1803.28	1708.12	1731.49	1768.55	1807.02	1775.27	1792.51	1827.89	1833.01	1812.97	1853.47	1692.28	1745.1	1786.5	1856.81	1894.14	1887.47	1725.58	1717.82	1751.84	1792.66	1839.76	1813.78
149.552002	1705.55	1671.43	1799.31	1737.11	1789.86	1809.27	1826.32	1835.1	1845.66	1699.85	1701.02	1834.22	1700.59	1803.84	1853.13	1703.96	1745.19	1763.54	1744.04	1730.15	1778.61	1780.41	1814.03	1867.04	1878.55	1900.05	1802.77	1708.7	1726.99	1765.91	1807.89	1773.66	1788.76	1825.07	1835.07	1811.49	1850.7	1691.07	1744.8	1784.53	1862.03	1893.59	1886.28	1723.28	1718.4	1752.98	1789.2	1839.06	1819.24
150.048004	1703.36	1670.69	1797.79	1736.19	1791.78	1806.86	1821.39	1838.66	1846.63	1698.81	1700.38	1831.93	1699.92	1802.42	1851.02	1704.06	1751.11	1759.67	1744.39	1730.08	1781.27	1780.8	1813.06	1868.74	1874.18	1894.2	1799.67	1709.82	1731.1	1767.42	1808.27	1773.06	1792.01	1830.5	1838.69	1809.47	1853.14	1692.6	1744.4	1787.47	1861.92	1893.01	1885.84	1727.07	1715.88	1754.73	1791.65	1839.57	1819.11
150.542999	1704.98	1671.84	1799.02	1737.14	1788.28	1808.61	1824.1	1838.82	1845.89	1700.54	1700.57	1834.57	1701.05	1801.91	1850.76	1703.72	1749.55	1762.1	1741.55	1728.5	1778.75	1778.38	1811.36	1865.33	1872.84	1898.34	1800.06	1710.64	1727.62	1766.36	1806.81	1774.89	1788.12	1831.22	1836.22	1811.23	1852.4	1692.73	1746.31	1786.59	1859.16	1894.55	1883.39	1726.77	1716.21	1752.15	1791.02	1840.95	1819.55
151.037994	1703.54	1669.96	1800.81	1737.12	1788.78	1805.7	1821.37	1837.77	1844.53	1699.93	1699.24	1835.59	1700.55	1803.2	1851.79	1708.64	1749.11	1764.02	1745.33	1730.55	1780.62	1780.53	1815.42	1867.38	1875.21	1896.62	1800.64	1709.51	1728.14	1768.67	1809.48	1778.98	1791.94	1831.82	1837.96	1811.79	1855.66	1691.47	1743.72	1785.24	1857.28	1894.9	1885.66	1724.72	1715.93	1753.07	1790.32	1843.62	1822.96
151.533005	1707.4	1670.85	1799.61	1737.69	1789.01	1809.86	1822.8	1837.83	1846.32	1697.69	1703.05	1836.05	1699.83	1805.12	1852.01	1705.18	1746.88	1761.16	1744.23	1730.53	1778.52	1781.78	1812.26	1866.31	1875.07	1898.49	1801.54	1709.45	1733.12	1766.72	1810.01	1775.48	1792.09	1828.74	1837.84	1811	1852.84	1692.55	1748.12	1784.59	1859.79	1892.89	1884.06	1725.65	1718.89	1754.42	1796.04	1841.94	1817.62
152.028000	1707.1	1671.64	1799.51	1736.72	1793.4	1812.77	1823.43	1838.65	1844.95	1699.94	1700.29	1832.38	1700.12	1806.81	1851.36	1704.7	1750.84	1761.67	1743.47	1731.57	1779.85	1779.36	1816.02	1864.91	1878.08	1898.41	1801.33	1709.46	1731.08	1767.42	1808.43	1775.37	1789.92	1831.04	1837.36	1809.52	1854.86	1693.05	1745.62	1785.15	1859.5	1893.87	1886.96	1722.39	1716.17	1753.25	1792.65	1841.34	1824.13
152.524002	1704.55	1673.32	1797.43	1735.49	1793.15	1808.9	1821.44	1841.44	1844.85	1701.68	1703.34	1830.54	1701.12	1806.65	1852.56	1705.35	1749.57	1762.26	1743.92	1732.01	1780.39	1781.54	1814.65	1865.56	1879.42	1897.75	1801.29	1711.39	1731.29	1771.23	1810.05	1776.54	1792.43	1832.02	1840.02	1814.28	1851.49	1692.2	1744.85	1784.88	1859.78	1891.79	1889.03	1725.3	1716.24	1755.94	1791.91	1839.94	1820.98
153.018997	1706.18	1672.02	1799.16	1737.02	1790.64	1808.95	1819.17	1836.85	1846.65	1699.69	1701.76	1834.51	1701.7	1804.71	1851.95	1703.46	1744.08	1762.18	1743.8	1732.09	1779.97	1781.93	1814.28	1865.92	1875.14	1895.21	1799.7	1708.52	1732.68	1768.39	1810.18	1774.75	1792.81	1828.79	1835.43	1808.61	1853.6	1693.36	1743.35	1788.57	1862.1	1896.66	1887.92	1727.91	1719.27	1753.03	1793.36	1839.49	1819.52
153.514008	1704.29	1670.95	1795.41	1735.48	1790.61	1806.34	1822.35	1837.44	1842.75	1700.44	1703.48	1834.59	1701.81	1801.31	1854.1	1703.45	1749.01	1762.49	1745.31	1729.39	1778.52	1780.98	1814.31	1864.81	1873.87	1897.34	1799.34	1707.11	1728.32	1766.6	1806.55	1776.48	1791.95	1826.9	1836.14	1810.99	1852.22	1693.63	1741.62	1782.33	1860.38	1896.67	1883.2	1724.56	1716.25	1752.15	1788.79	1838.15	1816.28
154.009003	1705.21	1670.85	1801.59	1735.44	1787.93	1806.43	1824.25	1835.24	1841.15	1701.93	1703.56	1830.45	1698.71	1805.85	1854.39	1705.81	1748.45	1761.76	1745.85	1729.98	1776.59	1778.16	1812.38	1869.9	1876.68	1894.91	1797.12	1709.73	1732.17	1766.75	1807.55	1778.84	1792.56	1832.33	1837.2	1813.03	1851.99	1693.57	1744.75	1782.03	1858.61	1893.87	1884.36	1725.66	1718.96	1754.68	1789.64	1841.08	1818.34
154.503998	1702.18	1670.86	1799.44	1736.06	1788.49	1805.22	1817.74	1833.95	1844.31	1701.25	1701.18	1832.82	1699.36	1803.22	1851.76	1704.21	1747.76	1760.66	1742.87	1729.93	1780.7	1778.63	1814.98	1867.08	1874.3	1899.03	1798.13	1708.75	1727.69	1763.72	1807.52	1775.82	1787.93	1827.95	1835.11	1810.52	1847.6	1691.43	1744.35	1784.1	1856.66	1894.56	1884.23	1724.94	1715.21	1753.54	1791.39	1836.38	1814.7
155.000000	1704.67	1672	1797.22	1737.93	1788.14	1806.42	1822.1	1838.06	1844.04	1699.57	1702.29	1831.29	1699.36	1802.52	1852.83	1706.59	1746.96	1761.16	1743.97	1730.55	1776.65	1776.78	1812.74	1863.43	1873.15	1896.07	1799.82	1707.72	1730.43	1766.1	1808.01	1774.9	1790.16	1830.19	1834.2	1809.55	1852.03	1693.12	1741.93	1782.35	1859.55	1893.69	1887.13	1723.77	1717.91	1751.94	1790.11	1838.77	1817.06
155.494995	1702.87	1669.68	1799.77	1735.82	1789.76	1806.22	1822.04	1833.22	1842.68	1700.43	1702.3	1832.95	1700.88	1802.59	1851.26	1705.29	1747.46	1759.7	1743.72	1727.71	1780.98	1777.79	1814.21	1861.95	1871.65	1891.79	1799.44	1709.77	1732.94	1764.09	1807.04	1775.57	1787.37	1826.7	1835.8	1810.89	1854.38	1695.02	1743.68	1781.53	1857.87	1893.01	1886.15	1723.73	1715.4	1749.96	1789.89	1835.83	1816.35
155.990005	1705.82	1670.09	1797.04	1734.57	1788.97	1807.15	1822.21	1836.77	1842.51	1700.65	1700.98	1830.73	1700.12	1803.04	1853.54	1703.94	1748.47	1764.35	1743.63	1729.46	1774.75	1777.23	1813.34	1866.06	1878.05	1894.8	1799.03	1708.88	1729.37	1763.41	1808.44	1774.14	1790.46	1827.51	1834.54	1809.92	1851.87	1691.68	1742.25	1782.53	1855.95	1897.46	1884.07	1722.51	1716.55	1750.1	1789.49	1838.95	1815.39
156.485001	1704.32	1671.67	1798.88	1736.49	1789.18	1806.45	1820.76	1836.59	1844.23	1702.3	1699.22	1829.24	1699.8	1800.3	1850.46	1704.53	1747.14	1764.55	1746.6	1732.41	1777.67	1777.25	1813.33	1864.11	1873.65	1897.26	1803.27	1710.51	1731.6	1764.03	1808.7	1775.4	1788.39	1829.53	1835.81	1811.59	1853.07	1693.57	1744.45	1780.61	1858.18	1893.62	1883.57	1724.4	1719.42	1754.57	1790.5	1838.73	1818.57
156.981003	1704.75	1671.72	1796.36	1737.38	1787.38	1807.87	1822.57	1833.45	1843.65	1701.33	1702.61	1833.49	1702.01	1803.05	1853.54	1706.28	1745.34	1762.3	1744.84	1731.66	1777.63	1779.92	1811.72	1861.91	1876.16	1897.87	1801.18	1708.65	1728.26	1767.99	1808.64	1774.23	1790.21	1828.72	1837.19	1812.59	1851.12	1692.27	1743.64	1782.95	1853.82	1894.84	1885.01	1724.18	1717.48	1750.27	1792.45	1835.51	1816.75
157.475998	1705.19	1668.39	1795.55	1734.05	1788.24	1807.18	1821.84	1830.88	1846.79	1700.64	1700.74	1830.06	1700.23	1804.39	1851.4	1705.31	1745.51	1763.59	1747.17	1729.47	1776.39	1779.76	1811.63	1864.33	1877.24	1896.56	1798.41	1709.02	1728.7	1767.12	1808.1	1774.35	1788.76	1829.63	1831.24	1809.79	1847.28	1690.18	1743.42	1783.28	1862.39	1891.81	1884.32	1724.05	1718.31	1749.75	1790.84	1835.35	1817.19
157.970993	1704	1670.31	1797.47	1734.99	1790.62	1807	1820.34	1833.77	1844.61	1701.04	1700.95	1831.12	1700.64	1805.12	1853.36	1704.07	1745.85	1761.76	1741.97	1729.83	1776.89	1776.75	1811.06	1863.8	1869.97	1894.62	1799.28	1707.56	1728.67	1765.18	1806.31	1774.67	1790.16	1828.97	1832.28	1814.72	1851.43	1690.45	1742.55	1785.09	1855.47	1893.26	1881.64	1721.02	1715.56	1752.49	1792.19	1837.49	1815.68
158.466003	1703.15	1672.73	1793.87	1734.58	1789.95	1805.14	1819.33	1834.31	1843.59	1700.06	1700.53	1831.04	1701.14	1803.51	1851.37	1706.36	1745.8	1762.33	1746.09	1728.88	1778.02	1780.35	1813.68	1863.12	1876.59	1895.79	1796.96	1706.92	1730.47	1764.41	1808.52	1778.12	1790.17	1826.43	1836.94	1807.98	1849.56	1690.3	1741.71	1784.64	1855.94	1893.11	1883.22	1725.34	1715.71	1751.45	1792.55	1838.34	1815.34
158.960999	1703.91	1672.93	1797.91	1735.96	1789.93	1806.67	1819.16	1836.88	1843.68	1698.6	1701.69	1830.56	1701.05	1804.66	1852.18	1704.62	1747.41	1762.5	1742.56	1729.13	1779.8	1779.49	1809.14	1863.78	1871.46	1894.25	1798.23	1706.22	1729.09	1764.54	1805.5	1775.65	1790.79	1826.57	1834.1	1811.45	1846.63	1690.28	1741.85	1782.47	1858.14	1892.23	1883.37	1722.35	1719.08	1750.97	1789.82	1838.64	1815.63
159.455994	1703.86	1670.69	1797.54	1735.55	1791.13	1807.84	1818.96	1841.01	1842.67	1703.19	1702.38	1832.34	1700.86	1802.86	1849.81	1702.3	1746.66	1761.3	1745	1732.6	1777.1	1779.46	1812.04	1859.4	1874.46	1894.28	1798.06	1707.81	1729.96	1769.06	1809.19	1779.04	1789.77	1828.36	1832.93	1811.25	1849.96	1692.04	1743.47	1784.81	1858.44	1894.31	1883.44	1724.28	1716.17	1751.76	1790.78	1839.97	1818.56
159.951996	1704.5	1670.74	1794.83	1737.62	1793.42	1806.05	1822.22	1836.98	1844.71	1700.39	1701.58	1831.49	1700.65	1802.82	1848.34	1703.74	1746.75	1761.15	1744.91	1733.68	1777.98	1781.44	1812.45	1858.64	1871.62	1891.72	1801.92	1710.37	1729.46	1767.61	1804.98	1775.54	1791.9	1830.39	1833.56	1811.36	1852.1	1692.02	1743.73	1784.86	1859.3	1896.12	1882.62	1725.86	1716.34	1753.38	1788.37	1839.53	1820.57
160.447006	1704.33	1670.84	1798.15	1737.14	1793.01	1808.55	1822.07	1833.53	1842.45	1700.07	1701.34	1834.55	1699.4	1797.73	1846.96	1705.75	1747.98	1761.27	1745.54	1727.16	1777.7	1776.74	1812.08	1860.71	1873.42	1896.21	1797.38	1709.88	1732.56	1763.84	1809.61	1777.75	1791.5	1828.07	1839.41	1808.93	1848.49	1693.44	1744.95	1783.91	1857.35	1888.68	1887.38	1721.95	1716.75	1752.94	1791.42	1836.13	1816.92
160.942001	1705.11	1672.56	1798.7	1735.92	1790.03	1809.21	1823	1836.66	1841.42	1700.1	1701.34	1829.92	1701.09	1801.73	1851.23	1706.22	1747.03	1761.24	1746.76	1729.38	1777.98	1780.67	1814.31	1862.95	1872.74	1893.03	1798.82	1708.1	1731.51	1764.89	1808.01	1776.34	1790.08	1827.33	1834.1	1810.59	1852.13	1692.57	1743	1782.48	1857.09	1892.98	1883.14	1723.35	1717.38	1753.56	1790.8	1837.82	1819.74
161.436996	1704.19	1672.15	1796.52	1738.26	1790.31	1806.08	1817.2	1834.38	1841.24	1702.57	1701.95	1827.63	1699.2	1798.9	1847.72	1705.02	1747.06	1758.92	1743.6	1730.13	1776.38	1780.08	1809.16	1862.04	1870.84	1887.81	1795.69	1708.57	1727.29	1764.24	1806.12	1774.31	1786.79	1824.34	1832.83	1807.35	1848.69	1690.82	1743.25	1780.36	1853.06	1890.64	1881.97	1722.55	1716.7	1750.43	1788.44	1838.92	1815.26
161.932999	1704.04	1672.61	1796.06	1733.8	1790.39	1810.02	1819.91	1835.49	1845.54	1698.52	1701.01	1830.11	1701.07	1802.79	1852.63	1704.15	1746.08	1760.73	1744.3	1728.27	1777.43	1779.57	1812.21	1860.81	1870.28	1894.92	1798.94	1706.11	1729.5	1760.77	1806.51	1772.4	1785.27	1822.79	1832.98	1809.76	1849.8	1694.14	1742.51	1781.74	1855.24	1887.93	1882.78	1722.72	1715.96	1750.29	1786.52	1839.24	1814.83
162.427994	1704.55	1671.99	1794.02	1736.52	1782.77	1803.64	1817.62	1828.57	1838.38	1699.23	1702.66	1827.9	1700.24	1804.62	1850.42	1701.94	1746.81	1759.21	1742.88	1727.36	1778.52	1776.18	1813.77	1863.11	1871.14	1894.71	1798.35	1706.84	1728.35	1762.36	1804.72	1772.9	1787.83	1824.01	1832.48	1809.05	1846.87	1692.09	1742.08	1781.94	1854.23	1889.81	1884.3	1722.28	1716.85	1753.75	1790.63	1837.92	1816.21
162.923004	1705.47	1672.15	1795.34	1738.66	1787.69	1803.27	1819.74	1835.33	1840.75	1700.04	1700.97	1829.06	1699.42	1801.19	1847.82	1703.36	1746.32	1761.18	1741.35	1726.94	1777.4	1779.19	1806.93	1860.66	1871.2	1891.13	1796.8	1708.08	1728.35	1762.64	1807.41	1773.4	1790.87	1825.64	1833.52	1806.98	1847.53	1690.1	1740.31	1783.65	1856.55	1892.89	1880.68	1721.3	1715.99	1750.42	1789.53	1837.32	1815.43
163.417999	1705.8	1671.49	1794.69	1735.21	1787.14	1808.98	1818.72	1833.67	1841.4	1699.78	1702.7	1830.37	1701.01	1800.01	1853.27	1703.32	1746.03	1758.58	1743.65	1729.74	1778.08	1778.03	1810.45	1860.75	1871.31	1893.03	1797.67	1708.9	1727.92	1764.61	1805.78	1773.11	1788.82	1829.95	1832.15	1807.34	1848.38	1691.85	1743.07	1782.48	1854.27	1891.56	1881.51	1722.94	1716.75	1750.96	1786.45	1837.3	1813.14
163.912994	1705.6	1672.64	1795.8	1736.74	1787.97	1801.95	1821.05	1836.49	1841	1700.94	1703.57	1832.8	1701.59	1798	1844.59	1703.91	1746.97	1759.35	1745.48	1731.1	1777.64	1777.99	1809.15	1860.54	1873.26	1893.71	1796.53	1708.83	1727.89	1764.09	1804.66	1774.46	1787.66	1824.96	1830.69	1809.76	1846.73	1691.15	1743.35	1779.05	1854.4	1891.75	1881.24	1722.11	1714.3	1749.91	1785.38	1834.89	1814.85
164.408997	1706.47	1670.87	1798	1735.76	1790.37	1805.22	1819.64	1832.66	1842.27	1699.95	1702.48	1829.11	1700.76	1801.11	1852.08	1705.14	1746.5	1763.21	1743.43	1729.73	1776.26	1777.22	1811.3	1865.87	1873.32	1893.07	1800.04	1707.75	1728.42	1766.57	1808.26	1770.7	1787.9	1827.37	1834.45	1809.69	1846.67	1693.04	1742.12	1783.05	1855.66	1892.56	1883	1722.5	1712.69	1749.9	1789.86	1837.88	1812.57
164.904007	1704.35	1670.77	1795.32	1733.88	1788.85	1805.02	1820	1835.88	1840.39	1700.5	1703.42	1830.57	1698.5	1798.48	1849.27	1704.37	1745.25	1761.92	1743.52	1730.44	1773.97	1775.42	1811.74	1860.21	1867.68	1889.74	1796.52	1708.8	1727.64	1764.22	1804.87	1772.6	1787.32	1823.84	1832.26	1807.61	1846.17	1689.45	1742.32	1783.18	1854.02	1886.24	1877.95	1722.51	1716.01	1751.87	1785.36	1835.22	1816.58
165.399002	1704.62	1672.73	1795.07	1733.87	1789.62	1803.05	1819.84	1835.64	1840.68	1699.91	1701.68	1830.74	1699.13	1806.13	1847.75	1703.82	1744.71	1759.62	1740.86	1727.94	1775.13	1778.12	1811.45	1861.66	1871.28	1890.63	1797.97	1706.24	1729.42	1763.92	1805.34	1778.2	1788.5	1824.85	1831.48	1809.3	1846.4	1692.11	1741.49	1786.69	1858.65	1892.24	1880.98	1722.11	1712.72	1751.09	1788.75	1833.81	1816.25
165.893997	1703.72	1673.04	1795.1	1736.47	1789.24	1803.59	1820.82	1832.09	1840.8	1698.17	1703.23	1825.8	1699.57	1797.32	1848.9	1705.25	1747.96	1763.19	1743.66	1729.49	1775.93	1777.01	1809.49	1863.44	1867.96	1894.1	1796.53	1710.4	1728.08	1763.37	1805.08	1775.93	1788.96	1823.27	1834.64	1807.28	1846.49	1693.61	1744.28	1782.33	1854.27	1890.06	1880.36	1722.63	1715.18	1748.73	1790.01	1836.18	1813.17
166.389008	1701.42	1671.38	1791.76	1734.93	1788.56	1807.56	1820.52	1835.59	1842	1700.5	1699.43	1828.33	1699.59	1802.65	1847.9	1703.49	1746.93	1758.89	1741.03	1729.03	1776.97	1775.02	1812.21	1860.84	1869.49	1885.14	1797.43	1709.69	1731.06	1761.77	1804.75	1770.54	1788.32	1824.23	1834.16	1808.26	1847.18	1688.57	1740.22	1780.92	1854.51	1888.65	1878.1	1723.62	1716.19	1749.19	1787.42	1833.14	1814.52
166.884995	1703.68	1670.98	1792.06	1734.73	1786.3	1805.79	1822.42	1833.4	1841.07	1699.31	1701.62	1828.75	1700.41	1800.59	1848.48	1705.18	1747.23	1760.57	1743.92	1730.97	1776.57	1777.74	1810.82	1861.19	1868.63	1889.58	1794.42	1709.2	1730.52	1764.31	1807.71	1774.73	1788.31	1826.83	1833.94	1809.66	1849.69	1690.39	1745.15	1783.41	1854.01	1888.27	1881.18	1722.83	1715.91	1750.51	1792.44	1835.85	1816.68
167.380005	1703.41	1670.59	1795.77	1734.93	1789.7	1805.83	1820.48	1834.94	1837.24	1701.99	1699.43	1827.92	1696.25	1801.25	1848.21	1707.02	1744.84	1761.89	1744.53	1729.19	1777.02	1777.06	1809.5	1862.31	1868.37	1893.21	1797.36	1710.73	1729.49	1765.08	1806.71	1772.56	1787.23	1825.49	1832.7	1807.55	1847.74	1692.37	1744.28	1781.33	1855.5	1887.92	1883.03	1724.7	1716.22	1750.61	1790.91	1840.36	1815.02
167.875000	1706.19	1670.66	1794.68	1737.32	1791.11	1806.33	1821.3	1832.56	1842.34	1697.93	1699.73	1828.36	1697.81	1800.97	1847.34	1704.93	1747.84	1759.82	1742.94	1729.34	1777.81	1781.05	1812.01	1862.05	1872	1887.27	1795.87	1709.1	1727.92	1765.03	1803.7	1774.4	1789.52	1823.11	1834.57	1808.32	1846.63	1690.57	1741.82	1781.38	1855	1891.31	1880.41	1723.07	1716.97	1750.31	1788.02	1835.2	1817.52
168.369995	1703.97	1670.52	1796.34	1732.67	1789.32	1801.95	1816.17	1834.21	1842.4	1699.86	1701.41	1830.67	1698.92	1801.72	1846.45	1704.14	1745	1760.25	1742.56	1727.97	1777.3	1777.09	1808.38	1863.7	1874.32	1888.25	1797.76	1706.49	1728.75	1765.26	1805.46	1775.45	1792.53	1825.87	1831.46	1808.94	1848.51	1691.13	1740.13	1782.15	1851.92	1891.56	1875.67	1720.23	1714.74	1751.19	1790.32	1837.85	1817.78
168.865005	1700.92	1672.6	1796.18	1735.54	1789.78	1806.46	1818.15	1832.05	1838.04	1700.97	1699.97	1826.02	1700.23	1802.63	1846.69	1704.74	1742.57	1758.59	1743.53	1729.74	1777.9	1778.26	1808.68	1862.9	1867.4	1887.89	1796.31	1707.9	1731	1764.91	1804.7	1770.77	1788.85	1826.51	1834.15	1809.58	1848.31	1690.36	1740.85	1781.17	1856.29	1890.42	1879.81	1721.73	1717.49	1747.47	1788.36	1833.98	1813.03
169.360992	1705.13	1671.92	1791.98	1736.47	1787.88	1804.95	1820.06	1828.42	1843.18	1699.5	1701.76	1824.07	1700.81	1798.18	1846.14	1705.73	1744.66	1758.99	1743.14	1727.36	1776.69	1776.84	1812.68	1859.99	1871.94	1893.16	1793.91	1709.05	1732.06	1763.2	1804.74	1775.14	1788.98	1823.59	1831.82	1807.7	1848.28	1693.66	1741.23	1783.07	1855.07	1887.47	1882.29	1723.92	1714.64	1748.83	1790.73	1838.28	1813.42
169.856003	1704.61	1671.47	1794.74	1736	1787.26	1806.6	1820.15	1830.78	1839.35	1701.18	1704.3	1828.78	1700.04	1799.73	1848.63	1703.47	1747.1	1758.39	1743.99	1728.64	1777.1	1775.93	1812.07	1859.69	1872.01	1890.25	1797.66	1708.36	1729.96	1764	1804.79	1771.16	1785.79	1825.74	1834.67	1806.9	1845.94	1692.3	1744.46	1781.42	1850.46	1889	1879.54	1723.39	1715.14	1750.4	1787.75	1834.84	1813.58
170.350998	1704.73	1670.69	1794.56	1735.73	1788.13	1802.9	1818.03	1834.46	1841.14	1700.01	1700.09	1824.07	1698.35	1800.13	1845.97	1703.69	1743.3	1762.2	1744.24	1729.13	1776.64	1779.71	1808.78	1859.05	1870.17	1889.08	1797.03	1707.4	1728.46	1764.7	1805.76	1774.2	1788.74	1822.68	1833.6	1810.46	1844.5	1690.32	1741.68	1781.78	1851.5	1886.75	1877.57	1723.57	1714.55	1750.55	1786.36	1831.98	1813.13
170.845993	1705.29	1672.1	1795.65	1736.18	1788.13	1803.16	1819.1	1829.53	1840.85	1699.5	1703.23	1825.59	1699.19	1803.08	1847.54	1701.56	1744.85	1761.48	1742.22	1729.34	1773.72	1779.63	1810.62	1861.78	1869.57	1890.57	1794.77	1706.07	1727.9	1763.71	1804.76	1772.53	1784.12	1823.51	1828.47	1807.91	1846.51	1689.98	1742.54	1782.14	1854.29	1889.76	1878.47	1725.67	1717.98	1750.03	1792.43	1833.14	1817.87
171.341003	1703.08	1670.96	1795.23	1735.29	1790.62	1804.65	1818.14	1830.54	1836.78	1698.95	1701.7	1825.64	1699.82	1798.95	1845.69	1702.62	1745.42	1758.2	1745.61	1728.18	1775.4	1775.61	1806.75	1858.42	1871.68	1890.08	1800.13	1705	1729.89	1762.51	1804.36	1771.79	1786.7	1822.31	1831.66	1807.67	1847.18	1690.54	1740.42	1781.5	1853.12	1886.29	1879.82	1725.64	1715.52	1750.09	1790.48	1836.47	1815.52
171.837006	1705.36	1671.33	1796.64	1735.19	1786.45	1802.94	1818.5	1831.26	1837.41	1699.17	1702.59	1823.64	1698.78	1799.86	1849.38	1705.41	1743.97	1759.55	1743.41	1727.21	1776.92	1776.91	1807.93	1858.89	1865.7	1891.69	1798.12	1707.63	1728.41	1763.09	1806.03	1772.18	1787.82	1825.65	1827.42	1807.33	1844.79	1690.43	1742.68	1781.21	1852.47	1884.19	1874.92	1724.55	1716.64	1749.05	1789.14	1830.93	1813.66
172.332001	1705.16	1670.7	1795.09	1734.63	1789.35	1803.9	1819.17	1832.65	1838.93	1700.55	1699.08	1825.9	1698.82	1802.27	1846.61	1706.81	1744.08	1755.76	1745.29	1728.16	1774.62	1777.63	1808.17	1859.06	1870.13	1887.24	1795.14	1705.77	1726.72	1762.8	1803.57	1772.4	1784.03	1823.72	1832.04	1807.81	1841.61	1692.39	1740.99	1781.32	1851.92	1886.97	1876.83	1723.89	1714.11	1750.73	1787.39	1831.53	1814.57
172.826996	1702.38	1671.64	1793.8	1734.44	1786.41	1804.64	1814.26	1830.76	1836.92	1700.73	1700.04	1828.86	1700.72	1797.77	1848.25	1703.97	1745.83	1759.06	1743.49	1728.12	1775.35	1777.44	1808.72	1858.38	1868.16	1887.73	1796.93	1706.97	1728.56	1763.93	1801.64	1773.46	1789.45	1823.02	1829.24	1805.56	1844	1691.24	1738.7	1782.97	1853.47	1887.69	1876.81	1724.59	1714.99	1749.54	1789.75	1834.06	1816.14
173.322006	1705.31	1671.84	1793.6	1735.4	1786.18	1802.72	1815.77	1832.28	1836.36	1697.87	1699.38	1829.22	1698.81	1798.59	1846.34	1703.01	1746.14	1760.46	1742.94	1727.24	1777.32	1777.72	1808.97	1859.64	1865.11	1884.61	1793.69	1708.46	1727.01	1765.07	1801.1	1771.54	1783.91	1819.85	1825.56	1803.92	1842.5	1693.18	1742.89	1778.36	1849.34	1885.3	1877.61	1721.97	1715.83	1747.92	1788.56	1832.87	1811.67
173.817993	1702.28	1670.17	1792.1	1732.22	1784.87	1801.67	1817.86	1830.87	1835.3	1699.14	1701.28	1825.13	1699.27	1797.79	1846.44	1702.3	1743.98	1758.87	1743.59	1726.23	1774.77	1776.67	1807.32	1856.87	1865.46	1887.36	1795.05	1708.05	1727.42	1762.31	1801.95	1773.53	1782.63	1823.63	1828.88	1802.78	1842.23	1691.87	1740.55	1778.69	1850.74	1883.77	1875.23	1722.46	1711.87	1748.11	1785.36	1832.74	1813.3
174.313004	1704.2	1669.85	1790.16	1733.94	1786.48	1800.72	1811.76	1828.24	1836.56	1698.29	1699.59	1824.33	1698.37	1795.78	1844.48	1704.05	1743.87	1759.3	1742.8	1725.92	1774.04	1775.52	1805.02	1855.76	1866.53	1882.19	1793.02	1706.39	1728.22	1760.69	1797.6	1767.31	1780.42	1820.31	1827.24	1800.65	1839.4	1691.66	1740.8	1778.06	1845.85	1880.98	1871.27	1720.68	1715.57	1746.44	1783.52	1828.2	1808.26
174.807999	1705.37	1672.18	1791.06	1736.85	1783.88	1801.62	1815.74	1826.99	1835.04	1697.65	1702.62	1823.59	1698.42	1795.55	1844	1703.34	1742	1755.17	1741.88	1725.97	1770.93	1773.13	1806.9	1850.05	1863.11	1887	1793.59	1706.14	1725.37	1759.91	1800.23	1765	1779.59	1820.27	1827.53	1802.89	1838.82	1688.62	1740.29	1776.33	1845.51	1881.41	1874.92	1719.85	1710.17	1745.85	1785.2	1829.32	1805.43
175.302994	1702.1	1670.9	1794.78	1733.69	1788.52	1802.01	1817.23	1829.4	1838.82	1701.19	1700.57	1823.57	1699.41	1798.59	1845.12	1703.36	1744.09	1759.34	1738.71	1723.57	1774.56	1774.62	1805.45	1858.08	1862.76	1885.73	1793.67	1707.4	1728.71	1761.27	1803.2	1769.98	1786.81	1822.08	1830.24	1801.74	1840.15	1690.93	1740.41	1774.61	1851.25	1884.55	1873.13	1720.43	1713.48	1749.27	1783.02	1830.47	1813.44
175.798004	1702.18	1672.22	1794.11	1733.77	1786.67	1803.22	1814.32	1827.22	1836.14	1698.05	1699.85	1821.29	1697.76	1795.82	1843.74	1702.99	1743.36	1760.62	1744.35	1727.03	1775.95	1776.99	1806.87	1857.36	1864	1884.84	1795.28	1708.59	1726.72	1761.05	1802.04	1768.31	1786.48	1821.85	1828.2	1803.89	1844.29	1691	1742.06	1779.18	1852.51	1881.04	1876.37	1719.24	1714.46	1745.82	1785.51	1832.11	1805.84
176.294006	1701.96	1669.98	1792.06	1736.24	1784.21	1802.98	1819.27	1828.27	1836.54	1697.95	1700.86	1826.53	1698.74	1798.22	1843.08	1703.53	1747.27	1760.53	1741.11	1729.41	1773.93	1776.45	1809.8	1855.7	1865.16	1886.27	1795.15	1707.77	1730.16	1762.7	1803.27	1773.34	1786.58	1823.98	1828.3	1805.98	1843.8	1691.06	1740.91	1782.3	1850.33	1887.06	1873.77	1721.59	1715.51	1750.78	1786.08	1829.93	1813.27
176.789001	1703.33	1672	1793.1	1733.62	1788.16	1800.52	1816.45	1828.67	1837.72	1699.32	1702.22	1823.03	1701.89	1798.46	1843.59	1704.2	1745.05	1761.5	1740.22	1726.86	1773.87	1774.37	1808.94	1858.3	1866.22	1887.18	1797	1706.4	1727.99	1760.04	1800.66	1771.65	1783.01	1819.76	1830.11	1803.5	1842.14	1692.94	1739.38	1776.51	1850.29	1885.37	1875.23	1721.82	1715.53	1748.81	1786.3	1830.74	1810.76
177.283997	1704.5	1670.27	1795.69	1735.97	1786.76	1801.6	1814.93	1829.87	1835.24	1700.78	1700.38	1825.86	1698.2	1797.29	1845.2	1702.93	1745.29	1756.13	1741.93	1728.5	1774.36	1776.21	1803.69	1857.46	1865.02	1883.28	1792.49	1706.97	1727.71	1762.24	1802.04	1768.39	1784.9	1821.88	1828.04	1803.87	1841.46	1688.51	1739.83	1778.84	1850.79	1883.05	1874.24	1721.08	1714.77	1750.07	1783.35	1831.26	1810.48
177.779007	1703.06	1670.71	1793.33	1736.29	1783.88	1799.51	1812.93	1828.56	1833.43	1699.18	1701.62	1821.74	1698.47	1794.97	1843.52	1704.16	1743.45	1759.45	1743.59	1727.31	1775.74	1773.79	1804.66	1855.26	1870.05	1883.93	1796.25	1707.73	1729.23	1762.06	1800.95	1772.63	1786.15	1822.57	1828.5	1802.83	1842.16	1691.07	1741.75	1777.47	1848.3	1880.46	1872.83	1722.26	1715.44	1748.73	1786.79	1831.32	1807.56
178.274002	1704.31	1671.61	1792.88	1733.44	1785.35	1800.88	1817.37	1831.33	1838.79	1699.06	1702.7	1828.17	1700.66	1800.36	1845.13	1704.5	1744.02	1762.01	1745.07	1726.83	1774.83	1775.46	1808.47	1854.93	1863.31	1882.36	1792.33	1707.72	1729.42	1762.75	1803.66	1768.76	1784.19	1820.15	1829.35	1804.99	1840.75	1691.71	1743.51	1782.04	1850.77	1883.38	1874.84	1724.09	1715.25	1749.55	1788.22	1834.88	1814.62
178.770004	1703.29	1671.68	1792.86	1734.36	1784.8	1800.22	1814.67	1831.76	1840.3	1699.31	1700.18	1826.83	1696.59	1799.34	1841.63	1704.77	1746.01	1758.8	1741.06	1730.47	1775.25	1776.77	1806.27	1851.44	1867.44	1882.4	1794.9	1708.55	1726.71	1763.56	1802.83	1770.15	1787.17	1821.9	1831.04	1804.92	1842.58	1692.33	1742.33	1779.58	1849.3	1882.54	1874.4	1721.7	1717.63	1747.78	1787.83	1834.94	1811.39
179.264999	1703.84	1672.5	1792.57	1735.98	1784.68	1801.32	1816.81	1829.93	1838.79	1699.53	1702.7	1827.51	1700.1	1799.89	1845.32	1705.1	1743.93	1759.39	1743.02	1727.37	1777.04	1776.4	1806.54	1855.22	1866.95	1883.25	1792.9	1709.02	1730.49	1761.23	1800.59	1770.87	1786.2	1823.9	1827.18	1804.54	1840.65	1692.84	1740.92	1781.79	1849.13	1881.79	1874.1	1723.69	1713.44	1749.12	1789.61	1835.13	1814.01
179.759995	1706.53	1671.91	1795.37	1734.56	1787.78	1801.01	1815.56	1829.64	1836.46	1699.21	1700.46	1822.91	1699.61	1797.41	1846.05	1702.66	1743.97	1758.39	1740.97	1726.71	1774.27	1776.75	1807.48	1857.4	1863.21	1883.54	1792.88	1706.27	1728.51	1761.16	1800.86	1770.47	1784.02	1818.73	1830.66	1803.93	1842.95	1692.42	1743.39	1778.66	1847.86	1881.15	1872.67	1720.33	1716.63	1748.24	1784.48	1832.4	1807.34
181.078003	1703.47	1667.91	1793.07	1735.94	1775.82	1812.34	1808.62	1849.37	1850.29	1692.75	1707.64	1824.98	1705.19	1806.41	1855.45	1702.39	1748.75	1760.43	1746.61	1733.84	1777.95	1784.26	1810	1863.43	1870.8	1887.53	1794.94	1705.93	1731.3	1763.94	1806.57	1773.66	1784.54	1821.76	1828.62	1806.88	1842.34	1694.69	1744.35	1789.3	1856.59	1885.57	1874.43	1722.51	1716.27	1748.21	1790.73	1836.47	1813.13
181.572998	1703.64	1670.05	1790.9	1733.07	1789.82	1801.15	1818.1	1828.24	1842.01	1700.62	1701.92	1828.38	1698.78	1797.79	1845.89	1703.11	1742.79	1758.07	1745.61	1729.14	1774.59	1774.49	1809.57	1858.2	1866.93	1888.53	1795.85	1706.77	1728.18	1763.4	1802.5	1771.4	1784.57	1824.63	1826.96	1804.36	1840.78	1692.19	1740.89	1781.01	1850.09	1882.52	1873.61	1720.64	1713.94	1747.68	1786.7	1831.04	1811.03
182.069000	1702.99	1672.26	1794.64	1735.89	1781.03	1803.51	1814.08	1829.29	1833.74	1697.66	1699.51	1822.68	1696.8	1796.39	1845.55	1702.72	1744.63	1758.57	1739.95	1728.58	1774.7	1777.03	1809.94	1855.79	1863.68	1884.54	1795.92	1707.33	1725	1761.93	1802.92	1772.43	1787.52	1825.65	1827.84	1805.15	1842.91	1688.33	1737.83	1779.51	1851.63	1881.78	1874.1	1721.16	1714.04	1749.09	1785.02	1828.61	1810.04
182.563995	1703.71	1671.1	1792.97	1736.11	1784.11	1800.79	1814.58	1826.41	1835.4	1700.56	1699.05	1822.04	1699.11	1795.58	1841.56	1702.91	1742.61	1757.27	1741.18	1726.48	1773.77	1777.02	1805.17	1852.57	1863.25	1882.42	1793.79	1705.18	1727.47	1762.58	1800.26	1769.85	1782.99	1819.38	1827.96	1802.71	1839.58	1690.6	1740.76	1776.36	1848.25	1882.16	1875.34	1721.23	1715.54	1747.45	1783.29	1828.17	1809.31
183.059006	1701.56	1671.67	1790.03	1734.33	1781.29	1797.15	1816.8	1828.27	1834.34	1697.63	1699.5	1825.49	1698.83	1798.11	1843.51	1701.88	1745.49	1758.64	1740.92	1728.41	1773.13	1776.42	1808.05	1858.19	1866.72	1884.21	1791.85	1705.12	1725.82	1761.2	1800.72	1772.07	1783.88	1822.06	1826.88	1802.99	1840.33	1691.55	1737.96	1779.74	1846.6	1881.58	1874.84	1718.85	1715.1	1743.68	1784.45	1830.32	1808
183.554001	1703.1	1671.92	1791.23	1734.84	1783.55	1800.59	1814.72	1828.32	1833.29	1701.08	1704.41	1821.17	1700.65	1797.65	1843.71	1701.47	1744.13	1760.24	1741.14	1727.86	1770.82	1776	1807.01	1853.06	1864.17	1878.89	1791.77	1704.8	1729.68	1762.78	1801.64	1771.96	1783.07	1821.1	1829.19	1804.72	1838.26	1693.29	1738.77	1776.5	1850.88	1879.11	1870.92	1720.13	1714.58	1750.26	1788.28	1830.93	1810.14
184.048996	1704.72	1670.75	1791.85	1734.88	1788.4	1800.21	1815.12	1827.5	1832.54	1700.52	1699.19	1822.06	1698.9	1793.66	1840.91	1702.25	1744.7	1755.14	1739.46	1722.91	1772.26	1774.22	1804.82	1854.96	1862.05	1881.97	1791.07	1707.98	1724.87	1759.48	1799.61	1768.6	1782.73	1822.84	1828.4	1801.01	1839.48	1691.87	1740.57	1775.81	1847.72	1882.2	1873.98	1721.52	1714.91	1748.14	1785.29	1831.56	1809.77
184.544998	1702.3	1671.45	1791.57	1735.06	1784.13	1802.73	1812.32	1827.94	1833.89	1698.1	1700.61	1821.92	1701.17	1796.91	1841.76	1704.09	1743.81	1759.38	1741.5	1730.35	1772.78	1775.14	1807.94	1851.8	1862.98	1879.16	1795.31	1706.8	1726.32	1763.54	1801.3	1774.03	1785.53	1819.15	1827.92	1805.77	1840.9	1689.53	1738.99	1778.03	1849.94	1877.52	1869.11	1723.02	1714.07	1750.04	1786.05	1831.91	1810.16
185.039993	1702.2	1670.36	1792.16	1733.75	1784.16	1798.21	1815.33	1825.93	1831.34	1697.63	1699.95	1822.41	1697.76	1797.32	1842.94	1703.15	1743.26	1757.97	1739.76	1726.5	1769.82	1774.23	1803.3	1852.15	1863.69	1879.78	1792.7	1707.16	1727.05	1762	1803	1768.8	1788.05	1818.44	1827.5	1800.54	1840.78	1692.06	1738.06	1781.45	1849.75	1881.16	1870.3	1722.05	1714.13	1746.58	1781.61	1825.75	1810.57
185.535004	1702.82	1670.8	1795.27	1735.04	1784.51	1799.94	1810.76	1827.55	1835.06	1699.35	1698.12	1818.56	1697.54	1796.49	1843.67	1701.55	1742.73	1756.01	1739.05	1726.29	1772.15	1775.55	1805.72	1854.36	1861.54	1883.18	1792.18	1706.92	1727.87	1760.54	1799.15	1769.17	1783.01	1818.66	1829.47	1805.63	1838.68	1692	1742.11	1779.91	1852.82	1878.76	1873.46	1722.06	1713.96	1747.69	1786.94	1832.6	1814.71
186.029999	1704.07	1670.32	1791.82	1733.75	1784.84	1800.74	1815.38	1826.64	1833.28	1698.71	1701.18	1824.56	1701.72	1800.38	1846.45	1703.53	1744.33	1756.27	1739.56	1727.53	1773.34	1776.1	1810.73	1852	1860.71	1881.75	1794.23	1707.39	1729.77	1758.75	1803.08	1770.14	1783.83	1817.65	1826.97	1805.3	1840.08	1690.39	1739.34	1778.61	1850.45	1874.64	1869.05	1721.26	1716.09	1747.7	1785.97	1832.36	1809.67
186.526001	1704.26	1670.69	1792.54	1735.16	1784.22	1799.74	1814.53	1826.41	1832.15	1700.79	1700.91	1819.66	1700.5	1796.65	1842.11	1704.52	1740.36	1756.34	1740.25	1728.33	1773.27	1773.43	1808.77	1853.07	1863.21	1875.53	1794.05	1705.46	1727.24	1762.75	1796.31	1767.65	1784.47	1824.03	1829.12	1803.57	1840.33	1692.62	1739.84	1777.59	1848.55	1878.62	1870.76	1722.33	1717.7	1748.9	1783.81	1830.99	1812.21
187.020996	1702.79	1670.03	1792.41	1734.69	1784.72	1799.91	1810.61	1828.06	1835.67	1698.67	1701.29	1819.44	1698.74	1795.76	1840.39	1702.78	1743.4	1757.91	1739.87	1726.92	1775.13	1773.9	1805.43	1852.39	1862.16	1875.59	1792.21	1706.98	1728.08	1762.13	1799.97	1769.31	1782.55	1819.41	1823.99	1802.85	1837.61	1691.35	1740.6	1778.81	1848.36	1875.72	1867.22	1721.75	1715.57	1747.39	1786.37	1829.15	1809.98
187.516006	1704.12	1668.8	1791.06	1732.79	1782.74	1799.09	1809.35	1822.59	1828.63	1698.38	1701.65	1819.04	1701.07	1797.68	1837.6	1700.57	1744.11	1756.52	1741.75	1727.33	1774.09	1771.42	1808.61	1851.83	1861.6	1877.16	1788.86	1706.53	1724.85	1763.27	1797.56	1770.72	1783.53	1817.2	1827.37	1801.72	1838.6	1690.68	1739.75	1777.88	1847.37	1874.23	1873.09	1722.04	1713.88	1747.67	1782.27	1832.23	1808.11
188.011002	1702.98	1672.39	1791.73	1732.14	1779.37	1797.97	1810.8	1822.53	1828.8	1695.95	1700.37	1818.72	1697.51	1793.8	1840.82	1702.45	1744.43	1758.11	1741.86	1728.74	1772.72	1771.77	1801.22	1850.24	1863.22	1873.95	1791.36	1703.96	1726.45	1763.13	1796.81	1769.35	1783.77	1816.98	1824.13	1803.07	1836.67	1688.07	1738.38	1776.89	1847.86	1875.25	1867.09	1721.59	1714.7	1747.53	1784.53	1825.43	1811.35
188.505997	1706.09	1672.16	1789.29	1733.36	1780.71	1798.38	1812.73	1822.16	1827.67	1697.44	1700.05	1819.69	1699.05	1792.94	1836.98	1701.88	1742.41	1755.46	1740.7	1727.04	1768.78	1772.65	1801.19	1850.1	1857.03	1873.09	1789.45	1706.71	1725.89	1759.91	1798.1	1769.23	1779.98	1821.18	1823.41	1799.34	1836.8	1690.09	1736.47	1775.39	1845.68	1872.86	1863.07	1718.29	1713.81	1746.71	1785.02	1826.5	1807.59
189.001999	1702.92	1672.15	1793.9	1732.26	1780.49	1793.08	1812.07	1822.78	1828.51	1697.53	1698.94	1816.99	1697.57	1793.6	1837.15	1702.12	1742.92	1757.55	1740.53	1726.76	1770.52	1773.51	1805.13	1848.75	1855.81	1871.56	1787.83	1705.37	1726.5	1756.36	1795.4	1768.57	1779.21	1818.69	1825.24	1798.66	1832.35	1690.59	1739.27	1774.41	1843.45	1869.59	1868.08	1722.22	1712.74	1747.44	1780.68	1826.1	1806.94
189.496994	1701.6	1668.63	1788.04	1731.64	1780.43	1793.82	1805.19	1821.33	1828.96	1697	1701.28	1815.24	1697.15	1793.1	1836	1700.3	1740.76	1755.33	1738.91	1724.01	1771.02	1771.01	1800.1	1846.29	1854.64	1870.32	1789.85	1705.35	1724.95	1757.26	1792.71	1767.61	1781	1815.47	1823	1799.31	1836.49	1689.75	1735.85	1775.2	1845.58	1868.97	1868.27	1720.68	1713.63	1742.66	1780.18	1826.32	1808.52
189.992004	1703.68	1669.47	1787.77	1729.99	1782.33	1791.42	1809.16	1819.4	1825.57	1697.41	1700.65	1816.77	1695.35	1790.57	1835.55	1700.96	1741.51	1754.12	1739.51	1724.69	1770.19	1771.44	1802.97	1847.91	1853.64	1867.9	1789.19	1705.46	1724.77	1759.58	1797.45	1765.31	1779.98	1811.36	1824.04	1796.49	1830.87	1690.87	1739.31	1776.68	1844.04	1866.91	1862.11	1720.95	1712.23	1743.27	1779.48	1823.71	1804.91
190.487000	1703.67	1671.99	1788.11	1732.38	1779.56	1793.73	1807.75	1819.27	1823.32	1696.35	1699.22	1812.41	1696.78	1792.06	1833.36	1701.33	1738.61	1753.13	1736.27	1724.39	1766.55	1769.5	1797.74	1838.61	1850.65	1866.81	1787.21	1705.95	1725.38	1755.77	1790.07	1765.58	1777.66	1812.91	1818.44	1794.47	1825.83	1687.51	1737.4	1772.53	1844.77	1866.13	1858.35	1718.12	1714.94	1746.56	1780.63	1823.14	1805.77
190.981995	1699.87	1671.56	1785.24	1730.87	1776.66	1788.41	1806.4	1812.18	1822.56	1692.82	1698.18	1808.63	1695.81	1789.06	1830.17	1699.05	1741.3	1754.52	1738.22	1722.92	1770.9	1771.84	1796.19	1845.87	1850.04	1861.95	1787.13	1704.85	1726.26	1756.45	1793.56	1764.51	1775.81	1809.63	1817.77	1792.91	1827.81	1688.95	1735.82	1772.62	1841.34	1863.92	1860.74	1716.92	1711.1	1742.87	1778.54	1822.6	1804.15
191.477997	1702.22	1669.5	1782.59	1730.99	1779.88	1788.29	1804.56	1816.54	1821.15	1698.51	1701.06	1811.61	1695.28	1788.76	1829.04	1700	1741.24	1755.92	1739.3	1721.11	1767.19	1770.47	1800.87	1841.6	1844.63	1864.11	1783.28	1703.1	1724.53	1753.05	1790.74	1764.5	1778.07	1812.05	1815.57	1794.07	1823.92	1687.2	1734.46	1771.22	1839.79	1860.91	1853.81	1720.34	1710.77	1744.79	1779.64	1822.76	1799.98
191.973007	1700.17	1668.53	1779.88	1727.74	1775.98	1788.34	1801.91	1811.87	1819.2	1693.85	1696.76	1807.4	1694.04	1784.03	1828.24	1698.02	1738.9	1751.12	1733.85	1719.78	1768.85	1771.63	1796.91	1838.12	1844.5	1861.05	1782.76	1701.01	1724.93	1751.98	1788.46	1762.77	1775.9	1810.27	1812.52	1789.37	1821.93	1688.67	1734.38	1770.56	1838.43	1858.37	1851.35	1716.58	1712.53	1744	1778.84	1817.37	1799.07
192.468002	1698.85	1667.71	1778.32	1728.08	1773.93	1787.38	1797.34	1811.66	1813.06	1697.43	1696.35	1805.97	1692	1781.66	1824.21	1697.75	1736.52	1751.45	1731.91	1721.89	1767.2	1763.72	1794.28	1837.83	1844.75	1858.13	1781.55	1698.56	1720.73	1749.92	1785.48	1762.95	1770.82	1806.21	1811.42	1791.98	1820.51	1688.23	1734.33	1770.96	1834.71	1853.99	1853.06	1715.63	1709.99	1740.48	1773.59	1813.08	1798.3
192.962997	1697.89	1667.71	1775.94	1727.73	1771.21	1783.27	1790.52	1805.99	1809.08	1692.53	1694.82	1801.9	1694.35	1780.17	1820.85	1694.29	1732.3	1746.04	1730.94	1717.24	1760.75	1764.48	1788.56	1830.2	1842.23	1855.36	1778.57	1700.99	1716.34	1748.61	1778.88	1758.8	1772.18	1801.61	1805.09	1786.97	1815.41	1684.67	1734.05	1766.29	1832.18	1853.13	1846.4	1715.02	1708.16	1738.59	1770.25	1808.02	1794.56
193.457993	1696.94	1664.95	1774.52	1724.22	1767.84	1781.9	1793.51	1803.83	1810.07	1693.25	1692.74	1799.69	1688.87	1779.81	1819.22	1697.08	1735.39	1746.1	1728.38	1717.97	1763.22	1758.79	1787.15	1830.28	1836.78	1854.28	1777.24	1700.02	1717.22	1749.49	1781.67	1756.99	1768.98	1801.34	1804.28	1784.37	1813.79	1687.68	1729.73	1762.95	1828.26	1851.54	1845.24	1710.1	1705.78	1737.8	1769.34	1811.64	1792.83
193.953995	1695.77	1665.47	1771.71	1725.47	1766.27	1783.13	1795.28	1802.58	1810.59	1690.18	1694.08	1800.88	1690.34	1778.76	1818.34	1696.6	1732.68	1746.52	1730.03	1718.81	1761	1763.29	1788.15	1831.28	1837.73	1850.35	1772.87	1699.5	1715.98	1750.42	1782.43	1758.01	1768.37	1799.46	1807.56	1784.24	1814.29	1684.71	1730.05	1764.19	1826.92	1850.44	1841.03	1712.07	1706.35	1739.45	1768.11	1807.88	1790.53
194.449005	1696.78	1667.12	1771.11	1722.39	1768.76	1786.4	1792.06	1800.69	1810.86	1690.56	1692.62	1800.17	1690.22	1772.83	1815.23	1695.89	1732.61	1746.41	1729.25	1716.96	1758.45	1758.09	1784.77	1824.7	1833.39	1852.06	1774.52	1699.63	1717.04	1747.77	1780.01	1753.93	1768.94	1798.72	1802.71	1779.72	1813.18	1684.69	1730.25	1762.53	1823.46	1850.85	1842.65	1713.51	1708.08	1734.17	1769.49	1807.76	1789.79
194.944000	1695.44	1665.17	1767.93	1722.69	1768.48	1782.13	1786.34	1802.46	1805.87	1690.43	1691.51	1796.54	1692.47	1774.12	1818.08	1694.9	1729.7	1743.93	1727.46	1716.29	1755.69	1760.72	1786.09	1822.87	1833.34	1851.62	1773.72	1698.87	1716.44	1747.44	1780.54	1753.44	1767.03	1799.44	1802.96	1780.82	1811.44	1683.85	1729.15	1759.87	1820.52	1847.66	1839.62	1710.97	1704.65	1736.33	1766.76	1806.32	1788.95
195.438995	1693.7	1666.86	1769.75	1723.33	1768.24	1777.55	1787.83	1797.94	1808.21	1692.09	1693.06	1798.82	1689.92	1774.47	1814.08	1695.13	1730.18	1741.41	1730.36	1715.18	1758.48	1757.89	1787.75	1821.46	1830.57	1843.85	1771.89	1699.11	1716.7	1746.21	1777.46	1755.03	1765.24	1797.34	1802.77	1777.68	1809.12	1683.04	1729.72	1759.89	1823.11	1845	1837.35	1711.26	1704.23	1735.44	1764.4	1802.94	1788
195.934006	1696.75	1664.73	1765.1	1719.64	1764.49	1777.71	1787.29	1799.08	1805.97	1689.03	1693.08	1794.76	1688.7	1769.24	1811.78	1694	1730.87	1744.42	1727.91	1711.65	1757.03	1757.04	1781.73	1823.11	1828.62	1845.14	1768.09	1697.98	1713.97	1746.51	1777.48	1750.7	1764.37	1794.71	1797.75	1779.21	1803.19	1680.92	1725.07	1757.69	1815.18	1843.16	1836.33	1706.76	1705.23	1734.88	1764.45	1797.47	1784.57
196.429993	1694.23	1666.65	1766.4	1721.69	1763.16	1776.09	1784.14	1796.8	1803.15	1690.43	1692.68	1796.04	1687.18	1769.53	1807.73	1691.04	1727.82	1740.54	1725.59	1715.3	1753.8	1755.56	1782.78	1818.63	1827.91	1846.03	1767.33	1696.42	1714.16	1743.64	1776.42	1748.27	1760.43	1793.2	1794.58	1776.36	1804.49	1683.67	1725.78	1756.26	1809.46	1842.67	1830.49	1712.31	1704.4	1735.92	1763.19	1795.4	1780.9
196.925003	1692.65	1666.02	1764.4	1721	1760.74	1772.03	1782.47	1794.4	1801.38	1691.25	1693.53	1789.26	1688.46	1764.8	1804.56	1694.72	1729.08	1739.92	1723.58	1711.1	1753.07	1754.32	1780.13	1815.08	1824.34	1838.78	1764.01	1695.57	1713.92	1741.09	1771.36	1747.16	1760.14	1792.45	1793.9	1774.51	1805.08	1682.54	1722.66	1755.59	1807.98	1840	1833.96	1708.39	1702.98	1731.19	1761.23	1795.28	1781.2
197.419998	1693.81	1665.47	1766.28	1721.67	1761.31	1774.37	1781.48	1794.46	1800.6	1691.71	1691.32	1787.93	1688.54	1765.07	1805.15	1693.75	1726.16	1740.43	1724.36	1712.41	1750.16	1753.13	1780.64	1812.77	1823.55	1834.68	1764.36	1693.05	1712.85	1741.49	1771.53	1745.27	1761.19	1789.08	1795.5	1769.83	1803.21	1681.48	1722.95	1751.56	1814.34	1835.55	1831.21	1708.15	1702.08	1729.46	1757.7	1795.62	1781.9
197.914993	1691.69	1663.84	1764.97	1719.13	1761.88	1770.73	1779.62	1793.35	1798.51	1690.18	1692.13	1790.37	1687.1	1764.6	1805.92	1692.96	1726	1740.09	1724.71	1712.16	1750.58	1751.37	1776.18	1813.25	1824.44	1835.75	1763.27	1695.26	1711.03	1740.86	1770.95	1748.83	1758.43	1788.42	1794.07	1772.52	1801.71	1682.19	1724.38	1752.13	1807.26	1834.51	1829.27	1707.45	1704.63	1731.02	1757.86	1795.32	1778.72
198.410995	1692.28	1663.94	1762.16	1718.96	1758.3	1767.98	1779.6	1790.33	1801.21	1689.72	1688.88	1786.99	1685.51	1764.9	1801.45	1691.46	1726.82	1735.96	1723.82	1710.02	1748.94	1749.1	1773.4	1812.15	1819.22	1833.14	1763.87	1694.13	1712.06	1738.02	1768.71	1744.69	1757	1789.23	1793.68	1770.86	1800.82	1682.24	1720.74	1752.51	1805.79	1834.7	1825.72	1709.02	1703.68	1729.39	1757.36	1791.58	1775.59
198.906006	1693.93	1664.1	1761.79	1718.24	1758.38	1766.91	1777.75	1794.01	1795.15	1687.49	1692.17	1786.42	1686.89	1763.84	1799.2	1692.69	1723.62	1735.35	1719.51	1711.28	1750.01	1751.02	1771.81	1811.96	1818.25	1835.68	1763.63	1694.78	1711.92	1738.56	1769.31	1745.59	1755.69	1783.87	1789.4	1770.33	1798.35	1681.66	1722.84	1749.04	1803.05	1832.98	1823.78	1706.07	1701.38	1728.83	1757.97	1790.1	1775.31
199.401001	1689.89	1663.34	1759.75	1718.56	1755.77	1768.87	1774.17	1789.49	1796.39	1685.35	1688.19	1784.51	1686.93	1762.57	1803.28	1694.08	1725.81	1733.93	1719.55	1711.55	1747.44	1746.74	1773.08	1809.83	1818.92	1836.21	1760.93	1694.02	1711.19	1737.13	1766.85	1745.14	1754.45	1784.31	1788.94	1769.49	1798.82	1680.43	1724.54	1751.03	1801.3	1834.86	1822.58	1705.04	1700.88	1729.43	1756.16	1789.93	1773.8
199.895996	1689.81	1662.69	1758.22	1718.23	1758.17	1767.59	1773.81	1787.4	1793.85	1686.1	1688.88	1786.21	1685.52	1758.29	1797.38	1690.42	1724.98	1736.37	1719.86	1709.03	1746.16	1749.21	1773.5	1807.74	1812.85	1831.01	1760.92	1693.53	1710.39	1738.14	1768.15	1743.18	1755.55	1783.18	1786.76	1766.54	1795.6	1679.35	1720.89	1751.25	1802.3	1829.69	1818.85	1704.56	1702.25	1726.3	1754.54	1788.74	1772.98
200.391006	1690.18	1662.56	1756.03	1716.37	1753.39	1767.66	1772.74	1786.23	1794.61	1687.6	1688.73	1786.6	1684.26	1757.35	1795.55	1690.54	1723.39	1733.79	1721.66	1709.02	1743.85	1743.57	1771.49	1808.35	1815.68	1831	1757.56	1694.65	1709.98	1736.96	1763.44	1741.41	1754.38	1782.77	1785.12	1766.28	1793.12	1679.56	1719.48	1746.01	1802.31	1828.09	1820.69	1705.66	1697.87	1729	1750.43	1786.74	1768.89
200.886993	1692.12	1662.99	1757.02	1715.61	1753.72	1765.34	1770.5	1784.29	1789.89	1686.78	1687.59	1777.38	1684.25	1756.94	1796.96	1688.91	1722.37	1730.78	1718.48	1707.98	1744.95	1745.08	1768.78	1807.08	1813.22	1832.45	1757.35	1694.6	1709.47	1731.86	1761.99	1739	1749.79	1780.03	1779.69	1762.49	1791.51	1676.74	1719.73	1745.18	1797.49	1828.29	1816.42	1704.61	1695.88	1725.17	1750.65	1782.79	1768.07
201.382004	1687.92	1661.07	1754.48	1717.34	1751.94	1762.98	1771.36	1782.26	1790.69	1684.05	1684.41	1781.16	1683.8	1756.52	1794.92	1690.98	1722.13	1731.87	1717.77	1707.14	1743.29	1742.56	1767.46	1803.6	1809.51	1825.97	1757.7	1690.59	1708.35	1734.17	1764.96	1736.7	1749.31	1781.62	1781.25	1763.25	1792.24	1679.77	1717.5	1746.15	1798.42	1826.83	1815.04	1704.46	1700.42	1723.22	1748.8	1782.01	1767.38
201.876999	1690.24	1661.65	1756.13	1712.93	1752.05	1762.29	1770.75	1782.55	1789.29	1686.21	1684.48	1778.63	1683.78	1754.3	1794.36	1690.3	1720.46	1732.88	1718.57	1706.01	1744.23	1743.53	1765.13	1802.07	1810	1828.11	1754.06	1690.44	1707.07	1731.7	1763.76	1734.79	1746.5	1779.33	1781.82	1760.94	1789.78	1678.13	1721.64	1741.74	1793.67	1825.54	1812.63	1702.02	1697.6	1724.35	1749.22	1779.04	1769.37
202.371994	1691.7	1660.81	1752.08	1713.67	1750.59	1760.21	1768.35	1780.87	1785.52	1683.22	1686.47	1778.59	1680.31	1752.8	1793.12	1688.74	1721.21	1729.41	1717.14	1708.17	1740.79	1744.26	1765.59	1798.84	1809.24	1825.55	1754.25	1691.27	1706.72	1730.55	1760.15	1735.47	1748.59	1775.35	1780.4	1757.17	1790.74	1678.22	1712.43	1740.06	1794.46	1824	1815.43	1701.08	1697.99	1722.73	1748.04	1781.49	1766.33
202.867004	1689.2	1661.33	1751.48	1712.54	1748.93	1760.43	1770.81	1780.49	1789.22	1681.94	1686.2	1778.07	1683.51	1751.8	1789.03	1689.48	1720.43	1730.27	1716.42	1706.56	1742.37	1742.1	1764.57	1799.81	1805.77	1823.81	1750.45	1689.93	1709.21	1732.21	1758.83	1733.24	1746.05	1776.79	1775.88	1759.89	1787.64	1677.71	1716.32	1745.06	1791.41	1821.02	1810.73	1696.79	1697.31	1722.04	1744.88	1781.62	1763.19
203.362000	1689.13	1659.31	1750.25	1715.13	1749.71	1760.68	1767.13	1780.25	1786.79	1686.2	1687.43	1772.85	1681.58	1752.08	1786.9	1687.41	1718.54	1728.57	1715.85	1703.88	1738.54	1740.59	1762.68	1798.84	1804.73	1822.43	1749.43	1691.13	1705.08	1730.45	1759.28	1734.53	1742.31	1773.31	1776.64	1760.2	1785.04	1680	1718.97	1739.59	1788.8	1820.13	1810.82	1703.09	1697.36	1722.98	1746.69	1776.16	1764.02
203.858002	1688.72	1660.76	1748.76	1712.51	1749.18	1755.38	1765.54	1777.36	1782.82	1682.86	1685.46	1773.15	1681.1	1751.91	1785.86	1686.98	1716.36	1727.22	1713.73	1704.94	1734.92	1737.49	1759.59	1793.79	1807.61	1816.18	1747.18	1688.78	1703.63	1726.11	1756.43	1731.35	1744.63	1771.21	1772.99	1754.01	1781.94	1678	1715.29	1739.94	1784.42	1816.94	1808.87	1701.48	1696.41	1721.35	1748.39	1773.56	1761.73
204.352997	1688.27	1658.53	1745.92	1711.67	1747.59	1758.11	1765.91	1777.17	1785.41	1682.44	1683.35	1770.43	1680.04	1749.02	1785.25	1684.9	1716.47	1724.82	1714.19	1704.53	1737.11	1736.27	1760.27	1795.98	1801.38	1816.06	1743.52	1688	1704.88	1728.38	1757.07	1732.88	1744.01	1774.74	1774.69	1755.72	1784.55	1678.42	1716.71	1738.5	1788.02	1817.23	1805.95	1701.87	1696.04	1718.66	1745.36	1776.59	1761.72
204.848007	1686.55	1659.88	1749.2	1712.63	1749.27	1755.95	1762.38	1775.29	1781.22	1682.85	1681.97	1772.92	1682.37	1747.44	1785.43	1689.91	1716.45	1727.38	1714.45	1705.18	1735.53	1736.96	1757.54	1791.95	1799.46	1816.08	1746.33	1687.09	1705.44	1726.82	1753.45	1729.55	1742.43	1769.72	1772.4	1755.33	1782.59	1677.79	1713.64	1739.48	1786.91	1815.96	1806.32	1700.74	1694.46	1720.65	1742.17	1774.6	1761.71
205.343002	1687.29	1659.13	1747.91	1713.07	1747.41	1757.66	1762.19	1776.43	1780.55	1683.3	1682.62	1770.24	1679.34	1748.18	1783.73	1684.83	1715.39	1725.41	1713.46	1702.34	1736.29	1736.12	1758.94	1790.71	1798.92	1815.24	1744.33	1686.21	1704.37	1727.27	1753.76	1730.1	1740.8	1771.46	1770.61	1751.59	1778.89	1677.66	1714.85	1739.01	1786.21	1816	1805.88	1697.88	1694.23	1718.85	1739.98	1775.86	1759.24
205.839005	1688.61	1660.9	1746.16	1710.98	1744.29	1755.31	1762.72	1773.91	1778.89	1683.04	1682.31	1767.95	1680.82	1745.33	1782.19	1685.39	1714.48	1726.74	1712.04	1702.15	1731.8	1735.5	1755.2	1790.23	1797.22	1812.59	1746.04	1687.76	1703.27	1726.75	1752.38	1730.24	1740.56	1768.13	1770.58	1754.26	1778.27	1677.32	1714.54	1736.7	1781.98	1816.06	1803.05	1699.41	1694.11	1719.6	1741.05	1770.36	1760.09
206.334000	1685.13	1659.43	1745.51	1711.22	1744.99	1752	1761.53	1772.65	1781.95	1684.22	1682.06	1766.1	1679.28	1745.83	1780.91	1687.4	1714.82	1725.66	1713.99	1701.81	1733.85	1735.62	1758.33	1789.82	1796.57	1811.7	1742.15	1689.35	1703.24	1725.07	1751.94	1729.15	1740.66	1768.8	1769.17	1752.22	1777.2	1674.58	1713.75	1736.07	1782.74	1810.26	1800.45	1696.72	1693.25	1716.63	1741.78	1768.44	1756.24
206.828995	1685.83	1661.22	1746.08	1711	1742.32	1754.99	1761.33	1771.7	1774.35	1681.4	1683.63	1767.62	1678.83	1744.88	1775.69	1684.16	1716.54	1722.17	1712.4	1698.76	1731.73	1733.26	1754.11	1787.56	1794.63	1812.11	1746.3	1688.91	1701.11	1724.57	1751.15	1728.62	1738.79	1764.45	1768.86	1749.42	1775.19	1672.31	1712.55	1731.79	1779.21	1808.98	1799.12	1698.92	1695.47	1717.25	1738.69	1769.8	1759.34
207.324005	1685.52	1659.64	1742.58	1709.48	1742.85	1750.74	1759.09	1767.03	1776.17	1682.43	1680.63	1764.62	1679.28	1742.63	1779.39	1684.13	1711.28	1723.3	1707.43	1698.71	1731.39	1732.3	1749.96	1784.9	1791.65	1809.48	1742.7	1686.58	1700.66	1725.54	1750.92	1729.43	1738.18	1767.69	1768.37	1747.7	1775.18	1673.35	1709.87	1733.45	1778.85	1810.25	1795.56	1697.16	1690.25	1714.91	1737.73	1768.65	1751.81
207.819000	1682.59	1657.26	1740.5	1710.83	1742.2	1748.1	1755.99	1766.46	1772.94	1680.25	1680.59	1762.16	1676.64	1741.26	1779.1	1683.7	1711.79	1719.2	1710.54	1697.92	1729.12	1732.37	1750.15	1784.29	1792.13	1804.92	1743.5	1686.04	1701.62	1721.36	1748.5	1723.11	1735.01	1762.44	1764.16	1747.08	1773.47	1672.25	1710.04	1730.39	1777.71	1805.43	1793.74	1694.93	1689.36	1714.3	1734.82	1765.92	1751.59
208.315002	1681.46	1658.42	1739.42	1707.83	1741.1	1750.05	1755.97	1771.1	1774.19	1681.01	1681.24	1762.81	1681.14	1739.28	1775.52	1682.71	1711.55	1719.95	1707.65	1698.35	1730.81	1731.94	1748.75	1783.61	1789.88	1807.15	1738.96	1684.77	1697.81	1719.97	1746.23	1725.2	1736.06	1761.32	1762.86	1745.25	1769.69	1672.3	1710.77	1729.36	1776.14	1803.91	1790.67	1695.68	1689.04	1710.75	1736.77	1766.08	1746.9
208.809998	1685.24	1658.02	1739.59	1704.8	1741.9	1746.91	1751.75	1766.03	1771.81	1677.71	1679.78	1761.6	1675.61	1738.52	1772.09	1684.61	1711.71	1720.54	1707.8	1698.1	1728.34	1729.79	1747.3	1778.84	1785.55	1802.25	1734.92	1684.72	1698.96	1721	1746.57	1726.35	1734.66	1759.75	1762.12	1745.5	1768.72	1673.61	1709.97	1728.46	1775.58	1802.65	1788.72	1695.57	1691.29	1711.37	1735.16	1761.52	1750.4
209.304993	1682.5	1656.81	1734.36	1706.6	1739.38	1749.01	1753.52	1764.52	1770.8	1680.35	1678.76	1758.95	1677.47	1736.03	1771.81	1685.05	1709.45	1718.55	1708.61	1695.03	1729.29	1728.95	1748.68	1778.02	1788.03	1800.26	1739.61	1685.39	1700.75	1721.01	1748.15	1724.32	1731.95	1758.54	1763	1742.6	1769.73	1673.12	1709.55	1727.91	1775.29	1803.23	1788.8	1693.26	1691.27	1713.73	1733.05	1761.27	1750.41
209.800003	1681.89	1657.8	1739.43	1705.35	1738.44	1744.71	1749.97	1761.93	1770.52	1679.71	1677.28	1759.72	1675.92	1734.9	1769.92	1683.04	1711.5	1717.3	1708.49	1696.61	1728.79	1726.49	1745.31	1780.07	1786.55	1800.29	1737.57	1682.66	1698.61	1720.54	1746.46	1721.11	1730.22	1758.24	1760.32	1742.57	1767.65	1674.67	1707.65	1731.2	1774.11	1800.72	1788.3	1692.78	1692.96	1712.49	1734.61	1758.68	1747.13
210.294998	1682.23	1657.67	1735.86	1704.29	1738.73	1743.65	1749.72	1762.54	1766.8	1676.89	1677.97	1757.58	1674.76	1735.28	1768.98	1684.68	1709.13	1719.11	1705.54	1694.48	1724.8	1726.97	1744.3	1774.46	1783.08	1798.74	1734.18	1684.24	1698.1	1718.31	1743.2	1721.76	1730.79	1760.39	1760.63	1739.93	1767.83	1671.08	1709.01	1725.49	1770.99	1801.07	1787.11	1692.09	1691.74	1710.31	1731.83	1757.38	1746.44
210.791000	1680.89	1654.97	1736.43	1703.02	1737.87	1744.77	1749.8	1759.42	1766.87	1676.95	1680.44	1759.51	1674.87	1736.94	1768.97	1681.72	1708.3	1715.33	1706.58	1697.3	1723.18	1726.33	1745.04	1774.12	1782.92	1794.43	1735.27	1685.12	1696.66	1717.61	1741.05	1721.89	1729.38	1754.26	1758.98	1741.77	1764.32	1672.87	1704.95	1724.72	1770.05	1797.19	1785.18	1695.66	1690.08	1709.79	1731.35	1758.11	1748.25
211.285995	1681.68	1658.79	1734.31	1702.95	1734.9	1744.46	1751.61	1760.72	1765.82	1678.35	1680.65	1753.59	1673.98	1733.67	1767.03	1680.35	1706.66	1714.76	1701.57	1692.71	1725.68	1725.8	1743.85	1773.46	1783.41	1795.56	1733	1685.33	1694.43	1715.36	1739.65	1720.89	1729.58	1754.41	1757.76	1740.28	1763.17	1672.11	1707.33	1725.08	1767.55	1795.96	1785.44	1689.6	1686.94	1709.84	1728.33	1757.64	1744.43
211.781006	1680.81	1658.3	1735.13	1705.02	1733.96	1742.73	1746.54	1758.29	1763.84	1677.45	1679.47	1755.39	1676.06	1732.65	1765.96	1681.2	1705.42	1714.49	1706.42	1693.47	1724.3	1724.03	1745.92	1769.48	1779.84	1793.36	1731.75	1682.57	1695.16	1716.54	1743.3	1721	1728.24	1752.58	1756.81	1739.13	1766.3	1671.33	1706.98	1723.04	1763.13	1794.75	1782.26	1692.06	1685.8	1708.13	1727.95	1753.47	1742.68
212.276001	1682.82	1657.98	1733.38	1704.44	1731.27	1739.83	1747.19	1759.29	1762.45	1679.27	1677.21	1752.77	1674.14	1734.41	1765.13	1680.41	1705.19	1714.77	1703.24	1693.04	1721.14	1723.19	1741.9	1768.72	1778.66	1793.98	1731.21	1680.99	1694.97	1716.11	1740.06	1719.06	1726.64	1753.07	1753.59	1736.98	1761.96	1671.13	1704.58	1722.28	1764.68	1794.58	1778.4	1690.37	1687.72	1706.44	1729.7	1752.46	1741.28
212.770996	1681.08	1657.6	1729.15	1705.32	1733.21	1739.53	1747.1	1756.69	1761.68	1678.74	1677.04	1754.77	1674.84	1730.17	1760.73	1679.24	1705.27	1712.24	1705.84	1690.92	1722.86	1721.05	1740.85	1771.11	1780.31	1790.89	1732.42	1681.59	1695.71	1714.51	1738.05	1718.43	1725.29	1753.63	1753.47	1736.85	1760.88	1671.68	1706.82	1721.9	1763.53	1791.85	1781.91	1690.84	1686.47	1704.6	1728.2	1751.98	1739.91
213.266998	1680.92	1656.49	1728.4	1702.5	1733.72	1740.96	1742.91	1754.6	1759.38	1677.41	1676.95	1750.74	1674.15	1727.26	1757.92	1680.51	1702.73	1713.24	1700.05	1692.19	1721.96	1723	1740.88	1769.54	1775.93	1788.78	1726.89	1681.96	1694.9	1714.56	1736.36	1716.4	1724.81	1748.91	1751.75	1732	1758.71	1669.8	1704.42	1723.03	1761.53	1790.38	1778.44	1689.9	1686.52	1706.93	1724.42	1751.26	1741.56
213.761993	1681.58	1657.89	1727.82	1706.06	1731.96	1736.2	1745.89	1753.13	1760.45	1675.76	1676.46	1750.34	1673.39	1729.4	1760.12	1680.96	1701.47	1712.68	1701.95	1692.06	1719.96	1719.85	1740.62	1768.37	1776.06	1788.43	1727.88	1680.66	1693.63	1714.39	1734.42	1713.92	1724.69	1749.29	1750.19	1735.51	1758	1669.54	1702.22	1720.58	1761.42	1790.74	1772.68	1689.93	1683.94	1704.91	1726.57	1750.43	1740.61
214.257004	1680.54	1655.53	1729.09	1703.55	1731.13	1739.45	1743.98	1750.78	1758.41	1674.83	1674.84	1747.67	1673.53	1726.02	1758.72	1677.6	1703.67	1711.45	1701.93	1691.79	1718.08	1718.82	1736.19	1764.17	1772.28	1786.24	1728.05	1680.4	1692.63	1710.93	1737.98	1716.76	1724.42	1747.73	1748.88	1734.4	1755.87	1670.19	1699.5	1719.78	1757.77	1786.72	1772.98	1688.52	1685.73	1704.88	1725.27	1749.46	1740.19
214.751999	1678.45	1658.25	1728.46	1704.57	1730.56	1736.54	1742.69	1753.01	1762.17	1676.59	1676.1	1747.54	1673.85	1728.12	1756.8	1677.7	1704.48	1710.96	1701.11	1690.7	1719.84	1718.01	1738.18	1767.38	1772.24	1786.54	1725.07	1680.58	1693.45	1712.09	1735.63	1715.56	1726.44	1748.12	1747.49	1731.04	1756.33	1670.9	1702.63	1719.46	1757.47	1788.71	1775.18	1689.23	1686.02	1705.74	1724.07	1747.63	1737.96
215.248001	1679.1	1655.74	1727.76	1701.98	1727.71	1735.24	1739.59	1753.01	1759.83	1676.7	1678.46	1747.68	1672.51	1730.65	1758.72	1678.88	1704.8	1709.77	1699.54	1688.99	1718.48	1720.88	1739.3	1764.89	1771.19	1789.7	1726.45	1682.07	1693.19	1711.16	1734.85	1715.81	1723.16	1745.51	1751.65	1734.44	1755.42	1669.98	1701.33	1719.68	1758.64	1789.46	1774.35	1690.69	1684.26	1703.46	1725.6	1748.39	1735.37
215.742996	1676.6	1654.31	1723.8	1699.68	1728.2	1733.76	1741.25	1747.39	1756.23	1675.65	1677.37	1746.1	1671.95	1726.35	1755.01	1680.44	1704.54	1709.3	1698.29	1689.35	1718.9	1718.3	1737.15	1765.26	1771.64	1783.62	1724.41	1681.38	1693.28	1709.97	1733.96	1717.53	1720.79	1747.04	1745.75	1729.85	1753	1670.27	1702.22	1717.07	1758.25	1785.67	1771.72	1690.58	1688.44	1704.6	1724.54	1747.17	1736.38
216.238007	1681.01	1654.82	1727.01	1700.38	1728.89	1731.5	1739.95	1749.48	1756.21	1675.85	1678.38	1745.46	1672.67	1726.45	1755.97	1679.16	1700.01	1708.14	1698.97	1689.79	1715.72	1717.61	1734.9	1760.46	1770.63	1782.83	1724.24	1678.4	1692.03	1710.24	1734.84	1713.54	1722.5	1744.26	1745.63	1729.13	1751.93	1669.4	1698.84	1718.82	1753.58	1783.45	1770.08	1688.51	1683.42	1701.77	1721.17	1742.94	1732.74
216.733002	1677.55	1654.54	1725.06	1700.91	1728.64	1737.93	1737.07	1750.85	1758.34	1676.89	1678.75	1744.88	1671.34	1724.93	1757.53	1677.42	1700.83	1708.08	1699.38	1689.48	1716.84	1714.95	1732.87	1763.68	1769.73	1781.61	1724.73	1680.73	1690.77	1709.75	1731.31	1714.23	1719.21	1744.13	1745.07	1731.1	1750.77	1668.59	1703.09	1717.31	1753.13	1780.54	1770.54	1687.34	1682.82	1702.79	1720.76	1744.89	1732.72
217.227997	1673.59	1654.91	1724.4	1700.48	1728.29	1730.83	1740.55	1747.18	1755.18	1673.43	1676.12	1744.07	1671.55	1723.98	1754.24	1675.31	1699.26	1706.15	1699.98	1686.85	1717	1714.27	1735.56	1758.7	1767.44	1782.97	1721.27	1679.15	1692.47	1708.7	1732.24	1712.11	1719.36	1743.1	1743.41	1727.08	1753.02	1671.38	1698.4	1715.67	1752.41	1779.84	1768.78	1686.48	1685.74	1701.63	1720.3	1747.85	1731.47
217.723999	1679.98	1653.17	1722.33	1699.09	1727.86	1734.43	1738.44	1746.26	1752.06	1673.63	1675.64	1742.35	1669.73	1721.42	1753.5	1677.44	1699.36	1707.57	1698.21	1686.68	1714.25	1717.12	1734.63	1759.89	1767.19	1782.01	1721.7	1677.73	1688.5	1707.61	1730.03	1711.64	1720.23	1739.05	1743.79	1728.9	1748.76	1666.48	1699.3	1714.43	1749.59	1777.69	1764.1	1686.26	1679.2	1699.25	1717.82	1742.9	1730.55
218.218994	1675.7	1652.88	1722.91	1698.26	1729.19	1729.72	1736.12	1747.98	1755.35	1673.41	1672.94	1742.11	1670.12	1723.1	1752.76	1676.32	1697.69	1705.47	1698.53	1687.81	1715.79	1712.77	1729.25	1759.76	1763.74	1779.06	1720.43	1678.74	1688.29	1707.1	1733.37	1709.94	1717.55	1741.43	1744.48	1727.17	1750.01	1666.99	1697.12	1713.03	1748.88	1778.9	1763	1684.21	1681.83	1697.4	1715.95	1742.24	1727.72
218.714005	1677.2	1652.97	1722.77	1697.05	1723.92	1730.8	1736.59	1745.34	1749.85	1673	1674.06	1742.11	1669.42	1722.49	1750.22	1677.05	1698.05	1705.55	1696.57	1686.81	1712.3	1715.5	1733.35	1756.54	1761.53	1776.84	1721.35	1678.27	1689.88	1706.44	1729.61	1712.23	1717.12	1740.77	1739.97	1728.43	1746.93	1668.5	1699.83	1716.27	1748.49	1778.2	1763.6	1686.83	1681.91	1699.53	1716.79	1740.4	1732.23
219.209000	1676.63	1653.72	1719.68	1700.12	1724.07	1728.1	1735.94	1746.4	1749.84	1673.15	1674.49	1738.68	1669.48	1721.98	1751.01	1676.68	1697.32	1701.12	1697.08	1687.04	1713.52	1712.22	1731.28	1754.95	1763.17	1777.85	1718.29	1677.55	1687.14	1706.93	1728.92	1709.45	1715.64	1736.97	1740.06	1726.48	1747.04	1668.97	1696.98	1712.46	1748.17	1777.97	1762.18	1685.09	1680.09	1696.7	1723.16	1740.98	1727.96
219.703995	1674.57	1653.54	1721.21	1695.21	1723.86	1731.6	1736.78	1742.42	1752.02	1673.57	1675.93	1737.64	1669.83	1718.57	1744.62	1674.61	1697.35	1704.75	1695.2	1685.19	1713.51	1711.86	1730	1755.11	1760.5	1777.05	1719.6	1677.9	1688.05	1705.76	1729.65	1708.04	1713.54	1740.12	1740.26	1726.35	1743.46	1667.3	1695.77	1711.1	1749.6	1775.32	1762.13	1683.85	1682.98	1698.19	1718.14	1741.09	1728.94
220.199997	1675.82	1652.02	1718.81	1696.6	1723.3	1729.57	1731.5	1743.28	1750.27	1671.89	1674.88	1738.41	1669.13	1720.06	1746.72	1676.27	1698.05	1703.68	1694.35	1686.63	1712.94	1710.81	1729.48	1751.85	1760.21	1777.51	1717.53	1680.17	1688.5	1704.41	1729.71	1707.46	1716.03	1737.35	1740.18	1723.77	1745.64	1666.43	1694.95	1711.01	1746.14	1774.71	1759.89	1684.88	1679.71	1696.33	1715.96	1738.65	1728.66
220.695007	1676.85	1652.86	1715.29	1695.38	1724.26	1729.8	1733.67	1744.04	1748.81	1671.37	1674.43	1736.61	1670.01	1720.21	1747.05	1675.19	1695.56	1702.98	1693.44	1685.29	1710.87	1709.84	1727.49	1751.76	1758.88	1774.55	1715.61	1677.35	1686.81	1705.64	1728.09	1709.22	1713.52	1737.13	1739.47	1723.85	1747.14	1667.45	1694.85	1713.28	1745.88	1772.45	1760.17	1683.02	1681.13	1698.14	1714.29	1738	1727.56
221.190002	1672.91	1652.19	1717.23	1698.42	1721.06	1727.45	1732.97	1739.47	1744.63	1669.58	1672.88	1736.49	1665.37	1718.41	1746.92	1674.52	1695.58	1701.59	1694.77	1685.71	1710.12	1710.15	1726.69	1750.92	1760.34	1773.82	1714.86	1674.7	1685.56	1703.67	1727.77	1707.86	1714.85	1735.66	1737.4	1720.59	1744.96	1665.41	1694.88	1710.97	1743.71	1774.3	1757.47	1683.7	1678.62	1696.25	1714.82	1736.63	1727.22
221.684998	1673.28	1650.26	1712.39	1694.3	1720.21	1727.57	1729.78	1740.9	1747.23	1669.97	1673.41	1737.21	1668.57	1718.78	1743.85	1674.64	1695.01	1702.32	1694.97	1686.6	1710.38	1710.28	1727.55	1752.1	1757.7	1771.62	1715.3	1677.92	1686.85	1704.25	1725.83	1705.62	1713.67	1737.73	1734.83	1724.37	1744.2	1665.41	1696.43	1708.03	1745.06	1772.35	1757.75	1679.46	1678.86	1692.16	1712.18	1736.48	1727.13
222.179993	1673.44	1652.4	1715.01	1694.91	1717.41	1724.77	1729.09	1737.88	1746	1671.93	1672.38	1733.95	1668.52	1716.45	1743.67	1673.46	1697.72	1702.09	1691.87	1682.24	1709.74	1708.75	1724.67	1753.48	1756.55	1772.27	1715.11	1671.88	1684.35	1703.15	1723.77	1706.56	1712.79	1732.1	1733.51	1718.17	1739.67	1664.17	1696.18	1709.54	1741.27	1770.35	1757.59	1683.8	1677.98	1694.16	1710.74	1736.96	1723.96
222.675995	1672.42	1651.23	1714.63	1694.54	1718.9	1726.67	1729.03	1738.1	1744.92	1670.31	1672.7	1732.17	1669.71	1713.62	1741.71	1673.86	1696.07	1702.94	1693.3	1684.81	1709.12	1709.55	1725.92	1750.8	1756.55	1768.48	1715.57	1676.87	1685.21	1706.04	1723.93	1705.57	1710.22	1734.4	1736.8	1722.24	1739.39	1665.28	1693.45	1707.89	1741.61	1770.28	1754.78	1682.78	1677.75	1694.71	1713.7	1731.33	1726.87
223.171005	1671.96	1651.82	1716.63	1695.02	1719.43	1724.88	1725.72	1737.53	1740.19	1671.66	1671.32	1733.1	1667.25	1712.12	1739.78	1673.61	1694.67	1701.25	1694.78	1681.11	1707.78	1710.77	1728.04	1747.23	1755.35	1770.25	1711.41	1673.88	1684.28	1700	1723.18	1705.98	1710.78	1733.59	1735.57	1717.38	1737.49	1665.16	1693	1707.56	1741.87	1766.08	1753.03	1681.72	1679.93	1695.56	1713.33	1731.92	1723.94
223.666000	1671.85	1653.08	1713.74	1693.02	1719.25	1725.47	1725.46	1737.28	1745.3	1671.87	1671.7	1734.22	1664.71	1715.48	1742.04	1676.68	1694.15	1700.8	1692.78	1682.81	1706.43	1708.34	1723.71	1747.26	1755.31	1769.16	1712.39	1675.41	1681.41	1700.49	1723.83	1702.99	1711.76	1733.03	1735.02	1718.67	1738.14	1663.15	1693.9	1707.19	1742.39	1767.59	1757.13	1682.54	1678.45	1691.79	1710.89	1730.34	1725.45
224.160995	1671.51	1653.24	1713.68	1693.46	1717.23	1723.79	1727.64	1735.4	1742.93	1669.98	1667.32	1734.79	1664.43	1714.34	1740.25	1672.77	1692.85	1699.6	1690.25	1678.28	1706.79	1705.49	1721.82	1746.32	1752.3	1765.96	1713.55	1674.19	1683.85	1701.21	1720.45	1704.56	1708.64	1730.05	1733.98	1717.35	1735.88	1663.98	1693.4	1706.34	1737.75	1764.69	1750.61	1681.22	1678.37	1691.38	1710.9	1732.27	1721.42
224.656006	1673.84	1651.75	1712.43	1689.43	1714.51	1720.51	1725.28	1734.01	1742.43	1666.78	1669.11	1729.36	1665.02	1710.53	1735.32	1672.39	1693.25	1699.36	1691.47	1680.07	1705.02	1706.63	1722.23	1746	1751.73	1766.74	1710.2	1672.51	1682.65	1699.88	1720.74	1700.23	1707.08	1730.27	1732.13	1716	1736.51	1664.73	1690.88	1704.52	1739.3	1764.57	1753.17	1679.54	1676.71	1690.63	1707.87	1727.71	1718.55
225.151993	1673.59	1651.84	1711.45	1693.14	1715.97	1719.16	1727.1	1734.43	1738.21	1668.01	1669.3	1729.74	1664.2	1710.96	1736.45	1670.89	1690.92	1698.59	1689.79	1680.84	1705.36	1705.3	1720.94	1743.07	1751.41	1768.34	1710.55	1672.96	1683.92	1698.67	1720.7	1701.56	1708.97	1732.49	1728.84	1714.99	1735.09	1662.9	1691.06	1703.55	1736	1766.25	1748.24	1679.46	1675.24	1691.08	1709.17	1733.07	1717.47
225.647003	1672.88	1651.54	1710.4	1691.83	1714.69	1719.38	1722.89	1734.8	1739.03	1668.74	1668.93	1728.66	1664.67	1711.75	1735.97	1673.22	1691.03	1699.77	1689.86	1679.07	1705.43	1704.27	1721.17	1742.46	1750.26	1763.73	1708.98	1674.36	1684.93	1698.97	1719.92	1702.32	1706.57	1726.81	1728.27	1716.92	1736.57	1663.59	1694.1	1702.67	1733.55	1762.8	1748.84	1678.81	1675.29	1690.61	1708.59	1727.68	1717.61
226.141998	1672.15	1651.13	1712.12	1691.46	1714.06	1719.01	1722.37	1733.75	1738.2	1666.95	1670.85	1728.83	1665.96	1708.43	1736.12	1669.25	1689.05	1697.16	1689.61	1682.26	1704.04	1705.95	1722.64	1741.86	1747.21	1763.56	1710.17	1673.02	1681.89	1697.14	1720.04	1703.74	1705.24	1728.02	1728	1716.35	1736.54	1663.45	1688.7	1703.66	1734.03	1760.68	1745.45	1679.83	1676.98	1690.25	1707.05	1728.77	1718.78
226.636993	1670.69	1651.34	1709.5	1692.35	1716.37	1722.97	1723.43	1731.8	1738.57	1668.83	1668.08	1728.47	1665.26	1710.68	1735.32	1672.52	1690.47	1698	1691.01	1682.46	1706.52	1706.12	1721.1	1740.16	1748.51	1762.4	1709.11	1672.02	1684.68	1697.74	1720.1	1700.53	1706.86	1727.15	1729.59	1716.51	1734.18	1663.28	1691.5	1705.33	1734.37	1761.52	1747.99	1678.9	1675.09	1691.41	1707.99	1728.62	1717.67
227.132004	1671.16	1650.11	1708.42	1693.08	1715.2	1723.61	1725.01	1732.21	1738.76	1671.1	1672.02	1726.7	1665	1712.08	1735.48	1671.71	1691.33	1696.69	1689.13	1681.95	1705.22	1709.52	1721.51	1743.2	1746.41	1760.18	1710.48	1672.65	1683.04	1698.49	1717.3	1699.71	1707.34	1725.35	1728.13	1715.53	1735.2	1662.48	1692.27	1701.21	1733.05	1762	1741.39	1678.46	1674.53	1690.57	1707.08	1727.76	1718.68
227.628006	1672.07	1650.67	1708.6	1692.79	1713.12	1715	1722.13	1732.94	1735.71	1667.14	1670.14	1725.69	1664.06	1707.47	1735.77	1671.92	1690.63	1695.89	1686.23	1678.02	1703.26	1703.65	1715.98	1738.51	1743.51	1761.45	1707.76	1673.25	1679.47	1697.75	1716.29	1702	1703.47	1724.25	1725.09	1712.36	1732	1662.54	1693.49	1701.44	1730.21	1758.27	1745.88	1679.44	1674.57	1689.2	1707.68	1726.44	1714.96
228.123001	1671.22	1649.44	1707.57	1689.38	1710.92	1718.65	1722.18	1731.2	1734.57	1666.45	1668.4	1729.87	1663.4	1706.92	1735.52	1670.65	1690.11	1693.1	1687.64	1678.47	1701.46	1700.26	1717.52	1737.88	1744.67	1759.96	1707.58	1673.62	1681.18	1698.21	1719.69	1696.22	1706.79	1724.33	1726.52	1709.98	1731.4	1662.53	1687.88	1699.47	1728.4	1760.56	1744.21	1677.96	1672.48	1686.08	1705.43	1727.12	1714.84
228.617996	1668.81	1650.28	1708.57	1691.21	1711.8	1716.55	1721.06	1726.78	1733.17	1667.93	1667.99	1725.2	1661.26	1707.44	1732.51	1670.33	1688.07	1694.25	1685.93	1677.47	1701.12	1699.19	1714.72	1739.7	1743.05	1758.02	1706.94	1670.01	1679.46	1695.63	1716.69	1698.37	1700.7	1722.57	1726.02	1708.56	1731.35	1662.54	1687.07	1698.85	1728.44	1756.23	1742.73	1677.09	1670.9	1686.23	1706.06	1722.68	1713.82
229.113007	1671.2	1649.88	1706.05	1692.43	1713.24	1715.49	1719.38	1728.77	1734.11	1666.52	1667.73	1723.96	1663.68	1705.73	1730.63	1668.85	1689.29	1692.93	1687.95	1677.84	1700.23	1700.84	1716.04	1735.59	1743.03	1759.89	1705.68	1673.14	1677.71	1695.63	1716.15	1698.63	1701.1	1722.09	1720.08	1710.2	1728.94	1662.5	1688.18	1696.3	1729.56	1756.54	1741.74	1676.82	1672.89	1685.56	1704.61	1723.15	1715.99
229.608994	1671.45	1650.34	1706.48	1690.02	1713.17	1711.23	1718.43	1728.77	1734.13	1668.3	1665.86	1726.61	1663.33	1707.25	1730.05	1671.27	1688.68	1692.16	1686.57	1677.47	1701.11	1699.02	1713.04	1737.07	1744.12	1752.74	1705.58	1672.52	1679.58	1693.67	1712.67	1697	1699.44	1722.05	1723.02	1708.75	1727.74	1661.48	1689.25	1697.21	1726.34	1753.05	1740.47	1676.69	1671.88	1684.06	1704.37	1722.64	1712.65
230.104004	1668.83	1649.87	1704.59	1689.15	1710.56	1714.02	1719.25	1727.37	1735.78	1668.67	1668.32	1722.05	1662.22	1704.51	1730.29	1669.31	1686.4	1690.71	1686.81	1676.51	1701.05	1698.34	1714.3	1735.7	1742.84	1756.88	1702.95	1672.54	1677.72	1691.99	1710.88	1695.93	1700.41	1721.06	1724.27	1710.16	1729.01	1660.44	1689.27	1697.83	1726.21	1754.26	1740.3	1676	1671.85	1684.67	1700.9	1721.32	1711.19
230.598999	1668.12	1650.27	1706.63	1691.42	1709.76	1714.52	1718.68	1725.19	1733.32	1663.38	1668.06	1721.78	1661.88	1705.56	1727.82	1671.33	1686.22	1692.54	1686.93	1677.8	1699.24	1698.58	1713.17	1732.99	1739.73	1754.63	1701.26	1670.56	1678.61	1692.77	1713.26	1694.77	1700.21	1719.84	1720.64	1708.89	1728.38	1661.05	1686.6	1697.29	1726.91	1753.45	1740.34	1676.66	1671.88	1685.65	1704.07	1720.34	1712.64
231.093994	1668.28	1651.09	1703.85	1691.28	1708.9	1714.7	1719.23	1725.12	1731.55	1666.46	1667.23	1720.17	1662.94	1704.86	1731.79	1668.69	1687.93	1692.84	1686.65	1676.78	1700.22	1698.01	1713.85	1734.17	1739.94	1754.84	1704.08	1671.25	1678.92	1693.04	1715.97	1695.19	1699.76	1720.6	1721.77	1708.16	1725.2	1661.87	1685.32	1697.67	1725.75	1752.33	1737.11	1676.3	1671.06	1687	1701.84	1720.96	1711.72
231.589005	1668.01	1649.47	1702.22	1688.33	1709.86	1712.71	1714.5	1726.85	1734.13	1667.02	1665.71	1719.49	1663.5	1704.35	1728.26	1667.28	1683.8	1691.1	1683.45	1677.34	1697.7	1697.58	1710.49	1730.58	1737.91	1748.94	1701.56	1670.32	1677.13	1694.12	1714.02	1694.03	1700.6	1719.51	1720.2	1704.76	1724.8	1660	1686.87	1698.87	1725.89	1753.18	1738.51	1673.31	1671.92	1685.83	1701.04	1721.65	1712.86
232.085007	1667.72	1649.95	1700.44	1686.12	1708.86	1714.1	1717.6	1727.29	1730.96	1667.22	1666.94	1718.9	1661.45	1703.95	1728.81	1669.61	1686.98	1692.32	1688.03	1675.14	1697.24	1700.44	1714.96	1731.93	1740.11	1752.45	1702.63	1669.2	1677.47	1695.17	1709.67	1694.87	1700.34	1718.56	1720.71	1705.68	1726.03	1659.69	1688.15	1696.29	1723.34	1750.63	1738.27	1673.54	1673.14	1683.17	1701.73	1718.91	1709.07
232.580002	1665.97	1647.41	1701.94	1689.03	1708.67	1712.15	1717.76	1723.38	1728.85	1664.48	1668.31	1720.01	1660.17	1705.31	1727.17	1668.5	1686.76	1691.26	1684.65	1675.4	1695.25	1697.65	1712.85	1730.3	1738.62	1750.35	1703.73	1669.58	1679.61	1693.14	1710.34	1695.72	1699.79	1721.33	1720.13	1708.88	1723.58	1660.44	1685.72	1696.38	1720.88	1750.24	1740.05	1676.37	1670.19	1686.31	1699.81	1721.13	1709.35
233.074997	1666.72	1649.38	1700.29	1686.98	1705.01	1711.7	1714.96	1723.48	1729.32	1666.69	1666.54	1717.94	1659.71	1701.6	1724.53	1670.29	1685.04	1688.4	1683.46	1676.52	1696.61	1697.34	1711.79	1730.85	1738.11	1748.69	1699.35	1670.27	1675.74	1693.48	1709.54	1693.08	1698.06	1718.62	1719.78	1707	1722.3	1661.01	1685.35	1695.87	1722.8	1748.04	1734.51	1675.55	1670.47	1683.88	1700.15	1717.43	1708.89
233.570007	1668.33	1649.88	1700.58	1687.83	1705.6	1711.3	1715.5	1723.24	1731.42	1666.33	1664.96	1720.31	1659.95	1703.42	1724.37	1668.61	1684.45	1690.92	1683.7	1672.74	1698.39	1697.79	1710.86	1731.62	1735.32	1748.4	1700.49	1669.66	1678.26	1692.26	1710.71	1691.1	1699.48	1717.98	1716.5	1703.59	1721.32	1658.06	1685.02	1693.44	1719.88	1746.36	1735.72	1673.13	1669.15	1682.62	1697.77	1717.41	1706.31
234.065002	1665.01	1646.97	1699.24	1685.81	1708.16	1710.46	1714.59	1722.17	1729.72	1665.32	1664.43	1718.11	1660.12	1698.78	1726.29	1666.3	1684.68	1688.28	1680.88	1674.56	1696.66	1696.14	1709.53	1728.31	1735.18	1747.54	1698.14	1666.85	1677.68	1689.23	1708.34	1691.61	1697.74	1716.48	1718.66	1705.58	1720.28	1659.6	1682.56	1693.12	1721.54	1747.89	1733.01	1673.82	1668.23	1681.69	1698.16	1715.56	1707.81
234.561005	1665.83	1649.24	1701.01	1684.69	1704.38	1706.84	1712.24	1722.23	1728.03	1663.02	1666.41	1716.93	1657.05	1700.52	1721.23	1667.56	1684.15	1687.8	1681.44	1672.34	1696.46	1694.28	1710.08	1728.64	1734.74	1748.1	1699.97	1668.92	1675.02	1688.09	1707.31	1692.41	1695.49	1715.3	1715.71	1704.09	1717.55	1659.02	1682.19	1693.76	1718.84	1747.5	1730.51	1672.98	1668.3	1679.59	1697.13	1717.49	1706.74
235.056000	1665.11	1649.98	1699.19	1683.46	1704.17	1709.8	1712.43	1720.11	1726.44	1662.68	1661.6	1716.34	1657.97	1700	1719.56	1667.56	1682.77	1687.75	1679.95	1673.06	1693.32	1691.92	1705.23	1726.78	1731.36	1749.6	1698.05	1668	1674.09	1689.25	1710.25	1690.39	1694.75	1713.25	1716.86	1702.4	1721.75	1660.52	1683.12	1692.63	1717.67	1745.16	1734.59	1672.22	1668.38	1680.7	1697.39	1716.03	1705.65
235.550995	1664.83	1648.53	1698.99	1685.04	1704.51	1709.19	1712.1	1722.08	1728.6	1663.99	1664.46	1714.48	1661.3	1697.64	1720.39	1666.97	1682.61	1688.64	1682.17	1672.58	1695.27	1694.93	1708.11	1727.46	1731.5	1745.21	1697.86	1668.81	1677.05	1690.49	1708.71	1690.88	1694.73	1716.87	1714.79	1704.43	1719.44	1660.41	1683.5	1692.08	1718.34	1745.54	1730.21	1673.3	1669.44	1682.23	1696.7	1714.94	1705.91
236.046005	1665.42	1650.18	1701.2	1684.61	1703.47	1705.94	1711.3	1717.93	1721.34	1665.91	1664.57	1713.88	1661.42	1697.85	1720.18	1665.91	1682.12	1686.76	1682.25	1672.19	1691.99	1693.49	1705.48	1726.01	1731.08	1743.05	1695.64	1667.95	1675.69	1688.82	1705.81	1689.57	1693.77	1713.21	1714.74	1703.11	1721.12	1657.23	1680.68	1691.85	1719.24	1745.3	1730.14	1672.33	1668.95	1682.52	1696.1	1712.9	1707.58
236.541000	1662.71	1647.58	1696.9	1683.6	1704.65	1706.08	1709.52	1722.69	1727.1	1664.54	1660.94	1715	1657.93	1697.99	1721.8	1666.46	1682.84	1686.05	1679.97	1671.77	1693.91	1692.17	1707.8	1724.23	1730.84	1742.75	1695.95	1666.22	1676.83	1688.39	1706.61	1690.26	1692.82	1712.56	1713.08	1701.03	1719.26	1659.3	1680.81	1691.26	1716.74	1741.24	1731.55	1673.09	1667.71	1678.35	1697.02	1714.7	1705.42
237.037003	1665.04	1646.43	1697.03	1684.16	1703.68	1705.83	1709.11	1721.19	1725.05	1664.3	1662.59	1713.92	1659.1	1698.73	1717.49	1666.81	1680.69	1687.89	1679.6	1672.22	1694.25	1689.95	1706.67	1725.22	1727.4	1740.67	1693.43	1666.84	1672.3	1689.07	1704.3	1685.91	1694.33	1711.73	1711.21	1698.66	1717.27	1657.06	1680.96	1688.21	1715.92	1740.74	1726.49	1668.06	1665.58	1676.21	1692.05	1712.81	1702.03
237.531998	1663.87	1647.52	1698.18	1682.12	1702.65	1708.54	1707.67	1716.93	1722.28	1664.52	1663.79	1714.02	1658.68	1698.77	1718.55	1666.76	1683.99	1687.44	1678.95	1671.98	1694.82	1691.88	1704.83	1724	1730.49	1744.15	1695.99	1667.87	1673.47	1687.18	1705.72	1688.53	1691.55	1711.56	1714.95	1700.46	1715.55	1658.54	1681.77	1686.63	1715.31	1738.82	1729.92	1671.01	1668.22	1677.96	1694.7	1710.64	1702.42
238.026993	1665.43	1647.89	1696.48	1682.79	1702.85	1705.12	1709.11	1715.52	1723.28	1662.11	1662.24	1713.87	1655.47	1696.83	1718.7	1666.58	1681.72	1685.94	1680.22	1671.49	1691.39	1692.31	1705.64	1724.37	1728.71	1741.69	1693.76	1664.98	1674.93	1686.45	1706.36	1687.63	1693.71	1710.39	1713.98	1699.22	1716.37	1657.78	1680.01	1687.26	1714.37	1740.34	1725.84	1671.09	1664.71	1678.94	1693.34	1712.75	1703.53
238.522003	1663.33	1648.92	1696.98	1684.36	1699.7	1704.71	1709.27	1716.04	1720.51	1661.56	1662.51	1711.87	1657.69	1697.82	1716.17	1663.98	1679.02	1685.64	1677.68	1670.71	1689.96	1688.93	1705.08	1722.27	1729.01	1740.18	1696.69	1665.88	1673.1	1684.93	1704.02	1687.29	1692.17	1712.71	1709.49	1699.92	1715.37	1657.23	1680.37	1688.66	1713.33	1739.53	1727.75	1668.82	1666.42	1678.85	1691.48	1712.34	1701.65
239.018005	1663.89	1647.65	1697.29	1684.05	1701.86	1705.06	1709.3	1716.67	1720.59	1660.42	1662.28	1711.27	1657.88	1698.23	1715.28	1666.27	1682.61	1685.7	1678.75	1669.69	1691.98	1689.05	1704.5	1723	1727.58	1739.51	1693.58	1664.34	1670.71	1686.86	1703.61	1684.47	1692.69	1709.15	1710.6	1698.74	1715.66	1655.44	1679.8	1687.97	1712.78	1738.53	1723.66	1669.17	1668.22	1677.15	1694.19	1710.66	1700.7
239.513000	1664.91	1647.36	1697	1684.08	1697.83	1703.52	1706.34	1714.66	1719.05	1659.21	1664.18	1711.38	1657.42	1695.49	1717.53	1663.89	1681.2	1683.93	1678.61	1671.54	1690.21	1689.37	1702.87	1720.74	1727.89	1734.45	1693.86	1664.89	1671.99	1686.26	1705.43	1685.66	1694.07	1707.86	1709.94	1699.74	1714.58	1657.27	1678.18	1688.51	1711.24	1738.06	1725.19	1670.17	1665.52	1678.87	1693	1711.74	1699.42
240.007996	1662.72	1646.16	1694.65	1682.04	1698.74	1703.04	1705.36	1714.66	1718.44	1662.45	1658.93	1709.01	1655.07	1694.79	1714.87	1663.63	1678	1683.77	1677.32	1669.32	1689.79	1688.77	1701.41	1720.66	1725.99	1736.78	1693.74	1664.79	1672.13	1683.71	1702.35	1684.26	1691.08	1710.44	1710.72	1696.16	1713.72	1656.54	1679.6	1686.26	1710.25	1738.87	1726.3	1669.07	1663.42	1676.57	1690.2	1707.41	1699.98
240.503006	1662.66	1647.26	1694.02	1681.83	1700.32	1705.98	1708.63	1716.4	1719.43	1662.74	1661.89	1708.22	1656.49	1694.51	1717.06	1665.03	1679.11	1684.48	1677.37	1669.71	1691.29	1689.53	1703.15	1720.41	1726.21	1736.53	1693.52	1664.96	1672.76	1686.22	1702.33	1687.67	1690.37	1710.22	1709.96	1697.23	1712.92	1657.08	1678.87	1687.93	1713.14	1734.51	1726.64	1668.59	1665.23	1679.18	1690.92	1706.83	1700.24
240.998001	1663.06	1645.34	1694.86	1683.88	1699.79	1703.54	1707.5	1715.11	1719.14	1661.43	1659.57	1707.61	1656.53	1695.32	1713.92	1666.1	1677.71	1684.68	1677.76	1669.21	1689.09	1689.81	1702.59	1716.93	1721.78	1736.49	1692.76	1666.31	1674.05	1682.6	1705.57	1684.93	1689.28	1706.85	1709.35	1697.98	1713.23	1655.27	1681.45	1685.26	1709.98	1737.15	1722.9	1667.36	1664.16	1674.4	1687.96	1705.36	1698.66
241.494003	1664.37	1648.13	1693.58	1680.69	1700.44	1702.88	1706.72	1712.66	1718.17	1661.81	1658.84	1706.04	1656.83	1692.24	1714.06	1664.78	1678.42	1684.05	1678.62	1670.02	1688.84	1688.07	1702.23	1718.76	1724.68	1736.47	1691.26	1663.51	1671.99	1687.98	1704.31	1686.9	1690.53	1707.87	1708.32	1700.31	1715.98	1656.93	1678.81	1685.46	1713.55	1737.82	1722.57	1666.05	1665.3	1677.06	1691.66	1710.17	1699.66
241.988998	1662.6	1645.56	1691.13	1682.17	1698.01	1702.72	1704.77	1712.49	1718.61	1660.57	1658.41	1706.14	1655.43	1692.1	1714.34	1662.14	1677.78	1680.52	1676	1667.71	1689.01	1686.22	1700.01	1718.25	1723.57	1735.53	1693.01	1664.78	1671.56	1683.12	1701.48	1687.7	1689.66	1706.95	1708.28	1696.71	1710.45	1654.84	1676.82	1683.79	1711.33	1734.34	1722.57	1669.31	1664.96	1674.42	1692.12	1707.96	1701.62
242.483994	1661.75	1645.02	1692.15	1679.44	1699.95	1703.14	1704.45	1711.8	1715.32	1659.7	1661.55	1709.68	1657.66	1693.59	1714.12	1660.82	1679.95	1682.06	1677.15	1667.33	1688.04	1687.8	1700.75	1715.57	1722.32	1735	1691.61	1663.14	1671.53	1683.34	1697.4	1686.34	1689.72	1708.41	1707.73	1696.69	1711.17	1655.7	1676.72	1685.13	1708.75	1734.47	1723.23	1666.89	1664.98	1674.22	1689.56	1705.94	1698.29
242.979004	1662.45	1644.84	1692.65	1680.42	1697.99	1698.74	1702.25	1711.4	1715.8	1659.49	1657.23	1706.71	1656.17	1691.02	1712.88	1663.46	1678.64	1682.23	1676.2	1669.21	1687.84	1687.53	1701.73	1715.45	1721.28	1734.36	1690.25	1664.4	1670.99	1682.32	1702.65	1683.13	1687.57	1706.13	1707.64	1694.52	1710.55	1653.51	1677.11	1685.13	1708.56	1729.22	1722.22	1666.27	1663.15	1676.08	1689.35	1704.55	1696.54
243.473999	1660.92	1644.58	1691.21	1681.25	1696.72	1701.81	1702.34	1713.05	1718.23	1660.07	1660.75	1707.15	1655.75	1692.5	1711.04	1662.61	1677.79	1683.33	1674.87	1666.94	1688.34	1687.63	1699.83	1713.87	1721.54	1732.37	1691.67	1663.42	1672.55	1681.56	1698.96	1681.89	1690.67	1705.08	1707.98	1694.94	1712.82	1655.96	1679	1682.82	1708	1732	1720.98	1667.28	1663.13	1674.27	1687	1705.85	1695.81
243.970001	1660.9	1646.07	1691.19	1679.09	1698.7	1698.99	1700.6	1710.42	1717.57	1660.88	1660.19	1707.67	1657.92	1690.83	1711.53	1663.66	1677.84	1683.8	1678.44	1668.63	1687.17	1686.25	1701.04	1717.12	1722.66	1733.81	1689.14	1663.94	1671.68	1682.61	1700.25	1683.03	1689.53	1706.18	1706.79	1695.5	1710.88	1654.52	1678.4	1686.08	1710.15	1734.4	1722.2	1666.83	1665.6	1673.33	1687.25	1704.18	1695.89
244.464996	1662.5	1645.76	1690.29	1678.85	1697.89	1698.42	1700.85	1709.38	1716.74	1659.04	1659.13	1705.59	1655.73	1691.29	1711.55	1661.02	1677.29	1679.57	1674.04	1667.9	1684.03	1687.62	1699.56	1712.99	1720.73	1731.16	1688.76	1664.9	1671.45	1681.14	1699.49	1681.99	1688.93	1702.71	1704.69	1693.61	1709.82	1654.49	1676.08	1682.36	1705.14	1731.4	1719.45	1666.68	1663.98	1677.39	1686.42	1703.75	1695.93
244.960007	1662.83	1645.51	1688.77	1680.02	1696.01	1696.76	1702.11	1711.43	1715.65	1658.28	1659.75	1703.22	1654.12	1690.76	1709.05	1662.17	1677.53	1683.98	1675.27	1664.97	1689	1687.11	1701.48	1715.56	1720.95	1731.3	1688.15	1662.03	1667.83	1682.57	1699.7	1680.53	1686.43	1705.49	1707.46	1693.43	1708	1654.73	1675.58	1679.91	1706.64	1730.03	1716.37	1667.4	1662.78	1671.38	1686.57	1704.27	1696.73
245.455002	1660.34	1644.67	1690.67	1678.89	1697.9	1696.35	1699.54	1710.72	1714.12	1659.28	1659.69	1701.41	1653.44	1691.11	1708.61	1662.2	1676.65	1680.98	1676.38	1665.04	1688.37	1685.33	1697.49	1715.83	1719.23	1730.04	1687.39	1662.03	1670.7	1679.89	1697	1680.28	1684.67	1702.93	1704.84	1692.24	1707.63	1651.41	1676.03	1683.11	1703.63	1730.96	1716.13	1667.38	1661.94	1672.33	1687.45	1703.4	1696.54
245.949997	1662.67	1644.92	1691.61	1679.07	1694.45	1699.77	1701.84	1708.61	1714.65	1656.65	1657.19	1701.81	1654.98	1689.94	1708.71	1660.73	1676.39	1680.16	1673.84	1667.59	1684.42	1683.84	1695.38	1714.5	1719.18	1729.26	1687.15	1663.17	1666.76	1680.55	1700.86	1681.87	1686.11	1701.91	1704.91	1692.08	1705.7	1652.04	1675.61	1683.14	1704.84	1729.78	1716.37	1664.79	1662.18	1673.75	1687.66	1703.58	1696.11
246.445999	1662.7	1645.96	1690.85	1678.45	1694.67	1697.35	1700.17	1708.24	1714.11	1657.62	1655.23	1703.02	1653.94	1687.41	1706.82	1661.43	1674.61	1678.55	1674.65	1664.13	1685.88	1682.55	1697.35	1712.19	1719.33	1730.13	1687.22	1661.71	1669.87	1680.9	1695.56	1683.58	1685.95	1701.81	1704.46	1692.13	1704.78	1652.87	1675.69	1680.57	1703.68	1727.37	1718.62	1666.34	1661.65	1674.65	1687.74	1703.94	1693.59
246.940994	1662.92	1644.34	1689.11	1680.23	1694.35	1697.81	1699.19	1707.3	1713.22	1658.97	1657.92	1702.09	1654.49	1689.76	1706.73	1662.82	1675.4	1679.82	1673.12	1664.79	1687.38	1685.48	1696.61	1712.65	1718.01	1728.78	1688.41	1662.65	1671.13	1681.93	1697.47	1681.46	1684.5	1702.84	1703.94	1692.46	1708.05	1654.39	1676.44	1681.36	1704.79	1730.22	1716.93	1665.93	1661.93	1671.82	1685.6	1702.58	1697.62
247.436005	1659.43	1645.55	1689.45	1678.81	1696.71	1698.29	1702.61	1708.85	1713.76	1657.42	1657.8	1704.11	1655.05	1689.55	1708.2	1662.39	1676.09	1678.5	1670.83	1666.19	1687.18	1685.73	1698.29	1713.04	1719.54	1731.47	1687.21	1662.03	1669.26	1681.41	1697.4	1680.31	1686.82	1704.13	1702.73	1691.61	1706.02	1652.24	1674.95	1682.76	1705.68	1729.71	1717	1664.65	1660.55	1673.24	1688.73	1701.91	1694.19
247.931000	1660.85	1645.78	1687.23	1678.96	1693.79	1699.26	1701.95	1708.43	1711.06	1655.68	1655.83	1702.06	1654.86	1687	1707.37	1659.14	1675.08	1680.66	1675.16	1665.17	1685.43	1682.23	1697.74	1712.08	1718.24	1729.48	1687.81	1662.47	1666.68	1681.84	1697.61	1681.03	1687.45	1703.33	1702.64	1692.03	1706.83	1654.11	1676.75	1679.7	1704.33	1726.56	1715.29	1666.77	1660.89	1672.01	1687.39	1701.07	1695.44
248.425995	1659.14	1644.67	1687.61	1679.06	1692.92	1695.3	1699.81	1707.9	1713.52	1658.24	1657.74	1701.46	1654.48	1688.16	1705.85	1661.44	1676.29	1679.45	1673.43	1664.44	1685.14	1682.38	1694.43	1711.72	1715.94	1729.19	1685.18	1662.92	1667.43	1678.99	1694.46	1680.07	1683.34	1704.38	1702.03	1690.09	1705.22	1652.22	1673.6	1682.17	1704.44	1726.37	1716.01	1664.22	1663.72	1672.12	1684.34	1700.75	1694.53
248.921997	1659.11	1643.64	1686.22	1679.95	1693.81	1697.26	1699.76	1704.92	1712.15	1657.89	1659.13	1703.49	1654.73	1688.63	1705.53	1659.68	1675.64	1678	1671.72	1665.11	1684.73	1683.18	1693.38	1711.36	1716.98	1726.86	1686.51	1660.8	1666.81	1678.75	1695.09	1679.67	1683.34	1701.11	1701.3	1687.19	1706.45	1653.18	1674.07	1681.18	1702.14	1725.25	1714.16	1666.1	1660.81	1670.55	1686.8	1702.72	1694.21
249.417007	1661.05	1646.47	1688.76	1678.2	1692.59	1695.71	1699.12	1706.24	1708.98	1656.75	1657.12	1701.33	1651.8	1688.23	1705.49	1659.5	1674.34	1677.66	1673.57	1663.53	1680.2	1683.47	1693.07	1711.47	1716.2	1724.67	1684.81	1661.1	1666.78	1678.49	1695.68	1679.68	1684.47	1701.01	1702.34	1691.44	1704.94	1653.48	1672.64	1679.61	1701.83	1727.56	1713.42	1664.43	1660.15	1671.28	1682.05	1699.36	1691.47
249.912003	1659.51	1642.67	1687.63	1677.71	1692.89	1695.04	1698.37	1706.33	1711.45	1656.4	1657.32	1699.34	1653.99	1685.73	1705.54	1662.42	1673.92	1677.97	1672.77	1662.68	1682.4	1681.63	1694.41	1711.75	1714.11	1727.05	1686.64	1660.51	1664.44	1678.53	1694.52	1680.6	1682.95	1700.56	1701.29	1688.31	1702.82	1655.05	1673.97	1678.19	1698.83	1725.56	1712.86	1665.12	1661.37	1669.65	1684.45	1701.21	1690.09
250.406998	1659.66	1645.35	1687.22	1675.13	1692.05	1696.6	1697.11	1704.11	1710.79	1657.83	1656.3	1700.22	1654.42	1687.63	1702.87	1660.52	1673.53	1677.04	1670.08	1665.24	1681.12	1681.08	1692.14	1709.3	1712.8	1726.24	1684.05	1659.8	1667.39	1677.82	1694.26	1680.67	1683.52	1699	1701.14	1691.25	1703.65	1651.55	1672.2	1676.8	1700.61	1725.17	1713.93	1662.4	1659.04	1669.97	1682.01	1699.4	1690.21
250.901993	1657.97	1645.91	1684.69	1677.91	1692.56	1694.18	1698.24	1704.27	1710.74	1658.53	1658.08	1699.14	1655.1	1687.89	1706.66	1660.48	1674.59	1678.14	1672.44	1665.13	1682.36	1682.36	1693.67	1705.76	1716.27	1725.36	1684.54	1660.69	1667.07	1678.7	1693.51	1679.46	1682.74	1699.05	1701.52	1688.98	1702.82	1653.15	1671.43	1680.04	1701.12	1726.67	1715.5	1665.59	1661.72	1669.04	1684.9	1702.5	1693.43
251.397995	1660.7	1645.24	1685.95	1676.57	1688.7	1692.44	1694.79	1702.93	1711.37	1658.19	1656.35	1699.01	1652.58	1686.3	1706.47	1658.47	1675.06	1677.84	1670.74	1664.94	1684.88	1680.47	1691.26	1707.98	1713.96	1724.42	1683.25	1661.66	1666.92	1677.64	1691.14	1677.24	1683.1	1699.77	1697.7	1687.71	1703.49	1652.55	1672.06	1678.33	1700.83	1721.92	1712	1664.85	1660.75	1669.34	1685.61	1698.8	1691.85
251.893005	1659.3	1644.25	1683.61	1673.74	1692.72	1696.1	1698.06	1704.53	1709.3	1657.46	1656.56	1698.57	1653.73	1686.05	1703.05	1658.18	1673.33	1677.04	1671.2	1663.86	1682.9	1682.21	1693.33	1707.68	1712.61	1721.74	1685.99	1661.2	1666.03	1676.82	1692.3	1677.8	1683.76	1698.97	1700.5	1690.02	1702.86	1652.87	1672.36	1678.44	1701.56	1721.28	1712.73	1664.62	1662.09	1670.17	1681.93	1700.94	1691.39
252.388000	1658.3	1643.38	1684.59	1678.48	1692.72	1692.88	1697.54	1704.66	1707.97	1657.21	1656.61	1698.45	1651.9	1687.92	1702.27	1660.81	1671.46	1677.03	1671.06	1662.34	1681.89	1680.42	1694.08	1706.49	1710.19	1721.63	1682.88	1660.83	1665.23	1676.44	1694.25	1678.21	1680.44	1696.22	1699.46	1689.17	1703.81	1652.52	1671.47	1677.81	1700.96	1725.02	1713.24	1661.16	1658.87	1669.95	1683.52	1697.66	1689.59
252.882996	1659.61	1644.78	1687.04	1673.53	1693.29	1693.9	1695.29	1703.95	1712.15	1656.9	1655.22	1698.78	1654.68	1685.1	1702.9	1661.61	1673.5	1674.67	1671.07	1661.07	1682.89	1681.25	1691.56	1708.85	1713.41	1724.53	1684.47	1660.85	1664.53	1675.46	1693.56	1678.88	1680.03	1700.78	1699.22	1687.98	1699.98	1652.22	1672.82	1677.49	1698.98	1722.41	1709.02	1661.63	1661.26	1668.17	1683.43	1697.83	1688.64
253.378006	1657	1645.87	1685	1677.33	1692.66	1691.93	1696.04	1705.4	1711.08	1655.68	1655.18	1696.69	1652.55	1686.19	1704.01	1658.26	1673.22	1677.02	1669.63	1660.4	1681.06	1680.72	1690.65	1706.27	1711.07	1723.2	1683.74	1660.75	1664.68	1676.68	1693.77	1676.15	1682.1	1697.43	1698.88	1685.57	1701.11	1650.16	1671.79	1676.91	1697.43	1719.39	1710.49	1663.54	1659.58	1668.59	1683.84	1696.91	1689.61
253.873993	1657.3	1643.74	1686.07	1677.5	1688.92	1691.52	1697.16	1701.53	1708.56	1656.78	1656.28	1698.22	1650.99	1682.43	1698.52	1661.28	1668.98	1675.66	1669.19	1662.97	1680.34	1680.84	1690.24	1703.88	1709.73	1719.92	1681.77	1660.2	1662.37	1677.82	1688.93	1676.65	1680.83	1699.1	1700.21	1687.36	1699.73	1651.2	1672.31	1677.52	1699.12	1720.27	1711.95	1663	1657.08	1668.12	1680.22	1698.77	1689.77
254.369003	1657.24	1643.05	1681.24	1674.59	1688.64	1693.89	1696.62	1701.69	1706.48	1655.05	1654.82	1697.54	1650.33	1682.62	1701.55	1657.6	1673.27	1673.31	1669.05	1664.34	1679.6	1678.75	1693.49	1705.63	1709.35	1720.78	1681.58	1660.3	1664.62	1674.84	1689.43	1677.74	1681.39	1696.77	1697.42	1686.47	1701.74	1652.13	1670.45	1676.09	1697.12	1720.35	1710.3	1659.99	1659.46	1668.16	1681.57	1697.71	1687.29
254.863998	1655.55	1643.63	1684.03	1674.8	1690.96	1693.84	1693.59	1700.1	1705.75	1656.25	1655.16	1696.7	1650.79	1683.31	1700.11	1658.14	1672.25	1675.51	1671.18	1660.91	1681.11	1677.73	1690.52	1705.26	1707.53	1722.59	1682.36	1658.63	1663.42	1675.2	1691.9	1675.51	1679.22	1694.28	1695.81	1686.86	1697.37	1652.21	1671.07	1675.41	1696.23	1718.86	1708.14	1663.02	1658.1	1667.52	1680.96	1695.36	1687.15
255.358994	1658.58	1642.98	1681.6	1673.83	1691.69	1693.15	1693.93	1699.51	1704.78	1654.48	1654.04	1694.87	1652.26	1685.13	1701.95	1658.3	1674.17	1676.62	1669.03	1661.81	1680.71	1680.4	1689.38	1704.37	1707.88	1719.75	1680.32	1658.41	1664.84	1677.2	1691.22	1676.27	1681.79	1695.11	1698.02	1686.65	1698.2	1651.96	1672.07	1675.34	1696.81	1719.7	1708.27	1661.34	1657.99	1665.48	1681.94	1697.42	1687.1
255.854004	1657.89	1643.35	1684.35	1672.95	1690.85	1689.64	1693.57	1703.24	1708.47	1654.88	1653.89	1697.21	1650.6	1680.55	1700.98	1657.74	1671.87	1675.32	1669.59	1661.31	1679.46	1679.44	1689.78	1704.49	1711.46	1719.65	1682.9	1659.02	1662.26	1673.64	1691.15	1675.26	1680.74	1693.27	1694.97	1684.72	1698.51	1652.71	1670.43	1674.08	1697.98	1717.09	1706.98	1660.62	1657.89	1666.15	1681.91	1694.91	1688.89
256.350006	1657.62	1642.87	1682.74	1672.99	1689.08	1692.37	1693.06	1702.09	1705.46	1655.95	1654.57	1697.46	1653.06	1682.56	1698.05	1659.76	1671.69	1674.27	1668.94	1663.26	1679.32	1677.69	1690.95	1703.44	1710.95	1718.27	1682.48	1660.01	1663.37	1676.32	1688.93	1675.23	1679.55	1693.39	1695.46	1685.86	1697.59	1648.61	1671.18	1675.48	1695.82	1720.02	1706.65	1660.75	1656.82	1667.6	1679.03	1695.89	1685.66
256.845001	1658.28	1643.5	1681.59	1675.36	1688.88	1691.77	1691.98	1701.38	1706.65	1656.05	1651.76	1694.35	1650.9	1683.92	1699.9	1659.02	1668.84	1672.76	1669.89	1662.56	1681	1679.93	1690.63	1704.24	1710.73	1719.57	1680.06	1660.8	1660.82	1674	1688.2	1676.53	1679.2	1694.9	1696.9	1686.28	1700.1	1650.9	1668.74	1674.18	1695.28	1719.56	1706.96	1660.11	1657.87	1665.75	1678.89	1697.21	1686.89
257.339996	1655.91	1644.07	1683.55	1675.86	1688.15	1688.78	1693.14	1702.6	1706.79	1654.05	1653.14	1693.34	1650.82	1682.82	1697.46	1657.8	1669.33	1673.07	1669.38	1659.31	1680.24	1676.3	1690.28	1704.44	1707.08	1718.84	1681.52	1660.9	1662.49	1670.24	1689.69	1674.69	1680.29	1692.4	1695.18	1683.04	1699.09	1650.73	1668.87	1675.47	1695.88	1715.8	1709.1	1661.33	1657.86	1666.67	1678.81	1695.71	1689.17
257.834991	1655.83	1643.9	1680.68	1673.45	1686.85	1692.83	1694.47	1700.39	1702.8	1654.17	1655.78	1694.03	1649.29	1680.7	1698.61	1657.48	1671.67	1673.22	1667.95	1660.46	1678.55	1677.27	1689.04	1705.06	1707.63	1718.24	1679.83	1659.27	1661.7	1670.5	1689.16	1674.31	1680.19	1695.02	1693.16	1683.91	1697.47	1650.04	1670.75	1673.82	1695.04	1716.17	1705.98	1658.86	1656.09	1667.89	1679.27	1696.17	1685.83
258.330994	1657.47	1644.18	1680.87	1673.63	1688.2	1690.6	1692.73	1698.84	1705.28	1657.07	1653.82	1693.55	1652	1681.27	1697.91	1659.18	1670.99	1674.22	1666.17	1659.5	1678.2	1676.61	1688.17	1702.28	1706.14	1718.1	1679.08	1658.77	1664.74	1673.96	1690.98	1674.09	1680.12	1693.1	1694.98	1683.99	1697.02	1650.11	1668.8	1675.24	1695.62	1716.11	1708.92	1659.03	1658.46	1665.56	1678.31	1698.15	1687.87
258.825989	1658.57	1642.92	1681.74	1676.37	1689.18	1689.87	1690.67	1700.57	1704.84	1656.21	1652.51	1693.22	1650.21	1682.29	1698.11	1656.92	1670.82	1669.94	1667.6	1659.97	1679.95	1676.01	1690.17	1702.57	1705.08	1714.47	1683.23	1658.49	1662.78	1671.11	1687.33	1672.79	1680	1694.1	1695.16	1683.87	1696.91	1648.24	1672.69	1672.68	1691.3	1717.14	1706.97	1659.12	1657.09	1664.93	1680.7	1694.12	1686.73
259.321014	1655.92	1645.24	1680.87	1675.47	1686.3	1689.41	1690.85	1699.16	1705.84	1651.9	1653.05	1692.58	1649.73	1680.17	1695.46	1657.18	1668.65	1672.23	1665.66	1660.13	1679.38	1677.4	1686	1701.08	1704.24	1716.71	1680.03	1657.85	1661.71	1672.61	1688.81	1672	1677.7	1693.14	1693.36	1685.02	1696.03	1649.02	1669.47	1673.68	1692.86	1713.39	1706.65	1656.11	1654.51	1663.22	1678.71	1692.88	1684.46
259.816010	1657.85	1643.49	1681.26	1670.94	1687.5	1686.89	1691.46	1696.32	1702.14	1654.85	1652.65	1691.49	1648.53	1681.45	1697.77	1658.82	1668.99	1671.85	1666.37	1658.97	1677	1674.24	1684.79	1701.81	1703.82	1711.61	1677.56	1658.43	1661.42	1674.71	1687.76	1674.87	1676.83	1689.01	1693.94	1682.36	1694.64	1647.86	1665.81	1674.86	1691.32	1713	1701.04	1660.76	1655.32	1664.67	1677.28	1691.46	1684.71
260.311005	1656.85	1642.97	1680.67	1672.8	1689.12	1688.36	1693.57	1694.79	1702.55	1655.65	1653.84	1693.17	1649.31	1678.48	1694.84	1656.99	1669.74	1669.8	1668.1	1660.03	1677.94	1672.68	1687.52	1699.43	1706.67	1716.65	1677.51	1659.36	1662.6	1670.69	1686.78	1673.61	1676.37	1692.19	1694.98	1681.83	1695.76	1647.06	1668.55	1674.1	1692.75	1714.6	1705.96	1658.13	1656.62	1667.49	1677.67	1691.31	1686
260.807007	1657.07	1642.42	1682.19	1672.79	1686.8	1686.02	1689.85	1697.69	1702.99	1654.86	1651.31	1691.84	1649.24	1681.19	1693.23	1655.42	1665.33	1671.26	1669.46	1659.11	1676.07	1674.56	1685.63	1700.93	1704.27	1714.01	1677.28	1656.83	1661.76	1672.57	1688.02	1674.88	1676.09	1694.1	1692.69	1681.81	1695.69	1648.97	1668.25	1672.74	1692.25	1713.29	1702.96	1659.3	1657.74	1664.55	1676.82	1691.2	1685.18
261.302002	1657.65	1643.03	1681.52	1672.66	1685.45	1686.43	1692.77	1697.7	1704.08	1653.39	1653.13	1693.19	1650.35	1679.71	1694	1658.11	1669.05	1670.59	1668.48	1659.75	1678.05	1675.31	1687.34	1702.1	1704.64	1712.3	1679.36	1659.03	1663.16	1673.15	1688.87	1671.6	1677.4	1692.38	1691.52	1681.06	1695.31	1647.87	1667.77	1673.13	1694.24	1713.28	1704.59	1658.04	1656.58	1665.81	1678.16	1693.51	1683.45
261.796997	1655.33	1643.34	1680.09	1673.62	1685.9	1688.68	1690.79	1696.65	1701.27	1652.93	1654.81	1690.93	1649.87	1681.64	1691.99	1655.61	1669.42	1670.6	1664.3	1660.19	1676.08	1675.4	1686.37	1699.24	1704.02	1713.67	1675.87	1658.63	1660.47	1672.79	1687.52	1671.23	1677.39	1690.59	1691.99	1683.11	1692.68	1647.26	1666.28	1671.22	1691.76	1710.77	1704.17	1657.96	1655.74	1665.97	1676.67	1692.05	1684.89
262.291992	1654.44	1640.25	1678.75	1671.61	1686.8	1685.54	1689.97	1697.92	1701.29	1654.08	1654.48	1688.71	1649.5	1679.78	1692.8	1655.44	1667.78	1670.07	1666.57	1656	1676.18	1674.14	1685.44	1699.33	1704.07	1712.87	1677.48	1655.75	1661.17	1672.35	1684.93	1672.63	1677.78	1689.84	1691.08	1682.91	1693.73	1649.87	1667.3	1674.51	1692.81	1710.65	1702.43	1656.05	1653.06	1662.89	1677.57	1691.18	1685.66
262.786987	1655.66	1643.1	1679.93	1673.41	1684.75	1687.26	1693.36	1698.02	1702.65	1654.7	1650.27	1692.64	1647.85	1676.71	1693.21	1656.68	1666.87	1672.87	1665.54	1656.14	1675.99	1673.64	1685.21	1698.65	1704.38	1715.26	1678.47	1656.39	1660.53	1670.65	1686.85	1672.21	1677.23	1690.01	1693.4	1682.31	1691.69	1649.06	1666.82	1670.69	1690.08	1713.78	1704.68	1656.49	1653.04	1664	1677.19	1691.11	1681.54
263.282990	1655.85	1642.24	1679.68	1673.19	1685.57	1686.75	1691.56	1696.88	1702.13	1655.56	1651.35	1690.67	1649.25	1677.84	1694.78	1655.67	1669.3	1670.86	1667.54	1659.07	1677.29	1674.57	1686.34	1700.05	1703.82	1715.13	1676.68	1657.52	1660.03	1670.67	1685.51	1671.49	1675.29	1692.31	1692.28	1681.04	1692.16	1647.48	1668.65	1673.34	1690.14	1710.52	1704.77	1658.95	1654.89	1661.26	1677.8	1690.98	1684.04
263.778015	1654.04	1641.26	1677.93	1672.48	1685.91	1687.54	1689.62	1696.26	1700.79	1653.32	1651.33	1688.34	1646.6	1677.19	1692.21	1654.55	1668.04	1670.69	1667.46	1655.9	1674.27	1673.95	1685.79	1699.24	1702.34	1711	1676.82	1656.93	1659.65	1670.23	1685.94	1668.72	1676.69	1690.81	1692.6	1680.12	1694.14	1648.73	1667.32	1670.94	1691.11	1710.65	1703.92	1656.47	1654.86	1665.28	1676.76	1690.59	1682
264.273010	1654.44	1639.09	1677.03	1672.93	1683.92	1686.5	1690.07	1694.72	1700.23	1654.58	1651.71	1688.86	1647.51	1677.4	1693.6	1655.68	1666.2	1667	1664.3	1657.21	1675.36	1672.65	1684.96	1697.05	1701.2	1708.66	1675.88	1657.07	1654.77	1672.13	1685.76	1672.64	1676.09	1690.42	1690.2	1679.05	1691.87	1647.47	1665.19	1670.7	1687.41	1710.45	1701.95	1656.97	1654.6	1662.99	1674.8	1691.79	1682.8
264.768005	1653.28	1640.24	1677.41	1671.36	1683.98	1686.63	1689.33	1695.2	1702.41	1652.68	1651.62	1689.56	1649.05	1677.71	1693.5	1656.34	1667.78	1669.32	1665.63	1658.95	1678.52	1672.74	1687.02	1699.43	1699.47	1711.37	1675.06	1658.34	1660.78	1669.64	1685.25	1670.53	1672.59	1686.65	1691.35	1680.81	1692.06	1649.82	1664.91	1669.08	1691.14	1710.48	1699.61	1658.3	1654.4	1663.47	1674.61	1689.6	1682.76
265.264008	1654.81	1642.86	1678.17	1673.53	1685.48	1686.15	1689.64	1694.05	1701.43	1652.58	1649.92	1689.65	1648.8	1678.5	1694.87	1653.59	1665.92	1670.9	1663.24	1657.58	1675.23	1672.63	1685.62	1699.39	1702.37	1710.76	1675.86	1657.15	1659.89	1669.8	1686.41	1670.62	1675.93	1690.2	1691.05	1679.8	1690.4	1647.82	1663.83	1670.34	1690.04	1710.98	1700.43	1656.96	1654.84	1662.25	1675.55	1692.22	1684.35
265.759003	1654.23	1641.79	1676	1669.88	1685.86	1686.81	1691.49	1694.36	1700.1	1654.33	1653.36	1688.93	1649.46	1676.7	1693.33	1656.42	1667.2	1668.27	1664.43	1656.71	1676.78	1672.42	1684.14	1698.39	1700.29	1709.56	1674.93	1657.66	1656.92	1669.22	1684.4	1670.02	1675.57	1686.95	1688.79	1678.45	1691.55	1647.86	1665.57	1670.38	1689.54	1707.53	1699.52	1657.05	1654.19	1661.74	1678.3	1690.03	1683.34
266.253998	1656.74	1641.27	1676.71	1671.68	1683.73	1684.88	1689.39	1693.08	1698.12	1654.27	1651.09	1690.28	1649.37	1675.45	1694.02	1653.68	1666.78	1669.72	1664.8	1658.35	1676.01	1672.05	1683.35	1697.31	1699.38	1710.84	1675.82	1655.95	1660.18	1669.88	1683.57	1669.89	1675.01	1688.44	1689.54	1678.98	1691.87	1648.06	1665.78	1669.37	1690.98	1710.37	1700.98	1656.63	1655.66	1659.61	1675.59	1687.8	1682.36
266.748993	1654.45	1641.05	1680.6	1671.36	1681.22	1685.86	1689	1693.22	1698.42	1651.12	1652.37	1688.83	1649.02	1676.9	1692.4	1655.87	1665.46	1668.63	1665.35	1659.12	1673.8	1673.91	1684.25	1695.81	1699.5	1709.87	1676.23	1656.67	1657.65	1672.57	1684.95	1669.08	1672.95	1688.26	1690.54	1678.46	1691.48	1647.3	1666.01	1669.79	1689.19	1707.72	1700.16	1654.47	1654.09	1661.62	1675.3	1691.63	1679.77
267.243988	1652.53	1642.92	1678.19	1671.05	1685.07	1683.5	1690.86	1694.92	1700.95	1651.41	1652.18	1687.3	1646.9	1677.83	1691.35	1654.43	1667.52	1667.79	1663.27	1656.33	1675.97	1670.93	1683.66	1695.14	1698.79	1711.98	1673.94	1656.36	1658.52	1668.47	1686.54	1670.18	1673.66	1688.26	1689.53	1679.3	1689.87	1648.8	1664.12	1667.64	1687.12	1708.9	1699.62	1655.66	1654.57	1661.87	1675.18	1691.01	1677.59
267.739014	1654.34	1641.58	1676.05	1670.1	1679.81	1683.75	1684.88	1693.15	1696.47	1649.02	1651.11	1687.95	1649.29	1676.67	1692.07	1655.72	1666.16	1667.84	1664.03	1656.77	1673.64	1671.66	1683.15	1696.84	1700.6	1707.77	1673.13	1655.7	1658.76	1669.74	1684.09	1669.37	1673.25	1690.45	1689.24	1678.85	1689.81	1648.23	1664.5	1668.46	1687.53	1709.05	1698.78	1655.33	1652.94	1660.14	1674.2	1687.98	1680.42
268.234985	1654.84	1642.26	1677.71	1670.6	1680.99	1685.59	1686.11	1691.57	1698.52	1650.19	1650.62	1687.18	1645.92	1675.33	1689.97	1653.96	1665.71	1667.53	1663.4	1656.43	1675.75	1670.86	1682.68	1696.28	1695.73	1707.25	1675.1	1654.72	1658.49	1670.22	1682.25	1668.6	1673.86	1685.87	1690.09	1679.35	1690.16	1648.75	1662.93	1668.84	1687.33	1708.78	1699.18	1655.59	1654.48	1659.05	1673.19	1687.14	1678.89
268.730011	1652.86	1642.03	1676.05	1669.37	1684.49	1684.56	1686.12	1694.41	1697.79	1651.43	1647.99	1687.64	1645.57	1677.38	1691.81	1653.03	1666.08	1667.18	1663.64	1655.09	1672.99	1671.59	1681.07	1696.52	1698.09	1706.95	1673.18	1655.53	1657.29	1667.16	1682.26	1669.39	1672.9	1687.76	1687.24	1677.64	1689.42	1645.45	1664.82	1666.69	1685.56	1708.29	1700.19	1655.95	1653.86	1658.91	1675.14	1689.34	1679.59
269.225006	1653.37	1640.12	1675.83	1668.31	1682.32	1682.17	1686.56	1691.35	1697.29	1650.54	1650.29	1684.36	1647.3	1675.88	1687.44	1655.75	1664.66	1667.97	1664.63	1655.42	1669.84	1671.59	1682.2	1695.03	1700.34	1707.08	1672.54	1656.61	1656.35	1668.4	1682.41	1668.28	1672.05	1685.6	1688.06	1678.76	1685.8	1644.79	1664.01	1666.8	1687.05	1704.94	1698.02	1654.85	1652.49	1660.9	1675.2	1685.84	1678.91
269.720001	1652.26	1641.78	1678.37	1669.67	1683.22	1682.89	1687.8	1691.88	1697.49	1652.18	1650.76	1686.56	1648.31	1678.95	1689.34	1653.01	1665.77	1667.98	1665.69	1657.17	1672.35	1666.74	1681.95	1694.41	1699.32	1706	1674.31	1654.81	1657.54	1670.48	1680.98	1667.29	1674.15	1685.11	1686.01	1677.58	1689.07	1647.3	1664.66	1669.94	1688.74	1706.02	1698.59	1655.59	1653.07	1662.32	1673.89	1688.15	1681.03
270.216003	1651.89	1638.57	1675.62	1669.31	1683.45	1682.93	1685.96	1692.81	1700.81	1651.98	1649.13	1688.12	1645.36	1674.49	1692.53	1654.14	1665.08	1669.34	1662.2	1656	1673.27	1672.76	1681.16	1693.59	1697.99	1708.82	1674.19	1653.82	1659.49	1669.07	1682.8	1668.5	1671.42	1687.59	1688.46	1677.93	1689.9	1646.93	1663.03	1669.19	1685.94	1706.32	1699.2	1654.44	1653.35	1659.37	1673.11	1687.6	1679.65
270.710999	1652.23	1638.71	1675.74	1670.29	1682.1	1681.72	1687.65	1691.07	1697.45	1650.56	1650.58	1685.03	1644.65	1674.85	1689.88	1653.74	1666.54	1666.89	1663.67	1658.75	1672.11	1672.55	1682.9	1692.53	1696.94	1706.52	1671.48	1655.82	1657.75	1669.87	1682.18	1669.09	1672.22	1686.33	1687.73	1675.67	1689.85	1645.83	1665.01	1670.44	1687.15	1707.07	1695.98	1654.75	1653.31	1661.5	1673.11	1686.6	1678.71
271.205994	1650.69	1641.38	1674.35	1670.31	1683.8	1683.48	1684.75	1690.84	1697.17	1651.55	1649.35	1686.22	1647	1674.47	1686.96	1653.28	1662.85	1665.41	1662.27	1654.64	1672	1667.02	1681.63	1692.63	1696.96	1707.3	1672.9	1654.2	1655.98	1667.28	1680.61	1665.97	1668.96	1686.68	1686.11	1675.65	1687.63	1645.63	1662.1	1666.5	1685.7	1705.72	1694.99	1655.22	1652.77	1660.03	1673.07	1687.6	1679.19
271.700989	1653.65	1640.09	1676.22	1668.89	1681.35	1681.45	1687.73	1691.35	1695.85	1650.23	1648	1685.71	1646.04	1673.38	1687.72	1653.43	1663.74	1665.98	1664.04	1653.86	1670.7	1670.93	1681.12	1693.83	1696.95	1705.16	1671.94	1651.6	1656.61	1667.61	1678.72	1668.24	1673.46	1685.29	1685.4	1674.93	1688.05	1646.07	1660.73	1666.28	1685.25	1703.48	1697.22	1655.48	1651.13	1659.94	1672.01	1683.92	1678.32
272.196014	1653.68	1641.3	1674.37	1670.19	1682.54	1684.4	1687.42	1691.21	1695.04	1649.72	1648.3	1686.54	1649.21	1673.61	1687.4	1654.76	1662.63	1667.3	1664.05	1656.65	1673.35	1669.6	1680.85	1692.6	1696.96	1704.8	1669.83	1654.57	1656.47	1667.92	1680.87	1666.78	1672.29	1686	1687.93	1676.49	1688.04	1647.95	1665.55	1666.59	1685.09	1702.56	1697.64	1653.52	1651.68	1661.02	1672.38	1686.96	1679.39
272.691986	1652.25	1639.93	1676.57	1669.11	1683.3	1681.82	1687.58	1689.67	1695.24	1651.46	1648.18	1684.37	1647.15	1671.26	1687.87	1653.99	1665.01	1668.05	1663.2	1654.3	1671.7	1669.99	1678.84	1691.76	1699.32	1705.82	1671.4	1655.07	1657.62	1666.95	1680.97	1667.74	1669.64	1686.48	1686.07	1675.56	1688.05	1647.45	1663.14	1668.31	1686.9	1703.39	1698.54	1655.43	1652.74	1659.71	1671.11	1685.23	1676.29
273.187012	1654.4	1639.89	1674.29	1668.6	1681.45	1682.43	1684.77	1689.19	1695.19	1648.13	1646.43	1685.9	1647.98	1673.55	1689.24	1654.33	1664.24	1665.36	1661.78	1654.33	1669.76	1668.28	1680.08	1691.27	1697.55	1706.92	1671.96	1655.78	1659.01	1666.4	1682.64	1668.01	1670.64	1684.18	1686.36	1674.94	1687.32	1646.38	1661.43	1667.22	1685.51	1704.08	1697.16	1653.23	1652.98	1658.81	1671.82	1687.81	1676.29
273.682007	1651.77	1643.89	1676.43	1667.9	1681.25	1679.48	1685.68	1691.9	1697.18	1652.02	1651.01	1684.33	1648.63	1672.75	1689.27	1652.95	1663.12	1665.66	1661.37	1654.98	1669.46	1668.81	1682.46	1692.31	1695.7	1704.57	1672.6	1653.3	1655.47	1665.95	1679.98	1667.19	1669.36	1682.78	1685.48	1675.76	1686.47	1646.29	1663.55	1669.13	1685.26	1702.35	1695.02	1652.24	1654.19	1659.37	1668.52	1685.66	1678.09
274.177002	1653.34	1637.94	1674.87	1666.39	1680.58	1682.91	1684.51	1690.25	1696.14	1649.74	1648.65	1684.2	1646.14	1672.42	1689.71	1653.91	1664.7	1667.37	1663.78	1655.76	1671.25	1669.79	1680.87	1691.96	1695.39	1702.87	1670.16	1654.91	1658.52	1668.04	1679.9	1667.04	1672.51	1685.51	1687.6	1674.22	1687.43	1646.11	1662.71	1669.38	1685.61	1700.52	1696.63	1652.68	1653.79	1658.23	1671.11	1685.36	1678.09
274.671997	1652.5	1640.97	1674.81	1667.43	1676.16	1679.92	1685.9	1689.05	1691.61	1649.03	1649.54	1684.4	1646.19	1674.53	1689.06	1652.77	1663.43	1666.24	1663.05	1655.17	1671.71	1670.56	1679	1693.74	1696.32	1705.49	1674.51	1653.7	1656.46	1669.7	1680.97	1666.07	1672.02	1685.06	1685.39	1673.6	1684.53	1645.59	1661.96	1664.63	1685.41	1700.68	1695.6	1656.13	1650.91	1659.05	1672.27	1682.39	1677.1
275.167999	1654.07	1638.64	1674.79	1667.32	1680.84	1680.25	1683.4	1689.54	1696.01	1651.49	1647.89	1683.33	1645.69	1674.86	1686.66	1654.31	1666.04	1667.22	1661.48	1653.98	1671.68	1669.21	1679.87	1692.92	1693.39	1703.3	1673.23	1653.88	1656.35	1667	1680.56	1663.87	1674.15	1684.45	1687.55	1675.38	1686.34	1644.88	1660.84	1666.11	1684.1	1702.17	1696.65	1653.13	1651.52	1658.15	1674.07	1684.5	1678.88
275.662994	1651.88	1639.96	1674.89	1665.86	1678.75	1679.69	1684.76	1688.02	1692.33	1649.87	1648.47	1684.98	1645.95	1672.82	1689.38	1653.11	1663.37	1665.16	1660.81	1654.56	1670.29	1668.31	1678.57	1693.5	1696.56	1704.1	1670.74	1654.6	1654.22	1665.54	1680.36	1664.55	1672	1685.59	1685.22	1674.98	1685.89	1648.08	1661.9	1666.53	1683.27	1701.26	1696.36	1655.48	1651.64	1656.25	1671.07	1685.93	1675.19
276.157990	1652.01	1642.84	1675.07	1668.98	1681.95	1683.49	1685.46	1689.44	1694	1649.65	1649.84	1684.37	1646.31	1673.39	1686	1653.35	1663.16	1667.2	1660.81	1653.54	1669.36	1669.1	1679.07	1689.42	1692.95	1702.6	1670.64	1652.89	1657.18	1668.2	1680.98	1667.26	1671.84	1684.97	1685.42	1674.87	1686	1646.06	1662.12	1666.17	1684.4	1699.63	1696.38	1653.22	1651.71	1658.66	1670.18	1684.74	1676.36
276.653015	1652.92	1640.97	1674.07	1668.91	1678.11	1679.95	1684.91	1690.88	1691.44	1648.88	1647.74	1683.44	1645.39	1673.86	1685.97	1653.31	1662.8	1666.33	1662.22	1654.67	1669.96	1668.08	1676.49	1690.59	1693.12	1701.51	1670.54	1654.21	1655.55	1668.18	1678.79	1666.75	1671.63	1684.87	1685.32	1676.11	1684.47	1646.5	1660.97	1664.02	1683.26	1701.32	1693.43	1655.07	1649.92	1659.67	1673.03	1684.7	1675.97
277.148010	1653.83	1640.69	1674.12	1667.72	1679.24	1680.05	1683.36	1688.49	1691.48	1649.86	1646.34	1683.74	1644.78	1672.1	1687.82	1653.88	1662.87	1664.37	1663	1652.49	1670.62	1669.54	1680.33	1691.92	1695.09	1702.16	1669.93	1652.34	1657.44	1664.89	1680.39	1665.1	1669.06	1683.48	1684.02	1674.01	1685.65	1644.02	1661.27	1665.74	1682.41	1699.39	1692.06	1655.39	1651.82	1659.45	1672.66	1684.08	1677.15
277.644012	1650.75	1641.24	1672.86	1664.43	1679.94	1680.7	1684.38	1691.01	1693.87	1648.68	1649.46	1684.33	1646.63	1671.63	1684.6	1651.25	1661.84	1664.6	1661.6	1651.79	1668.16	1666.51	1677.92	1690.66	1695.72	1702.35	1668.01	1651.76	1657	1667.19	1682.02	1667.33	1668.33	1683.88	1683.75	1674.56	1683.26	1647.19	1663.23	1664.7	1681.69	1699.99	1695.1	1652.65	1651.18	1658.65	1671.39	1683.51	1675.55
278.139008	1651.28	1640.9	1673.81	1668.43	1676.76	1679.12	1683.04	1686.86	1693.92	1648.15	1648.82	1681.77	1645.45	1672.13	1686.03	1651.1	1663.29	1664.77	1662.57	1654.21	1671.25	1667.36	1678.86	1691.63	1694.61	1700.94	1668.91	1654.79	1656.53	1667.63	1678.23	1665.27	1669.19	1682.87	1684.18	1673.03	1686.79	1646.37	1660.67	1663.28	1683.83	1698.45	1694.18	1652.78	1649.32	1658.67	1668.69	1684.28	1678.48
278.634003	1650.38	1641.16	1672.19	1665.24	1681.59	1679.65	1684.51	1689.32	1696.69	1647.7	1647.94	1685.59	1646.09	1671.3	1684.94	1652.05	1661.65	1662.59	1661.81	1652.91	1671.56	1667.29	1678.21	1691.09	1693.81	1701.24	1670.38	1652.22	1657.97	1666.31	1678.85	1664.36	1670.83	1681.64	1683.72	1674.56	1684.68	1647.13	1662.69	1667.32	1682.46	1699.02	1694.46	1653.96	1651.01	1658.67	1670.22	1685.32	1675.08
279.128998	1651.11	1641.42	1672.97	1669.02	1679.55	1677.64	1683.93	1687.47	1691.3	1650.19	1649.03	1682.75	1645.16	1671.31	1687.63	1653.99	1662.08	1665.59	1659.57	1652.91	1671.12	1666.93	1679.6	1689.66	1693.75	1700.31	1669.62	1654.62	1652.63	1665.83	1680.62	1665.21	1666.95	1682.31	1686.62	1674.23	1683.31	1646.52	1663.71	1664.7	1683.67	1700.74	1694.69	1652.4	1651.64	1657.12	1671.99	1682.63	1675.43
279.623993	1651.97	1641.31	1673.03	1667.51	1680.79	1680.4	1684.84	1686.24	1693.41	1647.52	1646.39	1679.56	1646.91	1670.52	1684.94	1651.83	1662.86	1664.49	1660.61	1653.44	1667.83	1668.38	1679.41	1690.54	1693.37	1700.71	1671.5	1653.37	1654.79	1664.38	1679.09	1667.6	1669.4	1683.1	1684.55	1673.66	1684.07	1645.6	1660.9	1665.22	1683.09	1699.92	1693.73	1652.63	1650.36	1658.66	1668.85	1683.04	1675.8
280.119995	1650.82	1639.19	1672.23	1665.08	1678.81	1677.85	1680.29	1687.14	1692.45	1650.91	1647.63	1681.07	1646.29	1671.52	1684.48	1653.1	1665.63	1664.05	1660.44	1654.59	1667.84	1667.49	1676.94	1689.43	1693.31	1702.08	1671.71	1652.83	1653.8	1665.43	1679.33	1666.2	1669.64	1682.02	1682.98	1673.11	1683.8	1644.58	1659.04	1665.12	1683.12	1698.51	1693.02	1652.93	1649.81	1655.86	1670.38	1684.55	1676.28
280.614990	1651.97	1640.18	1673.42	1666.6	1679.08	1678.82	1680.98	1687.44	1694.44	1649.47	1648.41	1682.13	1644.65	1670.37	1687.56	1652.4	1661.22	1665.42	1659.21	1651.85	1669.27	1667.07	1677.8	1688.97	1693.76	1702	1667.93	1651.16	1656.06	1663.76	1676.59	1663.67	1669.9	1682.22	1681.85	1671.93	1683.88	1647.11	1660.09	1664.9	1679.97	1697.89	1693.85	1654.13	1650.47	1659.38	1670.43	1683.56	1675.2
281.109985	1648.66	1640.89	1672.33	1666.97	1679.79	1678.09	1685.65	1688.06	1691.97	1647.17	1646.74	1681.05	1645.1	1670.37	1685.59	1649.94	1663.21	1664.15	1658.26	1653.1	1668.37	1665.47	1677.23	1689.35	1689.71	1700.53	1668.14	1651.71	1654.03	1664.64	1677.78	1665.95	1669.6	1681.88	1683.92	1672.95	1684.83	1645.71	1660.4	1663.01	1682.39	1699.66	1691.14	1649.94	1649.77	1657.43	1666.95	1681.71	1676.06
281.605011	1651.02	1640.76	1674.43	1667.71	1677.12	1680.42	1682.66	1686.79	1692.23	1649.71	1647.09	1683.47	1644.79	1671.62	1685.09	1652.71	1663.8	1664.36	1659.07	1652.55	1669.95	1667.65	1677.56	1689.14	1692.16	1700.95	1669.36	1651.5	1653.72	1665.33	1678.8	1665.15	1669.48	1679.73	1683.7	1672.57	1683.71	1643.09	1660.66	1665.93	1680.3	1698.79	1693.42	1652.68	1650.04	1657.29	1671.2	1681.22	1677.07
282.100006	1651.3	1641.93	1671.23	1665.48	1679.33	1675.66	1682.36	1686.63	1691.1	1649.25	1646.06	1679.34	1645.65	1671.82	1683.8	1651.86	1663.65	1664.34	1659.38	1650.66	1670.45	1667.04	1676.27	1690.44	1691.24	1698.6	1668.8	1652.57	1655.93	1666.56	1678.7	1663.08	1669.36	1680.78	1683.13	1673.71	1683.56	1642.45	1661.33	1663.64	1679.42	1698.57	1693.63	1650.89	1651	1655.82	1668.51	1682.41	1675.04
282.596008	1652.03	1640.14	1671.74	1665.47	1677.16	1679.41	1683.11	1684.23	1689.94	1648.03	1645.29	1678.5	1643.84	1670.54	1685.54	1653.14	1661.29	1664.61	1660.55	1653.76	1667.86	1663.25	1675.34	1686.5	1692.56	1700.42	1668.64	1652.55	1656.81	1662.88	1676.67	1665.59	1666.85	1682.23	1682.93	1673.46	1684.38	1642.75	1658.45	1666.34	1680.37	1696.25	1693.43	1652.33	1648.87	1656.06	1668.92	1683.7	1674.37
283.091003	1650.17	1639.77	1671.54	1664.99	1676.99	1676.87	1679.74	1684.64	1689.61	1647.77	1644.25	1680.34	1643.43	1670.58	1683.53	1651.76	1661.75	1663.09	1660.14	1651.36	1668.78	1666.68	1676.33	1688.48	1692.15	1699.18	1669.48	1653.15	1653.01	1663.43	1679.18	1663.71	1668.06	1681.45	1681.63	1670.85	1680.08	1645.64	1661.99	1663.76	1681.13	1699.63	1692.44	1650.88	1649.92	1655.11	1666.24	1682.71	1674.52
283.585999	1649.41	1637.45	1668.59	1666.3	1678.4	1678.83	1681.84	1685.19	1692.63	1649.31	1643.94	1682.02	1644.63	1671.92	1684.22	1651.44	1661.57	1661.09	1659.1	1653.39	1668.64	1664.35	1676.35	1687.16	1690.08	1696.17	1665.89	1650.12	1653.79	1661.91	1676.34	1663.06	1666.22	1679.64	1683.8	1673.06	1682.34	1644.87	1660.32	1663.52	1678.3	1696.96	1692.14	1650.08	1650.52	1655.34	1666.04	1679.32	1673.33
284.080994	1648.47	1638.33	1669.56	1663.64	1676.54	1677.27	1681.14	1684.77	1691.56	1648.88	1645.77	1679.31	1643.67	1671.24	1683.85	1651.67	1661.65	1662.49	1660.85	1650.29	1671.11	1663.94	1674.05	1688.79	1691.1	1698.13	1668.93	1651.05	1653.48	1663.31	1675.96	1663.24	1667.98	1680.64	1680.53	1671.31	1680.21	1644.66	1657.56	1663.45	1678.13	1695.98	1690.05	1650.84	1649.12	1657.91	1669.02	1681.83	1673.78
284.576996	1648.67	1639.64	1670.72	1664.57	1677.19	1678.96	1680.92	1688.37	1692.23	1649.95	1645.97	1678.18	1644.94	1670.82	1680.72	1649.72	1662.81	1663.53	1659.08	1650.55	1666.41	1665.1	1676.98	1687.66	1689.69	1696.81	1670.18	1651.99	1654.58	1664.12	1675.27	1663.21	1668.52	1681.91	1681.45	1670.81	1680.41	1642.85	1660.65	1662.72	1679.14	1695.7	1690.67	1653.9	1650.57	1656.59	1669.44	1680.92	1674.76
285.071991	1649.81	1640.56	1672.1	1665.29	1677.48	1674.88	1680.5	1685.51	1689.59	1648.15	1645.92	1677.72	1642.38	1668.65	1682.29	1651.88	1663.36	1663.33	1657.54	1651.26	1667.77	1665.18	1674.97	1687.5	1689.83	1698.87	1668.08	1652.85	1655.08	1663.76	1676.66	1662.76	1668.86	1678.25	1683.2	1672.96	1683.03	1643.84	1659.16	1660.33	1679.66	1695.76	1689.66	1650.74	1650.84	1655.39	1668.08	1682.87	1671.7
285.566986	1650.33	1639.1	1669.84	1665.67	1676.98	1677.99	1678.79	1685.81	1691.99	1649.12	1645.21	1676.1	1643.63	1670.13	1679.54	1650.58	1663	1662.65	1659.69	1650.23	1665.11	1664.09	1677	1686.08	1688.54	1697.63	1667.47	1654.41	1652.18	1664.1	1678.75	1664.77	1666.04	1680.45	1679.51	1672.61	1677.87	1645.71	1659.91	1661.98	1676.91	1696.87	1689.95	1650.67	1648.64	1655.51	1668.55	1681.75	1674.24
286.062012	1650.19	1636.99	1669.11	1664.21	1676.45	1676.64	1680.61	1685.6	1688.85	1645.86	1644.69	1680.08	1641.11	1669.28	1682.38	1649.29	1661.76	1662.1	1658.68	1650.42	1667.04	1665.28	1673.97	1688.46	1688.62	1696.5	1667.41	1651.6	1648.46	1664.93	1677.13	1661.83	1666.76	1679.85	1680.32	1669.54	1680.63	1643.17	1657.91	1661.54	1677.55	1696.13	1690.12	1651.84	1649.77	1656.26	1668.11	1682.17	1673.14
286.557007	1649.1	1641.93	1670.69	1664.51	1676.53	1678.22	1680.25	1684.81	1689.59	1649.82	1644.66	1681.37	1643.16	1668.95	1683.74	1650.73	1657.56	1661.06	1657.86	1650.64	1666.9	1663.88	1673.62	1685.28	1688.22	1699.43	1669.34	1651.62	1651.7	1662.66	1675.89	1663.64	1667.98	1679.99	1680.34	1668.94	1680.22	1642.97	1659.14	1664.81	1677.9	1694.28	1691.42	1651.24	1647.49	1653.32	1666.42	1680.15	1673.49
287.053009	1651.15	1639.94	1671.74	1665.44	1675.52	1677.99	1678.23	1682.91	1690.03	1648.06	1644.01	1677.38	1643.89	1669.94	1681.08	1650.16	1660.32	1661.41	1659.84	1651.48	1667.04	1666.41	1675.67	1686.73	1692.32	1698.76	1664.93	1653.01	1652.05	1659.97	1676.28	1663.55	1666.26	1678.71	1679.62	1670.34	1681.49	1644.48	1658.18	1660.28	1678.13	1694.85	1690.89	1649.31	1648.85	1655.4	1667.45	1680.47	1675.18
287.548004	1649.22	1640.59	1670.79	1665.05	1677.01	1676.18	1679.47	1683.36	1689.65	1646.78	1645.27	1677.8	1642.36	1669.94	1682.53	1648.06	1659.59	1662.43	1659.7	1652.07	1667.68	1667.38	1674.5	1684.1	1688.6	1697.43	1668.16	1651	1652.76	1663.46	1674.98	1660.92	1667.6	1679.79	1680.46	1670.88	1681.09	1643.52	1659.62	1661.78	1679.43	1693.54	1688.44	1650.74	1648.56	1655.86	1667.52	1678.35	1673.11
288.042999	1648.87	1636.52	1667.12	1666.04	1677.66	1676.07	1679.94	1687.49	1688.61	1647.78	1644.36	1678.44	1642.21	1671.21	1682.73	1649.8	1660.66	1663.79	1661.16	1651.08	1668.91	1664.34	1676.04	1685.96	1690.59	1696.93	1666.65	1652.22	1654.84	1662.8	1678.33	1664.46	1668.57	1678.18	1681.24	1673.4	1680.8	1643.14	1657.89	1661.26	1677.58	1694.09	1687.62	1649.88	1648.42	1655.37	1667	1679.49	1673
288.537994	1649.93	1641.43	1670.32	1668.01	1675.85	1674.86	1679.87	1685.08	1689.44	1647.06	1643.38	1677.66	1641.42	1669.94	1680.13	1649.05	1659.83	1661.56	1658.21	1650.24	1668.85	1664.78	1675.62	1685.65	1687.42	1697.09	1667.14	1650.31	1652.25	1661.07	1674.55	1663.88	1667.36	1680.66	1679.93	1671.06	1681.41	1641.69	1658.12	1659.94	1675.58	1694.24	1689.7	1650.65	1647.23	1656.18	1667.02	1680.85	1671.35
289.032990	1649.53	1639.53	1671.06	1664.48	1675.62	1676.87	1680.15	1687.2	1688.75	1646.55	1643.38	1678.09	1641.87	1669	1681.86	1649.46	1661.66	1660.65	1657.19	1650.75	1666.21	1665.84	1674.58	1685.79	1687.82	1696.68	1667.28	1651.39	1652.05	1663.15	1673.15	1663.51	1667.03	1679.49	1679.65	1671.84	1680.67	1642.61	1658.38	1664.13	1676.41	1694.59	1687.6	1649.78	1645.87	1654.37	1668.19	1680.91	1671.16
289.528992	1649.64	1638.62	1670.61	1665.02	1674.7	1675.38	1678.21	1684.56	1687.76	1647.03	1645.05	1678.84	1644.86	1667.88	1681.04	1651.54	1662.14	1662.64	1658.05	1652.12	1667.06	1665.81	1674.36	1685.63	1689.7	1698.45	1665.15	1651.01	1653.52	1660.86	1674.82	1663.36	1665.09	1679.06	1679.04	1669.41	1679.84	1643.56	1655.15	1661.23	1677.99	1692.61	1689.85	1651.75	1647.31	1654.94	1668.62	1677.51	1672.56
290.023987	1650.7	1641.11	1671.47	1663.09	1673.97	1675.79	1679.3	1683.86	1687.5	1648.05	1644.68	1676.86	1642.39	1665.85	1680.46	1650.93	1660.39	1661.71	1659.98	1649.76	1666.55	1664.49	1674.85	1686.28	1688.67	1694.16	1666.09	1648.88	1655.49	1661.74	1673.7	1660.3	1665.29	1678.28	1681.52	1669.32	1681.03	1643.78	1659.05	1660.15	1679.72	1694.14	1689.45	1652.19	1647.15	1654.44	1668.93	1681.15	1671.83
290.519012	1649.03	1640.14	1670.85	1664.47	1674.76	1677.79	1677.66	1683.2	1687.17	1646.42	1644.2	1678.24	1642.67	1666.41	1680.08	1650.21	1661.94	1659.45	1657.93	1650.95	1667.2	1663.46	1675.21	1685.47	1688.46	1696.07	1668.38	1650.79	1651.97	1661.11	1675.79	1662.28	1663.61	1676.34	1678.48	1668.08	1680.65	1643.76	1657	1661.47	1678.16	1693.67	1687.68	1649.78	1646.16	1653.82	1664.53	1679.02	1670.33
291.014008	1649.26	1638.2	1670.52	1663.29	1675.94	1677.35	1678.6	1683.01	1686.71	1647.57	1644.46	1678.83	1641.32	1668.78	1679.28	1648.01	1660.75	1661.64	1658.32	1651.13	1665.83	1664.23	1671.57	1683.41	1685.68	1695.06	1665.12	1649.66	1651.25	1661.65	1673.74	1662.93	1664.76	1678.64	1679.98	1671.19	1679.42	1643.05	1659.1	1658.98	1676.5	1692.49	1687.44	1650.02	1648.55	1653.16	1667.63	1679.28	1672.94
291.509003	1649.74	1637.64	1668.7	1663.24	1675.37	1675.54	1680.25	1683.54	1686.15	1647.2	1647.27	1677.56	1643.28	1669.21	1681	1651.89	1660.62	1662.27	1657.95	1651.54	1666.5	1665.62	1675.98	1684.67	1686.38	1694.77	1667.29	1653.48	1653.08	1660.17	1674.01	1660.55	1665.89	1676.56	1678.39	1671.13	1681.56	1642.32	1658.75	1659.99	1678.14	1692.02	1687.96	1649.54	1647.79	1655.13	1666.96	1678.32	1673.35
292.005005	1649.22	1641.86	1669.92	1664.28	1677.53	1675.2	1678.39	1683.8	1689.62	1648.46	1644.78	1676.94	1642.81	1667.26	1680.07	1649.91	1656.28	1661.56	1657.02	1652.02	1665.84	1663.84	1673.24	1683.77	1687.45	1693.73	1664.35	1650.45	1653.28	1662.2	1674.15	1662.27	1667.57	1675.88	1679.39	1670.3	1679.43	1644.2	1659.19	1660.13	1674.87	1692.11	1687.74	1651.01	1648.49	1652.79	1668.39	1676.67	1673.06
292.500000	1648.87	1638.42	1669.57	1663.97	1673.31	1674.98	1676.84	1685.74	1688.55	1645.92	1642.59	1674.51	1640.04	1668.03	1679.45	1648.56	1658.29	1661.52	1658.16	1649.1	1665.39	1664.78	1674.28	1683.52	1685.22	1693.99	1667.72	1652.24	1651.08	1661.56	1674.56	1661.58	1664.49	1676.18	1679.44	1670.1	1679.77	1642.3	1658.91	1659.62	1674.96	1693.28	1686.71	1649.1	1647.17	1652.63	1666.27	1677.85	1669.74
292.994995	1647.71	1639.71	1668.39	1663.34	1673.35	1675.21	1677.98	1682.46	1685.19	1646.39	1645.73	1677.14	1645.03	1666.13	1681.1	1651.36	1659.53	1661.58	1659.85	1649.13	1666.2	1665.07	1674.35	1683.78	1688.03	1694.92	1666.23	1651.65	1653.17	1661.02	1676.29	1661.53	1665.37	1676.98	1678.82	1669.59	1679.73	1642.46	1656.91	1661.15	1676.65	1691.75	1689	1648.35	1646.95	1655.19	1665.94	1680.89	1671.68
293.489990	1647.23	1638.1	1667.88	1663.18	1676.67	1675.23	1680.2	1683.28	1686.97	1647.35	1643.7	1677.88	1644	1667.35	1680.82	1650.82	1659.03	1661.39	1658.76	1650.15	1666.8	1661.42	1672.65	1683.3	1686.59	1694.35	1663.85	1650.38	1651.4	1660.75	1676.07	1660.94	1663.73	1677.78	1677.88	1666.98	1679.76	1644.85	1657.85	1660.95	1676.59	1692.48	1688.41	1651.97	1647.92	1653.74	1668.4	1678.34	1671.09
293.985992	1647.98	1638.34	1666.22	1662.12	1675.31	1676.81	1677.55	1683.07	1687.59	1646.65	1644.68	1678.43	1643.81	1667.32	1679.73	1647.26	1659.99	1661.2	1657	1648.4	1667.75	1662.26	1671.45	1685.04	1685.46	1694.67	1665.07	1652.91	1651.86	1660.23	1674.4	1660.4	1666.04	1676.23	1676.5	1667.7	1676.56	1642.93	1658.33	1660.15	1674.38	1691.23	1688.89	1649.39	1645.86	1652.24	1664.38	1679.57	1670.65
294.480988	1647.45	1638.36	1670.4	1663.64	1675.93	1674.94	1678.41	1682.16	1688.54	1647.9	1645.08	1676.73	1641.92	1666.53	1679.14	1648.84	1658.71	1661.37	1656.97	1650.27	1668	1661.75	1674.98	1684.08	1686.5	1694.16	1665.26	1650.58	1654.02	1661.21	1673.65	1660.17	1665.56	1679.18	1680.1	1668.38	1677.98	1645.19	1658.99	1662.48	1674.69	1690.18	1685.57	1650.42	1646.63	1652.17	1666.2	1679.2	1670.58
294.976013	1648.17	1639.88	1670.4	1663.79	1673.59	1672.44	1679.21	1684.09	1685.92	1647.4	1644.51	1677.85	1641.76	1667.36	1682.06	1650.17	1659.34	1663.23	1658.42	1650.47	1665.37	1665.37	1673.13	1684.43	1689.22	1694.35	1665.9	1650.24	1650.3	1661.56	1673.44	1659.96	1665.6	1676.75	1679.14	1668.9	1678.57	1641.1	1657.48	1661.1	1676.01	1694.17	1690.11	1649.62	1647.34	1654.75	1666.99	1676.57	1672.2
295.471008	1648.67	1636.98	1667.33	1663.14	1675.6	1675.94	1678	1684.22	1688.68	1645.32	1645.36	1675.31	1644.04	1669.35	1678.55	1646.46	1660.13	1660.17	1657.15	1647.32	1665.03	1662.23	1671.66	1681.22	1686.13	1696.44	1661.66	1652.05	1649.37	1661.57	1674.54	1662.49	1665.16	1676.9	1675.13	1669.26	1677.51	1642.42	1656.43	1658.85	1676.89	1691.44	1688.85	1651.07	1646.4	1653.35	1665.99	1679.69	1668.92
295.966003	1648.75	1637.84	1667.19	1663.24	1674.75	1675.94	1678.15	1682.95	1686.27	1646.21	1643.77	1675.41	1642.43	1665.51	1678.84	1649.39	1659.31	1660.68	1657.99	1649.52	1665.92	1662.81	1671.79	1682.46	1685.69	1692.5	1665.86	1650.07	1650.94	1659.84	1673.53	1660.72	1664.24	1675.75	1680.15	1665.88	1678.26	1643.51	1655.92	1661.39	1675.11	1691.32	1687.01	1649.04	1648.64	1653.24	1666.27	1676.23	1671.4
296.460999	1647.57	1637.84	1667.62	1662.07	1671.95	1674.68	1677.71	1680.49	1687.29	1647.87	1643.35	1676.72	1639.7	1664.96	1678.99	1647.82	1659.65	1657.73	1654.73	1647.1	1663.71	1663.44	1670.8	1680.29	1684.82	1693.12	1663.03	1649.16	1650.87	1658.66	1673.42	1659.82	1662.9	1676.79	1677.52	1666.41	1676.57	1642.6	1656.83	1659.41	1674.84	1691.4	1684.09	1649.57	1646.43	1651.84	1664.19	1676.26	1668.4
296.957001	1650.44	1640.61	1670.38	1662.27	1673.65	1675.28	1676.97	1681.6	1685.25	1646.63	1643.02	1673.87	1643.04	1667.03	1679.22	1649.6	1659.34	1661.72	1653.86	1647.55	1664.92	1662.86	1672.89	1680.63	1682.96	1693.59	1665.25	1650.26	1651.75	1659.11	1673.39	1658.3	1664.2	1676.44	1678.75	1667.73	1679.02	1642.13	1655.03	1659.78	1676.79	1692.24	1687.46	1650.41	1647.16	1654.57	1666.97	1677.36	1671.11
297.451996	1648.8	1640.53	1666.57	1662.44	1671.01	1672.71	1674.91	1679.06	1685.16	1646.33	1642.24	1675.26	1638.61	1668.11	1678.01	1646.67	1658.97	1658.25	1656.6	1648.05	1665.92	1662.42	1670.86	1681.92	1685.87	1694.59	1663.4	1649.96	1649.74	1660.37	1672.81	1660.68	1663.45	1675.83	1677.68	1667.97	1677.63	1643.23	1656.8	1660.25	1676.9	1690.87	1684.56	1647.41	1647.66	1653.57	1665.91	1677.48	1669.64
297.946991	1647.97	1638.77	1667.02	1665.14	1675.36	1672.8	1676.88	1680.54	1687.77	1645.79	1645.1	1676.16	1642.13	1665.82	1675.82	1647.74	1656.29	1659.76	1656.32	1648.51	1664.38	1661.19	1670.99	1681.31	1683.31	1693.22	1663.44	1647.95	1650.15	1658.49	1672.99	1660.43	1661.97	1673.77	1677.2	1667.29	1676.98	1642.99	1658.7	1659.24	1673.76	1691.11	1685.25	1650.06	1646.75	1654.04	1664.52	1676.93	1669.33
298.441986	1649.78	1638.25	1666.67	1662.69	1672.59	1672.27	1676.39	1682.73	1685.65	1645.53	1643.07	1673.69	1640.17	1666.89	1677.35	1648.34	1658.41	1659.06	1655.21	1648.47	1664.82	1660.79	1672.03	1680.84	1682.48	1692.19	1665.59	1649.76	1651.65	1658.55	1674.5	1659.98	1664.33	1675.72	1675.2	1667.15	1676.9	1641.8	1655.03	1659.44	1673.32	1690.18	1684.22	1647.33	1645.38	1650.04	1661.74	1676.58	1670.06
298.937012	1646.27	1639.22	1669.71	1662.95	1672.15	1672.11	1675.74	1679.23	1684.69	1644.68	1643.37	1674.13	1642.74	1667.28	1677.97	1648.71	1658.82	1660.34	1655.22	1648.4	1666.79	1661	1670.8	1683.12	1683.85	1692.94	1663.45	1650.79	1652.55	1660.01	1670.86	1658.7	1665.05	1674.6	1676.87	1665.79	1677.92	1641.45	1655.58	1657.54	1673.52	1689.32	1685.2	1649.99	1647.05	1652.95	1663.87	1675.98	1670.21
299.433014	1645.8	1638.79	1668.84	1662.74	1672.91	1672.77	1675.23	1681.82	1686.75	1647.81	1641.24	1674.87	1639.51	1666.17	1679.37	1648.54	1656.68	1660.18	1655.83	1650.25	1664.16	1660.74	1670.08	1681.87	1686.47	1691.5	1663.42	1647.69	1650.62	1660.8	1671.29	1655.98	1662.21	1675.62	1678	1668.53	1674.89	1639.55	1655.26	1658.54	1672.3	1688.26	1683.34	1647.13	1648.08	1651.27	1663.39	1677.44	1668.61
299.928009	1646.47	1639.13	1668.76	1662.43	1672.55	1674.31	1677.27	1680.99	1685.89	1645.86	1641.9	1674.18	1642.05	1666.25	1678.51	1647.44	1659.09	1659.78	1656.05	1648.58	1666.08	1661.33	1670.49	1682.6	1684.73	1692.39	1662.86	1649.49	1651.05	1659.79	1671.04	1659.24	1662.49	1674.69	1678.08	1666.28	1676.69	1643.89	1656.28	1659.59	1674.53	1689.69	1685.3	1647.65	1647.83	1651.06	1662.37	1675.73	1671.28
300.423004	1648.44	1640.25	1667.99	1661.74	1673.21	1673.23	1677.59	1681.65	1685.85	1646.05	1642.37	1676.29	1642.4	1665.45	1677.19	1649.24	1658.31	1659.93	1658.17	1647.52	1664.96	1662.63	1672.45	1680.67	1687.06	1690.58	1662.84	1649.87	1651.79	1659.64	1672.84	1659.6	1664.57	1677.15	1677.4	1667.76	1677.32	1641.14	1656.78	1659.04	1673.11	1690.72	1684.46	1648.46	1647.42	1650.29	1663.12	1676.76	1671.57
300.917999	1647.44	1638.49	1668.9	1660.98	1673.11	1672.55	1676.43	1678.53	1685.3	1645.38	1642.32	1673.2	1642.33	1666.95	1676.01	1649.05	1658.43	1658.11	1656.22	1649.72	1664.56	1662.16	1671.18	1680.27	1684.81	1692.47	1664.11	1648.27	1649.5	1660.13	1670.94	1658.93	1661.83	1675.78	1679.08	1668.28	1677.56	1640.87	1655.63	1658.7	1670.12	1688.8	1685.81	1647.98	1647.07	1653.2	1663.48	1677.32	1668.67
301.414001	1647.64	1637.14	1666.97	1660.73	1672.8	1669.77	1677.23	1680.71	1685.1	1645.4	1641.41	1673.02	1642.45	1664.78	1679.6	1645.89	1658.18	1658.35	1656.02	1647.56	1664.27	1662.53	1670.82	1680.09	1682.9	1690.65	1663.45	1649.98	1652.54	1659.31	1670.77	1656.57	1663.22	1674.42	1675.53	1667.05	1676.51	1643.39	1657.92	1658.71	1673.99	1690.36	1684.62	1649.74	1643.94	1651.12	1663.56	1676.43	1669.29
301.908997	1646.13	1636.94	1666.76	1662.17	1673.02	1673.88	1676.23	1681.77	1686.62	1645.11	1644.16	1675.08	1640.57	1665.7	1679.16	1648.38	1658	1658.6	1657.14	1647.85	1663.88	1661.93	1671.79	1681.46	1686.32	1692.04	1662.3	1649.03	1650.48	1660.17	1672.43	1659.1	1663.05	1676.08	1677.26	1665.9	1675.96	1639.78	1655.57	1658.78	1674.53	1688.56	1684.49	1647.24	1645.61	1652.03	1662.79	1675.24	1670.65
302.403992	1649.92	1638.29	1668.47	1661.35	1672.94	1671.91	1677.17	1679.13	1685.45	1645.77	1642.48	1675.15	1640.22	1663.89	1677.47	1648.31	1657.89	1657.13	1656.23	1646.66	1662.08	1659.67	1668.97	1681.18	1686.34	1689.05	1662.97	1649.47	1649.31	1656.86	1672.41	1658.6	1663.19	1673.34	1676.04	1667.31	1675.4	1640.94	1655.19	1660.8	1672.99	1687.28	1685.28	1647.42	1645.41	1652.78	1663.78	1676.91	1670.91
302.898987	1649.33	1637.05	1668.26	1663.15	1673.13	1671.43	1676.4	1680.16	1684.29	1646.17	1640.35	1673.42	1641.2	1665.06	1678.71	1649.86	1659.01	1660.16	1656.75	1648.87	1663.43	1663.14	1670.92	1679.26	1683.39	1693.03	1665.3	1652.39	1650.12	1659.56	1673.34	1659.57	1663.38	1675.08	1676.4	1667.94	1676.73	1640.02	1654.94	1659.73	1674.88	1689.57	1685.35	1649.94	1646.76	1652.94	1663.93	1677.61	1668.42
303.394012	1646.89	1638.92	1667.55	1661.62	1670.57	1673.71	1676.38	1680.75	1685.15	1643.55	1642.57	1673.85	1642.62	1664.09	1679.54	1647.2	1659.2	1657.66	1656.97	1646.66	1664.32	1660.94	1672.06	1680.32	1684.55	1689.73	1662.08	1648.29	1649.04	1657.02	1670.85	1658.46	1664.2	1676.37	1675.98	1665.73	1676.33	1640.38	1654.64	1659.67	1673.84	1687.21	1684.62	1648.73	1646.66	1652.34	1664.96	1676.59	1669.76
303.890015	1646.25	1636.73	1670.15	1660.27	1670.73	1671.65	1675.29	1679.1	1683.76	1645.78	1642.72	1672.18	1643.42	1665.34	1676.5	1648.62	1658.07	1658.07	1657.05	1649.37	1664.58	1661.49	1669.43	1682.54	1682.87	1690.07	1661.96	1648.61	1649.65	1658.68	1671.14	1656.06	1662.21	1676.13	1675	1667.5	1675.75	1642.07	1655.11	1656.73	1672.82	1686.25	1686.37	1647.89	1644.98	1651.2	1661.09	1674.12	1667.17
304.385010	1646.71	1637.09	1666.88	1661.23	1673.21	1671.97	1677.55	1680.04	1683.78	1645.61	1643.23	1673.17	1640.9	1665.46	1678.76	1648.11	1657.24	1657.96	1654.7	1645.69	1662.94	1656.17	1669.93	1680.8	1681.83	1689.3	1662.12	1648.42	1651.62	1656	1670.76	1658.12	1660.49	1674.04	1676.58	1665.12	1676.82	1640.33	1655.52	1656.54	1672.37	1688.47	1683.41	1645.25	1645.9	1651.42	1663.66	1675.03	1669.05
304.880005	1644.86	1637.57	1665.93	1661.14	1673.73	1672	1674.73	1678.83	1686.05	1644.9	1642.36	1674.07	1641.35	1665.09	1674.84	1646.02	1656.34	1656.84	1655.26	1646.98	1662.55	1658.86	1668.59	1677.96	1682.44	1688.5	1662.71	1648.45	1649.32	1657.17	1670.39	1657.65	1662.12	1674.13	1675.9	1664.69	1674.45	1641.52	1655.64	1657.04	1670.89	1690.05	1685.38	1648.96	1645.73	1650.29	1660.69	1676.81	1669.72
305.375000	1648.08	1639.53	1668.17	1658.77	1672.05	1672.03	1676.21	1678.12	1685.35	1643.95	1642.5	1671.39	1640.41	1664.9	1674.91	1647.3	1658.05	1657.32	1655.27	1645.88	1661	1658.4	1669.02	1678.15	1683.48	1688.58	1661.87	1649.66	1649.92	1658.43	1670.6	1656.52	1661.77	1673.77	1675.07	1665.75	1675.97	1640.74	1654.23	1657.62	1671.12	1688.88	1681.32	1646.52	1644.58	1652.32	1660.58	1673.4	1667.32
305.869995	1647.81	1638.05	1665.87	1663.41	1670.82	1672.38	1674.09	1679.14	1682.77	1644.09	1641.98	1673.2	1641.43	1664.73	1676.95	1646.93	1654.6	1660.04	1655.57	1648.24	1663.53	1659.33	1669.92	1678.45	1683.67	1686.8	1662.48	1647.91	1649.14	1658.96	1670.1	1659.26	1661.58	1672.92	1676	1666.28	1673.24	1641.75	1655.26	1659.02	1671.68	1687.59	1679.94	1646.07	1644.09	1651.72	1662.24	1674.21	1666.72
306.365997	1647.11	1637.34	1665.96	1660.5	1671.64	1672.56	1674.25	1677.13	1685.26	1645.88	1642.98	1672.55	1642.3	1662.59	1676.81	1647.15	1658.08	1656.05	1653.8	1644.99	1662.28	1659.16	1668.46	1678.69	1680.94	1689.85	1663.64	1647.17	1649.11	1657.61	1670.88	1656.81	1661.56	1673.05	1675.98	1665.27	1673.9	1640.18	1654.58	1658.51	1672.67	1689.11	1682.81	1646.39	1644.63	1650.36	1663.57	1674.45	1669.63
306.860992	1646.28	1638.96	1666.02	1664.42	1672.69	1670.9	1675.83	1679.99	1685.19	1643.99	1642.93	1671.68	1641.31	1662.75	1677.88	1647.55	1658.15	1658.35	1653.5	1647.07	1661.77	1657.7	1669.02	1679.26	1681.59	1688.66	1662.53	1649.42	1647.05	1656.72	1669.96	1656.09	1662.3	1675.04	1673.11	1664.78	1672.46	1641.31	1654.09	1658.61	1671.05	1687.76	1682.43	1646.59	1644.8	1653.68	1663.73	1675.99	1666.54
307.355988	1646.8	1637.58	1666.76	1660.47	1670.74	1673.43	1676.43	1679.08	1684.12	1642.5	1641.53	1673.17	1640.11	1663.35	1678.54	1649.05	1657.8	1657.85	1654.54	1646.76	1661.95	1659.2	1669.41	1679.46	1682.82	1687.11	1660.46	1648.92	1650.34	1657.96	1670.94	1658.25	1661.4	1673.25	1675.21	1663.06	1675.6	1642.09	1654.28	1656.03	1671.89	1687.04	1683.14	1645.37	1644.94	1650.34	1663.48	1673.65	1667.28
307.851013	1648.51	1638.28	1666.41	1661.81	1669.99	1669.68	1673.67	1678.04	1684.27	1644.31	1640.9	1674.93	1639.06	1664.27	1675.44	1646.53	1656.52	1656.1	1653.54	1648.28	1661.9	1657.57	1667.26	1678.96	1682.1	1688.04	1662.39	1648.53	1649.54	1658.39	1667.93	1658.4	1661.93	1673.82	1675.24	1663.25	1674.38	1641.6	1654.78	1656.87	1672.14	1687.48	1682.14	1645.96	1645.38	1648.64	1662.46	1674.64	1667.72
308.346008	1645.62	1636.63	1665.28	1658.93	1669.61	1672.04	1671.96	1677.21	1681.02	1643.74	1640.46	1672.25	1640.89	1662.71	1676.55	1648	1656.97	1656.92	1653.71	1646.63	1661.89	1657.67	1667.9	1679.22	1683.01	1687.6	1661.24	1648.85	1648.17	1654.47	1670.05	1660.02	1660.18	1671.78	1673.44	1663.61	1674.08	1640.79	1655.73	1659.17	1670.65	1687.4	1683.03	1648.59	1645.49	1651.43	1662	1677.8	1666.29
308.842010	1646.19	1637.37	1666.91	1661.54	1672.67	1671.79	1674.41	1680.05	1682.59	1642.96	1639.05	1674.19	1636.92	1663.06	1674.97	1645.52	1658.61	1657.56	1652.99	1647.5	1664.21	1660.14	1668.84	1680.35	1680.71	1686.75	1660.78	1649.9	1648.32	1657.95	1672.3	1657.05	1662.37	1674.74	1674.2	1665.27	1674.18	1642.67	1654.79	1657.09	1670.51	1686.31	1682.82	1645.46	1645.15	1651.07	1661.87	1675.26	1667.9
309.337006	1644.92	1638.85	1667.8	1660.33	1669.95	1671.48	1673.07	1680.07	1682.49	1643.32	1640.34	1671.8	1641.47	1662.13	1673.84	1646.18	1654.8	1656.64	1654.77	1648.02	1662.29	1658.07	1668.33	1678.65	1681.99	1690.32	1663.86	1646.66	1648.46	1657	1669.55	1657.11	1662.34	1674.15	1674.98	1663.14	1674.18	1642.15	1652.53	1656.9	1670.73	1686.26	1682.35	1645.48	1645.25	1650.87	1662.88	1676.77	1666.69
309.832001	1644.54	1636.58	1665.19	1661.71	1670.11	1669.39	1674.46	1681.09	1681.14	1642.74	1639.66	1673.17	1639.53	1662.22	1676.3	1646.82	1655.22	1655.83	1654.27	1646.97	1661.41	1659.94	1670.02	1676.49	1683.42	1687.33	1660.04	1649.17	1649.18	1656.69	1669.46	1658.57	1661.81	1674.27	1674.35	1666.73	1674.03	1640.66	1652.98	1659.12	1670.87	1687.31	1681.19	1647	1646.37	1649.67	1663.37	1675.49	1667.09
310.326996	1647.28	1637.6	1665.83	1661.68	1671.85	1672.25	1673.73	1679.49	1681.6	1644.63	1641.15	1672.81	1640.11	1664.14	1676.61	1646.38	1655.51	1657.2	1652	1648.9	1663.21	1661.66	1670.3	1677.86	1681.14	1686.95	1663.79	1647.52	1650.39	1660.23	1670.94	1659.05	1664.45	1673.32	1674.01	1665.52	1673.72	1640.76	1653.8	1657.94	1671.75	1685.24	1681.35	1645.24	1645.05	1651.69	1663.08	1675.02	1666.98
310.821991	1647.06	1636.47	1667.36	1662.31	1671.28	1671.43	1674.22	1676.3	1684.89	1644.05	1639.38	1671.24	1638.59	1663.96	1674.78	1648.21	1659.1	1658.33	1653.49	1646.58	1665.21	1659.75	1670	1679.26	1681.53	1686.55	1661.85	1647.51	1648.89	1659.38	1670.02	1657.19	1662.37	1675.54	1674.44	1663.77	1674.59	1641.74	1655.01	1657.55	1670.03	1686.61	1681.32	1647.18	1645.09	1650.04	1661.58	1674.3	1666.84
311.317993	1647.77	1637.66	1667.28	1660.64	1671.34	1671.73	1677.95	1679.47	1682.57	1643.11	1640.93	1672.57	1640.65	1664.05	1676.95	1646.98	1657.81	1657.77	1655.59	1646.57	1663.22	1660.16	1669.6	1678.24	1680.54	1688.04	1661.08	1648.13	1649.41	1658.35	1671.43	1657.19	1662.27	1673.6	1675.8	1665.61	1673.39	1641.28	1652.7	1656.98	1669.72	1683.43	1682.27	1648.23	1644.32	1652.46	1663.37	1675.31	1666.89
311.812988	1645	1636.84	1666.03	1659.94	1670.91	1668.79	1675.94	1678.03	1680.76	1643.5	1640.29	1673.06	1638.96	1663.54	1674.35	1646.18	1656.06	1657.25	1654.27	1645.92	1663.57	1658.26	1669.74	1678.31	1681.76	1689.07	1662.42	1648.91	1650.24	1660.08	1668.75	1658.28	1662.59	1673.86	1673.94	1665.34	1675.1	1640.59	1654.76	1655.6	1670.81	1684.29	1684.05	1645.72	1645.43	1648.43	1662.15	1675.68	1667.32
312.308014	1645.86	1637.18	1666.46	1660.46	1672.34	1670.2	1673.85	1679.79	1682.34	1644.79	1641.5	1671.73	1641.33	1662.33	1674.43	1646.39	1656.37	1657.26	1653.41	1647.89	1662.16	1661.46	1669.45	1680.86	1681.66	1689.29	1661.19	1648.54	1647.87	1655.44	1667.89	1656.47	1658.66	1675.61	1674.48	1664.29	1673.41	1642.16	1653.39	1653.91	1670.56	1684.67	1682.07	1646.1	1646.19	1650.71	1662.81	1674.89	1667.07
312.803009	1644.38	1637.46	1665.76	1660.88	1670.36	1672.35	1674.47	1678.76	1682.72	1644.06	1639.93	1672.36	1640.33	1662.75	1674.18	1646.51	1655	1657.32	1654.76	1644.69	1661.05	1656.43	1668.01	1677.08	1681.77	1686.39	1662.5	1645.83	1649.79	1656.44	1667.69	1657.59	1662.51	1673.15	1674.48	1664.17	1673.69	1641.31	1654.7	1655.97	1670.42	1685.06	1680.7	1644.06	1643.66	1650.63	1659.15	1673.94	1666.45
313.299011	1645.78	1637.67	1666.05	1659.86	1674.47	1669.94	1673.91	1676.46	1681.32	1643.31	1641.42	1672.12	1642.02	1663.56	1675.08	1648.02	1656.05	1658.11	1656.4	1647.76	1662.03	1659.43	1669.69	1676.58	1681.74	1686.2	1661.5	1649.68	1648.85	1658.46	1668.2	1657.35	1658.91	1673.07	1674.87	1664.88	1674.41	1641.45	1652.8	1657.83	1670.96	1686.46	1683.57	1646.91	1645.49	1650.8	1661.01	1673.97	1666.94
313.794006	1647.61	1638.02	1666.44	1659.32	1670.1	1670.88	1673.21	1678.02	1681.86	1643.03	1639.95	1671.16	1641.33	1664.08	1675	1647.27	1656.92	1657.11	1654.49	1647.35	1664	1657.59	1668.19	1681.23	1680.11	1686.54	1661.84	1646.23	1649.34	1656.34	1668.59	1656.6	1661.43	1672.64	1675.66	1664.46	1674.67	1639.24	1654.03	1657.22	1671.22	1687.13	1682.25	1647.74	1643.84	1648.12	1661.39	1674.59	1666.32
314.289001	1645.77	1637.8	1665.98	1659.56	1671.67	1672.43	1673.55	1678.73	1683.3	1642.75	1640.01	1673.22	1639.68	1664.49	1676.69	1646.91	1655.97	1657.61	1656.37	1648.95	1661.55	1659.99	1669.38	1678.67	1683.78	1686.12	1660.81	1649.54	1646.88	1657.17	1668.79	1658.35	1660.54	1673.91	1674.01	1664	1673.77	1639.86	1653.81	1656.38	1670.05	1684.82	1682.82	1646.12	1645.42	1650.64	1660.45	1673.26	1667.82
314.783997	1644.64	1636.9	1666.86	1659.47	1670.18	1669.59	1675.38	1677.16	1682.35	1641.82	1639.19	1670.2	1640.39	1662.11	1674.48	1647.78	1657.45	1657.31	1652.53	1643.6	1662.44	1657.35	1666.76	1680.33	1682.08	1688.29	1660.32	1649.85	1649.93	1659.17	1670.44	1657.02	1661.68	1672.13	1674.17	1662.03	1672.92	1641.59	1653.92	1655.73	1671.8	1685.02	1683.46	1647.52	1644.43	1650.22	1661.35	1675.41	1667.91
315.278992	1645.47	1639.5	1667.52	1661.11	1669.96	1670.86	1672.66	1675.35	1680.12	1643.66	1638.72	1670.11	1640.52	1662.8	1674.88	1647.71	1655.08	1657.96	1654.62	1647.9	1664.8	1658.39	1668.8	1679.8	1680.8	1687.45	1659.48	1647.76	1650	1657.49	1671.21	1658.33	1664.37	1672.19	1676.32	1664.27	1674.1	1643.09	1652.62	1659.18	1672.31	1684.86	1682.03	1647.29	1646.24	1651.42	1664.26	1675.03	1668.08
315.774994	1645.7	1637.17	1666.35	1658.75	1669.72	1671.5	1673.66	1677.98	1682.21	1642.82	1640.49	1672.34	1641.98	1663.03	1676.64	1647.82	1656.59	1657.32	1653.59	1644.67	1662.67	1659.18	1669.24	1677.74	1682.08	1689.63	1661.62	1647	1645.87	1654.96	1668.9	1657.95	1660.48	1672.85	1675.4	1664.68	1672.57	1637.99	1652.79	1655.38	1670.39	1685.39	1682.34	1646.68	1645.67	1649.62	1663.06	1673.85	1666.5
316.269989	1647.53	1636.87	1665.23	1659.5	1670.3	1668.8	1673.17	1675.72	1682.51	1643.4	1641.45	1670.69	1640.65	1661.06	1673.59	1647.43	1657.8	1657.76	1655.23	1647.02	1660.85	1659.63	1666.1	1676.49	1681.28	1688.5	1659.99	1649.12	1648.63	1658.48	1669.85	1657.3	1662.09	1672.02	1674.66	1663.51	1673.34	1640.19	1654.05	1656.78	1671.66	1685.1	1681.51	1648.52	1643.75	1651.52	1662.68	1673.71	1668.84
316.765015	1646.27	1638.55	1665.42	1660.07	1667.98	1670.34	1672.48	1678.94	1681.29	1644.58	1640.5	1671	1637.2	1662.83	1673.67	1645.58	1655.33	1656.46	1653.24	1646.79	1660.06	1656.67	1669.15	1677.55	1679.57	1683.55	1661.1	1647.25	1648.73	1657.84	1668.31	1656.77	1660.47	1671.42	1673.05	1664.36	1671.81	1640.06	1653.06	1657.37	1670.26	1683.3	1683.49	1645.32	1644.48	1650.84	1659.59	1673.72	1666.05
317.260010	1646.91	1638.09	1664.43	1661	1670.05	1670.35	1672.88	1676.45	1680.84	1643.15	1640.68	1671.31	1639.03	1663.01	1674.27	1647.24	1655.9	1657.47	1655.27	1647.85	1661.94	1659.8	1667.28	1677.72	1680.83	1686.37	1658.82	1649.3	1648.95	1656.81	1669.72	1654.44	1661.83	1671.72	1674.41	1664.85	1672.7	1642.45	1653.3	1655.59	1669.51	1683.07	1682.4	1645.37	1644.8	1649.56	1659.93	1674.7	1665.77
317.755005	1646.45	1636.5	1662.84	1660.51	1670.71	1668.41	1672.13	1678.54	1681.96	1644.18	1640.7	1670.02	1640.54	1662.24	1673.61	1644.42	1654.3	1656.95	1654.6	1646.05	1660.8	1656.49	1665.72	1675.78	1681.21	1685.89	1659.69	1647.22	1647.52	1655.24	1667.84	1655.35	1660.84	1671.61	1672.61	1663.45	1671.5	1639.98	1654.55	1654.56	1670.47	1680.83	1681.91	1645.57	1644.58	1647.63	1661.1	1673.58	1665.89
318.251007	1644.61	1636.81	1665.77	1659.36	1670.8	1671.06	1672.01	1675.92	1681.54	1645.26	1638.14	1670.24	1637.96	1661.47	1672.3	1646.69	1655.75	1655.17	1654.49	1645.81	1662.23	1657.67	1667.37	1676.48	1680.3	1687.17	1660.5	1647.51	1648.89	1656.18	1667.46	1657.49	1659.79	1672.25	1673.24	1663.74	1671.14	1638.48	1653.53	1656.28	1668.18	1684.36	1680.46	1644.48	1642.22	1647.23	1660.64	1669.51	1665.2
318.746002	1646.51	1638.86	1665.42	1660.61	1670.28	1667.14	1672.43	1676.05	1679.94	1644.2	1640.97	1670.83	1641.1	1661.93	1673.76	1647.19	1655.7	1657.44	1654.5	1643.98	1661.16	1659.44	1668.18	1677.17	1678.19	1687.08	1661.04	1646.72	1645.48	1658.33	1667.73	1656.01	1662.04	1672.54	1674.13	1663.22	1673.52	1640.77	1653.45	1653.67	1668.34	1683.7	1680.96	1645	1643.95	1647.72	1659.95	1672.14	1667.07
319.240997	1645.09	1635.89	1664.03	1659.24	1670.16	1668.9	1674.85	1679.45	1680.58	1643.93	1641.71	1671.19	1639.88	1662.38	1673.26	1648.21	1657.58	1656.98	1653.21	1646.51	1661.74	1658.36	1668	1677.49	1680.7	1688.71	1660.24	1651.6	1649.21	1657.98	1669.9	1657.59	1661.01	1674.21	1675.4	1663.96	1672.67	1639.79	1653.35	1655.43	1670.15	1684.05	1682.93	1646.48	1644.61	1648.48	1661.28	1675.11	1665.51
319.735992	1645.1	1637.5	1663.85	1660.06	1668.51	1671.12	1672.3	1675.37	1679.09	1641.42	1639.1	1670.24	1638.51	1659.09	1673.4	1646.61	1655.68	1656.21	1653.79	1645.63	1661.91	1657.16	1666.64	1677.4	1681.63	1686.87	1662.36	1650.83	1645.86	1656.89	1669.35	1657.27	1659.6	1672.21	1674.28	1661.69	1670.35	1638.83	1652.55	1654.01	1667.66	1683.35	1680.62	1644.57	1645.21	1649.79	1661.83	1671.36	1664.81
320.230988	1646.78	1638.22	1663.97	1659.24	1669.46	1668.06	1671.69	1678.07	1681.92	1643.19	1638.65	1670.22	1639.43	1665.45	1673.15	1646.41	1653.84	1656.55	1652.57	1646.14	1659.58	1656.91	1668.57	1677.72	1679.61	1684.79	1658.97	1646.72	1646.53	1654.42	1668.59	1655.01	1658.89	1672.77	1673.67	1663.39	1671.71	1640.52	1651.37	1654.5	1668.54	1684.6	1679.59	1645.44	1642.78	1649.89	1661.55	1672.12	1665.56
320.726990	1644.75	1634.84	1664.67	1656.96	1669.47	1667.82	1670.58	1678.56	1679.92	1642.2	1640.7	1669.62	1637.6	1662.36	1674.31	1647.45	1654.21	1654.51	1654.27	1644.37	1661.33	1657.6	1667.17	1676.02	1677.92	1684.82	1660.86	1646.7	1647.06	1656.1	1668.77	1655.47	1661.08	1670.24	1674.29	1664.44	1671.75	1641.94	1652.04	1653.9	1667.47	1683.41	1681.97	1643.8	1642.69	1650.95	1659.86	1674.58	1664.89
321.221985	1642.73	1634.86	1662.93	1659.76	1666.98	1666.94	1672.81	1676.83	1679.13	1643.47	1638.03	1671.44	1640.26	1659.71	1673.97	1645.82	1655.22	1655.23	1654.4	1645.4	1661.09	1658.67	1667.45	1677.81	1679.94	1685.14	1660.41	1647.34	1647.13	1658.29	1670.21	1656.43	1658.71	1671.1	1672.78	1662.91	1671.72	1639.66	1653.59	1653.29	1669.63	1683.32	1681.3	1644.85	1643.67	1650.2	1659.1	1670.72	1666.67
321.717010	1646.73	1637.33	1664.17	1658.35	1667.27	1671.05	1672.41	1675.89	1677.66	1642.87	1639.89	1669.78	1640.08	1662.55	1673.55	1645.88	1653.13	1654.54	1652.34	1644.65	1660.39	1656.45	1663.53	1675.19	1677.97	1685.56	1660.42	1647.02	1645.24	1656.72	1665.72	1653.86	1658.88	1670.05	1673.32	1663.07	1671.16	1640.09	1651.09	1655.11	1670.3	1684.69	1683.24	1645.44	1645.53	1648.05	1661.92	1671.58	1665.97
322.212006	1644.19	1637.91	1662.86	1657.79	1668.61	1669.85	1672.15	1674.78	1678.54	1642.07	1639.63	1670.44	1639.26	1660.47	1673.15	1647.96	1656.05	1656.01	1652.98	1644.9	1660.77	1657.68	1666.95	1675.65	1681.16	1685.96	1658.23	1647.55	1645.32	1655.01	1668.57	1654.59	1658.72	1670.96	1672.81	1662.76	1672	1638.08	1650.9	1655.86	1670.58	1682.19	1680.37	1644.8	1643.96	1647.05	1660.05	1671.45	1665.56
322.707001	1643.87	1638.88	1663.94	1659.31	1666.56	1670.56	1676.3	1674.05	1679.25	1641.24	1639.6	1671	1639.32	1661.14	1672.87	1647.11	1656.72	1654.82	1652.16	1643.97	1662.37	1654.55	1666.16	1674.82	1681.28	1683.61	1660.22	1648.01	1648.67	1655.73	1669.13	1656.4	1661.26	1673.62	1670.9	1662.72	1671.7	1640.09	1654.87	1653.65	1668.2	1683.3	1681.97	1643.69	1641.4	1649.44	1659.25	1671.26	1665.56
323.203003	1645.01	1637.72	1663.45	1660.15	1668.13	1669.24	1675.46	1675.6	1681.65	1642.72	1638.65	1669.9	1637.54	1662.21	1670.88	1647.6	1655.34	1658.59	1653.37	1643.66	1660.57	1656.54	1668.05	1676.83	1678.71	1685.04	1660.16	1645.75	1647.45	1655.31	1667.15	1654.99	1659.59	1671.43	1672.92	1661.74	1672.18	1640.07	1652.44	1655.41	1669.06	1684.51	1680.16	1645.84	1642.18	1648.93	1661.29	1671.62	1666.17
323.697998	1646.58	1636.49	1665.51	1659.79	1667.98	1670.35	1673.07	1676.34	1680.81	1643.31	1640.35	1670.17	1636.73	1661.45	1674.16	1646.03	1654.08	1657.33	1652.4	1645.83	1661.15	1656.6	1667.06	1677.4	1679.24	1685.97	1661.13	1648.34	1650.39	1657.14	1667.43	1655.77	1660.82	1673.23	1672.25	1663.2	1674.22	1642.02	1654.68	1656.38	1671.25	1683.21	1680.95	1644.05	1644.13	1648.64	1661.28	1671.34	1667.41
324.192993	1646.86	1638.17	1665.32	1659.46	1671.2	1666.79	1672.26	1676.24	1681.2	1644.61	1637.77	1670.16	1638.33	1662.25	1673.49	1645.85	1656.4	1655.93	1654.04	1646.58	1661.78	1656.95	1667.97	1678.41	1679.18	1684.62	1659.88	1646.44	1646.72	1654.68	1666.46	1656.58	1661.08	1671.49	1672.61	1664.43	1671.67	1638.88	1652.18	1657.85	1669.68	1683.33	1680.19	1644.08	1644.1	1647.33	1661.26	1674.81	1667.72
324.687988	1646.78	1638.6	1666.12	1659.49	1669.27	1669.06	1673.05	1675.71	1679.28	1644.3	1639.37	1670.21	1635.95	1663.02	1675.22	1646.79	1654.75	1655.98	1651.81	1644.4	1660.56	1656.97	1666.94	1676.26	1680.49	1685.58	1661.13	1650.34	1649.39	1655.22	1667.29	1655.54	1658.38	1672.57	1674.36	1662.76	1673.14	1638.17	1653.41	1656.82	1670.02	1683.01	1681.14	1645.21	1642.42	1648.42	1662.13	1674.39	1666.17
325.183990	1642.95	1636.56	1665.08	1659.56	1668.8	1669.46	1673.06	1678.98	1682.27	1644.38	1639.07	1669.5	1639.29	1661.8	1675.43	1644.44	1654.93	1656.96	1654.2	1646.08	1662.56	1657.37	1666.45	1678.41	1680.98	1683.97	1660.56	1647.37	1647.53	1656.99	1666.41	1655.97	1660.33	1670.3	1676.06	1662.58	1670.18	1637.98	1652.26	1656.11	1667.97	1683.08	1682.14	1645.04	1642.72	1645.94	1660	1674.08	1665.3
325.678986	1645.65	1637.33	1665.41	1661.03	1669.5	1667.89	1673.86	1675.55	1681.16	1645.32	1640.94	1670.83	1638.56	1663.63	1673.54	1647.67	1655.08	1654.95	1654.67	1647.44	1662.25	1657.17	1667.3	1674.75	1678.82	1686.79	1659.01	1648.46	1647.55	1658.23	1667.67	1655.7	1660.82	1671.16	1672.5	1662.64	1672.73	1639.89	1651.93	1656.8	1668.71	1683.06	1678.25	1645.09	1643.34	1647.4	1659.1	1670.79	1665.48
326.174011	1645.3	1637.45	1664.34	1658.84	1669.3	1670.77	1674.18	1675.73	1680.99	1643.93	1640.75	1668.68	1640.58	1663.32	1673.02	1645.7	1654.4	1654.92	1654.85	1646.4	1659.11	1656.79	1667.01	1675.49	1682.15	1683.77	1658.7	1647.44	1647.79	1655.49	1668.72	1655.83	1659.16	1672.69	1671.86	1662.01	1670.74	1640.45	1652.19	1655.53	1669.73	1682.3	1679.92	1645.3	1642.14	1650.53	1659.78	1672.87	1666.09
326.669006	1643.55	1635.67	1664.63	1658.54	1668.11	1668.73	1672.46	1674.52	1678.58	1643.37	1638.07	1668.05	1640.25	1660.59	1673.97	1644.75	1652.2	1655.25	1652.48	1643.86	1659.96	1655.74	1667.13	1677.32	1679.31	1683.21	1661.02	1647.21	1644.21	1656.31	1667	1655.33	1658.67	1669.03	1670.96	1660.8	1671.98	1639.04	1653.6	1655.33	1667.93	1681.37	1680.59	1645.24	1642.78	1648.4	1660.38	1672.13	1663.12
327.164001	1643.4	1638.23	1663.91	1659.69	1666.02	1669.85	1672.2	1674.91	1678.74	1641.93	1639.6	1668.74	1638.65	1662.28	1672.11	1644.12	1655.02	1655.85	1653.25	1644.93	1661.33	1655.05	1666.09	1676	1678.49	1684.76	1660.44	1647.59	1644.2	1655.26	1667.67	1655.7	1658.9	1669.72	1671.92	1662.59	1673.02	1639.16	1654.22	1655.26	1666.44	1682.78	1679.95	1644.97	1641.92	1649.43	1660.04	1671.41	1663.82
327.660004	1643.3	1636.12	1661.88	1656.77	1667.19	1670.32	1670.56	1674.39	1680.18	1642.47	1639.07	1669.86	1638.37	1663.13	1671.89	1645.21	1653.61	1654.67	1651.54	1645.5	1660.02	1656.79	1666.76	1676.97	1675.48	1684.29	1660.25	1648.9	1646.97	1655.48	1669.25	1656.74	1658.29	1671.5	1671.61	1662.27	1671.73	1639.28	1651.08	1654.36	1667.86	1682.58	1681.43	1642.89	1642.93	1647.58	1658.18	1672.82	1663.94
328.154999	1642.91	1636.45	1665.24	1655.39	1667.35	1669.97	1673.12	1673.68	1679.56	1645.12	1638.92	1669.87	1637.23	1662.27	1672.95	1645.02	1654.53	1656.51	1651.43	1644.21	1661.3	1654.6	1666.25	1676.38	1677.06	1684.49	1659.84	1646.25	1646.14	1654.42	1667.78	1654	1658.19	1669.92	1672	1660.18	1673.2	1639.07	1652.22	1653.97	1666.5	1681.01	1678.47	1642.4	1640.77	1646.96	1660	1672.68	1664.33
328.649994	1644.69	1636.2	1664.61	1657.02	1667.22	1669.83	1673.48	1675.44	1679.28	1641.18	1639.14	1669.24	1639.9	1660.3	1672.98	1645.46	1653.5	1655.66	1652.91	1645.01	1660.04	1656.62	1665.26	1676.36	1676.97	1683.62	1660.4	1647.85	1647.23	1656.18	1667.48	1654.88	1659.12	1670.67	1672.94	1661.11	1674.5	1638.16	1652.34	1656.6	1668.16	1681	1679.88	1644.07	1642.25	1646.58	1660.47	1671.85	1665.4
329.144989	1646.37	1637.45	1663.04	1658.55	1667.37	1667.55	1674.07	1675.02	1677.86	1641.66	1639.02	1668.9	1638.31	1660.43	1671.09	1646.43	1653.82	1654.42	1650.44	1643.38	1659.68	1656.17	1665.52	1673.02	1676.14	1683.95	1657.54	1648.99	1648.75	1654.39	1668.64	1655.01	1659.47	1669.44	1672.86	1661.12	1671.91	1637.93	1651.85	1657.25	1667.05	1682.91	1679.87	1645.18	1642.92	1648.13	1658.91	1672.81	1665.02
329.640015	1644.35	1637.19	1663.39	1657.62	1669.34	1670.33	1674.2	1676.99	1681.39	1643.97	1639.19	1669.71	1640.55	1660.64	1673.41	1644.67	1655.21	1656.38	1650.33	1644.08	1661.72	1658.26	1664.44	1676.48	1675.43	1684.5	1659.96	1647.56	1647.16	1654.85	1667.52	1653.87	1657.14	1669.71	1671.61	1660.78	1671.37	1639.96	1652.17	1653.9	1667.07	1680.96	1681.94	1643.86	1642.11	1648.03	1659.76	1671.37	1664.76
330.135986	1644.73	1640.67	1663.54	1657.26	1668.2	1669.97	1671.96	1675.79	1678.72	1643.32	1639.33	1669	1639.38	1661.31	1672.01	1646.32	1654.71	1655	1651.09	1643.45	1660.29	1658.25	1667	1675.81	1678.51	1684.07	1659.78	1648.08	1644.82	1657.63	1667.72	1653.74	1659	1669.1	1673.09	1660.94	1669.37	1638.09	1653.43	1655.56	1667.65	1681.64	1679.86	1644.5	1640.13	1647.28	1656.96	1671.06	1662.07
330.631012	1644.61	1635.84	1663.78	1657.4	1667.24	1667.97	1671.12	1671.37	1677.75	1641.69	1639.06	1667.66	1638.73	1659.08	1672.4	1646.03	1655.1	1654.91	1654.16	1644.27	1661.54	1656.16	1666.56	1677.06	1678.99	1684.93	1659.68	1648.31	1646.3	1656.1	1666.34	1656.71	1658.34	1671.03	1671.3	1661.98	1672.18	1640.46	1652.05	1654.22	1667.65	1683.63	1677.27	1643.49	1643.4	1648.36	1658.59	1671.48	1665.94
331.126007	1642.06	1638.4	1665.42	1657.43	1667.37	1666.91	1670.76	1672.4	1678.3	1640.7	1638.63	1668.8	1639.31	1660.35	1671.76	1643.63	1654.18	1652.68	1651.14	1645.55	1661.02	1656.17	1665.59	1675.1	1677.73	1682.76	1660.52	1646.68	1646.63	1655.37	1666.74	1654.05	1658.84	1669.75	1671.68	1661.73	1672.19	1639.76	1652.18	1651.15	1669.52	1681.29	1680.52	1646.27	1643.67	1647.94	1658.88	1672.19	1665.04
331.621002	1644.99	1635.71	1663.11	1655.66	1670.76	1667.21	1672.44	1674.84	1681.34	1641.22	1640.55	1668.69	1638.25	1662.36	1670.84	1645.38	1654.2	1654.15	1652.9	1646.78	1659.79	1657.54	1666.28	1674.08	1678.58	1684.79	1658.86	1649.12	1645.31	1657.94	1667.1	1654.6	1659.77	1671.07	1671.68	1662.33	1670.78	1636.43	1650.28	1657.2	1666.12	1679.62	1677.54	1642.39	1641.53	1648.81	1656.99	1673.2	1665.5
332.115997	1643.94	1636.91	1664.43	1657.58	1669.79	1667.99	1672.57	1674.83	1678.99	1642.63	1638.74	1669.41	1637.38	1659.43	1674.06	1644.87	1654.31	1654.49	1651.78	1644.18	1659.32	1655.8	1665.87	1674	1679	1683.11	1658.59	1644.69	1646.77	1654.64	1666.57	1654.03	1658.48	1670.85	1669.09	1658.72	1671.14	1638.73	1650.96	1652.24	1666.13	1681.78	1678.35	1643.25	1641.59	1647.87	1658.55	1668.97	1663.93
332.612000	1642.74	1636.87	1662.33	1657.05	1668.61	1667.5	1671.1	1675.52	1679.79	1643.97	1636.7	1667.11	1637.16	1660.8	1671.83	1646.99	1656.28	1657.25	1651.72	1643.82	1661.09	1656.53	1665.17	1676.47	1677.67	1685.09	1658.24	1647.02	1646.73	1656.7	1667.18	1655.85	1660.03	1671.33	1671.67	1661.23	1672.75	1637.73	1650.54	1653.58	1667.35	1681.41	1679.93	1645.59	1641.12	1647.93	1659.18	1670.3	1663
333.106995	1645.33	1635.3	1661.14	1658.38	1669.86	1669.35	1671.73	1678.24	1681.02	1643.33	1637.09	1668.36	1637.26	1662.5	1671.42	1644.27	1654.86	1654.39	1649.7	1643.3	1658.41	1655.25	1664.62	1674.42	1679.22	1682.85	1657.42	1647.3	1644.28	1656.68	1667.46	1653.9	1657.71	1671.32	1671.21	1662.92	1669.06	1638.07	1652.05	1655.01	1668.33	1681.48	1678.57	1644.3	1643.25	1646.89	1660.57	1672.2	1664.51
333.601990	1644.49	1637.17	1664.39	1656.58	1666.58	1668.41	1671	1675.76	1677.59	1642.4	1636.98	1669.46	1638.96	1661.39	1673.07	1647	1654.11	1657.01	1654.49	1642.81	1658.89	1656.84	1666.34	1675.59	1681.14	1683.44	1658.68	1647.16	1644.08	1655.37	1665.61	1656.37	1659.84	1670.52	1672.24	1660.74	1671.32	1637.69	1650.5	1651.3	1667.83	1681.48	1679.5	1643.23	1641.3	1648.33	1659.71	1671.25	1663.81
334.096985	1641.81	1637.31	1665.15	1657.92	1667.59	1667.01	1671.47	1675.72	1679.15	1641.9	1639.46	1667.41	1639.02	1662.28	1670.21	1647.46	1653.96	1652.68	1650.39	1644.23	1660.98	1654.93	1663.65	1674.38	1675.4	1685.75	1657.41	1646.05	1645.21	1654.22	1666.39	1656.53	1660.48	1670.34	1672.44	1662.67	1668.33	1637.94	1651.19	1654.1	1667.93	1680.46	1679.32	1643.47	1643.13	1648.9	1657.75	1671.52	1665.72
334.592010	1642.92	1637.26	1663.88	1656.24	1668.94	1668.01	1670.82	1676.24	1679.04	1643.2	1638.58	1668.97	1637.88	1661.33	1671.96	1645.16	1653.37	1654.43	1652.73	1642.96	1659.99	1655.84	1667.11	1674.24	1677.54	1683.75	1656.28	1646.59	1645.87	1654.83	1666.51	1655.76	1658.4	1669.83	1668.86	1660.1	1671.42	1640.09	1650.6	1652.44	1666	1679.8	1678.75	1645.81	1642.12	1648.33	1657.98	1670.52	1662.87
335.088013	1645.65	1638.7	1663.94	1659.67	1666.25	1667.36	1671.48	1675.08	1678.91	1640	1635.65	1667.47	1637.63	1660.14	1672.11	1644.08	1653	1655.14	1651.46	1643.55	1659.71	1655.34	1665.35	1674.89	1675.89	1680.74	1658.18	1645.87	1645.75	1656.69	1665.92	1652.34	1657.26	1668.21	1669.94	1661.17	1670.38	1638.72	1652.9	1653.49	1666.04	1680.01	1678.1	1645.28	1642.41	1648.7	1659.19	1672.51	1663.25
335.583008	1643.05	1637	1666.43	1658.42	1667.2	1665.6	1671.68	1673.01	1679.05	1643.73	1638.54	1668.05	1637.31	1659.34	1671.62	1643.76	1654.18	1653.98	1649.23	1643.91	1657.79	1656.3	1665.87	1674.12	1675.24	1682.39	1657.39	1645.72	1648.53	1656.24	1665	1655.57	1657.38	1669.02	1669.76	1660.02	1670.39	1638.04	1651.61	1653.28	1665.57	1680.02	1680.58	1643.34	1640.08	1648.79	1657.99	1669.77	1662.74
336.078003	1643.95	1637.12	1661.25	1657.37	1668.96	1666.42	1671.18	1675.7	1679.65	1642.18	1638.61	1669.32	1639.25	1660.43	1670.71	1644.4	1653.51	1652.05	1652.35	1643.11	1659.6	1656.12	1664.19	1674.39	1679.87	1680.74	1658.5	1644.09	1647.6	1653.12	1665.05	1654.74	1657.08	1669.39	1670.49	1660.34	1669.78	1637.5	1651.47	1653.77	1666.74	1681.85	1677.76	1642.49	1641.42	1645.7	1658.43	1668.72	1662.38
336.572998	1645.35	1637.7	1662.06	1656.99	1665.32	1665.31	1669.76	1674.87	1677.23	1642.51	1639.73	1667.29	1637.82	1658.45	1671.12	1645.3	1654.44	1654	1650.47	1643.39	1659.86	1657.42	1666.04	1675.13	1676.84	1681.27	1659.63	1646.44	1645.14	1654.02	1666.44	1654.32	1658.69	1669.63	1670.47	1660.69	1670.55	1638.39	1651.98	1654.66	1667.71	1681.37	1676.79	1644.85	1640.26	1649.02	1659.02	1670.55	1663.72
337.069000	1642.34	1634.28	1661.39	1655.81	1667.37	1666.26	1673.96	1670.73	1674.67	1642.85	1638.1	1666.62	1638.1	1659.73	1671.53	1643.6	1654.53	1653.16	1649.77	1643.96	1658.38	1656.11	1663.77	1674	1675.79	1683.85	1657.59	1646.06	1646.38	1655.72	1665.08	1652.94	1658.08	1669.49	1669.28	1662.23	1668.76	1637.66	1649.68	1654.01	1665.9	1678.99	1678.42	1644.56	1642.66	1645.08	1660.23	1671.74	1662.14
337.563995	1644.09	1635.93	1662.6	1656.9	1665.17	1669.83	1669.65	1673.14	1677.57	1641.11	1639.78	1664.15	1637.09	1659.63	1672.56	1645.72	1654.23	1655.11	1650.78	1643.97	1659.34	1655.96	1664.91	1676.17	1676.59	1683.42	1658.03	1647.92	1645.66	1655.25	1665.35	1655.51	1659.83	1670.4	1672.31	1662.07	1669.88	1640.98	1651.39	1653.09	1666.23	1680.88	1677.23	1644.83	1642.46	1648.14	1659.83	1670.39	1664.03
338.058990	1644.28	1637.45	1663.41	1656.11	1665.48	1667.41	1668.02	1674.2	1676.11	1642.45	1635.67	1670.3	1637.27	1661.07	1670.53	1644.13	1654.12	1652.52	1652.44	1643.8	1659.13	1654.37	1664.09	1674.7	1677.82	1684.3	1657.37	1645.03	1644.84	1653.89	1665.78	1654.57	1656.06	1669.28	1670.25	1663.52	1669.06	1638.73	1650.03	1652.77	1665.7	1679.52	1678.34	1642.61	1642.61	1648.02	1657.38	1669.52	1662.13
338.553986	1643.78	1637.69	1663.46	1656.62	1668.21	1666.62	1672	1674.69	1677.94	1641.86	1638	1668.76	1637.74	1658.18	1672.09	1644.87	1653.75	1654.61	1651.1	1643.42	1659.3	1653.92	1664.05	1674.54	1677.82	1682.92	1657.8	1646.51	1645.8	1652.61	1666.69	1655.23	1658.26	1667.33	1668.26	1660.35	1668.18	1639.28	1653.76	1653.28	1665.5	1679.9	1679.58	1642.28	1640.04	1647.4	1657.99	1670.34	1662.29
339.049011	1645.22	1637.97	1664.1	1658.81	1665.49	1665.93	1671.82	1674.46	1677.41	1642.25	1637.35	1668.33	1637.26	1659.08	1672	1644.47	1654.21	1655.06	1653.09	1643.57	1658.8	1654.79	1663.03	1674.37	1676.37	1684.17	1657.5	1647.4	1646.29	1656.06	1666.85	1654.83	1661.42	1670.08	1670.77	1659.6	1669.76	1637.54	1649.93	1655.55	1668.51	1678.96	1679.3	1642.36	1644.46	1647.2	1658.05	1670.84	1665.92
339.545013	1642.26	1636.16	1661.37	1655.36	1670.6	1669.16	1670.09	1675.76	1678.14	1641.94	1636.73	1668.29	1637.6	1657.96	1669.96	1644.18	1654.62	1652.87	1650.49	1643.21	1658.45	1653.84	1664.34	1673.52	1674.41	1682.71	1658	1647.83	1643.42	1654.31	1668.37	1656.48	1658.28	1670.34	1667.93	1659.72	1670.56	1638.75	1651.19	1652.94	1666.36	1681.16	1678.32	1643.86	1643.11	1647.99	1658.7	1671.95	1664.1
340.040009	1643.65	1639.25	1661.49	1658.95	1666.58	1667.62	1672.08	1675.16	1676.81	1642.09	1638.51	1668.45	1639.67	1659.88	1671.05	1645.12	1652.84	1654.26	1651.21	1643.87	1658	1655.54	1664.38	1672.46	1676.36	1683.77	1658.36	1646.01	1645.95	1655.46	1665.21	1656.01	1659.16	1670.2	1670.44	1659.72	1670.59	1639.34	1652.82	1652.31	1665.04	1680.31	1679.6	1642.67	1640.81	1647.68	1658.57	1671.36	1663.37
340.535004	1642.32	1636.57	1663.26	1657.58	1669.09	1667.52	1671.47	1673.35	1678.48	1642.06	1636.72	1666.78	1638.21	1660.45	1671.97	1645.04	1653.08	1653.2	1651.38	1645.14	1658.36	1655.09	1662.75	1673.91	1678.29	1683.31	1657.35	1647.36	1645.99	1655.26	1666.93	1654.13	1658.52	1668.69	1671.04	1660.79	1669.11	1637.47	1650.79	1653.21	1666.02	1679.75	1679.15	1642.59	1641.18	1646.61	1658.98	1671.57	1662.59
341.029999	1643.07	1635.71	1664.66	1656.29	1668.51	1666.48	1672.2	1675.31	1679.63	1641.77	1638.04	1668.37	1637.12	1661.59	1671.03	1645.56	1655.81	1655.61	1651.37	1643.18	1658.61	1657.69	1665.78	1675	1677.46	1683.6	1659.02	1647.56	1643.99	1653.87	1668.8	1655.47	1658.63	1668.08	1670.37	1660.37	1671.08	1636.47	1653.13	1654.99	1664.61	1681.6	1676.45	1642.53	1641.89	1646.18	1658	1669.66	1664.06
341.524994	1643.53	1634.31	1660.54	1658.8	1667.09	1666.38	1670.48	1676.47	1678.88	1643.15	1637.67	1667.32	1637.02	1658.62	1670.24	1646.92	1654.46	1655.09	1651.28	1644.61	1658.77	1655.27	1665.93	1674.07	1676.3	1682.7	1658.7	1649.05	1643.95	1654.52	1665.68	1654.15	1658.52	1670.11	1671.43	1660.06	1670.71	1636.72	1649.99	1655.15	1665.06	1680.55	1679.59	1645.7	1644.04	1646.34	1659.91	1670.28	1662.7
342.020996	1642.9	1637.71	1662.42	1657.32	1667.52	1670.38	1672.71	1676.07	1679.03	1643.51	1639.14	1665.55	1638.43	1659.17	1671	1643.83	1653.35	1653.93	1651.65	1644.02	1659.62	1654.54	1666.9	1676.34	1677.56	1682.84	1659.24	1645.03	1646.37	1654.86	1665.05	1654.44	1657.49	1669.91	1669.12	1659.13	1668.96	1639.45	1650.78	1652.72	1666.4	1679.81	1677.82	1642.42	1642.28	1647.1	1658.91	1669.45	1663.37
342.515991	1643.72	1637.04	1662.38	1656.67	1665.72	1666.53	1673.28	1673.08	1675.68	1640.52	1636.78	1665.72	1636.37	1658.15	1672.23	1646.32	1653.18	1653.97	1651.94	1642.38	1657.36	1656.41	1664.29	1673.09	1676.35	1682.14	1659.31	1647.51	1646.8	1652.61	1665.37	1655.55	1657.33	1669.57	1670.57	1660.31	1667.87	1638.18	1651.5	1653	1665.55	1679.53	1677.73	1643.9	1642.83	1648.97	1656.41	1670.52	1663.2
343.010986	1644.25	1635.32	1662.44	1655.93	1667.52	1667.32	1672.27	1674.41	1678.51	1642.29	1637.21	1668.51	1638.64	1656.86	1671.49	1645.54	1656.16	1655.12	1651.32	1643.11	1660.57	1655.92	1663.44	1675.51	1678.65	1681.29	1658.86	1646.35	1644.09	1654.54	1664.02	1653.23	1658.28	1670.36	1670.37	1660.02	1668.44	1637.57	1649.37	1654.17	1664.62	1678.43	1678.81	1642.66	1641.56	1645.62	1658.67	1670.36	1661.43
343.506012	1644.46	1636.86	1659.83	1656.8	1666.69	1664.79	1671.55	1675.34	1677.14	1643.07	1637.78	1667.71	1637.28	1659.97	1671.17	1645.2	1652.36	1653.24	1649.97	1641.53	1658.36	1656.23	1665.61	1673.1	1676.8	1683.39	1659.64	1646.73	1645.38	1653.4	1666.01	1654	1657.61	1667.31	1669.5	1660.13	1669.85	1639.28	1650.9	1655.68	1667.88	1680.47	1680.21	1643.85	1644.1	1647.1	1658.68	1670.63	1661.19
344.001007	1643.79	1635.95	1662.53	1656.54	1666.17	1667.29	1668.07	1672.66	1675.52	1642.33	1637.65	1668.13	1637.34	1659.31	1672.37	1643.81	1654.08	1653.99	1650.02	1643.33	1658.96	1654.76	1663.29	1673.2	1676.5	1684.32	1657.3	1646.66	1645.87	1653.93	1666.68	1651.86	1658.17	1667.35	1669.68	1659.14	1669.86	1637.59	1649.55	1651.27	1666.5	1679.65	1677.74	1644.02	1640.83	1646.28	1658.48	1669.92	1662.48
344.497009	1644.51	1636.46	1662.4	1656.2	1666.39	1666.46	1669.69	1671.19	1676.35	1642	1637.06	1667.89	1638.63	1659.66	1671.65	1644.56	1654.19	1653.94	1652.81	1642.76	1659.4	1654.84	1664.15	1673.95	1677.88	1681.1	1656.79	1645.86	1644.87	1654.09	1665	1655.2	1657.27	1667.84	1669.42	1660.15	1669.68	1638.01	1649.79	1653.28	1665.7	1679.06	1675.3	1641.95	1640.85	1646	1656.74	1667.94	1662.26
344.992004	1644.71	1636.12	1661	1658.05	1665.71	1666.9	1669.33	1673.5	1677.44	1641.49	1636.11	1666.26	1637.63	1658.86	1671.48	1643.54	1651.49	1653.11	1651.46	1643.36	1658.32	1655.25	1663.04	1673.13	1677.86	1681.77	1658.12	1644.77	1644.75	1655.67	1664.27	1653.95	1655.5	1670.46	1667.9	1658.94	1670.96	1637.9	1650.13	1652.71	1664.72	1677.37	1678.24	1642.32	1640.94	1648.03	1659.24	1670.38	1662.25
345.487000	1644.05	1637.24	1663.76	1656.94	1666.01	1666.71	1671.8	1672.57	1678.08	1641.23	1638.07	1666.91	1638.15	1659.75	1670.03	1642.11	1652.68	1654.78	1650.94	1642.6	1660.58	1654.7	1664.1	1673.98	1676.38	1684.74	1654.23	1646.46	1643.38	1654.49	1664.74	1653.88	1658.5	1669.05	1668.05	1657.86	1669.81	1638.73	1650.38	1652.51	1667.25	1680.26	1677.6	1641.69	1640.77	1649.76	1656.23	1668.82	1660.85
345.981995	1643.02	1635.62	1662.65	1655.76	1667.9	1666.48	1672.06	1673.58	1675.91	1643.67	1638.65	1667.91	1638.07	1661.21	1670.69	1642.6	1654.42	1655.12	1651.64	1643.68	1656.83	1654.2	1664.05	1673.14	1678.33	1683.75	1656.91	1649.16	1645.69	1653.37	1666.1	1651.73	1657.34	1668.13	1669.06	1660.59	1669.05	1636.25	1650.54	1653.44	1667.17	1679.8	1677.19	1643.92	1643.09	1647.6	1658.28	1670.88	1663.27
346.476990	1643.53	1634.05	1662.12	1656.26	1664.96	1666.21	1669.23	1672.25	1677.28	1641.26	1637.3	1667.9	1637.57	1659.77	1671.62	1644.55	1654.1	1651.97	1649.61	1641.94	1659.39	1657.05	1663.53	1671.7	1674.45	1682.96	1657.04	1644.05	1646.32	1653.63	1666.12	1653.45	1658.29	1669.36	1668.31	1661.46	1669.73	1638.02	1651.14	1654.65	1665.49	1679.12	1677.84	1643.33	1641.13	1648.62	1657.82	1670.4	1662.88
346.972992	1644.42	1636.55	1663.21	1657.32	1665.28	1665.77	1670.64	1671.78	1678.48	1640.89	1635.7	1666.8	1635.61	1658.45	1669.08	1643.69	1652.6	1653.42	1651.09	1642.87	1658.94	1655.93	1665.38	1672.13	1675.13	1681.66	1656.49	1646.4	1645.68	1653.96	1664.82	1653.77	1657.56	1667.51	1670.36	1659.41	1667.65	1638.21	1649.88	1651.44	1664.91	1677.99	1676.37	1643.03	1641.68	1649.29	1657.34	1669.65	1663.13
347.467987	1642.26	1636.43	1660.39	1656.86	1667.87	1665.78	1670.86	1672.64	1677.79	1641.59	1635.61	1669.34	1639.26	1658.96	1671.71	1645.14	1652.11	1653.11	1650.92	1642.89	1659.12	1657.64	1664.07	1673.01	1677.05	1682.26	1657.07	1646.88	1643.67	1654.84	1664.29	1654.59	1656.5	1668.14	1669.36	1660.56	1669.71	1638.21	1650.72	1651.89	1665.61	1677.41	1676.25	1641.84	1641.6	1646.36	1658.64	1668.92	1663.27
347.963013	1643.38	1636.22	1662.05	1657.14	1669.34	1668.26	1669.33	1673.47	1679.64	1640.9	1636.9	1667.09	1636.94	1659.21	1669.51	1644.05	1651.74	1653.11	1654.54	1643.56	1659.07	1655.28	1663.16	1672.83	1679	1684.01	1656.74	1646.5	1647.03	1653.38	1665.46	1653.16	1658.18	1670.09	1671	1660.88	1670.05	1638.71	1652.65	1654.9	1666.93	1679.49	1678.03	1643.07	1639.94	1648.45	1658.25	1667.95	1664.04
348.458008	1643.35	1635.74	1662.24	1655.44	1665.94	1665.12	1668	1671.02	1675.3	1639.93	1634.92	1663.87	1635.06	1658.61	1667.81	1645.18	1653.58	1654.17	1649.22	1644.22	1658.54	1655.87	1664.39	1672.77	1672.77	1682.26	1657.92	1647.18	1645.26	1652.76	1666.11	1653.21	1658.72	1669.63	1670.04	1660.85	1670.63	1637.14	1649.11	1654.59	1665.58	1679.89	1676.86	1641.15	1642	1647.92	1656.3	1671.46	1662.42
348.953003	1642.25	1635.45	1662.6	1656.1	1668.33	1668.26	1670.59	1675.11	1678.52	1643.48	1637.96	1667.04	1637.5	1657.06	1671.48	1644.89	1651	1652.36	1649.14	1643.06	1656.07	1655.62	1662.81	1672.87	1675.27	1680.63	1658.44	1647.45	1644.54	1653.11	1664.16	1653.37	1658.29	1668.42	1671.26	1659.91	1669.09	1638.91	1649.34	1651.85	1665.84	1678.53	1678.78	1642.5	1640.96	1648.77	1658.18	1666.95	1660.65
349.449005	1643.33	1637.05	1662.65	1655.39	1667.04	1664.97	1669.3	1673.74	1676.97	1641.73	1638.55	1667.34	1637.54	1658.58	1669.91	1642.68	1651.38	1651.85	1650.35	1643.07	1657.66	1655.68	1662.85	1669.88	1674.22	1679.61	1657.23	1644.69	1643.03	1653.86	1663.98	1652.87	1655.1	1667.81	1668.3	1660.26	1667	1635.68	1647.01	1650.46	1665.24	1678.73	1676.5	1641.67	1639.4	1646.58	1656.53	1667.43	1663
349.944000	1644.3	1635.81	1662.23	1655.62	1663.73	1666.78	1669.74	1672.05	1677.16	1640.76	1635.68	1667.9	1635.9	1659.86	1669.52	1644.95	1653.05	1651.58	1650.79	1645.33	1658.05	1655.22	1661.74	1672.43	1674.64	1682.39	1656.2	1646.6	1645.08	1651.76	1665.07	1654.79	1656.68	1668.45	1668.15	1660.78	1668.44	1639.97	1649.77	1651.82	1665.74	1677.37	1676.54	1642.14	1639.79	1646.65	1657.5	1668.42	1661.66
350.438995	1642.59	1634.27	1660.47	1656.1	1664.59	1665.5	1668.78	1674.42	1677.37	1640.22	1636.98	1667.46	1636.99	1658.1	1670.66	1642.47	1652.72	1653.79	1651	1642.69	1658.82	1655.07	1661.68	1672.91	1677.81	1682.21	1656.43	1646.36	1643.3	1653.33	1664.84	1652.18	1656.41	1667.91	1669.02	1660.31	1667.61	1638.66	1649.8	1651.42	1666.76	1677.32	1676.83	1642.93	1641.93	1648.35	1655.58	1669.81	1663.15
350.933990	1643.24	1635	1660.08	1655.62	1665.41	1664.87	1668.39	1669.77	1676.51	1637.29	1639.19	1666.05	1638.56	1659.43	1670.45	1644.04	1652.74	1653.18	1652.1	1641.9	1658.04	1655.38	1662.53	1671.33	1677.05	1681.47	1656.19	1644.91	1646.01	1652.71	1664.37	1651.5	1656.38	1666.66	1668.48	1657.36	1669	1636.93	1650.04	1650.92	1665.21	1678.94	1677.51	1643.93	1642.23	1645.64	1656.62	1669.36	1662.31
351.429993	1645.23	1636.57	1662.16	1657.19	1665.04	1665.33	1669.12	1673.2	1675.86	1639.69	1633.35	1666.95	1637.54	1657.44	1669.51	1644.5	1654.09	1653.48	1650.56	1642.34	1658.04	1654.71	1663.85	1673.03	1676.05	1681.66	1656.96	1645.39	1645.11	1651.93	1664.48	1652.56	1657.6	1667.58	1668.79	1657.38	1668.43	1636.91	1650.76	1653.55	1665.63	1678.39	1679.99	1643.09	1640.13	1645.73	1656.74	1669.29	1664.09
351.924988	1641.31	1635	1661.57	1658.4	1664.86	1665.09	1670.43	1672.48	1678.3	1641.1	1636.09	1666.79	1636.05	1657.25	1669.18	1643.51	1651.29	1653.32	1648.95	1641.8	1658.22	1654.29	1662.72	1672.13	1674.24	1679.5	1655.81	1645.32	1643.84	1654.92	1664.77	1652.67	1655.17	1667.45	1669.23	1659.12	1668.89	1636.9	1649.77	1649.93	1664.32	1680.8	1675.05	1640.64	1638.73	1644.64	1655.75	1669.11	1660.55
352.420013	1642.94	1634.74	1662.86	1655.56	1666.51	1665.82	1671.54	1672.88	1676.48	1640.07	1638.26	1665.71	1636.59	1658.37	1668	1642.05	1652.78	1651.5	1650.05	1642.6	1657	1651.78	1661.8	1672.55	1675.57	1680.98	1656.89	1646.52	1643.62	1653.29	1665.41	1651.31	1654.97	1665.88	1667.81	1661.19	1668.9	1637.12	1648.63	1650.52	1664.29	1678.48	1678.02	1644.3	1639.51	1645.23	1657.02	1669.9	1661.93
352.915009	1644.42	1637.33	1660.99	1654.98	1667.01	1666.07	1669.45	1674.19	1676.83	1640.35	1636.01	1665.92	1634.98	1657.26	1669.39	1644.71	1652.42	1655.17	1649.69	1641.71	1658.32	1654.07	1661.77	1673.37	1673.97	1682.49	1658.23	1645.27	1645.69	1651.36	1665.26	1653.3	1658.32	1669.15	1670.4	1660.12	1668.51	1636.41	1650.49	1652.52	1664.91	1677.01	1678.57	1642.71	1640.55	1645.43	1655.32	1670.36	1661.34
353.410004	1642.28	1637.12	1662.75	1655.76	1667.12	1667.29	1670.59	1671.88	1677.08	1641.51	1637.55	1665.21	1637.6	1658.44	1670.22	1644.74	1653.11	1655.1	1648.37	1640.99	1657.71	1655.48	1663.72	1672.81	1675.47	1682.02	1655.91	1647.44	1644.69	1651.62	1662.83	1652.04	1657.54	1667.87	1670.44	1658.89	1667.08	1635.85	1650.38	1653.7	1663.67	1678.43	1678.05	1641.54	1637.01	1643.65	1655.77	1668.75	1661.35
353.906006	1644.17	1635.55	1661.68	1655.43	1665.63	1666.02	1668.07	1673.19	1675.04	1643.19	1638.86	1666.39	1638.52	1658.73	1672.69	1645.28	1653.78	1652.43	1651.62	1645.05	1657.04	1654.26	1662.96	1672.32	1678.21	1682.21	1654.29	1648.38	1644.31	1654.51	1664.53	1651.36	1658.58	1670.76	1668.27	1658.97	1669.21	1639.21	1652.15	1652.95	1664.49	1679.11	1676.87	1642.46	1640.81	1646.47	1659.32	1669.19	1663.08
354.401001	1645.11	1636.15	1664.4	1656.9	1666.4	1666.43	1669.25	1672.09	1676.19	1642.05	1638.52	1664.47	1638.4	1657.67	1667.27	1641.56	1653.57	1652.65	1650.28	1642.69	1657.09	1654.23	1663.62	1671.48	1674.54	1683.46	1658.19	1647.5	1645.05	1655.33	1665.86	1652.73	1658.12	1666.17	1668.88	1659.05	1667.97	1637.68	1650.47	1653.38	1665.79	1679.08	1679.65	1641.5	1642.41	1647.85	1656.33	1669.5	1662.78
354.895996	1643.19	1637.25	1664.24	1656.01	1666.52	1666.56	1667.65	1671.14	1675.06	1641.29	1635.02	1666.32	1638.99	1657.93	1669.3	1643.8	1652.71	1652.73	1652.88	1643.31	1657.47	1654.41	1662.46	1669.91	1677.32	1682.15	1654.34	1645.85	1643.6	1653.49	1664.37	1652.71	1658.22	1666.22	1668.59	1659.94	1668.56	1636.02	1649.02	1653.22	1663.38	1679.21	1676.51	1641.96	1640.04	1647.45	1655.74	1668.83	1662.61
355.390991	1641.33	1635.22	1661.72	1655.46	1666.19	1664.69	1669.25	1671.93	1672.64	1641.02	1637.32	1664.99	1636.67	1656.61	1668.75	1644.53	1654.23	1653.66	1650.5	1642.97	1658.55	1653.39	1663.1	1671.67	1675.74	1679.48	1655.73	1646.47	1643.91	1653.47	1665.04	1651.67	1656.26	1666.62	1667.46	1659.34	1666.79	1636.56	1650.22	1653.83	1665.28	1676.77	1677.7	1642.93	1639.76	1644.79	1657.66	1669.05	1662.32
355.885986	1642.4	1634.99	1662.06	1654.73	1665.67	1666.4	1669.33	1670.33	1676.98	1641.86	1636.51	1665.14	1637.81	1658.33	1669.46	1643	1651.12	1652.05	1648.59	1641.2	1658.53	1652.97	1661.93	1672.62	1673.37	1681.92	1656.86	1645.21	1643.32	1652.84	1664.78	1652.39	1655.6	1666.54	1669.96	1658.55	1668.15	1635.67	1648.52	1651.4	1664.67	1676.79	1676.69	1642.22	1638.19	1643.36	1655.33	1669.38	1662.79
356.381989	1643.38	1636.64	1663.74	1655.53	1667.19	1665.16	1668.13	1671.86	1676.34	1641.47	1638.36	1665.27	1636.44	1659.45	1670.99	1643.59	1654.95	1653.66	1648	1641.3	1658.14	1653.66	1662.01	1671.9	1674.85	1680.89	1656.99	1645.88	1643.3	1653.71	1662.24	1651.3	1655.26	1665.62	1669.61	1657.34	1667.02	1636.17	1649.16	1650.86	1664.26	1677.61	1675.97	1641.24	1640.64	1645.19	1654.71	1670.16	1661.76
356.877014	1642.01	1637.01	1662.37	1655	1664.63	1668.06	1671.14	1672.29	1675.56	1641.45	1636.78	1666.12	1636.54	1659.69	1669.78	1643.56	1651.83	1652.56	1648.43	1644.21	1657.61	1652.66	1662.76	1671.42	1675.07	1679.95	1658.27	1646.22	1646.74	1652.38	1664.33	1651.63	1655.65	1664.38	1668.31	1660.41	1669.07	1637.41	1650.14	1651.91	1666.19	1677.94	1677.28	1642.38	1638.92	1645.9	1655.69	1669.43	1663.92
357.372009	1642.06	1634.73	1661.32	1655.69	1663.89	1667.03	1668.15	1673.09	1676.45	1640.76	1637.21	1664.76	1636.04	1658.27	1668.05	1643.96	1651.71	1653.13	1651.28	1640.87	1655.84	1654.46	1663.57	1672.19	1675.71	1681.69	1657.18	1645.6	1645.24	1650.72	1664.35	1653.03	1656.4	1667.87	1669.8	1659.61	1666.5	1637.26	1650.09	1650.41	1664.86	1678.6	1680.07	1641.47	1640.42	1645.82	1654.49	1669.28	1662.86
357.867004	1642.1	1636.59	1660.74	1658.24	1665.63	1665.87	1671.08	1673.49	1674.22	1640.28	1637.48	1665.76	1635.22	1657.6	1668.61	1642.43	1652.5	1651.45	1651.34	1643.07	1658.27	1654.4	1662.95	1672.94	1675.25	1680.95	1658.59	1646.77	1644.95	1653.63	1664.15	1652.28	1654.18	1667.42	1666.94	1657.62	1668.65	1637.68	1649.11	1651.79	1663.28	1676.32	1675.69	1642.73	1638.33	1644.87	1656.47	1668.2	1663.11
358.362000	1642	1636.01	1662.09	1655.99	1667.16	1666.67	1668.46	1672.94	1677.01	1640.92	1638.16	1667.09	1636.57	1658.3	1669.27	1643.92	1652.44	1651.66	1647.91	1643.61	1659.59	1656.25	1661.96	1671.93	1676.54	1680.87	1655.11	1644.93	1644.49	1652.76	1663.03	1652.9	1654.91	1666.62	1668.4	1658.61	1667.8	1636.46	1649.92	1652.09	1664.78	1677.46	1675.26	1641.62	1640.97	1645.36	1655.18	1667.35	1661
358.858002	1642.7	1635.71	1659.46	1655.16	1664.96	1663.77	1666.94	1670.98	1675.39	1641.03	1636.59	1666.6	1636.43	1658.4	1666.82	1643.23	1650.61	1651.86	1651.03	1642.6	1658.85	1654.67	1662.64	1672.74	1676.32	1682.37	1656.63	1642.79	1644.55	1653.93	1665.22	1652.35	1658.75	1667.51	1667.74	1659.3	1667.98	1636.68	1649.05	1651.49	1663.94	1676.53	1676.83	1640.96	1639.75	1642.09	1656.22	1668.86	1660.76
359.352997	1643.5	1634.29	1660.93	1655.11	1666.37	1664.58	1669.55	1672.39	1677.68	1639.65	1636.25	1665	1638.33	1657.37	1671.07	1643.3	1652.8	1653.8	1650.05	1640.81	1658.64	1654.25	1660.34	1668.88	1674.96	1681.44	1657	1642.63	1644.09	1655.11	1663.24	1652.68	1656.55	1667.7	1670.87	1658.78	1670.33	1636.38	1650.73	1652.27	1664.15	1677.12	1675.78	1641.35	1639.83	1646.92	1655.01	1668.5	1661.59
359.847992	1642.36	1634.56	1659.77	1654.98	1666.93	1667.43	1665.46	1672.28	1679.13	1642.32	1634.48	1665.39	1633.47	1659.06	1669.68	1643.22	1650.52	1651.8	1648.65	1644.23	1657.33	1655.76	1663.91	1670.98	1674.19	1678.89	1656.81	1644.49	1644.24	1654.06	1663.47	1651.26	1657.02	1666.35	1667.28	1657.7	1667.54	1635.76	1646.25	1650.17	1664.03	1678.52	1675.78	1643.65	1640.56	1647.34	1655.43	1667.57	1663.21
360.342987	1642.14	1634.48	1660.44	1654.7	1667.39	1667.03	1669.89	1674.95	1676.79	1643.35	1636.01	1665.78	1637.01	1657.5	1670.45	1644.28	1652.82	1652.68	1648.91	1642.04	1658.98	1652.89	1661.64	1672.18	1675.98	1680.57	1656.24	1645.06	1644.85	1652.84	1663.1	1653.91	1657.79	1664.35	1667.84	1659.15	1668.48	1637.17	1647.42	1650.94	1663.59	1677.37	1676.39	1641.79	1639.63	1643.8	1655.86	1668	1660.61
360.838013	1641.37	1636.35	1663.03	1654.15	1664.99	1663.83	1668.96	1671.3	1678.16	1642.3	1635.18	1666.06	1638.03	1658.73	1667.7	1642.28	1652.39	1652.79	1649.86	1643.23	1657.39	1652.52	1662.2	1673.21	1674.68	1679.12	1659.38	1644.04	1643.86	1651.75	1663.07	1652.02	1656.63	1662.91	1669.45	1660.75	1664.99	1636.46	1649.7	1651.27	1664.57	1677.74	1677.69	1642.42	1637.63	1645.54	1655.29	1669.04	1660.95
362.117004	1640.06	1636.39	1661.71	1654.64	1657.21	1662.07	1658.72	1669.61	1672.39	1638.62	1635.43	1662.39	1635.88	1658.52	1671.47	1644.49	1653.67	1653.57	1651.15	1642.17	1658.64	1656.41	1663.74	1672.43	1676.48	1679.96	1657.7	1647.01	1645.05	1653.4	1666.46	1651	1656.41	1666.72	1666.95	1658.41	1670.56	1638.34	1649.79	1654.47	1663.99	1679.46	1678.38	1640.87	1638.43	1645.16	1657.98	1668.23	1661.91
362.612000	1641.2	1635.93	1662.12	1655.13	1665.46	1664.88	1670.08	1670.91	1675.03	1642.39	1635.27	1666.04	1635.13	1658.05	1668.91	1643.94	1652.35	1651.9	1650.4	1644.26	1658.04	1655.39	1661.54	1670.91	1676.44	1680.34	1656.4	1646.29	1646.12	1652.77	1664.3	1652.81	1654.9	1668.54	1669.75	1660.76	1666.24	1637.03	1649.58	1652.7	1665.85	1677.05	1676.53	1643.35	1639.69	1645.12	1656.31	1669.31	1663.48
363.108002	1642.27	1633.77	1660.11	1654.04	1665.54	1665.6	1665.94	1671.18	1676.89	1641.97	1635.44	1664.48	1639.06	1657.18	1669.31	1643.15	1652.05	1652.21	1651.36	1639.99	1656.33	1655.34	1662.64	1671.45	1673.55	1678.31	1658.63	1645.41	1645.27	1654.69	1665.37	1652.96	1655.29	1666.59	1669	1659.31	1668.47	1637.36	1649.82	1651.51	1665.96	1677.74	1676.51	1642.7	1640.17	1647.26	1656.55	1668.8	1661.25
363.602997	1641.37	1637.22	1662.56	1654.46	1666.11	1667.74	1666.86	1671.85	1675.01	1641.76	1636.78	1667.23	1638.17	1656.06	1668.95	1644.3	1651.95	1652.61	1649.92	1643.06	1657.45	1653.97	1663.64	1669.35	1675.52	1678.42	1656.58	1644.14	1644.03	1651.86	1664.37	1652.23	1655.62	1666.67	1669.83	1656.72	1665.67	1637.84	1648.91	1651.11	1665.32	1676.5	1676.23	1642.52	1637.58	1645.67	1655.96	1667.89	1663.44
364.097992	1642.28	1636.14	1659.58	1656.16	1665.51	1666.63	1668.13	1672.7	1675.89	1642.31	1637.75	1665.29	1635.28	1657.55	1667.97	1643.59	1652.23	1652	1648.09	1642.03	1655.41	1651.08	1661.77	1671.54	1674.74	1676.33	1657.4	1645.91	1643.53	1651.79	1662.8	1652.15	1657.33	1666.17	1666.72	1658.52	1667.71	1636.75	1648.2	1652.11	1665.5	1676.83	1677.21	1641.61	1640.3	1643.72	1654.8	1669.14	1662.31
364.592987	1644.31	1637.1	1663.5	1656.42	1664.84	1667.58	1668.61	1669.66	1674.95	1639.92	1636.57	1664.93	1636.19	1658.38	1669.22	1643.8	1651.75	1652.79	1650.91	1641.81	1656.72	1652.33	1661.75	1671.88	1675.4	1679.91	1656.02	1643.66	1643.55	1652.86	1663.47	1652.81	1654.83	1666.31	1666.46	1656.91	1666.21	1635.53	1649.71	1649.67	1661.33	1675.88	1677.87	1643.72	1638.16	1645.87	1657.07	1667.49	1662.33
365.088013	1643.03	1636.97	1662.71	1654.11	1666.69	1666.12	1668.42	1672.24	1675.24	1640.75	1635.64	1665	1636.48	1658.45	1668.03	1641.78	1652.04	1650.46	1649.06	1643.23	1656.78	1652.26	1663.44	1669.43	1674.19	1680.53	1656.59	1645.67	1647.01	1653.78	1663.97	1650.87	1655.53	1665.62	1669.06	1658.34	1667.57	1638.06	1649.51	1651.74	1662.49	1679.03	1675.63	1642.72	1641.35	1646.77	1655.91	1668.83	1660.87
365.584015	1642.89	1637.45	1661.28	1656.8	1666.24	1662.62	1669.64	1672.01	1674.15	1640.65	1635.51	1663.82	1637.22	1657.67	1666.73	1642.84	1650.26	1651.07	1650.53	1642.15	1654.46	1650.98	1659.21	1669.62	1672.78	1680.24	1655.88	1644.5	1642.25	1652.25	1664.94	1651.63	1654.54	1664.86	1666.64	1657.89	1667.48	1636.56	1650.21	1651.7	1665.81	1676.79	1678.95	1638.83	1637.17	1645.3	1654.05	1667.91	1662.89
366.079010	1640.23	1635.09	1659.32	1655.79	1664.88	1663.16	1668	1671.35	1674.26	1642.6	1636.5	1662.21	1638.06	1656.79	1668.14	1643.35	1652.3	1652.24	1649.43	1642.66	1658.08	1653.65	1662.51	1672.28	1673.29	1681.41	1654.92	1646.2	1642.68	1652.1	1666.32	1652.01	1656.81	1666.36	1667.09	1656.7	1667.16	1637.03	1648.29	1652.42	1664.63	1677.17	1675.4	1641.28	1639.49	1645.06	1657.88	1664.97	1661.8
366.574005	1643.04	1637.03	1660.56	1655.07	1666.24	1667.35	1668.43	1669.77	1677.36	1639.23	1634.49	1663.23	1637.89	1655.13	1669.2	1643.93	1653.69	1651.4	1649.47	1642.11	1658.39	1652.77	1661.44	1673.35	1674.63	1681.37	1656.52	1644.78	1645.11	1653.4	1664.46	1653.73	1656.42	1665.06	1669.64	1656.73	1668.33	1638.2	1648.8	1650.9	1663.19	1675.44	1676.67	1641.76	1640.25	1645.32	1656.3	1670.98	1660.06
367.069000	1641.34	1637.26	1663.19	1655.87	1666.04	1664.25	1667.46	1669.2	1674.04	1640.11	1636.3	1665.21	1637.24	1655.71	1669.76	1645.35	1651.32	1651.91	1649.21	1641.26	1655.65	1652.37	1662.19	1670.9	1673.77	1679.99	1656.07	1645.54	1644.1	1651.83	1662.97	1652.89	1654.97	1667.16	1666.32	1659.13	1667.47	1637.49	1649.36	1651.47	1665.17	1676.39	1676.78	1642.74	1639.32	1644.23	1655.77	1669.15	1661.26
367.563995	1642.7	1634.79	1658.31	1653.59	1665.59	1664.2	1669.76	1672.16	1678.09	1641.05	1637.62	1664.87	1636.14	1655.97	1668.56	1643.71	1653.44	1651.65	1651.34	1640.73	1656.43	1653.98	1661.98	1672.49	1674.7	1681.43	1657.73	1644.56	1644.47	1652.99	1663.35	1653.93	1656.94	1669.1	1667.52	1659.05	1666.78	1637.21	1650.65	1650.36	1664.84	1676.55	1675.1	1642.08	1639.39	1646.06	1654.77	1667.93	1660.74
368.059998	1642.17	1637.43	1661.74	1655.54	1666.24	1663.93	1668.1	1672.18	1675.22	1641.48	1634.1	1665.11	1635.39	1656.58	1668.16	1643.12	1651.34	1652.5	1650.15	1640.6	1658.38	1654.77	1662.42	1670.67	1672.14	1680.42	1654.9	1644.58	1644.82	1651.69	1662.97	1653.24	1654.4	1667.44	1667.05	1658.89	1667.07	1636.92	1648.16	1651.9	1663.84	1677	1672.31	1641.76	1640.01	1645.11	1654.9	1668.31	1662.49
368.554993	1641.89	1635.9	1661.38	1654.16	1663.88	1664.91	1667.22	1670.99	1675.45	1639.18	1636.44	1664.94	1636.42	1657.06	1668.33	1644.76	1651.84	1650.95	1648.46	1642.27	1657.65	1652.75	1662.47	1671.33	1672.54	1681.01	1654.85	1642.38	1643.99	1652.52	1663.14	1651.25	1655.02	1665.43	1667.36	1658.86	1666.66	1636.75	1647.8	1650.79	1662.19	1676	1675.47	1641.25	1638.67	1646.15	1655.94	1667.48	1660.4
369.049988	1642.3	1635.81	1661.39	1656.76	1664.36	1662.85	1668.85	1669.59	1675.71	1640.8	1635.17	1664.81	1635.05	1655.38	1670.53	1644.4	1652.51	1655.1	1651.02	1641.32	1657.15	1655.7	1663.46	1672.73	1674.73	1679.24	1654.66	1642.21	1645.05	1649.16	1662.67	1653.38	1658.01	1666.9	1667.8	1657.3	1666.46	1638.38	1651.12	1651.41	1664.6	1673.21	1675.94	1642.29	1637.82	1646.37	1656.5	1669.25	1661.27
369.545013	1642.39	1635	1661.32	1653.67	1663.99	1663.62	1667.42	1671.01	1674.07	1639.8	1636.56	1664.39	1638.19	1657.1	1668.57	1644.49	1653.24	1653.32	1649.73	1639.22	1657.54	1652.82	1661.58	1671.95	1676.03	1680.17	1658.21	1644.1	1641.73	1651.14	1663.99	1651.27	1654.72	1667.84	1666.99	1656.86	1664.82	1637.25	1652.72	1651.37	1665.16	1675.98	1679.36	1640.5	1641.77	1644.5	1653.35	1668.87	1662.14
370.040009	1641.47	1635.59	1661.21	1654.4	1665.69	1665.02	1666.09	1672.7	1677.72	1639.87	1636.07	1664.96	1635.62	1655.04	1667.5	1642.72	1652.78	1652.23	1649.92	1640.19	1656.95	1652.75	1661.88	1670.03	1674.94	1679.77	1657.3	1644.53	1644.36	1650.34	1662.89	1653.29	1654.9	1665.46	1668.31	1657.33	1667.77	1638.28	1648.88	1651.19	1663.22	1675.39	1675.16	1640.15	1640.76	1643.1	1655.25	1667.62	1659.92
370.536011	1644.56	1635.31	1660.3	1653.8	1665.24	1662.7	1668.08	1670.9	1675.52	1642.24	1635.56	1662.54	1634.88	1657.33	1665.4	1643.45	1652.69	1651.82	1649.9	1640.64	1657.28	1651.85	1662.38	1671.09	1675.93	1680.18	1656.27	1644.06	1645.81	1651.66	1663.36	1651.51	1656.12	1668.43	1666.84	1657.89	1669.47	1636.77	1648.74	1651.63	1661.39	1677.12	1677.19	1641.75	1638.59	1645.6	1653.77	1670.02	1658.5
371.031006	1641.38	1637.69	1661.39	1653.47	1663.77	1663.93	1666.69	1670.57	1673.79	1638.6	1635.93	1662.56	1636.17	1657.19	1668.05	1643.72	1653.47	1651.32	1649.3	1641.23	1657.61	1653.96	1661.19	1669.78	1673.76	1680.13	1656.73	1644.92	1641.71	1652	1662.97	1651.51	1655.18	1665.54	1669.01	1658	1664.97	1635.79	1650.93	1651.11	1664.87	1677.36	1677.04	1642.48	1640.22	1645.01	1654.2	1669.6	1660.58
371.526001	1642.67	1637.1	1660.55	1655.48	1663.28	1665.7	1668.45	1671.12	1675.4	1640.29	1635.95	1665.6	1635.05	1656.33	1670.17	1642.19	1651.04	1653.18	1647.97	1641.35	1655.82	1654.77	1661.77	1671.48	1672.77	1680.73	1657.09	1645.74	1643.61	1652.29	1665.27	1653.22	1656.31	1666.56	1666.16	1657.47	1667.97	1636.14	1649.07	1652.82	1665.09	1673.57	1675.5	1640.62	1639.07	1644.82	1654.42	1666.47	1661.94
372.020996	1641.42	1637.4	1660.24	1655.96	1666.64	1666.04	1667.34	1671.97	1675.89	1640.99	1631.8	1664.95	1635.3	1656.74	1668.1	1643	1650.96	1652.66	1649.25	1641.91	1655.34	1652.78	1662	1670.59	1674.04	1679.85	1655.97	1646.34	1643.62	1652.68	1662.7	1654.11	1655.87	1665.72	1666.24	1657.48	1665.63	1636.58	1649.61	1649.56	1665.16	1678.02	1675.8	1641.04	1640.49	1646.06	1655.67	1667.93	1659.89
372.515991	1643.92	1637.21	1661.65	1653.98	1665.75	1666.35	1668.5	1670.14	1675.99	1641.99	1633.81	1664.37	1635.73	1656.31	1667.85	1643.99	1651.53	1651.34	1648.92	1641.26	1656.81	1652.62	1663.52	1670.83	1673.31	1680.57	1658.41	1643.11	1643.66	1653.8	1663.24	1651.42	1657.41	1666.7	1668.17	1658.62	1664.24	1634.81	1648.22	1651.03	1664.44	1675.83	1673.83	1640.06	1640.18	1643.94	1655.18	1668.85	1660.89
373.011993	1642.56	1636.46	1660.42	1655.27	1666.52	1663.31	1668.82	1671.81	1675.9	1641.24	1635.81	1663.73	1636.25	1660.93	1667.63	1642.15	1651.61	1653.02	1650.85	1641.81	1657.9	1655.22	1662.22	1669.77	1674.18	1679.13	1656.19	1647.19	1640.93	1652.11	1663.93	1652.38	1655.31	1666.9	1669.45	1657.36	1666.38	1636.32	1649.07	1649.83	1662.6	1675.41	1675.38	1640.89	1640.95	1646.91	1655.3	1665.68	1660.85
373.506989	1643.87	1636.04	1661.38	1654.11	1663.01	1665.64	1667.48	1671.42	1672.92	1640.26	1634.32	1665.61	1635.11	1655.27	1669.57	1641.72	1651.61	1649.94	1650.73	1641.24	1655.69	1653.95	1660.86	1668.85	1675.17	1680.39	1656.15	1643.86	1643.6	1652.16	1663.74	1652.29	1654.25	1666.92	1665.9	1659.77	1668.06	1639.67	1647.79	1649.42	1664.56	1675.96	1675.44	1640.31	1637.97	1644.86	1654.74	1667.76	1660.59
374.002014	1641.97	1634.46	1661.03	1653.05	1663.66	1659.99	1670.15	1669.79	1673.92	1640.01	1634.7	1662.4	1636.39	1655.41	1667.72	1640.31	1651.16	1650.25	1649.63	1641.43	1656.77	1653.57	1660.87	1671.22	1673.92	1680.37	1655.61	1643.83	1642.86	1651.23	1662.41	1651.81	1653.66	1665.01	1666.2	1656.63	1665.89	1636.94	1647.19	1649.79	1663.06	1675.9	1675.51	1641.15	1639.12	1643.62	1654.39	1667.77	1660.66
374.497009	1641.03	1634.39	1659.06	1653.48	1661.75	1666.18	1668.06	1671.09	1675.08	1637.69	1634.53	1665.45	1635.49	1658.33	1669.05	1643.31	1652.39	1652.18	1651.05	1641.87	1657.16	1653.12	1662.49	1672.02	1673.01	1680.44	1656.45	1645.74	1646.01	1652.92	1663.45	1652.17	1656.71	1667.4	1666.8	1659.41	1667.53	1637.45	1649.1	1653.2	1662.17	1674.77	1676.62	1642.6	1640.04	1645.37	1655.61	1669.11	1660.95
374.992004	1640.75	1634.69	1659.79	1653.69	1663.04	1665.07	1667.05	1671.52	1675.21	1639.99	1635.05	1665.35	1635.24	1656.56	1669.12	1643.42	1651.31	1651.86	1649.18	1642.92	1657.51	1654.88	1661.72	1670.99	1673.6	1678.66	1654.29	1646.23	1642.28	1651.5	1662.92	1652.73	1655.52	1665.46	1668.91	1656.09	1666.93	1634.43	1648.77	1650.88	1664.05	1676.06	1675.75	1640.48	1638.02	1644.59	1655.23	1667.22	1659.48
375.488007	1641.38	1635.15	1662.84	1654.9	1663.72	1663.32	1666.99	1670.82	1675.09	1641.18	1633.82	1664.51	1634.07	1658.83	1666.03	1641.79	1651.58	1649.64	1649.07	1642.18	1656.07	1651.52	1661	1669.56	1673.54	1680.26	1655.59	1645.44	1644.66	1653.33	1663.73	1652.61	1656.01	1665.85	1667.74	1657.18	1665.57	1636.59	1647.7	1649.03	1662.82	1677.01	1675.37	1640.24	1640.16	1644.83	1654.76	1668.47	1661.9
375.983002	1641.12	1635.08	1660.41	1653.91	1665.7	1664.01	1668.14	1670.99	1674.99	1639.37	1633.45	1665.12	1636.65	1658.88	1668.11	1642.68	1650.58	1652.35	1651.06	1640.92	1655.34	1653.18	1661.81	1669.5	1673.94	1676.96	1657.42	1645.16	1644.04	1651.4	1661.35	1650.85	1656.91	1665.18	1667.07	1657.39	1666.18	1635.19	1648.81	1651.69	1663.48	1675.24	1674.25	1640.45	1639.08	1645.66	1654.69	1667.31	1659.85
376.477997	1640.69	1635.66	1658.92	1654.93	1662.63	1665.45	1669.23	1668.51	1678.21	1639.77	1637.57	1661.65	1636.66	1654.4	1667.6	1640.96	1652.76	1650.8	1647.3	1640.44	1656.34	1652.15	1660.23	1668.32	1676.18	1678.75	1655.47	1645.83	1643.8	1652.11	1663.13	1650.91	1656.58	1664.87	1666.76	1657.33	1667.86	1637.89	1647.5	1651.15	1663.83	1675.52	1673.84	1640	1640.31	1644.94	1655.11	1668.86	1659.83
376.972992	1641.48	1635.19	1662.42	1655.76	1664.88	1666.98	1668.76	1670.11	1674.86	1641	1634.51	1664.07	1635.3	1656.05	1667.65	1643.33	1650.11	1653.24	1650.72	1640.59	1652.15	1651.45	1659.93	1668.42	1673.38	1679.21	1654.09	1645.93	1643.39	1651.93	1663.26	1650.93	1655.45	1664.64	1667.22	1656.24	1666.79	1635.55	1649.49	1650.64	1662.31	1675.84	1676.05	1640.86	1639.75	1644.83	1654.86	1668.33	1658.83
377.468994	1640.53	1637.05	1659.93	1656.48	1665.77	1664.54	1667.12	1671.84	1673.76	1639.77	1637.76	1665.49	1638.39	1656.62	1667.66	1642.32	1652.91	1652.48	1650.44	1639.38	1656.32	1652.28	1662.12	1669.15	1674.41	1678.72	1654.44	1647.04	1643.28	1651.84	1664.2	1651.62	1655.94	1666.92	1667.24	1656.81	1666.3	1637.68	1647.71	1651.42	1663.93	1674.44	1675.32	1642.31	1639.1	1646.42	1654.74	1669.36	1661.37
377.963989	1642.86	1636.25	1658.37	1655.51	1662.82	1664.19	1665.14	1668.98	1673.98	1639.01	1635.03	1664.26	1634.85	1657.44	1668.67	1642.11	1652.39	1651.27	1650.73	1642.43	1656.51	1652.86	1660.8	1670.31	1675	1678.64	1654.44	1644.62	1644.22	1650.52	1664.97	1650.92	1657.2	1665.95	1665.84	1657.53	1665.55	1636.96	1649.74	1652.05	1664.52	1677.18	1675.63	1641.55	1639.79	1644.26	1656.05	1669.37	1660.93
378.459015	1640.79	1636.76	1661.78	1656.57	1664.33	1664.71	1666.03	1670.48	1674.85	1639.28	1636.62	1663.93	1636.2	1656.61	1668.34	1644.33	1652.98	1653.69	1648.7	1640.56	1656.02	1654.13	1662.08	1671.75	1674.19	1678.63	1654.39	1644.67	1641.98	1651.6	1664.23	1651.13	1656.5	1666.08	1669.95	1657.24	1665.75	1636.69	1652.01	1650.32	1664.02	1675.23	1676.53	1640.49	1638.41	1644.92	1655.17	1668.15	1662.65
378.954010	1643.68	1637.02	1663.03	1656.29	1664.91	1667.48	1668.88	1672.28	1674.49	1640.53	1637.12	1663.22	1637.1	1657.98	1668.55	1643.68	1652.04	1652.91	1648.86	1642.52	1658.76	1653.68	1662.44	1670.96	1674.54	1681.1	1656.03	1644.88	1642.91	1653.49	1663.52	1654.25	1655.54	1666.83	1668.19	1657.91	1667.52	1637.21	1648.4	1653.39	1665.28	1678	1674.16	1642.42	1642.66	1646.45	1657.59	1667.57	1662.97
379.449005	1640.95	1634.94	1660.63	1655.18	1667.01	1665.07	1668.6	1670.22	1674.16	1641.53	1636.25	1665.55	1635.52	1658.58	1668	1644.06	1651.62	1652.14	1650.06	1642.23	1657.13	1653.75	1661.42	1670.98	1674.18	1679.09	1657.24	1643.97	1645.75	1653.32	1663.87	1649.87	1657.04	1668.05	1666.76	1656.67	1668.25	1636.81	1647.1	1651.37	1662.9	1676.54	1674.63	1644.2	1639.56	1644.19	1655.48	1667.58	1661.4
379.945007	1644.61	1636.86	1661.78	1655.5	1664.67	1666.1	1667.94	1670.11	1676.5	1637.54	1633.95	1663.7	1635.27	1655.33	1668.87	1642.87	1652.47	1651.17	1647.73	1640.75	1656.33	1654.35	1660.44	1669.92	1675.16	1679.21	1655.97	1644.99	1642.23	1651.91	1665.55	1652.07	1655.41	1666.1	1667.62	1657.28	1666.95	1634.24	1647.93	1652.01	1665.64	1675.28	1677.09	1640.77	1639.46	1643.76	1654.61	1668.68	1662.43
380.440002	1641.89	1636.22	1660.48	1653.62	1665.86	1664.45	1669.7	1671.56	1671.48	1639.22	1633.63	1665.59	1635.75	1658.02	1667.92	1644.83	1651.79	1651.5	1648.45	1642.3	1657.92	1652.89	1662.67	1670.71	1673.75	1679.53	1654.94	1644.69	1643.89	1652.72	1664.64	1651.96	1655.23	1667.36	1670.83	1658.87	1665.14	1634.6	1649.83	1651.23	1663.23	1674.6	1674.7	1640.59	1641.58	1646.03	1655.16	1667.45	1660.23
380.934998	1642.69	1637.31	1658.19	1653.9	1665.14	1665.36	1666.92	1670.16	1673.8	1639.21	1637.34	1663.79	1636.14	1657.42	1667.6	1643.17	1651.23	1650.52	1648.17	1641.92	1658.95	1651.7	1660.82	1670.75	1673.61	1678.78	1655.17	1644.35	1642.8	1653.54	1663.16	1654.14	1656.68	1666.8	1667.22	1658.2	1666.98	1638.21	1648.06	1651.53	1664.63	1676.03	1674.96	1643.8	1640.6	1644.38	1656.23	1670.67	1661.73
381.429993	1640.43	1635.98	1661.64	1653.43	1665.85	1662.16	1665.6	1671.08	1673.41	1640.2	1635.76	1665.83	1635.66	1656.75	1668.35	1642.24	1651.32	1651.98	1650.32	1641.19	1657.47	1652.42	1660.2	1670.69	1673.44	1677.62	1654.99	1644.85	1643.1	1652.26	1665	1650.59	1656.14	1667.23	1667.25	1657.48	1664.17	1637.2	1648.14	1649.73	1661.94	1677.36	1673.27	1640.52	1640.55	1644.29	1656.04	1668.94	1662.73
381.924988	1642.4	1635.71	1661.38	1655.92	1663.75	1663.99	1669.07	1672.83	1673.5	1639.83	1636.56	1664.83	1636.46	1657.23	1667.55	1643.37	1651.49	1651.95	1649.16	1641.41	1655.17	1652.62	1660.51	1670.02	1673.7	1678.64	1654.61	1645.05	1641.84	1653.74	1662.35	1653.65	1654.7	1666.01	1666.31	1657.05	1664.82	1638.25	1649.25	1650.79	1662.84	1674.56	1675.46	1641	1638.27	1643.67	1655.59	1668.72	1658.9
382.420990	1644.03	1635.59	1660.24	1654.45	1666.34	1664.05	1668.93	1670.18	1674.77	1640.07	1635.08	1662.38	1634.8	1658.81	1664.83	1642.94	1651.58	1653.43	1648.9	1642.92	1656.97	1651.62	1660.73	1672.67	1671.78	1679.27	1654.51	1643.8	1644.15	1653.07	1662.44	1653.61	1654.07	1664.97	1668.22	1660.43	1667.71	1635.64	1649.03	1651.71	1664.02	1677.57	1675.92	1640.13	1640.75	1644.49	1656.71	1668.68	1661.87
382.915985	1641.35	1635.42	1661.65	1657.14	1666.4	1664.98	1667.99	1673.42	1673.62	1638.79	1634.62	1663.96	1637.52	1656.76	1669.03	1642.48	1652.06	1652.25	1649.32	1643.23	1657.19	1652.61	1662.24	1671.57	1674.53	1680.77	1655.13	1647.54	1645	1652.5	1665.57	1649.97	1655.76	1664.35	1667.17	1658.67	1667.16	1637.48	1649.02	1650.38	1662.54	1675.96	1674.76	1643.16	1638.7	1645.24	1655.37	1669.07	1661.33
383.411011	1644.17	1636.68	1660.74	1654.43	1666.03	1664.12	1669.46	1669.96	1676.57	1640.22	1637.62	1665.2	1637.14	1657.63	1669.67	1644.23	1652.26	1652.52	1648.64	1640.72	1655.62	1653.81	1661.38	1671.29	1673.3	1677.39	1656.55	1643.44	1644.89	1650.92	1663.66	1650.84	1654.6	1664.84	1667.79	1657.52	1668.83	1637.18	1650.85	1651.87	1664.96	1674.67	1675.09	1639.34	1639.7	1648.19	1654.78	1671.17	1663.74
383.906006	1640.86	1635.38	1659.9	1654.11	1663.34	1665.43	1666.78	1671.65	1677.81	1640.21	1635.08	1664.38	1633.42	1657.76	1667.86	1641.77	1652.12	1651.48	1648.24	1642.86	1655.13	1655.67	1660.71	1669.38	1674.08	1680.08	1655.74	1646	1643	1649.33	1662.7	1651.94	1654.9	1667.32	1668.26	1657.11	1667.95	1635.33	1647.05	1648.58	1663.77	1674.41	1672.28	1640.33	1638.79	1644.14	1653.51	1666.44	1661.56
384.401001	1640.47	1635.28	1659.79	1654.56	1664.66	1663.51	1666.56	1669.95	1675.67	1639.09	1637.36	1665.15	1635.97	1657.44	1668.55	1644.49	1651.37	1654.16	1648.47	1641.32	1657.04	1652.21	1662.35	1669.6	1674.05	1678.39	1655.06	1645	1642.33	1652.57	1663.45	1652.54	1657.38	1668.3	1670.1	1656.24	1667.94	1637.18	1651.13	1652.89	1662	1675.79	1674.33	1641.2	1640.08	1644.97	1656.67	1669.62	1661.71
384.897003	1642.41	1635.03	1662.05	1653.73	1664.44	1665.72	1667.13	1668.46	1674	1637.25	1635.38	1663.83	1635.59	1657.31	1667.52	1643.62	1650.86	1653.13	1650.94	1641.77	1656.18	1653.16	1661.86	1671.52	1675.14	1677.62	1655.92	1644.2	1643.97	1652.19	1662.56	1651.45	1656.93	1667.84	1667.26	1657.43	1666.09	1637.06	1647.95	1652.53	1664.85	1674.35	1675.36	1643.9	1639.7	1645.63	1654.04	1669.03	1661.78
385.391998	1643.99	1636.12	1661.14	1654.48	1664.3	1666.31	1666.05	1668.91	1674.62	1640.05	1635.4	1665.44	1636.18	1656.96	1667.6	1643.2	1652.86	1652.3	1651	1640.02	1655.75	1653.67	1662.32	1672.9	1675.06	1678.55	1657.33	1644.66	1642.52	1652.68	1663.25	1652.07	1654.6	1667.94	1668.83	1657	1665.36	1636.83	1648.08	1650.62	1663.49	1676.42	1675.65	1640.85	1638	1642.86	1655.39	1667.34	1661.06
385.886993	1642.6	1636.66	1661.53	1653.27	1666.02	1664.71	1668.76	1669.51	1676.22	1640.02	1635.48	1664.27	1638.3	1654.49	1668.55	1642.52	1649.27	1651.92	1649.03	1639.47	1655.83	1651.84	1660.41	1670.91	1673.2	1677.53	1656.85	1642.83	1644.44	1651.07	1661.87	1651.88	1655.74	1664.97	1665.48	1655.47	1668.28	1637.4	1649.3	1651.43	1663.93	1673.74	1673.53	1640.41	1638.67	1645.04	1654.16	1666.65	1662.03
386.381989	1641.3	1635.71	1661.26	1654.98	1665.39	1663.99	1668.82	1670.99	1674.95	1640.11	1637.32	1665.27	1635.39	1657.58	1667.86	1642.37	1651.28	1650.82	1650.94	1642.86	1656.92	1652.02	1660.42	1670.17	1675.29	1680.84	1655.62	1646.72	1643.31	1652	1663.61	1651.85	1656.02	1664.66	1666.96	1657.81	1666.47	1637.96	1648.8	1650.72	1665.65	1675.24	1675.68	1641.3	1638.05	1643.15	1653.66	1668.36	1660.96
386.877014	1641.96	1636.47	1659.75	1654.05	1663.32	1664.8	1668.16	1670.17	1672.84	1638.66	1633.29	1662.94	1635.35	1658.13	1669.6	1644.38	1652	1652.54	1648.97	1642.61	1657.37	1652.53	1661.06	1672.62	1673.38	1680.04	1655.18	1646.09	1643	1652.18	1664.38	1654.36	1654.92	1665.51	1665.06	1657.37	1666.28	1635.02	1647.53	1649.48	1663.91	1674.11	1676.04	1641.28	1640.06	1647.6	1653.73	1667.01	1661
387.372986	1641.96	1635.86	1661.45	1655.92	1664.91	1663.45	1671.68	1672.39	1675.61	1640.58	1635.91	1663.21	1637.62	1656.35	1665.55	1643.14	1650.49	1650.99	1646.61	1641.24	1654.63	1653.19	1660.33	1669.93	1672.19	1679.41	1655.19	1644.42	1643.24	1654.16	1663.56	1652.28	1655.86	1665.08	1665.94	1657.67	1667.75	1638.89	1648.9	1652.52	1664.94	1677.17	1676.62	1641.53	1638.91	1645.85	1654.71	1667.18	1660.5
387.868011	1644.59	1636.87	1664.22	1655.72	1663.88	1664.67	1667.13	1671.74	1674.27	1639.01	1635.86	1665.29	1635.41	1656.57	1667.55	1641.93	1652.31	1651.14	1649.27	1641.87	1657.54	1653.51	1662.51	1672.06	1673.4	1679.94	1657.33	1644.1	1643.27	1652.49	1664.11	1649.56	1655.52	1665.32	1667.94	1655.86	1665.81	1636.85	1648.18	1651.21	1663.87	1676.12	1674.54	1639.04	1640.34	1646.8	1654.97	1668.99	1661.67
388.363007	1641.3	1634.12	1661.11	1655.06	1665.21	1662.26	1666.49	1670.03	1674.54	1639.97	1634.97	1664.31	1635.98	1658.77	1667.58	1642.93	1650.25	1652.32	1649.51	1641.22	1656.49	1652.61	1661.44	1671.22	1675.12	1678.1	1653.09	1645.55	1642.13	1651.77	1665.15	1649.9	1655.92	1664.49	1666.21	1658.15	1666.69	1636.66	1648.03	1650.08	1664.24	1675.91	1674.91	1641.72	1638.08	1645.02	1655.57	1665.77	1660.22
388.858002	1642.38	1636.73	1663.3	1653.92	1664.21	1663.68	1669.69	1671.9	1674.28	1641.77	1635.57	1664.93	1637.37	1654.68	1669.05	1642.61	1650.75	1650.45	1651.95	1639.89	1654.97	1654.06	1661.21	1670.35	1676.13	1680.31	1655.63	1646.83	1643.36	1652.86	1662.63	1650.88	1656.73	1667.04	1667.38	1656.9	1666.65	1637.22	1648.4	1651.4	1663.02	1674.44	1673.36	1640.26	1639.27	1646.93	1655.82	1665.74	1660.37
389.354004	1643.37	1635.82	1660.17	1654.63	1665.48	1665.62	1666.41	1669.87	1674	1639.88	1635.25	1662.98	1635.29	1658.85	1668.29	1644.32	1653.02	1651.78	1650.09	1642.26	1658.31	1651.52	1659.77	1671.65	1675.11	1679.78	1657.34	1644.57	1644	1650.48	1664.53	1653.17	1654.95	1666	1667.05	1656.76	1666.8	1636.01	1648.78	1650.82	1664.45	1674.09	1676.61	1642.11	1640.5	1644.93	1654.98	1665.94	1661.4
389.848999	1642.87	1634.97	1659.11	1655.22	1665.52	1663.08	1666.66	1671.05	1674.17	1640.72	1636.81	1665.78	1636.51	1656.65	1666.28	1642.31	1652.4	1650.01	1648.27	1641.85	1656.88	1652.44	1659.41	1670.63	1672.87	1679.5	1656.32	1645.73	1643.87	1651.86	1661.93	1653.38	1655.36	1665.99	1664.7	1659.5	1666.88	1637.1	1648.49	1652.44	1664.81	1674.76	1675.11	1642.99	1639.08	1644.45	1654.8	1667.53	1660.6
390.343994	1642.46	1635.67	1660.48	1656.26	1663.13	1664.21	1669.23	1671.2	1676.67	1640.93	1637.39	1663.3	1637.73	1656.53	1668.08	1644.19	1652.17	1651.54	1648.83	1640.4	1656.77	1653.72	1660.81	1670.42	1673.38	1678.12	1654.46	1643.91	1642.24	1650.79	1663.26	1650.72	1654.34	1663.1	1669.04	1657.44	1667.21	1637.36	1649.2	1649.74	1662.3	1676.26	1676.16	1641.04	1639.22	1643.74	1653.42	1666.9	1659.92
390.838989	1643.58	1636.73	1659.52	1654.17	1665.2	1665.66	1666.84	1668.14	1675.61	1639.51	1635.81	1663.32	1636.23	1659.02	1668.18	1642.68	1652.66	1652	1648.08	1640.23	1655.88	1653.97	1660.16	1670.46	1673.62	1679.59	1654.47	1646.78	1644.61	1650.5	1664.58	1652.06	1654.32	1664.81	1667.9	1657.11	1667.86	1637.01	1649.92	1652.32	1662.75	1675.02	1676.08	1641.3	1639.11	1646.19	1655.95	1667.58	1662.23
391.334015	1642.7	1635.3	1663.06	1654.52	1665.95	1665.37	1668.12	1670.71	1674.3	1640.15	1636.44	1663.56	1635.3	1657.35	1666.08	1642.13	1652.14	1651.94	1650.52	1642.53	1656.17	1652.35	1658.97	1671	1673.8	1681.83	1657.17	1645.2	1645.52	1652.86	1663.85	1652.73	1656.4	1666.54	1666.94	1658.59	1668.08	1636.36	1648.24	1650.59	1660.18	1676.2	1675.96	1640.55	1638.59	1645.68	1654.95	1667.38	1660.64
391.829987	1641.87	1634.73	1660.41	1653.72	1664.94	1665.7	1668.38	1670.35	1676.95	1640.55	1635.79	1662.68	1636.45	1656.38	1667.66	1643.23	1651.08	1649.89	1649.08	1640.26	1655.82	1653.21	1661.62	1671.67	1673.78	1678.79	1656.2	1646.07	1642.48	1651.87	1663.05	1650.83	1655.71	1665.81	1667.09	1658.81	1667.01	1636.92	1646.95	1651.2	1663.58	1674.09	1675.8	1642.15	1638.43	1644.34	1654.16	1668.09	1661.06
392.325012	1641.21	1637.9	1662.23	1654	1663.92	1664.38	1669.04	1671.48	1673.74	1639.5	1635.27	1664.13	1636.27	1656.99	1669.97	1643.3	1653.56	1653	1648.73	1640.9	1655.05	1651.2	1660.97	1669.96	1673.61	1678.95	1654.76	1644.03	1645.72	1652.23	1664.27	1652.63	1655.43	1664.75	1665.67	1657.43	1665.24	1637.73	1649.12	1651.16	1663.51	1677.42	1676.2	1640.35	1639.91	1644.97	1657.58	1671.02	1660.73
392.820007	1641.73	1633.79	1660.1	1654.77	1664.47	1663.21	1667.84	1671.06	1672.66	1639.85	1635.5	1663.83	1637.99	1655.09	1667.94	1642.45	1652.92	1651.1	1650.31	1641.14	1657.14	1652.44	1661.72	1673.08	1674.95	1679.41	1655.35	1645.46	1643.36	1651.03	1664.02	1653.63	1656	1665.89	1666.4	1657.76	1667.61	1636.47	1649.63	1652.51	1661.5	1676.86	1675.3	1639.15	1639.72	1647.27	1654.86	1667.49	1659.24
393.315002	1642.73	1636.2	1660.02	1655.25	1665.14	1662.53	1668.2	1668.77	1673.28	1639.12	1636.99	1662.21	1637.57	1657.57	1668.16	1643.19	1651.39	1650.82	1647.23	1641.69	1655.23	1651.73	1661.2	1669.74	1672.01	1678.23	1654.51	1645.02	1642.82	1652.5	1662.79	1650.9	1656.48	1665.33	1667.88	1656.68	1668.55	1636.39	1648.31	1650.16	1663.31	1675.37	1674.73	1643.1	1640.78	1644.4	1655.25	1666.31	1659.01
393.809998	1641.8	1638.22	1661.41	1654.19	1665.6	1663.36	1668.95	1671.54	1675.95	1638.82	1633.57	1660.84	1635.15	1656.55	1668.29	1644.18	1649.45	1651.48	1648.61	1639.95	1656.12	1655.02	1662.9	1670.46	1673.53	1679.52	1654.96	1643.74	1643.75	1652.93	1662.15	1652.42	1655.38	1665.56	1667.17	1657.32	1666.56	1637.79	1647.11	1652	1664.18	1674.86	1674.26	1640.31	1640.25	1645.29	1656.02	1667.3	1661.12
394.306000	1642.56	1635.14	1661.68	1653.31	1663.26	1665.74	1668.27	1671.3	1672.61	1640.75	1635.99	1664.8	1634.73	1658.65	1666.31	1643.26	1650.98	1651.86	1650.26	1641.88	1657.03	1651.03	1660.57	1671.32	1673.71	1677.78	1653.64	1646.82	1644.82	1652.31	1662.52	1651.12	1656.31	1666.15	1668.33	1656.61	1667.32	1636.53	1649.93	1649.55	1665.78	1675.78	1677.87	1642.48	1640.45	1643.23	1656.24	1667.49	1664.3
394.800995	1642.27	1635.82	1660.19	1653.73	1664.72	1664.02	1668.85	1670	1670.94	1640.42	1635.41	1664.92	1634.41	1655.22	1669.29	1642.97	1651.02	1650.9	1648.63	1640.69	1655.94	1650.14	1659.24	1668.64	1673.19	1676.72	1655.68	1644.65	1642.66	1652.41	1661.63	1651.73	1655.32	1668.08	1665.9	1656.75	1665.87	1635.45	1648.66	1649.05	1664.7	1677.23	1672.48	1640.08	1639.64	1645	1652.32	1665.87	1659.11
395.295990	1640.29	1635.36	1660.88	1655.05	1662.83	1665.78	1666.75	1669.91	1671.87	1639.35	1635.66	1662.58	1634.51	1655.97	1666.18	1640.02	1652.84	1650.05	1648.56	1640.69	1657.6	1650.6	1661.05	1670.26	1674.05	1677.54	1657.67	1642.12	1642.84	1649.8	1661.44	1652.03	1652.81	1665.97	1663.4	1655.37	1664.47	1635.66	1648.02	1650.27	1663.83	1674.26	1675.46	1639.72	1639.78	1644.95	1654.45	1669.22	1661.59
395.790985	1642.06	1635.48	1661.13	1656.35	1662.91	1663.7	1668.29	1670.4	1674.7	1640.58	1633.48	1663.41	1634.49	1656.08	1667.58	1641.86	1649.9	1650.15	1648.62	1640.59	1655.5	1653.39	1660.64	1668.07	1671.87	1678.15	1656.62	1643.49	1642.72	1650.53	1661.85	1651.83	1656.42	1666.48	1665.87	1655.03	1666.35	1634.82	1647.6	1650.64	1662.38	1676.36	1673.88	1640.84	1639.48	1644.88	1654.93	1668.3	1659.62
396.286011	1639.96	1635.37	1660.71	1652.26	1666.08	1665.11	1667.69	1669.1	1676.44	1638.65	1633.68	1661.54	1634.13	1656.63	1668.87	1644.88	1651.53	1650.9	1649.51	1642.89	1657.05	1651.45	1661.18	1669.98	1673.29	1677.91	1655.78	1644.25	1642.61	1651.86	1663.78	1649.36	1654.47	1667.18	1667.48	1657.03	1665.06	1636.5	1648.05	1652.35	1662.46	1675.73	1675.76	1641.41	1639.88	1646.48	1654.39	1668.26	1658.33
396.782013	1643.02	1634.28	1660.41	1653.84	1665.95	1663.7	1668.06	1670.56	1673.51	1640.94	1635.43	1663.76	1635.65	1656.72	1665.77	1642.2	1650.25	1651.67	1649.89	1640.75	1656.23	1653.23	1660.71	1671.07	1673.08	1677.95	1656.97	1644.5	1643.29	1650.79	1663.25	1650.9	1655.62	1666.85	1665.48	1657.21	1666.06	1638.33	1648.66	1650.58	1663.27	1675.78	1671.88	1638.94	1641.27	1645.74	1652.89	1668.22	1659.78
397.277008	1642.58	1637.05	1662	1654.86	1664.43	1665.59	1667.17	1669.07	1674.47	1639.11	1634.99	1664.68	1633.17	1656.92	1668	1643.1	1652.55	1651.2	1648.72	1640.64	1656.07	1652.17	1661.15	1669.77	1673.06	1678.76	1655.7	1645.78	1643.37	1652.09	1664.22	1651.81	1655.77	1665.68	1666.97	1656.33	1665.71	1635.27	1647.11	1650.93	1661.87	1676.86	1675.68	1640.8	1639.96	1646.32	1652.26	1667.72	1659
397.772003	1642.1	1636.52	1662.01	1654.01	1662.94	1663	1667.52	1668.01	1673.93	1639.03	1637.68	1663.47	1636.82	1656.18	1668.16	1643.44	1651.19	1651.76	1648.57	1642.61	1655.23	1650.91	1659.9	1670.06	1672.94	1676.95	1655.15	1645.12	1641.82	1651.96	1663.57	1650.83	1655.07	1666.48	1667.71	1656.55	1667.22	1635.27	1648.35	1648.87	1664.34	1676.07	1672.67	1642.28	1641.19	1644.36	1655.12	1668.18	1661.78
398.266998	1642.05	1635.88	1658.72	1655.89	1665.96	1664.45	1667.95	1670.8	1676.42	1641.16	1634.93	1663.32	1634.74	1656.68	1667.2	1641.95	1649.13	1651.2	1650.15	1642.15	1655.85	1652.94	1660.89	1670.1	1674.02	1677.85	1656.04	1644.71	1644.04	1651.06	1662.53	1651.44	1655.76	1665.91	1665.6	1655.47	1663.83	1635.94	1648.75	1652.27	1664.28	1675.43	1674.4	1642	1639.45	1643.89	1655.32	1668.98	1661.98
398.761993	1641.87	1634.32	1660.09	1655.17	1662.72	1661.68	1667.91	1670	1670.86	1639.78	1634.09	1664.25	1635.44	1656.14	1669.68	1642.63	1649.14	1651.42	1645.85	1640.5	1658.4	1652.95	1663.69	1669.62	1671.71	1678.12	1654.17	1645.32	1643.53	1653.15	1661.83	1651.71	1653.74	1665.65	1667.52	1658.62	1667.59	1637	1648.89	1650.06	1664.13	1675.67	1675.5	1640.84	1639.72	1643.18	1654.82	1667.34	1661.3
399.257996	1641.25	1634.65	1659.17	1652.74	1664.16	1663.66	1668.06	1669.62	1674.38	1639.07	1635.27	1665.24	1635.56	1658.13	1667.63	1642.02	1651.53	1653.06	1649.58	1642.55	1656.13	1652.22	1660.21	1671.34	1673.9	1677.49	1655.59	1645.28	1641.76	1653.45	1664.25	1650.37	1657.17	1665.39	1667.42	1655.79	1668.06	1637.14	1647.48	1651.92	1663.97	1673.98	1675.78	1640.07	1640.19	1646.58	1655.73	1667.9	1660.63
399.752991	1642.45	1636.56	1661.32	1653.98	1664.22	1664.21	1667.04	1669.74	1674.32	1639.36	1635.53	1664.54	1635.71	1657.3	1666.34	1641.8	1650.45	1650.69	1648.53	1641.69	1656.14	1650.97	1660.1	1671.08	1675.27	1677.78	1655.86	1642.1	1643.28	1651.18	1661.25	1650.85	1655.72	1665.54	1666.49	1655.65	1666.81	1636.52	1649.62	1651.85	1661.09	1674.57	1676.2	1641.08	1638.38	1644.08	1654.8	1666.67	1657.89
400.247986	1642.04	1634.96	1658.19	1654.96	1665.78	1662.23	1667.57	1670.14	1675.77	1641.37	1635.3	1665.17	1636.02	1656.71	1667.84	1642.07	1650.06	1650.23	1648.7	1642.42	1656.03	1650.66	1660.87	1670.37	1672.25	1676.47	1654.95	1644.37	1643.33	1652.05	1664	1651.63	1656.49	1665.31	1666.23	1658.14	1665.63	1636.75	1650.45	1650.8	1663.14	1676.55	1674.11	1642.04	1641	1645.61	1653.86	1668.43	1661.48
400.743011	1642.27	1634.15	1658.75	1655.5	1665.95	1664.49	1665.46	1670.24	1674.16	1639.46	1634.72	1661.97	1636.5	1657.54	1665.69	1642.76	1651.46	1650.9	1649.52	1640.84	1656.42	1651.74	1661.69	1672	1673.2	1679.6	1655.36	1645.64	1643.67	1652.72	1661.99	1652.21	1656.57	1667.35	1666.11	1657.43	1667.73	1635.66	1647.89	1651.93	1663.12	1674.7	1674.82	1641.72	1638.08	1644.31	1655.49	1668.87	1661.16
401.238007	1641.44	1638.14	1658.91	1656.74	1662.79	1662.42	1666.74	1669.33	1674.37	1639.04	1634.36	1665.12	1634.81	1655.9	1667.34	1643.78	1649.5	1653.05	1648.85	1642	1656.21	1652.71	1661.03	1669.8	1672.78	1679.39	1653.49	1645.1	1643.06	1652.06	1662.97	1652.27	1656.81	1664.71	1668.52	1656.41	1665.51	1634.17	1647.05	1649.68	1661.3	1675.46	1676.41	1640.25	1637.14	1646.34	1655.34	1667.73	1660.41
401.734009	1642.31	1636.02	1660.94	1654.91	1665.35	1661.58	1666.46	1673.45	1675.29	1641.37	1636.02	1662.26	1635.73	1656.76	1667.59	1643.06	1650.67	1651.62	1648	1642.26	1656.62	1653.19	1659.2	1669.46	1672.61	1676.69	1655.83	1643.03	1641.72	1651.81	1662.2	1650.9	1655.6	1664.26	1668.19	1656.93	1665.63	1636.78	1649.91	1651.42	1662.51	1675.21	1674.82	1642.14	1639.35	1646.58	1654.59	1665.55	1659.7
402.229004	1642.54	1635.83	1661.71	1655.05	1664.65	1663.02	1667.11	1671.77	1674.33	1640.16	1636.81	1664.26	1637.68	1657.42	1667.85	1643.71	1651.7	1651.15	1648.93	1641.52	1656.82	1651.4	1658.63	1669.61	1673.38	1676.25	1655.27	1644.35	1643.76	1650.79	1663.26	1654.7	1655.14	1668.14	1667.57	1657.9	1665.81	1636.49	1650.81	1650.66	1662.83	1675.31	1678.5	1642.24	1639.51	1643.5	1655.75	1668.57	1658.7
402.723999	1641.83	1633.84	1658.08	1654.62	1663.04	1665.16	1665.89	1670.95	1674.25	1639.82	1633.26	1663.23	1636.53	1657.09	1666.88	1641.72	1650.89	1650.6	1648.92	1639.92	1655.71	1651.2	1660.61	1670.25	1672.7	1678.86	1655.93	1645.48	1645.82	1651.62	1664.2	1652.07	1656.14	1666.07	1665.38	1657.29	1667.07	1635.89	1648.7	1649.45	1660.79	1674.5	1672.49	1641.55	1640.99	1642.29	1653.76	1667.95	1660.09
403.218994	1642.4	1634.95	1660.23	1654.36	1665.09	1664.67	1665.77	1669.83	1674.05	1640.12	1636.16	1662.77	1635.9	1656.22	1667.3	1641.82	1651.61	1650.69	1648.89	1640.37	1654.95	1649.91	1659.23	1667.02	1672.03	1678.89	1654.69	1643.29	1644.34	1651.31	1662.82	1651.5	1654.46	1666.86	1665.75	1656.16	1666.2	1636.77	1649.06	1649.33	1660.65	1674.28	1674.33	1640.48	1639.02	1646.3	1656.28	1668.13	1660.09
403.714996	1641.07	1637.24	1661.29	1654.83	1663.21	1662.92	1669.19	1670.19	1672.06	1639.28	1634.14	1664.41	1634.89	1658.09	1668.58	1643.19	1649.73	1650.09	1648.27	1641.44	1655.14	1651.99	1660.27	1668.12	1671.17	1677.53	1655.42	1644.1	1641.27	1651.72	1664.18	1652.2	1653.66	1664.87	1667.13	1653.98	1666.63	1635.8	1648.65	1650.64	1663.11	1676.1	1675.8	1641.17	1640.99	1645.02	1656.16	1668.74	1662.3
404.209991	1641.12	1634.37	1660.69	1652.83	1664.1	1663.21	1667.69	1671.62	1672.84	1638.97	1635.09	1665.05	1636.24	1656.27	1668.79	1641.48	1650.87	1650.68	1646.83	1641.88	1659.22	1650.41	1662	1669.73	1672.8	1676.72	1656.71	1645.65	1643.62	1651.9	1664.05	1649.81	1655.32	1668.15	1665.77	1657.72	1664.94	1637.06	1647.38	1651.66	1665.99	1675.41	1675.49	1640.21	1638.04	1645.92	1655.05	1666.83	1660.51
404.704987	1641.43	1634.75	1660.78	1652.25	1664.45	1665.35	1667.9	1670.77	1673.06	1641.64	1634.65	1663.03	1634.93	1656.78	1667.24	1643.46	1649.37	1649.8	1647.35	1640.15	1656.64	1651.45	1660.65	1669.43	1672.29	1677.29	1656.18	1643.48	1642.96	1651.3	1662.91	1650.73	1655.31	1665.56	1665.38	1656.76	1665.42	1635.95	1647.6	1650.06	1661.44	1676.64	1675.67	1640.15	1637.83	1644.06	1653.28	1667.31	1660.13
405.200012	1641.49	1634.03	1660.89	1654.66	1664.33	1662.39	1666.38	1668.12	1671.98	1640.15	1634.07	1663.71	1635.34	1656.95	1667.68	1642.51	1653.79	1649.54	1649.2	1641.94	1655.05	1652.23	1661.56	1670.25	1673.31	1678.22	1656.68	1644.65	1639.73	1652.79	1662.51	1649.74	1654.62	1665.71	1666.47	1656.27	1663.81	1636.67	1649.39	1649.58	1663.37	1674.09	1673.71	1640.87	1638.82	1644.32	1656.95	1667.64	1661.02
405.695007	1642.92	1636.25	1660.94	1654.69	1665.62	1665.27	1665.5	1671.48	1674.36	1638.99	1635.32	1661.91	1635.99	1655.3	1667.76	1643.57	1650.42	1650.49	1648.54	1641.82	1655.14	1652.5	1661.94	1668.85	1672.02	1676.47	1656.48	1644.92	1642.14	1650.07	1661.56	1652	1655.48	1666	1667.28	1654.7	1666.66	1634.46	1648.09	1650.56	1663.04	1673.74	1670.24	1640.95	1640.96	1644.72	1653.86	1667.22	1660.36
406.191010	1641.23	1637.33	1661.62	1654.87	1666.58	1662.28	1667.1	1672.01	1673.78	1639.94	1634.42	1665.9	1635.57	1656.9	1667.23	1643.75	1649.82	1650.21	1647.56	1641.12	1655.55	1652.6	1660.03	1669.02	1672.93	1677.73	1652.91	1644.72	1642.83	1651.86	1664.5	1651.72	1654.74	1666.46	1666.69	1657.41	1666.92	1637.45	1647.58	1649.73	1664.58	1673.39	1673.5	1640.24	1640.57	1645.68	1654.59	1668.91	1661.55
406.686005	1642.81	1637.57	1661.13	1654.17	1665.89	1661.32	1666.83	1670.11	1674.06	1641.15	1634.24	1664.08	1636.42	1656.72	1668.98	1640.88	1651.76	1650.78	1648.69	1642.89	1656	1651.34	1657.71	1669.53	1669.96	1676.95	1654.97	1642.8	1643.02	1651.09	1662.07	1651.25	1656.64	1664.74	1665.71	1658.48	1664.9	1637.34	1649.35	1650.73	1664.42	1673.77	1676.49	1640.47	1639.85	1644.32	1652.95	1666.63	1660.39
407.181000	1641.36	1636.13	1661.49	1652.21	1664.98	1665.75	1666.31	1670.56	1675.22	1638.95	1634.02	1663.05	1635.88	1656.35	1666.55	1642.88	1651.35	1651.77	1649.9	1640.61	1656.02	1653.72	1660.55	1671.35	1673.46	1679.16	1655.7	1644.3	1644.5	1650.65	1663.48	1649.55	1655.38	1665.46	1669.81	1657.14	1665.4	1636.46	1648.57	1648.76	1661.16	1673.35	1674.47	1639.84	1639.37	1646.98	1654.96	1667.7	1662.05
407.675995	1641.11	1636.11	1658.71	1656.25	1664.05	1662.83	1667.08	1670.81	1673.05	1639	1633.83	1661.89	1634.58	1657.85	1667.15	1643.56	1650.17	1651.1	1648.61	1641.1	1656.45	1652.27	1662.11	1671.33	1672.89	1677.74	1657.45	1642.89	1643.84	1651.96	1662.69	1650.69	1656.52	1666.72	1666.79	1656.87	1664.87	1634.87	1648.48	1650.26	1663.28	1675.45	1675.14	1640.69	1640.2	1645.12	1653.17	1666.54	1661.41
408.170990	1641.75	1634.91	1658.65	1653.36	1663.38	1663.95	1667.47	1671.6	1673.23	1638.68	1633.24	1662.65	1634.68	1654.82	1667.44	1642.28	1650.89	1650.06	1649.16	1640.49	1657.88	1651.24	1660.08	1668.17	1670.34	1675.89	1653.72	1644.19	1641.78	1648.58	1661.16	1649.38	1653.13	1665.31	1666.35	1654.43	1664.01	1635.63	1645.79	1650.37	1661.37	1673.76	1675.13	1642.24	1639.68	1645.63	1654.91	1667.77	1659.09
408.666992	1641.44	1635.95	1659.36	1652.86	1664.62	1663.73	1667.3	1669.59	1673.61	1639.47	1633.4	1663.17	1636.6	1657.61	1666.22	1642.26	1653.04	1651.21	1648.73	1641.54	1654.52	1653.19	1659.86	1669.21	1672.78	1677.37	1653.77	1644.69	1643.18	1651.79	1662.09	1650.63	1654.08	1666.18	1666.52	1656.83	1666.52	1637.05	1648.12	1650.22	1663.35	1673.78	1673.86	1641.7	1637.24	1643.34	1657.22	1666.29	1658.77
409.161987	1641.82	1637.79	1660.97	1654.39	1663.66	1664.29	1667.71	1669.63	1674.48	1639.45	1633.05	1663.02	1634.9	1654.5	1667.08	1642.13	1648.93	1650.6	1648.62	1640.63	1655.34	1651.33	1659.85	1668.85	1671.35	1676.38	1653.62	1644.36	1642.21	1650.52	1661.25	1649.99	1654.76	1665.31	1666.46	1654.84	1664.65	1635.46	1647.21	1650.34	1664.08	1672.11	1674.51	1640.75	1639.41	1645.11	1656.67	1667.27	1660.81
409.657013	1641.01	1635.63	1658.43	1655.77	1663.53	1663.8	1666.66	1669.68	1676	1640.36	1634.11	1663.24	1637.33	1656.27	1666.42	1642.96	1650.79	1651.14	1650.21	1641.02	1657.5	1652.78	1661.28	1668.86	1671.68	1679.27	1656.06	1645.29	1643.74	1650.89	1664.01	1651.67	1655.37	1665.23	1666.42	1655.48	1666.51	1634.77	1649.34	1649.82	1662.81	1673.77	1673.73	1641.01	1638.57	1645.28	1655.84	1667.64	1658.7
410.152008	1643.5	1634.18	1658.65	1652.62	1663.22	1664.47	1666.72	1669.53	1671.49	1638.87	1634.09	1662.05	1634.71	1657.03	1667.37	1644.65	1650.39	1653.34	1649.21	1641.98	1657.65	1651.26	1659.19	1670.09	1672.89	1678.47	1653.2	1645.23	1643.62	1653.92	1664.34	1653.37	1656.07	1666.56	1667.45	1657.46	1666.97	1634.27	1647.72	1650.11	1664.8	1673.02	1671.17	1641.93	1637.94	1644.02	1654.19	1667.6	1661.85
410.647003	1643.05	1635.66	1657.78	1654.31	1662.39	1663.86	1665.22	1670.92	1672.18	1638.48	1633.97	1661.7	1634.73	1656.51	1667.69	1643.51	1649.9	1652.5	1649.21	1640.24	1654.96	1653.12	1660.42	1667.37	1671.63	1675.28	1654.36	1643.31	1640.81	1650.95	1660.45	1649.17	1655.81	1663.66	1665.75	1656.55	1664.55	1635.1	1647.78	1649.43	1663.39	1673.46	1675.91	1640.25	1639.79	1645.1	1654.84	1666.46	1658.42
411.143005	1640.4	1634.27	1660.29	1653.33	1663.15	1665.01	1667.05	1670.92	1671.68	1640.82	1634.79	1661.75	1636.74	1657.63	1664.92	1641.56	1650.55	1649.77	1647.35	1641.48	1655.99	1650.55	1660.25	1669.89	1671.31	1678.08	1656.01	1642.75	1640.32	1649.54	1660.45	1651.67	1654.28	1664.46	1665.38	1656.93	1664.44	1636.69	1649.45	1650.36	1663.47	1675.75	1673.11	1641.51	1636.89	1644.79	1654.42	1667.93	1659.42
411.638000	1640.68	1636.32	1658.2	1653.9	1663.16	1663.57	1666.8	1669.42	1672.81	1637.1	1633.67	1663.75	1634.67	1656.04	1667.57	1643.28	1651.79	1650.72	1650.03	1639.66	1656.9	1651.85	1659.86	1668.56	1672.62	1677.42	1655.9	1644.35	1641.79	1652.88	1660.48	1649.52	1655.23	1665.89	1666.59	1656.1	1664.44	1635.34	1648.04	1650.5	1662.38	1673.34	1674.77	1639.56	1639.09	1645.54	1653.89	1669.4	1659.39
412.132996	1640.27	1635.81	1660.09	1652.6	1662.85	1663.23	1666.11	1668.92	1672.65	1639.43	1634.81	1664	1634.6	1656.07	1667.92	1641.71	1651.5	1650.97	1646.52	1639.6	1655.86	1651.67	1660.84	1670.97	1671.71	1676.6	1655.93	1643.24	1641.42	1650.08	1664.56	1651.58	1653.83	1664.66	1666.72	1657.98	1663.67	1635.62	1649.3	1649.26	1662.37	1673.6	1676.19	1640.23	1639.91	1645.06	1653.77	1668.2	1659.61
412.627991	1641.68	1635.97	1657.71	1654.17	1662.38	1662.57	1666.64	1670.55	1673.22	1637.88	1634.85	1664.46	1635.71	1655.8	1667.75	1641.37	1651.39	1650.91	1647.16	1638.98	1655.3	1651.84	1660.39	1669.94	1673.29	1676.83	1652.49	1642.34	1645.8	1651.4	1661.58	1651.09	1655.69	1664.94	1666.92	1655.01	1666.67	1636.45	1647.04	1650.18	1661.16	1672.93	1671.59	1640.01	1638.3	1644.01	1654.51	1667.8	1660.12
413.122986	1638.54	1635.41	1659.44	1654.54	1664.99	1663.45	1667.07	1669.9	1675.13	1639.6	1634.65	1662.88	1635.84	1654.39	1668.37	1641.9	1651.05	1649.11	1649.25	1638.76	1655.05	1652.35	1657.07	1671.4	1672.34	1677.15	1655.18	1645.28	1641.95	1650.39	1663.79	1650.86	1654.78	1664.27	1666.78	1655.3	1664.31	1633.59	1647.38	1649.21	1662.93	1672.94	1672.23	1640.1	1637.57	1644.67	1653.26	1665.92	1659.97
413.618988	1641.52	1637.34	1658.69	1654.3	1662.57	1662.75	1666.39	1670.87	1673.23	1639.78	1635.67	1664.51	1637.15	1656.33	1669.5	1643.75	1649	1650.82	1648.03	1641.53	1655.97	1652.56	1660.55	1667.72	1675.54	1676.44	1655.95	1643.54	1641.18	1651.71	1660.63	1651.66	1655.3	1665.48	1666.8	1657.74	1665.35	1635.34	1645.41	1650.29	1663.23	1673.79	1677.67	1640.98	1638.31	1644.18	1654.63	1668.58	1658.97
414.114014	1641.33	1637.8	1659.64	1653.51	1663.28	1663.88	1667.89	1670.02	1672.89	1638.38	1634.6	1664.68	1637.55	1654.11	1664.35	1641.32	1652.27	1649.67	1649.42	1639.21	1655.54	1652.18	1657.79	1668	1671.92	1679.87	1654.86	1644.4	1641.47	1650.3	1661.8	1648.47	1653.61	1664.85	1666.66	1655.83	1663.8	1636.85	1648	1651.27	1663.68	1674.25	1671.89	1639.87	1638.67	1643.72	1653.09	1667.72	1659.87
414.609009	1640.54	1636.14	1659.01	1653.55	1663.63	1664.09	1666.83	1668.4	1672.92	1638.36	1635.1	1661.83	1633.96	1657.05	1669.32	1642.23	1650.9	1651.49	1648.74	1641.61	1654.2	1653.83	1662.52	1669.51	1672.02	1676.99	1653.32	1644.07	1643.28	1652.46	1659.93	1649.41	1654.67	1663.25	1667.09	1658.09	1665.84	1635.22	1646.65	1647.5	1659.93	1675.43	1672.59	1641.25	1637.98	1642.69	1653.52	1667.62	1658.81
415.104004	1642.36	1634.12	1660.43	1653.55	1664.94	1664.77	1667.91	1671.53	1673.21	1639.22	1634.27	1662.52	1636.72	1655.9	1664.7	1642.43	1653.84	1649.47	1648.08	1641.05	1654.45	1652.37	1659.97	1669.77	1673.6	1677.07	1656.13	1644.57	1641.74	1652.29	1661.51	1651.53	1654.5	1664.95	1666.68	1656.59	1663.78	1635.69	1648.22	1651.34	1662.47	1673.7	1675.54	1641.1	1640.28	1644.07	1656.52	1667.21	1659.29
415.600006	1640.45	1636.07	1659.6	1654.15	1662.99	1663.09	1666.63	1668.65	1673.03	1640.32	1632.3	1661.26	1636.24	1655.87	1666.1	1641.34	1650.7	1650.11	1649.62	1640.07	1654.94	1653.91	1660.61	1668.65	1670.9	1677.59	1655.5	1643.78	1642.65	1653.21	1660.38	1649.83	1653.81	1664.82	1665.5	1655.71	1668.52	1634.82	1647.65	1651.58	1662.88	1673.48	1672.83	1641.7	1638.78	1645.08	1652.43	1667.89	1659.78
416.095001	1642.01	1638.27	1661.43	1654.51	1664.81	1665.2	1666.84	1671.18	1674.21	1640.92	1635.92	1661.93	1636.98	1656.87	1667.11	1641.83	1652.86	1651.11	1648.62	1642.24	1655.14	1651.15	1660.39	1670.55	1672.89	1677.33	1654.86	1645.39	1645.32	1652.34	1662.41	1651.37	1655.77	1665.49	1668.2	1658.51	1666	1637.99	1649.04	1651.11	1663.55	1673.47	1676.94	1641.59	1639.57	1645.65	1654.84	1666.23	1660.21
416.589996	1642.11	1635.75	1660.09	1653.68	1663.93	1663.69	1666.64	1671.21	1671.55	1637.47	1633.45	1664.44	1635.73	1655.55	1667.4	1641.47	1651.96	1650.45	1648.15	1640.05	1656.09	1652.3	1660.92	1670.77	1671.04	1676.91	1653.9	1644.67	1642.98	1651.95	1662.74	1652.06	1655.97	1664.29	1665.99	1655.88	1664.13	1635.13	1647.63	1649.06	1662.85	1675.29	1673.33	1641.35	1639.77	1642.58	1653.78	1666.12	1659.65
417.084991	1641.78	1637.42	1659.75	1654.4	1661.12	1663.72	1667.84	1669.82	1671.45	1637.65	1635.83	1663.26	1636	1656.51	1668.69	1645.22	1652	1652.26	1648.52	1640.66	1655.02	1651.51	1660.12	1669.02	1672.7	1675.58	1653.64	1645.35	1644.25	1651.05	1662.4	1652.53	1655.92	1665.36	1668.04	1655.59	1666.25	1635	1648.14	1650.75	1663.61	1673.72	1673.55	1640.7	1639.04	1643.75	1653.65	1667.74	1659.5
417.579987	1641.08	1635.06	1658.43	1656.82	1662.47	1663.97	1665.93	1670.22	1672.85	1638.35	1636.6	1664.29	1637.16	1656.5	1666.31	1642.21	1652	1651.43	1649.37	1640.3	1654.47	1649.12	1659.57	1668.9	1672.12	1678.85	1653.61	1645.32	1642.07	1650.28	1662.82	1651.26	1654.94	1666.57	1666.14	1654.67	1665.63	1638.05	1646.88	1649.87	1662.56	1676.05	1673.5	1642.3	1640.41	1646.7	1654.24	1668.29	1659.99
418.075989	1642.04	1634.67	1660.81	1654.96	1662.81	1661.6	1665.38	1670.32	1671.94	1638.97	1634.34	1661.32	1634.37	1654.09	1665.42	1641.16	1650.87	1650.05	1647.88	1641.4	1656.34	1651.39	1658.68	1671.55	1673.41	1680.24	1656.09	1645.44	1643.34	1653.03	1663.26	1651.23	1654.01	1665.53	1664.37	1657.13	1665.23	1633.44	1647.5	1651.05	1662.68	1673.27	1672.72	1639.85	1638.04	1645.89	1653.67	1667.07	1657.7
418.571014	1641.63	1635.19	1660.28	1652.77	1665.85	1665.29	1667.7	1668.16	1677.33	1641.55	1633.51	1661.98	1635.51	1656.51	1666.92	1642.61	1651.26	1650.33	1648.65	1641.79	1656.21	1652.42	1661.36	1668.24	1672.11	1678.26	1654.24	1645.79	1642.99	1649.82	1663.02	1649.07	1655.24	1664.17	1667.1	1657.57	1665.32	1635.13	1650.4	1649.33	1661.24	1672.81	1675.89	1640.54	1640.83	1646.64	1653.88	1669.02	1660.37
419.066010	1640.27	1635.24	1658.32	1653.46	1662.73	1664.7	1666.09	1668.69	1672.25	1640.44	1633.87	1662.37	1635.9	1657.63	1667.86	1642.46	1651.82	1648.94	1647.58	1639.58	1657.15	1653.51	1657.12	1670.94	1672.05	1676.5	1653.03	1645.13	1642.82	1650.67	1662.15	1650.44	1653.38	1664.9	1666.54	1656.22	1665.73	1635.87	1648.19	1650.61	1661.71	1674.44	1674.78	1642.34	1639.11	1643.91	1657.14	1667.05	1661.01
419.561005	1640.38	1634.89	1659.28	1654.51	1665.16	1664.18	1665.26	1671.3	1675.07	1639.32	1634.54	1663.28	1635.16	1657.55	1665.79	1642.29	1650.13	1651.38	1648.04	1639.49	1654.55	1651.91	1660.96	1669.1	1670.92	1674.44	1655.45	1643.52	1644.35	1651.5	1664.66	1649.04	1654.87	1665.36	1666.85	1655.9	1666.22	1633.39	1647.8	1649.55	1661.51	1672.95	1672.42	1640.86	1635.83	1643.41	1655.59	1666.71	1658.53
420.056000	1641.88	1636.61	1659.33	1654.89	1663.8	1662.55	1667.99	1669.43	1672.2	1638.78	1634.99	1663.33	1635.92	1655.06	1667.53	1641.7	1651.54	1652.64	1647.34	1639.08	1657.01	1652.51	1661.55	1670.72	1673.44	1678.98	1656.25	1644.17	1642.64	1653.04	1663.72	1651.1	1655.88	1666.23	1667.12	1656.24	1666.39	1635.71	1649.79	1650.8	1663.93	1672.24	1673.21	1641.35	1639.62	1644.52	1653.02	1667.96	1660.1
420.552002	1638.62	1635.66	1660.58	1653.84	1663.89	1661.57	1667.09	1667.76	1671.26	1638.02	1633.75	1661.32	1633.73	1655.44	1666.03	1643.04	1650.52	1651.8	1648.8	1639.4	1657.45	1651.64	1659.08	1671.74	1671.57	1678.07	1655.18	1645.85	1643.4	1651.31	1663.67	1652.07	1653.83	1669.12	1664.93	1655.62	1664.31	1637.3	1649.55	1651.3	1663.84	1674.86	1673.63	1639.33	1638.17	1644.87	1652.93	1667.53	1659.69
421.046997	1641.24	1636.56	1658.25	1653.47	1664.22	1662.28	1666.28	1668.29	1672.38	1637.94	1635.44	1661.05	1634.28	1655.29	1665.56	1642.62	1650.21	1649.6	1648.01	1639.74	1655.48	1653.38	1659.59	1668.97	1671.8	1676.16	1654.64	1645.21	1643.57	1651.09	1662.92	1647.58	1655.67	1663.99	1665.21	1655.91	1664.79	1637.15	1649.9	1647.65	1663.48	1673.52	1674.27	1641.07	1637.62	1643.07	1653.96	1666.55	1658.35
421.541992	1643.27	1634.59	1658.08	1654.28	1663.38	1662.4	1668.4	1669.56	1673.84	1640.47	1635.66	1662.02	1635.63	1657.14	1666.05	1641.54	1649.5	1648.92	1647.54	1641.09	1654.95	1651.81	1661.5	1667.03	1672.51	1675.5	1654.64	1644.56	1642.15	1649.88	1663.15	1650.34	1653.59	1665.24	1664.93	1655.57	1665.49	1634.55	1648.25	1650.07	1662.58	1673.8	1674.3	1639.79	1637.16	1642.8	1651.94	1665.76	1659.28
422.036987	1641.53	1636.05	1658.53	1654.35	1665.28	1664.12	1666.89	1669.45	1674.42	1638.38	1635.05	1664.67	1635.92	1655.82	1665.4	1640.19	1651.13	1650.5	1645.93	1638.27	1655.01	1652.19	1659.77	1668.59	1670.67	1676.2	1655.43	1644.02	1643.73	1651.31	1661.69	1650.01	1653.47	1665.78	1665.58	1656.29	1663.73	1638.03	1647.73	1649.4	1661.18	1673.42	1672.58	1640.56	1640.01	1642.98	1655.89	1668.54	1659.93
422.532013	1640.06	1635.78	1660.48	1655.17	1663.03	1662.47	1666.02	1672.24	1673.9	1641.64	1633.41	1662.27	1636.26	1655.7	1666.74	1643.25	1651.13	1650.39	1648.64	1639.8	1657.25	1652.94	1661.14	1670.76	1673.06	1677.21	1654.65	1643.99	1643.31	1650.93	1661.05	1649.6	1654.17	1663.21	1665.91	1655.87	1665.98	1637.5	1648.3	1651.66	1662.7	1674.11	1676.1	1640.63	1637.84	1642.63	1655.69	1666.9	1658.57
423.028015	1641.01	1636.78	1659.81	1652.38	1662.68	1664.35	1666.34	1669.69	1670.78	1638.19	1635.7	1662.81	1635.73	1655.51	1665.55	1643.61	1653.21	1649.91	1647.93	1640.74	1655.62	1652.72	1660.1	1670.1	1671.78	1678.53	1655.94	1644.27	1642.44	1650.5	1664.11	1651.57	1655.01	1664.76	1666.24	1655.1	1667.67	1636.57	1648.53	1650.65	1662.68	1675.15	1674.03	1640.48	1639.02	1643.38	1653.32	1666.86	1659.3
423.523010	1640.49	1635.91	1658.99	1654.14	1663.47	1661.83	1666.36	1669.89	1672.47	1639.07	1635.73	1662.86	1636.33	1656.51	1666.32	1639.6	1650.75	1650.86	1647.85	1642.71	1656.2	1649.92	1661.04	1668.81	1673.26	1676.63	1653.12	1644.11	1643.19	1651.3	1661.46	1650.03	1654.12	1665.59	1663.23	1655.01	1664.47	1636.36	1648.89	1652.11	1663	1674.52	1675.66	1641.84	1638.62	1643.44	1654.95	1667.09	1661.14
424.018005	1640.67	1638.14	1662.03	1651	1663.69	1661.1	1666.55	1669.49	1672.7	1638.1	1633.97	1661.75	1637.42	1656.23	1664.51	1642.38	1649.96	1649.11	1648.24	1641.18	1655	1652.03	1657.51	1668.83	1672.5	1676.75	1655	1644.94	1643.71	1650.43	1663.82	1649.17	1655	1664.42	1667.05	1655.87	1665.69	1637.06	1648.1	1651.81	1662.39	1674.1	1674.46	1639.85	1638.66	1644.17	1651.64	1667.87	1658.71
424.513000	1640.7	1636.49	1659.7	1651.56	1664.13	1665.5	1666.29	1669.51	1673.46	1641.12	1636.04	1662.6	1636.35	1655.63	1667.67	1642.62	1652.93	1650.2	1648.51	1639.86	1656.34	1652.19	1659.54	1669.89	1672.59	1678.8	1655.44	1644.66	1642.61	1651.64	1663.99	1650.56	1654.14	1666.19	1666.45	1656.48	1664.91	1635.45	1647.56	1650.52	1663.7	1674.91	1672.54	1640.91	1637.72	1644.55	1653.74	1667.35	1658.45
425.007996	1642.1	1636	1659.93	1653	1664.51	1662.85	1665.87	1668.73	1671.87	1640.77	1634.35	1663.21	1636.29	1655.67	1666.53	1642.19	1650.5	1650.21	1648.81	1640.32	1657.18	1651.09	1660.46	1667.61	1671.87	1676.23	1652.96	1642.52	1642.45	1651.53	1660.11	1650.5	1655.94	1666.27	1665.24	1657.13	1664.81	1635.01	1648.45	1648.71	1662.76	1675.26	1674.33	1639.65	1638.93	1643.48	1653.03	1668.17	1659.29
425.503998	1640.97	1637.48	1658.94	1652.83	1662.69	1664.12	1665.66	1670.04	1671.27	1638.75	1636.31	1664.1	1635.41	1655.66	1666.13	1642.82	1650.9	1650.44	1649.75	1639.52	1655.03	1651.08	1660.05	1668.6	1670.9	1676.71	1655.15	1643.74	1642.73	1650.82	1662.44	1651.14	1655.09	1664.71	1666.42	1655.44	1666.52	1635.21	1647.88	1648.8	1662.27	1671.61	1673.7	1637.74	1637.21	1645.79	1652.73	1666.47	1660.72
425.998993	1639.43	1636.57	1658.98	1652.34	1662.57	1660.86	1666.59	1669.44	1675.2	1640.46	1632.13	1662.02	1634.27	1656.24	1665.84	1642.96	1651.6	1650.14	1647.54	1638.87	1655.88	1652.22	1660.38	1667.83	1673.82	1675.57	1653.37	1643.97	1642.63	1651.44	1660.76	1648.6	1653.71	1663.56	1666.02	1655.82	1665.07	1636.48	1646.95	1650.03	1660.27	1675.32	1674.18	1640.86	1638.43	1645.11	1653.4	1667.39	1660.27
426.493988	1640.83	1635.67	1658.9	1654.65	1663.99	1663.5	1667.41	1666.89	1673.24	1639.74	1633.56	1661.56	1635.86	1656.75	1667.9	1640.4	1650.5	1650.24	1647.22	1640.38	1655.49	1651.5	1660.05	1667.25	1670.53	1675.82	1653.86	1645.78	1642.23	1649.62	1664.05	1649.53	1655.02	1663.7	1666.49	1656.32	1663.83	1635.86	1645.26	1649.79	1660.68	1672.66	1674.09	1640.71	1637.77	1645.48	1653.84	1666.21	1659.63
426.989014	1641.67	1636.51	1659.22	1653.89	1662.42	1662.95	1667.27	1669.99	1672.83	1640.34	1635.3	1661.52	1636.41	1655.23	1667.27	1642.84	1652.12	1651.01	1647.65	1639.91	1653.64	1652.38	1661.95	1669.15	1672.43	1678.23	1656.56	1644.34	1644.08	1650.5	1661.56	1649.73	1654.6	1667.5	1668.47	1657.33	1664.29	1635.35	1647.11	1649.27	1662.7	1676.08	1674.72	1638.52	1639.94	1645.61	1652.71	1668	1661.76
427.484985	1642.35	1636.7	1661.23	1652.96	1665.36	1662.66	1665.88	1669.51	1673.73	1640.54	1635.72	1662.19	1636.1	1656.12	1667.09	1641.57	1653.22	1649.68	1647.66	1640.3	1656.42	1651.83	1660.08	1670.55	1671.47	1676.82	1655.09	1646.35	1643.97	1652.38	1663.5	1649.79	1654.5	1661.95	1665.6	1654.88	1666.61	1634.99	1647.68	1651.68	1663.91	1674.86	1675.27	1641.67	1639.02	1643.17	1654.73	1667.43	1659.24
427.980011	1640.39	1634.74	1662.15	1654.42	1665.64	1664.34	1667.29	1669.56	1672.22	1640.02	1635.38	1663.16	1636.75	1656.43	1666.13	1641.3	1651.15	1651.9	1648.12	1640.66	1656.32	1651.05	1659.08	1668.86	1671.24	1675.04	1653.79	1643.22	1642.21	1652.82	1663.1	1652.57	1654.46	1663.44	1667.45	1656.08	1664.89	1635.84	1647.62	1650.35	1663.44	1672.08	1674.62	1639.98	1639.26	1643.94	1654.16	1666.45	1660.38
428.475006	1640.34	1636	1659.29	1653.51	1665.3	1663.57	1666.51	1671.02	1674.22	1641.4	1632.08	1662.45	1633.84	1656.17	1666.13	1643.45	1650.94	1650.18	1647.99	1640.5	1655.37	1651.07	1660.14	1669.66	1672.03	1679.21	1655.79	1643.42	1640.67	1652.05	1663.08	1651.45	1653.32	1665.17	1667.89	1656.87	1664.23	1634.43	1648.34	1651.67	1664.13	1675.96	1673.8	1639.84	1638.15	1644.31	1650.59	1666.07	1659.17
428.970001	1640.16	1635.06	1658.29	1653.14	1663.88	1664.78	1665.64	1667.08	1673.41	1638.48	1633.69	1662	1635.09	1655.98	1667.51	1641.11	1650.84	1649.88	1646.86	1641.27	1655.83	1654.23	1659.96	1669.24	1671.18	1676.49	1655.84	1643.18	1642.38	1650.5	1661.1	1652	1654	1664.24	1665.35	1656.35	1665.83	1635.62	1647.65	1650.35	1663.68	1675.2	1673.13	1640.11	1639.28	1644.89	1654.72	1667.13	1658.94
429.464996	1641.71	1636.62	1659.86	1652.27	1662.15	1662.56	1665.13	1669.19	1670.61	1639.2	1632.84	1664.59	1634.42	1655.45	1667.08	1642.87	1651.08	1652.31	1646.81	1638.85	1655.75	1651.81	1659.16	1670.63	1670.61	1675.78	1656.36	1644.14	1642.24	1650.64	1660.92	1651.42	1654.5	1663.55	1667.05	1656.75	1664.11	1634.32	1647.49	1650.94	1660.75	1673.16	1672.28	1641.66	1639.1	1644.35	1652.54	1666.64	1658.69
429.959991	1642.76	1635.12	1658.91	1654.07	1662.85	1662.9	1665.86	1669.11	1672.13	1638.63	1632.75	1662.08	1634.68	1657.47	1667.14	1643.84	1650.53	1651.02	1645.68	1639.93	1656.64	1652.9	1661.7	1669.57	1670.29	1677.59	1654.3	1646.63	1644.29	1651.75	1662.55	1650.61	1655.96	1664.19	1666.78	1657.28	1665.84	1637.39	1648.13	1649.53	1662.97	1672.47	1673.22	1639.74	1638.75	1644.58	1654.06	1667.96	1659.69
430.455994	1641.22	1637.46	1659.37	1653.51	1664.94	1666	1666.49	1669.47	1675.06	1639.14	1633.86	1662.86	1635	1657.1	1667.4	1643.56	1652.24	1651.34	1647.54	1643	1655.95	1651.96	1660.22	1669.42	1672.09	1675.27	1653.25	1643.49	1642.11	1651.75	1663.18	1651.47	1655.8	1663.25	1665.82	1657.83	1664.02	1635.84	1647.27	1652.47	1662.77	1673.95	1672.46	1641.39	1640.53	1645.47	1651.21	1667.68	1659.96
430.950989	1639.09	1635.45	1658.89	1652.88	1664.05	1662.94	1665.38	1669.29	1674.18	1637.99	1634.3	1663.51	1633.91	1654.86	1665.83	1642.44	1651.41	1650.7	1648.82	1641.02	1655.34	1651.6	1659.13	1669.79	1671.27	1678.82	1655.95	1644.57	1644.74	1651.23	1663.21	1651.08	1653.57	1665.42	1666.28	1654.33	1667.43	1637.62	1647.57	1650.21	1662.09	1675.62	1673.98	1638.39	1638.82	1645.61	1651.54	1667.71	1659.69
431.446014	1640.74	1636.12	1658.44	1654.13	1663.43	1663.25	1667.46	1669.57	1674.09	1639.35	1634.79	1664.54	1635.52	1657.86	1666.86	1642.58	1651.34	1650.54	1648.11	1640.13	1657.13	1651.71	1660.52	1668.5	1671.68	1677.91	1655.65	1644.97	1643.53	1653.33	1662.14	1650.63	1655.76	1665.98	1663.68	1656.87	1666.26	1637.23	1646.78	1650.62	1661.5	1673.67	1672.53	1642.2	1639.99	1644.59	1653.34	1668.9	1658.66
431.941010	1640.59	1636.47	1660.94	1653.47	1664.38	1660.43	1664.49	1668.84	1671.81	1639.67	1634.84	1662.81	1635.15	1657.02	1666.25	1641.97	1652.27	1650.98	1647.16	1639.34	1655.91	1651.54	1659.42	1668.88	1670.43	1676.02	1655.04	1643.36	1642.56	1650	1663.47	1650.04	1652.58	1663.07	1666.76	1654.47	1662.44	1636.52	1648.88	1649.28	1660.41	1671.49	1674.67	1640.33	1638.91	1644.39	1655.89	1666.57	1659.61
432.437012	1641.1	1635.2	1661.56	1655.3	1665.33	1664.08	1669.69	1668.08	1671.41	1640.74	1633.43	1663.35	1636.38	1655.94	1667.82	1641.44	1651.78	1650.42	1648	1639.32	1655.77	1653.11	1660.09	1670.39	1672.99	1675.21	1653.3	1644.42	1642.06	1650.21	1662.29	1649.42	1656.23	1664.1	1664.75	1655.05	1664.87	1636.33	1646.63	1648.79	1662.1	1673.04	1674.6	1642.19	1637.28	1644.21	1654.13	1668.79	1659.78
432.932007	1640.53	1635.1	1657.42	1653.64	1664.16	1664.71	1666.92	1668.36	1672.31	1639.57	1635.29	1663.79	1635.07	1656.79	1666.01	1641.82	1652.55	1650.88	1647.79	1640.09	1654.76	1653.16	1661.38	1669.88	1672.83	1675.45	1652.97	1645.17	1643.98	1650.98	1662.24	1649.8	1653.76	1666.69	1665.82	1656.95	1666.49	1638.75	1647.95	1649.48	1663.4	1671.96	1673.43	1640.56	1638.14	1645.23	1655.71	1667.58	1660.79
433.427002	1640.58	1635.97	1660.02	1654.52	1664.28	1661.79	1666.57	1671.7	1672.87	1640.32	1634.53	1661.85	1634.99	1656.29	1665.92	1642.04	1650.53	1649.53	1647.43	1638.81	1655.29	1652.01	1661.32	1670.4	1672.65	1678.21	1654.03	1644.55	1644.83	1650.52	1662.02	1648.42	1654.11	1664.46	1665.5	1655.32	1665.45	1637.14	1648.66	1650.11	1663.47	1675.11	1675.96	1640.46	1638.43	1643.12	1652.03	1669.49	1659.63
433.921997	1640.6	1632.36	1659.58	1652.44	1661.58	1662.58	1666.77	1669.45	1673.58	1641	1634.61	1661.23	1634.26	1654.79	1667.82	1642.13	1650.84	1649.32	1648.6	1640.95	1654.91	1651.27	1660.01	1667.29	1670.77	1677.05	1655.59	1645.24	1641.65	1651.22	1660.72	1652.4	1655.14	1662.27	1665.36	1655.96	1664.63	1635.67	1647.19	1650.36	1663.05	1673.17	1674.71	1640.78	1638.92	1645.49	1653.81	1667.62	1659.68
434.416992	1640.3	1634.47	1658.18	1652.48	1663.14	1663.61	1667.17	1669.77	1673.56	1639.25	1633.89	1662.37	1634.01	1656.13	1667.03	1643.65	1652.03	1650.73	1645.54	1641.08	1656.79	1651.73	1658.97	1671.32	1670.17	1676.81	1653.04	1644.83	1641.84	1650.77	1661.5	1649.8	1652.53	1664.99	1666.34	1655.41	1663.76	1636.32	1645.98	1651.38	1662.17	1672.68	1676.07	1639.72	1636.57	1644.57	1653.89	1667.45	1660.93
434.912994	1642.36	1636.38	1657.63	1652.15	1663.77	1663.34	1666.54	1668.14	1673.19	1639.98	1633.03	1661.76	1637.78	1656.84	1667.67	1645.23	1652.3	1652.91	1649.14	1640.92	1655.7	1652.7	1660.18	1670.13	1673.25	1678.67	1653.06	1645.18	1643.39	1652.43	1663.29	1650.42	1654.07	1667.39	1666.18	1657.48	1664.03	1636.36	1648.69	1648.36	1663.61	1673.35	1672.45	1641.46	1639.3	1645.67	1654.69	1667.83	1660.66
435.407990	1641.38	1634.47	1658.87	1652.65	1663.45	1662.97	1666.99	1668.86	1672.1	1640.05	1632.93	1664.79	1635.62	1655.16	1667.37	1641.41	1648.76	1650.32	1648.29	1639.1	1653.99	1650.09	1658.66	1667	1673.45	1675.34	1654.57	1643.92	1642.51	1649.66	1660.84	1649.12	1654.14	1664.83	1663.45	1656.17	1665.7	1635.51	1645.53	1650.04	1662.3	1673.6	1673.16	1642.06	1639.09	1644.24	1654.52	1667.04	1659.94
435.903015	1641.72	1636.72	1660	1654.42	1665.44	1663.39	1666.75	1669.06	1672.66	1640.74	1634.69	1663.44	1635.74	1654.69	1666.61	1642.25	1651.61	1653.02	1648.9	1639.11	1657.14	1651.07	1660.9	1668.92	1672.89	1678.22	1653.92	1643.76	1643.46	1652.18	1660.88	1649.62	1655.08	1664.18	1665.25	1654.24	1666.25	1633.76	1647.07	1650.24	1662.56	1672.69	1673.05	1639.9	1638.42	1646.35	1652.3	1665.05	1658.76
436.398010	1639.31	1635.56	1659.12	1653.79	1663.86	1663.64	1668.85	1667.38	1674.32	1638.98	1634.89	1663.04	1635.92	1653.77	1665.46	1640.11	1651.65	1649.18	1645.67	1640.13	1656.77	1651.4	1659.87	1668.15	1670.7	1677.39	1652.92	1643.28	1640.92	1651.3	1660.2	1650.4	1654.23	1665.08	1664.7	1653.13	1665.29	1635.59	1647.92	1651.24	1662.91	1674.6	1675.48	1640.7	1639.71	1645.63	1652.23	1667.15	1660.91
436.893005	1642.74	1634.26	1660.21	1653.21	1661.3	1664.21	1663.91	1669.04	1671.84	1639.38	1632.73	1660.64	1634.59	1654.73	1666.58	1641.75	1650.05	1649.68	1646.4	1640.34	1658.35	1651.12	1658.51	1670.19	1672.16	1677.26	1655.2	1643.66	1643.55	1651.01	1662.01	1651.2	1655.17	1664.87	1664.12	1655.24	1665.78	1637.69	1646.17	1650.04	1663.52	1672.26	1673.35	1641.63	1639.94	1644.62	1652.66	1667.56	1660.41
437.389008	1641.75	1635.92	1661.06	1653.33	1663.04	1665.41	1665.74	1668.32	1675.67	1638.86	1633.13	1663.98	1634.31	1654.94	1667.13	1641.49	1650.53	1649.75	1649.09	1638.24	1654.71	1649.37	1658.15	1668.45	1671.16	1677.61	1656.81	1644.69	1643.3	1652.37	1662.06	1652.5	1655.99	1665.18	1666.89	1656.21	1665.18	1637.45	1647.38	1651.28	1662.64	1675.32	1673.13	1641.64	1638.03	1645.19	1654.9	1667.72	1657.3
437.884003	1640.83	1634.83	1659.25	1653.02	1660.7	1664.78	1662.14	1668.64	1671.91	1635.96	1634.19	1663.02	1634.24	1654.97	1666.07	1641.26	1650.71	1650.1	1646.4	1641.48	1655.92	1652.93	1658.62	1670.63	1671.5	1675.19	1654.02	1642.93	1641.78	1649.04	1661.97	1647.83	1654.03	1663.65	1664.22	1655.41	1665	1635.31	1644.82	1649.49	1661.68	1674.01	1671.86	1640.59	1638.72	1644.01	1653.79	1665.71	1659.7
438.378998	1642.3	1637.53	1656.9	1653.51	1662.54	1663.37	1665.15	1667.44	1672.01	1637.27	1633.74	1661.2	1633.63	1655.14	1668.16	1640.64	1649.82	1648.93	1645.39	1638.39	1655.64	1649.89	1658.33	1669.07	1669.05	1676.56	1654.35	1644.26	1641.6	1651.12	1660.23	1650.96	1653.36	1662.18	1663.32	1655.04	1663.63	1634.32	1647.09	1649.71	1661.14	1672.53	1674.27	1639.47	1638.06	1643.6	1653.36	1667.2	1659.31
438.873993	1641.23	1634.99	1659.84	1651.26	1663.47	1664.96	1665.69	1668.17	1673.54	1638.12	1634.67	1660.47	1635.55	1656.08	1668.05	1641.73	1651.18	1648.42	1647.35	1640.71	1654.64	1653	1659.94	1670.24	1674.13	1674.96	1652.97	1644.03	1641.96	1649.42	1660.59	1648.96	1654.43	1663.74	1666.28	1653.8	1664.69	1636.25	1647.45	1650.39	1663.01	1673.46	1674.11	1640.39	1637.36	1643.15	1653.36	1667.52	1659.74
439.368988	1641.48	1636.22	1657.6	1654.51	1663.38	1662.27	1665.4	1668.65	1673.05	1638.89	1634.59	1661.78	1633.82	1656.55	1664.18	1641.94	1650.18	1650.33	1647.83	1640.76	1653.87	1651.57	1660.82	1668.43	1671.63	1676.95	1653.67	1643.32	1640.82	1651.45	1662.17	1650.15	1654.3	1662.44	1666.56	1653.96	1663.64	1637.6	1648.3	1649.14	1663.03	1673.08	1676.23	1638.13	1639.71	1645.34	1651.34	1667.2	1657.83
439.864990	1640.22	1634.73	1660.21	1652.31	1664.02	1663.57	1665.18	1667.33	1670.98	1638.1	1634.68	1662.19	1635.06	1657.79	1665.13	1642.96	1652.47	1648.2	1647.48	1639.66	1656.43	1651.86	1657.55	1668.06	1670.59	1674.91	1655.06	1642.04	1641.11	1650.98	1661.76	1650.68	1653.24	1664.71	1667.4	1656.92	1664.62	1635.61	1648.58	1649.95	1659.89	1670.76	1673.94	1640.9	1639.36	1644.58	1650.87	1667.55	1659.33
440.359985	1641.43	1635.1	1657.9	1651.98	1660.48	1664.21	1666.65	1668.44	1671.12	1639.08	1631.7	1659.68	1635.18	1654.41	1666.18	1640.82	1649.73	1651.11	1646.33	1641.32	1652.66	1650.1	1660.23	1668.62	1672.86	1676.06	1654.39	1644.57	1642.1	1649.07	1659.84	1649.76	1653.62	1663.56	1665.33	1655.54	1664.96	1637.8	1648.19	1651.66	1662.05	1676.05	1673.81	1638.9	1636.41	1644.73	1654.66	1667.02	1659.13
440.855011	1640.1	1635.18	1662.06	1652.99	1662.57	1662.85	1667.49	1666.66	1672.43	1637.85	1633.08	1661.9	1635.08	1655.33	1666.71	1641.39	1648.56	1647.96	1647.3	1640.06	1655.68	1651.17	1659.04	1668.35	1671.91	1678.37	1654.79	1644.31	1644.86	1652.21	1661.71	1650.79	1654.84	1664.69	1665.31	1659.01	1663.72	1634.66	1647.19	1650.26	1664.14	1673.24	1675.5	1640.53	1637.08	1644.58	1653.15	1667.02	1658
441.350006	1640.07	1635.28	1659.12	1651.71	1663.81	1663.58	1665.41	1668.01	1671.61	1639.44	1635.19	1663.24	1634.71	1654.95	1665.51	1641.5	1651.86	1650.08	1649	1640.66	1656.99	1651.47	1660.28	1668.3	1672.18	1678.13	1655.37	1645.34	1641.47	1650.11	1662.9	1648.52	1655.12	1662.97	1664.99	1655.49	1664.86	1637.12	1647.78	1651.54	1664.21	1674.62	1674.09	1642.13	1638.15	1643.88	1655.14	1667.96	1659.8
441.845001	1640.85	1635.96	1659.21	1654.74	1660.82	1662.32	1666.89	1666.37	1671.28	1638.95	1633.61	1660.4	1634.71	1655.23	1666.97	1641.8	1652.05	1651.31	1651	1639.11	1654.23	1652.02	1658.37	1666.91	1672.73	1677.05	1654.36	1644.7	1643.36	1648.3	1661.44	1649.84	1652.58	1665.43	1665.7	1655.46	1664.49	1635.53	1648.13	1647.76	1661.91	1673.39	1673.35	1639.32	1639.99	1645.51	1652.87	1667.76	1659.38
442.341003	1640.2	1634.98	1659.1	1652.22	1662.46	1661.59	1666.33	1668.48	1673.4	1638.77	1632.81	1663.67	1636.2	1655.22	1666.68	1642.12	1652.76	1649.93	1647.6	1641.61	1656.23	1650.74	1658.47	1667.46	1671.76	1677.99	1657.23	1644.29	1641.81	1650.92	1661.55	1651.07	1652.68	1664.58	1668.02	1657.17	1663.78	1634.57	1646.54	1651.17	1663.39	1671.37	1673.44	1640.05	1638.92	1644.09	1651.79	1665.34	1661.15
442.835999	1639	1635.76	1657.01	1650.11	1664.01	1663.13	1665.89	1668.89	1673.79	1639.58	1634.06	1661.24	1636.73	1656.25	1665.76	1642.1	1651.7	1648.74	1647.16	1640.17	1654.41	1651.5	1658.93	1668.86	1671.65	1676.59	1653.17	1643.09	1642.26	1648.64	1661.09	1650.02	1654.94	1664.73	1666.84	1654.72	1665.29	1636.93	1646.28	1646.33	1661.23	1673.63	1674.39	1640.93	1638.33	1644.19	1651.87	1666.96	1660.25
443.330994	1640.49	1635.73	1659.39	1651.56	1660.97	1661.41	1665.92	1668.17	1671.46	1637.78	1633.35	1662.44	1633.74	1653.25	1666.26	1640.56	1651.51	1649.66	1646.75	1638.86	1654.78	1651.65	1657.6	1668.15	1669.92	1678.17	1652.77	1644.41	1642.76	1649.91	1661.34	1650.24	1651.92	1664.49	1664.83	1654.87	1664.11	1635.57	1647.68	1648.45	1662.44	1673.72	1672.08	1640.6	1637.51	1645.16	1652.49	1665.34	1657.85
443.825989	1642.76	1636.4	1658.58	1652.86	1662.37	1664.16	1664.22	1668.51	1672.64	1638.47	1632.13	1663.12	1635.33	1655.4	1665.76	1640.97	1651.22	1647.77	1647	1639.21	1655.32	1650.91	1658.01	1667.89	1671.65	1678.74	1654.64	1642.9	1642.38	1649.57	1660.56	1649.39	1653.61	1663.53	1664.5	1653.97	1663.42	1634.29	1647.24	1647.17	1662.12	1673.28	1671.94	1639.88	1638.92	1644.07	1651.64	1665.65	1659.74
444.321014	1641.18	1636.24	1659.03	1652.13	1663.85	1661.66	1666.37	1670.09	1674.44	1640.15	1634.48	1662.41	1634.42	1654.12	1662.68	1641.23	1650.61	1648.91	1646.88	1639.45	1652.4	1649.14	1659.5	1667.98	1670.26	1675.87	1655.52	1644.44	1644.34	1649.68	1660.05	1650.25	1652.05	1663.71	1663.04	1657.18	1665.44	1634.63	1644.41	1648.17	1661.44	1672.53	1674.14	1639.94	1638.71	1642.75	1653.81	1667.04	1659.96
444.816986	1639.66	1636.39	1659.38	1652.95	1662.63	1662.51	1667.2	1667.55	1671.03	1638.85	1632.83	1664.24	1636.26	1657.88	1665.52	1640.58	1651.42	1650.32	1648.56	1639.33	1653.72	1650.81	1659.65	1667.02	1672.24	1677.57	1654.37	1642.44	1643.53	1650.45	1660.66	1650.02	1655.33	1666.02	1665.72	1657.33	1663.83	1636.71	1648.6	1650.92	1662.98	1673.94	1672.87	1641.6	1638.95	1643.05	1653.51	1665.34	1659.07
445.312012	1640.86	1634.52	1659.53	1651.67	1663.57	1665.53	1665.11	1670.17	1672.33	1638.72	1633.78	1662.36	1634.82	1653.84	1666.36	1640.34	1649.93	1647.75	1649.01	1638.26	1654.12	1650.6	1659.1	1665.84	1671	1676.38	1654.07	1644.38	1643.78	1649.12	1661.23	1650.3	1654.09	1664.28	1662.96	1654.99	1663.64	1636.26	1646.84	1651	1662.45	1673.17	1673.04	1641.24	1637.24	1645.13	1654.14	1666.56	1660.1
445.807007	1640.68	1636.84	1660.67	1653.9	1663.53	1661.96	1665.55	1669.26	1670.58	1638.45	1633.01	1663.2	1637.27	1655.92	1666.97	1643.37	1651.83	1651.36	1649.38	1639.56	1653.91	1651.28	1660.11	1669.49	1670.96	1677.16	1655.56	1643.69	1643.03	1649.81	1661.49	1650.63	1654.82	1664.69	1664.47	1654.84	1662.81	1635.92	1646.31	1650.61	1664.34	1671.97	1671.53	1640.18	1640	1645.77	1653.46	1668.94	1659.65
446.302002	1642.18	1636.21	1659.97	1652.54	1663.87	1664.82	1666.95	1668.56	1674.78	1639.48	1634.94	1662.36	1635.17	1656.01	1665.49	1641.97	1652.03	1650.53	1648.95	1638.79	1655.94	1650.66	1661.5	1669.07	1673.13	1675.24	1655.05	1646	1642.72	1649.91	1662.39	1650.48	1653.38	1664.76	1666.96	1655.68	1664.15	1637.59	1648.03	1649.97	1664.34	1672.43	1673.65	1641.17	1641.05	1646.17	1655.77	1667.34	1661.61
446.798004	1642.1	1636.19	1660.41	1652.73	1663.43	1661.74	1667.53	1668.58	1673.9	1639.4	1634.49	1663.82	1636.03	1655.24	1667.02	1642.8	1650.43	1650.65	1647.57	1640.4	1654.45	1651.51	1662.12	1670.67	1669.52	1676.19	1654.87	1645.35	1643.66	1652.12	1661.49	1650.71	1654.1	1666.18	1666.59	1655.11	1664.86	1637.09	1648.04	1649.62	1662.75	1672.7	1673.73	1639.39	1638.89	1643.13	1654.02	1668.61	1658.44
447.292999	1641.88	1635.73	1658.82	1654.73	1663.54	1662.54	1666.31	1668.99	1673.33	1639.46	1632.81	1661.64	1635.86	1655.28	1666.03	1642.03	1655.06	1649.92	1648.27	1639.9	1658.09	1650.3	1661.47	1670.6	1671.59	1677.57	1655.17	1646.04	1642.74	1651.44	1662.14	1650.6	1655.64	1663.97	1664.66	1654.87	1664.25	1635.3	1647.9	1652.41	1662.86	1673.29	1675.67	1639.43	1639.39	1645.1	1652.03	1665.78	1659.2
447.787994	1640.65	1635.49	1660.72	1654.17	1665.95	1664.75	1665.9	1669.49	1672.67	1641.41	1635.11	1661.84	1634.98	1653.65	1666.68	1642.16	1653.93	1651.59	1649.68	1641.54	1658.25	1652.74	1659.44	1670.78	1671.17	1675.91	1654.91	1646.05	1643.57	1650.1	1661.45	1652.03	1653.56	1664.02	1667.01	1657.44	1663.87	1636.19	1646.68	1651.05	1661.71	1671.38	1673.02	1640.36	1640.02	1645.67	1653.45	1666.24	1658.22
448.282990	1640.74	1635.47	1659.67	1652.4	1665.96	1663.48	1666.18	1669.18	1673.9	1638.24	1635.89	1661.22	1636.84	1656.97	1665.93	1643.03	1653.94	1650.09	1648.74	1639.89	1656.5	1651.81	1658.33	1670.06	1672.84	1677.05	1655.76	1645.8	1643.56	1652	1662.83	1649.97	1655.59	1666.3	1665.08	1656.7	1664.12	1634.83	1646.93	1651.43	1663.26	1672.83	1672.87	1640.95	1640.61	1645.21	1653.02	1667.75	1659.89
448.778015	1642.41	1634.88	1660.1	1653.3	1666.97	1667.29	1668.61	1670.24	1673.67	1642.21	1637.56	1663.61	1637.34	1658.27	1667.62	1642.6	1658.32	1651.94	1651.6	1641.48	1659.1	1654.77	1660.12	1670.4	1673.92	1681.49	1654.82	1648.26	1644.54	1651.43	1666.26	1651.54	1655.33	1666.5	1666.14	1654.39	1665.47	1636.43	1648.87	1649.12	1663.68	1675.94	1673.49	1641.98	1639.91	1644.57	1655.49	1668.91	1660.26
449.273987	1642.95	1635.89	1663.49	1654.01	1670.04	1671.25	1672.64	1676.32	1678.24	1643.76	1638.34	1666.38	1637.85	1658.65	1668.79	1645.49	1659.77	1655.93	1653.27	1643	1662.38	1655.93	1663.05	1678.68	1676.53	1684.74	1657.64	1651.95	1645.9	1653.12	1673	1651.33	1656.26	1671.14	1669.55	1655.83	1666.24	1640.08	1652.6	1651.46	1663.9	1681.81	1679.1	1641.93	1638.98	1644.7	1654.91	1674.91	1660.36
449.769012	1643.13	1635.53	1659.81	1653.84	1674.11	1674.83	1676.53	1682.27	1683.37	1646.68	1638.46	1671.68	1640.61	1660.84	1676.88	1644.6	1659.79	1658.89	1654.31	1644.24	1667.02	1658.52	1666.86	1682.09	1685.43	1697.32	1655.79	1651.12	1648.06	1657.39	1674.82	1654.27	1660.74	1676.18	1676.28	1659.7	1671.98	1638.61	1654.01	1652.89	1664.8	1695.38	1685.06	1645.42	1641.4	1645.64	1658.78	1679.53	1662.69
450.264008	1645.04	1637.16	1662.79	1655.69	1675.86	1678.38	1680.51	1687.19	1686.76	1645.49	1639.19	1676.41	1642.74	1667.18	1680.84	1646.77	1663.3	1659.97	1659.41	1646.61	1672.22	1661.4	1671.18	1688.05	1691.81	1704.21	1664.34	1652.66	1648.72	1660.38	1677.57	1656.39	1665.38	1683.36	1680.77	1665.64	1678.84	1639.51	1654.46	1657.52	1678.61	1697.72	1694.57	1645.11	1644.41	1646.95	1661.6	1686.79	1670.28
450.759003	1646.36	1639.4	1671.77	1659.36	1680.72	1683.15	1686.24	1692.88	1694.63	1647.86	1641.8	1683.25	1644.37	1673.93	1689.16	1649.33	1666.57	1666.93	1661.84	1648.92	1675	1666.77	1678.44	1694.82	1699.73	1714.28	1673.18	1654.55	1650	1663.89	1682.36	1663.94	1669.29	1686.56	1687.72	1672.17	1685.16	1641.13	1659.45	1663.07	1693.24	1706.22	1702.82	1648.43	1647.04	1652.18	1667.37	1691	1679.02
451.253998	1646.91	1638.25	1676.6	1664.03	1686.2	1688.72	1693.54	1696.29	1699.01	1650.5	1644.88	1687.43	1645.76	1677.6	1694.83	1651.25	1669.42	1668.16	1664.77	1652.31	1677.29	1671.39	1683.79	1700.02	1706.95	1721.42	1682.26	1656.24	1651.84	1669.96	1688.93	1667.07	1674.09	1691.27	1693.55	1676.92	1688.53	1643.91	1662.13	1667.96	1709.41	1713.06	1707.76	1651.63	1649.22	1659.28	1672.52	1697.91	1688.08
451.750000	1648.02	1638.69	1677.98	1666.25	1691.12	1692.22	1697.28	1701.97	1704.82	1651.09	1646.02	1693.62	1648.09	1684.47	1699.91	1653.04	1671.56	1670.31	1667.71	1653.69	1683.06	1674.05	1688.3	1703.85	1714.49	1730.13	1690.21	1660.2	1654.93	1671.07	1694.18	1673.56	1675.31	1697.31	1699.77	1683.96	1695.72	1645.15	1663.68	1673.21	1722.38	1720.32	1716.63	1653.87	1651.19	1661.28	1673.67	1703.49	1691.67
452.244995	1652.26	1640.59	1684.77	1668.08	1690.93	1698.78	1702.55	1708.06	1708.25	1650.89	1646.98	1699.66	1649.36	1691.28	1708.87	1653.02	1679.97	1675.71	1668.84	1657.17	1686.18	1676.81	1692.32	1708.41	1720.62	1737.81	1699.79	1660.96	1657.12	1675.87	1698.29	1679.43	1681.98	1701.34	1703.19	1688.31	1702.06	1645.3	1665.6	1680.33	1735.95	1729.37	1724.77	1653.92	1655.17	1665.09	1679.1	1708.55	1699.59
452.739990	1653.58	1643.47	1690.67	1671.74	1696.06	1701.84	1708.98	1712.79	1716.01	1653.77	1647.22	1704.9	1650.82	1696.29	1712.55	1653.21	1676.87	1675.3	1671.74	1661.45	1691.2	1684.71	1698.14	1715.48	1727.61	1746.74	1707.53	1662.05	1660.72	1674.82	1703.61	1682.5	1686.93	1706.83	1708.83	1696.92	1709.22	1648.07	1666.85	1682.85	1747.32	1735.93	1734	1655.29	1655.59	1668.68	1683.09	1715.43	1709.12
453.234985	1655.83	1644.74	1698.1	1672.86	1699.35	1703.47	1714.83	1714.54	1720.54	1653.66	1650.11	1708.41	1649.39	1700.81	1719.25	1654.6	1680.22	1680.14	1672.87	1660.98	1692.37	1686.69	1703.92	1719.37	1735.65	1754.47	1711.88	1663.25	1661.29	1680	1705.48	1685.77	1692.12	1709.97	1713.31	1698.67	1714	1647.93	1670.18	1687.86	1755.84	1741.45	1738.84	1659.54	1661.22	1671.16	1690.54	1718.41	1709.27
453.730011	1657.14	1642.83	1697.33	1676.47	1702.21	1709.32	1717.25	1720.09	1724.06	1654.44	1650.42	1715.58	1654.78	1708.06	1726.7	1656.63	1682.33	1683.4	1675.57	1666.03	1699.84	1688.16	1705.09	1725.41	1744.53	1759.55	1714.91	1664.29	1662.34	1685.75	1709.44	1691.56	1694.14	1715.53	1719.92	1704.38	1721.33	1650.15	1672.87	1690.51	1761.95	1749.46	1752.28	1662.2	1659.79	1677.42	1694.95	1726.34	1716.52
454.226013	1658.12	1645.09	1705.01	1677.63	1706.95	1713.9	1723.47	1727.31	1728.63	1658.6	1651.44	1721.86	1655.76	1712.45	1731.47	1659.85	1688.87	1687.14	1681.68	1665.88	1703.86	1693.95	1711.73	1733.26	1752.18	1767.29	1723.08	1666.98	1666.27	1685.48	1713.64	1693.28	1697.58	1720.44	1725.24	1707.39	1724.54	1648.92	1678.06	1696.98	1768.92	1753.53	1756.68	1663.11	1665.42	1681.39	1697.36	1731.35	1719.57
454.721008	1658.59	1644.83	1711.54	1679.69	1711.51	1716.23	1726.4	1733.3	1734.32	1659.95	1653.91	1724.45	1657.8	1715.75	1735.56	1661.24	1686.68	1689.26	1681.92	1669.98	1704.46	1695.35	1714.03	1734.87	1753.72	1773.71	1727.15	1664.32	1668.01	1689.83	1717.89	1700.43	1701.03	1724.73	1728.44	1710.84	1728.77	1650.36	1679.48	1699.47	1772.44	1757.46	1766.98	1664.37	1665.87	1682.12	1702.94	1736.05	1724.26
455.216003	1661.86	1646.19	1713.26	1681.38	1710.69	1720.83	1729.98	1735.11	1737.19	1660.78	1653.6	1731.03	1655.54	1718.86	1741.67	1661.02	1690.08	1692.85	1681.62	1670.61	1707.4	1697	1715.82	1738.16	1761.95	1778.05	1729.3	1668.88	1668.58	1691.07	1719.93	1699.9	1703.68	1727.25	1732.23	1715.15	1732.73	1649.42	1679.08	1701.83	1778.51	1765.36	1767.69	1665.17	1667.24	1685.42	1704.92	1739.98	1729.05
455.710999	1664.51	1647.54	1719.55	1685.93	1716.34	1721.1	1734.26	1736.4	1742.38	1662.12	1655.66	1735.78	1659.95	1720.31	1745.8	1658.69	1693.82	1692.35	1686.7	1671.2	1711.12	1699.74	1717.26	1739.49	1765.84	1783.45	1733.39	1669.35	1669.34	1695.99	1721.59	1705.58	1705.47	1728.1	1736.67	1719.04	1739.04	1651.62	1683.91	1704.54	1783.21	1772.27	1776.75	1663.98	1670.18	1691.43	1708.85	1741.44	1730.48
456.205994	1663.52	1649.84	1721.32	1686.99	1720.02	1729.36	1734.63	1743.52	1747.53	1664.15	1656.87	1739.97	1661.64	1727.9	1755.81	1664.24	1698.15	1699.02	1692.33	1675.22	1716.53	1707.5	1727.33	1747.65	1774.22	1793.78	1738.44	1673.16	1675.31	1700.25	1730.49	1708.97	1713.25	1738.1	1742.4	1726.38	1747.82	1652.03	1685.31	1710.53	1788.99	1780.84	1783.86	1668.32	1670.72	1693.08	1711.76	1752	1736.39
456.701996	1667.42	1649.37	1725.98	1689.3	1722.77	1730.29	1737.99	1747.67	1751.86	1663.63	1658.2	1746.18	1661.98	1731.26	1760.32	1666.25	1699.67	1699.77	1691.61	1675.97	1717.4	1709.21	1728.25	1749.73	1779.9	1795.58	1741.47	1673.46	1674.79	1699.82	1733.17	1711.38	1713.15	1738.79	1747.16	1725.4	1753.51	1652.96	1686.29	1714.02	1790.81	1784.44	1791.01	1669.46	1673.19	1696.16	1712.16	1754.01	1738.27
457.196991	1668.18	1651.06	1726.89	1691.11	1724.18	1732.48	1743.48	1749.75	1755.82	1663.97	1659.55	1748.66	1663.18	1734.53	1762.85	1664.12	1699.88	1702.82	1692.33	1677.82	1721.48	1710.36	1731.77	1757.39	1785.42	1802.71	1743.15	1672.91	1674.71	1703.63	1732.85	1716.72	1716.86	1745.05	1748.73	1729.75	1757.03	1656.03	1688.03	1715.35	1792.21	1788.8	1795.67	1670.79	1673.4	1700.11	1718.68	1755.39	1742.34
457.691986	1670.7	1649.24	1730.28	1692.74	1725.35	1733.66	1746.7	1755.05	1760.83	1664.16	1659.74	1751	1664.7	1735.36	1769.3	1666.19	1701.17	1705.96	1694.82	1678.97	1724.54	1714.07	1735.9	1760.88	1786.79	1809.09	1749.23	1674.04	1677.54	1703.97	1734.83	1717.43	1719.42	1747.74	1752.89	1729.19	1759.29	1654.37	1687.57	1720.49	1798.21	1794.37	1798.1	1672.87	1677.83	1699.94	1717.39	1757.74	1743.66
458.187012	1669.51	1650.41	1732.95	1690.94	1728.88	1740.05	1748.11	1752.8	1764.26	1666.19	1663.93	1753.05	1665.44	1736.52	1770.44	1664.82	1702.7	1706.93	1696.56	1681.78	1723.87	1716.15	1734	1760.98	1790.71	1810.58	1748.47	1677.06	1679.81	1705.89	1740	1717.72	1721.52	1748.23	1752.49	1732.74	1762.35	1657.66	1690.45	1719.38	1799.74	1797.19	1803.74	1674.7	1677.83	1701.04	1717.8	1761.47	1746.15
458.683014	1671.36	1652.53	1736.74	1692.01	1729.5	1738.6	1752.78	1758.36	1762.17	1669.09	1662.08	1756.66	1664.06	1740.24	1773.76	1669.23	1704.62	1709.38	1699.2	1682.45	1728.45	1719.35	1737.57	1763.97	1792.18	1815.18	1749.39	1678.37	1679.87	1706.4	1741.59	1719.07	1723.3	1752.31	1757.78	1735.05	1767.14	1661.11	1695.18	1719.34	1803.64	1802.52	1809.47	1675.55	1677.98	1705.16	1721.07	1763.89	1751.29
459.178009	1673.78	1653.24	1740.84	1695.74	1734.35	1744.67	1755.79	1766.89	1770.46	1669.22	1662.67	1761.37	1667.39	1744.35	1775.3	1670.69	1706.64	1712.74	1701.91	1685.11	1734.07	1721.65	1742.15	1769.5	1800.65	1819.76	1753.57	1677.61	1682.03	1710.21	1744.89	1723.31	1724.83	1756.31	1760.49	1740.05	1770.37	1660.27	1695.71	1724.97	1806.74	1805.43	1814.96	1678.53	1677.89	1706.3	1726.74	1769.19	1754.67
459.673004	1675.55	1655.01	1744.94	1697.81	1734.07	1743.68	1755.23	1762.25	1770.67	1667.78	1664.81	1760.61	1669.99	1745.55	1782.42	1671.72	1708.96	1712.66	1703.31	1683.47	1733.1	1723.01	1746.56	1772.72	1802.44	1823.71	1758.82	1680.7	1682.27	1712.4	1747.13	1725.61	1729.04	1758.02	1766.48	1742.39	1776.07	1662.38	1696.9	1728.2	1807.58	1808.89	1816.31	1679.53	1682.94	1709.34	1727.79	1771.85	1756.63
460.167999	1676.94	1654.31	1744.32	1697.92	1736.43	1748.31	1761.43	1769	1776.72	1670.79	1664.93	1765.31	1669.87	1744.91	1785.26	1672.69	1707.96	1715.61	1704.95	1686.28	1735.58	1726.98	1749.16	1778.1	1805.38	1826.63	1759.6	1682.34	1683.69	1713.32	1748.32	1727	1730.03	1761.77	1765.64	1747.77	1779.23	1662.61	1697.65	1731.89	1810.22	1812.32	1819.48	1679.63	1681.85	1709.62	1727.88	1776.55	1757.13
460.662994	1677.79	1655.56	1747.47	1701.07	1736.07	1748.96	1763.28	1770.24	1775.76	1672.17	1667.43	1765.43	1670.38	1748.74	1787.15	1672.4	1710.85	1716.98	1706.56	1689.07	1738.02	1727.04	1751.96	1781.22	1808.97	1829.86	1762.77	1681.94	1685.7	1716.59	1751.16	1730.04	1731.81	1765.44	1772.33	1747.17	1781.58	1661.72	1699.57	1733.57	1814.55	1817.09	1824.99	1682.02	1682.28	1711.48	1732.96	1779.04	1761.41
461.158997	1678.2	1654.65	1748.9	1699.56	1742.09	1754.08	1767.19	1772.83	1781.84	1673.03	1667.5	1768.92	1671.89	1751.59	1790.84	1675.83	1711.61	1718.71	1705.71	1690.77	1738	1728.11	1752.45	1782.78	1807.39	1830.31	1761.2	1683.27	1688.1	1716.55	1753.66	1731.05	1733.08	1767.81	1772.53	1749.75	1784.59	1662.06	1698.93	1734.51	1814.02	1817.4	1826.08	1680.58	1683.79	1712.17	1733.6	1780.71	1762.2
461.653992	1679.38	1655.93	1752.45	1701.57	1745.99	1757.57	1765.93	1777.99	1780.38	1674.8	1668.82	1768	1672.87	1755.31	1791.13	1673.96	1714.05	1720.15	1707.67	1689.79	1742.23	1731.27	1754.57	1784.32	1817.46	1834.72	1763.91	1684.51	1686.9	1718.15	1756.05	1730.94	1735.41	1768.18	1774.76	1750.73	1786.76	1663.06	1701.93	1733.52	1819.46	1821.39	1827.81	1684.76	1686.29	1712.94	1731.69	1783.34	1766.45
462.148987	1680.22	1656.45	1752.02	1701.71	1744.74	1757.99	1767.49	1775.57	1782.19	1675.95	1670.05	1773.9	1674.93	1756.08	1795.41	1677.12	1716.76	1721.55	1710.76	1690.24	1742.91	1735.05	1757.94	1789.63	1816.43	1838.84	1764.61	1684.73	1693.87	1722.24	1759.72	1733.64	1736.84	1777.38	1778.12	1752.06	1792.98	1667.37	1704.03	1739.85	1819.99	1822.31	1830.14	1685.32	1684.37	1717.98	1736.55	1787.15	1768.94
462.644012	1679.95	1656.03	1752.16	1704.2	1746.32	1760.56	1771.33	1779.32	1785.26	1677.2	1671.24	1776.27	1674.9	1755.81	1800.71	1678.36	1717.84	1725.23	1709.46	1690.98	1745.95	1737.4	1760.69	1792.27	1817.91	1842.05	1767.69	1685.21	1693.31	1722.22	1759.83	1736.3	1740.58	1772.92	1782.11	1754.51	1792.4	1666.22	1706.39	1739.04	1821.62	1824.06	1834.89	1687.23	1688.5	1718.7	1738.44	1787.92	1771.3
463.139008	1681.5	1656.34	1753.9	1705.43	1748.32	1764.6	1772	1782.78	1787.43	1675.75	1674.19	1778.16	1674.14	1757.14	1800.31	1678.02	1720.66	1724.52	1710.71	1694.65	1748.12	1737.42	1760.54	1797.95	1819.62	1840.52	1770.55	1685.83	1690.09	1725.64	1761.03	1738.63	1741.91	1778.25	1781.46	1756.58	1793.53	1666.84	1705.85	1743.1	1820.77	1825.24	1835.88	1685.46	1687.1	1716.61	1740.53	1792.9	1770.88
463.635010	1680.89	1657.23	1756	1703.02	1750.85	1760.3	1774.73	1781.25	1789.61	1677.2	1674.84	1780.9	1676.72	1761.83	1804.14	1678.16	1717.37	1723.57	1710.48	1693.78	1744.04	1738.24	1760.8	1794.03	1824.79	1843.18	1767.74	1684.82	1694.71	1724.05	1761.31	1738.7	1739.7	1779.27	1781.73	1757.65	1796.88	1669.05	1706.89	1743.21	1823.4	1825.68	1833.66	1687.13	1689.4	1720.39	1742.75	1793.75	1775.28
464.130005	1680.08	1657.9	1756.84	1704.03	1750.51	1763.18	1774.69	1778.86	1789.72	1675.03	1674.29	1781.87	1675.6	1761.53	1806.39	1680.07	1719.17	1727.6	1715.89	1695.71	1747.09	1739.99	1763.58	1797.82	1824.56	1843.77	1771.09	1687.92	1695.16	1722.46	1763.93	1739.97	1744.4	1775.84	1784.29	1762.49	1798.99	1668.52	1708.65	1742.2	1823.78	1826.53	1840.82	1688.89	1689.47	1723.17	1741.87	1793.25	1771.81
464.625000	1682.56	1657.49	1759.47	1706.99	1752.33	1765.13	1777.69	1784.51	1792.64	1676.5	1672.32	1785.02	1675.4	1761.35	1806.34	1679.25	1719.07	1727.89	1713.53	1696.6	1748.96	1741.56	1764.06	1797.95	1822.31	1845.68	1772.11	1689.39	1696.11	1726.84	1767.21	1739.04	1746.67	1779.84	1786.51	1765.15	1799.27	1667.95	1710.44	1747.72	1827.02	1830.09	1836.98	1690.67	1688.41	1721.26	1745.09	1792.55	1777.48
465.119995	1683.35	1657	1756.78	1707.02	1752.1	1766.66	1780.23	1785.52	1792.8	1678.36	1677.74	1786.87	1679.3	1765.16	1806.16	1681.82	1721.74	1727.79	1715.56	1695.53	1748.59	1742.5	1767.18	1801.7	1823.43	1844.24	1772.32	1688.18	1696.18	1727.06	1766.61	1740.87	1746.44	1780.48	1791.02	1764.93	1801.35	1670.47	1712.31	1749.29	1823.72	1831.14	1841.92	1691.87	1688.91	1722.48	1745.81	1797.53	1778.06
465.614990	1685.07	1657.35	1757.62	1709.26	1755.52	1768.47	1781.53	1789.76	1794.31	1680.9	1677.5	1788.32	1679.99	1764.83	1810.34	1682.38	1724.4	1730.74	1716.12	1696.73	1747.77	1742.68	1768.21	1804.75	1826.78	1851.42	1773.7	1691.26	1699.89	1730.44	1769.2	1741.29	1746.21	1782.84	1791.39	1765.27	1807.71	1672.59	1710.42	1747.26	1825.51	1833.14	1844.15	1690.95	1687.65	1724.71	1745.5	1797.55	1778.85
466.110992	1682.98	1659.14	1764.16	1707.48	1753.43	1768	1780.52	1788.76	1796.23	1681.63	1678.16	1790.59	1678.8	1767.99	1812.08	1683.6	1723.29	1732.83	1717.36	1698.14	1750.53	1745.21	1766.87	1807.44	1832.75	1849.91	1776.35	1690.37	1699.58	1729.88	1770.08	1741.47	1749.68	1786.91	1789.8	1764.28	1804.02	1671.05	1713.2	1747.08	1826.7	1836.14	1841.08	1690.89	1690.51	1723.31	1748.14	1797.36	1779
466.605988	1683.83	1660.73	1764.14	1710.36	1756.28	1768.38	1779.75	1792.75	1800.35	1681.3	1676.81	1792.44	1680.11	1768.29	1810.71	1684.31	1722.13	1730.91	1717.55	1700.09	1752.13	1745.58	1772	1809.22	1831.68	1851.67	1775.88	1690.69	1700.39	1730.14	1769.59	1744.15	1750.57	1788.55	1794.53	1770.32	1810.65	1670.12	1714.82	1748.92	1830	1839.46	1844.5	1694.04	1693.1	1724.22	1749.3	1797.62	1781.55
467.101013	1685.13	1662.23	1766.74	1711.07	1755.62	1768.1	1783.89	1793.36	1799.01	1680.48	1679.27	1792.63	1679.85	1770.43	1811.65	1684.53	1723.16	1731.41	1721.38	1702.75	1753.37	1746.23	1773.09	1813.29	1833.33	1853.01	1777.56	1692.21	1701.14	1731.46	1772.09	1747.17	1754.88	1787.64	1789.68	1768.81	1810.81	1671.59	1715.23	1753.88	1831.55	1836.08	1852.54	1694.75	1693.17	1726.98	1749.6	1802.49	1779.41
467.596008	1686.36	1659.76	1763.37	1710.2	1757.5	1772.53	1783.36	1795.51	1797.89	1684.13	1680.5	1793.07	1681.12	1770.76	1814.73	1683.49	1726.56	1734.12	1721.42	1700.27	1754.64	1747.84	1774.19	1814.34	1831.18	1854.52	1780.06	1694.15	1702.55	1732.17	1775.59	1747.57	1752.9	1790.47	1794.68	1771.57	1810.2	1671.7	1716.03	1754.19	1829.69	1842.24	1847.36	1694.67	1692.34	1727.68	1753.8	1802.96	1782.63
468.092010	1687.95	1660.43	1767.08	1710.85	1756.58	1774.98	1784.29	1795.03	1801.14	1681.98	1681.21	1794.72	1682.8	1774.53	1814.44	1686.28	1727.59	1732.33	1721.45	1701.89	1755.33	1748.32	1774.19	1816.8	1835.35	1855.24	1778.09	1692.89	1699.23	1733.56	1774	1749.8	1753.93	1789.03	1795.13	1771.06	1809.69	1675.89	1715.51	1752.25	1833.77	1840.16	1847.39	1695.48	1694.71	1727.26	1750.71	1804.05	1784.06
468.587006	1688.39	1660.28	1767.06	1712.78	1760.67	1775.38	1787.77	1796.38	1803.35	1685.03	1682.4	1795.37	1681.95	1770.9	1817.11	1685.45	1726.67	1737.02	1720.32	1703.81	1754.07	1748.79	1776.27	1816.61	1835.87	1855.78	1780.09	1693.63	1704.53	1736.04	1774.69	1748.33	1757.45	1790.92	1796.41	1774.16	1815.48	1674.29	1717.1	1752.29	1833.4	1839.19	1848.97	1697.74	1695.08	1728.33	1755.35	1805.03	1786.13
469.082001	1685.93	1660.2	1765.48	1713.06	1759.32	1772.14	1785.35	1795.16	1804.95	1684.53	1682.23	1792.95	1684.51	1774.06	1812.99	1688.02	1726.61	1735.09	1721.26	1703.81	1756.5	1749.6	1774.71	1818.08	1837.25	1857.35	1778.13	1694.62	1701.82	1735.75	1776.9	1750.11	1757.17	1792.79	1799.9	1776.48	1813.02	1675.19	1719.02	1754.59	1832.99	1840.14	1854.29	1697.16	1695.31	1730.82	1754.36	1808.39	1785.27
469.576996	1686.02	1660.07	1769.78	1715.43	1758.87	1776.25	1785.89	1797.05	1805.45	1684.51	1682.64	1794.6	1680.76	1772.46	1815.37	1688.66	1730.45	1734.94	1720.06	1703.85	1756.56	1749.18	1774.83	1817.61	1835.9	1858.78	1781.33	1695.44	1702.98	1733.29	1777.02	1747.03	1754.87	1793.15	1798.37	1773.54	1813.8	1675.89	1718.81	1753.41	1835.28	1842.89	1851.32	1696.78	1697.09	1734.63	1757.29	1806.21	1784.75
470.071991	1687.74	1660.58	1768.81	1715.75	1763.72	1777.13	1788.02	1798.93	1804.75	1685.04	1682.05	1795.1	1684.83	1774.88	1817.26	1688.53	1728.42	1737.18	1723.16	1702.02	1758.81	1750.94	1774.7	1823.13	1838.39	1860.35	1781.08	1696.1	1704.77	1735.39	1778.79	1750.34	1755.42	1793.29	1799.65	1773.19	1814.78	1673.61	1717.8	1758.34	1838.09	1845.31	1851.57	1698.06	1697.75	1731.13	1756.26	1808.85	1786.03
470.567993	1689.15	1663.25	1771.23	1713.35	1764.03	1778.33	1790.93	1798.28	1806.16	1686.53	1680.96	1800.63	1683.24	1775.28	1820.18	1688.01	1726.29	1738.94	1723.92	1704.58	1757.79	1754.47	1779.66	1819.22	1836.78	1858.88	1781.75	1693.87	1701.79	1736.06	1778	1753.57	1757.55	1794.05	1798.88	1778.06	1815.15	1674.21	1720.43	1758.21	1837.37	1842.78	1850.17	1698.56	1694.41	1729.89	1757.7	1809.62	1789.07
471.062988	1689.9	1661.88	1772.49	1715.75	1763.39	1779.57	1790.98	1799.55	1806.52	1685.24	1682.84	1795.9	1684.01	1778.37	1818.03	1687.62	1731.02	1735.79	1722.57	1705.8	1757.97	1753.65	1779.34	1823.25	1839.33	1859.55	1784	1696.37	1706.36	1738	1781.43	1752.04	1760.5	1798.43	1800.37	1776	1818.48	1673.96	1720.06	1754.3	1835.62	1846.41	1852.73	1700.07	1695.34	1732.2	1759.41	1810.35	1789
471.558014	1690.13	1662.12	1771.61	1716.28	1763.89	1776.87	1787.33	1801.84	1808.17	1687.22	1683.4	1797.69	1684.08	1777.15	1816.07	1689.12	1730.37	1737.45	1724.69	1706.08	1758.69	1754.32	1782.31	1825.46	1844.11	1860.92	1780.9	1697.7	1706.34	1739.83	1780.06	1757.24	1760.73	1796.35	1799.97	1779.24	1817.6	1675.88	1718.02	1761.1	1837.93	1849.93	1855.28	1699.42	1697.5	1732.18	1755.15	1811.24	1790.08
472.053009	1687.53	1663.96	1773.73	1714.13	1768.1	1778.57	1791.85	1802.08	1809.69	1686.97	1682.96	1800.7	1685.06	1775.55	1819.47	1689.07	1733.07	1740.73	1724.91	1707.02	1758.81	1753.49	1780	1826.78	1840.32	1861.98	1782.97	1699.77	1709.46	1739.84	1782.21	1754.5	1762.52	1797.42	1802.66	1779.92	1818.41	1679.79	1722.44	1760.83	1839.1	1849.82	1857.42	1700.94	1698.96	1731.1	1760.22	1810.78	1792.02
472.548004	1693.11	1662.4	1773.71	1717.56	1763.75	1778.71	1790.61	1804.28	1808.3	1687.35	1686.26	1802.77	1687.38	1779.37	1817.93	1690.13	1731.93	1740.03	1728.95	1707.83	1757.51	1753.63	1778.67	1825.8	1839.47	1859.22	1784.02	1698.4	1705.74	1738.71	1780.52	1751.41	1762.4	1795.73	1804.94	1779.11	1815.82	1678.71	1721.38	1757.56	1838.73	1847.43	1853.17	1701.26	1697.12	1732.24	1761.07	1809.03	1790.6
473.044006	1692.31	1664.36	1772.85	1714.66	1764.38	1781.24	1792.76	1801.17	1808.89	1687.57	1686.75	1799.73	1686.96	1777.22	1821.79	1691.13	1732.51	1742.76	1724.62	1707.06	1761.01	1756.23	1781.41	1828.31	1842.38	1862.54	1783.89	1696.39	1708.93	1739.68	1783.56	1752	1763.72	1799.21	1803.76	1780.56	1816.94	1678.32	1723.85	1758.66	1840.27	1851.06	1854.14	1701.71	1698	1734.01	1761.31	1811.41	1793.86
473.539001	1690.78	1664.81	1770.15	1716.69	1761.46	1783.35	1793.56	1803.63	1810.28	1685.2	1684.58	1798.45	1686.49	1777.05	1822	1689.76	1732.13	1740.64	1727.18	1708.15	1762.52	1757.76	1779.36	1831.08	1843.3	1865.24	1783.59	1699.97	1709.96	1741.5	1782.05	1756.12	1765.73	1798.07	1804.79	1783.17	1818.72	1678.31	1725.49	1757.78	1836.45	1849.65	1856.91	1700.28	1699.33	1733	1761.38	1815.65	1793.72
474.033997	1691.65	1665.37	1775.58	1719.49	1764.04	1783.92	1790.37	1806.69	1811.17	1688.56	1684.94	1800.69	1686.51	1778.99	1823.04	1690.42	1734.61	1745.42	1726.85	1710.47	1762.43	1754.79	1782.53	1829.17	1844.17	1863.11	1784.69	1699.25	1710.12	1742.46	1782.65	1752.58	1766.85	1800.79	1805.41	1783.51	1821.68	1678.86	1725.55	1759.47	1841.29	1850.72	1858.26	1703.72	1700.38	1733.86	1761.43	1812.2	1794.37
474.528992	1690.65	1663.17	1772.22	1718.9	1769.95	1783.33	1795.52	1804.59	1811.41	1689.42	1685.12	1799.47	1685.31	1778.2	1823.15	1692.35	1732.39	1742.78	1724.68	1709.15	1761.94	1753.58	1785.98	1830.05	1846.08	1866.63	1785.7	1698.64	1711.29	1743.39	1785.14	1753.23	1763.84	1800.1	1803.68	1781.37	1818.26	1679.23	1722.37	1760.83	1838.58	1851.11	1855.64	1701.11	1698.7	1735.97	1763.6	1812.62	1793.11
475.023987	1693.11	1661.76	1774.19	1718.6	1768.45	1783.08	1795.45	1805.62	1811.63	1688.53	1683.78	1799.8	1687.66	1781.94	1825.52	1690.79	1731.24	1744.18	1726.22	1709.13	1762.62	1756.16	1786.18	1832.38	1842.05	1864.45	1785.61	1698.99	1709.28	1741.72	1783.55	1757.42	1763.6	1797.31	1804.71	1784.92	1818.3	1680.2	1725.7	1760.29	1838.97	1852.43	1855.45	1701.19	1699.17	1732.84	1763.03	1813.72	1792.19
475.519989	1690.74	1663.81	1775.06	1718.81	1768.19	1781.36	1792.5	1801.25	1814.32	1688.05	1686.94	1799.48	1685.93	1779.76	1823.37	1689.19	1732.44	1740.84	1728.99	1709.76	1763.52	1752.84	1784.1	1832.45	1848.64	1866.64	1783.64	1699.85	1710.47	1743.12	1784.54	1754.83	1764.14	1798.13	1806.21	1783.23	1826.81	1677.02	1723.6	1760.48	1841.16	1854.54	1857.51	1703.62	1699.23	1734.87	1762.95	1811.55	1795.43
476.015015	1694.54	1662.6	1771.15	1716.52	1764.96	1783.97	1797.5	1802.67	1811.16	1685.56	1683.28	1803.4	1686.01	1779.45	1825.29	1689.6	1733.51	1741.3	1726.78	1710.77	1758.91	1755.52	1779.56	1830.62	1844.12	1864.38	1787.23	1699.32	1710.25	1741.97	1784.71	1754.53	1765.64	1802.05	1803.45	1783.81	1823.12	1679.9	1722.68	1761.47	1842.79	1853.31	1857.67	1703.87	1699.81	1736.17	1765.05	1813.27	1790.36
476.510010	1691.52	1665.69	1778.02	1716.81	1770.92	1781.86	1792.22	1803.05	1816.41	1689.45	1686.53	1803.25	1688.04	1782.32	1824.32	1695	1735.42	1746.74	1728.23	1709.56	1764.42	1762	1785.3	1832.61	1846.54	1869.9	1786.09	1700.49	1712.9	1745.19	1785.02	1754.89	1765.98	1802.96	1804.81	1783.93	1823.18	1679.91	1724.06	1762.67	1843.8	1853.84	1861.78	1705.76	1701.84	1737.52	1764.5	1817.68	1793.73
477.005005	1694.59	1665.79	1778.59	1719.17	1770.04	1788	1798.71	1805.34	1814.51	1689.15	1687.76	1802.76	1687.99	1783.82	1825.27	1691.48	1735.67	1744.57	1729.39	1712.73	1762.2	1756.88	1788.23	1833.37	1848.36	1870.65	1788.76	1698.43	1712.57	1740.21	1787.93	1758.06	1767.26	1801.64	1807.02	1785.9	1823.46	1680.76	1724.59	1765.37	1840.16	1855.12	1861.19	1704.52	1703.07	1738.32	1769.93	1814.7	1796.33
477.500000	1694.67	1664.64	1774.84	1720.93	1766.88	1786.46	1796.38	1806.66	1814.68	1688.34	1686.36	1801.47	1686.51	1781.21	1825.84	1692.75	1736.85	1743.32	1730.03	1711	1765	1760.02	1785.33	1836.07	1844.88	1872.56	1786.18	1699.92	1712.11	1742.91	1789.49	1755.72	1766.77	1804	1806.01	1784.62	1821.76	1678.85	1725.49	1763.35	1843.58	1856.74	1859.69	1704	1700.59	1735.29	1765.63	1814.89	1796.35
477.996002	1691.97	1666.7	1777.16	1724.93	1771.58	1786.61	1794.93	1807.55	1817.45	1690.61	1686.52	1803.05	1687.72	1785.13	1825.18	1692.67	1737.94	1748.27	1731.57	1714.85	1765.18	1762.88	1787.18	1832.71	1847.39	1870.28	1784.69	1699.22	1712.46	1744.48	1786.94	1754.4	1768.28	1801.53	1806.01	1792.93	1824.51	1681.02	1728.2	1765.19	1848.19	1856.22	1860.65	1705.23	1701.06	1739.8	1766.55	1815.32	1797.84
478.490997	1696.34	1662.68	1778.96	1721.91	1768.61	1787.49	1798.25	1807.23	1816	1686.46	1687.48	1804.65	1689.09	1785.62	1826.61	1693.96	1737.08	1744.8	1729.24	1712.37	1765.86	1758.54	1786.32	1833.85	1847.58	1870.19	1789.1	1703.16	1711.14	1745.47	1786.34	1760.22	1765.76	1806.43	1810.4	1789.67	1821.92	1680.63	1725.91	1764.25	1846.19	1853.28	1862.52	1704.65	1703.62	1738.46	1769.63	1816.38	1798.74
478.985992	1695.55	1666.52	1779.05	1721.87	1770.62	1785.23	1797.17	1807.55	1817.91	1687.4	1685.97	1807.55	1688.56	1787.56	1828.78	1693.39	1736.89	1746.24	1728.75	1716.06	1764.87	1760.14	1786.28	1833.93	1849.99	1869.98	1787.51	1700.15	1713.18	1748.09	1787.79	1759.72	1770.5	1804.17	1808.02	1790.1	1826.06	1682.64	1728.53	1763.92	1844.28	1856.34	1861.96	1709.59	1703.33	1743.63	1766.73	1820.91	1796.93
479.480988	1693.5	1664.59	1779.1	1722.5	1769.46	1788.05	1795.75	1811.11	1818.82	1690.12	1688.63	1807.37	1688.4	1785.5	1826.9	1695.21	1736.8	1749.82	1730.98	1713.03	1768.51	1761.46	1790.02	1839.1	1847.66	1874.87	1789.47	1702.52	1715.6	1749.14	1791.41	1761.36	1770.73	1808.15	1812.87	1792.43	1825.31	1682.6	1728.4	1767.75	1847.66	1859.85	1861.21	1706.74	1700.96	1737.38	1771.64	1819.41	1798.23
479.976013	1695.31	1665.34	1778.4	1725.68	1772.23	1788.17	1797.47	1811.18	1818.26	1691.13	1687.01	1804.37	1688.17	1784.67	1828.21	1694.39	1735.46	1745.09	1731.42	1714.45	1765.8	1762.47	1787.39	1836.79	1848.5	1869.62	1785.7	1702.86	1712.22	1748.43	1793.1	1760.23	1769.43	1804.6	1809.32	1786.51	1822.46	1682.4	1728.56	1765.03	1844.35	1853.89	1861.14	1706.63	1702.6	1740.61	1771.17	1815.61	1799.08
480.471985	1695.18	1668.01	1778.77	1720.96	1771.3	1788.43	1799.55	1809.36	1819.28	1691.78	1688.96	1805.66	1693.47	1784.98	1825.77	1695.16	1736.4	1747.42	1731.64	1717.52	1766.31	1762.33	1790.33	1835.22	1848.12	1872.49	1789.3	1699.71	1717.43	1747.36	1790.39	1760.53	1771.53	1804.83	1811.78	1790.74	1824.69	1683.21	1729.77	1766.67	1843.95	1859.37	1865.5	1707.33	1704.3	1738.28	1772.15	1818.02	1801.67
480.967010	1692.15	1667.96	1779.29	1723.65	1773.65	1788.19	1798.9	1813.04	1819.53	1690.73	1689.78	1809.74	1689.17	1786.78	1831.26	1694.39	1738.84	1748.17	1729.56	1713.55	1766.83	1762.4	1791.31	1838.39	1853.58	1876.32	1792.15	1703.39	1716.19	1748.64	1791.57	1761.93	1769.16	1808.23	1812.28	1791.43	1825.51	1679.63	1730.08	1765.88	1842.63	1859.87	1862.79	1709.55	1699.88	1740.47	1771.56	1820.08	1798.26
481.462006	1695.36	1666.58	1778.96	1722.86	1769.17	1786	1799.03	1809.01	1818.14	1689.65	1689.34	1806.42	1688.7	1787.6	1830.88	1696.88	1739.34	1744.98	1731.67	1715.45	1768.54	1761.49	1791.48	1839.07	1850.3	1871.49	1791.24	1703.66	1715.2	1747.82	1791.01	1760.56	1770.85	1804.54	1811.34	1788.47	1826.41	1681.95	1729	1766.59	1844	1859.44	1864.56	1706.72	1701.67	1742.58	1771.72	1819.51	1797.74
481.957001	1694.87	1669.64	1782	1725.1	1771.58	1787.98	1800.18	1807.22	1819.3	1689.78	1687.98	1806.52	1689.23	1783.67	1832.63	1697.11	1737.86	1749.5	1732.73	1716.9	1766.42	1763.22	1791.08	1839.05	1851.69	1874.89	1792.56	1701.01	1715.55	1747.11	1791.72	1761.02	1771.34	1808.31	1813.14	1793.13	1828.04	1678.8	1731.49	1767.48	1847.33	1862.76	1865.1	1706.32	1705.6	1739.16	1772.36	1817.37	1800.32
482.451996	1696.76	1665.72	1783.73	1723.13	1772.29	1789.21	1796.84	1814.8	1820	1690.07	1688.14	1806.54	1690.59	1790.38	1836.34	1699.21	1738.27	1746.89	1731.92	1716.29	1768.35	1764	1791.45	1839.22	1850.98	1878.29	1791.3	1703.27	1717.92	1749.85	1791.25	1759.7	1770.72	1806.51	1812.72	1794.76	1829.78	1680.14	1728.43	1768.21	1847.25	1859.6	1866.62	1709.5	1704.1	1740.84	1772.53	1819.74	1801.78
482.947998	1696.59	1666.01	1783.19	1722.03	1772.27	1787.78	1799.47	1813.92	1821.78	1693.66	1688.47	1807.4	1689.84	1784.94	1827.93	1695.73	1739.71	1746.02	1729.72	1715.04	1764.79	1765.69	1791.64	1840.56	1846.74	1880.05	1790.21	1703.12	1717.25	1749.14	1791.04	1759.19	1771.03	1807.2	1809.93	1791.52	1826.72	1682.36	1730.37	1767.61	1845.94	1857.57	1864.05	1708.41	1703.87	1742.61	1773.27	1819.79	1799.54
483.442993	1693.22	1668.72	1783.52	1726	1772.31	1790.31	1804.95	1809.66	1818.15	1689.91	1689.48	1806.58	1686.24	1787.04	1829.44	1695.49	1739.72	1747.91	1728.97	1713.09	1767.44	1764.6	1792.07	1835.7	1848.56	1877.04	1788.08	1701.69	1719.32	1747.64	1792.56	1762.19	1770.47	1806.69	1813.58	1789.82	1828.59	1680.59	1730.68	1766.11	1844.92	1859.52	1863.81	1709.49	1703.68	1739.37	1771.71	1820.28	1798.43
483.937988	1693.84	1667.4	1782.92	1726.18	1770.56	1787.77	1801.74	1810.8	1818.83	1690.35	1689.16	1810.4	1691.17	1789.31	1831.33	1695.79	1740.02	1747.55	1732.1	1716.95	1769.01	1765.66	1792.02	1840.72	1853.12	1876.08	1789.51	1702.57	1715.27	1748.65	1790.59	1759.72	1771.67	1809.32	1811.98	1795.15	1826.64	1682.67	1732	1766.12	1842.93	1859.3	1863.96	1708.83	1703.64	1739.64	1773.49	1819.7	1797.98
484.433014	1698.29	1666.72	1782.64	1724.81	1775.22	1786.78	1802.5	1814.54	1819.63	1689.41	1687.42	1809.44	1690.78	1784.32	1829.83	1695.07	1741.36	1746.92	1731.43	1713.5	1771.01	1766.27	1791.65	1841.04	1849.21	1879.07	1789.42	1704.11	1715.42	1750.64	1791.23	1762.04	1772.33	1806.08	1813.29	1791.02	1825.8	1684.38	1731.73	1770.28	1847.09	1861.72	1867.38	1708.34	1705.24	1743.08	1774.32	1818.68	1801.49
484.928009	1697.33	1665.3	1780.41	1727.93	1777.21	1790.91	1802.07	1812.4	1823.3	1694.49	1689.57	1808.64	1689.77	1787.96	1829.94	1695.39	1737.22	1747.49	1733.52	1715.21	1767.02	1761.77	1789.79	1841.3	1854.26	1873.95	1790.86	1704.52	1716.74	1747.25	1791.54	1764.49	1771.92	1809.1	1810.45	1792.92	1826.26	1683.55	1730.8	1768.27	1844.57	1860.81	1864.24	1707.34	1703.95	1743.32	1771.89	1819.77	1801.2
485.424011	1699.69	1666.88	1783.25	1725.49	1774.84	1788.6	1802.36	1814.49	1822.92	1693.62	1691.97	1808.31	1692.39	1788.6	1831.12	1699.05	1739.74	1751.2	1733.43	1718.02	1769.04	1765.29	1793.84	1839	1849.6	1879.18	1791.98	1702.55	1717.72	1750.27	1791.51	1761.54	1774.54	1808.79	1814.4	1796.73	1826.35	1685.27	1731.73	1770.08	1846.98	1861.61	1867.97	1707.74	1703.25	1744.77	1771.05	1821.19	1800.31
485.919006	1697.29	1666.9	1783.18	1726.24	1776.07	1792.21	1802.42	1813.67	1821.07	1695.03	1691.04	1811.08	1691.69	1789.8	1831.6	1697.6	1740.23	1749.83	1733.62	1717	1768.04	1764.89	1791.82	1839.84	1853.94	1877.75	1793.88	1703.85	1717.17	1750.04	1791.48	1760.23	1773.63	1807.13	1812.27	1794.64	1827.36	1682.47	1731.2	1769.15	1846.4	1860.8	1868.59	1707.43	1708.14	1740.92	1771.55	1821.71	1803.06
486.414001	1696.34	1668.05	1785.4	1724.8	1776.25	1791.87	1804.25	1812.63	1821.7	1692.6	1692.27	1810.99	1692.56	1790.16	1832.52	1698.37	1741.19	1752.31	1734.54	1714.95	1769.18	1767.05	1793.71	1843.44	1853.26	1880.31	1791.61	1704.05	1716.29	1749.55	1795.91	1764.42	1778.7	1812.19	1815.78	1796.08	1831.47	1683.07	1731.69	1771.38	1848.65	1859.95	1871.21	1709.17	1705.75	1743.5	1775.87	1820.74	1803.29
486.908997	1699.26	1669.46	1784.85	1727.71	1777	1790.19	1801.48	1812.81	1825	1691.43	1691.46	1810.48	1689.67	1788.73	1831.64	1697.11	1742.69	1751.16	1734.77	1716.9	1771.5	1766.68	1794.51	1844.28	1853.79	1879.92	1793.78	1704.13	1717.89	1753.68	1794.22	1764.06	1772.52	1810.59	1816.41	1790.32	1829.2	1684.28	1731.73	1772.52	1849.47	1864.85	1867.71	1712.84	1705.01	1743.59	1775.05	1821.18	1803.73
487.404999	1696.46	1666.7	1784.23	1726.09	1777.72	1791.55	1802.61	1815.62	1825.78	1693.93	1689.78	1809.45	1691.1	1790.13	1836.08	1699.43	1742.54	1752.17	1733.82	1717	1768.85	1767.05	1792.89	1843.43	1858.64	1880.41	1792.4	1704.59	1720.31	1751.81	1793.41	1765.12	1776.37	1814.88	1816.2	1795.76	1829.35	1682.13	1730.82	1771.62	1851.11	1863.77	1870.23	1711.35	1706.67	1742.19	1773.13	1824.57	1803.98
487.899994	1699.04	1670.52	1783.77	1727.9	1773.77	1791.69	1806.54	1818.66	1824.77	1693.7	1691.73	1810.93	1693.31	1789	1834.4	1696.88	1741.87	1751.45	1733.99	1716.79	1773.52	1766.56	1797.05	1843.27	1856.15	1878.51	1793.63	1704.74	1719.21	1752.42	1796.49	1763.24	1774.72	1811.72	1818.04	1795.84	1828.02	1687.41	1734.4	1768.33	1850.53	1860.94	1864.7	1713.16	1709.68	1743	1772.52	1825.36	1804.85
488.394989	1699.37	1669.09	1784.01	1727.65	1775.73	1793.9	1800.93	1813.01	1822.25	1693.78	1691.6	1809.34	1692.5	1789.71	1830.36	1698.06	1741.97	1750.23	1735.46	1717.89	1770.39	1765.29	1794.26	1844.95	1854.02	1878.75	1793.2	1707.68	1720.16	1753.16	1793.33	1763	1774.46	1812.38	1815.67	1795.27	1830.46	1685.98	1733.16	1770.73	1847.28	1863.57	1869.32	1712.24	1705.92	1744.49	1775.95	1821.57	1805.74
488.890015	1700.55	1667.85	1783.56	1727.04	1771.96	1792.72	1804.13	1816.88	1821.06	1693.18	1692.58	1810.92	1690.78	1788.68	1837.39	1699.07	1739.78	1753.72	1736.32	1715.49	1771.53	1766.58	1792.73	1841.2	1857.55	1877.99	1795.59	1706.19	1719.21	1749.56	1793.25	1761.78	1775.46	1812.92	1815.61	1791.48	1828.35	1685.6	1732.61	1767.49	1847.35	1863.28	1866.91	1709.92	1704.92	1745.09	1776.32	1825.95	1802.17
489.385010	1698.42	1667.93	1786.1	1727.16	1776.4	1790.51	1798.81	1814.53	1819.89	1693.78	1689.4	1814.89	1692.53	1791.32	1837.09	1698.75	1742.89	1754.26	1735.85	1716.61	1771.83	1768.96	1796.52	1842.17	1856.35	1878.78	1792.95	1704.59	1718.38	1750.23	1793.93	1766.65	1775.55	1811.8	1815.56	1797.09	1825.9	1684.1	1730.89	1768.97	1849.8	1864.79	1868.22	1712.28	1707.53	1748.04	1775.05	1825.3	1802.43
489.881012	1698.89	1669.85	1784.83	1728.13	1777.57	1789.89	1799.8	1816.68	1825.43	1693.44	1695.17	1811.33	1692.41	1789.42	1833.41	1698.34	1742.87	1753.77	1734.64	1720.14	1771.82	1766.63	1796.5	1843.2	1855.39	1878.12	1796.89	1701.72	1719.2	1751.89	1795.09	1766.42	1775.83	1808.13	1813.03	1792.31	1829.81	1686.01	1733.65	1771.37	1846.85	1865.1	1868.69	1709.69	1708.68	1744.67	1774.83	1822.35	1802.46
490.376007	1695.23	1667.52	1783.61	1727.61	1773.8	1791.37	1804.78	1816.36	1823.52	1693.05	1690.88	1810.46	1690.2	1787.12	1831.81	1695.1	1740.29	1752.82	1734.9	1720.02	1770.93	1769.01	1799.26	1843.79	1855.38	1879.77	1792.7	1704.29	1720.58	1753.78	1795.94	1766.52	1777.1	1809.24	1816.01	1793.82	1827.8	1686.48	1731.62	1772.68	1846.51	1867.06	1867.26	1712	1703.42	1741.77	1775.47	1821.18	1802.3
490.871002	1697.28	1668.45	1783.58	1727.92	1776.29	1793.71	1805.31	1816.88	1823.05	1692.23	1694.42	1810.72	1692.61	1790.94	1838.54	1698.05	1741.66	1751.71	1736.13	1720.76	1769.84	1768.46	1796.05	1844.3	1856.89	1878.63	1792.28	1704.49	1721.27	1753.16	1795.36	1764.48	1772.32	1812.58	1820.05	1795.3	1829.48	1682.17	1734.1	1774.19	1849.6	1864.21	1871.11	1712.64	1704.78	1743.5	1774.38	1826.8	1806.24
491.365997	1699.35	1667.39	1782.84	1729.44	1772.51	1793.55	1804.68	1817.36	1821.97	1691.78	1690.71	1813.75	1691.95	1790.87	1836.91	1698.21	1740	1750.18	1735.16	1718.28	1767.74	1766.72	1795.41	1840.98	1856.93	1879.15	1793.18	1702.58	1720.18	1750.57	1790.22	1762.67	1775.16	1811.8	1816.57	1796.22	1830.76	1685.19	1734.73	1773.88	1853.89	1867.11	1868.32	1712.27	1705.99	1744.85	1775.67	1825.28	1805.87
491.860992	1698.15	1668.43	1784.21	1726.48	1774.77	1791.38	1800.95	1814.44	1820.06	1691.97	1689.1	1810.4	1691.35	1787.64	1832.9	1699.56	1741.5	1749.56	1736.73	1720.08	1767.74	1769.51	1795.67	1845.89	1859.19	1880.45	1793.7	1707.46	1718.02	1752.62	1797.56	1765.17	1775.57	1811.49	1817.98	1797.28	1830.69	1686.17	1733.05	1770.98	1851.05	1867.28	1868.76	1713.46	1708.7	1742.39	1773.75	1825.2	1804.39
492.356995	1698.11	1667.51	1786.09	1727.92	1777.97	1795.82	1803.97	1817.97	1825	1694.17	1691.57	1813.46	1693.05	1789.57	1835.47	1696.81	1739.47	1751.7	1734.59	1718.73	1774.43	1769.31	1797.26	1844.73	1856.7	1883.37	1792.57	1703.44	1719.55	1754.36	1795.33	1760.03	1777.16	1813.86	1816.91	1796.67	1832.63	1684.99	1731.91	1770.66	1850.13	1866.72	1868.3	1710.29	1706.08	1743.24	1773.7	1823.57	1806.59
492.851990	1699.23	1668.28	1782.76	1729.11	1778.4	1795.68	1804.44	1818.99	1825.96	1689.6	1691.95	1816.02	1694.32	1790.13	1835.01	1699.95	1744.1	1752.16	1735.3	1718.23	1769.12	1769.26	1795.24	1846.49	1856.84	1883.01	1796.09	1703.63	1719.74	1752.68	1797.08	1764.38	1776.48	1814.32	1817.16	1796.17	1830.12	1686.52	1735.82	1770.98	1849.3	1868.5	1868.44	1713.27	1706.61	1743.64	1776.7	1826.77	1803.94
493.346985	1697.98	1666.81	1782.4	1727.13	1782.67	1796.75	1804.68	1819.03	1826.75	1694.65	1691.73	1816.49	1694.68	1787.29	1831.97	1695.84	1739.02	1751.2	1737.8	1717.99	1769.28	1766.21	1792.56	1844.9	1855.57	1883.15	1796.24	1705.17	1720.61	1752.66	1796.08	1762.13	1777.43	1811.48	1815.12	1796.93	1830.14	1687.07	1733.86	1769.82	1850.09	1867.74	1870.35	1709.69	1706.15	1743.43	1775.23	1823.85	1805.56
[truncated: 6,286 more rows]
[truncated: 894 more columns]
