# Supplementary material for: Glucokinase activity controls peripherally located subpopulations of β-cells that lead islet Ca2+ oscillations
Source: eLife. 2025 Feb 12;13:RP103068. doi: 10.7554/eLife.103068 (PMC11820133; doi:10.7554/eLife.103068)
Supplement: Source data 3. [file elife-103068-data3.zip]

Archive with 8 entries (8 files):
- EJ155 10G F11-1_Statistics/EJ155 10G F11-1_Detailed.csv
- EJ155 10G F11-1_Statistics/EJ155 10G F11-1_Plot.csv
- EJ155 10G F12-1_Statistics/EJ155 10G F12-1_Detailed.csv
- EJ155 10G F12-1_Statistics/EJ155 10G F12-1_Plot.csv
- EJ155 10G F13-1_Statistics/EJ155 10G F13-1_Detailed.csv
- EJ155 10G F13-1_Statistics/EJ155 10G F13-1_Plot.csv
- EJ155 10G F14-1_Statistics/EJ155 10G F14-1_Detailed.csv
- EJ155 10G F14-1_Statistics/EJ155 10G F14-1_Plot.csv
