# Supplementary material for: Glucokinase activity controls peripherally located subpopulations of β-cells that lead islet Ca2+ oscillations
Source: eLife. 2025 Feb 12;13:RP103068. doi: 10.7554/eLife.103068 (PMC11820133; doi:10.7554/eLife.103068)
Supplement: Source data 3. [file elife-103068-data3.zip › EJ155 10G F11-1_Statistics/EJ155 10G F11-1_Detailed.csv]

Detailed
====================
Position X	Position Y	Position Z	Unit	Category	Collection	Time	ID
163.125	64.3323	-64	µm	Spot	Position	1	0
152.506	75.2446	-64	µm	Spot	Position	1	1
142.357	77.1203	-61.5	µm	Spot	Position	1	7
163.954	81.3045	-60.1945	µm	Spot	Position	1	8
154.576	54.2764	-56.2877	µm	Spot	Position	1	10
157.388	66.3806	-56.1913	µm	Spot	Position	1	12
145.934	72.4832	-56.0741	µm	Spot	Position	1	14
119.803	82.8659	-55.4783	µm	Spot	Position	1	15
160.058	43.3594	-51.2246	µm	Spot	Position	1	18
137.536	52.331	-50.6932	µm	Spot	Position	1	19
132.945	57.8331	-52.8175	µm	Spot	Position	1	20
136.026	71.8805	-50.922	µm	Spot	Position	1	22
164.381	72.5089	-51.7777	µm	Spot	Position	1	23
147.013	33.8213	-48.012	µm	Spot	Position	1	26
133.422	41.8523	-46.4633	µm	Spot	Position	1	28
130.185	65.6586	-47.0131	µm	Spot	Position	1	30
115.103	67.1358	-47.3677	µm	Spot	Position	1	31
154.206	72.9785	-48.7131	µm	Spot	Position	1	32
127.973	77.1145	-48.9315	µm	Spot	Position	1	33
111.675	81.0708	-46.6565	µm	Spot	Position	1	34
128.16	51.8953	-43.1205	µm	Spot	Position	1	36
147.963	69.0395	-42.8824	µm	Spot	Position	1	37
132.613	74.2827	-43.7421	µm	Spot	Position	1	38
147.789	77.3827	-43.28	µm	Spot	Position	1	39
142.556	41.2709	-40.0833	µm	Spot	Position	1	42
111.437	50.992	-38.3158	µm	Spot	Position	1	43
151.342	54.4218	-40.3064	µm	Spot	Position	1	44
135.611	55.3455	-41.104	µm	Spot	Position	1	45
160.982	54.8403	-39.9812	µm	Spot	Position	1	46
120.369	56.0631	-40.1605	µm	Spot	Position	1	47
124.233	73.7305	-40.4222	µm	Spot	Position	1	48
158.377	23.8277	-37.6982	µm	Spot	Position	1	52
148.719	30.7092	-35.4561	µm	Spot	Position	1	53
135.232	36.1512	-37.5886	µm	Spot	Position	1	54
154.052	45.441	-36.355	µm	Spot	Position	1	55
119.531	46.8979	-35.8727	µm	Spot	Position	1	56
152.204	57.4383	-35.1939	µm	Spot	Position	1	57
133.386	64.7221	-34.4669	µm	Spot	Position	1	58
107.885	73.3809	-36.6752	µm	Spot	Position	1	59
164.592	76.5627	-34.9382	µm	Spot	Position	1	60
144.99	81.9916	-37.1491	µm	Spot	Position	1	61
109.205	83.0976	-35.4155	µm	Spot	Position	1	62
115.622	72.3546	-31.0045	µm	Spot	Position	1	64
150.177	73.4183	-32.7752	µm	Spot	Position	1	65
130.209	81.2392	-32.0625	µm	Spot	Position	1	66
145.444	37.5106	-26.1988	µm	Spot	Position	1	68
126.809	39.351	-26.9905	µm	Spot	Position	1	69
105.04	57.9256	-27.1216	µm	Spot	Position	1	70
155.211	14.6973	-24.9707	µm	Spot	Position	1	72
117.928	39.3518	-25.3947	µm	Spot	Position	1	73
132.973	42.2666	-23.3226	µm	Spot	Position	1	74
155.882	43.8356	-25.257	µm	Spot	Position	1	75
114.952	54.698	-23.7932	µm	Spot	Position	1	76
143.072	56.995	-24.9925	µm	Spot	Position	1	77
96.332	60.5005	-23.0263	µm	Spot	Position	1	78
128.26	67.3959	-24.1733	µm	Spot	Position	1	79
106.618	69.2924	-22.7426	µm	Spot	Position	1	80
144.721	81.4395	-24.1689	µm	Spot	Position	1	81
131.75	25.4131	-18.3172	µm	Spot	Position	1	82
164.887	29.9266	-20.5037	µm	Spot	Position	1	83
150.269	31.0916	-19.7169	µm	Spot	Position	1	84
147.216	42.9819	-21.3699	µm	Spot	Position	1	85
161.218	51.9423	-19.6814	µm	Spot	Position	1	86
126.303	63.4681	-21.4571	µm	Spot	Position	1	87
156.774	79.1393	-18.5595	µm	Spot	Position	1	89
135.692	81.5303	-20.6524	µm	Spot	Position	1	90
159.75	23.7293	-16.0939	µm	Spot	Position	1	91
128.038	46.8064	-14.7213	µm	Spot	Position	1	92
98.9645	64.0804	-15.9425	µm	Spot	Position	1	93
109.156	69.588	-14.7699	µm	Spot	Position	1	94
166.607	69.8731	-14.8469	µm	Spot	Position	1	95
118.795	71.6669	-15.6814	µm	Spot	Position	1	96
137.642	37.9687	-10.6564	µm	Spot	Position	1	98
128.281	53.9832	-11.2096	µm	Spot	Position	1	101
90.099	68.873	-12.9142	µm	Spot	Position	1	102
133.689	71.1788	-12.8228	µm	Spot	Position	1	103
151.949	71.0666	-13.0902	µm	Spot	Position	1	104
99.371	46.6182	-6.68258	µm	Spot	Position	1	105
130.982	48.1777	-6.29135	µm	Spot	Position	1	106
163.984	60.5158	-7.43912	µm	Spot	Position	1	107
101.605	77.4872	-7.05861	µm	Spot	Position	1	108
118.451	82.0088	-9.13405	µm	Spot	Position	1	109
151.516	83.0649	-7.09503	µm	Spot	Position	1	111
142.39	25.667	-3.6896	µm	Spot	Position	1	112
125.239	40.4708	-2.57617	µm	Spot	Position	1	113
161.679	44.6438	-2.69231	µm	Spot	Position	1	115
106.757	47.0534	-4.18865	µm	Spot	Position	1	116
118.505	49.3524	-4.33874	µm	Spot	Position	1	117
142.534	57.3067	-3.84161	µm	Spot	Position	1	118
143.271	68.3986	-3.23862	µm	Spot	Position	1	120
91.2192	80.107	-3.66695	µm	Spot	Position	1	121
170.788	62.5939	-64	µm	Spot	Position	1	122
169.833	69.7674	-59.4549	µm	Spot	Position	1	129
171.095	53.2867	-56.3741	µm	Spot	Position	1	135
186.093	61.5445	-56.8071	µm	Spot	Position	1	136
190.426	74.5286	-56.5137	µm	Spot	Position	1	139
207.02	80.9686	-55.7556	µm	Spot	Position	1	140
170.741	81.5785	-54.4617	µm	Spot	Position	1	141
182.101	38.5117	-51.6352	µm	Spot	Position	1	148
205.095	46.3655	-51.479	µm	Spot	Position	1	149
189.581	47.1362	-52.812	µm	Spot	Position	1	150
207.51	65.4209	-52.4173	µm	Spot	Position	1	152
212.233	40.1	-46.6963	µm	Spot	Position	1	160
195.422	53.0893	-48.2835	µm	Spot	Position	1	161
169.119	59.1636	-48.8542	µm	Spot	Position	1	162
179.141	65.4708	-48.8325	µm	Spot	Position	1	163
207.504	73.0352	-47.8491	µm	Spot	Position	1	164
166.878	26.3683	-43.851	µm	Spot	Position	1	168
192.01	36.0422	-42.4053	µm	Spot	Position	1	169
179.799	36.5737	-42.737	µm	Spot	Position	1	170
194.004	43.339	-43.6465	µm	Spot	Position	1	171
172.761	48.8269	-45.2755	µm	Spot	Position	1	172
214.555	51.2032	-43.0467	µm	Spot	Position	1	173
194.494	58.8096	-43.8654	µm	Spot	Position	1	174
224.326	63.5339	-42.1568	µm	Spot	Position	1	175
195.136	72.1242	-43.3412	µm	Spot	Position	1	176
225.669	75.212	-42.7118	µm	Spot	Position	1	177
187.985	77.43	-45.1488	µm	Spot	Position	1	178
199.225	82.5634	-43.5492	µm	Spot	Position	1	179
217.556	33.6623	-39.7992	µm	Spot	Position	1	180
168.728	34.9713	-39.5696	µm	Spot	Position	1	181
213.659	65.8727	-40.0784	µm	Spot	Position	1	182
207.216	78.2868	-40.8112	µm	Spot	Position	1	183
190.567	22.5692	-34.9795	µm	Spot	Position	1	185
178.358	23.9231	-36.2943	µm	Spot	Position	1	186
202.942	63.022	-35.0083	µm	Spot	Position	1	187
181.758	74.9168	-37.5411	µm	Spot	Position	1	188
174.344	22.3757	-30.2795	µm	Spot	Position	1	189
218.196	41.5104	-33.5511	µm	Spot	Position	1	190
186.199	44.5945	-32.9865	µm	Spot	Position	1	191
175.006	45.6538	-31.078	µm	Spot	Position	1	192
204.246	51.44	-31.6077	µm	Spot	Position	1	193
185.635	52.9089	-31.4778	µm	Spot	Position	1	194
216.672	53.2821	-31.882	µm	Spot	Position	1	195
231.005	53.2468	-33.5793	µm	Spot	Position	1	196
185.495	61.601	-30.8044	µm	Spot	Position	1	198
170.658	72.7952	-32.6137	µm	Spot	Position	1	199
234.509	80.1571	-32.5053	µm	Spot	Position	1	200
202.115	29.0925	-26.9496	µm	Spot	Position	1	202
167.836	33.3625	-28.377	µm	Spot	Position	1	203
181.321	39.3105	-26.6627	µm	Spot	Position	1	204
196.95	70.8348	-29.3842	µm	Spot	Position	1	205
223.461	74.04	-27.3237	µm	Spot	Position	1	206
177.164	25.8586	-24.3365	µm	Spot	Position	1	210
221.742	41.7153	-23.5522	µm	Spot	Position	1	213
201.164	52.3565	-23.5202	µm	Spot	Position	1	214
225.856	56.8204	-22.6698	µm	Spot	Position	1	215
167.265	61.7035	-23.3434	µm	Spot	Position	1	216
230.063	63.8601	-23.1034	µm	Spot	Position	1	217
212.981	65.0925	-23.8771	µm	Spot	Position	1	218
198.56	77.4927	-23.494	µm	Spot	Position	1	219
214.879	24.0335	-21.2566	µm	Spot	Position	1	221
170.778	53.4675	-20.8537	µm	Spot	Position	1	224
186.227	54.2116	-21.6155	µm	Spot	Position	1	225
206.352	58.6894	-18.5719	µm	Spot	Position	1	226
241.538	61.9217	-19.6138	µm	Spot	Position	1	227
182.238	67.5988	-20.2006	µm	Spot	Position	1	228
208.731	68.4837	-20.7837	µm	Spot	Position	1	229
182.23	78.3732	-19.0603	µm	Spot	Position	1	230
189.728	11.0907	-16.103	µm	Spot	Position	1	231
183.425	44.3651	-14.5804	µm	Spot	Position	1	234
176.512	58.7283	-14.8214	µm	Spot	Position	1	237
202.874	59.7905	-15.2698	µm	Spot	Position	1	238
217.724	73.8319	-17.3464	µm	Spot	Position	1	239
241.84	75.7868	-14.8177	µm	Spot	Position	1	240
193.694	82.7834	-16.8786	µm	Spot	Position	1	241
189.56	18.2566	-12.8365	µm	Spot	Position	1	242
199.852	20.1714	-10.9025	µm	Spot	Position	1	243
185.574	28.6969	-10.434	µm	Spot	Position	1	245
210.393	66.3769	-12.4776	µm	Spot	Position	1	246
232.521	70.5469	-11.0501	µm	Spot	Position	1	247
179.492	71.0981	-10.4735	µm	Spot	Position	1	248
227.093	25.6197	-6.45219	µm	Spot	Position	1	252
170.3	40.7411	-8.59347	µm	Spot	Position	1	253
204.279	41.1312	-7.90687	µm	Spot	Position	1	254
234.136	54.6149	-8.73542	µm	Spot	Position	1	257
193.675	71.1173	-8.24572	µm	Spot	Position	1	258
167.667	78.512	-7.00734	µm	Spot	Position	1	259
215.398	79.988	-7.83985	µm	Spot	Position	1	260
217.67	38.8601	-5.36581	µm	Spot	Position	1	265
191.13	60.8013	-3.19344	µm	Spot	Position	1	268
140.026	88.8443	-60.5892	µm	Spot	Position	1	279
153.791	102.694	-56.2625	µm	Spot	Position	1	280
166.407	117.135	-55.6325	µm	Spot	Position	1	281
148.607	86.5202	-52.5768	µm	Spot	Position	1	282
117.554	88.6953	-51.847	µm	Spot	Position	1	283
114.303	96.5448	-50.6884	µm	Spot	Position	1	284
131.424	100.935	-51.4636	µm	Spot	Position	1	285
124.005	107.183	-53.4646	µm	Spot	Position	1	286
163.391	108.393	-50.8901	µm	Spot	Position	1	287
155.383	97.235	-48.1404	µm	Spot	Position	1	290
119.067	98.6545	-46.9706	µm	Spot	Position	1	291
140.262	120.367	-48.3406	µm	Spot	Position	1	293
154.55	130.718	-49.4959	µm	Spot	Position	1	294
160.229	83.9126	-42.7984	µm	Spot	Position	1	296
147.896	87.2881	-42.5233	µm	Spot	Position	1	297
126.781	90.582	-42.4426	µm	Spot	Position	1	298
113.93	97.1627	-45.0583	µm	Spot	Position	1	299
112.804	106.35	-43.5223	µm	Spot	Position	1	300
148.806	129.149	-43.2214	µm	Spot	Position	1	301
141.404	130.622	-43.7891	µm	Spot	Position	1	302
163.78	130.607	-43.928	µm	Spot	Position	1	303
116.689	103.644	-40.6797	µm	Spot	Position	1	304
144.303	112.389	-38.4544	µm	Spot	Position	1	305
133.992	117.327	-40.9631	µm	Spot	Position	1	306
150.409	125.481	-39.5293	µm	Spot	Position	1	307
136.481	126.773	-38.7668	µm	Spot	Position	1	308
127.951	86.873	-35.4595	µm	Spot	Position	1	310
146.573	93.4631	-35.9354	µm	Spot	Position	1	311
103.204	98.4772	-34.2134	µm	Spot	Position	1	312
155.877	105.802	-35.5891	µm	Spot	Position	1	313
110.231	107.789	-34.5288	µm	Spot	Position	1	314
122.325	116.735	-36.6878	µm	Spot	Position	1	315
141.279	135.256	-35.5413	µm	Spot	Position	1	317
157.301	144.816	-36.3027	µm	Spot	Position	1	318
139.659	104.275	-32.507	µm	Spot	Position	1	319
122.278	112.636	-32.4102	µm	Spot	Position	1	320
159.014	117.627	-32.5506	µm	Spot	Position	1	321
157.403	131.589	-32.0031	µm	Spot	Position	1	322
104.562	86.9721	-29.254	µm	Spot	Position	1	323
134.794	89.542	-28.3953	µm	Spot	Position	1	324
109.11	92.191	-26.872	µm	Spot	Position	1	325
127.842	105.923	-29.3337	µm	Spot	Position	1	326
105.264	113.671	-27.4385	µm	Spot	Position	1	327
145.351	116.799	-27.5803	µm	Spot	Position	1	328
120.889	124.694	-28.1395	µm	Spot	Position	1	329
135.137	133.64	-28.7794	µm	Spot	Position	1	330
145.862	143.368	-28.1764	µm	Spot	Position	1	331
162.075	96.4454	-24.9804	µm	Spot	Position	1	333
120.983	101.035	-25.2572	µm	Spot	Position	1	334
149.297	110.485	-23.1049	µm	Spot	Position	1	335
161.389	110.797	-23.9999	µm	Spot	Position	1	336
127.01	115.835	-23.4355	µm	Spot	Position	1	337
141.375	122.264	-22.6305	µm	Spot	Position	1	338
127.115	131.118	-23.5399	µm	Spot	Position	1	339
157.14	133.105	-22.7111	µm	Spot	Position	1	340
131.676	144.346	-22.8585	µm	Spot	Position	1	341
166.599	145.029	-23.7988	µm	Spot	Position	1	342
117.859	96.625	-21.8161	µm	Spot	Position	1	343
96.4859	116.361	-19.582	µm	Spot	Position	1	344
156.164	123.838	-21.5696	µm	Spot	Position	1	345
133.489	125.449	-20.1377	µm	Spot	Position	1	346
141.787	154.006	-18.7631	µm	Spot	Position	1	347
141.559	101.538	-15.1997	µm	Spot	Position	1	349
164.286	104.546	-17.4536	µm	Spot	Position	1	350
106.11	113.178	-15.2214	µm	Spot	Position	1	351
118.325	114.241	-16.7416	µm	Spot	Position	1	352
155.324	116.693	-15.6262	µm	Spot	Position	1	353
132.557	121.928	-15.8015	µm	Spot	Position	1	354
113.812	138.505	-14.7907	µm	Spot	Position	1	355
162.31	140.883	-14.4303	µm	Spot	Position	1	356
155.395	142.561	-15.8206	µm	Spot	Position	1	357
155.748	150.967	-15.4698	µm	Spot	Position	1	358
129.492	94.4428	-11.5995	µm	Spot	Position	1	359
94.6482	106.381	-11.4817	µm	Spot	Position	1	360
130.851	106.42	-12.9965	µm	Spot	Position	1	361
140.581	109.158	-10.5257	µm	Spot	Position	1	362
124.035	124.613	-10.8986	µm	Spot	Position	1	364
106.171	128.825	-13.7384	µm	Spot	Position	1	365
151.255	129.183	-12.5905	µm	Spot	Position	1	366
123.816	134.768	-12.3676	µm	Spot	Position	1	367
149.885	137.513	-11.2313	µm	Spot	Position	1	368
144.291	84.5105	-7.48994	µm	Spot	Position	1	369
115.534	90.3388	-8.02795	µm	Spot	Position	1	370
156.174	90.4176	-8.57119	µm	Spot	Position	1	371
124.711	100.789	-6.74151	µm	Spot	Position	1	372
97.9695	101.007	-8.28795	µm	Spot	Position	1	373
108.47	103.331	-8.44004	µm	Spot	Position	1	374
146.931	108.689	-7.43851	µm	Spot	Position	1	375
123.306	109.298	-6.98144	µm	Spot	Position	1	376
101.023	125.288	-8.39833	µm	Spot	Position	1	378
110.142	132.14	-6.89238	µm	Spot	Position	1	379
133.6	135.865	-7.58558	µm	Spot	Position	1	380
128.397	143.443	-7.27508	µm	Spot	Position	1	381
147.379	151.952	-6.98912	µm	Spot	Position	1	382
96.3848	86.6941	-4.275	µm	Spot	Position	1	383
149.646	89.2014	-3.6194	µm	Spot	Position	1	384
118.266	90.3166	-3.93571	µm	Spot	Position	1	385
100.818	106.368	-4.30743	µm	Spot	Position	1	388
159.533	108.044	-4.34608	µm	Spot	Position	1	389
127.226	119.136	-5.40578	µm	Spot	Position	1	390
110.509	140.802	-4.51571	µm	Spot	Position	1	391
118.985	146.032	-4.51008	µm	Spot	Position	1	392
196.5	90.1654	-56.699	µm	Spot	Position	1	395
181.44	104.886	-57.3448	µm	Spot	Position	1	396
192.311	114.238	-54.773	µm	Spot	Position	1	397
171.343	89.5658	-51.0943	µm	Spot	Position	1	398
178.356	96.9067	-52.9939	µm	Spot	Position	1	400
202.651	103.271	-50.158	µm	Spot	Position	1	401
178.121	126.722	-50.6296	µm	Spot	Position	1	403
207.905	87.7	-47.8651	µm	Spot	Position	1	405
222.488	92.2543	-48.4281	µm	Spot	Position	1	406
186.177	101.589	-47.9305	µm	Spot	Position	1	407
213.431	104.954	-47.2512	µm	Spot	Position	1	408
181.541	120.651	-47.0713	µm	Spot	Position	1	409
221.368	85.3522	-43.1968	µm	Spot	Position	1	410
178.575	89.3565	-45.5446	µm	Spot	Position	1	411
220.036	98.8415	-43.5575	µm	Spot	Position	1	412
172.767	130.739	-45.8014	µm	Spot	Position	1	414
200.664	131.733	-43.37	µm	Spot	Position	1	415
171.113	87.25	-38.6957	µm	Spot	Position	1	416
186.362	99.1711	-40.4254	µm	Spot	Position	1	417
204.86	99.642	-39.7409	µm	Spot	Position	1	418
179.531	110.435	-39.4564	µm	Spot	Position	1	420
188.442	111.544	-40.9982	µm	Spot	Position	1	421
209.527	113.879	-40.1845	µm	Spot	Position	1	423
180.629	130.045	-40.4793	µm	Spot	Position	1	426
186.779	87.9032	-34.0626	µm	Spot	Position	1	427
202.946	88.1528	-35.3068	µm	Spot	Position	1	428
215.774	93.421	-36.6881	µm	Spot	Position	1	429
182.144	101.219	-35.6611	µm	Spot	Position	1	430
210.52	102.859	-35.0571	µm	Spot	Position	1	431
171.384	104.671	-37.6464	µm	Spot	Position	1	432
198.469	118.426	-37.5351	µm	Spot	Position	1	433
211.071	119.108	-34.2912	µm	Spot	Position	1	434
203.087	133.494	-36.4745	µm	Spot	Position	1	435
176.927	136.406	-35.3445	µm	Spot	Position	1	436
166.856	141.786	-35.6566	µm	Spot	Position	1	437
193.652	106.403	-30.8267	µm	Spot	Position	1	440
174.068	107.251	-32.3666	µm	Spot	Position	1	441
190.465	123.979	-32.8755	µm	Spot	Position	1	442
171.804	127.302	-32.714	µm	Spot	Position	1	443
184.57	137.477	-32.6763	µm	Spot	Position	1	446
234.023	91.2109	-28.4437	µm	Spot	Position	1	448
214.677	112.393	-29.2994	µm	Spot	Position	1	450
181.303	123.426	-27.56	µm	Spot	Position	1	452
198.939	96.2288	-25.348	µm	Spot	Position	1	453
209.594	106.689	-22.9362	µm	Spot	Position	1	454
234.243	109.224	-23.8819	µm	Spot	Position	1	455
204.011	116.393	-22.5134	µm	Spot	Position	1	456
170.576	118.495	-24.3338	µm	Spot	Position	1	457
179.803	123.793	-22.6117	µm	Spot	Position	1	458
193.746	133.937	-24.699	µm	Spot	Position	1	459
194.256	149.311	-25.0893	µm	Spot	Position	1	461
185.482	151.859	-23.2206	µm	Spot	Position	1	462
198.172	89.1388	-18.6357	µm	Spot	Position	1	463
191.333	90.7488	-20.3199	µm	Spot	Position	1	464
190.353	107.452	-20.6368	µm	Spot	Position	1	467
169.284	115.949	-19.6798	µm	Spot	Position	1	468
211.193	119.653	-20.2058	µm	Spot	Position	1	469
222.935	125.392	-20.157	µm	Spot	Position	1	471
167.789	130.251	-20.5971	µm	Spot	Position	1	472
209.802	131.182	-20.2766	µm	Spot	Position	1	473
186.275	145.037	-20.4237	µm	Spot	Position	1	474
176.433	148.734	-19.152	µm	Spot	Position	1	475
167.061	154.09	-18.524	µm	Spot	Position	1	476
174.501	85.8973	-16.6902	µm	Spot	Position	1	477
231.275	89.474	-15.1108	µm	Spot	Position	1	478
246.559	89.7042	-17.9419	µm	Spot	Position	1	479
222.411	115.722	-14.5222	µm	Spot	Position	1	481
202.505	134.058	-16.0906	µm	Spot	Position	1	482
226.333	135.159	-15.9252	µm	Spot	Position	1	483
188.169	136.591	-14.6528	µm	Spot	Position	1	484
171.563	142.902	-14.8501	µm	Spot	Position	1	485
186.539	155.41	-17.7885	µm	Spot	Position	1	486
189.956	85.7716	-10.0609	µm	Spot	Position	1	487
222.195	99.3804	-11.0541	µm	Spot	Position	1	488
197.436	102.341	-11.3504	µm	Spot	Position	1	489
180.747	106.484	-13.2863	µm	Spot	Position	1	490
211.976	112.906	-11.654	µm	Spot	Position	1	491
193.812	114.801	-10.868	µm	Spot	Position	1	492
216.149	142.054	-12.0743	µm	Spot	Position	1	495
208.173	143.752	-10.6973	µm	Spot	Position	1	496
178.388	148.636	-12.7231	µm	Spot	Position	1	497
199.506	87.8081	-7.89813	µm	Spot	Position	1	499
241.645	92.4309	-7.04907	µm	Spot	Position	1	501
238.387	110.687	-8.32252	µm	Spot	Position	1	502
215.572	122.839	-7.83598	µm	Spot	Position	1	505
229.521	129.663	-7.47977	µm	Spot	Position	1	506
191.181	153.434	-7.49987	µm	Spot	Position	1	507
191.385	84.5503	-4.22471	µm	Spot	Position	1	508
170.944	98.9037	-4.3037	µm	Spot	Position	1	510
220.114	98.4498	-4.49252	µm	Spot	Position	1	511
175.533	102.782	-2.66266	µm	Spot	Position	1	513
234.044	105.05	-4.3113	µm	Spot	Position	1	514
176.764	120.685	-3.75928	µm	Spot	Position	1	515
226.72	122.415	-3.97326	µm	Spot	Position	1	517
166.972	127.638	-2.46529	µm	Spot	Position	1	518
217.382	132.975	-4.7417	µm	Spot	Position	1	519
170.97	134.033	-4.02975	µm	Spot	Position	1	520
178.814	140.861	-4.67377	µm	Spot	Position	1	521
192.137	143.404	-2.32295	µm	Spot	Position	1	522
208.588	150.467	-2.39548	µm	Spot	Position	1	523
181.73	159.564	-4.39756	µm	Spot	Position	1	524
150.76	43.9816	-0.763477	µm	Spot	Position	1	532
112.903	55.6951	1.45935	µm	Spot	Position	1	533
127.456	67.621	0.467262	µm	Spot	Position	1	534
108.571	70.1537	0.0746231	µm	Spot	Position	1	535
95.0215	79.3008	-0.655857	µm	Spot	Position	1	536
148.281	79.4381	0.193115	µm	Spot	Position	1	537
123.579	33.8841	2.30801	µm	Spot	Position	1	540
132.951	38.7527	4.64026	µm	Spot	Position	1	541
116.415	41.8026	4.56075	µm	Spot	Position	1	542
94.3081	49.9275	3.98704	µm	Spot	Position	1	544
140.735	51.552	4.69844	µm	Spot	Position	1	545
107.704	56.2894	5.92736	µm	Spot	Position	1	546
128.779	61.8097	4.90663	µm	Spot	Position	1	548
166.025	67.9406	5.49382	µm	Spot	Position	1	549
106.027	75.3662	5.38696	µm	Spot	Position	1	550
88.1826	80.8662	5.38261	µm	Spot	Position	1	551
117.644	81.8568	4.47167	µm	Spot	Position	1	552
144.122	38.819	8.86841	µm	Spot	Position	1	553
96.6103	52.5913	7.81834	µm	Spot	Position	1	554
144.03	74.4983	6.70457	µm	Spot	Position	1	555
126.944	76.0753	7.69592	µm	Spot	Position	1	556
155.176	48.4275	13.453	µm	Spot	Position	1	559
148.172	49.6145	12.6258	µm	Spot	Position	1	560
114.422	56.6249	13.0781	µm	Spot	Position	1	561
166.249	61.1982	12.5302	µm	Spot	Position	1	562
115.094	63.7769	12.2432	µm	Spot	Position	1	563
158.129	77.8446	13.1622	µm	Spot	Position	1	564
94.5699	82.0975	13.4738	µm	Spot	Position	1	565
153.752	42.5487	16.1733	µm	Spot	Position	1	567
101.982	43.0184	14.984	µm	Spot	Position	1	568
136.238	44.1371	16.217	µm	Spot	Position	1	569
114.942	66.9855	17.4941	µm	Spot	Position	1	570
144.117	67.0869	15.6464	µm	Spot	Position	1	571
127.518	68.0461	15.2327	µm	Spot	Position	1	572
153.613	68.6096	17.4656	µm	Spot	Position	1	573
97.9136	71.5937	15.371	µm	Spot	Position	1	574
133.358	25.4502	21.4624	µm	Spot	Position	1	576
110.942	33.1077	20.1868	µm	Spot	Position	1	578
116.882	39.9065	21.1763	µm	Spot	Position	1	579
129.543	44.3229	21.1626	µm	Spot	Position	1	580
116.491	47.4634	19.2288	µm	Spot	Position	1	581
139.305	56.4553	20.0923	µm	Spot	Position	1	582
140.851	66.9845	20.0744	µm	Spot	Position	1	583
133.573	78.1098	21.1181	µm	Spot	Position	1	584
110.417	44.4234	22.8685	µm	Spot	Position	1	585
145.731	48.8926	24.7603	µm	Spot	Position	1	586
109.99	58.2484	23.2746	µm	Spot	Position	1	587
161.197	42.7987	27.7636	µm	Spot	Position	1	589
157.044	47.3643	28.3419	µm	Spot	Position	1	590
100.088	50.0396	28.3688	µm	Spot	Position	1	591
141.08	79.6148	28.5998	µm	Spot	Position	1	592
117.157	55.059	32.0328	µm	Spot	Position	1	594
131.05	65.0945	30.3775	µm	Spot	Position	1	597
110.206	81.9177	31.2546	µm	Spot	Position	1	599
126.645	83.106	30.7984	µm	Spot	Position	1	600
139.734	47.3394	35.0941	µm	Spot	Position	1	604
143.805	55.622	37.7093	µm	Spot	Position	1	606
111.715	59.4607	35.8404	µm	Spot	Position	1	607
117.346	70.1918	36.9347	µm	Spot	Position	1	608
126.624	42.274	40.4606	µm	Spot	Position	1	614
135.165	72.1692	39.6912	µm	Spot	Position	1	615
155.71	49.2964	47.3898	µm	Spot	Position	1	625
126.921	78.1584	49.618	µm	Spot	Position	1	628
134.145	79.6901	52.0683	µm	Spot	Position	1	637
120.187	63.045	57.9133	µm	Spot	Position	1	640
182.211	22.0471	1.38125	µm	Spot	Position	1	645
205.153	59.2856	1.38766	µm	Spot	Position	1	649
218.571	72.1229	-0.0951424	µm	Spot	Position	1	651
232.682	74.0263	-1.14078	µm	Spot	Position	1	652
208.409	47.7975	3.25064	µm	Spot	Position	1	654
192.207	80.3455	4.20824	µm	Spot	Position	1	658
241.542	61.5585	8.34404	µm	Spot	Position	1	665
186.962	74.9637	8.27972	µm	Spot	Position	1	666
213.561	76.3501	7.04402	µm	Spot	Position	1	667
203.025	37.1408	13.2654	µm	Spot	Position	1	674
222.484	37.2196	11.2029	µm	Spot	Position	1	675
172.568	45.6315	12.1425	µm	Spot	Position	1	676
191.455	48.3097	13.1428	µm	Spot	Position	1	678
218.9	56.5951	10.7433	µm	Spot	Position	1	679
201.995	61.3064	11.7081	µm	Spot	Position	1	680
230.591	80.7632	18.972	µm	Spot	Position	1	693
223.097	46.2065	23.9465	µm	Spot	Position	1	694
230.164	64.8173	22.641	µm	Spot	Position	1	696
211.55	67.2052	25.0977	µm	Spot	Position	1	697
191.617	71.5289	23.5813	µm	Spot	Position	1	698
167.906	72.3033	25.1611	µm	Spot	Position	1	699
167.595	55.0814	30.058	µm	Spot	Position	1	704
224.579	75.4597	31.4473	µm	Spot	Position	1	709
214.611	81.6637	36.3742	µm	Spot	Position	1	718
177.264	53.3637	39.5854	µm	Spot	Position	1	722
124.241	84.135	0.433357	µm	Spot	Position	1	755
156.441	84.7413	-1.03138	µm	Spot	Position	1	756
107.252	96.5362	-1.17421	µm	Spot	Position	1	757
136.621	96.8488	-0.00796509	µm	Spot	Position	1	758
127.774	106.99	-0.593235	µm	Spot	Position	1	759
142.651	107.406	-0.825592	µm	Spot	Position	1	760
92.6329	112.741	-1.34534	µm	Spot	Position	1	762
104.403	121.428	0.773643	µm	Spot	Position	1	763
153.169	126.138	1.33782	µm	Spot	Position	1	764
115.858	127.191	-0.272381	µm	Spot	Position	1	765
103.713	130.42	-0.373619	µm	Spot	Position	1	766
134.879	132.569	-0.6805	µm	Spot	Position	1	767
133.61	155.27	0.0537033	µm	Spot	Position	1	768
144.722	158.305	-0.810444	µm	Spot	Position	1	769
166.8	161.552	0.0826492	µm	Spot	Position	1	770
144.296	84.249	4.53407	µm	Spot	Position	1	771
124.506	88.301	5.47205	µm	Spot	Position	1	772
99.3296	93.1164	4.72827	µm	Spot	Position	1	773
165.322	101.763	2.94865	µm	Spot	Position	1	774
127.521	123.019	3.6174	µm	Spot	Position	1	775
118.283	123.497	4.10443	µm	Spot	Position	1	776
123.568	130.012	4.56217	µm	Spot	Position	1	777
146.419	134.859	4.97006	µm	Spot	Position	1	778
155.943	136.455	2.53268	µm	Spot	Position	1	779
135.763	145.663	5.4632	µm	Spot	Position	1	780
154.178	145.837	2.69221	µm	Spot	Position	1	781
160.826	153.249	3.92841	µm	Spot	Position	1	782
131.938	83.7256	9.50601	µm	Spot	Position	1	783
164.286	94.3478	8.44678	µm	Spot	Position	1	784
144.399	98.0502	8.27602	µm	Spot	Position	1	785
149.297	104.43	7.13735	µm	Spot	Position	1	786
110.883	108.864	7.20239	µm	Spot	Position	1	787
107.826	125.128	7.87694	µm	Spot	Position	1	789
112.294	137.405	9.14447	µm	Spot	Position	1	790
123.227	148.691	8.24108	µm	Spot	Position	1	791
113.744	86.6717	12.3311	µm	Spot	Position	1	792
111.014	99.2659	13.0218	µm	Spot	Position	1	794
120.803	100.123	13.3705	µm	Spot	Position	1	795
119.488	111.359	12.5467	µm	Spot	Position	1	796
96.2729	92.2851	15.4619	µm	Spot	Position	1	798
156.13	109.629	16.1399	µm	Spot	Position	1	799
92.2496	115.775	16.0222	µm	Spot	Position	1	800
112.119	120.302	16.0107	µm	Spot	Position	1	801
165.59	132.382	14.7177	µm	Spot	Position	1	802
133.747	136.137	16.5694	µm	Spot	Position	1	803
125.27	141.351	16.1038	µm	Spot	Position	1	804
158.967	162.4	14.914	µm	Spot	Position	1	807
152.553	83.88	20.1481	µm	Spot	Position	1	808
156.135	91.5671	21.2443	µm	Spot	Position	1	809
101.116	102.908	20.485	µm	Spot	Position	1	810
135.202	117.666	18.9034	µm	Spot	Position	1	813
126.034	122.215	19.181	µm	Spot	Position	1	814
155.634	124.344	18.986	µm	Spot	Position	1	815
117.765	143.265	19.371	µm	Spot	Position	1	816
108.843	88.1894	24.8808	µm	Spot	Position	1	817
101.341	94.938	24.379	µm	Spot	Position	1	818
132.671	96.8121	23.0582	µm	Spot	Position	1	819
127.237	139.721	23.7516	µm	Spot	Position	1	821
144.845	151.243	23.9125	µm	Spot	Position	1	822
164.553	84.6911	27.1022	µm	Spot	Position	1	823
153.865	86.0546	27.6873	µm	Spot	Position	1	824
132.936	87.8999	27.4173	µm	Spot	Position	1	825
107.936	99.3208	28.6981	µm	Spot	Position	1	827
111.989	104.662	27.831	µm	Spot	Position	1	828
154.737	107.784	27.9897	µm	Spot	Position	1	829
116.878	117.575	27.288	µm	Spot	Position	1	830
119.123	124.733	28.0676	µm	Spot	Position	1	831
135.405	131.208	28.1576	µm	Spot	Position	1	832
161.18	133.823	26.9184	µm	Spot	Position	1	833
160.256	147.961	27.0323	µm	Spot	Position	1	835
102.723	102.508	30.1765	µm	Spot	Position	1	838
141.37	128.082	32.9941	µm	Spot	Position	1	841
150.659	136.105	30.4594	µm	Spot	Position	1	842
107.312	136.219	32.4058	µm	Spot	Position	1	843
116.244	109.74	35.8724	µm	Spot	Position	1	849
123.787	122.9	36.3784	µm	Spot	Position	1	850
163.02	143.099	38.5513	µm	Spot	Position	1	856
162.116	99.1703	45.1031	µm	Spot	Position	1	860
141.64	93.7697	52.3227	µm	Spot	Position	1	872
124.08	93.4022	54.2742	µm	Spot	Position	1	876
203.326	146.341	0.898094	µm	Spot	Position	1	887
175.691	152.871	1.53191	µm	Spot	Position	1	888
208.001	97.7309	2.41126	µm	Spot	Position	1	890
217.502	106.072	4.22652	µm	Spot	Position	1	891
189.651	109.35	5.36306	µm	Spot	Position	1	892
208.928	126.719	3.26208	µm	Spot	Position	1	896
200.871	155.274	3.42156	µm	Spot	Position	1	900
186.506	93.5962	7.80743	µm	Spot	Position	1	901
180.101	102.74	9.38358	µm	Spot	Position	1	903
171.497	121.655	6.86641	µm	Spot	Position	1	905
196.387	137.896	7.92328	µm	Spot	Position	1	906
220.547	137.568	8.03281	µm	Spot	Position	1	907
184.515	143.713	6.70596	µm	Spot	Position	1	908
197.795	150.529	7.43792	µm	Spot	Position	1	909
176.507	152.096	7.53957	µm	Spot	Position	1	910
204.331	152.724	8.12798	µm	Spot	Position	1	911
204.499	104.373	10.4508	µm	Spot	Position	1	913
246.543	104.59	11.961	µm	Spot	Position	1	914
234.206	131.177	12.7909	µm	Spot	Position	1	916
209.181	133.914	13.3788	µm	Spot	Position	1	917
215.167	95.8044	16.1272	µm	Spot	Position	1	919
199.048	107.907	15.7222	µm	Spot	Position	1	921
185.934	132.718	15.4232	µm	Spot	Position	1	923
183.343	84.2904	18.4374	µm	Spot	Position	1	926
182.041	89.0366	20.3981	µm	Spot	Position	1	928
208.717	133.12	18.5023	µm	Spot	Position	1	934
196.442	155.408	19.8765	µm	Spot	Position	1	936
185.845	158.274	20.7718	µm	Spot	Position	1	937
168.848	158.873	21.9564	µm	Spot	Position	1	938
171.362	149.415	23.9674	µm	Spot	Position	1	944
216.803	100.217	26.9558	µm	Spot	Position	1	945
190.685	103.54	27.8503	µm	Spot	Position	1	948
212.413	122.978	32.178	µm	Spot	Position	1	959
183.349	99.6229	36.4106	µm	Spot	Position	1	964
178.334	154.192	37.3172	µm	Spot	Position	1	969
221.13	89.7198	48.4096	µm	Spot	Position	1	978
250.258	90.0302	16.8605	µm	Spot	Position	1	992
