# Supplementary material for: Glucokinase activity controls peripherally located subpopulations of β-cells that lead islet Ca2+ oscillations
Source: eLife. 2025 Feb 12;13:RP103068. doi: 10.7554/eLife.103068 (PMC11820133; doi:10.7554/eLife.103068)
Supplement: Source data 3. [file elife-103068-data3.zip › EJ155 10G F12-1_Statistics/EJ155 10G F12-1_Detailed.csv]

Detailed
====================
Position X	Position Y	Position Z	Unit	Category	Collection	Time	ID
145.418	77.23	-60.8763	µm	Spot	Position	1	82
159.247	57.4898	-55.0022	µm	Spot	Position	1	90
135.472	4.80948	-51.9219	µm	Spot	Position	1	92
151.195	21.9215	-50.6562	µm	Spot	Position	1	95
154.515	51.045	-50.8744	µm	Spot	Position	1	97
109.307	57.6435	-52.1395	µm	Spot	Position	1	100
149.306	68.29	-51.2486	µm	Spot	Position	1	102
119.601	4.60421	-47.8737	µm	Spot	Position	1	103
166.036	12.3851	-47.848	µm	Spot	Position	1	104
128.237	43.3925	-46.4164	µm	Spot	Position	1	108
104.401	4.85239	-43.5582	µm	Spot	Position	1	111
147.619	5.39513	-43.1974	µm	Spot	Position	1	112
156.549	50.5315	-44.133	µm	Spot	Position	1	115
123.448	70.771	-44.4565	µm	Spot	Position	1	116
102.876	81.8485	-42.802	µm	Spot	Position	1	117
159.184	3.24995	-40.5746	µm	Spot	Position	1	118
148.193	11.2713	-38.2409	µm	Spot	Position	1	119
161.695	21.1605	-40.8378	µm	Spot	Position	1	120
162.846	45.8234	-40.1781	µm	Spot	Position	1	121
100.963	62.954	-39.5222	µm	Spot	Position	1	123
151.361	76.8936	-38.8006	µm	Spot	Position	1	124
136.278	4.36209	-35.0229	µm	Spot	Position	1	126
152.951	19.044	-36.0686	µm	Spot	Position	1	127
154.914	31.8515	-35.6589	µm	Spot	Position	1	128
127.598	44.7726	-35.3446	µm	Spot	Position	1	129
142.739	44.5223	-35.543	µm	Spot	Position	1	130
139.706	65.4282	-36.6346	µm	Spot	Position	1	131
115.005	71.3337	-34.4467	µm	Spot	Position	1	132
119.296	16.0959	-32.6887	µm	Spot	Position	1	133
161.728	37.4673	-30.9689	µm	Spot	Position	1	134
150.802	43.7102	-31.3324	µm	Spot	Position	1	135
110.595	49.2442	-30.2029	µm	Spot	Position	1	136
95.7122	57.676	-31.9711	µm	Spot	Position	1	137
151.275	58.1279	-31.1334	µm	Spot	Position	1	138
126.714	61.5082	-31.2165	µm	Spot	Position	1	139
117.572	80.5903	-33.3045	µm	Spot	Position	1	140
128.297	81.6677	-31.0691	µm	Spot	Position	1	141
143.388	3.43388	-27.1128	µm	Spot	Position	1	142
164.75	12.4493	-28.0361	µm	Spot	Position	1	143
137.046	28.7524	-29.3451	µm	Spot	Position	1	144
125.08	32.2469	-26.4499	µm	Spot	Position	1	145
160.785	53.3096	-28.6863	µm	Spot	Position	1	147
94.446	79.9062	-28.5401	µm	Spot	Position	1	149
139.674	8.09623	-22.6481	µm	Spot	Position	1	150
123.279	8.70505	-23.4252	µm	Spot	Position	1	151
119.667	22.028	-24.2641	µm	Spot	Position	1	152
166.395	29.1597	-22.2414	µm	Spot	Position	1	153
142.246	49.9002	-25.1949	µm	Spot	Position	1	154
119.818	51.6315	-24.8149	µm	Spot	Position	1	155
103.692	62.9902	-23.8921	µm	Spot	Position	1	156
126.249	62.6916	-25.4014	µm	Spot	Position	1	157
150.191	64.288	-24.9913	µm	Spot	Position	1	158
163.966	77.8307	-24.9314	µm	Spot	Position	1	159
112.545	79.5517	-22.6885	µm	Spot	Position	1	160
162.231	7.60303	-20.5871	µm	Spot	Position	1	161
161.558	17.9269	-20.8613	µm	Spot	Position	1	162
136.975	22.4173	-20.1543	µm	Spot	Position	1	163
149.369	24.1429	-21.1207	µm	Spot	Position	1	164
88.0233	33.333	-19.0102	µm	Spot	Position	1	165
120.849	39.6717	-19.6384	µm	Spot	Position	1	166
120.578	57.6103	-20.6931	µm	Spot	Position	1	167
158	59.1223	-18.4962	µm	Spot	Position	1	168
91.4393	61.3321	-19.2412	µm	Spot	Position	1	169
124.435	67.3559	-19.9777	µm	Spot	Position	1	170
102.269	69.2147	-19.6231	µm	Spot	Position	1	171
143.304	79.6521	-19.3254	µm	Spot	Position	1	172
150.546	3.5293	-16.1739	µm	Spot	Position	1	173
115.322	12.2583	-15.6167	µm	Spot	Position	1	174
145.309	13.8565	-14.6484	µm	Spot	Position	1	175
117.808	19.3712	-16.5936	µm	Spot	Position	1	176
129.002	26.2898	-15.2844	µm	Spot	Position	1	177
105.253	32.3649	-15.5301	µm	Spot	Position	1	178
141.308	33.1826	-15.1042	µm	Spot	Position	1	179
155.057	32.7167	-16.4342	µm	Spot	Position	1	180
96.6361	58.0919	-15.1509	µm	Spot	Position	1	182
114.175	65.416	-16.1024	µm	Spot	Position	1	183
124.888	76.8806	-16.1104	µm	Spot	Position	1	184
130.231	3.42587	-11.4726	µm	Spot	Position	1	185
93.7888	17.8773	-13.3646	µm	Spot	Position	1	187
159.12	28.3188	-10.5309	µm	Spot	Position	1	188
127.661	31.5421	-12.2259	µm	Spot	Position	1	189
129.754	40.036	-12.8119	µm	Spot	Position	1	190
150.22	46.428	-12.7617	µm	Spot	Position	1	191
163.522	4.7966	-6.8857	µm	Spot	Position	1	193
123.166	17.083	-7.50436	µm	Spot	Position	1	194
102.484	20.2234	-7.71517	µm	Spot	Position	1	195
89.9466	47.0338	-7.06992	µm	Spot	Position	1	197
105.181	56.465	-7.13383	µm	Spot	Position	1	198
137.513	58.7375	-7.73565	µm	Spot	Position	1	199
95.304	73.2501	-6.47983	µm	Spot	Position	1	200
85.0601	81.0926	-8.48124	µm	Spot	Position	1	201
108.156	83.1171	-7.5715	µm	Spot	Position	1	202
138.425	4.79074	-2.52829	µm	Spot	Position	1	203
133.949	17.9347	-3.57704	µm	Spot	Position	1	204
145.251	20.765	-4.57407	µm	Spot	Position	1	205
106.439	31.7299	-2.55439	µm	Spot	Position	1	206
144.331	42.9155	-3.32	µm	Spot	Position	1	207
137.13	51.7512	-4.50089	µm	Spot	Position	1	208
111.816	73.5402	-4.71325	µm	Spot	Position	1	209
132.096	77.8949	-4.18552	µm	Spot	Position	1	210
147.2	78.5683	-3.26892	µm	Spot	Position	1	211
158.633	80.2434	-3.7547	µm	Spot	Position	1	212
209.901	5.10075	-59.9763	µm	Spot	Position	1	213
198	39.6372	-59.6613	µm	Spot	Position	1	216
189.273	64.3465	-60.7291	µm	Spot	Position	1	218
212.825	10.4752	-54.5614	µm	Spot	Position	1	221
219.389	16.6967	-55.5202	µm	Spot	Position	1	222
174.622	38.5971	-56.4653	µm	Spot	Position	1	223
191.619	51.4674	-55.6186	µm	Spot	Position	1	226
191.349	61.0551	-55.8487	µm	Spot	Position	1	228
207.845	65.7123	-55.4323	µm	Spot	Position	1	229
212.239	13.8529	-50.7293	µm	Spot	Position	1	230
183.737	25.2215	-52.548	µm	Spot	Position	1	231
169.949	51.525	-51.7039	µm	Spot	Position	1	232
201.35	51.8608	-52.7128	µm	Spot	Position	1	233
215.361	54.6082	-51.5572	µm	Spot	Position	1	234
184.895	80.3962	-51.2728	µm	Spot	Position	1	235
196.517	10.9098	-49.465	µm	Spot	Position	1	237
180.25	17.3947	-48.2375	µm	Spot	Position	1	238
247.586	17.59	-48.4756	µm	Spot	Position	1	239
203.499	28.5278	-48.3747	µm	Spot	Position	1	240
228.323	36.0585	-48.3217	µm	Spot	Position	1	241
174.252	42.0269	-47.3844	µm	Spot	Position	1	242
232.814	52.1889	-47.9462	µm	Spot	Position	1	243
182.073	54.4102	-46.2121	µm	Spot	Position	1	244
211.802	61.6053	-48.9864	µm	Spot	Position	1	245
168.414	69.4299	-49.1281	µm	Spot	Position	1	246
215.667	69.3232	-49.6977	µm	Spot	Position	1	247
203.811	76.8782	-46.0121	µm	Spot	Position	1	249
231.076	3.36345	-45.1172	µm	Spot	Position	1	250
217.086	4.23245	-45.6287	µm	Spot	Position	1	251
243.917	8.16103	-43.4284	µm	Spot	Position	1	252
182.568	31.3405	-44.7523	µm	Spot	Position	1	253
200.24	32.4905	-43.2497	µm	Spot	Position	1	254
213.913	36.0796	-43.9319	µm	Spot	Position	1	255
188.3	48.2557	-44.6846	µm	Spot	Position	1	256
203.617	52.9633	-42.6278	µm	Spot	Position	1	257
243.635	55.8813	-43.2378	µm	Spot	Position	1	258
179.34	64.1901	-42.2252	µm	Spot	Position	1	259
227.475	65.3318	-44.2788	µm	Spot	Position	1	260
175.25	4.27214	-38.7608	µm	Spot	Position	1	262
174.003	21.0229	-40.6892	µm	Spot	Position	1	263
200.363	22.7778	-41.5765	µm	Spot	Position	1	264
220.831	22.3288	-41.0553	µm	Spot	Position	1	265
246.709	25.4491	-38.9034	µm	Spot	Position	1	266
172.249	36.4792	-38.1244	µm	Spot	Position	1	268
222.567	41.6112	-38.7299	µm	Spot	Position	1	269
234.948	46.1607	-40.2045	µm	Spot	Position	1	270
177.65	50.0077	-41.1132	µm	Spot	Position	1	271
228.455	59.1743	-40.8278	µm	Spot	Position	1	272
205.503	65.4069	-39.5103	µm	Spot	Position	1	273
191.078	71.4203	-40.2918	µm	Spot	Position	1	274
244.666	4.10433	-36.9825	µm	Spot	Position	1	275
182.632	11.3932	-35.7194	µm	Spot	Position	1	276
238.591	12.6596	-37.2616	µm	Spot	Position	1	277
208.254	13.6589	-37.1406	µm	Spot	Position	1	278
190.543	17.23	-36.1754	µm	Spot	Position	1	279
189.87	31.9108	-37.5987	µm	Spot	Position	1	280
214.504	39.7798	-36.7362	µm	Spot	Position	1	281
219.298	52.4894	-35.3621	µm	Spot	Position	1	282
213.862	58.6201	-34.8509	µm	Spot	Position	1	283
169.868	79.2636	-35.3013	µm	Spot	Position	1	284
221.333	79.9329	-36.9099	µm	Spot	Position	1	285
218.638	4.48728	-32.3062	µm	Spot	Position	1	286
179.18	15.9387	-31.1023	µm	Spot	Position	1	287
207.974	21.3402	-30.7926	µm	Spot	Position	1	288
173.822	37.1034	-32.9986	µm	Spot	Position	1	290
190.035	37.5514	-32.1113	µm	Spot	Position	1	291
242.697	44.3985	-31.7312	µm	Spot	Position	1	292
168.985	48.0583	-31.3401	µm	Spot	Position	1	293
193.115	49.091	-30.9841	µm	Spot	Position	1	294
234.16	53.1063	-31.5582	µm	Spot	Position	1	295
243.249	62.9789	-32.4572	µm	Spot	Position	1	296
192.977	65.6879	-31.461	µm	Spot	Position	1	297
173.182	66.2427	-31.664	µm	Spot	Position	1	298
224.599	75.3008	-32.4044	µm	Spot	Position	1	299
227.467	3.75346	-28.7487	µm	Spot	Position	1	301
183.183	21.2154	-26.5323	µm	Spot	Position	1	302
202.357	22.7593	-27.0231	µm	Spot	Position	1	303
222.703	29.8736	-26.2518	µm	Spot	Position	1	304
209.644	49.2226	-27.9321	µm	Spot	Position	1	305
227.697	55.2682	-28.4419	µm	Spot	Position	1	306
217.057	60.8934	-27.0142	µm	Spot	Position	1	307
212.132	70.4813	-27.4669	µm	Spot	Position	1	308
184.998	74.531	-28.904	µm	Spot	Position	1	309
184.044	82.9362	-28.2678	µm	Spot	Position	1	310
205.136	4.06041	-22.4727	µm	Spot	Position	1	311
185.017	6.15579	-24.5831	µm	Spot	Position	1	312
225.843	16.2038	-23.7863	µm	Spot	Position	1	313
248.571	17.9772	-24.977	µm	Spot	Position	1	314
241.469	29.5822	-24.8776	µm	Spot	Position	1	315
200.465	37.8054	-23.8637	µm	Spot	Position	1	316
222.4	45.3752	-23.733	µm	Spot	Position	1	318
186.667	49.871	-25.1193	µm	Spot	Position	1	319
237.709	57.806	-22.4798	µm	Spot	Position	1	320
167.67	68.4028	-24.0377	µm	Spot	Position	1	321
174.08	3.53346	-21.5302	µm	Spot	Position	1	322
196.076	3.92802	-19.7962	µm	Spot	Position	1	323
242.7	6.49333	-19.1625	µm	Spot	Position	1	324
217.549	13.8467	-20.2468	µm	Spot	Position	1	325
175.178	14.931	-18.3246	µm	Spot	Position	1	326
204.922	15.5457	-20.8506	µm	Spot	Position	1	327
193.261	15.985	-20.0441	µm	Spot	Position	1	328
182.829	28.0301	-20.7299	µm	Spot	Position	1	329
207.773	29.2453	-20.4344	µm	Spot	Position	1	330
169.619	47.3585	-20.8335	µm	Spot	Position	1	332
235.455	48.6787	-19.8986	µm	Spot	Position	1	333
217.536	52.4858	-18.6413	µm	Spot	Position	1	334
196	53.257	-20.849	µm	Spot	Position	1	335
173.658	56.6146	-19.5884	µm	Spot	Position	1	336
184.615	59.297	-19.5464	µm	Spot	Position	1	337
249.178	60.4734	-19.171	µm	Spot	Position	1	338
209.372	61.0695	-20.7339	µm	Spot	Position	1	339
178.317	67.1484	-18.9068	µm	Spot	Position	1	340
203.892	77.7964	-20.62	µm	Spot	Position	1	341
241.59	20.6359	-16.4392	µm	Spot	Position	1	342
176.42	27.4843	-14.4521	µm	Spot	Position	1	343
186.48	39.6667	-17.3823	µm	Spot	Position	1	344
232.841	68.5403	-15.4698	µm	Spot	Position	1	345
221.349	77.5272	-15.1815	µm	Spot	Position	1	346
245.342	3.02408	-13.282	µm	Spot	Position	1	347
236.571	3.80596	-10.628	µm	Spot	Position	1	348
209.247	9.05165	-13.616	µm	Spot	Position	1	349
213.933	27.957	-11.5196	µm	Spot	Position	1	350
229.148	29.7388	-11.4495	µm	Spot	Position	1	351
248.429	30.5242	-10.978	µm	Spot	Position	1	352
168.76	39.7739	-11.7429	µm	Spot	Position	1	354
212.874	44.8887	-11.6269	µm	Spot	Position	1	355
230.627	44.7231	-11.9278	µm	Spot	Position	1	356
224.621	48.0723	-10.9374	µm	Spot	Position	1	357
173.057	48.8767	-11.1038	µm	Spot	Position	1	358
176.806	62.9387	-12.343	µm	Spot	Position	1	359
243.213	66.1247	-11.4399	µm	Spot	Position	1	360
197.734	76.7363	-11.6342	µm	Spot	Position	1	361
198.645	4.03647	-8.8111	µm	Spot	Position	1	363
172.494	25.4241	-8.98297	µm	Spot	Position	1	364
241.268	26.408	-7.25364	µm	Spot	Position	1	365
223.586	32.185	-6.66084	µm	Spot	Position	1	366
177.55	32.8157	-8.66652	µm	Spot	Position	1	367
209.247	33.2358	-8.608	µm	Spot	Position	1	368
190.297	34.0057	-7.57508	µm	Spot	Position	1	369
197.021	47.8661	-8.63514	µm	Spot	Position	1	370
203.621	49.8013	-8.93711	µm	Spot	Position	1	371
238.917	50.0654	-7.65954	µm	Spot	Position	1	372
189.701	61.6754	-9.4215	µm	Spot	Position	1	373
197.481	66.2572	-9.4306	µm	Spot	Position	1	374
229.81	71.6249	-8.9181	µm	Spot	Position	1	375
190.239	79.6534	-8.9289	µm	Spot	Position	1	376
177.486	3.64032	-4.50158	µm	Spot	Position	1	377
220.09	8.22838	-5.18028	µm	Spot	Position	1	378
234.712	10.3556	-3.48205	µm	Spot	Position	1	379
186.035	12.0449	-4.54193	µm	Spot	Position	1	380
196.814	14.0444	-4.60202	µm	Spot	Position	1	381
219.241	15.6352	-3.111	µm	Spot	Position	1	382
179.648	17.9293	-3.46475	µm	Spot	Position	1	383
209.776	20.0675	-3.272	µm	Spot	Position	1	384
178.577	42.082	-2.91129	µm	Spot	Position	1	386
214.332	56.3585	-4.87564	µm	Spot	Position	1	387
214.809	69.6629	-3.81443	µm	Spot	Position	1	388
189.629	71.1849	-3.16868	µm	Spot	Position	1	389
251.624	4.75522	-58.166	µm	Spot	Position	1	390
253.873	3.29144	-26.3646	µm	Spot	Position	1	461
266.52	3.45143	-12.7025	µm	Spot	Position	1	471
254.302	45.065	-12.6333	µm	Spot	Position	1	472
258.585	26.7117	-8.94992	µm	Spot	Position	1	475
262.987	35.7309	-7.39962	µm	Spot	Position	1	476
258.616	67.3374	-7.70989	µm	Spot	Position	1	477
254.209	11.5736	-3.53574	µm	Spot	Position	1	478
130.588	114.334	-59.3824	µm	Spot	Position	1	542
112.964	87.9883	-55.5452	µm	Spot	Position	1	545
109.392	96.2123	-56	µm	Spot	Position	1	547
126.537	117.196	-56.5381	µm	Spot	Position	1	550
134.759	119.488	-55.9604	µm	Spot	Position	1	551
144.399	84.6767	-51.0553	µm	Spot	Position	1	560
150.68	95.7031	-52.6357	µm	Spot	Position	1	561
140.284	124.768	-51.3298	µm	Spot	Position	1	564
144.773	147.653	-51.4613	µm	Spot	Position	1	567
117.816	94.9194	-46.5568	µm	Spot	Position	1	568
161.133	95.3011	-48.6501	µm	Spot	Position	1	570
127.435	124.985	-42.2007	µm	Spot	Position	1	578
159.291	143.17	-43.8574	µm	Spot	Position	1	580
150.51	96.9393	-38.5175	µm	Spot	Position	1	584
136.669	97.4464	-38.8693	µm	Spot	Position	1	585
157.288	97.6819	-40.0506	µm	Spot	Position	1	586
105.074	98.2251	-38.6518	µm	Spot	Position	1	587
121.533	99.3063	-41.006	µm	Spot	Position	1	588
110.613	111.05	-38.0138	µm	Spot	Position	1	589
158.752	117.004	-39.8067	µm	Spot	Position	1	590
134.698	127.871	-40.4539	µm	Spot	Position	1	591
146.933	152.691	-41.7025	µm	Spot	Position	1	592
157.905	103.561	-37.3305	µm	Spot	Position	1	593
156.525	120.253	-36.4222	µm	Spot	Position	1	594
120.583	133.301	-35.2432	µm	Spot	Position	1	595
158.977	83.6318	-32.5353	µm	Spot	Position	1	596
103.318	97.9985	-31.9654	µm	Spot	Position	1	597
150.36	108.203	-31.0803	µm	Spot	Position	1	598
137.806	134.57	-33.4685	µm	Spot	Position	1	600
128.368	148.746	-31.9664	µm	Spot	Position	1	602
166.337	154.738	-30.8103	µm	Spot	Position	1	604
135.747	84.751	-27.0973	µm	Spot	Position	1	605
105.645	87.8261	-28.73	µm	Spot	Position	1	606
94.0485	90.7755	-26.3213	µm	Spot	Position	1	607
151.94	93.2738	-27.8969	µm	Spot	Position	1	608
130.15	97.4467	-28.0283	µm	Spot	Position	1	609
122.664	98.5424	-27.4128	µm	Spot	Position	1	610
129.772	105.83	-26.3901	µm	Spot	Position	1	611
161.953	111.234	-28.4299	µm	Spot	Position	1	612
124.71	118.508	-26.8768	µm	Spot	Position	1	613
127.511	123.232	-27.9496	µm	Spot	Position	1	614
121.252	141.512	-27.9434	µm	Spot	Position	1	615
152.801	143.653	-29.1462	µm	Spot	Position	1	616
152.521	85.3869	-24.9131	µm	Spot	Position	1	619
120.313	108.921	-25.0784	µm	Spot	Position	1	620
145.225	116.367	-22.6432	µm	Spot	Position	1	621
112.444	118.608	-25.3016	µm	Spot	Position	1	622
98.037	121.11	-23.9091	µm	Spot	Position	1	623
161.148	125.187	-24.1505	µm	Spot	Position	1	624
155.59	126.955	-24.1467	µm	Spot	Position	1	625
106.886	130.846	-22.8547	µm	Spot	Position	1	626
141.44	137.211	-24.5113	µm	Spot	Position	1	627
141.769	146.412	-24.7881	µm	Spot	Position	1	628
103.669	87.2029	-20.6286	µm	Spot	Position	1	630
93.1507	98.747	-20.8626	µm	Spot	Position	1	631
137.617	101.701	-19.07	µm	Spot	Position	1	632
133.696	128.494	-20.8537	µm	Spot	Position	1	633
158.838	134.413	-18.4479	µm	Spot	Position	1	634
166.583	137.997	-19.3944	µm	Spot	Position	1	635
113.522	146.654	-19.664	µm	Spot	Position	1	636
159.855	153.024	-20.148	µm	Spot	Position	1	637
147.33	83.7907	-15.1163	µm	Spot	Position	1	638
131.486	87.8313	-16.6893	µm	Spot	Position	1	639
123.99	95.8561	-14.1957	µm	Spot	Position	1	640
162.027	97.3578	-15.7275	µm	Spot	Position	1	641
116.097	98.5534	-14.9096	µm	Spot	Position	1	642
164.538	112.679	-15.6903	µm	Spot	Position	1	643
140.023	118.305	-15.4213	µm	Spot	Position	1	644
114.503	135.152	-15.0431	µm	Spot	Position	1	645
130.457	137.818	-15.7786	µm	Spot	Position	1	646
116.382	152.762	-15.3798	µm	Spot	Position	1	647
127.002	155.143	-16.023	µm	Spot	Position	1	648
142.727	155.281	-16.1467	µm	Spot	Position	1	649
157.561	157.836	-15.5634	µm	Spot	Position	1	650
137.075	160.256	-16.3945	µm	Spot	Position	1	651
124.745	115.988	-13.5074	µm	Spot	Position	1	652
102.566	130.217	-11.8897	µm	Spot	Position	1	653
138.012	141.6	-10.4882	µm	Spot	Position	1	654
113.191	143.631	-12.5452	µm	Spot	Position	1	655
83.806	86.3118	-7.11057	µm	Spot	Position	1	656
147.674	94.1502	-7.73571	µm	Spot	Position	1	657
90.6205	103.485	-8.11236	µm	Spot	Position	1	658
161.732	105.115	-8.55295	µm	Spot	Position	1	659
96.1294	106.977	-6.87374	µm	Spot	Position	1	660
110.686	108.205	-7.84895	µm	Spot	Position	1	661
144.206	125.583	-8.23074	µm	Spot	Position	1	663
164.311	128.893	-9.09696	µm	Spot	Position	1	664
136.768	135.643	-7.21755	µm	Spot	Position	1	665
124.271	145.732	-8.82839	µm	Spot	Position	1	666
126.342	155.691	-8.37471	µm	Spot	Position	1	667
145.675	159.327	-8.08585	µm	Spot	Position	1	668
119.975	87.2534	-2.40213	µm	Spot	Position	1	669
151.174	89.1636	-2.35846	µm	Spot	Position	1	670
129.634	100.759	-4.29512	µm	Spot	Position	1	672
111.638	104.248	-4.85826	µm	Spot	Position	1	673
111.832	113.24	-4.49689	µm	Spot	Position	1	674
97.9899	119.524	-2.89978	µm	Spot	Position	1	675
121.253	134.411	-2.89196	µm	Spot	Position	1	676
156.714	134.29	-5.52977	µm	Spot	Position	1	677
151.067	146.135	-3.37424	µm	Spot	Position	1	678
120.118	155.076	-5.04485	µm	Spot	Position	1	679
152.796	162.268	-4.86498	µm	Spot	Position	1	680
182.169	84.039	-47.1153	µm	Spot	Position	1	701
215.599	85.5578	-47.154	µm	Spot	Position	1	702
189.739	121.864	-46.509	µm	Spot	Position	1	704
220.591	89.4764	-43.0534	µm	Spot	Position	1	710
204.762	103.679	-44.001	µm	Spot	Position	1	714
174.841	110.338	-43.42	µm	Spot	Position	1	715
208.18	114.234	-42.7991	µm	Spot	Position	1	716
187.445	107.42	-39.6849	µm	Spot	Position	1	723
168.306	119.155	-39.3958	µm	Spot	Position	1	724
179.61	120.107	-39.4231	µm	Spot	Position	1	725
203.174	132.831	-38.2541	µm	Spot	Position	1	726
207.144	89.3816	-35.3325	µm	Spot	Position	1	731
190.804	92.5375	-36.3196	µm	Spot	Position	1	732
180.455	126.298	-36.5749	µm	Spot	Position	1	734
173.009	92.8182	-31.4304	µm	Spot	Position	1	736
191.686	126.155	-30.3701	µm	Spot	Position	1	739
186.029	157.372	-32.3626	µm	Spot	Position	1	740
204.544	85.8841	-26.8118	µm	Spot	Position	1	741
210.737	94.7552	-29.8481	µm	Spot	Position	1	742
184.221	124.909	-26.705	µm	Spot	Position	1	744
183.792	143.262	-27.4995	µm	Spot	Position	1	745
171.125	146.058	-28.6876	µm	Spot	Position	1	746
225.913	85.6409	-23.6263	µm	Spot	Position	1	747
172.357	88.7095	-24.5198	µm	Spot	Position	1	748
192.134	99.7928	-24.595	µm	Spot	Position	1	749
234.781	110.028	-23.6736	µm	Spot	Position	1	750
172.201	125.437	-24.8522	µm	Spot	Position	1	752
201.445	130.558	-24.7294	µm	Spot	Position	1	753
217.39	86.617	-19.9213	µm	Spot	Position	1	754
237.261	87.3291	-19.2142	µm	Spot	Position	1	755
174.629	103.105	-20.697	µm	Spot	Position	1	756
193.659	110.139	-19.1579	µm	Spot	Position	1	757
211.676	111.498	-20.6223	µm	Spot	Position	1	758
202.813	118.098	-18.4575	µm	Spot	Position	1	759
219.087	126.747	-20.1695	µm	Spot	Position	1	760
190.526	134.052	-19.6621	µm	Spot	Position	1	761
192.616	149.027	-20.3641	µm	Spot	Position	1	762
205.727	84.8672	-16.6468	µm	Spot	Position	1	764
228.083	101.781	-16.1423	µm	Spot	Position	1	767
207.585	111.498	-16.8031	µm	Spot	Position	1	768
244.03	114.115	-15.3299	µm	Spot	Position	1	769
231.188	115.33	-14.0671	µm	Spot	Position	1	770
193.307	118.556	-16.305	µm	Spot	Position	1	771
215.919	122.122	-15.4241	µm	Spot	Position	1	772
199.029	140.548	-15.0777	µm	Spot	Position	1	773
178.609	145.77	-17.4921	µm	Spot	Position	1	774
188.154	95.1674	-12.9178	µm	Spot	Position	1	776
167.333	112.105	-11.3777	µm	Spot	Position	1	777
204.333	118.894	-10.8697	µm	Spot	Position	1	778
186.177	122.042	-12.0455	µm	Spot	Position	1	779
173.654	132.079	-11.7325	µm	Spot	Position	1	780
210.232	139.338	-12.6592	µm	Spot	Position	1	781
197.024	157.225	-12.396	µm	Spot	Position	1	782
177.373	99.3077	-8.07524	µm	Spot	Position	1	783
176.31	127.026	-9.56284	µm	Spot	Position	1	784
214.164	135.931	-6.60823	µm	Spot	Position	1	785
185.553	159.405	-8.28027	µm	Spot	Position	1	786
171	83.706	-2.26692	µm	Spot	Position	1	787
186.792	89.2671	-4.33723	µm	Spot	Position	1	788
221.3	89.4695	-3.37098	µm	Spot	Position	1	789
236.653	95.3704	-4.2554	µm	Spot	Position	1	790
204.555	103.31	-3.29869	µm	Spot	Position	1	791
185.091	138.31	-4.0574	µm	Spot	Position	1	792
196.99	148.016	-3.03696	µm	Spot	Position	1	793
205.12	152.218	-2.91601	µm	Spot	Position	1	794
78.881	79.0279	0.818123	µm	Spot	Position	1	850
78.0037	62.6163	8.63071	µm	Spot	Position	1	852
82.7999	56.8871	16.7283	µm	Spot	Position	1	853
148.208	3.18159	0.240578	µm	Spot	Position	1	856
104.778	5.05741	1.43977	µm	Spot	Position	1	857
138.803	10.2555	-0.959507	µm	Spot	Position	1	858
154.945	10.5724	-1.40005	µm	Spot	Position	1	859
104.469	16.5849	-0.79533	µm	Spot	Position	1	860
120.692	19.1304	-0.248058	µm	Spot	Position	1	861
146.772	23.6885	-0.662834	µm	Spot	Position	1	862
162.107	27.2012	-0.544983	µm	Spot	Position	1	863
97.3634	41.136	-0.189102	µm	Spot	Position	1	865
165.286	45.4103	1.09557	µm	Spot	Position	1	866
115.463	47.9038	-1.23824	µm	Spot	Position	1	868
90.9511	57.3875	-0.561157	µm	Spot	Position	1	869
144.139	64.8295	1.34732	µm	Spot	Position	1	870
106.594	76.613	1.09727	µm	Spot	Position	1	871
124.594	5.72087	3.60005	µm	Spot	Position	1	872
117.653	12.168	3.29082	µm	Spot	Position	1	873
127.61	18.668	4.77129	µm	Spot	Position	1	874
130.007	35.3044	3.94622	µm	Spot	Position	1	875
141.86	37.3387	2.83073	µm	Spot	Position	1	876
123.55	60.1135	4.21468	µm	Spot	Position	1	878
87.8675	66.8943	3.06301	µm	Spot	Position	1	879
158.661	18.4473	7.17545	µm	Spot	Position	1	880
104.775	39.4369	7.42173	µm	Spot	Position	1	881
138.588	69.3233	7.26524	µm	Spot	Position	1	883
151.985	71.3703	7.43462	µm	Spot	Position	1	884
94.3816	77.2691	7.47604	µm	Spot	Position	1	885
161.312	79.8706	9.23317	µm	Spot	Position	1	886
157.984	4.21942	12.6081	µm	Spot	Position	1	887
110.731	6.30441	11.882	µm	Spot	Position	1	888
153.893	11.897	11.8256	µm	Spot	Position	1	889
135.094	15.0398	11.2373	µm	Spot	Position	1	890
142.61	22.6337	13.631	µm	Spot	Position	1	891
159.175	27.9162	11.763	µm	Spot	Position	1	892
111.578	31.0857	13.0096	µm	Spot	Position	1	893
97.7599	32.73	11.4023	µm	Spot	Position	1	895
119.684	39.4468	12.2231	µm	Spot	Position	1	896
136.889	51.497	11.5471	µm	Spot	Position	1	898
111.74	65.6203	13.5064	µm	Spot	Position	1	899
143.603	5.00149	16.8612	µm	Spot	Position	1	900
144.594	16.338	16.4938	µm	Spot	Position	1	901
143.843	30.7799	16.4754	µm	Spot	Position	1	902
143.142	45.957	15.9516	µm	Spot	Position	1	903
128.027	55.4704	17.415	µm	Spot	Position	1	905
133.742	62.4635	15.8593	µm	Spot	Position	1	906
107.251	69.0036	15.7007	µm	Spot	Position	1	907
123.64	72.1434	15.59	µm	Spot	Position	1	909
111.732	4.28182	21.7503	µm	Spot	Position	1	910
125.625	8.11647	20.2727	µm	Spot	Position	1	911
118.282	11.6586	19.1888	µm	Spot	Position	1	912
134.284	20.9014	20.8024	µm	Spot	Position	1	913
159.14	45.89	19.4241	µm	Spot	Position	1	914
108.508	47.4441	20.9393	µm	Spot	Position	1	915
109.524	73.7554	19.7504	µm	Spot	Position	1	916
96.0719	75.4139	20.1468	µm	Spot	Position	1	917
109.057	15.4138	22.6181	µm	Spot	Position	1	918
114.064	31.003	24.7996	µm	Spot	Position	1	919
119.933	38.5452	23.664	µm	Spot	Position	1	921
155.878	51.9985	25.3016	µm	Spot	Position	1	922
124.378	78.9865	24.5919	µm	Spot	Position	1	924
158.662	4.05505	28.3023	µm	Spot	Position	1	926
144.151	20.0423	29.0978	µm	Spot	Position	1	927
117.771	21.1641	27.0194	µm	Spot	Position	1	928
94.4207	30.8022	29.0938	µm	Spot	Position	1	929
140.697	41.9909	28.091	µm	Spot	Position	1	931
150.784	51.5717	28.7539	µm	Spot	Position	1	932
128.142	55.8806	26.1098	µm	Spot	Position	1	933
164.805	55.5691	28.0809	µm	Spot	Position	1	934
106.156	57.2108	29.3984	µm	Spot	Position	1	935
128.911	66.544	28.6059	µm	Spot	Position	1	936
99.6709	68.0624	27.4929	µm	Spot	Position	1	937
151.81	70.0775	28.809	µm	Spot	Position	1	938
86.7908	74.4353	27.1771	µm	Spot	Position	1	939
150.506	79.0662	27.7064	µm	Spot	Position	1	940
105.363	10.7025	32.9608	µm	Spot	Position	1	941
150.887	15.0052	31.0736	µm	Spot	Position	1	942
159.35	17.4992	33.3882	µm	Spot	Position	1	943
102.286	18.2137	32.2896	µm	Spot	Position	1	944
100.605	43.942	32.3827	µm	Spot	Position	1	946
101.589	65.78	31.3987	µm	Spot	Position	1	947
120.804	78.3503	31.5402	µm	Spot	Position	1	948
134.114	6.87662	35.9395	µm	Spot	Position	1	949
124.271	27.1698	37.3025	µm	Spot	Position	1	951
94.9033	41.8252	36.9036	µm	Spot	Position	1	952
126.413	49.7979	34.6404	µm	Spot	Position	1	953
146.312	50.9945	36.054	µm	Spot	Position	1	954
107.556	57.2236	36.6855	µm	Spot	Position	1	955
119.168	63.2443	37.1776	µm	Spot	Position	1	956
157.825	63.7997	37.1234	µm	Spot	Position	1	957
158.966	75.963	36.549	µm	Spot	Position	1	958
151.138	77.8204	34.271	µm	Spot	Position	1	959
145.91	4.84791	39.1576	µm	Spot	Position	1	960
114.57	10.2985	38.5799	µm	Spot	Position	1	961
108.66	22.2809	39.5996	µm	Spot	Position	1	962
113.23	33.2687	40.2387	µm	Spot	Position	1	963
133.38	51.5754	40.1432	µm	Spot	Position	1	966
92.9947	53.8472	39.5191	µm	Spot	Position	1	967
165.632	69.5535	38.7386	µm	Spot	Position	1	969
120.007	73.3868	39.0167	µm	Spot	Position	1	970
114.263	81.297	39.9845	µm	Spot	Position	1	971
127.101	10.4526	44.6715	µm	Spot	Position	1	972
157.989	18.106	43.339	µm	Spot	Position	1	973
141.879	18.3975	43.4486	µm	Spot	Position	1	974
116.3	26.259	44.9251	µm	Spot	Position	1	975
129.058	29.1042	44.9855	µm	Spot	Position	1	976
129.863	47.8761	44.4739	µm	Spot	Position	1	978
96.1158	55.2074	43.3806	µm	Spot	Position	1	979
110.38	63.7146	45.5393	µm	Spot	Position	1	980
152.301	31.1791	47.7812	µm	Spot	Position	1	981
150.897	38.6469	47.9359	µm	Spot	Position	1	982
103.943	44.557	48.9048	µm	Spot	Position	1	983
162.786	45.8295	49.2087	µm	Spot	Position	1	984
125.588	47.3064	49.7714	µm	Spot	Position	1	985
102.219	60.6419	48.3598	µm	Spot	Position	1	986
140.46	66.4781	48.0558	µm	Spot	Position	1	987
104.446	77.8186	47.7101	µm	Spot	Position	1	988
156.279	4.98237	52.1669	µm	Spot	Position	1	989
118.862	11.3309	52.7127	µm	Spot	Position	1	990
151.969	20.4346	52.4851	µm	Spot	Position	1	991
136.618	29.9164	51.2385	µm	Spot	Position	1	992
159.627	51.6954	52.6127	µm	Spot	Position	1	993
146.232	56.3536	51.5762	µm	Spot	Position	1	994
134.412	59.3063	53.0458	µm	Spot	Position	1	995
130.023	70.7998	53.4289	µm	Spot	Position	1	996
129.887	4.24154	56.1232	µm	Spot	Position	1	997
120.138	61.9207	57.0501	µm	Spot	Position	1	999
111.882	65.5307	54.146	µm	Spot	Position	1	1000
117.011	32.1098	58.9417	µm	Spot	Position	1	1001
134.29	48.9408	58.6369	µm	Spot	Position	1	1002
115.681	60.1883	59.2737	µm	Spot	Position	1	1003
146.082	69.6743	59.3078	µm	Spot	Position	1	1004
208.175	3.89207	0.76133	µm	Spot	Position	1	1006
245.999	3.61331	-0.514332	µm	Spot	Position	1	1007
170.334	5.94983	1.325	µm	Spot	Position	1	1008
192.129	19.9713	1.25327	µm	Spot	Position	1	1009
239.809	37.4571	-1.5099	µm	Spot	Position	1	1011
226.291	42.6841	0.196541	µm	Spot	Position	1	1012
170.174	71.5201	1.75954	µm	Spot	Position	1	1016
239.737	73.5742	-1.79898	µm	Spot	Position	1	1017
194.957	81.2917	-1.80913	µm	Spot	Position	1	1018
190.622	4.17784	3.95633	µm	Spot	Position	1	1019
219.712	4.021	2.58585	µm	Spot	Position	1	1020
205.702	20.4905	3.42466	µm	Spot	Position	1	1021
192.065	30.3652	4.52501	µm	Spot	Position	1	1024
169.277	37.1038	5.83656	µm	Spot	Position	1	1025
197.756	45.1527	3.85534	µm	Spot	Position	1	1027
206.471	47.4256	3.65431	µm	Spot	Position	1	1028
235.343	62.4962	3.92579	µm	Spot	Position	1	1031
201.738	64.8058	3.67128	µm	Spot	Position	1	1032
209.736	65.1206	4.08205	µm	Spot	Position	1	1033
186.908	66.7307	4.1098	µm	Spot	Position	1	1034
193.532	73.4311	4.21754	µm	Spot	Position	1	1036
182.858	19.0026	8.78465	µm	Spot	Position	1	1037
166.865	60.7175	9.83601	µm	Spot	Position	1	1040
246.01	67.636	9.35823	µm	Spot	Position	1	1041
219.249	78.8295	7.61553	µm	Spot	Position	1	1042
209.679	4.09247	11.9697	µm	Spot	Position	1	1043
199.82	4.60806	12.9965	µm	Spot	Position	1	1044
185.46	5.57658	12.2498	µm	Spot	Position	1	1045
171.197	7.14919	12.1789	µm	Spot	Position	1	1046
197.665	21.2438	10.825	µm	Spot	Position	1	1047
202.564	41.8215	11.696	µm	Spot	Position	1	1048
220.869	60.1058	11.7343	µm	Spot	Position	1	1050
228.906	4.3559	16.025	µm	Spot	Position	1	1052
240.399	5.95098	16.09	µm	Spot	Position	1	1053
240.624	22.8407	16.1717	µm	Spot	Position	1	1054
205.116	51.3897	17.2682	µm	Spot	Position	1	1056
220.062	56.4411	16.6168	µm	Spot	Position	1	1057
213.348	64.1811	15.3841	µm	Spot	Position	1	1058
173.307	66.1098	14.8707	µm	Spot	Position	1	1059
232.072	73.8287	15.2814	µm	Spot	Position	1	1061
242.777	78.4503	16.1888	µm	Spot	Position	1	1062
221.765	4.1678	19.9135	µm	Spot	Position	1	1063
208.916	10.5712	21.4252	µm	Spot	Position	1	1064
212.995	29.7076	19.2783	µm	Spot	Position	1	1067
167.206	55.0489	18.8646	µm	Spot	Position	1	1074
192.478	70.0823	18.952	µm	Spot	Position	1	1076
236.593	79.5745	20.0287	µm	Spot	Position	1	1077
179.844	81.9614	19.0013	µm	Spot	Position	1	1078
188.194	4.60755	23.5933	µm	Spot	Position	1	1079
236.519	5.26387	23.3863	µm	Spot	Position	1	1080
176.013	11.7591	24.4833	µm	Spot	Position	1	1081
172.839	20.2898	23.0497	µm	Spot	Position	1	1082
194.285	32.081	22.2641	µm	Spot	Position	1	1084
179.031	47.9903	23.9661	µm	Spot	Position	1	1089
246.336	58.032	22.9023	µm	Spot	Position	1	1091
168.206	79.7673	24.0522	µm	Spot	Position	1	1093
207.962	79.5211	24.9843	µm	Spot	Position	1	1094
198.553	14.0326	28.9903	µm	Spot	Position	1	1095
211.337	64.975	26.5027	µm	Spot	Position	1	1100
192.121	5.28373	32.0516	µm	Spot	Position	1	1102
168.717	6.05242	31.7815	µm	Spot	Position	1	1103
182.282	31.0285	33.224	µm	Spot	Position	1	1105
205.797	32.2617	30.8042	µm	Spot	Position	1	1106
240.081	50.9992	32.8398	µm	Spot	Position	1	1110
199.943	77.5406	32.8368	µm	Spot	Position	1	1111
210.919	4.40784	35.5281	µm	Spot	Position	1	1112
232.35	4.27736	37.3233	µm	Spot	Position	1	1113
241.102	4.3478	37.7363	µm	Spot	Position	1	1114
180.677	4.60868	36.9329	µm	Spot	Position	1	1115
234.087	26.6947	35.1647	µm	Spot	Position	1	1116
219.068	66.9052	36.6536	µm	Spot	Position	1	1121
193.364	4.54774	40.3679	µm	Spot	Position	1	1122
239.975	34.3458	40.4931	µm	Spot	Position	1	1123
243.346	68.9391	40.125	µm	Spot	Position	1	1128
191.484	76.0283	39.5241	µm	Spot	Position	1	1130
207.515	4.41017	45.3624	µm	Spot	Position	1	1131
167.046	18.7023	45.53	µm	Spot	Position	1	1132
223.222	24.413	45.4221	µm	Spot	Position	1	1133
187.203	68.4976	44.0223	µm	Spot	Position	1	1137
191.617	4.31498	46.6473	µm	Spot	Position	1	1138
239.729	4.38705	46.4724	µm	Spot	Position	1	1139
216.71	4.98965	47.9922	µm	Spot	Position	1	1140
227.432	4.97369	47.7049	µm	Spot	Position	1	1141
205.744	18.502	48.2492	µm	Spot	Position	1	1142
200.484	19.5677	48.5392	µm	Spot	Position	1	1143
230.318	30.5832	47.7888	µm	Spot	Position	1	1145
190.394	63.8802	46.8268	µm	Spot	Position	1	1151
199.169	77.5127	48.4483	µm	Spot	Position	1	1153
242.539	77.4299	47.447	µm	Spot	Position	1	1154
173.965	4.4304	53.0095	µm	Spot	Position	1	1156
243.593	61.5118	52.8198	µm	Spot	Position	1	1160
195.703	4.74686	55.2591	µm	Spot	Position	1	1161
180.747	39.9025	55.7689	µm	Spot	Position	1	1164
246.875	40.6447	54.8856	µm	Spot	Position	1	1165
192.749	73.659	54.996	µm	Spot	Position	1	1170
180.371	75.9757	56.2819	µm	Spot	Position	1	1171
216.367	4.70646	60.1137	µm	Spot	Position	1	1172
268.169	4.38501	0.627594	µm	Spot	Position	1	1177
254.907	42.5959	-0.813221	µm	Spot	Position	1	1179
253.011	48.9323	-0.174118	µm	Spot	Position	1	1180
263.901	61.0497	0.405739	µm	Spot	Position	1	1181
252.935	74.5668	3.88845	µm	Spot	Position	1	1183
261.857	30.3957	8.21604	µm	Spot	Position	1	1185
254.428	5.84942	13.2221	µm	Spot	Position	1	1187
266.606	6.67695	12.1858	µm	Spot	Position	1	1188
253.629	58.2937	12.5656	µm	Spot	Position	1	1190
266.115	70.2334	13.3211	µm	Spot	Position	1	1191
253.186	5.97661	19.5368	µm	Spot	Position	1	1192
265.791	52.0365	19.861	µm	Spot	Position	1	1193
256.337	20.7614	24.2849	µm	Spot	Position	1	1196
254.335	4.11313	28.2581	µm	Spot	Position	1	1198
261.075	41.697	28.0462	µm	Spot	Position	1	1199
254.994	76.3408	31.6024	µm	Spot	Position	1	1201
253.23	10.9863	34.8015	µm	Spot	Position	1	1203
256.589	74.0407	35.7462	µm	Spot	Position	1	1206
251.733	21.027	40.8391	µm	Spot	Position	1	1207
256.142	63.964	40.248	µm	Spot	Position	1	1208
256.46	19.4461	48.6542	µm	Spot	Position	1	1211
82.2099	89.1972	7.84943	µm	Spot	Position	1	1214
86.6141	86.695	-1.5899	µm	Spot	Position	1	1216
87.6138	94.6149	0.0617752	µm	Spot	Position	1	1217
116.68	101.926	-0.268406	µm	Spot	Position	1	1218
157.846	105.963	0.850365	µm	Spot	Position	1	1219
164.898	130.912	-0.85582	µm	Spot	Position	1	1221
126.362	161.217	1.23746	µm	Spot	Position	1	1222
111.394	88.8817	5.16386	µm	Spot	Position	1	1223
141.879	93.3373	3.36247	µm	Spot	Position	1	1224
136.244	99.7422	5.21032	µm	Spot	Position	1	1225
105.16	101.806	4.7204	µm	Spot	Position	1	1227
117.849	107.252	3.44859	µm	Spot	Position	1	1228
115.79	116.734	4.85424	µm	Spot	Position	1	1230
127.348	120.47	3.15733	µm	Spot	Position	1	1231
148.318	133.962	4.06107	µm	Spot	Position	1	1232
152.956	142.81	4.42568	µm	Spot	Position	1	1233
135.986	144.215	3.64138	µm	Spot	Position	1	1234
156.455	154.276	4.64658	µm	Spot	Position	1	1235
142.066	86.795	8.08024	µm	Spot	Position	1	1236
99.1618	87.4249	8.84273	µm	Spot	Position	1	1237
123.745	94.3203	6.54296	µm	Spot	Position	1	1238
99.7796	100.924	8.44833	µm	Spot	Position	1	1239
125.799	103.187	7.40939	µm	Spot	Position	1	1240
91.6225	114.021	8.51496	µm	Spot	Position	1	1241
162.053	138.724	7.81083	µm	Spot	Position	1	1242
126.11	154.758	8.11102	µm	Spot	Position	1	1243
163.138	166.493	8.62789	µm	Spot	Position	1	1244
116.534	99.662	13.5134	µm	Spot	Position	1	1245
131.137	102.211	12.6714	µm	Spot	Position	1	1246
89.0521	106.587	10.9442	µm	Spot	Position	1	1247
130.55	112.722	12.6732	µm	Spot	Position	1	1248
97.5538	120.838	13.4132	µm	Spot	Position	1	1249
142.23	121.727	10.9621	µm	Spot	Position	1	1250
102.52	124.569	12.024	µm	Spot	Position	1	1251
138.258	129.375	12	µm	Spot	Position	1	1253
110.24	134.629	12.2397	µm	Spot	Position	1	1254
132.088	148.445	12.4571	µm	Spot	Position	1	1255
148.243	151.807	11.7371	µm	Spot	Position	1	1256
136.47	158.083	11.0441	µm	Spot	Position	1	1257
165.013	163.851	12.6491	µm	Spot	Position	1	1258
130.002	83.464	15.2738	µm	Spot	Position	1	1259
107.24	87.7129	15.3164	µm	Spot	Position	1	1260
153.022	97.0203	14.9029	µm	Spot	Position	1	1261
86.4999	102.434	15.6049	µm	Spot	Position	1	1262
105.53	102.663	15.3036	µm	Spot	Position	1	1263
154.44	126.031	16.4688	µm	Spot	Position	1	1264
153.119	137.528	16.9573	µm	Spot	Position	1	1265
133.257	153.544	16.1838	µm	Spot	Position	1	1266
143.846	161.949	15.682	µm	Spot	Position	1	1267
94.9862	90.5842	20.6862	µm	Spot	Position	1	1268
111.792	94.2864	20.496	µm	Spot	Position	1	1269
142.607	104.431	20.2149	µm	Spot	Position	1	1270
134.459	113.104	21.206	µm	Spot	Position	1	1271
102.192	128.526	20.7073	µm	Spot	Position	1	1272
133.641	143.165	21.3894	µm	Spot	Position	1	1273
153.116	149.434	19.0778	µm	Spot	Position	1	1274
141.533	153.792	20.6825	µm	Spot	Position	1	1275
166.449	154.799	21.5907	µm	Spot	Position	1	1276
155.824	84.3281	22.3566	µm	Spot	Position	1	1277
165.996	87.4796	23.5161	µm	Spot	Position	1	1278
124.161	90.7946	24.8272	µm	Spot	Position	1	1279
87.8241	100.608	24.0962	µm	Spot	Position	1	1280
157.377	103.031	22.5473	µm	Spot	Position	1	1281
91.2755	107.171	24.0689	µm	Spot	Position	1	1282
105.682	107.985	23.9781	µm	Spot	Position	1	1283
157.873	120.806	23.912	µm	Spot	Position	1	1284
130.823	128.933	22.1012	µm	Spot	Position	1	1285
116.606	140.771	22.8532	µm	Spot	Position	1	1286
128.145	102.698	27.7568	µm	Spot	Position	1	1288
158.443	110.931	27.8231	µm	Spot	Position	1	1289
125.083	117.201	26.5644	µm	Spot	Position	1	1290
166.113	126.129	27.8521	µm	Spot	Position	1	1291
121.907	131.631	29.9316	µm	Spot	Position	1	1292
163.96	135.159	27.117	µm	Spot	Position	1	1293
150.829	138.472	28.1204	µm	Spot	Position	1	1294
102.88	85.1511	32.6399	µm	Spot	Position	1	1295
94.09	100.624	32.4564	µm	Spot	Position	1	1296
107.764	125.388	31.0808	µm	Spot	Position	1	1297
141.915	131.007	32.1404	µm	Spot	Position	1	1298
153.58	132.723	32.9328	µm	Spot	Position	1	1299
157.476	151.467	32.4826	µm	Spot	Position	1	1300
124.818	87.6596	36.195	µm	Spot	Position	1	1301
148.314	87.8495	37.964	µm	Spot	Position	1	1302
163.654	92.8899	36.5539	µm	Spot	Position	1	1303
120.946	97.5953	35.9289	µm	Spot	Position	1	1304
145.528	97.4418	36.3514	µm	Spot	Position	1	1305
125.504	110.989	35.4559	µm	Spot	Position	1	1306
107.819	114.903	35.7538	µm	Spot	Position	1	1307
137.774	115.302	35.1471	µm	Spot	Position	1	1308
115.916	126.535	37.2051	µm	Spot	Position	1	1310
122.794	99.9159	40.2471	µm	Spot	Position	1	1311
142.775	105.359	40.5876	µm	Spot	Position	1	1312
156.386	112.315	40.6328	µm	Spot	Position	1	1313
117.938	114.674	39.5803	µm	Spot	Position	1	1314
120.389	126.085	39.3076	µm	Spot	Position	1	1315
125.339	125.936	40.3266	µm	Spot	Position	1	1316
133.091	135.938	41.0035	µm	Spot	Position	1	1317
141.019	140.65	40.1731	µm	Spot	Position	1	1318
155.985	140.174	41.0521	µm	Spot	Position	1	1319
104.64	97.4322	42.9248	µm	Spot	Position	1	1320
111.695	100.824	44.1384	µm	Spot	Position	1	1321
150.359	122.997	44.6493	µm	Spot	Position	1	1323
160.386	128.711	44.9202	µm	Spot	Position	1	1324
119.721	87.2126	46.647	µm	Spot	Position	1	1325
134.172	88.7278	48.6679	µm	Spot	Position	1	1326
160.774	90.1242	48.5614	µm	Spot	Position	1	1327
115.471	99.5694	47.1444	µm	Spot	Position	1	1328
150.208	100.997	47.1818	µm	Spot	Position	1	1329
149.599	113.443	48.7282	µm	Spot	Position	1	1330
134.52	118.777	51.0147	µm	Spot	Position	1	1331
143.03	83.7797	57.3249	µm	Spot	Position	1	1336
130.32	85.6413	55.7826	µm	Spot	Position	1	1337
157.432	87.5106	54.3758	µm	Spot	Position	1	1338
120.903	95.5393	54.618	µm	Spot	Position	1	1339
136.697	97.9852	55.0326	µm	Spot	Position	1	1340
133.764	109.679	56.6231	µm	Spot	Position	1	1341
156.815	115.243	57.5351	µm	Spot	Position	1	1342
164.377	122.371	55.7168	µm	Spot	Position	1	1343
122.026	89.5724	58.6893	µm	Spot	Position	1	1345
151.153	92.4051	60.0271	µm	Spot	Position	1	1346
145.583	105.797	59.4269	µm	Spot	Position	1	1348
193.469	100.558	-0.0315628	µm	Spot	Position	1	1367
234.412	102.785	0.488007	µm	Spot	Position	1	1368
223.589	109.851	0.471474	µm	Spot	Position	1	1369
247.621	109.965	1.17509	µm	Spot	Position	1	1370
211.805	112.421	-0.765198	µm	Spot	Position	1	1371
182.654	112.882	0.333214	µm	Spot	Position	1	1372
190.957	123.775	0.800964	µm	Spot	Position	1	1373
206.918	138.09	-1.07324	µm	Spot	Position	1	1374
169.52	141.801	0.437202	µm	Spot	Position	1	1375
189.733	149.155	0.817505	µm	Spot	Position	1	1376
167.109	153.72	-0.953766	µm	Spot	Position	1	1377
180.127	164.053	-0.352726	µm	Spot	Position	1	1378
239.916	83.5233	4.7991	µm	Spot	Position	1	1379
229.065	97.2978	5.29221	µm	Spot	Position	1	1380
207.387	99.8262	3.12957	µm	Spot	Position	1	1381
171.455	106.813	3.34441	µm	Spot	Position	1	1382
225.853	124.088	4.60743	µm	Spot	Position	1	1383
209.8	128.973	4.15691	µm	Spot	Position	1	1384
180.244	137.082	2.47385	µm	Spot	Position	1	1385
176.043	158.863	3.88563	µm	Spot	Position	1	1386
226.327	86.0737	9.2077	µm	Spot	Position	1	1387
203.651	87.0764	7.10459	µm	Spot	Position	1	1388
173.889	96.8494	8.84583	µm	Spot	Position	1	1389
247.352	101.469	8.72284	µm	Spot	Position	1	1390
211.92	104.622	6.71019	µm	Spot	Position	1	1391
197.873	134.494	7.97314	µm	Spot	Position	1	1392
185.885	137.474	8.97085	µm	Spot	Position	1	1393
201.001	139.703	9.00665	µm	Spot	Position	1	1394
174.625	150.882	7.40352	µm	Spot	Position	1	1395
201.081	152.912	8.55087	µm	Spot	Position	1	1396
202.199	84.3788	11.6326	µm	Spot	Position	1	1397
190.401	101.951	11.899	µm	Spot	Position	1	1398
219.838	135.734	12.3507	µm	Spot	Position	1	1399
190.059	158.25	12.5575	µm	Spot	Position	1	1401
204.458	95.0982	16.1418	µm	Spot	Position	1	1403
174.483	101.716	14.5481	µm	Spot	Position	1	1404
236.468	104.773	17.4651	µm	Spot	Position	1	1405
195.545	110.261	14.6132	µm	Spot	Position	1	1406
216.47	110.219	14.3907	µm	Spot	Position	1	1407
174.953	129.903	15.6887	µm	Spot	Position	1	1412
193.68	141.551	16.8453	µm	Spot	Position	1	1413
197.508	155.251	16.2975	µm	Spot	Position	1	1414
212.982	84.8957	21.3946	µm	Spot	Position	1	1415
187.132	102.296	19.5074	µm	Spot	Position	1	1416
226.853	101.818	21.3873	µm	Spot	Position	1	1417
203.617	114.115	19.9547	µm	Spot	Position	1	1418
231.819	120.723	21.1352	µm	Spot	Position	1	1419
214.394	123.065	18.5556	µm	Spot	Position	1	1420
201.461	136.346	20.0765	µm	Spot	Position	1	1421
182.326	139.15	20.3463	µm	Spot	Position	1	1422
205.445	144.134	20.1312	µm	Spot	Position	1	1423
208.977	109.631	24.5867	µm	Spot	Position	1	1424
182.458	111.018	24.2512	µm	Spot	Position	1	1425
181.731	135.619	24.5052	µm	Spot	Position	1	1427
210.1	142.168	24.0163	µm	Spot	Position	1	1428
172.684	150.564	25.1654	µm	Spot	Position	1	1429
231.982	91.5516	27.1448	µm	Spot	Position	1	1430
176.916	110.057	27.5307	µm	Spot	Position	1	1431
200.999	113.957	27.8561	µm	Spot	Position	1	1432
224.407	121.691	28.0677	µm	Spot	Position	1	1433
217.349	130.749	29.1797	µm	Spot	Position	1	1434
207.573	137.365	29.3479	µm	Spot	Position	1	1435
166.895	155.242	27.4288	µm	Spot	Position	1	1436
242.058	84.8113	32.2634	µm	Spot	Position	1	1437
206.274	87.4333	32.1327	µm	Spot	Position	1	1439
222.234	96.8987	32.7567	µm	Spot	Position	1	1440
172.637	135.206	33.1266	µm	Spot	Position	1	1442
173.496	139.834	31.5927	µm	Spot	Position	1	1443
183.384	142.287	31.687	µm	Spot	Position	1	1444
204.86	142.587	31.2587	µm	Spot	Position	1	1445
249.725	85.2147	35.3236	µm	Spot	Position	1	1446
182.782	88.282	37.0582	µm	Spot	Position	1	1447
231.455	91.1658	35.7261	µm	Spot	Position	1	1448
211.463	105.248	36.702	µm	Spot	Position	1	1449
197.393	108.634	36.6757	µm	Spot	Position	1	1450
195.603	125.657	35.757	µm	Spot	Position	1	1451
184.99	126.054	37.2439	µm	Spot	Position	1	1452
208.459	129.348	37.0069	µm	Spot	Position	1	1453
192.014	138.865	36.4376	µm	Spot	Position	1	1454
171.928	150.655	34.6418	µm	Spot	Position	1	1455
210.399	102.022	40.9195	µm	Spot	Position	1	1456
244.913	83.5086	44.0635	µm	Spot	Position	1	1458
230.64	85.5448	45.548	µm	Spot	Position	1	1459
176.096	128.933	45.0998	µm	Spot	Position	1	1461
174.86	138.075	43.6486	µm	Spot	Position	1	1462
168.431	90.5489	49.2239	µm	Spot	Position	1	1463
232.355	99.2327	48.4812	µm	Spot	Position	1	1464
215.611	104.072	48.9366	µm	Spot	Position	1	1465
170.817	104.598	48.594	µm	Spot	Position	1	1466
214.555	112.764	47.4761	µm	Spot	Position	1	1467
183.673	114.245	47.7739	µm	Spot	Position	1	1468
185.717	122.501	48.1626	µm	Spot	Position	1	1469
196.5	129.506	47.8672	µm	Spot	Position	1	1470
188.377	133.365	47.7411	µm	Spot	Position	1	1471
170.039	134.709	48.7979	µm	Spot	Position	1	1472
205.705	89.0119	51.9809	µm	Spot	Position	1	1473
197.497	112.417	51.548	µm	Spot	Position	1	1474
225.715	91.77	56.2675	µm	Spot	Position	1	1475
178.96	113.129	56.6102	µm	Spot	Position	1	1476
220.661	85.7696	59.8711	µm	Spot	Position	1	1478
183.367	87.2287	59.9633	µm	Spot	Position	1	1479
202.754	94.2067	59.7603	µm	Spot	Position	1	1480
251.219	86.3934	28.9093	µm	Spot	Position	1	1482
134.487	4.29929	64	µm	Spot	Position	1	1517
143.964	4.00992	64	µm	Spot	Position	1	1518
104.851	4.85067	64	µm	Spot	Position	1	1520
165.18	5.29131	64	µm	Spot	Position	1	1521
144.851	16.1605	64	µm	Spot	Position	1	1522
140.206	31.4755	64	µm	Spot	Position	1	1526
123.468	44.1529	64	µm	Spot	Position	1	1530
144.167	47.8491	64	µm	Spot	Position	1	1533
127.347	53.6834	64	µm	Spot	Position	1	1534
157.594	56.0877	64	µm	Spot	Position	1	1536
140.655	60.4015	64	µm	Spot	Position	1	1537
132.58	74.6553	64	µm	Spot	Position	1	1540
224.275	4.54272	64	µm	Spot	Position	1	1543
242.1	4.42793	64	µm	Spot	Position	1	1544
177.289	4.6371	64	µm	Spot	Position	1	1545
202.334	49.1837	64	µm	Spot	Position	1	1556
188.701	54.8109	64	µm	Spot	Position	1	1558
224.248	60.6411	64	µm	Spot	Position	1	1560
174.575	79.4418	64	µm	Spot	Position	1	1564
204.407	79.2935	64	µm	Spot	Position	1	1565
134.527	84.5813	64	µm	Spot	Position	1	1596
163.493	90.2054	64	µm	Spot	Position	1	1598
155.586	99.7069	64	µm	Spot	Position	1	1600
201.695	88.8948	64	µm	Spot	Position	1	1615
169.519	100.133	64	µm	Spot	Position	1	1616
182.522	101.926	64	µm	Spot	Position	1	1617
