# Supplementary material for: Glucokinase activity controls peripherally located subpopulations of β-cells that lead islet Ca2+ oscillations
Source: eLife. 2025 Feb 12;13:RP103068. doi: 10.7554/eLife.103068 (PMC11820133; doi:10.7554/eLife.103068)
Supplement: Source data 3. [file elife-103068-data3.zip › EJ155 10G F13-1_Statistics/EJ155 10G F13-1_Detailed.csv]

Detailed
====================
Position X	Position Y	Position Z	Unit	Category	Collection	Time	ID
145.372	54.1474	-64	µm	Spot	Position	1	167
156.077	54.9728	-64	µm	Spot	Position	1	168
135.062	68.2234	-64	µm	Spot	Position	1	169
112.613	4.49368	-58.7225	µm	Spot	Position	1	171
133.062	4.33885	-59.2286	µm	Spot	Position	1	172
126.704	5.02242	-59.9201	µm	Spot	Position	1	174
146.601	34.3453	-60.4069	µm	Spot	Position	1	178
164.923	38.4893	-61.6686	µm	Spot	Position	1	181
137.603	43.0345	-61.5623	µm	Spot	Position	1	184
142.726	59.4743	-59.9889	µm	Spot	Position	1	187
154.581	62.7163	-60.6903	µm	Spot	Position	1	188
154.759	77.8593	-60.8936	µm	Spot	Position	1	192
165.247	4.4324	-55.8153	µm	Spot	Position	1	193
153.218	14.5285	-56.2935	µm	Spot	Position	1	195
157.872	43.8752	-57.5744	µm	Spot	Position	1	200
142.32	47.0257	-56.675	µm	Spot	Position	1	201
133.808	65.8023	-55.1326	µm	Spot	Position	1	206
156.647	71.3427	-55.0863	µm	Spot	Position	1	208
161.931	79.0551	-55.528	µm	Spot	Position	1	211
159.082	3.39462	-50.6023	µm	Spot	Position	1	212
92.5469	4.33253	-52.017	µm	Spot	Position	1	213
138.206	11.4902	-51.6764	µm	Spot	Position	1	214
144.89	20.59	-52.2085	µm	Spot	Position	1	215
149.645	27.7826	-51.3574	µm	Spot	Position	1	218
139.53	35.1286	-52.0433	µm	Spot	Position	1	222
152.139	38.279	-51.7123	µm	Spot	Position	1	223
109.709	45.7983	-52.4766	µm	Spot	Position	1	225
162.969	52.0946	-52.3459	µm	Spot	Position	1	226
135.691	78.9615	-52.2912	µm	Spot	Position	1	229
147.87	81.5027	-52.4591	µm	Spot	Position	1	230
97.6714	4.28146	-48.5806	µm	Spot	Position	1	231
145.093	4.2798	-47.3631	µm	Spot	Position	1	232
113.688	5.24909	-47.5954	µm	Spot	Position	1	233
131.972	14.6114	-46.7667	µm	Spot	Position	1	234
154.276	26.0003	-46.1992	µm	Spot	Position	1	235
166.116	26.4313	-49.6305	µm	Spot	Position	1	236
166.507	36.055	-48.5578	µm	Spot	Position	1	238
134.105	40.6295	-47.4143	µm	Spot	Position	1	239
145.69	49.1126	-46.754	µm	Spot	Position	1	240
123.687	53.0059	-48.0068	µm	Spot	Position	1	241
141.83	56.463	-48.1304	µm	Spot	Position	1	242
140.788	66.7686	-48.2192	µm	Spot	Position	1	243
153.54	72.7467	-46.8147	µm	Spot	Position	1	244
121.009	5.2409	-42.5065	µm	Spot	Position	1	246
149.385	31.7032	-44.9998	µm	Spot	Position	1	248
166.57	48.2759	-43.8905	µm	Spot	Position	1	252
115.917	52.8828	-42.8988	µm	Spot	Position	1	253
155.712	55.2263	-43.126	µm	Spot	Position	1	254
127.876	60.7829	-44.2909	µm	Spot	Position	1	255
146.206	68.6001	-43.3614	µm	Spot	Position	1	257
120.864	73.6074	-42.4016	µm	Spot	Position	1	258
106.946	11.0237	-38.6124	µm	Spot	Position	1	261
155.999	11.6142	-40.8208	µm	Spot	Position	1	262
159.374	16.3875	-41.3295	µm	Spot	Position	1	263
145.717	17.4126	-40.1095	µm	Spot	Position	1	264
125.844	32.9424	-38.8181	µm	Spot	Position	1	267
133.79	36.3666	-41.4119	µm	Spot	Position	1	268
158.942	36.3856	-39.5528	µm	Spot	Position	1	269
106.455	53.3053	-39.8218	µm	Spot	Position	1	270
110.378	65.0648	-39.9699	µm	Spot	Position	1	271
137.043	75.766	-38.7283	µm	Spot	Position	1	273
149.933	82.6776	-41.4389	µm	Spot	Position	1	275
141.243	4.26272	-36.7368	µm	Spot	Position	1	276
120.283	5.51932	-37.44	µm	Spot	Position	1	277
137.841	18.5676	-34.0972	µm	Spot	Position	1	278
143.817	27.0603	-35.3245	µm	Spot	Position	1	279
152.348	36.8101	-36.7155	µm	Spot	Position	1	281
160.158	53.724	-35.7282	µm	Spot	Position	1	282
144.101	54.3579	-35.8057	µm	Spot	Position	1	283
145.423	75.1501	-37.211	µm	Spot	Position	1	284
131.801	78.7692	-36.7116	µm	Spot	Position	1	285
163.479	3.56541	-31.1281	µm	Spot	Position	1	286
165.687	16.4373	-33.2169	µm	Spot	Position	1	289
154.039	18.0085	-31.9504	µm	Spot	Position	1	290
145.091	42.2456	-31.7712	µm	Spot	Position	1	291
112.853	45.6196	-31.742	µm	Spot	Position	1	292
128.594	46.4652	-30.5557	µm	Spot	Position	1	293
119.166	55.0326	-32.7333	µm	Spot	Position	1	294
129.506	55.9234	-30.5519	µm	Spot	Position	1	295
120.411	64.0924	-31.6174	µm	Spot	Position	1	296
150.68	65.0241	-32.8889	µm	Spot	Position	1	297
130.708	69.7207	-33.107	µm	Spot	Position	1	298
136.651	79.5432	-31.5967	µm	Spot	Position	1	299
126.045	3.39679	-27.0556	µm	Spot	Position	1	300
152.81	4.28919	-27.6722	µm	Spot	Position	1	301
107.793	7.01589	-28.8344	µm	Spot	Position	1	302
133.986	34.1393	-28.3296	µm	Spot	Position	1	303
158.103	37.6463	-28.8774	µm	Spot	Position	1	304
139.145	42.5127	-29.7673	µm	Spot	Position	1	305
121.133	46.1949	-27.789	µm	Spot	Position	1	306
110.154	54.6167	-28.6621	µm	Spot	Position	1	307
163.268	62.8565	-26.7051	µm	Spot	Position	1	308
119.61	73.0636	-26.4767	µm	Spot	Position	1	309
135.33	75.0272	-28.0392	µm	Spot	Position	1	310
154.349	10.9221	-24.1304	µm	Spot	Position	1	312
127.83	18.546	-24.6564	µm	Spot	Position	1	313
161.287	20.7705	-23.7955	µm	Spot	Position	1	314
98.2262	23.0396	-24.1834	µm	Spot	Position	1	315
128.481	27.3084	-23.6012	µm	Spot	Position	1	316
157.06	51.1354	-23.2098	µm	Spot	Position	1	317
142.388	58.3971	-24.4428	µm	Spot	Position	1	318
103.895	58.9566	-24.1014	µm	Spot	Position	1	319
145.694	3.91403	-18.37	µm	Spot	Position	1	320
116.467	6.5114	-18.9648	µm	Spot	Position	1	321
112.428	18.4319	-19.2676	µm	Spot	Position	1	322
159.522	24.3842	-19.1253	µm	Spot	Position	1	323
94.3116	28.5989	-18.9591	µm	Spot	Position	1	324
144.968	35.4938	-18.6833	µm	Spot	Position	1	325
129.327	41.3923	-19.7904	µm	Spot	Position	1	326
157.47	43.774	-19.3511	µm	Spot	Position	1	327
147.869	53.724	-19.7264	µm	Spot	Position	1	328
127.564	54.7432	-21.5617	µm	Spot	Position	1	329
131.62	66.9547	-19.9532	µm	Spot	Position	1	330
142.263	70.3236	-18.6499	µm	Spot	Position	1	331
127.188	3.64483	-15.3679	µm	Spot	Position	1	332
157.613	8.59046	-17.5264	µm	Spot	Position	1	335
117.181	10.9958	-15.9451	µm	Spot	Position	1	336
103.251	17.5082	-15.6194	µm	Spot	Position	1	337
150.001	42.0819	-16.7712	µm	Spot	Position	1	338
131.881	43.9684	-15.3558	µm	Spot	Position	1	339
122.073	47.8354	-17.6118	µm	Spot	Position	1	341
166.244	68.1266	-14.8237	µm	Spot	Position	1	342
150.194	75.1112	-15.7461	µm	Spot	Position	1	343
113.822	77.0659	-16.3234	µm	Spot	Position	1	344
125.583	79.0705	-14.1851	µm	Spot	Position	1	345
161.14	13.4423	-11.4047	µm	Spot	Position	1	347
124.383	19.3418	-12.8638	µm	Spot	Position	1	348
141.323	20.5227	-13.4303	µm	Spot	Position	1	349
114.343	21.5302	-11.0917	µm	Spot	Position	1	350
155.187	25.9169	-12.5461	µm	Spot	Position	1	351
129.786	31.7557	-13.688	µm	Spot	Position	1	352
121.767	42.6395	-12.4288	µm	Spot	Position	1	353
110.022	47.6478	-13.201	µm	Spot	Position	1	354
132.151	58.3559	-12.846	µm	Spot	Position	1	355
116.833	62.2788	-13.0999	µm	Spot	Position	1	356
139.196	71.0784	-11.2897	µm	Spot	Position	1	357
118.53	82.2262	-12.1577	µm	Spot	Position	1	358
164.084	4.4866	-7.54828	µm	Spot	Position	1	359
148.52	5.36248	-8.21553	µm	Spot	Position	1	360
113.144	8.65837	-8.12408	µm	Spot	Position	1	361
130.622	10.0611	-7.57947	µm	Spot	Position	1	362
127.678	20.5457	-7.88051	µm	Spot	Position	1	363
136.396	44.5682	-6.99083	µm	Spot	Position	1	364
153.721	51.6467	-6.59249	µm	Spot	Position	1	365
105.456	58.3524	-8.76454	µm	Spot	Position	1	366
160.341	71.4229	-8.83488	µm	Spot	Position	1	367
143.141	72.5829	-8.04687	µm	Spot	Position	1	368
120.443	10.6985	-3.22764	µm	Spot	Position	1	370
137.204	14.3628	-3.82086	µm	Spot	Position	1	371
113.27	22.3734	-5.7944	µm	Spot	Position	1	373
137.317	25.4127	-4.10626	µm	Spot	Position	1	374
86.3829	26.5711	-4.08715	µm	Spot	Position	1	375
140.775	36.5643	-4.41703	µm	Spot	Position	1	376
126.041	37.7711	-2.64468	µm	Spot	Position	1	377
156.345	41.7968	-3.98896	µm	Spot	Position	1	378
113.41	47.2715	-3.8216	µm	Spot	Position	1	379
155.618	62.8938	-4.48594	µm	Spot	Position	1	380
125.435	78.0817	-4.92104	µm	Spot	Position	1	381
188.015	42.3064	-64	µm	Spot	Position	1	383
192.626	50.4944	-64	µm	Spot	Position	1	384
204.492	61.6011	-64	µm	Spot	Position	1	385
185.374	72.2327	-64	µm	Spot	Position	1	386
177.186	20.6449	-58.8266	µm	Spot	Position	1	392
185.574	30.4414	-61.7434	µm	Spot	Position	1	398
173.161	37.2854	-59.5454	µm	Spot	Position	1	399
177.462	58.4546	-59.4436	µm	Spot	Position	1	404
219.788	59.9095	-59.4733	µm	Spot	Position	1	405
196.628	60.724	-59.1483	µm	Spot	Position	1	406
188.883	61.8225	-61.0762	µm	Spot	Position	1	407
171.542	73.0456	-59.5446	µm	Spot	Position	1	411
206.465	8.52747	-56.6673	µm	Spot	Position	1	414
185.118	33.9307	-56.0254	µm	Spot	Position	1	418
180.666	46.528	-56.0517	µm	Spot	Position	1	419
204.327	59.7574	-56.324	µm	Spot	Position	1	421
200.303	73.107	-54.7791	µm	Spot	Position	1	422
214.776	75.3234	-56.2833	µm	Spot	Position	1	423
172.375	6.71031	-50.8594	µm	Spot	Position	1	425
204.162	17.3286	-51.8116	µm	Spot	Position	1	427
190.492	19.4909	-50.6169	µm	Spot	Position	1	428
183.721	24.1516	-53.3413	µm	Spot	Position	1	430
194.127	40.3044	-52.2993	µm	Spot	Position	1	432
208.512	43.0998	-51.6401	µm	Spot	Position	1	433
215.084	44.0871	-50.0893	µm	Spot	Position	1	434
174.569	49.585	-51.0055	µm	Spot	Position	1	435
182.976	56.3137	-51.8225	µm	Spot	Position	1	436
213.636	56.8202	-51.2206	µm	Spot	Position	1	437
172.109	72.6888	-53.2165	µm	Spot	Position	1	438
192.866	77.7262	-52.0818	µm	Spot	Position	1	439
175.719	13.8706	-48.9765	µm	Spot	Position	1	443
181.413	18.8869	-47.7885	µm	Spot	Position	1	444
210.182	34.924	-48.2413	µm	Spot	Position	1	448
197.085	46.5576	-48.7582	µm	Spot	Position	1	451
209.988	46.9683	-48.1043	µm	Spot	Position	1	452
232.774	63.3456	-47.3896	µm	Spot	Position	1	454
200.412	65.1874	-47.7138	µm	Spot	Position	1	455
172.007	6.87378	-43.9883	µm	Spot	Position	1	457
194.427	9.09215	-43.5341	µm	Spot	Position	1	458
207.622	21.2543	-45.4945	µm	Spot	Position	1	459
200.359	22.8035	-45.2365	µm	Spot	Position	1	460
192.905	32.3253	-43.8766	µm	Spot	Position	1	462
169.861	34.3954	-43.8268	µm	Spot	Position	1	463
188.586	46.9725	-42.336	µm	Spot	Position	1	464
181.921	49.2711	-43.7559	µm	Spot	Position	1	465
182.021	58.2644	-42.8772	µm	Spot	Position	1	467
171.588	65.5894	-44.9272	µm	Spot	Position	1	469
218.722	69.0684	-44.3446	µm	Spot	Position	1	470
193.27	81.498	-45.2933	µm	Spot	Position	1	471
169.532	5.60652	-39.006	µm	Spot	Position	1	472
213.111	9.63249	-39.4577	µm	Spot	Position	1	473
202.478	28.2607	-40.302	µm	Spot	Position	1	474
177.418	34.4579	-38.4312	µm	Spot	Position	1	476
216.354	36.2567	-40.469	µm	Spot	Position	1	477
207.53	43.9459	-40.7678	µm	Spot	Position	1	478
201.94	70.6726	-41.5356	µm	Spot	Position	1	479
176.859	72.5416	-40.0131	µm	Spot	Position	1	480
234.732	76.3217	-39.797	µm	Spot	Position	1	481
167.624	79.7964	-40.598	µm	Spot	Position	1	482
203.703	80.4793	-40	µm	Spot	Position	1	483
196.177	3.2738	-35.8779	µm	Spot	Position	1	484
194.647	21.4702	-36.6535	µm	Spot	Position	1	485
198.483	34.4754	-37.7924	µm	Spot	Position	1	486
210.75	34.2924	-34.8326	µm	Spot	Position	1	487
227.055	42.384	-36.0036	µm	Spot	Position	1	488
200.578	43.2368	-37.242	µm	Spot	Position	1	489
184.846	54.9748	-34.8881	µm	Spot	Position	1	490
223.394	56.4988	-36.6682	µm	Spot	Position	1	491
201.864	63.1956	-35.2854	µm	Spot	Position	1	492
170.506	65.9534	-35.5914	µm	Spot	Position	1	493
195.056	70.4744	-35.0281	µm	Spot	Position	1	494
233.636	70.6095	-37.3155	µm	Spot	Position	1	495
228.854	71.2567	-35.8477	µm	Spot	Position	1	496
218.477	24.4562	-31.7331	µm	Spot	Position	1	499
187.633	35.9827	-30.8335	µm	Spot	Position	1	501
172.142	46.7826	-31.2654	µm	Spot	Position	1	503
197.44	52.8078	-31.4213	µm	Spot	Position	1	504
233.845	59.469	-30.3133	µm	Spot	Position	1	505
183.046	64.7173	-30.0299	µm	Spot	Position	1	506
221.077	66.8573	-33.0852	µm	Spot	Position	1	507
181.855	80.523	-32.5544	µm	Spot	Position	1	508
181.72	2.66116	-27.0828	µm	Spot	Position	1	509
167.427	3.43338	-27.2034	µm	Spot	Position	1	510
208.512	3.87214	-27.0863	µm	Spot	Position	1	511
190.507	9.38218	-26.1483	µm	Spot	Position	1	513
179.459	14.4565	-28.9628	µm	Spot	Position	1	514
186.673	16.961	-27.8138	µm	Spot	Position	1	515
166.942	29.9623	-28.007	µm	Spot	Position	1	516
203.558	33.1452	-28.4394	µm	Spot	Position	1	517
219.501	34.5505	-28.6103	µm	Spot	Position	1	518
210.068	40.2283	-27.6736	µm	Spot	Position	1	519
228.633	46.6037	-28.0383	µm	Spot	Position	1	520
193.16	47.4454	-27.6725	µm	Spot	Position	1	521
212.419	54.5586	-27.9894	µm	Spot	Position	1	522
240.828	60.408	-28	µm	Spot	Position	1	523
171.848	65.0519	-27.3504	µm	Spot	Position	1	524
235.077	65.6216	-27.7138	µm	Spot	Position	1	525
207.302	73.5986	-27.7155	µm	Spot	Position	1	526
231.338	79.7849	-28.9429	µm	Spot	Position	1	527
199.649	9.92107	-23.6567	µm	Spot	Position	1	529
200.54	19.1367	-24.4231	µm	Spot	Position	1	531
185.748	28.2253	-23.4399	µm	Spot	Position	1	532
226.33	31.7795	-23.4	µm	Spot	Position	1	533
180.184	46.1974	-24.1083	µm	Spot	Position	1	534
220.515	48.7438	-23.9644	µm	Spot	Position	1	535
197.157	59.636	-24.1313	µm	Spot	Position	1	536
227.279	62.5477	-23.5243	µm	Spot	Position	1	537
168.589	71.2931	-22.7245	µm	Spot	Position	1	538
191.996	72.8617	-23.4674	µm	Spot	Position	1	539
184.188	73.3483	-22.9055	µm	Spot	Position	1	540
217.749	80.4073	-25.1461	µm	Spot	Position	1	541
182.048	4.52579	-20.3659	µm	Spot	Position	1	542
191.824	4.45189	-20.1582	µm	Spot	Position	1	543
193.375	9.61473	-18.7557	µm	Spot	Position	1	544
218.451	9.53419	-19.7186	µm	Spot	Position	1	545
171.708	18.369	-19.4898	µm	Spot	Position	1	547
172.082	27.9565	-19.365	µm	Spot	Position	1	548
196.177	29.6384	-19.1115	µm	Spot	Position	1	549
231.761	32.3429	-19.3063	µm	Spot	Position	1	550
184.677	54.3286	-20.6405	µm	Spot	Position	1	552
201.374	60.1617	-20.671	µm	Spot	Position	1	553
235.27	67.0593	-20.1352	µm	Spot	Position	1	554
189.707	20.5912	-14.8994	µm	Spot	Position	1	555
227.861	28.8131	-15.8068	µm	Spot	Position	1	556
200.684	43.3626	-14.6019	µm	Spot	Position	1	557
239.116	53.4125	-16.7364	µm	Spot	Position	1	558
222.034	58.7362	-16.8678	µm	Spot	Position	1	560
207.571	67.5665	-16.1477	µm	Spot	Position	1	561
217.113	67.8223	-17.1036	µm	Spot	Position	1	562
184.221	71.427	-16.7512	µm	Spot	Position	1	563
205.812	75.4728	-15.9808	µm	Spot	Position	1	564
241.637	75.0797	-14.9359	µm	Spot	Position	1	565
193.121	13.4094	-11.1644	µm	Spot	Position	1	566
224.675	15.8678	-11.4231	µm	Spot	Position	1	567
207.46	26.3838	-12.9017	µm	Spot	Position	1	569
225.713	38.9999	-13.4705	µm	Spot	Position	1	571
210.374	44.0386	-12.8198	µm	Spot	Position	1	573
248.398	60.2349	-12.8046	µm	Spot	Position	1	574
195.505	70.2391	-10.6818	µm	Spot	Position	1	575
190.811	75.078	-12.548	µm	Spot	Position	1	576
171.238	76.2905	-12.4172	µm	Spot	Position	1	577
202.917	77.4041	-11.7514	µm	Spot	Position	1	578
234.647	79.6807	-10.7937	µm	Spot	Position	1	579
212.069	3.93437	-8.52126	µm	Spot	Position	1	580
178.374	21.2777	-9.29694	µm	Spot	Position	1	581
192.67	26.3198	-8.12894	µm	Spot	Position	1	582
172.868	30.2665	-7.18642	µm	Spot	Position	1	583
168.765	37.3183	-8.68343	µm	Spot	Position	1	584
238.368	39.354	-7.33361	µm	Spot	Position	1	585
213.528	50.9161	-7.13358	µm	Spot	Position	1	586
226.383	69.877	-8.36519	µm	Spot	Position	1	588
244.458	78.0316	-7.98445	µm	Spot	Position	1	589
223.023	79.4849	-8.08958	µm	Spot	Position	1	590
181.619	5.32299	-4.50341	µm	Spot	Position	1	592
184.7	9.73882	-4.17091	µm	Spot	Position	1	593
225.69	22.2907	-2.38523	µm	Spot	Position	1	594
169.265	23.2984	-5.34601	µm	Spot	Position	1	595
184.409	39.4585	-2.24651	µm	Spot	Position	1	597
210.322	50.9782	-2.89339	µm	Spot	Position	1	598
176.317	54.3858	-4.57846	µm	Spot	Position	1	599
204.325	68.294	-4.93379	µm	Spot	Position	1	601
169.115	68.6049	-3.81137	µm	Spot	Position	1	602
212.67	71.093	-2.98001	µm	Spot	Position	1	603
195.435	71.9248	-2.75459	µm	Spot	Position	1	604
233.681	74.1987	-3.40376	µm	Spot	Position	1	605
171.507	75.8572	-5.50544	µm	Spot	Position	1	606
218.476	81.9339	-3.76149	µm	Spot	Position	1	607
232.985	82.9269	-5.20438	µm	Spot	Position	1	608
160.399	122.813	-59.4028	µm	Spot	Position	1	913
140.284	85.0143	-56.6366	µm	Spot	Position	1	939
153.165	88.8986	-57.0552	µm	Spot	Position	1	942
155.892	123.116	-54.8806	µm	Spot	Position	1	947
140.022	87.3964	-52.1448	µm	Spot	Position	1	953
157.593	90.2478	-52.2197	µm	Spot	Position	1	955
158.821	100.215	-52.0651	µm	Spot	Position	1	959
143.916	103.307	-53.2977	µm	Spot	Position	1	961
133.823	107.369	-51.8914	µm	Spot	Position	1	963
152.904	108.162	-52.0169	µm	Spot	Position	1	964
161.767	110.586	-53.1702	µm	Spot	Position	1	965
146.198	114.875	-52.9622	µm	Spot	Position	1	967
141.426	120.103	-52.1211	µm	Spot	Position	1	968
136.355	91.5623	-46.1713	µm	Spot	Position	1	981
143.08	93.7113	-46.8924	µm	Spot	Position	1	982
126.026	102.147	-47.0884	µm	Spot	Position	1	983
144.273	125.467	-47.5732	µm	Spot	Position	1	986
150.847	125.173	-49.0125	µm	Spot	Position	1	987
165.341	125.4	-48.2264	µm	Spot	Position	1	988
165.193	139.032	-47.256	µm	Spot	Position	1	991
163.024	89.8861	-42.999	µm	Spot	Position	1	999
125.933	111.377	-43.3894	µm	Spot	Position	1	1002
143.497	93.0428	-38.5061	µm	Spot	Position	1	1006
143.856	106.681	-39.1379	µm	Spot	Position	1	1008
137.553	113.792	-40.1188	µm	Spot	Position	1	1009
166.716	116.592	-39.4205	µm	Spot	Position	1	1010
148.415	120.124	-38.932	µm	Spot	Position	1	1011
158.312	133.386	-39.3986	µm	Spot	Position	1	1012
164.435	145.632	-38.2075	µm	Spot	Position	1	1013
125.063	107.575	-34.8811	µm	Spot	Position	1	1016
147.768	109.512	-35.5193	µm	Spot	Position	1	1017
145.749	126.243	-37.2705	µm	Spot	Position	1	1018
128.024	96.3947	-31.785	µm	Spot	Position	1	1020
159.876	101.985	-30.7293	µm	Spot	Position	1	1022
128.42	110.515	-32.4458	µm	Spot	Position	1	1023
130.462	124.414	-32.4818	µm	Spot	Position	1	1024
162.708	128.908	-31.4776	µm	Spot	Position	1	1025
160.807	94.4739	-28.4026	µm	Spot	Position	1	1026
146.962	109.75	-29.6452	µm	Spot	Position	1	1027
135.386	111.727	-27.9142	µm	Spot	Position	1	1028
155.467	120.04	-26.4761	µm	Spot	Position	1	1029
144.19	137.193	-27.2169	µm	Spot	Position	1	1031
161.644	137.453	-27.5496	µm	Spot	Position	1	1032
117.836	103.454	-23.5417	µm	Spot	Position	1	1034
158.503	111.087	-23.5542	µm	Spot	Position	1	1035
143.316	113.678	-23.1951	µm	Spot	Position	1	1036
148.277	124.186	-24.8464	µm	Spot	Position	1	1037
161.841	127.781	-24.3868	µm	Spot	Position	1	1038
153.99	146.145	-23.2502	µm	Spot	Position	1	1039
163.591	147.973	-22.1897	µm	Spot	Position	1	1040
135.969	89.3643	-20.9924	µm	Spot	Position	1	1042
143.762	100.977	-20.6497	µm	Spot	Position	1	1043
150.07	101.426	-14.149	µm	Spot	Position	1	1044
147.735	113.736	-15.2793	µm	Spot	Position	1	1045
127.518	115.951	-15.0825	µm	Spot	Position	1	1046
163.229	141.971	-16.6514	µm	Spot	Position	1	1047
152.156	146.973	-16.3626	µm	Spot	Position	1	1048
145.079	85.6878	-12.3272	µm	Spot	Position	1	1049
160.15	91.1939	-13.0025	µm	Spot	Position	1	1050
133.922	91.7558	-12.0757	µm	Spot	Position	1	1051
114.092	98.1221	-11.6446	µm	Spot	Position	1	1052
132.474	106.542	-10.398	µm	Spot	Position	1	1053
158.247	109.045	-11.2642	µm	Spot	Position	1	1054
135.616	121.69	-12.1547	µm	Spot	Position	1	1055
163.963	128.638	-12.341	µm	Spot	Position	1	1056
149.176	136.436	-13.1023	µm	Spot	Position	1	1057
136.535	140.38	-12.2089	µm	Spot	Position	1	1058
164.67	152.065	-12.1338	µm	Spot	Position	1	1059
127.997	98.0643	-7.99458	µm	Spot	Position	1	1060
129.93	116.235	-8.51664	µm	Spot	Position	1	1061
132.415	128.615	-7.80827	µm	Spot	Position	1	1062
162.15	146.467	-7.5907	µm	Spot	Position	1	1063
142.719	148.858	-8.16369	µm	Spot	Position	1	1064
160.111	86.4132	-5.86436	µm	Spot	Position	1	1065
121.069	89.5822	-4.19274	µm	Spot	Position	1	1066
133.263	91.8621	-3.82772	µm	Spot	Position	1	1067
115.888	102.941	-4.14222	µm	Spot	Position	1	1068
142.384	120.789	-4.83119	µm	Spot	Position	1	1069
153.959	132.012	-5.70604	µm	Spot	Position	1	1070
155.622	154.762	-3.87729	µm	Spot	Position	1	1071
180.306	88.2496	-59.4889	µm	Spot	Position	1	1073
202.713	93.5626	-61.0323	µm	Spot	Position	1	1074
168.337	98.7649	-59.9518	µm	Spot	Position	1	1076
185.262	116.993	-58.56	µm	Spot	Position	1	1079
170.21	118.426	-60.3248	µm	Spot	Position	1	1080
173.653	133.668	-60.1943	µm	Spot	Position	1	1086
184.057	135.005	-60.2897	µm	Spot	Position	1	1089
173.308	98.8537	-55.1743	µm	Spot	Position	1	1110
175.279	106.411	-55.1954	µm	Spot	Position	1	1112
198.436	111.797	-56.7992	µm	Spot	Position	1	1114
212.581	115.102	-56.6098	µm	Spot	Position	1	1115
178.811	84.4419	-53.3139	µm	Spot	Position	1	1117
174.322	86.3562	-51.9628	µm	Spot	Position	1	1118
194.524	88.687	-52.3057	µm	Spot	Position	1	1119
214.343	93.3986	-52.8491	µm	Spot	Position	1	1120
193.332	100.029	-52.2109	µm	Spot	Position	1	1121
189.43	111.953	-51.6807	µm	Spot	Position	1	1123
191.441	121.139	-52.1441	µm	Spot	Position	1	1124
216.126	121.212	-51.8385	µm	Spot	Position	1	1125
187.566	127.007	-51.787	µm	Spot	Position	1	1126
205.507	131.603	-51.7907	µm	Spot	Position	1	1129
211.471	83.8938	-48.3041	µm	Spot	Position	1	1143
225.669	83.9238	-48.4931	µm	Spot	Position	1	1144
169.95	102.082	-49.471	µm	Spot	Position	1	1147
209.716	105.697	-47.8544	µm	Spot	Position	1	1148
171.661	108.073	-47.9531	µm	Spot	Position	1	1149
185.655	110.584	-47.225	µm	Spot	Position	1	1150
171.725	116.921	-48.8533	µm	Spot	Position	1	1151
175.676	129.019	-48.8161	µm	Spot	Position	1	1152
206.758	135.62	-48.1023	µm	Spot	Position	1	1153
182.073	140.861	-47.7504	µm	Spot	Position	1	1154
194.092	142.379	-47.6299	µm	Spot	Position	1	1155
180.303	90.4415	-43.1279	µm	Spot	Position	1	1156
228.875	90.0358	-43.4933	µm	Spot	Position	1	1157
190.832	93.9809	-42.866	µm	Spot	Position	1	1158
180.742	94.6377	-38.8783	µm	Spot	Position	1	1163
167.78	95.5694	-39.8285	µm	Spot	Position	1	1164
224.622	97.5034	-39.5894	µm	Spot	Position	1	1165
192.555	110.016	-38.9912	µm	Spot	Position	1	1166
219.133	112.288	-39.1464	µm	Spot	Position	1	1167
234.101	99.3396	-35.7907	µm	Spot	Position	1	1169
210.948	103.158	-36.9876	µm	Spot	Position	1	1170
200.444	114.942	-36.3545	µm	Spot	Position	1	1171
213.878	116.259	-34.9698	µm	Spot	Position	1	1172
173.847	120.3	-34.8507	µm	Spot	Position	1	1174
223.276	123.771	-36.4937	µm	Spot	Position	1	1175
172.258	141.398	-37.2729	µm	Spot	Position	1	1178
189.159	141.045	-36.3053	µm	Spot	Position	1	1179
202.833	144.541	-35.1457	µm	Spot	Position	1	1180
187.301	147.158	-37.5767	µm	Spot	Position	1	1181
230.437	87.1797	-30.9096	µm	Spot	Position	1	1185
213.969	89.5236	-32.4479	µm	Spot	Position	1	1186
196.496	96.6571	-32.762	µm	Spot	Position	1	1187
175.651	99.7359	-32.2142	µm	Spot	Position	1	1188
185.197	117.426	-32.6803	µm	Spot	Position	1	1189
195.222	118.181	-32.1999	µm	Spot	Position	1	1190
184.245	138.456	-31.0544	µm	Spot	Position	1	1191
214.169	138.58	-31.1931	µm	Spot	Position	1	1192
171.9	151.957	-32.0275	µm	Spot	Position	1	1194
209.626	102.267	-28.046	µm	Spot	Position	1	1195
219.06	107.93	-28.2538	µm	Spot	Position	1	1196
229.455	113.802	-27.1394	µm	Spot	Position	1	1197
181.413	152.101	-28.1768	µm	Spot	Position	1	1199
238.016	90.8347	-25.1736	µm	Spot	Position	1	1200
216.168	93.9637	-22.5807	µm	Spot	Position	1	1201
234.407	97.1515	-23.8342	µm	Spot	Position	1	1202
168.292	104.063	-22.829	µm	Spot	Position	1	1203
174.368	109.461	-23.8615	µm	Spot	Position	1	1204
217.026	110.358	-24.1819	µm	Spot	Position	1	1205
208.998	125.694	-24.0386	µm	Spot	Position	1	1206
227.358	126.634	-23.0675	µm	Spot	Position	1	1207
182.712	131.26	-22.5103	µm	Spot	Position	1	1208
192.874	133.522	-24.3779	µm	Spot	Position	1	1209
215.557	141.279	-22.9534	µm	Spot	Position	1	1210
202.733	151.635	-24.1156	µm	Spot	Position	1	1211
172.001	85.7766	-19.8735	µm	Spot	Position	1	1212
243.335	88.0251	-19.3897	µm	Spot	Position	1	1213
240.613	101.918	-19.9243	µm	Spot	Position	1	1214
202.108	107.385	-20.1391	µm	Spot	Position	1	1215
194.516	116.003	-20.8342	µm	Spot	Position	1	1217
177.079	121.539	-19.0738	µm	Spot	Position	1	1218
227.578	138.205	-20.4397	µm	Spot	Position	1	1220
202.084	139.193	-18.8263	µm	Spot	Position	1	1221
179.533	154.516	-20.0328	µm	Spot	Position	1	1222
192.651	100.826	-16.1854	µm	Spot	Position	1	1224
233.069	101.6	-15.4016	µm	Spot	Position	1	1225
169.645	102.551	-15.4303	µm	Spot	Position	1	1226
222.941	104.372	-16.9636	µm	Spot	Position	1	1227
222.391	120.893	-15.0883	µm	Spot	Position	1	1228
202.852	127.305	-14.7379	µm	Spot	Position	1	1229
215.451	131.022	-16.4608	µm	Spot	Position	1	1230
172.054	140.32	-16.0729	µm	Spot	Position	1	1231
214.485	142.146	-16.3116	µm	Spot	Position	1	1232
189.383	145.353	-15.1206	µm	Spot	Position	1	1233
212.44	150.942	-16.4994	µm	Spot	Position	1	1234
221.298	98.0431	-11.5039	µm	Spot	Position	1	1237
199.814	105.914	-12.5548	µm	Spot	Position	1	1238
240.04	107.213	-11.9641	µm	Spot	Position	1	1239
167.184	114.029	-12.1924	µm	Spot	Position	1	1240
202.967	119.203	-10.3013	µm	Spot	Position	1	1241
216.095	126.748	-11.81	µm	Spot	Position	1	1242
170.61	129.429	-11.0092	µm	Spot	Position	1	1243
234.319	132.25	-11.7096	µm	Spot	Position	1	1244
195.553	140.017	-12.0736	µm	Spot	Position	1	1245
194.416	88.383	-8.33232	µm	Spot	Position	1	1247
205.863	91.8214	-7.96824	µm	Spot	Position	1	1248
244.448	97.9764	-8.22001	µm	Spot	Position	1	1249
230.053	106.451	-7.07827	µm	Spot	Position	1	1250
186.325	109.531	-8.52432	µm	Spot	Position	1	1251
229.563	111.616	-8.97962	µm	Spot	Position	1	1252
210.667	113.972	-7.27195	µm	Spot	Position	1	1253
178.438	121.378	-7.22541	µm	Spot	Position	1	1254
218.768	121.456	-7.95824	µm	Spot	Position	1	1255
193.85	122.871	-7.99232	µm	Spot	Position	1	1256
234.821	126.328	-9.03212	µm	Spot	Position	1	1257
224.89	146.564	-9.39481	µm	Spot	Position	1	1258
184.282	147.596	-9.1865	µm	Spot	Position	1	1259
223.511	86.5314	-5.24951	µm	Spot	Position	1	1260
191.4	86.9371	-4.28688	µm	Spot	Position	1	1261
192.956	98.3552	-4.74034	µm	Spot	Position	1	1263
222.584	101.095	-4.77507	µm	Spot	Position	1	1264
199.463	113.298	-3.60778	µm	Spot	Position	1	1265
171.493	114.038	-5.54208	µm	Spot	Position	1	1266
210.011	123.914	-3.7599	µm	Spot	Position	1	1267
182.522	124.986	-4.86717	µm	Spot	Position	1	1268
167.237	126.855	-3.41385	µm	Spot	Position	1	1269
203.148	134.738	-4.31994	µm	Spot	Position	1	1270
207.897	140.418	-4.90725	µm	Spot	Position	1	1271
170.894	142.67	-4.57588	µm	Spot	Position	1	1272
198.833	148.212	-3.20313	µm	Spot	Position	1	1273
187.48	156.36	-4.98188	µm	Spot	Position	1	1274
193.12	166.493	-4.72735	µm	Spot	Position	1	1276
151.325	8.85218	-0.424294	µm	Spot	Position	1	1520
128.296	19.3232	0.490921	µm	Spot	Position	1	1521
145.352	31.1521	-0.837139	µm	Spot	Position	1	1523
123.288	57.6806	-0.568291	µm	Spot	Position	1	1524
142.493	65.0746	-0.198292	µm	Spot	Position	1	1525
135.148	66.5605	-0.545864	µm	Spot	Position	1	1526
131.942	76.677	-1.65371	µm	Spot	Position	1	1528
109.383	4.48183	4.03345	µm	Spot	Position	1	1529
93.1982	33.9161	4.6296	µm	Spot	Position	1	1530
160.576	38.7757	4.83891	µm	Spot	Position	1	1531
152.704	44.1839	3.70281	µm	Spot	Position	1	1532
128.275	46.6909	4.20103	µm	Spot	Position	1	1533
116.757	47.9988	4.10345	µm	Spot	Position	1	1534
124.024	63.1651	4.32518	µm	Spot	Position	1	1538
152.861	65.9326	2.36953	µm	Spot	Position	1	1539
113.258	67.3276	3.79778	µm	Spot	Position	1	1540
146.17	76.6834	4.35799	µm	Spot	Position	1	1541
152.274	11.7714	6.82133	µm	Spot	Position	1	1542
112.426	13.2477	8.09879	µm	Spot	Position	1	1543
140.176	17.6962	6.3092	µm	Spot	Position	1	1544
151.514	18.0001	8.9179	µm	Spot	Position	1	1545
107.051	20.4051	8.74969	µm	Spot	Position	1	1546
114.103	36.6769	8.679	µm	Spot	Position	1	1547
124.501	44.3054	8.82954	µm	Spot	Position	1	1548
140.834	45.4343	7.73957	µm	Spot	Position	1	1549
133.279	56.3135	7.4994	µm	Spot	Position	1	1550
141.418	62.7135	8.01908	µm	Spot	Position	1	1551
123.359	79.4292	7.81824	µm	Spot	Position	1	1552
102.145	12.4444	12.8117	µm	Spot	Position	1	1553
165.621	16.5683	10.7033	µm	Spot	Position	1	1554
118.25	22.3332	12.2496	µm	Spot	Position	1	1555
97.337	24.6261	11.9131	µm	Spot	Position	1	1556
109.69	26.9316	13.0489	µm	Spot	Position	1	1557
135.869	27.4163	12.4288	µm	Spot	Position	1	1558
160.323	39.1472	10.7343	µm	Spot	Position	1	1560
147.805	46.0192	12.1278	µm	Spot	Position	1	1561
152.813	58.3532	12.1081	µm	Spot	Position	1	1562
163.737	65.714	13.3619	µm	Spot	Position	1	1563
152.882	74.8579	11.7549	µm	Spot	Position	1	1564
163.303	81.1937	11.9474	µm	Spot	Position	1	1565
136.431	81.6306	11.1262	µm	Spot	Position	1	1566
130.761	4.42111	14.4655	µm	Spot	Position	1	1567
126.728	17.3267	16.149	µm	Spot	Position	1	1568
159.649	18.4106	16.971	µm	Spot	Position	1	1569
147.944	21.7137	14.4911	µm	Spot	Position	1	1570
142.511	40.8585	15.7255	µm	Spot	Position	1	1571
137.772	43.4625	16.3392	µm	Spot	Position	1	1572
126.138	47.5257	14.6892	µm	Spot	Position	1	1573
96.2348	50.0236	15.4586	µm	Spot	Position	1	1574
136.81	62.4057	15.1387	µm	Spot	Position	1	1575
112.437	62.8385	15.9378	µm	Spot	Position	1	1576
140.392	68.8346	17.7392	µm	Spot	Position	1	1578
129.731	78.2058	15.1748	µm	Spot	Position	1	1579
143.404	5.01883	18.7684	µm	Spot	Position	1	1580
153.119	5.09672	19.6722	µm	Spot	Position	1	1581
99.1941	38.0899	20.6979	µm	Spot	Position	1	1582
115.149	67.5301	19.0398	µm	Spot	Position	1	1584
159.926	80.3706	19.6355	µm	Spot	Position	1	1585
131.755	4.08165	25.5497	µm	Spot	Position	1	1586
105.134	13.0382	23.4905	µm	Spot	Position	1	1587
166.074	14.09	23.7986	µm	Spot	Position	1	1588
158.712	21.4253	24.0465	µm	Spot	Position	1	1590
101.85	21.5257	23.6458	µm	Spot	Position	1	1591
117.718	23.6289	24.137	µm	Spot	Position	1	1592
160.587	35.1625	25.8008	µm	Spot	Position	1	1593
101.064	55.5179	24.0209	µm	Spot	Position	1	1596
163.088	60.2098	22.994	µm	Spot	Position	1	1597
135.014	69.9283	23.6903	µm	Spot	Position	1	1598
154.21	78.6342	24.4173	µm	Spot	Position	1	1599
159.228	4.42208	29.663	µm	Spot	Position	1	1601
110.303	11.5017	27.4505	µm	Spot	Position	1	1602
150.521	14.1868	29.5911	µm	Spot	Position	1	1603
124.524	18.5245	28.0173	µm	Spot	Position	1	1604
106.539	22.4831	27.1299	µm	Spot	Position	1	1605
129.261	27.123	28.4443	µm	Spot	Position	1	1606
124.805	47.8497	28.4353	µm	Spot	Position	1	1607
114.093	54.1018	26.9768	µm	Spot	Position	1	1608
123.271	63.7016	27.9626	µm	Spot	Position	1	1610
143.497	68.1889	28.085	µm	Spot	Position	1	1611
131.993	80.0291	28.5545	µm	Spot	Position	1	1613
157.169	82.9485	28.0409	µm	Spot	Position	1	1614
122.111	4.94659	31.856	µm	Spot	Position	1	1615
153.681	4.73385	32.4117	µm	Spot	Position	1	1616
148.61	23.1514	33.5657	µm	Spot	Position	1	1617
161.486	35.1474	31.5945	µm	Spot	Position	1	1618
113.007	48.4041	31.6878	µm	Spot	Position	1	1620
150.826	50.4904	32.2787	µm	Spot	Position	1	1621
142.419	54.5513	32.2443	µm	Spot	Position	1	1622
161.217	78.8435	32.9023	µm	Spot	Position	1	1623
134.239	4.54532	36.9837	µm	Spot	Position	1	1624
144.615	4.56436	37.2407	µm	Spot	Position	1	1628
115.036	13.1529	36.9862	µm	Spot	Position	1	1629
166.046	21.6306	34.168	µm	Spot	Position	1	1630
117.34	27.2883	34.7794	µm	Spot	Position	1	1631
145.307	27.9127	35.8306	µm	Spot	Position	1	1632
103.664	36.1593	35.8062	µm	Spot	Position	1	1633
131.553	47.6262	36.0129	µm	Spot	Position	1	1634
158.667	50.1125	35.0863	µm	Spot	Position	1	1635
124.155	17.1779	39.4038	µm	Spot	Position	1	1638
132.033	19.972	38.8415	µm	Spot	Position	1	1639
131.885	27.7557	39.7344	µm	Spot	Position	1	1640
161.759	30.8295	40.4059	µm	Spot	Position	1	1641
119.328	31.8878	40.0354	µm	Spot	Position	1	1642
136.791	39.1822	39.3647	µm	Spot	Position	1	1643
157.108	74.3328	41.3658	µm	Spot	Position	1	1645
137.886	4.73921	42.7103	µm	Spot	Position	1	1646
162.074	4.82801	43.7288	µm	Spot	Position	1	1647
164.836	15.1864	43.5772	µm	Spot	Position	1	1648
136.701	28.338	43.7789	µm	Spot	Position	1	1649
146.193	32.2889	44.1121	µm	Spot	Position	1	1650
144.083	53.7018	44.5086	µm	Spot	Position	1	1651
148.642	5.29903	48.3074	µm	Spot	Position	1	1653
128.482	10.0002	47.2936	µm	Spot	Position	1	1654
152.786	19.2037	48.3637	µm	Spot	Position	1	1655
156.573	30.6845	46.3636	µm	Spot	Position	1	1657
124.56	31.3824	47.0528	µm	Spot	Position	1	1658
157.605	36.56	48.9426	µm	Spot	Position	1	1659
115.52	67.1105	46.6723	µm	Spot	Position	1	1661
145.901	68.8314	46.4086	µm	Spot	Position	1	1662
122.015	4.97328	53.4952	µm	Spot	Position	1	1663
131.423	32.1243	52.1022	µm	Spot	Position	1	1665
146.999	43.6085	50.2239	µm	Spot	Position	1	1666
137.604	44.42	52.4465	µm	Spot	Position	1	1667
158.812	44.9725	51.2288	µm	Spot	Position	1	1669
126.877	48.5373	52.7071	µm	Spot	Position	1	1670
105.766	4.89994	56.5557	µm	Spot	Position	1	1678
113.963	4.74043	56.0637	µm	Spot	Position	1	1679
149.086	4.98051	54.947	µm	Spot	Position	1	1680
132.962	16.7578	55.2939	µm	Spot	Position	1	1682
142.503	27.5962	54.9135	µm	Spot	Position	1	1687
155.457	64.8706	56.1977	µm	Spot	Position	1	1695
160.659	67.7467	54.1891	µm	Spot	Position	1	1696
96.9482	4.86932	58.8013	µm	Spot	Position	1	1698
145.05	16.4654	58.1828	µm	Spot	Position	1	1699
192.351	4.9253	-0.0705719	µm	Spot	Position	1	1704
216.057	4.64814	0.452766	µm	Spot	Position	1	1705
174.753	7.97532	1.36628	µm	Spot	Position	1	1706
227.565	12.4373	1.31246	µm	Spot	Position	1	1707
212.818	26.3164	0.37825	µm	Spot	Position	1	1708
229.065	33.6064	1.32071	µm	Spot	Position	1	1709
218.925	34.0064	-0.212498	µm	Spot	Position	1	1710
205.337	35.8986	-0.448452	µm	Spot	Position	1	1711
182.66	50.0144	-0.0682678	µm	Spot	Position	1	1712
227.594	60.3448	-0.472878	µm	Spot	Position	1	1713
239.134	63.2777	0.236671	µm	Spot	Position	1	1714
170.591	72.9429	-0.343216	µm	Spot	Position	1	1715
210.873	74.8057	-0.136093	µm	Spot	Position	1	1716
191.676	77.6823	-1.16128	µm	Spot	Position	1	1717
203.919	4.17132	5.00941	µm	Spot	Position	1	1718
184.364	4.83443	3.33053	µm	Spot	Position	1	1719
169.51	8.49134	3.8557	µm	Spot	Position	1	1720
194.324	19.503	3.07542	µm	Spot	Position	1	1721
167.403	29.7347	4.18595	µm	Spot	Position	1	1723
199.277	34.5353	4.71014	µm	Spot	Position	1	1724
240.148	44.376	3.73377	µm	Spot	Position	1	1725
229.57	47.1345	3.65337	µm	Spot	Position	1	1727
237.836	52.0959	2.91531	µm	Spot	Position	1	1728
188.866	76.9754	4.23393	µm	Spot	Position	1	1731
225.447	9.4689	9.40527	µm	Spot	Position	1	1732
214.386	13.9424	6.27886	µm	Spot	Position	1	1733
177.756	20.3366	8.13285	µm	Spot	Position	1	1735
205.501	22.8918	9.06935	µm	Spot	Position	1	1736
198.554	31.7854	8.8381	µm	Spot	Position	1	1737
176.078	32.8644	7.3578	µm	Spot	Position	1	1738
214.905	32.7229	7.41947	µm	Spot	Position	1	1739
204.361	33.633	7.62108	µm	Spot	Position	1	1740
203.233	48.3985	8.44535	µm	Spot	Position	1	1742
228.822	63.6364	7.64452	µm	Spot	Position	1	1744
176.931	64.4944	8.87498	µm	Spot	Position	1	1745
215.401	68.6439	8.20545	µm	Spot	Position	1	1747
219.331	77.1086	9.0129	µm	Spot	Position	1	1748
246.262	78.4451	8.58776	µm	Spot	Position	1	1749
208.988	78.981	6.66731	µm	Spot	Position	1	1750
174.012	5.49056	13.1304	µm	Spot	Position	1	1751
215.703	19.1257	13.1767	µm	Spot	Position	1	1753
231.776	31.6708	11.9335	µm	Spot	Position	1	1755
179.826	38.518	12.8283	µm	Spot	Position	1	1756
197.986	40.6859	11.5493	µm	Spot	Position	1	1757
214.664	41.6549	12.877	µm	Spot	Position	1	1758
181.281	43.3992	12.9565	µm	Spot	Position	1	1759
228.344	49.69	12.9091	µm	Spot	Position	1	1760
242.829	51.2678	12.6285	µm	Spot	Position	1	1761
196.485	54.9697	13.2653	µm	Spot	Position	1	1762
198.269	76.0561	11.8043	µm	Spot	Position	1	1764
242.27	81.3606	11.6873	µm	Spot	Position	1	1765
188.883	4.86681	15.6469	µm	Spot	Position	1	1766
215.609	11.2704	16.4648	µm	Spot	Position	1	1767
224.728	13.6395	15.3638	µm	Spot	Position	1	1768
212.643	45.6553	16.6824	µm	Spot	Position	1	1769
225.605	58.3115	16.8363	µm	Spot	Position	1	1770
238.14	72.8695	19.5811	µm	Spot	Position	1	1771
177.897	74.936	19.7153	µm	Spot	Position	1	1772
196.646	78.3543	19.0231	µm	Spot	Position	1	1773
175.02	5.5715	23.1993	µm	Spot	Position	1	1775
189.207	5.40075	23.9137	µm	Spot	Position	1	1776
208.549	7.10525	25.2058	µm	Spot	Position	1	1777
199.247	9.52856	23.424	µm	Spot	Position	1	1778
214.906	14.302	23.5304	µm	Spot	Position	1	1779
229.274	15.2543	23.4051	µm	Spot	Position	1	1780
183.892	18.0772	24.7955	µm	Spot	Position	1	1781
170.863	20.6062	23.5219	µm	Spot	Position	1	1782
211.226	32.4811	22.8074	µm	Spot	Position	1	1784
234.678	39.8372	25.6786	µm	Spot	Position	1	1786
179.794	42.7599	23.2238	µm	Spot	Position	1	1787
210.995	47.2902	24.5173	µm	Spot	Position	1	1788
224.245	59.859	23.6047	µm	Spot	Position	1	1790
217.294	63.0693	24.3552	µm	Spot	Position	1	1791
193.742	64.4315	24.0476	µm	Spot	Position	1	1792
245.257	65.5641	24.9346	µm	Spot	Position	1	1793
198.539	81.5643	23.26	µm	Spot	Position	1	1795
243.646	43.1101	28.3246	µm	Spot	Position	1	1797
190.709	45.9134	28.2924	µm	Spot	Position	1	1798
168.675	71.9093	28.0425	µm	Spot	Position	1	1800
232.608	73.6991	27.3591	µm	Spot	Position	1	1801
220.094	77.354	27.7347	µm	Spot	Position	1	1802
242.57	78.358	27.2005	µm	Spot	Position	1	1803
183.035	5.05781	33.7833	µm	Spot	Position	1	1804
182.601	19.2807	31.5365	µm	Spot	Position	1	1806
183.291	32.665	32.5179	µm	Spot	Position	1	1807
221.646	33.3228	33.6123	µm	Spot	Position	1	1809
232.821	39.7775	30.9259	µm	Spot	Position	1	1811
194.408	64.2697	31.5385	µm	Spot	Position	1	1812
187.131	69.7875	32.6639	µm	Spot	Position	1	1813
220.205	82.5112	32.0322	µm	Spot	Position	1	1814
211.376	5.87598	36.1869	µm	Spot	Position	1	1815
200.357	8.574	37.2278	µm	Spot	Position	1	1816
225.991	18.5094	35.6596	µm	Spot	Position	1	1817
208.256	22.3535	34.9728	µm	Spot	Position	1	1818
183.993	38.1916	36.1777	µm	Spot	Position	1	1819
199.588	46.8812	36.9666	µm	Spot	Position	1	1820
242.753	69.7254	36.4838	µm	Spot	Position	1	1822
192.528	15.1362	38.4141	µm	Spot	Position	1	1823
220.225	34.6398	39.8818	µm	Spot	Position	1	1826
196.852	40.434	39.4873	µm	Spot	Position	1	1827
214.534	46.5195	39.6669	µm	Spot	Position	1	1828
195.895	63.32	41.1289	µm	Spot	Position	1	1830
181.539	65.6765	40.1307	µm	Spot	Position	1	1831
221.023	70.3631	38.8518	µm	Spot	Position	1	1832
196.741	73.6882	40.2782	µm	Spot	Position	1	1834
183.519	82.4367	39.7086	µm	Spot	Position	1	1835
171.461	4.87443	44.3035	µm	Spot	Position	1	1836
187.262	4.75604	45.62	µm	Spot	Position	1	1837
183.223	14.8102	43.5933	µm	Spot	Position	1	1839
220.207	20.6786	44.4573	µm	Spot	Position	1	1840
214.671	32.5019	45.1353	µm	Spot	Position	1	1843
233.071	47.7607	44.6311	µm	Spot	Position	1	1844
219.227	59.9095	43.9477	µm	Spot	Position	1	1846
207.51	64.0003	42.4167	µm	Spot	Position	1	1847
238.067	69.2718	43.469	µm	Spot	Position	1	1849
172.36	82.1206	43.1219	µm	Spot	Position	1	1850
192.443	4.2501	47.9578	µm	Spot	Position	1	1851
173.63	14.7968	48.4062	µm	Spot	Position	1	1852
173.493	30.6273	49.1987	µm	Spot	Position	1	1854
213.938	33.385	50.6856	µm	Spot	Position	1	1860
230.557	49.8049	52.0143	µm	Spot	Position	1	1861
222.521	63.9078	53.1506	µm	Spot	Position	1	1863
196.797	66.0752	52.7647	µm	Spot	Position	1	1864
217.11	69.7019	52.005	µm	Spot	Position	1	1865
177.357	72.9916	53.778	µm	Spot	Position	1	1866
191.526	81.6181	52.4666	µm	Spot	Position	1	1868
176.488	5.41963	54.9925	µm	Spot	Position	1	1870
183.098	43.1136	55.4602	µm	Spot	Position	1	1873
172.623	44.0571	54.6924	µm	Spot	Position	1	1874
188.655	65.3475	55.3797	µm	Spot	Position	1	1877
171.437	65.8908	54.5703	µm	Spot	Position	1	1879
224.297	75.419	56.3232	µm	Spot	Position	1	1881
176.437	12.1253	58.6498	µm	Spot	Position	1	1882
207.502	30.2047	59.738	µm	Spot	Position	1	1884
221.913	78.991	59.9136	µm	Spot	Position	1	1886
163.157	100.049	-0.897522	µm	Spot	Position	1	2044
132.678	104.02	-1.12089	µm	Spot	Position	1	2045
136.966	112.552	0.357422	µm	Spot	Position	1	2046
157.983	113.157	1.07094	µm	Spot	Position	1	2047
162.125	137.404	0.944229	µm	Spot	Position	1	2049
149.435	139.582	-0.378117	µm	Spot	Position	1	2050
131.163	140.743	-0.438244	µm	Spot	Position	1	2051
154.024	159.351	-0.371407	µm	Spot	Position	1	2052
129.291	91.2511	3.36562	µm	Spot	Position	1	2054
121.089	97.6961	3.95587	µm	Spot	Position	1	2055
116.988	100.577	2.7797	µm	Spot	Position	1	2056
146.745	108.724	4.32159	µm	Spot	Position	1	2057
133.246	87.1003	8.29947	µm	Spot	Position	1	2059
150.26	93.9426	7.65981	µm	Spot	Position	1	2060
141.722	114.003	6.58726	µm	Spot	Position	1	2061
162.367	119.276	8.47867	µm	Spot	Position	1	2062
155.783	127.218	8.92863	µm	Spot	Position	1	2063
131.035	134.293	8.50693	µm	Spot	Position	1	2064
151.029	137.873	7.85012	µm	Spot	Position	1	2065
164.964	139.028	8.08723	µm	Spot	Position	1	2066
160.333	151.685	8.54936	µm	Spot	Position	1	2067
158.244	84.5274	11.8825	µm	Spot	Position	1	2068
112.058	86.6343	12.8525	µm	Spot	Position	1	2069
157.223	103.465	10.7956	µm	Spot	Position	1	2070
122.972	104.984	12.4963	µm	Spot	Position	1	2071
145.239	106.458	12.4896	µm	Spot	Position	1	2072
129.537	110.319	15.6525	µm	Spot	Position	1	2073
158.625	116.611	16.0295	µm	Spot	Position	1	2074
132.07	125.032	15.4977	µm	Spot	Position	1	2075
140.909	133.57	15.9362	µm	Spot	Position	1	2076
163.013	135.36	15.6901	µm	Spot	Position	1	2077
152.754	142.933	16.354	µm	Spot	Position	1	2078
141.611	146.475	15.3472	µm	Spot	Position	1	2079
162.822	150.289	15.6398	µm	Spot	Position	1	2080
142.475	86.9591	20.847	µm	Spot	Position	1	2082
141.909	99.9953	20.5119	µm	Spot	Position	1	2083
161.109	128.141	19.9506	µm	Spot	Position	1	2086
148.416	139.016	20.0842	µm	Spot	Position	1	2087
134.218	114.172	24.1161	µm	Spot	Position	1	2089
144.182	85.789	26.6164	µm	Spot	Position	1	2090
145.045	95.478	27.4373	µm	Spot	Position	1	2091
161.731	96.6162	27.6837	µm	Spot	Position	1	2092
121.506	102.87	27.9151	µm	Spot	Position	1	2093
134.955	109.017	28.4109	µm	Spot	Position	1	2095
125.248	113.638	28.9318	µm	Spot	Position	1	2096
156.823	113.571	28.5231	µm	Spot	Position	1	2097
138.616	116.014	26.751	µm	Spot	Position	1	2098
136.988	121.555	27.3402	µm	Spot	Position	1	2099
166.75	125.173	27.2931	µm	Spot	Position	1	2100
152.601	133.782	27.3648	µm	Spot	Position	1	2101
124.047	100.147	32.528	µm	Spot	Position	1	2102
166.673	110.305	32.3575	µm	Spot	Position	1	2103
157.104	153.34	32.527	µm	Spot	Position	1	2107
147.87	121.169	36.0042	µm	Spot	Position	1	2110
155.973	132.827	35.5706	µm	Spot	Position	1	2113
144.873	137.143	36.7598	µm	Spot	Position	1	2114
158.201	142.516	36.675	µm	Spot	Position	1	2115
146.462	84.8787	39.3002	µm	Spot	Position	1	2116
154.896	111.666	39.1317	µm	Spot	Position	1	2118
160.115	113.018	39.8832	µm	Spot	Position	1	2119
160.871	138.654	40.1751	µm	Spot	Position	1	2124
128.75	89.7834	43.414	µm	Spot	Position	1	2132
130.648	103.505	42.069	µm	Spot	Position	1	2134
138.506	111.062	44.9896	µm	Spot	Position	1	2136
165.152	154.282	44.8837	µm	Spot	Position	1	2141
154.704	154.528	43.3282	µm	Spot	Position	1	2143
154.664	83.4482	47.6832	µm	Spot	Position	1	2144
143.198	91.0157	47.957	µm	Spot	Position	1	2145
164.417	106.754	49.0575	µm	Spot	Position	1	2146
151.792	110.381	49.7451	µm	Spot	Position	1	2147
166.289	90.8027	51.6359	µm	Spot	Position	1	2153
153.377	95.8461	51.6375	µm	Spot	Position	1	2157
163.602	118.481	51.7147	µm	Spot	Position	1	2168
157.884	141.701	52.1757	µm	Spot	Position	1	2181
158.839	150.576	51.9742	µm	Spot	Position	1	2185
149.841	89.2104	56.8152	µm	Spot	Position	1	2190
149.747	110.528	55.2253	µm	Spot	Position	1	2191
165.826	137.323	55.7573	µm	Spot	Position	1	2194
187.237	87.7372	0.900604	µm	Spot	Position	1	2197
209.944	107.893	0.945335	µm	Spot	Position	1	2198
220.493	110.24	1.36021	µm	Spot	Position	1	2199
188.243	127.393	1.33327	µm	Spot	Position	1	2200
202.791	127.894	0.30191	µm	Spot	Position	1	2201
226.825	129.689	-0.715775	µm	Spot	Position	1	2202
188.997	141.223	-0.791931	µm	Spot	Position	1	2203
227.112	142.619	0.408745	µm	Spot	Position	1	2204
178.297	155.114	-1.2162	µm	Spot	Position	1	2206
244.801	84.7702	3.32359	µm	Spot	Position	1	2207
234.583	87.1204	3.12046	µm	Spot	Position	1	2208
167.012	91.6466	3.14375	µm	Spot	Position	1	2209
223.231	93.0289	3.72036	µm	Spot	Position	1	2210
183.699	100.416	4.71756	µm	Spot	Position	1	2211
195.773	102.485	4.263	µm	Spot	Position	1	2212
183.514	106.299	3.10143	µm	Spot	Position	1	2213
237.052	114.454	4.77789	µm	Spot	Position	1	2214
196.521	116.104	4.02945	µm	Spot	Position	1	2215
187.322	157.374	3.42191	µm	Spot	Position	1	2216
208.213	162.49	5.15584	µm	Spot	Position	1	2217
201.663	92.3979	7.7455	µm	Spot	Position	1	2219
205.509	103.681	7.58023	µm	Spot	Position	1	2220
187.153	118.098	8.9753	µm	Spot	Position	1	2221
224.163	119.721	9.40987	µm	Spot	Position	1	2222
201.369	120.889	8.35374	µm	Spot	Position	1	2223
177.775	125.481	8.47977	µm	Spot	Position	1	2224
224.891	127.827	6.36722	µm	Spot	Position	1	2225
213.992	129.229	8.89359	µm	Spot	Position	1	2226
210.693	140.407	8.22105	µm	Spot	Position	1	2227
174.248	143.403	8.57212	µm	Spot	Position	1	2229
225.866	150.114	9.72453	µm	Spot	Position	1	2230
218.864	151.407	8.11409	µm	Spot	Position	1	2231
172.787	86.2419	12.3845	µm	Spot	Position	1	2232
231.93	89.4922	12.3094	µm	Spot	Position	1	2233
242.944	94.8992	11.4798	µm	Spot	Position	1	2235
178.769	102.324	11.0416	µm	Spot	Position	1	2236
199.652	104.059	12.4665	µm	Spot	Position	1	2237
216.068	107.577	11.5064	µm	Spot	Position	1	2238
194.753	138.447	12.3633	µm	Spot	Position	1	2239
204.68	150.015	11.5355	µm	Spot	Position	1	2240
217.897	156.478	12.0834	µm	Spot	Position	1	2241
185.958	157.734	12.4132	µm	Spot	Position	1	2242
201.316	161.848	11.9481	µm	Spot	Position	1	2243
229.575	96.6685	16.3728	µm	Spot	Position	1	2247
169.122	98.5055	15.8457	µm	Spot	Position	1	2248
241.797	116.124	15.8723	µm	Spot	Position	1	2249
211.023	118.329	15.7066	µm	Spot	Position	1	2250
222.739	118.328	16.216	µm	Spot	Position	1	2251
229.002	120.768	15.1657	µm	Spot	Position	1	2252
170.144	122.731	16.4537	µm	Spot	Position	1	2253
218.822	125.711	17.0456	µm	Spot	Position	1	2254
237.136	132.977	16.6593	µm	Spot	Position	1	2255
220.197	136.092	16.3558	µm	Spot	Position	1	2256
200.972	148.39	16.5138	µm	Spot	Position	1	2257
184.957	149.262	16.0867	µm	Spot	Position	1	2258
171.226	157.803	16.2573	µm	Spot	Position	1	2259
241.152	99.3124	18.7524	µm	Spot	Position	1	2260
181.828	100.298	21.3127	µm	Spot	Position	1	2261
210.296	108.546	19.2941	µm	Spot	Position	1	2262
228.888	108.737	19.3485	µm	Spot	Position	1	2263
243.489	111.41	20.3072	µm	Spot	Position	1	2264
189.025	120.42	21.1464	µm	Spot	Position	1	2265
178.571	130.295	21.0603	µm	Spot	Position	1	2266
212.107	146.516	19.4656	µm	Spot	Position	1	2267
168.753	148.132	20.2784	µm	Spot	Position	1	2268
220.969	154.264	21.2528	µm	Spot	Position	1	2269
216.139	83.5573	25.1569	µm	Spot	Position	1	2270
222.382	83.8522	25.4175	µm	Spot	Position	1	2271
233.217	85.6802	23.7812	µm	Spot	Position	1	2272
217.86	120.958	24.3452	µm	Spot	Position	1	2274
209.533	131.969	22.9059	µm	Spot	Position	1	2276
235.187	138.784	23.4145	µm	Spot	Position	1	2277
221.448	140.855	23.6296	µm	Spot	Position	1	2278
208.265	161.913	24.0617	µm	Spot	Position	1	2279
171.791	164.512	23.848	µm	Spot	Position	1	2280
219.401	90.2937	27.0233	µm	Spot	Position	1	2282
204.131	98.9251	28.1443	µm	Spot	Position	1	2284
241.697	107.075	27.6794	µm	Spot	Position	1	2285
208.934	112.94	29.1416	µm	Spot	Position	1	2286
228.107	112.757	27.2924	µm	Spot	Position	1	2287
183.327	120.995	27.8595	µm	Spot	Position	1	2288
204.967	151.604	29.1193	µm	Spot	Position	1	2289
194.079	166.493	26.5793	µm	Spot	Position	1	2290
232.764	85.8278	31.2544	µm	Spot	Position	1	2291
202.517	91.7326	32.2468	µm	Spot	Position	1	2293
171.091	102.007	31.8588	µm	Spot	Position	1	2294
179.917	106.976	31.8101	µm	Spot	Position	1	2295
215.303	116.212	30.7686	µm	Spot	Position	1	2296
223.239	125.44	32.5901	µm	Spot	Position	1	2297
217.574	131.897	33.477	µm	Spot	Position	1	2298
236.344	132.431	33.3815	µm	Spot	Position	1	2299
183.32	135.085	32.9151	µm	Spot	Position	1	2300
215.318	146.322	31.5919	µm	Spot	Position	1	2301
227.929	149.039	33.2508	µm	Spot	Position	1	2302
178.847	161.029	33.5363	µm	Spot	Position	1	2303
202.21	98.743	36.6824	µm	Spot	Position	1	2304
237.646	104.47	36.6688	µm	Spot	Position	1	2305
209.797	109.212	36.6546	µm	Spot	Position	1	2307
238.812	114.331	36.4692	µm	Spot	Position	1	2308
195.716	114.977	36.4636	µm	Spot	Position	1	2309
197.32	138.713	36.0618	µm	Spot	Position	1	2311
206.32	140.751	37.1006	µm	Spot	Position	1	2312
175.689	142.307	35.3347	µm	Spot	Position	1	2313
194.915	148.182	36.9126	µm	Spot	Position	1	2315
172.377	156.741	36.4402	µm	Spot	Position	1	2316
180.824	156.507	35.2355	µm	Spot	Position	1	2317
207.1	159.329	37.067	µm	Spot	Position	1	2319
169.668	162.208	35.1829	µm	Spot	Position	1	2320
229.103	85.8208	38.834	µm	Spot	Position	1	2321
197.021	88.6087	41.0359	µm	Spot	Position	1	2323
238.865	89.8214	40.4552	µm	Spot	Position	1	2324
172.48	100.144	39.35	µm	Spot	Position	1	2326
167.842	106.423	39.6959	µm	Spot	Position	1	2328
184.456	109.021	41.7445	µm	Spot	Position	1	2329
179.6	109.914	40.3516	µm	Spot	Position	1	2330
235.908	115.606	40.4813	µm	Spot	Position	1	2331
219.673	122.213	40.126	µm	Spot	Position	1	2333
177.447	127.153	39.1075	µm	Spot	Position	1	2334
238.388	106.579	43.9187	µm	Spot	Position	1	2337
169.237	120.705	43.352	µm	Spot	Position	1	2339
204.764	131.451	45.2327	µm	Spot	Position	1	2341
217.091	131.269	42.483	µm	Spot	Position	1	2342
232.899	132.602	43.1113	µm	Spot	Position	1	2343
214.87	137.469	43.8795	µm	Spot	Position	1	2344
229.2	136.979	42.6909	µm	Spot	Position	1	2345
174.389	149.04	44.9043	µm	Spot	Position	1	2346
209.313	150.916	43.7089	µm	Spot	Position	1	2347
182.395	85.9727	47.2393	µm	Spot	Position	1	2349
195.049	87.1059	47.5081	µm	Spot	Position	1	2350
238.327	87.2984	48.7929	µm	Spot	Position	1	2351
229.612	94.6875	49.0712	µm	Spot	Position	1	2352
181.859	103.269	47.9802	µm	Spot	Position	1	2353
198.895	105.869	47.4522	µm	Spot	Position	1	2354
211.693	123.388	48.6254	µm	Spot	Position	1	2356
210.866	136.196	47.6846	µm	Spot	Position	1	2357
189.325	145.825	47.0972	µm	Spot	Position	1	2358
208.003	155.144	47.4466	µm	Spot	Position	1	2359
213.592	84.7137	51.7355	µm	Spot	Position	1	2360
233.23	104.734	52.0364	µm	Spot	Position	1	2364
204.655	107.944	52.6418	µm	Spot	Position	1	2365
224.451	114.492	52.14	µm	Spot	Position	1	2366
178.557	121.565	51.9828	µm	Spot	Position	1	2368
218.387	127.465	51.5335	µm	Spot	Position	1	2369
206.221	136.931	51.9984	µm	Spot	Position	1	2370
219.758	141.228	52.5779	µm	Spot	Position	1	2371
197.748	144.131	52.7655	µm	Spot	Position	1	2372
172.281	148.672	52.7854	µm	Spot	Position	1	2373
177.238	156.302	53.699	µm	Spot	Position	1	2375
189.774	157.259	52.3618	µm	Spot	Position	1	2376
197.971	86.2945	54.4122	µm	Spot	Position	1	2377
169.506	93.1498	55.5722	µm	Spot	Position	1	2379
227.364	93.9858	54.8863	µm	Spot	Position	1	2380
190.467	105.633	56.0659	µm	Spot	Position	1	2382
205.026	128.115	55.5513	µm	Spot	Position	1	2383
182.148	140.681	54.4821	µm	Spot	Position	1	2385
213.97	147.026	55.722	µm	Spot	Position	1	2386
222.028	100.656	59.1012	µm	Spot	Position	1	2387
217.215	109.003	60.8726	µm	Spot	Position	1	2388
210.228	118.944	60.3836	µm	Spot	Position	1	2389
207.315	138.133	61.0316	µm	Spot	Position	1	2392
191.564	149.386	59.3904	µm	Spot	Position	1	2393
117.723	4.93672	64	µm	Spot	Position	1	2508
132.803	4.87361	64	µm	Spot	Position	1	2509
153.434	4.64063	64	µm	Spot	Position	1	2510
164.698	16.4539	64	µm	Spot	Position	1	2512
156.74	49.2107	64	µm	Spot	Position	1	2521
198.108	41.4552	64	µm	Spot	Position	1	2539
164.089	123.329	64	µm	Spot	Position	1	2598
