# Supplementary material for: Glucokinase activity controls peripherally located subpopulations of β-cells that lead islet Ca2+ oscillations
Source: eLife. 2025 Feb 12;13:RP103068. doi: 10.7554/eLife.103068 (PMC11820133; doi:10.7554/eLife.103068)
Supplement: Source data 3. [file elife-103068-data3.zip › EJ155 10G F13-1_Statistics/EJ155 10G F13-1_Plot.csv]

Intensity Mean Ch=2 Img=1
====================
Time [s]	Intensity Mean::1000000000::0	Intensity Mean::1000000001::0	Intensity Mean::1000000002::0	Intensity Mean::1000000003::0	Intensity Mean::1000000004::0	Intensity Mean::1000000005::0	Intensity Mean::1000000006::0	Intensity Mean::1000000007::0	Intensity Mean::1000000008::0	Intensity Mean::1000000009::0	Intensity Mean::1000000010::0	Intensity Mean::1000000011::0	Intensity Mean::1000000012::0	Intensity Mean::1000000013::0	Intensity Mean::1000000014::0	Intensity Mean::1000000015::0	Intensity Mean::1000000016::0	Intensity Mean::1000000017::0	Intensity Mean::1000000018::0	Intensity Mean::1000000019::0	Intensity Mean::1000000020::0	Intensity Mean::1000000021::0	Intensity Mean::1000000022::0	Intensity Mean::1000000023::0	Intensity Mean::1000000024::0	Intensity Mean::1000000025::0	Intensity Mean::1000000026::0	Intensity Mean::1000000027::0	Intensity Mean::1000000028::0	Intensity Mean::1000000029::0	Intensity Mean::1000000030::0	Intensity Mean::1000000031::0	Intensity Mean::1000000032::0	Intensity Mean::1000000033::0	Intensity Mean::1000000034::0	Intensity Mean::1000000035::0	Intensity Mean::1000000036::0	Intensity Mean::1000000037::0	Intensity Mean::1000000038::0	Intensity Mean::1000000039::0	Intensity Mean::1000000040::0	Intensity Mean::1000000041::0	Intensity Mean::1000000042::0	Intensity Mean::1000000043::0	Intensity Mean::1000000044::0	Intensity Mean::1000000045::0	Intensity Mean::1000000046::0	Intensity Mean::1000000047::0	Intensity Mean::1000000048::0
0.000000	1669.27	1673.07	1667.63	1641.24	1654.81	1652.43	1662.13	1665.3	1669.13	1666.59	1668.52	1668.74	1647.62	1658.26	1670.73	1672.73	1673.36	1666.21	1666.91	1644.31	1621.04	1655.08	1653.88	1657.13	1668.24	1665.23	1653.23	1670.67	1666.78	1666.81	1626.89	1646.37	1649.61	1659.64	1656.86	1655	1660.16	1672.8	1670.34	1674.33	1666.79	1666.81	1665.16	1657	1661.72	1663.16	1665	1668.05	1670.35
0.496000	1665.6	1668.1	1667.12	1638.46	1653.34	1649.68	1665.15	1660.52	1664.26	1667.3	1669.14	1666.36	1644.61	1658.41	1675.69	1671.64	1670.44	1669.68	1667.25	1645.91	1618.34	1653.1	1653.6	1657.83	1666.46	1666.53	1650.22	1669.85	1666.92	1665.04	1625.63	1644.16	1649.56	1657.25	1654.61	1653.24	1660.56	1670.28	1668.72	1671.01	1665.89	1667.37	1662.89	1654.64	1660.86	1662.96	1663.89	1666.27	1668.26
0.991000	1664.83	1667.92	1667.63	1637.1	1652.02	1652.87	1663.81	1664.05	1666.49	1669.96	1667.94	1666.97	1647.51	1658.88	1674.68	1671.35	1670.73	1666.96	1669.83	1647.09	1616.24	1655.22	1656.08	1658.48	1668.07	1666.37	1649.4	1673.14	1667.17	1669.32	1625.5	1647.64	1650.11	1659.04	1656.64	1654.52	1660.86	1671.54	1670.5	1672.69	1666.67	1666.54	1664.15	1654.49	1661.16	1662.68	1662.87	1666.97	1669.31
1.486000	1666.11	1665.98	1667.52	1639.2	1651.28	1651.91	1666.34	1662.37	1666.35	1671.05	1667.11	1666.27	1646.1	1658.87	1674.28	1671.67	1670.95	1668.83	1668.39	1646.32	1617.19	1654.7	1655.93	1660.12	1667.56	1667.88	1649.46	1671.53	1666.68	1666.23	1625.3	1643.47	1650.33	1656.22	1657.92	1655.63	1662.29	1672.14	1669.42	1671.92	1666.97	1665.52	1666.26	1656.8	1663.37	1664.31	1664.42	1668.13	1669.95
1.981000	1665.73	1667.32	1666.95	1638.13	1650.71	1652.24	1667.08	1663.16	1665.39	1668.7	1670.11	1668.23	1644.56	1657.99	1674.71	1672.4	1670.37	1669.38	1666.81	1645.2	1616.47	1654.81	1653.82	1658.79	1668.96	1665.2	1647.63	1669.75	1668.58	1666.63	1627.16	1644.54	1649.43	1655.41	1656.08	1654.13	1660.64	1670.13	1669.97	1672.75	1666.98	1666.92	1663.33	1653.41	1660.3	1664.09	1665.24	1669.23	1669.9
2.476000	1665.65	1669.2	1665.69	1638.16	1651.13	1650.11	1665.03	1663.51	1667.26	1667.93	1668.69	1668.97	1648.57	1658.55	1674.06	1671.12	1672.9	1666.9	1668.66	1645.34	1615.48	1655.52	1656.27	1660.55	1667.71	1666.08	1649.18	1671.4	1667.55	1666.38	1624.53	1644.82	1650.41	1657.45	1656.64	1655.66	1661.67	1670.76	1672.06	1672.34	1668.4	1664.56	1665.29	1656.42	1662.16	1664.79	1666.32	1668.3	1670.22
2.972000	1665.46	1666.81	1667.61	1637.03	1654.21	1652.32	1663.43	1664.2	1666.02	1669.33	1667.48	1666.69	1644.06	1659.37	1674.59	1672.58	1670.12	1669.27	1667.86	1645.79	1615.55	1657.28	1655.68	1658.9	1667.94	1668.07	1647.07	1673.05	1668.07	1666.32	1624.68	1643.28	1649.15	1658.53	1656.19	1654.95	1661.36	1672.07	1670.02	1672.44	1666.67	1665.32	1662.83	1655.02	1662.23	1662.55	1666.07	1666.88	1669.29
3.467000	1666.98	1668.29	1667.11	1637.65	1652.98	1653.2	1663.68	1664.71	1665	1668.62	1669.15	1667.42	1646.7	1658.59	1673.74	1671.7	1672.66	1669.42	1669.21	1647.8	1616.09	1654.85	1656.49	1656.67	1667.78	1664.64	1648.61	1672.36	1665.98	1668.29	1624.61	1645.11	1648.25	1658.68	1656.31	1656.54	1661.7	1671.49	1671.21	1671.28	1666.78	1666.91	1661.94	1656.26	1660.82	1664.24	1666.44	1668.89	1668.39
3.962000	1666.19	1667.76	1666.8	1637.2	1653.21	1651.73	1664.54	1664.3	1666.68	1668.67	1668.18	1666.32	1647.3	1656.82	1676.3	1672.64	1672.85	1667.24	1668.91	1646.53	1617.2	1656.32	1656.44	1662.05	1668.87	1667	1648.06	1672.93	1669.14	1667.3	1624.78	1644.95	1647.95	1659.15	1658.29	1656.95	1660.41	1672.69	1669.34	1673.4	1667.85	1665.89	1663.04	1652.19	1659.37	1664.51	1665.39	1667.7	1669.78
4.457000	1664.77	1666.76	1665.82	1638.14	1652.72	1650.84	1664.31	1663.87	1666.7	1669.1	1668.42	1666.95	1645.71	1656.75	1674.49	1673.21	1671.14	1667.74	1668.32	1647.23	1617.09	1653.81	1654.55	1657.57	1669.05	1663.21	1646.72	1671.32	1665.63	1665.89	1626.8	1645.73	1648.2	1658.61	1656.93	1655.82	1661.3	1670.81	1671.08	1673.37	1668.27	1667.73	1664	1655.11	1661.78	1664.32	1662.98	1664.28	1667.78
4.952000	1665.25	1670.06	1667.73	1635.18	1653.34	1651.59	1664.3	1662.33	1666.48	1668.67	1670.55	1667.09	1645.89	1657.41	1674.6	1670.58	1670.89	1667.66	1668.02	1648.21	1617.57	1654.76	1656.84	1658.37	1669.28	1666.43	1649.82	1671.63	1668.64	1669.7	1625.7	1645.85	1648.85	1656.57	1655.75	1656.7	1661.02	1669.16	1669.62	1671.48	1666.83	1664.19	1663.36	1654.91	1663.23	1664.86	1664.06	1667.74	1671.27
5.448000	1666.46	1664.74	1666.95	1637.8	1652.53	1651.03	1665.18	1662.81	1665.4	1670.24	1669.81	1668.11	1646.53	1659.24	1675.07	1673.29	1671.5	1667.73	1669.69	1646.81	1618.32	1655.26	1653.58	1657.15	1669.27	1664.35	1647.59	1672.79	1666.16	1667.66	1624.91	1643.73	1648.29	1657.77	1656.24	1653.49	1660.83	1671.2	1669	1670.5	1664.81	1664.05	1664.05	1654.75	1659.77	1663.95	1663.81	1668.24	1667.27
5.943000	1664.73	1665.17	1665.66	1637	1653.13	1653.34	1663.42	1663.08	1665.61	1669.8	1669.95	1669.25	1646.1	1659.82	1674.89	1673.5	1670.64	1667.24	1670.06	1644.85	1614.98	1655.41	1655.9	1659.27	1668	1666.3	1647.85	1671.22	1668.26	1666.94	1624.35	1645.42	1649.6	1658.75	1658.27	1653	1659.35	1671.59	1669.62	1669.51	1665.98	1664.08	1665.18	1655.42	1661.92	1662.91	1664.96	1666.31	1667.74
6.438000	1666.12	1667.62	1668.02	1635.74	1651.69	1650.25	1666.89	1666.45	1666.08	1670.25	1668.56	1668.08	1646.59	1659.81	1680.2	1674.67	1673	1670.97	1668.82	1646.77	1616.4	1655.53	1655.62	1659.95	1672.23	1671.01	1648.34	1676.57	1667.73	1667.35	1624.1	1644.45	1649.7	1658.12	1661.46	1659.73	1667.75	1673.89	1675.32	1673.33	1669.1	1668.73	1667.07	1656.6	1666.81	1671.51	1665.01	1673.89	1671.47
6.933000	1686.31	1692.14	1681.58	1640.19	1659.16	1659.25	1685.57	1687.57	1685.21	1687.21	1689.4	1681.72	1656.6	1673.93	1704.93	1698.92	1685.91	1684.87	1681.63	1652.98	1618.86	1664.86	1672.47	1680.17	1691.43	1696.08	1652.2	1695.64	1679.16	1682.37	1629.12	1655.01	1653.42	1669.18	1675	1676.62	1687.43	1695.85	1703.27	1685.04	1693.45	1686.5	1681.34	1664.35	1690.12	1690.79	1673.12	1694.58	1685.93
7.429000	1705	1707.32	1695.92	1647.75	1664.97	1665.95	1702.28	1703.22	1700.07	1706.65	1707.44	1695.31	1662.59	1682.85	1727.38	1716.11	1702.76	1700.23	1695.36	1660.3	1623.31	1675.11	1685.78	1696.04	1705.22	1713.42	1661.83	1717.76	1690.39	1695.32	1634.73	1665.24	1662.9	1682.07	1690.31	1689.77	1701.78	1712.98	1721.5	1702.24	1710.34	1698.34	1696.09	1675.53	1709.27	1704.27	1681.74	1715.67	1700.83
7.924000	1718.27	1724.86	1709.95	1651.75	1671.76	1673.45	1717.05	1717.63	1714.84	1722.49	1720.42	1708.8	1670.08	1694.34	1743.09	1733.01	1720.78	1715.62	1708.17	1670.8	1626.4	1687.14	1700.15	1707.47	1726.39	1732.39	1668.49	1735.7	1699.67	1708.63	1637.3	1675.06	1674.82	1696.23	1701.33	1701.89	1716.88	1728.11	1738.48	1719.17	1728	1714.29	1711	1686.81	1722.13	1718.1	1690.49	1731.18	1712.12
8.419000	1736.16	1740.89	1723.95	1656.6	1679.01	1678.71	1730.41	1729.72	1725	1735.56	1734.37	1721.61	1677.09	1704.65	1761.25	1748.54	1731.27	1727.03	1718.84	1675.39	1629.1	1697.78	1712.07	1724.82	1742.02	1744.14	1673.91	1750.12	1709.98	1719.58	1641.61	1684.41	1677.22	1706.72	1713.65	1712.19	1728.81	1741.65	1751.19	1730.15	1744.99	1728.03	1724.69	1696.45	1739.35	1733.86	1698.76	1745.34	1727.46
8.914000	1743.21	1750.36	1736.19	1662.18	1684.26	1685.94	1744.24	1738.72	1737.7	1746.7	1748.33	1732.88	1681.57	1713.72	1773.4	1761.9	1742.64	1739.48	1730.01	1683.03	1631.15	1704.88	1722.95	1733.56	1760.48	1761.17	1675.68	1761.47	1718	1730.83	1644.18	1692.24	1685.93	1716.47	1720.82	1721.3	1741.24	1757.14	1764.37	1740.93	1752.61	1740.28	1733.84	1705.39	1749.83	1745.36	1703.32	1753.28	1735.64
9.409000	1755.91	1764.8	1747.48	1666.63	1686.34	1687.29	1754.5	1750.42	1749.63	1755.46	1755	1744.11	1689.3	1719.24	1787.98	1768.75	1752.11	1747.57	1739.78	1687.4	1635.3	1712.14	1726.74	1743.77	1770.71	1768.15	1684.23	1772.88	1723.96	1739.67	1648.68	1701.12	1692.17	1722.56	1732.48	1730.78	1751.53	1767.39	1774.84	1749.24	1766.64	1751.04	1744.91	1706.98	1763.27	1756.89	1709.14	1767.19	1741.33
9.905000	1766.68	1774.09	1754.25	1667.36	1690.03	1691.41	1762.2	1759.94	1758.79	1762.85	1762.85	1749.17	1692.49	1724.93	1801.86	1782.19	1754	1756.59	1747.02	1692.84	1634.84	1713.47	1732.32	1748.48	1780.73	1783.57	1683.19	1782.51	1729.68	1745.43	1647.65	1706.27	1695.01	1727.48	1737	1734.02	1758.73	1776.47	1784.22	1757.88	1773.3	1757.85	1753.95	1710.6	1773.68	1768.5	1716.49	1779.23	1751.82
10.400000	1773.28	1786.99	1763.34	1666.91	1690.51	1694.11	1771.63	1768.8	1766.02	1772.11	1773.18	1758.89	1697.55	1729.04	1816.98	1790.56	1758.86	1767.2	1755.81	1694.09	1637.34	1718.4	1740.43	1759.47	1790.08	1793.38	1689.12	1795.95	1732.8	1753.22	1649.33	1707.6	1696.27	1735.55	1748.03	1744.2	1770.78	1785.3	1795.9	1768.08	1781.63	1762.64	1761.62	1715.66	1784.88	1774.06	1720.44	1789.45	1757.78
10.895000	1779.38	1792.06	1768.63	1666.52	1692.99	1695.41	1778.53	1779.67	1769.88	1776.42	1780.81	1764.72	1698.23	1735.17	1825.4	1800.11	1764.17	1774.88	1760.2	1700.28	1638.23	1723.57	1747.45	1763.96	1801.2	1801.31	1689.91	1802.6	1740.26	1763.51	1650.73	1714.39	1695.55	1733.95	1753.67	1748.85	1778.55	1794.79	1802.77	1769.87	1784.33	1769.1	1769.26	1718.68	1788.74	1783.14	1725.52	1795.5	1764.38
11.390000	1782.23	1800.08	1774.68	1671.03	1696.59	1696.41	1786.07	1783.49	1773.53	1778.3	1784.39	1771.86	1702.61	1739.8	1834.11	1804.45	1769.12	1779.75	1768.61	1702.18	1639.02	1724.64	1749.86	1771.1	1806.44	1810.06	1690.51	1808.44	1743.5	1766.57	1652.23	1716	1697.66	1741.4	1760.03	1755.68	1783.64	1801.86	1813.21	1778.1	1792.44	1776.38	1774.39	1719.41	1797.75	1786.88	1730.54	1801.12	1769.73
11.885000	1790.04	1808.26	1781.83	1671.4	1699.53	1700.13	1790.69	1785.41	1782.32	1785.86	1794.17	1780.91	1702.93	1743.56	1843.53	1809.29	1774.09	1783.93	1770.97	1704.04	1638.92	1727.5	1754.8	1773.76	1813.47	1814.05	1698.16	1816.56	1745.35	1773.34	1653.07	1719	1701.92	1741.95	1762.15	1759.87	1791.94	1804.52	1816.67	1785.02	1797.86	1782.48	1781.46	1724.53	1804.54	1794.5	1731.38	1808.6	1775.09
12.381000	1795.8	1813.14	1781.01	1672.06	1701.21	1701	1792.05	1791.56	1788.25	1788.7	1796.06	1781.31	1705.86	1746.22	1851.15	1812.13	1776.55	1786.77	1773.85	1710.55	1637.57	1732.97	1761.56	1778.35	1817.85	1819.39	1700.57	1823.12	1749.18	1774.82	1655.11	1723.64	1700.06	1743.15	1765.96	1762.17	1794.32	1810.21	1819.99	1786.73	1804.5	1785.95	1784.96	1723.82	1807.26	1797.79	1734.16	1815.76	1777.47
12.876000	1799.38	1819.33	1789.98	1673.58	1702.71	1703.83	1800.04	1798.05	1793.98	1792.59	1803.14	1785.54	1710.55	1750.88	1858.98	1819.49	1779.93	1792.69	1777.21	1708.69	1637.89	1730.15	1763.78	1781.56	1821.63	1832.95	1702.06	1830.8	1753.62	1780.61	1654.86	1726.79	1704.31	1747.69	1768.24	1767.25	1799.43	1819.26	1832.71	1790.71	1809.36	1790.05	1792.6	1726.34	1815.44	1803.86	1736.27	1817.58	1783.73
13.371000	1809.3	1820.69	1791.49	1675.29	1701.61	1705.11	1803.5	1803.69	1793.98	1794.1	1805.15	1789.94	1709.15	1752.8	1863.82	1825.82	1778.02	1796.1	1783.57	1711.39	1640.07	1736.47	1765.41	1787.06	1828.84	1830.96	1709.63	1830.21	1752.52	1784.83	1656.22	1728.93	1706.61	1748.92	1773.78	1770.81	1801.19	1822.25	1832.69	1793.39	1813.11	1796.5	1793.88	1729.11	1820.94	1806.55	1739.96	1823.59	1786.77
13.866000	1808.58	1827.76	1800.56	1675.88	1703.52	1706.72	1804.81	1807.6	1795.26	1796.36	1807.48	1792.77	1714.05	1756.18	1871.14	1825.13	1785.19	1800.95	1788.1	1716.02	1641.8	1739.73	1769.79	1789.13	1828.52	1836.83	1710.98	1837.76	1758.21	1788.14	1656.21	1729.97	1708.28	1753.32	1777.03	1771.2	1809.17	1826.55	1836.17	1793.48	1816.48	1801.9	1795.73	1729.85	1822.58	1814.55	1744.99	1831.81	1789.78
14.361000	1814.22	1832.78	1804.1	1677.05	1705.3	1710	1811.23	1812.51	1802.15	1804.75	1812.92	1796.05	1714.72	1759.07	1876.06	1833.26	1791.41	1807.88	1792.28	1716.8	1642.11	1742.74	1775.92	1790.3	1835.07	1839.73	1712.9	1845.28	1761.67	1792.24	1660.29	1732.55	1708.73	1754.02	1780.97	1773.63	1808.48	1835.99	1844.31	1800	1819.24	1803.72	1801.75	1735.27	1825.71	1814.5	1751.44	1832.73	1793.77
14.857000	1818.02	1838.2	1806.3	1678.48	1709.46	1709.27	1816.21	1815.51	1807.24	1805.95	1818.38	1797.63	1720.35	1761.5	1886.49	1841.37	1793.6	1812.13	1795.42	1716.65	1644.33	1742.87	1776.56	1794.79	1840.7	1849.34	1714.2	1846.18	1764.12	1793.73	1660.3	1736.29	1710.42	1756.61	1784.75	1775.54	1810.72	1839.55	1852.4	1804.08	1827.07	1804.64	1806.5	1735.3	1833.18	1820.98	1755.31	1839.79	1799.12
15.352000	1820.07	1838.66	1809.04	1677.34	1709.41	1709.73	1817.2	1813.51	1809.02	1809.62	1823.12	1799.78	1721.04	1765.09	1891.64	1844.25	1797.01	1814.03	1799.89	1720.15	1643.61	1746.98	1779.15	1799.79	1843.67	1853.62	1719.59	1855.57	1770.29	1798.91	1660.69	1739.83	1709.33	1762.03	1784.58	1776.07	1817.33	1844.72	1857.01	1809.28	1831.15	1810.09	1808.06	1734.13	1833.12	1824.36	1762.62	1839.32	1802.07
15.847000	1828.73	1846.22	1810.79	1679.1	1710.64	1712.02	1819.33	1820.46	1815.42	1810.6	1822.17	1805.04	1724.73	1767.15	1890.58	1846.79	1794.67	1816.34	1800.36	1724.15	1644.49	1744.23	1780.1	1801.34	1842.18	1860.27	1714.48	1854.7	1767.32	1798.12	1660.36	1733.26	1711.26	1758.58	1786.63	1781.15	1820.78	1847	1858.15	1806.92	1833.1	1810.3	1809.8	1735.38	1832.86	1824.41	1763.48	1840.73	1802.79
16.341999	1827.02	1844.58	1814.49	1679.27	1710.54	1711.32	1820.8	1823.46	1816.53	1813.09	1828	1808.91	1722.65	1767.96	1898.47	1853.56	1799.6	1818.5	1804.29	1720.13	1643.61	1745.97	1781.2	1802.17	1846.25	1859.53	1717.97	1856.16	1769.89	1801.35	1658.3	1736.59	1712.18	1759.88	1789.31	1781.05	1821.79	1851.16	1864.59	1810.95	1834.68	1810.84	1815.97	1736.68	1838.25	1828.83	1767.31	1845.06	1806.66
16.837000	1832.11	1851.71	1814.78	1682.08	1708.54	1711.15	1821.99	1827.38	1817.53	1814.77	1828.85	1808.8	1723.51	1770.22	1905.81	1855.42	1799.33	1819.31	1805.5	1720.21	1645.36	1748.42	1780.83	1802.23	1848.03	1860.5	1718.32	1861.29	1771.51	1803.55	1660.56	1737.76	1713.11	1762.85	1793.38	1783.05	1823.97	1851.88	1865.34	1811.79	1840.1	1815.19	1812.59	1736.42	1840.19	1832.43	1769.28	1850.45	1809.8
17.333000	1835.38	1853.81	1820.98	1678.12	1709.16	1712.84	1826.76	1828.23	1818.52	1818.98	1832.86	1810.11	1724.05	1771.67	1908.85	1857.62	1801.16	1820.4	1806.48	1723.68	1645.71	1746.85	1784.09	1802.64	1848.69	1866.03	1719.03	1861.98	1769.96	1802.46	1662	1737.76	1715.29	1761.41	1792.03	1782.14	1822.04	1853.99	1870.02	1814.89	1843.11	1817.19	1817.47	1737.53	1837.26	1832.97	1771.22	1852.58	1810.35
17.827999	1830.61	1852.68	1819.67	1679.45	1706.61	1713.08	1824.42	1828.82	1820.4	1816.58	1832.58	1809.74	1726.57	1775.16	1908.13	1862	1804.16	1824.85	1810.61	1724.96	1643.73	1746.1	1785.43	1804.53	1848.09	1865.25	1718.66	1865.32	1772.85	1804.76	1658.84	1739.65	1709.69	1761.13	1793.17	1785.28	1826.36	1853.77	1870.7	1820.02	1841.34	1819.04	1817.25	1735.82	1842.53	1833.55	1769.75	1853.86	1809.9
18.323000	1833.59	1860.88	1824.99	1681.42	1709.58	1711.56	1824.93	1831.16	1819.89	1817.72	1833.88	1813.65	1729.02	1775.79	1909.72	1862.11	1801.12	1825.66	1809.99	1724.54	1644.2	1744.09	1785.5	1809.13	1848.37	1868.82	1714.81	1867.94	1772.63	1803.71	1657.94	1741.62	1712.52	1759.62	1794.26	1786.47	1826.05	1855.11	1876.35	1816	1844.77	1817.34	1817.92	1738.44	1840.22	1834.15	1775.78	1856.47	1812.15
18.818001	1837.97	1858.49	1825.98	1681.99	1714.31	1713.65	1831.53	1831.97	1822.8	1821.45	1834.7	1813.93	1728.18	1777.88	1910.41	1862.83	1801.13	1828.22	1809.24	1727.58	1645.63	1748.94	1792.6	1806.15	1852.13	1870.64	1716.86	1867.55	1775.46	1807.17	1659.9	1742.4	1712.93	1762.09	1793.97	1785.43	1829.6	1858.01	1877.13	1818.98	1844.63	1822.7	1819.02	1736.35	1841.87	1836.84	1774.07	1856.01	1814.31
19.313000	1837.85	1859.43	1823.27	1680.25	1711.19	1713.26	1828.17	1830.35	1825.21	1823.62	1837.54	1816.44	1727.68	1777.61	1910.87	1860.24	1805.19	1831.48	1813.22	1726.35	1643.69	1749.38	1790.07	1806.74	1853.12	1870.75	1717.25	1867.97	1775.83	1808.43	1657.55	1744.37	1710.93	1760.96	1795.62	1786.29	1827.36	1859.39	1876.08	1818.95	1845.97	1821.4	1820.87	1735.78	1846.23	1837.65	1776.31	1854.4	1813.98
19.809000	1839.77	1861.21	1824.84	1677.82	1709.82	1712.86	1829.57	1828.53	1823.89	1819.02	1838.72	1815.21	1730.33	1777.17	1912.89	1858.75	1803.05	1827.5	1813.81	1725.58	1645.42	1751.56	1792.25	1806.7	1854.38	1867.36	1715.76	1870.07	1776.03	1808.04	1658.24	1742.64	1713.81	1763.85	1797.36	1787.88	1827.5	1860.17	1879.36	1816.82	1849.43	1823.59	1820.48	1735.26	1845.26	1836.36	1776.7	1856.93	1812.63
20.304001	1838.09	1860.67	1822.32	1678.68	1711.77	1714.31	1829.21	1832.17	1823.44	1822.23	1836.42	1814.27	1731.47	1779.04	1916.21	1866.95	1803.17	1828.97	1816.88	1724.5	1644.57	1747.68	1789.8	1812.36	1855.48	1870.86	1717.28	1867.05	1778.08	1810.2	1659.39	1740.93	1713.75	1763.54	1799.43	1787.91	1828.39	1857.04	1877.65	1817.36	1845.5	1819.54	1821.06	1739	1846.56	1837.68	1775.32	1859.08	1811.75
20.799000	1840.28	1863.82	1828.76	1680.93	1714.02	1716.46	1831.79	1834.39	1827.66	1819.54	1843.95	1815.89	1730.42	1779.16	1914.73	1868.28	1808.13	1829.56	1814.81	1728.73	1648.24	1751.82	1791.15	1810.85	1859.74	1875	1718.4	1871.95	1778.17	1810.58	1663.27	1744	1716.8	1762.45	1800.2	1787.98	1833.11	1862.2	1884.07	1823.9	1851.81	1824.65	1825.14	1738.06	1851.43	1839.58	1775.97	1861.34	1817.62
21.294001	1839.98	1867.2	1831.11	1682.18	1715.45	1718.8	1831.77	1835.06	1826.94	1821.95	1844.22	1822.12	1729.34	1777.87	1918.5	1867.33	1810.1	1828.88	1815.76	1729.13	1646.99	1753.04	1791.99	1813.63	1859.34	1874.79	1721.51	1874.13	1779.32	1810.98	1661.33	1746.53	1714.71	1762.38	1804.57	1785.83	1829.78	1863.35	1882.21	1821.62	1851.42	1827.5	1825.02	1740.55	1847.72	1841.47	1776.74	1858.8	1816.13
21.789000	1841.86	1868.09	1829.29	1682.88	1713.59	1715.8	1830.19	1837.1	1830.04	1823.87	1839.91	1818.22	1734.19	1781.8	1917.53	1870.16	1805.98	1832.1	1816.57	1728.63	1646.44	1750.59	1790.89	1809.5	1858.67	1874.91	1718.13	1874.2	1777.52	1812.9	1662.03	1743.48	1719.29	1765.49	1798.92	1791.69	1834.53	1861.4	1887.67	1820.86	1850.45	1826.86	1826.11	1739.68	1850.48	1841.45	1778.72	1864.77	1816.65
22.285000	1842.17	1864.44	1826.83	1683.96	1716.41	1718.21	1831.52	1834.99	1829.06	1824.84	1839.73	1821.75	1733.39	1782.37	1916.36	1866.63	1810.79	1832.93	1817.39	1730.27	1647.48	1751.97	1789.63	1810.85	1858.96	1872.43	1720.4	1870.99	1779.26	1811.76	1662.86	1743.63	1720.48	1767.93	1799.78	1786.34	1831.93	1864.86	1884.31	1828.03	1852.01	1827.3	1827.54	1740.47	1846.81	1842.76	1778.54	1861.78	1820.39
22.780001	1845.02	1871.27	1828.48	1682.18	1714.48	1716.6	1836.05	1837.79	1826.18	1824.5	1841.7	1819.1	1734.17	1783.32	1920.58	1871.02	1807.76	1831.53	1817.84	1729.54	1645.83	1752.15	1794.78	1812.5	1862.88	1878.89	1718.99	1874.56	1779.25	1815.11	1661.8	1746.24	1719.81	1767.63	1801.99	1791.07	1834.7	1863.68	1887.01	1826.54	1854.91	1829.89	1830.14	1741.38	1847.62	1841.09	1779.38	1862.63	1816.64
23.275000	1841.63	1870.33	1833.17	1684.16	1712.5	1716.9	1834.83	1839.12	1829.97	1825.98	1846.34	1823.33	1734.32	1782.86	1919.76	1872.28	1811.72	1837.62	1819.43	1733.8	1646.68	1754.53	1795.7	1815.87	1861.65	1878.49	1720.05	1873.25	1780.7	1817.42	1662.73	1746.95	1720.15	1765.54	1806.73	1793.18	1835.31	1868.46	1885.44	1825.58	1854.29	1829.39	1827.03	1740.1	1850.4	1840.46	1780.58	1864.51	1819.2
23.770000	1845.75	1866.63	1834.5	1686.07	1717.08	1718.82	1834.18	1837.05	1832.08	1827.37	1842.6	1818.98	1735.4	1782.43	1919	1868.36	1807.06	1833.71	1820.03	1730.08	1647.57	1754.49	1794.26	1816.43	1861.71	1878.42	1721.34	1873.17	1780.09	1814.17	1661.93	1744.19	1719.58	1766.9	1802.23	1793.72	1834.15	1865.93	1887.87	1828.85	1853.6	1828.08	1829.68	1741.29	1851.9	1844.9	1780.83	1869.42	1821.65
24.266001	1845.86	1870.93	1832.83	1682.23	1715.05	1719.52	1837.93	1840.49	1831.32	1826.13	1847.44	1827.1	1735.43	1787.7	1921.17	1875.3	1809.11	1837.21	1820.77	1728.74	1646.7	1752.76	1795.77	1815.81	1865.54	1877.21	1721.6	1879.34	1781.28	1813.16	1662.26	1747.06	1716.25	1765.93	1802.07	1792.83	1840.52	1868.1	1888.55	1824.25	1857.82	1832.13	1829.98	1740.85	1852.9	1842.96	1782.98	1865.04	1822.18
24.761000	1847.66	1873.54	1832.05	1683.16	1714.71	1718.37	1834.62	1839.77	1831.87	1822.88	1845.51	1823.8	1735.04	1788.1	1924.03	1872.29	1806.5	1836.86	1818.53	1732.99	1648.45	1753.15	1792.68	1813.38	1865.5	1874.61	1720.75	1875.91	1780.44	1813.13	1663.47	1748.43	1718.61	1770.22	1805.17	1794.44	1839.64	1865.94	1892.4	1827.05	1857.36	1829.48	1828.5	1741.84	1853.64	1845.26	1781.24	1873.34	1823.17
25.256001	1846.24	1871.31	1832.54	1685.04	1717.22	1718.42	1836.61	1839.64	1833.34	1827.14	1846.34	1823.07	1735.21	1787.03	1920.91	1879.08	1811.35	1836.4	1820.97	1731.82	1646.11	1753.82	1795.09	1813	1859.95	1878.35	1721.79	1878.84	1782.45	1816.55	1663.32	1743.81	1719.54	1768.54	1800.64	1791.57	1835.12	1868.66	1893.05	1830.19	1858.62	1831.5	1834.12	1739.29	1848.56	1845.5	1783.01	1870.26	1824.42
25.750999	1849.26	1872.89	1832.84	1684.24	1717.58	1717.77	1837.26	1841.6	1829.9	1829.77	1847.85	1823.6	1736.39	1786.21	1924.27	1878.42	1812.69	1839.19	1822.46	1729.46	1648.36	1755.79	1795.21	1814.83	1864.76	1879.2	1719.64	1877.17	1784.7	1817.81	1661.74	1745.64	1718	1767.03	1805.9	1793.19	1836.91	1871.57	1896.33	1826.42	1858.97	1831.65	1831.95	1735.84	1856.52	1845.37	1783.28	1869.98	1824.19
26.246000	1848.32	1872.67	1835.7	1684.09	1716.87	1716.93	1838.35	1840.9	1833.6	1828.79	1848.39	1823.67	1734.34	1787.67	1927.02	1877.09	1814.38	1837.72	1819.54	1730.61	1647.5	1753.89	1795.88	1813.47	1862.24	1880.54	1721.4	1874.73	1783.83	1817.22	1664.07	1745.86	1717.92	1771.91	1805.36	1792.88	1838.75	1872.01	1890.2	1827.86	1859.65	1830.42	1830.48	1741.7	1850.99	1848.84	1784.72	1868.83	1824.08
26.742001	1852.25	1873.93	1839.73	1685.89	1716.52	1718.22	1835.12	1843.45	1832.07	1831.74	1847.08	1822.63	1736.44	1788	1926.17	1876.6	1814.26	1837.29	1820.2	1733.46	1646.93	1754.97	1792.04	1817.3	1863.28	1879.4	1721.06	1876.47	1784.32	1817.02	1661.84	1741.64	1717.34	1766.35	1803.78	1790.17	1838.45	1868.68	1896.11	1828.9	1860.45	1832.76	1831.09	1740.56	1851.63	1847.06	1783.07	1871.03	1823.18
27.237000	1853.99	1874.94	1836.11	1685.22	1714.45	1719.59	1837.47	1841.68	1834.24	1828.87	1847.47	1824.55	1741.78	1785.04	1925.62	1878.72	1812.38	1839.52	1819.93	1732.18	1645.77	1753.56	1796.27	1818.25	1868.07	1880.84	1723.41	1880.89	1784.53	1818.88	1663.87	1747.53	1721.25	1767.35	1803.67	1797.26	1838.15	1871.54	1900.71	1830.57	1864.54	1837.49	1833.58	1739.67	1857.19	1843.92	1784.23	1872.78	1823.16
27.732000	1852.74	1875.39	1838.47	1684.08	1717.07	1719.34	1837.71	1843.82	1833.71	1831.58	1847.7	1825.08	1736.94	1789.29	1925.04	1876.45	1810.93	1840	1821.31	1733.89	1647.09	1753.47	1797.78	1815.97	1867.31	1884.26	1721.25	1880.34	1781.89	1816.39	1662.15	1748.74	1717.97	1768.57	1807.6	1794.42	1842.34	1872.34	1902.33	1829.68	1860.58	1833.55	1835.18	1741.42	1856.13	1849.43	1781.6	1871.84	1827.21
28.226999	1851.68	1875.36	1836.41	1682.67	1717.89	1718.75	1839.76	1841.51	1834.11	1832.62	1848.02	1822.83	1739.89	1790.39	1924.49	1881.65	1813.11	1840.78	1823.16	1731.55	1647.74	1753.94	1796.99	1818.01	1868.25	1885.47	1723.63	1880.35	1782.36	1819.68	1665.83	1747.51	1720.3	1766.32	1806.68	1795.32	1838.3	1869.66	1898.2	1827.37	1861.41	1832.45	1836.37	1744.13	1855.81	1847.98	1782.1	1872.38	1826.58
28.722000	1850.38	1877.59	1838.35	1685.05	1718.48	1721.09	1839.21	1845.54	1835.36	1831.73	1851.11	1823.73	1738.82	1788.05	1923	1875.68	1816.15	1837.36	1827.76	1734.24	1649.44	1756.54	1798.44	1817.25	1865.43	1883.18	1724.17	1883.37	1786.64	1820.92	1663.93	1747.44	1720.48	1768.94	1808.11	1795.03	1838.89	1874.85	1895.82	1826.83	1861.86	1837.61	1836.13	1742.89	1856.26	1849.88	1783.85	1875.17	1826.24
29.218000	1855.19	1875.81	1835.77	1684.41	1717.62	1718.08	1839.71	1841.97	1835.22	1834.4	1851.02	1825.33	1736.18	1789.33	1926.99	1879.43	1811.79	1842.1	1822.45	1730.6	1646.59	1755.54	1798.53	1820.77	1864.72	1884.4	1722.14	1882.04	1786.64	1820.56	1663.02	1748.76	1721.9	1768.81	1808.92	1795.62	1836.5	1878.11	1899.79	1830.07	1862.18	1833.1	1836.74	1742.61	1857.41	1848.87	1784.19	1876.31	1828.1
29.712999	1854.47	1878	1839.41	1684.34	1718.05	1718.36	1840.22	1845.69	1836.11	1832.14	1849.63	1826.86	1738.05	1788.56	1926.63	1881.06	1810.3	1841.65	1824.58	1735.42	1648.66	1751.21	1797	1820.58	1863.26	1886.82	1722.82	1884.56	1784.5	1816.8	1662.2	1749.62	1720.25	1770.46	1810.54	1794.07	1837.45	1871.12	1898.86	1831.94	1859.31	1838.05	1837.38	1740.35	1855.74	1848.75	1784.66	1876.2	1828.17
30.208000	1855.78	1876.01	1838.66	1686.6	1717.77	1719.36	1844.73	1846.71	1836.73	1833.06	1852.19	1826.14	1739.95	1791.03	1929.91	1881.35	1815.34	1842.14	1827.21	1732.67	1648.76	1754.39	1797.37	1821.7	1867.8	1883.98	1721.68	1879.13	1781.95	1820.44	1662.35	1748.65	1720.22	1770.59	1808.71	1796.31	1842.42	1873.89	1900.7	1833.13	1862.64	1836.1	1836.48	1743.54	1856.69	1851.21	1784.35	1875.02	1827.1
30.702999	1855.8	1878.89	1841.79	1686.87	1717.47	1722.22	1840.83	1843.7	1833.36	1830.87	1848.58	1825.13	1739.87	1791.63	1928.15	1883.12	1814.5	1842.86	1824.44	1733.82	1647.57	1755.31	1802.31	1819.52	1867.64	1885.59	1722.22	1884.71	1785.95	1820.37	1663.2	1750.88	1718.73	1771.97	1809.19	1796.16	1840.99	1874.46	1901.79	1835.1	1863.04	1836.46	1839.13	1744.42	1859.53	1853.2	1785.52	1870.71	1830.08
31.198000	1853.2	1876.31	1843.4	1687.45	1717.18	1723.87	1841.03	1843.76	1836.76	1833.72	1852.1	1830.75	1741.96	1792.4	1928.59	1884.24	1815	1843.85	1825.92	1732.21	1647.64	1757.43	1800.75	1820.42	1870.19	1886	1722	1883.43	1786.9	1823.83	1664.05	1747.74	1721.33	1771.17	1808.69	1797.48	1839.97	1874.3	1899.6	1832.44	1860.78	1836.5	1841.7	1740.57	1859.28	1852.6	1784.12	1875.75	1826.27
31.694000	1856.93	1875.66	1840.56	1683.29	1716.03	1719.52	1842.47	1843.3	1838.16	1832.89	1851.61	1827.07	1740.98	1787.45	1928.51	1883.7	1813.95	1840.93	1827.02	1731.97	1649.71	1755.48	1796.25	1821.23	1869.16	1888.73	1722.73	1886.03	1785.2	1820.62	1664.18	1750.8	1719.17	1771.22	1809.42	1795.6	1842	1874.46	1901.12	1831.86	1861.93	1836.67	1837.62	1739.41	1854.58	1853.5	1784.62	1874.64	1830.64
32.188999	1855.31	1877.17	1838.74	1687.5	1717.38	1720.87	1839.87	1843.74	1836.32	1834.73	1854.06	1829.29	1740.93	1790.49	1929.54	1882.01	1818.62	1848.67	1827.99	1736.8	1648.68	1756.13	1800.8	1821.16	1868.56	1882.9	1722.87	1884.29	1788.7	1823.28	1665.76	1751.02	1720.58	1770.2	1812.46	1799.25	1845.24	1877.79	1902.43	1834.01	1862.6	1838.38	1838.94	1744.21	1860.11	1851.59	1782.6	1878.55	1826.69
32.683998	1854.29	1883.88	1842.09	1684.99	1717.13	1722.63	1841.34	1844.45	1837.35	1832.12	1850.87	1829.24	1739.23	1790.29	1931.99	1883.08	1816.64	1843.52	1825.14	1732.97	1648.2	1757.6	1799.89	1822.3	1868.37	1885.23	1721.37	1885.1	1788.05	1820.84	1665.69	1751.94	1718.24	1771.95	1811.7	1799.9	1840.04	1875.97	1902.1	1837.66	1863.79	1839.43	1838.05	1745.5	1859.07	1851.55	1785.26	1877.19	1828.7
33.179001	1849.39	1880.24	1841.65	1685.8	1717.06	1720.42	1840	1843.91	1836.31	1833.37	1855.87	1828.07	1736.04	1787.69	1931.01	1887	1818.83	1844.79	1824.76	1735.45	1647.79	1758.95	1801.82	1819.53	1869.68	1889.5	1723.71	1881.76	1788.48	1822.15	1664.56	1751.59	1722.12	1773.06	1810.51	1797.98	1843.03	1877.01	1905.96	1833.36	1868.49	1838.23	1840.78	1743.98	1859.46	1853.02	1786.42	1879.96	1831.71
33.674000	1857.26	1881.21	1843.27	1686.12	1719.82	1721.2	1841.21	1845.11	1840.5	1836.63	1853.45	1831.3	1739.72	1792.05	1930.24	1882.21	1818.16	1845.55	1825.76	1735.51	1648.68	1759.06	1802.12	1819.6	1873.2	1883.14	1722.63	1882.78	1790.9	1823.66	1665.14	1751.58	1721.39	1771.09	1812.74	1797.02	1842	1871.53	1904.38	1834.42	1866.94	1841.8	1840.16	1742.05	1857.96	1852.91	1784.27	1875.59	1829.51
34.169998	1855.43	1880.52	1840.1	1686.92	1719.25	1722.32	1843.92	1848.61	1838.11	1835.09	1854.14	1830.17	1739.35	1788.15	1931.28	1884.82	1818.96	1843.37	1829	1735.65	1649.16	1758.16	1798.46	1822.08	1870	1883.88	1722.57	1886.98	1788.74	1823.48	1665.76	1746.96	1721.32	1772.37	1810.38	1798.55	1842.82	1877.85	1906.77	1834.68	1866.34	1839.89	1838.5	1743.67	1858.01	1854.26	1783.32	1876.43	1830.12
34.665001	1855.45	1881.08	1841.07	1688.18	1719.52	1721.41	1845.62	1841.86	1838.84	1836.56	1853.44	1827.92	1739.32	1792.24	1930.12	1887.57	1818.19	1845.81	1831.33	1735.78	1648.65	1758.56	1804.54	1822.65	1869.89	1888.36	1721.94	1887.35	1787.99	1822.68	1666.7	1752.71	1722.47	1773.7	1813.57	1797.6	1843.16	1873.67	1905.15	1832.49	1864.99	1838.86	1841.18	1744.2	1862.08	1853.44	1785.78	1879.66	1828.01
35.160000	1857.9	1880.04	1840.92	1687.23	1719.38	1720.41	1842.05	1850.45	1836.65	1836.94	1854.97	1831.95	1741.51	1794.16	1932.12	1887.97	1815.55	1844.12	1830.27	1736.47	1647.18	1757.93	1802.35	1821.49	1874.34	1891.84	1724.06	1885.59	1786.43	1822.23	1662.9	1752.3	1722.11	1774.33	1813.75	1797.93	1844.4	1875.09	1904.62	1835.49	1865.84	1837.71	1838.9	1742.79	1859.19	1853.37	1783.94	1878.71	1828.98
35.654999	1856.99	1885.7	1840.22	1687.96	1718.5	1722.46	1843.42	1849.14	1840.56	1834.51	1855.23	1832.32	1738.45	1793.44	1933.94	1886.91	1816.37	1843.16	1828.56	1736.74	1647.79	1757.35	1803.63	1819.85	1870.05	1890.75	1725.57	1888.17	1786.59	1823.34	1663.54	1749.79	1723.05	1774.46	1812.12	1798.75	1848.91	1878.58	1903.9	1837.22	1864.81	1840.26	1841.33	1745.15	1864.03	1853.56	1783.17	1882.35	1830.44
36.150002	1857.14	1887.72	1844.53	1687.12	1718.6	1721.99	1842.97	1848.12	1839.57	1837.98	1856.7	1829.22	1740.21	1790.23	1935.45	1888.53	1814.74	1846.83	1826.61	1733.2	1650.07	1759.59	1799.93	1820.89	1868.14	1888.39	1724.1	1887.44	1787.75	1823.9	1663.38	1746.44	1723.59	1772.17	1812.66	1800.69	1845.03	1882.39	1907.27	1837.07	1867.64	1836.32	1840.88	1746.27	1858	1854.24	1786.75	1877.02	1828.94
36.646000	1859.72	1883.88	1845.41	1687.97	1717.34	1720.57	1843.67	1850.06	1841.69	1840.63	1857.06	1831.83	1740.56	1793.33	1938.85	1885	1817.5	1848.88	1827.76	1735.15	1647.48	1756.53	1806.25	1823.75	1869.1	1894.06	1724.03	1887.76	1785.06	1828.7	1666.3	1750.58	1725.61	1775.78	1813.66	1797.54	1844.72	1878.51	1909.5	1835.85	1864.71	1843.59	1839.86	1746.45	1859.41	1854.66	1788.33	1879.74	1835.33
37.140999	1854.39	1885.4	1845.18	1687.23	1718.75	1717.45	1843.69	1845.19	1842.68	1836.88	1855	1829.2	1740.08	1792.98	1934.47	1888.08	1820.59	1846.85	1829.75	1733.38	1646.5	1760.4	1801.99	1820.66	1873.48	1888.03	1722.07	1889.45	1790.82	1823.77	1665.25	1751.82	1723.43	1772.41	1811.23	1797.65	1842.7	1881.64	1905.94	1834.44	1866.93	1836.25	1840.35	1746.55	1862.64	1854.3	1788.71	1880.34	1835.15
37.636002	1858.72	1888.12	1844.72	1685.63	1719.87	1723.22	1844.64	1852.45	1844.61	1837.41	1853.22	1831.13	1742.04	1793.03	1935.82	1889.41	1819.28	1846.83	1831.3	1735.52	1647.71	1760.06	1803.82	1825.55	1870.42	1893.2	1724.81	1893.2	1792.09	1827.57	1668.12	1750.32	1722.9	1775.46	1811	1799.12	1845.04	1883.13	1912.17	1832.57	1869.8	1843.48	1843.54	1748.97	1861.53	1853.69	1787.88	1881.54	1832.66
38.131001	1858.8	1888.98	1843.81	1688.45	1718.47	1722.48	1844.91	1848.85	1843.23	1838.7	1858.84	1832.69	1744.01	1792.47	1933.89	1883.49	1818.32	1848.57	1831.08	1736.8	1649.71	1760.84	1802.64	1826.46	1870.6	1888.68	1726.75	1889.28	1789.06	1830.06	1666.59	1752.72	1726.43	1776.47	1814.5	1801.56	1846.2	1878.14	1909.42	1836.7	1873.71	1844.1	1843.61	1749.45	1860.79	1858.45	1789.02	1879.61	1832.23
38.626999	1857.04	1886.15	1844.87	1689.4	1719.5	1722.19	1846.48	1847.61	1838.47	1838.01	1855.73	1829.25	1742.57	1794.07	1936.77	1888.03	1821.14	1851.19	1829.8	1738.85	1649.93	1760.3	1803.75	1822.59	1870.32	1887.43	1724.3	1888.13	1786.98	1824.73	1667.31	1753.88	1724.47	1772.57	1810.66	1799.94	1844.67	1880.69	1911.13	1833.39	1871.26	1841.43	1844.97	1746.87	1861.19	1853.73	1786.45	1880.11	1835.22
39.122002	1860	1885.3	1845.49	1684.72	1719.75	1722.36	1848.56	1851.36	1842.69	1839.42	1858.32	1833.66	1741.89	1793.83	1938.31	1891.36	1819.72	1846.79	1831.35	1738.25	1647.62	1758.26	1802.98	1823.49	1873	1891.42	1722.31	1889.27	1788.47	1823.73	1665.67	1754.62	1723.1	1774.33	1813.57	1801.26	1848.01	1882.24	1909.59	1837.41	1871.61	1840.29	1842.12	1747.61	1860.94	1860.41	1788.84	1880.01	1832.17
39.617001	1862.09	1886.63	1845.14	1685.39	1718.61	1723.54	1845.07	1847.42	1841.22	1837.09	1860.85	1834.47	1742.05	1795.02	1935.8	1889.1	1818.57	1846.05	1827.53	1735.06	1649.65	1761.97	1803.71	1825.55	1869.96	1887.97	1723.49	1889.93	1791.47	1827.53	1664.95	1750.33	1722.15	1773.35	1812.41	1797.71	1841.16	1876.18	1911.58	1835.57	1870.36	1840.41	1840.16	1744.28	1863.33	1854.39	1789.61	1882.51	1835.04
40.112000	1860.4	1888.56	1846.61	1686.32	1718.75	1721.29	1844.66	1849.56	1842.56	1838.45	1858.23	1832.46	1741.16	1792.65	1934.87	1886.57	1820.18	1845.36	1830.81	1736.27	1648.59	1758.38	1805.46	1823.72	1872.93	1888.98	1725.93	1888.72	1790.94	1824.49	1667.42	1753.13	1722.78	1774.17	1813.41	1803.01	1847.87	1881.2	1909.51	1836.44	1875.17	1843.85	1840.34	1744.23	1860.04	1854.02	1789.01	1882.61	1837.96
40.606998	1860.55	1887.83	1841.78	1688.61	1719.75	1723.01	1844.95	1847.39	1839.12	1839.84	1856.84	1832.84	1742.94	1792.74	1935.64	1891.12	1819.32	1846.45	1826.99	1735.98	1648.56	1759.49	1803.79	1822.35	1872.75	1889.92	1726.88	1885.03	1788.15	1827.27	1664.85	1751.77	1723.87	1775.48	1815.46	1800.39	1846.78	1885.3	1909.1	1836.47	1870.86	1843.88	1844.52	1746.02	1864.75	1855.77	1789.38	1883.26	1834.96
41.103001	1857.59	1887.6	1846.02	1685.7	1723.76	1721.66	1847.38	1852.13	1844.77	1839.34	1858.21	1832.97	1740.25	1795.46	1939.86	1888.51	1819.49	1848.72	1831.03	1734.77	1648.15	1756.66	1806.2	1823.11	1875.24	1889.55	1726.24	1888.43	1792.16	1826.95	1663.99	1751.53	1721.74	1774.53	1810.85	1801.55	1842.66	1880.4	1910.94	1835.63	1870.33	1846.09	1840.43	1746.15	1859.9	1856.39	1788.48	1882.39	1833.63
41.598000	1861.96	1887.72	1845.01	1686.17	1720.83	1723.01	1849.1	1854.33	1843.16	1840.22	1858.6	1834.31	1744.02	1793.54	1937.47	1891.79	1819.84	1849.1	1833.58	1736.63	1650.6	1758.01	1806.47	1823.8	1873.99	1896.08	1725.07	1892.35	1788.4	1827.8	1668.45	1754.09	1724.21	1773.76	1817.86	1802.27	1845.32	1884.96	1911.72	1835.06	1873.48	1845.3	1844.11	1744.39	1866.86	1855.79	1790.16	1883	1835.32
42.092999	1862.3	1889.6	1845.15	1688.62	1718.49	1721.92	1846.55	1852.72	1844.14	1839.84	1863.39	1832.25	1744.14	1792.21	1937.19	1891.99	1819.92	1847.6	1834.46	1736.62	1649.61	1760.95	1805.43	1823.27	1872.96	1887.8	1726.41	1888.41	1793.85	1826.18	1667.32	1752.02	1722.71	1775.67	1816.28	1799.81	1844.6	1881.78	1909.61	1840.56	1874.21	1843.84	1841.22	1744.33	1861.35	1856.66	1788.66	1883.08	1836.26
42.588001	1866.5	1885.66	1847.65	1688.41	1719.51	1721.27	1846.94	1851.67	1844.07	1841.53	1860.34	1831.88	1741.11	1794.42	1938.8	1889.46	1819.02	1846.62	1831.16	1734.12	1650.47	1757	1804.31	1821.88	1877.16	1894.94	1722.24	1893.95	1791.13	1826.1	1667.22	1752.08	1722.9	1772.82	1816.24	1802.34	1847.45	1884.02	1909.66	1836.83	1871	1841.33	1843.12	1748.35	1867.15	1858.59	1788.95	1886.12	1834.8
43.083000	1859.76	1891.03	1844.89	1687.4	1719.59	1721.68	1848.49	1853.19	1844.67	1840.2	1859.67	1831.59	1742.06	1793.4	1939.14	1892.63	1819.7	1849.65	1827.82	1734.78	1648.38	1760.3	1800.1	1827.17	1873.35	1892.2	1726.04	1889.89	1793.64	1825.63	1664.19	1754.86	1722.4	1773.07	1818.7	1802.17	1847.51	1885.01	1912.48	1837.91	1869.08	1842.72	1845.04	1746.33	1864.81	1858.09	1787.54	1885.47	1835.28
43.578999	1864.53	1888.75	1849.68	1690.09	1721.73	1721.79	1848.36	1854.15	1844.33	1840.4	1865.37	1834.42	1739.54	1796.24	1934.97	1888.91	1824.58	1848.47	1830.91	1737.53	1649.55	1760.84	1807.48	1820.25	1875.87	1895.54	1726.52	1887.68	1795.72	1829	1665.74	1752.23	1720.97	1774.79	1815.72	1802.07	1849.76	1881.61	1910.89	1837.15	1874.06	1843.91	1845.2	1744.56	1865.77	1855.55	1787.76	1885.19	1835.61
44.074001	1865.12	1889.33	1844.55	1688.37	1718.37	1723.59	1849.84	1852.97	1841.95	1842.44	1861	1836.39	1742.83	1793.74	1937.02	1889.87	1821.73	1849.36	1830.32	1736.64	1647.96	1760.7	1805.77	1825.4	1876.5	1892.72	1726.06	1890.67	1791.43	1829.89	1665.96	1754.13	1723.07	1774.16	1814.18	1801.33	1845.53	1883.84	1908.63	1836.05	1870.68	1841.19	1844.91	1746.91	1860.08	1859.32	1788.15	1886.91	1838.17
44.569000	1860.4	1888.3	1846.04	1687.51	1719.18	1725.28	1848.27	1854.09	1844.42	1839.28	1860.68	1833.17	1744.64	1796.56	1943.36	1893.27	1819.78	1849.35	1831.75	1739.59	1648.74	1760.22	1804.87	1829.36	1874.76	1899.05	1727.17	1894.15	1792.65	1828.86	1665.39	1753.71	1722.36	1774	1816.2	1800.5	1850.95	1883.89	1911.69	1838.34	1871.29	1844.53	1844.35	1745.45	1866.64	1857.98	1787.03	1884.13	1838.78
45.063999	1862.3	1890.35	1846.71	1685.75	1721.87	1725.76	1850.87	1853.01	1845.35	1841.6	1863.16	1836.37	1744.58	1796.71	1944.23	1893.61	1819.5	1852.87	1833.04	1736.71	1649.2	1760.61	1804.15	1826.3	1875.46	1894.61	1724.32	1891.27	1790.7	1827.06	1667.04	1752.83	1720.18	1772.65	1816.18	1802.33	1847.45	1883.78	1912.67	1839.37	1875.32	1845.61	1845.01	1748.33	1867.35	1861.86	1786.14	1883.85	1837.15
45.558998	1861.36	1886.88	1848.44	1687.15	1720.3	1724.23	1846.62	1855	1844.05	1840.19	1859.82	1834.03	1742.81	1793.41	1938.54	1890.17	1822.76	1846.83	1832.13	1737.63	1652.52	1763.8	1806.28	1826.69	1875.83	1896.5	1726.2	1888.57	1789.77	1827.39	1666.76	1754.2	1720.59	1774.59	1817.49	1802.95	1849.68	1886.04	1910.81	1840.07	1873.33	1843.94	1845.64	1746.35	1866.05	1859.75	1784.75	1887.61	1837.91
46.055000	1863.1	1890.94	1850.54	1686.61	1721.47	1726.13	1849.92	1852.56	1842.87	1841.42	1861.41	1838.36	1743.88	1796.37	1939.7	1892.25	1824.81	1850.69	1831.3	1735.86	1650.34	1760.23	1804.55	1825.8	1876.98	1893.81	1723.31	1894.53	1792.6	1828.82	1666.68	1754.94	1724.46	1772.65	1817.04	1804.69	1850.9	1883.82	1916.56	1840.58	1876.01	1847.93	1846.06	1745.53	1867.52	1860.56	1785.5	1884.97	1836.53
46.549999	1864.08	1889.79	1845.24	1686.03	1718.37	1723.54	1846.63	1854.55	1842.58	1841.25	1859.98	1833.29	1743.28	1794.59	1940.63	1889.67	1821.17	1851.43	1833.95	1735.87	1650.04	1758.82	1804	1824.05	1872.88	1892.43	1720.57	1892.53	1793.28	1826	1668.15	1755.22	1720.69	1774.2	1817.22	1803.85	1850.73	1885.44	1910.28	1835.91	1873.63	1844.36	1844.03	1745.13	1866.27	1858.72	1785.36	1883.52	1834.88
47.044998	1864.86	1891.19	1848.71	1687.13	1720.22	1720.86	1844.91	1851.16	1844.11	1839.22	1861.48	1833.44	1744.68	1797.1	1934.12	1889.3	1819.64	1849.14	1833.1	1737.75	1647.45	1760.62	1802.33	1829.29	1877.06	1893.84	1724.49	1887.95	1791.9	1827.02	1663.27	1753.38	1721.98	1773.25	1816.85	1804.19	1848.92	1883.95	1911.57	1838.71	1874.86	1846.43	1845.12	1745.67	1863.14	1859.73	1786.21	1886.49	1835.9
47.540001	1862.18	1889.96	1845.07	1688.39	1721.04	1723.34	1849.95	1850.45	1839.31	1838.32	1860.05	1835.4	1745.29	1793.13	1936.86	1890.89	1822.97	1848.17	1833.67	1738.15	1647.31	1760.5	1805.32	1822.07	1870.86	1891.09	1728.69	1894.04	1791.76	1825.54	1665.04	1751.83	1722.1	1774.33	1809.21	1802.95	1846.62	1882.91	1910.34	1836.37	1871.52	1843.93	1841.62	1746.16	1861.78	1857.14	1787.37	1884.22	1835.26
48.035000	1862.96	1889.11	1848.84	1687.69	1720.45	1723.32	1848.73	1853.06	1845.69	1840.6	1861.07	1835.89	1741.55	1794.54	1939.77	1895.15	1820.86	1852.77	1835.83	1740.09	1648.52	1759.29	1806	1827.46	1874.58	1896.57	1722.81	1893.61	1793.42	1830.35	1664.92	1751.4	1722.33	1773.83	1815.32	1803.87	1848.77	1884.63	1912.46	1838.29	1872.97	1843.22	1843.7	1745.82	1864.02	1859.16	1786.19	1888.54	1837.65
48.530998	1865.98	1889.95	1848.09	1690.47	1720.47	1723.48	1847.32	1855.3	1842.31	1839.67	1861.76	1836.84	1745.06	1793.67	1938.18	1894.96	1818.8	1853.57	1832.22	1737.63	1650.8	1762.22	1806.18	1828.99	1876.6	1893.71	1723.93	1890.93	1792.88	1830.37	1666.54	1756.76	1724.24	1778.16	1819.34	1805.41	1847.34	1884.46	1911.35	1836.1	1871.69	1846.3	1853	1748.45	1868.61	1862.86	1788.13	1889.93	1838.19
49.026001	1861.7	1891.7	1850.63	1684.55	1721.13	1721.1	1848.24	1853.68	1847.54	1841.09	1863.37	1837.17	1745.48	1794.71	1938.87	1892.44	1820.1	1849.12	1835.03	1737.02	1648.74	1762.71	1803.7	1827.43	1878.28	1892.68	1724.17	1893.69	1793.75	1830.83	1667.16	1752.88	1720.32	1776.74	1815.5	1801.31	1848.15	1889.74	1919.15	1838.3	1876.36	1850.75	1848.57	1746.65	1867.8	1861.95	1792.02	1886.8	1839.79
49.521000	1864.72	1889.49	1845.11	1688.24	1720.75	1722.34	1847.44	1853.27	1845.35	1840.3	1859.9	1836.86	1744.75	1794	1934.65	1891.9	1821.2	1853.31	1834.09	1737.67	1650.22	1757.55	1805.97	1825.63	1874.87	1893.1	1723.53	1887.93	1793.84	1830.06	1664.56	1753.5	1721.61	1772.59	1816.61	1802.45	1848.6	1884.2	1907.66	1841.42	1873.21	1845.39	1844.68	1743.19	1862.4	1859.73	1788.82	1884.05	1839.09
50.015999	1864.38	1891.02	1846.81	1686.45	1719.11	1722.34	1847.88	1851.03	1844.39	1841.78	1864.29	1835.7	1744.64	1795.12	1933.42	1890.99	1821.45	1852.02	1830.84	1735.96	1647.59	1759.06	1804.63	1823.47	1877.08	1892.8	1725.58	1892.4	1791.94	1827.86	1665.46	1754.15	1724.07	1773.7	1814.45	1801.22	1847.29	1884.3	1915.95	1839.55	1873.7	1843.4	1847.65	1744.57	1865.85	1861.2	1788.11	1883.64	1833.49
50.511002	1863.41	1892.19	1847.36	1684.77	1717.65	1722.46	1847.3	1849.86	1840.27	1839.27	1861.14	1833.36	1744.61	1793.97	1935.29	1889.29	1822.22	1852.19	1832.54	1737.98	1649.05	1760.15	1806.14	1825.06	1874	1892.5	1724.36	1891.53	1791.24	1825.82	1662.05	1752.69	1721.18	1774.98	1813.89	1801.88	1850.38	1884.51	1912.99	1838.53	1874.26	1845.36	1843.9	1745.99	1864.99	1860.34	1788.16	1888.86	1837.29
51.007000	1864.1	1888.32	1852.43	1688.58	1721.37	1723.81	1845.38	1851.1	1845.29	1838.74	1859.01	1837.9	1739.27	1793.49	1935.4	1889.25	1821.68	1854.22	1833.56	1735.29	1650.23	1759.5	1804.25	1824.86	1875.54	1896.24	1724.77	1890.35	1791.96	1832.17	1664.88	1753.48	1721.67	1777.15	1813.06	1802.28	1844.79	1884.21	1916.07	1839.68	1876.59	1844.5	1845.88	1746.7	1867.18	1860.57	1789.16	1885.98	1835.12
51.501999	1862.76	1891.43	1847.22	1683.96	1718.58	1722.15	1850.82	1854.23	1843.03	1839.82	1859.15	1835.05	1741.1	1795.44	1937.61	1889.63	1822.5	1849.86	1832.67	1734.39	1648.79	1761.92	1806.13	1828.31	1877.62	1887.2	1727.32	1893.22	1792.87	1832.23	1665.81	1753.76	1720.17	1774.51	1817.27	1801.8	1848.73	1882.57	1915.79	1837.86	1873.31	1846.54	1847.37	1743.37	1863.67	1861.24	1787.38	1887.14	1835.44
51.997002	1861.32	1894.28	1848.1	1686.12	1718.97	1723.21	1845.34	1854.27	1841.37	1840.44	1857.92	1833.81	1739.55	1795.13	1939.87	1893.87	1820.1	1850.4	1830.75	1737.23	1646.38	1761.57	1803.68	1825.74	1872.98	1892.63	1723.2	1893.54	1789.11	1825.54	1665.88	1750.2	1722.64	1775.87	1815.17	1799.98	1847.84	1888.45	1918.25	1843.41	1870.1	1842.36	1847.63	1747.26	1865.47	1861.09	1787.55	1889.21	1833.16
52.492001	1861.57	1893.69	1846.9	1685.75	1718.55	1722.02	1851.47	1852.38	1845.39	1838.03	1861.76	1834.38	1742.89	1792.13	1938.92	1891.73	1821.06	1849.83	1830.8	1739.12	1647.82	1761.12	1804.84	1825.41	1875.99	1894.86	1723.78	1892.42	1791.87	1827.27	1663.03	1751.87	1722.77	1777.33	1814.69	1802.12	1848.27	1887.12	1916.69	1839	1870.16	1843.21	1842.11	1744.55	1865.83	1861.52	1787.41	1887.87	1834.6
52.987000	1858.74	1889.47	1847.78	1686.79	1720.31	1722.15	1845.93	1852.29	1843.93	1837.9	1860.81	1834.84	1745.23	1796.05	1940.21	1890.38	1823.06	1851.16	1834.17	1736.3	1648.57	1759.95	1804.15	1826.93	1873.73	1894.48	1722.25	1892.84	1789.59	1827.06	1663.02	1754.79	1722.86	1772.42	1816.2	1804.82	1848.67	1882.66	1914.73	1840.68	1875.25	1843.93	1846.65	1745.38	1869.29	1859.5	1784.52	1884.95	1834.15
53.483002	1864.5	1890.73	1848.23	1688.36	1720.28	1723.35	1847.32	1853.97	1844.25	1838.88	1858.74	1834.1	1742.96	1795.16	1936.59	1892.15	1819.53	1852.62	1834.31	1735.4	1651.65	1761.9	1802.28	1825.06	1874.96	1897.29	1726.02	1893.4	1792.64	1831.39	1668.94	1756.03	1720.78	1777.01	1817.52	1802.9	1846.28	1883.89	1909.73	1841.56	1871.92	1842.85	1846.26	1748.73	1862.44	1859.32	1787.82	1884.34	1835.02
53.978001	1863.01	1896.94	1847.76	1686.7	1718.39	1722.41	1847.78	1850.98	1843.2	1842.92	1863.29	1836.79	1741.75	1795.42	1938.51	1894.54	1820.66	1850.74	1836.11	1737.19	1647.48	1756.82	1804.68	1823.86	1873.57	1893.59	1721.3	1890.4	1790.83	1833.85	1664.95	1752.21	1718.29	1773.32	1815.76	1800.68	1845.33	1882.62	1909.15	1835.42	1874.7	1843.11	1846	1745.11	1863.96	1862.19	1784.68	1888.75	1836.87
54.473000	1868.92	1897.28	1846.37	1688.47	1718.86	1720.32	1845	1853.59	1843.57	1840.76	1863.12	1837.53	1745.27	1796.74	1937.73	1890.7	1822.88	1852.67	1835.09	1733.44	1649.72	1761.19	1807.05	1826.46	1873.83	1895.27	1726.52	1893.7	1793.79	1833.14	1664.71	1751.22	1717.47	1773.91	1814.52	1804.36	1850.53	1887.98	1913.06	1837.64	1873.46	1845.73	1846.32	1745.23	1867.44	1863.49	1790.25	1888.7	1838.74
54.967999	1864.91	1890.76	1847.78	1685.78	1716.1	1725.65	1846.05	1856.07	1844.94	1840.73	1864.18	1833.83	1742.61	1791.49	1944.15	1898.14	1817.26	1848.96	1833.81	1735.7	1647.14	1759.21	1802.91	1826.56	1877.95	1895.72	1726.39	1890.87	1793.25	1828.66	1664.86	1750.96	1720.96	1772.58	1817.34	1801.09	1854.31	1890.59	1913.52	1835.03	1871.68	1846.4	1850.11	1744.14	1864.44	1862.15	1787.31	1886.2	1836.07
55.464001	1863.09	1892.96	1851.62	1687.96	1719.5	1723.25	1846.86	1855.66	1844.96	1839.47	1860.48	1832.25	1741.87	1790.78	1940.82	1896.99	1821.72	1849.5	1831.94	1736.49	1649.02	1759.8	1803.47	1824.09	1875.16	1898.12	1722.58	1894.92	1793.25	1829.9	1665.62	1751.41	1720.13	1773.12	1815.74	1803.96	1851.24	1885.39	1914.24	1838.93	1874.33	1844.67	1847.39	1744.19	1866.64	1863.48	1787.05	1888.5	1838.97
55.959000	1864	1891.44	1849.94	1683.97	1719.73	1722.06	1844.89	1852.24	1845.19	1840.99	1860.83	1836.44	1744.07	1791.01	1935.13	1894.51	1820.43	1849.91	1833.16	1736.08	1650.13	1759.47	1803.28	1825.14	1876.46	1895.79	1724.84	1896.36	1793.45	1831.68	1663.11	1752.4	1719.08	1772.01	1816.33	1802.96	1850.36	1883.03	1914.55	1837.69	1875.29	1844.4	1846.08	1745.85	1865.23	1863.48	1788.34	1892.32	1839.79
56.453999	1864.35	1893.66	1849.56	1688.91	1719.58	1721.26	1845.66	1851.59	1842.64	1841.73	1857.89	1837.56	1742.93	1793.82	1939.33	1893.44	1820.64	1852.15	1837.44	1734.97	1649.87	1758.38	1803.11	1824.23	1872.17	1893.49	1723.97	1892.66	1791.12	1833.79	1665.6	1751.34	1720.11	1771.7	1817.69	1801.69	1846.59	1882.58	1915.34	1838.35	1874.49	1844.11	1847.8	1747.18	1865.15	1859.05	1785.66	1891.56	1837.23
56.949001	1865.45	1890.35	1847.13	1688.86	1719.38	1723.23	1845.54	1851.47	1841.05	1840.6	1859.45	1833.82	1743.59	1792.09	1938.74	1893.1	1819.81	1848.31	1834.9	1734.33	1648.73	1758.02	1800.24	1826.32	1872.13	1898.33	1723.3	1894.25	1791.44	1829	1665.14	1752.19	1720.96	1771.68	1813.52	1801.51	1851.61	1887.41	1917.48	1837.19	1876.45	1841.96	1850.38	1745.41	1870.15	1862.55	1786.13	1890.43	1836.24
57.444000	1868.47	1892.2	1847.12	1686.67	1719.49	1724.18	1849.48	1852.81	1844.23	1840	1861.89	1834.53	1742.63	1791.07	1934.31	1893.68	1819.82	1851.26	1834.67	1735.45	1649.72	1758.4	1804.37	1825.89	1873.96	1890.89	1726.49	1894.99	1791.22	1829.29	1668.04	1754.55	1720.34	1773.94	1817.8	1801.41	1849.22	1884.6	1914.53	1837.98	1874.82	1845.58	1848.36	1743.25	1863.84	1865.24	1787.53	1892.05	1837.67
57.939999	1864.45	1891.09	1847.62	1689.37	1720.89	1721.4	1847.35	1853.92	1843.44	1842.14	1864.33	1835.68	1745.44	1796.49	1939.55	1893.47	1820.1	1852.68	1835.02	1734	1649.79	1761.15	1808.9	1828.14	1878.61	1899.06	1724.56	1894.75	1790.81	1833.2	1665.74	1753.38	1722.68	1774.8	1818.24	1802.9	1851.73	1885.77	1914.75	1835.43	1874.87	1843.24	1846.98	1745.72	1866.84	1861.34	1785.57	1887.69	1836.24
58.435001	1862.51	1892.67	1853.88	1685.66	1720.84	1721.6	1847.29	1853.88	1844.49	1842.55	1865.43	1839.28	1741.58	1794.84	1937.74	1891.86	1821.74	1847.98	1835.87	1733.34	1649.64	1760.46	1805.45	1822.73	1873.15	1892.03	1725.8	1890.8	1795.25	1830.47	1664.36	1750.47	1718.97	1772.75	1814.44	1804.68	1851.34	1884.16	1916.88	1837.62	1876.31	1843.15	1847.32	1741.95	1866.15	1861.86	1788.73	1888.03	1837.35
58.930000	1866.37	1893.81	1848.56	1686.91	1722.82	1722.6	1848.03	1854.28	1844.03	1840.6	1862.61	1839.21	1744.27	1797.79	1942.5	1894.43	1818.45	1850.86	1833.69	1735.49	1647.33	1759.43	1808.26	1827.77	1874.15	1895.15	1724.79	1892.25	1794.12	1830.85	1668.15	1752.59	1719.35	1773.65	1818.99	1803.9	1849.25	1883.43	1918.46	1836.19	1875.92	1846.41	1845.98	1743.14	1870.92	1861.57	1787.32	1891.34	1834.51
59.424999	1869.73	1893.78	1851.03	1685.85	1720.55	1721.8	1848.24	1853.45	1846.9	1842.62	1860.24	1835.1	1743.98	1796.46	1937.68	1894.04	1823.6	1850.88	1832.59	1737.04	1650.31	1763.14	1805.62	1825.9	1871.53	1892.6	1726.71	1894.84	1795.93	1831.64	1664.46	1754.01	1718.13	1774.88	1818.29	1801.83	1844.87	1883.4	1920.23	1837.59	1878.92	1846.46	1845.81	1744.64	1869.98	1865.54	1786.13	1892.42	1834.75
59.919998	1868.81	1891.56	1849.18	1686.04	1719.98	1720.93	1847.55	1852.32	1846.41	1840.61	1860.31	1836.24	1741.14	1795.38	1938.27	1897	1821.38	1847.23	1832.09	1734.98	1648.66	1759.55	1805.36	1822.05	1872.28	1894.32	1722.79	1889.59	1794.54	1829.54	1666.78	1752.56	1719.02	1774.65	1814.99	1800.22	1851.63	1884.02	1913.43	1835.73	1874.71	1845.49	1845.43	1743.81	1863.4	1865.83	1789.01	1888.68	1834.69
60.416000	1868.3	1892.99	1852.52	1685.15	1718.68	1720.2	1845.51	1855.91	1845.27	1841.3	1863.24	1836.21	1743.11	1796.19	1934.61	1896.28	1821.14	1852.12	1833.06	1738.98	1646.07	1759.96	1805.97	1826.8	1874.73	1893.37	1725.71	1891.69	1792.85	1828.8	1664.12	1754.93	1721.18	1772.02	1819.55	1801.32	1852.31	1880.52	1921.15	1833.01	1879.27	1849.23	1846.82	1746.74	1863.48	1858.35	1788.95	1888.73	1837.9
60.910999	1863.04	1895.31	1847.05	1685.98	1719.1	1719.51	1845.87	1855.42	1845.37	1840.24	1865.17	1839.84	1744.11	1793.75	1941.26	1897.19	1818.46	1849.3	1835.67	1735.56	1648.33	1761.38	1809.94	1825.65	1876.57	1895.51	1724.64	1892.15	1795.28	1831.29	1664.48	1755.53	1720.61	1772.67	1816.43	1804.83	1848.95	1883.05	1919.42	1833.77	1876.12	1844.6	1847.86	1748.45	1868.04	1862.08	1786.76	1888.46	1832.73
61.405998	1865.78	1895.2	1846.46	1687.3	1721.54	1721.38	1844.88	1853.08	1845.83	1839.64	1863.03	1836.62	1742.21	1792.9	1936.22	1895.09	1821.66	1850.51	1837.72	1737.35	1647.16	1760.7	1805.15	1826.49	1872.77	1895.88	1724.09	1892.77	1792.86	1830.37	1664.57	1755.89	1719.37	1774.22	1818.95	1801.98	1850.76	1883.63	1915.89	1834.52	1881.25	1847.16	1844.44	1746.96	1864.21	1858.93	1790.46	1892.05	1836.92
61.901001	1867.21	1897.08	1849.01	1687.35	1717.63	1723.06	1848.84	1854.14	1841.93	1841.12	1862.38	1833.53	1740.89	1794.22	1937.06	1891.62	1822.11	1851.17	1833.11	1736.89	1650.47	1762.9	1808.25	1825.51	1876.8	1895.34	1727.6	1891.27	1794.11	1831.83	1665.58	1757.03	1723.72	1774.52	1816.46	1801.29	1848.62	1886.02	1916.02	1833.77	1879.9	1849.39	1846.35	1748.59	1866.49	1859.66	1789.02	1891.53	1833.1
62.396000	1868.08	1889.75	1849.81	1687.93	1722.26	1723.03	1850.99	1856.15	1845.57	1842.61	1865.47	1838.69	1742.26	1796.99	1938.18	1897.18	1820.14	1852.5	1834.35	1737.14	1649.36	1763.3	1807.83	1831.37	1876.03	1893.87	1722.36	1891.86	1792.84	1829.8	1667.91	1755.93	1719.78	1773.79	1816.71	1801.16	1851.62	1882.78	1922.13	1833.48	1875.81	1849.12	1850.32	1745.09	1867.61	1862.64	1784.59	1884.79	1837.26
62.891998	1865.76	1894.05	1848.21	1686.53	1720.6	1722.41	1848.54	1854.64	1845.83	1839.79	1859.68	1835.67	1743.78	1795.63	1938.22	1892.88	1823.46	1848	1834.35	1734.5	1646.38	1759.57	1806.39	1827.05	1871.66	1893.19	1723.91	1894.12	1792.82	1828.92	1663.85	1754.3	1721.67	1776.04	1818.15	1799.08	1849.99	1882.08	1916.95	1833.12	1875.09	1840.82	1847.16	1749.7	1869.79	1860.17	1790.21	1888.45	1834.17
63.387001	1862.95	1892.09	1848.84	1689.27	1718.84	1722.8	1844.37	1852.02	1840.54	1843.01	1863.64	1836.77	1742.49	1794.45	1939.28	1894.6	1820.09	1853.28	1836.04	1738.08	1652.68	1760.71	1806.65	1824.77	1873.56	1890.51	1727.02	1893.55	1795.43	1830.73	1665.18	1756.94	1723.42	1772.76	1819.08	1802.11	1850.59	1886.52	1920.76	1835.11	1876.17	1847.95	1850.13	1744.71	1869.17	1862.41	1787.01	1891.1	1839.71
63.882000	1863.74	1896.11	1847	1688.05	1718.72	1720.93	1847.53	1851.78	1842.97	1838.77	1865.7	1838.84	1746.8	1793.11	1939.77	1895.51	1821.88	1852.81	1834.1	1736.91	1647.53	1761.63	1807.9	1827.27	1873.98	1895.05	1726.11	1894.69	1792.75	1829.87	1663.54	1754.14	1719.38	1776.21	1820.03	1804.53	1852.96	1883.94	1916.03	1832.17	1878.17	1847.91	1846.51	1745.6	1863.59	1860.07	1785.73	1889.6	1836.35
64.376999	1865.46	1896.11	1850.63	1689	1717.44	1722.25	1847.05	1851.54	1844.95	1841.04	1865.03	1837.96	1743.75	1794.57	1932.67	1892.1	1821.06	1850.83	1836.69	1734.35	1649.02	1762.38	1806.9	1825.34	1874.86	1898.11	1724.44	1889.56	1794.19	1831.01	1666.49	1752.21	1722.81	1775.05	1817.24	1803.22	1851.25	1888.25	1917.97	1828.96	1873.01	1848.16	1847.88	1744.82	1865.93	1861.74	1785.2	1884.16	1835.07
64.872002	1866.31	1893.15	1849.13	1686.8	1719.94	1721.95	1848.58	1854.04	1845.76	1839.57	1862.34	1835.3	1741.32	1797.11	1935.86	1888.61	1820.28	1850.12	1829.91	1736.23	1648.09	1760.98	1808.2	1825.93	1876.39	1895.1	1724.75	1890.67	1795.52	1829.68	1664.9	1753.98	1719.45	1773.5	1816.03	1805.69	1852.23	1885.33	1916.19	1829.37	1873.6	1848.81	1848.39	1743.73	1864	1857.47	1785.52	1890.51	1836.31
65.367996	1866.79	1895.56	1850.73	1686.54	1718.54	1721.44	1843.58	1854.48	1842.93	1841.06	1863.68	1836.82	1744.88	1796.31	1934.66	1891.88	1820.64	1853.03	1831.9	1736.3	1649.35	1761.64	1808.06	1831.8	1877.22	1892.53	1725.45	1893.04	1793.15	1832.19	1663.11	1750.49	1723.19	1776.84	1820.29	1803.92	1848.55	1883.16	1916.02	1831.83	1879.4	1847.42	1847.41	1749	1865.48	1857.17	1785.52	1886.64	1837.2
65.862999	1869.18	1894.96	1847.94	1689.11	1720.05	1726.64	1849.85	1855.33	1845.35	1840.53	1865.37	1839.96	1743.04	1801.8	1939.38	1894.02	1822.79	1852.49	1836.24	1739.2	1648.46	1761.51	1809.23	1826.94	1873.88	1899.2	1725.19	1892.32	1794.23	1829.48	1664.5	1754.41	1723.34	1774.71	1817.81	1803.32	1852.62	1885.26	1919.4	1831.99	1876.98	1848.98	1848.92	1745.68	1865.69	1863.56	1787.16	1891.1	1835.78
66.358002	1868.26	1899.2	1849.83	1690.02	1721.39	1723.24	1848.48	1853.26	1846.97	1845.17	1865.78	1840.02	1746.6	1795.42	1938.31	1895.35	1823.14	1851.35	1838.06	1736.6	1650.66	1761.62	1806.8	1827.05	1875.74	1901.34	1727.4	1897.26	1794.42	1831.87	1663.52	1753.53	1718.48	1771.9	1819.56	1808.36	1853.43	1887.21	1916.94	1829.99	1876.73	1848.92	1848.1	1747.42	1868.34	1862.11	1787.7	1885.34	1835.93
66.852997	1867.99	1894.25	1847.93	1687.74	1718.76	1721.42	1848.07	1858.22	1845.41	1843.27	1868.29	1838.39	1745.1	1794.84	1939.86	1892.38	1819.5	1854.2	1834.81	1735.54	1651.62	1759.02	1807.39	1828.52	1877.83	1896.44	1725.67	1892.76	1793.93	1834.24	1665.7	1753.02	1722.95	1771.57	1815.65	1802.06	1850.27	1881.64	1910.1	1831.97	1876.5	1847	1846.14	1745.03	1862.53	1860.15	1786.53	1889.88	1836.34
67.348999	1867.23	1894.82	1848.83	1689.44	1720.71	1724.2	1847.84	1852.81	1844.21	1840.91	1862.5	1837.1	1744.37	1796.75	1935.69	1893.19	1821.73	1850.54	1832.77	1735.74	1648.19	1759.51	1803.01	1823.45	1872.1	1889.09	1724.34	1888.54	1792.49	1830.35	1665.19	1753.47	1719.99	1773.28	1814.79	1799.05	1846.41	1880.78	1912.27	1827.77	1875	1846.7	1846.85	1745.23	1860.75	1858	1784.63	1885.74	1836.76
67.844002	1866.55	1894.06	1848.34	1688.06	1722.2	1722.15	1844.84	1851.17	1839.56	1838.8	1861.97	1837.66	1744.84	1793.31	1930.97	1894.16	1818.83	1850.4	1833.7	1736.22	1648.86	1759.56	1807.19	1826.03	1871.81	1889.36	1722.41	1891.9	1790.23	1828.39	1666.01	1754.72	1719.29	1773.85	1817.14	1804.33	1850.09	1878.1	1912.69	1828.05	1872.86	1844.02	1845.24	1744.96	1865.46	1860.41	1783.95	1887.22	1833.5
68.338997	1866.17	1896.68	1849.53	1688.16	1721.48	1722.31	1845.26	1853.75	1846.79	1837.34	1863.5	1839.25	1741.18	1796.64	1936.48	1896	1822.64	1850.06	1839.35	1735.14	1649.18	1761.23	1807.53	1827.07	1878.47	1896.87	1726.94	1893.91	1795.56	1829.67	1665.14	1752	1717.9	1775.1	1817.38	1802.2	1851.47	1882.19	1915.78	1828.77	1876.75	1842.65	1850.86	1745.81	1869.05	1859.73	1785.56	1894.02	1833.92
68.834000	1867.8	1894.38	1853.44	1687.53	1721.87	1722.8	1844.39	1857.02	1846.55	1842.48	1865.26	1839.54	1741.25	1795.15	1940.11	1897.87	1822.71	1854.09	1838.86	1735.15	1649.31	1762.62	1807.12	1823.81	1874.13	1890.98	1726	1895.61	1797.31	1831.8	1665.99	1754.13	1718.38	1776.22	1814.27	1804.44	1850.31	1883.11	1918.21	1830.59	1879.75	1847.8	1849.64	1741.78	1865.98	1860.88	1789.15	1891.81	1834.44
69.329002	1867.24	1895.13	1851.16	1687.3	1719.01	1724.34	1849.6	1855.13	1843.03	1848.26	1863.95	1838.11	1746.39	1794.46	1936.34	1895.42	1821.07	1853.6	1835.96	1735.98	1647.77	1759.51	1809.34	1829.57	1874.34	1891.82	1725.89	1895.7	1796.94	1826.98	1668.35	1751.34	1720.39	1774.52	1815.87	1801.97	1850.47	1881.12	1919.89	1833.42	1880.41	1845.66	1847.32	1744.08	1866.09	1861.29	1785.86	1890.93	1835.32
69.824997	1866.54	1897.93	1850.95	1687.59	1719.56	1723.27	1851.5	1855.81	1843	1840.7	1867.69	1839.25	1743.15	1795.34	1942.35	1898.65	1821.48	1855.86	1834.97	1734.3	1650.62	1760.13	1806.96	1826.87	1873.21	1896.94	1723.77	1894.82	1793.35	1830.63	1665.51	1756.33	1722.89	1776.01	1816.28	1803.73	1851.96	1878.99	1919.95	1827.56	1878.53	1845.54	1849.18	1744.38	1866	1860.21	1786.16	1890.42	1834.21
70.320000	1865.12	1896.34	1851.94	1686.53	1722.23	1722.7	1847.61	1854.1	1846.62	1840.64	1863.91	1836.16	1743.6	1797.44	1942.24	1899.14	1822.75	1854.66	1838.14	1737.91	1647.31	1761.55	1809.01	1826.92	1876.48	1897.93	1724.97	1898.47	1796.57	1828.46	1665.2	1755.15	1722.83	1773.31	1815.48	1804.89	1851.71	1883.42	1924.33	1828.82	1875.17	1846.25	1848.96	1744.57	1867.29	1865.77	1784.6	1890.7	1834.1
70.815002	1864.17	1894.28	1848.16	1686.91	1719.99	1721.8	1848.36	1857.81	1845.7	1842	1863.89	1837.44	1746.05	1794.71	1937.08	1896.78	1821.81	1851.9	1835.18	1737.71	1649.32	1756.6	1806.55	1826.58	1873.51	1892.04	1724.49	1892.55	1794.78	1827.28	1666.71	1754.38	1722.63	1773.04	1820.12	1801.93	1849.27	1880.92	1913.53	1827.62	1877.77	1846.56	1847.83	1744.06	1862.31	1859.95	1786.51	1887.14	1835.62
71.309998	1867.16	1897.42	1848.99	1686.64	1719.26	1722.95	1847.45	1854.95	1846.36	1845.43	1866.01	1838.87	1744.07	1792.05	1938.91	1900.59	1824.8	1854.36	1838.77	1735.06	1649.46	1758.97	1806.26	1825.6	1870.98	1891.96	1723.67	1892.47	1794.58	1833.24	1665.07	1752.6	1722.78	1771.64	1814.89	1805.35	1849.98	1880.89	1919.69	1829.08	1877.45	1849.74	1847.06	1744.53	1866.27	1863.36	1785.12	1889.73	1834.08
71.805000	1867.05	1893.66	1853.81	1687.06	1724.03	1721.65	1846.3	1856.12	1844.32	1840.53	1864.61	1839.89	1743.41	1793.67	1938.17	1896.05	1822.88	1855.89	1837.09	1738.09	1649.79	1759.73	1806.45	1824.2	1874.51	1894.02	1725.78	1892.91	1793.19	1832.34	1665.03	1754.14	1721.23	1776.17	1817.84	1805.1	1848.7	1881.65	1915.25	1827.03	1876.69	1844.77	1849.32	1744.98	1865.56	1863.9	1784.14	1893.12	1836.1
72.301003	1863.57	1897.01	1850.35	1688	1718.79	1722.41	1847.08	1857.67	1843.13	1841.6	1864.6	1839	1746.59	1795.62	1942.28	1897.66	1822.57	1850.81	1837.5	1733.11	1649.34	1760.26	1803.14	1826.22	1873.68	1896.93	1724.54	1893.39	1793.66	1830.86	1665.81	1752.56	1722.51	1774.16	1817.8	1803.67	1851.09	1879.63	1918.27	1828.1	1874.7	1846.85	1849.97	1746.73	1866.5	1862.61	1785.25	1889.44	1833.32
72.795998	1863.08	1893.87	1847.72	1689.79	1719.16	1722.2	1844.41	1854.64	1842.15	1841.42	1866.78	1838.84	1744.01	1795.92	1939.18	1896.07	1823.4	1854.52	1835.89	1736.41	1647.92	1760.05	1806.89	1825.86	1873.02	1894.27	1722	1894.1	1793.91	1829.6	1665.76	1753.74	1721.31	1777.12	1818.09	1800.2	1848.8	1885.55	1917.95	1824.29	1879.02	1848.84	1849.36	1746.7	1865.79	1862.34	1785.85	1889.12	1836.46
73.291000	1864.91	1892.86	1852.44	1684.9	1720.52	1723.78	1847.69	1855.43	1840.89	1842.7	1867.06	1837.92	1740.41	1796.97	1940.04	1899.77	1819.29	1852.76	1835.7	1735.4	1649.41	1760.35	1805.66	1823.8	1873.26	1893.39	1722.96	1890.93	1791.81	1830.75	1664.94	1753.91	1722.58	1774.5	1817.81	1802.35	1849.14	1881.44	1915.52	1825.01	1875.67	1844.57	1848.58	1745.43	1866.69	1860.81	1782.78	1891.62	1835.03
73.786003	1865.41	1894.38	1849.05	1688.21	1720.39	1720.65	1844.24	1854.07	1843.79	1843.6	1866.1	1836.49	1740.45	1796.16	1940.72	1893.54	1822.79	1850.91	1834.18	1732.7	1648.64	1758.78	1803.57	1824.22	1869.08	1890.95	1722.15	1895.32	1792.5	1832.95	1664.18	1755.98	1720.43	1774.78	1813.96	1800.47	1852.87	1881.46	1918.74	1826.76	1878.01	1847.42	1847.28	1744.56	1866.38	1863.92	1781.25	1889.3	1834.15
74.280998	1863.26	1893.55	1847.65	1690.77	1716.63	1724.39	1845.8	1853.91	1843.75	1841.33	1862.87	1837.72	1744.94	1793.01	1936.36	1894.73	1820.41	1850.06	1834.7	1734.7	1650.88	1757.19	1806.02	1825.76	1874.2	1891	1722.75	1894.34	1792.23	1826.83	1666.58	1755.55	1721.07	1773.24	1815.03	1801.56	1850	1881.88	1918.75	1824.94	1878.27	1846.75	1845.41	1745.97	1863.55	1857.96	1779.58	1886.07	1834.8
74.777000	1863.63	1894.22	1848.28	1687.72	1722.33	1723.61	1845.62	1853.05	1842.12	1841.74	1865.73	1836.93	1743.37	1797.51	1936.67	1897.11	1820.4	1852.58	1836.94	1736.39	1650.14	1758.67	1805.8	1823.06	1871.96	1893.3	1720.85	1893.61	1794.38	1831.84	1666.42	1753.45	1722.32	1774.53	1816.88	1803.83	1851.51	1881.92	1917.45	1821.83	1880.42	1844.45	1848.02	1747.08	1863.79	1859.2	1778.57	1886.87	1832.3
75.272003	1864.49	1890.21	1848.48	1687.88	1718.95	1722.77	1847.39	1853.42	1842.82	1837.33	1863.6	1840.3	1742.23	1792.28	1940.26	1893.66	1818.56	1851.57	1834.42	1735.46	1647.86	1760.6	1804.61	1823.79	1872.42	1893.9	1720.05	1891.99	1792.35	1830.76	1665.8	1757.13	1722	1771.43	1816.07	1802.09	1850.12	1879.08	1918.94	1825.46	1875.47	1845.01	1849.28	1747.48	1862.92	1863.26	1774.69	1891.82	1829.75
75.766998	1864.17	1894.35	1851.35	1685.71	1720.68	1721.61	1844.76	1854.7	1845.55	1842.49	1862.6	1838.93	1742.53	1791.82	1934.53	1894.3	1820.36	1850.98	1833.88	1733.65	1647.51	1758.13	1804.21	1826.74	1867.42	1892.15	1719.6	1891.59	1793.72	1829.65	1663.84	1757.17	1721.55	1773.36	1814.12	1801.07	1850.65	1882.43	1915.79	1824.32	1875.72	1845.6	1849.64	1745.69	1866.81	1862.63	1776.13	1891.77	1831.23
76.262001	1864.13	1896.79	1847.25	1686.29	1720.52	1724.2	1847.64	1854.47	1843.28	1839.15	1864.64	1835.8	1745.15	1792.47	1938.08	1893.84	1823.96	1854.27	1836.68	1735.57	1650.32	1762.37	1806.58	1826.37	1874.88	1894.96	1720.2	1892.68	1796.84	1831.02	1666.92	1755.05	1719.54	1776.05	1813.46	1803.99	1852.39	1880.24	1917.19	1821.63	1880.26	1846.09	1847.05	1742.56	1865.1	1858.45	1772.96	1882.49	1832.35
76.757004	1862.6	1894.02	1847.23	1688.52	1719.53	1723.5	1846.92	1854.77	1841.13	1841.26	1863	1837.06	1745.32	1791.04	1937.92	1894.21	1818.69	1852.62	1837.41	1735.2	1647.02	1759.71	1806.06	1826.88	1874.57	1895.26	1719.46	1893.9	1793.8	1831.17	1663.96	1753.44	1721.55	1773.54	1814.82	1803.35	1847.91	1877.73	1914.16	1823.16	1873.98	1844.6	1848.16	1742.72	1863.8	1863.05	1771	1888.6	1831.44
77.252998	1867.9	1893.82	1846.1	1686.84	1716.28	1721.52	1849.11	1855.97	1843.98	1839.87	1862.63	1836.44	1744.19	1794.03	1941.81	1894.23	1820.72	1850.75	1837.16	1736.58	1648.19	1760.03	1805.03	1824.84	1873.16	1891.04	1719.83	1893.91	1795.68	1830.56	1666.38	1754.49	1722.6	1772.63	1814.69	1801.68	1853.45	1878.83	1916.21	1822.98	1876.27	1845.55	1848.25	1744.28	1862.72	1864.63	1772.8	1886.11	1835.32
77.748001	1861.97	1895.01	1848.46	1688.19	1718.13	1723.1	1846.15	1854.74	1841.92	1840.33	1863.18	1837.78	1743.29	1792.15	1933.6	1893.17	1819.27	1850.4	1837.64	1734.71	1649.77	1759.76	1805.56	1825.97	1872.63	1892.83	1722	1891.9	1792.55	1829.02	1667.42	1754.26	1718.19	1772.24	1816.45	1801.51	1851.48	1875.32	1914.02	1821.91	1877.59	1845.56	1844.67	1742.67	1866.73	1859.64	1770.59	1888.59	1831.03
78.242996	1865	1889.81	1850.96	1685.76	1718.73	1722.36	1845.03	1852.19	1841.92	1839.86	1866.06	1840.7	1741.57	1795.66	1935.78	1891.92	1818.67	1852.49	1833.71	1733.99	1649.29	1761.45	1804.61	1825.36	1870.15	1893.23	1721.63	1889.73	1792.38	1829.05	1664.74	1751.72	1720.61	1771.28	1815.14	1805.15	1851.96	1878.89	1915.42	1819.41	1873.06	1841.45	1849.11	1745.55	1860.74	1858.44	1771.22	1886.29	1829.85
78.737999	1862.93	1893.59	1847.36	1688.53	1718.8	1721.78	1845.39	1852.77	1845	1839.96	1863.73	1838.67	1743.19	1796.49	1937.24	1893.39	1818.83	1854.31	1832.23	1734.84	1649.18	1761.08	1804.79	1825.07	1874.56	1890.01	1721.95	1891.72	1789.65	1828.51	1664.1	1753.95	1717.89	1772.61	1815.62	1803.56	1847.32	1880.45	1915.92	1823.17	1875.82	1846.62	1848.36	1745.41	1865.54	1858.76	1770.12	1890.78	1830.14
79.233002	1863.69	1891.56	1846.01	1686.98	1719.75	1718.82	1845.96	1848.99	1839.81	1839.38	1863.66	1834.41	1744.12	1796.98	1935.87	1890.86	1819.02	1850.53	1837.07	1737.37	1648.03	1763.85	1802.38	1825.91	1869.59	1891.22	1719.96	1893.75	1793.42	1830.98	1664.84	1754.07	1720.86	1771.29	1814.25	1803.37	1852.76	1872.58	1914	1818.84	1875.65	1845.47	1845.58	1743.5	1867.33	1857.95	1770.32	1888.84	1830.22
79.728996	1857.61	1892.73	1848.66	1687	1720.61	1721.52	1847.73	1853.3	1840.25	1838.45	1861.19	1838.11	1742.41	1795.54	1939.24	1896.08	1818.02	1854.64	1838.93	1732.3	1646.73	1756.1	1803.65	1821.91	1871.23	1893.08	1719.63	1893.53	1792.2	1828.66	1664.76	1752.83	1717.82	1774.37	1816.17	1800.14	1851.75	1878.17	1915	1819.21	1875.91	1844.59	1848.78	1742.6	1859.78	1860.81	1766.11	1889.56	1829.14
80.223999	1865.73	1895.55	1847.39	1685.14	1719.91	1721.43	1845.15	1849.47	1844.29	1842.86	1866.58	1837.55	1743.2	1795.83	1937.99	1896.68	1817.73	1853.1	1832.9	1734.65	1646.66	1758.6	1805.01	1824.53	1870.78	1891.45	1719.83	1893.09	1791.12	1827.95	1661.16	1752.2	1720.57	1773.04	1815.12	1804.8	1848.08	1875.78	1914.58	1821.56	1873.39	1845.04	1846.12	1743.83	1864.19	1862.48	1770.01	1887.42	1830.68
80.719002	1864.24	1892.35	1848.05	1684.45	1720.11	1723.61	1845.79	1854.57	1842.03	1840.4	1861	1834.03	1743.36	1797.16	1933.81	1892.39	1817.54	1852.83	1837.64	1737.34	1648.25	1761.64	1807.47	1824.61	1868.67	1889	1716	1894.85	1794.76	1828.05	1663.27	1754.9	1721.36	1767.05	1813.17	1802.9	1846.82	1878.17	1915.69	1819.23	1874.98	1846.57	1845.78	1742.66	1861.99	1860.15	1772.65	1884.34	1828.8
81.213997	1864.17	1892.52	1852.28	1685.18	1720.19	1723.34	1846.24	1853.82	1844.43	1840.27	1865.94	1834.89	1739.71	1793.26	1938.33	1896.53	1818.95	1852.67	1834.08	1736.76	1645.74	1760.67	1802.2	1826.18	1869.79	1890.26	1719.35	1891.52	1793.97	1828.83	1665.24	1753.8	1717.8	1773.24	1816.05	1802.85	1852.25	1879.94	1916.83	1822.34	1877.62	1846.62	1846.36	1743.72	1863.7	1859.12	1773.67	1888.28	1831.93
81.709999	1863.55	1886.73	1847.57	1686.29	1719.17	1722.33	1848.32	1851.24	1840.66	1840.72	1861.42	1835.5	1742.7	1796.07	1934.62	1893.75	1819.1	1852.11	1837.65	1735.45	1647.4	1758.8	1803.48	1824.77	1869.4	1892.81	1721.49	1891.47	1795.28	1831.95	1661.65	1752.08	1720.49	1771.68	1816.57	1801.16	1850.77	1880.11	1913.97	1821.89	1873.72	1847.01	1849.42	1740.1	1862.34	1862.24	1770.42	1887.37	1830.77
82.205002	1864.18	1893.9	1845.01	1687.36	1719.11	1721.73	1847.47	1855.11	1839.74	1838.31	1863.22	1837.03	1744.94	1796.49	1937.66	1894.89	1818.72	1854.81	1836.15	1733.21	1650.66	1760.15	1806.22	1828.98	1869.08	1888.93	1719.89	1892.05	1792.79	1830.64	1666.57	1751.03	1720.15	1771.42	1814.65	1802.48	1850.39	1872.88	1914.19	1818.53	1870.4	1844.26	1845.7	1744.37	1861.19	1860.61	1769.72	1885.9	1831.67
82.699997	1861.85	1893.47	1844.93	1687.36	1715.13	1720.65	1842.67	1852.78	1838.95	1839.87	1862.09	1835.67	1741.32	1790.81	1936.51	1894.64	1820.73	1849.11	1833.82	1737.3	1648.45	1757.64	1805.33	1826.4	1868.3	1892.15	1717.03	1893.93	1794.26	1826.41	1663.51	1749.78	1720.36	1772.93	1812.62	1803.25	1847.3	1874.25	1914.56	1820.52	1875.79	1844.35	1842.68	1742.36	1864.91	1866.74	1764.63	1886.52	1829.38
83.195000	1859.61	1893.26	1847.58	1681.59	1719.19	1723.08	1844.93	1850.13	1840.43	1838.98	1864.39	1835.6	1741.78	1792.05	1937.58	1892.78	1814.52	1852.19	1831.89	1734.63	1647.03	1762.18	1804.29	1823.62	1868.76	1888.34	1718.76	1892.66	1793.11	1829.08	1665.31	1755.84	1719.67	1771.98	1815.39	1803.5	1850.77	1876.97	1915.92	1818.31	1875.24	1846	1845.49	1743.68	1863.84	1860.62	1769.03	1890.07	1828.96
83.690002	1862.69	1889.55	1850.54	1686.01	1719.65	1720.73	1843.16	1853.5	1841.58	1840.38	1861.33	1837.55	1745.82	1794.62	1939.1	1895.15	1820.14	1853.02	1837.42	1733.4	1646.53	1758.45	1805.85	1823.58	1869.57	1892.61	1720.07	1895.77	1793.29	1831.93	1665.24	1751.15	1720.82	1771.33	1815.77	1801.81	1849.96	1875.32	1913.89	1817.84	1872.34	1845.82	1849.05	1742.98	1863.85	1860.43	1766.73	1889.64	1830.41
84.185997	1859.93	1893.93	1847.67	1690.12	1719.7	1721.23	1844.18	1851.55	1843.35	1838.01	1864.74	1834.28	1744.72	1793.1	1937.36	1895	1816.9	1853.5	1833.93	1732.74	1647.78	1760.79	1805.16	1826.9	1866.44	1894.62	1718.87	1892.24	1793.47	1830.9	1665.38	1752.79	1717.57	1773.15	1815.05	1802.81	1848.99	1876.35	1915.64	1818.68	1875.3	1845.24	1845.38	1741.21	1863.47	1860.14	1765.54	1890.47	1833.64
84.681000	1861.64	1891.68	1851.3	1685.01	1721.01	1721.66	1840.63	1852.97	1838.05	1838.93	1865.15	1840.47	1740.57	1790.21	1931.8	1893.05	1816.43	1850.26	1830.4	1732.28	1646.19	1760.32	1804.39	1824.02	1869.63	1889.85	1715.66	1890.76	1792.24	1828.49	1662.79	1750.24	1717.7	1773.83	1813.95	1801.67	1848.32	1874.88	1910.65	1815.81	1874.58	1842.98	1848.05	1741.11	1862.29	1860.61	1766.82	1886.08	1830.18
85.176003	1863.65	1893.06	1853.69	1686.73	1719.61	1719.39	1842.82	1851.8	1839.79	1838.52	1860.06	1839.19	1745.5	1795.95	1935.96	1889.51	1818.68	1851.66	1833.22	1732.13	1646.41	1758.61	1806.76	1823.3	1869.75	1890.99	1719.91	1891.65	1794.74	1828.91	1664.36	1754.14	1717.7	1770.61	1812.74	1804	1850.09	1872.49	1914.49	1816.15	1877.17	1844.58	1846.7	1741.31	1864.26	1863.95	1765.98	1887.76	1829.18
85.670998	1864.18	1895.82	1849.6	1686.36	1718.85	1721.37	1842.68	1854.21	1843	1841.91	1863.74	1835.64	1742.91	1793.1	1932.96	1895.61	1817.16	1852	1834.65	1734.1	1649.67	1758.03	1806.16	1823.08	1864.7	1891.31	1717.97	1895.57	1791.53	1830.42	1664.9	1752.29	1721.22	1772.79	1815.07	1801.75	1849.39	1873.44	1915.89	1816.25	1875.2	1844.36	1848.66	1744.47	1861.95	1859.61	1766.7	1890.87	1831.45
86.166000	1864.32	1891.96	1844.6	1687.75	1718.02	1721.64	1842.04	1853.57	1841.94	1838.57	1861.94	1834.52	1741.57	1790.69	1934.58	1892.05	1815.45	1850.77	1834.89	1731.79	1648.33	1759.4	1803.93	1822.23	1869.74	1891.2	1717.06	1889.88	1791.95	1826.84	1664.18	1751.24	1718.8	1772.63	1817.02	1801.05	1849.27	1872.47	1911.71	1818.15	1875.76	1845.88	1850.5	1744.23	1862.84	1856.33	1765.03	1887.2	1827.55
86.662003	1862.22	1890.88	1845.57	1686.57	1717.89	1720.83	1844.22	1850.45	1836.07	1837.51	1862.47	1835.81	1741.84	1792.28	1931.99	1886.49	1814.25	1849.04	1834.27	1733.59	1649.36	1756.41	1804.78	1823.07	1867.33	1891.77	1718.42	1889.93	1792.06	1829.34	1664.43	1752.29	1718.92	1770.11	1815.97	1803.14	1847.85	1872.1	1909.82	1814.83	1874.46	1846.15	1847.99	1744.93	1860.85	1858.29	1765.07	1887.42	1828.71
87.156998	1861.52	1891.14	1844.65	1684.85	1716.17	1720.26	1837.97	1849.95	1838.69	1837.19	1860.9	1832.28	1742.06	1789.61	1931.64	1892.57	1815.53	1850.95	1835.85	1732.84	1647.01	1757.89	1803.29	1820.6	1869.12	1889.16	1716.72	1889.47	1790.68	1825.29	1665.3	1750.02	1718.94	1770.72	1813.25	1799.9	1847.04	1869.16	1914.7	1813.85	1872.74	1844.15	1846.42	1744.38	1859.74	1859.73	1765.09	1887.91	1830.02
87.652000	1860.98	1890.23	1845.48	1687.28	1716.97	1722.26	1842.72	1848.84	1840.49	1839.02	1859.4	1833.89	1742.48	1789.15	1933.18	1887.69	1816.82	1844.98	1831.58	1732.1	1648.09	1757.84	1802	1824.24	1864.49	1887.99	1717.87	1888.5	1792.8	1828.8	1662.98	1750.21	1717.65	1771.63	1810.65	1801.01	1850.89	1872.82	1912.93	1811.32	1870.08	1845.16	1843.66	1743.04	1860.59	1855.55	1765.51	1883.53	1828.07
88.147003	1861.88	1889.12	1844.49	1684.67	1720.55	1719.7	1845.36	1851.32	1841.82	1836.49	1863.35	1836.72	1742.64	1791.78	1931.52	1891.5	1812.51	1846.81	1833.27	1733.33	1645.55	1757.96	1801.14	1820.92	1864.61	1890.04	1717.39	1888.87	1789.91	1828.09	1660.83	1750.39	1715	1767.78	1810.37	1800.9	1845.64	1873.78	1912.62	1812.56	1873.79	1842.97	1846.14	1742.8	1859.15	1855.43	1762.58	1888.51	1826.82
88.641998	1862.41	1895.67	1850.21	1685.52	1719.74	1719.73	1842.68	1852.48	1835.92	1839.37	1860.91	1834.36	1740.12	1793.62	1933.78	1890.42	1816.55	1853.68	1834.36	1733.65	1647.39	1757.15	1802.19	1818.79	1865.9	1885.29	1718.15	1891.88	1790.22	1826.75	1665.23	1751.71	1718.29	1770.09	1812.68	1796.12	1844.78	1872.11	1912.5	1814.28	1873.95	1842.43	1846.52	1740.88	1859.39	1859.09	1765.28	1886.77	1832.03
89.138000	1861.03	1890.25	1847.79	1684.3	1719.18	1719.77	1839.77	1851.43	1837.12	1836.02	1862.55	1836.86	1739.7	1792.43	1931.5	1890.03	1817.62	1853.79	1829.77	1735.51	1646.64	1759.71	1801.33	1824.73	1863.63	1888.66	1717.26	1887.84	1790.78	1830.37	1664.14	1749	1716.87	1770.38	1814.02	1800.85	1849.76	1866.83	1911.73	1814.33	1874.29	1844.65	1847.04	1743.3	1862.71	1856.35	1765.47	1887.39	1828.26
89.633003	1858.82	1886.15	1845.61	1684.33	1717.12	1716.61	1838.74	1846.53	1840.71	1836.88	1860.97	1833.64	1741.63	1791.9	1929.74	1887.96	1812.55	1847.1	1832.69	1733.8	1648.26	1755.75	1804.02	1819.72	1864.04	1882.61	1713.87	1890.68	1790.88	1830.05	1664.79	1749.53	1719.36	1767.76	1815.59	1801.32	1847.02	1865.54	1909.34	1811.9	1872.36	1843.63	1846.12	1740.71	1860.73	1857.91	1763.99	1888.49	1827.68
90.127998	1860.86	1887.65	1842.99	1686.03	1718.39	1721.89	1839.03	1848	1832.58	1839.93	1859.04	1836.4	1742.06	1792.51	1929.34	1885.61	1817.07	1848.18	1831.68	1734.4	1646.32	1757.38	1801.76	1821.33	1862.82	1881.48	1715.32	1884.39	1794.97	1824.58	1662.24	1752.13	1718.34	1771.53	1809.9	1800.02	1845.36	1866.92	1909.96	1809.88	1865.38	1841.51	1843.66	1741.59	1855.6	1856.52	1763.35	1881.57	1823.6
90.623001	1860.51	1886.15	1841.75	1686.46	1719.51	1717.71	1837.58	1849.22	1835.47	1831.68	1859.43	1837.46	1740.66	1790.63	1923.83	1886.41	1813.29	1847.39	1832	1733.82	1647.04	1760.97	1802.38	1818.27	1862.52	1886.78	1717.71	1885.06	1791.67	1828.47	1665.51	1753.06	1719	1770.54	1812.39	1802.26	1847.01	1870.91	1906.42	1813.71	1868.33	1842.24	1844.2	1743.12	1853.72	1856.43	1761.16	1887.02	1827.15
91.117996	1855.07	1890.49	1844.51	1685.45	1716.34	1722.1	1837.41	1853.99	1838.23	1836.4	1856.33	1836.41	1739.61	1790.3	1928.23	1886.83	1816.19	1850.16	1829.11	1730.36	1649.27	1759.43	1800.65	1821.69	1862.17	1881.91	1716.77	1889.63	1789.37	1828.13	1661.9	1751.09	1716.72	1767.11	1813.56	1797.47	1843.74	1875	1915.62	1811.98	1873.68	1842.84	1846.58	1742.21	1856.02	1856.79	1765.16	1885.84	1829.33
91.613998	1858.29	1888.6	1846.33	1685.07	1717.47	1722.43	1839.53	1848.37	1834.02	1835.21	1858.32	1834.57	1739.39	1792.13	1927.9	1886.82	1816.69	1849.65	1833.29	1732.09	1648.19	1758.83	1800.95	1823.04	1863.59	1883.2	1715.47	1889.21	1790.99	1827.17	1664.32	1748.48	1716.56	1772.26	1812.79	1801.19	1846.03	1869.42	1909.9	1813.57	1870.44	1840.49	1847.41	1744.32	1858.94	1855.02	1762.11	1885.65	1827.84
92.109001	1859.27	1888.78	1842.93	1684.45	1719.46	1721.28	1837.95	1848.63	1836.19	1832.36	1857.45	1834.05	1742.82	1792.5	1933.99	1885.81	1816.91	1849.36	1831.3	1735.28	1648.73	1758.17	1800.65	1820.88	1863.07	1884.32	1716.11	1889.25	1792.56	1826.26	1663.38	1748.78	1716.38	1770.72	1811.14	1797.73	1844.63	1870.1	1911.33	1811.77	1867.62	1842.72	1847.63	1741.45	1860.4	1856.26	1763.46	1885	1828.81
92.603996	1863.81	1891.67	1848.97	1683.98	1717.14	1720.94	1838.86	1848.52	1836.96	1838	1860.16	1832.44	1742.85	1789.92	1928.65	1889.33	1815.32	1849.5	1831.06	1732.76	1647.5	1760.35	1800.24	1818.76	1864.36	1884.6	1719.89	1888.12	1791.62	1829.34	1664.65	1752.05	1719.16	1769.22	1809.97	1801.44	1845.13	1865.92	1907	1809.09	1870.92	1842.63	1845.72	1741.78	1858.37	1853.91	1761.18	1885.18	1825.88
93.098999	1859.11	1893.31	1845.77	1687.31	1717.82	1720.49	1837.8	1849.83	1834.21	1836.6	1861.37	1833.7	1739.37	1790.21	1929.16	1884.73	1813.17	1850.12	1830.78	1734.53	1647.44	1757.08	1799.78	1818.84	1860.76	1880.56	1718.75	1888.55	1791.7	1824.07	1662.64	1749.24	1720.41	1767.83	1811.29	1798.58	1843.88	1869.38	1914.23	1810.78	1873.84	1839.13	1846.23	1741.6	1858.38	1856.39	1763.77	1883	1823.46
93.595001	1857.57	1887.75	1845.46	1685.17	1717.46	1720.93	1839.53	1848.22	1840.04	1841.16	1859.27	1833.66	1740.01	1795.09	1929.86	1890.09	1814.42	1848.46	1830.98	1732.53	1647.7	1757.78	1801.4	1822.73	1861.5	1885.16	1716.27	1888.48	1790.57	1826.58	1663.78	1751.31	1716.42	1768.67	1812.77	1799.35	1849.65	1869.87	1910.78	1811.7	1869.47	1842.96	1848.68	1744.84	1859.54	1855.6	1764.34	1882.81	1826.25
94.089996	1858.31	1888.43	1842.77	1688.09	1718.44	1720.76	1840.69	1850.53	1840.92	1838.24	1861.08	1832.62	1739.47	1795.04	1933.96	1890.92	1816.76	1846.34	1832.92	1734.24	1650	1758.82	1802.73	1819.98	1864.58	1886.37	1716.53	1886.67	1791.9	1824.66	1663.83	1752.03	1719.61	1768.52	1812	1799.39	1845.76	1869.86	1912.3	1807.91	1871.39	1844.53	1844.85	1740.9	1856.44	1856.09	1762.53	1885.14	1825.68
94.584999	1858.14	1886.68	1845.41	1684.71	1716.62	1720.29	1837.78	1846.96	1836.11	1836.43	1860.21	1833.52	1740.08	1789.18	1929.6	1886.42	1814.2	1846.98	1827.78	1730.8	1645.68	1757.2	1802.85	1819.62	1862.3	1883.15	1719.7	1884.81	1788.55	1824.24	1663.27	1747.67	1717.43	1768.57	1813.77	1798.79	1847.05	1869.99	1906.33	1812.08	1867.61	1841.25	1843.76	1739.6	1860.82	1854.6	1762.26	1883.76	1826.55
95.080002	1859.82	1890.59	1844.97	1686	1717.83	1720.57	1839.95	1848.09	1834.26	1834.8	1861.44	1832.66	1741.36	1790.99	1932.89	1890.8	1816.64	1851.91	1828.5	1734.03	1648.54	1755.04	1800.07	1818.09	1858.1	1885.71	1715.89	1886.03	1789.92	1824.95	1663.42	1750.01	1718.14	1767.89	1810.9	1800.13	1845.79	1869.14	1910.56	1808.8	1868.21	1840.34	1846.9	1741.11	1856.1	1856.49	1765.8	1885.92	1829.59
95.574997	1859	1890.6	1841.01	1683.31	1720.81	1721.59	1838.47	1852.52	1836.6	1835.73	1857.7	1833.5	1740.87	1790.31	1930.37	1891	1818.37	1846.66	1828.9	1733.88	1647.57	1759.45	1801.95	1819.3	1863.98	1884.27	1718.25	1886.43	1788.39	1824.59	1663.97	1748.22	1719.24	1767.62	1813.32	1797.54	1847.65	1866.91	1907.4	1809.4	1867.48	1840.79	1843.98	1741.64	1859.18	1859.24	1762.09	1885.92	1824.58
96.070000	1856.88	1889.78	1841.79	1685.28	1715.71	1721.41	1838.63	1847.41	1838.24	1834.47	1858.85	1830.44	1740.94	1788.91	1928.83	1890.33	1813.41	1844.26	1825.85	1733.26	1650.19	1754.02	1798.81	1822.25	1863.57	1887.07	1719.11	1887.61	1789.3	1822.51	1664.72	1752.77	1716.75	1771.49	1813.75	1800.35	1845.46	1866.15	1907.75	1808.37	1869.15	1838.91	1845.48	1743.89	1855.85	1855.87	1761.31	1884.37	1826
96.566002	1858.96	1888.59	1838.36	1683.76	1716.38	1721.2	1837	1846.16	1834.25	1834.24	1854.74	1825.42	1740.26	1789.73	1926.95	1887.06	1813.93	1846.99	1825.6	1730.7	1648.03	1755.17	1798.92	1817.99	1858.3	1878.85	1716.6	1882.85	1787.92	1818.25	1661.43	1748.9	1716.89	1768.15	1810.85	1798.84	1844.13	1867.01	1908.12	1809.22	1869.33	1838.98	1841.42	1742.12	1856.26	1853.55	1760.66	1883.58	1823.65
97.060997	1855.52	1886.82	1838.62	1684.16	1718.87	1719.8	1835.64	1846.38	1836.48	1836.56	1854.62	1825.76	1738.78	1788.59	1928.13	1884.87	1808.9	1841.8	1823.84	1730.52	1647.23	1757.3	1801.94	1815.81	1856.43	1881.73	1716.44	1879.69	1785.72	1817.33	1662.74	1753.05	1717.95	1766.76	1809.02	1796.19	1845.18	1866.2	1908.73	1805.78	1865.74	1837.77	1837.78	1742.91	1859.31	1851.06	1757.14	1880.39	1822.78
97.556000	1851.09	1884.9	1837.17	1686.27	1715.61	1718.73	1837.06	1846.69	1833.29	1834.13	1859.82	1825.12	1739.7	1793.15	1929.77	1885.26	1813.31	1842.19	1822.78	1733.65	1646.27	1757.18	1800.09	1818.07	1860.73	1885.67	1714.59	1886.99	1786.73	1815.39	1662.24	1752.18	1716.17	1766.32	1809.16	1796.83	1841.11	1866.22	1905.85	1803.56	1866.36	1835.63	1836.65	1741.74	1853.58	1852.19	1759.64	1879.7	1820.76
98.051003	1852.18	1881.08	1839.46	1683.39	1718.96	1718.32	1838.38	1843.09	1834.05	1829.07	1852.94	1826.64	1742.74	1792.77	1921.35	1881.45	1812.01	1837.11	1820.5	1732.37	1646.35	1756.96	1799.63	1815.79	1858.34	1881.34	1714.46	1882.92	1785.57	1814.55	1660.62	1748.55	1716.91	1770.21	1805.04	1794.79	1840.48	1863.04	1899.73	1805.77	1860.87	1831.98	1834.99	1739.66	1852.12	1849.14	1756.76	1876.53	1821.47
98.546997	1853.07	1881.45	1837.53	1681.5	1714.51	1717.97	1831.05	1843.47	1832.45	1828.42	1849.78	1822.6	1741.06	1787.64	1921.97	1878.15	1806.37	1836.83	1816.98	1732.89	1645.04	1756.64	1799.09	1814.52	1854.31	1879.65	1714.14	1878.26	1784.61	1817.71	1663.22	1748.65	1717.66	1767.46	1807.24	1798.28	1844.22	1862.23	1902.55	1803.14	1861.14	1833.07	1836.55	1740.24	1850.65	1849.38	1756.67	1877.13	1819.29
99.042000	1851.29	1878.45	1834.01	1681.54	1714.46	1716.47	1832.75	1838.26	1829.34	1823.93	1847.64	1819.44	1736.38	1785.24	1914.98	1876.64	1804.06	1837.02	1815.41	1732.34	1646.47	1752.02	1797.86	1813.66	1851.17	1873.38	1714.09	1879.75	1781.15	1812.02	1664.38	1748.73	1712.94	1768.22	1806.49	1794.1	1837.33	1857.67	1897.99	1805	1857.18	1831.49	1833.19	1740.79	1848.91	1847.77	1755.12	1868.74	1820.06
99.537003	1848.72	1875.91	1833.22	1683.49	1717.59	1718.22	1832.36	1835.81	1825.24	1820.16	1847.84	1819.12	1738.8	1790.01	1918.98	1877.86	1806.37	1838.98	1816.28	1731.71	1646.35	1755.32	1796.69	1814.74	1852.94	1872.68	1713.43	1876.01	1781.23	1811.88	1661.54	1747.04	1720.06	1766.85	1804.34	1792.37	1832.64	1855.51	1892.53	1801.85	1858.82	1827.14	1832.69	1740.29	1851.09	1845.4	1754.28	1870.28	1816.1
100.031998	1842.65	1873.04	1828.66	1683	1711.93	1718.95	1829.16	1841.08	1823.26	1820.57	1846.01	1820.42	1739.94	1784.54	1912.47	1873.93	1800.52	1836	1815.58	1730.55	1647.1	1754.66	1792.64	1810.52	1849	1866.63	1712.98	1871.88	1780.16	1811.48	1662.57	1746.91	1714.19	1763.97	1801.84	1792.14	1832.47	1850.89	1894.2	1797.59	1854.4	1826.54	1830.99	1737.73	1848.54	1844.86	1755.69	1872.6	1811.21
100.527000	1838.3	1861.33	1825.39	1682.5	1712.38	1718.58	1824.92	1833.94	1824.66	1817.97	1838.58	1816.15	1736.55	1783.7	1909.13	1871.25	1799.89	1832.52	1816.14	1725.33	1643.69	1751.85	1792.03	1810.4	1847.89	1869.98	1708.82	1869.99	1778.82	1812.19	1658.21	1746.1	1711.24	1763.49	1799.52	1790.51	1830.7	1851.91	1890.6	1799.12	1852.76	1825.11	1826.42	1738.98	1840.72	1837.71	1752.98	1867.14	1812.6
101.023003	1839.29	1867.9	1827.26	1682.75	1712.64	1716.11	1823.89	1835.09	1822.74	1815.58	1842.58	1815.72	1734.26	1779.21	1908.78	1869.45	1796.42	1831.53	1812.8	1728.93	1647.6	1749.41	1787.78	1808.68	1845.55	1869.45	1711.1	1867.36	1777.29	1806.8	1662.63	1746.91	1714.39	1765.14	1802.35	1787.87	1834.25	1849.43	1892.74	1798.91	1849.6	1828.54	1828.27	1739.94	1844.94	1841.63	1752.29	1866.51	1812.11
101.517998	1842.32	1871.29	1823.98	1681.71	1710.9	1714.02	1823.05	1834.34	1820.74	1811.23	1837.77	1814.23	1730.85	1781.46	1906.53	1866.36	1794.7	1828.8	1814.56	1726.3	1644.15	1747.1	1786.76	1803.93	1846.22	1868.49	1707.02	1868.11	1774.48	1808.39	1661.25	1745.31	1716.57	1760.17	1799.06	1785.02	1832.39	1851.62	1888.81	1795.1	1851.81	1823.44	1827.58	1736.91	1841.83	1835.88	1752.68	1864.98	1810.97
102.013000	1839.08	1865.18	1820.81	1678.86	1714.06	1714.24	1820.74	1831.94	1815.66	1809.82	1838.98	1813.91	1733.5	1779.06	1903.87	1862.76	1794.12	1829	1811.97	1724.6	1643.89	1748.55	1787.03	1802.28	1839.45	1862.34	1706.63	1866.49	1774.73	1805.65	1661.45	1742.41	1709.25	1758.2	1793.19	1784.16	1829.41	1850.58	1884.27	1793.05	1848.77	1820.9	1824.74	1732.9	1835.96	1837.03	1752.14	1863.92	1809.11
102.508003	1837.25	1865.34	1820.7	1682.25	1707.87	1712.28	1814.9	1831.84	1814.04	1813.23	1837.66	1815.4	1730.1	1777	1897.51	1862.1	1791.11	1826.97	1809.88	1724.03	1645.59	1748.7	1782.05	1802.66	1834.76	1857.94	1707.56	1864.34	1771.27	1802.35	1659.36	1739.04	1708.64	1755	1794.16	1782.97	1826.28	1840.98	1886.16	1792.2	1841.98	1817.82	1823.08	1731.45	1837.4	1840.54	1749.77	1862.5	1806.44
103.002998	1839.68	1863.51	1821.38	1678.56	1711.02	1711.92	1817.57	1828.08	1814.87	1808.7	1837.15	1812.7	1732.64	1774.22	1900.98	1863.16	1790.88	1827.72	1806.87	1722.86	1644.7	1747	1785.76	1799.91	1836.34	1859.7	1707.33	1862.03	1771.53	1802.27	1659.3	1741.37	1709.22	1752.78	1791.97	1781.67	1824.78	1840.57	1879.77	1793.68	1845.88	1819.27	1822.95	1728.2	1833.11	1833.76	1747.73	1859.51	1804.23
103.499001	1830.32	1859.44	1819.2	1678.81	1708.08	1711.34	1814.61	1828.16	1811.46	1808.52	1834.45	1807.09	1729.57	1775.9	1900.01	1856.03	1787.6	1824.1	1809	1723.85	1642.8	1743.62	1783.3	1797.87	1834.87	1855.85	1706.44	1863.72	1770.68	1801.6	1659.33	1735.86	1704.99	1753.52	1793.02	1780.91	1824.99	1840.25	1879.14	1787.23	1840.82	1814.93	1817.33	1726.88	1835.14	1831.98	1747.42	1857.62	1805.99
103.994003	1833.37	1862.39	1818.66	1678.23	1708.78	1711.53	1811.68	1825.14	1810.46	1805.11	1831.88	1807.11	1728.35	1770.38	1891.68	1855.6	1790.36	1824.74	1805.89	1721.51	1640.91	1741.78	1777.07	1796.68	1831.98	1854.59	1706.23	1863.34	1772.15	1800.3	1655.74	1737.39	1705.79	1751.59	1792.09	1781.32	1824.61	1838.18	1877.03	1788.06	1836.95	1813.04	1819.19	1727.27	1829.35	1832.47	1746.2	1854.23	1804.24
104.488998	1832.77	1858.84	1816.85	1677.35	1710.02	1708.89	1810.87	1823.89	1808.93	1804.71	1832.38	1806.25	1727.56	1772.46	1893.12	1850.54	1787.68	1818.57	1804.7	1722.26	1640.96	1743.38	1776.86	1797.62	1828.4	1853.04	1704.02	1860.37	1770.18	1797.98	1656.59	1735.56	1704.88	1750.82	1788.73	1781.56	1823.17	1837.18	1875.74	1785.59	1837.94	1811.97	1815.26	1725.61	1832.97	1833.1	1745.54	1855.87	1798.42
104.984001	1829.93	1857.54	1813.15	1675.49	1707.08	1709.07	1808.55	1821.44	1806.02	1806.24	1830.05	1805.86	1727.74	1771.96	1889.76	1851.65	1784.68	1820.08	1802.78	1720.31	1642.85	1741.56	1776.97	1793.25	1828.92	1849.06	1706.53	1855.09	1768.88	1799.53	1655.75	1736.09	1702.33	1747.33	1789.55	1777.79	1820.28	1833.41	1874.9	1785.01	1836.9	1808.78	1814.36	1723.35	1826.93	1829.29	1742.38	1852.7	1797.19
105.480003	1828.17	1854.79	1812.4	1673.71	1705.19	1708.47	1810.67	1823.27	1804.15	1801.57	1824.65	1801.93	1725.55	1773.99	1890.12	1847.08	1783.51	1819.03	1798.94	1720.48	1639.02	1737.49	1774.53	1792.11	1826.8	1849.52	1704.34	1853.65	1767.86	1793.29	1653.18	1732.76	1700.72	1749.13	1785.41	1776.92	1817.83	1834.18	1873.6	1780.87	1836.78	1809.88	1813.04	1723.53	1823.48	1826.43	1743	1849.86	1798.13
105.974998	1824.49	1853.35	1811.5	1673.2	1707.98	1705.22	1807.3	1821.07	1802.94	1800.26	1825.73	1800.49	1722.33	1768.41	1883.76	1848.17	1783.37	1815.37	1796.46	1719.23	1640.86	1739.48	1773.95	1790.7	1821.78	1847.85	1702.93	1852.38	1767.55	1794.5	1654.94	1733.18	1699.76	1747.08	1786.22	1775.01	1818.18	1829.88	1869.42	1782.44	1834.35	1809.31	1814.28	1720.92	1822.22	1824	1741.88	1849.8	1798.34
106.470001	1825.94	1853.02	1810.37	1674.34	1704.52	1708.05	1805.04	1818.23	1799.74	1799.43	1824.84	1799.53	1724.73	1765.76	1884.11	1843.35	1780.24	1815.58	1795.8	1718.57	1637.99	1734.02	1770.23	1788.07	1819.39	1846.53	1701.95	1848.6	1765.32	1792.17	1653.54	1729.92	1698.78	1744.15	1782.28	1775.39	1816.84	1827.17	1868.54	1781.5	1834.29	1803.96	1809.47	1719.57	1820.64	1824.36	1742.74	1848.64	1795.19
106.964996	1819.72	1851.56	1809.84	1673.76	1706.03	1707.02	1800.61	1816.88	1796.94	1794.05	1822.17	1799.92	1725.45	1767.69	1881.62	1842.69	1781.97	1817.64	1800.19	1717.52	1638.8	1734.59	1772.09	1787.47	1815.67	1838.04	1701.05	1853.45	1764.49	1792.68	1653.62	1729.87	1697.14	1743.63	1785.31	1775.42	1811.13	1825.85	1865.77	1778.34	1826.42	1805.77	1811.26	1717.53	1819.87	1822.56	1741.35	1843.37	1791.55
107.459999	1820.13	1850.15	1806.49	1671.89	1703.57	1704.83	1801.48	1817.52	1796.69	1796.46	1820.63	1799.77	1721.62	1764.15	1882.9	1841.31	1780.12	1815.54	1796.44	1716.74	1639.09	1733.4	1770.09	1788.31	1817.48	1841.29	1700.92	1850.53	1762.6	1790.33	1651.8	1728.18	1696.62	1739.76	1779.89	1773.13	1813.45	1825.74	1862.75	1781.36	1827.02	1802.46	1804.68	1717.37	1819.78	1821.48	1737.3	1842.14	1791.97
107.956001	1817.79	1847.48	1804.06	1673.5	1703.04	1706.3	1800.19	1814.86	1797.34	1795.74	1822.61	1797.88	1724.14	1764.45	1877.32	1837.42	1776.43	1812.56	1793	1717.37	1638.62	1733.49	1770	1788.14	1813.44	1838.09	1701.46	1845.96	1761.99	1789.48	1652.54	1731.63	1698.22	1744	1781.83	1773.39	1811.58	1825.17	1861.83	1779.39	1826.08	1800.71	1808.94	1716.79	1817.21	1823.07	1739.9	1843.4	1791.49
108.450996	1818.61	1847.94	1801.58	1670.76	1702.44	1705.25	1798.72	1815.25	1795.32	1794.13	1820.93	1797.94	1725.11	1762.66	1876.69	1837	1773.09	1812.32	1793.09	1716.55	1638.16	1733.53	1768.66	1784.56	1814.73	1837.04	1698.04	1846.51	1763.06	1786.59	1650.85	1726.88	1695.8	1740.7	1779.63	1772.15	1811.69	1823.28	1861.63	1778.43	1826.79	1797.94	1805.88	1716.88	1815.31	1820.75	1737.23	1841.22	1791.48
108.945999	1818.25	1843.94	1802.34	1669.68	1702.45	1703.43	1795.4	1810.25	1794.3	1794.89	1819.69	1797.03	1721.7	1761.25	1873	1837.08	1776.86	1810.74	1792.46	1715.51	1638.14	1733.27	1768.83	1784.88	1809.12	1835.41	1698.33	1845.13	1763.01	1790.19	1652.19	1729.9	1696.36	1742.02	1777.09	1769.31	1808.48	1822.51	1861.1	1775.61	1826.02	1800.79	1805.3	1715.03	1818.36	1819.64	1738.37	1840.21	1790.96
109.441002	1813.4	1844.89	1802.93	1672.04	1700.65	1703.4	1794.43	1811.78	1794.68	1791.51	1817.82	1793.67	1722.07	1757.69	1872.52	1837.92	1771.42	1807.81	1792.04	1716.87	1639.61	1733.32	1765.82	1780.63	1812.33	1837.64	1698.28	1844.31	1764	1787.44	1651.42	1728.31	1696.89	1739.14	1777.15	1767.25	1807.08	1821.46	1862.96	1773.11	1822.58	1796.78	1804.16	1715.54	1817.59	1818.85	1737.81	1843.19	1791
109.935997	1814.5	1838.58	1803.59	1669.31	1703.45	1700.27	1791.5	1810.46	1792.15	1793.39	1813.24	1793.7	1721.16	1760.41	1871.87	1833.12	1773.84	1805.68	1791.1	1715.39	1636.25	1732.6	1767.04	1780.83	1808.6	1834.27	1696.4	1840.98	1759.2	1784.82	1650.37	1728.09	1694.83	1739.01	1779.8	1769.05	1808.76	1816.35	1860.03	1774.51	1819.61	1796.64	1802.18	1715.57	1815.8	1817.93	1732.04	1837.53	1790.78
110.431999	1813.35	1839.23	1798.48	1670.7	1701.27	1704.1	1791.9	1807.8	1792.4	1789.3	1812.26	1789.24	1718.87	1757.39	1869.29	1829.84	1771.29	1807.95	1789.23	1714.94	1636.57	1731.06	1765.19	1783.4	1804.69	1836.64	1693.64	1838.64	1756.9	1784.53	1651.02	1724.73	1696.26	1737.49	1779.83	1770.08	1805.34	1814.98	1855.81	1773.51	1819.84	1797.79	1802.24	1712.15	1812.08	1816.52	1737.11	1836.85	1788.6
110.927002	1813.14	1837.78	1795.52	1670.18	1697.18	1701.23	1794.23	1805.94	1785.65	1787.65	1812.88	1789.28	1718.61	1754.25	1865.3	1827.74	1770.15	1804.64	1785.92	1713.87	1635.65	1731.31	1764.03	1779.64	1807.82	1834.46	1696.77	1837.91	1757.4	1783.9	1652.62	1725.74	1694.51	1737.26	1774.15	1767.31	1805.9	1816.13	1854.14	1772.85	1817.36	1793.16	1798.18	1713.93	1813.61	1816.9	1730.46	1835.32	1786.96
111.421997	1807.33	1836.17	1799.06	1669.17	1702.46	1701.52	1792.41	1807.03	1788.71	1791.11	1810.79	1786.79	1717.87	1755.76	1865.34	1827.75	1771.5	1805.72	1787.8	1712.14	1637.66	1731	1763.42	1782.25	1804.65	1831.3	1695.87	1839.97	1756.67	1781.66	1650	1723.17	1697.25	1736.28	1775.26	1763.19	1805.53	1815.61	1853.19	1771.57	1816.59	1793.1	1798.72	1710.4	1813.68	1813.05	1733.37	1833.67	1783.48
111.917000	1809.25	1835.64	1795.07	1669.23	1697.65	1699.78	1788.92	1804.11	1786.52	1784.67	1811.53	1789.47	1713.95	1753.44	1863.74	1824.37	1768.29	1798.59	1781.85	1709.93	1635.52	1729.03	1760.72	1779.37	1801.37	1828.36	1695.95	1835.36	1755.15	1779.1	1651.24	1724.15	1691.64	1733.74	1772.25	1763.89	1804.36	1810.07	1849.3	1769.94	1815.04	1791.68	1798.93	1711.38	1807.69	1811.15	1733.55	1834.55	1781.59
112.412003	1805.59	1833.54	1797.14	1669.73	1697.06	1698.14	1787.52	1803.52	1786.95	1786.51	1810.91	1786.12	1718	1756.47	1859.48	1825.92	1768	1801.65	1785.65	1711.59	1636.8	1726.49	1761.82	1777.35	1800.78	1827.18	1694.6	1836.06	1754.48	1780.83	1650.36	1723.79	1691.84	1735	1771.95	1764.46	1805.41	1808.83	1849.34	1769.16	1817.06	1790.04	1797.3	1710.27	1807.48	1808.93	1732.92	1830.64	1783.49
112.907997	1806.75	1830.28	1795.97	1670.1	1700.67	1698.9	1783.83	1803.24	1782.34	1784.32	1811.06	1786.02	1716.73	1753.34	1857.7	1823.42	1768.65	1800.72	1784.72	1710.62	1636.08	1727.78	1759.12	1773.31	1797.26	1825.65	1694.86	1831.42	1753.97	1779	1651.13	1724.94	1690.68	1731.74	1769.4	1763.68	1797.91	1808.74	1847.18	1766.56	1815.21	1791.92	1795.42	1714.99	1803.92	1809.02	1728.55	1831.48	1781.16
113.403000	1807.31	1831.77	1792.08	1668.27	1698.24	1698.29	1785.97	1800.25	1780.31	1782.49	1806.82	1788.06	1716.16	1751.89	1857.71	1821.25	1766.66	1800.94	1780.63	1710.64	1636.46	1727.59	1758.94	1775.55	1800.21	1820.04	1693.52	1828.91	1755.5	1777.95	1649.53	1719.72	1692.64	1733.4	1770.71	1763.64	1801.82	1809.76	1844.36	1767.49	1814.14	1789.3	1793.41	1708.83	1806.42	1806.78	1731.62	1827.79	1779.98
113.898003	1802.95	1833.21	1791.63	1667.58	1697.88	1700.77	1782.54	1797.89	1782.67	1778.58	1805.91	1784.98	1714.05	1748.85	1853.66	1819.48	1767.43	1798.96	1782.09	1711.16	1637.38	1724.47	1758.79	1776.92	1796.85	1823.16	1693.14	1829.03	1750.74	1774.77	1649.46	1719.33	1691.68	1731.23	1771.08	1760.65	1797.45	1809.6	1847.25	1767.02	1813.29	1787.53	1793.84	1708.45	1803.09	1804.57	1730.63	1825.87	1779.5
114.392998	1803.07	1827.44	1788.66	1666.65	1696.74	1697.38	1782.71	1794.17	1775.88	1781.58	1805.73	1780.77	1714.05	1749.26	1851.64	1821.6	1764.6	1796.97	1781.57	1708.02	1634.67	1726.06	1758.43	1776.12	1794.87	1816.73	1693.85	1824.5	1756.37	1775.56	1646.42	1721.52	1692.43	1730.5	1767.77	1759.43	1794.43	1808.22	1842.38	1763.69	1811.17	1787.18	1791.71	1709.13	1802.33	1802.11	1728.2	1824.92	1777.51
114.888000	1802.18	1825.22	1788.59	1667.35	1696.49	1695.83	1781.64	1797.93	1781.12	1779.81	1801.76	1782.65	1714.7	1749.38	1851.54	1817.79	1765.17	1793.05	1779.67	1708.65	1634.79	1725	1756.02	1772.03	1794.94	1824.7	1692.45	1827.14	1751.46	1774.02	1645.7	1721.99	1690.04	1732.76	1765.69	1760.96	1795.32	1804.68	1844.18	1765.2	1812.47	1785.95	1789.42	1708.82	1800.6	1805.07	1727.28	1822.65	1777.55
115.384003	1798.56	1824.75	1791.15	1669.33	1697.84	1698.05	1781.36	1797.12	1778.45	1776.64	1804.53	1780.17	1713.08	1747.92	1848.31	1818.87	1763.75	1792.25	1777.25	1707.41	1635.1	1720.15	1752.99	1767.48	1789.3	1816.32	1690.78	1824.21	1748.82	1773.14	1647.14	1720.65	1688.93	1729.76	1764.58	1755.71	1796.64	1803.83	1839.89	1762.89	1807.19	1783.7	1788.6	1707.91	1798.49	1800.29	1727.39	1823.92	1774
115.878998	1803.18	1827.31	1788.14	1667.04	1696.15	1696.7	1777.35	1792.9	1778.8	1782.25	1801.82	1782.33	1714.02	1746.17	1847.98	1818.45	1763.41	1793.31	1775.82	1707.52	1635.02	1723.31	1754.93	1767.8	1790.26	1815.34	1690.19	1822.47	1749.03	1774.51	1646.04	1716.48	1687.75	1729.67	1760.99	1760.3	1793.96	1804.73	1835.77	1762.62	1808.5	1784.08	1786.77	1708.41	1797.32	1802	1727.18	1818.32	1774.34
116.374001	1799.11	1823.06	1787.82	1668.81	1695.14	1696.16	1778.01	1790.81	1776.98	1776.61	1800.94	1778.02	1710.77	1747.44	1846.91	1813.74	1762.87	1790.26	1775.47	1705.15	1636.66	1722.2	1752.55	1766.4	1787.6	1812.49	1690.25	1823.68	1750.52	1771.5	1646.74	1717.34	1689.68	1725.68	1759.54	1756.55	1791.66	1801.78	1836.91	1761.76	1804.52	1782.35	1782.91	1706.93	1797.75	1796.91	1724.47	1819.23	1772.16
116.869003	1796.31	1823.2	1784.22	1666.42	1696.22	1695.26	1777.46	1787.21	1776.1	1776.85	1799.2	1779.39	1711.95	1746.48	1846.12	1813.54	1762.02	1789.48	1776.54	1705.41	1635.35	1723.24	1752.95	1767.93	1787.41	1814.87	1690.67	1817.58	1748.39	1770.98	1647.03	1717.97	1690.03	1728.72	1760.76	1753.81	1789.62	1800.2	1837.05	1760.93	1802.23	1782.41	1788.61	1706.78	1795.02	1799.34	1726.19	1819.49	1770.88
117.363998	1795.36	1823.52	1784.59	1664.78	1694.73	1696.04	1776.99	1793.02	1774.21	1775.53	1801.6	1777.57	1713.22	1745.54	1842.64	1812.78	1759.74	1789.56	1772.6	1706.21	1635.09	1721.38	1752.97	1767.52	1787.64	1812.04	1690.02	1821.12	1748.3	1768.64	1646.75	1719.12	1688.83	1727.19	1762.6	1755.41	1788.48	1796.66	1835.73	1760.75	1800.03	1777.59	1782.21	1705.03	1794.04	1797.98	1722.26	1817.86	1775.1
117.860001	1795.56	1818.78	1782.95	1663.3	1696.67	1697.3	1775.76	1790.77	1774.9	1775.63	1794.64	1773.32	1711.86	1747.13	1842.76	1810.56	1759.33	1787.46	1774.5	1706.89	1634.47	1719.88	1752.47	1766.48	1785.8	1813.92	1691.23	1815.82	1746.67	1767.98	1645.82	1717.56	1685.19	1725.78	1760.71	1753.95	1790.24	1798.61	1832.04	1760.08	1801.07	1778.52	1784.68	1706.55	1793.99	1795.4	1722.38	1816.22	1770.68
118.355003	1791.45	1817.06	1780.19	1664.16	1694.64	1695.58	1772.56	1790.39	1772.15	1771.43	1793.84	1774.1	1711.39	1745.81	1843.52	1811.75	1756.39	1786.5	1773.39	1702.37	1632.83	1719.53	1749.16	1763.77	1782.91	1808.98	1687.32	1816.82	1744.75	1765.75	1645.75	1715.32	1687.02	1723.11	1759.22	1749.03	1783.83	1795.92	1832.52	1757.78	1800.02	1777.02	1777.92	1704.73	1792.73	1794.09	1724.98	1812.83	1768.59
118.849998	1790.33	1814.79	1780.89	1666.63	1691.95	1694.13	1772.03	1786.8	1774.85	1770.71	1794.06	1773.04	1711.67	1741.1	1834.78	1806.77	1758.17	1783.52	1768.62	1704.78	1632.03	1718.19	1748.61	1760.8	1780.98	1805.76	1689.64	1816.64	1747.28	1764.88	1644.97	1714.83	1686	1725.65	1758.61	1750.8	1787.17	1794.04	1827.71	1756.87	1797.67	1775.24	1780.7	1703.69	1788.93	1791.24	1721.31	1814.92	1766.88
119.345001	1792.13	1811.16	1780.25	1665.52	1693.01	1692.13	1772.97	1785.67	1770.81	1770.39	1792.08	1771.76	1709.43	1740.52	1835.11	1808.46	1756.83	1786.14	1768.31	1702.72	1633.95	1717.41	1745.82	1763.01	1778.83	1806.7	1687.34	1814.27	1743.09	1765.33	1646.23	1714.38	1686.95	1724.34	1757.43	1749.4	1784.93	1792	1827.64	1757.68	1797.29	1775.51	1778.96	1702.96	1790.84	1790.85	1723.79	1808.57	1767.02
119.839996	1791.29	1813.99	1781.24	1664.65	1692.89	1693.05	1770.71	1785.58	1769.6	1769.04	1791.8	1772.05	1706.91	1739.11	1834.42	1807.56	1756.65	1783.99	1766.68	1703.4	1630.04	1718.64	1747.08	1760.17	1778.48	1808.39	1687.25	1813.73	1742.89	1762.77	1644.52	1714.09	1684.2	1724.05	1757.47	1751.59	1784.91	1793.15	1828.4	1753.02	1794.96	1771.86	1778.84	1703.61	1789.06	1793.77	1720	1809.71	1768.68
120.335999	1790.74	1808.92	1775.2	1663.16	1690.42	1689.62	1766.77	1783.01	1766.34	1766.63	1786.91	1768.87	1710.38	1739.16	1831.08	1805.09	1756.49	1779.92	1766.81	1702.79	1633.29	1716.56	1744.8	1760.28	1780.52	1804.6	1687.31	1810.3	1744.3	1763.58	1645.24	1710.93	1681.78	1719.83	1753.07	1748.11	1779.16	1788.35	1824.31	1753.67	1794.17	1770.61	1776.61	1702.15	1783.05	1789.58	1721.66	1804.26	1766.72
120.831001	1788.09	1812.44	1776.77	1664.22	1693.13	1692.77	1767.97	1783.98	1770.71	1766.49	1788.75	1769.38	1708.39	1740.71	1827.28	1803.49	1752.02	1782.1	1761.5	1699.61	1633.58	1714.59	1744.15	1757.92	1776.81	1800.19	1687.1	1805.89	1739.08	1761.42	1647.67	1707.36	1683.22	1722.16	1752.87	1748.86	1779.65	1789.77	1824.88	1751.44	1791.19	1771.61	1776.18	1701.48	1784.85	1792.44	1722.24	1805.41	1762.91
121.325996	1785.91	1809.41	1776.56	1664.67	1692.05	1691.24	1767.42	1779.88	1765.36	1762.93	1788.1	1763.69	1703.95	1738.54	1829.44	1801.31	1751.83	1778.61	1764.16	1701.8	1632.41	1716.07	1743.53	1756.98	1774.39	1801.36	1688.37	1810.16	1741.2	1760.1	1646.12	1710.94	1684.76	1720.41	1752.58	1747.77	1781.39	1788.16	1821.05	1753.15	1790.52	1768.89	1772.8	1702.39	1784.37	1786.62	1717.1	1804.54	1763.85
121.820999	1785.11	1807.94	1772.26	1661.8	1690.28	1692.98	1764.87	1778.8	1763.73	1766.88	1783.27	1765.89	1704.96	1739.07	1826.04	1798.67	1750.86	1777.37	1764.88	1700.83	1632.27	1718.2	1741.39	1757.9	1775.6	1800.05	1685.26	1804.48	1740.33	1760.81	1644.2	1711.22	1682.92	1722.35	1749.96	1747.52	1778.64	1785.02	1820.85	1750	1790.39	1768.66	1775.25	1700.25	1784.46	1785.74	1717.37	1803.72	1759.56
122.316002	1783.92	1809.21	1773.76	1660.77	1690.19	1689.86	1763.63	1772.82	1764.54	1763.09	1783.66	1766.62	1703.81	1734.82	1823.5	1795.01	1749.29	1774.14	1763.4	1699.11	1631.66	1714.02	1741.1	1755.05	1774.56	1797.24	1682.91	1800.36	1739.8	1757.88	1644.92	1713.19	1681.67	1718.94	1747.02	1742.61	1774.83	1785.69	1817.95	1748.16	1787.59	1767.13	1769.67	1701.35	1780.44	1784.83	1715.33	1798.57	1757.63
122.811996	1781.84	1804.76	1767.85	1662.32	1692.13	1689.87	1761.63	1777.92	1760.45	1762.51	1782.39	1764.56	1707.15	1735.6	1819.61	1799.55	1747.51	1774.91	1761.13	1699.75	1632.09	1711.51	1738.43	1751.47	1773.05	1797.46	1684.89	1801.58	1735.07	1755.27	1642.9	1709.41	1682.48	1719.69	1747.32	1747.56	1774.64	1781.65	1812.05	1747.96	1787.11	1764.61	1770.75	1697.77	1776.84	1784.64	1717.5	1798.72	1758.55
123.306999	1778.35	1800.2	1766.68	1660.13	1687.83	1689.42	1761.37	1776.61	1759.95	1762.81	1781.66	1763.36	1704.77	1732.63	1821.14	1793.89	1748.24	1772.4	1759.13	1698.98	1633.04	1715.5	1742.91	1751.89	1770	1793.27	1683.93	1796.31	1736.21	1760.85	1643.14	1706.35	1681.56	1717.31	1747.36	1742.13	1771.59	1784.32	1811.02	1748.23	1783.33	1766.3	1772.2	1699.47	1778.44	1779.48	1715.42	1800.69	1757.09
123.802002	1778.57	1800.27	1768.11	1662.67	1687.98	1689.95	1760.03	1774.75	1757.52	1760.16	1781.76	1758.28	1703.14	1734.17	1816.05	1791.64	1746.63	1771.89	1758.83	1698.04	1630.77	1713.52	1738.75	1752.97	1766.71	1790.6	1686.09	1798.97	1737.05	1753.68	1641.52	1710.26	1682.84	1717.99	1749.53	1740.42	1772.81	1775.37	1812.75	1748.02	1783.27	1763.22	1768.13	1697.33	1777.58	1780.67	1715.51	1798.63	1755.03
124.296997	1779.43	1800.51	1768.07	1663.66	1688.52	1688.21	1762.15	1772.14	1760.34	1761.51	1782.62	1759.95	1701.05	1733.87	1817.78	1794.85	1747.32	1770.67	1756.49	1698.59	1632.79	1711.4	1740.72	1752.4	1766.88	1790.67	1681.99	1798.66	1734.59	1753.94	1644.41	1709.03	1681.39	1717.76	1748.9	1741.02	1770.43	1780.84	1812.24	1745.34	1782.12	1762.3	1769.93	1699.15	1775.52	1777.91	1713.35	1797.36	1758.51
124.792999	1774.69	1795.65	1766.1	1662.07	1690.15	1689.31	1759.04	1771.58	1758.47	1758.05	1776.73	1758.69	1700.73	1731.1	1812.95	1789.7	1743.95	1770.86	1755.71	1699.76	1630.67	1712.76	1738.18	1751.82	1767.82	1794.22	1684.21	1795.65	1735.59	1754.77	1643.94	1707.08	1680.08	1718.48	1744.22	1739.58	1773.49	1782.46	1811.4	1746.75	1782.8	1759.55	1766.84	1695.68	1774.5	1779.74	1714.36	1794.33	1756.41
125.288002	1775.04	1791.44	1765.99	1661.03	1688.22	1686.74	1760.4	1771.96	1757.25	1755.92	1776.21	1755.63	1702.1	1732.29	1815.29	1789.87	1744.56	1768.02	1755.86	1696.24	1631.77	1710.76	1735.73	1745.31	1765.99	1789.95	1681.38	1793.89	1733.56	1751.76	1644.05	1710.28	1680.89	1717	1744.83	1739.46	1770.2	1778.21	1814.43	1745.16	1782.21	1757.28	1766.09	1698.29	1773.66	1776.05	1712.62	1792.3	1752.3
125.782997	1773.93	1795.88	1765.95	1662.65	1688.01	1686.61	1757.49	1771.47	1755.02	1756.9	1777.64	1755.97	1701.73	1728.5	1815.2	1787.47	1744.95	1770.27	1756.77	1693.91	1633.27	1712.05	1735.9	1749.98	1767.26	1786.82	1682.09	1795.33	1734.61	1750.4	1644.27	1706.97	1681.65	1714.51	1746.22	1739.41	1770.48	1775.51	1811.52	1747.31	1780.22	1760.74	1764.37	1697.48	1770.76	1779.24	1714.36	1792.28	1755.5
126.278000	1774.04	1794.33	1762.73	1658.43	1688.75	1688.4	1755.05	1768.38	1751.14	1753.14	1771.92	1756.53	1701.13	1728.21	1810.14	1785.81	1743.81	1766.84	1754.46	1694.99	1631.11	1708.79	1731.87	1745.37	1762.66	1788.77	1682.29	1792.59	1735.28	1749.08	1642.53	1705	1680.21	1715.98	1742.53	1738.62	1766.39	1773.67	1810.49	1743.8	1779.4	1758.84	1763.88	1696.6	1774.33	1774.38	1712.96	1791.49	1751.75
126.773003	1771.97	1794.94	1762.97	1659.06	1686.6	1686.18	1754.05	1767.11	1754.03	1754.29	1773.73	1757.25	1699.58	1726.92	1811.8	1786	1740.82	1768.3	1753.5	1696.79	1629.99	1708.32	1731.5	1748.1	1760.1	1785.64	1679.36	1792	1731.68	1748.32	1641.53	1702.1	1680.75	1714.84	1744.08	1737.15	1766.85	1773.41	1804.26	1742.71	1778.62	1756.68	1762.6	1695.19	1771.58	1771.39	1713.25	1788.86	1751.27
127.268997	1771.29	1794.58	1758.54	1660.57	1686.77	1687.54	1754.11	1764.94	1753.76	1752.38	1772.22	1756.64	1697.13	1726.59	1807.6	1786.29	1742.8	1763.93	1750.33	1694.23	1631.08	1708.23	1733.01	1744.15	1759.2	1783.55	1682.99	1791.97	1733.24	1748.73	1643.1	1704.83	1679.44	1716.15	1739.2	1738.17	1763.5	1774.73	1805.48	1741.72	1773.47	1758.54	1760.74	1695.95	1766.02	1770.84	1710.03	1788.81	1750.06
127.764000	1768.89	1787.7	1763.58	1658.53	1686.13	1687.11	1749.08	1763.29	1752.46	1753.09	1769.94	1752.61	1697.88	1727.81	1803.3	1784.78	1743.37	1767.42	1752.18	1693.13	1629.8	1710.44	1731.24	1741.16	1761.74	1782.02	1682.03	1790.48	1732.9	1748.13	1642.51	1703.99	1678.3	1714.33	1738.06	1736.96	1763.89	1772.63	1804.75	1741.07	1776.36	1755.44	1760.94	1695.19	1765.99	1770.1	1711.82	1788	1748.96
128.259003	1770.5	1792	1758.91	1661.4	1683.97	1686.68	1751.79	1763.71	1750.02	1751.79	1772.4	1751.64	1698.9	1729.11	1807.51	1779.28	1742.74	1763.56	1751.11	1693.13	1630.99	1708.25	1730.67	1744.48	1760.29	1781.59	1682.24	1787.97	1732.56	1746.34	1641.76	1701.76	1676.63	1714.25	1737.33	1737.01	1762.46	1772.7	1801.9	1740.99	1774.98	1756.09	1755.18	1695.92	1765.47	1771.05	1710.04	1787.51	1752.78
128.753998	1768.58	1788.01	1754.64	1660.66	1686.74	1686.48	1749.52	1764.56	1751.44	1750.32	1767.74	1751.07	1698.7	1725.29	1801.67	1781.46	1740.05	1763.06	1753.26	1692.65	1630.27	1710.03	1732.22	1741.2	1758.37	1779.86	1679.98	1786.75	1728.71	1745.27	1639.77	1701.85	1679.31	1710.85	1736.89	1734.76	1761.91	1772.84	1802.64	1739.45	1774.11	1756.1	1756.14	1693.81	1765.21	1769.07	1709.96	1784.76	1748.77
129.248993	1768.74	1790.52	1757.71	1659.49	1683.32	1683.82	1749.56	1763.99	1749.19	1748.52	1768.05	1749.87	1697.3	1723.1	1800.32	1782.02	1740.3	1759.54	1746.16	1692.14	1629.8	1704.95	1728.88	1740.22	1760.26	1781.17	1680.26	1785.19	1728.12	1741.91	1640.92	1704.11	1677.58	1711.3	1737.32	1734.34	1759.36	1768.44	1802.84	1740.34	1771	1751.88	1756.9	1693.81	1763.46	1765.41	1711.12	1783.18	1747.85
129.744995	1765.88	1785.98	1755.52	1661.76	1685.96	1686.4	1747.79	1761.23	1748.9	1749.57	1767.76	1751.14	1697.45	1726.31	1798.21	1779.38	1738.48	1758.45	1749.34	1691.87	1629.17	1705.15	1728.97	1739.52	1755.44	1777.21	1682.09	1783.16	1726.15	1745.56	1641.03	1701.55	1680.45	1711.83	1736.37	1732.11	1758.13	1766.26	1798.04	1740.1	1770.33	1752.35	1757.06	1692.06	1759.97	1767.74	1710.05	1782.63	1747.23
130.240005	1764.6	1781.19	1754.88	1657.88	1681.95	1685.11	1749.11	1760.34	1746.11	1750.8	1768.09	1749.04	1697.75	1722.51	1799.09	1779.65	1737.4	1762.16	1747.89	1691.97	1630.82	1704.98	1728.49	1738.5	1755.27	1779.49	1679.53	1782.34	1726.9	1744	1640.85	1699.33	1676.89	1709.74	1734.9	1732.57	1757.58	1765.13	1794.9	1738.58	1771.01	1748.97	1755.83	1692.78	1759.67	1765.81	1706.98	1783.1	1745
130.735001	1763.02	1783.63	1753.56	1656.1	1682.58	1683.14	1746.91	1757.27	1747.55	1747.51	1764.24	1746.22	1694.43	1723.78	1798.02	1777.77	1732.98	1757.78	1743.03	1690.74	1627.8	1703.26	1725.98	1738.02	1753.78	1773.02	1676.44	1780.58	1727.05	1741.21	1640.67	1697.65	1676.02	1710.7	1732.27	1729.74	1757.93	1766.8	1793.16	1736.4	1769.18	1750.55	1752.11	1693.43	1758.18	1762.85	1709.44	1777.51	1745.59
131.229996	1761.23	1782.49	1752.5	1657.61	1685.81	1682.72	1745.45	1758.5	1745.67	1745.27	1763.76	1745.85	1693.91	1723.28	1796.53	1775.47	1736.42	1758.69	1746.63	1692.05	1631.28	1706.38	1727.99	1738.25	1754.22	1774.68	1679.49	1779.83	1728.7	1741.49	1642.1	1700.93	1679.53	1710.17	1732.62	1730.77	1755.99	1763.8	1792.77	1735.99	1766.98	1751.56	1752.58	1692.33	1762.17	1761.82	1711.58	1779.45	1747.11
131.725006	1759.59	1782.48	1749.74	1658.23	1684.57	1683.38	1744.47	1755.29	1745.17	1742.04	1761.47	1746.1	1693.01	1722.07	1794.38	1774.62	1735.37	1755.6	1743.46	1690.05	1628.01	1706.11	1724.65	1735.63	1753.83	1775.74	1676.27	1779.21	1723.72	1739.16	1640.75	1699.28	1677.27	1708.05	1732.07	1730.2	1756	1764.22	1789.65	1736.41	1769.51	1748.32	1747.69	1692.72	1759.85	1761.3	1706.53	1775.75	1743.23
132.220993	1761.37	1779.17	1751.48	1657.3	1682.81	1683.24	1743.66	1754.94	1745.3	1744.57	1761.03	1744.64	1692.51	1720.31	1789.45	1776.32	1733.15	1752.52	1742.69	1688.65	1628.92	1702.23	1725.62	1736.15	1748.67	1771.56	1676.62	1778.5	1723.37	1735.92	1639.58	1697.26	1678.22	1706.92	1733.46	1729.27	1754.05	1761.31	1790.48	1734.36	1765.12	1748.57	1751.48	1693.47	1760.58	1761.32	1706.66	1775.65	1744.39
132.716003	1761.42	1777.16	1750.4	1657.15	1679.83	1681	1742.55	1752.42	1741.26	1744.06	1763.04	1744.89	1692.61	1719.77	1789.81	1770.53	1735.31	1754.36	1745.47	1687.3	1627.95	1702.44	1724.34	1736.34	1749.35	1772.92	1676.53	1776.88	1723.69	1740.64	1638.5	1695.76	1676.7	1706.94	1730.64	1727.29	1750.03	1760.5	1789.37	1734.07	1764.91	1747.24	1749.51	1691.89	1756.65	1758.51	1704.98	1775.2	1741.14
133.210999	1758.94	1775.81	1748.5	1655.53	1681.26	1682.89	1742.4	1754.2	1738.6	1742.64	1758.47	1742.67	1692.59	1719.69	1786.91	1774.68	1734.45	1752.84	1741.89	1690.52	1629.34	1701.7	1722.92	1732.31	1747.96	1770.59	1675.54	1774.97	1722.94	1737.45	1639.32	1697.37	1677.05	1708.18	1730.66	1724.58	1751.89	1758.48	1789.23	1732.21	1762.9	1745.05	1748.16	1689.57	1755.97	1757.86	1705.86	1777.77	1740.06
133.705994	1755.66	1776.3	1747.27	1655.8	1679.9	1680.47	1738.53	1752.47	1740.94	1740.83	1758.45	1740.15	1692.79	1718.07	1785.41	1770.82	1732.56	1752.63	1738.83	1690.77	1627.87	1702	1723.75	1732.22	1748.39	1767.23	1675.54	1773.46	1721.93	1734.36	1640.54	1697.73	1676.01	1705.49	1727.76	1726.86	1750.73	1757.3	1788.63	1731.28	1761.55	1742.51	1746.4	1689.58	1754.08	1755.95	1706.12	1773.21	1739.26
134.201996	1755.61	1773.92	1746.23	1657.2	1682.28	1682.25	1741.81	1751.53	1738.68	1739.71	1756.28	1741.22	1690.18	1719.52	1785.02	1766.54	1734.44	1749.58	1739.76	1688.64	1626.03	1700.94	1722.04	1733.54	1744.72	1764.27	1673.69	1772.2	1723.44	1734.71	1638.54	1693.35	1673.89	1706.52	1727.71	1726.09	1748.86	1756.75	1788.09	1730.57	1758.97	1739.55	1744.84	1688.89	1752.01	1758.34	1703.9	1771.58	1736.18
134.697006	1756.41	1773.76	1744.16	1657.56	1683.56	1680.86	1739.77	1750.71	1740.94	1740.25	1757.48	1739.88	1692.7	1718.23	1784.23	1766.64	1731.53	1750	1737.47	1689.11	1626.65	1700.35	1722.48	1734.33	1741.7	1768.25	1677.29	1770.45	1723.26	1735.22	1638.37	1694.87	1673.9	1706.06	1727.66	1721.93	1748.52	1755.26	1785.86	1729.61	1755.5	1741.08	1743.63	1689.53	1752.29	1755.02	1703.46	1772	1739.49
135.192001	1753.53	1773.38	1747.03	1657.72	1679.85	1681.07	1737.14	1749.07	1738.28	1739.09	1756.9	1738.76	1690.48	1716.66	1782.84	1768.58	1730.72	1747.8	1738.93	1687.51	1627.59	1702.26	1722.2	1731.23	1743.09	1761.29	1674.41	1769.57	1718.61	1734.39	1638.86	1693.98	1673.81	1705.2	1726.36	1722.63	1746.63	1756.27	1783.58	1729.04	1760.23	1741.7	1747.38	1691.53	1750.8	1754.14	1700.7	1769.84	1735.17
135.686996	1752.45	1771.97	1744.35	1656.38	1680.81	1680.97	1735.91	1746.92	1738.88	1740.19	1755.21	1735.83	1689.33	1716.84	1782.09	1767.45	1730.08	1743.38	1735.85	1687.56	1628.2	1699.58	1718.7	1730.26	1743.27	1763.26	1676.17	1768.25	1719.96	1733.55	1640.49	1695.09	1673.94	1703.75	1725.32	1723.86	1748.41	1754.24	1785.83	1729.58	1757.5	1739.69	1742.23	1688.12	1751.93	1753.77	1702.34	1766.54	1738.75
136.182007	1749.91	1769.43	1742.37	1656.28	1677.89	1679.89	1738.66	1748.05	1733.85	1738.42	1753.64	1737.68	1690.36	1713.67	1781.91	1765.42	1727.65	1746.69	1734.83	1687.74	1627.39	1697.7	1719.1	1730.52	1740.87	1763.69	1671.19	1767.78	1719.88	1728.95	1639.58	1696.28	1672.97	1703.28	1726.25	1719.59	1746.81	1752.54	1780.89	1726.84	1755.57	1737.3	1741.8	1689.07	1749	1749.35	1702.26	1765.16	1735.64
136.677994	1751.06	1767.6	1741.73	1656.79	1679.26	1679.6	1733.98	1745.8	1732.63	1736.69	1749.8	1736.05	1688.5	1712.77	1778.44	1762.36	1724.56	1745.11	1734.3	1684.63	1627.51	1699.3	1718.07	1728.04	1740.06	1758.2	1673.58	1765.84	1717.47	1731.84	1638.76	1692.59	1673.5	1702.32	1723.84	1721.95	1744.61	1751.65	1776.89	1728.2	1757.21	1738.72	1740.08	1688.01	1746.04	1751.02	1703.98	1767.38	1736.46
137.173004	1751.91	1767.11	1741.44	1654.89	1678.89	1678.4	1735.9	1743.55	1733.1	1735	1748.7	1736.21	1689.74	1713.35	1774.48	1763.39	1725.97	1741.84	1732.89	1682.94	1625.39	1696.7	1718.45	1728.71	1737.98	1757.43	1674.04	1765.43	1720.95	1729.21	1637.96	1693.17	1673.39	1701.93	1725.56	1720.98	1741.64	1748.46	1780.55	1726.59	1753.66	1737.42	1739.33	1686.12	1747.38	1747.42	1699.44	1764.27	1733.33
137.667999	1748.33	1766.43	1741.71	1655.2	1677.91	1680.18	1734.48	1742.91	1730.61	1732.79	1750.82	1735.17	1689.63	1712.26	1775.33	1761.58	1727.84	1741.55	1732.47	1685.55	1625.22	1699	1716.46	1723.99	1738.92	1756.78	1672.28	1758.93	1718.02	1729.66	1638.27	1694.07	1671.6	1702.87	1722.99	1719.75	1740.58	1751.69	1777.42	1725.83	1752.33	1739.25	1740.05	1690.1	1744.51	1748.7	1699.33	1760.66	1734.34
138.162994	1746.69	1765.52	1737.71	1652.43	1678.7	1681.6	1733	1744.45	1733.66	1735.29	1748.78	1735.22	1686.19	1711.59	1775.1	1762.92	1725.48	1742.05	1730.3	1685.63	1627	1696.3	1716.78	1725.33	1737.49	1757.11	1673.16	1757	1716.62	1727.99	1637.55	1691.94	1670.28	1702.45	1721.61	1716.41	1738.5	1748.87	1775.66	1723.64	1752.69	1738.81	1737.11	1687.86	1742.56	1744.41	1700.1	1761.59	1733.03
138.658005	1747.82	1763.09	1739.9	1654.89	1678.18	1676	1732.34	1739.74	1730.07	1732.54	1747.19	1730.78	1689.43	1710.47	1773.08	1762.35	1724.24	1740.63	1732.91	1683.4	1626.68	1697.01	1715.4	1726.16	1737.85	1756.45	1672.25	1758.63	1717.12	1725.34	1636.14	1689.01	1671.18	1701.33	1718.97	1716.39	1739.24	1747.97	1773.33	1726.34	1751.86	1732.48	1735.72	1685.7	1741.52	1744.24	1698.24	1758.37	1731.3
139.154007	1745.47	1760.65	1739.22	1652.55	1677.18	1678.82	1729.63	1739.91	1731.96	1732.72	1747.01	1734.41	1687.74	1710.75	1771.64	1757.52	1726.78	1739.98	1730.88	1683.72	1626.85	1696.62	1714.66	1722.04	1733.91	1754.48	1672.64	1758.3	1718.21	1726.63	1638.42	1689.46	1671.67	1698.19	1717.05	1716.74	1738.39	1746.86	1775.26	1723.71	1748.99	1732.41	1739.14	1683.04	1739.5	1747.05	1699.49	1758.05	1730.76
139.649002	1742.39	1759.31	1734.9	1652.45	1679.15	1678.15	1730.24	1737.86	1730.47	1732.09	1745.62	1730.1	1684.92	1709.78	1770.89	1760.74	1723.38	1740.58	1728.49	1683.43	1625.97	1695.25	1714.35	1723.79	1736.57	1752.19	1671.3	1755.47	1716.41	1727.57	1637.32	1689.56	1671.37	1699.81	1721.7	1716.71	1738.63	1745.34	1770.64	1722.37	1749.64	1731.95	1736.05	1684.43	1741.04	1744.1	1698.98	1756.07	1730.32
140.143997	1744.16	1761.11	1737.37	1655.6	1677.1	1678.79	1726.81	1738.47	1728.12	1730.34	1743.78	1727.09	1686.2	1709.51	1768.44	1758.58	1724.4	1739.17	1728.53	1681.76	1627.56	1695.02	1713.37	1722.17	1736.11	1751.9	1671.06	1759.3	1714.4	1727.1	1636	1690.23	1672.8	1700.78	1718.34	1713.86	1737.56	1746.72	1771.8	1720.12	1748.66	1731.31	1736.61	1685.25	1737.38	1742.25	1700.4	1757.77	1730.8
140.639008	1742.23	1758.13	1738.3	1652.74	1677.21	1677.46	1728.06	1737.07	1730.75	1732.14	1746.95	1730.22	1688.61	1709.67	1768.75	1756.66	1725.94	1737.52	1726.94	1680.63	1626.55	1694.64	1713.3	1722.53	1733.46	1753.53	1670.4	1757.79	1711.94	1726.05	1635.89	1689.95	1670.83	1697.3	1716.78	1713.4	1736.96	1742.81	1769.48	1721.64	1747.92	1733.74	1731.29	1681.63	1740.15	1741.77	1699.26	1754.8	1729.79
141.134003	1741.79	1756.02	1734.52	1654.3	1677.09	1677.96	1730.61	1737.48	1728.76	1729.21	1743.01	1729.46	1684.27	1709.31	1768.59	1753.72	1724.44	1736.29	1728.67	1680.46	1626.74	1695.26	1710.46	1719.23	1735.25	1749.94	1673.2	1754.22	1714.93	1725.15	1638.14	1687.56	1669.5	1699.24	1716.2	1713.8	1735.47	1743.38	1770.28	1723.61	1746.32	1732.65	1732.84	1687.49	1737.1	1739.8	1696.53	1754.32	1728.62
141.630005	1739.97	1755.78	1732.67	1653.37	1676.4	1678.52	1727.55	1737.6	1726.46	1730.52	1740.81	1731.1	1683.11	1707.06	1765.4	1756.87	1722.43	1732.63	1725.5	1681.33	1623.38	1693.71	1710.05	1720.74	1733.17	1748.3	1671.73	1753.83	1713.84	1722.56	1635.59	1689.13	1669.45	1699.53	1715.39	1713.69	1734.32	1741.2	1768.31	1719.7	1746.18	1730.74	1732.36	1684	1737.44	1739.69	1698.58	1755.31	1727.36
142.125000	1736.8	1753.05	1731.96	1652.72	1676.82	1676.07	1727.47	1733.41	1726.53	1729.11	1741.86	1728.05	1683.95	1707.09	1766.24	1756.25	1719.77	1732.69	1727.6	1681.33	1624.78	1693.98	1711.6	1721.79	1733.35	1748.25	1672.1	1752.62	1713.4	1724.59	1634.43	1686.5	1669.02	1698.98	1715.34	1710.36	1732.06	1741.02	1767.25	1719.76	1747.18	1730.61	1733.26	1684.27	1734.13	1739.21	1698.04	1754.65	1728.05
142.619995	1739.55	1751.84	1735.3	1654.11	1673.33	1674.09	1726.86	1735.86	1725.96	1729.52	1740.96	1725.99	1683.11	1706.74	1760.9	1752.47	1720.2	1732.33	1725.28	1679.76	1626.17	1694.04	1712.65	1720.83	1730.15	1747	1671.91	1752.1	1713.62	1721.13	1636.98	1686.98	1667.97	1697.24	1714.13	1711.43	1730.08	1745.01	1765.15	1717.08	1743.91	1730.4	1730.3	1683.02	1737.07	1738.8	1694.57	1753.22	1726.78
143.115005	1739.09	1756.55	1730.28	1652.42	1675.99	1678.6	1722.41	1732.19	1727.36	1725.08	1739.42	1725.96	1682.53	1703.69	1761.71	1751.92	1719.73	1731.67	1725.97	1678.72	1624.47	1691.96	1708.31	1717.33	1731.39	1748.26	1672.57	1751.6	1711.57	1722.12	1637.87	1689.51	1669.33	1695.37	1711.81	1713.25	1731.27	1739.95	1761.85	1720.2	1743.1	1727.89	1729.01	1683.58	1734.03	1736.65	1697.51	1751.75	1725
143.610001	1737.72	1754.8	1732.36	1651.74	1676.06	1675.37	1726.11	1733.09	1726.28	1725.42	1738.71	1724.67	1682.25	1705.33	1762.96	1749.77	1722.82	1731.81	1725.3	1679.3	1625.82	1694.05	1710.2	1716.98	1729.13	1745.84	1672.26	1750.07	1710.82	1719.99	1636.69	1687.14	1671.14	1696.12	1712.35	1710.03	1730.15	1738.38	1763.98	1718.33	1741.64	1728.87	1728.55	1682.76	1734.12	1736.36	1697.28	1750.32	1724.93
144.106003	1735.64	1753.16	1728.65	1652.78	1675.38	1673.85	1723.24	1734.66	1725.16	1725.78	1737.77	1724.7	1681.27	1701.69	1760.36	1748.01	1718.74	1730	1724.72	1679.91	1624.41	1691.77	1707.59	1718.98	1728.88	1744.73	1671.31	1748.44	1708.58	1721.01	1633.25	1684.1	1668.84	1694.51	1713.3	1710.31	1726.33	1737.68	1760.82	1717.51	1737.25	1726.03	1726.77	1681.86	1730.29	1733.57	1694.04	1748.06	1723.04
144.600998	1734.71	1750.09	1730.41	1649.54	1675.6	1674.34	1722.5	1729.32	1721.1	1725.81	1736.08	1723.24	1683.44	1702.43	1757.65	1749.28	1719.61	1732.97	1724.04	1678.37	1625.15	1692.66	1708.15	1715.31	1727.62	1745.67	1670.82	1750.56	1709.93	1719.64	1635.95	1687.44	1668.46	1697.82	1711.03	1709.35	1727.2	1738.29	1760.47	1715.33	1740.38	1727.19	1725.38	1682.78	1732.67	1732.29	1694.63	1749.89	1724.01
145.095993	1736.02	1750.53	1728.01	1654.18	1674.62	1676.2	1722.6	1730.09	1723.03	1723.56	1736.44	1723.75	1683.1	1703.9	1760.27	1748.19	1717.42	1731.12	1723.2	1677.64	1625.13	1691.3	1708.22	1715.31	1726.67	1743.84	1670	1746.11	1707.9	1719.8	1635.41	1683.58	1670.97	1694.04	1710.21	1707.95	1727.42	1737.64	1760.17	1717.14	1741.45	1725.77	1725.95	1680.58	1731.81	1732.84	1694.42	1749.74	1724.23
145.591003	1735.31	1747.6	1728.43	1650.95	1674.3	1675.78	1720.97	1727.5	1722.51	1725.45	1734.27	1721.64	1680.91	1703.36	1754.53	1746.72	1715.99	1729.37	1722.95	1678.02	1626.53	1689.97	1707.12	1715.73	1725.16	1741.58	1668.15	1747.05	1709.07	1716.66	1635.4	1683.86	1669	1693.8	1709.56	1707.32	1725.6	1735.45	1756.66	1715.75	1735.31	1723.47	1725.7	1680.43	1728.83	1731.98	1693.5	1744.35	1721.29
146.085999	1732.64	1746.43	1726.47	1651.75	1674.86	1673.8	1720.27	1725.27	1719.4	1720.56	1733.2	1719.67	1680.18	1704.29	1753.95	1744.61	1716.5	1726.92	1718.7	1676.69	1626.23	1691.28	1704.82	1711.62	1723.44	1738.95	1669.52	1745.87	1707.32	1716.88	1636.03	1682.99	1668.64	1695.99	1708.67	1705.5	1724.56	1735.72	1757.49	1716.27	1737.86	1723.15	1724.69	1680.89	1727.54	1730.54	1694.51	1747.12	1723.64
146.582001	1733.26	1745.41	1725.62	1650.22	1673.61	1674.75	1720.4	1727.61	1721.25	1721.83	1731.94	1722.25	1679.65	1702.75	1752.93	1745.61	1716.74	1728.23	1719.13	1677.83	1625.66	1689.69	1707.08	1713.17	1726.57	1742.84	1668.61	1743.62	1707.63	1718.3	1636.66	1684.38	1668.44	1695.07	1709.25	1706.44	1723.43	1735.21	1753.55	1716	1736.85	1722.45	1725.6	1679.74	1728.65	1729.96	1694.41	1744.73	1718.92
147.076996	1732.59	1741.7	1723.48	1652.57	1674.75	1673.26	1718.79	1724.19	1718.61	1721.75	1730.34	1720.85	1681.18	1701.97	1751.87	1744.38	1715.91	1729.14	1717.79	1674.67	1622.87	1688.66	1704.04	1710.52	1723.49	1736.09	1667.58	1740.73	1705.94	1718.32	1633.6	1681.61	1667.72	1692.95	1708.39	1705.73	1724.2	1732.04	1755.12	1715.22	1736.15	1722.18	1723.36	1681.32	1727.92	1730.12	1691.38	1741.42	1721.71
147.572006	1731.66	1744.28	1725.95	1649.35	1674.7	1672.95	1718.16	1725.33	1719	1722.81	1731.51	1717.94	1677.77	1698.47	1750.99	1743.88	1715.04	1724.93	1717.69	1674.37	1625.52	1689.2	1704.21	1709.01	1723.18	1735.69	1668.54	1740.13	1706.82	1715.07	1636.1	1684.39	1667.39	1695.01	1708.11	1705.37	1723.4	1732.46	1754.2	1713.81	1734.95	1721.68	1723.34	1681.21	1727.75	1728.11	1692.73	1745.63	1721.49
148.067001	1732.2	1744.07	1724.53	1652.05	1672.61	1673.61	1715.71	1724.18	1720.26	1720.51	1731.6	1718.61	1679.06	1701.64	1751.54	1746.93	1713.99	1730.22	1718.97	1675.42	1623.63	1686.49	1702.59	1711.01	1723.8	1738.93	1669.49	1741.65	1706.57	1716.75	1635.87	1682.69	1667.37	1693.35	1706.77	1705.54	1723.45	1733.48	1752.73	1717.5	1730.69	1721.21	1722.15	1679.16	1725.98	1728.45	1689.9	1741.09	1722.61
148.563004	1728.89	1740.77	1723.4	1649.12	1674.06	1672.08	1717	1722	1718.04	1717.38	1730.62	1718.67	1680	1698.11	1747.76	1739.47	1713.76	1725.78	1717.95	1675.83	1624.88	1689.54	1701.16	1710.53	1720.85	1736.78	1668.07	1741.15	1706.17	1713.8	1634.6	1680.75	1665.04	1692.48	1706.86	1704.42	1720.37	1729.42	1751.49	1712.81	1734.33	1718.55	1719.7	1679.51	1726.37	1725.9	1692.14	1742.11	1720.62
149.057999	1729.64	1740.57	1723.96	1648.69	1671.65	1672.12	1716	1722.13	1718.24	1719.09	1727.91	1716.77	1677.91	1699.59	1749.04	1741.53	1713.43	1724.34	1718.02	1677.95	1624.61	1688	1701.72	1708.58	1723.7	1737.12	1668	1740.43	1708.43	1711.32	1636.19	1682.86	1664.53	1694.13	1705.29	1702.75	1720.8	1730.24	1750.35	1712.12	1732.47	1718.87	1722.56	1679.17	1722.81	1726.27	1691.7	1739.44	1721.08
149.552994	1724.54	1740.17	1723.88	1652.39	1674.31	1673.39	1717.94	1722.84	1717.73	1715.3	1729.01	1718.23	1675.59	1697.56	1746.7	1739.02	1715.9	1723.07	1715.25	1674.38	1624.99	1687.67	1702	1708.77	1719.87	1735.52	1667.06	1736.08	1705.45	1714.62	1634.83	1682.65	1667.88	1691.9	1704.2	1702.73	1719.65	1729.71	1750.58	1712.77	1731.8	1718.75	1721.36	1680.15	1721.95	1727.24	1691.96	1736.61	1718.81
150.048004	1726.43	1736.58	1721.98	1652.5	1675.19	1672.25	1716.32	1718.77	1714.16	1719.81	1729.1	1714.77	1678.22	1698.11	1747.51	1739.53	1714.12	1722.3	1715.64	1675.35	1626.32	1687.99	1700.53	1708.78	1721.41	1733.71	1669.72	1737.19	1705.55	1712.56	1634.47	1681.57	1668.06	1692.29	1706.43	1702.2	1718.47	1727.56	1749.81	1711.32	1727.88	1716.98	1718.92	1678.37	1723.14	1724.18	1690.24	1739.95	1716.66
150.542999	1725.12	1736.92	1719.74	1650.09	1671.05	1671.91	1713.65	1719.79	1714.57	1716.14	1726.75	1716.42	1676.22	1699.59	1746.83	1742.3	1710.48	1723.31	1714.47	1672.08	1621.86	1685.23	1698.88	1707.4	1718.23	1732.25	1665.21	1735.8	1703.38	1712.41	1635.33	1680.1	1665.67	1691.37	1702.69	1698.65	1715.88	1727.43	1748	1710.2	1729.84	1716.6	1718.98	1678.23	1720.65	1721.84	1689.31	1737.51	1714.93
151.039001	1725.35	1736.6	1720.4	1646.91	1670.99	1673.43	1715.61	1718.26	1711.46	1713.14	1728.12	1715.25	1676.5	1695.86	1746.66	1739.14	1707.9	1721.37	1715.04	1672.2	1623.2	1685.9	1696.79	1707.06	1718.37	1731.87	1668.31	1734.7	1703.23	1709.09	1632.81	1678.48	1663.8	1688.74	1704.39	1699.54	1717.41	1724.81	1747.18	1709.71	1727.42	1714.76	1717.86	1678.09	1721.41	1720.32	1690.58	1736.25	1716.22
151.533997	1723.69	1735.66	1716.88	1647.8	1670.35	1671.24	1713.97	1718.71	1712.52	1715.71	1723.65	1712.42	1677.19	1695.62	1743.71	1735.04	1711.19	1721.87	1714.15	1672.38	1622.9	1686.53	1697.57	1706.84	1720.74	1730.26	1669.09	1733.78	1702.6	1709.09	1635.47	1679.29	1665.26	1689.61	1701.18	1701.11	1716.13	1726.88	1745.24	1708.88	1727.06	1717.87	1719.19	1676.94	1719.53	1722.95	1690.44	1733.8	1717.07
152.029007	1723.17	1738.16	1718.05	1649.7	1669.13	1669.57	1712.53	1719.47	1712.23	1714.19	1725.95	1712.51	1676.84	1694.99	1741.26	1736.66	1710.56	1719	1712.55	1672.63	1626.59	1683.31	1699.93	1705.1	1715.14	1731.29	1669.2	1731.57	1699.57	1710.32	1632.95	1677.48	1664.92	1689.25	1702.12	1697.72	1715.48	1726.56	1745.16	1711.73	1726.14	1715.84	1715.21	1677.16	1718.92	1719.69	1687.88	1732.58	1713.73
152.524002	1720.95	1735.44	1717.04	1650.64	1669.47	1668.8	1709.11	1714.54	1710.69	1713.19	1721.67	1711.25	1672.72	1695.89	1739.93	1733.88	1707.85	1719.24	1710.92	1674.41	1623.41	1687.82	1696.83	1703.62	1716.87	1728.3	1665.19	1732.66	1703.09	1708.91	1631.55	1679.34	1666.82	1687.72	1700.51	1698.5	1714.88	1724.54	1742.46	1710.43	1728.21	1713.56	1715.36	1679.4	1719.11	1719.65	1688.13	1733.61	1715.25
153.018997	1721.9	1734.18	1715.67	1647.5	1670	1669.01	1710.21	1715.62	1708.73	1713.27	1723.25	1714.68	1675.36	1693.35	1740.29	1734.67	1708.33	1716.88	1711.06	1670.5	1622.55	1684.05	1696.27	1702.67	1716.09	1727.06	1664.65	1730.19	1702.25	1707.79	1632.57	1676.59	1665.23	1687	1698.24	1697.22	1713.7	1724.85	1742.52	1708.41	1724.41	1713.82	1714.59	1675.62	1717.84	1720.03	1687.47	1733.08	1712.92
153.514999	1720.67	1734.91	1716.04	1648.02	1667.9	1670	1709.91	1715.81	1711.57	1712.48	1724.17	1712.09	1674.78	1697.72	1740.54	1731.32	1707.1	1717.86	1711.4	1670.69	1623.12	1683.43	1697.73	1705.97	1712.92	1725.98	1664.96	1730.4	1698.27	1707.73	1632.37	1675.8	1663.75	1688.33	1699.78	1698.51	1712.78	1723.76	1742.88	1707.18	1724.38	1712.9	1715.28	1678.02	1716.92	1717.98	1689.88	1729.95	1712.42
154.009995	1720.24	1730.89	1713.85	1649.52	1666.87	1667.93	1709.25	1713.95	1710.97	1713.42	1720.96	1708.94	1674.75	1694.7	1738.37	1732.89	1709.69	1718.57	1713.18	1669.51	1623.12	1682.81	1696.83	1701.55	1714.86	1728.2	1666.46	1729.37	1702.65	1708.56	1632.81	1678.34	1665.98	1687.4	1700.84	1698.69	1711.79	1724.88	1739.54	1706.44	1723.59	1712.22	1713.28	1674.97	1715.01	1718.33	1687.57	1729.11	1712.92
154.505005	1720.05	1733.62	1714.19	1648.96	1669.67	1672.34	1708.1	1713.23	1709.28	1712.16	1720.57	1710.18	1673.84	1691.62	1733.47	1730.19	1708.69	1716.52	1709.87	1673.14	1622.26	1684.7	1697.59	1699.89	1715.23	1724.27	1665.15	1730.32	1699.9	1705.19	1634.09	1676.26	1666.07	1685.65	1698.4	1697.08	1711.3	1720.48	1737.9	1707.57	1725.34	1711.14	1711.1	1677.51	1715.2	1715.95	1689.96	1731.01	1711.36
155.000000	1718.13	1730.99	1714.18	1648.18	1671.45	1669.71	1707.8	1711.59	1709.23	1712.84	1723.19	1708.1	1673.18	1692.63	1737.01	1727.92	1708.4	1714.8	1708.52	1670.06	1622.18	1682.3	1694.76	1702.54	1713.38	1727.56	1663.11	1728.45	1699.38	1705.57	1633.75	1677.7	1663.53	1686.86	1698.66	1697.67	1713.62	1721.46	1741.6	1705.51	1723.63	1711.31	1710.8	1674.95	1715.53	1718.32	1687.87	1730.16	1709.47
155.494995	1715.92	1728.06	1714.4	1648.1	1670.67	1670.92	1706.21	1709.71	1708.88	1710.25	1718.47	1709.83	1673.98	1691.32	1735.27	1729.54	1708.63	1713.74	1707.14	1671.42	1623.4	1684.54	1693.19	1699.77	1712.72	1722.08	1666.27	1725.88	1698.55	1704.2	1633.12	1675.71	1663.87	1685.9	1697.08	1696.69	1709.39	1718.16	1737.31	1706.32	1721	1708.98	1710.31	1675.13	1713.47	1713.76	1685.85	1728.7	1709.34
155.990997	1716.56	1728.19	1712.19	1647.55	1670.12	1668.34	1706.56	1713.31	1708.35	1709.91	1720.07	1707.47	1672.32	1692.87	1732.07	1726.99	1709.4	1714.74	1709.48	1671.81	1623.56	1681.32	1693.1	1698.61	1713.13	1723.69	1664.63	1728.46	1698.53	1703.54	1634.02	1676.52	1662.46	1683.69	1698.75	1694.28	1710.76	1718.76	1737.8	1705.9	1721.74	1711.3	1712.43	1675.53	1715.36	1712.97	1687.3	1727.76	1709.17
156.485992	1717.84	1730.45	1713.87	1648.54	1668.19	1667.92	1706.84	1712.21	1707.78	1710.48	1720.36	1709.82	1674.97	1693.54	1735.21	1727.4	1707.22	1715.62	1709.73	1669.87	1624.32	1683.14	1695.03	1700.63	1711.32	1724.32	1665.17	1728.3	1696.9	1704.11	1632.89	1673.97	1660.86	1686.71	1697.43	1695.29	1709.24	1720.92	1735.74	1705.95	1719.78	1709.34	1712.36	1672.56	1713.69	1716.96	1685.01	1728.25	1708.1
156.981003	1718.89	1726.42	1710.46	1647.56	1668.32	1669.63	1705.76	1710.33	1705.44	1707.28	1719.13	1707.2	1672.63	1692.61	1733.82	1726.31	1704.74	1711.72	1709.49	1670.76	1622.68	1680.95	1694.03	1702.19	1710.82	1722.38	1662.77	1728.08	1697.87	1703.32	1633.12	1678.35	1662.71	1687.7	1697.46	1692.41	1708.37	1718.49	1735.56	1703.63	1720.51	1709.64	1708.41	1675.28	1713.18	1715.79	1685.95	1725.94	1710.97
157.475998	1714.57	1725.48	1711.09	1644.18	1667.49	1667.46	1706.88	1708.83	1707.83	1710.33	1715.55	1706.66	1671.81	1691.53	1731.64	1727.56	1703.76	1712.21	1706.69	1669.31	1624.25	1679.99	1693.09	1697.65	1708.88	1722.14	1664.42	1723.9	1696.31	1702.86	1633.91	1673.08	1661.92	1682.24	1696.13	1692.37	1706.91	1719.62	1735.47	1704.19	1716.52	1708.97	1707.96	1671.92	1711.65	1712.55	1685.3	1722.03	1706.28
157.970993	1715.58	1725.2	1712.21	1647.12	1669.76	1668.3	1706.75	1707.86	1705.56	1707.95	1718.38	1706.98	1671.66	1692.09	1732.37	1728.94	1706.27	1711.63	1709.21	1671.16	1623.26	1682.13	1691.12	1697.91	1710.47	1722.81	1663.14	1724.5	1697.1	1706.52	1633.94	1673.02	1663.53	1683.24	1696.36	1694.55	1705.48	1716.79	1734.18	1703.24	1718.24	1707.89	1710.68	1677.05	1710.26	1711.39	1686.01	1726.38	1706.33
158.466995	1715.04	1725.31	1712.66	1647.62	1668.98	1669.69	1704.48	1709.88	1704.33	1706.16	1717.29	1705.44	1674.2	1690.44	1732.16	1726.55	1706.78	1709.5	1705.87	1667.9	1622.3	1681.34	1689.48	1698.99	1710.57	1719.82	1662.18	1724.99	1695.68	1702.87	1632.35	1675.99	1661	1685.64	1694.85	1693.42	1707.69	1718.51	1733.49	1705.09	1719.17	1707.14	1708.04	1676.07	1708.1	1711.23	1684.14	1724.46	1708.1
158.962006	1713.15	1722.81	1709.19	1646.71	1668.18	1666.45	1704.8	1711.2	1706.58	1706.23	1715.86	1705.64	1671.68	1690.26	1731.36	1726.09	1704.09	1711.23	1706.05	1669.64	1623.73	1681.03	1692.44	1697.93	1710.38	1719.31	1664.15	1721.69	1697.98	1703.08	1632.34	1674.43	1664.99	1684.42	1693.86	1691.9	1704.61	1717	1734.12	1705.25	1717.53	1707.58	1709.31	1673.22	1709.57	1710.9	1686.38	1719.83	1708.12
159.457001	1710.58	1722.29	1707.5	1643.82	1667.36	1666.26	1703.89	1708.8	1703.1	1705.56	1710.97	1703.02	1670.25	1690.39	1727.87	1722.93	1703.83	1710.57	1702.78	1669.73	1622.2	1678.83	1692.57	1696.2	1706.41	1719.35	1661.74	1722.64	1696.22	1702.7	1631.65	1675.41	1663	1683.56	1691.81	1692.01	1705.02	1716.78	1731.62	1703.02	1713.61	1702.53	1706.48	1672.69	1710.08	1710.65	1686.16	1719.64	1706.26
159.951996	1713.98	1722.73	1706.44	1647.18	1666.23	1668	1704.54	1711.18	1702.16	1706.04	1711.73	1702.03	1670.27	1689.28	1728.4	1723.04	1702.52	1708.37	1703.92	1668.3	1622.3	1679.27	1689.73	1697	1708.44	1719.82	1662.81	1720.62	1695.57	1699.68	1630.74	1671.38	1661.83	1683.89	1691.33	1690.24	1705.45	1716.14	1730.69	1703.83	1716.93	1705.5	1707.22	1672.51	1708.81	1709.61	1683.77	1722.03	1707.28
160.447006	1712.12	1721.3	1707.78	1649.04	1665.86	1667.43	1703.55	1706.67	1702.7	1706.17	1713.99	1702.06	1669.19	1689.48	1726.88	1723.67	1702.15	1709.28	1705.42	1668.29	1622	1682.86	1691.15	1695.39	1708.16	1719.11	1661.64	1719.67	1695.6	1701.17	1630.85	1672.75	1661.29	1682.35	1692.71	1691.96	1703.47	1712.14	1729.5	1701.09	1715.21	1706.57	1705.36	1672.71	1706.05	1707.97	1679.7	1720.07	1703.59
160.942993	1711.54	1719.53	1707.62	1645.33	1666.84	1668.63	1700.87	1704.02	1702.61	1703.62	1713.22	1703.32	1668.54	1688.06	1726.58	1721	1700.47	1708.87	1702.67	1666.4	1620.89	1679.88	1687.99	1694.8	1706.72	1715.56	1662.31	1718.07	1694.9	1702.03	1630.57	1672.39	1658.97	1680.69	1692.08	1691.63	1703.96	1713.1	1727.45	1701.27	1713.2	1703.81	1703.95	1671.03	1705.6	1711.9	1684.5	1718.82	1703.15
161.438004	1708.51	1721.14	1704.81	1643.61	1666.4	1665.11	1703.33	1706.92	1701.24	1706.03	1711.78	1705.72	1668.27	1686.44	1725.87	1722.44	1701.77	1708.51	1700.82	1665.78	1621.49	1678.4	1687.44	1692.54	1703.98	1716.28	1661.39	1718.25	1696.45	1696.06	1630.75	1672.17	1659.53	1683	1692.41	1690.83	1703.36	1712.48	1729.02	1702.08	1713.81	1703.14	1706.38	1671.54	1705.86	1709.2	1685.6	1717.01	1706.09
161.932999	1710.25	1719.47	1701.91	1647.36	1666.54	1667.36	1699.5	1706.09	1702.86	1703.39	1710.1	1702.68	1669.36	1686.2	1725.59	1719	1702.35	1705.08	1701.7	1666.13	1621.5	1678.9	1690.12	1694.9	1704.37	1715.62	1661.21	1718.94	1694.04	1699.63	1630.01	1671.21	1658.92	1680.57	1689.81	1687.34	1701.75	1713.04	1728.15	1699.48	1713.13	1705.15	1701.73	1671.55	1704.1	1705.36	1683.64	1718.64	1703.04
162.427994	1709.93	1719.22	1706.04	1645.98	1665.03	1666.72	1700.18	1704.68	1701.62	1703.47	1711.82	1701.2	1668.8	1686.89	1723.81	1721.84	1698.73	1707.03	1700.92	1666.13	1620.78	1677.66	1687.7	1691.9	1703.47	1714.89	1658.97	1719.82	1693.35	1696.82	1631.65	1671.07	1660.18	1679.81	1690.69	1690.57	1702.56	1709.88	1725.58	1701.73	1709.79	1701.99	1703.62	1672.55	1702.62	1707.88	1679.93	1716.57	1701.31
162.923004	1708.5	1717.35	1706.31	1645.29	1666.74	1667.8	1698.24	1705.84	1702.07	1702.42	1711.64	1698	1667.69	1688.75	1724.89	1719.08	1700.29	1707.27	1703.81	1666.52	1620.66	1678.25	1685.29	1692.38	1703.95	1715.48	1662.56	1716.97	1693.73	1696.46	1630.71	1671.73	1661.39	1680.45	1690.83	1686.56	1699.48	1710.18	1725.99	1700.61	1710.48	1702.41	1704.95	1672.24	1702.51	1706.67	1684.34	1716.93	1700.92
163.419006	1707.34	1719.04	1706.01	1646.93	1666.53	1668.85	1699.26	1703.65	1702.08	1704.04	1709.08	1703.39	1668.58	1686.24	1723.02	1718.28	1699.42	1707.19	1699.36	1667.52	1623.31	1677.56	1686.98	1692.97	1703.52	1712.19	1662.09	1718.86	1694.28	1698.79	1631.7	1671.65	1660.84	1681.54	1690.26	1688.94	1702.77	1712.47	1724.49	1699.61	1711.73	1703.45	1704.34	1672.66	1706.12	1704.13	1683.02	1718.33	1703.47
163.914001	1708.7	1720.36	1705.72	1649.13	1667.53	1664.4	1700.11	1705.44	1700.36	1704.1	1711.83	1701.79	1669.06	1687.1	1725.6	1720.82	1700.81	1705.64	1702.53	1665.77	1621.06	1678.6	1687.97	1692.22	1703.26	1710.7	1661.13	1717.44	1693.74	1700.92	1631.51	1669.79	1660.37	1681.07	1691.02	1687.26	1701.61	1713.68	1724.9	1700	1709.5	1702.14	1705.48	1670.9	1703.67	1706.36	1681.02	1718.11	1700.94
164.408997	1705.72	1715.25	1702.29	1644.5	1666.75	1665.67	1699.19	1703.18	1701.49	1700.56	1709.63	1701.11	1667.09	1684.86	1719.91	1714.92	1698.02	1702.89	1700.42	1666.76	1621.63	1676.08	1686.14	1691.54	1700.37	1710.02	1662.24	1714.93	1692.1	1697.76	1631.56	1672.64	1660.76	1680.84	1689.56	1686.61	1698.95	1711.76	1722.1	1698.4	1709.36	1698.67	1701.23	1670.88	1703.17	1702.62	1682.95	1716.16	1705.12
164.904007	1707.48	1713.51	1704.35	1645.61	1665.52	1663.62	1698.9	1701.75	1700.71	1701.36	1708.23	1700.18	1667.46	1685.03	1720.87	1718.53	1697.96	1702.05	1700.04	1664.84	1621.81	1677.64	1685.47	1690.2	1703.05	1710.67	1657.29	1711.49	1691.87	1694.67	1630.57	1670.79	1657.99	1680.16	1688.35	1687.03	1697.27	1711.92	1720.86	1697.07	1709.71	1699.84	1699.83	1670.25	1701.69	1701.64	1682.42	1711.14	1702.13
165.399994	1707.42	1711.35	1701.48	1644.85	1663.79	1664.95	1698.97	1702.9	1700.17	1700.37	1707.76	1699.79	1666.24	1684.37	1720.47	1715.29	1697.51	1706.47	1698.72	1666.74	1622.5	1676.64	1685.6	1689.52	1701.13	1710.53	1659.5	1712.68	1692.17	1696.5	1630.72	1669.1	1658.61	1678.67	1686.78	1686.2	1699.37	1710.62	1721.63	1695.89	1709.19	1700.02	1699.75	1671.35	1698.5	1702.05	1679.56	1711.75	1699.5
165.895004	1707.23	1713.97	1701.21	1646.09	1663.82	1664.91	1696.19	1700.66	1697.16	1700.43	1706.2	1698.59	1667.26	1684.78	1720.28	1717.11	1698.9	1703.28	1701.2	1662.83	1620.98	1676.39	1684.56	1691.03	1702.24	1708.98	1659.28	1715.7	1692.32	1695.3	1630.95	1668.26	1659.54	1679.65	1687.11	1688.96	1698.54	1710.54	1720.34	1696	1708.63	1697.24	1696.76	1670.85	1699.89	1704.16	1681.27	1713.05	1701.45
166.389999	1704.55	1713.78	1702.94	1643.73	1664.51	1665.33	1696.56	1699.55	1699.72	1698.77	1705.5	1698.3	1666.03	1682.97	1718.75	1715.83	1698.14	1703.3	1698.77	1666.91	1620.22	1673.52	1684.97	1689.76	1700.65	1708.74	1659.69	1714.4	1690.45	1695.44	1630.01	1670.03	1658.4	1677.11	1687.37	1686.64	1698.42	1706.54	1717.89	1696.8	1707.95	1698.64	1698.56	1670.11	1700.08	1703.03	1683.07	1711.57	1701.14
166.884995	1705.06	1714.15	1702	1644.27	1666.21	1665.08	1698.83	1700.48	1697.73	1699.78	1705.17	1698.57	1666	1684.02	1717.65	1712.64	1698.68	1701.62	1697.01	1664.16	1621.06	1676.25	1683.51	1690.53	1699.96	1709.3	1662.03	1711.84	1691.16	1695.61	1629.62	1668.68	1659.32	1679.52	1684.26	1686.06	1694.93	1707.73	1718.66	1696.96	1706.86	1697.62	1698.22	1669.53	1698	1700.6	1678.94	1710.12	1701.93
167.380005	1704.11	1710.72	1703.52	1644.32	1663.31	1664.91	1695.36	1699.95	1695.31	1698.34	1706.22	1697.13	1666.98	1682.07	1718.91	1713.68	1696.13	1701.8	1698.1	1664.36	1621.29	1675.66	1683.14	1686.26	1701.48	1708.83	1659.63	1712.43	1691.6	1692	1629.26	1668.29	1658.26	1677.53	1686.52	1684.39	1695.41	1706.04	1719.02	1698.4	1705.8	1698.34	1700.24	1668.77	1699	1701.35	1678.8	1710.08	1698.95
167.876007	1701.4	1711.09	1701.19	1644.95	1667.09	1663.74	1694.71	1697.69	1696.24	1698.46	1705.41	1697.02	1664.09	1682.53	1715.5	1714.38	1696.33	1702.27	1694.83	1662.49	1619.62	1674.1	1684.39	1688.54	1699.57	1706.93	1659.25	1711.13	1691	1696.52	1630.13	1669.53	1657.31	1677.26	1687.83	1684.08	1695.62	1706.3	1718.49	1696.79	1706.86	1699.27	1699.9	1670.5	1699.78	1699.22	1682.04	1707.77	1698.37
168.371002	1701.2	1707.27	1701.43	1645.18	1667.12	1665.07	1695.39	1696.9	1696.23	1695.08	1703.13	1694.14	1666.71	1683.21	1714.12	1711.61	1696.07	1701.07	1697.59	1662.5	1620.3	1675.68	1681.36	1688.66	1699.6	1707.23	1659.54	1709.64	1692	1696.17	1628.13	1667.34	1659	1678.37	1685.76	1683.49	1694.5	1708.4	1715.79	1696.19	1707.29	1700.16	1696.48	1669.69	1694.97	1698.02	1678.78	1708.16	1698.11
168.865997	1704.06	1709.53	1699.07	1645.11	1662.76	1661.73	1693.93	1697.71	1695.13	1699.48	1703.89	1696.92	1664.06	1681.1	1716.71	1712.92	1695.34	1699.86	1693.69	1663.1	1619.7	1675.34	1682.38	1688.88	1697.61	1707.59	1658.88	1709.68	1690.03	1694.76	1629.89	1669.21	1660.56	1678.9	1687.27	1682.35	1694.81	1707.7	1717.35	1695.08	1704.55	1696.78	1696.98	1667.32	1697.4	1697.97	1677.29	1707.56	1697.95
169.360992	1702.47	1711.04	1700.14	1645.34	1666.11	1664.67	1693.83	1695.44	1695.2	1697.23	1701.91	1696.28	1666.05	1679.88	1718.14	1712.69	1695.83	1698.56	1695.1	1662.43	1620.4	1675.9	1682.78	1687.38	1700.17	1706.16	1659.1	1709.72	1690.76	1694.28	1628.64	1666.27	1655.98	1675.46	1685.37	1682.24	1692.06	1704.63	1716.27	1693.93	1704.94	1694.59	1696.28	1666.92	1698.1	1699.22	1680.84	1709.63	1696.11
169.856003	1702.93	1709.32	1699.78	1644.54	1662.05	1665.09	1695.46	1699.64	1698.07	1696.78	1702.87	1695.29	1665.38	1680.37	1714.77	1711.81	1695.62	1700.11	1696.74	1664.69	1618.96	1674.05	1680.59	1686.22	1698.13	1707.04	1658.8	1707.3	1689.29	1693.92	1627	1666.71	1659	1675.23	1683.67	1681.59	1691.74	1706.62	1714.38	1693.15	1702.58	1695.4	1694.6	1668.6	1696.11	1697.46	1677.5	1706.03	1695.48
170.352005	1701.73	1709.43	1698.34	1643.77	1663.65	1661.87	1693.15	1696.15	1695.6	1698.22	1703.85	1694.99	1663.75	1680.44	1714.52	1714.47	1694.98	1699.09	1693.18	1661.67	1619.08	1673.64	1683.53	1685.7	1697.77	1705.99	1659.72	1708.98	1688.26	1692.15	1628.22	1667.07	1657.01	1676.39	1683.37	1682.27	1695.36	1702.76	1713.88	1695.27	1702.74	1695.02	1693.19	1667.3	1692.83	1697.89	1678.01	1705.95	1695.8
170.847000	1699.1	1709.84	1697.81	1644.34	1662.61	1663.94	1693.77	1696.15	1694.65	1697.47	1702.47	1695.27	1663.77	1681.58	1716.14	1711.17	1693.62	1699.15	1693.36	1663.58	1620.55	1673.66	1679.9	1687.5	1698.78	1702.09	1658.29	1707.65	1690.87	1692.67	1628.02	1666.14	1657.6	1676.33	1684.97	1682.01	1694.08	1703.81	1714.52	1694.63	1701.65	1696.59	1696.32	1666.56	1695.25	1697.26	1678.64	1706.95	1697.64
171.341995	1697.12	1703.43	1695.79	1644.19	1662.93	1665.13	1692.3	1695.19	1691.88	1694	1701.3	1694.77	1664.39	1682.34	1713.49	1708.83	1692.19	1697.81	1691.9	1662.14	1618.59	1674.99	1680.5	1682.93	1698.82	1701.27	1659.93	1705.2	1688.38	1689.75	1630.25	1664.3	1656.93	1675.53	1684.12	1681.2	1693.67	1704	1717.31	1695.56	1700.43	1695.65	1695.84	1667.85	1693.44	1697.16	1679.98	1708.69	1695.73
171.837006	1702.54	1705.95	1697.2	1643.87	1661.3	1663.05	1696.53	1693.25	1696.34	1696.49	1702.61	1694.19	1664.8	1681.55	1713.31	1710.35	1695.76	1697.31	1692.28	1663.47	1619.77	1674.77	1680.2	1684.9	1697.11	1703.61	1660.43	1707.46	1689.32	1690.01	1628.5	1664.37	1658.04	1676.7	1681.97	1682.25	1693.21	1702.85	1712.53	1695.54	1700.36	1693.43	1693.05	1665.95	1694.24	1700.44	1680.32	1705.91	1697.76
172.332001	1700.7	1705.96	1695.62	1644.31	1663.2	1663.62	1692.55	1692.81	1692.35	1695.43	1699.76	1693.07	1662.25	1679.28	1711	1709.59	1695.49	1698.91	1694.11	1662.09	1619.23	1672.09	1680.2	1686.75	1696.48	1702.98	1657.25	1707	1685.78	1692.21	1627.64	1665.28	1657.99	1674.95	1682.24	1680.11	1689.7	1703.25	1710.06	1696.23	1700.63	1695.3	1690.34	1665.39	1692.54	1696.42	1677.67	1706.02	1694.9
172.828003	1701.11	1703.63	1697.25	1644.05	1662.51	1663.39	1692.59	1694.42	1690.82	1693.28	1698.06	1692.89	1664.69	1678.66	1711.72	1706.56	1693.4	1698.3	1693.16	1661.38	1619.09	1671.8	1677.97	1685.47	1695.94	1703.27	1656.66	1705.15	1685.01	1693.34	1630.01	1667.55	1656.11	1674.12	1681.68	1681.16	1690.9	1701.03	1711.6	1690.95	1700.17	1695.57	1694.57	1667.99	1693.52	1694.41	1678.35	1704.56	1695.96
173.322998	1695.71	1705.81	1694.1	1642.48	1660.85	1663.54	1693.1	1691.65	1692.15	1694.65	1700.28	1693.25	1661.23	1680.33	1713.3	1707.89	1691.96	1698.79	1693.25	1663.25	1619.82	1673.45	1679.83	1685.36	1696.54	1701.89	1658.54	1703.31	1688.1	1689.8	1628.42	1665.31	1655.49	1676.63	1681.24	1677.77	1688.46	1702.15	1710.63	1692.04	1697.26	1693.33	1693.04	1667.64	1693.56	1694.17	1677.53	1703.97	1693.23
173.817993	1697.77	1703.59	1695.56	1642.2	1662.71	1661.94	1689.63	1692.86	1690.67	1695.55	1699.38	1692.43	1662.34	1680.98	1710.93	1708.22	1692.32	1697.6	1695.16	1662.49	1620.51	1671.25	1677.45	1684.4	1694.99	1701.57	1658.26	1705.88	1687.48	1688.54	1628.32	1665.28	1655.62	1673.66	1680.7	1679.7	1691.33	1705.27	1709.96	1693.17	1700.6	1694.31	1692.19	1666.9	1692.29	1694.58	1678.96	1702.79	1695.52
174.313004	1698.84	1702.95	1696.93	1643.04	1663.42	1661.23	1689.34	1691.6	1691.29	1693.92	1696.61	1688.89	1661.49	1677.89	1710.94	1707.36	1691.66	1695.11	1692.16	1662.37	1620.71	1670.95	1679.08	1683.89	1694.38	1698.12	1655.81	1704.13	1687.09	1689.14	1627.24	1663.92	1656.68	1674.13	1680.58	1677.83	1687.79	1701.31	1711.14	1693.32	1698.83	1691.98	1691.14	1665.53	1692.92	1694.7	1677.51	1704.26	1693.3
174.807999	1694.44	1701.38	1694.31	1642.81	1664.11	1662.39	1691.13	1690.32	1690.5	1692.6	1698.52	1692.42	1662.25	1678.69	1707.73	1705.43	1694.41	1695.23	1690.88	1659.7	1619.27	1670.38	1677.64	1682.3	1692.9	1699.87	1658.29	1703.76	1688.02	1688.44	1629.18	1664.74	1656.02	1674.18	1679.62	1677.53	1688.91	1699.7	1710.43	1694.31	1699.72	1691.22	1689.93	1667.02	1691.79	1694.69	1677.47	1703.52	1692.47
175.304001	1694.74	1701.98	1693.48	1643.24	1661.08	1660.82	1687.47	1690.44	1690.79	1691	1697.83	1691.4	1663.56	1678.31	1706.06	1703.85	1690.76	1695.39	1691	1660.94	1617.95	1671.5	1677.46	1679.57	1692.18	1697.5	1655.9	1702.56	1686.05	1688.5	1628.79	1663	1656.9	1674.35	1679.32	1678.45	1688.32	1700.15	1707.77	1690.79	1697.36	1690.13	1692.78	1666.04	1690.11	1692.36	1676.7	1699.88	1693.22
175.798996	1695.37	1701.56	1693.11	1645.23	1661.1	1662.35	1687.64	1689.95	1687.34	1692.57	1696.73	1689.3	1662.66	1675.55	1706.46	1702.82	1689.45	1694.82	1692.81	1661.09	1619.73	1671.47	1675.89	1681.76	1692.93	1697.14	1658.13	1704.55	1685.59	1687.38	1630.09	1663.04	1657.27	1673.37	1681.49	1677.39	1687.12	1699.32	1707.42	1692.04	1696.89	1690.95	1690.04	1665.31	1691.26	1692.82	1677.15	1700.75	1692.48
176.294006	1693.08	1703.26	1693.47	1644.26	1661.83	1661.52	1686.47	1689.27	1689.69	1690.95	1697.5	1692.38	1661.86	1678.41	1707.02	1702.01	1692.23	1692.83	1689.79	1660.12	1619.64	1670	1678.4	1681.41	1693.52	1697.73	1655.87	1702.17	1687.02	1690.8	1627.58	1663.4	1657.38	1673.11	1678.27	1679.07	1688.64	1699.72	1709.99	1691.36	1698.13	1688.79	1688	1665.24	1691.4	1692.76	1674.6	1701.67	1692.07
176.789001	1692.36	1699.8	1694.67	1643.76	1662.49	1663.19	1689.01	1690.34	1689.73	1690.62	1697.81	1692.24	1660.51	1678.58	1708.08	1702.87	1692.61	1694.24	1689.81	1658.62	1620.3	1669.63	1676.72	1682.14	1689.5	1696.25	1655.57	1700.45	1686.43	1687.59	1627.99	1665.28	1654.92	1672.91	1680.79	1676.87	1687.56	1696.98	1708.46	1691.09	1696.24	1690.68	1690.62	1665.03	1687.86	1691.12	1677.43	1699.72	1693.04
177.283997	1694.28	1698	1691.8	1644.15	1661.84	1661.16	1686.43	1688.72	1689.45	1691.81	1695.24	1688.74	1660.47	1677.31	1706.51	1704.05	1692.3	1693.39	1690.79	1658.73	1618.93	1670.15	1676.93	1682.77	1691.02	1695.05	1657.91	1701.7	1685.87	1686.05	1627.6	1663.52	1657.5	1672.64	1679.95	1677.76	1686.8	1698.18	1706.96	1690.93	1696.69	1690.24	1692.09	1666.43	1688.91	1690.95	1675.78	1698.15	1692.92
177.779999	1693.28	1700.19	1693.06	1642.44	1659.55	1659.85	1688.94	1690.08	1690.52	1690.87	1697.52	1689.52	1662.82	1676.87	1705.2	1703.36	1690.18	1692.76	1688.66	1661.64	1618.95	1669.97	1676.54	1683.54	1692.44	1697.13	1655.2	1700.75	1684.05	1686.63	1629.62	1662.64	1655.15	1672.36	1679.17	1676.42	1687.27	1695.84	1706.04	1689.74	1697.34	1687.37	1688.38	1665.8	1687.91	1690.05	1676.77	1698.6	1689.87
178.274994	1690.9	1700.51	1691.67	1641.11	1663	1660.84	1685.27	1690	1686.96	1689.74	1696.44	1688.62	1663.2	1676.43	1705.14	1701.49	1690.21	1693.39	1689.38	1660.81	1618.73	1670.17	1676.57	1679.31	1690.08	1697.64	1658.04	1700.79	1683.56	1689.91	1629.02	1664.83	1657.1	1674.05	1677.78	1676.8	1687.33	1699.59	1705.91	1689.97	1698.67	1689.75	1689.65	1666.5	1689.1	1689.96	1676.72	1698.19	1692.45
178.770004	1689.73	1698.76	1691.29	1642.24	1658.37	1660.18	1686.5	1690.92	1686.83	1688.93	1697.12	1689.51	1660.29	1678.32	1705.15	1702.31	1688.76	1693.24	1689.12	1660.65	1620	1671.1	1675	1678.9	1687.94	1695.31	1656.8	1698.02	1683.15	1687.28	1628.51	1663.21	1657.47	1671.46	1679.21	1677.11	1687.72	1698.45	1704.76	1690.4	1694.96	1689.61	1690.61	1665.12	1688	1688.94	1674.3	1697.15	1689.78
179.264999	1691.94	1700.62	1692.79	1642.8	1661.73	1661.66	1687.49	1688.97	1689.55	1690.03	1693.61	1689.42	1661.94	1675.18	1704.05	1703.29	1692.96	1693.37	1688.45	1661.76	1619.58	1671.09	1676.47	1680.9	1691.33	1694.9	1653.54	1701.12	1684.48	1687.85	1629.27	1663.07	1657.41	1673.29	1677.56	1678.61	1686.1	1698.46	1707.08	1689.48	1695.77	1691.53	1688.75	1664.41	1686.04	1690.06	1675.02	1696.58	1691.1
179.761002	1693.83	1699.16	1689.73	1644.12	1662.96	1662.7	1688.69	1687.37	1686.72	1689.33	1694.82	1686.58	1662.86	1675.28	1704.99	1699.27	1689.3	1694.14	1690	1660.34	1619.72	1670.97	1676.73	1679.99	1688.34	1695.76	1655.13	1699.72	1682.4	1686.25	1626.95	1662.21	1654.98	1672.07	1677.96	1675.77	1686.4	1695.8	1705.8	1690.37	1694.31	1691.15	1688.77	1666.04	1687.17	1689.29	1677.22	1696.78	1689.22
181.061996	1690.56	1707.31	1680.84	1644.54	1662.49	1656.86	1685.13	1691.03	1687.19	1686.65	1693.95	1689.86	1657.97	1674.25	1701.73	1704.05	1690.06	1691.84	1684.76	1659.42	1620.98	1668.91	1675.52	1679.85	1691.15	1695.79	1659.21	1695.61	1683.24	1685.82	1627.49	1663.03	1654.46	1668.8	1676.63	1674.01	1681.67	1696.19	1705.55	1688.9	1695.54	1688.64	1687.27	1666.63	1687.92	1688.94	1675.15	1695.46	1689.47
181.557007	1691.78	1696.19	1690.55	1640.34	1659.62	1659.47	1687.2	1689.19	1687.48	1689.71	1693.52	1688.19	1659.12	1675.29	1704.5	1699.3	1686.43	1691.53	1686.23	1657.68	1618.55	1668.36	1673.53	1678.01	1688.7	1692.64	1657.91	1696.44	1682.12	1686	1629.77	1661.41	1654.9	1670.71	1676.34	1675.77	1684.74	1697.29	1703.48	1690.82	1693.57	1688.88	1687.96	1665.07	1686.58	1687.87	1674.02	1695.9	1689.36
182.052002	1690.93	1695.73	1688.4	1642.71	1660.51	1661.44	1686.82	1683.49	1685.93	1689.81	1691.05	1686.53	1658.52	1675.1	1701.95	1701	1689.21	1692.12	1686.81	1658.19	1619.45	1667	1674.91	1678.93	1688.55	1695.45	1654.94	1696.82	1682.19	1686.27	1627.13	1660.94	1656.02	1671.41	1676.01	1674.86	1683.65	1695.78	1703.4	1687.49	1695.67	1688.23	1687.8	1665.52	1683.7	1687.16	1674.28	1696.36	1687.97
182.546997	1693.27	1696.69	1691.87	1642.2	1659.71	1661.15	1686.33	1686.84	1686.9	1692.58	1692.05	1688.25	1658.75	1672.85	1701.79	1702.63	1688.4	1691.6	1689.22	1659.45	1617.36	1669.98	1674.45	1676.3	1688.6	1694.44	1655.86	1696.75	1682.03	1685.35	1626.89	1660.43	1654.42	1671.58	1675.15	1674.87	1682.71	1694.84	1701.53	1689.51	1691.49	1688.85	1687.84	1664.78	1685.11	1687.6	1674.86	1694.92	1687.06
183.042999	1688.02	1695.68	1691.07	1641.94	1659.56	1660.91	1683.26	1686.95	1686.67	1688.57	1692.09	1685.94	1660.01	1674.28	1702.4	1700.25	1687.67	1689.62	1686.99	1658.17	1618.51	1667.72	1674.08	1679.99	1687.36	1694.02	1653.15	1697.2	1681.36	1685.92	1627.32	1662.99	1658.45	1672.14	1677.91	1673.31	1682.28	1696.11	1701.19	1687.03	1694.26	1685.85	1688.12	1666.02	1687.18	1688.25	1672.73	1696.35	1690.51
183.537994	1690.38	1697.06	1688.04	1640.75	1658.79	1660.27	1684.09	1685.1	1686.63	1688.23	1690.15	1685.2	1660.74	1675.28	1703.03	1698.75	1689.61	1689.7	1689.25	1657.31	1617.66	1668.25	1672.89	1678.67	1687.93	1692.1	1654.74	1695.94	1683.03	1685.61	1628.55	1663.2	1654.46	1670.18	1674.24	1674.63	1681.9	1696.47	1702.94	1688.66	1691.07	1688.1	1687.68	1664.53	1686.02	1687.37	1675.92	1694.14	1688.78
184.033005	1690.4	1695.95	1688.01	1640.13	1659.51	1659.5	1686.17	1684.34	1685.35	1687.2	1694	1686.55	1660.05	1675.91	1701.29	1698.64	1688.52	1689.38	1685.69	1657.42	1618.42	1666.1	1674.53	1674.47	1686.89	1691.08	1655.36	1695.43	1680.36	1684.13	1626.37	1659.7	1654.33	1672.11	1676.64	1674.18	1682.23	1695.22	1700.19	1685.66	1692.11	1687.55	1685.66	1661.95	1683.17	1688.26	1676.6	1696.46	1688.64
184.528000	1691.68	1695.24	1688.16	1640.74	1659.85	1659.35	1682.35	1685.14	1686.02	1687.18	1691.12	1687.17	1658.52	1673.31	1701.86	1698.31	1690.17	1689.68	1687.33	1658.86	1618.54	1668.97	1673.42	1678.01	1687.43	1691.58	1653.59	1695.36	1681.13	1684.83	1628.14	1660.33	1654.11	1673.24	1676.87	1674.75	1682.87	1692.51	1700.75	1687.13	1690.52	1684	1685.07	1663.95	1683.62	1689.66	1673.34	1695.11	1689.34
185.022995	1689.18	1695.77	1688.8	1641.23	1660.01	1659.57	1684.04	1685.94	1684.65	1687.07	1694.26	1688.56	1658.74	1675.33	1701.25	1699.61	1688.14	1691.38	1686.14	1658.17	1618.32	1667.68	1674.45	1679.36	1687.8	1689.06	1657.57	1695.48	1680.51	1685.12	1627.09	1660.95	1654.65	1670.84	1677.02	1673.68	1682.99	1694.12	1699.52	1689.73	1692.81	1684.37	1686.24	1662.01	1684.68	1686.55	1672.04	1692.89	1686.76
185.518997	1690.65	1694.16	1686.55	1639.6	1660.32	1659.18	1682.37	1684.58	1683.75	1690.23	1689.78	1686.68	1660.45	1671.77	1699.28	1701.82	1686.23	1687.66	1687.75	1657.54	1618.68	1667.3	1672.1	1678.02	1687.49	1690.84	1653.57	1694.11	1680.63	1684.88	1627.42	1661.45	1654.53	1671.97	1675.72	1672.02	1682.02	1689.9	1697.98	1685.35	1689.67	1685.8	1684.82	1664.03	1683.91	1687	1672.1	1692.42	1683.79
186.014008	1685.42	1692.43	1686.64	1642.01	1660.3	1658.95	1682.72	1685.14	1684.3	1687.31	1690.67	1683.26	1658.05	1674.08	1701.86	1698.37	1687.02	1689.02	1683.94	1657.14	1617.74	1668.19	1671.53	1678.03	1688.57	1690.64	1654.17	1691.84	1682	1685.54	1626.35	1661.41	1654.78	1671.11	1675.77	1673.85	1680.12	1693.1	1698.95	1686.03	1691.13	1685.94	1685.86	1663.47	1684.02	1685.29	1673.46	1697.38	1687.86
186.509003	1686.9	1692.89	1686.43	1641.85	1660.32	1658.56	1684	1682.84	1683.76	1687.01	1687.94	1686.18	1658.85	1672.6	1701.29	1697.11	1685.82	1688.98	1684.44	1658.28	1618.18	1666.75	1670.58	1675.15	1686.89	1688.48	1653.45	1693.54	1680.81	1683.98	1626.15	1661.38	1654.45	1668.26	1673.89	1672.73	1681.99	1692.18	1696.72	1686.27	1689.33	1685.19	1684.63	1663.93	1681.91	1685	1670.97	1691.74	1686.74
187.003998	1689.28	1692.49	1686.3	1641.41	1659.32	1657.43	1683.67	1680.45	1683.2	1685.02	1689.38	1683.14	1656.72	1673.59	1699.85	1695.7	1687.35	1689.13	1685.42	1655.73	1616.45	1666.13	1672.15	1676.55	1685.49	1687.59	1653.31	1695.13	1680.18	1683.93	1626.44	1659.72	1653.27	1669.34	1675.61	1671.83	1678.66	1692.36	1697.23	1686.93	1687.37	1684.69	1685.6	1663.81	1683.19	1682.89	1672.43	1692.53	1686.96
187.498993	1690.12	1694.55	1683.8	1641.31	1660.41	1658.09	1682.31	1682.58	1681.04	1686.59	1690.94	1684.63	1658.53	1671.74	1698.91	1696.59	1685.69	1687.33	1686.99	1658.22	1619.95	1668.53	1672.99	1676.97	1685.87	1687.57	1652.36	1693.61	1680.06	1682.25	1628.98	1660.22	1655.62	1670.5	1673.83	1672.38	1681.29	1692.94	1700.25	1686.48	1690.2	1686.89	1684.31	1663.67	1682.94	1685.48	1672.04	1690	1685.79
187.994995	1687.05	1691.68	1688.22	1640.3	1660.04	1659.15	1682.57	1682.86	1682.71	1683.83	1689.13	1683.46	1657.02	1672.53	1696.69	1694.42	1685.89	1687.73	1684.72	1658.04	1617.21	1667.29	1672.26	1678.34	1683.71	1689.51	1655.37	1692.32	1681.89	1681.51	1626.86	1660.81	1654.28	1671.03	1676.15	1671.77	1680.2	1693.93	1697.65	1685.16	1689.42	1684.01	1685.04	1663.11	1682.69	1684.79	1672.03	1689.72	1686.31
188.490005	1685.19	1692.32	1686.19	1638.63	1657.57	1659.48	1679.7	1681.17	1684.73	1684.64	1688.22	1683.52	1658.81	1671.25	1697.52	1695.77	1684.61	1688.53	1685.33	1659.42	1617.78	1667.4	1671.43	1676.6	1685.93	1688.66	1655.21	1691.78	1680.69	1683.87	1626.26	1658.66	1653.63	1668.91	1672.03	1671.53	1680.15	1690.51	1698	1684.97	1688.01	1682.78	1681.6	1663.62	1681.4	1685.57	1672.32	1690.06	1686.93
188.985001	1685.29	1690.48	1683.4	1641.15	1657.18	1658.67	1681.8	1682.33	1683.55	1684.38	1690.03	1684.2	1657.84	1671.44	1696.29	1695.55	1686.28	1687.02	1683.56	1657.83	1618.84	1665.82	1671.75	1674.03	1683.19	1688.02	1654.52	1690.93	1680.21	1682.58	1629.63	1658.17	1654.42	1669.38	1672.68	1672.35	1678.5	1691.35	1695.83	1685.9	1685.49	1683.84	1682.96	1661.75	1680.41	1684.52	1673.68	1692.19	1685.07
189.479996	1685.22	1690.6	1684.56	1642.06	1659.86	1658.19	1683.16	1681.88	1684.39	1684.69	1687.58	1682.57	1659.59	1672.71	1696.36	1696.44	1687.15	1687.74	1685.58	1658.08	1618.89	1668.95	1670.75	1676.17	1685.69	1688.3	1655.66	1690.42	1680.98	1682.48	1627.29	1660.07	1654.28	1668.53	1673.15	1670.98	1680.55	1691.18	1698.04	1685.2	1687.86	1683.07	1682.87	1664.74	1678.96	1685.11	1671.62	1687.35	1684.7
189.975006	1686.31	1689.89	1682.84	1642.48	1658.87	1656.89	1680.55	1680.81	1681.97	1684.44	1688.37	1683.31	1659.75	1671.85	1695.67	1695.6	1683.47	1687.59	1682.53	1656.11	1618.98	1667.91	1667.96	1676.25	1686.16	1688.79	1653.57	1691.26	1679.38	1680.55	1629.09	1659.15	1653.02	1669.83	1671.72	1670.24	1677.99	1691.21	1694.58	1683.62	1685.18	1683.75	1683.36	1663.23	1681.65	1682.53	1673.48	1692.88	1685.7
190.470993	1683.18	1689.82	1687.1	1640.11	1657.67	1659.13	1679.36	1681.2	1683.26	1684.45	1687.11	1681.43	1656.18	1670.5	1696.23	1694.82	1682.95	1686.22	1683.48	1656.22	1617.86	1665.49	1669.85	1676.71	1684.34	1687.68	1653.17	1688.96	1680.08	1681.31	1626.06	1657.31	1652.53	1669.01	1671.35	1669.8	1678.13	1690.02	1692.9	1685.28	1687.26	1681.26	1681.75	1661.15	1680.64	1680.43	1671.29	1687.46	1686.23
190.966003	1686.37	1689.78	1686.83	1639.82	1659.18	1658.51	1680.67	1682.49	1682.89	1683.47	1686.42	1682.13	1657.07	1669.95	1695.87	1693.02	1683.84	1685.19	1682.44	1654.55	1617.34	1665.79	1670.35	1675.6	1683.6	1685.17	1653.35	1690.2	1679.68	1679.29	1624.95	1659.43	1651.08	1668.09	1671.15	1669.57	1676.75	1690.49	1694.24	1683.82	1687.19	1683.8	1682.6	1662.71	1680.96	1683.09	1670.75	1687.4	1685.92
191.460999	1681.94	1689.55	1683.09	1639.59	1658.4	1657.87	1679.15	1679.85	1680.98	1683.52	1688.34	1683.86	1657.77	1671.85	1696.53	1693.17	1685.29	1685.19	1684.05	1656.69	1617.83	1667.75	1667.79	1673.64	1683.17	1685.23	1652.11	1689.99	1676.81	1679.83	1626.43	1657.08	1651.96	1668.76	1669.29	1670.36	1679.28	1689.34	1693.53	1683.32	1684.55	1683.47	1678.48	1662.41	1678.27	1680.52	1672	1685.73	1685.26
191.955994	1681.13	1690.57	1685.23	1640.72	1657.95	1657.48	1678.84	1678.99	1682.56	1681.45	1687.17	1682.71	1655.76	1672.33	1693.18	1689.01	1681.98	1685.93	1681.69	1653.17	1619	1666.28	1669.79	1674.62	1681.78	1686.53	1653.16	1688.66	1678.15	1679.32	1626	1659.21	1652.85	1669.26	1671.52	1669.68	1675.48	1689.87	1691.97	1682.68	1685.52	1681.49	1680.94	1661.78	1681	1679.62	1671.2	1687.87	1683.07
192.451996	1682.52	1688.89	1682.62	1641.41	1656.8	1656.96	1678.59	1679.52	1680.76	1682.72	1688.16	1682.29	1659.19	1671.38	1694.78	1694.78	1684.9	1685.34	1681.78	1654.41	1617.27	1664.51	1669.94	1672.37	1682.93	1685.63	1650.58	1688.32	1679.95	1680.98	1625.48	1656.72	1652.94	1667.97	1670.4	1669.73	1676.48	1689.73	1691.84	1682.49	1682.88	1682.51	1678.58	1661.91	1677.1	1681.3	1669.64	1686.9	1683.06
192.947006	1682.81	1686.42	1682.94	1640.39	1658.14	1658.89	1680.1	1678.97	1681.98	1681.98	1688.29	1682.31	1656.26	1671.31	1692.79	1694.71	1685.83	1682.79	1682.54	1656.95	1618.09	1665.35	1670.77	1672.37	1681.66	1686.91	1653.48	1690.27	1678.26	1680.1	1625.64	1656.31	1651.85	1669.85	1672.14	1670.1	1676.62	1689	1693.69	1681.79	1684.47	1681.03	1681.22	1663.73	1678.9	1682.95	1672.89	1688.99	1685.24
193.442001	1680.16	1686.75	1686.4	1639.89	1659.16	1658.96	1679.42	1682.74	1684.02	1682.16	1685.24	1681.19	1655.77	1670.68	1693.77	1692	1682.25	1682.37	1680.59	1655.74	1617.57	1665.72	1666.82	1674.08	1683.18	1685.99	1651.29	1688.77	1677.3	1679.49	1626.02	1656.27	1653.03	1667.67	1669.38	1668.09	1677.58	1689.44	1691.9	1683.35	1687.56	1682.35	1681.1	1660.9	1679.13	1679.91	1671.3	1687.01	1682.38
193.936996	1679.12	1687.35	1683.88	1639.86	1657.65	1658.23	1677.79	1679.52	1679.65	1681.17	1687.26	1680.72	1657.85	1670.7	1693.16	1691.67	1681.48	1684.35	1680.64	1654.7	1617.88	1666.03	1669.94	1673.5	1683.21	1683.48	1655.4	1688.35	1678.11	1680.33	1628.16	1655.64	1655.02	1667.72	1670.73	1670.9	1676.21	1689.14	1692.83	1683.41	1685.87	1681.5	1680.22	1663.28	1677.71	1678.87	1671.05	1686.83	1683.54
194.432007	1682.95	1685.96	1680.96	1639.65	1658.67	1656.98	1679.87	1680.27	1679.91	1684.18	1683.65	1681.64	1655.43	1669.03	1696.73	1691.94	1681.61	1684.53	1682.05	1656.48	1616.48	1662.8	1668.6	1673.21	1682.31	1684.88	1650.25	1688.93	1677.33	1678.63	1625.43	1654.18	1651.84	1666.13	1667.69	1669.28	1679.55	1687.4	1692.73	1681.54	1683.45	1680.65	1678.8	1662.23	1679.2	1680.35	1672.22	1684.51	1683.44
194.927994	1681.61	1688.07	1682.4	1641.74	1657.31	1658.33	1678.41	1677.36	1680.9	1681.42	1685.55	1681.28	1656.82	1671.16	1695.37	1690.77	1683.25	1682.45	1681.81	1656.11	1617.88	1667.36	1668.87	1675.18	1683.46	1684.85	1653.17	1687.52	1679	1678.17	1626.22	1658.18	1653.56	1668.96	1672.55	1668.29	1677.13	1689.9	1692.79	1681.54	1685.02	1680.42	1679.5	1661.7	1678.13	1679.51	1670.16	1684.9	1685.12
195.423004	1681.79	1687.25	1683.92	1640.71	1656.77	1656.97	1679.92	1679.68	1681.13	1681.77	1685.8	1682.04	1657.36	1670.37	1692.2	1693.75	1683.29	1685.12	1682.27	1657.01	1617.71	1663.47	1667.48	1673.27	1683.37	1686.02	1652.89	1686.96	1677.79	1678.51	1627.62	1658.11	1653.47	1666.89	1670.86	1667.27	1675.12	1687.18	1692.35	1684.43	1685.26	1682.34	1680.64	1663.62	1677.62	1678.76	1671.44	1685.12	1682.32
195.917999	1681.43	1686.15	1682.37	1641.85	1659.08	1657.81	1678.22	1680.22	1679.52	1680.89	1683.63	1679.52	1656.74	1671.97	1693.32	1692.98	1682.83	1684.19	1681.88	1654.84	1618.46	1663.84	1667.53	1673.03	1679.37	1683.36	1653.03	1689.6	1679.18	1678.93	1627.56	1657.98	1653.46	1667.79	1670.35	1668.25	1674.33	1690.44	1691.14	1682.9	1684.16	1682.07	1680.69	1661.17	1677.88	1679.82	1670.57	1687.85	1681.56
196.412994	1680.78	1685.74	1681.81	1641.28	1657.02	1656.27	1678.21	1680.68	1677.99	1680.02	1684.33	1681.47	1654.83	1669.92	1693.23	1690.87	1681.36	1686.21	1680.86	1657.46	1617.99	1662.65	1667.83	1669.57	1681.39	1682.85	1653.54	1688.36	1677.03	1679.09	1626.67	1657.1	1653.44	1667.86	1669.11	1667.72	1675.16	1690.44	1690.18	1685.76	1683.3	1679.97	1678.93	1661.16	1678.23	1680.16	1672.26	1685.64	1682
196.908005	1680.56	1684.88	1678.97	1640.09	1656.62	1655.52	1677.71	1677.35	1680.29	1681.95	1687.64	1681.58	1654.2	1669.02	1693.79	1690.03	1683.32	1681.9	1682.48	1654.34	1617.38	1663.23	1668.11	1670.64	1681.86	1683.71	1652.66	1687.32	1677.15	1677.99	1626.06	1657.86	1652.82	1667.03	1668.68	1667.58	1675.04	1687.88	1691.75	1682.93	1685.16	1681.14	1677.04	1662.86	1677.71	1678.68	1672.32	1683.06	1681.56
197.404007	1680.29	1685.34	1680.72	1639.52	1656.38	1656.95	1676.32	1676.24	1680.4	1681.91	1681.94	1679.84	1655.55	1666.66	1692.16	1691	1681.95	1683.3	1682.05	1657.49	1619.32	1663.06	1667.35	1674.83	1681.12	1684.8	1653.09	1688.05	1677.39	1679.47	1627.76	1655.5	1654.69	1667.71	1669.39	1667.64	1675.73	1689.46	1689.52	1681.36	1681.59	1682.33	1679.5	1660.09	1678.39	1677.64	1669.6	1685.66	1682.22
197.899002	1678.18	1683.54	1682.54	1641.38	1656.45	1656.36	1680.38	1677.61	1680.15	1681.17	1685.4	1680.44	1654.78	1667.52	1691.59	1688.7	1679.26	1681.13	1680.6	1654.25	1617.97	1663.73	1668.66	1672.53	1681.2	1683.61	1650.4	1686.83	1675.85	1678.6	1626.71	1656.65	1650.03	1668.37	1669.92	1668.61	1674.69	1688.44	1688.43	1681.92	1682.84	1680.89	1679.79	1661.26	1676.37	1678.16	1669.46	1683.42	1683.69
198.393997	1682.21	1684.07	1680.37	1638.77	1655.41	1657.1	1678.38	1678.73	1676.97	1679.93	1685.13	1680.67	1654.12	1670.94	1691.77	1690.35	1679.71	1683.8	1680.16	1655.68	1615.58	1664.53	1666.39	1670.67	1681.28	1685.05	1652.41	1687.32	1676.68	1678.88	1626.39	1655.75	1653.2	1668.02	1668.49	1669.08	1675.87	1687.98	1692.02	1683.97	1683.13	1677.29	1678.31	1662.53	1676.16	1679.02	1672.2	1686.66	1682.01
198.889008	1680.21	1686.19	1681.37	1639.13	1657.24	1657.12	1678.35	1678.15	1679.15	1680.93	1685.61	1680.55	1654.83	1668.99	1690.95	1688.9	1681.07	1681.61	1679.65	1652.85	1616.2	1664.48	1666.37	1672.12	1681.7	1685.95	1652.96	1685.48	1677.26	1678.35	1625.69	1657.47	1652.97	1666.52	1669.66	1668.14	1674.94	1687.84	1688.42	1683.11	1681.04	1679.81	1679.64	1660.93	1677.05	1677.57	1673.9	1684.84	1681.45
199.384003	1678.63	1685.42	1681.73	1642.3	1656.85	1656.32	1675.99	1678.09	1680.56	1677.74	1683.15	1678.16	1655.61	1669.82	1687.72	1685.97	1679.95	1681.81	1679.35	1654.14	1616.03	1661.88	1666.74	1671.73	1680.63	1681.61	1657.51	1684.89	1676.11	1677.3	1623.82	1654.02	1653.14	1666.44	1668.32	1665.05	1674.4	1688.32	1688	1682.12	1682.29	1677.43	1676.92	1660.42	1676.07	1676.74	1672.18	1684.86	1679.85
199.880005	1679.02	1683.45	1680.31	1639.32	1656.5	1657.29	1675.77	1676.48	1680.69	1680.95	1679.95	1678.4	1653.7	1667.12	1690.51	1691.77	1681.34	1681.97	1677.26	1654.15	1618.81	1664.7	1668.31	1669.81	1681.57	1681.34	1657.41	1686.82	1677.72	1678.8	1626.76	1657.86	1651.1	1664.67	1669.2	1666.38	1672.56	1687.09	1688.48	1681.46	1682.67	1678.77	1677.86	1659.2	1675.48	1676.47	1674.42	1683.62	1681.73
200.375000	1681.44	1683.48	1681.82	1639.68	1655.91	1654.72	1677.73	1676.12	1679.79	1680.37	1682.5	1680.56	1654.99	1667.82	1691.2	1689.28	1683.51	1682.34	1679.44	1652.46	1617.17	1664.12	1666.9	1669.2	1682.42	1680.09	1659.26	1682.35	1676.5	1677.31	1624.65	1655.34	1653.31	1666.02	1668.88	1667.03	1673.88	1687.57	1686.14	1681.47	1682.41	1682.03	1678.74	1660.93	1675.17	1677.42	1677.63	1684.25	1683.15
200.869995	1679.05	1682.11	1682.47	1639.66	1655.58	1655.62	1676.84	1673.94	1678.98	1680.77	1684.34	1680.5	1654.27	1668.85	1688.8	1689.46	1682.51	1681.02	1678.66	1653.85	1617.4	1663.8	1668.94	1671.31	1681.82	1681.96	1657.99	1684.74	1678.09	1676.76	1625.62	1655.09	1649.78	1669.61	1670.26	1665.24	1671.22	1684.96	1686.92	1684.79	1681.1	1678.04	1677.44	1660.36	1676.76	1678.15	1674.6	1685.07	1683.36
201.365005	1681.31	1683.6	1682	1639.34	1655.33	1657.12	1678.66	1678	1679.01	1680.77	1681.62	1682.98	1655.57	1667.91	1688.47	1689.56	1682.28	1681.66	1677.96	1653.76	1617.81	1663.58	1666.6	1669.28	1680.46	1681.45	1658.81	1685.2	1676.91	1677.02	1625.01	1658.41	1649.28	1666.04	1668.46	1666.79	1672.92	1684.78	1688.88	1682.22	1679.63	1678.74	1677.92	1659.46	1672.59	1677.95	1674.95	1681.6	1678.71
201.860001	1678.67	1685.08	1680.68	1637.25	1657.3	1654.8	1675.8	1676.22	1677.02	1679.36	1681.29	1677.08	1655.2	1668.62	1689.77	1688.28	1680.21	1680.45	1678.19	1653.99	1616.28	1663.22	1667.71	1671.72	1679.1	1682.17	1657.35	1681.93	1676.66	1679.28	1625.3	1654.55	1651.19	1664.69	1665.65	1668.5	1674.35	1685.85	1686.77	1681.38	1679.76	1678.61	1675.76	1661.23	1674.54	1677.52	1676.8	1682.19	1682.24
202.356003	1679.28	1683.66	1679.82	1640.9	1658.61	1657.07	1675.82	1678.08	1678.63	1678.61	1681.26	1679.2	1653.27	1668.57	1688.43	1688.41	1680.26	1682.57	1676.08	1654.82	1617.53	1663.1	1665.66	1668.15	1680.11	1681.7	1657.72	1684.55	1675.72	1676.36	1626.5	1654.88	1652.41	1665.77	1667.2	1666.16	1672.73	1684.75	1686.55	1682.17	1681.43	1679.63	1676.48	1659.23	1674.16	1678.26	1673.73	1683.04	1683.07
202.850998	1676.99	1683.08	1680.73	1640.22	1657.27	1655.49	1675.56	1674.27	1678.31	1678.35	1683.74	1679.67	1652.18	1671.14	1687.96	1688.64	1681.48	1681.69	1677.78	1652.3	1616.1	1665.14	1666.98	1670.14	1682.31	1681.31	1655.11	1684.95	1676.68	1677.16	1626.57	1655.35	1652.76	1665.67	1667.99	1664.5	1672.03	1684.91	1688.87	1682.75	1681.92	1680.49	1676.56	1660.71	1674.78	1675.79	1671.1	1681.46	1680.6
203.345993	1678.55	1682.99	1679.48	1639.9	1658.2	1655.69	1676.14	1676.91	1676.65	1677.46	1683.61	1678.22	1654.91	1669.91	1689.98	1686.37	1680.01	1679.11	1678.12	1653.92	1618.97	1662.13	1665.18	1669.92	1677.98	1678.41	1656.7	1683.33	1675.29	1676.77	1625.78	1656.67	1652.1	1667.46	1668.49	1666.08	1673.95	1684.86	1688.05	1681.21	1680.97	1677.46	1675.73	1662.15	1674.67	1676.53	1672.16	1681.77	1681.67
203.841003	1677.68	1680.82	1680.43	1640.32	1657.81	1657.47	1676.19	1675.8	1679.1	1680.72	1681.21	1678.73	1654.97	1667.93	1688.36	1687.88	1681.51	1679.49	1678.23	1652.67	1617.78	1661.21	1666.84	1669.26	1678.67	1682.29	1655.29	1680.54	1676.7	1675.88	1625.35	1657.29	1652.82	1664.86	1670.81	1665.24	1672.01	1684.91	1687.02	1681.62	1680.52	1677.64	1676.44	1660.53	1672.93	1675.97	1669.45	1681.83	1680.5
204.335999	1678.07	1683.28	1679.43	1640.65	1657.11	1656.77	1676.33	1675.77	1678.28	1677.83	1681.52	1677.44	1654.66	1666.8	1685.72	1686.55	1680.58	1680.91	1677.46	1652.59	1615.63	1662.9	1665.8	1669.1	1678.11	1678.26	1654.07	1683.21	1676.45	1676.12	1625.52	1655.47	1653	1664.79	1667.59	1665.79	1672.43	1683.57	1687.21	1680.4	1681.59	1677.89	1676.74	1660.57	1672.95	1675.27	1670.31	1681.1	1678.59
204.832001	1677.18	1679.88	1680.59	1638.71	1657.6	1656.56	1676.21	1673.42	1676.94	1676.29	1681.4	1677.89	1653.27	1666.35	1686.24	1683.83	1680.19	1678.26	1677.78	1653.35	1616.92	1661.55	1665.75	1669.25	1677.5	1678.82	1654.1	1683.82	1674.74	1676.57	1627.24	1655.2	1654.01	1666.21	1669.03	1665.71	1671.12	1686.3	1687.68	1679.95	1680.74	1679.98	1676.73	1658.97	1675.19	1673.3	1670.48	1681.57	1681.31
205.326996	1676.75	1681.38	1676.73	1638.05	1656.13	1657.06	1674.61	1673.24	1676.15	1678.15	1678.73	1676.97	1654.45	1666.69	1686.28	1685.92	1681.11	1678.3	1677.82	1653.71	1615.67	1662.35	1664.66	1670.57	1679.86	1678.47	1651.54	1682.4	1674.72	1676.07	1624.32	1654.51	1650.47	1664.38	1667.59	1665.8	1670.64	1683.76	1687.52	1680.37	1679.38	1678.84	1676.06	1660.12	1673.25	1674.86	1671.35	1681.02	1680.41
205.822006	1679.04	1679.04	1677.99	1636.73	1656.98	1655.84	1674.7	1674.22	1675.7	1680.16	1681.59	1676.49	1653.07	1667.9	1686.78	1686.96	1679.15	1681.57	1677.87	1652.39	1617.28	1661.75	1666.12	1669.41	1675.48	1679.62	1652.28	1684.28	1674.06	1674.17	1625.28	1655.58	1651.53	1664.48	1667.64	1665.91	1671.18	1683.34	1686.3	1679.51	1678.42	1678.11	1673.21	1661.64	1671.33	1674.27	1669.92	1678.2	1681.88
206.317001	1678.03	1681.24	1677.32	1640.63	1656.26	1655.47	1670.95	1673.76	1674.94	1674.39	1679.48	1677.37	1654.96	1665.57	1686.55	1686.38	1679.11	1679.48	1676.67	1652.75	1617.46	1662.68	1665.9	1669.81	1676.53	1677.99	1651.74	1680.74	1674.21	1676.41	1625.72	1656.34	1652.19	1663.34	1667.69	1663.9	1671.11	1682	1684.3	1679.84	1680.11	1675.82	1674.54	1659.98	1670.58	1675.29	1670.44	1680.53	1677.53
206.813004	1677.36	1680.81	1676.61	1638.42	1655.59	1655.16	1671.5	1673.35	1677.49	1675.85	1678.66	1676.93	1655.09	1665.08	1687.38	1685.68	1680.64	1680.65	1675.88	1653.78	1615.23	1662.42	1665.85	1670.51	1676.93	1679.2	1651.76	1681.77	1675.23	1677.6	1625.68	1653.93	1651.82	1663.91	1666.25	1665.76	1670.56	1682.63	1685.33	1678.4	1678.11	1675.54	1676.78	1659.86	1672.82	1674.64	1670.11	1682.49	1680.95
207.307999	1676	1678.85	1678.64	1638.7	1656.33	1655.4	1674.44	1674.25	1674.9	1675.82	1678.24	1676.48	1650.98	1666.17	1687.73	1686.8	1676.76	1679.53	1677.44	1652.5	1616.66	1662.03	1664.04	1666.53	1676.72	1679.94	1650.11	1683.23	1673.85	1676.05	1626.65	1655.24	1650.76	1665.34	1665.37	1666.07	1670.81	1682.57	1684.89	1678.34	1679.37	1676.79	1675.37	1660.08	1672.19	1674.65	1670.82	1679.11	1679.1
207.802994	1676.63	1680.62	1675.76	1640.46	1655.45	1655.14	1675.25	1673.2	1673.02	1676.97	1679.12	1675.71	1651.99	1666.31	1685.44	1685.9	1678.86	1680	1676.5	1653.33	1619.24	1664.68	1664.68	1667.33	1678.78	1680.64	1653.94	1682.76	1675.96	1675.68	1624.27	1655.99	1650.53	1663.8	1665.19	1664.86	1672.9	1683.45	1686.68	1677.38	1680.6	1680.38	1676.26	1659.82	1673.2	1677.23	1668.76	1681.33	1678.88
208.298004	1676.84	1680.1	1678.75	1639.21	1655.15	1654.08	1672.27	1672.77	1675.76	1675.86	1679.75	1676.59	1654	1664.6	1685.58	1684.44	1677.26	1678.16	1677.13	1654.13	1616.91	1662.4	1664.15	1669.97	1676.74	1677.8	1649.9	1681.56	1673.85	1677.14	1625.3	1656.03	1651.23	1666.4	1666.29	1666.42	1669.98	1683.41	1683.83	1678.54	1678.18	1675.99	1675.52	1659.02	1672.74	1675.23	1668.95	1679.8	1679.56
208.792999	1672.71	1679.05	1676.98	1638.51	1655.04	1655.41	1672	1673.72	1675.44	1677.82	1679.23	1677.28	1650.82	1666.77	1684.37	1685.74	1678.93	1676.31	1678	1653.38	1617.41	1661.25	1662.24	1666.47	1675.68	1676.02	1651.94	1683.86	1673.21	1675.01	1625.6	1653.45	1650.07	1666.43	1666.85	1664.57	1669.12	1679.46	1682.97	1679.44	1679.05	1675.13	1675.38	1657.68	1670.13	1676.36	1667.63	1680.4	1682.25
209.289001	1675.99	1677.58	1676.94	1637.96	1655.24	1654.29	1675.5	1671.8	1675.68	1675.53	1679.56	1675.84	1651.89	1665.9	1687.02	1684.53	1678.59	1677.29	1675.53	1651.47	1618.47	1662.73	1665.96	1669.72	1677.12	1677.75	1650.8	1681.31	1673.75	1677.15	1624.13	1654.88	1650.51	1664.61	1665.24	1661.99	1667.32	1685.41	1683.44	1677.56	1678.36	1676.76	1674.06	1660.8	1672.98	1672.97	1669.2	1680.02	1677.83
209.783997	1676.98	1678.85	1678.68	1638.86	1655.93	1657.05	1673.02	1672.21	1674.58	1677.07	1678.85	1674.19	1651.74	1664.75	1686.32	1685.37	1678.96	1680.8	1678.03	1654.41	1616.52	1662.29	1664.23	1669.33	1676.2	1677.49	1650.51	1681.32	1674.96	1677.29	1623.75	1653.76	1651.42	1664.04	1665.92	1664.62	1670.66	1681.28	1683.39	1679.82	1677.97	1675.34	1673	1660.75	1670.54	1672.69	1668.18	1678.64	1679.24
210.279007	1675	1678.2	1677.46	1639.74	1655.5	1654.71	1672.77	1671.92	1675.64	1677.59	1679.1	1676.42	1652.95	1664.9	1683.81	1684.1	1677.84	1677.15	1678.3	1651.58	1617.72	1662.83	1665.04	1668.33	1676.93	1676.22	1650.7	1681.14	1674.09	1675.24	1625.43	1652.64	1650.63	1662.87	1664.43	1663.68	1671.24	1680.48	1681.58	1677.96	1676.68	1675.97	1674	1656.73	1670.28	1671.84	1667.74	1677.77	1678.24
210.774002	1676.02	1679.71	1675.93	1640.32	1655.91	1654.03	1673.74	1672.64	1672.98	1676.3	1678.88	1673.42	1650.91	1665.83	1685.67	1684.7	1679.37	1678.19	1675.41	1652.22	1619.23	1662.13	1662.47	1667.17	1676.16	1675.27	1650.68	1680.43	1675.18	1675.29	1626.05	1654.81	1651.03	1663.32	1664.63	1664.53	1671.39	1681.42	1683.71	1679.76	1677.5	1676.9	1672.91	1658.57	1671.41	1675.09	1669.34	1679.11	1679.91
211.268997	1676.29	1678.1	1676.39	1638.89	1655.36	1656.61	1671.21	1670.87	1675.34	1676.49	1676.85	1675.5	1651.45	1664.31	1684.04	1685.92	1678.52	1677.52	1673.22	1651.67	1613.71	1663	1662.11	1665.09	1677.88	1675.48	1653.01	1682.77	1673.08	1675.04	1624.27	1654.04	1651.29	1662.18	1665.39	1663.76	1669.98	1682.73	1682.46	1677.15	1677.38	1675	1673.56	1659.4	1672.15	1671.67	1667.89	1679.69	1676.73
211.764999	1675.24	1679.64	1678.47	1638.82	1654.98	1655.98	1672.37	1671.58	1674.83	1676.14	1677.91	1675.84	1653.8	1665.51	1686.23	1682.28	1677.8	1677.58	1676.35	1650.61	1617.26	1660.51	1663.7	1666.48	1675.9	1676.15	1650.41	1681.07	1674.12	1674.55	1625.49	1654.69	1650.12	1662.45	1665.1	1662.63	1668	1679.92	1682.16	1676.87	1677.67	1674.51	1673.48	1658.93	1671.83	1674.26	1666.96	1676.14	1679.4
212.259995	1674.12	1679.56	1678.77	1638.43	1654.89	1654.31	1672.92	1669.13	1673.15	1675.21	1678	1675.2	1651.39	1665.67	1683.98	1684.54	1675.31	1676.07	1673.33	1650.1	1616.52	1661.09	1664.69	1666.62	1676.81	1677.13	1651.13	1677.05	1670.3	1673.65	1625.27	1652.38	1651.87	1665.02	1663.4	1661.5	1669.31	1681.57	1683.24	1677.23	1677.4	1676.06	1673.2	1658.5	1669.49	1673.66	1666.76	1676.84	1678.07
212.755005	1676.06	1676.81	1677.9	1637.95	1656.07	1654.29	1672.96	1671.8	1673.71	1675.54	1678.5	1674.9	1651.73	1664.69	1684.19	1684.03	1676.81	1676.37	1674.78	1653.08	1616.65	1661.49	1664.62	1665.6	1675.93	1678.84	1652.11	1681.02	1673.36	1676.6	1625.06	1654	1650.56	1665.09	1664.62	1662.55	1668.11	1680.09	1682.26	1678.33	1679.95	1678.99	1673.78	1658.5	1670.86	1672.01	1667.55	1677.65	1679.3
213.250000	1673.85	1677.59	1675.42	1640.04	1657.03	1654.92	1671.48	1670.8	1675.26	1675.53	1679.36	1674.33	1652.81	1664.1	1684.39	1681.91	1680.14	1678.21	1677.25	1651.91	1615	1660.15	1662.06	1668.2	1676.67	1673.76	1650.29	1678.31	1674.84	1676.08	1624.89	1653.31	1651.17	1664.91	1662.52	1662.26	1668.12	1679.33	1683.49	1676.99	1674.94	1673.62	1673.11	1656.94	1670.55	1672.3	1668.43	1678.47	1676.73
213.744995	1674.22	1676.95	1676.35	1636.86	1656.02	1655	1672.57	1671.39	1673.29	1675.05	1677.14	1673.22	1654.03	1667.53	1683.47	1683.35	1676.33	1678.1	1676.78	1650.85	1617.73	1660.05	1661.69	1665.27	1677.05	1677.66	1653.39	1679.36	1671.75	1674.78	1625.18	1652.51	1650.01	1663.02	1665.53	1662.05	1669.12	1682.22	1680.27	1677.08	1676.74	1673.68	1672.93	1659.36	1669.39	1674.3	1669.03	1678.33	1677.1
214.240997	1675.61	1678.33	1677.12	1638.62	1652.5	1654.02	1671.19	1672.83	1673.13	1675.06	1676.79	1673.87	1651.18	1665.59	1683.2	1682.86	1677.02	1675.76	1674.8	1652.21	1615.59	1662.4	1663.31	1665.19	1674.25	1678.11	1650.14	1680.47	1672.71	1673.31	1624.72	1653.29	1650.02	1663.75	1663.49	1662.72	1670.18	1681.29	1682.62	1677.99	1678.38	1675.27	1673.87	1659.33	1670.21	1673.52	1668.18	1678.79	1677.7
214.735992	1674.1	1677.97	1677.02	1639.53	1653.82	1654.98	1671.74	1673.98	1674.37	1677.44	1680.25	1674.47	1650.8	1664.85	1685.01	1682.31	1676.23	1678.01	1673.91	1651.91	1616.81	1660.47	1663.28	1664.38	1674.33	1674.14	1650.9	1679.41	1671.54	1673.08	1622.55	1651.17	1650.08	1664.74	1665.72	1662.15	1667.8	1680.19	1680.9	1677.68	1677.65	1673.43	1672.68	1659.73	1671.17	1672.91	1670.85	1677.23	1677.4
215.231003	1673.76	1676.77	1674.4	1637.07	1653.47	1655.58	1670.64	1670.2	1673.06	1674.87	1678.09	1676.39	1652.01	1662.2	1682.35	1681.59	1676.11	1676.53	1675.14	1652.39	1615.58	1659.6	1662.32	1665.71	1674.54	1675.14	1651.45	1679.83	1671.8	1672.08	1624.11	1653.04	1650.87	1662.54	1665.29	1662.58	1671.12	1680.28	1682.41	1677.32	1678.37	1675.47	1673.46	1657.23	1669.66	1672.57	1671.36	1677.72	1675.57
215.725998	1675.04	1676.57	1675.37	1638.23	1655.08	1656.4	1673.8	1672.8	1672.44	1676.12	1678.61	1676.5	1652.03	1665.56	1684.34	1680.35	1677.21	1677.94	1675.09	1652.98	1615.64	1662.79	1662.86	1667.48	1676.17	1677.04	1650.74	1678.93	1672.85	1672.34	1625.21	1650.81	1650.75	1663.75	1664.23	1662.21	1668.08	1680.47	1680.61	1679.81	1676.99	1675.87	1671.54	1659.36	1669.86	1672.59	1671.68	1677.18	1676.84
216.220993	1673.61	1675.99	1673.91	1638.3	1656.87	1655.02	1671.06	1670.4	1673.49	1674.51	1678.09	1674.61	1652.35	1664.44	1682.22	1680.94	1677.99	1675.99	1676.42	1653.6	1616.7	1660.95	1663.9	1665.76	1674.44	1673.05	1651.44	1678.03	1674	1673.8	1626.86	1651.42	1650.59	1662.59	1664.7	1662.28	1669.2	1680.99	1680.47	1678.91	1676.67	1674.66	1673.75	1657.88	1669.65	1672.57	1670.48	1675.04	1677.42
216.716995	1673.08	1677.49	1673.43	1640.63	1655.7	1654.95	1671.48	1668.61	1673	1675.88	1674.2	1673.92	1653.29	1666.31	1683.24	1683.14	1680.45	1676.71	1673.97	1651.02	1615.32	1659.86	1664.06	1666.85	1675.09	1674.57	1652.76	1677.57	1672.03	1673.75	1625.41	1653.61	1652.22	1663.83	1663.49	1663	1669.33	1680.79	1681.2	1676.95	1674.74	1672.96	1673.1	1657.65	1671.27	1671.21	1672.49	1676.53	1677.1
217.212006	1673.98	1675.55	1674.64	1638.29	1654.71	1653.9	1671.58	1670.16	1673.31	1673.5	1674.78	1672.77	1651.98	1663.56	1681.5	1682.29	1677.68	1675.94	1676.85	1652.11	1616.42	1661.51	1661.41	1666.44	1677.22	1677.94	1651.54	1678.37	1674.37	1674.31	1623.51	1654.62	1650.83	1664.26	1664.36	1662.54	1669.59	1679.95	1680.55	1678.3	1678.4	1676.27	1672.92	1658.67	1670.96	1670.84	1673.44	1676.84	1676.68
217.707001	1671.44	1677.38	1675.99	1639.09	1654.43	1652.23	1672.89	1668.63	1671.27	1675.03	1679.28	1674.46	1652.2	1664.3	1684.79	1682.15	1676.83	1677.54	1676.29	1652.07	1617.46	1661.45	1661.6	1663.77	1674.09	1675.71	1652.35	1680.96	1673.54	1672.57	1626.57	1653.53	1650.94	1663.43	1663.84	1660.45	1665.89	1681.32	1680.02	1679.99	1677.59	1675.91	1671.52	1657.59	1670.29	1669.05	1669.83	1678.59	1676.13
218.201996	1674.63	1675.61	1674.83	1640.22	1656.15	1655.59	1670.22	1668.27	1672.85	1675.04	1675.63	1675.97	1649.86	1664.22	1685.05	1682.72	1677.85	1673.59	1675.14	1652.09	1616.27	1659.76	1661.16	1668.54	1674.73	1674.65	1650.39	1677.73	1672.01	1673.05	1625.51	1651.42	1649.61	1662.15	1664.97	1659.98	1666.41	1680.18	1679.95	1677.54	1675.76	1674.48	1672.85	1657.5	1670.46	1671.21	1669.11	1677.73	1675.38
218.697006	1672.15	1675.41	1677.55	1638.36	1655.76	1653.89	1669.83	1668.51	1673.16	1673.85	1676.34	1673.08	1654.16	1664.79	1682.73	1682.04	1678.23	1678.05	1676.47	1651.61	1616.86	1658.18	1661.6	1663.29	1675.38	1673.64	1650.68	1682.11	1672.26	1672.59	1625.28	1652.77	1651.35	1661.96	1663.17	1662.11	1668.52	1678.55	1682.28	1677.34	1675.72	1676.07	1672.74	1660.15	1669.23	1671.02	1670.39	1677.1	1675.22
219.192993	1670.85	1677.19	1673.58	1637.46	1654.19	1654.39	1671.91	1671.05	1672.6	1675.35	1678.31	1675.36	1651.53	1665.29	1682.19	1680.33	1676.65	1675.97	1672.97	1652.52	1617.01	1660.97	1659.5	1666.6	1674.75	1676.2	1649.43	1679.55	1672.55	1672.1	1624.68	1651.86	1651.16	1663.11	1664.15	1660.11	1667.13	1679.73	1681.92	1679.33	1677.38	1674.24	1673.29	1660.98	1670.17	1671.3	1667.92	1676.27	1675.78
219.688004	1671.79	1676.32	1675.28	1637.82	1653.83	1653.25	1670.66	1669.43	1671.94	1674.09	1675.8	1673.48	1651.84	1664.69	1683.98	1680.43	1677.08	1676.67	1674.8	1649.87	1615.57	1662.03	1660.2	1665.7	1674.7	1674.72	1650.55	1678.59	1672.07	1672.9	1625.35	1653.72	1649.05	1661.81	1663.8	1661.7	1666.96	1681.7	1679.95	1679.05	1674.33	1673.63	1672.19	1658.49	1669.76	1671.54	1668.98	1675.65	1677.23
220.182999	1673.62	1675.6	1675.01	1639.28	1654.87	1655.61	1671.98	1669.25	1672.12	1674.94	1676.31	1672.87	1652.79	1663.79	1682.91	1681.19	1675.21	1674.88	1673.38	1651.43	1616.52	1659.87	1661.46	1665.73	1674.07	1674.57	1650.69	1676.6	1671.18	1673.9	1625.99	1652.56	1647.85	1660.52	1663.2	1661.07	1667.73	1680.29	1679.78	1676.9	1676.88	1674.64	1668.91	1657.14	1669.22	1672.04	1667.42	1674.93	1677.64
220.677994	1671.93	1675.97	1674.44	1637.98	1654.58	1653.99	1667.33	1670.02	1671.6	1672.09	1675.94	1672.96	1652.09	1664.2	1682.24	1677.79	1676.73	1674.63	1674.91	1651.23	1616.52	1660.7	1662.34	1665.51	1671.98	1673.84	1649.21	1676.83	1671.35	1672.62	1626.97	1654.29	1649.69	1662.17	1663.32	1660.27	1666.81	1679.12	1678.89	1676.2	1676.04	1673.03	1671.89	1658.82	1668.81	1669.77	1667.62	1675.79	1676.07
221.173996	1672.97	1674.02	1674.05	1638.78	1655.72	1654.22	1670.64	1669.72	1671.73	1673.51	1676.04	1673.85	1652.91	1662.22	1681.58	1680.66	1675.89	1675.26	1674.44	1653.69	1617.62	1660.96	1662.17	1664.19	1674.1	1674.79	1649.47	1676.62	1673.42	1674.02	1624.56	1653.94	1649.62	1663.08	1663.38	1662.7	1666.56	1678.33	1679.33	1675.56	1676.12	1674.22	1669.58	1657.94	1666.77	1670.82	1667.83	1675.48	1677.83
221.669006	1672.16	1675.98	1673.31	1638.11	1652.24	1652.14	1670.19	1671.26	1673.76	1673.81	1676.39	1674.83	1649.97	1664.21	1681.69	1682.21	1674.56	1676.23	1673.47	1652.91	1614.62	1660.99	1662.69	1666.85	1675.76	1674.85	1649.15	1678.21	1672.5	1672.56	1623.19	1653.73	1649.57	1662.28	1664.24	1663.11	1667.05	1679.05	1680.59	1675.05	1676.89	1673.84	1672.68	1659.39	1669.37	1671.61	1669.04	1675.95	1675.02
222.164001	1672.06	1674.31	1674.06	1636.45	1654.68	1654.98	1671.91	1669.25	1672.44	1674.39	1676.87	1674.61	1649.58	1662.25	1682.42	1682.83	1676.25	1675.02	1673.98	1652.72	1614.88	1661	1660.26	1665.92	1673.96	1672.31	1649.66	1676.12	1671.78	1670.62	1624.57	1653.38	1650.61	1661.32	1662.58	1659.17	1665.3	1676.95	1679.76	1678	1675.56	1673.72	1671.47	1657.55	1669.62	1670.5	1666.45	1673.56	1674.93
222.658997	1671.84	1675.95	1671.85	1638.9	1654.92	1656.05	1670.92	1670.27	1671.15	1673.86	1675.67	1676.36	1651.02	1663.77	1680.62	1680.14	1675.72	1673.44	1672.11	1652.07	1617.41	1660.3	1662.97	1664.95	1674.42	1672.3	1650.69	1675.41	1672.55	1674.84	1624.01	1653.63	1648	1663.02	1662.83	1658.4	1665.49	1677.72	1680.15	1676.92	1675.64	1673.51	1672.01	1656.4	1668.02	1671.69	1663.56	1675.62	1675.83
223.154007	1672.07	1675.07	1673.57	1636.03	1654.03	1654.21	1670.1	1670.1	1672.42	1674.6	1675.72	1671.59	1652.68	1663.49	1680.95	1680.33	1673.9	1672.85	1673.93	1650.57	1614.14	1659.3	1661.9	1667.49	1674.81	1675.1	1647.31	1677.75	1671.47	1672.62	1623.47	1650.83	1649.58	1661.66	1664.07	1660.68	1666.15	1679.59	1678.58	1676.18	1674.47	1673.13	1670.49	1658.86	1666.83	1668.78	1665.28	1676.32	1674.61
223.649994	1668.93	1674.2	1671.16	1637.62	1655.61	1652.88	1668.42	1669.38	1673.58	1673.58	1675.97	1674.2	1653.1	1662.65	1680.76	1679.51	1677.75	1676.58	1674.85	1651.88	1617.23	1659.08	1661.55	1665.33	1671.8	1674.02	1649.35	1675.08	1671.64	1672.71	1623.62	1652.94	1648.4	1662.39	1662.46	1661.64	1667.79	1679.25	1679.17	1676.48	1675.11	1673.02	1672.54	1656.5	1667.8	1671.52	1663.89	1676.63	1673.65
224.145004	1671.67	1674.76	1672.73	1638.56	1655.23	1655.34	1670.71	1668.01	1673.6	1674.72	1675.86	1672.21	1651.71	1663.82	1680.38	1682.15	1678.03	1676.54	1673.97	1650.59	1614.8	1660.38	1662.41	1665.13	1674.57	1673.55	1649.56	1678.25	1671.43	1670.9	1622.97	1652.16	1648.94	1662.67	1662.46	1660.9	1668.53	1679.44	1677.61	1676.51	1675.37	1675.1	1671.31	1658.22	1667.87	1670.48	1665.48	1675.45	1675.32
224.639999	1670.81	1673.02	1671.62	1638.25	1654.68	1655.64	1671.18	1666.48	1671.85	1669.9	1675.51	1673.84	1652.52	1662.83	1680.31	1678.25	1676.26	1675.45	1673.42	1652.65	1618.31	1660.1	1661.91	1665.01	1675.09	1672.13	1649.27	1677.8	1672.26	1673.07	1624.57	1653.52	1649.14	1661.59	1665.25	1660.94	1665.85	1678.27	1680.05	1676.18	1673.21	1671.16	1671.54	1659.37	1667.3	1668.41	1666.58	1676.29	1676.23
225.134995	1671.74	1674.97	1675.15	1638.38	1654.11	1654.82	1668.78	1670.48	1671.64	1673.83	1673.32	1674.05	1648.45	1663.42	1680.1	1681.41	1674.66	1675.83	1674.64	1652.97	1613.27	1658.16	1660.06	1662.08	1670.88	1671.33	1650.14	1675.98	1671.65	1671.61	1623.02	1653.73	1649.83	1661.96	1661.83	1658.63	1666.29	1677.19	1679.12	1676.32	1673.8	1675.79	1671.45	1657.28	1667.45	1668.11	1663.98	1674.01	1674.81
225.630005	1670.88	1673.27	1673.27	1638.57	1653.78	1653.65	1668.38	1668.7	1671.4	1673.5	1676.44	1671.52	1650.99	1662.62	1679.06	1679.94	1675.64	1673.74	1675.06	1650.01	1615.03	1661.38	1659.85	1664.45	1673.17	1671.15	1650.06	1676.59	1672.1	1671.78	1624.11	1650.93	1651.39	1661.89	1662.91	1661.15	1663.84	1678.55	1678.29	1675.49	1674.5	1671.83	1671.04	1658.45	1666.33	1670.27	1669.1	1676.26	1674.27
226.126007	1668.96	1673.55	1672.89	1638.32	1653.26	1652.96	1669.23	1668.18	1670.39	1671.78	1675.02	1672.5	1649.55	1664.31	1680.17	1678.56	1675.59	1674.28	1673.72	1651.31	1616.04	1659.03	1660.7	1666.1	1672.3	1672.81	1651.83	1675.3	1670.13	1672.7	1624.81	1649.72	1647.17	1661	1663.76	1660.78	1667.31	1677.74	1676.56	1674.22	1674.09	1669.89	1670.4	1659	1667.03	1669.39	1670.73	1674.84	1671.29
226.621002	1671.77	1673.88	1674.06	1637.7	1655.03	1650.01	1667.75	1669.26	1671.84	1672.49	1676.3	1672.46	1650.23	1661.23	1680.15	1679.77	1675.22	1672.18	1671.5	1651.83	1617.09	1658.52	1661.45	1665.54	1672.02	1672.05	1649.18	1676.12	1669.72	1671.37	1623.75	1651.13	1650.17	1661.05	1662.34	1659.9	1665.03	1677.94	1678.46	1677.28	1673.86	1673.24	1670.04	1656.51	1668.97	1670.8	1669.06	1673.66	1674.94
227.115997	1672.21	1673.76	1672.7	1638.4	1654.06	1653.33	1668	1667.84	1671.85	1673.59	1673.79	1672.78	1651.79	1664.43	1680.93	1677.87	1674.29	1675.64	1672.6	1651.03	1616.64	1659.63	1662.54	1663.67	1672.45	1672.52	1650.61	1674.78	1672.63	1672.19	1623.85	1652.16	1650.35	1662.71	1660.81	1661.81	1664.78	1679.04	1677.14	1677.32	1674.69	1672.77	1670.73	1657.18	1666.77	1668.14	1668.26	1672.66	1674.1
227.610992	1670.97	1675.04	1674.5	1638.88	1653.07	1652.68	1666.62	1670.39	1672.59	1671.12	1672.65	1672.57	1652.16	1662.48	1680.56	1679.21	1675.2	1674.85	1673.68	1651.5	1615.29	1660.59	1658.2	1666.4	1673.18	1671.66	1648.55	1677.29	1673.63	1673.15	1625.64	1652.44	1649.25	1663.16	1661.06	1658.53	1663.75	1680.19	1678.75	1676	1671.7	1671.21	1670.73	1658.35	1667.2	1668.62	1669.49	1672.94	1676.59
228.106003	1671.86	1671.57	1673.1	1639.42	1656.87	1653.58	1669.97	1668.15	1672.4	1672.46	1672.33	1672.64	1652.13	1662.11	1678.37	1680.56	1675.56	1672.98	1674.49	1652.01	1617.45	1660.28	1660.47	1664.86	1673.2	1672.24	1649.79	1675.65	1673.06	1670.92	1626.65	1653.36	1649.22	1660.92	1662.53	1660.37	1666.5	1678.76	1676.07	1676.31	1672.37	1672.47	1671.6	1658.58	1667.95	1668.61	1668.65	1675.4	1675.25
228.602005	1671.22	1673.32	1671.57	1639.17	1656.08	1655.93	1668.11	1670.41	1669.23	1673.63	1673.9	1670.66	1649.5	1661.67	1680.62	1677.15	1674.07	1672.33	1673.17	1653.35	1618.14	1658.44	1660.72	1663.63	1673.04	1672.75	1650.61	1674.53	1670.77	1672.98	1625.84	1653.28	1650.2	1661.51	1663.58	1656.94	1663.9	1677.86	1676.66	1676.44	1673.55	1671.61	1670.43	1658.05	1665.98	1668.63	1670.11	1674.23	1673.62
229.097000	1671.73	1671.88	1671.73	1635.89	1653.8	1653.72	1669.1	1669.59	1669.23	1673.34	1671.93	1670.69	1650.51	1662.6	1680.23	1679.77	1674.7	1671.57	1672.2	1650.52	1618.41	1659.36	1661.01	1663.76	1671.8	1670.27	1651.04	1675.97	1669.96	1670.12	1626.67	1650.34	1649.34	1662.8	1661.58	1659.42	1662.99	1676.64	1678.21	1678.13	1673.54	1671.95	1669.23	1658.16	1667.57	1668.73	1666.62	1673.78	1672.31
229.591995	1670.72	1672.88	1672.44	1637.51	1653.52	1653.49	1667.04	1666.25	1671.01	1671.97	1672.74	1670.53	1648.22	1660.48	1678.51	1677.44	1675.69	1671.86	1670.97	1650.92	1617.96	1659.37	1660.8	1664.03	1670.86	1671.87	1648.02	1672.84	1669.99	1669.7	1624.11	1649.53	1651.04	1659.17	1661.78	1658.63	1664.91	1676.06	1676.82	1677.1	1673.13	1671.6	1668.06	1657.93	1666.85	1668.86	1666.25	1672.25	1670.66
230.087006	1672.31	1673.31	1672.12	1637.73	1654.53	1652.31	1668.91	1666.1	1669.55	1673.81	1673.42	1670.08	1649.83	1662.87	1678.62	1681.53	1674.67	1674.39	1672.75	1651.3	1615.2	1660.44	1658.23	1662.94	1673.83	1671.5	1650.46	1675.69	1670.27	1671.84	1622.53	1651.78	1649.91	1663.31	1662.54	1661.31	1664.53	1677.49	1678.41	1675.71	1673.25	1672	1669.48	1658.13	1666.45	1669.41	1666.32	1673.78	1674.51
230.582993	1672.24	1671.32	1671.32	1635.47	1654.21	1651.09	1670.26	1667.53	1669.94	1671.1	1673.71	1671.03	1649.31	1663.16	1680.09	1676.23	1674.57	1671.99	1672.31	1651.55	1615.74	1658.55	1659.5	1663.95	1670.96	1671.26	1648.55	1676.28	1671.89	1671.99	1624.88	1652.37	1649.79	1658.39	1661.17	1660.89	1663.97	1675.45	1677.14	1676.15	1670.31	1668.71	1670.05	1656.18	1666.82	1668.52	1666.08	1673.41	1671.65
231.078003	1669.89	1673.56	1670.51	1638.54	1652.08	1655.43	1669.17	1666.86	1672	1673.34	1673.82	1672.32	1651.16	1662.17	1679.44	1676.67	1674.92	1672.05	1672.11	1649.82	1616.35	1659.44	1658.44	1662.84	1672.79	1670.68	1651.69	1673.72	1672.49	1669.24	1622.96	1650.61	1647.83	1660.82	1662.98	1658.58	1662.59	1678.18	1676.61	1675.34	1672.26	1669.2	1671.13	1660.1	1668.65	1667.98	1665.27	1673.63	1673.27
231.572998	1671.8	1671.58	1670.23	1638.54	1654.43	1654.43	1669.57	1664.6	1669.44	1673.3	1671.59	1672.11	1651.03	1663.26	1678.94	1679	1676.75	1672.03	1671.66	1651.2	1617.6	1658.95	1661.53	1660.44	1672.65	1671.18	1647.74	1674.4	1670.29	1671.27	1624.53	1651.54	1648.83	1660.59	1661.16	1660.93	1665.09	1677.57	1676.33	1674.9	1670.41	1672.17	1669.57	1658.44	1665.71	1667.87	1667.48	1674.67	1674.87
232.067993	1669.44	1672.51	1672.35	1637.33	1654.17	1653.49	1667.87	1668.3	1668.79	1672.13	1673.96	1671.86	1649.77	1662.01	1679.98	1680.21	1675.94	1672.85	1670.72	1648.88	1616.53	1658.26	1659.82	1662.44	1673.79	1669.86	1650.32	1676.31	1670.22	1669.68	1625.05	1650	1649.02	1660.75	1661.36	1658.75	1665.93	1677.57	1675.94	1673.28	1671.18	1671.48	1669.45	1657.26	1666.58	1669.08	1668.24	1672.74	1673.82
232.563004	1668.32	1672.02	1672.59	1639.43	1653.26	1651.37	1666.39	1667.64	1668.65	1672.86	1672.5	1671.55	1651.23	1662.57	1678.37	1677.51	1673.26	1672.7	1672.54	1649.88	1617.03	1658.38	1660.18	1663.5	1672.39	1670.26	1649.4	1676.45	1670.4	1672.73	1625.1	1649.94	1650.14	1663.26	1660.62	1658.73	1666.04	1677.97	1677.11	1672.91	1672.68	1671.04	1668.34	1658.72	1666.53	1667.86	1665.08	1672.73	1674.28
233.059006	1669.64	1673.86	1674.68	1638.07	1653.97	1653.56	1668.13	1669.27	1670.63	1670.98	1675.03	1671.08	1650.5	1661.21	1681.8	1677.3	1675.54	1672.81	1674.4	1651.67	1617.5	1660.15	1659.42	1660.86	1671.53	1672.34	1650.11	1674.52	1670.28	1671.39	1625.35	1650.61	1647.72	1663.67	1663.1	1657.95	1662.99	1677.52	1674.77	1673.55	1671.21	1670.85	1671.38	1657.34	1665.19	1669.32	1666.68	1673.68	1674.79
233.554001	1671.34	1670.49	1672.24	1636.3	1652.7	1652.52	1668.55	1666.38	1669.34	1671.42	1672.47	1672.85	1650.32	1662.33	1676.35	1676.22	1673.02	1671.8	1672.95	1648.96	1616.21	1656.75	1658.62	1662.17	1671.86	1671.1	1648.78	1675.6	1669.05	1671.05	1625.46	1652.17	1650.66	1660.86	1661.23	1658.61	1664.18	1676.62	1675.35	1675.07	1669.67	1670.76	1669.31	1656.09	1665.24	1667.8	1667.2	1672.22	1671.66
234.048996	1667.64	1672.53	1672.24	1637.65	1651.49	1653.81	1667.53	1667.43	1670.34	1670.86	1672.55	1668.8	1649.84	1661	1676.75	1677.05	1674.38	1671.5	1669.64	1651.15	1615	1658.15	1658.64	1663.3	1670.16	1671.1	1650.58	1673.6	1669.48	1671.41	1622.82	1651.63	1649.76	1661.56	1662.36	1659.24	1664.53	1676.8	1675.23	1674.82	1673.45	1671.61	1668.35	1656.48	1666.44	1667.09	1668.78	1672.74	1674.69
234.544006	1670.7	1671.11	1670.32	1638.19	1654.45	1652.85	1669.22	1666.54	1669.23	1672.31	1671.04	1669.73	1649.14	1662.93	1678.24	1678.59	1674.09	1672.5	1671.46	1651.19	1617.46	1658.34	1659.13	1663.94	1670.22	1674.41	1649.63	1671.65	1670.79	1671.78	1623.73	1651.17	1648.18	1661.7	1662.17	1658.14	1663.58	1677.12	1674.07	1674.78	1671.28	1670.47	1668.41	1657.76	1668.21	1668.73	1668.36	1671.94	1674.01
235.039001	1670.24	1670.3	1672.61	1638.39	1652.47	1654.04	1671.05	1665.13	1670.32	1671.84	1672.11	1670.58	1648.33	1663.55	1678.95	1679.7	1673.27	1670.08	1670.94	1649.07	1614.7	1657.74	1659.87	1662.66	1671.13	1669.26	1652.6	1673.96	1669.62	1669.31	1624.53	1648.83	1650.22	1659.03	1659.54	1659.45	1662.81	1674.24	1677.44	1674.97	1673.53	1672.56	1668.79	1657.48	1666.48	1668.23	1668.48	1671.86	1673.05
235.535004	1671.25	1672.9	1671.46	1638.03	1654.42	1652.94	1668.26	1667.23	1668.45	1671.27	1672.52	1669.36	1650.09	1662.36	1678.94	1676.44	1674.56	1672.69	1672.48	1651.17	1616.53	1660.43	1659.16	1663.9	1671.13	1670.48	1650.19	1674.76	1671.31	1671.46	1623.21	1651.61	1648.28	1659.26	1662.26	1656.93	1663.64	1677.52	1676.5	1674.64	1670.08	1668.89	1669.82	1656.2	1664.52	1667.66	1668.59	1672.77	1669.17
236.029999	1669.52	1673.32	1673.31	1636.45	1652.13	1651.3	1668.99	1667.22	1670.57	1671.22	1671.35	1671.81	1651.69	1663.97	1678.33	1678.21	1674.59	1672.53	1671.44	1651.71	1615.13	1658.1	1659.95	1662.66	1670.52	1671.84	1652.35	1674.39	1670.93	1673.55	1624.21	1648.1	1647.84	1661.85	1660.98	1659.13	1663.59	1676.78	1673.57	1676.86	1670.47	1670.73	1669.96	1653.65	1664.35	1664.93	1669.54	1671.88	1673.02
236.524994	1669.31	1671.28	1671.45	1637.3	1652.8	1653.18	1667.44	1665.64	1669.06	1672.47	1672.55	1670.69	1650.13	1661.64	1678.95	1678.48	1673.46	1674.15	1672.89	1648.13	1615.15	1659.89	1656.73	1662.2	1670.47	1669.36	1649.81	1674.07	1670.3	1668.78	1624.3	1648.7	1649.75	1662.43	1659.46	1659.69	1661.7	1675.65	1674.06	1674.87	1669.31	1669.23	1667.99	1658.75	1667.51	1668.72	1669.68	1671.96	1674.46
237.020004	1670.83	1672.19	1671.62	1637.11	1651.54	1653.36	1667.94	1666.46	1671.02	1670.33	1673.41	1670.67	1649.34	1660.73	1678.09	1677.42	1670.23	1672.1	1671.84	1649.09	1614.88	1658.47	1657.69	1662.88	1669.01	1669.77	1651.05	1672.81	1668.42	1669.33	1623.14	1648.27	1649.14	1660	1662.12	1659.01	1664.24	1676.84	1673.46	1673	1669.86	1669.22	1668.73	1656.42	1662.89	1666.15	1667.99	1672.86	1671.83
237.514999	1669.27	1671.31	1669.73	1638.66	1652.26	1652.29	1667.68	1666.08	1670.88	1671.6	1673.1	1671.59	1649.66	1660.58	1679.6	1674.74	1674.7	1669.31	1672.5	1651.85	1616.4	1658.34	1659.42	1663.64	1671.51	1670.64	1648.72	1673.38	1671.01	1671.02	1624.89	1651.12	1649.24	1660.26	1661.66	1658.79	1662.95	1676.89	1675.66	1674.27	1672.19	1670.61	1669.12	1656.87	1666.17	1666.61	1666.14	1671.82	1674.32
238.011002	1669.76	1672.03	1670.74	1636.7	1654.61	1654.3	1667.72	1667.78	1668.6	1671.81	1672.73	1669.89	1648.49	1659.54	1675.95	1676.14	1673.92	1671.37	1671.68	1649.28	1618.27	1657.7	1660.11	1661.94	1671.83	1668.73	1650.87	1672.89	1668.61	1671.13	1624.14	1649.82	1648.55	1661.55	1661.46	1659.24	1663.98	1676.43	1673.59	1674.73	1671.09	1670.48	1668.05	1657.85	1665.58	1667.7	1667.05	1672.49	1674.51
238.505997	1669.32	1669.18	1670.82	1636.25	1654.23	1653.25	1668.8	1665.59	1669.12	1669.66	1670.84	1669.22	1649.04	1658.95	1676.17	1676.54	1672.62	1671.58	1670.85	1651.58	1616.72	1658.15	1659.23	1661.59	1671.92	1669.25	1650.78	1673.84	1669.56	1671.16	1623.48	1651.66	1650.67	1660.02	1659.81	1657.82	1662.52	1676.97	1676.26	1674.11	1673	1671.03	1667.96	1655.7	1663.97	1667.43	1665.87	1671.04	1670.29
239.001007	1669.59	1670.86	1669.5	1637.1	1652.82	1652.1	1667.32	1665.59	1669.54	1671.3	1671.51	1669.52	1649.81	1660.88	1677.06	1677.18	1673.72	1670.98	1671.62	1650.44	1616.5	1658.14	1656.92	1660.08	1669.85	1669.11	1648.77	1674.74	1670.06	1668.24	1622.41	1649.82	1649.11	1660.65	1661.06	1657.39	1662.29	1675.76	1674.63	1672.91	1672.05	1670.04	1667.62	1655.56	1666.02	1666.16	1664.53	1670.7	1671.42
239.496002	1667.5	1673.15	1671.97	1637.2	1652.88	1655.43	1666.98	1668.33	1669.1	1669.62	1673.01	1670.34	1649.17	1659.83	1677.17	1675.67	1672.73	1671.36	1670.18	1649.41	1616.14	1656.78	1657.92	1662.85	1670.43	1670.19	1649.26	1673.92	1668.17	1670.03	1624.78	1651.24	1649.2	1661.26	1659.85	1658.8	1663.68	1676.57	1673.04	1675.45	1673.02	1669.47	1667.06	1657.49	1664.2	1668.59	1664.99	1672.65	1672.76
239.990997	1670.46	1671.78	1670.03	1637.64	1651.94	1653.09	1668.56	1666.7	1669.28	1671.44	1671.88	1670.09	1648.94	1660.97	1676.21	1675.54	1671.2	1671.16	1670.43	1649.85	1615.19	1657.26	1659.18	1661.92	1671.07	1669.09	1650.37	1673.75	1671.12	1670.87	1623.02	1651.64	1650.32	1659.55	1661.64	1656.75	1664.14	1675.25	1675.53	1674.72	1672.9	1670.96	1668.52	1656.82	1665.84	1666.73	1664.79	1672.03	1671.09
240.487000	1667.33	1670.94	1671.19	1636.06	1651.67	1654.54	1666.58	1667.44	1668.82	1672.03	1672.14	1671.98	1651.48	1660.03	1679.81	1675.79	1673.76	1672.02	1673.52	1649.74	1615.12	1658.19	1658.58	1663.23	1671.23	1669.35	1649.31	1674.96	1670.18	1671.91	1624.49	1650.8	1648.09	1658.43	1661.81	1656.59	1663.9	1675.87	1676.53	1672.88	1672.34	1671.76	1669.56	1656.94	1665.54	1669.23	1665.94	1672	1671.09
240.981995	1668.17	1671.78	1670.06	1638.45	1653.18	1653.79	1666.34	1667.72	1669.1	1671.62	1672.73	1671.91	1648.98	1661.42	1675.26	1675.22	1673.48	1670.09	1671.26	1650.46	1615.98	1657.11	1658.35	1663.67	1669.63	1671.27	1649.83	1675.34	1670.75	1669.88	1622.86	1650	1647.72	1661.22	1661.36	1657.9	1662.61	1675.41	1672.53	1674.56	1671.21	1670.05	1670.65	1657.8	1664.4	1667.91	1664.66	1671.13	1672.53
241.477005	1667.71	1668.98	1668.83	1636.99	1654.11	1652.42	1666.45	1664.65	1668.82	1671.92	1669.09	1668.81	1650.6	1661.07	1677.56	1677.06	1674.33	1672.4	1669.57	1649.22	1615	1657.85	1658.51	1662.27	1669.29	1671.03	1647.86	1672.53	1672.25	1670.47	1623.59	1650.28	1649.77	1659.89	1658.79	1655.07	1661.44	1675.66	1674.06	1677.51	1670.36	1669.65	1667.95	1655.4	1664.21	1669.32	1667.61	1671.33	1670.7
241.972000	1669.81	1670.82	1670.9	1637.04	1654.68	1652.28	1667.74	1667.26	1669.13	1671.81	1671.12	1670.96	1648.55	1660.71	1677.41	1677.52	1674.39	1672.58	1670.42	1649.93	1615.15	1653.73	1657.91	1661.91	1669.41	1669.24	1650.06	1674.14	1668.31	1670.41	1624.39	1651.57	1650.03	1660.51	1660.29	1658.37	1662.57	1674.88	1673.75	1673.8	1670.82	1668.3	1668.55	1657.5	1663.33	1664.86	1665.14	1672.15	1672.08
242.466995	1669.26	1670.27	1669.89	1637.54	1652.24	1651.36	1666.89	1666.71	1669.33	1670.7	1669.89	1670.96	1648.52	1661.3	1678.71	1676.8	1672.93	1671.15	1672.49	1650.82	1615.16	1657.2	1657.44	1661.31	1670.72	1668.68	1647.79	1673.67	1670.16	1670.4	1621.82	1649.81	1647.05	1659.97	1659.01	1659.06	1663.91	1674.68	1674.84	1674.48	1671.07	1669.53	1669.64	1656.12	1664.73	1667.36	1665.04	1672.22	1671.54
242.962997	1669.65	1670.76	1670.94	1635.6	1652.46	1653.34	1666.83	1666.17	1668.27	1671.5	1672.94	1671.16	1648.37	1661.79	1675.69	1677.1	1673.98	1670.12	1670.65	1651.17	1614.5	1660.3	1657	1659.03	1670.99	1669.09	1647.87	1672.55	1670.94	1670.51	1623.27	1649.82	1647.9	1658.93	1661.2	1657.4	1661.02	1676.1	1672.92	1672.77	1670.33	1670.55	1668.26	1656.61	1664.46	1665.97	1665.63	1671.63	1670.78
243.457993	1669.22	1669.62	1671.87	1635.71	1653.66	1651.94	1668.09	1666.91	1670.75	1670.7	1671.9	1671.08	1651.59	1661.98	1676.08	1676.86	1672.97	1669	1673.07	1648.3	1613.98	1657.55	1659.58	1660.45	1670.58	1669.45	1647.77	1674.12	1670.4	1669.01	1624.59	1650.03	1648.59	1659.66	1660.58	1658.95	1662.36	1675.94	1673.75	1672.98	1670.99	1670.68	1668.69	1656.38	1666.08	1666.66	1665.83	1673.89	1672.39
243.953003	1668.14	1669.06	1670.45	1636.59	1651.86	1652.59	1666.97	1664.49	1668.49	1669.99	1669.86	1670.68	1649.64	1663.19	1675.98	1677.64	1674.94	1671.67	1671.5	1650.59	1615.84	1657.65	1658.44	1661.51	1670.42	1668.57	1649.76	1674.75	1670.7	1669	1624.81	1649.27	1648.22	1661.51	1660.32	1656.95	1662.65	1677.84	1673.02	1673.02	1671.58	1670.18	1668.8	1656.4	1665.41	1666.1	1665.67	1671.33	1672.41
244.447998	1667.48	1671.49	1669.76	1637.65	1652.67	1652.11	1665.15	1666.01	1669.73	1669.83	1669.58	1670.19	1648.75	1660.25	1677.25	1677.05	1673.28	1672.05	1671.56	1648.76	1614.09	1656.87	1658.15	1663.3	1670.78	1671.16	1648.24	1672.53	1669.18	1669.37	1623.14	1650.91	1650.43	1660.09	1660.89	1656.75	1662	1675.72	1674.63	1674.2	1669.82	1668.63	1670.38	1656.81	1665.47	1666.77	1663.96	1672.5	1671.29
244.942993	1668.28	1671.34	1669.81	1638.68	1655.09	1653.61	1667.26	1666.99	1668.33	1669.99	1671.6	1670.37	1650.09	1661.24	1675.12	1674.65	1672.97	1670.13	1668.9	1651.12	1616.85	1657.35	1655.94	1661.87	1670.76	1669.98	1649.69	1674.03	1669.05	1670.98	1624.93	1649.53	1648.48	1660.2	1659.92	1659.78	1666.38	1676.35	1671.52	1675	1670.63	1669.16	1667.31	1657.93	1664.61	1665.28	1667.36	1671.66	1673.2
245.438995	1667.92	1671.16	1671.47	1636.39	1654.03	1652.85	1665.26	1664.94	1669.45	1670.22	1671.05	1670.36	1646.53	1660.38	1675	1675.24	1672.73	1671.63	1669.31	1648.81	1616.58	1655.55	1658.03	1660.99	1671.19	1669.43	1647.61	1671.52	1669.99	1670.89	1624.49	1649.71	1648.9	1659.61	1658.98	1658.29	1661	1673.14	1672.75	1673.6	1670.53	1669.27	1666.69	1657.12	1661.78	1666.9	1665.21	1671.54	1671.61
245.934006	1670.04	1670.12	1668.85	1636.61	1653.76	1651.75	1667.74	1664.54	1668.16	1671.02	1670.31	1668.68	1648.18	1660.01	1674.68	1675.17	1673.31	1671.69	1670.71	1649.43	1615.48	1657.92	1659.81	1661.55	1670.79	1669.21	1649.26	1671.78	1670.12	1669.41	1623.28	1649.61	1649.53	1660.3	1659.44	1657.75	1663.35	1675.05	1674.62	1673.76	1667.52	1668.35	1666.68	1655.9	1663.26	1665.11	1664.78	1671.17	1670.63
246.429001	1668.92	1667.36	1668.13	1636.94	1652.76	1650.82	1666.59	1665.87	1667.66	1670.52	1670.04	1668.1	1648.3	1659.31	1676.89	1676.36	1673.5	1671.56	1670.76	1650.13	1614.43	1656.19	1659.78	1660.44	1669.75	1669.43	1648.54	1671.09	1668.55	1669.2	1622.73	1649.4	1650.74	1658.45	1659.6	1657.83	1660.26	1676.07	1672.98	1674.47	1671.84	1670.91	1668.75	1657.35	1665.28	1666.76	1664.62	1670.65	1669.71
246.923996	1667.88	1669.23	1670.3	1637.6	1653.48	1652.37	1665.15	1666.73	1668.77	1669.46	1671.4	1668.45	1649.01	1661.15	1675.79	1674.39	1674.08	1671.25	1671.45	1649.81	1614.11	1656.81	1658.97	1658.67	1667.23	1669.62	1647.65	1674.25	1669.19	1669.8	1622.63	1649.07	1648.98	1659.42	1660.14	1658.64	1663.12	1674.72	1671.55	1671.7	1668.36	1670.01	1666.81	1656.7	1662.29	1667.59	1663.59	1670.64	1670.47
247.419998	1668.58	1669.14	1668.26	1637.25	1652.05	1650.73	1666.71	1666.12	1667.27	1668.71	1671.57	1670.08	1647.48	1659.46	1676.19	1674.64	1673.79	1669.4	1669.22	1648.84	1614.16	1658.02	1657.12	1660.93	1669.22	1670.84	1648.82	1673.96	1669.33	1670.78	1623.47	1651.48	1648.61	1659.36	1660.03	1655.94	1661.28	1674.58	1672.46	1672.03	1668.58	1669.81	1666.73	1657.79	1663.31	1664.91	1664.87	1670.61	1672.54
247.914993	1668.37	1671.06	1668.85	1636.55	1655.78	1653.67	1666.92	1665.52	1667.98	1669.36	1670.06	1670.91	1647.56	1663.81	1675.95	1675.87	1673.31	1670.39	1669.2	1648.38	1615.11	1658.15	1657.35	1660.85	1670.76	1669.65	1647.66	1671.12	1667.97	1667.22	1622.7	1646.76	1647.01	1658.75	1659.43	1656.45	1661.45	1674.15	1672.7	1670.95	1669.11	1668.96	1666.32	1656.92	1661.58	1665.49	1664.32	1670.94	1670.02
248.410004	1666.34	1670.35	1668.52	1636.91	1652.91	1651.73	1665.82	1665.21	1666.71	1668.74	1670.76	1670.4	1650.2	1660.24	1676.81	1675.02	1673.54	1670.81	1671.12	1650.55	1614.4	1656.13	1658.81	1661.35	1670.22	1669.03	1645.49	1672.6	1669.59	1668.31	1623.16	1647.49	1649.31	1659.51	1659.28	1658.47	1661.39	1673.78	1670.13	1672.63	1668.34	1667.89	1666.85	1657.55	1665.05	1663.45	1665.85	1671.94	1671.95
248.904999	1665.42	1669.27	1667.21	1638.64	1651.63	1651.91	1667.46	1666.16	1668.29	1669.78	1668.91	1668.37	1649.11	1662.02	1675	1674.97	1672.38	1668.86	1669.67	1649.14	1614.8	1657.9	1659.1	1661.95	1669.98	1666.36	1650.36	1671.39	1668.83	1671.71	1622.86	1650	1648.13	1659.27	1660.86	1657.88	1661.14	1673.12	1671.98	1672.57	1667.82	1668.8	1665.96	1655.67	1663.2	1667.16	1661.68	1671.81	1671.56
249.399994	1667.82	1668.78	1669.89	1637.02	1652.78	1653.11	1665.79	1665.2	1668.49	1669.82	1668.72	1668.82	1648.59	1659.85	1676.76	1676.86	1674.36	1670.82	1669.71	1649.86	1618.17	1657.28	1656.57	1660.05	1670.38	1667.85	1648.94	1671.08	1669.59	1666.57	1623.1	1648.41	1649.25	1659.15	1659.94	1655.71	1660.43	1673.87	1672.62	1671.88	1669.61	1668.02	1665.1	1656.31	1664.52	1668.19	1663	1670.61	1670.24
249.895996	1668.15	1669.88	1670.75	1636.87	1653.22	1651.71	1668.57	1666.17	1665.85	1668.93	1670	1670.19	1649.41	1660.31	1676.84	1672.48	1672.24	1669.78	1668.94	1647.84	1614.3	1657	1658.46	1662.58	1667.26	1666.9	1648.43	1672.64	1668.76	1669.29	1622.7	1649.29	1648.26	1658.04	1659.11	1658.09	1662.16	1673.49	1672.24	1672.19	1670.2	1668.13	1666	1655.53	1662.81	1665.9	1663.56	1670.66	1672.64
250.391006	1668.43	1668.72	1670.01	1636.07	1651.96	1650.46	1663.77	1664.81	1669.34	1670.71	1668.81	1667.73	1649.25	1659.51	1675.16	1674.26	1673.96	1670.52	1670.34	1649.51	1614.72	1658.14	1657.37	1663.75	1669.74	1669.43	1647.22	1670.62	1668.37	1668.61	1625.19	1649.15	1649.25	1659.31	1660.39	1657.39	1661.39	1674.92	1673.01	1670.38	1669.72	1667.32	1666.88	1656.85	1664.56	1663.93	1663.88	1672.36	1670.34
250.886002	1670.14	1669.6	1669.77	1636.92	1651.76	1654.04	1665.79	1665.86	1667.71	1670.13	1669.43	1670.14	1650.01	1659.84	1675.34	1672.67	1671.64	1670.28	1668.8	1651.02	1613.4	1656.68	1656.67	1660.79	1669.84	1669.64	1649.23	1672.81	1669	1668.49	1623.04	1649.25	1649.54	1661.24	1659.91	1659.33	1661.33	1673.19	1673.57	1671.48	1668.39	1669.02	1664.71	1656.19	1663.48	1665.25	1665.07	1671.24	1669.98
251.380997	1666.66	1669.81	1668.27	1637.89	1654.19	1651.34	1665.15	1665.47	1668.39	1670.46	1670.69	1669.04	1648.68	1660.55	1675.75	1675.69	1672.03	1669.64	1668.69	1649.47	1615.18	1657.17	1658.64	1663.06	1668.7	1668.27	1646.68	1671.74	1669	1668.7	1621.94	1652.36	1647.5	1659.78	1660.31	1657.02	1661.85	1673.63	1673.59	1671.66	1669.54	1670.22	1667.35	1655.68	1663.76	1666	1661.58	1669.62	1671.76
251.876007	1669.33	1669.34	1668.71	1636.02	1653.03	1652	1667.52	1665.31	1668.17	1668.4	1670.52	1668.53	1647.36	1659.95	1676.59	1674.95	1671.97	1672.27	1672.17	1649.66	1614.62	1657	1657.68	1659.28	1668.82	1668.82	1647.72	1672.5	1670.24	1669.37	1624.88	1648.69	1646.81	1659.85	1659.66	1654.64	1660.58	1673.65	1672.19	1672.42	1668.07	1667.97	1666.99	1657.25	1665.29	1664.23	1664.44	1670.02	1671.11
252.371994	1668.02	1669.65	1666.81	1636.22	1650.16	1648.06	1668.12	1666.3	1667.44	1671.21	1667.64	1670.14	1649.64	1659.44	1675.06	1673.47	1672.19	1670.43	1670.16	1648.94	1613.23	1657.75	1657.39	1661.27	1670.43	1668.35	1644.99	1671.7	1668.2	1670.02	1622.32	1647.85	1647.6	1660.37	1660.41	1654.66	1662.55	1674.54	1671.54	1674.32	1670.85	1668.38	1666.73	1657.03	1663.86	1667.41	1665.05	1668.94	1670.54
252.867004	1667.83	1670.42	1669.75	1635.49	1654.1	1650.48	1665.15	1664.42	1669.15	1671	1668.21	1669.52	1648.66	1660.47	1674.44	1672.22	1672.61	1671.42	1670.13	1648.83	1616.02	1657.06	1657.69	1661.27	1670.12	1669.25	1648.23	1671.59	1670.91	1668.12	1626.16	1651.36	1650.18	1660.39	1659.36	1657.63	1662.53	1673.14	1672.93	1670.86	1670.07	1669.73	1667.53	1653.99	1663.7	1664.18	1662.98	1670.09	1671.21
253.362000	1666.5	1668.06	1667.32	1637.8	1652.63	1653.09	1666.76	1665.1	1669	1669.67	1670.6	1670.98	1650.33	1659.84	1674.61	1676.78	1672.22	1669.69	1672.05	1649.85	1616.14	1657.97	1659.77	1663.81	1669.65	1669.07	1646.79	1673.22	1668.88	1670.68	1623.97	1647.43	1646.67	1658.93	1659.19	1657.92	1659.99	1673.55	1671.9	1671.69	1670.42	1669.75	1666.17	1658.05	1664.27	1665.35	1664.53	1670.95	1671.01
253.856995	1668.57	1668.2	1669.75	1637.54	1653.16	1652.22	1664.54	1665.34	1667.58	1670.32	1669.95	1667.87	1647.61	1658.53	1676.34	1675.9	1673.57	1669.55	1670.11	1648.83	1617.51	1657.8	1660.04	1660.4	1671.47	1668.45	1648.71	1670.57	1667.05	1668.47	1623.75	1648.07	1648.5	1660.64	1659.5	1658.28	1662.8	1673.42	1671.88	1670.89	1669.07	1669.86	1666	1655.45	1663.48	1664.14	1663.58	1670.48	1671.69
254.352005	1665	1669.06	1668.38	1636.41	1653.35	1653.33	1666.8	1663.92	1669.84	1670.16	1669.93	1668.9	1650.07	1660.62	1676.57	1676.04	1671.44	1668.57	1669.57	1649.67	1615.78	1655.52	1656.47	1661.59	1667.74	1666.39	1645.94	1673.42	1668.26	1669.68	1623.49	1648.74	1651.53	1659.93	1658.02	1654.76	1660.2	1674.43	1671.56	1672.77	1669.69	1666.95	1666.69	1654.08	1664.06	1663.14	1667.21	1669.86	1672.02
254.848007	1666.36	1670.79	1667.96	1637.43	1650.7	1653.77	1666.67	1663.62	1667.41	1669.22	1670.54	1668.54	1646.86	1659.92	1675.92	1675.57	1674.6	1669.16	1670.27	1649.73	1615.93	1656.58	1657.25	1660.67	1669.71	1666.92	1649.98	1670.42	1671.2	1669.05	1624.84	1649.8	1648.94	1659.07	1659.41	1656.31	1660.66	1673.25	1672.49	1674.64	1668.49	1668.18	1667.51	1657.69	1663.44	1667.31	1667.75	1671	1672.89
255.343002	1669.16	1668.22	1668.56	1637.38	1652.83	1652.26	1667.9	1665.45	1668.02	1667.74	1670.23	1670.88	1647.29	1659.92	1673.79	1674.03	1672.56	1670.48	1668.35	1648.4	1614.05	1658.57	1656.99	1660.59	1671.23	1668.26	1647.86	1671.23	1668.72	1670.04	1621.68	1650.09	1646.69	1660.07	1658.68	1656.71	1662.36	1675.05	1673.46	1672.91	1670.74	1669.06	1666.16	1655.66	1663.29	1665	1666.31	1672.11	1673.22
255.837997	1667.38	1669.09	1668.52	1636.32	1651.73	1650.71	1667.79	1665.59	1668.2	1669.81	1667.47	1669.28	1646.92	1658.02	1675.68	1674.21	1672.23	1671.03	1669.47	1648.82	1615.7	1658.75	1657.24	1662.2	1670.27	1668.11	1647.73	1673.38	1668.75	1668.15	1623.08	1647.71	1646.39	1659.2	1658.34	1657.7	1663.04	1673.09	1671.88	1673.39	1669.87	1668.65	1666.03	1656.05	1663.92	1665.5	1666.74	1671.27	1671.2
256.333008	1668.1	1669.75	1668.16	1637.94	1653.66	1651.2	1666.84	1664.76	1667.95	1668.98	1670.41	1669.39	1647.53	1658.37	1674.05	1675.58	1669.92	1669.2	1667.44	1646.87	1617.27	1657.67	1658.15	1662.81	1669.94	1668.49	1649.03	1669.7	1668.73	1667.73	1620.76	1650.24	1648.77	1658.84	1661.22	1655.85	1662.64	1672.83	1672.73	1671.66	1668.66	1668.17	1665.86	1654.37	1664.24	1666.29	1666.05	1669.26	1669.37
256.828003	1666.15	1666.74	1667.56	1637.54	1652.13	1653.19	1662.81	1663.2	1665.76	1669.15	1668.8	1667.85	1645.68	1658.79	1674.35	1675.4	1671.83	1669.46	1667.61	1646.79	1614.2	1653.88	1656.17	1659.67	1667.45	1667.55	1648.47	1667.95	1667.33	1668.26	1623.48	1648.4	1647.95	1657.85	1658.76	1655.51	1660.94	1672.23	1670.85	1672.75	1668.79	1668.29	1666.61	1656.67	1662.88	1665.65	1665.26	1668.77	1669.46
257.324005	1667.4	1669.18	1668.96	1636.7	1654.07	1652.33	1669.19	1663.97	1667.88	1670.43	1668.56	1669.28	1646.86	1660.69	1674.78	1675.18	1672.95	1667.83	1668.44	1648.11	1615.3	1657.95	1658.58	1661.86	1669.7	1667.72	1650.53	1669	1668.35	1669.7	1623.94	1649.85	1647.74	1658.6	1660.04	1657.54	1661.28	1671.11	1672.94	1671.55	1671.57	1667.58	1665.69	1657.76	1662.83	1663.75	1666.18	1669.23	1672.63
257.819000	1668.67	1667.16	1669.75	1636.15	1651.91	1651.06	1667.61	1663.56	1668.02	1671.27	1671.36	1669.67	1648.86	1660.1	1675.49	1675.79	1669.9	1670.65	1670.44	1649.41	1615.63	1655.49	1658.18	1662.03	1669.49	1668.37	1648.51	1669.85	1667.52	1670.13	1625.68	1649.1	1648.29	1659.34	1658.38	1658.07	1663.54	1672.74	1672.32	1671.35	1669.2	1668.39	1666.37	1655.99	1664.79	1665.02	1666.44	1670.56	1672.8
258.313995	1664.34	1669.61	1669.28	1636.39	1653.12	1653.84	1666.34	1664.14	1667.4	1671.03	1668.42	1668.11	1649.79	1660.68	1675.87	1674.8	1671.79	1669.39	1669.37	1648.07	1614.96	1656.68	1657.29	1661.58	1669.84	1667.52	1649.78	1669.78	1669.92	1669.25	1624.1	1649.07	1649.37	1655.82	1659.36	1656.61	1662.02	1672.83	1672.31	1671.85	1669.83	1671.37	1665.43	1656.76	1663.64	1665.32	1665.46	1669.96	1671.28
258.808990	1666.8	1667.69	1670.09	1635.84	1653.88	1650.56	1666.69	1665.27	1667.68	1672.23	1668.85	1668.16	1646.99	1658.04	1674.99	1675.47	1672.16	1669.62	1668.22	1648.33	1615.54	1656.13	1658.11	1661.22	1668.32	1668.63	1649.24	1670.71	1668.27	1670.88	1623.79	1649.21	1648.2	1659.15	1658.94	1657.13	1661.25	1673.7	1671.71	1671.86	1668.4	1666.53	1664.88	1658.84	1662.52	1666.05	1665.07	1668.49	1672
259.303986	1666	1668.2	1667	1638.3	1652.96	1651.39	1665.22	1663.56	1668.68	1669.72	1666.86	1668.29	1648.43	1661.1	1674.79	1675.51	1670.53	1668.55	1670.66	1647.41	1616.02	1655.82	1655.83	1659.31	1668.69	1666.77	1648.71	1670.47	1668.15	1668.27	1623.43	1647.14	1649.14	1659.8	1658.71	1654.24	1660.95	1674.01	1671.91	1672.6	1666.83	1667.98	1665.24	1656.6	1662.52	1665.76	1665.06	1669.33	1670.55
259.799988	1667.68	1670.57	1671.73	1636.41	1652.25	1651.75	1666.23	1663.75	1667.03	1669.72	1670.27	1667.22	1650.25	1660.41	1675.87	1675	1672.48	1669.49	1668.96	1649.47	1614.93	1657.21	1658.7	1661.41	1671.29	1668.95	1647.32	1669.79	1669.51	1669.27	1625.8	1649.02	1648.54	1659.07	1659.89	1656.14	1661.17	1672.13	1672.11	1672.51	1669.53	1667.26	1668.02	1655.97	1666.07	1665	1666.32	1670.02	1671.23
260.295013	1664.82	1667.56	1666.29	1636.97	1652.02	1651.56	1665.06	1664.26	1667.67	1668.38	1671	1669.79	1646.93	1659.41	1674.67	1672.68	1672.88	1670.4	1667.29	1649.36	1613.98	1656.9	1656.2	1662.21	1669.14	1668.64	1648.89	1671.12	1669.45	1669.32	1623.26	1649.46	1646.58	1658.06	1658.64	1658.1	1662.02	1671.86	1669.51	1671	1668.63	1669.34	1665.94	1654.99	1662.8	1664.36	1665.31	1668.58	1669.58
260.790009	1666.47	1671.4	1668.65	1637.67	1652.71	1653.37	1665.29	1665.8	1668.55	1667.02	1671.51	1670.52	1649.54	1660.56	1675.93	1673.74	1672.67	1668.94	1669.42	1648.07	1617.01	1656.72	1658.07	1662.36	1669.23	1669.85	1648.97	1670.39	1669.83	1669.84	1625.32	1650.25	1647.61	1658.43	1659.32	1657.88	1661.38	1673.24	1671.88	1669.86	1668.52	1668.87	1664.91	1656.59	1664.69	1663.63	1662.49	1671.77	1670.04
261.285004	1666.36	1666.33	1668.86	1638.25	1652.26	1650.11	1666.01	1664.09	1667.92	1671.46	1669.68	1669.35	1647.75	1659.67	1674.78	1677.3	1670.4	1669.21	1667.93	1648.96	1616.6	1658.37	1658.07	1661.89	1669.5	1669.5	1647.72	1670.26	1668.27	1667.75	1624.13	1649.17	1649.6	1658.54	1658.46	1657.69	1663.3	1671.77	1673.7	1672.61	1670.18	1668.32	1667.24	1655.37	1662.38	1666.63	1666.77	1666.59	1672.44
261.779999	1665.73	1668.52	1669.05	1637.43	1652.83	1651.26	1664.58	1663.95	1667.93	1667.4	1669.22	1668.66	1647.7	1658.32	1675.82	1674.74	1674.25	1670.65	1669.69	1649.67	1615.4	1656.15	1658.3	1662.09	1670.2	1668.36	1648.01	1672.8	1668.96	1671.01	1624	1648.62	1650.29	1659.6	1657.85	1656.78	1662.1	1673.21	1672.38	1673.63	1668.69	1666.04	1666.52	1656.01	1660.51	1664.03	1664.28	1668.65	1668.93
262.276001	1665.63	1669.56	1667.62	1635.81	1651.91	1650.88	1665.18	1663.17	1668.11	1667.83	1668.26	1667.81	1646.95	1659.76	1673.67	1673.36	1669.77	1668.48	1671.28	1650.26	1615.19	1656.23	1656.18	1659.88	1668.59	1667.23	1648.79	1669.87	1669.21	1667.29	1624	1647.01	1646.61	1658.62	1658.11	1655.46	1662.6	1672.2	1670.9	1671	1668.26	1669.23	1666.65	1655.88	1661.31	1664.7	1662.09	1669.28	1668.73
262.770996	1666.47	1669.6	1667.02	1635.87	1652.81	1651.92	1663.92	1663.73	1665.92	1668.14	1671.11	1669.21	1647.8	1659.68	1673.88	1674.39	1671.04	1669.4	1668.4	1647.33	1614.16	1654.91	1656.6	1660.56	1669.34	1669.14	1649.43	1668.76	1666.41	1667.91	1621.76	1648.87	1647.25	1658.89	1658.41	1655.18	1660.67	1672.55	1671.35	1671.06	1668.43	1667.39	1666.36	1654.82	1662.96	1661.82	1662.5	1667.93	1669.12
263.265991	1665.74	1669.32	1668.72	1637.45	1652.29	1653.25	1665.41	1665.45	1666.98	1669.44	1671.35	1668.08	1649.75	1660.77	1676.78	1674.81	1671.53	1670.86	1670.82	1646.76	1616.47	1656.95	1657.9	1660.56	1668.87	1667.97	1649.48	1670.39	1669.16	1669.39	1624.09	1649.81	1648.23	1659.72	1659.03	1656.9	1662.23	1674.57	1672.67	1672.71	1668.41	1667.51	1668.44	1655.06	1665.32	1665.88	1662.19	1670.21	1671.47
263.760986	1664.91	1668.15	1668.86	1637.42	1653.23	1651.3	1663.07	1664.66	1666.96	1669.64	1668.89	1669.01	1648.7	1659.51	1674.02	1672.51	1672.7	1670.06	1670.21	1645.87	1614.65	1655.27	1657.12	1659.03	1669.72	1669.03	1647.73	1670.62	1668.36	1667.54	1624.65	1648.45	1648.09	1660.21	1659.02	1655.76	1660.89	1671.08	1670.03	1672.41	1671.13	1669.22	1667.16	1656.22	1663.08	1664.42	1664.06	1669.13	1670.11
264.256989	1668.51	1666.9	1667.27	1637.98	1650.97	1650.59	1665.79	1662.64	1667.67	1670.15	1669.34	1665.61	1646.57	1659.67	1673.31	1675.02	1671.3	1669.17	1667.28	1649.05	1615.71	1655.57	1656.49	1660.22	1668.76	1666.66	1646.21	1670.2	1665.5	1669.54	1623.98	1648.66	1648.56	1659.22	1658.56	1656.36	1659.92	1672.35	1670.37	1671.05	1667.33	1668.35	1667.1	1655.73	1664.53	1663.06	1665.08	1668.81	1670.66
264.752014	1668.48	1667.95	1667.06	1635.95	1650.52	1652.23	1666.8	1663.7	1667.37	1668.19	1667.75	1666.53	1648.28	1659.08	1673.77	1673.78	1672.23	1668.83	1668.98	1646.17	1615.54	1655.2	1658.71	1661.42	1668.25	1666.64	1649.33	1672.62	1668.96	1670.43	1624.81	1649.37	1646.47	1659.32	1658.85	1657.08	1660.6	1671.99	1674.1	1672.38	1668.52	1668.16	1665.93	1656.66	1660.85	1664.81	1665.08	1669.7	1670.11
265.247009	1668.4	1668.54	1667.35	1635.96	1654	1650.64	1665.84	1663.82	1667.31	1669.95	1669.76	1668.25	1648.98	1658.83	1671.97	1674.51	1671.42	1669.27	1667.39	1650.73	1616.07	1656	1656.39	1661.46	1670.24	1668.41	1649.25	1670.82	1667.5	1667.85	1623.34	1647.84	1648.21	1658.05	1658.51	1655.61	1659.3	1674.3	1672.18	1672.2	1669.12	1667.56	1665.14	1654.97	1660.77	1665.13	1661.99	1667.89	1669.48
265.742004	1664.46	1670.04	1667.51	1637.86	1652.78	1652.34	1665.89	1666.79	1666.49	1669.67	1669.83	1668.86	1649.03	1660.21	1675.67	1675.55	1671.57	1670.78	1669.6	1649.67	1615.32	1656.59	1656.82	1661.3	1669.17	1667.73	1648.12	1671.88	1668.75	1668.87	1623.33	1650.05	1647.74	1656.37	1656.82	1655.95	1660.62	1672.62	1672.64	1671.42	1667.63	1668.47	1662.48	1656.43	1662.29	1664.7	1663.37	1667.3	1671.16
266.237000	1666.38	1669.06	1670.19	1635.21	1652.5	1653.13	1663.76	1665.29	1667.95	1669.91	1670.8	1668.39	1648.04	1659.06	1675.83	1674.12	1673.64	1669.2	1669.39	1649.66	1615.5	1656.8	1658.32	1658.63	1669.66	1664.49	1649.22	1669.62	1669.31	1667.8	1625.2	1648.28	1649.37	1659.55	1658.28	1657.49	1659.81	1671.92	1670.27	1674.21	1666.13	1666.8	1665.2	1656.38	1662.36	1664.13	1663.86	1668.77	1671
266.733002	1665.43	1668.02	1667.64	1634.73	1651.45	1652.17	1666.84	1662.35	1668.02	1668.92	1670.7	1670.55	1647.34	1661.29	1672.93	1674.44	1671.62	1668.88	1669.86	1648.42	1616.93	1657.68	1657.48	1660.08	1671.15	1665.75	1647.74	1670.57	1668.27	1669.38	1624.46	1645.72	1646.93	1658.52	1659	1657.99	1660.39	1671.79	1670.37	1671.28	1669.53	1666.94	1665.95	1655.6	1665.08	1662.98	1663.21	1666.6	1669.94
267.227997	1664.58	1666.11	1668.19	1637.26	1653.77	1650.24	1663.63	1663.48	1665.94	1668.91	1669.08	1668.24	1648.52	1659.72	1674.1	1674.58	1673.51	1669.32	1667.77	1647.48	1613.9	1655.66	1657.1	1660.17	1667.58	1666.18	1646.47	1671.07	1669.73	1667.38	1621.76	1647.1	1647.96	1658.5	1659.06	1655.19	1660.87	1673.78	1671.56	1672.74	1667.88	1669.52	1665.56	1655.26	1663.78	1662.86	1663.85	1667.38	1672.31
267.722992	1666.91	1667.74	1667.08	1636.23	1651.03	1651.94	1665	1666.2	1666.71	1668.69	1668.51	1667.97	1648.72	1658.64	1676.13	1673.58	1670.03	1669.95	1668.22	1647.59	1615.54	1657.88	1656.61	1660.5	1666.57	1667.63	1649.22	1668.25	1665.38	1667.58	1623.78	1646.1	1648.37	1659.36	1657.58	1655.52	1659.05	1671.88	1669.69	1671.64	1667.18	1668.17	1664.99	1655.85	1661.28	1665.84	1661.99	1668.87	1670.85
268.217987	1668.28	1668.61	1668.54	1635.78	1652.11	1652.55	1664.21	1663.13	1667.4	1669.01	1669.27	1669.28	1647.76	1658.57	1672.35	1673.2	1672.79	1669.35	1669.72	1648.5	1614.64	1655.21	1655.59	1661.01	1667.36	1665.61	1648.44	1670.68	1669.28	1667.52	1624.83	1646.35	1648.03	1658.43	1659.95	1656.19	1660.78	1670.75	1669.14	1669.81	1668.98	1667.52	1664.89	1654.26	1660.41	1662.53	1664.23	1666.37	1668.62
268.713013	1665.06	1668.43	1668.33	1636.9	1653.6	1652.16	1665	1662.67	1667.61	1668.43	1669.38	1669.22	1646.66	1659.11	1674.1	1674.71	1671.28	1668.03	1669.48	1647.99	1616.79	1656.03	1657.3	1659.13	1670.08	1664.56	1647	1670.54	1667.71	1666.71	1624.42	1646.24	1649.01	1660.15	1657.93	1657.38	1659.89	1671.08	1670.43	1672.29	1667	1668.09	1665.76	1656.59	1663.52	1663.14	1665.46	1667.58	1670.93
269.209015	1665.45	1667.09	1668.68	1636.16	1652.1	1651.05	1664.93	1661.25	1667.9	1670.33	1668.89	1667.75	1649.07	1657.18	1676.01	1675.14	1672.32	1667.75	1669.77	1646.3	1613.64	1658.55	1657.38	1659.61	1669.76	1667.6	1648.7	1668.81	1669.65	1669.67	1623.55	1647.6	1647.69	1659.35	1658.33	1656.16	1657.66	1673.59	1669.76	1669.26	1667.61	1667.62	1665.96	1655.31	1660.32	1664.8	1663.52	1670.13	1670.15
269.704010	1664.84	1668.67	1666.48	1635.41	1651.88	1652.79	1663.47	1663.33	1665.41	1668.7	1668.98	1668.83	1645.14	1660.81	1674.19	1673.25	1671.24	1669.55	1669.78	1648.48	1614.94	1657.13	1654.27	1659.32	1668.61	1666.17	1647.42	1669.73	1669.53	1668.8	1624.01	1649.1	1648.37	1658.08	1657.56	1656.65	1659.32	1671.52	1667.02	1671.54	1666.96	1668.55	1664.11	1654.18	1660.42	1663.18	1664.06	1667.6	1670
270.199005	1667.08	1665.09	1667.3	1635.38	1650.97	1652.7	1664.17	1662.81	1667.53	1668.48	1669.02	1666.42	1646.95	1659.25	1673.4	1671.83	1672.41	1670.11	1668.67	1649.07	1614.3	1655.18	1655.92	1659.6	1667.57	1666.72	1645.51	1668.81	1667.93	1667.12	1623.93	1648.2	1648.13	1656.93	1657.92	1653.97	1658.89	1670.95	1670.88	1671.99	1667.58	1667.78	1664.09	1656.21	1662.98	1663.91	1663.64	1668.12	1669.74
270.694000	1668.05	1665.96	1669.07	1636.23	1652.52	1652.95	1667.78	1664.95	1666	1668.51	1669.82	1670.17	1647.89	1659.05	1673.94	1673.71	1671.12	1668.67	1665.64	1648.65	1615.44	1657.9	1655.36	1659.38	1670.2	1665.05	1645.35	1668.89	1668.65	1665.99	1625.97	1645.87	1648.35	1658.16	1657.88	1655.71	1658.29	1671.15	1671.31	1670.95	1666.25	1667.38	1665.01	1654.02	1662.32	1662.93	1662.18	1668.01	1670.91
271.190002	1667.14	1665.18	1667.93	1638.09	1649.95	1651.8	1667.89	1663.31	1667.81	1669.82	1669.4	1666.1	1649.14	1659.41	1672.85	1673.31	1671.71	1667.93	1669.93	1648.06	1615.53	1656.45	1656.55	1661.36	1667.25	1665.3	1647.94	1670.66	1667.69	1668.66	1623.95	1649.4	1647.54	1658.08	1659.32	1655.65	1658.39	1672.03	1669.61	1670.91	1667.59	1668.89	1665.92	1655.64	1661.36	1661.44	1662.71	1667.19	1669.85
271.684998	1666.67	1668.29	1668.67	1637.3	1651.32	1650.56	1664.56	1662.78	1668.71	1668.86	1669.02	1669.63	1648.57	1658.85	1672.56	1673.59	1671.15	1668.25	1667.7	1649.63	1612.87	1656.22	1655.28	1660.52	1667.94	1665.68	1649.66	1671.12	1669.3	1666.44	1622	1647.6	1646.17	1659.91	1657.07	1657	1660.91	1670.87	1671.62	1670.76	1667.89	1666.77	1666.16	1656.11	1664.08	1665.32	1660.47	1665.26	1670.41
272.179993	1664.91	1668.21	1669.33	1637.71	1653.63	1653.85	1664.46	1662.99	1667.35	1668.04	1671.3	1669.89	1649.2	1659.45	1674.8	1674.34	1672.84	1669.92	1667.38	1650.07	1615.37	1657.3	1657.79	1660.13	1668.74	1665.84	1647.26	1670.42	1669.29	1666.81	1623.24	1648.45	1650.46	1658.19	1658.05	1656.62	1659.79	1672.04	1669.92	1669.58	1668.09	1668.85	1665.58	1656.16	1662.77	1664.63	1663.36	1668	1668.93
272.674988	1665.51	1668.49	1667.84	1637.47	1651.71	1652.9	1665.47	1664.51	1665.67	1667.74	1671.53	1669.33	1647.98	1658.29	1674.3	1672.36	1670.93	1667.9	1668.01	1648.59	1617.84	1656.6	1656.93	1660.51	1670.11	1666.74	1650.11	1670.22	1668.9	1667.25	1624.77	1648.62	1648.82	1659.09	1657.53	1657.29	1661.55	1672.47	1669.29	1672.77	1668.82	1668.74	1665.62	1657.08	1663.29	1663.88	1662.78	1667.49	1670.85
273.170013	1665.84	1668.72	1666.42	1638.28	1652.9	1653.41	1665.38	1662.11	1668.03	1668.02	1669.51	1668.4	1646.36	1659.38	1675.28	1674.03	1673.61	1668.32	1668.68	1648.57	1613.84	1657.35	1657.34	1659.96	1667.29	1667.42	1648.45	1672.11	1667.78	1668.27	1621.56	1649.93	1650.76	1659.35	1657.51	1657.63	1661.55	1672.57	1672.57	1673.41	1668.24	1667.97	1666.38	1657.13	1662.81	1665.9	1662.98	1668.05	1672.04
273.665985	1664.38	1666.76	1666.99	1637.4	1652.25	1652.49	1665.29	1662.81	1666.08	1667.74	1667.95	1666.73	1648.89	1657.79	1673.27	1671.57	1670.44	1669.12	1669.22	1648.81	1617.76	1656.21	1656.66	1661.07	1669.02	1666.97	1647.72	1670.97	1667.6	1667.64	1625.16	1647.85	1646.64	1658.65	1658.8	1653.52	1659.71	1671.34	1671.55	1671.67	1668.12	1668.11	1664.29	1654.49	1661.49	1664.56	1662.54	1667.49	1671.08
274.161011	1667.27	1669.29	1668.35	1637.12	1650.89	1653.4	1666.32	1664.74	1665.68	1669.26	1669.11	1669.19	1647.03	1658.87	1674.16	1673.7	1672.44	1670.05	1668.61	1647.82	1615.32	1657.7	1658.37	1660.31	1670.57	1666	1648.52	1671.43	1670.44	1668.3	1624.15	1648.87	1646.97	1659.37	1658.05	1656.85	1661.95	1672.19	1670.19	1670.34	1667.35	1667.98	1663.16	1654.62	1661.38	1664.84	1662.59	1667.56	1670.19
274.656006	1667.24	1666.52	1668.94	1637.22	1651.21	1650.32	1665.06	1663.92	1667.34	1668.85	1670.31	1669.65	1647.48	1658.95	1673.23	1672.98	1670.22	1668.57	1666.54	1646.14	1614.48	1656.39	1659	1661.12	1669.1	1666.48	1647.7	1668.42	1665.65	1669.34	1622.78	1647.19	1647.78	1658.41	1658.04	1654.13	1660.3	1670.69	1670.56	1670.76	1667.06	1667.54	1664.59	1654.7	1661.58	1662.93	1663.37	1667.47	1669.76
275.151001	1666.73	1668.98	1669.45	1636.55	1653.66	1651.98	1665.34	1662.8	1665.91	1667.07	1671.07	1669.67	1649.93	1659.16	1672.87	1670.42	1672.11	1669.15	1668.3	1650.17	1614.88	1657.28	1658.7	1661.03	1670.34	1666.93	1647.96	1671.48	1669.44	1668.76	1622.92	1649.62	1649.91	1659.48	1659.43	1655.37	1660.45	1672.47	1669.87	1671.55	1670.52	1668.46	1666.5	1656.3	1662.55	1662.47	1662.5	1668.28	1668.37
275.645996	1666.37	1668.56	1669.75	1636.33	1650.82	1650.87	1665.07	1664.46	1665.84	1668.48	1667.21	1668.47	1646.38	1657.14	1672.28	1673.5	1671.54	1669.62	1667.61	1647.32	1614.12	1656.59	1657.21	1659.32	1669.26	1665.64	1647.58	1668.74	1668.64	1666.59	1625.14	1645.38	1648.77	1657.05	1656.48	1654.49	1657.99	1672.88	1668.34	1671.19	1668.34	1667.76	1663.02	1654.23	1662.31	1662.22	1664.67	1667.32	1668.72
276.140991	1667.46	1669.46	1667.74	1637.94	1652.28	1651.07	1665.45	1661.42	1667.18	1669.22	1669.06	1667.49	1648.59	1658.74	1676.02	1672.56	1671.71	1667.91	1667.51	1647.32	1614.64	1654.37	1656.12	1659.1	1668.47	1666.59	1647.91	1670.69	1667.59	1665.61	1623.45	1650.12	1646.72	1658.2	1658.37	1656.44	1660.28	1671.27	1671.44	1672.6	1668.45	1666.25	1664.43	1656.82	1661.13	1664.73	1666.03	1668.7	1671.92
276.636993	1665.18	1667.13	1666	1636.05	1649.05	1650.96	1663.7	1664.42	1664.72	1668.65	1667.62	1666.3	1647.77	1660.11	1673.94	1673.66	1670.25	1668.62	1669.64	1649.47	1614.59	1655.43	1654.88	1658	1666.77	1665.39	1648.91	1669.43	1666.69	1669.35	1623.98	1645.91	1646.93	1658.43	1659.8	1656.55	1659.59	1672.01	1669.99	1671.66	1665.76	1666.02	1665.84	1654.67	1661.54	1663.37	1666.87	1666.61	1669.18
277.131989	1667.39	1666.64	1666.87	1637.39	1651.13	1651.12	1664.36	1663.27	1667.79	1667.84	1669.67	1667.67	1648.99	1659.53	1673.97	1673.6	1673.03	1667.41	1667.39	1649.95	1616.4	1657.55	1657.42	1659.63	1669.02	1667.41	1652.52	1668.47	1668.26	1667.56	1624.21	1647.99	1648.51	1658.56	1658.29	1654.15	1659.71	1673.44	1672.59	1672.89	1668.02	1668	1666.72	1655.15	1663.92	1663.37	1667.32	1667.25	1670.03
277.627014	1664.27	1667.92	1667.53	1636.42	1651.01	1649.74	1664.97	1664.22	1664.77	1668.84	1668.06	1668.12	1646.1	1658.78	1673.72	1672.11	1670.97	1667.29	1668.41	1647.47	1613.5	1652.69	1655.91	1660.43	1667.51	1665.7	1652.17	1669.82	1667.53	1669.63	1622.3	1647.33	1648.14	1657.2	1656.89	1657.81	1660.95	1672	1670.05	1671.61	1666.52	1666.76	1664.33	1655.06	1662.15	1664.18	1666.36	1667.51	1668.55
278.122009	1667.19	1667.61	1667.58	1636.38	1651.02	1651.68	1664.6	1665.11	1664.42	1667	1667.41	1667.64	1649.31	1659.71	1673.62	1674.04	1670.71	1669.54	1666.86	1645.83	1613.99	1655.69	1654.65	1657.99	1668.3	1665.86	1651.73	1669.39	1668.49	1665.15	1621.37	1646.66	1647.09	1658.64	1655.9	1654.56	1658.87	1671.05	1670.94	1672.05	1666.1	1667.17	1664.3	1652.16	1661.89	1663.31	1667.62	1667.92	1671.33
278.618011	1665.94	1669.1	1666.62	1635.21	1651.23	1651.36	1663.93	1661.23	1668.03	1667.08	1667.79	1667.82	1647.2	1660.8	1672.41	1672.66	1670.5	1669.95	1666.61	1647.37	1614.48	1655.65	1656.39	1660.77	1669.19	1665.53	1652.56	1668.62	1668.52	1667.83	1622.38	1648.43	1647.54	1658.54	1658.33	1655.44	1659.42	1672.66	1668.74	1673.61	1666.25	1667.45	1665.94	1654.6	1662.04	1663.33	1666.14	1667.54	1671.69
279.113007	1663.98	1666.84	1666.38	1635.57	1651.67	1653.73	1666.01	1663.19	1664.96	1666.85	1668.53	1666.96	1647.68	1658.92	1674.07	1671.78	1671.53	1669.98	1666.75	1647.51	1614.95	1656.04	1655.44	1657.95	1668.25	1664.45	1652.35	1668.7	1668.05	1667.65	1621.86	1647.14	1647.06	1658.96	1658.64	1655.87	1660.05	1672.14	1670.2	1671.94	1667.9	1668.24	1664.98	1654.38	1662.16	1664.62	1665.03	1668.02	1669.75
279.608002	1666.84	1667.3	1668.97	1637.6	1653.34	1651.66	1664.03	1662.56	1668.31	1668.53	1668.77	1669.58	1648.31	1658.54	1672.23	1674.14	1670.25	1670	1668.98	1648.11	1615.91	1655.69	1656.4	1657.86	1667.78	1663.6	1650.87	1668.87	1665.8	1666.71	1622.32	1649	1649.04	1658.88	1657.68	1655.2	1659.65	1673.22	1670.54	1674.49	1667.34	1667.97	1665.22	1655.01	1661.1	1662.25	1666.66	1667.63	1669.83
280.102997	1667.29	1669.42	1668.58	1636.32	1652.45	1652.35	1667.32	1662.06	1668.04	1667.51	1669.6	1668.34	1645.91	1660.03	1675.15	1672.07	1672.01	1667.36	1667.69	1647.41	1615.98	1654.21	1658.22	1658.51	1668.39	1664.85	1650.48	1669.62	1665.25	1666.64	1624.75	1648.3	1649.66	1656.03	1658.43	1656.13	1659.38	1671.06	1671.69	1672.57	1669.48	1666.76	1664.6	1653.78	1660.59	1661.3	1663.08	1668.58	1669.81
280.597992	1664.85	1666.93	1666.79	1637.26	1652.63	1652.98	1664.49	1664.38	1667.5	1666.89	1669.2	1667.29	1647.61	1659.21	1674.16	1675.02	1672.41	1667.62	1667.66	1646.93	1615.23	1656.06	1657.17	1659.84	1668	1664.41	1650.16	1671.24	1666.22	1668.93	1623.93	1648.46	1646.98	1656.13	1658.63	1656.02	1658.45	1673.36	1671.02	1671.15	1665.65	1666.14	1663.77	1655.95	1660.82	1663.6	1666.6	1666.6	1670.88
281.093994	1666.31	1668.23	1667.59	1636.9	1651.34	1651.08	1666.01	1663.87	1667	1670.82	1670.82	1669.23	1646.47	1659.33	1673.66	1673.66	1670.96	1667.34	1668.1	1649.96	1612.47	1653.75	1655.97	1659.76	1666.75	1666.32	1648.37	1669.74	1667.13	1667.24	1622.37	1647.97	1648.18	1658.26	1659.32	1655.32	1658.6	1672.1	1670.82	1672.72	1668.04	1667.1	1664.85	1656.53	1663.18	1664.14	1666.71	1668.51	1668.73
281.588989	1664.75	1665.64	1665.97	1636.88	1651.73	1651.73	1663.95	1663.49	1666.16	1666.03	1667.42	1666.24	1646	1658.03	1673.1	1671.97	1670.96	1668.11	1666.41	1649.43	1614.49	1654.95	1655.59	1659.92	1666.77	1665.41	1649.73	1668.71	1669.4	1667.15	1622.37	1647.3	1646.33	1657.89	1656.95	1652.65	1657.81	1669.96	1670.58	1670.17	1666.7	1666.39	1663.9	1652.39	1661.34	1662.05	1664.66	1666.07	1668.51
282.084015	1664.91	1668.19	1668.44	1635.23	1651.14	1652.49	1665.6	1660.03	1668.06	1666.5	1669.17	1665.95	1647.91	1656.91	1672.76	1673.45	1671.07	1667.52	1667.09	1649.09	1614.5	1656.47	1655.23	1660.17	1669.79	1663.43	1647.17	1669.93	1667.35	1667.22	1622.76	1647.13	1648.64	1659.38	1657.09	1655.68	1658.45	1669.94	1670.38	1670.73	1667.87	1665.81	1665.46	1655.84	1660.65	1662.84	1665.38	1669.75	1671.55
282.579010	1663.57	1666.57	1666.75	1635.61	1651.47	1650.75	1664.93	1660.16	1664.88	1667.88	1671.01	1668.91	1647.18	1658.23	1673.77	1675.16	1671.29	1667.67	1667.25	1647.33	1614.73	1655.54	1656.5	1660.37	1670.83	1665.55	1648.8	1669.13	1668.64	1666.92	1623.83	1649.82	1647.84	1658.26	1658.14	1655.21	1660.54	1671.99	1671	1670.66	1666.44	1666.61	1665.72	1656.69	1662.74	1661.54	1664.22	1667.42	1669.92
283.074005	1662.59	1665.83	1668.28	1635.93	1650.11	1650.75	1664.7	1662.94	1666.98	1668.22	1670.49	1668.63	1647.94	1659.14	1674	1672.55	1669.51	1668.33	1667.86	1648.33	1614.32	1654.9	1653.8	1657.49	1668.03	1664.96	1647.92	1669.4	1666.97	1666.11	1623.33	1648.55	1649.61	1658.44	1659.77	1655.87	1660.84	1671.9	1669.02	1670.64	1669.08	1666.24	1666.32	1654.21	1662.29	1663.44	1663.33	1667.08	1668.68
283.570007	1665.52	1667.74	1666.61	1635.3	1649.43	1651.54	1664.25	1664.38	1666.14	1668.16	1669.41	1667.53	1646.8	1657.16	1671.27	1670.83	1671.6	1667.1	1666	1646.59	1615.55	1655.64	1658.06	1659.73	1667.73	1664.71	1651.97	1669.6	1668.64	1667.04	1622.97	1648.51	1649.27	1659.28	1657.98	1655.52	1661.83	1670.62	1669.85	1670.53	1666.3	1666.88	1663.93	1655.28	1662.45	1664.73	1665.87	1666.14	1670.93
284.065002	1664.29	1668.49	1665.95	1636.42	1651.37	1651.62	1664.39	1662.97	1665.63	1668.94	1669.15	1666.01	1648.48	1657.39	1671.93	1673.15	1671.64	1668.42	1669.16	1649.59	1614.69	1658.11	1654.15	1659.73	1668.53	1667.23	1650.18	1671.4	1667.43	1667.47	1623.03	1647.68	1647.65	1659.78	1656.2	1654.71	1658.41	1673.03	1669.74	1668.97	1667.88	1669.08	1664.56	1653.62	1662.63	1662.81	1663.37	1666.12	1668.54
284.559998	1664.83	1667.09	1666.4	1637.59	1652.14	1651.34	1662.78	1660.81	1665.5	1665.79	1669.16	1666.08	1647.78	1659.4	1672.57	1671.79	1672.33	1667.21	1667.28	1649.05	1615.92	1655.24	1655.29	1659.93	1667.81	1666.51	1649.59	1669.98	1667.88	1668.9	1624.53	1647.48	1648.74	1657.52	1657.71	1657.45	1659.95	1672.28	1669.83	1670.07	1665.75	1667.61	1665.95	1653.56	1661.74	1664.4	1662.56	1667.26	1667.68
285.054993	1664.35	1667.31	1667.12	1636.82	1649.88	1650.54	1663.82	1660.34	1666.65	1666.24	1667.84	1667.11	1644.93	1657.9	1672.93	1670.49	1670.51	1667.6	1667.33	1645.7	1615.65	1658.54	1656.74	1657.84	1668.78	1665.08	1647.84	1668.95	1667.89	1666.89	1623.19	1646.56	1647.49	1658.75	1658.17	1655.33	1658.53	1670.5	1669.22	1672.01	1668.02	1668.88	1664.02	1654.42	1660.76	1662.98	1663.69	1666.9	1667.52
285.549988	1669.27	1666.7	1667.85	1634.8	1651.4	1651.13	1665.51	1662.8	1668.53	1669.12	1670.63	1669.15	1646.93	1659.28	1672.44	1673.67	1672.12	1668.01	1667.09	1647.9	1614.18	1655.76	1656.63	1660.12	1667.85	1665.57	1647.95	1667.9	1668.94	1667.51	1623.58	1645.66	1647.88	1657.01	1658.26	1655.15	1660.21	1672.4	1668.97	1670.59	1666.15	1667.34	1663.73	1656.1	1660.63	1664.38	1663.05	1667.91	1670.49
286.045990	1665.37	1667.4	1668.27	1636.05	1653.87	1650.44	1663.07	1661.78	1667.32	1667.26	1669.46	1668.02	1646.83	1658.59	1672.72	1674.99	1671.8	1668.57	1668.18	1647.67	1613.67	1656.61	1654.29	1658.11	1666.55	1666.27	1647.83	1668.31	1668.3	1668.05	1622.56	1647.66	1648.85	1657.76	1656.44	1656.92	1659.55	1671.04	1669.81	1668.92	1666.23	1665.32	1663.52	1654.27	1662.08	1662.43	1662.5	1667.12	1671.46
286.540985	1665.94	1666.72	1668.33	1637.4	1652.02	1651.73	1665.5	1661.93	1667.14	1666.28	1669.14	1667.36	1647.12	1659.51	1674.24	1671.42	1669.55	1668.41	1668.84	1645.98	1616.8	1656.54	1655.47	1659.49	1669.52	1666.42	1648.04	1668.83	1666.53	1668.05	1622.08	1647.21	1647.53	1659.49	1657.61	1656.14	1660.11	1669.96	1669.57	1670.13	1666.72	1668.79	1665.04	1656.05	1659.73	1662.63	1663.16	1667.26	1669.35
287.036011	1663.94	1668.55	1665.15	1636.79	1651.69	1652.46	1665.52	1662.66	1667.94	1668.89	1667.64	1667.28	1645.93	1659.23	1675.86	1673.78	1668.89	1667.89	1668	1647.41	1614.48	1655.17	1657.7	1659.77	1668.6	1663.77	1649.79	1668.93	1668.08	1669.06	1623.52	1647.91	1648.91	1657.92	1659.87	1656.11	1659.69	1674.11	1671.3	1670.42	1666.56	1667.7	1664.94	1656.95	1663.58	1663.11	1665.15	1666.53	1671.05
287.531006	1664.76	1665.85	1664.66	1637.84	1651.9	1652.73	1665.63	1664.57	1666.82	1669.21	1666.7	1666.92	1647.65	1657.79	1672.31	1672.69	1670.21	1668.74	1666.81	1649.85	1614.46	1654.76	1655.63	1659.06	1664.86	1664.26	1649.15	1670.12	1665.64	1667.22	1623.41	1647.41	1647.1	1657.72	1659.08	1653.72	1659.06	1671.09	1669.8	1669.95	1665.69	1666.74	1666.23	1656.72	1661.15	1664.15	1662.53	1666.46	1669.32
288.027008	1665.09	1668.08	1668.39	1638.8	1652.07	1650.5	1665.55	1664.43	1665.23	1668.09	1668.9	1667.89	1645.67	1657.38	1673.57	1672.68	1670.96	1665.62	1668.33	1648.19	1614.91	1655.07	1654.22	1659.81	1666.51	1664.87	1645.54	1670.1	1668.23	1667.74	1623.14	1647.82	1647.59	1657.84	1657.68	1654.58	1659.18	1671.92	1671.44	1668.8	1666.9	1665.3	1664.7	1656	1661.55	1664.65	1662.34	1666.34	1670.17
288.522003	1665.69	1664.49	1666.96	1634.67	1652.23	1650.77	1663.63	1663.08	1665.87	1667.54	1668.23	1668.91	1648.02	1660.21	1674.05	1670.15	1670.88	1666.05	1667.6	1648.44	1612.21	1656.4	1654.91	1660.53	1668.8	1665.62	1648.8	1670.89	1668.27	1666.6	1622.79	1647.79	1648.1	1658.2	1659.04	1656.58	1661.7	1671.78	1670.22	1669.98	1667.28	1666.4	1664.9	1654.63	1660.4	1663.59	1665.69	1668.89	1669.82
289.016998	1665.74	1665.73	1666.46	1636.28	1650.59	1651.97	1664.87	1663.77	1665.59	1668.46	1667.39	1665.78	1647.26	1658.08	1673.53	1673.55	1672.93	1668.58	1668.89	1649.4	1614.88	1655.9	1655.21	1659.19	1668.43	1663.84	1650.6	1671.18	1666.68	1668.59	1622.49	1647.69	1647.37	1656.93	1658.02	1656.99	1660.24	1671.19	1669.98	1670.05	1667.16	1667.35	1665.18	1655.38	1661.61	1661.32	1663.13	1668.42	1670.05
289.511993	1664.8	1667.26	1667.9	1634.26	1652.62	1650.64	1661.94	1663.37	1665.75	1665.34	1669.74	1666.91	1648.28	1658.7	1674.26	1671.08	1670.81	1666.99	1666.41	1648.85	1613.75	1657.43	1655.15	1659.06	1669.32	1666.8	1647.57	1668.42	1667.32	1666.88	1621.81	1647.94	1648.21	1658.25	1656.43	1655.53	1659.18	1670.43	1668.72	1670.65	1666.41	1664.05	1663.48	1653.66	1661.28	1661.35	1664.06	1665.02	1669.05
290.006989	1665.38	1667.6	1667.13	1636.14	1653.24	1652.27	1662.63	1662.78	1666.11	1666.28	1670.3	1667.88	1647.41	1657.51	1671.93	1671.55	1671.27	1666.23	1669.11	1646.85	1614.76	1655.7	1655.35	1659.41	1667.14	1664.98	1647.88	1668.27	1665.43	1667.22	1623.17	1648.36	1648.51	1657.27	1655.12	1656.02	1661.45	1671.37	1670.05	1668.88	1667.88	1666.73	1663.05	1654.19	1662.06	1663.23	1663.52	1668.45	1667.78
290.502991	1666.47	1665.97	1664.66	1637.33	1653.26	1653.46	1664.36	1662.95	1666.02	1666.98	1668.91	1667.14	1647.16	1660.33	1673.38	1672.44	1671.27	1668.75	1668.33	1648.93	1617.07	1656.43	1655.15	1659.58	1668.39	1667.98	1646.3	1669.02	1666.79	1666.44	1621.85	1648.65	1648.36	1657.78	1659.15	1655.68	1659.15	1672.16	1669.92	1670.07	1665.52	1669.35	1665.35	1653.84	1663.9	1662.62	1665.23	1667.76	1669.17
290.997986	1665.37	1664.25	1667.79	1636.56	1650.81	1651.93	1665.97	1663	1665.62	1667.32	1671.54	1667.08	1646.68	1659.77	1674.14	1672.75	1670.38	1668.28	1666.78	1647.97	1614.54	1656.59	1654.52	1660.57	1666.29	1666.57	1646.65	1668.68	1667.52	1667.68	1624.86	1646.22	1648.39	1658.61	1658.89	1656.93	1661	1675.36	1669.67	1672.67	1667.31	1666.43	1666.02	1656.06	1661.06	1663.29	1666.4	1667.1	1670.29
291.493011	1664.11	1666.65	1667.4	1637.22	1651.44	1653	1662.75	1662.23	1666.35	1668.43	1669.01	1666.95	1645.73	1657.26	1672.47	1672.13	1672.15	1668.07	1666.77	1647.49	1613.77	1655.44	1656.02	1657.9	1667.01	1665.68	1646.26	1667.13	1668.48	1667.79	1624.21	1648.34	1647.85	1657.51	1657.29	1654.32	1658.63	1670.33	1668.66	1669.89	1666.78	1667.41	1665.44	1654.9	1661.98	1664.13	1662.56	1667.83	1668.38
291.988007	1665.46	1665.81	1666.32	1636.46	1651.04	1650.42	1661.69	1662.42	1664.45	1669.05	1667.98	1665.25	1647.05	1658.38	1672.26	1672.52	1671.9	1667.02	1666.82	1646.9	1616.42	1654.23	1655.35	1659.07	1667.76	1665.8	1647.87	1666.93	1667.3	1667.33	1624.39	1648.8	1646.58	1658.62	1657.05	1654.04	1657.84	1670.85	1667.76	1670.52	1667.07	1666.07	1663.98	1656.15	1661.23	1662.69	1664.77	1667.69	1670.24
292.483002	1664.77	1665.66	1667.27	1635.77	1652.53	1650.26	1664.3	1663.19	1666.94	1668.73	1668.93	1667.42	1648.26	1657.18	1672.89	1671.95	1670.84	1666.74	1669.43	1646.76	1616.53	1654.76	1655.98	1658.47	1666.63	1666.07	1649.55	1669.74	1668.08	1668.49	1624.84	1648.33	1647.14	1658	1657.04	1657.09	1659.6	1671.41	1668.56	1670.91	1665.72	1667.05	1664.36	1655.83	1661.74	1661.22	1663.55	1666.88	1670
292.979004	1665.61	1665.84	1668.53	1636.46	1651.45	1653.18	1663.66	1664.04	1667.15	1668.15	1668.56	1668.25	1646.97	1658.44	1671.49	1674.84	1669.96	1667.44	1668.88	1647.82	1616.8	1652.92	1656.46	1659.98	1666.23	1664.92	1647.34	1669.23	1666.2	1666.48	1623.02	1647.48	1647.79	1659.82	1658.09	1656.95	1661.43	1671.86	1667.34	1670.9	1667.5	1664.9	1663.49	1653.9	1662.27	1664.94	1663.03	1666.47	1670.14
293.473999	1665.31	1668.08	1666.16	1634.66	1653.05	1650.64	1664.1	1663.47	1664.52	1667.24	1667.74	1668.81	1647.5	1658.33	1672.15	1671.84	1672.17	1668.23	1668.09	1650.13	1615.66	1654.89	1655.04	1660.03	1665.91	1668.01	1643.87	1668.05	1665.59	1668.01	1624.67	1647.01	1647	1659.08	1659.16	1653.74	1659.68	1672.33	1668.49	1671.22	1667.35	1667.65	1664.84	1655.81	1661.11	1662.85	1659.29	1666.71	1672.85
293.968994	1663.31	1664.48	1666.94	1635.66	1651.37	1651.59	1663.53	1663.96	1664.23	1666.2	1668.94	1667.8	1646.73	1657.64	1673.18	1671.3	1669.25	1666.95	1667.23	1648.89	1616	1654.81	1656.14	1661.23	1669.45	1664.92	1648.7	1669.14	1666.97	1667.73	1624.92	1648.47	1649.27	1657.56	1657.12	1655.13	1657.06	1669.74	1669.14	1671.52	1666.85	1666.34	1663.7	1654.76	1659.68	1662.09	1662.93	1668.44	1669.1
294.463989	1666.73	1667.44	1667.78	1636.8	1653.16	1651.23	1662.97	1662.27	1666.29	1667.1	1668.91	1667.61	1647.11	1656.97	1672.53	1671.88	1673.21	1669.96	1667.28	1649.91	1616.6	1654.12	1655.28	1657.04	1665.63	1665.58	1648.07	1668.52	1668.47	1665	1623.89	1647.63	1647.59	1657.04	1658.99	1654.44	1659.77	1670.62	1667.11	1669.54	1666.52	1667.68	1663.67	1656.35	1659.51	1662.95	1663.76	1667.23	1671.63
294.959015	1665.49	1665.89	1665.43	1636.09	1651.41	1650.46	1664.02	1662.28	1665.56	1667.82	1668.73	1670.26	1648.92	1657.65	1672.33	1671.89	1672.5	1666.73	1666.15	1648.37	1614.9	1656.73	1656.52	1660.93	1667.19	1665.39	1648.31	1668.3	1666.14	1668.5	1620.66	1648.14	1646.3	1661.07	1658.44	1654.24	1658.44	1672.09	1669.88	1670.54	1666.38	1665.8	1662.43	1654.58	1659.89	1662.84	1664.44	1667.72	1669.18
295.454987	1666.89	1664.91	1667.8	1635.93	1653.73	1652.32	1663.87	1662.35	1666.95	1669.49	1669.06	1668.22	1646.64	1657.9	1674.87	1671.3	1670.5	1669.74	1667.98	1648.54	1613.22	1655.2	1656.12	1659.65	1668.65	1665.18	1648.7	1668.1	1669.07	1666.6	1623.31	1646.85	1647.74	1659.75	1657.1	1655.47	1658.12	1672.09	1670.83	1670.85	1665.62	1664.64	1664.55	1654.92	1660.89	1664.75	1664.19	1666.22	1670.32
295.950012	1666.54	1666.88	1667.83	1635.14	1651.01	1650.42	1664.39	1662.64	1667.4	1669.12	1669.14	1667.65	1648.15	1659.03	1671.76	1673.99	1670.47	1667.1	1668.66	1647.22	1613.51	1655.35	1655.53	1658.89	1668.64	1665.75	1647.74	1670.03	1667.93	1666.48	1622.31	1646.48	1647.69	1656.55	1657.27	1654.81	1658.32	1669.38	1669.67	1671.16	1667.89	1666.06	1664.86	1655.74	1661.5	1661.09	1662.41	1666.84	1670.26
296.445007	1664.81	1667.12	1666.65	1636.43	1651.66	1650.65	1665.55	1662.16	1665.27	1667.81	1669.88	1667.11	1647.35	1659.46	1673.71	1671	1670.16	1669.88	1667.27	1648.34	1615.49	1654.73	1655.02	1659.84	1668.45	1666.07	1648.4	1668.88	1665.98	1667.5	1624.34	1647.09	1647.28	1656.83	1658.81	1654.3	1659.15	1668.4	1670.28	1670.19	1665.26	1665.7	1665.93	1654.94	1660.91	1661.71	1663.2	1667.27	1669.65
296.940002	1662.85	1665.61	1669.19	1635.27	1651.63	1650.88	1664.74	1663.55	1667.25	1667.29	1667.33	1668	1646.78	1658.23	1671.37	1671.61	1672.38	1667.58	1665.69	1650.64	1614.27	1656.23	1654.81	1658.83	1667.2	1663.75	1646.84	1670.96	1666.82	1665.6	1622.57	1647.64	1648.09	1659.31	1659.22	1655.8	1657.54	1671.87	1671.21	1668.48	1666.11	1664.43	1664.94	1654.5	1661.74	1663.69	1662.33	1666.47	1668
297.434998	1666.45	1664.93	1666.25	1638.69	1652.2	1650.44	1664.31	1663.52	1665.58	1667.27	1666.08	1666.94	1646.53	1657.66	1672.49	1670.44	1672.41	1667.98	1667.28	1646.46	1614.45	1654.68	1656.38	1657.37	1665.33	1665.84	1648.63	1670.18	1667.08	1668.38	1621.5	1647.09	1648.67	1658.2	1656.38	1656.38	1660.81	1670.28	1671.1	1671.07	1666.1	1665.34	1662.43	1654.59	1661.63	1662.5	1663.44	1668.05	1668.93
297.931000	1664.29	1664.14	1667.21	1635.59	1650.26	1651.28	1664.95	1661.76	1666.04	1666.84	1666.3	1665.07	1648.57	1658	1670.04	1672.48	1669.9	1668.26	1667.83	1647.96	1615.26	1655.97	1656.88	1659.83	1666.81	1666.17	1647.05	1668.85	1666.7	1668.53	1623.32	1646.72	1647.42	1657.22	1658.62	1655.82	1658.85	1669.01	1670.15	1668.21	1665.88	1665.98	1664.49	1653.88	1661.83	1662.16	1663.57	1666.24	1669.98
298.425995	1663.97	1665.47	1667.14	1636.04	1652.47	1652.2	1664.81	1662.78	1665.6	1666.72	1666.86	1666.19	1649.09	1658.97	1671.46	1674.28	1670.85	1667.19	1668.62	1647.09	1615.82	1655.64	1656.07	1660.11	1667.55	1666.92	1647.87	1667.14	1667.73	1668.68	1622.96	1647.31	1647.58	1658.82	1657.34	1656.03	1660.45	1673.22	1670.55	1670.18	1666.97	1667.05	1663.35	1653.51	1661.87	1662.59	1662.52	1668.42	1668.27
298.920990	1663.21	1667.31	1665.84	1636.24	1650.92	1650.61	1661.97	1663.46	1668.63	1668.1	1668.16	1665.54	1646.79	1659.41	1670.75	1673.25	1670.05	1666.93	1667.97	1648.56	1613.01	1655.75	1657.13	1658.34	1668.43	1665.45	1648.2	1668.46	1666.83	1666.37	1624.04	1647.88	1648.11	1657.34	1657.46	1656.44	1657.41	1670.59	1666.9	1669.5	1666.18	1666.49	1666.24	1657.92	1659.53	1662.95	1661.45	1667.97	1669.32
299.415985	1667.08	1664.17	1666.08	1637.41	1650.59	1651.62	1663.47	1662.29	1667.57	1667.7	1667.58	1666.35	1646.87	1656.85	1672.12	1672.49	1670.59	1668.07	1666.58	1648.32	1615.34	1655.45	1655.73	1657.49	1666.8	1665.63	1649.7	1669.93	1665.53	1667.94	1623.6	1646.13	1647.7	1658.58	1656.49	1655.49	1657.77	1671.85	1667.9	1671.8	1665.41	1668.14	1664.15	1653.66	1660	1663.39	1662.4	1668.34	1670.16
299.911987	1664.81	1665.78	1667.33	1637.22	1653.13	1650.29	1662.89	1661.73	1665.47	1667.91	1667.8	1666.61	1646.23	1657.44	1673.55	1671.53	1670.26	1668.06	1667.58	1648.53	1614.64	1655.23	1656.23	1658.84	1665.91	1665.53	1647.71	1667.32	1666.65	1666.88	1621.87	1648.27	1647.27	1658.36	1658.01	1657.42	1658.92	1672.7	1669.86	1669.52	1665.83	1666.71	1665.3	1654.81	1662.14	1661.14	1662.66	1666.07	1670.62
300.407013	1665.24	1666.32	1667.34	1634.89	1651.99	1653.24	1662.45	1660.36	1663.97	1665.91	1668.12	1667.33	1646.76	1659.21	1673.97	1672.11	1670.02	1668.78	1669.08	1648.18	1613.65	1656.21	1654.15	1657.65	1666.65	1664.98	1648.44	1667.5	1666.61	1666.95	1619.06	1646.12	1646.67	1659.52	1656.59	1653.81	1658.69	1670.68	1668.12	1667.3	1665.39	1665.51	1663.15	1654.73	1660.9	1660.27	1663.83	1666.17	1667.73
300.902008	1664.22	1665.78	1665.68	1637	1650.55	1649.08	1663.17	1662.7	1665.79	1666.46	1667.54	1667.64	1647.93	1659.07	1671.92	1670.33	1671	1670.06	1666.3	1648.13	1614.46	1656.3	1656.41	1659.18	1667.19	1663.63	1646.51	1668.15	1667.97	1665.54	1622.5	1647.06	1649.21	1659.72	1657.85	1654.98	1659.05	1671.32	1667.67	1668.91	1668.87	1667.95	1664.89	1653.8	1661.06	1663.8	1661.8	1665.57	1670.17
301.397003	1663.53	1666.82	1667.71	1635.6	1651.56	1652.17	1665.16	1661	1665.6	1667.46	1668.71	1667.46	1647.26	1658.77	1672.78	1672.04	1670.02	1667.27	1666.51	1647.98	1613.52	1654.51	1656.95	1659.23	1668.44	1665.55	1647.64	1668.81	1665.79	1668.56	1621.48	1646.76	1646.86	1659	1657.4	1652.65	1657.53	1669.71	1670.29	1670.45	1666.13	1665.5	1665.24	1654.23	1660.09	1662.72	1662.76	1665.41	1670.05
301.891998	1663.94	1665.53	1667.01	1634.94	1649.18	1649.62	1664.16	1662.15	1667.01	1668.23	1666.54	1666.43	1645.42	1659.5	1673.28	1673.26	1670.96	1668.48	1666.67	1650.29	1615.3	1657.1	1655.68	1659.4	1665.57	1663.83	1645.91	1670.28	1666.04	1668.19	1621.95	1647.19	1646.96	1658.91	1657.39	1655.67	1658.97	1670.78	1668.46	1669.1	1667.41	1667.05	1663.92	1655.22	1660.97	1664.8	1662.58	1668.31	1669.05
302.388000	1665.9	1666.76	1666.64	1636.09	1651.97	1650.21	1664.38	1662.76	1667.15	1668.93	1669.31	1665.9	1648.57	1658.84	1672.56	1674.08	1672.17	1668.32	1666.76	1647.85	1614.01	1654.89	1655.06	1657.59	1666.09	1663.92	1647.35	1669.14	1667.77	1666.94	1623.14	1647.2	1647.77	1657.61	1659.16	1654.9	1658.58	1670.62	1668.67	1671.68	1666.29	1668.07	1665.09	1656.22	1661.65	1660.97	1663.59	1666.59	1667.6
302.882996	1664.91	1664.79	1666.96	1636.26	1650.37	1649.57	1664.96	1661.22	1665.66	1668.21	1668.68	1665.73	1646.48	1657.06	1674	1671.49	1671.4	1668.1	1667.87	1648.18	1616.57	1655.07	1656.52	1659.27	1666.7	1663.35	1647.12	1669.4	1666.9	1666.03	1623.73	1645.71	1646.46	1657.3	1658.55	1654.57	1658.29	1670	1668.85	1668.72	1664.62	1664.92	1663.72	1653.61	1660.39	1661.5	1662.92	1666.84	1669.42
303.377991	1664.65	1666.35	1666.79	1635.11	1652.21	1651.3	1662.78	1662.66	1667.73	1667.34	1668.3	1666.28	1648.85	1659.1	1672.35	1671.98	1671.13	1667.24	1666.85	1647.31	1616.77	1654.14	1655.44	1657.33	1668.28	1664.84	1649.29	1669.79	1668.84	1667.25	1624.75	1647.71	1648.06	1657.26	1658.19	1655.12	1657.02	1671.51	1671.34	1670.51	1665.48	1667.72	1663.58	1656.18	1662.02	1660.95	1662.14	1668.04	1670.87
303.872986	1663.18	1664.26	1666.3	1636.65	1653.32	1651.32	1664.42	1661.81	1665.23	1668.24	1668.06	1667.25	1647.56	1658.08	1671.42	1674.63	1671.61	1665.23	1666.99	1648.7	1615.14	1656.23	1656.23	1659.7	1667.64	1663.87	1650.1	1668.78	1667.56	1668.29	1622.3	1648.47	1647.35	1658.48	1658	1658.73	1659.44	1671.35	1669.89	1671.63	1666.83	1665.82	1663.82	1656.03	1659.98	1659.92	1662.34	1668.64	1668.81
304.368011	1665.47	1666.69	1667.81	1635.6	1652.41	1651.61	1663.89	1661.41	1664.42	1667.43	1668.79	1666.5	1646.27	1659.21	1674.02	1671.34	1671.59	1668.71	1668.58	1649.43	1616.91	1655.63	1656.05	1661.93	1667.96	1664.18	1646.47	1668.93	1667.32	1668.65	1622.05	1649.32	1647.78	1657.1	1656.2	1655.6	1659.41	1670.37	1668.66	1668.77	1665.42	1664.94	1664.78	1654.92	1660.83	1662.73	1662.74	1665.22	1670.59
304.864014	1664.27	1666.2	1668.03	1637.43	1652.32	1651.34	1662.87	1660.79	1666.71	1667.14	1668.67	1667.81	1646.84	1657.56	1672.55	1672.8	1668.44	1668.87	1667.94	1647.91	1613.38	1653.93	1656.45	1657.76	1665.81	1665.1	1648.49	1669.84	1665.53	1666.51	1622.33	1646.17	1648.09	1658.36	1656.24	1655.04	1660.37	1671.08	1669.73	1671.3	1665.07	1664.39	1663.26	1654.51	1660.37	1663	1662.19	1663.81	1668.78
305.359009	1664.38	1666.81	1665.52	1634.17	1653.27	1649.79	1663.83	1662.41	1666.85	1667.84	1667.98	1667.63	1647.08	1659.32	1672.7	1674.06	1669	1666.3	1667.31	1647.66	1614.86	1654.31	1653.94	1659.44	1665.65	1664.03	1650.85	1668.11	1667.79	1667.89	1623.77	1648.25	1646.31	1658.32	1657.27	1655.95	1659.47	1673.38	1671.75	1669.5	1666.63	1666.32	1664.87	1654.09	1661.75	1663.64	1660.76	1664.59	1668.61
305.854004	1664.46	1668.44	1667.63	1635.69	1651.67	1650.43	1663.69	1661.43	1666.69	1669.76	1667.97	1667.76	1646.78	1659.23	1674.98	1673.53	1671.1	1666.87	1669.67	1648.18	1613.89	1658.6	1657.37	1659.87	1667.83	1666.86	1649.38	1668.44	1666.23	1667.31	1623.5	1648.14	1648.45	1657.5	1657.16	1656.35	1660.76	1672.48	1670.9	1670.07	1667.77	1667.27	1665.21	1654.93	1662.65	1663.19	1662.35	1666.63	1670.39
306.348999	1663.01	1666.09	1667.04	1637.7	1651.67	1650.83	1664.88	1662.32	1666.49	1665.82	1669.86	1667.08	1646.48	1657.86	1673.16	1670.43	1671.43	1668.29	1666.95	1648.33	1614.83	1654.99	1654.55	1659.14	1667.56	1667	1647.95	1668.17	1666.6	1667.4	1622.12	1645.97	1646.99	1657.92	1657.69	1655.28	1657.67	1671.26	1668.98	1671.56	1667.47	1667.65	1664.15	1657.41	1661.44	1663.77	1661.96	1666.8	1669.68
306.843994	1664.74	1666.52	1668.59	1635.33	1652.45	1652.45	1663.81	1662.12	1663.94	1668.5	1669.24	1668.44	1649.2	1659.69	1674.89	1672.43	1672.56	1666.79	1669.32	1647.6	1615.84	1656.69	1656.05	1659.07	1667.91	1664.86	1647.2	1668.9	1667.93	1668.23	1622.65	1647.43	1647.39	1657.86	1658.64	1655.3	1659.79	1671.75	1670.37	1670.66	1666.12	1667.77	1666.3	1654.47	1660.98	1663.15	1663.22	1666.15	1669.49
307.339996	1665.36	1666.17	1670.01	1635.72	1651.74	1650.02	1664.06	1660.33	1666.8	1668.35	1667.76	1668.99	1645.62	1658.54	1672.09	1673.19	1671.05	1668.41	1666.5	1647.83	1614.73	1655.62	1655.95	1658.84	1667.72	1665.13	1649.51	1670.23	1667.77	1667.18	1621.7	1645.36	1649.04	1658	1659.16	1655.93	1658.15	1670.51	1666.69	1669.94	1663.71	1666.44	1665.41	1655.62	1660.94	1663.35	1663.18	1666.62	1667.95
307.834991	1664.87	1665.64	1668.36	1635.95	1653.18	1650.74	1663.13	1663.25	1666.37	1667.74	1668.52	1667.6	1647.84	1659.57	1673.8	1671.37	1670.56	1668.92	1669.53	1650.14	1617.28	1656.44	1658.43	1659.2	1667.69	1664.18	1647.23	1671	1667.65	1668.91	1624.15	1647.93	1647.44	1658.8	1656.47	1654.64	1659.48	1674.52	1668.18	1669.89	1666.48	1667.7	1663.51	1654.41	1660.57	1661.69	1662.22	1666.58	1669.53
308.329987	1662.76	1664.41	1667.9	1637.24	1649.66	1649.99	1662.77	1661.78	1666.06	1667.65	1670.09	1667.15	1646.43	1658.51	1671.57	1672.29	1670.04	1666.36	1666.47	1647.88	1617.13	1656.3	1653.91	1661.23	1668.7	1667.39	1648.54	1669.27	1667.85	1667.66	1623.35	1649.81	1649.5	1658.74	1658.15	1655.03	1658.1	1671.46	1669.58	1669.78	1665.2	1666.17	1663.95	1655.06	1660.85	1661.42	1662.28	1666.41	1669.63
308.825012	1665.84	1668.34	1666.64	1636.19	1651.69	1651.04	1663.26	1662.8	1667.51	1668.61	1665.43	1666.39	1646.86	1657.24	1670.52	1672.03	1673.41	1667.2	1666.92	1646.08	1617.38	1656.54	1656.01	1659.4	1667.36	1665.27	1647.08	1668.06	1668.16	1667.7	1623.16	1646.68	1648.59	1657.82	1656.02	1655.6	1657.97	1672.36	1669.33	1670.81	1666.76	1667.4	1665.09	1654.13	1661.33	1662.36	1662.66	1666.65	1668.76
309.320007	1665.14	1668.33	1666.54	1635.71	1652.26	1651.39	1661.55	1661.28	1667.09	1668.21	1667.27	1669.45	1647.41	1658.09	1672.42	1672.17	1671.48	1667.28	1665.42	1648.39	1614.05	1657.48	1654.45	1661.17	1667.9	1667.32	1647.63	1667.67	1668.78	1666.55	1623.87	1648.87	1648.68	1656.27	1658.36	1654.4	1658.8	1669.52	1670.02	1670.12	1668	1666.21	1664.91	1655.88	1660.31	1660.19	1662.36	1666.42	1669.59
309.816010	1663.75	1666.64	1668.29	1638.1	1651.91	1651.67	1664.08	1663.73	1667.05	1666.76	1669.74	1668.79	1646.28	1660.69	1672.89	1673.21	1672.31	1668.32	1664.89	1647	1614.16	1655.13	1655.3	1660.42	1667.58	1666.17	1648.26	1668.38	1667.8	1668.47	1624.05	1647.67	1649.9	1658.84	1656.83	1655.12	1660.85	1672.07	1670.32	1671.8	1665.29	1669.3	1663.98	1656.05	1661.69	1663.34	1663.68	1664.84	1671
310.311005	1665.37	1666.23	1668.45	1636.81	1647.41	1650.41	1665.77	1661.69	1664.09	1668	1669.04	1666.44	1648.2	1658.7	1674.04	1670.95	1670.99	1666.95	1666.5	1647.02	1613.95	1656.12	1654.45	1657.52	1667.29	1664.54	1646.32	1667.5	1667.68	1667.17	1621.68	1648.07	1650.56	1658.8	1658.26	1653.98	1656.03	1670.44	1669.15	1669.39	1666.05	1667.05	1663.3	1654.48	1663.19	1660.84	1661.19	1665.16	1669.56
310.806000	1664.84	1666.02	1668.85	1635.13	1652.42	1651.03	1664.16	1660.94	1665.68	1668.93	1667.67	1667.43	1647.06	1659.4	1671.31	1672.75	1671.74	1667.52	1667.51	1647.92	1616.53	1655.58	1655.89	1659.78	1667.57	1664	1649.17	1669.88	1667.42	1668	1624.25	1647.18	1647.76	1660.1	1660	1656.46	1660.68	1670.69	1667.96	1671.98	1666.27	1665.7	1664.45	1654.67	1662.46	1664.02	1663.81	1667.79	1668.33
311.300995	1663.71	1666.8	1666.08	1637.33	1651.88	1651.04	1661.8	1661.46	1668.08	1666.68	1669.92	1665.58	1646.2	1655.36	1672.64	1673.6	1669.88	1667.89	1666.46	1646.5	1614.23	1655.57	1655.34	1658.13	1667.67	1664.21	1648.12	1668.35	1665.57	1665.46	1622.42	1649.07	1648.34	1657.67	1655.65	1654.02	1658.38	1671.79	1668.65	1672.76	1667.71	1665.89	1662.57	1654.2	1661.09	1662.5	1663.02	1666.25	1668.66
311.795990	1666.62	1668.54	1667.16	1637.77	1653.43	1650.83	1662.48	1662.06	1664.4	1667.51	1667.75	1666.97	1647.21	1661.15	1671.34	1672.76	1671.72	1669.22	1667.1	1649.9	1614.3	1655.97	1656.83	1660.06	1667.91	1667.37	1645.98	1669.83	1668.58	1667.9	1624.32	1649.13	1648.28	1657.91	1659.65	1655.94	1660.86	1671.11	1671	1669.1	1665.4	1666.36	1664.54	1655.15	1661.15	1662.86	1661.51	1667.19	1668.45
312.291992	1665.12	1666.81	1663.03	1636.2	1649.63	1650.5	1662.24	1661.77	1664.44	1667.54	1668.77	1666.54	1647.59	1656.68	1672.29	1671.03	1672.14	1668.71	1668.25	1647.71	1615.81	1656.08	1654.79	1659.46	1666.07	1666.05	1648.36	1667.79	1667.21	1668.07	1622.78	1647.75	1645.54	1658.79	1658.03	1656.16	1657.38	1669.74	1668.51	1668.63	1667.22	1667.92	1666.13	1657.2	1662.1	1663.03	1663.52	1666.04	1669.34
312.786987	1665.59	1666.71	1666.48	1635.89	1650.03	1649.97	1665.23	1663.45	1667.2	1667.76	1666.42	1665.6	1647.35	1658.67	1670.73	1672.28	1670.55	1667.94	1664.99	1649.31	1613.76	1654.45	1655.95	1658.87	1666.17	1665.07	1646.31	1669.39	1667.55	1666.29	1621.59	1644.73	1646.41	1658.64	1656.63	1655.78	1657.82	1670.05	1668.09	1669.98	1665.74	1666.52	1664.62	1656.7	1664.09	1662.98	1662.47	1668.06	1667.53
313.282013	1667.07	1666.71	1667.16	1637.7	1649.83	1650.39	1663.24	1662.23	1666.32	1668.77	1667.56	1666.38	1646.24	1658.1	1670.32	1672.21	1671.05	1667.33	1666.24	1647.47	1614.35	1654.34	1656.25	1659.87	1667.23	1664.71	1647.04	1667.52	1667.82	1666.46	1624.96	1646.62	1648.68	1658.49	1657.94	1654.74	1658.66	1670.95	1670.21	1672.72	1665.61	1664.92	1662.94	1654.59	1661.47	1663.41	1663.11	1665.45	1669.45
313.777008	1663.52	1665.06	1669.64	1636.89	1651.63	1650.56	1663.74	1661.95	1666.92	1667.52	1664.67	1665.19	1647.9	1657.75	1670.8	1670.61	1672.77	1667.62	1666.57	1648.68	1614.4	1653.82	1653.73	1657.49	1668.64	1663.27	1646.04	1667.4	1666.27	1666.9	1621.83	1649.75	1646.41	1658.13	1657.65	1656.25	1658.41	1670.59	1669.93	1670.99	1665.58	1667.18	1664.03	1654.46	1661.19	1662.36	1661.56	1667.13	1669.14
314.273010	1665.53	1665.76	1667.39	1636.37	1652.89	1650.86	1664.23	1662.12	1667.18	1667.24	1666.19	1666.75	1647.75	1657.3	1673.44	1673.25	1672.66	1667.1	1667.71	1647.89	1613.76	1656.96	1656.63	1661.8	1669.52	1664.88	1646.59	1668.73	1666.97	1668.46	1621.35	1649.26	1648.36	1658.15	1657.54	1653.12	1659.31	1670.68	1669.87	1670.53	1666.81	1666.86	1664.46	1653.64	1661.93	1663.36	1661.95	1667.88	1671.06
314.768005	1664.72	1668.19	1666.94	1636.38	1650.2	1651.29	1664	1661.97	1666.39	1666.2	1667.73	1667.81	1647.83	1657.34	1674.38	1671.43	1670.67	1669.31	1666.67	1645.47	1616.02	1655.01	1657.03	1659.24	1665.48	1664.9	1647.69	1669.97	1666.99	1667.45	1623.7	1648.35	1647.47	1658.94	1658.25	1655.02	1659.3	1671.41	1670.44	1670.76	1666.14	1665.79	1664.55	1653.95	1662.77	1662.83	1663.01	1667.56	1669.77
315.263000	1665.29	1665.99	1670.42	1637.89	1654.23	1650.67	1663.88	1661.95	1665.61	1668.12	1670.16	1667.08	1647.03	1658.42	1673.1	1671.44	1672.51	1667.21	1667.27	1648.89	1617.16	1653.82	1654.36	1658.19	1664.28	1664.18	1647.76	1668.24	1667.29	1667.56	1625.08	1647.45	1648.12	1658.29	1656.54	1655.02	1659.11	1670.66	1668.19	1670.72	1668.02	1667.55	1664.72	1656.5	1663.33	1662.19	1663.4	1666.2	1670.56
315.757996	1664.19	1665.97	1668.37	1636.17	1650.18	1652.34	1662.94	1663.33	1665.33	1667.25	1667.27	1665.93	1648.72	1658.17	1671.17	1672.3	1671.4	1667.1	1666.46	1646.66	1615.09	1655.16	1656.43	1658.71	1668.22	1666.92	1646.5	1668.43	1668.11	1666.3	1623.79	1649.03	1647.96	1658.37	1657.63	1653.82	1656.59	1672.32	1670.99	1668.72	1667.33	1668.23	1662.39	1656.5	1660.23	1662.13	1663.22	1664.81	1669.96
316.252991	1663.05	1665.35	1666.18	1636.77	1652.4	1651.75	1663.76	1662.33	1665.67	1664.94	1667.26	1667.59	1648.68	1660.82	1672.28	1672.9	1670.58	1668.9	1667.79	1649.09	1615.86	1656.3	1655.65	1660.4	1668.09	1664.89	1646.18	1669.02	1667.06	1667.67	1625.01	1648.36	1648.37	1659.2	1657.93	1657.27	1661.15	1671.91	1668.21	1671.82	1666.18	1668.34	1664.14	1655.5	1661.52	1665.45	1662.12	1664.74	1669.46
316.747986	1665.77	1666.56	1668.67	1636.57	1653.39	1651.76	1665.49	1663.25	1664.93	1668.34	1668.59	1667.89	1646.45	1659.46	1670.91	1670.87	1669.81	1668.88	1666.54	1647.3	1615.09	1655.84	1656.43	1661.97	1666.73	1664.94	1645.7	1667.59	1668.21	1667.78	1625.92	1647.65	1648.39	1659.95	1658.99	1656.34	1659	1670.69	1668.6	1670.23	1666.88	1670.93	1663.79	1654.02	1662.13	1664.31	1662.88	1668.85	1669.73
317.243988	1664.87	1665.54	1665.06	1635.71	1651.49	1650.81	1666.89	1661.39	1665.32	1668.51	1667.68	1668.04	1647.73	1659.6	1672.66	1671.69	1672.85	1668.73	1669.42	1649.65	1615.59	1655.63	1655.74	1660.4	1667.18	1668.47	1648.24	1666.68	1668.29	1667.49	1624.05	1651.15	1648.75	1659.61	1656.44	1654.88	1659.6	1672.08	1671.8	1669.32	1665.08	1667.18	1665.39	1655.68	1663.85	1662.33	1661.91	1668.32	1668.8
317.739014	1663.84	1664.72	1666.89	1636.5	1651.44	1649.73	1663.55	1661.67	1667.21	1668.52	1668.09	1665.7	1649.61	1659.49	1673.9	1672.82	1672.48	1669.53	1668.96	1647.66	1612.36	1654.88	1657.1	1661.24	1668.05	1666.53	1647.11	1669.88	1665.84	1668.51	1624.56	1647.54	1648.47	1658.46	1658.26	1655.97	1660.97	1669.86	1670.44	1671.13	1667.69	1669.41	1665.25	1655.73	1663.04	1664.91	1662.57	1666.93	1669.13
318.234009	1664.57	1666.31	1667.65	1635.45	1651.9	1649.74	1664.73	1660.57	1667.22	1668.26	1669.64	1667.54	1648.71	1660.36	1673.27	1672.3	1672.12	1667.44	1668.12	1646.64	1614.15	1656.17	1656.52	1659.69	1666.83	1665.98	1649.34	1669.44	1665.88	1666.9	1623.51	1648.16	1647.01	1658.65	1657.5	1655.85	1658.9	1672.25	1669.64	1669.51	1667.47	1667.49	1664.1	1655.99	1661.55	1663.27	1662.12	1666.91	1669.2
318.729004	1665.27	1664.76	1667.89	1635.79	1651.98	1649.55	1666.56	1661.73	1665.68	1669.37	1666.31	1665.8	1647.03	1658.58	1674.34	1671.67	1669.66	1668.71	1668.67	1648.49	1614.95	1655.33	1655.36	1658.52	1666.13	1667.52	1647.63	1667.08	1667.6	1669.08	1623.69	1646.94	1646.91	1658.45	1659.59	1653.48	1659.2	1670.89	1667.07	1670.05	1664.21	1665.77	1666.77	1654.64	1661.1	1662.25	1660.76	1667.49	1670.76
319.225006	1664.7	1666.69	1666.62	1634.89	1649.9	1651.16	1663.22	1662.04	1663.62	1666.94	1667.62	1666.37	1645.8	1658.15	1670.93	1669.02	1669.79	1668.87	1665.56	1649.15	1614.05	1656.75	1656.81	1659.51	1667.26	1665.86	1646.11	1667.7	1666.84	1668.53	1621.14	1647.98	1647.42	1659.22	1658.58	1655.53	1660.77	1671.24	1666.8	1669.64	1666.51	1667.38	1665.44	1656.11	1661.82	1662.67	1665.41	1668.27	1668.71
319.720001	1664.66	1666.17	1666.31	1636.25	1652.7	1649.88	1662.5	1663.1	1666.36	1667.99	1667.46	1666.56	1647.97	1657.23	1671.04	1670	1671.38	1666.11	1666	1648.66	1615.95	1657.2	1654.85	1659.97	1666.67	1662.48	1647.95	1668.65	1667.74	1667.38	1623.7	1648.83	1648.19	1657.76	1657.28	1655.17	1654.74	1668.02	1668.62	1671.72	1665.92	1669.09	1663.74	1655.11	1661.95	1662.92	1665.59	1665.02	1669.04
320.214996	1665.46	1666.44	1668.12	1637.27	1651.86	1652.9	1663.34	1662.96	1665.71	1668.21	1667.82	1667.35	1647.36	1659.4	1672.85	1671.6	1670.82	1667.6	1667.69	1647.85	1613.41	1656.04	1655.53	1658.86	1668.06	1664.5	1644.9	1667.78	1667.31	1664.85	1622.59	1646.67	1647.23	1657.62	1656.59	1654.92	1659.02	1669.78	1667.5	1669.71	1664.42	1668.2	1664.48	1653.9	1661.47	1662.59	1663.17	1666.54	1669
320.709991	1663.33	1668.57	1666.13	1634.93	1652.18	1651.84	1663.06	1660.2	1665.81	1666.93	1669.73	1666.54	1646.27	1659.12	1673.84	1672.01	1669.11	1667.08	1668.07	1646.23	1614.03	1654.4	1655.37	1658.87	1666.96	1664.43	1645.63	1668.52	1667.78	1666.61	1622	1647.46	1647.43	1658.32	1656.8	1655.03	1658.62	1669.81	1670.11	1670.41	1666.23	1665.88	1664.46	1655.22	1660.69	1660.8	1661.76	1666.69	1668.19
321.204987	1666.38	1665.92	1666.6	1636.64	1651.91	1651.64	1663.55	1663.51	1666.54	1664.86	1668.17	1665.71	1645.59	1658.44	1671.64	1671.28	1670.09	1668.53	1665.08	1646.9	1614.53	1654.98	1654.58	1661.43	1665.45	1666.48	1649.15	1667.03	1664.95	1665.15	1622.79	1646.7	1647.83	1658.9	1656.75	1656	1658.77	1672.34	1668.41	1668.9	1665.87	1665.82	1664.2	1653.36	1662	1664.38	1660.76	1666.45	1670.33
321.700989	1662.61	1666.11	1668.08	1636.88	1650.36	1651.66	1662.34	1660.13	1666.64	1667.64	1668.37	1666.3	1644.3	1657.71	1672.07	1671.93	1670.14	1666.96	1666.22	1647.08	1614.35	1653.69	1653.78	1658.77	1663.53	1665.76	1647.45	1665.75	1665.13	1667.84	1623.1	1647.39	1648.89	1657.65	1657.71	1652.83	1656.67	1671.76	1670.17	1668.49	1664.48	1665.15	1663.44	1653.55	1661.15	1661.32	1663.02	1665.06	1669.44
322.196014	1663.92	1667.98	1666.51	1636.9	1651.47	1650.86	1661.85	1662.29	1665.13	1665.65	1668.13	1668.06	1645.25	1658.85	1672.84	1670.67	1671.11	1668.51	1667.87	1648.81	1615.57	1656.03	1656.13	1659.13	1665.84	1664.52	1647.99	1667.8	1668.09	1667.96	1623.37	1647.77	1648.09	1657.74	1658.11	1655.08	1659.15	1669.77	1667.23	1670.9	1666.34	1667.4	1665.23	1654.95	1660.08	1663.2	1660.14	1665.28	1668.58
322.691010	1665.9	1666.24	1667.91	1637.04	1650.6	1650.44	1665.94	1659.91	1666.02	1667.1	1667.7	1664.64	1649.3	1659.48	1671.75	1671.11	1672.22	1668.59	1664.82	1646.69	1615.91	1655.81	1655.43	1661.03	1665.65	1664.93	1648.08	1669.74	1666.78	1666.12	1623.1	1647.7	1646.89	1656.91	1659.12	1656.9	1661.09	1670.23	1668.6	1670.96	1665.57	1666.01	1663.73	1654.95	1662.02	1662.59	1662.26	1665.42	1669.83
323.186005	1665.9	1666.97	1665.79	1636.73	1650.58	1651.89	1664.69	1661.45	1665.12	1667.01	1668.82	1668.36	1648.18	1659	1672.75	1672.4	1669.71	1666.92	1667.1	1647.55	1615.51	1656.59	1656.69	1659.81	1666.24	1665.96	1648.06	1668.98	1666.38	1668.71	1622.34	1651.39	1648.24	1658.85	1658.8	1653.36	1657.13	1671.65	1670.39	1669.76	1668.36	1667.43	1666.13	1655.43	1661.92	1663.23	1664.43	1666.27	1670.56
323.681000	1663.81	1665.81	1666.63	1637.02	1650.62	1651.54	1665.73	1662.63	1665.88	1668.61	1666.96	1667.67	1645.81	1658.65	1672.33	1670.42	1670.79	1666.79	1668.11	1649	1613.8	1655.43	1654.41	1661.06	1668.05	1666.34	1648.89	1667	1666.81	1668.02	1624.81	1649.36	1648.01	1657.68	1658.66	1654.44	1658.48	1671.32	1668.84	1669.46	1665.46	1664.79	1664.6	1655.35	1662.44	1663.7	1661.4	1667.93	1668.47
324.177002	1665.25	1666.98	1666.61	1636.91	1652.68	1651.63	1663.04	1662.05	1664.88	1668.4	1668.34	1667.33	1647.4	1659.23	1674.03	1672.27	1668.95	1666.68	1668.7	1648.67	1613.7	1656.92	1655.05	1659.34	1667.01	1664.25	1646.58	1667.77	1668.4	1667.98	1622.47	1647.66	1649.05	1657.82	1657.51	1654.69	1660.4	1669.95	1668.46	1668.22	1665.6	1665.96	1663.19	1655.37	1661.63	1662.36	1663.97	1667.62	1667.88
324.671997	1665.92	1664.2	1668.89	1634.81	1652.21	1650.81	1664.68	1663.39	1665.82	1666.97	1668.66	1664.97	1648.2	1658.31	1671.55	1673	1671.08	1667.32	1667.36	1648.97	1615.48	1654.72	1654.97	1658.77	1666.53	1663.41	1646.67	1666.82	1667.17	1666.13	1622.39	1649.08	1648.51	1656.46	1655.93	1653.43	1659.39	1670.13	1667.89	1670.07	1665.21	1668.25	1663.9	1656.43	1660.04	1662.15	1662.74	1666.67	1668.41
325.166992	1663.79	1666.01	1668.15	1636.18	1653.65	1652.16	1662.63	1661.3	1667.12	1667.4	1668.16	1666.98	1647.86	1659.73	1673.07	1672.4	1671.47	1667.46	1666.16	1646.81	1616.43	1657.13	1656.93	1658.94	1665.94	1663.95	1648.45	1668.9	1666.79	1666.96	1622.12	1647.78	1647.61	1657.55	1657.23	1654.47	1658.62	1672.37	1669.95	1671.2	1667.81	1664.48	1661.81	1654.65	1660.44	1662.18	1663.22	1665.51	1668.92
325.661987	1665.32	1666.3	1664.7	1635.61	1651.73	1651.78	1664.51	1662.35	1665.87	1668.42	1666.76	1666.17	1644.89	1656.79	1670.84	1671.35	1669.63	1666.28	1667.41	1647.71	1613.3	1655.44	1656.66	1657.71	1666.65	1666.26	1645.37	1669.14	1665.57	1668	1621.1	1645.81	1646.69	1656.14	1656.71	1654.42	1659.69	1666.62	1667.21	1668.79	1664.76	1667.51	1663.22	1658.87	1658.69	1663.14	1660.02	1667.29	1667.75
326.157013	1662.93	1665.74	1666.08	1636.92	1649.83	1650.32	1662.94	1660.5	1665.05	1666.17	1665.87	1667.56	1646.16	1657.91	1670.81	1671.68	1672.55	1666.75	1665.68	1646.61	1613.37	1655.62	1656.35	1659.09	1666.52	1664.64	1646.93	1668.15	1667.63	1667.54	1622.35	1647.09	1649.87	1657.59	1657.42	1656.1	1658.89	1669.95	1666.5	1669.35	1664.96	1666.66	1662.97	1654.91	1660.32	1662.83	1662.3	1665.21	1670.29
326.653015	1665.69	1665.41	1667.09	1637.54	1650.3	1649.55	1664.22	1661.5	1668.26	1667.87	1667.97	1666.43	1644.97	1658	1671.95	1669.99	1668.93	1664.69	1666.8	1647.17	1617.32	1655.29	1656.27	1659.05	1668.08	1663.79	1648.51	1668	1665.39	1667.26	1621.94	1648.4	1647.15	1658.83	1656.27	1654.32	1658.23	1670.63	1670.79	1668.77	1668.17	1668	1663.34	1654.82	1660.9	1662.3	1661.85	1666.95	1669.79
327.148010	1664.96	1665.92	1666.43	1633.29	1650.42	1650.04	1662.84	1661.9	1663.74	1668.42	1666.55	1666.86	1645.74	1658.11	1672.51	1670.19	1669.19	1667.33	1668.42	1646.76	1614.94	1655.45	1654.76	1658.74	1665.15	1665.35	1647.98	1669.03	1666.35	1666.75	1623.14	1647	1647.7	1658.85	1656.58	1654.52	1660.04	1671.3	1668.25	1668.35	1665.61	1663.6	1663.04	1656.08	1659.74	1663.71	1663.68	1665.86	1669.41
327.643005	1663.45	1665.72	1666.52	1634.15	1650.9	1649.57	1663.63	1662.28	1664.63	1666.17	1665.12	1663.7	1646.52	1656.53	1671.84	1670.61	1671.48	1665.86	1666.89	1648.42	1614.6	1654.95	1653.62	1659.38	1665.07	1662.1	1647.19	1667.19	1665.22	1666.02	1622.71	1647.5	1647.39	1655.82	1655	1655.3	1658.25	1672.05	1668.57	1669.04	1664.15	1666.27	1663.5	1654.72	1658.83	1662.27	1663.47	1664.78	1666.2
328.138000	1664.58	1666.51	1665.15	1636.58	1651.12	1651.16	1660.53	1662.33	1666.35	1666.62	1666.17	1666.09	1646.36	1657.01	1672.24	1670.86	1672.45	1666.6	1669.29	1646.69	1612.62	1654.45	1654.48	1658.46	1665.95	1662.7	1647.49	1668.39	1668.63	1667.68	1621.65	1643.21	1648.54	1657.88	1657.65	1653.99	1658.08	1670.81	1667.75	1671.02	1665.52	1666.98	1666.31	1653.95	1659.73	1661.86	1661.66	1665.79	1668.72
328.632996	1664.89	1665.04	1664.08	1634.63	1650.99	1649.7	1665.14	1660.46	1665.04	1665.87	1666.73	1665.22	1645.44	1657.14	1672.59	1671.53	1669.41	1667.57	1666.75	1644.13	1614.83	1654.58	1655.61	1657.3	1666.18	1665.12	1646.78	1667.74	1666.37	1665.74	1621.51	1647.07	1648.07	1658.97	1653.96	1653.17	1658.99	1670.31	1668.53	1668.05	1665.03	1665.05	1662.88	1653.63	1659.92	1663.04	1661.48	1664.25	1669.81
329.128998	1664.89	1666.98	1667.9	1635.04	1651.49	1650.25	1662.6	1659.73	1665.88	1666.86	1668.76	1667.79	1646.43	1657.38	1671.3	1669.92	1671.26	1667.17	1665.83	1645.92	1615.96	1654.21	1653.04	1658.19	1665.34	1663.05	1646.33	1668.52	1666.78	1665.44	1622.16	1645.68	1648.12	1656.93	1656.64	1654.97	1658.5	1668.85	1667.41	1670.7	1665.19	1666.92	1663.57	1654.69	1661.7	1662.12	1662.58	1667.84	1668.6
329.623993	1665.53	1665.45	1665.22	1634.44	1653.35	1651.53	1664.42	1662.67	1666.85	1668.54	1667.68	1665.89	1646.05	1659.18	1672.58	1671.93	1669.07	1667.7	1666.37	1647.09	1614.07	1654.94	1655.68	1660.83	1668.1	1665.11	1646.96	1668.15	1665.29	1667.51	1622.27	1648.62	1647.26	1658.98	1656.61	1655.15	1658.71	1670.37	1668.1	1673.33	1665.99	1667.51	1664.74	1654.62	1660.14	1661.32	1660.67	1666.81	1669.35
330.118988	1665.4	1663.98	1666.9	1637.95	1651.72	1651.18	1662.67	1664.4	1666.26	1667.13	1666.36	1666.23	1648.35	1660.11	1673.26	1670.78	1669	1668.21	1668.13	1646.92	1614.61	1655.61	1655.8	1659.65	1666.77	1667.58	1647.38	1669.03	1667.31	1667.54	1622.28	1646.9	1646.67	1658.1	1657.21	1653.95	1658.06	1671.32	1667.76	1668.2	1666.69	1666.72	1663.8	1654.38	1660.59	1661.66	1663.15	1666.19	1667.29
330.614014	1666.97	1664.72	1665.53	1635.61	1651.65	1650.7	1662.04	1658.69	1665.52	1667.99	1666.42	1666.56	1645.27	1657.95	1671.43	1670.98	1668.21	1664.81	1665.85	1646.95	1613.28	1655.77	1654.79	1659.36	1665.17	1663.92	1648.67	1667.03	1665.08	1666.29	1623.57	1647.07	1643.93	1657.74	1657.72	1653.18	1656.8	1670.45	1668.36	1669.86	1665.8	1665.8	1663.02	1651.57	1661.15	1662.2	1662.55	1664.11	1668.72
331.109985	1662.71	1666.36	1664.78	1635.29	1650.28	1649.23	1661.79	1662.59	1666.08	1665.14	1667.88	1666.17	1646.8	1659.04	1672.8	1671.12	1670.65	1665.74	1666.78	1648.58	1613.74	1656.16	1655.37	1658.65	1666.44	1662.63	1644.12	1666.83	1666.15	1667.54	1621.57	1647.45	1646.81	1658.31	1656.62	1654.57	1657.81	1671.52	1668.31	1668.27	1666.35	1665.28	1663.58	1653.57	1661.48	1662.03	1660.95	1665.52	1668.36
331.605011	1662.73	1665.42	1665.74	1634.6	1651.61	1649.44	1662.93	1661.76	1665.37	1666.33	1668.03	1667.39	1647.25	1658.33	1673.4	1671.14	1669.77	1667.76	1667.68	1648.22	1615.13	1654.35	1654.65	1658.37	1666.47	1665.76	1647.28	1669	1667.75	1667.95	1623.19	1649.31	1647.3	1659.24	1658.59	1653.28	1656.52	1669.34	1666.26	1670.05	1666.23	1664.39	1662.7	1653.35	1660.17	1660.55	1661.25	1665.41	1666.5
332.100006	1664.37	1665.32	1668.29	1635.2	1648.59	1651.07	1663.6	1659.98	1665.5	1665.8	1666.79	1666.62	1646.32	1657.32	1670.56	1669.75	1670.13	1667.16	1664.97	1649.29	1613.96	1656.56	1655.08	1657.27	1666.05	1664.98	1644.7	1668.7	1666.59	1666.88	1622.2	1648.17	1646.52	1656.73	1657.42	1653.06	1659.16	1669.1	1669.56	1669.44	1666.31	1666.4	1664.6	1653.19	1660.65	1662.49	1664.2	1665.89	1668.72
332.595001	1666.4	1665.29	1664.85	1635.08	1649.3	1650.5	1665.2	1661.26	1664.23	1664.93	1667.66	1667.73	1645.51	1657.51	1674.03	1670.06	1671.07	1666.97	1669.39	1648.74	1613.64	1653.22	1655.07	1658.97	1665.17	1665.48	1646.92	1669.28	1666.36	1665.82	1621.8	1645.35	1648.64	1657.98	1656.51	1654.55	1660.3	1669.92	1667.77	1669.45	1666.53	1666.58	1663.28	1655.12	1659.46	1661.84	1663.17	1669.37	1667.51
333.089996	1665.68	1667.07	1666.79	1636.45	1652.53	1650.97	1663.65	1660.97	1665.02	1665.91	1665.72	1666.08	1644.59	1658.69	1670.4	1671.28	1669.91	1667.02	1666.33	1647.56	1616	1654.38	1654.21	1656.97	1667.65	1663.03	1646.91	1668.17	1666.62	1667.48	1622.6	1647.45	1648.5	1658	1657.2	1653.84	1657.76	1669.68	1666.51	1670.42	1665.48	1664.57	1662.4	1654.33	1659.15	1662.25	1662.21	1667.81	1669.18
333.585999	1664.14	1665.51	1667.09	1636.91	1650.98	1651.44	1661.96	1660.07	1666.91	1665.5	1668.21	1666.78	1644.48	1656.83	1671.64	1671.9	1667.98	1666.14	1666.81	1647.58	1614.08	1654.19	1653.06	1660.21	1665.91	1663.22	1646.97	1665.18	1666.55	1666.38	1622.15	1646.62	1648.42	1657.09	1657.03	1653.48	1656.61	1670.19	1668.81	1668.1	1666.43	1664.48	1664.54	1654.43	1660.94	1660.89	1664.67	1667.03	1666.93
334.080994	1665.75	1666.06	1666.65	1634.98	1651.24	1652.5	1664.17	1662.44	1666.28	1668.43	1665.78	1663.11	1647.39	1657.87	1671.49	1672.55	1670.49	1668.21	1667.72	1647.28	1615.24	1655.09	1657.1	1658.06	1665.31	1663.21	1647.37	1669.88	1667.43	1667.17	1624.48	1647.03	1648.11	1657.29	1656.73	1654.8	1656.51	1670.44	1669.42	1671.08	1664.67	1666.81	1662.5	1655.84	1660.18	1662.21	1662.55	1667.41	1668.37
334.575989	1664.34	1664.52	1664.87	1635.87	1652.24	1650.57	1662.74	1662.38	1665.28	1666.35	1666.84	1663.63	1645.15	1656.13	1672.6	1671.98	1670.37	1665.73	1667.67	1646.68	1615.96	1655.6	1654.25	1658.31	1665.72	1664.74	1648.45	1669.19	1666.78	1667.9	1623.55	1647.06	1648.02	1659.1	1657.58	1651.6	1660.46	1671.25	1667.64	1670.11	1665.88	1667.6	1665.19	1653.69	1660.54	1663.9	1663.68	1666.36	1669.75
335.071014	1664.65	1664.53	1667.19	1634.02	1649.15	1649.88	1661.09	1660.17	1666.15	1664.56	1668.2	1667.77	1644.98	1656.99	1672.63	1671.83	1671.07	1665.5	1667.22	1646.75	1613.19	1653.2	1655.06	1658.87	1666.17	1664.57	1646.4	1666.76	1667.08	1667.22	1621.77	1646.26	1646.63	1655.49	1657.8	1654.02	1656.78	1669.45	1668.01	1669.24	1664.41	1665.9	1664.4	1657.11	1661.86	1661.91	1663.48	1666.46	1667.34
335.566010	1665.15	1668.08	1667.61	1633.92	1650.02	1652.44	1663.4	1662.89	1664.4	1666	1668.5	1667	1647.8	1656.64	1674.51	1670.92	1670.05	1666.79	1667.59	1647.67	1617.43	1658.44	1655.51	1659.87	1667.52	1663.55	1646.97	1667.93	1665.51	1665.6	1623.53	1645.11	1648.51	1656.05	1656.04	1654.34	1659.84	1670.03	1667.79	1672.22	1665.9	1666.22	1664.6	1653.95	1660.52	1662.34	1663.26	1666.32	1668.72
336.062012	1663.32	1665.23	1666.42	1636.61	1649.85	1648.23	1662.47	1661.22	1665.81	1665.46	1667.34	1665.75	1645.98	1657.51	1671.32	1669.82	1672.18	1666.16	1667.92	1648.54	1613.84	1655.18	1653.74	1657.37	1667.21	1664.17	1647.69	1668.03	1667.52	1665.19	1623.04	1646.4	1648.78	1657.29	1654.97	1653.22	1659.56	1670.22	1667.34	1671.91	1665.91	1666.4	1662.12	1651.8	1659.1	1662.8	1663.51	1666.25	1668.05
336.557007	1666.29	1666.3	1665.07	1634.91	1652.49	1649.53	1664.38	1661.66	1664.53	1666.11	1669.42	1669.42	1645.16	1657.87	1669.82	1670.52	1667.25	1666.82	1666.28	1647.66	1615	1654.04	1651.99	1657.35	1666.22	1664.29	1647.59	1668.91	1666.03	1665.1	1623.72	1647.99	1648.26	1655.22	1655.98	1654.94	1657.15	1668.64	1668.85	1671.46	1664.79	1664.12	1663.28	1654.12	1661.01	1664.54	1662.25	1665.5	1669.13
337.052002	1661.48	1664.79	1666.9	1637.14	1649.92	1649.9	1661.96	1661.21	1663.99	1665.26	1666.06	1667.49	1647.55	1657.16	1671.82	1670.67	1668.7	1666.57	1666.53	1646.89	1612.95	1653.9	1654.52	1656.64	1666.16	1666.02	1648.06	1669.2	1666.12	1667.05	1622.38	1648.31	1647.6	1656.69	1654.9	1654.22	1657.54	1668.34	1668.26	1669.78	1666.53	1664.82	1664.42	1653.32	1659.64	1660.95	1661.51	1665.37	1669.06
337.546997	1664.64	1664.73	1665.58	1636.05	1652.4	1651.48	1662.83	1661.06	1664.36	1666.98	1668.6	1668.24	1646.23	1658.05	1673.69	1672.08	1673.33	1666.13	1666.33	1645.6	1615.03	1653.87	1655.14	1658.1	1666.01	1664.8	1647.62	1667.83	1665.47	1666.91	1622.61	1645.93	1646.67	1658.35	1655.35	1654.8	1657.95	1668.76	1670.5	1670.11	1665.35	1665.55	1664.09	1652.84	1660.86	1662.58	1665.26	1667.36	1667.75
338.041992	1664.57	1665.03	1666.72	1635.3	1651.65	1648.87	1663.5	1662.29	1666.32	1669.08	1666.31	1666.09	1647.2	1658.96	1671.31	1673.45	1670.35	1667.04	1667.3	1648.15	1612.2	1655.71	1654.84	1659.84	1665.71	1664.67	1647.56	1668.74	1665.75	1669.9	1622.16	1645.38	1646.64	1657.87	1656.84	1653.88	1655.61	1671.52	1668.28	1670.03	1665.13	1665.64	1663.52	1653.7	1661.55	1660.98	1662.39	1667.17	1669.31
338.537994	1665.2	1664.29	1669.6	1635.46	1650.79	1650.59	1664.02	1662.62	1667.18	1667.1	1665.88	1668.05	1647.02	1659.23	1673.67	1673.08	1670.71	1667.25	1668.96	1650.68	1615.37	1656.98	1654.19	1659.13	1665.91	1663.57	1648.54	1667.65	1669.18	1667.83	1622.27	1648.05	1649.55	1656.84	1657.69	1655.76	1659.71	1671.52	1671.29	1673.45	1667.13	1666.35	1664.48	1655.46	1661.94	1662.54	1662.67	1669.14	1667.71
339.032990	1664.42	1666.49	1665.8	1634.19	1650.9	1649.83	1664.71	1662.55	1665.29	1667.3	1668.37	1667.72	1647.72	1659.08	1671.34	1670.71	1669.5	1666.16	1666.75	1645.46	1615.26	1655.5	1654.7	1658.81	1666.72	1666.4	1646.42	1667.96	1666.05	1667.59	1620.27	1648.78	1646.64	1658.13	1656.71	1655.86	1660.92	1668.94	1669.94	1670.99	1666.82	1664.83	1662.49	1654.78	1660.23	1662.83	1663.14	1666.08	1667.35
339.528015	1663.26	1665.9	1666.01	1636.34	1651.26	1648.66	1663.26	1661.1	1663.93	1665.65	1666.96	1666.66	1645.41	1657.65	1671.33	1670.12	1669.17	1666.76	1666.6	1648.05	1613.01	1653.96	1653.99	1661.02	1663.99	1666.23	1645.97	1669.12	1667.31	1666.32	1622.5	1647.41	1648.31	1659.46	1657.86	1655.97	1658.78	1670.32	1667.73	1670.39	1666.23	1664.42	1663.68	1654.56	1660.31	1661.48	1662.83	1666.15	1668.13
340.023010	1664.26	1666.97	1666.28	1635.35	1650.37	1650.26	1663.9	1660.58	1665.8	1666.6	1666.81	1666.25	1646.9	1658.66	1672.24	1671.75	1670.46	1666.49	1666.25	1648.19	1614.64	1655.95	1655.67	1657.75	1665.83	1667.32	1648.15	1669.39	1666.87	1666.13	1622.13	1649.19	1647.61	1659.44	1656.11	1654.97	1659.17	1669.06	1667.26	1669.62	1667.1	1666.81	1665.35	1654.08	1660.55	1661.96	1663.1	1667.45	1669.79
340.518005	1663.31	1665.01	1665.22	1635.82	1649.67	1649.94	1661.01	1661.8	1666.55	1668.42	1665.33	1665.59	1646.95	1658.03	1672.1	1669.75	1668.98	1666.02	1665.94	1647.08	1613.15	1654.47	1654.13	1659.09	1665.96	1664.82	1646.85	1667.9	1666.48	1666.29	1621	1647.84	1647.39	1658.09	1657.81	1654.43	1657.41	1670.55	1667.25	1669	1665.14	1666.59	1663.51	1654.44	1660.66	1661.33	1662.92	1666	1669.45
341.014008	1663.65	1666.15	1666.39	1637.58	1651.67	1651.14	1664.55	1660.75	1664.35	1665.88	1668.96	1666.22	1645.62	1658.67	1674.7	1670.53	1670.22	1666.76	1667.61	1648.95	1613.1	1655.69	1655.62	1659.59	1666.31	1663.46	1647.22	1668.93	1665.95	1666.98	1621.76	1649.67	1647.36	1657.9	1657.13	1652.69	1657.72	1669.75	1670.31	1670.2	1667.39	1666.83	1664.38	1655.28	1663.62	1661.11	1660.84	1665.54	1667.89
341.509003	1663.91	1665.83	1668	1633.89	1650.62	1653.69	1663.81	1662.47	1664.48	1666.51	1666.08	1667.11	1647.65	1658.17	1672.54	1671.29	1670.18	1666.24	1667.85	1648.02	1615.19	1656.24	1656.4	1658.54	1668.55	1665.89	1647.94	1668.49	1669.51	1666.77	1622.77	1645.28	1647	1658.91	1657.78	1657.16	1661	1671.5	1667.74	1669.45	1666.29	1665.84	1664.43	1655.08	1659.03	1660.96	1662.24	1668.72	1669.31
342.003998	1663.74	1666.22	1668.19	1636.55	1650.95	1651.35	1665.16	1662.7	1663.73	1668.52	1666.42	1665.78	1648.01	1656.41	1670.15	1672.11	1667.43	1666.71	1668.84	1646.94	1611.64	1654.1	1654.46	1657.02	1666.04	1665.98	1646.03	1667.37	1666.55	1667.13	1621.38	1645.66	1647.47	1658.84	1655.67	1654.07	1656.85	1669.98	1669.05	1668.44	1665.98	1667.12	1664.53	1654.25	1660	1660.13	1663.23	1666.03	1668.33
342.498993	1664.02	1664.65	1665.67	1632.75	1653.22	1650.23	1662.12	1661.11	1663.37	1664.26	1668.1	1666.18	1646.78	1657.7	1673.22	1670.49	1669.7	1668.4	1667.7	1649.04	1614.61	1655.75	1656.6	1660.03	1667.22	1666.44	1645.71	1669.62	1669	1669.06	1620.89	1646.57	1646.75	1659.69	1656.44	1654.86	1660.25	1670.09	1669.77	1668.76	1666.4	1666.71	1664.38	1653.5	1661.47	1661.89	1661.37	1665.3	1668.29
342.994995	1665.7	1664.98	1666.32	1635.56	1651.8	1648.89	1663.83	1662.16	1665.45	1668.53	1666.33	1667.44	1645.98	1658.57	1672.14	1673.29	1670.32	1667.42	1665.58	1646.95	1614.55	1655.62	1656.92	1660.63	1666.73	1665.51	1647.81	1667.36	1667.33	1668.15	1622.32	1648.52	1649.06	1659.9	1658.98	1654.05	1658.28	1669.68	1668.67	1669.72	1666.41	1666.02	1665.22	1655.93	1662.11	1660.16	1661.88	1665.51	1668.71
343.489990	1665.66	1662.81	1666.51	1637.47	1650.27	1653.76	1663.99	1661.66	1662.26	1666.92	1667.54	1666.22	1646.61	1658.35	1671.92	1671.45	1670.5	1665.31	1666.72	1649.63	1615.33	1657.97	1656.13	1657.37	1667.65	1663.7	1647.09	1669.19	1668.05	1666.9	1622.74	1645.13	1648.76	1658.46	1658.23	1655.67	1659.03	1670.74	1668.92	1670.32	1667.74	1666.52	1667.49	1653.56	1660.54	1663.01	1663.34	1665.97	1667.56
343.984985	1662.22	1665.83	1664.32	1635.18	1650.93	1650.47	1662.9	1660.34	1664.66	1665.86	1668.93	1666.38	1646.61	1658.26	1669.96	1671	1671.59	1666.21	1666.81	1648.84	1612.44	1655.37	1656.59	1659.81	1667.72	1665.76	1646.59	1667.8	1667.12	1666.15	1621.16	1648.07	1646.54	1657.37	1655.11	1654.99	1658.86	1671.05	1667.68	1669.76	1665.51	1665.6	1663.98	1655.56	1660.65	1661.58	1663.76	1667.88	1669.91
344.480011	1663.8	1665.47	1667.18	1637.43	1651.64	1652.39	1663.01	1661.22	1665.38	1666.51	1666.88	1665.89	1645.98	1659.25	1673.18	1672.45	1671.43	1668.11	1667.01	1648.61	1617.31	1655.35	1655.6	1659.32	1667.96	1664.94	1646.33	1669.07	1666.5	1666.8	1622.85	1647.21	1648.7	1657.71	1657.48	1654.34	1658.11	1669.92	1669.59	1671.53	1667.05	1665.44	1665.01	1655.51	1659.63	1663.93	1661.02	1666.37	1668.77
344.975006	1663.57	1664.81	1668.67	1637.06	1651.04	1650.14	1663.28	1660.74	1665.32	1666.08	1670.09	1666.99	1646.73	1659.43	1671.8	1668.83	1667.45	1667.67	1665.53	1648.06	1612.25	1654.4	1656.22	1657.35	1666.41	1665.21	1646.87	1669.6	1663.75	1665.66	1622.48	1647.28	1648.84	1658.65	1657.74	1655.14	1657.67	1668.71	1666.92	1669.01	1665.59	1667.06	1665.01	1657.88	1660.64	1663.89	1663.37	1665.12	1670.29
345.471008	1666.77	1664.88	1667.26	1634.77	1652.82	1650.7	1663.74	1660.09	1663.97	1667.12	1666.87	1666.94	1646.83	1659.72	1673.58	1671.22	1668.36	1667	1665.03	1647.76	1614.18	1655.59	1656.35	1658.39	1665.44	1666.35	1647.98	1667.39	1666.95	1665.93	1622.27	1647.62	1646.27	1657.55	1657.84	1655.48	1658.94	1669.76	1667.2	1669.71	1664.26	1665.34	1663.98	1654.5	1659.19	1661.59	1663.43	1666.05	1668.12
345.966003	1664.8	1663.2	1666.15	1636.11	1650.41	1650.51	1664.41	1660.3	1664.95	1667.08	1665.94	1666.25	1645.24	1657.72	1672.04	1672.97	1669.16	1666.94	1667.17	1647.4	1613.63	1654.45	1654.59	1657.4	1665.42	1664.26	1645.98	1667.75	1666.96	1667.58	1623.82	1646.32	1647.31	1655.67	1657.45	1654.94	1659.61	1670.78	1669.38	1669.37	1666.12	1664.68	1665.74	1654.87	1659.74	1662.75	1661.16	1667.68	1668.46
346.460999	1663.46	1666.01	1667.02	1637.24	1652.63	1652.63	1664.66	1660.76	1667.34	1667.64	1667.82	1667.45	1645.89	1657.74	1671.74	1670.78	1671	1666.86	1666.92	1647.33	1613.6	1657.96	1655.79	1657.77	1665.07	1666.5	1647.15	1667	1666.21	1669.78	1624.77	1646.98	1645.44	1657.67	1656.82	1652.25	1657.98	1668.94	1668.49	1668.87	1666.46	1664.86	1664.22	1654.8	1658.93	1662.23	1661.06	1665.52	1667.46
346.955994	1666.37	1665.25	1665.63	1636.54	1650.84	1648.55	1663.53	1661.9	1665.18	1669.03	1666.93	1666.16	1647.64	1658.77	1672.25	1671.76	1669.75	1667.28	1666.16	1646.11	1613.98	1655.21	1654.55	1659.6	1666.41	1664.63	1648.57	1669.61	1666.55	1664.21	1623.25	1648.29	1649.33	1655.07	1658.04	1656.81	1657.74	1671.41	1667.96	1668.76	1666.04	1665.75	1663.08	1653.26	1663.02	1661.84	1662.57	1667.88	1667.47
347.450989	1663.94	1667.43	1665.36	1635.97	1650.58	1650.39	1663.63	1661.75	1665.66	1667.95	1667.94	1666.71	1649.22	1659.17	1672.69	1671.18	1669.26	1665.76	1666.56	1647.28	1611.17	1653.96	1654.55	1659.33	1664.76	1664.32	1645.09	1669.75	1665.91	1666.16	1624.2	1647.24	1646.06	1655.62	1658.27	1652.4	1656.99	1668.95	1668.85	1670.84	1667.35	1665.02	1662.83	1654.58	1660.77	1660.91	1661.32	1667.19	1668.64
347.946991	1663.59	1665.98	1665.18	1635.49	1650.4	1650.84	1662.63	1660.27	1665.73	1667.2	1667.11	1668.35	1645.06	1658.73	1674.12	1672.15	1670.74	1668.32	1666.32	1648.15	1616.5	1656.41	1656.44	1660.6	1668.64	1665.3	1647.84	1668.8	1667.48	1666.38	1624.05	1647.32	1647.83	1658.65	1659.83	1651.73	1655.76	1670.14	1668.25	1670.65	1665.65	1666.54	1664.18	1654.44	1661.39	1660.95	1661.96	1667.72	1667.86
348.441986	1663.09	1666.91	1667.18	1637.09	1655.03	1651.23	1663.46	1662.36	1664.9	1666.16	1668.78	1666.39	1647.43	1656.4	1672.58	1669.33	1670.31	1668.07	1665.62	1649.07	1615.96	1656.17	1654.43	1659.4	1668.3	1663.95	1646.6	1668.62	1666.65	1668.11	1621.24	1645.74	1647.83	1656.33	1657.14	1654.16	1658.22	1669.97	1669.39	1669.13	1665.31	1667.39	1661.74	1655.93	1661.38	1662.33	1661.92	1665.43	1669.62
348.937012	1663.52	1666.35	1664.38	1636.27	1649.66	1648.52	1661.46	1659.22	1665.21	1665.05	1666.26	1667.54	1647.5	1657.05	1671.52	1670.08	1669.29	1666.92	1668.07	1646.46	1614.64	1655.05	1654.5	1658.32	1666.02	1664.74	1647.18	1668.38	1666.82	1667.44	1622.67	1649.97	1647.39	1659.39	1656.53	1655.58	1657.88	1671.78	1668.63	1669.54	1664.95	1667	1663.15	1655.19	1661.03	1661.17	1664.74	1664.24	1668.43
349.432007	1662.46	1665.84	1666.04	1636.81	1653.11	1648.69	1661.54	1662.58	1662.96	1665.98	1666.29	1664.19	1644.35	1657.25	1670.09	1671.22	1670.97	1665.99	1665.38	1647.1	1616.33	1657.9	1652.05	1658.82	1666.69	1664.15	1644.97	1667.97	1667.51	1666.86	1623.84	1645.94	1645.77	1656.6	1658.65	1653.66	1657.93	1670.9	1666.04	1668.59	1666.87	1664.77	1664.2	1653.9	1661.92	1663.05	1661.65	1667.02	1668.15
349.927002	1665.39	1663.38	1665.98	1638	1650.28	1651.34	1664.79	1661.5	1664.3	1667.76	1665.59	1664.72	1645.91	1658.13	1673.42	1671.58	1669.67	1669.07	1665.15	1648.75	1612.2	1654.75	1654.16	1660.19	1665.56	1664.97	1646.01	1666.89	1666.94	1666.23	1622.83	1646.62	1644.85	1656.3	1657.33	1653.42	1658.89	1671.08	1668.6	1669.22	1665.55	1663.09	1665.75	1654.3	1661.15	1660.67	1660.99	1665.78	1666.76
350.423004	1664.59	1664.05	1667.35	1635.43	1651.38	1650.99	1661.93	1661.05	1665.29	1666.33	1665.58	1665.37	1646.83	1657.2	1672.25	1670.93	1668.12	1666.11	1666.54	1648.04	1617.31	1655.34	1657.32	1658.07	1667.43	1664.62	1646.47	1669.65	1667.26	1666.09	1621.98	1647.26	1647.75	1659.17	1660.97	1655.01	1658.36	1671.82	1668.11	1669.91	1666.47	1666.16	1666.12	1654.96	1660.23	1664.72	1661.34	1666.35	1668.78
350.917999	1664.52	1664.55	1667.91	1636.16	1651.49	1651.21	1661.1	1661.74	1664.91	1666.71	1667.43	1665.49	1645.08	1656.56	1672.93	1670.58	1669.74	1666.85	1664.87	1648.34	1612.98	1652.7	1654.38	1658.19	1665.89	1665	1646.97	1666.93	1664.82	1669.34	1620.94	1646.47	1648.23	1657.15	1658.98	1655.31	1658.76	1670.17	1669.13	1668.94	1667.38	1667.32	1663.25	1654.91	1658.87	1662.82	1662.12	1666.52	1668.83
351.412994	1664.53	1665.22	1665.8	1636.65	1652.85	1652.62	1665.02	1660.76	1663.63	1664.91	1666.15	1666.79	1645.91	1657.67	1672.34	1672.38	1669.17	1667.86	1665.93	1649.52	1616.55	1653.78	1654.65	1659.98	1668.33	1665.21	1647.15	1669.28	1667.99	1667.52	1623.3	1647.9	1648.77	1657	1659.08	1655.85	1659.25	1670.73	1668.59	1669.64	1666.61	1665.82	1664.26	1655.11	1659.65	1663.6	1661.88	1668.1	1669.76
351.907990	1664.61	1664.8	1666.3	1634.66	1651.14	1649.71	1663.21	1661.17	1667.07	1667.35	1665.91	1668.16	1648.05	1657.93	1671.6	1672.03	1669.82	1666.98	1665.11	1647.96	1614.56	1653.63	1655.34	1656.99	1664.48	1664.11	1646.93	1669.15	1667.33	1666.25	1622.43	1647.13	1647.19	1658.04	1656.63	1655.54	1658.21	1668.61	1667.14	1671.26	1665.82	1667.27	1662.64	1652.87	1658.98	1662	1660.64	1666.35	1667.41
352.403015	1664.16	1668.08	1665.87	1635.54	1651.51	1650.11	1662.46	1661.3	1665.56	1667.32	1668.11	1667.64	1645.89	1657.68	1671.42	1669.92	1672.24	1665.82	1667.41	1646.83	1612.99	1655.05	1655.36	1660.52	1666.15	1664.19	1647.02	1667.89	1667.14	1665.61	1621.95	1645.75	1647.53	1658.87	1659.48	1654.53	1658.49	1669.4	1668.94	1669.14	1664.22	1664.14	1664.26	1653.12	1661.13	1662.27	1662.86	1667.63	1668.63
352.898987	1663.53	1666.26	1666.17	1637.98	1648.85	1650.38	1663.55	1661.03	1663.15	1665.91	1666.39	1665.83	1645.36	1656.66	1671.99	1670.81	1670.23	1667.4	1665.4	1648.93	1614.75	1654.57	1655.5	1660.36	1665.54	1664.35	1648.29	1668.97	1666.9	1667.3	1622	1646.75	1648.8	1658.73	1656.75	1655.26	1660.24	1670.4	1667.05	1670.06	1666.09	1664.02	1662.67	1653.21	1662.37	1663.24	1662.72	1667.88	1668
353.394012	1665.49	1664.28	1668.91	1637.46	1651.34	1651.43	1662.5	1660.28	1665.87	1668.08	1666.37	1666.36	1646.32	1658.42	1673.55	1670.56	1672.49	1668.71	1667.88	1646.15	1613.37	1654.08	1655.73	1658.81	1666.02	1666.32	1647.29	1667.24	1668.4	1665.86	1620.28	1646.87	1646.82	1659.92	1658.58	1655.61	1660.26	1669.87	1667.97	1667.09	1665.38	1665.48	1665.03	1653.72	1662.1	1661.88	1661.47	1666.3	1666.95
353.889008	1662.5	1666.24	1667.95	1635.22	1652.43	1650.45	1661.93	1663.48	1665.4	1666.95	1668.03	1666.36	1648.42	1657.44	1672.65	1669.85	1670.23	1668.16	1667.06	1647.85	1613.89	1657.13	1654.95	1658.64	1667.65	1665.05	1647.05	1668.47	1665.84	1666.97	1622.57	1647.47	1647.34	1658.1	1656.69	1654.86	1659.81	1669.29	1668.07	1669.69	1664.72	1666.6	1664.38	1654.3	1659.35	1660.94	1663.41	1668.66	1666.47
354.384003	1665.37	1666.2	1664.93	1637.63	1652.54	1652.2	1663.13	1663.1	1666.93	1665.74	1666.43	1668.25	1646.16	1657.83	1671.19	1671.03	1669.2	1665.95	1665.16	1647.04	1612.8	1655.34	1655.18	1659.9	1666.67	1664.71	1645.8	1666.41	1667.1	1666.8	1621.02	1643.97	1647.91	1656.31	1657.17	1656.25	1659.16	1670.45	1666.71	1669.09	1666.04	1664.81	1663.8	1654.59	1660.4	1660.65	1660.5	1665.49	1667.84
354.880005	1663.18	1665.2	1666.73	1636.33	1650.24	1649.36	1663.55	1660.43	1665.41	1666.56	1668.05	1665.03	1648.83	1657.71	1671.24	1670.24	1671.97	1666.48	1665.52	1648.16	1612.88	1656.06	1656.7	1661.3	1668.03	1665.64	1645.68	1668.68	1668.42	1667.54	1622.4	1647.26	1646.62	1658.39	1656.61	1656.43	1660.85	1669.42	1668.17	1670.3	1665.04	1665.89	1663.57	1656.17	1662.57	1661.12	1663.26	1666.38	1669.63
355.375000	1664.4	1665.22	1665.34	1636.3	1650.1	1650.14	1663.23	1661.45	1663.09	1667.49	1666.75	1667.18	1647.36	1657.12	1671.94	1669.72	1671.13	1666.28	1666.29	1645.89	1615	1656.88	1656.21	1659.24	1667.25	1666.36	1646.14	1667.48	1667.61	1667.42	1622.41	1645.76	1647.56	1656.63	1659.03	1656.06	1659.34	1669.52	1667.76	1668.51	1665.49	1666.76	1663.89	1652.95	1660.1	1663.77	1662.44	1665.74	1670.72
355.869995	1664.4	1666.04	1666.17	1634.96	1650.94	1649.66	1663.45	1660.56	1665.23	1666.35	1667.39	1666.96	1646.69	1657.47	1673.1	1671.08	1668.96	1668.77	1666.49	1648.1	1613.23	1656.44	1657.61	1658.79	1666.35	1664.77	1646.46	1668.47	1666.61	1664.95	1623.08	1645.35	1646.72	1657.09	1656.08	1654.28	1658.15	1668.26	1668.65	1667.75	1666.59	1666.93	1661.57	1655.48	1661.23	1661.86	1661.98	1667.92	1668
356.364990	1664.67	1665.98	1665.68	1636.76	1651.48	1649.75	1662.95	1662.57	1664.77	1667.47	1668.7	1667.76	1647.59	1657.02	1670.51	1671.51	1670.66	1666.24	1668.4	1646.22	1614.2	1657.01	1655.51	1659.3	1667.13	1663.14	1646.38	1667.22	1664.6	1666.61	1623.68	1648.48	1648.76	1657.09	1658.65	1655.86	1657.83	1670.33	1668.9	1670.64	1669.21	1666.46	1664.76	1653.84	1661.9	1662.8	1663.3	1668.7	1669.83
356.859985	1666.25	1664.56	1666.99	1635.54	1652.05	1650.95	1663.38	1660.86	1665.52	1666.83	1667.64	1667.43	1644.22	1657.34	1672.01	1672.32	1668.25	1666.19	1668.65	1648.74	1614.36	1655.43	1654.77	1656.84	1663.92	1665.33	1645.97	1669.12	1667.05	1665.83	1622.01	1648.46	1647.86	1656.59	1657.54	1655.38	1658.58	1670.38	1670.15	1669.98	1667.68	1664.82	1662.75	1654.53	1661	1660.42	1662.9	1664.76	1668.73
357.355988	1664.34	1666.95	1665.17	1636.09	1651.11	1652.02	1664	1660.88	1662.65	1665.11	1666.68	1666.83	1645.58	1658.09	1671.12	1670.22	1670.76	1666.98	1665.58	1647.17	1616.09	1654.46	1655.03	1658.78	1665.68	1665.82	1646.69	1667.8	1666.75	1667.2	1624.99	1645.36	1645.63	1656.45	1655.15	1655.36	1661.33	1670.25	1667.96	1668.98	1665.29	1664.15	1665.46	1655.02	1662.21	1661.59	1660.96	1665.57	1667.93
357.851013	1665.85	1664.59	1667.27	1637.23	1652.73	1651.09	1662.18	1663.23	1666.08	1665.49	1667.45	1665.61	1647.2	1658.95	1673.82	1670.46	1671.07	1667.87	1667.75	1649.85	1613.48	1654.32	1654.93	1658.98	1666.96	1666.95	1646.73	1669.08	1665.66	1666.88	1624.07	1646.09	1649.23	1656.71	1658.25	1657.05	1659.15	1671.18	1668	1669.79	1667.31	1665.28	1666.27	1654.12	1661.85	1661.25	1661.21	1668.56	1666.33
358.346008	1663.5	1665.8	1668.94	1635.59	1650.56	1651.89	1663.35	1659.71	1666.24	1666.8	1668.79	1666.25	1646.79	1657.72	1672.69	1671.48	1668.82	1669.5	1667	1650.22	1613.65	1653.36	1656.75	1660.47	1666.74	1665.99	1649.02	1668.74	1666.47	1666.34	1624.49	1648.93	1649.45	1657.03	1657.76	1655.41	1657.81	1668.38	1669.79	1669.55	1665.88	1666.95	1661.42	1655.78	1660.57	1662.3	1662.57	1666.61	1669.17
358.841003	1663.11	1667.05	1665.42	1638.03	1649.4	1650.05	1661.73	1661.77	1663.96	1664.98	1669.11	1667.5	1645.48	1657.99	1671.99	1671.92	1667.47	1666.76	1665.72	1648.03	1616.1	1655.71	1655.59	1658.53	1668.34	1665.98	1647.09	1666.86	1667.09	1668.3	1622.47	1648.75	1647.93	1655.06	1656.72	1653.52	1657	1670.41	1668.7	1668.66	1665.02	1662.93	1662.36	1653.14	1662.23	1660.18	1662.5	1665.1	1667.66
359.335999	1661.35	1665.31	1665.44	1635.43	1649.3	1650.71	1663.66	1663.14	1664.16	1666.63	1666.85	1668	1647.2	1659.64	1671.58	1671.39	1670.78	1668.63	1665.94	1648.83	1613.97	1655.66	1654.71	1656.55	1667.86	1663.84	1645.74	1669.19	1667.32	1665.39	1624.47	1647.24	1645.8	1657.29	1656.47	1652.75	1657.12	1669.67	1670.18	1670.12	1665.88	1665.96	1662.79	1656.17	1659.23	1660.8	1662.03	1665.69	1668.62
359.830994	1666.79	1668.05	1668.47	1637.64	1654.61	1652.18	1664.08	1664.74	1666.66	1667.97	1668.1	1667.25	1648.43	1658.1	1672.78	1671.17	1668.66	1666.6	1666.66	1648.48	1614.75	1656.25	1656.69	1659.78	1666.77	1664.75	1646.72	1670.24	1667.38	1666.96	1621.73	1647.11	1649.36	1659.68	1656.81	1654.68	1657.67	1669.54	1670.02	1670	1666.68	1665.63	1661.99	1655.19	1661.89	1663.49	1661.62	1665.62	1668.48
360.326996	1667.01	1664.76	1666.24	1640.34	1651.6	1649.86	1663.67	1660.22	1666.52	1668.58	1667.22	1667	1646.27	1658.89	1672.39	1671.65	1668.55	1669.17	1665.26	1648.26	1614.95	1657.95	1654.78	1659.36	1666.2	1666.78	1647.23	1667.95	1666.93	1667.59	1623.9	1649.8	1646.64	1658.15	1658.57	1654.65	1658.91	1667.62	1667.01	1670.14	1664.72	1664.89	1662.72	1652.83	1660.77	1663.01	1662.24	1667.64	1668.37
360.821991	1664.32	1665.94	1665.32	1635.31	1650.23	1650.12	1663.36	1659.84	1663.2	1667.41	1668.15	1667.76	1647	1658.81	1671.31	1671.58	1669.78	1666.55	1667.99	1647.4	1613.48	1654.09	1657.91	1659.43	1668.03	1664.11	1646.29	1665.73	1666.71	1666.47	1623.08	1648.51	1647.35	1658.18	1658.98	1656.19	1662.1	1669.86	1668.98	1668.13	1667.83	1667.36	1666.9	1653.27	1661.21	1661.61	1662.1	1665.41	1668.97
362.126007	1668.02	1671.92	1664.23	1637.68	1650.88	1650.79	1663.91	1663.72	1668.63	1665.42	1666.21	1665.5	1645.41	1659.59	1671.92	1671.88	1667.88	1667.02	1665.72	1647.78	1615.29	1654.17	1654.43	1657.37	1666.02	1663.07	1648.79	1667.62	1665.15	1667.92	1622.88	1646.54	1647.12	1658.78	1657.3	1653.63	1658.29	1672.68	1669.36	1669.99	1663.47	1663.96	1663.14	1654.46	1660.91	1662.73	1663.43	1666.86	1669.02
362.621002	1664.28	1666.16	1667.92	1635.93	1650.95	1651.62	1661.01	1661.91	1665.53	1665.18	1667.87	1667.42	1646.28	1658.08	1670.78	1672.03	1668.89	1665.01	1665.99	1647.56	1614.31	1654.12	1653.02	1657.9	1666.88	1664.99	1648.89	1665.12	1667.78	1666.48	1624.19	1645.21	1647.81	1657.75	1656.37	1653.84	1657.8	1671.63	1666.21	1668.33	1665.81	1663.07	1664.22	1656.75	1661.7	1663.06	1662.6	1667.56	1669.78
363.115997	1664.07	1664.64	1666.4	1637.31	1652.38	1651.55	1664.95	1663.21	1664.52	1664.36	1665.8	1667.07	1647.35	1659.1	1672.47	1672.79	1668.96	1666.94	1667.62	1646.95	1616.16	1656.07	1655.38	1657.22	1666.1	1666	1647.05	1669.85	1668.85	1667.06	1623.05	1648.14	1647.42	1657.86	1656.75	1654.09	1659.97	1672.21	1669.44	1670.57	1666.17	1664.15	1662.4	1654.48	1660.75	1660.14	1663.83	1666.07	1669.02
363.610992	1666.88	1666.89	1664.9	1635.17	1650.8	1651.08	1664.3	1660.55	1665.58	1666.99	1666.86	1666.48	1646.82	1657.16	1671.6	1673.53	1668.5	1666.63	1665.53	1649.74	1615.16	1654.72	1654.55	1659.48	1665.97	1664.71	1648.54	1667.62	1665.68	1664.41	1623.3	1648.18	1648.25	1657.46	1657.75	1652.45	1657.48	1669.72	1670.2	1667.14	1665.28	1666.72	1663.55	1655.82	1662.17	1664.04	1664.08	1666.56	1667.83
364.106995	1663.97	1665.17	1665.44	1636.06	1649.68	1649.35	1662.93	1662.67	1665.58	1667.36	1668.61	1666.41	1648.29	1658.05	1671.33	1671.86	1670.42	1666.74	1666.43	1645.73	1614.34	1655.13	1656.43	1657.79	1666.99	1662.77	1645.57	1669.38	1666.15	1666.78	1622.01	1646.94	1648.61	1655.77	1655.49	1655.39	1659.25	1669.77	1671.02	1669.31	1666.96	1666.89	1665.23	1655.07	1660.42	1662.16	1663.97	1667.5	1668.3
364.601990	1666.84	1664.67	1666.19	1633.72	1648.79	1650.97	1662.34	1662.91	1665.11	1666.75	1666.27	1663.42	1647.23	1658.2	1669.87	1670.34	1669.78	1669.51	1666.83	1646.88	1614.32	1655.18	1654.25	1659.01	1666.83	1664.56	1644.71	1667.03	1666.78	1664.9	1620.89	1647.36	1646.07	1656.92	1655.4	1653.23	1657.95	1668.86	1667.77	1669.41	1665.76	1665.48	1664.9	1653.13	1660.3	1661.29	1662.14	1666.57	1668.68
365.096985	1665.89	1665.02	1665.16	1636.47	1649.61	1649.11	1661.75	1661.44	1665.04	1666.25	1668.12	1666.54	1646.54	1656.75	1672.18	1672.07	1668.82	1666.56	1666.43	1647.8	1613.43	1653.82	1655.45	1658.77	1666.66	1666.2	1646.09	1669.08	1666.38	1666.55	1621.14	1645.15	1646.27	1656.61	1655.23	1652.27	1657.03	1668.87	1667.99	1670.44	1664.68	1664.62	1662.58	1652.95	1658.68	1663.23	1662.73	1667.23	1668.23
365.592010	1664.76	1665.9	1666.68	1636.95	1651.45	1651.69	1664.03	1662.04	1666.15	1668.15	1668.63	1668.95	1645.18	1658.43	1672.1	1673.58	1669.77	1665.8	1666.93	1647.67	1615.55	1655.34	1657.22	1658.11	1665.12	1664.19	1645.07	1668.82	1667.06	1668.46	1622.65	1648.6	1647.11	1656.4	1657.84	1654.42	1657.42	1668.17	1669.31	1668.33	1667.83	1666.26	1665.56	1653.68	1662.44	1661.87	1663.42	1667.18	1669.41
366.087006	1667.19	1668.5	1667.17	1634.32	1651.27	1649.57	1662.17	1661.3	1665.71	1668.04	1669.23	1668.22	1646.29	1657.8	1672.94	1672.69	1669.83	1668.39	1667.53	1647.41	1614.35	1655.73	1655.1	1657.96	1668.54	1664.82	1646.74	1668.86	1667.87	1666.8	1622.74	1647.73	1647.95	1656.87	1658.15	1655.42	1658.61	1668.51	1668.75	1669.08	1665.61	1665.68	1664.1	1655.69	1661.68	1662.56	1662.26	1666.16	1670.22
366.583008	1665.26	1666.49	1666.74	1635.72	1651.03	1649.95	1663.8	1659.92	1664.7	1665.15	1667.46	1664.86	1645.76	1657.56	1671.33	1671.09	1669.92	1666.88	1667.42	1647.74	1614.93	1656.64	1655.6	1660.43	1667.17	1664.8	1646.94	1668.9	1666.2	1666.26	1622.96	1645.67	1646.26	1658.54	1657.17	1654.34	1657.57	1669.92	1670.72	1671.41	1665.4	1666.38	1663.9	1656.73	1661.26	1662.84	1662.1	1666.86	1667.57
367.078003	1665.75	1666.02	1667.77	1635.65	1651.22	1651.34	1663.17	1661.82	1663.84	1666.83	1667.27	1667.92	1648.45	1657.69	1671.36	1672.72	1670.46	1666.33	1667.38	1646.5	1613.42	1655.24	1654.16	1658.83	1665.39	1665.84	1647.68	1668.4	1666.85	1666.77	1622.32	1646.89	1647.8	1657.59	1657.92	1655.15	1659.91	1669.16	1667.19	1670.39	1664.71	1665.34	1664.9	1654.05	1661.26	1661.54	1663.44	1665.51	1667.39
367.572998	1663.09	1669.68	1667.64	1636.99	1651.1	1651.89	1663.59	1661.87	1667.33	1666.32	1667.87	1667.33	1647.83	1657.95	1673.19	1671.78	1670.05	1667.53	1665.8	1646.72	1616.34	1654.69	1654.14	1659.74	1665.8	1662.81	1649.26	1670.41	1667.04	1668.17	1621.72	1648.48	1647.48	1656.54	1656.3	1654.07	1658.28	1669.03	1668.31	1668.98	1666.33	1665.74	1661.42	1655.38	1663.36	1661.68	1660.4	1666.22	1666.92
368.067993	1666.13	1667.97	1665.25	1635.25	1649.89	1651.32	1662.18	1663.18	1665.34	1665.1	1667.3	1667.37	1644.6	1656.92	1671.22	1670.55	1670.14	1666.65	1667.9	1648.13	1612.83	1655.32	1655.58	1660.31	1667.2	1664.91	1648.58	1668.4	1666.36	1666.43	1621.91	1647.67	1649.13	1656.52	1657.11	1656.01	1659.45	1670.29	1670.64	1668.82	1667.2	1667.14	1663.8	1655.04	1658.93	1662.04	1662.94	1666.09	1667.96
368.562988	1664.36	1666.62	1668.24	1638.74	1653.22	1651.58	1661.82	1662.14	1664.73	1666.51	1667.59	1668.64	1648.3	1657.71	1671.34	1670.73	1670.06	1668.53	1669.64	1647.26	1615.95	1654.14	1655.67	1659.35	1665.97	1665.98	1648.24	1667.97	1664.75	1667.67	1622.95	1646.74	1646.57	1657.44	1657.74	1653.1	1656.83	1670.51	1668.83	1668.89	1664.9	1667.94	1663.41	1655.3	1662.18	1661.57	1663.17	1667.92	1670.38
369.058990	1664.13	1668.15	1667.33	1636.27	1651.37	1652.39	1664.47	1662.16	1666.02	1668.41	1668.48	1669	1645.81	1657.99	1672.58	1671.86	1670.89	1667.52	1668.35	1647	1615	1653.81	1654.82	1658.31	1667.37	1664.2	1646.94	1669.32	1664.5	1666.76	1623.76	1647.87	1646.44	1657.74	1656.46	1654.19	1660.03	1671.04	1669.04	1668.97	1667.93	1664.1	1663.7	1655.53	1660.71	1662.68	1662.54	1666.35	1668.54
369.553986	1663.71	1667.69	1667.56	1636.47	1651.98	1650.58	1662.96	1660.3	1664.39	1667	1668.4	1667	1646.32	1656.51	1671.66	1670.7	1670.18	1666.97	1666.71	1647.8	1613.87	1654.99	1654.95	1656.13	1664.5	1664.08	1648.04	1666.83	1667.8	1666.93	1622.87	1647.99	1650.12	1658.71	1658.38	1653.33	1658.37	1667.49	1669.08	1669.22	1665.19	1664.82	1665.37	1654.54	1660.81	1662.26	1662.88	1665.09	1669.4
370.049011	1664.98	1667.45	1667.07	1635.73	1648.82	1649.48	1663.7	1661.08	1665.17	1667.78	1666.21	1667.07	1645.08	1659.77	1672.35	1674.35	1671.17	1666.42	1666.64	1647.43	1614.71	1656.49	1656.4	1658.09	1665.91	1665.3	1645.92	1667.55	1667.39	1667.72	1623.19	1645.73	1647.9	1658.25	1657.15	1653.97	1660.71	1672.41	1669.56	1668.92	1665.5	1666.47	1664.1	1654.08	1661.01	1661.34	1663.57	1667.54	1668.07
370.544006	1664.5	1665.3	1668.52	1634.5	1652.29	1651.44	1663.12	1660.42	1664.46	1667.34	1667.19	1665.19	1647.45	1657.58	1671.04	1670.25	1671.2	1666.07	1667.13	1645.93	1616.3	1656.11	1653.66	1659.94	1668.74	1663.99	1647.74	1667.16	1667.86	1665.85	1623.11	1646.34	1649.03	1656.07	1658.49	1654.9	1661.73	1670.43	1668.47	1670.06	1667.11	1666.64	1662.27	1655.57	1660.36	1662.62	1663.58	1667.25	1667.31
371.040009	1665.06	1666.84	1668.39	1636.98	1652.45	1651.34	1662.78	1663.54	1665.73	1667.29	1667.9	1668.64	1647.67	1658.33	1673.6	1671.35	1670.55	1666.88	1668.34	1647.69	1615.16	1656.3	1654.69	1658.71	1667.09	1665.63	1648.77	1670.61	1667.88	1667.48	1622.58	1648.13	1651.35	1660.03	1656.78	1653.68	1659.91	1668.61	1668.38	1671.4	1665.09	1665.73	1663.15	1655.58	1663.46	1663.37	1664.91	1667	1669.18
371.535004	1667.08	1666.73	1668.36	1638.09	1651.3	1653.23	1664.03	1662.19	1663.9	1668.58	1667.55	1665.91	1647.21	1657.33	1672.36	1671.72	1671.95	1667.68	1665.02	1646.05	1617.82	1656.7	1654.17	1660.81	1666.41	1663.95	1647.62	1668.89	1668	1667.47	1621.35	1647.21	1647.45	1657.97	1659.12	1654.01	1659.18	1669.04	1668.71	1669.36	1666.58	1667.82	1661.74	1655.67	1660.75	1661.09	1662.51	1668.38	1666.09
372.029999	1664.34	1666.43	1665.61	1636.09	1650.17	1651.09	1663.97	1660.16	1664.69	1666.11	1668.07	1667.2	1647.21	1657.96	1674.69	1671.78	1669.82	1666.24	1666.85	1646.15	1613.98	1655.03	1656.99	1659.02	1668.07	1664.25	1646.53	1670.2	1667.09	1667.87	1622.93	1647.21	1645.74	1656.03	1657.14	1654.15	1657.37	1668.12	1667.61	1668.42	1665.92	1664.74	1662.84	1654.72	1660.78	1661.91	1662.9	1667.56	1666.78
372.524994	1663.46	1667.95	1668.03	1635.98	1651.87	1650.77	1663.84	1662.19	1666.21	1665.95	1668.83	1666.78	1647.92	1659.28	1671.16	1670.58	1670.39	1666.58	1667	1649.22	1615.45	1655.14	1656.22	1659.37	1668.42	1665.03	1646.29	1668.97	1665.82	1665.67	1622.74	1645.74	1646.24	1657.37	1656.77	1656.31	1658.86	1669.03	1667.09	1670.54	1666.64	1666.41	1664.06	1654.03	1660.93	1663.02	1663.31	1666.98	1666.67
373.019989	1664.5	1666.88	1665.7	1636.96	1651.44	1652.02	1662.83	1662.59	1666.87	1667.7	1668.37	1666.54	1645.68	1657.97	1674.37	1671.32	1671.22	1665.44	1666.96	1648.64	1613.26	1656.9	1655.28	1660.17	1667.11	1667.86	1647.1	1669.86	1668.97	1667.45	1624.06	1648.74	1647.88	1656.84	1658.15	1654.69	1660.13	1671.16	1668.5	1670.03	1666.67	1666.09	1664.85	1654.88	1660.73	1661.87	1662.29	1667.01	1666.39
373.515015	1665.67	1665.1	1666.74	1635.52	1649.82	1652.41	1662.24	1661.2	1664.47	1667.29	1668.29	1667.29	1646.05	1658.05	1675.5	1672.27	1671.06	1667.78	1667.11	1646.48	1616.08	1656.42	1657.69	1660.42	1667.41	1664.18	1646.51	1668.05	1668.58	1667.51	1622.32	1649.66	1649.11	1658.2	1659.9	1654.95	1660.04	1671.11	1670.31	1669.47	1665.59	1665.03	1665.74	1654.97	1662.52	1663.87	1662.09	1668.44	1668.09
374.010986	1665.01	1666.92	1669.17	1636.96	1652.11	1652.36	1663.96	1661.38	1665.66	1667.33	1668.82	1666.48	1647.5	1657.11	1675.07	1672.41	1670.41	1669.38	1667.24	1647.98	1617.32	1654.6	1655.3	1657.51	1666.33	1663.15	1645.98	1668.08	1666.91	1666.31	1623.94	1646.77	1648.97	1656.13	1657.68	1654.49	1656.25	1669.55	1668.74	1671.71	1666.34	1665.96	1664.73	1654.32	1660.6	1662.93	1661.49	1667.44	1667.77
374.506012	1663.31	1663.14	1664.54	1635.44	1651.13	1651.64	1663.12	1661.08	1665.95	1666.55	1670.04	1666.78	1646.2	1659.64	1672.04	1669.88	1669.33	1667.46	1668.39	1649.89	1616.6	1655.2	1656.34	1658.84	1668.75	1665.71	1646.56	1668.82	1666.44	1666.24	1624.71	1647.33	1646.45	1659.78	1658.11	1654.3	1659.24	1669.86	1668.15	1668.24	1667.55	1666.53	1664.33	1654.1	1661.76	1661.26	1661.49	1665.28	1667.64
375.001007	1665.75	1663.55	1665.84	1636.5	1651.19	1651.3	1663.14	1663.93	1666.38	1667.14	1664.83	1665.29	1648.32	1659.6	1670.58	1671.58	1672.17	1666.95	1669.2	1647.09	1615.82	1655.6	1654.74	1659	1668.83	1664.32	1647.06	1668.85	1667.52	1666.26	1623.22	1647.08	1649.58	1658.25	1657.31	1654.57	1659.89	1669.73	1669.65	1670.25	1665.79	1665.02	1663.02	1653.8	1662.89	1664.57	1663.82	1666.15	1669.99
375.496002	1665.06	1667.16	1666.55	1635.59	1651.1	1651.32	1664.33	1659.83	1665.33	1666.64	1668.6	1667.06	1646.75	1655.76	1674.08	1671.89	1671.45	1668.11	1666.94	1647.85	1614.56	1655	1655.81	1658.28	1666.98	1664.61	1647.47	1667.68	1668.08	1665.73	1621.62	1647.75	1646.67	1657.83	1655.37	1653.58	1658.57	1671.25	1666.94	1668.87	1665.46	1665.43	1662.22	1655.47	1659.25	1661.78	1661.41	1665.07	1669.15
375.992004	1663.25	1664.79	1665.58	1635.86	1653.03	1650.05	1664.16	1661.82	1666.05	1667.98	1666.14	1666.83	1647.59	1660.26	1671.5	1672.13	1672.33	1668.58	1666.02	1647.87	1613.98	1655.22	1655.53	1659.72	1665.94	1665.69	1646.44	1668.12	1666.86	1667.43	1622.92	1647.24	1647.48	1657.5	1658.41	1654.24	1658.3	1670.95	1669.1	1669.41	1666.36	1667.03	1665.73	1655.94	1661.66	1661.6	1663.04	1665.19	1668.46
376.487000	1664.81	1666.08	1667.97	1637.59	1650.88	1651.9	1663.14	1662.58	1666.19	1667.77	1665.97	1667.44	1649.45	1656.77	1671.86	1671.61	1671.26	1667.32	1668.01	1647.69	1615.61	1655.56	1655.18	1657.94	1666.33	1664.67	1647.89	1669.61	1667.75	1666.81	1622.08	1648.46	1648.05	1658.46	1656.87	1653.86	1659.2	1669.63	1667.73	1668.87	1666.84	1664.38	1665.68	1655.3	1662.14	1662.15	1664	1666.3	1670.21
376.981995	1664.47	1666.05	1668.22	1637.31	1653.68	1654.12	1663.27	1663.05	1665.5	1665.62	1668.14	1667.39	1648.16	1658.35	1673.99	1670.06	1671.13	1668.46	1667.35	1648.48	1614.25	1656.25	1654.7	1658.9	1666.83	1664.59	1647.07	1669.75	1667.59	1667.01	1624.13	1648.85	1648.36	1656.14	1656.83	1653.98	1660.04	1668.15	1668.53	1668.93	1666.1	1665.68	1664.82	1655.02	1660.56	1665.34	1662.18	1666.14	1666.88
377.476990	1664.65	1666.76	1667.18	1635.83	1652.03	1650.72	1663.75	1662.08	1668.4	1668.12	1668.73	1666.27	1647.42	1660.38	1671.32	1672.78	1671.57	1669.43	1667.83	1649.31	1616.03	1655.77	1656.75	1660.87	1667.93	1664.79	1646.89	1669.26	1666.81	1669.38	1624.52	1647.69	1647.83	1656.83	1657.58	1655.63	1659.74	1670.08	1668.24	1668.98	1666.28	1667.43	1664.73	1654.72	1662.89	1662.45	1663.6	1668.35	1667.74
377.971985	1663.48	1666.02	1667.41	1639.05	1652.78	1649.46	1663.41	1662.9	1665.37	1667.43	1669.61	1667.48	1647.35	1657.92	1672.78	1671.37	1670.1	1667.56	1666.05	1647.89	1615.07	1655.09	1656.13	1657.56	1666.23	1663.48	1648.2	1668.49	1666.72	1667.68	1623.03	1646.76	1647.31	1657.99	1656	1654.67	1657.56	1669.57	1667.42	1670.09	1665.97	1666.56	1662.74	1653.95	1659.18	1661.8	1662.46	1666.42	1669.8
378.467987	1664.93	1668.79	1666.79	1638.12	1652.1	1652.1	1663.33	1662.68	1666.29	1667.37	1668.69	1665.99	1645.78	1659.44	1673.39	1673.41	1669.93	1667.97	1666.58	1649.99	1614.18	1655.04	1655.86	1658.59	1665.77	1663.32	1647.71	1668.83	1667.73	1665.92	1623.58	1646.1	1647.35	1657.03	1658.41	1653.9	1656.41	1668.77	1669.96	1670.87	1665.6	1666.13	1665.09	1654.99	1662.1	1662.19	1663.05	1666.81	1668.86
378.963013	1663.73	1665.38	1665.08	1635.65	1653.13	1650.36	1664.24	1662.93	1665.06	1665.55	1667.75	1668.66	1647.47	1658.3	1672.07	1670.66	1669.86	1668.13	1667.22	1649.16	1614.5	1653.76	1654.37	1660.2	1668.77	1665.8	1647.81	1669.78	1666.2	1666.8	1623.45	1647.19	1646.2	1657.2	1658.94	1655.71	1658.68	1670.26	1668.46	1669.19	1664.7	1664.21	1663.07	1655.3	1661.46	1663.01	1662.45	1664.63	1666.94
379.458008	1665.6	1668.73	1668.55	1634.91	1650.87	1651.82	1664.65	1663.97	1666.55	1668.35	1668.96	1668.53	1648.01	1660	1673.12	1671.25	1669.79	1667.6	1665.28	1648.87	1614.52	1655.87	1655.66	1659.23	1668.15	1665.47	1646.89	1669.24	1667.03	1666.2	1623.07	1646.24	1648.32	1658.55	1658.7	1655.66	1658.87	1670.45	1668.83	1671.45	1666.24	1668.65	1665.04	1656.16	1661	1662.79	1663.33	1666.47	1669.86
379.953003	1665.89	1667.24	1666.07	1636.88	1654.42	1650.36	1664.83	1662.73	1664.87	1666.23	1668.45	1668.6	1649.28	1658.33	1671.8	1672.31	1670.64	1665.49	1667.52	1647.98	1616.43	1656.42	1658.26	1660.67	1667.92	1667.54	1649.06	1669.6	1667.44	1666.46	1623.15	1648.19	1647.24	1657.97	1659.06	1653.09	1657.25	1669.42	1668.27	1669.93	1667.42	1667.81	1667.22	1654.83	1661.96	1661.16	1663.02	1666.21	1668.58
380.447998	1664.27	1666.94	1666.49	1635.66	1649.42	1650.83	1662.9	1662.65	1668.12	1667.03	1668.6	1668.17	1648.25	1658.77	1673.32	1671.31	1671.48	1664.79	1665.95	1647.55	1616.16	1655.25	1655.85	1660.88	1668.28	1664.51	1645.38	1670.72	1667.84	1666.28	1622.96	1646.69	1648.59	1659.88	1656.95	1655.82	1657.89	1672.54	1667.03	1669.88	1664.97	1665.23	1665.74	1656.02	1661.53	1662.52	1661.68	1668.78	1667.44
380.944000	1665.47	1666.51	1667.01	1634.39	1651.87	1650.75	1666.45	1661.79	1666.53	1668.28	1667.5	1667.61	1644.95	1659.87	1673.67	1672.27	1671.77	1666.97	1665.92	1646.57	1615.89	1655.22	1656.65	1661	1666.11	1664.43	1647.96	1668.74	1668.21	1667.8	1623.64	1646.9	1647.11	1658.72	1658.59	1655.37	1660.76	1671.95	1668.57	1669.25	1665.94	1667.21	1662.73	1654.29	1661.25	1663.16	1664.06	1666.42	1668.34
381.438995	1664.25	1666.03	1667.51	1636.43	1651.39	1651.55	1663.47	1664.06	1667.24	1668.79	1667.8	1669.86	1646.75	1657.1	1673.58	1672.32	1672.9	1668.43	1668.15	1647.33	1615.96	1655.53	1657.12	1659.98	1666.23	1665.32	1648.2	1665.43	1667.84	1668	1624.59	1648.22	1647.01	1659.37	1658.07	1653.78	1658.83	1670.82	1670.14	1669.4	1665.4	1665.14	1662.54	1655.49	1659.96	1662.58	1662.31	1666.89	1668.27
381.933990	1663.89	1666.22	1666.85	1636.84	1650.71	1652.94	1663.98	1662.7	1665.42	1667.21	1667.71	1666.77	1645.49	1660.04	1673	1672.78	1672.12	1666.4	1665.48	1647.72	1614.63	1656.68	1653.38	1658.53	1668.62	1663.64	1647.75	1666.7	1668.85	1665.68	1621.65	1645.71	1647.44	1658.22	1659.28	1653.42	1659.88	1671.7	1669.65	1669.13	1665.05	1665.09	1665.38	1654.55	1660.85	1662.8	1662.93	1667.45	1669.15
382.428986	1664.92	1667.16	1668.67	1638.54	1652.27	1652.22	1661.08	1662.66	1667.81	1667.06	1669.35	1667.8	1647.9	1658.33	1673.13	1671.31	1670.78	1668.09	1667.58	1647.45	1615.14	1655.78	1655.06	1659.23	1665.51	1664.97	1648.73	1669.16	1667.93	1667.93	1623.01	1644.29	1648.91	1658.72	1655.53	1654.8	1658.13	1670.69	1667.59	1668.38	1667.48	1667.82	1663.67	1654.28	1661	1663.98	1663.87	1666.47	1669.82
382.924011	1666.5	1664.25	1669.14	1636.17	1651.95	1653.44	1663.75	1662.47	1665.83	1668.25	1666.36	1666.31	1647.39	1657.4	1674.13	1672.03	1671.51	1667.06	1666.61	1648.6	1614.52	1656.19	1655.4	1661.09	1668.47	1664.09	1648.04	1667.95	1668.1	1666.41	1624.18	1645.03	1648.84	1658.04	1657.59	1654.68	1659.85	1671.5	1669.73	1669.78	1664.97	1664.85	1663.44	1654.62	1661.27	1663.48	1662.36	1667.27	1668.85
383.420013	1662.91	1663.53	1666.52	1634.72	1650.26	1652.98	1664.05	1661.41	1665.62	1667.75	1667.37	1667.53	1649.98	1659.25	1673.15	1675.08	1670.74	1667.45	1668.27	1646.84	1615.57	1655.54	1656.63	1658.24	1667.05	1663.93	1648.89	1668.52	1668.65	1666.98	1623.53	1646.08	1646.67	1659.46	1659.43	1657.38	1661.23	1671.36	1667.62	1668.61	1666.84	1666.75	1664.54	1652.14	1660.8	1664.77	1663.28	1667.15	1667.44
383.915009	1664.58	1665.28	1666.46	1638.41	1652.45	1651.07	1662.55	1661.67	1665.78	1666.84	1668.24	1666.03	1649.23	1658.8	1672.83	1673.47	1671.28	1669.15	1665.59	1647.98	1614.35	1655.03	1654.45	1657.3	1665.8	1664.35	1647.89	1669.03	1667.78	1664.32	1622.76	1649.93	1647.94	1659.03	1657.96	1656.53	1658.28	1670.41	1668.71	1668.46	1665.55	1666.55	1664.42	1653.12	1660.91	1662.19	1662.91	1668.48	1668.5
384.410004	1663.45	1666.18	1666.28	1636.23	1652.13	1648.73	1665.11	1661.83	1663.93	1667.75	1667.78	1667.54	1646.5	1658.15	1672.7	1672.09	1670.95	1666.17	1665.56	1647.01	1614.94	1655.71	1656.13	1658.71	1666.74	1665.48	1648.13	1667.13	1666.58	1667.49	1622.69	1646.86	1648	1660.2	1657.41	1653.49	1658.48	1671.39	1668.82	1672.23	1666.6	1668.59	1665.36	1655.63	1660.73	1660.52	1662.73	1665.49	1669.31
384.904999	1667.1	1666.02	1667.2	1635.62	1651.93	1652.4	1665.42	1663.13	1665.88	1668.83	1667.56	1668.09	1646.26	1657.83	1672.35	1670.81	1668.8	1666.76	1667.1	1647.46	1614.61	1657.25	1655.91	1658.73	1666.44	1663.99	1646.51	1670.22	1667.36	1667.4	1623.59	1649.12	1647.17	1659.28	1657.21	1655.44	1658.08	1668.18	1668.04	1670.9	1664.75	1666.01	1665.16	1655.44	1661.58	1664.07	1661.85	1668.05	1668.89
385.399994	1665.7	1665.52	1670.97	1636.25	1651.4	1652.58	1664.95	1662.41	1667.79	1667.92	1669.47	1668.51	1645.58	1660.13	1674.11	1671.86	1669.95	1668.19	1667.33	1648.62	1615.62	1656.17	1654.44	1660.4	1666.62	1664.56	1648.61	1667.89	1667.28	1667.95	1623.17	1648.21	1647.38	1656.17	1657.8	1654.34	1659.09	1670.31	1669.54	1668.63	1666.58	1666.62	1664.07	1653.23	1659.29	1662.68	1663.48	1666.22	1665.5
385.895996	1665.42	1666.86	1667.76	1637.63	1649.68	1650.82	1664.96	1661.35	1667.7	1665.28	1667.06	1668.54	1647.07	1657.48	1672.02	1672.77	1670.61	1666.14	1668.02	1648.14	1615.17	1656.18	1657.05	1659.87	1667.57	1665.3	1646.94	1668.82	1667.49	1667.13	1624.15	1647.4	1646.74	1655	1658.11	1656.47	1659.79	1668.05	1670.06	1670.65	1664.8	1667.7	1664.89	1655.92	1661.8	1663.97	1663.97	1667.56	1667.95
386.390991	1664.88	1665.58	1666.92	1634.79	1651.57	1649.23	1664.22	1663.12	1663.87	1666.8	1668.08	1667.53	1646	1657.32	1673.68	1672.32	1671.56	1667.53	1666.05	1648.18	1616.48	1657.17	1657.15	1660.23	1669.07	1665.43	1647.73	1668.14	1667.99	1667.29	1622.31	1645.39	1646.29	1658.14	1659.41	1654.87	1658.85	1669.73	1667.94	1666.69	1665.15	1667.93	1662.37	1653.79	1659.71	1662.26	1661.61	1669.23	1668.88
386.885986	1663.89	1666.05	1666.81	1635.08	1650.82	1651.59	1664.39	1663.39	1665.87	1665.68	1668.58	1668.03	1647.2	1656.5	1673.02	1671.53	1671.6	1666.56	1667.55	1648.76	1614.25	1654.05	1653.35	1659.66	1666.23	1664.4	1647.23	1669.88	1665.95	1665.9	1622.97	1648.21	1645.67	1660.7	1657.91	1654.93	1658.76	1669.78	1669.2	1670.42	1665.02	1666.45	1664.63	1656.5	1664.67	1662.2	1662.76	1665.74	1669.58
387.381012	1664.83	1667.92	1667.89	1634.25	1652.31	1650.67	1665.04	1664.06	1666.15	1669.05	1670.84	1669	1646.63	1657.56	1674.48	1670.78	1673.29	1666.57	1667.49	1646.85	1613.94	1656.89	1656.33	1658.42	1667.83	1664.57	1646.36	1667.77	1668.97	1666.93	1622.84	1647.64	1647.33	1659.02	1658.25	1654.68	1659.06	1671.92	1668.13	1670.61	1666.38	1668.07	1663.98	1653.79	1660.77	1664.05	1662.14	1667.09	1669.85
387.877014	1664.63	1667.96	1668.55	1637.38	1651.21	1651.85	1665.56	1663.42	1666.01	1667.49	1668.13	1667.58	1648.93	1656.79	1672.75	1672.21	1670.33	1669.52	1668.15	1648.82	1613.49	1657.22	1656.43	1659.45	1668.19	1666.34	1648.5	1670.82	1668.02	1667.86	1623.6	1647.14	1647.6	1658.7	1657.96	1655.78	1659.93	1670.09	1668.21	1672.35	1666.69	1668.16	1663.99	1654.15	1662.48	1661.62	1663.17	1668.23	1668.93
388.372009	1665.54	1665.97	1667.6	1636.87	1651.27	1649.59	1662.79	1665.33	1665.59	1667.26	1666.28	1665.33	1648.41	1657.61	1672.58	1672.69	1670.74	1668.61	1668.17	1647.85	1613.7	1654.65	1655.9	1659.34	1667.77	1666.75	1647.34	1669.62	1669.18	1668.76	1621.99	1647.58	1648.92	1658.57	1658.26	1655.14	1659.51	1671.74	1668.78	1670.26	1666.67	1666.8	1663.96	1655.1	1660.41	1666.33	1664	1668.16	1669.97
388.867004	1666.55	1664.22	1667.63	1636.43	1652.78	1650.13	1667.06	1663.97	1665.76	1669.16	1668.5	1667.97	1646.14	1657.69	1672.14	1674.44	1670.85	1668.49	1667.17	1649.3	1615.82	1655.8	1655.79	1661.42	1667.91	1666.52	1644.5	1669.47	1666.38	1669.12	1622.63	1646.72	1648.48	1657.06	1656.7	1654.73	1658.73	1669.24	1671.16	1670.59	1664.9	1667.08	1663.26	1654.77	1660.49	1663.37	1662.39	1667.31	1668.21
389.362000	1664.68	1668.38	1667.25	1635.39	1652.78	1651	1665.6	1663.14	1666.36	1666.79	1668.95	1668.29	1647.15	1657.49	1673.02	1671.89	1672.23	1667.31	1667.55	1649.95	1615.14	1656.98	1656.21	1661.57	1665.57	1666.38	1644.66	1668.88	1668.25	1666.41	1623.36	1647.95	1649.17	1658.74	1659.15	1655.45	1660.23	1671.77	1668.5	1670.76	1668.17	1667.69	1666.52	1655.24	1661.77	1662.78	1663.04	1668.27	1668.9
389.856995	1664.96	1665.28	1666.03	1637.34	1651.63	1648.77	1663.92	1663.83	1666.29	1668.56	1670.33	1668.83	1645.48	1659.68	1671.79	1674.63	1672.26	1670.59	1666.85	1650.02	1614.57	1656.99	1657.33	1658.9	1667.93	1665.38	1647.32	1670.64	1667.46	1666.72	1622.66	1648.08	1647.14	1658.98	1657.22	1656.29	1661.56	1671.48	1669.98	1668.89	1666.15	1665.55	1663.76	1654.32	1662.2	1661.26	1662.25	1667.3	1670.35
390.352997	1665.74	1665.1	1667.03	1635.51	1649.82	1650.16	1663.59	1663.64	1666.45	1667.1	1667.68	1668.18	1646.64	1657.8	1673.62	1672.13	1670.19	1668.07	1667.83	1647.35	1614.91	1656.71	1656.13	1658.68	1669.07	1663.31	1647.35	1668.96	1667.27	1665.67	1621.65	1646.64	1646.64	1657.93	1658.24	1655.08	1657.5	1670.61	1669.16	1670.54	1668.37	1666.61	1664.72	1655.17	1658.83	1663.26	1662.62	1667.14	1668.91
390.847992	1666.19	1665.94	1670.14	1635.1	1651.84	1650.24	1664.03	1663.66	1665.89	1669.61	1668.67	1668.77	1648.46	1659.59	1674.25	1672.2	1671.15	1668.79	1667.63	1649.58	1615.2	1655.53	1655.9	1660.79	1665.27	1666.45	1646.66	1666.79	1665.68	1666.95	1621.76	1646.06	1648.86	1656.28	1657.16	1654.61	1657.86	1669.41	1669.05	1669.38	1667.86	1667.07	1664.68	1656.72	1662.61	1663.19	1664.18	1666.43	1667.49
391.342987	1663.22	1668.75	1666.1	1634.98	1651.2	1650.27	1664.04	1663.82	1665.84	1668.04	1668.42	1667.98	1647.4	1659.18	1671.11	1672.09	1670.86	1668.19	1665.44	1648.37	1614.65	1655.52	1656.4	1659.11	1667.13	1666.11	1648.88	1667.6	1666.48	1667.76	1622.6	1647.48	1646.12	1657.15	1657.96	1656.84	1659.59	1668.63	1668.71	1668.83	1666.97	1666.98	1664.83	1655.18	1661.17	1662.38	1660.7	1668.58	1667.08
391.838013	1666.42	1666.56	1667.36	1636.41	1653.32	1651.72	1664.79	1660.22	1665.53	1665	1669.34	1668.49	1647.57	1658.3	1672.85	1671.24	1672.06	1665.98	1667.5	1648.78	1613.84	1656.5	1657.23	1659.87	1669	1666.15	1648.44	1670.76	1666.25	1666.91	1623.84	1647.59	1646.31	1657.24	1657.91	1656.71	1660.03	1669.86	1669.65	1670.7	1668.12	1665.8	1661.83	1655.67	1660.12	1664.71	1662.02	1668.82	1668.85
392.333008	1667.76	1666.94	1670.13	1636.59	1651.04	1650.91	1665.19	1662.13	1667.48	1666.89	1668.69	1667.95	1647.75	1659.9	1672.29	1671.08	1671.13	1668.18	1667.82	1647.68	1614.77	1656.25	1655.93	1660.6	1664.93	1666.55	1645.76	1668.66	1668.08	1667.7	1624.14	1646.78	1648.32	1658.36	1658.69	1657.07	1659.75	1670.25	1669.49	1670.95	1665.7	1667.02	1664.47	1655.69	1663.32	1664.12	1663.42	1666.88	1667.95
392.829010	1667.98	1667.2	1667.91	1637.95	1653.36	1653.48	1663.87	1662.22	1667.51	1666.87	1669.15	1666.67	1648.06	1657.39	1674.08	1673.58	1669.74	1668.82	1668.34	1650.32	1615.22	1655.92	1655.49	1659.5	1668.42	1665.94	1647.74	1669.18	1666.79	1667.9	1626.35	1650.04	1648.78	1661.34	1659.86	1656.14	1658.66	1670.43	1672.67	1672.18	1666.02	1667.09	1665.92	1656.77	1660.61	1663.41	1663.45	1666.65	1669.68
393.324005	1665.19	1664.49	1666.92	1636.18	1652.12	1653.45	1663.2	1662.85	1666.77	1668.16	1667.78	1668.53	1647.83	1659.09	1674.02	1675.1	1673.95	1669.79	1668.09	1647.89	1617	1656.62	1656.05	1660.64	1668.89	1666.49	1650.51	1669.4	1668.5	1666.71	1623.33	1648.24	1648.5	1658.72	1657.94	1655.73	1661.26	1671.3	1670.05	1669.99	1667.23	1669.18	1664.87	1656.1	1662.04	1662.1	1664.33	1666.45	1669.59
393.819000	1664.59	1669.44	1667.27	1635.72	1653.48	1651.5	1663.73	1662.83	1666.51	1668.18	1667.96	1667.98	1647.24	1657.24	1671.19	1674.1	1673.23	1667.52	1667.85	1645.65	1615.28	1656.95	1657.07	1659.86	1668.35	1666.91	1647.44	1668.38	1668.58	1667.61	1622.58	1649.26	1648.67	1656.7	1657.07	1656.27	1659.36	1671.04	1669.39	1671.85	1667	1668.6	1665.02	1654.78	1660.96	1665.07	1664.24	1666.42	1668.42
394.313995	1663.66	1665.51	1666.28	1635.81	1651	1651.79	1664.51	1664.89	1667.12	1667.58	1668.34	1669.14	1647.33	1660.55	1674.62	1672.58	1671.19	1668.24	1668.44	1648.96	1615.74	1656.27	1655.35	1659.7	1667.63	1664.24	1648.61	1670.33	1666.93	1668.15	1625.48	1652.35	1647.83	1655.91	1658.56	1655.56	1658.48	1668.18	1671.03	1669.77	1666.67	1667.37	1664.67	1652.88	1662.67	1663.09	1663.1	1668.19	1667.47
394.808990	1666.09	1665.43	1667.62	1635.92	1652.66	1652.3	1663.29	1661.54	1666.34	1667.54	1668.21	1668.24	1647.73	1657.41	1670.79	1672.02	1672.45	1667.05	1667.61	1648.76	1613.81	1656.43	1656.65	1657.82	1667.92	1665.94	1649.52	1667.93	1667.36	1667.63	1624.19	1648.56	1650	1658	1655.88	1655.95	1658.17	1671.09	1669.12	1670.83	1668.04	1667.21	1665.62	1655.29	1664.51	1664.27	1664.5	1667.89	1670.29
395.304993	1666.23	1666.31	1668.51	1636.14	1652.18	1652.48	1666.32	1665.58	1666.79	1669.4	1668.89	1667	1651.22	1658.45	1673.79	1674.25	1669.84	1668.31	1668.66	1647.07	1613.9	1656.17	1656.42	1660.14	1668.65	1665.52	1646.14	1668.55	1669.62	1668.27	1623.42	1646.84	1647.67	1657.42	1658.03	1656.23	1660.7	1671.25	1669.21	1669.72	1664.73	1669.47	1666.53	1654.89	1664.27	1664.7	1661.98	1665.34	1669.56
395.799988	1664.38	1666.22	1667.41	1636.05	1652.15	1651.07	1663.59	1663.82	1664.47	1666.48	1668.54	1667.17	1648.28	1658.95	1672.56	1672.61	1672.03	1669.1	1668.81	1650.37	1615.59	1656.65	1655.47	1662.71	1666.72	1666.59	1648.08	1668.7	1666.85	1667.33	1623.57	1649.39	1649.43	1659.1	1658.68	1654.1	1657.91	1671.6	1668.39	1671.01	1665.57	1666.02	1664.88	1657.05	1664.9	1661.97	1663.73	1667.14	1669.14
396.295013	1663.09	1665.06	1670.23	1635.78	1651.92	1651.5	1662.28	1664.21	1665.38	1666.33	1667.07	1667.72	1647.13	1660.02	1673.56	1670.44	1669.41	1666.92	1668.33	1647.78	1615.32	1654.17	1657.45	1660.74	1667.23	1663.5	1646.89	1668.02	1667.78	1667.39	1623.23	1648.76	1646.69	1657.29	1657.39	1654.95	1659.68	1670.38	1669.59	1669.57	1666.23	1666.12	1662.77	1656.66	1660.96	1665.06	1663.5	1666.62	1670.08
396.790009	1663.79	1668.01	1667.99	1638.22	1652.18	1651.29	1663.11	1664.06	1665.31	1667.65	1669.87	1668.97	1648.11	1659.82	1674.51	1672.19	1671.11	1668.28	1667.63	1648.51	1615.58	1657.03	1659	1661.77	1668.82	1667.42	1647.74	1671.59	1667.14	1669.89	1623	1648.28	1648.94	1658.1	1660.03	1656.97	1659.79	1671.37	1668.33	1669.66	1667.65	1667.16	1664.07	1656.7	1660.4	1662.77	1661.92	1667.49	1667.77
397.285004	1663.73	1668.53	1667.92	1637.42	1650.86	1652.23	1665.8	1661.91	1667.67	1667.82	1667.58	1668.4	1650.18	1658.92	1672.62	1672.59	1670.63	1667.4	1669.08	1650.35	1615.94	1656.25	1656.16	1659.32	1668.2	1665.69	1650.85	1667.49	1668.58	1666.93	1623.51	1647.69	1647.99	1658.31	1656.92	1655.21	1659.16	1672.7	1669.22	1669.89	1667.54	1667.64	1664.74	1656.14	1660.29	1661.91	1662.98	1666.28	1669.46
397.781006	1667.82	1664.51	1668.28	1637.39	1651.9	1652.16	1665.95	1662.81	1664.36	1667.5	1667.37	1667.46	1646.97	1658.24	1671.76	1672.53	1670.93	1668.21	1666.45	1648.06	1614.8	1657.45	1655.92	1660.39	1667.48	1667.13	1648.04	1668.93	1668.41	1667.43	1622.55	1646.55	1648.49	1657.82	1656.97	1654.77	1659.25	1671.95	1669.5	1670.25	1667.33	1666.85	1665.05	1655.49	1661.88	1662.37	1664.14	1667.1	1670.25
398.276001	1664.99	1666.84	1666.05	1635.77	1654.19	1653.15	1664.13	1663.58	1665.75	1667.66	1668.08	1669.96	1648.59	1658.62	1672.74	1673.49	1671.5	1666.64	1666.56	1648.46	1615.26	1654.61	1657.32	1660.29	1667	1665.82	1649.82	1668.3	1667.7	1667.37	1623	1649.26	1649.61	1658	1657.18	1653.73	1660.17	1670.87	1668.36	1670.2	1667.42	1666.9	1664.57	1655.92	1662.09	1663.03	1663.44	1668.64	1668.52
398.770996	1665.94	1667.19	1668.79	1636.95	1652.86	1651.38	1666.05	1663.91	1667.48	1667.18	1669.45	1667.28	1647.57	1660.65	1675.31	1671.33	1672.75	1669.12	1667.33	1648.73	1615.76	1654.57	1656.68	1659.94	1668.78	1666.77	1647.66	1668.36	1665.77	1668.82	1622.84	1649.01	1647.11	1658.06	1657.17	1656.18	1661	1673.11	1669.72	1670.03	1665.99	1668.09	1664.42	1653.96	1663.19	1662.18	1663.61	1668.84	1669.81
399.265991	1662.32	1667.16	1667.84	1638.12	1653.99	1651.36	1664.5	1663.27	1665.39	1666.54	1668.35	1669.08	1648.28	1658.27	1673.93	1671.88	1672.62	1668.62	1670.61	1649.57	1615.4	1657.75	1657.76	1657.95	1669.52	1667.87	1648.45	1669.82	1670.23	1667.93	1621.15	1649.09	1648.12	1656.03	1655.31	1653.06	1659.58	1672.39	1667.58	1671.88	1667.38	1665.63	1665	1655.08	1663.28	1662.97	1663.22	1665.96	1669.76
399.761993	1666.45	1664.22	1668.17	1637.66	1652.43	1652.82	1665.81	1663.41	1667.2	1666.62	1669.88	1668.31	1647.23	1658.9	1672.01	1670.64	1671.96	1667.25	1668.32	1649.98	1617.15	1656.02	1656.25	1658.69	1666.34	1665.23	1648.87	1669.17	1667.02	1669.5	1623.86	1649.6	1649.25	1656.9	1656.59	1655.61	1658.35	1670.03	1669.1	1669.95	1666.58	1666.36	1666.18	1653.94	1660.67	1663.08	1662.78	1664.97	1666.95
400.256989	1665.02	1666.33	1670.38	1637.03	1652.23	1651.84	1665.46	1662.72	1667.58	1667.57	1668.86	1668.45	1647	1657.62	1670.81	1670.84	1671.79	1666.93	1667.98	1650.51	1613.69	1655.7	1657.53	1660.5	1666.65	1664.92	1646.73	1670.37	1666.84	1668.32	1622.35	1648.55	1649.47	1657.21	1659.15	1656.74	1660.45	1671.63	1671.47	1670.41	1667.81	1665.5	1665.31	1655.9	1661.53	1664.64	1662.41	1668.02	1669.14
400.752014	1665.85	1665.81	1667.67	1635.8	1652.72	1650.63	1663.06	1662.67	1664.99	1666.23	1668.24	1668.18	1647.94	1658.64	1673.66	1670.51	1671.01	1668.34	1667.99	1647.39	1615.81	1657.2	1655.36	1659.17	1667.86	1664.48	1649.12	1669.24	1668.2	1666.67	1623.02	1647.66	1649.94	1657.28	1659.07	1654.59	1660.69	1670.98	1669.38	1669.71	1666.14	1666.86	1663.73	1653.94	1660.57	1664.4	1663.85	1667	1667.62
401.247009	1665.4	1668.03	1669.16	1636.8	1652.83	1651.7	1664.74	1664.24	1666.88	1668.2	1666.55	1667.54	1646.6	1658.71	1674.15	1671.19	1672.61	1669.62	1667.28	1649.48	1615.96	1655.94	1654.51	1661.13	1667.12	1666.15	1648.11	1669.16	1668.35	1666.51	1624.24	1648.7	1648.26	1658.46	1657.66	1655.51	1658.22	1672.11	1669.03	1670.25	1665.71	1665.68	1662.49	1653.62	1662.21	1662.13	1661.02	1666.42	1669.58
401.742004	1664.16	1665.06	1667.22	1635.07	1652.69	1651.26	1663.01	1662.1	1669.64	1664.65	1667.5	1666.56	1647.29	1658.28	1671.81	1670.44	1672.8	1666.46	1666.6	1648.6	1613.93	1656.2	1657.7	1660.04	1666.64	1665.05	1646.95	1667.45	1668.75	1667.76	1621.74	1648.55	1648.13	1658.18	1658.47	1654.17	1658.04	1669.58	1669.69	1668.59	1665.9	1666.73	1665.84	1655.09	1660.98	1663.05	1663.36	1666.88	1666.3
402.238007	1665.26	1665.31	1667.76	1634.7	1652.7	1651.86	1665.76	1662.75	1666.22	1667.2	1668.86	1667.61	1647.75	1656.63	1672.93	1670.72	1670.8	1664.87	1668.45	1648.51	1614.73	1654.8	1655.63	1659.7	1666.92	1666.22	1648.37	1668.59	1666.92	1667.39	1622.51	1647.32	1646.97	1656.68	1657.19	1656	1660.52	1672.13	1666.33	1670.28	1666.52	1665.47	1664.22	1655.76	1662.55	1664.36	1660.39	1667.31	1668.61
402.733002	1665.99	1666.69	1669.99	1636.59	1652	1652.16	1663.87	1664.14	1666.06	1667.83	1667.94	1667.79	1647.57	1659.44	1672.24	1672.47	1671.88	1669.1	1667.51	1649.2	1616.32	1655.62	1657.27	1662.5	1668.96	1664.83	1648.11	1669.93	1667.26	1668.81	1622.93	1648.54	1648.18	1657.78	1658.04	1655.48	1660.32	1670.74	1670.16	1671.52	1666.31	1668.89	1665.1	1655.42	1662.48	1664.91	1663.47	1670.03	1669.04
403.227997	1663.76	1665.39	1667.44	1636.99	1652.32	1652.25	1665.37	1661.01	1666.49	1667.91	1669.81	1669.56	1646.25	1659.3	1673.14	1670.92	1672.01	1667	1666.92	1648.09	1614.41	1657.1	1654.18	1659.26	1665.22	1664.99	1647.94	1669.93	1666.55	1665.81	1623.19	1646.63	1648.08	1657.23	1659.27	1653.51	1657.88	1670.81	1670.1	1670.67	1665.76	1664.9	1665.44	1655.73	1660.54	1662.48	1661.51	1668.38	1670.45
403.722992	1666.87	1665.64	1667.09	1635.23	1649.11	1651.44	1665.69	1663.91	1665.76	1667.3	1667.65	1668.15	1648.13	1659.62	1673.18	1671.52	1671.74	1667.19	1667.31	1650.94	1614.43	1656.98	1655.31	1657.9	1666.57	1666.61	1644.46	1670.46	1669.24	1666.82	1621.78	1648.4	1648.78	1657.88	1657.82	1655.22	1658.95	1669.97	1670.39	1670.81	1664.75	1665.49	1664.91	1655.8	1661.5	1662.36	1662.77	1666.09	1668.92
404.217987	1667.44	1667.66	1667.31	1637.53	1652.01	1650.97	1663.67	1662.57	1667.55	1668.71	1669.29	1670.4	1648.54	1658.08	1673.95	1672.2	1671.54	1664.95	1667.48	1648.91	1615.75	1656.66	1654.84	1660.54	1667.39	1665.98	1649.48	1668.58	1669.28	1667.45	1623.51	1650.15	1647.79	1656.75	1659.66	1657.63	1660.71	1670.59	1669.86	1670.66	1667.17	1667.44	1666.17	1655.75	1661.27	1663.32	1663.54	1667.14	1669.28
404.713989	1665.07	1667.65	1666.83	1638.28	1653.39	1653.03	1664.01	1665.22	1667.77	1667.51	1668.64	1670.85	1647.93	1659.05	1673.23	1672.91	1671.05	1667.14	1667.19	1649.14	1615.13	1656.05	1656.17	1659.46	1667.22	1664.06	1648.62	1670.19	1668.71	1668.32	1623.38	1648.96	1648.16	1659.38	1660.69	1656.46	1660.87	1671.85	1669.3	1670.84	1668.03	1667.43	1664.93	1654.92	1662.69	1665.09	1663.15	1669.86	1668.22
405.209015	1664.87	1667.54	1669.2	1637.32	1651.56	1652.65	1664.47	1663.55	1666.1	1668.22	1669.52	1668.57	1649.86	1659.4	1673.38	1672.81	1672.1	1668.88	1668.32	1648.18	1617.12	1655.88	1656.59	1659.04	1666.43	1666.55	1646.97	1670.12	1667.43	1669.73	1625.36	1649.82	1647.12	1660.43	1659.56	1657.01	1660.71	1672.81	1669.37	1669.76	1665.65	1666.92	1665.52	1656.13	1662.35	1663.66	1662.61	1667.56	1669.76
405.704010	1665.83	1665.75	1668.05	1636.49	1653.29	1650.19	1665.29	1663.9	1664.81	1667.85	1667.82	1667.53	1646.81	1659.74	1671.84	1672.71	1671.54	1667.96	1667.39	1647.75	1613.08	1655.95	1655.15	1657.64	1667.31	1666.73	1646.42	1667.15	1669.17	1668.92	1623.68	1646.84	1647.26	1658.2	1657.37	1654.71	1659.4	1671.78	1669.33	1670.59	1665.98	1665.38	1665.11	1653.59	1662.21	1662.36	1661.82	1668.12	1669.51
406.199005	1668.09	1665.94	1669.75	1635.4	1651.55	1651.58	1664.34	1664.91	1665.82	1666.54	1669.83	1667.26	1647.41	1658.55	1671.42	1671.12	1672.1	1667.51	1669.76	1648.07	1614.11	1655.66	1656.24	1659.61	1668.74	1664.52	1649.02	1671.08	1668.68	1666.84	1623.24	1647.57	1648.51	1658.82	1656.37	1655.52	1661.28	1672.03	1669.82	1670.67	1665.31	1668	1663.94	1654.38	1661.57	1664.32	1662.8	1665.89	1669.77
406.694000	1666.54	1666.28	1667.66	1636.46	1651.88	1651.94	1663.45	1663.25	1666.83	1668.44	1669.85	1667.83	1649.23	1658.92	1673.78	1670.65	1671.17	1669.61	1668.1	1648.76	1617.42	1655.03	1656.02	1660.03	1667.34	1667.16	1649.04	1670.21	1668.91	1666.19	1624.44	1647.13	1649.16	1657.95	1657.51	1655.4	1660.53	1671.14	1668.38	1671.05	1664.76	1666.65	1666.82	1654.89	1662.31	1663.76	1662.6	1667.48	1669.49
407.190002	1667.98	1665.93	1667.45	1635.94	1652.7	1651.27	1664.45	1661.44	1665.51	1666.48	1667.97	1667.22	1646.57	1658.64	1673.69	1672.82	1670.17	1669.14	1668.16	1647.17	1615.26	1655	1656.85	1659.61	1668.8	1667.36	1647.04	1669.07	1666.68	1667.78	1624.03	1651.09	1648.8	1656.56	1661.01	1656.13	1660.99	1670.58	1671.6	1674.15	1667.07	1668.3	1666.52	1656.95	1661.94	1663.83	1661.3	1668.59	1668.82
407.684998	1665.04	1667.47	1668.39	1638.32	1652.53	1651.35	1664.74	1662.75	1665.55	1666.95	1668.35	1668.11	1646.43	1658.37	1672.87	1673.36	1670.36	1668.03	1666.42	1648.03	1615.08	1655.29	1655.37	1659.43	1667.17	1666.15	1647.54	1667.49	1668.04	1667.83	1622.15	1646.07	1647.52	1656.49	1659.62	1653.28	1658.16	1671.09	1669.1	1667.58	1665.21	1665.93	1665.01	1653.56	1661.97	1663.86	1664.65	1669.37	1668.79
408.179993	1665.44	1666.18	1669.2	1636.52	1652.72	1652.45	1665.92	1663.93	1667.83	1667.12	1667.7	1666.94	1647.17	1658.39	1671.11	1673.41	1671.55	1669.67	1669.03	1648.57	1615.36	1656.36	1657.8	1660.1	1668.81	1665.48	1648.07	1669.21	1668.96	1668.41	1622.51	1646.82	1647.74	1658.72	1659.22	1655.79	1658.64	1671.66	1668.69	1670.32	1667.5	1667.4	1665.44	1655.57	1662.4	1663.6	1661.62	1668.48	1667.7
408.674988	1667	1667.02	1667.93	1635.7	1650.95	1650.82	1663.63	1662.17	1665.27	1666.95	1668.99	1665.23	1646.19	1656.59	1673.79	1672.98	1670.81	1666.63	1667	1647.87	1617.55	1655.26	1656.12	1658.35	1668.97	1667.77	1647.07	1669.59	1668.25	1666.8	1623.38	1648.5	1649.66	1659.04	1657.98	1656.53	1659.32	1672.03	1668.62	1670.59	1668.45	1668	1663.84	1654.68	1661.59	1664.26	1665.53	1665.92	1669.22
409.170013	1664.28	1667.36	1668.31	1634.68	1654.47	1653.7	1663.55	1664.64	1666.74	1668.22	1669.48	1668.11	1648.7	1658.22	1675.54	1671.72	1671.7	1668.27	1667.94	1647.43	1614.5	1658.11	1655.25	1659.88	1667.88	1666.63	1647.11	1668.85	1668.27	1666.8	1623.19	1650.19	1647.67	1658.01	1658.68	1653.56	1658.81	1671.24	1671.62	1670.71	1667.91	1665.79	1664.06	1655.44	1661.56	1664.18	1663.1	1668.11	1668.66
409.665985	1662.83	1664.92	1667.49	1637.63	1652.32	1650.49	1664.36	1663.22	1665.57	1667.6	1665.57	1665.93	1647.42	1656.52	1672.09	1672.47	1671.07	1665.2	1665.74	1646.52	1615.23	1655.12	1657.16	1658.69	1666.83	1666.75	1647.05	1667.81	1667.8	1667.87	1623	1647.53	1647.43	1658.35	1655.92	1655.24	1659.61	1671.75	1667.73	1671.32	1666.75	1667.5	1664.15	1654.26	1660.33	1664.34	1662.87	1666.6	1670.32
410.161011	1666.94	1666.88	1666.85	1636.32	1652.86	1651.77	1663.9	1663.11	1668.09	1667.16	1669.98	1669.38	1647.9	1656.74	1671.78	1671.88	1671.21	1667.32	1668.42	1647.28	1612.74	1655.99	1657.79	1660.21	1668.49	1665.87	1648.75	1668.68	1667.08	1668.81	1622.24	1647.69	1648.97	1659.53	1659.54	1654.31	1658.4	1672.14	1668.14	1670.36	1667.48	1666.05	1665.8	1655.73	1660.97	1661.53	1664.8	1666.72	1668.05
410.656006	1665.99	1666.23	1668.25	1635.36	1652.66	1651.69	1664.92	1662.81	1667.35	1668.22	1669.45	1668.1	1646.52	1657.82	1673.93	1673.48	1671.54	1668.18	1669.04	1649.21	1616.05	1653.55	1656.07	1659.02	1666.5	1665.45	1647.8	1670.37	1667.36	1668.96	1622.43	1647.01	1646.83	1659.56	1658.16	1654.73	1660.17	1671.14	1668	1671.09	1665.03	1667.55	1665.29	1654.11	1662.69	1665.04	1662.58	1667.14	1669.02
411.151001	1664.02	1665.1	1668.21	1636.81	1654.06	1651.73	1663.53	1664.3	1665.68	1668.44	1666.82	1668.62	1648.27	1658.67	1673.65	1672.69	1671	1669.86	1670.02	1648.17	1614.86	1654.12	1655.9	1658.4	1668.42	1664.86	1647.12	1667.78	1666.04	1666.57	1624.57	1647.24	1649.37	1657.83	1659.23	1656.15	1658.71	1669.31	1669.37	1668.08	1666.79	1665.53	1664.9	1655.54	1659.52	1665.35	1662.34	1666.3	1666.3
411.645996	1665.49	1667.94	1667.68	1636.76	1655.33	1652.38	1666.08	1663.09	1667.54	1668.32	1671.48	1666.51	1648.83	1658.54	1674.51	1670.59	1671.65	1668.48	1667.29	1647.72	1614.93	1655.3	1656.35	1660.19	1668.24	1664.08	1647.82	1668.16	1666.47	1668.87	1624.75	1647.81	1646.88	1659.86	1659.64	1655.62	1660.45	1669.75	1668.46	1670.85	1666.39	1667.08	1663.98	1652.32	1661.11	1663.24	1662.24	1667.28	1671.12
412.141998	1667.19	1665.7	1668.89	1637.33	1651.15	1650.74	1664.47	1665.8	1665.92	1669.16	1669.68	1667.73	1648.06	1656.67	1672.19	1670.97	1671.05	1669.48	1668.41	1648.81	1616.25	1655.64	1656.25	1659.22	1668.82	1665.31	1647.34	1669.98	1668.09	1667.81	1622.9	1647.76	1648.69	1658.06	1658.32	1654.27	1659.86	1671.67	1669.67	1671.5	1666.43	1665.59	1663.85	1656.24	1659.78	1661.56	1664.11	1665.72	1668
412.636993	1667.1	1669.05	1668.21	1637.8	1651.28	1650.1	1665.01	1662.3	1667.57	1668	1669.81	1668.5	1647.06	1660.72	1674.67	1671.59	1668.33	1668.76	1667.36	1648.88	1616.82	1655.59	1656.96	1659.66	1667.89	1666.33	1649.78	1670.9	1667.65	1667.34	1623.99	1647.66	1647.58	1656.79	1658.44	1654.8	1662.06	1671.24	1669.21	1669.74	1667.19	1664.51	1665.56	1656.38	1662.07	1663.27	1662.63	1666.53	1669.54
413.131989	1664.07	1665.95	1666.12	1637.47	1652.64	1650.33	1663.46	1662.2	1665.58	1668.08	1669.47	1667.22	1647.86	1657.26	1673.4	1673.31	1670.29	1667.85	1667.65	1646.89	1616.21	1656.26	1656.45	1659.31	1667.86	1664.63	1649.33	1667.69	1667.03	1667.85	1624.11	1649.4	1648.03	1657.21	1658	1655.72	1659.91	1669.32	1670.64	1670.26	1666.39	1666.84	1665.17	1652.32	1661.04	1662.77	1664.14	1666.81	1668.15
413.627014	1666.95	1667.67	1668.91	1636.88	1651.74	1652.99	1663.59	1662.77	1664.43	1667.79	1668.27	1667.7	1647.57	1659.41	1672.95	1671.22	1670.46	1668.52	1668.22	1648.51	1616.01	1654.9	1655.22	1661.08	1667.5	1666.73	1647.45	1669.74	1669.8	1668.38	1623.76	1647.38	1648.84	1659.35	1657.57	1652.81	1657.79	1672.62	1667.54	1670.99	1666.25	1667.3	1665.92	1655.83	1662.05	1661.55	1663.95	1667.81	1669.9
414.122986	1666.15	1667.27	1668.89	1636.79	1651.42	1650.64	1662.32	1663.4	1667.54	1670.23	1667.48	1669.31	1647.52	1657.36	1671.04	1672.48	1670.34	1667.5	1667.3	1648.74	1613.03	1654.91	1654.86	1661.37	1666.63	1664.67	1646.97	1670.44	1666.63	1664.98	1622.62	1647.19	1648.07	1657.38	1658.95	1654.05	1659.05	1672.39	1668.85	1670.02	1665.83	1666.1	1665.99	1652.88	1661.99	1661.07	1660.86	1667.46	1667.57
414.618011	1665.06	1666.86	1668.3	1636.36	1652.08	1651.79	1664.72	1662.76	1665.26	1667.38	1666.58	1667.34	1645.5	1656.62	1671.88	1671.25	1670.78	1668.72	1668.51	1647.94	1615.5	1654.28	1655.8	1657.8	1669.59	1667.25	1647.81	1669.21	1665.25	1668.57	1623.67	1647.85	1647.43	1656.2	1656.71	1655.4	1660.11	1670.91	1669.77	1668.79	1665.72	1665.69	1662.5	1656.06	1661.47	1662.88	1662.56	1665.97	1668.21
415.113007	1666.11	1665.87	1667.72	1638.17	1651.92	1652.53	1664.91	1664.57	1667.23	1666.61	1668.68	1666.19	1648.34	1658.44	1671.75	1672.83	1671.55	1666.85	1666.75	1650.29	1616.35	1656.3	1655.4	1660.64	1667.8	1665.77	1648.83	1667.82	1668.93	1668.91	1623.46	1649.1	1651.36	1657.68	1660.69	1655.63	1661.42	1672.04	1669.7	1670.51	1665.61	1666.95	1665.36	1657.09	1661.57	1662.28	1664	1668.11	1669.09
415.608002	1664.33	1667.33	1666.61	1637.46	1652.05	1651.63	1664.19	1662.07	1665.71	1666.17	1669.27	1670.79	1648.15	1659.05	1672.24	1674.36	1671.04	1667.65	1668.06	1648.88	1616.61	1655.48	1654.58	1658.69	1667.99	1666.14	1648.6	1668.1	1666.66	1668.39	1625.06	1647.8	1648.61	1658.64	1656.13	1654.73	1656.97	1670.2	1668.35	1668.4	1668.7	1666.25	1665.46	1656.06	1662.31	1662.85	1662.84	1666.15	1669.36
416.102997	1664.66	1667.23	1668.44	1637.86	1651.01	1652.56	1665.12	1664.28	1666.39	1668.28	1669.08	1670.14	1646.89	1658.41	1672.69	1672.38	1672.68	1666.89	1666.24	1649.46	1616.32	1654.87	1657.82	1660.91	1666.52	1664.26	1647.75	1667.99	1667.98	1667.45	1623.69	1647.6	1648.58	1657.06	1658.59	1655.78	1658.97	1670.81	1668.29	1670.5	1665.55	1666.03	1665.02	1654.12	1661.73	1663.55	1662.14	1667.6	1669.86
416.598999	1666.69	1666.21	1669.9	1638.34	1650.93	1651.09	1662.15	1662.65	1667.42	1669.33	1669.5	1666.44	1646.43	1660.52	1674.93	1673.75	1670.31	1669.17	1667.8	1647.91	1614.65	1656.27	1656.78	1660.76	1669.75	1667.11	1649.29	1670.08	1668.28	1667.98	1624.79	1647.06	1646.57	1656.93	1659.64	1655.94	1658.72	1669.46	1668.35	1670.66	1667.54	1666.36	1667.1	1657.95	1661.25	1663.95	1663.42	1666.55	1671.63
417.093994	1663.59	1663.88	1667.3	1635.68	1651.4	1651.73	1664.1	1661.66	1666.33	1666.09	1669.48	1666.1	1646.15	1657.72	1674.38	1670.72	1671.6	1667.03	1668.4	1648.59	1614.8	1656.03	1656	1661.27	1668.95	1667.4	1647.84	1670.01	1667.69	1668.68	1623.51	1646.84	1647.13	1658.16	1661.15	1656.02	1658.52	1669.8	1670.13	1670.3	1666.83	1666.84	1666.68	1655.14	1663.98	1664.24	1661.88	1667.87	1670.69
417.588989	1665.85	1666.73	1669.54	1637.07	1652.11	1651.01	1664.34	1663.4	1666.34	1667.14	1668.61	1669.4	1647.26	1658.08	1673.35	1672.91	1672.9	1666.44	1666.66	1650.63	1613.58	1656.31	1657.24	1659.14	1668.51	1664.75	1647.42	1667.93	1669.12	1667.2	1623.19	1647.31	1648.03	1656.63	1659.13	1654.56	1658.33	1673.36	1669.42	1670.33	1667.1	1666.69	1663.93	1654.81	1660.09	1661.21	1662.47	1667.6	1666.98
418.084015	1664.33	1666.21	1668.59	1637.35	1653.28	1651.84	1664	1664.52	1668.23	1666.42	1668.37	1666.84	1646.85	1659.97	1671.83	1672.69	1670.02	1668.07	1666.83	1646.69	1616.18	1656.48	1654.32	1658.7	1669.89	1665.36	1648.43	1669.41	1668.22	1666.61	1623.1	1649.48	1646.04	1657.42	1659.32	1654.82	1658.97	1671.88	1671.48	1668.63	1668.6	1668.8	1664.66	1655.17	1663.75	1663.13	1663.22	1668.56	1670.37
418.579010	1666.25	1665.59	1666.9	1636.4	1651.43	1651.39	1664.67	1664.5	1667.48	1670.1	1668.98	1667.47	1647.86	1658.64	1671.95	1672.73	1674.17	1668.08	1666.56	1648.2	1613.96	1656.99	1656.26	1660.25	1668.24	1664	1646.98	1669.66	1669.68	1666.37	1622.66	1646.74	1647.79	1658.62	1657.63	1655.92	1660.42	1672.95	1668.62	1668.55	1666.05	1667.16	1664.1	1654.22	1661.49	1662.57	1661.68	1665.66	1668.33
419.075012	1663.95	1666.78	1666.98	1636.96	1653.33	1652.98	1664.58	1663.87	1667.08	1669.65	1668.4	1669.14	1646.41	1657.73	1674.35	1672.92	1673.64	1666.47	1669.28	1648.07	1615.03	1657.46	1656.22	1657.26	1667.61	1666.1	1649.2	1670.35	1668.89	1668.18	1625.18	1648.52	1648.77	1658.36	1660.23	1656.25	1659.45	1671.39	1668.9	1670.08	1665.53	1667.37	1663.96	1656.09	1659.85	1661.76	1663.24	1666.44	1668.68
419.570007	1668.07	1666.17	1667.39	1635.25	1653.91	1651.18	1666.69	1663.88	1666.16	1668.26	1667.58	1668.1	1647.64	1658.72	1674.3	1673.43	1670.23	1668.57	1668.61	1650.7	1615.9	1656.57	1656.72	1658.42	1668.56	1666.04	1648.04	1668.41	1668.2	1666.9	1624.83	1650.01	1650.39	1658.81	1657.55	1655.14	1659.47	1670.77	1670.3	1671.37	1669.38	1667.97	1666.12	1655.42	1661.17	1665.27	1663.34	1667.55	1668.27
420.065002	1665.54	1665.69	1667.98	1636.59	1652.5	1650.83	1666.47	1663	1666.73	1668.48	1669.11	1668.16	1646.58	1657.6	1671.65	1673.47	1671.97	1668.92	1667.92	1648.57	1613.91	1657.34	1657	1660.4	1669.17	1667.08	1649.03	1667.75	1668.62	1668.52	1622.55	1648.87	1647.59	1658.99	1658.53	1654.73	1660.3	1672.36	1671.15	1670.07	1667.39	1667.54	1664.21	1656.12	1662.92	1661.77	1663.22	1666.47	1670.42
420.559998	1667.02	1665.24	1667.91	1637.04	1654.02	1653.05	1663.92	1662.77	1666.58	1668.83	1666.29	1667.45	1646.85	1659.07	1673.58	1674.42	1672	1666.88	1669.14	1649.21	1614.38	1656.09	1657.4	1660.8	1667.96	1666.66	1648.36	1667.57	1667.61	1669.68	1622.98	1648.55	1648.01	1659.19	1659.3	1654.85	1658.02	1672.54	1669.98	1670.33	1666.12	1667.66	1664.77	1655.07	1661.59	1663.44	1662.5	1665.7	1669.25
421.054993	1665.77	1667.32	1667.02	1637.01	1650.76	1651.86	1665.7	1666.28	1666.48	1667.98	1669.5	1668.36	1649.95	1658.18	1673.4	1675.09	1672.15	1667.62	1669.89	1649.41	1615.42	1657.25	1657.15	1661.67	1667.54	1667.01	1647.13	1669.99	1666.74	1668.6	1623.91	1647.32	1648.56	1658.3	1659.72	1656.17	1660.2	1670.7	1668.58	1671.39	1666.78	1666.77	1667.03	1655.42	1659.77	1663.74	1663.28	1666.71	1668.66
421.550995	1664.27	1668.14	1666.84	1637.19	1652	1652.39	1665.22	1663.22	1665.86	1666.7	1669.67	1669.71	1646.91	1659.54	1674.11	1673.21	1670.4	1668.21	1668.9	1649.04	1616.7	1655.35	1656.68	1659.47	1667.79	1666.99	1649.07	1669.64	1666.55	1666.7	1624.18	1647.19	1648.64	1657.52	1657.58	1654.98	1659.67	1672.5	1670.15	1670.39	1667.66	1667.59	1665.64	1655.43	1660.48	1665.94	1662.14	1667.29	1668.17
422.045990	1665.52	1668.95	1666.22	1635.94	1653.76	1651.54	1667.15	1663.33	1667.49	1669.54	1668.21	1668.52	1645.88	1659.66	1673.07	1671.77	1671.66	1666.21	1666.28	1646.57	1614.23	1655.02	1655.11	1660.95	1667.19	1665.41	1647.8	1669.21	1666.49	1670.1	1623.78	1648.95	1648.02	1659	1657.04	1652.97	1658.75	1670.06	1670.89	1672.2	1666.55	1667.88	1664.68	1655.88	1663.71	1663.75	1661.54	1665.07	1668.92
422.540985	1664.1	1666.16	1667.2	1636.84	1651.33	1652.23	1665.69	1664.55	1667.71	1669.12	1670.23	1666.78	1647.54	1658.85	1673.87	1673.12	1670.4	1669.4	1669.56	1648.61	1615.41	1656.45	1655.53	1659.44	1666.75	1666.07	1648.26	1672.07	1668.75	1668.28	1622.39	1647.04	1647.04	1658.42	1658.65	1656.69	1660.95	1670.18	1669.01	1671.31	1667.14	1665.61	1665.17	1657.2	1661.1	1664.17	1663.27	1668.4	1668.56
423.036011	1664.15	1665.31	1666.42	1634.97	1652.05	1651.98	1666.34	1663.3	1666.26	1668.53	1669.17	1668.18	1646.98	1658.45	1671.41	1672.65	1671.28	1666.09	1668.16	1650.36	1614.98	1654.5	1656.4	1661.13	1665.97	1667.26	1649.21	1667.76	1667.66	1669.4	1623.66	1647.57	1648.14	1659.31	1658.76	1655.89	1659.52	1671.92	1670.04	1669.12	1666.8	1666.5	1663.41	1654.32	1664.21	1662.17	1663.78	1668.51	1669.49
423.531006	1666.84	1667.94	1665.01	1634.93	1651.42	1650	1666.21	1664.16	1664.58	1667.74	1668.93	1668.77	1646.46	1657.55	1671.67	1672.45	1672.4	1666.69	1667.25	1647.45	1616.11	1655.05	1655.06	1660.22	1669.34	1665.64	1648.35	1667.61	1668.06	1668.56	1622.25	1647.76	1647.47	1657.04	1660.15	1655.12	1660.13	1672.08	1668.54	1669.25	1666.9	1667.55	1664.16	1655.38	1659.88	1663.02	1664.36	1670.57	1670.24
424.027008	1667.66	1667.3	1666.99	1637.38	1651.89	1650.54	1664.74	1663.14	1665.15	1667.31	1668.04	1666.92	1647.3	1658.5	1675.23	1673.26	1670.45	1668.16	1669.97	1647.81	1615.6	1655.41	1656.82	1660.79	1669.81	1666.37	1647.55	1669.03	1667.58	1669.15	1623.77	1648.55	1647.38	1658.02	1657.14	1655.15	1659.61	1671.39	1668.88	1669.76	1667.91	1666.12	1665.37	1655.98	1662.01	1664.56	1662.65	1666.84	1667.41
424.522003	1666.91	1668.69	1667.99	1637.11	1650.94	1651.73	1663.67	1663.06	1667.15	1668.71	1667.21	1668.13	1648.24	1659.19	1673.14	1672.76	1672.71	1668.6	1669.24	1650.33	1615.22	1656.81	1655.32	1661.3	1667.5	1666.04	1648.12	1669.91	1669.9	1666.12	1625.42	1649.32	1651.19	1657.67	1658.6	1656.08	1659.35	1673.45	1668.27	1670.51	1666.11	1666	1668	1657.79	1662.73	1664.13	1663.21	1668.67	1670.07
425.016998	1667.38	1666.2	1666.12	1636.77	1652.26	1651.2	1663.55	1660.8	1666.01	1666.7	1669.12	1667.24	1647.13	1656.82	1670.48	1671.83	1669.86	1667.16	1667.81	1647.84	1614.56	1654.78	1654.81	1659.1	1667.45	1665.89	1647.46	1669.56	1666.45	1665.83	1623.21	1647.54	1649.23	1657.5	1658.3	1655.48	1657.81	1670.72	1668.08	1671.83	1666.44	1666.46	1664.28	1656.02	1661.06	1662.07	1661.48	1667.89	1668.54
425.511993	1663.99	1665.52	1667.98	1635.94	1653.64	1651.93	1664.62	1663.99	1666.77	1667.12	1667.41	1667.2	1647.39	1658.59	1674.66	1672	1670.87	1668.77	1668.79	1647.47	1616.06	1654.33	1655.9	1659.65	1667.24	1662.97	1647.26	1669.71	1666.17	1668.77	1623.42	1647.41	1646.6	1657.45	1656.98	1653.48	1660.22	1670.82	1668.61	1670.45	1666.55	1667.19	1663.59	1654.62	1661.42	1665.19	1661.97	1666.7	1670.54
426.007996	1665.28	1666.61	1664.8	1634.65	1651.39	1649.63	1666.08	1661.91	1665.87	1667.21	1668.42	1669.04	1647.86	1659.79	1671.52	1670.06	1671.55	1667.76	1666.33	1648.83	1613.61	1654.17	1657.25	1660.15	1667.45	1665.86	1645.99	1668.93	1667.06	1668.61	1625.57	1646.75	1648.06	1657.64	1657.97	1653.96	1659.96	1669.96	1667.7	1669.63	1666.33	1668.81	1664.23	1654.74	1661.12	1663.19	1662.74	1665.44	1667.8
426.502991	1665.73	1666.79	1666.06	1637.89	1653.05	1651.5	1664.67	1661.49	1667.36	1666.97	1669.39	1668.12	1647.58	1660.22	1674.12	1671.15	1670.32	1667.9	1667.78	1649.59	1614.28	1654.13	1654.78	1659.1	1666.93	1666.2	1646.17	1669.14	1667.86	1668.63	1622.38	1645.45	1647.29	1657.03	1658.21	1654.37	1658.06	1668.81	1668.23	1670.43	1665.11	1667.43	1663.06	1654.19	1661.88	1663.15	1663.46	1666.36	1668.54
426.997986	1663.78	1666.18	1670.21	1635.13	1653.01	1652.18	1665.11	1663.17	1666.06	1667.96	1668.61	1668.54	1646.77	1659.46	1673	1672.8	1671.06	1668.39	1667.61	1650	1614	1656.66	1656.35	1659.49	1668.4	1668.06	1649.61	1670.4	1667.61	1666.71	1620.97	1648.44	1648.39	1657.47	1656.44	1653.48	1658.48	1669.8	1667.37	1668.76	1668.43	1667.68	1665.06	1654.53	1660.56	1661.22	1661.82	1668.18	1669.59
427.493011	1665.87	1667.32	1667.68	1636.5	1650.75	1650.85	1663.05	1663.56	1665.39	1668.52	1669.17	1669.15	1647.48	1657.99	1671.47	1671.17	1671.15	1666.71	1667.28	1648.63	1615.21	1654.24	1656.23	1660.57	1666.31	1667.17	1648.21	1667.66	1668.35	1667.49	1622.6	1648.99	1647.57	1655.49	1657.71	1653.51	1659.21	1671.35	1668.95	1668.43	1667.14	1667.1	1664.19	1654.84	1660.63	1662.08	1662.32	1666.46	1667.77
427.988007	1668.55	1668.24	1667.78	1635.43	1651.07	1651.24	1665.08	1662.86	1665.48	1667.65	1668.75	1667.28	1647.09	1659.37	1673.57	1672.38	1672.25	1668.75	1667.02	1649.83	1616.65	1655.32	1654.63	1659.47	1667.89	1665.87	1646.51	1670.58	1668.86	1669.21	1620.85	1648.49	1647.39	1657.34	1660.22	1654.76	1659.66	1673.34	1669.03	1669.57	1665.9	1667.51	1666.37	1654.64	1661.87	1662.59	1662.91	1666.97	1670.06
428.484009	1665.15	1668.65	1666.44	1637.65	1649.94	1651.15	1666.91	1662.53	1664.99	1667.05	1667.04	1666.51	1647.26	1655.95	1673.56	1673.3	1670.41	1667.45	1667.14	1648.38	1613.73	1653.07	1656.46	1658.24	1668.91	1665.9	1647.19	1669.88	1666.09	1666.19	1623.84	1650.21	1649.01	1656.12	1656.76	1655.82	1659.09	1669.92	1669.74	1671.38	1669.04	1666.97	1662.49	1652.97	1659.48	1663.38	1660.58	1667.36	1669.49
428.979004	1664.64	1667.39	1666.49	1635.72	1652.08	1652.31	1664.42	1663.74	1665.64	1667.71	1670.73	1667.41	1648.38	1657.79	1673.16	1671.82	1668.8	1667.32	1669.44	1648.46	1616.73	1653.12	1654.9	1660.35	1667.4	1666.44	1646.23	1670.68	1668.03	1669.13	1623.92	1645.78	1645.7	1658.39	1659.32	1656.69	1660.21	1671.22	1667.51	1670.85	1667.98	1665.8	1665.26	1655.37	1660.12	1663.09	1661.01	1667.28	1669.39
429.473999	1664.36	1666.88	1669.37	1635.96	1650.48	1651.25	1664.92	1662.39	1665.92	1667.02	1668.24	1667.54	1648.98	1657.93	1671.27	1671.47	1669.04	1665.49	1668.19	1646.88	1615.18	1655.73	1655.91	1661.27	1668.46	1666.27	1645.6	1668.22	1666.31	1669.59	1623.63	1647.62	1647.54	1657.64	1659.49	1655.1	1660.1	1671.39	1668.71	1670.5	1668.32	1666.28	1664.23	1656.29	1660.6	1664.75	1661.95	1667.56	1669.15
429.968994	1666.19	1666.95	1667.06	1635.96	1651.13	1650.09	1663.55	1660.93	1665.53	1668.73	1667.08	1667.51	1648.94	1657.49	1673.71	1673.61	1670.51	1668.22	1669.5	1649.91	1616.11	1655.87	1655.61	1661.9	1668.08	1666.11	1648.34	1668.91	1668.32	1667.97	1621.23	1648.83	1646.53	1657.01	1657.39	1656.43	1659.79	1670.39	1668.9	1669.04	1665.38	1667.43	1663.62	1653.37	1660.21	1662.95	1662.26	1664.15	1668.6
430.463989	1665.5	1667.67	1667.9	1636.25	1652.8	1650.5	1664.59	1664.19	1665.71	1667.95	1669.31	1669.32	1647.92	1657.55	1674.44	1673.07	1673.17	1667.9	1666.86	1648.09	1618.72	1655.93	1654.29	1661.27	1669.34	1666.46	1646.41	1670.05	1666.75	1666.83	1623.22	1647.46	1646.31	1658.3	1658.49	1654.55	1659.26	1671.3	1669.81	1672.2	1666.64	1667	1663.85	1653.07	1662.04	1665.04	1661.29	1667.62	1669.94
430.959991	1663.4	1667.04	1669.53	1635.06	1650.9	1650.78	1666.1	1663.74	1666.11	1666.91	1667.12	1668.07	1647.02	1657.67	1675.5	1671.61	1670.13	1667.61	1669.67	1647.15	1613.11	1656.93	1657.42	1660.15	1668.16	1667.78	1647.03	1669.53	1665.52	1667.72	1621.12	1646.83	1648.67	1658.68	1658.53	1654.54	1660.58	1671.55	1669.44	1671.93	1665.69	1666.98	1666.39	1654.52	1660.12	1661.64	1660.65	1665.79	1669.06
431.454987	1664.77	1665.93	1666.91	1637.84	1652.26	1650.89	1664.83	1664.19	1666.74	1669.48	1668.28	1667.85	1649.39	1657.92	1672.45	1672.01	1670.55	1670.64	1669.17	1647.89	1613.79	1655.95	1655.38	1662.48	1667.55	1666.43	1647.84	1667.8	1669.38	1667.9	1622.16	1649.45	1648.58	1658.75	1657.52	1654.95	1657.7	1672.5	1671.31	1670.46	1668.2	1668.05	1664.25	1656.28	1661.1	1663.34	1662.84	1665.28	1667.59
431.950012	1663.46	1665.68	1668.6	1636.98	1651.93	1653	1663.45	1662.46	1668.92	1667.78	1668.61	1669.2	1646.68	1657.46	1672.55	1672.17	1671.14	1666.93	1668.81	1647.97	1615.42	1654.49	1657.39	1659.2	1667.01	1664.88	1646.56	1670.63	1665.86	1668.75	1623.3	1648.26	1647.15	1658.74	1656.07	1656.47	1658.75	1672.28	1670.48	1669.87	1665.78	1667.73	1663.85	1653.28	1659.27	1663.09	1661.58	1666.68	1670.18
432.445007	1666.73	1668.21	1667.17	1635.99	1651.08	1650.89	1662.27	1664.27	1664.69	1669.27	1667.94	1666.83	1646.28	1656.03	1672.91	1672.33	1669.62	1665.95	1667.28	1647.15	1614.73	1655.66	1657.36	1659.4	1668.35	1666.19	1647.35	1667.41	1667.27	1669.7	1621.15	1647.02	1646.49	1657	1658.08	1655.09	1658.34	1671.26	1669.67	1669.45	1667.18	1667.48	1664.54	1654.65	1660.52	1663.05	1661.07	1667.93	1667.88
432.940002	1665	1664.81	1668.73	1637.21	1652.09	1651.73	1663.8	1662.84	1666.55	1665.69	1668.52	1668.89	1647.34	1659.13	1672	1671.16	1671.68	1667.93	1668.96	1647.85	1613.61	1652.95	1656.1	1660.72	1666.89	1665.31	1647.28	1669.41	1667.76	1666.62	1622.41	1646.37	1647.19	1658.54	1659.51	1656.61	1658.18	1670.49	1669.41	1669.35	1664.38	1664.22	1663.04	1655.88	1660.54	1662.29	1661.69	1667.24	1669.41
433.436005	1667.36	1667.29	1666.45	1637.47	1650.45	1650.61	1664.19	1661.42	1668.33	1667.7	1668.32	1667.08	1647.98	1657.2	1671.76	1672.38	1669.62	1667.45	1665.61	1647.29	1616.43	1654.4	1657.49	1660.5	1668.89	1665.59	1647.48	1668.85	1667.73	1666.33	1622	1647.05	1645.83	1659.61	1660.06	1655.97	1658.35	1668.44	1668.54	1669.55	1666.79	1666.94	1665.86	1654.04	1662.72	1663.32	1663.59	1668.16	1668.71
433.931000	1663.46	1665.37	1665.47	1633.98	1649.96	1652.59	1662.76	1663.96	1666	1668.51	1668.3	1668.15	1648.17	1658.57	1671	1669.83	1670.36	1666.5	1667.27	1646.79	1615.09	1654.68	1656.36	1660.27	1665.68	1665.41	1649.5	1668.26	1667.4	1669.05	1623.31	1647.49	1647.59	1657.22	1659.36	1655.46	1657.77	1668.9	1667.51	1670.76	1666.12	1666.36	1663.98	1658.05	1661.3	1662.06	1661.99	1667.77	1668.21
434.425995	1665.02	1665.09	1669.6	1637.21	1652.7	1651.39	1663.86	1661.63	1666.32	1666.96	1667.78	1668.81	1646.97	1657.48	1673.31	1672.61	1670.21	1668.33	1667.29	1648.56	1614.18	1656.67	1657.42	1661.3	1666.33	1665.93	1648.16	1666.51	1666.65	1668.63	1623.75	1648.48	1645.59	1659.23	1657.57	1655.95	1660.13	1672.09	1670.03	1670.85	1666.5	1667.89	1663.96	1653.97	1661.95	1661.83	1662.94	1665.74	1668.03
434.920990	1665.26	1667.48	1667.89	1635.89	1652.05	1649.6	1666.26	1664.59	1665.67	1667.26	1669.26	1667.7	1648.34	1659.36	1673.39	1670.69	1672.81	1667.01	1667.54	1647.71	1614.55	1655.49	1656.35	1658.68	1668	1666.47	1646.05	1668.92	1668.85	1667.26	1624.17	1646.58	1646.36	1658.79	1658.54	1656.21	1659.44	1671.09	1667.47	1669.08	1664.26	1666.21	1663.88	1654.42	1661.84	1662.09	1664.47	1664.87	1669.32
435.415985	1664.79	1668.15	1667.35	1636.12	1651.85	1650.31	1665.84	1661.91	1666	1668.47	1667.15	1666.75	1647.61	1658.92	1673.62	1672.14	1671.69	1667.77	1665.9	1647.39	1612.31	1656.38	1657.13	1659.64	1667.97	1666.64	1646.6	1669.1	1667.72	1667.66	1622.8	1645.3	1646.99	1658.4	1658.63	1654.3	1661.15	1670.91	1668.74	1669.1	1669	1669.74	1664.63	1655.01	1662.97	1662.81	1661.9	1666.35	1670.62
435.911987	1663.26	1666.42	1667.41	1635.07	1652.39	1651.71	1662.7	1662.69	1666.55	1667.55	1667.38	1669.33	1646.55	1658.13	1673.29	1672.49	1671.19	1665.8	1667.12	1648.33	1614.42	1656.59	1656.23	1658.19	1668.03	1665.23	1647.13	1669.43	1667.58	1667.16	1623.36	1647.21	1649.29	1658.78	1658.34	1654.9	1659.12	1670.78	1670.63	1671.33	1668.1	1666.87	1663.85	1654.54	1662.13	1662.9	1663.07	1664.44	1668.28
436.407013	1664.99	1666.78	1667.44	1637.26	1650.42	1651.58	1664.85	1662.95	1666.14	1666.88	1668.41	1668.94	1646.9	1657.18	1671.76	1671.75	1668.68	1667.29	1667.02	1648.42	1612.34	1655.33	1657.5	1659.77	1668.81	1665.24	1648.72	1668.11	1666.13	1667.3	1622.48	1649.42	1647.32	1657.31	1656.78	1654.81	1658.62	1670.19	1668.76	1669.71	1669.44	1666.94	1663.64	1654.63	1661.4	1661.81	1663.64	1667.54	1667.45
436.902008	1665.58	1664.04	1665.53	1634.62	1650.67	1652.34	1662.97	1662.03	1664.84	1668.11	1666.91	1667.27	1646.11	1656.21	1671.9	1671.23	1671.02	1667.68	1668	1648.58	1614.61	1656.76	1655.17	1659.4	1667.6	1665.9	1646.67	1670.24	1667.86	1663.99	1622.67	1647.84	1646.03	1659.44	1656.23	1653.47	1657.73	1669.69	1667.82	1671.5	1667.05	1666.72	1664.14	1654.92	1661.2	1662.91	1663.88	1668.72	1669.93
437.397003	1662.87	1668.08	1666.74	1635.77	1651.39	1651.53	1665.11	1661.03	1667.01	1666.89	1667.69	1668.19	1645.44	1658.91	1670.52	1670.31	1671.48	1667.15	1665.69	1649.37	1615.26	1657.05	1654.38	1659.9	1667.82	1666.99	1646.77	1668.97	1669.13	1667.96	1622	1648.34	1646.89	1657.65	1658.57	1655.59	1657.76	1670.97	1670.39	1669.66	1667.09	1666.64	1665.16	1653.33	1662.44	1660.86	1662.22	1667.65	1669.02
437.893005	1664.37	1666.04	1668.29	1636	1651.76	1650.77	1666.29	1663.66	1665.31	1669.72	1666.61	1665.73	1644.79	1656.54	1673.15	1672.44	1670.11	1668.3	1669.14	1647.78	1614.75	1656.55	1656.23	1660.65	1667.74	1666.44	1648.41	1667.69	1667.28	1667.91	1619.98	1648.13	1648.73	1657.12	1658.13	1654.02	1657.49	1672	1667.24	1668.96	1667.52	1665.96	1664.32	1653.34	1659.68	1665.07	1661.22	1666.77	1666.34
438.388000	1667.27	1665.54	1668.04	1635.91	1651.45	1651.54	1663.97	1661.68	1666.58	1667.7	1668.31	1670.69	1646.61	1659.51	1674.95	1670.39	1670.06	1668.36	1667.28	1648.61	1614.8	1655.26	1655.62	1656.67	1666.27	1663.94	1645.63	1667.27	1667.54	1666.88	1622.44	1645.02	1646.87	1657.14	1656.94	1652.85	1656.5	1671.12	1667.69	1670.47	1665.1	1666.56	1663.7	1653.76	1662.33	1661.79	1662.58	1666.76	1667.8
438.882996	1666.27	1666.88	1669.33	1634.06	1651.16	1649.98	1665.16	1662.49	1664.68	1668.03	1667.04	1669.18	1645.67	1661.36	1672.89	1672.89	1670.02	1666.12	1667.53	1649.08	1615.3	1654.96	1656.41	1658.8	1665.54	1665.31	1646.69	1668.24	1667.52	1666.37	1621.38	1649.51	1647.03	1657.57	1655.76	1655.01	1659.01	1670.61	1669.25	1671.05	1667.03	1665.6	1663.18	1653.9	1661.73	1663.36	1662.82	1665.95	1669.07
439.377991	1664.79	1666.53	1669.64	1635.02	1651.73	1651.97	1664.31	1663.25	1669.1	1667.48	1668.29	1668.79	1647.68	1657.76	1671.86	1672.19	1671.4	1666.19	1668.11	1650.22	1615.75	1657.87	1656.78	1660.46	1669.36	1666.14	1648.29	1669.99	1669.58	1670.44	1623.06	1649.89	1650.1	1658.13	1658.13	1655.58	1659.86	1670.93	1668.42	1672.61	1665.94	1667.68	1665.86	1653.88	1663.75	1664.82	1663.73	1668.61	1669.51
439.872986	1665.74	1667.68	1667.84	1636.12	1653.75	1651.56	1665.18	1663.16	1666.48	1667.99	1668.97	1667.97	1645.52	1659.37	1671.05	1671.79	1671.61	1668.32	1666.19	1647.23	1615.09	1657.45	1654.08	1659.95	1669.87	1666.89	1647.81	1670.69	1668.8	1666.85	1622.51	1647.76	1648.87	1658.49	1657.68	1654.94	1657.95	1669.93	1667.1	1669.59	1666.84	1667.52	1665.31	1655.17	1661.05	1664.45	1663.1	1666.73	1670.36
440.368988	1663.64	1666.49	1668.39	1636.14	1651.83	1650.66	1662.84	1665.26	1666.7	1668.36	1668.06	1667.61	1648.02	1659.36	1672.4	1672.14	1671.3	1669.67	1668.95	1646.76	1615.75	1657.28	1655.2	1660.01	1667.2	1666.51	1648.26	1669.77	1667.93	1667.78	1622.85	1646.75	1646.28	1658.02	1658.56	1655.57	1660.35	1669.69	1668.76	1668.49	1666.41	1669.24	1668.54	1653.69	1662.9	1663.2	1662.56	1668.26	1668.56
440.864014	1665.74	1667.11	1667.98	1635.21	1652.11	1651.36	1665.18	1661.37	1666.27	1666.35	1669.56	1668.05	1646.24	1658.88	1673.51	1672.37	1671.31	1669.31	1668.43	1647.3	1614.54	1658.5	1655.65	1659.83	1668.68	1666.87	1646.12	1668.02	1667.82	1668.77	1621	1648.35	1648.98	1658.34	1659.33	1655.83	1659.71	1671.16	1668.15	1669.99	1666.94	1666.57	1665.62	1653.6	1659.93	1665.23	1662.36	1667.64	1670.73
441.359009	1664.93	1667.95	1667.14	1637	1652.66	1652.97	1663.35	1663.7	1663.99	1669.28	1668.98	1665.93	1648.2	1658.11	1672.23	1672.59	1672.14	1668.26	1668.05	1647.17	1614.58	1656.59	1655.77	1659.25	1667.06	1665.73	1649.11	1670.44	1668.27	1667.85	1624.19	1647.48	1647.27	1654.72	1656.14	1656.12	1660.09	1665.58	1668.06	1671.29	1664.76	1666.84	1664.91	1655.06	1662.96	1662.53	1662.42	1666.16	1668.93
441.854004	1664.7	1664.31	1669.58	1635.77	1652.14	1650.36	1663.55	1661.02	1667.8	1668.38	1668.2	1667.43	1648.12	1657.62	1674.12	1673.89	1670.96	1668.09	1666.76	1647.59	1615.18	1654.49	1656.71	1659.48	1666	1666.77	1646.35	1670.65	1668.66	1669.56	1623.08	1647.66	1646.65	1657.57	1658.68	1655.78	1659.48	1671.6	1667.06	1677.53	1665.07	1667.38	1666.16	1656.14	1663.98	1665.15	1665.24	1667.49	1671.7
442.348999	1665.47	1666.66	1669.23	1637.59	1649.66	1650.8	1663.64	1662.19	1665.95	1668.44	1668.98	1668.23	1648.65	1658.44	1670.86	1670.87	1671.39	1668.76	1665.94	1647.37	1612.16	1655.71	1655.66	1659.12	1667.61	1667.36	1647.28	1669.62	1665.54	1666.59	1620.1	1648	1645.9	1657.57	1656.25	1655.86	1660.63	1671.24	1670.71	1680.78	1666.19	1667.84	1664.95	1654.06	1660.79	1664.34	1664.86	1665.95	1671.9
442.845001	1667.39	1666.42	1667.71	1635.16	1650.52	1651.34	1666.42	1662.7	1667.84	1666.93	1669.65	1669.78	1646.17	1658.49	1672.24	1671.14	1671.85	1667.33	1667.69	1646.63	1612.35	1655.95	1654.74	1659.47	1667.5	1666.2	1648.53	1671.43	1668.19	1667.36	1620.96	1648.15	1648.05	1657.74	1657.04	1654.97	1659.52	1671.11	1669.71	1683.16	1666.26	1667.21	1664.9	1655.11	1662.09	1662.44	1665.31	1665.09	1672.07
443.339996	1667.85	1666.42	1669.14	1634.35	1652.16	1651.12	1665.26	1664.13	1666.91	1669.21	1668.6	1669.69	1646.84	1658.83	1673.22	1673.05	1671.37	1666.98	1667.75	1649.47	1614.43	1654.55	1655.56	1659.54	1669.36	1663.76	1648.05	1668.68	1668.05	1668.37	1620.86	1648.06	1645.93	1658.69	1658.7	1656.02	1659.43	1670.65	1669.44	1683.55	1667.02	1667.69	1665.57	1653.98	1660.77	1663.93	1663.44	1666.34	1671.9
443.834991	1665.57	1668.48	1669.56	1633.86	1652.79	1649.04	1664.81	1663.65	1665.97	1664.91	1668.55	1667.93	1647.93	1658.63	1672.27	1672.71	1672.25	1667.89	1668.72	1650.77	1614.04	1655.99	1653.81	1661.26	1668.46	1664.6	1648.17	1668.56	1668.92	1669.28	1623.39	1648.55	1647.81	1660.88	1659	1653.73	1659.27	1671.65	1669.35	1682.48	1667.24	1665.8	1666.55	1653.86	1662.92	1662.5	1663.85	1667.34	1673.9
444.329987	1666.74	1665.35	1669.49	1635.39	1652.11	1650.95	1662.84	1666.32	1667.22	1668.38	1667.85	1668.88	1646.8	1657.35	1674.16	1673.36	1674.37	1668.1	1667.84	1647.76	1615.55	1655.8	1656.1	1660.68	1666.72	1665.36	1647.33	1668.62	1668.45	1667.12	1622.07	1647.51	1647.66	1657.72	1657.15	1653.88	1660.47	1671.82	1668.34	1683.18	1668.19	1667.35	1665.49	1653.17	1660.26	1663.18	1663.48	1667.81	1674.59
444.825012	1665.24	1666.39	1667.82	1636.79	1654.55	1650.16	1664.95	1659.17	1666.41	1667.7	1668	1667.79	1645.35	1660.34	1671.89	1672.98	1672.93	1669.48	1665.58	1649.07	1614.1	1658.6	1656.65	1660.23	1669.2	1664.67	1648.49	1667	1670.37	1667.53	1621.73	1646.09	1647.57	1658.66	1659.84	1655.47	1659.03	1672.75	1668.08	1677.29	1667.67	1667.38	1662.35	1655.07	1662.01	1662.18	1664.98	1668.73	1673.38
445.321014	1665.66	1665.28	1670.87	1637.49	1654.03	1652.33	1665.82	1662.36	1668.23	1668.47	1669.25	1668.38	1646.88	1658.69	1672.31	1672.7	1672.25	1668.48	1668.86	1648.01	1614.1	1656.06	1655.62	1659.1	1668.31	1666.13	1649.05	1668.42	1666.91	1666.64	1622.61	1647.29	1646.08	1658.3	1657.53	1653.7	1659.29	1669.57	1666.37	1680.93	1669.1	1668.61	1663.35	1654.52	1659.83	1663.13	1664.72	1667.21	1673.12
445.816010	1663.21	1668.35	1668.52	1637.43	1651.37	1651.36	1664.39	1663.71	1668.45	1671.21	1668.08	1667.9	1648.3	1658.87	1673.8	1672.42	1672.02	1669.16	1669.63	1648.94	1615.34	1656.32	1655.73	1659.56	1670.09	1667.89	1648.09	1668.32	1668.3	1667.78	1624.23	1647.82	1647.58	1658.98	1657.97	1654.98	1660.05	1670.72	1669.55	1676.41	1666.86	1666.67	1664.27	1653.95	1661.38	1663.3	1662.78	1667.66	1672.76
446.311005	1667.66	1665.6	1666.19	1637.18	1652.39	1651.9	1665.28	1662.27	1666.87	1669.06	1669.86	1668.94	1649.75	1657.31	1673.68	1673.69	1672.41	1667.87	1667.46	1649.31	1615.95	1654.8	1656.32	1662.32	1667.09	1666.12	1649.92	1670.9	1667.46	1669.6	1623.59	1646.55	1648.22	1658.91	1659.73	1657.17	1662.76	1672.02	1668.28	1678.25	1667.14	1668.32	1667.46	1656.99	1660.08	1664.99	1662.67	1668.42	1671.47
446.806000	1665.02	1665.07	1667.05	1636.92	1651.48	1650.15	1663.08	1661.1	1668.5	1667.78	1669.16	1668.13	1648.21	1659.96	1672.96	1674.46	1671.05	1668.52	1668.52	1648.87	1616.27	1656.13	1655.97	1658.05	1667.87	1665.59	1647.97	1668.82	1666.81	1666.98	1625.88	1645.31	1649.17	1659.24	1657.4	1654.19	1659.42	1669.16	1670.33	1675.32	1668.17	1668.01	1665.56	1656.47	1660.92	1664.48	1663.1	1666.47	1671.54
447.300995	1664.19	1667.61	1666.72	1635.32	1652.39	1652.56	1664.26	1663.9	1669.11	1670.33	1666.91	1666.28	1648.12	1659.61	1673.16	1674.5	1673.25	1669.6	1667.96	1648.2	1615.45	1656.76	1656.38	1661.46	1668.48	1665.43	1647.57	1668.72	1669.55	1669.15	1623.76	1645.99	1646.58	1658.22	1657.85	1655.79	1658.78	1672.91	1669.31	1676.84	1668.1	1666.58	1664.83	1655.6	1661.54	1662.95	1663.91	1668.97	1671.49
447.796997	1666.21	1667.89	1668.17	1634.49	1652.07	1650.95	1664.08	1662.84	1666.37	1665.23	1668.52	1667.7	1648.73	1656.8	1673.8	1671.45	1669.77	1666	1668.6	1646.49	1613.72	1656.68	1655.31	1661.17	1668.24	1666.91	1647.25	1670.4	1667.51	1667.1	1620.67	1650.13	1647.89	1659.61	1658.18	1654.84	1661.7	1669.75	1669.65	1674.1	1667.49	1665.64	1663.83	1654.75	1662.06	1663.06	1662.58	1667.86	1669.95
448.291992	1665.99	1666.99	1669.5	1635.5	1651.09	1651.05	1665.55	1664.61	1668.97	1668.17	1667.27	1668.8	1646.22	1658.84	1674.82	1672.37	1671.22	1667.88	1668.89	1649.29	1617.56	1656.05	1656.05	1661.01	1667.4	1666.22	1648.17	1671.16	1667.35	1667.88	1622.41	1648.91	1647.07	1656.89	1657.68	1655.89	1660.37	1670.93	1670.38	1673.68	1667.21	1667	1666.12	1652.94	1661.77	1662.67	1664.56	1666.26	1672.41
448.786987	1665.89	1666.18	1665.03	1636.49	1652.82	1651.8	1666.78	1664.19	1666.44	1667.55	1667.99	1668.29	1646.82	1659.36	1673	1673.18	1670.98	1669.05	1666.54	1646.69	1612.86	1653.24	1656.06	1658.47	1666.43	1664.95	1649.24	1670.22	1666.69	1669.58	1622.97	1646.45	1648.27	1655.74	1658.24	1656.71	1657.69	1669.09	1668.5	1675.25	1666.8	1667.29	1665.93	1657.03	1659.8	1663.38	1663.54	1665.8	1670.12
449.282013	1665.67	1667.8	1667.82	1636.36	1651.64	1649.79	1663.99	1661.53	1666.82	1667.84	1667.79	1668.63	1647.69	1657.72	1674.4	1673.17	1670.27	1667.38	1669.16	1646.89	1613.45	1655.39	1656.2	1658.97	1668.85	1665.46	1648	1669.59	1668.74	1666.6	1621.52	1648.02	1647.45	1657.93	1657.54	1654.02	1658.39	1671.47	1670.75	1674.72	1668.11	1667.94	1664.73	1654.32	1663.77	1663.12	1664.05	1666.8	1669.92
449.777008	1665.2	1666.33	1666.12	1637.08	1652.13	1649.53	1664.61	1663.04	1666.7	1667.64	1669.72	1667.39	1647.02	1658.82	1671.29	1673.29	1673.19	1668.49	1667.35	1647.19	1613.94	1655.95	1656.92	1659.65	1668.47	1668.2	1648.28	1670.21	1666.98	1667.61	1624.22	1646.89	1645.04	1659.1	1659	1656.4	1660.85	1671.38	1669.9	1672.99	1668.93	1667.24	1665.84	1654.92	1659.53	1663.77	1663.88	1668.6	1669.47
450.273010	1666.62	1667.39	1668.39	1634.77	1652.65	1650.34	1664.22	1664.78	1668.85	1667.27	1670.09	1665.3	1646.13	1659.36	1672.33	1672.33	1669.49	1668.7	1667.18	1650.28	1613.51	1655.52	1655.38	1658.39	1666.8	1664.84	1647.01	1670.33	1666.37	1665.86	1622.2	1647.22	1647.62	1657.27	1658.16	1654.29	1659.4	1671.3	1669.23	1674.16	1667.74	1665.91	1666.01	1655.26	1661.8	1664.54	1663.88	1666.08	1670.2
450.768005	1666.19	1668.32	1669.56	1636.14	1652.83	1652.83	1662.95	1662.29	1668.02	1669.95	1670.6	1668.45	1646.65	1657.54	1671.31	1671.95	1670.58	1668.03	1668.78	1648.95	1615.55	1655.18	1656.6	1661.31	1668.42	1665.48	1648.9	1669.38	1668	1669.12	1621.38	1645.2	1644.53	1659.53	1660.34	1653.58	1660.39	1670.79	1667.72	1672.19	1665.73	1666.56	1664.89	1652.92	1660.96	1665.84	1662.32	1667.6	1671.17
451.263000	1666.36	1667.37	1668.92	1636.55	1652.03	1651.95	1664.48	1662.16	1666.17	1667.79	1669.52	1668.04	1646.95	1659.31	1674.25	1672.33	1671.73	1666.11	1666.31	1646.93	1613.3	1657.2	1656.43	1658.68	1669.68	1665.65	1647.46	1669	1668.5	1667.44	1623.21	1648.23	1647.97	1657.68	1657.25	1654.77	1657.99	1670.32	1669.49	1673.01	1666	1669.17	1664.24	1654.8	1661.38	1662.51	1661.93	1666.63	1670.68
451.757996	1665.48	1664.92	1668.35	1635.95	1654.01	1653.09	1665.79	1663.5	1666.9	1667.6	1668.5	1667.39	1647.69	1658.73	1674.93	1673.4	1672.38	1669.2	1668.17	1647.57	1615.22	1655.97	1657.9	1660.19	1667.4	1665.43	1647.85	1669.46	1670.05	1667.93	1623.12	1647.32	1646.04	1656.6	1659.02	1653.67	1660.7	1671.21	1668.7	1672.7	1666.97	1666.24	1666.27	1652.21	1662.4	1661.45	1662.21	1668.68	1670.61
452.252991	1666.3	1666.52	1665.73	1635.38	1652.8	1650.57	1664.15	1662.55	1664.61	1669.41	1667.21	1667.33	1647.75	1657.36	1672.93	1673.06	1671.13	1667.72	1668.39	1649.14	1613.62	1656.08	1658.57	1660.31	1666.8	1664.9	1647.39	1668.49	1669.27	1667.72	1621.68	1647.03	1646.89	1656.13	1657.28	1655.08	1658.25	1670.41	1668.6	1672.29	1666.65	1666.04	1665.41	1653.66	1663.11	1663.26	1663.14	1666.56	1668.95
452.748993	1667.17	1666.83	1668.15	1635.39	1651.28	1650.52	1664.27	1662.1	1666.72	1669.52	1666.98	1668.51	1647.01	1656.22	1671.04	1671.75	1670.22	1667.23	1666.92	1648.33	1611.66	1655.61	1656.67	1660.41	1667.6	1664.32	1648.14	1669.55	1668.88	1667.75	1623.01	1648.4	1647.81	1659.36	1657.08	1654.9	1659.21	1671.79	1669.9	1672.75	1665.21	1666.63	1665.01	1656.33	1661.06	1663.82	1663.76	1666	1668.46
453.243988	1666.89	1665.21	1665.72	1636.36	1651.66	1649.95	1664.55	1662.99	1666.44	1667.79	1668.18	1667.26	1649.24	1658.59	1672.16	1672.05	1671.7	1667.78	1668.83	1648.28	1615.19	1656.59	1653.77	1660.76	1666.07	1666.8	1648.88	1669.74	1667.25	1668.13	1622.34	1646.44	1645.87	1657.47	1659.06	1655.52	1659.15	1671.44	1669.52	1671.18	1664.24	1666.74	1664	1652.59	1662.23	1663.25	1663.36	1665.95	1670.57
453.739014	1664.71	1667.8	1668.94	1636.99	1650.46	1648.95	1667.15	1663.03	1665.26	1668.31	1669.09	1667.23	1647.25	1657.82	1674.84	1671.64	1672.54	1667.57	1667.82	1648.46	1613.71	1656.96	1654.97	1661.08	1666.04	1664.32	1646.79	1668.12	1667.47	1667.84	1621.86	1647.14	1647.33	1656.89	1657.58	1655.27	1656.81	1670.14	1669.08	1673.23	1668.67	1666.83	1664.72	1653.99	1663.02	1662.82	1663.28	1666.62	1670.03
454.234009	1666.84	1667.18	1666.85	1636.89	1649.29	1651.5	1664.41	1662.91	1665.04	1668.06	1668.96	1667.83	1648.71	1658.15	1674.72	1674.18	1671.02	1669.36	1669.67	1648.8	1613.06	1655.63	1656.38	1662.65	1666.16	1667.2	1648.95	1667.76	1667.87	1668.59	1623.59	1647.97	1649.88	1657.5	1660.56	1654.66	1660.69	1670.58	1670.34	1673.56	1667.74	1668.43	1667.14	1656.17	1662.41	1664.47	1661.54	1665.17	1670.18
454.729004	1667.5	1667.83	1667.95	1636.34	1651.38	1649.04	1663.44	1664.75	1665.66	1668.97	1668.82	1667.33	1646.97	1658.46	1671.94	1672.29	1672.62	1667.37	1666.56	1648.69	1614.82	1654.93	1657.98	1659.96	1668.85	1666.06	1647.26	1669.28	1668.42	1667.16	1622.42	1647.76	1646.11	1657.5	1656.19	1654.43	1658.1	1671.75	1667.47	1671.66	1667.13	1667.15	1664.24	1657.94	1661.19	1663.83	1664.75	1666.2	1670.57
455.225006	1666.95	1667.35	1668.97	1636.98	1650.4	1651.6	1666.05	1663.03	1666.53	1666.47	1668.43	1666.82	1646.74	1658.03	1672.39	1673.31	1671.06	1668.45	1664.05	1648.91	1614.49	1656.46	1657.21	1658.99	1668.82	1667.25	1647.2	1668.96	1667.55	1668.07	1623.88	1648.45	1646.86	1659.13	1659.39	1654.86	1660.2	1671.65	1670.15	1672.2	1666.25	1666.18	1666.76	1653.52	1661.67	1663.84	1662.03	1666.08	1669.44
455.720001	1665.77	1666.08	1666.77	1636.86	1652.05	1650.07	1663.61	1662.09	1667.71	1669	1667.23	1668.35	1648.33	1657.73	1672.29	1671.28	1671.9	1669.92	1668.43	1649.82	1614.87	1658.5	1656.53	1659.74	1667.75	1665.09	1647.91	1667.87	1668.53	1666.51	1622.83	1646.73	1645.33	1658.52	1657.75	1654.57	1660.34	1671.35	1669.78	1671.47	1666.22	1667.5	1664.93	1653.23	1661.82	1662.5	1664.07	1668.88	1671.37
456.214996	1664.11	1665.74	1666.79	1636.51	1653.74	1650.63	1663.05	1662.28	1665.39	1668.93	1666.89	1667.76	1647.44	1659.26	1671.93	1671.01	1671.37	1668.46	1668.59	1648.33	1613.93	1655.34	1657.16	1659.88	1667.63	1666.66	1647.63	1667.06	1668.84	1667.34	1622.44	1646.59	1645.59	1659.62	1660.04	1654.98	1659.3	1669.5	1668.49	1672.8	1666.71	1667.55	1665.44	1654.47	1661.59	1662.78	1664.67	1666.15	1669.39
456.709991	1663.13	1666.15	1666.58	1635.44	1650.76	1651.16	1663.37	1662.26	1666.4	1667.16	1669.69	1667.29	1648.45	1658.14	1673.27	1671.55	1669.64	1667.31	1667.22	1647.69	1614.22	1654.92	1654.77	1658.7	1668.24	1665.63	1647.22	1668.36	1667.21	1665.47	1623.5	1647.13	1645.35	1658.33	1657.49	1655.86	1658.24	1670.34	1670.44	1671.91	1667.95	1668.32	1663.26	1654.26	1661.6	1664.01	1662.05	1665.92	1667.93
457.205994	1664.73	1667.65	1666.12	1636.43	1651.1	1649.6	1662.82	1662.86	1664.05	1666.98	1668.1	1666.97	1647.26	1657.87	1670.77	1672.8	1671.76	1667.07	1667.08	1647.36	1615.56	1656.05	1655.72	1660.03	1667.29	1666.5	1647.8	1667.26	1670.6	1667.03	1623.84	1649.85	1648.33	1657.15	1658.69	1653.7	1658.59	1670.97	1669.26	1671.49	1666.35	1666.77	1664.55	1655.34	1662.38	1661.8	1661.49	1666.7	1669.09
457.700989	1667.31	1666.06	1669.54	1635.29	1651.13	1650.96	1664.79	1663.35	1666.39	1667.98	1667.77	1666.69	1645.72	1658.67	1672.8	1670.85	1671.92	1666.07	1668.86	1648.2	1613.45	1655.01	1655.21	1659.32	1667.71	1666.15	1648.84	1669.95	1665.46	1666.8	1622.29	1648.87	1648.11	1659.43	1657.97	1653.44	1658.55	1669.29	1667.65	1671.85	1664.68	1666.45	1664.68	1655.74	1661.42	1663.75	1661.24	1667.34	1669.97
458.196014	1664.45	1664.7	1667.88	1635.67	1652.49	1651.71	1665.1	1663.08	1669.63	1667.98	1668.54	1667.14	1647.47	1657.74	1672.22	1674.18	1670.43	1668.31	1668.54	1647.58	1614.91	1655.92	1655.26	1661.3	1668.48	1665.3	1646.5	1668.25	1666.27	1667.46	1621.95	1647.69	1648.87	1657	1660.61	1655.26	1659.94	1670.4	1671.43	1673.06	1667.69	1666.68	1664.82	1653.5	1661.87	1664.72	1665.3	1668.28	1668.46
458.691010	1665.77	1664.66	1667.46	1637.07	1651.06	1649.44	1662.86	1661.53	1666.66	1667.94	1667.25	1667.39	1647.32	1658.72	1671.85	1673.69	1672.75	1667.31	1667.28	1648.24	1612.83	1656.91	1656.42	1660.62	1666.39	1665.42	1648.46	1669.16	1668.6	1667.4	1623.54	1646.46	1649.28	1657.39	1658.25	1655.7	1659.79	1670.61	1669.58	1670.55	1665.02	1666.65	1663.37	1656.03	1661.1	1663.43	1660.8	1665.21	1669.95
459.186005	1665.3	1665.76	1668.18	1637.14	1652.46	1651.26	1662.97	1661.84	1666.32	1666.3	1669.42	1669.27	1648.2	1656.92	1673.09	1671.62	1672.41	1666.99	1668.38	1648.92	1614.54	1656.86	1656.35	1658.98	1669.6	1664.75	1648.73	1670.9	1667.88	1667.87	1623.66	1649.66	1648.41	1660.25	1657.17	1653.61	1661.25	1669.78	1669.57	1672.36	1667.4	1668.29	1664.71	1655.53	1661.41	1664.97	1663.56	1664.98	1671.02
459.682007	1664.72	1666.71	1668.04	1637	1649.79	1651.01	1664.46	1663.23	1666.79	1668.2	1667.66	1667.87	1648.39	1656.7	1673.43	1672.87	1670.22	1668.41	1666.25	1646.56	1615.11	1654.21	1655.15	1658.42	1667.4	1665	1648.37	1667.68	1668.29	1666.68	1623.03	1646.97	1647.02	1657.37	1659.02	1655.73	1659.3	1669.77	1668.94	1670.82	1665.51	1666.74	1665.38	1654.43	1662.02	1662.86	1662.73	1666.98	1669.12
460.177002	1664.3	1666.03	1668.63	1637.58	1650.34	1651.39	1662.9	1663.1	1667.48	1666.77	1667.22	1667.21	1647.69	1659.21	1675.39	1671.77	1671.57	1669.25	1669.99	1646.52	1614.43	1656.57	1655.52	1660.83	1669.61	1667.07	1649.09	1669.46	1669.25	1668.43	1623.17	1646.86	1647.08	1656.67	1658.88	1654.8	1659.94	1669.84	1671.52	1670.45	1665.86	1665.87	1664.39	1654.68	1660.7	1666.75	1662	1668.93	1666.48
460.671997	1664.67	1665.53	1667.18	1635.86	1649.86	1650.14	1667.32	1662.37	1664.94	1669.26	1669.23	1667.12	1647.8	1657.95	1670.88	1671.54	1669.82	1666.37	1667.51	1649.39	1614.63	1656.35	1655.54	1659.84	1667.37	1666.77	1648.57	1669.88	1666.84	1669.1	1621.14	1647.53	1646.42	1658.22	1656.55	1653.93	1661.21	1671.59	1669.53	1670.3	1667.52	1668.36	1664.68	1655.11	1661.87	1661.85	1663.05	1666.05	1672.69
461.166992	1664.57	1666.09	1667.35	1638.2	1651.4	1650.89	1663.9	1662.86	1667.41	1668.28	1668.3	1668.73	1647.91	1657.86	1674.4	1672.63	1670.99	1669.07	1667.97	1647.78	1614.15	1653.95	1657.79	1660.27	1667.08	1666.51	1648.37	1670.15	1666.74	1669.05	1622.38	1648.86	1646.81	1656.92	1657.66	1655.66	1659.44	1669.94	1668.83	1672.69	1666.07	1668.34	1665.47	1655.1	1661.78	1665.12	1662.71	1667.18	1665.99
461.661987	1665.49	1665.44	1666.38	1636.27	1650.83	1649.41	1662.52	1661.2	1667.15	1668.12	1669.61	1668.1	1646	1658.01	1671.9	1670.75	1672.6	1667.18	1668.5	1647.79	1614.55	1655.05	1655.28	1661.8	1669.23	1666.55	1647.84	1667.43	1666.56	1667.53	1621.08	1646.92	1647.72	1658.28	1658.58	1654.55	1660	1670.71	1669.13	1672.41	1665.69	1668.4	1665.76	1651.33	1660.12	1663.64	1662.2	1666.8	1668.45
462.157990	1663.67	1665.48	1668.72	1635.92	1651.56	1652.06	1665.33	1662.76	1666.22	1667.31	1669.81	1669.09	1650.34	1660.34	1673.35	1671.56	1671.8	1668.9	1668.85	1647.6	1615.51	1654.31	1654.77	1658.9	1666.37	1666.72	1647.04	1670.39	1668.02	1665.9	1622.38	1647.28	1647.96	1658.46	1658.92	1657.41	1661.31	1671.8	1669.9	1670.1	1666.89	1666.32	1665.02	1655.18	1660.82	1662.95	1664.28	1668.17	1669.29
462.653015	1665.82	1664.91	1667.36	1634.41	1651.11	1651.03	1663.16	1662.3	1667.48	1669.23	1668.84	1667.33	1647.05	1659.61	1672.47	1671.64	1671.5	1669.42	1668.58	1648.31	1616.14	1655.83	1657.7	1659.78	1668.65	1666.42	1647.94	1669.52	1668.9	1667.15	1624.3	1648.04	1650.08	1657.88	1658.31	1655.09	1657.3	1670.89	1670.39	1670.97	1665.29	1666.87	1665.52	1653.72	1661.43	1665.01	1662.53	1666.9	1668.61
463.148010	1665.86	1665.7	1667.44	1638.07	1652.65	1652.14	1665.29	1662.6	1665.41	1668.51	1669.42	1668.94	1648.91	1657.21	1673.84	1673.64	1672.31	1667.73	1666.6	1646.17	1616.85	1658.54	1656.17	1659.5	1667.52	1666.17	1649.01	1671	1669.66	1667.49	1623.87	1648.74	1649.32	1658.71	1658.59	1656.11	1660.81	1672.21	1669.65	1671.97	1667.55	1666.14	1666.43	1656.95	1662.79	1665.24	1664.6	1667.16	1667.84
463.643005	1668.28	1666.65	1670.44	1637.2	1651.86	1651.59	1664.95	1665.2	1667.98	1667.91	1669.69	1668.39	1648.13	1659.15	1674.16	1671.27	1672.04	1667.93	1669.32	1649.42	1614.81	1656.36	1656.43	1661.81	1669.36	1666.87	1648.41	1669.82	1667.88	1668.76	1622.89	1648.53	1647.15	1659.86	1659.92	1654.41	1661.1	1671.62	1672.25	1671.7	1668.57	1667.8	1664.48	1654.98	1663.4	1663.75	1663.24	1667.16	1669.27
464.138000	1666.62	1667.06	1668.57	1635.54	1654.48	1651.09	1664.87	1662.91	1665.75	1669.21	1670.46	1668.28	1645.66	1656.3	1675	1673.31	1671.62	1667.85	1667.91	1649.41	1614.2	1656.8	1655.79	1660.67	1668.65	1666.73	1648.91	1667.16	1669.22	1667.32	1624.28	1646.06	1647.83	1659.29	1657.93	1652.59	1658.53	1672.84	1668.87	1672.76	1667.32	1669.37	1666.71	1657.59	1663.2	1664.39	1664.33	1666.48	1669.62
464.634003	1666.26	1666.84	1668.53	1636.86	1653.25	1653.47	1664.99	1663.01	1666.47	1668.7	1669.73	1668.96	1646.66	1660.03	1674.74	1673.73	1671.9	1668.69	1670.59	1649.44	1614	1656.25	1656.3	1661.27	1668.17	1668.26	1650.37	1669.47	1668.32	1667.82	1621.44	1645.91	1648.06	1657.2	1658.54	1654.73	1658.93	1671.78	1669.39	1671.58	1666.17	1666.39	1665.43	1653.59	1661.02	1664.45	1661.91	1667.76	1670.9
465.128998	1666.1	1666.09	1668.98	1637.09	1652.98	1651.71	1663.07	1661.93	1666.94	1666.65	1669.34	1667.41	1647.44	1658.4	1673.91	1672.11	1671.85	1668.43	1667.27	1648.39	1617.11	1658.71	1656.82	1662.47	1670.34	1668.76	1648.12	1669.07	1668.28	1668.37	1623.84	1647.11	1648.76	1658.58	1658.34	1656.42	1658.75	1669.84	1669.61	1670.4	1666.69	1669.04	1665.14	1655.34	1660.96	1663.12	1663.32	1667.72	1669.32
465.623993	1666.74	1666.71	1666.55	1636.96	1651.5	1650.91	1664.76	1663.16	1667.78	1668.85	1669.56	1667.11	1646.45	1656.6	1672.54	1674.25	1671.29	1664.74	1667.69	1647.03	1615.28	1655.12	1655.86	1661.25	1667.03	1666.33	1646.4	1667.41	1666.42	1668.9	1620.31	1647.87	1647.87	1656.59	1658.94	1654.42	1660.88	1669.74	1668.88	1669.45	1666.93	1666.66	1665.26	1655.43	1661.42	1664.73	1664.34	1667.42	1668.29
466.118988	1665.38	1666.41	1669.44	1636.14	1650.69	1651.54	1666.53	1663.05	1665.84	1666.99	1668.19	1669.32	1649.05	1658.46	1673.12	1671.94	1670.24	1666.3	1668.98	1648.22	1615.75	1654.97	1655.68	1660.21	1666.89	1666.59	1646.31	1668.45	1668.97	1668.48	1622.96	1648.75	1647.6	1657.9	1658.51	1653.29	1660.18	1671.91	1669.6	1672.55	1666.67	1666.4	1665.3	1653.51	1663.39	1663.52	1663.36	1665.29	1669.13
466.614990	1665.75	1666.49	1666.16	1634.89	1650.87	1649.82	1665.6	1662.83	1666.73	1667.3	1665.82	1667.35	1646.37	1660.57	1674.84	1671.18	1670.12	1669.58	1668.51	1649.05	1612.99	1654.54	1655.65	1659.65	1667.2	1665.42	1646.87	1669.35	1667	1665.88	1622.37	1645.33	1644.96	1658.03	1657.88	1654.7	1658.73	1669.79	1668.79	1671.42	1665.97	1668.27	1664.25	1656.07	1661.71	1663.46	1662.33	1667.05	1668.64
467.109985	1663.71	1667.34	1669.2	1637.43	1649.19	1651.2	1666.21	1662.91	1665.05	1667.68	1670.96	1666.78	1647.29	1658.47	1672.7	1673.14	1671.51	1667.96	1667.68	1648.05	1617.07	1653.57	1656	1661.65	1667.38	1665.3	1647.9	1669.39	1667.85	1667.11	1623.18	1648.18	1648.16	1657.7	1657.1	1654.85	1659.24	1670.84	1669.88	1670.43	1666.35	1666.59	1665.55	1655.07	1662.04	1664.39	1662.82	1666.7	1670.69
467.605011	1665.86	1667.83	1666.5	1636.39	1652.03	1651.62	1663.53	1663.13	1666.12	1669.58	1667.08	1667.78	1649.07	1659.25	1673.2	1675.3	1672.77	1669.05	1668.92	1649.54	1614.75	1654.72	1655.35	1659.5	1668.08	1667.01	1649.23	1670.07	1667.1	1668.25	1624.04	1648.22	1648.84	1657.73	1657.75	1656.32	1659.44	1671.09	1671.98	1670.2	1667.25	1666.56	1665.93	1654.3	1664.08	1662.55	1663.45	1667.81	1670.41
468.100006	1666.53	1668.87	1667.94	1637.41	1654.46	1651.1	1666.75	1661.96	1665.86	1669.74	1668.91	1666.43	1648.39	1656.92	1672.23	1673.95	1671.06	1668.68	1669.03	1646.89	1614.03	1655.7	1656.87	1658.65	1668.51	1666.56	1648.33	1669.52	1666.3	1669.14	1623.65	1646.81	1648.26	1658.37	1659.65	1653.9	1657.65	1670.31	1670.52	1671.24	1666.81	1666.53	1664.16	1656.52	1660.72	1663.23	1662.09	1667.76	1669.85
468.595001	1668.4	1666.52	1667.41	1636.7	1651.41	1652.48	1663.71	1664.47	1666.96	1669.81	1668.4	1667.5	1648.21	1659.59	1673.33	1674.31	1673.18	1668.76	1667.59	1648.97	1615.34	1656.08	1657.23	1660.48	1668.15	1665.76	1648.78	1668.31	1668.3	1668.09	1623.72	1649.34	1649.67	1658.54	1658.67	1655	1657.64	1671.78	1670.77	1672.25	1665.97	1666.18	1667.31	1655.35	1664.62	1664.24	1663.89	1669.96	1667.85
469.091003	1664.39	1665.64	1667.37	1636.69	1650.91	1653.77	1665.8	1664.41	1666.27	1668.09	1669.8	1670.13	1648.34	1658.96	1675.16	1674.15	1671.03	1668.6	1667	1649.37	1614.81	1653.78	1656.02	1661.33	1668.14	1666.8	1646.5	1670.43	1668.03	1669	1622.85	1648.6	1648.88	1660.13	1657.74	1655.16	1658.59	1671.41	1669.98	1670.78	1667.7	1667.62	1664.78	1654.95	1662.02	1663.84	1664.11	1666.87	1670.63
469.585999	1663.44	1665.58	1671.54	1635.88	1652.82	1651.2	1664.07	1662.74	1666.78	1666.86	1669.55	1667.72	1648.05	1659.04	1672.85	1671.66	1672.4	1666.12	1669.32	1648.53	1616	1657.11	1655.99	1662.77	1667.96	1667	1647.78	1669.97	1668.85	1668.87	1622.36	1648.81	1648.32	1658.05	1660.3	1658.16	1660.24	1670.11	1669.16	1670.45	1668.25	1669.52	1665.26	1654.99	1660.54	1663.57	1662.62	1667.19	1669.6
470.080994	1663.88	1666.08	1667.94	1636.28	1650.02	1650.18	1664.63	1662.15	1665.83	1666.7	1668.3	1665.75	1648	1659.32	1671.5	1673.56	1669.11	1668.21	1667.37	1647.57	1614.84	1656.06	1656.77	1659.27	1666.55	1665.71	1647.4	1668.94	1668.51	1666.82	1620.49	1646.88	1645.92	1659.22	1658.25	1655.05	1657.84	1671.24	1668.62	1669.83	1665.69	1668.57	1665.26	1655.5	1661.73	1662.94	1663.9	1665.34	1670.33
470.575989	1665.83	1668.02	1666.31	1637.33	1650.27	1650.83	1664.81	1664.34	1664.63	1667.83	1669.07	1668.52	1649.56	1659.73	1672.93	1674.85	1670.89	1669.28	1668.5	1648.67	1614.11	1654.91	1657.44	1660	1667.93	1665.4	1648.71	1669.74	1667.27	1668.49	1622.72	1647.73	1647.66	1659.74	1658.47	1654.66	1658.02	1669.99	1671.22	1673.06	1668.35	1666.84	1666.63	1654.93	1661.19	1663.94	1661.84	1668.54	1671.71
471.071014	1667.25	1666.94	1666.02	1637.09	1652.55	1651.06	1664.35	1662.64	1665.34	1667.94	1668.15	1667.05	1647.99	1662.03	1674.54	1674.11	1673.62	1669.18	1666.22	1650.16	1613.53	1655.99	1656.25	1660.53	1669.79	1664.5	1648.66	1670.26	1666.55	1668.25	1622.94	1647.41	1648.11	1659.2	1660.09	1654.98	1659.94	1669.51	1670.85	1673.7	1668	1668.16	1664.4	1655.6	1661.23	1664.34	1663.4	1667.2	1670.51
471.566986	1664.71	1665.73	1668.37	1635.94	1650.16	1650.46	1664.76	1661.58	1666.7	1667.47	1668.06	1667.49	1648.4	1656.95	1671.18	1671.99	1672.42	1667.55	1667.07	1648.43	1616.57	1658.02	1656.46	1661.78	1670.26	1668.59	1647.2	1669.05	1668.83	1668.64	1623.28	1646.17	1647.65	1658.79	1659.08	1654.72	1661.05	1671.52	1669.25	1672.65	1668.12	1668.96	1664.08	1655.26	1662.37	1664.69	1663.12	1668.58	1669.43
472.062012	1665.59	1665.56	1667.42	1639.31	1652.24	1652.2	1665.04	1662.54	1667.34	1669.96	1666.86	1665.09	1647.34	1660.16	1672.16	1673.21	1671.93	1667.3	1668.28	1648.32	1615.32	1657.88	1658.45	1663.7	1669.35	1666.11	1649.46	1669.97	1668.49	1667.82	1622.63	1650.4	1647.72	1659.77	1659.68	1654.75	1659.9	1672.02	1669.15	1671.6	1669.03	1668.95	1667.85	1656.36	1661.15	1662.43	1664.62	1667.08	1672.08
472.557007	1665.66	1665.22	1668.18	1635.41	1651.96	1652.44	1663.7	1663.36	1667.09	1668.04	1668.33	1667.43	1646.47	1659.21	1671.3	1671.36	1670.7	1669.54	1665.68	1649.04	1613.86	1655.72	1657.02	1663.1	1667.15	1666.37	1648.97	1669.31	1668.97	1667.13	1623.89	1647.55	1648.85	1658.41	1658	1654.62	1657.85	1670.96	1669.37	1670.46	1665.33	1666.38	1664.56	1657.83	1662.29	1662.56	1664	1665.58	1669.4
473.052002	1665.64	1667.79	1668.52	1636.44	1650.99	1649.25	1664.91	1664.55	1664.36	1667.49	1668.54	1667.6	1647.59	1657.44	1672.62	1674.93	1672.29	1668.62	1667.78	1647.42	1616.65	1655.24	1656.01	1659.6	1670.15	1666.6	1647.38	1670.27	1668.71	1667.41	1622.99	1647.57	1647.42	1657.24	1658.72	1656.66	1659.91	1672.08	1670.61	1671.98	1666.29	1667.22	1665.32	1655.34	1663.72	1662.32	1666.7	1668.55	1668.6
473.546997	1665.9	1666.85	1668.96	1636.33	1652.5	1651.54	1664.2	1662.14	1667.67	1668.86	1667.87	1667.25	1647.96	1657.58	1675.09	1671.89	1669.48	1668.94	1666.43	1649.3	1615.31	1655.23	1656.28	1660.17	1667.67	1664.89	1648.86	1670.5	1668.2	1666.87	1623.04	1649.03	1646.08	1659.67	1659.41	1654.62	1658.64	1668.96	1669.81	1672.24	1668.21	1666.79	1665.66	1654.75	1662.78	1662.37	1666.35	1666.34	1669.88
474.042999	1663.28	1669.99	1668.33	1637.07	1651.67	1651.16	1663.1	1662.5	1667.67	1666.73	1668.2	1668.25	1645.84	1659.76	1672.49	1672.5	1672.15	1667.87	1666.54	1649.05	1614.19	1656.18	1656.97	1661.22	1670.26	1668.01	1648.09	1668.49	1668.83	1667.98	1620.87	1646.53	1647.27	1656.87	1658.63	1654.32	1659.11	1672.7	1670.31	1671.59	1667.29	1666.69	1665.59	1656.4	1663.64	1663.77	1664.62	1666.11	1669.34
474.537994	1666.05	1667.55	1669.35	1636.71	1652.58	1650.52	1664.25	1663.53	1667.86	1668.35	1667.99	1668.03	1647.43	1657.87	1673.12	1671.42	1670.97	1668.5	1666	1646.62	1615.14	1655.35	1655.91	1659.28	1666.92	1666.3	1648.67	1669.54	1666.99	1667.42	1622.33	1649.02	1646.93	1658.01	1658.75	1654.76	1661.61	1670.35	1669.21	1671.58	1665.01	1666.02	1665.5	1655.42	1663.53	1663.25	1665.06	1668.28	1670.68
475.032990	1664.12	1666.49	1668.54	1637.09	1653.6	1651.76	1666.16	1663.15	1667.66	1667.75	1669.73	1667.17	1646.43	1659.07	1674.39	1672.13	1672.1	1670.02	1667.55	1648.74	1615.23	1657.6	1657.43	1661.43	1669.32	1666.59	1648.43	1668.55	1669.44	1667.61	1624.9	1648.93	1647.11	1656.87	1658.68	1654.52	1659.06	1670.81	1669.85	1669.9	1668.04	1670.24	1667.22	1655	1661.71	1661.65	1664.07	1668.55	1670.46
475.528015	1665.56	1666.76	1669.29	1638.9	1652.67	1652.41	1664.39	1663.14	1666.69	1665.56	1668.62	1668.85	1647.32	1657.36	1673.72	1673.15	1673.36	1668.01	1667.79	1648.21	1614.45	1655.41	1656.62	1660.73	1667.4	1666.38	1647.16	1670.43	1667.27	1668.64	1623.32	1647.94	1647.58	1658.96	1657.97	1655.57	1659.94	1670.46	1671.01	1671.84	1666.92	1668.11	1667.41	1654.3	1661.89	1664.64	1665.16	1667.22	1669.3
476.023010	1665.33	1668.91	1667.65	1637.03	1652.05	1650.93	1663.23	1661.08	1667.72	1667.47	1666.93	1668.47	1647.41	1658.23	1672.77	1671.87	1670.95	1666.02	1664.99	1648.28	1614.33	1657.93	1656.69	1660.12	1667.92	1664.84	1649.6	1669.11	1666.75	1667.05	1623.59	1649.69	1647.73	1658.31	1657.88	1655.97	1659.88	1673.76	1669.34	1670.46	1668.79	1670.02	1667.06	1653.72	1663.29	1664.82	1663.4	1666.11	1667.28
476.519012	1663.97	1666.27	1668.66	1636.45	1654.69	1652.47	1664.8	1661.64	1668.01	1667.77	1668.71	1667.12	1648.53	1658.31	1670.91	1672.04	1671.86	1668.13	1665.37	1647.96	1614.72	1656.91	1657.74	1660.2	1668.52	1667.59	1648.02	1669.5	1668.42	1668.06	1622.59	1648.4	1646.86	1657.86	1658.38	1653.1	1659.22	1670.32	1668.66	1671.2	1665.93	1667.83	1665.05	1654.08	1663.87	1664.3	1663.46	1668.17	1670.57
477.014008	1665.9	1664.7	1666.12	1638	1652.25	1650.74	1665.64	1663.03	1665.73	1668.86	1668.55	1668.67	1647.25	1658.78	1672.35	1673.56	1671.53	1667.94	1667.97	1650.28	1614.69	1654.89	1657.54	1660.58	1667.28	1668.52	1647.68	1670.82	1668.5	1668.06	1621.81	1649.21	1648.26	1658.14	1657.88	1657.66	1659.55	1670.62	1668.61	1670.27	1666.98	1667.55	1666.56	1654.37	1662.18	1663.46	1663.82	1665.28	1668.44
477.509003	1663.21	1666.14	1668.92	1635.98	1652.84	1651.21	1664.48	1664.04	1667.59	1666.5	1666.86	1667.12	1645.87	1658.22	1672.79	1673.53	1672.35	1668.54	1668.23	1647.43	1614.24	1656.95	1657.6	1660	1670.35	1664.84	1647.49	1669.17	1669.82	1667.41	1622.33	1647.76	1647.77	1657.39	1657.09	1655.73	1658.45	1669.07	1669.79	1669.15	1668.88	1667.99	1666.61	1652.79	1661.85	1660.97	1663.72	1670.15	1668.63
478.003998	1666.79	1667	1665.46	1636.07	1652.39	1648.94	1664.21	1664.34	1666.15	1668.6	1668.14	1667.64	1647.14	1658.67	1675.56	1670.14	1672.5	1669.8	1669.17	1648.6	1614.09	1657.26	1658.59	1659.41	1667.33	1666.32	1647.47	1669.03	1667.18	1669.13	1623.46	1649.72	1647.54	1659.65	1657.46	1655.24	1657.68	1670.22	1669.93	1671.57	1666.04	1668.12	1665.39	1655.13	1661.9	1660.96	1665.82	1666.34	1668.82
478.498993	1663.42	1666.37	1669.09	1636.96	1653.03	1652.82	1662.89	1663.79	1666.48	1666.02	1668.63	1667.94	1646.57	1658.44	1672.8	1672.97	1671.57	1668.06	1666.73	1647.64	1615.69	1654.96	1657.42	1660.61	1667.27	1667	1647.92	1667.53	1668.68	1666.75	1624.11	1648.72	1648.01	1658.79	1657.92	1654.34	1660.06	1670.49	1671.34	1670.75	1666.24	1666.09	1666.3	1656.5	1662.57	1663.59	1664.36	1668.56	1670.81
478.994995	1664.06	1668.53	1668.47	1638.92	1652.4	1649.08	1663.65	1662.63	1667.73	1669.03	1668.4	1666.16	1647.66	1656.15	1672.64	1672.87	1670.92	1667.98	1666.19	1647.47	1613.57	1654.63	1656.93	1657.59	1666.43	1663.34	1648.14	1668.2	1666.3	1667.51	1620.55	1648.1	1648.06	1657.52	1657.54	1654.8	1659.56	1670.74	1669.63	1669.7	1668.43	1668.67	1663.75	1654.52	1662.27	1663.87	1661.73	1665.97	1666.54
479.489990	1666.46	1667.47	1665.7	1636.53	1651.08	1652.07	1664.61	1663.39	1665.56	1667.26	1668.85	1667.8	1647.9	1658.64	1670.7	1672.46	1672.16	1667.21	1667.39	1649.13	1615.11	1656.55	1657.62	1660.66	1667	1665.5	1651.36	1669.78	1667.72	1667.12	1624.35	1650.28	1648.33	1657.66	1657.86	1653.47	1659.37	1670.89	1671.27	1670.95	1669.98	1668.25	1663.97	1654.54	1662.81	1661.45	1664.68	1666.71	1668.36
479.984985	1664.75	1666.11	1668.39	1634.61	1651.5	1650.13	1662.77	1664.24	1664.46	1667.53	1668.19	1667.98	1647.07	1658.43	1674.02	1671.73	1670.9	1668.46	1668.8	1646.67	1613.91	1655.39	1654.9	1658.98	1667.99	1665.33	1648.52	1670.86	1666.83	1666.46	1621.91	1647.57	1647.65	1658.39	1658.92	1654.85	1658.87	1671.37	1670.71	1669.48	1666.89	1667.17	1663.5	1657.03	1662.65	1663.68	1662.45	1665.89	1668.88
480.480011	1666.13	1665.26	1668.75	1635.95	1649.94	1650.32	1667.33	1662.9	1666.16	1668.56	1666.61	1667.11	1647.78	1657.59	1672.27	1672.82	1670.84	1667.46	1668.5	1647.53	1614.54	1654.75	1655.85	1658.37	1667.97	1666.36	1647.44	1669.03	1666.98	1667.29	1624.53	1649.63	1649.17	1657.8	1658.24	1655.38	1660.18	1671.1	1669.93	1671.27	1667.53	1668.79	1665.75	1655.14	1663.96	1663.55	1662.58	1669.93	1668.76
480.976013	1665.79	1667.24	1667.48	1638.84	1651.39	1652.96	1664.27	1660.55	1666.11	1667.61	1668.99	1668.85	1648.53	1658.69	1673.93	1672.86	1672.31	1666.95	1669.18	1648.79	1616.07	1656.92	1656.11	1658.63	1667.8	1663.61	1648.6	1671.57	1666.8	1667.72	1621.76	1648.21	1650.22	1658.67	1658.42	1655.86	1661.27	1670.22	1669.35	1671.45	1667.05	1667.23	1666	1656.27	1661.41	1662.43	1662.6	1667.16	1667.88
481.471008	1665.38	1667.15	1666.7	1637.23	1651.15	1650.95	1665.14	1662.67	1666.7	1667.12	1667.48	1667.97	1645.42	1657.49	1673.98	1672.89	1673.43	1666.71	1668.1	1645.84	1616.27	1654.27	1656.99	1657.5	1667.14	1665.25	1647.54	1666.7	1667.47	1666.61	1624.85	1647.26	1649.17	1660.26	1657.08	1653.74	1659.1	1669.22	1666.88	1671.13	1667.3	1666.82	1663.3	1656.34	1661.27	1662.56	1662.6	1667.82	1669.78
481.966003	1665.36	1667.78	1668.49	1637.19	1649.48	1651.94	1664.25	1662.27	1667.19	1668.7	1668.98	1666.1	1646.28	1656.69	1673.24	1672.82	1670.75	1668.33	1666.52	1648.54	1615.68	1655.39	1657.17	1659.41	1666.57	1666.09	1647.19	1668.34	1668.22	1667.38	1623.68	1647.79	1646.36	1659.46	1657.59	1653.15	1658.87	1672.85	1670.54	1672.32	1667.7	1667.34	1666.16	1654.75	1660.65	1661.32	1663.63	1667.29	1669.92
482.460999	1665.53	1665.97	1668.86	1636.16	1651.08	1651.75	1663.44	1663.38	1665.76	1667.62	1669.96	1667.39	1645.64	1658.44	1674.01	1672.64	1670.58	1668.85	1666.56	1649.86	1613.29	1656.63	1656.95	1659.49	1667.43	1664.6	1647.18	1667.28	1664.85	1668.54	1621.18	1648.74	1647.22	1657.93	1655.9	1655.75	1660.55	1671.93	1669.21	1668.5	1667.8	1667.2	1663.84	1656	1661.6	1661.91	1664.9	1669.14	1670.02
482.955994	1665.68	1666.39	1667.78	1636.07	1650.32	1651.21	1664.18	1664.59	1667.28	1670	1669.24	1666.56	1647.88	1659.8	1673.34	1675.28	1670.95	1666.84	1668.82	1646.27	1613.75	1655.93	1657.72	1659.67	1670.22	1664.64	1648.06	1669.9	1666.24	1666.51	1622.47	1646.56	1648.19	1657.18	1660.1	1654.73	1659.94	1669.92	1669.08	1671.69	1667.18	1666.48	1664.7	1655.26	1663.04	1667.41	1663.96	1666.77	1670.32
483.451996	1666.43	1666.71	1666.79	1637.6	1651.71	1650.9	1662.58	1662.28	1666.94	1669.5	1669.79	1668.75	1647.31	1659.09	1674.58	1673.36	1670.95	1668.07	1666.78	1646.89	1615.04	1655.23	1656.47	1660.17	1667.66	1664.32	1646.03	1670.68	1667.7	1667.13	1621.57	1647.45	1648.63	1659.46	1657.24	1656.76	1660.32	1672.4	1668.03	1672.25	1665.79	1666.46	1665.22	1656.02	1661.84	1664.36	1665.35	1664.44	1668.28
483.946991	1663.25	1666.06	1669.94	1633.68	1652.12	1651.41	1663.96	1661.09	1666.59	1665.25	1668.84	1666.94	1648.99	1657.88	1674.13	1673.3	1672.33	1669.46	1669.37	1647.66	1614.64	1655.92	1658.41	1661.12	1668.4	1667.73	1648.82	1671.09	1666.91	1667.92	1622.3	1649.62	1646.59	1656.98	1657.52	1656.31	1659.31	1670.95	1669.71	1667.59	1667.07	1667.91	1664.19	1655.25	1662.13	1664.24	1663.29	1667.05	1670.1
484.441986	1664.18	1665.62	1667.43	1637.98	1654.16	1652.18	1664.59	1661	1664.69	1668.24	1668.55	1668.43	1648.67	1659.72	1675.11	1673.93	1672.59	1667.96	1668.38	1647.37	1614.82	1656.03	1657.62	1660.34	1668.54	1669.38	1649.55	1669.15	1668.57	1667.07	1622.3	1649.14	1648.93	1659.93	1657.89	1655.58	1656.99	1671.24	1670.6	1671.57	1668.77	1669.28	1663.51	1655.64	1662.6	1663.95	1663.33	1667.3	1670.37
484.937012	1666.01	1667.65	1667.17	1637.15	1653.09	1650.72	1665.84	1662.44	1668.55	1669.59	1668.88	1667.53	1646.78	1659.17	1672.35	1674.95	1672.24	1669.76	1667.26	1648.91	1613.98	1656.04	1657.35	1660.84	1667.67	1665.09	1648.46	1670.92	1667.28	1668.58	1623.31	1647.21	1647.43	1657.33	1658.65	1657.2	1661.18	1670.35	1669.6	1671.3	1667.97	1666.67	1664.3	1654.91	1663.34	1664.71	1663.39	1670.62	1670.2
485.432007	1664.85	1664.81	1666.2	1636.31	1652.06	1650.32	1664.94	1662.05	1665.13	1668.48	1668.68	1665.76	1647.38	1657.37	1674.32	1673.8	1671.74	1666.47	1667.72	1648.85	1613.7	1655.44	1656.44	1661.43	1666.41	1666.06	1646.83	1669.45	1668.42	1667.44	1623.44	1648.29	1647.07	1657.17	1657.59	1654.27	1659.29	1670.68	1670.15	1670.42	1666.09	1667.7	1664.9	1655.74	1662.97	1663.07	1663.76	1668.68	1666.77
485.928009	1667.53	1669.7	1667.55	1637.12	1651.94	1649.88	1665.08	1663.95	1667.6	1667.78	1670.47	1670.67	1648.7	1658	1676.2	1673.13	1671.93	1668.95	1669.11	1648.14	1613.91	1656.65	1656.65	1661.1	1668.28	1666.02	1647.73	1671.04	1667.14	1668.31	1624.25	1648.92	1648.74	1656.08	1657.9	1653.93	1659.59	1671.03	1669.52	1669.89	1666.77	1668.41	1663.93	1652.02	1661.03	1662.97	1661.29	1666.09	1669.46
486.423004	1666.36	1666.62	1668.92	1637.05	1653.33	1652.99	1665.92	1664.57	1666.19	1668.98	1669.12	1666.51	1646.84	1657.57	1674.74	1674.52	1671.29	1666	1668.38	1647.15	1614.66	1656.51	1655.41	1662	1666.48	1665.32	1649.26	1669.07	1668.44	1666.93	1623.45	1648.28	1647.36	1659.1	1657.72	1655.43	1660.21	1670.4	1670.04	1670.24	1667.55	1667.34	1663.18	1655.94	1663.11	1662.58	1664.04	1667.29	1671.85
486.917999	1665.71	1667.55	1668.7	1635.35	1651.48	1650.79	1664.08	1663.25	1666.53	1665.99	1671.44	1666.68	1646.85	1657.9	1673.93	1670.23	1672.03	1667.03	1667.83	1647.95	1614.14	1656.93	1656.54	1660.9	1668.09	1667.03	1646.48	1670.66	1667.21	1667.57	1624	1649.58	1647.34	1659.4	1659.03	1654.75	1658.91	1671.03	1670.64	1671.31	1668.09	1667.09	1665.29	1652.52	1662.82	1663.43	1663	1666.02	1669.66
487.412994	1666.92	1667.84	1667.02	1635.78	1651.61	1650.61	1664.25	1663.4	1665.93	1669.38	1666.92	1667.93	1647.04	1658.64	1673.01	1674.39	1672.04	1668.5	1668.04	1646.63	1614.04	1656.34	1656.53	1660	1668.63	1667.51	1647.69	1669.62	1666.12	1667.97	1622.56	1647.96	1647.56	1658.01	1659.57	1655.98	1658.8	1672.27	1670.98	1670.86	1668.25	1669.59	1664.75	1656.14	1661.88	1662.13	1664.58	1665.84	1668.66
487.907990	1665.13	1666.71	1667.3	1635.23	1652.27	1653.17	1665.62	1663.57	1665.83	1666.85	1668.3	1665.66	1647.27	1657.75	1674.31	1672.53	1671.95	1668.99	1667.05	1647.2	1614.45	1654.6	1656.29	1659.79	1668.88	1665.49	1646.95	1669.15	1668.93	1667.34	1622.95	1647.84	1647.75	1657.67	1658.74	1656.19	1659.81	1670.57	1669.5	1669.46	1666.14	1667.67	1664.56	1656.44	1662.66	1663.85	1661.93	1668.25	1668.64
488.403992	1665.5	1667.33	1667.49	1636.04	1652.12	1649.41	1663.42	1663.55	1667.18	1669	1670.33	1668.06	1646.64	1658.36	1672.36	1672.87	1671.3	1667.81	1667.14	1648.35	1613.61	1656.54	1656.33	1661.41	1666.39	1664.77	1647.02	1668.63	1668.25	1668.88	1622.16	1646.75	1646.58	1656.96	1657.99	1654.37	1659.09	1670.05	1670.54	1669.64	1666.13	1667.3	1667.32	1654.94	1662.34	1663.24	1662.61	1664.43	1669.57
488.898987	1665.38	1666.34	1667.14	1635.14	1652.05	1651.48	1664.58	1663.01	1666.63	1668.69	1668.89	1670.38	1645.7	1658.55	1672.61	1674.86	1672.71	1666.86	1666.78	1646.31	1613.51	1657.01	1657.12	1659.1	1668.43	1666.24	1647.88	1666.82	1667.11	1669.88	1624.45	1647.33	1645.49	1658.04	1660.87	1654.16	1661.12	1673.51	1671.52	1671.51	1667.79	1669.14	1666.4	1652.82	1662.84	1661.49	1663.1	1666.7	1670.14
489.394012	1665.27	1665.61	1668.18	1636.57	1650.36	1652.75	1666.36	1661.62	1665.16	1666.19	1667.24	1668.21	1646.92	1657.58	1672.59	1671.9	1671.9	1669.58	1667.95	1647.15	1614.7	1654.59	1655.58	1659.15	1667.82	1665.68	1648.36	1670.59	1667.87	1665.93	1620.99	1648.09	1649.08	1655.65	1657.66	1655.65	1659.39	1670.46	1670.16	1669.75	1665.59	1666.85	1666.35	1655.49	1661.55	1663.76	1663.74	1667.41	1667.97
489.889008	1666.06	1665.77	1666.69	1636.21	1651.37	1649.77	1662.45	1663.11	1665.06	1666.4	1669.29	1667.02	1648.18	1657.98	1673.15	1673.51	1671.5	1667.46	1665.32	1646.6	1613.9	1654.58	1653.98	1659.99	1668.26	1666.25	1648.26	1669.43	1667.73	1665.73	1622.4	1645.44	1646.73	1656.96	1659.68	1656.06	1659.54	1671.72	1667.31	1670.03	1666.21	1667.68	1665.08	1654.42	1659.77	1663.32	1662.31	1665.58	1667.32
490.384003	1664.87	1665.86	1669.29	1636.06	1650.73	1648.91	1664.12	1663.19	1666.73	1666.9	1665	1666.22	1648.73	1657.59	1670.7	1673.95	1671.33	1668.04	1668.23	1648.59	1614.76	1656.47	1657.18	1659.8	1667.19	1665.2	1648.85	1669.75	1667.01	1667.56	1622.53	1648.35	1647.55	1655.46	1660.15	1656.46	1660.47	1669.75	1669.2	1671.34	1667.38	1666.08	1664.88	1653.71	1661.68	1663.11	1662.66	1667.16	1668.5
490.880005	1663.56	1665.24	1667.35	1635.54	1650.79	1651.23	1664.97	1663.06	1664.99	1668.14	1668.36	1667.55	1647.24	1659.84	1671.58	1673.99	1670.4	1667.03	1667.49	1647.39	1615.36	1655.46	1655.79	1658.82	1669.97	1663.75	1648.35	1669.18	1667.7	1667.54	1623.3	1648.88	1648.03	1657	1657.47	1654.88	1659.12	1668.25	1669.1	1672.09	1666.48	1666.39	1665.41	1656.17	1662.96	1664.57	1664.24	1668.26	1668.93
491.375000	1665.68	1665.49	1668.54	1634.52	1651.5	1650.64	1663.61	1662.85	1666.01	1667.4	1669.28	1666.31	1648.15	1657.26	1672.29	1672.11	1669.67	1668.95	1669.13	1647.48	1615.66	1655.72	1657.69	1658.2	1667.47	1664.66	1647.97	1667.75	1667.35	1668.06	1621.43	1647.38	1649.09	1658.26	1658.54	1654.5	1657.97	1671.74	1670.63	1671.4	1667.97	1667.14	1667.38	1656.1	1662.28	1662.95	1663.99	1668.98	1669.44
491.869995	1664.98	1668.16	1668.88	1636.18	1651.59	1651.23	1663.46	1662.48	1664.71	1666.84	1669.43	1668.38	1646.53	1658.64	1674.62	1673.25	1671.82	1667.5	1665.59	1649.82	1613.08	1657.32	1656.03	1660.4	1669.12	1666.43	1649.26	1669.79	1666.75	1666.18	1622.3	1650.08	1648.76	1657.97	1658.12	1658.02	1659.59	1672.67	1670.81	1672.04	1667.12	1668.89	1663.87	1655.67	1662.74	1662.66	1663.04	1664.63	1670.9
492.364990	1665.92	1665.87	1667.28	1637.9	1651.98	1651.13	1664.53	1663.09	1667.08	1669.01	1668.35	1669.44	1648.02	1658.57	1673.01	1674.11	1671.54	1667.19	1668.06	1646.85	1614.99	1655.4	1656.68	1658.92	1668.72	1666.36	1648.21	1668.16	1666.41	1668.44	1621.96	1647.75	1646.75	1659.2	1658.55	1656.57	1659.97	1670.29	1669.56	1671.22	1665.9	1667.52	1665.85	1656.3	1662.98	1663.84	1661.69	1667.91	1668.66
492.860992	1664.71	1664.72	1666.49	1637.02	1653.62	1650.5	1663.99	1664.31	1665.59	1667.99	1668.56	1667.98	1647.55	1659.85	1671.48	1675	1670.46	1668.61	1668.39	1649.11	1615.06	1656.62	1657.06	1661.57	1668.65	1665.42	1645.32	1668.2	1667.42	1667.02	1625.14	1647.36	1648.48	1657.79	1659.89	1654.25	1657.89	1669.65	1667.95	1670.64	1667.55	1666.76	1665.57	1652.7	1662.23	1661.67	1663.22	1667.89	1671.63
493.355988	1664.03	1667.85	1667.4	1634.34	1652.37	1649.47	1664.12	1660.71	1667.92	1670.53	1667.87	1666.81	1647.7	1659.15	1673.53	1673.6	1672.14	1668.63	1667.11	1648.24	1615.95	1657.31	1658.78	1659.89	1667.78	1665.06	1647.26	1667.81	1667.51	1666.34	1622	1646.95	1650.05	1658.21	1657.75	1654.34	1656.93	1670.83	1669.96	1669.45	1668.37	1668.08	1665.62	1654.6	1661.63	1664.3	1663.37	1665.89	1668.79
493.851013	1664.66	1666.04	1666.2	1636.17	1650.99	1651.48	1663.25	1663.43	1665.48	1668.59	1669.15	1668.99	1646.72	1659.62	1673.58	1673.62	1670.61	1666.34	1667.74	1648	1615.11	1655.42	1655.4	1658.66	1665.91	1664.36	1648.41	1667.96	1665.71	1666.41	1623.68	1649.4	1647.15	1657.48	1658.51	1655.49	1659.99	1669.86	1671.95	1669.64	1665.6	1666.2	1665.82	1654.14	1662.56	1661.77	1663.1	1667.09	1669.93
[truncated: 6,285 more rows]
[truncated: 1,004 more columns]
