# Supplementary material for: Glucokinase activity controls peripherally located subpopulations of β-cells that lead islet Ca2+ oscillations
Source: eLife. 2025 Feb 12;13:RP103068. doi: 10.7554/eLife.103068 (PMC11820133; doi:10.7554/eLife.103068)
Supplement: Source data 3. [file elife-103068-data3.zip › EJ155 10G F14-1_Statistics/EJ155 10G F14-1_Detailed.csv]

Detailed
====================
Position X	Position Y	Position Z	Unit	Category	Collection	Time	ID
122.56	75.7274	-55.306	µm	Spot	Position	1	188
138.363	34.855	-51.2862	µm	Spot	Position	1	193
128.845	41.7261	-51.4352	µm	Spot	Position	1	195
156.575	59.1255	-51.8631	µm	Spot	Position	1	198
129.152	60.8722	-51.0468	µm	Spot	Position	1	199
138.867	62.4202	-51.8094	µm	Spot	Position	1	200
112.082	65.7074	-51.5625	µm	Spot	Position	1	201
130.421	80.3929	-52.0254	µm	Spot	Position	1	202
162.257	51.5747	-48.3801	µm	Spot	Position	1	208
133.142	69.5184	-49.1353	µm	Spot	Position	1	209
166.288	31.5473	-44.3185	µm	Spot	Position	1	217
153.206	40.8299	-43.9859	µm	Spot	Position	1	218
137.117	51.4134	-42.2904	µm	Spot	Position	1	222
118.665	58.1342	-43.6504	µm	Spot	Position	1	224
151.23	63.8019	-44.1252	µm	Spot	Position	1	225
114.195	69.4627	-44.3934	µm	Spot	Position	1	227
127.827	70.338	-45.1305	µm	Spot	Position	1	228
166.433	53.4139	-40.2107	µm	Spot	Position	1	239
120.978	63.3764	-41.0082	µm	Spot	Position	1	241
138.709	76.6836	-38.5835	µm	Spot	Position	1	242
160.413	28.5736	-36.1691	µm	Spot	Position	1	250
151.645	61.3687	-35.6653	µm	Spot	Position	1	253
113.22	73.8314	-35.9777	µm	Spot	Position	1	254
120.831	77.2943	-35.8604	µm	Spot	Position	1	255
156.632	82.463	-35.9551	µm	Spot	Position	1	257
116.688	28.3708	-31.6138	µm	Spot	Position	1	260
147.143	44.8961	-32.8586	µm	Spot	Position	1	262
126.4	54.0165	-31.0137	µm	Spot	Position	1	263
164.007	64.021	-30.5924	µm	Spot	Position	1	264
141.065	70.2128	-32.2242	µm	Spot	Position	1	265
102.398	75.3515	-33.6879	µm	Spot	Position	1	266
138.173	35.2757	-26.9011	µm	Spot	Position	1	268
156.263	42.0707	-27.7637	µm	Spot	Position	1	270
147.685	55.6723	-27.4624	µm	Spot	Position	1	271
88.2121	68.982	-28.9619	µm	Spot	Position	1	272
135.793	70.222	-28.2558	µm	Spot	Position	1	273
160.97	72.925	-27.2533	µm	Spot	Position	1	274
130.237	79.2642	-27.5619	µm	Spot	Position	1	276
163.121	12.4058	-23.7435	µm	Spot	Position	1	279
163.635	24.5471	-23.79	µm	Spot	Position	1	280
118.705	32.8506	-24.6051	µm	Spot	Position	1	281
127.528	44.1673	-23.2118	µm	Spot	Position	1	283
147.227	45.5355	-24.4912	µm	Spot	Position	1	284
157.109	51.7755	-22.9246	µm	Spot	Position	1	285
105.27	65.1749	-24.9967	µm	Spot	Position	1	286
118.906	72.6049	-24.6415	µm	Spot	Position	1	287
127.598	19.4478	-18.6166	µm	Spot	Position	1	291
109.025	37.5122	-19.5037	µm	Spot	Position	1	293
87.0166	69.8447	-19.8167	µm	Spot	Position	1	295
101.284	74.0995	-19.4663	µm	Spot	Position	1	296
160.665	26.0963	-17.3991	µm	Spot	Position	1	299
128.715	32.7959	-16.4503	µm	Spot	Position	1	300
128.733	49.8719	-15.2628	µm	Spot	Position	1	302
149.722	50.7188	-15.7715	µm	Spot	Position	1	303
138.934	63.3761	-16.8883	µm	Spot	Position	1	304
152.254	68.7055	-15.7742	µm	Spot	Position	1	306
165.622	80.6767	-15.5073	µm	Spot	Position	1	307
128.094	17.2626	-11.234	µm	Spot	Position	1	308
124.739	38.9723	-12.4869	µm	Spot	Position	1	310
132.376	59.8482	-11.0646	µm	Spot	Position	1	311
115.217	66.5877	-10.7767	µm	Spot	Position	1	312
143.038	80.7421	-11.3328	µm	Spot	Position	1	313
159.48	81.7216	-11.1929	µm	Spot	Position	1	314
154.304	4.78868	-8.06938	µm	Spot	Position	1	317
145.09	26.0554	-6.40446	µm	Spot	Position	1	320
161.408	26.6303	-8.44187	µm	Spot	Position	1	321
162.39	41.5859	-8.85635	µm	Spot	Position	1	324
113.514	56.4228	-9.38386	µm	Spot	Position	1	325
156.725	63.8076	-8.57466	µm	Spot	Position	1	326
163.007	70.2674	-6.79847	µm	Spot	Position	1	327
127.541	71.1562	-7.81161	µm	Spot	Position	1	328
103.489	81.9178	-9.10994	µm	Spot	Position	1	329
130.634	17.0831	-4.86163	µm	Spot	Position	1	332
131.869	33.8894	-2.49113	µm	Spot	Position	1	334
117.135	45.4489	-3.05614	µm	Spot	Position	1	335
95.3644	49.9775	-3.01696	µm	Spot	Position	1	336
129.67	52.5904	-4.43745	µm	Spot	Position	1	337
146.639	65.9115	-4.00848	µm	Spot	Position	1	338
105.887	74.0424	-4.50481	µm	Spot	Position	1	339
124.713	79.4439	-3.55711	µm	Spot	Position	1	340
197.447	52.9667	-64	µm	Spot	Position	1	341
200.262	79.2831	-58.6465	µm	Spot	Position	1	357
188.65	59.5887	-54.8808	µm	Spot	Position	1	366
209.996	75.314	-54.3342	µm	Spot	Position	1	368
184.099	79.4632	-56.0778	µm	Spot	Position	1	369
172.931	80.1498	-55.6	µm	Spot	Position	1	370
180.662	63.6077	-52.3337	µm	Spot	Position	1	379
219.015	64.7996	-51.9931	µm	Spot	Position	1	381
207.406	38.7322	-46.9891	µm	Spot	Position	1	388
213.551	50.2648	-46.3589	µm	Spot	Position	1	389
189.589	50.9345	-49.5348	µm	Spot	Position	1	390
200.98	56.378	-48.3316	µm	Spot	Position	1	391
186.027	83.0095	-48.1268	µm	Spot	Position	1	394
193.388	83.1176	-48.034	µm	Spot	Position	1	395
174.978	41.8837	-43.5897	µm	Spot	Position	1	399
196.605	42.1356	-45.5114	µm	Spot	Position	1	400
232.612	58.4925	-43.7375	µm	Spot	Position	1	402
209.201	63.6185	-42.8713	µm	Spot	Position	1	403
175.003	68.5866	-42.8859	µm	Spot	Position	1	404
215.156	79.2387	-44.7042	µm	Spot	Position	1	406
184.924	36.3399	-39.986	µm	Spot	Position	1	412
169.261	37.3882	-39.8769	µm	Spot	Position	1	413
206.401	44.4974	-41.3157	µm	Spot	Position	1	414
190.618	56.4803	-39.7822	µm	Spot	Position	1	415
219.337	58.4351	-38.9774	µm	Spot	Position	1	416
226.678	72.9145	-40.7989	µm	Spot	Position	1	417
212.532	73.7574	-40.2157	µm	Spot	Position	1	418
170.95	80.3063	-41.4853	µm	Spot	Position	1	419
170.137	14.8042	-35.2878	µm	Spot	Position	1	422
201.757	53.4743	-34.9401	µm	Spot	Position	1	426
172.48	72.7368	-36.1038	µm	Spot	Position	1	428
235.149	72.4407	-34.5473	µm	Spot	Position	1	429
205.895	20.7472	-32.6242	µm	Spot	Position	1	434
217.264	30.8029	-31.2481	µm	Spot	Position	1	436
199.383	34.4821	-32.3413	µm	Spot	Position	1	437
170.143	36.3759	-31.2173	µm	Spot	Position	1	438
197.385	40.544	-32.1579	µm	Spot	Position	1	439
189.597	47.5566	-33.466	µm	Spot	Position	1	440
216.53	50.7836	-32.417	µm	Spot	Position	1	441
188.852	57.6138	-32.3254	µm	Spot	Position	1	442
226.584	58.325	-31.4512	µm	Spot	Position	1	443
224.312	67.4178	-30.5688	µm	Spot	Position	1	444
205.969	72.12	-31.5637	µm	Spot	Position	1	446
228.303	77.9278	-31.0369	µm	Spot	Position	1	447
182.808	10.8276	-27.9497	µm	Spot	Position	1	448
175.673	18.4246	-26.6742	µm	Spot	Position	1	449
194.149	24.1929	-27.2712	µm	Spot	Position	1	451
206.712	59.2268	-27.5799	µm	Spot	Position	1	453
233.69	80.6377	-26.9195	µm	Spot	Position	1	454
181.863	33.4154	-24.4021	µm	Spot	Position	1	456
169.175	35.6274	-24.7406	µm	Spot	Position	1	457
200.608	37.2241	-24.6039	µm	Spot	Position	1	458
223.669	47.4739	-23.633	µm	Spot	Position	1	459
215.024	55.7022	-24.4767	µm	Spot	Position	1	460
188.163	64.5261	-24.0289	µm	Spot	Position	1	461
197.989	69.836	-24.7668	µm	Spot	Position	1	462
200.898	30.3243	-19.4035	µm	Spot	Position	1	465
188.019	37.9284	-18.9359	µm	Spot	Position	1	467
195.232	49.1633	-20.2552	µm	Spot	Position	1	469
178.45	58.5317	-20.6072	µm	Spot	Position	1	470
226.261	59.7096	-21.3573	µm	Spot	Position	1	471
248.957	71.871	-20.6092	µm	Spot	Position	1	472
223.247	73.022	-19.999	µm	Spot	Position	1	473
191.376	22.5776	-16.8808	µm	Spot	Position	1	474
224.252	42.6668	-15.8474	µm	Spot	Position	1	475
171.484	60.8736	-15.4107	µm	Spot	Position	1	476
227.13	34.7003	-10.4683	µm	Spot	Position	1	478
207.205	49.0573	-12.7393	µm	Spot	Position	1	479
190.635	55.7639	-10.7359	µm	Spot	Position	1	480
207.649	56.3445	-11.9784	µm	Spot	Position	1	481
219.591	56.6927	-11.3165	µm	Spot	Position	1	483
196.58	72.2952	-13.2047	µm	Spot	Position	1	484
211.022	79.1336	-10.4902	µm	Spot	Position	1	485
244.225	82.6322	-11.9873	µm	Spot	Position	1	486
210.694	22.7203	-9.16177	µm	Spot	Position	1	489
175.14	27.8217	-7.42618	µm	Spot	Position	1	490
184.74	32.2197	-8.62649	µm	Spot	Position	1	491
224.43	42.3016	-8.93385	µm	Spot	Position	1	492
186.359	50.75	-7.00815	µm	Spot	Position	1	493
245.538	56.8541	-6.75754	µm	Spot	Position	1	494
176.076	65.493	-7.57056	µm	Spot	Position	1	495
223.235	67.677	-7.20722	µm	Spot	Position	1	496
187.923	71.3828	-7.12954	µm	Spot	Position	1	498
167.932	14.1798	-4.08971	µm	Spot	Position	1	502
182.526	13.9949	-4.18446	µm	Spot	Position	1	503
191.282	32.9427	-5.58949	µm	Spot	Position	1	505
211.092	37.6159	-4.68142	µm	Spot	Position	1	507
231.371	48.0781	-4.0736	µm	Spot	Position	1	509
209.165	50.7111	-3.19263	µm	Spot	Position	1	510
191.689	57.6098	-5.2884	µm	Spot	Position	1	511
200.183	60.6804	-3.3708	µm	Spot	Position	1	512
231.449	63.405	-3.73188	µm	Spot	Position	1	513
219.206	67.7163	-3.34465	µm	Spot	Position	1	514
247.353	72.5999	-2.79149	µm	Spot	Position	1	515
253.008	64.6797	-28.2993	µm	Spot	Position	1	624
259.356	73.7331	-20.5601	µm	Spot	Position	1	642
257.608	68.579	-7.92564	µm	Spot	Position	1	647
263.846	59.0595	-4.10161	µm	Spot	Position	1	653
78.4025	86.0305	-10.6027	µm	Spot	Position	1	761
166.663	89.0742	-64	µm	Spot	Position	1	764
139.797	89.7504	-60.6652	µm	Spot	Position	1	765
131.494	93.3159	-60.9581	µm	Spot	Position	1	766
156.265	96.2883	-61.5333	µm	Spot	Position	1	767
130.902	106.373	-60.7552	µm	Spot	Position	1	769
137.868	97.1254	-57.4991	µm	Spot	Position	1	777
144.984	110.047	-54.9914	µm	Spot	Position	1	778
160.882	112.263	-56.0452	µm	Spot	Position	1	779
138.254	114.827	-54.6748	µm	Spot	Position	1	780
160.916	84.2777	-51.7373	µm	Spot	Position	1	784
119.444	84.9205	-51.3425	µm	Spot	Position	1	785
149.654	87.8718	-50.6182	µm	Spot	Position	1	786
141.314	88.353	-51.2531	µm	Spot	Position	1	787
128.016	97.6038	-51.4738	µm	Spot	Position	1	788
116.566	100.936	-51.1837	µm	Spot	Position	1	789
153.987	104.364	-51.7127	µm	Spot	Position	1	792
144.12	124.412	-51.3629	µm	Spot	Position	1	797
135.897	126.382	-52.0198	µm	Spot	Position	1	798
154.784	129.837	-51.4338	µm	Spot	Position	1	799
109.494	89.7792	-46.935	µm	Spot	Position	1	802
137.865	95.2993	-47.6956	µm	Spot	Position	1	803
142.072	106.444	-47.4071	µm	Spot	Position	1	805
112.665	109.978	-47.6839	µm	Spot	Position	1	806
158.343	116.163	-49.8357	µm	Spot	Position	1	808
145.241	136.398	-46.8912	µm	Spot	Position	1	810
119.298	104.114	-42.8428	µm	Spot	Position	1	817
131.961	108.743	-42.707	µm	Spot	Position	1	818
128.625	121.425	-42.3538	µm	Spot	Position	1	820
139.797	123.497	-44.7041	µm	Spot	Position	1	821
148.219	94.6893	-38.5085	µm	Spot	Position	1	823
164.834	95.7759	-38.8952	µm	Spot	Position	1	824
155.062	103.876	-40.5938	µm	Spot	Position	1	825
164.859	120.276	-38.7988	µm	Spot	Position	1	826
155.57	128.203	-38.9505	µm	Spot	Position	1	828
131.481	131.026	-40.1629	µm	Spot	Position	1	830
149.448	116.439	-37.8941	µm	Spot	Position	1	832
165.235	133.767	-34.797	µm	Spot	Position	1	833
126.628	136.604	-36.1131	µm	Spot	Position	1	834
145.66	144.511	-36.3009	µm	Spot	Position	1	835
133.843	94.069	-32.465	µm	Spot	Position	1	836
103.129	100.006	-31.929	µm	Spot	Position	1	837
149.825	108.034	-30.9155	µm	Spot	Position	1	838
160.72	115.818	-31.2884	µm	Spot	Position	1	839
102.482	118.89	-32.4627	µm	Spot	Position	1	840
124.954	129.253	-31.3814	µm	Spot	Position	1	841
133.087	130.891	-30.9807	µm	Spot	Position	1	842
103.268	87.3942	-28.9464	µm	Spot	Position	1	843
110.37	94.0901	-26.9895	µm	Spot	Position	1	845
113.937	106.542	-28.1889	µm	Spot	Position	1	846
122.119	122.238	-27.2134	µm	Spot	Position	1	847
135.873	123.02	-27.1613	µm	Spot	Position	1	848
146.483	130.882	-28.4988	µm	Spot	Position	1	849
164.975	133.455	-27.1226	µm	Spot	Position	1	850
119.42	134.593	-28.9274	µm	Spot	Position	1	851
156.217	136.61	-27.1659	µm	Spot	Position	1	852
137.943	137.885	-28.6142	µm	Spot	Position	1	853
158.709	146.769	-27.9757	µm	Spot	Position	1	855
145.254	87.4513	-23.7444	µm	Spot	Position	1	859
160.336	87.6858	-24.7916	µm	Spot	Position	1	860
113.583	88.1827	-23.0995	µm	Spot	Position	1	861
141.222	103.497	-24.4161	µm	Spot	Position	1	863
156.215	105.755	-23.2361	µm	Spot	Position	1	864
157.285	121.229	-25.6476	µm	Spot	Position	1	865
138.6	148.527	-23.6934	µm	Spot	Position	1	866
123.786	112.08	-19.7935	µm	Spot	Position	1	868
136.286	122.717	-21.4072	µm	Spot	Position	1	870
161.332	152.174	-20.9239	µm	Spot	Position	1	871
107.952	90.0452	-14.9333	µm	Spot	Position	1	872
98.4475	90.6639	-16.3627	µm	Spot	Position	1	873
100.825	104.845	-17.559	µm	Spot	Position	1	874
113.254	110.837	-15.1642	µm	Spot	Position	1	875
131.981	111.654	-15.726	µm	Spot	Position	1	876
155.328	116.765	-14.4239	µm	Spot	Position	1	877
125.143	122.345	-16.4316	µm	Spot	Position	1	879
122.306	127.757	-16.5483	µm	Spot	Position	1	880
166.032	128.811	-15.9282	µm	Spot	Position	1	881
146.248	131.378	-16.7243	µm	Spot	Position	1	882
111.42	135.118	-17.7548	µm	Spot	Position	1	883
130.386	136.034	-16.049	µm	Spot	Position	1	884
147.392	142.488	-16.4887	µm	Spot	Position	1	885
134.645	144.145	-16.652	µm	Spot	Position	1	886
121.858	145.639	-16.9131	µm	Spot	Position	1	887
128.577	84.0516	-13.0235	µm	Spot	Position	1	888
86.5668	99.8699	-11.0524	µm	Spot	Position	1	889
94.5277	103.813	-10.2323	µm	Spot	Position	1	890
148.341	107.974	-13.4346	µm	Spot	Position	1	891
112.975	128.032	-12.7812	µm	Spot	Position	1	892
140.028	147.902	-13.5256	µm	Spot	Position	1	894
160.124	149.75	-11.1238	µm	Spot	Position	1	895
93.7749	83.5626	-9.77353	µm	Spot	Position	1	896
127.055	89.5809	-7.69497	µm	Spot	Position	1	897
118.612	89.9939	-8.62072	µm	Spot	Position	1	898
143.843	94.1055	-7.12437	µm	Spot	Position	1	899
150.369	97.3602	-8.2093	µm	Spot	Position	1	900
123.495	97.9821	-9.02473	µm	Spot	Position	1	901
129.853	101.692	-7.853	µm	Spot	Position	1	902
121.821	108.913	-7.96392	µm	Spot	Position	1	903
102.952	115.43	-8.98624	µm	Spot	Position	1	904
144.942	126.816	-6.88556	µm	Spot	Position	1	907
126.175	128.596	-7.20073	µm	Spot	Position	1	908
117.874	143.304	-8.44485	µm	Spot	Position	1	910
148.727	145.798	-7.77655	µm	Spot	Position	1	911
129.609	150.798	-8.13116	µm	Spot	Position	1	912
152.156	153.19	-6.45584	µm	Spot	Position	1	913
111.477	85.4352	-3.53788	µm	Spot	Position	1	915
157.609	100.595	-2.85444	µm	Spot	Position	1	916
139.279	140.233	-4.28376	µm	Spot	Position	1	917
158.515	160.483	-2.77815	µm	Spot	Position	1	918
217.428	83.8616	-64	µm	Spot	Position	1	919
199.785	96.2941	-64	µm	Spot	Position	1	920
191.684	100.885	-64	µm	Spot	Position	1	921
215.313	89.989	-55.8244	µm	Spot	Position	1	929
175.208	97.4817	-56.7188	µm	Spot	Position	1	930
167.08	103.374	-57.4315	µm	Spot	Position	1	931
215.54	103.799	-56.5291	µm	Spot	Position	1	932
192.753	113.442	-55.2101	µm	Spot	Position	1	935
187.276	125.558	-55.0183	µm	Spot	Position	1	937
222.15	85.0016	-51.5721	µm	Spot	Position	1	941
194.205	88.0107	-53.7832	µm	Spot	Position	1	942
170.035	92.3544	-50.3095	µm	Spot	Position	1	943
234.317	98.1823	-50.3456	µm	Spot	Position	1	944
186.299	102.067	-51.1673	µm	Spot	Position	1	945
192.343	103.104	-51.9857	µm	Spot	Position	1	946
207.014	103.677	-52.9539	µm	Spot	Position	1	947
182.699	112.409	-50.6478	µm	Spot	Position	1	948
172.716	120.762	-50.7824	µm	Spot	Position	1	951
167.884	128.599	-50.9604	µm	Spot	Position	1	952
170.428	103.753	-47.6639	µm	Spot	Position	1	956
172.932	110.076	-47.8666	µm	Spot	Position	1	957
211.497	112.168	-48.4403	µm	Spot	Position	1	958
221.388	116.869	-47.4765	µm	Spot	Position	1	959
205.274	121.702	-46.6808	µm	Spot	Position	1	960
183.179	130.441	-49.5259	µm	Spot	Position	1	961
204.355	84.9302	-43.2852	µm	Spot	Position	1	966
221.896	86.6749	-44.6769	µm	Spot	Position	1	967
220.398	98.6118	-44.5717	µm	Spot	Position	1	969
180.655	104.772	-43.1144	µm	Spot	Position	1	970
189.986	105.458	-43.6451	µm	Spot	Position	1	971
242.3	106.015	-43.6358	µm	Spot	Position	1	972
230.043	106.927	-43.2388	µm	Spot	Position	1	973
201.47	110.423	-43.052	µm	Spot	Position	1	974
188.619	119.761	-42.6404	µm	Spot	Position	1	975
179.717	141.439	-42.9392	µm	Spot	Position	1	976
237.37	85.1083	-40.0944	µm	Spot	Position	1	977
242.336	96.2203	-38.2258	µm	Spot	Position	1	979
213.638	118.409	-41.4977	µm	Spot	Position	1	980
233.635	124.237	-39.5839	µm	Spot	Position	1	981
168.273	127.66	-39.7555	µm	Spot	Position	1	982
200.685	133.165	-41.0674	µm	Spot	Position	1	983
207.779	138.646	-39.9925	µm	Spot	Position	1	984
167.461	143.468	-38.1568	µm	Spot	Position	1	985
179.833	102.035	-35.2188	µm	Spot	Position	1	987
207.817	104.503	-36.643	µm	Spot	Position	1	989
188.835	105.898	-37.0795	µm	Spot	Position	1	990
201.229	108.552	-37.4401	µm	Spot	Position	1	991
224.353	109.903	-35.6461	µm	Spot	Position	1	992
238.323	111.521	-36.4175	µm	Spot	Position	1	993
174.37	113.578	-36.7135	µm	Spot	Position	1	994
224.102	121.481	-34.8324	µm	Spot	Position	1	995
202.475	122.382	-36.4097	µm	Spot	Position	1	996
196.816	87.7836	-33.0697	µm	Spot	Position	1	997
233.963	93.2358	-32.4619	µm	Spot	Position	1	998
247.08	102.949	-31.0769	µm	Spot	Position	1	999
236.757	115.836	-31.6299	µm	Spot	Position	1	1000
191.08	118.623	-32.1296	µm	Spot	Position	1	1001
226.321	136.173	-31.2264	µm	Spot	Position	1	1002
191.211	136.404	-33.1584	µm	Spot	Position	1	1003
197.688	137.998	-31.4515	µm	Spot	Position	1	1004
175.054	150.404	-30.6974	µm	Spot	Position	1	1005
207.211	87.2577	-28.0318	µm	Spot	Position	1	1006
213.775	122.37	-27.7291	µm	Spot	Position	1	1007
232.949	122.836	-27.5585	µm	Spot	Position	1	1008
204.193	129.498	-27.872	µm	Spot	Position	1	1009
179.925	134.763	-28.6427	µm	Spot	Position	1	1010
210.797	89.558	-23.1333	µm	Spot	Position	1	1012
193.423	91.8797	-24.231	µm	Spot	Position	1	1013
186.076	92.2374	-23.3585	µm	Spot	Position	1	1014
167.831	96.1081	-23.6578	µm	Spot	Position	1	1015
169.31	106.21	-23.7947	µm	Spot	Position	1	1017
224.825	106.892	-23.4905	µm	Spot	Position	1	1018
180.739	109.354	-23.318	µm	Spot	Position	1	1019
192.758	109.76	-24.6064	µm	Spot	Position	1	1020
171.905	118.919	-23.6513	µm	Spot	Position	1	1021
245.721	123.73	-22.7073	µm	Spot	Position	1	1022
176.799	145.693	-23.9733	µm	Spot	Position	1	1023
244.383	91.6153	-20.5015	µm	Spot	Position	1	1025
233.4	103.506	-19.7997	µm	Spot	Position	1	1026
185.281	108.393	-18.4496	µm	Spot	Position	1	1027
245.403	110.739	-20.5032	µm	Spot	Position	1	1028
226.975	118.161	-18.8463	µm	Spot	Position	1	1029
203.656	121.926	-20.6738	µm	Spot	Position	1	1030
186.597	125.392	-20.3556	µm	Spot	Position	1	1031
198.778	135.413	-18.8802	µm	Spot	Position	1	1032
231.606	140.568	-21.4294	µm	Spot	Position	1	1033
215.56	143.344	-20.486	µm	Spot	Position	1	1034
201.861	147.554	-19.6431	µm	Spot	Position	1	1035
196.854	93.3941	-16.2841	µm	Spot	Position	1	1036
217.867	93.9564	-15.1999	µm	Spot	Position	1	1037
199.745	101.747	-14.8527	µm	Spot	Position	1	1038
236.232	108.892	-14.5451	µm	Spot	Position	1	1039
209.912	112	-15.2991	µm	Spot	Position	1	1040
172.011	113.576	-17.0689	µm	Spot	Position	1	1041
201.197	115.151	-14.205	µm	Spot	Position	1	1042
171.609	119.551	-17.0545	µm	Spot	Position	1	1043
177.475	127.499	-17.5301	µm	Spot	Position	1	1044
185.816	142.445	-17.1954	µm	Spot	Position	1	1045
175.722	147.098	-17.566	µm	Spot	Position	1	1046
222.433	149.518	-16.8837	µm	Spot	Position	1	1047
207.693	152.46	-15.5446	µm	Spot	Position	1	1048
184.297	159.787	-15.1778	µm	Spot	Position	1	1049
168.951	162.095	-14.1256	µm	Spot	Position	1	1050
229.895	85.6854	-12.2275	µm	Spot	Position	1	1051
216.625	100.5	-10.8478	µm	Spot	Position	1	1053
169.562	107.34	-10.9441	µm	Spot	Position	1	1054
184.215	134.776	-12.4207	µm	Spot	Position	1	1057
194.846	135.467	-11.9408	µm	Spot	Position	1	1058
167.836	140.832	-13.3334	µm	Spot	Position	1	1059
241.225	142.174	-11.9732	µm	Spot	Position	1	1060
228.781	149.022	-11.2681	µm	Spot	Position	1	1061
198.476	83.5799	-8.98418	µm	Spot	Position	1	1062
193.886	91.9605	-7.30156	µm	Spot	Position	1	1063
201.868	112.8	-7.14057	µm	Spot	Position	1	1064
223.31	113.875	-8.65377	µm	Spot	Position	1	1065
180.94	116.917	-7.45245	µm	Spot	Position	1	1066
230.468	125.469	-9.76157	µm	Spot	Position	1	1067
248.06	132.783	-8.19066	µm	Spot	Position	1	1068
197.992	140.904	-8.60549	µm	Spot	Position	1	1069
202.401	151.33	-9.35813	µm	Spot	Position	1	1070
216.918	152.79	-8.91062	µm	Spot	Position	1	1071
189.189	156.736	-8.12212	µm	Spot	Position	1	1072
195.159	159.143	-8.04282	µm	Spot	Position	1	1073
174.744	84.2196	-4.94783	µm	Spot	Position	1	1074
214.45	91.6543	-4.49637	µm	Spot	Position	1	1075
209.342	100.709	-3.34472	µm	Spot	Position	1	1077
177.792	102.901	-5.2063	µm	Spot	Position	1	1078
235.412	107.652	-5.16441	µm	Spot	Position	1	1080
167.755	121.233	-5.50856	µm	Spot	Position	1	1081
232.393	133.929	-2.63288	µm	Spot	Position	1	1086
182.955	135.75	-4.22296	µm	Spot	Position	1	1087
225.108	137.2	-3.05174	µm	Spot	Position	1	1088
233.637	145.163	-3.10003	µm	Spot	Position	1	1090
193.129	148.267	-2.94958	µm	Spot	Position	1	1092
260.107	90.766	-22.8471	µm	Spot	Position	1	1171
254.837	85.0534	-15.7817	µm	Spot	Position	1	1190
256.516	92.7928	-15.5384	µm	Spot	Position	1	1191
261.822	106.785	-15.6737	µm	Spot	Position	1	1192
260.129	102.46	-12.5841	µm	Spot	Position	1	1197
255.488	116.314	-12.171	µm	Spot	Position	1	1199
250.598	129.216	-11.7279	µm	Spot	Position	1	1200
256.463	99.4792	-7.83254	µm	Spot	Position	1	1203
257.905	128.31	-6.93007	µm	Spot	Position	1	1205
256.256	87.8001	-5.76462	µm	Spot	Position	1	1209
251.57	108.562	-3.17758	µm	Spot	Position	1	1210
258.756	113.16	-3.27632	µm	Spot	Position	1	1211
155.204	33.455	0.443283	µm	Spot	Position	1	1243
139.075	37.5818	0.0847015	µm	Spot	Position	1	1244
166.769	40.5401	-0.530743	µm	Spot	Position	1	1245
157.413	42.138	0.107986	µm	Spot	Position	1	1246
149.312	57.837	0.877808	µm	Spot	Position	1	1247
117.65	67.5998	0.469467	µm	Spot	Position	1	1248
130.172	68.3751	-0.444462	µm	Spot	Position	1	1249
156.434	12.8923	4.45197	µm	Spot	Position	1	1250
122.762	20.9104	3.28626	µm	Spot	Position	1	1251
123.057	31.1294	3.69543	µm	Spot	Position	1	1252
145.023	34.3681	4.36473	µm	Spot	Position	1	1253
118.871	51.9492	3.60444	µm	Spot	Position	1	1254
119.372	69.4638	7.59753	µm	Spot	Position	1	1257
102.196	76.6928	7.14577	µm	Spot	Position	1	1258
144.072	80.7596	7.38453	µm	Spot	Position	1	1259
145.381	5.83198	12.6619	µm	Spot	Position	1	1260
134.593	9.05847	12.5462	µm	Spot	Position	1	1261
162.616	22.058	13.0949	µm	Spot	Position	1	1263
137.014	34.0252	12.6816	µm	Spot	Position	1	1264
138.354	70.8669	11.6999	µm	Spot	Position	1	1265
88.6552	73.5618	12.3713	µm	Spot	Position	1	1266
116.772	76.8602	11.3545	µm	Spot	Position	1	1267
141.953	10.425	15.5795	µm	Spot	Position	1	1268
122.734	22.5742	15.4715	µm	Spot	Position	1	1271
140.038	25.0413	16.9312	µm	Spot	Position	1	1272
128.699	30.6622	16.5946	µm	Spot	Position	1	1274
136.102	43.5094	16.5145	µm	Spot	Position	1	1275
107.603	43.9464	17.745	µm	Spot	Position	1	1276
154.741	43.9127	16.1151	µm	Spot	Position	1	1277
92.5341	45.6392	16.1532	µm	Spot	Position	1	1278
150.429	82.6356	16.2347	µm	Spot	Position	1	1280
118.519	47.133	19.6973	µm	Spot	Position	1	1281
137.334	68.4033	20.3532	µm	Spot	Position	1	1283
104.835	70.3633	19.2859	µm	Spot	Position	1	1284
154.736	74.699	21.3458	µm	Spot	Position	1	1285
88.7405	75.8777	19.4347	µm	Spot	Position	1	1286
131.731	80.6021	19.9528	µm	Spot	Position	1	1287
99.2184	56.2996	24.4302	µm	Spot	Position	1	1288
93.1242	59.4134	25.2951	µm	Spot	Position	1	1290
152.359	8.89828	27.3205	µm	Spot	Position	1	1292
141.4	13.6275	27.4575	µm	Spot	Position	1	1293
152.595	51.6245	27.2747	µm	Spot	Position	1	1295
140.911	65.8016	27.5318	µm	Spot	Position	1	1296
123.361	72.9393	27.4418	µm	Spot	Position	1	1297
145.172	78.9384	27.3615	µm	Spot	Position	1	1298
158.517	11.679	32.8531	µm	Spot	Position	1	1304
130.511	15.6741	32.1382	µm	Spot	Position	1	1305
104.543	20.1906	32.2843	µm	Spot	Position	1	1306
130.26	32.5659	31.1259	µm	Spot	Position	1	1308
156.525	39.6685	30.6335	µm	Spot	Position	1	1310
100.03	44.4838	30.903	µm	Spot	Position	1	1311
127.85	47.6787	30.3012	µm	Spot	Position	1	1312
116.187	48.8781	33.1672	µm	Spot	Position	1	1313
105.998	53.0615	31.491	µm	Spot	Position	1	1314
148.824	67.6016	32.7705	µm	Spot	Position	1	1316
116.936	76.7307	31.6222	µm	Spot	Position	1	1317
155.944	78.3104	30.8414	µm	Spot	Position	1	1318
124.688	79.9439	31.5439	µm	Spot	Position	1	1319
142.494	81.0338	31.8787	µm	Spot	Position	1	1320
108.151	82.8593	31.5068	µm	Spot	Position	1	1321
125.248	25.9324	36.7128	µm	Spot	Position	1	1322
144.151	38.786	36.4204	µm	Spot	Position	1	1323
115.84	64.3083	35.9824	µm	Spot	Position	1	1327
135.216	74.7877	36.6237	µm	Spot	Position	1	1328
153.4	56.5427	40.6979	µm	Spot	Position	1	1329
95.1148	78.5899	39.2532	µm	Spot	Position	1	1330
108.413	80.7377	39.0872	µm	Spot	Position	1	1331
136.368	41.9133	43.8488	µm	Spot	Position	1	1338
164.665	45.4124	43.5908	µm	Spot	Position	1	1339
100.832	60.0146	42.9656	µm	Spot	Position	1	1343
143.012	62.9222	43.4077	µm	Spot	Position	1	1344
106.477	66.0173	44.9629	µm	Spot	Position	1	1345
153.936	68.676	43.3382	µm	Spot	Position	1	1346
123.531	46.6815	47.0038	µm	Spot	Position	1	1352
121.353	59.4327	46.5375	µm	Spot	Position	1	1354
141.028	47.7619	54.7998	µm	Spot	Position	1	1370
158.006	48.3851	54.8343	µm	Spot	Position	1	1371
219.615	12.938	-0.586926	µm	Spot	Position	1	1388
180.404	37.6317	-1.08041	µm	Spot	Position	1	1391
229.149	48.8807	0.617203	µm	Spot	Position	1	1392
179.328	59.7112	1.27435	µm	Spot	Position	1	1394
171.582	81.1155	-0.275993	µm	Spot	Position	1	1396
193.005	82.9636	-0.0859528	µm	Spot	Position	1	1397
224.7	31.172	5.12724	µm	Spot	Position	1	1399
193.933	45.1404	3.90761	µm	Spot	Position	1	1400
249.809	46.7505	3.88339	µm	Spot	Position	1	1402
223.87	76.6973	2.73055	µm	Spot	Position	1	1403
193.211	21.3332	8.08959	µm	Spot	Position	1	1406
185.307	26.282	6.69982	µm	Spot	Position	1	1407
175.779	45.3695	8.33653	µm	Spot	Position	1	1408
206.482	62.5125	7.70245	µm	Spot	Position	1	1409
249.8	68.9762	9.20565	µm	Spot	Position	1	1410
234.601	69.6431	8.47922	µm	Spot	Position	1	1411
174.226	75.0631	8.1795	µm	Spot	Position	1	1412
217.984	11.9176	12.9227	µm	Spot	Position	1	1414
229.566	14.7583	11.0432	µm	Spot	Position	1	1415
223.085	24.5762	12.6546	µm	Spot	Position	1	1416
249.56	34.8759	13.4629	µm	Spot	Position	1	1418
167.254	38.0787	12.1876	µm	Spot	Position	1	1419
246.89	48.9249	12.3477	µm	Spot	Position	1	1420
224.914	73.5467	12.6556	µm	Spot	Position	1	1422
200.428	75.3808	13.1974	µm	Spot	Position	1	1423
171.674	24.655	15.7419	µm	Spot	Position	1	1425
214.697	26.0466	17.2905	µm	Spot	Position	1	1426
199.009	39.0475	14.6184	µm	Spot	Position	1	1427
231.205	40.4663	15.6524	µm	Spot	Position	1	1428
215.411	56.3803	15.5376	µm	Spot	Position	1	1429
228.209	67.0135	14.7762	µm	Spot	Position	1	1430
174.896	73.8005	15.0833	µm	Spot	Position	1	1431
242.56	76.3743	17.2927	µm	Spot	Position	1	1432
179.78	78.9911	16.9091	µm	Spot	Position	1	1433
194.467	4.70214	21.7495	µm	Spot	Position	1	1434
170.645	14.7546	19.3871	µm	Spot	Position	1	1436
222.551	17.9142	20.4769	µm	Spot	Position	1	1437
180.888	29.0762	20.2426	µm	Spot	Position	1	1438
192.4	36.5584	20.0759	µm	Spot	Position	1	1439
229.231	47.0733	21.6442	µm	Spot	Position	1	1440
178.06	52.2176	19.8872	µm	Spot	Position	1	1441
196.269	58.3414	20.0789	µm	Spot	Position	1	1442
248.681	65.1333	19.9536	µm	Spot	Position	1	1443
224.14	11.1866	24.2182	µm	Spot	Position	1	1446
201.572	69.296	23.9504	µm	Spot	Position	1	1447
203.105	82.7956	23.1218	µm	Spot	Position	1	1448
223.872	15.724	26.9955	µm	Spot	Position	1	1449
234.416	36.0036	28.4872	µm	Spot	Position	1	1450
171.33	36.7585	27.7064	µm	Spot	Position	1	1451
168.046	59.0837	29.6788	µm	Spot	Position	1	1455
199.096	68.755	28.2449	µm	Spot	Position	1	1458
180.591	71.6407	28.4813	µm	Spot	Position	1	1459
243.091	76.6956	26.9748	µm	Spot	Position	1	1460
185.779	29.5384	33.2721	µm	Spot	Position	1	1464
216.29	67.9582	33.1038	µm	Spot	Position	1	1468
245.785	51.2851	36.3266	µm	Spot	Position	1	1472
224.518	55.4472	37.4924	µm	Spot	Position	1	1473
239.677	71.6216	35.2535	µm	Spot	Position	1	1474
226.884	38.831	39.2801	µm	Spot	Position	1	1476
212.993	50.6884	40.0288	µm	Spot	Position	1	1477
212.32	72.9673	40.3054	µm	Spot	Position	1	1478
192.051	50.7979	43.0772	µm	Spot	Position	1	1487
171.132	62.6771	43.9651	µm	Spot	Position	1	1488
193.904	74.9122	42.9448	µm	Spot	Position	1	1491
207.477	55.0693	47.8174	µm	Spot	Position	1	1497
235.427	52.5303	55.6099	µm	Spot	Position	1	1513
259.781	61.1607	-0.0920258	µm	Spot	Position	1	1527
266.851	75.0298	3.8429	µm	Spot	Position	1	1529
259.377	76.2039	11.0339	µm	Spot	Position	1	1534
254.913	59.7693	15.9788	µm	Spot	Position	1	1536
270.744	80.6052	17.4305	µm	Spot	Position	1	1537
263.224	65.854	20.9738	µm	Spot	Position	1	1539
256.967	80.2246	19.543	µm	Spot	Position	1	1540
276.653	76.0457	25.5675	µm	Spot	Position	1	1542
255.103	40.5618	29.0176	µm	Spot	Position	1	1543
260.371	62.0719	35.8975	µm	Spot	Position	1	1548
271.875	79.8827	35.8482	µm	Spot	Position	1	1549
257.582	51.3296	40.0882	µm	Spot	Position	1	1551
253.962	49.6678	44.2872	µm	Spot	Position	1	1553
251.145	63.2049	48.7124	µm	Spot	Position	1	1556
256.541	83.2193	47.5533	µm	Spot	Position	1	1560
77.8073	88.5438	4.39554	µm	Spot	Position	1	1564
79.4264	94.1043	16.6002	µm	Spot	Position	1	1565
90.4001	105.115	-0.261429	µm	Spot	Position	1	1568
109.593	109.197	-0.452496	µm	Spot	Position	1	1569
160.088	110.695	-0.0038681	µm	Spot	Position	1	1570
149.271	117.569	0.959419	µm	Spot	Position	1	1572
111.204	120.129	-1.15854	µm	Spot	Position	1	1574
118.189	124.284	0.878082	µm	Spot	Position	1	1576
115.662	132.124	-1.44171	µm	Spot	Position	1	1577
107.858	138.161	0.482849	µm	Spot	Position	1	1578
128.783	139.066	0.821449	µm	Spot	Position	1	1579
131.746	151.645	0.0743179	µm	Spot	Position	1	1580
111.301	90.065	5.93919	µm	Spot	Position	1	1583
90.5813	90.9165	4.37893	µm	Spot	Position	1	1584
144.735	99.9525	2.77618	µm	Spot	Position	1	1585
137.212	102.54	4.55772	µm	Spot	Position	1	1586
158.366	103.057	4.16711	µm	Spot	Position	1	1587
127.621	108.091	4.6619	µm	Spot	Position	1	1590
104.585	114.472	2.79712	µm	Spot	Position	1	1591
162.898	126.781	2.99049	µm	Spot	Position	1	1592
102.155	130.698	4.92105	µm	Spot	Position	1	1593
141.569	134.783	4.0228	µm	Spot	Position	1	1594
160.992	138.139	3.56809	µm	Spot	Position	1	1595
151.05	140.835	4.49757	µm	Spot	Position	1	1596
144.955	142.718	4.07693	µm	Spot	Position	1	1597
147.137	153.958	2.46379	µm	Spot	Position	1	1598
159.692	162.476	5.39037	µm	Spot	Position	1	1599
154.107	164.885	3.40474	µm	Spot	Position	1	1600
127.632	83.547	6.97305	µm	Spot	Position	1	1601
119.085	94.1782	9.32945	µm	Spot	Position	1	1602
129.545	94.0673	7.23852	µm	Spot	Position	1	1603
102.824	96.5756	7.53274	µm	Spot	Position	1	1604
134.929	129.084	8.108	µm	Spot	Position	1	1605
123.683	134.491	7.21239	µm	Spot	Position	1	1606
107.819	138.265	8.06725	µm	Spot	Position	1	1607
135.222	140.532	6.97569	µm	Spot	Position	1	1608
130.843	154.553	6.17251	µm	Spot	Position	1	1609
97.2936	86.3736	11.5426	µm	Spot	Position	1	1610
83.4589	90.3295	10.8755	µm	Spot	Position	1	1611
132.062	90.8667	11.8032	µm	Spot	Position	1	1612
94.8794	109.754	11.5348	µm	Spot	Position	1	1613
115.724	112.337	11.7727	µm	Spot	Position	1	1614
143.345	136.364	10.1491	µm	Spot	Position	1	1617
150.634	144.257	11.5343	µm	Spot	Position	1	1618
162.68	91.7047	16.1907	µm	Spot	Position	1	1619
111.922	96.6769	17.2239	µm	Spot	Position	1	1620
91.0472	99.3356	16.517	µm	Spot	Position	1	1621
106.65	103.773	16.6694	µm	Spot	Position	1	1622
143.923	110.195	14.5196	µm	Spot	Position	1	1623
155.587	125.98	17.6022	µm	Spot	Position	1	1624
118.433	131.407	16.4122	µm	Spot	Position	1	1625
158.32	141.049	16.7161	µm	Spot	Position	1	1626
148.657	160.872	15.0357	µm	Spot	Position	1	1627
104.156	85.5083	18.8534	µm	Spot	Position	1	1628
123.317	89.479	20.0188	µm	Spot	Position	1	1629
141.796	90.9187	19.8661	µm	Spot	Position	1	1630
125.562	98.7127	18.5415	µm	Spot	Position	1	1631
138.324	104.341	19.1668	µm	Spot	Position	1	1632
162.624	122.547	21.5963	µm	Spot	Position	1	1633
121.22	128.682	20.715	µm	Spot	Position	1	1634
139.732	128.568	19.5142	µm	Spot	Position	1	1635
112.525	133.607	19.3669	µm	Spot	Position	1	1636
109.763	140.211	19.516	µm	Spot	Position	1	1637
139.296	144.077	19.6679	µm	Spot	Position	1	1638
155.31	155.375	20.3724	µm	Spot	Position	1	1639
131.121	88.9687	22.7306	µm	Spot	Position	1	1640
151.191	114.601	23.2052	µm	Spot	Position	1	1641
96.0732	115.45	23.919	µm	Spot	Position	1	1642
108.467	115.416	24.4703	µm	Spot	Position	1	1643
113.685	125.416	24.5079	µm	Spot	Position	1	1644
124.155	126.315	24.4462	µm	Spot	Position	1	1645
102.565	128.81	23.6438	µm	Spot	Position	1	1646
128.569	145.213	23.3713	µm	Spot	Position	1	1647
137.828	154.031	23.4394	µm	Spot	Position	1	1648
130.658	157.181	22.5865	µm	Spot	Position	1	1649
112.527	100.616	28.7138	µm	Spot	Position	1	1650
99.2392	106.791	27.2878	µm	Spot	Position	1	1651
145.506	107.7	27.6925	µm	Spot	Position	1	1652
133.25	127.537	28.8766	µm	Spot	Position	1	1653
109.67	133.598	28.5832	µm	Spot	Position	1	1654
147.593	135.085	28.703	µm	Spot	Position	1	1655
116.612	148.299	28.1944	µm	Spot	Position	1	1656
135.728	151.33	27.7596	µm	Spot	Position	1	1657
121.569	87.1209	30.9659	µm	Spot	Position	1	1658
148.038	87.4858	33.3938	µm	Spot	Position	1	1659
134.275	92.4744	32.2762	µm	Spot	Position	1	1660
92.2179	92.5703	31.4961	µm	Spot	Position	1	1661
111.302	94.0963	31.7183	µm	Spot	Position	1	1662
104.744	105.201	31.7714	µm	Spot	Position	1	1663
126.191	105.809	31.5022	µm	Spot	Position	1	1664
87.0933	106.253	31.7793	µm	Spot	Position	1	1665
108.455	113.538	30.5567	µm	Spot	Position	1	1667
145.011	125.179	31.1194	µm	Spot	Position	1	1668
99.7782	126.329	32.901	µm	Spot	Position	1	1669
165.849	126.477	31.512	µm	Spot	Position	1	1670
155.92	136.187	31.8734	µm	Spot	Position	1	1671
149.306	151.725	31.947	µm	Spot	Position	1	1672
145.246	105.92	35.3433	µm	Spot	Position	1	1673
122.336	117.071	35.6393	µm	Spot	Position	1	1674
142.796	120.903	36.1795	µm	Spot	Position	1	1675
112.889	130.417	35.4756	µm	Spot	Position	1	1676
127.795	134.828	35.4513	µm	Spot	Position	1	1677
121.484	151.054	35.8716	µm	Spot	Position	1	1678
142.016	154.436	36.0884	µm	Spot	Position	1	1679
160.06	97.1489	39.0293	µm	Spot	Position	1	1681
162.437	140.049	39.314	µm	Spot	Position	1	1683
140.321	89.7541	45.1468	µm	Spot	Position	1	1687
103.878	93.9691	44.8437	µm	Spot	Position	1	1688
98.2005	104.123	44.5238	µm	Spot	Position	1	1690
100.642	110.887	44.0505	µm	Spot	Position	1	1691
129.589	111.239	44.1186	µm	Spot	Position	1	1692
109.8	112.624	44.3605	µm	Spot	Position	1	1693
127.942	119.07	43.6959	µm	Spot	Position	1	1694
115.49	122.654	43.5976	µm	Spot	Position	1	1696
123.507	130.578	43.8581	µm	Spot	Position	1	1697
123.662	142.736	44.744	µm	Spot	Position	1	1698
129.546	152.328	44.8778	µm	Spot	Position	1	1699
104.639	104.827	48.8256	µm	Spot	Position	1	1702
106.41	120.55	48.7501	µm	Spot	Position	1	1703
130.212	126.369	48.9538	µm	Spot	Position	1	1704
149.164	155.53	46.7949	µm	Spot	Position	1	1708
104.974	84.614	50.8697	µm	Spot	Position	1	1709
98.411	94.227	50.5902	µm	Spot	Position	1	1712
116.221	108.395	51.9305	µm	Spot	Position	1	1713
154.606	115.59	51.648	µm	Spot	Position	1	1714
162.636	122.926	50.7288	µm	Spot	Position	1	1715
111.016	99.7394	56.2504	µm	Spot	Position	1	1719
106.454	120.741	56.7588	µm	Spot	Position	1	1722
142.389	120.57	54.6867	µm	Spot	Position	1	1723
113.267	123.075	57.0773	µm	Spot	Position	1	1724
120.442	133.272	55.6964	µm	Spot	Position	1	1726
125.415	147.231	55.9847	µm	Spot	Position	1	1729
142.492	150.683	55.397	µm	Spot	Position	1	1730
116.956	116.569	59.421	µm	Spot	Position	1	1735
177.374	107.429	0.406746	µm	Spot	Position	1	1739
216.418	149.134	1.08186	µm	Spot	Position	1	1740
177.118	90.3874	3.57613	µm	Spot	Position	1	1742
207.543	93.2934	4.20968	µm	Spot	Position	1	1744
213.872	112.414	2.9873	µm	Spot	Position	1	1746
244.011	115.093	3.90205	µm	Spot	Position	1	1747
169.63	118.192	4.72346	µm	Spot	Position	1	1748
178.865	123.933	3.12016	µm	Spot	Position	1	1750
179.985	138.418	3.82622	µm	Spot	Position	1	1754
167.447	139.52	3.50252	µm	Spot	Position	1	1755
197.075	140.619	3.47234	µm	Spot	Position	1	1756
218.294	142.258	5.47953	µm	Spot	Position	1	1757
187.15	144.426	3.53318	µm	Spot	Position	1	1758
236.776	144.925	5.22794	µm	Spot	Position	1	1759
167.538	150.106	2.80719	µm	Spot	Position	1	1760
220.919	156.376	5.1884	µm	Spot	Position	1	1761
200.152	156.632	3.93911	µm	Spot	Position	1	1762
212.697	160.238	3.23372	µm	Spot	Position	1	1763
177.844	165.121	3.48387	µm	Spot	Position	1	1764
228.412	101.089	7.94901	µm	Spot	Position	1	1765
189.337	107.221	7.11684	µm	Spot	Position	1	1766
231.747	124.138	8.66257	µm	Spot	Position	1	1767
174.381	132.372	7.75082	µm	Spot	Position	1	1768
247.536	142.815	6.64138	µm	Spot	Position	1	1770
214.55	150.081	6.47546	µm	Spot	Position	1	1771
237.375	153.753	6.77248	µm	Spot	Position	1	1772
189.814	155.822	7.23832	µm	Spot	Position	1	1773
167.633	89.3835	11.1889	µm	Spot	Position	1	1774
249.292	123.77	12.307	µm	Spot	Position	1	1775
185.024	166.493	10.282	µm	Spot	Position	1	1777
170.205	85.0358	16.2861	µm	Spot	Position	1	1778
210.234	86.5877	15.281	µm	Spot	Position	1	1779
242.358	101.613	14.6641	µm	Spot	Position	1	1781
197.615	102.1	17.4469	µm	Spot	Position	1	1782
206.214	120.612	15.747	µm	Spot	Position	1	1784
183.49	125.69	17.4664	µm	Spot	Position	1	1785
171.642	127.327	16.198	µm	Spot	Position	1	1786
228.356	128.15	16.3014	µm	Spot	Position	1	1787
206.271	132.291	16.2517	µm	Spot	Position	1	1788
246.872	135.398	16.3566	µm	Spot	Position	1	1789
230.813	140.698	16.2512	µm	Spot	Position	1	1791
191.225	150.594	15.6151	µm	Spot	Position	1	1792
240.309	151.847	17.1641	µm	Spot	Position	1	1793
217.962	153.267	15.0178	µm	Spot	Position	1	1794
180.112	161.055	14.9714	µm	Spot	Position	1	1795
207.877	162.912	16.1602	µm	Spot	Position	1	1796
231.69	98.7322	20.996	µm	Spot	Position	1	1797
168.344	103.337	20.0043	µm	Spot	Position	1	1798
176.355	103.973	20.6244	µm	Spot	Position	1	1799
240.527	117.13	18.761	µm	Spot	Position	1	1800
233.641	118.907	20.6372	µm	Spot	Position	1	1801
193.955	123.026	21.0092	µm	Spot	Position	1	1802
233.709	156.69	19.8178	µm	Spot	Position	1	1805
197.625	83.6117	24.4672	µm	Spot	Position	1	1807
245.999	99.3944	24.4799	µm	Spot	Position	1	1809
198.856	101.553	24.9357	µm	Spot	Position	1	1810
203.62	118.675	23.8859	µm	Spot	Position	1	1812
250.198	139.871	23.7186	µm	Spot	Position	1	1813
185.145	141.644	24.5625	µm	Spot	Position	1	1814
201.578	146.468	22.7959	µm	Spot	Position	1	1815
168.003	157.144	23.5166	µm	Spot	Position	1	1816
178.049	157.1	24.833	µm	Spot	Position	1	1817
179.512	84.4407	28.1977	µm	Spot	Position	1	1819
224.566	86.7019	27.5479	µm	Spot	Position	1	1820
200.438	116.114	28.4611	µm	Spot	Position	1	1821
223.098	130.734	27.6271	µm	Spot	Position	1	1824
217.986	143.69	26.8204	µm	Spot	Position	1	1827
244.634	143.495	28.1584	µm	Spot	Position	1	1828
177.985	148.165	28.1036	µm	Spot	Position	1	1829
209.1	152.4	28.3183	µm	Spot	Position	1	1830
229.1	152.504	27.0071	µm	Spot	Position	1	1831
196.559	155.17	27.5393	µm	Spot	Position	1	1832
229.423	161.208	28.7701	µm	Spot	Position	1	1834
248.353	90.9776	31.7482	µm	Spot	Position	1	1835
248.482	112.86	30.7679	µm	Spot	Position	1	1836
191.885	116.973	32.7805	µm	Spot	Position	1	1837
225.081	122.498	32.8932	µm	Spot	Position	1	1838
187.037	129.407	31.5067	µm	Spot	Position	1	1839
243.037	156.925	32.7378	µm	Spot	Position	1	1842
209.839	166.493	32.0338	µm	Spot	Position	1	1844
169.114	93.1303	35.6814	µm	Spot	Position	1	1845
224.889	111.97	35.2931	µm	Spot	Position	1	1847
190.078	114.784	36.7999	µm	Spot	Position	1	1848
242.304	123.883	35.0254	µm	Spot	Position	1	1849
166.869	157.307	36.8702	µm	Spot	Position	1	1851
184.185	86.2495	40.8238	µm	Spot	Position	1	1852
210.477	123.618	41.5612	µm	Spot	Position	1	1855
189.53	127.439	39.1456	µm	Spot	Position	1	1856
203.452	146.095	39.6511	µm	Spot	Position	1	1858
197.916	146.717	40.4486	µm	Spot	Position	1	1859
215.571	148.358	40.5609	µm	Spot	Position	1	1860
182.723	148.919	40.974	µm	Spot	Position	1	1861
242.795	153.017	39.3868	µm	Spot	Position	1	1862
230.351	159.227	40.7615	µm	Spot	Position	1	1863
198.663	161.18	41.3853	µm	Spot	Position	1	1864
170.354	118.476	42.8969	µm	Spot	Position	1	1867
225.054	92.2915	49.59	µm	Spot	Position	1	1872
180.503	100.699	47.3871	µm	Spot	Position	1	1873
229.832	102.514	46.5631	µm	Spot	Position	1	1876
237.972	103.088	48.4721	µm	Spot	Position	1	1877
195.623	117.129	48.001	µm	Spot	Position	1	1879
242.019	117.203	47.2301	µm	Spot	Position	1	1880
191.421	140.416	48.1259	µm	Spot	Position	1	1883
202.448	140.377	48.7685	µm	Spot	Position	1	1884
183.388	149.342	47.3494	µm	Spot	Position	1	1887
205.591	87.4249	51.7323	µm	Spot	Position	1	1889
234.251	98.5393	50.6431	µm	Spot	Position	1	1890
232.424	112.179	52.8091	µm	Spot	Position	1	1891
211.358	114.555	52.4863	µm	Spot	Position	1	1892
224.71	125.575	52.1313	µm	Spot	Position	1	1893
203.355	137.34	52.852	µm	Spot	Position	1	1895
228.142	110.641	55.9761	µm	Spot	Position	1	1903
202.196	112.464	57.0764	µm	Spot	Position	1	1904
243.342	117.988	55.4084	µm	Spot	Position	1	1905
252.346	124.436	-0.126842	µm	Spot	Position	1	1928
271.79	93.5558	5.16846	µm	Spot	Position	1	1929
262.218	101.937	2.60527	µm	Spot	Position	1	1930
255.848	114.895	3.83937	µm	Spot	Position	1	1931
262.227	115.957	3.17753	µm	Spot	Position	1	1932
271.474	110.252	9.10229	µm	Spot	Position	1	1934
252.221	125.575	7.86551	µm	Spot	Position	1	1935
255.391	136.353	8.22166	µm	Spot	Position	1	1936
259.69	89.8882	13.5619	µm	Spot	Position	1	1937
270.724	119.225	11.4935	µm	Spot	Position	1	1938
272.547	100.011	16.2152	µm	Spot	Position	1	1939
257.912	122.823	15.9491	µm	Spot	Position	1	1940
268.119	88.0678	25.1989	µm	Spot	Position	1	1942
259.885	108.499	22.9458	µm	Spot	Position	1	1943
253.818	129.449	23.7887	µm	Spot	Position	1	1944
250.584	147.033	24.9979	µm	Spot	Position	1	1945
252.27	94.3159	27.6	µm	Spot	Position	1	1946
268.832	116.611	27.7988	µm	Spot	Position	1	1948
261.136	83.6608	32.4939	µm	Spot	Position	1	1950
257.956	116.761	31.4473	µm	Spot	Position	1	1953
272.231	108.409	37.0551	µm	Spot	Position	1	1955
271.254	122.818	36.7864	µm	Spot	Position	1	1956
276.614	98.7731	39.5163	µm	Spot	Position	1	1957
262.155	93.1041	49.3139	µm	Spot	Position	1	1962
266.328	107.995	48.0437	µm	Spot	Position	1	1964
250.725	119.27	51.5185	µm	Spot	Position	1	1968
