# Supplementary material for: Glucokinase activity controls peripherally located subpopulations of β-cells that lead islet Ca2+ oscillations
Source: eLife. 2025 Feb 12;13:RP103068. doi: 10.7554/eLife.103068 (PMC11820133; doi:10.7554/eLife.103068)
Supplement: Source data 4. [file elife-103068-data4.zip › EJ155 10GGKa F01-1_Statistics/EJ155 10GGKa F01-1_Detailed.csv]

Detailed
====================
Position X	Position Y	Position Z	Unit	Category	Collection	Time	ID
142.968	44.4407	-64	µm	Spot	Position	1	0
127.538	55.5771	-64	µm	Spot	Position	1	1
168.39	68.0219	-64	µm	Spot	Position	1	2
155.543	24.908	-61.9465	µm	Spot	Position	1	11
158.67	41.5628	-61.5086	µm	Spot	Position	1	15
155.663	52.5888	-60.9088	µm	Spot	Position	1	16
143.443	58.4732	-58.8368	µm	Spot	Position	1	17
122.226	72.5582	-59.6153	µm	Spot	Position	1	18
137.239	72.3434	-59.7633	µm	Spot	Position	1	19
145.983	78.5711	-59.798	µm	Spot	Position	1	20
120.547	79.3256	-61.6228	µm	Spot	Position	1	21
154.517	81.6841	-61.2042	µm	Spot	Position	1	22
153.767	49.7453	-55.3958	µm	Spot	Position	1	27
163.568	55.8144	-57.0619	µm	Spot	Position	1	28
151.977	62.6458	-55.2797	µm	Spot	Position	1	29
150.91	18.1283	-52.2981	µm	Spot	Position	1	33
159.71	25.5186	-50.4131	µm	Spot	Position	1	34
149.608	34.9807	-52.386	µm	Spot	Position	1	35
163.346	43.7945	-51.2803	µm	Spot	Position	1	36
139.581	51.1148	-52.5112	µm	Spot	Position	1	37
112.075	64.2035	-52.2952	µm	Spot	Position	1	39
161.744	69.971	-52.3311	µm	Spot	Position	1	40
131.71	80.916	-53.4124	µm	Spot	Position	1	41
141.495	14.299	-49.0624	µm	Spot	Position	1	42
130.752	46.2617	-48.3329	µm	Spot	Position	1	46
154.923	46.0621	-46.2897	µm	Spot	Position	1	47
140.044	62.4676	-47.8709	µm	Spot	Position	1	48
157.693	62.1588	-47.5968	µm	Spot	Position	1	49
127.474	67.8295	-48.6156	µm	Spot	Position	1	50
142.005	68.6579	-47.3365	µm	Spot	Position	1	51
150.053	78.3139	-47.8868	µm	Spot	Position	1	52
132.762	24.6467	-45.0028	µm	Spot	Position	1	53
125.492	29.9534	-43.8333	µm	Spot	Position	1	54
134.212	53.6324	-45.4449	µm	Spot	Position	1	56
101.146	64.3964	-42.9123	µm	Spot	Position	1	57
128.309	71.4856	-44.4808	µm	Spot	Position	1	58
145.612	79.5022	-42.2351	µm	Spot	Position	1	59
111.578	82.6812	-43.286	µm	Spot	Position	1	60
133.76	13.5074	-39.9132	µm	Spot	Position	1	63
149.399	31.5532	-38.4001	µm	Spot	Position	1	65
142.439	38.8143	-40.2577	µm	Spot	Position	1	66
139.103	51.4856	-39.7962	µm	Spot	Position	1	67
115.717	52.9512	-41.574	µm	Spot	Position	1	68
119.068	58.573	-41.1183	µm	Spot	Position	1	69
148.975	60.113	-40.9689	µm	Spot	Position	1	70
135.073	71.5249	-39.2214	µm	Spot	Position	1	71
130.951	81.8256	-38.8673	µm	Spot	Position	1	72
137.89	28.4829	-35.6576	µm	Spot	Position	1	73
159.459	62.7805	-37.0962	µm	Spot	Position	1	74
110.186	65.5855	-36.0748	µm	Spot	Position	1	75
151.653	70.5081	-37.9781	µm	Spot	Position	1	76
110.399	76.3456	-36.0137	µm	Spot	Position	1	77
140.83	19.7164	-32.9161	µm	Spot	Position	1	79
152.857	22.3913	-30.9113	µm	Spot	Position	1	80
122.286	28.7038	-33.1124	µm	Spot	Position	1	81
138.65	42.4387	-32.4625	µm	Spot	Position	1	82
115.287	47.2906	-32.7769	µm	Spot	Position	1	83
126.948	56.9674	-32.4673	µm	Spot	Position	1	84
103.024	63.0962	-31.5154	µm	Spot	Position	1	85
155.312	62.956	-30.4327	µm	Spot	Position	1	86
129.348	66.3312	-31.4153	µm	Spot	Position	1	87
112.208	68.2765	-32.0235	µm	Spot	Position	1	88
141.71	73.7916	-33.0982	µm	Spot	Position	1	89
156.478	75.8113	-31.5585	µm	Spot	Position	1	90
115.537	81.0878	-32.6275	µm	Spot	Position	1	91
145.611	25.0492	-26.3272	µm	Spot	Position	1	93
162.479	26.6044	-27.7697	µm	Spot	Position	1	94
134.755	27.7948	-28.0885	µm	Spot	Position	1	95
157.35	44.1442	-28.6033	µm	Spot	Position	1	96
112.767	49.2832	-27.5902	µm	Spot	Position	1	97
89.286	52.0361	-27.0962	µm	Spot	Position	1	98
96.2351	56.1661	-26.6489	µm	Spot	Position	1	99
139.256	60.5807	-28.548	µm	Spot	Position	1	100
99.8515	81.266	-28.7606	µm	Spot	Position	1	101
137.721	11.0493	-23.5735	µm	Spot	Position	1	102
114.869	27.8739	-24.1677	µm	Spot	Position	1	103
144.828	40.4652	-24.1807	µm	Spot	Position	1	104
101.804	49.4972	-22.2078	µm	Spot	Position	1	106
118.851	64.1775	-23.1259	µm	Spot	Position	1	107
155.016	70.4967	-22.9866	µm	Spot	Position	1	108
102.398	79.9136	-23.4729	µm	Spot	Position	1	109
158.536	79.5791	-23.2199	µm	Spot	Position	1	110
128.721	13.2115	-20.672	µm	Spot	Position	1	112
154.169	25.849	-20.8127	µm	Spot	Position	1	113
128.591	44.2635	-19.7309	µm	Spot	Position	1	116
152.351	51.3015	-19.1289	µm	Spot	Position	1	117
136.439	60.159	-20.8616	µm	Spot	Position	1	118
126.927	71.4576	-18.5247	µm	Spot	Position	1	119
129.927	78.4229	-21.3989	µm	Spot	Position	1	120
138.889	81.4955	-19.4694	µm	Spot	Position	1	121
147.586	3.02451	-16.4729	µm	Spot	Position	1	122
141.542	17.8883	-14.5886	µm	Spot	Position	1	124
148.437	44.2026	-15.6162	µm	Spot	Position	1	125
126.604	53.6218	-15.0045	µm	Spot	Position	1	126
153.67	68.9516	-16.7524	µm	Spot	Position	1	127
110.383	70.9441	-16.4597	µm	Spot	Position	1	128
120.149	81.6853	-14.7923	µm	Spot	Position	1	129
159.32	12.8827	-10.2303	µm	Spot	Position	1	131
126.762	19.2275	-11.2707	µm	Spot	Position	1	132
109.785	33.9181	-11.22	µm	Spot	Position	1	133
151.906	35.0189	-12.1952	µm	Spot	Position	1	134
167.247	36.536	-11.5946	µm	Spot	Position	1	135
133.428	39.0702	-12.613	µm	Spot	Position	1	136
110.881	45.1821	-12.4617	µm	Spot	Position	1	138
127.851	47.8255	-10.3508	µm	Spot	Position	1	139
168.567	52.2388	-12.2142	µm	Spot	Position	1	140
99.5622	73.2904	-13.689	µm	Spot	Position	1	143
93.4446	50.7594	-7.47408	µm	Spot	Position	1	145
90.6705	64.6515	-8.54403	µm	Spot	Position	1	146
119.123	69.8772	-7.76184	µm	Spot	Position	1	147
164.373	69.743	-7.10085	µm	Spot	Position	1	148
166.739	24.1962	-5.41353	µm	Spot	Position	1	150
148.107	25.0409	-3.38619	µm	Spot	Position	1	151
138.718	29.3839	-4.38202	µm	Spot	Position	1	152
155.351	44.6409	-5.77805	µm	Spot	Position	1	154
143.038	46.5507	-5.10057	µm	Spot	Position	1	155
109.271	55.9385	-3.98845	µm	Spot	Position	1	156
137.066	60.7356	-3.08241	µm	Spot	Position	1	158
111.952	62.2025	-4.23181	µm	Spot	Position	1	159
121.172	65.3766	-3.99794	µm	Spot	Position	1	160
85.6901	66.6141	-5.12645	µm	Spot	Position	1	161
102.235	66.9603	-3.98949	µm	Spot	Position	1	162
100.01	82.4341	-5.24894	µm	Spot	Position	1	163
175.668	26.3121	-64	µm	Spot	Position	1	164
170.918	34.182	-59.1399	µm	Spot	Position	1	177
197.061	41.2498	-59.8037	µm	Spot	Position	1	179
172.003	45.3539	-61.4095	µm	Spot	Position	1	182
181.236	48.2312	-61.4402	µm	Spot	Position	1	183
197.648	57.3193	-61.796	µm	Spot	Position	1	185
180.57	58.0518	-61.35	µm	Spot	Position	1	187
203.983	66.4371	-60.4911	µm	Spot	Position	1	188
197.135	73.2707	-60.6671	µm	Spot	Position	1	189
188.269	75.7045	-61.3948	µm	Spot	Position	1	190
170.676	76.2842	-60.8046	µm	Spot	Position	1	191
186.339	32.51	-55.1357	µm	Spot	Position	1	193
212.63	43.4101	-56.1477	µm	Spot	Position	1	194
183.732	57.1196	-55.2625	µm	Spot	Position	1	196
191.241	64.5402	-55.2752	µm	Spot	Position	1	197
211.482	64.782	-57.2215	µm	Spot	Position	1	198
229.786	73.1595	-56.6977	µm	Spot	Position	1	199
177.008	78.2065	-55.6018	µm	Spot	Position	1	200
194.5	26.8193	-53.2404	µm	Spot	Position	1	208
202.281	44.5192	-51.4399	µm	Spot	Position	1	212
175.234	70.1317	-51.058	µm	Spot	Position	1	214
224.758	74.4871	-50.4089	µm	Spot	Position	1	215
192.592	77.883	-52.2945	µm	Spot	Position	1	216
171.299	81.7172	-51.9695	µm	Spot	Position	1	217
179.718	39.9061	-48.6489	µm	Spot	Position	1	222
216.59	40.5017	-48.1221	µm	Spot	Position	1	223
211.229	47.8636	-48.3051	µm	Spot	Position	1	224
229.742	51.1861	-49.7961	µm	Spot	Position	1	225
179.293	52.8143	-48.6302	µm	Spot	Position	1	226
169.308	55.5504	-48.3983	µm	Spot	Position	1	227
192.95	62.3644	-48.3875	µm	Spot	Position	1	229
203.826	63.1252	-47.689	µm	Spot	Position	1	231
218.905	67.0111	-48.8781	µm	Spot	Position	1	232
206.884	73.75	-49.6677	µm	Spot	Position	1	234
204.858	83.0513	-47.4102	µm	Spot	Position	1	235
169.909	23.0042	-42.1853	µm	Spot	Position	1	237
176.126	31.155	-43.8503	µm	Spot	Position	1	238
193.693	43.8211	-43.1402	µm	Spot	Position	1	239
221.044	57.3925	-43.5979	µm	Spot	Position	1	240
214.843	79.8531	-43.3428	µm	Spot	Position	1	242
198.603	82.9873	-43.5739	µm	Spot	Position	1	243
182.029	20.9181	-39.8168	µm	Spot	Position	1	247
211.952	23.2666	-41.3085	µm	Spot	Position	1	248
178.927	33.0604	-39.5107	µm	Spot	Position	1	249
202.753	37.6159	-39.3134	µm	Spot	Position	1	250
218.743	37.8765	-40.0235	µm	Spot	Position	1	251
201.558	65.4488	-39.3229	µm	Spot	Position	1	253
185.938	69.0843	-40.846	µm	Spot	Position	1	254
169.787	70.457	-40.4123	µm	Spot	Position	1	255
225.844	72.0211	-39.2361	µm	Spot	Position	1	256
189.919	76.5968	-40.3972	µm	Spot	Position	1	257
178.176	78.0794	-41.1237	µm	Spot	Position	1	258
198.603	80.1475	-38.5792	µm	Spot	Position	1	259
170.152	28.2805	-35.8984	µm	Spot	Position	1	262
231.53	41.7795	-36.2388	µm	Spot	Position	1	263
184.206	52.0957	-37.1869	µm	Spot	Position	1	265
241.152	66.789	-35.2056	µm	Spot	Position	1	266
207.996	71.992	-35.7845	µm	Spot	Position	1	267
180.82	81.6075	-35.8219	µm	Spot	Position	1	268
197.761	18.1491	-33.8746	µm	Spot	Position	1	270
179.177	20.3672	-31.3968	µm	Spot	Position	1	271
201.606	25.6124	-31.1946	µm	Spot	Position	1	272
186.963	39.0922	-31.2939	µm	Spot	Position	1	273
213.654	40.3748	-31.5845	µm	Spot	Position	1	274
228.503	44.7097	-31.6705	µm	Spot	Position	1	275
196.311	63.7791	-31.8873	µm	Spot	Position	1	277
172.577	64.2545	-31.2574	µm	Spot	Position	1	278
204.504	70.1499	-30.8792	µm	Spot	Position	1	279
219.395	79.6954	-31.4071	µm	Spot	Position	1	280
171.883	25.0917	-27.2672	µm	Spot	Position	1	285
180.401	28.9827	-27.8682	µm	Spot	Position	1	286
195.746	33.2623	-29.2181	µm	Spot	Position	1	287
218.025	40.4117	-27.3952	µm	Spot	Position	1	288
207.577	45.3949	-28.1095	µm	Spot	Position	1	289
173.027	55.0144	-29.0946	µm	Spot	Position	1	290
221.328	61.0156	-29.6954	µm	Spot	Position	1	292
184.862	74.283	-29.2786	µm	Spot	Position	1	293
239.63	74.6359	-27.1614	µm	Spot	Position	1	294
208.341	16.5866	-25.8764	µm	Spot	Position	1	296
177.616	41.3156	-25.2678	µm	Spot	Position	1	297
192.842	60.3275	-23.1751	µm	Spot	Position	1	299
204.774	79.3562	-23.1544	µm	Spot	Position	1	300
172.103	82.6373	-23.4234	µm	Spot	Position	1	301
182.115	22.242	-20.7884	µm	Spot	Position	1	302
201.996	29.3323	-19.2889	µm	Spot	Position	1	303
176.513	33.9612	-19.7811	µm	Spot	Position	1	304
203.867	46.334	-20.1274	µm	Spot	Position	1	306
235.734	51.6048	-18.6395	µm	Spot	Position	1	307
243.561	61.269	-20.6571	µm	Spot	Position	1	309
174.954	62.7877	-21.0058	µm	Spot	Position	1	310
210.537	70.6857	-20.2095	µm	Spot	Position	1	312
180.509	77.9989	-19.2739	µm	Spot	Position	1	313
211.036	22.6849	-16.8867	µm	Spot	Position	1	316
185.506	28.7815	-15.9545	µm	Spot	Position	1	317
226.03	42.7638	-14.5842	µm	Spot	Position	1	318
195.962	62.7916	-16.0741	µm	Spot	Position	1	319
235.21	70.0715	-14.7909	µm	Spot	Position	1	320
186.671	71.0972	-15.1809	µm	Spot	Position	1	321
208.969	78.4546	-16.0511	µm	Spot	Position	1	323
190.793	81.4838	-17.9214	µm	Spot	Position	1	324
239.003	82.5045	-17.0546	µm	Spot	Position	1	325
213.258	13.157	-11.2943	µm	Spot	Position	1	326
179.988	19.0333	-10.9314	µm	Spot	Position	1	327
178.308	28.3119	-10.7863	µm	Spot	Position	1	329
189.717	31.8322	-10.6157	µm	Spot	Position	1	330
215.522	37.515	-12.9714	µm	Spot	Position	1	331
200.794	38.3403	-13.0651	µm	Spot	Position	1	332
181.098	46.4586	-10.7088	µm	Spot	Position	1	334
214.541	54.2821	-12.9507	µm	Spot	Position	1	335
184.248	60.8274	-12.7585	µm	Spot	Position	1	336
213.037	65.6671	-12.44	µm	Spot	Position	1	337
204.465	79.9079	-11.0444	µm	Spot	Position	1	339
205.566	25.1369	-7.98265	µm	Spot	Position	1	341
222.861	36.2297	-7.33263	µm	Spot	Position	1	343
244.166	78.1271	-6.75699	µm	Spot	Position	1	347
189.027	12.8706	-3.47529	µm	Spot	Position	1	348
182.496	26.1064	-4.49163	µm	Spot	Position	1	349
178.032	45.5806	-3.97268	µm	Spot	Position	1	350
200.463	66.4023	-3.2007	µm	Spot	Position	1	354
172.543	68.41	-3.43983	µm	Spot	Position	1	356
254.144	81.5714	-34.7078	µm	Spot	Position	1	400
254.665	75.4473	-15.6469	µm	Spot	Position	1	406
138.451	86.3482	-64	µm	Spot	Position	1	408
122.623	87.1408	-64	µm	Spot	Position	1	409
160.835	90.0962	-64	µm	Spot	Position	1	410
148.49	119.177	-64	µm	Spot	Position	1	411
158.332	131.654	-64	µm	Spot	Position	1	412
123.515	97.3402	-60.3722	µm	Spot	Position	1	413
142.068	98.5353	-61.4938	µm	Spot	Position	1	414
148.239	101.106	-61.3008	µm	Spot	Position	1	415
126.541	104.885	-58.7075	µm	Spot	Position	1	416
140.089	110.449	-61.6761	µm	Spot	Position	1	417
158.624	122.864	-60.5939	µm	Spot	Position	1	418
152.552	85.9488	-55.0777	µm	Spot	Position	1	423
111.67	95.6049	-56.9342	µm	Spot	Position	1	424
145.736	96.869	-55.4878	µm	Spot	Position	1	425
167.913	100.268	-56.3298	µm	Spot	Position	1	426
150.764	118.079	-54.8892	µm	Spot	Position	1	427
132.145	122.243	-56.3173	µm	Spot	Position	1	428
144.667	129.597	-55.2845	µm	Spot	Position	1	429
161.113	144.434	-55.9578	µm	Spot	Position	1	431
141.336	85.9331	-51.6677	µm	Spot	Position	1	432
116.034	86.2059	-52.0139	µm	Spot	Position	1	433
137.187	103.628	-51.5854	µm	Spot	Position	1	434
156.945	106.495	-52.1028	µm	Spot	Position	1	435
116.53	111.903	-52.1051	µm	Spot	Position	1	436
142.01	117.035	-51.9219	µm	Spot	Position	1	437
161.761	135.793	-51.856	µm	Spot	Position	1	438
142.536	96.8919	-47.4224	µm	Spot	Position	1	439
165.878	98.6711	-47.3049	µm	Spot	Position	1	440
117.933	99.4092	-46.34	µm	Spot	Position	1	441
121.786	110.397	-47.2801	µm	Spot	Position	1	442
146.24	114.21	-47.7866	µm	Spot	Position	1	443
123.74	123.821	-48.1066	µm	Spot	Position	1	444
134.022	127.292	-48.7772	µm	Spot	Position	1	445
105.483	87.7373	-43.5743	µm	Spot	Position	1	446
108.515	106.987	-43.4651	µm	Spot	Position	1	447
162.371	110.008	-43.3938	µm	Spot	Position	1	448
119.963	118.693	-42.8573	µm	Spot	Position	1	449
133.044	133.594	-43.0783	µm	Spot	Position	1	450
149.188	142.616	-44.9054	µm	Spot	Position	1	451
165.073	151.037	-43.1123	µm	Spot	Position	1	452
121.841	86.8731	-41.0666	µm	Spot	Position	1	454
166.509	89.074	-39.8255	µm	Spot	Position	1	455
147.634	99.4866	-39.4208	µm	Spot	Position	1	456
162.643	104.074	-38.5341	µm	Spot	Position	1	457
133.086	110.415	-38.6466	µm	Spot	Position	1	458
152.23	113.617	-40.6829	µm	Spot	Position	1	459
160.32	120.563	-41.3813	µm	Spot	Position	1	460
129.464	95.8357	-36.4776	µm	Spot	Position	1	461
121.952	104.887	-35.3467	µm	Spot	Position	1	462
107.646	111.885	-34.5658	µm	Spot	Position	1	463
139.86	120.269	-35.2653	µm	Spot	Position	1	464
154.198	133.523	-36.1848	µm	Spot	Position	1	465
127.221	88.8253	-31.4598	µm	Spot	Position	1	467
117.283	90.6068	-32.0766	µm	Spot	Position	1	468
109.14	96.1935	-30.803	µm	Spot	Position	1	469
149.124	96.5465	-33.6519	µm	Spot	Position	1	470
137.002	100.494	-32.5711	µm	Spot	Position	1	471
151.212	108.573	-32.9021	µm	Spot	Position	1	472
121.322	124.198	-31.9784	µm	Spot	Position	1	473
104.941	87.3698	-28.7513	µm	Spot	Position	1	474
167.952	93.8533	-27.0834	µm	Spot	Position	1	475
128.004	108.948	-27.8509	µm	Spot	Position	1	476
117.823	119.805	-26.2048	µm	Spot	Position	1	477
130.364	125.435	-27.6263	µm	Spot	Position	1	478
110.73	126.222	-28.6344	µm	Spot	Position	1	479
119.391	88.1427	-24.1396	µm	Spot	Position	1	480
143.812	100.344	-24.5398	µm	Spot	Position	1	481
158.457	116.578	-25.2277	µm	Spot	Position	1	482
124.33	119.474	-24.7718	µm	Spot	Position	1	483
131.208	136.1	-22.4074	µm	Spot	Position	1	485
137.902	145.069	-23.9386	µm	Spot	Position	1	486
162.387	159.745	-24.8281	µm	Spot	Position	1	487
102.468	91.1104	-20.3632	µm	Spot	Position	1	488
126.84	96.1732	-19.956	µm	Spot	Position	1	489
113.624	114.049	-19.0711	µm	Spot	Position	1	490
134.926	114.787	-19.4387	µm	Spot	Position	1	491
129.425	84.6423	-14.9793	µm	Spot	Position	1	492
101.857	87.8938	-16.5539	µm	Spot	Position	1	493
93.4318	98.4355	-17.2999	µm	Spot	Position	1	494
120.273	104.673	-17.4092	µm	Spot	Position	1	495
105.843	119.933	-15.4005	µm	Spot	Position	1	496
156.223	133.921	-15.8599	µm	Spot	Position	1	500
120.818	135.331	-15.9339	µm	Spot	Position	1	501
167.189	155.435	-14.9509	µm	Spot	Position	1	502
153.367	158.104	-15.2835	µm	Spot	Position	1	503
146.877	85.3891	-11.7513	µm	Spot	Position	1	504
117.665	92.4851	-11.3083	µm	Spot	Position	1	505
165.613	98.0967	-10.9452	µm	Spot	Position	1	506
131.803	101.924	-12.7219	µm	Spot	Position	1	507
144.05	103.372	-11.4979	µm	Spot	Position	1	508
158.515	104.675	-13.3652	µm	Spot	Position	1	509
113.606	108.502	-12.4441	µm	Spot	Position	1	510
139.313	146.855	-12.4818	µm	Spot	Position	1	511
128.979	96.2591	-8.87582	µm	Spot	Position	1	512
152.368	98.9308	-6.73019	µm	Spot	Position	1	513
108.327	113.782	-9.17483	µm	Spot	Position	1	514
111.54	129.454	-8.03255	µm	Spot	Position	1	516
124.18	132.574	-8.11827	µm	Spot	Position	1	517
153.69	135.843	-7.52721	µm	Spot	Position	1	518
125.992	143.188	-8.53383	µm	Spot	Position	1	519
117.102	83.4217	-4.47292	µm	Spot	Position	1	520
124.396	91.0373	-3.3726	µm	Spot	Position	1	521
134.196	93.3053	-3.11578	µm	Spot	Position	1	522
98.5431	100.146	-4.80558	µm	Spot	Position	1	523
115.451	100.199	-4.3734	µm	Spot	Position	1	524
159.628	111.407	-2.98732	µm	Spot	Position	1	525
98.8064	112.329	-2.99525	µm	Spot	Position	1	526
109.684	125.903	-4.12651	µm	Spot	Position	1	527
130.792	144.5	-4.18381	µm	Spot	Position	1	528
164.333	153.239	-4.46919	µm	Spot	Position	1	529
183.502	85.088	-64	µm	Spot	Position	1	530
201.563	98.6149	-64	µm	Spot	Position	1	531
190.443	99.6536	-64	µm	Spot	Position	1	532
194.032	122.741	-64	µm	Spot	Position	1	533
190.339	87.2497	-61.2289	µm	Spot	Position	1	535
171.353	87.4744	-60.3404	µm	Spot	Position	1	536
217.264	93.2493	-60.7428	µm	Spot	Position	1	537
176.019	103.447	-60.1549	µm	Spot	Position	1	540
194.627	106.362	-59.0436	µm	Spot	Position	1	541
203.821	111.872	-59.4678	µm	Spot	Position	1	542
191.463	113.877	-60.3763	µm	Spot	Position	1	543
183.866	116.885	-60.9565	µm	Spot	Position	1	544
213.199	84.0566	-56.4717	µm	Spot	Position	1	547
202.063	86.8179	-56.9196	µm	Spot	Position	1	548
190.042	90.7816	-55.7894	µm	Spot	Position	1	549
235.808	113.997	-56.7143	µm	Spot	Position	1	550
168.991	116.66	-57.9103	µm	Spot	Position	1	551
179.847	132.548	-54.939	µm	Spot	Position	1	552
213.137	91.3719	-52.3686	µm	Spot	Position	1	558
198.09	122.993	-50.8554	µm	Spot	Position	1	560
184.675	143.23	-52.0165	µm	Spot	Position	1	561
182.568	92.0456	-48.9617	µm	Spot	Position	1	564
175.09	94.2644	-47.3936	µm	Spot	Position	1	565
222.318	94.3062	-47.8529	µm	Spot	Position	1	566
204.633	97.8594	-47.1341	µm	Spot	Position	1	567
197.834	118.325	-46.7681	µm	Spot	Position	1	569
176.019	128.638	-46.7568	µm	Spot	Position	1	570
189.378	133.471	-46.6496	µm	Spot	Position	1	571
184.74	86.593	-43.543	µm	Spot	Position	1	572
188.526	101.032	-45.6233	µm	Spot	Position	1	573
211.783	122.057	-45.0016	µm	Spot	Position	1	576
232.085	123.091	-43.9568	µm	Spot	Position	1	577
202.963	134.676	-44.3182	µm	Spot	Position	1	579
189.435	139.189	-42.4631	µm	Spot	Position	1	580
219.927	142.71	-43.2515	µm	Spot	Position	1	581
169.068	145.105	-42.8531	µm	Spot	Position	1	582
208.592	98.2366	-39.7975	µm	Spot	Position	1	583
181.941	102.822	-40.0828	µm	Spot	Position	1	584
215.075	115.208	-40.8263	µm	Spot	Position	1	586
229.092	145.144	-38.887	µm	Spot	Position	1	587
221.675	86.6089	-35.1585	µm	Spot	Position	1	588
221.827	98.0534	-35.1455	µm	Spot	Position	1	590
187.878	107.391	-36.2438	µm	Spot	Position	1	591
179.672	120.229	-35.1571	µm	Spot	Position	1	592
201.634	122.997	-34.3971	µm	Spot	Position	1	593
216.875	123.65	-35.7658	µm	Spot	Position	1	594
187.931	158.758	-35.2911	µm	Spot	Position	1	595
183.476	98.9876	-31.9698	µm	Spot	Position	1	597
215.206	109.555	-30.778	µm	Spot	Position	1	598
245.768	115.58	-31.1135	µm	Spot	Position	1	599
245.316	126.193	-32.1041	µm	Spot	Position	1	600
234.62	134.028	-31.9848	µm	Spot	Position	1	601
197.906	137.288	-31.1517	µm	Spot	Position	1	602
170.855	145.041	-33.2612	µm	Spot	Position	1	603
184.773	85.8922	-27.586	µm	Spot	Position	1	605
206.506	97.0112	-28.9203	µm	Spot	Position	1	607
172.276	101.376	-26.7246	µm	Spot	Position	1	608
236.287	109.105	-28.6247	µm	Spot	Position	1	610
226.75	138.933	-27.2376	µm	Spot	Position	1	613
179.651	142.46	-27.8992	µm	Spot	Position	1	614
215.323	143.142	-29.2041	µm	Spot	Position	1	615
171.92	152.212	-27.6686	µm	Spot	Position	1	616
247.512	84.6758	-24.1273	µm	Spot	Position	1	617
217.933	85.8139	-24.8152	µm	Spot	Position	1	618
198.365	115.138	-25.8505	µm	Spot	Position	1	621
230.395	127.585	-24.2348	µm	Spot	Position	1	623
201.398	142.269	-22.9716	µm	Spot	Position	1	624
177.643	148.354	-23.7073	µm	Spot	Position	1	625
217.413	152.117	-23.9755	µm	Spot	Position	1	626
179.713	164.784	-22.9135	µm	Spot	Position	1	627
208.88	90.7415	-19.8946	µm	Spot	Position	1	628
172.125	92.2914	-20.0236	µm	Spot	Position	1	629
169.428	114.873	-18.9168	µm	Spot	Position	1	630
226.317	118.799	-18.6775	µm	Spot	Position	1	631
246.327	137.685	-20.0752	µm	Spot	Position	1	634
190.385	147.297	-21.0178	µm	Spot	Position	1	635
218.524	147.309	-20.4395	µm	Spot	Position	1	636
210.419	152.37	-18.7198	µm	Spot	Position	1	637
238.323	152.801	-19.658	µm	Spot	Position	1	638
169.741	88.4748	-15.8755	µm	Spot	Position	1	639
185.455	96.4779	-14.8207	µm	Spot	Position	1	640
217.117	97.3034	-16.4169	µm	Spot	Position	1	641
234.162	101.389	-15.1584	µm	Spot	Position	1	642
198.525	108.952	-14.3938	µm	Spot	Position	1	644
177.052	146.679	-16.2267	µm	Spot	Position	1	646
178.085	158.648	-16.2505	µm	Spot	Position	1	647
216.505	162.474	-16.4314	µm	Spot	Position	1	648
170.201	166.493	-14.5885	µm	Spot	Position	1	649
229.782	84.4731	-11.6045	µm	Spot	Position	1	650
250.297	88.4383	-12.0312	µm	Spot	Position	1	652
193.585	90.2499	-11.87	µm	Spot	Position	1	653
201.223	102.564	-11.1104	µm	Spot	Position	1	654
185.533	104.219	-10.6095	µm	Spot	Position	1	655
224.84	121.564	-12.4155	µm	Spot	Position	1	656
231.814	133.809	-12.7	µm	Spot	Position	1	658
215.624	140.413	-11.5559	µm	Spot	Position	1	659
223.963	161.18	-11.5334	µm	Spot	Position	1	660
215.862	92.701	-8.25566	µm	Spot	Position	1	662
231.048	93.6555	-7.86553	µm	Spot	Position	1	663
245.746	111.015	-8.09038	µm	Spot	Position	1	665
242.515	134.69	-8.27424	µm	Spot	Position	1	667
225.206	145.174	-9.01781	µm	Spot	Position	1	668
179.463	145.902	-7.34318	µm	Spot	Position	1	669
235.418	146.468	-7.8956	µm	Spot	Position	1	670
184.124	159.943	-6.26714	µm	Spot	Position	1	672
201.982	162.49	-8.47372	µm	Spot	Position	1	673
193.576	97.9536	-3.06871	µm	Spot	Position	1	674
171.932	111.489	-4.72192	µm	Spot	Position	1	677
237.549	119.963	-3.99591	µm	Spot	Position	1	678
205.082	135.663	-3.92213	µm	Spot	Position	1	681
186.503	151.821	-2.59895	µm	Spot	Position	1	682
192.847	154.322	-5.60341	µm	Spot	Position	1	683
225.545	154.972	-4.75842	µm	Spot	Position	1	684
240.842	155.314	-4.54713	µm	Spot	Position	1	685
214.82	159.328	-2.87703	µm	Spot	Position	1	686
145.524	19.1684	1.02027	µm	Spot	Position	1	744
127.799	36.1497	-1.68964	µm	Spot	Position	1	745
111.721	48.7784	0.715973	µm	Spot	Position	1	746
125.297	54.4748	-0.871365	µm	Spot	Position	1	748
108.093	68.8328	-0.891605	µm	Spot	Position	1	749
140.765	71.3142	-0.213009	µm	Spot	Position	1	750
157.814	19.2602	2.73841	µm	Spot	Position	1	754
152.453	37.7159	3.85316	µm	Spot	Position	1	755
131.98	40.1483	3.49174	µm	Spot	Position	1	756
133.176	57.1716	2.74043	µm	Spot	Position	1	758
115.054	57.8236	5.53841	µm	Spot	Position	1	759
92.9952	62.3141	3.41611	µm	Spot	Position	1	760
145.815	4.26195	8.83189	µm	Spot	Position	1	763
130.036	4.59647	9.53072	µm	Spot	Position	1	764
143.29	22.4058	8.1953	µm	Spot	Position	1	766
126.552	31.8242	7.46136	µm	Spot	Position	1	767
144.517	33.0434	7.73144	µm	Spot	Position	1	768
139.686	54.1982	9.23777	µm	Spot	Position	1	769
101.805	58.1238	8.95915	µm	Spot	Position	1	770
110.815	67.8644	8.81924	µm	Spot	Position	1	771
112.11	81.9377	9.04556	µm	Spot	Position	1	772
124.456	81.9278	9.17673	µm	Spot	Position	1	773
137.431	82.4629	8.53475	µm	Spot	Position	1	774
138.321	8.21459	13.213	µm	Spot	Position	1	776
164.17	12.6753	12.2667	µm	Spot	Position	1	777
144.041	37.6187	12.882	µm	Spot	Position	1	780
152.08	37.4554	11.3791	µm	Spot	Position	1	781
114.138	60.2315	10.8756	µm	Spot	Position	1	782
163.83	76.737	13.21	µm	Spot	Position	1	784
108.49	25.0401	16.2905	µm	Spot	Position	1	787
166.903	33.3914	16.1271	µm	Spot	Position	1	789
115.552	36.8349	15.5016	µm	Spot	Position	1	790
85.6901	52.7336	16.3711	µm	Spot	Position	1	791
151.73	29.6569	21.3725	µm	Spot	Position	1	799
134.064	34.9395	20.7816	µm	Spot	Position	1	801
148.512	41.8453	19.4514	µm	Spot	Position	1	802
114.901	68.8802	19.4833	µm	Spot	Position	1	803
102.49	79.3334	19.9469	µm	Spot	Position	1	805
131.935	21.737	24.4292	µm	Spot	Position	1	808
161.264	22.7328	23.8725	µm	Spot	Position	1	809
154.198	33.9909	24.5656	µm	Spot	Position	1	810
141.883	36.3499	25.2004	µm	Spot	Position	1	811
156.498	43.6128	24.5423	µm	Spot	Position	1	812
122.43	45.4075	25.1785	µm	Spot	Position	1	813
120.243	63.6945	23.5143	µm	Spot	Position	1	816
105.088	67.2176	25.6253	µm	Spot	Position	1	818
139.571	71.3721	24.1717	µm	Spot	Position	1	819
133.138	80.5473	23.8553	µm	Spot	Position	1	821
122.578	81.474	24.5836	µm	Spot	Position	1	823
160.636	6.23083	28.4565	µm	Spot	Position	1	827
131.338	41.3149	28.7033	µm	Spot	Position	1	830
145.451	50.4662	27.396	µm	Spot	Position	1	831
152.353	60.5205	29.4913	µm	Spot	Position	1	833
112.171	79.3859	27.2563	µm	Spot	Position	1	836
94.338	82.3923	27.9958	µm	Spot	Position	1	837
158.561	9.80386	33.0044	µm	Spot	Position	1	839
93.455	45.0026	31.4682	µm	Spot	Position	1	840
127.032	53.9432	30.7578	µm	Spot	Position	1	841
114.777	59.2065	31.9072	µm	Spot	Position	1	842
101.926	70.9813	30.8542	µm	Spot	Position	1	844
162.428	31.9802	35.8407	µm	Spot	Position	1	848
168.061	38.8207	36.9003	µm	Spot	Position	1	849
134.979	40.4797	36.8179	µm	Spot	Position	1	850
121.662	42.7513	36.8704	µm	Spot	Position	1	851
108.285	45.0503	37.0199	µm	Spot	Position	1	852
131.33	45.0862	37.0942	µm	Spot	Position	1	853
143.074	51.5331	35.974	µm	Spot	Position	1	854
110.681	69.8964	37.5686	µm	Spot	Position	1	855
138.987	75.4249	36.1589	µm	Spot	Position	1	856
100.444	78.6518	37.6529	µm	Spot	Position	1	857
120.552	78.4809	36.0665	µm	Spot	Position	1	858
97.3732	53.7676	39.6967	µm	Spot	Position	1	867
123.081	69.0428	39.1504	µm	Spot	Position	1	869
114.346	81.7182	41.7819	µm	Spot	Position	1	872
143.813	41.4555	43.8536	µm	Spot	Position	1	875
113.161	52.4828	42.6489	µm	Spot	Position	1	877
133.36	60.9286	44.622	µm	Spot	Position	1	878
122.423	61.8993	44.9234	µm	Spot	Position	1	879
106.373	64.5102	44.1607	µm	Spot	Position	1	880
114.194	81.3388	47.7944	µm	Spot	Position	1	886
102.65	82.7004	47.2338	µm	Spot	Position	1	887
166.153	31.5911	52.311	µm	Spot	Position	1	889
134.7	40.0447	53.3837	µm	Spot	Position	1	890
96.2671	69.3177	51.087	µm	Spot	Position	1	895
138.439	80.9579	52.0261	µm	Spot	Position	1	897
144.471	48.1898	54.3197	µm	Spot	Position	1	910
219.473	34.1601	-0.375839	µm	Spot	Position	1	925
193.213	39.0821	-0.0195808	µm	Spot	Position	1	926
245.513	45.0826	-0.00455093	µm	Spot	Position	1	928
177.887	48.0811	0.402	µm	Spot	Position	1	929
189.641	82.6735	0.889473	µm	Spot	Position	1	932
203.447	11.7305	3.97685	µm	Spot	Position	1	933
209.213	54.6831	3.79698	µm	Spot	Position	1	939
234.054	55.6225	4.10894	µm	Spot	Position	1	940
199.258	83.0959	3.68988	µm	Spot	Position	1	944
187.828	8.66877	6.33363	µm	Spot	Position	1	945
168.937	20.4771	7.12949	µm	Spot	Position	1	946
208.236	40.2964	8.24626	µm	Spot	Position	1	948
181.378	60.5539	9.52266	µm	Spot	Position	1	949
248.448	68.1503	7.25007	µm	Spot	Position	1	950
199.653	19.6736	13.4966	µm	Spot	Position	1	952
209.296	21.4713	11.995	µm	Spot	Position	1	953
188.766	32.571	13.7799	µm	Spot	Position	1	954
204.883	33.6664	12.4218	µm	Spot	Position	1	956
186.423	37.2189	13.0739	µm	Spot	Position	1	957
201.368	56.0815	11.8743	µm	Spot	Position	1	961
241.354	60.8797	10.9838	µm	Spot	Position	1	962
184.81	21.7598	15.6259	µm	Spot	Position	1	971
224.931	39.8613	16.3709	µm	Spot	Position	1	972
190.658	17.1287	21.5703	µm	Spot	Position	1	978
187.895	32.0138	21.8554	µm	Spot	Position	1	979
181.563	28.4396	24.6802	µm	Spot	Position	1	981
245.932	41.181	24.7499	µm	Spot	Position	1	982
208.735	43.4106	23.6896	µm	Spot	Position	1	984
242.278	68.57	23.7684	µm	Spot	Position	1	990
170.463	77.5354	24.4236	µm	Spot	Position	1	991
222.264	60.1241	28.5301	µm	Spot	Position	1	1000
175.476	37.6479	35.2524	µm	Spot	Position	1	1013
187.729	40.2237	35.1236	µm	Spot	Position	1	1014
249.739	62.0089	35.5662	µm	Spot	Position	1	1017
230.19	41.7337	40.0498	µm	Spot	Position	1	1023
219.441	34.313	43.8827	µm	Spot	Position	1	1039
173.507	43.0344	44.9737	µm	Spot	Position	1	1040
170.315	46.6383	51.0586	µm	Spot	Position	1	1049
172.045	32.1826	55.3237	µm	Spot	Position	1	1058
212.112	74.3209	59.1932	µm	Spot	Position	1	1068
207.834	78.7568	61.1057	µm	Spot	Position	1	1069
254.573	76.0356	0.15564	µm	Spot	Position	1	1071
255.613	76.026	16.3958	µm	Spot	Position	1	1072
103.899	89.9556	1.0108	µm	Spot	Position	1	1076
129.865	90.3495	1.23746	µm	Spot	Position	1	1077
125.712	115.539	0.653008	µm	Spot	Position	1	1079
107.981	122.728	-0.371265	µm	Spot	Position	1	1080
146.41	124.862	-1.43307	µm	Spot	Position	1	1081
136.086	130.613	-0.0612183	µm	Spot	Position	1	1082
112.481	134.06	0.246353	µm	Spot	Position	1	1083
154.316	135.489	-0.8494	µm	Spot	Position	1	1084
145.83	157.675	1.52484	µm	Spot	Position	1	1085
168.002	86.7661	2.58366	µm	Spot	Position	1	1086
91.3687	87.4469	4.48462	µm	Spot	Position	1	1087
154.637	99.1576	3.7483	µm	Spot	Position	1	1088
120.644	101.047	5.31392	µm	Spot	Position	1	1089
138.008	103.227	3.43533	µm	Spot	Position	1	1090
112.972	107.365	4.21326	µm	Spot	Position	1	1091
136.988	116.854	3.3014	µm	Spot	Position	1	1093
102.605	119.898	4.13744	µm	Spot	Position	1	1094
117.042	120.039	5.13252	µm	Spot	Position	1	1095
138.458	136.832	4.9796	µm	Spot	Position	1	1096
167.599	138.16	2.87152	µm	Spot	Position	1	1097
93.2784	84.8857	8.721	µm	Spot	Position	1	1098
138.063	109.272	7.29531	µm	Spot	Position	1	1099
103.392	115.069	6.82824	µm	Spot	Position	1	1100
124.805	141.778	7.46285	µm	Spot	Position	1	1101
154.313	144.361	7.42399	µm	Spot	Position	1	1102
153.796	156.604	6.67686	µm	Spot	Position	1	1103
168.422	156.792	8.12493	µm	Spot	Position	1	1104
161.599	91.5194	12.6156	µm	Spot	Position	1	1105
114.666	96.797	10.8052	µm	Spot	Position	1	1106
143.818	97.9075	11.2699	µm	Spot	Position	1	1107
104.574	102.663	11.1563	µm	Spot	Position	1	1108
117.45	102.946	11.4833	µm	Spot	Position	1	1109
93.0573	103.776	12.0034	µm	Spot	Position	1	1110
134.5	107.96	13.088	µm	Spot	Position	1	1111
99.2696	112.514	12.2625	µm	Spot	Position	1	1112
113.918	122.441	11.0403	µm	Spot	Position	1	1113
165.954	132.454	12.0271	µm	Spot	Position	1	1114
130.693	143.83	11.483	µm	Spot	Position	1	1115
160.844	148.887	13.5146	µm	Spot	Position	1	1116
144.932	153.46	12.9625	µm	Spot	Position	1	1117
156.22	162.138	11.7554	µm	Spot	Position	1	1118
118.16	89.2851	16.5887	µm	Spot	Position	1	1119
113.292	115.969	17.4174	µm	Spot	Position	1	1121
125.765	121.429	15.6818	µm	Spot	Position	1	1122
155.231	135.175	14.9471	µm	Spot	Position	1	1124
140.129	141.145	15.4695	µm	Spot	Position	1	1125
122.137	98.6463	20.5453	µm	Spot	Position	1	1126
97.5383	103.89	19.6107	µm	Spot	Position	1	1127
125.914	112.742	21.6597	µm	Spot	Position	1	1128
105.685	123.544	20.3273	µm	Spot	Position	1	1130
134.257	147.134	20.5296	µm	Spot	Position	1	1131
163.416	156.298	18.9388	µm	Spot	Position	1	1132
101.434	92.4269	22.9043	µm	Spot	Position	1	1133
146.091	96.4813	23.7996	µm	Spot	Position	1	1134
100.286	110.921	24.0254	µm	Spot	Position	1	1136
121.26	122.259	25.2635	µm	Spot	Position	1	1137
134.032	131.912	23.1551	µm	Spot	Position	1	1138
141.025	131.778	23.9462	µm	Spot	Position	1	1139
149.61	139.801	25.0461	µm	Spot	Position	1	1140
136.505	141.348	22.8435	µm	Spot	Position	1	1141
140.435	147.425	23.5611	µm	Spot	Position	1	1142
164.254	150.365	24.2045	µm	Spot	Position	1	1143
150.203	156.115	24.2235	µm	Spot	Position	1	1144
107.638	86.8973	29.0084	µm	Spot	Position	1	1145
160.604	93.3316	27.0823	µm	Spot	Position	1	1146
119.647	96.0896	26.6461	µm	Spot	Position	1	1147
145.48	103.556	27.8641	µm	Spot	Position	1	1149
124.843	122.286	28.7454	µm	Spot	Position	1	1150
111.826	123.476	27.8893	µm	Spot	Position	1	1151
93.2789	94.8065	30.8868	µm	Spot	Position	1	1152
168.537	125.526	33.1426	µm	Spot	Position	1	1154
138.272	126.06	31.8598	µm	Spot	Position	1	1155
154.284	141.321	31.9548	µm	Spot	Position	1	1156
130.504	141.469	31.2758	µm	Spot	Position	1	1157
148.847	147.435	32.0717	µm	Spot	Position	1	1158
158.063	155.48	31.5694	µm	Spot	Position	1	1159
144.926	123.906	37.0473	µm	Spot	Position	1	1161
120.57	127.004	35.1066	µm	Spot	Position	1	1162
161.955	130.116	36.3645	µm	Spot	Position	1	1163
144.964	137.39	35.184	µm	Spot	Position	1	1164
166.412	155.377	35.9148	µm	Spot	Position	1	1165
103.209	85.8353	40.4757	µm	Spot	Position	1	1166
127.507	98.7172	39.2838	µm	Spot	Position	1	1169
110.525	110.129	40.6351	µm	Spot	Position	1	1171
159.306	116.273	40.4931	µm	Spot	Position	1	1172
114.422	119.262	39.1231	µm	Spot	Position	1	1173
129.737	129.92	40.4592	µm	Spot	Position	1	1174
139.495	141.887	38.9802	µm	Spot	Position	1	1175
116.881	92.5891	44.8123	µm	Spot	Position	1	1176
109.594	94.8021	42.7211	µm	Spot	Position	1	1177
107.992	104.493	43.2232	µm	Spot	Position	1	1178
115.813	115.267	44.5242	µm	Spot	Position	1	1179
150.031	115.047	43.5509	µm	Spot	Position	1	1180
126.905	123.845	43.5847	µm	Spot	Position	1	1181
145.914	126.607	44.3271	µm	Spot	Position	1	1182
134.372	135.31	45.0515	µm	Spot	Position	1	1183
150.994	143.292	44.573	µm	Spot	Position	1	1184
160.079	145.223	44.3126	µm	Spot	Position	1	1185
119.605	95.3091	49.1798	µm	Spot	Position	1	1186
135.588	115.037	48.6802	µm	Spot	Position	1	1187
137.617	96.8595	53.2419	µm	Spot	Position	1	1188
152.715	97.5433	53.4677	µm	Spot	Position	1	1189
127.551	100.068	52.4269	µm	Spot	Position	1	1190
162.772	113.872	53.2292	µm	Spot	Position	1	1191
149.115	135.672	52.2988	µm	Spot	Position	1	1192
159.936	138.58	51.9802	µm	Spot	Position	1	1193
161.214	100.695	55.8066	µm	Spot	Position	1	1194
154.93	107.468	56.9422	µm	Spot	Position	1	1195
142.416	124.993	56.0665	µm	Spot	Position	1	1196
157.813	130.964	55.0577	µm	Spot	Position	1	1197
144.715	89.8547	59.5041	µm	Spot	Position	1	1198
152.949	95.2834	60.1943	µm	Spot	Position	1	1199
148.075	105.292	59.3511	µm	Spot	Position	1	1200
145.376	121.692	60.0543	µm	Spot	Position	1	1201
250.329	84.6599	0.00637054	µm	Spot	Position	1	1202
232.878	88.2227	0.423111	µm	Spot	Position	1	1203
223.709	100.926	1.39549	µm	Spot	Position	1	1204
201.332	134.575	0.261368	µm	Spot	Position	1	1207
228.528	141.097	-0.226089	µm	Spot	Position	1	1208
196.589	145.595	-1.29362	µm	Spot	Position	1	1209
244.533	152.355	1.41921	µm	Spot	Position	1	1210
237.137	152.63	-0.123268	µm	Spot	Position	1	1211
206.106	156.127	-0.566105	µm	Spot	Position	1	1212
227.672	165.966	0.475586	µm	Spot	Position	1	1213
189.829	101.106	4.31924	µm	Spot	Position	1	1215
230.322	135.224	2.95676	µm	Spot	Position	1	1220
242.453	136.474	3.49744	µm	Spot	Position	1	1221
220.112	137.607	2.9247	µm	Spot	Position	1	1222
189.215	139.197	3.78912	µm	Spot	Position	1	1223
208.288	142.791	2.28669	µm	Spot	Position	1	1224
214.67	147.206	3.73675	µm	Spot	Position	1	1225
174.518	152.455	4.24393	µm	Spot	Position	1	1226
222.644	159.123	2.91247	µm	Spot	Position	1	1227
174.794	87.7548	7.91059	µm	Spot	Position	1	1228
246.4	131.801	8.06394	µm	Spot	Position	1	1233
185.02	146.655	8.88532	µm	Spot	Position	1	1234
190.576	149.055	6.56293	µm	Spot	Position	1	1235
190.433	162.696	6.54137	µm	Spot	Position	1	1236
222.87	99.7869	10.1113	µm	Spot	Position	1	1241
188.567	105.249	11.5814	µm	Spot	Position	1	1243
241.515	137.563	12.211	µm	Spot	Position	1	1247
222.175	138.91	11.84	µm	Spot	Position	1	1248
218.936	147.835	13.419	µm	Spot	Position	1	1249
247.916	151.561	12.7433	µm	Spot	Position	1	1250
185.649	135.873	14.7466	µm	Spot	Position	1	1253
209.01	149.066	14.9663	µm	Spot	Position	1	1254
178.424	154.216	15.2451	µm	Spot	Position	1	1255
232.81	158.774	14.3704	µm	Spot	Position	1	1256
209.756	166.493	15.3656	µm	Spot	Position	1	1257
236.709	134.86	19.4363	µm	Spot	Position	1	1265
251.517	144.307	21.1833	µm	Spot	Position	1	1266
184.543	150.083	20.7953	µm	Spot	Position	1	1267
200.6	150.478	19.8304	µm	Spot	Position	1	1268
226.751	90.1337	25.1591	µm	Spot	Position	1	1271
225.225	128.449	24.232	µm	Spot	Position	1	1276
193.049	131.525	24.5245	µm	Spot	Position	1	1277
233.4	133.39	24.2984	µm	Spot	Position	1	1278
203.998	138.969	24.2033	µm	Spot	Position	1	1279
214.013	139.156	22.6895	µm	Spot	Position	1	1280
220.169	147.032	24.0431	µm	Spot	Position	1	1281
240.998	148.521	25.2099	µm	Spot	Position	1	1282
171.483	152.795	23.8452	µm	Spot	Position	1	1283
213.437	156.993	24.4407	µm	Spot	Position	1	1284
181.702	159.531	23.8628	µm	Spot	Position	1	1285
248.412	90.121	27.542	µm	Spot	Position	1	1288
250.724	105.166	28.9333	µm	Spot	Position	1	1293
250.904	129.096	28.8392	µm	Spot	Position	1	1297
183.257	141.66	28.1291	µm	Spot	Position	1	1298
192.888	142.723	28.0479	µm	Spot	Position	1	1299
196.578	162.388	29.3353	µm	Spot	Position	1	1300
188.451	166.493	28.2536	µm	Spot	Position	1	1301
245.07	115.391	32.7916	µm	Spot	Position	1	1302
212.851	129.1	31.7019	µm	Spot	Position	1	1303
170.708	140.26	32.5861	µm	Spot	Position	1	1304
210.789	144.774	32.8656	µm	Spot	Position	1	1305
177.098	148.2	31.7862	µm	Spot	Position	1	1306
198.706	149.489	32.4492	µm	Spot	Position	1	1307
222.886	160.348	31.961	µm	Spot	Position	1	1308
237.715	112.136	37.4049	µm	Spot	Position	1	1313
214.419	114.047	35.7258	µm	Spot	Position	1	1315
228.164	121.823	36.1792	µm	Spot	Position	1	1316
229.542	133.705	35.781	µm	Spot	Position	1	1317
243.769	134.862	37.1976	µm	Spot	Position	1	1318
189.87	143.3	35.6665	µm	Spot	Position	1	1319
176.319	130.238	38.7052	µm	Spot	Position	1	1321
186.72	134.428	38.6854	µm	Spot	Position	1	1322
201.524	136.124	40.4193	µm	Spot	Position	1	1323
170.926	143.656	40.512	µm	Spot	Position	1	1324
224.265	146.958	40.7837	µm	Spot	Position	1	1325
205.517	153.423	40.21	µm	Spot	Position	1	1326
186.195	159.94	39.4158	µm	Spot	Position	1	1327
219.405	116.362	44.3685	µm	Spot	Position	1	1328
197.907	120.262	45.5471	µm	Spot	Position	1	1329
210.635	126.966	43.8102	µm	Spot	Position	1	1331
224.438	127.617	44.6189	µm	Spot	Position	1	1332
238.416	128.802	48.5863	µm	Spot	Position	1	1334
181.02	135.647	48.4517	µm	Spot	Position	1	1335
219.804	141.091	47.7469	µm	Spot	Position	1	1336
173.376	148.078	47.7838	µm	Spot	Position	1	1337
196.874	148.108	47.6779	µm	Spot	Position	1	1338
206.43	93.0328	53.4046	µm	Spot	Position	1	1339
246.063	97.2853	51.0338	µm	Spot	Position	1	1340
176.92	101.009	52.4011	µm	Spot	Position	1	1341
187.99	102.181	51.2087	µm	Spot	Position	1	1342
240.219	107.86	52.6357	µm	Spot	Position	1	1343
244.795	119.806	52.0502	µm	Spot	Position	1	1345
170.125	121.242	50.4754	µm	Spot	Position	1	1346
240.853	88.6148	56.9041	µm	Spot	Position	1	1347
193.667	93.2506	56.4195	µm	Spot	Position	1	1348
221.81	100.835	56.4976	µm	Spot	Position	1	1349
187.491	123.646	55.7611	µm	Spot	Position	1	1350
204.564	131.387	55.6072	µm	Spot	Position	1	1351
171.989	142.902	55.2157	µm	Spot	Position	1	1352
204.828	90.5791	60.608	µm	Spot	Position	1	1354
205.405	102.649	59.1014	µm	Spot	Position	1	1355
205.513	115.32	59.4899	µm	Spot	Position	1	1356
195.883	116.138	59.1978	µm	Spot	Position	1	1357
179.536	121.721	61.597	µm	Spot	Position	1	1358
193.88	136.501	59.0372	µm	Spot	Position	1	1360
252.327	132.683	0.15918	µm	Spot	Position	1	1362
257.959	92.4065	4.62981	µm	Spot	Position	1	1363
267.512	95.647	19.2818	µm	Spot	Position	1	1366
259.113	135.551	19.9517	µm	Spot	Position	1	1369
256.751	98.8303	24.1354	µm	Spot	Position	1	1370
263.279	95.9101	31.2034	µm	Spot	Position	1	1371
252.672	115.782	41.0325	µm	Spot	Position	1	1373
253.794	98.3844	44.5771	µm	Spot	Position	1	1375
151.275	100.71	64	µm	Spot	Position	1	1379
188.181	84.6369	64	µm	Spot	Position	1	1380
170.503	89.5965	64	µm	Spot	Position	1	1381
225.604	89.5086	64	µm	Spot	Position	1	1382
