# Supplementary material for: Glucokinase activity controls peripherally located subpopulations of β-cells that lead islet Ca2+ oscillations
Source: eLife. 2025 Feb 12;13:RP103068. doi: 10.7554/eLife.103068 (PMC11820133; doi:10.7554/eLife.103068)
Supplement: Source data 4. [file elife-103068-data4.zip › EJ155 10GGKa F01-1_Statistics/EJ155 10GGKa F01-1_Plot.csv]

Intensity Mean Ch=2 Img=1
====================
Time [s]	Intensity Mean::1000000000::0	Intensity Mean::1000000001::0	Intensity Mean::1000000002::0	Intensity Mean::1000000003::0	Intensity Mean::1000000004::0	Intensity Mean::1000000005::0	Intensity Mean::1000000006::0	Intensity Mean::1000000007::0	Intensity Mean::1000000008::0	Intensity Mean::1000000009::0	Intensity Mean::1000000010::0	Intensity Mean::1000000011::0	Intensity Mean::1000000012::0	Intensity Mean::1000000013::0	Intensity Mean::1000000014::0	Intensity Mean::1000000015::0	Intensity Mean::1000000016::0	Intensity Mean::1000000017::0	Intensity Mean::1000000018::0	Intensity Mean::1000000019::0	Intensity Mean::1000000020::0	Intensity Mean::1000000021::0	Intensity Mean::1000000022::0	Intensity Mean::1000000023::0	Intensity Mean::1000000024::0	Intensity Mean::1000000025::0	Intensity Mean::1000000026::0	Intensity Mean::1000000027::0	Intensity Mean::1000000028::0	Intensity Mean::1000000029::0	Intensity Mean::1000000030::0	Intensity Mean::1000000031::0	Intensity Mean::1000000032::0	Intensity Mean::1000000033::0	Intensity Mean::1000000034::0	Intensity Mean::1000000035::0	Intensity Mean::1000000036::0	Intensity Mean::1000000037::0	Intensity Mean::1000000038::0	Intensity Mean::1000000039::0	Intensity Mean::1000000040::0	Intensity Mean::1000000041::0	Intensity Mean::1000000042::0	Intensity Mean::1000000043::0	Intensity Mean::1000000044::0	Intensity Mean::1000000045::0	Intensity Mean::1000000046::0	Intensity Mean::1000000047::0	Intensity Mean::1000000048::0
0.000000	1920.37	1914.48	2056.07	1905.03	1959.64	2044.96	2103.91	1975	2062.91	2119.25	1999.43	2066	2010.26	2096.02	2067.78	1812.73	1916.1	1882.63	1984.44	2008.07	1945.61	2062.95	2066.02	1753.04	1910.12	1972.08	2078.21	2076.66	2006.59	2093.38	2094.92	1809.74	1863.48	2012.27	1965.75	2055.31	2100.54	2045.85	1740.72	1920.49	1918.15	2026.74	1907.83	1926.75	2056.76	2086.25	2117.86	1852.61	2052.41
0.495000	1971.83	1982.33	2054.3	1891.13	1972.77	2037.84	2115.09	1977	2073.11	2111.8	2036.66	2086.68	2010.76	2111.54	2078.23	1805.31	1913.81	1876.26	1978.39	2008.11	1941.65	2065.06	2058.21	1751.12	1906.35	1966.07	2072.89	2072.63	2001.22	2089.76	2096.09	1812.17	1858.57	2008.95	1958.58	2049.9	2095.42	2034.79	1735.98	1914.62	1911.19	2011.74	1908.46	1923	2051.97	2074.02	2101.48	1847.57	2043.61
0.990000	1972.99	1981.62	2046.72	1890.02	1972.08	2037.63	2111.11	1975.16	2069.75	2111.4	2036.46	2085.96	2001.26	2101.44	2070.31	1804.79	1914.07	1876.46	1978.43	2000.31	1936.77	2063.33	2049.52	1750.52	1906.36	1967.07	2068.06	2070.72	1997.31	2085.99	2091.42	1804.11	1860.82	2005.54	1956.49	2046.28	2090.63	2034.81	1734.03	1912.79	1907.86	2015.79	1903.28	1922.28	2049.58	2067.79	2096.51	1842.49	2040.62
1.486000	1965.41	1983.3	2037.7	1884.88	1969.3	2030.53	2108.65	1974.66	2063.39	2105.88	2032.96	2075.87	2000.92	2106.26	2067.36	1802.57	1911.57	1872.65	1971.4	1997.32	1930.13	2060.21	2044.77	1750.54	1906.9	1963.49	2068.51	2070.19	1991.83	2081.86	2084.73	1806.66	1860.26	1998.81	1955.41	2043.98	2086.16	2031.62	1734.73	1909.52	1907.61	2005.11	1900.86	1920.03	2046.95	2067.39	2091.88	1842.44	2035.04
1.981000	1967.05	1974.38	2035.04	1886.02	1967.26	2030.86	2107.83	1964.66	2056.73	2096.86	2022.03	2074.87	2000.42	2096.2	2066.35	1801.01	1907.62	1873.15	1973.45	1993.95	1932.21	2059.65	2044.24	1747.65	1902.63	1959.49	2061.94	2068.05	1993.17	2082.24	2081.52	1806.37	1854.56	2000.36	1952.44	2038.71	2085.02	2023.03	1733.45	1902.97	1903.12	2008.21	1897.59	1916.33	2042.1	2067.3	2088.59	1842.59	2036.57
2.476000	1962.78	1968.92	2030.42	1879.49	1965	2028.88	2102.3	1963.07	2056.53	2094.93	2024.27	2065.35	1992.62	2093.89	2058.07	1798.31	1908.92	1866.74	1966.25	1987.85	1924.59	2049.99	2034.14	1743.42	1900.43	1956.63	2060.44	2060.97	1984.74	2075.18	2071.47	1803.68	1850.64	1995.3	1943.5	2037.11	2082.87	2025.18	1729.97	1902.46	1900.75	2004.29	1897.66	1914.69	2037.94	2064.48	2080.18	1838.91	2025.37
2.971000	1949.87	1970.27	2031.16	1877.18	1959.8	2023.59	2095.31	1960.95	2044.09	2085.7	2016.96	2063.82	1991.56	2088.08	2050.66	1794.31	1894.99	1861.48	1957.88	1985.97	1922.55	2042.86	2025.77	1745	1891.55	1949.92	2050.74	2051.88	1979.17	2067.14	2073.28	1797.13	1845.48	1990.77	1940.74	2030.36	2077.65	2019	1729.07	1893.72	1896.88	1997.78	1891.83	1909.92	2028.36	2054.05	2076.81	1834.05	2022.1
3.467000	1948.9	1962.98	2022.47	1873.17	1950.37	2014.38	2087.78	1955.23	2042.72	2083.3	2013.96	2058.64	1985.25	2082.8	2052.42	1793.51	1892.1	1858.92	1959.92	1983	1918.4	2039.26	2031.22	1742.08	1889.3	1947.82	2041.93	2046.25	1974.77	2061.96	2062.91	1796.93	1843.45	1985.19	1935	2022.2	2068.89	2011.42	1730.16	1894.14	1892.27	1995.23	1888.36	1905.28	2027.12	2049.1	2066.78	1830.25	2014.76
3.962000	1945.33	1955.49	2016.55	1868.36	1947.69	2009.38	2083.17	1944.07	2037.34	2078.55	2010.66	2055.04	1979.39	2081.48	2040.37	1791.18	1889.1	1857.05	1953.95	1974.62	1915.95	2031.54	2025.38	1741.22	1883.75	1939.14	2039.67	2041.39	1973.09	2055.65	2058.52	1791.52	1840.11	1979.73	1932.01	2022.9	2059.85	2007.37	1727.5	1888.85	1883.28	1986.71	1881.26	1898.72	2020.97	2039.55	2066.22	1826.96	2011.52
4.457000	1939.24	1953.57	2012.58	1865.83	1942.85	2002.21	2074.8	1948.67	2028.4	2073.35	2003.52	2048.99	1974.27	2067.94	2038.85	1787.27	1887.48	1850.61	1949.26	1969.13	1912.39	2028.39	2015.34	1740.52	1879.01	1938.37	2038.05	2038.31	1970.72	2050.53	2050.77	1791.28	1839.72	1972.14	1926.24	2011.88	2057.02	1998.34	1722.9	1884.55	1885.38	1982.33	1880.19	1899.73	2017.15	2033.74	2057.89	1824.29	2006.75
4.952000	1934.89	1954.6	2012.17	1863.54	1941.19	2003.15	2079.14	1945.67	2023.92	2073.91	1999.09	2044.2	1972.86	2072.64	2035.9	1787.34	1886.1	1852.84	1946.1	1965.63	1911.43	2024.9	2014.84	1736.74	1881.56	1934.16	2031.28	2035.61	1965.29	2043.23	2048.04	1786	1832.36	1968.84	1929.62	2011.85	2055.38	1998.5	1726.04	1885.62	1881.36	1982.09	1879.69	1895	2013.75	2034.67	2052	1825.31	2004.78
5.447000	1933.43	1950.58	2011.48	1862.33	1938.32	2000.83	2070.06	1946.31	2028.07	2067.83	1999.91	2041.93	1970.1	2063.75	2035.44	1785.57	1878.09	1850.92	1946.08	1967.09	1909.7	2023.81	2014.5	1737.85	1879.14	1931.77	2035.85	2034.95	1960.58	2046.72	2048.02	1785.51	1833.91	1972.22	1925	2009.35	2052.73	1999.64	1724.97	1882.68	1877.72	1974.79	1882.95	1893.86	2015.22	2031.61	2052.49	1822.54	2005.67
5.943000	1931.33	1947.13	2006.68	1861.84	1934.68	1995.2	2066.99	1942.97	2021.3	2066.14	1998.58	2037.16	1973.65	2061.35	2033.74	1782.75	1876.9	1845.19	1942.55	1965.59	1908.03	2021.62	2010.74	1736.35	1879.21	1930.16	2029.87	2034.22	1965.58	2046.99	2043.93	1792.02	1832.08	1969.63	1923.49	2011.11	2044.58	1995.02	1723.81	1885.04	1876.95	1979	1878.61	1896.04	2017.6	2029.71	2045.56	1818.68	2000.84
6.438000	1933.52	1945.49	2001.57	1858.87	1936.46	1993.37	2072.79	1939.57	2020	2060.72	1989.41	2035.34	1964	2059.08	2029.95	1780	1881.35	1848.12	1941.82	1960.58	1903.68	2018.3	2008.45	1737.93	1875.03	1925.56	2031.03	2033.23	1959.86	2043.15	2042.25	1790.55	1833.73	1962.96	1920.15	2007.4	2041.94	1991.09	1721.57	1878.35	1873.13	1973.55	1871.43	1890.11	2011.34	2025.66	2043.43	1819.5	1997.79
6.933000	1929.36	1944.09	2004.94	1858.75	1931.94	1994.14	2066.02	1936.91	2019.55	2053.99	1983.88	2035.17	1963.6	2056.74	2028.62	1781.78	1879.48	1844.58	1938.79	1956	1901.85	2017.3	2001.64	1735.81	1872.83	1925.53	2029.49	2034.7	1956.29	2038.15	2033.19	1783.07	1834.02	1963.21	1920.7	1998.7	2044.2	1985.12	1719.26	1876.24	1875.34	1973.55	1876.63	1892.89	2007.77	2025.12	2039.34	1816.82	1993.56
7.428000	1928.07	1939.43	1999.7	1851.99	1928.94	1984.73	2063.4	1931.38	2017.85	2053.59	1987.15	2027.92	1961.24	2055.54	2025.79	1780.65	1874.33	1843.14	1935.51	1956.78	1899.13	2012.56	1999.31	1734.26	1869.87	1924.79	2028.04	2022.34	1951.24	2032.98	2034	1785.72	1827.54	1959.99	1918.9	1999.41	2035.23	1978.31	1720.69	1876.02	1868.88	1966.53	1873.1	1886.22	2004.55	2022.45	2041.61	1815.03	1995.29
7.923000	1924.56	1933.31	1994.33	1853.91	1926.57	1984.49	2056.04	1924.94	2010.19	2046.2	1980.76	2023.96	1954.6	2048.12	2009.71	1776.65	1871.48	1838.5	1931.52	1951.59	1897.89	2004.36	1992.67	1733.25	1864.31	1918.84	2018.26	2019.78	1949.37	2034.73	2030.72	1785.13	1828.27	1957.23	1910.21	1997.08	2032.54	1977.29	1720.88	1875.62	1866.07	1964.35	1869.25	1884.26	1999.98	2016.77	2035.38	1812.16	1990.03
8.419000	1920.26	1934.26	1993.37	1855.62	1923.49	1982.33	2050.73	1926.97	2009.13	2048.07	1976.24	2022.02	1952.54	2046.13	2016.18	1778.11	1873.75	1837.46	1934.78	1952.32	1893.67	2010.32	1992.36	1735.61	1866.53	1921.31	2019.89	2018.04	1945.31	2029.99	2027.35	1783.77	1826.41	1954.68	1912.48	1991.08	2035.95	1974.77	1718.56	1872.54	1871.23	1964.98	1866.62	1883.64	1998.9	2013.79	2032.83	1810.69	1985.03
8.914000	1917.99	1930.47	1989.76	1850.53	1918.95	1977.78	2049.02	1926.69	2003.77	2040.1	1974.02	2016.8	1950.7	2042.67	2006.83	1776.39	1874.03	1837.14	1928.51	1943.37	1895.47	2001.72	1984.3	1731.54	1863.6	1917.84	2014.67	2011.54	1941.44	2022.79	2024.66	1781.92	1824.8	1951.61	1909.83	1987.46	2029.76	1973	1717.66	1872.86	1863.98	1964.13	1865.23	1881.8	1998.62	2012.29	2026.02	1811.39	1985.22
9.409000	1915.48	1931.42	1984.17	1851.14	1918.12	1979.07	2054.53	1923.73	2004.64	2041.16	1973.44	2015.93	1951.92	2043.59	2008.96	1775.04	1872.35	1834.3	1927.87	1946.08	1890.3	1996.03	1982.58	1730.78	1861.06	1916.74	2010.45	2010.11	1937.47	2016.17	2018.89	1782.93	1828.23	1950.47	1905.82	1983.76	2026.91	1968.74	1718.94	1869.5	1859.36	1958.44	1866.69	1880.9	1993.51	2007.7	2022.69	1809.53	1978.77
9.904000	1914.09	1927.51	1982.23	1850.92	1916.42	1974.55	2050.48	1922.55	1999.8	2033.34	1966.2	2015.75	1944.69	2033.42	2006.06	1771.77	1866.11	1832.39	1922.72	1942.67	1890.82	1993.59	1983.38	1730.31	1857.42	1913.5	2006.78	2004.93	1936.7	2014.25	2017.7	1778.57	1823.67	1946.15	1904.32	1981.34	2017.16	1963.73	1717.43	1866.07	1860.21	1953.42	1862.47	1878.66	1994.75	2003.24	2022.1	1803.95	1977.62
10.399000	1911.08	1919.6	1979.51	1848.19	1913.24	1973	2044.07	1921.74	1996.52	2029.17	1966.71	2007.39	1949.7	2032.4	2003.53	1774.83	1868.57	1836.11	1921.14	1947.1	1883.52	1989.05	1974.71	1730.01	1856.61	1909.9	2005.36	2010.22	1932.02	2011.62	2016	1778.63	1823.77	1947.56	1903.39	1978.22	2013.53	1960.32	1714.99	1866.64	1852.58	1952.99	1859.66	1875.01	1986.71	2001.69	2017.15	1805.5	1974.1
10.895000	1907.33	1924.56	1978.1	1846.28	1912.68	1971.07	2042.73	1915.93	1997.15	2024.49	1961	2007.7	1943.94	2028.81	1997.87	1769.69	1867.54	1830.96	1922.03	1938.74	1884.37	1988.38	1979.11	1729.74	1853.44	1906.56	2002.19	2002.72	1929.7	2013.51	2010.22	1773.06	1823.33	1941.6	1901.64	1970.55	2013.38	1958.34	1713.87	1863.32	1855.45	1952.48	1858.49	1872.29	1984.77	1996.1	2014.69	1805.41	1972.4
11.390000	1905.29	1917.7	1975.22	1845.12	1907.97	1968.47	2036.84	1910.67	1993.55	2023.08	1960.9	2003.32	1940.38	2023.6	1995.78	1768.76	1864.92	1828.19	1918.93	1934.64	1882.72	1984.27	1973.8	1728.32	1853.12	1906.67	1999.97	2001.33	1930.14	2011.49	2010.23	1777.14	1820.42	1939.9	1899.43	1973.03	2011.2	1958.28	1714.72	1863.95	1855.65	1950.04	1857.89	1870.7	1983.87	1997.85	2010.71	1799.3	1970.39
11.885000	1898.47	1917.34	1974.9	1841.26	1910.78	1962.07	2036.01	1910.86	1987.38	2025.42	1958.96	1997.65	1937.34	2029.79	1996.71	1768.35	1863.18	1829.3	1917.48	1931.88	1881.32	1981.79	1972.39	1726.93	1852.47	1906.64	1998.26	1997.78	1928.97	2003.63	2002.16	1773.84	1816.92	1941.26	1893.86	1969.85	2010.08	1955.58	1711.47	1859.01	1849.5	1948.49	1854.43	1870.11	1977.7	1994.4	2009.83	1796.79	1970.59
12.380000	1904.88	1911.88	1972.24	1842.01	1906.11	1965.79	2033.14	1912.24	1986.25	2019.74	1957.91	1997.94	1939.76	2022.1	1989.72	1769.36	1860.43	1827.22	1915.53	1927.56	1878.85	1982.29	1970.62	1725.01	1848.82	1902.82	1992.67	1994.18	1920.69	2001.85	2001.77	1775.68	1816.66	1937.28	1892.1	1964.57	2007.57	1952.33	1712.29	1860.59	1848.21	1942.46	1857.34	1870.33	1973.87	1989.68	2004.96	1799.72	1966.45
12.875000	1900.74	1916.26	1966.4	1833.33	1900.63	1957.71	2036.49	1908.04	1981.22	2018.16	1954.2	2000.04	1933.38	2015.78	1989.03	1765.93	1857.35	1821.97	1913.42	1929.38	1879.86	1980.52	1971.92	1725.96	1849.73	1901.04	1994.22	1994.34	1921.22	1999.37	2000.31	1772.96	1813.12	1935.86	1894.91	1960.27	2006.85	1943.47	1714.83	1854.38	1847.11	1941.49	1853.01	1867.91	1973.57	1985.84	2002.66	1800.41	1957.57
13.371000	1896.38	1909.72	1964.02	1835.47	1900.26	1959.69	2027.42	1904.28	1978.71	2012.42	1948.12	1989.16	1927.87	2011.07	1979.59	1764.72	1856.36	1822.7	1908.44	1926.5	1876.35	1972.15	1961.05	1724.76	1846.77	1898.78	1989.53	1985.89	1921.9	1993.69	1998	1768.52	1810.29	1930.24	1891.61	1959.65	2003.68	1945.37	1713.93	1855.97	1847.13	1933.51	1849.4	1864.7	1970.05	1981.44	2000.29	1796.84	1953.45
13.866000	1892.64	1907.78	1959.75	1830.11	1894.26	1951.23	2025.28	1899.84	1974.26	2004.2	1942.11	1983.44	1926.43	2011.3	1984.14	1760.28	1855.76	1819.2	1906.49	1920.81	1872.52	1975.08	1963.94	1723.63	1842.01	1894.75	1981.18	1982.57	1912.58	1996.52	1992.58	1768.79	1809.25	1928.25	1887.82	1959.63	2000.14	1943.18	1710.8	1848.69	1845.31	1935	1848.44	1864.5	1967.85	1984.63	1997.72	1797.45	1950.54
14.361000	1895.8	1905.3	1955.73	1828.73	1893.05	1953.63	2021.64	1900.68	1976.61	2006.87	1944.82	1986.33	1922.91	2007.67	1980.74	1760.2	1851.05	1817.69	1906.2	1921.25	1871.55	1965.66	1958.61	1723.5	1842.46	1893.61	1981.97	1983.42	1914.11	1987.74	1990.44	1766.13	1807.45	1925.91	1886.78	1959.61	1992.41	1938.18	1711.58	1848.89	1837.76	1933.3	1848.59	1857.76	1962.11	1983.43	1992.87	1794.12	1948.52
14.856000	1890.18	1905.83	1953.53	1828.43	1891.5	1949.57	2023.59	1899.56	1972.39	2005.46	1946.21	1982.74	1926.31	2008.93	1978.49	1759.73	1853.51	1817.34	1904.06	1923.28	1874.26	1968.48	1954.83	1722.57	1838.93	1895.25	1980.07	1976.12	1909.7	1984.96	1986.77	1767.39	1807.44	1923.4	1881	1951.26	1990.24	1938.86	1710.86	1849.52	1840.9	1931.11	1847.16	1857.86	1961.73	1974.44	1991.56	1790.82	1945.74
15.352000	1888.7	1901.7	1954.14	1829.73	1894.41	1944.49	2016.56	1899.19	1967.72	2003.4	1941.91	1984.83	1921.76	2005.7	1978.25	1759.42	1843.94	1812.61	1896.8	1914.21	1869.37	1960.41	1952.51	1719.37	1835.58	1885.17	1972.43	1973.16	1912.79	1980.41	1985.66	1766.53	1805.82	1920.09	1882.56	1951.6	1991.56	1931.26	1706.45	1845.72	1837.74	1926.49	1844.39	1857.62	1957.97	1973.02	1992.73	1792.69	1949.47
15.847000	1888.41	1902.4	1951.25	1822.93	1888.75	1948.14	2012.08	1894.36	1971.16	1996.88	1940.21	1974.83	1918.83	1999.04	1968.24	1756.35	1845.15	1812.35	1894.68	1912.56	1866.95	1960.09	1949.11	1719.39	1834.15	1886.45	1971.68	1971.3	1905.42	1973.31	1975.66	1764.37	1806.7	1917.36	1878.17	1946.64	1982.16	1928	1707.86	1841.38	1835.64	1923.34	1840.2	1854.9	1955.21	1971.37	1981.37	1787.72	1942.69
16.341999	1879.59	1897.94	1943.44	1825.51	1884.48	1938.9	2006.36	1891.43	1964.07	1993.07	1936.17	1974.55	1920.05	1995.82	1967.97	1759.38	1844.57	1809.96	1895.51	1911.17	1861.89	1958.33	1947.64	1719.74	1837.39	1882.57	1970.78	1970.3	1906.44	1982.11	1980.03	1762.02	1800.84	1916.09	1883.26	1945.75	1982.26	1932.04	1706.81	1841.92	1834.84	1922.61	1838.53	1856.94	1955.19	1968.23	1985.07	1787.77	1945.17
16.837000	1878.56	1895.98	1940.59	1822.45	1883.29	1937.24	2007.12	1891.93	1961.22	1988.19	1933.66	1973.69	1915.47	1992.62	1967.3	1758.71	1841.08	1808.08	1892.41	1907.68	1864.17	1955.65	1944.64	1717.17	1834.4	1878.6	1971.37	1963.7	1900.14	1979.28	1973.34	1761.57	1799.84	1913.6	1878.16	1944.41	1984.96	1928.05	1707.66	1841.03	1833.36	1919.82	1839.81	1853.87	1951.43	1968.65	1982.95	1786.97	1941.64
17.332001	1881.23	1891.34	1942.28	1823.6	1880.44	1934.27	2004.61	1889.86	1960.12	1985.87	1929.26	1965.8	1910	1993.43	1962.64	1755.01	1841.56	1809.45	1887.53	1908.76	1860.9	1950.07	1942.33	1718.02	1829.32	1880.78	1966.24	1960.23	1901.34	1973.4	1976.82	1760.57	1796.15	1911.16	1872.5	1941.08	1977.56	1922.39	1705.52	1840.4	1829.98	1915.85	1837.44	1848.3	1944.3	1961.39	1975.9	1786.23	1933.7
17.827000	1872.54	1890.76	1937.5	1820.75	1879.41	1928.34	1999.21	1885.95	1951.54	1987.36	1926.57	1966.13	1907.18	1987.75	1957	1754.78	1839.41	1807.66	1890.15	1907.95	1859.11	1948.25	1939.33	1717.99	1829.59	1876.42	1964.67	1960.67	1901.81	1973.63	1969	1756.86	1798.07	1909.1	1870.18	1941.84	1972.26	1918.66	1704.69	1838.21	1827.36	1911.55	1840.16	1847.24	1945.77	1958.65	1974.38	1784.66	1933.09
18.323000	1875.17	1889.06	1936.77	1820.3	1873.01	1929.51	1993.1	1883.48	1953.13	1978.32	1922.48	1959.07	1903.85	1983.27	1960.47	1751.88	1840.25	1802.59	1884.23	1902.44	1854.8	1946.61	1935.61	1716.26	1826.94	1875.94	1958.18	1962.24	1896.68	1969.47	1966.41	1755.81	1797.18	1908.17	1869.07	1937.74	1973.08	1918.82	1704.48	1837.14	1826.14	1915.93	1834.69	1845.83	1941.73	1954.29	1969.37	1780.38	1928.25
18.818001	1868.89	1884.53	1930.6	1816.18	1873.54	1927.86	1994.25	1878.54	1950.17	1979.27	1920.33	1957.51	1904.55	1980.32	1951.37	1753.19	1836.44	1806.29	1882.83	1903.03	1854.02	1944.88	1933.19	1716.2	1823.13	1873.98	1958.4	1953.69	1891.26	1970.12	1962.79	1754.34	1791.36	1900.62	1868.76	1933.12	1965.67	1913.18	1702.12	1831.11	1826.37	1908.35	1830.32	1845.38	1941.13	1952.21	1964.83	1778.95	1927.83
19.313000	1869.51	1884.21	1927.15	1814.35	1868.62	1926	1988.87	1878.77	1946.99	1973.38	1917.16	1954.06	1897.59	1974.95	1949.75	1748.02	1840.18	1802.02	1881.09	1897.41	1855.75	1942.57	1929.6	1715.07	1822.93	1871.39	1953.6	1952.53	1891.58	1959.89	1958.61	1754.51	1787.5	1903.44	1866.11	1929.16	1964.2	1910.8	1701.93	1827.64	1826.68	1907.02	1832.7	1844.81	1936.26	1949.47	1964.58	1781.49	1928.69
19.808001	1865.31	1881.21	1929.6	1807.99	1867.47	1922.22	1983.57	1878.81	1946.3	1971.92	1914.71	1951.15	1896.74	1973.49	1948.42	1750.57	1835.01	1796.46	1879.05	1896.23	1852.64	1938.47	1927.34	1714.74	1818.36	1867.12	1954.69	1945.84	1888.98	1957.05	1956.59	1754.91	1788.18	1898.72	1862.87	1926.91	1963.55	1905.64	1701.17	1832.88	1823.82	1901.07	1829.44	1838.45	1933.97	1943.74	1959.28	1776.58	1923.66
20.304001	1859.93	1876.51	1924.91	1810.25	1865.94	1924.66	1982.56	1874.72	1940.22	1969.77	1914.16	1950.72	1890.72	1967.47	1943.48	1745.08	1830.32	1795.43	1878.91	1892.13	1851.44	1933.79	1922.3	1711.93	1819.38	1865.06	1947.51	1944.17	1888.28	1953.17	1953.06	1752.62	1791.6	1895.6	1862.67	1927.38	1957.74	1906.94	1704.02	1831.48	1818.26	1904.63	1827.64	1840.61	1927.46	1945.63	1959.28	1775.12	1918.36
20.799000	1860.84	1875.32	1922.41	1810.41	1863.97	1914.53	1981.95	1872.03	1936.98	1962.9	1911.5	1950.81	1891.38	1966.72	1942.5	1746.87	1830.31	1794.24	1874.36	1886.93	1848.59	1935.58	1923.27	1711.51	1820.92	1864.08	1947.19	1945.67	1887.88	1952.74	1952.25	1750.58	1787.56	1894.06	1857.02	1923.02	1956.58	1903.21	1700.4	1824.95	1817.02	1899.58	1825.05	1837.55	1927.49	1939.5	1955.29	1776.04	1917.44
21.294001	1857.38	1876.17	1914.82	1804.73	1860.29	1916.84	1975.64	1869.89	1935.48	1960.76	1912.76	1942.96	1889.13	1967.19	1939.29	1745.33	1825.12	1792.91	1873.21	1889.52	1847.56	1931.47	1921.57	1710.26	1816.13	1854.46	1944.41	1942.74	1883.03	1948.09	1945.72	1747.8	1788.89	1889.42	1857.74	1920.33	1949.83	1900.12	1700.21	1824.16	1814.93	1899.23	1821.14	1834.98	1925.53	1939.64	1956.12	1775.74	1912.49
21.789000	1861.28	1870.98	1917.89	1804.61	1857.35	1910.6	1970.9	1869.62	1927.03	1962.46	1907.71	1939.88	1886.96	1960.67	1935.53	1742.6	1826.43	1795.23	1871.33	1889.07	1844.42	1929.01	1914.38	1710.53	1815.79	1859.27	1943.72	1939.41	1880.75	1946.16	1947.63	1749.26	1781.7	1888.69	1856.73	1917.18	1948.91	1898.27	1700.41	1819.56	1813.62	1894.56	1819	1833.87	1918.75	1935.54	1954.17	1772.44	1908.59
22.284000	1856.4	1871.12	1916.3	1801.53	1852.98	1904.83	1967.93	1865.41	1926.65	1956.92	1902.21	1937.5	1884.21	1959.25	1933.92	1744.05	1825.03	1792.21	1871.56	1883.67	1841.21	1926.06	1913.96	1711.46	1814.51	1857.87	1938.72	1937.07	1879.6	1942.34	1947.31	1747.08	1783.02	1886.33	1852.4	1911.13	1942.69	1896.11	1697.59	1817.2	1809.41	1892.27	1816.35	1830.28	1915.22	1933.83	1940.27	1770.84	1909.02
22.780001	1853.94	1868.2	1915.3	1802.87	1854.31	1906.2	1970.48	1868.55	1924.6	1954.05	1902.29	1938.51	1883.5	1956.37	1930.32	1740.67	1821.18	1788.18	1866.07	1880.26	1839.77	1925.93	1913.12	1705.79	1809.65	1856.08	1934.66	1933.88	1877.14	1942.52	1938.77	1743.51	1779.66	1886.32	1853.99	1916.44	1943.64	1895.93	1696.61	1816.95	1813.48	1895.01	1818.58	1828.74	1919.06	1934.98	1945.33	1771.71	1907.17
23.275000	1850.17	1864.48	1911.35	1802.51	1853.28	1901.25	1964.64	1860.04	1922.42	1947.49	1901.26	1935.54	1878.28	1951.28	1932.95	1739.53	1820.21	1785	1866.23	1881.12	1841.73	1921.88	1910.55	1710.45	1808.96	1852.93	1935	1930.59	1878.91	1937.81	1937.1	1745.82	1776.37	1881.61	1852.23	1914.01	1941.52	1894.01	1699	1815.41	1809.55	1892.27	1816.62	1829.09	1915.71	1932.27	1943.53	1769.27	1907.82
23.770000	1850.01	1866.14	1911.27	1804.46	1854.32	1903.05	1962.41	1862.77	1920.46	1948.1	1901.93	1935.28	1878.4	1953.42	1929.16	1739.97	1825.87	1786.8	1864.69	1877.61	1841.73	1922.98	1908.68	1705.97	1811.07	1855.77	1933.03	1925.59	1873.73	1934.3	1937.66	1745.15	1775.16	1878.99	1850.94	1907.72	1941.07	1888.41	1697.91	1813.63	1808.42	1885.26	1815.28	1829.52	1914.45	1927.55	1944.43	1767.37	1904.49
24.264999	1851.45	1865.05	1907.07	1797.93	1849.35	1901.67	1967.98	1862.87	1921.84	1946.88	1898.75	1928.66	1878.17	1951.63	1924.07	1741.8	1822.71	1789.29	1864.88	1877.58	1834.64	1918.54	1902.61	1707.5	1807.5	1851.06	1929.95	1928.46	1876.17	1936.68	1933.07	1743.92	1778.45	1878.51	1849.53	1908.86	1938.44	1889.29	1698.37	1818.41	1804	1887.52	1816.01	1826.69	1911.03	1923.19	1942.13	1769.01	1902.41
24.760000	1847.87	1861.97	1905.52	1798.06	1844.67	1897.64	1962.1	1858.99	1916.71	1943.38	1894.16	1923.13	1876.41	1945.84	1923.29	1738.47	1818.66	1785.17	1860.54	1873.13	1836.95	1916.5	1903.87	1706.4	1803.03	1845.55	1928.6	1926.4	1868.18	1933	1932.16	1742.03	1775.54	1875.16	1845.32	1900.33	1938.91	1887.47	1693.91	1812.55	1803.61	1879	1810.78	1825.11	1908.57	1921.39	1935.46	1766.8	1898.29
25.256001	1846.8	1859.09	1902.84	1797.6	1844.45	1896.77	1957.93	1858.79	1913.13	1943.96	1891.33	1924.81	1872.77	1950.44	1925.61	1741.42	1820.36	1784.79	1861.81	1874.85	1836.48	1915.7	1898.08	1704.28	1804.23	1849.58	1924.34	1922.71	1871.89	1924.45	1934.61	1741.91	1775.21	1875.64	1846.39	1900.98	1938.38	1883.08	1695.56	1812.66	1803.37	1878.78	1814.05	1824.2	1906.54	1922.92	1933.9	1765.75	1894.54
25.750999	1844.22	1859.61	1897.96	1793.43	1841.93	1893.57	1954.24	1855.07	1913.89	1937.22	1891.57	1924.06	1873.3	1941.55	1919.31	1735.85	1818.34	1782.54	1857.5	1871.38	1834.82	1907.06	1897.92	1705	1800.5	1843.59	1920.57	1918.25	1871.91	1927.74	1930.53	1739.56	1772.52	1874.25	1843.1	1903.74	1930.35	1881.47	1694.77	1809.97	1801.58	1877.52	1808.55	1825.26	1902.28	1914.6	1930.81	1761.8	1893.92
26.246000	1842.79	1856.94	1897.33	1789.97	1837.63	1892.77	1956.63	1853.12	1907.86	1935.77	1892.52	1921.5	1867.85	1938.75	1918.06	1736.96	1815.79	1780.04	1855.3	1865.8	1832.15	1906.17	1895.01	1705.18	1800.7	1842.44	1923.76	1911.99	1867.4	1926.24	1926.37	1737.98	1771.89	1870.74	1841.29	1899.47	1926.53	1878.28	1697.18	1808.09	1799.53	1876.39	1809.46	1819.82	1901.03	1913.68	1929.41	1761.42	1892.87
26.740999	1842.81	1856.02	1892.88	1790.8	1839.53	1885.65	1947.3	1849.8	1905.14	1933.49	1886.45	1913.57	1868.69	1936.29	1912.4	1733.04	1811.49	1779.32	1850.03	1863.43	1828.75	1904.05	1893.08	1704.07	1798.37	1838.87	1919.07	1914.2	1863.34	1920.88	1923.24	1735.49	1774.25	1866.11	1838.04	1890.49	1925.06	1875.43	1692.52	1808.83	1800.43	1874.55	1805.31	1819.68	1893.73	1912.76	1927.21	1758.28	1889.82
27.236000	1837.35	1849.35	1890.44	1787.17	1836.04	1880.44	1945.14	1846.42	1901.95	1929.74	1883.68	1912.6	1862.04	1931.94	1909.24	1732.41	1808.71	1777.07	1845.78	1864.6	1826	1896.61	1888.74	1700.65	1793.19	1839.8	1912.43	1908.9	1858.64	1916.1	1917.71	1736.85	1767.77	1865.65	1837.56	1892.46	1926.64	1874.86	1692.76	1801.17	1797.79	1873.12	1803.97	1815.94	1895.8	1912.41	1924.29	1762.93	1885.1
27.732000	1838.2	1849.8	1887.28	1786.96	1834.16	1876.13	1944.36	1845.41	1896.21	1924.62	1884.41	1905.24	1859	1929.26	1906.08	1728.67	1810.71	1773.72	1847.29	1861.12	1824.13	1899.9	1891.49	1702.82	1793.94	1836.33	1906.56	1906.62	1860.33	1914.74	1918.61	1732.58	1766.94	1860.36	1838.37	1890.63	1922.97	1870.44	1690.34	1803.06	1792.91	1868.46	1800.72	1815.21	1893.77	1904.7	1918.58	1756.14	1885.48
28.226999	1832.08	1848.76	1888.28	1784.88	1833.2	1880.58	1940.1	1844.45	1893.84	1921.06	1878.79	1907.78	1857.4	1929.35	1902.81	1729.77	1810.72	1776.38	1844.82	1861.49	1823.5	1896.16	1883.72	1701.64	1793.15	1830.93	1909.59	1906.25	1856.01	1917.38	1911.1	1733.68	1765.06	1858.2	1836.68	1887.87	1921.43	1866.63	1690.64	1800.8	1792.81	1868.32	1801.4	1813.64	1893.52	1908.93	1918.33	1756.33	1883.27
28.722000	1830.09	1845.01	1883.17	1784.89	1833.07	1874.65	1937.35	1842.36	1889.82	1922.47	1877.57	1904.13	1859.63	1926.21	1899.45	1727.81	1807.57	1768.79	1840.61	1855.01	1822.89	1892.38	1879.65	1699.71	1791.84	1832.76	1906.51	1903.86	1851.11	1912.18	1910.39	1732.92	1763.27	1860.05	1834.08	1886.5	1915.12	1866.15	1689.91	1800.4	1792.64	1869.02	1801.37	1810.37	1887.85	1901.54	1915.17	1754.27	1880.56
29.216999	1828.13	1842.27	1879.94	1783.48	1831.41	1871.09	1933.15	1840.17	1890.78	1919.17	1870.83	1903.85	1853.69	1922.06	1903	1726.56	1803.41	1770.13	1839.3	1854.55	1821.14	1890.3	1879.19	1700.21	1788.77	1830.51	1905.44	1902.22	1854.45	1908.98	1909.99	1732.24	1761.59	1856.88	1831.28	1886.49	1915.84	1865.53	1690.54	1797.32	1788.52	1865.05	1795.53	1811.2	1889.4	1901.45	1911.15	1754.83	1880.69
29.712000	1827.09	1837.09	1879.21	1780.69	1824.19	1869.42	1934.06	1839.16	1889.86	1916.86	1872.65	1900.91	1851.38	1919.15	1896.29	1728.94	1803.82	1769.01	1839.74	1852.26	1821.16	1890.13	1880.72	1701.76	1788.72	1829.49	1903.36	1897.9	1851.79	1907.49	1905.34	1730.33	1762.08	1855.71	1832.31	1881.18	1908.99	1866.29	1691.02	1793.53	1789.52	1857.59	1798.32	1808.88	1885.49	1899.11	1911.41	1754.28	1877.04
30.208000	1821.48	1838.95	1876.14	1779.6	1828	1866.46	1929.17	1834.68	1889.85	1913.72	1870.05	1896.69	1850.49	1913.32	1896.79	1727.24	1801.72	1768.63	1836.59	1850.28	1819.83	1886.07	1877.18	1697.91	1785.69	1825.77	1902.74	1896.72	1849.69	1909.89	1903.53	1730.64	1762.8	1855.97	1828.59	1885.69	1908.92	1861.32	1687.46	1798.55	1785.96	1860.77	1794.22	1807.48	1880.97	1894.45	1908.88	1752.03	1877.76
30.702999	1826.75	1835.69	1877.74	1778.83	1823.04	1869.02	1927.58	1833.69	1887.22	1913.31	1870.58	1897.98	1846.46	1913.4	1892.06	1725.6	1799.97	1767.69	1834.35	1848.11	1818.04	1884.93	1870.66	1698.93	1783.8	1826.47	1899.69	1893.88	1844.97	1904.35	1901	1729.67	1758.56	1853.95	1823.62	1873.78	1908.78	1858.21	1687.82	1797.97	1785.3	1860.26	1795.18	1805.84	1882.26	1896.71	1908.31	1753.18	1870.38
31.198000	1823.52	1838.39	1874.53	1779.96	1821.27	1865.01	1925.17	1835.66	1882.44	1913.98	1869.01	1895.7	1849.37	1915.96	1893.95	1723.22	1801.03	1766.98	1832.62	1851.03	1815.27	1882.8	1873.64	1697.46	1783.92	1828.81	1897.7	1895.97	1840.96	1901.43	1902.16	1726.83	1758.23	1850.6	1826.62	1877.82	1907.72	1856.04	1687.96	1792.34	1788.23	1858.05	1796.48	1804.1	1876.81	1890.63	1906.35	1752.3	1868.76
31.693001	1822.21	1833.12	1869.25	1779.45	1819.9	1864.28	1927.94	1835.53	1883.84	1908.94	1862.17	1892.26	1846.98	1911.56	1887.79	1723.07	1799.15	1767.27	1834.7	1849.63	1816.39	1880.21	1869.33	1698.44	1783.01	1823.08	1897.53	1889.55	1841.5	1899.3	1898.68	1726.46	1757.11	1848.16	1824.06	1875.94	1900.44	1857.43	1687	1793.93	1783.95	1854.68	1794.19	1804	1876.23	1890.55	1900.91	1750.96	1863.74
32.188999	1817.43	1835.84	1871.94	1777.43	1820.19	1863.17	1929.03	1832	1883.71	1906.56	1865.66	1889.92	1846.2	1912.31	1888.16	1724.4	1800.37	1767.12	1832.7	1846.26	1813.66	1879.35	1868.31	1696.9	1786.84	1821.5	1889.62	1888.09	1842.33	1898.92	1896.32	1728.19	1757.48	1850.67	1822.6	1872.86	1899.76	1853.13	1688.8	1796.16	1785.26	1853.54	1794.99	1804.73	1876.84	1886.94	1899.88	1747.1	1866.18
32.683998	1820.12	1832.49	1869.31	1777.12	1818.47	1862.19	1924.95	1833.76	1880.57	1903.43	1861.52	1892.23	1841.96	1910.71	1885.88	1720.97	1800.62	1765.55	1835.23	1843.55	1812.82	1876.14	1865.1	1696.09	1781.19	1820.25	1887	1885.31	1839.55	1895.31	1895.82	1726.04	1755.64	1847.35	1824.18	1872.85	1900.12	1856.61	1687.7	1790.97	1779.38	1850.19	1791.2	1800.72	1870.98	1885.77	1896.67	1749.33	1861.65
33.179001	1815.25	1828.44	1868.59	1775.64	1815.76	1859.66	1920.53	1829.73	1873.12	1900.86	1859.37	1889.95	1841.06	1905.08	1881.14	1720.97	1799.25	1763.06	1829.29	1840.74	1809.98	1873.49	1866.27	1697.88	1781.77	1815.8	1890.9	1885.98	1838.38	1888.34	1889.57	1727.01	1757.52	1844.74	1817.35	1868.2	1893.11	1852.61	1685.53	1787.66	1779.15	1850.6	1789.36	1798.25	1870.34	1885.95	1893.7	1747	1858.86
33.674000	1814.07	1827.35	1864.14	1776.76	1814.65	1858.57	1917.27	1827.38	1874.57	1898.64	1858.97	1886.6	1835.5	1905.38	1880.82	1720.73	1792.57	1764.23	1826.49	1839.4	1809.58	1873.06	1867.1	1696.48	1780.5	1818.18	1887.21	1876.46	1833.78	1893.21	1886.75	1724.81	1753.62	1842.29	1820.41	1866.54	1893.37	1850.59	1684.43	1787.12	1776.64	1848.22	1785.1	1795.98	1866.6	1883.03	1892.6	1746.73	1858.6
34.168999	1813.75	1829.62	1862.28	1772.51	1812.52	1857.99	1917.34	1824.37	1867.7	1898.58	1857.01	1880.48	1837.97	1900.85	1879.84	1717.32	1795.06	1758.12	1823.35	1838.23	1808.53	1869.4	1861.21	1695.4	1777.97	1813.53	1883.18	1874.52	1836.38	1890.79	1888.76	1724.06	1753.12	1838.93	1819.7	1864.53	1890.51	1851.83	1684.98	1784.88	1777.8	1848.26	1787.94	1796.45	1864.67	1879.82	1892.6	1745.15	1856.39
34.665001	1809.43	1824.81	1860.6	1769.88	1810.47	1852.93	1912.62	1823.96	1866.91	1895.05	1854	1877.67	1836.41	1898.31	1877.42	1721.11	1789.76	1758.47	1822.61	1837.78	1805.4	1867.22	1860.36	1694.27	1775.38	1809.46	1883.18	1875.24	1832.42	1888.78	1885.32	1722.5	1752	1840.3	1819.09	1864.74	1890.81	1846.97	1684.22	1784.21	1775.77	1844.34	1782.15	1796.69	1859.94	1874.81	1890.3	1744.65	1855.13
35.160000	1810.74	1822.18	1856.18	1769.06	1806.82	1851.59	1912.37	1820.48	1866.49	1893.69	1854.53	1880.44	1831.49	1893.63	1876.48	1718.09	1788	1760.02	1818.38	1831.85	1802.9	1866.06	1859.63	1693.19	1774.8	1812.1	1877.5	1875.08	1834.35	1888.48	1883.17	1722.59	1748.59	1837.02	1816.02	1859.58	1888.54	1843.74	1686.86	1783.35	1776.37	1845.29	1782.62	1797.07	1859.59	1876.65	1887.35	1741.84	1850.61
35.654999	1808.26	1825.05	1854.64	1768.59	1810.94	1847.87	1909.52	1820.1	1867.08	1888.71	1849.94	1878.06	1829.34	1894.56	1872.68	1719.15	1789.18	1757.28	1817.49	1831.37	1803.21	1863.51	1853.94	1692.34	1774.15	1807.51	1876.65	1867.24	1833.68	1881.37	1880.57	1719.66	1750.93	1833.95	1814.08	1860.92	1883.59	1841.97	1686.75	1782.59	1773.08	1837.38	1781.35	1793.06	1856.03	1873.3	1886	1743.54	1848.3
36.150002	1808.21	1818.85	1851.94	1766.84	1805.63	1847.06	1905.43	1817.96	1862.92	1886.61	1851.96	1876.43	1832.92	1891.1	1873.79	1718.36	1790.37	1756.23	1815.52	1833.94	1804.77	1862.37	1852.66	1693.09	1772.33	1808.29	1877.21	1867.57	1828.65	1881.58	1877.9	1721.26	1748.91	1834.44	1810.03	1855.19	1883.11	1839.98	1682.79	1779.16	1774.18	1839.55	1782.02	1794.57	1855.68	1873.1	1883.12	1741.44	1847.2
36.645000	1800.9	1815.38	1850.94	1765.48	1805.87	1841.37	1898.84	1815.52	1858.17	1884	1846.72	1870.54	1826.62	1887.89	1865.03	1716.06	1786.17	1754.54	1817.48	1829.28	1799.25	1860.51	1850.92	1692.17	1771.04	1808.16	1872.02	1863.86	1824.47	1881.05	1877.07	1717.52	1749.1	1829.68	1810.42	1855.88	1881.79	1839.03	1685.35	1779.37	1773.86	1839.62	1779.63	1790.63	1854.5	1868.6	1881.43	1738.6	1846.71
37.140999	1803.41	1816.57	1847.03	1767.16	1801.92	1839.13	1902.77	1814.1	1856.4	1880.9	1843.29	1870.14	1822.13	1885.79	1863.57	1716.75	1785.36	1755.46	1811.92	1826.36	1797.51	1858.26	1850.02	1693.3	1770.19	1800.65	1871.25	1862.17	1822.95	1875.5	1872.42	1715.67	1743.45	1827.23	1808.48	1851.79	1876.37	1833.26	1681.03	1776.28	1772.13	1833	1778.04	1786.2	1849.86	1864.18	1874.88	1737.3	1844.33
37.636002	1801.53	1813.46	1847.61	1763.25	1797.22	1835.84	1896.03	1812.81	1850.47	1878.26	1842.31	1866.3	1818.72	1884.68	1862.59	1712.58	1781.81	1750.95	1808.36	1828.58	1797.13	1851.27	1847.2	1689.53	1767.46	1801.44	1867.7	1856.13	1823.36	1874.22	1873.09	1719.09	1743.9	1825.02	1804.76	1851.49	1874.78	1832.64	1683.31	1775.07	1768.13	1835.51	1775.46	1787.53	1848.83	1861.5	1873.04	1735.38	1835.13
38.131001	1796.21	1813.85	1844.19	1763.24	1797.77	1836.47	1898.32	1807.44	1852.16	1878.9	1840.07	1863.18	1818.88	1878.23	1857.79	1714.36	1783.87	1751.48	1812.39	1825.12	1794.14	1852.32	1841.38	1689.43	1767.89	1800.88	1864.23	1859.16	1821.86	1870.99	1870.17	1715.62	1742.45	1823.33	1805.14	1851.74	1875.44	1833.32	1681.27	1775.51	1768.59	1830.47	1773.02	1786.82	1846.44	1862.91	1872.73	1736.36	1836.65
38.625999	1796.22	1808.94	1840.92	1761.61	1798.54	1834.21	1890.27	1808.32	1849.64	1875.49	1837.04	1862.55	1817.1	1874.4	1856.55	1710.53	1781.72	1749.6	1808.14	1820.84	1795.14	1847.81	1841.7	1689.6	1765	1799.36	1867.6	1852.28	1817.67	1866.5	1867.17	1713.98	1739.63	1824.92	1804.83	1845	1865.09	1830.36	1680.51	1773.75	1765.75	1830.22	1775.35	1784.34	1845.3	1860.67	1871.48	1734.71	1838.47
39.120998	1795.63	1803.91	1839.58	1758.92	1796.27	1833.36	1888.15	1806.64	1845.63	1873.65	1835.8	1860.28	1816.69	1874.38	1853.92	1709.21	1778.95	1748.79	1804.9	1815.54	1794.14	1841.86	1841.31	1689.47	1765.13	1795.8	1860.52	1852.39	1815.6	1862.56	1861.9	1713.9	1738.68	1818.49	1802.75	1846.98	1870.02	1827.39	1680.19	1771.81	1763.79	1828.57	1773.75	1781.91	1840.72	1858.23	1864.95	1733.24	1833.17
39.617001	1795.07	1808.08	1836.58	1758.17	1792.53	1830.5	1888.29	1804.18	1846.17	1868.34	1832.05	1857.14	1813.61	1872.61	1850.28	1711.66	1775.82	1743.3	1804.91	1817.73	1793.54	1844.34	1833.43	1688.75	1762.58	1793.79	1861.64	1850.59	1817.25	1866.78	1861.73	1710.77	1738.91	1818.45	1803.38	1840.64	1862.67	1824.36	1680.33	1770.62	1763.66	1824.38	1768.66	1780.03	1835.7	1855.37	1862.76	1733.79	1830.86
40.112000	1791.55	1806.15	1835.81	1759.53	1787.78	1827.02	1881.87	1803.91	1844.02	1865.09	1830.36	1853.26	1810.04	1871.12	1849.21	1707.36	1773.49	1745.29	1798.36	1813.05	1789.29	1841.41	1830.89	1686.02	1755.94	1789.36	1853.03	1843.03	1809.8	1855.64	1861.15	1711.79	1735.75	1813.2	1796.67	1839.35	1861.56	1824.71	1680.66	1771.79	1759.53	1824.38	1769.84	1781.22	1836.16	1854.16	1862.02	1731.85	1828.83
40.606998	1793.6	1802.7	1829.77	1753.92	1790.34	1823.41	1878.45	1799.19	1839.8	1864.54	1829.39	1849.21	1806.67	1869.77	1844.92	1706.95	1775.5	1741.18	1798.67	1813.15	1791.52	1838.74	1832.56	1686.14	1759.22	1792.44	1855.9	1842.37	1811.41	1861.31	1858.98	1709.81	1734.31	1812.68	1797.05	1837.76	1859.39	1822.73	1679.59	1769.87	1757.64	1821.69	1770.84	1776.96	1834.56	1849.74	1861.14	1733.28	1825.25
41.102001	1788.32	1800.23	1832.36	1752.98	1785.16	1819.88	1874.49	1801.68	1836.54	1859.71	1827.51	1849.09	1808.26	1864.12	1843.48	1706.89	1775.85	1739.7	1798.09	1813.65	1787.22	1837.25	1828.98	1686.46	1757.65	1791.81	1850.9	1844.46	1811.16	1857.09	1856.59	1709.32	1736.59	1808.26	1793.39	1838.66	1862.84	1822.86	1678.6	1766.24	1757.02	1818.13	1768.42	1777.62	1830.53	1850.8	1856.93	1733.2	1823.8
41.597000	1786.49	1799.71	1828.2	1750.56	1785.65	1818.24	1876.73	1798.25	1836.16	1860.13	1828.36	1846.02	1803.9	1861.43	1840.53	1704.8	1776.2	1742.23	1796.89	1811.58	1787.37	1837.25	1830.13	1687.05	1755.04	1788.46	1849.29	1836.58	1803.57	1853.05	1848.99	1711.42	1735.21	1811.49	1792.71	1833.24	1856.84	1817.33	1676.29	1763.52	1758.19	1814.64	1765.36	1773.77	1827.29	1845.34	1852.06	1724.86	1821.29
42.092999	1785.61	1797.24	1826.53	1752.38	1787	1820.99	1878.39	1794.89	1831.74	1857.93	1826.21	1847.87	1806.2	1860.21	1837.83	1705.08	1774.03	1737.52	1793.98	1807.61	1785.32	1833.59	1826.93	1685.14	1754.97	1787.41	1847.77	1838.73	1802.84	1849.02	1851.03	1708.9	1734.25	1812.93	1791.26	1831.02	1849.72	1817.23	1679.91	1765.62	1756.7	1820.07	1767.87	1775.72	1825.17	1845.31	1857.85	1731.38	1819.29
42.588001	1781.05	1796.81	1826.1	1752.45	1782.7	1815.16	1875.19	1795.75	1833.28	1856.19	1826.97	1847.24	1802.68	1857.35	1835.25	1705.23	1768.52	1736.92	1794.44	1806.85	1782.85	1829.41	1824.03	1686	1751.83	1782.79	1848.48	1833.98	1801.79	1851.47	1844.98	1710.83	1730.97	1807.64	1791.81	1830.75	1850.85	1813.84	1678.31	1763.93	1753.66	1814.75	1765.34	1771.42	1826.26	1843.39	1852.47	1725.92	1815.09
43.083000	1780.13	1794.11	1821.34	1751.06	1781.38	1815.7	1870.98	1793.63	1827.99	1854.85	1822.01	1843.42	1804.62	1855.8	1834.99	1703.68	1767.98	1738.86	1792.26	1803.73	1783	1828.3	1822.91	1685.37	1753.27	1783.61	1846.36	1834.38	1800.38	1843.62	1845.83	1705.19	1732.88	1808.35	1791.17	1824.24	1849.23	1808.4	1674.18	1763.02	1752.29	1815.31	1762.82	1771.24	1823.47	1837.22	1850.6	1726.98	1810.37
43.577999	1779.79	1795.18	1818.93	1748.45	1778.18	1813.42	1867.12	1793.46	1826.92	1851.3	1820.54	1843.74	1796.85	1851.48	1832.47	1702.27	1768.15	1738.14	1791.03	1802.94	1778.89	1827.77	1818.8	1684.42	1753.03	1781.36	1842.39	1831.89	1797.57	1844.3	1843.65	1707.13	1728.49	1805.02	1785.99	1825.14	1844.8	1807.84	1677.68	1759.88	1752.04	1809.45	1758.97	1770.22	1820.87	1839.84	1848	1725.93	1816.8
44.073002	1778.17	1789.57	1817.56	1747.84	1776.83	1813.21	1864.85	1790.29	1826.87	1849.04	1817.25	1838.98	1797.54	1850.74	1831.08	1704.32	1765.72	1735.37	1787.79	1802.59	1781.56	1828.02	1819.48	1683.98	1750.5	1781.2	1840.14	1831.82	1797.93	1842.61	1838.82	1704.56	1734.39	1801.83	1786.59	1827.64	1841.97	1811.91	1676.73	1756.97	1748.75	1808.66	1755.86	1765.24	1819.85	1836.76	1845.14	1724.64	1811.39
44.569000	1778.06	1789.16	1820.68	1745.49	1772.88	1811.46	1864.68	1790.02	1825.02	1846.92	1816.59	1837.58	1796.74	1853.42	1830.84	1700.18	1768.07	1735.74	1783.35	1802	1780.09	1825.27	1820.03	1683.11	1748.08	1777.79	1835.68	1829.18	1797.56	1843.84	1840.86	1703.61	1728	1803.16	1784.46	1822.13	1842.47	1808.76	1677.71	1758.03	1749.35	1807.44	1760.69	1766.59	1822.2	1835.67	1848.45	1723.56	1810.09
45.063999	1773.32	1789.97	1815.16	1744.57	1774.07	1808.81	1865.11	1788.75	1820.8	1849.61	1814.48	1835.45	1795.07	1851.51	1828.39	1699.34	1766.56	1734.93	1786.98	1798.05	1777.55	1823.07	1816.37	1684.19	1748.05	1777.92	1839.91	1825.47	1795.11	1839.5	1837.12	1703.38	1728.93	1801.4	1783.99	1818.92	1840.98	1804.76	1674.66	1758.81	1750.94	1807.26	1758.85	1768.35	1813.65	1832.28	1843.43	1723.73	1807.71
45.558998	1778.1	1788.02	1812.65	1743.1	1771.25	1808.31	1861.11	1787.4	1820.07	1844.36	1813.39	1834.38	1793.32	1843.48	1827.72	1700.22	1763.64	1735.26	1783.31	1799.79	1772.27	1822.93	1814.66	1680.16	1745.66	1773.73	1833.64	1823.75	1796.85	1834.08	1838.61	1703.18	1728.46	1796.53	1781.66	1820.62	1843.41	1804.56	1674.33	1757.37	1746.36	1802.46	1758.34	1767.67	1815.7	1829.63	1839.69	1723.46	1807.07
46.054001	1773.77	1788.51	1816.53	1743.96	1772.67	1806.75	1857.31	1785.64	1819.28	1842.24	1811.1	1832.04	1787.02	1842.17	1824.22	1697.53	1761.53	1729.96	1783.13	1796.99	1774.68	1819.16	1813.05	1678.06	1744.39	1774.91	1831.32	1819.48	1795.43	1834	1829.84	1702.55	1725.21	1796.68	1782.56	1815.82	1840.07	1800.99	1674.68	1753.71	1749.85	1803.41	1754.92	1762.31	1812.04	1827.36	1839.06	1721.62	1804.31
46.549999	1772.18	1784.31	1809.42	1742.27	1768.17	1801.07	1859.13	1786.17	1817.29	1841.5	1809.48	1829.6	1789.47	1843.44	1820.72	1699.77	1763.34	1729.94	1781.82	1795.79	1770.65	1818.45	1811.81	1679.88	1742.96	1775.36	1832.11	1818.7	1787.46	1834.13	1835.84	1699.97	1724.9	1796.83	1782.18	1816.38	1835.55	1803.18	1673.43	1753.13	1745.34	1804.19	1752.93	1762.57	1810.32	1825.24	1834.85	1718.94	1802.03
47.044998	1772.92	1780.14	1808.59	1742.05	1767.48	1798.33	1855.47	1780.69	1813.47	1837.5	1807.28	1826.72	1787.08	1838.53	1821.2	1697.26	1757.83	1731	1782.37	1791.55	1772.43	1815.67	1812.32	1679.61	1743.87	1771.92	1829.59	1818.39	1788.26	1833.25	1834.18	1701.34	1725.2	1791.14	1782.82	1814.98	1837.46	1800.5	1672.51	1750.31	1746.24	1799.58	1753.95	1760.59	1810.83	1825.18	1832.33	1719.93	1799.63
47.540001	1771.12	1785.08	1809.36	1740.52	1765.85	1801.49	1856.47	1781.65	1815.72	1833.04	1807.49	1824.82	1785.49	1840.2	1818.84	1697.12	1758.84	1731.05	1777.33	1789.76	1767.32	1815.39	1808.8	1679.14	1740.09	1772.12	1825.09	1815.86	1786.08	1825.59	1826.81	1698.5	1722.93	1787.47	1780.81	1808.58	1829.44	1796.4	1672.49	1751.94	1745.69	1800.36	1750.62	1759.6	1808.4	1819.4	1830.03	1717.26	1798.91
48.035000	1765.18	1780.53	1804.09	1740.49	1762.81	1797.47	1848.8	1778.22	1811.62	1835.61	1805.21	1824.9	1784.63	1837.48	1817.78	1695.59	1758.1	1727.13	1777.34	1789.41	1770.01	1811.27	1806.45	1677.98	1740.14	1769.52	1831.39	1813.37	1786.39	1827.21	1824.2	1696.11	1721.18	1790.11	1777.19	1807.99	1826.62	1795.24	1671.73	1751.38	1741.92	1793.77	1750.45	1757.39	1805.98	1821.38	1831.32	1718.29	1796.78
48.529999	1764.81	1779.02	1801.27	1738.12	1764.63	1794.56	1846.26	1777.78	1812.66	1829.15	1805.69	1820.7	1782.54	1830.16	1814.5	1695.05	1755.71	1725.56	1773.9	1791.33	1765.15	1811.75	1803.61	1678.96	1738.41	1766.97	1824.17	1813.31	1784.23	1823.94	1823.22	1697.18	1720.31	1787.02	1774.74	1808.31	1828.36	1797.18	1670.21	1749.79	1739.01	1794.6	1751.2	1756.8	1803.48	1818.47	1829.34	1714.78	1795.43
49.026001	1764.48	1778.8	1801.19	1735.38	1759.53	1794.96	1848.08	1775.27	1809	1830.48	1800.25	1819.03	1780.16	1831.89	1812.18	1693.48	1754.14	1725.08	1771.84	1788.58	1767.16	1805.14	1800.47	1679.66	1738.31	1765.65	1822.75	1809.06	1783.13	1824.16	1821.89	1695.41	1719.75	1786.16	1776.89	1809.41	1826.07	1793.88	1671.42	1747.32	1740.18	1791.77	1748.02	1756.46	1801.65	1817.16	1826.58	1715.87	1794.99
49.521000	1761.04	1777.66	1800.16	1734.98	1760.26	1794.35	1845.82	1775.72	1809.42	1828.55	1799.19	1817.92	1780.72	1828.53	1813.15	1694.1	1756.99	1726.48	1772.49	1784.74	1766.8	1808.19	1802.11	1677.72	1740.6	1765.29	1820.86	1807.79	1779.34	1822.59	1819.07	1696.66	1719.92	1787.05	1775.58	1802.97	1824.14	1792.41	1670.91	1745.43	1740.83	1790.94	1747.24	1755.64	1802.07	1813.79	1824.03	1716.16	1791.29
50.015999	1763.73	1773.97	1798.35	1735.16	1758.27	1790.95	1834.31	1774.12	1805.84	1826.07	1795.89	1817.41	1778.18	1823.01	1809.26	1692.91	1754.53	1723.57	1769.92	1786.53	1763.57	1803.06	1796.28	1676.3	1737.53	1761.26	1816.55	1808.81	1780.03	1818.17	1816.95	1694.46	1717.29	1780.08	1773.76	1802.24	1823.17	1788.43	1669.41	1744.67	1738.93	1789.89	1744.47	1755.68	1797.09	1815.33	1822.47	1713.21	1789.53
50.511002	1761.42	1773.19	1798.81	1731.02	1758.15	1789.86	1838.76	1773.55	1804.26	1823.66	1798.13	1813.52	1773.21	1825.44	1806.94	1692.1	1754.36	1721.91	1766.27	1783.52	1759.53	1798.17	1799.31	1676.99	1735.84	1764.75	1815.31	1806.79	1782.66	1817.51	1813.95	1696.83	1717.85	1781.86	1772.08	1801.67	1819.37	1788.01	1670.93	1746.47	1736.5	1787.3	1745.49	1753.88	1798.79	1811.14	1822.17	1714.49	1787.79
51.006001	1757.7	1769.53	1796.91	1731.43	1755.64	1785.63	1837.64	1771.51	1801.92	1821.37	1796.99	1811.89	1771.3	1823.46	1805.24	1693.4	1751.67	1722.24	1767.34	1783.69	1761.28	1801.8	1795.85	1675.79	1732.95	1758.46	1812.32	1804.4	1782.71	1815.03	1814.98	1694.15	1714.25	1781.47	1771.84	1803.36	1817.38	1789.54	1667.98	1745.45	1734.3	1785.48	1746.13	1753.28	1794.93	1810.99	1818.6	1712.5	1784.36
51.501999	1758.08	1769.06	1794.77	1732.81	1757.61	1784.5	1836.07	1770.37	1801.16	1820.84	1795.34	1809.89	1774.85	1821.52	1802.08	1687.31	1747.95	1719.24	1768.92	1781.21	1761.21	1800.26	1795.75	1676.23	1730.69	1757.96	1812.93	1799.16	1773.97	1813.87	1811.01	1692.7	1712.3	1780.3	1770.14	1799.45	1816.42	1786.67	1668.33	1741.43	1736.37	1784.46	1743.37	1751.9	1791.28	1808.27	1816.46	1709.38	1784
51.997002	1754.49	1768.34	1790.79	1729.21	1754.4	1785.49	1830.78	1770.34	1797.11	1818.78	1791.63	1808.33	1770.41	1816.92	1799.96	1691.89	1746.92	1723.87	1765.33	1778.09	1758.02	1796.15	1793.84	1675.48	1732.32	1756.94	1810.2	1800.03	1774.98	1812.6	1813.66	1692.44	1710.94	1776.86	1767.83	1796.87	1814.89	1782.4	1669.89	1738.2	1736.17	1784.32	1742.04	1748.21	1789.87	1806.72	1815.08	1710.36	1783.24
52.492001	1755.43	1764.78	1792.31	1726.36	1751.51	1778.77	1829.35	1767.48	1795.31	1818.01	1790.31	1806.56	1767.35	1815.67	1800.48	1690.34	1746	1720.88	1764.73	1773.69	1759	1793.4	1790.95	1674.14	1731.42	1759.16	1810.43	1799.68	1776.18	1813.89	1812.31	1691.77	1713.65	1777.78	1766.61	1797.79	1814.09	1782.68	1667.53	1738.39	1731.16	1782.65	1742.02	1747.69	1786.72	1809.61	1811.73	1707.94	1784.62
52.987000	1755.55	1765.88	1783.92	1726.99	1749.35	1777.21	1826.96	1766.95	1796.8	1814.02	1790.71	1803.31	1769.04	1812.73	1797.82	1688.53	1742.37	1717.52	1761.39	1775.11	1757.13	1792.99	1790.6	1674.85	1731.03	1753.4	1809.55	1795.74	1774	1809.89	1806.34	1689.89	1710.21	1775.34	1765.16	1795.42	1809.55	1781.98	1668.21	1737	1732.68	1780.84	1740.2	1747.38	1783.73	1803.6	1812.14	1709.08	1779.93
53.481998	1751.29	1765.32	1790.21	1725.5	1750.9	1776.75	1827.56	1765.73	1794.53	1813.4	1788.42	1803.57	1765.23	1810.35	1797.1	1684.87	1742.86	1717.12	1763.12	1777.33	1755.36	1790.56	1788.3	1671.33	1728.24	1753.34	1807.13	1790.86	1770.09	1805.88	1802.16	1690.82	1709.77	1772.84	1762.92	1794.52	1808.34	1780.84	1663.79	1734.71	1730.85	1778.37	1737.52	1746.89	1783.46	1801.47	1811.38	1707.28	1776.6
53.978001	1752.32	1760.06	1786.57	1721.54	1748.69	1775.66	1824.33	1761.48	1791.18	1811.18	1784.6	1800.93	1762.94	1808.77	1791.95	1684.55	1747.53	1715.08	1758.72	1772.42	1750.9	1787.7	1787.25	1672.69	1727.63	1752.44	1801.4	1791.8	1771.36	1803.76	1803.48	1689.19	1709.32	1770.26	1763.61	1790.44	1808.16	1780.66	1667.03	1736.62	1731.34	1780	1739.36	1745.33	1784.75	1801.99	1809.02	1706.86	1777.88
54.473000	1748.93	1759.01	1780.76	1726.23	1746.41	1774.01	1821.51	1761.44	1790.62	1807.18	1784.06	1794.44	1763.38	1809.57	1793.44	1685.28	1743.31	1716.62	1763.85	1772.45	1753.16	1786.17	1782.8	1675.35	1727.5	1749.75	1803.78	1789.85	1768.97	1802.9	1802.7	1689.13	1710.21	1770.89	1760.5	1787.07	1806.96	1775.61	1664.57	1734.7	1726.16	1775.15	1739.6	1743.94	1784.46	1800.53	1805.66	1704.66	1775.43
54.967999	1746.76	1761.92	1781.82	1724.83	1740.88	1770.37	1822.17	1762.21	1788.4	1805.95	1784.95	1795.28	1760.76	1806.66	1794.25	1684.42	1743.32	1714.28	1755.37	1768.83	1751.68	1784.19	1783.15	1671.48	1726.23	1746.79	1802.31	1787.99	1766.09	1806.01	1797.5	1688	1706.05	1768.47	1759.88	1786.92	1805.58	1778.11	1663.79	1735.54	1728.04	1776.63	1736.09	1740.86	1780.63	1796.71	1805.56	1706.01	1773.81
55.463001	1748.6	1760.19	1780.55	1721.63	1742.19	1773.47	1818.81	1760.84	1786.45	1805.46	1782.25	1796.39	1761.21	1805.47	1790.67	1683.88	1742.1	1715.58	1754.43	1767.46	1751.2	1783.45	1778.07	1670.13	1723.13	1747.39	1798.83	1787.66	1765.46	1798.73	1796.05	1688.52	1709.95	1767.4	1760.9	1786.22	1800.52	1774.56	1665.27	1730.09	1724.76	1773.91	1734.23	1741.81	1781.52	1793.81	1802.47	1706.2	1773.05
55.959000	1745.84	1756.86	1780.05	1722.32	1742.88	1771.05	1817.28	1759.78	1784.37	1799.85	1778.46	1792.26	1762.66	1802.98	1788.41	1685.46	1741.51	1716.16	1754.5	1765.6	1750.49	1783.48	1780.54	1673.68	1725.7	1747.11	1796.02	1782.8	1764.41	1798.55	1797.75	1688.88	1708.57	1768.74	1758.72	1784.93	1800.88	1773.47	1663.68	1731.7	1725.39	1772.65	1735.93	1740.36	1776.55	1790.74	1801.83	1702.78	1770.24
56.453999	1746.18	1757.33	1775.81	1721.81	1741.3	1768.59	1815.45	1756.93	1785	1800.86	1782.34	1791.39	1758.63	1798.24	1787.45	1683.35	1740.1	1713.3	1752.67	1766.17	1747.31	1780.66	1778.43	1671	1723.82	1743.35	1796.15	1782.56	1761.29	1798.64	1795.88	1688.4	1707.9	1767.11	1759.49	1784.46	1797.07	1773.07	1663.13	1731.74	1724.18	1773.53	1733.46	1740.4	1776.51	1791.13	1799.26	1703.73	1768.09
56.949001	1744.38	1753.97	1772.18	1720.02	1740.09	1767.28	1815.32	1755.95	1780.99	1799.58	1775.76	1790.74	1754.61	1799.5	1785.44	1681.65	1737.11	1710.14	1752.31	1766.08	1748.31	1780.23	1775.15	1672.81	1723.14	1744.23	1794.94	1780.7	1761.05	1798.83	1792.94	1689.23	1706.95	1764.19	1758.41	1780.74	1798.12	1772.25	1664.5	1727.93	1723.26	1769.63	1732.58	1738.63	1774.58	1789.84	1798.99	1702.77	1765.26
57.444000	1745.36	1753.36	1774.84	1720.71	1739.75	1768.49	1811.18	1758.69	1778.26	1798.72	1776.69	1790.65	1755.96	1797.32	1780.03	1681.63	1737.75	1711.88	1752.17	1762.02	1745.56	1780.91	1772.85	1669.85	1720.06	1744.11	1790.16	1780.07	1758.22	1795.77	1792.97	1686.93	1703.66	1762.93	1757.01	1779	1797.23	1766.98	1664.03	1727.1	1721.36	1767	1731.62	1737.84	1774.06	1788.53	1795.87	1703.25	1767.68
57.938999	1745.03	1756.3	1773.38	1716.78	1737.51	1762.7	1810.12	1754.33	1777.49	1796.62	1775.43	1786.35	1754.69	1795.22	1781.82	1682.76	1736.92	1710.74	1755.61	1759.67	1748.25	1776.19	1773.67	1670.37	1720.39	1742.41	1789.11	1776.63	1755.94	1793.58	1788.34	1686.81	1706.59	1761.58	1755.25	1777.51	1793.8	1769.08	1664.91	1728.41	1721.01	1767.51	1730.4	1735.47	1771.12	1786.65	1792.82	1699.54	1765.24
58.433998	1742.77	1752.61	1769.91	1719.38	1736.95	1766.52	1815.58	1755.52	1778.24	1795.16	1775.77	1787.54	1753.73	1793.15	1778.74	1681.3	1732.93	1709.23	1749.03	1762.3	1746.45	1773.37	1773.1	1671.54	1719.57	1740.92	1790.62	1774.25	1757.33	1794.08	1787.31	1686.24	1707.41	1761.23	1752.59	1778.15	1796.35	1768.33	1661.17	1727.13	1722.55	1766.87	1731.47	1739.65	1770.58	1787.98	1794.89	1699.92	1763.44
58.930000	1738.95	1751.37	1768.69	1715.8	1734.51	1762.46	1808.84	1755	1776.3	1791.12	1774.81	1782.01	1752.1	1792.41	1777.54	1681.54	1737.64	1709.19	1748.97	1759.83	1743.28	1771.4	1771.59	1667.66	1718.73	1742	1788.07	1775.95	1756.88	1788.34	1790.09	1685.92	1702.98	1761.07	1749.59	1776.38	1791.38	1761.78	1662.82	1726.54	1719.9	1763.44	1728.55	1735.06	1767.29	1783.42	1793.28	1700.83	1762.01
59.424999	1737.09	1752.98	1770.15	1715.93	1735.37	1763.47	1807.61	1755.88	1774.07	1791.01	1773.21	1784.83	1751.27	1790.32	1775.83	1681.83	1736.07	1707.65	1746.13	1758.03	1744.17	1772.6	1771.11	1670.7	1719	1738.02	1786.2	1773.56	1756.19	1788.05	1788.11	1684.34	1703.63	1758.81	1751.53	1776.81	1791.44	1766.08	1663.01	1722.68	1719.06	1763.21	1727.77	1735.2	1765.49	1784	1791.76	1700.25	1760.96
59.919998	1738.31	1751.16	1765.51	1715.65	1734.95	1762.56	1805.21	1751	1773.99	1789.13	1769.3	1783.37	1748.81	1787.29	1773.31	1681.28	1731.72	1709.6	1745.03	1757.13	1743.77	1768.73	1770.16	1668.59	1716.39	1737.81	1785.27	1771.96	1754.04	1788.83	1783.2	1684.61	1701.75	1759.16	1751.04	1774.37	1789.19	1765.77	1663.02	1724.72	1717.01	1764.46	1728.4	1733.42	1767.18	1782.8	1792.1	1698.85	1759.31
60.415001	1736.99	1746.22	1764.63	1715.83	1732.41	1758.16	1802.76	1751	1773.5	1787.08	1773.47	1783.23	1750.48	1787.25	1776.98	1681.09	1731.54	1708.25	1745.66	1756.55	1741.74	1768.3	1768.8	1671.31	1716.84	1736.6	1783.42	1770.23	1752.61	1785.41	1782.6	1685	1701.08	1756.74	1753	1773.26	1788.96	1764.56	1661.36	1722.97	1715.07	1763.18	1726.4	1732.48	1763.39	1780.5	1788.42	1699.36	1759.33
60.910999	1735.73	1747.52	1768.31	1714.67	1731.98	1758.52	1802.19	1746.17	1773.57	1790.02	1768.86	1780.57	1747.5	1786.98	1773.83	1682	1734.98	1706.23	1745.89	1756.16	1740.15	1768.34	1766.48	1667.06	1714.02	1737.22	1784.12	1770.12	1753.79	1786.34	1781.2	1684.41	1700.66	1756.74	1750.8	1771.12	1785.92	1761.52	1661.33	1722.45	1715.12	1758.17	1725.59	1730.67	1767.04	1782.56	1785.61	1697.52	1755.17
61.405998	1734.8	1748.05	1764.21	1714.88	1729.49	1757.27	1800.31	1745.88	1767.12	1784	1766.31	1777.9	1746.63	1783.74	1772.78	1679.81	1732	1706.33	1742.61	1756.2	1738.55	1767.4	1764.64	1666.83	1711.67	1736.47	1778.86	1768.55	1748.08	1783.53	1779.78	1684.51	1698.73	1752.8	1746.02	1771.41	1783.57	1760.03	1661.07	1721.15	1715.96	1754.58	1723.6	1731.6	1761.52	1779.13	1783.31	1698.2	1754.35
61.901001	1732.49	1745.52	1760.85	1715.13	1729.48	1755.54	1798.4	1746.08	1768.87	1784.82	1765.76	1778.7	1745.9	1782.38	1770.24	1679.78	1730.02	1703.5	1741.98	1753.38	1738.43	1761.78	1765.24	1667.16	1716.71	1734.14	1778.79	1762.19	1747.69	1781.04	1778.36	1681.04	1698.69	1754.48	1746.18	1769.81	1783.39	1759.12	1662.45	1721.32	1715.43	1758.01	1722.36	1729.55	1762.44	1775.84	1788.62	1696.1	1754.69
62.396000	1728.88	1742.39	1761.96	1714.28	1727.96	1754.55	1796.93	1744.91	1767	1786.1	1764.06	1775.77	1742.85	1780.57	1769.61	1676.6	1727.7	1702.29	1741.74	1750.01	1736.6	1763.74	1764.05	1665.62	1711.35	1729.53	1779	1761.86	1747.36	1780.84	1775.27	1680.91	1698.36	1751.17	1745.67	1766.81	1784.21	1758.37	1658.55	1720.22	1713.31	1755.9	1721.43	1728.55	1756.36	1774.86	1783	1692.94	1752.33
62.890999	1732.9	1740.97	1758.47	1711.95	1726.96	1754.11	1798.22	1746.88	1766.95	1781.04	1765.94	1774.25	1741.26	1778.72	1766.89	1677.77	1728.3	1704.24	1736.57	1752.29	1738.71	1762.59	1761.16	1668.44	1713.52	1733.39	1777.04	1762.2	1748.4	1779.47	1775.24	1678.59	1697.44	1749.44	1743.71	1764.58	1781.08	1757.27	1659.68	1719.75	1712.16	1754.56	1721.95	1726.79	1759.45	1775.26	1780.69	1692.08	1751.92
63.387001	1730.49	1740.47	1757.79	1711.07	1726.92	1751.21	1794.42	1744.27	1765.32	1779.47	1762.32	1769.83	1740.55	1777.28	1768.8	1674.98	1727.22	1700	1734.69	1752.35	1735.21	1760.21	1758.1	1666.96	1712.95	1730.81	1775.89	1763.89	1747.82	1777.51	1771.87	1679.74	1694.75	1749.3	1745.47	1763.69	1776.8	1755.57	1659.54	1718.36	1711.55	1753.92	1721	1727.04	1757.1	1772.35	1777.08	1694.05	1748.11
63.882000	1730.64	1740.76	1757.72	1711.28	1725.98	1753.51	1789.4	1739.75	1762.77	1781.62	1762.21	1771.09	1739.21	1775.45	1761.49	1675.48	1725.58	1698.4	1737.05	1748.55	1736.34	1759.63	1758.39	1664.35	1708.34	1729.9	1774.26	1758.04	1745.49	1776.64	1775.31	1679.4	1695.15	1747.4	1741.57	1764.86	1779.86	1752.35	1659.14	1717.66	1710.38	1753.43	1720.07	1723.39	1753.56	1773	1778.16	1694.23	1751.75
64.376999	1731.26	1740.09	1759.69	1709.59	1724.62	1746.26	1790.56	1740.43	1764.09	1774.38	1759.15	1770.12	1741.84	1773.7	1766.23	1676.37	1725.51	1699.58	1735.02	1748.85	1736.16	1760.17	1759.21	1665.56	1709.92	1727.3	1774.23	1762.21	1743.46	1772.71	1773.84	1678.36	1693.98	1745.79	1742.94	1761.07	1775.65	1754.13	1655.71	1715.76	1709.59	1752.77	1718.62	1726.98	1755.16	1770.06	1774.5	1695.38	1750.73
64.872002	1726.08	1739.51	1754.69	1708.78	1722.75	1746.98	1787.82	1739.08	1761.01	1774.94	1759.51	1767.02	1737.14	1774.22	1762.03	1673.95	1726.52	1700.02	1736.46	1746.72	1734.07	1760.7	1755.54	1666.19	1709.85	1726.73	1776	1758.11	1741.95	1777.71	1770.27	1678.87	1693.83	1747.84	1740.24	1759.61	1774.02	1753.33	1656.9	1715.48	1709.65	1753.52	1721.24	1726.96	1752.79	1769.23	1777.02	1692.93	1746.98
65.366997	1729.02	1738.44	1751	1707.77	1722.54	1746.94	1784.74	1741.45	1762.37	1776.42	1758.55	1768.84	1736.77	1773.04	1758.87	1673.55	1724.1	1697.85	1734.63	1745.63	1732.11	1754.72	1758.3	1662.79	1709.24	1726.02	1770.25	1755.05	1741.89	1774.33	1768.5	1678.29	1694.45	1744.98	1739.15	1760.74	1773.45	1751.39	1657.9	1715.12	1709.46	1752.58	1718.85	1723.2	1753.54	1770.63	1776.91	1692.17	1745.87
65.862999	1727.04	1736.65	1753.01	1707.88	1721.79	1742.69	1786.01	1740.11	1759.88	1773.19	1757.93	1765.73	1735.43	1769.06	1758.58	1674.87	1720.48	1699.14	1733.72	1742.85	1731.56	1756.71	1753.26	1664.37	1710.26	1726.67	1770.14	1755.18	1741.83	1773.03	1768.14	1678.96	1694.09	1746.22	1737.09	1759.72	1773.7	1750.9	1657.73	1714.55	1708.81	1748.92	1717.97	1722.16	1749.76	1766.88	1771.47	1692.27	1746.18
66.358002	1724.9	1736.14	1752.11	1706.74	1721.07	1742.36	1786.65	1736.45	1759.26	1769.74	1756.25	1763.82	1734.63	1767.04	1758.27	1673.73	1723.47	1697.03	1731.11	1743.58	1733.93	1751.26	1754.15	1664.24	1709.22	1724.5	1768.02	1752.89	1738.63	1768.18	1765.52	1676.87	1694.52	1744.48	1737.02	1756.41	1769.21	1749.59	1656.38	1714.77	1708.38	1751.39	1718.21	1722.31	1749.33	1766.05	1771.56	1690.07	1744.35
66.852997	1723.49	1735.16	1750.2	1703.43	1720.31	1742.68	1781.72	1736.27	1757.15	1770.67	1754.62	1761.8	1732.67	1767.98	1760.5	1674.69	1722.03	1699.79	1732.48	1742.73	1731.39	1754.33	1752.57	1663.35	1706.32	1721.98	1767.65	1752.88	1737.47	1766.47	1762.37	1675.99	1692.46	1743.85	1733.42	1755.64	1767.73	1749.91	1656.93	1711.13	1708.02	1747.81	1715.34	1723.74	1747.9	1761.89	1770.78	1692.22	1742.69
67.348000	1721.18	1734.98	1747.69	1704.41	1720.63	1740.6	1783.49	1738.23	1756.41	1768.68	1755.93	1762.51	1729.29	1765.52	1754.23	1671.87	1721.45	1698	1730.18	1745.47	1730.27	1748.5	1749.39	1662.7	1705.05	1721.33	1762.16	1750.39	1737.41	1767.54	1760.84	1676.69	1690.98	1739.74	1737.37	1752.56	1766.08	1747.87	1658.94	1710.74	1704.91	1745.16	1716.71	1720.29	1746.49	1764.63	1769.08	1688.96	1740.87
67.843002	1722.19	1733.34	1748.34	1703.2	1716.06	1739.23	1776.91	1733.48	1754.59	1768.87	1754.23	1762.6	1731.64	1763.11	1755.14	1670.97	1720.59	1694.46	1730.22	1739.91	1729.18	1749.66	1750.31	1663.81	1705.65	1724.01	1761.9	1750.49	1734.28	1762.19	1760.89	1675.52	1690.81	1740.86	1736.4	1752.94	1763.67	1747.45	1656.26	1712.35	1705.11	1743.78	1716	1720.58	1745.26	1760.38	1766.81	1690.59	1737.69
68.338997	1722.84	1731.13	1746.52	1703.35	1717.2	1738.37	1777.27	1735.82	1753.37	1767.79	1752.68	1760.65	1729.24	1765.98	1758.24	1669.93	1719.33	1695.09	1727.58	1738.4	1728.11	1748.55	1750.48	1662.62	1703.53	1720.32	1761.33	1749.2	1734.02	1762.61	1759.25	1675.34	1688.11	1740.18	1735.65	1751.38	1764.95	1745.06	1654.56	1708.28	1706.15	1740.98	1714.55	1721.26	1745.98	1760	1765.27	1686.67	1737.13
68.834000	1719.46	1729.06	1742.29	1702.53	1716.73	1735.22	1776.44	1731.12	1753.44	1766.22	1749.07	1759.55	1728.38	1763.34	1754.45	1669.89	1718.57	1695.38	1728.71	1738.64	1726.91	1750.91	1749.09	1661.71	1704.32	1721.19	1762.6	1750.74	1736.1	1766.33	1762.23	1676.78	1690.3	1737.48	1734.81	1752.04	1762.96	1744.3	1655.3	1710.45	1702.86	1741.65	1716.05	1718.82	1741.72	1755.67	1763	1686.52	1734.78
69.329002	1720.18	1729.73	1747.35	1701.66	1714.5	1734.37	1774.85	1735.84	1750.69	1762.49	1751.56	1757.73	1727.93	1757.21	1751.85	1669.91	1719.34	1696.77	1728.73	1736.25	1726.11	1750.19	1745.05	1659.73	1700.89	1717.73	1759.6	1746.22	1734.98	1762.01	1758.11	1674.98	1689.19	1737.1	1735.23	1752.07	1762.06	1745.39	1657.49	1707.24	1703.44	1741.55	1714.68	1716.68	1741	1758.74	1762.46	1686.56	1737.48
69.823997	1719.94	1727.79	1747.14	1701.46	1714.43	1733.96	1774.15	1730.3	1749.49	1763.64	1747.29	1755.67	1729.25	1761.98	1748	1669.96	1717.12	1692.99	1725.26	1739.6	1726.01	1746.58	1744.39	1662.35	1702.09	1720.14	1760.2	1747.99	1733.69	1759.97	1757.07	1673.24	1689.82	1735.55	1731.08	1749.2	1757.36	1742.96	1652.81	1708.67	1703.78	1741.1	1714.53	1714.47	1739.98	1757.51	1764.4	1685.99	1735.43
70.319000	1721.12	1727.59	1741.17	1701.98	1714.43	1735.84	1774.65	1731.5	1752.55	1760.35	1747.22	1754.09	1729.28	1757.54	1748.2	1670.58	1716.12	1694.62	1725.94	1735.65	1726.7	1744.75	1744.11	1661.52	1701.17	1718.78	1761.25	1745.72	1733.28	1761.02	1754.59	1672.66	1688.57	1734.27	1730.72	1749.02	1762.44	1739.58	1653.84	1708.76	1702.44	1739.2	1710.91	1716.1	1741.72	1754.31	1759.73	1686.45	1731.85
70.815002	1714.12	1724.57	1742.45	1701.08	1712.35	1732.77	1771.5	1730.4	1746.97	1759.75	1747.76	1754.44	1725.21	1753.59	1748.66	1671.56	1716.26	1693.05	1723.84	1736.38	1723.02	1746.23	1743.57	1661.19	1701.45	1714.25	1756.75	1744.03	1730.36	1758.76	1753.49	1673.14	1687.94	1735.68	1728.37	1745.64	1757.16	1741.68	1653.75	1705.75	1699.13	1740.88	1711.23	1715.88	1739.48	1754.83	1760.73	1686.88	1732.73
71.309998	1715.15	1727.6	1741.12	1698.85	1711.44	1731.96	1770.12	1730.07	1745.08	1758.12	1744.97	1752.99	1725.26	1752.18	1746.72	1667.8	1715.1	1690.58	1722.66	1733.88	1724	1742.19	1745.69	1659.91	1699.98	1715.09	1756.86	1742.11	1731.87	1760.7	1753.82	1672.61	1689.31	1733.97	1728.78	1743	1756.04	1739.58	1655	1704.53	1699.87	1736.44	1708.4	1711.22	1738.11	1752.93	1760.22	1682.7	1732.74
71.805000	1714.77	1726.88	1739.66	1699.52	1709.32	1730.16	1769.03	1728.54	1748.02	1758.93	1745.97	1749.17	1721.06	1753.15	1747.08	1667.29	1714.07	1689.02	1722.16	1731.54	1722.63	1744.04	1741.57	1659.65	1697.63	1714.18	1753.84	1740.84	1729.83	1757.63	1751.43	1670.6	1684.41	1731.82	1728.85	1743.23	1757.39	1738.1	1653.71	1702.29	1699.93	1734.56	1708.33	1713.71	1737.35	1751.75	1757.88	1684.99	1731.91
72.300003	1711.28	1722.65	1735.69	1697.75	1708.16	1729.1	1767.06	1726.45	1744.08	1757.24	1743.64	1749.85	1720.44	1749.01	1742.84	1666.44	1714.45	1688.54	1717.96	1729.89	1721.91	1737.62	1741.62	1660.54	1698.39	1713.68	1752.16	1741.93	1730.65	1757.08	1750.17	1670.87	1684.16	1730.53	1729.69	1745.44	1755.77	1739.56	1651.83	1704.13	1699.2	1733.88	1709.71	1713.12	1734.64	1751.06	1759.81	1685.45	1727.99
72.795998	1716.18	1724.17	1736.86	1695.3	1706.31	1727.08	1766.29	1727.46	1743.92	1757.69	1743.62	1749.57	1719.16	1751.77	1743.62	1668.82	1713.9	1690.37	1719.27	1732.04	1720.29	1741.89	1738.89	1658.92	1696.81	1709.66	1752.45	1739.86	1727.14	1756.62	1749.22	1668.79	1683.21	1728.3	1729.02	1741.47	1754.58	1734.76	1652.95	1704.82	1697.69	1732.3	1709.03	1714.03	1737.73	1748.87	1757.16	1682.3	1728.09
73.291000	1711.84	1722.95	1736.16	1694.17	1707.2	1726.43	1764.48	1727.31	1742.01	1753.7	1743.53	1746.03	1717.2	1747.87	1738.46	1665.53	1710.06	1688.42	1717.11	1733.08	1719.03	1737.91	1740.14	1659.92	1701.22	1711.74	1752.93	1738.31	1729.61	1756	1749	1669.4	1682.66	1727.92	1729.38	1740.79	1753.32	1735.36	1654.04	1702.53	1698.52	1733.97	1709.33	1713.2	1732.79	1750.82	1752.8	1683.35	1727.63
73.786003	1709.79	1721.88	1734.98	1693.91	1706.12	1722.45	1762.23	1724.79	1738.88	1751.6	1741.43	1743.6	1716.47	1745.99	1738.34	1665.67	1708.05	1684.95	1716.47	1732.56	1720.07	1734.07	1739.08	1657.79	1696.61	1709.38	1750.48	1737.36	1725.32	1752.31	1746.73	1671.64	1682.31	1728.95	1726.04	1741.96	1750.71	1734.09	1652.16	1700.35	1698	1731.77	1703.72	1711.8	1733.08	1746.63	1752.09	1680.26	1723.85
74.280998	1711.04	1720.02	1735.1	1693.71	1705.64	1724.45	1761.08	1723.68	1741.22	1751.51	1739.78	1743.88	1717.64	1747.52	1736.71	1663.3	1707.17	1686.69	1716.37	1727.82	1719.88	1736.22	1736.1	1659.26	1694.69	1710.18	1748.63	1734.44	1724.81	1751.36	1745.28	1668.64	1682.59	1728.53	1725.13	1738.43	1753.08	1736.62	1652.77	1699.73	1697.31	1730.79	1704.26	1710.39	1732.82	1749.08	1752.81	1681.84	1723.8
74.776001	1710.78	1722.34	1733.12	1693.43	1706.6	1724.73	1761.08	1725.53	1739.39	1754.83	1739.05	1744.02	1716.23	1744.9	1738.81	1665.91	1709.36	1686.47	1715.17	1724.87	1719.44	1732.98	1737.44	1658.77	1695.58	1709.02	1746.82	1735.79	1725.33	1751.7	1745.66	1669.16	1682.5	1724.4	1724.33	1737.23	1749.96	1734.05	1653.01	1700.95	1694.08	1728.07	1706.03	1712.48	1731.8	1743.74	1751.25	1680.47	1724.6
75.272003	1708.67	1719.84	1734.3	1693.77	1703.1	1724.12	1759.91	1723.54	1740.64	1752.03	1740.65	1743.2	1718.54	1744.62	1736.37	1662.74	1708.52	1687.63	1715.91	1728.16	1718.97	1733.63	1736.52	1658.74	1695.25	1707.85	1746.33	1734.64	1725.85	1751.54	1742.84	1667.51	1682.52	1725.54	1723.5	1736.7	1747.13	1732.9	1651	1698.91	1696.45	1731.88	1705.99	1711.03	1728.55	1743.63	1751.48	1681.76	1723.08
75.766998	1709.37	1718.24	1733.15	1694.11	1702.54	1722.26	1759.63	1721.57	1739.4	1750.69	1738.5	1742.75	1714.62	1745.16	1735.58	1664.6	1708.6	1686.29	1712.77	1728.83	1718.45	1731.75	1733.83	1657.43	1693.7	1706.23	1747.41	1730.45	1721.94	1750.89	1744.79	1667.46	1680.76	1727.37	1725.01	1736.94	1746.73	1732.65	1651.3	1701.35	1697.02	1729.82	1705.36	1710.25	1731.43	1742.53	1750.12	1681.85	1722.14
76.262001	1709.99	1718.74	1731.04	1689.65	1703.85	1722.23	1755.06	1725.12	1739.3	1748.8	1739.3	1743.11	1716.04	1743.19	1738.1	1665.19	1707.63	1684.66	1711.21	1725.98	1716.95	1730.7	1733.68	1656.8	1693.66	1706.77	1745.94	1732.4	1723.04	1747.19	1741.91	1669.55	1680.79	1724.44	1723.08	1733.61	1744.08	1732.24	1651.49	1698.43	1693.84	1728.35	1707.19	1708.14	1729.07	1739.79	1748.24	1683.19	1719.33
76.757004	1708.18	1718.03	1728.88	1691.69	1700.9	1721.46	1755.47	1720.7	1736.17	1746.02	1737.44	1742.4	1715.9	1740.75	1733.9	1665.02	1707.43	1683.81	1714.65	1726.03	1717.28	1730.49	1732.34	1656.79	1692.92	1706.69	1745.6	1730.99	1722.01	1749.3	1740.95	1666.1	1680.4	1725.56	1723.19	1735.67	1746.85	1732.15	1652.22	1696.67	1696.14	1727.8	1703.56	1706.23	1727.91	1739.84	1747.8	1679.81	1721.54
77.251999	1707.35	1719.66	1728.06	1690.49	1701.06	1721.89	1753.77	1724.15	1737.65	1747.34	1738	1738.95	1715.03	1740.17	1736.57	1663.19	1706.49	1683.58	1711.71	1726.21	1716.92	1730.63	1732.4	1656.23	1693.26	1703.87	1744.12	1733.28	1720.61	1746.76	1742.55	1667.55	1681.23	1721.37	1723.12	1732.33	1746.12	1729.96	1651.4	1696.12	1695.29	1727.3	1703.96	1707.45	1726.41	1742.34	1746.55	1679.16	1721.09
77.748001	1706.24	1717	1728.08	1691.21	1699.01	1717.64	1754.75	1720.44	1737.98	1745.03	1735.68	1741.2	1714.36	1741.6	1734.93	1661.48	1705.67	1685.46	1710.27	1722.73	1714.16	1730.17	1731.93	1656.04	1692.09	1704.85	1743.67	1728.81	1719.99	1743.33	1739.89	1665.3	1681.01	1719.21	1720.53	1732.44	1743.23	1729.55	1651.82	1698.52	1692.45	1726.28	1703.06	1707.75	1724.77	1740.63	1748.27	1678.04	1720.12
78.242996	1708.69	1717.06	1729.29	1690.93	1702.19	1718.75	1752.31	1718.6	1736.29	1745.83	1735.05	1738.81	1711.69	1738.09	1732.84	1663.12	1706.68	1682.54	1714.56	1723.4	1716.56	1726.61	1731.49	1657.17	1692.73	1705.18	1742.69	1730.04	1719.59	1744.15	1743.17	1666.87	1681.03	1720.24	1723.93	1734.56	1744.06	1730.94	1650.45	1698.34	1690.42	1725.57	1703.87	1707.46	1726.32	1737.87	1748.45	1677.83	1721.18
78.737999	1707.31	1715.65	1725.89	1691.54	1700.33	1717.58	1753.69	1718.36	1735.11	1746.33	1734.91	1738.19	1710.9	1738.08	1734.87	1662.34	1705.31	1682.8	1712.18	1723.99	1712.1	1729.28	1732.47	1654.67	1690.98	1702.27	1744.31	1729.97	1718.96	1742.77	1738.54	1667.11	1678.18	1718.03	1723.44	1733.66	1740.37	1729.67	1650.27	1694	1693.14	1723.34	1699.74	1706.67	1724.55	1737.76	1744.01	1679.53	1717.01
79.233002	1705.02	1714.43	1728.57	1689.66	1700.54	1718.99	1752.77	1714.85	1732.85	1742.14	1732.85	1738.87	1710.11	1734.79	1731.45	1662.25	1704.42	1684.2	1708.88	1721.53	1713.88	1726.04	1730.74	1655.35	1691.81	1704.27	1741.36	1725.95	1718.18	1740.41	1734.57	1667.04	1679.26	1721.68	1719.82	1730.9	1740.78	1729.24	1651.7	1695.16	1688.94	1723.13	1702.15	1703.21	1723	1736.75	1747.9	1676.31	1717.93
79.727997	1704.26	1715.13	1724.86	1689.32	1701.72	1718.35	1751.46	1718.19	1734.98	1740.69	1732.27	1737.78	1710.97	1735.85	1729	1662.87	1702.36	1684.14	1708.5	1723.24	1713.68	1725.89	1729.49	1657.67	1693.11	1703.21	1740.82	1726.64	1720.08	1742.49	1736.03	1667.8	1682.04	1720.66	1717.45	1731.61	1740.08	1727.34	1649.74	1694.24	1692.09	1724.77	1702.4	1706.56	1723.18	1737.21	1746.8	1677.17	1716.18
80.223999	1705.64	1715.67	1723.69	1686.83	1700.86	1714.71	1749.02	1715.76	1731.75	1743.59	1734.98	1735.28	1707.34	1734.4	1727.86	1660.8	1703.92	1684.44	1708.55	1720.86	1712.7	1726.28	1729.44	1656.4	1689.73	1702.49	1740.42	1727.71	1716.99	1740.85	1732.96	1667.55	1679.49	1718.57	1717.69	1731.82	1742.84	1730	1648.15	1695.15	1691.74	1723.09	1699.19	1705.59	1722.14	1738.88	1744.08	1679	1716.36
80.719002	1706.19	1712.72	1726.94	1690.81	1700.8	1716.09	1749.95	1715.37	1732.76	1742.32	1730.16	1735.05	1708.47	1735.02	1728.01	1663.54	1704.03	1683.86	1705.54	1721.05	1710.06	1721.92	1728.02	1657.05	1690.38	1699.31	1739.65	1723.56	1716.09	1742.85	1735.02	1665.61	1678.59	1720.25	1719.06	1730.95	1739.11	1725.28	1650.77	1695.92	1691.5	1723.89	1699.14	1703.4	1720.56	1736.06	1743.03	1677.98	1716.17
81.213997	1703.46	1711.51	1724.41	1690.26	1695.74	1716.37	1748.51	1716.32	1732.49	1742.16	1730.13	1734.21	1706.87	1733.56	1725.61	1660.64	1702.15	1681	1708.08	1718.3	1710.76	1723.03	1728.8	1654.69	1689.21	1696.81	1741.11	1723.66	1716.45	1740.35	1732.42	1665.89	1677.04	1718.87	1716.9	1728.15	1737.42	1727.95	1649.89	1695.8	1689.03	1720.05	1699.16	1702.8	1719.08	1736.66	1741.83	1677.3	1713.92
81.709000	1699.39	1713.15	1723.33	1687.06	1695.6	1711.88	1749.28	1716.21	1728.93	1739	1730.92	1731.05	1707.73	1734.11	1726.06	1661.44	1703.77	1681.7	1706.19	1718.47	1712.19	1721.56	1726.95	1654.56	1688.34	1700.49	1738.31	1725.65	1714.05	1737.85	1733.18	1664.55	1676.67	1717.76	1716.09	1724.48	1737.07	1724.23	1649.53	1691.63	1690.09	1719.02	1699.62	1700.92	1718.84	1732.66	1741.29	1677.64	1714.49
82.205002	1699.83	1713.2	1720.92	1687.67	1696.29	1713.41	1748.04	1713.96	1728.34	1737.62	1729.27	1731.19	1708.05	1732.82	1724.26	1659.24	1703.69	1681.41	1704.67	1720	1711.87	1720.61	1725.77	1655.61	1689	1697.69	1736.01	1722.17	1714.28	1736.53	1733.34	1664.02	1676.39	1717.23	1717.39	1727.36	1737.1	1726.31	1649.91	1695.13	1691.36	1723.16	1699.5	1703.88	1719.51	1734.68	1740.2	1676.96	1711.7
82.699997	1699.68	1711.77	1724.54	1687.08	1695.61	1713.78	1748.17	1713.52	1727.95	1738.96	1729.7	1733.26	1705.33	1731.67	1724.05	1658.7	1702.67	1679.12	1704.21	1720.15	1711.77	1721.54	1725.62	1654.06	1688	1698.43	1735.88	1722.72	1713.89	1738.3	1731.87	1663.86	1677.09	1717.22	1716.78	1726.99	1736.05	1723.82	1649.66	1692.89	1690.53	1719.56	1697.14	1700.8	1718.74	1734.17	1740.1	1676.68	1713.2
83.195000	1697.84	1710.15	1721.04	1686.64	1696.73	1711.8	1745.96	1713.18	1727.03	1735.24	1728.25	1728.81	1705.05	1729.88	1726.14	1659.48	1703.81	1680.15	1701.82	1715.58	1709.2	1723.5	1723.31	1656.49	1687.79	1697.99	1734.67	1721	1713.79	1737.24	1730.72	1665.15	1675.96	1716.1	1714.59	1725.18	1735.8	1723.02	1650.37	1691.16	1690.21	1716.78	1698.31	1704.1	1716.73	1731.12	1737.5	1677.67	1712.85
83.690002	1697.51	1709.17	1715.77	1686.31	1694.43	1711.62	1742.3	1716.69	1727.94	1735.25	1727.24	1729.31	1703	1729.1	1723.36	1660.05	1702.87	1677.01	1704.44	1717.17	1709.71	1721.71	1724.19	1653.54	1686.74	1698.69	1733.35	1719.19	1712.81	1735.02	1728.55	1662.58	1675.36	1716.06	1715.4	1724.89	1734.1	1721.11	1647.62	1692.56	1689.72	1717.05	1695.3	1699.68	1716.18	1730.76	1735.47	1674.36	1710.33
84.184998	1697.34	1708.44	1715.2	1686.17	1694.3	1708.9	1743.75	1713.78	1729.89	1735.8	1727.61	1727.31	1702.54	1728.3	1724.11	1659.03	1699.64	1680.39	1702.13	1716.32	1707.77	1718.58	1723.07	1655.2	1687.14	1695.98	1733.36	1717.08	1715.96	1732.82	1728.82	1662.82	1676.75	1714.29	1711.9	1725.1	1731.92	1721.65	1650.68	1691.1	1687.1	1716.88	1697.79	1699.35	1715.74	1732.57	1738.06	1674.93	1711.17
84.680000	1698.97	1708.97	1719.04	1686.37	1692.37	1710.65	1742.8	1713.5	1724.48	1734	1722.11	1730.04	1702.64	1724.41	1721.02	1660.07	1699.54	1679.88	1701.52	1716.03	1707.11	1717.79	1720.9	1654.03	1686.16	1694.44	1733.56	1719.81	1711.62	1732.21	1728.08	1662.4	1672.95	1715.31	1711.97	1722.58	1729.76	1720.95	1648.69	1688.64	1689	1715.35	1697.35	1698.45	1713.1	1728.11	1735.94	1674.36	1709.79
85.176003	1697.25	1707.28	1714.79	1685.86	1690.99	1710.63	1741.65	1711.31	1725.08	1733.45	1724.95	1726.81	1703.05	1724.27	1723.02	1658.42	1697.61	1679.88	1703.03	1715.96	1707.96	1716.3	1724.75	1653.01	1687.93	1695.24	1729.25	1718.21	1711.4	1732.46	1726.8	1661.89	1674.52	1712.5	1712.47	1723.89	1732.17	1721.76	1648.61	1688.26	1685.93	1715.72	1696.8	1700.15	1714.32	1727.21	1732.17	1673.93	1708.62
85.670998	1698.28	1707.52	1715.31	1683.57	1689.54	1708.93	1741.51	1711.14	1727	1734.24	1725.39	1728.02	1701.28	1724.97	1718.81	1657.6	1697.8	1678.79	1702.24	1713.86	1709.43	1715.53	1723.52	1652.41	1685.85	1694.78	1731.41	1716.54	1713.08	1733.69	1726.5	1661.89	1674.69	1713.16	1715.08	1724.25	1729.73	1721.03	1648.59	1690.28	1686.17	1716.22	1695.87	1699.03	1714.66	1724.37	1731.98	1671.53	1708.8
86.166000	1694.93	1704.38	1715.06	1684.16	1690.83	1705.28	1742.48	1708.9	1725.33	1732.57	1723.27	1725.61	1701.61	1724.21	1722.07	1657.31	1695.62	1680.52	1699.76	1711.99	1708.41	1714.04	1723.15	1654.07	1686.88	1694.27	1728.82	1716.02	1707.6	1731.9	1724.69	1663.16	1674.1	1711.57	1713.67	1722.06	1729.63	1720.28	1647.03	1687.18	1685.86	1715.25	1696.05	1696.72	1713.28	1724.94	1731.31	1674.98	1708.11
86.661003	1697.21	1707.08	1713.92	1685.03	1688.59	1706.06	1738.36	1708.57	1725.35	1729.24	1722.71	1724.02	1698.96	1723.06	1719.05	1657.56	1698.07	1677.79	1696.59	1711.21	1707.02	1711.32	1718.59	1653.15	1688.18	1694.78	1731.11	1715	1707.93	1730.48	1721.93	1662.62	1674.72	1712.34	1712.8	1719.76	1728.8	1717.09	1649.38	1687.36	1686.24	1716.02	1693.05	1696.76	1710.74	1724.08	1732.76	1675.17	1705.84
87.156998	1694.85	1705.59	1714.72	1682.54	1690.19	1708.13	1740.88	1709.13	1720.6	1732.93	1722.8	1725.78	1699.67	1723.65	1719.27	1658.64	1694.47	1677.51	1698.75	1712.29	1704.83	1713.9	1718.92	1653.9	1683.33	1692.94	1729.67	1711.63	1707.61	1733.31	1724.36	1661.87	1672.71	1712.71	1712.76	1720.38	1728.59	1720.25	1648.62	1689.53	1684.05	1713.12	1696.13	1697.11	1713.23	1721.73	1732.97	1673.43	1703.72
87.652000	1696.3	1707.06	1713.66	1680.89	1690.26	1706.57	1738.42	1706.43	1718.97	1730.02	1720.73	1725.16	1699.4	1722.31	1716.04	1656.11	1693.72	1677.06	1698.34	1712	1704.54	1712.05	1717.2	1653.68	1684.11	1691.14	1728.81	1709.7	1706.82	1728.13	1723.45	1661.03	1673.51	1709.62	1713.37	1718.7	1727.05	1718.83	1649.79	1686.09	1684.86	1714.28	1692.57	1696.2	1711.61	1726.67	1733.9	1675.75	1707.08
88.147003	1692.25	1703.09	1711.23	1681.35	1687.08	1703.06	1737.13	1707.29	1720.26	1728.14	1719.69	1721.85	1696.36	1721.52	1718.11	1655.63	1692.73	1676.28	1697.15	1711.96	1705.07	1711.52	1718.07	1653.02	1682.31	1693.78	1728.32	1709.21	1707.39	1728.56	1724.78	1660.84	1669.23	1710.13	1712.12	1717.04	1726.19	1718.04	1647.11	1685.9	1685.32	1713.5	1692.58	1695.81	1709.06	1721.61	1732.57	1672.54	1705.92
88.641998	1695.11	1701.81	1710.74	1680.72	1688.61	1705.24	1733.7	1707.72	1717.98	1726.29	1719.86	1720.35	1696.82	1718.34	1715.24	1656.69	1692.72	1677.51	1697.23	1711.67	1702.53	1710.94	1717.22	1652.56	1682.66	1692.79	1725.59	1709.86	1706.53	1726.39	1723.11	1660.18	1673	1707.87	1709.9	1714.62	1726.05	1719.35	1647.11	1684.2	1682.54	1711.02	1694.03	1695.67	1708.97	1724.75	1729.09	1672.69	1704.71
89.137001	1692.14	1703.82	1712.12	1683.13	1686.12	1701.77	1733.1	1707.15	1718.79	1728.29	1721.34	1718.74	1697.07	1720.07	1712.06	1656.92	1693.96	1677.61	1694.93	1709.34	1703.55	1710.16	1717.29	1652.44	1682.29	1692.79	1726.07	1711.65	1705.03	1730.11	1718.77	1659.3	1673.31	1709.48	1709.88	1714.91	1724.5	1716.9	1646.16	1686.45	1681.94	1709.42	1693.5	1695.1	1709.77	1723.29	1730.31	1669.14	1705.39
89.633003	1690.36	1702.43	1712.67	1682.21	1688.73	1702.37	1729.99	1705.81	1717.21	1725.03	1718.66	1720.97	1697.77	1717.62	1712.74	1654.45	1692.74	1674.08	1695.08	1710.18	1703.33	1710.88	1715.98	1652.71	1682.12	1691.35	1725.3	1710.92	1703.4	1724.19	1717.62	1661.06	1671.31	1707.14	1708.8	1716.96	1724.14	1716.54	1646.93	1686.19	1682.43	1708.91	1690.52	1695.32	1706.97	1720.62	1729.44	1670.22	1700.49
90.127998	1690.86	1701.82	1709.78	1681.46	1687.65	1700.33	1733.18	1706.85	1718.28	1727.76	1719.57	1720.73	1696.67	1716.42	1712.32	1655.76	1693.49	1672.58	1694.45	1709.79	1702.05	1707.69	1715.19	1652.26	1680.85	1689.7	1725.34	1708.44	1706.86	1726.3	1719.61	1659.79	1672.71	1707.8	1710.67	1716.17	1724.07	1716.02	1647.34	1682.39	1682.97	1711.14	1691.98	1694.5	1706.68	1720.48	1726.77	1670.1	1699.4
90.623001	1691.32	1700.22	1707.71	1678.2	1685.76	1701.04	1733.3	1704.9	1715.16	1726.01	1717.66	1716.87	1695.15	1718.48	1711.67	1655.52	1690.48	1674.98	1694.07	1707.21	1702.03	1707.68	1714.64	1648.83	1682.13	1689.8	1721.99	1709.48	1702.36	1723.76	1719.08	1661.37	1670.48	1708.51	1708.67	1715.19	1722.16	1716.29	1646.62	1682.95	1682.93	1708.79	1690.37	1692.89	1705.06	1720.71	1726.41	1670.16	1703
91.117996	1689.78	1701.9	1711.13	1678.28	1683.73	1701.56	1731.71	1705.15	1717.1	1725.07	1718.64	1719.25	1694.36	1715.32	1710.89	1655.67	1691.28	1673.21	1690.04	1706.71	1698.8	1705.83	1713.39	1651.3	1679.05	1688.86	1720.94	1707.49	1703.29	1724.13	1717.02	1659.8	1670.82	1707.17	1708.05	1715.77	1725.65	1713.52	1647.16	1684.13	1682.6	1706.98	1691.9	1693.71	1707.98	1719.49	1727.16	1670.89	1701.56
91.612999	1691.01	1702.76	1706.1	1679.81	1683.83	1699.01	1731.69	1704.29	1716.36	1723.67	1717.79	1718.4	1694.12	1716.13	1709.42	1655.58	1691.12	1673.95	1696.06	1706.13	1700.56	1708.15	1714.72	1652.43	1679.29	1690.73	1721.64	1708.09	1704.46	1724.52	1716.77	1659.18	1672.09	1706.24	1708.45	1714.91	1720.23	1711.96	1646.71	1683.74	1682.75	1709.87	1691.07	1691.9	1704.92	1717.54	1725.63	1670.37	1698.81
92.109001	1688.77	1698.81	1707.76	1680.21	1686.77	1700.84	1729	1704.4	1715.04	1721.88	1718.91	1718.46	1695.89	1715.01	1712.93	1655.54	1691.56	1674.81	1692.83	1708.24	1701.81	1706.4	1713.05	1652.42	1678	1688.44	1722.32	1708.53	1701.01	1722.14	1715.7	1658.72	1671.71	1704.53	1708.1	1713.83	1720.01	1714.77	1644.8	1682.58	1679.85	1703.6	1688.46	1690.9	1704.66	1716.81	1723.29	1667.51	1698.97
92.603996	1688.22	1697.4	1707.01	1677.36	1685.01	1697.85	1725.9	1703.58	1714.25	1720.89	1715.89	1714.07	1692.84	1713.72	1709.56	1654.01	1687.98	1673.26	1690.54	1704.24	1699.16	1705.26	1711.08	1650.53	1682.36	1687.58	1720.55	1704.65	1703.69	1722.1	1716.7	1660.51	1670.7	1704.98	1710.96	1713.1	1721.03	1714.59	1645.39	1685.02	1682.59	1707.25	1690.19	1692.44	1703.57	1718.13	1724.52	1670.46	1698.49
93.098999	1689.67	1698.22	1704.86	1677.12	1684.19	1699.41	1729.87	1701.77	1715.48	1723.42	1716.37	1716.85	1694.97	1713.76	1707.45	1655.33	1689.48	1674.05	1691.32	1704.66	1703	1706.72	1710.6	1651.26	1679.63	1687.63	1719.56	1707.57	1700.49	1723.21	1714.77	1658.19	1668.21	1704.61	1706.96	1709.33	1718.35	1712.2	1646.82	1680.57	1678.85	1705.5	1690.57	1693.56	1701.12	1714.52	1720.73	1669.76	1697.87
93.594002	1689.07	1697.78	1707.58	1673.32	1681.13	1693.88	1725	1704.33	1714.1	1720.48	1717.47	1711.77	1693.59	1709.96	1709.96	1654.16	1690.21	1672.07	1692.09	1704.24	1698.63	1704.78	1711.47	1651.41	1679.13	1685.61	1718.73	1702.41	1700.86	1720.09	1714.74	1658.83	1669.91	1704.81	1707.16	1710.69	1718.97	1710.72	1646.32	1681.41	1681.95	1705.92	1685.92	1690.88	1703.83	1714.13	1721.7	1668.55	1697.51
94.088997	1686.9	1698.54	1705.44	1675.03	1683.34	1696.46	1725.45	1701.45	1713.03	1719	1713.71	1712.09	1693.44	1710.1	1708.66	1652.88	1688.33	1671.32	1689.29	1706.43	1697.48	1702.28	1713.05	1650.91	1678.07	1683.3	1718.24	1701.95	1700.54	1718.65	1714.95	1657.46	1668.89	1703.11	1705.98	1710.08	1717.51	1710.25	1645.15	1678.46	1679.38	1704.37	1687.95	1689.64	1700.74	1713.54	1723.2	1667.3	1698.76
94.584999	1690.06	1697.6	1703.21	1675.83	1680.38	1695.97	1726.42	1701.52	1714.09	1721.89	1713.04	1715.22	1690.41	1709.7	1705.72	1650.79	1687.9	1671.18	1690.33	1703.28	1699.76	1704.36	1708.06	1650.95	1677.74	1688.63	1719.06	1704.92	1699.39	1716.73	1713.5	1659.04	1669.75	1702.44	1707.24	1711.08	1715.95	1710.71	1647.64	1680.64	1680.9	1702.86	1687.79	1689.54	1702.51	1714.03	1718.71	1669.88	1697.33
95.080002	1686.4	1696.71	1703.69	1675.27	1681.72	1695.16	1724.15	1701.83	1711.89	1717.04	1712.47	1711.56	1691.21	1709.17	1701.85	1652.71	1687.09	1668.96	1689.1	1701.25	1699.67	1703.29	1708.73	1650.38	1676.5	1682.8	1716.84	1698.85	1698.69	1717.03	1712.05	1656.91	1666.19	1700.81	1704.87	1707	1716.54	1711.16	1645.6	1681.73	1679.64	1706.65	1688.51	1692.19	1702.59	1713.11	1719.48	1669.13	1697.68
95.574997	1687.49	1693.94	1701.56	1673.83	1682.15	1694.95	1727.1	1700.93	1709.23	1719.65	1714.86	1709.55	1689.51	1710.47	1707.28	1653.14	1686.94	1670.95	1688.41	1703.87	1698.15	1699.91	1710.1	1648.83	1676.42	1683.03	1717.18	1700.07	1697.06	1719.41	1709.95	1656.45	1667.75	1701.59	1703.33	1707.83	1715.29	1709.09	1646.79	1680.42	1679.3	1702.99	1687.46	1691.7	1699.32	1712.04	1720.79	1667.87	1695.2
96.070000	1687.18	1697.74	1702.65	1676.76	1681.54	1696.23	1726.09	1702	1711.1	1718.84	1711.98	1714.99	1690.53	1709.79	1705.69	1652.35	1685.32	1671.93	1688.26	1703.05	1695.89	1702.73	1708.41	1651.31	1679.96	1684.19	1713.52	1698.99	1695.74	1718.54	1711.58	1658.07	1669.21	1699.35	1701.8	1707.66	1716.08	1710.63	1644.86	1680.28	1680.75	1704.33	1686.74	1688.79	1700.34	1713.94	1718.66	1666.83	1695.24
96.565002	1685.94	1696.19	1704.56	1673.86	1681.83	1693.76	1724.64	1702.53	1709.03	1718.6	1713.43	1710.46	1690.79	1710.23	1708.81	1652.75	1685.8	1672.36	1687.21	1702.98	1698.43	1702.85	1708.36	1649.97	1676.3	1683.29	1717.14	1697.89	1699.1	1717.8	1710.08	1656.43	1667.42	1700.85	1705.36	1707.13	1715.62	1710.62	1642.71	1682.2	1677.51	1702.83	1685.8	1687.19	1700.7	1709.99	1714.71	1667.02	1694.29
97.060997	1685.29	1695.08	1703.09	1675.22	1678.13	1692.96	1722.01	1699.87	1705.26	1716.69	1712.12	1710.64	1689.89	1705.33	1703.62	1653.89	1686.62	1669.41	1689.01	1699.32	1695.62	1698.76	1705.69	1648.06	1675.62	1683.06	1714.57	1702.19	1695.26	1716.3	1708.55	1657.68	1667.98	1699.13	1703.14	1705.96	1713.95	1706.45	1644.9	1680.74	1678.08	1698.68	1687.82	1689.4	1696.26	1708.86	1718.65	1667.98	1693.84
97.556000	1682.34	1693.54	1699.32	1671.26	1679.84	1691.87	1719	1698.53	1708.23	1715.38	1708.46	1705.96	1688.91	1701.79	1702.45	1651.59	1682.97	1667.49	1685.04	1699.75	1695.05	1698.98	1706.11	1649.72	1674.21	1683.11	1714.97	1698.91	1695.38	1716.98	1708.52	1656.83	1664.87	1695.41	1702.87	1705.26	1711.22	1707.5	1645.11	1676.76	1677.86	1701.32	1687.06	1687.63	1699.93	1709.84	1718.75	1667.16	1691.89
98.051003	1682.24	1695.46	1699.13	1671.96	1678.5	1689.43	1721.46	1695.43	1705.38	1712.13	1711.28	1706.34	1685.33	1707.29	1701.58	1651.2	1682.23	1666.84	1683.03	1699.26	1695.82	1699.09	1705.97	1650.72	1677.47	1683.82	1714.92	1699.54	1697.78	1713.54	1708.28	1658.94	1666.84	1699.71	1699.72	1706.03	1712.89	1708.14	1642.63	1676.87	1675.56	1698.86	1686.31	1687.49	1695.96	1708.28	1715.56	1666.13	1692.25
98.545998	1685.46	1691.54	1697.79	1672.13	1676.8	1691.63	1718.92	1699.23	1705.37	1715.08	1709.14	1708.46	1686.1	1702.91	1699.81	1652.81	1683.69	1666.45	1687.64	1698.05	1696.39	1698.87	1705.99	1649.69	1676.63	1683.1	1712.01	1698.94	1696.84	1714	1708.81	1655.2	1667.53	1699.07	1703.4	1705.52	1710.79	1707.58	1646	1674.6	1677.1	1701.58	1685.86	1687	1694.28	1706.29	1718.12	1663.78	1691.75
99.042000	1683.06	1692.01	1695.34	1672.79	1679.6	1691.64	1718.14	1698.47	1707.31	1715.32	1708.79	1708.22	1687.12	1703.92	1699.45	1649.26	1680.52	1670.24	1684.82	1697.59	1696.53	1697.21	1705.96	1648.66	1673.26	1680.18	1712.16	1696.8	1693.86	1714.23	1707.26	1654.26	1664.24	1696.64	1698.71	1700.85	1711.34	1706.16	1644.77	1674.23	1674.68	1701.6	1686.42	1687.88	1697.31	1709.86	1716.61	1663.8	1690.63
99.537003	1681.73	1690.38	1698.26	1672.25	1675.75	1692.3	1719.21	1696.82	1704.71	1712.77	1709.46	1706.86	1683.51	1702.77	1700.21	1649.32	1682.21	1666.67	1685.7	1697.79	1693.34	1695.42	1705.31	1649	1678.34	1679.79	1710.7	1697.98	1695.16	1711.27	1705.55	1656.15	1666.16	1696.42	1703.56	1705.89	1709.97	1705.76	1644.68	1674.56	1675.33	1699.35	1683.72	1688.08	1693.52	1709.89	1714.57	1666.67	1692.47
100.031998	1681.22	1691	1699.31	1671.55	1677.19	1687.47	1717.44	1698.12	1706.1	1713.56	1708.33	1704.74	1687.1	1704.75	1697.94	1650.01	1681.73	1668.28	1684.01	1701.64	1693.76	1696.18	1703.97	1648.99	1672.41	1681.19	1710.08	1696.42	1693.12	1711.17	1706.14	1654.14	1664.56	1696.25	1699.58	1701.73	1708.32	1705.24	1642.7	1675.21	1673.71	1698.12	1685.94	1688.78	1695.62	1706.62	1714.1	1665.77	1689.54
100.527000	1685.05	1693.31	1698.4	1672.01	1674.15	1691.53	1717.49	1695.41	1704.55	1710.93	1706.8	1705.18	1685.58	1701.07	1698.01	1650.11	1682.18	1666.55	1682.35	1696.48	1692.75	1694.58	1702.24	1649.19	1674.62	1678.51	1711.45	1694.6	1694.76	1711.81	1705.84	1656.37	1664.1	1697.9	1700.44	1702.17	1709.92	1706.94	1643.47	1676.56	1673.78	1698.64	1683.84	1686.28	1694.14	1706	1709.96	1666.4	1690.73
101.022003	1679.34	1689.31	1696.44	1670.08	1675.8	1688.97	1717.85	1695.93	1702.31	1709.86	1707.65	1704.2	1686	1701.9	1698.73	1648.44	1681.49	1664.44	1683.98	1696.52	1691.78	1695.82	1702.95	1648.82	1671.93	1677.44	1708.37	1695.92	1692	1711.81	1701.93	1654.83	1667.01	1693.65	1700.41	1703.45	1707.56	1705.32	1642.93	1673.52	1674.67	1698	1684.04	1685.94	1694.3	1704.72	1712.1	1662.9	1688.63
101.517998	1678.01	1692.44	1696.5	1670.74	1677.09	1689.19	1715.85	1697.5	1705.44	1709.38	1709.23	1702.79	1687.08	1698.38	1698.63	1650.75	1682.26	1667	1684.01	1696.97	1692.52	1695.42	1701	1647.34	1673.55	1678.05	1709.45	1696.89	1691.28	1708.63	1706.28	1654.75	1665.79	1693.87	1698.17	1703.36	1709.84	1702.91	1642.55	1673.41	1675.11	1696.7	1681.42	1685.44	1695.12	1703.36	1713.17	1664.37	1687.11
102.013000	1679.99	1693.41	1694.81	1670.42	1675.46	1689.09	1716.52	1696.42	1703.12	1709.12	1705.65	1705.34	1686.25	1699.35	1697.16	1649.78	1681.62	1667.34	1682.82	1698.46	1693.12	1694.83	1701.99	1649.37	1673.46	1677.24	1712.16	1695.59	1690.76	1710.18	1704.05	1654.11	1665.52	1693.75	1700.15	1701.52	1708.02	1705.14	1643.92	1675.33	1676.12	1698.02	1680.84	1683.75	1693.3	1704.67	1713.17	1664.29	1687.88
102.508003	1677.57	1688.38	1695.45	1669.75	1675.47	1687.58	1715.38	1693.78	1702.07	1708.93	1707.35	1702.11	1683.69	1700.53	1699.18	1651.24	1682.95	1667.13	1681.73	1695.96	1692.98	1693.22	1700.36	1645.66	1673.03	1676.88	1708.34	1694.23	1691.64	1708.78	1702.25	1654.88	1666.14	1695.25	1700.64	1701.37	1708.16	1703	1642.93	1674	1674.6	1697.2	1682.63	1683.55	1691.8	1703.19	1711.15	1663.89	1688.02
103.002998	1680.55	1690.3	1696.29	1671.02	1674.33	1688.33	1713.65	1694.93	1701.91	1708.24	1704.34	1702.98	1682.48	1700.57	1695.68	1649.91	1681.67	1665.13	1683.04	1694.38	1694.91	1693.56	1699.99	1646.93	1673.88	1678.8	1706.79	1696.36	1691.1	1708.06	1702.2	1654.77	1664.68	1693.45	1700.65	1701.45	1707.48	1702.9	1643.25	1674.45	1673.8	1696.51	1681.41	1681.41	1693.01	1705.47	1713.25	1660.27	1686.74
103.498001	1682.82	1690.56	1692.84	1670.13	1673.41	1687.77	1715.98	1694.83	1703.43	1708.92	1706.32	1703.11	1680.24	1699.97	1698.67	1650.18	1683.23	1666.38	1682.82	1695.34	1691.14	1692.72	1701.67	1645.89	1672.87	1678.29	1706.76	1693.23	1690.79	1706.79	1703.05	1654.63	1663.65	1693.63	1697.88	1698.91	1705.19	1702.54	1643.7	1674.16	1672.02	1696.1	1685.03	1683.99	1693.13	1703.79	1710.21	1664.8	1687.12
103.994003	1679.54	1689.78	1696.17	1671.54	1674.48	1688.2	1713.75	1693.73	1703.18	1710.63	1707.67	1703.74	1683.5	1699.19	1698.27	1648.6	1681.02	1667.59	1682.33	1694.75	1690.88	1691.14	1699.4	1647.23	1671.95	1676.37	1708.18	1694.05	1691.58	1708.1	1701.23	1656.88	1662.23	1693.35	1699.87	1699.46	1705.27	1699.96	1644.64	1673.17	1675.26	1695.25	1680.71	1682.63	1691.22	1703.97	1712.41	1662.11	1687.71
104.488998	1679.05	1690.11	1694.12	1669.81	1675.99	1683.85	1713.71	1692.98	1700.42	1710.13	1705.32	1703	1679.87	1699.64	1693.64	1648.2	1679.83	1665.99	1679.64	1694.52	1691.51	1692.96	1699.2	1646.47	1672.75	1677.69	1707.93	1691.33	1689.42	1707.49	1700.26	1655.31	1662.09	1694.42	1699.47	1699.23	1706.59	1703.05	1644.94	1673.02	1674.08	1695.16	1682.43	1684.13	1693.31	1705.33	1711.16	1660.93	1686.65
104.984001	1680.93	1688.48	1694.63	1669.83	1673.87	1689.05	1714.67	1693.45	1701.02	1709.64	1704.2	1704.52	1683.66	1699.06	1695.88	1649.66	1680.13	1666.34	1678.18	1695.85	1691.48	1691.15	1699.9	1648.83	1671.18	1678.18	1708.1	1690.23	1689.28	1709.24	1703.95	1652.23	1662.44	1690.91	1700.08	1698.18	1706.36	1704.83	1642.83	1672.17	1671.79	1693.16	1681.54	1684.3	1691.07	1703.69	1711.86	1662.33	1685.89
105.478996	1678.79	1685.33	1695.33	1670.34	1675.84	1687.7	1713.83	1692.95	1702.55	1709.11	1704.95	1701.46	1682.99	1697.4	1692.7	1647.43	1679	1666.18	1681.88	1695.03	1691.84	1690.23	1701.85	1649.76	1671.05	1676.18	1707.33	1691.81	1690.45	1706.3	1702.02	1653.34	1664.89	1691.65	1698.22	1697.99	1705.23	1703.23	1641.59	1673.44	1671.22	1692.84	1681.9	1683.64	1691.83	1702.39	1710.5	1661.39	1686.17
105.973999	1680.12	1687.39	1693.73	1670.01	1674.04	1685.18	1712.61	1690.91	1701.55	1707.28	1703.2	1700.94	1681.54	1696.16	1696.2	1648.28	1676.85	1664.74	1678.65	1692.99	1690.99	1689.88	1698.78	1647.51	1671.79	1678.08	1708.03	1693.79	1690.32	1707.91	1702.64	1652.49	1663.77	1694.32	1698.43	1697.85	1703.2	1703.11	1643.88	1672.29	1673.22	1693.78	1680.83	1684.54	1691.31	1699.72	1711.14	1664.16	1686.01
106.470001	1679.25	1688.62	1691.62	1666.65	1673.82	1682.96	1710.68	1692.62	1700.06	1707.58	1702.94	1700.87	1681.63	1698.36	1694.48	1649.39	1678.46	1664.8	1678.99	1694.56	1692.48	1691.14	1699.52	1647.56	1671.11	1675.41	1705.46	1691.14	1689.12	1705.51	1701.58	1654.97	1663.3	1692.11	1698.43	1697.67	1707.16	1699.81	1642.27	1671.82	1674.18	1693.93	1679.67	1684.54	1691.92	1700.52	1708.57	1663.61	1684
106.964996	1679.4	1686.6	1692.16	1668.52	1674.85	1684.56	1709.26	1691.44	1698.15	1707.53	1703.55	1700.48	1680.53	1695.35	1695.06	1650.24	1676.59	1664.33	1679.27	1691.65	1688.02	1689.21	1699.11	1648.54	1671.2	1674.28	1703.18	1690.4	1687.82	1706.03	1699.63	1652.82	1664.38	1691.73	1697.24	1695.33	1703.38	1701.24	1640.69	1672.17	1669.66	1692.16	1681.79	1683.59	1691.05	1699.84	1706.62	1661.76	1684.8
107.459999	1679.58	1687.07	1694.3	1663.41	1670.92	1684.36	1709.5	1690.98	1699.67	1704.67	1700.15	1697.73	1679.87	1695.18	1692.63	1646.63	1675.5	1663.41	1676.07	1691.73	1690.31	1687.46	1697.02	1646.93	1670.69	1674.34	1704.05	1689.37	1687.17	1703	1700.8	1653.1	1664.12	1689.26	1696.94	1695.5	1704.48	1701.23	1643.29	1669.9	1669.73	1693.08	1680.61	1684.22	1689.91	1699.87	1707.25	1661.92	1683.02
107.955002	1678.91	1687.36	1691.15	1667.82	1672.67	1682.56	1711.81	1690.67	1694.79	1707.11	1702.56	1700.04	1677.32	1692.84	1690.99	1647.19	1675.83	1663.57	1676.82	1691.59	1689.82	1690.26	1696.23	1646.98	1670.57	1674.22	1704.83	1689.68	1689.23	1704.44	1699.78	1652.97	1664.44	1690.66	1696.38	1697.82	1703.13	1700.11	1643.71	1670.74	1673.71	1692.93	1678.67	1682.5	1689.97	1702.01	1707.13	1661.51	1681.89
108.449997	1676.24	1686.3	1689.19	1665.54	1672.11	1681.12	1707.67	1692.28	1698.69	1704.62	1700.32	1697.1	1678.62	1691.87	1691.06	1647.16	1678.06	1663.58	1679.03	1693.82	1688.5	1686.51	1698.41	1646.79	1667.78	1673.85	1702.18	1691.22	1686.7	1701.68	1698.56	1651.34	1662.33	1688.08	1694	1694.38	1701.84	1698.11	1642.19	1669.22	1670.3	1693.38	1680.47	1680.96	1689.23	1698.53	1705.8	1660.76	1684.87
108.945999	1676.82	1685.69	1687.58	1666.06	1671.55	1683.36	1708.95	1691.48	1697.51	1704.18	1701.71	1698.98	1677.5	1693.61	1692.32	1645.48	1676.4	1663.72	1678.11	1691.99	1687.34	1687.9	1695.99	1646.42	1668.05	1672.5	1703.51	1685.34	1686.9	1704.11	1699.34	1653.22	1661.87	1689.19	1695.87	1693.86	1700.47	1699.21	1640.98	1668.12	1668.85	1688.88	1678.85	1680.88	1689.41	1699.97	1705.15	1659.78	1681.36
109.441002	1673.72	1684.29	1690.23	1662.98	1668.65	1679.35	1707.26	1688.81	1696.26	1704.29	1699.82	1695.02	1677.11	1690.21	1691.38	1644.75	1675.77	1661.08	1676.23	1690.17	1686.82	1686	1695.33	1646.47	1668.03	1672.93	1703.92	1688.82	1689.06	1700.39	1697.16	1651.21	1661.97	1687.41	1694.69	1696.67	1700.61	1700.48	1642.39	1670.63	1670.5	1692.65	1681.77	1683.69	1687.85	1700.3	1703.88	1663.31	1680.23
109.935997	1675.58	1683.52	1688.67	1666.88	1670.01	1681.66	1707.78	1692.43	1698.02	1705.82	1701.14	1698.16	1676.65	1695.04	1692.71	1649.46	1677.93	1662.54	1678.1	1691.1	1686.39	1686.4	1695.74	1645.8	1670.32	1672.93	1703.03	1688.28	1687.62	1702.74	1696.55	1652.72	1662.11	1688.01	1693.52	1694.3	1700.05	1698.85	1642.1	1669.23	1671.1	1690.28	1677.78	1680.28	1687.3	1697.74	1705.35	1660.94	1680.26
110.431000	1673.36	1685.08	1688.53	1666.43	1670.29	1682.12	1707.81	1691.37	1698.82	1704.83	1698.75	1697.94	1679.15	1690.06	1691.9	1644.26	1676.35	1662.03	1675.08	1692.11	1688.09	1686.51	1695.36	1645.17	1670.47	1673.47	1701.72	1688.86	1686.14	1701.74	1695.93	1653.06	1661.67	1689.65	1694.43	1694.81	1701.98	1697.74	1642.24	1670	1672.1	1688.71	1679.01	1680.06	1685.98	1699.47	1706.07	1660.34	1682.09
110.927002	1675.07	1683.93	1689.15	1663.76	1668.91	1679.98	1706.67	1690.73	1695.5	1705.31	1698.75	1695.97	1677	1691.5	1691.31	1648.42	1675.17	1663.22	1675.47	1692.27	1688.98	1687.79	1694.92	1645.67	1669.39	1671.63	1700.41	1686.96	1688.68	1701.67	1695.2	1652.11	1663.57	1687.4	1694.1	1695.38	1698.59	1699.13	1641.18	1669.69	1669.14	1688.63	1678.41	1680.66	1688.52	1699.53	1703.59	1661.82	1680.96
111.421997	1674.03	1684.35	1691.12	1667.27	1670.71	1680.33	1706.94	1689.72	1701	1703.78	1699.46	1697.45	1676.82	1695.25	1690.16	1645.85	1673.7	1663.02	1674.45	1691.16	1688.98	1687.09	1697.05	1645.65	1671.68	1673.38	1701.08	1685.92	1686.75	1701.9	1695.36	1651.43	1659.97	1687.9	1694.02	1693.65	1701.86	1699.62	1640.92	1671.97	1668.74	1690.35	1677.78	1678.29	1689.18	1697.72	1702.95	1661.14	1680.43
111.917000	1675.63	1683.23	1686.71	1664.74	1670.26	1678.96	1705.47	1690.51	1697.17	1704.53	1699.62	1695.38	1677.62	1693.07	1689.54	1649.23	1671.85	1661.94	1674.4	1690.66	1686.7	1684.87	1695.66	1645.6	1669.77	1670.47	1699.59	1684.17	1688.79	1702.43	1693.6	1652.29	1662.18	1686.09	1691.69	1694.54	1699.55	1697.83	1641.32	1668.52	1670.04	1688.35	1677.79	1679.95	1685.83	1697.55	1701.61	1660.05	1682.43
112.412003	1672.47	1683.47	1688.4	1665.01	1669.1	1680.16	1705.97	1690.8	1697.41	1702.14	1698.92	1695.11	1678.07	1694.85	1687.55	1647.47	1673.33	1660.09	1673.31	1690.26	1688.27	1685.23	1694.28	1644.73	1666.45	1671.36	1702.99	1685.47	1683.78	1703.78	1696.15	1651.41	1660.06	1685.39	1692.85	1691.51	1701.04	1697.61	1641.33	1669.06	1670.45	1689.54	1676.65	1680.14	1687.17	1694.54	1702.43	1662.68	1679.89
112.906998	1675.42	1682.72	1686.96	1665.96	1669.08	1681.24	1707.18	1690.01	1699.36	1701.54	1698.9	1698.02	1680.4	1693.48	1690.68	1645.2	1672.66	1662.37	1674.8	1691.34	1689.46	1685.33	1693.83	1644.45	1669.93	1670.07	1699.35	1684.75	1688.18	1700.59	1695.23	1650.72	1659.32	1687.88	1693.92	1695.31	1697.68	1698.87	1640.26	1669.27	1668.65	1686.99	1676.29	1680.04	1687.1	1697.94	1703.6	1659.86	1680.22
113.403000	1671.93	1682.15	1689.24	1664.6	1671.33	1680.19	1705.49	1690.81	1695.84	1704.69	1699.98	1694.84	1675.16	1690.98	1687.59	1644.47	1673.74	1663.56	1672.67	1691.42	1687.45	1685.12	1694.57	1643.07	1667.91	1669.66	1699.33	1683.42	1687.67	1697.7	1693.06	1649.48	1660.73	1686.09	1692.71	1693.21	1697.4	1696	1641.89	1669.09	1669.6	1688.65	1679.43	1680.95	1685.39	1696.71	1700.35	1660.42	1679.88
113.898003	1674.14	1684.12	1687.06	1662.77	1667.04	1681.72	1707.31	1688.43	1696.94	1701.45	1699.72	1693.06	1677.18	1690.26	1688.34	1644.57	1671.93	1662.85	1677.27	1690.98	1686.87	1683.74	1695.37	1644.99	1668.49	1670.42	1698.77	1684.77	1687.74	1702.26	1693.14	1649.71	1661.3	1687.18	1691.08	1693.04	1696.32	1694.59	1641.57	1668.78	1670.23	1687.45	1676.7	1680.94	1686.6	1695.55	1704.34	1660.78	1681.05
114.392998	1671.65	1680.45	1686.96	1662.54	1666.53	1678.72	1707.46	1688.63	1698.18	1703.23	1695.89	1691.87	1677.05	1689.46	1690.66	1646.05	1673.05	1660.69	1672.66	1690.32	1686.11	1684.3	1693.46	1646.07	1666.18	1670.71	1699.86	1684.1	1686.56	1698.17	1693.64	1652.15	1659.33	1688.73	1691.71	1693.51	1698.2	1698.41	1641.15	1667.72	1670.97	1689.64	1676.5	1678.36	1687.21	1695.45	1699.81	1657.35	1680.36
114.888000	1671.13	1681.48	1684.28	1661.66	1667.91	1679.05	1701.42	1689.22	1696.23	1702.53	1698.95	1692.33	1674.85	1688.21	1684.58	1644.73	1670.97	1660.4	1671.29	1687.92	1684.48	1684.16	1693.92	1645.37	1668.34	1669.22	1696.75	1683.04	1683.22	1699.55	1690.44	1650.43	1659.18	1685.72	1691.3	1693.49	1697.41	1697.74	1640.77	1669.74	1668.13	1687.19	1675.47	1678.26	1685.38	1694.2	1702	1659.08	1678.79
115.383003	1671.87	1682.32	1687.54	1661.63	1667.02	1676.55	1702.77	1687.53	1694.64	1700.83	1697.88	1693.31	1673.6	1689.36	1687.37	1645.5	1671.71	1660.46	1673.24	1688.69	1685.86	1683.09	1696.41	1644.6	1666.42	1668.31	1697.36	1679.53	1683.9	1696.39	1691.06	1650.15	1658.3	1685.34	1689.81	1690.43	1696.08	1696.73	1641.93	1668.32	1669.68	1688.05	1677.14	1678.63	1682.58	1694.22	1700.75	1659.36	1676.83
115.878998	1670.41	1679.91	1686.52	1662.41	1666.64	1678.58	1702.92	1689.2	1692.55	1699.13	1698.3	1694.14	1674.27	1690.55	1685.42	1644.44	1673.03	1659.87	1673.5	1686.52	1685.84	1682.04	1693.77	1644.31	1666.26	1669.7	1698.14	1682.44	1683.65	1696.96	1690.05	1649.71	1658.63	1685.46	1691.15	1690.58	1695.13	1697.71	1641.24	1667.78	1667.21	1686.94	1677.31	1677.97	1684.13	1694.02	1701.11	1659.43	1677.61
116.374001	1671.62	1678.73	1684.66	1662.61	1667.01	1679.21	1701.21	1687.57	1692.93	1701.41	1697.89	1692.02	1675.21	1689.01	1687.11	1645.34	1671.94	1661.14	1672.5	1688.12	1684.21	1682.12	1692.37	1644.72	1666.85	1665.6	1696.83	1682.08	1682.07	1696.89	1691.75	1650.94	1658.91	1683.52	1690.82	1689.84	1695.74	1692.55	1640.1	1666.79	1670.38	1686.27	1675.75	1677.6	1682.56	1692.44	1699.48	1657.96	1677.91
116.869003	1671.29	1683.19	1684.17	1660.94	1667.76	1677.28	1700.65	1685.76	1694.14	1700.03	1695.21	1692.56	1674.21	1689.56	1683.8	1642.76	1670.77	1660.21	1670.72	1688.2	1684.09	1680.76	1694.16	1645.24	1664.88	1667.08	1695.14	1680.92	1682.37	1695.68	1693.35	1648.32	1659.95	1684.24	1689.78	1689.19	1696.38	1694.49	1641.55	1666.74	1667.39	1686.79	1675.96	1677.8	1681.41	1694.49	1701	1659.68	1679.08
117.363998	1672.15	1679.56	1683.56	1660.04	1664.2	1678.1	1703.26	1689.19	1692.13	1699.98	1697.13	1690.81	1673.2	1686.42	1684.73	1646.04	1670.52	1661.06	1670.17	1687.88	1686.56	1682.86	1692.96	1644.96	1665.54	1668.23	1697.06	1680.45	1681.5	1694.65	1691.06	1648.68	1659.94	1685.21	1690.78	1689.82	1695.38	1694.33	1642.27	1666.06	1667.35	1686.54	1676.78	1679.24	1684.12	1692.47	1701.86	1659.36	1678.85
117.859001	1673.16	1679.51	1686.46	1661.2	1664.89	1675.83	1699.44	1686.08	1690.94	1698.87	1695.11	1692.36	1670.63	1686.42	1684.5	1642.38	1671.07	1659.47	1669.95	1687.11	1683.8	1679.96	1692.7	1644.59	1665.85	1670.12	1698.43	1680.26	1684.29	1695.51	1690.91	1650.19	1660.1	1683.6	1690.41	1690.62	1695.47	1696.69	1642.52	1664.59	1667.25	1684.91	1675.66	1676.35	1682.05	1693.49	1699.94	1656.19	1676.44
118.355003	1668.99	1678.81	1684.42	1661.82	1665.49	1677.19	1699.87	1687.94	1693.51	1700.3	1693.89	1691.73	1670.62	1686.16	1682.96	1643.65	1670.43	1661.09	1671.67	1686.58	1688.11	1680.82	1689.89	1644.36	1666.91	1668.19	1696.48	1679.85	1684.77	1695.63	1690.5	1651.12	1658.59	1684.36	1689.81	1687.87	1694.1	1695.6	1640.89	1666.75	1666.4	1686.6	1673.67	1676.49	1684.42	1693.28	1699.29	1658.46	1677.08
118.849998	1667.28	1679.53	1681.57	1660	1665.24	1675.41	1701.13	1687.25	1693.19	1697.41	1696.77	1691	1669.57	1687.27	1686.23	1646.14	1667.84	1660.57	1669.68	1687.7	1685.54	1679.1	1689.91	1644.79	1664.47	1667.16	1695.77	1681.74	1683.71	1696.14	1690.07	1648.88	1657.61	1683.71	1690.02	1687.41	1693.95	1696.34	1639.36	1665.31	1667.4	1684.97	1674.11	1677.38	1681.85	1692.83	1701.18	1658.71	1676.33
119.345001	1670.4	1680.88	1683.81	1661.16	1664.13	1676.22	1700.95	1686.46	1694.04	1697.75	1694.63	1691.83	1671.76	1686.91	1684.05	1643.63	1670.21	1660.15	1668.58	1686.96	1687.21	1680.46	1691.46	1645.27	1666.32	1668.68	1696.68	1681.5	1683.08	1696.36	1690.33	1650.59	1657.45	1682.11	1688.3	1688.88	1694.53	1696.24	1639.69	1667.27	1668.62	1684.66	1674.92	1675.91	1682.89	1692.75	1698.48	1656.65	1675.07
119.839996	1673.51	1679.11	1683.36	1661.28	1665.02	1675.63	1701.83	1685.52	1693.29	1699.02	1694.34	1690.63	1671.33	1685.18	1684.98	1645.56	1670.88	1660.32	1672.11	1685.06	1685.29	1681.99	1691.25	1644.79	1665.81	1665.87	1696.34	1678.92	1682.56	1694.6	1688.86	1650.99	1659.13	1683.91	1690.74	1688.69	1695.71	1692.6	1642.41	1666.75	1668.12	1683.93	1674.59	1677.28	1683.06	1690.19	1698.48	1657.25	1674
120.334999	1667.61	1677.27	1681.69	1658.39	1664.93	1674.39	1700.28	1684.77	1690.31	1697.17	1693.27	1690.83	1674.1	1685.8	1683.13	1644.09	1666.74	1659.69	1670.16	1684.06	1684.48	1678.96	1689.23	1644.63	1665.63	1666.01	1694.57	1680.01	1682.01	1693.5	1688.65	1649.81	1658.63	1681.82	1690.79	1687.53	1692.76	1696.28	1639.14	1662.91	1664.92	1682.97	1672.34	1675.63	1681.43	1690.32	1695.87	1658.06	1676.49
120.831001	1668.66	1677.61	1679.62	1658.82	1665.26	1674.61	1699.87	1685.4	1691.72	1697.96	1693.15	1687.37	1672.28	1683.54	1680.55	1645.34	1668.02	1657.65	1667.97	1684.49	1683.2	1679.75	1691.59	1645.7	1664.21	1666.02	1695.03	1677.2	1680.17	1696.1	1688.71	1650.32	1657.75	1682.81	1688.63	1687.49	1691.84	1692.81	1639.29	1664.6	1665.18	1682.85	1673.82	1674.81	1678.14	1689.45	1696.06	1657.4	1674.73
121.325996	1669.17	1677.07	1683.23	1658.03	1662.89	1674.45	1699.15	1688.6	1692.19	1695.66	1693.59	1689.53	1671.15	1681.85	1681.61	1641.61	1668.24	1657.54	1669.03	1683.72	1683.29	1677.33	1691.46	1644.56	1666.41	1666.99	1694.28	1676.6	1682.08	1694.55	1688.11	1649.14	1657.23	1685.05	1687.84	1688.79	1693.59	1691.99	1639.91	1663.31	1663.59	1684.11	1674.23	1676.1	1679.77	1690.52	1696.14	1657.72	1677.61
121.820999	1666.77	1678.56	1678.25	1659.48	1663.51	1674.35	1697.03	1685.24	1691.06	1696.28	1693.8	1688.63	1672.6	1683.91	1683.8	1643.58	1668.21	1658.1	1666.98	1684.03	1684.92	1677.88	1689.28	1643.67	1664.36	1665.19	1694.68	1679.13	1679.8	1692.01	1689.72	1647.42	1657.41	1680.67	1688.4	1686.9	1689.07	1691.58	1639.92	1664.25	1666.66	1683.54	1672.49	1675.19	1680.82	1689.31	1694.69	1658.77	1677.43
122.316002	1670.67	1678.4	1681.24	1659.39	1663.91	1672.84	1698.38	1683.87	1689.45	1694.18	1692.91	1685.81	1670.65	1683.38	1681.51	1643.12	1666.18	1657.53	1667.7	1683.77	1683.51	1680.37	1688.75	1640.7	1665.01	1666.98	1693.52	1679.5	1682.26	1693.48	1686.79	1649.6	1657.04	1683.22	1687.92	1686.95	1690.74	1692.79	1639.13	1666.35	1665.04	1684.55	1673.28	1675.55	1681.54	1691.43	1697.87	1656.98	1673.06
122.810997	1666.89	1679.35	1681.3	1659.99	1664.87	1674.17	1697.43	1684.64	1691.46	1693.01	1696.27	1687.89	1667.71	1682.25	1681	1643.34	1666.53	1656.8	1666.82	1684.26	1683.84	1676	1688.26	1643.02	1662.91	1663.12	1693.27	1676.9	1681.62	1693.39	1686.88	1650.7	1657.68	1681.68	1688.53	1686.96	1691.54	1692.11	1639.39	1666.02	1664.97	1684.21	1673.03	1674.89	1679.26	1690.21	1694.95	1657.56	1675
123.306999	1667.94	1677.96	1679.12	1658.24	1663.79	1671.24	1694.72	1685.58	1690.2	1695.79	1692.9	1685.62	1671.81	1683.56	1683.19	1644.17	1668.1	1658.39	1667.85	1682.97	1682.97	1676.73	1689.54	1642.45	1666.92	1666.35	1692.25	1678.75	1683.27	1692.76	1686.28	1648.67	1657.21	1682.51	1688.8	1685.83	1691.98	1692.97	1638.26	1662.62	1664.07	1683.42	1672.35	1673.86	1681.64	1689.37	1696.74	1656.56	1673.57
123.802002	1667.91	1680.96	1680.42	1657.05	1664.13	1673.61	1699.68	1685.24	1688.92	1695.06	1692.77	1687.95	1668.41	1682.73	1685.05	1643.26	1667.08	1658.76	1667.35	1683.96	1683.64	1676.01	1687.9	1642.98	1664.94	1664.86	1694.14	1679.9	1679.4	1694.53	1688.35	1647.24	1658.68	1681.63	1688.47	1683.65	1692.42	1692.07	1638.43	1664.97	1664.97	1683.68	1672.95	1674.76	1680.54	1688.13	1696.11	1656.87	1671.87
124.296997	1667.89	1675.82	1679.23	1657.91	1661.69	1673.6	1697.46	1684.22	1692.4	1693.18	1690.12	1686.52	1667.92	1683.88	1685.61	1644.11	1664.16	1655.56	1666.12	1683.48	1680.72	1678.21	1689.36	1643.79	1664.52	1666.08	1695.21	1678.61	1680.43	1693.51	1687.52	1648.34	1655.5	1680.46	1688.27	1684.81	1690.19	1691.82	1637.57	1665.8	1665.15	1682.91	1671.6	1674.81	1681.11	1688.29	1696.29	1655.89	1674.18
124.792000	1665.61	1676.8	1680.82	1658.36	1663.17	1672.73	1696.57	1684.18	1690.16	1697.51	1691.7	1685.51	1668.76	1680.37	1682.69	1644.03	1666.62	1657.1	1667.03	1683.08	1681.41	1676.68	1687.13	1642.38	1663.78	1664.25	1693.18	1679.06	1679.45	1692.14	1685.75	1647.68	1654.38	1680.24	1689.59	1684.73	1692.87	1693.21	1639.2	1664.16	1664.3	1682.61	1671.78	1675.84	1678.66	1688.64	1693.65	1657.67	1671.64
125.288002	1665.99	1676.92	1678.64	1658.87	1661.1	1673.09	1695.97	1681.76	1686.6	1695.09	1692.17	1688.7	1670.62	1679.15	1681.53	1642.82	1664.32	1656.69	1666.45	1680.67	1681.77	1675.55	1686.46	1642.45	1661.74	1665.92	1693.06	1678.2	1678.84	1692.54	1684.01	1647.21	1655.86	1680.34	1688.24	1683.91	1690.69	1691.21	1639.98	1661.93	1664.32	1683.34	1673.16	1674.64	1679.42	1689.74	1695.51	1656.55	1673.14
125.782997	1668.76	1675.87	1678.13	1658.36	1663.21	1672.84	1694.81	1681.28	1690.4	1694.66	1691.12	1687.39	1668.8	1681.53	1680.13	1641.34	1661.41	1656.05	1665.21	1681.89	1681.07	1674.98	1688.01	1644.4	1664.63	1663.46	1691.2	1674.78	1677.65	1692.74	1684.91	1647.94	1655.77	1678.53	1687.36	1684.28	1691.03	1690.89	1638.35	1662.23	1667.18	1680.09	1672.53	1673.89	1678.49	1685.7	1692.76	1656.19	1672.14
126.278000	1666.3	1675.16	1680.12	1658.67	1665.19	1672.31	1697.37	1683.52	1690.43	1696.26	1692.84	1688.39	1670.05	1682.96	1679.98	1640.64	1663.48	1656.85	1665.65	1680.71	1682.9	1673.94	1685.98	1642.19	1664.77	1664.78	1690.87	1674.19	1677.93	1692.66	1684.42	1648.32	1655.98	1678.89	1687.73	1683.82	1689.1	1689.38	1639.77	1660.44	1664.14	1681.57	1670.87	1674.3	1677.71	1689.17	1694.96	1659.04	1674.58
126.773003	1665.92	1677.29	1680.89	1655.88	1663.76	1668.91	1694.55	1681.76	1687.9	1693.22	1691	1686.07	1669.03	1681.12	1678.83	1641.16	1665.04	1655.28	1666.45	1681.04	1680.88	1672.9	1686.42	1642.22	1663.66	1662.56	1691.73	1675.35	1678.46	1689.57	1683.99	1647.93	1655.95	1678.81	1687.58	1683.62	1688.59	1690.82	1640.41	1661.24	1662.83	1678.96	1671.53	1673.41	1677.4	1688.26	1693.31	1654.24	1672.9
127.267998	1667.05	1672.39	1679.74	1657.57	1662.1	1670.78	1695.59	1683.67	1686.04	1692.39	1691.13	1687.61	1667.74	1680.92	1680.18	1642.23	1665.33	1654.75	1666.77	1680.37	1678.67	1675.28	1685.77	1642.53	1662.56	1661.98	1688.51	1672.5	1677.08	1693.02	1684.57	1647.91	1654.13	1679.95	1686.02	1685.2	1687.68	1687.46	1639.06	1662.27	1664.27	1679.17	1668.39	1672.04	1677.62	1684.57	1690.63	1655.39	1669.22
127.764000	1664.85	1674.72	1677.54	1655.28	1662.41	1669.53	1690.63	1681.4	1685.7	1691.05	1691.01	1683.97	1668.52	1679.63	1680.36	1641.96	1662.59	1659.02	1666.35	1683.05	1680.82	1675.26	1682.71	1644.52	1661.48	1665.64	1691.25	1674.5	1676.79	1692.1	1684.86	1647.73	1653.95	1677.79	1686.54	1683.55	1690.48	1690.23	1638.18	1660.69	1663.72	1682.06	1669.59	1674.37	1675.91	1686.42	1691.68	1654.48	1672.46
128.259003	1668.45	1676.64	1677.83	1658.16	1661.26	1672.69	1693.58	1682.02	1687	1692.52	1687.87	1683.53	1668.64	1679.74	1678.84	1642.54	1664.63	1655.88	1666.86	1682.16	1679.63	1671.64	1686.03	1643.6	1664.64	1661.61	1693.04	1675.17	1679.18	1690.92	1684.53	1649.44	1656.37	1678.91	1685.42	1684.24	1690.32	1691.99	1641.42	1662.47	1662.67	1678.69	1671.8	1674.7	1678.7	1686.05	1693.16	1656.22	1671.01
128.753998	1667.45	1674.37	1680.56	1657.66	1661.19	1671.01	1695.4	1683.79	1688	1692.29	1688.86	1684.1	1670.18	1681.5	1680.19	1643.23	1663.38	1656.82	1664.36	1679.94	1681.65	1678.19	1685.9	1641.56	1662.96	1659.14	1689.22	1674.14	1677.81	1688.33	1681.09	1646.94	1657.04	1678.89	1685.13	1684.26	1688.78	1690.04	1638.91	1660.57	1664.24	1678.94	1670.84	1672.07	1675.32	1684.18	1690.39	1658.05	1670.89
129.248993	1665	1675.45	1677.84	1656.97	1660.95	1672.26	1692.27	1682.88	1686.86	1693.59	1690.66	1684.23	1669.73	1679.04	1677.71	1641.21	1662.28	1656.96	1663.92	1679.5	1679.27	1673	1684.66	1642.45	1661.27	1660.46	1691.66	1673.19	1677.19	1690.26	1682.8	1647.67	1654.42	1677.47	1685.64	1683.8	1690.46	1688.04	1638.73	1660.88	1664.49	1683.07	1671.83	1673.68	1677.23	1685.85	1693.41	1654.89	1667.75
129.744003	1665.44	1673.31	1677.81	1655.88	1664.26	1670.79	1691.92	1682.38	1684.43	1692.97	1690.71	1682.26	1668.76	1679.87	1678.6	1641.49	1664.31	1657.5	1665.63	1679.23	1682.26	1674.12	1684.2	1641.27	1662.94	1661.34	1689.59	1674.06	1677.09	1690.16	1684.7	1649.48	1656.26	1678.62	1686.33	1681.09	1686.89	1689.98	1638.24	1660.29	1664.2	1679.48	1671.52	1672.09	1674.74	1684.81	1691.98	1655.83	1671.88
130.240005	1664.87	1673.78	1677.85	1655.47	1660.3	1667.9	1690.88	1679.05	1685.57	1691.09	1688.74	1683.63	1666.5	1674.67	1677.39	1641.4	1662.14	1654.39	1663.3	1678.74	1680.64	1672.46	1683.06	1642.14	1660.2	1661.34	1687.7	1674.23	1677.33	1689.06	1684.03	1649.5	1655.03	1677.4	1685.43	1681.67	1686.44	1687.8	1638.49	1658.7	1664.09	1679.05	1670.12	1672.98	1675.01	1685.96	1692.76	1654.2	1670.53
130.735001	1666.68	1674.31	1679.23	1654.86	1659.44	1668.79	1691.41	1681.37	1685.43	1692.87	1689.56	1683.56	1666.75	1676.92	1676.62	1643.05	1664.05	1654.69	1663.13	1679.82	1678.65	1673.06	1684.71	1643.06	1663.01	1660.45	1689.39	1673.17	1676.76	1689.3	1681.77	1646.87	1654.66	1675.74	1683.67	1682.63	1687.39	1689.02	1638.36	1661.57	1662.65	1678.39	1671.5	1669.9	1675.74	1683.08	1690.08	1656.34	1667.53
131.229996	1666.84	1672.72	1677.31	1655.06	1661.18	1670.21	1690.15	1679.5	1686.24	1693.17	1686.04	1684.28	1668.98	1676.71	1676.93	1641.47	1662.31	1656.11	1663.99	1681.28	1680.12	1672.11	1685.2	1641.69	1660.76	1660.58	1687.2	1670.6	1675.62	1686.66	1682.7	1646.37	1654.26	1674.65	1686.75	1679.93	1686.61	1689.42	1637.28	1658.54	1662.27	1677.53	1672.16	1672.78	1675.68	1684.49	1688.59	1655.93	1670.21
131.725006	1662.69	1675.68	1677.74	1655.18	1659.48	1668.81	1690.96	1680.36	1685.68	1690.25	1686.61	1682	1666.24	1677.89	1677.45	1643.54	1662.36	1655.22	1663	1681.86	1679.34	1673.7	1683.62	1643.64	1662.72	1659.96	1688.77	1672.28	1678.22	1689.86	1681.48	1648.05	1656.89	1678.17	1684.9	1683.04	1688.4	1689.61	1639.69	1660.17	1665.07	1677.78	1670.77	1672.25	1676.17	1683.68	1692.98	1653.34	1669.39
132.220001	1665.49	1672.31	1676.49	1654.52	1661.3	1668.26	1692.25	1680.62	1683.28	1690.58	1688.21	1680.09	1665.41	1674.87	1673.94	1640.61	1659.69	1655.76	1663.05	1680.63	1677.4	1671.04	1684.62	1643.12	1659.16	1660.51	1687.54	1674.36	1674.28	1688.16	1679.55	1644.89	1654.1	1675.31	1683.9	1683.73	1686.11	1687.83	1638.03	1659.91	1663.85	1676.46	1668.99	1673	1676.69	1681.97	1687.92	1652.46	1668.14
132.716003	1665.28	1672.98	1675.1	1656.93	1661.18	1668.79	1689.85	1680.46	1685.24	1691.78	1688.25	1685.07	1667.14	1676.54	1675.39	1641.5	1660.54	1654.68	1660.1	1681.16	1678.66	1672.3	1684.87	1643.86	1663.71	1662.71	1688.94	1671.55	1675.55	1688.18	1679.69	1647.12	1655.92	1676.84	1684	1681.91	1688.74	1686.97	1637.45	1660.8	1663.07	1680.18	1668.76	1671.9	1675.24	1683.21	1688.98	1655.48	1670.38
133.210999	1663.09	1674.69	1676.8	1652.34	1657.17	1667.54	1688.83	1678.6	1684.03	1689.12	1688.76	1682.59	1665.05	1676.95	1676.97	1639.97	1663	1656.06	1663.94	1678.97	1676.84	1673.31	1685.26	1642.35	1661.87	1662.72	1688.82	1671.91	1676.01	1688.04	1682.33	1647.73	1652.61	1676.27	1683.45	1681.6	1685.23	1686.39	1637.39	1660.03	1660.85	1677.38	1669.86	1671.2	1673.23	1684.05	1689.88	1653.65	1670.3
133.705994	1663.7	1673.94	1673.96	1654.82	1660.1	1666.51	1689.64	1681.37	1685.64	1687.94	1688.76	1681.02	1664.48	1678.04	1676.08	1640.14	1662.23	1654.36	1662.78	1677.28	1677.01	1672.11	1682.72	1641.6	1659.98	1660.86	1685.09	1672.56	1674.78	1685.38	1681.09	1647.51	1654.55	1676.05	1683.94	1682.14	1682.49	1689.02	1639.99	1658.99	1660.59	1678.05	1668.12	1669.1	1675.49	1683.79	1690.09	1654.71	1670
134.201004	1665.11	1672.46	1674.27	1655.14	1660.71	1667.33	1688.88	1679.05	1683.49	1691.37	1686.54	1678.62	1666.24	1677.33	1676.93	1641.05	1661.15	1653.59	1664.53	1679.05	1679.57	1671.34	1683.2	1642.58	1660.64	1660.46	1685.84	1673.3	1674.69	1687.35	1678.21	1645.72	1654.04	1677.35	1684	1678.22	1685.17	1687.02	1637.68	1656.53	1659.8	1674.19	1669.48	1670.31	1673.54	1681	1688.07	1652.88	1670.3
134.695999	1665.87	1673.05	1675.47	1654.34	1659.18	1667.67	1690.52	1681.17	1684.65	1689.88	1688.24	1680.33	1665.95	1675.43	1675.84	1641.65	1661.48	1654.23	1661.81	1679.34	1677.68	1671.68	1683.75	1641.85	1661.84	1661.56	1687.02	1672.25	1673.57	1686.59	1680.31	1646.78	1652.97	1674.25	1683.98	1678.84	1684.21	1688.79	1638.76	1661.41	1662.32	1678.76	1670.16	1671.59	1673.88	1681.94	1689.48	1656.29	1669.49
135.192001	1662.72	1674.94	1675.24	1653.77	1659.65	1668.22	1688.65	1678.43	1683.51	1688.4	1687.41	1680.57	1662.89	1674.43	1674.81	1640.14	1663.78	1652.58	1662.67	1678.67	1678.14	1671.83	1682.59	1641.96	1662.17	1664.17	1688.53	1672.72	1674.93	1687.28	1678.73	1646.6	1652.23	1678.08	1686.03	1681.41	1686.49	1686.13	1639.02	1659.23	1662.62	1674.59	1668.91	1671.22	1675.3	1681.34	1689.15	1651.77	1667.78
135.686996	1664.29	1673.62	1676.31	1656.36	1659.14	1669.86	1690.75	1680.75	1681.86	1689.11	1688.82	1679.79	1665.74	1676.27	1676.24	1640.4	1660.11	1653.61	1662.62	1680.67	1676.12	1671.49	1682.26	1643.23	1661.97	1659.85	1688.15	1669.86	1676.37	1687.93	1679.57	1646.93	1654	1677.3	1682.47	1682.57	1683.58	1689.4	1639.81	1657.06	1661.65	1677.44	1668.66	1670.71	1673.53	1682.83	1688.99	1655.17	1668.38
136.182007	1662.82	1673.84	1673.86	1654.94	1657.44	1665.79	1688.18	1678.19	1682.58	1688.87	1686.45	1679.26	1665.28	1675.23	1675.44	1643.34	1660.82	1655.44	1660.22	1676.06	1677.85	1670.95	1681.84	1642.93	1659.63	1661.23	1686.6	1671.87	1675.93	1686.86	1681.26	1645.79	1653.91	1674.88	1682.36	1679.8	1682.91	1687.25	1638.6	1657.58	1660.47	1676.56	1669.39	1670.02	1674.95	1682.67	1685.97	1652.95	1667.82
136.677002	1661.88	1670.99	1673.43	1655.69	1657.65	1665.49	1689.28	1678.9	1684.15	1689.69	1687.14	1680.39	1663.9	1673.29	1675.34	1641.05	1661.78	1653.55	1660.23	1678.21	1677.42	1670.42	1681.92	1641.45	1660.96	1662.24	1686.36	1671.36	1675.69	1685.05	1678.83	1646.76	1653.77	1676.04	1685.54	1680.48	1683.8	1686.43	1639.59	1660.82	1661	1675.52	1669.43	1670.67	1674.77	1678.39	1688.37	1653.47	1667.68
137.173004	1664.17	1672.32	1672.16	1654.38	1659.11	1666.29	1688.95	1680.63	1681.6	1685.55	1687.29	1679.89	1663.26	1674.96	1674.45	1640.47	1660.86	1653.31	1661.11	1677.26	1677.8	1670.24	1680.2	1639.96	1658.76	1661.1	1686.7	1670.61	1675.94	1684.16	1680.39	1645.3	1653.54	1675.87	1684.02	1681.92	1682.94	1686.66	1636.04	1658.23	1660.26	1675.73	1669.85	1671.93	1671.96	1680.2	1687.72	1652.83	1666.4
137.667999	1661.65	1673.11	1672.15	1654.14	1658.02	1665.37	1686.18	1677.85	1680.87	1688.38	1685.21	1679.3	1665.37	1674.9	1673.41	1639.3	1659	1653.44	1660.51	1677.68	1677.21	1671.81	1681.36	1641.38	1661.66	1660.13	1685	1671.58	1674.75	1686.78	1676.21	1647.47	1653.69	1673.88	1683.26	1679.53	1681.97	1687.45	1638.4	1658.97	1659.34	1677.65	1669.91	1670.78	1672.83	1680.89	1688.86	1652.95	1668.08
138.162994	1665.14	1672.84	1674.08	1653.95	1658.5	1668.29	1687.56	1678.16	1682.91	1685.95	1687.19	1679.51	1665.04	1674.78	1673.49	1639.53	1658.84	1653.03	1659.4	1676.87	1676.23	1669.05	1679.48	1642.12	1659.52	1662.86	1686.55	1670.67	1673.55	1688.01	1678.01	1648.57	1653.26	1673.03	1680.77	1680.6	1683.11	1684.99	1638.73	1655.99	1661.24	1676.61	1667.93	1669.14	1671.68	1681.74	1687.36	1652.49	1665.68
138.658005	1665.43	1671.55	1672.57	1651.64	1659.36	1666.03	1686.92	1676.69	1682.14	1689.74	1685.5	1677.96	1665.52	1672.85	1674.3	1640.64	1661.34	1652.86	1660.63	1678.84	1679.03	1668.95	1680.37	1642.66	1659.68	1659.51	1684.24	1670.03	1675.37	1684.57	1677.55	1644.53	1654.16	1673.26	1682.76	1680.08	1682.5	1688.43	1637.84	1656.99	1660.1	1673.49	1668.67	1668.65	1670.83	1684.05	1686.3	1652.06	1664.49
139.153000	1665.32	1671.74	1672.92	1653.78	1658.03	1666.96	1687.83	1676.88	1679.58	1686.09	1686.42	1678.7	1664.51	1673.29	1673.61	1640.36	1658.44	1653.66	1658.9	1676.92	1677.29	1666.22	1681.46	1641.49	1661.2	1657.29	1685.84	1670.19	1674.79	1685.43	1677.95	1645.37	1652.25	1673.27	1682.53	1679.39	1683.84	1684.66	1634.9	1656.97	1657.91	1674.16	1668.14	1670.07	1670.8	1681.53	1687.45	1650.74	1665.83
139.649002	1659.54	1671.64	1672.56	1654.1	1657.41	1668.02	1687.89	1676.69	1681.9	1685.75	1685.68	1680.33	1663.56	1674.05	1672.55	1637.57	1658.84	1650.04	1660.17	1676.47	1675.28	1668.16	1679.45	1643.12	1657.87	1658.75	1681.8	1670.19	1672.78	1683.59	1677.89	1645.04	1652.91	1674.86	1682.48	1676.44	1682.56	1687.46	1638.93	1656.28	1657.09	1676.25	1670.29	1667.87	1671.05	1680.51	1684.75	1652.77	1664.01
140.143997	1662.62	1669.74	1674.13	1653.59	1655.63	1665.97	1687.43	1677.78	1679.59	1685.02	1686.7	1676.17	1663.78	1672.47	1672.75	1640.07	1660.28	1653.69	1659.79	1674.78	1676.21	1666.41	1678.53	1642.69	1659.49	1660.34	1683.58	1670.68	1673.36	1686.09	1677.33	1646.62	1654.22	1673.7	1682.25	1676.63	1680.88	1684.19	1638.25	1655.91	1658.45	1675.5	1668.46	1670.73	1671.37	1680.39	1687.44	1648.93	1665.94
140.639008	1663.08	1673.27	1674.97	1653.56	1657.35	1665.29	1687.77	1678.3	1680.57	1685.8	1685.21	1678.78	1663.97	1672.86	1674.42	1639.12	1658.8	1653	1659.25	1676.06	1675.87	1669.08	1680.68	1641.04	1658.47	1658.08	1683.08	1668.67	1671.04	1684.64	1678.16	1645.77	1654.21	1673.47	1682.32	1677.43	1682.89	1686.18	1639.16	1655.66	1660.34	1673.99	1669.07	1670.82	1671.19	1681.21	1687.12	1653.26	1664.82
141.134003	1661.76	1670.46	1671.24	1653.63	1657.43	1666.17	1685.01	1675.79	1679.88	1684.51	1684.7	1677.54	1662.44	1670.4	1673.69	1641.3	1658.12	1652.75	1659.94	1675.97	1673.8	1667.52	1679.21	1641.03	1658.23	1659.07	1682.61	1667.58	1672.59	1683.03	1676.19	1647.45	1654.07	1676.19	1684.47	1678.6	1681.48	1684.78	1637.94	1653.5	1660.5	1675.01	1666.54	1668.27	1671.36	1681.88	1684.64	1652.88	1666.49
141.628998	1660.27	1672.13	1674.64	1652.87	1656.5	1664.51	1686.42	1678.6	1681.95	1684.72	1684.48	1678.92	1662.53	1668.55	1673.02	1639.62	1661.67	1651.58	1660.23	1674.2	1675.15	1670.5	1678.58	1641.81	1657.71	1659.02	1685.07	1666.62	1673.56	1687.13	1676.7	1647.43	1653.93	1675.41	1680.9	1678.43	1680.47	1683.58	1638.66	1655.36	1660.87	1674.83	1671.52	1670.42	1668.74	1679.87	1685	1652.92	1663.13
142.125000	1661.07	1671	1672.26	1651.7	1656.06	1663.91	1686.94	1677.81	1678.8	1685.98	1685.93	1680.03	1662.7	1670.63	1671.88	1640.19	1659.32	1653.15	1659.61	1675.68	1676.45	1667.03	1679.26	1641.26	1659.19	1658.53	1684.84	1670.33	1672.28	1685.51	1675.82	1645.55	1653.09	1670.63	1682.41	1677.82	1680.86	1683.42	1635.64	1657.28	1659.06	1672.87	1668.17	1667.38	1671.62	1679.08	1685.13	1651.74	1664.85
142.619995	1662.31	1671.47	1671.53	1652.04	1655.3	1665.84	1686.19	1677.09	1681.13	1685.73	1683.14	1678.07	1662.4	1671.94	1672.42	1640.59	1658.05	1650.77	1656.89	1675.06	1674.82	1668.6	1676.51	1639.42	1656.97	1656.17	1682.56	1667.26	1672.19	1683.27	1674.13	1645.23	1651.43	1671.85	1682.2	1678.15	1679.12	1682.76	1638.58	1655.04	1660.17	1671.22	1666.48	1668.6	1669.32	1677.84	1684.95	1653.04	1665.02
143.115005	1660.81	1668.21	1673.19	1653.04	1656.83	1666.04	1684.31	1678.48	1679.09	1685.17	1685.43	1677.29	1662.17	1671.39	1672.91	1639.53	1658.74	1650.92	1660.23	1675.96	1677.4	1667.81	1679.67	1641.24	1657.31	1658.79	1685.87	1670.24	1671.9	1683.85	1678.66	1642.63	1652.7	1673.11	1681.53	1675.96	1681.91	1684.4	1636.41	1655.45	1659.15	1673.12	1666.59	1666.9	1671.29	1679.78	1683.12	1652.51	1661.23
143.610001	1661.41	1670.78	1671.26	1651.26	1655.18	1664.79	1687.83	1677.16	1680.7	1682.8	1684.25	1676.43	1663.62	1674.25	1672.12	1638.32	1657.99	1651.95	1658.39	1675.13	1675.14	1666.47	1680	1642.6	1656.77	1658.27	1681.71	1668.06	1672.17	1684.21	1678.8	1647.79	1651.87	1674.32	1678.86	1678.54	1681.64	1683.85	1636.84	1654.76	1659.8	1673.54	1667.22	1668.88	1669.5	1677.92	1684.77	1650.85	1661.03
144.104996	1662.61	1669.91	1671.67	1650.52	1655.56	1663.91	1686.05	1679.75	1682.08	1684.34	1684.43	1678.8	1661.71	1671.97	1670.43	1640.41	1658.49	1652.55	1657.97	1677.68	1676.3	1667.49	1676.56	1641.33	1658.52	1658.98	1683.1	1668.92	1672.16	1684.14	1678.36	1646.26	1652.11	1674.43	1682.17	1676.56	1679.63	1684.32	1635.83	1657.72	1660.71	1673.13	1669.07	1670.17	1668.44	1677.04	1684.37	1652.09	1664.51
144.600998	1662.35	1671.21	1670.17	1653.84	1656.02	1666.18	1685.77	1677.32	1681.51	1684.93	1683.96	1678.19	1664.38	1672.88	1674.06	1639.77	1657.23	1652.01	1657.67	1675.98	1676.77	1670.1	1678.68	1641.6	1659.13	1658.46	1684.77	1668.6	1671.72	1682.85	1677.37	1646.36	1652.02	1674.56	1684	1676.41	1677.93	1683.73	1637.67	1653.92	1658.23	1673.95	1667.5	1667.26	1669.18	1677.19	1684.44	1651.91	1664.65
145.095993	1660.21	1669.57	1670.95	1651.51	1653.97	1664.44	1684.34	1676.74	1680.28	1684.27	1683.46	1676.28	1661.83	1672.82	1671.34	1639.66	1657.36	1653.19	1660.8	1674.27	1673.68	1670.52	1678.09	1643.7	1659.92	1660.3	1680.98	1668.86	1671.37	1685.09	1677.47	1643.89	1652.49	1675.96	1682.79	1675.18	1680.95	1685.51	1638.11	1656.39	1659.92	1674.25	1667.63	1667.35	1667.71	1680.57	1685.82	1653.68	1664.4
145.591003	1662.63	1669.4	1672.34	1651.93	1655.02	1664.68	1686.75	1678.03	1679.38	1685.74	1685.61	1676.56	1663.33	1671.02	1669	1638.87	1657.78	1651.13	1658.03	1674.86	1674.74	1666.05	1679.59	1638.48	1658.65	1659.22	1683.7	1669.41	1671.67	1682.54	1675.66	1643.97	1651.14	1675.14	1681.16	1677.12	1680.73	1685.38	1637.34	1657.25	1657.79	1673.28	1667.59	1666.62	1672.7	1679.34	1687.03	1650.19	1662.72
146.085999	1662.41	1668.96	1670.72	1651.68	1658.39	1665.34	1683.41	1675.64	1679.95	1683.54	1685.97	1678.05	1661.92	1673.71	1669.19	1640.39	1655.98	1652.85	1657.63	1675.01	1675.52	1665.9	1678.96	1641.1	1657.93	1656.09	1681.37	1668.15	1674.07	1682.75	1676.36	1644.55	1651.59	1672.54	1681	1676.46	1677.96	1683.49	1636.12	1656.3	1659.49	1673.71	1666.37	1669.18	1668.88	1679	1686.42	1651.89	1665.44
146.580994	1660.17	1671.14	1672.56	1652.7	1657.93	1665.9	1686.67	1679.84	1679.7	1685.45	1684.08	1676.8	1664.53	1672.28	1671.97	1639.24	1657.82	1651.07	1658.64	1675.03	1675.55	1667.28	1679.38	1641.82	1658.06	1658.35	1683.93	1665.15	1672.98	1683.16	1675.09	1643.8	1653.45	1672.07	1680.86	1677.07	1679.55	1684.09	1638.48	1654.66	1659.02	1672.18	1667.57	1667.7	1669.44	1677.08	1683.64	1651.95	1664.91
147.076996	1660.71	1668.88	1668.9	1652.4	1655.68	1663.46	1684.19	1674.62	1676.89	1685.82	1683.59	1676.4	1661.06	1669.18	1669.81	1639.07	1658.16	1651.31	1656.03	1672.89	1676.76	1665.55	1676.97	1640.35	1659.61	1656.28	1681.79	1668.31	1672.3	1681.53	1675.22	1644.47	1652.98	1671.85	1680.36	1677.13	1680.17	1686.61	1635.14	1656.76	1658.99	1672.91	1664.9	1668.82	1669.08	1675.34	1682.93	1652.3	1661.53
147.572006	1661.48	1670.03	1671.02	1651.01	1654.41	1662.03	1685.29	1677.32	1679.17	1683.4	1684.52	1675.47	1663.78	1669.6	1670.68	1639.81	1655.73	1650.09	1658.19	1673.99	1672.62	1666.93	1676.73	1642.17	1657.78	1658.78	1681.57	1666.42	1672.04	1683.68	1675.52	1646.55	1653.09	1670.74	1681.17	1675.86	1680.59	1682.12	1638.03	1656.4	1659.1	1673.77	1668.99	1669.28	1668.85	1673.88	1685.9	1652	1663.44
148.067001	1662.62	1667.48	1669.46	1648.85	1654.39	1663.49	1686.11	1676.84	1679.57	1684.49	1682.72	1673.76	1660.07	1668.77	1671.61	1639.03	1654.15	1652.43	1656.18	1674.26	1676.25	1664.95	1678.53	1643.16	1656.89	1654.93	1683.65	1665.05	1671.02	1682.14	1673.58	1644.64	1651.96	1672.05	1681.36	1673.57	1678.3	1682.91	1638.44	1656.62	1660.51	1676.81	1667.12	1668.22	1668.31	1676.91	1682.11	1652.79	1664.83
148.561996	1660.64	1670.77	1671.19	1650.42	1655.7	1664.43	1683.63	1673.86	1679.49	1682.57	1683.8	1676.07	1659.2	1670.52	1669.24	1637.62	1656.98	1651.28	1658.56	1673.18	1674.15	1667.31	1677.37	1639.85	1657.53	1656.54	1681.03	1666.11	1671.33	1683.27	1676.06	1645.25	1650.75	1671.16	1681.7	1676.04	1677.38	1683.75	1636.02	1657.63	1658.2	1672.55	1666.43	1667.16	1668.84	1675.63	1684.36	1652.07	1662.42
149.057007	1659.13	1667.95	1671	1651.72	1656.01	1663.15	1685.65	1677	1680.85	1685.07	1685.59	1674.34	1663.9	1671.61	1670.55	1639.19	1658.3	1651.36	1656.56	1673.68	1674.84	1664.08	1677.39	1641.13	1656.6	1658.89	1681.84	1667.02	1668.39	1680.2	1675.46	1645.28	1651.25	1671.19	1679.35	1675.6	1679.36	1683.87	1638.76	1655.08	1657.34	1672.13	1667.72	1668.31	1667.92	1679.05	1683.62	1654.57	1661.42
149.552994	1658.23	1668.06	1669.2	1649.86	1653.51	1664.34	1685.12	1675.38	1678.58	1683.04	1684.68	1675.35	1661.44	1669.4	1669.82	1637.24	1657.2	1651.48	1657.05	1673.47	1675.93	1666.46	1674.85	1640	1657.68	1654.59	1681.51	1665.6	1670.03	1681.1	1673.39	1644.64	1650.83	1670.96	1681.73	1675.01	1678.22	1685.82	1636.78	1655.38	1659.46	1671.8	1666.96	1668.33	1669.52	1675.33	1682.45	1651.74	1660.87
150.048004	1659.55	1669.06	1670.59	1649.83	1655.63	1663.18	1682.65	1675.12	1675.83	1681.97	1682.57	1674.88	1659.77	1669.22	1669.15	1638.42	1658.46	1649.17	1656.42	1672.25	1672.21	1665.34	1676.74	1641.21	1657.38	1655.88	1681.3	1667.33	1672.66	1680.76	1674.47	1645.24	1649.94	1669.49	1680.12	1676.02	1678.84	1683.16	1636.89	1653.92	1658.69	1671.36	1666.64	1665.16	1670	1675.71	1683.12	1649.26	1663.88
150.542999	1661.39	1670.04	1669.7	1653.04	1657.63	1664.69	1682.38	1676.89	1677.7	1682.69	1683.45	1678.28	1662.87	1671.39	1669.3	1636.73	1656.54	1649.74	1657.76	1673.32	1674.06	1666.08	1679.02	1641.83	1659.74	1656.22	1680.92	1667.2	1671.21	1681.59	1675.72	1643.24	1652.74	1670.93	1681.56	1673.8	1678.88	1685.19	1636.92	1654.66	1657.67	1672.42	1667.12	1668.16	1668.53	1675.95	1682.17	1651.4	1662.18
151.037994	1659.52	1667.94	1669.17	1649.76	1654.51	1663.07	1683.83	1673.38	1678.72	1682.92	1682.08	1675.35	1662.7	1669.57	1671.27	1639.59	1656.67	1651.81	1657.28	1673.69	1674.06	1666.46	1675.25	1640.46	1659.12	1656.12	1680.68	1666.55	1669.77	1682.9	1675.56	1647.16	1650.75	1672.29	1680.54	1674.3	1676.98	1684.28	1637.75	1654.61	1656.32	1671.37	1665.52	1666.02	1667.53	1677.42	1685.51	1650.62	1663.09
151.533997	1657.9	1667.82	1668.65	1648.13	1652.42	1662.37	1680.23	1675.05	1678.44	1682.45	1682.16	1674.9	1661	1668.84	1668.75	1640.11	1656.14	1652.57	1657.42	1671.88	1671.96	1663.49	1679.56	1641.27	1656.96	1654.93	1680.45	1665.33	1669.51	1681.95	1674.46	1644.26	1653.09	1670.74	1680.33	1674.65	1676.81	1683.55	1636.55	1651.45	1659.58	1671.95	1665.04	1666.03	1668.85	1676.87	1683.94	1649.25	1661.07
152.029007	1660.97	1668.77	1667.23	1651.25	1653.35	1662.23	1686.98	1674.07	1679.73	1683.91	1681.69	1674	1661.09	1669.96	1669.79	1638.52	1654.07	1652.88	1656.28	1674.52	1672.85	1664.36	1679.4	1640.75	1656.09	1659.32	1678.5	1666.91	1669.12	1678.88	1674.38	1645.3	1650.75	1671.18	1678.86	1676.07	1677.57	1681.95	1636.6	1653.55	1657.13	1671.62	1666.44	1667.52	1667.81	1677.21	1680.68	1651.53	1661.53
152.524002	1658.68	1668.04	1669.7	1652.01	1655.96	1663.49	1683.2	1676.37	1677.89	1682.81	1680.03	1675.09	1660.21	1667.46	1669.82	1637.79	1656.07	1651.98	1655.65	1673.03	1672.61	1662.98	1675.16	1641.7	1655.41	1655.24	1680.5	1664.7	1668.42	1680.31	1672.91	1645.08	1652.28	1670.93	1679.36	1673.74	1678.69	1683.16	1635.57	1650.87	1658.97	1671.34	1666.12	1668.01	1666.63	1675.22	1682.56	1649.22	1661.64
153.018997	1659.54	1667.56	1668.46	1650.41	1653.01	1663.87	1681.45	1674.44	1675.89	1680.56	1682.1	1674.86	1659.58	1668.99	1668.49	1637.33	1654.43	1651.71	1655.57	1671.95	1674.98	1663.63	1673.67	1641.46	1655.77	1656.53	1678.71	1665.88	1670.98	1680.95	1676.06	1643.65	1653.05	1669.37	1680.71	1672.39	1676.2	1682.07	1638.3	1654.47	1656.99	1670.42	1667.33	1666.76	1667.12	1675.81	1683.49	1649.63	1660.4
153.514008	1659.66	1668.94	1670.21	1648.01	1654.53	1663.2	1683.34	1674.95	1678.2	1683.15	1685.19	1675.31	1659.08	1668.82	1668.03	1636.63	1655.39	1649.33	1655.35	1672.87	1673.23	1664.49	1672.91	1641.41	1658.79	1655.19	1677.6	1666	1667.96	1679.74	1673.59	1644.97	1652.9	1670.38	1679.13	1672.32	1678.56	1682.66	1638.61	1655.03	1658.26	1672.28	1666.41	1668.48	1665.92	1674.68	1682.78	1650.88	1663.53
154.009995	1658.83	1667.87	1668.04	1649.86	1655.07	1663.46	1683.5	1678.14	1677.75	1682.07	1683.66	1674.78	1658.79	1667.25	1667.72	1638.14	1655.69	1651.2	1654.58	1673.59	1673.75	1662.05	1678.1	1640.77	1656	1656.09	1679.19	1666.84	1670.47	1680.41	1672.8	1643.78	1652.07	1673.11	1681.02	1674.18	1676.29	1684.99	1638.46	1652.37	1656.21	1672.25	1666.29	1668.83	1666.64	1675.43	1684.19	1651.87	1659.89
154.505005	1660.47	1665.34	1670.37	1649.05	1652.96	1661.86	1680.88	1676.07	1678.21	1680.96	1682.89	1674.43	1660.1	1668.32	1667.84	1637.67	1653.38	1649.88	1656.21	1672.39	1672.5	1664.91	1675.91	1641.79	1656.71	1657.49	1680.12	1664.38	1669.15	1679.85	1671.89	1643.28	1650.99	1670.22	1680	1674.46	1677.49	1685.05	1635.46	1652.65	1658.67	1671.99	1665.41	1664.91	1666.88	1676.69	1680.77	1649.24	1662.89
155.000000	1658.88	1669.66	1668.07	1648.73	1653.06	1662.25	1681.16	1673.82	1676.21	1683.03	1680.54	1673.39	1659.18	1669.32	1666.19	1636.17	1654.08	1650.06	1654.67	1672.51	1669.8	1664.29	1674.12	1639.99	1656.05	1656.5	1678.06	1663.53	1668.75	1679.19	1670.57	1644.15	1651.96	1670.4	1679.51	1675.02	1674.92	1680.21	1636.1	1655.45	1656.96	1670.6	1666.63	1666.92	1668.26	1675.11	1681.62	1648.17	1663.13
155.494995	1661.14	1667.98	1669.42	1649.53	1653.15	1662.44	1681.8	1671.84	1676.46	1677.58	1682.83	1672.47	1660.62	1668.49	1665.4	1638.08	1655.77	1648.89	1655.38	1672.35	1671.89	1663.6	1675.21	1641.24	1657.83	1655.62	1676.72	1665.03	1671.1	1679.75	1674.39	1644.72	1650.55	1668.19	1680.39	1673.67	1675.84	1680.41	1636.35	1651.97	1657.42	1672.64	1665.05	1664.05	1666.54	1674.39	1681.66	1651.89	1660.88
155.990005	1660.79	1669.51	1669.08	1649.32	1651.27	1662.77	1679.86	1673.56	1675.33	1681.02	1683.07	1672.81	1661.04	1669.52	1666.79	1637.27	1655.14	1647.23	1656.54	1671.34	1673.49	1665.06	1674.99	1640.75	1655.9	1654.93	1678.68	1665.14	1666.74	1678.09	1672.64	1642.67	1651.42	1672.86	1679.21	1671.99	1676.06	1684.06	1638.02	1653.3	1657.44	1673.01	1666.36	1664.88	1666.89	1675.92	1681.5	1650.77	1662.74
156.485992	1660.73	1667.56	1670.53	1646.92	1652.8	1660.93	1678.45	1672.8	1676.92	1680.53	1681.34	1672.73	1659.04	1668.65	1667.64	1638.06	1656.1	1650.23	1656.03	1670.5	1672.17	1661.34	1674.7	1639.66	1656.89	1655.31	1676.73	1665.88	1668.63	1680.78	1674.2	1644.48	1650.57	1670.45	1680.83	1673.56	1676.94	1682.55	1637.35	1652.5	1658.95	1667.95	1664.72	1665.19	1666.09	1673.97	1681.81	1651.72	1662.71
156.981003	1658.26	1666.35	1666.44	1647.46	1652.55	1662.17	1682.54	1672.77	1677.49	1679.54	1681.81	1672.56	1659.22	1668.72	1668.95	1637.13	1654	1649.88	1654.1	1670.15	1673.22	1662.16	1675.68	1638.7	1657.48	1655.31	1678	1664.21	1667.75	1677.36	1672.94	1643.57	1650.59	1669.47	1679.27	1673.53	1677.45	1681.89	1636.02	1654.62	1657.91	1672.7	1666.28	1665.14	1665.73	1675	1679.21	1650.97	1661.15
157.475998	1659.01	1670.09	1667.92	1648.64	1655.28	1661.14	1680.03	1673.56	1676.19	1681.72	1681.29	1673.33	1659.56	1667.63	1669	1640.1	1654.9	1649.6	1655.08	1672.36	1673.67	1664.28	1676.84	1638.74	1655.72	1653.69	1679.36	1663.97	1666.07	1678.59	1672.73	1644.58	1652.8	1670.13	1679.31	1672.29	1676.73	1683.05	1635.77	1652.55	1658.68	1672.45	1666.88	1665.9	1666.5	1673.2	1680.35	1648.4	1663.21
157.970993	1661.51	1667.02	1671.83	1646.27	1651.73	1660.09	1680.19	1673.78	1675.98	1679.61	1681.85	1670.46	1659.12	1667.82	1669.88	1639.93	1653.6	1650.93	1654.11	1672.89	1673.16	1664.25	1674.21	1641.77	1654.65	1653.73	1677.52	1662.71	1668.44	1677.89	1670.48	1643.31	1652.65	1669.54	1679.34	1671.08	1674.56	1681.37	1636.05	1652.67	1656.81	1670.92	1666.79	1666.59	1665.89	1674.51	1681.95	1650.64	1661.88
158.466003	1656.86	1665.15	1670.75	1646.2	1651.74	1660.14	1679.86	1674.2	1674.92	1680.49	1680.46	1670.29	1660.05	1665.49	1667.54	1636.64	1653.82	1650.11	1655.06	1673.12	1672.09	1659.36	1674.98	1640.64	1656.96	1654.91	1678.42	1665.41	1669.02	1678.38	1669.17	1643.74	1652.55	1669.84	1677.66	1672.01	1673.32	1684.21	1636.43	1650.78	1657.07	1668.45	1667.41	1665.71	1666.4	1674.95	1678.45	1650.77	1660.66
158.962006	1657.48	1666.71	1666.07	1648.92	1652.94	1660.22	1682.88	1672.78	1676.83	1681.07	1681.77	1671.24	1661.01	1667.31	1668.67	1636.73	1653.63	1650.14	1654.81	1671.89	1670.9	1663.42	1673.03	1639.15	1654.54	1656.46	1679.67	1665.4	1665.6	1677.73	1672.11	1640.26	1650.25	1667.76	1677.45	1670.8	1674.64	1680.54	1636.06	1651.88	1655.65	1666.58	1663.93	1664.5	1666.42	1675.52	1678.8	1649.8	1662.42
159.457001	1658.2	1666.01	1666.34	1647.34	1652.05	1659.88	1678.87	1672.49	1676.38	1680.41	1678.52	1671.28	1658.47	1666.35	1668.78	1636.64	1653.9	1649.81	1654.68	1670.47	1672.54	1664.77	1676.36	1641.86	1654.36	1652.81	1678.92	1663.05	1666.62	1678.73	1671.31	1642.01	1651.62	1668.92	1679.02	1672.31	1674.57	1680.22	1635.28	1652.38	1655.85	1671.12	1665.03	1667.51	1665.17	1673.68	1680.88	1652.06	1659.33
159.951996	1657.76	1666.52	1670.31	1648.68	1651.78	1661.21	1680.29	1674.58	1673.64	1680.6	1679.38	1672.46	1659.56	1667.88	1668.39	1636.33	1653.57	1650.83	1655.97	1671.99	1673.11	1662.32	1674.99	1639.85	1656.08	1654.62	1677.16	1663.09	1669.44	1676.93	1671.16	1642.79	1651.27	1667.32	1676.99	1670.4	1676.05	1682.11	1635.82	1654.7	1658.1	1669.39	1662.96	1663.82	1666.6	1674.26	1681.02	1647.5	1659.29
160.447006	1658.76	1667.07	1667.68	1646.95	1652.62	1659.66	1679.84	1674.48	1674.8	1679.18	1680.42	1669.91	1659.41	1665.59	1665.95	1637.02	1654.49	1648.13	1653.43	1671.52	1673.23	1662.71	1674.08	1638.93	1655.16	1655.12	1678.05	1664.88	1666.84	1679.72	1668.98	1643.45	1649.25	1668.04	1677.96	1671.89	1676.17	1682.49	1635.58	1652.6	1655.88	1669.19	1665.4	1664.33	1666.24	1674.1	1679.09	1648.44	1661.19
160.942001	1658.65	1666.61	1666	1648.51	1651.17	1659.59	1679.28	1672.43	1674.26	1680.51	1679.73	1669.97	1658.52	1666.27	1668.47	1637.58	1653.87	1650.23	1654.19	1669.96	1671.4	1661.23	1672.74	1638.4	1654.89	1652.44	1677.21	1662.39	1666.79	1678.49	1671.63	1643.04	1651.15	1668.12	1677.11	1671.87	1676.19	1681.31	1636.01	1651.65	1658.65	1670.67	1665.12	1665.32	1665.38	1672.77	1679.75	1650.07	1660.19
161.438004	1657.85	1667.44	1666.7	1649.81	1652.45	1661.51	1678.96	1673.33	1673.45	1680.26	1679.69	1672.65	1658.26	1667.65	1668.83	1636.16	1651.79	1649.36	1651.86	1672.11	1674.02	1660.53	1672.87	1639.15	1655.4	1654.66	1678.19	1664.12	1667.73	1678.98	1673.9	1640.9	1651.36	1667.44	1678	1671.67	1674.05	1683.46	1633.46	1651.48	1657.21	1666.65	1664.53	1665.19	1664.94	1673.38	1678.13	1648.64	1658.62
161.932999	1659.91	1665.86	1667.18	1648.41	1652.2	1659.54	1679.03	1673.59	1674.16	1679.4	1679.89	1672.89	1659.31	1667.28	1666.55	1639.27	1655.11	1651	1655.17	1672.06	1671	1661.35	1673.38	1639.72	1655.93	1654.4	1676.44	1662.55	1668.06	1678.69	1670.58	1642.85	1651.74	1668.33	1677.7	1672.3	1675.28	1682.81	1634.93	1653.37	1657.09	1669.1	1664.98	1664.37	1663.57	1673.35	1679.75	1648.99	1660.25
162.427994	1658.1	1665.78	1666.01	1645.72	1653.35	1661.7	1678.76	1672.86	1675.19	1678.04	1681.7	1671.52	1658.27	1667.1	1665.5	1637.45	1652.79	1646.04	1654.61	1669.99	1672.13	1663.4	1673.78	1639.81	1654.98	1652.85	1677.93	1663.99	1667.5	1676.19	1669.64	1642.71	1650.35	1667.47	1675.92	1670.76	1674	1679.65	1635.65	1650.9	1655.14	1668.92	1663.86	1666.38	1664.41	1672.91	1679.7	1650.23	1659.53
162.923004	1657.79	1666.19	1665.94	1647.28	1651.98	1659.6	1677.6	1672.68	1673.21	1678.47	1679.51	1670.31	1658.05	1665.39	1665.07	1636.44	1652.45	1648.79	1654.64	1670.23	1670.92	1661.26	1671.67	1640.95	1654.84	1656.2	1678.89	1663.96	1667.25	1677.29	1671.48	1643.21	1650.59	1669.88	1677.63	1670.36	1672.41	1681.11	1635.02	1651.93	1657.46	1668.93	1664.21	1666.42	1663.64	1673.7	1678.83	1648.48	1661.16
163.417999	1657.06	1667.19	1668.47	1648.19	1650.2	1660.84	1680.46	1673.19	1675.6	1680.44	1678.39	1671.14	1661.18	1664.23	1668.82	1638.53	1652.78	1650.04	1652.57	1672.29	1671.15	1660.35	1674.12	1639.09	1654.47	1654.99	1678.48	1664.44	1668.97	1677.11	1669.84	1642.52	1650.04	1668.68	1678.04	1670.41	1674.84	1679.43	1635.36	1652.24	1656.71	1669.27	1664.38	1664.74	1664.88	1672.55	1679.8	1648.95	1659.59
163.914001	1656.89	1665.16	1665.12	1647.79	1650.43	1660.79	1680.68	1672.9	1674.83	1676.9	1679.88	1671.5	1658.42	1667.64	1664.5	1636.58	1654.06	1649.13	1653.57	1673.24	1672.39	1663.71	1673.34	1641.11	1655.48	1652.64	1677.21	1663.17	1667.03	1677.58	1670.63	1643.66	1651.32	1667.88	1676.42	1671.72	1674.67	1681.36	1636.8	1651.78	1655.22	1670.25	1665.63	1666.64	1663.95	1675.44	1681.38	1650.53	1660.63
164.408997	1657.97	1663.53	1665.8	1646.38	1650.19	1659.59	1675.9	1672.45	1674.47	1679.26	1679.27	1671.33	1660	1667.33	1665.72	1636.82	1654.96	1650.36	1652.91	1669.96	1670.68	1661.28	1673.47	1638.42	1656.75	1655.54	1677.67	1664.94	1667.96	1677.11	1670.09	1643.85	1649.61	1669.23	1679.66	1672	1672.73	1682.34	1635.36	1650.91	1656.42	1669.07	1664.09	1665.92	1664.99	1672.05	1679.62	1650.9	1661.71
164.904007	1657.28	1663.18	1664.59	1648.87	1653	1661.52	1681.07	1671.6	1674.97	1678.18	1680.07	1672.11	1660.08	1664.92	1666.27	1637.02	1651.05	1649.97	1652.5	1670.26	1673.07	1662.28	1674.23	1638.98	1654.98	1655.22	1675.76	1663.37	1667.83	1674.66	1670.54	1644.14	1650.73	1668.32	1680.27	1671.7	1672.55	1681.09	1635.58	1650.75	1655.09	1671.58	1664.13	1666.06	1665.04	1672.93	1677.76	1651.67	1658.38
165.399002	1658.5	1664.38	1668.1	1649.01	1653.33	1661.26	1678.83	1672.4	1674.35	1680.02	1679.11	1672.17	1658.18	1666.49	1666.18	1635.02	1652.54	1647.87	1653.23	1671.3	1669.23	1662.91	1672.97	1642.92	1654.92	1653.08	1679.61	1661.17	1666.69	1679.14	1668.43	1644.24	1650.3	1667.89	1677.07	1668.67	1675.12	1682.57	1636.7	1651.97	1655.4	1668.67	1664.58	1664.99	1663.9	1673.18	1680.6	1649.43	1658.69
165.895004	1657.19	1667.62	1667.07	1648.22	1650.94	1660.47	1679.05	1673.6	1673.12	1677.74	1679.77	1671.4	1659.4	1665.15	1666.78	1637.68	1652.16	1648.05	1651.57	1671.87	1671.5	1662.84	1673.67	1640.42	1655.16	1652.64	1676.1	1660.71	1665.57	1675.17	1669.39	1643.38	1649.7	1666.75	1678.09	1669.76	1673.79	1682.85	1635.28	1649.53	1655.94	1668.41	1664.67	1665.28	1663.49	1672.42	1678.54	1649.43	1659.9
166.389999	1656.52	1666.13	1667.47	1647.29	1652.53	1659.01	1678.35	1671.7	1673.6	1678.08	1679.74	1669.84	1656.38	1669.73	1664.53	1636.93	1653.06	1648.37	1652.74	1670.56	1671.71	1661.08	1672.52	1639.43	1653.15	1649.05	1677.33	1662.17	1666.17	1674.28	1670.82	1642.16	1650.95	1668.22	1677.53	1670.74	1674.18	1680.52	1636.78	1650.98	1656.37	1667.67	1664.39	1666.37	1664.23	1672.35	1679.27	1649.27	1659.42
166.884995	1657.62	1667.89	1664.68	1648.17	1653.11	1659.84	1677.8	1673.95	1673.58	1680.19	1679.28	1671.47	1659.19	1666.13	1666.61	1638.22	1651.64	1651.14	1654.4	1669.79	1669.57	1660.11	1674.71	1638.91	1656.15	1652.36	1676.24	1661.74	1667.91	1677.33	1670.64	1643.64	1651.02	1667.25	1678.22	1673.27	1673.7	1678.92	1635.76	1649.31	1656.13	1668.41	1663.11	1663.69	1664.66	1672.45	1677.8	1649	1659
167.380005	1659.74	1665	1663.43	1646.66	1651.96	1658.93	1679.03	1671.08	1674.63	1679.08	1680.44	1668.34	1657.67	1665.98	1664.7	1635.15	1651.98	1648.17	1653.05	1670.89	1671.41	1662.35	1673.97	1637.84	1653.87	1652.23	1675.05	1662.73	1666.06	1676.11	1666.69	1642.11	1650.81	1666.47	1678.34	1670.11	1672.8	1678.81	1635.74	1650.92	1655.81	1668.73	1664.17	1666.4	1665.23	1671.77	1679.98	1648.97	1659.17
167.875000	1657.41	1663.51	1665.25	1646.8	1649.83	1658.87	1677.92	1675.3	1675.28	1678.29	1679.16	1669.28	1658.2	1665.03	1664.65	1634.64	1651.02	1648.23	1652.51	1670.23	1669.97	1662.36	1672.03	1638.37	1655.06	1652.47	1675.53	1660.71	1666.55	1674.85	1668.08	1642.31	1649.89	1667.36	1676.35	1670.8	1673.7	1679.62	1635.77	1650.28	1656.39	1668.34	1662.75	1663.46	1663.96	1674.45	1679.52	1649.9	1658.29
168.371002	1656.87	1665.61	1666.27	1647.53	1651.6	1659.48	1677.42	1672.48	1672.68	1677.78	1681.59	1669.52	1656.82	1665.24	1666.31	1638.03	1651.61	1648.15	1653.47	1668.55	1672.91	1661.49	1674.08	1637.91	1654.37	1653.46	1676.39	1663.23	1665.87	1675.37	1667.97	1641.63	1649.44	1667.19	1676.18	1668.37	1672.84	1680.45	1636.42	1650	1657.49	1668.84	1663.41	1665.38	1662.01	1671.94	1677.69	1647.58	1659.09
168.865997	1658.12	1665.05	1664.8	1645.77	1650.83	1657.63	1677.4	1674.16	1673.65	1678.05	1679.64	1669.75	1656.74	1664.54	1666.23	1635.7	1651.48	1649.98	1653.46	1669.5	1671.04	1661.87	1670.81	1640.06	1655.27	1653.73	1675.94	1662.69	1666.05	1677.08	1668.98	1642.59	1650.52	1666.7	1676.6	1669.66	1675.01	1680.41	1635.47	1651.02	1657.06	1666.53	1664.05	1664.13	1663.45	1672.73	1677.6	1649.19	1660.49
169.360992	1656.78	1666.46	1665.34	1646.67	1648.59	1657.72	1678.5	1672.3	1673.83	1678.22	1679.29	1668.71	1656.44	1664.23	1664.28	1636.99	1651.63	1649.31	1652.87	1670.05	1670.22	1661.29	1673.28	1638.72	1654.43	1651.81	1674.22	1662	1666.05	1675.46	1669.05	1642.03	1651.31	1667.71	1678.53	1669.72	1673.49	1678.58	1635.75	1649.31	1654.29	1667.65	1663.36	1663.43	1663.44	1673.09	1679.91	1647.95	1658.19
169.856003	1658.06	1665.13	1666.2	1645.56	1651.8	1659.72	1677.5	1672.43	1673.36	1675	1676.8	1666.98	1657.64	1665.52	1664.32	1637.27	1652.97	1649.63	1654.21	1671.75	1671.37	1662.05	1672.55	1640.01	1654.32	1653.03	1677.18	1663.58	1665.85	1677.68	1669.98	1644.04	1648.84	1667.46	1680.08	1672.98	1674.8	1679.18	1636.08	1650.32	1656.52	1669.27	1662.23	1663.5	1664.12	1673.89	1679.44	1653.18	1661.23
170.350998	1659.48	1668.19	1665.66	1646.4	1652.77	1659.79	1681.69	1670.38	1675.31	1679.7	1677.64	1670.76	1657.57	1666.84	1666.47	1636.25	1650.23	1648.83	1651.93	1670.14	1671.95	1661.29	1672.44	1640.85	1652.74	1651.17	1675.41	1660.45	1667.26	1676.29	1667.44	1641.47	1649.25	1668.44	1677.87	1673.21	1673.14	1679.47	1636.78	1650.83	1657.17	1668.98	1662.67	1661.93	1664.45	1673.5	1679.48	1650.48	1657.84
170.847000	1656.36	1666.41	1666.52	1646.47	1652.26	1658.8	1678.33	1669.4	1674.36	1677.69	1680.1	1670.46	1657.92	1666.37	1663.76	1637.18	1651.95	1648.18	1654	1669.06	1672.18	1663.19	1672.66	1639.48	1653.75	1653.48	1674.89	1662.64	1666.2	1674.45	1668.77	1642.67	1649.34	1668.18	1676.08	1669.66	1672.22	1679.71	1635.96	1650.32	1656.65	1668.49	1663.71	1665.28	1665.37	1674.47	1678.2	1651.36	1658.82
171.341995	1656.94	1665.67	1665.39	1647.96	1650.2	1658.34	1676.81	1671.25	1672.61	1677.17	1679.84	1670.14	1657.04	1662.43	1663.19	1634.58	1651.51	1646.78	1652.67	1669.19	1669.71	1660.69	1669.56	1640.08	1651.52	1653.99	1674.14	1662.6	1664.39	1676.49	1668.79	1642.66	1650.25	1665.38	1677.99	1670.78	1671.72	1680.07	1635.39	1648.57	1657	1667.73	1661.55	1662.24	1660.92	1673.47	1678.98	1650.24	1657.7
171.837006	1655.02	1664.33	1664.62	1646.23	1650.7	1657.19	1676.48	1670.58	1671.94	1675.87	1678.29	1671.31	1658.36	1664.81	1665.91	1635.35	1649.38	1647.72	1652	1671.32	1671.3	1659.71	1672.41	1639.64	1655.5	1651.7	1675.97	1660.95	1665.45	1677.37	1667.69	1643.06	1650.97	1666.64	1678.06	1671.42	1672.98	1679.06	1635.02	1651.93	1658.08	1667.45	1662.4	1664.68	1663.55	1673.13	1677.48	1649.98	1660.42
172.332001	1657.29	1663.58	1662.81	1647.18	1651.15	1660.95	1678.27	1670.9	1673.32	1676.42	1677.5	1668.65	1657.72	1663.46	1667.5	1636.81	1651.54	1647.97	1651.13	1668.79	1670.93	1659.74	1671.21	1639.84	1654.51	1652.82	1674.82	1662.04	1663.2	1674.02	1669.29	1642.12	1651.25	1668.04	1678.63	1669.65	1672.11	1680.21	1634.79	1649.42	1653.11	1668.74	1662.69	1663.12	1662.69	1672.93	1679	1648.28	1659.64
172.826996	1654.56	1666.24	1664.11	1646.42	1647.29	1658.68	1675.35	1671.98	1674.04	1677.85	1678.49	1667.12	1656.49	1665.61	1663.35	1636.2	1648.67	1648.35	1652.7	1669.5	1669.18	1660.28	1671.61	1638.64	1653.06	1652.96	1672.64	1661.99	1664.91	1673.4	1669.34	1642.38	1650.98	1665.99	1677.99	1668.75	1672.54	1678.88	1635.39	1648.76	1656.71	1670.24	1663.28	1663.41	1662.76	1671.53	1677.33	1650.77	1656.69
173.322998	1656.18	1665.14	1665.54	1648.21	1649.64	1657.68	1676.89	1671.12	1672.63	1676.69	1679.11	1671.04	1655.95	1664.96	1663.1	1635.57	1649.45	1645.67	1650.63	1671.71	1670.49	1659.99	1671.6	1640.34	1652.82	1653.33	1675.55	1661.87	1664.72	1675.56	1669.09	1642.76	1651.85	1667.75	1676.46	1669.5	1671.41	1678.96	1635.83	1649.74	1654.19	1666.73	1663.16	1663.2	1661.95	1670	1677.73	1648.88	1657.74
173.817993	1657.13	1662.44	1664.33	1644.48	1649.64	1658.15	1676.26	1671.57	1673.79	1676.15	1678.45	1669.52	1655.05	1665.22	1665.61	1636.49	1647.52	1649.56	1651.38	1669.46	1670.61	1660.72	1671.54	1638.15	1654.39	1650.55	1675.78	1660.44	1664.43	1673.04	1667.34	1643.68	1649.97	1666.65	1676.54	1668.51	1673.91	1679.04	1635.5	1650.66	1655.47	1670.03	1663.59	1664.7	1663.71	1670.42	1677.58	1649.41	1656.89
174.313004	1656.14	1667.41	1663.81	1645.12	1651.61	1658.42	1676.7	1673.22	1673.88	1676.27	1677.81	1667.67	1657.08	1662.96	1666.99	1635.33	1649.77	1647.66	1652.21	1669.75	1669.99	1659.86	1672.16	1639.64	1653.41	1652.44	1673.54	1659.21	1666.17	1674.61	1667.03	1644.29	1648.71	1666.88	1676.16	1669.74	1675.06	1680.35	1634.57	1650.76	1654.91	1667.16	1662.02	1662.18	1662.45	1671.32	1676.92	1651.33	1656.85
174.807999	1656.14	1664.08	1662.41	1645.69	1649.05	1659.4	1677.5	1671.36	1673.23	1676.72	1677.02	1669.15	1655.49	1663.15	1665.25	1637.02	1648.05	1645.46	1651.53	1670.1	1670.47	1660.68	1672.57	1639.48	1655.39	1652.03	1673.84	1659.56	1665.78	1676.13	1667.27	1641.76	1649.16	1665.98	1677.29	1668.96	1672.77	1679.54	1634.64	1650.77	1655.57	1665.93	1662.46	1662.44	1663.89	1671.27	1675.01	1647.62	1656.87
175.302994	1655.8	1665.91	1663.98	1645.2	1652.07	1658.82	1677.64	1673.22	1672.94	1677.25	1679	1667.59	1659.87	1664.6	1664.22	1634.41	1650.44	1649.49	1651.33	1669.19	1668.7	1659.38	1671.85	1639.14	1653.72	1653.02	1674.3	1661.56	1666.1	1676.64	1667.8	1640.34	1651.25	1664.6	1677.24	1670.26	1673.94	1679.26	1635.3	1650.2	1654.33	1667.08	1662.82	1662.82	1663.74	1670.49	1678.17	1649.91	1659.27
175.798996	1658.78	1666.06	1666.42	1646.92	1651.67	1658.63	1677.03	1671.71	1670.95	1675.83	1678.3	1669.52	1656.33	1662.79	1662.16	1632.78	1649.39	1646.28	1651.21	1668.37	1669.92	1657.6	1669.97	1637.63	1652.32	1652.34	1674.34	1660.29	1665.22	1674.18	1666.69	1641.52	1649.8	1667.45	1675.78	1668.63	1673.69	1680.03	1634.07	1650.72	1655.13	1666.32	1663.36	1662.17	1661.08	1670.14	1677.21	1648.45	1655.57
176.294006	1656.53	1662.66	1664.38	1646.74	1650.49	1659.33	1675.04	1671.39	1671.19	1675.18	1676.28	1665.37	1655.79	1665.45	1664.27	1635.06	1649.38	1647.46	1651.93	1670.78	1669.93	1660.43	1670.88	1639.63	1654.5	1650.95	1675.5	1660.76	1664.23	1676.51	1666.57	1642.71	1648.58	1667	1676.43	1671.31	1672.67	1677.64	1635.03	1649.01	1655.03	1666.15	1663.65	1662.18	1661.89	1671.24	1676.35	1648.76	1656.97
176.789001	1653.79	1664.8	1665.51	1644.11	1650.04	1656.25	1676.26	1668.86	1670.77	1676.33	1679.13	1669	1658.41	1664.25	1664.42	1635.54	1648.83	1648.09	1650.08	1669.82	1669.73	1659.61	1669.36	1639.27	1654.04	1652.11	1675.09	1660.84	1663.33	1672.87	1669.65	1640.82	1648.97	1664.07	1679.38	1667.65	1672.19	1679.85	1636.47	1650.52	1654.91	1668.57	1663.05	1662.18	1661.34	1670.54	1677.42	1647.84	1657.35
177.283997	1655.57	1665.36	1663.14	1645.47	1650.69	1657.05	1675.56	1672.69	1674.99	1674.73	1678.09	1667.34	1654.93	1661.83	1662.25	1635.35	1650.03	1647.26	1650.94	1667.97	1669.2	1658.4	1670.02	1638.65	1655.26	1651.21	1673.95	1661.68	1664.78	1673.3	1664.76	1642.12	1650.21	1667.13	1677.36	1668.44	1671.61	1678.37	1635.75	1649.66	1655.05	1667.03	1663.02	1663.17	1662.62	1672	1674.66	1649.21	1657.08
177.779999	1657.01	1664.51	1664.09	1644.97	1650.77	1658.67	1676.34	1669.58	1672.8	1674.93	1675.88	1668.88	1655.38	1662.69	1662.94	1635.08	1652.77	1647.44	1651.44	1669.82	1669.59	1661.54	1669.96	1640.6	1654.29	1653.01	1673.3	1661.81	1666.67	1674.79	1665.3	1642.38	1650.46	1665.37	1678.82	1670.2	1672.94	1677.37	1633.76	1646.82	1654.75	1667.63	1661.91	1663.27	1662.71	1670.33	1674.63	1647.33	1659.71
178.274994	1654.62	1662.56	1664.47	1647.79	1649.37	1657.19	1675.2	1670.07	1672.73	1677.47	1677.34	1666.52	1653.74	1662.39	1665.36	1635.18	1649.2	1646.87	1653.16	1666.78	1667.71	1659.71	1669.66	1638.67	1653.54	1651.14	1673.98	1659.18	1666.54	1673.98	1670.76	1643.11	1649.43	1664.91	1677.9	1667.44	1671.33	1677.46	1634.29	1650.23	1651.22	1665.68	1662.09	1663.05	1663.24	1670.01	1676.5	1649.33	1658.42
178.770004	1656.52	1664.33	1663.53	1645.8	1649.85	1655.75	1675.13	1672.15	1671.38	1677.21	1675.38	1667.2	1656.35	1661.96	1661.57	1635.68	1649.9	1647.64	1653.14	1667.74	1669.49	1660.67	1670.92	1638.93	1651.79	1651.06	1671.86	1658.39	1663.37	1674.32	1667.44	1642.85	1648.41	1664.9	1676.71	1668.7	1671.27	1677.72	1636.77	1650.07	1655.09	1668.68	1663.21	1662.25	1664.05	1669.62	1676.98	1647.03	1659.07
179.264999	1656.41	1666.42	1661.66	1646.35	1648.89	1656.72	1679.14	1670.81	1671.09	1676.67	1678.97	1668.51	1654.56	1662.11	1662.66	1634.09	1649.76	1646.22	1652.45	1668.55	1670.35	1658.15	1670.69	1638.83	1653.71	1651.27	1673.78	1659.96	1666.49	1674.33	1668.67	1641.96	1649.68	1665.74	1676.61	1671.79	1672.82	1679.79	1634.98	1648.93	1654.52	1665.51	1661.58	1664.04	1662.13	1668.84	1673.76	1649.09	1659.09
179.759995	1654.62	1665.97	1661.57	1645.38	1648.2	1657.69	1676.5	1670.61	1670.06	1674.74	1679.69	1666.4	1651.61	1663.29	1661.36	1634.69	1649.6	1645.91	1651.89	1667.4	1668.16	1658.88	1670.98	1638.84	1653.32	1649.56	1674.93	1661.1	1665.22	1673.72	1668.27	1643.71	1650.44	1665.02	1676.21	1668.01	1669.38	1679.71	1634.98	1648.34	1653.3	1668.39	1662.65	1663.7	1661.63	1669.32	1674.98	1649.09	1655.34
181.091003	1653.45	1657.06	1660.17	1645.5	1647.48	1653.36	1677.04	1670.63	1672	1675.62	1674.51	1662.01	1656.6	1660.04	1659.67	1634.78	1648.69	1646.76	1651	1668.08	1670.28	1658.05	1670.25	1639.39	1655	1653.27	1672.46	1660.04	1664.36	1673.2	1668.6	1643.56	1647.99	1664.58	1674.68	1668.62	1672.54	1677.76	1634.94	1646.17	1655.84	1666.07	1663.09	1663.16	1661.06	1670	1674.48	1648.34	1656.45
181.585999	1656.67	1664.11	1665.06	1644.61	1649.01	1658.78	1675.17	1671.79	1673.01	1676.54	1677.85	1666.73	1657.83	1665.23	1664.38	1636.64	1648.89	1649.16	1650.05	1668.76	1667.98	1660.77	1671.64	1639.84	1653.98	1650.7	1670.98	1659.57	1666.22	1672.87	1668.89	1642.33	1648.88	1665.86	1679.3	1671.02	1670.7	1681.58	1635.9	1647.46	1654.29	1667.18	1662.78	1663.24	1662.62	1671.01	1676.64	1649.89	1658.18
182.080994	1656.78	1666.31	1662.71	1643.65	1648.74	1658	1675.38	1671.53	1671.77	1678.09	1676.8	1668.79	1655.21	1663.83	1660.81	1633.62	1649.86	1646.32	1650.3	1668.92	1670.83	1659.62	1671.13	1638.12	1654.66	1650.23	1673	1658.77	1665.94	1672.96	1667.29	1641.83	1649.02	1664.46	1676.73	1668.41	1672.82	1678.79	1634.22	1648.94	1654.11	1667.44	1661.27	1662.34	1662.15	1669.74	1677.48	1649.18	1655.98
182.576004	1655.15	1665.76	1663.33	1644.95	1650.46	1656.93	1676.06	1674.25	1671.19	1676.33	1678.47	1667.52	1656.89	1663.43	1659.98	1634.58	1648.95	1646.26	1651.44	1666.85	1669.64	1657.92	1669.21	1638.37	1651.99	1651.03	1674.58	1661.55	1664.03	1674.54	1667.25	1641.82	1649.13	1665.33	1677.62	1670.47	1671.36	1679.07	1633.23	1648.98	1654.78	1667.84	1663.57	1665.13	1663.07	1668.67	1676.19	1645.33	1656.01
183.070999	1655.92	1663.01	1663.68	1645.52	1649.83	1659.56	1675.94	1670.75	1671.98	1674.79	1679.52	1667.47	1655.89	1663.25	1663.73	1636.13	1650.83	1647.98	1651.44	1669.09	1669.8	1659.51	1671.81	1638.84	1652.81	1653.66	1672.97	1661.04	1665.82	1674.56	1666.63	1643.66	1651.26	1665.49	1678.4	1668.11	1672.11	1677.76	1635.13	1649.29	1654.67	1665.57	1663.12	1662.12	1662.34	1669.45	1675.76	1647.82	1657.93
183.567001	1655.23	1663.21	1665.2	1644.19	1649.18	1657.28	1676.78	1671	1671.15	1676.68	1676.73	1666.39	1657.33	1662.77	1662.66	1634.12	1648.65	1647.26	1649.39	1669.6	1669.55	1659.47	1674.16	1640.62	1654.76	1651.5	1672.91	1663.57	1663.6	1673.43	1668.05	1644.09	1650.18	1666.88	1676.43	1667.62	1672.19	1679.77	1633.37	1647.6	1653.67	1664.65	1660.68	1661.96	1660.87	1669.66	1676.4	1647.25	1657.36
184.061996	1652.52	1661.91	1664.37	1644.54	1650.57	1657.31	1674.04	1671.14	1674.13	1675.55	1677.85	1667.94	1656.97	1664.18	1660.68	1634.79	1646.71	1644.86	1649.7	1666.69	1670.03	1660.57	1670.52	1637.14	1653.93	1651.5	1672.48	1660.17	1665.89	1672.62	1668.4	1644	1649.29	1666.33	1679.15	1669.02	1672.01	1677.16	1635.71	1647.03	1653.58	1667.04	1661.57	1662.87	1662.25	1669.54	1678.62	1647	1657.4
184.557007	1655.31	1663.3	1665.5	1645.13	1648.85	1657.37	1674.25	1672.5	1671.79	1676.26	1677.43	1668.67	1656.26	1663.79	1663.74	1634.67	1648.59	1647.05	1650.64	1667.11	1668.77	1658.12	1670.75	1638.22	1653.5	1650.76	1672.97	1659.9	1664.25	1674.45	1664.41	1640.82	1649.13	1664.12	1678.15	1668.23	1670.25	1679.16	1635.92	1647.61	1654.69	1667.35	1663.11	1662.27	1660.28	1669.41	1675.68	1647.91	1653.78
185.052002	1655.02	1662.85	1661.18	1644.21	1648.54	1656.31	1675	1671.68	1671.55	1676.67	1677.01	1668.97	1653.09	1662.56	1664.22	1633.87	1648.37	1645.84	1651.83	1667.51	1667.22	1657.73	1671.76	1638.18	1654.82	1649.36	1671.97	1658.63	1663.42	1671.64	1666.48	1640.83	1647.8	1663.96	1674.19	1668.51	1669.5	1678.97	1633.76	1646.38	1654.02	1665.67	1661.87	1660.06	1662.25	1669.9	1676.45	1648.41	1656.93
185.546997	1654.36	1661.92	1663.66	1643.01	1649.26	1657.13	1673.8	1670.98	1671.22	1675.24	1677.27	1667.21	1655.5	1662.94	1663.5	1635.43	1647.78	1647.13	1649.26	1667.84	1668.94	1659.82	1670.4	1639.46	1652.53	1651.46	1673.26	1658.4	1663.26	1672.05	1665.76	1641.43	1649.98	1663.26	1677.23	1670.61	1669.72	1678.18	1635.97	1644.53	1652.63	1666.09	1662.88	1661.68	1660.5	1669.41	1675.15	1649.23	1655.2
186.042999	1657.62	1662.49	1662.93	1645.89	1648.45	1657	1676.28	1669.95	1671.21	1675.66	1677.48	1667.1	1655.02	1662.07	1661.12	1633.14	1648.75	1645.07	1649.85	1668.27	1668.23	1659.16	1669.9	1638.05	1653.61	1651.46	1673.5	1658.22	1665.34	1671.48	1663.71	1642.67	1649.17	1663.01	1675.83	1668	1670.33	1679.34	1635.74	1648.17	1653.64	1664.71	1662.38	1662.32	1662.67	1669	1674.75	1649.06	1656.71
186.537994	1653.96	1661.84	1664.02	1643.44	1647.06	1655.57	1677.18	1669.94	1671.52	1673.85	1677.36	1667.54	1655.76	1663.31	1662.65	1636.09	1646.44	1646.38	1649.98	1667.27	1670.24	1657.27	1670.41	1638.41	1653.48	1649.05	1673.23	1657.67	1663.75	1673.45	1667.52	1642.58	1648.08	1665.12	1675.8	1668.11	1670.47	1678.6	1633.57	1647.12	1654.36	1664.1	1661.32	1664.94	1660.32	1669.05	1675.65	1647.11	1659.42
187.033005	1654.41	1663.29	1662.18	1645.22	1649.37	1658.65	1676.34	1668.91	1668.61	1675.74	1676.58	1667.28	1654.05	1664.17	1663.14	1632.74	1648.3	1645.86	1649.83	1667.26	1668.27	1658.87	1671.67	1636.98	1653.78	1648.97	1671.89	1658.63	1663.25	1672.37	1664.44	1642.91	1650.06	1663.44	1675.2	1665.72	1669.9	1677.71	1633.55	1648.32	1652.94	1664.62	1661.66	1662.41	1658.24	1668.09	1673.97	1646.87	1653.63
187.528000	1655.79	1662.08	1662.4	1642.89	1649.78	1655.59	1676.26	1670.58	1672.08	1674.84	1675.57	1665.76	1655.54	1661.42	1662.36	1632.34	1648.16	1645.41	1650.14	1667.47	1668.92	1658.23	1672.24	1638.36	1652.32	1651.3	1672.27	1660.67	1664.24	1673.43	1667.72	1641.8	1650.36	1665.04	1675.65	1667.1	1670.5	1678.39	1635.77	1649.02	1654.31	1665.63	1661.88	1661.4	1660.18	1667.88	1674.44	1647.84	1654.42
188.022995	1654.22	1662.81	1664.73	1644.61	1648	1657.63	1675.64	1669.32	1670.34	1675.38	1675.46	1666.82	1656.04	1662.01	1661.43	1635.3	1647.67	1645.55	1648.22	1667.83	1668.03	1658.34	1669.78	1638.47	1651.39	1651.77	1672.69	1660.58	1661.51	1674.92	1666.67	1640.71	1648.37	1662.43	1677.61	1666.56	1670.79	1676.89	1634.44	1647.15	1654.42	1663.65	1660.73	1662.55	1660.47	1667.35	1673.63	1647.21	1655.72
188.518997	1655.4	1662.16	1662.35	1644.27	1648.71	1657.09	1673.76	1670.08	1670.9	1675.82	1674.69	1666.24	1654.23	1662.16	1665.07	1635.43	1647.16	1647.92	1648.69	1665.44	1670.29	1656.93	1668.89	1639.08	1652.23	1650.28	1671.73	1659.14	1663.7	1672.35	1668.52	1641.88	1649.95	1665.15	1675.8	1667.63	1671.5	1677.3	1634.12	1648.99	1652.61	1664.92	1661.12	1663.14	1659.94	1668.34	1675.18	1647.07	1654.58
189.014008	1653.34	1662.85	1662.49	1642.31	1648.38	1656.69	1674.54	1670.07	1671.6	1673.09	1677.67	1665.94	1654.66	1662.34	1660.74	1635.63	1647.48	1645.84	1650.11	1667.03	1667.88	1658.67	1670.14	1638.34	1653.97	1649.94	1673.83	1659.57	1663.19	1673.36	1666.27	1644.99	1648.72	1664.3	1675.65	1670.75	1670.08	1677.2	1635.59	1648.28	1653.29	1665.21	1660.4	1662.21	1658.79	1668.23	1674.54	1646.64	1656.28
189.509003	1655.34	1662.15	1663.76	1643.11	1648.19	1658.33	1673.08	1669.72	1671.81	1673.79	1676.89	1667.14	1654.74	1659.29	1662.58	1634.82	1647.99	1648.07	1647.08	1666.77	1668.34	1658.23	1669.03	1638.19	1652.76	1650.07	1670.18	1660.13	1664.54	1672.73	1665.11	1640.45	1649.89	1662.42	1676.29	1668.1	1672.78	1678.21	1633.39	1646.37	1654.66	1664.78	1659.72	1659.23	1662	1666.88	1675.5	1648.35	1654.2
190.003998	1654.88	1662.51	1663.18	1642.48	1648.83	1654.25	1672.62	1668.79	1669.34	1674.54	1676.29	1664.15	1654.56	1662.96	1661.03	1634.92	1645.45	1644.08	1649.27	1667.81	1668.99	1657.87	1669.31	1639.3	1652.56	1649.78	1671.87	1657.48	1664.75	1672.57	1664.59	1642.62	1648.28	1662.25	1677.53	1667.64	1667.04	1674.55	1636.07	1647.86	1651.72	1661.79	1660.9	1660.51	1660.7	1668.42	1674.35	1647.65	1657.35
190.500000	1652.77	1662.89	1662.35	1642.82	1648.56	1654.49	1675.89	1670.07	1672.71	1672.39	1673.93	1664.68	1655.36	1664.05	1661.66	1636.34	1646.62	1644.9	1648.91	1667.89	1668.65	1658.36	1672.2	1636.7	1652.77	1650.58	1673.59	1658.13	1662.47	1671.18	1667.7	1641.54	1648.21	1661.81	1675.98	1667.06	1667.67	1678.59	1636.43	1648.52	1654.36	1663.25	1660.26	1663.95	1661.88	1669.04	1674.07	1645.92	1656.75
190.994995	1655.2	1662.14	1664.18	1642.24	1649.01	1655.08	1673.37	1670.56	1671.7	1673.87	1677.14	1664.19	1655.84	1663.39	1662.05	1633.78	1647.33	1644.92	1650.98	1668.28	1670.55	1659.08	1672.04	1639.88	1652.42	1649.53	1672.14	1659.14	1662.9	1673.08	1667.21	1642.15	1648.18	1664.33	1676.18	1667.66	1670.41	1677.97	1636.6	1649.33	1652.48	1664.89	1661.87	1663.57	1660.89	1667.11	1675.97	1650.24	1657.08
191.490005	1652.64	1664.97	1663.14	1643.02	1647.15	1658.25	1673	1669.72	1671.53	1673.56	1675.31	1665.63	1655.34	1663.33	1661.08	1636.67	1647.07	1647.33	1649.11	1665.6	1670.66	1657.02	1672.11	1638.14	1652.72	1650.41	1673.37	1659.38	1664.81	1673.24	1665.86	1640.28	1647.66	1663.49	1677.1	1667.69	1672.49	1679.63	1634.35	1649.51	1655.45	1665.52	1661.63	1661.93	1661.83	1669.2	1675.88	1649.76	1655.4
191.985001	1655.32	1663.08	1660.97	1643.78	1647.72	1656.16	1673.63	1670.1	1672.48	1675.1	1675.46	1667.28	1655.81	1661.46	1661.61	1634.98	1647.52	1647.15	1649.58	1666.79	1670.57	1659.05	1668.42	1637.94	1654.12	1650.79	1672.15	1661.19	1664.54	1672.99	1665.7	1641.49	1648.5	1663.61	1677.29	1669.59	1670.39	1680.63	1635.74	1648.08	1650.88	1663.68	1662.48	1662.52	1662.62	1669.6	1674.88	1649.03	1655.56
192.479996	1653.86	1662.1	1661.64	1642.83	1649.59	1657.34	1673.75	1671.79	1671.2	1673.35	1675.24	1667.93	1653.85	1660.48	1661.42	1636.28	1645.68	1646.73	1649.61	1665.75	1669.5	1657.26	1671.92	1640.74	1652.92	1651.26	1672.23	1659.29	1664.88	1673.54	1665.7	1641.85	1648.91	1662.8	1674.65	1667.13	1668.92	1676.55	1637.67	1645.38	1651.17	1664.33	1659.93	1660.31	1660.67	1670.32	1675.87	1648.66	1657.52
192.975998	1654.86	1663.65	1660.73	1644.14	1647.72	1656	1674.62	1672.16	1672.38	1674.68	1678.74	1664.76	1654.54	1661.23	1660.26	1632.81	1647.83	1644.01	1650.41	1667.87	1670.7	1657.41	1669.62	1636.98	1651.11	1649.84	1672.28	1658.01	1663.8	1671.29	1667.22	1640.42	1648.09	1663.55	1676.47	1667.76	1670.06	1676.25	1635.93	1645.73	1653.4	1662.37	1660.71	1660.97	1661.22	1668.19	1677.34	1647.57	1654.81
193.470993	1654.76	1663.29	1662.86	1644.3	1647.79	1656.07	1674.75	1671.38	1668.28	1674.71	1674.77	1664.61	1656.26	1662.19	1660.03	1633.57	1647.94	1645.33	1650.15	1667.08	1667.87	1657.7	1670.83	1639.16	1651.41	1649.88	1672.73	1658.33	1662.92	1672.86	1663.35	1642.68	1647.46	1663.88	1675.94	1665.46	1670.8	1677.51	1637.48	1647.02	1653.77	1663.31	1660.16	1659.84	1660.47	1669.18	1674.26	1647.51	1656.12
193.966003	1655.32	1661.56	1660.82	1642.46	1648.13	1656.87	1673.51	1670.51	1672.52	1674.07	1675.35	1665.72	1654.04	1660.26	1661.06	1636.55	1647.39	1646.68	1648.43	1667.4	1669.46	1658.01	1668.74	1640.12	1655.42	1650.05	1672.73	1660.12	1664.64	1673.57	1667.38	1641.79	1648.14	1665.08	1676.13	1665.68	1668.04	1676.21	1636.29	1646.09	1652.6	1663.65	1661.41	1662.51	1659.62	1669.67	1673.54	1647.74	1655.35
194.460999	1654.68	1665.57	1662.88	1643.82	1648.39	1656.02	1676.26	1669.62	1669.55	1675.66	1674.23	1664.97	1655.12	1661.09	1659.89	1634.49	1645.67	1645.86	1648.96	1666.94	1668.27	1657.12	1670.61	1637.69	1652.23	1648.66	1668.67	1659.72	1663.72	1671.33	1664.25	1640.14	1648.47	1662.75	1674.5	1665.9	1669.05	1678.94	1636.29	1647.25	1652.32	1663.82	1661.06	1659.22	1658.56	1667.26	1672.62	1644.93	1655.34
194.955994	1652.99	1660.92	1661.36	1643.24	1648.34	1654.91	1673.87	1671.01	1670.04	1675.02	1677.66	1663.52	1655.03	1663.11	1659.67	1634.91	1645.14	1647.02	1647.69	1666.93	1670.48	1656.51	1669.73	1641.16	1651.44	1648.67	1671.61	1657.38	1663.55	1670.79	1664	1640.8	1646.9	1662.36	1675.5	1668.58	1668.14	1676.69	1634.69	1648.02	1653.09	1663.91	1660.79	1661.05	1660.4	1666.15	1675.11	1646.5	1655.53
195.451996	1655.41	1660.69	1663.62	1642.82	1648.92	1654.6	1672.8	1668.59	1670.36	1674.21	1674.94	1664.64	1655.81	1660.43	1662.18	1637.32	1647.33	1646.69	1650.87	1667.18	1667.79	1656.64	1669.25	1639.84	1652.57	1649.63	1672.14	1657.75	1664.81	1671.73	1664.95	1642.86	1647.78	1661.91	1677.76	1666.43	1668.5	1675.93	1636.17	1646.39	1652.25	1663.19	1661.91	1663	1658.04	1667.35	1674.19	1647.32	1656.86
195.947006	1655.12	1661.41	1662.81	1642.36	1646.86	1653.63	1673.22	1666.73	1671.87	1674.58	1675.89	1665.57	1653.43	1662.84	1659.88	1636.56	1643.89	1647.53	1648.09	1666.83	1668.95	1656.95	1670.81	1637.43	1653.58	1650.79	1670.12	1660.65	1665.25	1671.32	1665.34	1641.13	1647.63	1664.08	1674.65	1668.88	1669.14	1677.87	1635.35	1648.98	1653.68	1662.38	1661.4	1662.68	1659.29	1668.5	1674.5	1647.14	1654.39
196.442001	1653.5	1662.86	1660.3	1641.94	1648.65	1654.43	1670.23	1668.16	1670.59	1674.05	1675.52	1665.47	1652.38	1662.88	1660.26	1635.78	1644.61	1645.98	1647.23	1668.33	1670.07	1655.6	1670.84	1638.05	1650.37	1647.48	1670.33	1657.03	1663.4	1670.98	1666.3	1640.87	1648.61	1661.84	1675.82	1666.13	1668.32	1676.63	1635.36	1647.41	1651.26	1661.58	1660.28	1663.01	1660.18	1667.18	1674.39	1648.48	1655.39
196.936996	1651.31	1661.83	1662.41	1642.26	1648.53	1654.88	1672.3	1671.31	1666.78	1671.69	1677.09	1663.75	1651.66	1660.29	1659	1631.39	1646.46	1644.32	1647.82	1666.34	1669.55	1656.15	1670.43	1636.12	1652.05	1648.5	1668.48	1661.44	1663.95	1671.05	1664.45	1642.78	1649.25	1661.04	1674.8	1666.75	1669.03	1675.81	1634.67	1646.43	1652.11	1664.06	1660.81	1660.96	1659.78	1669.04	1675.82	1647.33	1653.45
197.432007	1653.69	1660.72	1660.92	1641.95	1650.15	1656.75	1672.52	1670.38	1671.21	1674.11	1675.97	1665.78	1652.49	1660.91	1660.58	1635.41	1645.79	1647.42	1646.77	1667.3	1667.72	1654.86	1669.04	1637.45	1655.49	1647.98	1671.54	1657.55	1664	1671.94	1665.99	1643.26	1649.27	1664.44	1676.12	1666.18	1669.89	1677.25	1635.15	1647.75	1654.77	1664.66	1661.24	1662.39	1661.06	1670.48	1674.02	1647.78	1656.17
197.927994	1653.77	1662.47	1662.27	1641.59	1647.08	1653.6	1672.66	1671.17	1671.04	1672.42	1674.93	1662.44	1654.44	1660.18	1661.37	1635.7	1646.14	1646.91	1649.28	1667.94	1669.05	1656.72	1669.08	1638.06	1651.59	1650.4	1669.48	1656.92	1663.47	1672.58	1666.43	1640.68	1647.68	1663.07	1675.78	1665.75	1668.45	1677.03	1633.46	1645.67	1648.71	1662.26	1659.84	1661.95	1660.49	1668.35	1673.09	1646.2	1654.4
198.423004	1652.95	1662.1	1660.71	1643.47	1647.73	1657.16	1674.67	1668.65	1670.47	1674.46	1676.16	1665.53	1653.87	1660.38	1661.43	1634.36	1644.23	1646.01	1647.13	1666.12	1667.4	1655.55	1667.88	1638.63	1651.37	1648.44	1670.18	1656.74	1661.53	1671.55	1663.77	1641.64	1649.38	1662.51	1675.96	1665.96	1669.56	1677.11	1634.54	1646	1653.29	1666.33	1660.58	1663.16	1660.07	1667.16	1673.36	1647.16	1656.32
198.917999	1653.77	1662.32	1660.38	1643.52	1646.11	1655.75	1672.63	1668.5	1670.07	1673.49	1674.98	1664.93	1654	1661.55	1659.8	1633.23	1645.3	1644.91	1647.16	1667.08	1667.84	1656.68	1669.39	1639.39	1653.27	1647.5	1671.61	1657.35	1664.09	1672.75	1665.88	1642.55	1649.22	1662.7	1676.71	1666.23	1669.61	1676.05	1635.98	1645.47	1652.4	1663.4	1660.5	1661.68	1663.28	1667.55	1673.1	1648.14	1655.98
199.412994	1649.54	1663.92	1663.31	1641.54	1645.7	1654.93	1672.77	1668.71	1670.64	1671.79	1673.52	1664.62	1654.51	1660.65	1662.2	1635.37	1645.49	1647.11	1649.13	1666.47	1666.52	1658.33	1668.93	1637.63	1651.95	1652.42	1670.93	1656.86	1664.96	1671.87	1666.33	1643.07	1647.53	1662.19	1675.34	1666.72	1667.75	1675.92	1633.95	1647.72	1651.94	1664.78	1658.62	1660.91	1660.73	1668.47	1671.27	1647.42	1655.52
199.908997	1655.05	1660.99	1661.53	1643.06	1648.08	1657.46	1672.22	1670.57	1670.87	1673.3	1677.33	1666.22	1654.74	1662.38	1661.04	1635.28	1644.2	1645.48	1648.1	1667.56	1667.35	1655.56	1669.6	1637.37	1651.83	1651.3	1669.7	1658.32	1661.59	1672.65	1665.63	1639.13	1648.14	1662.12	1676.33	1664.69	1669.38	1677.87	1635.2	1646.81	1653.29	1664.43	1660.54	1662.42	1660.65	1665.35	1674.95	1647.63	1655.22
200.404007	1653.59	1664.29	1661.66	1641.34	1646.04	1654.74	1671.24	1671.41	1671.41	1670.79	1676.12	1665.1	1654.13	1662.38	1660.92	1633.81	1644.07	1646.54	1649.85	1668.84	1669.23	1656.33	1668	1637.85	1653.18	1648.95	1670.52	1658.78	1662.83	1672.91	1662.94	1639	1647.14	1661.98	1676.41	1663.87	1670.08	1675.83	1633.86	1645.88	1651.75	1662.14	1660.69	1661.5	1659.86	1666.36	1673.36	1646.94	1654.58
200.899002	1653.64	1663.49	1661.22	1644.27	1645.97	1655.46	1672.57	1669.43	1668.88	1672.67	1675.11	1664.18	1653.73	1661.84	1661.3	1635.44	1643.55	1646.12	1647.47	1667.31	1670.64	1656.19	1670.24	1640.14	1653.2	1648.83	1669.58	1657.45	1664.68	1668.55	1665.33	1645.15	1647.91	1664.27	1676.72	1666.39	1668.9	1676.41	1637.65	1646.28	1649.81	1663.19	1660.95	1660.74	1660.19	1666.64	1672.46	1646.34	1654.69
201.393997	1653.37	1663.33	1660.18	1641.21	1646.22	1653.88	1672.06	1668.89	1671.89	1671.05	1674.17	1663.76	1652.54	1661.27	1660.56	1635.22	1644.18	1643.11	1645.15	1665.82	1668.5	1655.86	1667.98	1637.86	1654.15	1650.2	1670.98	1659.37	1663.23	1671.22	1664.19	1641.4	1647.93	1663.05	1676.38	1666.6	1668.17	1676.64	1633.57	1647.69	1652.35	1662.4	1661.23	1662.4	1660.19	1668.78	1674.44	1645.83	1654.81
201.889008	1653.57	1662.32	1662.64	1643.55	1647.77	1656.64	1671.48	1670.31	1670.37	1672.94	1677.39	1666.49	1652.83	1660.45	1661.8	1636.05	1645.74	1644.12	1645.33	1666.54	1666.59	1656.2	1668.62	1638.91	1650.25	1647.24	1671.16	1657.64	1664.67	1673.66	1664.6	1641.51	1648.6	1660.99	1676.39	1667.73	1667.17	1680.26	1635.3	1647.74	1651.83	1663.57	1660.15	1660.78	1661.96	1669.61	1674.1	1647.34	1654.68
202.384995	1651.68	1661.57	1660.24	1642.71	1647.35	1652.16	1674.01	1669.08	1670.4	1670.28	1674.76	1663.25	1653.33	1660.21	1660.37	1634.69	1644.34	1647.49	1647.08	1663.76	1668.68	1657.81	1669.21	1637.24	1652.08	1649.76	1670.18	1656.55	1663.79	1669.74	1664.53	1643.14	1648.42	1662.19	1676.08	1667.28	1665.33	1676.8	1635.05	1647.98	1652.45	1662.38	1661.02	1660.54	1660.21	1668.97	1673.15	1648.1	1656.37
202.880005	1652.09	1660.98	1662.63	1641.92	1647.72	1655.42	1670.25	1670.1	1671.5	1673.58	1675.31	1665.21	1653.39	1660.65	1660.1	1634.04	1644.14	1644.49	1647.23	1666.54	1667.97	1656.76	1667.37	1637.84	1650.29	1649.92	1668.64	1656.56	1664.61	1670.9	1665.1	1641.64	1647.94	1663.4	1674.96	1666.24	1667.51	1677.82	1635.42	1647.39	1650.89	1664.86	1658.89	1660.24	1660.96	1667.67	1675.39	1648.77	1655.24
203.375000	1652.86	1660.68	1662.56	1643.64	1647.17	1654.27	1670.85	1667.52	1669.12	1673.6	1673	1664.03	1654.26	1659.94	1661.56	1634.41	1645.41	1644.91	1647.77	1666.55	1669.31	1657.4	1668.41	1639.23	1651.68	1648.32	1670.3	1657.34	1663.32	1670.31	1665.34	1639.06	1647.87	1662.64	1675.47	1666.31	1668.53	1677.37	1635.13	1645.63	1653.6	1664.1	1660.97	1661.75	1659.83	1666.85	1672.14	1647	1656.68
203.869995	1654.17	1663.11	1662.96	1641.95	1648.76	1656.58	1669.98	1668.47	1670.42	1673.11	1677.91	1665.01	1654.03	1660.35	1660.67	1634.65	1645	1646.57	1647.43	1666.19	1668.22	1656.61	1667.24	1636.63	1653.03	1648.64	1671.32	1654.64	1661.25	1669.7	1663.3	1641.71	1647.43	1661.44	1674.59	1666.55	1667.19	1678.26	1634.01	1645	1651.73	1664.84	1661.4	1660.3	1658.09	1667.26	1672.4	1646.72	1656.02
204.365005	1652.47	1661.51	1661.85	1641.82	1647.07	1653.79	1670.82	1667.44	1666.26	1670.93	1674.45	1664.95	1653.06	1656.64	1658.26	1631.65	1645.08	1645.5	1647.71	1664.2	1667.88	1653.58	1667.39	1637.45	1653.56	1648.67	1670.77	1656.53	1663.06	1671.62	1664.51	1642.35	1647.76	1663.05	1675.2	1666.71	1668.5	1675.45	1634.76	1647.12	1653.98	1662.78	1660.78	1661.18	1659.99	1668.15	1673.15	1646.46	1654.33
204.860992	1652.7	1661.74	1661.57	1641.02	1647.6	1653.64	1671.63	1666.58	1666.24	1672.13	1672.57	1663.91	1652.19	1660.17	1659	1634.12	1644.28	1644.46	1646.57	1665.84	1666.73	1656.42	1667.54	1637.39	1651.94	1649.11	1671.09	1657.06	1662.9	1670.3	1664.59	1641.8	1648.08	1659.57	1674.1	1663.79	1667.85	1676.19	1634.69	1645.34	1651.95	1662.28	1661.56	1661.1	1659.21	1668.95	1673.62	1646.02	1653.77
205.356003	1650.66	1662.16	1660.73	1641.95	1647.65	1653.86	1673.06	1670.26	1668.99	1672.76	1674.91	1661.94	1652.82	1661.52	1659.88	1633.58	1644.45	1644.49	1648.32	1665.93	1667.61	1654.93	1669.66	1634.9	1651.5	1649.4	1670.36	1659.19	1663.17	1671.81	1664.87	1641.8	1649.01	1662.78	1675.91	1666.35	1668.32	1675.67	1635.5	1648.31	1652.81	1662.83	1661.98	1663.4	1660.84	1667.95	1673.17	1647.48	1654
205.850998	1651.06	1661.04	1660.83	1641.72	1646.1	1655.21	1669.69	1669.52	1669.06	1671.54	1673.56	1664.58	1651.93	1659.1	1658.47	1634.2	1644.49	1643.07	1646.82	1665.2	1666.54	1657.05	1665.56	1639.41	1651.7	1648.37	1670.66	1656.6	1661.87	1670.77	1663.14	1642.22	1647.09	1662.19	1675.33	1665.87	1668.38	1677.52	1633.12	1645.48	1650.46	1661.99	1661.37	1661.39	1658.67	1667.17	1674.03	1646.35	1653.81
206.345993	1650.49	1659.45	1661.45	1643.43	1646.6	1653	1671.54	1667.24	1668.67	1669.62	1674.8	1664.31	1653.11	1658.52	1659.23	1632.91	1645.21	1643.62	1646.39	1662.71	1665.5	1655.16	1669.27	1638.59	1651.74	1647.54	1671.06	1655.54	1661.38	1670.38	1664.18	1643.4	1647.96	1662.76	1675.18	1664.92	1667.8	1677.31	1635.49	1644.21	1651.2	1664.88	1660.83	1659.54	1658.03	1667.16	1673.96	1646.98	1654.24
206.841003	1652.44	1661.32	1657.96	1641.16	1645.83	1653.9	1670.85	1668.55	1667.77	1670.73	1672.53	1663.13	1652.5	1660.87	1658.49	1632.67	1640.75	1643.14	1645.38	1664.21	1668	1654.79	1666.52	1637.44	1652.53	1648.2	1670.39	1657.27	1663.1	1668.93	1662.77	1644.58	1647.83	1660.54	1672.89	1665.76	1668.58	1676.68	1633.57	1645.67	1652	1662.72	1661.56	1660.2	1658.63	1665.71	1673.08	1647.44	1652.41
207.337006	1652.49	1663.1	1661.52	1641.3	1646	1653.18	1670.9	1670.17	1666.13	1672.67	1674.92	1663.47	1652.29	1660.06	1658.43	1634.43	1645.23	1644.43	1647.51	1664.68	1666.13	1654.92	1668.52	1637.44	1651.15	1646.89	1669.88	1657.58	1662.54	1669.6	1663.84	1640.54	1649.07	1660.66	1675.9	1665.38	1665.94	1677.05	1633.26	1646.63	1652.59	1661.65	1660.21	1660.36	1657.61	1665.89	1673.02	1647.63	1652.66
207.832001	1651.37	1659.82	1661.06	1641.05	1647.28	1653.4	1671.09	1670.39	1667.59	1671.23	1674.73	1662.94	1651.66	1659.63	1661.13	1633.94	1643.05	1645.62	1645.53	1665.63	1667.1	1655.45	1666.7	1638.48	1650.26	1647.13	1669.11	1656.53	1662.18	1670.44	1662.75	1641.7	1645.55	1662.99	1672.59	1664.1	1667.66	1676.33	1636.66	1643.47	1652.7	1662.6	1662.69	1662.96	1658.7	1668.18	1672.03	1645.49	1653.91
208.326996	1651.91	1660.14	1660.72	1639.88	1648.37	1655.23	1671.54	1667.6	1667.64	1671.57	1672.28	1661.5	1652.16	1661.23	1659.63	1633.91	1643.21	1645.42	1644.66	1665.76	1666.64	1655.24	1666.82	1638.69	1650.87	1647.93	1670.39	1658.05	1664.35	1671.04	1664.83	1642.51	1646.73	1660.4	1672.96	1666.06	1667.07	1675.69	1634.46	1646.82	1650.65	1661.65	1661.39	1661.64	1659.36	1666.25	1674.12	1646.76	1654.58
208.822006	1649.76	1659.28	1659.71	1639.38	1646.85	1653.85	1672.44	1669.16	1668	1672.2	1674.11	1661.92	1651.58	1661.01	1658.72	1631.35	1642.57	1644	1648	1665.28	1667.5	1653.92	1666.41	1638.96	1650.87	1647.8	1669.25	1658.15	1663.51	1668.24	1663.34	1642.12	1646.17	1660.72	1672.01	1665.99	1666.55	1677.44	1634.8	1644.24	1651.11	1661.64	1658.03	1659.23	1658.38	1666.42	1673.02	1645.34	1654.56
209.317001	1654.16	1661.74	1659.55	1639.76	1646.81	1653.85	1669.91	1669.5	1667.62	1671.7	1672.07	1663	1651.95	1661.74	1656.11	1632.16	1643.85	1643.43	1647.51	1665.71	1667.03	1654.66	1668.54	1636.99	1652.2	1648.03	1670.48	1656.07	1660.92	1670.76	1663.45	1640.31	1646.48	1661.82	1673.31	1662.84	1666.32	1675.56	1634.89	1646.44	1652.93	1661.84	1661.24	1661.68	1658.05	1664.04	1670.4	1646.08	1654.56
209.813004	1651.87	1659.25	1662.46	1639.58	1650.08	1653.67	1671.61	1668.92	1668.9	1671.94	1673.55	1664.23	1651.85	1660.94	1659.9	1633.62	1643.14	1643.41	1647.4	1665.02	1665.29	1654.98	1666.43	1636.33	1648.57	1646.69	1668.69	1653.4	1660.44	1669.12	1663	1638.76	1649.36	1660.37	1675.73	1664.18	1666.87	1676.05	1634.14	1646.95	1650.59	1662.29	1661.17	1663.44	1658.11	1665.68	1672.7	1647.64	1652.98
210.307999	1652.3	1659.83	1659.94	1641.76	1647.18	1652.85	1671.68	1670.24	1668.21	1671.83	1675.21	1662.6	1652.54	1660.27	1658.37	1631.85	1642.44	1643.52	1647.64	1664.71	1667.34	1655.59	1668.33	1636.78	1654.26	1646.53	1667.57	1653.19	1663.22	1668.28	1661.89	1641.57	1647.52	1661.7	1673.96	1665.28	1666.91	1675.63	1635.8	1645.62	1652.28	1662.59	1659.76	1660.46	1656.39	1666.83	1671.28	1645.71	1654.41
210.802994	1649.75	1659.61	1662.13	1641.8	1646.77	1653.21	1673.36	1667.29	1670.92	1671.2	1674.86	1662.57	1651.68	1658.67	1658.89	1633.42	1644.12	1642.84	1647.81	1665.43	1669.98	1655.7	1666.51	1636.63	1650.69	1649.05	1669.92	1656.83	1662.64	1670.6	1662.15	1641.92	1647.14	1661.3	1676.05	1663.95	1667.9	1676.6	1632.86	1644.15	1649.93	1661.36	1660.7	1662	1658.03	1666.51	1672.7	1648.2	1652.47
211.298004	1653.16	1661.61	1661.52	1641.79	1647.31	1653.6	1673.25	1669.31	1669.96	1670.65	1673.12	1663.79	1653.18	1661.81	1660.66	1633.47	1643.65	1645.02	1646.62	1664.43	1668.37	1653.4	1666.74	1639.25	1650.05	1646.78	1671.05	1657.72	1662.49	1669.33	1662.93	1641.49	1649.56	1658.88	1675.34	1664.04	1666.28	1676.39	1636.25	1645.57	1652.88	1663.07	1659.81	1659.2	1659.66	1666.63	1671.59	1646.08	1653.24
211.792999	1653.25	1659.87	1657.94	1639.39	1647.91	1654.32	1670.4	1668.29	1667.11	1669.09	1672.58	1662.02	1652.15	1658.88	1659.68	1632.07	1643.67	1643.05	1647.63	1663.96	1665.25	1655.88	1669.09	1637.19	1651.27	1647.69	1667.41	1656.7	1661.47	1670.43	1663.21	1641.99	1647.5	1661.62	1674.76	1664.72	1668.25	1675.69	1634.07	1643.44	1650.98	1662.42	1658.84	1660.86	1656.96	1668.08	1673.69	1647.23	1654.84
212.289001	1653.14	1660.37	1659.79	1640.45	1647.07	1654.46	1673	1668.77	1671.01	1670.1	1675.25	1662.2	1652.13	1660.92	1659.01	1634.69	1644.12	1643.45	1647.69	1663.96	1666.3	1657.93	1666.79	1637.44	1651.75	1648.21	1668.33	1657.48	1661.29	1669.55	1663.08	1641.77	1649.88	1661.77	1672.67	1663.54	1666.58	1675.08	1634.24	1646.16	1648.46	1663.33	1659.93	1659.17	1659.35	1667.37	1671.88	1647.74	1652.31
212.783997	1650.57	1661.28	1662.1	1642.72	1646.43	1654	1669.79	1668.76	1670.3	1672.27	1674.49	1663.48	1652.09	1657.71	1656.57	1633	1644.43	1644.39	1646.13	1666.47	1668.34	1655.29	1669.46	1638.21	1653.68	1647.3	1668.19	1653.47	1663.48	1670.17	1662.41	1639.96	1647.98	1660.95	1675.15	1667.19	1669.02	1677.13	1632.4	1646.7	1652.94	1664.67	1661.03	1661.64	1657.63	1667.24	1669.98	1646.58	1654.53
213.279007	1649.95	1659.83	1659.38	1640.44	1647.78	1653.65	1670.1	1669.22	1666.22	1670.48	1674.66	1662.41	1653.21	1662.34	1661.07	1633.37	1641.52	1644.25	1646	1664.6	1667.3	1656.44	1666.65	1636.09	1652.44	1647.12	1669.25	1653.06	1662.31	1670.49	1662.55	1640.19	1646.94	1661.87	1673.57	1665.39	1666.83	1674.65	1635.04	1645.09	1652.06	1660.81	1660.21	1661.4	1657.65	1664.88	1672.75	1645.2	1656.03
213.774002	1652.87	1660.12	1659.64	1639.73	1648.71	1654.91	1672.08	1668.65	1668.21	1673.52	1673.47	1665.2	1653.2	1660.12	1658.87	1632.78	1645.02	1644.21	1648.37	1667.39	1666.98	1655.51	1669.36	1637.08	1650.63	1649.14	1668.09	1656.67	1662.81	1669.22	1663.35	1641.6	1647.77	1662.37	1672.33	1664.49	1667.78	1675.47	1636.57	1646.99	1650.26	1662.78	1660.75	1661.7	1658.89	1667.63	1673.1	1647.35	1654.11
214.270004	1652.55	1660.98	1659.31	1639.25	1646.39	1652.67	1669.65	1669.9	1667.17	1671.38	1675.28	1661.47	1652.53	1659.58	1658.7	1631.51	1644.84	1644.25	1646.33	1664.72	1667.02	1656	1668.07	1635.92	1649.92	1648.13	1669.5	1656.4	1664.33	1668.7	1663.64	1639.14	1646.58	1659.58	1673.84	1664.14	1667.58	1674.81	1634.81	1645.18	1652.87	1660.79	1660.11	1659.57	1659.02	1666.64	1671.42	1645.22	1654.11
214.764999	1650.38	1659.84	1660.89	1640.32	1646.11	1652.88	1669.01	1669.07	1669.24	1672.47	1673.94	1661.01	1649.54	1658.76	1657.7	1630.94	1643.4	1644.56	1648.03	1663.74	1666.59	1655.52	1667.48	1637.63	1650.72	1648.8	1670.74	1654.55	1662.15	1670.06	1662.78	1639.61	1648.48	1659.69	1673.88	1663.34	1668.7	1676.5	1636.28	1643.65	1652.23	1662.24	1659.06	1659.51	1657.13	1665.7	1672.79	1644.13	1654.54
215.259995	1652.42	1658.76	1661.07	1639.44	1646.67	1654.57	1670.38	1668.57	1669.08	1670.84	1672.96	1660.88	1653.63	1659.34	1660.15	1634.18	1643.16	1644.28	1646.93	1665.77	1669.61	1655.11	1668.61	1636.18	1651.81	1648.33	1670.32	1656.89	1663.36	1669.6	1665.28	1642.36	1650.06	1661.14	1675.74	1665.44	1667.83	1675.85	1634.56	1645.17	1652.29	1662.06	1658.83	1660.5	1657.04	1666.72	1670.77	1645.89	1653.17
215.755005	1653.76	1660.36	1661.89	1640.63	1645.85	1651.28	1671.95	1667.88	1667.89	1672.58	1674.66	1663.65	1653.41	1659.15	1661.24	1633.61	1644.11	1643.87	1646.76	1665.73	1667.59	1654.32	1666.92	1638.23	1651.87	1649.83	1669.16	1654.91	1660	1668.88	1663.86	1639.49	1647.41	1661.1	1672.74	1664.08	1666.6	1676.69	1633.73	1646.41	1652.37	1662.15	1660.12	1660.5	1659.51	1666.53	1672.56	1647.85	1655.27
216.250000	1651.29	1662.55	1660.03	1639.16	1645.54	1653.99	1670.04	1668.79	1666.29	1670.58	1673.66	1662.02	1654.09	1660.21	1658.94	1630.73	1642.96	1643.13	1647.72	1665.81	1668.47	1654.88	1665.98	1638.35	1651.98	1647.89	1669.45	1654.61	1662.57	1667.87	1660.86	1640.49	1647.34	1662.88	1673.98	1665.93	1667.01	1676.51	1635.53	1645.39	1652.75	1662.43	1660.36	1659.46	1656.83	1666.58	1673.4	1645.05	1653.76
216.746002	1654.11	1662.03	1661.14	1639.52	1647.92	1653.46	1669.9	1667.64	1669.09	1671.83	1673.23	1662.29	1652.17	1660.17	1657.73	1632.64	1644.12	1644.12	1648.16	1665.25	1666.75	1657.3	1668.54	1637.4	1653.16	1648.6	1669.28	1656.39	1663.1	1668.15	1662.05	1643.14	1647.1	1661.64	1674.92	1666.35	1667.39	1678.18	1635.59	1644.25	1651.56	1664.37	1661.61	1661.1	1659.11	1667.56	1671.73	1646.82	1653.09
217.240997	1653.06	1661.62	1658.99	1639.5	1646.15	1654.05	1670.53	1667.26	1668.74	1669.25	1674.03	1662.41	1653.14	1659.81	1660.78	1633.49	1641	1644.07	1646.27	1665.1	1666.19	1654.34	1666.72	1636.86	1651.42	1648.46	1667.82	1655.36	1662	1667.25	1660.91	1640.13	1647.68	1660.86	1676.14	1665.35	1667.13	1676.12	1634.57	1644.95	1652.96	1661.84	1660.35	1659.99	1657.62	1665.09	1673.41	1645.27	1652.13
217.735992	1651.78	1658.95	1661.21	1640.05	1644.89	1653.64	1670.21	1667.69	1667.57	1670.62	1672.89	1663.07	1650.59	1655.89	1658.23	1632.89	1642.5	1643.81	1646.38	1662.92	1667.68	1653.8	1666.22	1635.84	1651.47	1647.35	1669.52	1656.36	1661.19	1669.53	1663.31	1641.43	1645.75	1664.14	1675.05	1663.96	1667.71	1676.55	1633.67	1645.2	1652.67	1661.76	1660.34	1660.46	1657.3	1669.49	1671.56	1647.46	1656.88
218.231003	1650.56	1658.05	1657.57	1641.56	1644.59	1653.09	1667.63	1667.06	1667.06	1670.57	1671.4	1662.08	1651.03	1657.08	1658.24	1634.01	1642.41	1643.91	1644.59	1664.75	1668.8	1654.35	1665.32	1635.46	1650.47	1647.75	1666.78	1655.86	1660.65	1667.92	1662.33	1639.63	1646.53	1659.16	1673.78	1665.43	1665.95	1675.61	1635.2	1643.17	1651.68	1660.14	1659.21	1657.81	1656.48	1665.73	1670.33	1646.25	1653.24
218.725998	1651.39	1658.65	1660.93	1639.1	1644.88	1651.46	1670.6	1666.78	1666.15	1670.17	1674.18	1662.23	1650.97	1658.29	1658.89	1633.64	1642.86	1643.68	1645.51	1662.24	1666.58	1652.76	1667.34	1635.76	1651.55	1647.75	1667.12	1656.58	1660.24	1666.26	1660.74	1640.36	1644.37	1663.04	1672.75	1661.1	1665.83	1676.57	1634.76	1643.71	1649.63	1661.37	1659.33	1659.77	1655.94	1666.39	1672.67	1647.07	1655.04
219.222000	1652.01	1657.73	1656.64	1641.04	1644.57	1654.42	1670.86	1668.03	1666.57	1670.6	1672.51	1661.37	1651.85	1659.33	1655.74	1633.53	1641.99	1642.81	1645.88	1664.03	1668.51	1652.9	1666.67	1636.76	1652.59	1648.85	1669.95	1657.06	1661.03	1670.01	1661.13	1642.45	1647.77	1663.02	1675.52	1664.62	1666.73	1676.78	1636	1646.78	1650.09	1663.91	1658.52	1660.11	1658.82	1665.63	1674.54	1645.39	1654.74
219.716995	1653.22	1660.83	1659.33	1640.16	1645.08	1652.69	1671.26	1668.16	1668.67	1671.37	1670.89	1660.77	1652.85	1659.5	1657.18	1632.31	1641.78	1645.63	1645.86	1664.08	1668.43	1656.18	1667.23	1637.73	1651.37	1647.64	1670.05	1654.6	1660.33	1669.29	1661.14	1640.27	1647.43	1660.16	1673.7	1661.72	1666.58	1678.47	1634.16	1645.09	1650.94	1662.42	1659.57	1659.08	1659	1665.55	1671.47	1643.45	1654.73
220.212006	1652.31	1659.49	1658.55	1640.28	1645.66	1653.63	1670.08	1667.9	1669.5	1668.73	1671.91	1661.49	1652.06	1657.57	1659.41	1631.2	1642.26	1643.09	1645.52	1666.63	1666.28	1653.98	1666.65	1637.47	1650.96	1646.1	1669.04	1654.73	1663.31	1667.04	1661.59	1641.65	1648.09	1662.63	1676.36	1663.93	1665.75	1674.82	1638.72	1643.6	1651.85	1664.15	1658.9	1659.93	1658.77	1667.17	1671.92	1646.69	1653.51
220.707001	1652.01	1659.99	1658.01	1640.67	1647.79	1654.5	1671.17	1666.03	1666.76	1673.13	1673.83	1664.97	1653.7	1660.6	1657.47	1633.64	1644.03	1642.29	1646.15	1664.29	1667.07	1655.59	1669.48	1635.99	1652.27	1648.14	1668.45	1654.92	1662.37	1668.76	1663.38	1641.59	1647.88	1660.95	1675.37	1664.05	1666.49	1676.25	1636.27	1646.66	1649.95	1664.63	1658.91	1658.66	1656.45	1667.84	1673.86	1648.02	1654.98
221.201996	1652.4	1660.56	1661.36	1640.07	1647.66	1654.34	1670.16	1665.88	1666.8	1670.84	1673.44	1663.26	1651.66	1659.12	1660.9	1634.09	1641.78	1644.05	1649.44	1666.88	1668.07	1657.27	1667.01	1634.77	1651.53	1646.61	1670	1655.03	1661.36	1670.3	1662.9	1642.04	1647.59	1661.71	1675.58	1665.24	1668.75	1677.19	1635.29	1644.95	1652.02	1665.56	1659.45	1659.66	1658.92	1667.07	1670.48	1648.17	1652.27
221.697998	1651.68	1660.29	1660.55	1640.76	1646.52	1654.54	1671.37	1668.39	1667.59	1670.73	1674.48	1662.44	1655.73	1659.69	1659.94	1632.6	1643.35	1643.58	1646.36	1665.93	1668.03	1654.86	1668.18	1636.66	1653.5	1645.64	1667.58	1656.24	1663.2	1669.08	1663.07	1639.97	1648.81	1660.1	1674.82	1663.33	1667.12	1676.75	1635.66	1646.42	1651.81	1662.32	1660.81	1660.6	1660.12	1666.36	1671.13	1645.75	1655.36
222.192993	1653.62	1659.97	1659.47	1639.97	1646.34	1653.33	1671.13	1665.74	1666.53	1672.43	1673.63	1661.16	1655.03	1659.51	1660.39	1632.95	1642.55	1644.04	1645.12	1663.42	1667.05	1653.02	1667.91	1637.74	1650.18	1647.31	1668.19	1656.78	1661.5	1670.13	1662.74	1641.39	1649.61	1662.06	1673.02	1665.64	1668.1	1678.29	1633.62	1645.39	1653.18	1664.43	1661.68	1661.92	1658.25	1665.76	1670.99	1646.95	1655.42
222.688004	1652.17	1658.01	1660.56	1639.41	1647.57	1653.76	1671.21	1668.1	1668.09	1671.34	1674.38	1661.16	1649.99	1657.05	1660	1635.93	1641.92	1645.24	1646.54	1664.88	1666.54	1654.28	1666.46	1635.7	1652.34	1647.93	1668.9	1654.73	1662.11	1670.22	1664.91	1640.41	1647.58	1661.84	1673.26	1664.02	1667.86	1675.3	1637.14	1645.14	1650.6	1663.1	1661.48	1660.03	1659.5	1667.85	1671.58	1646.79	1651.89
223.182999	1652.81	1658.44	1659.76	1639.65	1644.44	1653.52	1670.38	1666.83	1666.11	1669.9	1674.12	1664.27	1652.01	1657.7	1659.81	1634.04	1643.15	1645.09	1644.38	1664.16	1666.45	1655.94	1667.93	1636.91	1652.11	1647.64	1667.72	1655.67	1660	1667.07	1663.46	1641.96	1646.43	1659	1674.47	1664.65	1668.81	1674.95	1636.5	1645.98	1651.08	1662.62	1657.72	1658.82	1656.64	1666.24	1673.26	1646.07	1651.5
223.677994	1651.2	1658.02	1661.71	1639.94	1646.54	1653.33	1668.83	1667.15	1667.82	1670.71	1671.84	1662.16	1652.73	1658.63	1656.57	1633.25	1642.37	1643.96	1646.26	1664.32	1667.04	1654.12	1666.42	1637.06	1651.84	1647.94	1668.39	1654.75	1661.18	1667.77	1662.42	1641.46	1647.7	1659.39	1673.99	1664.69	1665.2	1674.62	1635.2	1645.38	1650.76	1663.23	1658.92	1658.82	1656.62	1664.77	1672.6	1645.53	1653.88
224.173996	1652.05	1659.71	1658.67	1639.41	1648.17	1654.28	1670.79	1669.05	1665.9	1670.86	1673.97	1661.56	1652.31	1657.21	1657.82	1632.04	1641.44	1643.96	1646.26	1664.15	1667.4	1654.6	1668.31	1636.49	1652.41	1649.02	1667.39	1655.39	1662.4	1667.71	1661.32	1640.85	1647.66	1660.66	1674.35	1663.06	1666.09	1675.66	1634.93	1645.39	1650.98	1661.96	1659.13	1659.18	1658.37	1665.74	1670.02	1646.02	1653.49
224.669006	1651.68	1660.03	1660.94	1639.19	1645.32	1651.91	1668.48	1667.08	1667.24	1670.38	1671.79	1660.86	1651.97	1658.88	1657.33	1632.44	1640.48	1644.66	1645.93	1662.03	1666.94	1651.54	1665.05	1636.93	1650.89	1646.71	1668.86	1654.84	1661.32	1668.97	1660.56	1640.95	1648.7	1660.53	1672.2	1664.38	1668.07	1675.94	1635.85	1645.99	1651.68	1662.66	1658.67	1659.12	1658.14	1666.89	1672.06	1644.38	1652.84
225.164001	1652.2	1657.9	1659.44	1639.13	1647.12	1651.67	1670.98	1669.1	1668.95	1672.52	1674.65	1660.19	1650.78	1657.81	1657.59	1632.35	1640.43	1642.84	1645.97	1663.17	1666.25	1654.59	1667.05	1637.4	1649.52	1644.97	1667.62	1654.14	1661.66	1669.24	1661.44	1640.15	1647.26	1660.12	1674.05	1661.89	1667.33	1676.01	1634.28	1645.88	1649.21	1660.5	1660.12	1659.12	1656.52	1664.26	1671.42	1645.21	1653.25
225.658997	1650.94	1660.83	1658.29	1637.52	1645.67	1652.18	1668.54	1667.64	1666.22	1669.59	1670.61	1660.07	1648.43	1658.68	1657.72	1632.38	1641.11	1643.08	1646.31	1664.91	1667.27	1654.38	1666.61	1636.75	1652.11	1646.15	1667.64	1655.05	1661.92	1667.48	1662.5	1640.53	1646.72	1660.04	1672.13	1664.61	1666.2	1673.26	1633.07	1645.19	1649.82	1661.08	1659.39	1659.43	1657.53	1665.02	1670.54	1645.21	1650.76
226.154007	1651	1659.13	1662.06	1641.02	1646.96	1652.07	1669.3	1667.14	1667.35	1668.98	1674.33	1660.61	1651.8	1660.3	1657.01	1631.97	1640.11	1645.4	1645.68	1665.95	1669.09	1655.39	1665.7	1637.49	1651.03	1646.59	1667.01	1656.6	1663	1668.38	1664.67	1639.65	1647.76	1659.09	1673.34	1665.23	1666.06	1674.57	1635.3	1646.24	1653.74	1661.45	1660.3	1658.92	1658.57	1665.26	1671.61	1645.78	1652.8
226.649994	1650.04	1662.35	1659.31	1638.99	1645.34	1654.52	1668.57	1670.13	1666.07	1669.04	1674.01	1661.58	1650.74	1658.35	1655	1629.31	1642.68	1642.91	1645.56	1663.08	1665.23	1654.38	1665.3	1637.64	1648.77	1647.86	1667.08	1655.24	1660.58	1669.84	1661.82	1638.02	1649.83	1660.6	1674.55	1662.38	1666.89	1674.04	1633.58	1644.92	1651.42	1662.98	1660.46	1660.84	1656.4	1667.36	1671.23	1646.91	1653.38
227.145004	1649.56	1659.96	1658.99	1641.01	1646.27	1653.07	1669.94	1669.29	1666.86	1668.64	1672.16	1664	1649.55	1659.06	1656.34	1631.05	1643.92	1643.09	1645.18	1664.98	1667.63	1653.86	1667.63	1638.5	1652.54	1647.68	1668.34	1655.51	1661.03	1666.01	1661.39	1640.65	1648.84	1661.58	1675.97	1663.97	1666.14	1674.01	1633.77	1644.02	1650.42	1662.63	1659.75	1660.42	1657.31	1667.11	1669.89	1645.3	1651.66
227.639999	1652.23	1660.29	1658.66	1640.21	1646.34	1654.11	1670.97	1668.13	1667.36	1671.86	1673.04	1663.07	1651.9	1658.33	1656.01	1631.94	1642.92	1642.23	1644.95	1664.59	1665.73	1654.39	1667.2	1635.4	1650.46	1647.85	1668.45	1656.08	1662.8	1667.84	1660.73	1642.44	1647.25	1661.1	1675.27	1662.86	1665.48	1673.07	1635.09	1645.76	1651.18	1662.45	1659.43	1656.84	1656.9	1665	1671.81	1646.42	1654.51
228.134995	1650.38	1658.72	1660.64	1638.46	1645.71	1650.65	1669.59	1669.44	1666.48	1668.14	1673.75	1662.06	1651.95	1661.25	1658.34	1634.6	1641.62	1644.27	1644.07	1665.82	1665.42	1655.06	1667.81	1635.83	1650.75	1645.73	1666.52	1656.54	1659.44	1667.32	1661.1	1639.81	1649.01	1660.46	1673.73	1665.33	1665.1	1675.71	1634.8	1644.45	1650.13	1663.44	1661.14	1660.38	1655.89	1666	1669.77	1645.16	1653.87
228.630997	1649.08	1659.21	1659.98	1639.83	1644.33	1652.12	1668.14	1668.5	1666.27	1669.17	1672.23	1661.16	1651.03	1660.85	1657.07	1631.35	1641.86	1641.34	1645.85	1664.18	1668.08	1654.21	1666.48	1638.22	1652.11	1646.63	1669.04	1655.43	1662.36	1670.02	1661.72	1641.14	1646.67	1660.66	1673.6	1663.85	1667.28	1674.36	1634.82	1643.02	1650.39	1661.02	1659.49	1658.22	1657	1664.44	1671.4	1645.58	1651.42
229.126007	1652.45	1660.08	1660.14	1640.6	1643.69	1652.3	1670.29	1665.93	1667.44	1671.4	1672.43	1661.61	1650.89	1658.82	1657.18	1633.14	1642.21	1644.45	1645.09	1663.99	1664.66	1654.65	1666.68	1636.37	1650.62	1648.08	1665.27	1653.45	1662.1	1665.29	1661.47	1640.64	1648.41	1661.29	1674.22	1663.2	1666.83	1674.29	1637.95	1645.46	1651.91	1662.97	1659.69	1659.38	1656.62	1665.63	1670.38	1644.01	1652.11
229.621002	1651.25	1658.29	1660.99	1642.14	1643.89	1654.03	1670.54	1666.64	1667.15	1668.95	1671.47	1661.6	1651.77	1656.21	1658.05	1633.76	1639.92	1644.23	1643.44	1664.39	1664.88	1651.44	1664.72	1635.29	1651.06	1645.24	1665.08	1654.72	1660.93	1666.44	1661.9	1640.79	1649.13	1659.05	1670.77	1663.82	1665.47	1674.71	1637.33	1645.3	1647.41	1659.02	1658.06	1660.18	1653.97	1665.18	1672	1645.17	1652.62
230.115997	1650.37	1658.02	1659.03	1639.49	1644.65	1651.74	1667.62	1669.22	1665.47	1670.65	1673.8	1661.56	1650.77	1658.96	1657.3	1632.21	1640.76	1641.4	1645.41	1662.35	1664.75	1655.36	1667.29	1636.46	1650.83	1646.51	1666.27	1654.66	1659.86	1666.19	1660.91	1640.89	1648.14	1659.93	1673.99	1660.95	1666.18	1674.96	1633.47	1644.35	1649.44	1660.27	1659.5	1660.54	1658.9	1663.47	1669.8	1645	1652.62
230.610992	1650.7	1657.21	1660.78	1639.9	1644.38	1651.09	1668.23	1667.76	1665.81	1671.12	1673.87	1660.34	1653.05	1658.84	1656.15	1634.33	1639.87	1641.66	1644.31	1665.13	1666.76	1654.01	1667.19	1634.6	1651.49	1646.7	1667.44	1652.62	1663.29	1666.93	1661.31	1642.28	1646.77	1661.86	1674.09	1665.91	1665.12	1674.98	1635.5	1645.61	1649.92	1662.48	1656.4	1660.08	1658.31	1665.99	1673.21	1644.47	1650.76
231.106995	1652.79	1660.6	1659.29	1639.02	1647.09	1651.57	1671.94	1669.76	1667.6	1669.93	1673.6	1662.76	1653.46	1658.66	1660.27	1633.13	1643.17	1644.33	1645.08	1665.02	1667.52	1654.26	1668.14	1638.33	1652.55	1648.29	1666.8	1656.11	1664.8	1668.03	1660.68	1642.65	1650.57	1661.09	1675.57	1665.87	1667.23	1676.89	1636.56	1644	1651.88	1662.07	1658.81	1658.87	1656.7	1666.69	1672.6	1645.59	1650.89
231.602005	1650.22	1658.79	1659.71	1639.41	1645.41	1653.25	1670.38	1667.87	1666.02	1667.28	1673.88	1661.32	1651.04	1658.74	1657.9	1631.68	1642.05	1645.31	1648.59	1662.38	1666.22	1653.79	1667.2	1636.88	1651.2	1644.63	1665.91	1653.78	1661.95	1670.86	1661.71	1641.64	1650.16	1661.19	1674.17	1665.09	1668.09	1676.66	1635.79	1645.41	1650.35	1661.7	1659.69	1659.98	1657.29	1667.21	1673.24	1646.49	1653.84
232.097000	1650.94	1658.56	1658.28	1641.16	1645.84	1653.11	1669.75	1667.75	1666.99	1670.78	1672.05	1661.55	1651.92	1657.21	1657.85	1631.61	1641.07	1643.55	1646.67	1663.55	1665.64	1654.68	1668.89	1634.81	1652.83	1647.01	1667.34	1655.39	1660.95	1666.49	1662.79	1641.46	1647.32	1661.75	1672.67	1663.65	1667.15	1673.82	1636.69	1647.4	1650.38	1660.93	1659	1657.98	1658.63	1665.76	1672.81	1644.72	1652.96
232.591995	1652.62	1659.92	1657.58	1641.11	1646.95	1653.26	1669.9	1666.18	1667.14	1669.36	1672.21	1663.68	1650.67	1658.57	1658	1634.22	1643.87	1643.55	1645	1662.65	1667.02	1652.51	1665.55	1637.63	1651.1	1645.56	1666.64	1656.25	1658.49	1669.66	1662.55	1641.67	1648.12	1663.26	1674.86	1664.77	1665.38	1675.47	1636.4	1643.67	1651.45	1662.7	1658.93	1659.33	1657.47	1666.93	1672.04	1643.84	1654.22
233.087006	1650.51	1658.73	1657.19	1638.68	1645.39	1651.22	1670.02	1667.81	1667.7	1668.29	1674.14	1662.8	1651.21	1656.6	1657.82	1632.98	1640.95	1642.29	1646.53	1663.84	1666.55	1655.66	1666.03	1636.59	1651.72	1647.22	1668.39	1653.93	1661.41	1668	1661.46	1641.81	1646.48	1661.32	1674.51	1664.41	1668	1676.19	1637.07	1645.8	1652.04	1660.53	1660.22	1660.44	1658.66	1666.31	1671.97	1644.76	1652.05
233.582993	1650.42	1661.3	1661.38	1640.03	1646.34	1653.09	1668.54	1669.04	1665.96	1669.19	1671.92	1664.25	1650.1	1655.69	1657.28	1631.85	1641.53	1646.18	1647.09	1663.94	1666.84	1655.14	1667.6	1639.56	1652.35	1648.71	1668.41	1654.85	1661.29	1671.15	1663.29	1639.74	1646.26	1661.12	1674.49	1663.92	1665.39	1678.56	1636.02	1644.68	1654.03	1663.05	1659.05	1658.26	1657.81	1667.17	1673.08	1646.47	1652.55
234.078003	1650.09	1657.72	1662.53	1639.59	1644.84	1651.62	1669.01	1668.8	1668.53	1669.07	1671.16	1659.8	1651.08	1660.62	1654.38	1631.59	1640.93	1642.34	1644.07	1663.77	1665.92	1654.84	1666.61	1636.65	1649.26	1646.39	1667.16	1651.45	1661.47	1668.71	1664.06	1641.09	1647.9	1658.81	1675.16	1663.78	1665.82	1676.63	1634.43	1644.36	1650.24	1663.27	1661.29	1663.03	1658.32	1666	1671.07	1647.51	1652.49
234.572998	1653.84	1658.47	1660.5	1639.68	1645.49	1652.75	1668.72	1667.66	1667.19	1672	1672.75	1663.26	1650.57	1656.57	1658.93	1635.34	1640.6	1642.54	1646.52	1661.64	1666.44	1653.35	1667.81	1636.95	1650.45	1648.75	1666.32	1652.69	1660.25	1666.62	1662.31	1641.3	1648.43	1660.4	1672.44	1664.11	1666.21	1674.27	1633.5	1644.49	1651.76	1661.3	1657.87	1659.22	1657.53	1663.48	1672.64	1644.38	1654.82
235.067993	1651.29	1658.93	1658.89	1640.99	1644.59	1651.67	1668.74	1667.95	1667.49	1668.76	1673.75	1662.57	1649.42	1656.45	1657.82	1630.7	1642.37	1644.33	1646.57	1663.68	1664.1	1653.81	1667.3	1636.22	1653.33	1646.41	1666.42	1654.45	1663.06	1668.28	1661.76	1642.42	1647.98	1661.16	1671.91	1664.69	1666.41	1675.76	1632.73	1644.63	1650.51	1662.58	1658.48	1659.42	1655.22	1663.22	1668.88	1644.8	1652.3
235.563004	1651.98	1659.94	1660.75	1639.22	1647.49	1652.64	1669.52	1668.5	1669.17	1668.61	1674.37	1662.25	1651.38	1659.6	1654.63	1631.29	1642.45	1641.02	1647.42	1662.47	1668.36	1655.95	1664.91	1637.01	1650.63	1647.66	1667.76	1654.42	1660.04	1669.54	1660.55	1641.43	1647.67	1661.15	1674.16	1664.12	1666.17	1675.5	1634.11	1644.33	1652.98	1662.09	1659.62	1660.15	1655.92	1665.71	1669.61	1646.72	1652.75
236.059006	1651.42	1659.74	1658.7	1641.37	1645.2	1652.19	1669.47	1669.2	1666.78	1671.45	1673.63	1662.33	1651.42	1657.58	1658.53	1633.56	1644.39	1643.94	1644.94	1663.48	1666.09	1654.08	1668.03	1637.09	1650.45	1648.24	1669.38	1654.65	1662.68	1667.17	1661.97	1639.1	1647.39	1660.22	1675.46	1662.68	1666.36	1675.84	1633.44	1643.53	1651.76	1661.66	1658.68	1658.55	1656.95	1666.41	1671.04	1647.55	1652.64
236.554001	1652.62	1658.89	1661.36	1640.27	1646.44	1653.13	1670.35	1669.54	1669.41	1670.66	1673.77	1661.7	1652.15	1657.02	1657.54	1631.57	1642.38	1643.97	1646.82	1664.27	1665.57	1655.36	1666.13	1639.9	1653.13	1647.06	1669.35	1652.74	1661.56	1669.19	1663.09	1640.22	1645.58	1663.12	1674.75	1662	1666.2	1677.38	1636.13	1645.07	1651.03	1663.49	1658.61	1659.28	1656.6	1666.18	1672.42	1646.09	1653.9
237.048996	1654.73	1660.19	1659.72	1639.23	1646.76	1652.92	1671.25	1668.9	1669.13	1671.2	1672.52	1661.44	1650.22	1657.48	1654.57	1633.6	1640.93	1643.58	1644.59	1664.15	1663.66	1653.73	1666.7	1638.07	1651.61	1647.66	1666.95	1654.86	1661.7	1668.32	1661.95	1639.86	1647.23	1661.84	1673.09	1665.27	1665.91	1678.18	1635.16	1645.16	1649.59	1660.92	1659.48	1659.73	1656.8	1665.92	1672.75	1645.22	1652.45
237.544006	1651.54	1659.99	1661.46	1639	1645.18	1649.85	1670.19	1667.42	1665.56	1666.31	1674.16	1661.91	1649.78	1657.21	1656.16	1633.02	1640.45	1642.68	1646.63	1662.58	1665.75	1653.19	1667.2	1638.28	1652.65	1645.73	1665.81	1655.17	1662.5	1667.62	1660.85	1642.31	1646.84	1661.84	1674.37	1665.81	1663.98	1676.32	1635.48	1644.88	1649.85	1661.59	1658.61	1658.82	1656.89	1665.27	1673.03	1645.43	1652.89
238.039001	1652.46	1661.06	1657.7	1640.6	1644.25	1652.48	1667.57	1666.04	1666.12	1667.83	1672.29	1661.31	1651.59	1656.11	1655.97	1630.06	1640.28	1642.09	1644.87	1664.34	1665.3	1650.67	1669.57	1637.95	1651.81	1645.5	1666.94	1654.58	1661.09	1666.3	1660.51	1638	1647.27	1658.53	1675.54	1663.78	1667.1	1674.59	1635.29	1644.76	1650.65	1662.53	1659.25	1660.03	1655.46	1666.54	1673	1645.67	1651.63
238.535004	1653.26	1661.9	1657.68	1638.97	1645.55	1651.73	1668.08	1668.56	1667.53	1670.76	1673.55	1661.75	1653.38	1658.32	1657.6	1632.33	1639.48	1644.06	1646.02	1662.47	1665.17	1655.66	1666.46	1637.14	1651.74	1644.99	1667.2	1652.17	1660.58	1668.27	1662.24	1641.45	1646.82	1661.97	1672.69	1664.41	1664.3	1676.22	1634.61	1646.06	1650.31	1660.54	1658.68	1659.27	1657.22	1664.65	1671.37	1647.93	1652.63
239.029999	1651.91	1660.87	1658.29	1640.81	1646.95	1654.12	1670.56	1666.8	1667.98	1671.28	1670.94	1663.21	1650.3	1656.85	1658.31	1632.41	1640.98	1642.79	1646.74	1661.9	1667.16	1654.14	1667.84	1636.86	1650.79	1647.35	1667.73	1655.61	1660.65	1666.54	1662.22	1642.34	1647.19	1661.22	1674.72	1662.18	1664.65	1676.5	1634.35	1643.1	1650.24	1661.24	1657.96	1659.18	1656.88	1664.16	1670.89	1644.81	1653.51
239.524994	1650.16	1658.35	1658.02	1638.81	1646.17	1652.28	1668.21	1666.92	1666.27	1669.72	1671.73	1662.4	1651.1	1656.6	1656.04	1631.91	1641.29	1642.99	1648.8	1663	1664.83	1654.56	1666.18	1637.01	1649.16	1646.67	1666.23	1653.39	1662.54	1665.88	1662.32	1639.97	1647.51	1659.58	1672.88	1664.61	1666.11	1674.3	1634.04	1646.1	1650	1661.9	1658.36	1659.28	1655.36	1668.16	1671.37	1646.87	1652.06
240.020004	1652.34	1658.28	1658.64	1641.29	1645.01	1652.16	1668.64	1668.65	1668.31	1668.96	1675.13	1662.81	1651.91	1658.36	1658.97	1632.96	1640.94	1642.27	1646.56	1667.66	1666.99	1653.7	1665.06	1637.55	1650.38	1648.19	1667.29	1656.7	1661.84	1669.81	1662.02	1640.27	1646.87	1659.7	1675.75	1664.41	1668.95	1675.03	1635.3	1644.94	1653.89	1661.58	1658.65	1661.08	1658.11	1664.4	1670.12	1644.54	1651.22
240.514999	1651.91	1659.76	1659.67	1640.07	1646.4	1651.77	1668.35	1667.77	1666.79	1668.4	1670.54	1661.94	1650.72	1657.92	1657.92	1632.11	1640.31	1644.27	1646.23	1661.87	1667.72	1654.32	1667.72	1637.07	1649.98	1646.75	1667.97	1653.21	1659.59	1668.1	1662.12	1641.85	1649.31	1659.47	1673.29	1663.26	1667.71	1675.03	1635.71	1643.43	1654.28	1664.12	1659.91	1659.86	1655.15	1667.15	1673.38	1647.33	1652.4
241.011002	1650.85	1659.36	1660.01	1641.86	1645.31	1651.43	1670.19	1669.07	1667.6	1669.68	1675.39	1661.78	1651.38	1657.4	1658.22	1631.81	1641.51	1643.14	1644.68	1666.01	1667.13	1653	1666.2	1637.02	1650.27	1645.64	1667.13	1654.85	1661.88	1668.66	1662.22	1643.21	1648.06	1662.06	1673.04	1666.92	1666.69	1677.42	1636.93	1644.54	1652.02	1663.33	1658.72	1658.69	1656.85	1668.39	1670.93	1647.54	1655.83
241.505997	1651.59	1659.32	1659.85	1639.86	1644.98	1653.94	1668.93	1669.37	1668.3	1669.33	1674.06	1662.61	1649.85	1659.49	1658	1634.33	1641.72	1642.87	1644.99	1664.96	1664.64	1653.74	1666.48	1635.99	1651.71	1645.84	1668.45	1653.49	1662.04	1667.27	1662.84	1642.19	1647.6	1661.42	1672.82	1664.08	1666.95	1673.89	1634.72	1644.02	1651.4	1662.64	1660.82	1660.76	1657.21	1665.24	1673.15	1647.42	1653.4
242.001007	1651.16	1659.52	1658.2	1639.73	1646.74	1654.34	1667.6	1666.6	1666.45	1671.75	1673.18	1664.4	1651.79	1658.19	1656.09	1633.1	1641.08	1643.26	1644.68	1666.5	1665.18	1653.92	1668.08	1637.23	1651.78	1644.47	1667.7	1655.24	1661.64	1667.94	1661.48	1640.95	1647.1	1660.62	1675.08	1664.51	1664.38	1674.13	1636.63	1643.7	1650.64	1661.12	1659.05	1658.18	1655.54	1666.29	1671.94	1647.4	1651.73
242.496002	1651.34	1659.44	1660.35	1639.2	1645.12	1652.08	1668.16	1666.91	1665.72	1669.56	1674.19	1659.39	1650.63	1657.93	1657.39	1634.37	1638.95	1643.28	1647.32	1664.79	1665.5	1652.68	1667.41	1637.55	1649.68	1646.04	1668.49	1652.07	1660.58	1667.73	1663.22	1639.68	1648.58	1659.41	1673.43	1663.36	1665.62	1676.13	1634.51	1643.49	1649.34	1663.88	1659.24	1659.76	1658.25	1664.94	1673.45	1646.03	1653.09
242.990997	1649.71	1659.44	1657.27	1641.97	1645.54	1651.78	1666.67	1669.24	1665.83	1669.44	1672.13	1661.4	1650.47	1656.55	1658.15	1635.4	1640.38	1644.77	1646.9	1662.45	1666.99	1651.65	1665.72	1637.46	1651.56	1647.08	1667.09	1653.44	1659.26	1669.28	1659.78	1640.73	1645.2	1660.65	1673	1663.23	1667.78	1675.17	1634.73	1642.68	1651.01	1661.13	1659.12	1659.95	1656.39	1665.64	1669.5	1645.34	1653.49
243.487000	1651.51	1656.68	1658.08	1638.72	1644.06	1651.07	1667.02	1666.72	1664.88	1669.69	1672.92	1660.65	1649.19	1656.04	1657.14	1634.5	1640.45	1643.02	1643.93	1664.03	1664.72	1652.61	1666.36	1637.68	1652.15	1644.8	1667.32	1652.47	1659.64	1668.99	1661.81	1642.76	1649.37	1661.32	1674.3	1664.15	1667.17	1679.53	1634.77	1646.28	1652.68	1661.23	1659.72	1658.66	1655.59	1663.78	1669.68	1646.05	1653.32
243.981995	1651.9	1659.83	1658.03	1638.83	1645.4	1652.72	1670.29	1666.28	1666.55	1668.27	1672.63	1661.34	1652.24	1659.83	1658.21	1633.72	1641.43	1643.6	1647.97	1663.48	1666.12	1653.97	1666.87	1638.06	1652.81	1647.32	1665.51	1654.7	1660.5	1668.95	1663.42	1641.2	1646.38	1661.19	1675.98	1664.64	1667.36	1676.43	1633.97	1644.32	1650.58	1661.54	1658.2	1660.07	1658.11	1664.98	1671.46	1646.57	1651.93
244.477005	1648.16	1659.64	1657.67	1637.17	1644.17	1651.28	1667.2	1665.6	1666.61	1666.15	1670.45	1660.02	1651.23	1658.85	1655.81	1632.47	1639.84	1642.59	1645.44	1663.63	1663.95	1654.01	1664.11	1637.04	1649.79	1647.51	1668.23	1654.25	1661.61	1667.52	1659.38	1638.85	1647.96	1661.99	1672.47	1661.96	1665.06	1676.29	1633.68	1643.26	1650.11	1660.03	1659.56	1659.44	1654.81	1667.08	1669.81	1645.25	1652.69
244.972000	1651.61	1657.79	1659	1640.6	1646.12	1651.49	1668.87	1667.9	1666.5	1668.68	1670.4	1658.85	1651.69	1656.35	1655.43	1633.37	1640.59	1642.95	1645.77	1664.21	1666.29	1652.45	1664.09	1636.93	1649.72	1647.15	1666.55	1652.22	1662.31	1667.25	1662.75	1639.52	1647	1660.91	1672.08	1662.49	1665.49	1675.61	1634	1644.69	1652.64	1662.49	1658.66	1658.9	1657.23	1664.42	1668.4	1646.76	1651.69
245.468002	1652.69	1660.89	1659.1	1641.64	1645.55	1651.96	1669.54	1668.14	1669.03	1669.26	1672.41	1662.18	1652.11	1659.31	1657.28	1631.84	1641.88	1644.42	1645.59	1663.52	1665.76	1652.21	1667.56	1635.07	1653.26	1644.12	1665.66	1655.54	1660.45	1668.5	1662.67	1641.62	1647.2	1660.26	1673.18	1665.07	1664.78	1674.53	1635.29	1644.5	1651.74	1661.35	1658.99	1659.18	1656.91	1664.87	1671.77	1646.2	1650.41
245.962997	1651.41	1657.51	1658.04	1638.34	1645.86	1653.52	1670.01	1666.21	1666.79	1671.04	1670.95	1661.77	1650.53	1656.61	1656.09	1630.06	1641.05	1640.44	1644.4	1664.85	1665.45	1653.8	1665.99	1636.17	1649.86	1645.07	1665.41	1653.08	1661.47	1667.23	1663.22	1641.37	1648.32	1660.35	1674.13	1663.05	1668.77	1674.66	1636.43	1644.63	1651.5	1663.25	1659.35	1659.27	1657.64	1666.16	1669.48	1645.29	1651.1
246.457993	1651.35	1660.53	1657.16	1638.72	1644.93	1650.58	1670.44	1666.35	1668	1669.29	1671.77	1662.31	1651.12	1657.15	1654.53	1631.08	1640.62	1642.4	1644.13	1664.21	1665.71	1653.47	1666.99	1635.09	1652.26	1644.98	1665.48	1652.53	1660.67	1666.7	1661.73	1640.33	1647.03	1661.27	1674.21	1664.75	1666.61	1678.86	1635.71	1642.62	1650.52	1660.12	1660.5	1660.63	1657.4	1664.09	1670.93	1643.78	1653.29
246.953003	1651.38	1659.56	1659.67	1638.68	1644.06	1651.61	1668.5	1666.97	1667.27	1668.22	1670.48	1660.07	1650.85	1657.06	1658.04	1633.73	1642.13	1644.64	1645.03	1661.32	1666.71	1652.77	1666.8	1637.69	1652.07	1647.92	1665.41	1653.85	1661.09	1669.06	1661.86	1641.52	1648.1	1661.81	1673.94	1665.78	1667.31	1677.11	1634.63	1643.36	1652.55	1660.72	1659.94	1659.71	1656.61	1666.38	1670.88	1646.99	1651.13
247.447998	1652.13	1656.66	1658.36	1640.01	1645.2	1651.76	1668.54	1668.39	1669.38	1669.13	1673.34	1662.52	1650.81	1656.28	1655.7	1631.38	1641.33	1642.93	1645.53	1663.23	1665.7	1652.47	1665.39	1637.03	1652.51	1644.55	1667.33	1653.09	1661.91	1668.16	1661.69	1641.13	1648.4	1659.28	1674.59	1664.24	1664.12	1674.19	1635.17	1642.07	1652.73	1662.87	1659.85	1658.18	1656.49	1664.27	1668.78	1645.28	1653.2
247.944000	1653.88	1660.24	1659.31	1639.22	1645.52	1652.3	1667.8	1665.91	1667.26	1669.24	1671.89	1660.94	1650.41	1656.25	1655.22	1629.26	1640.57	1642.95	1645.08	1663.73	1668.38	1652.22	1663.49	1637.77	1650.72	1645.93	1666.21	1651.53	1660.79	1667.45	1661.9	1639.24	1647.5	1659.63	1672.61	1662.9	1665.45	1674.32	1633.54	1644.59	1651.07	1660.54	1658.57	1655.94	1655.31	1664.94	1670.88	1645.5	1652.6
248.438995	1649.45	1659.7	1658.86	1638.63	1644.1	1651.23	1667.4	1667.48	1666.23	1668.02	1672.21	1660.68	1648.68	1656.7	1655.69	1630.19	1639.3	1643.23	1645.59	1662.69	1665.25	1651.91	1665.54	1635.15	1650.77	1645.33	1665.89	1654.17	1660.06	1666.33	1661.07	1640.22	1647.22	1660.3	1672.46	1665.04	1667.46	1675.36	1635.65	1646.17	1650.98	1661.58	1658.47	1658.97	1655.64	1666.91	1671.16	1645.12	1652.53
248.934006	1651.4	1659.56	1658.76	1641.25	1648.45	1654.61	1669.43	1667.56	1667.32	1668.97	1673.62	1660.42	1650.26	1655.7	1655.32	1631	1640.6	1642.79	1643.29	1664.13	1665.52	1653.64	1664.18	1638.1	1650.9	1644.88	1664.94	1652.56	1661.68	1667.41	1660.51	1641.29	1646.91	1663.07	1674.14	1664.65	1665.04	1674.71	1635.79	1644.81	1651.02	1660.84	1658.17	1660.38	1656.98	1665.93	1669.88	1645.46	1650.71
249.429001	1651.94	1661.78	1659.79	1639.7	1645.43	1651.76	1669.73	1667.29	1667.15	1669.75	1674.32	1660.55	1652.36	1659.04	1658.18	1631.53	1641.23	1642.31	1647.08	1664.76	1666.06	1654.1	1667.38	1636.61	1651.29	1645.61	1666.91	1654.06	1660.58	1667.59	1661.7	1640.7	1647.32	1659.33	1672.86	1663.68	1664.46	1673.66	1636.57	1643.83	1651.59	1660.69	1656.92	1659.92	1653.92	1667.17	1672.25	1647.7	1650.07
249.923996	1648.85	1660.48	1658.44	1639.83	1644.17	1653.95	1666.44	1667.94	1666.31	1669.31	1671.71	1662.39	1651.46	1657.88	1657.26	1631.91	1640.05	1642.67	1644.36	1661.18	1666.59	1653.35	1668	1635.78	1650.93	1645.89	1666.93	1652.4	1661.36	1666.58	1663.6	1639.51	1648.22	1659.61	1672.27	1662.6	1665.98	1675.01	1635.09	1643.44	1651.07	1661.15	1659.77	1659.57	1657.29	1663.96	1668.45	1645.34	1654.03
250.419998	1651.96	1658.58	1656.75	1640.6	1645.53	1649.23	1668.46	1666.36	1666.28	1668.47	1669.54	1661.2	1649.34	1658.3	1655.47	1632.03	1640.13	1642.9	1645.46	1663.07	1666.57	1653.12	1666.12	1636.3	1649.84	1648.49	1667.3	1655.39	1659.6	1667.46	1662.82	1639.78	1648.31	1659.3	1671.27	1663.68	1666.45	1675.15	1633.5	1642.14	1652.05	1662	1658.94	1659.91	1657	1663.88	1669.85	1644.95	1652.5
250.914993	1651.27	1659.58	1657.9	1639.47	1646.74	1651.44	1667.68	1666.9	1665.76	1667.73	1672.52	1660.55	1652.24	1654.75	1656.4	1632.74	1642.61	1643.44	1644.9	1664.54	1666.65	1655.12	1667.69	1637.46	1649.9	1645.71	1664.9	1652.3	1660.87	1668.16	1660.32	1642.29	1648.49	1659.94	1672.56	1663.19	1664.95	1676.14	1634.51	1645.25	1650.7	1661.23	1655.96	1658.97	1656.47	1665.28	1670.39	1646.25	1648.45
251.410004	1650.3	1659.31	1657.31	1637.75	1645.44	1649.88	1667.47	1667.25	1665.83	1669.16	1674.07	1659.09	1650.03	1656.86	1657.82	1631.56	1639.47	1641.7	1644.88	1663.42	1665.2	1652.27	1665.6	1638.58	1648.29	1646.41	1669.15	1651.94	1660.44	1668.19	1660.27	1640.9	1647.29	1659.7	1673.12	1663.07	1666.25	1676.76	1632.77	1641.46	1651.05	1660.35	1660.54	1657.83	1655.57	1664.29	1671.35	1645.4	1651.92
251.904999	1650.27	1659.72	1658.87	1638.68	1645.72	1651.64	1666.87	1667.35	1668.12	1666.73	1671.96	1660.17	1648.67	1654.12	1656.11	1632.08	1643.26	1643.29	1645.71	1664.58	1665.58	1651.84	1666.32	1637.79	1653.3	1646.23	1667.18	1652.2	1660.04	1665.16	1661.68	1641.53	1646.44	1660.98	1673.75	1664.19	1665.65	1674.97	1634.32	1646.21	1649.61	1660.65	1658.6	1659.25	1655.78	1663.86	1670.85	1645.22	1650.44
252.401001	1652.71	1658.5	1656.91	1637.48	1644.14	1651.93	1667.38	1667.31	1665.37	1668.33	1672.59	1659.47	1652	1657.6	1655.02	1632.7	1641.23	1641.74	1643.39	1663.54	1666	1651.84	1666.4	1636.79	1650.85	1645.86	1667.57	1652.81	1661.33	1664.48	1660.84	1640.23	1647.41	1661.51	1672.8	1663.94	1666.32	1675	1634.26	1643.3	1650.92	1660.6	1658.93	1658.75	1656.14	1664.07	1670.7	1645.25	1649.25
252.895996	1651.61	1658.66	1656.94	1640.34	1645.85	1652.31	1667.56	1668.95	1667.91	1671.49	1671.72	1660.11	1651.23	1657.82	1655.08	1632.15	1641.59	1640.81	1644.1	1664.66	1666	1655.1	1666.21	1637.72	1650.24	1645.51	1666.85	1656.24	1661.92	1667.52	1660.56	1639.81	1646.89	1659.99	1673.7	1662.95	1663.81	1677.47	1632.36	1642.95	1650.81	1659.11	1657.55	1658.78	1657.35	1664.03	1668.15	1647.79	1652.52
253.391006	1651.18	1660.53	1657.4	1637.31	1644.98	1650.37	1666.94	1668.14	1666.88	1667.38	1671.16	1660.39	1648.2	1656.67	1653.88	1632.24	1639.19	1643.03	1642.95	1662.54	1667.25	1652.07	1665.08	1637.57	1651.5	1644.73	1666.46	1655.06	1662.19	1667.36	1660.44	1641.62	1646.73	1659.86	1672.71	1664.75	1666.52	1675.26	1632.94	1644.02	1649.29	1660.75	1656.83	1657.69	1656.51	1665.75	1671.6	1646.93	1652.52
253.886002	1650.7	1660.1	1658.45	1639.69	1645.85	1651.63	1668.19	1667.35	1666.5	1669.6	1672.81	1661.85	1651.24	1657.31	1656.61	1634.2	1642.49	1642.86	1644.7	1664.64	1665.75	1652.27	1665.7	1638.12	1648.79	1646.24	1666.64	1654.59	1659.97	1666.84	1662.27	1640.97	1647.28	1658.61	1673.58	1662.52	1664.6	1676.11	1636.37	1644.11	1650.13	1659.25	1659.8	1658.56	1655.9	1664.04	1672.35	1644.5	1651.56
254.380997	1649.13	1660.35	1658.22	1638.83	1644.67	1652.09	1668.95	1667.92	1667.35	1666.71	1674.25	1660.37	1652.42	1658.51	1658.08	1633.87	1640.91	1643.42	1645.43	1663.1	1667.25	1652.09	1665.44	1634.28	1649.09	1646.93	1664.79	1654.4	1661.81	1666.66	1663.04	1638.26	1647.78	1660.07	1671.88	1664.26	1666.67	1675.14	1635.34	1643.83	1649.63	1660.74	1658.01	1658.43	1656.95	1665.81	1670.37	1645.98	1649.11
254.876007	1651.55	1660	1656.15	1638.56	1645.73	1650.07	1668.39	1668.5	1667.68	1669	1672.9	1660.68	1650.89	1657.44	1656.11	1633.15	1640.08	1643.74	1644.23	1665.59	1665.48	1653.41	1666.91	1636.03	1650.09	1645.15	1665.8	1653.86	1659	1667.83	1660.72	1638.85	1648.08	1658.53	1673.27	1663.16	1664.67	1675.01	1634.25	1645	1651.33	1662.27	1659.24	1659.27	1656.42	1666.41	1670.96	1646.98	1651.76
255.371994	1653.15	1657.84	1657.21	1638.94	1644.49	1652.23	1669.55	1667.26	1667.95	1669.44	1671.17	1660.43	1651.15	1657.86	1654.74	1632.63	1642.38	1642.73	1644.31	1664.87	1666.41	1652.75	1667.11	1637.32	1650.51	1647.2	1665.82	1651.09	1662.03	1667.57	1659.51	1640.64	1648.82	1662.45	1671.86	1663.62	1666.42	1675.6	1635.93	1645.28	1652.17	1658.97	1660.52	1659.02	1656.9	1664.05	1670.46	1646.12	1650.77
255.867004	1652.24	1657.82	1656.7	1640.16	1646.91	1653.29	1666.77	1667.46	1666.89	1668.25	1672.9	1664.77	1649.91	1655.92	1655.25	1632.48	1638.85	1641.22	1643.67	1663.11	1666.29	1652.16	1665.5	1637.7	1650.35	1646.54	1667.45	1651.45	1658.77	1666.9	1661.93	1639.93	1649.09	1661.55	1671.67	1662.35	1666.98	1676.83	1635.49	1643.75	1651.94	1661.21	1658.29	1658.97	1658.14	1665.07	1670.39	1646.14	1650.68
256.362000	1650.94	1658.6	1657.68	1640.8	1646.49	1653.58	1665.69	1666.59	1669.53	1668.96	1671.7	1660.72	1650.8	1655.63	1655.58	1630.79	1640.52	1642.91	1645.92	1665.07	1667.47	1651.63	1666.91	1638.35	1652.55	1645.38	1666.73	1654.09	1659.4	1666.03	1660.9	1641.33	1646.6	1661.39	1673.65	1662.48	1662.02	1677.24	1635.27	1643.08	1651.71	1660.88	1658.03	1657.12	1654.71	1665.3	1671.23	1646.6	1651.97
256.856995	1651.81	1658.92	1657.62	1639.59	1646.25	1651.89	1668.46	1668.5	1666	1667.87	1672.54	1660.22	1648.62	1655.11	1654.97	1629.11	1641.23	1641.84	1645.52	1664.55	1666.85	1655.25	1666.63	1637.67	1650.08	1644.53	1664.6	1653.67	1659.62	1668.44	1659.41	1641.19	1647.07	1661.34	1674.55	1663.14	1664	1676.88	1635.69	1644.21	1651.5	1663.14	1660.22	1660.66	1655	1665.52	1672.15	1642.94	1652.51
257.352997	1649.51	1659.59	1658.65	1639.03	1643.56	1650.79	1665.95	1665.51	1667.36	1669.25	1673.26	1661.21	1650.91	1656	1657.42	1631.79	1639.89	1641.41	1644.54	1663.4	1665.57	1652.43	1667.51	1638.59	1651.52	1648.72	1664.36	1654.59	1660.69	1667.49	1662.23	1642.62	1648.27	1661.41	1674.73	1663.08	1666.46	1673.78	1634.41	1643.72	1651.44	1660.17	1658.4	1658.12	1656.16	1664.97	1672.97	1644.72	1651.7
257.847992	1653.31	1657.44	1656.3	1639.39	1644.91	1650.41	1664.34	1667.37	1669.17	1667.34	1673.02	1659.97	1651.03	1657.72	1655.11	1629.14	1639.92	1643.87	1645.44	1663.01	1665.61	1651.84	1666.68	1637.88	1651.66	1645.52	1664.27	1652.86	1658.69	1665.9	1660.3	1640.67	1646.59	1660.17	1674.88	1662.75	1665.82	1675.18	1632.58	1642.65	1649.91	1659.31	1660.88	1660.77	1655.03	1667.23	1669.56	1643.82	1651.45
258.342987	1650.66	1658.88	1655.46	1637.58	1644.31	1652.12	1667.89	1667.43	1665.22	1668.76	1670.93	1661.15	1649.14	1656.41	1657.61	1631.98	1640.22	1642.91	1645.28	1662.11	1666.83	1654.54	1666.33	1636.02	1650.32	1642.93	1663.61	1651.89	1659.03	1666.58	1659.49	1640.28	1646.59	1659.22	1671.73	1661.88	1663.04	1675.69	1633.72	1642.49	1647.29	1657.92	1657.65	1658.14	1655.17	1664.24	1669.45	1646.18	1649.96
258.838013	1650.94	1661.18	1660.51	1638.99	1643.96	1652.45	1667.21	1668.67	1667.03	1668.84	1673.63	1662.59	1649.67	1656.12	1656.7	1630.53	1639.72	1642.68	1644.17	1663.82	1666.29	1652.6	1666.62	1636.09	1652.83	1646.92	1665.62	1653.38	1660.61	1666.73	1659.67	1641.83	1649.1	1659.88	1673.08	1662.09	1664.86	1674.54	1632.49	1643.28	1652.31	1660.61	1659.47	1658.05	1655.87	1664.37	1668.99	1643.35	1650.33
259.333008	1650.41	1660.15	1656.51	1640.25	1644.14	1652.7	1666.68	1669.76	1666.79	1667.73	1671.7	1660.73	1650.38	1659.72	1655.45	1631.67	1639.46	1642.45	1643.64	1662.03	1664.36	1650.61	1666.23	1634.96	1651.12	1646.56	1665.24	1654.82	1660.72	1666.71	1659.98	1639.5	1647.27	1659.61	1673.8	1665.64	1664.22	1676.58	1634.31	1643.49	1649.78	1659.75	1657.96	1659.75	1656.45	1664.46	1670.99	1645.68	1650.23
259.829010	1650.34	1659.45	1657.81	1640.44	1645.1	1652.75	1667.25	1667.76	1667.15	1669.03	1669.93	1661.05	1650.32	1655.71	1656.72	1632.05	1638.56	1641.1	1644.87	1664.08	1663.41	1654.04	1665.31	1637.95	1651.08	1646.59	1665.41	1652.92	1659.39	1666.36	1660.89	1640.41	1648.08	1661.52	1672.29	1664.06	1666.48	1675.11	1634.14	1643.39	1650.75	1661.58	1656.71	1658.96	1656.84	1665.82	1670.77	1645.78	1650.6
260.324005	1648.6	1660.25	1658.09	1639.21	1646.1	1651.98	1667.73	1667.99	1667.95	1669.58	1671.64	1660.11	1650.74	1657.44	1654.88	1629.12	1640.22	1643.46	1645.11	1664.9	1666.07	1652.58	1667.58	1635.42	1651.86	1645.85	1666.28	1653.27	1658.89	1666.58	1659.23	1638.66	1647.63	1659.62	1672.82	1662.19	1663.89	1675.39	1632.89	1645.5	1652.74	1661.23	1659.14	1659.28	1658.25	1664.84	1671.76	1644.99	1649.49
260.819000	1651.23	1658.96	1661.8	1637.46	1643.74	1649.27	1668.76	1669.7	1665.02	1667.87	1673.25	1659.17	1647.9	1656.52	1653.9	1632.1	1640.45	1641.52	1647.94	1663.39	1665.68	1654.56	1666.67	1638.27	1649.08	1645.92	1666.52	1653.72	1660.79	1667.34	1661.01	1639.72	1647.19	1657.59	1673.76	1664.8	1666.33	1676.91	1633.64	1643.11	1649.4	1659.21	1657.87	1657.6	1657.04	1664.97	1670.69	1644.25	1651.51
261.313995	1650.35	1659.93	1660.17	1637.75	1643.74	1651.82	1666.77	1667.57	1669.19	1666.31	1671.43	1661.84	1650.63	1656.96	1657.34	1631	1638.23	1641.51	1643.15	1664.92	1664.09	1651.71	1664.38	1636.57	1648.77	1644.22	1666.37	1654.15	1659.89	1664.38	1661.84	1639.57	1646.44	1660.01	1672.76	1664.04	1663.97	1674.25	1634.17	1641.64	1649.31	1660.19	1657.51	1660.12	1655.95	1662.17	1669.25	1644.43	1649.32
261.808990	1651.62	1658.19	1657.34	1638.98	1642.79	1650.97	1666.81	1669.28	1665.89	1668.87	1673.95	1658.11	1649.6	1655.59	1657.34	1630.79	1639.79	1642.41	1644.82	1663.95	1664.77	1652.05	1665.13	1636.97	1649.43	1643.31	1665.85	1653.28	1660.44	1665.49	1660.88	1639.55	1645.27	1658.67	1675.75	1664.39	1662.02	1677.19	1634.56	1643.83	1650.89	1660.21	1658.97	1658.66	1657.01	1663.16	1671.62	1645.45	1653.65
262.304993	1650.04	1658.34	1655.04	1639.16	1645.28	1650.51	1668.16	1666.81	1667.2	1667.31	1673.41	1661.37	1648.86	1656.53	1654.66	1631.34	1640.47	1641.34	1643.18	1662.65	1665.81	1652.16	1665.93	1637.66	1649.32	1647.05	1666.51	1655.22	1661.31	1666.59	1662.16	1640.17	1646.99	1658.86	1671.72	1663.33	1665.27	1673.56	1634.84	1644.59	1650.33	1661.96	1656.54	1657.21	1654.11	1663.31	1669.55	1643.71	1650.84
262.799988	1650.78	1658.63	1656.35	1637.56	1644.62	1653.25	1666.49	1668.38	1667.38	1668.58	1673.31	1661.45	1652.38	1658.2	1656.86	1633.03	1640.11	1644.28	1645.28	1664.74	1665.66	1653.13	1667.61	1635.84	1647.4	1646.22	1665.32	1655.28	1661.35	1666.02	1660.37	1640.87	1649.79	1658.88	1676.71	1665.75	1665.12	1677.53	1634.59	1643.78	1652.93	1659.69	1660.01	1657.72	1655.53	1664.33	1670.3	1644.84	1651.15
263.295013	1653.75	1660.99	1658.15	1640.02	1645.43	1650.4	1666.33	1664.71	1667.04	1667.6	1671.86	1662.09	1649.08	1657.06	1656.66	1631.74	1638.92	1641.67	1645.89	1664.1	1664.66	1654.4	1665.33	1634.7	1649.93	1644.86	1665.71	1652.95	1659.37	1667.06	1659.65	1638.45	1648.11	1658.24	1673.67	1662.92	1663.38	1675.24	1633.57	1643.12	1651.13	1660.4	1659.43	1658.79	1654.46	1664.4	1669.03	1645.44	1652.67
263.790009	1649.36	1660.31	1658.39	1639.39	1644.88	1652.26	1669.06	1667.42	1665.77	1668.84	1672.82	1663.28	1648.73	1656.8	1656.34	1630.45	1639.79	1639.22	1645.42	1665.66	1666.84	1651.61	1668.13	1636.77	1650.54	1645.32	1666.3	1653.6	1660.8	1665.55	1661.08	1640.55	1648.73	1659.75	1674.07	1662.85	1664.52	1672.71	1632.92	1642.16	1650.55	1661.04	1657.97	1658.65	1654.67	1663.78	1671.72	1646.82	1651.44
264.286011	1650.85	1659.59	1658.66	1637.31	1643.32	1650.85	1667.86	1667.01	1667.99	1667.76	1672.05	1660.92	1649.49	1655.58	1655.52	1631.18	1636.91	1642.56	1642.64	1661.1	1662.59	1652.74	1666.61	1634.27	1650.12	1643.74	1664.61	1653.18	1660.27	1666.03	1657.63	1639.79	1645.74	1658.72	1674.98	1662.06	1665.53	1673.28	1632.86	1642.72	1651.48	1660.03	1658.05	1659.82	1656.86	1663.06	1671.32	1645.57	1651.94
264.781006	1651.7	1659.15	1658.08	1639.91	1645.84	1653.27	1666.62	1666.61	1666.21	1670.27	1674.3	1661.54	1650.74	1653.92	1656.64	1632.15	1639.43	1642.81	1644.05	1664.66	1666.04	1654.72	1665.25	1636.48	1649.05	1644.47	1666.3	1654.8	1661.5	1664.09	1659.98	1640.93	1647.73	1659.76	1674.15	1662.67	1664.83	1674.44	1633.18	1643.05	1652.02	1662.64	1656.9	1658.66	1657.08	1663.89	1668.41	1644.74	1649.39
265.276001	1652.95	1657.23	1660.07	1639.11	1644.26	1650.28	1665.74	1665.91	1666.77	1667.58	1673.19	1658.87	1648.85	1655.67	1655.75	1630.66	1639.19	1643.84	1644.8	1665.2	1665.32	1651.65	1666.82	1636.8	1650.49	1646.38	1667.27	1652.48	1660.36	1663.59	1661.66	1640.83	1646.86	1661.09	1674.46	1663.97	1663.49	1673.5	1635.38	1642.58	1649.88	1659.54	1657.82	1656.23	1655.63	1667.26	1670.38	1646.11	1650.41
265.770996	1651.85	1658.74	1657.95	1637.88	1645.04	1650.24	1667.91	1667.29	1666.67	1666.11	1671.58	1660.13	1649.36	1656.06	1655.4	1631.07	1640.86	1640.35	1645.65	1664.28	1664.01	1652.67	1664.49	1636.51	1650.28	1648.1	1664.64	1652.98	1660.16	1665.5	1662.47	1642.38	1648.57	1660.11	1671.35	1663.13	1664.76	1675.03	1633.97	1643.38	1650.99	1660.42	1658.49	1659.82	1657	1663.77	1668.22	1645.43	1652.22
266.265991	1650.69	1659.45	1657.49	1638.85	1645.22	1652.16	1667.73	1666.55	1665.83	1668.92	1672.73	1660.8	1649.14	1656.95	1652.33	1630.43	1638.68	1642.81	1643.37	1665.45	1663.46	1650.8	1666.93	1634.97	1649.72	1645.89	1666.07	1653.85	1661.58	1665.68	1660.07	1641.5	1647.15	1660.31	1673.44	1662.79	1666.54	1673.67	1636.07	1643.1	1650.05	1660.19	1658.6	1657.21	1657.35	1666.29	1669.2	1645.74	1652.62
266.760986	1650.22	1659.83	1658.29	1639.47	1646.83	1652.3	1666.31	1670.11	1666.4	1667.7	1673.05	1662.28	1650.27	1658.51	1655.87	1633.48	1640.85	1642.76	1644.67	1663.5	1666.33	1655.75	1664.71	1637.19	1651.72	1645.26	1665.5	1652.52	1662.32	1667.57	1659.67	1642.9	1646.9	1660.65	1672.9	1663.13	1665.98	1674.01	1635.81	1643.4	1651.91	1662.78	1659.99	1659.1	1654.7	1665.65	1670.09	1645.56	1652.7
267.256989	1652.05	1659.4	1656.64	1639.76	1644.86	1653.33	1669.64	1667.52	1667.57	1669.99	1673.25	1662.18	1650.85	1657.76	1654.69	1633.26	1640.44	1642.79	1643.67	1663.85	1666.68	1653.63	1666.83	1636.66	1649.08	1646.53	1665.7	1653.7	1661.38	1668.09	1660.39	1639.88	1646.94	1659.21	1673.06	1663.33	1667.56	1674.27	1635.34	1644.16	1651.93	1662.04	1657.26	1657.38	1656.25	1664.49	1669.84	1646.26	1652.58
267.752014	1649.22	1661.16	1658.98	1638.62	1646.36	1650.54	1666.62	1668.21	1667.51	1666.82	1672.3	1661.09	1650.56	1656.6	1654.38	1630.71	1641.05	1641.29	1645.54	1664.15	1664.93	1652.31	1668.49	1636.69	1651.94	1645.57	1666.68	1653.17	1658.63	1665.81	1660.75	1642.85	1647.5	1661.33	1673.7	1663.63	1666.45	1675.93	1635.02	1643.05	1649.59	1661.23	1659.86	1660.56	1654.95	1663.38	1668.66	1647.73	1649.77
268.247009	1653.09	1659.16	1658.58	1638.73	1646.9	1653.04	1669.3	1666.12	1669.27	1671.43	1674.05	1661.26	1649.72	1656.65	1655.53	1630.42	1640.62	1643.17	1647.31	1663.32	1666.35	1655.22	1667.22	1637.48	1652.36	1646.47	1667.06	1653.7	1661.92	1667.68	1659.81	1641.32	1648.52	1662.02	1672.92	1665.3	1666.22	1675.19	1636.44	1643.95	1651.2	1660.47	1658.5	1660.56	1656.99	1664.1	1671.83	1646.33	1652
268.742004	1651.51	1658.05	1658.94	1641.79	1646.42	1651.13	1665.26	1668.28	1667.93	1669.22	1672.66	1662.03	1649.18	1654.47	1656.24	1631.01	1640.95	1643.03	1645.18	1663.56	1663.45	1653.73	1665.57	1636.88	1650.15	1645.72	1663.82	1653.98	1661.03	1664.55	1660.69	1641.3	1649.06	1658.45	1673.63	1665.49	1665.62	1675.19	1635.65	1641.93	1651.07	1658.74	1658.58	1660.15	1655.06	1666.28	1670.84	1645.06	1651.33
269.238007	1650.98	1658.83	1659.41	1639.25	1646.12	1652.84	1669.17	1669.66	1668.21	1668.68	1674.16	1661.02	1649.53	1656.76	1658.14	1630.8	1640.82	1643.75	1645.54	1663.34	1665.15	1653.58	1665.69	1636	1650.78	1645.46	1664.44	1651.39	1662.47	1665.51	1659.72	1640.48	1647.86	1659.65	1671.73	1661.8	1665.91	1674.74	1633.41	1642.52	1649.53	1659.51	1661.32	1660.84	1653.38	1663.43	1669.05	1646.4	1651.71
269.733002	1650.2	1659.28	1657.98	1638.31	1645.22	1651.54	1667.49	1666.74	1669.24	1668.19	1671.63	1658.69	1650.37	1656.51	1653.57	1630.25	1639.94	1642.83	1645.12	1663.48	1665.66	1651.69	1665.21	1637.29	1651.79	1645.57	1664.7	1653.83	1661.11	1667.28	1661	1641.64	1645.5	1659.38	1672.39	1663.21	1665.08	1675.29	1633.52	1640.1	1651.6	1661.35	1659.54	1659	1655.75	1664.13	1668.85	1646.22	1651.25
270.227997	1651.1	1657.6	1655.5	1638.13	1646.33	1648.94	1667.4	1667.81	1666.54	1667.13	1672.62	1660.05	1650.13	1656.13	1656.37	1630.34	1639.41	1641.46	1645.65	1662.16	1665.18	1653.55	1665.15	1635.67	1651.73	1646.92	1666.92	1653.34	1662.64	1666.71	1662.64	1640.79	1647.96	1661.54	1672.81	1663.21	1665.01	1674.98	1634.13	1642.37	1649.43	1659.89	1659.33	1658.88	1653.98	1665.03	1668.9	1646.7	1652.9
270.722992	1649.81	1658.71	1658.69	1637.87	1643.76	1652.24	1670.92	1668.9	1668.34	1670.18	1672.32	1659.39	1651	1656.6	1653.68	1629.38	1639.13	1642.58	1646.24	1664.02	1666.56	1653.57	1666.76	1636.89	1649.17	1646.2	1667.4	1653.53	1659.03	1667.11	1657.34	1639.67	1646.48	1658.91	1673.67	1664.31	1665.38	1675.52	1636.04	1644.29	1651.53	1660.58	1658.76	1657.73	1656.31	1663.45	1668.48	1643.94	1651.31
271.217987	1648.52	1655.77	1658.04	1637.25	1645.11	1649.52	1667.57	1666.53	1667.35	1667.15	1670.91	1660.06	1650.77	1655.57	1654.22	1628.73	1637.63	1642.16	1643.97	1663.3	1664.72	1652.52	1666.52	1636.24	1650.34	1646.32	1665.63	1654.8	1659.54	1668.03	1660.45	1641	1645.61	1659.22	1672.29	1664.9	1663.78	1674.46	1634.01	1643.12	1652.94	1660.49	1657.73	1659.38	1657.03	1664.85	1672.08	1646.39	1652.37
271.713989	1651.56	1660.2	1660.45	1638.62	1644.83	1650.44	1666.83	1667.84	1665.82	1667.32	1670.98	1660.46	1651.23	1656.94	1656.19	1633.38	1639.53	1643.03	1645.59	1662.22	1667.83	1655.08	1667.68	1636.78	1650.68	1643.87	1664.4	1652.81	1661.8	1665.02	1660.94	1641.06	1647.42	1660.42	1671.53	1664.99	1664.34	1673.71	1632.69	1642.81	1652.8	1659.59	1655.57	1655.42	1656.11	1665.65	1670.03	1645.09	1650.34
272.209015	1649.69	1655.85	1662.05	1637.49	1644.95	1650.55	1665.62	1666.45	1666.91	1669.62	1671.35	1659.66	1649.43	1657.62	1653.87	1632.23	1637.93	1641.73	1645.13	1663.61	1663.49	1652.74	1665.77	1636.74	1651.58	1645.14	1664.86	1653.79	1658.65	1666.59	1662.18	1638.43	1648.16	1659.23	1672.36	1664.85	1666.44	1675.39	1633.37	1643.89	1652.35	1659.17	1658.07	1658.92	1654.63	1663.47	1670.96	1643.72	1651.62
272.704010	1650.63	1658.47	1656.68	1638.07	1644.19	1651.55	1664.49	1667.19	1666.74	1669.07	1672.8	1661.09	1650.05	1656.89	1653.66	1628.98	1639.97	1641.13	1644.68	1661.66	1664.97	1653.36	1664.9	1636.91	1651.57	1646.69	1666.57	1655.04	1660.04	1668.29	1660.78	1639.46	1646.24	1659.96	1671.98	1663.57	1665.29	1674.92	1632.14	1642.16	1651.29	1661.37	1658.47	1657.99	1654.13	1663.47	1669.95	1645.74	1652.07
273.199005	1650.52	1657.81	1658.06	1637.52	1642.68	1651.46	1665.45	1668.83	1666.64	1669.22	1672.03	1660.35	1649.5	1657.31	1654.5	1631.33	1640.14	1641.24	1644.25	1661.61	1665.63	1652.62	1667.42	1636.77	1651.34	1646.02	1664.63	1655.27	1660.46	1666.92	1660.22	1640.65	1648.49	1660.82	1672.84	1664.97	1664.03	1676.03	1635.61	1642.29	1649.55	1661.7	1658.79	1657.64	1657.46	1665.68	1669.15	1645.79	1650.12
273.694000	1650.98	1657.31	1658.26	1638.67	1645.95	1651.94	1668.44	1667.47	1664.14	1667.95	1673.33	1659.54	1649.12	1658.15	1654.68	1632.13	1640.67	1642.41	1648.23	1662.3	1663.87	1653.77	1667.16	1636.66	1650.24	1646.23	1666.3	1656.62	1660.78	1667.42	1661.44	1640.28	1647.95	1660.17	1670.37	1661.67	1665.25	1675.75	1634.51	1643.31	1654.36	1658.76	1659.57	1658.86	1656.22	1663.55	1669.85	1644.59	1649.93
274.190002	1651.94	1658.29	1657.19	1638.94	1644.03	1651.05	1665.38	1668.8	1667.84	1668.64	1673.35	1660.12	1647.9	1654.67	1655.08	1632.13	1640.52	1642.19	1645.53	1661.51	1666.45	1654.52	1665.78	1635.19	1650.29	1644.42	1666.13	1652.73	1661.86	1665.65	1661.54	1640.95	1646.99	1658.73	1674.3	1664.78	1666.84	1674.87	1634.05	1644.24	1649.39	1661.91	1659.97	1658.93	1657.78	1664.95	1670.5	1646.72	1652.1
274.684998	1653.97	1658.54	1658.99	1638.39	1644.79	1651.32	1667.58	1667.23	1667.15	1666.7	1674.09	1660.6	1649.4	1655.5	1655.45	1629.78	1639.44	1641.92	1644.66	1662.44	1666.27	1652.98	1666.68	1637.16	1651.29	1644.83	1664.9	1653.93	1661.35	1668.05	1660.51	1639.39	1648.27	1660.12	1672.14	1662.89	1666.22	1673.98	1634.87	1643.81	1650.92	1659.41	1659.3	1658.86	1656.69	1665.64	1669.27	1644.26	1649.36
275.179993	1650.77	1656.76	1659.17	1639.09	1645.99	1651.82	1667.55	1666	1666.77	1668.47	1672.09	1660.83	1647.96	1656.21	1652.74	1630.19	1640.08	1640.23	1641.54	1660.81	1667.05	1651.02	1665.46	1636.5	1649.25	1646.59	1666.05	1652.92	1660.62	1665.92	1660.56	1639.56	1646.5	1658.61	1672.59	1663.89	1662.69	1673.89	1633.97	1643.01	1651.25	1660.65	1656.72	1657.92	1653.99	1663.83	1669.11	1643.49	1649.07
275.674988	1650.46	1659.48	1659.41	1637.62	1643.47	1650.47	1666.25	1667.87	1667.44	1668.87	1673.35	1660.31	1650.32	1655.08	1657.08	1631	1641.25	1640.51	1643.58	1664.12	1663.45	1652	1667.09	1635.39	1650.13	1644.88	1664.75	1653.45	1660.14	1667.32	1660.73	1640.37	1647.19	1659	1673.49	1663.15	1663.85	1671.38	1633.86	1642.79	1652.68	1659.28	1659.09	1656.96	1654.6	1664.31	1668.81	1647.39	1652.67
276.170013	1650.87	1657.19	1657.2	1637.54	1643.72	1648.99	1666.89	1666.5	1666.78	1666.15	1672.39	1659.79	1648.02	1657.46	1654.99	1631.4	1639.31	1642.14	1642.21	1662.4	1664.96	1652.92	1666.66	1635.38	1651.01	1645.39	1665.7	1653.81	1659.42	1665.35	1660.18	1640.57	1646.68	1658.37	1671.8	1663.72	1664.85	1676.2	1633.64	1641.31	1652.41	1660.67	1657.63	1659.1	1655.07	1662.74	1669.44	1643.78	1651.33
276.665985	1650.43	1658.02	1658.9	1638.55	1644.43	1650.28	1666.9	1667.02	1666.57	1666.13	1672.29	1658.06	1650.67	1656.17	1655.48	1632.85	1639.44	1642.46	1646.21	1664.23	1665.95	1654.72	1666.83	1638.43	1650.22	1645.11	1665.67	1654.01	1660.69	1667.54	1659.61	1641.33	1645.95	1660.25	1671.29	1662.95	1665.55	1675.87	1634.29	1643.09	1651.72	1660.77	1658.09	1656.52	1652.52	1665.05	1670.49	1646.95	1651.53
277.161011	1650.81	1657.29	1658.95	1639.33	1644.06	1652.41	1664.66	1669.37	1664.15	1666.13	1673.34	1661.61	1649.63	1656.38	1656.18	1630.33	1637.1	1642.73	1644.43	1663.66	1664.93	1652.46	1666.05	1638.24	1651.04	1644.23	1666.54	1651.95	1660.67	1668.05	1663.41	1640.94	1647.11	1659.75	1673.59	1662.24	1665.05	1674.54	1636.2	1643.44	1650.24	1660.16	1657.52	1656.85	1654.96	1663.33	1670.63	1646	1650.21
277.656006	1649.35	1659.34	1658.93	1642.25	1645.28	1655.06	1664.84	1666.5	1669.79	1667.84	1672.93	1660.85	1649.62	1656.17	1655.22	1630.91	1639.68	1642.06	1648.37	1665.21	1664.87	1652.03	1667.85	1636.81	1651.09	1644.73	1665.7	1653.39	1660.21	1667.56	1659.42	1638.11	1648.9	1659.75	1673.68	1662.08	1665.52	1676.56	1633.04	1643.54	1652.56	1660.17	1657.78	1657.92	1654.74	1662.43	1670.56	1644.25	1651.65
278.151001	1651.99	1658.81	1658.79	1638.91	1644.29	1649.67	1664.13	1666.13	1663.77	1666.84	1670.82	1657.78	1649.95	1654.81	1655.04	1632.79	1637.71	1642.39	1644.53	1662.13	1665.39	1650.86	1666.44	1637.38	1650.7	1645.84	1664.4	1652	1659.51	1666.38	1661.15	1640.05	1647.85	1657.71	1675.27	1664.63	1664.99	1674.6	1633.11	1642.59	1651.4	1659.28	1658.66	1659.69	1655.57	1663.93	1671.69	1647.26	1649.31
278.645996	1650.65	1658.22	1657.43	1637.37	1644.03	1650.64	1668.13	1666.91	1666.54	1668.48	1671.14	1660.15	1648.17	1658.38	1655.13	1630.84	1639.7	1640.1	1647.75	1665.22	1666.1	1654.27	1667.33	1636.43	1650.89	1644.98	1666.53	1655.17	1661.87	1665.66	1662.09	1640.22	1648.34	1661.12	1674.67	1664.69	1665.13	1673	1633.64	1642.29	1651.63	1658.85	1657.83	1658.81	1655.88	1665.72	1671.09	1645.28	1650.91
279.141998	1652.17	1659.51	1657.34	1638.58	1642.27	1653.94	1667.08	1667.93	1666.06	1669.2	1671.64	1660.06	1650.49	1657.75	1655.12	1631.78	1640.3	1642.29	1647.18	1664.6	1667.07	1652.56	1666.41	1636.14	1649.24	1645.65	1666.17	1653.88	1658.92	1664.59	1660.73	1641.38	1646.14	1662.13	1671.74	1663.76	1664.09	1675.68	1633.65	1642.72	1650.77	1662.61	1659.48	1658.71	1654.89	1664.79	1668.14	1643.69	1649.8
279.636993	1650.42	1657.78	1656.87	1640.6	1644.78	1651.02	1667.33	1666.29	1667.55	1665.43	1671.12	1660.94	1649.75	1655.47	1654.96	1628.95	1640.3	1641.7	1644.88	1664.56	1665.54	1653.22	1665.42	1638.78	1648.74	1646.8	1664.74	1653.15	1659.39	1665.19	1661.04	1640.32	1647.38	1658.83	1673.79	1662.38	1665.34	1674.79	1634.83	1643.6	1651.53	1663.33	1657.1	1658.69	1655.99	1663.5	1670.41	1645.24	1653.73
280.131989	1648.98	1657.25	1655.56	1637.23	1644.08	1652.45	1664.98	1666.32	1667.14	1668.92	1671.78	1660.24	1649.27	1658.5	1656.01	1633.4	1639.71	1642.19	1645.92	1663.39	1665.63	1651.76	1665.76	1636	1650.24	1644.42	1663.66	1652.8	1660.18	1665.98	1661.2	1638.81	1646.53	1658.8	1670.42	1661.62	1665.49	1675.47	1633.99	1642.37	1650.7	1660.23	1657.85	1655.97	1655.66	1665.32	1670.08	1646	1650.52
280.627014	1651.03	1660.05	1656.74	1637.8	1645.16	1650.17	1667.6	1665.08	1666.52	1669.49	1670.94	1661.49	1650.1	1655.78	1655.62	1631.28	1638.21	1643.86	1645.62	1662.1	1665.25	1653.66	1667.23	1635.59	1650.92	1644.71	1663.62	1654.08	1658.24	1665.3	1661.73	1640.08	1644.95	1658.76	1673.18	1660.9	1664.6	1674.71	1632.84	1642.87	1652.15	1659.72	1656.77	1657.66	1654.35	1662.77	1670.88	1645.08	1650.04
281.122009	1650.26	1658.28	1656.32	1638.3	1645.2	1651.77	1666.39	1666.22	1667.87	1666.98	1672.04	1662.29	1647.9	1657.53	1654.5	1632.89	1642.02	1642.46	1646.58	1660.31	1666.07	1653.26	1666.55	1637.56	1650.24	1644.49	1665.39	1653.94	1661.81	1667.49	1662.07	1639.17	1647.2	1659.98	1672.96	1663.35	1665.86	1673.22	1633.71	1642.45	1649.63	1660.28	1660.47	1658.1	1656.78	1663.48	1670.37	1644.86	1650.52
281.618011	1648.63	1659.74	1657.57	1637.77	1647.1	1651.87	1668.56	1666.71	1668.13	1667.13	1672.96	1661.23	1649.39	1658.77	1655.38	1632.62	1639.06	1643.68	1646.84	1663.37	1666.3	1651.53	1666.18	1636.81	1649.73	1644.37	1667	1651.87	1660.47	1664.89	1659.82	1641.94	1647.41	1660.51	1672.51	1663.92	1663.84	1675.24	1634.66	1643.08	1651.37	1660.11	1657.84	1657.57	1657.71	1665.92	1670.21	1646.65	1651.27
282.113007	1652.33	1657.23	1658.81	1637.46	1643.99	1650.92	1670.67	1665.95	1669.69	1668.01	1673.01	1659.72	1649.43	1657.36	1655.28	1633.02	1639.4	1640.82	1645.25	1663.2	1667.15	1651.93	1667.55	1637.08	1651.48	1647.5	1665.37	1654.32	1663.53	1667.1	1661.23	1639.62	1646.83	1660.03	1674.71	1662.1	1666.41	1674.97	1634.93	1641.6	1652.2	1660.05	1657.92	1657.8	1655.22	1666.22	1670.02	1645.45	1652.36
282.608002	1650.65	1660.22	1656.45	1638.75	1645.05	1650.72	1667.95	1667.09	1665.74	1667.99	1672.23	1658.99	1649	1655.45	1655.89	1630.73	1639.64	1642.42	1646.36	1663.64	1665.62	1654.75	1666.79	1637.49	1648.58	1644.68	1663.91	1652.32	1660.56	1666.24	1662.61	1641.02	1647.55	1660.73	1674.51	1661.89	1664.85	1673.58	1634.33	1642.31	1650.25	1660.36	1659.53	1658.33	1655.11	1663.63	1669.46	1646.65	1652.08
283.102997	1651.86	1659.17	1657.6	1639.87	1643.96	1650.73	1666.65	1666.49	1666.62	1667.89	1671.21	1660.89	1650.83	1657.61	1655.74	1632.01	1637.98	1642.45	1643.15	1663.28	1663.16	1654.39	1665.43	1637.8	1649.11	1644.33	1668.29	1651.91	1660.44	1665.32	1658.55	1641.58	1646.31	1660.86	1671.12	1662.69	1665.51	1673.56	1635.29	1642.37	1651.41	1660.86	1659.63	1659.93	1655.45	1662.91	1669.6	1645.35	1652.38
283.598999	1650.1	1659.8	1658.19	1637.83	1644.33	1651.98	1665.27	1665.28	1668.21	1668.13	1669.81	1660.74	1649.65	1658.06	1654.76	1631.36	1639.74	1641.07	1643.95	1664.32	1665.39	1651.42	1666.25	1637.76	1650.53	1645.2	1664.23	1651.88	1660.56	1665.18	1659	1639.48	1646.78	1659.01	1670.6	1661.61	1665.28	1675.89	1634.36	1642.07	1650.7	1659.93	1659.74	1659.44	1655.22	1663.4	1667.78	1646.1	1650.8
284.093994	1652.94	1659.08	1657.1	1639.47	1644.33	1653.17	1665.89	1666.07	1667.16	1671.37	1673.5	1662.65	1648.53	1656.5	1653.97	1631.22	1639.76	1641.12	1644.04	1662.87	1665.53	1651.27	1665.69	1637.81	1649.95	1645.25	1665.72	1653.5	1658.67	1667.17	1662.16	1640.32	1647.82	1659.78	1672.12	1663.24	1666.51	1676.75	1633.87	1642.55	1652.52	1661.58	1660.74	1659.24	1654.96	1664.21	1672.91	1646.03	1651.16
284.588989	1651.74	1656.6	1657.09	1640.32	1642.95	1651.37	1666.18	1667.96	1666.67	1667.87	1672.1	1658.75	1649.04	1656.63	1654.08	1631.03	1638.46	1642.33	1645.56	1663.13	1667.82	1653.93	1667.17	1637.24	1650.9	1644.97	1665.95	1653.59	1661.5	1666.03	1658.68	1640.8	1647.63	1658.69	1674.07	1662.34	1665.56	1675.35	1635.91	1644.2	1653.26	1661.53	1658.18	1658.7	1655.49	1667.14	1670.86	1646.73	1651.77
285.084015	1651.37	1657.81	1660.02	1638.27	1644.9	1652.59	1666.9	1666.55	1666.39	1669.96	1673.57	1661.95	1649.29	1654.7	1655.22	1630.45	1639.03	1642.82	1644.51	1663.65	1662.52	1654.22	1666.21	1635.88	1646.68	1644.64	1665.67	1652.58	1659.08	1666.21	1658.39	1640.17	1648.3	1661.77	1672.65	1664.83	1666.42	1675.32	1634.31	1642.28	1649.59	1660.88	1659.91	1658.16	1655.04	1664.64	1671.54	1643.27	1650.14
285.579010	1651.21	1657.08	1659.89	1638.48	1643.1	1651.39	1665.88	1668.8	1667.94	1668.42	1671.86	1659.53	1648.88	1655.75	1654.11	1631.31	1639.8	1639.46	1644.89	1662.72	1665.49	1653.33	1666.8	1636.46	1651.95	1645.99	1664.89	1655.5	1661.86	1665.32	1661.41	1639.94	1645.45	1658.92	1671.88	1662.79	1663.16	1675.22	1634.54	1641.33	1650.83	1662.03	1658.63	1658.57	1654.08	1662.35	1670.42	1644.87	1650.91
286.075012	1651.79	1656.95	1656.94	1639.68	1643.34	1653.17	1667.29	1668.25	1665.83	1668.31	1673.28	1661.11	1648.02	1655.9	1657.5	1631.94	1639.02	1643.54	1645.97	1663.24	1666.76	1654.36	1666.27	1638.51	1648.56	1646.2	1666.13	1654.92	1661.81	1665.81	1659.69	1638.92	1646.85	1658.88	1673.6	1662.02	1666.45	1677.11	1635.03	1643.31	1652.54	1660.6	1656.76	1657.36	1654.08	1663.84	1668.72	1646.06	1651.48
286.570007	1650.55	1660.09	1658.28	1638.35	1644.59	1650.14	1666.87	1668.88	1667.64	1668.46	1673.5	1659.64	1650.97	1655.74	1655.32	1630.95	1637.28	1640.58	1643.74	1663.07	1665.05	1654.3	1667.18	1634.56	1649.02	1645.78	1666.24	1651.32	1659.02	1667.05	1659.78	1639.96	1647.79	1659.28	1672.68	1663.06	1664.1	1674.57	1634.2	1642.91	1650.15	1660.87	1658.62	1658.91	1654.57	1663.84	1670.69	1646.43	1648.86
287.065002	1649.46	1659.68	1657.53	1641.36	1644.96	1652	1665.83	1667.52	1667.52	1667.35	1671.82	1661.41	1648.89	1656.34	1654.38	1631.31	1640.37	1641.91	1645.33	1664.61	1665.38	1653.06	1667.79	1636.5	1648.21	1646.04	1667.16	1654.53	1659.1	1666.2	1658.18	1639.79	1648.37	1658.25	1673.53	1661.62	1664.83	1675.24	1633.51	1641.06	1650.12	1659.64	1658.53	1660.17	1656.96	1661.78	1669.04	1646.05	1652.32
287.559998	1651.25	1658.97	1656.42	1638.07	1643.34	1651.12	1667.08	1668.05	1665.07	1666.91	1672.91	1659.82	1647.82	1655.29	1653.92	1630.3	1637.87	1643.95	1645.1	1659.33	1665.08	1652.98	1665.78	1636.11	1650.39	1643.27	1664.39	1652.14	1659.61	1666.44	1658.45	1638.93	1646.46	1657.89	1672.74	1663.34	1663.63	1675.49	1634.99	1642.27	1653.26	1661.74	1658.12	1660.23	1657.58	1664.59	1672.02	1644.21	1651.06
288.054993	1650.23	1657.84	1657.82	1634.05	1644.92	1649.42	1667.06	1669.47	1667.22	1667.32	1670.45	1657.4	1652.54	1657.11	1655.95	1630.55	1639.71	1642.7	1644.23	1664.63	1665.91	1653.83	1665.33	1636.47	1648.97	1642.37	1665.25	1652.09	1658.65	1667.21	1659.78	1639.81	1646.53	1660.3	1673.61	1662.9	1663.94	1674.59	1634.77	1642.72	1652.51	1659.37	1658.34	1659.19	1656.4	1666.01	1670.12	1644.56	1648.89
288.550995	1650.38	1657.65	1657.07	1638.73	1646.54	1651.03	1667.83	1665.81	1665.63	1670.31	1671.2	1659.55	1651.78	1654.59	1656.25	1631.43	1639.72	1643.77	1643.74	1663.76	1667.26	1652.1	1666.31	1637.21	1650.63	1646.76	1664.35	1654.62	1662.72	1667.68	1660.82	1641.36	1647.79	1659.26	1672.46	1665.06	1665.31	1673.89	1634.02	1642.33	1651.5	1660.4	1658.68	1657.89	1656.57	1665.98	1669.12	1644.04	1649.09
289.045990	1650.36	1657.76	1655.79	1638.02	1641.97	1652.01	1667.13	1667.34	1666.15	1670.08	1672.82	1659.91	1649.45	1656.1	1655.42	1629.76	1638.93	1642.34	1643.71	1661.34	1665.71	1652.44	1667.48	1636.81	1650.37	1646.12	1667.14	1653.06	1662.89	1666.02	1659.33	1640.15	1648.07	1659.37	1671.96	1664.84	1664.11	1674.82	1632.26	1643.51	1652.33	1661.53	1658.32	1660.08	1655.56	1663.54	1669.37	1645.71	1652.25
289.540985	1650.61	1658.41	1658.45	1638.67	1645.22	1651.03	1666.31	1665.89	1667.79	1669.86	1672.76	1660.19	1651.03	1657.56	1652.9	1631.07	1639.3	1641.65	1641.81	1662.34	1665.9	1651.73	1664.84	1634.77	1649.13	1643.66	1663.45	1651.41	1660.84	1665.01	1660.64	1640.11	1647.25	1659.72	1673.32	1665	1664.04	1674.58	1634.65	1642.81	1650.33	1659.4	1657.41	1658.65	1653.25	1663.25	1668.66	1645.66	1651.35
290.036011	1650.94	1656.43	1657.71	1639.71	1642.98	1651.44	1666.18	1667.27	1666.41	1668.38	1671.54	1658.22	1651.59	1656.35	1654.61	1630.8	1639.59	1642.24	1645.8	1663.56	1664.84	1654.93	1667.62	1637.96	1650.58	1645.93	1666.1	1651.66	1659.61	1665.94	1660.19	1639.12	1647.96	1659.49	1673.57	1662.67	1665.67	1675.34	1634.23	1642.19	1653.38	1659.98	1659.77	1657.84	1655.5	1664.29	1670.62	1644.84	1651.28
290.531006	1650.52	1660.27	1656.91	1638.68	1646.31	1652.88	1667.06	1667.42	1667.58	1667.94	1671.79	1660.72	1648.85	1655.9	1653.39	1629.63	1640.11	1641.34	1643.63	1659.96	1665.49	1652.56	1664.02	1636.14	1648.89	1645.42	1665.8	1654.52	1658.52	1665.05	1658.82	1640.77	1648.1	1659.44	1672.94	1662.53	1665.73	1674.53	1634.66	1642.6	1652.21	1660.22	1659.72	1660.38	1655.72	1664.47	1670.44	1644.52	1650.26
291.027008	1649.52	1655.19	1658.82	1635.89	1643.5	1651.35	1666.06	1668.73	1665.26	1667.83	1671.3	1659.12	1649.97	1657.02	1653.73	1630.18	1638.54	1639.86	1645.17	1662.73	1666.64	1653.91	1663.94	1636.14	1651.4	1644.82	1666.93	1653.85	1660.36	1665.76	1659.7	1638.43	1648.86	1659.79	1674.33	1662.94	1665.55	1674.79	1633.72	1641.04	1650.49	1659.42	1658.96	1659.54	1657.48	1661.46	1669.98	1643.77	1650.3
291.522003	1649.07	1660.51	1658.57	1639.21	1646.3	1650.7	1664.48	1663.97	1665.92	1668.02	1670.93	1659.12	1650.94	1656.96	1653.44	1631.2	1637.2	1641.79	1642.9	1661.3	1664.41	1650.69	1665.49	1636.72	1650.58	1643.73	1663.96	1653.31	1660.2	1666.54	1659.25	1639.87	1648.02	1660.18	1672.06	1663.1	1663.82	1672.66	1631.91	1642.27	1651.2	1657.45	1658.81	1657.77	1658.4	1664.04	1670.39	1643.46	1653.11
292.016998	1650.05	1658.58	1655.38	1638.31	1643.77	1651.76	1668.52	1666.89	1665.65	1668.07	1672.01	1660.75	1650.73	1656.5	1655.55	1632.65	1637.92	1642.26	1643.77	1663.47	1665.77	1651.77	1667.38	1635.68	1652.74	1645.77	1664.28	1652.15	1658.76	1665.27	1659.92	1639.36	1647.34	1659.75	1671.86	1663.88	1666.08	1675.87	1633.27	1641.62	1651.39	1662.42	1658.83	1657.56	1655.75	1665.74	1672.77	1644.8	1650.62
292.511993	1650.23	1660.18	1657.83	1639.05	1643.7	1653.74	1665.34	1667.55	1666.55	1669.85	1673.74	1661.08	1649.67	1657.92	1654.83	1631.6	1638.23	1643.83	1646.02	1663.26	1666.95	1653.33	1667.9	1637.27	1649.81	1644.32	1665.89	1654.61	1661	1668.75	1660.38	1640.13	1646.3	1660.12	1672.49	1663.63	1664.51	1675.33	1634.36	1643.32	1651.97	1659.54	1660.84	1658.95	1658.41	1664.06	1670.96	1644.67	1650.28
293.007996	1651.3	1658.9	1658.97	1638.04	1645.45	1652.39	1667.74	1666.63	1666.06	1669.85	1672.07	1659.35	1649.04	1657.01	1650.9	1631.82	1637.3	1640.29	1644.84	1661.85	1665.28	1651.58	1666.48	1635.11	1649.61	1646.13	1670.63	1652.56	1660.52	1667.94	1658.32	1641.15	1646.98	1662.3	1672.78	1664.26	1664.49	1675.37	1633.83	1644.44	1651.21	1662.4	1660.82	1658.8	1657.85	1663.88	1670.74	1645.16	1650.31
293.502991	1651.31	1661.05	1657.62	1638.98	1646.49	1652.16	1666.77	1668.47	1667.68	1668.72	1672.62	1662.78	1650.01	1656.64	1656.16	1631.41	1639.63	1640.97	1644.46	1665.39	1665.13	1654.65	1666.3	1639.3	1650.35	1644.92	1664.89	1653.91	1661.57	1666.24	1660.3	1640.57	1648.72	1659.74	1673.02	1665.02	1664.81	1676.3	1634.61	1642.35	1651.54	1660.71	1658.57	1658.51	1657.73	1663.33	1669.87	1646.79	1651.94
293.997986	1651.05	1660.87	1655.66	1639.76	1646.24	1652.78	1665.51	1666.12	1665.8	1668.82	1673.74	1662.05	1649.38	1655.05	1653.61	1632.66	1639.77	1641.27	1646.37	1662.9	1664.57	1654.18	1666.61	1637.35	1652.28	1645.64	1666.45	1652.77	1661.25	1667.1	1662.02	1642.47	1647.59	1662	1674.31	1663.59	1665.83	1676.31	1634.59	1641.45	1649.76	1659.65	1659.23	1657.5	1655.92	1662.25	1672.19	1645.02	1652.6
294.493011	1649.46	1656.67	1656.95	1640.7	1646.67	1653.01	1668.74	1666.8	1665.54	1667.87	1672.75	1660.4	1648.25	1657.75	1655.85	1632.68	1639.41	1640.8	1646.74	1662.31	1665.6	1655.54	1665.03	1635.49	1650.11	1646.16	1665.82	1653.62	1659.8	1666.38	1660.67	1640.57	1646.7	1658.66	1674.16	1663.9	1664.53	1675.63	1636.27	1641.78	1650.54	1660.91	1659.01	1658.56	1657.02	1664.47	1669.55	1644.68	1653.46
294.988007	1649.05	1658.34	1659.39	1638.21	1644.82	1649.28	1666.58	1666.1	1665.6	1671.19	1671.34	1658.73	1649.87	1657.06	1655.94	1630.48	1640.13	1643	1645.53	1662.7	1665.43	1652.65	1666.54	1638.37	1649.68	1645.03	1666.09	1653.58	1659.26	1667.63	1660.27	1641.28	1646.09	1660.54	1672.73	1663.03	1665.08	1675.56	1635.42	1643.61	1653.05	1661.28	1659.36	1659.41	1657.34	1664.07	1671.14	1645.53	1652.52
295.484009	1649.22	1659.19	1659.06	1638.65	1644.1	1651.5	1665.96	1665.97	1664.95	1668.2	1674.54	1660.57	1651.54	1654.48	1657.29	1631.64	1637.66	1642.41	1645.22	1664.26	1664.42	1651.1	1664.9	1635.76	1648.18	1643.87	1665.48	1654.08	1662.11	1666.56	1658.84	1640.03	1648.32	1658.58	1673.17	1663.13	1664.46	1674.19	1633.55	1644.28	1651.31	1660.46	1657.74	1656.65	1655.47	1664.66	1668.54	1645.07	1651.6
295.979004	1649.86	1659.42	1658.49	1638.1	1643.72	1651.98	1666.54	1668.97	1666.59	1669.11	1673.9	1661.13	1649.6	1654.2	1656.05	1630.78	1638.38	1641.88	1645.79	1661.48	1664.92	1652.81	1667.4	1636.75	1650.79	1646.8	1666.93	1652.61	1660.35	1666.35	1659.96	1638.95	1648.69	1661.34	1673.83	1663.21	1667.12	1674.89	1633.39	1644.27	1652.69	1660.37	1658.42	1658.86	1657.5	1664.34	1671.71	1645.81	1650.95
296.473999	1652.45	1658.42	1658.19	1639.92	1644.7	1650.24	1664.85	1668.48	1666.35	1669.49	1673.68	1659.21	1649.55	1654.6	1655.54	1630.85	1641.23	1643.69	1644.03	1661.33	1665.88	1652.32	1665.52	1634.73	1651.73	1646.25	1664.99	1653.1	1661.24	1666.3	1657.93	1640.5	1645.86	1659.88	1672.93	1663.19	1665.49	1674.95	1635.56	1643.66	1650.87	1660.77	1658.46	1657.8	1656.53	1662.67	1672.25	1644.93	1651.79
296.968994	1648.02	1658.92	1656.34	1635.64	1643.52	1651.01	1666.37	1667.74	1668	1668.96	1672.27	1659.48	1647.8	1657.39	1654.5	1629.29	1638.03	1641.86	1644.55	1662.36	1666.45	1653.03	1667.67	1636.67	1648.48	1645.47	1665.7	1652.7	1660.19	1668.1	1661.41	1638.92	1646.34	1659.68	1673.63	1663.48	1665.79	1673.79	1634.18	1641.33	1650.93	1659.37	1658.79	1660.01	1656.86	1663.83	1669.79	1646.88	1649.22
297.463989	1651.07	1658.34	1657.5	1635.86	1643.85	1652.13	1667.12	1665.9	1666.23	1667.68	1671.12	1658.19	1650.21	1654.77	1654.97	1629.43	1640.1	1640.86	1644.11	1662.7	1666.23	1653.2	1664.01	1638	1652.44	1645.93	1663.59	1652.85	1660.44	1667.98	1656.65	1639.39	1648.76	1661.03	1672.98	1662.19	1664.52	1672.73	1634	1642.95	1649.8	1660.58	1658.18	1659.65	1655.59	1663.63	1670.36	1645.22	1650.05
297.959991	1650.37	1658.28	1658.15	1638.54	1644.41	1651.34	1666.99	1667.33	1666.17	1667.66	1672.84	1660.63	1651	1656.56	1656.76	1631.5	1637.27	1641.81	1646.05	1662.71	1665.07	1652.27	1665.43	1637.03	1649.33	1646.72	1667	1651.73	1661.02	1667.54	1659.34	1639.94	1648.94	1657.83	1672.73	1662.57	1665.73	1673.78	1632.87	1641.7	1650.4	1659.21	1658.78	1657.84	1654.88	1663.23	1668.24	1644.42	1652.75
298.454987	1649.86	1657.33	1658.97	1638.99	1645.2	1651.63	1666.73	1668.21	1666.01	1669.48	1670.99	1662.06	1649.31	1657.8	1654.92	1632.31	1638.98	1642.24	1645.98	1663.68	1666.57	1654.72	1666.7	1636.34	1651.21	1645.93	1665.5	1652.9	1659.7	1666.36	1660.45	1638.89	1648.4	1658.84	1673.35	1662.64	1663.51	1674.63	1632.24	1641.84	1650.12	1659.46	1660.07	1660.21	1656.73	1662.54	1668.8	1645.76	1650.78
298.950012	1649.42	1657.24	1657.59	1636.98	1644.79	1649.31	1665.86	1667.6	1667.22	1667.49	1673.76	1658.87	1649.63	1657.5	1656.79	1631.27	1638.77	1640.55	1643.99	1662.06	1664.51	1653.26	1665.9	1637.44	1651.25	1644.45	1666.02	1654.03	1662.18	1668.7	1661.13	1639.23	1646.54	1661.26	1673.9	1662.95	1666.04	1673.88	1632.89	1642.97	1651.45	1658.8	1658.3	1660.07	1654.2	1662.52	1669.88	1645.05	1650.27
299.445007	1652.19	1657.3	1656.32	1639.57	1644.39	1651.22	1665.56	1665.19	1665.51	1667.74	1669.95	1660.8	1648.31	1656.16	1654	1632.41	1638.26	1642.54	1643.1	1660.79	1665.72	1652.55	1665.01	1636.6	1647.05	1644.97	1663.26	1651.35	1659.13	1665.25	1657.08	1641.04	1646.19	1660.74	1670.27	1660.81	1661.89	1674.42	1632.94	1640.67	1649.4	1660.18	1658.9	1657.96	1654.66	1664.23	1670.22	1642.61	1649.69
299.940002	1648.58	1657.63	1656.83	1638.09	1645.77	1650.21	1666.85	1666.15	1667.62	1667.1	1671.33	1661.29	1649.53	1656.66	1654.92	1631.58	1636.75	1640.82	1645.64	1662.83	1666.3	1654.12	1665.45	1637.05	1649.78	1644.81	1665.16	1652.64	1659	1666.87	1660.15	1642.13	1646.83	1658.83	1672.34	1663.95	1661.73	1673.27	1634.56	1640.86	1650.97	1660.94	1658.03	1657.19	1655.45	1663.01	1668.75	1642.58	1650.29
300.436005	1649.43	1657.35	1658.49	1637.42	1642.57	1650.08	1666.24	1666.51	1667.17	1668.13	1672.16	1659.42	1649.16	1656.15	1654.23	1630.02	1637.74	1641.45	1642.59	1662.29	1665.02	1651.56	1665.67	1636.4	1649.76	1645.61	1665.3	1652.11	1659.81	1664.65	1658.35	1640.03	1645.89	1659.79	1672.01	1662.79	1662.78	1675.33	1635.63	1642.51	1650.36	1658.77	1656.94	1657.03	1654.63	1663.76	1669.5	1645.79	1649.62
300.931000	1650.57	1659.19	1657.67	1639.16	1644.21	1653.05	1666.35	1666.86	1667.54	1666.8	1670.18	1660.2	1648.89	1656.4	1654.03	1630.05	1637.15	1642.2	1645.77	1662.5	1665.87	1652.41	1667.36	1636.74	1649.98	1644.73	1665.63	1653.39	1661.07	1664.51	1659.05	1638.57	1647.23	1661.59	1671.88	1662.38	1664.75	1675.88	1635.48	1641.04	1650.06	1660.07	1659.38	1658.67	1653.76	1662.97	1667.48	1644.95	1650.73
301.425995	1651.03	1657.84	1657.44	1639.39	1643.98	1651.66	1665.34	1665.87	1663.72	1667.16	1671.54	1658.07	1650.19	1655.12	1654.85	1631.7	1638.67	1643.44	1643.84	1659.65	1665.55	1653.97	1666.2	1634.84	1651.68	1644.54	1663.56	1651.49	1659.7	1664.46	1660.98	1639.72	1647.55	1658.15	1672.2	1665.54	1663.86	1672	1633.02	1643.07	1648.86	1660.21	1659.68	1660.73	1657.08	1663.94	1668.46	1644.95	1651.63
301.920990	1649.99	1658.22	1658.31	1637.41	1644.02	1651.05	1667.79	1668.08	1665.14	1667.27	1672.69	1660.21	1650.37	1657.39	1653.41	1632.11	1638.19	1643.37	1642.77	1661.26	1665.89	1653.18	1665.16	1634.45	1649.39	1646.22	1667.45	1654.04	1661.71	1667.46	1658.97	1640.13	1645.48	1659.14	1674.31	1661.87	1665.08	1675.05	1635.35	1641.12	1650.03	1661.09	1659.52	1658.36	1654.78	1665.66	1669.65	1644.74	1652.31
302.415985	1652.34	1657.8	1658.97	1637.71	1644.23	1650.82	1666.45	1667.16	1665.2	1666.19	1671.33	1660.45	1647.94	1657.14	1654.5	1631.07	1638.67	1642.11	1643.67	1661.91	1664.81	1653.91	1665.84	1636.77	1650.72	1644.84	1667.15	1652.42	1659.5	1667.39	1659.77	1641.96	1646.66	1659.11	1673.02	1663.57	1664.76	1675.94	1635.89	1643.46	1652.72	1661.39	1657.64	1658.91	1654.6	1664.53	1669.31	1645.14	1651
302.911987	1649.76	1660.65	1658.39	1638.26	1643.66	1650.32	1666.48	1665.58	1665.83	1668.31	1672.55	1658.43	1648.17	1656.71	1655.11	1631.25	1638.67	1639.97	1644.28	1664.87	1666.11	1652.32	1666.06	1635.49	1650.85	1643.95	1667.09	1652.84	1660.73	1666.04	1658.75	1638.81	1645.5	1659.39	1673.78	1663.29	1662.45	1673.67	1633.86	1642.02	1652.08	1660.1	1659.22	1658.66	1655.65	1664.61	1669	1644.44	1652.96
303.407013	1650.14	1658.78	1657.45	1639.9	1644.47	1652.13	1666.27	1665.69	1666.3	1668.2	1671.02	1659.25	1648.28	1655.92	1654	1630.03	1638.73	1642.66	1645.26	1662.4	1665.09	1651.8	1665.43	1635.91	1649.18	1646.07	1663.74	1651.97	1659.59	1666.57	1658.52	1640.49	1646.74	1659.94	1673.57	1663	1663.87	1674.8	1635.98	1642.82	1650.3	1660.1	1659.9	1659.82	1655.82	1662.31	1670.89	1645.77	1650.26
303.902008	1648.57	1658.3	1657.69	1638.32	1644.92	1651.84	1666.19	1666.93	1665.89	1667.49	1670.21	1658.81	1648.66	1659.02	1654	1630.78	1639.49	1643.05	1644.85	1662.83	1666.44	1654.81	1665.5	1636.38	1651.23	1645.83	1666.23	1653.25	1660.23	1666.25	1661.12	1641.68	1647.75	1662.11	1673.02	1664.46	1666.15	1674.66	1636.3	1640.74	1650.83	1661.16	1658.45	1656.78	1655.1	1664.93	1669.62	1645.86	1651.57
304.397003	1653.67	1659.91	1658.28	1638.74	1643.62	1650.09	1669.24	1668.36	1665.45	1669.04	1672.47	1659.58	1648.1	1655.75	1655.05	1631.72	1639.18	1643	1643.88	1661.39	1664.26	1651.37	1667.66	1635.49	1651.03	1646.47	1665.64	1653.56	1659.61	1667.27	1658.71	1640.46	1649.22	1659.41	1673.12	1663.69	1662.7	1674.66	1634.45	1642.33	1651.78	1661.19	1658.09	1656.96	1656.5	1663.83	1669.71	1644.58	1650.85
304.891998	1651.5	1660.73	1657.86	1638.95	1642.8	1653.44	1665.52	1666.31	1665.44	1667.34	1670.81	1660.69	1651.36	1655.87	1654.39	1633.18	1636.79	1643.44	1644.34	1663.21	1665.69	1653.19	1665.51	1636.97	1650.71	1644.28	1665.43	1652.9	1661.28	1664.72	1660.91	1641.81	1647.39	1659.4	1672.22	1664.3	1663.64	1675.36	1635.45	1641.15	1650.94	1660.46	1658.36	1658.31	1655.81	1664.42	1669.67	1644.09	1650.88
305.388000	1649.69	1657.79	1657.18	1638.1	1645.61	1652.36	1666.6	1667.83	1668.23	1668.81	1671.75	1660.36	1651.18	1658.29	1653.64	1630.79	1637.77	1641.42	1646.55	1662.4	1664.57	1651.23	1665.72	1635.75	1650.89	1644.65	1663.91	1651.47	1659.56	1666.12	1660.26	1638.83	1647.76	1659.13	1671.26	1665.41	1665.84	1673.8	1633.29	1641.79	1649.69	1658.29	1658.69	1659.09	1655.71	1662.95	1669.34	1643.71	1651.25
305.882996	1649.1	1658.92	1658.21	1639.75	1641.5	1652.16	1663.69	1666.75	1668	1666.59	1671.43	1661.14	1649.25	1656.8	1654.55	1630.75	1639.72	1642.44	1645.32	1663.15	1666.7	1651.81	1665.92	1636.73	1651.83	1646.49	1664.68	1653.99	1662.26	1667.53	1659.77	1644.07	1646.82	1659.5	1674.97	1665.04	1665.93	1675.28	1633.46	1642.69	1650.02	1661.07	1657.78	1657.93	1654.9	1662.33	1670.69	1645.01	1652.17
306.377991	1651.54	1658.97	1659.1	1639.78	1645.33	1651.35	1665.13	1666.29	1666.35	1667.76	1671.45	1660.42	1647.18	1655.65	1654.35	1632.06	1639.25	1641.56	1645.22	1665.6	1664.53	1653.81	1664.84	1633.99	1650.79	1645.34	1667.11	1653.02	1660.92	1666.31	1661.57	1641.63	1647.89	1659.94	1673.34	1664.06	1665.69	1676.79	1634.91	1643.04	1650.74	1660.35	1658.29	1658.59	1655.24	1667.85	1670.11	1645.63	1653.55
306.872986	1649.51	1658.98	1659.58	1639.91	1645.49	1652.11	1667.46	1666.12	1667.95	1667.48	1672.42	1660.84	1650.85	1655.99	1654.07	1630.14	1639.78	1640.4	1646.49	1662.89	1665.72	1653.97	1667.51	1637.84	1652.16	1645.88	1667.16	1654.67	1661.8	1665.46	1660.99	1641.44	1648.99	1660.77	1673.98	1665.2	1663.54	1675.65	1633.66	1641.47	1651.95	1662.21	1660.09	1660.43	1655.76	1663.6	1670.54	1645.93	1651.39
307.368011	1651.88	1656.07	1655.01	1637.16	1644.26	1651.58	1667.08	1666.91	1665.7	1667.73	1672.61	1661.19	1648.81	1655.71	1656.06	1631.57	1639.13	1642.23	1644.46	1663.11	1666.25	1651.63	1666.16	1635.58	1652.97	1645.81	1665.79	1653.55	1660.55	1664.64	1658.8	1641.88	1648.91	1658.56	1673.57	1663.48	1664.65	1674.24	1633.99	1643.52	1650.73	1661.58	1660	1659.47	1655.63	1665.73	1671.87	1645.14	1651.13
307.864014	1648.15	1659.47	1659.77	1638.32	1645.47	1649.99	1667	1666.94	1665.89	1669.68	1673.4	1662.09	1649.48	1655.48	1654.6	1633.31	1637.3	1643.18	1644.87	1663.34	1667.02	1652.68	1666.93	1635.67	1650.92	1645.51	1666.64	1653.56	1661.03	1669.33	1659.16	1641.13	1646.69	1659.3	1672.01	1662.82	1663.73	1671.8	1632.78	1644.56	1650.54	1661.56	1658.68	1658.62	1655.6	1663.9	1670.88	1645.36	1652.04
308.359009	1650.75	1661.14	1660.81	1639.77	1646.38	1652.72	1669.48	1668.18	1669.32	1668.29	1673.38	1660.88	1650.01	1655.68	1654.87	1630.18	1640.14	1641.76	1645.19	1662.39	1666.58	1654.14	1666.43	1635.99	1652.26	1645.84	1667.12	1654.92	1661.74	1667.88	1660.8	1639.43	1646.98	1660.75	1675.26	1663.74	1666.37	1676.11	1633.5	1641.78	1652.86	1661.65	1659.71	1657.29	1653.8	1665.16	1670.6	1645.16	1653.8
308.854004	1651.23	1661.05	1659.8	1640.04	1647.88	1654.25	1668.41	1668.3	1669.6	1668.62	1672.52	1661	1649.69	1660.07	1658.04	1632.06	1640.62	1643.27	1646.52	1663.43	1668.59	1653.65	1665.87	1637.63	1653.11	1645.74	1667.87	1653.73	1664.03	1669.2	1663.07	1644.02	1648.27	1662.35	1676.8	1666.71	1667.87	1676.45	1633.33	1645.09	1653.65	1662.42	1662.12	1659.87	1658.85	1665.58	1672.27	1646.25	1649.87
309.348999	1652.17	1661.09	1659.95	1639.16	1644.13	1654.61	1670.57	1672.15	1670.7	1670.57	1675.86	1661.5	1651.54	1657.19	1657.81	1630.26	1640.23	1643.37	1646.62	1665.84	1669.2	1657.13	1670.03	1638.35	1655.46	1648.94	1669.34	1657.41	1664.09	1669.83	1663.17	1642.22	1650.56	1663.93	1677.74	1666.1	1668.18	1679.68	1636.89	1645.06	1652.99	1662.84	1662.2	1663.04	1658.46	1668.5	1673.07	1646.69	1654.22
309.843994	1651.95	1663.34	1660.24	1639.36	1646.65	1654.19	1671.61	1670.14	1671.11	1672.25	1677.16	1661.65	1653.1	1659.35	1658.28	1633.21	1640.34	1646.64	1650.74	1665.84	1669.78	1658.31	1669.84	1640.02	1652.83	1649.14	1669.43	1658.57	1664.51	1669.59	1665.48	1643.39	1650.81	1662.32	1677.48	1669.26	1668.78	1680.63	1636.52	1646.08	1654.4	1664.96	1661.1	1662.55	1663.29	1670.17	1674.67	1647.92	1655.53
310.339996	1653.94	1663.18	1662.14	1639.15	1645.29	1653.2	1670.11	1672.03	1671.74	1673.91	1677.54	1663.65	1652	1658.17	1660.84	1633.71	1641.28	1646.3	1647.08	1667.83	1669.58	1656.16	1670.84	1640.42	1655.38	1647.92	1671.93	1657.03	1666.65	1671.68	1664.2	1645.56	1652.54	1664.76	1681.16	1670.13	1669.16	1681.18	1638.05	1645.36	1655.86	1665.46	1663.86	1663.85	1662.62	1670.23	1675.47	1650.37	1655.58
310.834991	1655.67	1663.14	1661.28	1642.37	1649.06	1657.15	1671.34	1671.52	1671.78	1672.6	1676.8	1665.84	1655.81	1661.88	1658.71	1636.09	1642.44	1646.26	1646.97	1667.28	1671.96	1657.51	1671.85	1640.34	1656.76	1651.61	1669.25	1657.97	1666.34	1673.45	1665.25	1644.5	1652.32	1666.14	1681.03	1668.67	1671.44	1680.79	1639.07	1647.59	1655.05	1666.14	1664.71	1665.96	1660.61	1670.68	1675.97	1647.29	1657.69
311.329987	1655.71	1664.86	1664.21	1643.53	1650.69	1657.23	1673.85	1671.86	1674.27	1674.95	1678.11	1666.86	1653.62	1662.81	1661.39	1634.54	1643.41	1647.31	1649.66	1669.12	1671.92	1658.49	1673.55	1640.58	1658.09	1649.45	1673.19	1658.94	1667.08	1671.38	1666.08	1646.5	1654.97	1665.73	1679.07	1670.89	1672.67	1683.76	1641.14	1648.53	1657.24	1665.23	1666.82	1668.03	1660.51	1671.76	1679.11	1651.83	1658.53
311.825012	1656.61	1664.69	1660.82	1642.38	1648.73	1656.28	1674.37	1674.56	1675.07	1672.34	1680.43	1667.51	1655.57	1661.89	1662.02	1635.49	1641.46	1648.14	1647.91	1669.29	1673.71	1659.45	1673.15	1643.44	1656.19	1650.8	1673.14	1658.9	1667.21	1674.68	1666.4	1647.81	1655.78	1665.75	1678.65	1669.9	1669.37	1682.18	1639.28	1647.36	1657.44	1667.42	1664.74	1667.79	1662.84	1671.17	1677.24	1652.95	1657.02
312.321014	1657.31	1666.34	1663.7	1643.67	1650.76	1658.14	1674.29	1675.57	1674.1	1674.08	1679.21	1667.53	1656.16	1662.05	1660.8	1636.84	1643.8	1650.91	1649.58	1670.77	1674.76	1659.42	1672.43	1642.1	1658.92	1653.8	1673.5	1658.64	1667.93	1674.62	1667.73	1647.68	1654.46	1667.22	1681.99	1671.77	1671.03	1680.11	1639.9	1648.5	1660.41	1669.89	1667.13	1668.46	1660.04	1674	1679.02	1652.62	1657.93
312.816010	1655.6	1666.2	1664.55	1643.27	1652.03	1657.06	1673.04	1677.6	1675.36	1677.6	1681.05	1669.94	1656.23	1664.33	1664.77	1637.24	1642.17	1648.93	1651.1	1669.29	1673.47	1660.06	1670.79	1641.82	1659.45	1652.59	1673.45	1662.66	1670.33	1674.86	1666.97	1647.87	1656.86	1669.12	1680.88	1673.95	1673.62	1682.72	1641.5	1649.98	1658.34	1669.16	1667.3	1668.58	1662.62	1673.21	1679.46	1653.99	1658.73
313.311005	1659.51	1667.34	1666.12	1643.36	1651.38	1659.33	1673.67	1676.54	1675.08	1675.17	1682.94	1667.78	1656.58	1663.15	1662.41	1636.27	1643.02	1647.64	1649.54	1670.34	1676.2	1658.09	1676.05	1641.83	1657.12	1651.81	1673.77	1660.7	1668.83	1674.32	1669.94	1648.78	1655.09	1668.9	1682.76	1672.93	1672.93	1683.72	1639.19	1649.31	1660.23	1669.05	1669.73	1667.52	1664.52	1673.49	1677.76	1654.02	1658.07
313.806000	1660.07	1667.67	1664.69	1643.45	1651.51	1658.22	1675.73	1678.13	1676.7	1675.53	1681.43	1667.45	1658.81	1662.91	1663.41	1635.58	1643.07	1649.65	1650	1669.81	1675.51	1661.05	1674.23	1642.89	1659.94	1650.98	1674.75	1660.86	1672.22	1675.83	1668.66	1647.82	1656.17	1669.73	1683.3	1674.02	1673.41	1683.92	1643.14	1650.25	1658.38	1668.51	1670.79	1670.02	1664.39	1674.18	1682.03	1653.59	1659.36
314.300995	1658.55	1671.05	1666.31	1643.84	1652.63	1661.48	1675.1	1677.38	1676.5	1675.72	1681.27	1668.35	1657.1	1664.83	1661.76	1637.04	1644.65	1648.49	1652.93	1672.73	1677.84	1661.16	1675.4	1642.26	1660.1	1654.8	1675.71	1662.67	1671.89	1674.46	1669.18	1649.32	1655.52	1669.45	1684.88	1673.55	1673.32	1686.69	1642.8	1650.24	1659.96	1668.14	1669.62	1669.99	1664.32	1673.4	1680.01	1652.6	1657.62
314.796997	1661.68	1670.76	1665.67	1645.5	1653.62	1662.6	1676.6	1678.93	1675.81	1676.41	1683.47	1669.78	1657.74	1664.54	1663.05	1638.45	1644.36	1651.66	1652.18	1672.84	1674.66	1663.06	1679.9	1642.5	1661.02	1655.25	1677.31	1663.33	1671.91	1676.62	1667.7	1646.77	1657.72	1669.2	1685.72	1674.48	1675.19	1685.93	1643.78	1650.47	1662.09	1668.27	1670.67	1669.88	1665.94	1677.3	1682.52	1652.6	1659.87
315.291992	1658.6	1669.18	1664.47	1645.04	1653.15	1661.68	1677.41	1677.16	1675.61	1677.1	1684.73	1669.55	1659.41	1665.43	1664.69	1638.07	1642.65	1652.06	1652	1671.99	1675.2	1662.32	1676.36	1646.56	1658.69	1655.21	1678.29	1661.64	1672.03	1678.64	1667.25	1649.01	1659.16	1669.44	1687.12	1675.16	1674.73	1686.37	1641.36	1649.29	1660.6	1672.39	1672.82	1671.71	1667.02	1673.09	1682.11	1653.56	1659.96
315.786987	1661.67	1669.3	1666.15	1644.79	1652.21	1660.65	1676.69	1679.66	1679.25	1678.74	1684.7	1671.28	1660.25	1667.03	1665.22	1638.12	1645.05	1652.44	1652.3	1673.4	1678.89	1660.72	1677.39	1643.25	1661.61	1654.52	1677.07	1662.94	1671.65	1677.41	1668.67	1648.51	1659.02	1672.05	1686	1674.17	1676.38	1688.62	1642.14	1651.03	1662.21	1670.84	1671	1670.29	1667.25	1672.93	1680.66	1654.96	1662.42
316.282013	1660.93	1669.89	1665.82	1646.97	1651.88	1661.77	1677.55	1679.41	1678.87	1679.76	1685.91	1670.59	1660.57	1665.91	1664.17	1638.61	1644.79	1653.06	1652.75	1675.25	1679	1664.11	1677.25	1644.77	1661.84	1655.52	1680.42	1664.34	1673.17	1679.34	1670.92	1649.34	1658.28	1671.92	1688.89	1677.95	1676.08	1687.92	1642.71	1651.6	1660.9	1671.48	1671.76	1672.09	1665.06	1677	1683.12	1655.79	1662.76
316.777008	1663.62	1673.23	1666.01	1646.92	1654.06	1660.91	1676.92	1678.12	1677.03	1678.93	1685.15	1672.09	1660.53	1665	1668.44	1640.49	1647.53	1652.12	1652.07	1672.21	1677.15	1662.68	1677.59	1644.59	1660.82	1655.23	1678.44	1664.78	1672.28	1678.89	1669.96	1648.28	1657.68	1671.14	1689.1	1675.87	1675.66	1686.92	1642.64	1651.03	1662.81	1672.02	1673.42	1673.65	1667.97	1677.98	1682.75	1654.84	1660.94
317.273010	1662.87	1670.76	1669.57	1646.71	1653.58	1663.21	1677.63	1680.13	1676.72	1679.64	1685.3	1671.43	1661.48	1668.2	1665.81	1639.96	1644.66	1651.91	1654.09	1676.42	1677.66	1664.08	1679.91	1644.91	1661.26	1655.36	1679.32	1664	1673.67	1682.03	1672.55	1652.85	1659.77	1673.46	1689.71	1676.1	1675.8	1689.12	1642.41	1653.71	1663.51	1673.18	1671.91	1673.38	1667.5	1676.61	1682.67	1656.37	1661.47
317.768005	1661.88	1672	1667.02	1645.42	1654.23	1662.19	1679.08	1677.34	1680.81	1681.49	1685.59	1670.48	1661.18	1668.14	1665.54	1638.84	1646.79	1652.08	1655.38	1672.32	1680.95	1662.39	1679.73	1644.77	1663.02	1657.87	1677.68	1666.22	1676.68	1680.4	1671.75	1651.85	1660.32	1671.91	1689.59	1679.15	1677.99	1689.12	1645.37	1651.14	1661.73	1673.22	1674.03	1672.01	1669.83	1677.66	1683.04	1656.21	1661.54
318.263000	1661.57	1675.61	1668.11	1645.34	1653.3	1661	1677.67	1680.84	1681.58	1678.76	1685.29	1669.99	1662.51	1666.25	1668.21	1639.94	1650.28	1653.21	1655.89	1672.56	1679.4	1664.11	1678.69	1647.44	1661.29	1657.88	1678.53	1665.77	1675.2	1680.46	1672.24	1652.74	1658.9	1673.78	1691.19	1677.57	1679.57	1688.43	1645.47	1653.13	1663.74	1674.11	1675.02	1676.58	1667.87	1677.31	1682.35	1656.47	1661.32
318.757996	1662.05	1672.46	1667.51	1646.2	1653.57	1661.13	1680.1	1679.14	1679.19	1679.79	1685.16	1671.05	1659.72	1665.06	1666.33	1640.16	1647.91	1653.08	1656.51	1675.4	1680.13	1663.57	1682.16	1644.79	1663.12	1658.1	1679.73	1665.84	1673.9	1681.49	1672.08	1653.93	1661.12	1671.12	1688.73	1676.74	1678.56	1690.06	1645.33	1651.97	1662.94	1674.82	1673.77	1675.4	1668.96	1680.03	1685.34	1656.42	1664.16
319.253998	1664.03	1673.15	1669.8	1648.44	1657.01	1663.26	1677.54	1681.49	1680.94	1681.41	1686.78	1669.85	1661.95	1666.2	1666.38	1640.97	1646.14	1653.7	1654.06	1672.48	1678.82	1664.25	1679.97	1646.21	1662.92	1657	1678.96	1664.56	1675.29	1680.49	1670.69	1650.09	1661.84	1670.68	1688.56	1678.52	1676.17	1689.26	1644.62	1652.09	1663.29	1670.98	1675.48	1675.41	1669.02	1677.26	1684.22	1655.28	1664.92
319.748993	1660.84	1673.54	1666.76	1646.33	1653.81	1661.31	1678.69	1681.36	1680.27	1681.01	1688.5	1670.67	1662.23	1667.93	1669.04	1640.51	1645.69	1652.46	1653.42	1675.95	1680.18	1663.43	1680.83	1645.69	1664.15	1658.03	1679.38	1667.31	1674.68	1680.88	1673.14	1654.23	1659.82	1674.42	1690.54	1677.63	1678.48	1690.41	1644.28	1651.56	1664.02	1673.41	1672.92	1674.95	1669.46	1679.39	1685.88	1656.86	1664.61
320.243988	1664.06	1671.33	1670.88	1647.87	1655.24	1661.47	1679.5	1683.88	1680.35	1682.46	1688.32	1671.59	1663.16	1666.18	1667.45	1642.11	1646.22	1656.59	1654.39	1676.96	1679.78	1664.81	1680.44	1646.76	1665.06	1658.97	1682.74	1666.44	1677.56	1682.86	1675.24	1652.42	1660.99	1673.32	1690.91	1677.95	1679.02	1688.42	1645.88	1653.59	1663.23	1673.24	1675.42	1676.26	1668.87	1679.31	1684.94	1656.1	1664.33
320.739014	1662.21	1674.17	1670.47	1646.29	1655.93	1661.91	1679.5	1681.69	1679.64	1681.02	1687.98	1669.82	1660.97	1668	1666.87	1639.49	1648.11	1652.64	1655.61	1677.82	1680.14	1663.85	1678.26	1646.51	1665.23	1658.67	1680.02	1667.19	1674.83	1681.44	1671.48	1654.1	1661.51	1676.53	1691.56	1677.83	1677.43	1692.18	1644.51	1652.92	1663.85	1674.45	1677.74	1676.44	1669.16	1680.06	1685.16	1657.9	1664.81
321.234009	1663.6	1674.11	1668.84	1646.78	1654.03	1664.16	1679.77	1681.2	1680.77	1680.25	1687.77	1672.98	1661.18	1669.27	1668.91	1642.74	1648.73	1653.54	1654.28	1674.92	1679.98	1666.84	1680.45	1645.73	1665.99	1658.61	1679.38	1665.48	1677.55	1681.38	1672.68	1653.35	1660.3	1674.84	1690.31	1679.41	1676.81	1690.31	1644.45	1654.12	1664.02	1675.11	1675.41	1674.26	1670.13	1679.17	1684.94	1656.4	1663.89
321.729004	1662.43	1675.22	1668.04	1647.21	1656.5	1663.75	1681.62	1683.41	1680.63	1681.77	1689.45	1675.09	1661.63	1669.57	1668.98	1640.38	1649.56	1655.28	1656.83	1675.76	1681.3	1666.29	1680.35	1645.94	1663.42	1657.08	1681.93	1665.19	1675.5	1681.7	1673.81	1651.41	1662.18	1675.87	1690.67	1679.45	1679.8	1691.9	1644.79	1654.12	1665.19	1673.49	1676.77	1675.12	1670.56	1681.24	1685.16	1656.05	1663.23
322.225006	1663.31	1674.2	1668.95	1648.32	1655.35	1664.21	1681.36	1682.83	1679.15	1682.15	1688.16	1673.61	1662.15	1668.6	1669.75	1641.43	1646.28	1652.76	1656.48	1676.32	1682.86	1664.14	1679.74	1647.27	1664.47	1659.13	1682.98	1666.95	1676.23	1681.27	1675.92	1653	1660.98	1674.85	1691.49	1679.72	1678.31	1690.77	1644.16	1655.47	1663.14	1674.71	1677.3	1677.17	1672.28	1678.61	1685.7	1657.98	1662.97
322.720001	1663.33	1672.58	1671.18	1648.17	1655.35	1663.88	1680.06	1682.38	1680.8	1681.37	1687.29	1673.13	1662.22	1668.9	1668.93	1642.09	1649.57	1656.44	1654.3	1674.26	1680.43	1664.49	1680	1647.87	1664.51	1656.3	1681.43	1666.45	1675.96	1683.2	1674.15	1653.32	1662.27	1674.55	1692.26	1678.31	1679.55	1690.44	1644.64	1653.99	1664.38	1676.71	1674.86	1675.56	1671.77	1679.61	1685.41	1655.56	1663.82
323.214996	1665.49	1673.81	1670.31	1649.48	1656.7	1665.82	1680.2	1682.35	1683.25	1683.98	1688.66	1672.93	1663.13	1667.86	1667.02	1641.43	1648.39	1654.85	1653.77	1675.35	1678.73	1665.97	1681.69	1648.64	1664.08	1658.74	1679.83	1668.24	1676.14	1682.48	1673.51	1651.81	1661.47	1676.04	1693.63	1680.4	1682.94	1689.35	1646.01	1655.31	1666.33	1675.21	1676.78	1677.99	1671.92	1678.29	1687.16	1657.24	1665.52
323.709991	1663.06	1674.54	1671.36	1646.24	1655.49	1664.36	1681.6	1682.81	1681.26	1682.16	1688.82	1673.37	1661.78	1671.12	1669.75	1641.5	1647.41	1652.56	1656.52	1675.92	1682.25	1665.4	1679.62	1648.16	1667.06	1659.51	1683.44	1666.77	1675.73	1683.64	1674.2	1654.62	1662.12	1675.96	1690.7	1678.63	1679.2	1690.52	1645.27	1654.59	1668.28	1674.33	1678.81	1676.98	1670.8	1679.41	1687.5	1657.89	1666.65
324.205994	1666.06	1675.72	1669.1	1647.02	1656.91	1664.67	1680.54	1682.4	1679.87	1683.09	1687.94	1674.89	1661.24	1667.72	1669.96	1640.13	1650.51	1651.28	1655.02	1675.79	1681.88	1665.54	1679.48	1648.88	1665	1657.04	1682.42	1666.56	1675.1	1681.82	1672.99	1652.99	1661.04	1675.1	1690.19	1680.28	1679.78	1689.39	1646.05	1654.11	1666.05	1676.83	1676.38	1676.34	1671.06	1679.85	1684.74	1659	1665.99
324.700989	1666.19	1676.05	1667.47	1648.3	1655.72	1664.67	1681.46	1681.36	1682.55	1683.17	1687.48	1673.28	1664.38	1670.57	1670.74	1641.59	1648.44	1654.12	1655.08	1677.15	1680.45	1667.74	1681.4	1648.1	1665.13	1659.18	1679.86	1668.78	1675.5	1680.04	1675.69	1653.37	1663.72	1674.72	1691	1683.14	1681.1	1691.37	1645.96	1654.6	1666.14	1676.18	1676	1675.93	1670.6	1681.88	1687.88	1659.32	1664.76
325.196014	1667.86	1678.02	1666.56	1648.44	1656.65	1664.04	1681.79	1682.29	1682.05	1682.49	1687.95	1674.4	1663.31	1671.44	1669.48	1641.27	1648.89	1654.72	1658.63	1676.5	1680.6	1666.44	1683.24	1647.61	1667.11	1658.14	1681.64	1668.47	1676.74	1682.11	1673.61	1655.13	1662.41	1675.16	1691.96	1677.71	1679.67	1690.74	1646.72	1654.91	1665.94	1675.43	1678.8	1677.29	1671.18	1680.92	1687.98	1659.04	1666.31
325.691010	1662.42	1676.73	1670.49	1648.17	1656.18	1665.33	1682.76	1683.47	1683.51	1684.39	1688.41	1674.66	1663.43	1669	1670.06	1642.93	1648.57	1654.65	1656.2	1676.36	1682.14	1665.68	1680.21	1648.96	1664.8	1658.61	1681.69	1668.25	1677.61	1681.84	1675.34	1654.63	1663.92	1675.42	1691.03	1679.85	1679.36	1692.66	1647.17	1654.53	1664.24	1675.67	1677.31	1677.57	1671.24	1682.55	1687.48	1660.31	1664.57
326.186005	1666.11	1676.03	1670.28	1649.72	1655.83	1665.62	1680.01	1684.2	1682.18	1682.03	1689.66	1674.41	1662.74	1668.27	1669	1642.24	1648.33	1654.26	1657.22	1678.82	1683.86	1666.05	1680.8	1648.58	1665.85	1659.78	1681.24	1666.26	1678.08	1680.92	1676.24	1653.28	1661.57	1674.51	1693.67	1680.52	1681.4	1690.8	1648.01	1655.45	1666.12	1676.41	1675.71	1677.08	1669.76	1683.04	1688.26	1659.44	1665.45
326.682007	1663.86	1674.67	1671.1	1647.33	1655.42	1664.97	1680.17	1682.11	1682.69	1685.91	1687.9	1673.05	1665.03	1670.75	1670.18	1643.22	1647.41	1654.5	1658.44	1676.92	1682.13	1666.75	1683.08	1647.44	1663.98	1659.95	1681.95	1669.49	1675.78	1681	1674.84	1654.53	1660.83	1674.91	1691.43	1678.76	1680.32	1690.95	1647.93	1655.94	1668.23	1676.11	1677.53	1676.99	1670.42	1683.43	1689.19	1658.5	1662.5
327.177002	1664.52	1676.54	1671.1	1650.99	1656.54	1665.96	1678.74	1681.42	1681.7	1684.09	1687.93	1675.83	1666.08	1669.24	1671.01	1642.78	1649.34	1655.84	1656.97	1676	1683.42	1666.36	1682.34	1647.21	1666.97	1660.71	1682.25	1668.78	1677.67	1682.75	1673.48	1651.41	1662.18	1674.83	1694.38	1678.35	1679.73	1692.04	1646.05	1655.16	1666.62	1673.39	1675.22	1676.92	1668.43	1681.34	1688.9	1659.02	1665.64
327.671997	1666.64	1675.5	1668.27	1645.96	1656.43	1662.77	1681.58	1683.52	1683.25	1682.16	1690.4	1673.63	1663.1	1667.69	1670.25	1640.59	1649.37	1653.79	1655.81	1677.29	1681.94	1666.43	1681.02	1649.48	1665.5	1658.87	1680.6	1667.82	1677.85	1680.27	1675.37	1654.62	1662.3	1675.95	1692.35	1680.75	1680.64	1690.8	1648.79	1656.2	1666.04	1677.86	1679.38	1677.65	1674.68	1680.55	1687.28	1658.5	1665.14
328.166992	1663.85	1676.68	1668.77	1647.92	1657.42	1664.91	1679.67	1685.15	1681.75	1682.83	1689.73	1672.24	1664.34	1670.08	1669.33	1643.12	1647.18	1655.79	1656.03	1676.96	1681.93	1663.99	1679.98	1648.05	1667.07	1660.29	1682.53	1666.54	1679.86	1682.69	1674.82	1653.13	1664.04	1673.41	1690.67	1681.05	1679.62	1691.8	1646.57	1655.62	1666.55	1675.26	1676.5	1678.18	1669.06	1679.29	1686.37	1657.73	1665.9
328.661987	1665.13	1674.94	1669.48	1649.51	1657.61	1665.26	1681.73	1684.9	1683.7	1683.75	1691.05	1673.73	1661.49	1668.1	1671.12	1642.49	1647.38	1654.66	1655.97	1675.89	1682.11	1665.45	1681.18	1647.21	1665.06	1658.13	1682.16	1667.41	1674.72	1682.39	1674.26	1653.04	1664.51	1675.89	1693.02	1681.58	1678.53	1691.97	1645.22	1654.4	1667.55	1676.95	1677.57	1676.64	1671.4	1681.18	1686.37	1660.39	1665.37
329.157990	1666.01	1674.34	1670.33	1651.14	1658.41	1667.12	1681.69	1681.52	1682.03	1680.63	1688.3	1676.3	1663.27	1671.31	1669.84	1642.82	1650.34	1655.71	1657.85	1678.32	1683.46	1666.26	1681.5	1649.42	1667.69	1658.03	1682.41	1666.03	1679.4	1683.86	1674.94	1654.96	1662.3	1675.14	1691.47	1681.9	1680.47	1692.49	1648.59	1657.11	1666.44	1675.67	1677.48	1677.92	1672.51	1680.59	1689.44	1657.85	1667.46
329.653015	1664.71	1676.06	1670.46	1651.33	1657.99	1665.91	1681.54	1683.9	1684.58	1682.72	1688.22	1675.79	1663.08	1670.87	1670.4	1639.91	1649.28	1654.35	1656.62	1677.45	1682.65	1666.46	1682.69	1647.1	1666.28	1657.15	1681.27	1665.67	1679.38	1684.04	1674.81	1653.12	1665.23	1674.25	1693.09	1680.85	1679.95	1691.03	1647.74	1656.88	1663.95	1675.78	1677.88	1676.61	1673.03	1681.11	1686.28	1658.54	1665.4
330.148010	1663.75	1677.06	1669.91	1650.58	1658.24	1666.91	1682.79	1686.55	1684.49	1684.07	1690.88	1675.23	1663.8	1669.11	1668.58	1642.84	1649.46	1655.02	1656.31	1680.08	1684.36	1667.26	1683.38	1648.56	1667.24	1659.34	1682.39	1668.02	1678.39	1682.06	1675.83	1652.29	1663.49	1674.26	1691.36	1680.75	1680.43	1692.23	1648.1	1655.38	1667.85	1676.48	1676.91	1677.1	1670.25	1680.83	1688.62	1659.52	1665.25
330.643005	1667.34	1677.49	1669.82	1650.19	1656.78	1665.02	1681.06	1685.02	1682.19	1683.56	1690	1674.48	1664.18	1669.94	1671.54	1642.02	1648.02	1653.55	1653.89	1675.82	1684	1666.71	1683.27	1647.67	1665.8	1661.16	1683.38	1670.88	1677.86	1682.3	1675.77	1652.51	1662.83	1675.75	1694.06	1679.1	1679.52	1693.29	1645.42	1657.16	1665.05	1676.04	1679.13	1677.22	1670.24	1681.66	1687.46	1659.87	1664.21
331.138000	1666.05	1676.68	1671.41	1649.4	1656.31	1664.94	1680.32	1684.32	1681.07	1683.47	1689.57	1674.31	1663.82	1671.12	1672.39	1642.36	1649.19	1657.36	1656.17	1675.76	1681.78	1666.9	1683.64	1648.27	1668.08	1657.28	1682.38	1667.83	1677.23	1685.59	1674.02	1655.21	1663.3	1675.53	1691.94	1678.26	1677.79	1693.29	1645.98	1656.09	1667.13	1676.16	1679.16	1677.4	1671.54	1681.02	1687.22	1660.07	1666.18
331.634003	1666.18	1677.66	1671.63	1651.64	1656.98	1666.34	1685.55	1684.51	1684.18	1684.22	1691.06	1674.06	1663.84	1671.98	1671.03	1643.06	1648.5	1654.58	1656.32	1679.08	1683.82	1666.23	1681.07	1646.98	1666.08	1661.34	1680.49	1668.22	1678.97	1682.42	1674.69	1654.49	1661.36	1674.74	1692.14	1678.76	1679.88	1693.36	1645.45	1655.02	1666.88	1674.28	1677.68	1679.06	1671.17	1681.36	1688.73	1660.59	1663.94
332.128998	1664.78	1678.07	1670.26	1649.15	1659.99	1667.58	1680.88	1683.93	1682.2	1684.26	1689.54	1673.83	1665.08	1670.89	1669.93	1641.6	1649.08	1653.48	1657.08	1680.22	1683.25	1666.82	1682.42	1647.84	1666.32	1659.59	1684.18	1666.28	1675.75	1682.03	1675.2	1655.01	1663.09	1677.13	1695.73	1680.53	1680	1693.47	1646.44	1657.29	1665.5	1674.42	1679.53	1677.64	1672.49	1680.37	1687.59	1660.73	1663.71
332.623993	1665.19	1676.43	1669.99	1649.83	1657.03	1665.98	1681.81	1684.31	1683.3	1682.73	1690.7	1675.23	1663.97	1666.59	1670.11	1643.31	1650.92	1656.88	1658.82	1676.68	1682.61	1667.84	1682.68	1648.73	1665.14	1658.56	1681.17	1668.3	1678.27	1682.97	1675.69	1653.82	1663.5	1674.78	1691.3	1681.01	1678.16	1692.71	1646.64	1656.2	1666.13	1677.49	1679.5	1678.8	1672.98	1681.28	1686.78	1659.09	1665.42
333.118988	1667.46	1680.01	1670.35	1649.41	1657.54	1666.37	1682.7	1684	1682.29	1683.23	1690.79	1674.35	1665.56	1672.28	1669.34	1642.38	1648.3	1654.8	1657.89	1677.06	1681.65	1664.27	1681.9	1646.4	1666.66	1659.37	1680.81	1667.75	1675.8	1681.22	1674.52	1655.33	1663.44	1675.76	1692.74	1679.2	1680.5	1692.01	1647.87	1655.64	1666.6	1676.32	1676.47	1677.74	1671.99	1680.17	1688.07	1659.9	1663.56
333.614990	1667.62	1678.2	1669.69	1649.41	1658.39	1665.09	1684.89	1686.96	1684.25	1685.73	1690.31	1674.87	1662.95	1671.85	1668.62	1643.19	1647.82	1655.58	1657.51	1676.71	1682.37	1669.21	1683.65	1646.19	1666.56	1660.92	1682.43	1667.09	1680.76	1684.84	1674.73	1654.38	1662.98	1673.77	1693.49	1682.74	1681.02	1693.78	1647.22	1656	1664.19	1675.36	1678.98	1677.81	1671.95	1683.08	1689.85	1658.76	1665.81
334.109985	1666.78	1678.64	1670.08	1647.56	1657.3	1665.11	1679.73	1684.19	1682.55	1684.27	1690.02	1674.29	1663.07	1670.15	1670.83	1642.53	1650.47	1655	1655.45	1678.63	1683.32	1667.47	1684.19	1647.23	1667.87	1661.42	1683.51	1669.14	1678.75	1683.55	1677.19	1656.72	1663.55	1678.49	1691.71	1681.21	1679.51	1690.82	1646.27	1658.32	1666.16	1676.29	1679.39	1679.02	1671.59	1684.61	1687.23	1658.44	1667.14
334.605011	1667.19	1679.66	1672.09	1649.36	1656.12	1666.25	1681.77	1684.73	1684.14	1684.93	1690.48	1675.83	1665.08	1670.15	1670.71	1642.96	1649.82	1656.66	1658.03	1680.11	1685.98	1666.59	1681.95	1647.42	1666.35	1659.56	1685.26	1669.42	1677.61	1684.72	1673.98	1654.77	1663.28	1677.07	1693.19	1679.41	1680.46	1694.53	1645.82	1654.72	1664.77	1676.69	1678.56	1677.94	1673.78	1683.38	1687.52	1659.74	1666.72
335.100006	1665.47	1676.45	1669.06	1648.73	1653.36	1666.91	1680.99	1684.96	1680.75	1684.7	1690.81	1674.06	1663.44	1669.6	1671.54	1641.73	1649.46	1656.88	1658.59	1677.8	1682.14	1666.72	1683.3	1650.12	1666.26	1660.92	1684.76	1667.14	1677.05	1685.5	1674.79	1653.69	1662.25	1676.31	1693.94	1681.42	1683.8	1695.02	1648	1656.33	1667.98	1678.07	1679.26	1678.18	1671.64	1683.41	1686.53	1659.74	1667.45
335.595001	1666.62	1678.06	1673.44	1650.59	1658.02	1666.96	1682.31	1681.4	1684.33	1684.12	1689.77	1676.51	1663.9	1670.46	1671.41	1643.13	1648.58	1656.01	1658.07	1676.82	1684.02	1666.73	1681.09	1648.7	1666.87	1659.74	1681.55	1669.17	1680.64	1685.08	1677.2	1656.38	1664.07	1677.02	1694.29	1681.88	1680.83	1693.98	1646.77	1656.48	1666.15	1674.43	1680.48	1677.97	1671.21	1681.29	1689.17	1659.68	1665.55
336.089996	1665.12	1678.17	1673.01	1650.38	1658.14	1666.98	1681.24	1684.22	1684.35	1685.8	1692	1676.34	1662.71	1671.65	1670.79	1645.44	1649.74	1655.55	1657.92	1677.46	1684.27	1668.07	1682.91	1649.94	1667.09	1660.59	1683.27	1668.93	1678	1683.97	1672.51	1652.77	1662.9	1675.18	1693.39	1683.2	1681.75	1693.85	1646.77	1655.63	1665.39	1678.98	1679.4	1679.05	1672.56	1683.51	1688.13	1660.32	1666.75
336.585999	1664.67	1676.82	1673.49	1649.59	1656.48	1666.78	1680.58	1685.19	1684.07	1684.88	1691.55	1674.35	1666.87	1671.04	1671.45	1640.33	1648.08	1655.73	1658.39	1677.65	1682.74	1669.15	1682.87	1649.06	1668.51	1661.46	1683.82	1671.12	1680.71	1685.73	1676.19	1653.93	1661.52	1676.91	1692.8	1683.31	1681.58	1694.07	1646.87	1656.93	1666.67	1677.42	1679.85	1678.97	1671.99	1682.02	1689.99	1657.83	1668.31
337.080994	1667.23	1675.95	1672.31	1649.37	1657.43	1667.68	1683.5	1683.26	1684.26	1683.06	1690.19	1674.83	1664.99	1671.46	1669.68	1641.93	1647.02	1655.55	1658.39	1677.56	1685.03	1668.79	1684.34	1648.74	1665.42	1658.75	1684.25	1668.61	1680.47	1683.09	1676.31	1655.41	1662.18	1675.93	1694.06	1684	1681.45	1695.31	1649.05	1655.1	1668.93	1679.42	1678.89	1678.88	1670.41	1683.53	1688.79	1660.64	1668.6
337.575989	1667.77	1676.76	1670.95	1650.59	1655.8	1667.7	1682.79	1684.97	1683.17	1686	1688.98	1675.35	1664.36	1673.69	1670.42	1642.04	1648.65	1654.77	1654.97	1678.77	1681.99	1666.41	1682.52	1648.81	1668.84	1659.29	1684.07	1669.79	1678.39	1686.18	1674.02	1652.64	1662.09	1676.05	1695.1	1682.68	1681.49	1694.21	1647.3	1654.59	1664.38	1677.35	1677.08	1680.23	1671.83	1682.07	1689	1659.95	1665.6
338.071014	1666.88	1678.61	1672.67	1650.38	1658.98	1667.25	1682.25	1686.07	1687.22	1683.69	1690.93	1674.3	1663.83	1669.33	1668.78	1642.44	1647.03	1656.97	1656.08	1678.6	1683.73	1664.31	1682.9	1649.13	1667.74	1660.01	1683.79	1670.89	1678.67	1682.5	1676.45	1655.15	1662.72	1676.55	1694.86	1681.97	1680.57	1692.7	1646.6	1655.19	1666.07	1679.16	1679.68	1678.3	1673.22	1684.05	1688.73	1660.32	1667.32
338.566986	1665.03	1677.06	1672.6	1651.59	1657.87	1666.61	1684.46	1685.18	1685.13	1684.86	1691.06	1679.21	1667.18	1670.32	1672.27	1641.01	1651.26	1656.21	1657.35	1676.97	1685.65	1667.31	1684.5	1648.35	1668.26	1662.14	1681.85	1670.01	1678.61	1683.14	1678.98	1654.89	1664.22	1678.51	1695.53	1681	1682.27	1692.6	1646	1656.09	1667.65	1678.13	1679.27	1680.17	1671.75	1683.66	1690.66	1657.78	1668.36
339.062012	1666.02	1677.48	1673.92	1649.08	1658.91	1667.32	1680.73	1682.95	1682.83	1685.47	1691.38	1675.56	1665.28	1669.6	1671.7	1643.06	1649.99	1656.11	1656.43	1677.62	1684.63	1666.59	1682.83	1647.78	1666.29	1659.24	1683.8	1669.29	1679.06	1684.55	1676.78	1655.41	1663.78	1676.54	1694.48	1681.42	1683.05	1694.64	1647.42	1656.93	1667.39	1675.07	1677.84	1676.75	1672.83	1683.62	1690.26	1658.82	1666.71
339.557007	1667.61	1677.57	1671.48	1651.09	1657.42	1666.07	1683.56	1683.03	1683.51	1686.08	1690.54	1676.26	1665.11	1669.62	1670.59	1641.37	1649.16	1655.09	1659.63	1680.9	1682.16	1668.56	1684.84	1649.06	1667.92	1660.31	1684.2	1668.66	1680.77	1684.69	1676.31	1654.1	1663.74	1675.51	1693.07	1682.72	1682.3	1694.74	1646.99	1657.13	1666.71	1676.57	1680.52	1680.42	1673.81	1683.35	1688.84	1658.35	1667.36
340.052002	1664.86	1678.43	1670.86	1649.47	1657.94	1666.64	1682.98	1685.72	1684.07	1685.08	1691.85	1678.63	1665.8	1670.44	1671.13	1643.73	1646.98	1656.76	1658.18	1677.48	1684.67	1668.7	1684.86	1650.99	1667.28	1660.5	1684.02	1668.41	1678.73	1684.55	1677.98	1654.54	1664.34	1676.75	1696.53	1682.39	1681.15	1693.82	1649.08	1657.5	1667.72	1677.08	1680.59	1677.84	1675.95	1685.13	1689.24	1659.84	1668
340.546997	1666.39	1677.33	1672.73	1651.07	1659.34	1667.18	1682.53	1684.26	1685.38	1683.79	1691.59	1674.73	1666.09	1670.42	1673.76	1643.18	1649.36	1655.49	1657.91	1680.03	1683.4	1668.92	1684.34	1649.79	1666.29	1659.72	1684.5	1668.6	1680.55	1685.46	1675.13	1655.91	1666.72	1678.54	1695.4	1681.54	1683.37	1692.74	1648.24	1657.18	1671.12	1679.52	1681.29	1679.3	1674.26	1683.43	1689.37	1660.37	1664.78
341.042999	1666.57	1677.41	1671.58	1650.31	1657.78	1665.38	1684.43	1685.18	1685.26	1683.49	1691.02	1675.16	1664.64	1668.35	1671.98	1643.69	1648.24	1656.44	1658.29	1678.75	1682.52	1668.85	1685.31	1647.6	1667.47	1660.81	1682.25	1667.01	1679.36	1680.51	1675.97	1655.39	1664.68	1678.4	1692.07	1682.05	1680.36	1692.94	1648.25	1656.21	1668.12	1676.86	1678.9	1680.69	1674.02	1682.62	1691.35	1659.58	1665.22
341.537994	1667.07	1679.58	1673.17	1647.9	1656.62	1664.07	1682.49	1684.21	1682.82	1684.69	1691.62	1676.42	1666.75	1669.3	1673.13	1643.66	1649.6	1658.03	1656.99	1678.87	1682.82	1666.86	1683.08	1649.45	1665.76	1660.83	1683.61	1668.53	1679.03	1685.72	1676.08	1656.32	1663.36	1678.54	1693.51	1682.85	1681.47	1694.85	1647.65	1655.97	1666.75	1678.83	1678.12	1678.16	1672.43	1682.39	1690.53	1661.26	1664.71
342.032990	1666.37	1678.99	1673.63	1649.36	1657.69	1664.93	1683.36	1684.13	1684.14	1685.72	1690	1675.9	1664.48	1668.15	1669.18	1643.88	1649.04	1656.19	1657.04	1677.76	1684.53	1667.35	1684.46	1648.54	1667.45	1661.23	1683.8	1670.83	1679.08	1683.57	1676.97	1656.04	1663.72	1677.98	1695.98	1681.31	1682.71	1692.09	1647.4	1657.23	1665.78	1677.29	1680.92	1677.96	1674.42	1684.16	1689.7	1659.94	1666.39
342.528015	1668.07	1676.55	1672.9	1648.59	1657.35	1665.65	1682.69	1686.8	1684.12	1684.43	1692.82	1672.43	1663.56	1668.02	1672.08	1642.77	1648.47	1657.09	1658.19	1676.61	1684.55	1667.06	1683.87	1648.93	1665.79	1658.92	1684.14	1670.31	1679.53	1682.84	1676.3	1653.63	1663.9	1678.21	1693.48	1681.56	1682.41	1692.69	1645.79	1656.52	1669.07	1679.54	1680.47	1678.81	1672.94	1683	1688.23	1659.63	1667.75
343.023010	1666.31	1677.58	1670.53	1648.09	1656.78	1664.03	1682.19	1685.74	1685.43	1683.45	1691.32	1676.45	1664.42	1669.76	1670.37	1643.67	1649.19	1657.53	1658.43	1678.88	1684.91	1668.45	1682.61	1651.11	1668.41	1663.7	1684.24	1668.7	1678.58	1687	1677.02	1654.62	1664.81	1677.62	1694.95	1680.51	1681.47	1694.76	1648.55	1655.71	1666.27	1678.46	1679.27	1678.91	1672.71	1683.06	1689.51	1660.1	1666.33
343.519012	1665.78	1676.37	1670.27	1649.48	1659.55	1667.77	1684.68	1685.22	1684.6	1686.58	1691.88	1677.54	1663.48	1669.85	1669.88	1642.45	1648.33	1655.29	1657.19	1676.44	1683.89	1668.59	1681.55	1647.09	1668.72	1662.85	1680.73	1669.94	1680.17	1684.05	1676.77	1653.51	1664.81	1676.16	1694.37	1681.79	1683.12	1691.25	1647.22	1655.52	1665.79	1677.01	1679.54	1678.75	1671.41	1681.58	1685.56	1659.72	1666.98
344.014008	1665.27	1677.96	1669.29	1649.22	1658.13	1665.84	1682.85	1685.69	1684.62	1685.31	1693.7	1676.34	1664.93	1670.31	1670.75	1642.78	1650.35	1656.35	1658.51	1679.45	1682.75	1667.42	1684.59	1648.88	1668.57	1659.59	1683.13	1668.97	1677.62	1684.08	1675.82	1655.99	1663.87	1679.61	1693.56	1682.62	1680.54	1692.63	1648.02	1656.31	1667.38	1675.7	1679.76	1678.58	1672.01	1683.43	1689.34	1661.6	1668.36
344.509003	1667.17	1680.47	1669.61	1650.11	1660.57	1667.41	1683.12	1684.29	1684.5	1684.95	1691.05	1672.8	1663.82	1675.89	1670.38	1642.38	1648.41	1654.86	1659.05	1679.78	1684.36	1668.22	1685.77	1649.55	1668.03	1661.98	1684.03	1667.89	1678.18	1685.88	1675.47	1654.19	1664.1	1676.72	1694.39	1681.91	1682.95	1695.39	1647.14	1656.17	1667.58	1677.98	1681.29	1681.44	1672.43	1683.2	1690.77	1661.06	1667.73
345.003998	1666.23	1676.84	1671.94	1649.28	1657.01	1666.26	1682.83	1686.04	1682.72	1682.16	1691.55	1674.53	1664.67	1671.5	1671.87	1640.87	1648.89	1655.92	1657.56	1678.81	1685.41	1668.2	1683.44	1647.83	1667.45	1660.62	1682.01	1668.51	1678.49	1685.57	1679.37	1658.09	1664.43	1677.78	1695.03	1682.45	1683.55	1692.61	1647.44	1656.61	1668.26	1678.12	1680.65	1681.45	1675.05	1683.25	1690.1	1659.3	1668.46
345.500000	1668.99	1680.29	1674.96	1649.28	1657.79	1666.67	1681.57	1684.7	1684.79	1684.95	1689.33	1674.8	1663.78	1670.46	1672.53	1642.02	1649.67	1655.22	1657.11	1678.66	1683.66	1668.75	1684.35	1650.03	1669.87	1661.36	1686.29	1669.58	1682.33	1686.72	1677.57	1657.57	1663.49	1678.9	1694.39	1681.45	1683.25	1692.92	1648.8	1655.85	1669.85	1678.76	1680.16	1677.52	1671	1682.24	1688.38	1660.2	1666.76
345.994995	1667.47	1680.74	1669.69	1649.69	1658.44	1667.84	1681.32	1683.04	1685.15	1684.7	1691.61	1677.32	1664.48	1670.27	1669.94	1644.88	1650.84	1658.49	1659.11	1677.35	1684.5	1667.74	1684.79	1649.43	1667.1	1663.89	1683.79	1670.14	1679.2	1686.35	1675.87	1655.85	1663.89	1677.74	1693.37	1682.25	1681.76	1692.67	1647.82	1657.67	1666.44	1677.02	1679.51	1680.88	1675.77	1683.42	1689.57	1658.55	1665.27
346.489990	1667.88	1679.77	1673.23	1650.63	1659.99	1669.61	1683.55	1684.71	1685.13	1689.02	1692.26	1677.26	1665.09	1670.87	1671.23	1644.6	1651	1657.42	1661.59	1677.83	1683.99	1670.07	1682.78	1648.26	1669.48	1664.88	1685.25	1670.85	1681.02	1685.69	1676.63	1656.48	1663.48	1679.62	1694.3	1683.02	1683.23	1694.76	1648.98	1661.04	1668.99	1681.4	1681.63	1680.67	1675.41	1687.16	1688.05	1660.33	1667.35
346.984985	1669.1	1677.7	1671.71	1650.85	1659.03	1667.34	1682.96	1686.87	1685.78	1686	1692.26	1680.91	1665.31	1668.51	1671.35	1644.54	1651.65	1657.65	1658.44	1679.39	1685.79	1666.47	1684.3	1651.3	1670.77	1663.18	1685.25	1671.68	1683.7	1686.68	1675.22	1655.66	1664.02	1680.15	1696.16	1683.53	1684.08	1694.92	1648.2	1657.75	1668.48	1678.97	1685.11	1680.08	1672.84	1686.18	1691.68	1661.4	1669.88
347.480011	1669.42	1679.92	1678.36	1653.57	1659.49	1668.02	1687.23	1686.76	1687.36	1689.37	1694.66	1682.84	1667.13	1672.43	1675.92	1643.78	1650.63	1658.71	1657.95	1681.62	1686.71	1669.78	1686.97	1650.64	1670.93	1663.54	1687.68	1673.74	1683.13	1688	1680.67	1657.16	1666.01	1682.54	1694.1	1686.26	1686.4	1696.45	1648.16	1658.72	1665.99	1681.52	1680.68	1679.95	1676.81	1688.76	1694.85	1662.95	1671.22
347.975006	1679.14	1691.17	1695.95	1657.56	1669.67	1682.6	1699.21	1701.79	1703.93	1707.11	1709.82	1701.33	1679.95	1687.57	1691.27	1650.9	1656.11	1666.28	1670.83	1692.71	1695.14	1688.35	1702.84	1652.75	1677.91	1676.75	1705.64	1690.03	1698.36	1706.94	1703.42	1662.22	1669.82	1694.08	1704.41	1706.25	1710.53	1713.49	1650.86	1669.38	1679.12	1693.98	1692.69	1693.43	1696.1	1708.84	1714.72	1668.22	1695.01
348.471008	1701.25	1713.55	1720.22	1672.28	1690.97	1709.59	1726.27	1720.5	1727.65	1736.81	1731.25	1729.23	1704.51	1717.87	1716.63	1659.45	1674.31	1681.54	1692.36	1713.87	1720.36	1714.67	1728.57	1659.17	1695.14	1698.13	1732.19	1720.39	1719.64	1733.78	1728.59	1671.11	1680.82	1715.1	1725.26	1727.17	1735.68	1734.24	1658.66	1682.68	1691.06	1718.67	1704.82	1711.48	1724.72	1731.95	1741.05	1680.41	1718.98
348.966003	1715.98	1728.42	1743.6	1682.84	1705.08	1728.42	1743.11	1737.25	1747.48	1758.9	1749.57	1748.78	1724.42	1743.54	1737.13	1663.7	1686.49	1688	1710.56	1728.06	1735.72	1734.53	1748.7	1663.62	1704.43	1713.84	1748.22	1744.78	1738.32	1756.65	1751.44	1680.53	1689.95	1732.76	1745.73	1750.84	1760.93	1757.53	1662.34	1690.85	1704.12	1737.52	1717.76	1719.44	1741.08	1756.27	1764.92	1686.44	1739.78
349.460999	1728.08	1741.86	1757.04	1693.33	1723.59	1747.65	1757.48	1752	1759.89	1777.07	1767.79	1767.92	1741.56	1767.2	1754.33	1667.04	1692.87	1699.26	1727.61	1740.22	1746.25	1754.14	1764.69	1669.32	1714.29	1728.01	1765.93	1760.92	1750.59	1775.78	1768.18	1684.64	1698.91	1744.12	1763.04	1763.4	1778.79	1768.24	1663.26	1698.04	1711.78	1752.1	1723.47	1733.99	1761.96	1770.9	1776.04	1692.21	1754.76
349.955994	1736.91	1753.44	1769.56	1701.65	1737.68	1765.98	1769.07	1762.9	1776.89	1793.8	1784	1787.22	1757.83	1786.87	1772.18	1675.12	1701	1702.86	1738.53	1751.39	1757.25	1768.76	1780.2	1671.02	1717.79	1740.66	1777.8	1775.6	1758.7	1790.34	1785.92	1690.71	1702.91	1758.82	1774.88	1780.2	1791.86	1780.31	1669.07	1705.7	1718.51	1765.49	1728.6	1739.58	1774.03	1784.47	1791.62	1701.39	1772.01
350.451996	1747.19	1766.14	1785.53	1709.97	1750.6	1785.14	1788.35	1772.85	1791.03	1813.85	1798.16	1800.36	1772.47	1809.13	1788.46	1683.74	1711.5	1715.24	1755.1	1760.45	1768.2	1785.93	1795.16	1677.66	1730.7	1752.37	1795.46	1796.14	1776.27	1805.93	1800.64	1698.73	1711.86	1771.2	1789.14	1796.75	1807.99	1797.74	1670.44	1713.38	1731.52	1779	1739.52	1751.24	1789.68	1799.76	1807.23	1706.06	1783.58
350.946991	1760.94	1777.21	1802.66	1717.56	1761.64	1797.95	1800.48	1785.54	1805.19	1826.84	1811.96	1815.18	1788.62	1827.73	1805.14	1687.42	1721.61	1719.67	1770.93	1775.92	1777.89	1802.09	1811.1	1677.5	1737.24	1769.64	1810.16	1813.14	1787.64	1823.08	1814.97	1703.09	1719.09	1779.89	1804.25	1810.64	1822.31	1805.41	1676	1724.97	1738.76	1789.83	1744.96	1760	1807.74	1815.41	1822.91	1710.36	1802.27
351.441986	1770.58	1787.44	1815.83	1724.83	1772.81	1812.8	1815.18	1798.18	1821.24	1842.45	1821.71	1831.38	1802.04	1846.68	1820.15	1691.53	1728.83	1729.28	1780.16	1783.97	1783.88	1814.31	1823.27	1682.43	1746.7	1779.55	1825.19	1829.43	1799.54	1835.71	1829.77	1711.95	1723.14	1793.51	1808.12	1826.05	1838.38	1823.38	1679.4	1732.61	1747.44	1805.23	1752.14	1770.11	1821.57	1830.68	1841.54	1719.75	1816.36
351.937012	1779.13	1797.34	1826.81	1733.64	1786.26	1825.4	1827.23	1807.19	1832.87	1856.11	1838.35	1839.91	1808.36	1861.02	1827.46	1696.76	1735.69	1735.72	1791.94	1793.81	1796.98	1827.65	1836.7	1685.81	1754.11	1785.1	1834.05	1838.85	1807.38	1847.56	1839.89	1715.91	1728.86	1803.42	1824.73	1834.44	1851.2	1834.37	1683.38	1736.05	1752.31	1813.98	1758.6	1774.68	1831.57	1842.49	1850.94	1725.07	1823.62
352.432007	1790.11	1804.89	1834.39	1739.17	1793.46	1834.49	1838.06	1817.2	1842.61	1868.69	1845.23	1852.72	1825.25	1875.71	1841.16	1705.89	1747.59	1745.3	1803.6	1801.61	1805.45	1840.07	1846.33	1689.4	1762.34	1794.71	1848.71	1853.22	1819.21	1860.77	1855.09	1720.91	1736.61	1814.17	1838.21	1841.97	1859.53	1842.32	1683.62	1744.45	1762.19	1822.76	1765.42	1784.93	1837.65	1852.54	1861.92	1727.05	1838.02
352.928009	1797.15	1817.39	1847.14	1749.68	1805.02	1848.58	1846.55	1825.8	1850.97	1884.23	1853.77	1862.59	1832.49	1893.92	1855.11	1712.24	1757.02	1747.39	1812.43	1813.11	1814.95	1848.7	1859.26	1693.77	1764.92	1805.08	1855.24	1865.56	1825.25	1872.5	1860.55	1722.66	1744.76	1818.84	1848.4	1852.28	1866.5	1853.7	1690.84	1756.6	1768.57	1831.56	1771.31	1787.77	1848.72	1862.35	1872.35	1736.05	1847.86
353.423004	1802.72	1821.35	1853.88	1755.96	1812.3	1856.64	1858.92	1832.38	1861.15	1893.4	1866.98	1871.75	1841.66	1902.26	1864.41	1714.01	1764.72	1756.43	1821.35	1819.59	1823.25	1860.65	1865.9	1693.78	1772.45	1815	1861.99	1872.83	1834.18	1879.73	1874.2	1730.51	1743.92	1832.33	1855.89	1859.67	1876.63	1862.82	1690.85	1758.93	1772.36	1843.91	1778.7	1797.16	1862	1868.02	1882.92	1737.66	1857.01
353.917999	1809.46	1827.81	1862.97	1761	1819.95	1866.67	1865.19	1840.69	1872.97	1904.15	1871	1881.59	1847.95	1912.29	1870.52	1720.93	1770.11	1760.44	1827.97	1826.91	1827	1867.28	1877.5	1697.89	1778.2	1821.06	1876.1	1883.22	1838.72	1890.98	1884.52	1733.04	1753.89	1840.39	1865.53	1869.25	1887.88	1873.66	1694.27	1764.88	1778.44	1850.21	1783.45	1802.17	1865.04	1878.01	1890.73	1743.43	1865.02
354.412994	1815.1	1833.81	1869.21	1765.52	1822.6	1871.16	1873.81	1846.44	1881.39	1915.25	1881.87	1888.54	1857.62	1921.75	1880.96	1722.42	1772.38	1766.61	1831.51	1830.74	1830.86	1874.28	1882.85	1701.39	1783.17	1828.49	1879.58	1890.89	1848.94	1896.28	1890.3	1735.07	1756.37	1843.42	1869.82	1881.67	1898.3	1878.09	1693.67	1769.21	1783.11	1853.98	1785.1	1809.37	1880.11	1885.41	1901.82	1746.34	1872.22
354.907990	1823.61	1843.06	1878.88	1769.34	1835.19	1883.18	1882.15	1852.24	1891.26	1922.85	1887.92	1899.37	1862.51	1937.51	1886.82	1727.84	1779.27	1767.14	1838.93	1839.43	1836.9	1882.21	1895.95	1701.33	1784.95	1834.97	1891.45	1903.48	1852.75	1905.38	1897.96	1739.4	1760.55	1851.92	1875.11	1883.96	1904.5	1888.88	1699.13	1771.49	1788.34	1858.04	1790.5	1807.72	1887.34	1895.74	1913.05	1748.25	1879.21
355.403992	1825.84	1846.4	1884.81	1775.77	1838.76	1884.08	1889.55	1856.82	1890.95	1931.18	1893.07	1904.96	1869.17	1937.31	1893.45	1729.54	1786.07	1770.14	1842.28	1843.15	1840.65	1889.53	1901.27	1703.34	1792.91	1839.44	1892.7	1908.86	1860.54	1912.08	1906.07	1743.32	1764.43	1855.57	1879.28	1891.9	1913.48	1894.93	1700.53	1779.31	1791.33	1866.66	1790.85	1815.58	1892.41	1902.72	1917.44	1751.64	1886.79
355.898987	1833.12	1851.6	1884.89	1778.9	1838.85	1891.77	1894.71	1858.3	1898.4	1936.33	1895.46	1905.54	1875.06	1949.04	1896.86	1732.99	1795.04	1775	1848.46	1849.88	1844.59	1898.49	1901.56	1706.51	1795.05	1843.68	1903.28	1912.36	1860.79	1921.05	1912.59	1741.38	1769.65	1860.23	1890.21	1893.59	1916.54	1904.08	1700.05	1781.61	1793.54	1870.83	1793.88	1814.28	1896	1904.67	1916.52	1753.79	1886.37
356.394012	1838.06	1855.18	1893.65	1785.39	1848.58	1894.94	1903.94	1866.64	1902.67	1946.01	1905.09	1912.11	1878.44	1954.97	1905.26	1734.8	1793.32	1774	1855.7	1857.52	1844.4	1901.47	1908.63	1705.52	1797.68	1847.98	1905.34	1918.44	1868.39	1924.51	1918.68	1747.61	1767.61	1865.02	1892.28	1898.91	1924.02	1903.5	1701.34	1786.6	1798.88	1877.65	1799.29	1819.06	1899.07	1906.69	1928.65	1756.16	1893.97
356.889008	1843.11	1855.54	1897.65	1789.35	1851.05	1899.37	1904.62	1869.15	1910.86	1952.75	1906.31	1923.94	1879.49	1958.71	1913.93	1740.65	1798.99	1779.7	1857.54	1859.54	1853.81	1906.26	1912.92	1710.75	1799.63	1848.68	1912.87	1925.43	1868.5	1929.82	1928.38	1746.71	1772.61	1872.54	1898.52	1903.89	1932.79	1908	1703.31	1792.63	1801.92	1881.33	1801.28	1824.94	1905.94	1916.84	1934.93	1761.96	1906.82
357.385010	1843.79	1863.69	1899.84	1793.36	1853.56	1902.66	1908.3	1869.33	1914.04	1957.28	1910.68	1924.79	1883.38	1963.08	1914.03	1742.07	1803.24	1782.25	1863.28	1860.37	1851.85	1910.98	1919.18	1712.03	1806.95	1857.98	1916.3	1930.54	1873.96	1936.11	1933.22	1753.9	1777.73	1879.95	1898.81	1914.25	1937.17	1916.19	1706.27	1794.58	1807.56	1886.9	1808.19	1827.57	1912.14	1921.3	1937.52	1766.18	1910.02
357.880005	1844.84	1864.31	1908.51	1793.35	1855.66	1913.22	1917.65	1874.52	1915.17	1956.84	1914.05	1927.67	1889.6	1969.72	1922.63	1744.57	1807.82	1788.38	1869.23	1864.94	1856.85	1916.22	1926.39	1712.48	1808.18	1860.73	1919.54	1936.82	1881.89	1939.8	1936.29	1754.34	1785.34	1881.87	1906.73	1912.79	1944.19	1921.86	1706.48	1798.23	1805.08	1896.53	1809.57	1830.91	1914.34	1926.32	1945.81	1767.54	1908.75
358.375000	1851.42	1870.73	1914.72	1799.83	1862.52	1912.84	1930.6	1883.31	1928.77	1971.33	1923.47	1939.8	1895.72	1973.52	1926.24	1754.04	1812.46	1789.88	1872.97	1872.62	1862.79	1920.3	1939.5	1713.59	1814.29	1867.47	1929.6	1943.41	1887.18	1948.88	1946.9	1758.21	1788.24	1887.31	1908.67	1921.2	1949.59	1930.98	1707.44	1801.16	1812.59	1896.81	1815.7	1833.98	1924.49	1936.84	1955.34	1769.51	1914.11
358.869995	1856.7	1874.14	1920.72	1805.17	1869.31	1919.54	1927.94	1885.88	1934.94	1978.14	1928.53	1944.58	1897.43	1976.55	1932.59	1754.09	1820.07	1793.68	1875.01	1876.95	1867.84	1928.82	1940.74	1718.05	1818.38	1870.57	1938.24	1947.96	1892.35	1955.41	1955.92	1759.03	1791.55	1890.63	1914.39	1926.23	1955.85	1933.77	1711.52	1807.02	1817.02	1903.6	1815.99	1837.87	1928.29	1943.87	1958.92	1773.3	1920.87
359.364990	1861.72	1876.3	1923.43	1810.47	1870.08	1922.84	1939.47	1891.17	1939.68	1985.14	1934.2	1946.28	1906.04	1979.17	1944.38	1757.27	1821.61	1797.85	1884.89	1884.84	1871.67	1934.42	1944.17	1721.28	1819.74	1875.9	1942.47	1957.97	1897.35	1963.15	1957.72	1761.18	1794.8	1900.07	1916.5	1934.17	1962.73	1942.71	1712.54	1808.03	1818.4	1909.19	1822.68	1840.28	1933.18	1945.96	1962.21	1775.86	1927.43
359.859985	1864.87	1875.02	1926.53	1813.86	1875.79	1926.9	1943.92	1889.2	1940.7	1987.11	1939.3	1950.52	1907.17	1990.83	1944.71	1758.26	1822.52	1795.89	1885.01	1884.52	1874.03	1940.44	1947.11	1718.79	1823.59	1878.24	1942.67	1956.67	1896.88	1964.52	1959.37	1760.29	1798.91	1900.24	1916.18	1933.77	1963.71	1942.89	1713.2	1809.88	1820.48	1911.74	1825.01	1844.13	1936.98	1942.36	1964.79	1776.6	1925.59
360.355988	1866.44	1881.76	1929.53	1817.43	1879.27	1929.04	1947.8	1897.57	1945.78	1985.13	1940.29	1959.96	1907.09	1995.09	1949.93	1760.52	1827.38	1800	1891.16	1889.5	1876.65	1942.44	1946.97	1721.61	1822.39	1877.92	1947	1960.47	1898.05	1966.5	1963.57	1765.5	1800.67	1901.2	1914.19	1936.78	1966.83	1944.86	1714.84	1814.5	1819.3	1912.51	1827.87	1843.98	1938.44	1946.49	1968.94	1775.84	1932.93
360.851013	1871.02	1885.48	1932.38	1817.61	1880.16	1929.56	1953.17	1896.42	1946.14	1992.68	1941.24	1960.89	1913.66	1993.24	1950.66	1763.41	1830.93	1803.7	1891.15	1896.91	1875.22	1942.25	1950.49	1720.25	1825.42	1882.3	1950.64	1959.17	1900.6	1970.04	1966.36	1764.13	1805.29	1905.22	1919.46	1939.61	1970.18	1951.52	1716.23	1813.29	1825.48	1921.15	1827.7	1847.62	1941.62	1951.87	1973.15	1782.88	1934.59
362.166992	1840.67	1829.33	1948.69	1829.22	1878.3	1942.35	1976.06	1901.42	1951.28	2005.91	1920.79	1939.95	1925.6	1998.41	1970.94	1774.09	1844.7	1817.65	1908.62	1916.03	1891.29	1956.12	1969.59	1730.6	1836.62	1894.08	1967.03	1977.83	1919.31	1982.62	1984.46	1771.85	1812.23	1918.47	1925.74	1952.36	1984.51	1968.6	1721.26	1832.83	1839.79	1933.08	1837.52	1859.38	1960.36	1970.68	1990.49	1786.25	1945.1
362.661987	1885.12	1899.45	1952.6	1829.68	1898.24	1950.81	1979.97	1907.95	1965.19	2007.67	1959.68	1978.88	1926.81	2014.27	1974.6	1770.09	1843.3	1816.42	1909.83	1912.54	1887.54	1959.95	1969.12	1727.35	1840.29	1894.86	1969.09	1977.64	1915.58	1983.84	1984.68	1773.02	1814.39	1920.46	1927.84	1955.96	1985.13	1969.8	1718.33	1830.93	1837.4	1932.02	1839.01	1860.08	1960.82	1970.74	1987.68	1790.11	1949.85
363.157013	1886.18	1904.14	1951.65	1833.43	1896.3	1953.94	1983.45	1911.88	1970.21	2013.6	1958.31	1980.52	1930.69	2014.26	1972.63	1773.53	1844.13	1815.74	1911.44	1915.18	1890.73	1962.96	1975.05	1730.19	1841.38	1900.8	1976.49	1978.23	1921.46	1994.44	1989.44	1774.3	1815.9	1923.33	1936.33	1959.52	1992.16	1974.26	1721.13	1835.67	1842.38	1937.49	1839.31	1859.86	1968.31	1977.55	2001.69	1792.61	1954.11
363.653015	1893.08	1906.32	1959.53	1835.27	1902.68	1957.04	1992.37	1918.24	1974.87	2015.25	1964.5	1987.91	1934.68	2021.45	1980.51	1773.96	1845.43	1820.27	1910.04	1917.02	1892.27	1965.46	1976.18	1729.05	1842.11	1898.69	1973.36	1983.29	1924.11	1994.82	1991.1	1771.94	1815.58	1924.51	1932.14	1961.62	1990.14	1968.7	1719.75	1835.29	1839.76	1937.88	1841.48	1857.75	1967.57	1976.74	1991.67	1792.12	1956.2
364.148010	1894.79	1907.24	1959.44	1839.7	1905.59	1960.84	1993.63	1916.99	1973.75	2017.03	1966.06	1990.49	1935.64	2022.01	1984.85	1772.6	1847.06	1823.17	1913.94	1917.57	1892.42	1972.12	1975.66	1730.64	1843.65	1898.61	1978.14	1985.95	1923.62	1996.16	1993.43	1776.97	1818.78	1928.86	1933.45	1961.36	1996.92	1980.35	1720.3	1834.31	1843	1940.35	1842.12	1861.11	1968.92	1976.87	2000.3	1789.33	1956.7
364.643005	1896.94	1909.07	1965.15	1839.54	1905.48	1954.18	1995.78	1919.09	1981.27	2019.09	1974.68	1986.68	1936.89	2023.36	1984.49	1774.36	1847.6	1820.12	1911.05	1922.07	1897.19	1970.01	1977.2	1729.37	1840.35	1905.67	1977.2	1990.2	1927.75	1996.66	1997.01	1777.61	1818.14	1928.62	1935.7	1962.57	1996.94	1974.47	1723.4	1834.4	1841.52	1941.99	1842.16	1860.72	1974.62	1978.85	2000.36	1790.22	1959.31
365.138000	1897.86	1913.12	1965.51	1842.08	1911.68	1955.63	2005.28	1920.46	1983.28	2021.49	1971.21	1992.37	1943.02	2025.02	1985.34	1776.67	1852.06	1821.72	1918.1	1927.15	1899.12	1972.95	1979.16	1728.72	1848.28	1906.43	1983.36	1988.31	1927.63	1997.17	1997.77	1776.03	1815.52	1930.46	1934.09	1966.48	2002.44	1976.83	1723.98	1837.78	1846.94	1944.88	1842.91	1866.11	1974.71	1975.71	2004.56	1794.57	1961.76
365.632996	1897.77	1915.23	1968.13	1840.24	1910.06	1960.31	2001.78	1920.59	1990.24	2025.73	1978.28	1994.95	1945.39	2026.03	1989.42	1774.42	1854.77	1824.35	1918.86	1928.68	1898.36	1973.26	1980.85	1732.1	1849.22	1909.68	1985.73	1990.41	1929.26	2004.42	2003.35	1779.87	1824.43	1934.78	1941.34	1973.2	2002.38	1982.33	1724.1	1840.83	1845.55	1945.37	1845.98	1870.47	1976.69	1982.44	2008.53	1794.72	1964.96
366.127991	1898.67	1911.87	1967.6	1845.9	1907.49	1960.69	2006.68	1924.17	1988.9	2028.28	1974.74	1994.85	1943.95	2024.4	1986.63	1779.05	1851.61	1822.79	1915.9	1930.95	1900.42	1978.99	1985.29	1730.82	1851.43	1912.54	1988.3	1992.09	1931.06	2000.36	2001.55	1781.21	1822.83	1938.63	1939.7	1970.76	2003.52	1982.93	1721.97	1837.93	1849.92	1942.47	1852.75	1869.58	1975.95	1987.18	2006.82	1796.19	1965.96
366.623993	1898.66	1914.21	1969.01	1846.02	1913.74	1965.79	2009.56	1927.97	1992.37	2030.88	1977.96	2002.41	1943.1	2029.69	1988.52	1779.86	1853.56	1827	1918.95	1929.37	1899.27	1978.12	1987.98	1733.26	1851.21	1914.78	1989.98	2000.54	1934.81	2007.04	2004.75	1779.57	1819.27	1933.08	1943.04	1977.65	2006.32	1983.79	1720.35	1842.59	1850.56	1947.04	1851.32	1868.88	1981.51	1988.09	2009.63	1797.62	1964.28
367.118988	1902.46	1917.89	1976.52	1845.97	1916.52	1965.79	2014.56	1924.77	1992.06	2032.76	1974.8	2004.08	1943.94	2028.71	1990.54	1780.58	1857.13	1824.37	1921.34	1934.38	1898.25	1978.86	1990.13	1732.17	1852.35	1909.9	1992.36	1993.92	1933.66	2007.86	2005.23	1780.06	1819.9	1936.68	1940.04	1977.45	2008.17	1985.03	1722.9	1848.72	1846.93	1951.98	1849.99	1873.14	1979.49	1987.06	2008.76	1800.57	1965.18
367.614014	1905.71	1917.31	1971.09	1844.29	1915.37	1967.33	2019.55	1928.81	1996.7	2032.67	1978.92	2000.27	1950.57	2030.48	1998.22	1782.27	1856.35	1830.16	1921.04	1934.07	1898.45	1980.96	1985.21	1732.84	1854.36	1913.92	1990.18	1997.72	1936.65	2005.58	2009.64	1783.07	1823.8	1943.12	1944.18	1978.43	2009.29	1986.99	1720.88	1848.84	1854.3	1954.6	1853.73	1871.32	1986.79	1992.4	2015.75	1803.83	1968.1
368.109009	1903.99	1920.36	1970.29	1849.33	1917.84	1970.02	2016.58	1930.05	1997.24	2034.79	1978.7	2007.56	1950.63	2026.65	1997.94	1779.49	1861.86	1831.65	1926.73	1937.73	1899.32	1984.34	1988.85	1733.09	1856.33	1916.26	1990.06	1997.5	1936.39	2011.18	2007.69	1780.6	1823.63	1943.82	1941.42	1979.98	2011.15	1981.25	1721.13	1850.27	1855.11	1952.17	1851.79	1873.48	1986.17	1994.16	2015.39	1803.19	1971.45
368.605011	1905.46	1919.79	1974.73	1846.81	1919.14	1970.42	2016.02	1928.96	2000.83	2032.77	1982.05	2009.78	1945.78	2031.13	1997.84	1781.47	1862.46	1831.19	1925.64	1937.79	1903.33	1983.33	1988.8	1732.85	1857.04	1915.39	1993.43	2001.45	1935.81	2011.62	2009.19	1781.46	1823.54	1941.73	1943.18	1981.31	2009.61	1985.34	1723.75	1848.97	1852.12	1951.77	1854.71	1873.73	1982.64	1993.05	2017.28	1801.72	1973.64
369.100006	1904.3	1921.01	1976.4	1847.22	1916.74	1967.95	2020.85	1928.82	1997.55	2038.32	1982.75	2010.65	1948.38	2032.48	1999.29	1784.06	1861.5	1827.97	1927.34	1938.05	1905.07	1983.85	1989.64	1732.67	1856.52	1918.98	1994	1999.84	1937.22	2010.85	2015.7	1779.63	1821.81	1942.79	1940.61	1978.04	2008.27	1987.36	1722.57	1850.87	1855.4	1955.65	1856.57	1873.46	1984.03	1995.98	2016.49	1800.01	1970.59
369.595001	1907.65	1921.8	1976.89	1849.62	1921.74	1971.01	2023.94	1927.5	1998.58	2042.07	1975.56	2012.26	1947.53	2032.75	2000.03	1781.26	1861.74	1832.16	1923.29	1938.19	1904.94	1987.34	1991.58	1733.71	1855.49	1915.28	1996.32	2004.44	1938.52	2013.71	2013.43	1784.27	1822.89	1945.7	1942.41	1978.58	2014.5	1988.79	1725.3	1848.53	1855.69	1957.33	1853.88	1877.57	1981.97	1996.12	2016.77	1797.24	1974.55
370.089996	1907.94	1922.57	1980.71	1848.69	1924.85	1975.35	2024.56	1929.06	2001.39	2035.42	1980.45	2014.43	1950.17	2033.05	2001.21	1783.23	1863.69	1833.88	1927.27	1938.96	1905.79	1986.62	1991.18	1733.44	1855.68	1919.02	1997.86	2002.08	1941.68	2011.59	2012.1	1782.11	1824.3	1945.54	1945.31	1979.29	2014.54	1983.45	1724.24	1854.25	1858.35	1955.29	1859.24	1876.61	1983.78	1995.26	2018.24	1801.13	1974.29
370.584991	1911.42	1922.72	1978.56	1849.97	1921.71	1976.42	2020.33	1933.73	2002.64	2037.19	1983.96	2009.01	1949.41	2034.44	1996.24	1780.91	1865.56	1832.74	1927.74	1940.77	1904.55	1989.72	1991.22	1731.65	1859.57	1919.44	1995.12	2003.25	1937.9	2012.45	2014.47	1781.24	1822.21	1944.6	1938.26	1980.37	2012.12	1991.28	1725.65	1855.31	1859.07	1958	1855.67	1876.54	1987.18	1997.03	2023.58	1801.25	1978.82
371.080994	1908.92	1920.51	1983.73	1852.7	1924.63	1971.29	2020.32	1934.14	2006.39	2035.77	1980.71	2011.94	1948.38	2028.4	1998.66	1780.68	1863.35	1832.33	1929.87	1939.95	1902.43	1987.86	1990.59	1738.16	1858.61	1918.12	1999.82	2002.95	1941.61	2013.58	2016.31	1782.53	1822.87	1942.7	1942.76	1977.67	2009.07	1987.34	1724.05	1853.52	1857.07	1951.06	1857.81	1877.28	1987.69	1994.8	2020.01	1803.91	1973.69
371.575989	1910.21	1924.99	1981.74	1852.4	1922.66	1977.26	2028.53	1931.1	2006.6	2039.87	1981.34	2012.69	1953.83	2042.88	2000.7	1783.57	1868.65	1836.79	1930.23	1943.15	1910.02	1987.22	1999.48	1731.75	1864.61	1917.47	1998.07	2003.02	1938.52	2016.52	2011.9	1782.74	1828.41	1948.03	1939.81	1980.85	2018.63	1991.43	1726.94	1855.77	1860.14	1957.42	1861	1879.8	1988.28	1998.42	2022	1807.64	1976.63
372.071014	1911.29	1927.4	1982.28	1851.85	1926	1976.98	2031.68	1934.8	2003.1	2042.55	1982.29	2014.63	1953.99	2036.88	2002.88	1782.37	1866.73	1835.36	1930.74	1945.67	1904.96	1991.41	1997.96	1732.98	1861.36	1921.1	1999.11	2006.03	1944.8	2016.45	2019.82	1780.74	1824.26	1947.12	1944.2	1984.26	2016.78	1992.76	1725.03	1855.07	1858.58	1959.44	1856.29	1877.52	1984.79	1997.54	2018.79	1806.8	1981.12
372.566010	1913.67	1926.93	1986.12	1852.1	1923.89	1973.79	2029.68	1933.55	2005.8	2043.73	1985.69	2017.01	1950.98	2039.46	2000.72	1782.5	1867.42	1836.86	1929.88	1943.81	1903.55	1987.54	1992.38	1737.91	1862.23	1919.05	2000.37	2004.2	1944.14	2016.57	2020	1782.21	1820.9	1946.25	1942.58	1981.84	2015.06	1988.57	1724.03	1855.99	1860.05	1957.61	1862.55	1877.06	1988.07	1999.61	2020.54	1805.22	1979.53
373.061005	1905.96	1926.96	1986.86	1855.33	1923.96	1975.21	2029.06	1932.37	2009.56	2041.34	1985.38	2016.72	1954.45	2039.55	2004.54	1783.43	1865.56	1838.91	1928.1	1944.99	1908.36	1989.33	1992.19	1732.95	1860.4	1920.48	2001.35	2001.09	1947.83	2017.93	2015.22	1783.35	1828.26	1946.23	1939.65	1985.58	2017.11	1992.89	1724.16	1859.59	1858.71	1961.93	1863.58	1879.89	1990.41	2001.28	2024.02	1808.63	1978.93
373.557007	1916.09	1931.81	1987.16	1856.63	1930.09	1976.42	2034.5	1935.57	2011.81	2050.74	1984.62	2018.09	1953.64	2038.47	2003.32	1783.55	1868.76	1839.19	1929.81	1945.1	1909.73	1993.66	1998.73	1736.61	1866.68	1920.14	2008.15	2009.89	1945.93	2013.59	2020.59	1784.92	1827.5	1951.53	1944.97	1986.27	2019.09	1994.05	1724.48	1864.06	1862.39	1959.45	1865.36	1882.63	1993.43	2002.34	2026.45	1806.75	1978.53
374.052002	1912.48	1926.42	1983.68	1856.41	1924.14	1981.54	2034.73	1934.69	2005.32	2046.41	1984.99	2019.67	1958.31	2040.4	2009.25	1784.9	1874.39	1836.74	1934.31	1949.11	1908.75	1993.63	1995.96	1736.36	1868.67	1925.2	2001.46	2008.97	1945.14	2018.53	2020.78	1787.41	1825.86	1951.37	1944.08	1983.3	2018.12	1992.72	1724.71	1859.23	1859.28	1959.44	1865.6	1880.86	1992.99	2002.6	2022.2	1805.44	1984.02
374.546997	1914.41	1927.99	1989.35	1858.31	1928.55	1977.13	2037.9	1937.19	2011.92	2047.42	1989.5	2021.63	1955.02	2040.79	2008.06	1784.1	1871.2	1837.24	1931.77	1947.84	1911.36	1993.7	1996.79	1735.78	1867.06	1926.73	2010.39	2013.41	1950.33	2026.87	2020.91	1785.66	1827.77	1949.67	1941.94	1990.43	2019.51	1998.04	1724.58	1863.87	1866.64	1963.81	1866.09	1886.31	1992.2	2005.62	2024.79	1808.16	1980.12
375.041992	1911.99	1928.19	1984.11	1855.97	1929.67	1974.14	2042.21	1936.86	2012.51	2048.18	1989.73	2019.39	1954.09	2035.3	2008.14	1785.18	1867.49	1841.51	1933.34	1946.45	1908.57	1996.2	2001.37	1735.03	1864.41	1925.61	2006.88	2013.38	1948.79	2019.92	2018.93	1783.34	1829.9	1948.39	1947.94	1988.71	2022.13	1995.15	1725.55	1864.3	1864.92	1964.23	1865.38	1885.25	1993.67	2006.92	2028.75	1810.39	1984.04
375.536987	1915.84	1926.16	1989.6	1856.6	1927.58	1980.35	2036.66	1935.46	2009.83	2044.21	1990.2	2024.4	1960.06	2040.68	2006.71	1787.09	1872.99	1838.23	1934.36	1950.41	1907.29	1994.3	1999.75	1738.55	1868.76	1927	2008.95	2014.22	1946.98	2025.92	2022.07	1783.96	1830.52	1957.16	1943.72	1987.43	2021.56	1996.25	1726.43	1863.18	1867.7	1966.54	1866.33	1885.62	1993.85	2004.41	2028.46	1810.56	1981.73
376.032990	1924.59	1930.61	1990.62	1857.44	1928.43	1983.56	2044.94	1936.99	2010.19	2050.1	1993.33	2026.96	1957.49	2045.94	2008.98	1787.29	1871.25	1838.98	1934.11	1946.64	1909.43	1999.01	1998.55	1735.71	1867.22	1927.72	2007.91	2018.06	1946.48	2027.44	2024.27	1786.8	1832.47	1955.35	1945.1	1989.84	2024.12	1993.66	1728.17	1862.78	1864.55	1967.64	1865.39	1884.77	1997.5	2007.62	2033.19	1809.56	1986.55
376.528015	1917.51	1932.84	1995.81	1859.55	1929.32	1980.63	2038.48	1938.05	2009.78	2049.84	1993.04	2026.81	1960.54	2043.53	2009.48	1788.8	1874.37	1844.01	1934.8	1948.08	1912.71	1998.94	2002.25	1738.3	1869.3	1926.23	2010.28	2018.44	1947.41	2026.54	2025.47	1784.58	1828.82	1957.12	1948.62	1993.05	2027.58	1995.97	1725.69	1864.67	1862.4	1963	1864.25	1885.14	1997.54	2009.41	2035.61	1808.9	1987.3
377.023010	1918.35	1932.34	1991.35	1860.87	1931.46	1983.82	2035.91	1940.27	2013.03	2047.98	1990.84	2024.43	1956.78	2044.26	2007.85	1786.76	1876.25	1841.65	1933.25	1948.27	1912	1994.75	1999.03	1735.59	1866.32	1928.98	2008.69	2017.22	1950.19	2030.12	2025.39	1784.75	1826.71	1955.05	1944.22	1992.67	2026.63	1997.71	1723.5	1865.52	1863.86	1960.55	1868.21	1885.52	1996.62	2005.08	2035.62	1807.82	1989.18
377.518005	1922.04	1928.9	1991.08	1859.27	1929.77	1977.77	2041.48	1937.04	2011.65	2047.08	1989.23	2027	1956.59	2041.66	2010.82	1788.23	1874.16	1844.3	1933.98	1948.04	1911.63	1999.23	2003.87	1736.79	1865.3	1929.36	2012.95	2014.92	1948.47	2024.64	2033.34	1786.32	1829.65	1956.69	1945	1990.59	2028.26	1997.24	1726.16	1865.12	1864.52	1963.14	1867.72	1886.08	1995.46	2004.8	2032.65	1807.53	1987.17
378.013000	1919.3	1932.96	1995.26	1854.41	1927.63	1979.13	2036.15	1937.37	2010.71	2051.09	1991.45	2023.41	1958.57	2040.46	2008.99	1786.64	1872.13	1841.62	1930.48	1952.91	1911.72	1995.88	2002.39	1736.21	1871.51	1925.98	2005.53	2013.81	1952.31	2024.8	2029.71	1787.05	1828.94	1958.89	1950.55	1992.12	2026.13	2000.93	1726.53	1866.6	1864.38	1968.29	1865.54	1884.32	1996.26	2010.17	2032.1	1809.28	1985.4
378.509003	1916.42	1929.72	1995.92	1858.04	1929.09	1979.14	2038.7	1935.29	2010.81	2050.67	1990	2027.77	1957	2037.54	2010.51	1789.76	1872.97	1841.63	1940.21	1949.55	1909.98	1998.75	2002.39	1737.12	1869.07	1924.8	2008.73	2016.71	1951.53	2025.53	2027.46	1784.81	1831.82	1955.12	1946.31	1992.28	2026.08	1997.25	1723.08	1866.34	1865.58	1965.61	1866.14	1884.12	1999.64	2006.08	2031.56	1807.56	1988.75
379.003998	1922.67	1935.72	1992.4	1860.18	1929.9	1981.72	2041.21	1936.68	2012.92	2050.16	1988.63	2025.84	1960.58	2045.31	2011.42	1785.09	1870.72	1843.37	1934.87	1954.34	1912.43	1998.86	1999.95	1737.94	1870.66	1930.56	2010.97	2017.79	1951.81	2026.2	2025.15	1788.1	1832.59	1955.14	1955.17	1992.97	2030.35	1992.4	1728.47	1871.76	1865.73	1967.99	1870.33	1887.98	1998.2	2008	2031.51	1810.97	1988.96
379.498993	1921.68	1935.25	1996.51	1860.39	1924.88	1979.96	2039.25	1936.98	2014.79	2050.49	1993.8	2028.91	1962.07	2045.37	2009.65	1783.42	1874.81	1841.12	1937.42	1953.97	1914.25	1997.43	2005.13	1736.78	1872.37	1932.81	2014.67	2018.69	1949.52	2033.45	2027.4	1784.77	1829.91	1955.96	1946.9	1992.79	2023.59	1999.12	1726.15	1866.78	1868.6	1970.15	1871.36	1885.26	1994.62	2014.13	2034.89	1810.21	1991.21
379.993988	1926.66	1938.86	1998.52	1862.18	1930.26	1976.99	2042.14	1939.17	2014.53	2052.17	1990.25	2030.48	1961.98	2046.35	2018.73	1788.25	1873.23	1847.06	1937.62	1952.61	1913.78	2004.85	2006.72	1737.81	1872.1	1931.41	2012.22	2019.95	1951.84	2025.9	2028.34	1788.87	1835.29	1959.79	1953.02	1995.76	2031.58	1997.42	1728.18	1868.1	1867.11	1971.04	1871.87	1887.38	2001.12	2012.88	2033.94	1810.95	1991.38
380.489990	1922.82	1933.8	1993.72	1861.46	1933.64	1988.67	2045.71	1939.32	2020.2	2055.98	1993.36	2027.38	1963.94	2045.06	2014.52	1789.35	1879.62	1844.71	1943.41	1955.45	1914.89	2001.75	2007.49	1735.6	1875.31	1933.79	2013.78	2021.71	1955.03	2029.83	2031.56	1790.36	1835.14	1960.09	1949.47	1997.14	2025.67	2000.17	1729.57	1870.85	1868.06	1970.28	1869.79	1889.76	1998.4	2011.31	2037.03	1811.98	1989.27
380.984985	1923.91	1934.33	1995.27	1859.52	1936.31	1983.55	2047.64	1938.91	2018.48	2052.17	1992.52	2031.76	1961.48	2046.87	2014.39	1789.72	1876.92	1848.08	1940.07	1951.6	1913.79	2003.77	2004.8	1739.6	1873.01	1928.98	2013.32	2013.89	1951.44	2025.52	2029.86	1787.11	1830.62	1957.39	1950.47	1993.34	2025.31	1996.04	1726.24	1869.07	1867.45	1969.72	1870.28	1887.11	2002	2012.23	2027.52	1812.14	1988.88
381.480011	1923.29	1941.31	1994.44	1860.32	1936.39	1986.81	2048.18	1940.91	2020.28	2053.2	1995.84	2032.16	1964.48	2051.78	2016.44	1790.51	1878.99	1849.06	1937.15	1957.45	1914.83	2007.02	2009.68	1739.21	1872.5	1930.3	2011.26	2017.51	1952.13	2027.7	2028.82	1786.85	1832.55	1960.05	1951.32	1993.79	2029.83	1997.14	1726.05	1872.66	1867.64	1971.12	1870.98	1888.6	2003.66	2011.71	2032.56	1811.16	1990.53
381.975006	1924.21	1936.58	2003.53	1861.19	1932.96	1983.28	2043.92	1941.33	2017.13	2054.55	1995.84	2029.56	1963.58	2047.54	2015.53	1790.09	1876.43	1847.55	1935.57	1955.59	1915.89	2008.55	2008.77	1740.98	1870.4	1928.22	2014.89	2017.44	1957.02	2032.24	2029.78	1785.34	1829.64	1955.14	1952.01	1998.08	2029.48	1997.91	1727.1	1872.31	1868.29	1969.95	1871.05	1886.89	2003.19	2009.71	2033.35	1809.39	1988.27
382.470001	1926.26	1933.83	2003.59	1862.48	1936.17	1990.14	2044.52	1941.66	2022.91	2053.91	1993.43	2034.64	1963.05	2049.78	2018.23	1788	1877.23	1845.81	1943.14	1953.02	1914.85	2004.98	2010.87	1739.11	1870.08	1931.9	2017.23	2022.56	1954.19	2032.37	2029.4	1789.72	1831.49	1961.62	1951.32	1998.74	2032.06	2003.52	1727.07	1870.33	1867.13	1970.24	1870.97	1891.21	2004.4	2010.4	2036.11	1809.41	1993.86
382.966003	1926.77	1935.51	1991.96	1862.91	1935.11	1990.91	2051.95	1943.29	2020.48	2058.21	1992.46	2033.57	1964.29	2056.29	2018.41	1792.55	1881.32	1848.26	1940.36	1955.36	1918.02	2007.85	2008.58	1738.69	1873.94	1931.47	2013.07	2021.18	1956.78	2030.16	2028.48	1789.45	1830.64	1960.25	1953.29	2002.52	2031.56	1999.72	1727.66	1874.07	1872.29	1973.38	1871.4	1888.86	2005.22	2015.78	2039.79	1814.85	1993.83
383.460999	1928.26	1939.14	2002.52	1864.59	1931.46	1988.89	2049.34	1941.09	2022.77	2054.87	1995.09	2028.85	1964.1	2054.4	2017.68	1791.28	1876.61	1848.86	1944.55	1954.81	1916.11	2011.56	2012.65	1738.02	1875.02	1932.44	2018.45	2022.73	1955.92	2031.25	2030.22	1786.37	1829.82	1964.22	1955.45	1996.79	2030.74	2002.07	1728.46	1875.1	1872.57	1973.14	1873.17	1888.33	2000.05	2012.22	2038.85	1810.1	1996.02
383.955994	1929.82	1938.01	2003.91	1863.92	1937.35	1994.02	2051.97	1944.37	2022.07	2054.04	1994.6	2034.19	1966.85	2057.73	2019.62	1792.13	1879.75	1850.22	1946.67	1956.89	1914.73	2009.18	2009.2	1737.79	1874.9	1934.9	2018.57	2017.26	1955.1	2033.05	2029.97	1787.97	1832.36	1963.53	1950.98	1999.81	2032.64	2001.01	1728.67	1875.81	1872.84	1970.67	1871.4	1890.68	2001.15	2012.13	2040.2	1813.58	1996.46
384.450989	1927.16	1941.19	2004.44	1864.2	1936.36	1992.32	2054.03	1940.55	2021.57	2059.44	2000.97	2035.57	1963.76	2050.71	2021.39	1789.84	1879.84	1846.82	1939.82	1960.66	1918.35	2006.99	2009.81	1740.88	1876.03	1934.13	2014.48	2021.23	1957.66	2033.64	2035.34	1790.64	1833.09	1961.21	1956.47	2000.81	2034.52	1999.26	1725.68	1875.47	1875.29	1976.54	1872.84	1891.13	2004.7	2018.32	2038.34	1814.86	1995.93
384.946014	1924.37	1941.32	2007.06	1864.44	1934.76	1994.94	2056.63	1947.59	2025.74	2061.52	1996.22	2035.83	1967.81	2056.52	2021.59	1789.97	1881.69	1850.35	1945.83	1960.77	1919.09	2013.16	2013.01	1737.89	1875.59	1933.27	2018.7	2020.47	1958.88	2030.84	2038.43	1788.64	1828.13	1962.44	1949.25	1995.71	2034.37	2003.41	1728.97	1876.48	1871.21	1977.18	1875.67	1890.55	2006.02	2014.47	2037.94	1815.37	1998.42
385.441986	1927.34	1940.27	2001.57	1861.75	1937.61	1992	2051.86	1944.28	2024.68	2065.1	1996.68	2037.81	1971.88	2058.85	2020.61	1794.51	1877.7	1847	1940.51	1959.3	1915.23	2008.81	2012.74	1740.19	1871.31	1932.17	2017.32	2025.22	1959.16	2033.64	2033.23	1786.45	1827.97	1963.13	1952.39	1996.74	2037.27	1999.55	1726.31	1875.46	1873.69	1972.03	1871.22	1888.38	2004.38	2013.76	2037.96	1816.93	1992.12
385.937012	1928.45	1938.09	2005.84	1861.73	1937.77	1992.71	2055.64	1945.5	2024.72	2062.63	2001.82	2038.04	1969.32	2056.16	2022.92	1792.41	1880.31	1851.99	1942.3	1961.64	1915.8	2012.95	2012.23	1738.76	1874.2	1932.81	2023.89	2026.73	1959.28	2034.78	2034.65	1788.23	1830.84	1965.91	1952.16	2001.62	2037	2004.44	1729.85	1878.4	1874.72	1975.73	1873.8	1891.16	2004.74	2016.32	2041.79	1816.47	1996.96
386.432007	1924.65	1940.76	2003.78	1865.32	1939.05	1994.49	2056.21	1945.75	2027.21	2065.04	1999.96	2038.98	1972.44	2058.19	2022.7	1792.2	1884.21	1850.61	1947.79	1961.79	1916.78	2013.1	2018.62	1738.82	1879.09	1930.76	2019.31	2020.92	1960.73	2035.89	2034.28	1787.32	1829.92	1963.65	1953.72	1999.19	2031.28	1997.66	1726.78	1875.66	1874.39	1974.37	1874.63	1893.14	2007.56	2015.28	2038.39	1813.74	1996.97
386.927002	1930.88	1943.12	2006.66	1863.43	1939.44	1991.92	2056.17	1945.91	2025.78	2062.03	1999.99	2042.79	1968.96	2054.83	2025.5	1793.94	1882.8	1851.67	1946.24	1962.53	1917.05	2013.92	2013.35	1739.18	1873.38	1939.41	2021.21	2027.75	1955.65	2034.88	2042.26	1788.87	1826.55	1964.83	1952.01	1998.59	2037.15	2000.93	1727.27	1878.05	1875.75	1971.59	1875.52	1892.57	2010.89	2019.91	2041.54	1814.95	2000.29
387.421997	1930.54	1943.65	2005.57	1864.45	1939.63	1992.36	2055.58	1945.31	2026.88	2060.47	1996.18	2043.51	1972.97	2061.07	2026.99	1791.51	1883.14	1855.05	1944	1960.99	1917.23	2014.91	2021.89	1739.47	1876.86	1934.2	2019.73	2029.43	1956.45	2037	2042.95	1789.82	1826.89	1967.09	1954.02	2003.49	2039.46	2004.16	1727.81	1879.34	1873.26	1977.83	1874.68	1892.51	2007.55	2015.85	2040.08	1815.14	1997.14
387.917999	1932.39	1944.01	2007.69	1866.32	1938.93	1996.82	2060.28	1945.55	2025.33	2061.24	1999.52	2040.3	1975.54	2059.14	2027.41	1793.53	1884.49	1853.28	1951.54	1961.68	1914.84	2015.08	2014.64	1741.41	1874.48	1933.43	2022.5	2021.86	1961.05	2037.76	2039.18	1786.56	1829.04	1968.62	1953.14	2003	2036.91	2002.26	1727.95	1876.59	1872.45	1976.6	1874.52	1895.54	2007.71	2013.74	2040.45	1816.24	1999.59
388.412994	1925.43	1941.3	1997.86	1865.11	1943.68	1990.88	2059.82	1944.16	2025.69	2061.5	2000.23	2040.65	1971.05	2054.01	2024.5	1793.11	1879.83	1854.15	1945.38	1960.05	1916.85	2016.76	2015.48	1738.02	1879.45	1936.52	2020.77	2026.77	1959.94	2036.34	2039.63	1789.06	1827.42	1969.67	1958.64	2005.24	2034.99	2003.13	1727.78	1876.51	1874.71	1973.74	1875.86	1894.21	2003.1	2016.35	2042.87	1814.63	1998.58
388.907990	1928.54	1941.44	1996.55	1864.48	1939.07	1991.65	2052.38	1946.5	2026.36	2064.49	1998.04	2040.09	1973.63	2057.94	2020.15	1794.24	1883.07	1849.27	1945.53	1964.99	1916.15	2010.47	2018.45	1738.49	1878.64	1937.65	2024.94	2026.56	1956.39	2035.47	2040.99	1787.28	1828.1	1967.63	1951.81	1997.55	2035.71	2002.13	1726.51	1877.05	1870.82	1976.01	1874.55	1893.99	2008.85	2017.04	2038.89	1813.44	1997.18
389.403015	1925.75	1941.98	2006.28	1865.32	1934.86	1988.31	2052.48	1947.26	2020.74	2064.85	1996.17	2036.37	1969.7	2054.04	2021.37	1791.12	1883.48	1851.23	1947.02	1960.42	1915.47	2009.4	2012.28	1738.48	1875.68	1938.34	2018.29	2025.79	1957.69	2036.14	2039.16	1787.43	1829.18	1969.16	1951.86	2001.18	2038.43	2003.95	1727.29	1875.46	1876.94	1975.08	1875.62	1894.2	2007.14	2020.69	2042.7	1813.65	1996.14
389.898010	1930.16	1944.92	2004.07	1868.5	1942.41	1995.24	2060.64	1943.71	2021.37	2063.18	2001.07	2041.09	1965.16	2060.11	2026.4	1792.68	1887.26	1853.72	1945.17	1959.47	1918.77	2016	2012.58	1739.93	1878.69	1933.37	2019.58	2026.89	1960.65	2038.33	2041.25	1789.39	1831.5	1964.75	1954.98	2004.15	2040.25	2001.2	1729	1878.9	1873.98	1973.27	1874.52	1892.45	2011.13	2019.39	2045.16	1815.6	1996.67
390.394012	1932.2	1942.61	2006.54	1871.24	1936.76	1989.06	2048.6	1945.07	2024.61	2060.99	1996.66	2036.55	1968.15	2053.12	2022.42	1794.33	1883.47	1849.46	1946.92	1961.93	1915.11	2014.77	2012.74	1739.51	1874.25	1938.02	2021.2	2027.26	1956.2	2036.79	2036.59	1789.37	1824.34	1965.3	1949.86	1997.82	2034.7	2000.64	1729.23	1878.51	1871.28	1976.15	1871.46	1888.42	2008.52	2018.81	2041.67	1815.5	1998.54
390.889008	1927.87	1940.45	2004.34	1866.16	1936.43	1990.16	2051.66	1941.26	2025.74	2061.46	1996.77	2036.72	1967.03	2051.23	2025.87	1794.92	1880.77	1856.19	1950.13	1962.98	1919.12	2013.65	2008	1740.7	1875.03	1933.98	2021.67	2028.13	1965.38	2035.38	2043.65	1787.31	1829.68	1965.72	1951.43	2003.43	2040.45	2005.09	1727.17	1876.62	1871.4	1973.5	1873.34	1891.7	2007.15	2022.84	2042.88	1814.52	2007.9
391.384003	1926.23	1945.32	2003.21	1866.62	1938.02	1991.63	2056.21	1946.94	2025.29	2066.01	1996.64	2036.54	1972.89	2058.44	2026.91	1790.34	1885.67	1852.52	1946.5	1967.09	1921.29	2021.19	2014.52	1739.17	1875.61	1937.1	2024.38	2029.79	1961.61	2036.79	2041.29	1788.59	1823.31	1969	1954.76	2004.5	2040.95	2003.25	1727.03	1879.82	1873.19	1976.67	1876.23	1892.74	2007.52	2022.66	2046.62	1812.36	2002.82
391.878998	1931.8	1944.51	2005.44	1862.68	1942.81	1992.61	2055.23	1947.37	2025.01	2067.56	2001.16	2041.18	1973.95	2056.13	2023.7	1794.53	1886.84	1851.7	1943.95	1964.67	1918.69	2015.46	2018.38	1741.4	1878.36	1936.03	2023.72	2029.18	1958.34	2037.89	2043.17	1791.86	1827.61	1967.55	1950.65	2006.33	2042.46	2005.8	1730.97	1881.65	1873.55	1976.61	1878.03	1891.59	2014.99	2021.29	2048.06	1815.2	1999.53
392.373993	1932.57	1945.69	2009.37	1864.38	1941.38	1994.23	2053.17	1947.88	2026.96	2065.92	2002.43	2050.29	1972.35	2051.97	2023.5	1793.36	1886.56	1851.5	1944.95	1965.11	1923.62	2018.77	2019.04	1738.16	1879.9	1935.24	2021.93	2030.38	1963.96	2038.02	2043.07	1790.21	1827.05	1966.55	1954.53	2002.15	2042.72	2005.2	1725.89	1877.03	1876.18	1981.08	1873.28	1892.47	2012.73	2022.71	2043.49	1813.33	1997.3
392.869995	1933.56	1942.81	2010.09	1866.88	1941.94	1993.73	2056.42	1950.74	2026.72	2067.04	2003.48	2041.58	1966.63	2054.93	2028.95	1790.93	1881.62	1852.07	1942.21	1960.99	1917.03	2012.27	2016.42	1741.38	1877.5	1938.73	2024.19	2025.93	1958.97	2040.09	2039.32	1786.36	1826.39	1969.16	1957.1	2006.57	2045.26	2004.19	1728.15	1881.93	1877.12	1981.59	1875.02	1890.75	2010.56	2021.92	2048.1	1816.86	2002.36
393.364990	1931.38	1946.49	2009.8	1870.39	1945.93	1999.93	2063.75	1951.08	2031.92	2068.93	2004.91	2046.37	1968.4	2059.97	2028.83	1793.86	1888.03	1854.49	1948.73	1965.36	1920.16	2015.88	2022.2	1739.59	1881.05	1939.39	2023.1	2035.53	1966.3	2042.81	2048.37	1787.26	1829.83	1965.65	1956.77	2005.37	2044.25	2002.78	1727.67	1878.05	1876.2	1981.87	1878.85	1896.74	2010.29	2020.4	2051.21	1815.46	2005.5
393.859985	1933.2	1942.45	2014.19	1866.21	1947.12	1992.36	2060.81	1949.53	2032.34	2069.01	2005.22	2046.47	1974.03	2058.91	2028.35	1798.61	1885.37	1852.74	1946.36	1963.27	1919.64	2011.92	2018.41	1737.93	1882.21	1941.35	2027.63	2033.86	1965.56	2045.55	2042.45	1787.29	1829.64	1970.63	1959.06	2006.27	2043.69	2005.15	1727.73	1878.45	1878.14	1979.3	1877.21	1894.59	2010.97	2024.24	2051.95	1818.05	2001.96
394.355011	1931.8	1949.27	2007.19	1865.44	1944.97	1997.74	2060.94	1950.1	2027.63	2065.73	2002.86	2042.87	1971.72	2058.29	2028.24	1794	1887.82	1854.81	1949.84	1961.26	1919.83	2017.93	2016.98	1741.32	1879.99	1939.11	2029.06	2032.29	1967.3	2044.22	2042.05	1788.21	1832.82	1973.3	1955.13	2006.96	2042.87	2009.83	1729.58	1879.48	1880.95	1984.6	1880.36	1896.13	2008.85	2023.18	2046.7	1816.9	2003.2
394.851013	1937.15	1949.92	2009.78	1870.21	1943.01	1993.43	2060.36	1950.59	2034.36	2071.58	2004.66	2046.61	1977.6	2061.33	2031.72	1795.49	1887.3	1858.83	1952.28	1960.1	1922.81	2019.96	2022.72	1740.93	1883.12	1938.26	2029.95	2032.22	1960.28	2040.44	2046.19	1788.84	1831.48	1970.37	1960.33	2004.65	2043.6	2005.62	1729.81	1881	1878.1	1981.83	1877.03	1894.74	2013.23	2020.08	2044.23	1812.43	2000.05
395.346008	1935.04	1946.69	2008.28	1865.87	1938.56	1994.67	2065.03	1945.86	2029.81	2069.25	1998.15	2041	1975.14	2058.97	2023.45	1796.4	1889.49	1853.2	1951.87	1963.62	1921.4	2022.3	2014.8	1739.2	1883.53	1937.11	2026.82	2030.14	1962.58	2040.11	2045.53	1791.08	1831.39	1970.16	1956.55	2009.97	2045.33	2003.08	1728.74	1878.96	1880.15	1980.55	1877.63	1896.12	2010.42	2026.18	2049.25	1820.83	2011.12
395.841003	1939.47	1948.44	2004.46	1870.44	1941.16	2001.68	2061.05	1948.88	2030.77	2068.09	2002.59	2046.79	1971.21	2062.69	2030.33	1791.87	1890.92	1853.93	1950.03	1961.59	1917.97	2017.72	2020.07	1740.07	1879.64	1940.84	2023.79	2032.07	1962.48	2040.22	2038.88	1790.25	1829.67	1970.52	1954.71	2007.09	2045.58	2009.77	1729.7	1882.16	1877.44	1980.23	1877.34	1900.4	2012.13	2028.06	2051.71	1818.63	2005.31
396.335999	1933.39	1947.26	2008.56	1871.52	1946.57	1997.56	2064.39	1951.32	2031.96	2069.27	2002.08	2046.11	1972.67	2063.12	2027.2	1793.53	1888.18	1856.09	1949.41	1969.64	1922.16	2017.09	2022.32	1742.01	1877.31	1935.82	2027.47	2030.46	1964.74	2037.52	2041.8	1789.96	1832.08	1971.85	1956.31	2004.71	2043.09	2002.57	1729.33	1882.35	1877.83	1981.9	1878.95	1894.9	2012.36	2024	2049.66	1819.25	2005.93
396.830994	1935.61	1945.7	2017.48	1870.41	1945.13	1996.12	2064.74	1949.22	2026.99	2074.55	2003.05	2047.43	1973.92	2058.69	2028.98	1794.65	1885.88	1856.33	1950.52	1969.37	1921.06	2015.72	2019.58	1738.98	1879.34	1937.66	2024.01	2029.64	1964.24	2039.82	2044.76	1788.81	1833.02	1967.28	1954.8	2005.85	2041.11	2004.5	1726.75	1881.66	1882.71	1980.49	1877.52	1898.37	2018.9	2025.3	2048.71	1814.34	2004.2
397.326996	1931.65	1945.97	2008.11	1867.2	1943.22	1997.2	2062.99	1951.88	2026.63	2067.66	2002.52	2049.97	1972.73	2060.46	2024.43	1796.44	1885.09	1852.28	1952.17	1962.44	1922.48	2013.36	2020.38	1738.45	1876.31	1936.69	2023.28	2025.2	1963.44	2038.93	2046.69	1788.96	1828.96	1971.83	1955.81	2008.77	2047.03	2008.13	1728.77	1880.05	1880.96	1980.64	1878.55	1896.4	2012.36	2026	2050.02	1818.05	2004.76
397.821991	1935.29	1946.26	2009.65	1871.72	1942.91	1996.61	2055.39	1949.02	2028.21	2068.42	2004.7	2050.01	1974.45	2061.84	2027.63	1797.32	1887.77	1853.82	1949.54	1963.92	1921.81	2016.81	2022.36	1740.66	1881.79	1944.05	2026.8	2033.34	1961.66	2042.98	2044.87	1786.96	1832.57	1971.67	1955.13	2007.56	2046.45	2005.17	1728.6	1884.25	1880.78	1980.51	1877.28	1898.53	2011.52	2026.03	2049.06	1822.98	2006.46
398.316986	1932.24	1947.69	2011.32	1871.05	1941.34	1993.63	2065.86	1947.11	2031.04	2070.6	2001.53	2050.09	1971.35	2058.22	2028.26	1794.21	1886.44	1857.12	1949.97	1962.55	1918.63	2016.05	2021.23	1744.13	1878.74	1939.58	2024.98	2029.57	1964.36	2044.33	2043.19	1788.83	1832.65	1970.13	1958.72	2004.99	2046.78	2008	1727.2	1881.92	1879.07	1979.16	1879.59	1897.33	2012.96	2026.6	2051.71	1817.22	1999.38
398.812012	1934.68	1946.27	2013.82	1868.44	1940.76	1993.81	2062.73	1949.71	2025.35	2072.53	2002.84	2046.83	1971.35	2055.28	2023.45	1794.53	1885.95	1857.42	1947.08	1965.27	1919.64	2015.94	2013.83	1742.23	1881.48	1939.8	2027.6	2030.66	1961.95	2041.46	2046.41	1791.45	1831.63	1969.69	1954.27	2005.21	2047.44	2009.86	1727.38	1882.71	1878.76	1978.46	1878.18	1894.73	2011.92	2022.39	2047.54	1817.51	2004.07
399.307007	1931.93	1947.78	2012.35	1866.82	1938.5	1988.2	2060.22	1952.14	2026.9	2068.77	2004.36	2043.32	1972.74	2055.1	2024.07	1793.3	1885.44	1855.66	1950.36	1967.33	1920.61	2013.29	2015.82	1740.27	1878.84	1941.7	2027.11	2031.12	1963.12	2040.62	2046.75	1787.74	1827.09	1975.24	1954.84	2005.72	2045.56	2007.54	1729.1	1883.96	1878.14	1985.43	1877.62	1896.05	2012.45	2027.18	2047.52	1817.75	2003.81
399.803009	1936.98	1951.64	2014.46	1872.6	1944.57	2002.32	2067.76	1952.22	2029.45	2071.9	2001.99	2051.13	1970.36	2065.39	2029.79	1793.68	1888.2	1856.98	1951.06	1963.78	1922.37	2020.31	2022.43	1742.65	1879.15	1941.95	2030.95	2036.07	1961.96	2042.11	2044.75	1788.78	1830.18	1972.51	1956.92	2009.13	2049.28	2011.32	1728.03	1882.8	1881	1978.4	1878.1	1899.98	2014.45	2026.73	2051.75	1816.01	2002.95
400.298004	1938.84	1953.59	2015.95	1874	1945.59	2002.6	2068.77	1954.36	2033.81	2077.76	2005.93	2051.16	1973.84	2061.15	2031.48	1797.87	1887.2	1857.79	1948.67	1968.61	1921.08	2022.63	2019.89	1742.78	1880.58	1942.89	2033.05	2031.21	1967.55	2045.47	2047.67	1793.07	1831.57	1976.28	1955.59	2007.94	2047.51	2005.92	1729.35	1882.64	1882.27	1984.65	1876.59	1897.38	2018.15	2024.24	2050.37	1819.08	2007.54
400.792999	1940.59	1952.5	2012.78	1871.19	1947.11	2002.87	2066.38	1956.56	2034.11	2073.64	2008.61	2050.46	1976.35	2061.66	2033.38	1795.65	1892.67	1856.91	1955.74	1966.33	1922.09	2024.78	2023.41	1741.73	1880.73	1942.44	2026.21	2034.53	1964.46	2044.14	2046.73	1789.84	1831.59	1972.14	1957.62	2008.33	2042.64	2010.85	1728.05	1881.8	1879.3	1983.57	1880.99	1897.82	2014.34	2028.18	2055.24	1821	2007.45
401.287994	1936.94	1953.24	2016.27	1871.55	1947.41	2002.09	2066.69	1952.5	2029.52	2073.99	2008.07	2047.66	1976.31	2067.04	2027.12	1795.13	1890.83	1858.34	1954.32	1967.38	1921.7	2017.5	2017.64	1742.26	1885.13	1944.23	2030.53	2031.28	1967.73	2045.22	2046.51	1788.98	1831.97	1975.24	1959.29	2010.18	2047.28	2008.18	1728.07	1882.69	1878.89	1985.76	1877.17	1897.44	2015.46	2028.91	2053.28	1817.88	2006.96
401.782990	1936.75	1952.08	2014.23	1866.99	1950.11	1999.43	2065.88	1952.1	2028.56	2069.86	2004.86	2050.09	1976.48	2055.19	2024.96	1796.29	1888.38	1854.69	1949.85	1964.17	1919.49	2020.65	2023.77	1740.11	1877.29	1936.73	2032.37	2032.03	1962.07	2044.65	2048.12	1789.69	1828.17	1975.84	1956.43	2008.64	2044.91	2009.65	1728.28	1882.8	1878.67	1982.88	1877.44	1899.66	2012.4	2028.53	2048.59	1816.99	2003.07
402.278992	1932.9	1949.08	2012.83	1871.14	1940.4	1999.71	2063.96	1952.93	2031.11	2073.65	2004.42	2048.94	1975.7	2062.59	2033.08	1793.07	1890.86	1857.72	1949.02	1966.07	1923.48	2019.86	2023.4	1741.42	1881.31	1945.1	2028.72	2034.1	1969.07	2044.71	2040.55	1790.93	1830.98	1975.46	1953.88	2010.28	2046.07	2000.32	1729.11	1882.98	1877.55	1982.28	1878.53	1899.19	2018.41	2032.14	2051.39	1818.32	2005.78
402.773987	1938.74	1950.46	2010.3	1871.95	1943.4	2001.65	2064.79	1953.31	2032.35	2071.85	2007.3	2052.17	1972.36	2060.48	2028.52	1793.59	1889.07	1853.28	1949.23	1968.68	1922.96	2020.79	2019.93	1739.58	1879.93	1936.97	2030.91	2034.8	1967.21	2046.06	2046.72	1788.11	1830	1970.58	1958.5	2009.33	2045.11	2006.04	1730.75	1881.38	1876.26	1979.54	1877.93	1896	2010.59	2026.69	2057.36	1818.98	2007.96
403.269012	1936.51	1947.3	2012.61	1869.88	1946.44	2000.93	2064.33	1950.96	2029.85	2072.51	2006.7	2048.64	1975.45	2061.31	2030.84	1793.87	1888.41	1852.91	1952.73	1968.01	1917.2	2020.73	2019.98	1739.09	1878.42	1941.07	2023.79	2033.49	1966.89	2042.3	2047.98	1788.93	1833.48	1971.63	1957.58	2009.69	2044.77	2003.71	1728.71	1881.85	1875.19	1982.7	1880.1	1894.86	2009.49	2027.11	2053.17	1816.41	2004.87
403.764008	1932.85	1945.62	2010.47	1871.97	1941.43	1993.98	2065.57	1950.46	2028.49	2070.08	2003.9	2047.56	1971.26	2055.79	2022.4	1790.97	1887.68	1858.46	1949.69	1967.18	1918.44	2014.25	2013.53	1740.19	1877.13	1941.11	2028.27	2035.81	1964.38	2042.67	2044.39	1789.49	1827.57	1972.7	1956.58	2003.89	2040	2004.44	1725.85	1879.02	1877.86	1981.74	1875.66	1899.3	2012.83	2021.47	2049.14	1815.07	2001.86
404.259003	1935.12	1952.55	2008.44	1870.68	1944.06	1999.56	2058.35	1949.01	2028.8	2069.55	2000.27	2041.74	1973.37	2055.76	2030.57	1793.98	1889.05	1855.87	1947.95	1966.11	1914	2014.03	2019.74	1741.01	1879.57	1939.31	2026.21	2030.56	1961.99	2039.69	2045.45	1789.41	1830.86	1971.86	1954.18	2009.09	2043.87	2008.08	1726.25	1882.94	1876.52	1979.46	1877.7	1896.19	2015.61	2031	2050.09	1819.76	2007.35
404.755005	1934.04	1946.97	2014.57	1868.79	1945.09	1997.71	2066.52	1949.82	2029.82	2067.1	2005.84	2055.91	1976.09	2063.62	2032.32	1794.14	1893.97	1859.88	1951.97	1968.01	1921.89	2024.68	2020.13	1739.05	1879.18	1940.09	2029.55	2034.13	1967.4	2042.1	2047.25	1788.23	1831.47	1973.81	1957.16	2008.52	2049.39	2006.99	1728.48	1884.88	1881.31	1981	1879.98	1894.84	2014.64	2026.17	2052.4	1817.08	2003.72
405.250000	1937.1	1947.24	2016.51	1873.57	1946.37	1999.33	2066.46	1953.44	2031.14	2072.6	2006.15	2055.24	1974.97	2061.66	2029.37	1794.75	1888.87	1853.93	1951.5	1969.53	1919.85	2022.14	2022.48	1741.55	1881	1939.46	2028.34	2036.25	1965.18	2046.36	2048.95	1788.17	1831.21	1972.98	1957	2011.26	2045.27	2007.88	1727.93	1882.58	1878.33	1980	1879.12	1896.66	2018.31	2030.58	2051.02	1818.75	2005.58
405.744995	1941.87	1946.89	2014.17	1874.21	1947.23	2001.05	2068.17	1952.84	2034.23	2075.85	2011.79	2054.94	1975.05	2061.27	2029.79	1794.89	1890.79	1856.76	1951.33	1968.59	1923.21	2020.89	2020.93	1742.35	1878.48	1940.9	2026.05	2034.42	1968.81	2043.39	2047.23	1791.77	1831.77	1973.32	1955.26	2013.88	2049.73	2003.42	1729.99	1882.17	1879.78	1976.93	1878.75	1895.25	2014.93	2026.46	2050.83	1816.51	2005.29
406.239990	1936.92	1947.98	2010.95	1869.4	1944.17	2001.03	2063.47	1952.98	2029.81	2072.22	2003.18	2048.07	1974.73	2063.15	2028.64	1793.34	1888.43	1857.65	1951.06	1968.68	1925.07	2018.6	2020.53	1741.01	1881.44	1941.36	2029.84	2033.82	1968.65	2046.13	2042.92	1790.53	1832.2	1974.13	1954	2008.99	2044.12	2005.91	1727.4	1882	1878.12	1976.46	1881.2	1897.7	2012.28	2026.19	2052.64	1814.56	2004.19
406.734985	1935.61	1945.26	2005.69	1868.05	1946.19	1996.76	2064.44	1951.7	2031.5	2067.99	2005.42	2047.35	1974.07	2057.63	2027.42	1793.85	1887.92	1854.7	1947.14	1966.84	1922.67	2019.81	2011.73	1741.79	1880.85	1940.96	2026.81	2030.63	1964.75	2041.43	2042.28	1790.57	1831.26	1967.93	1952.51	2008.79	2040.34	2004.97	1727.47	1878.14	1874.81	1977.42	1881.27	1897.78	2009.23	2027.97	2048.59	1820.73	2003.71
407.230988	1933.04	1944.21	2011.06	1869.78	1941.46	1998.98	2062.46	1950.96	2028.69	2070.39	2005.37	2044.5	1970.12	2061.86	2024.95	1793.07	1881.35	1854.72	1947.35	1968.94	1919.54	2018.5	2015.24	1740.17	1880.16	1939.39	2022.7	2029.26	1966.4	2036.16	2041.38	1787.34	1827.66	1969.35	1958.51	2004.65	2042.01	2000.7	1725.55	1876.89	1873.44	1976.52	1876.12	1893.3	2007.41	2021.21	2049.53	1817.42	1999.78
407.726013	1936.05	1946.47	2011.92	1869.89	1943.5	1995.63	2061.62	1950.15	2025.86	2066.97	2004.34	2040.67	1968.79	2059.12	2026.31	1791.93	1883.57	1857.33	1953.82	1967.64	1921.93	2016.98	2014.38	1739.65	1880.61	1939.28	2027.3	2027.78	1960.97	2039.45	2043.79	1789.1	1830.82	1970.78	1953.6	2006.81	2044.66	2008.58	1726.03	1879.09	1875.92	1977.12	1880.38	1899.46	2004.53	2027.08	2046.54	1816.98	2001.84
408.221008	1932.99	1943.71	2014.29	1871.28	1940.3	1996.29	2064.19	1952.2	2029.16	2067.4	2000.23	2048.36	1973.4	2060.15	2030.99	1792.75	1886.83	1855.7	1951.19	1966.98	1922.53	2024.96	2019.16	1743.07	1879.35	1939.23	2029.2	2032.62	1967.19	2042.03	2043.88	1792.15	1831.25	1965.29	1952.82	2011.74	2043.42	2006.37	1726.59	1876.46	1874.57	1976.42	1875.25	1893.54	2011.18	2022.74	2050.22	1816.58	2005.16
408.716003	1932.31	1941.93	2014.38	1871.63	1942.18	1996.56	2061.95	1947.48	2027.66	2064.58	2005.36	2044.88	1973.65	2062.92	2028.29	1794.28	1889.8	1861.86	1951.36	1965.91	1920.66	2020.59	2018.07	1743.64	1880.26	1938.77	2027.65	2034.13	1964.2	2046.26	2045.35	1788.94	1829.77	1971.4	1957.02	2004.57	2044.31	2006.28	1726.3	1883.09	1876.24	1979.08	1876.01	1895.77	2016.43	2025.79	2052.43	1815.45	2003.57
409.210999	1934.54	1949.45	2008.89	1872.34	1944.87	1995.51	2061.37	1946.7	2026.16	2067.73	2000.66	2046.58	1974.92	2063.48	2034.45	1793.44	1889.96	1855.06	1951.6	1967	1921.07	2021.02	2023.08	1741.83	1880.55	1940.36	2026.61	2033.22	1963.61	2044.13	2047.63	1791.75	1830.41	1973.37	1957.68	2009.27	2047.49	2004.77	1725.31	1882.14	1875.08	1976.55	1877.26	1896.45	2012.06	2030.28	2047.79	1818.31	2000.57
409.707001	1936.54	1950.56	2014.28	1871.71	1943.34	1998.08	2061.71	1946.73	2031.99	2071.45	2005.68	2049.92	1973.89	2058.95	2028.96	1797.45	1892.69	1858.09	1951.88	1969.68	1924.67	2021.15	2020.73	1739.69	1880.41	1940.07	2027.41	2034.25	1965.32	2046.21	2044.05	1790.32	1834.17	1970.33	1954.76	2012.32	2043.79	2004.63	1726.32	1880.23	1877.43	1979.85	1878.45	1896.54	2009.75	2030.37	2054.36	1817.96	2003.15
410.201996	1937.89	1947.56	2015.51	1873.18	1944.11	1995.59	2065.15	1955.97	2029.81	2069.43	2007.41	2049.96	1974.44	2056.15	2028.62	1792.94	1891.86	1860.52	1954.63	1968.69	1922.17	2016.59	2020.08	1742.94	1881.15	1940.94	2028.07	2036.89	1964.61	2043.77	2053.1	1790.93	1832.45	1968.66	1957.7	2012.36	2047.33	2007.09	1726.04	1879.76	1878.92	1980.89	1875.15	1896.36	2012.11	2024.5	2050.48	1816.46	2005.56
410.696991	1934.69	1945.24	2015.74	1871.72	1941.42	1998.88	2065.57	1949.51	2028.08	2072.35	2003.95	2049.37	1972.71	2064.53	2031.74	1796.35	1891	1856.1	1953.76	1968.55	1924.21	2021.57	2020.75	1739.76	1880.75	1943.04	2029.8	2034.17	1965.75	2044.49	2048.56	1788.94	1833.45	1973.3	1958.31	2013.93	2051.91	2011.08	1728.38	1878.72	1879.49	1978.7	1880.35	1897.69	2014.04	2031.21	2053.27	1816.85	2008.64
411.191986	1936.46	1947.13	2015.7	1873.23	1946.72	2000.33	2068.36	1952.72	2029.91	2072	2008	2052.86	1974.33	2063.68	2036.19	1800.44	1892.74	1861.49	1954.51	1969.07	1923.54	2024.7	2024.13	1740.46	1882.94	1943.97	2032.5	2037.22	1970.69	2048.85	2055.28	1789.3	1833.62	1974.23	1954.26	2011.17	2047.69	2004.66	1727.1	1882.84	1876.34	1983.07	1882.39	1898.24	2013.84	2032.04	2055	1817.53	2003.89
411.687988	1941.92	1953.48	2015.32	1873.99	1944.5	1999.11	2069.75	1953.07	2035.24	2076.57	2008.32	2052.47	1979.17	2069.3	2033.92	1798.91	1894.06	1856.7	1954.5	1973.93	1923.39	2029.02	2024.38	1742.64	1885.05	1946.29	2034.44	2036.39	1969.39	2051.01	2045.68	1790.42	1833.2	1975.84	1962.89	2017.58	2053.62	2012.21	1726.2	1886.19	1877.67	1980.45	1883.13	1902.4	2018.14	2031.51	2057.73	1818.74	2007.25
412.183014	1932.8	1952.28	2011.3	1875.74	1945.88	2003.54	2071.03	1952.98	2034.45	2071.13	2009	2057.01	1978.42	2073.81	2033.9	1797.25	1892.35	1857.4	1961.09	1974.06	1922.76	2021.87	2027.62	1742.72	1885.8	1941.71	2032.1	2038.3	1965.78	2051.35	2053.2	1789.64	1832.13	1978.27	1961.29	2018.02	2046.49	2011.52	1727.85	1882.29	1882.02	1985.21	1882.66	1900.68	2016.47	2033.35	2059.22	1819.72	2007.67
412.678009	1934.69	1949.93	2016.94	1876.29	1947.88	2003.35	2073.23	1952.32	2033.08	2076.44	2012.36	2056.28	1980.41	2070.59	2033.98	1796.91	1890.78	1859.6	1956.12	1976.2	1920.83	2020.72	2026.97	1740.56	1884.21	1937.07	2030.55	2032.58	1969.24	2044.27	2046.84	1788.18	1831.59	1975.84	1955.18	2013.33	2045.57	2011.02	1727.5	1882.03	1881.06	1986.6	1882	1897.53	2015.46	2033.01	2053.63	1823.78	2003.67
413.173004	1936.14	1946.52	2015.79	1875.03	1943.09	2000.46	2066.77	1954.07	2031.71	2071.6	2009.98	2052.97	1976.16	2061.97	2030.65	1797.51	1892	1859.65	1950.04	1968.42	1925.14	2019.26	2020.6	1738.74	1883.66	1942.28	2029.3	2039.97	1968.17	2047.9	2050.31	1787.89	1830.65	1974.41	1957.71	2013.83	2051.09	2010.19	1726.33	1881.01	1878.86	1984.2	1879.86	1895.06	2010.74	2025.55	2050.81	1817.86	2002.28
413.667999	1936.95	1951.97	2015.76	1872.03	1947.92	2001.14	2067.77	1950.9	2030.88	2072.56	2008.33	2054.12	1973.93	2058.2	2029.06	1794.12	1891.02	1856.85	1956.08	1967.99	1921.83	2021.86	2023.33	1738.63	1880.19	1938.69	2029.19	2033.81	1963.71	2042.86	2045.21	1788.97	1830.21	1971.08	1960.45	2010.56	2051.54	2007.48	1726.14	1881.78	1880.19	1981.65	1879.55	1895.8	2014.43	2025.36	2050.83	1819.23	1999.6
414.164001	1936.49	1949.23	2015.22	1874.36	1949.96	1996.79	2067.95	1947.84	2031.59	2069.94	2008.62	2050.04	1977.36	2061.14	2030.22	1798.24	1887.41	1857.44	1949.77	1972.21	1926.56	2022.84	2019.41	1739.67	1881.84	1939.38	2033.08	2032.15	1966.86	2047.05	2044.17	1790.45	1829.29	1969.49	1952.68	2005.08	2049.66	2006.06	1725.96	1886.15	1876.95	1983.7	1879.07	1896.97	2012.42	2029.03	2050.83	1819.36	2002.86
414.658997	1940.23	1950.92	2009.07	1872.75	1946.54	2000.53	2063.53	1954.64	2029.69	2068.02	2009.18	2052.91	1974.36	2060.7	2029.37	1794.63	1891.4	1857.71	1951.51	1969.11	1924.86	2020.44	2017.03	1743.45	1879.66	1938.32	2031.77	2033.14	1964.23	2043.98	2045.41	1787.08	1832.15	1973.82	1955.58	2013.23	2046.08	2009.39	1723.93	1883.39	1872.65	1980.9	1881.46	1896.48	2015.01	2033.6	2053.58	1818.7	2003.87
415.153992	1938.57	1951.88	2018.05	1876.49	1945.79	1997.57	2065.61	1953.87	2031.17	2070.83	2009.28	2051.38	1975.56	2061.52	2030.08	1795.17	1890.33	1860.24	1953.51	1971.55	1922.18	2019.65	2017.79	1740.99	1884.32	1944.85	2033.78	2035.93	1969.35	2042.78	2050.52	1791.89	1831.14	1973.04	1957.94	2007.9	2049.11	2008.34	1725.57	1885.78	1877.29	1984.91	1875.76	1894.98	2015.26	2032.21	2054.5	1822.22	2008
415.648987	1934.03	1951.7	2015.88	1877.29	1943.04	1997.58	2064.63	1952.06	2028.17	2071.29	2006.13	2050.35	1973.77	2058.95	2032.79	1793.71	1889.87	1859.63	1957.49	1973	1922.61	2022.49	2018.93	1741.88	1883.28	1940.88	2032.33	2035.18	1966.11	2049.18	2043.2	1789.13	1832.59	1975.54	1954.39	2006.5	2046.78	2006.92	1727.95	1886	1879.63	1982.02	1878.81	1897.95	2011.28	2029.33	2052.65	1819.6	2005
416.144012	1935.28	1945.73	2015.01	1871.69	1943.43	1997.85	2065.12	1953.48	2034.29	2069.36	2004.46	2052.5	1976.21	2058.44	2029.91	1795.23	1891.61	1852.85	1951.51	1970.65	1920.2	2024.52	2021.17	1741.37	1882.76	1940.27	2029.63	2034.12	1970.33	2041.85	2046.99	1788.93	1834.19	1970.62	1954.49	2011.13	2048.61	2006.18	1727.71	1885.16	1876.19	1980.64	1878.53	1891.52	2013.74	2028.63	2052.54	1821.88	2006.27
416.640015	1936.61	1947.12	2016.27	1872.47	1940.42	1996.89	2065.51	1950.56	2027.36	2070.31	2005.38	2053.07	1973	2054.66	2033.97	1794.82	1887.59	1855.31	1954.15	1968.13	1924.8	2021	2015.05	1738.67	1878.53	1937.78	2024.57	2029.92	1963.72	2042.23	2040.8	1786.08	1829.9	1967.61	1950.23	2003.77	2042.99	2001.33	1726.66	1885.83	1878.09	1981.44	1879	1894.88	2011.06	2027.8	2055.14	1818.62	2000.31
417.135010	1933.94	1948.21	2009.77	1869.15	1941.11	1993.22	2057.6	1949.47	2029.22	2071.64	2005.89	2048.32	1971.18	2051.12	2027.16	1792.01	1892.93	1857.16	1948.88	1967.43	1918.57	2020.27	2016.87	1740.81	1883.95	1937.53	2022.65	2033.13	1964.17	2042.28	2042.86	1787.89	1825.32	1972.66	1951.42	2007.37	2042.69	2004.63	1724.17	1883.14	1876.57	1975.43	1877.51	1893.9	2011	2025.64	2048.52	1819.65	2001.64
417.630005	1941.31	1951.58	2008.47	1870.36	1940.14	1994.49	2062.44	1949.12	2027.56	2068.07	2003.35	2046.54	1971.96	2055.39	2023.86	1791.87	1887.89	1858.63	1950.5	1972.46	1918.39	2018.47	2021.55	1740.29	1881.78	1937.9	2033.76	2033.28	1965.14	2040.03	2045.66	1787.17	1830.42	1971.6	1951.76	2007.9	2041.65	2004.3	1726.27	1884.6	1877.16	1978.1	1877.12	1893.56	2012.54	2029.52	2052.78	1819.57	2004.75
418.125000	1934.98	1944.23	2017.49	1869.23	1940.25	1996.79	2064.61	1947.77	2029.4	2069.22	2004.09	2052.24	1969.95	2056.03	2028.97	1797.39	1892.8	1855.91	1949.63	1968.29	1919.6	2016.98	2018.77	1742.3	1880.63	1939.18	2028.52	2034.17	1965.17	2042.95	2040.28	1788.46	1826.84	1968.93	1950.55	2008.69	2047.15	2004.55	1727.1	1880.91	1875.34	1980.04	1878.91	1894.68	2011.27	2027.52	2054.18	1821.99	2002.09
418.621002	1938.73	1945.9	2017.58	1873.24	1942.15	1995.8	2064.95	1951.14	2025.06	2068.34	2001.62	2044.81	1974.33	2057.78	2025.32	1794.81	1890.97	1853.63	1951.55	1967.34	1923.14	2019.47	2019.31	1739.91	1880.12	1940.12	2031.8	2033.12	1960.13	2045.5	2047.3	1788.15	1830.01	1970.14	1951.41	2007.92	2044.28	2008.9	1728.3	1881.36	1878.97	1982.74	1879.38	1896.6	2012.54	2027.91	2051.23	1819.38	2009.82
419.115997	1935.2	1946.06	2011.18	1872.46	1939.25	1993.04	2062.41	1950.75	2027.72	2068.24	2002.93	2050.5	1970.79	2057.84	2027.7	1793.53	1893.98	1858.15	1949.84	1968.23	1921.96	2017.76	2019.18	1742.68	1878.05	1942	2032.12	2032.5	1964.24	2040.79	2043.08	1789.86	1832.58	1969.48	1953.59	2010.46	2047.19	2005.47	1726.08	1884.51	1878.38	1981.19	1879.62	1894.85	2011.72	2030.66	2051.27	1817.55	1999.45
419.610992	1934.47	1944.36	2012.48	1867.11	1942.65	1991.49	2066.17	1951.23	2022.53	2066.02	2003.44	2045.17	1972.06	2057.9	2026.92	1792.53	1890.18	1858.73	1947.1	1965.64	1918.93	2020.86	2016.89	1740.88	1876.88	1937.48	2027.74	2032.34	1963.7	2041.04	2045.51	1787.92	1832.57	1972.81	1952.43	2006.06	2041.17	2006.86	1724.23	1880.55	1878.19	1977.78	1877.56	1892.56	2012.05	2022.79	2049.04	1818.22	2000.02
420.105988	1929.2	1943.86	2009.11	1875.71	1938.88	1996.1	2065.2	1948.8	2024.33	2066.89	2005.86	2050.13	1970.7	2053.82	2027.04	1791.48	1887.26	1854.68	1947	1964.78	1921.69	2015.21	2017.98	1739.07	1877.86	1935.97	2026.34	2025.8	1964.62	2034.61	2043.66	1785.5	1827.02	1968.28	1945.4	2005.49	2039.3	2004.15	1721.55	1879.59	1875.81	1975.5	1875.01	1896.18	2005.69	2022.54	2046.27	1814.25	1993.98
420.601013	1927.82	1945.45	2007.77	1872.26	1940.19	1991.6	2060.89	1947.89	2024.77	2063.91	2002.9	2048.43	1966.38	2052.33	2029.13	1794.2	1887.61	1856.07	1951.36	1968.74	1921.28	2018.65	2011.38	1738.3	1880.8	1933.83	2027.19	2029.31	1966.2	2038.79	2044.2	1787.86	1828.34	1967.53	1946.77	2003.12	2041.14	2003.67	1724.86	1882.07	1876.09	1975.92	1875.24	1891.32	2008.13	2027.08	2048.89	1818.84	1999.72
421.096985	1932.6	1945.44	2012.23	1873.95	1941.02	1995.71	2059	1944.85	2023.05	2064.83	2002.23	2047.54	1971.44	2056.99	2023.84	1793.84	1891.35	1857.18	1949.65	1968.18	1922.03	2019.86	2013.08	1740.96	1881.36	1934.52	2027.64	2030.26	1959.69	2042.39	2040.86	1789.39	1830.33	1976.4	1949.59	2007.46	2046.05	2003.6	1724.89	1884.91	1874.69	1977.22	1878.34	1890.83	2014.49	2023.7	2051.39	1821.63	2002.09
421.592010	1937.96	1946.16	2011.34	1870.98	1936.8	1992.57	2061.07	1948.63	2027.36	2066.44	2006.82	2052.19	1968.06	2055.14	2028.48	1794.1	1889.61	1854.65	1948.82	1966.57	1920.06	2011.52	2018.12	1740.49	1879.01	1937.53	2027.78	2028.42	1963.74	2044.06	2049.86	1788.96	1829.73	1974.44	1950.41	2007.99	2047.92	2001.89	1724.71	1879.76	1878.35	1979.33	1878.48	1896.37	2015.66	2026.99	2053.21	1818.26	2001.28
422.087006	1936.15	1944.71	2009.95	1873.16	1936.2	1990.2	2060.65	1950.1	2024.04	2068.85	2002.26	2047.39	1971.91	2053.9	2025.22	1791.53	1890.15	1853.28	1948.92	1968.91	1919.28	2017.61	2018.16	1735.12	1877.4	1933.4	2024	2029.04	1965.42	2043.62	2047.57	1789.39	1826.66	1972.02	1948.65	2011.98	2045.59	2001.81	1727.21	1880.86	1876.74	1978.9	1876.12	1890.82	2010.52	2026.4	2049.95	1816.74	2001.22
422.582001	1935.61	1949.55	2010.13	1872.17	1938.87	1995.66	2060.68	1946.86	2022.96	2062.65	2003.31	2048.34	1972.35	2055.23	2028.23	1792.67	1889.37	1854.73	1950.09	1969.5	1916.29	2016.12	2014.46	1741.74	1881	1937.84	2030.18	2031.75	1958.07	2039.91	2042.16	1788.1	1826.89	1968.75	1952.37	2002.78	2042.7	2003.28	1726.38	1883.38	1877.25	1980.73	1877.45	1894.23	2008.98	2023.94	2048	1816.47	1998.82
423.076996	1932.77	1947.24	2008.36	1870.94	1938.47	1992.98	2062.74	1944.48	2022.91	2067.67	2002.78	2045.74	1969.1	2061.24	2027.88	1792.33	1888.16	1858.47	1950.74	1968.68	1917.94	2020.4	2014.9	1740.07	1877.18	1937.8	2025.98	2030.24	1963.77	2039.63	2042.91	1788.32	1829.89	1971.67	1952.39	2003.85	2045.54	2003.33	1723.48	1880.65	1876.94	1983.57	1879.83	1896.66	2011.99	2026.95	2052.1	1819.21	2006.92
423.572998	1933.75	1948.88	2011.33	1874.39	1934.46	1995.11	2061.18	1950.14	2027.12	2067.56	2002.35	2047.98	1972.3	2058.83	2028.37	1796.13	1889.74	1855.82	1947.13	1969.25	1918.88	2015.39	2014.24	1741.11	1877.64	1938.72	2027.52	2030.57	1960.36	2041.72	2041.66	1788.17	1827.94	1971.44	1950.45	2012.4	2045.5	2002.82	1724.27	1878.59	1880.05	1981.16	1876.72	1893.1	2011.52	2023.15	2049.64	1818.98	2001.67
424.067993	1933.06	1945.74	2012.82	1873.07	1933.64	1994.26	2056.11	1944.76	2023.85	2065.8	2006.67	2045.81	1967.93	2052.4	2026.41	1792.75	1890.4	1855.43	1946.21	1966.65	1918.11	2018.69	2014.2	1744.12	1880.83	1938.48	2033.94	2031.76	1963.83	2041.78	2041.92	1787.52	1828.88	1970.31	1947.49	2006.79	2045.88	2004.01	1725.55	1882.46	1876.76	1976.8	1876.58	1895.54	2014.13	2025.61	2050.91	1815.26	2000.12
424.562988	1930.46	1944.58	2008.19	1870.26	1936.25	1988.12	2062.11	1945	2025.1	2065.22	2002.62	2047.3	1968.39	2055.88	2028.3	1792.92	1888.46	1858.45	1954.37	1965.83	1922.77	2015.6	2019.3	1741.16	1882.37	1936.17	2028.3	2030.44	1962.66	2038.06	2043.82	1788.87	1829.77	1971.01	1948.14	2006.07	2040.79	2004.52	1724.09	1879.79	1872.24	1974.73	1875.72	1890.43	2008.2	2024.98	2045.3	1818.84	2000.37
425.058014	1934.01	1944.23	2011.36	1870.3	1940.31	1993.02	2061.25	1945.36	2026.66	2067.44	2003.65	2046.76	1972.34	2056.67	2027.59	1793.16	1895.21	1858.55	1950.33	1969.53	1918.52	2013.78	2017.46	1741.38	1879.66	1937.79	2027.44	2028.11	1963.76	2042.37	2041.67	1788.37	1830.7	1970.37	1948.76	2005.77	2044.06	2002	1725.76	1881.3	1878.04	1978.31	1879.09	1895.14	2014.8	2027.97	2048.32	1818.21	2003.98
425.553009	1933.6	1944.45	2008.69	1871.18	1939.35	1993.8	2062.38	1946.2	2023.69	2067.91	2003.2	2046.41	1970.42	2054.2	2026.32	1796.06	1888.59	1854.91	1953.83	1964.92	1921.44	2017.8	2015.34	1740.46	1880.62	1937.47	2028.5	2031.86	1961.44	2042.75	2043.29	1786.51	1828.89	1968.29	1952.34	2007.59	2044.12	2005.26	1722.98	1882.19	1880.48	1980.23	1877.26	1892.82	2007.33	2022.07	2046.07	1821.28	2001.31
426.049011	1936.42	1946.5	2013.82	1868.81	1939.31	1995.82	2064.03	1948.08	2028.4	2062.27	2000.69	2046.17	1971	2057.5	2025.76	1793.55	1895.8	1860.6	1950.74	1968.95	1923.5	2020.61	2018.24	1742.44	1880.33	1936.78	2029.33	2033.54	1961.97	2043.16	2047.08	1788.85	1830.87	1967.67	1950.63	2010.38	2043.73	2001.36	1724.07	1886.57	1877.27	1978.92	1877.55	1891.82	2005.32	2023.98	2053.05	1819.01	1999.18
426.544006	1930.96	1946.01	2009.76	1875.45	1939.9	1993.04	2066.45	1947.76	2024.74	2064.76	2001.83	2045.29	1970.43	2059.04	2033.71	1790.07	1888.83	1856.6	1954.37	1970.21	1924.33	2020.84	2018.92	1739.05	1884.62	1937.12	2028.04	2030.35	1965.84	2040.55	2047.05	1788.54	1829.41	1971.12	1949.51	2005.89	2046.59	2005.28	1726.52	1884.05	1875.31	1973.76	1876.56	1895.9	2009.06	2025.86	2048.89	1820.46	2003.67
427.039001	1935.59	1949.82	2012.41	1871.26	1946.39	1995.49	2063.17	1950.34	2026.22	2069.61	2008.01	2051.93	1973.58	2064.17	2030.82	1793.67	1893.72	1858.49	1949.02	1967.84	1924.13	2019.06	2018.21	1740.69	1883.19	1939.6	2032.93	2032.8	1966.36	2039.26	2044.7	1789.69	1831.65	1968.18	1950.35	2004.9	2042.74	2003.24	1727.12	1885.59	1878.36	1983.72	1876.32	1894.79	2007.67	2024.53	2050.68	1822.83	2000.32
427.533997	1934.73	1946.59	2012.09	1870.67	1944.81	1995.44	2067.58	1947.98	2027.26	2064.12	2006.3	2049.67	1969.4	2056.5	2028.07	1795.02	1890.99	1859.26	1950.61	1969.05	1922.84	2017.53	2018.56	1741.41	1881.08	1944.35	2029.91	2032.72	1963.3	2043.03	2049.89	1790.82	1829.53	1970.56	1949.94	2011.07	2045.72	2004.04	1727.18	1883.83	1878.05	1980.39	1876.44	1894.85	2012.6	2027.01	2051.43	1816.98	2003.08
428.028992	1935	1945.79	2016.52	1870.59	1940.76	1995.55	2060.41	1942.42	2023.19	2066.95	2004.69	2046.98	1973.18	2062.05	2023.45	1793.09	1887.41	1860.59	1952.49	1968.08	1922.85	2016	2018.3	1743.18	1881.54	1940.19	2029.8	2033.62	1966.44	2043.61	2044.11	1788.95	1831.99	1970.88	1950.29	2006.54	2047.47	2003.79	1724.44	1883.85	1878.55	1977.31	1880.64	1895.44	2008.84	2030.79	2053.7	1823.14	2005.95
428.524994	1936.38	1950.12	2011.15	1872.41	1941.48	1992.73	2061.73	1945.33	2026.79	2063.5	2004.59	2045.82	1969.99	2058.77	2027.22	1793.75	1888.6	1860.08	1952.09	1968.92	1922.88	2021.78	2020.93	1739.63	1886.89	1941.2	2026.22	2037.39	1964.82	2042.02	2045.16	1787.45	1831.47	1972.58	1948.76	2009.87	2047.44	2000.15	1724.36	1881.76	1880.23	1980.08	1877.74	1896.53	2008.55	2024.79	2051.59	1822.29	2004.8
429.019989	1935.32	1945.49	2008.29	1870.52	1943.78	1992.91	2058.87	1946.36	2022.68	2062.4	2005.61	2046.02	1970.47	2053.89	2025.91	1793.56	1886.63	1856.21	1952.78	1972.37	1919.33	2015.59	2015.7	1739.11	1880.18	1940.34	2032.48	2034.37	1965.29	2044.42	2049.86	1788.7	1827.9	1969.17	1947.31	2011.69	2045.2	2000.19	1725.54	1887.69	1878.72	1973.84	1877.69	1889.92	2009.64	2023.29	2046.71	1818.77	2000.91
429.515015	1935.25	1946	2011.87	1872.26	1944.32	1993.25	2061.88	1950.22	2024.06	2066.99	1999.19	2047.39	1972.96	2052.47	2028.87	1792.91	1892.57	1857.93	1956	1968.67	1919.64	2019.7	2018.61	1737.66	1879.35	1938.98	2025.16	2032.82	1965.49	2040.33	2050.31	1791.62	1831.81	1971.16	1948.97	2006.64	2046.55	2002.33	1724.47	1884.76	1879.23	1977.9	1876.63	1891.73	2009.62	2024.03	2050.81	1822.61	2006.88
430.010010	1934.87	1949.96	2012.67	1871.81	1937.92	1991.79	2061.15	1947.22	2022.11	2067.05	2000.17	2048.34	1968.28	2057.57	2031.71	1792.38	1886.13	1858.7	1952.29	1968.49	1922.97	2020.79	2016.59	1741.6	1881.37	1940.37	2029.86	2031.63	1964.37	2042.24	2047.83	1788.15	1830.06	1971.86	1947.99	2010.6	2045.5	2001.55	1725.34	1881.91	1876.53	1977.23	1878.2	1891.06	2009.39	2025.63	2049.46	1818.64	1999.36
430.505005	1937.39	1949.15	2014.89	1874.21	1942	2000.04	2065.64	1946.82	2028.11	2064.81	2002.44	2046.03	1973.07	2056.09	2027.36	1792.68	1886.42	1856.31	1952.54	1967.37	1920.17	2016.49	2014.95	1740.23	1881.44	1937.44	2029.93	2032.1	1959.77	2042.34	2046.32	1788.91	1831.3	1968.72	1946.09	2006.26	2042.36	1997.11	1723.68	1883.55	1877.44	1974.26	1875.16	1893.61	2011.43	2028.64	2048.33	1819.23	1999.98
431.001007	1940.73	1945.19	2011.67	1871.96	1942.41	1996.26	2063.13	1946.27	2024.06	2065.06	2001.9	2043.08	1967.98	2058.93	2027.08	1795.03	1888.71	1857.02	1953.88	1967.18	1922.7	2016.67	2017.82	1740.01	1883	1942.25	2028.55	2032.91	1964.52	2040.95	2047.05	1791.57	1832.25	1970.42	1948.34	2007.65	2038.12	2002.06	1725.82	1883.95	1876.92	1976.18	1876.94	1893.18	2006.64	2028.11	2047.44	1820.97	2003.25
431.496002	1935.06	1943.58	2011.38	1871.71	1942.67	1994.85	2062.59	1945.77	2027.84	2064.78	2001.18	2043.58	1970.79	2058.36	2026.28	1791.87	1890.8	1856.66	1951.27	1964.72	1920.33	2017.71	2011.95	1739.91	1880.47	1939.97	2027.75	2030.44	1962.42	2041.76	2045.41	1789.07	1835.15	1965.45	1946.79	2005	2043.61	1997.06	1726.81	1881.31	1877.91	1977.55	1874.28	1887.94	2006.42	2028.2	2045.86	1818.28	1999.74
431.990997	1933.07	1949.92	2010.01	1868.62	1938.31	1991.79	2062.93	1943.24	2022.79	2062.12	2002.51	2038.35	1968.87	2055.88	2027.24	1791.18	1886.38	1857.8	1953.07	1969.35	1917.02	2014.91	2014.96	1739.27	1879.9	1938.9	2026.95	2033.83	1959.86	2044.98	2044.23	1791.65	1835.18	1967.82	1947.67	2007.21	2041.8	2000.95	1726.28	1883.6	1876.97	1978.37	1879.81	1894.04	2009.35	2027.38	2046.98	1817.3	1998
432.485992	1936.99	1945.39	2007.02	1870.95	1943.84	1997.37	2057.79	1945.52	2024.91	2064.89	2000.6	2045.9	1970.57	2053.37	2026.38	1789.49	1887.07	1856.3	1950.29	1963.56	1921.07	2017.38	2009.66	1738.15	1883.02	1938.51	2023.18	2032.82	1963.64	2038.44	2042.23	1792.43	1834.65	1968.33	1947.4	2006.18	2041.82	1996.5	1724.76	1879.53	1877.17	1977.46	1878.24	1892.27	2007.84	2021.66	2049.03	1820.14	2000.84
432.980988	1931.74	1945.85	2005.29	1869.34	1934.53	1995.31	2064.98	1943.83	2022.71	2057.62	1998.72	2046.26	1968.28	2056.13	2026.76	1790.11	1887.6	1856.08	1951.1	1964.26	1917.6	2017.58	2016.64	1738.26	1881.05	1935.59	2029	2030.09	1960.99	2041.76	2044.96	1786.73	1834.07	1969.71	1946.99	2004.36	2038.54	2002.34	1722.47	1881.12	1877.68	1973.59	1877.8	1890.26	2007.38	2031.84	2046.79	1819.29	2000.75
433.476990	1935.02	1945.91	2010.31	1868.59	1941.76	1991.5	2064.83	1945.6	2018.58	2059.69	2001.5	2044.81	1970.26	2057.83	2026.32	1789.38	1891	1857.11	1951.23	1966.17	1921.45	2020.54	2012.43	1737.47	1879.29	1937.73	2026.82	2033.11	1964.14	2039.01	2041.6	1789.15	1834.04	1971.27	1945.37	2006.52	2039.46	1998.96	1723.81	1882.73	1875.66	1976.58	1877.29	1890.79	2009.06	2026.01	2047.71	1817.1	1999.24
433.971985	1935.33	1943.41	2003.38	1867.32	1940.03	1991.44	2061.16	1944.66	2022.53	2061.62	1999.13	2043.29	1968.74	2054.55	2023.35	1787.11	1885.5	1851.86	1953.2	1967.21	1921.32	2020.42	2014.62	1738.12	1881.43	1939.29	2023.39	2033.83	1961.52	2037.31	2046.09	1788.73	1836.82	1969.55	1951.42	2007.68	2042.36	1996.88	1724.58	1880.45	1874.05	1979.76	1873.91	1889.66	2007.86	2025.47	2041.92	1821.96	1999.78
434.467010	1934.09	1947.78	2010.56	1869.24	1940	1991.16	2059.47	1941.74	2018.51	2061.02	1997.06	2046.14	1966.92	2057.51	2028.82	1792.14	1888.49	1853.85	1948.13	1967.33	1920.76	2017.32	2011.38	1738.07	1877.82	1935.29	2025.18	2032.11	1960.51	2044.59	2041.24	1788.3	1834.83	1967.44	1945.2	2003.36	2041.59	1998.58	1722.86	1879.97	1872.71	1972.62	1872.14	1894.08	2012.08	2027.72	2047.32	1817.88	1999.34
434.962006	1928.22	1943.85	2005.25	1870.31	1939.79	1995.89	2057.67	1946.57	2022.02	2061.41	1996.89	2042.78	1969.05	2055.56	2026.5	1792.03	1888.55	1855.86	1952.97	1964.53	1918.07	2015.35	2008.79	1739	1872.97	1936.78	2024.73	2030.75	1958.36	2041.55	2043.19	1791.07	1836.02	1968.74	1944.69	2007.11	2042.03	1996.74	1720.85	1883.41	1875.84	1975.37	1880.42	1891.76	2005.08	2020.71	2046.86	1818.91	2001.95
435.458008	1933.37	1942.7	2003.57	1868.6	1939.93	1991.2	2053.84	1940.74	2021.87	2059.38	1996.38	2044.44	1965.93	2056.9	2022.29	1789.87	1884.89	1855.89	1947.59	1966.07	1919.1	2016.95	2011.26	1736.46	1879.65	1934.59	2023.14	2026.96	1955.72	2033.84	2041.86	1787.73	1838.64	1964.57	1944.76	1997.98	2035.2	1997.89	1723.57	1882.63	1873.46	1976.4	1875.11	1892.26	2005.26	2023.27	2049.4	1818.33	1997.84
435.953003	1932.04	1940.13	2005.81	1869.32	1933.81	1991.47	2057.99	1942.01	2018.33	2059.92	1997.37	2037.34	1963.03	2053.64	2021.12	1788.47	1891.32	1854.91	1948.59	1959.61	1917.38	2015.84	2011.13	1740.27	1876.71	1937.36	2024.3	2025.07	1959.04	2037.85	2041.67	1788.9	1837.61	1966.99	1946.7	2003.07	2038.96	1994.73	1723.15	1879.65	1873.5	1974.44	1877.24	1894.98	2006	2021.58	2042.94	1816.92	1997.89
436.447998	1928.83	1941.37	2006.82	1866.35	1937.35	1991.7	2060.31	1942.24	2018.6	2058.62	1995.49	2038.71	1963.42	2051.38	2024.73	1786.14	1884.64	1853.08	1948.73	1964.53	1917.77	2016.46	2009.82	1736.82	1883.49	1935.11	2024.89	2031.28	1961.12	2040.59	2041.57	1788.37	1837.3	1968.08	1944.17	2002.56	2035.19	1996.81	1723.98	1880.9	1874.52	1972.09	1874.08	1890.33	2000.04	2021.86	2040.66	1821.8	1998.91
436.942993	1931.28	1943.85	2005.1	1866.82	1939.76	1990.21	2058.14	1942.16	2016.02	2053.27	1996.95	2041.31	1965.43	2053.4	2020	1788.75	1886.52	1853.34	1953.47	1961.05	1914.29	2014.86	2009.08	1735.53	1874.58	1932.46	2027.92	2026.94	1958.61	2035.34	2040.69	1786.57	1839.32	1968.07	1946.9	2001.67	2032.04	1991.3	1723.34	1879.43	1875.02	1973.63	1873.82	1890.54	2003.72	2023.33	2046.31	1818.32	1994.42
437.437988	1930.5	1943.59	2007.92	1868.21	1936.65	1988.22	2054.2	1942.92	2016.1	2052.16	1995.97	2038.45	1966.57	2052.53	2024.34	1785.82	1883.51	1853.86	1944.66	1965.11	1919.21	2015.92	2010.3	1735.79	1876.24	1934.38	2022.48	2028.55	1956.92	2036.22	2039.49	1789.02	1838.13	1965.63	1944.99	1999.21	2038.88	1992.43	1723.88	1878.61	1873.92	1974.22	1875.72	1890.23	2006.46	2019.34	2043.23	1818.06	1996.53
437.933990	1926.72	1944.68	2001.69	1867.01	1933.56	1984.6	2054.83	1938.98	2015.59	2055.4	1998.6	2039.12	1963.63	2050.54	2023.81	1785.02	1883.25	1849.09	1948.09	1965.5	1914.57	2013.44	2004.67	1736.77	1875.54	1929.47	2023.03	2024.92	1958.99	2032.48	2034.92	1790.66	1835.57	1966.14	1944.01	1996.41	2033.68	1993.26	1721.5	1880.56	1873.59	1972.14	1875.63	1886.53	2003.54	2018.72	2046.77	1815.15	1993.29
438.428986	1933.46	1938.23	2003.45	1867.73	1937	1990.63	2052.96	1936.01	2013.52	2050.45	1994.84	2039.49	1963.42	2049.27	2018.66	1785.33	1880.1	1854.3	1946.25	1960.63	1915.36	2009.48	2005.84	1737.57	1874.57	1931.1	2020.34	2023.97	1954.47	2036.22	2039.36	1788.92	1837.37	1960.64	1943.08	1999.77	2036.6	1993.44	1721.32	1878.81	1867.45	1967.8	1873.72	1888.52	2000.82	2026.21	2039.53	1816.02	1998.8
438.924011	1930.28	1942.99	2002.41	1866.39	1931.75	1983.49	2052.59	1936.08	2007.61	2058.27	1988.74	2037.37	1962.49	2047.03	2021.81	1784.76	1882.93	1853	1945.05	1958.71	1913.17	2012.68	2006.2	1735.94	1873.2	1930.29	2021.32	2028.78	1961.81	2029.28	2040.94	1788.53	1834.52	1963.09	1943.41	2003.64	2034.72	1994	1719.3	1874.37	1869.98	1970.72	1875.53	1887.49	1999.36	2020.43	2038.65	1812.56	1998.95
439.419006	1924.51	1936.8	1999.55	1865.9	1924.6	1985.95	2051.57	1938.99	2013.84	2051.31	1992.09	2037.91	1957.72	2048.18	2018.41	1788.46	1884.79	1852.18	1946.07	1959.66	1915.95	2009.05	2005.62	1737.54	1875.94	1930.68	2022.32	2025.27	1959.28	2033.59	2036.85	1788.73	1838.04	1964	1939.43	1999.07	2037.4	1994.16	1722.14	1878.4	1876.57	1972.2	1872.19	1888.4	2001.45	2022.19	2037.95	1817.5	1995.94
439.914001	1932.73	1937.37	2008.83	1864.95	1930.69	1987.17	2053.64	1939.05	2019.18	2053.82	1991.94	2036.08	1963.06	2050.4	2016.55	1786.14	1883.39	1852.51	1943.14	1959.11	1913.8	2008.98	2010.55	1734.05	1873.3	1933.24	2016.22	2023.46	1959.37	2032.44	2039.77	1786.69	1836	1960.82	1937.36	1992.09	2039.91	1988.5	1720.23	1877.67	1871.99	1966.19	1872.52	1887.14	2001.48	2021.87	2040.64	1813.36	1998.84
440.410004	1930.03	1934.8	2005.33	1868.4	1932.11	1986.08	2053.21	1938.28	2011.57	2054.95	1993.74	2037.12	1964.04	2052.06	2019.93	1789.3	1885.65	1854.2	1943.4	1962.7	1918.33	2014.02	2007.05	1735.62	1878.82	1933.42	2020.45	2025.96	1953.96	2032.55	2037.91	1785.58	1835.74	1961.95	1940.14	1997.71	2037.55	1989.13	1717.25	1877.89	1875.7	1968.26	1872.21	1887.46	2001.74	2021.99	2039.78	1811.87	1990.37
440.904999	1928.19	1939.23	2001.65	1864.29	1936.02	1985.51	2052.53	1938.45	2014.76	2057.2	1993.19	2036.99	1963.26	2054.36	2015.43	1784.2	1881.92	1852.49	1944.82	1962.31	1916.39	2011.58	2003	1734.24	1875.95	1930.92	2017.36	2023.75	1955.5	2031.96	2036.82	1788.95	1836.32	1961.39	1939.43	2001.28	2031.61	1987.72	1720.75	1875.06	1869.64	1967.85	1871.48	1887.1	2001.78	2017.51	2035.29	1811.44	1999.87
441.399994	1925.06	1939.37	2002.17	1865.93	1929.87	1987.66	2056.28	1934.88	2008.45	2053.93	1990.04	2033.24	1960.94	2051.98	2020.99	1786.38	1881.81	1849.93	1945.26	1959.22	1912.81	2012.05	2008.44	1736.99	1873.57	1931.22	2019.65	2023.16	1955.8	2032.15	2037.12	1786.07	1836.23	1959.46	1936.43	1998.59	2034.08	1988.62	1718.91	1875.1	1872.81	1966.46	1873.22	1881.45	1999.95	2020.36	2036.96	1814.51	1991.39
441.894989	1924.91	1938.04	2002.93	1864.36	1929.21	1984.29	2048.79	1939.51	2011.18	2053.28	1988.54	2035.46	1968.51	2051.52	2021.74	1786.18	1882.98	1849.15	1944.79	1960.76	1916.26	2013.82	2005.32	1736.09	1873.76	1931.03	2019.01	2027.91	1956.25	2030.57	2036.27	1786.81	1839.19	1959.01	1937.4	1996	2032.56	1987.52	1718.91	1875.69	1865.21	1968.42	1869.97	1884.53	2000.53	2016.18	2037.19	1813.35	1991.62
442.390015	1924.71	1933.03	2002.85	1865.1	1928.69	1987.76	2054.21	1936.88	2011.65	2059.53	1988.02	2038.58	1965.54	2048.8	2020.3	1786.52	1877.55	1847.74	1945.03	1959.17	1914.19	2014.54	2006.3	1733.38	1870.45	1928.28	2017.5	2020.56	1958.32	2029.43	2033.98	1786.94	1839.47	1955.46	1936.4	1996.13	2033.05	1988.73	1719.04	1875.79	1866.02	1966.24	1871.18	1884.32	1993.06	2019.44	2036.37	1811.05	1993.94
442.885986	1925.44	1934.07	1999.16	1865.2	1932.65	1981.63	2055.31	1938.63	2012.24	2055.93	1987.94	2033.03	1961.53	2053.71	2019.21	1785.07	1879.59	1851.27	1943.11	1956.75	1910.89	2015.21	2006	1734.23	1870.18	1928.03	2018.02	2021.56	1953.22	2030.09	2033.23	1784.55	1838.71	1955.38	1937.04	1994.64	2030.93	1988.13	1717.88	1871.45	1868.88	1963.76	1870.33	1879.78	1993.04	2013.32	2030.71	1808.03	1991.58
443.381012	1927.35	1934.06	2001.46	1863.06	1932.41	1984.12	2056.13	1938.1	2011.77	2052.27	1993.2	2034.63	1958.82	2048.62	2024.12	1786.03	1876.36	1847.63	1940.2	1958.07	1913.94	2014.63	2002.88	1733.4	1871.24	1928.62	2016.17	2023.28	1952.98	2034.38	2036.81	1784.13	1837.61	1955.87	1934.6	1997.79	2028.61	1989.29	1717.95	1874.39	1869.04	1961.35	1870.16	1881.88	1994.89	2017.28	2030.38	1807.9	1993.14
443.876007	1929.54	1935.02	2000.56	1868.3	1930.79	1985.48	2051.45	1935.86	2011.38	2049.97	1989.7	2035.05	1961.29	2050.74	2024.18	1786.78	1882.04	1848.81	1943.1	1960.09	1909.05	2013.6	2003.72	1733.91	1874.24	1930.02	2019.07	2020.79	1955.16	2029.14	2033.23	1785.54	1835.32	1956.72	1936.57	1997.16	2029.21	1989.58	1718.25	1872.43	1866.29	1965.77	1869.88	1884.9	1999.2	2013.81	2036.22	1810.3	1997.25
444.371002	1927.24	1932	2002.64	1865.69	1929	1984.35	2053	1936.81	2011.45	2052.31	1991.75	2035.9	1959.2	2043.66	2020.28	1782.86	1876.31	1850.45	1943.65	1955.66	1910.8	2012.72	2004.73	1734.34	1870.76	1930.53	2016.26	2018.9	1952.69	2027.92	2031.29	1786.28	1837.06	1954.98	1937.13	1994.94	2027.03	1984.63	1718.88	1873.08	1867	1963.42	1873.23	1883.29	1996.67	2018.82	2032.48	1809.19	1990.77
444.865997	1924.99	1936.65	2003.2	1860.95	1931.63	1983.85	2057.29	1938.71	2010.66	2053.78	1992.87	2036.31	1962.27	2051.98	2024.22	1784.93	1880.54	1850.36	1940.57	1959.04	1913.04	2008.81	2004.24	1734.92	1874.96	1930.22	2019.21	2023.43	1950.33	2027.84	2033.04	1785.38	1834.59	1957.17	1931.24	1996.63	2031.45	1986.24	1716.01	1874.47	1864.61	1964.58	1868.87	1882.37	1993.67	2015.04	2031.1	1808.03	1992.98
445.362000	1930.21	1935.14	2001.2	1868.52	1933.01	1990.22	2056.43	1937.22	2007.92	2051.67	1990.86	2035.68	1962.05	2051.25	2018.67	1781.6	1881.67	1851.69	1942.5	1956.95	1911.16	2009.44	2001.34	1732.07	1875.7	1931.37	2016.66	2024.21	1952.3	2029.18	2033.41	1785.13	1836.31	1960.23	1941.17	1996.31	2032.39	1987.28	1716.99	1875.11	1866.1	1967.86	1871.21	1886.99	1999.34	2012	2035.58	1807.31	1991.6
445.856995	1926.16	1937.39	2004.53	1866.36	1930.38	1986.08	2054.8	1935.81	2011.46	2054.04	1985.16	2034.24	1956.06	2049.23	2013.64	1784.42	1872.91	1848.37	1944.81	1962.43	1911.89	2009.26	1999.65	1731.65	1867.52	1929.76	2016.02	2022.08	1951.36	2025.08	2031.77	1782.05	1836.15	1954.65	1937.76	1994.81	2029.02	1986.12	1717.17	1869.46	1864.65	1961.21	1871.17	1883.56	1995.95	2017.08	2033.38	1810.23	1990.31
446.351990	1925.71	1936.94	2003.67	1860.11	1930.97	1983.89	2050.06	1933.79	2010.15	2057.11	1986.29	2031.31	1959.39	2051.24	2021.97	1783.3	1875.45	1849.6	1942.2	1954.74	1912.02	2007.82	2000.94	1730.15	1870.94	1927.15	2015.49	2020.17	1950.75	2027.92	2033.68	1783.4	1839.08	1949.33	1937.12	1991.49	2033.81	1985.53	1717.06	1875.13	1867.2	1963.01	1868.2	1879.99	1996.24	2016.36	2034.78	1808.56	1987.05
446.846985	1923.91	1935.27	2003.47	1865.44	1934.43	1980.76	2051.31	1941.16	2015.14	2050.81	1986.25	2035.52	1961.18	2049.29	2018	1781.36	1876.14	1848.12	1939.54	1953.68	1914.8	2013.21	2004.39	1732.78	1869.44	1930.13	2012.18	2022.19	1949.26	2025.86	2031.78	1784.26	1835.5	1953.55	1934.8	1993.55	2025.89	1983.07	1717.02	1868.22	1864.62	1964.34	1871.91	1881.37	1994.41	2012.97	2034.5	1806.07	1987.98
447.342987	1925.21	1934.56	2001.83	1863.16	1931.98	1985.46	2045.29	1936.5	2007.46	2055.94	1985.39	2034.19	1959.4	2048.76	2016.59	1784.23	1876.63	1849.86	1941.16	1954.79	1913.2	2009.65	2000.26	1731.48	1868.87	1927.82	2014.13	2014.7	1952.12	2026.38	2031.28	1782.64	1838.02	1953.4	1933.33	1992.29	2030.68	1988.95	1719.27	1868.31	1864.54	1961.29	1871.13	1882.02	1998.08	2011.18	2032.71	1807.89	1991.85
447.838013	1925.77	1933.37	2005.49	1863.87	1933.68	1985.18	2046.94	1936.03	2011.13	2051.07	1989.71	2034	1961.53	2046.88	2014.39	1786.32	1876.61	1850.39	1942.82	1954.55	1909.2	2008.26	2003.15	1731.44	1870.55	1925.11	2010.84	2016.54	1949.52	2026.55	2028.88	1783.08	1836.34	1951.05	1931.92	1993.26	2027.36	1989.97	1720.96	1871.94	1862.72	1960.99	1864.84	1879.11	1993.15	2012.84	2028.27	1807.99	1991.13
448.333008	1921.93	1934.57	2002.72	1866.25	1932.58	1985.33	2050.39	1935.67	2010.95	2053.84	1993.29	2036.63	1959.15	2052.45	2018.58	1785.67	1878.49	1849.15	1942.85	1952.07	1909.04	2006.36	2002.71	1732.07	1866.76	1928.74	2011.36	2023.45	1951.52	2026.03	2031.78	1786.82	1834.28	1949.98	1936.07	1992.25	2024.09	1986.53	1716.24	1874.76	1868.99	1958.99	1864.11	1882.2	1990.56	2010.22	2028.85	1807	1989.49
448.828003	1925.43	1933.08	2002.65	1866.52	1931.42	1986.41	2050.32	1935.6	2008.52	2052.37	1986.52	2038.32	1963.1	2053.93	2018.08	1782.75	1875.41	1847.62	1942.76	1956.52	1912.48	2010.17	2005.11	1730.67	1866.74	1924.92	2012.23	2014.96	1950.08	2027.92	2027.57	1782.98	1833.37	1947.8	1931.63	1994.99	2028.25	1983.59	1718.04	1871.29	1864.74	1959.65	1865.06	1878.02	1990.33	2012.18	2031.44	1807.48	1989.87
449.322998	1922.52	1932.44	2002.01	1861.73	1930.29	1984.3	2053.14	1935.55	2007.66	2052.67	1989.89	2035.37	1958.97	2050.59	2015.77	1781.56	1877.26	1847.37	1941.14	1953.74	1910.61	2003.93	2002.58	1732.87	1864.33	1925.81	2009.73	2017.31	1948.09	2023.95	2031.41	1783.09	1836.32	1946.64	1932.17	1989.69	2029.52	1986.32	1717.37	1869.81	1865.16	1957.45	1867.74	1877.32	1993.96	2012.97	2026.21	1806.18	1993.4
449.819000	1921.63	1929.96	2000.42	1861.67	1932.59	1982.72	2047.36	1933.05	2008.17	2050.98	1988.6	2030.99	1956.97	2051.54	2012.28	1781.15	1877.32	1844.39	1942.83	1950.76	1907.52	2008.18	1999.78	1731.37	1868.31	1923.09	2012.8	2019.36	1947.85	2027.81	2031.01	1782.77	1835.55	1952.62	1932.9	1998.35	2027.37	1984.5	1716.76	1869.37	1868.77	1961.48	1867.73	1882.79	1994.13	2009.58	2030.87	1804.58	1986.71
450.313995	1920.49	1928.87	2004.21	1860.68	1928.5	1986.51	2049.8	1930.52	2004.39	2048.09	1987.62	2034.87	1956.78	2053.26	2013.93	1780.83	1877.34	1846.21	1935.34	1951.38	1905.72	2005.74	1997.25	1730.6	1861.3	1924.97	2011.96	2016.08	1944.72	2023.38	2029.77	1782.89	1834.82	1947.58	1932.16	1986.4	2024.92	1982.86	1717.39	1867.03	1862.86	1956.39	1864.6	1877.85	1993.81	2005.21	2030.25	1808.63	1983.32
450.808990	1923.31	1931.7	1997.42	1860.99	1923.78	1978.24	2045.77	1928.57	2005.57	2045.8	1982.45	2030.43	1955.01	2049.1	2011.21	1780.57	1872.41	1843.4	1937.19	1944.22	1909.51	2001.21	1993.96	1729.97	1862.24	1924.83	2008.42	2013.58	1946.2	2021	2025.05	1780.18	1836.16	1947.14	1932.02	1988.03	2027.05	1981.08	1714.76	1869.45	1859.85	1959.23	1864.93	1877.83	1988.45	2006.43	2026.58	1804.5	1987.61
451.303986	1917.72	1931.95	1995.71	1856.63	1926.24	1978.32	2040.48	1928.18	2004.43	2046.17	1979.13	2029.76	1954.38	2045.65	2010.73	1778.2	1875.19	1841.78	1941.21	1945.03	1905.36	2005.23	1999.63	1728.22	1863.47	1923.89	2008.55	2011.47	1945.37	2021.09	2024.75	1781.45	1833.39	1945.46	1925.73	1988.7	2025.67	1978.58	1714.46	1867.18	1860.17	1954.97	1861.81	1879.03	1994.08	2001.56	2026.31	1805.99	1986.34
451.799011	1918.02	1927.05	1998.76	1859.02	1924.93	1978.46	2042.3	1930.69	2003.43	2051.79	1987.34	2027.22	1956.21	2046.82	2014.89	1781.72	1879.38	1844.95	1936.86	1948.03	1904.12	2006.56	1996.3	1731.92	1859.3	1916	2007.5	2013.88	1947.1	2021.76	2024.82	1781.32	1831.27	1940.03	1924.65	1984.3	2019.5	1971.48	1714.22	1866.42	1864.2	1955.74	1859.55	1879.3	1994.62	2008.95	2026.57	1805.26	1985.51
452.295013	1918.09	1929.09	1998.07	1857.54	1923.62	1974.85	2042.38	1933.52	2004.36	2038.69	1983.86	2031.15	1953.35	2048.08	2012.99	1776.89	1872.39	1842.21	1934.22	1943.34	1902.02	2001.75	1993.16	1728.82	1862.84	1922.46	2007.19	2010.44	1940.1	2020.67	2022.58	1777.7	1830.81	1941.05	1929.76	1982.33	2021.43	1978.03	1712.83	1867.53	1862.19	1952.48	1861.02	1877.2	1985.05	2005.61	2026.38	1804.59	1986.22
452.790009	1916.18	1926.9	1990.54	1859.25	1920.33	1978.27	2045.62	1926.47	2004.27	2049.13	1984.25	2028.9	1954.72	2047.48	2011.1	1777.29	1875.08	1845.62	1934.46	1944.31	1904.4	2002.51	1996.69	1728.54	1859.14	1920.58	2002.65	2014.81	1941.22	2015.49	2027.82	1778.35	1828.33	1941.87	1926.37	1984.31	2023.84	1976.29	1712.57	1865.76	1860.86	1952.88	1859.45	1876.71	1988.52	2006.84	2023.67	1803.91	1985.83
453.285004	1914.72	1925.78	1995.05	1854.29	1920.99	1977.63	2044.35	1928.99	2009.3	2045.85	1982.61	2027.55	1949.8	2045.24	2002.8	1779.34	1872.3	1842.47	1933.46	1943.01	1902.59	1996.8	1998.51	1728.15	1857.53	1918.17	2003.82	2015.22	1938.65	2019.1	2022.45	1778.71	1828.18	1939.98	1925.45	1985.66	2019.78	1976.79	1713.66	1863.79	1857.3	1952.57	1860.9	1871.65	1986.86	2006.09	2022.51	1802.82	1987
453.779999	1910.24	1927.82	1995.48	1854.78	1922.29	1976.56	2042.05	1926.31	2002.67	2047.32	1982.93	2023.97	1954.88	2044.26	2009.57	1777.95	1875.66	1837.04	1932.93	1945.16	1902.11	2003.19	1995.47	1726.38	1859.95	1920.46	2006.04	2013.55	1943.06	2021.41	2029.74	1777.94	1828.51	1941.49	1926.26	1981.57	2021.89	1979.65	1711.59	1863.26	1858.43	1947.63	1861.39	1872.71	1987.87	2002.8	2025.98	1805.72	1984.24
454.274994	1911.62	1926.9	1995.19	1855.7	1923.05	1978.2	2042.13	1929.29	2004.65	2045.12	1980.05	2025.88	1951.54	2044.29	2011.46	1780.01	1873.98	1842.81	1932.37	1946.58	1899.36	1999.96	1995.74	1724.28	1861.28	1920.92	2006.18	2013.06	1938.7	2018.32	2024.56	1775.75	1827.98	1938.23	1930.71	1984.4	2016.81	1977.45	1712.08	1861.66	1860.66	1954.38	1862.07	1878.32	1984.15	2006.58	2028.56	1798.32	1983.47
454.770996	1917.19	1927.81	1991.9	1858.7	1919.69	1978.6	2039.75	1931.95	1999.56	2039.35	1983.32	2026.19	1950.33	2042.93	2006.52	1777.18	1875.05	1841.94	1931.1	1942.32	1901.53	1999.23	1994.05	1724.3	1855.62	1919.36	2002.49	2010.86	1940.09	2013.89	2026.57	1778.46	1826.66	1939.63	1923.14	1982.2	2015.11	1973.11	1710.55	1862.28	1859.3	1950.28	1859.1	1871.53	1980.44	2004.24	2022.62	1801.98	1983.41
455.265991	1914.77	1928.06	1996.95	1855.29	1923.43	1977.85	2038.45	1928.39	2001.64	2044.16	1986.73	2026.46	1952.67	2041.51	2006.14	1779.09	1873.41	1842.97	1935.05	1946	1900.38	2001.13	1996.67	1724.58	1855.66	1918.27	2001.43	2009.46	1941.66	2016.43	2022.75	1775.81	1827.18	1938.29	1925.98	1986.63	2018.16	1975.15	1711.34	1863.69	1856.4	1950.36	1859.14	1875.85	1983.18	2000.07	2025.58	1804.93	1984.13
455.760986	1916.11	1924.24	1993.99	1853.96	1922.16	1977.14	2036.94	1928.83	2000.7	2045.29	1981.04	2025.09	1952.06	2044.37	2010.2	1777.86	1871.48	1838.84	1935.7	1943.29	1901.27	1999.58	1993.07	1725.29	1854.57	1917.86	2003.04	2011.64	1938.67	2008.93	2020.94	1775.43	1824.48	1933.3	1923.67	1981.15	2017.72	1969.97	1708.3	1862.81	1854.23	1947.25	1856.65	1873.97	1985.21	2001.89	2027.39	1800.24	1982.35
456.256012	1912.62	1920.94	1989.24	1852.68	1920.87	1972.55	2039.38	1929.38	2006.76	2042.31	1980.49	2026.1	1952.43	2042.33	2007.39	1778.4	1871.06	1841.06	1938.39	1940.22	1899.52	1997.88	1993.1	1727.73	1855.67	1918.55	2002.86	2004.61	1943.81	2014.5	2021.84	1774.7	1823.85	1936.07	1925.64	1983.48	2018.08	1975.51	1712.82	1861.86	1856.5	1950.51	1856.43	1872.61	1985.36	2000.57	2025.23	1799.5	1983.16
456.751007	1916.04	1922.95	1991.61	1857.29	1918.44	1975.12	2039.55	1926.21	1998.3	2042.31	1978.35	2021.29	1951.27	2043.14	2008.6	1775.58	1874.18	1837.93	1932.72	1940.65	1900.43	2000.03	1992.92	1726.87	1852.32	1917.16	2006.43	2008.11	1937.39	2013.84	2020.07	1773.34	1820.49	1935.22	1927.32	1979.96	2018.64	1977.26	1711.39	1859.51	1855.67	1947.11	1857.89	1873.88	1980.38	2001.5	2024.31	1799.86	1982.64
457.247009	1911.79	1924.47	1998.55	1849.92	1920.65	1978.6	2040.78	1928.19	2004.49	2044.16	1978.81	2024.37	1952.53	2042.29	2010.15	1775.84	1872	1841.47	1934.15	1945.1	1902.56	1997.68	1996.91	1727.07	1856.37	1913.18	2001.14	2009.04	1935.67	2012.38	2019.66	1774.69	1823.35	1937.92	1923.58	1983.78	2016.67	1976.74	1710.12	1861.31	1857.06	1946.22	1857.26	1868.6	1984.37	2002.03	2021.23	1803.68	1983.71
457.742004	1906.36	1921.71	1990.4	1850.23	1922.78	1979.49	2041.65	1925.4	1999.68	2043.39	1983.2	2021.5	1951.44	2041.73	2005.91	1776.11	1871.67	1838.17	1933.1	1941.39	1896.05	1995.88	1997.08	1726.02	1855.88	1918.27	2001.5	2007.65	1940.22	2013.53	2019.99	1771.87	1822.01	1935.11	1927.23	1979.59	2015.37	1976.3	1710.42	1862.17	1856.07	1947.59	1855.49	1870.09	1985.89	2003.29	2025.14	1796.9	1981.18
458.237000	1912.96	1923.19	1993.85	1850.43	1921.13	1975.27	2038.98	1927.9	2002.01	2038.38	1979.21	2025.18	1948.98	2040.86	2007.62	1773.41	1871.54	1842	1930.54	1937.37	1898.98	1996.61	1992.25	1724.63	1854.06	1912.78	2004.26	2009.41	1936.26	2014.59	2021.96	1769.7	1816.88	1933.35	1925.56	1982.15	2015.09	1973.09	1707.64	1860.82	1857.86	1946.41	1857.18	1873.7	1985.37	2000.44	2018.22	1798.59	1982.48
458.731995	1907.47	1924.1	1993.34	1852.52	1919.83	1975.34	2039.49	1925.22	1999.86	2043.48	1983.95	2023.12	1949.62	2043.58	2002.54	1777.71	1872.1	1839.7	1930.49	1935.29	1899.03	1996.4	1987.6	1726.94	1854.29	1919.13	2000.77	2007.08	1940.05	2017.03	2023.09	1769.39	1820.34	1934.62	1923.35	1985.51	2016.63	1973.18	1710.65	1860.76	1853.16	1947.62	1857.74	1871.68	1983.38	2000.82	2025.26	1793.91	1985.58
459.226990	1910.76	1923.29	1991.07	1850.37	1919	1972.88	2042.73	1927.54	1999.19	2041.29	1974.84	2024.24	1946.83	2039.35	2002.47	1773.38	1868.74	1836.16	1933.08	1940.82	1897.9	1998.32	1997.96	1720.97	1852.77	1916.87	1999.5	2007.72	1938.32	2010.11	2022.23	1770.84	1817.19	1931.58	1920.46	1982.19	2019.41	1972.95	1709.42	1860.16	1853.41	1943.4	1855.85	1871.84	1984.8	2002.84	2021.56	1798.12	1982.58
459.722992	1905.03	1920.4	1988.93	1850.9	1918.24	1971.46	2039.92	1925.48	2001.91	2042.31	1978.61	2023.62	1949	2041.11	2007.59	1774.22	1871.37	1839.67	1928.5	1937.09	1897.29	1998.42	1991.8	1725.58	1853.03	1913.11	2000.32	2007.32	1935.63	2012.05	2019.93	1768.73	1817.24	1932.04	1921.14	1979.29	2014.26	1971.13	1708.37	1858.34	1857.04	1942.99	1856.22	1871.18	1983.22	2001.99	2022.79	1797.4	1979.97
460.217987	1906.69	1919.7	1989.45	1851.13	1916.74	1973.46	2038.47	1929.19	1997.37	2040.8	1978.87	2023.5	1943.05	2036.37	2000.2	1772.08	1873.24	1838.5	1930.36	1936.31	1897.54	1995.9	1990.41	1724.83	1852.41	1910.18	1999.07	2006.76	1937.43	2011.58	2018.84	1768.83	1817.62	1928.84	1921.64	1974.53	2014.61	1972.7	1711.26	1856.36	1854.11	1943.67	1856.83	1871.38	1982.08	1998.13	2018.67	1795.98	1978.73
460.713013	1913.14	1923.16	1986.54	1849.15	1915.74	1975.93	2035.89	1922.95	1993.05	2034.45	1976.62	2020.68	1947.56	2040.53	2004.13	1775.01	1868.78	1837.24	1928.69	1934.37	1897.73	1998.95	1987.25	1723.76	1851.43	1912.93	1997.87	2002.08	1934.49	2014.82	2017.84	1767.47	1819.2	1925.7	1918.45	1978.22	2012.53	1965.44	1710.5	1852.58	1852	1940.94	1854.72	1867.58	1981.49	1999.05	2022.17	1792.12	1976.4
461.208008	1908.73	1922.92	1987.67	1846.52	1918.83	1971.55	2032.67	1921.9	1993.84	2037.47	1980.04	2018.28	1947.15	2035.34	2006.63	1772.08	1864.6	1837.43	1929.72	1938.05	1897.37	1995.14	1990.56	1725.29	1847.74	1915.4	1996.48	2005.76	1934.53	2008.26	2016.11	1770.05	1818.43	1927.47	1919.29	1979.49	2012.48	1968.29	1707.91	1856.57	1851.74	1939.77	1852.59	1867.52	1981.68	1993.3	2016.4	1792.07	1973.74
461.704010	1906.67	1917.74	1987.14	1845.56	1920.17	1969.06	2033.08	1920.07	1996.6	2037.49	1977.59	2019.7	1944.24	2037.54	2001.31	1771.49	1866.64	1834.91	1927.71	1935.55	1894.94	1993.76	1991.43	1719.96	1852.28	1911.49	1992.73	2006.94	1936.27	2008.94	2014.75	1768.45	1812.01	1923.66	1920.1	1976.13	2015.51	1969.62	1707.52	1853.15	1852.49	1940.94	1849.95	1868.12	1982.25	1998.19	2018.3	1795.05	1977.48
462.199005	1908.4	1921	1988.27	1846.4	1914.67	1970.81	2031.94	1918.66	1990.74	2037.44	1976.29	2018.52	1948.53	2034.31	2002.66	1772.5	1868.62	1834.84	1930.07	1935.43	1895.11	1993.28	1990.74	1722.18	1849.56	1913.32	1996.31	2007.2	1934.86	2013.8	2014.86	1768.95	1816.08	1927.19	1919.62	1976.83	2012.67	1965.8	1707.34	1853.38	1850.09	1941.07	1851.26	1868.26	1979.06	1992.87	2021.85	1795.3	1976.59
462.694000	1906.72	1918.88	1988.48	1845.69	1916.06	1968.39	2029.71	1921.12	1993.7	2031.63	1975.21	2017.07	1945.35	2037.6	2001.62	1772.61	1868.62	1837.99	1927.38	1931.96	1894.48	1990.26	1985.95	1721.5	1848.35	1909.81	1992.09	2002.42	1932.47	2007.78	2015	1766.78	1811.46	1924.23	1917.2	1974.23	2009.91	1965.3	1708.42	1852.03	1849.72	1939.27	1852.52	1868.03	1977.75	1996.17	2015.84	1791.91	1974.76
463.188995	1901.8	1916.39	1989.4	1845.12	1915.39	1966.89	2024.98	1916.95	1995.6	2033.15	1972.05	2012.32	1942.04	2038.06	1995.99	1770.2	1865.37	1833.91	1924	1934.69	1895.19	1992.91	1988.03	1721.56	1848.36	1904.3	1992.21	2004.68	1933.62	2007.34	2012.57	1764.38	1811.72	1922.63	1917.83	1974.21	2010.47	1968.2	1707.55	1854.61	1846.45	1936.7	1849.4	1866.26	1978.66	2000.42	2016.53	1792.26	1972.33
463.683990	1903.57	1915.61	1983.73	1845.93	1909.17	1965.79	2031.58	1915.78	1993.94	2032.23	1975.31	2011.77	1942.57	2033.19	1998.13	1770.75	1867.03	1830.84	1924.57	1928.28	1893.99	1993.77	1984.2	1725.82	1846.84	1907.37	1993.03	2002.48	1933.57	2005.62	2013.67	1764.73	1812.54	1919.94	1919.43	1977.35	2012.97	1967.24	1704.71	1853	1847.6	1938.86	1850.78	1864.76	1979.64	1993.5	2011.57	1787.85	1974
464.179993	1901.01	1915.39	1981.93	1844.56	1909.97	1962.3	2029.9	1918.4	1988.43	2025.5	1968.81	2010.57	1939.97	2034.75	1995.2	1769.47	1863.36	1830.1	1925.63	1929.76	1894.73	1985.47	1982.12	1721.35	1846.28	1907.5	1990.73	1998.62	1931.17	2004.72	2008.28	1764.55	1810.56	1920.47	1915.74	1970.19	2008.25	1962.83	1705.18	1851.51	1847.34	1932.72	1847.12	1863.54	1979.86	1994.73	2014.9	1790.02	1972.03
464.674988	1898.03	1911.72	1981.27	1839.41	1906.62	1964.26	2028.21	1920.78	1989.79	2029.19	1972.32	2007.52	1937.47	2030.35	1993.43	1769.21	1862.75	1832.57	1921.62	1924.93	1892.06	1990.84	1979.82	1719.44	1845.87	1901.78	1989.21	1998.6	1929.87	2006.22	2006.67	1759.61	1812.01	1920.6	1912.51	1972.54	2005.46	1963.34	1706.37	1849.26	1844.68	1930.02	1845.88	1860.98	1972.24	1997.71	2011.14	1792.35	1967.68
465.170013	1899.3	1918.77	1983.29	1840.09	1908.18	1963.92	2022.18	1914.81	1986.65	2025.94	1968.05	2003.14	1938.14	2029.44	1990.68	1765.24	1863.35	1829.6	1919.27	1925.55	1889.11	1988.84	1983.36	1720	1844.86	1904.71	1986.37	1994.86	1928.85	2003.81	2005.81	1761.23	1808.56	1921.81	1919.79	1966.69	2005.08	1963.62	1705.34	1844.55	1843.87	1932.14	1847.66	1862.07	1972.94	1991.59	2010.47	1789.2	1969.53
465.665009	1898.43	1913.5	1979.17	1840.04	1904.72	1966.38	2023.75	1914.93	1984.4	2019.49	1966.14	2008.35	1938.05	2030.33	1989.81	1765.48	1855.11	1828.79	1917.56	1925.19	1887.42	1986.5	1978.33	1717.54	1844.22	1902.57	1982.59	1996.3	1922.94	1998.81	2005.62	1761.55	1807.15	1918.26	1909.77	1969.3	2007.11	1957.21	1704.01	1846.24	1843.43	1931.72	1845.72	1863.54	1971.17	1983.74	2008.29	1784.84	1970.95
466.160004	1898.04	1905.65	1973.69	1838.02	1905.94	1963.57	2019.55	1913.65	1983.54	2019.22	1964.2	1999.1	1936.5	2027.04	1993.54	1762.53	1863.77	1827.82	1919.93	1923.91	1887.03	1985.84	1975.6	1716.85	1840.82	1904.56	1982.51	1993.45	1922.61	1998.27	2002.46	1759	1804.37	1916.73	1909.16	1966.81	1998.97	1958.24	1705.17	1842.26	1840.91	1926.66	1845.11	1861.03	1968.12	1990.35	2005.09	1784.65	1968.11
466.656006	1895.3	1907.18	1974.95	1835.59	1900.39	1956.07	2021.65	1907.28	1978.02	2013.62	1963.38	2001.57	1931.92	2024.82	1988.03	1764.07	1855.31	1823.6	1918.38	1923.29	1886.38	1978.63	1973.43	1716.19	1841.34	1901.69	1978.14	1989.8	1924.02	1996.32	2002.17	1759.71	1801.7	1913.1	1907.01	1964.9	1995.81	1951.06	1704.43	1842.64	1841.43	1928.21	1844.68	1856.77	1966.64	1982.06	1999.56	1785.35	1964.59
467.151001	1888.59	1904.67	1967.76	1836.66	1897.34	1950.14	2009.77	1905.83	1973.6	2016.29	1956.57	1994.87	1928.51	2014.22	1981.75	1758.92	1853.57	1822.41	1912.26	1912.1	1881.45	1973.62	1967.36	1715.64	1835.18	1897.13	1972.95	1984.91	1916.93	1990.05	1993.16	1755.52	1801.58	1911.53	1903.96	1959.84	1988.16	1951.04	1701.97	1840.26	1835.29	1923.52	1838.53	1852.04	1964.09	1978.01	1998.58	1783.95	1960.31
467.645996	1888.12	1900.55	1965.51	1830.64	1890.27	1946.49	2009.75	1901.23	1971.64	2013.81	1951.84	1992.23	1923.46	2013.44	1975.63	1757.73	1850.01	1823.78	1908.66	1912.44	1879.03	1971.4	1962.78	1713.17	1835.76	1889.2	1972.2	1981.16	1914.87	1985.47	1988.81	1752.32	1797	1910.29	1898.32	1954.85	1988.64	1944.06	1701.61	1834.2	1837.38	1917.44	1835.62	1854.28	1959.25	1972.84	1991.67	1781.75	1957.65
468.140991	1882.93	1895.19	1958.37	1827.77	1888.76	1951	2009.07	1901.37	1968.9	2005.88	1947.32	1989.25	1917.03	2013.71	1972.37	1753.24	1845	1817.8	1906.67	1911.52	1877.58	1966.06	1959.33	1713.3	1832.61	1891.62	1968.08	1982.15	1910.19	1980.67	1992.37	1755.86	1800.46	1901.32	1898.22	1952.62	1988.13	1946.5	1700.16	1830.16	1836.06	1915.87	1832.79	1851.38	1954.72	1970.39	1990.42	1777.73	1953.75
468.635986	1883.65	1890.84	1957.87	1827.03	1890.39	1941.1	2004.69	1899.41	1963.1	1999.94	1947.14	1984.19	1916.97	2005.04	1971.19	1755.92	1844.05	1816.7	1901.6	1902.62	1873.83	1963.95	1957.11	1711.42	1826.85	1887.29	1963.73	1972.91	1912.43	1977.29	1983.04	1752.29	1796.12	1896.13	1894.96	1947.79	1980.33	1940.88	1698.63	1835.97	1832.06	1913.28	1832.27	1848.89	1946.18	1962.6	1988.06	1776.51	1949.79
469.131989	1880.27	1889.68	1955.02	1825.44	1887.91	1940.67	2000.02	1892.54	1962.47	1999.12	1944.49	1979.89	1917.79	2001.19	1969.57	1754.53	1841.18	1818.74	1900.88	1903.34	1872.3	1958.81	1956.82	1710.58	1826.51	1885.44	1962.24	1971.35	1907.49	1978.18	1979.27	1747.72	1793.88	1898.53	1895.08	1946.8	1977.39	1942.21	1699.57	1833.19	1828.44	1910.26	1831.22	1845.51	1946.78	1964.7	1985.15	1777.97	1943.27
469.627014	1881.22	1887.35	1952.31	1825	1887.12	1934.86	1998.37	1897.04	1962.01	1998.22	1942.89	1975.13	1913.12	1998.95	1965.76	1750.53	1838.47	1812.34	1897.41	1902.47	1871.32	1958.63	1949.96	1712.09	1825.73	1884.44	1959.77	1970.16	1903.25	1972.03	1979.08	1750.47	1795.76	1893.51	1891.2	1941.58	1976.7	1933.71	1696.78	1831.3	1826.91	1905.19	1829.95	1842.13	1947.14	1962.56	1980.31	1777.01	1943.8
470.122009	1875.03	1887.26	1951.15	1820.8	1887.64	1936.4	1995.82	1889.88	1954	1992.91	1940.19	1975.76	1912.05	1997.47	1963.9	1753.11	1836.51	1813.23	1891.72	1899.27	1867.5	1953.62	1950.09	1708.92	1826.53	1885.51	1954.28	1965.33	1904.84	1973.77	1976.41	1750.62	1790.44	1891.58	1889.69	1942.09	1972.47	1933.29	1696.6	1826.33	1828.12	1905.96	1829.65	1844.38	1946.59	1965.78	1981.35	1777.19	1940.08
470.617004	1875.22	1884.16	1947.13	1821.27	1883.15	1933.14	1994.13	1890.44	1959.18	1989.44	1934.28	1972.9	1907.34	1995.23	1963.55	1750.77	1838.55	1805.24	1894.8	1897.91	1868.06	1952.2	1943.71	1710.21	1820.13	1878.29	1954.95	1968.11	1901.89	1969.18	1975	1746.2	1788.48	1891.09	1889.06	1943.59	1966.84	1931.85	1699.09	1825.57	1822.69	1902.14	1825.66	1843.07	1940.13	1962.39	1981	1773.03	1942.62
471.112000	1872.85	1881.94	1945.39	1820.06	1881.94	1930.83	1990.52	1890.39	1953.7	1990.4	1934.1	1969.34	1907.36	1992.47	1956.65	1748.16	1835.58	1808.1	1893.19	1895.92	1867.84	1952.53	1942.61	1708.95	1820.34	1878.05	1953.76	1964.24	1899.35	1964.74	1971.69	1746.66	1787.93	1888.04	1887.08	1935.64	1967.79	1928.4	1694.16	1827.52	1825.1	1897.86	1826.59	1840.28	1940.13	1954.5	1975.26	1769.84	1935.84
471.608002	1870.92	1882.47	1946.11	1816.14	1882.39	1929.16	1987.73	1887.85	1949.4	1985.75	1933.14	1968.37	1904.34	1986.4	1954.26	1749.44	1837	1808.18	1893.54	1889.28	1861.57	1952.22	1944.35	1706.05	1818.83	1875.27	1952.15	1961.63	1896.73	1965.49	1964.67	1745.13	1785.64	1887.89	1883.09	1938.07	1965.55	1926.37	1696.75	1825.41	1821.25	1899.81	1822.39	1836.41	1935.89	1954.4	1975.93	1769.8	1935.26
472.102997	1869.79	1880.08	1940.51	1818.81	1877.57	1929.07	1982.57	1887.78	1949.21	1988.53	1931.22	1964.46	1903.79	1987.3	1951.79	1745.78	1831.59	1809.72	1889.28	1892.76	1862.66	1946.6	1940.62	1707.18	1819.81	1873.18	1952.06	1958.31	1895.02	1958.51	1966.15	1746.22	1783.2	1882.88	1881.1	1933.06	1960.42	1922.38	1697.43	1821.05	1822.6	1897.1	1823.18	1834.88	1933.45	1953.64	1971.83	1769.72	1933.47
472.597992	1872.2	1874.72	1942.81	1814.3	1874.51	1923.93	1989.31	1881.47	1947.47	1981.78	1933.3	1968.37	1902.36	1984.81	1953.99	1747.76	1829.84	1806.71	1887.89	1892.82	1863.26	1945.72	1939.56	1706.82	1816.23	1875.94	1944.18	1955.21	1893.03	1960.18	1963.93	1743.47	1787.87	1885.32	1881.59	1932.44	1959.21	1920.73	1693.14	1819.56	1816.21	1896.05	1826.57	1837.39	1934.08	1947.66	1973.44	1766.88	1931.63
473.092987	1867.47	1875.84	1938.61	1812.84	1873.92	1923.89	1982.15	1881.71	1945.46	1980.73	1929.41	1965.69	1902.46	1981.49	1950.47	1745.31	1828.44	1802.87	1883.82	1891.01	1862.88	1943.05	1933.91	1706.68	1816.46	1872.84	1941.96	1950.91	1890.26	1955.77	1959.57	1743.96	1785.89	1879.58	1879.66	1927.95	1960.83	1915.95	1693.83	1820	1820.24	1890.93	1819.72	1833.32	1931.68	1944.39	1967.39	1768.58	1924.05
473.588989	1863.99	1871.7	1936.18	1814.02	1872.96	1923.9	1981.87	1880.17	1943.11	1982.04	1925.5	1961.69	1899.8	1986.65	1950.95	1743.84	1832.96	1804.71	1887.78	1886.14	1862.18	1941.81	1937.92	1707.7	1813.6	1869.11	1945.91	1954.11	1891.17	1956.51	1960.64	1740.38	1783.3	1880.7	1880.91	1925.92	1958.66	1916.7	1692.87	1819.97	1818.22	1891.87	1817.37	1833.84	1930.12	1949.42	1963.38	1766.54	1924.64
474.084015	1862.27	1873.8	1938.89	1813.52	1867.8	1917.3	1981.48	1879.57	1938.94	1975.2	1926.63	1961.94	1898.94	1981.37	1951.96	1745.7	1829.23	1804.28	1881.13	1890.27	1859.36	1936.07	1938.49	1703.72	1816.68	1867.24	1939.64	1951.79	1889	1951.28	1957.28	1740.6	1780.64	1876.18	1878.77	1927.4	1957.4	1911.05	1695.38	1816.33	1820.65	1889.56	1818.82	1833.72	1927.46	1940.33	1966.1	1766.87	1923.52
474.579010	1860.18	1872.42	1934.15	1811.04	1868.49	1922.4	1978.42	1879.34	1941.17	1972.37	1923.97	1957.24	1894.82	1977.65	1945.07	1744.52	1831.58	1801.03	1880.79	1886.24	1860.04	1943.37	1932.48	1704.87	1811.68	1865.95	1937.32	1948.2	1883	1949.97	1955.38	1742.34	1783.07	1875.26	1879.63	1925.02	1956.74	1913.84	1692.87	1816.45	1812.6	1889.75	1817.74	1831.35	1927.55	1943.4	1964.33	1764.39	1929.15
475.074005	1864.72	1868.71	1929.44	1810.51	1868.95	1911.52	1974.58	1876.12	1938.9	1971	1922.82	1949.45	1894.38	1974.79	1949.37	1739.53	1826.89	1800.4	1882.06	1882.64	1856.96	1938.59	1930.82	1703.69	1811.68	1866.07	1933.33	1948.34	1887.35	1947.47	1956	1737.17	1780.16	1873.62	1876.11	1925.62	1956.21	1912.7	1693.25	1815.05	1812.57	1885.33	1816.76	1833.84	1925.02	1942.41	1962.12	1762.28	1921.89
475.569000	1857.5	1870.33	1929.89	1809.29	1866.38	1912.17	1975.29	1872.12	1934.89	1972.53	1917.86	1950.38	1891.89	1973.68	1939.5	1738.67	1826.62	1797.77	1879.27	1880.31	1853.45	1935.38	1928.89	1700.65	1809.01	1860.48	1937.96	1943.92	1882.09	1945.47	1950.45	1737.78	1781.11	1870.4	1868.44	1919.8	1948.96	1910.27	1692.71	1816.76	1816.24	1889	1812.61	1828.93	1921.8	1937.4	1957.19	1765.72	1917.82
476.063995	1860.2	1864.56	1925.94	1806.05	1864.72	1910.55	1972.85	1874.36	1935.03	1967.72	1919.25	1949.15	1888.71	1971.94	1937.33	1739.61	1823.46	1796.42	1877.31	1877.9	1850.82	1936.33	1924.12	1704.96	1808.63	1865.18	1935.61	1946.3	1883.83	1947.56	1948.31	1735.11	1781.09	1870.88	1869.74	1921.05	1947.31	1904.29	1690.81	1814.39	1812.81	1885.2	1812.75	1822.95	1919.85	1933.89	1957.91	1762.23	1915.57
476.559998	1857.15	1863.64	1925.91	1804.46	1860.83	1907.64	1964.21	1869.39	1932.49	1967.27	1915.61	1945.11	1889.78	1965.92	1936.96	1739.72	1823.56	1796.77	1872.49	1880.89	1852.23	1927.54	1925.79	1706.06	1806.23	1858.76	1931.48	1942.64	1880.45	1941.81	1946.04	1735.92	1776.48	1871.74	1867.84	1916.76	1943.74	1909.11	1691.32	1810.36	1807.15	1883.63	1810.34	1825.68	1916.14	1934.08	1950.55	1758.63	1910.97
477.054993	1851.05	1865.1	1920.06	1803.66	1857.73	1906.82	1966.09	1869.6	1928.14	1966.06	1913.64	1946.11	1883.91	1967.13	1930.87	1737.9	1821	1795.4	1873.18	1874.64	1848.83	1925.74	1921.47	1700.47	1806.43	1854.62	1925.93	1938.78	1877.45	1943.18	1946.15	1738.47	1774.51	1864.88	1864.56	1915.58	1943.29	1904.02	1689.9	1809.02	1809.21	1880.7	1812.23	1825.32	1921.46	1931.62	1949.33	1759.91	1915.69
477.549988	1849.49	1862.64	1923.57	1802.38	1857.43	1907.81	1962.1	1866.03	1928.12	1965.66	1909.57	1943.76	1882.81	1965.23	1937.4	1737.52	1817.89	1794.51	1868.17	1872.08	1848.29	1924.77	1919.47	1702.1	1804.15	1859.57	1924.75	1932.65	1880.12	1940.11	1940.55	1733.42	1773.48	1864.57	1865.24	1911.88	1945.48	1904.02	1688.28	1805.8	1805.29	1873.72	1807.72	1821.32	1912.23	1926.91	1947.65	1755.62	1913.11
478.045013	1850.55	1859.14	1919.71	1800.92	1855.73	1904.11	1958.21	1865.72	1922.26	1961.76	1907.11	1938.84	1881.6	1959.92	1928.07	1736.66	1819.82	1794.37	1867	1871.93	1844.84	1922.87	1917.6	1700.32	1806.28	1857.59	1925.92	1931.08	1876.36	1937.59	1942.57	1735.66	1771.29	1861.49	1861.39	1912.29	1936.99	1894.92	1689.55	1806.85	1809.35	1874	1808.99	1819.19	1911.62	1926.68	1945.35	1757.79	1910.31
478.540985	1851.31	1857.11	1914.66	1800.77	1854.57	1902.86	1958.87	1866.11	1920.76	1962.01	1906.36	1937.25	1879.97	1956.18	1928.03	1735.83	1815.06	1790.51	1865.56	1874.03	1844.01	1919.56	1913.79	1701.46	1803.1	1855.55	1922.43	1932.89	1871.83	1935.97	1939.62	1733.18	1769.15	1860.95	1858.8	1909.33	1938.91	1896.21	1688.61	1805.25	1804.66	1875.68	1806.94	1819.14	1907.9	1923.16	1948.16	1757.73	1904.91
479.036011	1844.37	1859.5	1913.96	1795.49	1853.57	1897.46	1961.31	1861.83	1916.2	1957.13	1905.64	1933.9	1877.45	1954.58	1924	1736.71	1813.75	1788.23	1858.61	1869.99	1842.11	1917.48	1911.44	1699.6	1803.96	1851.55	1922.99	1927.56	1869.61	1928.74	1934.89	1730.52	1769.41	1862.84	1858.41	1906.07	1935.45	1893.07	1686.3	1804.47	1804.7	1868.7	1804.5	1817.92	1908.53	1923.26	1938.36	1756.31	1900.56
479.531006	1846.85	1854.51	1912.68	1795.85	1849.16	1894.86	1955.01	1861.21	1919.28	1948.47	1903.03	1932.06	1874.09	1951.08	1924.22	1731.71	1812.04	1786.4	1863.12	1867.06	1842.17	1923.32	1907.37	1697.52	1795.96	1850.08	1918.98	1926.43	1868.96	1928.68	1929.57	1727.77	1770.26	1854.1	1860.3	1910.02	1930.2	1892.07	1688.54	1802.91	1803.67	1870.18	1805.24	1815.71	1904.62	1918.18	1941.07	1753.64	1898.66
480.026001	1844.07	1848.98	1908.49	1792.92	1846.33	1893.53	1947	1857.79	1914.21	1950.19	1905.41	1931.52	1872.42	1952.96	1919.13	1732.91	1808.19	1785.04	1858.38	1862.9	1836.43	1913.75	1909.41	1697.3	1799.01	1846.99	1914.63	1921.78	1867.06	1927.56	1927.91	1729.89	1769.47	1857.32	1857.61	1904.65	1934.69	1890.78	1689.22	1800.19	1801.6	1871.17	1804.07	1815.23	1902.82	1919.82	1940.66	1753.13	1897.36
480.520996	1840.48	1850.11	1907.18	1791.72	1844.58	1889.99	1942.7	1857.74	1911.03	1946.97	1897.88	1927.09	1868.15	1945.67	1918.99	1731.39	1812.05	1783.36	1851.49	1862.83	1838.23	1909.26	1904.55	1701.05	1796.57	1845.59	1913.82	1922.75	1865.77	1925.16	1926.47	1725.23	1769.78	1852	1857.68	1903.89	1930.6	1888.92	1687.64	1799.45	1800.35	1864.82	1802.73	1812.83	1900.49	1915.74	1934.23	1753.44	1897.33
481.016998	1838.44	1847.9	1905.44	1794.63	1844.13	1891.23	1944.06	1854.83	1911.25	1944.3	1899.29	1923.53	1866.92	1942.36	1916.55	1731.36	1808.16	1781.87	1854.5	1858.88	1835.95	1906.63	1900.82	1697.38	1795.79	1843.74	1904.98	1919.11	1865.58	1923.53	1922.64	1727.66	1767.55	1851.24	1850.43	1898.58	1926.3	1887.18	1686.4	1794.19	1797.4	1864.84	1802.08	1812.4	1896.45	1914.89	1934.26	1750.38	1893.59
481.511993	1837.56	1846.73	1900.35	1785.57	1840.45	1885.63	1946.27	1852.54	1908.55	1942.16	1890.9	1919.7	1863.84	1941	1912.68	1729.06	1806.45	1780.68	1853.79	1859.6	1833.37	1905.77	1901.25	1696.98	1794.38	1842.44	1906.82	1914.67	1859.16	1921.75	1923.5	1727.15	1763.78	1851.56	1851.12	1897.05	1922.16	1883.53	1685.38	1795.17	1796.65	1861.83	1799.56	1812.42	1893.48	1913.1	1926.03	1748.21	1888.86
482.006989	1834.91	1846.47	1902.11	1790.82	1836.9	1883.37	1940.29	1848.23	1903.4	1937.92	1890.95	1920.87	1867.57	1934.24	1910.19	1725.72	1804.44	1779.28	1852.24	1858.11	1830.45	1900.37	1897.67	1694.62	1792.4	1838.57	1907.84	1911.83	1857.23	1918.35	1918.6	1725.4	1761.7	1850.56	1851.33	1892.51	1924.52	1880.32	1683.31	1794	1795.72	1858.51	1796.22	1809.73	1892.55	1910.29	1924.15	1747.57	1888.74
482.502014	1833.77	1841.35	1892.38	1787.85	1836.12	1883.64	1935.6	1846.83	1899.57	1931.39	1889.43	1918	1857.68	1932.44	1909.05	1726.93	1804.54	1777.26	1848.71	1854.03	1829.08	1902.06	1896.2	1694.46	1790.05	1836.38	1904.33	1907.66	1857.58	1916.08	1917.95	1725.24	1763.29	1848.11	1846.22	1893.49	1919.18	1878.34	1683.8	1793.51	1790.85	1857.46	1794.42	1806.79	1887.9	1904.55	1927.44	1745.67	1888.14
482.997009	1832.25	1840.69	1892.47	1785.05	1835.79	1879.81	1935.38	1846.17	1900.11	1934.89	1886.77	1913.23	1858.16	1932.48	1904.85	1724.56	1802.3	1776.31	1845.42	1854.89	1829.12	1895.39	1894.93	1694.78	1788.55	1835.31	1903.48	1907.88	1854.85	1914.62	1913.89	1723.81	1760.16	1842.98	1847.79	1891.53	1915.3	1874.61	1685.41	1791.13	1790.02	1851.75	1789.55	1805.47	1891.18	1900.1	1919.08	1743.89	1885.3
483.493011	1828.88	1841.89	1888.93	1783.43	1831.65	1875.44	1928.6	1842.71	1896.79	1931.08	1882.96	1911.69	1857.66	1927.45	1901.7	1725.48	1800.88	1775.43	1844.41	1852.08	1826.98	1894.24	1891.61	1694.49	1786.84	1832.95	1897.86	1902.15	1853.24	1911.5	1911.94	1721.87	1759.43	1841.99	1843.91	1885.18	1914.87	1873.24	1684.24	1789.05	1789.1	1851.74	1792.2	1805.48	1881.72	1904.41	1921.1	1745.09	1884.25
483.988007	1826.26	1840.83	1887.56	1784.21	1831.84	1879.84	1927.91	1843.5	1895.61	1929.46	1881.68	1909.49	1858.88	1930.15	1904	1725.69	1801.08	1774.93	1842.28	1848.24	1828.09	1893.38	1888.29	1692.27	1787.21	1834.01	1893.95	1903.18	1851.55	1904.7	1909.64	1722.2	1760.73	1842.25	1844.38	1887.65	1911.81	1875.5	1682.16	1787.47	1788.41	1850.12	1791.84	1804.36	1881.94	1899.45	1916.08	1744.62	1879.37
484.483002	1825.94	1839.75	1889.14	1784.49	1829.79	1879.34	1928.26	1844.29	1895.32	1926.98	1882.82	1910.39	1853.18	1925.7	1897.61	1721.53	1799.08	1771.66	1839.08	1847.26	1825.45	1891.19	1884.57	1692.84	1786.76	1829.46	1896.92	1899.6	1848.27	1906.28	1908.59	1718.53	1756.97	1839.15	1844.13	1882.2	1911.78	1872.55	1681.72	1786.06	1788.87	1850.96	1791.88	1800.7	1881.17	1897.51	1915.84	1744.21	1878.53
484.977997	1824.33	1830.2	1888.93	1779.22	1829.89	1871.45	1929.03	1844.8	1892.25	1925.75	1880.12	1906.96	1855.1	1923.38	1896.85	1723.06	1797.46	1774.02	1842.1	1849.44	1828.51	1890.33	1887.63	1693.8	1783.82	1831.98	1896.32	1898.75	1848.41	1904.21	1909.47	1720.5	1756.51	1840.55	1843.88	1882.21	1907.66	1871.01	1681.48	1786.12	1787.08	1847.67	1789.4	1801.92	1879.74	1896.25	1915.98	1744	1878.09
485.472992	1826.61	1836.08	1885.06	1777.51	1827.42	1869.71	1926.74	1840.46	1891.49	1927.02	1878.01	1907.52	1850.32	1922.9	1893.76	1721.33	1797.51	1773.12	1840.29	1847.96	1823.2	1887.85	1887.33	1692.1	1785.24	1829.8	1894.58	1898.21	1849.09	1900.41	1908.01	1719.47	1758.61	1839.47	1837.1	1878.63	1910.1	1870.14	1682.06	1783.28	1783.25	1849.39	1789.49	1800.39	1877.38	1895.49	1915.28	1742.55	1873.54
485.968994	1820.73	1833.48	1885.12	1780.52	1826.12	1874.21	1927.65	1837.77	1887.49	1921.61	1881.81	1905.89	1847.69	1920.57	1891.46	1720.51	1796.24	1769.48	1845.52	1842.94	1822.97	1891.09	1880.67	1691.37	1782.58	1826.05	1891.89	1896.03	1851.64	1899.41	1907.11	1719.24	1756.85	1837.14	1840.15	1881.52	1901.85	1864.73	1679.92	1786.71	1785.27	1847.7	1785.52	1798.43	1877.16	1893.89	1912.12	1741.94	1875.59
486.463989	1818.2	1833.71	1881.68	1777.56	1826.94	1867.44	1921.37	1835.55	1888.99	1921.04	1875.2	1904.29	1847.79	1916.2	1893.13	1719.05	1793.74	1769.26	1837.36	1843.76	1820.63	1884.48	1879.19	1688.89	1784.89	1824.19	1889.09	1894.51	1846.21	1900.15	1901.36	1718.49	1753.45	1835.09	1838.55	1880.56	1903.82	1865.68	1680.01	1786.58	1786.8	1847.56	1787.46	1798.83	1876.25	1892.14	1909.77	1739.49	1871.09
486.959015	1822.85	1831.38	1877.16	1776.66	1824.6	1866.72	1918.42	1836.17	1882.6	1915.59	1873.39	1898.96	1846.92	1915.76	1889.4	1717.53	1791.69	1769.58	1836.82	1841.11	1819.79	1881.14	1878.34	1688.87	1782.36	1825.73	1888.97	1891.92	1843.41	1895.43	1904.39	1720.89	1754.77	1833.65	1839.16	1875.18	1902.88	1864.77	1680.82	1781.7	1781.2	1842.09	1786.32	1799.04	1876.78	1890.47	1909.8	1740.11	1869.83
487.454010	1813.75	1828.66	1875.11	1775.31	1821.72	1863.72	1916.86	1834.01	1883.23	1912.3	1869.46	1898.38	1843.13	1908.94	1884.52	1719.06	1792.41	1764.45	1835.38	1840.92	1818.38	1881.88	1873.03	1692.22	1778.67	1825.46	1887.18	1887.45	1840.28	1890.86	1900.38	1718	1751.54	1831.66	1834.65	1875.33	1899.99	1861.09	1680.96	1778.68	1780.85	1845.55	1783.57	1798.4	1871.08	1887.25	1907.48	1737.88	1866.33
487.950012	1817.33	1827.84	1877.19	1771.94	1820.02	1861.72	1917.83	1835.75	1881.21	1911.71	1866.74	1894.7	1844.77	1911.46	1883.23	1719.06	1790.91	1767.55	1834.18	1838.08	1818.18	1880.34	1872.76	1689.44	1778.31	1821.73	1887.29	1886.65	1841.89	1890.27	1896.08	1714.74	1749.89	1830.6	1835.49	1871.9	1895.74	1857.87	1679.7	1779.44	1780.64	1840.62	1785.34	1796.82	1869.92	1887.68	1902.85	1737.95	1864.34
488.445007	1815.88	1821.43	1873.93	1770.12	1816.22	1859.44	1910.82	1829.09	1876.97	1913.32	1869.41	1887.54	1842.8	1905.99	1884.71	1717.55	1787.69	1763.22	1828.56	1834.4	1815.63	1875.37	1871.92	1689.85	1774.38	1820.15	1880.28	1886.34	1842.2	1890.01	1894.18	1715.22	1748.73	1828.37	1833.46	1872.54	1894.23	1856.17	1679.5	1775.17	1777.05	1837	1782.88	1792	1868.16	1885.03	1899.63	1734.6	1863.39
488.940002	1815.3	1825.08	1874.8	1774	1816.42	1860.3	1913.73	1833.9	1878.07	1915.59	1868.02	1892.77	1839.42	1903.8	1881.94	1718.51	1790.98	1766.48	1833.01	1835.38	1814.3	1877.77	1872.64	1690.14	1774.34	1821.09	1880.81	1888	1840	1890.53	1892.56	1717.34	1747.73	1828.05	1833.12	1870.01	1892.73	1851.06	1678.21	1776.36	1780.43	1837.72	1781.78	1791.4	1864.73	1883.2	1896.7	1738.4	1861.06
489.434998	1815.76	1823.63	1870.91	1770.7	1819.3	1858.94	1911.7	1829.67	1876.62	1908.62	1861.72	1891.5	1837.05	1903.95	1878.89	1714.37	1789.36	1763.77	1829.46	1835.83	1813.2	1873.8	1866.76	1687.6	1774.93	1817.53	1877.44	1878.39	1836.16	1885.96	1893.84	1713.29	1748.42	1829.18	1831.16	1869.58	1888.19	1849.05	1678.93	1774.25	1777.54	1836.91	1778.76	1792.3	1860.21	1881.41	1894.43	1735.46	1858.4
489.929993	1811.96	1816.69	1870.42	1766.49	1812.51	1853.16	1905.44	1828.44	1871.26	1906.72	1863.66	1885.98	1838.87	1905.21	1877.41	1712.82	1790.38	1762.25	1826.73	1832.86	1810.09	1874.3	1864.88	1687.68	1774.53	1813.86	1877.55	1879.39	1833.83	1882.6	1891.62	1712.49	1748.22	1826.75	1828.87	1869.39	1891.52	1850.37	1679.34	1774.43	1777.46	1834.34	1782.45	1792.84	1860.96	1880.17	1897.55	1736.93	1858.21
490.425995	1809.34	1817.19	1864.81	1768.13	1813.21	1853.73	1905.76	1825.4	1868.72	1902.42	1863.72	1883.44	1835.01	1901.88	1876.97	1713.75	1783.7	1762.3	1823.97	1834.84	1809.76	1873.22	1868.36	1687	1771.81	1814.87	1873.91	1876.66	1829.07	1882.01	1888.97	1711.76	1746.67	1824.4	1828.41	1862.95	1891.02	1850.68	1678.22	1777.48	1777.78	1834.78	1779.93	1791.08	1862.66	1878.03	1893.49	1734.57	1858.91
490.920990	1807.2	1818.57	1866.16	1767.51	1808.39	1851.11	1905.5	1824.51	1867.23	1900.29	1858.73	1885.7	1830.5	1899.95	1871.39	1712.53	1783.87	1759.63	1823.47	1829.93	1810.77	1865.7	1861.82	1685.97	1773.82	1811.33	1872.91	1877.09	1830.82	1876.79	1883.8	1713.5	1746.32	1820.77	1825.36	1863.73	1890.12	1848.35	1678.6	1775.76	1775.25	1829.22	1776.84	1791	1855.49	1877.88	1891.78	1734	1856.33
491.415985	1805.19	1816.78	1866.5	1765.56	1805.94	1847.45	1900.25	1820.93	1865.62	1896.18	1856.95	1881.96	1829.39	1892.78	1872.71	1712.73	1782.35	1760.7	1821.95	1828.26	1809.51	1862.19	1860.75	1684.64	1772.91	1812.18	1868.57	1876.27	1827.92	1877.81	1882.46	1711.1	1745.93	1824.17	1824.33	1861.74	1887.2	1845.19	1677.18	1773.67	1774.14	1828.14	1777.34	1786.35	1855.62	1875.29	1891.85	1735.85	1852.83
491.911011	1806.3	1814.82	1860.58	1766.25	1807.01	1849.28	1898.96	1817.81	1862.3	1897.74	1851.35	1876.47	1828.47	1893.37	1866.17	1712.36	1782.31	1758.26	1819.66	1825.26	1804.64	1863.02	1857.57	1684.83	1767.24	1806.78	1867.66	1869.56	1827.94	1871.74	1878.57	1705.95	1742.2	1816.41	1821.27	1858.25	1880.69	1843.48	1676.06	1770.19	1772.62	1824.79	1773.35	1786.72	1851.19	1870.57	1886.52	1732.52	1848.22
492.406006	1801.04	1808.45	1859.59	1762.46	1806.07	1842.52	1893.87	1817.31	1860	1894.53	1852.11	1874.45	1823.18	1887.59	1865.98	1710.19	1777.33	1756.84	1817.22	1823.37	1803.52	1859.17	1856.69	1686.35	1766.01	1807.66	1863.73	1862.83	1819.99	1871.44	1877.82	1709.82	1739.79	1816.38	1818.27	1854.28	1877.86	1842.27	1676.07	1767.49	1769.98	1825.42	1772.84	1784.12	1849.27	1869.84	1885.88	1729.38	1849.25
492.902008	1802.51	1810.81	1854.09	1759.44	1801.34	1839.74	1891.91	1817.64	1858.24	1891.92	1850.04	1871.13	1826.5	1888.05	1866.07	1709.08	1779.75	1754.82	1813.06	1823.09	1804.02	1856.3	1852.54	1682.23	1767.74	1804.52	1862.34	1865.83	1826.86	1870.81	1876.56	1709.65	1739.6	1814.19	1815.53	1857.64	1876.84	1835.49	1675.21	1764.83	1770.01	1823.08	1769.75	1778.86	1845.55	1869.15	1880.85	1727.53	1844.31
493.397003	1800.24	1809.7	1855.99	1760.48	1802.3	1840.96	1889.79	1815.79	1859.17	1888.97	1849.34	1871.64	1820.01	1886.97	1861.84	1709.83	1777.61	1753.82	1817	1820.36	1800.03	1858.79	1850.23	1684.7	1764.11	1804.58	1863.89	1860.86	1819.61	1868.24	1875.45	1708.77	1741.33	1815.65	1817.6	1854.19	1874.75	1837.29	1676.35	1765.07	1769.02	1822.44	1770.24	1780.46	1845.94	1863.24	1881.59	1728.48	1844.27
[truncated: 6,286 more rows]
[truncated: 781 more columns]
