# Supplementary material for: Glucokinase activity controls peripherally located subpopulations of β-cells that lead islet Ca2+ oscillations
Source: eLife. 2025 Feb 12;13:RP103068. doi: 10.7554/eLife.103068 (PMC11820133; doi:10.7554/eLife.103068)
Supplement: Source data 4. [file elife-103068-data4.zip › EJ155 10GGKa F03-1_Statistics/EJ155 10GGKa F03-1_Detailed.csv]

Detailed
====================
Position X	Position Y	Position Z	Unit	Category	Collection	Time	ID
120.201	38.8507	-64	µm	Spot	Position	1	10
163.142	41.8784	-64	µm	Spot	Position	1	11
139.597	45.0803	-64	µm	Spot	Position	1	12
158.154	60.8239	-64	µm	Spot	Position	1	13
113.491	75.9438	-64	µm	Spot	Position	1	15
120.087	77.2901	-64	µm	Spot	Position	1	16
128.51	77.1961	-64	µm	Spot	Position	1	17
147.901	22.2885	-60.5211	µm	Spot	Position	1	20
153.348	35.5872	-58.9409	µm	Spot	Position	1	21
165.178	49.1663	-60.3084	µm	Spot	Position	1	22
153.262	52.6204	-59.4038	µm	Spot	Position	1	23
108.292	59.9854	-60.7285	µm	Spot	Position	1	24
124.501	66.9502	-60.1526	µm	Spot	Position	1	25
108.424	69.5284	-58.294	µm	Spot	Position	1	26
131.954	69.6178	-60.0261	µm	Spot	Position	1	27
139.457	78.7315	-61.7878	µm	Spot	Position	1	28
144.48	80.1882	-61.7051	µm	Spot	Position	1	29
154.43	29.3918	-54.6811	µm	Spot	Position	1	33
113.15	38.0742	-56.335	µm	Spot	Position	1	34
126.087	55.2141	-56.2159	µm	Spot	Position	1	35
141.549	59.8116	-54.942	µm	Spot	Position	1	36
101.937	61.2496	-56.1793	µm	Spot	Position	1	37
151.454	62.8284	-56.3058	µm	Spot	Position	1	38
157.453	68.7741	-56.9518	µm	Spot	Position	1	39
156.761	11.8305	-52.6387	µm	Spot	Position	1	40
146.172	14.637	-51.7985	µm	Spot	Position	1	41
164.39	18.578	-52.336	µm	Spot	Position	1	42
131.038	19.1014	-51.5882	µm	Spot	Position	1	43
118.222	32.3798	-50.934	µm	Spot	Position	1	44
128.462	38.5749	-52.0923	µm	Spot	Position	1	45
120.197	47.4045	-53.1704	µm	Spot	Position	1	46
139.516	47.6322	-51.1278	µm	Spot	Position	1	47
161.674	49.2347	-50.7312	µm	Spot	Position	1	48
134.489	54.2441	-52.952	µm	Spot	Position	1	49
100.671	65.8886	-53.1133	µm	Spot	Position	1	50
138.776	71.3357	-51.3597	µm	Spot	Position	1	52
153.617	74.1649	-50.9541	µm	Spot	Position	1	53
127.914	77.2486	-52.5756	µm	Spot	Position	1	54
105.285	78.9596	-51.0617	µm	Spot	Position	1	55
99.0306	83.0492	-52.5785	µm	Spot	Position	1	56
138.508	13.8329	-47.3038	µm	Spot	Position	1	57
144.825	28.2606	-47.4953	µm	Spot	Position	1	58
124.791	29.0806	-48.2028	µm	Spot	Position	1	59
106.656	41.7557	-47.6907	µm	Spot	Position	1	60
118.014	44.1199	-47.2016	µm	Spot	Position	1	61
154.076	51.4984	-47.4284	µm	Spot	Position	1	62
140.487	53.0805	-47.5774	µm	Spot	Position	1	63
102.097	57.6792	-48.0959	µm	Spot	Position	1	64
126.291	61.4405	-47.9588	µm	Spot	Position	1	65
129.473	29.5776	-43.0202	µm	Spot	Position	1	66
111.421	75.8601	-43.3848	µm	Spot	Position	1	67
94.6479	77.6678	-44.6445	µm	Spot	Position	1	68
100.069	77.8761	-43.8157	µm	Spot	Position	1	69
128.282	82.434	-44.3799	µm	Spot	Position	1	70
154.522	8.79211	-40.8554	µm	Spot	Position	1	71
140.502	16.0068	-39.4862	µm	Spot	Position	1	72
157.529	32.3036	-40.9051	µm	Spot	Position	1	73
125.936	36.6754	-39.5968	µm	Spot	Position	1	74
144.128	36.9418	-38.6421	µm	Spot	Position	1	75
117.956	43.2488	-40.2109	µm	Spot	Position	1	76
130.515	52.014	-39.3922	µm	Spot	Position	1	77
151.4	55.9627	-39.1175	µm	Spot	Position	1	78
111.154	58.5803	-39.8869	µm	Spot	Position	1	79
143.893	71.277	-38.7783	µm	Spot	Position	1	80
120.869	27.0543	-36.0419	µm	Spot	Position	1	81
131.22	28.5666	-35.7757	µm	Spot	Position	1	82
107.812	41.0204	-36.2969	µm	Spot	Position	1	84
102.189	46.0297	-36.7217	µm	Spot	Position	1	85
163.445	48.4972	-34.6668	µm	Spot	Position	1	86
142.163	58.8181	-34.3744	µm	Spot	Position	1	87
121.538	75.1117	-35.4764	µm	Spot	Position	1	89
149.044	79.3113	-34.2927	µm	Spot	Position	1	90
158.501	15.0568	-32.1424	µm	Spot	Position	1	91
126.562	18.8616	-32.7065	µm	Spot	Position	1	92
153.261	22.61	-33.4574	µm	Spot	Position	1	93
113.834	27.1172	-31.2304	µm	Spot	Position	1	94
141.991	33.4538	-32.0613	µm	Spot	Position	1	95
150.227	33.4809	-31.3097	µm	Spot	Position	1	96
100.994	39.0713	-30.7141	µm	Spot	Position	1	97
117.861	55.2423	-31.1521	µm	Spot	Position	1	98
101.583	60.3573	-32.0472	µm	Spot	Position	1	99
114.249	65.7094	-32.6421	µm	Spot	Position	1	100
160.67	77.3158	-33.8787	µm	Spot	Position	1	101
90.7049	79.018	-31.8806	µm	Spot	Position	1	102
98.2025	83.2243	-31.4288	µm	Spot	Position	1	103
132.205	15.6831	-28.2876	µm	Spot	Position	1	104
159.481	19.4342	-27.1638	µm	Spot	Position	1	105
151.795	26.009	-28.4808	µm	Spot	Position	1	106
118.222	41.3984	-28.2111	µm	Spot	Position	1	107
108.777	46.8326	-28.1282	µm	Spot	Position	1	108
150.633	49.3612	-28.8688	µm	Spot	Position	1	109
143.093	58.7583	-29.1263	µm	Spot	Position	1	110
140.776	68.0513	-28.8648	µm	Spot	Position	1	111
115.867	73.4903	-28.065	µm	Spot	Position	1	113
103.672	75.3444	-28.3123	µm	Spot	Position	1	114
92.1849	82.9538	-28.4081	µm	Spot	Position	1	115
115.302	21.9791	-23.9026	µm	Spot	Position	1	116
136.209	22.4428	-22.9856	µm	Spot	Position	1	117
105.302	31.3764	-24.0051	µm	Spot	Position	1	118
134.98	35.7272	-23.4738	µm	Spot	Position	1	119
147.534	35.7846	-23.9434	µm	Spot	Position	1	120
95.9854	48.2525	-23.5978	µm	Spot	Position	1	121
141.508	54.7095	-23.486	µm	Spot	Position	1	122
127.647	61.9199	-23.1921	µm	Spot	Position	1	125
146.475	62.1175	-24.078	µm	Spot	Position	1	126
106.065	77.6387	-23.6877	µm	Spot	Position	1	127
144.247	82.4671	-24.5868	µm	Spot	Position	1	128
124.358	31.2556	-19.399	µm	Spot	Position	1	129
157.003	30.876	-20.1083	µm	Spot	Position	1	130
116.559	36.9046	-19.5036	µm	Spot	Position	1	131
117.37	44.7912	-19.625	µm	Spot	Position	1	132
132.204	45.0027	-19.6569	µm	Spot	Position	1	133
90.0422	57.2798	-19.6782	µm	Spot	Position	1	135
114.266	66.4475	-19.6892	µm	Spot	Position	1	136
93.7481	67.4758	-20.6616	µm	Spot	Position	1	137
136.647	75.1352	-21.3223	µm	Spot	Position	1	138
157.227	77.2309	-20.1347	µm	Spot	Position	1	139
85.8614	81.5166	-20.6425	µm	Spot	Position	1	140
162.418	8.26477	-15.5394	µm	Spot	Position	1	141
146.543	8.94444	-15.3617	µm	Spot	Position	1	142
155.923	23.2259	-15.9099	µm	Spot	Position	1	143
164.383	24.4255	-17.0955	µm	Spot	Position	1	144
128.188	26.7322	-15.1728	µm	Spot	Position	1	145
112.288	27.7654	-17.4077	µm	Spot	Position	1	146
106.369	40.9206	-15.5942	µm	Spot	Position	1	147
99.4985	41.6656	-14.9792	µm	Spot	Position	1	148
137.666	12.4905	-13.0944	µm	Spot	Position	1	149
121.408	21.3067	-11.796	µm	Spot	Position	1	150
113.133	34.9571	-11.7558	µm	Spot	Position	1	151
154.599	36.6985	-11.4029	µm	Spot	Position	1	152
145.128	41.2519	-13.075	µm	Spot	Position	1	153
122.557	51.5971	-13.1509	µm	Spot	Position	1	154
146.544	53.9645	-13.1361	µm	Spot	Position	1	155
136.571	54.5819	-12.1188	µm	Spot	Position	1	156
101.634	64.4434	-11.1926	µm	Spot	Position	1	158
90.6591	75.1535	-12.9325	µm	Spot	Position	1	160
152.913	77.1908	-11.9032	µm	Spot	Position	1	161
140.517	79.2339	-11.5424	µm	Spot	Position	1	162
101.063	81.4146	-12.2327	µm	Spot	Position	1	163
152.956	9.63495	-8.95097	µm	Spot	Position	1	165
158.932	16.2447	-7.80168	µm	Spot	Position	1	166
133.696	17.1461	-8.5224	µm	Spot	Position	1	167
144.71	22.4174	-9.45885	µm	Spot	Position	1	168
104.317	36.8201	-7.30422	µm	Spot	Position	1	169
122.139	41.3704	-7.9308	µm	Spot	Position	1	170
164.823	47.4123	-6.94284	µm	Spot	Position	1	171
146.218	63.8608	-6.36981	µm	Spot	Position	1	173
114.402	66.3707	-9.23206	µm	Spot	Position	1	174
101.138	69.1552	-7.74575	µm	Spot	Position	1	175
141.475	73.6518	-8.02498	µm	Spot	Position	1	178
117.272	27.1044	-2.77895	µm	Spot	Position	1	180
138.227	27.796	-4.28253	µm	Spot	Position	1	181
99.7587	39.7957	-4.00194	µm	Spot	Position	1	182
109.662	43.835	-4.24066	µm	Spot	Position	1	183
152.49	53.2972	-4.07622	µm	Spot	Position	1	184
144.124	54.1262	-4.70621	µm	Spot	Position	1	185
126.217	56.2461	-2.47963	µm	Spot	Position	1	186
116.871	61.7487	-2.7978	µm	Spot	Position	1	187
97.0957	78.5446	-5.10075	µm	Spot	Position	1	188
161.777	79.1702	-2.79752	µm	Spot	Position	1	189
170.288	21.2406	-64	µm	Spot	Position	1	190
184.117	22.9508	-64	µm	Spot	Position	1	191
191.177	27.2499	-64	µm	Spot	Position	1	192
208.655	41.5198	-64	µm	Spot	Position	1	193
189.921	43.8822	-64	µm	Spot	Position	1	194
180.53	47.1496	-64	µm	Spot	Position	1	195
189.039	53.0995	-64	µm	Spot	Position	1	196
216.048	54.9692	-64	µm	Spot	Position	1	197
203.355	63.3862	-64	µm	Spot	Position	1	198
192.405	70.2698	-64	µm	Spot	Position	1	199
168.824	72.9788	-64	µm	Spot	Position	1	200
224.053	73.3929	-64	µm	Spot	Position	1	201
214.677	78.7513	-64	µm	Spot	Position	1	202
203.991	79.5869	-64	µm	Spot	Position	1	203
168.437	83.343	-64	µm	Spot	Position	1	204
178.124	32.2164	-61.1501	µm	Spot	Position	1	210
203.531	35.5197	-59.8134	µm	Spot	Position	1	212
177.732	57.3579	-60.827	µm	Spot	Position	1	214
192.481	60.2061	-59.4314	µm	Spot	Position	1	215
199.459	70.6975	-59.8008	µm	Spot	Position	1	216
237.112	70.8054	-61.0563	µm	Spot	Position	1	217
167.798	15.2639	-56.5539	µm	Spot	Position	1	218
183.652	36.1072	-55.1327	µm	Spot	Position	1	219
204.394	42.1102	-56.8748	µm	Spot	Position	1	221
212.394	53.7787	-55.8584	µm	Spot	Position	1	223
183.627	57.8173	-55.9661	µm	Spot	Position	1	224
198.987	57.7153	-54.9493	µm	Spot	Position	1	225
223.692	57.6857	-56.1553	µm	Spot	Position	1	226
228.771	77.0003	-56.9179	µm	Spot	Position	1	227
242.283	80.2839	-56.8086	µm	Spot	Position	1	228
179.502	13.4232	-52.1682	µm	Spot	Position	1	229
177.32	25.0784	-52.1231	µm	Spot	Position	1	231
191.216	25.2217	-52.5847	µm	Spot	Position	1	232
199.738	29.6745	-50.5724	µm	Spot	Position	1	233
171.386	36.5798	-51.4884	µm	Spot	Position	1	234
197.79	37.104	-52.4882	µm	Spot	Position	1	235
213.998	38.8699	-53.6345	µm	Spot	Position	1	236
231.018	51.6931	-53.015	µm	Spot	Position	1	237
194.713	54.2492	-52.2926	µm	Spot	Position	1	238
186.103	55.781	-50.2929	µm	Spot	Position	1	239
229.527	68.9278	-51.9911	µm	Spot	Position	1	240
238.092	68.5581	-52.1733	µm	Spot	Position	1	241
214.997	72.4837	-52.7837	µm	Spot	Position	1	242
242.154	73.9391	-51.3323	µm	Spot	Position	1	243
186.258	79.323	-52.5367	µm	Spot	Position	1	244
205.049	47.5493	-48.2194	µm	Spot	Position	1	246
215.05	48.9873	-48.5237	µm	Spot	Position	1	247
207.545	61.0804	-48.1459	µm	Spot	Position	1	248
169.113	61.8963	-46.7536	µm	Spot	Position	1	249
190.929	63.4673	-47.1411	µm	Spot	Position	1	250
216.506	66.5155	-47.7739	µm	Spot	Position	1	251
236.274	71.1252	-47.424	µm	Spot	Position	1	252
167.414	77.3652	-47.0083	µm	Spot	Position	1	253
197.042	81.8422	-48.1648	µm	Spot	Position	1	254
182.81	39.6054	-44.884	µm	Spot	Position	1	255
231.721	46.0731	-44.087	µm	Spot	Position	1	256
224.285	51.0567	-43.1098	µm	Spot	Position	1	257
225.655	57.8657	-45.2281	µm	Spot	Position	1	258
235.24	59.4685	-42.8132	µm	Spot	Position	1	259
199.667	66.165	-45.1964	µm	Spot	Position	1	260
172.456	68.1419	-44.296	µm	Spot	Position	1	261
178.9	74.2654	-44.948	µm	Spot	Position	1	262
210.577	77.2243	-45.292	µm	Spot	Position	1	263
232.523	81.6552	-43.6429	µm	Spot	Position	1	264
178.209	9.12015	-40.623	µm	Spot	Position	1	265
180.692	23.6387	-40.9543	µm	Spot	Position	1	266
174.18	25.7402	-40.4452	µm	Spot	Position	1	267
207.286	26.934	-38.9288	µm	Spot	Position	1	268
188.627	31.3943	-40.7802	µm	Spot	Position	1	269
197.878	33.7821	-39.877	µm	Spot	Position	1	270
221.105	42.101	-41.27	µm	Spot	Position	1	271
212.701	42.8275	-39.9907	µm	Spot	Position	1	272
206.831	45.4771	-39.6052	µm	Spot	Position	1	273
196.834	50.4147	-38.9787	µm	Spot	Position	1	274
197.235	56.9834	-38.2749	µm	Spot	Position	1	275
186.443	57.3868	-41.4069	µm	Spot	Position	1	276
219.336	60.6345	-39.4932	µm	Spot	Position	1	277
227.972	69.8126	-39.5488	µm	Spot	Position	1	278
243.388	74.7569	-38.4832	µm	Spot	Position	1	279
170.193	14.3872	-34.7987	µm	Spot	Position	1	280
223.733	28.3145	-34.9126	µm	Spot	Position	1	281
222.248	48.6991	-37.1583	µm	Spot	Position	1	282
204.924	54.0353	-36.9775	µm	Spot	Position	1	283
169.714	62.7256	-37.1791	µm	Spot	Position	1	284
184.165	77.184	-35.0014	µm	Spot	Position	1	286
236.771	80.0338	-36.1938	µm	Spot	Position	1	287
175.208	83.3091	-35.9493	µm	Spot	Position	1	288
189.321	34.9888	-32.4432	µm	Spot	Position	1	289
205.619	36.9578	-30.7423	µm	Spot	Position	1	290
177.253	46.003	-32.701	µm	Spot	Position	1	291
214.575	47.26	-31.3168	µm	Spot	Position	1	292
195.927	50.0964	-30.7169	µm	Spot	Position	1	293
239.477	53.2794	-31.3969	µm	Spot	Position	1	294
212.649	53.8544	-32.3123	µm	Spot	Position	1	295
225.374	58.4407	-31.7485	µm	Spot	Position	1	296
167.864	67.866	-30.5768	µm	Spot	Position	1	298
179.87	69.1524	-30.8219	µm	Spot	Position	1	299
208.116	77.9645	-31.8919	µm	Spot	Position	1	300
176.829	6.96374	-28.1196	µm	Spot	Position	1	301
178.899	14.243	-27.1634	µm	Spot	Position	1	302
190.041	16.5479	-26.2329	µm	Spot	Position	1	303
196.774	24.868	-27.1616	µm	Spot	Position	1	304
184.483	26.9757	-28.2016	µm	Spot	Position	1	305
176.858	34.5636	-28.1537	µm	Spot	Position	1	306
228.506	37.6182	-27.737	µm	Spot	Position	1	307
206.826	48.4404	-28.4456	µm	Spot	Position	1	308
207.047	57.6253	-28.3497	µm	Spot	Position	1	309
197.49	80.4715	-28.3462	µm	Spot	Position	1	311
221.008	36.6122	-24.8273	µm	Spot	Position	1	312
176.14	39.8817	-24.2132	µm	Spot	Position	1	313
171.342	50.5376	-23.7329	µm	Spot	Position	1	314
199.397	59.0266	-22.8114	µm	Spot	Position	1	316
178.407	66.1499	-22.4755	µm	Spot	Position	1	317
222.399	79.7265	-24.0166	µm	Spot	Position	1	318
249.224	83.2806	-22.6902	µm	Spot	Position	1	319
177.282	12.8698	-18.9404	µm	Spot	Position	1	320
191.432	28.8168	-20.198	µm	Spot	Position	1	321
196.282	36.7077	-19.6788	µm	Spot	Position	1	323
209.988	36.9229	-18.2356	µm	Spot	Position	1	324
197.131	45.3032	-20.5953	µm	Spot	Position	1	325
202.163	50.8087	-19.2926	µm	Spot	Position	1	326
231.698	56.6609	-21.4553	µm	Spot	Position	1	328
214.317	59.056	-21.154	µm	Spot	Position	1	329
230.001	70.7429	-21.0892	µm	Spot	Position	1	330
177.453	74.8139	-21.3128	µm	Spot	Position	1	331
183.304	78.5214	-19.6583	µm	Spot	Position	1	332
226.855	79.1694	-20.7804	µm	Spot	Position	1	333
193.306	10.1946	-14.6002	µm	Spot	Position	1	334
230.721	45.4515	-16.5296	µm	Spot	Position	1	335
171.654	62.3992	-16.0926	µm	Spot	Position	1	336
207.263	18.9533	-11.1516	µm	Spot	Position	1	337
171.215	23.4136	-10.7932	µm	Spot	Position	1	338
215.831	30.1454	-12.6717	µm	Spot	Position	1	339
186.612	31.1528	-12.8509	µm	Spot	Position	1	340
179.595	37.2938	-11.902	µm	Spot	Position	1	341
186.943	43.4308	-10.6952	µm	Spot	Position	1	342
225.843	47.6171	-10.6878	µm	Spot	Position	1	343
214.865	51.7366	-11.4349	µm	Spot	Position	1	344
229.728	67.0716	-13.6031	µm	Spot	Position	1	345
174.346	74.6692	-11.701	µm	Spot	Position	1	347
213.79	75.0088	-11.8571	µm	Spot	Position	1	348
203.916	75.9662	-13.1816	µm	Spot	Position	1	349
240.427	79.9865	-11.409	µm	Spot	Position	1	350
188.058	11.3275	-8.25435	µm	Spot	Position	1	351
210.808	44.3232	-7.23549	µm	Spot	Position	1	352
204.303	55.6931	-9.53469	µm	Spot	Position	1	353
191.053	60.1629	-8.60926	µm	Spot	Position	1	354
218.481	60.4488	-7.58828	µm	Spot	Position	1	355
198.365	64.5171	-7.99396	µm	Spot	Position	1	356
200.094	81.554	-6.94065	µm	Spot	Position	1	357
180.552	22.5545	-3.4531	µm	Spot	Position	1	358
216.885	24.9338	-5.16167	µm	Spot	Position	1	359
200.335	44.7357	-5.04671	µm	Spot	Position	1	362
180.914	47.1019	-4.44756	µm	Spot	Position	1	364
225.352	50.3991	-5.1622	µm	Spot	Position	1	365
239.974	74.4578	-3.13406	µm	Spot	Position	1	366
180.636	79.4934	-5.29495	µm	Spot	Position	1	368
168.712	82.6538	-3.76818	µm	Spot	Position	1	369
109.771	107.649	-64	µm	Spot	Position	1	390
145.321	110.52	-64	µm	Spot	Position	1	391
127.752	111.307	-64	µm	Spot	Position	1	392
159.443	115.562	-64	µm	Spot	Position	1	393
109.219	86.5537	-58.7479	µm	Spot	Position	1	394
144.772	88.098	-59.8345	µm	Spot	Position	1	395
121.195	95.5963	-59.8554	µm	Spot	Position	1	396
159.439	99.2672	-60.6491	µm	Spot	Position	1	397
146.987	101.023	-60.5729	µm	Spot	Position	1	398
129.431	118.097	-60.6832	µm	Spot	Position	1	399
137.916	120.396	-60.1465	µm	Spot	Position	1	400
146.448	120.661	-60.8089	µm	Spot	Position	1	401
113.324	121.597	-59.2774	µm	Spot	Position	1	402
117.856	128.52	-58.1494	µm	Spot	Position	1	403
131.784	135.992	-59.31	µm	Spot	Position	1	404
161.477	143.899	-60.0425	µm	Spot	Position	1	405
141.666	84.2479	-55.6319	µm	Spot	Position	1	407
160.735	92.1954	-55.3378	µm	Spot	Position	1	408
110.013	94.447	-55.2512	µm	Spot	Position	1	409
103.45	105.86	-54.3603	µm	Spot	Position	1	410
123.983	108.183	-56.8214	µm	Spot	Position	1	411
153.378	109.246	-55.6794	µm	Spot	Position	1	412
142.73	133.067	-56.1874	µm	Spot	Position	1	413
150.828	143.022	-55.9568	µm	Spot	Position	1	414
136.692	84.9265	-51.4212	µm	Spot	Position	1	416
123.922	85.8013	-51.4049	µm	Spot	Position	1	417
154.411	85.9225	-52.0208	µm	Spot	Position	1	418
112.574	95.878	-50.9941	µm	Spot	Position	1	419
139.419	101.306	-51.2728	µm	Spot	Position	1	420
127.247	131.113	-51.5926	µm	Spot	Position	1	421
161.35	141.62	-52.9437	µm	Spot	Position	1	422
135.897	146.287	-53.8425	µm	Spot	Position	1	423
155.579	148.129	-53.0259	µm	Spot	Position	1	424
165.773	159.66	-52.4584	µm	Spot	Position	1	425
105.077	83.4658	-48.2948	µm	Spot	Position	1	426
95.8822	97.0307	-47.6998	µm	Spot	Position	1	427
136.804	108.074	-48.7899	µm	Spot	Position	1	428
113.205	108.487	-47.505	µm	Spot	Position	1	429
99.3199	108.826	-46.9558	µm	Spot	Position	1	430
123.461	109.235	-47.631	µm	Spot	Position	1	431
159.433	116.331	-47.6844	µm	Spot	Position	1	432
110.946	122.855	-47.8597	µm	Spot	Position	1	433
143.143	125.343	-48.2082	µm	Spot	Position	1	434
130.688	126.578	-49.7258	µm	Spot	Position	1	435
150.543	130.964	-48.5649	µm	Spot	Position	1	436
161.754	132.347	-47.2318	µm	Spot	Position	1	437
117.782	135.677	-47.756	µm	Spot	Position	1	438
135.541	149.311	-48.8987	µm	Spot	Position	1	439
147.293	155.491	-48.2968	µm	Spot	Position	1	440
112.173	84.2831	-43.1583	µm	Spot	Position	1	441
143.415	89.2676	-44.9141	µm	Spot	Position	1	442
138.167	92.6425	-43.935	µm	Spot	Position	1	443
155.126	96.7618	-43.7753	µm	Spot	Position	1	444
98.888	102.109	-43.9633	µm	Spot	Position	1	445
120.092	102.294	-43.3005	µm	Spot	Position	1	446
164.835	105.271	-43.7409	µm	Spot	Position	1	447
103.269	116.75	-43.6291	µm	Spot	Position	1	448
163.553	122.909	-43.3692	µm	Spot	Position	1	449
128.996	148.21	-43.1423	µm	Spot	Position	1	450
164.216	153.432	-44.8132	µm	Spot	Position	1	451
140.365	154.719	-44.5135	µm	Spot	Position	1	452
154.925	158.034	-44.6611	µm	Spot	Position	1	453
94.8256	85.6553	-41.2383	µm	Spot	Position	1	454
117.036	93.7751	-39.9088	µm	Spot	Position	1	455
137.686	116.403	-39.724	µm	Spot	Position	1	456
133.113	125.36	-38.5262	µm	Spot	Position	1	457
124.825	128.815	-39.6191	µm	Spot	Position	1	458
154.436	135.164	-41.2519	µm	Spot	Position	1	459
144.956	140.301	-41.1353	µm	Spot	Position	1	460
118.356	143.827	-39.2518	µm	Spot	Position	1	461
162.721	149.837	-39.8582	µm	Spot	Position	1	462
157.554	161.601	-40.1579	µm	Spot	Position	1	463
138.592	85.7224	-36.845	µm	Spot	Position	1	464
100.222	91.2	-36.3587	µm	Spot	Position	1	466
165.759	95.7828	-34.6508	µm	Spot	Position	1	467
134.175	96.2756	-36.8664	µm	Spot	Position	1	468
140.348	104.851	-36.5843	µm	Spot	Position	1	469
119.05	111.461	-35.7884	µm	Spot	Position	1	471
153.496	114.968	-35.2184	µm	Spot	Position	1	472
119.284	138.772	-36.5384	µm	Spot	Position	1	473
138.406	140.683	-36.2103	µm	Spot	Position	1	474
151.268	163.473	-35.5747	µm	Spot	Position	1	475
143.76	87.0716	-31.8173	µm	Spot	Position	1	476
134.406	90.6066	-31.8887	µm	Spot	Position	1	478
145.043	98.7621	-30.4781	µm	Spot	Position	1	479
113.631	101.417	-33.5485	µm	Spot	Position	1	480
149.165	107.625	-31.8401	µm	Spot	Position	1	481
160.722	108.21	-31.288	µm	Spot	Position	1	482
121.022	109.58	-31.5691	µm	Spot	Position	1	483
142.554	113.36	-32.304	µm	Spot	Position	1	484
128.819	116.622	-32.6236	µm	Spot	Position	1	485
152.276	122.834	-33.3647	µm	Spot	Position	1	486
103.43	123.239	-32.5089	µm	Spot	Position	1	487
157.013	127.966	-32.2099	µm	Spot	Position	1	488
147.64	130.599	-31.005	µm	Spot	Position	1	489
108.493	133.802	-32.1389	µm	Spot	Position	1	490
143.341	148.501	-32.1858	µm	Spot	Position	1	491
132.82	84.9179	-28.7423	µm	Spot	Position	1	492
89.7201	98.1831	-27.7481	µm	Spot	Position	1	493
120.608	104.13	-28.242	µm	Spot	Position	1	495
105.085	105.801	-28.1944	µm	Spot	Position	1	496
125.692	110.251	-28.7932	µm	Spot	Position	1	497
150.25	111.584	-27.4271	µm	Spot	Position	1	498
139.455	123.697	-28.0375	µm	Spot	Position	1	499
116.48	125.669	-29.216	µm	Spot	Position	1	500
131.656	125.836	-26.7037	µm	Spot	Position	1	501
165.837	130.353	-28.3991	µm	Spot	Position	1	502
113.625	140.407	-27.1715	µm	Spot	Position	1	503
156.871	141.407	-28.7304	µm	Spot	Position	1	504
133.79	144.489	-26.9557	µm	Spot	Position	1	505
150.737	149.266	-27.2497	µm	Spot	Position	1	506
132.219	156.48	-28.7065	µm	Spot	Position	1	507
143.437	161.294	-29.5809	µm	Spot	Position	1	508
128.195	93.2865	-22.9685	µm	Spot	Position	1	510
145.48	95.6985	-23.6621	µm	Spot	Position	1	511
91.3553	106.882	-24.066	µm	Spot	Position	1	512
134.454	112.431	-25.4271	µm	Spot	Position	1	513
160.96	120.203	-24.2373	µm	Spot	Position	1	514
143.535	142.662	-22.2132	µm	Spot	Position	1	515
124.764	151.966	-24.1825	µm	Spot	Position	1	516
138.248	155.714	-25.0105	µm	Spot	Position	1	517
156.696	159.846	-23.6935	µm	Spot	Position	1	518
140.656	106.647	-19.2543	µm	Spot	Position	1	519
120.005	115.253	-21.0519	µm	Spot	Position	1	520
111.522	117.846	-19.1637	µm	Spot	Position	1	521
126.275	126.077	-19.2835	µm	Spot	Position	1	522
104.292	132.263	-18.995	µm	Spot	Position	1	523
151.202	133.054	-19.8428	µm	Spot	Position	1	524
119.454	134.736	-20.9412	µm	Spot	Position	1	525
127.646	136.302	-19.8806	µm	Spot	Position	1	526
120.662	146.905	-20.6286	µm	Spot	Position	1	527
141.198	166.493	-19.2093	µm	Spot	Position	1	528
98.7018	85.9102	-17.5539	µm	Spot	Position	1	529
129.047	86.2095	-16.2539	µm	Spot	Position	1	530
114.536	86.881	-15.5808	µm	Spot	Position	1	531
116.896	103.394	-15.2448	µm	Spot	Position	1	532
148.293	107.103	-14.6558	µm	Spot	Position	1	533
156.557	107.973	-15.2266	µm	Spot	Position	1	534
94.8931	115.702	-15.3174	µm	Spot	Position	1	535
136.365	117.455	-15.2668	µm	Spot	Position	1	536
126.126	121.808	-16.3717	µm	Spot	Position	1	537
105.367	127.48	-16.0128	µm	Spot	Position	1	538
131.86	154.426	-16.0656	µm	Spot	Position	1	539
140.498	88.4033	-12.7373	µm	Spot	Position	1	540
105.529	92.3841	-12.1324	µm	Spot	Position	1	541
150.828	97.6855	-11.8117	µm	Spot	Position	1	542
161.438	97.4044	-10.4489	µm	Spot	Position	1	543
137.875	109.191	-11.7096	µm	Spot	Position	1	544
98.9705	112.509	-13.7333	µm	Spot	Position	1	545
130.011	115.195	-10.8521	µm	Spot	Position	1	546
154.501	119.754	-10.944	µm	Spot	Position	1	547
111.28	123.021	-11.8275	µm	Spot	Position	1	548
98.5432	127.239	-11.5822	µm	Spot	Position	1	549
129.285	129.898	-11.5637	µm	Spot	Position	1	550
144.473	131.994	-12.6777	µm	Spot	Position	1	551
109.169	139.56	-10.9824	µm	Spot	Position	1	552
128.717	146.539	-11.8781	µm	Spot	Position	1	553
151.925	159.919	-12.1221	µm	Spot	Position	1	554
142.254	162.658	-13.2478	µm	Spot	Position	1	555
160.666	165.016	-12.1713	µm	Spot	Position	1	556
123.902	84.8411	-8.26238	µm	Spot	Position	1	557
95.4496	91.6789	-8.4052	µm	Spot	Position	1	558
114.515	91.3804	-9.52921	µm	Spot	Position	1	559
137.755	95.5665	-8.21497	µm	Spot	Position	1	560
115.086	102.069	-6.2469	µm	Spot	Position	1	561
134.33	104.996	-8.40049	µm	Spot	Position	1	562
112.225	117.873	-7.78805	µm	Spot	Position	1	563
131.29	121.939	-8.0025	µm	Spot	Position	1	564
161.994	133.163	-7.71861	µm	Spot	Position	1	565
155.945	134.385	-8.66605	µm	Spot	Position	1	567
138.263	141.444	-8.17299	µm	Spot	Position	1	568
143.097	147.04	-6.89118	µm	Spot	Position	1	569
160.859	148.922	-6.87075	µm	Spot	Position	1	570
133.086	150.7	-8.83197	µm	Spot	Position	1	571
148.01	92.1343	-2.0913	µm	Spot	Position	1	572
100.667	103.873	-5.00208	µm	Spot	Position	1	573
120.965	109.42	-3.77925	µm	Spot	Position	1	575
132.214	136.503	-3.12952	µm	Spot	Position	1	576
163.878	139.899	-4.45242	µm	Spot	Position	1	577
155.01	150.717	-3.98648	µm	Spot	Position	1	578
220.166	84.6864	-64	µm	Spot	Position	1	579
233.227	126.381	-64	µm	Spot	Position	1	580
235.666	140.309	-64	µm	Spot	Position	1	583
194.603	157.723	-64	µm	Spot	Position	1	584
226.815	95.5866	-61.1314	µm	Spot	Position	1	588
243.218	97.4197	-60.0299	µm	Spot	Position	1	589
219.34	103.119	-60.7265	µm	Spot	Position	1	590
190.147	106.483	-60.2442	µm	Spot	Position	1	591
196.739	107.997	-61.8197	µm	Spot	Position	1	592
173.779	109.121	-60.0359	µm	Spot	Position	1	593
235.131	110.167	-61.1133	µm	Spot	Position	1	594
236.332	115.516	-59.2305	µm	Spot	Position	1	595
208.367	117.079	-60.0581	µm	Spot	Position	1	596
189.932	120.394	-60.7515	µm	Spot	Position	1	597
239.194	122.337	-61.0271	µm	Spot	Position	1	599
212.739	128.339	-60.5182	µm	Spot	Position	1	600
222.6	128.646	-58.9882	µm	Spot	Position	1	601
240.385	130.581	-60.5087	µm	Spot	Position	1	602
175.787	137.073	-60.5366	µm	Spot	Position	1	603
219.624	140.631	-60.6085	µm	Spot	Position	1	604
199.049	150.303	-60.2033	µm	Spot	Position	1	605
222.614	151.049	-61.3378	µm	Spot	Position	1	606
208.277	87.1557	-54.6991	µm	Spot	Position	1	607
184.917	100.126	-56.129	µm	Spot	Position	1	608
248.57	114.592	-56.0244	µm	Spot	Position	1	610
198.443	120.632	-56.4824	µm	Spot	Position	1	611
205.573	125.302	-54.7292	µm	Spot	Position	1	612
173.283	132.047	-55.1789	µm	Spot	Position	1	613
180.621	131.954	-57.3014	µm	Spot	Position	1	614
191.838	144.037	-55.8339	µm	Spot	Position	1	615
225.078	145.037	-54.1664	µm	Spot	Position	1	616
182.432	154.16	-54.3534	µm	Spot	Position	1	617
186.805	158.301	-55.522	µm	Spot	Position	1	618
200.071	164.56	-56.5851	µm	Spot	Position	1	619
176.698	90.9855	-52.514	µm	Spot	Position	1	620
233.865	90.8629	-51.5614	µm	Spot	Position	1	621
228.699	102.245	-51.4532	µm	Spot	Position	1	624
208.148	102.341	-51.2253	µm	Spot	Position	1	625
169.331	108.187	-51.4897	µm	Spot	Position	1	626
247.907	125.129	-50.4514	µm	Spot	Position	1	627
188.398	136.533	-51.5202	µm	Spot	Position	1	628
243.919	139.059	-50.8885	µm	Spot	Position	1	629
174.256	143.334	-53.0563	µm	Spot	Position	1	630
208.507	149.428	-52.7749	µm	Spot	Position	1	631
236.093	149.685	-53.3341	µm	Spot	Position	1	632
218.154	154.649	-53.8126	µm	Spot	Position	1	633
223.191	159.316	-51.8835	µm	Spot	Position	1	634
175.878	166.493	-52.1236	µm	Spot	Position	1	635
186.252	106.572	-46.9294	µm	Spot	Position	1	636
244.108	109.069	-47.069	µm	Spot	Position	1	637
222.785	114.092	-48.3239	µm	Spot	Position	1	638
169.459	117.459	-49.9134	µm	Spot	Position	1	640
192.89	122.305	-49.2062	µm	Spot	Position	1	641
227.706	122.421	-48.3901	µm	Spot	Position	1	642
212.352	134.389	-49.3153	µm	Spot	Position	1	643
237.988	138.507	-48.0568	µm	Spot	Position	1	644
202.712	148.73	-48.1212	µm	Spot	Position	1	645
183.303	151.43	-47.396	µm	Spot	Position	1	646
204.567	166.493	-48.2887	µm	Spot	Position	1	647
243.117	84.6287	-44.5701	µm	Spot	Position	1	648
195.772	84.793	-43.8553	µm	Spot	Position	1	649
202.069	87.5123	-45.7607	µm	Spot	Position	1	650
170.427	89.7033	-45.0135	µm	Spot	Position	1	651
227.23	98.3012	-42.369	µm	Spot	Position	1	652
189.831	100.754	-43.3898	µm	Spot	Position	1	653
192.538	108.329	-43.3892	µm	Spot	Position	1	656
230.913	109.645	-43.8152	µm	Spot	Position	1	657
184.192	121.457	-44.1089	µm	Spot	Position	1	658
222.425	134.668	-45.2576	µm	Spot	Position	1	659
207.941	140.017	-44.7135	µm	Spot	Position	1	660
191.543	144.691	-43.5361	µm	Spot	Position	1	661
223.614	148.676	-44.2865	µm	Spot	Position	1	662
231.836	160.061	-43.5356	µm	Spot	Position	1	663
203.148	163.04	-44.4686	µm	Spot	Position	1	664
208.933	84.4429	-38.6008	µm	Spot	Position	1	665
244.983	100.744	-39.1591	µm	Spot	Position	1	666
223.137	113.281	-40.9375	µm	Spot	Position	1	667
238.109	115.418	-38.9353	µm	Spot	Position	1	668
248.861	123.513	-40.2239	µm	Spot	Position	1	669
180.116	126.44	-40.1063	µm	Spot	Position	1	670
221.763	128.994	-40.6699	µm	Spot	Position	1	671
248.382	133.23	-40.0411	µm	Spot	Position	1	672
213.905	134.431	-40.4456	µm	Spot	Position	1	673
169.014	156.147	-38.9569	µm	Spot	Position	1	674
217.09	162.365	-40	µm	Spot	Position	1	675
219.533	96.0371	-35.2835	µm	Spot	Position	1	677
198.802	104.065	-36.2287	µm	Spot	Position	1	678
249.376	106.964	-35.2718	µm	Spot	Position	1	679
243.899	114.096	-36.6962	µm	Spot	Position	1	680
183.368	115.315	-34.3247	µm	Spot	Position	1	681
170.452	127.957	-34.8113	µm	Spot	Position	1	682
193.658	129.983	-36.1391	µm	Spot	Position	1	683
240.921	130.599	-37.5549	µm	Spot	Position	1	684
177.138	135.994	-36.2457	µm	Spot	Position	1	685
191.7	135.942	-35.2648	µm	Spot	Position	1	686
237.492	140.914	-35.9543	µm	Spot	Position	1	687
215.772	141.867	-35.5324	µm	Spot	Position	1	688
182.545	143.565	-36.4331	µm	Spot	Position	1	689
173.698	149.928	-36.1185	µm	Spot	Position	1	690
191.516	158.406	-34.5901	µm	Spot	Position	1	691
168.096	85.059	-31.5591	µm	Spot	Position	1	692
240.74	91.2308	-32.8223	µm	Spot	Position	1	695
205.182	95.5355	-30.2171	µm	Spot	Position	1	696
175.997	108.132	-31.4508	µm	Spot	Position	1	697
215.764	108.032	-31.2941	µm	Spot	Position	1	698
200.734	118.225	-33.0529	µm	Spot	Position	1	701
232.36	130.928	-33.3112	µm	Spot	Position	1	702
205.158	132.118	-32.5116	µm	Spot	Position	1	704
191.809	148.071	-32.3147	µm	Spot	Position	1	705
167.078	152.216	-33.7219	µm	Spot	Position	1	706
208.182	154.5	-32.0297	µm	Spot	Position	1	707
241.783	155.142	-31.6834	µm	Spot	Position	1	708
174.276	159.992	-32.7576	µm	Spot	Position	1	709
222.052	166.493	-31.4011	µm	Spot	Position	1	710
182.179	97.2276	-26.2936	µm	Spot	Position	1	711
230.814	100.281	-28.8615	µm	Spot	Position	1	712
217.257	100.822	-27.6554	µm	Spot	Position	1	713
241.21	105.558	-27.9173	µm	Spot	Position	1	714
212.959	110.637	-26.9474	µm	Spot	Position	1	716
180.481	118.778	-26.9374	µm	Spot	Position	1	717
173.968	120.132	-27.608	µm	Spot	Position	1	718
232.236	121.531	-26.7929	µm	Spot	Position	1	719
242.185	123.289	-29.0567	µm	Spot	Position	1	720
249.815	129.89	-28.6226	µm	Spot	Position	1	722
225.713	132.379	-28.2978	µm	Spot	Position	1	723
228.872	141.553	-27.6878	µm	Spot	Position	1	724
169.053	156.556	-27.7692	µm	Spot	Position	1	726
229.012	157.934	-28.116	µm	Spot	Position	1	727
202.707	166.493	-28.6122	µm	Spot	Position	1	728
204.655	87.2218	-22.8601	µm	Spot	Position	1	729
202.566	102.503	-24.0376	µm	Spot	Position	1	730
173.543	108.134	-24.9133	µm	Spot	Position	1	731
204.482	125.856	-22.9328	µm	Spot	Position	1	732
245.092	131.195	-24.5099	µm	Spot	Position	1	733
170.349	133.979	-22.3601	µm	Spot	Position	1	734
196.14	135.853	-22.8196	µm	Spot	Position	1	735
174.306	144.638	-22.6815	µm	Spot	Position	1	736
242.004	146.734	-23.7437	µm	Spot	Position	1	737
207.526	148.556	-23.4122	µm	Spot	Position	1	738
200.52	158.508	-24.1974	µm	Spot	Position	1	739
184.745	160.101	-24.8204	µm	Spot	Position	1	740
227.566	91.1159	-18.9422	µm	Spot	Position	1	742
172.974	91.3883	-19.1579	µm	Spot	Position	1	743
242.981	93.2159	-19.0861	µm	Spot	Position	1	744
213.04	94.7567	-20.1502	µm	Spot	Position	1	745
244.453	105.379	-20.5063	µm	Spot	Position	1	746
193.9	106.545	-19.526	µm	Spot	Position	1	747
220.77	109.099	-18.7871	µm	Spot	Position	1	748
212.038	109.958	-19.0535	µm	Spot	Position	1	749
238.026	111.102	-18.9684	µm	Spot	Position	1	750
239.068	132.904	-18.4202	µm	Spot	Position	1	751
184.448	144.602	-20.7176	µm	Spot	Position	1	753
228.869	151.006	-21.3951	µm	Spot	Position	1	754
212.325	161.2	-20.1582	µm	Spot	Position	1	755
170.435	95.2912	-16.9977	µm	Spot	Position	1	757
201.663	96.3411	-15.9533	µm	Spot	Position	1	758
175.482	97.3808	-17.516	µm	Spot	Position	1	759
224.187	126.629	-16.9155	µm	Spot	Position	1	762
191.837	135.246	-17.0983	µm	Spot	Position	1	763
200.121	141.111	-15.7043	µm	Spot	Position	1	764
222.676	141.553	-16.1858	µm	Spot	Position	1	765
191.478	158.238	-16.7641	µm	Spot	Position	1	766
234.278	158.688	-16.4603	µm	Spot	Position	1	767
224.581	160.309	-16.7326	µm	Spot	Position	1	768
217.552	83.5471	-10.5866	µm	Spot	Position	1	769
246.266	89.2083	-11.0768	µm	Spot	Position	1	770
222.817	101.167	-11.3426	µm	Spot	Position	1	771
249.503	102.145	-12.5785	µm	Spot	Position	1	772
209.672	102.967	-12.6014	µm	Spot	Position	1	773
170.269	110.238	-12.863	µm	Spot	Position	1	774
200.258	110.249	-11.9884	µm	Spot	Position	1	775
169.235	119.622	-11.3002	µm	Spot	Position	1	777
176.636	126.202	-12.1084	µm	Spot	Position	1	778
179.607	131.792	-11.6006	µm	Spot	Position	1	779
241.195	139.748	-11.8827	µm	Spot	Position	1	780
234.781	141.618	-11.885	µm	Spot	Position	1	781
212.049	146.467	-11.5737	µm	Spot	Position	1	782
177.797	149.431	-12.064	µm	Spot	Position	1	783
220.32	150.205	-11.9576	µm	Spot	Position	1	784
237.368	150.304	-11.7242	µm	Spot	Position	1	785
239.303	92.6273	-7.13531	µm	Spot	Position	1	786
173.808	106.362	-7.99338	µm	Spot	Position	1	788
188.538	109.212	-8.783	µm	Spot	Position	1	789
217.151	119.097	-7.0017	µm	Spot	Position	1	790
231.785	119.969	-7.96662	µm	Spot	Position	1	791
196.87	124.846	-6.39125	µm	Spot	Position	1	792
243.204	127.179	-6.25771	µm	Spot	Position	1	793
232.609	131.244	-6.80441	µm	Spot	Position	1	794
210.864	133.064	-6.67188	µm	Spot	Position	1	795
193.959	145.506	-6.74172	µm	Spot	Position	1	796
169.511	149.834	-8.94174	µm	Spot	Position	1	797
206.316	150.507	-7.58617	µm	Spot	Position	1	798
216.999	153.419	-7.63636	µm	Spot	Position	1	799
194.671	157.527	-8.87918	µm	Spot	Position	1	801
220.441	159.227	-8.79422	µm	Spot	Position	1	802
244.393	87.203	-4.50802	µm	Spot	Position	1	803
167.854	92.1137	-3.51533	µm	Spot	Position	1	804
190.408	101.804	-3.27592	µm	Spot	Position	1	806
246.792	108.617	-3.71894	µm	Spot	Position	1	807
214.482	108.989	-4.85103	µm	Spot	Position	1	808
195.662	115.432	-3.10939	µm	Spot	Position	1	810
226.933	117.118	-3.9992	µm	Spot	Position	1	811
213.017	141.732	-4.75278	µm	Spot	Position	1	812
178.883	146.829	-4.64407	µm	Spot	Position	1	813
227.814	147.816	-3.25319	µm	Spot	Position	1	814
198.61	155.066	-3.74705	µm	Spot	Position	1	815
259.083	96.6599	-37.4209	µm	Spot	Position	1	828
251.126	114.253	-24.8772	µm	Spot	Position	1	830
251.329	118.893	-12.7149	µm	Spot	Position	1	833
250.673	128.472	-12.0467	µm	Spot	Position	1	834
139.378	11.3748	0.762909	µm	Spot	Position	1	859
149.68	11.9678	-0.496475	µm	Spot	Position	1	860
119.713	21.4588	-0.863441	µm	Spot	Position	1	861
106.588	30.04	1.33276	µm	Spot	Position	1	862
132.822	46.2178	0.837082	µm	Spot	Position	1	864
119.262	47.026	0.974312	µm	Spot	Position	1	865
108.639	52.3122	0.831192	µm	Spot	Position	1	866
147.87	58.0035	1.48214	µm	Spot	Position	1	867
164.798	58.2139	-0.98045	µm	Spot	Position	1	868
99.3505	61.4829	0.956451	µm	Spot	Position	1	869
93.0557	63.7591	-0.000392914	µm	Spot	Position	1	870
130.42	68.3843	0.0941849	µm	Spot	Position	1	871
119.611	73.8619	0.979385	µm	Spot	Position	1	872
110.637	75.0932	-0.324894	µm	Spot	Position	1	873
165.179	11.4916	2.94751	µm	Spot	Position	1	875
144.76	16.5299	3.64178	µm	Spot	Position	1	876
151.298	30.8446	3.04132	µm	Spot	Position	1	877
147.683	74.4901	5.1783	µm	Spot	Position	1	878
154.831	82.8943	3.70116	µm	Spot	Position	1	879
130.081	17.9903	6.94994	µm	Spot	Position	1	880
162.066	23.8117	7.53253	µm	Spot	Position	1	881
114.722	28.7684	8.69106	µm	Spot	Position	1	882
151.541	33.705	8.86407	µm	Spot	Position	1	884
131.591	35.4764	8.46344	µm	Spot	Position	1	885
166.13	41.6063	9.29144	µm	Spot	Position	1	886
133.913	44.5883	7.67664	µm	Spot	Position	1	887
147.981	44.7419	8.52308	µm	Spot	Position	1	888
98.3288	47.6392	8.34847	µm	Spot	Position	1	889
112.343	51.9702	9.01585	µm	Spot	Position	1	891
127.247	56.4543	6.84715	µm	Spot	Position	1	892
107.373	64.1292	8.70141	µm	Spot	Position	1	893
93.7731	71.8828	7.87567	µm	Spot	Position	1	894
101.776	74.0117	9.1356	µm	Spot	Position	1	895
133.803	74.5323	6.29359	µm	Spot	Position	1	896
92.4223	82.9424	7.7132	µm	Spot	Position	1	897
141.362	18.4132	11.3178	µm	Spot	Position	1	899
139.334	29.0871	13.3461	µm	Spot	Position	1	900
155.181	69.0766	11.4771	µm	Spot	Position	1	902
155.455	18.104	15.1096	µm	Spot	Position	1	905
136.2	37.3719	16.7593	µm	Spot	Position	1	906
158.851	41.0299	16.7866	µm	Spot	Position	1	907
116.268	41.6404	15.6345	µm	Spot	Position	1	908
118.939	66.5998	15.0033	µm	Spot	Position	1	910
108.889	73.8965	15.6145	µm	Spot	Position	1	912
139.39	23.8249	20.2387	µm	Spot	Position	1	913
149.039	35.9706	20.9028	µm	Spot	Position	1	914
120.397	41.2194	20.4291	µm	Spot	Position	1	915
159.964	45.9137	20.8679	µm	Spot	Position	1	916
144.133	71.8877	18.4358	µm	Spot	Position	1	920
124.849	77.2754	21.1913	µm	Spot	Position	1	921
140.141	79.291	20.7452	µm	Spot	Position	1	922
156.125	25.5576	24.4329	µm	Spot	Position	1	924
144.895	37.2112	24.0168	µm	Spot	Position	1	925
156.538	40.2808	24.5559	µm	Spot	Position	1	926
120.182	60.724	24.6563	µm	Spot	Position	1	927
100.905	79.727	24.1675	µm	Spot	Position	1	928
107.073	82.7528	25.8728	µm	Spot	Position	1	929
133.753	46.3344	28.8897	µm	Spot	Position	1	935
134.742	32.363	30.8947	µm	Spot	Position	1	942
122.824	42.8036	31.2574	µm	Spot	Position	1	943
161.313	46.5522	31.1599	µm	Spot	Position	1	944
146.081	58.3792	32.2393	µm	Spot	Position	1	945
119.842	79.041	30.918	µm	Spot	Position	1	946
155.897	39.8418	36.7974	µm	Spot	Position	1	948
115.784	52.6057	37.0802	µm	Spot	Position	1	949
141.977	40.1599	40.2207	µm	Spot	Position	1	962
151.046	47.9834	41.1237	µm	Spot	Position	1	963
136.988	49.9368	40.8227	µm	Spot	Position	1	964
162.919	51.8848	39.8524	µm	Spot	Position	1	965
106.634	68.8885	41.6484	µm	Spot	Position	1	968
155.718	50.7576	43.1795	µm	Spot	Position	1	974
135.144	65.7651	44.5851	µm	Spot	Position	1	975
133.512	41.5284	46.973	µm	Spot	Position	1	982
137.018	51.3481	47.4919	µm	Spot	Position	1	983
121.735	70.6074	46.8008	µm	Spot	Position	1	984
135.5	67.3234	51.7822	µm	Spot	Position	1	997
154.318	51.5559	58.5651	µm	Spot	Position	1	1017
191.045	14.035	0.102852	µm	Spot	Position	1	1018
209.403	20.6633	0.349052	µm	Spot	Position	1	1019
173.884	22.7275	0.438606	µm	Spot	Position	1	1020
189.489	27.0615	0.234566	µm	Spot	Position	1	1021
192.581	42.0147	1.10681	µm	Spot	Position	1	1022
205.997	45.9755	0.11245	µm	Spot	Position	1	1023
208.155	51.39	1.24168	µm	Spot	Position	1	1024
179.513	52.0559	1.88822	µm	Spot	Position	1	1025
218.325	59.0205	-0.547626	µm	Spot	Position	1	1026
237.495	60.029	-0.233402	µm	Spot	Position	1	1028
169.14	26.2842	8.59403	µm	Spot	Position	1	1030
238.093	78.2428	6.24169	µm	Spot	Position	1	1032
168.399	17.8309	12.541	µm	Spot	Position	1	1033
192.27	28.1228	10.6798	µm	Spot	Position	1	1034
201.731	42.6207	11.2798	µm	Spot	Position	1	1035
183.82	48.166	10.832	µm	Spot	Position	1	1036
199.599	50.4467	11.1968	µm	Spot	Position	1	1037
215.914	60.4596	11.4975	µm	Spot	Position	1	1039
204.12	73.0077	12.2883	µm	Spot	Position	1	1042
191.442	39.0109	15.05	µm	Spot	Position	1	1044
184.882	56.2335	15.9634	µm	Spot	Position	1	1046
210.25	66.9588	16.6041	µm	Spot	Position	1	1047
181.912	25.8274	19.4751	µm	Spot	Position	1	1050
174.092	31.0929	19.3908	µm	Spot	Position	1	1051
174.026	56.164	19.0255	µm	Spot	Position	1	1053
206.922	70.0305	18.8481	µm	Spot	Position	1	1055
189.331	39.7078	23.0973	µm	Spot	Position	1	1060
176.449	56.1594	24.2792	µm	Spot	Position	1	1062
206.173	41.6445	28.7116	µm	Spot	Position	1	1066
188.272	64.816	27.1078	µm	Spot	Position	1	1067
169.421	31.908	31.1412	µm	Spot	Position	1	1068
181.4	41.8726	31.2116	µm	Spot	Position	1	1069
189.952	48.8063	32.5145	µm	Spot	Position	1	1070
173.194	63.7922	33.1008	µm	Spot	Position	1	1072
183.72	53.3849	39.2312	µm	Spot	Position	1	1079
177.515	45.6569	43.4376	µm	Spot	Position	1	1084
191.677	54.8092	42.5074	µm	Spot	Position	1	1085
96.8733	86.3119	1.1926	µm	Spot	Position	1	1117
109.308	89.1293	-0.65604	µm	Spot	Position	1	1118
146.827	110.205	0.0774078	µm	Spot	Position	1	1119
93.2531	111.16	0.733398	µm	Spot	Position	1	1120
126.554	120.905	-0.471615	µm	Spot	Position	1	1121
137.931	121.622	-0.53997	µm	Spot	Position	1	1122
98.0597	124.172	-0.475636	µm	Spot	Position	1	1123
146.418	135.086	0.737595	µm	Spot	Position	1	1124
118.343	139.565	-0.155491	µm	Spot	Position	1	1125
138.716	141.173	0.583191	µm	Spot	Position	1	1126
164.806	154.253	-0.210434	µm	Spot	Position	1	1127
125.39	87.0266	3.96033	µm	Spot	Position	1	1129
164.148	93.9673	4.88686	µm	Spot	Position	1	1130
97.5675	95.0443	2.82523	µm	Spot	Position	1	1131
123.571	98.7485	4.86443	µm	Spot	Position	1	1132
108.583	100.034	3.79131	µm	Spot	Position	1	1133
156.066	106.006	3.48537	µm	Spot	Position	1	1134
136.067	107.633	3.85353	µm	Spot	Position	1	1135
115.667	111.259	4.06654	µm	Spot	Position	1	1136
122.232	112.434	4.90545	µm	Spot	Position	1	1137
103.611	122.64	4.11023	µm	Spot	Position	1	1138
150.045	124.732	3.78352	µm	Spot	Position	1	1139
104.821	133.024	4.28865	µm	Spot	Position	1	1140
131.056	143.277	4.2653	µm	Spot	Position	1	1141
141.069	156.796	4.66924	µm	Spot	Position	1	1142
146.029	86.5162	9.35897	µm	Spot	Position	1	1143
103.464	90.9214	7.21783	µm	Spot	Position	1	1144
114.971	95.9419	8.1576	µm	Spot	Position	1	1145
140.978	100.283	7.66697	µm	Spot	Position	1	1147
92.2628	108.145	7.43768	µm	Spot	Position	1	1148
164.094	111.868	7.79368	µm	Spot	Position	1	1149
102.235	112.128	8.21822	µm	Spot	Position	1	1150
119.677	122.824	7.48737	µm	Spot	Position	1	1152
144.016	124.076	8.99554	µm	Spot	Position	1	1153
115.317	133.485	8.74091	µm	Spot	Position	1	1154
159.203	133.065	8.25603	µm	Spot	Position	1	1155
114.295	139.277	6.33298	µm	Spot	Position	1	1156
119.547	89.684	10.9704	µm	Spot	Position	1	1158
89.4227	98.6093	11.5668	µm	Spot	Position	1	1159
98.8016	101.016	11.9155	µm	Spot	Position	1	1160
130.55	109.127	13.6539	µm	Spot	Position	1	1161
113.385	116.471	12.3764	µm	Spot	Position	1	1162
124.106	144.153	12.5743	µm	Spot	Position	1	1164
157.388	159.084	11.6506	µm	Spot	Position	1	1165
86.9116	86.6871	16.3709	µm	Spot	Position	1	1166
108.74	95.8897	15.7803	µm	Spot	Position	1	1167
149.866	107.389	15.4239	µm	Spot	Position	1	1169
162.819	107.643	15.1769	µm	Spot	Position	1	1170
123.41	120.091	14.7258	µm	Spot	Position	1	1171
158.381	125.669	14.9406	µm	Spot	Position	1	1173
113.893	131.19	16.4331	µm	Spot	Position	1	1174
131.524	132.581	16.3405	µm	Spot	Position	1	1175
151.805	158.337	15.4482	µm	Spot	Position	1	1176
130.436	85.0179	20.7583	µm	Spot	Position	1	1177
157.15	86.7508	20.686	µm	Spot	Position	1	1178
112.22	87.9945	19.0932	µm	Spot	Position	1	1179
148.708	88.4625	21.3674	µm	Spot	Position	1	1180
131.597	93.1024	20.4566	µm	Spot	Position	1	1181
121.508	101.884	19.2906	µm	Spot	Position	1	1182
107.652	110.253	19.6842	µm	Spot	Position	1	1184
137.069	124.709	21.1362	µm	Spot	Position	1	1185
117.138	135.665	21.3981	µm	Spot	Position	1	1186
115.586	93.5993	24.2217	µm	Spot	Position	1	1187
102.374	99.8417	24.1383	µm	Spot	Position	1	1188
123.044	107.272	24.9477	µm	Spot	Position	1	1189
99.0892	112.665	24.4599	µm	Spot	Position	1	1190
115.963	114.371	24.8298	µm	Spot	Position	1	1191
119.092	119.768	23.0331	µm	Spot	Position	1	1192
92.2168	91.3763	28.6683	µm	Spot	Position	1	1194
127.385	99.9544	28.3209	µm	Spot	Position	1	1195
142.331	104.797	28.2431	µm	Spot	Position	1	1196
132.002	105.756	27.6309	µm	Spot	Position	1	1197
165.491	109.05	28.5494	µm	Spot	Position	1	1198
145.487	148.518	27.8566	µm	Spot	Position	1	1200
140.115	84.6559	32.6081	µm	Spot	Position	1	1201
117.617	87.6946	32.4675	µm	Spot	Position	1	1202
162.188	90.6312	31.8352	µm	Spot	Position	1	1203
120.061	95.5632	33.2517	µm	Spot	Position	1	1204
113.034	97.4986	30.9614	µm	Spot	Position	1	1205
160.955	100.206	31.3715	µm	Spot	Position	1	1206
125.359	115.642	30.358	µm	Spot	Position	1	1207
134.538	136.816	31.1161	µm	Spot	Position	1	1208
104.265	88.8106	35.8033	µm	Spot	Position	1	1210
154.768	90.8329	34.5098	µm	Spot	Position	1	1211
132.884	130.427	35.6512	µm	Spot	Position	1	1212
161.125	138.901	35.9078	µm	Spot	Position	1	1213
111.113	88.6563	39.2489	µm	Spot	Position	1	1214
138.922	95.8147	41.2609	µm	Spot	Position	1	1215
133.955	99.8636	41.2025	µm	Spot	Position	1	1216
138.639	109.352	39.1213	µm	Spot	Position	1	1218
123.226	90.9472	43.6626	µm	Spot	Position	1	1219
151.886	114.683	47.9983	µm	Spot	Position	1	1225
157.208	116.276	48.7565	µm	Spot	Position	1	1226
235.59	86.9421	1.26718	µm	Spot	Position	1	1241
240.89	86.7178	0.688583	µm	Spot	Position	1	1242
217.196	90.9817	-1.5427	µm	Spot	Position	1	1243
172.288	99.213	0.477592	µm	Spot	Position	1	1244
175.01	120.641	-0.298882	µm	Spot	Position	1	1247
231.787	128.561	0.165199	µm	Spot	Position	1	1249
180.341	130.884	0.885674	µm	Spot	Position	1	1251
184.487	153.957	0.120842	µm	Spot	Position	1	1254
203.425	87.5939	4.36412	µm	Spot	Position	1	1255
179.073	98.0097	2.325	µm	Spot	Position	1	1257
194.321	97.9173	4.39429	µm	Spot	Position	1	1258
222.966	128.598	4.10979	µm	Spot	Position	1	1260
236.968	132.797	3.7096	µm	Spot	Position	1	1261
199.097	133.714	3.36597	µm	Spot	Position	1	1262
186.62	136.5	4.86863	µm	Spot	Position	1	1263
213.588	156.395	4.76651	µm	Spot	Position	1	1264
189.413	163.308	4.31875	µm	Spot	Position	1	1265
211.064	105.375	6.46759	µm	Spot	Position	1	1267
194.307	107.726	8.04533	µm	Spot	Position	1	1268
193.957	115.854	7.27434	µm	Spot	Position	1	1269
184.102	127.421	9.03014	µm	Spot	Position	1	1270
209.045	137.621	8.62543	µm	Spot	Position	1	1271
175.699	138.355	9.73163	µm	Spot	Position	1	1272
173.663	143.017	9.54534	µm	Spot	Position	1	1273
200.636	161.532	8.44236	µm	Spot	Position	1	1274
179.265	165.862	8.55296	µm	Spot	Position	1	1275
227.172	116.031	12.7393	µm	Spot	Position	1	1276
173.85	89.1452	15.6395	µm	Spot	Position	1	1277
180.114	99.5735	14.7992	µm	Spot	Position	1	1279
233.183	106.608	14.5998	µm	Spot	Position	1	1280
187.906	111.795	16.4055	µm	Spot	Position	1	1281
222.277	118.995	14.7358	µm	Spot	Position	1	1282
176.738	127.027	15.6472	µm	Spot	Position	1	1283
210.926	135.714	15.1849	µm	Spot	Position	1	1284
230.408	138.695	17.4582	µm	Spot	Position	1	1285
214.085	147.146	16.1426	µm	Spot	Position	1	1286
167.326	134.497	19.5024	µm	Spot	Position	1	1289
212.771	154.889	20.0318	µm	Spot	Position	1	1290
188.605	163.231	19.734	µm	Spot	Position	1	1291
180.342	94.6366	24.3118	µm	Spot	Position	1	1292
179.404	131.551	23.3942	µm	Spot	Position	1	1294
178.168	85.2827	28.9514	µm	Spot	Position	1	1296
188.096	86.1103	28.3393	µm	Spot	Position	1	1297
171.225	111.666	27.1408	µm	Spot	Position	1	1298
197.858	129.41	28.0431	µm	Spot	Position	1	1300
175.01	130.387	31.6252	µm	Spot	Position	1	1306
185.578	83.966	41.0704	µm	Spot	Position	1	1313
205.715	85.1948	39.8275	µm	Spot	Position	1	1314
