# Supplementary material for: Glucokinase activity controls peripherally located subpopulations of β-cells that lead islet Ca2+ oscillations
Source: eLife. 2025 Feb 12;13:RP103068. doi: 10.7554/eLife.103068 (PMC11820133; doi:10.7554/eLife.103068)
Supplement: Source data 4. [file elife-103068-data4.zip › EJ155 10GGKa F03-1_Statistics/EJ155 10GGKa F03-1_Plot.csv]

Intensity Mean Ch=2 Img=1
====================
Time [s]	Intensity Mean::1000000000::0	Intensity Mean::1000000001::0	Intensity Mean::1000000002::0	Intensity Mean::1000000003::0	Intensity Mean::1000000004::0	Intensity Mean::1000000005::0	Intensity Mean::1000000006::0	Intensity Mean::1000000007::0	Intensity Mean::1000000008::0	Intensity Mean::1000000009::0	Intensity Mean::1000000010::0	Intensity Mean::1000000011::0	Intensity Mean::1000000012::0	Intensity Mean::1000000013::0	Intensity Mean::1000000014::0	Intensity Mean::1000000015::0	Intensity Mean::1000000016::0	Intensity Mean::1000000017::0	Intensity Mean::1000000018::0	Intensity Mean::1000000019::0	Intensity Mean::1000000020::0	Intensity Mean::1000000021::0	Intensity Mean::1000000022::0	Intensity Mean::1000000023::0	Intensity Mean::1000000024::0	Intensity Mean::1000000025::0	Intensity Mean::1000000026::0	Intensity Mean::1000000027::0	Intensity Mean::1000000028::0	Intensity Mean::1000000029::0	Intensity Mean::1000000030::0	Intensity Mean::1000000031::0	Intensity Mean::1000000032::0	Intensity Mean::1000000033::0	Intensity Mean::1000000034::0	Intensity Mean::1000000035::0	Intensity Mean::1000000036::0	Intensity Mean::1000000037::0	Intensity Mean::1000000038::0	Intensity Mean::1000000039::0	Intensity Mean::1000000040::0	Intensity Mean::1000000041::0	Intensity Mean::1000000042::0	Intensity Mean::1000000043::0	Intensity Mean::1000000044::0	Intensity Mean::1000000045::0	Intensity Mean::1000000046::0	Intensity Mean::1000000047::0	Intensity Mean::1000000048::0
0.000000	1734.66	1742.82	1751.78	1749.12	1752.75	1743.92	1758.32	1719.1	1755.8	1747.27	1754.14	1765.32	1762.61	1793.38	1762.07	1759.38	1765.12	1740.53	1726.38	1758.27	1766.62	1751.34	1752.1	1768.18	1709.57	1710.29	1711.51	1688.07	1745.07	1739.42	1750.7	1770.09	1751.27	1761.87	1735.1	1770.2	1771.53	1772.7	1772.47	1757.43	1687.08	1723.93	1726.03	1753.5	1742.81	1754.78	1756.27	1751.76	1754.71
0.495000	1731.18	1719.5	1725.37	1719.45	1741.55	1728.12	1728.86	1711.41	1751.67	1738.38	1745.2	1741.68	1755.88	1790.48	1757.22	1747.02	1751	1739.57	1722.93	1758.11	1761.42	1742.82	1749.33	1765.43	1705.23	1704.74	1708.26	1683.33	1739.57	1735.23	1756.75	1764.47	1747.89	1758.62	1734.11	1768.55	1768.21	1771.62	1773.28	1751.47	1690	1718.34	1725.25	1751.77	1742.27	1750.47	1753.7	1750.93	1750.93
0.990000	1730.67	1717.93	1728.72	1715.7	1737.99	1730.8	1726.86	1711.51	1747.19	1735.05	1747.54	1739.73	1751.85	1784.59	1753.24	1744.31	1746.54	1734.54	1721.31	1750.77	1758.58	1743.25	1745.98	1762.84	1704.3	1704.16	1705.8	1683.37	1737.71	1731.73	1752.01	1763.07	1746.95	1758.61	1731.53	1762.24	1766.92	1769.26	1770.21	1750.15	1689.12	1718.5	1724.2	1748.13	1740.2	1749.56	1752.37	1749.18	1749.55
1.485000	1727.1	1717.29	1723.84	1714.53	1733.88	1728.5	1725.8	1709.24	1744.6	1735.28	1744.08	1739.19	1751.32	1784.47	1752.2	1740.4	1746.77	1734.9	1717.52	1750.88	1758.65	1740.83	1747.13	1762.64	1702.82	1705.25	1704.49	1682.58	1735.77	1732.91	1751.08	1761.1	1744.67	1757.49	1730.92	1764.29	1762.72	1767.15	1768.15	1748.71	1687.78	1718.41	1721.44	1747.23	1738.53	1746.72	1751.07	1745.65	1747.67
1.980000	1723.9	1713.85	1720.62	1714.3	1737.01	1726.42	1723.39	1708.46	1742.73	1733	1742	1739.33	1749.9	1785.68	1749.95	1742.46	1742.8	1734.37	1717.5	1752.04	1754.32	1740.65	1739.44	1759.98	1701.52	1703.31	1703.08	1681.81	1735.73	1732.2	1746.81	1759.69	1745.48	1753.21	1731.12	1763.34	1761.39	1762.78	1765.39	1747.87	1687.38	1716.74	1719.14	1747.13	1736.57	1744.56	1751.97	1745.57	1746.9
2.476000	1726.4	1714.44	1721.59	1715.21	1732.4	1725.05	1726.23	1703.15	1742.84	1731.29	1741.21	1734.97	1749.39	1782.24	1749.81	1737.52	1742.8	1731.18	1718.07	1748.18	1754.32	1737.83	1742.6	1758.89	1699.14	1696.45	1702.87	1681.95	1732.02	1731.48	1744.34	1758	1739.81	1753.3	1730.55	1760.54	1760.62	1762.15	1763.08	1745.45	1684.47	1715.46	1718.56	1743.02	1733.35	1744.38	1750.08	1745.28	1745.91
2.971000	1722.48	1711.89	1720.52	1712.59	1733.63	1723.35	1721.12	1702.82	1742.63	1730.62	1739.38	1735.5	1748.06	1780.57	1745.69	1738	1740.69	1733.88	1718.48	1747.73	1754.79	1737.53	1740.51	1757.6	1699.97	1701.37	1702.41	1681	1732.9	1728.71	1747.28	1762.04	1740.79	1752.93	1729.81	1759.88	1762.57	1762.11	1761.68	1744.59	1684.23	1716.24	1716.9	1741.87	1732.68	1741.9	1747.04	1743.89	1741.13
3.466000	1721.88	1710.11	1718.74	1712.55	1731.32	1723.69	1720.3	1709.37	1740.64	1730.28	1739.29	1734.59	1745.4	1780.54	1747.97	1735.14	1739.06	1730.25	1715.98	1749.3	1752.82	1736.55	1740.32	1758.54	1697.4	1702.47	1699.98	1681.41	1733.17	1727.32	1744.82	1756.49	1742.74	1750.56	1727.47	1757.12	1757.72	1760.35	1761.77	1742.79	1684.52	1712.54	1717.25	1742.71	1733.74	1742.08	1747.97	1742.41	1745.81
3.961000	1722.13	1712.78	1719.86	1711.97	1732.91	1721.56	1720.86	1704.56	1739.23	1729.81	1737.02	1734.35	1743.37	1777.22	1744.62	1735.42	1739.46	1729.67	1713.56	1745.96	1750.9	1732.93	1739.77	1753.34	1697.63	1696.31	1699.74	1680.51	1729.64	1728.05	1744.9	1752.93	1740.97	1750.17	1723.63	1758.25	1758.09	1760.2	1757.99	1741.37	1680.56	1713.26	1719.24	1739.31	1731.03	1740.35	1743.65	1742.25	1743.25
4.456000	1721.51	1713.16	1718.67	1710.24	1729.97	1720.79	1719.19	1703.36	1738.23	1728.96	1736.25	1731.62	1744.71	1777.97	1747.22	1734.84	1737.5	1726.9	1712.08	1745.51	1749.15	1735.98	1738.85	1752.43	1697.7	1697.91	1699.52	1679.02	1730.97	1727.21	1746.02	1754.85	1739.24	1747.71	1727.02	1756.44	1753.82	1759.09	1758.32	1742.05	1682.83	1712.41	1715.4	1741.68	1730.42	1737.89	1746.55	1739.89	1740.02
4.952000	1718.93	1711.79	1718.16	1708.72	1730.22	1719.05	1717.56	1704.24	1741.03	1728.42	1737.12	1731.4	1740.29	1777.29	1741.64	1732.78	1735.15	1725.21	1714.77	1743.69	1749.87	1734.68	1736.95	1751.78	1698.37	1699.14	1696.99	1678.92	1730.12	1727.57	1741.52	1754.59	1735.53	1748.57	1723.94	1754.35	1754.32	1756.8	1760.62	1740.65	1681.54	1712.6	1715.7	1741.96	1728.57	1737.13	1745.06	1740.84	1739.31
5.447000	1717.15	1708.55	1716.53	1707.47	1727.79	1718.07	1718.13	1701.39	1736.49	1726.84	1733.84	1730.59	1740.79	1773.78	1742.53	1733.98	1735.48	1726.32	1711.83	1740.05	1747.79	1731.03	1736.07	1751.73	1695.46	1698.12	1699.63	1680.56	1726.55	1725.94	1740	1753.15	1738.08	1746.22	1722.81	1755.38	1754.05	1756.11	1758.68	1739.05	1685	1711.07	1714.45	1736.89	1730.44	1738.28	1742.22	1740.59	1738.72
5.942000	1716.03	1708.87	1715.57	1706.13	1730.2	1717.51	1713.24	1701.75	1736.73	1724.22	1733.5	1728.73	1740.17	1769.3	1742.52	1732.79	1735	1724.65	1712.2	1740.56	1748.48	1732.27	1733.92	1753.26	1694.29	1696.54	1696.48	1676.73	1726.46	1726.82	1739.75	1750.95	1736.04	1745.57	1724.14	1753.49	1754.04	1756.18	1756.48	1741.75	1683.34	1711.78	1713.43	1737.55	1725.69	1739	1745.56	1740.41	1738.42
6.437000	1719.79	1705.21	1712.7	1707.97	1723.82	1720.53	1718.54	1699.23	1734.55	1722.79	1736.23	1727.57	1737.76	1770.7	1741.44	1733.4	1734.59	1727.3	1710.18	1740.01	1747.93	1730.42	1733.54	1750.1	1696.61	1695.76	1694.78	1676.54	1726.87	1725.6	1735.96	1749.9	1736.64	1742.71	1722.21	1753.26	1753.38	1754.52	1754	1735.32	1682.62	1710.75	1712.7	1737.1	1725.95	1735.88	1739.55	1736.59	1738.09
6.933000	1716.04	1706.77	1711.88	1707.73	1724.88	1714.77	1715.31	1702.54	1733.19	1724.06	1730.02	1729.22	1740.29	1771.46	1737.84	1732.02	1733.52	1721.73	1710.68	1740.34	1747.7	1728.37	1732.03	1751.09	1693.4	1695.76	1696.39	1676.69	1725.13	1722.15	1741.08	1748.86	1734.02	1742.37	1721.19	1753.63	1752.89	1752.83	1754.23	1734.72	1683.53	1709.17	1711.39	1736.9	1725.29	1735.2	1742.92	1737.43	1736.04
7.428000	1716.46	1704.67	1714.43	1705.29	1722.87	1716.7	1714.56	1699.69	1733.98	1722.77	1732.67	1726.26	1738.48	1768.3	1740.02	1729.41	1733.36	1724.73	1708.78	1739.37	1745.53	1729.92	1733.93	1749.46	1694.48	1693.31	1693.63	1677.92	1724.44	1723.05	1738.5	1749.3	1732.3	1742.99	1721.74	1750.92	1750.48	1755.62	1752.75	1735.12	1683.08	1709.93	1712.31	1735.05	1724.35	1736.59	1739.82	1735.96	1735.09
7.923000	1714.33	1707.77	1714.42	1705.33	1723.87	1717.01	1714.88	1700.69	1733.71	1721.04	1733.07	1729.7	1737.48	1766.1	1737.42	1729.56	1732.71	1725.68	1709.31	1738.9	1745.12	1729.18	1735.6	1748.54	1692.92	1693.93	1695.22	1676.66	1723.25	1722.76	1737.07	1747.71	1732.4	1744.86	1721.48	1752.67	1752.01	1751.04	1749.73	1733.98	1680.81	1708.59	1712.22	1734.28	1725.82	1735.21	1739.62	1736.27	1734.71
8.418000	1712.88	1705.44	1711.63	1704.64	1723.75	1716.58	1713.89	1701.18	1732.46	1724.91	1731.5	1724.9	1736.94	1766.59	1739.27	1725.92	1732.54	1722.95	1710.53	1736.93	1746.2	1725.41	1728.88	1746.76	1693.17	1694.8	1694.83	1673.26	1722.66	1720.63	1739.99	1746.83	1731.54	1741.89	1717.6	1749.69	1750.91	1750.76	1749.08	1732.27	1679.74	1709.11	1711.24	1732.87	1724.41	1732.76	1738.91	1734.28	1731.64
8.913000	1712.16	1704.99	1713.03	1705.46	1723.91	1714.5	1713.69	1698.21	1733.53	1721.37	1731.73	1724.89	1736.19	1765.23	1735.88	1729.92	1729.65	1721.52	1709.56	1737.19	1745.11	1732.01	1732.33	1748.7	1694.1	1691.5	1696.92	1674.5	1722.77	1719.86	1733.78	1746.38	1731.94	1739.22	1721.59	1751.76	1748.82	1749.3	1750.33	1734.3	1681.4	1704.73	1709.35	1734.25	1724.65	1734.77	1739.1	1734.4	1731.66
9.409000	1716.49	1700.99	1710.15	1701.99	1720.54	1715.02	1711.84	1698.74	1730	1722.01	1728.97	1724.33	1736.06	1763.97	1738.22	1726.94	1730.54	1719.53	1705.01	1735.35	1744.72	1728.05	1731.69	1744.48	1691.01	1690.42	1693.04	1674.53	1721.6	1718.41	1733.84	1744.41	1732.07	1742.18	1719.21	1747.82	1747.51	1747.9	1747.44	1732.84	1679.32	1708.07	1709.61	1730.18	1722.68	1731.85	1736.39	1729.72	1730.37
9.904000	1709.38	1704.81	1707.65	1704.05	1720.45	1711.63	1711.02	1696.13	1726.7	1719.24	1727.7	1722.48	1730.39	1759.67	1737.08	1723.75	1727.09	1720.03	1704.68	1734.48	1740.55	1726.7	1728.26	1743.1	1692.66	1692.26	1691.82	1674.08	1718.85	1717.27	1730.77	1743.99	1726.79	1737.46	1718.73	1748.63	1746.14	1744.51	1747.29	1732.79	1677.88	1701.75	1708.11	1729.45	1721.13	1729.62	1735.8	1731.04	1730.83
10.399000	1710.34	1703.23	1708.53	1700.54	1721.7	1712.7	1712.7	1695	1729.08	1720.08	1728.05	1724.16	1730.78	1761.47	1733.92	1725.58	1725.73	1717.77	1707.35	1736.8	1743.88	1726.33	1728.52	1740.92	1690.66	1692.29	1692.05	1673.9	1718.89	1719.02	1732.59	1743.38	1725.8	1739.37	1719.14	1747.91	1745.2	1747.82	1743.45	1732.42	1679.89	1705.29	1708.91	1729.55	1722	1732.22	1736.18	1734.96	1730.99
10.894000	1711.79	1703.26	1711.75	1700.71	1720.41	1714.64	1710.89	1696.67	1727.38	1721.45	1727.56	1723.16	1732.22	1762.39	1735.97	1726.82	1729.92	1720.6	1707.96	1734.14	1740.73	1728.75	1729.57	1740.72	1691.11	1691.51	1694.13	1675.65	1719.58	1719.64	1733.66	1744.28	1726.93	1739.85	1716.57	1746.91	1745.05	1748.03	1745.32	1732.03	1676.95	1702.53	1709.74	1728.61	1721.53	1731.28	1734.54	1731.84	1730.61
11.389000	1709.85	1700.94	1709.74	1701.57	1719.37	1711.59	1707.48	1695.66	1727.02	1718.36	1726.57	1724.98	1731.48	1759.2	1734.96	1724.68	1729.02	1718.24	1708.58	1733.4	1741.01	1726.09	1727.88	1742.23	1689.4	1688.56	1692.07	1673.89	1720.3	1717.5	1732.33	1743.78	1729.45	1736.92	1716.82	1744.27	1744.04	1747.44	1745.9	1730.14	1678.74	1702.46	1709.45	1727.2	1721.47	1729.08	1735.12	1728.4	1727.38
11.885000	1707.45	1701.41	1709.01	1700.85	1721.26	1710.73	1712.08	1693.51	1728.66	1716.9	1728.83	1723.83	1729.5	1759.3	1732.76	1723.11	1727.05	1717.23	1707.65	1735.18	1738.25	1726.12	1727.29	1743.29	1689.87	1689.64	1692.87	1673.31	1718.19	1716.62	1731.53	1741.18	1725.87	1737.96	1717.78	1745.17	1743.41	1744.6	1743.26	1732.11	1677.8	1702.5	1707.28	1728.21	1720.61	1728.02	1732.9	1731.59	1729.83
12.380000	1707.96	1701.64	1708.4	1701.76	1718.41	1710.64	1705.43	1694.82	1724.84	1718.96	1724.24	1720.87	1728.82	1756.61	1730.33	1724.06	1728.3	1718.15	1705.62	1732.25	1737.79	1724.39	1726.69	1739.85	1688.7	1689.84	1693.92	1673.29	1720.13	1717.64	1733.36	1740.91	1726.57	1735.08	1714.41	1743.75	1743.48	1742.14	1740.83	1728.24	1678.09	1705.97	1706.57	1727.43	1719.17	1730.65	1734.64	1728.46	1727.48
12.875000	1707.71	1700.57	1706.67	1698	1716.97	1710.92	1709.53	1695.74	1728.3	1715.59	1726.76	1719.47	1728.09	1757.5	1730.6	1723.83	1723.09	1717.43	1705.2	1733.44	1740.99	1723.96	1725.82	1741.69	1687.9	1689.78	1690.99	1672.07	1717.89	1716.56	1730.53	1740.95	1726.03	1733.89	1716.82	1741.7	1742.32	1745.19	1744.7	1730.26	1677.78	1703.3	1707.7	1727.92	1720.15	1725.54	1732.28	1727.54	1726.95
13.370000	1710.09	1699.32	1709.6	1699.68	1716.99	1709.55	1705.72	1696.2	1724.94	1715.86	1723.96	1717.87	1727.92	1757.94	1728.84	1721.97	1725.06	1719.16	1703.82	1729.56	1740.9	1723.66	1725.19	1738.76	1688.85	1689.49	1691.02	1672.29	1717.5	1716.52	1728.67	1742.93	1726.65	1734.67	1714.14	1743.37	1741.81	1740.73	1742.22	1727.83	1677.49	1701.44	1708.76	1726.35	1718.7	1727.87	1731.57	1727.67	1726.26
13.865000	1708.16	1698.07	1705.35	1697.07	1717.11	1709.57	1704.08	1695.05	1726.11	1714.21	1725.75	1720.1	1729.5	1755.63	1728.44	1722.1	1725.44	1716.71	1703.75	1729.74	1739.73	1721.85	1724	1743.73	1687.64	1687.73	1691.56	1672.05	1718.21	1717.07	1727.42	1739.59	1724.96	1733.74	1714.68	1743.32	1742.89	1742.75	1743.07	1728.59	1677.86	1702.82	1705.57	1723.22	1719.57	1725.99	1734.18	1725.39	1729.37
14.361000	1705.36	1698.76	1706.19	1699.66	1716.48	1708.76	1704.82	1695.36	1726.07	1714.7	1723.01	1718.51	1725.96	1755.52	1730.42	1722.86	1723.66	1718.82	1702.18	1729.62	1739.26	1724.1	1725.19	1740.14	1688.6	1688.24	1688.83	1672.82	1718.22	1715.34	1730.4	1738.74	1723.78	1734.22	1714.47	1742.81	1741.89	1744.95	1740.59	1729.74	1675.11	1701.35	1705.91	1723.29	1718.3	1726.19	1733.9	1725.47	1724.55
14.856000	1704.01	1698.97	1704.65	1697.82	1714.21	1706.74	1705.74	1694.68	1723.49	1714.17	1723.74	1718.25	1728.68	1755.29	1729.74	1721.17	1722.51	1714.36	1703.86	1729.39	1737.72	1721.69	1726.56	1737.96	1687.19	1688.61	1692.61	1672.14	1716.66	1717.22	1727.06	1737.88	1724.56	1733.16	1712.3	1741.73	1741.8	1745.54	1737.89	1725.47	1675.02	1701.09	1705.1	1723.98	1717.83	1725.28	1731.45	1725.15	1729.14
15.351000	1704.74	1697.31	1704.46	1700.45	1715.62	1708.39	1705.74	1693.45	1723.87	1713.14	1722.63	1717.62	1725.68	1753.32	1730.29	1721.12	1720.25	1714.98	1701.79	1728.64	1736.3	1719.94	1723.84	1737.16	1689.5	1688.08	1690.41	1670.27	1714.89	1711.16	1726.01	1735.24	1722.4	1731.45	1714.66	1739.8	1738.15	1740.09	1739.53	1729.95	1675.37	1700.71	1703.5	1723.94	1715.86	1722.51	1731.35	1726.38	1723.93
15.846000	1702.89	1699.22	1704.67	1696.05	1714.4	1705.94	1705.95	1690.47	1723.65	1712.35	1720.27	1717.52	1725.14	1751.13	1727.78	1720.4	1722.1	1712.95	1702.25	1729.44	1735.74	1721.97	1723.18	1736.75	1688.33	1686.33	1687.89	1670.25	1715.62	1712.93	1728.84	1735.64	1724.08	1732.25	1710.57	1739.96	1736.71	1740.37	1738.54	1724.91	1676.37	1700.14	1702.15	1722.84	1716.2	1724.04	1730.84	1724.47	1724.24
16.341000	1704.84	1697.11	1706.3	1698.42	1715.88	1708.3	1706.16	1694.32	1723.31	1712.92	1719.69	1715.41	1727.03	1748.46	1727.39	1724.16	1721.85	1714.26	1705.48	1727.08	1735.53	1719.55	1724.82	1735.8	1686.78	1688.51	1689.83	1672.05	1714.84	1712.44	1727.86	1734.95	1721.25	1728.84	1710	1738.2	1737.81	1739.47	1740.19	1725.62	1674.77	1698.65	1703.26	1725.13	1715.2	1722.97	1725.4	1723.54	1725.1
16.837000	1705.2	1696.49	1703.34	1695.11	1713.51	1706.49	1703.97	1691.94	1724.85	1713.64	1721.62	1717.71	1726.77	1749.68	1728.51	1721.02	1723.32	1716.29	1702.41	1726.93	1734.83	1719.82	1720.16	1736.22	1688.31	1686.41	1689.73	1671.33	1717.87	1710.02	1724.7	1739.62	1726.52	1730.39	1712.06	1738.19	1738.3	1739.38	1736.64	1723.87	1675	1701.65	1703.03	1724.92	1717.97	1724.67	1729.66	1724.13	1723.12
17.332001	1704.1	1696.62	1703.85	1696.73	1711.88	1705.19	1705.58	1693.23	1721.81	1712.68	1720.38	1717.08	1722.07	1750.38	1726.44	1718.75	1721.89	1714.15	1702.04	1727.59	1734.78	1719.6	1724.99	1737.36	1687.38	1686.56	1687.83	1672.14	1714.18	1710.13	1724.14	1735.45	1725.19	1733.01	1711.13	1739.32	1736.52	1737.01	1737.52	1721.93	1676.56	1700.11	1702.78	1720.27	1715.61	1721.25	1727.98	1723.85	1723.96
17.827000	1704.47	1696.96	1701.73	1697.89	1711.7	1707.56	1704.62	1694.72	1721.43	1711.1	1720.08	1716.35	1726.26	1750.2	1726.62	1720.65	1722.79	1712.04	1701.01	1724.99	1732.41	1717.11	1721.94	1733.9	1687	1685.95	1688.24	1672.2	1713.7	1711.14	1724	1734.31	1720.37	1729.88	1708.17	1741.29	1738.61	1741.15	1735.69	1724.39	1675.4	1699.45	1701.19	1722.65	1714.72	1722.87	1727.65	1721.89	1720.44
18.322001	1704.13	1695.59	1702.59	1694.02	1709.55	1707.56	1701.72	1691.33	1720.83	1712.33	1720.76	1713.99	1723.63	1746.6	1728.01	1717.69	1717.99	1713.86	1699.35	1727.69	1732.34	1718.34	1721.03	1733.15	1686.29	1684.99	1686.21	1670.74	1713.69	1710.09	1725.54	1734.85	1719.85	1728.31	1709.78	1739.58	1733.67	1738.71	1738.32	1723.59	1675.15	1700.14	1703.22	1718.68	1715.15	1722.39	1730.08	1722.9	1723.21
18.816999	1703.7	1694.63	1699.21	1695.83	1711.43	1704.51	1702.39	1690.11	1722.18	1711.9	1722.27	1714.03	1722.41	1747.13	1723.23	1717.83	1717.92	1713.04	1702.65	1727.34	1733.75	1716.85	1719.96	1732.83	1685.5	1686.71	1687.24	1669.51	1712.15	1711.4	1725.32	1734.21	1717.74	1730.3	1708.49	1736.08	1734.47	1737.13	1736.89	1721.87	1675.16	1700.16	1702.9	1718.46	1714.54	1720.92	1725.92	1719.72	1721.01
19.313000	1702.7	1694.92	1699.94	1695.69	1710.06	1706.32	1701.95	1690.46	1718.55	1711.21	1720.95	1715.7	1726.18	1744.3	1725.32	1718.05	1721.35	1710.82	1701.38	1725.49	1733.09	1714.37	1718.75	1733.28	1685.36	1687.04	1687.33	1672.07	1713.04	1710.71	1723.78	1733.16	1717.95	1727.13	1709.35	1737.73	1734.75	1737.7	1738.25	1720.56	1677.08	1698.01	1700.2	1721.08	1711.82	1719.55	1726.31	1723.14	1719.57
19.808001	1703.82	1692.86	1701.63	1696.14	1711.47	1705.96	1701.57	1691.65	1718.03	1708.06	1718.09	1714.82	1723.04	1744.42	1724.25	1717.2	1718.71	1709.36	1699.82	1723.99	1732.81	1716.61	1716.23	1732.26	1685.51	1686.93	1684.88	1669.81	1710.24	1711.43	1722.53	1734.82	1719.5	1728.48	1713.28	1736.46	1734.09	1736.12	1733.68	1719.22	1675.21	1698.36	1701.78	1719.97	1714.29	1719.05	1727.37	1719.94	1720.46
20.302999	1701.9	1693.1	1698.6	1693.72	1711.21	1703.86	1702.71	1690.17	1721.66	1709.02	1719.77	1713.42	1721.58	1744.19	1724.59	1714.75	1717.54	1711.32	1699.9	1721.31	1729.8	1715.43	1720.21	1733.07	1686.84	1684.78	1686.48	1668.34	1711.3	1708.67	1720.08	1732.77	1717.69	1726.85	1708.74	1736.28	1732.28	1737.23	1729.37	1718.57	1672.63	1698.52	1701.76	1716.99	1713.42	1721.42	1723.31	1720.9	1720.55
20.798000	1700.55	1693.02	1700.51	1692.21	1709.24	1704.28	1700.38	1690.14	1715.71	1709.38	1716.17	1713.46	1721.88	1743.55	1724.21	1714.62	1717.63	1710.62	1699.27	1722.75	1731.85	1716.67	1716.13	1730.5	1686.94	1684.66	1686.61	1670.3	1710.11	1708.2	1721.99	1731.95	1717.5	1726.49	1707.17	1736.79	1732.21	1738.76	1733.99	1718.73	1673.84	1697.72	1700.96	1717.57	1711.18	1717.89	1724.21	1716.92	1719.13
21.294001	1700.45	1692.48	1697.91	1690.88	1710.11	1700.99	1700.38	1689.64	1717.88	1707.59	1717.95	1713.13	1719.72	1742.98	1722.44	1717.45	1717.85	1710.21	1701.18	1721.03	1730.41	1712.29	1718.59	1730.29	1684.89	1683.64	1686.02	1669.65	1709.51	1710.47	1722.2	1733.11	1719.22	1727.25	1707.23	1735.82	1734.18	1737.62	1732.78	1722.72	1676.33	1697.22	1697.73	1718.45	1711.68	1718.22	1722.79	1720.88	1719.17
21.789000	1699.1	1694.05	1701.49	1692.26	1708.35	1703.73	1700.95	1688.65	1716.87	1709.51	1716.47	1713.85	1720.31	1744.72	1722.4	1715.29	1716.52	1711.05	1697.09	1723.78	1730.54	1714.52	1717.5	1729.75	1685.09	1683.08	1685.74	1669.61	1707.26	1705.77	1720.69	1731.64	1714.74	1727.13	1707.02	1733.98	1732.15	1733.86	1731.21	1718.53	1673.47	1694.77	1698.92	1718.12	1709.54	1717.55	1722.63	1716.36	1717.9
22.284000	1697.31	1691.88	1699.2	1689.84	1708.61	1699.9	1698.8	1690.61	1718.46	1708.79	1715.41	1710.74	1715.76	1741.68	1723.4	1715.54	1715.17	1708.76	1701.06	1720.56	1728.36	1713.53	1717.04	1727.91	1683.54	1684.68	1684.35	1666.04	1709.78	1708.42	1721.54	1728.68	1717.15	1724.86	1707.2	1733.63	1731.33	1730.7	1727.8	1719.98	1671.37	1694.82	1699.19	1712.77	1711.63	1720.15	1722.07	1717.64	1717.54
22.778999	1700.3	1693.57	1699.99	1691.35	1707.23	1700.26	1700.52	1690.87	1718.6	1709.68	1716.35	1712.19	1717.6	1743.04	1721.22	1715.76	1715.98	1708.32	1699.61	1721.67	1728.02	1711.45	1716.32	1729.89	1685.47	1686.14	1686.84	1667.69	1708.58	1706.95	1720.81	1731.05	1718	1726.92	1703.6	1734.59	1732.34	1731.66	1730.26	1717.87	1672.22	1697.1	1698.5	1717.59	1709.54	1718.98	1723.47	1717.53	1719.68
23.274000	1700.78	1692.81	1699.56	1691.97	1708.71	1702.43	1698.9	1686.8	1717.66	1704	1715.41	1711.55	1715.7	1740.16	1720.84	1714.24	1715.6	1709.94	1698.95	1720.04	1729.42	1715.27	1717.02	1730.34	1684.46	1684.21	1683.43	1666.4	1709.17	1707.4	1720.06	1731.05	1716.88	1723.03	1706.02	1734.41	1730.86	1733.48	1728.41	1716.74	1670.89	1694.88	1697.95	1717.07	1709.18	1718.27	1722.43	1716.48	1715.54
23.770000	1699.69	1690.8	1696.9	1691.23	1708.91	1700.58	1699.57	1689.95	1715.04	1707.95	1715.31	1710.42	1717.74	1742.04	1722.68	1714.23	1714.36	1712.25	1699.68	1721.42	1727.38	1711.61	1713.86	1728.91	1684.93	1682	1684.15	1667.56	1708.55	1706.95	1720.39	1730.31	1717.33	1727.39	1707.26	1729.88	1730.34	1731.77	1727.53	1717.01	1674.59	1695.76	1697.78	1712.84	1708.65	1717.15	1721.83	1717.55	1717.23
24.264999	1700.98	1693.39	1699.07	1692.01	1709.87	1699.6	1699.25	1688.97	1717.37	1708.83	1712.84	1710.49	1717.38	1739.93	1721.58	1713.57	1715.09	1709.03	1697.62	1717.74	1726.88	1712.26	1716.34	1730.59	1683.07	1683.58	1684.57	1667.92	1708.92	1708.87	1719.58	1731.65	1714.57	1723.74	1705.33	1733.5	1727.76	1733.03	1728.45	1719.1	1672.51	1696.49	1698.04	1714.2	1706.46	1712.96	1722.38	1714.84	1717.17
24.760000	1698.79	1693.04	1696.88	1689.57	1707.19	1698.46	1699.14	1688.66	1717.51	1708.09	1715.27	1711.96	1718.66	1738.38	1722.32	1714.59	1716.28	1707	1699.67	1721.49	1726.21	1712.76	1716.05	1729.45	1682.86	1683.48	1684.06	1667.89	1710.2	1705.96	1721.22	1728.38	1716.64	1721.64	1706.25	1733.68	1729.36	1730.61	1727.7	1718.28	1673.02	1697.39	1698.14	1715.19	1706.84	1716.71	1723.85	1716.33	1716.42
25.254999	1697.16	1690.76	1695.67	1689.98	1705.72	1698.03	1698.11	1687.22	1715.38	1706.01	1716.16	1709.03	1714.23	1738.29	1718.6	1710.11	1712.24	1708.48	1697.65	1718.69	1725.51	1712.39	1715.98	1728.5	1683.12	1681.71	1685.6	1667.54	1706.09	1704.18	1717.73	1726.43	1715.71	1720.99	1705.59	1732.44	1728.77	1734.03	1726.16	1714.18	1671.63	1693.22	1696.9	1713.72	1707.12	1717.06	1722.05	1718.41	1716.27
25.750000	1696.61	1689.99	1697.95	1686.66	1705.35	1701.21	1697.99	1686.79	1712.87	1706.61	1714.06	1709.16	1717.33	1737.61	1719.86	1713.37	1712.95	1706.29	1696.27	1719.08	1726.64	1713.47	1715.35	1728.58	1683.43	1680.09	1684.57	1668.17	1708.07	1704.86	1716.81	1726.47	1714.98	1723.15	1705.18	1733.46	1728.31	1731.83	1727.36	1714.19	1672.91	1691.97	1697.41	1712.71	1708.06	1716.45	1721.03	1715.18	1716.9
26.246000	1695.77	1686.44	1694.51	1689.01	1708.9	1701.12	1697.77	1687.19	1711.85	1705.6	1711.37	1709.03	1718.22	1739.88	1720.96	1712.58	1713.93	1707.43	1700.5	1719.24	1724.82	1710.65	1714.86	1725.73	1685.4	1681.66	1683.72	1667.39	1706.62	1705.2	1719.35	1726.45	1713.76	1724.49	1705.53	1734.79	1730.02	1730.86	1729.82	1717.95	1670.88	1694.14	1698.38	1715.33	1710.51	1715.63	1722.26	1718.58	1717.6
26.740999	1696.4	1693.72	1695.01	1691.09	1704.79	1699.73	1699.06	1690.76	1714.27	1707.44	1715.36	1707.51	1716.53	1737.62	1719.32	1711.33	1714.29	1706.8	1695.22	1719.48	1724.08	1712.61	1717.2	1727.88	1681	1679.73	1685.13	1666.94	1706.43	1706.09	1718.37	1726.81	1714	1722.32	1705.2	1733.03	1728.06	1732.33	1726.76	1714.63	1670.69	1692.88	1697.23	1713.37	1706.55	1714.33	1720	1716.77	1717.9
27.236000	1697.82	1690.16	1696.73	1690.45	1702.11	1695.07	1697.79	1686.38	1712.68	1706.31	1711.99	1707.1	1716.71	1736.64	1718.68	1709.62	1710.29	1707.4	1696.52	1718.69	1726.73	1711.83	1716.5	1727.23	1682.33	1683.38	1683.14	1667.68	1705.14	1704.47	1717.82	1727	1713.1	1722.52	1703.85	1730.66	1730.73	1730.88	1726.68	1714.79	1671.77	1695.7	1694.13	1714.22	1706.95	1718.25	1719.6	1717.11	1717.05
27.731001	1699.11	1689.41	1698.12	1689.89	1704.09	1697.68	1696.49	1687.13	1713.63	1704.1	1715.04	1705.24	1714.57	1735.97	1716.91	1712.67	1713.25	1706.71	1695.86	1718.16	1723.93	1710.82	1715.32	1724.21	1681.3	1680.64	1681.46	1663.29	1705.02	1704.25	1718	1728.29	1711.67	1721.35	1701.57	1731.91	1727.37	1731.02	1724.94	1714.15	1671.94	1689.92	1697.47	1711.41	1706.23	1714.05	1720.94	1712.69	1714.67
28.226000	1694.64	1686.01	1694.1	1688.09	1701.25	1695.65	1693.95	1685.28	1711.53	1705.04	1710.55	1706.78	1716.83	1735.47	1718.08	1711.28	1710.88	1706.93	1693.71	1717.82	1724.59	1709.91	1712.1	1725.41	1680.54	1680.41	1684.21	1665.12	1704.93	1703.95	1716.73	1724.25	1712.22	1719.87	1705.13	1728.23	1726.82	1729.31	1725.8	1714.67	1670.16	1693.59	1693.2	1712.88	1708.08	1716.35	1717.83	1717.28	1715.14
28.722000	1698.19	1687.52	1696.12	1687.26	1703.73	1698.03	1692.46	1685.46	1714.06	1703.41	1711.92	1708.47	1715.71	1735.08	1718.29	1711.42	1710.11	1706.1	1694.12	1714.53	1725.36	1707.66	1712.98	1726.31	1680.05	1680.89	1679.61	1665.24	1704.59	1702.53	1716.35	1726.68	1711.13	1722.14	1700.86	1731.53	1727.2	1726.47	1723.9	1711.67	1671.73	1692.03	1695.61	1710.31	1705.63	1711.69	1720.7	1711.12	1715.4
29.216999	1698.24	1689.55	1691.61	1687.9	1705.54	1698.59	1696.03	1685.86	1714.19	1703.48	1712.55	1707.43	1715.74	1734.4	1716.52	1708.15	1711.75	1703.58	1696.57	1716.47	1723.69	1710.14	1713.37	1724.98	1681.64	1679.27	1681.03	1666.27	1702.5	1703.68	1714.22	1719.95	1711.51	1720.28	1701.36	1729.69	1727.62	1729.06	1723.38	1710.12	1668.93	1693.95	1693.19	1709.85	1706.35	1712.85	1716.08	1713.71	1714.14
29.712000	1698.51	1688.87	1695.89	1687.98	1703.24	1696.81	1696.24	1685.74	1710.8	1705.98	1710.44	1705.9	1715.01	1736.72	1716.86	1711.47	1711.01	1704.51	1694.97	1716.63	1722.38	1706.35	1713.59	1723.07	1680.37	1680.01	1682.63	1666.3	1705.76	1703.89	1716.78	1723.99	1712.28	1719.91	1701.92	1728.55	1729.12	1727.12	1720.44	1713.28	1668.66	1691.49	1698.15	1709	1706.31	1714.53	1718.09	1714.27	1714.94
30.207001	1695.19	1687.07	1694.58	1687.41	1703.51	1696.82	1694.92	1684.54	1711.33	1704.11	1709.35	1708.07	1713.73	1733.64	1719.01	1708.5	1709.54	1706.17	1694.22	1716.38	1723.25	1706.57	1711.53	1723.28	1681.74	1681.01	1682.67	1666.51	1706.36	1703.19	1718.21	1726.2	1711.81	1718.13	1703.36	1728.97	1728.57	1728.11	1725.22	1710.42	1670.06	1694.2	1697.09	1707.24	1707.75	1712.84	1717.2	1714.26	1715.47
30.702999	1695.5	1691.43	1691.38	1686.46	1704.95	1696.55	1694.15	1684	1710.97	1702.23	1710.76	1706.09	1712.67	1733.73	1714.92	1710.21	1711.34	1702.35	1695.82	1713.07	1721.65	1707.49	1709.3	1722.5	1682.3	1680.31	1679.73	1665.53	1701.7	1700.21	1715.35	1724.47	1712.48	1718.64	1703.51	1731.4	1724.85	1728.14	1720.6	1710.84	1669.31	1690.4	1695.06	1708.41	1706.37	1711.74	1717	1712.54	1712.98
31.198000	1698.65	1688.21	1691.46	1687.4	1703.76	1698.5	1693.49	1682.34	1712.23	1703.31	1711.61	1706.1	1715.01	1732.29	1714.62	1707.62	1708.91	1705.87	1690.44	1715.15	1722.3	1708.45	1712.27	1722.83	1681.54	1679.54	1681.95	1667.11	1703.97	1702.51	1714.1	1724.53	1713.28	1718.91	1700.69	1731.27	1725.7	1729.5	1723.05	1710.86	1670.14	1688.82	1695.13	1710.31	1703.5	1711.36	1717.85	1710.69	1712.48
31.693001	1695.43	1686.49	1693.12	1686.17	1700.69	1696.9	1693.74	1685.11	1711.53	1706.55	1710.18	1706.68	1712.41	1731.92	1717.02	1709.24	1709.02	1704.6	1696.99	1715.42	1720.79	1706.73	1712.79	1725.52	1682.29	1676.52	1679.83	1664.91	1702.43	1700.66	1714.16	1725.4	1709.36	1716.97	1702.6	1727.64	1723.07	1726.59	1721.51	1713.45	1667.77	1688.78	1693.11	1707.32	1703.58	1708.88	1714.74	1711.76	1714.02
32.188000	1694.95	1686.08	1694.06	1684.99	1701.22	1693.65	1695.45	1685.25	1709.79	1701.72	1709.29	1706.78	1711.93	1730.6	1716.25	1706.49	1709.2	1702.53	1691.69	1714.02	1722	1707.66	1709.68	1723.81	1680.57	1679.4	1681.67	1665.14	1701.67	1703.41	1713.18	1723.58	1710.44	1718.27	1700.77	1727.05	1722.42	1728.51	1721.46	1712.18	1669.72	1690.87	1691.94	1706.63	1703.83	1711.74	1716.05	1710.68	1712.86
32.682999	1695.18	1687.91	1692.88	1685.11	1702.38	1695.53	1694.2	1682.93	1708.29	1701.74	1707.24	1703.84	1710.61	1730.34	1715.69	1708.5	1708.66	1703.84	1691.78	1712.24	1720.91	1708.07	1709.44	1721.76	1680.45	1677.25	1681.24	1664.39	1702.68	1702.29	1713.57	1722.54	1709.2	1716.01	1700.69	1727.33	1724.11	1725.97	1719.79	1709.46	1668.99	1686.94	1690.89	1710.83	1703.15	1710.77	1714.8	1710.33	1713.59
33.179001	1693.47	1685.46	1693.22	1686.08	1698.26	1694.06	1693.16	1684.67	1708.73	1698.9	1708.23	1706.46	1710.75	1730.99	1714.76	1705.81	1707.96	1702.44	1692.5	1715.69	1720.72	1707.61	1708.13	1720.55	1679.66	1676.81	1682.48	1664.99	1700.56	1701.33	1712.32	1722.32	1707.56	1716.66	1701.36	1724.67	1724.63	1726.37	1722.63	1714.36	1668.71	1688.4	1690.64	1707.63	1704.67	1711.76	1713.7	1710.45	1708.27
33.674000	1691.64	1684.58	1689.33	1685.9	1697.95	1691.68	1694.02	1681.05	1706.71	1701.84	1706.95	1705.83	1709.66	1730.3	1712.44	1705.45	1705.76	1703.96	1691.6	1712.57	1721.34	1704.56	1709.8	1720.35	1680.11	1677.67	1678.26	1664.3	1702.24	1700.3	1712.81	1723.81	1707.43	1717.43	1700.39	1725.14	1721.36	1725.11	1722.12	1712.32	1669.18	1687.84	1694.04	1707.68	1703.04	1708.06	1717.46	1708.83	1710.09
34.168999	1693.2	1684.27	1689.04	1683.19	1701.11	1694.67	1692.46	1683.13	1707.91	1699.93	1708.53	1703.48	1714.8	1724.73	1712.46	1705.81	1707.85	1704.4	1693.58	1714.38	1720.89	1705.24	1710.14	1719.39	1679.33	1677.26	1680.19	1661.36	1700.92	1699.71	1712.73	1722.91	1708.32	1717.39	1698.59	1726.7	1721.68	1723.71	1720.28	1710.81	1668.69	1689.12	1688.48	1706.31	1704.05	1708.88	1713.91	1710.15	1708.66
34.664001	1690.3	1683.99	1689.79	1684.66	1699.35	1690.89	1689.44	1681.66	1705.42	1699.89	1706.89	1700.29	1711.29	1727.07	1715.43	1705.41	1705.24	1702.28	1690.19	1710.44	1717.43	1706.3	1707.23	1720.07	1679.87	1675.06	1680.26	1665.08	1701.17	1699.3	1711.87	1719.75	1707.65	1716.44	1699.47	1726.93	1718.65	1723.51	1719.77	1710.38	1668.27	1687.9	1691.78	1708.3	1701.03	1711.25	1712.27	1708.43	1710.1
35.159000	1690.43	1686.9	1690.34	1685.03	1701.04	1693.88	1692.5	1680.89	1707.16	1699.38	1705.38	1703.06	1712.17	1728.38	1714.19	1704.78	1706.44	1701.64	1690.98	1712.23	1717.96	1705.48	1708.29	1718.33	1679.1	1676.03	1678.63	1663.8	1699.47	1700.23	1710.99	1722.63	1708.05	1714.33	1697.39	1725.08	1721.36	1725.69	1721.39	1708.74	1669.94	1688.22	1694.44	1708.34	1701.85	1708.88	1715.39	1708.81	1707.05
35.654999	1692.34	1684.7	1692.29	1683.88	1699.53	1693.52	1691.59	1684	1706.43	1698.85	1705.54	1703.37	1712.82	1729.99	1709.24	1707.19	1704.37	1701.77	1692.29	1711.56	1719.3	1704.92	1705.52	1721.63	1679.47	1677.64	1678.56	1664.24	1700.48	1697.68	1711.98	1720.32	1706.07	1713.81	1698.08	1724.79	1721.16	1722.09	1716.47	1708.15	1668.62	1687.12	1691.74	1707.84	1701.55	1708.43	1714.29	1708.45	1709.67
36.150002	1692.97	1683.76	1693.34	1683.88	1699.31	1693.21	1692.11	1679.51	1707.61	1698.57	1704.79	1701.72	1713.33	1728.28	1713	1704.26	1705.27	1702.5	1691.62	1710.07	1716.69	1705.7	1707.14	1718.71	1676.65	1676.52	1679.5	1664.95	1699.55	1700.73	1710.46	1718.19	1706.17	1713.93	1697.1	1724.37	1721.58	1723.61	1718.28	1709.15	1668.47	1686.57	1691.65	1708.95	1701.59	1709.71	1711.71	1707.13	1709.34
36.645000	1692.36	1686.58	1689.38	1685.65	1697.25	1696.03	1691.77	1679.55	1705.64	1698.64	1705.8	1701.11	1708.67	1727.35	1712.6	1706.34	1706.86	1701.85	1691.17	1708.42	1717.54	1704.16	1706.06	1716.87	1677.19	1675.58	1676.87	1662.24	1697.92	1698.55	1710.4	1719.32	1705.88	1714.58	1698.62	1724.18	1718.82	1724.72	1716.73	1708.93	1668.18	1689.73	1691.9	1706.32	1701.85	1709.03	1713.36	1710.17	1709.36
37.139999	1692.33	1685.3	1693.01	1682.18	1701.45	1693.94	1690.64	1682.67	1704.56	1696.59	1707.02	1703.87	1709.54	1725.07	1710.41	1705.27	1707.63	1700.34	1688.4	1712.56	1717.13	1704.42	1707.2	1719.07	1677.94	1674.13	1677.69	1661.34	1699.04	1700.76	1712.08	1719.17	1707.04	1712.86	1697.04	1722.3	1720.6	1724.4	1719.86	1710.38	1666.28	1686	1689.34	1706.82	1698.13	1704.73	1711.67	1706.96	1708.12
37.634998	1690.37	1684.14	1690.56	1683.34	1696.81	1692.31	1691.13	1679.12	1705.47	1698.23	1705.54	1701.8	1708.89	1724.7	1709.58	1702.5	1705.41	1701.25	1691.79	1708.53	1719.92	1704.4	1706.69	1718.72	1680.22	1675	1676.99	1664.73	1699.89	1697.58	1709.68	1721.99	1706.93	1714.01	1697.25	1722.97	1720.81	1725.25	1717.09	1705.26	1667.22	1687.46	1690.74	1705.5	1701.72	1706.68	1714.35	1709.3	1706.67
38.131001	1689.84	1685.43	1688.22	1682.07	1696.49	1693.38	1690.73	1682.65	1707.08	1698.48	1702.38	1702.2	1708.18	1725.68	1711.8	1705.32	1706.7	1701.05	1688.55	1710.78	1714.75	1705.69	1704.32	1715.44	1676.66	1675.65	1677.54	1664.13	1698.36	1699.97	1708.91	1715.86	1706.85	1714.67	1699.47	1724.93	1721.05	1721.58	1718.87	1708.32	1666.91	1686.86	1690.55	1706.95	1699.88	1706.75	1711.59	1707.82	1709.69
38.625999	1691.49	1683.43	1690.57	1683.7	1697.46	1692.54	1691.91	1680.4	1705.2	1698.24	1704.13	1701.7	1708.49	1723.09	1711.33	1705.45	1706.93	1701.91	1690.68	1710.04	1716.97	1703.81	1707.56	1717.42	1678.11	1674.29	1679.39	1662.67	1699.71	1697.94	1710.28	1717.68	1705.73	1715.41	1698.19	1722.75	1717.86	1721.17	1716.06	1707.08	1666.25	1688.38	1691.1	1704.24	1699.87	1707.6	1709.86	1709.89	1708.02
39.120998	1686.94	1682.62	1687.54	1683.77	1698.21	1690.84	1688.4	1679.83	1707.43	1698.67	1706.25	1702.32	1706.97	1724.59	1711.02	1702.99	1702.58	1700.77	1691.07	1709	1715.22	1702.88	1707.21	1716.87	1677.3	1675.04	1677.69	1661.84	1697.43	1696.21	1708.16	1717.43	1705.52	1709.79	1697.32	1721.56	1720.06	1721.39	1716.45	1707.55	1668	1687.37	1689.07	1703.68	1699.17	1704.2	1711.38	1706.29	1706.65
39.616001	1690.21	1684.59	1690.69	1683.94	1698.66	1691.13	1690.51	1679.61	1703.72	1695.87	1703.84	1700.36	1707.98	1725.42	1709.26	1702.36	1705.72	1700.15	1688.15	1710.18	1716.63	1702.73	1705.22	1716.67	1675.81	1675.21	1677.41	1664.29	1695.61	1697.52	1710.73	1718.97	1706.94	1711.5	1697.28	1724.71	1719.27	1720.17	1716.42	1706.18	1668.12	1688.62	1692.2	1704.84	1701.86	1706.14	1711.19	1703.89	1706.91
40.111000	1688.36	1686.67	1688.57	1685.91	1697.91	1692.25	1688.96	1680.24	1703.69	1698.6	1701.18	1700.61	1707.66	1724.86	1708.54	1703.05	1704.05	1699.95	1689.02	1707.92	1715.9	1701.75	1704.83	1715.19	1676.94	1675.1	1678.15	1662.32	1700.14	1695.96	1708.75	1717.86	1706.08	1711.93	1697.47	1723.6	1716.79	1721.37	1716.02	1706.42	1666.7	1684.32	1689.95	1703.22	1698.8	1705.64	1708.8	1704.38	1703.21
40.606998	1689.51	1682.54	1689.51	1681.37	1697.46	1691.46	1687.51	1679.08	1708.07	1698.43	1706.6	1701.73	1707.47	1720.35	1709.1	1704.64	1703.79	1700.82	1690.21	1707.22	1716.92	1702.74	1705.67	1715.93	1676.73	1675.5	1676.88	1663.39	1697.28	1694.49	1708.52	1720.23	1705.92	1711.6	1695.47	1724.6	1718.36	1720.02	1716.11	1707.13	1665.93	1682.82	1691.3	1705.22	1700.3	1705.82	1708.96	1706.78	1705.03
41.102001	1689.59	1680.46	1691	1681.27	1698.62	1692.38	1686.81	1679.41	1704.84	1696.62	1704.18	1699.98	1705.14	1723.04	1707.57	1704.29	1704.5	1699.75	1688.6	1707.91	1714.93	1702.95	1705.69	1715.71	1676.91	1673.76	1678.72	1660.86	1698.78	1696.29	1709.48	1716.25	1704.87	1712.26	1693.69	1722.28	1718.89	1720.46	1711.98	1706.49	1667.62	1687.31	1687.75	1705.07	1700.12	1706.47	1711.41	1706.1	1707.26
41.597000	1690.11	1684.43	1687.38	1681.2	1698.27	1690.91	1688.71	1676.74	1703.91	1697.67	1703.25	1700.42	1704.63	1721.12	1708.98	1702.47	1702.39	1698.79	1689.9	1707.89	1716	1702.9	1706.82	1716.8	1677.02	1675.6	1678.16	1662.01	1697.84	1696.77	1708.81	1718.38	1706.43	1710.87	1694.94	1724.21	1717.52	1720.67	1713.48	1704.72	1666.63	1685.16	1688.39	1705.01	1701.04	1705.14	1706.97	1704.62	1705.22
42.091999	1690.89	1679.83	1685.68	1681.62	1694.6	1691.2	1690.6	1681.97	1705.43	1696.49	1702.3	1700.64	1705.65	1721.97	1708.12	1702.5	1703.36	1697.78	1688.44	1708.06	1715.35	1703.14	1704.44	1715.16	1674.37	1674.62	1674.08	1663.85	1695.38	1697.36	1708.88	1717.85	1701.76	1710.62	1695.99	1720.61	1714.89	1721.97	1714.47	1703.88	1665.95	1688.74	1689.93	1700.71	1697.4	1707.04	1706.39	1702.56	1706.79
42.588001	1693.36	1684.23	1688.25	1683.21	1696.38	1691.78	1687.74	1676.15	1704.28	1696.23	1702.94	1698	1707.1	1723.94	1706.4	1704.68	1703.14	1698.79	1691.84	1707.92	1715.65	1703.39	1702.66	1713.35	1677.46	1673.14	1676.14	1662.88	1698.27	1697.07	1709.76	1717.75	1705.53	1710.75	1694.33	1721.36	1716.06	1721.9	1715.4	1705.39	1666.47	1686.62	1688.06	1702.4	1697.2	1704.88	1709.27	1704.11	1703.85
43.083000	1689.49	1681.03	1689.92	1680.32	1695.31	1691.23	1689.98	1680	1704.77	1697.6	1704.28	1698.93	1704.17	1723.45	1708.01	1702.18	1701.95	1697.73	1690.66	1705.96	1714.56	1702.46	1703.74	1715.04	1678.25	1673.21	1675.43	1663.14	1694.89	1695.7	1706.47	1716.97	1704.14	1711.37	1695.79	1720.53	1717.14	1720.03	1713.61	1709.16	1665.77	1685.62	1687.74	1701.94	1696.85	1706.33	1710.37	1705.84	1708.42
43.577999	1690.82	1682.1	1686.87	1684.36	1698.49	1691.49	1687.7	1678.08	1703.76	1694.46	1702.7	1702.31	1704.88	1719.95	1708.46	1701.43	1703.25	1693.95	1690.17	1705.95	1712.46	1704.08	1705.75	1712.35	1675.95	1673.86	1675.79	1664.74	1695.68	1695.5	1709	1715.93	1704.2	1710.47	1695.27	1722.73	1716.94	1720.11	1712.25	1706.02	1667.1	1685.32	1690.2	1700.5	1698.4	1706.03	1711.09	1705.82	1703.76
44.073002	1688.37	1681.05	1685.29	1678.48	1693.89	1689.96	1686.84	1678.37	1704.94	1696.15	1703.16	1698.4	1704.98	1722.8	1710.76	1701.62	1702.22	1697.64	1690.62	1708.96	1713.44	1701.93	1704.74	1713.74	1673.74	1673.03	1675.91	1663.81	1696.51	1697.22	1710.33	1714.6	1702.49	1709.59	1693.79	1720.32	1715.28	1722.2	1713.35	1705.32	1666.22	1684.8	1687.87	1703.64	1698.05	1705.69	1707.71	1703.29	1703.28
44.568001	1689.23	1684.58	1687.92	1680.61	1694.71	1691.16	1688.41	1678.7	1702.59	1697.09	1704.64	1697.56	1704.46	1722.24	1708.76	1702.15	1701.01	1697.18	1688.75	1706.82	1715.21	1701.74	1704.41	1712.05	1673.95	1672.79	1675.45	1660.56	1696.03	1696.96	1705.6	1717.39	1702.64	1711.04	1695.61	1720.93	1714.9	1720.58	1715.44	1706.18	1666.81	1684.3	1689.89	1701.28	1699.84	1703.87	1709.12	1705.18	1705.95
45.063999	1689.78	1684.11	1686.9	1680.38	1692.29	1689.68	1689.86	1676.8	1702.37	1697.34	1702.22	1700.01	1707.3	1720.95	1707.59	1701.22	1701.98	1697.9	1690.99	1706.31	1711.49	1702.06	1702.44	1716.87	1673.54	1672.3	1674.87	1662.12	1696.03	1695.84	1707.59	1714.09	1701.17	1711.42	1693.71	1720.41	1716.62	1718.96	1712.71	1703.38	1665.5	1685.9	1685.71	1700.18	1698.78	1704.55	1708.13	1703.57	1701.51
45.558998	1688.99	1680.34	1685.98	1681.09	1690.83	1689.72	1688.36	1679	1704.01	1697.27	1703.96	1699.62	1704.47	1719.75	1707.62	1703.09	1704.15	1696.8	1687.21	1706.28	1714.07	1699.06	1704.84	1713.84	1674.92	1674.95	1673.29	1661.35	1694.04	1695.5	1706.04	1714.09	1703.74	1710.02	1695.36	1719.18	1714.85	1719.89	1713.94	1703.82	1667.54	1684.11	1686.64	1701.04	1696.18	1705.31	1709.33	1705.18	1705.17
46.054001	1688.99	1680.96	1686.01	1679.21	1695.27	1688.53	1688.12	1678.28	1700.4	1691.6	1701.95	1696.06	1704.22	1719.16	1708.39	1699.34	1702.31	1698.21	1687.88	1706.24	1712.28	1700.94	1703.28	1714.33	1675.88	1671.68	1676.37	1661.69	1694.76	1696.95	1704.19	1716.11	1703.27	1711.14	1695.53	1722.21	1715.15	1720.1	1714.91	1700.89	1667.17	1684.78	1684.24	1701.73	1698.33	1702.47	1709.26	1700.64	1701.55
46.549000	1687.8	1680.16	1684.22	1677.93	1693.34	1689.13	1686.55	1676.84	1702.37	1697.56	1702.3	1700.28	1702.92	1717.68	1706.13	1698.68	1700.57	1697.69	1688.03	1705.14	1714.46	1701.91	1702.33	1713.6	1674.34	1673.97	1678	1659.03	1695.43	1693.65	1706.98	1714.73	1703.9	1710.63	1695.53	1719.21	1714.47	1718.01	1710.06	1702.65	1665.4	1684.94	1686.34	1702.83	1695.89	1704.54	1708.79	1701.81	1704.2
47.043999	1689.49	1682.24	1688.16	1680.85	1693.71	1691.03	1687.11	1677.29	1701.37	1695.76	1698.62	1697.03	1703.29	1719.07	1704.38	1701.17	1700.55	1696.19	1688.31	1705.6	1715.32	1700.61	1702.43	1712.46	1673.72	1673.88	1677.45	1661.73	1693.12	1695.65	1706.28	1712.15	1703.68	1709.07	1696.31	1716.42	1712.79	1717.81	1709.44	1705.09	1665.4	1685.35	1685.66	1698.72	1695.08	1703.78	1708.48	1701.74	1702.77
47.540001	1687.9	1679.95	1684.68	1679.43	1692.74	1688.89	1685.83	1677.14	1701.1	1692.12	1699.93	1697.3	1702.95	1717.59	1706.16	1698.66	1701.21	1696.43	1687.86	1706.91	1710.49	1699.16	1704.16	1712.37	1674.04	1672.59	1672.91	1661.54	1694.89	1695.78	1703.62	1716.42	1701.06	1708.53	1694.8	1718.79	1715.18	1716.53	1710.83	1702.24	1665.47	1683.95	1685.34	1702.16	1696.23	1704.63	1711.78	1705.04	1704.4
48.035000	1689.25	1680.81	1682.72	1678.58	1694.99	1689.14	1686.77	1677.18	1702.33	1695.43	1700.73	1697.11	1702.09	1717.17	1704.25	1699.85	1700.95	1694.95	1689.5	1706.87	1712.63	1699.08	1701.12	1710.42	1674.93	1670.76	1675.03	1661.6	1694.57	1695.98	1704.6	1715.55	1702.17	1709.15	1694.93	1718.75	1711.49	1717.11	1709.1	1701.11	1664.49	1683.64	1686.24	1701.19	1695	1701.44	1709.25	1702.9	1699.93
48.529999	1685.2	1679.11	1685.38	1679.07	1690.59	1687.77	1686.18	1674.35	1700.72	1695.57	1700.82	1698.31	1702.63	1719.83	1705.11	1698.91	1699.83	1695.04	1688.83	1704.53	1711.59	1700.58	1700.17	1711.23	1674.46	1672.85	1675.98	1659.32	1694.79	1693.25	1706.09	1713.82	1704.11	1707.19	1691.85	1719.44	1714.53	1714.87	1710.07	1699.78	1666.44	1681.28	1687.46	1700.35	1695.32	1703.63	1706.43	1702.38	1704.06
49.025002	1685.06	1679.21	1684.33	1682.89	1691.87	1688.57	1682.73	1676.93	1703.35	1693.17	1700.11	1694.65	1704.5	1718.81	1705.71	1699.11	1699.16	1697.17	1688.07	1708.74	1712.08	1699.68	1700.74	1714.23	1674.4	1672.37	1675.95	1660.82	1691.96	1694.92	1703.89	1714.92	1701.8	1709	1694.42	1719.1	1714.64	1716.91	1710.79	1702.48	1665.12	1682.57	1686.52	1700.79	1697.43	1704.39	1706.89	1702.11	1703.38
49.520000	1686.96	1680.6	1683	1679.01	1694.35	1690.69	1686.23	1677.91	1701.57	1695.69	1701.19	1695	1703.52	1719.69	1708.2	1698.99	1700.32	1698.52	1688.88	1704.02	1710.29	1700.97	1702.81	1711.53	1674.34	1671.12	1676.61	1660.19	1693.91	1693.47	1707.15	1712.35	1701.31	1711.77	1694.93	1718.55	1713.16	1715.39	1709.43	1704.24	1666.29	1682.12	1683.7	1699.16	1697.36	1704.18	1708.05	1702.69	1704.16
50.015999	1684.12	1681.42	1683.91	1676.51	1693.56	1686.61	1687.63	1676.5	1701.45	1691.46	1699.77	1695.98	1701.6	1717.13	1705.31	1700.19	1699.91	1699.83	1687.71	1704.22	1713.79	1697.84	1701.99	1710.3	1674.54	1670.89	1674.98	1662.47	1692.02	1695.64	1706.24	1710.05	1702.11	1706.72	1693.12	1716.75	1712.71	1716.17	1708	1701.27	1662.34	1682.13	1687.85	1698.79	1694.33	1699.53	1707.91	1701.18	1703.98
50.511002	1686.31	1680.07	1685.28	1676.83	1691.15	1689.25	1686.64	1675.32	1701.36	1694.09	1700.38	1697.77	1703.05	1717.48	1705.4	1699.09	1697.1	1697.38	1686.7	1703.98	1711.64	1697.77	1701.35	1712.02	1674.22	1672.29	1674.46	1658.06	1693.87	1690.75	1704.97	1711.07	1699.3	1705.55	1692.91	1717.26	1713.24	1715.57	1707.69	1700.41	1663.49	1681.9	1686.19	1698.68	1693.97	1699.64	1704.43	1702.09	1699.61
51.006001	1686.01	1678.91	1683.57	1677.38	1691.79	1688.35	1683.27	1676.33	1699.41	1693.48	1699.75	1692.93	1702.93	1713.92	1704.57	1698.14	1697.69	1695.86	1685.23	1702.6	1709.59	1696.15	1697.98	1710.9	1672.86	1670.3	1675.56	1659.44	1693.44	1690.3	1703.39	1712.74	1698.71	1705.7	1693.32	1716.39	1710.34	1716.32	1709.2	1701.77	1665.63	1679.19	1684.44	1696.89	1694.09	1701.54	1705.32	1702.04	1700.1
51.500999	1684.77	1677.56	1683.82	1678.06	1691.39	1686.57	1684.24	1675.63	1700.26	1693.77	1701.85	1695.31	1703.61	1717.84	1705.9	1699.72	1698.89	1697.35	1687.19	1703.26	1712.33	1697.65	1701.04	1711.35	1672.19	1672.33	1673.11	1659.08	1692.49	1693.56	1704.11	1713.46	1699.72	1708.11	1692.73	1717.75	1715.13	1713.92	1708.24	1701.08	1666.56	1682.37	1684.79	1698.91	1693.55	1699.4	1707.22	1699.78	1703.79
51.995998	1685.32	1676.09	1684.95	1678.5	1692.15	1686.05	1685.3	1674.33	1698.69	1692.02	1699.09	1696.29	1704.69	1716.75	1706.27	1700.36	1700.3	1693.33	1687.1	1704.84	1711.14	1697.71	1699.37	1710.8	1673.93	1669.1	1674.19	1659.99	1694.91	1694.66	1703.71	1711.76	1700.06	1709.11	1692.48	1717.42	1713.9	1716.06	1707.7	1700.6	1663.91	1680.5	1685.81	1700.01	1693.67	1699.44	1706.35	1703.36	1702.79
52.492001	1685.11	1679.58	1684.55	1680.32	1693.41	1689.34	1685.51	1676.24	1699.36	1693.21	1702.92	1694.21	1701.42	1716.89	1705.51	1699.31	1697.31	1695.13	1688.64	1703.61	1712.03	1700.92	1700.63	1711.53	1675.08	1672.89	1674.51	1659.51	1694.02	1692.55	1705.42	1713.8	1699.54	1705.37	1692.1	1718.79	1714.93	1717.99	1707.83	1700.42	1664.97	1682.46	1683.76	1699.01	1694.59	1700.07	1707.75	1698.75	1701.27
52.987000	1685.13	1679.9	1684.01	1678.97	1691.41	1686.52	1685.01	1676.18	1702.17	1693.16	1700.47	1696.65	1702.45	1717.11	1704.4	1699.34	1699.83	1692.53	1688.76	1704.51	1711.69	1700.56	1702.04	1711.91	1673.62	1672.34	1675.34	1659.59	1691.65	1691.28	1704.99	1713.59	1701.86	1707.23	1694.45	1716.12	1714.72	1715.61	1708.3	1700.95	1665.78	1682.15	1687.79	1701	1696.56	1701.13	1708.39	1702.95	1701.81
53.481998	1685.74	1679.9	1685.32	1679.06	1692.53	1686.76	1683.9	1675.4	1701.62	1691.12	1700.35	1694.48	1701.59	1717.47	1704.03	1698.57	1700.73	1697.45	1689.97	1700.82	1710.84	1696.98	1702.36	1713.21	1674.91	1672.17	1678.07	1658.09	1695.48	1690.75	1705.1	1713.95	1700.85	1706.55	1692.5	1716.37	1714.31	1715.66	1710.19	1703.05	1665.16	1682.55	1684.87	1698.87	1694.46	1700.22	1707.25	1701.32	1702.39
53.977001	1684.59	1678.48	1682.04	1678.96	1691.05	1688.14	1684.89	1675.09	1699.39	1695.23	1698.37	1696.66	1702.82	1718.32	1703.19	1696.54	1698.44	1696.72	1687.68	1704.06	1711.28	1697.68	1700.95	1711.17	1673.67	1672.23	1675.48	1660.47	1693.5	1692.55	1704.09	1710.85	1700.13	1707.3	1692.51	1718.78	1714.24	1716.91	1708.08	1700.74	1664.66	1683.4	1686.33	1701.17	1696.51	1701.02	1706.89	1700.73	1700.71
54.472000	1684.78	1677.53	1684.34	1679.84	1693.06	1686.3	1688.22	1676.14	1698.34	1693.94	1700.23	1695.71	1703.24	1716.84	1704.07	1699.21	1698.18	1695.15	1689.53	1701.81	1711.69	1698.8	1700.95	1708.38	1674.69	1670.48	1674.59	1659.38	1693.11	1691.8	1702.99	1715.3	1702.11	1707.62	1693.51	1718.52	1715.07	1716.46	1711.49	1699.74	1664.01	1682.79	1685.32	1700.26	1695.89	1701.87	1707.95	1699.69	1700.93
54.967999	1682.44	1678.83	1684.59	1677.3	1692.66	1684.92	1683.51	1676.4	1698.89	1692.02	1697.72	1694.56	1703.68	1718.63	1706.03	1698.15	1700.51	1695.4	1685.72	1705.32	1714.22	1699.29	1700.76	1710.7	1672.51	1670.61	1676.87	1661.18	1693.22	1692.01	1706.25	1715.32	1700.13	1706.63	1694.06	1718.27	1713.46	1716.83	1709.98	1700.75	1666.07	1683.78	1685.49	1698.71	1695.54	1702	1708.18	1699.5	1702.92
55.463001	1686.62	1680.7	1684.1	1676.56	1691.75	1689.22	1685.86	1675.93	1701.03	1692.02	1701.99	1697.48	1700.92	1715.84	1704.52	1699.93	1697.18	1694.09	1686.31	1703.79	1708.48	1700.91	1702.23	1709.72	1674.3	1671.03	1675.19	1658.78	1693.81	1692.38	1706.98	1709.6	1698.98	1706.68	1693.36	1717.02	1711.84	1714.8	1709.51	1701.75	1664.88	1680.87	1683.43	1699.43	1694.44	1700.38	1705.17	1700.39	1701.6
55.958000	1681.7	1678.18	1684.35	1674.02	1693.02	1687.54	1687.07	1674.72	1701.23	1693.62	1700.16	1695.36	1701.14	1716.69	1705.56	1698.2	1699.19	1696.82	1687.41	1704.04	1712.88	1700.81	1702.34	1710.44	1672.66	1670.81	1674.3	1658.81	1692.23	1690.99	1703.92	1711.1	1700.29	1705.44	1692.06	1718.72	1712.43	1716.21	1709.13	1701.21	1663.17	1683.59	1683.48	1698.31	1696.17	1702.85	1705.03	1701.64	1700.37
56.452999	1684.82	1678.03	1684.14	1676.97	1691.75	1685.59	1686.68	1676.37	1700.51	1693	1699	1695.36	1701.42	1715.26	1705.11	1699.37	1697.73	1693.36	1684.73	1702.18	1712.3	1696.36	1700.31	1711.58	1672.49	1670.47	1674.87	1658.11	1692.08	1691.18	1704.77	1710.6	1700.49	1709.35	1689.57	1719.44	1716.16	1715.51	1707.55	1700.86	1664.4	1680.7	1684.95	1698	1695.91	1701.89	1706.24	1700.22	1699.25
56.948002	1684.45	1676.18	1683.85	1675.16	1690.37	1688.68	1685.71	1673.82	1700.34	1696.38	1700.45	1694.67	1700.8	1714.94	1705.07	1697.74	1700.45	1696.85	1685.89	1703.56	1711.65	1695.91	1698.36	1709.56	1672.38	1669.15	1672.93	1661.42	1693.26	1692.65	1705.22	1712.5	1700.32	1707	1691.91	1717.65	1711.35	1715.41	1708.74	1700.1	1665.08	1682.32	1685.68	1699.11	1696.61	1701.22	1706.54	1700.31	1701.89
57.444000	1682.84	1678.25	1683.36	1676.59	1692.05	1683.41	1682.03	1674.53	1699.43	1693.36	1700.03	1694.96	1701.63	1714.21	1705.07	1698.55	1698.03	1694.04	1684.13	1704.54	1707.34	1699.92	1699.92	1712.71	1674.2	1672.1	1672.96	1660.11	1691.11	1691.11	1704.02	1712.28	1701.66	1706.46	1692.79	1715.7	1712.57	1714.54	1707.34	1700.1	1664.09	1684.39	1684.61	1698.43	1696.89	1699.15	1706.02	1700.69	1699.32
57.938999	1685.47	1674.57	1685.63	1679.89	1688.8	1687.57	1684.26	1678	1699.02	1691.11	1699.57	1692.21	1700.74	1711.71	1705.3	1699.28	1700.13	1693.82	1684.15	1701.09	1711.85	1695.32	1701.37	1710.35	1672.74	1670.44	1672.21	1658.74	1692.12	1692.2	1704.65	1712.3	1699	1706.07	1689.94	1716.74	1711.29	1715.52	1707.18	1699.16	1664.71	1680.68	1685.27	1698.59	1694.39	1697.32	1703.07	1700.96	1700.36
58.433998	1680.86	1679.8	1685.6	1679.58	1690.2	1684.7	1684.3	1672.74	1700.73	1692.26	1699.98	1693.77	1700.84	1711.34	1705.33	1695.76	1697.22	1693	1686.35	1703.11	1712.09	1697.22	1698.95	1708.16	1671.04	1670.38	1673.45	1659.49	1689.45	1692.58	1702.15	1710.51	1698.04	1705.32	1692.33	1712.9	1707.68	1715.42	1706.66	1698.66	1664.5	1682.52	1683.94	1697.38	1694.05	1699.29	1706.33	1698.51	1699.29
58.929001	1681.11	1677.94	1686.43	1673.72	1691.06	1686.92	1685.88	1674.9	1699.05	1692.29	1696.99	1697.93	1698.59	1715.17	1703.7	1696.33	1697.09	1693.93	1687.45	1699.96	1708.09	1693.62	1700.26	1710.11	1672.97	1671.54	1672.7	1657.68	1691.64	1691.41	1704.36	1711.28	1697.94	1703.61	1689.33	1718.58	1711.6	1714.8	1705.15	1696.16	1663.8	1681.92	1685.28	1696.88	1695.27	1701.13	1707.43	1700.88	1699.56
59.424000	1684.04	1677.91	1684.64	1676.7	1689.03	1685.19	1682.3	1673.9	1699.03	1692.07	1695.7	1695.61	1700.97	1715.99	1703.1	1698.43	1699.13	1693.86	1684.85	1703.82	1712.06	1695.41	1700.33	1708.33	1673.03	1670.31	1673.57	1661.21	1691.09	1691.9	1703.73	1710.03	1697.04	1704.5	1691.17	1715.93	1712.01	1714.94	1707.13	1698.65	1663.38	1680.16	1683.66	1697.36	1694.16	1699.3	1706.75	1697.94	1699.6
59.919998	1682.13	1676.32	1681.93	1676.51	1690.33	1685.96	1683.76	1674.53	1694.91	1690.86	1696.91	1694.21	1701.59	1715.14	1702.88	1695.07	1697.1	1691.02	1688.3	1702.64	1709.32	1696.39	1698.15	1709.27	1673.57	1669.32	1673.86	1658.59	1692.02	1692.2	1702.61	1709.14	1698.33	1702.98	1690.66	1716.23	1708.92	1714.5	1705.76	1699.36	1663.48	1679.82	1683.31	1697.91	1696.23	1698.68	1704.11	1699.14	1697.92
60.415001	1680.27	1673.99	1680.49	1675.95	1689.25	1683.83	1683.78	1673.87	1697.19	1691.78	1699.43	1695.16	1699.76	1712.27	1703.18	1696.69	1695.95	1691.4	1684.36	1702.04	1711.04	1697.03	1699.15	1708.14	1670.63	1670.93	1670.8	1661.48	1690.63	1691.43	1700.72	1710.75	1699.65	1702.28	1690.91	1714.57	1711.7	1712.95	1704.68	1697.93	1663.94	1682.44	1685.08	1698.37	1692.23	1697.03	1704.39	1698.2	1700.1
60.910000	1684.41	1676.58	1685.13	1673.89	1689.73	1690.11	1686.71	1672.29	1697.94	1688.83	1699.81	1692.89	1701.85	1713.46	1704.51	1698.91	1697.37	1692.17	1685.28	1703.29	1709.76	1698.11	1697.43	1708.39	1671.94	1667.09	1672.35	1661.04	1691.56	1691.47	1703.97	1710.95	1699.41	1702.76	1695.16	1716.6	1709.52	1712.98	1705.67	1701.23	1664.74	1680.65	1685.31	1696.29	1695.94	1701.27	1706.02	1698.28	1700.67
61.404999	1683.81	1676.28	1680.51	1677.59	1690.78	1687.55	1683.77	1673.73	1695.15	1691.9	1699.37	1693.57	1698.46	1714.23	1703.62	1697.83	1696.02	1691.03	1685.45	1702.67	1709.49	1694.64	1697.93	1707.22	1671.96	1669.07	1672.53	1659.48	1688.75	1691.98	1701.42	1708.52	1699	1703.47	1690.47	1717.33	1710.48	1713.32	1706.45	1698.75	1665.31	1680.35	1684.55	1697.93	1694.44	1699.28	1704.07	1697.36	1701.35
61.900002	1682.36	1676.86	1683.07	1675.11	1689.91	1684.3	1682.49	1672.89	1697.07	1689.45	1696.88	1692.76	1698.79	1712.35	1704.29	1696.68	1697.52	1692.73	1685.33	1701.4	1709.24	1693.16	1697.86	1706.79	1671.15	1670.39	1671.99	1657.76	1689.15	1690.82	1702.79	1708.45	1698.83	1706.09	1687.36	1719.03	1711.06	1713.93	1704.47	1696.96	1662.54	1678.62	1682.98	1696.11	1691.85	1699.75	1701.88	1696.4	1699.37
62.396000	1681.76	1677.22	1682.46	1676.49	1690.95	1687.33	1682.78	1673.83	1697.78	1691.52	1697.38	1695.6	1698.16	1714.49	1701.41	1695.85	1696.81	1693.82	1685.02	1704.04	1711.4	1695.32	1699.32	1709.61	1673.32	1669.81	1674.12	1659.35	1689.98	1693.6	1701.75	1709.15	1699.5	1704.57	1692.91	1716.71	1711.45	1717.1	1706.45	1700.01	1663.65	1679.54	1682.88	1696.61	1691.86	1699.67	1705.89	1697.38	1698.76
62.890999	1681.54	1676.55	1683.87	1677.96	1691.19	1685.2	1683.38	1671.98	1696.18	1692.05	1698.32	1693.42	1699.49	1711.17	1704.16	1696.47	1695.64	1694.55	1686	1702.89	1706.94	1694.65	1697.16	1708.67	1672.99	1669.39	1673.66	1657.72	1691.26	1691.25	1702.61	1710.2	1697.55	1704.24	1692.08	1718.43	1710.54	1714.48	1705.08	1701.66	1665.04	1680.09	1683.25	1696.4	1690.62	1700.4	1705.55	1702.01	1699.45
63.386002	1681.46	1676.83	1682.47	1679.97	1691.08	1683.56	1684.12	1672.93	1698.72	1690.79	1697.53	1692.03	1698.78	1710.35	1704.19	1697.16	1695.55	1693.98	1685.47	1700.01	1708.32	1694.75	1699.37	1706.42	1671.52	1669.16	1672.65	1658.22	1691.81	1689.85	1703.95	1707.65	1697.67	1704.61	1690.4	1713.77	1710.61	1712.54	1703.92	1697.13	1664.48	1678.43	1682.45	1697.13	1692.95	1701.73	1703.04	1699.81	1699.01
63.881001	1683.19	1676.94	1681.13	1677.09	1688.32	1685.27	1682.61	1672.36	1696.11	1689.83	1697.84	1693.57	1699	1712.37	1702.34	1697.25	1694.2	1691.98	1684.35	1700.95	1711.71	1695.73	1698.01	1708	1673.41	1670.13	1673.26	1659.38	1690.85	1690.52	1702.14	1706.81	1699.48	1700.84	1690.9	1715.39	1708.78	1712.11	1707.63	1698.44	1664.37	1680.67	1683.2	1695.5	1692.4	1700.34	1702.83	1697.69	1696.52
64.376999	1684.57	1675.73	1680.51	1674.22	1687.21	1685.09	1682.99	1672.86	1697.4	1689.15	1697.04	1692.47	1698	1710.46	1702.52	1694.9	1693.79	1691.8	1685.02	1700.58	1709.28	1695.59	1697.13	1707.71	1670.99	1669.14	1670.72	1658.39	1689.64	1688.72	1700.15	1707.57	1697.83	1703.32	1691.16	1716.1	1707.87	1710.98	1704.24	1699.31	1662.91	1680.31	1682.39	1696.33	1692.53	1697.99	1703.63	1697.84	1699.2
64.872002	1681.66	1675.03	1681.44	1674.42	1687.01	1683.96	1681.65	1672.35	1695.44	1690.03	1695.73	1691.44	1697.41	1709.73	1701.07	1696.19	1697.22	1692.53	1684.31	1699.19	1709.69	1695.47	1695.56	1710.86	1673.41	1668.79	1668.78	1660.24	1689.25	1689.4	1701.79	1709.25	1695.63	1702.87	1690.04	1716.76	1709.44	1714.67	1703.99	1699.63	1663.09	1680.35	1683.87	1696.89	1688.88	1697.36	1703.09	1696.96	1699.33
65.366997	1680.97	1675.4	1683.24	1674.58	1688.56	1683.89	1682	1671.79	1697.94	1688.3	1698.46	1691.56	1701.07	1712.06	1702.35	1695.91	1697.6	1693.94	1685.02	1700.82	1707	1695.36	1698.53	1706.71	1671.09	1667.01	1669.8	1658	1688.53	1688.86	1700.17	1710.21	1696.44	1705.42	1689.41	1716.52	1710.9	1711.28	1705.72	1698.68	1662.63	1680.26	1682.35	1700.56	1691.54	1698.29	1701.51	1699.2	1698.2
65.862000	1681.53	1675.5	1682.31	1676.19	1689.57	1683.3	1680.61	1673.2	1697.45	1690.74	1694.44	1692.59	1697.31	1708.79	1702.57	1697.85	1696	1692.58	1683.31	1702	1709.11	1695.11	1697.22	1707.11	1673.01	1669.42	1673	1659.58	1688.04	1688.4	1700.17	1709.74	1698.97	1706.42	1691.03	1715.13	1708.24	1712.43	1701.13	1698.38	1662.19	1679.62	1681.66	1696.03	1693.15	1698.49	1705.5	1696.3	1697.82
66.357002	1681.93	1676.07	1680.1	1675.85	1689.48	1683.38	1685.14	1672.99	1695.77	1690.63	1695.65	1693.64	1697.39	1711.5	1701.3	1697.19	1698.28	1693.45	1684.11	1703.34	1706.04	1694.3	1697.62	1707.52	1672.69	1668.31	1669.72	1659.18	1688.06	1688.5	1698.62	1708.1	1695.74	1702.72	1688.54	1712.69	1709.82	1714.02	1705.43	1697.25	1661.67	1677.41	1681.2	1693.99	1691.14	1697.72	1701.53	1697.27	1698.86
66.852997	1682.38	1675.15	1681.43	1674.14	1687.3	1682.86	1680.48	1671.67	1698.99	1687.13	1696.87	1692.13	1699.29	1712.95	1700.76	1696.83	1695.59	1692.91	1684.77	1699.56	1707.97	1694.97	1696.42	1709.51	1670.59	1666.01	1669.66	1658.93	1687.86	1690.81	1701.36	1708.77	1694.93	1701.82	1689.29	1711.65	1708.29	1710.31	1704.94	1695.97	1665.09	1681.39	1683.18	1697.12	1692.51	1700.11	1704.78	1698.68	1699.82
67.348000	1683.33	1675.6	1680.29	1673.11	1688.16	1683.16	1680.92	1673.19	1695.43	1689.74	1697.75	1691.86	1697.92	1711.33	1702.69	1694.47	1695.34	1692.42	1687.13	1699.6	1709.82	1694.47	1696.83	1707	1672.66	1669.48	1673.39	1658.31	1689	1688.02	1701.26	1709.29	1696.69	1703.76	1691.26	1716.37	1708.39	1712.49	1704.94	1697.63	1663.04	1680.83	1682.08	1695.74	1691.5	1698.61	1702.86	1696.71	1698.07
67.843002	1682.9	1676.28	1682.55	1675.17	1688.14	1686.99	1685.17	1673.67	1698.05	1688.2	1695.36	1693.21	1697.94	1710.83	1701.56	1696.27	1695.56	1691.87	1685.48	1699.58	1710.74	1695.06	1696.9	1707.43	1669.87	1666.58	1670.78	1657.31	1689	1688.26	1697.92	1706.2	1698.02	1704.32	1690.52	1713.77	1705.96	1712.4	1702.8	1696.19	1662.89	1676.85	1679.71	1694.8	1694.72	1697.47	1700.49	1694.18	1697.7
68.337997	1681.12	1673.42	1677.31	1673.46	1688.35	1682.79	1683.22	1672.83	1693.28	1689.4	1693.49	1692.77	1696.1	1709.08	1702.47	1691.65	1694.03	1690.66	1682.43	1698.82	1707.95	1693.57	1696.79	1703.61	1671.41	1669.12	1670.06	1656.48	1689.72	1687.57	1699.6	1708.2	1698.07	1702.96	1688.84	1715.25	1707.46	1711.67	1703.07	1697.06	1663.75	1678.4	1682.88	1695.81	1692.27	1695.29	1701.58	1695.5	1698.15
68.833000	1681.29	1677.71	1679.83	1676.44	1689.59	1685.06	1683.05	1673.29	1696.18	1689.83	1696.89	1690.77	1697.56	1710.52	1703.58	1694.73	1696.55	1692.74	1683.41	1702.25	1707.8	1695.88	1699.95	1702.98	1670.95	1668.42	1673.07	1657.92	1689.46	1687.98	1698.77	1708.07	1695.15	1704.42	1690.84	1715.38	1706.28	1711.43	1703.6	1695.81	1665.04	1680.68	1682.21	1695.12	1692.98	1697.7	1706.16	1694.84	1697.9
69.329002	1680.13	1674.91	1681.66	1675.6	1689.01	1683.86	1681.89	1671.67	1697.29	1690.84	1695.47	1692.15	1696.63	1709.38	1699.13	1696.55	1695.89	1691.46	1682.88	1696.72	1709.16	1692.9	1696.04	1707.44	1668.46	1668.98	1670.68	1657.25	1685.7	1688.9	1698.96	1708.1	1695.23	1700.61	1688.3	1715.87	1705.77	1710.73	1702.54	1695.3	1663.07	1678.62	1680.73	1695.05	1693.86	1695.97	1702.83	1694.55	1695.41
69.823997	1682.15	1676.9	1680.14	1674.67	1686.27	1684.7	1680.14	1672.21	1696.34	1691.6	1693.08	1693.56	1696.58	1713.32	1701.44	1694.06	1695.27	1692.13	1685.7	1700.59	1705.64	1694.33	1696.54	1705.42	1667.41	1669.5	1668.19	1656.32	1688.29	1686.64	1698.54	1706.3	1696.99	1703.82	1690.74	1713.48	1710.11	1710.47	1701.19	1698.05	1661.44	1678.83	1679.98	1695.22	1691.46	1697.68	1698.59	1694.81	1697.76
70.319000	1681.04	1675.83	1679.2	1673.97	1688.73	1682.98	1680.32	1671.97	1695.81	1688.7	1695.55	1694.62	1695.98	1710.16	1702.38	1691.93	1695.18	1692.13	1685.79	1701.15	1706.92	1692.23	1696.23	1705.51	1669.58	1668.67	1670.23	1658.39	1688.21	1690.4	1700.73	1709.01	1696.06	1701.13	1691.78	1712.79	1707.48	1712.89	1701.99	1696.92	1661.21	1675.51	1681.65	1694.07	1688.91	1697.95	1702.81	1693.99	1698.2
70.814003	1680.14	1673.79	1680.05	1675.3	1688.56	1682.61	1678.71	1671.2	1695.96	1689.27	1694.3	1692.75	1698.54	1710.19	1699.31	1694.27	1697.87	1691.97	1683.33	1697.51	1706.94	1694.32	1695.14	1708.41	1671.35	1665.61	1673.06	1655.94	1687.98	1687.02	1698.87	1705.86	1696.7	1702.26	1688.31	1714.47	1705.43	1710.74	1703.91	1696.98	1663.05	1678.76	1682.6	1694.23	1691.87	1694.71	1699.2	1696.07	1695.51
71.309998	1680.8	1677.02	1680.38	1672.04	1686.49	1683.54	1680.78	1672.59	1695.06	1689.6	1696.13	1691.05	1696.12	1709.95	1700.69	1696.3	1695.42	1689.68	1684	1698.18	1707.65	1693.99	1696.77	1706.36	1670.6	1665.68	1669.9	1657.01	1688.89	1689.37	1697.87	1707.47	1695.61	1701.04	1688.12	1714.22	1707.03	1711.33	1702.04	1696.2	1662.73	1679.89	1681.57	1692.05	1692.31	1696.21	1699.76	1695.57	1696.79
71.805000	1680.38	1674.78	1677.81	1674.46	1687.8	1684.02	1680.7	1672.49	1698.07	1691.35	1695.43	1691.87	1699.03	1707.92	1699.32	1693.28	1694.11	1692.95	1683.43	1698.89	1707.65	1692.5	1697.94	1705.58	1670.17	1665.62	1669.78	1659.27	1687.53	1687.16	1702.33	1706.32	1694.86	1702.53	1688.21	1714.67	1705.52	1711.23	1703.52	1695.68	1663.76	1681.06	1682.02	1693.84	1689.15	1696.89	1699.2	1695.33	1693.71
72.300003	1680.12	1673.14	1679.76	1670.8	1687.31	1680.64	1679.46	1669.19	1693.86	1687.46	1694.02	1692.66	1693.76	1709.29	1697.3	1692.53	1692.72	1690.4	1684.19	1697.04	1706.76	1693.92	1696.53	1704.81	1668.95	1668.18	1671.34	1657.91	1685.77	1688.11	1698.12	1704.9	1694.74	1701.29	1687.89	1713.79	1706.46	1709.67	1701.47	1697.29	1662.97	1679.4	1682.35	1694.64	1690.92	1694.44	1698.57	1692.57	1694.01
72.794998	1678.86	1671.81	1680.4	1675.55	1686.57	1682.44	1680.63	1669.59	1696.39	1688.72	1695.33	1690.56	1698.59	1707.71	1700.55	1692.4	1690.84	1690.99	1682.17	1697.78	1706.64	1693.35	1695.68	1704.19	1667.86	1668.09	1669.67	1656.92	1685.72	1687.14	1698.09	1705.57	1694.59	1700.24	1688.65	1711.03	1705.8	1708.5	1701.91	1695.99	1660.81	1678.26	1680.53	1693.9	1690.07	1695.1	1700.71	1694.09	1694.79
73.290001	1679.76	1676.72	1679.03	1672.5	1688.53	1678.86	1680.85	1671.22	1694.12	1689.27	1691.73	1692.77	1694.95	1707.95	1701.36	1690.86	1692.02	1688.83	1682.9	1697.31	1706.56	1696.77	1691.49	1705.4	1667.26	1664.67	1671.8	1657.58	1683.33	1687.02	1696.42	1704.95	1697.16	1702.58	1688.2	1714.18	1704.35	1711.1	1701.36	1696.21	1661.41	1678.24	1680.03	1694.85	1690.3	1695.97	1700.52	1695.29	1695.91
73.785004	1682.06	1671.24	1680.45	1671.25	1685.25	1682.19	1679.31	1671.06	1693.26	1684.98	1693.71	1691.21	1695.96	1707.17	1700.02	1693.69	1695.8	1690.13	1682	1696.74	1708.06	1691.95	1696.68	1701.14	1668.98	1667.22	1669.39	1657.02	1686.66	1684.98	1699.12	1706.53	1696.22	1699.46	1686.96	1713.08	1703.71	1706.43	1698.2	1697.66	1662.49	1678.05	1680.81	1692.99	1690	1694.24	1700.02	1696.43	1695.33
74.280998	1679.65	1671.94	1680.25	1674.95	1684.45	1681.04	1681.92	1670.6	1693.91	1689.83	1691.6	1689.02	1694.3	1708.64	1699.93	1692.17	1695.14	1689.83	1684.94	1696.68	1705.52	1692.61	1695.77	1705.45	1670.45	1665.44	1670.61	1656.73	1687.86	1687.19	1697.45	1706.31	1694.1	1700.59	1686.27	1711.17	1706.3	1711.49	1701.53	1695.92	1661.39	1677.6	1681.73	1691.17	1690.29	1693.84	1701.65	1693.91	1694.91
74.776001	1679.83	1674.33	1679.27	1674.12	1685.7	1681.39	1678.72	1671.04	1696.43	1688.74	1692.77	1690.32	1697.43	1711.66	1699.21	1692.95	1693.52	1690.5	1683.94	1699.93	1708.96	1693.24	1694.87	1704.46	1669.84	1666.19	1671.27	1658.4	1687.2	1686.26	1698.85	1706.85	1694.41	1702.86	1686.8	1711.82	1707.13	1710.19	1700.45	1697.51	1662.42	1678.7	1680.15	1692.34	1688.72	1695.24	1699.8	1694.33	1695.35
75.271004	1681.61	1676.42	1678.14	1675.76	1686.79	1684.16	1680.33	1671.68	1695.61	1688.3	1692.77	1692.7	1696.02	1709.51	1700.63	1692.78	1692.92	1689.64	1683.4	1697.83	1708.01	1694.71	1695.14	1705.02	1670.65	1666.04	1670.16	1656.27	1684.4	1688.22	1697.16	1707.55	1694.78	1701.57	1690.43	1712.79	1705.86	1709.53	1704.37	1695.76	1662.82	1677.45	1683.22	1694.11	1690.04	1696.07	1700.5	1695.13	1695.32
75.765999	1680.12	1671.15	1679.13	1672.73	1683.62	1681.29	1681.01	1671.45	1693.57	1684.52	1694.69	1690.02	1694.66	1708.97	1698.87	1691.46	1691.25	1690.06	1682.74	1696.82	1704.08	1692.66	1695.21	1704.44	1668.65	1666.88	1671.57	1656.73	1687.07	1685.64	1698.22	1705.72	1694.67	1700.38	1688.36	1709.68	1705.36	1706.25	1699.73	1698.01	1662.31	1677.95	1681.32	1693.89	1691.4	1694.96	1700.28	1694.98	1698.3
76.261002	1680.99	1673.42	1679.85	1674.43	1686.07	1680.98	1680.82	1673.07	1693.97	1686.11	1691.97	1691.42	1695.37	1708.16	1698.83	1692.58	1692.63	1689.37	1681.92	1695.19	1704.32	1692.3	1692.94	1704.2	1668.7	1666.27	1670.52	1656.66	1686.64	1688.2	1698.97	1706.39	1694.35	1702.27	1687.55	1709.58	1701.08	1709.21	1699.27	1693.93	1661.71	1676.04	1682.5	1693.11	1691.43	1695	1700.28	1695.92	1694.82
76.757004	1678.76	1673.57	1680.72	1671.85	1685.16	1681.87	1679.26	1671.56	1694.77	1686.46	1694.65	1692.14	1697.85	1707.89	1697.38	1694.69	1693.2	1692.14	1682.77	1696.6	1704.85	1693.21	1694.82	1705.19	1668.49	1666.21	1670.91	1658.89	1686.01	1687.88	1696.52	1706.44	1696.04	1699.68	1687.18	1712.05	1705.04	1710.02	1700.02	1694.74	1662.93	1678.01	1679.7	1694.75	1691.06	1698	1701.55	1694.33	1693.18
77.251999	1680.73	1675.19	1680.7	1674.26	1686.46	1682.79	1678.62	1669.08	1694.15	1686.25	1692.25	1689.64	1697.92	1707.18	1700.31	1693.24	1693.39	1691.83	1682.46	1696.54	1704.39	1690.85	1695.89	1706.6	1671.89	1667.14	1670.17	1656.95	1686.89	1688.01	1697.27	1704.82	1695.89	1699.42	1686.01	1710.9	1707.08	1709.32	1701.06	1696.9	1660.51	1677.92	1681.18	1692.45	1688.68	1693.19	1700.68	1695.74	1694.95
77.747002	1679.1	1673.58	1676.7	1675.7	1686.02	1682.55	1680.89	1670.75	1695.22	1685.49	1695.73	1687.58	1695.51	1706.47	1699.47	1693.88	1693.68	1689.54	1680.8	1698.09	1707.89	1691.2	1695.15	1701.99	1667.14	1666.73	1669.23	1660.28	1685.94	1685.29	1696.32	1704.2	1693.08	1701.96	1686.31	1712.32	1707.2	1708.4	1701.6	1695.08	1660.89	1678.96	1680.73	1691.77	1688.94	1694.98	1697.91	1694.13	1693.9
78.241997	1680.02	1674.56	1678.58	1676.23	1686.93	1684.72	1680.3	1671.51	1693.24	1686.29	1693.31	1690.3	1695.28	1707.52	1698.56	1693.71	1693.59	1692.27	1681.65	1696.06	1705.32	1694.02	1696.54	1704.43	1670.36	1664.75	1670.8	1655.62	1687.62	1685.14	1698.86	1706.53	1694.18	1702.39	1690.09	1713.84	1705.95	1708.48	1700.9	1693.56	1663.31	1677.16	1680.47	1692.16	1689.87	1695.49	1698.81	1693.69	1695.62
78.737999	1677.94	1672.28	1677.81	1672.09	1683.75	1682.38	1677.55	1670.35	1691.68	1687.03	1692.05	1687.01	1693.3	1705.03	1695.66	1691.66	1691.94	1690.82	1680.73	1695.87	1706.74	1693.14	1693.79	1704.91	1668.28	1666.75	1669.38	1656.88	1687.26	1685.08	1697.6	1704.91	1693.85	1698.8	1686.09	1710.66	1704.03	1707.63	1699.53	1694.59	1662.45	1677.14	1680.28	1693.34	1688.38	1695.37	1699.68	1694.06	1693.8
79.233002	1679.15	1674.4	1678.33	1673.83	1684.56	1679.74	1679.3	1671.04	1692.02	1687.51	1692.85	1689.21	1694.78	1706.84	1696.98	1690.97	1692.71	1691.13	1683.92	1697	1703.33	1694.18	1693.84	1703.47	1669.73	1664.72	1670.98	1656.38	1687.23	1687.78	1699.18	1706.79	1694.74	1702.38	1687.61	1710.91	1704.04	1710.62	1701.38	1694.79	1661.15	1676.07	1681.3	1691.87	1688.2	1694.61	1701.52	1695.2	1694.21
79.727997	1679.87	1673.09	1679.6	1672.34	1685.98	1682.58	1679.55	1670.32	1695.4	1685.65	1692.67	1691.16	1696.9	1707.78	1698.98	1693.11	1691.88	1690.82	1683.32	1696.52	1704.42	1692.84	1695.87	1704.79	1668.4	1664.26	1669.84	1656.1	1685.83	1684.65	1697.43	1705.06	1693	1701.13	1686.72	1712.97	1705.87	1710.26	1699.7	1693.57	1660.31	1678.81	1678.55	1691.87	1689.25	1692.45	1699.5	1692.66	1694.11
80.223000	1678.35	1672.54	1679.68	1675.04	1684.76	1681.09	1679.89	1671.41	1697	1687.27	1692.97	1691.1	1696.23	1705.57	1698.19	1692.69	1694.11	1690.91	1682.35	1698.84	1704.56	1691.47	1695.92	1703.87	1668.29	1667.88	1667.33	1657.84	1687.55	1686.29	1697.21	1703.78	1692.41	1698.79	1688.86	1710.56	1707.3	1708.22	1700.86	1692.78	1660.61	1676.5	1679.56	1693.66	1688.39	1694.13	1699.76	1694.71	1695.38
80.718002	1678.74	1674.75	1682.12	1673.18	1688.83	1683.2	1681.54	1669.77	1693.92	1685.64	1694.22	1689.07	1692.19	1707.17	1697.82	1690.62	1693.6	1691.32	1681.5	1696.01	1705.93	1691.83	1692.8	1702.84	1670.64	1667	1670.67	1656.16	1686.06	1684.34	1696.94	1705.27	1693.99	1700.62	1687.44	1707.86	1706.74	1706.24	1698.53	1693.6	1660.21	1675.82	1678.53	1692.84	1690.31	1692.85	1697.98	1693.81	1692.41
81.213997	1679.13	1671.81	1681.05	1671.92	1687.84	1680.26	1680.58	1670.45	1692.62	1686.1	1693.3	1691.07	1694.76	1710.52	1697.67	1692.01	1693.07	1689.14	1681.86	1698.95	1703.69	1692.9	1693.91	1703.81	1668.62	1664.18	1669.94	1657.16	1685.05	1683.94	1696.4	1702.22	1694.78	1699.63	1687.67	1710.93	1703.68	1708.83	1699.88	1693.78	1662.2	1677.15	1680.26	1691.11	1687.51	1694.29	1698.49	1694.47	1692.42
81.709000	1678.19	1672.35	1676.74	1675.03	1684.8	1680.2	1675.79	1670.45	1693.94	1684.94	1693.1	1689.6	1692.91	1706.01	1695.8	1690.38	1689.38	1688.77	1681.35	1696.2	1703	1692.82	1691.73	1701.03	1667.69	1664.52	1666.93	1655.32	1686.15	1683.65	1694.79	1703.3	1693.46	1698.44	1688.45	1709.5	1707.3	1707.57	1699.87	1692.82	1661.03	1675.32	1680.57	1690.31	1690.15	1693.72	1698.98	1691.08	1693.1
82.204002	1677.59	1673.61	1680.36	1671.01	1684.81	1680.6	1677.17	1669.84	1693.01	1688.85	1691.54	1691.05	1693.21	1706.79	1696.37	1691.45	1693.24	1690.01	1681.93	1697.64	1703.7	1691.53	1695.32	1702.59	1669.15	1665.46	1670.57	1656.58	1686.69	1686.68	1697.44	1703.25	1692.92	1702.26	1687	1710.22	1705.06	1706.79	1702.15	1694.55	1660.12	1676.75	1679.78	1692.36	1689.21	1694.64	1699.46	1692.42	1696.58
82.698997	1677.64	1670.2	1679.37	1672.17	1684.89	1681.01	1677.31	1669.93	1693.32	1686.81	1693.01	1688.08	1693.85	1705.7	1698	1691.26	1693.33	1689.89	1683.26	1698.68	1704.04	1690.61	1695.93	1704.4	1668.23	1665.54	1669.57	1656.49	1685.42	1686.31	1697.62	1704.35	1692.77	1698.24	1686.12	1710.44	1702.58	1711.37	1700.26	1694.66	1661.49	1675.09	1680.12	1691.16	1689.39	1694.42	1698.87	1693.46	1692.87
83.194000	1678.72	1671.6	1677.89	1672.27	1685.51	1679.99	1679.16	1672.15	1692.9	1685.83	1691.84	1688.84	1694.76	1708.7	1694.95	1692.85	1694.75	1688.26	1682.06	1695.78	1706.78	1694.23	1696.62	1701.71	1667.46	1667.04	1671.87	1656.76	1685.93	1684.04	1696.73	1706.38	1692.79	1697.04	1687.66	1714.51	1704.92	1708.57	1701.57	1695	1660.94	1677.36	1677.79	1690.62	1689.73	1694.94	1698.46	1690.82	1693.52
83.690002	1679.68	1672.23	1678.55	1672.79	1684.88	1680.51	1681.87	1669.5	1693.61	1687.16	1693.15	1688.7	1694.73	1706.42	1699.76	1691.66	1692.35	1690.63	1681.07	1696.49	1702.7	1695.2	1695.47	1704.02	1670.53	1662.93	1666.28	1656.3	1687.14	1685.18	1696.03	1704.89	1692.96	1701.85	1688.51	1707.53	1705.77	1709.37	1699.1	1694.91	1659.24	1680.45	1678.44	1692.53	1689.49	1694.92	1701.07	1692.38	1695.08
84.184998	1678.05	1673.46	1679.06	1674.79	1684.37	1682.07	1681.07	1670.9	1691.41	1687.47	1691.32	1691.69	1695.41	1706.11	1698.47	1693.98	1694.64	1689.9	1681.44	1696.59	1703.88	1690.89	1693.32	1703.07	1669.19	1667.36	1671.06	1658.22	1685.91	1686.98	1697.31	1705.17	1690.87	1701.26	1688.69	1710.95	1705.39	1707.06	1699.31	1695.7	1661.01	1676.54	1679.97	1690.49	1688.31	1692.11	1698.53	1691.49	1696.54
84.680000	1678.27	1674.2	1676.54	1672.06	1684.09	1681.71	1678.37	1670.7	1691.23	1686.8	1692.45	1689.64	1693.66	1706.32	1697.92	1692.24	1691.83	1689.87	1683.34	1697.69	1704.23	1695.36	1694	1702.39	1668.22	1665.55	1671.49	1656.27	1687.36	1686.99	1697.3	1705.03	1693.12	1698.68	1688.92	1710.06	1705.35	1708.43	1699.43	1693.6	1664.93	1675.72	1678.18	1692.8	1688.97	1694.67	1700.25	1694.74	1694.33
85.175003	1676.98	1669.28	1677.36	1672.81	1686.44	1683.08	1678.47	1671.17	1694.75	1685.16	1693.47	1686.74	1692.82	1706.09	1699.25	1693.41	1693.86	1691.83	1681.93	1693.97	1704.23	1695.23	1692.56	1702.76	1669.51	1667.55	1669.43	1653.49	1686.24	1682.92	1694.62	1703.45	1693.78	1701.83	1689.06	1710.48	1702.51	1708.45	1700.47	1694.91	1660.44	1677.68	1682.09	1689.58	1688.75	1693.52	1698.27	1691.57	1692.94
85.669998	1677.87	1671.83	1676.1	1670.64	1685.17	1681.92	1678.78	1670.11	1693.36	1685.69	1694.08	1690.53	1696.35	1705.77	1696.27	1691.99	1693.45	1690.14	1681.79	1697.4	1704.69	1691.82	1691.85	1700.44	1669.17	1666.4	1667.23	1655.64	1688.04	1684.45	1697.52	1702.6	1693.52	1696.57	1686.71	1707.26	1704.95	1707.73	1699.46	1695.56	1661.5	1676.82	1680.85	1691.66	1687.51	1693.21	1699.11	1691.46	1693.5
86.166000	1682.44	1671.4	1677.62	1674.54	1683.47	1681.4	1681.21	1669.68	1691.21	1686.81	1692.94	1689.23	1693.5	1704.08	1697.14	1691.67	1691.26	1687.82	1682.69	1695.88	1706.16	1689.54	1690.89	1703.02	1668.08	1666.52	1670.03	1655.71	1683.35	1683.49	1696.84	1704.35	1694.68	1698.72	1687.31	1713.2	1703.89	1706.2	1701.85	1695.96	1662.54	1677.11	1680.29	1690.14	1686.88	1694.5	1699.37	1691.11	1692.95
86.661003	1675.45	1672.49	1676.87	1673.09	1684.36	1678.77	1678.67	1670.44	1691.93	1684.48	1693.72	1688.67	1693.2	1708.29	1699.33	1693.44	1694.37	1690.26	1680.15	1695.63	1703.64	1693.17	1695.8	1702.9	1669.54	1665.17	1669.49	1655.38	1682.78	1687.68	1696.58	1702.82	1693.67	1701.43	1686.57	1710.36	1705.53	1708.38	1699.1	1694.99	1661.21	1677.69	1678.64	1692.15	1688.04	1694.41	1698.27	1692.09	1695.02
87.155998	1675.62	1672.74	1674.96	1671.57	1684.24	1680.24	1678.16	1669.97	1691.61	1685.21	1691.91	1687.54	1694.43	1705.94	1699.08	1691.02	1689.95	1687.45	1678.75	1695.89	1705.45	1690.75	1693.26	1702.47	1667.81	1662.63	1669.86	1656.11	1687.14	1686.43	1696.37	1703.53	1693.78	1696.82	1686.8	1712.05	1703.6	1705.84	1699.2	1693.24	1659.7	1677.57	1680.02	1692.6	1688.45	1692.94	1696.77	1692.82	1694.62
87.651001	1677.65	1671.09	1677.38	1669.71	1684.36	1680	1679.54	1671.37	1692.06	1685.91	1694.82	1688.83	1693.68	1706.05	1696.46	1687.88	1692.03	1685.29	1681.62	1697.73	1703.24	1692.3	1694.39	1701.19	1669.84	1666.14	1669.59	1656.62	1685.05	1685.95	1699.34	1704.53	1693.16	1699.87	1687.71	1710.31	1703.31	1707.63	1701.98	1692.99	1661.77	1676.57	1678.53	1691.84	1689.89	1692.21	1698.13	1691.75	1693.57
88.147003	1677.01	1673.4	1677.83	1672.2	1685.54	1679.5	1678.5	1669	1691.88	1685.22	1689.67	1686.82	1693.74	1704.22	1697.94	1690.71	1690.22	1688.58	1681.38	1694.97	1703.51	1692.28	1692.81	1701.37	1668.71	1665.83	1670.76	1655.07	1684.51	1682.82	1696.43	1704.22	1694.28	1700.2	1687.86	1711.04	1703.54	1709.27	1699.73	1694.78	1662.72	1674.35	1682.34	1690.18	1688.18	1692.62	1699.93	1692.96	1695.38
88.641998	1677.44	1671.43	1676.87	1670.91	1685.32	1679.76	1680.53	1670.12	1692.22	1686.76	1690.3	1687.36	1691.79	1703.68	1697.6	1689.85	1692.18	1687.52	1680.03	1696.16	1704.31	1692.11	1693.48	1701.03	1667.12	1666.06	1668.02	1655.98	1686.11	1687.57	1694.97	1704.86	1692.96	1699.76	1684.71	1709.67	1704.08	1705.74	1698.92	1693.23	1661.38	1678.06	1677.39	1690.74	1685.91	1693.66	1696.85	1692.11	1693.19
89.137001	1676.85	1670.66	1677.46	1672.66	1681.78	1680.48	1680.31	1668.87	1693.25	1688.14	1693.24	1688.41	1694.78	1705.22	1696.42	1694.15	1692.34	1689.49	1682.22	1698	1703.78	1692.43	1694.15	1702.71	1668.08	1667.54	1669.85	1657.95	1685.48	1686.26	1695.5	1704.43	1695.22	1699.81	1686.19	1710.85	1702.44	1709.21	1701.67	1693.03	1660.79	1676.47	1679.73	1689.86	1689.55	1690.68	1700.42	1692.12	1692.17
89.632004	1679.01	1669.97	1677.32	1675.07	1684.24	1681.08	1678.13	1669.8	1694.85	1683.75	1695.37	1689.17	1694.38	1704.86	1695.88	1691.95	1692.91	1688.73	1680.56	1697.64	1705.55	1692.45	1695.41	1703.65	1667.76	1666.64	1670.67	1655.7	1685.12	1684.01	1695.38	1703.79	1694.2	1701.4	1685.47	1711.61	1705.65	1707.07	1700.38	1695.5	1661.11	1678.26	1680.26	1692.07	1686.91	1692.77	1699.75	1693	1695.52
90.126999	1679.26	1670.44	1676.37	1671.86	1683.55	1682.48	1680.28	1671.9	1693.81	1685.31	1693.98	1686.63	1693.38	1703.55	1696.45	1692.4	1692.87	1690.52	1681.25	1693.98	1703.34	1690.45	1693.34	1703.75	1668.84	1665.01	1667.96	1655.93	1686.78	1684.18	1698.16	1703.62	1695.04	1700.69	1686.01	1711.69	1702.37	1706.73	1698.64	1694.32	1660.19	1676.71	1678.53	1692.26	1688.12	1694.03	1696.65	1695.53	1692.56
90.623001	1676.6	1671.78	1676.96	1672.03	1684.71	1680.98	1678.41	1669.5	1691.35	1685.29	1691.69	1687.53	1692.47	1704.07	1696.76	1691.17	1692.31	1687.83	1680.18	1694.18	1704.65	1690.17	1693.81	1701.14	1667.69	1666.27	1669.19	1657.89	1684.75	1682.08	1697.63	1705.25	1691.28	1697.89	1688	1710.82	1705.32	1707.43	1698.39	1693.73	1662.23	1675.21	1679.94	1688.17	1687.7	1693.84	1698.43	1692.02	1693.14
91.117996	1677.19	1671.72	1678.27	1671.32	1684.69	1680.24	1679.23	1669.26	1693.3	1686.45	1693.13	1689.07	1692.39	1704.67	1699.01	1689.53	1692.76	1689.35	1681.9	1697.71	1707.18	1691.83	1691.43	1701.93	1670.75	1664.91	1670.56	1656.13	1685.3	1684.64	1697.19	1704.22	1692.51	1700.93	1686.8	1709.77	1703.56	1710.2	1699.51	1694.11	1662.34	1676.08	1678.73	1687.78	1687.98	1692.44	1698.48	1690	1693.53
91.612999	1679.29	1672.74	1678.75	1673.59	1683.42	1682.27	1679.53	1670.41	1692.12	1687.76	1692.91	1685.38	1695.11	1704.78	1698.6	1691.41	1692.95	1685.26	1683.53	1696.24	1703.77	1690.76	1694.75	1701.89	1668.62	1666.69	1667.24	1656.71	1685.66	1683.71	1696.98	1703.81	1691.76	1698.11	1686.04	1711.19	1701	1707.57	1696.78	1695.37	1660.77	1677.68	1682.53	1688.88	1687.07	1693.53	1699.91	1691.66	1693.28
92.108002	1677.43	1674.79	1676.74	1669.74	1685.29	1680.43	1678.22	1669.55	1694.04	1686.64	1693.65	1687.98	1691.03	1704.84	1696.6	1690.83	1691.88	1688.47	1680.8	1694.99	1703.73	1687.69	1693.19	1701.93	1668.05	1665.47	1667.91	1656.95	1685.82	1683.7	1695.47	1703.81	1691.24	1696.58	1683.95	1710.73	1703.43	1708.39	1698.97	1691.02	1659.88	1673.84	1676.98	1690.71	1689.74	1692.77	1697.97	1692.69	1694.32
92.602997	1676.19	1671.12	1674.45	1671.47	1683.76	1680.12	1677.48	1668.88	1694.11	1684.31	1692.27	1688.43	1693.61	1704.78	1697.22	1691.12	1691.14	1689.52	1681.53	1697.07	1703.76	1690.34	1692.43	1701.75	1667.41	1664.03	1668.13	1655.77	1683.42	1687.32	1695.31	1703.01	1693.28	1698.74	1685.3	1711.04	1703.37	1709.74	1698.91	1693.95	1661.89	1674.85	1679.78	1691.11	1690.19	1692.42	1699.93	1694.15	1693.99
93.098999	1680.11	1672.77	1677.45	1671.96	1685.35	1681.62	1679.49	1670.09	1690.81	1683.88	1692.3	1688.79	1693.65	1704.71	1697.42	1689.53	1693.34	1686.75	1681.84	1697.6	1702.42	1691.08	1692.43	1698.85	1666.64	1662.76	1666.79	1655.95	1683.53	1685.08	1697.27	1703.89	1693.49	1697.17	1686.8	1712.23	1702.46	1705.54	1697.79	1695.23	1660.16	1675.89	1677.24	1691.2	1686.65	1694.04	1697.53	1693.37	1692.21
93.594002	1677.57	1672.11	1676.89	1672.3	1683.58	1680.71	1676.88	1668.34	1691.67	1686.01	1692.35	1689.79	1694.1	1704.3	1695.9	1691.18	1689.74	1689.12	1682.73	1697.24	1705.43	1692.81	1692.73	1702.44	1669.81	1666.26	1667.25	1657.32	1684.96	1687	1695.88	1703.47	1692.88	1697.47	1687.55	1709.51	1703.68	1707.81	1700.94	1692.75	1662.3	1675.86	1679.41	1690.39	1688.93	1691.9	1699.51	1692.02	1693.29
94.088997	1678.17	1674.17	1677.26	1670.85	1684.36	1681.07	1675.04	1669.84	1693.16	1687.5	1694.21	1686.89	1694.46	1704.36	1695	1690.31	1690.86	1688.87	1680.97	1696.59	1702.95	1692.18	1694.14	1701.49	1666.31	1665.14	1669.73	1655.62	1686.24	1684.02	1693.98	1703.69	1695.56	1698.68	1686.06	1709.49	1704.14	1706.83	1696.5	1692.02	1660.24	1674.16	1679.72	1690.72	1688.24	1694.39	1694.62	1689.99	1691.23
94.584000	1679.4	1673.87	1676.92	1670.98	1685.68	1680.4	1680.19	1668.63	1693.73	1685.5	1693.34	1688.19	1694.88	1702.16	1698.6	1691.03	1691.29	1689.88	1681.38	1696.53	1704.44	1691.98	1695.16	1701.78	1668.3	1663.95	1667.63	1655.62	1682.69	1684.68	1696.29	1703.46	1694.18	1698.21	1687.73	1709.34	1703.16	1707.76	1699.08	1694.8	1660.67	1675.1	1679.8	1689.89	1690.06	1692.95	1698.15	1690.38	1694.08
95.079002	1680.18	1669.28	1676.37	1668.18	1685.66	1679.3	1677.58	1667.87	1690.87	1686.29	1690.19	1689.6	1693.21	1703.55	1694.69	1691.19	1689.88	1687.34	1681.59	1694.08	1700.4	1693.48	1691.63	1700.99	1666.76	1666.13	1668.61	1656.69	1682.57	1684.07	1696.63	1703.97	1692.53	1697.9	1687.86	1710.29	1701.21	1706.81	1699.51	1692.71	1660.71	1677.27	1678.94	1689.52	1687.04	1692.19	1699.05	1692.7	1692.6
95.574997	1679.46	1671.73	1675.28	1668.61	1682.71	1679.46	1679.4	1669.23	1694.01	1686.44	1690.84	1686.41	1692.57	1702.44	1696.27	1688.21	1692.11	1690.75	1680.06	1693.42	1703.98	1690.97	1692.97	1700.08	1667.4	1664.76	1668.84	1655.91	1685.39	1684.93	1694.66	1699.24	1693	1698	1686.61	1707.23	1702.04	1705.83	1699.33	1693.3	1662	1677.41	1679.67	1688.73	1688.69	1692.36	1698.78	1692.55	1691.47
96.070000	1676.61	1673.08	1676.9	1672.35	1682.35	1679.44	1679.01	1667.96	1691.59	1684.04	1692.86	1686.33	1691.48	1703.04	1695.74	1689.48	1690.59	1687.77	1680.01	1693.43	1704.31	1690.55	1692.56	1701.05	1668.96	1664.29	1668.38	1658.08	1684.44	1683.13	1697.1	1700.7	1693.25	1699.2	1686.75	1708.12	1702.91	1709.84	1701.41	1694.09	1663.01	1675.42	1679.28	1689.17	1688.13	1693.71	1697.27	1694.06	1691.42
96.565002	1677.81	1671.53	1676.02	1672.51	1684.55	1682.5	1678.59	1669.5	1691.43	1684.51	1691.91	1690.43	1692.63	1704.71	1695.24	1693.38	1693.14	1688.88	1681.6	1694.6	1700.59	1691.92	1692.73	1702.64	1667.81	1662.35	1668.79	1657.18	1686.48	1683.98	1695.53	1701.84	1691.85	1698.14	1684.82	1708.71	1704.35	1707.98	1700.36	1692.59	1657.81	1674.2	1679.96	1689.95	1688.2	1691.58	1697.09	1691.11	1692.43
97.059998	1677.52	1670.15	1674.94	1671.82	1682.41	1679.37	1678.35	1668.54	1694.24	1685.31	1691.76	1687.13	1694.67	1704.45	1696.91	1691.43	1691.34	1686.43	1680.97	1696.19	1705.3	1691.37	1692.2	1701.95	1666.64	1664.25	1667.78	1654.95	1683.45	1683.53	1699.11	1701.16	1693.6	1695.25	1685.73	1709.73	1699.48	1706.77	1697.66	1691.17	1660.71	1674.27	1678.65	1687.89	1686.97	1692.92	1697.38	1689.96	1692.83
97.555000	1676.57	1672.66	1673.52	1671.58	1682.01	1679.93	1678.29	1668.62	1690.83	1686.64	1689	1689.16	1692.31	1704.63	1697.18	1690.84	1691.72	1686.6	1680.63	1693.89	1703.07	1688.89	1690.32	1701.5	1668.07	1665.21	1667.7	1657.07	1685.19	1685.02	1696.35	1705.34	1692.73	1699.69	1683.64	1709.24	1700.77	1705.5	1698.9	1694.35	1660.71	1674.94	1678.47	1689.46	1688.97	1692.47	1697.77	1690.49	1694.54
98.051003	1677.12	1673.62	1676.53	1671.57	1683.91	1679.38	1676.51	1670.18	1692.25	1687.63	1693.2	1687.11	1692.81	1703.06	1697.86	1690.63	1692.86	1688.43	1681.07	1697.77	1701.54	1690.07	1693.99	1702.07	1670.02	1663.4	1668.67	1657.68	1685.05	1683.99	1696.95	1700.1	1691.46	1698.75	1686.42	1709.16	1702.82	1707.27	1700.78	1695.3	1660.57	1674.25	1677.13	1688.42	1686.65	1692.65	1696.15	1689.25	1690.14
98.545998	1678.27	1672.69	1675.22	1672.01	1684.41	1678.82	1678.57	1667.55	1690.2	1683.74	1689.44	1688.96	1691.11	1701.62	1699.25	1688.1	1691.15	1687.27	1680.22	1696.62	1702.56	1689.34	1693.2	1700.87	1669	1664.68	1668.87	1655.82	1684.67	1683.91	1696.01	1701.66	1693.15	1698.17	1686.05	1709.17	1701.26	1707.8	1698.6	1694.15	1658.26	1674.43	1677.36	1689.84	1686.27	1691.6	1696.75	1691.98	1693.75
99.041000	1679.77	1671.42	1677.7	1671.87	1685.26	1684.01	1679.71	1667.4	1690.87	1685.43	1691.09	1685.77	1694.6	1701.59	1695.67	1690.21	1690.69	1688.41	1681.74	1691.91	1702.84	1690.38	1691.72	1700.74	1667.03	1661.74	1667.03	1654.97	1684.08	1684.23	1694.85	1701.8	1691.96	1697.3	1684.88	1708.46	1702.45	1709.48	1698.87	1694.53	1662.91	1675.04	1679.66	1688.69	1685.4	1692.47	1696.6	1689.98	1691.55
99.536003	1678.08	1672.03	1675.89	1670.2	1683.8	1678.94	1677.04	1669.52	1691.85	1683.94	1687.78	1688.93	1690.53	1702.71	1695.75	1692.49	1693.02	1688.42	1680.76	1694.75	1702.08	1689.91	1690.98	1702.1	1667.48	1663.32	1666.13	1655.96	1684.43	1685.17	1694.74	1702.3	1691.78	1697.98	1685.53	1707.16	1701.69	1708.74	1697.32	1692.24	1660.69	1674.04	1677.05	1690.95	1686.81	1693.58	1695.6	1690.78	1693.13
100.031998	1675.08	1669.45	1675.34	1672.89	1682.58	1678.62	1676.74	1669.59	1690.02	1683.71	1690.77	1687.32	1691.89	1702.51	1694.6	1689.79	1690.81	1688.25	1680.61	1693.47	1702.33	1691.59	1693.34	1700.89	1668.24	1662.63	1666.7	1655.72	1683.19	1683.86	1694.17	1700.49	1691	1696.56	1686.19	1707.05	1701.8	1705.83	1698.76	1692.14	1658.98	1673.35	1677.4	1687.02	1688.31	1690.09	1695.83	1690.3	1691.29
100.527000	1679.46	1669.42	1675.15	1669.03	1684.09	1680.3	1678.13	1667.54	1692.38	1683.95	1691.35	1687.97	1692.16	1705.02	1698.75	1688.67	1692.72	1687.97	1678.07	1694.31	1704.6	1691.62	1692.63	1701.21	1666.09	1663.69	1668.8	1653.39	1684.48	1681.69	1693.44	1701.32	1692.08	1697.04	1686.58	1710.61	1700.86	1705.09	1696.94	1694.21	1660.6	1674.88	1678.17	1691.08	1688.68	1691.41	1697.47	1690.8	1692.69
101.022003	1676.52	1671.03	1674.6	1669.74	1684.36	1680.96	1677.35	1668.57	1691.63	1684.21	1692.46	1688.21	1692.7	1703.01	1698.55	1690.58	1691.55	1689.42	1680.6	1694.49	1702.1	1689.59	1691.24	1701.79	1665.61	1664.72	1669.86	1654.69	1681.97	1682.14	1692.38	1703.54	1690.93	1697.58	1685.06	1709.68	1702.12	1706.12	1696.34	1693.04	1657.8	1674.55	1677.17	1689.29	1685.97	1692.45	1696.68	1690.65	1690.33
101.516998	1676.01	1671.99	1678.16	1672.27	1681.46	1678.87	1678.18	1669.51	1690.85	1686.31	1691.93	1686.59	1692.9	1700.69	1694.78	1689.63	1687.89	1688.35	1681.94	1693.45	1704.74	1688.38	1691.85	1700.17	1667.4	1664.53	1667.07	1657.42	1681.36	1685.7	1692.64	1701.75	1692.82	1698.41	1684.14	1709.75	1700.26	1704.84	1698.1	1691.66	1659.49	1673.39	1676.94	1689.49	1687.49	1692.02	1697.62	1692.06	1691.22
102.012001	1680.03	1669.97	1677.07	1671.33	1684.22	1684.02	1678.86	1669.54	1691.86	1685.73	1689.46	1688.45	1692.29	1701.24	1697.94	1688.26	1689.98	1686.38	1679.74	1693.73	1701.03	1689.94	1693.42	1700.76	1669.65	1663.46	1666.47	1655.68	1683.62	1682.19	1695.18	1701.13	1691.09	1696.8	1685.57	1708.05	1699.62	1705.66	1696.92	1691.24	1658.49	1675.51	1677.32	1687.32	1683.96	1689.53	1694.2	1689.49	1688.62
102.507004	1677.37	1671.99	1678.13	1670.75	1681.42	1680.57	1675.45	1667.83	1689.77	1684.72	1689.56	1687.36	1690.63	1701.95	1695.84	1689.82	1688.15	1686.1	1680.99	1693.8	1699.92	1691.07	1690.06	1699.79	1665.43	1663.91	1667.54	1655.74	1682.53	1684.77	1693.62	1701.47	1691.54	1697.36	1686.27	1706.34	1703.98	1706.62	1698.02	1692.76	1659.24	1675.73	1678.43	1687.7	1683.77	1691.26	1696.79	1688.93	1692.22
103.002998	1677.2	1673.12	1677.16	1670.98	1682.11	1680.71	1675.09	1668.24	1690.19	1687.36	1688.06	1689.53	1692.29	1701.56	1695.98	1689.06	1691.38	1685.75	1679.83	1695.45	1704.83	1688.88	1692.11	1699.57	1664.97	1664.17	1668.87	1657	1681.3	1682.91	1693.48	1702.22	1689.06	1698.88	1684.4	1705.73	1698.47	1707.23	1697.47	1692.82	1661.26	1674.38	1676.71	1688.6	1685.53	1690.27	1697.6	1690.49	1692.22
103.498001	1676.16	1672.46	1675.42	1667.53	1680.38	1678.67	1677.52	1666.37	1689.38	1684.57	1689.16	1687.85	1693.8	1702.81	1697.42	1689.28	1688.32	1689.54	1682.97	1694.77	1702.3	1688.95	1688.3	1700.44	1667.69	1662.85	1667.41	1654.28	1681.82	1686.46	1695.29	1700.41	1689.77	1697.87	1689.23	1706.52	1701.6	1705.09	1696.7	1693.53	1659.59	1677.25	1678.62	1689.39	1686.51	1692.28	1696.33	1690.22	1691.67
103.992996	1675.16	1670.71	1675.07	1669.87	1684.6	1680	1677.3	1667.72	1689.56	1685.95	1690.8	1687.26	1691.22	1702	1695.12	1688.87	1690.73	1686.25	1681.58	1694.31	1702.88	1689.91	1689.76	1699.03	1664.87	1665.94	1668.51	1652.94	1684.06	1683.42	1695.01	1698.78	1690.43	1696.38	1684.72	1708.23	1704.36	1705.03	1697.49	1694.14	1659	1676.03	1677.44	1690.49	1687.35	1690.28	1696.3	1688.31	1690.38
104.487999	1676.73	1670.24	1675.69	1667.72	1682.33	1678.73	1678.32	1667.37	1690.38	1684.54	1692.73	1687.86	1691.62	1702.49	1696.97	1689.29	1688.16	1686.73	1679	1695.53	1702.13	1690.05	1692.4	1700.06	1667.63	1663.66	1669.25	1655.74	1682.47	1686.19	1693.19	1700.63	1689.24	1696.87	1681.98	1708.89	1702.6	1708.33	1695.34	1692.7	1660.2	1674.1	1678.76	1688.57	1687.56	1694.25	1696.46	1688.23	1691.79
104.984001	1677.97	1671.62	1676.54	1667.93	1680.71	1679.16	1677.33	1665.56	1690.99	1680.76	1692.41	1687.58	1693.78	1702.43	1696.11	1691.29	1690.49	1687.93	1682.21	1694.68	1701.39	1689.71	1691.85	1700.98	1667.73	1662.91	1668.56	1656.05	1683.55	1683.33	1693.52	1700.85	1689.11	1697.65	1683.85	1707.04	1701.39	1706.43	1697.1	1691.19	1660.02	1673.74	1678.59	1689.21	1686.85	1691.39	1697.13	1689.78	1690.98
105.478996	1677.89	1670.11	1675.83	1670.38	1681.77	1679.66	1677.76	1668	1691.28	1683.06	1688.46	1689.02	1694.64	1704.07	1694.81	1689.06	1688.18	1687.34	1679.96	1695.89	1701.18	1691.4	1691.4	1700.75	1668.89	1664.14	1666.82	1656.21	1683.64	1684.02	1695.06	1700.68	1689.61	1698.11	1685.31	1707.06	1701.93	1708.61	1697.99	1693.85	1659	1672.57	1680.4	1689.26	1686.41	1692.25	1694.97	1690.59	1690.4
105.973999	1677.03	1669.62	1677.52	1670.39	1681.77	1679.54	1674.58	1669.21	1688.98	1682.32	1688.98	1686.64	1693.28	1703.03	1695.31	1689.68	1691.84	1686.57	1680.21	1692.84	1700.82	1689.96	1691.62	1701.34	1667.47	1664.48	1664.33	1657.31	1682.31	1682.34	1693.49	1698.52	1691.13	1695.13	1686.27	1708.97	1700.53	1704.98	1697.97	1693.89	1659.42	1674.77	1677.44	1691.47	1684.66	1690.24	1694.71	1689.46	1689.5
106.469002	1678.13	1670.11	1676.43	1669.51	1680.99	1679.22	1679.74	1667.25	1690.31	1685.88	1689.26	1687.96	1693.27	1702.08	1696	1690.51	1689.72	1687.24	1682.14	1692.74	1699.95	1690.42	1691.4	1698	1667.15	1664.16	1667.18	1656.16	1683.04	1685.74	1693.23	1700.71	1691.43	1694.85	1682.9	1708.28	1700.42	1708.76	1694.43	1690.97	1659.56	1674.65	1678.57	1689.33	1686.53	1689.26	1696.85	1688.41	1689.1
106.963997	1677.16	1671.32	1677.4	1669.33	1680.26	1680.94	1678.8	1667.71	1689.7	1683.28	1688.11	1684.26	1691.74	1699.25	1695.59	1688.43	1691.94	1686.5	1681.57	1695.53	1700.78	1690.07	1691.87	1700.04	1664.64	1663.44	1668.21	1654.77	1682.74	1682.25	1693.88	1702.5	1692.15	1695.77	1686	1710.38	1699.7	1705.19	1696.96	1688.01	1659.78	1674.18	1676.48	1686.97	1684.62	1693.16	1697.7	1690.69	1689.91
107.459999	1678.43	1671.33	1675.83	1667.22	1683.48	1681.83	1677.79	1667.88	1689.23	1682.99	1689.14	1687.25	1693.98	1701.01	1696.08	1688.72	1688.76	1686.02	1681.11	1692.87	1701	1688.1	1692.1	1699.6	1666.77	1663.16	1668.2	1654.68	1682.31	1683.56	1692.57	1701.53	1690.49	1699.12	1683.1	1706.58	1701.16	1706.37	1697.54	1694.73	1658.35	1675.41	1678.89	1686.85	1686.09	1691.95	1695.25	1688.9	1690.41
107.955002	1675.95	1670.58	1674.57	1669.63	1680.64	1677.98	1674.44	1666.39	1690.55	1685.04	1690.33	1686.29	1690.2	1702.92	1693.7	1689.72	1690.44	1689.9	1681.03	1694.51	1700.36	1689.69	1690.92	1698.73	1667.89	1664.59	1668	1654.86	1684.15	1683.93	1693.87	1702.43	1692.58	1695.84	1685.31	1709.6	1703.45	1704.46	1695.69	1690.76	1659.94	1674.55	1679.55	1688.64	1686.55	1690.98	1695.25	1688.79	1691.82
108.449997	1676.35	1672.03	1677.85	1669.09	1682.33	1681.05	1677.23	1668.28	1688.59	1685.01	1689.83	1688.03	1690.86	1702.3	1695.44	1688.86	1689.64	1683.14	1679.43	1693.98	1702.04	1687.08	1691.3	1699.24	1666.35	1666.01	1666.95	1655.07	1682.53	1683.19	1694.54	1701.43	1691.42	1696.97	1683.56	1710.24	1701.67	1709.31	1697.37	1693.4	1658.67	1673.93	1678.79	1690.23	1687.03	1690.88	1694.3	1690.56	1691.39
108.945000	1676.95	1671.94	1674.91	1671.93	1682.98	1679.5	1675.15	1668.28	1691.62	1685.09	1690.62	1686.5	1691.22	1702.06	1695.75	1688.86	1688.34	1687.8	1679.98	1693.7	1703.68	1689.15	1693.36	1701.67	1666.22	1664.37	1669.22	1655.21	1683.14	1682.41	1693.26	1701.05	1692.78	1697.59	1685.22	1708.24	1701.3	1705.26	1697.36	1691	1660.34	1673.46	1676.64	1691.54	1685.06	1688.93	1695.43	1689.65	1690.74
109.440002	1676.32	1669.83	1675.9	1672.24	1681.48	1679.14	1675.34	1665.77	1689.66	1683.83	1691.37	1686.04	1692.05	1702.51	1695	1688.58	1689.31	1686.27	1680.72	1698.04	1705.01	1689.2	1689.97	1699.44	1666.56	1665.72	1667.66	1653.27	1682.33	1683.11	1696.73	1701.94	1690.26	1699.82	1682.76	1709.39	1700.4	1707.47	1697.74	1689.61	1657.44	1674.97	1679.67	1688.74	1685.97	1689.46	1694.86	1688.27	1690.89
109.935997	1676.01	1670.35	1676.27	1668.32	1679.25	1679.99	1674.59	1666.92	1689.86	1683.2	1691.53	1686.37	1692.69	1701.49	1695.22	1689.43	1687.27	1685.67	1678.95	1691.19	1701.25	1687.77	1691.39	1701.56	1667.75	1664.41	1667.94	1655.03	1682.38	1683.23	1694.37	1701.3	1689.8	1696.93	1684.68	1708	1701.23	1704.65	1696.64	1692.03	1659.13	1671.58	1677.4	1688.45	1686.1	1691.17	1694.75	1689.98	1688.39
110.431000	1676.28	1669.52	1675.49	1666.74	1684.82	1677.01	1673.01	1665.45	1689.11	1681.64	1688.33	1685.72	1688.9	1701.22	1694.54	1687.07	1688.81	1684.56	1678.57	1692.11	1699.82	1688.98	1690.81	1697.53	1665.37	1661.06	1666.69	1653.9	1682.26	1682.18	1693.97	1697.28	1689.79	1694.03	1683.11	1705.2	1699.24	1701.58	1694.84	1690.78	1657.34	1672.24	1676.2	1687.53	1683.28	1689.52	1693.46	1688.42	1691.52
110.926003	1676.29	1671.13	1677.06	1667.26	1682.52	1676.86	1676.04	1666.41	1687.69	1681.69	1687.46	1685.63	1689.57	1700.39	1694.24	1689.58	1689.75	1685.31	1680.45	1691.65	1699.59	1689.69	1690.86	1699.32	1665.63	1663.9	1669.58	1654.95	1681.02	1681.77	1694.27	1700.15	1691.91	1697.73	1683.59	1707.81	1700.2	1704.76	1699.76	1693.03	1656.61	1672.59	1676.95	1688.1	1684.18	1690.3	1693.37	1688.96	1690.06
111.420998	1675.98	1670.64	1677.56	1669.38	1682.51	1679.13	1676.21	1668.75	1692.9	1684.28	1692.34	1688.62	1691.9	1701.64	1695.64	1692.16	1690.53	1688.66	1681.12	1695.34	1704.86	1689.97	1693.27	1701.22	1664.53	1662.17	1667.82	1653.77	1684.71	1684.87	1693.94	1703.12	1691.72	1697.69	1684.86	1710.09	1701.08	1707.06	1697.15	1693.88	1659.31	1675.27	1680.05	1690.34	1688.19	1692.41	1696.44	1686.59	1692.46
111.916000	1681.34	1667.56	1675.16	1668.79	1682.25	1681.48	1674.51	1668.96	1692.27	1685.78	1691.44	1686.5	1690.8	1702.94	1695.38	1690.76	1688.62	1687.21	1680.35	1693.96	1703.06	1689.8	1691.19	1699.71	1665.17	1662.41	1668.33	1653.7	1683.96	1681.8	1695.39	1700.7	1693.11	1696.53	1684.26	1707.41	1700.14	1704.78	1694.32	1691.05	1658.32	1672.27	1674.48	1688.26	1683.85	1689.86	1694.81	1689.8	1689.6
112.412003	1676.71	1670.76	1675.74	1669.14	1681.46	1677.15	1676.07	1666.86	1690.51	1685.81	1687.92	1687.35	1690.96	1700.13	1695.19	1689.84	1691	1687.25	1680.77	1695.56	1702.43	1689.35	1690.89	1698.81	1667.57	1661.84	1668.38	1654.33	1682.58	1682.89	1695.15	1701.85	1691.69	1696.49	1684.42	1706.18	1702.36	1705.56	1695.81	1691.61	1659.4	1672.36	1679.1	1687.78	1687.52	1690.77	1695.78	1689.97	1690.02
112.906998	1676.25	1669.87	1674.28	1670.18	1681.6	1679.85	1676.78	1666.39	1691.45	1685.08	1690.86	1686.75	1691.45	1700.95	1695.34	1687.57	1688.3	1688.53	1679.49	1693.55	1701.66	1689.51	1691.46	1700.21	1667.09	1663.88	1667.38	1657.97	1683.22	1683.75	1693.94	1701.66	1691.56	1694.56	1684.08	1708.06	1702.18	1705.92	1694.58	1691.29	1658.28	1675.44	1678.73	1688.96	1685.38	1690.32	1693.53	1693.02	1691.85
113.402000	1676.54	1671.14	1673.9	1668.11	1681.71	1678.91	1676.87	1667.32	1689.91	1683.56	1689.78	1686.59	1690.94	1700.9	1694.11	1688.92	1688.99	1687.49	1681.21	1692.05	1704.49	1689.33	1690.76	1698.63	1666.2	1664.82	1666.78	1655.64	1681.07	1682.64	1694.66	1703.14	1691.31	1697.42	1684.26	1709.25	1700.58	1708.43	1695.36	1693.91	1659.89	1673.36	1677	1688.09	1684.34	1690.31	1695.93	1689.84	1691.36
113.897003	1677.61	1667.94	1678.12	1669.4	1683.45	1678.04	1675.89	1668.39	1691.23	1684.73	1689.25	1685.1	1693.12	1701.75	1696.38	1689.36	1689.44	1688.07	1680.02	1693.85	1701.81	1689	1690.79	1700.28	1663.95	1663.23	1665.6	1653.33	1680.94	1683.81	1694.3	1701.34	1692.18	1694.9	1684.32	1707	1702.14	1707.19	1699.79	1689.9	1658.22	1675.09	1677.61	1686.12	1683.92	1691.35	1696.06	1691.47	1691.69
114.392998	1674.45	1670.95	1675.1	1668	1680.97	1680.08	1676.45	1668.05	1690.84	1683.76	1689.11	1685.77	1690.98	1700.86	1693.79	1690.13	1689.66	1683.76	1678.38	1694.17	1699.31	1688.77	1689.88	1700.14	1665.05	1661.85	1667.5	1655.71	1682.88	1683.33	1694.25	1701.22	1690.56	1696.41	1685.23	1705.97	1699.92	1704.03	1697.62	1691.13	1661.35	1672.41	1679.48	1688.69	1687.72	1691.58	1697.11	1691.36	1690.51
114.888000	1677.21	1670.83	1675.03	1670.92	1680.84	1678.17	1675.11	1667.49	1691.94	1683.18	1689.6	1683.39	1691.78	1702.65	1695.29	1688.91	1689.52	1687.31	1677.13	1693.3	1701.96	1687.37	1690.98	1701.21	1666.19	1662.13	1669.11	1652.79	1679.81	1681.35	1695.33	1701.98	1692.65	1696.1	1682.89	1706.01	1699.99	1706.47	1696.1	1691.76	1656.84	1676.43	1678.3	1690.82	1685.27	1691.58	1695.65	1690.18	1691.75
115.383003	1675.01	1671.62	1673.97	1671.13	1682.74	1678.95	1675.55	1665.9	1689.16	1684.5	1687.88	1686.48	1693.63	1701.98	1694.96	1688.34	1689.95	1686.14	1678.29	1692.75	1700.27	1689.87	1691.23	1700.97	1665.82	1663.93	1664.97	1654	1681.01	1681.99	1691.46	1700.93	1691.61	1696.26	1684.33	1707.81	1700.46	1703.79	1694.77	1691.55	1658.76	1672.83	1675.66	1689.45	1684.4	1692.24	1694.38	1690.53	1689.21
115.877998	1673.09	1669.31	1675.4	1669.11	1683.12	1675.24	1677.1	1665.38	1691.8	1681.52	1688.79	1686.1	1690.51	1701.9	1693.69	1689.74	1690.86	1687.37	1680.44	1691.81	1702.91	1687.82	1691.3	1699.43	1663.08	1664.01	1667.66	1655.64	1681.77	1681.2	1695.55	1700.86	1689.83	1694.93	1685.16	1709.69	1698.91	1703.14	1695.49	1693.68	1660.12	1673.53	1677.74	1686.93	1685.73	1690.29	1695.61	1690.25	1691.09
116.373001	1673.81	1668.94	1673.95	1668.87	1683.09	1678.03	1676	1665.27	1690.1	1682.82	1691.56	1687.71	1691.56	1702.92	1693.92	1691.1	1688.67	1687.62	1679.55	1691.53	1702.23	1687.5	1692.97	1700.37	1666.34	1662.34	1666.42	1653.78	1682.66	1682.04	1695.12	1703.49	1690.24	1695.41	1682.52	1708.15	1699.52	1704.37	1696.51	1690.01	1660.46	1675.67	1677.64	1688.56	1687.9	1691.99	1695.55	1690.04	1690.15
116.869003	1677.38	1671.12	1674.84	1670.21	1682.39	1675.63	1674.56	1667.31	1689.38	1681.21	1691.45	1685.4	1691.51	1704.15	1694.41	1687.17	1687.83	1687.29	1682.55	1692.15	1702.55	1688.67	1692.09	1701.27	1664.99	1661.62	1666.79	1655.29	1680.47	1681	1693.55	1702.08	1688.19	1696.89	1682.86	1709.16	1699.57	1702.94	1695.89	1692.1	1659.84	1672.45	1676.63	1687.76	1686.5	1690.34	1697.59	1690.39	1692
117.363998	1674.42	1671.58	1676.41	1670.17	1682.57	1677	1677.9	1667.06	1690.53	1683.11	1692.05	1688.72	1690.17	1700.46	1693.89	1689.83	1690.95	1686.83	1679.56	1693.16	1702.79	1690.18	1691.31	1700.36	1667.24	1662.55	1667.25	1652.85	1682.31	1681.36	1693.4	1701.35	1688.02	1697.72	1685.85	1711.55	1699.76	1703.83	1696.16	1691.57	1658.78	1675.53	1675.29	1686.37	1683.45	1693.05	1697.4	1690.5	1691.39
117.859001	1679.29	1671.62	1676.04	1668.77	1681	1679.39	1674.29	1668.83	1692.47	1686.18	1691.16	1688.84	1693.07	1704.97	1695.15	1688.03	1689.14	1685.93	1679.48	1693.97	1701.98	1690.07	1691.4	1700.06	1666.34	1662.84	1667.45	1655.06	1682.84	1682.28	1695.27	1700.81	1691.59	1695.86	1685.75	1709.96	1700.52	1704.85	1694.13	1692.51	1659.97	1675.87	1678.46	1688.59	1683.69	1688.65	1693.3	1690.08	1691.17
118.353996	1675.97	1668.05	1675.69	1668.64	1681.61	1676.78	1675.7	1668.86	1687.61	1683.15	1690.51	1687.28	1690.09	1702.61	1695.85	1689.02	1689.77	1686.88	1680.63	1694.8	1700.67	1689.35	1692.2	1700.56	1666.31	1664.68	1669.26	1656.32	1681.23	1684.36	1691.55	1700.78	1692.8	1696.02	1683.81	1708.62	1702.82	1707.47	1696.16	1690.08	1660.23	1673.42	1678.14	1688.48	1686	1691.84	1697.05	1686.68	1690.74
118.848999	1678.07	1668.05	1675.91	1667.73	1680.26	1679	1678.9	1669.22	1690.57	1685.07	1688.48	1689.01	1693.68	1701.46	1696.25	1689.47	1691.72	1687.03	1678.64	1694.34	1701.67	1689.14	1689.77	1698.22	1666.23	1664.78	1664.5	1655.18	1681.83	1681.93	1690.67	1698.77	1690.15	1695.22	1682.82	1706.3	1701.67	1707.31	1694.35	1693.36	1658.84	1673.27	1676.42	1684.94	1684.47	1691.07	1694.41	1688.8	1689.01
119.345001	1675.88	1668.57	1676.14	1669.18	1681.08	1678.15	1679.13	1666.95	1689.16	1684.19	1691.3	1686.27	1690.61	1702.12	1696.6	1688.86	1689.38	1688.74	1679.89	1693.89	1703.23	1689.84	1691.49	1700.39	1665.23	1662.88	1665.68	1652.93	1677.77	1682.18	1692.65	1700.6	1688.04	1694.6	1681.49	1706.66	1699.56	1702.94	1696.11	1690.36	1658.31	1674.33	1677.47	1688.57	1685.7	1690.22	1695.97	1688.83	1693.22
119.839996	1676.02	1668.17	1673.04	1670.54	1679.44	1680.11	1678.18	1667.51	1691.44	1682.73	1689.16	1688.84	1691.98	1704.12	1695.22	1687.71	1688.07	1685.33	1678.81	1694.78	1699.11	1689.15	1689.58	1699.11	1667.26	1662.23	1666.79	1655.54	1683.38	1682.59	1692.67	1700.97	1688.82	1694.83	1683.04	1707.9	1701.85	1705.03	1693.88	1691.5	1659.23	1672.21	1677.8	1687.46	1683.71	1690.71	1695.25	1690.53	1691.88
120.334999	1676.1	1668.62	1675.19	1667.36	1681.04	1679.14	1676.9	1668.75	1688	1683.1	1690.26	1686.93	1694.72	1702.49	1698.15	1691.14	1690.33	1686.89	1679.17	1695.41	1701.18	1688.66	1691.83	1701.03	1665.8	1662.51	1666.33	1654.61	1684.27	1682.03	1693.94	1701.58	1691.11	1695.64	1683.97	1708.51	1702.12	1704.08	1695.36	1691.1	1657.19	1673.38	1675.55	1688.34	1684.36	1690.75	1694.99	1693.45	1693.36
120.830002	1674.82	1670.67	1676.88	1667.28	1682.54	1680.3	1676.34	1667.57	1688.31	1684.44	1689.39	1687.85	1691.95	1703.73	1696.78	1689.73	1686.81	1687.38	1680.28	1696.7	1699.84	1688.7	1690.23	1700	1666.08	1664.49	1667.78	1656.46	1683.64	1682.07	1693.69	1699.2	1693.59	1697.19	1686.48	1709.77	1699.36	1704.57	1697.05	1692.34	1660.4	1674.65	1676.14	1688.46	1683.3	1691.66	1696.47	1689.94	1688.64
121.324997	1677.52	1669.58	1675.1	1668.89	1678.81	1676.84	1675.09	1668.09	1690.7	1682.51	1690.11	1685.82	1690.5	1702.5	1696.82	1689.24	1689.81	1688.74	1679.5	1695.06	1701.69	1686.32	1689.74	1700.29	1665.59	1663.11	1666.11	1653.52	1680.62	1680.76	1692.78	1698.55	1690.74	1696.05	1683.49	1708.73	1699.29	1705.85	1697.04	1690.89	1658.06	1672.86	1674.16	1688.53	1684.72	1690.08	1694.4	1690.7	1688.86
121.820999	1675.76	1671.11	1676.49	1669.3	1680.55	1676.72	1676.88	1669.69	1690.87	1683.14	1687.97	1687.02	1691.59	1701.9	1695.83	1690.08	1688.03	1687.3	1681	1695.26	1701.23	1689.69	1689.14	1699.47	1663.5	1663.45	1667.49	1656.1	1680.33	1686.07	1692.31	1699.23	1691.24	1698.93	1685.65	1708.74	1699.06	1704.64	1696.28	1690.28	1660.24	1673.83	1679	1686.65	1684.71	1691.18	1694.93	1689.19	1689.67
122.316002	1673.65	1670.77	1673.53	1670.78	1682.49	1677.71	1678.32	1668.79	1692.06	1682.31	1692.14	1690.23	1692.32	1702.65	1695.44	1687.49	1691.09	1686.7	1678.01	1692.57	1703.42	1688.43	1692.78	1701.43	1666.25	1663.2	1667.79	1655.91	1681.01	1682.14	1692.03	1702.28	1692.77	1696.38	1684.09	1713.12	1698.78	1704.14	1696.1	1690.5	1659.04	1673.36	1676.11	1687.25	1681.61	1691.98	1695.07	1688.99	1688.94
122.810997	1678.06	1670.99	1672.75	1668.32	1680.1	1679.97	1673.53	1668.01	1691.41	1683.87	1689.08	1686.51	1691.44	1703.31	1693.64	1688.93	1688.07	1685.9	1681.57	1692.66	1699.88	1690.93	1691.36	1697.87	1666.18	1661.59	1668.76	1654.77	1683.2	1681.52	1691.45	1703.39	1690.05	1698.46	1685.56	1709.06	1699.73	1705.34	1697.47	1693.13	1660.85	1673.96	1677.08	1686.96	1684.59	1689.08	1696.31	1690.87	1690.12
123.306000	1675.84	1671.07	1675.72	1669.75	1679.31	1677.54	1675.38	1667.55	1690.21	1684.94	1690.42	1686.54	1693.37	1700.6	1696.36	1688.15	1688.63	1686.86	1678.07	1692.83	1702.16	1689.28	1689.7	1700.45	1666.26	1665.15	1670.53	1656.27	1681.46	1681.93	1692.83	1700.91	1689.45	1693.28	1682.72	1705.93	1697.55	1705.56	1696.66	1690.31	1660.57	1672.7	1676.78	1686.15	1684.64	1692.13	1694.03	1688.15	1688.77
123.801003	1675.32	1669.07	1675.14	1667.05	1681.77	1679.25	1677.86	1667.47	1688.64	1681.12	1690.71	1687.09	1690.61	1704.08	1693.76	1688.67	1690.54	1685.82	1678.11	1694.24	1702.04	1689.33	1691.51	1699.2	1667.17	1662.03	1666.63	1653.95	1680.75	1682.94	1694.56	1699.24	1690.56	1695.87	1684.06	1705.19	1699.44	1704.66	1694.34	1690.32	1659.63	1673	1676.68	1687.11	1685.43	1691	1693.82	1688.36	1690.86
124.296997	1679.47	1668.5	1673.49	1670.68	1679.65	1679.18	1677.17	1664.89	1691.35	1684.66	1689.82	1686.08	1691.24	1702.25	1694.91	1689.25	1689.06	1687.23	1680.51	1693.39	1700.87	1689.07	1690.79	1698.8	1666.35	1663.27	1666.94	1655.11	1681.7	1681.08	1693.08	1698.87	1691.88	1694.26	1684.53	1706.2	1700.2	1704.56	1692.77	1691.04	1657.04	1670.2	1674.5	1688.27	1683.9	1690.18	1694.07	1688.87	1689.36
124.792000	1676.08	1669.42	1672.91	1666.35	1682.76	1676.07	1673.55	1667.92	1691.16	1682.74	1690.18	1684.95	1691.84	1703.06	1694.09	1688.09	1685.37	1686.49	1676.87	1694.13	1701.68	1688.58	1691.87	1700.43	1664.08	1663.13	1666.68	1654.97	1681.61	1683.45	1691.91	1701.18	1689.73	1697.65	1683.96	1707.75	1701.12	1704.6	1694.94	1691.02	1659.65	1673.01	1676.83	1684.78	1682.27	1692.12	1694.77	1688.64	1689.49
125.287003	1676.46	1671.18	1674.83	1667.24	1680.7	1679.11	1674.68	1666.23	1688.19	1682.32	1688.56	1685.26	1691.78	1703.57	1693.33	1686.57	1689.26	1685.37	1678.87	1692.68	1699.87	1689.31	1689.98	1699.6	1665.65	1660.39	1665.17	1655.63	1681.42	1681.14	1693.14	1700.5	1688.22	1694.16	1685.1	1706.47	1699.2	1702.37	1694.37	1691.53	1656.68	1674.45	1676.27	1687.43	1684.36	1689.34	1693.64	1688.11	1689.79
125.781998	1675.18	1668.66	1674.87	1668.16	1681.68	1677.98	1674.28	1665.49	1689.65	1681.55	1690.08	1688.14	1691.06	1702.38	1693.61	1686.81	1688.41	1686.11	1680.4	1694.08	1702.12	1686.76	1687.67	1697.42	1666.11	1662.38	1667.36	1654.69	1680.06	1682.38	1692.26	1701.07	1692.05	1693.98	1685.47	1705.99	1698.61	1705.09	1696.2	1690.45	1657.82	1673.5	1676.4	1688.49	1687.04	1688.76	1693.16	1689.84	1689.96
126.278000	1677.16	1668.96	1673.99	1669.23	1680.5	1678.35	1674.88	1664.76	1690.16	1684.03	1689.02	1689.59	1691.33	1701.04	1694.09	1688.76	1687.61	1685.99	1681.2	1691.77	1702.55	1687.23	1690.55	1702.18	1667.18	1662.1	1667.03	1655.35	1685.04	1680.86	1692.57	1700.55	1690.47	1695.56	1683.94	1707.14	1701.74	1703.51	1696.28	1690.58	1661.06	1675.46	1678.96	1687.87	1688.19	1691.33	1696.08	1688.76	1692.22
126.773003	1677.16	1670.81	1678.02	1668.71	1683.61	1677.65	1678.1	1668.95	1688.01	1682.84	1688.65	1688.06	1692.96	1699.84	1693.98	1690.33	1686.34	1686.52	1679.94	1695.41	1700.78	1690.18	1693.18	1699.61	1665.43	1662.78	1667.71	1654.4	1681.89	1682.09	1691	1700.6	1691.07	1697.74	1684.9	1706.44	1700.11	1702.95	1695.02	1690.85	1658.13	1672.64	1679.61	1686.95	1684	1690.74	1693.88	1688.25	1690.54
127.267998	1675.88	1666.41	1675.38	1669.79	1681.1	1675.71	1673.6	1666.09	1686.57	1683.28	1687.35	1684.92	1689.67	1700.32	1693.35	1687.67	1685.95	1684.31	1679.78	1692.5	1702.34	1686.94	1689.74	1697.44	1664.86	1662	1665.15	1655.62	1679.95	1683.21	1692.15	1699.92	1689.89	1694.83	1685.37	1705.76	1696.79	1703.81	1693.14	1690.81	1659.08	1671.79	1676.28	1686.41	1683.08	1690.9	1696.61	1688.55	1690.49
127.763000	1675.47	1669.96	1672.91	1666.76	1684.3	1677.42	1674.96	1666.68	1688.98	1684.42	1686.28	1685.26	1689.32	1699.52	1692.26	1686.13	1687.65	1686.11	1677.09	1691.45	1698.88	1688.49	1687.44	1698.31	1664.54	1662.4	1667.8	1653.45	1679.84	1681.15	1692.46	1700.72	1690.02	1694.45	1682.96	1707.35	1699.99	1703.67	1694.96	1691.41	1656.44	1672.78	1678.24	1685.09	1684.4	1687.65	1696.23	1688.11	1692.33
128.257996	1675.64	1667.23	1675.36	1667.6	1678.61	1676.15	1678.18	1669.87	1691.62	1680.47	1690.12	1684.97	1690.15	1701.25	1693.72	1690.5	1689.45	1688.69	1677.18	1693.99	1699.82	1689.77	1693.51	1698.54	1665.69	1662.42	1667.21	1655.68	1680.8	1681.31	1692.34	1699.52	1689.86	1695.53	1684.91	1708.29	1700.4	1704.86	1693.97	1690.26	1658.93	1672.82	1676.69	1686.69	1685.33	1690.69	1694	1687.14	1689.65
128.753998	1674.25	1668.28	1674.43	1668.97	1679.52	1677.93	1676.74	1666.63	1689.87	1682.31	1690.9	1686.1	1690.44	1700.49	1695.66	1686.36	1688.42	1683.8	1677.9	1691.68	1699.4	1688.74	1690.82	1696.94	1663.27	1661.69	1667.24	1652.64	1679.44	1679.76	1693.29	1699.75	1691.66	1696.53	1683.86	1707.94	1700.24	1704.37	1695.77	1691.97	1659.6	1671.18	1674.09	1685.57	1683.33	1692.34	1694.93	1686.98	1688.71
129.248993	1677.28	1669.29	1673.3	1669.06	1678.31	1677.77	1674.17	1665.49	1690.04	1683.59	1688.63	1686.77	1690.88	1700.79	1692.19	1686.9	1684.34	1687.18	1677.81	1691.82	1700.35	1687.63	1687.29	1696.67	1665.43	1659.67	1665.86	1655.29	1680.35	1681.93	1692.19	1697.05	1687.44	1694.8	1683.59	1704.11	1698.27	1704.37	1695.15	1690.16	1659.74	1672.32	1676.35	1686.23	1683.2	1689.6	1692.68	1686.52	1688.02
129.744003	1676.67	1669.03	1676.28	1667.57	1680.49	1679.84	1676.17	1666.69	1688.28	1684.78	1689.65	1683.96	1689.15	1699.14	1693.35	1689.37	1689.75	1686.02	1679.7	1692.82	1697.94	1685.41	1688.9	1697.96	1664.44	1661.84	1667.67	1654.93	1682.9	1680.59	1694.06	1698.07	1691.5	1694.79	1683.09	1704.59	1696.94	1704.44	1694.66	1690.74	1658.71	1671.79	1677.02	1687.44	1685.32	1689.98	1692.53	1686.62	1692.19
130.238998	1678.34	1673.57	1674.91	1669.24	1681.78	1679.07	1676.71	1667.23	1687.09	1683.54	1687.43	1687.72	1690.61	1702.76	1692.21	1687.68	1689.56	1684.92	1681.56	1693.95	1700.64	1688.78	1688.78	1698.98	1666.66	1662.43	1669.42	1652.94	1682.01	1683.05	1693.52	1698.72	1690.64	1696.69	1685.27	1707.39	1700.24	1703.33	1694.85	1691.74	1658.56	1672.49	1677.07	1689.62	1686.46	1689.54	1695.97	1690.72	1690.74
130.733994	1674.2	1667.9	1675.31	1669.93	1680.55	1677.98	1676.83	1666.94	1687.53	1681.49	1685.81	1683.77	1691.71	1699	1693.23	1689.85	1688.55	1684.82	1676.17	1691.52	1702.39	1688.25	1688.91	1697.78	1663.36	1661.45	1666.37	1653.8	1681.71	1681.59	1694.32	1702.1	1690.05	1694.91	1683.02	1708.16	1702.78	1701.6	1696.19	1690.87	1660.14	1673.21	1677.14	1689.07	1681.47	1691.77	1696.89	1690.16	1687.27
131.229996	1674.98	1672.04	1675.32	1668.96	1683.45	1678.47	1676.41	1667.82	1689.42	1683.98	1688.3	1685.93	1693.66	1701.6	1695.8	1689.5	1688.76	1686.43	1678.39	1694.58	1700.54	1687.3	1689.39	1698.1	1665.67	1664.79	1667.17	1654.38	1680.55	1681.45	1691.38	1700.68	1687.99	1695.06	1684.07	1708.59	1698.84	1705.27	1694.31	1691.17	1661.36	1675.09	1677.08	1685.92	1685.46	1690.94	1696.89	1687.8	1691.36
131.725006	1676.74	1671.99	1675.19	1670.27	1680.98	1678.97	1675.61	1667.52	1686.04	1684.47	1690.09	1689.88	1692.63	1700.87	1692.19	1685.48	1687.04	1687.58	1677.74	1694.57	1699.63	1687.13	1690.92	1697.46	1664.24	1664.41	1667.63	1652.43	1678.24	1681.97	1689.94	1699.53	1692.35	1696.64	1682.4	1707.9	1699.26	1705.09	1696.03	1692.39	1660.09	1675.22	1676.94	1687.16	1682.95	1691.71	1697.43	1689.89	1690.65
132.220001	1676.7	1670.63	1676.49	1669.05	1684.22	1680.42	1676.45	1665.56	1686.5	1682.74	1687.42	1686.34	1692.4	1701.06	1694.12	1688.65	1689.12	1687.15	1678.9	1692.05	1700.76	1687.68	1692.41	1698.67	1666.91	1663.48	1667.2	1656.83	1680.66	1680.76	1693.35	1699.69	1691.26	1699.3	1683.68	1709.49	1701.19	1704.51	1694.49	1687.57	1659.96	1673.45	1676.62	1688.19	1684.79	1688.21	1697.03	1689.74	1690.35
132.714996	1676.74	1669.48	1676.73	1670.94	1678.2	1679.14	1674.65	1664.75	1689.01	1682.49	1688.74	1686.44	1691.1	1699.22	1695.29	1688.87	1688.29	1684.92	1677.23	1693.58	1700.02	1689.76	1691.11	1696.36	1667.51	1660.94	1669.02	1655.31	1684.39	1682.12	1693.18	1700.8	1688.07	1695.6	1684.31	1706.25	1701.3	1703.72	1695.49	1688.08	1656.24	1671.38	1677.58	1685.68	1685.82	1689.23	1695.36	1689.63	1689.53
133.210007	1673.89	1669.22	1674.71	1668.04	1683.88	1678.56	1673.66	1666.79	1690.03	1684.53	1689.6	1686.76	1689.87	1700.55	1694.61	1688.96	1690.01	1687.49	1676.53	1694.04	1701.39	1686.82	1691.33	1699.25	1667.12	1662.38	1666.11	1654.7	1681.44	1680.93	1694.07	1700.64	1690.48	1696.26	1683.12	1707.6	1698.04	1704.16	1694.55	1689.76	1658.71	1672.91	1677.66	1687.53	1685.73	1690.54	1694.18	1689.14	1690.75
133.705994	1677.72	1669.33	1678.24	1670.54	1681.89	1680.15	1676.09	1665.13	1688.75	1682.5	1690.48	1684.37	1688.63	1700.71	1695.53	1689.1	1689.41	1686.52	1678	1691.16	1703.82	1687.01	1690.74	1700.91	1667.73	1662.82	1666.14	1656.3	1681.65	1682.57	1692.62	1700.15	1688.11	1698.03	1684.52	1709.48	1699.46	1703.91	1696.32	1689.63	1657.86	1673.85	1676.09	1688.03	1683.03	1689.5	1697.24	1689.81	1689.62
134.201004	1675.9	1669.65	1675.88	1669.11	1681.55	1677.22	1677.48	1667.87	1689.64	1684.16	1688.74	1687	1691.48	1701.87	1694.11	1687.76	1689.21	1684.44	1678.02	1691.69	1700.76	1687.22	1689.79	1700.97	1665.02	1660.31	1667.52	1653.97	1681.34	1680.4	1693.96	1698.04	1688.77	1695.01	1682.59	1705.27	1700.82	1703.5	1695.49	1690.32	1657.66	1671.87	1676.47	1687.19	1685.59	1688.51	1694.15	1687.17	1691.1
134.695999	1676.02	1670.96	1675.86	1666.21	1681.78	1679.86	1675.08	1668.26	1690.46	1684.76	1689.8	1687.93	1688.99	1702.56	1696.23	1690.23	1688.65	1686.5	1682.46	1692.02	1703.65	1686.73	1690.21	1698.75	1665.99	1663.79	1666.46	1655.78	1681.34	1682.12	1694.31	1701.99	1692.28	1696.96	1684.39	1707.52	1698.13	1704.1	1697.06	1689.61	1657.66	1674.19	1675.29	1690.03	1684.07	1690.63	1696.28	1688.49	1690.38
135.190994	1678.1	1670.93	1677.8	1671.37	1683.91	1679.31	1672.38	1665.51	1687.28	1684.13	1689.92	1684.26	1691.5	1703.26	1697.31	1689.62	1692.49	1685.6	1678.46	1693.2	1700.82	1688.58	1691.65	1699.02	1664.19	1661.79	1667.82	1654.84	1681.52	1680.93	1695.67	1702.39	1691.47	1696.35	1682.51	1708.44	1703.65	1704.77	1695.84	1690.61	1658.14	1674.18	1677.6	1688.46	1685.67	1690.29	1696.75	1690.1	1690.24
135.686005	1676.93	1671.2	1676.51	1668.61	1678.45	1679.08	1678.33	1666.57	1688.05	1685.09	1687.82	1687.2	1693.87	1699.74	1692.47	1689.71	1687.66	1685.85	1678.86	1690.99	1701.76	1688.2	1689.43	1698.77	1664.92	1664.83	1667.7	1654.42	1679.57	1679.74	1693.46	1700.19	1691.53	1697.23	1683.72	1709.01	1700.16	1703.32	1696.04	1690.39	1659.19	1675.15	1676.16	1687.9	1686.47	1691.6	1697.58	1688.78	1690.46
136.182007	1678.08	1670.81	1675.94	1672.49	1682.22	1678.35	1675.58	1666.89	1690.73	1682.81	1688.88	1685.55	1689.2	1698.48	1693.34	1688.59	1687.18	1687.38	1681.22	1695.09	1701.37	1689.87	1689.77	1699.37	1665.66	1664.22	1667.32	1652.97	1679.57	1681.91	1693.74	1700.8	1688.85	1693.17	1684.16	1708.91	1699.25	1705.9	1694.68	1690.8	1658.29	1674.32	1676.45	1689.42	1683.12	1690.13	1695.43	1689.92	1691.72
136.677002	1677.32	1669.46	1675.58	1670.08	1681.11	1680.04	1676.72	1665.6	1690.64	1683.28	1688.81	1685.29	1690.22	1700.54	1694.97	1689.57	1688.42	1687.14	1679.91	1692.22	1701.68	1687.44	1691.14	1697.01	1667.48	1663.62	1668.63	1656.22	1680.81	1682.29	1694.91	1700.44	1688.72	1695.15	1683.28	1708.29	1698.92	1703.95	1694.66	1693.85	1658.92	1671.96	1677.99	1687.65	1683.77	1690.21	1696.57	1687.2	1691.34
137.171997	1673.82	1671.54	1677.4	1669.32	1677.84	1677.75	1675.58	1665.7	1686.8	1680.89	1690.32	1684.93	1690.77	1698.29	1692.56	1690.91	1689.06	1686.38	1677.88	1693.26	1699.69	1690.39	1689.07	1699.85	1665.26	1661.59	1665.44	1653.4	1680.57	1681.18	1694.38	1703.07	1689.21	1696.29	1683.53	1706.93	1698.7	1704.83	1694.41	1689.48	1658.67	1671.62	1677.81	1684.9	1685.47	1690.85	1698.13	1687.68	1689.25
137.667007	1676.81	1670.89	1675.54	1669.54	1681.04	1675.37	1676.83	1667.44	1687.19	1684.39	1690.75	1686.19	1691.58	1699.79	1694.45	1689.96	1689.15	1686.46	1679.89	1692.55	1700.14	1689.91	1691.32	1698.86	1668.74	1662.24	1667.7	1656.77	1682.04	1682.1	1693.33	1698.9	1693.06	1696.69	1683.27	1707.71	1699.46	1703.61	1694.1	1690.18	1659	1672.42	1677.87	1685.45	1687.24	1689.05	1696	1689.66	1689.92
138.162003	1677.14	1669.26	1678.15	1669.28	1682.94	1678.25	1676.49	1667.52	1688.5	1684.07	1688.11	1687.93	1690.38	1702.87	1692.42	1692.12	1692.85	1686.56	1679.35	1693.2	1701.41	1688.71	1688.91	1699.51	1665.74	1664.23	1667.98	1656.12	1679.92	1682.14	1694.4	1700.95	1691.28	1695.52	1683.71	1706.1	1699.71	1705.02	1693.22	1691.85	1660.73	1674.16	1677.41	1687.15	1684.85	1692.31	1696.47	1689.75	1689.77
138.658005	1677.86	1671.78	1675.45	1668.72	1680.76	1677.63	1673.63	1666.27	1688.48	1685.2	1688.23	1687.47	1691.16	1700.95	1696.91	1689.72	1690.2	1685.6	1680.07	1694.72	1704.99	1688.89	1690.06	1697.41	1667.19	1663.46	1669.65	1653.97	1677.08	1682.68	1695.32	1702.48	1692.17	1699.11	1684.27	1710.41	1701.67	1703.13	1694.86	1691.5	1658.36	1672.78	1677.37	1688.35	1685.19	1692.66	1695.54	1689.16	1689.65
139.153000	1676.41	1669.31	1675.79	1667.39	1679.87	1677.69	1677.88	1665.42	1686.38	1680.64	1687.11	1684.95	1691.81	1700.25	1695.29	1688.71	1690	1685.99	1677.35	1693.74	1701.46	1686.68	1688.08	1697.51	1665.32	1661.93	1669.18	1654.42	1680.1	1682.91	1693.65	1701.68	1691.7	1696.9	1683.45	1706.53	1697.76	1705.42	1697.13	1691.31	1658.96	1671.88	1677.83	1687.37	1683.64	1688.53	1696.03	1689.33	1690.77
139.647995	1675.29	1668.91	1675.69	1671.57	1681.16	1676.76	1674.35	1666.92	1688.72	1684.33	1688.34	1685.18	1690.38	1700.87	1693.09	1689.38	1688.85	1687.42	1678.72	1691.41	1703.92	1687.6	1687.67	1700.44	1665.54	1663.99	1670.09	1655.08	1679.12	1681.97	1691.12	1701.19	1690.83	1695.5	1683.06	1707.11	1700.22	1703.31	1692.89	1693.08	1657.57	1674	1677.2	1684.51	1686.77	1691.14	1695.85	1687.83	1690.3
140.143005	1674.41	1669.41	1675.63	1667.82	1679.92	1679.17	1678.04	1669.44	1689.85	1683.26	1690.95	1686.29	1691.78	1701.81	1695.52	1686.96	1689.36	1686.58	1680.48	1694.87	1700.53	1690.65	1690.16	1699.7	1666.97	1662.97	1664.72	1655.14	1681.06	1682.93	1692.61	1699.1	1688.53	1695.78	1683.82	1704.5	1698.65	1705.22	1697.72	1692.58	1659.82	1672.81	1677.13	1688.02	1683.6	1689.99	1695.96	1687.39	1689.21
140.638000	1675.51	1670.76	1674.41	1669.51	1681.77	1674.72	1676.22	1665.73	1691.21	1683.14	1688.92	1687.93	1690.08	1699.47	1695.92	1689.03	1690.53	1685.61	1679.66	1694.45	1701.09	1688.34	1689.31	1698.98	1665.03	1661.74	1668.26	1653.79	1680.17	1681.52	1691.6	1701.13	1689.54	1694.66	1683.49	1707.29	1699.68	1703.44	1698.13	1690.87	1659.87	1672.37	1677.37	1688.07	1686.55	1690.08	1696.57	1689.96	1691.44
141.134003	1676.82	1672.03	1672.19	1668.73	1679.36	1675.78	1677.13	1667.5	1688.61	1684.12	1686.7	1685.1	1690.9	1698.97	1693.95	1687.37	1688.8	1686.67	1677.69	1694.14	1699.99	1688.73	1689.96	1699.02	1666.59	1662.95	1667.24	1652.9	1682.59	1680.68	1691.79	1701.21	1694.84	1694.19	1684.96	1707.46	1699.94	1702.51	1693.54	1689.88	1658.49	1673.49	1676.36	1687.12	1686.02	1689.15	1695.41	1688.48	1692.18
141.628998	1674.72	1669.14	1677.09	1670.9	1681.38	1681.13	1673.22	1665.08	1690.66	1684.31	1689.81	1685.56	1691.54	1700.74	1693.43	1687.14	1687.98	1684.75	1678.63	1692.39	1702.98	1687.9	1688.08	1699.56	1664.89	1662.86	1667.67	1654.8	1684.29	1681.79	1692.43	1701.97	1689.74	1698.02	1685.03	1707.63	1700.08	1705.08	1694.58	1690.76	1658.25	1673.3	1678.24	1687.5	1684.46	1690.04	1693.46	1687.17	1690.03
142.123993	1674.27	1668.28	1673.96	1671.32	1680.59	1675.94	1677.67	1668.15	1689.92	1682.47	1689.72	1684.54	1690.31	1699.98	1694.87	1689.05	1688.38	1686.17	1681.04	1695.36	1702.18	1687.48	1691.08	1698.4	1664.51	1664.68	1666.93	1655.84	1682.25	1682.07	1694.4	1701.74	1689.77	1698	1683.99	1707.15	1700.28	1704.57	1695.64	1690.27	1659.32	1675	1676.31	1687.11	1686.36	1690.62	1693.6	1691.66	1689.41
142.619003	1676.82	1671.5	1675.16	1669.04	1682.59	1676.55	1678.29	1665.47	1689.16	1684.79	1688.94	1687.37	1691.1	1700.84	1695.88	1689.48	1688.12	1687.43	1678.59	1692.5	1702.26	1689.32	1692.06	1698.84	1669.03	1664.49	1669.46	1656.75	1680.71	1684.29	1693.07	1701.65	1691.87	1696.82	1685.04	1710.23	1699.6	1704.75	1693.5	1688.23	1658.74	1673.63	1675.81	1688.43	1685.6	1689.2	1696.01	1689.64	1688.62
143.115005	1674.64	1669.37	1675.3	1670.42	1680.51	1678.12	1675.28	1663.65	1687.56	1683.1	1689.13	1686.67	1690.88	1701.89	1694.51	1688.5	1687.55	1685.09	1679.71	1692.66	1701.05	1689.5	1688.78	1698.72	1665.6	1664.27	1667.74	1654.98	1679.23	1682.97	1692.07	1699.81	1690.9	1695.22	1683.61	1706.21	1701.82	1706.17	1696.12	1691.01	1659.24	1673.96	1676.98	1688.35	1685.32	1691.79	1696.17	1689.8	1690.07
143.610001	1675.87	1668.82	1673.35	1668.54	1680.43	1676.8	1676.24	1664.81	1689.09	1683.7	1690.41	1684.54	1688.98	1699.7	1694.9	1688.17	1688.39	1685.8	1678.61	1693.15	1701.44	1689.27	1689.26	1700.51	1667.3	1662.63	1667.61	1654.28	1679.12	1680.81	1692.7	1702.02	1690.37	1698.13	1684.49	1708.99	1701.4	1703.25	1695.37	1692.31	1659.21	1673.65	1678.91	1688.92	1683.82	1691.02	1694.56	1686.83	1690.88
144.104996	1677.67	1667.75	1672.79	1666.15	1680.8	1677.11	1673.69	1667.13	1689.33	1683.68	1688.25	1685.07	1690.48	1701.29	1696.8	1687.47	1688.07	1685.75	1679.13	1693.69	1700.08	1690.02	1688.62	1698.14	1666.64	1659.75	1667.89	1656.81	1681.04	1681.3	1691.94	1700.09	1691.96	1697.13	1683.46	1706.46	1698.69	1704.6	1693.72	1690.03	1658.41	1670.66	1678.75	1684.23	1683.81	1692.23	1695.73	1687.55	1688.81
144.600006	1677.7	1670.35	1675.23	1668.72	1683	1679.69	1676.98	1666.42	1689.12	1685.73	1687.76	1688.06	1693.96	1701.67	1694.18	1691.64	1689.58	1684.58	1680.05	1692.77	1701.44	1689.56	1688.65	1698.77	1666.34	1663	1667.74	1653.13	1681.91	1681.03	1692.71	1702.28	1692.11	1695.61	1685.9	1705.99	1699.6	1704.17	1695.55	1690.51	1659.2	1672.11	1675.95	1686.28	1684.68	1691.45	1697.38	1688.46	1687.12
145.095001	1678.31	1669.55	1676.56	1668.04	1682.45	1680.76	1678.54	1667.38	1690.09	1684.27	1691.3	1686.51	1692.82	1701.36	1694.6	1689.85	1689.18	1685.35	1678.6	1694.31	1699.91	1689.18	1688.66	1700.03	1664.55	1662.76	1666.96	1654.61	1681.06	1681.65	1695.54	1698.56	1689.19	1696.5	1683.58	1706.79	1699.02	1702.35	1695.19	1690.71	1659.62	1673.43	1675.1	1686.94	1686.44	1690.79	1694.69	1689.62	1689.43
145.591003	1677.28	1670.32	1675.15	1666.72	1683.47	1677.5	1677	1667.23	1689.82	1684.88	1688.73	1687.48	1687.21	1699.59	1694.62	1687.1	1687.4	1684.64	1679.69	1692.64	1703.23	1691.39	1688.58	1697.82	1664.16	1663.15	1667.67	1655.12	1681.87	1684.33	1692.66	1701.25	1688.97	1695.75	1685.43	1706.04	1698.75	1705.22	1696.54	1692.28	1662.31	1674	1677.42	1688.6	1685.72	1692.58	1698.08	1688.51	1689.64
146.085999	1676.47	1669.46	1675.82	1668.93	1681.62	1676.23	1675.29	1667.55	1686.59	1684.01	1688.86	1687.17	1690.95	1700.67	1692.62	1687.87	1687.95	1685.99	1679.09	1695.52	1700.97	1686.88	1689.92	1699.63	1665.96	1661.13	1666.28	1654.56	1680.78	1681.21	1690.65	1699.5	1692.38	1697.42	1683.77	1707.26	1699.06	1702.74	1692.23	1690.46	1657.72	1672.42	1677.98	1686.98	1683.7	1690.63	1696.53	1688.71	1687.77
146.580994	1677.24	1670.33	1675.84	1667.96	1682.06	1680.47	1678.1	1665.48	1690.76	1684.26	1689.53	1686.31	1691.65	1701.67	1692.93	1687.86	1688.44	1685.58	1679.84	1692.07	1701.26	1689.65	1691.87	1700.01	1664.86	1663.29	1667.17	1654.4	1680.47	1681.27	1694.12	1702.67	1690.64	1693.64	1681.76	1709.04	1701.25	1704.96	1695.08	1690.2	1658.46	1672.7	1677.2	1686.73	1682.97	1688.9	1696.7	1688.81	1688.67
147.076004	1673.48	1671.52	1673.34	1668.03	1681.72	1676.54	1674.3	1668.08	1688.94	1683.12	1688.97	1684.44	1689.97	1701.94	1694.85	1688.62	1690.08	1685.55	1678.84	1694.19	1700.53	1688.59	1689.94	1698.24	1665.31	1665.11	1666.43	1654.7	1679.48	1681.86	1693	1701.95	1689.3	1697.74	1684.73	1705.51	1700.06	1703.58	1694.71	1692.12	1654.83	1672.37	1675.06	1687.31	1682.95	1690.03	1693.24	1687.44	1690.98
147.570999	1675.82	1667.16	1675.2	1668.46	1681.01	1679.24	1675.82	1668.26	1688.82	1682.54	1689.41	1686.64	1691.67	1701.66	1693.86	1689.31	1689.34	1683.9	1679.5	1692.08	1701.68	1688.31	1689.97	1696.53	1664.32	1661.5	1664.56	1655.48	1682.58	1682.86	1694.03	1700.56	1688.82	1695.71	1682.76	1706.42	1700.32	1706.64	1692.98	1690.06	1656.91	1672.7	1678.02	1685.4	1683.51	1689.3	1693.63	1687.56	1691.1
148.067001	1674.61	1670.76	1675.76	1670.32	1682.16	1677.19	1677.07	1667.06	1690.34	1685.77	1688.75	1686.98	1692.43	1699.86	1693.75	1689.34	1688.29	1685.69	1681.52	1693.3	1700.22	1689.18	1692.41	1697.47	1665.72	1661.18	1668.96	1655.87	1682.5	1684.48	1691.29	1700.77	1690.24	1696.38	1685.42	1708.36	1699.33	1705.11	1695.9	1692.74	1658.88	1672.33	1677.59	1686.18	1686.33	1690.29	1695.6	1689.16	1689.68
148.561996	1676.4	1666.01	1676.01	1669.82	1679.88	1678.73	1676.34	1667.6	1687.61	1686.13	1688.61	1685.72	1693.88	1700.06	1695.74	1688.62	1688.57	1685.36	1679.58	1692.12	1702.82	1687.39	1690.13	1700.88	1665.95	1663.02	1667.37	1654.41	1682.08	1683.39	1691.69	1700	1688.46	1697.7	1682.72	1707.62	1699.92	1704.18	1694.2	1690.61	1657.94	1672.45	1677.09	1686.17	1684.6	1690.58	1693.05	1689.57	1688.87
149.057007	1677.56	1669.41	1676.68	1668.48	1684.4	1678.78	1674.72	1665.13	1690.54	1682.2	1691.23	1685.82	1689.08	1701.37	1692.33	1687.01	1687.58	1684.67	1677.57	1691.83	1701.03	1688.7	1692.73	1699.55	1667.57	1662.34	1665.28	1656.04	1679.08	1682.05	1693.81	1699.25	1693.31	1694.48	1685.32	1708.23	1696.53	1705.23	1696.25	1689.57	1658.44	1672.03	1675.98	1686.06	1685.58	1690.36	1695.2	1691.02	1688.33
149.552002	1676.3	1671.1	1676.31	1670.02	1683.74	1677.53	1675.58	1666.06	1688.05	1682.52	1687.99	1685.69	1691.17	1700.49	1695.3	1688.26	1689.01	1686.49	1680.39	1691.96	1699.31	1686.77	1688.06	1698.2	1664.28	1662.59	1667.33	1652.97	1682.06	1682.15	1692.63	1699.97	1691.33	1693.75	1683.51	1703.36	1700.68	1705.18	1695.9	1691.2	1658.55	1672.22	1676.49	1687.53	1683.92	1689.05	1693.47	1688.11	1690.32
150.046997	1674.88	1670.05	1675.16	1669.74	1680.82	1679.36	1675.95	1667.2	1689.17	1683.19	1687.88	1684.94	1691.64	1700.86	1694.59	1688.24	1688.55	1685.32	1679.79	1692.31	1703.3	1687.43	1689.41	1697.3	1664.76	1664.12	1667	1652.52	1680.37	1680.92	1692.45	1698.71	1689.81	1693.32	1683	1706.63	1699.89	1702.83	1694.52	1689.29	1657.69	1671.67	1674.88	1686.63	1681.32	1689.21	1694.43	1688.9	1690.41
150.542999	1672.91	1671.17	1676.68	1668.45	1680.67	1674.23	1676.06	1665.64	1688.82	1683.11	1689.44	1685.72	1689.39	1700.09	1692.33	1689.42	1689.76	1684.62	1680.08	1693.25	1702.42	1690.55	1690.14	1700	1663.73	1663.05	1667.79	1655.36	1682.89	1681.29	1691.5	1699.09	1688.47	1692.53	1682.98	1706.65	1700.37	1703.28	1695.79	1691.3	1658.15	1673.59	1676.85	1686.18	1683.53	1687.56	1692.2	1688.4	1689.74
151.037994	1675.52	1669.2	1676.13	1671.07	1679.68	1678.55	1675.73	1667.84	1689.38	1683.37	1688.03	1685.58	1689.15	1701.41	1693.09	1688.48	1687.03	1684.28	1677.64	1692.02	1700.9	1685.07	1689.17	1697.37	1664.33	1663.94	1667.11	1653.02	1679.75	1681.59	1691.27	1696.41	1690.04	1694.22	1683.25	1705.66	1698.79	1703.89	1695.53	1691.68	1656.91	1670.8	1674.65	1685.46	1684.43	1688.13	1693.28	1689.05	1691.69
151.533005	1673.26	1671.7	1676	1669.12	1682.46	1674.76	1675.79	1666.29	1690.62	1683.13	1691.22	1685.82	1690.16	1700.2	1695.77	1689.67	1687.13	1684.65	1679.23	1693.91	1701.8	1687.59	1689.51	1701.99	1666.69	1662.18	1667.65	1653.31	1678.26	1682.96	1691.2	1701.12	1689.15	1695.85	1682.35	1706.29	1699.34	1705.24	1694.97	1692.63	1658.58	1673.19	1676.05	1687.24	1681.87	1691.09	1692.88	1689.01	1690.04
152.028000	1674.11	1667.33	1674.54	1666.99	1678.32	1679.5	1676.78	1666.63	1688.46	1682.4	1687.68	1687.12	1689.18	1701.6	1693.6	1687.31	1687.93	1685.09	1677.88	1694.31	1700.92	1688.93	1690.82	1697.01	1665.13	1661.23	1667.01	1653.82	1681.26	1682.93	1692.56	1699.82	1689.09	1696.61	1684.67	1707.69	1696.63	1703.97	1696.43	1693.11	1658.62	1671.1	1674.91	1688.55	1684.3	1690.16	1695.83	1687.46	1688.93
152.522995	1676.69	1669.36	1675.79	1669.05	1684.35	1678.36	1677.85	1669.05	1689.48	1684.88	1688.97	1686.21	1689.92	1700.76	1692.66	1688.09	1689.71	1684.91	1678.57	1693.7	1699.87	1686.43	1690.97	1697.55	1664.99	1663.71	1667.52	1655.42	1679.02	1684.05	1693.98	1699.19	1689.71	1697.01	1682.9	1707.29	1696.99	1704.02	1695.03	1689.47	1658.55	1673.89	1675.33	1688.89	1684.5	1689.97	1696.13	1686.55	1690.41
153.018997	1676.17	1671.36	1676.91	1669.57	1680.08	1678.34	1677.25	1667.08	1689.17	1681.68	1688.68	1686.54	1691.13	1700.8	1694.34	1688.27	1689.93	1684.72	1680	1694.27	1700.77	1688.68	1689.15	1698.35	1666.68	1661.71	1667.96	1655.76	1683.71	1681.82	1693.12	1698.49	1690.56	1696.37	1682.9	1706.3	1701.04	1706.3	1693.29	1689.84	1658.17	1672.06	1677.44	1685.75	1683.6	1689.89	1695.14	1689.07	1689.37
153.514008	1676.51	1668.19	1673.62	1667.7	1680.07	1680.02	1675.01	1666.2	1688.15	1684.25	1688.64	1687.18	1692.84	1701.1	1692.56	1686.02	1687.02	1686.97	1678.13	1692.91	1702.19	1689.16	1692.35	1699.59	1665.46	1662.04	1665.91	1654.05	1679.34	1682.6	1690.56	1699.12	1689.35	1696.99	1683.66	1708.04	1698.97	1706.36	1694.4	1688.91	1657.12	1671.01	1677.17	1683.95	1684.57	1689.78	1695.13	1687.67	1691.85
154.009003	1679.52	1669.72	1676.01	1669.68	1680.27	1678.63	1677.71	1665.08	1690.3	1683.6	1691.88	1686.63	1689.72	1700.74	1696.08	1688.46	1686.04	1685.77	1679.49	1694.64	1702.95	1690.08	1689.97	1697.1	1666.53	1662.83	1666.7	1652.78	1680.86	1681.56	1694.9	1701.35	1687.87	1695.5	1684.11	1707.37	1699.62	1704.31	1696.77	1692.57	1659.49	1672.03	1677.74	1685.51	1684.58	1688.91	1696.26	1689.4	1690.36
154.503998	1678.71	1672.46	1673.42	1669.9	1680.21	1679.09	1674.75	1667.21	1689.05	1682.82	1688.24	1684.94	1690.39	1699.5	1693.34	1689.18	1688.53	1682.81	1679.44	1691.88	1702.46	1688.72	1688.89	1699.06	1664.31	1662.79	1665.99	1653.14	1681.1	1681.16	1692.09	1700.8	1690.23	1696.63	1683.26	1707.12	1699.16	1703.86	1694.63	1692.71	1657.32	1670.85	1678.2	1686.14	1684.22	1690.84	1696	1687.96	1691.63
154.998993	1676.39	1668.43	1676.48	1667.71	1683.06	1681.78	1677.13	1666.03	1688.61	1684.41	1688.96	1685.49	1689.49	1702.34	1694.2	1687.18	1689.68	1685.39	1682.26	1694.01	1702.19	1688.07	1689.34	1700.46	1664.49	1660.37	1664.8	1653.87	1680.32	1684.2	1693.44	1700.9	1690.56	1696.01	1683.6	1706.08	1700.49	1704.25	1694.27	1691.21	1657.57	1672.19	1677.33	1686.2	1682.83	1690.23	1694.63	1685.47	1693.83
155.494995	1674.51	1668.81	1675.1	1667.11	1683.42	1679.09	1678.25	1668.22	1690.11	1683.42	1689.68	1686.3	1691.7	1701.4	1695.45	1687.95	1686.71	1685.59	1677.19	1695.89	1700.3	1689.08	1692.97	1699.88	1666.85	1663.98	1667.58	1655.7	1680.59	1682.85	1693.86	1701	1689.94	1696.11	1683.23	1707.72	1701.82	1705.85	1693.96	1688.73	1656.77	1674.36	1674.83	1685.66	1685.52	1693.45	1696.05	1690.03	1688.26
155.990005	1675.43	1668.57	1675.61	1666.09	1680.78	1679.08	1677.07	1668.47	1691.36	1683.65	1690.91	1687.51	1691.42	1700.67	1693.93	1689.75	1688.49	1682.45	1678.8	1693.62	1700.54	1688.78	1688.77	1699.34	1663.91	1663.2	1666.28	1652.79	1677.78	1680.34	1693.79	1697.99	1688.2	1696.72	1683.02	1705.77	1695.34	1702.21	1696.01	1689.82	1657.56	1674.75	1675.06	1684.61	1683.7	1690.51	1694.72	1689.4	1689.31
156.485001	1676.11	1670.79	1674.47	1670.12	1682.6	1679.23	1673.67	1666.07	1689.99	1682.76	1690.2	1686.92	1691.32	1701.44	1697.85	1685.77	1686.73	1683.9	1680.09	1692.28	1701.62	1687.07	1691.03	1699.25	1666.45	1663.36	1667.67	1655.73	1680.85	1682.42	1691.73	1699.38	1690.35	1694.25	1684.51	1704.82	1697.8	1704.56	1694.44	1689.62	1658.86	1673.17	1677.64	1686.63	1684.12	1689.14	1693.49	1688.73	1690.49
156.979996	1676.44	1669.03	1674.4	1669.01	1682.21	1679.02	1676.27	1665.63	1687.85	1680.62	1687.09	1685.54	1689.1	1699.42	1693.93	1688.67	1688.65	1686.85	1677.5	1692.84	1701.16	1686.77	1688.81	1700.89	1666.37	1661.65	1666.11	1654.72	1679.85	1681.59	1693.06	1699.69	1687.21	1694.48	1683.08	1707.5	1699.99	1701.01	1694.87	1690.17	1659.07	1674.57	1676.92	1686.02	1683.86	1689.75	1696.14	1687.5	1689.12
157.475998	1673.58	1667.72	1673.8	1667.8	1682.55	1678.64	1675.99	1665.71	1689.55	1681.76	1691.18	1685.89	1690.97	1699.44	1695.42	1687.21	1687.04	1684.98	1677.36	1693.24	1702.18	1687.09	1688.57	1700.68	1664.2	1661.32	1667.33	1653.22	1680.02	1682.99	1689.8	1700.09	1692.21	1694.53	1684.27	1707.11	1699.65	1704.62	1696.73	1689.43	1658.88	1674.16	1677.21	1685.37	1684.6	1689.51	1695.06	1688.41	1692.33
157.970993	1677.04	1668.27	1674.95	1669.95	1682.06	1677.66	1676.39	1664.6	1689.8	1684.21	1690	1686.91	1691.61	1700.36	1693.19	1689.31	1687.09	1686.29	1675.82	1694.91	1701.61	1686.68	1691.37	1698.41	1666.41	1662.49	1668.2	1654.98	1678.96	1683.26	1691.88	1699.22	1690.1	1695.98	1683.74	1706.35	1695.75	1706.8	1694.06	1691.61	1660.03	1674.3	1679.56	1685.68	1682.78	1687.7	1698.29	1688.69	1691.62
158.466003	1677.87	1667.53	1674.09	1668.8	1680.64	1676.12	1674.6	1665.76	1688.4	1681.81	1687.98	1687.01	1692.05	1699.39	1693.49	1689.6	1689.07	1686.16	1679.2	1692.85	1700.54	1688.61	1689.19	1699.5	1667.22	1661.41	1665.26	1654.29	1678.82	1681.61	1692.95	1700.34	1692.11	1695.04	1682.79	1706.12	1699.35	1705.83	1697.26	1690.65	1658.01	1673.75	1676.95	1686.12	1683.76	1689.13	1692.47	1688.98	1690.35
158.960999	1674.45	1670.61	1675.3	1669.77	1682.05	1676.15	1674.39	1667.33	1688.64	1683.63	1690.16	1687.39	1690.76	1701.44	1695.33	1689.17	1691.29	1684.52	1678.58	1691.85	1700.94	1689.5	1692.05	1698.4	1668.69	1661.14	1668.43	1653.06	1679.79	1681.53	1691.75	1700.67	1688.35	1695.98	1684.16	1707.55	1699.71	1702.15	1694.4	1690.72	1658.41	1673.13	1674.96	1687.14	1684.63	1689	1696.57	1688.55	1689.76
159.455994	1675.19	1670.18	1675.26	1667.48	1678.28	1676.12	1677.95	1667.46	1689.11	1683.11	1687.86	1686.75	1690.66	1701.35	1694.19	1690.33	1688.29	1683.76	1678.58	1693.98	1701.61	1688.06	1687.9	1696.99	1665.88	1662.29	1665.63	1653.39	1682.55	1680.24	1694.02	1698.6	1691.45	1693.89	1682.02	1706.47	1698.34	1703.67	1695.02	1690.63	1658.66	1671.31	1675.92	1686.81	1684.32	1687.45	1692.84	1690.41	1690.5
159.951996	1675.9	1668.31	1675.66	1670.47	1681.76	1678.16	1676.04	1665.64	1687.79	1684.45	1688.62	1687.74	1690.59	1701.88	1691.28	1687.16	1687.11	1685.35	1678.49	1693.06	1701.36	1688.96	1691.59	1698.08	1666.37	1661.73	1666.33	1652.14	1680.25	1682.18	1691.96	1699.01	1689.9	1695.76	1683.61	1706.78	1700.05	1705.07	1692.3	1688.4	1657.68	1671.73	1675.97	1687.4	1684.88	1692.17	1694.15	1687.81	1689.66
160.447006	1674.87	1670.03	1674.95	1672.55	1680.87	1677.34	1675.42	1665.62	1687.33	1683.88	1689.46	1686.14	1689.86	1700.25	1694.72	1690.58	1689.98	1683.57	1677.8	1693.5	1702.1	1686.88	1689.97	1698.19	1665.05	1662.54	1668.12	1651.97	1680.08	1684.18	1691.21	1699.03	1692.02	1697.09	1682.59	1705.66	1699.29	1703.87	1694	1688.88	1657.16	1673.91	1675.63	1685.66	1683.36	1689.07	1694.32	1688.49	1690.13
160.942001	1674.98	1668.17	1673.19	1667.31	1680.15	1675.88	1675.93	1665	1689.26	1682.54	1687.13	1686.4	1689.58	1698.82	1694.44	1689.62	1690.05	1685.3	1678.93	1691.1	1701.34	1687.32	1688.18	1697.22	1664.42	1660.14	1668.56	1653.92	1679.42	1682.58	1692.01	1700.48	1688.54	1695.28	1682.77	1706.43	1699.49	1706.24	1694.96	1689.03	1659.56	1670.95	1676.03	1685.24	1684.06	1690.66	1691.88	1687.51	1687.18
161.436996	1676.11	1667.07	1672.99	1666.69	1682.69	1677.34	1675.41	1664.81	1688.87	1684.04	1690.2	1684.61	1689.36	1700.88	1692.51	1688.33	1688.89	1686.32	1677.94	1693.48	1701.13	1684.86	1691.73	1700.09	1667.49	1663.25	1666.62	1652.44	1680.74	1681.39	1693.25	1699.58	1688.42	1694.6	1684.22	1704.37	1697.34	1703.03	1695.29	1691.25	1656.72	1673.78	1677.84	1685.22	1684.87	1689.37	1696	1690.08	1689.86
161.932007	1677.27	1669.81	1676.37	1669.77	1681.33	1676.99	1676.92	1665.95	1689.48	1682.16	1689.08	1687.91	1691.84	1700.49	1695.06	1688.67	1689.35	1685.34	1680.57	1692.81	1700.61	1690.27	1689.27	1699.13	1667.2	1659.59	1667.58	1654.46	1680.2	1681.37	1693.94	1700.85	1690.63	1695.59	1685.75	1709.22	1700.88	1704.02	1694.83	1690.69	1659.37	1671.48	1675.57	1686.58	1684.05	1691.55	1695.66	1686.61	1691.76
162.427994	1674.73	1668.14	1672.8	1667.79	1681.3	1679.14	1677.41	1665.49	1688.08	1683.4	1686.56	1686.95	1691.71	1702.3	1694.6	1689.18	1688.45	1684.34	1677.62	1693.38	1703.4	1689.15	1691.34	1698.78	1663.56	1662.22	1667.28	1654.96	1680.36	1680.39	1691.27	1699.1	1690.43	1696.28	1685.56	1706.76	1699.68	1704.01	1695.98	1691.34	1658.6	1672.77	1679.38	1686.3	1685.56	1690.82	1694.9	1687.56	1690.39
162.923004	1676.69	1670.8	1673.45	1669.61	1681.26	1678.04	1674.84	1665.43	1689.47	1682.84	1687.75	1686.94	1691.54	1702.13	1694.46	1688.53	1688.07	1682.95	1676.96	1691.01	1699.02	1690.61	1686.73	1696.5	1664.04	1658.86	1668.39	1653.22	1679.57	1680.48	1691.45	1699.7	1691	1694.04	1683.72	1704.97	1697	1703.48	1694.24	1692.04	1658.47	1671.11	1673.95	1684.99	1682.97	1689.02	1693.9	1687.58	1689.6
163.417999	1676.99	1671.82	1675.56	1667.6	1680.73	1677.69	1676.64	1665.23	1689.34	1685.25	1689.61	1686.45	1690.89	1701.26	1692.41	1687.19	1688.75	1685.79	1678.45	1691.46	1699.23	1687.39	1691.42	1696.12	1665.46	1662.76	1668.29	1653.22	1682.08	1681.76	1692.05	1700.43	1688.4	1696.32	1682.23	1706.62	1698.95	1704.34	1693.56	1687.49	1658.26	1675.27	1675.29	1685.11	1687.26	1690.88	1696.74	1687.3	1690.75
163.912994	1675.66	1670.23	1675.53	1672.44	1681.74	1676.58	1675.87	1666.31	1688.15	1684.32	1692.65	1689.41	1690.68	1701.46	1692.33	1689.41	1687.61	1684.62	1680.71	1692.17	1702.69	1690.15	1689.43	1699.83	1665.5	1662.33	1665.59	1653.68	1680.82	1682.5	1694.71	1700.51	1688.54	1697.53	1683.76	1706.68	1701.3	1704.3	1692.99	1690.75	1657.8	1672.66	1678.04	1685.45	1683.33	1688.86	1695.34	1687.36	1690.65
164.408005	1674.19	1669.53	1672.52	1669.86	1680.36	1676.44	1675.99	1668.24	1691.63	1684.4	1689.36	1687.17	1690.24	1703.18	1695.22	1688.67	1688.01	1686.89	1680.4	1693.06	1702.17	1688.3	1690.81	1700.73	1665	1662.77	1667.16	1653.85	1678.91	1681.58	1693.39	1699.4	1689.74	1695.41	1682.69	1706.5	1699.7	1702.9	1694.42	1691.26	1657.49	1672.99	1676.29	1687.71	1684.54	1689.44	1693.17	1689.13	1691.36
164.904007	1674.43	1669.04	1673.88	1669.93	1680.28	1676.73	1676.11	1668.15	1691.09	1682.14	1688.18	1687.1	1691.75	1701.43	1695.02	1685.88	1688.12	1687.53	1677.11	1692.91	1703.23	1688.72	1692.46	1700.23	1666.32	1665.22	1664.97	1655.22	1681.59	1679.67	1692.44	1701.85	1686.67	1696.86	1685.15	1707.21	1697.75	1705.96	1695.29	1689.6	1660.74	1672.67	1675.63	1686.73	1685.05	1689.65	1696.81	1690.36	1689.85
165.399002	1676.58	1668.86	1678.02	1669.44	1679.7	1675.93	1676.33	1666.77	1689.37	1682.4	1688.67	1687.25	1691.61	1699.1	1695.26	1688.34	1688.79	1687.65	1679.16	1695.02	1700.85	1687.89	1691.94	1698.93	1664.69	1662.61	1667.43	1653.92	1681.13	1681.34	1693.33	1699.03	1689.19	1697.03	1683.49	1705	1698.87	1703.25	1695.54	1691.53	1658.12	1671.79	1675.14	1686.08	1685.36	1690.14	1693.85	1688.38	1689.02
165.893997	1674.35	1667.74	1675.36	1668.69	1680.93	1676.61	1674.45	1667.85	1690.55	1683.21	1689.29	1687.15	1691.14	1700.99	1695.18	1687.78	1686.14	1683.37	1679.41	1693.23	1703.42	1689.21	1689.91	1701.44	1665.05	1663.91	1666.33	1654.82	1680.28	1682.54	1692.99	1699.79	1691.6	1694.87	1684.67	1707.21	1697.54	1703.02	1696.62	1691.13	1658.44	1672.33	1676.37	1686.92	1685.29	1690.76	1694.66	1687.36	1690.09
166.389008	1676.7	1669.15	1673.88	1667.94	1680.4	1677.49	1676.31	1669.58	1689.38	1681.77	1689.28	1686.76	1689.85	1702.04	1693.29	1688.02	1690.02	1687.43	1680.44	1694.76	1699.69	1688.93	1691.68	1699.9	1666.09	1661.76	1668.91	1655.62	1680.69	1682.33	1693.06	1700.14	1689.85	1696.35	1683.02	1705.65	1699.61	1704.22	1695.49	1690.12	1658.82	1671.23	1677.07	1687.38	1685.57	1687.03	1695.48	1688.01	1689.71
166.884003	1675.27	1670.43	1675.74	1669.33	1679.59	1676.71	1675.96	1666.41	1688.74	1681.56	1689.39	1686.7	1688.88	1703.59	1695.02	1687.14	1687.95	1685.73	1677.61	1692.18	1700.24	1688.36	1692.52	1699.12	1665.01	1661.77	1666.07	1655.66	1682.09	1682.37	1693.22	1696.8	1689.25	1693.42	1684.03	1704.81	1699.24	1703.38	1693.01	1692.93	1658.91	1670.97	1674.75	1686.88	1683.14	1689.22	1692.5	1689.01	1689.38
167.380005	1676.14	1669.64	1677.47	1670.32	1678.93	1677.66	1676.99	1665.64	1689.06	1681.15	1688.98	1686.07	1690.28	1700.71	1693.34	1687.92	1686.83	1684.76	1677.98	1691.71	1700.03	1686.08	1691.02	1698.42	1664.15	1661.95	1667.5	1653.56	1679.85	1680.69	1691	1701.2	1689.68	1694.09	1680.29	1707.71	1699.76	1704.04	1693.31	1691.32	1658.63	1671.77	1674.37	1685.1	1683.19	1689.81	1695.01	1687.72	1690.79
167.875000	1675.69	1670.63	1673.42	1670.79	1681.91	1677.55	1677.51	1666.26	1689.05	1683.61	1690.16	1687.97	1691.2	1702.27	1695.38	1686.86	1687.11	1684.83	1677.48	1692.39	1700.19	1690.29	1689.12	1700.8	1664.15	1662.53	1668.73	1654.55	1680.52	1681.81	1690.71	1700.64	1690.97	1696.64	1686.58	1708.32	1698	1700.88	1696.25	1692.63	1658.57	1672.93	1676.92	1689.55	1685.23	1689.75	1696.85	1688.13	1690.12
168.369995	1674.28	1668.97	1677.49	1668.71	1679.24	1675.87	1675.14	1667.59	1689.61	1682.47	1689.36	1683.74	1688.9	1699.42	1692.77	1687.98	1688.86	1686.52	1679.57	1691.84	1699.04	1686.74	1691.92	1700.3	1666.29	1659.62	1664.15	1654.49	1682.66	1681.08	1693.57	1699.7	1689.91	1695.5	1682.47	1705.18	1697.98	1700.7	1694.84	1688.44	1658.56	1673.16	1674.22	1686.54	1683.38	1690.55	1696.79	1689.6	1689.02
168.865005	1676.07	1666.61	1673.18	1667.98	1678.47	1676.89	1675.83	1666.32	1688.86	1683.4	1688.27	1688.26	1691.01	1700.07	1691.03	1687.24	1689.01	1685.37	1678.86	1693.13	1700.28	1689.67	1689.02	1700.62	1663.37	1661.5	1664.45	1654.05	1679.56	1682.32	1691.6	1700.13	1689.01	1694.69	1684.98	1706.68	1699.42	1701.89	1696.32	1693.47	1657.8	1671.43	1673.23	1690.02	1682.28	1691.25	1695.07	1692.99	1688.62
169.360992	1675.71	1668.7	1674.39	1666.82	1682.13	1675.78	1674.86	1666.67	1691.81	1683.65	1690.83	1687.97	1690.78	1702.43	1692.47	1689.2	1690.47	1686.8	1679.26	1694.31	1700.62	1688.27	1689.51	1698.38	1664.65	1661.18	1666.32	1655.66	1682.6	1682.58	1690.62	1700.09	1690.32	1694.45	1684.57	1706.36	1698.28	1702.65	1694.77	1688.41	1659.19	1674.02	1678.4	1685.3	1683.86	1689.89	1696.05	1688.34	1691.74
169.856003	1678.6	1670.47	1675.34	1668.51	1681.4	1679.56	1674.96	1665.6	1689.32	1683.25	1687.34	1687.85	1688.95	1700.14	1694.13	1687.12	1688.11	1685.61	1681.06	1695.22	1700.26	1689.48	1690.91	1697.15	1665.91	1662.65	1665.44	1655.4	1680.84	1679.3	1689.92	1698.65	1688.28	1696.02	1682.24	1707.61	1698.44	1700.6	1693.28	1689.55	1658.23	1669.74	1676.98	1687.2	1682.35	1690.64	1694.68	1691.13	1689.17
170.350998	1676.11	1670.69	1673.48	1667.37	1679.91	1677.3	1673.85	1667.12	1687.93	1684.33	1688.52	1686.56	1687.86	1699.86	1692.39	1689.44	1687.42	1684.33	1678.6	1693.58	1701.02	1687.41	1689.1	1698.65	1665.88	1662.14	1666.94	1654.1	1681.26	1680.14	1691.4	1701.78	1692	1695.76	1684.37	1708.17	1697.52	1703.48	1695.16	1691.99	1657.63	1671.62	1676.49	1686.42	1682.87	1691.43	1696.89	1687.35	1687.18
170.845993	1676.04	1667.58	1675.07	1669.33	1678.55	1677.18	1676.18	1665.89	1689.02	1681.79	1688.23	1685.42	1689.95	1699.76	1695.02	1689.12	1689.11	1685.41	1677.29	1693.39	1699.6	1687.83	1688.52	1699.42	1664.02	1662.07	1664.04	1655.76	1680.14	1684.15	1691.87	1700.24	1689.27	1696.56	1683.24	1708.97	1697.06	1701.96	1694.08	1690.37	1656.45	1672	1676.66	1684.97	1681.98	1687.48	1694.46	1689.47	1687.85
171.341003	1676.68	1667.18	1671.69	1668.77	1681.43	1678.13	1673.78	1664.89	1689.54	1684.88	1687.9	1688.98	1690.76	1700.35	1695.71	1687.83	1687.8	1687.16	1678.97	1692.71	1702.83	1687.29	1690.21	1698.62	1666.6	1663.97	1668.65	1656.52	1679.99	1681.99	1691.02	1700.29	1692.48	1694.91	1682.5	1707.61	1700.34	1705.08	1697.49	1692.3	1659.94	1671.47	1679.14	1689.16	1684.31	1689.98	1693.98	1688.68	1693.52
171.837006	1677.36	1670.28	1676.06	1669.28	1680.83	1677.21	1677.12	1666.17	1689.96	1682.97	1688.9	1687.46	1690.02	1702.76	1695.44	1688.42	1690	1687.03	1679.7	1692.21	1698.86	1687.68	1691.13	1699.17	1665.61	1662.62	1668.05	1653.01	1682.33	1682.69	1692.33	1698.35	1690.39	1694.4	1682.89	1706.39	1700.77	1706.31	1695.94	1690.29	1656.94	1671.16	1675.85	1686.25	1685.84	1692.05	1692.59	1689.82	1691.02
172.332001	1676.36	1671.82	1674.62	1670.87	1679.97	1677.98	1675.66	1665.38	1689.22	1683.55	1690.19	1686.28	1692.16	1700.68	1695.02	1689.71	1688.61	1684.91	1678.57	1693.71	1700.47	1687.68	1688.39	1699	1664.51	1660.45	1666.44	1652.86	1677.99	1683	1691.38	1701.43	1689.32	1695.26	1684.28	1706.85	1698.29	1703.08	1696.66	1692.71	1656.09	1672.34	1674.83	1686.05	1684.34	1689.92	1695.98	1690.84	1691.79
172.826996	1677.66	1669.92	1673.16	1669.45	1678.48	1678.29	1674.84	1665.87	1690.42	1684	1688.17	1689.05	1691.86	1701.1	1694.16	1688.86	1686.41	1686.33	1680.28	1693.67	1702.92	1687.93	1688.02	1699.2	1664.74	1662.04	1665.8	1652.54	1679.15	1680.99	1692.79	1699.43	1690.92	1695.24	1682.51	1706.68	1700.36	1703.23	1695.36	1690.43	1660.69	1674.2	1675.28	1684.9	1684.55	1692.16	1695	1688.14	1689.31
173.322006	1675.21	1668.59	1674.98	1666.16	1683.51	1678.13	1675.37	1668.01	1689.65	1683.74	1688.61	1686.95	1691.87	1700.38	1691.7	1688.21	1687.62	1687.8	1679.13	1694.42	1703.9	1690	1690.81	1698.6	1665.04	1663.31	1666.76	1655.58	1680.17	1680.77	1690.08	1699	1689.61	1695.6	1682.71	1706.54	1699.83	1701.38	1692.85	1689.33	1658.63	1672.33	1676.9	1685.9	1684.63	1690.57	1695.08	1688.99	1689.97
173.817001	1674.23	1670.51	1676.43	1668.85	1676.1	1678.35	1678.1	1666.97	1687.68	1683.98	1687.75	1688.56	1691.44	1700	1694.22	1687.08	1686.45	1684.4	1679.42	1691.64	1701.49	1688.8	1689.67	1697.31	1663.43	1660.88	1664.56	1653.48	1679.85	1682.43	1691.54	1699.08	1689.15	1695.94	1684.13	1706.83	1697.68	1703.26	1694.97	1689.18	1656.69	1671.77	1672.44	1685.06	1683.55	1687.32	1696.11	1686.16	1687.81
174.313004	1672.66	1672.56	1675.5	1670.52	1678.18	1678.2	1677.48	1666.88	1690	1683.07	1686.65	1686.26	1690.16	1701.1	1693.84	1687.01	1689.01	1682.52	1677.49	1694.82	1701.04	1688.44	1690.86	1698.07	1665.19	1662.47	1666.93	1656.95	1679.2	1682.57	1692.89	1698.01	1688	1696.27	1682.78	1705.85	1697.12	1705.16	1690.77	1690.19	1657.42	1672.9	1678.88	1685.11	1683.27	1690.82	1696	1686.27	1690.71
174.807999	1676.15	1670.5	1672.13	1669.29	1681.25	1678.25	1674.13	1666.9	1687.81	1685.77	1689.16	1688.34	1689.25	1700.81	1694.74	1688.86	1689.67	1683.6	1678.76	1691.1	1700.44	1688.34	1688.72	1697.18	1665.42	1659.09	1666.63	1655.54	1678.34	1680.18	1690.76	1698.53	1691.79	1696	1684	1708.2	1699.06	1701.14	1695.24	1691.5	1658.38	1672.79	1677.94	1685.29	1681.87	1690.91	1694.59	1689.4	1690.71
175.302994	1676.41	1669.76	1671.8	1670.88	1680.41	1678.63	1676.02	1666.47	1686.9	1684.08	1688.46	1685.31	1689.22	1700.18	1692.42	1687.17	1686.47	1683.44	1678.4	1692.18	1703.22	1689.61	1690.92	1699.71	1663.47	1661.36	1666.22	1654.19	1679.78	1680.95	1692.83	1696.74	1688.54	1694.49	1685.73	1703.77	1697.33	1704.02	1692.52	1693.17	1657.97	1671.65	1675.98	1685.47	1681.79	1688.74	1694.53	1685.96	1688.38
175.798004	1676.67	1670.22	1674.37	1669.48	1678.86	1679.07	1676.32	1666.36	1687.18	1683.74	1688.95	1687.13	1693.28	1702.56	1694.22	1690.03	1688.74	1683.71	1680.13	1693.56	1700.78	1688.74	1689.18	1700.28	1665.59	1661.55	1666	1652.46	1678.81	1681.89	1692.72	1697.71	1689.06	1696.72	1684.14	1704.24	1701.25	1703.51	1692.64	1692.4	1658.28	1669.96	1676.88	1685.8	1680.53	1689.69	1695.91	1689.85	1688.22
176.292999	1676.32	1667.06	1673.92	1668.24	1680.63	1677.62	1676.72	1667.23	1688.69	1683.79	1689.6	1687.69	1689.98	1698.77	1694.43	1687.91	1687.35	1684.72	1678.84	1691.79	1700.62	1689.73	1689.2	1696.32	1663.05	1661.17	1667.24	1652.9	1678.81	1680.03	1692.31	1699.82	1688.98	1695.74	1682.31	1704.42	1699.09	1702.98	1692.72	1691.65	1658.37	1670.97	1676.07	1686.35	1683.6	1690.98	1693.78	1686.56	1690.2
176.789001	1676.52	1672.74	1675.16	1669.07	1681.28	1678.22	1677.08	1666.95	1687.45	1684.72	1689	1686.08	1690.46	1702.67	1694.01	1688.61	1690.34	1684.42	1680.83	1693.95	1702.01	1687.15	1689.8	1698.51	1664.88	1661.17	1666	1655.6	1678.96	1684.37	1692.6	1698.98	1691.86	1696.68	1682.51	1704.33	1697.22	1703.59	1695.95	1690.51	1657.32	1672.41	1675.4	1686.53	1684.89	1691	1694.88	1689.13	1689.69
177.283997	1674.26	1668.99	1674.61	1670.59	1680.21	1678.46	1676.17	1667.98	1689.98	1684.33	1688.86	1689.05	1690.63	1702.75	1692.98	1688.29	1688.39	1686.46	1680.75	1694.83	1699.38	1689.22	1692.17	1701.02	1665.5	1662.19	1665.62	1654.59	1681.65	1683.83	1692.5	1700.83	1688.95	1696.07	1684.53	1705.9	1698.57	1704.35	1696.02	1693.21	1659.22	1673.95	1678.29	1688.36	1686.98	1691.73	1697.1	1688.48	1689.82
177.779007	1677.05	1669.2	1675.34	1669.79	1678.25	1680.74	1676.91	1664.56	1691.44	1684.13	1690.22	1687.23	1694.29	1700.68	1697.54	1688.97	1689.1	1686.48	1679.54	1694.83	1702.13	1689.27	1690.6	1700.99	1666.06	1663.12	1668.98	1652.51	1681.8	1682.98	1690.34	1700.98	1691.29	1696.32	1684.95	1705.43	1699.61	1703.42	1695.2	1690.08	1658.52	1670.82	1676.5	1684.57	1684.98	1690.97	1695.28	1692.65	1689.56
178.274002	1675.43	1668.54	1672.88	1670.08	1681.64	1677.54	1677.92	1668.15	1689.46	1682.67	1689.59	1686.62	1690.8	1700.92	1693.99	1689.05	1689.02	1685.72	1679.55	1692.53	1702.03	1690.11	1691.46	1698.99	1665.06	1660.89	1665.6	1655.43	1680.11	1682.44	1695.15	1699.81	1689.26	1696.17	1685.42	1707.65	1702.15	1704.84	1694.7	1689.79	1656.68	1674.15	1676.73	1685.27	1681.56	1691.01	1696.87	1689.64	1687.39
178.770004	1675.99	1667.64	1677.25	1669.73	1679.75	1676.19	1673.18	1667.43	1689.67	1681.87	1688.56	1688.13	1689.37	1701.26	1695.14	1689.16	1691.2	1688.48	1678.38	1693.52	1700.11	1688.2	1693.43	1698.09	1667.3	1662.24	1665.9	1651.59	1678.18	1682.71	1692.25	1698.2	1689.31	1695.53	1682.37	1704.54	1703.05	1704.57	1693.95	1691.32	1657.09	1671.26	1677.83	1688.03	1682.8	1691.89	1693.36	1688.18	1689.86
179.264999	1676.72	1669.73	1675.87	1667.21	1681.93	1676.49	1675.89	1666.33	1689.12	1684.63	1685.76	1687.5	1691.77	1702.35	1692.52	1689.12	1688.58	1686.31	1679.45	1692.95	1699.73	1687.5	1689.05	1698.51	1665.57	1660.93	1665.75	1653.32	1681.17	1683.34	1693.09	1698.9	1689.19	1692.84	1687.07	1707.56	1699.45	1703.22	1694.21	1691.77	1659.45	1671.7	1675.33	1688.22	1683.8	1690.68	1694.28	1688.8	1689.83
179.759995	1677.6	1669.36	1674.9	1667.94	1678.84	1678.81	1675.42	1667	1688.33	1682.93	1688.52	1686.41	1690.41	1701.12	1692.83	1689.6	1690.77	1685.37	1679.16	1692.69	1701.66	1689.33	1689.33	1697.54	1663.44	1663.76	1667.49	1652.43	1679.45	1683.08	1689.15	1700.23	1689.72	1695.26	1681.41	1707.01	1698.62	1702.61	1691.77	1690.25	1658.37	1671.42	1677	1684.17	1684.27	1690.97	1694.96	1688.82	1688.95
181.095001	1680.4	1685.75	1689.52	1688.15	1691.01	1689.36	1695.32	1670.86	1694.45	1689.94	1695.24	1696.87	1696.02	1702.21	1699.56	1699.12	1697.45	1686.63	1678.85	1695.85	1701.39	1690.57	1693.83	1702.16	1665.85	1662.79	1668.76	1653.05	1680.01	1681.08	1691.72	1701.16	1690.8	1695.27	1684.87	1708.67	1701.03	1702.01	1697.15	1692.76	1658.15	1670.61	1677	1687.04	1685.21	1688.47	1694.32	1689.96	1690.81
181.589996	1676.22	1669.14	1675.21	1667.05	1678.34	1676.15	1675.03	1666.9	1689.15	1684.24	1687.97	1685.92	1691.59	1701.63	1695.63	1686.55	1689.37	1686.15	1678.57	1692.66	1704.77	1690.61	1690	1698.45	1664.16	1660.71	1668.29	1655.38	1681.07	1680.44	1693.37	1697.65	1691.11	1695.04	1683.92	1708.11	1698.61	1704.02	1695.34	1691.43	1657.28	1673.38	1674.51	1686.3	1685.23	1689.32	1696.05	1688.23	1690.67
182.085007	1676.59	1668.31	1674.3	1668.46	1682.71	1677.49	1676.05	1667.87	1689.93	1683.21	1688.22	1687.94	1691.81	1701.27	1695.32	1690.14	1688.92	1685.08	1678.31	1693.41	1699.78	1687.13	1690.73	1699.46	1664.51	1659.79	1666.76	1655.8	1678.98	1680.23	1693.43	1700.3	1689.64	1697.84	1683.6	1705.3	1698.03	1705.79	1697.53	1690.97	1658.65	1672.47	1675.92	1684.23	1682.62	1690.81	1694.24	1684.83	1688.12
182.580002	1673.34	1668.77	1674.74	1669.87	1680.99	1676.81	1677.27	1666.69	1689.31	1684.9	1689.6	1687.27	1690.39	1703.61	1694.53	1688.03	1687.08	1686.22	1679.99	1692.76	1701.86	1685.05	1689.45	1696.68	1664.43	1662.37	1669.07	1653.46	1679.23	1679.37	1694.1	1698.61	1691.27	1694.84	1683.94	1706.08	1699.98	1705.7	1693.91	1692.09	1658.53	1672.25	1678.85	1687.58	1684.78	1689.84	1695.3	1688.95	1688.67
183.074997	1675.73	1668.46	1675.4	1669.46	1681.5	1675.58	1675.68	1666.08	1689.58	1680.38	1687.45	1688.11	1693.09	1698.29	1693.3	1687.94	1688.24	1685.4	1677.84	1695.18	1700.68	1690.29	1689.25	1700.98	1664.51	1663.64	1667.74	1654.73	1679.15	1681.1	1693	1699.5	1687.26	1694.94	1683.28	1704.82	1697.96	1701.91	1694.12	1689.8	1658.92	1671.71	1676.2	1687.66	1685.64	1687.59	1695.16	1688.24	1691.51
183.570007	1677.13	1671.73	1672.49	1667.95	1681.08	1675.9	1678.83	1664.52	1689.32	1680.9	1689.25	1687.57	1690.82	1699.78	1695.36	1687.12	1687.63	1686.26	1678.42	1694	1700.4	1688.85	1692.15	1699.8	1663.93	1660.09	1668.31	1653.76	1679.01	1680.82	1693.25	1697.95	1689.71	1695.96	1682.74	1705.47	1697.42	1701.1	1695.6	1689.45	1655.07	1671.36	1675.27	1686	1684.5	1689.14	1693.89	1688.16	1689.4
184.065994	1675.04	1667.87	1673.82	1670.65	1679.71	1676.45	1674.51	1665.9	1688.54	1684.97	1686.78	1687	1692.78	1700.72	1693.48	1687.37	1689.59	1684.02	1679.58	1693.26	1701.01	1689.43	1690.92	1699.77	1664.71	1660	1665.58	1653.9	1681.23	1680.73	1692.47	1700.48	1690.81	1694.6	1683.07	1704.82	1699.68	1704.8	1692.92	1688.64	1658.11	1671.21	1675.02	1688.81	1683.56	1688.41	1697.33	1689.9	1690.5
184.561005	1676.63	1670.69	1675.51	1671.12	1681.68	1680.25	1676.99	1667.35	1690.65	1682.45	1689.27	1685.84	1691.1	1698.98	1697.29	1686.86	1688.76	1686.06	1678.71	1691.32	1702.12	1689.95	1690.17	1697.24	1665.53	1660.11	1666.85	1653.46	1681.47	1681.39	1692.16	1699.35	1690.67	1695.85	1684.21	1703.88	1696.68	1704.35	1694.82	1692.12	1659.06	1671.01	1677.85	1685.11	1684.03	1687.95	1696.47	1686.63	1689.27
185.056000	1676.54	1673.46	1672.5	1670.18	1679.95	1675.25	1677.75	1666.26	1690.03	1686.98	1687.51	1686.36	1691	1699.75	1696.38	1687.24	1690.23	1685.59	1678.72	1690.53	1700.33	1688.18	1689.78	1699.71	1665.99	1661.87	1665.42	1653.83	1678.67	1680.73	1692.03	1699.84	1690.87	1693.31	1683.6	1707.08	1698.19	1705.2	1695.01	1690.37	1655.97	1670.39	1672.79	1686.06	1683.57	1690.39	1693.15	1687.49	1690.12
185.550995	1676.12	1668.62	1675.79	1670.6	1681.29	1678.07	1675.43	1664.13	1687.58	1683.03	1687.47	1684.95	1691.27	1700.36	1693.18	1691.56	1689.86	1683.85	1679.74	1693.28	1702.6	1685.32	1690.13	1699.06	1663.46	1659.42	1663.14	1653.74	1677.23	1681.89	1691.35	1698.39	1688.07	1697.02	1683.16	1706.85	1698.57	1704.95	1693.02	1691.59	1658.35	1673.71	1675.02	1684.89	1684.27	1689.74	1694.18	1687.7	1689.23
186.046997	1678.77	1670.3	1675.25	1669.31	1683.3	1680.62	1676.42	1665.86	1690.7	1683.9	1688.49	1687.86	1689.52	1700.67	1694.82	1687.63	1687.45	1683.76	1678.97	1690.82	1701.72	1688.3	1689.82	1698.54	1665.03	1660.5	1664.57	1655.32	1677.94	1681.69	1692.3	1699.5	1689.03	1694.3	1685.35	1706.38	1699.16	1703.56	1696.02	1691.76	1658.38	1672.31	1675.71	1688.79	1687.09	1689.96	1696.25	1689.08	1688.93
186.542007	1677.34	1666.95	1674.86	1667.85	1677.45	1676.54	1674.4	1667.28	1688.01	1681.49	1687.54	1688.41	1690.8	1702.54	1695.01	1688.91	1686.83	1685.36	1678.86	1691.19	1699.39	1688.04	1689.93	1700.3	1667.4	1662.24	1667.2	1654.05	1678.53	1680.48	1691.85	1699.77	1690.94	1695.49	1684.18	1708.03	1699.14	1702.24	1693.8	1691.88	1657.52	1671.06	1677.99	1685.2	1684.3	1688.83	1694.49	1689.02	1690.17
187.037003	1674.63	1669.92	1672.18	1669.68	1683.61	1678.27	1677.15	1663.95	1689.09	1682	1689.44	1687.07	1692.06	1701.27	1693.64	1690.17	1687.92	1686.42	1679.35	1691.62	1700.9	1688.16	1691.5	1699.5	1663.79	1661.58	1667.12	1654.85	1680.03	1682.1	1694.44	1696.85	1689.89	1693.51	1684.13	1708.8	1699.18	1703.74	1695.26	1691.41	1658.14	1672.31	1675.05	1687.38	1683.01	1691.47	1694.37	1689.89	1690.02
187.531998	1677.74	1670.48	1675.25	1670.48	1682.01	1677.42	1677.42	1666.93	1689.26	1685.67	1688.88	1685.11	1689.61	1700.08	1694.81	1688.07	1688.96	1683.13	1675.63	1690.94	1700.99	1686.12	1690.87	1698.42	1663.88	1660.45	1667.93	1652.62	1678.55	1680.18	1690.33	1698.81	1691.27	1696.19	1681.98	1704	1699.24	1702.4	1692.43	1689.3	1656.7	1670.02	1676.2	1682.98	1683.89	1688.28	1695.82	1687.42	1689.34
188.026993	1674.86	1673.07	1675.38	1670.07	1679.58	1675.48	1677.37	1668.33	1689.79	1684.29	1690	1686.1	1689.19	1700.3	1695.53	1689.24	1688.72	1684.09	1677.75	1691.93	1703.13	1688.45	1690.33	1699.12	1664.98	1663.19	1665.56	1654.57	1679.32	1681.64	1692.97	1699.9	1692.2	1695.59	1684.59	1706.11	1697.81	1701.95	1693.96	1690.84	1658.36	1673.26	1677.9	1684.89	1683.54	1690.59	1695.78	1688.23	1689.86
188.522995	1677.03	1668.35	1674.2	1668.01	1677.44	1677.85	1675.08	1666.46	1690.73	1683.38	1688.86	1683.31	1690.06	1697.83	1694.93	1689.92	1686.89	1688.96	1677.63	1691.74	1698.7	1688.7	1688.34	1697.6	1663.29	1660.27	1667.57	1656.14	1679.54	1682.41	1692.98	1701.32	1688.15	1695.72	1684.64	1707.24	1698.99	1702.85	1697.07	1695	1658.57	1672.34	1674.17	1686.27	1684.05	1688.11	1695.79	1689.84	1687.34
189.018005	1675.54	1670.44	1676.6	1667.98	1681.07	1678.86	1675.86	1665.44	1689.51	1685.24	1689.38	1688.13	1691.06	1701.95	1696.96	1688.65	1687.12	1686.28	1679.03	1694.27	1701.62	1687.85	1691.85	1699.34	1663.84	1661.54	1665.46	1653.79	1680.16	1680.57	1690.95	1699.76	1688.56	1696.31	1684.12	1708.12	1698.79	1703.88	1694.16	1691.63	1658.68	1671.15	1676.51	1685.17	1683.35	1687.71	1695.18	1687.19	1692.3
189.513000	1675	1671.37	1673.38	1669.51	1682.68	1677.76	1676.03	1667.48	1688.57	1681.21	1690.08	1688.87	1691.45	1702.97	1694.49	1689.62	1688.24	1684.27	1679.91	1693.71	1702.74	1686.7	1690.82	1700.72	1663.4	1663.36	1664.18	1652.69	1679.85	1681.91	1692.02	1700.2	1687.72	1694.52	1684.03	1708.75	1698.76	1703.15	1696.75	1689.32	1656.42	1673.05	1677.41	1687.23	1683.69	1689.39	1694.34	1688.36	1690.12
190.007996	1677.31	1671.57	1677.39	1668.91	1681	1678.42	1677.32	1665.05	1689.33	1684.55	1689.17	1688.04	1691.44	1701.29	1696.31	1691.93	1689.07	1686.29	1680.44	1695.03	1700.13	1686.82	1690.85	1699.86	1664.19	1661.58	1666.8	1655.57	1681.03	1682.73	1692.65	1701.29	1691.46	1694.05	1686.33	1706.62	1699.26	1704.09	1696.61	1694.3	1657.34	1673.66	1677.54	1687.08	1686.55	1688.82	1697.51	1687.04	1690.07
190.503006	1672.91	1669.84	1675.9	1670.45	1681.93	1677.47	1677.14	1666.33	1688.38	1681.64	1686.9	1685.86	1690.07	1702.65	1695.08	1688.43	1690.7	1684.77	1681.01	1694.35	1699.25	1686.1	1688.41	1697.87	1666.4	1660.6	1666.34	1655.47	1679.85	1681.2	1691.6	1698.25	1687.39	1697	1681.87	1706.73	1696.92	1702.18	1693.29	1690.42	1659.73	1672.64	1673.92	1685	1684.11	1689.4	1694.74	1685.83	1689.2
190.998993	1676.77	1667.27	1674.75	1666.58	1684.41	1677.66	1676.16	1666.03	1689.97	1681.8	1688.56	1688.23	1690.94	1700.95	1692.4	1685.99	1688.88	1684.56	1680.35	1691.16	1702.26	1686.73	1691.37	1699.72	1664.77	1662.22	1666.5	1652.27	1678.46	1681.24	1692.66	1700.57	1688.6	1695.7	1682.59	1706.57	1699.62	1701.68	1693.98	1689.63	1657.12	1673.5	1677.76	1685.39	1683.17	1690.23	1694.3	1688.51	1689.71
191.494003	1676.48	1672.93	1675.99	1667.72	1681.29	1681.38	1676.51	1664.49	1689.27	1683.09	1687.28	1686.47	1690.98	1702.56	1694.61	1685.08	1685.94	1684.61	1678.96	1692.11	1701.38	1686.04	1689.8	1698.39	1664.77	1664.02	1665.94	1653.24	1679.46	1678.38	1692.27	1700.7	1688.34	1694.58	1682.18	1707.17	1698.3	1703.11	1693.5	1688.16	1658.71	1671.97	1677.38	1685.13	1685.45	1690.19	1693.62	1687.28	1689.43
191.988998	1679.26	1670.48	1675.24	1668.41	1679.77	1679.56	1676.02	1665.28	1684.87	1684.44	1687.85	1687.55	1691.91	1702.65	1694.59	1688.96	1689.95	1685.36	1680.24	1690.41	1700.72	1689.35	1690.19	1699.52	1664.02	1658.25	1665.74	1654.44	1677.62	1680.84	1691.44	1699.64	1687.72	1692.74	1686.64	1706.41	1698.71	1704.6	1694.9	1691.45	1656.84	1672.02	1675.68	1685.05	1684	1690.34	1694.05	1689.98	1687.05
192.483994	1677.84	1669.36	1673.01	1667.03	1681.87	1676.62	1674.39	1666.73	1687.7	1683.66	1690.14	1686.67	1691.44	1699.02	1692.13	1687.72	1687.33	1686.46	1678.62	1693.86	1702.71	1685.85	1691.11	1698.28	1666.96	1662.46	1665.52	1654.52	1680.81	1681.08	1691.68	1699.63	1690.6	1696.74	1681.39	1706.84	1697.28	1706.29	1694.98	1691.17	1657.46	1672.92	1674.65	1685.83	1683.33	1690.03	1695.25	1688.82	1687.14
192.979004	1675.04	1669.24	1674.35	1667.79	1679.75	1677.2	1678.75	1665.97	1690.62	1682.27	1689.05	1687.62	1693.97	1700.19	1696.07	1689.05	1687.91	1686.81	1681.27	1693.22	1703.57	1687.84	1689.45	1700.16	1664.81	1662.15	1668.7	1654.83	1678.7	1681	1691.98	1700.22	1691.46	1694.93	1682.91	1708.56	1697.9	1704.31	1695.84	1689.68	1658.99	1674.12	1677	1688.16	1685.3	1691.52	1695.36	1688.65	1692.98
193.475006	1676.66	1667.83	1674.68	1667.97	1679.49	1675.89	1675.18	1666.96	1691.67	1681.77	1688.46	1688.83	1689.8	1701.05	1694.03	1688.36	1689.9	1683.65	1679.15	1692.65	1699.75	1687.05	1690.23	1696.99	1664.31	1659.27	1665.11	1652.43	1679.83	1682.35	1691.98	1700.93	1688.25	1694.07	1682.98	1703.44	1698.35	1701.11	1694.95	1689.59	1659.92	1672.27	1675.16	1685.32	1684.23	1690.53	1696.05	1686.33	1689.21
193.970001	1676.42	1670.26	1675.3	1669.02	1683.29	1675.41	1676.7	1666.26	1690.72	1684.17	1688.11	1687.42	1692.05	1700.42	1693.52	1688.39	1688.82	1683.87	1681.6	1692.15	1698.88	1688.1	1688.34	1698.52	1664.43	1661.77	1666.02	1653.22	1679.25	1680.36	1692.97	1697.81	1688.73	1694.09	1683.04	1704.82	1699.43	1703.64	1694.46	1690.89	1657.11	1673.69	1679.32	1685.4	1685.07	1688.37	1694.85	1687.98	1687.14
194.464996	1676.34	1670.9	1676.1	1670.76	1681.87	1677.62	1674.27	1666.46	1689.78	1683.88	1687.43	1685.56	1691.22	1702.2	1694.1	1688.69	1687.5	1684.58	1678.05	1693.02	1702.35	1687.8	1688.6	1699.74	1664.16	1660.81	1667.33	1654.1	1681.65	1682.5	1689.07	1700.68	1687.97	1695.35	1682.91	1706.15	1700.05	1701.84	1693.95	1691.03	1658.49	1672.52	1676.71	1687.5	1682.67	1690.07	1695.55	1688.04	1690.6
194.960007	1678.01	1672.01	1675.58	1669.49	1680.32	1676.43	1673.5	1666.76	1690.06	1684.67	1689.76	1685.28	1690.88	1700.88	1692.47	1688.76	1688.34	1686.75	1679.84	1693.66	1701.84	1688.08	1690.99	1698.27	1664.51	1661.25	1667.18	1654.55	1680.72	1680.55	1691.37	1699.73	1690.72	1693.96	1683.56	1707.26	1697.95	1703.22	1694.2	1689.84	1658.98	1672.62	1678.32	1686.14	1684.9	1690.68	1693.54	1688.13	1691.03
195.455994	1676.72	1666.17	1673.53	1669.09	1680.8	1679.39	1675.77	1666.67	1688.87	1683.45	1689.43	1686.31	1689.22	1702.84	1691.47	1684.88	1686.8	1684.02	1680.08	1691.29	1702.25	1687.48	1689.41	1701.2	1664.37	1661.97	1668.15	1655.69	1681.2	1680.48	1692.38	1699.32	1687.88	1696.52	1684.76	1706.37	1700.28	1704.19	1693.66	1691.29	1656.93	1672.04	1675.83	1684.76	1683.6	1689.08	1692.9	1690.17	1689.13
195.951004	1677.03	1670.52	1673.51	1666.84	1679.82	1678.65	1675.62	1664.82	1689.07	1684.62	1689.54	1687.81	1690.71	1701.97	1692.39	1686.53	1688.28	1684.59	1677.38	1693.12	1700.06	1688.17	1687.44	1699.46	1664.77	1662.38	1665.41	1653.39	1679.78	1681.01	1692.81	1698.8	1688.67	1693.85	1683.18	1704.98	1696.15	1703.07	1693.35	1691.03	1656.7	1672.09	1676.96	1684.67	1684.34	1688.16	1694.74	1686.1	1689.45
196.445999	1678.19	1670.15	1675.08	1669.48	1680.26	1674.6	1674.68	1666.23	1689.79	1681.36	1687.84	1687.63	1688.64	1700.94	1692.68	1687.49	1689.37	1682.89	1677.7	1691.45	1701.61	1686.67	1690.12	1698.37	1664.31	1662.03	1665.13	1653.66	1681.31	1680.65	1691.41	1700.05	1690.26	1694.54	1683.43	1704.84	1699.11	1706.12	1694.38	1692.66	1658.62	1672.19	1676.41	1686.16	1684.65	1690.95	1695.12	1686.81	1689.3
196.940994	1677.8	1669.21	1670.88	1665.34	1679.19	1677.99	1675.23	1666.88	1688.76	1681.97	1688.86	1685.34	1692.45	1700.91	1692.8	1687.83	1688	1682.93	1679.3	1694.2	1699.76	1688.37	1688.79	1700.39	1666.05	1660.1	1665.51	1653.75	1679.66	1679.86	1691.78	1699.31	1689.05	1694.2	1681.84	1703.86	1699.53	1701.68	1692.24	1688.1	1658.29	1671.18	1677.01	1684.84	1684.8	1688.11	1692.72	1687.19	1691.37
197.436005	1676.49	1668.97	1676.04	1667.72	1680.1	1677.13	1677.17	1667.01	1687.98	1680.88	1688.33	1686.62	1690.77	1701.28	1696.42	1688.77	1687.34	1684.05	1679.02	1691.13	1701.14	1688.18	1688.74	1698.4	1662.99	1659.38	1665.26	1653.16	1679.37	1679.86	1693.13	1697.58	1689.35	1695.33	1682.31	1705.83	1697.27	1699.83	1694.82	1691.08	1657.28	1669.21	1677.3	1685.97	1682.74	1689.23	1694.55	1688.53	1686.88
197.932007	1678.86	1672.12	1677.95	1668.47	1680.23	1677.41	1676.17	1665.79	1689.09	1682.37	1690.77	1687.09	1691.62	1702	1694.67	1689.01	1687.36	1682.88	1679.1	1693.27	1702.16	1687.91	1688.77	1698.19	1664.91	1661.83	1664.28	1653.24	1678.13	1682.28	1690.54	1699.29	1686.35	1694.78	1682.31	1705.09	1699.03	1703.19	1693.81	1690.29	1656.98	1669.42	1674.77	1686.06	1682.68	1686.58	1691.92	1689.76	1690.04
198.427002	1676.36	1668.86	1675.57	1668.26	1680.95	1674.8	1677.17	1664.63	1688.3	1682.92	1687.87	1686.64	1690.91	1699.51	1695.97	1686.7	1688.1	1684.28	1678.77	1691.19	1701.15	1688.43	1688.02	1698.66	1664.87	1662.28	1666.05	1650.49	1678.13	1680.86	1691.75	1697.08	1690.47	1695.7	1681.94	1704.19	1698.22	1701.67	1693.51	1689.61	1657.2	1671.09	1676.84	1687.71	1685.6	1687.87	1695.32	1687.14	1690.35
198.921997	1677.17	1671.77	1676.06	1666.53	1681.4	1678.4	1675.98	1663.44	1689.18	1683.69	1687.93	1685.49	1692.51	1701.02	1695.19	1688.46	1687.22	1685.22	1679.5	1692.84	1700.63	1687.89	1690.02	1699.47	1665.85	1661.23	1664.41	1656.58	1678.02	1682.41	1692.02	1701.81	1691.06	1698.26	1683.73	1708.52	1698.59	1706.08	1695.81	1689.84	1658.97	1673.51	1675.63	1684.37	1683.07	1689.1	1696	1688.88	1688.03
199.417007	1677.04	1667.6	1676.4	1668.66	1680.59	1679.2	1676.06	1667.79	1687.46	1683.31	1689.64	1683.11	1691.63	1699.11	1694.63	1688.7	1690	1685.33	1679.14	1694.99	1701.21	1688.23	1688.79	1698.05	1665.49	1662.24	1664.88	1655.73	1679.26	1682.73	1691.7	1698.95	1689.99	1696.03	1683.36	1707.13	1699.78	1703.86	1695	1691.79	1654.58	1673.64	1678.02	1688.16	1684.58	1687.08	1696.84	1687.99	1689.98
199.912003	1676.74	1670.16	1673.56	1668.83	1681.63	1675.67	1674.8	1665.97	1687.67	1681.17	1687.13	1685.52	1691.18	1702.01	1697.33	1689.88	1690.27	1685.07	1680.1	1692.8	1704.43	1688.49	1689.57	1699.01	1666.45	1662.11	1665.79	1653.66	1679.95	1682.22	1691.7	1701.07	1686.96	1697.66	1684.09	1707.79	1698.98	1702.4	1695.47	1688.78	1656.42	1671.95	1676.24	1686.98	1683.87	1689.9	1693.38	1688.79	1690.91
200.408005	1676.33	1667.37	1675.22	1666.81	1681.34	1678.88	1676.56	1667.23	1687	1681.84	1688.09	1688.27	1690.69	1701.65	1692.53	1688.35	1689.57	1682.46	1679.91	1690.86	1699.96	1685.17	1688.08	1696.51	1664.13	1660.53	1666.91	1652.8	1676.79	1680.83	1693.51	1699.37	1690.78	1694.15	1682.6	1706.12	1698.16	1702.74	1694.43	1688.5	1657.21	1672.82	1677.44	1684.84	1681.21	1687.19	1693.68	1690.43	1687.13
200.903000	1675.27	1670.36	1673.81	1669.79	1680.65	1677.55	1676.91	1664.26	1689.95	1682.91	1686.9	1687.42	1691.49	1700.33	1694.39	1688.82	1688.13	1684.06	1680.11	1692.46	1700.22	1687.61	1689.23	1699.3	1666.4	1661.63	1665.09	1656.14	1680.71	1679.47	1693.06	1697.03	1688.67	1696.07	1682.9	1702.64	1697.73	1700.39	1695.54	1691.58	1656.47	1671.43	1676.76	1685.14	1684.57	1690.44	1693.95	1687.22	1689.1
201.397995	1677.37	1668.91	1673.13	1667.54	1680.62	1678.03	1676.13	1667.01	1688.81	1683.78	1689.57	1685.76	1690.29	1700.92	1693.93	1688.35	1687.35	1684.87	1678.96	1692.8	1701.87	1686.5	1688.69	1699.32	1665.76	1662.18	1665.71	1653.41	1676.44	1681.53	1693.15	1700.18	1688.3	1693.64	1683.69	1705.84	1699.41	1704.64	1694.88	1689.29	1657.21	1672.11	1674.27	1687.21	1682.95	1689.35	1694.85	1687.51	1690.4
201.893005	1673.49	1670.39	1672.97	1669.49	1678.8	1678.09	1676.86	1664.9	1691.9	1682.7	1687.64	1685.81	1691.93	1700.82	1692.77	1687.29	1686.04	1685.45	1677.14	1690.62	1701.34	1688.94	1689.94	1698.67	1664.39	1660.12	1666.57	1653.31	1678.46	1681.32	1694.65	1696.7	1689.08	1693.19	1683.72	1705.83	1695.83	1702.48	1693.74	1690.56	1656.4	1673.43	1677.9	1685.08	1685.19	1689.76	1693.6	1687.89	1689.29
202.388000	1677.98	1670.75	1675.59	1668.44	1680.07	1677.49	1675.07	1665.44	1688.94	1683.28	1688.16	1686.2	1690.07	1703.19	1692.66	1688.95	1688.65	1685.37	1680.22	1693.61	1701.48	1689.02	1688.62	1698.58	1667.37	1661.55	1666.06	1654.25	1679.84	1681.68	1690.74	1697.29	1690.06	1694.86	1682.94	1704.82	1700.67	1703.19	1695.61	1690.66	1656.71	1674.14	1676.27	1688.71	1684.47	1690	1695.79	1689.94	1689.64
202.884003	1677.35	1669.49	1673.39	1671.07	1678.09	1678.11	1675.16	1666.31	1688.28	1684.06	1689.3	1685.15	1689.73	1701.7	1693.6	1686.71	1686.8	1687.34	1678.39	1692.06	1699.37	1690.88	1688.7	1698.83	1662.82	1661.26	1666.3	1655.22	1680.23	1680.55	1693.84	1697.15	1689.43	1694.59	1684.89	1705.15	1694.67	1702.34	1694.18	1692.06	1656.72	1670.98	1676.36	1686.02	1684.36	1689.11	1692.16	1686.49	1691.22
203.378998	1677	1667.32	1676.01	1666.62	1681.16	1675.64	1673.64	1666.65	1688.87	1680.81	1687.76	1685.36	1691.3	1700.25	1694.06	1689.89	1688.39	1685.33	1677.1	1691.58	1700.06	1686.88	1690.6	1698.81	1666.44	1660.71	1665.21	1652.32	1679.26	1680.07	1693.52	1697.57	1690.08	1695.62	1681.8	1707.15	1696.93	1700.53	1695.13	1689.5	1658.79	1671.87	1675.44	1683.6	1681.6	1690.34	1693.49	1688.79	1687.43
203.873993	1678.74	1669.96	1672.96	1666.71	1677.98	1675.25	1674.82	1666.54	1687.11	1684.23	1686.83	1689.23	1689.84	1699.26	1693.83	1687.38	1686.41	1682	1679.1	1690.9	1700.51	1689.21	1688	1696.25	1664.38	1660.88	1667.72	1653.27	1678.43	1679.04	1692.3	1698.29	1689.78	1696.38	1684.82	1706.82	1699.06	1704.14	1693.43	1690.43	1659.32	1670.67	1677.14	1683.83	1686.18	1688.05	1694.32	1690.6	1688.43
204.369003	1675.85	1670.48	1673.85	1667.53	1679.1	1677.53	1677.4	1666.46	1691.62	1683.4	1689.93	1686.86	1691.48	1702.16	1694.18	1686.83	1688.25	1684.37	1678.55	1690.95	1701.21	1686.99	1690.74	1700.05	1666.76	1663.09	1665.43	1654.96	1678.01	1680.57	1692.59	1699.38	1691.65	1695.11	1682.38	1706.43	1700.4	1703.26	1693.96	1690.26	1657.56	1673.8	1677.57	1686.41	1684.06	1687.5	1695.2	1687.6	1691.01
204.863998	1675.23	1671.42	1675.42	1667.24	1680.48	1678.2	1677.44	1665.77	1690.59	1683.57	1689.57	1685.44	1691.03	1701.92	1693.78	1690.49	1688.57	1686.12	1678.62	1691.33	1701.15	1688.32	1689.83	1696.85	1664.53	1661.17	1666.72	1652.17	1679.99	1680.98	1692.78	1699.57	1689.42	1695.73	1684.92	1706.65	1696.81	1701.67	1695.31	1688.25	1657.69	1671.36	1675.07	1684.32	1680.8	1689.63	1694.21	1688.47	1688.58
205.360001	1674.65	1672.02	1674.11	1667.65	1682.1	1676.74	1675.82	1665.89	1687.49	1682.93	1687.81	1689.14	1690.31	1699.54	1693.6	1686.89	1687.8	1685.9	1676.78	1693.02	1701.29	1688.57	1688.41	1697.4	1665.55	1661.11	1664.91	1652.39	1678.43	1681.81	1691.49	1699.37	1689.43	1694.51	1680.67	1704.8	1698.26	1702.85	1692.87	1690.55	1657.59	1671.04	1678.39	1684.39	1681.85	1690.42	1695.18	1687.84	1689.95
205.854996	1676.38	1671.2	1675.08	1667.75	1679.96	1677.51	1673.73	1666.93	1689.15	1682.67	1687.62	1687.9	1691.3	1700.96	1695.79	1688.03	1687.16	1683.86	1678.57	1692.76	1701.49	1686.85	1688.16	1700.49	1667	1661.79	1666.81	1655.3	1681.38	1683.76	1692.25	1699.77	1688.4	1692.54	1681.84	1705.37	1697.08	1705.43	1694.23	1688.73	1656.83	1672.13	1678.29	1686.69	1685.14	1692.37	1693.84	1689.92	1692.26
206.350006	1676.09	1669.35	1673.97	1668.66	1681.91	1681.08	1677.4	1664.67	1689.65	1683.83	1688.1	1686.05	1690.7	1699.82	1694.58	1687.01	1688.38	1685.37	1677.86	1692.41	1701.3	1686.75	1689.64	1698.16	1669.41	1661.28	1665.54	1650.42	1680.02	1682.25	1694.27	1698.05	1691.09	1692.52	1682.22	1706.95	1700.12	1702.33	1693.66	1688.71	1657.57	1670.39	1677.86	1684.19	1683.44	1687.73	1694.69	1687.85	1687
206.845001	1675.55	1667.5	1673.97	1667.91	1682.02	1678.38	1674.69	1666.31	1688.19	1681.91	1690.11	1687.62	1691.07	1700.66	1693.35	1688.38	1686.77	1685.45	1679.27	1692	1700.55	1686.9	1688.31	1698.71	1664.27	1660.05	1663.65	1653.66	1679.94	1681.35	1690.69	1698.54	1689.01	1694.62	1682.24	1704.17	1698.1	1701.95	1692.47	1688.17	1656.37	1672.51	1677.69	1685.58	1684.77	1689.88	1691.32	1687.72	1688.02
207.341003	1676.93	1669.17	1674.59	1667.66	1679.7	1678.17	1673.82	1666.41	1689.89	1684.91	1686.77	1685.8	1692.04	1700.27	1692.8	1687.28	1687.61	1683.58	1680.7	1694	1703.64	1688.06	1686.95	1698.02	1666.69	1659.9	1666.79	1651	1680.26	1681.23	1694.07	1700.83	1688.3	1696.82	1681.5	1708.54	1697.7	1704.67	1693.76	1690.79	1656.83	1672.27	1675.18	1684.3	1683.71	1690.58	1691.3	1688.35	1687.75
207.835999	1674.64	1668.92	1673.96	1668.99	1678.85	1678.37	1673.9	1666.26	1688.63	1682.41	1687	1683.35	1688.27	1699.06	1691.45	1685.16	1688.03	1683.83	1680.15	1692.03	1700.29	1686.49	1686.38	1698.57	1664.92	1660.2	1664.63	1653.82	1678.45	1681.88	1693.47	1697.96	1689.56	1693.92	1682.25	1705.54	1698.41	1701.34	1692.51	1689.67	1657.62	1670.81	1675.03	1684.97	1681.8	1687.74	1691.03	1686.6	1687.29
208.330994	1674.72	1668.85	1674.22	1668.15	1682.05	1675.11	1676.45	1664.53	1689.13	1681.01	1690.32	1685.31	1688.93	1697.41	1692.02	1686.45	1687.46	1684.2	1680	1691.13	1699.42	1685.8	1688.72	1698.14	1663.21	1659.36	1664.67	1655.1	1676.85	1679.98	1693.1	1699.53	1685.29	1692.22	1681.72	1705.36	1696.7	1703.95	1692.56	1689.26	1656.95	1671.27	1676.69	1685.89	1683.6	1689.58	1692.64	1686.45	1688.22
208.826004	1675.91	1671.16	1672.37	1669.81	1683.01	1675.9	1677.39	1665.34	1688.39	1683.29	1687.59	1686.28	1694.48	1701.32	1697.3	1686.86	1688.68	1682.88	1678.91	1692.36	1699.94	1689.86	1688.58	1697.42	1665.23	1662.53	1666.35	1655	1679.46	1682.26	1692.31	1698.64	1688.26	1695.16	1684.64	1706.67	1700.95	1703.3	1696.82	1692.57	1657.23	1671.95	1676.99	1686.69	1684.91	1689.08	1694.37	1689.01	1691.01
209.320999	1678.29	1668.96	1673.43	1666.32	1680.25	1681.58	1673.56	1665.63	1687.64	1683.85	1687.28	1685.26	1689.95	1699.48	1692.42	1688.5	1688.24	1683.1	1678.19	1693.61	1701.33	1688.99	1688.85	1700.26	1664.92	1661.71	1664.76	1654.16	1680.82	1681.36	1691.19	1699.98	1687.46	1694.83	1682.71	1706.1	1697.12	1704.02	1695.07	1690.79	1656.49	1671.5	1674.17	1685.23	1682.55	1688.62	1691.04	1688.76	1689.45
209.817001	1675.45	1670.34	1676.03	1667.91	1680.68	1678.55	1676.71	1665.81	1688.78	1683.69	1691	1687.77	1691.05	1701.77	1693.58	1690.34	1685.96	1685.21	1680.5	1694.01	1700.01	1690.23	1689.06	1697.98	1662.08	1661.31	1669.32	1653.53	1678.19	1680.65	1691.28	1699.61	1688.3	1695.82	1684.15	1705.84	1696.96	1703.03	1693.43	1692.07	1657.58	1670.86	1675.44	1688.21	1684.15	1687.92	1694.63	1687.66	1687.04
210.311996	1675.94	1669.24	1674.36	1666.36	1682.84	1678.15	1675.59	1665.43	1688.08	1683.31	1687.14	1687.56	1691.51	1698.85	1694	1686.79	1685.31	1685.41	1680.09	1691.6	1701.02	1689.98	1690.04	1697.09	1663.72	1661.27	1664.63	1653.67	1676.93	1679.73	1690.85	1698.33	1687.63	1695.83	1682.42	1705.35	1698.48	1700.02	1692.49	1690.48	1656.69	1672.38	1676.61	1684.11	1683.45	1688.68	1694.19	1688.84	1691.33
210.807007	1675.65	1669.33	1674.63	1667.25	1676.97	1674.71	1674.14	1664.84	1690.08	1684.07	1688.49	1685.01	1693.06	1700.65	1694.63	1687.46	1686.7	1682.93	1678.71	1691.89	1699.87	1685.44	1687.48	1700.51	1665.25	1661.75	1666.86	1655.03	1677.82	1681.8	1693.46	1699.43	1690.99	1694.37	1683.35	1707.83	1697.67	1703.14	1692.63	1689.24	1656.92	1671.89	1676.38	1684.34	1685.12	1689.87	1694.92	1688.55	1690.6
211.302002	1674.68	1670.95	1670.29	1667.39	1680.01	1676	1674.96	1664.17	1686.41	1682.38	1685.9	1687.33	1689.2	1699.81	1691.49	1684.83	1686.35	1681.08	1676.85	1691.56	1699.41	1687.05	1687.25	1695.96	1664.22	1659.76	1663.57	1653.54	1680.47	1681.36	1691.19	1699.64	1688.58	1693.83	1682.52	1708.11	1697.21	1701.97	1692.19	1688.49	1656.65	1672.13	1676.84	1684.59	1680.49	1688.17	1693.32	1687.35	1689.3
211.796997	1677.98	1667.82	1672.49	1663.51	1678.85	1679.14	1672.67	1667.56	1688.16	1682.86	1687.23	1686.87	1692.63	1700.29	1692.26	1687.45	1686.38	1686.68	1679.27	1691.42	1699.47	1687.43	1689.33	1700.85	1665.39	1659.58	1664.74	1651.3	1677.74	1680.12	1691.18	1697.35	1688.74	1694.52	1682.35	1704.16	1697.08	1701.27	1693.6	1691.84	1656.25	1671.89	1675.34	1686.16	1684.49	1687.86	1693.71	1688.37	1688.05
212.292007	1675.87	1671.37	1674.93	1667.09	1680.45	1678.22	1673.94	1664.52	1687.22	1683.17	1688.09	1684.61	1691.54	1700.1	1693.56	1686.97	1688.17	1682.84	1679.34	1689.99	1699.16	1686.32	1689.4	1698.2	1663.82	1661.02	1666.3	1651.59	1678.98	1681.47	1691.21	1700.08	1688.49	1694.41	1682.92	1707.81	1694.75	1702.53	1692.94	1688.29	1657.3	1670.17	1675.56	1685.51	1682.21	1685.92	1693.03	1686.81	1688.08
212.787994	1676.13	1668.42	1674.91	1668.48	1679.78	1675.27	1672.22	1663.78	1685.91	1681.43	1684.76	1685.66	1687.71	1699.24	1692.54	1685.52	1687.36	1682.33	1677	1689.83	1697.09	1686.45	1686.17	1693.99	1664.17	1660.53	1666.29	1651.95	1676.47	1679.61	1687.35	1697.79	1687.87	1693.61	1680.9	1706.29	1696.34	1701.64	1692.01	1688.88	1656.8	1669.69	1674.21	1683.44	1680.66	1685.14	1693.32	1685.68	1688.06
213.283005	1677.93	1667.46	1675.63	1667.02	1680.23	1675.39	1674.64	1663.49	1685.94	1680.11	1686.62	1687.74	1688.63	1700.2	1691.62	1686.72	1686.61	1680.9	1677.94	1691.1	1697.52	1685.71	1687.97	1699.33	1660.34	1659.89	1663.59	1652.27	1678.11	1680.61	1689.54	1697.22	1686.37	1692.7	1680.82	1705.34	1694.54	1701.92	1693.17	1688.89	1657.03	1671.71	1673.94	1684.38	1683.32	1688.26	1690.31	1686.25	1686
213.778000	1678.14	1668.11	1673.55	1666.8	1679.63	1675.68	1675.06	1668.38	1688.15	1681.87	1686.95	1683.34	1687.13	1700.24	1691.91	1687.01	1687.69	1685.98	1678.51	1690.54	1696.44	1687.88	1688.74	1698.63	1661.55	1659.49	1665.17	1652.81	1679.43	1679.15	1693.5	1700.65	1689.66	1693.26	1682.23	1703.69	1696.28	1702.23	1693.79	1687.99	1658.3	1671.87	1676.24	1685.21	1684.02	1687.66	1692.84	1688.13	1689.97
214.272995	1676.14	1666.38	1673.31	1662.69	1678.28	1675.26	1673.13	1667.15	1689.79	1680.81	1687.99	1686	1689.3	1699.86	1693.39	1684.68	1686.35	1684.34	1678.39	1691.47	1699.23	1687.04	1689.99	1697.76	1663.08	1658.28	1667.49	1651.34	1677.78	1678.1	1690.97	1696.85	1687.73	1695.19	1682.1	1702.59	1696.22	1701.63	1694.28	1690.45	1656.46	1672.76	1674.54	1681.46	1682.19	1688.38	1691.72	1686.13	1688.84
214.768997	1673.29	1667.27	1671.97	1665.79	1679.58	1676.95	1676.04	1665.63	1686.88	1680.56	1687.13	1686.15	1690.21	1699.04	1690.98	1686.27	1684.93	1685.17	1678.72	1690.87	1698.7	1688.12	1689.39	1696.49	1662.86	1660.85	1665.13	1651.36	1676.39	1679.68	1690.74	1693.45	1683.48	1695.09	1681.75	1702.58	1695.68	1700.83	1691.47	1687.66	1653.39	1669.24	1672.33	1680.68	1680.12	1682.97	1689.64	1681.83	1683.43
215.264008	1676.51	1668.67	1672.81	1665.65	1681.06	1675.77	1674.02	1664.22	1683.13	1680.52	1683.7	1682.45	1688.7	1700.22	1689.6	1685.81	1686.88	1682.87	1676.64	1688.77	1694.93	1685.02	1686.26	1695.73	1662.1	1658.31	1661.67	1650.24	1675.26	1676.46	1687.04	1693.35	1685.48	1688.56	1680.87	1699.09	1692.12	1698.83	1687.89	1685.52	1653.23	1667.43	1672.77	1680.15	1677.35	1685.56	1687.39	1680.39	1685.43
215.759003	1677.69	1667.73	1672.85	1667.82	1681.34	1677.93	1675.72	1663.32	1684.6	1680.83	1683.61	1684.48	1690.02	1698.22	1693.04	1687.4	1686.03	1681.96	1679.02	1688.83	1697.1	1686.41	1687.16	1694.72	1661.43	1661.35	1663.17	1650.95	1679.28	1679.23	1688.25	1697.29	1687.34	1693.76	1680.8	1705.82	1697.74	1701.61	1689.87	1686.77	1657.49	1670.51	1676.34	1681.61	1684.64	1690.23	1691.28	1686.6	1689.49
216.253998	1675.37	1670.16	1673.79	1666.68	1677.91	1674.03	1675.43	1667.1	1687.97	1683.6	1688.03	1684.83	1692.27	1698.98	1694.38	1685.05	1687.15	1682.43	1676.19	1691.92	1701.78	1685.89	1689.46	1697.7	1663.12	1660.07	1665.91	1653.48	1676.88	1681.18	1691.68	1698.43	1688.1	1695.24	1682.42	1705.09	1700.13	1702.12	1691.52	1687.47	1655.79	1673.46	1674.71	1684.74	1682.75	1690.66	1691.88	1686.67	1685.94
216.748993	1675.3	1669.4	1674.46	1666.61	1679.97	1678.4	1677.87	1664.58	1688.4	1682.75	1689.09	1685.4	1691.67	1700.3	1692.52	1687.3	1687.38	1686.5	1678.71	1694.05	1700.86	1685.53	1689.82	1697.4	1667.02	1659.65	1665.77	1651.86	1680.91	1678.95	1692.78	1696.95	1692.08	1694.97	1684.38	1704.94	1698.05	1703.23	1693.03	1688.51	1655.47	1672.32	1674.42	1684.21	1682.72	1690.17	1694.49	1688.08	1687.79
217.244995	1673.64	1667.58	1672.37	1669.86	1679.4	1676.22	1675.13	1665.32	1688.3	1680.57	1684.97	1683.44	1689.86	1701.9	1693.65	1686.1	1686.86	1682.36	1678.92	1692.03	1699.08	1685.45	1690.87	1698.89	1663.14	1658.63	1665.91	1652.06	1682.07	1680.27	1690.74	1697.17	1688.24	1695.66	1681.21	1705.53	1697.22	1702.35	1693.81	1688.46	1657.81	1669.65	1672.13	1684.46	1682.99	1687.86	1694.43	1686.98	1690.29
217.740005	1678.41	1670.8	1675.88	1668.51	1681.18	1677.28	1674.59	1667.32	1690.24	1684.1	1688.82	1687.1	1690.66	1697.81	1692.87	1684.98	1687.43	1685.26	1682.2	1694.2	1701.37	1688.23	1687.57	1700.05	1663.28	1660.51	1665.02	1654.32	1679.24	1680.72	1692.45	1699.63	1688.35	1695.25	1684.33	1707.35	1700.56	1701.83	1694.61	1691.66	1656.49	1672.35	1675.99	1686.67	1682.57	1689.84	1694.8	1688.47	1688.51
218.235001	1677.86	1670.61	1673.09	1670.86	1680.22	1677.32	1673.86	1666.62	1687.55	1681.67	1687.35	1687.02	1689.66	1699.34	1694.66	1685.78	1687.82	1685.52	1677.75	1693.35	1697.78	1688.32	1689.11	1698.24	1664.41	1659.16	1665.85	1652.32	1680.11	1683.01	1695.27	1697.87	1688.62	1692.43	1681.77	1705.87	1696.24	1703.72	1693.73	1687.66	1656.47	1671.39	1675.2	1688.71	1683.71	1688.26	1695.89	1689.15	1687.9
218.729996	1676.66	1669.18	1677.08	1669.92	1679.74	1674.8	1676.33	1666.89	1688.45	1681.9	1688.04	1686.87	1690.14	1703.13	1695.78	1689.88	1688.61	1686.11	1678.46	1690.38	1700.98	1686.99	1687.97	1698.03	1665.13	1661.82	1665.13	1654.93	1679.07	1680.44	1692.56	1700.09	1689.01	1692.96	1681.46	1706.99	1696.76	1703.04	1693.94	1689.7	1656.96	1673.09	1676.53	1685	1683.41	1688.69	1693.58	1687.37	1689.06
219.225006	1677.2	1670.23	1677.95	1668.72	1679.77	1676.69	1675.24	1666.13	1690.7	1683.31	1686.34	1688.34	1689.96	1702.3	1693.77	1687.22	1688.82	1685.68	1679.3	1693.53	1700.54	1684.35	1689.32	1698.5	1665.15	1662.49	1665.84	1652.41	1680.96	1680.84	1693.16	1700.12	1689.39	1695.18	1682.61	1705.38	1699.61	1703	1694.54	1690.89	1655.89	1672.84	1675.27	1685.55	1684.35	1687.39	1692.28	1688.94	1689.46
219.720993	1678.03	1670.16	1675.52	1670.2	1680.56	1679.39	1678.68	1666.28	1689.4	1680.33	1690.24	1686.04	1692.02	1699.27	1693.61	1688.2	1689.93	1685.1	1679.53	1691.29	1700.98	1688.1	1690.56	1698.46	1664.51	1662.66	1665.94	1653.75	1678.25	1680.21	1691.85	1698.51	1688.23	1694.87	1682.98	1707.09	1698.68	1703.32	1696.1	1691.47	1656.49	1672.45	1677.36	1686.48	1683.37	1690.72	1694.6	1688.36	1686.74
220.216003	1676.44	1668.5	1674.41	1666.63	1681.82	1677.39	1675.22	1665.06	1688.58	1684.28	1689.71	1688.47	1691.79	1702.92	1691.98	1687.26	1686.38	1683.63	1679.34	1691.97	1700.46	1685.41	1687.89	1698.45	1665.17	1657.21	1665.17	1652.96	1677.85	1682.7	1694.61	1700.12	1689.12	1693.06	1682.47	1704.62	1696.96	1703.89	1694.07	1690.85	1658.62	1673	1674.97	1683.92	1683.43	1690.1	1695.59	1688.8	1687.69
220.710999	1675.55	1669.95	1674.69	1668.85	1683.85	1677.06	1675.34	1666.31	1688.98	1682.83	1686.66	1688.38	1691.3	1700.49	1694.24	1689.33	1687.17	1683.82	1680.5	1691.4	1700.67	1686.76	1687.66	1697.56	1663.45	1660.18	1666.35	1653.08	1678.34	1680.29	1691.21	1697.37	1687.53	1695.17	1683.88	1703.91	1697.47	1702.57	1696.04	1689.47	1655.02	1670.92	1675.39	1684.76	1682.53	1688.48	1692.57	1687.1	1687.58
221.205994	1676.89	1669.44	1675.23	1667.82	1679.93	1678.86	1675.72	1667.95	1688.73	1681.26	1687.19	1685.38	1690.21	1701.41	1693.7	1689.22	1688.43	1685.93	1677.15	1691.94	1699.01	1685.5	1687.51	1698.14	1663.19	1662.75	1667.5	1653.41	1676.92	1679.89	1692.22	1698.23	1690.86	1691.63	1682.24	1704.11	1695.88	1703.34	1694.03	1691.71	1655.56	1670.96	1676.75	1685.49	1682.79	1689.33	1693.49	1690.31	1689.74
221.701996	1679.44	1671.07	1674.17	1668.72	1681.95	1678.77	1675.68	1665.79	1688.06	1684.38	1688.57	1684.45	1690.49	1699.51	1692.96	1687.9	1687.56	1685.22	1678.07	1692.12	1699.68	1684.8	1688.01	1698.98	1664.11	1660.94	1665.89	1653.42	1678.4	1680.52	1693.21	1698.43	1690.5	1696.7	1681.63	1704.81	1697.76	1700.97	1691.74	1689.58	1655.32	1671.33	1675.48	1683.87	1683.07	1689.55	1692.48	1686.88	1689.53
222.197006	1677.55	1667.66	1673.55	1669.76	1682.78	1677.67	1676.2	1666.46	1688.01	1683.82	1688.58	1689.48	1692.74	1698.84	1695.04	1690.09	1688.26	1686.84	1678.58	1692.19	1699.86	1687.55	1690	1699.5	1665.14	1663.37	1665.39	1653.57	1679.92	1679.19	1691.73	1699.9	1687.88	1693.69	1682.4	1705.45	1697.88	1704.03	1692.72	1690.93	1657.66	1671.43	1678.47	1683.2	1683.82	1689.7	1695.43	1688.87	1689.43
222.692001	1676.23	1668.19	1676.64	1668.41	1683.27	1676.24	1673.87	1664.97	1688.46	1684.24	1689.3	1685.66	1691.47	1699.48	1694.13	1687.79	1686.04	1686.45	1678.87	1691.13	1699.77	1687.18	1689.01	1698.38	1665.57	1659.81	1665.87	1655.02	1679.76	1681	1694.1	1700.62	1687.94	1695.88	1681.49	1705.08	1696.75	1702.66	1692.07	1687.84	1657.99	1672.76	1675.34	1684.1	1682.5	1687.39	1695.21	1688.13	1687.94
223.186996	1678.61	1670.3	1675.21	1670.38	1677.45	1677.71	1674.61	1664.79	1685.18	1682.06	1687.11	1687.02	1688.92	1701.47	1692.7	1689.38	1689.06	1682.64	1681.39	1692.3	1700.26	1687.76	1688.44	1698.91	1663.45	1663.45	1667.32	1653.16	1680.64	1678.73	1691.72	1698.43	1689.21	1695.88	1683.07	1704.85	1695.76	1700.13	1693.99	1689.68	1656.86	1671.52	1679	1687.04	1683.87	1687.45	1695.79	1686.7	1688.79
223.682007	1678.12	1668.09	1676.02	1666.68	1682.06	1677.89	1673.21	1663.2	1690	1682.3	1686.62	1686.72	1691.15	1701.24	1692.34	1688.47	1687.78	1683.2	1678.79	1690.42	1700.22	1685.89	1687.56	1697.81	1663.86	1660.63	1665.31	1654.89	1680.61	1682.56	1692.23	1698.94	1688.36	1697.45	1681.74	1706.6	1698.67	1702.57	1693.77	1689.63	1657.85	1671.16	1677.02	1685.92	1683.7	1689.67	1695.08	1688.09	1689.44
224.177994	1677.9	1668.94	1673.88	1666.37	1679.29	1679.2	1674.96	1663.8	1688.06	1681.99	1687.29	1689.24	1691.92	1701.9	1693.53	1686.03	1688.88	1684.71	1678.67	1691.24	1702.14	1689.59	1687.38	1697.49	1663.83	1658.99	1666.46	1652.24	1678.43	1678.99	1692.74	1700.04	1689.64	1694.58	1682.86	1707.75	1696.34	1700.61	1692.76	1690.25	1657.44	1671.3	1675.86	1686.29	1682.57	1689.59	1694.55	1687.31	1690.46
224.673004	1675.29	1668.74	1672.81	1667.35	1680.47	1675.14	1673.36	1663.74	1689.45	1685.36	1688.12	1685.14	1689	1700.01	1694.76	1687.89	1687.58	1685.86	1676.48	1690.84	1701	1687.22	1688.24	1696.37	1664.58	1660.14	1664.53	1652.15	1679.02	1680.77	1694.52	1699.53	1686.72	1694.09	1682.34	1704.84	1699.35	1702.57	1693.04	1688.07	1655.12	1671.95	1676	1687.39	1683.51	1688.13	1694.35	1687.91	1689.92
225.167999	1675.69	1667.88	1673.65	1669.99	1682.98	1677.96	1675.31	1665.67	1689.31	1683.34	1686.59	1686.47	1690.49	1699.86	1694.56	1687.7	1686.44	1683.77	1677.85	1691.62	1700.26	1687.64	1688.64	1694.4	1662.94	1661.2	1667.92	1652.21	1677.43	1680.16	1691.54	1700.63	1689.39	1695.46	1684.87	1707.71	1699.49	1701.83	1692.79	1688.66	1658.35	1672.06	1675.57	1683.81	1683.42	1688.73	1695.22	1688.72	1689.15
225.662994	1678.41	1667.26	1673.51	1668.6	1679.45	1675.79	1677.35	1667.32	1689.05	1683.77	1689.89	1684.4	1691.4	1701.11	1695	1691.47	1689.03	1684.95	1678.18	1692.44	1700.59	1686.07	1688.74	1694.71	1664.92	1661.64	1666.63	1651.6	1680.05	1682.25	1692.2	1698.57	1692.5	1693.29	1684.23	1703.72	1697.82	1700.49	1690.28	1690.69	1656.8	1672.49	1677.49	1685.98	1684.36	1688.47	1695.41	1688.87	1690.73
226.158005	1676.3	1671.03	1676.33	1668.91	1678.72	1677.32	1677.42	1666.54	1688.12	1681.64	1686.38	1685.53	1689.11	1698.83	1694.24	1686.53	1689.67	1684.52	1677.87	1691.6	1700.01	1687.99	1689.79	1700.64	1663.48	1660.76	1665.54	1650.43	1678.81	1681.39	1692.44	1700.32	1687.57	1694.22	1684.12	1706.45	1698.7	1703.51	1694.72	1688.04	1656.46	1669.6	1676.85	1683.78	1685.46	1688.26	1694.99	1686.18	1690.05
226.654007	1676.86	1671.78	1675.31	1666.01	1679.49	1678.73	1676.51	1667.16	1687.01	1682.38	1687.94	1684	1690.68	1702.35	1692.33	1690.23	1688.65	1685.92	1678.29	1692.86	1699.32	1686.38	1690.11	1697.83	1666.37	1661.33	1664.84	1653.03	1677.68	1681.89	1691.7	1699.35	1689.44	1696.61	1681.62	1704.06	1697.56	1702.06	1693.02	1689.8	1656.22	1669.36	1676.23	1683.93	1682.63	1688.01	1692.4	1686.56	1686.74
227.149002	1675.9	1670.83	1672.94	1668.72	1683.25	1677.31	1675.58	1666.52	1686.7	1682.12	1690.22	1685.57	1691.92	1699.83	1693.77	1687.07	1686.81	1686.36	1680.22	1692.66	1702.94	1685.66	1688.15	1698.25	1664.14	1660.91	1663.46	1652.35	1679.72	1679.86	1692.82	1699.03	1687.36	1693.22	1682.76	1706.96	1697.53	1702.04	1694.93	1690.13	1654.84	1671.66	1675.59	1684.01	1682.01	1690.34	1692.33	1689.02	1688.79
227.643997	1678.04	1667.58	1676.38	1669.8	1680.77	1679.06	1673.59	1662.96	1688.75	1682.9	1690.87	1685.31	1690.55	1700.57	1693.2	1690.56	1688.57	1682.35	1678.42	1691.78	1697.74	1688.04	1688.22	1697.68	1666.15	1659.25	1665.95	1653.84	1676.56	1683.08	1690.74	1698.1	1689.04	1694.2	1682.29	1706.88	1697.92	1703.09	1692.01	1688.63	1656.63	1672.36	1676.27	1684.68	1683.15	1688.37	1691.99	1688.49	1689.19
228.139008	1676.52	1668.94	1675.12	1665.98	1681.49	1676.93	1675.53	1664.56	1686.23	1682.19	1686.95	1684.3	1693.15	1699.57	1692.75	1688.67	1686.98	1684.15	1677.81	1691.81	1698.04	1687.81	1687.15	1696.21	1666.88	1660.71	1666.35	1652	1678	1680.2	1691.54	1698.97	1687.9	1691.42	1682.29	1707.4	1696.11	1701.96	1694.41	1690.38	1656.03	1673.19	1674.68	1684.52	1682.43	1690.28	1694.17	1687.27	1688.2
228.634003	1678.28	1668.97	1674.16	1668.56	1681.86	1678.67	1675.75	1664.99	1688.51	1683.06	1686.58	1686.44	1688.99	1697.72	1695.62	1687.06	1686.61	1686.86	1676.83	1690.52	1701.07	1689.05	1688.74	1699.79	1664	1661.71	1664.57	1652.19	1678.66	1679.01	1693.18	1700.07	1688.72	1691.71	1684.07	1703.88	1697.64	1701.71	1691.39	1691.61	1655.85	1674.29	1676.07	1682.12	1682.17	1687.84	1694.17	1686.89	1688.91
229.130005	1676.58	1670.88	1676.2	1669.09	1681.89	1679.04	1675.49	1665.23	1690.11	1681.06	1688.28	1688.03	1691.64	1700.94	1695.12	1687.02	1688.08	1684.68	1678.72	1692.89	1698.59	1686.64	1688.89	1700.22	1664.55	1659.7	1667.17	1654.38	1678.19	1681.81	1688.52	1697.72	1687.11	1695.91	1682.99	1704.85	1698.06	1705.47	1694.8	1691.41	1656.27	1672.3	1676.66	1686.27	1682.69	1688.62	1692.35	1688.61	1688.75
229.625000	1676.59	1670.29	1674.94	1665.58	1680.49	1677.47	1677.45	1667.88	1688.37	1685.52	1689.28	1686.72	1689.36	1699.09	1694.79	1689.33	1689.48	1684.06	1679.24	1693.89	1701.05	1688.47	1688.58	1699.54	1666.93	1662.82	1666.57	1654.11	1680.23	1680.33	1694.48	1702.42	1689.49	1695.19	1683.53	1708.12	1695.78	1701.71	1692.4	1691.55	1657.1	1671.82	1677.46	1684.13	1683.31	1691.9	1694.85	1687.18	1688.37
230.119995	1676.08	1669.02	1674.51	1669.1	1680.59	1676.85	1673.41	1665.77	1689	1683.01	1686.85	1686.5	1688.9	1701.03	1689.95	1687.02	1685.51	1683.78	1676.85	1692.56	1699.51	1689.14	1686.58	1698.65	1662.95	1658.14	1668.13	1655.14	1678.36	1682.41	1692.66	1698.55	1688.18	1695.51	1685.12	1706.12	1697.22	1702.5	1692.66	1691.14	1657.8	1672.21	1675.42	1684.64	1685.91	1685.1	1697.32	1687.76	1691.17
230.615005	1676.14	1669.66	1674.52	1667.52	1680.93	1679.48	1674.32	1666.03	1685.59	1683.62	1689.03	1687.09	1689.22	1701.01	1691.92	1685.93	1682.97	1682.12	1679.93	1692.68	1699.66	1688.25	1687.72	1700.04	1665.51	1661.78	1664.99	1654.27	1679.55	1679.14	1692.63	1698.99	1687.65	1693.8	1682.66	1704.2	1697.46	1699.72	1692.81	1690.09	1656.38	1671.68	1677.3	1685.55	1682.84	1690.76	1693.44	1689.29	1689.52
231.110001	1678.03	1668.74	1675.39	1666.85	1677.59	1675.98	1675.24	1664.33	1686.56	1683.52	1686.56	1687.39	1690.62	1701.13	1693.52	1686.98	1687.43	1683.43	1678.75	1690.6	1700.64	1687.13	1688.18	1699.42	1665.23	1660.77	1667.16	1655.24	1678.67	1677.53	1692.41	1699.15	1689.86	1695.17	1681.8	1706.05	1698.34	1701.69	1692.78	1687.81	1655.94	1671.9	1675.63	1684.17	1680.76	1687.75	1696.28	1689.05	1688.72
231.606003	1678.6	1669.32	1671.05	1667.82	1680.85	1678.65	1674.85	1665.28	1687.4	1681.24	1687.32	1686.14	1691.68	1700.08	1691.37	1685.59	1687.7	1683.65	1679.15	1693.06	1699.06	1687.35	1689.49	1698.21	1664.73	1660.1	1664.83	1654.72	1676.72	1679.14	1692.33	1698.82	1689.58	1695.95	1681.76	1705.52	1697.54	1701.61	1691.23	1687.79	1655.24	1669.77	1674.52	1685.41	1680.95	1686.87	1692.76	1685.75	1687.12
232.100998	1677.77	1670.53	1675.7	1670.5	1682.83	1677.34	1676.4	1665.66	1688.39	1682.93	1688.22	1686.89	1692.64	1701.17	1694.4	1688.02	1686.76	1684.15	1679.13	1692.09	1700.52	1687.8	1688.69	1699.44	1664.97	1660	1666.05	1653.47	1679.49	1682.12	1692.69	1697.35	1688.71	1692.58	1681.8	1705.06	1696.97	1702.49	1692.61	1690.49	1657.31	1672.11	1674.85	1683.65	1682.89	1687.39	1694.12	1687.68	1688.79
232.595993	1676.19	1666	1673.95	1666.33	1681.66	1677.3	1676.16	1663.62	1691.17	1684.07	1687.76	1685.76	1689.72	1698	1694.46	1687.52	1686.38	1684.1	1678.6	1691.75	1699.3	1686.89	1689.11	1696.63	1662.11	1660.91	1664.87	1651.12	1678.55	1680.94	1691.33	1698.21	1686.52	1694.79	1683.46	1703.71	1699.26	1700.46	1692.79	1687.32	1657.2	1669.68	1674.3	1684.17	1683.32	1691.85	1693.39	1686.87	1688.14
233.091003	1675.02	1668.28	1674.25	1668.38	1680.22	1676.12	1675.58	1666.84	1688.7	1681.92	1684.68	1685.71	1691.19	1699.89	1693.82	1688.5	1687.84	1684.26	1677.43	1691.63	1700.24	1687.63	1688.62	1698.67	1664.11	1661.78	1665.04	1652.32	1679.14	1681.21	1693.05	1697.5	1687.58	1694.56	1682.67	1705.24	1695.72	1704.23	1693.7	1689.13	1655.7	1671.24	1678	1685.98	1682.73	1689	1693.56	1688.48	1688.76
233.585999	1678.67	1670.96	1675.6	1668.52	1680.23	1678.17	1673.26	1665.08	1689.38	1681.44	1688.26	1686.1	1688.92	1701.1	1691.07	1687.64	1686.25	1684.46	1677.54	1691.46	1701.14	1686.63	1689.61	1697.88	1663.71	1657.76	1664.92	1652.96	1677.81	1680.15	1690.69	1698.97	1690.09	1695.5	1680.93	1705.82	1697.81	1701.8	1693.3	1687.55	1655.78	1669.32	1675.24	1686.23	1682.43	1688.64	1694.35	1686.59	1688.33
234.082001	1677.64	1669.21	1674.08	1670.34	1682.22	1678.09	1674.67	1665.85	1688.94	1683.77	1687.03	1684.17	1688.76	1700.04	1691.94	1687.32	1688.18	1686.78	1678.94	1690.38	1700.36	1687.44	1690.23	1699.46	1664.26	1659.32	1666.13	1653.41	1679.87	1679.39	1690.94	1698.16	1688.06	1694.24	1683.2	1704	1697.31	1700.88	1692.96	1689.38	1655.91	1670.11	1674.32	1685.25	1686.54	1689.51	1697.13	1688.24	1688.39
234.576996	1677.25	1668.71	1675.57	1668.44	1682.66	1679.09	1672.15	1665.5	1687.33	1681.27	1687.4	1686.64	1689.61	1700.86	1695.32	1688.11	1685.17	1684.98	1681.35	1690.62	1699.99	1687.57	1688.21	1699.6	1665.12	1660.69	1667.52	1654.35	1678.12	1679.52	1691.3	1701.15	1687.25	1695.05	1685.14	1704.65	1694.9	1703.38	1693.33	1691.94	1657.69	1671.27	1677.58	1686.53	1681.53	1687.39	1692.63	1689.25	1689.38
235.072006	1676.28	1671.37	1674.77	1669.14	1678.51	1679.21	1676.07	1662.61	1689.66	1683.76	1687.11	1686.13	1689.16	1701.62	1693.11	1687.41	1688.67	1683.68	1678.13	1692.62	1699.95	1688.95	1687.02	1698.44	1663.07	1659.18	1666.17	1653.69	1676.55	1680.66	1693.44	1699.25	1690.36	1694.39	1681.52	1706.51	1698.95	1701.47	1693.24	1689.92	1658.56	1673.26	1677.6	1684.18	1683.86	1689.43	1695.43	1687.45	1688.75
235.567001	1679.14	1668.55	1676.08	1671.47	1680.15	1677.12	1675.98	1665.19	1688.99	1680.99	1686.39	1684.17	1688.48	1701.06	1692.81	1687.21	1688.19	1684.57	1678.9	1689.23	1699.08	1686.7	1688.36	1700.56	1664.97	1659.06	1665.25	1652.36	1677.05	1679.78	1691.9	1695.8	1690.74	1692.38	1681.82	1706.52	1697.66	1702.31	1691.55	1689.52	1655.99	1673.29	1677.1	1685.51	1682.55	1690.66	1693.92	1686.41	1688.25
236.063004	1675.83	1669.01	1674.03	1666.36	1680.09	1677.01	1674.15	1666.47	1688.75	1681.48	1687.02	1687.18	1690.24	1702.3	1694.84	1687.43	1688.01	1684.68	1679.03	1693.5	1699	1687.63	1687.79	1698.42	1664.78	1661.3	1667.79	1652.79	1680.4	1680.69	1693.39	1699.19	1689.07	1695.32	1682.18	1707.58	1698.66	1702.08	1695.8	1690.32	1656.43	1672.61	1673.65	1687.07	1682.6	1691.32	1695.81	1688.2	1686.87
236.557999	1678.36	1671.17	1677.45	1667.16	1681.68	1677.52	1678.03	1666.74	1688.3	1683.32	1685.53	1685.04	1690.32	1703.05	1693.61	1689.13	1688.28	1685.08	1679.18	1691.56	1700.42	1687.91	1689.16	1698.37	1663.8	1659.95	1666.63	1654.71	1677.77	1681.54	1692.41	1699.87	1688.1	1694.8	1683.59	1707.98	1699.46	1702.43	1694.17	1688.16	1657.63	1673.88	1675.56	1686.11	1683.86	1688.03	1696.16	1685.12	1688.94
237.052994	1675.98	1668.31	1674.42	1668.12	1679.68	1676.96	1674.97	1666.99	1687.64	1684.1	1685.84	1686.83	1690.76	1701.7	1692.8	1687.03	1686.07	1682.62	1676.98	1693.22	1699.06	1688.63	1687.4	1700.05	1662.35	1660.1	1666.07	1652.31	1676.55	1682.32	1694.09	1701.85	1689.79	1693.4	1681.49	1706.49	1696.75	1700.79	1693.28	1687.9	1658.3	1672.09	1675.6	1687.79	1683.82	1691.58	1695.62	1687.67	1690.44
237.548004	1676.31	1666.87	1676.87	1668.89	1679.35	1677.65	1675.86	1667.24	1688.64	1685.58	1687.93	1685.79	1690.03	1701.56	1691.66	1687.93	1687.46	1683.06	1678.75	1691.96	1700.57	1687.34	1689.44	1697.19	1663.74	1658.26	1664	1653.16	1679.68	1681.02	1692.68	1701.08	1688.94	1693.5	1682.07	1706.38	1698.31	1700.87	1694	1690.03	1655.61	1670.69	1673.87	1683.36	1685.29	1691.27	1692.66	1688.01	1689.67
238.042999	1678.94	1669.88	1675.93	1668.98	1683.29	1680.09	1677.04	1666.31	1691.04	1682.93	1689.3	1688.07	1690.62	1699.19	1695.98	1687.17	1688.43	1684.76	1679.5	1691.8	1700.25	1688.79	1689.62	1699.94	1663.25	1659.98	1666.33	1653.03	1678.65	1681.39	1692.29	1696.95	1690.11	1694.68	1684.58	1704.01	1696.64	1703.78	1694.23	1690.78	1658.9	1671.86	1676.29	1684.91	1681.79	1689.92	1694.69	1689.6	1688.67
238.539001	1676.56	1670.82	1676.9	1669.4	1681.95	1677.02	1676.28	1665.49	1688.39	1681.58	1688.54	1687.32	1692.56	1701.3	1695.89	1686.45	1686.43	1687.21	1678.4	1691.26	1699.72	1687.42	1689.04	1700.04	1665.32	1659.19	1668.06	1651.97	1679.36	1680.45	1690.71	1698.85	1690.53	1695.61	1682.73	1706.64	1695.62	1700.81	1694.31	1690.7	1655.69	1671	1673.29	1685.59	1684.24	1689.11	1694.46	1687.8	1689.73
239.033997	1678.47	1667.57	1673.94	1666.05	1682.38	1679.72	1673.64	1666.64	1689.15	1684.5	1688.95	1685.05	1690.69	1700.53	1692.42	1687.75	1687.42	1683.57	1679.55	1694.06	1701.22	1688.1	1689.24	1700.41	1662.93	1661.15	1666.14	1654.46	1679.63	1682.87	1692.65	1701.98	1691.58	1693.26	1683.85	1707.37	1694.9	1702.21	1695.43	1689.63	1658.44	1672.74	1677.03	1685.06	1684.8	1690.66	1695.51	1689.34	1687.99
239.529007	1675.9	1670.11	1675.18	1667.78	1682	1676.84	1675.6	1665.71	1689.36	1684.48	1688.51	1686.95	1691.16	1700.26	1693.96	1690.85	1688.59	1682.73	1679.7	1695.02	1699.69	1687.78	1689.81	1697.44	1664.03	1664	1665.62	1650.96	1680.04	1680.79	1692.12	1700.93	1689.48	1693.65	1682.27	1707.13	1697.98	1702.55	1693.67	1690.52	1657.05	1674.22	1678.07	1685.01	1684.08	1688.93	1693.33	1689.58	1691.96
240.024002	1676.85	1669.27	1674.52	1666.45	1680.76	1677.25	1675.02	1664.89	1690.8	1682.32	1688.14	1684.54	1689.53	1701.35	1693.49	1686.47	1687.44	1682.5	1678.68	1690.29	1699.45	1684.29	1688.49	1698.23	1663.61	1661.55	1668.3	1652.49	1678.38	1681.01	1690.59	1698.89	1688.46	1696.51	1683.59	1704.96	1696.47	1703	1690.38	1686.32	1654.8	1670.79	1674.84	1685.68	1682.71	1689.71	1692.35	1687.43	1687.23
240.518997	1675.32	1671.59	1674.05	1667.19	1681.41	1677.35	1676.19	1666.6	1689.2	1686.13	1687.48	1684.46	1692.01	1700.14	1693.81	1687.78	1687.83	1681.7	1679.93	1693.49	1701.36	1687.14	1688.87	1698.29	1664.42	1660.55	1664.85	1653.46	1678.92	1682.33	1690.51	1698.35	1688.92	1694.34	1682.53	1706.06	1698.87	1701.45	1694.6	1690.31	1657.29	1670.83	1674.36	1684.49	1683.41	1686.72	1693.88	1688.11	1688.88
241.014999	1678.72	1670.6	1674.76	1667.63	1681.61	1677.77	1673.73	1666.18	1689.38	1682.93	1687.25	1686.36	1691.27	1701.17	1694.76	1688.25	1688.48	1686.01	1678.15	1690.45	1702.38	1687.74	1689.12	1698.55	1664.02	1660.51	1667.33	1650.52	1680.71	1683.41	1690.83	1701.4	1690.02	1695.57	1684.82	1708.12	1697.38	1704.61	1692.2	1690.89	1658.23	1671.37	1675.14	1686.23	1683.08	1687.49	1693.82	1688.47	1690.27
241.509995	1678.33	1667.65	1677.35	1666.61	1682.58	1679.38	1674.85	1665.8	1690.79	1682.56	1687.22	1688.64	1688.54	1703.19	1693.77	1686.97	1687.28	1681.78	1680.28	1692.73	1700.22	1686.31	1688.19	1697.35	1662.63	1662.39	1667.06	1653.02	1678.6	1683.28	1691.99	1698.43	1690.01	1694.71	1684	1705.27	1697.59	1701.46	1695.12	1691.24	1656.6	1670.73	1675.8	1685.34	1684.9	1690.05	1695.19	1685.38	1691.55
242.005005	1675.1	1667.92	1674.56	1668.72	1682.54	1676.02	1675.99	1666.6	1689.27	1682.86	1688.28	1687.48	1690.94	1700.13	1693.93	1688.93	1686.71	1684.75	1678.03	1689.93	1700.1	1689.57	1687.87	1697.53	1664.73	1661.43	1666.62	1655.03	1680.91	1681.31	1692.49	1698.75	1688.55	1696.02	1683.45	1705.85	1700.72	1702.67	1692.62	1689.75	1656.6	1673.16	1676.37	1684.01	1684.5	1688.25	1694.55	1686.82	1688.47
242.500000	1676.62	1667.12	1672.47	1668.23	1682.16	1677.12	1675.42	1665.83	1690.96	1683.05	1686.83	1686.54	1691.31	1703.3	1692.88	1685.71	1685.96	1685.65	1678.03	1695.24	1699.42	1686.65	1690.89	1700.58	1664	1662.24	1666.71	1650.63	1678	1680.3	1690.4	1699.24	1688.2	1692.8	1682.53	1707.14	1698.77	1703.48	1692.23	1689.81	1656.42	1672.2	1676.99	1683.24	1683.02	1690.25	1696.7	1687.14	1687.9
242.994995	1676.33	1667.94	1672.47	1667.89	1678.68	1676.5	1675.07	1665.98	1689.24	1683.82	1687.48	1685.61	1690.79	1700.57	1692.33	1687.14	1686.87	1686.49	1679.13	1692.65	1700.74	1687.55	1688.28	1696.84	1664.23	1659.43	1667.77	1652.22	1677.65	1679.79	1690.68	1696.65	1689.83	1693.36	1683.71	1703.77	1698.01	1701.87	1692.68	1688.14	1655.43	1672.03	1677.71	1685.8	1683.39	1688.59	1691.34	1686.84	1689.74
243.490997	1674.4	1670.08	1674.47	1665.9	1678.82	1676.3	1675.71	1666.68	1687.89	1683.69	1686.33	1684.33	1690.54	1698.95	1693.43	1687.6	1686.36	1682.04	1679.4	1694.6	1701.08	1684.44	1685.3	1694.19	1663.84	1662.37	1665.13	1653.22	1679.34	1680.05	1692.1	1698.29	1687.28	1693.85	1681.64	1705.46	1695.81	1703.11	1692.36	1689.52	1657.46	1671.44	1676.65	1687.3	1685.09	1688.47	1695.62	1685.51	1690.98
243.985992	1679.59	1670.24	1673.69	1667.82	1680.31	1677.55	1675.98	1664.89	1689.85	1682.91	1689.86	1686.58	1691.56	1702.48	1691.86	1687.56	1686.09	1684.28	1680.77	1691.6	1700.73	1686.82	1686.53	1696.14	1664.89	1660.59	1666.2	1653.86	1678.64	1678.74	1690.15	1697.57	1685.38	1692.18	1683.63	1704.69	1694.68	1701.05	1692.87	1689.15	1655.42	1672.51	1676.02	1684.09	1683.73	1688.87	1692.97	1687.25	1686.27
244.481003	1677.22	1668.27	1675.05	1667.59	1683.33	1678.69	1676.98	1665.26	1690.89	1685.27	1689.94	1684.72	1690.29	1700.75	1691.89	1686.92	1688.5	1683.83	1678.37	1691.8	1700.29	1687.93	1691.25	1696.78	1663.03	1659.47	1665.24	1653.72	1678.77	1680.99	1692.54	1698.28	1688.68	1696.79	1681.68	1706.38	1698.19	1700.77	1693.73	1687.56	1656.74	1670.76	1678.88	1684.37	1683.05	1687.48	1696.98	1687.89	1689.62
244.975998	1678.18	1668.63	1674.74	1669.06	1681.82	1676.81	1675.57	1666.48	1688.67	1683.27	1685.62	1688.76	1691.25	1700.37	1694.34	1690.17	1686.88	1684.81	1676.56	1692.84	1702.54	1686.1	1690.84	1698.62	1667.21	1659.1	1666.42	1652.42	1679.58	1680.07	1692.19	1699.11	1690.69	1693.44	1682.85	1706.12	1698.9	1703.13	1694.74	1689.42	1656.34	1670.38	1674.57	1685.96	1684.69	1688.45	1695.97	1689.36	1689.81
245.470993	1678.3	1670.89	1676.62	1668.79	1681.31	1677.53	1675.43	1666.84	1689.38	1683.63	1687.28	1688.79	1690.08	1701.43	1693.72	1687.02	1685.82	1684.08	1677.7	1693.18	1699.82	1689.64	1689.38	1697.85	1664.12	1658.88	1666.22	1652.95	1677.11	1678.3	1691.78	1696.97	1688.8	1693.8	1685.12	1703.53	1699.23	1702.06	1694.45	1691.5	1658.95	1670.84	1675.62	1683.81	1683.96	1688.02	1693.75	1686.68	1690.24
245.966995	1675.53	1671.43	1672.82	1668.61	1681.63	1676.97	1674.52	1667.6	1690.03	1682.88	1689.41	1686.92	1689.27	1700.29	1694.75	1686.4	1687.7	1684.48	1678.61	1693.42	1700.33	1688.72	1686.66	1698.26	1662.78	1661.41	1666.8	1653.81	1679	1682.07	1693.23	1697.88	1691.65	1694.92	1683.26	1705.51	1696.9	1701.55	1691.95	1689.6	1658.3	1672.29	1673.78	1684.04	1683.45	1690.62	1695.15	1687.59	1689.25
246.462006	1674.51	1669.63	1675.71	1669.54	1680.61	1676.72	1672.27	1663.75	1687.07	1680.41	1686.5	1685.31	1690.35	1700.95	1695.02	1688.64	1686.8	1683.9	1679.53	1693.84	1701.2	1685.52	1689.53	1697.51	1666.06	1661.4	1667.96	1653.33	1679.85	1681.6	1689.69	1698.53	1690.44	1693.71	1682.7	1705.35	1696.36	1702.11	1692.86	1689.63	1655.71	1673.45	1674.62	1686.81	1685.65	1688.81	1691.91	1689.51	1691.07
246.957001	1677.3	1668.17	1675.99	1665.8	1679.81	1678.12	1676.72	1665.47	1688.9	1683.02	1687.05	1686.06	1689.59	1701.55	1693.54	1687.95	1688.86	1682.21	1677.82	1692.14	1700.69	1688.3	1687.28	1698.46	1664.72	1661.94	1666.72	1654.51	1678.96	1681.23	1692.73	1697.95	1687.9	1694.76	1681.86	1705.44	1697.47	1701.8	1694.07	1689.52	1654.63	1671.05	1673.82	1683.66	1681.2	1688.95	1694.8	1688.11	1690.68
247.451996	1674.35	1669.29	1673.32	1667.9	1679.77	1674.76	1674.99	1666.04	1685.88	1680.95	1687.83	1686.94	1689.93	1698.03	1693.31	1687.52	1689.25	1683.1	1678.2	1693.78	1700.54	1686.8	1690.13	1699.27	1665.52	1662	1666.68	1652.84	1678.15	1679.69	1689.49	1696.9	1690.44	1694.32	1681.37	1706.53	1696.62	1699.51	1692.4	1688.78	1655.36	1671.09	1675.31	1683.9	1682.35	1688.68	1691.31	1689.18	1691.2
247.947006	1675.68	1669.14	1671.82	1669.38	1680.21	1678.1	1674.4	1667.17	1687.13	1683.34	1687.74	1685.53	1690.28	1699.52	1693.68	1687.25	1688.03	1684.12	1678.32	1693.01	1700.96	1688.99	1688.9	1698.99	1663.58	1661.11	1665.87	1654.2	1678.23	1681.1	1691.82	1698.99	1689.9	1693.8	1683.5	1705.85	1698.65	1701.66	1691.84	1689.77	1655.72	1673.16	1677.81	1686.11	1682.42	1692.08	1693.67	1687.76	1688.52
248.442993	1678.18	1669.86	1675.05	1666.98	1678.57	1676.21	1674.98	1665.37	1687.97	1684.12	1688.88	1685.44	1689.76	1701.76	1693.53	1686.46	1685.75	1683.9	1676.34	1691.65	1701.73	1687.76	1687.38	1696.73	1665.03	1657.64	1665.2	1654.35	1677.26	1681.65	1691.72	1698.38	1688.61	1694.54	1684.78	1706.78	1695.66	1699.76	1693.77	1691.77	1657.62	1670.74	1674.94	1686.74	1684.04	1689.3	1691.18	1689.77	1687.37
248.938004	1676.97	1668.83	1674.69	1668.48	1680.67	1676.64	1674.49	1663.04	1688.1	1682.8	1684.53	1685.21	1689.85	1698.75	1691.76	1687.89	1685.36	1684.31	1678.28	1692.22	1700.14	1688.09	1685.34	1697.14	1663.05	1662.15	1666.94	1652.23	1677.11	1680.97	1692.17	1695.42	1690.49	1694.51	1683.37	1703.65	1698.62	1702.37	1693.08	1689.48	1656.81	1671.18	1676.95	1686.01	1684.05	1688.58	1691.62	1688.24	1688.72
249.432999	1677.97	1669.25	1675.15	1666.02	1677.71	1674.54	1674.42	1665.86	1688.82	1681.42	1688.79	1686.77	1690.93	1701.84	1695.24	1686.1	1686.81	1685.31	1681.44	1692.91	1701.68	1689.27	1689.28	1698.37	1664.61	1662.47	1667.54	1651.28	1678.77	1681.28	1694.33	1697.67	1691.44	1694.22	1683.81	1706.44	1697.34	1704.9	1694.32	1693.45	1657.43	1672.21	1676.05	1684.25	1684.4	1688.7	1694.37	1689.07	1690.52
249.927994	1676.67	1667.84	1676.58	1667.54	1681.7	1678.78	1673.96	1666.22	1688.56	1682.92	1686.32	1686.9	1690.59	1699.58	1691.87	1688.14	1687.46	1683.48	1678.37	1690.24	1700.07	1688.23	1689.03	1697.7	1664.47	1659.5	1665.64	1651.45	1678.6	1679.57	1690.63	1699.61	1688.86	1694.71	1684.55	1708.36	1696.53	1700.49	1693.74	1688.49	1655.37	1673.34	1673.72	1683.49	1682.39	1686.98	1693.91	1685.7	1686.18
250.423996	1676.74	1669.79	1677.47	1667.26	1678.32	1678.66	1676.46	1667.25	1689.75	1682.88	1685.43	1687.97	1690.21	1699.92	1694.39	1687.43	1686.94	1684.29	1676.3	1692.55	1700.22	1686.52	1690.59	1698.86	1662.66	1662.63	1664.57	1654.34	1677.69	1680.57	1689.62	1698.25	1688.46	1695.66	1683.86	1705.03	1698.55	1701.49	1692.3	1690.09	1656.29	1670.68	1674.73	1683.1	1681.55	1689.68	1693.38	1689.73	1687.85
250.919006	1675.5	1668.61	1672.94	1669.78	1680.84	1677.14	1675.96	1665.8	1689.67	1683.17	1687.47	1686.11	1688.26	1700.27	1691.4	1687.14	1686.16	1682.54	1678.69	1693.81	1700.53	1688.4	1685.98	1698.35	1664.7	1660.5	1668.52	1653.33	1679.43	1681.36	1691.5	1698.34	1689.39	1696.03	1682.57	1706.77	1696.24	1701.77	1693.33	1690.29	1657.78	1670.55	1676.31	1684.6	1685.82	1688.58	1693.23	1686.02	1687.51
251.414001	1679.32	1668.11	1674.98	1666.78	1680.92	1678.85	1676.44	1663.87	1687.77	1684.65	1686.28	1685.76	1692.3	1698.97	1692.82	1689.63	1687.5	1685.83	1679.33	1690.98	1699.56	1686.19	1688.82	1698.28	1665.07	1661.67	1665.5	1652.33	1679.61	1680.77	1693.22	1698.56	1687.44	1695.08	1683.65	1704.89	1697.62	1699.03	1694.19	1689.5	1655.98	1674.53	1676.98	1684.82	1684.85	1690.99	1694.23	1690.4	1690.89
251.908997	1678.74	1669.07	1673.1	1668.51	1679.11	1678.29	1676.79	1665.75	1690.3	1684.34	1688	1685.73	1690.32	1700.98	1696.12	1686.45	1686.45	1686.25	1681.29	1693.14	1699.96	1690.3	1688.83	1699.15	1666.08	1660.38	1665.8	1653.02	1678.68	1680.05	1691.23	1700.38	1687.63	1693.62	1683.88	1706.86	1699.04	1701.78	1693.57	1691.61	1654.71	1672.36	1676.88	1683.63	1685.18	1688.14	1692.95	1688.5	1691.46
252.404007	1677.99	1670.81	1673.08	1669.63	1680.61	1677.43	1674.68	1665.47	1690.1	1684.28	1689.46	1685.85	1692.42	1700.98	1694.78	1685.89	1687.16	1685.33	1678.19	1694.15	1703.34	1688.73	1692.09	1699.48	1668.67	1661.2	1667.31	1653.72	1678.5	1682.51	1692.08	1700.8	1690.24	1694.65	1684.35	1706.91	1700.33	1702.73	1694.21	1688.58	1659.12	1672.65	1675.05	1683.48	1684.48	1690.69	1693.26	1690.23	1689.79
252.899994	1679.08	1669.81	1674.66	1667.74	1680.08	1678.18	1676.26	1667.82	1691.35	1685.58	1689.75	1686.77	1692.86	1701.05	1696.24	1686.52	1686.3	1686.59	1676.91	1692.57	1701.28	1688.2	1689.99	1696.6	1664.56	1659.39	1666.84	1654.35	1679.32	1681.42	1693.73	1697.26	1691.81	1696.59	1683.76	1708.91	1697.27	1702.64	1691.43	1690.47	1658.6	1669.62	1674.94	1683.64	1683.21	1691.14	1695.4	1690.02	1690.09
253.395004	1675.74	1669.14	1675.41	1669.8	1679.98	1674.02	1675.84	1667.82	1687.6	1684.61	1687.53	1687.23	1690.75	1699.49	1693.5	1688.1	1687.16	1683.23	1677.31	1692.53	1700.1	1687.05	1691.26	1696.86	1663.17	1659.24	1666.36	1655.22	1679	1681.16	1691.85	1697.04	1687.71	1694.09	1681.81	1704.41	1696.82	1701.53	1691.42	1689.1	1657.36	1671.12	1676.2	1684.87	1682.6	1689.95	1693.92	1687.69	1691.31
253.889999	1678.87	1672.24	1675.98	1668.49	1682.44	1680.95	1676.6	1667.69	1689.78	1682.91	1687.54	1688.5	1690.24	1701.57	1695.78	1687.05	1688.53	1687.25	1679	1695.25	1702.67	1688.44	1691.29	1701.07	1665.59	1661.21	1666.74	1652.53	1678.43	1681.31	1692.35	1697.33	1688.86	1694.72	1684.02	1707.1	1697.67	1703.04	1694.68	1689.82	1656.18	1671.25	1676.17	1685.53	1685.48	1688.23	1692.74	1688.88	1692.24
254.384995	1676.67	1669.31	1674.98	1669.95	1680.98	1675.81	1675.93	1667.03	1689.41	1683.29	1687.87	1687.2	1688.57	1703.24	1695.53	1686.76	1687.44	1685.23	1676.8	1691.66	1699.12	1688.08	1688.08	1699.3	1664.45	1662.38	1666.04	1652.18	1679.54	1682.57	1692.77	1698.35	1690.43	1695.78	1682.17	1704.96	1699.21	1704.66	1694.84	1690.3	1657.02	1671.4	1676.2	1686.39	1682.84	1688.27	1694.14	1690.02	1687.18
254.880005	1679.12	1669.56	1674.38	1668.45	1679.48	1677.19	1676.78	1666.74	1690.47	1682.25	1687.79	1686.43	1690.05	1699.46	1694.36	1689.6	1686.22	1686.32	1678.52	1690.67	1699.56	1688.75	1690.98	1700.01	1664.24	1659.37	1667.48	1653.14	1680.47	1679.14	1694.04	1698.45	1691.04	1695.86	1682.72	1704.84	1700.21	1700.34	1693.78	1690.96	1655.78	1671.54	1676.82	1683.72	1682.44	1689.45	1693.53	1687.37	1691.14
255.376007	1675.87	1666.93	1673.04	1670.8	1681.01	1679.07	1675.57	1667.07	1690.87	1683.09	1690.13	1685.61	1691.78	1699.44	1693.16	1687.97	1686.88	1685.77	1678.68	1692.79	1702.15	1687.52	1689.81	1700.21	1665.07	1659.28	1666.89	1651.99	1678.55	1680.6	1690.58	1700.93	1688.31	1697.42	1680.78	1705.65	1700.09	1703.66	1696.31	1688.18	1654.34	1672.73	1676.68	1685.4	1683.62	1689.47	1694.88	1687.69	1689.42
255.871002	1677.91	1669.06	1676.08	1669.43	1681.55	1680.06	1676.64	1664.51	1690.23	1684.52	1688.62	1686.22	1691.93	1700.93	1693.97	1687.39	1685.82	1686.81	1677.86	1693.49	1700.53	1688.37	1690.35	1700.14	1663.29	1659.85	1665.77	1654.29	1678.6	1680.89	1693.51	1700.15	1689.67	1697.21	1684.44	1706.29	1700.32	1702.49	1694.64	1692.1	1657.87	1672.38	1677.55	1686.26	1685.48	1690.61	1693.65	1687.63	1687.72
256.365997	1679.52	1669.07	1676.96	1667.58	1681.92	1676.17	1675.39	1668.33	1692	1683.42	1689.11	1685.81	1694.05	1700.42	1694.49	1688.25	1688.13	1686.06	1678.04	1693.34	1702.88	1688.53	1690.74	1696.72	1665.72	1660.24	1665.41	1654.4	1680.28	1682.03	1693.73	1702.76	1688.12	1696.8	1684.63	1706.69	1698.55	1703.52	1693.66	1690.32	1657.17	1671.27	1677.24	1685.95	1683.66	1691.6	1695.78	1688	1689.81
256.860992	1677.33	1669.83	1674.16	1667.49	1681.76	1676.62	1674.02	1665.04	1691.43	1682.71	1688.18	1686.85	1689.82	1703.51	1692.67	1687.53	1686.41	1684.65	1677.72	1692.13	1699.78	1685.25	1688.95	1697.42	1663.09	1660.02	1667.1	1653.92	1676.62	1680.51	1690.76	1698.81	1686.72	1696.11	1683.67	1705.69	1699.05	1701.35	1695.35	1690.01	1658.14	1672.52	1676.28	1684.75	1682.72	1690.3	1695.25	1687.31	1687.55
257.355988	1676.01	1666.52	1673.65	1668.17	1681.21	1676.71	1674.31	1665.74	1686.65	1683.86	1687.34	1684.74	1691.84	1699.35	1694	1687.22	1688.9	1683.51	1678.84	1691.5	1698.13	1686.62	1687.79	1697.65	1665.18	1661.36	1667.26	1652.7	1678.52	1678.72	1689.48	1696.86	1688.82	1695.4	1682.84	1706.74	1696.36	1701.21	1690.6	1688.71	1656.4	1671.23	1673.83	1684.51	1685.9	1687.96	1694.05	1689.78	1687.93
257.851990	1677.31	1670.33	1674.34	1669.63	1683.27	1680.1	1675.7	1665.16	1687.25	1684.11	1687.21	1685.58	1691.94	1701.96	1694.44	1686.16	1687.28	1683.32	1680.22	1692.42	1700.76	1685.21	1688.81	1698.73	1661.65	1659.49	1667.17	1654.41	1680.04	1681.55	1693.71	1700.66	1690.35	1694.78	1683.69	1707.74	1697.45	1703.13	1694.3	1691.81	1657.25	1672.27	1675.29	1684.08	1682.1	1690.19	1694.69	1688.46	1689.17
258.346985	1679.57	1670.65	1675.82	1668.33	1679.25	1678.08	1675.49	1666.04	1687.57	1683.63	1688.86	1686.14	1689.45	1700.62	1694.89	1690.46	1689.33	1685.72	1679.43	1693.53	1701.35	1688.55	1690.47	1699.64	1663.85	1660.38	1666.41	1652.2	1678.97	1680.85	1692.52	1699.35	1686.89	1697.04	1683.45	1706.37	1698.16	1702.87	1693.82	1690.14	1655.69	1669.44	1676.93	1684.58	1682.63	1688.42	1692.65	1688.06	1689.85
258.842010	1677.81	1667.64	1674.87	1669.02	1680.04	1674.13	1676.47	1667.17	1688.72	1684.06	1687.27	1685.74	1691.35	1702.11	1695.62	1686.59	1687.89	1684.77	1676.85	1694.73	1700.83	1688.62	1686.79	1698.83	1663.77	1659.71	1665.98	1652.06	1679.28	1683.56	1691.14	1698.06	1689.97	1695.76	1684.46	1704.85	1698.44	1703.2	1693.38	1690.94	1656.21	1673.83	1674.05	1684.21	1682.56	1690	1695.62	1687.47	1689.19
259.337006	1678.15	1671.18	1676.48	1669.02	1678.79	1676.35	1677.08	1666.51	1689.26	1685.37	1689.74	1686.23	1693.51	1703.6	1697.88	1685.12	1690.15	1686.23	1679.81	1694.04	1698.86	1687.95	1690.37	1701.51	1667.14	1658.79	1665.84	1652.87	1677.77	1682.19	1691.57	1699.01	1689.03	1694.58	1683.2	1705.11	1699.36	1703.29	1691.56	1690.37	1658.31	1670.79	1674.58	1684.69	1683.15	1688.8	1695.95	1688.05	1688.32
259.832001	1677.51	1669.86	1674.98	1668.84	1680.94	1678.69	1677.13	1666.19	1689.09	1685.82	1687.83	1686.66	1691.86	1702.9	1695.86	1687.46	1687.68	1682.12	1676.4	1691.44	1701.88	1688.35	1689.78	1700.5	1663.64	1662.3	1669.41	1652.43	1677.74	1680.76	1691.71	1699.59	1688.02	1693.76	1683.02	1706.62	1699.55	1703.11	1694.32	1691.1	1656.71	1673.92	1676.21	1683.81	1684.78	1688.07	1694.67	1686.91	1686.95
260.328003	1675.85	1669.56	1675.01	1669.21	1682.66	1675.58	1675.36	1666.83	1690	1683.8	1688.71	1684.62	1691.32	1703.68	1694.85	1685.91	1685.32	1686.93	1677.7	1693.27	1702.62	1686.8	1690.4	1699.12	1664.36	1662.83	1666.61	1655.04	1676.9	1680.81	1693.84	1698.15	1690.45	1697.51	1683.33	1705.22	1698.7	1703.07	1694.94	1689.71	1656.5	1674.56	1676.26	1685.83	1684.54	1690.88	1692.61	1689	1689.26
260.822998	1676.51	1668.41	1673.52	1670.97	1681.87	1678.42	1678.09	1667.23	1689.17	1682.83	1688.14	1686.97	1689.47	1699.05	1694.53	1687.4	1685.47	1684.55	1677.97	1691.77	1701.27	1687.55	1686.39	1696.95	1664.74	1661.23	1665.71	1654.76	1680.23	1679.6	1690.73	1700.4	1690.21	1694.72	1683.27	1708.38	1699.22	1700.93	1694.78	1689.84	1655.17	1671.22	1675.93	1684.52	1682.7	1691.29	1694.96	1688.24	1688.24
261.317993	1679.49	1669.74	1671.36	1669.47	1680.26	1677.29	1676.01	1667.46	1688.81	1681.2	1686.77	1685.59	1691.69	1702.67	1695.99	1688.17	1687.16	1682.52	1677.75	1693.36	1699.75	1685.55	1690.64	1697.51	1665.8	1659.76	1666.44	1654.3	1678.77	1680.89	1690.15	1698.71	1690.19	1693.44	1682.89	1706.3	1696.67	1701.96	1692.43	1691.2	1658.26	1671.23	1676.26	1686.89	1683.8	1688.11	1693.98	1687.87	1689.22
261.812988	1677.11	1668.85	1675.52	1670.08	1682.19	1677.69	1677.01	1665.2	1690.23	1683.29	1688.88	1684.36	1692.71	1703.67	1694.1	1689.11	1687.8	1686.14	1677.56	1693.42	1702.4	1688.04	1686.93	1700.74	1663.88	1661.8	1664.96	1655.7	1678.09	1683.43	1692.42	1698.02	1687.14	1695.22	1683.14	1709.1	1698.98	1704.49	1691.66	1692.07	1656.89	1672.02	1676.32	1685.92	1683.52	1691.46	1693.93	1688.85	1691.46
262.308014	1676.16	1669.88	1675.48	1669.08	1683.07	1678.85	1677.82	1665.94	1690.81	1683.36	1689.69	1685.85	1692.52	1702.27	1693.33	1687.9	1688.44	1684.72	1679.03	1691.97	1698.44	1686.86	1689.6	1699.56	1664.77	1660.17	1668.26	1654.89	1682.04	1683.71	1692.49	1700.12	1690	1696.26	1685.1	1705.37	1697.22	1704.23	1692.5	1690.35	1657.55	1671.36	1676.66	1686.55	1684.85	1690.43	1695.95	1689.91	1686.81
262.803986	1677.47	1670.02	1673.83	1667.9	1679.96	1677.5	1675.75	1665.05	1690.02	1684.64	1688.99	1686.62	1691.52	1702.19	1692.38	1688.1	1687.97	1684.52	1679.88	1694.92	1698.92	1687.16	1688.77	1696.54	1664.63	1660.18	1665.07	1652.66	1676	1680.98	1693.92	1702.57	1689.88	1693.89	1682.56	1707.08	1697.8	1703.11	1691.61	1690.58	1657.17	1671.5	1676.41	1687.42	1685.69	1689.66	1694.57	1689.64	1690.28
263.299011	1675.73	1671.06	1675.73	1668.4	1682.49	1676.5	1675.23	1669	1688.23	1681.66	1689.32	1687.83	1688.51	1701.4	1691.05	1686.11	1687.28	1683.68	1677.12	1691.22	1701.6	1687.07	1687.9	1699.51	1664.03	1660.66	1666.45	1652.91	1677.92	1680.63	1691.9	1698.8	1688.54	1693.88	1682.06	1706.18	1699.02	1701.01	1690.86	1690.59	1657.53	1670.86	1674.31	1685.51	1682.36	1690.19	1695.42	1686.67	1688.98
263.794006	1678.45	1670.88	1676.15	1666.95	1681.86	1677.77	1674.79	1666.63	1686.62	1682.95	1688.32	1685.31	1689.08	1700.96	1692.02	1688.14	1686.45	1684.89	1678.67	1691.28	1700.6	1687.2	1686.82	1699.19	1665.56	1662.24	1667.64	1654.39	1679.28	1682.23	1692.23	1699.35	1690.97	1695.02	1682.4	1704.82	1697.74	1701.09	1691.44	1689.46	1658.11	1668.69	1676.35	1685.35	1685.62	1693.2	1695.6	1688.94	1687.9
264.289001	1675.33	1671.79	1673.92	1666.61	1677.98	1676.96	1675.99	1667.49	1691.06	1686.47	1688.13	1686	1690.9	1700.08	1693.25	1686.86	1687.28	1683.73	1679.95	1693.59	1701.33	1686.49	1689.35	1699.04	1663.11	1659.55	1664.03	1655.92	1679.43	1681.38	1693.63	1699.82	1690.11	1694.03	1681.84	1706.25	1699.63	1704.1	1693.28	1689.58	1657.52	1671.78	1677.36	1688.32	1685.42	1689.91	1694.57	1689.08	1689.43
264.783997	1677.93	1668.9	1674.58	1669.22	1681.11	1675.3	1674.44	1665.13	1691.06	1682.83	1688.61	1686.88	1690.05	1700.36	1693.16	1686.79	1685.41	1682.54	1680.23	1692.96	1699.27	1685.51	1687.03	1699.21	1664.85	1661.18	1663.71	1653.76	1676.83	1680.44	1691.89	1698.82	1689.65	1693.96	1683.11	1705.54	1696.37	1701.94	1694.85	1689.22	1657.36	1672.57	1674.24	1685.77	1683.38	1688.02	1695.75	1687.12	1687.71
265.279999	1674.99	1669.23	1675.24	1669.49	1679.5	1678.01	1675.85	1665.44	1688.31	1683.46	1686.32	1689.95	1689.29	1698.27	1692.5	1686.74	1685.2	1683.11	1677.99	1691.97	1698.98	1683.91	1687.95	1698.16	1664.46	1661.3	1666.2	1653.73	1676.34	1680.86	1692.53	1700.98	1687.63	1695.35	1683.22	1706.61	1696.6	1700.09	1694.31	1691.35	1657.98	1672.49	1676.1	1684.71	1682.4	1690.42	1696.59	1688.96	1690.98
265.774994	1677.06	1669.69	1673.35	1667.82	1681.52	1677.14	1676.66	1667.73	1689.73	1682.75	1688.68	1685.9	1691.42	1701.21	1691.87	1687.75	1686.79	1684.59	1678.38	1695.45	1701.16	1686.89	1691.03	1698.45	1665.36	1661.26	1665.82	1653.74	1679.21	1681.45	1691.7	1697.62	1690.83	1693.62	1682.8	1704.88	1698.95	1701.02	1692.03	1689.49	1657.66	1672.78	1676.1	1685.77	1681.56	1688.43	1695.2	1687.57	1686.94
266.269989	1677.69	1671.22	1676.64	1667.65	1683.27	1676.66	1674.01	1666.83	1690.38	1684.94	1687.71	1685.68	1690.67	1700.38	1695.87	1687.07	1686.47	1686.51	1676.93	1692.11	1699.89	1688.03	1689.17	1699.37	1664.19	1659.54	1665.17	1654.68	1677.41	1680.78	1692.63	1697.74	1691.59	1694.85	1682.92	1705.16	1697.95	1702.79	1693.71	1690.34	1657.11	1672.23	1677.33	1685.95	1682.5	1689.23	1695.75	1690.19	1688.4
266.765015	1679.55	1667.35	1674.69	1668.02	1681.86	1679.86	1675.75	1663.7	1690.22	1683.36	1687.08	1687.41	1691.57	1701.04	1693.64	1686.93	1685.01	1684.55	1678.62	1692.57	1699.39	1689.38	1686.95	1698.49	1663.35	1660.66	1665.91	1653.06	1677.98	1681.22	1692.19	1700.57	1691.07	1696.79	1684.27	1705.25	1695.64	1702.19	1692.26	1688.39	1657.45	1670.97	1677.59	1686.47	1682.81	1690.34	1695.09	1687.95	1688.28
267.260986	1676.64	1669.87	1672.26	1669.51	1683.84	1677.18	1674.15	1666.91	1688.67	1686.26	1688.05	1687.51	1691.54	1700.85	1695.35	1686.06	1687.02	1684.83	1678.43	1692.54	1699.46	1688.92	1689.01	1697.5	1666.45	1660.41	1669.17	1653.93	1679.32	1679.76	1693.27	1698.1	1689.4	1696.24	1684.08	1704.65	1695.28	1702.34	1691.6	1690.53	1658.11	1673.18	1675.66	1683.38	1683.35	1691.84	1694.65	1686.29	1690.16
267.756012	1677.12	1667.73	1674.51	1668.03	1681.96	1677.85	1675.1	1664.94	1688.06	1681.74	1688.45	1686.22	1690.15	1700.69	1692.43	1687.62	1686.07	1683.95	1678.15	1694.62	1699.81	1686.39	1689.11	1698.83	1662.59	1662.14	1666.25	1654.34	1680.43	1683.64	1692.6	1699.79	1689.32	1698.35	1683.02	1705.36	1698.34	1701.75	1691.96	1690.41	1657.06	1671.53	1677.46	1684.38	1682.82	1686.63	1696.5	1688.03	1690.2
268.251007	1679.6	1668.09	1673.72	1668.25	1679.78	1680.14	1676.03	1666.65	1690.87	1684.02	1690.09	1686.5	1690.73	1701.8	1693.46	1685.17	1685.86	1685.9	1677.96	1691.18	1701.39	1687.68	1688.77	1699.43	1665.41	1660.5	1667.72	1654.23	1678.42	1681.85	1692.24	1701.08	1690.15	1695.95	1682.67	1704.27	1699.31	1703.5	1692.19	1691.86	1657.54	1671.93	1677.57	1685.09	1683.91	1688.3	1694.88	1687.28	1686.81
268.746002	1675.45	1670.14	1672.89	1667.16	1681.79	1676.97	1678.23	1665.69	1688	1684.81	1687.42	1687.99	1691.15	1701.98	1694.45	1688.22	1689.12	1686.18	1679.5	1694.31	1700.21	1688.14	1689.98	1699.42	1664.51	1661.37	1664.47	1653.46	1678.26	1683.32	1694.3	1698.97	1686.44	1695.86	1684.7	1708.61	1699.36	1703.19	1694.16	1692.1	1656.07	1672.19	1675.7	1685.97	1684.72	1688.2	1695.19	1690.38	1689.5
269.240997	1676.2	1669.04	1675.88	1667.93	1683.19	1676.28	1675.23	1666.09	1690.31	1684.24	1689.12	1688.67	1689.5	1700.25	1696.42	1688.45	1689.94	1684.15	1677.18	1691.47	1700.62	1685.98	1689.87	1697.89	1663.46	1661.39	1667.55	1653.21	1678.38	1683.04	1691.65	1698.8	1689.11	1696.69	1682.24	1706.33	1698.75	1703.7	1695.62	1688.3	1658.91	1669.66	1675.24	1684.32	1684.72	1689.8	1693.78	1689.24	1689.14
269.737000	1677.51	1670.62	1672.48	1668.9	1681.65	1677.82	1670.7	1665.68	1686.69	1684.82	1686.09	1688.31	1690.3	1701.64	1697.27	1686.94	1686.29	1684.39	1679.37	1693.22	1702.34	1689.43	1689.23	1698.55	1664.97	1661.76	1668.84	1654.06	1680.26	1683.95	1694.74	1698.96	1689.16	1695.9	1685.04	1706.44	1699.22	1705.54	1692.41	1689.7	1657.03	1673.48	1676.62	1684.01	1684.95	1687.91	1694.38	1688.52	1689.49
270.231995	1676.42	1669.71	1675.3	1667.96	1679.17	1676.28	1677.37	1667	1688.8	1684.55	1688.45	1686.23	1690.23	1704.71	1695.71	1688.02	1688.73	1684.88	1680.31	1694.55	1699.41	1688.37	1689.93	1699.83	1664.92	1662.97	1665.66	1653.38	1680.26	1681.89	1692.91	1698.86	1690.06	1696.3	1685.24	1706.54	1698.1	1704.67	1694.37	1692.08	1655.52	1673.23	1676.54	1685.18	1683.37	1691.77	1694.56	1690.87	1688.64
270.726990	1678.74	1667.3	1675.14	1666.83	1680.73	1677.8	1675.76	1666.53	1688.98	1685.08	1687.37	1687.2	1690.9	1698.24	1693.31	1686.47	1687.89	1684.52	1679.21	1692.34	1701.44	1685	1690.07	1696.54	1663.78	1661.99	1666.72	1654.08	1677.21	1684.5	1695.27	1701.86	1689.18	1694.89	1682.42	1707.38	1696.07	1705.5	1693.21	1690.48	1658.39	1673.77	1675.39	1684.81	1683.13	1688.79	1694.45	1688.61	1688.2
271.221985	1675.95	1671.56	1674.17	1669.38	1680.56	1677.34	1675.82	1669.38	1689.93	1684.14	1689.8	1684.47	1689.87	1701.63	1693.29	1686.33	1686.68	1686.76	1680.32	1693.41	1700.74	1686.97	1691.07	1700.76	1663.97	1661.22	1666.58	1654.7	1679.96	1683.09	1694.42	1698.43	1688.67	1693.5	1682.4	1706.72	1699.01	1702.16	1692.32	1689.19	1656.35	1671.28	1676.1	1687.95	1684.32	1689.51	1695.58	1688.94	1688.63
271.717010	1676.49	1670.31	1675.11	1667.51	1680.92	1674.01	1676.8	1667.85	1689.72	1684.62	1688.68	1684.74	1689.57	1700.05	1694.1	1687.63	1687.51	1684.49	1679.78	1691.2	1703.26	1687.32	1688.45	1698.18	1664.08	1660.45	1665.75	1655.76	1678.36	1684.37	1690.8	1701.03	1691.36	1693.15	1682.07	1705.47	1698.78	1702.54	1693.01	1689.11	1656.23	1670.51	1678.08	1686.64	1685.9	1690.84	1693.15	1688.33	1686.81
272.213013	1679.7	1667.7	1674.91	1667.25	1680.69	1678.76	1675.29	1667.23	1687.31	1684.76	1687.22	1686.57	1688.02	1700.15	1691.49	1687.53	1686.54	1685.26	1677.06	1690	1699.42	1686.6	1688.28	1698.88	1662.2	1660.41	1665.2	1653.32	1679.26	1682.78	1691.51	1699.39	1690.35	1694.62	1682.35	1703.58	1696.11	1703.59	1694.29	1688.63	1656.58	1673.05	1676.03	1686.1	1684.7	1686.82	1692.11	1689.49	1688.11
272.708008	1675.91	1668.82	1674.63	1665.91	1678.64	1675.23	1675.57	1665.96	1688.79	1685.12	1686.45	1685.47	1689.56	1700.98	1692.64	1685.71	1687.62	1686.78	1676.89	1691.41	1700.82	1685.98	1689.78	1699.46	1666.31	1663.34	1670.52	1654.03	1677.46	1680.71	1692.98	1700.25	1690.17	1695.02	1681.01	1707.65	1699.31	1701.32	1693.21	1690.54	1655.74	1671.02	1675.62	1686.58	1682.63	1688.87	1695.95	1689.27	1690.6
273.203003	1679.16	1668.58	1673.54	1667.39	1680.17	1677.95	1674.07	1665.38	1690.02	1682.12	1687.81	1686.45	1689.71	1703.5	1691.94	1686.83	1688.23	1682.14	1680.28	1691.29	1702.28	1687.75	1688.33	1701.13	1665.28	1661.24	1666.5	1653.84	1679.37	1681.37	1694.2	1702.08	1691.83	1695.98	1680.99	1708.67	1698.08	1702.74	1692.2	1689.59	1657.43	1671.46	1675.45	1683.34	1684.96	1688.58	1691.95	1687.51	1688.16
273.697998	1679.47	1668.07	1675.06	1664.26	1682.78	1679.51	1674.61	1665.69	1687.64	1684.87	1685.98	1687.16	1693.44	1701.96	1693.47	1688.84	1687.16	1685.15	1679.77	1692.77	1701.29	1686.9	1687.74	1699.79	1661.66	1660.19	1669.19	1653.91	1679.06	1679.86	1692.49	1698.14	1689.96	1699.56	1682.24	1707.52	1695.54	1700.73	1692.35	1689.96	1654.98	1672	1676.7	1685.76	1685.26	1690.18	1696.54	1687.59	1692.03
274.192993	1676.52	1667.7	1675.4	1667.15	1680.62	1675.2	1674.68	1666.14	1690.07	1685.68	1687.09	1687.32	1692.2	1700.52	1694.29	1685.69	1684.4	1685.03	1680.43	1693.07	1699.29	1687.51	1687.63	1698.44	1661.98	1660.97	1664.98	1652.66	1679.74	1680.41	1693.05	1699.57	1689.21	1695.04	1683	1704.36	1697.18	1703.36	1693.52	1688.04	1655.74	1670.48	1678.04	1683.23	1684.95	1688.91	1693.76	1687.82	1687.4
274.688995	1675.16	1668.48	1674.45	1665.9	1680.66	1675.79	1673.78	1665.53	1685.04	1682.38	1688.11	1685	1690.38	1699.05	1693.37	1687.16	1686.52	1680.67	1676.76	1692.24	1698.85	1686.32	1686.95	1696.4	1663.65	1659.69	1665.5	1649.55	1678.87	1681.83	1691.37	1700.08	1686.94	1691.92	1682.14	1702.34	1693.92	1701.24	1691.45	1689.32	1657.61	1671.59	1674.71	1684.88	1681.2	1690.42	1694.5	1686.76	1684.99
275.183990	1676.03	1668.15	1675.7	1668.14	1678.63	1678.35	1676.94	1666.56	1685.33	1683.65	1686.92	1686.79	1689.66	1702.24	1694.08	1686.81	1685.89	1680.93	1678.15	1691.44	1697.57	1686.61	1687.79	1696.51	1663.75	1661.51	1663.39	1652.27	1677.94	1678.69	1691.72	1697.86	1687.48	1694.39	1684.39	1703.74	1697.69	1699.47	1691.48	1687.92	1657.09	1670.18	1675.35	1681.58	1681.88	1687.57	1692.97	1683.55	1689.15
275.678986	1676.01	1669.42	1672.9	1670.52	1680.41	1677.27	1677.11	1663.56	1688.7	1682.33	1684.66	1684.54	1690.36	1699.92	1695.56	1686.31	1687.59	1683.37	1677.24	1693.78	1699.09	1686.6	1686.97	1699.51	1666.1	1658.99	1663.33	1652.23	1678.75	1682.59	1692.15	1700.04	1687.67	1697.11	1682.28	1706.87	1696.97	1702.66	1693.45	1691.09	1658.24	1671.63	1675.15	1683.97	1684.71	1688.86	1693.69	1687.88	1689.62
276.174011	1677.13	1668.99	1675.88	1670.41	1680.8	1676.21	1673.95	1667.31	1686.76	1682.51	1688.65	1688.22	1689.96	1702.21	1694.74	1686.14	1687.62	1684.83	1679.82	1693.39	1701.01	1689.93	1688.76	1698.17	1663.91	1662.48	1668.69	1653.39	1678.74	1679.45	1693	1699.71	1688.41	1693.89	1682.87	1706.13	1699.42	1705.71	1693.82	1688.52	1655.82	1671.74	1673.93	1684.42	1682.68	1689.89	1695.18	1687.62	1688.27
276.670013	1678.12	1669.4	1674.72	1666.57	1681.13	1678.09	1677.65	1666.31	1691.07	1685.46	1691.37	1686.54	1691.1	1700.68	1694.42	1686.5	1685.05	1686.05	1679.61	1693.92	1701.19	1688.01	1688.9	1699.91	1664.81	1662.95	1662.83	1654.11	1677.77	1680.85	1695.2	1700.53	1691.01	1695.13	1682.46	1701.5	1699.59	1701.86	1693.94	1689.66	1657.46	1673.73	1676.71	1686.02	1683.53	1687.01	1693.67	1687.9	1687.87
277.165009	1675.46	1669.41	1674.53	1669.83	1682.21	1677.71	1675.82	1663.76	1688.12	1684	1687.1	1685.79	1692	1702.4	1693.16	1688.84	1687.97	1686.93	1676.52	1693.16	1698.77	1686.4	1688.74	1698.2	1664.2	1660.95	1664.65	1655	1680.03	1681.78	1693.27	1699.65	1688.83	1695.35	1685.14	1705.18	1699.84	1700.95	1693.94	1690.74	1655.79	1674.44	1676.84	1685	1683.91	1688.07	1694.9	1691.22	1690.25
277.660004	1678.46	1669.44	1671.89	1669.62	1679.98	1676.03	1676.12	1665.05	1689.1	1683.83	1689.02	1688.6	1693.02	1703.97	1694.76	1687.91	1689.49	1684.26	1679.35	1693.45	1701.23	1688.3	1688.51	1699.38	1666.43	1659.62	1667.68	1652.85	1677.87	1682.58	1692.49	1699.55	1692.43	1696.83	1681.93	1707.86	1695.96	1702.89	1694.68	1688.7	1655.91	1672.22	1677.88	1685.5	1682.66	1689.07	1693.47	1687.87	1688.29
278.154999	1677.3	1668.19	1674.16	1667.64	1682.54	1675.74	1675.19	1666.87	1689.42	1681.86	1687.56	1686.43	1692.95	1699.78	1694.21	1687.25	1687.64	1685.47	1679.6	1695.32	1697.96	1686.69	1690.13	1700.19	1662.63	1661.22	1667.48	1655.19	1680.42	1683.39	1691.9	1699.95	1690.98	1698.8	1681.49	1705.59	1699.1	1702.35	1694.59	1691	1656.87	1672.05	1676.58	1686.89	1685.68	1690.74	1695.48	1689.82	1686.14
278.649994	1679.59	1668.61	1676.78	1669.71	1683.02	1677.59	1675.47	1665.58	1689.79	1684.09	1688.63	1687.01	1690.71	1702.23	1693.44	1687.44	1687.3	1683.56	1679.63	1693.98	1699.38	1688.44	1690.2	1698.83	1664.8	1661.62	1665.23	1656.52	1681.04	1681.43	1693.79	1701.28	1688.99	1697.52	1682.65	1707.91	1697.66	1704.44	1694.36	1690.31	1657.46	1671.22	1676.15	1686.76	1685.11	1691.09	1695.38	1688.64	1689.36
279.144989	1676.38	1670.25	1676.57	1669.88	1680.9	1676.06	1675.83	1666.39	1689.34	1682.32	1688.83	1687.71	1690.38	1700.75	1694.27	1688.39	1688.54	1684.32	1679.24	1692.28	1701.47	1686.18	1689.07	1697.23	1665.09	1659.99	1668.28	1653.59	1679.32	1679.81	1692.78	1700.47	1688.85	1693.55	1681.46	1704.15	1698.57	1701.51	1692.91	1688.83	1654.8	1673.29	1675.66	1684.84	1684.35	1689.05	1693.1	1687.81	1689.24
279.640991	1678.39	1671.43	1675.55	1668.81	1682.82	1676.85	1672.77	1668.24	1690.35	1684.57	1688.22	1683.62	1689.58	1699.98	1693.3	1687.33	1686.61	1685.04	1680.83	1694.52	1701.89	1687.03	1690.15	1700	1662.9	1662.51	1668.01	1652.7	1675.95	1680.59	1691.81	1701.71	1690.4	1693.98	1683.33	1706.38	1698.62	1701.91	1694.9	1690.05	1656.03	1673.31	1674.31	1687.05	1684.32	1690.28	1695.68	1688.04	1690.92
280.135986	1675.78	1668.69	1675.26	1670.26	1681.93	1677.4	1676.5	1666.58	1688.99	1685.42	1686.11	1685.64	1691.95	1699.42	1694.65	1689.41	1688.96	1685.18	1679.76	1694.36	1699.55	1686.5	1689.73	1697.86	1662.31	1661.13	1664.65	1652.91	1679.15	1680.24	1692.16	1698.49	1690.14	1690.8	1683.96	1705.85	1696.41	1700.8	1694.33	1689.42	1657.53	1673.13	1676.27	1682.87	1682.65	1688.22	1695.22	1688.06	1688.09
280.631012	1676.38	1668.11	1677.61	1669.04	1681.21	1678.74	1676.25	1668.7	1689.83	1684.85	1687.79	1682.42	1692.76	1702.66	1694.4	1686.62	1688.59	1685.04	1680.4	1692.32	1701.11	1686.23	1686.24	1697.65	1662.52	1660.96	1665.08	1653.62	1678.66	1680.7	1692.96	1699.86	1690.59	1695.58	1683.44	1706.6	1699.74	1701.6	1694.06	1688.14	1655.11	1670.76	1677.63	1685.21	1686.15	1691.08	1692.1	1688.1	1690.67
281.126007	1677.84	1668.6	1675.72	1668.11	1682.08	1677.72	1676.38	1665.69	1689.72	1683.5	1688.48	1687.21	1692.12	1701.43	1695.33	1689.16	1685.23	1687.47	1679.93	1692.68	1703.26	1689.8	1690.5	1698.37	1666.43	1661.9	1665.26	1654.39	1678.72	1683.08	1691.52	1699.62	1691.14	1695.3	1683.84	1706.52	1698.68	1704.12	1694.01	1690.56	1656.86	1672.94	1676.79	1687.95	1683.51	1690.67	1695.55	1689.08	1690.55
281.622009	1675.99	1667.79	1674.46	1666.6	1679.31	1677.69	1677.96	1666.96	1690.71	1685.39	1689.54	1688.98	1691.43	1702.46	1697.7	1688.97	1687.94	1684.83	1678.38	1693.99	1700.76	1690.8	1690.26	1701.07	1665.21	1658.38	1664.73	1654.66	1679.72	1681.91	1695.14	1697.63	1689.82	1695.45	1682.2	1705.79	1696.97	1702.27	1694.12	1689.91	1656.26	1671.16	1675.78	1683.09	1684.01	1690.85	1693.58	1690.11	1689.12
282.117004	1680.25	1669.33	1675.06	1667.17	1683.6	1680.48	1674.89	1665.69	1689.5	1685.48	1690.2	1685.28	1690.37	1699.8	1694.77	1689.79	1688.52	1686.1	1678.12	1692.11	1700.15	1690.51	1688.41	1699.45	1665.06	1658.4	1666.75	1652.79	1678.32	1681.02	1693.21	1699.47	1690.19	1696.8	1687.55	1704.68	1697.74	1703.53	1696.04	1692.18	1658.98	1672.38	1677.45	1685.8	1684.95	1691.45	1695.14	1689.52	1690.26
282.612000	1675.69	1669.71	1674.32	1668.82	1681.45	1678.47	1676.15	1666.97	1690.16	1684.59	1688.08	1686.21	1691.1	1700.73	1694.55	1688.28	1686.45	1685.24	1677.49	1694.62	1698.71	1687.16	1689.67	1700.3	1666.92	1659.59	1667.26	1656.36	1678.02	1682.48	1691.62	1700.16	1690.5	1693.86	1683.48	1706.92	1699.59	1702.27	1695.42	1691.2	1658.47	1672.25	1678.88	1685.84	1682.97	1688.27	1694.45	1689.22	1689.77
283.106995	1678.5	1669.75	1675.01	1667.79	1682.94	1678.39	1676.88	1666.29	1692.66	1682.03	1688.81	1689.31	1689.7	1700.29	1694.52	1686.12	1685.72	1685.31	1682.07	1692	1700.28	1690.11	1688.68	1698.94	1666.33	1661.16	1666.84	1653.65	1681	1682.33	1692.71	1702.64	1691.67	1695.4	1681.89	1706.28	1700.48	1699.63	1693.28	1691.63	1661.03	1671.82	1678.07	1683.89	1683.1	1690.73	1693.18	1687.26	1691.86
283.601990	1679.53	1670.08	1677.11	1669.29	1683.56	1678.1	1678.89	1666.16	1688.77	1684.53	1690.16	1686.15	1692.58	1700.09	1695.83	1688.85	1687.73	1685.99	1681.09	1693.54	1701.14	1689.41	1689.37	1699.03	1666.51	1663.49	1665.36	1657.35	1680.29	1680.64	1694.94	1704.06	1690.12	1696.42	1683.49	1705.88	1697.86	1703.89	1694.19	1689.99	1660.53	1675.49	1680.61	1686.79	1686.29	1691.9	1695.36	1688.38	1689.39
284.097992	1691.79	1672.47	1680.78	1670.98	1681.73	1681.43	1677.51	1672.46	1690.7	1685.46	1689.19	1694.4	1692.25	1704.52	1698.45	1689.89	1688.66	1687.48	1689.56	1698.18	1704.46	1696.26	1691.69	1699.78	1667.83	1667.91	1670.16	1665.89	1701.02	1692.8	1703.1	1704.13	1694.74	1700.52	1687.56	1707.82	1699.98	1703.21	1696.69	1691.7	1668.23	1679.23	1699.58	1707.25	1697.91	1693.31	1696.33	1700.6	1693.84
284.592987	1737.1	1708.39	1723.89	1696.68	1708.78	1700.64	1700.71	1714.34	1738.5	1716.65	1725.61	1732.13	1734.73	1754.08	1733.58	1712.53	1711.64	1730.76	1722.84	1752.73	1742.3	1733.48	1721.44	1729.42	1692.49	1701.52	1700.85	1692.21	1738.88	1744.02	1750.81	1758.39	1735	1747.56	1719.94	1744.39	1728.78	1739.48	1731.09	1717	1692.8	1722.67	1739.43	1745.53	1740.26	1732.05	1739.72	1743.96	1737.3
285.088013	1769.05	1747.52	1756.8	1726.28	1743.8	1735.04	1734.04	1753.31	1787.41	1757.54	1766.19	1765.2	1770.54	1806.39	1771.05	1747.54	1749.62	1771.62	1749.55	1795.97	1789.37	1763.5	1760.82	1772.74	1712.91	1727.39	1726.78	1710.16	1766.84	1781.54	1789.04	1804.68	1774.52	1790.32	1748.85	1781.62	1771.31	1774.55	1779.37	1751.71	1710.71	1755.28	1771.56	1770.46	1770.97	1776.66	1774.2	1775.53	1774.69
285.583008	1803.07	1779.01	1793.69	1752.33	1772.51	1757.31	1755.83	1784.03	1827.28	1792.31	1796.04	1799.29	1807.66	1855.53	1805.47	1775.66	1781.05	1803.71	1771.5	1837.56	1820.9	1787.08	1792.68	1809.19	1729.8	1751.26	1753.81	1727.57	1788.48	1814.99	1819.24	1843.26	1811.66	1822.65	1769.41	1813.48	1803.98	1805.42	1806.95	1771.63	1731.56	1786.64	1799.33	1802.29	1798.87	1810.95	1812.9	1802.48	1812.05
286.078003	1834.18	1807.67	1817.42	1776.29	1797.73	1779.19	1779.56	1816.41	1864.45	1827.36	1833.13	1830.44	1834.8	1897.49	1835.47	1804.76	1808.78	1832.8	1793.28	1875.95	1851.98	1811.77	1818.45	1838.23	1747.56	1772.86	1776.05	1741.91	1807.28	1841.82	1855.44	1880.45	1846.17	1851.9	1791.66	1841.35	1831.86	1828.06	1837.59	1795.62	1742.5	1806.2	1820.97	1825.22	1826.58	1843.5	1839.11	1827.67	1841.78
286.574005	1862.67	1833.39	1838.87	1799.71	1820.88	1804.62	1797.96	1843.78	1897.63	1849.62	1855.32	1856.02	1862.68	1943.56	1859.49	1824.48	1833.11	1857.19	1815.52	1907.61	1881.96	1832.85	1838.41	1863.43	1762.9	1793.42	1801.63	1752.89	1831.36	1874.33	1885.44	1909.3	1869.59	1882.36	1812	1868.62	1857.9	1855.64	1867.41	1818.95	1754.43	1827.05	1848.58	1848.05	1852.63	1867.94	1863.07	1849.73	1867.07
287.069000	1886.42	1852.05	1862.58	1819.07	1845.06	1820.91	1814.43	1862.62	1918.39	1874.97	1880.65	1877.88	1886.09	1969.97	1883.82	1845.13	1853.31	1881.17	1829.86	1929.57	1905.54	1852.66	1861.17	1886.37	1783.11	1806.21	1821.33	1766.24	1849.05	1893.41	1913.7	1934.2	1893.13	1905.63	1827.1	1889.41	1886.04	1872.67	1891.98	1838.71	1762.72	1844.86	1867.48	1868.52	1875.22	1894.82	1884.11	1870.2	1891.01
287.563995	1907.11	1871.15	1882.55	1834.09	1860.39	1837.79	1832.02	1885.03	1944.78	1895.97	1899.36	1894.82	1909.02	2004.89	1904.39	1863.41	1872.88	1900.07	1849.39	1953.6	1924.32	1870.23	1881.09	1910.12	1792.43	1819.67	1838.61	1774.59	1863.97	1909.8	1937.4	1955.46	1912.64	1927.74	1841.68	1909.54	1903.21	1895.48	1908.22	1856.7	1772.67	1863.14	1887.49	1888.44	1893.86	1907.49	1904.09	1889.37	1915.6
288.058990	1925.44	1889.27	1898.24	1848.49	1874.11	1851.24	1846.61	1899.13	1966.91	1917.57	1917.5	1915.46	1923.01	2020.66	1921.97	1878.53	1886.34	1916.52	1861.13	1970.51	1945	1884.43	1897.51	1926.34	1803.08	1828.95	1857.2	1780.69	1878.92	1926.59	1954.93	1972.58	1928.23	1943.48	1855.89	1926.9	1918.23	1909.39	1928.35	1866.74	1777.01	1876.3	1902.08	1905.62	1911.06	1929.61	1922.5	1902.67	1931.31
288.553986	1945.62	1899.73	1912.45	1860.48	1894.36	1868.63	1860.64	1909.95	1984.14	1933.71	1935.29	1932.53	1939.53	2040.61	1934.41	1890.43	1902.27	1936.12	1876.29	1987.54	1959.3	1896.88	1907.03	1939.78	1811.39	1846.07	1874.45	1788.38	1890.66	1940.88	1973.41	1984.66	1945.76	1960.19	1864.01	1940.35	1930.86	1922.36	1942.45	1881.61	1783.99	1890.84	1918.3	1920.95	1931.88	1941.49	1936.66	1922.81	1948.52
289.049988	1953.22	1911.37	1924.43	1868.37	1902.93	1875.42	1867.12	1919.7	1996.55	1941.73	1948.27	1944.87	1959.8	2055.63	1948.8	1906.01	1913.49	1947.8	1887.49	1999.27	1974.51	1910.98	1916.4	1952.02	1826.54	1855.29	1891.54	1798.86	1903.27	1957.99	1990.04	2001.93	1958.95	1971.21	1873.21	1953	1950.62	1933.19	1954.72	1891.66	1789.81	1899.42	1931.61	1934.66	1941.47	1957.37	1945.39	1934.68	1960.54
289.545013	1969.4	1927.16	1933.32	1875.01	1918.48	1885.64	1879.61	1932.91	2019.36	1951.89	1962.57	1961.33	1968.55	2068.84	1965.01	1916.11	1922.54	1959.78	1896.58	2023.24	1989.62	1928.06	1934.45	1965.63	1838.17	1864.21	1902.06	1810.19	1914.69	1969.27	2011.61	2014.54	1971.84	1988.25	1885.12	1962.86	1955.82	1949.36	1969.92	1906.11	1794.17	1912.5	1946.11	1952.87	1955.36	1967.74	1960.22	1952.11	1974.12
290.040009	1990.09	1937.09	1944.06	1891.15	1929.18	1898.87	1890.86	1942	2033.68	1967.72	1971.38	1975.26	1979.8	2085.33	1978.62	1925.22	1935.11	1971.22	1912.98	2033.54	2003.76	1940.91	1944.44	1977.25	1851.39	1873.23	1910.62	1813.14	1927.79	1984.98	2024.52	2028.98	1987.57	1999.58	1894.39	1979.28	1969.99	1961.47	1986	1920.71	1801.91	1923.56	1958.56	1962.8	1970.77	1978.48	1974.36	1965.45	1990.62
290.535004	2001.42	1948.03	1961.71	1902.38	1937.49	1906.18	1900.59	1954.3	2044.93	1981.86	1988.79	1986.4	1993.11	2099.62	1993.64	1939.57	1944.28	1980.83	1924.14	2042.48	2010.79	1946.73	1956.32	1991.75	1858.73	1875.92	1920.58	1814.72	1931.21	1989.48	2032.79	2039.62	1990.58	2012.02	1908.13	1989.81	1982.1	1977.4	1996.64	1929.78	1803.88	1929.42	1967.7	1973.68	1979.12	1988.18	1981.13	1974.63	2000.69
291.031006	2012.85	1961.47	1973.86	1907.3	1954.61	1920.09	1910.56	1960.83	2053.05	1989.52	1994.83	1999.01	2004.03	2108.71	2003.06	1953.33	1956.5	1992.34	1934.97	2052.78	2018.01	1964.32	1962.1	1997.86	1864.27	1883.56	1929.91	1822.34	1943.36	2002.15	2045.06	2050.33	2006.05	2021.41	1917.49	2000.63	1985.26	1984.49	2007.26	1947.03	1810.91	1933.44	1980.53	1984.48	1989.56	2001.42	1992.75	1987.96	2014.45
291.526001	2023.16	1970.65	1979.19	1916.29	1962.69	1928.95	1920.92	1965.79	2068.27	1995.29	2005.1	2002.15	2011.12	2116.67	2011.37	1958.56	1963.37	1994.24	1941.9	2063.79	2031.96	1970.46	1973.99	2012.62	1870.53	1885.69	1933.49	1827.86	1951.84	2005.28	2056.87	2059.06	2017.29	2031.96	1921.28	2012.74	1996.95	1998.11	2017.58	1966.02	1812.04	1941.49	1984.11	1990.21	1998.24	2007.26	1998.35	2001.51	2020.49
292.020996	2037.89	1973.01	1983.79	1923.02	1968.2	1935.18	1920.77	1969.99	2073.02	2002.65	2011.88	2016.4	2022.59	2125.25	2028.58	1969.79	1973.29	2002.04	1947.61	2068.96	2039.45	1982.2	1977.55	2019.86	1877.67	1888.38	1944.72	1828.28	1961.79	2009.52	2059.78	2064	2020.45	2036.41	1927.86	2019.73	2005.26	2006.97	2023.12	1973.11	1817.91	1943.65	1996.51	2003.95	2009.29	2016.16	2014.11	2008.89	2029.96
292.515991	2038.68	1984.37	1998.71	1925.56	1980.48	1943.24	1934.85	1978.37	2084.68	2019.32	2024.19	2020.92	2033.64	2134.68	2036.38	1977.61	1978.38	2016.41	1958.19	2078.65	2048.23	1993.04	1992.02	2024.67	1892.11	1900.92	1954.49	1837.21	1974.08	2016.04	2072.37	2072.47	2032.07	2049.73	1938.51	2029.19	2011.47	2018.48	2037.81	1981.01	1824.05	1955.24	2002.05	2009.18	2018.1	2023.2	2016.74	2018.76	2042.16
293.010986	2048.57	1990.22	2001.22	1931.55	1984.29	1947.76	1939.28	1979.13	2086.79	2020.25	2023.85	2022.18	2038.07	2139.78	2042.93	1985.41	1987.63	2019.18	1963.81	2084.26	2052.1	1998.64	1993.12	2031.84	1891.83	1900.43	1956.59	1840.61	1979.29	2025.66	2076.02	2083.36	2041.21	2054.33	1945.18	2037.37	2018.94	2026.36	2044.14	1995.98	1824.69	1959.98	2007.31	2015.27	2022.48	2029.99	2022.88	2023.17	2048.57
293.506989	2060.16	1994.55	2013.97	1944.29	1997.61	1962.14	1949.95	1988.32	2096.43	2031.41	2034.36	2035.91	2048.02	2144.9	2055.43	1993.09	1998.2	2027.88	1971.18	2092.71	2059.28	2000.98	2000.26	2036.98	1894.69	1905.68	1960.67	1846.85	1987.79	2028.91	2080.52	2090.34	2049.98	2061.09	1949.39	2048.61	2028.68	2039.15	2050.96	1999.61	1830.22	1959.38	2016.49	2026.91	2032.33	2040.08	2030.57	2029.9	2057.1
294.002014	2062.12	2005.52	2027.44	1946.07	2002.12	1972.38	1962.39	1994.45	2102.04	2041.32	2045.94	2043.9	2057.67	2154.51	2060.77	1997.24	2005.39	2028.8	1979.25	2099.6	2062.72	2009.96	2007.79	2048.4	1901.46	1910.84	1970.72	1850.12	1992.72	2032.61	2081.57	2088.71	2050.7	2069.96	1959.39	2054.24	2029.05	2046.9	2058.03	2010.3	1830.31	1966.65	2024.86	2027.79	2034.36	2038.24	2033.5	2039.52	2059.87
294.497009	2070.48	2006.17	2027.31	1957.43	2011.23	1981.15	1968.42	1992.03	2107.56	2036.52	2046.62	2049.68	2066.35	2157.32	2071.73	2002.38	2009.41	2034.48	1978.09	2104.43	2073.86	2018.43	2009.18	2056.08	1909.54	1913.03	1972.81	1849.53	1995.67	2032.95	2088.47	2095.82	2055.45	2074.45	1957.91	2058.3	2037.26	2057.66	2068.95	2020.97	1835.12	1969.73	2019.1	2032.21	2039.46	2047.37	2040.75	2039.34	2070.15
294.992004	2069.1	2013.49	2029.43	1958.8	2016.06	1982.18	1972.41	1996.1	2109.29	2043.04	2048.79	2049.97	2069.68	2161.62	2069.8	2012.61	2016.37	2036.02	1983.1	2109.11	2077.26	2025.52	2016.55	2060.42	1911.58	1917.34	1978.56	1849.39	1999.98	2037.55	2092.42	2103.38	2063.34	2076.33	1969.16	2071.52	2047.6	2065.95	2067.43	2021.82	1837.12	1968.61	2029.19	2036.57	2046.34	2057.47	2047.91	2045.95	2077.8
295.487000	2070.9	2019.65	2041.35	1960.99	2022.95	1983.54	1976.19	2002.45	2114.67	2052.82	2060.74	2058.27	2070.91	2167.62	2082.92	2020.98	2019.73	2039.08	1987.8	2106.35	2081.77	2026.86	2026.71	2071.92	1914.13	1920.48	1981.71	1851.21	2002.18	2042.41	2098.05	2107.94	2072.91	2081.22	1966.24	2071.31	2049.84	2073.2	2072.98	2026.4	1833.56	1974.55	2033.94	2036	2048.26	2060.99	2048.85	2053.02	2077.69
295.983002	2085.83	2025.61	2042.6	1968.63	2024.42	1994.13	1980.55	2001.46	2117.33	2061.02	2067.97	2063.36	2077.89	2169.68	2087.51	2025.29	2025.52	2044.25	1986.4	2114.38	2080.75	2028.94	2024.74	2066.92	1917.86	1917.86	1984.87	1853.54	2008.62	2043.34	2102.58	2107.42	2075.97	2086.3	1966.18	2073.71	2052.66	2085.14	2070.75	2024.6	1842.29	1976.95	2033.51	2044.83	2049.16	2060.98	2052.13	2048.64	2084.19
296.477997	2086.08	2027.1	2044.91	1972.26	2031.98	1998.8	1987.29	2006.41	2114.15	2057.98	2065.19	2061.11	2080.08	2171.34	2091.17	2026.2	2031.89	2048.1	1988.13	2117.44	2088.25	2031.43	2028.97	2079.29	1926.97	1926.95	1995.64	1859.27	2003.61	2043.79	2100.39	2110.21	2078.02	2089.34	1974.63	2082.47	2067.76	2089.72	2082.06	2035.25	1842.46	1976.48	2036.94	2036.23	2048.94	2068.07	2057.22	2054.34	2085.03
296.972992	2089.39	2036.09	2047.17	1976.01	2036.03	2003.59	1993.48	2005.3	2120.23	2064.83	2069.28	2066.39	2086.69	2169.96	2098.73	2029.51	2036.04	2048.8	1990.6	2117.69	2090.78	2028.52	2031.68	2082.21	1931.33	1933.58	1994.27	1858.43	2011.2	2045.45	2102.05	2112.27	2084.73	2095.16	1972.36	2085.17	2064.62	2094.26	2080.36	2035.15	1846.83	1978.63	2037.59	2049.8	2050.87	2074.16	2057.46	2053.22	2092.27
297.467987	2094.71	2042.7	2053.55	1982.37	2036.62	2005.98	2000.45	2007.16	2128.28	2073.89	2075.83	2070.04	2091.08	2175.99	2100.67	2036.92	2044.18	2059.56	1992.41	2120.27	2098.19	2034.54	2041.59	2092.3	1929.77	1935.85	2000.07	1861.74	2016.06	2050.22	2101.41	2120	2094.78	2097.67	1978.24	2095.26	2070.06	2104.06	2084.88	2035.95	1852.33	1987.73	2041.54	2045.15	2058.54	2084.06	2071.36	2059.63	2098.28
297.963013	2096.08	2045.86	2059.83	1991.28	2048.13	2014.52	2011.35	2015.54	2135.12	2079.53	2080.32	2069.26	2095.9	2179.05	2111.28	2049.47	2051.04	2057.38	1996.65	2123.24	2099.24	2041.63	2044.61	2098.64	1936.57	1936.17	1998.13	1864.88	2014.13	2052.61	2109.37	2125.17	2090.69	2102.24	1984.3	2098.21	2075.58	2120.2	2091.23	2039.48	1854.12	1990.19	2043.49	2040.39	2062.51	2086.15	2070.32	2055.21	2099.11
298.459015	2096.86	2047.68	2059.05	1994.58	2046.84	2019.3	2009.49	2010.65	2134.26	2079.12	2080.85	2072.57	2094.34	2169.22	2112.75	2046.67	2051.16	2058.23	1996.46	2125.17	2107.75	2043.44	2045.44	2102.13	1935.49	1938.47	2003.6	1860.66	2021.42	2055.89	2109.07	2125.85	2095.44	2103.98	1983.33	2100.94	2078.93	2126.89	2093.54	2041.5	1852.78	1986.73	2050.15	2055.09	2057.65	2080.31	2068.43	2057.35	2099.39
298.954010	2101.11	2046.19	2059.04	1989.84	2055.88	2018.99	2013.15	2008.4	2130.89	2078.52	2080.57	2074.43	2101.95	2180.73	2112.97	2053.33	2056.42	2060.11	1997.41	2124.61	2103.94	2044.82	2047.64	2101.14	1935.4	1939.6	2006.08	1861.73	2029.61	2052.93	2108.29	2127.06	2094.58	2108.03	1982.94	2107.68	2082.39	2134.48	2096.32	2045.1	1850.26	1991.93	2049.2	2057.56	2057.19	2085.6	2070.75	2066.51	2104.09
299.449005	2111.74	2049.17	2066.35	1997.56	2055.5	2026.22	2017.49	2010.11	2133.99	2085.16	2090.1	2079.52	2107.11	2184.02	2113.19	2058.29	2061.3	2061.32	2001.88	2132.8	2117.12	2047.4	2049.56	2108.03	1940.64	1943.68	2005.11	1866.42	2026.23	2056.57	2107.75	2130.55	2098.69	2106.78	1986	2110.79	2084.24	2136.63	2094.68	2050.74	1856.64	1991.04	2051.87	2055.31	2062.5	2090.46	2078.8	2063.76	2105.63
299.944000	2104.4	2055.13	2067.16	1997.47	2057.89	2032.42	2020.63	2014.83	2135.91	2089.48	2092.18	2086.01	2105.61	2181.24	2123.6	2062.71	2066.12	2065.87	1999.15	2133.64	2113.49	2052.47	2053.87	2109.86	1937.38	1947.9	2015.95	1862.24	2024.71	2056.29	2113.29	2128.35	2103.16	2105.76	1984.13	2108.13	2089.98	2141.75	2096.47	2050.57	1859.86	1994.26	2051.41	2058.98	2068.58	2092.77	2084.24	2065.69	2114.29
300.438995	2101.46	2054.79	2067.28	2002.11	2055.63	2029.48	2025.56	2016.74	2137.11	2090.7	2092.48	2081.48	2110.51	2182.4	2123.41	2059.3	2066.91	2065.29	2001.09	2135.61	2116.66	2048.5	2053.57	2115.16	1946.63	1945.33	2010.53	1868.09	2031.92	2055.58	2115.45	2132.57	2107.27	2117.24	1991.04	2123.44	2098.7	2148.64	2097.68	2053.99	1864.35	1994.76	2053.31	2055.23	2067.11	2096.62	2078.68	2067.29	2113.69
300.934998	2109.38	2058.26	2072.27	2007.87	2064.85	2037.92	2030.83	2016.44	2142.43	2093.89	2098.05	2087.31	2108.5	2190.22	2128.51	2067.62	2071.02	2070.02	2008.27	2135.42	2116.1	2050.18	2061.46	2120.44	1946.26	1946.4	2012.98	1868.74	2034.55	2056.02	2116.23	2134.61	2113.26	2114.53	1990.25	2125.74	2102.82	2152.28	2103.77	2056.6	1863.98	1995.84	2056.03	2063.5	2066.92	2099.61	2084.73	2061.92	2114.46
301.429993	2113.32	2060.95	2076.04	2008.97	2067.93	2038.24	2038.46	2020.16	2138.46	2099.24	2100.85	2087.23	2110.11	2188.08	2132.22	2070.88	2075.55	2065.73	1999.94	2138.95	2121.19	2048.47	2065.71	2124.73	1941.83	1947.02	2013.05	1872.04	2033.66	2060.78	2116.68	2136.57	2110.17	2115.41	1991.91	2129.13	2101.86	2157.2	2101.06	2057.79	1868.96	1992.16	2058.66	2058.68	2070.93	2094.79	2085.12	2068.82	2115.88
301.924988	2116.79	2060.1	2081.5	2010.83	2067.48	2041.95	2038.11	2018.75	2141.33	2091.38	2097.59	2087.07	2114.92	2189.38	2129.81	2071.79	2076.45	2069.37	2002.3	2139.12	2120.37	2053.78	2064.54	2124.22	1944.14	1949.74	2015.69	1869.95	2036.01	2058.87	2121.92	2138.24	2110.62	2119.74	1993.35	2127.07	2105.06	2159.55	2107.06	2056.58	1865.54	1997.14	2062.41	2060.18	2070.95	2101.75	2089.78	2070.11	2119.52
302.420013	2115.31	2062.86	2078.75	2014.41	2067.34	2043.8	2033.3	2018.82	2142.12	2093.18	2100.65	2083.49	2118.39	2194.49	2134.32	2072.9	2075.34	2071.89	2010.55	2137.21	2121.31	2057.39	2068.14	2132.26	1949.86	1951.08	2020.57	1874.35	2037.55	2063.13	2114.81	2139.26	2114.99	2121.02	1992.61	2134.25	2112.71	2163.38	2106.15	2055.2	1866.97	1997.05	2061.2	2060.69	2071.5	2098.85	2097.48	2069.48	2120.17
302.915985	2118.21	2068.89	2082.86	2017.49	2072.9	2047.78	2045.27	2026.21	2149.31	2102.19	2104.46	2090.49	2124.1	2191.83	2140.44	2080.85	2084.48	2079.41	2008.63	2139.25	2124.34	2058.33	2069.31	2138.43	1947.29	1952.48	2018.39	1874.27	2039.82	2061.69	2122.53	2144.68	2114.9	2126.24	1998.6	2137.8	2115.03	2170.49	2105.82	2057.25	1873.73	2004.59	2062.71	2061.43	2075.46	2104.62	2097.12	2073.31	2123.59
303.411011	2117.35	2064.47	2086.4	2017.94	2075.21	2046.13	2043.24	2024.75	2145.05	2103.81	2104.71	2089.12	2120.65	2195.07	2138.65	2083.41	2088.58	2074.34	2008.08	2142.13	2129.89	2053.2	2074.13	2131.33	1948.12	1953.12	2018.93	1874.06	2038.84	2060.14	2120.16	2140.39	2118.56	2119.25	1992.9	2139.81	2112.66	2164.62	2105.6	2059.27	1872.97	2000.37	2063.58	2064.9	2073.55	2102.94	2092.32	2072.51	2124.55
303.906006	2117.56	2072.42	2083.66	2026.93	2075.38	2046.96	2042.08	2029.5	2145.9	2107.39	2103.14	2091.67	2118.09	2192.05	2142.02	2082.41	2085.71	2073.47	2011.9	2143.99	2123.87	2056.99	2076.29	2129.16	1953.03	1956.44	2023.1	1874.95	2041.15	2065.89	2120.91	2143.55	2118.65	2125.24	1996.03	2141.27	2115.54	2170.87	2107.16	2054.94	1872.73	2001.23	2065.19	2066.56	2077.48	2105.79	2101.61	2074.67	2124.83
304.401001	2120.46	2073.59	2086.12	2026.35	2077.4	2053.94	2043.48	2020.64	2147.98	2102.89	2107	2092.64	2127.52	2190.48	2142.3	2082.06	2088.87	2074.87	2011.37	2145.66	2128.14	2053.46	2077.96	2141.23	1955.98	1956.19	2020.09	1877.54	2041.48	2061.21	2126.34	2144.92	2120.51	2126.06	1991.32	2143.86	2116.78	2169.81	2106.53	2059.4	1879.59	2003.03	2068.54	2069.04	2073.98	2106.15	2103.79	2072.95	2126.58
304.895996	2124.71	2073.4	2090.18	2029.63	2074.76	2053.83	2053.43	2026.37	2148.7	2112.53	2111.65	2091.46	2126.8	2196.12	2144.65	2085.52	2092.37	2078.66	2009.91	2144.14	2136.36	2059.8	2081.86	2143.09	1952.8	1957.08	2018.65	1872.7	2043.19	2067.62	2125.36	2145.95	2124.61	2126.97	1998.2	2138.85	2119.73	2172.3	2108.7	2053.66	1882.47	2002.39	2067.18	2067.98	2078.47	2112.33	2097.5	2068.61	2123.22
305.391998	2129.51	2073.09	2087.5	2024.51	2078.06	2057.22	2052.43	2027.12	2145.46	2107.42	2111.15	2092.49	2130.21	2193.62	2148.94	2089.86	2098	2075.6	2009.92	2140.89	2135.76	2060.02	2081.82	2144.75	1951.85	1949.74	2018.71	1874.23	2034.79	2063.59	2126.6	2144.13	2119.55	2122.52	1999.31	2145.45	2121.3	2181.09	2106.88	2057.83	1880.69	2003.7	2070.63	2064.86	2079.77	2110.53	2105.33	2076.73	2129.22
305.886993	2118.73	2071.49	2090.25	2024.78	2082.03	2057.78	2049.82	2031.29	2146.48	2105.58	2105.48	2094.3	2124.83	2198.11	2148.54	2090.25	2097.54	2080.19	2004.47	2145.2	2135.52	2059.23	2081.36	2143.52	1951.76	1956.18	2019.37	1871.79	2039.78	2065.75	2124.85	2151.9	2125.67	2130.85	1995.69	2151.19	2122.74	2179.84	2108.62	2060.07	1882.63	2004.73	2068.61	2064.29	2078.48	2114.15	2102.61	2072.65	2125.59
306.381989	2125.43	2068.89	2091.17	2028.08	2081.21	2057.47	2056.92	2029.74	2154.84	2107.5	2111.65	2095.46	2129.56	2196.09	2148.85	2092.68	2100.98	2080.8	2014.35	2149.65	2135.96	2063.06	2086.25	2151.26	1955.31	1961.54	2022.3	1879.82	2041.25	2067.02	2126.94	2151.93	2124.29	2133.53	2001.31	2156.96	2127.99	2184.22	2109.03	2062.36	1881.91	2006.11	2064.85	2066.41	2083.26	2114.39	2109.78	2072.62	2129.92
306.877014	2119.65	2075.32	2093.03	2031	2079.92	2058.93	2053.2	2026.34	2158.07	2110.41	2107.59	2098.69	2126.92	2197.69	2153.08	2096.93	2100.44	2081.77	2009.5	2149.15	2137.32	2057.03	2086.77	2149.98	1961.28	1959.98	2026.13	1879.21	2043.58	2068.78	2121.54	2146.9	2121.11	2131.65	1994.62	2153.69	2126.53	2185.77	2110.04	2060.35	1885.02	2001.81	2067.97	2062.87	2082.73	2112.49	2104.9	2073.09	2139.04
307.372009	2122.32	2076.33	2092.41	2029.91	2082.37	2063.09	2057.98	2031.99	2154.55	2107.16	2110.68	2096.38	2133.77	2197.38	2145.57	2091.76	2100.27	2080.87	2011.02	2152.46	2140.95	2059.38	2086.22	2146.44	1956.9	1960.4	2025.24	1881.44	2042.64	2069.71	2130.48	2147.34	2123.94	2128.61	1998.73	2151.74	2129.18	2185.6	2114.17	2063.75	1889.35	2008.79	2072.08	2060.84	2080.41	2115.53	2106.37	2075.77	2133.95
307.868011	2125.13	2079.72	2094.58	2031.6	2080.75	2053.7	2053.18	2027.74	2156.83	2108.44	2112.6	2095.35	2133.66	2205.17	2153.77	2097.06	2106	2083.15	2011.89	2151	2137.86	2058.62	2089.11	2150.95	1963.34	1964.73	2021.8	1880.99	2045.61	2067.27	2129.02	2148.07	2123.49	2132.15	1997.96	2155.21	2125.82	2184.06	2114.51	2067.16	1890.33	2007.66	2071.26	2066.74	2081.7	2118.44	2103.99	2073.96	2134.54
308.363007	2125.48	2077.32	2096.16	2033.5	2080.29	2058.61	2060.67	2031.77	2155.67	2110.48	2109.58	2099.04	2133.41	2204.49	2155.27	2093.07	2100.18	2086.68	2014.24	2150.86	2142.55	2059.57	2091.79	2152.45	1959.19	1965.09	2027.37	1883.16	2044.96	2066.56	2129.01	2152.69	2123.73	2129.9	2001.45	2157.72	2133.21	2186.7	2111.66	2059.74	1893.93	2007.89	2076.8	2068.02	2079.23	2110.06	2106.95	2068.52	2134.76
308.858002	2120.79	2079.95	2098.35	2035.85	2082.13	2055.57	2057.56	2032.14	2159.01	2114.09	2115.57	2099.16	2130.79	2199.29	2154.96	2096.03	2106.52	2084.88	2014.58	2155.08	2142.92	2063.21	2090.46	2154.28	1961.3	1965.23	2024.42	1881.65	2044.92	2069.39	2134.72	2151.07	2127.43	2139.75	1998.61	2164.03	2131.61	2189.8	2111.41	2067.73	1892.56	2005.01	2068.8	2066.17	2083.63	2115.11	2111.44	2073.43	2138.83
309.352997	2133.77	2078.61	2092.98	2038.02	2082.42	2058.79	2059.61	2032.21	2156.52	2113.44	2114.05	2100.41	2137.38	2203.88	2153.4	2098.88	2104.03	2086.94	2011.35	2151.65	2139.56	2063.39	2089.02	2153.46	1957.36	1962.53	2024.98	1881.39	2041.61	2071.34	2122.6	2146.48	2124.06	2128.1	1998.41	2155.68	2129.66	2182.43	2118.1	2068.81	1892.66	2002.44	2070.54	2053.7	2072.87	2110.93	2107.13	2068.3	2128.86
309.847992	2117.92	2074.42	2088.82	2034.28	2084.72	2060.64	2055.28	2028.31	2148.21	2105.84	2110.49	2090.56	2122.77	2194.03	2147.72	2095.5	2100.7	2076	2006.32	2146.11	2140.98	2056.28	2088.67	2149.48	1963.55	1965.67	2028.57	1882.16	2031.9	2064.61	2121.98	2149.53	2124.32	2134.3	1995.73	2156.43	2132.87	2178.05	2102.34	2055.73	1895.63	2001.7	2062.51	2053.54	2075.3	2116.45	2109.62	2071.99	2133.68
310.343994	2123.86	2078.47	2094.86	2037.37	2086.44	2063.2	2055.83	2024.05	2150.33	2108.65	2116.29	2090.64	2127.98	2190.59	2153.61	2099.03	2104.52	2074.57	2001.84	2149.82	2145.55	2053.79	2087.13	2155.95	1943.23	1946.7	2010.94	1871.93	2026.74	2061.39	2124.99	2149.27	2123.8	2130.11	1995.99	2156.88	2130.01	2182.02	2105.06	2056.06	1885.91	2001.28	2059.44	2052.66	2075.84	2117.68	2114.66	2068.1	2127.54
310.838989	2124.32	2078.71	2094.22	2041.39	2086.94	2062.22	2059.96	2026.68	2153.95	2111.44	2117.38	2099.03	2138.68	2206.03	2163.29	2103.57	2109.29	2081.15	2010.5	2151.01	2144.55	2057.9	2092.81	2167.68	1961.38	1961.77	2024.17	1882.14	2041.11	2068.39	2125.06	2147.52	2120.91	2133.1	1995.04	2162.45	2138.04	2192.98	2120.28	2070.76	1890.49	2004.75	2070.49	2056.42	2074.5	2113.99	2111.95	2070.92	2128.12
311.334015	2133.81	2084.44	2100.76	2043	2089.85	2066.55	2063.6	2023.82	2149.85	2117.83	2123.92	2099.26	2139.79	2204.73	2157.73	2107.21	2110.46	2074.78	2006.28	2160.1	2147.32	2062.82	2093.66	2161.63	1954.77	1959	2022.79	1877.64	2037.56	2064.62	2128.24	2151.29	2128.69	2138.39	2002.08	2165.82	2138.4	2192.13	2117.97	2069.45	1892.07	2008.61	2065.96	2054.81	2079.84	2119.91	2117.66	2075.87	2139.98
311.829010	2134.43	2085.56	2101.75	2041.15	2093.04	2065.25	2064.38	2032.39	2158.87	2112.86	2121.75	2101.31	2139.5	2205.64	2164.95	2107.54	2109.69	2089.29	2010.11	2154.9	2153.54	2072.43	2097.72	2163.04	1955.02	1966.33	2028.46	1884.59	2055.25	2078.47	2137.68	2160.34	2132.93	2144.96	2002.67	2169.17	2150.11	2198.81	2118.05	2069.34	1898.35	2013.22	2083.42	2075.56	2088.41	2126.58	2121.9	2079.04	2143.69
312.324005	2128.79	2083.9	2105.2	2043.38	2097.84	2068.88	2070.49	2032.81	2154.39	2119.04	2122.17	2100.68	2145.44	2209.98	2165.27	2109.31	2117.22	2085.61	2013.05	2159.6	2155.82	2069.27	2094.57	2167.78	1958.93	1964.97	2031.37	1879.56	2048.66	2075.05	2130.21	2159.51	2126.24	2140.85	2001.57	2166.84	2144.62	2197.32	2121.92	2068.89	1890.9	2007.55	2073.88	2062.72	2081.26	2120.98	2117.35	2076.07	2135.65
312.820007	2127.43	2084.96	2105.83	2042.66	2092.68	2072.42	2068.8	2035.95	2160.45	2122.88	2121.56	2101.87	2138.8	2204.43	2168.17	2109.88	2116.07	2089.74	2014.69	2160.45	2151.32	2065.13	2098.24	2164.59	1957.92	1963.3	2027.18	1881.53	2049.64	2074.9	2129.66	2159.49	2129.49	2144.35	2000.63	2172.14	2143.54	2196.15	2114.18	2070.61	1898.24	2006.75	2071.96	2067.35	2084.82	2121.88	2117.4	2078.18	2140.91
313.315002	2134.39	2083.87	2105.34	2046.22	2097.41	2069.95	2069.34	2033.3	2161.12	2123.86	2121.11	2101.42	2140.87	2204.25	2166.14	2106.78	2119.71	2094.68	2016.4	2161.39	2154.28	2059.87	2100.72	2166.23	1959.27	1964.75	2025.12	1884.9	2053.1	2073.29	2136.16	2163.71	2132.85	2144	2002.69	2174.57	2143.64	2199.36	2117.62	2066.47	1899.39	2015.08	2078.28	2065.29	2086.01	2126.87	2123.12	2079.95	2145.02
313.809998	2135.12	2090.3	2101.72	2049.09	2093.07	2070.17	2069.96	2037.84	2166.48	2121.25	2127.75	2101.42	2151.78	2205.48	2168.31	2115.76	2117.09	2093.34	2015.47	2162.95	2159.36	2064.33	2101.74	2172.11	1963.26	1966.05	2034.06	1883.84	2053.12	2075.38	2137.09	2164.69	2139.11	2148.36	2010.21	2177.47	2150.49	2205.29	2119.95	2072.31	1901.85	2017.38	2078.67	2074.17	2091.58	2129.56	2127.4	2085.09	2146.53
314.304993	2136.02	2087.38	2108.55	2047.95	2093.17	2076.38	2069.31	2036.9	2169	2121	2128.59	2103.82	2145.65	2204.57	2170.87	2110.37	2122.13	2093.48	2018.84	2161.01	2156.27	2068.36	2103.72	2168.49	1965.6	1968.87	2031.42	1887.11	2047.57	2076.3	2139.15	2166.01	2139.84	2143.88	2005.63	2176.47	2153.43	2202.3	2121.47	2072.45	1895.51	2017.03	2080.66	2071.39	2089.74	2128.47	2130.61	2081.6	2150.79
314.800995	2138.06	2090.53	2108.68	2049.67	2097.7	2073.42	2074.77	2037.45	2169.53	2122.72	2130.86	2105.21	2150.71	2209.5	2174.22	2114.65	2124.67	2098.27	2017.18	2168.54	2161.22	2067.67	2105.22	2173.28	1962.14	1968.51	2030.37	1884.79	2052.16	2077.37	2137.3	2164.18	2138.81	2146.56	2008.14	2184.62	2155.7	2207.85	2121.82	2076.39	1897.74	2014.34	2081.68	2069.42	2093.54	2130.03	2128.31	2082.89	2150.31
315.295990	2135.6	2088.36	2105.8	2052.02	2097.08	2075.95	2072.56	2036	2166.49	2124.99	2128.72	2107.07	2148.15	2209.89	2173.74	2119.29	2127.84	2096.91	2020.2	2165.71	2162.51	2069.24	2108.05	2169.51	1965.11	1972.1	2030.67	1884.41	2052.74	2079.07	2137.18	2169.62	2144.08	2150.52	2004.16	2182.15	2154.4	2211.08	2125.78	2073.36	1897.96	2011.94	2073.99	2070.16	2091.54	2129.35	2128.17	2084	2146.79
315.790985	2138.19	2084.76	2107.62	2052.21	2094.79	2072.05	2070.27	2038.23	2164.11	2126.41	2128.22	2106.15	2146.73	2203.2	2170.11	2112.47	2121.82	2093.21	2015.18	2159	2154.06	2069.08	2099.26	2163.4	1960.11	1968.29	2029.87	1888.2	2051.77	2076.7	2133.8	2167.58	2138.06	2149.46	2008.43	2178.58	2151.95	2203.46	2126.23	2068.76	1900.64	2014.65	2076.61	2072.06	2093.18	2127.92	2127.32	2084.63	2151.08
316.286011	2140.23	2090.5	2110.74	2051.9	2094.62	2074.04	2075.78	2040.88	2165.95	2131.54	2133.05	2109.47	2145.68	2209.76	2167.75	2111.79	2116.21	2094.59	2015.76	2160.42	2160.6	2068.64	2102.89	2170.25	1962.27	1971.57	2029.76	1885.48	2052.38	2076.37	2137.15	2167.71	2140.17	2153.98	2009.52	2180.22	2153.08	2203.66	2122.29	2071.19	1901.77	2015.76	2082.17	2074.44	2093.52	2134.24	2132.48	2088.02	2148.56
316.781006	2138.53	2091.01	2106.84	2056.92	2098.62	2069	2074.72	2039.29	2167.24	2122.86	2130.57	2107.96	2150.46	2210.4	2171.52	2119.03	2125.25	2092.56	2020.7	2162.73	2161.69	2067.96	2105.36	2177.5	1962.77	1969.59	2031.41	1887.54	2053.28	2079.5	2140.43	2170.45	2138.19	2148.74	2007.49	2180.75	2153.66	2203.89	2118.11	2071.7	1901.87	2016.27	2080.15	2072.2	2093.88	2135.54	2135.26	2086.33	2147.98
317.276001	2138.89	2092.23	2107.96	2052.11	2090.52	2076.78	2074.71	2037.65	2166.2	2127.27	2132.84	2109.2	2150.66	2210.38	2175.95	2115.91	2122.73	2094.41	2018.41	2167.8	2163.57	2066.7	2109.09	2174.12	1961.58	1972.92	2030.94	1888.03	2051.97	2080.81	2145.88	2171.68	2143.11	2149.72	2006.32	2187.39	2161.27	2207.58	2122.82	2069.01	1901.15	2018.76	2081.37	2072.8	2094.2	2133.51	2133.08	2089.74	2156.45
317.772003	2136.6	2090.41	2113.11	2050.3	2100.86	2078.28	2076.66	2042.32	2174.75	2126.85	2129.36	2107.38	2151.7	2212.59	2171.44	2124.05	2125.51	2097.9	2020.81	2168.72	2167.24	2068.05	2112.06	2177.23	1963.47	1969.64	2036.4	1887.38	2052.11	2078.02	2142.54	2171.05	2143.88	2157.46	2004.96	2186.03	2159.66	2204.29	2128.03	2076.65	1902.39	2015.82	2081.91	2073.42	2092.5	2134.45	2132.9	2089.62	2153.02
318.266998	2143.93	2093.36	2114.88	2048.48	2093.81	2077.9	2085.3	2040.93	2173.41	2130.08	2134.18	2113.1	2154.91	2207.29	2180.08	2120.26	2127.31	2100.61	2021.21	2167.13	2169.18	2068.49	2109.81	2175.61	1963.71	1969.86	2032.37	1886.56	2056.77	2080.43	2141.35	2168.53	2149.15	2152.12	2004.09	2183.57	2161.64	2216.76	2123.03	2068.93	1896.85	2015.99	2082.98	2074.69	2095.71	2137.25	2132.27	2086.26	2155.39
318.761993	2142.08	2096.37	2114.87	2048.23	2104.98	2081.57	2081.31	2039.46	2175.13	2129.46	2129.81	2106.31	2151.34	2208.51	2180.78	2124.43	2132.23	2100.68	2020.4	2167.47	2167.8	2071.41	2111.64	2180.42	1967.52	1973.51	2032.88	1894.21	2059.42	2080.82	2141.25	2176.45	2147.49	2155.74	2010.83	2190.64	2162.59	2212.89	2123.26	2076.16	1905.04	2020.55	2088.21	2071.1	2098.22	2139.74	2136.32	2088.67	2154.43
319.256989	2143.14	2097.18	2114.9	2054.23	2099.32	2077.78	2085.94	2038.41	2174.15	2129.46	2137.58	2107.36	2153.9	2214.99	2177.98	2123.32	2130.78	2101.95	2020.33	2167.3	2168.3	2074.43	2107.55	2180.91	1969.07	1973.86	2036.86	1888.1	2056.95	2081.89	2143.63	2177.05	2146.64	2155.39	2007.57	2191.79	2159.78	2213.06	2127.53	2079.32	1902.77	2020.2	2087.67	2069.31	2091.07	2130.26	2134.77	2086.13	2152.56
319.752991	2137.19	2095.36	2112.32	2059.77	2098.77	2076.71	2076.77	2039.28	2169.32	2134.02	2139.67	2107.21	2151.8	2206.05	2183.39	2122.12	2129.22	2098.23	2018.95	2170.87	2165.41	2068.96	2111.51	2178.03	1967.65	1970.3	2037.44	1888.33	2054.57	2078.91	2134.37	2171.88	2145.42	2154.79	2004.55	2188.42	2157.58	2214.41	2125.24	2073.38	1904.11	2015.19	2080.6	2074.19	2097.18	2136.32	2137.2	2087.38	2152.55
320.247986	2142.72	2097.41	2116.79	2056.87	2102.44	2077.43	2081.02	2043.75	2176.35	2132.07	2135.76	2109.33	2150.39	2214.01	2182.33	2124.2	2133.34	2100.45	2018.75	2171.95	2170.09	2065.73	2109.12	2179.35	1967.26	1968.8	2035.16	1890.63	2054.7	2082.88	2141.64	2178.88	2148.81	2157.98	2007.82	2187.71	2166	2210.83	2126.41	2073.72	1899.85	2019.78	2084.63	2075.08	2095.93	2139.71	2136.01	2087.63	2150.61
320.743011	2142.9	2092.61	2113.63	2057.63	2101.7	2079.88	2079.18	2039.13	2178.92	2125.39	2138.54	2111.72	2151.96	2219.22	2182.79	2123.86	2135.27	2102.51	2020.18	2176.29	2172.5	2077.86	2115.22	2181.39	1969.61	1973.11	2039.09	1890.46	2056.92	2082.9	2146.36	2177.43	2153.57	2160.78	2016.31	2188.72	2168.03	2214.02	2125.44	2071.82	1903.12	2018.79	2083.66	2070.16	2093.56	2143.74	2140.45	2090.45	2157.93
321.238007	2149.75	2099.26	2116.83	2054.84	2109.42	2086.5	2081.01	2042.96	2177.98	2136.39	2139.48	2112.56	2162.83	2217.03	2185.34	2129.74	2134.04	2099.68	2021.85	2171.04	2171.66	2075.64	2113.71	2187.02	1963.2	1975.17	2036.32	1887.27	2059.27	2083.19	2142.56	2179	2149.47	2156.52	2011.2	2191	2162	2214.44	2127.97	2079.72	1899.47	2016.79	2082.06	2071.92	2091.88	2136.87	2140.32	2087.1	2159.24
321.733002	2143.16	2095.42	2114.44	2056.32	2098.59	2081.22	2083.4	2040.16	2175.55	2132.07	2140.26	2107.8	2151.88	2218.31	2179.77	2125.27	2134.19	2099.92	2024.95	2169.91	2168.01	2068.24	2114.92	2182.72	1964.48	1975.27	2033.4	1890.49	2056.21	2083.26	2142.01	2177.45	2148.75	2160.49	2006.79	2190.02	2166.45	2217.27	2125.16	2074.78	1903.59	2020.59	2083.71	2072.26	2101.89	2146.15	2141.98	2089.8	2157.05
322.229004	2142.48	2095.88	2115.71	2058.66	2104.52	2081.17	2082.91	2038.27	2169.99	2130.98	2140.55	2109.24	2161.06	2216.53	2186.35	2126.22	2136.85	2103.42	2020.39	2170.62	2172.01	2073.22	2114.15	2186.16	1964.76	1969.65	2036.39	1890.19	2057.43	2078.22	2145.78	2171.36	2150.82	2162.25	2011.65	2195.17	2167.62	2218.26	2127.87	2078.62	1902.35	2017.7	2081.58	2076.24	2090.48	2142.4	2136.46	2091.58	2156.37
322.723999	2147.36	2103.85	2118.74	2063.65	2108.24	2087.79	2085.26	2039.97	2172.32	2127.63	2134.05	2114.68	2157.46	2217.44	2187.84	2129.03	2132.44	2098.81	2019.32	2175.31	2175.35	2076.89	2113.39	2184.81	1964.83	1973.04	2029.62	1886.92	2053.75	2080.19	2142.91	2175.54	2150.64	2157.53	2011.24	2193.6	2162.6	2213.76	2125.96	2075.28	1904.06	2020.63	2082.38	2073.67	2095.79	2141.79	2142.89	2088.08	2154.69
323.218994	2145.84	2098.74	2117.44	2053.76	2103.1	2078.63	2083.7	2036.59	2173.22	2133.36	2138.07	2110.57	2158.25	2216.59	2183.73	2126.74	2135	2098.96	2023.19	2172.31	2174.29	2074.44	2113.64	2186.93	1965.42	1975.4	2035.04	1891.32	2054.64	2082.5	2139.1	2178.99	2153.61	2158.09	2013.26	2196.28	2168.61	2216.1	2127.58	2080.24	1902.65	2019.92	2088.65	2076.67	2098.17	2143.34	2138.11	2092.88	2160.76
323.713989	2147.45	2094.6	2117.43	2058.99	2108.94	2081.48	2084.79	2039.77	2174.31	2136.86	2142.02	2109.82	2152.04	2217.16	2180.61	2128.25	2135.77	2098.82	2021.69	2172.82	2170.41	2073.69	2117.04	2186.79	1966.06	1970.07	2027.69	1888.03	2058.88	2085.23	2145.8	2180.02	2149.02	2160.02	2013.46	2187.92	2169.02	2217.1	2131.13	2075.87	1902.58	2017.32	2083.18	2073.38	2098.23	2143.19	2139.27	2086.21	2155.97
324.209015	2143.87	2098.81	2118.75	2057.18	2104.41	2087.22	2083.51	2038.41	2170.32	2135.31	2140.35	2114.63	2162.35	2216.5	2189.53	2125.74	2135.37	2101.92	2020.61	2171.71	2172.94	2070.55	2118.38	2186.72	1968.72	1969.59	2027.96	1889.73	2058.55	2080.72	2142.02	2181.69	2151.55	2162.8	2009.4	2189.79	2165.37	2221.6	2127.59	2078.96	1900.56	2018.16	2082.1	2079.91	2098.74	2145.55	2136.95	2094.35	2159.94
324.704987	2148.7	2094.19	2115.5	2062.56	2107.62	2077.52	2088.73	2034.92	2173.47	2133.85	2139.07	2109.71	2156.1	2218.62	2184.9	2125.54	2139.14	2099.55	2024.77	2173.87	2177.22	2075.91	2117.15	2186.81	1969.67	1972.33	2041.15	1888.41	2053.67	2084.16	2148.02	2180.04	2149.85	2164.83	2011.79	2194.7	2170.22	2220.08	2133.55	2078.45	1903.32	2016.68	2085.81	2075.93	2095.54	2142.76	2139.59	2093.61	2159.02
325.200012	2147.23	2099.02	2121.19	2063.3	2106.46	2087.49	2084.64	2037.2	2173.96	2134.99	2140.38	2109.92	2158.34	2215.65	2183.74	2124.98	2138.29	2101.81	2020.47	2175.69	2171.54	2077.3	2117.88	2188.09	1963.87	1972.89	2031.91	1885.95	2059.15	2081.03	2144.43	2178.8	2156.49	2162.17	2012.16	2194.69	2167.46	2227.49	2133.18	2079.98	1903.2	2018.23	2087.4	2072.24	2093.4	2149.32	2141.05	2096.06	2163.08
325.695007	2148.11	2105.53	2120.34	2061.98	2112.19	2083.96	2087.02	2046.59	2173.92	2135.86	2142.48	2112.47	2161.47	2220.06	2190.44	2128.7	2137.15	2101.02	2019.74	2172.86	2178.28	2077.14	2116.01	2192.48	1965.77	1976.62	2034.02	1890.68	2058.02	2083.01	2141.61	2182.75	2151.44	2160.21	2014.06	2196.05	2166.47	2221.13	2130.15	2082.88	1903.54	2017.2	2079.29	2075.61	2096.8	2146.15	2142.1	2092.67	2160.78
326.190002	2149.24	2098.96	2118.53	2062.67	2107.39	2084.85	2087.98	2045.62	2174.66	2135.59	2139.42	2111.55	2163.49	2216.38	2190.09	2129.02	2137.93	2103.11	2022.93	2176.1	2181.04	2078.34	2114.33	2190.93	1965.45	1974.46	2032.27	1891.36	2059.11	2085.18	2143.52	2188.33	2151.89	2169.4	2016.53	2198.71	2167.33	2223.23	2137.67	2079.07	1907.71	2021.05	2092.89	2080.93	2096.78	2147.79	2141.95	2093.01	2159.85
326.684998	2145.54	2104.17	2122.54	2062.44	2106.06	2084.03	2088.36	2042.61	2176.91	2137.27	2143.31	2112.88	2160.03	2214.16	2180.87	2131.86	2138.68	2100.22	2021.91	2171.44	2173.94	2076.18	2116.82	2189.83	1966.94	1974.48	2039.95	1892.81	2059.08	2078.47	2145.96	2178.55	2155.97	2163.86	2016.57	2199.28	2166.76	2221.84	2130.95	2075.4	1907.49	2016.99	2086.93	2077.75	2099.4	2146.7	2140.04	2097.16	2160.76
327.181000	2148.3	2099.8	2121.25	2067.06	2112.65	2085.64	2092.34	2041.89	2175.99	2136.91	2143.65	2117.4	2158.42	2218.76	2186.72	2128.83	2140.95	2104.42	2018.41	2178.67	2174.04	2079	2120.12	2197.14	1960.61	1973.54	2035.86	1886.95	2057.28	2084.49	2146.89	2180.1	2157	2163.1	2012.1	2196.95	2170.15	2221.77	2126.64	2074.65	1906.74	2018.41	2088.38	2074.39	2097.21	2150.68	2134.75	2095.75	2164.08
327.675995	2144.22	2096.27	2120.43	2065.7	2104.79	2087.91	2087.42	2036.83	2172.4	2139.01	2141.81	2111.26	2162.15	2215.82	2189.38	2131.57	2131.9	2096.75	2018.5	2175.51	2177.06	2073.75	2117.69	2191.27	1963.65	1971.07	2035.16	1890.32	2058.1	2083.7	2139.61	2179.78	2154.51	2166.19	2012.41	2197.98	2170.31	2220.41	2134.64	2079.74	1907.48	2023.52	2086.28	2071.47	2096.94	2146.43	2141.37	2094.38	2165.68
328.170990	2150.42	2105.01	2119.32	2069.39	2106.48	2087.59	2088.22	2039.83	2174.49	2135.29	2146.72	2118.33	2156.44	2217.35	2189.63	2125.12	2136.94	2099.19	2017.75	2178.56	2174.89	2075.26	2117.65	2190.29	1965.78	1971.32	2030.63	1890.04	2060.14	2083.5	2140.25	2175.98	2153.24	2160.21	2009.03	2197.2	2170.21	2220.01	2131.64	2081.11	1908.31	2020.08	2087.73	2070.15	2093.21	2145.99	2140.66	2095.17	2160.71
328.665985	2146.17	2093.61	2121.67	2064.97	2111.7	2084.61	2087.74	2039.11	2176.57	2140.26	2143.3	2115.17	2156.71	2220.11	2190.33	2134.1	2138.23	2102.57	2017.69	2176.44	2175.86	2077.13	2120.26	2187.97	1966.6	1975.21	2032.11	1887.13	2052.44	2083.29	2137.42	2180.76	2155.52	2163.33	2012.34	2191.64	2168.21	2223.26	2128.14	2074.28	1906.06	2020.56	2080.32	2064.17	2094.5	2143.48	2141.44	2092.86	2162.91
329.161987	2139.36	2099.45	2118.71	2063.48	2116.32	2092.31	2090.46	2036.34	2168.85	2138.79	2145.41	2116.69	2162.72	2218.15	2189.58	2131.17	2137.46	2098.4	2017.83	2177.93	2181.69	2079.27	2123.59	2193.05	1966.43	1971.18	2037.93	1889.46	2055.18	2083	2145.72	2185.96	2159.8	2164.75	2021.02	2199.04	2170.82	2226.95	2132.87	2083.33	1906.74	2018.88	2086.41	2072.3	2096.49	2152.63	2140.93	2094.79	2162.7
329.657013	2142.16	2101.23	2116.85	2064.79	2110.72	2086.36	2092.8	2035.17	2177.9	2135.44	2146.69	2118.3	2165.43	2219.59	2193.35	2134.93	2143.32	2099.71	2018.93	2180.6	2179.9	2079.37	2126.13	2194.15	1965.91	1976.07	2033.87	1890.6	2060.23	2086.67	2144.86	2188.81	2160.36	2170.87	2015.78	2201.63	2172.72	2241.34	2135.06	2086.93	1905.53	2020.62	2086.73	2077.87	2101.02	2150.14	2146.24	2099.88	2166.48
330.152008	2139.59	2102.54	2119.54	2069	2116.14	2089.08	2094.98	2039.27	2180.11	2136.29	2143.41	2115.77	2165.77	2228.47	2195.94	2132.59	2146	2103.21	2025.52	2176	2182.68	2077.21	2128.19	2195.18	1962.9	1977.4	2026.7	1890.44	2054.49	2082.29	2145.51	2181.29	2157.8	2163.84	2014.45	2202.62	2171.16	2229.4	2132.09	2083.64	1904.13	2021.81	2085.79	2074.64	2099.13	2147.15	2140.41	2101.19	2165.09
330.647003	2139.64	2097.3	2121.65	2058.18	2115.12	2096.29	2093.55	2039.05	2177.61	2139.43	2143.52	2109.05	2163.44	2217.33	2190.58	2138.16	2148.23	2103.1	2021.06	2175.78	2178.36	2077.76	2125.92	2194.53	1969.33	1975.04	2032.36	1890.76	2058.21	2082.11	2145.23	2182.23	2161.92	2167.56	2018.81	2200.86	2176.44	2226.71	2137.82	2080.19	1907.61	2017.61	2083.6	2071.73	2101.31	2154.56	2146.34	2096.83	2168.99
331.141998	2144.52	2098.19	2119.05	2064.82	2114.65	2089.14	2094.7	2037.63	2179.44	2141.27	2144.09	2114.3	2169.87	2221.4	2196.04	2137.95	2144.84	2102.27	2019.92	2182.79	2182.75	2081.48	2125.19	2201.48	1968.62	1974.51	2031.02	1890.95	2052.35	2083.55	2148.36	2185.41	2161.83	2172.69	2015.59	2206.21	2180.6	2234.15	2133.96	2083.15	1908.42	2021.1	2088.12	2072.96	2097.5	2149.73	2144.46	2095.8	2167.8
331.638000	2148.29	2102.7	2128.78	2069.89	2111.28	2092.49	2095.6	2038.53	2178.91	2143.86	2148.99	2116.21	2171.51	2223.74	2195.09	2134.12	2144.22	2100.75	2022.86	2180.11	2182.68	2078.7	2123.14	2199.05	1968.63	1972.76	2033.28	1886.73	2048.79	2080.05	2143.66	2181.71	2152.44	2165.3	2016.24	2206.8	2178.81	2232.69	2135.38	2083.09	1909.29	2013.96	2076.97	2065.73	2092.37	2148.24	2137.67	2090.23	2160.24
332.132996	2151.47	2104.32	2122.46	2059.13	2109.58	2089.06	2089.67	2040.97	2177.97	2136.97	2142.95	2116.91	2165.61	2220.31	2190.62	2132.66	2143.45	2096.66	2019.33	2179.62	2178.02	2082.85	2124.72	2201.33	1967.37	1969.44	2026.38	1882.62	2047	2078.7	2145.11	2173.05	2152.44	2163.01	2014.76	2195.85	2176.96	2228.91	2136.15	2085.19	1900.16	2009.5	2069.5	2062.95	2088.27	2137.13	2134.19	2089.46	2161.76
332.627991	2145.75	2102.82	2125.65	2068.21	2116.31	2095.1	2097.53	2036.92	2173.15	2139.04	2142.28	2119.11	2168.27	2227.92	2197.12	2140.43	2149.16	2091.89	2015.28	2173.08	2176.81	2073.89	2124.02	2200.25	1964.71	1974.26	2027.31	1888.36	2049.41	2079.44	2141.22	2181.83	2153.8	2163.41	2011.95	2199.07	2175.05	2230.29	2132.15	2084.3	1906.23	2011.22	2075.35	2066.07	2092.88	2148.17	2143.4	2095.19	2161.17
333.122986	2144.28	2104.42	2121.74	2069.44	2117.1	2093.14	2094.76	2030.28	2164.28	2135.31	2140.02	2114.32	2164.66	2224.07	2193.34	2137.83	2146.3	2090.42	2015.17	2165.62	2172.8	2072.33	2121.66	2195.92	1962.9	1975.4	2029.88	1889.82	2050.81	2075.97	2139.01	2185.76	2154.5	2158.77	2011.45	2195.37	2172.98	2218.46	2133.86	2077.21	1908.34	2016.26	2079.59	2070.52	2096.81	2146.63	2146.02	2095.44	2167.42
333.618011	2144.47	2099.61	2126.19	2075.11	2113.41	2089.72	2091.63	2034.64	2173.65	2138.47	2139.57	2112.25	2161.49	2211.71	2188.8	2138.5	2142.91	2096.67	2013.66	2174.33	2178.47	2075.4	2120.56	2195.65	1962.65	1971.56	2030.5	1889.88	2061.33	2078.96	2140.68	2185.37	2160.49	2169.2	2014.12	2201.56	2174	2223.73	2131.35	2080.77	1911.77	2020.46	2084.86	2077.08	2102.64	2145.83	2150.33	2094.56	2166.39
334.114014	2147.39	2106.64	2131.93	2066.74	2111.16	2094.89	2095.72	2040.54	2169.43	2142.45	2143.29	2114.59	2164.08	2218.32	2190.17	2135.43	2147.61	2105.48	2020.29	2174.84	2182.09	2077.74	2126.7	2199.48	1965.89	1973.94	2035.01	1891.76	2062.26	2088.32	2144.23	2192.12	2161.09	2169.8	2016.2	2209.19	2176.66	2227.63	2136.37	2079.36	1911.14	2023.65	2087.07	2074.84	2101.39	2153.42	2152.09	2101.26	2168.7
334.609009	2153.26	2101.68	2131.56	2072.38	2108.1	2094.7	2099.58	2044.32	2176.5	2145.62	2145.3	2116.98	2167.03	2225.61	2194	2140.95	2148.23	2101.74	2019.15	2179.73	2183.36	2078.48	2129.57	2200.68	1967.76	1975.72	2036.18	1887.98	2062.84	2087.7	2149.43	2186.25	2160.8	2170.64	2016.53	2201.42	2174.69	2229.26	2140.3	2084.43	1907.66	2024.38	2092.93	2074.08	2096.55	2150.53	2149.64	2096.48	2165.78
335.104004	2152.11	2106.35	2131.78	2066.08	2107.64	2093	2096.09	2040.17	2180.61	2142.74	2143.16	2112.95	2166.53	2215.17	2199.53	2135.63	2147.7	2100.51	2018.5	2181.88	2179.51	2078.5	2125.22	2199.09	1963.26	1975.04	2034.05	1885.98	2057.33	2080.26	2146.37	2188.08	2161.51	2168.35	2018.64	2200.18	2177.28	2226.5	2141.75	2087.41	1910.22	2019.62	2082.98	2074.45	2094.51	2152.49	2145.11	2094.89	2166.11
335.598999	2152.66	2107.53	2123.91	2072.72	2116.3	2097.35	2094.77	2032.95	2173.41	2145.14	2150.25	2113.59	2161.44	2218.97	2191.89	2136.22	2148.45	2094.47	2020.72	2175.56	2179.47	2079.32	2129.72	2199.14	1962.47	1970.83	2029.68	1889.18	2058.58	2087.17	2146.24	2187.33	2161.25	2169.26	2018.16	2207	2180.33	2230.1	2135.63	2081.38	1906.4	2023.74	2080.41	2076.89	2094.55	2152.78	2145.85	2096.89	2168.14
336.093994	2144.8	2109.52	2123.73	2070.8	2120.87	2096.26	2099.32	2035.76	2180.19	2142.91	2147.04	2115.56	2171.83	2229.17	2198.15	2142.07	2150.45	2099.4	2022.24	2174.32	2183.96	2080.18	2125.83	2198.07	1961.12	1971.27	2033.32	1890.36	2056.15	2084.58	2147	2188.64	2159.59	2170.52	2018.86	2200.54	2179.12	2234.82	2135.96	2082.84	1906.29	2018.08	2088.06	2070.86	2095.67	2151.49	2147.76	2096.51	2168.13
336.589996	2148.79	2105.37	2126.82	2073.65	2116.53	2094.88	2102.62	2039.81	2177.57	2146.87	2143.43	2119.39	2166.77	2221.09	2195.26	2139.18	2148.4	2100.69	2019.75	2180.67	2182.38	2080.43	2127.06	2199.32	1962.85	1974.01	2035.46	1889.81	2055.15	2084.31	2148.1	2184.35	2161.54	2172.53	2021.25	2204.21	2177.48	2234.87	2138.72	2085.4	1905.29	2019.83	2082.29	2071.85	2096.05	2153.32	2150.13	2094.02	2167.38
337.084991	2147.84	2103.25	2130.27	2071.02	2118.85	2093.79	2099.73	2041.7	2174.37	2137.91	2149.39	2115.45	2166.15	2220.32	2193.49	2141.05	2152.11	2097.86	2023.32	2174.09	2183.2	2079.12	2121.39	2203.06	1964.22	1975.57	2036.53	1889.89	2061.28	2085.06	2146.49	2189.07	2163.11	2172.3	2020.58	2211.78	2185.99	2230.17	2144.6	2083.84	1907.82	2021.54	2084.68	2075.67	2099.88	2155.79	2150.35	2098.34	2171.5
337.579987	2151.39	2109.84	2130.29	2073.04	2114.7	2093.97	2096.63	2039.78	2174.36	2146.75	2147.94	2118.86	2174.39	2221.97	2197.78	2140.48	2153.88	2102.39	2024.1	2182.32	2189.51	2081.42	2127.7	2203.6	1964.03	1976.93	2031.14	1888.58	2058.47	2083.11	2142.37	2188.18	2164.13	2173.92	2020.85	2209.44	2182.09	2229.16	2140.19	2080.99	1909.1	2022.76	2083.78	2075.02	2099.75	2154.81	2146.97	2096.91	2170.59
338.075012	2149.42	2103.73	2121.2	2071.57	2117.36	2095.91	2098.76	2040.77	2177.41	2144.38	2152.8	2116.2	2163.96	2224.9	2196.17	2141.93	2152.08	2104.22	2020.03	2175.95	2184.47	2080.61	2130.24	2204.14	1967.29	1978.25	2035.68	1888.15	2059.05	2084.85	2142.59	2191.05	2159.04	2173.22	2018.84	2207.65	2187.27	2233.59	2138.9	2086.91	1905.36	2021.29	2081.26	2074.95	2098.76	2158.82	2151.73	2099.9	2171.82
338.570007	2151.95	2107.57	2127.99	2072.08	2115.19	2100.55	2100.99	2038.97	2179.9	2142.71	2148.42	2115.92	2164.32	2223.37	2198.55	2140.18	2150.32	2104.9	2022.43	2179.61	2188.74	2086.8	2128.07	2207.35	1967.75	1978.62	2038.75	1887.19	2062.66	2083.34	2144.15	2187.59	2164.44	2174.08	2024.96	2207.62	2186.37	2235.21	2142.93	2088.37	1908.58	2021.56	2085.42	2074.92	2100.23	2155.61	2149.66	2100.55	2172.58
339.066010	2155.41	2110.06	2129.2	2069.65	2119.02	2098.52	2102.01	2042.66	2179.96	2148.01	2149.6	2116.93	2166.01	2223.78	2197.98	2141.15	2149.28	2100.57	2020.3	2178.04	2181.21	2085.56	2125.86	2210.22	1959.36	1974.4	2037.53	1890.12	2061.11	2082.18	2145.73	2190.71	2162.02	2166.11	2022.66	2211.74	2180.86	2235.49	2136.6	2087.7	1910.08	2019.85	2086.71	2076.56	2095.97	2153.26	2151.43	2102.69	2169.69
339.561005	2150.92	2109.15	2124.46	2067.33	2114.82	2095.72	2094.47	2043.33	2178.49	2140.35	2147.48	2112.79	2167.54	2217.03	2193.02	2140.9	2152.32	2102.21	2018.12	2176.44	2180.72	2077.68	2125.67	2203.09	1969.13	1979.12	2032.5	1888.78	2058.2	2085.48	2137.14	2184.54	2161.7	2173.39	2018.16	2201.44	2187.24	2231.6	2129.45	2082.62	1910.9	2023.49	2087.39	2070.1	2093.96	2159.18	2148.01	2095.42	2170.65
340.056000	2149.59	2109.63	2124.93	2073.58	2117.8	2098.16	2096	2040.7	2180.16	2141.98	2149.73	2114.73	2168.85	2228.76	2195.65	2139.53	2151.12	2103.52	2022.5	2185	2187.69	2083.96	2131.52	2202.56	1968.13	1978.44	2037.57	1889.11	2067.41	2087.03	2148.77	2192.79	2164.81	2174.64	2024.15	2211.2	2189.41	2239.79	2137.59	2082.53	1913.78	2025.1	2084.75	2071.65	2098.84	2158.51	2152.15	2100.98	2173.53
340.550995	2150.08	2103.73	2131	2075.25	2112.76	2095.96	2098.67	2039.27	2181.86	2143.26	2151.3	2118.22	2169.73	2224.74	2195.52	2141.11	2152.39	2107.32	2018.05	2178.78	2178.61	2082.81	2130.07	2208.58	1961.26	1971.02	2036.57	1889.83	2061.9	2085.79	2140.7	2188.4	2163.56	2169.89	2019.62	2206.85	2189.64	2238.77	2138.11	2080.87	1908.62	2020.56	2085.38	2074.32	2101.13	2156.65	2144.49	2096.25	2169.76
341.045990	2151.2	2108.39	2125.95	2072.79	2118.26	2092.67	2095.6	2039.94	2176.74	2142.64	2148.86	2116.65	2170.06	2221.7	2196.52	2143.19	2153.48	2100.71	2019.32	2174.05	2181.74	2080.07	2127.22	2204.51	1964.97	1981.44	2033.7	1889.74	2057.15	2083.21	2143.19	2186.91	2167.19	2165.56	2016.59	2211.59	2185.08	2237.58	2138.45	2084.8	1913.28	2020.68	2083.17	2075.77	2100.74	2156.43	2147.12	2100.57	2172.23
341.541992	2152.3	2106.36	2125.62	2075.64	2115.89	2095.58	2095.91	2038.16	2178.13	2142.83	2150.24	2115.91	2165.31	2226.52	2197.36	2142.97	2149.85	2104.58	2020.91	2179.46	2191.03	2082.68	2132.62	2203.56	1969.51	1979.41	2034.2	1893.08	2060.76	2087.05	2145.54	2190.57	2167.55	2170.72	2018.68	2208.33	2187.51	2236.57	2139.98	2083.34	1911.99	2018.82	2082.93	2075.63	2100.88	2161.42	2155.15	2100.88	2173.04
342.036987	2147.19	2113.1	2129.72	2076.57	2120.93	2098.39	2101.8	2035.32	2175.72	2146.59	2155.85	2119.74	2173.15	2226.84	2202.72	2144.98	2154.63	2100.98	2021.38	2183.94	2186.88	2084.34	2129.05	2212.09	1964.74	1980.55	2034.79	1889.57	2065.17	2088.49	2146.65	2185.08	2161.7	2168.2	2019.41	2208.29	2192.61	2237.45	2138.68	2087.08	1911.32	2018.22	2081.47	2075.31	2103.47	2158.09	2149.7	2098.73	2170.23
342.532013	2149.9	2108.55	2128.42	2077.56	2120.67	2095.95	2096.51	2043.03	2176.42	2147.13	2148.5	2117.08	2167.09	2223.19	2198.28	2138.82	2154.93	2106.19	2018.72	2175.88	2181.36	2076.3	2126.84	2206.74	1967.28	1976.8	2030.39	1889.69	2058.19	2083.27	2145.08	2187.99	2159.62	2168.2	2015.11	2207.5	2184.84	2233.96	2135.64	2087.15	1908.93	2021.76	2084.74	2076.41	2097.35	2158.89	2147.75	2096.68	2168.97
343.027008	2141.66	2104.43	2126.85	2071.87	2121.18	2090.12	2097.34	2039.25	2173.08	2139.08	2148.83	2119.33	2168.45	2220.57	2197.89	2142.43	2148.36	2093.19	2016.87	2178.67	2185.58	2076.64	2130.58	2204.67	1965.66	1976.6	2034.14	1893.22	2062.12	2082.8	2139.1	2187.5	2161.3	2170.17	2018.06	2211.46	2191.86	2240.86	2140.06	2082.93	1911.8	2021.49	2081.44	2075.12	2098	2153.75	2154.64	2102.14	2171.7
343.522003	2147.79	2107.73	2128.81	2076.65	2121.38	2100.07	2100.85	2038.32	2176.63	2143.57	2155.56	2117.87	2172.15	2227.17	2197.89	2142.33	2153.96	2100.96	2022.62	2174.57	2184.98	2082.03	2130.87	2207.76	1965.81	1976.42	2033.63	1890.35	2058.21	2083.26	2144.21	2188.68	2165.86	2171.51	2018.14	2213.71	2188.31	2240.08	2136.03	2084.13	1913.76	2019.77	2076.4	2074.74	2100.28	2158.34	2152.48	2097.88	2170.02
344.018005	2147.98	2107.13	2130.01	2075.91	2120.6	2098.11	2100.05	2035.61	2173.69	2149.6	2153.35	2117.57	2166.32	2226.81	2197.21	2140.07	2151.04	2104.08	2022.7	2178.47	2185.09	2085.09	2131.59	2209.02	1968.14	1975.9	2034.87	1888.99	2063.8	2085.25	2144.46	2184.98	2168.15	2171.37	2022.47	2212.6	2189.18	2241.68	2140.78	2087.48	1908.5	2018.31	2081.26	2076.72	2095.22	2152.53	2151.11	2095.03	2172.57
344.513000	2147.1	2108.99	2127.89	2077.49	2119.05	2096.91	2097.58	2035.87	2176.39	2141.85	2144.68	2113.25	2168.72	2222.31	2199.4	2143.92	2153.72	2102.57	2018.61	2175.96	2185	2083.92	2133.33	2208.7	1965.32	1974.17	2037.4	1886.27	2058.94	2086.18	2139.61	2186.23	2169.23	2170.5	2021.86	2217.09	2188.92	2236.96	2143	2086.97	1912.21	2019.04	2087.4	2073.03	2094.19	2160.08	2152.31	2103.82	2170.59
345.007996	2152.25	2109.32	2129.77	2071.5	2117.53	2099.2	2099.88	2040.81	2178.74	2150.8	2154.43	2121.18	2166.51	2228.94	2199.51	2141.64	2152.51	2104.32	2018.53	2177.17	2188.66	2083.69	2131.53	2210.1	1965.31	1980.98	2033.78	1888.53	2064.48	2085.89	2140.46	2187.7	2163.44	2171.46	2016.3	2211.62	2189.6	2239.05	2137.97	2085.24	1910.4	2024.27	2085.38	2075.84	2094.95	2156.12	2154.86	2097.72	2175.4
345.502991	2153.92	2107.76	2126.35	2076.56	2115.04	2097.3	2106.82	2035.54	2175.61	2148.88	2150.58	2114.06	2173.05	2225.63	2200.36	2144.52	2155.59	2105.3	2020.28	2175.33	2188.25	2086.02	2131.04	2210.92	1971.24	1982.33	2033.47	1888.74	2061.92	2084.36	2146.41	2192.19	2165.55	2177	2024.94	2217.01	2191.99	2241.17	2142.96	2087.51	1909.24	2017.87	2080.42	2075.08	2094.9	2160.26	2156.13	2102.16	2175.85
345.997986	2148.14	2113.54	2130.4	2075.39	2115.81	2097.16	2099.17	2042.52	2182.3	2152.29	2157.35	2120.95	2172.13	2225.1	2201.02	2145.2	2157.17	2100.58	2019.1	2188.6	2187.8	2083.94	2131.03	2215.12	1965.74	1974.9	2035.52	1888.46	2058.68	2082.69	2149.98	2190.88	2167.2	2178.05	2016.01	2214.48	2190.86	2241.88	2143.19	2086.87	1911.28	2017.19	2079.88	2072.38	2097.41	2155.66	2154.81	2097.49	2167.82
346.493988	2153	2111.98	2130.11	2074.22	2126.43	2101.71	2103.14	2035.52	2177.62	2148.84	2154.46	2116.6	2169.86	2224.72	2198.71	2148.53	2154.48	2097.1	2017.74	2178.02	2187.08	2083.56	2129.74	2212.86	1962.62	1974.24	2031.62	1892.17	2057.88	2078.83	2142.77	2191.07	2166.27	2173.79	2018.56	2214.35	2191.04	2241.67	2143.02	2087.09	1909.75	2015.15	2082.29	2077.25	2097.2	2158.68	2150.51	2096.89	2172.1
346.989014	2152.72	2107.05	2129.59	2076.76	2119.79	2097.06	2100.35	2036.91	2173.78	2146.25	2151.72	2120.8	2176.05	2223.76	2200.75	2143.3	2154.76	2105.09	2015	2179.58	2181.03	2082.94	2130.5	2211.7	1966.41	1972.54	2029.87	1886.51	2055.58	2081.43	2140.89	2187.19	2163.73	2171.01	2020.27	2208.63	2190.64	2238.7	2144.71	2085.63	1909.1	2019.61	2082.49	2068.12	2091.66	2160.04	2148.12	2097.51	2171.54
347.484009	2144.2	2103.64	2130.38	2074	2118.02	2097.39	2097.96	2035.7	2177.4	2146.17	2154.89	2118.79	2174.28	2226.43	2203.85	2146.66	2160.52	2096.05	2018.68	2176.47	2190.52	2083.05	2132.76	2213.21	1964.46	1974.54	2030.62	1885.23	2060.81	2083.8	2143.29	2188.51	2166.46	2175.2	2022.79	2219.2	2192.08	2241.34	2142.21	2083.32	1910.66	2019.38	2089.27	2070.94	2096.62	2164.79	2152.43	2101.11	2170.84
347.979004	2146.77	2113.08	2128.49	2076.82	2121.41	2099.12	2099.74	2035.28	2178.11	2147.8	2151.54	2111.5	2170.85	2223.22	2198.51	2144.85	2159.91	2101.59	2018.42	2175.56	2191.77	2077.01	2135.13	2211.76	1962.75	1969.66	2030.7	1884.24	2061.75	2082.11	2143.69	2188.11	2169.9	2171.54	2015.45	2213.93	2191.39	2241.57	2135.1	2081.14	1907.71	2019.14	2082.78	2072.87	2097.77	2164.18	2150.18	2099.4	2172
348.475006	2150.94	2106.25	2129.91	2072.74	2111.17	2096.89	2102.05	2036.36	2177.74	2147.76	2154.37	2115.87	2169.96	2224	2197.89	2143.55	2155.57	2098.49	2019.06	2179.39	2187.63	2081.28	2135.03	2211.71	1963.61	1972.87	2030.53	1887.7	2058.36	2083.55	2140.98	2184.92	2162.9	2171.86	2019.26	2212.64	2192.69	2239.11	2137.14	2086.43	1908.98	2016.35	2079.53	2069.18	2092.81	2160.68	2153.9	2100.3	2168.83
348.970001	2148.87	2104.84	2123.83	2079.82	2126.05	2098.05	2103.21	2029.07	2176.29	2146.36	2155.31	2113.79	2168.39	2224.94	2200.44	2145.17	2156.54	2101.5	2020.57	2175.73	2189.42	2084.26	2132.95	2217.45	1959.76	1972.07	2029.52	1885.7	2059.2	2081.37	2141.93	2187.7	2165.66	2170.55	2021.91	2209.47	2192.26	2239.2	2140.62	2082.47	1907.53	2017.14	2078	2077.38	2100.68	2158.74	2151.48	2099.8	2173.79
349.464996	2146.24	2104.42	2125.11	2075.18	2120.21	2094.91	2100.25	2032.18	2170.95	2139.27	2151.02	2113.83	2167.92	2223.95	2197.66	2148.52	2154.61	2094.91	2018.89	2176.14	2185.86	2079.52	2129.89	2207.55	1959.5	1973.15	2027.14	1885.11	2059.39	2080.34	2136.58	2184.83	2165.12	2168.78	2017.9	2211.13	2187.82	2237.6	2135.58	2082.5	1909.2	2020.32	2080.91	2070.42	2098.29	2161.79	2153.98	2100.17	2172.88
349.959991	2143.93	2107.23	2126.68	2075.17	2117.78	2096.93	2103.5	2031.11	2175.34	2143.11	2153.78	2116.09	2168.19	2220.17	2198.92	2143.3	2156.34	2100.6	2015.51	2174.18	2183.82	2081.23	2133.17	2211.69	1961.41	1968.31	2028.99	1885.95	2060.79	2079.76	2139.88	2183.47	2163.65	2170.17	2021.55	2213.73	2182.92	2233.74	2133.98	2082.49	1908.28	2016.86	2082.09	2073.06	2096.46	2163.52	2151.68	2095.27	2171.01
350.454987	2141.91	2103.06	2127.37	2068.38	2113.53	2098.46	2102.33	2035.04	2173.34	2143.83	2145.04	2117.22	2166.26	2217.59	2199.23	2146.17	2162.62	2097.15	2011.29	2170.6	2183.1	2082.48	2135.67	2207.12	1962.74	1969.82	2029.26	1882.1	2056.58	2076.93	2139.65	2183.75	2165.37	2172.16	2018.16	2213.75	2192.33	2236.86	2137.31	2081.77	1908.26	2013.53	2080.9	2073.51	2087.87	2160.68	2145.05	2099.01	2168.15
350.950989	2148.35	2102.91	2124.33	2074.23	2118.67	2095.56	2097.58	2034.85	2175.19	2146.86	2151.61	2117.69	2166.57	2220.66	2196.91	2146.94	2156.14	2102.95	2018.72	2177.13	2185.54	2083.29	2133.2	2212.75	1961	1966.9	2029.76	1883.5	2054.94	2079.94	2139.55	2184.74	2167.3	2173.18	2022.63	2216.13	2192.92	2238.64	2138.6	2083.14	1907.54	2017.21	2075.52	2070.68	2094.32	2160.87	2152.66	2093.29	2166.58
351.446014	2147.32	2104.72	2130.26	2069.78	2118	2101.01	2095.42	2030.01	2170.74	2143.79	2148.83	2114.37	2170.37	2215.83	2194.38	2149.64	2159.5	2093.52	2014.07	2178.83	2182.66	2074.2	2127.9	2212.09	1961.02	1967.85	2029.36	1887.03	2060.07	2075.3	2138.57	2189.07	2166.44	2174.89	2016.35	2210.41	2188.96	2242.04	2139.97	2084.74	1905.86	2021.47	2078.1	2071.21	2095.89	2159.23	2149.53	2100.78	2170.75
351.941010	2145.63	2110.25	2125.95	2077.25	2120.9	2095.73	2099.15	2036.36	2176.1	2146.87	2152.65	2115.44	2173.23	2220.33	2202.45	2144.1	2154.21	2104.11	2008.11	2177.81	2187.03	2079.73	2128.62	2207.05	1958.22	1967.52	2022.74	1885.76	2055.86	2080.81	2141.61	2187.15	2161.62	2170.49	2016.35	2204.92	2188.75	2234.55	2141.81	2084.41	1904.94	2022.05	2080.85	2068.58	2095.4	2157.98	2148.11	2093.02	2167.36
352.436005	2145.93	2101.18	2127.5	2074.84	2113.64	2099.01	2099.55	2031.58	2168	2142.52	2148.89	2111.43	2165.78	2216.04	2197.76	2138.16	2154.98	2099.37	2012.18	2170.93	2183.04	2070.52	2127.74	2208.3	1959.35	1970.68	2029.48	1881.86	2055.34	2078.14	2140.67	2185.45	2161.81	2167.74	2015.33	2213	2188.68	2237.65	2137.4	2084.54	1910.98	2019.42	2080.27	2072.75	2092.57	2152.26	2149.53	2096.96	2166.08
352.931000	2144.97	2108.68	2130.32	2072.41	2118.79	2096.45	2102.88	2032.35	2178.02	2143.65	2149.82	2121.25	2166.32	2220.14	2200.19	2144.52	2158.88	2097.49	2015.7	2177.14	2190.05	2082.93	2131.24	2206.12	1962.36	1972.35	2027.69	1888.62	2059.44	2079.86	2142	2184.98	2162.81	2173.83	2020.78	2213.44	2193.81	2240.12	2136.17	2087.26	1905.35	2016.59	2075.29	2067.21	2090.39	2156.21	2153.84	2094.19	2167.93
353.427002	2143.44	2107.48	2128.06	2070.8	2115	2096.6	2100.34	2033.35	2170.23	2146.18	2151.56	2111.73	2167.98	2218.65	2194.62	2140.41	2155.86	2104.18	2016.52	2171.54	2181.52	2079.27	2129.93	2211.59	1959.84	1975.99	2032.92	1887.17	2060.99	2076.27	2135.98	2183.27	2160.16	2164.69	2015.09	2207.34	2188.34	2238.17	2140.65	2081.76	1908.23	2018.22	2073.61	2071	2092.85	2155.33	2138.96	2089.63	2166.09
353.921997	2145.24	2111.78	2127.15	2074.71	2118.32	2098.86	2094.65	2032.48	2175.68	2144.06	2151.7	2114.09	2167.91	2217.56	2197.59	2143.72	2154.77	2097.22	2015.66	2171.03	2184.21	2079.45	2131.53	2207.63	1960.68	1967.93	2027.02	1888.33	2058	2082.35	2139.47	2186.05	2159.83	2164.13	2020.2	2212.41	2191.98	2244.17	2133.09	2080.77	1911.34	2015.01	2081	2074.77	2098.43	2154.87	2148.75	2096.53	2169.72
354.416992	2143.96	2105.11	2120.25	2077.4	2117.41	2097.96	2102.77	2032.32	2169.58	2140.16	2148.89	2114.59	2171.05	2218.94	2200.78	2147.39	2155.02	2095.02	2012.78	2173.18	2181.54	2078.32	2126.31	2210.91	1961.6	1970.45	2025.42	1883.66	2054.45	2076.45	2136.7	2183.19	2161.82	2170.45	2021.14	2208.73	2191.1	2238.76	2139.43	2087.46	1904.25	2011.01	2077	2069.68	2091.09	2158.11	2145.51	2096	2166.65
354.911987	2142.31	2106.25	2125.14	2075.29	2118.14	2099.95	2098.56	2039.74	2171.08	2143.62	2150.5	2118.58	2169.69	2216.19	2200.54	2144.68	2154.59	2098.03	2018.06	2173.52	2181.29	2078.93	2134.62	2209.36	1961.62	1968.98	2028.28	1886.77	2056.48	2076.56	2134.04	2190.03	2162.81	2169.09	2019.84	2213.45	2191.66	2233.62	2136.55	2087.45	1909.35	2013.06	2076.24	2070.04	2093.5	2152.91	2147.99	2095.5	2170.84
355.407013	2142.77	2104.61	2125.03	2071.46	2113.36	2097.5	2100.78	2036.29	2175.95	2145.03	2147.24	2114.29	2171.61	2214.73	2195.17	2148.98	2160.29	2103.11	2015.7	2177.79	2183.3	2078.74	2127.93	2208.75	1960.87	1973.45	2029.78	1884.85	2058.79	2079.46	2132.98	2189.09	2163.83	2163.95	2013.84	2209.11	2189.46	2238.7	2139.9	2086.53	1909.64	2016.98	2079.57	2069.09	2092.96	2156.28	2145.83	2092.96	2164.58
355.903015	2142.76	2103.89	2122.3	2072.98	2120.32	2095.36	2102.18	2033.08	2174.1	2140.35	2148.45	2113.26	2169.87	2222.98	2198.57	2145.4	2155.64	2098.94	2020.86	2171.4	2182.72	2083.56	2128.79	2212.5	1958.77	1971.93	2028.46	1889.31	2060.29	2074.49	2138.97	2189.73	2161.79	2171.64	2019.68	2212.62	2188.24	2238.62	2139.87	2090.08	1907.22	2015.87	2075.69	2072.33	2096	2157.74	2146.24	2093.6	2167.55
356.398010	2146.88	2103.97	2124.83	2072.37	2124.95	2100.24	2103.61	2037.41	2174.4	2146.62	2149.74	2110.92	2167.27	2221.13	2197.42	2145.33	2159.5	2097.33	2019.54	2175.34	2184.26	2083.88	2135.89	2215.59	1962.06	1972.66	2029.83	1887.54	2060.21	2077.06	2139.43	2184.95	2165.8	2172.33	2018.4	2214.78	2192.68	2239.91	2138.01	2085.95	1911.44	2020.63	2079.88	2072.98	2094.69	2158.5	2149.81	2102.11	2168.83
356.893005	2145.89	2103.38	2121.77	2075.47	2120.27	2098.71	2107.61	2033.55	2182.4	2142.6	2150	2115.34	2172.1	2223.88	2198.29	2146.33	2153.91	2098.96	2015.59	2171.67	2191.65	2082.32	2132.52	2208.6	1956.46	1976.4	2029.5	1887.38	2062.27	2076.48	2134.73	2187.71	2165	2168.54	2015.18	2218.15	2193.58	2241.99	2136.2	2085.37	1908.58	2016.89	2078.31	2069.47	2096.9	2160.25	2150.77	2095.68	2177.86
357.388000	2148.14	2105.51	2124.15	2074.66	2122.35	2101.69	2100.28	2033.26	2176.88	2145.37	2151.9	2118.02	2169.7	2221.79	2198.56	2148.28	2162.04	2097.66	2017.41	2169.26	2186.3	2077.03	2132.01	2209.03	1959.33	1974.74	2028.91	1888.8	2056.94	2077.94	2135.58	2188.69	2163.11	2169.27	2019.2	2214.32	2195.52	2240.54	2138.92	2086.73	1909.44	2017.27	2080.42	2070.2	2095.72	2159.66	2150.9	2095.65	2166.93
357.882996	2141.7	2102.49	2125.67	2072.89	2119.18	2095.11	2098.22	2033.66	2174.87	2136.63	2152.91	2111.44	2167.61	2218.87	2195.45	2141.31	2149.84	2098.15	2012.24	2169.33	2186.75	2081.01	2127.28	2204.26	1963.8	1974.18	2028.61	1888.37	2060.56	2079.53	2137.44	2185.93	2167	2169.21	2015.25	2214.87	2188.62	2235.17	2136.49	2082.37	1904.89	2022.17	2080.39	2070	2093.25	2160.3	2151.05	2094.13	2168.98
358.378998	2144.84	2103.15	2119.22	2072.18	2118.37	2096.53	2099.98	2035.92	2171.12	2143.26	2147.2	2119.36	2170.68	2219.17	2198.48	2141.59	2153.02	2101.68	2016.76	2175.56	2183.01	2084.12	2130.45	2214.02	1962.49	1970.5	2032.83	1885.44	2058.56	2078.61	2140.29	2185.23	2156.92	2174	2016.94	2202.53	2189.09	2240.8	2140.07	2082.62	1907.85	2017.71	2078.22	2069.7	2089.57	2153.78	2146.35	2094.11	2164.8
358.873993	2147.14	2103.56	2124.5	2073.24	2114.41	2094.37	2094.92	2031.72	2171.06	2138.73	2152	2113.41	2165.03	2216.37	2196.38	2138.33	2153.04	2094.13	2011.4	2175.95	2181.58	2077.74	2124.85	2207.65	1957.49	1970.65	2029.96	1886.04	2052.89	2073.25	2137.67	2185.66	2161.8	2167.22	2017.53	2210.23	2190.25	2236.2	2136.64	2081.68	1909.43	2019.68	2075.3	2072.5	2098.99	2150.1	2151.94	2093.48	2168.19
359.368988	2140.42	2098.58	2123.78	2071.6	2118.99	2092.59	2099.57	2033.63	2167.54	2145.55	2150.05	2111.67	2164.9	2215.46	2199.2	2141.9	2151.25	2099.09	2011.53	2168.93	2183.59	2081.65	2130.67	2209.58	1962.79	1969.94	2023.47	1882.32	2058.66	2075.92	2137.13	2184.25	2163.87	2167.87	2018.73	2212.71	2190.97	2234.34	2136.6	2081.47	1908.94	2015.99	2075.94	2073.06	2089.5	2154.47	2145.89	2091.33	2167.94
359.864014	2141.3	2100.52	2120.82	2069.87	2112.38	2093.12	2097.87	2027.18	2164.97	2140.06	2145.37	2111.93	2161.15	2211.36	2185.58	2137.97	2152.48	2094.6	2011.45	2170.46	2176.02	2077.53	2125.82	2201.62	1953.17	1966.66	2018.11	1882.38	2052.16	2076.56	2136.54	2182.61	2152.8	2164.88	2011.58	2203.37	2180.23	2222.95	2129.46	2081.14	1907.36	2019.46	2070.6	2065.8	2090.94	2151.67	2142.64	2090.8	2166
360.359985	2146.3	2100.92	2122.19	2071.41	2112.27	2094.66	2095.94	2030.44	2165.11	2138.16	2144.59	2110.42	2162.15	2216.29	2189.14	2137.09	2150.32	2092.35	2011.17	2168.23	2177.93	2080.09	2122.05	2205.12	1957.23	1968.89	2021.21	1883.48	2055.38	2079.12	2134.29	2185.02	2157.92	2165.67	2015.98	2209.84	2190.62	2230.35	2131.29	2081.46	1910.11	2011.64	2073.63	2066.77	2094.41	2154.89	2150.7	2094.52	2164.11
360.855011	2143.82	2094.64	2121.69	2067.98	2119.05	2097.06	2100.5	2029.88	2168.53	2140.65	2150.99	2111.39	2163.75	2216.53	2192	2136.43	2149.86	2095.2	2014.18	2170.39	2182.63	2081.84	2129.21	2207.1	1957.42	1968.47	2021.19	1884.62	2055.24	2077.96	2133.72	2181.5	2158.89	2163.29	2019.03	2209.76	2185.72	2236.03	2136.36	2081.23	1904.32	2013.23	2071.56	2069.51	2093.23	2154.09	2144.07	2095.83	2163.76
362.194000	2104.21	2203.24	2174.67	2181.88	2138.47	2138.11	2231.67	2043.88	2189.82	2177.88	2175.7	2204.03	2205.88	2229.28	2236.19	2194.93	2214.12	2110.87	2027.51	2176.9	2191.62	2104.24	2142.58	2223.72	1984.14	1988.52	2041.29	1894.84	2076.3	2086.41	2131.24	2191.27	2171.71	2171.37	2019.76	2225.8	2199.59	2250.29	2148.85	2094.3	1910.86	2024.78	2086.28	2081.12	2102.03	2168.19	2154.52	2101.8	2179.06
362.688995	2150.38	2113.54	2135.67	2081.15	2129.66	2108.77	2106.26	2037.77	2183.57	2151.17	2159.85	2122.37	2178.12	2228.59	2209.35	2151.17	2165.69	2100.02	2022.53	2179.1	2194.36	2085.83	2136.87	2224.81	1965.88	1978.93	2036.67	1888.02	2064.97	2084.16	2141.16	2190.97	2170.56	2175.89	2024.97	2228.51	2205.07	2248.09	2145.63	2089	1914.12	2026.08	2080.95	2079.84	2104.05	2164.4	2157.3	2101.25	2180.12
363.184998	2149.16	2106.99	2127.84	2086.35	2125.34	2104.79	2104.43	2039.28	2181.26	2150.38	2158.27	2123.09	2176.8	2225.33	2206	2153.31	2164.32	2103.12	2018.88	2179.14	2182.96	2086.48	2137.35	2216.46	1961.38	1979.71	2025.93	1890.87	2059.57	2084.81	2141.84	2194.7	2167.8	2171.13	2022.87	2225.37	2198.12	2249.93	2147.16	2091.24	1912.69	2020.1	2077.22	2076.77	2101.91	2164.36	2159.97	2100.4	2176.55
363.679993	2151.28	2106.91	2128.5	2080.62	2127.36	2100.95	2102.82	2037.8	2175.41	2147.01	2155.36	2120.42	2175.53	2224.66	2204.33	2154.71	2167.57	2102.64	2019.1	2180.37	2193.54	2087.45	2134.67	2216.81	1959.37	1979.19	2034.1	1891.01	2063.5	2087.08	2142.22	2189.32	2168.3	2173.06	2023.93	2218.05	2199.4	2247.07	2144.18	2086.43	1913.83	2019.45	2084.02	2079.62	2099.74	2161.32	2152.77	2096.78	2173.86
364.174988	2148.3	2104.01	2128.11	2078.95	2121.67	2101.47	2101.69	2033.69	2178.2	2143.84	2156.28	2118.49	2173.61	2223.65	2201.54	2150	2159.57	2095.08	2018.17	2175.59	2186.24	2086.61	2133.09	2216.19	1956.49	1972.2	2026.73	1890.92	2062.72	2077.27	2140.91	2191.78	2172.95	2174.63	2020.09	2217.64	2197.19	2242.07	2138.17	2086.12	1911	2018.14	2084.08	2075.98	2097.2	2159.09	2150.06	2097.87	2177.77
364.670013	2148.54	2104.58	2129.06	2079.71	2120.16	2100.46	2101.11	2031.28	2177.07	2145.1	2155.97	2118.47	2168.61	2218.35	2202.67	2147.16	2163.15	2098.07	2013.84	2179.42	2182.26	2087.3	2138.05	2215.75	1955.8	1976.56	2026.98	1890.9	2060.23	2080.91	2145.68	2189.14	2163.41	2169.25	2019.78	2217.5	2195.24	2239.96	2143.22	2088.68	1907.78	2018.44	2076.56	2079.41	2099.56	2163.04	2151.39	2100.81	2173.27
365.165009	2145.82	2107.82	2125.02	2076.72	2120.23	2101.17	2103.98	2034.77	2177.66	2142.76	2157.35	2114.38	2169.95	2219.1	2200.01	2147.19	2158.79	2103.75	2016.46	2181.05	2188.68	2079.88	2135.34	2216.53	1954.79	1967.61	2022.5	1883.81	2061.52	2078.18	2135.32	2188.62	2163.79	2169.25	2018.75	2216.97	2194.25	2236.78	2143.89	2085.37	1908.69	2016.17	2077.31	2073.92	2093.41	2160.02	2153.2	2098.98	2170.49
365.661011	2146.54	2104.04	2120.7	2075.43	2120.17	2100.36	2103.32	2028.57	2168.23	2145.92	2155.32	2113.42	2162.15	2220.07	2197.25	2141.58	2160.26	2094.12	2014.9	2171.93	2184.84	2086.1	2131.42	2211.67	1951.45	1971.31	2023.5	1881.99	2055.64	2074.26	2145.18	2185.83	2163.54	2170.05	2020.69	2214.35	2196.8	2233.94	2139.09	2080.52	1907.88	2016.89	2079.12	2072.55	2092.47	2154.01	2146.61	2092.05	2169.57
366.156006	2145.82	2096.31	2124.41	2078.05	2117.74	2093.08	2103.34	2032.84	2166.57	2138.95	2149.55	2112.18	2175	2223.67	2197.49	2142.47	2152.82	2094.8	2015.02	2167.17	2186.25	2081.24	2128.78	2214.57	1952.33	1971.03	2026.45	1886.49	2055.32	2079.05	2134.08	2182.98	2165.57	2168.45	2017.77	2214.46	2193.78	2237.5	2134.88	2084.08	1908.18	2016.47	2076.91	2073.51	2093.26	2162.97	2154.9	2095.84	2169.07
366.651001	2143.98	2099.37	2119.36	2071.74	2117.35	2092.65	2098.36	2027.94	2164.92	2138.81	2147.36	2110.62	2169.59	2219.6	2195.87	2144.91	2157.73	2092.15	2011.22	2168.98	2180.08	2074.45	2130.17	2213.77	1952.97	1968.04	2028.27	1883.07	2052.32	2075.81	2135	2183.79	2163.5	2170.08	2013.01	2208.61	2187.34	2234.36	2132.21	2082.64	1910.17	2014.15	2073.99	2069.91	2092.05	2159.5	2145.1	2092.96	2166.65
367.145996	2143.37	2095.13	2121.36	2072.65	2113.45	2094.99	2100.89	2027.31	2166.7	2133.36	2144.61	2111.01	2170.09	2216.83	2192.99	2141.67	2155.67	2092.3	2011.67	2172.28	2180.46	2079.95	2129.03	2211.16	1955.19	1966.48	2018.93	1883.18	2056.35	2073.46	2129.92	2181.46	2157.91	2171.43	2018.69	2213.74	2191.88	2234.48	2133.32	2084.79	1906.62	2011.9	2071.29	2068.45	2094.04	2155.51	2151.85	2097.49	2168.33
367.640991	2145.36	2093.04	2125.62	2069.55	2114.01	2089.97	2096.72	2025.09	2166.94	2137.85	2140.23	2102.64	2167.44	2214.49	2191.76	2142.03	2153.4	2093.68	2007.59	2166.53	2180.02	2075.89	2126.09	2206.06	1946.55	1961.13	2022.8	1883.56	2058.96	2075.2	2131.51	2184.14	2161.59	2168.75	2011.98	2214	2192.29	2236.31	2134.38	2080.32	1905.16	2013.51	2074.29	2068.26	2090.64	2153.6	2144.48	2089.02	2168.75
368.136993	2144.92	2095.87	2115.83	2068.92	2114.14	2093.83	2096.38	2029.97	2168.24	2137.63	2152.19	2106.39	2163.46	2214.25	2194.77	2133.33	2149.77	2089.37	2009.32	2168.51	2175.68	2076.66	2128.62	2208.95	1951.57	1962.95	2020.43	1885.61	2053.45	2072.82	2130.69	2179.03	2159.59	2159.51	2013.22	2207.92	2188.06	2228.94	2131.29	2080.07	1907.41	2010.22	2072.4	2061.73	2090.66	2158.7	2142.63	2093.59	2160.94
368.631989	2141.13	2094.41	2125.37	2071.87	2117.07	2089.61	2097.38	2024.56	2166.53	2134.23	2147.67	2111.64	2163.68	2213.24	2192.86	2137.16	2151.06	2092.04	2009.49	2168.97	2180.68	2080.38	2128.87	2201.41	1950.09	1966.98	2016.53	1883.64	2052.68	2071.57	2132.32	2183.49	2159.34	2166.12	2015.24	2207.04	2183.78	2230.74	2136.26	2078.61	1904.69	2009.17	2067.54	2063.02	2091.87	2155.75	2143.1	2095.65	2160.34
369.127014	2134.82	2097.42	2116.73	2074.68	2112.02	2093.37	2094.29	2029.52	2164.7	2133.83	2149.46	2103.14	2158.77	2209.47	2191.14	2136.33	2150.49	2093.48	2010.13	2166.18	2178.94	2074.37	2125.65	2203.53	1948.08	1965.92	2020.27	1878.88	2053.04	2073.23	2129.71	2182.88	2155.84	2161.67	2012.4	2206.09	2183.56	2230.22	2130.73	2080.56	1908.24	2013.62	2069.81	2064.98	2086.51	2155.54	2140.39	2091.41	2162.32
369.622009	2132.67	2098.26	2119.95	2072.12	2114.46	2093.05	2095.83	2022.04	2164.59	2138.29	2150.23	2106.47	2161.68	2212.88	2184.95	2137.5	2150.63	2091.47	2005.81	2157.94	2178.77	2075.44	2124.85	2206.24	1953.03	1966.21	2021.45	1880.67	2054.68	2070.43	2126.45	2180.17	2158.5	2162.96	2015.61	2209.29	2183.63	2226.9	2132.55	2075.71	1902.73	2007.6	2067.07	2064.78	2088.45	2152.97	2143.26	2086.63	2161.64
370.117004	2132.91	2096.47	2116.05	2063.27	2109.7	2090.43	2098.44	2023.4	2169.55	2135.91	2142.16	2106.09	2161.82	2210.29	2192.38	2134.93	2150.85	2093.64	2010.92	2166.68	2175.96	2071.23	2125.62	2205.62	1949.31	1964.1	2019.72	1882.12	2053.81	2071.52	2126.12	2181.91	2158.18	2162.19	2013.03	2205.66	2185.3	2224.96	2121.44	2073.21	1904.11	2010.14	2067.24	2066.88	2092.24	2153.34	2144.75	2087.27	2162.44
370.613007	2135.56	2097.61	2117	2071.46	2111.24	2088.74	2092.04	2028.38	2164.49	2134.99	2144.77	2103.42	2162.46	2211.19	2189.79	2137.8	2151.04	2089.36	2010.65	2160.72	2174.57	2075.47	2122.88	2209.56	1951.41	1962.54	2015.59	1878.26	2050.69	2073.13	2126.6	2175.43	2154.5	2162.1	2013.35	2199.84	2184.89	2226.83	2130.11	2073.67	1905.3	2006	2062.02	2063.37	2082.3	2156.71	2138.8	2086.44	2159.11
371.108002	2135.45	2093.35	2113.52	2070.37	2109.93	2090.05	2092.84	2021.86	2161.83	2135.24	2138.99	2107.06	2155.94	2213.13	2189.19	2133.36	2146.48	2085.8	2005.68	2164.27	2172.56	2078.14	2122.26	2202.69	1951.36	1961.69	2019.05	1875.73	2052.88	2068.15	2130.19	2176.73	2158.8	2156.79	2016.84	2204.15	2184.76	2230.49	2130.51	2075.76	1901.75	2012.24	2065.46	2057.3	2083.96	2145.68	2139.71	2084.31	2158.02
371.602997	2132.49	2097.51	2117.46	2068.16	2111.11	2092.03	2091.79	2021.77	2160.64	2134.29	2143.35	2104.61	2160.27	2209.13	2191.34	2136.52	2147.21	2087.37	2010.62	2163.71	2174.5	2075.94	2125.46	2204	1948.24	1965.59	2015.02	1882.86	2051.13	2066.59	2129.78	2182.4	2151.42	2161.79	2013.65	2204.74	2183.18	2229.82	2130.02	2076.35	1903.8	2006.51	2063.24	2063.61	2088.85	2151.44	2144.55	2088.46	2158.02
372.097992	2132.39	2088.26	2115.1	2065.67	2110.64	2088.3	2093.29	2025.46	2161.17	2131.18	2141.59	2102.7	2156.02	2206.09	2190.01	2136.98	2150.97	2085.4	2006.62	2157.01	2169.19	2071.89	2120.75	2198.59	1946.07	1962.6	2013.59	1878.84	2050.06	2071.02	2130.48	2175.75	2154.74	2154.53	2010.51	2195	2184.2	2224.22	2128.48	2078.03	1902.42	2011.15	2069.17	2066.87	2088.75	2146.4	2140.47	2086.87	2156.87
372.592987	2127.11	2090.73	2113.39	2065.62	2109.52	2090.19	2090.57	2021.66	2154.5	2128.17	2141.1	2100.1	2158.54	2207.14	2184.78	2134.71	2141.69	2086.66	2007.08	2160.98	2172.37	2074.16	2120.6	2204.44	1948.8	1965.17	2016.47	1878.35	2052.98	2067.7	2124.44	2180.84	2157.76	2154.42	2012.57	2198	2185.04	2226.85	2134.3	2076.59	1900.29	2009.96	2069.84	2066.67	2087.52	2152.15	2146.88	2083.12	2159.95
373.088989	2134.46	2094.14	2111.22	2065.69	2109.01	2091.9	2092.22	2026.52	2163.62	2132.36	2146.54	2104.61	2160.91	2210.1	2186.05	2129.94	2144.68	2090.34	2004.57	2164.3	2174.08	2073.02	2120.21	2203.05	1947.94	1962.27	2015.62	1878.87	2051.1	2071.11	2127.98	2179.88	2158.52	2160.89	2014.84	2201.61	2183.9	2220.69	2129.24	2075.82	1902.51	2009.38	2069.03	2062.15	2086.8	2150.33	2139.48	2090.81	2155.63
373.584015	2130.2	2089.27	2116.45	2065.03	2109.36	2086.36	2094.69	2022.93	2166.41	2131.62	2143.8	2102.06	2160.8	2209.46	2191.29	2137.59	2149.05	2088.67	2006.83	2165	2172.13	2076.52	2123.43	2203.14	1952.24	1964.3	2015.87	1877.97	2054.44	2066.55	2129.56	2175.84	2148.58	2159.64	2015.68	2200.82	2185.71	2226.46	2127.02	2077.07	1903.57	2007.63	2069.61	2064.44	2089.45	2145.37	2139.55	2086.09	2154.99
374.079010	2131.51	2095.53	2112.05	2066.11	2107.88	2081.34	2094.65	2024.07	2163.97	2133.79	2139.78	2105.71	2160.96	2205.95	2186.05	2133.36	2147.93	2084.9	2006.97	2162.85	2176	2068.41	2121.76	2202.55	1946.7	1960.89	2016.14	1878.65	2054.37	2071.67	2125.02	2177.67	2155.37	2158.2	2010.89	2201.88	2187.37	2222.84	2124.49	2078.04	1902.31	2007.23	2067.64	2067.76	2083.92	2150.24	2142.1	2085.97	2158.04
374.574005	2130.28	2090.65	2111.55	2067.47	2112.52	2088.23	2086.82	2019.97	2160.77	2132.66	2142.69	2101.35	2156.73	2209.6	2190.44	2131.15	2144.46	2083.79	2009.6	2158.71	2171.88	2075.59	2124.39	2201.95	1950.14	1962.12	2016.86	1877.27	2047.92	2066.23	2121.29	2173.59	2153.09	2158.33	2010.42	2201.79	2181.15	2225.27	2124.95	2072.88	1908.87	2008.33	2067.68	2064.82	2087.64	2149.03	2142.85	2087.62	2160.25
375.069000	2128.54	2087.1	2111.9	2062.18	2105.58	2090.8	2092.5	2020.82	2159.31	2128.77	2143.73	2100.49	2157.12	2200.35	2177.69	2135.28	2150.29	2089.97	2009.92	2163.09	2174.86	2073.82	2121.44	2200.21	1949.35	1962	2019	1876.28	2051.09	2067.14	2125.32	2173	2156.51	2158.69	2010.43	2203.13	2183.25	2224.98	2123.06	2071.16	1905.31	2008.05	2065.64	2063.94	2082.1	2149.58	2133.75	2082.73	2157.21
375.565002	2130.34	2093.06	2110.01	2065.75	2108.94	2087.8	2090.54	2018.54	2157.67	2133.11	2140.23	2100.43	2157.69	2202.86	2180.85	2132.32	2143.65	2089.05	2006.49	2162.02	2168.07	2069.63	2116.4	2194.57	1950.94	1962.26	2011.92	1875.25	2046.62	2066.9	2123.21	2176.05	2151.66	2154.85	2010.32	2200.13	2175.82	2218.12	2121.82	2070.43	1901.61	2004.93	2063.57	2061.63	2084.98	2150.39	2142.14	2084.44	2156.94
376.059998	2134.05	2087.17	2115.26	2066.52	2109.49	2086.1	2086.69	2017.17	2160.49	2129.95	2140.06	2101.53	2155.71	2203.77	2183.68	2130.11	2145.2	2085.06	2002.49	2159.42	2167.32	2071.14	2122.73	2196.44	1944.89	1962.75	2015.62	1881.3	2051.73	2068.42	2124	2168.2	2149.14	2156.52	2005.7	2201.06	2178.91	2217.06	2122.69	2066.51	1905.91	2003.04	2065.46	2062.26	2084.14	2148.14	2135.25	2082.37	2152.38
376.554993	2132.59	2092.69	2111.59	2065.1	2104.7	2087.02	2088.78	2020.06	2157.67	2130.09	2139.08	2101.8	2155.48	2207.05	2184.67	2136.1	2141.02	2082.93	2006.93	2157.43	2165.78	2071.73	2122.68	2201.26	1950.3	1960.47	2014.91	1878.45	2052.34	2066.97	2126.68	2172.68	2150.72	2158.46	2006.85	2197.24	2179.04	2221.54	2120.57	2072.68	1898.86	2003.3	2062.37	2058.97	2082.8	2147.83	2136.16	2080.73	2152.99
377.049988	2127.07	2090.92	2116.84	2061.14	2099.58	2081.83	2088.12	2014.94	2157.8	2129.19	2138.93	2099.14	2153.34	2206.79	2182.95	2127.77	2139.53	2086.25	2007.05	2156.55	2170.7	2068.61	2116.49	2200.96	1941.95	1956.36	2011.89	1878.11	2053.19	2064.07	2121.98	2172.43	2153.54	2155.9	2006.86	2195.53	2177.84	2220.26	2121.91	2072.69	1901	2008.77	2063.49	2059.65	2079.34	2145.03	2139	2079.1	2150.45
377.545990	2127.92	2086.97	2107.3	2063.5	2104.86	2078.93	2086.57	2019.45	2156.32	2130.02	2142.94	2104.67	2158.03	2202.55	2180.31	2130.54	2137.36	2085.98	2002.78	2161.59	2165.14	2072.85	2117.31	2195.46	1945.47	1959.28	2011.84	1872.58	2044.67	2061.09	2127.65	2174.53	2149.97	2153.58	2008.24	2197.88	2178.24	2218.31	2122.19	2071.73	1900.7	2004.79	2066.63	2059.51	2085.76	2145.79	2138.85	2079.94	2152.26
378.040985	2126.4	2091.15	2109.81	2062.54	2100.17	2077.88	2086.49	2017.13	2149	2123.31	2133.57	2100.11	2147.93	2197.36	2176.89	2127.33	2135.13	2079.59	2001.82	2155.35	2165.4	2070.11	2110.21	2192.21	1943.61	1958.51	2011.93	1873.42	2045.26	2061.85	2118.98	2169.03	2140.63	2152.06	2007.76	2188.53	2173	2213.56	2120.53	2070.47	1901.36	2007.47	2063.69	2056.76	2086.74	2143.17	2132.69	2088.05	2152.48
378.536011	2125.27	2092.05	2105.74	2057.47	2103.86	2083.79	2082.92	2015.23	2154.63	2123.86	2140.45	2097.7	2150.53	2197.88	2180.9	2124.69	2136.57	2083.37	2001.56	2159.61	2167.24	2069.26	2113.25	2197.45	1945.33	1958.1	2014.34	1875.51	2044.66	2066.54	2126.29	2168.08	2145.66	2152.34	2014.2	2197.05	2173.8	2213.4	2121.55	2074.73	1896.46	2004.2	2062.06	2058.32	2078.41	2144.39	2134.73	2086.01	2153.41
379.031006	2127.4	2087.1	2106.8	2062.65	2099.6	2087.17	2081.3	2016.16	2150.25	2124.69	2134.4	2095.53	2151.41	2201.62	2180.33	2126.57	2142.66	2077.72	2003.51	2155.18	2163.16	2066.7	2115.27	2190.51	1937.8	1956.87	2011.34	1873.05	2050.43	2064.38	2120.05	2167.9	2147.12	2154.22	2005.5	2191.9	2172.71	2212.51	2120.2	2067.27	1899.16	2000.57	2059.24	2053.37	2076.96	2137.28	2132.63	2083.38	2150.21
379.526001	2123.18	2084.71	2105.96	2060.65	2100.65	2084.04	2084.64	2015.73	2151.93	2125.91	2136.05	2091.89	2150.11	2198.62	2174.24	2126.29	2132.55	2081.67	1997.13	2153.12	2164.39	2066.08	2113.41	2194.98	1942.53	1956.32	2012.35	1873.86	2045.87	2060.87	2121.86	2169.35	2145.17	2150.96	2001.22	2194.23	2176.71	2211.71	2118.33	2066.08	1903.58	1999.83	2060.27	2057.42	2083.62	2145.52	2133.45	2080.87	2148.88
380.022003	2120	2089.33	2106.42	2059.92	2098.17	2082.9	2082.63	2016.51	2150.75	2128.17	2135.25	2090.17	2148.94	2202.7	2178.31	2128.05	2142.95	2082.4	2000.05	2156.15	2165.12	2063.93	2117.48	2195.39	1944.63	1956.8	2012.48	1871.88	2043.32	2061.39	2117.22	2168.02	2147.96	2149.09	2005.82	2194.7	2169.89	2209.51	2116.17	2065.11	1898.51	2000.97	2060.51	2057.74	2075.5	2143.29	2134.81	2081.6	2154
380.516998	2125.38	2084.31	2106.63	2058.83	2097.6	2080.58	2083.25	2014.74	2150.7	2123.97	2129.56	2093.88	2150.05	2198.34	2172.32	2127.78	2136.06	2076.19	2003.99	2150.57	2167.94	2068.16	2115.31	2191.81	1940.21	1958.7	2011.09	1875.5	2043.58	2056.64	2119.75	2167.24	2145.26	2151.93	2000.98	2194.83	2174.08	2212.07	2119.64	2070.58	1903.49	2004.84	2062.28	2054.11	2076.67	2140.9	2133.2	2081.32	2149.38
381.011993	2124.69	2083.27	2109.45	2056.97	2101.04	2080.34	2084.55	2014.36	2150.81	2124.03	2132	2099.07	2152.7	2195.55	2174.89	2127.5	2137.17	2078.91	2000.11	2151.97	2156.19	2064.31	2115.42	2192.92	1943.26	1953.97	2009.52	1871.73	2043.7	2062.32	2114.49	2165.77	2144.19	2154.72	2004.37	2192.93	2171.95	2208.77	2114.27	2063.8	1900.3	2000.81	2057.3	2053.98	2072.74	2141.26	2129.8	2084.94	2144.14
381.506989	2122.32	2081.03	2104.93	2055.91	2103.58	2080.44	2084.63	2011.4	2148.13	2120	2131.04	2098.03	2146.07	2198.08	2172.06	2123.24	2137.01	2077.23	1995.02	2151.09	2160.68	2066.19	2113.07	2190.71	1942.82	1954.8	2013.85	1871.14	2040.52	2051.67	2111.9	2158.96	2140.01	2143.61	2002.61	2193.53	2175.6	2209.79	2113.01	2064.21	1896.86	1999.03	2057.08	2054.78	2072.59	2138.58	2131.07	2073.17	2146.93
382.002014	2121.63	2083.66	2106.92	2059.21	2104.24	2078.4	2084.98	2015.95	2149.66	2123.93	2131.17	2094.2	2147.95	2201.46	2176.2	2126.13	2140.99	2079.34	1999.73	2152.47	2160.87	2063.91	2112.62	2192.48	1940.57	1952.63	2012.52	1870.57	2045.26	2062.21	2115.27	2166.86	2143.5	2151.13	2008.41	2196.78	2177.08	2212.54	2119.87	2066.81	1895.4	2006.41	2060.01	2053.08	2074.6	2141.53	2134.88	2081.38	2146.43
382.497986	2124.12	2086.63	2100.97	2056.52	2097.64	2076.29	2090.58	2017.91	2145.85	2124.71	2135.05	2095.05	2150.81	2197.84	2173.55	2127.71	2139.58	2078.52	2000.82	2154.97	2163.33	2068.43	2115.99	2191.57	1943.74	1960.2	2006.86	1872.97	2045.4	2059.19	2118.75	2164.64	2143.81	2149.65	2005.2	2191.96	2175.52	2210.34	2114.55	2064.98	1900.59	1999.77	2059.88	2058.53	2076.11	2139.11	2129.34	2075.66	2150.94
382.993011	2122.12	2082.51	2101.59	2057.93	2098.91	2078.93	2082.17	2013.44	2150.79	2121.5	2132.37	2094.01	2147.48	2194.76	2171.15	2125.38	2132.42	2078.99	1996.55	2147.92	2165	2068.45	2110.84	2189.92	1942.94	1953.45	2008.72	1874.21	2039.37	2056.72	2118.51	2163.4	2142.46	2144.49	2007.26	2190.57	2171.74	2211.12	2111.36	2065.84	1898.43	1997.72	2055.98	2055.35	2073.96	2137.58	2128.25	2076.25	2147.63
383.488007	2119.89	2085.05	2100.94	2055.7	2099.11	2075.42	2078.29	2014.82	2149.47	2118.59	2129.46	2094.65	2152.41	2195.05	2176.56	2128.83	2136.91	2075.58	1998.58	2151.56	2161.66	2069.4	2112.24	2191.5	1942.29	1952.92	2010.7	1871.51	2041.98	2060.43	2116.45	2164.56	2148.3	2148.79	2002.31	2192.03	2173.22	2208.34	2115.59	2069.67	1898.19	1997.58	2059.04	2056.81	2079.17	2134.87	2126.3	2076.66	2145.68
383.983002	2121.44	2080.87	2101.25	2060.4	2096.16	2077.86	2084.37	2016.54	2146.75	2123.51	2131.07	2093.94	2149.74	2194.56	2181.4	2120.91	2133.56	2075.43	1995.08	2144.22	2160.39	2060.86	2113.78	2193.94	1939.14	1958.89	2006.09	1874.88	2042.18	2054.78	2112.23	2163.58	2137.95	2147.87	2001.41	2190.72	2171.53	2211.29	2112.89	2066.67	1898.4	1999.27	2057.31	2050.4	2071.6	2135.33	2128.48	2075.7	2143.51
384.477997	2121.95	2078.26	2100.45	2057.66	2092.82	2070.72	2079.3	2013.26	2140.6	2118.41	2129.92	2094.56	2146.84	2196.19	2169.67	2120.24	2127.64	2074.5	1997.93	2147.64	2160.7	2065.79	2113.58	2184.93	1942.28	1958.13	2003.85	1866.96	2037.52	2056.56	2113.86	2158.29	2142.19	2147.15	2004.03	2187.03	2170.89	2207.84	2103.96	2058.71	1894.76	1996.41	2054.19	2051.92	2076.11	2138.74	2127.25	2081.37	2143.53
384.973999	2120.57	2076.9	2099.74	2059.78	2091.31	2074.94	2077.65	2008.6	2143.79	2113.72	2125.96	2085.46	2144.01	2192.76	2168.43	2117.66	2128.15	2073.83	1994.85	2145.81	2159.33	2058.71	2105.02	2183.55	1935.69	1953.09	2003.24	1867.79	2039.89	2055.01	2112.88	2161.29	2136.52	2145.75	2002.99	2183.7	2166.51	2199.4	2106.78	2056.96	1896.6	1999.99	2050.49	2053.22	2068.2	2134	2127.16	2076.08	2141.62
385.468994	2117.02	2083.83	2097.59	2051.37	2091.21	2070.23	2078.39	2005.85	2142.76	2114.88	2129.57	2091.89	2139.58	2187.86	2169.24	2115.3	2126.77	2071.93	1996.3	2145.47	2156.86	2061.55	2108.67	2188.43	1934.33	1954.07	2007.78	1873.34	2033.33	2054.08	2110.75	2153.11	2138.02	2138.92	1998.56	2180.85	2168	2199.03	2107.32	2060.94	1895.97	1990.76	2049.17	2047.83	2066.94	2128.54	2121.1	2076.67	2138.02
385.963989	2119.18	2080.32	2098.28	2056.26	2095.77	2073.84	2076.7	2010.65	2139.67	2118.17	2128.83	2084.9	2140.66	2181.8	2167.71	2117.51	2133.74	2076.37	2000.12	2148.05	2158.48	2059.58	2109.32	2184.38	1931.6	1950.95	2002.18	1871	2042.56	2055.77	2113.46	2161.19	2134.98	2140.66	1998.26	2186.46	2169.96	2200.62	2110.15	2060.87	1900.12	1997.11	2054.48	2051.06	2066.91	2137.9	2118.97	2072.83	2142.63
386.459015	2121.84	2078.31	2095.89	2055.77	2094.1	2079.08	2074.5	2011.49	2141.03	2114.56	2122.84	2089.64	2143.53	2192.75	2172.7	2120.67	2129.3	2070.45	1993.53	2141.86	2154.63	2061.52	2106.85	2185.84	1936.83	1953.62	2000.75	1867.2	2041.27	2053.81	2110.78	2160.98	2135.42	2137.56	1999.57	2180.65	2163.46	2196.87	2109.3	2062.56	1893.93	1994.2	2058.45	2048.95	2068.7	2134.22	2124.76	2074.57	2142.67
386.954010	2111.57	2080.56	2102.14	2052.16	2097.52	2069.74	2073.96	2008.26	2143.68	2118.52	2128.3	2085.54	2142.86	2189.26	2174.51	2122.83	2131.5	2073.14	1997.34	2148.11	2160.62	2058.26	2109.73	2187.74	1937.37	1954.51	2003.73	1867.51	2041.13	2058.32	2117.01	2159.78	2138.8	2146.38	2000.95	2184.22	2170.74	2205.86	2107.45	2061.83	1898.17	2002.16	2052.19	2051.25	2072.17	2136.76	2127.93	2080.65	2143.22
387.450012	2118.5	2083.02	2100.59	2053.66	2092.67	2075.6	2078.81	2010.65	2144.53	2115.96	2126.69	2088.03	2139.45	2190.48	2171.92	2122.24	2134.45	2070.98	1993.02	2143.51	2156.54	2059.8	2108.83	2189.75	1934.46	1957.02	2006.46	1869.28	2037.13	2051.41	2115.81	2158.26	2137.01	2140.56	1998.64	2185.23	2163.59	2203.96	2111.78	2063.08	1896.34	1997	2052.04	2048.92	2069.42	2135.47	2128.73	2071.39	2139.94
387.945007	2119.87	2078.31	2101.61	2052.69	2093.32	2072.32	2078.11	2011.15	2146.78	2118.18	2131.56	2088.17	2138.63	2184.45	2168.53	2121.94	2128.9	2073.26	1994.04	2141.75	2160.4	2059.66	2108.72	2187.54	1935.32	1953.16	2006.41	1872.21	2036.24	2052.77	2114.04	2157.83	2140.76	2140.5	2000.4	2184.81	2167.24	2201.42	2108.52	2058.14	1900.41	1998.41	2051.75	2054.63	2072.29	2139.77	2122.49	2073.34	2141.09
388.440002	2113.6	2077.12	2098.56	2055.84	2087.7	2070.43	2072.83	2010.96	2142.81	2118.19	2126.01	2087.79	2139.73	2185	2170.86	2118.09	2127.58	2070.08	1994.66	2143.71	2157.74	2062.13	2109.04	2187.03	1933.82	1953.57	2003.94	1871.22	2039.81	2047.91	2115.95	2153.54	2136.46	2142.1	1999.84	2180.68	2166.3	2198.44	2104.14	2062.3	1900.99	1992.91	2053.6	2049.62	2067.29	2133.47	2125.73	2066.89	2139.55
388.934998	2114.48	2078.2	2098.95	2051.49	2095.59	2070.52	2076.41	2006.28	2141.36	2116.71	2128.77	2087.89	2139.8	2189.84	2168.93	2114.57	2127.21	2068.58	1992.68	2148.45	2156.26	2060.18	2109	2185.2	1936.31	1953.49	1998.49	1868.56	2035.53	2054.92	2114.46	2154.41	2135.26	2141.48	1999.84	2178.19	2158.54	2200.45	2103.53	2063.23	1891.23	1993.86	2050.12	2045.89	2069.94	2131.81	2121.95	2076.14	2137.28
389.431000	2113.16	2073.69	2095.03	2054.03	2095.26	2071.1	2077.16	2005.97	2133.47	2118.91	2123.27	2090.18	2138.21	2187.75	2167.91	2115.41	2128.87	2069.83	1993	2144.22	2155.07	2061.33	2101.49	2185.75	1935.73	1948.79	2000.2	1868.01	2036.71	2055.36	2112	2157.89	2133.02	2141.28	2002.19	2173.86	2163.15	2198.56	2101.72	2059.4	1891.71	1992.35	2051.13	2046.92	2065.97	2128.09	2127.89	2071.56	2139.82
389.925995	2111.06	2073.88	2096.15	2051.27	2095	2072.24	2075.32	2010.52	2136.31	2113.6	2125.57	2086.11	2139.27	2181.79	2164.33	2115.69	2130.03	2071.03	1996.95	2140.57	2157.26	2061.34	2102.09	2184.81	1935.66	1954.07	2004.74	1868.46	2039.71	2051.02	2112.16	2159.17	2134.92	2140.09	1999.06	2183.85	2164.33	2193.22	2106.73	2057.47	1898.21	1998.2	2055.71	2046.97	2064.24	2135.98	2123.94	2076.49	2137.36
390.420990	2113.2	2073.52	2096.85	2049.78	2088.65	2066.04	2068.39	2009.2	2136.96	2111.78	2123.66	2081.09	2135.87	2185.68	2164.96	2118.27	2122.67	2066.42	1991.28	2146.26	2153.92	2054.65	2104.51	2178.18	1929.29	1944.9	1999.67	1868.02	2029.13	2047.31	2110.83	2152.44	2129.73	2136.07	1997.16	2181.05	2163.89	2190.1	2102.46	2057.27	1891.39	1996.32	2044.86	2048.34	2066.37	2127.75	2120.2	2067.25	2136.23
390.915985	2108.27	2073.91	2096.63	2045.68	2094.61	2069.93	2072.33	2010.13	2139.38	2113.29	2123.61	2085.24	2137.71	2180.69	2168.16	2116.66	2127.26	2068.46	1988.86	2144.67	2155.69	2064.33	2104.13	2183.74	1933.77	1948.6	2000.07	1864.14	2034.04	2047.63	2107.77	2159.83	2129.42	2139.82	1997.13	2184.97	2160.14	2193.7	2102.7	2058.77	1890.44	1991.45	2050.57	2045.11	2064.84	2131.32	2122.69	2070.69	2143.06
391.411011	2112.66	2080.5	2095.23	2046.72	2092.42	2068.38	2073.58	2007.74	2141.6	2112.95	2122.52	2081.98	2139.12	2184.13	2163.88	2112.45	2120.93	2070.62	1990.42	2140.03	2150.06	2057.05	2100.16	2183.75	1932.06	1948.38	1999.52	1869.59	2031.08	2054.32	2110.66	2157.65	2134.44	2138.48	1993.77	2183.48	2163.43	2192.06	2099.03	2056.26	1898.54	1993.32	2049.53	2041.91	2068.2	2131.85	2118.22	2068.38	2137.03
391.907013	2113.7	2072	2096.34	2050.76	2087.15	2071.93	2071.79	2007.83	2138.18	2109.09	2124.44	2080.39	2139.54	2182.81	2165.78	2118.28	2125.57	2068.69	1990.68	2141.92	2153.03	2055.19	2104.21	2185.25	1931.6	1952.59	2001.3	1866.23	2035.58	2044.93	2109.58	2158.41	2134.89	2137.06	1996.74	2180.85	2161.57	2194.69	2098.3	2060.68	1896.17	1993.84	2050.28	2044.73	2064.92	2128.15	2120.9	2066.51	2132.08
392.402008	2111.57	2073.57	2089.48	2050.56	2091.9	2068.35	2077.84	2005.73	2136.08	2109.95	2123.35	2083.36	2134.29	2180.58	2158.23	2118.93	2129.82	2066.7	1990.6	2139.28	2151.96	2057.97	2105.79	2182.68	1933.97	1953.45	2002.34	1867.52	2034.44	2051.44	2107.69	2152.65	2136.6	2135.87	1994.66	2180.29	2162.06	2193.98	2101.15	2054.76	1894.99	1990.62	2050.49	2042.61	2066.45	2131.4	2120.86	2068.65	2138.07
392.897003	2115.25	2082.27	2095.26	2048.62	2090.22	2072.38	2071.55	2005.29	2138.9	2113.21	2123.72	2084.35	2135.07	2184.86	2163.69	2115.73	2129.84	2063.74	1988.2	2139.3	2151.26	2056.1	2105.03	2181.03	1930.17	1951.48	1999.6	1868.14	2034.34	2049.05	2109.72	2148.7	2126.32	2134.51	1990.47	2180.15	2163.79	2189.67	2093.5	2054.5	1896.6	1996.39	2048.11	2042	2066.1	2132.44	2119.66	2071.4	2136.78
393.391998	2114.54	2072.28	2093.15	2051.87	2089.93	2066.66	2068.7	2008	2131.95	2107.76	2128.78	2080.17	2134.93	2184.2	2162.39	2113.75	2128.57	2065.19	1988.57	2136.45	2151.77	2057.97	2106.62	2180.22	1932.59	1941.74	2003.16	1868.46	2032.25	2050.11	2105.68	2146.39	2130.79	2134.76	1995.99	2177.38	2161.59	2188.66	2101.74	2052.69	1895.05	1993.5	2050.78	2046.39	2068.55	2127.58	2118.69	2069.66	2137.47
393.886993	2107.23	2072.47	2092.69	2048.39	2085.25	2068.65	2069.73	2006.03	2133.06	2110.1	2122.06	2080.58	2135.77	2181.52	2160.73	2115.05	2122.37	2062.08	1986.58	2136.82	2150.42	2056.82	2103.52	2178.73	1933.36	1950.64	2001.37	1867.21	2034.54	2049.47	2105.62	2151.42	2130.52	2138.71	1995.41	2182.8	2159.34	2188.81	2097.08	2050.9	1894.64	1993.17	2046.59	2045.36	2064.39	2127.68	2115.87	2075.27	2130.29
394.382996	2108.63	2075.27	2095.45	2049.07	2085.39	2064.2	2074.07	2002.31	2130.87	2110.27	2120.89	2078.8	2132.76	2184.19	2159.57	2115.45	2121.05	2064.72	1992.99	2134.3	2150.48	2057.2	2098.17	2177.23	1932.25	1946.95	1998.51	1867.05	2037.11	2045.56	2105.65	2157.38	2129.17	2132.22	1993.42	2178.82	2160.35	2186.18	2099.86	2052.87	1895.32	1989.36	2050.99	2045.06	2064.8	2126.52	2120.19	2067.91	2133.47
394.877991	2105.67	2071.59	2091.68	2049.84	2083.96	2059.04	2062.4	2007.9	2133.13	2108.62	2119.66	2079.56	2130.59	2177.62	2156.88	2110.67	2119.55	2066.82	1986.47	2137.1	2145.58	2056.3	2100.77	2178.05	1927.3	1949.45	1999.93	1864.21	2037.49	2048.55	2104.16	2154.08	2128.85	2138.4	1992.96	2176.84	2156.8	2181.15	2092.08	2053.9	1891.42	1992.43	2048.46	2041.91	2067.89	2131.76	2114.45	2067.74	2131.86
395.372986	2101.1	2066.44	2093.8	2046.73	2085.09	2060.24	2067.4	2001.69	2131.92	2105.41	2121.35	2080.28	2132.31	2175.91	2158.44	2109.8	2119.51	2065.03	1985.53	2132.47	2146.45	2052.01	2099.24	2178.7	1931.91	1947.06	1994.87	1865.8	2033.65	2047.18	2104.65	2150.42	2133.06	2133.65	1993.75	2173.6	2156.39	2184.06	2093.18	2052.36	1884.67	1986.19	2051.25	2046.78	2061.89	2127.02	2119.09	2074.02	2136.45
395.868011	2099.94	2065.8	2087.87	2045.54	2084.9	2065.8	2069.34	1999.83	2128.75	2103.6	2114.5	2075.26	2131.39	2175.01	2151.75	2104.6	2117.09	2068.57	1985.68	2134.82	2142.71	2053.83	2096.82	2177.04	1930.1	1946.25	1994.36	1866.16	2030.5	2046.06	2101.51	2148	2128.48	2127.92	1993.38	2180.2	2155.7	2177.95	2096.77	2051.94	1891.91	1993.35	2045.7	2042.61	2062.75	2124.71	2111.94	2067.76	2133.29
396.363007	2107.06	2066.95	2091.69	2045.92	2082.48	2060.86	2065.74	1998.21	2134.78	2101.93	2115.34	2080.43	2125.83	2176.03	2158.98	2104.67	2117.53	2063.36	1984.5	2137.31	2147.23	2053.12	2094.56	2170.43	1926.24	1943.37	1999.21	1864.59	2035.19	2047.04	2107.62	2151.41	2128.4	2132.79	1992.52	2175.43	2155.22	2185.16	2096.79	2050.34	1890.13	1987.38	2044.99	2042.89	2062.14	2125.51	2113.09	2068.4	2132.59
396.859009	2107.64	2071.45	2096.03	2044.68	2083.68	2063.44	2068.42	2002.07	2129.53	2108.18	2116.8	2073.84	2125.82	2179.08	2159.68	2104.39	2115.16	2063.4	1988.35	2138.42	2146.43	2055.83	2100.78	2177.26	1932.96	1944.75	1991.72	1864.49	2027.86	2050.05	2108.62	2150.88	2126.42	2132.41	1993.92	2174.41	2153.58	2179.23	2094.02	2052.05	1891.7	1985.86	2043.03	2044.79	2064.06	2125.46	2111.23	2064.22	2128.61
397.354004	2105.32	2068.03	2084.91	2043.05	2081.49	2059.59	2063.55	2000.69	2128.06	2100.27	2114.85	2075.72	2123.93	2170.6	2152.8	2103.94	2113.08	2060.28	1983.42	2132.62	2143.58	2048.59	2095.49	2170.74	1926.2	1943.12	1997.04	1861.65	2034.66	2052.88	2104.26	2149.86	2127.07	2129.88	1992.26	2173.67	2153.25	2172.23	2095.09	2048.27	1888.54	1989.5	2041.65	2041.5	2063.7	2124.99	2115.97	2067.74	2126.91
397.848999	2104.42	2066.51	2086.98	2047.67	2077.93	2052.28	2063.75	1996.98	2127.45	2104.72	2117.92	2079.91	2122.41	2168.04	2152.62	2103.06	2115.54	2061.02	1982.68	2133.97	2143.18	2047.73	2094.81	2172.73	1925.11	1946.83	1996.15	1864.45	2032.75	2044.17	2103.65	2151.15	2124.31	2127.88	1990.65	2176.12	2158.71	2178.84	2096.14	2050.73	1890.23	1989.49	2046.52	2045.68	2061.42	2125.23	2116.23	2070.67	2134.09
398.343994	2100.11	2071.88	2092.51	2044.56	2082.53	2058.96	2066.25	2000.14	2127.11	2108.21	2121.42	2075.18	2127.15	2171.99	2152.06	2110.19	2119.62	2062.81	1987.83	2135.03	2144.22	2050.66	2100.9	2182.14	1927.76	1942.43	2000.12	1864.29	2023.13	2043.31	2106.15	2147.58	2128.46	2129.84	1992.46	2175.37	2149.38	2179.73	2088.15	2046.34	1885.85	1983.17	2043.13	2043.08	2059.19	2121.76	2110.83	2067.14	2131.59
398.838989	2107.58	2064.34	2084.52	2042.22	2079.97	2056.35	2064.65	1997.12	2122.03	2103.27	2118.58	2076.33	2124.29	2171.2	2151.09	2104.12	2117.76	2058.78	1982.92	2133	2142.3	2048.46	2100.41	2171.42	1925.92	1940.51	1997.62	1862.21	2032.3	2043.36	2102.71	2148.68	2133.13	2131.33	1990.29	2168.36	2152.83	2174.95	2086.62	2046.79	1891.68	1987.2	2045.24	2043.87	2057.09	2119.83	2113.53	2065.95	2124.72
399.334991	2102.63	2070.35	2085.9	2049.41	2078.03	2059.92	2061.67	2001.27	2129.6	2105.2	2114.38	2073.86	2120.93	2167.29	2150.32	2103.39	2115.09	2061.84	1983.64	2131.31	2142.13	2048.97	2092.84	2171.41	1932.38	1946.66	1996.99	1865.89	2032.71	2046.09	2104.47	2146.24	2125.69	2129.92	1988.24	2170.21	2157.43	2171.23	2084.62	2041.63	1890.85	1985.66	2045.83	2040.64	2058.95	2128.16	2112.42	2070.4	2130.59
399.829987	2103.11	2063.54	2088.3	2039.55	2077.09	2056.31	2061.62	1998.66	2123.81	2103.81	2112.81	2072.56	2121.98	2167.2	2152.58	2106.55	2122.96	2060.58	1987.68	2128.69	2139.09	2044	2098.38	2171.45	1925.91	1941.17	1997.35	1859.23	2024.38	2037.51	2096.23	2146.09	2121.4	2125.91	1985.33	2166.73	2146.98	2172	2083.48	2041.49	1886.42	1981.28	2037.19	2038	2058.74	2115.66	2108.86	2063.45	2123.09
400.325012	2097.73	2062.81	2089.16	2040.28	2080.55	2057	2060.72	1993.73	2121.58	2100.76	2113.63	2072.01	2125.49	2168.88	2150.08	2096.15	2114.31	2050.6	1980.38	2126.49	2138.59	2043.81	2096.61	2166.72	1921.74	1941.53	1991.27	1858.17	2019.33	2039.56	2096.83	2141.99	2120.87	2124.3	1987.19	2173.27	2148.98	2169.3	2089.56	2047.57	1884.37	1984.23	2034.86	2036.28	2058.45	2117.83	2114.92	2064.33	2128.17
400.820007	2104.31	2063.46	2087.27	2042.28	2080.21	2054.81	2063.75	1993.09	2131.08	2105.32	2119.22	2075.27	2128.95	2168.99	2150	2101.47	2113.94	2064	1986.31	2132.98	2142.66	2054.08	2102.43	2173.74	1924.49	1941.6	1995.82	1859.65	2032.43	2047.41	2103.82	2145.35	2125.8	2129.01	1995.08	2174.86	2157.08	2170.23	2087.1	2051.12	1886.05	1988.16	2041.27	2037.87	2062.77	2122.26	2111.61	2067.89	2130.09
401.316010	2100.76	2068.41	2093.48	2042.13	2079.97	2059.5	2065.97	2001.9	2127.81	2101.8	2118.04	2076.46	2125.18	2172.09	2150.23	2106.85	2118.91	2059.54	1984.05	2135.82	2141.62	2049.84	2097.87	2173.28	1926.18	1941.95	1990.8	1862.59	2032.78	2044.19	2104.17	2146.87	2125.13	2132.55	1988.59	2171.74	2154.32	2171.52	2086.21	2044.87	1891.79	1986.35	2044.14	2041.42	2058.63	2120.34	2111.05	2067.59	2129.59
401.811005	2098.22	2062.65	2085.97	2040.62	2075.35	2055.76	2063.06	1998.07	2127.74	2104.93	2117.19	2074.77	2127.28	2174.34	2153.32	2107.32	2115.02	2063.25	1984.49	2133.75	2146.43	2049.29	2102.72	2174.94	1929.76	1945.95	1998.8	1864.3	2033.92	2049.34	2104.03	2149.96	2124.62	2132.75	1989.27	2173.74	2153.99	2165.77	2087.96	2049.92	1888.86	1988.04	2043.56	2039.33	2062.07	2121.83	2115.59	2068.29	2128.34
402.306000	2101.13	2066.44	2085.08	2042.59	2078.74	2054.27	2060.08	1997.05	2125.72	2103.44	2117.02	2074.18	2121.94	2174.8	2154.29	2104.93	2116.43	2061.28	1989.91	2136.87	2143.88	2052.82	2096.77	2169.73	1927.74	1942.54	1994.01	1863.44	2025.87	2045.58	2101.59	2146.93	2125.74	2129.33	1986.47	2165.85	2149.09	2170.54	2087.89	2047.07	1894.86	1990.34	2045.77	2043.34	2062.39	2120.22	2112.23	2066.32	2125.69
402.800995	2099.8	2061.19	2083.55	2043.59	2077.16	2054.3	2060.04	1998.6	2125.66	2106.55	2112.92	2073.71	2126.93	2172.12	2148.76	2102.89	2113.04	2061.91	1983.11	2132.24	2142.88	2051.65	2098.46	2172.01	1925.07	1944.1	1995.15	1863.42	2030.3	2048.53	2103.36	2147.89	2121.47	2130.26	1990.83	2167.05	2151.33	2163.65	2083.65	2044.03	1897.03	1989.26	2040.25	2041	2058.04	2120.3	2114.47	2065.21	2125.36
403.295990	2101.1	2059.98	2088.08	2041.58	2076.95	2054.4	2065.84	1999.27	2128.35	2101.65	2110.95	2074.9	2130.04	2171.71	2151.42	2099.24	2115.71	2058.17	1985.57	2129.09	2144.97	2049.07	2099.32	2169.19	1928.33	1944.45	1991.22	1863.33	2029.07	2043.61	2103.01	2143.73	2122.2	2129.54	1988.98	2164.93	2155.08	2167.73	2085.25	2047.13	1889.16	1987	2044.56	2041.73	2056.17	2124.69	2108.5	2066.63	2126.79
403.791992	2100.92	2063.16	2087.08	2041.7	2078.04	2053.74	2061.24	1994.43	2124.65	2098.36	2115.92	2072.12	2119.25	2167.19	2144.13	2103.35	2117.58	2055.96	1982.68	2130.46	2142.32	2045.28	2091.32	2168.16	1928.75	1943.29	1993.15	1860.73	2027.22	2039.27	2099.15	2142.57	2122.61	2128.73	1987.94	2167.38	2155.38	2164.29	2082.36	2043.59	1889.45	1982.54	2040.07	2038.7	2054.36	2114.57	2109.36	2067.78	2125.19
404.286987	2095.4	2062.24	2081.24	2038.8	2078.3	2051.71	2058.02	1995.37	2123.4	2094.67	2110.74	2070.22	2120.03	2168.35	2142.44	2099.44	2112.57	2056.56	1980.8	2128.44	2140.16	2051.35	2095.14	2164.86	1925.22	1942.13	1991.24	1859.7	2030.62	2040.46	2098.47	2145.1	2121.58	2126.46	1984.68	2160.85	2143.88	2156.21	2084.34	2047.47	1888.36	1984.71	2041.48	2039.71	2058.61	2116.4	2111.69	2067.26	2122.33
404.782013	2100.72	2063.07	2080.83	2038.18	2072.67	2049.07	2057.89	1995.59	2116.38	2097.29	2111.25	2070.09	2116.79	2163.04	2140.98	2097.96	2109.5	2054.97	1977.55	2131.41	2141.61	2046.1	2093.72	2162.69	1924.97	1941.46	1992.25	1862.66	2029.99	2039.46	2102.9	2147.41	2122.41	2125.09	1988.19	2161.91	2152.8	2162.14	2084.15	2043.05	1891.71	1986.22	2042.69	2042.58	2053.75	2116.25	2109.57	2066.68	2129.25
405.277008	2098.24	2061.03	2081.65	2038.74	2075.55	2051.51	2057.27	1995.13	2118.89	2098.51	2107.67	2065.85	2124.86	2169.02	2143.31	2101.4	2111.66	2057.7	1983.83	2130.89	2137.75	2043.34	2094.73	2169.1	1924.17	1950.05	1991.23	1864.21	2028.34	2040.12	2098.22	2146.62	2120.98	2123.94	1985.77	2171.23	2149.26	2157.81	2086	2044.07	1890.78	1983.9	2040.65	2038.93	2056.75	2118.24	2110.27	2069.71	2124.43
405.772003	2094.63	2058.87	2084.16	2039.85	2073.31	2053.32	2063.23	1995.4	2119.35	2100.26	2113.1	2073.42	2121.06	2167.49	2146.4	2098.98	2112.86	2055.87	1982.08	2128.14	2137.35	2050.17	2092.08	2167.95	1927.83	1942.09	1989.98	1858.53	2028.68	2036.02	2098.26	2138.22	2119.91	2121.49	1984.74	2159.83	2148.39	2155.87	2081.2	2043.48	1891.97	1981.47	2040.66	2037.53	2054.48	2114.6	2106.86	2066.4	2121.68
406.268005	2094.71	2060.08	2078.06	2037.66	2070.88	2049.24	2059.74	1996.09	2118.06	2097.91	2111.52	2069.39	2115.61	2165.63	2143.5	2100.71	2108.72	2053.66	1979.67	2127.57	2140.79	2044.37	2092.18	2160.95	1925.83	1943.4	1989.23	1861.97	2023.97	2038.43	2093.18	2138.72	2119.66	2124.79	1984.5	2165.3	2155.4	2160.34	2078.06	2039.58	1886.08	1983.79	2037.02	2037.88	2054.62	2115.56	2105.84	2064.42	2125.61
406.763000	2094.9	2060.93	2077.87	2034.36	2067.55	2049.3	2056.07	1995.46	2123.02	2096.83	2110.05	2062.39	2124.46	2167	2142.29	2098.99	2112.22	2056.63	1981.89	2126.04	2140.19	2047.08	2093.9	2166.09	1923.1	1942.82	1990.91	1865.81	2026.6	2038.57	2097.39	2137.11	2118.22	2125.75	1985.55	2167.53	2147.22	2159.97	2080.61	2041.28	1894.14	1983.57	2040.98	2041.84	2058.23	2114.81	2106.22	2066.92	2116.74
407.257996	2092.1	2057.15	2077.81	2036.32	2075.09	2047.87	2056.94	1999.05	2117.93	2095.98	2114.41	2069.77	2117.07	2168.6	2141.85	2097.09	2112.19	2054.62	1984.22	2129.84	2137.02	2045.63	2094.75	2167.32	1926.39	1943.07	1989.56	1862.67	2028.81	2037.9	2098.2	2131.8	2118.18	2121.41	1986.98	2162.1	2145.63	2152.79	2079.87	2036.63	1887.99	1979.91	2037.68	2037.1	2057.36	2113.55	2103.04	2061.46	2118.67
407.752991	2092.6	2052.65	2078.29	2035.43	2075.03	2048.16	2051.03	1990.06	2116.92	2095.71	2107.18	2064.9	2117.98	2166.11	2140.45	2092.9	2110.29	2049.41	1976.59	2126.99	2132.14	2046.77	2088.25	2163.17	1921.4	1940.76	1989.33	1862.67	2024.53	2039.84	2094	2136.36	2114.93	2119.72	1987.9	2164.97	2150.99	2155.22	2079.57	2039.24	1884.66	1981.84	2037.32	2037.71	2054.68	2110.23	2105.22	2058.83	2123.21
408.247986	2094.5	2061.06	2078.17	2033.04	2073.24	2048.13	2051.05	1995.71	2118.04	2088.73	2105.64	2066.03	2113.49	2162.89	2140.73	2093.38	2107.75	2050.11	1977	2125.82	2133.62	2045.06	2089.28	2161.78	1925.16	1942.06	1990.13	1858.66	2019.32	2036.53	2096.82	2138.48	2115.91	2121.57	1985.35	2162.04	2146.21	2152.84	2072.33	2035.16	1889.26	1977.81	2033.59	2031.1	2056.57	2112.25	2104.67	2068.59	2122.67
408.743988	2093.02	2053	2077.8	2029.31	2064.38	2040.08	2046.82	1987.03	2113.47	2089.37	2104.69	2064.39	2112.43	2165.26	2139.78	2091.53	2105.24	2052.28	1980.44	2118.86	2131.93	2043.13	2086.95	2159.88	1921.5	1941.4	1981.91	1855.11	2022.31	2038.32	2095.31	2135.25	2108.41	2115.59	1985.61	2161.56	2141.71	2148.71	2075.54	2034.83	1882.69	1974	2034.31	2034.77	2052.82	2110.87	2099.86	2060.73	2117.22
409.239014	2088.9	2052.96	2077.73	2031.31	2068.13	2042.81	2048.58	1988.03	2109.89	2086.76	2098.65	2066.72	2108.65	2162.41	2136.9	2094.27	2103.94	2045.65	1975.78	2122.45	2127.54	2040.82	2084.16	2161.34	1922.17	1942.41	1988.89	1856.94	2024.82	2035.47	2092.53	2136.31	2110.46	2115.26	1982.76	2157.37	2140.72	2153.63	2075.48	2036.7	1888.65	1980.3	2033.25	2035.47	2049.23	2114.33	2107.82	2059.91	2123.05
409.734009	2091.26	2053.03	2070.43	2027.88	2064.4	2043.11	2044.36	1990.74	2110.5	2085.37	2102.74	2062.83	2113.48	2163.78	2138.16	2090.51	2102.7	2049.45	1979.15	2122.66	2131.72	2043.13	2084.77	2161.52	1920.84	1941.68	1988.53	1857.02	2023.84	2035.04	2087.35	2136.66	2112.63	2117.47	1980.29	2158.06	2145.55	2150.26	2075.52	2039.31	1883.62	1982.35	2031.55	2036.55	2054.61	2111.24	2099.72	2061.5	2121.69
410.229004	2089.19	2049.25	2076.48	2033.59	2066.81	2040.46	2054.34	1993.71	2119.15	2094.44	2104.62	2065.38	2111.3	2163.41	2139.93	2093.27	2106.96	2050	1979.38	2126.23	2135.51	2042.11	2084.87	2166.72	1922.09	1938.36	1986.01	1854.51	2021.83	2036.16	2094.06	2127.72	2112	2119.57	1981.69	2160.82	2137.02	2147.76	2071.87	2030.92	1886.79	1976.98	2032.83	2031.2	2050.6	2110.96	2099.38	2057.88	2119.29
410.723999	2091.38	2053.64	2076.45	2031.54	2062.85	2039.05	2048.07	1990.1	2115.74	2086.31	2102.24	2059.82	2107.09	2155.66	2136.41	2087.25	2107.44	2043.6	1976.24	2123.6	2132.68	2042.42	2086.94	2162.57	1922.37	1938.61	1990.23	1855.7	2022.03	2035.47	2087	2134.21	2113.22	2116.58	1980.28	2151.94	2143.9	2143.6	2074.43	2036.59	1881.04	1981.74	2031.7	2030.31	2048.88	2113.23	2103.28	2058.78	2111.02
411.220001	2090.6	2055.65	2076.57	2035.01	2065.76	2040.89	2048.56	1991.45	2112.02	2089.13	2105.32	2068.15	2112.46	2159.94	2137.39	2091.45	2105.75	2052.56	1978.19	2120.38	2133.38	2038.01	2085.33	2159.85	1923.56	1940.83	1987	1860.84	2026.53	2038.31	2091.67	2136.67	2112.77	2122.78	1980.23	2158.94	2144.5	2145.51	2069.74	2033.49	1884.49	1979.83	2035.2	2029.31	2050.95	2108.91	2101.18	2056.18	2115.07
411.714996	2089.66	2054.93	2084.31	2027.68	2065.56	2040.32	2044.57	1990.15	2113.64	2092.76	2103.32	2065.18	2113.07	2156.18	2132	2092.01	2103.72	2050.6	1977.18	2124.43	2137.53	2041.29	2086.5	2157.76	1924.34	1937.99	1987.45	1856.62	2020.76	2039.84	2092.14	2131.38	2114.31	2121.83	1980.45	2156.52	2144.34	2144.1	2074.26	2032.88	1886.54	1980.18	2038.11	2028.85	2054.69	2111.38	2103.28	2062	2112.56
412.209991	2090.73	2050.64	2078	2031.44	2064.61	2039.79	2056.22	1992.94	2114.94	2087.52	2104.66	2063.1	2109.69	2159.7	2132.99	2088.49	2103.39	2049.17	1976.28	2122.8	2133.98	2043.17	2087.89	2158.95	1923.82	1935.97	1983.95	1855.11	2021.48	2033.27	2094.58	2137.11	2112.97	2119.97	1980.37	2150.18	2142.02	2141.33	2073.16	2031.32	1884.31	1977.01	2031.57	2033.68	2049.33	2109.13	2101.22	2051.66	2113.82
412.704987	2090.48	2049.56	2074.29	2035.04	2061.54	2043.85	2047.86	1988.45	2109.94	2085.3	2096.99	2067.49	2111.47	2157.28	2134.18	2092.36	2103.97	2046.21	1976.21	2116.88	2131.26	2041.32	2087.68	2153.8	1919.2	1943.39	1983.2	1860.32	2020.75	2037.12	2093.8	2135.1	2110.69	2121.28	1980.58	2151.91	2137.85	2138.13	2066.43	2033.41	1881.73	1978.13	2031.37	2028.92	2051.19	2110.61	2098.1	2052.35	2116.61
413.200012	2093.84	2052	2070	2029.97	2062.79	2040.53	2041.47	1990.84	2110.28	2085.07	2098.61	2062.16	2108.15	2157.25	2133.8	2088.65	2101.69	2045.27	1978.07	2119.16	2129.48	2032.27	2080.55	2156.78	1918.83	1936.55	1984.15	1857.81	2020.39	2034.75	2090.54	2136.15	2104.65	2116.44	1977.63	2155.97	2139.68	2139.1	2063.51	2032.26	1886.22	1975.74	2034.2	2030.42	2046.24	2105.4	2101.92	2055.11	2112.61
413.696014	2094.89	2051.34	2078.12	2027.12	2065.54	2039.45	2046.23	1991.62	2109.97	2088.74	2098.46	2056.54	2108.97	2156.72	2128.89	2089.64	2102.29	2047.81	1977.07	2117.69	2125.66	2037.63	2081.93	2151.74	1921.33	1939.52	1986.85	1855.37	2023.85	2032.47	2095.15	2132.97	2108.57	2117.44	1977.88	2159.12	2138.9	2138.83	2071.05	2029.73	1887.93	1976.37	2033.18	2033.97	2050.2	2111.43	2099.75	2059.14	2113.7
414.191010	2088.48	2046.43	2071.79	2027.21	2058.15	2036.22	2040.2	1991.52	2106.42	2086.05	2096.81	2058.83	2107.72	2152.83	2129.29	2084.69	2099.07	2049.27	1978.09	2123.23	2130.16	2037.32	2080.77	2160.05	1919.48	1936.56	1987	1854.05	2019.98	2030.6	2088.73	2133.55	2109.21	2109.93	1978.13	2147.88	2138.35	2133.29	2068.42	2028.5	1885.8	1974.29	2029.64	2031.23	2051.2	2107.46	2095.5	2058.13	2110.4
414.686005	2083.92	2049.02	2076.69	2025.88	2058.75	2038.09	2040.29	1990.18	2106.85	2088.57	2096.15	2057.97	2106.19	2153.98	2132.27	2087.42	2099.15	2046.87	1974.25	2120.21	2125.09	2036.35	2082.59	2151.92	1919.11	1934.43	1982.09	1856.69	2019.2	2032.14	2094.31	2132.77	2107.96	2119.87	1977.89	2148.01	2133.03	2134.55	2062.25	2030.1	1885.98	1975.9	2031.56	2032.36	2047.6	2103.83	2097.7	2052.47	2106.24
415.181000	2086.91	2043.92	2069.37	2022.47	2055.74	2039.17	2042.06	1985.14	2106.51	2082.52	2098.09	2057.89	2105.95	2153.88	2129.4	2081.94	2095.61	2047.05	1971.46	2114.09	2124.77	2038.84	2077.64	2149.33	1918.15	1934.05	1983.2	1850.99	2015.91	2026.5	2087.4	2133.42	2107.91	2118.17	1977.2	2144.89	2139.23	2137.38	2062.57	2032.16	1885.6	1972.01	2027.28	2028.27	2046.76	2105.23	2099.93	2056.39	2107.98
415.677002	2086.1	2052.14	2071.52	2020.56	2058.69	2037	2038.8	1981.88	2109.19	2085.34	2097.01	2058.6	2102.06	2150	2128.19	2083.89	2096.64	2041.9	1973.94	2112.65	2123.67	2034.23	2077.85	2152.74	1916.05	1935.41	1979.95	1854.36	2016.91	2029.62	2089.24	2126.22	2098.97	2112.67	1973.67	2148.72	2131.96	2133.26	2064.02	2030	1883.23	1977.21	2030.47	2026.48	2048.81	2099.94	2097.49	2050.78	2108.26
416.171997	2088.58	2054.77	2073.65	2023.8	2063.12	2032.86	2037.62	1981.47	2107.96	2084.48	2099.18	2059.32	2105.83	2149.91	2128.36	2085.51	2099.99	2045.41	1973.7	2115.05	2125.51	2038.1	2077.36	2157.03	1919.43	1934.76	1986.31	1855.16	2020.26	2026.59	2087.71	2126.8	2102.71	2113.49	1978.17	2150.89	2130.07	2129.53	2061.13	2029.79	1884.47	1972.6	2031.56	2029.04	2049.99	2099.99	2093.32	2055.59	2109.05
416.666992	2083.88	2042.46	2069.09	2019.17	2057.03	2035.72	2036.33	1980.66	2099.48	2078.22	2092.08	2060.06	2101.32	2149.01	2126.53	2077.28	2089.32	2042.28	1971.72	2110.03	2119.54	2033.61	2076.32	2151.51	1918.47	1931.85	1979.03	1856.49	2018.48	2026.68	2092.58	2127.24	2106.2	2114.5	1976.53	2146.91	2129.82	2124.41	2064.85	2031.48	1883.24	1976.73	2031.46	2032.25	2047.95	2101.52	2092.92	2055.08	2107.54
417.161987	2084.5	2044.7	2065.53	2022.57	2058.36	2029.08	2035.14	1986.08	2106.13	2076.44	2100	2054.3	2102.99	2151.97	2126.04	2077.61	2091.7	2044.14	1971.3	2114.63	2126.72	2038.68	2078.65	2148.99	1917.19	1932.81	1984.5	1852.65	2017.45	2028.47	2085.31	2129.63	2100.22	2113.66	1980.29	2152.07	2130.67	2126.13	2063.21	2022.71	1879.74	1970.62	2021.06	2025.8	2047.47	2100.9	2091.1	2054.09	2106.86
417.657013	2084.65	2045.71	2069	2016.89	2057.73	2033.47	2036.55	1984.02	2101.33	2076.29	2099.08	2059.87	2102.55	2149.89	2122.05	2078.4	2092.82	2038.26	1970.12	2115.71	2121.93	2036.02	2076.64	2151.37	1916.55	1930.83	1978.85	1855.33	2016.96	2034.51	2086.92	2124.87	2104.91	2112.47	1979.87	2145.61	2126.23	2127.69	2060.15	2029.6	1882.26	1971.86	2025.06	2025.16	2047.54	2103.9	2095.73	2052.75	2104.41
418.153015	2087.4	2042.42	2064.97	2015.74	2053.63	2031.97	2032.67	1979.22	2100.54	2078.48	2090.78	2055.67	2098.03	2144.09	2121.6	2076.1	2086.84	2036.89	1970.98	2115.31	2117.7	2034.9	2070.73	2143.73	1914.19	1933.15	1983.09	1853.7	2015.36	2026.76	2090.9	2129.15	2102.8	2108.94	1974.2	2139.87	2132.88	2125.09	2059	2026.46	1885.8	1970.14	2026.63	2021.35	2045.8	2103.47	2094.7	2056.95	2106.65
418.648010	2079.87	2040.51	2064.12	2016.69	2053.38	2026.67	2033.24	1978.27	2100.98	2075.77	2093.77	2051.19	2098.32	2144.81	2116.69	2077.01	2083.14	2035.67	1969.59	2110.61	2118.43	2030.74	2069.2	2137.84	1916.66	1935.45	1983.18	1851.09	2012	2027.79	2088.41	2123.75	2097.56	2111.26	1978.02	2141.54	2118.89	2117.57	2056.96	2024.32	1880.72	1969.95	2024.11	2028.08	2040.94	2096.94	2088.58	2051.55	2100.3
419.143005	2077.45	2038.4	2062.05	2015.88	2050.07	2020.53	2032.74	1979.99	2098.32	2077.14	2089.91	2051.23	2097.5	2143.11	2120.19	2063.09	2081.8	2039.93	1972.28	2107.81	2116.37	2035.92	2072.67	2140.74	1914.44	1933.29	1978.83	1849.12	2012.77	2024.62	2085.02	2118.13	2101.73	2109.53	1973.29	2138.47	2122.53	2114.12	2054.15	2022.2	1880.31	1969.68	2023.41	2027.21	2046.73	2098.04	2084.04	2049.42	2100.97
419.638000	2077.29	2035.42	2060.86	2012.75	2040.3	2017.33	2021.46	1983.07	2100.19	2068.56	2086.25	2051.21	2096.19	2140.41	2113.91	2063.32	2081.68	2037.33	1970.83	2105.96	2113.98	2030.84	2067.96	2141.86	1915.23	1934.79	1978.43	1853.63	2016.15	2027.23	2083.21	2121.3	2093	2100.27	1971	2131.74	2118.02	2110.65	2049.39	2016.42	1882.29	1970.75	2030.06	2027.72	2044.32	2098.31	2089.02	2051.64	2099.05
420.132996	2075.06	2034.48	2058.42	2004.64	2043.27	2014.03	2024.41	1976.24	2093.87	2069.53	2082.22	2046.07	2090.02	2142.55	2111.33	2062.2	2078.51	2036.87	1966.53	2109.1	2112.26	2034.89	2067.97	2132.11	1914.32	1929.76	1971.35	1849.56	2012.41	2019.97	2080.87	2116.37	2093.23	2101.44	1973.56	2126.97	2109.47	2105.04	2040.63	2016.87	1881.79	1968.1	2022.34	2020.87	2044.78	2088.08	2090.39	2049.41	2097.64
420.628998	2076.67	2033.25	2056.77	2002.81	2035.37	2006.21	2019.71	1980.92	2095.6	2063.74	2085	2049.39	2084.73	2131.61	2107.14	2059.09	2067.48	2028.32	1965.82	2104.26	2106.42	2026.65	2062.56	2129.06	1906.76	1928.7	1969.46	1845.21	2011.87	2018.21	2079.2	2114.73	2089.27	2099.67	1968.77	2119.33	2108.39	2098.04	2040.02	2004.97	1873	1964.82	2023.87	2021.68	2041.27	2085.45	2079.18	2047.39	2091.67
421.123993	2069.33	2026.78	2046.16	1993.65	2029.78	2007.29	2010.49	1974.21	2085.8	2055.95	2078.2	2042.16	2077.4	2132.97	2097.19	2044.58	2058.27	2028.42	1964.45	2099.18	2109.2	2024.26	2056.09	2118.79	1906.81	1929.72	1970.78	1845.14	2009.43	2018.01	2069.78	2113.22	2085.68	2094.31	1963.8	2116	2104.26	2093.18	2035.97	2004.19	1875.87	1963.67	2015.61	2017.05	2032.72	2083.34	2075.8	2042.62	2089.88
421.618988	2069.13	2020.73	2042.49	1988.65	2020.1	1996.01	2005.17	1969.73	2083.62	2050.5	2069.24	2033.83	2070.82	2122.93	2090.72	2044.53	2057.88	2027.57	1961.28	2089.5	2094.18	2022.7	2049.67	2113.27	1909.53	1923.64	1969.59	1843.1	2007.35	2013.89	2072.14	2105.57	2077.89	2089.35	1959.1	2110.07	2097.49	2096.91	2028.57	1997.02	1872.53	1956.3	2016.44	2015.08	2033.55	2075.16	2069.49	2036.16	2083.71
422.114014	2063.12	2012.99	2038.12	1988.4	2021.46	1997.78	1998.76	1965.63	2077.4	2049.82	2062.12	2029.89	2071.18	2118.61	2094.38	2042.07	2056.27	2020.99	1955.88	2083.28	2087.04	2016.12	2044.67	2110.35	1898.76	1922.48	1965.42	1843.67	1998.94	2009.95	2066.64	2095.5	2068.1	2082.42	1955.74	2102.79	2092.16	2085.89	2027.4	1995.51	1870.58	1951.41	2013.68	2008.25	2024.94	2071.97	2064.17	2030.55	2078.22
422.609009	2051.38	2014.02	2032.58	1984.24	2014.46	1992.87	1998.38	1959.62	2075.36	2040.88	2060.78	2022.04	2059.86	2108.69	2080.11	2035.95	2047.97	2018.04	1945.78	2077.9	2084.71	2010.36	2038.3	2104.91	1897.52	1913	1957.46	1840.19	1993.82	2001.58	2057.21	2087.49	2063.93	2078.9	1950.28	2093.84	2083.76	2071.39	2024.33	1988.6	1868.71	1945.95	2003.26	2003.74	2019.47	2062.21	2059.98	2024.71	2067.43
423.105011	2049.72	2000.73	2021.81	1979.43	2007.68	1990.22	1993.84	1954.26	2063.81	2034.85	2054.49	2023.48	2055.57	2102.64	2077.04	2027.51	2043	2005.78	1945.72	2070.82	2075.19	2005.05	2032.93	2101.29	1891.48	1906.81	1951.67	1834.22	1987.4	1996.46	2049.22	2084	2054.37	2070.07	1946.2	2088.77	2079.97	2074.25	2015.7	1983.09	1859.91	1938.17	1997.59	1995.2	2018.68	2057.71	2045.1	2015.46	2065.1
423.600006	2040.93	2003.14	2017.94	1973.42	2006.7	1983.96	1985.7	1946.61	2059.5	2030.12	2047.54	2012.33	2051.89	2099.42	2073.06	2027.38	2039.05	2000.79	1938.75	2070.33	2074.89	1999.49	2031.55	2096.48	1888.06	1902.94	1946.81	1832.27	1983	1990.65	2043.98	2081.08	2052.17	2062.26	1945.55	2091.78	2084.26	2072.2	2010.27	1979.25	1857.89	1938.25	1990.85	1991.21	2009.97	2049.53	2048.53	2012.37	2062.19
424.095001	2031.7	2001.75	2018.49	1974.93	2003.06	1981.85	1985.1	1942.42	2049.96	2030.05	2047.87	2011.3	2051.31	2095.95	2064.5	2024.41	2033.53	1995.01	1934.86	2061.41	2065.38	1991.13	2025.73	2088.77	1882.02	1900.12	1940.69	1825.87	1976.29	1980.29	2036.66	2069.38	2050.11	2061.65	1935.41	2084.71	2072.05	2063.6	2006.49	1974.55	1851.54	1932.13	1988.99	1985.33	2003.8	2043.59	2040.62	2010.71	2052.28
424.589996	2027.61	1991.98	2012.27	1966.42	1995.75	1973.28	1981.37	1937.23	2045.85	2022.98	2038.73	2004.93	2045.48	2093.49	2060.04	2026.86	2031.3	1988.4	1930.7	2059.45	2060.49	1985.99	2021.8	2089.2	1880	1890.66	1932.91	1822.73	1974.46	1979.72	2033.29	2068.83	2042.31	2054.53	1936.41	2077.83	2066.45	2058.95	2007.11	1975.74	1848.4	1926.75	1985.61	1979.44	1997.73	2045.47	2037.26	2003.96	2054.05
425.084991	2023.45	1991.26	2009.5	1965.96	1992.39	1973.2	1976.65	1927.18	2039.71	2020.2	2032.99	2004.44	2040.07	2087.78	2058.38	2018.4	2025.69	1985.69	1925.75	2050.22	2056.41	1984.84	2017.66	2081.08	1873.83	1884.96	1931.43	1817.37	1970.33	1977.39	2031.04	2067.72	2041.44	2046.82	1928.73	2075.02	2063.6	2056.63	2000.62	1968.3	1842.75	1928.83	1978.32	1973.41	1994.47	2036.05	2028.6	1999.43	2044.89
425.580994	2021.74	1980.13	2001.14	1964.98	1985.55	1966.57	1975.33	1927.13	2036.72	2012.94	2030.77	1994.77	2037.23	2081.72	2054.51	2012.26	2025.63	1979.43	1920.65	2042.16	2056.95	1981.26	2013.24	2081.88	1872.49	1883.67	1925.42	1816.58	1970.13	1972.4	2030.84	2063.1	2035.72	2048.37	1928.53	2076.12	2058.34	2049.8	1998.47	1969.47	1842.34	1922.86	1974.48	1967.85	1989.12	2037.06	2030.38	1996.02	2043.71
426.075989	2012.69	1979.39	1996.08	1956.67	1983.81	1960.63	1974.11	1924.23	2029.12	2010.48	2027.75	1989.61	2029.05	2075.04	2050.53	2006.2	2020.06	1975.9	1919.5	2040.73	2049.45	1975.98	2010.21	2075.22	1866.09	1881.06	1923.65	1815.33	1961.79	1969.68	2021.69	2052.41	2031.74	2042.84	1925.18	2065.96	2050.82	2047.92	1996.94	1964.61	1838.73	1916.73	1971.28	1966.41	1982.59	2028.31	2024.57	1992.7	2035.02
426.571014	2007.45	1975.93	1995.56	1955.55	1977.9	1960.13	1966.83	1921.26	2027.93	2008.67	2021.96	1988.36	2024.61	2074.78	2043.61	2002.57	2013.8	1979.91	1914.65	2038.24	2044.41	1974.48	2003.59	2067.66	1865	1874.24	1918.68	1813.57	1959.49	1965.57	2018.8	2050.06	2028.29	2036.72	1923.4	2063.51	2053.14	2040.81	1988.26	1960.37	1829.94	1918.47	1966.48	1961.45	1981.47	2027.54	2022.84	1988.33	2033.72
427.066010	2006.51	1974.04	1992.97	1955.42	1976.39	1955.49	1961.74	1914.97	2024.71	1997.11	2017	1985.58	2024.24	2069.45	2032.89	1996.75	2005.82	1973.3	1911.16	2037.43	2040.41	1972.45	2001.36	2064.51	1862.78	1870.14	1912.44	1811.46	1957.8	1962	2011.54	2048.46	2020.25	2034.06	1920.31	2056.69	2047.17	2038.94	1988.23	1956.89	1832.74	1911.04	1959.45	1959.49	1974.25	2022.33	2020.46	1986	2026.02
427.561005	2001.47	1964.65	1989.38	1945.18	1979.24	1952.83	1952.66	1909.5	2017.64	1998.01	2013.53	1980.65	2019.07	2062.51	2036.98	1997.99	2010.66	1966.64	1908.24	2028.8	2036.28	1966.22	1999.06	2061.48	1859.46	1867.34	1909.73	1807.91	1950.11	1957.81	2011.96	2043.56	2019.42	2032.72	1916.56	2049.06	2041.5	2032.14	1981.39	1951.85	1829.9	1907.29	1959.11	1957.21	1976.81	2020.42	2014.86	1983.89	2022.17
428.057007	2001.04	1965.16	1983.01	1942.25	1970.79	1953.15	1957.23	1906.49	2011.7	1998.4	2014.88	1974.01	2013.79	2064.34	2031.61	1992.84	2005.45	1963.46	1908.03	2027.98	2032.74	1968.21	1998.74	2054.45	1853.08	1867.53	1907.11	1804.41	1948.1	1955.98	2008.62	2042.8	2013.33	2029.69	1914.23	2045.65	2040.7	2029.56	1980.23	1949.45	1825.26	1906.62	1950.01	1947.69	1966.99	2014.54	2011.23	1978.99	2024.83
428.552002	1994.79	1957.63	1978.65	1934.91	1965.42	1949.11	1952.75	1906.04	2014.41	1993.7	2005.51	1976.41	2010.61	2059.09	2025.3	1988.38	2001.73	1960.89	1902.26	2021.94	2026.79	1961.41	1991.65	2053.81	1855.22	1864.04	1904.19	1802.11	1948.58	1954.75	2006.05	2035.59	2011.94	2024.54	1911.19	2038.86	2035.67	2022.09	1977.4	1947.92	1822.08	1901.82	1951.69	1945.26	1967.37	2012.74	2004	1975	2017.55
429.046997	1990.66	1952.98	1976.3	1940.94	1965.25	1945.91	1947.69	1901.51	2006.64	1992.33	1999.88	1974.42	2007.25	2057.18	2022.74	1983.6	1993.71	1962.17	1903.21	2020.33	2028.21	1961.65	1990.7	2047.57	1853.6	1860.41	1900.59	1804.01	1942.64	1948.13	2000.94	2030.01	2010.59	2023.41	1907.73	2038.97	2031.09	2021.26	1973.92	1942.42	1821.68	1900.03	1949.32	1943.55	1962.71	2010.82	2005.85	1973.61	2011.47
429.541992	1992.83	1955.84	1975.81	1932.14	1962.2	1942.62	1945.38	1903.29	2002.65	1987.82	2001.48	1972.49	2004.45	2055.94	2016.15	1984.03	1994.26	1955.92	1894.14	2016.18	2023.79	1955.18	1983.6	2046.09	1847.4	1856.43	1899.01	1801.51	1939.06	1944.92	1995.43	2029.91	2005.39	2021	1903.67	2034.19	2030.22	2016.8	1966.81	1941.15	1821.16	1896.47	1944.26	1939.53	1956.1	2007.35	1999.4	1971.09	2010.99
430.037994	1983.24	1951.71	1968.23	1931.28	1960.62	1939.98	1946.09	1894.78	1998.19	1982.21	1995.71	1969.64	2002.94	2051.55	2015.8	1977.09	1991.04	1954.13	1896.93	2011.15	2020.84	1954.93	1984.91	2043.65	1845.86	1855.75	1892.86	1798.89	1939.9	1941.66	1991.06	2024.41	2001.62	2014.51	1902.32	2036.27	2025.61	2019.34	1965.75	1937.29	1819.26	1897.36	1940.34	1934.51	1956.35	1998.95	1996.12	1968.16	2004.43
430.532990	1978.67	1948.58	1965.61	1930.37	1955.41	1931.7	1937.62	1892.18	1992.35	1979.44	1994.83	1964.39	1995.63	2046.79	2010.03	1973.56	1985.66	1950.52	1891.5	2009.33	2014.88	1949.23	1982.84	2037.77	1843.29	1848.04	1893.49	1796.61	1935.77	1940.66	1990.5	2020.2	1999.91	2012.75	1903.6	2033.16	2022.96	2014.63	1968.66	1935.52	1818.16	1893.39	1938.95	1933.96	1954.54	1998.83	1993.81	1967.4	2002.7
431.028015	1979.94	1943.95	1963.01	1928.39	1954.57	1932.96	1936.96	1891.39	1990.27	1975.81	1992.5	1960.99	1994.97	2044	2009.2	1970.61	1986.78	1941.39	1888.16	2010.91	2015	1950.11	1978.09	2036.63	1837.14	1847.94	1888.22	1793.14	1930.7	1935.89	1990.07	2020	2000.67	2003.21	1898.38	2025.77	2017.22	2008.65	1962.2	1935.39	1811.45	1888.63	1935.01	1935.09	1950.69	1997.8	1995.15	1965.71	1995.31
431.523010	1970.94	1940.01	1963.42	1926.3	1950.65	1928.69	1935.96	1885.45	1991.63	1972.51	1990.11	1961.23	1996.16	2041.56	2004.4	1971.22	1979.88	1941.78	1885.08	2006.99	2012.84	1945.25	1978.1	2031.98	1837.14	1845.49	1886.7	1794.63	1931.54	1932.64	1991.1	2011.22	1994.51	2004.13	1896.06	2025.09	2016.1	2002.81	1959.42	1931.99	1812.09	1888.39	1933.99	1928.13	1950.54	1998.14	1987.63	1957.98	1994.96
432.018005	1968.62	1940.73	1958.61	1916.6	1949.58	1925.94	1932.74	1885.18	1988.3	1973.14	1985.84	1959.16	1991.24	2034.44	2000.02	1967.66	1977.33	1944.71	1882.88	2002.25	2006.84	1945.48	1971.72	2034	1836.42	1844.71	1886.52	1793.41	1925.1	1929.58	1980.46	2013.83	1990.19	2002.57	1896.34	2020.71	2016.16	2001.51	1957.79	1927.69	1810.63	1883.42	1927.95	1927.51	1942.09	1994.03	1985.53	1953.51	1992.97
432.514008	1959.84	1935.76	1955.49	1923.99	1945.69	1919.46	1924.61	1881.36	1983.25	1972.52	1980.29	1953.38	1990.54	2034.62	1999.49	1960.82	1975.08	1940.24	1883.85	1997.03	2002.27	1943.23	1972.21	2028.6	1833.31	1845.2	1881.01	1790.58	1919.51	1928.26	1977.82	2010.94	1987.37	2000.79	1898.66	2012.3	2009.62	2005.32	1956.37	1929.03	1806.95	1881.25	1924.78	1921.57	1940.61	1983.6	1981.52	1953.01	1990.75
433.009003	1959.33	1930.85	1948.69	1915.82	1942.57	1916.6	1926.9	1879.8	1978.28	1967.28	1977.19	1951.52	1987.03	2030.48	1998.47	1960.48	1971.38	1934.3	1876.03	1996.26	2002.42	1939.71	1968.6	2021.56	1834.58	1839.37	1875.2	1785.96	1917.13	1922.7	1970.39	2006.84	1981.32	1993.92	1896.94	2017.21	2008.7	1996.76	1953.6	1923.49	1805.73	1879.48	1921.88	1920.26	1938.15	1983.06	1976.89	1954.32	1989.76
433.503998	1955.42	1927.59	1947.43	1911.41	1933.68	1917.96	1920.89	1873.19	1977.25	1961.86	1973.51	1946.39	1978.07	2026.83	1986.72	1957.21	1969.78	1931.19	1874.81	1989.03	1998.34	1930.91	1956.96	2018.21	1830.99	1836.32	1875.1	1784.14	1912.46	1916.31	1970.19	2000.38	1981.14	1990.41	1885.77	2008.16	2003.33	1990.29	1949.61	1919.08	1801.1	1880.72	1917.93	1918.99	1936.12	1979.74	1977.5	1946.78	1980.12
433.998993	1954.6	1923.99	1936.67	1911.04	1936.39	1912.62	1914.72	1873	1970.54	1956.46	1966.29	1943.02	1976.57	2019.33	1985.01	1954.9	1962.89	1924.9	1871.98	1982.84	1990.29	1930.07	1956.19	2014.09	1824.68	1834.98	1868.63	1786.2	1911.35	1912.9	1963.79	1995.95	1977.56	1983.65	1880.93	2001.99	1999.1	1986.7	1948.21	1915.72	1801.94	1873.16	1914.82	1916.52	1928.28	1975.39	1968.57	1942.5	1980.19
434.493988	1948.23	1921.89	1935.34	1907.59	1935.46	1908.98	1913.06	1865.09	1963.34	1954.88	1963.67	1939.81	1972.76	2014.14	1982.64	1948.91	1956.32	1922.49	1864.37	1978.29	1990.41	1926.83	1956.35	2006.13	1825.64	1833.26	1868.62	1779.59	1906.11	1911.56	1960.34	1990.09	1972.43	1983.67	1881.78	2000.21	1991.68	1987.85	1943.22	1913.19	1798.43	1871.64	1908.46	1908.37	1922.41	1971.98	1962.96	1936.24	1976.44
434.989990	1946.81	1919.06	1933.67	1900.92	1924.05	1908.26	1911.36	1864.34	1966.35	1950.62	1964.09	1932.41	1971.83	2016.62	1983.4	1944.22	1956.05	1920.31	1864.28	1975.55	1985.38	1923.37	1952.92	2005.55	1815.33	1825.87	1861.76	1779.67	1902.13	1910.42	1955.08	1985.86	1972.24	1981.41	1879.19	1994.91	1991.99	1983.5	1940.49	1910.96	1796.65	1867.79	1909.56	1905.89	1920.34	1967.8	1962.57	1938.81	1972.5
435.484985	1944.41	1913.15	1927.21	1897.31	1924.01	1898.67	1906.15	1866.72	1957.85	1946.85	1960.76	1928.73	1963.09	2012.9	1976.67	1940	1948.52	1914.41	1865.35	1972.2	1981.44	1923.78	1947.09	2000.92	1817.58	1829.43	1859.92	1776.08	1901.45	1907.14	1950.46	1983.33	1964.33	1975.25	1876.51	1993.75	1989.54	1978.26	1938.24	1908.58	1794.29	1866.26	1901.59	1901.63	1916.21	1962.5	1961.81	1934.34	1967.52
435.980011	1939.44	1910.23	1928.02	1898.02	1922.68	1904.19	1907.96	1861.65	1961.35	1943.19	1958.81	1924.8	1965.63	2010.65	1974.66	1937.69	1948.65	1915.45	1861.16	1971.95	1983.33	1915.66	1946.65	1999.19	1815	1824.59	1857.17	1775.71	1903.47	1906.84	1952.45	1987.52	1961.49	1977.56	1879.36	1993.31	1984.86	1975.84	1941.15	1906.53	1791.39	1867.14	1903.57	1899.22	1918.84	1962.93	1960.52	1928.31	1966.99
436.475006	1932.41	1909.86	1923.33	1895.08	1918.05	1899.99	1906.79	1858.23	1955.31	1940.67	1955.76	1925.81	1958.35	2006.98	1967	1941.51	1949.73	1909.31	1857.62	1971.14	1976.35	1919.77	1940.9	1995.58	1813.8	1823.88	1852.57	1776.11	1895.35	1902.14	1950.35	1978.48	1961.37	1973.04	1875.39	1986.29	1984.36	1972.51	1933.15	1908.43	1788.4	1863.07	1898.5	1896.02	1912.95	1956.5	1955.77	1930.7	1960.71
436.970001	1932.82	1907.34	1921.8	1892.53	1917.55	1894.31	1908.17	1861.89	1946.75	1938.01	1951.13	1922.91	1953.92	2004.67	1965.86	1932.65	1941.21	1906.99	1853.69	1965.64	1970.82	1913.19	1939.41	1994.95	1810.13	1817.94	1852.22	1772.65	1891.51	1896.48	1946.16	1978.16	1957.75	1967.8	1872.8	1984.8	1977.55	1970.1	1928.62	1899.72	1786.5	1856.15	1895.49	1896.53	1909.59	1956.61	1950.25	1927.35	1961.39
437.466003	1928.83	1904.86	1913.75	1890.91	1909.85	1893.02	1897.74	1855.26	1946.27	1932.11	1944.41	1923.51	1951.36	1998.28	1963.68	1931.42	1943.24	1903.93	1849.75	1964.55	1969.47	1911.55	1935.71	1994.09	1809.29	1816.49	1849.37	1770.89	1893.04	1895.8	1937.71	1972.7	1954.88	1965.36	1869.55	1977.99	1976.43	1962.4	1926.9	1901.24	1784.53	1857.05	1892.02	1891.25	1904.64	1952.73	1949.9	1924.86	1959.65
437.960999	1920.97	1899.28	1908.9	1886.65	1914.8	1896.05	1895.37	1849.52	1945.49	1932.98	1943.42	1918.38	1950.02	1998.7	1962.34	1926.84	1940.21	1902.34	1848.92	1961.2	1968.52	1913.25	1933.12	1985.23	1804.37	1816.71	1844.18	1769.67	1885.22	1892.03	1941.28	1967.66	1950.83	1962.5	1867.65	1976.94	1972.1	1963.51	1930.04	1894.58	1782.89	1859.72	1888.88	1890.17	1902.15	1953.31	1945.62	1921.66	1953.4
438.455994	1921.97	1893.36	1907.18	1888.76	1906.97	1887.73	1890.67	1849.01	1941.59	1930.67	1939.41	1915.14	1948.66	1996.44	1954.4	1924.19	1936.32	1902.25	1847.58	1956.67	1965.82	1908.27	1930.42	1983.74	1801.76	1812.99	1843.33	1765.87	1882.23	1891.08	1937.95	1967.79	1945.54	1961.41	1867.5	1974.99	1964.11	1962.2	1929.47	1894.63	1780.56	1855.33	1887.35	1887.84	1902.42	1944.92	1942.99	1916.79	1948.33
438.950989	1916.42	1894.99	1907.48	1880.49	1903.63	1885.64	1887.78	1847.48	1938.96	1927.1	1938.48	1914.57	1943.02	1987.7	1951.58	1918.89	1931.56	1897.7	1844.86	1949.76	1957.24	1905.77	1924.95	1982.14	1800.44	1811.02	1841.15	1766.58	1884.31	1882.68	1931.36	1965.8	1943.6	1959.51	1863.96	1966.72	1966.13	1954.17	1920.02	1890.05	1779.19	1850.69	1881.26	1886.88	1898.25	1940.39	1939.62	1916.6	1942.11
439.446014	1917.12	1887.83	1901.07	1878.05	1901.66	1881.15	1886.41	1844.74	1932.63	1920.55	1935.47	1908.96	1940.95	1987.59	1949.33	1917.56	1929.76	1890.42	1841.92	1949.5	1957.46	1899.91	1924.79	1974.82	1799.31	1812.43	1836.69	1764.95	1881.6	1885.7	1928.21	1961.07	1941.16	1954.46	1861.96	1965.51	1962.44	1951.11	1919	1891.6	1775.22	1849.75	1879.01	1884.46	1893.9	1937	1937.05	1912.62	1944.19
439.941986	1914.63	1889.84	1901.99	1876.73	1895.82	1876.99	1890.02	1840.44	1931.5	1918.85	1932.73	1911.07	1936.39	1984.1	1947.93	1914.71	1929.17	1888.72	1839.67	1946.13	1952.4	1898.36	1925.01	1970.12	1798.91	1807.98	1834.34	1763.09	1876.47	1880.33	1919.83	1958.7	1938.66	1952.33	1859.46	1962.2	1960.8	1948.76	1914.52	1888.74	1773.16	1844.53	1877.7	1879.99	1892.12	1941.85	1934.01	1914.67	1939.09
440.437012	1907.06	1886.47	1897.66	1874.14	1894.84	1872.76	1880.63	1842.07	1931.93	1918.89	1928.94	1899.73	1934.53	1983.94	1941.11	1911.81	1923.99	1888.43	1837.52	1943.05	1956.4	1897.52	1921.66	1971.8	1796.82	1804.06	1835.07	1761.44	1874.38	1880.26	1921.32	1952.5	1932.48	1948.61	1857.94	1959.03	1953.12	1944.11	1913.21	1887.85	1774.8	1844.66	1872.09	1877.51	1888.53	1934.1	1928.79	1911.2	1935.48
440.932007	1902.77	1882.65	1895.8	1872.55	1893.65	1873.13	1878.63	1836.92	1922	1919.44	1923.78	1897.97	1931.84	1975.17	1938.86	1908.59	1919.59	1884.97	1836.9	1939.43	1949.26	1893.25	1914.75	1966.14	1795.43	1803.89	1831.39	1761.58	1870.21	1876.3	1921.12	1952.12	1935.37	1943.17	1856.67	1956.93	1951.34	1941.35	1912.63	1881.53	1771.53	1841.38	1870.18	1870.87	1885.02	1929.07	1927.13	1906.13	1931.34
441.427002	1901.83	1881.05	1891.23	1867.88	1890.78	1871.5	1877.17	1836.31	1920.76	1909.52	1927.2	1898.21	1925.21	1975.5	1931.58	1905.09	1919.34	1881.62	1833.68	1940.23	1944.54	1894.15	1912.33	1959.18	1791.5	1800.84	1828.96	1756.74	1869.68	1874.24	1914.56	1951.73	1931.64	1940.47	1854.9	1950.59	1952.82	1942.4	1906.38	1881.87	1770.15	1838.95	1867.67	1866.11	1884.05	1924.83	1922.5	1906.13	1927.98
441.921997	1903.89	1877.68	1887.19	1867.38	1888.17	1869.4	1872.59	1834.64	1919.48	1912.52	1920.64	1895.61	1926.44	1972.15	1929.55	1902.92	1913.27	1881.07	1829.57	1930.91	1943.07	1889.58	1909.46	1961.03	1794.38	1796.84	1824.2	1757.18	1864.36	1871.45	1912.87	1942.57	1927.5	1936.71	1851.05	1952.2	1948.03	1935.6	1905.13	1880.03	1767.07	1835.96	1862.93	1864.71	1879.18	1919.88	1923.52	1902.56	1924.86
442.417999	1897.28	1880.87	1885.9	1864.97	1887.63	1870.5	1872.22	1831.19	1916.49	1904.79	1919.48	1895.91	1925.49	1971.72	1931.55	1901.64	1917.71	1878.15	1828.65	1930.96	1941.18	1885.82	1910.16	1961.5	1789	1795.46	1824.33	1760.11	1865.52	1870.25	1912.29	1942.58	1925.78	1938.69	1849.02	1947.73	1945.58	1936.89	1904.68	1876.31	1769.2	1835.49	1860.12	1866.31	1878.46	1925.01	1921.25	1899.71	1927.55
442.912994	1892.34	1872.79	1884.46	1864.8	1884.48	1865.58	1866.55	1827.86	1913.84	1905.21	1916.03	1892.13	1922.93	1972.22	1927.27	1901.26	1905.86	1875.53	1826.28	1928.98	1933.96	1886.57	1907.29	1953.95	1785.95	1793.64	1820.98	1756.03	1867.19	1864.42	1909.79	1942.3	1921.73	1933.51	1848.76	1942.15	1941.58	1931.49	1898.8	1872.06	1765.07	1834.86	1860.8	1861.24	1877.26	1919.34	1917.87	1896.97	1925.48
443.407990	1890.29	1870.83	1882.18	1859.82	1882.71	1861.35	1865.11	1828.69	1914.71	1905.57	1915.27	1889.36	1919.32	1967.31	1924.86	1896.83	1910.54	1878.44	1823.54	1923.33	1932.95	1879.23	1903.65	1954.24	1785.36	1796.1	1820.21	1751.54	1859.85	1865.41	1905.9	1937.29	1919.11	1930.76	1846.48	1944.06	1939.56	1927.81	1899.93	1872.48	1764.71	1831.68	1857.02	1859.77	1874.2	1915.03	1916.22	1892.04	1920.27
443.903015	1888.78	1864.39	1881.32	1856.79	1877.72	1861.34	1865.15	1825.72	1908.62	1893.71	1906.81	1886.12	1913.61	1960.9	1917.37	1890.66	1902.82	1872.44	1821.4	1921.76	1929.42	1877.47	1898.65	1946.7	1783.72	1791.17	1816.09	1751.97	1856.52	1864.35	1901.62	1937.34	1916.27	1927.97	1845	1938.19	1933.08	1923.57	1893.92	1869.79	1760.26	1829.71	1856.05	1856.84	1869.05	1913.3	1915.22	1893.89	1914.95
444.398987	1880.2	1864.29	1874.09	1857.37	1876.6	1856.99	1856.59	1820.77	1900.38	1892.91	1907.22	1880.78	1911.66	1956.9	1915.85	1887.69	1899.31	1868.62	1818.6	1922.59	1929.66	1877.19	1898.29	1945.26	1780.63	1794.18	1811.28	1751.61	1855.91	1858.52	1898.57	1931.05	1914.93	1926.61	1841.59	1937.77	1933.99	1921.51	1892.16	1866.95	1760.23	1828.1	1854.73	1859	1867.24	1911.54	1906.49	1890.05	1913.7
444.894012	1881.48	1865.28	1875.32	1851.87	1876.29	1856.65	1861.8	1819.68	1900.27	1895.78	1903.43	1879.34	1907.68	1953.63	1913.55	1886.71	1897.97	1865.03	1816.25	1917.99	1925.48	1873.34	1893.66	1943.59	1780.17	1788.79	1810.34	1749.75	1849.95	1857.79	1898.07	1925.9	1913.26	1923.07	1837.72	1929.84	1929.91	1920.57	1887.53	1864.52	1759.11	1823.99	1847.17	1854.61	1863	1909.44	1908.66	1886.1	1909.53
445.389008	1876.94	1862.99	1871.13	1852.62	1871.73	1853.17	1857.66	1816.93	1898.52	1890.12	1904.92	1878.73	1905.12	1956.28	1909.55	1885.84	1898.12	1868.57	1813.38	1912.83	1921.69	1871.41	1894.21	1941.55	1775.81	1789.71	1810.56	1748.05	1852.71	1856.84	1890.89	1924.38	1910.95	1921.34	1838.43	1929.59	1927.52	1915.74	1890.49	1867.38	1757.48	1825.38	1846.6	1849.36	1860.68	1906.23	1905.75	1883.56	1906.34
445.884003	1874.41	1863.76	1862.01	1852.14	1865.78	1850.04	1858.59	1816.46	1900.55	1891.39	1902.24	1874.77	1904.49	1952.16	1906.76	1883.88	1893.81	1861.95	1816.41	1912.97	1918.26	1870.2	1889.64	1935.38	1772.11	1785.5	1807.76	1744.15	1850.24	1852.4	1895.22	1923.75	1907.64	1916.05	1839.22	1926.81	1924.26	1913.67	1882.14	1860.98	1753.98	1818.39	1843.92	1854.91	1860.79	1903.99	1905.17	1885.42	1902.92
446.378998	1875.79	1860.56	1865.8	1845.08	1865.48	1847.55	1855.24	1810.69	1894.06	1888.51	1897.38	1870.47	1903.11	1943.9	1904.07	1880.19	1893.48	1857.4	1814.62	1908.73	1918.01	1867.67	1887.42	1932.05	1772.99	1784.67	1802.61	1746.81	1846.87	1849.84	1892.25	1918.73	1905.16	1916.56	1833.71	1923.23	1920.31	1909.32	1882.65	1858.77	1758.29	1819.54	1843.74	1848.08	1858.01	1902.25	1900.82	1883.57	1900.75
446.875000	1875.42	1853.56	1864.43	1843.44	1865.82	1849.08	1850.98	1811.41	1889.27	1886.48	1892.64	1874.43	1896.6	1944.92	1905.66	1880.07	1891.84	1855.57	1812.88	1904.84	1916.85	1866.87	1887.97	1931.91	1771.49	1777.06	1798.24	1741.93	1841.1	1849.32	1886.12	1916.6	1901.4	1914.67	1830.96	1914.18	1916.12	1910.3	1882.43	1855.12	1751.49	1818.88	1838.34	1845.27	1853.42	1896.07	1897.35	1880.84	1899.25
447.369995	1865.83	1852.85	1862.79	1839.49	1860.69	1846.36	1850.06	1808.45	1892.13	1877.93	1890.46	1864.91	1897.89	1943.21	1901.66	1876.02	1883.61	1856.36	1806.99	1903.34	1911.2	1865.99	1882.31	1926.31	1770.74	1780.52	1799.74	1741.71	1842.61	1844.98	1882.37	1915.02	1895.85	1910.04	1831.31	1915.31	1919.22	1906.75	1883.64	1856.92	1750.09	1817.46	1835.83	1842.01	1853.79	1896.48	1892.65	1873.93	1896.95
447.864990	1865.55	1850.84	1858.02	1839.36	1861.7	1842.93	1844.05	1805.43	1886.67	1878.85	1887.95	1864.33	1892.3	1941.88	1897.07	1870.28	1878.16	1855.74	1807.63	1901.25	1909.54	1862.44	1885.3	1928.95	1770.43	1779.2	1795.99	1739.99	1839.57	1844.59	1877.89	1916.18	1896.43	1908.37	1829.06	1913.96	1913.2	1905.03	1878.36	1854.98	1749.01	1816.49	1835.12	1840.81	1855.17	1893.21	1890.5	1873.35	1894.61
448.359985	1863.13	1846.98	1852.46	1837.82	1862.33	1841.01	1844.06	1803.95	1886.06	1872.88	1884.83	1860.82	1889.67	1937.06	1891.25	1870.44	1877.65	1849.33	1804.42	1897.58	1906.08	1862.51	1878.75	1920.72	1765.28	1778.35	1795.91	1741.86	1837.04	1841.75	1876.4	1909.68	1892.67	1908.37	1830.83	1914	1915.79	1904.47	1880.4	1851.55	1747.35	1814.14	1829.78	1841.05	1849.33	1890	1887.46	1869.27	1893.77
448.855011	1859.68	1846.25	1853.93	1834.02	1854.22	1836.8	1839.98	1802.69	1882.21	1875.29	1880.39	1861.54	1885.72	1935.49	1892.82	1868.87	1878.44	1847.27	1801.24	1892.73	1905.04	1856.91	1878.34	1919.77	1763.78	1773.35	1789.93	1739.03	1835.33	1838.52	1875.4	1908.26	1889.8	1906.69	1825.41	1909.84	1907.57	1903.54	1873.36	1849.38	1744.07	1811.84	1827.59	1834.84	1846.56	1889.07	1887.92	1867.78	1886.83
449.351013	1861.04	1840.99	1849.26	1835.92	1856.28	1838.44	1841.3	1802.43	1874.18	1872.83	1881.75	1860.74	1891.87	1936.17	1894.4	1863.22	1873.33	1848.19	1801.25	1893.13	1902.56	1854.66	1872.62	1915.75	1765.02	1776.3	1792.33	1738.71	1833.19	1835.16	1873.86	1904.26	1886.92	1902.22	1822.39	1908.82	1905.3	1901.09	1872.58	1847.76	1744.17	1811.92	1828.64	1833.42	1846.6	1883.85	1885.5	1870.18	1883.29
449.846008	1854.54	1839.3	1850.14	1829.88	1852.56	1835.38	1837.7	1801.19	1874.31	1869.01	1878.07	1858.82	1886.8	1934.36	1890.96	1864.76	1872.62	1845.88	1799.68	1890.6	1897.53	1856.89	1873.25	1915.3	1761.14	1772.45	1788.22	1737.36	1831.22	1835.69	1871.59	1903.53	1885	1898.13	1825.41	1905.04	1902.18	1890.44	1872.43	1845.62	1745.6	1810.44	1823.9	1832.75	1843.13	1880.89	1881.86	1863.09	1883.62
450.341003	1853.61	1836.91	1844.11	1832.74	1851.34	1834.49	1833.16	1799.44	1871.83	1867.54	1878.1	1852.25	1879.29	1925.83	1884.05	1859.97	1872.75	1841.37	1796.87	1884.83	1892.37	1848.55	1869.12	1912.56	1759.43	1774.88	1787.87	1733.02	1828.63	1830.78	1867.28	1898.16	1882.04	1896.27	1819.68	1901.6	1901.32	1894.05	1870.13	1845.71	1742.42	1806.51	1819.35	1830.84	1841.36	1879.7	1877.92	1860.22	1883.07
450.835999	1853.82	1837.35	1842.56	1825.18	1846.78	1831.87	1833.6	1796.65	1871.85	1864.33	1871.15	1855.14	1877.78	1925.98	1878.84	1862.46	1867.84	1836.51	1793.39	1881.2	1894.15	1850.89	1863.96	1908.09	1758.74	1770.45	1788.43	1735.2	1826.55	1829.78	1865.16	1892.95	1879.7	1892.57	1819.96	1896.1	1899.82	1889.33	1866.54	1845.69	1739.11	1806.51	1816.64	1828.15	1839.01	1878.15	1877.57	1858.03	1877.51
451.330994	1847.72	1831.97	1841.12	1827.6	1845.81	1827.48	1828.16	1795.28	1869.09	1860.32	1870.41	1853.31	1876.99	1921.77	1882.43	1853.82	1864.08	1838.26	1793.04	1882.89	1888.96	1848.68	1865.12	1905.91	1755.51	1767.72	1781.59	1731.15	1828.57	1826.34	1865.77	1890.42	1878.33	1894.6	1816.85	1898.52	1898.57	1886.43	1865.13	1841.41	1741.38	1806.95	1821.84	1825.32	1840.92	1873.08	1876.2	1862.37	1874.05
451.826996	1845.29	1831.55	1838.19	1825.09	1841.92	1827.64	1829.42	1790.73	1870.04	1860.99	1871.8	1847.24	1875.9	1917.39	1876.12	1855.2	1859.66	1836.01	1790.15	1878.13	1888.07	1846.88	1859.23	1902.58	1754.99	1769.78	1782.18	1736.11	1820.16	1823.27	1864.85	1894.37	1878.17	1892.31	1816.23	1898.06	1895.65	1886.66	1863.95	1838.03	1739.19	1802.19	1814.24	1825.27	1834.62	1874.08	1870.86	1857.65	1873.06
452.321991	1845.98	1830.97	1838.8	1820.89	1840.82	1828.82	1826.95	1791.71	1863.28	1857.82	1867.35	1845.99	1874.27	1918.68	1871.41	1853.96	1861.65	1833.41	1787.8	1882.32	1890.78	1843.65	1863.01	1902.31	1755.58	1765.56	1778.43	1729.19	1815.98	1823.85	1856.97	1894.09	1871.82	1887.08	1813.86	1890.07	1892.4	1881.06	1862.77	1839.72	1737.52	1800.28	1808.63	1823.46	1833.74	1874.4	1869.61	1855.9	1867.32
452.816986	1839.06	1823.02	1837.33	1819.67	1842.67	1820.96	1828.78	1788.26	1856.44	1853.05	1863.33	1845.47	1870.37	1915.55	1872.41	1853.71	1861.96	1828.63	1788.05	1875.99	1886.08	1840.74	1859	1899.33	1753.23	1765.52	1779.91	1727.78	1818.26	1823.17	1858.02	1890.43	1870.31	1885.09	1813.58	1887.72	1890.52	1879.41	1860.48	1836.76	1734.78	1798.84	1810.9	1823.53	1830.53	1870.7	1869.85	1853.87	1865.36
453.312012	1837.1	1823.12	1832.9	1813.29	1836.01	1821.16	1825.09	1788.81	1860.76	1855.99	1861.46	1842.19	1867.68	1915.75	1869.63	1849.91	1857.3	1833.17	1786.87	1871.49	1886.19	1844.51	1858.53	1898.05	1751.39	1766.49	1777.77	1727.79	1818.41	1818.51	1852.61	1887.13	1869.62	1883.7	1811.19	1887.65	1887.72	1880.14	1859.34	1836.71	1733.63	1798.47	1809.68	1817.88	1825.04	1865.15	1865.53	1854.07	1865.33
453.807007	1836.45	1825.19	1831.33	1817.07	1836.79	1817.54	1821.82	1785.01	1854.71	1847	1860.21	1839.7	1866.16	1911.44	1867.64	1848.97	1859.59	1827.84	1783.72	1871.47	1881.32	1840.57	1854.58	1895.09	1748.99	1761.83	1775.33	1725.54	1817.27	1815.54	1851.76	1886.64	1866.75	1881.26	1810.97	1883.65	1883.82	1875.58	1854.82	1832.93	1731.02	1794.35	1803.56	1823.24	1824	1864.92	1860.43	1849.91	1864.95
454.303009	1831.92	1820.11	1832.02	1815.3	1833.59	1815.26	1819.26	1784.33	1854.35	1846.63	1858.52	1838.66	1860.64	1909.68	1864.94	1841.55	1851.16	1822.28	1783.91	1867.69	1877.08	1837.68	1852.68	1893.89	1750.12	1759.05	1770.9	1728.38	1813.39	1818.49	1852.46	1882.04	1862.85	1877.84	1808.91	1880.39	1876.38	1875.79	1852.54	1829.66	1733.98	1795.24	1804.9	1816.64	1821.35	1862.56	1862.24	1843.77	1857.29
454.798004	1830.87	1814.27	1828.29	1813.35	1829.66	1816.7	1816.42	1783.55	1853.54	1847.15	1857.14	1834.91	1858.36	1904.81	1862.6	1844.13	1849.15	1825.7	1782.47	1869.76	1879.71	1832.16	1853.01	1889.48	1749.53	1760.97	1770.15	1725.65	1811.94	1817.49	1848.5	1877.95	1860.84	1877.93	1802.64	1881.32	1879	1872.76	1849.65	1830.27	1732.43	1791.66	1801.38	1812.89	1823.06	1856.81	1861.75	1842.06	1855.09
455.292999	1832.68	1812.91	1825.45	1811.77	1829.07	1814.19	1816.76	1778.86	1849.54	1845.66	1855.96	1834.75	1855.68	1908.5	1858.6	1843.55	1850.48	1818.03	1780.06	1864.23	1873.97	1832.81	1846.05	1886.26	1747.2	1761.36	1769.25	1723.89	1809.29	1814.39	1843.89	1875.41	1861.07	1875.6	1805.01	1875.3	1878.03	1866.44	1851.63	1830.22	1731.57	1790.67	1801.26	1812.05	1820.22	1854.66	1859.64	1844.51	1856.37
455.787994	1827.2	1815.84	1820.68	1810.38	1829.88	1811.23	1815.24	1777.61	1848.14	1843.22	1850.47	1835.18	1854.47	1901.25	1858.55	1838.3	1845.18	1819.47	1781.43	1859.11	1871.78	1829.54	1841.04	1885	1747.3	1759.16	1768.47	1723.07	1808.6	1813.21	1844.67	1877.15	1856.11	1871.93	1800.82	1873.38	1869.36	1865.81	1848.86	1827.97	1728.8	1783.2	1799.57	1813.48	1818.78	1853.81	1855.09	1841.63	1853.24
456.283997	1823.68	1810.59	1819.49	1806.99	1826.59	1806.86	1808.42	1776.77	1843.8	1840.63	1848.28	1831.96	1852.69	1901.86	1855.6	1834.09	1845.11	1817.63	1777.26	1860.49	1869.38	1830.91	1840.51	1879.55	1746.49	1756.2	1769.18	1723.37	1805.65	1809.24	1837.42	1871.14	1854.83	1870.88	1804.48	1872.37	1871.54	1862.4	1845.96	1822.55	1725.6	1787.53	1797.78	1806.87	1814.73	1853.98	1852.59	1840.19	1852.85
456.778992	1824.04	1810.11	1821.02	1804.74	1824.33	1807.97	1810.55	1776.85	1843.3	1837.29	1845.73	1828.82	1850.78	1900.38	1857.02	1835.43	1843.68	1815.23	1776.58	1857.38	1870.24	1831.46	1842.08	1883.05	1744.39	1753.43	1766.81	1722.2	1805.76	1811.77	1837.04	1875.43	1854.61	1874.44	1805.39	1869.16	1874.2	1864.51	1844.39	1823.41	1727.17	1787.13	1796.05	1812.04	1813.92	1850.56	1853.39	1841.66	1848.51
457.273987	1823.6	1811.29	1818.36	1800.48	1820.82	1804.82	1806.6	1776.53	1842.95	1836	1843.48	1829.71	1848.66	1895.03	1850.5	1833.6	1842.37	1815.48	1776.51	1857.83	1866.46	1825.7	1841.86	1880.22	1742.03	1755.67	1766.44	1720.18	1806.35	1805.85	1837.98	1870.03	1853.91	1866.11	1800.18	1871.01	1871.06	1863.29	1843.31	1821.97	1726.64	1785.49	1797.66	1806.13	1815.93	1846.91	1850.08	1837.02	1847
457.769012	1822.08	1804.66	1815.38	1800.25	1822.92	1809.73	1809.15	1775.02	1837.84	1832.67	1843.59	1827.51	1850.07	1896.04	1851.16	1829.5	1838.26	1811.78	1772.57	1853.5	1865.31	1827.36	1837.6	1873.83	1743.26	1752.77	1763.36	1719.43	1799.84	1805.5	1836.34	1865.71	1849.75	1863.96	1800.16	1867.23	1868.29	1859.63	1842.02	1822.42	1724.93	1782.96	1793.47	1808.6	1813.3	1847.82	1851.2	1837.75	1849.23
458.264008	1818.42	1808.51	1813.94	1803.53	1817.81	1801.58	1804.54	1773.46	1839.94	1829.14	1843.51	1823.13	1844.58	1891.56	1849.98	1826.06	1834.7	1809.58	1771.02	1851.31	1862.16	1827.36	1835.95	1875.37	1740.95	1751.56	1762.96	1718.69	1800.8	1805.14	1833.89	1866.47	1848.45	1862.96	1796.88	1862.29	1862.59	1857.46	1841.8	1822.88	1722.27	1783.82	1792.85	1802.95	1810.78	1842.62	1847.33	1835.22	1843.86
458.760010	1815.16	1799.64	1810.74	1796.2	1815.85	1798.99	1802.83	1770.25	1838.89	1830.87	1838.5	1823.78	1845.68	1889.87	1849.47	1825.66	1837.58	1808.65	1772.48	1850.04	1860.58	1823.14	1834.33	1869	1739.69	1754.01	1758.26	1717.62	1799.01	1801.82	1831.55	1859.8	1845.34	1861.3	1798.03	1861.75	1862.38	1853.4	1843.17	1820.72	1723.49	1781.08	1788.6	1803.24	1808.23	1842.7	1846.13	1831.44	1841.47
459.255005	1812.58	1801.57	1810.01	1795.91	1819.16	1801.96	1802.5	1768.7	1834.15	1829.71	1838.16	1817.89	1844.39	1885.74	1847.27	1824.86	1831.71	1806.64	1772.55	1850.42	1859	1820.96	1833.42	1867.42	1739.58	1748.79	1759.29	1717.95	1796	1801.82	1830.45	1859.79	1843.99	1856.97	1791.28	1859	1857.32	1852.31	1833.69	1815.81	1720.76	1781.67	1785.82	1798.23	1805.35	1842.51	1841.91	1827.07	1839.22
459.750000	1810.8	1801.5	1806.86	1794.3	1815.45	1800.83	1796.67	1767.72	1832.06	1827.53	1835.89	1819.54	1838.71	1885.2	1840.22	1823.11	1829.31	1808.98	1768.23	1845.05	1854.74	1818.51	1830.34	1863.2	1739.89	1750.32	1759.12	1716.84	1797.08	1798.71	1824.5	1859.04	1838.5	1854.97	1792.65	1855.63	1856.85	1849.15	1833.86	1815.34	1722.51	1776.38	1787.44	1797.87	1804.12	1839.59	1839.22	1830.16	1838.12
460.244995	1809.04	1799.02	1806.71	1795.77	1813.94	1798.61	1800.9	1768.33	1831.07	1819.88	1832.59	1818.76	1840	1881.49	1842.89	1821.29	1829.39	1802.27	1764.86	1847.33	1853.76	1817.54	1829	1860.02	1737.04	1745.81	1758.96	1715.17	1792.04	1799.02	1822.88	1856.23	1840.69	1853.52	1791.39	1856.29	1856.01	1848.12	1832.18	1814.29	1718.74	1775.53	1783.09	1799.59	1801.41	1834.73	1839.25	1825.89	1833.86
460.739990	1807.18	1794.52	1804.88	1790.62	1814.18	1795.31	1800.36	1766.46	1827.68	1822.86	1832.14	1817.12	1837.4	1882.71	1838.4	1821.75	1829.38	1800.93	1767.4	1841.6	1850.59	1815.8	1829.44	1860.02	1737.52	1744.45	1752.55	1716.71	1789.83	1794.09	1823.82	1853.65	1836	1856.43	1792.83	1854.68	1855.6	1848.63	1828.43	1812.14	1719.06	1773.87	1783.14	1797.89	1802.28	1836.18	1838.36	1825	1834.21
461.235992	1807.52	1794.14	1803.74	1790.13	1806.32	1794.62	1794.36	1762.07	1824.58	1818.79	1830.05	1813.1	1838.12	1881.46	1834.02	1815.88	1826.2	1804.08	1765.65	1840.49	1849.19	1815.38	1823.59	1858.6	1735.78	1743.27	1755.03	1715.04	1788.72	1794.2	1823.08	1853.12	1836.07	1851.09	1788.55	1852.48	1854.04	1843.12	1829.72	1810.37	1719.64	1773.72	1779.87	1797.97	1800.95	1832.99	1836.41	1823.51	1831.58
461.730988	1802.27	1795.73	1802.06	1786.77	1806.33	1793.35	1792.2	1760.74	1823.4	1815.71	1826.7	1815.24	1834.56	1880.1	1833.88	1815.93	1826.36	1800.66	1764.33	1840.98	1850.3	1813.61	1822.74	1857.85	1733.29	1744.67	1753.84	1711.57	1788.92	1792.89	1818.05	1852.35	1833.81	1849.17	1788.6	1850.85	1850.1	1844.96	1831.5	1811.53	1718.31	1772.24	1781.59	1795.97	1795.86	1832.63	1835.88	1825.5	1830.88
462.226013	1800.65	1793.13	1802.79	1791.02	1809.51	1789.69	1794.99	1759.15	1822.37	1816.86	1826.19	1811.04	1831.45	1876.67	1834.42	1815.59	1819.46	1798.43	1763.47	1837.56	1847.49	1811.91	1823.33	1857.54	1733.75	1745.24	1750.65	1710.06	1788.93	1786.49	1821.35	1848.57	1832.64	1848.34	1785.67	1850.94	1846.93	1842.54	1827.35	1804.61	1717.42	1772.93	1776.96	1793.83	1794.65	1828.95	1830.05	1819.92	1829.22
462.721008	1798.25	1786.23	1799.98	1785.98	1805.24	1791.95	1791.08	1759.64	1817.92	1815.19	1825.51	1807.83	1828.69	1875.29	1831.9	1811.5	1820.75	1794.92	1761.24	1834.73	1845.55	1811.55	1817.48	1851.22	1731.65	1743.5	1750.33	1712.43	1786.56	1791.49	1814.48	1843.9	1828.52	1845.29	1790.07	1847.67	1845.46	1843.42	1829.12	1807.05	1715.63	1772.08	1775.53	1790.47	1792.9	1826.29	1831.09	1819.41	1824.07
463.216003	1796.47	1786.31	1792.55	1783.46	1801.78	1788.28	1789.42	1756.02	1814.42	1812.01	1821.46	1810.89	1824.87	1869.64	1826.47	1811.96	1818.05	1796.76	1760.22	1834.78	1841.06	1809.94	1817.14	1853.28	1728.3	1742.88	1749.18	1710.8	1785.61	1786.65	1815.15	1848.85	1827.45	1845.13	1784.59	1845	1846.29	1837.26	1823.8	1805	1716.23	1770.3	1775.22	1786.35	1792.72	1827	1829.94	1819.17	1824.42
463.712006	1796.14	1789.65	1792.51	1780.23	1804.79	1790.69	1787.61	1755.93	1817.64	1809.83	1819.49	1806.63	1825.61	1872.33	1830.34	1808.02	1816.06	1792.24	1759.39	1830.49	1839.06	1810.48	1816.64	1848.88	1729.34	1741.55	1749.52	1710.06	1783.91	1783.09	1813.46	1845.85	1826.16	1846	1785.67	1842.35	1843.76	1838.58	1821.49	1801.45	1715.21	1768.7	1771.53	1787.9	1790.7	1822.31	1825.87	1815.4	1822.02
464.207001	1794.81	1785.52	1790.47	1784.15	1801.14	1785.99	1788.49	1755.03	1814.15	1807.79	1817.74	1803.59	1824.11	1865.9	1827.17	1807.5	1813.32	1789.88	1759.03	1832.74	1838.6	1804.3	1815.26	1845.39	1726.68	1738.89	1747.69	1710.14	1782.78	1787.82	1810.21	1840.78	1824.03	1841.98	1782.27	1841.53	1838.76	1836.49	1816.58	1804.09	1714.16	1765.85	1769.44	1787.18	1789.9	1820.39	1825.6	1813.68	1819.55
464.701996	1793.86	1781.82	1791.15	1777.19	1797.43	1784.39	1786.72	1755.57	1810.87	1808.25	1817.17	1803.4	1824.28	1864.14	1823.43	1806.47	1815.71	1791.72	1758.53	1830.29	1839.57	1803.23	1811.85	1846.72	1728.88	1738.41	1749.11	1707.29	1779.12	1782.24	1810.21	1840.16	1823.07	1837.53	1781.94	1841.85	1841.34	1836.47	1819.58	1801.04	1713.49	1764.8	1770.05	1785.45	1788.56	1818.56	1827.82	1812.31	1819.52
465.196991	1793.58	1782.07	1785.99	1775.2	1796.57	1784.28	1785.38	1755.74	1813.27	1805.89	1816.03	1797.91	1821.62	1861.94	1821.46	1805.89	1813.41	1790.95	1756.83	1822.9	1833.43	1803	1812.87	1843.29	1728.29	1738.78	1744.09	1708	1777.37	1779.88	1805.52	1839.39	1823.05	1835.31	1778.79	1836.85	1836.91	1833.99	1816.62	1802.15	1711.29	1765.72	1768.03	1787.16	1786.53	1820.17	1821.37	1810.2	1814.14
465.691986	1791.3	1779.11	1787.1	1775.14	1796.63	1779.29	1777.31	1749.89	1810.39	1805.26	1812.65	1800.1	1817.62	1859.17	1821.69	1802.9	1810.82	1788.03	1754.83	1825.19	1831.91	1803.11	1808.64	1842.23	1725.79	1735.4	1740.89	1707.95	1778.03	1781.34	1806.5	1836.3	1815.67	1835.48	1778.16	1838.61	1832.36	1830.48	1814.31	1796.61	1710.77	1764.46	1764.56	1782.71	1785.67	1819.32	1822.67	1807	1815.77
466.187988	1787.85	1778.15	1789.02	1777.61	1796.16	1776.72	1781.75	1753.19	1807.6	1802.21	1811.93	1800.93	1815.29	1862.13	1819.16	1799.8	1807	1783.24	1754.57	1824.19	1834.26	1801.02	1808.79	1838.78	1724.81	1735.55	1742.36	1708.81	1774.53	1781.13	1801.41	1833.55	1817.64	1835.82	1775.62	1833.72	1834.97	1828.24	1817.35	1796	1710.2	1761.02	1765.58	1782.63	1785.38	1816.47	1819.85	1806.16	1816.07
466.683014	1789.9	1779	1784.82	1777.52	1792.03	1781.03	1780.34	1752.3	1808.77	1803.2	1811.19	1798.33	1817.2	1859.52	1819.36	1801.35	1808.62	1784.53	1755.65	1822.41	1832.61	1800.27	1808.32	1838.19	1724.5	1736.52	1742.53	1705.63	1775.31	1776.3	1803.85	1837.37	1817.51	1832.46	1775.15	1834.62	1832.69	1827.1	1813.67	1797	1712.81	1760.06	1764.39	1780.31	1782.83	1813.36	1819.94	1804.35	1814.85
467.178009	1784.76	1775.16	1783.48	1770.56	1794.64	1775.77	1778.78	1751.36	1805.18	1800.99	1810.39	1797.83	1813.55	1853.39	1818.29	1801.83	1805.72	1785.87	1752.24	1818.67	1832.67	1798.92	1806.11	1835.12	1722.7	1733.05	1743.38	1704.78	1774.37	1778.51	1801.14	1832.5	1813.7	1829.74	1776.82	1830.92	1829.4	1824.3	1816.79	1793.92	1709.85	1758.95	1763.07	1780.41	1783.06	1814.98	1815.1	1805.74	1814.04
467.673004	1785.85	1776.02	1781.97	1768.01	1794.67	1776.71	1776.37	1750.55	1805.28	1799.8	1807.65	1798.62	1812.49	1858.22	1813.03	1796.29	1800.96	1783.61	1749.2	1817.18	1825.95	1796.94	1803.7	1832.29	1721.65	1733.62	1741.76	1702.52	1772	1776.31	1802	1827.41	1812.2	1827.25	1774.17	1828.06	1828.75	1822.14	1812.47	1794.24	1709.08	1757.7	1759.44	1779.37	1780.11	1814.17	1812.33	1803.83	1809.53
468.169006	1781.97	1772.41	1781.01	1770.26	1787.25	1773.49	1774.99	1745.69	1801.99	1799.84	1805.41	1797.74	1808.86	1850.87	1814.82	1797.61	1804.8	1781.43	1750.22	1818.08	1828.38	1792.45	1803.27	1829.19	1723.3	1731.19	1738.34	1704.51	1769.17	1771.38	1797.73	1828.2	1810.04	1825.61	1771.03	1829.18	1827.28	1824.66	1810.08	1792.37	1707.09	1758.67	1759.52	1778.08	1779.37	1810.35	1811.64	1802.31	1810.98
468.664001	1786.19	1771.82	1776.12	1770.48	1785.81	1774.61	1771.38	1746.27	1800.7	1794.99	1808.47	1789.97	1809.35	1854.61	1811.76	1792.46	1800.48	1782.02	1749.02	1816.71	1823.21	1792.83	1804.06	1829.6	1721.45	1731.05	1737.37	1702.97	1772.79	1772.39	1796.77	1826.87	1810	1823.74	1770.62	1826.26	1824.15	1823.52	1808.31	1787.51	1706.43	1758.27	1760.61	1778.3	1776.35	1810.86	1813.41	1800.67	1810.13
469.158997	1781.4	1770.91	1780.61	1768.92	1783.04	1767.27	1774.81	1744.37	1798.28	1792.88	1801.99	1792.15	1810.6	1846.81	1807.94	1793.88	1796.7	1782.47	1748.22	1814.01	1822.11	1792.81	1799.29	1831.89	1718.46	1731.62	1736.63	1702.68	1771.34	1771.31	1794.12	1827.25	1806.87	1821.2	1771.57	1821.12	1822.26	1814.74	1805.06	1788.75	1707.54	1753.75	1757.18	1774.25	1774.67	1804.9	1810.52	1798.73	1806.36
469.653992	1779.45	1767.68	1776.38	1767.67	1781.94	1772.93	1771.55	1743.83	1793.6	1788.88	1801.65	1791.78	1806.8	1843.6	1806.52	1789.01	1797.34	1775.8	1746.77	1811.4	1819.25	1789.69	1796.33	1826.58	1720.24	1730.06	1736.71	1702.45	1767.52	1770.89	1795.98	1823.08	1803.96	1820.58	1771.21	1822.25	1821.12	1817.68	1807	1786.52	1705.69	1754.72	1756.29	1774.04	1776.55	1802.83	1808.93	1796.97	1804.79
470.148987	1773.99	1767.73	1774.75	1764.8	1781.91	1767.26	1771.4	1744.46	1796.27	1788.5	1799.98	1784.67	1804.5	1844.6	1803.47	1786.34	1796.85	1776.65	1745.1	1806.31	1818.36	1790.97	1798.05	1823.81	1718.94	1728.12	1733.45	1699.62	1768.07	1767.4	1792.54	1821.17	1803.95	1820.65	1765.17	1822.43	1819.34	1813.7	1805.06	1785.89	1705.45	1752.21	1755.55	1774.11	1774.02	1800.52	1807.15	1795.13	1798.52
470.644012	1774.35	1768.11	1773.14	1762.46	1782.98	1766.7	1771.86	1741.15	1796.08	1789.05	1797.3	1786.34	1803.22	1845.4	1805.18	1789.97	1792.92	1772.38	1744.13	1811.55	1816.02	1791.18	1797.37	1821.93	1717.91	1727.87	1732.59	1700.52	1768.27	1766.63	1792.52	1820.93	1802.98	1819.03	1767.26	1824.78	1818.4	1815.71	1801.97	1788.6	1706.55	1753.08	1754.37	1770.34	1773.88	1802.25	1806.43	1796.95	1799.26
471.140015	1775.03	1767.24	1769.84	1763.72	1782.32	1765.62	1766.27	1740.62	1794.02	1787.79	1797.76	1784.69	1801.33	1843.96	1803.49	1787.27	1793.63	1772.64	1744.52	1805.75	1814.19	1787.17	1794.44	1821.39	1717.77	1725.76	1728.91	1698.39	1763.81	1764.91	1786.7	1820.94	1799.27	1817.35	1764.09	1821.29	1818.35	1812.54	1803.87	1786.25	1705.14	1750.24	1751.37	1769.03	1771.12	1796.91	1803.03	1792.34	1798.64
471.635010	1773.96	1764.92	1771.35	1762.34	1778.21	1765.1	1768.29	1740.81	1791.83	1786.29	1796.49	1780.63	1801.87	1839.38	1799.24	1786.88	1791.71	1771.62	1743.3	1802.89	1814.36	1786.67	1792.81	1815.05	1715.94	1727.81	1732.32	1698.87	1763.95	1766.27	1788.16	1821.95	1799.31	1816.49	1767.55	1819.1	1815.87	1810.2	1802.95	1785.66	1705.75	1749.35	1751.29	1768.14	1770.91	1798.13	1803.63	1791.51	1797.86
472.130005	1773.8	1763.68	1773.26	1761.61	1781.32	1763.99	1765.01	1738.07	1790.63	1781.76	1793.16	1784.86	1799.54	1838.71	1797.81	1783.93	1793.01	1770.96	1743.32	1805.34	1812.17	1784.91	1791.54	1817.86	1715.25	1725.7	1731.28	1699.13	1761.36	1763.52	1785.87	1816.08	1798.69	1814.58	1762.86	1818.21	1813.93	1813.06	1803.36	1784.19	1702.57	1752.11	1748.67	1770.05	1770.05	1792.63	1801.68	1791.2	1793.86
472.625000	1769.76	1763.15	1769.77	1759.99	1775.29	1764.57	1765.63	1736.15	1789.69	1779.71	1790.18	1780.63	1799.97	1838	1799.88	1784.84	1789.62	1767.12	1742.71	1799.97	1812.55	1787.28	1791	1818.03	1716.6	1725.74	1728.45	1697.65	1760.87	1762.95	1786.3	1815.68	1795.77	1810.56	1766.97	1812.76	1811.59	1809.85	1800.32	1784.16	1704.68	1747.66	1749.01	1769.93	1767.81	1792.34	1799.91	1791.71	1792.03
473.121002	1769.7	1760.81	1770.66	1756.72	1774.21	1763.01	1765.93	1735.56	1788.67	1778.38	1794.08	1778.55	1794.83	1834.62	1796.46	1784.49	1788.87	1768.54	1740.63	1804.31	1810.26	1781.98	1789.23	1815.3	1714.18	1724.6	1731.71	1697.26	1760.81	1762.26	1783.62	1813.86	1794.37	1812.72	1764.32	1815.59	1810.32	1805.13	1799.14	1781.96	1702.79	1747.71	1746.17	1767.91	1769.37	1792.55	1800.92	1788.41	1794.73
473.615997	1767.38	1758.63	1766.59	1755.75	1776.04	1761.88	1762.44	1733.93	1785.27	1777.68	1786.4	1777.59	1793.02	1831.06	1792.42	1781.29	1786.91	1763.97	1738	1798.24	1809.05	1779.85	1785.84	1815.28	1711.55	1721.29	1726.11	1696.98	1756.24	1762.4	1783.55	1813.72	1793.19	1811.04	1763.62	1811.31	1808.34	1806.57	1795.6	1782.26	1701.67	1744.95	1747.68	1764.52	1765.93	1791.06	1796.97	1789.45	1792.18
474.110992	1771.21	1760.27	1764.73	1754.39	1776.14	1760.4	1758.71	1733.6	1783.26	1776.48	1788.32	1777.94	1789.99	1830	1794.83	1779.74	1785.89	1764.25	1740.71	1796.93	1804.66	1781.62	1785.99	1814	1710.54	1722.09	1722.22	1694.26	1757.9	1763.64	1781.75	1807.91	1791.1	1805.95	1760.95	1810.11	1804.36	1804.26	1796.15	1780.81	1700.99	1744.78	1741.73	1761.84	1763.24	1788.53	1793.53	1785.84	1788.29
474.605988	1764.09	1760.1	1764.09	1753.9	1773.79	1759.91	1763.49	1731.35	1782.34	1776.02	1784.68	1782.05	1791	1830.32	1791.97	1780.69	1783.74	1766.03	1738.63	1797.26	1806.17	1777.27	1785.98	1808.33	1713.31	1722.02	1725.81	1695.39	1756.23	1762.58	1779.79	1809.99	1787.41	1806.41	1760.11	1811.15	1807.86	1802.74	1792.02	1779.79	1701.46	1747.07	1745.02	1767.89	1763.88	1786.73	1795.97	1784.64	1790.06
475.101013	1766.51	1754.26	1764.14	1752.49	1772.24	1760.81	1761.97	1732.16	1784.39	1776.64	1786.75	1771.18	1790.78	1828.57	1794.05	1777.79	1784.86	1762.26	1737.55	1793.42	1805.9	1779.35	1783.78	1810.39	1711.75	1721.36	1727.16	1694.16	1756.65	1758.18	1780.43	1808.69	1792.54	1805.88	1758.18	1806.86	1804.18	1802.25	1789.97	1777.66	1699.51	1742.72	1744.48	1760.11	1763.76	1788.91	1794.77	1782.23	1785.95
475.596985	1763.96	1754.63	1763.48	1751.44	1770.1	1759.47	1756.07	1729.59	1780.21	1775.85	1785.43	1770.86	1789.77	1827.58	1793.2	1774.3	1780.35	1761.91	1738.96	1795.17	1803.43	1775.73	1782.26	1805.37	1709.31	1724.49	1726.98	1694.92	1755.38	1757.48	1778.23	1808.1	1784.77	1803.55	1757.88	1809.08	1801.25	1802.63	1791.16	1777.65	1699.62	1744.84	1742.12	1762.23	1760.9	1787.09	1793.29	1782.1	1786.78
476.092010	1763.67	1751.57	1758.53	1750.14	1770.3	1758.69	1757.59	1728.75	1779.74	1776.04	1783.58	1770.25	1787.66	1825.65	1789.76	1775.02	1779.25	1759.44	1737.89	1793.91	1800	1775.43	1778.93	1806.33	1710.74	1718.3	1724.09	1695.31	1751.91	1760.41	1778.4	1805.78	1785.36	1802.89	1757.28	1806.29	1801.29	1800.98	1784.01	1775.65	1701.1	1741.49	1739.73	1759.05	1759.33	1785.02	1790.06	1782.68	1785
476.587006	1762.16	1753.39	1761.53	1745.11	1770.83	1756.09	1757.3	1728.72	1775.7	1772.08	1782.28	1770.5	1785.07	1821.99	1788.81	1774.4	1778.67	1760.38	1732.95	1792.67	1800.09	1776.05	1781.59	1801.04	1708.54	1716.69	1725.34	1693.29	1751.5	1756.04	1775.9	1805.93	1785.88	1806.06	1753.75	1802.65	1798.77	1797.72	1787.67	1774.48	1697.43	1738.03	1739.56	1760.83	1759.54	1782.73	1787.64	1781.33	1782.05
477.082001	1762.68	1748.98	1757.55	1748.05	1765.33	1755.14	1753.32	1727.57	1778.63	1770.69	1781.58	1770.2	1787.51	1821.18	1787.29	1772.09	1776.75	1763.87	1735.8	1790.89	1802.36	1774.15	1781.75	1804.05	1710.08	1714.62	1722.8	1695.49	1752.79	1758.41	1775.52	1803.68	1782.69	1799.14	1756.64	1802.9	1803.42	1801.3	1786.3	1774.93	1699.59	1737.5	1739.88	1758.15	1755.69	1781.69	1788.9	1779.4	1786.05
477.576996	1759.47	1746.49	1760.68	1746.74	1766.17	1750.85	1754.4	1725.17	1773.78	1768.23	1779.05	1770.22	1785.45	1820.16	1785.81	1771.22	1776.58	1756.55	1732.47	1790.08	1798.06	1771.24	1778.78	1801.95	1709.89	1716.33	1721	1691.47	1747.65	1752.21	1773.14	1801.52	1783.31	1798.81	1751.63	1800.29	1797.83	1797.09	1789.11	1773.74	1698.66	1737.85	1734.79	1760.34	1757.85	1783.12	1787.93	1779.32	1779.88
478.072998	1757.68	1746.65	1755.52	1745.78	1766.44	1752.91	1753.14	1724.59	1773.7	1769.86	1778.03	1769.03	1784.87	1820.99	1782.63	1772.36	1773.16	1756.45	1732.19	1785.87	1796.17	1770.24	1777.97	1800.24	1706.46	1714.79	1721.69	1692.61	1748.69	1750.39	1774.85	1798.13	1781.8	1795.85	1752.37	1798.77	1795.69	1795.71	1786.44	1771.4	1695.93	1736.1	1738.46	1755.78	1757.83	1779.81	1785.58	1778.49	1779.95
478.567993	1757.59	1748.81	1753.8	1747.61	1763.19	1755.85	1750.71	1723.21	1774.5	1768.09	1778.02	1767.14	1782.58	1817.16	1783.36	1766.89	1772.98	1754.69	1730.24	1786.25	1791.56	1767.18	1773.6	1797.59	1709.84	1715.43	1718.34	1691.6	1749.35	1750.34	1772.06	1802.5	1776.58	1799.48	1752.86	1802.94	1793.77	1790.03	1781.3	1770.18	1697.06	1735.31	1735.84	1754.76	1755.76	1780.16	1786.11	1775.23	1778.97
479.062988	1752.92	1745.51	1753.83	1743.81	1762.51	1751.22	1752.66	1721.31	1773.39	1765.21	1775.35	1767.95	1779.77	1817.78	1781.74	1770.82	1775.79	1753.11	1732.65	1786.83	1792.34	1769.16	1774	1796.49	1705.95	1713.32	1719.32	1691.03	1747.14	1750.76	1769.65	1798.7	1776.28	1795.45	1748.79	1795	1789.12	1791.6	1782.94	1769.27	1693.47	1734.79	1733.83	1752.57	1755.99	1778.29	1784.24	1775.74	1776
479.558014	1755.18	1747.03	1754.15	1742.95	1760.15	1748.71	1750.81	1722.15	1767.37	1766.26	1774	1766.21	1778.7	1812.97	1780.46	1764.9	1771	1750.69	1730.18	1783.07	1790.7	1765.05	1770.89	1796.39	1704.57	1711.03	1717	1689.75	1744.31	1750.26	1767.95	1795.58	1778.58	1791.77	1750.19	1796.33	1788.76	1786.98	1782.25	1767.59	1694.21	1736.22	1736.76	1754.58	1751.82	1775.71	1783.35	1774.98	1773.42
480.053009	1752.19	1742.61	1753.51	1742.32	1760.53	1749.85	1748.28	1722.25	1767.89	1762.17	1771.35	1762.76	1776.33	1811.73	1778.87	1765.46	1768.6	1755.74	1731.28	1781.73	1789.26	1765.77	1771.82	1793.95	1706	1711.32	1716.09	1690.65	1744.62	1749.8	1767.03	1795.37	1773.93	1794.07	1747.78	1794.39	1792.49	1791.8	1779.07	1766.9	1692.96	1732.83	1734.79	1753.05	1748.9	1773.27	1784.78	1769.16	1773.86
480.549011	1752.14	1741.56	1750.28	1737.63	1761.05	1747.99	1746.38	1719.37	1767.37	1759.26	1770.35	1763.24	1775.51	1813.21	1777.71	1765.43	1767.12	1749.23	1726.32	1779.56	1788.27	1764.51	1768.25	1788.59	1704.74	1712.68	1715.47	1689.63	1743.91	1747.11	1766.9	1794.32	1773.75	1792.34	1749.54	1793.27	1787.41	1788.91	1779.15	1769.35	1693.36	1731.29	1734.41	1749.08	1754.37	1772.33	1781.63	1770.24	1774.79
481.044006	1752.57	1740.18	1748.1	1742.15	1759.92	1742.82	1744.41	1721.7	1766.69	1760.45	1771.1	1764.07	1775.46	1808.86	1775.6	1761.42	1768.25	1749.28	1726.59	1779.21	1786.67	1766.39	1767.38	1792	1704.83	1710.96	1712.47	1686.4	1744.91	1747.04	1764.88	1790.73	1771.39	1790.2	1747.35	1787.33	1785.25	1785.02	1777.22	1767.17	1690.96	1731.49	1730.46	1750.01	1751.78	1773.01	1780.42	1772.76	1772.14
481.539001	1747.73	1740.42	1747.62	1739.02	1755.89	1743.48	1745.72	1716.44	1769.3	1761.48	1772.09	1761.9	1772.15	1807.19	1774.32	1763.04	1767.1	1750.62	1726.88	1779.26	1787.33	1766.31	1765.82	1790.54	1701.14	1707.81	1711.78	1687.94	1740.67	1745.84	1764.48	1791.61	1771.08	1788.48	1746.43	1788.88	1784.46	1784.94	1776.1	1763.17	1692.81	1729.73	1727.49	1748.79	1746.69	1771.22	1775.68	1765.92	1772.48
482.033997	1745.99	1738.92	1749.42	1737.75	1755.27	1744.34	1745.99	1718.36	1763.5	1760.17	1769.53	1760.03	1772.01	1806.42	1776.23	1761.53	1763.27	1747.29	1724.21	1777	1788.65	1763.48	1764.97	1788.91	1699.61	1709	1712.09	1685.59	1739.8	1747.75	1765.24	1790.5	1769.32	1787.14	1746.88	1787.73	1782.61	1784.5	1772.69	1764.17	1689.29	1731.39	1729.81	1748.71	1746.48	1770.55	1776.07	1767.06	1772.46
482.529999	1748.7	1737.19	1745.58	1736.13	1757.25	1743.23	1749.06	1718.33	1764.6	1757.89	1764.47	1758.26	1774.04	1807.13	1772.47	1762.57	1764.54	1748.58	1725.92	1775.76	1782.43	1765.02	1765.79	1786.7	1702.46	1710.33	1713.93	1687.27	1741.54	1742.92	1762.87	1789.68	1770.3	1788.35	1746.78	1789.87	1785.16	1785.79	1776.44	1765.23	1690.11	1728.75	1728.9	1747.83	1746.96	1769.09	1774.88	1767.1	1769.93
483.024994	1747.75	1735.86	1745.4	1737.72	1756.13	1743.28	1744.34	1716.67	1765.61	1758.97	1768.5	1760.4	1769.61	1808.24	1772.8	1760.33	1764.79	1746.5	1724.98	1777.18	1780.87	1763.88	1764.69	1788.34	1701.98	1708.5	1712.96	1685.31	1740.83	1743.4	1759.48	1785.37	1767	1786.37	1744.69	1786.47	1784.43	1784.71	1774.08	1764.98	1691.34	1727.17	1727.54	1749.04	1744.79	1768.84	1773.27	1765.18	1769.05
483.519989	1745.56	1738.63	1744.4	1738.32	1753.96	1740.76	1744.27	1718.88	1759.77	1757.32	1764.09	1757.79	1768.05	1800.9	1774.61	1757.71	1761.23	1746.81	1723.4	1773.6	1784.82	1763.06	1765.33	1782.75	1698.77	1708.73	1711.51	1685.04	1737.62	1742.47	1760.96	1787.22	1767.97	1784.81	1745.11	1785.31	1782.77	1783.71	1776.45	1762.17	1689	1728.12	1728.79	1749.89	1746.53	1767.91	1773.68	1769.42	1765
484.015015	1746.4	1734.5	1744.83	1733.85	1750.94	1741.87	1742.21	1716.86	1760.06	1756.3	1764.27	1755.27	1770.96	1803.83	1772.73	1757.9	1762.58	1743.97	1723.83	1775.35	1784.92	1760.49	1763.48	1781.31	1699.02	1707.6	1711.04	1687.98	1738.23	1738.03	1758.71	1784.44	1764.84	1785.77	1743.43	1786.83	1780.45	1780.51	1774.8	1760.61	1688.69	1730.05	1726.71	1743.71	1745.53	1766.31	1772.74	1766.15	1764.35
484.510010	1739.69	1734.41	1741.91	1734.75	1752.77	1740.46	1737.31	1716.04	1759.09	1753.96	1766.05	1755.75	1768.26	1800	1770.2	1756.11	1760.8	1742.88	1722.7	1775.04	1782.25	1759.22	1763.1	1784.78	1701.14	1709.89	1709.5	1686.02	1738.11	1741.52	1756.91	1782.38	1765.96	1781.75	1741.57	1784.81	1781.67	1779.24	1770.46	1759.83	1689.74	1728.54	1724.95	1742.82	1743.43	1764.61	1773.25	1763.36	1763.36
485.005005	1744.08	1732.31	1741.65	1731.82	1751.64	1740.62	1739.01	1716.66	1757.36	1750.03	1759.58	1756.31	1764.13	1799.38	1765.18	1756.86	1759.01	1738.51	1722.18	1773.03	1779.6	1756.96	1760.29	1780.43	1698.91	1706.06	1708.43	1683.13	1735.72	1738.99	1757.04	1782.62	1761.88	1774.95	1741.93	1781.68	1778.31	1776.26	1769.64	1758.38	1688.27	1727.19	1725.39	1744.98	1741.39	1762.87	1770.92	1761.07	1764.42
485.501007	1739.01	1732.65	1742.4	1733.35	1749.36	1735.56	1738.25	1715.85	1756.69	1752.27	1762.03	1755.2	1766.76	1799.7	1768.15	1756.29	1760.1	1740.27	1723.93	1768.77	1777.19	1754.78	1760.76	1777.14	1699.48	1706.73	1705.04	1683.46	1736.06	1736.97	1757.2	1780.59	1764.71	1781.59	1737.37	1782.79	1777.19	1776.43	1771.17	1758.58	1688.49	1722.84	1721.4	1742.1	1740.99	1759.77	1767.98	1760.83	1762.25
485.996002	1738.89	1730.91	1740.1	1728.47	1752	1738.68	1737.81	1714.29	1758.39	1752.34	1759.69	1753.77	1761.9	1799.77	1763.01	1754.5	1757.74	1740.81	1721	1768.49	1779.99	1755.66	1762.86	1779.3	1698.07	1706.35	1707.04	1682.54	1734.54	1735.34	1754	1779.65	1762.81	1781.43	1739.7	1780.48	1775.03	1776.4	1767.48	1756.37	1688.09	1724.32	1721.5	1740.62	1739.47	1759.79	1768.51	1758.36	1758.31
486.490997	1741.03	1731.42	1740.54	1728.51	1749.45	1735.12	1738.69	1712.87	1755.01	1748.21	1761.92	1754.27	1762.14	1797.16	1765.94	1754.9	1756.98	1740.64	1719.89	1768.28	1780.11	1753.8	1760.46	1779.63	1699.16	1707.16	1707.41	1681.64	1737.03	1737.03	1755.97	1779.95	1760.88	1777.35	1739.84	1778.82	1775.64	1776.98	1771.97	1756.8	1685.69	1724.21	1723.98	1742.84	1739.26	1759.84	1764.09	1757.32	1761.33
486.985992	1737.74	1730.15	1737.8	1728.22	1751.39	1737.74	1736.43	1712.58	1756.66	1747.43	1756.38	1750.93	1759.89	1796.27	1766.44	1751.6	1756.12	1739.18	1720.15	1766.42	1776.87	1754.87	1758.2	1776.07	1696.93	1705.73	1705.66	1685.09	1736.19	1736.34	1759.49	1778.7	1760.13	1779.25	1734.61	1777.5	1771.8	1777.65	1766.91	1757	1686.66	1722.86	1724.46	1740.31	1741	1758.58	1766.94	1754.71	1762.43
487.481995	1737.66	1728.23	1738.97	1728.85	1746.08	1733.03	1734.84	1711.38	1753.96	1746.5	1754.8	1748.39	1760.76	1792.93	1764.34	1753.17	1756.77	1738.1	1720.34	1767.34	1774.77	1752.7	1755.37	1777.82	1693.64	1704.24	1703.85	1681.49	1731.2	1732.8	1753.02	1778.66	1762.01	1775.61	1739.42	1778.89	1772.44	1773.17	1766.92	1756.16	1683.12	1722.37	1722.36	1740.2	1737.4	1756.98	1768.4	1757.87	1757.22
487.976990	1735.53	1729.07	1738.87	1729.25	1748.3	1736.47	1734.91	1710.9	1752.16	1745.88	1755.19	1750.65	1759.99	1795.43	1764.29	1750.22	1757.15	1735.11	1721.03	1763.71	1774.72	1754.44	1753.96	1773.82	1693.42	1702.95	1703.86	1681.92	1733.9	1737.05	1751.69	1777.62	1756.03	1774.61	1735.2	1775.14	1768.72	1773.55	1761.71	1754.87	1686.72	1719.99	1722.67	1740.87	1737.76	1760	1763.85	1754.34	1757.35
488.471985	1736.61	1726.7	1736.44	1726.74	1741.46	1730.1	1731.51	1710.56	1752.78	1745.03	1755.52	1746.49	1758.64	1790.06	1761.25	1750.98	1751.68	1736.17	1716.82	1764.78	1772.97	1751.07	1753.91	1770.98	1695.3	1705.14	1704.65	1682.7	1729.74	1736.63	1753.58	1774.37	1759.68	1774.35	1735.98	1777.21	1771.21	1774.08	1763.87	1754.68	1687.82	1719.63	1720.22	1737.92	1739.7	1757.67	1765.68	1757.98	1757.83
488.967010	1736.58	1730.08	1738.14	1725.32	1746.35	1734.17	1732.18	1710.79	1751.02	1745.29	1754.32	1749.99	1758.31	1788.29	1761.75	1749.17	1753.64	1738.54	1716.83	1762.23	1772.33	1749.49	1751.94	1773.73	1696.59	1702.62	1705.3	1681.32	1730.7	1732.8	1751.55	1775.38	1759.22	1773.21	1736.82	1776.39	1769.8	1770.75	1761.39	1755.57	1685.99	1720.44	1718.48	1740.67	1737.78	1756.06	1764.21	1754.97	1756.86
489.462006	1734.6	1728.48	1735.2	1726.25	1744.58	1734.74	1731.96	1710.15	1750.7	1746.44	1756.11	1745.81	1758.77	1788.45	1759.82	1747.88	1753.38	1736.93	1716.98	1762.2	1771.16	1753.66	1755.95	1772.59	1696.71	1701.9	1700.58	1682.64	1731.19	1735.1	1750.74	1773.79	1757.14	1770.34	1734.78	1775.35	1773.55	1770.79	1762.55	1756.39	1687.82	1722.92	1720.72	1738.37	1734.25	1756.64	1761.19	1752.4	1756.75
489.958008	1735.54	1726.64	1734.01	1724.35	1740.77	1733.1	1730.77	1708.29	1750.27	1745.1	1754.55	1745.07	1756.63	1786	1758.74	1748.65	1752.19	1733.52	1719.26	1760.1	1771.56	1747.19	1752.18	1771.09	1692.61	1702.3	1701.98	1680.3	1728.69	1734.43	1745.65	1770.95	1752.77	1770.94	1732.93	1771.6	1768.25	1764.82	1759.79	1752.03	1684.43	1719.5	1720.06	1738.03	1736.85	1752.04	1760.7	1751.45	1755.2
490.453003	1734.69	1725.22	1732.61	1722.83	1740.74	1730.9	1731.65	1708.75	1749.44	1742.06	1751.07	1748.3	1754.59	1787.93	1756.17	1746.64	1750.16	1735.82	1715.44	1763.5	1765.84	1745.46	1751.87	1770.28	1693.83	1700	1703.38	1682.16	1729.27	1732.9	1746.8	1774.24	1749.92	1768.37	1732	1772.4	1767.42	1766.89	1759.65	1749.37	1683.66	1720.94	1716.67	1734.86	1734.82	1752.17	1758.56	1752.51	1751.12
490.947998	1733.13	1724.81	1730.86	1723.71	1740.37	1728.27	1730.41	1706.84	1748	1742.26	1751.16	1745.92	1755.76	1785.06	1759.66	1747.18	1747.3	1735.01	1715.95	1760.02	1768.95	1750.01	1749.5	1770.67	1696.01	1702.45	1700.1	1680.73	1729.23	1730.44	1746.19	1771.08	1755.17	1769.95	1733.22	1771.88	1766.36	1769.3	1759.93	1751.81	1682.73	1720.28	1717.34	1740.47	1734.57	1750.77	1762.12	1751.87	1751.21
491.442993	1730.81	1720.45	1728.58	1721.45	1742.19	1730.48	1727.06	1705.39	1746.45	1739.49	1749.08	1742.05	1751.34	1783.88	1755.02	1743.89	1746.51	1733.57	1713	1758.55	1768.34	1747.45	1749.41	1766.63	1694.25	1700.78	1700.76	1677.68	1729.55	1730.74	1747.92	1769.82	1752.64	1769.27	1730.62	1771.33	1766.19	1765.28	1760.11	1746.51	1684.38	1717.15	1717.52	1736.57	1733.7	1749.63	1755.29	1748.44	1752.32
491.937988	1731.24	1720.66	1728.62	1723.72	1741.09	1730.85	1725.97	1705.25	1743.55	1741.57	1748.98	1740.28	1752.73	1782.57	1758.31	1745.2	1744.93	1729.67	1711.07	1760.93	1762.36	1744.38	1749.1	1765.72	1692.22	1702.11	1701.19	1678.51	1727.16	1728.32	1746.87	1768.15	1755.01	1766.12	1731.84	1770.87	1763.06	1769.49	1759.51	1749.58	1682.68	1717.75	1715.32	1733.86	1736.91	1751.02	1758.4	1748.73	1749.9
492.433990	1730.99	1722.34	1728.47	1721.76	1738.04	1728.54	1728.75	1707.49	1746.51	1737.65	1750.73	1741.88	1755.26	1783.52	1759.57	1744.06	1746.21	1731.35	1714.21	1754.74	1765.89	1744.74	1748.39	1768.1	1692.42	1698.62	1699.79	1679.38	1725.73	1732.3	1743.62	1768.01	1751.04	1766.63	1728.57	1765.48	1761.79	1762.77	1757.89	1748.09	1683.83	1718.02	1716.29	1735.22	1731.39	1746.32	1757.8	1748.26	1748.76
492.928986	1730.56	1720.47	1728.68	1718.51	1739.56	1729.4	1729.18	1706.53	1744.78	1739.49	1747.65	1745.12	1752.03	1783.76	1756.27	1741.93	1744.38	1729.31	1712.41	1754.91	1766.37	1744.22	1747.98	1766.99	1690.68	1699.96	1700.5	1677.34	1722.7	1727.43	1742.79	1765.8	1749.61	1765.97	1727.9	1766.71	1763.34	1764.64	1759.95	1753.38	1682.69	1716.4	1715.3	1735.16	1731.4	1750.97	1757.28	1750.13	1748.7
493.424011	1730.36	1719.43	1728.48	1721.26	1737.59	1725.93	1729.03	1707.44	1745.76	1744.18	1745.04	1743.9	1750.98	1783.88	1757.39	1743.27	1744.35	1731.01	1713.95	1756.82	1763.86	1744.36	1748.05	1763.16	1692.04	1698.59	1698.75	1678.24	1724.9	1728.79	1747.07	1767.26	1748.2	1765.85	1730.89	1770.52	1765.2	1767.17	1760.07	1751.05	1682.4	1714.3	1715.18	1732.23	1729.23	1749.32	1755.57	1745.69	1748.1
[truncated: 6,286 more rows]
[truncated: 914 more columns]
