# Supplementary material for: Glucokinase activity controls peripherally located subpopulations of β-cells that lead islet Ca2+ oscillations
Source: eLife. 2025 Feb 12;13:RP103068. doi: 10.7554/eLife.103068 (PMC11820133; doi:10.7554/eLife.103068)
Supplement: Source data 4. [file elife-103068-data4.zip › EJ155 10GGKa F04-1_Statistics/EJ155 10GGKa F04-1_Detailed.csv]

Detailed
====================
Position X	Position Y	Position Z	Unit	Category	Collection	Time	ID
163.74	31.4724	-58.2868	µm	Spot	Position	1	1456
160.957	38.0236	-60.6984	µm	Spot	Position	1	1459
144.344	61.9853	-60.0783	µm	Spot	Position	1	1463
166.617	66.9758	-61.397	µm	Spot	Position	1	1464
125.005	71.0483	-61.2799	µm	Spot	Position	1	1465
133.22	73.8146	-59.6905	µm	Spot	Position	1	1466
164.679	82.7996	-58.9917	µm	Spot	Position	1	1468
132.79	42.7608	-56.3929	µm	Spot	Position	1	1469
155.95	46.4324	-56.1796	µm	Spot	Position	1	1471
126.738	50.5546	-55.753	µm	Spot	Position	1	1472
131.97	50.2571	-50.7922	µm	Spot	Position	1	1475
138.578	60.6033	-52.3488	µm	Spot	Position	1	1476
159.067	72.6479	-50.3331	µm	Spot	Position	1	1477
141.442	76.8208	-53.0157	µm	Spot	Position	1	1478
136.657	34.4554	-49.1843	µm	Spot	Position	1	1479
156.841	34.2784	-48.6533	µm	Spot	Position	1	1480
148.82	38.354	-46.8342	µm	Spot	Position	1	1481
115.209	55.6744	-47.3415	µm	Spot	Position	1	1482
141.768	29.7283	-42.6915	µm	Spot	Position	1	1484
160.029	38.0042	-44.5314	µm	Spot	Position	1	1485
132.441	40.7005	-43.4176	µm	Spot	Position	1	1486
148.134	57.9889	-44.229	µm	Spot	Position	1	1487
137.611	58.634	-44.5615	µm	Spot	Position	1	1488
132.248	61.0485	-44.2428	µm	Spot	Position	1	1489
117.295	63.4992	-42.7404	µm	Spot	Position	1	1490
105.949	66.3977	-44.1463	µm	Spot	Position	1	1491
152.841	77.2614	-44.1915	µm	Spot	Position	1	1493
132.268	32.7375	-38.8962	µm	Spot	Position	1	1495
147.388	82.1228	-40.9558	µm	Spot	Position	1	1497
122.943	39.7146	-34.6045	µm	Spot	Position	1	1499
140.652	43.3947	-36.417	µm	Spot	Position	1	1500
150.34	75.9766	-36.3958	µm	Spot	Position	1	1503
138.513	80.1968	-35.0669	µm	Spot	Position	1	1504
161.813	17.2027	-30.8938	µm	Spot	Position	1	1505
163.712	29.2069	-32.3891	µm	Spot	Position	1	1507
150.087	30.9054	-32.374	µm	Spot	Position	1	1508
130.978	65.6227	-31.9187	µm	Spot	Position	1	1511
140.654	36.5032	-28.4354	µm	Spot	Position	1	1512
160.558	38.4269	-29.9535	µm	Spot	Position	1	1513
115.755	45.7647	-26.3989	µm	Spot	Position	1	1514
101.033	79.0529	-26.9601	µm	Spot	Position	1	1517
110.765	53.0138	-23.8034	µm	Spot	Position	1	1518
114.895	55.6722	-23.5932	µm	Spot	Position	1	1519
129.843	55.5969	-24.4738	µm	Spot	Position	1	1520
141.071	61.9377	-24.4871	µm	Spot	Position	1	1521
150.201	79.0304	-23.2393	µm	Spot	Position	1	1523
133.111	25.7147	-21.0569	µm	Spot	Position	1	1524
144.68	26.5868	-21.6286	µm	Spot	Position	1	1525
156.24	30.0747	-20.6388	µm	Spot	Position	1	1526
143.581	35.7035	-19.0583	µm	Spot	Position	1	1527
117.573	39.9184	-18.4621	µm	Spot	Position	1	1528
151.737	47.897	-19.792	µm	Spot	Position	1	1529
106.695	55.5754	-20.048	µm	Spot	Position	1	1530
104.841	61.7913	-17.182	µm	Spot	Position	1	1535
117.815	62.0311	-15.9016	µm	Spot	Position	1	1536
103.294	73.7017	-16.8868	µm	Spot	Position	1	1537
158.07	17.5905	-11.9576	µm	Spot	Position	1	1538
152.356	30.2724	-10.0172	µm	Spot	Position	1	1539
138.422	30.9431	-12.7875	µm	Spot	Position	1	1540
124.687	34.7688	-12.8241	µm	Spot	Position	1	1541
129.951	46.1739	-12.8858	µm	Spot	Position	1	1542
140.279	64.3224	-12.9764	µm	Spot	Position	1	1544
120.618	76.1231	-11.9495	µm	Spot	Position	1	1545
161.665	18.4099	-8.21843	µm	Spot	Position	1	1546
145.161	21.9947	-6.9356	µm	Spot	Position	1	1547
159.062	37.9431	-7.883	µm	Spot	Position	1	1549
114.173	47.1412	-8.65685	µm	Spot	Position	1	1551
131.143	79.1761	-8.90893	µm	Spot	Position	1	1554
140.972	39.7083	-3.69254	µm	Spot	Position	1	1556
116.883	51.4868	-3.46849	µm	Spot	Position	1	1557
143.587	55.6587	-3.30866	µm	Spot	Position	1	1558
107.015	57.2107	-4.10381	µm	Spot	Position	1	1559
112.898	74.5993	-2.25661	µm	Spot	Position	1	1560
103.06	75.0766	-3.13462	µm	Spot	Position	1	1561
178.492	72.4318	-64	µm	Spot	Position	1	1564
207.741	75.1665	-64	µm	Spot	Position	1	1565
222.321	81.8536	-64	µm	Spot	Position	1	1567
176.005	27.7273	-59.4866	µm	Spot	Position	1	1579
196.46	30.9496	-59.841	µm	Spot	Position	1	1580
184.963	39.1335	-61.0427	µm	Spot	Position	1	1582
210.68	41.9543	-59.7103	µm	Spot	Position	1	1584
203.54	65.0502	-60.8323	µm	Spot	Position	1	1589
225.411	66.9212	-61.5585	µm	Spot	Position	1	1590
187.934	82.9261	-61.7558	µm	Spot	Position	1	1591
178.988	34.2192	-54.8429	µm	Spot	Position	1	1593
204.363	36.8866	-56.3726	µm	Spot	Position	1	1594
187.417	40.7323	-55.4815	µm	Spot	Position	1	1595
196.576	46.6086	-57.2032	µm	Spot	Position	1	1596
224.937	51.8273	-56.3956	µm	Spot	Position	1	1598
205.542	68.4165	-55.9421	µm	Spot	Position	1	1600
235.204	72.9131	-55.8203	µm	Spot	Position	1	1601
218.724	75.2178	-57.0839	µm	Spot	Position	1	1603
236.362	56.9641	-52.307	µm	Spot	Position	1	1606
224.545	58.112	-52.1038	µm	Spot	Position	1	1607
191.656	22.5468	-47.5077	µm	Spot	Position	1	1609
204.887	27.5025	-48.7374	µm	Spot	Position	1	1610
169.088	38.7949	-49.1186	µm	Spot	Position	1	1611
203.815	42.0552	-47.8314	µm	Spot	Position	1	1612
183.418	51.0215	-47.2536	µm	Spot	Position	1	1613
198.583	54.3226	-48.0627	µm	Spot	Position	1	1614
217.818	61.1045	-46.986	µm	Spot	Position	1	1615
179.424	19.3129	-43.0189	µm	Spot	Position	1	1620
169.08	22.5573	-42.9503	µm	Spot	Position	1	1621
173.542	29.4187	-43.8901	µm	Spot	Position	1	1623
184.859	30.4188	-43.8351	µm	Spot	Position	1	1624
220.946	35.499	-45.0303	µm	Spot	Position	1	1625
227.007	49.8941	-45.3179	µm	Spot	Position	1	1626
235.105	63.792	-44.9532	µm	Spot	Position	1	1628
169.682	79.7493	-45.1855	µm	Spot	Position	1	1630
212.05	32.0857	-41.7971	µm	Spot	Position	1	1632
234.077	43.1893	-39.4798	µm	Spot	Position	1	1633
176.596	51.095	-39.9018	µm	Spot	Position	1	1634
211.836	70.0879	-41.1051	µm	Spot	Position	1	1637
238.425	70.4943	-39.6949	µm	Spot	Position	1	1638
175.848	14.7803	-35.1065	µm	Spot	Position	1	1643
214.156	24.9734	-34.7916	µm	Spot	Position	1	1644
178.025	26.723	-34.3189	µm	Spot	Position	1	1645
189.962	29.9075	-36.3238	µm	Spot	Position	1	1646
219.054	32.8666	-34.8717	µm	Spot	Position	1	1647
180.094	37.3957	-36.6166	µm	Spot	Position	1	1648
220.27	52.4321	-35.4604	µm	Spot	Position	1	1650
233.437	79.5699	-36.6373	µm	Spot	Position	1	1652
181.796	18.1537	-31.2977	µm	Spot	Position	1	1654
196.68	18.3082	-33.1088	µm	Spot	Position	1	1655
193.965	39.3176	-33.5723	µm	Spot	Position	1	1656
203.764	54.6511	-32.5942	µm	Spot	Position	1	1657
207.171	79.9098	-32.6168	µm	Spot	Position	1	1660
206.491	43.0819	-26.7538	µm	Spot	Position	1	1663
190.894	48.4428	-26.2367	µm	Spot	Position	1	1664
225.417	52.1634	-27.8734	µm	Spot	Position	1	1665
195.323	60.4603	-27.8528	µm	Spot	Position	1	1667
210.227	15.1808	-22.5335	µm	Spot	Position	1	1670
187.332	23.547	-23.2968	µm	Spot	Position	1	1671
181.361	40.8396	-23.7455	µm	Spot	Position	1	1672
242.963	48.7813	-23.3232	µm	Spot	Position	1	1674
202.052	19.5385	-21.3291	µm	Spot	Position	1	1678
179.284	22.5228	-18.3239	µm	Spot	Position	1	1679
221.177	23.6332	-18.3732	µm	Spot	Position	1	1680
232.381	63.5962	-16.5428	µm	Spot	Position	1	1687
213.737	67.0267	-15.291	µm	Spot	Position	1	1688
171.29	16.4448	-11.3495	µm	Spot	Position	1	1689
173.792	34.2656	-11.984	µm	Spot	Position	1	1690
179.865	68.3248	-11.698	µm	Spot	Position	1	1693
230.721	71.7945	-11.0151	µm	Spot	Position	1	1694
197.596	72.3774	-11.323	µm	Spot	Position	1	1695
196.68	25.8787	-7.58	µm	Spot	Position	1	1696
205.095	31.298	-8.08329	µm	Spot	Position	1	1697
242.246	45.129	-9.27825	µm	Spot	Position	1	1700
230.329	53.1156	-7.23413	µm	Spot	Position	1	1703
198.492	58.4599	-8.90435	µm	Spot	Position	1	1704
179.674	77.0511	-8.44121	µm	Spot	Position	1	1705
205.944	80.6091	-8.48322	µm	Spot	Position	1	1706
207.975	15.9124	-4.31262	µm	Spot	Position	1	1708
214.874	44.5091	-3.87846	µm	Spot	Position	1	1710
141.228	84.8998	-64	µm	Spot	Position	1	1725
152.487	118.733	-64	µm	Spot	Position	1	1727
159.882	126.868	-64	µm	Spot	Position	1	1728
138.642	128.514	-64	µm	Spot	Position	1	1729
145.713	128.725	-64	µm	Spot	Position	1	1730
163.933	135.237	-64	µm	Spot	Position	1	1731
165.686	97.4734	-60.3785	µm	Spot	Position	1	1732
160.674	103.96	-60.8909	µm	Spot	Position	1	1733
119.428	106.817	-61.5907	µm	Spot	Position	1	1734
130.887	108.412	-60.4433	µm	Spot	Position	1	1735
138.94	120.841	-61.0947	µm	Spot	Position	1	1736
154.062	84.8764	-56.7883	µm	Spot	Position	1	1742
121.979	89.4157	-55.3436	µm	Spot	Position	1	1743
143.113	93.7147	-56.1217	µm	Spot	Position	1	1744
153.413	94.3826	-57.5328	µm	Spot	Position	1	1745
133.609	99.1993	-56.9413	µm	Spot	Position	1	1746
106.534	105.434	-54.7989	µm	Spot	Position	1	1747
129.044	106.052	-56.335	µm	Spot	Position	1	1748
144.839	107.859	-54.214	µm	Spot	Position	1	1749
151.939	118.986	-57.2772	µm	Spot	Position	1	1750
130.144	88.4175	-51.3157	µm	Spot	Position	1	1752
151.099	111.419	-51.3124	µm	Spot	Position	1	1753
121.463	115.069	-52.7568	µm	Spot	Position	1	1754
163.208	116.812	-53.4599	µm	Spot	Position	1	1755
152.148	122.957	-51.5469	µm	Spot	Position	1	1756
129.084	123.615	-52.9303	µm	Spot	Position	1	1757
142.128	124.742	-52.9941	µm	Spot	Position	1	1758
162.248	125.104	-52.0024	µm	Spot	Position	1	1759
132.608	135.197	-52.7577	µm	Spot	Position	1	1760
126.347	86.2469	-48.5048	µm	Spot	Position	1	1764
151.945	136.091	-49.0604	µm	Spot	Position	1	1766
112.191	87.731	-42.6892	µm	Spot	Position	1	1767
105.127	90.4656	-44.2332	µm	Spot	Position	1	1768
156.948	98.4587	-43.3693	µm	Spot	Position	1	1769
140.853	101.182	-43.3323	µm	Spot	Position	1	1770
133.212	106.484	-44.1948	µm	Spot	Position	1	1771
109.105	107.931	-43.1385	µm	Spot	Position	1	1772
141.233	114.239	-44.3674	µm	Spot	Position	1	1773
115.167	128.417	-42.8448	µm	Spot	Position	1	1774
155.279	84.4207	-39.6811	µm	Spot	Position	1	1775
163.477	89.6368	-39.5901	µm	Spot	Position	1	1776
146.28	103.183	-39.674	µm	Spot	Position	1	1777
154.29	109.897	-41.2336	µm	Spot	Position	1	1778
121.973	119.355	-38.247	µm	Spot	Position	1	1779
156.278	147.699	-39.8886	µm	Spot	Position	1	1780
115.773	92.087	-36.0036	µm	Spot	Position	1	1782
140.448	92.2324	-37.6229	µm	Spot	Position	1	1783
124.924	99.3338	-35.8127	µm	Spot	Position	1	1784
138.498	107.664	-35.5865	µm	Spot	Position	1	1785
146.796	125.528	-34.8512	µm	Spot	Position	1	1786
141.651	139.723	-35.6733	µm	Spot	Position	1	1787
134.643	143.036	-35.2934	µm	Spot	Position	1	1788
136.401	148.894	-35.4955	µm	Spot	Position	1	1789
101.061	89.84	-32.8141	µm	Spot	Position	1	1790
122.629	106.12	-32.6434	µm	Spot	Position	1	1791
161.706	107.09	-30.9069	µm	Spot	Position	1	1792
109.184	117.8	-31.4473	µm	Spot	Position	1	1793
113.121	121.818	-32.3236	µm	Spot	Position	1	1794
133.742	121.374	-31.9996	µm	Spot	Position	1	1795
161.992	124.374	-33.3906	µm	Spot	Position	1	1796
123.798	129.76	-31.1622	µm	Spot	Position	1	1797
156.135	132.66	-31.5312	µm	Spot	Position	1	1798
153.875	89.9448	-27.7844	µm	Spot	Position	1	1799
145.142	113.007	-27.4714	µm	Spot	Position	1	1800
109.292	125.696	-28.8583	µm	Spot	Position	1	1801
111.786	86.0149	-23.3053	µm	Spot	Position	1	1802
128.211	85.7664	-24.2861	µm	Spot	Position	1	1803
102.482	87.2904	-23.8692	µm	Spot	Position	1	1804
144.414	88.5518	-23.5602	µm	Spot	Position	1	1805
164.522	90.4794	-24.2575	µm	Spot	Position	1	1806
155.682	102.266	-22.638	µm	Spot	Position	1	1808
101.455	110.631	-25.3653	µm	Spot	Position	1	1809
116.086	112.049	-22.6139	µm	Spot	Position	1	1810
127.023	122.016	-23.1971	µm	Spot	Position	1	1811
119.452	125.644	-23.6546	µm	Spot	Position	1	1812
150.158	148.817	-22.7363	µm	Spot	Position	1	1813
146.269	155.036	-23.4682	µm	Spot	Position	1	1814
147.958	87.242	-19.8608	µm	Spot	Position	1	1815
157.129	91.382	-19.9346	µm	Spot	Position	1	1816
130.942	109.85	-19.9257	µm	Spot	Position	1	1817
123.966	118.965	-19.8408	µm	Spot	Position	1	1818
154.129	118.895	-21.1497	µm	Spot	Position	1	1819
167.13	120.086	-19.2278	µm	Spot	Position	1	1820
156.496	132.184	-19.3667	µm	Spot	Position	1	1821
134.02	151.042	-19.1515	µm	Spot	Position	1	1822
103.443	86.4169	-16.0224	µm	Spot	Position	1	1823
118.854	90.4579	-14.9968	µm	Spot	Position	1	1824
130.541	92.1702	-16.2036	µm	Spot	Position	1	1825
108.657	98.1624	-16.2622	µm	Spot	Position	1	1826
100.982	99.8683	-16.1072	µm	Spot	Position	1	1827
116.306	106.052	-17.7522	µm	Spot	Position	1	1828
143.113	111.926	-15.9745	µm	Spot	Position	1	1829
133.083	124.272	-17.0857	µm	Spot	Position	1	1830
124.309	142.155	-15.0922	µm	Spot	Position	1	1831
160.003	146.818	-15.6639	µm	Spot	Position	1	1832
145.965	152.992	-16.2437	µm	Spot	Position	1	1833
160.418	96.67	-11.3962	µm	Spot	Position	1	1834
140.485	105.461	-12.6442	µm	Spot	Position	1	1835
113.145	111.5	-11.0738	µm	Spot	Position	1	1836
144.59	125.147	-12.7312	µm	Spot	Position	1	1837
142.146	143.258	-12.222	µm	Spot	Position	1	1838
141.718	86.9626	-7.93037	µm	Spot	Position	1	1839
152.485	87.4767	-8.62154	µm	Spot	Position	1	1840
102.277	90.9648	-7.0475	µm	Spot	Position	1	1841
121.028	90.6438	-9.78811	µm	Spot	Position	1	1842
133.058	95.2013	-8.68196	µm	Spot	Position	1	1843
113.381	101.757	-6.67445	µm	Spot	Position	1	1845
150.811	108.829	-9.13479	µm	Spot	Position	1	1846
108.166	120.005	-8.69045	µm	Spot	Position	1	1847
123.777	121.705	-8.44241	µm	Spot	Position	1	1848
161.165	124.362	-7.57437	µm	Spot	Position	1	1849
138.607	149.654	-7.01262	µm	Spot	Position	1	1850
125.345	86.5174	-2.24572	µm	Spot	Position	1	1851
106.199	87.876	-3.74409	µm	Spot	Position	1	1852
120.993	110.274	-5.16368	µm	Spot	Position	1	1853
135.1	123.348	-3.98495	µm	Spot	Position	1	1854
133.566	133.952	-4.17489	µm	Spot	Position	1	1855
155.604	134.278	-3.6486	µm	Spot	Position	1	1856
146.988	148.737	-3.22483	µm	Spot	Position	1	1857
190.018	88.6964	-64	µm	Spot	Position	1	1859
180.175	116.058	-64	µm	Spot	Position	1	1860
198.566	98.7058	-61.3025	µm	Spot	Position	1	1863
216.88	100.828	-58.8646	µm	Spot	Position	1	1864
177.485	109.55	-61.1859	µm	Spot	Position	1	1865
171.336	112.492	-61.8283	µm	Spot	Position	1	1866
217.498	112.783	-61.0714	µm	Spot	Position	1	1867
176.634	85.4114	-54.9061	µm	Spot	Position	1	1877
226.339	89.8886	-57.1186	µm	Spot	Position	1	1878
202.921	91.0409	-56.3683	µm	Spot	Position	1	1879
211.493	91.9983	-56.4741	µm	Spot	Position	1	1880
180.185	97.3949	-56.8831	µm	Spot	Position	1	1881
192.194	108.334	-55.6583	µm	Spot	Position	1	1883
205.704	128.788	-56.089	µm	Spot	Position	1	1885
194.615	84.8481	-51.2637	µm	Spot	Position	1	1887
223.97	86.4732	-52.0003	µm	Spot	Position	1	1888
202.357	106.039	-51.0338	µm	Spot	Position	1	1891
173.852	129.108	-50.8316	µm	Spot	Position	1	1894
170.19	120.78	-47.9897	µm	Spot	Position	1	1902
186.503	121.348	-49.0506	µm	Spot	Position	1	1903
195.29	132.21	-49.1755	µm	Spot	Position	1	1907
169.23	140.031	-48.7766	µm	Spot	Position	1	1908
199.052	87.5603	-44.2849	µm	Spot	Position	1	1911
174.828	94.1962	-45.454	µm	Spot	Position	1	1912
203.284	101.06	-44.1837	µm	Spot	Position	1	1914
172.127	86.7065	-40.4802	µm	Spot	Position	1	1918
185.611	88.5185	-41.1862	µm	Spot	Position	1	1919
228.426	89.9418	-40.1653	µm	Spot	Position	1	1920
213.54	91.2889	-40.2813	µm	Spot	Position	1	1921
187.372	110.922	-39.6422	µm	Spot	Position	1	1922
201.281	119.474	-39.3876	µm	Spot	Position	1	1923
198.326	91.9688	-35.0896	µm	Spot	Position	1	1928
229.022	115.587	-35.1468	µm	Spot	Position	1	1929
179.89	126.507	-35.1604	µm	Spot	Position	1	1930
192.161	137.66	-36.7596	µm	Spot	Position	1	1932
181.731	148.171	-35.2143	µm	Spot	Position	1	1935
216.007	83.4517	-31.7732	µm	Spot	Position	1	1936
173.562	110.555	-32.9961	µm	Spot	Position	1	1938
221.882	116.561	-31.3753	µm	Spot	Position	1	1939
197.435	119.073	-31.2665	µm	Spot	Position	1	1940
187.913	134.882	-30.5974	µm	Spot	Position	1	1941
174.166	135.314	-33.0769	µm	Spot	Position	1	1942
168.856	83.7703	-27.7706	µm	Spot	Position	1	1943
180.583	84.6387	-29.9039	µm	Spot	Position	1	1944
229.841	86.7302	-27.43	µm	Spot	Position	1	1945
209.332	92.8262	-26.8805	µm	Spot	Position	1	1946
174.41	93.2313	-28.2652	µm	Spot	Position	1	1947
184.581	109.019	-27.0347	µm	Spot	Position	1	1949
186.278	127.869	-26.8098	µm	Spot	Position	1	1950
224.776	128.282	-24.7954	µm	Spot	Position	1	1953
220.454	83.6203	-18.3564	µm	Spot	Position	1	1955
228.857	96.2322	-20.0384	µm	Spot	Position	1	1957
169.134	106.869	-19.3571	µm	Spot	Position	1	1958
221.436	108.526	-20.2749	µm	Spot	Position	1	1959
168.529	135.646	-20.4009	µm	Spot	Position	1	1960
187.452	135.885	-20.325	µm	Spot	Position	1	1961
172.485	144.735	-19.0148	µm	Spot	Position	1	1962
171.241	84.5757	-14.8996	µm	Spot	Position	1	1965
205.607	104.676	-16.0755	µm	Spot	Position	1	1966
217.277	109.083	-16.2015	µm	Spot	Position	1	1967
192.995	116.275	-16.3615	µm	Spot	Position	1	1968
176.551	116.909	-16.0403	µm	Spot	Position	1	1969
225.309	91.5998	-11.0598	µm	Spot	Position	1	1970
179.593	95.3062	-12.6378	µm	Spot	Position	1	1971
201.127	120.565	-11.3473	µm	Spot	Position	1	1972
181.44	130.276	-11.3501	µm	Spot	Position	1	1973
172.921	139.862	-10.4913	µm	Spot	Position	1	1974
188.747	103.003	-8.20906	µm	Spot	Position	1	1978
221.436	105.828	-7.46875	µm	Spot	Position	1	1979
230.568	106.682	-8.13779	µm	Spot	Position	1	1980
182.021	109.202	-8.04829	µm	Spot	Position	1	1981
208.481	107.589	-4.70669	µm	Spot	Position	1	1986
160.028	36.2666	0.11248	µm	Spot	Position	1	2006
129.923	41.2327	-0.563614	µm	Spot	Position	1	2007
123.929	56.9344	0.0841675	µm	Spot	Position	1	2008
161.39	64.465	0.0339355	µm	Spot	Position	1	2009
153.4	66.2671	0.356087	µm	Spot	Position	1	2010
158.724	75.6642	0.576691	µm	Spot	Position	1	2011
133.247	33.0744	3.66228	µm	Spot	Position	1	2014
156.589	51.7479	3.39128	µm	Spot	Position	1	2015
116.79	60.639	2.91383	µm	Spot	Position	1	2016
140.713	68.2503	2.33546	µm	Spot	Position	1	2017
127.284	72.7404	2.99957	µm	Spot	Position	1	2018
145.568	78.4342	3.86971	µm	Spot	Position	1	2019
122.882	44.8362	8.89639	µm	Spot	Position	1	2022
154.74	21.6227	12.4606	µm	Spot	Position	1	2026
129.132	41.9732	12.1463	µm	Spot	Position	1	2027
140.82	43.318	11.3288	µm	Spot	Position	1	2028
149.715	45.0058	11.3884	µm	Spot	Position	1	2029
108.532	68.5351	12.6911	µm	Spot	Position	1	2031
120.254	68.4315	13.4749	µm	Spot	Position	1	2032
146.529	74.7163	11.7751	µm	Spot	Position	1	2034
139.08	32.3692	16.0286	µm	Spot	Position	1	2038
139.046	63.1525	16.1932	µm	Spot	Position	1	2041
155.013	64.716	15.7431	µm	Spot	Position	1	2042
111.653	70.7791	15.9206	µm	Spot	Position	1	2043
130.615	81.6053	15.0823	µm	Spot	Position	1	2045
149.004	30.5309	19.2535	µm	Spot	Position	1	2047
158.571	31.6753	21.2009	µm	Spot	Position	1	2048
164.344	39.7169	19.2186	µm	Spot	Position	1	2049
160.266	34.2535	27.0252	µm	Spot	Position	1	2059
148.507	58.2808	27.6232	µm	Spot	Position	1	2063
161.07	74.89	28.9696	µm	Spot	Position	1	2067
164.997	51.6609	32.4953	µm	Spot	Position	1	2071
165.303	57.9758	35.0645	µm	Spot	Position	1	2078
148.774	48.7841	38.5918	µm	Spot	Position	1	2091
144.559	82.5007	39.6943	µm	Spot	Position	1	2096
157.438	67.9523	55.7213	µm	Spot	Position	1	2146
198.465	29.4671	-0.4739	µm	Spot	Position	1	2170
225.303	82.5189	0.649605	µm	Spot	Position	1	2175
206.7	63.6471	3.51651	µm	Spot	Position	1	2181
215.322	78.0416	4.71227	µm	Spot	Position	1	2183
178.17	31.7327	8.91275	µm	Spot	Position	1	2187
189.295	40.6296	9.48618	µm	Spot	Position	1	2188
203.793	43.7309	7.38181	µm	Spot	Position	1	2189
225.366	54.4878	7.83817	µm	Spot	Position	1	2190
202.277	70.6127	8.81542	µm	Spot	Position	1	2191
194.018	80.688	8.1297	µm	Spot	Position	1	2193
183.276	49.7212	11.9273	µm	Spot	Position	1	2194
181.279	59.6511	10.4568	µm	Spot	Position	1	2195
245.086	75.0198	10.8164	µm	Spot	Position	1	2196
184.14	24.5154	15.9902	µm	Spot	Position	1	2197
170.464	24.865	16.799	µm	Spot	Position	1	2198
189.322	37.7163	15.4479	µm	Spot	Position	1	2200
216.845	51.3292	15.3282	µm	Spot	Position	1	2201
183.635	53.593	15.7558	µm	Spot	Position	1	2202
203.553	56.9608	15.3	µm	Spot	Position	1	2203
170.887	31.8225	21.3496	µm	Spot	Position	1	2207
227.156	60.8543	20.7687	µm	Spot	Position	1	2208
205.553	78.2083	20.2223	µm	Spot	Position	1	2209
203.588	23.7466	23.5017	µm	Spot	Position	1	2212
216.959	57.6206	24.3318	µm	Spot	Position	1	2215
173.958	78.6877	23.6649	µm	Spot	Position	1	2216
170.554	33.4834	27.9525	µm	Spot	Position	1	2220
201.727	37.5252	28.1282	µm	Spot	Position	1	2222
193.667	62.7321	26.5513	µm	Spot	Position	1	2226
180.692	81.7261	27.5241	µm	Spot	Position	1	2227
218.226	67.4354	37.5245	µm	Spot	Position	1	2237
115.559	86.695	0.479919	µm	Spot	Position	1	2281
165.052	95.6023	0.477982	µm	Spot	Position	1	2282
126.234	101.052	-0.291077	µm	Spot	Position	1	2283
134.929	106.223	-0.745258	µm	Spot	Position	1	2284
150.384	116.33	0.450653	µm	Spot	Position	1	2285
142.591	116.95	0.978409	µm	Spot	Position	1	2286
128.385	130.356	-0.340996	µm	Spot	Position	1	2287
137.686	140.709	-1.49175	µm	Spot	Position	1	2288
106.804	98.1707	4.62512	µm	Spot	Position	1	2289
165.381	114.798	4.09027	µm	Spot	Position	1	2291
119.099	118.988	2.69039	µm	Spot	Position	1	2292
146.507	128.357	3.52096	µm	Spot	Position	1	2293
115.83	130.026	3.17378	µm	Spot	Position	1	2294
160.513	130.518	4.60663	µm	Spot	Position	1	2295
126.608	139.391	4.89847	µm	Spot	Position	1	2296
139.928	87.1727	8.9016	µm	Spot	Position	1	2297
104.63	94.0291	9.3633	µm	Spot	Position	1	2299
145.303	101.429	7.87923	µm	Spot	Position	1	2300
107.427	112.306	8.68221	µm	Spot	Position	1	2302
134.676	124.759	8.24743	µm	Spot	Position	1	2303
150.449	127.047	8.28911	µm	Spot	Position	1	2304
165.702	143.838	7.46823	µm	Spot	Position	1	2305
109.981	86.5605	10.8482	µm	Spot	Position	1	2306
116.796	89.6062	10.9828	µm	Spot	Position	1	2307
122.78	97.4929	13.7538	µm	Spot	Position	1	2308
128.636	105.643	10.8172	µm	Spot	Position	1	2309
149.959	112.994	10.442	µm	Spot	Position	1	2310
146.427	135.845	12.8762	µm	Spot	Position	1	2311
149.964	97.5618	15.6059	µm	Spot	Position	1	2312
164.708	105.166	16.2298	µm	Spot	Position	1	2313
118.841	119.017	16.0333	µm	Spot	Position	1	2314
159.396	122.281	15.6248	µm	Spot	Position	1	2315
124.63	125.794	16.85	µm	Spot	Position	1	2316
135.925	139.898	15.3974	µm	Spot	Position	1	2318
157.691	146.382	15.7043	µm	Spot	Position	1	2319
150.688	148.767	14.8265	µm	Spot	Position	1	2320
136.958	106.572	19.3148	µm	Spot	Position	1	2323
115.598	107.974	19.0652	µm	Spot	Position	1	2324
126.947	114.551	19.816	µm	Spot	Position	1	2325
116.087	96.1285	22.6495	µm	Spot	Position	1	2326
158.174	105.324	24.8788	µm	Spot	Position	1	2327
144.856	113.589	25.568	µm	Spot	Position	1	2328
149.941	134.401	23.859	µm	Spot	Position	1	2330
136.7	135.925	23.2303	µm	Spot	Position	1	2331
158.832	145.223	23.0806	µm	Spot	Position	1	2332
121.739	109.174	27.1434	µm	Spot	Position	1	2333
163.31	114.988	27.75	µm	Spot	Position	1	2334
127.679	118.626	27.9328	µm	Spot	Position	1	2335
147.93	120.423	28.7536	µm	Spot	Position	1	2336
136.443	125.158	27.9806	µm	Spot	Position	1	2337
155.119	127.907	27.1271	µm	Spot	Position	1	2338
155.596	87.7158	30.6864	µm	Spot	Position	1	2340
124.036	101.613	32.1548	µm	Spot	Position	1	2342
131.981	110.712	36.5406	µm	Spot	Position	1	2345
155.429	136.113	35.4283	µm	Spot	Position	1	2347
160.466	85.782	40.152	µm	Spot	Position	1	2349
131.752	109.554	43.7357	µm	Spot	Position	1	2359
156.262	136.847	48.6126	µm	Spot	Position	1	2363
147.413	114.688	50.9128	µm	Spot	Position	1	2377
160.676	98.1441	54.7598	µm	Spot	Position	1	2389
240.547	84.6287	0.0773468	µm	Spot	Position	1	2395
211.473	92.772	3.85062	µm	Spot	Position	1	2398
231.319	102.346	2.73338	µm	Spot	Position	1	2400
198.912	111.177	3.14627	µm	Spot	Position	1	2401
190.483	115.737	4.02416	µm	Spot	Position	1	2402
199.114	121.208	4.6445	µm	Spot	Position	1	2403
171.271	125.435	4.5443	µm	Spot	Position	1	2404
179.717	131.966	2.7378	µm	Spot	Position	1	2405
181.598	88.3332	8.14359	µm	Spot	Position	1	2406
215.84	96.4301	8.29832	µm	Spot	Position	1	2407
197.098	99.9281	9.46127	µm	Spot	Position	1	2408
190.952	112.387	8.89256	µm	Spot	Position	1	2409
183.838	113.581	9.23286	µm	Spot	Position	1	2410
200.866	114.531	8.14989	µm	Spot	Position	1	2411
202.511	120.247	8.72513	µm	Spot	Position	1	2412
168.142	123.629	8.61636	µm	Spot	Position	1	2413
220.348	84.6852	12.7502	µm	Spot	Position	1	2418
241.283	88.6006	12.0775	µm	Spot	Position	1	2419
170.907	89.0208	11.4916	µm	Spot	Position	1	2420
207.155	90.1447	15.8185	µm	Spot	Position	1	2426
188.868	109.186	15.337	µm	Spot	Position	1	2428
170.569	119.923	15.1376	µm	Spot	Position	1	2430
173.689	134.821	16.3375	µm	Spot	Position	1	2431
171.595	102.354	19.6535	µm	Spot	Position	1	2434
215.073	111.963	19.7864	µm	Spot	Position	1	2435
196.366	84.3337	23.102	µm	Spot	Position	1	2440
229.876	102.004	23.8759	µm	Spot	Position	1	2442
213.156	118.227	23.1359	µm	Spot	Position	1	2444
194.599	120.262	22.8994	µm	Spot	Position	1	2445
176.407	97.862	27.5479	µm	Spot	Position	1	2448
205.869	103.424	29.3765	µm	Spot	Position	1	2449
224.746	109.385	28.5746	µm	Spot	Position	1	2450
172.982	137.337	28.3719	µm	Spot	Position	1	2455
169.198	97.3635	30.5854	µm	Spot	Position	1	2456
221.963	106.932	32.1316	µm	Spot	Position	1	2457
172.74	133.587	31.5307	µm	Spot	Position	1	2459
205.114	88.0194	35.0887	µm	Spot	Position	1	2460
207.287	93.7335	35.917	µm	Spot	Position	1	2461
195.907	113.5	40.4019	µm	Spot	Position	1	2468
