# Supplementary material for: Glucokinase activity controls peripherally located subpopulations of β-cells that lead islet Ca2+ oscillations
Source: eLife. 2025 Feb 12;13:RP103068. doi: 10.7554/eLife.103068 (PMC11820133; doi:10.7554/eLife.103068)
Supplement: Source data 4. [file elife-103068-data4.zip › EJ155 10GGKa F08-1_Statistics/EJ155 10GGKa F08-1_Detailed.csv]

Detailed
====================
Position X	Position Y	Position Z	Unit	Category	Collection	Time	ID
79.602	73.6137	-39.4905	µm	Spot	Position	1	0
75.5343	80.7318	-22.1596	µm	Spot	Position	1	1
68.168	70.3599	-20.5879	µm	Spot	Position	1	2
71.6951	60.3941	-8.01524	µm	Spot	Position	1	3
78.4319	75.5045	-8.10383	µm	Spot	Position	1	4
159.786	40.26	-64	µm	Spot	Position	1	5
136.316	55.7331	-64	µm	Spot	Position	1	6
150.794	35.8564	-58.3642	µm	Spot	Position	1	7
107.629	74.8531	-58.8019	µm	Spot	Position	1	8
150.064	47.7726	-55.082	µm	Spot	Position	1	9
139.557	56.8705	-56.0343	µm	Spot	Position	1	10
163.995	76.1861	-55.832	µm	Spot	Position	1	11
135.911	80.5524	-57.5817	µm	Spot	Position	1	12
115.812	44.1514	-51.3074	µm	Spot	Position	1	13
103.116	57.7125	-51.1103	µm	Spot	Position	1	14
159.327	65.7054	-52.9008	µm	Spot	Position	1	15
111.968	67.6286	-51.2198	µm	Spot	Position	1	16
96.5816	68.2046	-52.8725	µm	Spot	Position	1	17
145.846	68.4478	-51.5579	µm	Spot	Position	1	18
148.197	24.075	-46.9803	µm	Spot	Position	1	19
156.869	41.9026	-46.3213	µm	Spot	Position	1	20
136.48	43.5513	-47.4368	µm	Spot	Position	1	21
104.335	47.9344	-47.672	µm	Spot	Position	1	22
150.033	51.7076	-47.4066	µm	Spot	Position	1	23
123.562	56.6495	-48.3359	µm	Spot	Position	1	24
135.65	56.4619	-49.7794	µm	Spot	Position	1	25
136.121	72.3869	-47.3981	µm	Spot	Position	1	26
110.512	31.7033	-43.2671	µm	Spot	Position	1	27
98.2101	60.0151	-43.7056	µm	Spot	Position	1	28
115.938	66.2967	-42.6853	µm	Spot	Position	1	29
114.918	27.3824	-39.6156	µm	Spot	Position	1	30
128.897	30.7066	-39.4715	µm	Spot	Position	1	31
161.852	35.3955	-38.4204	µm	Spot	Position	1	32
123.418	43.9461	-39.0223	µm	Spot	Position	1	33
131.123	47.9015	-38.5503	µm	Spot	Position	1	34
116.209	48.5829	-41.2023	µm	Spot	Position	1	35
98.1674	51.2496	-40.0271	µm	Spot	Position	1	36
144.705	13.4243	-35.8384	µm	Spot	Position	1	37
156.932	22.1892	-34.4963	µm	Spot	Position	1	38
150.553	33.3536	-36.4522	µm	Spot	Position	1	39
115.739	60.4851	-34.9419	µm	Spot	Position	1	40
104.624	60.7791	-36.0738	µm	Spot	Position	1	41
154.783	62.3607	-34.7052	µm	Spot	Position	1	42
129.541	64.0109	-34.9162	µm	Spot	Position	1	43
91.6944	68.5876	-37.6676	µm	Spot	Position	1	44
113.686	72.6115	-35.033	µm	Spot	Position	1	45
96.0756	74.4607	-34.8881	µm	Spot	Position	1	46
145.976	74.7735	-34.0597	µm	Spot	Position	1	47
128.455	77.7695	-36.3209	µm	Spot	Position	1	48
134.728	34.3026	-32.6093	µm	Spot	Position	1	49
143.235	47.0614	-32.2499	µm	Spot	Position	1	50
149.622	54.0049	-30.0036	µm	Spot	Position	1	51
137.848	55.1757	-33.5417	µm	Spot	Position	1	52
120.688	60.8723	-30.4537	µm	Spot	Position	1	53
121.61	74.0514	-32.497	µm	Spot	Position	1	54
128.294	14.5764	-26.8674	µm	Spot	Position	1	55
118.024	21.3519	-27.2928	µm	Spot	Position	1	56
142.912	35.1428	-27.4108	µm	Spot	Position	1	57
114.558	39.0423	-28.6061	µm	Spot	Position	1	58
104.34	44.5765	-27.6841	µm	Spot	Position	1	59
165.376	50.7562	-26.764	µm	Spot	Position	1	60
96.4661	58.2966	-27.368	µm	Spot	Position	1	61
130.191	68.7282	-27.7159	µm	Spot	Position	1	62
98.9862	70.051	-28.4101	µm	Spot	Position	1	63
150.894	24.7895	-22.6802	µm	Spot	Position	1	64
106.871	29.5913	-22.9894	µm	Spot	Position	1	65
130.835	36.4789	-23.5092	µm	Spot	Position	1	66
157.359	37.8497	-24.7248	µm	Spot	Position	1	67
165.227	42.1171	-24.6479	µm	Spot	Position	1	68
154.95	45.1754	-22.7834	µm	Spot	Position	1	69
141.809	51.1085	-23.152	µm	Spot	Position	1	70
105.024	55.4759	-22.864	µm	Spot	Position	1	71
149.576	63.0335	-23.5462	µm	Spot	Position	1	72
89.46	64.1912	-24.52	µm	Spot	Position	1	73
161.475	73.27	-24.2418	µm	Spot	Position	1	74
89.0823	74.7455	-23.1633	µm	Spot	Position	1	75
138.92	74.5896	-24.6999	µm	Spot	Position	1	76
131.433	83.2748	-23.2122	µm	Spot	Position	1	77
156.994	14.16	-18.5343	µm	Spot	Position	1	78
119.409	32.7684	-19.4539	µm	Spot	Position	1	79
121.771	42.5491	-21.1006	µm	Spot	Position	1	80
99.4179	50.9049	-19.0703	µm	Spot	Position	1	81
114.442	59.3332	-18.8882	µm	Spot	Position	1	82
134.244	61.6877	-19.8875	µm	Spot	Position	1	83
114.859	72.5623	-19.607	µm	Spot	Position	1	84
112.231	83.1176	-19.0265	µm	Spot	Position	1	85
162.063	11.7652	-14.4613	µm	Spot	Position	1	86
114.111	18.9436	-15.3103	µm	Spot	Position	1	87
136.211	21.1695	-14.7796	µm	Spot	Position	1	88
130.178	39.3778	-16.751	µm	Spot	Position	1	89
107.089	49.976	-15.0564	µm	Spot	Position	1	90
162.897	54.4988	-14.7012	µm	Spot	Position	1	91
92.3765	58.4565	-16.032	µm	Spot	Position	1	92
105.706	62.0526	-15.9213	µm	Spot	Position	1	93
136.42	71.6311	-15.7392	µm	Spot	Position	1	94
92.0642	79.8197	-15.8574	µm	Spot	Position	1	95
108.213	31.9391	-12.8286	µm	Spot	Position	1	96
153.643	33.5099	-12.9909	µm	Spot	Position	1	97
161.788	40.7368	-11.5157	µm	Spot	Position	1	98
156.068	50.891	-10.7838	µm	Spot	Position	1	99
139.6	59.4392	-12.6514	µm	Spot	Position	1	100
94.5362	68.0547	-13.8407	µm	Spot	Position	1	101
103.606	68.2905	-11.3774	µm	Spot	Position	1	102
154.3	74.6459	-12.1311	µm	Spot	Position	1	103
153.172	9.47095	-7.69033	µm	Spot	Position	1	104
145.994	21.1004	-8.09513	µm	Spot	Position	1	105
134.53	32.3183	-7.98569	µm	Spot	Position	1	106
96.9641	40.3279	-6.52114	µm	Spot	Position	1	107
87.8578	42.0599	-7.44294	µm	Spot	Position	1	108
130.348	42.6981	-8.97418	µm	Spot	Position	1	109
146.458	52.6112	-7.00018	µm	Spot	Position	1	110
99.775	53.7591	-9.19603	µm	Spot	Position	1	111
148.844	59.4745	-8.83539	µm	Spot	Position	1	112
111.163	65.7491	-7.50011	µm	Spot	Position	1	113
138.36	72.2386	-8.16617	µm	Spot	Position	1	114
108.656	78.9931	-6.53609	µm	Spot	Position	1	115
125.09	17.0349	-4.19991	µm	Spot	Position	1	116
102.366	22.0103	-4.28996	µm	Spot	Position	1	117
116.755	27.3316	-4.08944	µm	Spot	Position	1	118
121.488	34.3779	-2.83209	µm	Spot	Position	1	119
85.6619	48.6061	-2.44396	µm	Spot	Position	1	120
155.44	51.8336	-4.87066	µm	Spot	Position	1	121
110.484	56.4003	-5.01654	µm	Spot	Position	1	122
127.873	68.4246	-4.9259	µm	Spot	Position	1	123
125.53	81.3896	-3.93075	µm	Spot	Position	1	124
176.615	82.8967	-64	µm	Spot	Position	1	125
178.215	47.7461	-61.2081	µm	Spot	Position	1	126
168.087	49.9085	-61.233	µm	Spot	Position	1	127
186.161	54.0013	-61.3078	µm	Spot	Position	1	128
216.952	54.5319	-58.3303	µm	Spot	Position	1	129
183.253	59.7389	-59.5653	µm	Spot	Position	1	130
168.476	71.2783	-60.3827	µm	Spot	Position	1	131
192.871	33.177	-55.4385	µm	Spot	Position	1	132
172.805	34.882	-56.8572	µm	Spot	Position	1	133
200.008	50.8697	-56.0846	µm	Spot	Position	1	134
217.25	65.5789	-55.9812	µm	Spot	Position	1	135
194.98	77.021	-55.9869	µm	Spot	Position	1	136
173.944	30.3957	-51.8356	µm	Spot	Position	1	137
200.798	53.9363	-51.2698	µm	Spot	Position	1	138
179.086	61.418	-51.505	µm	Spot	Position	1	139
176.92	17.8615	-46.4332	µm	Spot	Position	1	140
182.898	29.3972	-48.1599	µm	Spot	Position	1	141
197.599	36.6169	-46.7246	µm	Spot	Position	1	142
227.855	49.6097	-49.8973	µm	Spot	Position	1	143
207.81	54.1022	-46.2373	µm	Spot	Position	1	144
218.344	66.0818	-48.26	µm	Spot	Position	1	145
246.124	70.3518	-46.1163	µm	Spot	Position	1	146
207.346	73.5766	-49.1455	µm	Spot	Position	1	147
245.35	79.292	-47.9173	µm	Spot	Position	1	148
173.164	45.7032	-44.7675	µm	Spot	Position	1	149
179.689	46.9814	-43.5794	µm	Spot	Position	1	150
187.996	69.4024	-42.8651	µm	Spot	Position	1	151
210.796	30.1354	-39.209	µm	Spot	Position	1	152
192.586	35.3448	-38.3964	µm	Spot	Position	1	153
226.826	36.2238	-38.8307	µm	Spot	Position	1	154
209.402	45.9272	-38.7903	µm	Spot	Position	1	155
180.889	29.9801	-35.0132	µm	Spot	Position	1	156
184.394	47.918	-35.9767	µm	Spot	Position	1	157
176.869	50.1063	-37.0254	µm	Spot	Position	1	158
167.217	54.13	-37.0597	µm	Spot	Position	1	159
170.376	71.5444	-37.5144	µm	Spot	Position	1	160
172.978	19.6689	-33.4987	µm	Spot	Position	1	161
188.99	20.294	-32.3708	µm	Spot	Position	1	162
230.949	47.9888	-33.4953	µm	Spot	Position	1	163
204.663	51.7807	-32.6466	µm	Spot	Position	1	164
181.274	71.1255	-32.7457	µm	Spot	Position	1	165
222.252	79.463	-33.0467	µm	Spot	Position	1	166
247.821	81.4913	-32.9081	µm	Spot	Position	1	167
170.714	31.8328	-28.4472	µm	Spot	Position	1	168
202.952	31.9586	-28.3221	µm	Spot	Position	1	169
244.017	73.6004	-28.3072	µm	Spot	Position	1	170
184.292	14.4897	-22.9173	µm	Spot	Position	1	171
169.765	21.393	-24.0776	µm	Spot	Position	1	172
238.56	38.2432	-24.6242	µm	Spot	Position	1	173
197.068	15.8004	-19.7686	µm	Spot	Position	1	174
225.918	23.8263	-18.4653	µm	Spot	Position	1	175
212.943	43.8305	-20.8231	µm	Spot	Position	1	176
168.693	45.2684	-18.9831	µm	Spot	Position	1	177
231.123	55.7965	-20.6484	µm	Spot	Position	1	178
175.939	56.9606	-19.6083	µm	Spot	Position	1	179
194.642	65.0929	-20.9303	µm	Spot	Position	1	180
243.709	64.9122	-19.5626	µm	Spot	Position	1	181
221.709	66.3938	-19.4319	µm	Spot	Position	1	182
193.229	15.3321	-14.7946	µm	Spot	Position	1	183
208.355	16.9506	-14.0817	µm	Spot	Position	1	184
238.042	30.9439	-15.6754	µm	Spot	Position	1	185
208.229	45.4861	-15.0989	µm	Spot	Position	1	186
183.864	46.8114	-15.7876	µm	Spot	Position	1	187
180.031	13.0971	-12.1057	µm	Spot	Position	1	188
175.163	19.9558	-10.3919	µm	Spot	Position	1	189
199.883	21.7541	-13.2752	µm	Spot	Position	1	190
223.605	39.8741	-11.2788	µm	Spot	Position	1	191
190.892	54.6041	-12.5159	µm	Spot	Position	1	192
205.04	76.3813	-12.4984	µm	Spot	Position	1	193
168.531	8.5839	-8.62422	µm	Spot	Position	1	194
228.815	20.4022	-8.80721	µm	Spot	Position	1	195
214.951	24.9664	-6.90966	µm	Spot	Position	1	196
193.918	25.4833	-8.11501	µm	Spot	Position	1	197
178.618	43.784	-7.76924	µm	Spot	Position	1	198
185.366	47.9646	-9.04901	µm	Spot	Position	1	199
170.403	48.7162	-7.97534	µm	Spot	Position	1	200
199.224	49.1456	-7.04599	µm	Spot	Position	1	201
209.73	16.7769	-5.28654	µm	Spot	Position	1	202
225.902	31.7738	-4.6081	µm	Spot	Position	1	203
194.178	65.5294	-4.74775	µm	Spot	Position	1	204
253.571	56.3506	-19.9499	µm	Spot	Position	1	205
260.11	70.2262	-19.8385	µm	Spot	Position	1	206
65.8385	85.8333	-24.8562	µm	Spot	Position	1	207
76.7338	120.214	-21.4285	µm	Spot	Position	1	208
59.5344	84.0344	-16.7735	µm	Spot	Position	1	209
76.4722	93.9116	-11.6511	µm	Spot	Position	1	210
70.1718	118.25	-8.70585	µm	Spot	Position	1	211
82.4396	122.251	-6.91307	µm	Spot	Position	1	212
78.3731	107.755	-5.21911	µm	Spot	Position	1	213
165.976	83.4352	-64	µm	Spot	Position	1	214
151.747	89.4339	-64	µm	Spot	Position	1	215
151.596	101.036	-64	µm	Spot	Position	1	216
144.015	107.815	-64	µm	Spot	Position	1	217
149.776	118.514	-64	µm	Spot	Position	1	218
122.146	85.1965	-60.2804	µm	Spot	Position	1	219
137.292	92.4297	-60.0774	µm	Spot	Position	1	220
123.603	104.221	-60.6068	µm	Spot	Position	1	221
98.057	88.8322	-55.8539	µm	Spot	Position	1	222
108.195	101.293	-54.7996	µm	Spot	Position	1	223
119.521	113.493	-57.3052	µm	Spot	Position	1	224
129.303	116.475	-56.7671	µm	Spot	Position	1	225
139.402	83.827	-50.4807	µm	Spot	Position	1	226
160.149	89.2825	-53.0655	µm	Spot	Position	1	227
155.631	100.033	-50.1421	µm	Spot	Position	1	228
95.5107	100.589	-51.4395	µm	Spot	Position	1	229
140.581	102.759	-51.5937	µm	Spot	Position	1	230
119.681	110.201	-51.7641	µm	Spot	Position	1	231
137.702	110.652	-51.7377	µm	Spot	Position	1	232
154.256	125.897	-50.8888	µm	Spot	Position	1	233
133.603	129.499	-53.3239	µm	Spot	Position	1	234
109.743	91.0105	-47.4861	µm	Spot	Position	1	235
134.09	93.5583	-48.8604	µm	Spot	Position	1	236
145.179	96.1086	-49.0781	µm	Spot	Position	1	237
107.644	128.221	-46.2252	µm	Spot	Position	1	238
125.606	132.215	-47.0895	µm	Spot	Position	1	239
115.918	90.0539	-43.0378	µm	Spot	Position	1	240
91.6481	97.482	-45.202	µm	Spot	Position	1	241
122.133	99.0189	-44.3075	µm	Spot	Position	1	242
107.824	100.283	-42.4669	µm	Spot	Position	1	243
134.208	102.248	-43.0104	µm	Spot	Position	1	244
110.367	110.729	-43.776	µm	Spot	Position	1	245
126.582	120.801	-43.8072	µm	Spot	Position	1	246
148.103	122.662	-43.8485	µm	Spot	Position	1	247
105.769	123.445	-44.1702	µm	Spot	Position	1	248
160.519	129.444	-43.2653	µm	Spot	Position	1	249
137.721	131.035	-43.6442	µm	Spot	Position	1	250
143.442	87.7924	-40.5511	µm	Spot	Position	1	251
162.6	95.0845	-38.9197	µm	Spot	Position	1	252
100.22	97.2639	-38.5436	µm	Spot	Position	1	253
154.966	102.555	-39.5909	µm	Spot	Position	1	254
84.3835	112.052	-38.6178	µm	Spot	Position	1	255
118.075	139.378	-38.9046	µm	Spot	Position	1	256
156.476	142.273	-41.2641	µm	Spot	Position	1	257
102.987	86.6086	-36.2782	µm	Spot	Position	1	258
121.368	89.4642	-35.8823	µm	Spot	Position	1	259
84.6302	92.4858	-36.3733	µm	Spot	Position	1	260
118.112	101.716	-34.9993	µm	Spot	Position	1	261
104.23	102.64	-34.6179	µm	Spot	Position	1	262
116.277	114.597	-36.8875	µm	Spot	Position	1	263
98.4647	118.781	-37.067	µm	Spot	Position	1	264
151.636	131.928	-36.7371	µm	Spot	Position	1	265
107.998	134.871	-35.0912	µm	Spot	Position	1	266
140.921	141.227	-37.676	µm	Spot	Position	1	267
162.21	83.4265	-33.9254	µm	Spot	Position	1	268
154.429	85.653	-32.9367	µm	Spot	Position	1	269
136.206	96.0134	-31.6786	µm	Spot	Position	1	270
158.016	111.533	-31.759	µm	Spot	Position	1	271
88.1372	118.827	-30.6044	µm	Spot	Position	1	272
106.361	123.043	-30.9766	µm	Spot	Position	1	273
119.849	124.796	-32.2167	µm	Spot	Position	1	274
135.481	136.151	-32.4457	µm	Spot	Position	1	275
110.671	90.2253	-27.9496	µm	Spot	Position	1	276
122.851	107.066	-27.3774	µm	Spot	Position	1	277
96.5159	110.591	-26.95	µm	Spot	Position	1	278
110.235	111.465	-27.9505	µm	Spot	Position	1	279
163.848	117.796	-27.5906	µm	Spot	Position	1	280
143.808	118.659	-28.5918	µm	Spot	Position	1	281
159.201	126.989	-26.3671	µm	Spot	Position	1	282
106.482	131.348	-28.6717	µm	Spot	Position	1	283
120.347	131.24	-27.252	µm	Spot	Position	1	284
160.049	145.086	-26.4201	µm	Spot	Position	1	285
142.047	147.77	-28.058	µm	Spot	Position	1	286
150.169	91.2113	-23.0507	µm	Spot	Position	1	287
114.005	94.038	-24.5215	µm	Spot	Position	1	288
103.227	103.208	-23.9348	µm	Spot	Position	1	289
154.677	103.796	-25.246	µm	Spot	Position	1	290
89.1372	109.878	-23.4925	µm	Spot	Position	1	291
131.024	119.921	-24.619	µm	Spot	Position	1	292
152.361	122.418	-24.4356	µm	Spot	Position	1	293
109.147	122.551	-23.7152	µm	Spot	Position	1	294
128.982	136.566	-23.37	µm	Spot	Position	1	295
145.608	144.306	-22.9988	µm	Spot	Position	1	296
120.255	83.6683	-19.6163	µm	Spot	Position	1	297
85.1994	92.9341	-20.3564	µm	Spot	Position	1	298
101.291	96.3867	-19.0176	µm	Spot	Position	1	299
129.657	107.568	-21.9343	µm	Spot	Position	1	300
111.811	122.108	-19.4137	µm	Spot	Position	1	301
96.4226	128.291	-20.3744	µm	Spot	Position	1	302
126.288	128.553	-20.4233	µm	Spot	Position	1	303
166.029	128.482	-20.6921	µm	Spot	Position	1	304
93.1133	143.45	-18.9512	µm	Spot	Position	1	305
128.106	145.648	-19.5396	µm	Spot	Position	1	306
164.405	154.585	-19.7128	µm	Spot	Position	1	307
107.728	91.6022	-16.0356	µm	Spot	Position	1	308
158.639	107.554	-14.7447	µm	Spot	Position	1	309
117.843	109.5	-17.1201	µm	Spot	Position	1	310
99.1249	110.754	-15.125	µm	Spot	Position	1	311
135.344	116.205	-15.4222	µm	Spot	Position	1	312
102.315	123.762	-16.1216	µm	Spot	Position	1	313
132.669	135.92	-16.406	µm	Spot	Position	1	314
162.12	137.021	-16.6615	µm	Spot	Position	1	315
138.617	144.08	-14.4538	µm	Spot	Position	1	316
120.388	147.609	-15.5904	µm	Spot	Position	1	317
151.024	153.886	-17.7728	µm	Spot	Position	1	318
128.667	86.1793	-11.4862	µm	Spot	Position	1	319
145.088	87.9236	-11.935	µm	Spot	Position	1	320
165.029	87.6305	-13.2946	µm	Spot	Position	1	321
120.038	96.4162	-13.3262	µm	Spot	Position	1	322
147.058	110.459	-13.3434	µm	Spot	Position	1	323
98.8053	116.792	-10.1405	µm	Spot	Position	1	324
147.997	127.439	-11.6048	µm	Spot	Position	1	325
120.842	128.802	-12.8581	µm	Spot	Position	1	326
99.7741	146.489	-11.6338	µm	Spot	Position	1	327
156.953	149.237	-10.7231	µm	Spot	Position	1	328
127.535	152.786	-13.3419	µm	Spot	Position	1	329
116.512	93.385	-8.32542	µm	Spot	Position	1	330
108.351	97.2049	-8.95443	µm	Spot	Position	1	331
124.34	106.013	-7.53867	µm	Spot	Position	1	332
155.501	107.621	-6.16682	µm	Spot	Position	1	333
85.0517	110.422	-8.88405	µm	Spot	Position	1	334
107.786	113.897	-6.07852	µm	Spot	Position	1	335
115.28	141.897	-8.59765	µm	Spot	Position	1	336
139.413	88.4618	-3.40892	µm	Spot	Position	1	337
161.613	90.0151	-4.06715	µm	Spot	Position	1	338
121.692	114.485	-2.91419	µm	Spot	Position	1	339
130.28	117.951	-5.25249	µm	Spot	Position	1	340
139.173	130.924	-5.23051	µm	Spot	Position	1	341
118.835	133.884	-3.99754	µm	Spot	Position	1	342
146.086	135.668	-3.1431	µm	Spot	Position	1	343
86.0943	138.652	-4.75067	µm	Spot	Position	1	344
142.644	145.894	-5.1654	µm	Spot	Position	1	345
113.949	151.029	-3.72604	µm	Spot	Position	1	346
199.821	94.2102	-64	µm	Spot	Position	1	347
212.409	99.7896	-64	µm	Spot	Position	1	348
167.886	106.815	-64	µm	Spot	Position	1	349
177.183	133.933	-64	µm	Spot	Position	1	350
188.711	84.1749	-58.9549	µm	Spot	Position	1	351
221.44	92.1552	-61.4647	µm	Spot	Position	1	352
185.748	98.5996	-61.027	µm	Spot	Position	1	353
189.151	103.163	-60.1296	µm	Spot	Position	1	354
199.496	103.524	-61.1215	µm	Spot	Position	1	355
178.26	106.085	-61.4342	µm	Spot	Position	1	356
219.368	113.231	-59.4061	µm	Spot	Position	1	357
227.607	109.551	-56.0062	µm	Spot	Position	1	358
199.346	122.803	-56.3046	µm	Spot	Position	1	359
224.164	91.9829	-52.1936	µm	Spot	Position	1	360
172.114	98.154	-51.6399	µm	Spot	Position	1	361
240.303	101.072	-51.2931	µm	Spot	Position	1	362
223.608	108.244	-52.6002	µm	Spot	Position	1	363
189.216	121.124	-51.5166	µm	Spot	Position	1	364
178.365	125.16	-50.7129	µm	Spot	Position	1	365
168.435	128.949	-51.3707	µm	Spot	Position	1	366
198.186	90.9693	-48.5544	µm	Spot	Position	1	367
190.993	95.1003	-47.6853	µm	Spot	Position	1	368
210.867	111.038	-46.9329	µm	Spot	Position	1	369
198.247	113.504	-48.3475	µm	Spot	Position	1	370
171.321	123.081	-47.9818	µm	Spot	Position	1	371
183.124	133.108	-47.2764	µm	Spot	Position	1	372
193.946	83.6603	-42.0489	µm	Spot	Position	1	373
207.081	84.3467	-42.8627	µm	Spot	Position	1	374
232.922	93.3577	-44.6751	µm	Spot	Position	1	375
195.322	106.015	-43.4068	µm	Spot	Position	1	376
240.278	110.469	-43.728	µm	Spot	Position	1	377
184.834	111.699	-44.1251	µm	Spot	Position	1	378
208.007	118.359	-43.507	µm	Spot	Position	1	379
221.021	118.2	-44.0675	µm	Spot	Position	1	380
168.894	120.837	-44.2721	µm	Spot	Position	1	381
231.72	120.864	-43.8529	µm	Spot	Position	1	382
168.666	137.897	-43.5791	µm	Spot	Position	1	383
224.467	86.408	-40.7325	µm	Spot	Position	1	384
249.657	98.9681	-40.5276	µm	Spot	Position	1	385
233.281	104.158	-40.481	µm	Spot	Position	1	386
218.004	125.002	-38.7338	µm	Spot	Position	1	387
200.305	128.793	-40.5954	µm	Spot	Position	1	388
179.551	130.371	-40.4748	µm	Spot	Position	1	389
200.209	139.368	-40.0197	µm	Spot	Position	1	390
180.364	141.163	-39.1402	µm	Spot	Position	1	391
172.438	85.6861	-35.5489	µm	Spot	Position	1	392
219.237	89.9412	-36.0373	µm	Spot	Position	1	393
226.997	102.396	-37.2943	µm	Spot	Position	1	394
186.615	105.564	-35.584	µm	Spot	Position	1	395
243.67	117.944	-34.5881	µm	Spot	Position	1	396
232.179	126.888	-35.9198	µm	Spot	Position	1	397
168.181	132.116	-36.538	µm	Spot	Position	1	398
207.561	138.059	-36.0462	µm	Spot	Position	1	399
236.392	96.3256	-32.0915	µm	Spot	Position	1	400
220.172	108.757	-32.0005	µm	Spot	Position	1	401
203.304	111.173	-31.8929	µm	Spot	Position	1	402
248.912	111.123	-30.87	µm	Spot	Position	1	403
187.695	114.904	-33.5035	µm	Spot	Position	1	404
225.18	119.454	-31.5338	µm	Spot	Position	1	405
211.446	129.704	-32.5856	µm	Spot	Position	1	406
227.93	131.768	-31.8827	µm	Spot	Position	1	407
170.434	134.098	-30.3779	µm	Spot	Position	1	408
178.198	134.863	-32.1884	µm	Spot	Position	1	409
200.953	143.361	-32.1862	µm	Spot	Position	1	410
211.435	85.8967	-27.6823	µm	Spot	Position	1	411
241.667	106.699	-27.6446	µm	Spot	Position	1	412
174.381	110.179	-28.8788	µm	Spot	Position	1	413
208.595	118.9	-28.7304	µm	Spot	Position	1	414
191.364	134.997	-29.5336	µm	Spot	Position	1	415
174.402	146.187	-27.3666	µm	Spot	Position	1	416
233.265	89.218	-22.4012	µm	Spot	Position	1	417
193.042	93.248	-24.2365	µm	Spot	Position	1	418
209.731	93.8642	-24.4694	µm	Spot	Position	1	419
167.144	98.8228	-22.8307	µm	Spot	Position	1	420
249.282	110.315	-25.4611	µm	Spot	Position	1	421
194.609	111.795	-23.9412	µm	Spot	Position	1	422
188.753	122.491	-25.7582	µm	Spot	Position	1	423
206.671	129.863	-25.4496	µm	Spot	Position	1	424
239.219	130.105	-23.8931	µm	Spot	Position	1	425
168.246	84.3928	-21.4819	µm	Spot	Position	1	426
211.353	87.5194	-19.0392	µm	Spot	Position	1	427
189.83	107.507	-18.4641	µm	Spot	Position	1	428
175.814	114.499	-18.4792	µm	Spot	Position	1	429
181.328	114.816	-20.0215	µm	Spot	Position	1	430
233.816	130.18	-19.9406	µm	Spot	Position	1	431
185.081	145.052	-19.9699	µm	Spot	Position	1	432
167.559	105.662	-14.5145	µm	Spot	Position	1	433
204.835	110.717	-16.5142	µm	Spot	Position	1	434
218.877	112.787	-15.0942	µm	Spot	Position	1	435
231.005	113.292	-17.0488	µm	Spot	Position	1	436
249.392	120.727	-15.2431	µm	Spot	Position	1	437
229.829	122.841	-16.0836	µm	Spot	Position	1	438
209.078	137.271	-14.6604	µm	Spot	Position	1	439
166.991	147.367	-14.696	µm	Spot	Position	1	440
182.069	153.555	-16.4992	µm	Spot	Position	1	441
194.912	154.31	-14.8052	µm	Spot	Position	1	442
228.128	110.392	-12.7641	µm	Spot	Position	1	443
224.327	122.472	-10.9888	µm	Spot	Position	1	444
174.987	128.442	-12.2685	µm	Spot	Position	1	445
237.531	131.831	-12.2001	µm	Spot	Position	1	446
220.87	135.381	-12.5317	µm	Spot	Position	1	447
188.241	139.409	-12.3072	µm	Spot	Position	1	448
222.536	147.612	-11.4095	µm	Spot	Position	1	449
198.584	149.174	-12.7031	µm	Spot	Position	1	450
189.272	152.458	-12.3296	µm	Spot	Position	1	451
212.112	153.43	-11.5983	µm	Spot	Position	1	452
242.476	96.4775	-8.43193	µm	Spot	Position	1	453
231.089	100.056	-7.07237	µm	Spot	Position	1	454
180.284	138.784	-8.97473	µm	Spot	Position	1	455
170.578	145.414	-7.58877	µm	Spot	Position	1	456
230.189	146.011	-9.31936	µm	Spot	Position	1	457
212.685	146.842	-7.73843	µm	Spot	Position	1	458
172.138	156.634	-7.6937	µm	Spot	Position	1	459
216.013	85.876	-2.93525	µm	Spot	Position	1	460
211.825	96.8087	-4.81731	µm	Spot	Position	1	461
203.51	122.979	-4.46277	µm	Spot	Position	1	462
193.34	155.552	-3.64978	µm	Spot	Position	1	463
257.165	92.267	-30.9253	µm	Spot	Position	1	464
250.949	91.5543	-23.7969	µm	Spot	Position	1	465
257.044	96.5354	-23.4549	µm	Spot	Position	1	466
254.691	90.068	-15.867	µm	Spot	Position	1	467
252.17	120.14	-7.35598	µm	Spot	Position	1	468
83.1231	63.9654	0.960426	µm	Spot	Position	1	469
79.0557	44.3322	12.1596	µm	Spot	Position	1	470
69.5914	63.4005	12.2698	µm	Spot	Position	1	471
74.8086	78.5071	12.2137	µm	Spot	Position	1	472
59.4537	69.7505	15.7241	µm	Spot	Position	1	473
75.0153	50.8923	20.406	µm	Spot	Position	1	474
67.0582	64.1278	24.4105	µm	Spot	Position	1	475
82.6148	74.5131	25.2816	µm	Spot	Position	1	476
73.0295	57.5588	27.748	µm	Spot	Position	1	477
70.4989	77.4368	32.8536	µm	Spot	Position	1	478
75.7638	72.8432	40.8619	µm	Spot	Position	1	479
67.1278	78.3765	40.7889	µm	Spot	Position	1	480
78.5733	73.6476	46.8368	µm	Spot	Position	1	481
145.158	30.4652	1.10133	µm	Spot	Position	1	482
102.608	47.0097	0.459351	µm	Spot	Position	1	483
106.272	66.1446	1.42223	µm	Spot	Position	1	484
161.094	13.1959	3.97216	µm	Spot	Position	1	485
115.086	19.0566	4.70414	µm	Spot	Position	1	486
138.275	22.2549	4.45211	µm	Spot	Position	1	487
98.036	26.4397	3.6899	µm	Spot	Position	1	488
90.1969	43.7189	3.57256	µm	Spot	Position	1	489
105.274	50.5701	4.7941	µm	Spot	Position	1	490
129.523	52.7264	3.66701	µm	Spot	Position	1	491
152.985	59.4607	3.737	µm	Spot	Position	1	492
136.051	64.0591	4.3605	µm	Spot	Position	1	493
165.03	24.7914	6.45243	µm	Spot	Position	1	494
131.584	30.4987	9.22009	µm	Spot	Position	1	495
133.72	45.07	7.52143	µm	Spot	Position	1	496
160.878	60.9	6.71639	µm	Spot	Position	1	497
102.671	35.8767	11.4208	µm	Spot	Position	1	498
119.353	51.1229	11.1773	µm	Spot	Position	1	499
107.233	52.2244	12.2035	µm	Spot	Position	1	500
103.95	71.9178	11.7484	µm	Spot	Position	1	501
155.218	20.7043	15.5123	µm	Spot	Position	1	502
90.4538	34.5067	15.2205	µm	Spot	Position	1	503
144.068	58.702	16.1178	µm	Spot	Position	1	504
107.412	66.2791	16.0949	µm	Spot	Position	1	505
115.639	66.5804	16.3923	µm	Spot	Position	1	506
85.4014	74.9137	17.7538	µm	Spot	Position	1	507
144.989	21.0403	19.7362	µm	Spot	Position	1	508
162.427	26.4456	20.7461	µm	Spot	Position	1	509
117.733	30.2379	21.7607	µm	Spot	Position	1	510
90.6644	49.521	20.9206	µm	Spot	Position	1	511
98.2767	34.1041	24.7264	µm	Spot	Position	1	512
141.3	36.0026	24.0912	µm	Spot	Position	1	513
151.911	60.7967	23.7737	µm	Spot	Position	1	514
106.564	71.3286	23.5734	µm	Spot	Position	1	515
162.608	19.7076	29.5482	µm	Spot	Position	1	516
130.896	28.1437	27.5113	µm	Spot	Position	1	517
150.158	32.066	27.2273	µm	Spot	Position	1	518
147.067	14.8752	31.5228	µm	Spot	Position	1	519
162.943	34.0863	37.1604	µm	Spot	Position	1	520
104.004	38.386	35.9951	µm	Spot	Position	1	521
124.519	29.0843	40.9517	µm	Spot	Position	1	522
154.496	35.0257	39.8493	µm	Spot	Position	1	523
107.504	69.2136	41.2766	µm	Spot	Position	1	524
141.174	11.6024	42.8073	µm	Spot	Position	1	525
106.201	51.9878	44.6295	µm	Spot	Position	1	526
98.2932	61.0368	47.129	µm	Spot	Position	1	527
109.017	38.021	51.7918	µm	Spot	Position	1	528
101.52	47.6498	56.6491	µm	Spot	Position	1	529
139.526	32.2707	58.7912	µm	Spot	Position	1	530
116.746	35.9461	58.2007	µm	Spot	Position	1	531
118.931	49.3072	59.9966	µm	Spot	Position	1	532
125.213	48.9406	59.7857	µm	Spot	Position	1	533
91.2134	69.5493	60.8995	µm	Spot	Position	1	534
235.101	23.7826	-1.19163	µm	Spot	Position	1	535
169.815	55.6337	-0.510578	µm	Spot	Position	1	536
178.668	9.6745	2.78854	µm	Spot	Position	1	537
180.431	20.4169	3.84543	µm	Spot	Position	1	538
215.004	23.2343	5.16059	µm	Spot	Position	1	539
207.548	33.9407	5.36775	µm	Spot	Position	1	540
210.017	55.1511	3.75732	µm	Spot	Position	1	541
222.66	60.0588	3.62793	µm	Spot	Position	1	542
207.605	13.3932	8.95294	µm	Spot	Position	1	543
226.887	24.5362	12.7257	µm	Spot	Position	1	544
208.789	34.1324	11.9706	µm	Spot	Position	1	545
180.987	17.0224	16.1731	µm	Spot	Position	1	546
180.338	19.6497	20.848	µm	Spot	Position	1	547
242.864	26.7842	20.9569	µm	Spot	Position	1	548
169.651	30.612	19.0483	µm	Spot	Position	1	549
202.347	35.1868	19.5423	µm	Spot	Position	1	550
185.443	11.3864	25.2791	µm	Spot	Position	1	551
186.044	13.2722	31.974	µm	Spot	Position	1	552
228.141	32.4943	30.8656	µm	Spot	Position	1	553
241.152	36.0948	31.914	µm	Spot	Position	1	554
177.728	38.825	36.0436	µm	Spot	Position	1	555
209.107	43.0239	36.3694	µm	Spot	Position	1	556
176.86	41.8701	44.5109	µm	Spot	Position	1	557
191.03	15.6876	48.0857	µm	Spot	Position	1	558
221.453	49.165	59.277	µm	Spot	Position	1	559
260.413	55.8327	-1.2328	µm	Spot	Position	1	560
75.6472	92.929	0.963715	µm	Spot	Position	1	561
62.4969	124.088	4.45405	µm	Spot	Position	1	562
81.4447	140.727	5.37721	µm	Spot	Position	1	563
79.7059	96.221	13.6143	µm	Spot	Position	1	564
69.2727	105.517	11.57	µm	Spot	Position	1	565
82.4389	115.868	11.3484	µm	Spot	Position	1	566
67.2599	125.472	12.2859	µm	Spot	Position	1	567
58.5256	118.622	15.4444	µm	Spot	Position	1	568
79.5105	127.398	16.1731	µm	Spot	Position	1	569
63.6506	128.429	15.1418	µm	Spot	Position	1	570
63.8026	93.2486	20.0979	µm	Spot	Position	1	571
67.4195	111.976	21.1754	µm	Spot	Position	1	572
72.9816	111.301	24.1429	µm	Spot	Position	1	573
78.6234	137.702	28.314	µm	Spot	Position	1	574
73.1053	117.102	31.8327	µm	Spot	Position	1	575
59.7812	99.846	37.2345	µm	Spot	Position	1	576
74.5983	103.942	35.8411	µm	Spot	Position	1	577
79.0063	132.535	44.0038	µm	Spot	Position	1	578
70.5954	92.1326	48.6298	µm	Spot	Position	1	579
78.6255	126.886	48.045	µm	Spot	Position	1	580
79.0272	111.135	60.168	µm	Spot	Position	1	581
100.942	98.5513	-1.8195	µm	Spot	Position	1	582
166.011	116.765	0.25473	µm	Spot	Position	1	583
89.0837	130.89	-0.697666	µm	Spot	Position	1	584
97.1484	131.516	-1.26613	µm	Spot	Position	1	585
165.777	138.619	-1.6362	µm	Spot	Position	1	586
148.056	159.091	1.00005	µm	Spot	Position	1	587
90.6777	86.7325	4.15841	µm	Spot	Position	1	588
90.0458	111.117	3.60057	µm	Spot	Position	1	589
136.174	111.717	2.48073	µm	Spot	Position	1	590
146.38	117.837	2.31351	µm	Spot	Position	1	591
90.8901	120.512	4.50468	µm	Spot	Position	1	592
106.723	128.562	5.00523	µm	Spot	Position	1	593
144.867	139.706	4.81895	µm	Spot	Position	1	594
131.997	140.171	4.74272	µm	Spot	Position	1	595
166.779	146.846	5.24849	µm	Spot	Position	1	596
162.732	117.703	8.50437	µm	Spot	Position	1	597
126.989	120.129	7.44358	µm	Spot	Position	1	598
116.296	120.967	7.54328	µm	Spot	Position	1	599
160.74	137.163	6.69968	µm	Spot	Position	1	600
97.651	147.417	8.29448	µm	Spot	Position	1	601
125.171	156.442	7.74255	µm	Spot	Position	1	602
147.978	156.896	7.03421	µm	Spot	Position	1	603
159.839	162.005	8.30228	µm	Spot	Position	1	604
100.982	106.124	12.0505	µm	Spot	Position	1	605
116.263	128.725	12.9435	µm	Spot	Position	1	606
98.547	140.169	11.3379	µm	Spot	Position	1	607
136.329	155.474	11.2054	µm	Spot	Position	1	608
86.8785	97.412	16.9244	µm	Spot	Position	1	609
113.752	121.721	15.9611	µm	Spot	Position	1	610
103.047	122.298	15.4536	µm	Spot	Position	1	611
127.719	135.749	16.1644	µm	Spot	Position	1	612
110.226	139.009	15.9258	µm	Spot	Position	1	613
122.023	147.016	16.9088	µm	Spot	Position	1	614
134.669	148.625	16.8062	µm	Spot	Position	1	615
154.68	153.445	14.6883	µm	Spot	Position	1	616
164.018	166.493	16.262	µm	Spot	Position	1	617
95.6773	114.995	20.9948	µm	Spot	Position	1	618
118.772	117.888	20.5473	µm	Spot	Position	1	619
143.9	126.559	18.7064	µm	Spot	Position	1	620
162.474	139.976	19.0643	µm	Spot	Position	1	621
141.269	147.028	20.8242	µm	Spot	Position	1	622
111.043	149.923	19.2364	µm	Spot	Position	1	623
138.273	163.313	20.8679	µm	Spot	Position	1	624
123	107.894	24.3609	µm	Spot	Position	1	625
99.2318	110.097	23.9141	µm	Spot	Position	1	626
92.1049	119.909	25.3257	µm	Spot	Position	1	627
121.771	128.704	23.0342	µm	Spot	Position	1	628
102.435	137.391	22.721	µm	Spot	Position	1	629
85.9356	145.623	24.2675	µm	Spot	Position	1	630
163.783	161.719	25.126	µm	Spot	Position	1	631
129.354	141.342	27.9619	µm	Spot	Position	1	632
147.671	152.274	27.2334	µm	Spot	Position	1	633
96.2103	118.559	31.0909	µm	Spot	Position	1	634
121.814	120.411	32.8596	µm	Spot	Position	1	635
133.122	121.23	31.5385	µm	Spot	Position	1	636
113.675	139.947	31.4536	µm	Spot	Position	1	637
155.451	158.475	32.8569	µm	Spot	Position	1	638
95.3997	126.435	35.7085	µm	Spot	Position	1	639
105.69	133.988	36.3222	µm	Spot	Position	1	640
125.486	142.186	35.3148	µm	Spot	Position	1	641
140.112	146.667	35.9664	µm	Spot	Position	1	642
130.414	148.203	35.1417	µm	Spot	Position	1	643
143.467	157.484	37.4819	µm	Spot	Position	1	644
111.471	113.936	40.3207	µm	Spot	Position	1	645
160.37	136.189	40.8277	µm	Spot	Position	1	646
149.653	144.757	39.9722	µm	Spot	Position	1	647
161.773	146.934	40.346	µm	Spot	Position	1	648
100.914	124.499	45.2305	µm	Spot	Position	1	649
128.697	122.539	47.7629	µm	Spot	Position	1	650
145.286	130.086	48.2205	µm	Spot	Position	1	651
113.165	131.749	47.548	µm	Spot	Position	1	652
147.303	153.085	48.0576	µm	Spot	Position	1	653
162.565	157.847	48.0159	µm	Spot	Position	1	654
102.417	114.771	50.9874	µm	Spot	Position	1	655
84.5585	129.568	51.8514	µm	Spot	Position	1	656
136.709	119.021	55.4271	µm	Spot	Position	1	657
133.773	131.501	56.044	µm	Spot	Position	1	658
162.521	139.428	56.9628	µm	Spot	Position	1	659
144.631	141.862	54.8972	µm	Spot	Position	1	660
140.465	147.366	56.636	µm	Spot	Position	1	661
93.7427	105.35	58.9188	µm	Spot	Position	1	662
123.453	112.73	58.576	µm	Spot	Position	1	663
154.402	143.019	59.4374	µm	Spot	Position	1	664
181.967	96.2108	0.25457	µm	Spot	Position	1	665
224.921	103.303	1.54435	µm	Spot	Position	1	666
174.647	118.176	0.127487	µm	Spot	Position	1	667
232.036	125.216	-0.0731354	µm	Spot	Position	1	668
212.38	133.375	1.22918	µm	Spot	Position	1	669
193.041	140.17	-0.535965	µm	Spot	Position	1	670
227.36	137.951	5.1292	µm	Spot	Position	1	671
203.279	143.222	5.0871	µm	Spot	Position	1	672
175.151	150.687	3.19431	µm	Spot	Position	1	673
204.37	152.118	3.37143	µm	Spot	Position	1	674
216.088	91.2621	6.92876	µm	Spot	Position	1	675
237.743	102.379	7.63501	µm	Spot	Position	1	676
199.68	112.482	7.27291	µm	Spot	Position	1	677
237.009	121.484	8.91966	µm	Spot	Position	1	678
194.844	122.888	9.03536	µm	Spot	Position	1	679
219.734	150.605	8.30567	µm	Spot	Position	1	680
248.534	97.5359	11.0949	µm	Spot	Position	1	681
247.132	130.736	12.1675	µm	Spot	Position	1	682
188.36	158.29	12.9413	µm	Spot	Position	1	683
196.264	138.7	16.3651	µm	Spot	Position	1	684
225.337	140.8	16.2253	µm	Spot	Position	1	685
196.271	144.523	15.0064	µm	Spot	Position	1	686
174.401	151.713	16.048	µm	Spot	Position	1	687
234.699	125.177	19.982	µm	Spot	Position	1	688
183.163	130.677	19.4927	µm	Spot	Position	1	689
201.752	133.436	20.9442	µm	Spot	Position	1	690
242.789	133.844	20.3346	µm	Spot	Position	1	691
184.197	143.786	20.6787	µm	Spot	Position	1	692
171.11	150.112	19.5213	µm	Spot	Position	1	693
178.965	153.46	19.8545	µm	Spot	Position	1	694
226.378	153.841	19.5239	µm	Spot	Position	1	695
192.295	160.36	19.4303	µm	Spot	Position	1	696
168.971	131.1	25.0685	µm	Spot	Position	1	697
193.201	132.079	23.3764	µm	Spot	Position	1	698
209.458	144.477	24.0245	µm	Spot	Position	1	699
171.345	160.255	23.9785	µm	Spot	Position	1	700
184.498	142.891	28.1721	µm	Spot	Position	1	701
171.555	153.574	28.1784	µm	Spot	Position	1	702
201.333	159.426	33.2031	µm	Spot	Position	1	703
225.131	125.253	35.5648	µm	Spot	Position	1	704
184.327	140.632	35.2139	µm	Spot	Position	1	705
204.768	143.131	35.3356	µm	Spot	Position	1	706
176.986	144.182	36.8988	µm	Spot	Position	1	707
201.064	151.439	37.2491	µm	Spot	Position	1	708
168.026	161.233	36.6553	µm	Spot	Position	1	709
220.065	140.821	40.2817	µm	Spot	Position	1	710
237.664	141.364	40.3114	µm	Spot	Position	1	711
190.746	149.25	40.2954	µm	Spot	Position	1	712
174.133	150.121	40.4884	µm	Spot	Position	1	713
209.397	108.113	44.4809	µm	Spot	Position	1	714
243.607	117.597	42.7997	µm	Spot	Position	1	715
206.73	138.585	45.4159	µm	Spot	Position	1	716
182.235	159.034	42.9433	µm	Spot	Position	1	717
236.968	139.781	46.8904	µm	Spot	Position	1	718
220.897	142.822	47.4078	µm	Spot	Position	1	719
182.56	146.336	49.2126	µm	Spot	Position	1	720
190.153	146.062	46.722	µm	Spot	Position	1	721
205.692	153.515	48.4798	µm	Spot	Position	1	722
205.491	137.77	51.6152	µm	Spot	Position	1	723
201.225	150.603	52.5772	µm	Spot	Position	1	724
190.477	117.841	56.75	µm	Spot	Position	1	725
186.369	145.143	55.8233	µm	Spot	Position	1	726
192.196	149.907	54.9222	µm	Spot	Position	1	727
178.299	145.396	59.5717	µm	Spot	Position	1	728
252.9	105.956	-1.2254	µm	Spot	Position	1	729
264.968	116.172	8.97636	µm	Spot	Position	1	730
251.469	118.189	32.1504	µm	Spot	Position	1	731
212.717	35.1728	64	µm	Spot	Position	1	732
