# Supplementary material for: Glucokinase activity controls peripherally located subpopulations of β-cells that lead islet Ca2+ oscillations
Source: eLife. 2025 Feb 12;13:RP103068. doi: 10.7554/eLife.103068 (PMC11820133; doi:10.7554/eLife.103068)
Supplement: Source data 4. [file elife-103068-data4.zip › EJ155 10GGKa F09-1_Statistics/EJ155 10GGKa F09-1_Detailed.csv]

Detailed
====================
Position X	Position Y	Position Z	Unit	Category	Collection	Time	ID
161.508	45.8315	-64	µm	Spot	Position	1	70
139.756	70.1168	-64	µm	Spot	Position	1	72
144.601	79.9123	-64	µm	Spot	Position	1	73
119.392	80.6951	-59.7023	µm	Spot	Position	1	80
150.661	28.547	-55.4159	µm	Spot	Position	1	86
165.513	36.8975	-54.8381	µm	Spot	Position	1	87
131.015	40.7229	-55.9971	µm	Spot	Position	1	88
133.222	48.9614	-54.5389	µm	Spot	Position	1	90
157.324	51.5476	-55.9738	µm	Spot	Position	1	92
153.328	64.5015	-55.3635	µm	Spot	Position	1	93
135.954	23.6434	-52.198	µm	Spot	Position	1	98
151.407	38.6169	-52.5887	µm	Spot	Position	1	100
149.589	54.4003	-52.6778	µm	Spot	Position	1	101
119.229	56.5369	-51.6788	µm	Spot	Position	1	102
105.737	75.1743	-52	µm	Spot	Position	1	104
158.156	76.4892	-51.7552	µm	Spot	Position	1	105
120.669	77.1506	-53.5314	µm	Spot	Position	1	106
145.003	79.9828	-53.5807	µm	Spot	Position	1	107
129.195	25.8306	-47.3182	µm	Spot	Position	1	111
115.575	31.1385	-48.2855	µm	Spot	Position	1	112
161.209	35.373	-46.3017	µm	Spot	Position	1	113
125.312	51.2434	-47.5664	µm	Spot	Position	1	115
161.415	71.5318	-48.5909	µm	Spot	Position	1	116
140.841	78.6929	-48.0289	µm	Spot	Position	1	117
144.492	46.2406	-42.843	µm	Spot	Position	1	121
155.32	55.2822	-43.6382	µm	Spot	Position	1	122
143.069	29.9123	-41.531	µm	Spot	Position	1	125
125.059	30.8321	-38.3035	µm	Spot	Position	1	126
134.64	42.6176	-39.93	µm	Spot	Position	1	127
99.5594	47.3194	-39.5506	µm	Spot	Position	1	128
120.663	49.4334	-39.1686	µm	Spot	Position	1	129
161.793	56.0745	-39.1217	µm	Spot	Position	1	130
110.046	57.0463	-40.5897	µm	Spot	Position	1	131
140.763	61.7473	-41.5304	µm	Spot	Position	1	132
146.137	65.3628	-40.3853	µm	Spot	Position	1	133
126.602	69.9263	-39.884	µm	Spot	Position	1	134
135.863	80.2004	-38.7578	µm	Spot	Position	1	135
133.766	37.048	-36.1535	µm	Spot	Position	1	139
153.177	50.3152	-34.5778	µm	Spot	Position	1	141
97.9746	65.0964	-37.0566	µm	Spot	Position	1	142
156.614	68.3161	-34.9917	µm	Spot	Position	1	143
129.327	75.052	-35.3774	µm	Spot	Position	1	144
145.643	24.5689	-31.5515	µm	Spot	Position	1	145
106.313	41.9339	-32.5582	µm	Spot	Position	1	146
153.656	44.7259	-30.9375	µm	Spot	Position	1	147
136.603	47.6852	-32.733	µm	Spot	Position	1	148
122.625	54.6477	-31.3269	µm	Spot	Position	1	149
98.1987	57.1043	-32.4748	µm	Spot	Position	1	150
105.376	58.8892	-32.2546	µm	Spot	Position	1	151
164.226	64.3442	-30.6753	µm	Spot	Position	1	152
104.876	68.0229	-32.2173	µm	Spot	Position	1	153
133.912	77.0442	-33.0757	µm	Spot	Position	1	154
145.007	16.6716	-27.6358	µm	Spot	Position	1	157
133.086	22.6147	-28.9974	µm	Spot	Position	1	158
118.427	25.6655	-26.7858	µm	Spot	Position	1	159
127.983	30.1735	-27.3613	µm	Spot	Position	1	160
104.157	38.1368	-28.6041	µm	Spot	Position	1	161
131.614	43.2056	-26.3623	µm	Spot	Position	1	162
152.203	57.2059	-29.2488	µm	Spot	Position	1	164
121.893	58.2658	-27.8929	µm	Spot	Position	1	165
157.455	62.5888	-27.565	µm	Spot	Position	1	166
139.148	71.4516	-28.2553	µm	Spot	Position	1	167
158.317	71.0288	-28.8508	µm	Spot	Position	1	168
136.397	5.90649	-22.8286	µm	Spot	Position	1	170
112.907	16.1743	-23.0355	µm	Spot	Position	1	171
163.374	15.7225	-24.7124	µm	Spot	Position	1	172
110.438	37.2984	-25.0624	µm	Spot	Position	1	173
96.2492	38.9359	-23.433	µm	Spot	Position	1	174
161.77	38.735	-24.5881	µm	Spot	Position	1	175
148.31	39.1424	-23.8497	µm	Spot	Position	1	176
88.5502	62.1797	-23.6196	µm	Spot	Position	1	177
128.736	63.5014	-23.8666	µm	Spot	Position	1	178
114.58	64.9456	-24.3816	µm	Spot	Position	1	179
98.369	66.0448	-23.3483	µm	Spot	Position	1	180
90.2209	75.2705	-25.0791	µm	Spot	Position	1	181
131.566	8.69692	-18.9774	µm	Spot	Position	1	182
120.297	32.9518	-20.0172	µm	Spot	Position	1	183
133.099	37.6754	-19.4757	µm	Spot	Position	1	184
90.2546	52.2121	-21.0474	µm	Spot	Position	1	185
121.554	63.5965	-20.0598	µm	Spot	Position	1	186
87.7306	68.3391	-20.237	µm	Spot	Position	1	187
158.543	79.9264	-21.5615	µm	Spot	Position	1	188
105.659	14.705	-14.9028	µm	Spot	Position	1	189
122.166	19.9373	-17.7472	µm	Spot	Position	1	190
149.979	21.881	-17.2174	µm	Spot	Position	1	191
105.077	26.6626	-15.4412	µm	Spot	Position	1	192
138.451	30.842	-16.1753	µm	Spot	Position	1	193
122.571	39.856	-15.5422	µm	Spot	Position	1	194
91.1217	44.3638	-15.0228	µm	Spot	Position	1	195
162.688	47.5834	-14.9021	µm	Spot	Position	1	196
140.086	52.2238	-14.7217	µm	Spot	Position	1	198
123.016	61.007	-15.9157	µm	Spot	Position	1	199
161.887	32.5156	-11.7073	µm	Spot	Position	1	200
122.541	44.4266	-12.9679	µm	Spot	Position	1	201
156.009	54.6259	-11.4865	µm	Spot	Position	1	202
99.8441	59.1634	-11.5502	µm	Spot	Position	1	203
111.566	73.5758	-13.5871	µm	Spot	Position	1	204
86.0098	75.2039	-11.7438	µm	Spot	Position	1	205
106.668	18.5118	-8.54347	µm	Spot	Position	1	207
130.019	22.2502	-7.54069	µm	Spot	Position	1	208
97.8111	23.0848	-8.02097	µm	Spot	Position	1	209
138.166	24.6989	-7.87377	µm	Spot	Position	1	210
108.58	30.8393	-6.93076	µm	Spot	Position	1	211
132.834	35.8264	-8.63254	µm	Spot	Position	1	212
96.8228	38.7567	-7.54758	µm	Spot	Position	1	213
130.905	46.2209	-7.75599	µm	Spot	Position	1	214
110.522	59.8279	-8.84585	µm	Spot	Position	1	215
127.021	66.7067	-7.84773	µm	Spot	Position	1	216
105.01	72.0202	-7.8513	µm	Spot	Position	1	217
120.909	74.8259	-8.72304	µm	Spot	Position	1	218
138.435	4.44479	-4.15379	µm	Spot	Position	1	219
150.339	34.8346	-4.25678	µm	Spot	Position	1	220
136.466	44.1724	-3.80114	µm	Spot	Position	1	222
99.1286	52.9481	-4.69913	µm	Spot	Position	1	223
130.308	52.8486	-4.04294	µm	Spot	Position	1	224
161.392	59.8457	-3.70953	µm	Spot	Position	1	225
114.553	64.8887	-2.93845	µm	Spot	Position	1	226
143.8	72.1297	-5.5374	µm	Spot	Position	1	227
179.887	66.256	-60.4323	µm	Spot	Position	1	247
168.545	73.6491	-60.8953	µm	Spot	Position	1	248
180.136	60.0508	-54.1657	µm	Spot	Position	1	256
181.823	78.6048	-52.7276	µm	Spot	Position	1	266
225.69	59.4223	-47.088	µm	Spot	Position	1	271
181.047	61.8601	-48.1401	µm	Spot	Position	1	272
207.731	63.1411	-47.9265	µm	Spot	Position	1	273
208.696	81.628	-48.2888	µm	Spot	Position	1	274
178.685	30.4943	-44.4137	µm	Spot	Position	1	279
168.646	42.6841	-45.8227	µm	Spot	Position	1	281
183.828	46.9668	-43.9112	µm	Spot	Position	1	282
175.438	83.1559	-44.7072	µm	Spot	Position	1	284
182.101	56.3918	-39.7689	µm	Spot	Position	1	286
222.906	64.8431	-39.0485	µm	Spot	Position	1	287
202.77	70.0958	-40.3738	µm	Spot	Position	1	288
177.131	72.8019	-39.9363	µm	Spot	Position	1	289
194.843	69.1781	-34.7196	µm	Spot	Position	1	294
202.847	75.2681	-34.5781	µm	Spot	Position	1	295
174.448	39.3476	-33.4197	µm	Spot	Position	1	298
192.838	54.4372	-31.3636	µm	Spot	Position	1	299
207.431	61.1298	-32.8096	µm	Spot	Position	1	300
234.219	69.3465	-30.8573	µm	Spot	Position	1	301
185.303	20.691	-27.2826	µm	Spot	Position	1	304
211.428	74.9481	-28.5345	µm	Spot	Position	1	307
197.995	14.9299	-22.3062	µm	Spot	Position	1	309
208.115	20.0249	-24.7372	µm	Spot	Position	1	310
197.303	49.7109	-23.8677	µm	Spot	Position	1	311
170.175	55.9016	-24.8747	µm	Spot	Position	1	313
181.223	56.3195	-25.0015	µm	Spot	Position	1	314
168.496	61.4387	-23.7196	µm	Spot	Position	1	315
182.828	75.4473	-24.7337	µm	Spot	Position	1	316
176.761	39.0061	-21.7969	µm	Spot	Position	1	319
217.972	52.7685	-15.1888	µm	Spot	Position	1	324
195.815	68.8012	-14.0309	µm	Spot	Position	1	325
214.873	69.9635	-16.2663	µm	Spot	Position	1	326
232.471	81.05	-15.7616	µm	Spot	Position	1	327
188.793	24.3757	-11.5773	µm	Spot	Position	1	329
206.183	27.8585	-12.2379	µm	Spot	Position	1	330
223.23	77.6447	-11.9403	µm	Spot	Position	1	333
173.695	82.9935	-10.3179	µm	Spot	Position	1	334
199.443	38.809	-7.97783	µm	Spot	Position	1	338
175.545	49.3693	-7.75777	µm	Spot	Position	1	339
167.642	54.0963	-7.691	µm	Spot	Position	1	340
196.366	56.249	-7.4352	µm	Spot	Position	1	341
184.423	37.5627	-3.06004	µm	Spot	Position	1	347
233.157	38.9287	-3.33345	µm	Spot	Position	1	348
227.993	56.8205	-5.10135	µm	Spot	Position	1	349
158.458	101.686	-60.6875	µm	Spot	Position	1	426
164.4	111.165	-59.7999	µm	Spot	Position	1	427
153.95	118.577	-60.5567	µm	Spot	Position	1	428
138.855	124.37	-60.662	µm	Spot	Position	1	429
150.309	132.042	-60.4645	µm	Spot	Position	1	430
119.931	91.5275	-55.6861	µm	Spot	Position	1	436
143.688	96.1166	-54.7968	µm	Spot	Position	1	437
156.484	98.3111	-55.6116	µm	Spot	Position	1	438
128.286	100.373	-56.6077	µm	Spot	Position	1	439
142.639	117.516	-55.4571	µm	Spot	Position	1	441
112.279	103.627	-50.7735	µm	Spot	Position	1	443
156.813	110.821	-51.7836	µm	Spot	Position	1	444
125.471	113.913	-51.2876	µm	Spot	Position	1	445
115.728	116.922	-51.9395	µm	Spot	Position	1	446
127.963	132.403	-51.3745	µm	Spot	Position	1	447
164.878	133.285	-52.8076	µm	Spot	Position	1	448
161.113	140.99	-52.3139	µm	Spot	Position	1	450
115.977	85.1306	-47.7837	µm	Spot	Position	1	452
162.742	86.4237	-46.9064	µm	Spot	Position	1	453
128.607	87.0004	-46.8145	µm	Spot	Position	1	454
106.714	91.4807	-47.5964	µm	Spot	Position	1	455
147.19	111.011	-48.2996	µm	Spot	Position	1	456
129.228	115.024	-47.6311	µm	Spot	Position	1	457
142.495	124.51	-47.4367	µm	Spot	Position	1	458
133.82	136.407	-47.3599	µm	Spot	Position	1	459
150.365	143.561	-47.1541	µm	Spot	Position	1	460
102.238	87.0181	-44.4768	µm	Spot	Position	1	462
140.927	101.239	-42.392	µm	Spot	Position	1	463
119.814	103.012	-43.0253	µm	Spot	Position	1	464
146.849	106.642	-45.3012	µm	Spot	Position	1	465
156.763	126.686	-43.3789	µm	Spot	Position	1	466
158.129	134.477	-43.5017	µm	Spot	Position	1	467
138.566	139.855	-43.4042	µm	Spot	Position	1	468
154.881	147.944	-42.1294	µm	Spot	Position	1	469
155.306	84.6932	-41.7645	µm	Spot	Position	1	470
165.664	92.017	-41.387	µm	Spot	Position	1	471
116.638	95.7137	-41.5304	µm	Spot	Position	1	472
101.442	99.8053	-39.7895	µm	Spot	Position	1	473
106.096	111.141	-41.6191	µm	Spot	Position	1	475
136.642	115.449	-38.7193	µm	Spot	Position	1	476
152.131	124.475	-40.0207	µm	Spot	Position	1	477
116.806	127.969	-41.1922	µm	Spot	Position	1	478
101.642	91.955	-37.539	µm	Spot	Position	1	480
108.76	120.598	-34.5884	µm	Spot	Position	1	481
138.023	144.582	-36.881	µm	Spot	Position	1	482
166.267	147.437	-36.9722	µm	Spot	Position	1	483
126.949	90.4486	-32.9129	µm	Spot	Position	1	484
109.382	99.3355	-31.0262	µm	Spot	Position	1	485
121.779	100.429	-31.4073	µm	Spot	Position	1	486
156.741	105.426	-32.8176	µm	Spot	Position	1	487
144.739	126.501	-33.4135	µm	Spot	Position	1	489
117.941	140.81	-32	µm	Spot	Position	1	491
157.178	152.382	-31.1501	µm	Spot	Position	1	494
145.572	90.8356	-28.7819	µm	Spot	Position	1	495
128.292	102.785	-28.0658	µm	Spot	Position	1	497
141.536	102.56	-28.868	µm	Spot	Position	1	498
99.3303	119.924	-26.291	µm	Spot	Position	1	499
138.095	120.268	-28.7254	µm	Spot	Position	1	500
152.686	123.868	-28.3687	µm	Spot	Position	1	501
156.64	138.119	-27.2495	µm	Spot	Position	1	502
163.469	156.674	-26.0023	µm	Spot	Position	1	503
96.504	88.3189	-24.8903	µm	Spot	Position	1	504
139.473	88.1868	-23.8936	µm	Spot	Position	1	505
129.194	96.796	-25.4218	µm	Spot	Position	1	506
118.378	106.887	-23.5124	µm	Spot	Position	1	507
157.291	111.236	-25.7018	µm	Spot	Position	1	508
164.39	112.77	-24.3316	µm	Spot	Position	1	509
140.51	113.856	-23.9122	µm	Spot	Position	1	510
122.347	125.976	-23.6025	µm	Spot	Position	1	511
142.5	135.969	-23.3171	µm	Spot	Position	1	512
110.706	137.216	-23.6115	µm	Spot	Position	1	513
146.557	143.347	-23.1694	µm	Spot	Position	1	514
122.812	146.926	-24.4988	µm	Spot	Position	1	515
134.359	151.443	-25.5717	µm	Spot	Position	1	516
148.069	155.702	-22.4762	µm	Spot	Position	1	517
96.6996	103.042	-20.5655	µm	Spot	Position	1	520
105.528	115.02	-21.0765	µm	Spot	Position	1	521
160.021	144.654	-20.9939	µm	Spot	Position	1	523
137.694	146.078	-20.0516	µm	Spot	Position	1	524
128.939	150.098	-18.7369	µm	Spot	Position	1	525
100.458	85.3688	-16.0917	µm	Spot	Position	1	526
88.4711	95.2609	-14.9382	µm	Spot	Position	1	527
116.366	99.3716	-17.6994	µm	Spot	Position	1	528
149.339	111.277	-16.5246	µm	Spot	Position	1	529
96.0577	121.212	-15.8295	µm	Spot	Position	1	530
129.38	129.762	-15.4786	µm	Spot	Position	1	531
151.128	134.912	-16.9248	µm	Spot	Position	1	532
119.11	137.283	-16.8858	µm	Spot	Position	1	533
141.228	139.595	-14.7757	µm	Spot	Position	1	534
153.421	157.328	-16.1484	µm	Spot	Position	1	535
130.643	112.512	-12.5699	µm	Spot	Position	1	536
113.528	114.64	-12.1461	µm	Spot	Position	1	537
138.376	124.931	-10.6977	µm	Spot	Position	1	538
150.957	129.623	-12.1771	µm	Spot	Position	1	539
112.303	137.32	-13.037	µm	Spot	Position	1	540
164.009	142.12	-10.8564	µm	Spot	Position	1	541
126.666	145.072	-12.1862	µm	Spot	Position	1	542
131.954	157.144	-11.2288	µm	Spot	Position	1	543
151.36	86.9148	-9.30861	µm	Spot	Position	1	544
125.334	88.9624	-6.08238	µm	Spot	Position	1	545
142.596	101.663	-7.75669	µm	Spot	Position	1	546
157.751	102.45	-9.13432	µm	Spot	Position	1	547
112.67	107.979	-8.31578	µm	Spot	Position	1	548
162.967	111.351	-8.06388	µm	Spot	Position	1	549
120.544	113.824	-7.99456	µm	Spot	Position	1	550
146.345	123.425	-6.42719	µm	Spot	Position	1	551
123.145	129.591	-7.2508	µm	Spot	Position	1	552
99.7727	131.553	-8.47099	µm	Spot	Position	1	553
135.373	159.653	-8.00795	µm	Spot	Position	1	554
92.4553	89.1793	-3.85805	µm	Spot	Position	1	555
104.472	96.2972	-2.68111	µm	Spot	Position	1	556
145.376	109.318	-2.84268	µm	Spot	Position	1	557
136.785	113.788	-5.80013	µm	Spot	Position	1	558
110.148	141.091	-5.96959	µm	Spot	Position	1	559
156.093	145.493	-3.27862	µm	Spot	Position	1	560
136.87	156.796	-3.40015	µm	Spot	Position	1	561
165.751	158.362	-3.27914	µm	Spot	Position	1	562
150.346	160.967	-2.91589	µm	Spot	Position	1	563
176.834	91.7578	-64	µm	Spot	Position	1	564
175.29	100.516	-61.7794	µm	Spot	Position	1	568
174.651	114.765	-60.497	µm	Spot	Position	1	570
179.293	127.466	-56.0433	µm	Spot	Position	1	585
196.595	130.705	-55.9515	µm	Spot	Position	1	586
192.178	99.0035	-53.7599	µm	Spot	Position	1	592
181.992	104.941	-50.3811	µm	Spot	Position	1	594
180.4	113.242	-51.4868	µm	Spot	Position	1	595
206.791	116.562	-50.9251	µm	Spot	Position	1	596
199.421	134.214	-51.1316	µm	Spot	Position	1	599
217.144	104.468	-47.4524	µm	Spot	Position	1	603
194.168	117.773	-46.711	µm	Spot	Position	1	604
217.826	106.967	-42.8481	µm	Spot	Position	1	605
167.667	115.356	-43.2382	µm	Spot	Position	1	607
168.313	127.458	-45.1862	µm	Spot	Position	1	608
196.861	137.606	-45.4973	µm	Spot	Position	1	609
209.415	85.2383	-39.6495	µm	Spot	Position	1	610
185.537	89.1759	-40.4871	µm	Spot	Position	1	611
198.187	92.5168	-41.3432	µm	Spot	Position	1	612
179.98	97.8265	-40.9297	µm	Spot	Position	1	613
188.033	102.839	-41.0703	µm	Spot	Position	1	614
183.959	114.163	-40.4944	µm	Spot	Position	1	615
205.137	120.46	-40.809	µm	Spot	Position	1	616
218.806	119.922	-41.6695	µm	Spot	Position	1	617
206.585	131.833	-40.2672	µm	Spot	Position	1	618
190.899	85.0992	-37.2184	µm	Spot	Position	1	619
209.768	110.93	-36.8168	µm	Spot	Position	1	620
171.528	112.731	-34.3744	µm	Spot	Position	1	621
189.091	130.007	-37.3106	µm	Spot	Position	1	622
170.351	134.263	-37.1913	µm	Spot	Position	1	623
207.956	136.648	-34.7728	µm	Spot	Position	1	624
175.002	92.8042	-32.6895	µm	Spot	Position	1	625
220.769	100.28	-32.0454	µm	Spot	Position	1	626
176.198	98.9159	-28.6438	µm	Spot	Position	1	628
168.289	100.638	-28.8322	µm	Spot	Position	1	629
167.234	137.433	-29.4957	µm	Spot	Position	1	631
183.612	141.046	-28.4733	µm	Spot	Position	1	633
201.68	142.917	-28.3372	µm	Spot	Position	1	634
170.703	148.024	-29.2031	µm	Spot	Position	1	635
207.932	84.4538	-24.8101	µm	Spot	Position	1	636
217.789	93.006	-23.6722	µm	Spot	Position	1	637
179.711	93.9967	-22.5623	µm	Spot	Position	1	638
198.712	104.143	-25.2099	µm	Spot	Position	1	639
185.261	107.643	-24.0373	µm	Spot	Position	1	640
197.743	143.555	-23.8099	µm	Spot	Position	1	642
207.534	126.346	-21.3792	µm	Spot	Position	1	643
198.25	128.55	-20.7316	µm	Spot	Position	1	644
226.141	132.303	-19.1448	µm	Spot	Position	1	645
179.106	148.317	-20.1899	µm	Spot	Position	1	646
204.249	89.2177	-15.4031	µm	Spot	Position	1	647
197.057	112.475	-17.5606	µm	Spot	Position	1	649
179.74	113.64	-15.6094	µm	Spot	Position	1	650
232.154	115.991	-14.8717	µm	Spot	Position	1	651
170.179	122.019	-15.6917	µm	Spot	Position	1	652
194.219	121.956	-15.8654	µm	Spot	Position	1	653
209.743	122.027	-16.9493	µm	Spot	Position	1	654
206.239	146.455	-16.0756	µm	Spot	Position	1	655
194.323	153.132	-17.4964	µm	Spot	Position	1	656
168.719	158.802	-15.4246	µm	Spot	Position	1	657
180.654	159.084	-14.4105	µm	Spot	Position	1	658
175.025	102.172	-12.4223	µm	Spot	Position	1	659
203.133	130.293	-12.0063	µm	Spot	Position	1	660
189.838	131.983	-11.4471	µm	Spot	Position	1	661
184.008	147.669	-11.4373	µm	Spot	Position	1	662
167.444	163.809	-11.3071	µm	Spot	Position	1	663
205.914	86.3483	-7.04389	µm	Spot	Position	1	664
222.824	92.2755	-7.02738	µm	Spot	Position	1	665
205.334	93.526	-7.79607	µm	Spot	Position	1	666
185.85	102.154	-6.19392	µm	Spot	Position	1	667
200.508	116.396	-6.58035	µm	Spot	Position	1	668
224.018	117.243	-7.20432	µm	Spot	Position	1	669
181.409	128.158	-8.5607	µm	Spot	Position	1	670
183.363	139.768	-7.42887	µm	Spot	Position	1	671
210.18	149.657	-7.82556	µm	Spot	Position	1	672
173.189	83.6051	-4.37009	µm	Spot	Position	1	673
178.97	90.4969	-2.57419	µm	Spot	Position	1	674
208.949	108.042	-3.37915	µm	Spot	Position	1	675
230.928	108.044	-3.59738	µm	Spot	Position	1	676
205.384	126.448	-3.74345	µm	Spot	Position	1	677
169.455	127.192	-5.32729	µm	Spot	Position	1	678
198.496	139.28	-4.54942	µm	Spot	Position	1	679
177.571	162.182	-5.02479	µm	Spot	Position	1	680
82.0287	76.9529	8.33227	µm	Spot	Position	1	712
80.3146	62.4386	12.642	µm	Spot	Position	1	713
83.185	62.1825	19.9785	µm	Spot	Position	1	714
77.6757	77.8393	21.1671	µm	Spot	Position	1	715
80.5773	76.3204	44.002	µm	Spot	Position	1	717
157.843	5.88109	-1.08826	µm	Spot	Position	1	720
122.44	16.0389	-0.588867	µm	Spot	Position	1	721
138.249	17.5119	1.30441	µm	Spot	Position	1	722
148.466	23.6944	-0.550777	µm	Spot	Position	1	723
113.439	24.7376	0.593819	µm	Spot	Position	1	724
92.6925	31.6011	1.75513	µm	Spot	Position	1	725
143.93	41.4173	0.506516	µm	Spot	Position	1	726
155.553	43.2814	-0.884693	µm	Spot	Position	1	727
108.453	48.8883	1.13985	µm	Spot	Position	1	728
84.8724	64.3957	-0.10606	µm	Spot	Position	1	729
157.013	68.2641	0.180077	µm	Spot	Position	1	730
98.7439	78.9546	-0.325855	µm	Spot	Position	1	732
150.708	79.5164	0.180573	µm	Spot	Position	1	733
125.135	34.108	3.40115	µm	Spot	Position	1	734
102.77	35.758	5.616	µm	Spot	Position	1	735
130.25	59.0635	5.56917	µm	Spot	Position	1	736
102.681	61.5255	3.98484	µm	Spot	Position	1	737
119.135	73.2889	4.08085	µm	Spot	Position	1	738
103.229	15.0008	8.55277	µm	Spot	Position	1	740
120.086	18.9225	6.79181	µm	Spot	Position	1	741
128.515	25.2479	7.87474	µm	Spot	Position	1	742
164.215	26.7053	7.7066	µm	Spot	Position	1	743
119.699	36.9344	7.87216	µm	Spot	Position	1	744
130.71	41.7001	9.02145	µm	Spot	Position	1	745
115.921	55.0532	9.34699	µm	Spot	Position	1	747
91.1456	55.4408	7.41869	µm	Spot	Position	1	748
90.2875	72.1348	8.58626	µm	Spot	Position	1	749
109.393	31.8681	10.7865	µm	Spot	Position	1	750
106.537	40.6976	12.9184	µm	Spot	Position	1	751
97.609	44.5515	13.4067	µm	Spot	Position	1	752
162.259	48.2969	10.4282	µm	Spot	Position	1	753
125.266	53.0883	11.4772	µm	Spot	Position	1	754
140.477	54.8248	12.2025	µm	Spot	Position	1	755
103.976	61.2123	11.4888	µm	Spot	Position	1	756
156.089	76.9036	10.4367	µm	Spot	Position	1	758
95.0468	80.7406	13.5043	µm	Spot	Position	1	759
137.244	83.2844	12.4156	µm	Spot	Position	1	760
159.875	19.2486	17.5415	µm	Spot	Position	1	762
113.715	19.9138	16.4125	µm	Spot	Position	1	763
134.938	22.7859	17.1224	µm	Spot	Position	1	764
118.602	48.9696	17.3499	µm	Spot	Position	1	766
129.689	49.3413	17.0896	µm	Spot	Position	1	767
113.59	60.3384	15.5688	µm	Spot	Position	1	768
155.084	65.3657	16.4361	µm	Spot	Position	1	769
113.73	74.9471	15.471	µm	Spot	Position	1	771
130.128	77.3534	16.0715	µm	Spot	Position	1	772
104.806	19.1995	19.8892	µm	Spot	Position	1	775
125.417	28.3548	19.8196	µm	Spot	Position	1	776
139.632	32.5695	20.5034	µm	Spot	Position	1	777
121.933	36.4451	19.0723	µm	Spot	Position	1	778
162.445	41.6178	20.2697	µm	Spot	Position	1	779
109.308	42.6587	19.85	µm	Spot	Position	1	780
148.58	45.8288	20.1393	µm	Spot	Position	1	781
121.077	82.6148	20.4644	µm	Spot	Position	1	782
125.324	3.38886	24.0304	µm	Spot	Position	1	783
96.1037	34.8795	23.8416	µm	Spot	Position	1	785
154.489	34.7894	23.7988	µm	Spot	Position	1	786
112.952	44.6227	24.2266	µm	Spot	Position	1	787
144.445	45.7864	24.6666	µm	Spot	Position	1	788
127.181	50.2017	25.1357	µm	Spot	Position	1	789
138.085	58.872	24.0365	µm	Spot	Position	1	790
120.588	67.0486	25.1992	µm	Spot	Position	1	791
94.0939	71.1113	23.6771	µm	Spot	Position	1	792
107.37	77.4374	24.0926	µm	Spot	Position	1	793
157.967	21.0471	27.5033	µm	Spot	Position	1	794
113.676	26.3514	28.4509	µm	Spot	Position	1	795
122.613	40.0172	28.5579	µm	Spot	Position	1	796
94.6174	41.609	28.8047	µm	Spot	Position	1	797
115.741	42.1514	28.8924	µm	Spot	Position	1	798
97.4689	58.9922	29.1009	µm	Spot	Position	1	799
85.9038	75.9686	29.3998	µm	Spot	Position	1	800
104.869	16.0559	32.7658	µm	Spot	Position	1	802
136.761	17.5691	30.5292	µm	Spot	Position	1	803
101.342	32.2255	31.2331	µm	Spot	Position	1	804
155.38	33.9004	33.201	µm	Spot	Position	1	805
126.599	40.5108	31.9362	µm	Spot	Position	1	806
152.532	41.7576	32.9876	µm	Spot	Position	1	807
89.126	42.5498	32.5285	µm	Spot	Position	1	808
91.6334	57.8463	32.8577	µm	Spot	Position	1	809
135.97	57.8419	32.9738	µm	Spot	Position	1	810
115.652	63.9193	32.1329	µm	Spot	Position	1	811
145.881	64.2112	30.8118	µm	Spot	Position	1	812
120.51	18.5164	35.7797	µm	Spot	Position	1	815
159.807	24.7035	36.0385	µm	Spot	Position	1	816
104.416	37.4597	37.6187	µm	Spot	Position	1	817
116.465	39.6979	36.4676	µm	Spot	Position	1	818
127.363	52.9479	36.9403	µm	Spot	Position	1	819
160.989	52.8181	34.7836	µm	Spot	Position	1	820
103.807	58.2649	36.1953	µm	Spot	Position	1	821
157.751	71.3003	36.8815	µm	Spot	Position	1	822
116.441	80.894	36.8815	µm	Spot	Position	1	824
128.471	41.234	39.4635	µm	Spot	Position	1	827
89.6523	42.638	40.0048	µm	Spot	Position	1	828
119.237	48.6213	39.3243	µm	Spot	Position	1	829
150.607	52.2876	39.7026	µm	Spot	Position	1	830
85.4451	56.3956	39.8761	µm	Spot	Position	1	831
86.141	82.3551	40.2437	µm	Spot	Position	1	833
128.745	5.8935	44.1222	µm	Spot	Position	1	834
109.777	22.7067	44.1209	µm	Spot	Position	1	835
132.764	28.3749	45.5942	µm	Spot	Position	1	836
151.757	36.2198	43.0602	µm	Spot	Position	1	837
104.713	37.919	44.2038	µm	Spot	Position	1	838
89.7263	46.8153	43.924	µm	Spot	Position	1	839
121.815	50.9017	43.0541	µm	Spot	Position	1	840
129.025	53.5713	44.5046	µm	Spot	Position	1	841
160.2	60.383	42.2919	µm	Spot	Position	1	842
85.4099	62.8912	44.9272	µm	Spot	Position	1	843
91.4992	77.5501	43.3628	µm	Spot	Position	1	844
123.217	79.6714	43.7948	µm	Spot	Position	1	845
120.476	19.1507	47.2273	µm	Spot	Position	1	849
112.947	23.8662	48.9559	µm	Spot	Position	1	850
152.491	42.7522	48.8398	µm	Spot	Position	1	851
91.9678	58.4851	48.3192	µm	Spot	Position	1	852
107.357	65.5903	47.1615	µm	Spot	Position	1	853
139.065	70.5408	49.369	µm	Spot	Position	1	854
161.732	25.182	51.4301	µm	Spot	Position	1	858
145.671	34.605	52.0503	µm	Spot	Position	1	860
121.42	40.1456	51.813	µm	Spot	Position	1	861
135.358	45.8057	53.5766	µm	Spot	Position	1	862
162.276	51.172	51.7995	µm	Spot	Position	1	863
148.17	69.5569	50.7851	µm	Spot	Position	1	864
133.383	76.3556	51.1859	µm	Spot	Position	1	865
128.133	16.5131	56.4512	µm	Spot	Position	1	866
114.179	29.0361	57.1154	µm	Spot	Position	1	867
90.3297	48.2832	55.6336	µm	Spot	Position	1	868
99.9732	60.004	56.424	µm	Spot	Position	1	871
104.544	70.7683	57.316	µm	Spot	Position	1	874
96.5696	75.3868	57.3443	µm	Spot	Position	1	876
83.9331	80.1168	56.9974	µm	Spot	Position	1	877
138.326	40.6775	61.1286	µm	Spot	Position	1	881
105.29	44.1586	59.7881	µm	Spot	Position	1	882
133.339	48.4239	59.6262	µm	Spot	Position	1	883
103.043	62.0376	60.2255	µm	Spot	Position	1	884
158.677	65.6247	60.381	µm	Spot	Position	1	885
143.037	71.3573	59.6629	µm	Spot	Position	1	887
114.284	74.2906	59.8406	µm	Spot	Position	1	888
169.159	24.8082	1.47879	µm	Spot	Position	1	889
202.298	58.6394	0.1884	µm	Spot	Position	1	890
208.972	66.9942	-0.498451	µm	Spot	Position	1	891
189.303	82.7005	0.931473	µm	Spot	Position	1	892
211.357	35.2376	3.54131	µm	Spot	Position	1	893
188.154	46.6217	4.95751	µm	Spot	Position	1	895
231.293	47.2128	5.02438	µm	Spot	Position	1	896
206.895	64.3299	4.59727	µm	Spot	Position	1	897
200.202	9.27804	8.46806	µm	Spot	Position	1	899
173.822	47.7995	8.31622	µm	Spot	Position	1	901
232.189	52.3824	9.21603	µm	Spot	Position	1	902
222.434	65.5795	8.71313	µm	Spot	Position	1	903
192.926	78.2733	9.00778	µm	Spot	Position	1	904
224.658	31.5355	11.6208	µm	Spot	Position	1	906
200.097	53.21	11.5405	µm	Spot	Position	1	907
167.727	63.4504	12.7126	µm	Spot	Position	1	908
184.634	76.033	13.6205	µm	Spot	Position	1	909
215.816	81.7471	11.746	µm	Spot	Position	1	910
188.512	25.0534	16.5843	µm	Spot	Position	1	911
175.507	15.4421	21.3688	µm	Spot	Position	1	913
174.297	26.3778	20.3342	µm	Spot	Position	1	914
220.552	34.9399	20.5138	µm	Spot	Position	1	915
177.324	43.598	19.3851	µm	Spot	Position	1	916
183.495	55.3918	18.9289	µm	Spot	Position	1	917
190.432	59.9587	18.172	µm	Spot	Position	1	919
168.533	61.5108	19.4197	µm	Spot	Position	1	920
233.185	76.8185	19.421	µm	Spot	Position	1	922
206.825	26.5931	23.6013	µm	Spot	Position	1	923
171.48	41.1077	24.8541	µm	Spot	Position	1	924
195.245	43.1249	22.6135	µm	Spot	Position	1	925
192.046	37.2484	26.7462	µm	Spot	Position	1	927
226.395	64.4744	28.8243	µm	Spot	Position	1	929
215.856	71.6837	29.4267	µm	Spot	Position	1	930
175.155	72.7886	26.6891	µm	Spot	Position	1	931
207.113	33.5198	32.0606	µm	Spot	Position	1	935
169.589	49.384	33.41	µm	Spot	Position	1	937
184.369	53.4123	32.1483	µm	Spot	Position	1	938
200.354	64.1488	31.1669	µm	Spot	Position	1	939
212.995	31.3836	35.3203	µm	Spot	Position	1	946
169.205	41.8627	35.9938	µm	Spot	Position	1	947
215.406	60.5995	36.7277	µm	Spot	Position	1	948
227.115	69.115	37.0502	µm	Spot	Position	1	950
170.863	80.9792	34.908	µm	Spot	Position	1	952
210.482	61.6097	39.9092	µm	Spot	Position	1	954
238.758	77.4761	38.9851	µm	Spot	Position	1	955
182.153	32.0239	45.355	µm	Spot	Position	1	957
181.754	45.5272	43.9289	µm	Spot	Position	1	959
209.504	57.2352	44.2387	µm	Spot	Position	1	961
194.795	68.5047	43.6513	µm	Spot	Position	1	962
194.715	21.2895	49.5608	µm	Spot	Position	1	964
171.054	31.7326	48.5318	µm	Spot	Position	1	965
222.847	48.6195	49.204	µm	Spot	Position	1	966
173.486	49.8794	48.4391	µm	Spot	Position	1	967
211.71	48.0524	52.3554	µm	Spot	Position	1	971
210.427	82.3073	51.2754	µm	Spot	Position	1	972
178.226	50.8504	54.9903	µm	Spot	Position	1	975
188.473	62.1958	55.569	µm	Spot	Position	1	976
204.47	70.6801	57.2628	µm	Spot	Position	1	978
185.17	78.7511	54.7573	µm	Spot	Position	1	979
207.074	52.9025	59.8408	µm	Spot	Position	1	981
180.83	81.5224	59.3761	µm	Spot	Position	1	983
78.7502	91.5866	8.13372	µm	Spot	Position	1	985
80.8229	98.6292	17.3906	µm	Spot	Position	1	986
142.246	94.7061	0.167427	µm	Spot	Position	1	987
86.9751	107.625	0.606117	µm	Spot	Position	1	988
157.309	117.164	-0.170341	µm	Spot	Position	1	989
129.016	124.176	0.488953	µm	Spot	Position	1	990
145.228	130.174	0.59626	µm	Spot	Position	1	991
94.3899	130.476	1.20133	µm	Spot	Position	1	992
106.001	136.615	-0.283184	µm	Spot	Position	1	993
148.699	139.127	-0.063488	µm	Spot	Position	1	994
139.119	143.461	-0.117447	µm	Spot	Position	1	995
118.069	149.866	-0.0442467	µm	Spot	Position	1	996
146.72	149.524	0.243973	µm	Spot	Position	1	997
142.918	161.913	-0.0262604	µm	Spot	Position	1	998
131.492	88.2301	4.71812	µm	Spot	Position	1	999
95.706	91.5158	3.39734	µm	Spot	Position	1	1000
161.894	92.4866	4.5855	µm	Spot	Position	1	1001
123.443	94.3842	2.7715	µm	Spot	Position	1	1002
113.276	96.4586	4.49726	µm	Spot	Position	1	1003
106.298	104.221	3.95907	µm	Spot	Position	1	1004
156.075	107.392	3.22101	µm	Spot	Position	1	1005
148.276	109.728	4.70192	µm	Spot	Position	1	1006
137.903	122.895	4.90271	µm	Spot	Position	1	1008
119.087	125.636	4.17967	µm	Spot	Position	1	1009
96.108	134.268	3.90562	µm	Spot	Position	1	1010
162.298	137.241	5.01548	µm	Spot	Position	1	1011
166.454	144.872	5.82729	µm	Spot	Position	1	1012
119.454	155.332	5.48577	µm	Spot	Position	1	1013
143.669	157.9	3.728	µm	Spot	Position	1	1014
155.31	158.272	3.83007	µm	Spot	Position	1	1015
119.789	86.3015	8.53337	µm	Spot	Position	1	1016
100.163	88.0596	8.6168	µm	Spot	Position	1	1017
87.8133	94.2762	8.25831	µm	Spot	Position	1	1018
99.3662	107.828	8.54425	µm	Spot	Position	1	1019
97.1139	124.423	7.15923	µm	Spot	Position	1	1020
110.222	124.644	6.34672	µm	Spot	Position	1	1021
123.237	125.18	9.32443	µm	Spot	Position	1	1022
90.997	126.14	8.8754	µm	Spot	Position	1	1023
138.644	133.688	7.87552	µm	Spot	Position	1	1024
105.599	136.281	9.29675	µm	Spot	Position	1	1025
146.477	144.559	6.964	µm	Spot	Position	1	1026
163.809	90.247	13.398	µm	Spot	Position	1	1028
138.153	99.3736	10.815	µm	Spot	Position	1	1029
110.101	122.051	11.2709	µm	Spot	Position	1	1031
151.876	122.411	12.4712	µm	Spot	Position	1	1032
101.417	129.76	12.1774	µm	Spot	Position	1	1033
123.62	140.435	12.1527	µm	Spot	Position	1	1034
128.741	152.082	11.1425	µm	Spot	Position	1	1035
164.424	153.194	11.4489	µm	Spot	Position	1	1036
149.086	166.493	12.5583	µm	Spot	Position	1	1037
117.15	91.2678	15.1486	µm	Spot	Position	1	1038
109.681	99.8993	16.4383	µm	Spot	Position	1	1039
91.3418	103.001	16.9245	µm	Spot	Position	1	1040
123.877	103.25	16.5349	µm	Spot	Position	1	1041
108.763	112.124	16.5524	µm	Spot	Position	1	1042
124.265	115.749	15.4298	µm	Spot	Position	1	1043
97.587	120.062	15.4747	µm	Spot	Position	1	1044
118.937	123.436	17.5603	µm	Spot	Position	1	1045
161.905	136.208	15.1224	µm	Spot	Position	1	1046
110.534	138.579	16.7133	µm	Spot	Position	1	1047
129.257	162.29	16.215	µm	Spot	Position	1	1048
145.104	166.493	15.454	µm	Spot	Position	1	1049
126.228	94.2188	21.4052	µm	Spot	Position	1	1051
139.451	117.132	19.6001	µm	Spot	Position	1	1053
94.3967	132.491	20.8412	µm	Spot	Position	1	1054
145.73	138.567	20.2831	µm	Spot	Position	1	1055
115.042	139.689	20.5802	µm	Spot	Position	1	1056
160.233	142.482	18.9897	µm	Spot	Position	1	1057
132.223	145.286	18.1964	µm	Spot	Position	1	1058
155.388	150.137	20.6784	µm	Spot	Position	1	1059
144.725	152.911	21.1089	µm	Spot	Position	1	1060
165.947	166.493	20.5584	µm	Spot	Position	1	1061
98.7675	83.464	23.0267	µm	Spot	Position	1	1062
138.435	89.8811	23.9104	µm	Spot	Position	1	1063
102.777	93.3772	24.1046	µm	Spot	Position	1	1064
97.1545	96.029	24.3803	µm	Spot	Position	1	1065
114.937	108.579	23.8831	µm	Spot	Position	1	1066
84.2392	112.295	24.3446	µm	Spot	Position	1	1068
95.3075	114.365	23.0787	µm	Spot	Position	1	1069
131.91	116.28	25.1741	µm	Spot	Position	1	1070
107.203	120.819	24.1285	µm	Spot	Position	1	1071
163.651	123.671	24.0925	µm	Spot	Position	1	1072
88.3805	128.07	25.4661	µm	Spot	Position	1	1073
136.187	129.942	24.2841	µm	Spot	Position	1	1074
148.264	131.396	24.6729	µm	Spot	Position	1	1075
103.147	143.489	24.3268	µm	Spot	Position	1	1076
126.438	148.909	25.4531	µm	Spot	Position	1	1077
132.937	160.931	24.747	µm	Spot	Position	1	1078
86.9931	97.5358	27.0674	µm	Spot	Position	1	1079
120.46	98.5515	29.4214	µm	Spot	Position	1	1080
165.448	102.704	28.0606	µm	Spot	Position	1	1081
140.445	105.675	26.2675	µm	Spot	Position	1	1082
122.384	112.758	28.5043	µm	Spot	Position	1	1083
129.684	120.099	27.6852	µm	Spot	Position	1	1084
114.167	122.5	27.9876	µm	Spot	Position	1	1085
122.012	133.54	29.4552	µm	Spot	Position	1	1086
118.412	150.555	28.7589	µm	Spot	Position	1	1087
151.391	156.595	28.7386	µm	Spot	Position	1	1088
129.279	159.109	28.0578	µm	Spot	Position	1	1089
128.772	89.62	30.8634	µm	Spot	Position	1	1091
162.751	108.691	33.4409	µm	Spot	Position	1	1094
157.085	118.914	32.0087	µm	Spot	Position	1	1095
132.504	131.405	30.9236	µm	Spot	Position	1	1096
139.628	145.468	33.0204	µm	Spot	Position	1	1097
150.087	162.18	33.6529	µm	Spot	Position	1	1098
133.838	86.1208	34.4089	µm	Spot	Position	1	1099
104.405	87.9286	36.1376	µm	Spot	Position	1	1100
93.6444	101.223	36.6136	µm	Spot	Position	1	1101
105.27	102.972	34.719	µm	Spot	Position	1	1102
132.058	111.43	35.7376	µm	Spot	Position	1	1103
152.259	112.706	36.6119	µm	Spot	Position	1	1104
111.127	115.296	36.3807	µm	Spot	Position	1	1105
158.638	125.646	34.9145	µm	Spot	Position	1	1106
146.774	126.122	37.2443	µm	Spot	Position	1	1107
99.8601	130.651	34.7213	µm	Spot	Position	1	1108
136.174	130.515	34.8268	µm	Spot	Position	1	1109
136.582	149.94	37.535	µm	Spot	Position	1	1110
121.442	154.805	34.9177	µm	Spot	Position	1	1111
122.482	92.3812	38.9845	µm	Spot	Position	1	1112
84.1813	109.059	38.3998	µm	Spot	Position	1	1113
139.315	118.241	41.0821	µm	Spot	Position	1	1114
91.9358	124.262	39.1589	µm	Spot	Position	1	1115
122.007	144.852	38.8212	µm	Spot	Position	1	1116
160.04	145.664	39.7566	µm	Spot	Position	1	1117
114.98	147.585	40.9035	µm	Spot	Position	1	1118
159.934	162.57	40.1442	µm	Spot	Position	1	1119
140.268	83.517	45.0553	µm	Spot	Position	1	1120
104.071	85.7498	44.0477	µm	Spot	Position	1	1121
116.054	88.9467	43.713	µm	Spot	Position	1	1122
158.787	107.134	44.9396	µm	Spot	Position	1	1124
97.6267	108.86	44.0351	µm	Spot	Position	1	1125
117.674	111.125	42.9979	µm	Spot	Position	1	1126
115.515	120.379	43.9806	µm	Spot	Position	1	1127
86.865	120.896	43.9456	µm	Spot	Position	1	1128
117.195	136.887	44.2182	µm	Spot	Position	1	1129
136.343	141.367	44.0202	µm	Spot	Position	1	1130
148.42	147.04	44.4668	µm	Spot	Position	1	1131
152.432	161.284	44.1833	µm	Spot	Position	1	1132
110.658	98.5207	48.8347	µm	Spot	Position	1	1133
87.4727	100.838	48.3553	µm	Spot	Position	1	1134
136.411	109.417	46.5537	µm	Spot	Position	1	1135
152.112	115.333	48.8655	µm	Spot	Position	1	1136
99.4557	128.432	47.9717	µm	Spot	Position	1	1137
113.27	129.986	47.8309	µm	Spot	Position	1	1138
121.821	129.959	46.4853	µm	Spot	Position	1	1139
158.328	134.972	48.4309	µm	Spot	Position	1	1140
134.552	155.174	46.2623	µm	Spot	Position	1	1141
157.411	157.099	47.5143	µm	Spot	Position	1	1142
116.873	94.126	50.7232	µm	Spot	Position	1	1144
131.858	93.8435	50.9038	µm	Spot	Position	1	1145
109.758	114.256	52.8682	µm	Spot	Position	1	1147
142.55	127.129	51.3939	µm	Spot	Position	1	1149
157.432	127.756	51.0692	µm	Spot	Position	1	1150
137.012	128.952	51.6229	µm	Spot	Position	1	1151
130.715	142.5	50.426	µm	Spot	Position	1	1153
159.431	150.396	52.6866	µm	Spot	Position	1	1154
85.8286	95.7544	56.5093	µm	Spot	Position	1	1155
104.894	100.78	57.1538	µm	Spot	Position	1	1156
94.6195	105.643	55.6054	µm	Spot	Position	1	1158
159.68	109.143	57.1016	µm	Spot	Position	1	1159
122.281	116.188	55.1452	µm	Spot	Position	1	1160
99.7533	119.909	56.4839	µm	Spot	Position	1	1161
115.687	144.455	55.277	µm	Spot	Position	1	1162
153.827	89.2406	60.3987	µm	Spot	Position	1	1163
148.34	89.4165	60.378	µm	Spot	Position	1	1164
120.609	92.2621	59.7269	µm	Spot	Position	1	1165
124.594	102.696	58.6726	µm	Spot	Position	1	1166
88.2827	109.642	59.2662	µm	Spot	Position	1	1167
129.76	114.282	58.3891	µm	Spot	Position	1	1168
163.377	124.493	60.0353	µm	Spot	Position	1	1169
103.628	131.264	60.1805	µm	Spot	Position	1	1170
133.393	136.858	61.2162	µm	Spot	Position	1	1173
154.497	137.659	60.1184	µm	Spot	Position	1	1174
122.8	143.208	59.4945	µm	Spot	Position	1	1175
138.577	152.103	59.751	µm	Spot	Position	1	1176
155.596	156.037	58.3702	µm	Spot	Position	1	1177
197.532	83.7459	0.209351	µm	Spot	Position	1	1178
216.784	87.3898	0.692337	µm	Spot	Position	1	1179
207.702	91.4792	1.13388	µm	Spot	Position	1	1180
222.099	95.3029	-0.252773	µm	Spot	Position	1	1181
186.327	107.324	1.05075	µm	Spot	Position	1	1182
228.037	125.073	0.504669	µm	Spot	Position	1	1183
216.037	136.463	0.0833206	µm	Spot	Position	1	1184
220.082	146.066	0.0597	µm	Spot	Position	1	1185
199.205	154.137	-1.04552	µm	Spot	Position	1	1186
185.496	100.258	3.17474	µm	Spot	Position	1	1187
167.839	100.811	3.20846	µm	Spot	Position	1	1188
174.998	120.26	4.28491	µm	Spot	Position	1	1189
194.307	128.719	3.44881	µm	Spot	Position	1	1190
188.243	137.333	3.15621	µm	Spot	Position	1	1191
221.062	141.935	2.92773	µm	Spot	Position	1	1192
193.063	100.81	7.46104	µm	Spot	Position	1	1195
228.703	102.487	9.24864	µm	Spot	Position	1	1196
181.006	111.002	8.36335	µm	Spot	Position	1	1197
203.806	124.834	7.59592	µm	Spot	Position	1	1199
183.26	135.076	7.47253	µm	Spot	Position	1	1200
204.203	136.001	7.56464	µm	Spot	Position	1	1201
229.878	139.641	7.84669	µm	Spot	Position	1	1202
198.641	158.777	8.30566	µm	Spot	Position	1	1203
169.082	166.493	7.44648	µm	Spot	Position	1	1204
187.669	88.28	12.1404	µm	Spot	Position	1	1205
193.07	96.0899	11.2949	µm	Spot	Position	1	1206
215.368	102.308	12.7325	µm	Spot	Position	1	1207
188.458	103.431	12.1225	µm	Spot	Position	1	1208
198.517	105.968	10.2154	µm	Spot	Position	1	1209
190.942	120.362	11.3264	µm	Spot	Position	1	1210
176.342	122.548	12.0304	µm	Spot	Position	1	1211
222.426	131.713	13.9786	µm	Spot	Position	1	1212
223.343	145.652	11.861	µm	Spot	Position	1	1213
181.953	146.485	10.7073	µm	Spot	Position	1	1214
215.799	146.808	11.6787	µm	Spot	Position	1	1215
192.309	163.804	12.0344	µm	Spot	Position	1	1216
212.138	84.0055	14.6431	µm	Spot	Position	1	1217
216.642	115.119	15.1914	µm	Spot	Position	1	1219
222.163	116.076	16.8029	µm	Spot	Position	1	1220
217.611	132.487	15.656	µm	Spot	Position	1	1221
186.268	137.221	15.451	µm	Spot	Position	1	1222
190.253	153.424	16.5085	µm	Spot	Position	1	1223
180.805	166.493	14.9241	µm	Spot	Position	1	1224
174.089	86.2439	21.6355	µm	Spot	Position	1	1225
192.569	90.3624	21.1184	µm	Spot	Position	1	1226
219.502	96.706	20.8307	µm	Spot	Position	1	1227
171.98	98.6109	20.6475	µm	Spot	Position	1	1228
233.314	99.0925	19.3955	µm	Spot	Position	1	1230
196.243	121.843	19.2474	µm	Spot	Position	1	1232
207.556	123.259	19.1651	µm	Spot	Position	1	1233
229.707	133.465	18.7036	µm	Spot	Position	1	1234
204.566	136.12	19.1219	µm	Spot	Position	1	1235
180.687	148.661	20.667	µm	Spot	Position	1	1236
208.461	152.646	21.2173	µm	Spot	Position	1	1237
223.593	101.993	23.5296	µm	Spot	Position	1	1238
207.646	111.11	24.9226	µm	Spot	Position	1	1239
180.118	119.591	23.2299	µm	Spot	Position	1	1240
187.339	126.4	24.3238	µm	Spot	Position	1	1241
180.401	138.32	25.463	µm	Spot	Position	1	1242
227.03	142.037	25.1641	µm	Spot	Position	1	1243
217.652	148.308	24.4566	µm	Spot	Position	1	1244
199.818	148.813	24.1235	µm	Spot	Position	1	1245
193.195	99.1469	27.9237	µm	Spot	Position	1	1246
225.673	114.25	28.6458	µm	Spot	Position	1	1249
181.276	122.926	28.5001	µm	Spot	Position	1	1250
200.63	134.687	28.2545	µm	Spot	Position	1	1252
188.036	161.026	27.7323	µm	Spot	Position	1	1253
202.324	90.547	32.9586	µm	Spot	Position	1	1254
227.628	92.2263	32.4916	µm	Spot	Position	1	1256
239.088	93.2751	33.1865	µm	Spot	Position	1	1257
241.363	113.877	33.2726	µm	Spot	Position	1	1258
195.542	115.904	30.8768	µm	Spot	Position	1	1259
214.807	137.126	31.8499	µm	Spot	Position	1	1260
224.927	138.906	33.08	µm	Spot	Position	1	1261
186.512	155.386	31.4514	µm	Spot	Position	1	1262
168.779	157.57	32.981	µm	Spot	Position	1	1263
181.167	91.4658	34.178	µm	Spot	Position	1	1264
207.893	99.0692	35.8548	µm	Spot	Position	1	1265
184.749	112.485	36.1604	µm	Spot	Position	1	1266
233.002	125.777	37.3744	µm	Spot	Position	1	1267
195.769	127.1	36.9959	µm	Spot	Position	1	1268
186.543	138.583	35.7337	µm	Spot	Position	1	1270
168.198	139.822	36.2032	µm	Spot	Position	1	1271
189.882	143.972	35.8912	µm	Spot	Position	1	1272
206.645	147.667	35.4577	µm	Spot	Position	1	1273
207.235	85.4149	39.9123	µm	Spot	Position	1	1274
200.094	90.7857	38.636	µm	Spot	Position	1	1275
232.8	101.921	39.9566	µm	Spot	Position	1	1277
214.646	104.939	39.2047	µm	Spot	Position	1	1278
197.739	109.497	38.9313	µm	Spot	Position	1	1279
180.804	129.886	39.835	µm	Spot	Position	1	1280
171.748	139.746	39.5951	µm	Spot	Position	1	1281
180.048	152.624	39.7153	µm	Spot	Position	1	1282
189.17	157.723	39.8789	µm	Spot	Position	1	1283
216.701	83.5306	45.1161	µm	Spot	Position	1	1284
231.08	92.4072	43.3695	µm	Spot	Position	1	1286
234.893	115.439	44.9108	µm	Spot	Position	1	1288
191.207	128.493	42.7884	µm	Spot	Position	1	1289
212.917	133.332	44.3086	µm	Spot	Position	1	1290
174.317	150.087	44.3961	µm	Spot	Position	1	1291
199.808	153.646	43.9387	µm	Spot	Position	1	1292
211.699	97.7976	47.8399	µm	Spot	Position	1	1293
213.555	112.99	48.5034	µm	Spot	Position	1	1295
172.89	120.167	48.6458	µm	Spot	Position	1	1296
183.505	121.886	48.242	µm	Spot	Position	1	1297
200.226	125.269	46.6224	µm	Spot	Position	1	1298
225.015	126.471	48.5543	µm	Spot	Position	1	1299
180.947	138.066	47.8359	µm	Spot	Position	1	1300
177.921	158.442	46.8197	µm	Spot	Position	1	1301
208.554	91.4625	52.468	µm	Spot	Position	1	1303
183.777	98.6434	51.0112	µm	Spot	Position	1	1304
170.154	108.269	51.5296	µm	Spot	Position	1	1306
227.932	112.207	51.7151	µm	Spot	Position	1	1307
218.938	135.053	51.164	µm	Spot	Position	1	1309
195.898	152.533	52.8322	µm	Spot	Position	1	1310
215.391	100.634	56.4708	µm	Spot	Position	1	1311
209.642	109.767	56.7602	µm	Spot	Position	1	1312
225.899	110.683	55.9712	µm	Spot	Position	1	1313
191.125	120.056	56.2605	µm	Spot	Position	1	1314
190.798	145.074	55.2612	µm	Spot	Position	1	1316
169.396	157.984	54.3648	µm	Spot	Position	1	1317
223.168	108.419	60.4959	µm	Spot	Position	1	1321
209.426	137.005	59.5976	µm	Spot	Position	1	1323
201.261	142.776	59.2825	µm	Spot	Position	1	1324
181.074	152.512	58.3523	µm	Spot	Position	1	1325
121.531	41.4502	64	µm	Spot	Position	1	1334
166.451	47.7775	64	µm	Spot	Position	1	1335
138.315	52.1718	64	µm	Spot	Position	1	1337
108.444	79.0427	64	µm	Spot	Position	1	1339
182.021	58.9107	64	µm	Spot	Position	1	1346
205.792	72.6087	64	µm	Spot	Position	1	1348
91.2415	86.2492	64	µm	Spot	Position	1	1350
109.615	101.245	64	µm	Spot	Position	1	1351
90.5707	107.236	64	µm	Spot	Position	1	1353
152.994	120.699	64	µm	Spot	Position	1	1354
108.812	126.28	64	µm	Spot	Position	1	1355
122.838	127.412	64	µm	Spot	Position	1	1356
135.495	129.556	64	µm	Spot	Position	1	1357
228.301	93.0673	64	µm	Spot	Position	1	1358
193.935	95.2715	64	µm	Spot	Position	1	1359
202.917	108.671	64	µm	Spot	Position	1	1362
216.321	116.853	64	µm	Spot	Position	1	1364
176.301	130.313	64	µm	Spot	Position	1	1366
