# Supplementary material for: Glucokinase activity controls peripherally located subpopulations of β-cells that lead islet Ca2+ oscillations
Source: eLife. 2025 Feb 12;13:RP103068. doi: 10.7554/eLife.103068 (PMC11820133; doi:10.7554/eLife.103068)
Supplement: Source data 4. [file elife-103068-data4.zip › EJ155 10GGKa F09-1_Statistics/EJ155 10GGKa F09-1_Plot.csv]

Intensity Mean Ch=2 Img=1
====================
Time [s]	Intensity Mean::1000000000::0	Intensity Mean::1000000001::0	Intensity Mean::1000000002::0	Intensity Mean::1000000003::0	Intensity Mean::1000000004::0	Intensity Mean::1000000005::0	Intensity Mean::1000000006::0	Intensity Mean::1000000007::0	Intensity Mean::1000000008::0	Intensity Mean::1000000009::0	Intensity Mean::1000000010::0	Intensity Mean::1000000011::0	Intensity Mean::1000000012::0	Intensity Mean::1000000013::0	Intensity Mean::1000000014::0	Intensity Mean::1000000015::0	Intensity Mean::1000000016::0	Intensity Mean::1000000017::0	Intensity Mean::1000000018::0	Intensity Mean::1000000019::0	Intensity Mean::1000000020::0	Intensity Mean::1000000021::0	Intensity Mean::1000000022::0	Intensity Mean::1000000023::0	Intensity Mean::1000000024::0	Intensity Mean::1000000025::0	Intensity Mean::1000000026::0	Intensity Mean::1000000027::0	Intensity Mean::1000000028::0	Intensity Mean::1000000029::0	Intensity Mean::1000000030::0	Intensity Mean::1000000031::0	Intensity Mean::1000000032::0	Intensity Mean::1000000033::0	Intensity Mean::1000000034::0	Intensity Mean::1000000035::0	Intensity Mean::1000000036::0	Intensity Mean::1000000037::0	Intensity Mean::1000000038::0	Intensity Mean::1000000039::0	Intensity Mean::1000000040::0	Intensity Mean::1000000041::0	Intensity Mean::1000000042::0	Intensity Mean::1000000043::0	Intensity Mean::1000000044::0	Intensity Mean::1000000045::0	Intensity Mean::1000000046::0	Intensity Mean::1000000047::0	Intensity Mean::1000000048::0
0.000000	1657.51	1691.12	1700.61	1756.2	1664.54	1654.43	1694.62	1704.73	1678.5	1687.76	1661.09	1669.83	1683.47	1789.26	1744.21	1693.2	1765.94	1711.09	1668.43	1670.78	1666.88	1743.24	1693.14	1713.48	1686.05	1683.32	1672.36	1689.82	1708.43	1688.92	1769.75	1686.37	1798.63	1701.1	1693.66	1759.05	1735.06	1706.55	1695.81	1716.02	1706.99	1758.27	1678.83	1706.56	1697.88	1710.44	1788.56	1711.9	1748.4
0.495000	1704.95	1721.83	1722.14	1752.6	1659.92	1654.59	1689.14	1700.38	1677.07	1682.4	1659.07	1670.48	1681.14	1789.34	1728.47	1692.07	1753.93	1709.4	1669.08	1667.55	1666.31	1740.08	1692.59	1710.87	1685.19	1679.95	1672.53	1690.34	1707.66	1686.2	1769.09	1685.32	1798.69	1700.13	1692.34	1760.35	1734.41	1706.91	1695.56	1717.68	1705.55	1756.69	1679.07	1705.25	1693.02	1711.56	1784.57	1710.32	1747.69
0.990000	1705.27	1716.91	1720.25	1751.25	1659.64	1654.24	1685.89	1699.84	1674.93	1683.13	1658.23	1667.87	1678.16	1785.61	1724.61	1693	1751.71	1705.77	1669.12	1668.15	1666.64	1741.17	1690.16	1709.81	1685.37	1680.1	1671.92	1685.8	1709.33	1688.62	1769.56	1683.52	1798.98	1697.71	1691.41	1757.92	1733.07	1704.3	1696.32	1716.29	1704.27	1756.88	1677.85	1705.4	1696.05	1709.78	1782.91	1707.1	1746.26
1.485000	1702.07	1716.31	1718.78	1749.77	1658.92	1650.2	1688.48	1696.44	1676.2	1682.69	1657.16	1667.2	1677.73	1786.57	1726.49	1690.89	1750.26	1705.33	1667.18	1668.22	1665.48	1738.01	1687.31	1709.55	1686.37	1679.57	1669.89	1687.73	1705.08	1686.32	1763.74	1682.95	1794.56	1698.07	1691.54	1754.84	1730.53	1702.9	1694.38	1714.15	1703.58	1754.37	1678.52	1702.18	1696.15	1708.02	1781.65	1707.14	1742.59
1.981000	1706.48	1718.79	1718.47	1751.08	1660.98	1650.65	1686.25	1697.95	1675.17	1682.06	1656.89	1670.29	1679.01	1783.7	1725.74	1692.21	1749.61	1705.83	1666.34	1666.08	1666.78	1737.66	1689.1	1708.95	1685.31	1679.57	1670.12	1685.15	1704.17	1687.47	1760.83	1683.28	1790.03	1696.44	1690.15	1752.8	1729.24	1701.55	1695.52	1712.33	1705.08	1749.78	1678	1700.75	1694.63	1707.6	1781.67	1708.47	1741.42
2.476000	1700.74	1717.04	1717.19	1747.59	1660.14	1650.7	1685.39	1696.32	1675.51	1682.36	1657.85	1668.03	1676.34	1785.08	1726.63	1688.4	1748.61	1704.14	1666.69	1667.32	1664.03	1736.56	1688.84	1711.18	1686.56	1679.39	1670.78	1686.27	1704.7	1683.54	1761.15	1682.26	1790.63	1695.5	1690.95	1753.39	1727.66	1704.25	1691.82	1711.14	1703.51	1752.05	1677.23	1700.18	1694.29	1705.71	1782	1706	1740.15
2.971000	1701.3	1713.83	1717.36	1748.38	1657.7	1652.84	1686.35	1694.53	1674.24	1680.57	1654.59	1666.92	1676.81	1780.83	1722.93	1689.78	1744.56	1702.76	1666.97	1667.03	1665.17	1737.74	1687.57	1707.93	1682.17	1677.52	1669.76	1686.32	1704.18	1686.17	1760	1680.72	1788.39	1695.69	1690.78	1748.68	1728.45	1702.19	1691.67	1710	1702.97	1749.37	1675.54	1700.97	1693.74	1705.86	1779.64	1706.16	1738.49
3.466000	1701.09	1712.25	1712.89	1745.42	1658.97	1650.78	1686.16	1696.17	1673.07	1679.98	1656.32	1667.7	1675.05	1779.62	1722.55	1687.16	1744.33	1703.64	1666.72	1665.56	1664.74	1733.48	1684.91	1706.8	1684.73	1675.58	1669.97	1684.87	1702.3	1684.23	1759.25	1683.54	1791.02	1695.42	1688.99	1749.23	1726.09	1701.5	1691.13	1711.1	1702.08	1749.2	1674.59	1700.92	1691.05	1705.22	1776.95	1706.72	1740.69
3.961000	1698.39	1711.12	1715.21	1744.47	1657.31	1651.71	1683.77	1692.82	1673.68	1680.48	1656.25	1665.14	1675.03	1780.9	1724.37	1686.38	1747.86	1701.92	1667.11	1665.43	1664.43	1735.4	1687.21	1707.9	1681.57	1678.86	1668.6	1682.87	1700.43	1684.21	1756.36	1683.32	1789.18	1694.94	1688.27	1749.42	1725.71	1700.22	1691.57	1710.83	1700.78	1745.29	1676.46	1701.54	1692.67	1705.49	1774.97	1703.64	1738.25
4.457000	1698.45	1714.19	1716.22	1743.32	1655.32	1652.95	1684.06	1694.87	1674.42	1679.83	1655.88	1664.81	1675.92	1780.61	1718.31	1687.55	1740.58	1700.56	1665.92	1665.32	1665	1735.66	1686.51	1704.67	1682.61	1676.69	1668.73	1684.91	1699.99	1683.18	1757.15	1681.47	1790.82	1693.17	1689.14	1749.34	1723.75	1699.42	1689.64	1709.92	1699.64	1748.74	1676.2	1700.98	1690.59	1701.49	1772.02	1702.06	1736.64
4.952000	1697.65	1712.17	1713.2	1743.37	1657.94	1649.93	1684.25	1692.29	1671.35	1681.76	1655.18	1665.86	1675.1	1782.61	1719.71	1687.78	1740.19	1700.25	1664.11	1664.9	1663.53	1732.94	1684.61	1703.54	1681.93	1676.43	1667.15	1679.65	1700.71	1680.85	1755.94	1680.4	1790.06	1693.85	1689.42	1745.15	1723.78	1699.42	1691.16	1709.64	1699.16	1743.42	1675.73	1699.77	1691.42	1705.44	1773.16	1703.54	1737.01
5.447000	1696.38	1707.77	1710.85	1737.73	1656.47	1650.34	1680.22	1691.67	1674.12	1679.52	1653.89	1664.26	1674.31	1777.57	1719.82	1685.84	1739.52	1699.33	1664.05	1663.15	1663.08	1731.76	1683.01	1702.67	1682.92	1676.46	1669.45	1681.52	1698.12	1683.02	1752.31	1679.2	1788.62	1694.3	1687.76	1746.92	1723.35	1697.86	1689.25	1707.11	1695.61	1744.89	1674.85	1700.58	1691.38	1705.68	1770.53	1702.54	1733.65
5.942000	1698.19	1709.07	1713.75	1741.26	1655.64	1651.11	1683.75	1692.01	1671.73	1678.3	1654.59	1665.97	1673.43	1774.75	1717.77	1686.79	1739.59	1699.84	1664.91	1665.07	1664.29	1727.89	1683.08	1701.39	1682.35	1676.5	1667.01	1680.55	1699.29	1681.93	1751.33	1678.51	1786.39	1693.15	1685.2	1744.64	1723.7	1698.69	1690.66	1707.35	1698.53	1744.16	1677.1	1700.49	1690.74	1703.81	1769.42	1700.25	1734.29
6.437000	1697.7	1708.86	1710.21	1738.54	1658.31	1650.59	1681.89	1692.59	1671.67	1678.78	1654.84	1665.73	1674.92	1772.32	1716.05	1683.35	1739.28	1696.25	1664.8	1663.29	1663.37	1729.89	1681.54	1703.47	1681.54	1675.62	1666.19	1682.85	1698.12	1680.69	1753.18	1677.76	1787.54	1691.95	1686.01	1746.11	1720.77	1698.18	1688.56	1704.96	1697.18	1742.52	1674.48	1698.14	1690.87	1703.73	1768.78	1702.83	1738.41
6.933000	1696.98	1712.99	1711.29	1738.31	1655.42	1649.91	1681.17	1690.47	1670.85	1676.49	1654.18	1662.1	1672.69	1772.86	1715.94	1685.82	1736.63	1698.4	1664.2	1663.79	1661.77	1728.86	1681.57	1702.4	1681.07	1675.21	1665.53	1680.82	1698.74	1680.96	1749.81	1677.28	1785.5	1689.48	1687.25	1740.52	1721.8	1696.2	1689.03	1703.86	1698.26	1740.03	1673.97	1698.2	1690.2	1699.68	1768.66	1702.4	1733.02
7.428000	1695.55	1706.71	1707.07	1736.51	1655.78	1649.5	1681.29	1691.79	1670.8	1676.52	1653.97	1663.8	1672.21	1771.03	1715.03	1684.62	1736.7	1698.46	1662.48	1663.02	1663.79	1728.81	1682.97	1699.78	1678.35	1676.5	1665.82	1676.83	1697.97	1677.8	1751.47	1678.81	1778.16	1688.96	1686.6	1741.37	1720.31	1696.23	1689.78	1703.92	1697.86	1738.68	1675.2	1700.11	1691.2	1701.14	1767.85	1698.27	1732.46
7.923000	1693.61	1709.15	1709.45	1735	1655.44	1649.71	1681.98	1690.64	1670.35	1676.72	1655.11	1663.31	1674.53	1768.94	1714.19	1683.69	1734.61	1698.2	1663.22	1664.19	1662.26	1727.61	1683.94	1702.66	1678.9	1678.43	1665.57	1681.75	1696.29	1681.48	1749.55	1675.52	1781.17	1690.57	1685.42	1741.09	1718.86	1696.21	1689.76	1704.41	1697.96	1742.08	1675.39	1697.15	1690.92	1700.31	1764.62	1700.78	1732.89
8.418000	1695.75	1707.82	1708.32	1732.54	1656.58	1646.43	1681.24	1689.01	1670.33	1676.19	1654.4	1661.66	1674.1	1765.79	1711.84	1683.71	1732.08	1694.43	1665.53	1661.64	1660.81	1728.04	1681.44	1699.86	1678.61	1675.62	1665.33	1679.48	1696.8	1680.33	1749.5	1679.31	1781.55	1690.25	1683.71	1741.09	1716.7	1694.7	1688.14	1701.73	1695.47	1737.82	1672.37	1696.51	1689.64	1698.17	1764.08	1701.34	1732.7
8.913000	1693.48	1709.07	1708.74	1731.33	1654.38	1649.5	1680.14	1689.15	1672.05	1675.56	1653.97	1663.8	1673.01	1771.04	1711.71	1682.45	1733.09	1698.19	1662.12	1664.86	1660.45	1726.96	1680.5	1699.46	1678.79	1671.76	1664.65	1680.5	1695.93	1680.24	1750.28	1676.64	1778.21	1688.13	1681.83	1741.24	1715.98	1694.93	1686.2	1703.22	1697.2	1737.4	1676.36	1695.43	1688.16	1700.38	1760.49	1701	1730.4
9.409000	1691.61	1705.73	1708.18	1728.56	1655.65	1650.26	1680	1687.96	1671.78	1674.22	1654.9	1662.45	1673.73	1768.62	1709.93	1681.97	1731.84	1696.5	1662.35	1661.64	1661.04	1726.38	1679.28	1698.29	1677.25	1675.97	1663.65	1678.68	1696.37	1679.79	1749.18	1679.48	1779.2	1687.48	1680.67	1737.78	1717.38	1695.34	1686.75	1702.69	1694.27	1738.25	1672.96	1695.99	1689.98	1701.11	1760.02	1698.6	1728.99
9.904000	1692.76	1708.12	1707.53	1730.23	1656.48	1646.7	1679.77	1690.46	1669.22	1673.79	1654.46	1662.39	1672.76	1766.99	1711.78	1681.53	1730.75	1696.17	1660.68	1662.14	1661.91	1720.95	1679.34	1697.72	1679.25	1673.5	1665.89	1678.4	1696.83	1678.95	1746.05	1674.76	1773.86	1690.42	1681.95	1735	1718.52	1693.3	1687.24	1700.1	1695.77	1736.5	1673.07	1696.84	1686.96	1698.69	1758.04	1698.5	1730.1
10.399000	1692.67	1705.51	1709.83	1731.14	1656.51	1649.42	1678.93	1687.38	1670.53	1673.74	1651.94	1661.38	1671.83	1762.08	1708.36	1682.14	1727.55	1694.31	1662.43	1662.11	1659.61	1723.34	1679.17	1698.39	1674.48	1673.36	1664.26	1678.03	1694.21	1679.54	1743.33	1677.7	1771.39	1685.99	1681.9	1737.54	1717.2	1695.08	1684.8	1701.56	1694.13	1735.51	1672.58	1698.37	1686.38	1697.84	1756.38	1696.55	1728.83
10.894000	1693.22	1707.32	1706.35	1729.23	1655.28	1650.77	1681.49	1689.6	1669.67	1673.01	1653.62	1661.42	1669.62	1766.82	1710.03	1682.15	1730.61	1694.25	1660.69	1661.26	1660.7	1721.71	1679.04	1696.95	1677.74	1673.36	1663.7	1678.08	1693.51	1680.07	1741.44	1675.38	1774.31	1686.3	1681.51	1736.72	1714.68	1692.95	1686.66	1698.47	1697.85	1734.19	1672.97	1694.58	1688.55	1698.78	1757.43	1697.01	1726.87
11.389000	1692.41	1704.7	1706.32	1729.93	1655.74	1648.62	1678.92	1686.99	1668.4	1676.21	1651.63	1662.75	1671.34	1764.34	1710.64	1682.93	1728.32	1693.34	1662.06	1663.32	1663.16	1722.39	1677.66	1696.57	1676.44	1673.99	1664.26	1675.76	1694.59	1678.59	1744.52	1676.49	1774.8	1687.22	1682.25	1736.84	1714.86	1693.18	1687.15	1702.77	1695.42	1734.85	1671.12	1695.96	1688.38	1699.65	1755.93	1696.61	1725.9
11.885000	1693.06	1705.45	1707.23	1726.37	1653.44	1647.04	1677.19	1688.17	1669.53	1674.79	1654.42	1661.47	1670.54	1763.97	1709.57	1680.84	1728.19	1694.03	1662.46	1659.37	1661.37	1721.47	1678.42	1696.46	1675	1672.87	1662.36	1676.42	1694.1	1678.67	1740.77	1675.2	1773.42	1686.93	1682.86	1737.17	1714.54	1693.28	1685.85	1701.07	1694.62	1731.37	1670.47	1695.43	1687.49	1695.92	1755.38	1699.59	1725.11
12.380000	1689.78	1704.37	1705.73	1727.58	1652.37	1648.19	1676.79	1685.27	1669.53	1673.33	1652.07	1662.27	1669.73	1762.5	1705.94	1680.24	1728.34	1693.18	1662.5	1661.25	1661.81	1721.32	1680.85	1695.53	1677.26	1673.43	1661.76	1679.12	1692.05	1676.11	1740.48	1678.63	1769.51	1686.81	1680.93	1732.45	1712.5	1691.51	1685.84	1697.12	1693.62	1733.03	1672.43	1694.37	1687.58	1697.29	1752.43	1696.51	1723.81
12.875000	1691.23	1703.02	1703.71	1727.73	1652.19	1646.71	1675.29	1684.27	1669.42	1674.23	1651.38	1660.74	1668.45	1761.18	1704.77	1681.19	1726.25	1690.86	1660.39	1658.69	1662.6	1718.61	1678.96	1694.54	1674.72	1672.63	1662.99	1675.97	1688.7	1678.87	1736.78	1674.63	1772.22	1684.18	1678.68	1731.88	1711.24	1690.03	1685.59	1699.78	1693.1	1730.58	1673.49	1692.92	1688.23	1694.97	1752.7	1693.91	1723.86
13.370000	1690.96	1703.54	1704.04	1723.75	1653.37	1646.68	1676.75	1686.36	1668.89	1672.35	1652.89	1660.78	1671.25	1761.79	1705.8	1679.42	1722.1	1690.86	1661.25	1659.48	1659.35	1720.17	1678.37	1695.57	1673.94	1673.71	1660.12	1675.46	1691.18	1676.42	1738.42	1675.41	1773.06	1682.93	1680.29	1731.82	1710.54	1691	1682.86	1697.42	1694.31	1729.88	1673.28	1693.48	1685.47	1695.58	1748.9	1697.35	1722.53
13.865000	1690.06	1702.02	1703.44	1723.72	1654.64	1646.5	1676.31	1685.87	1667.39	1673.08	1652.58	1660.35	1668.8	1758.66	1704.74	1679.4	1724.08	1689.44	1659.75	1660.1	1659.61	1718.98	1677.29	1694.76	1676.44	1670.29	1663.22	1677.58	1689.7	1676.28	1739.01	1677.32	1773.76	1684.74	1680.42	1732.06	1708.52	1690.94	1683.23	1695.85	1692.46	1729.65	1670.98	1692.25	1683.43	1694.34	1752.38	1693.45	1722
14.361000	1690.96	1701.52	1703.63	1725.42	1657.05	1648.16	1677.16	1684.88	1667.53	1673.64	1650.74	1661.73	1670.07	1757.63	1702.79	1680.57	1723.87	1692.48	1664.81	1659.83	1660.35	1719.49	1679.54	1695.27	1673.08	1672.16	1662.9	1675.74	1689.68	1677.69	1739.26	1676.08	1774.15	1683.78	1679.64	1730.12	1708.52	1691.65	1684.65	1698.37	1692.9	1729.09	1674.73	1692.65	1684.59	1693.22	1749.53	1696.48	1722.83
14.856000	1690.24	1703.54	1704.04	1722.15	1653.4	1647.27	1678.96	1684.36	1667.89	1674.65	1652.41	1661.15	1670.45	1757.62	1704.92	1676.55	1720.8	1689.43	1660.94	1659.02	1660.69	1719.66	1676.74	1694.14	1675.29	1673.06	1663.54	1675.76	1690.21	1678.37	1738.56	1676.26	1770.39	1684.22	1679.64	1729.03	1708.83	1689.55	1685.37	1698.63	1693.72	1727	1669.72	1694.37	1685.79	1695.32	1747.48	1693.9	1721.41
15.351000	1689.59	1701.6	1705.49	1721.76	1653.39	1647.8	1676.57	1682.9	1668.28	1672.83	1653.37	1661.28	1669.99	1756.72	1703.46	1677.8	1719.41	1688.64	1660.37	1658.5	1659.31	1715.93	1677.46	1693.72	1674.8	1671.35	1661.59	1674.57	1692.15	1676.49	1735.08	1673.56	1767.29	1682.09	1679.83	1728.25	1709.58	1689.42	1684.19	1696.91	1691.86	1725.61	1668.41	1691.06	1684.28	1693.13	1746.79	1696.44	1720.11
15.846000	1690.26	1700.21	1702.8	1721.58	1653.85	1647.84	1676.89	1685.18	1667.05	1670.95	1652.56	1659.98	1666.59	1754.99	1701.34	1679.53	1719.75	1690.39	1660.96	1660.33	1659.51	1715.96	1676.93	1694.23	1672.96	1670.2	1661.99	1675.45	1691.7	1678.79	1738.56	1675.37	1766.48	1682.67	1677.85	1726.5	1708.47	1689.8	1683.51	1696.19	1691.58	1726.86	1670.37	1691.47	1684.38	1694.73	1747.76	1695.96	1721.63
16.341000	1689.41	1700.35	1702.49	1721.21	1654.85	1645.79	1674.98	1682.83	1666.52	1671.32	1652.95	1661.35	1666.78	1753.57	1700.7	1677.34	1721.58	1691.64	1662.04	1658.43	1658.78	1715.21	1675.59	1693.07	1674.37	1671.12	1663.45	1674.94	1687.52	1675.59	1736.33	1674.67	1765.64	1684.42	1679.19	1726.34	1709.09	1688.14	1684.52	1697.19	1692.43	1724.7	1670.42	1688.91	1685	1693.08	1745.42	1693.1	1719.27
16.837000	1686.7	1698.77	1700.05	1721.19	1653.76	1647.03	1675.97	1680.84	1667.38	1669.76	1650.97	1660.35	1670.48	1750.43	1702.47	1677.23	1719.95	1690.48	1660.38	1659.34	1660.6	1715.08	1675.98	1689.74	1672.08	1673.66	1659.54	1675.83	1689.68	1674.9	1735.59	1676.6	1763.2	1680.99	1677.93	1726.64	1708.23	1690.01	1683.14	1694.93	1691.32	1724.09	1672.73	1690.19	1685.94	1693.28	1747.56	1693.08	1718.68
17.332001	1688.54	1700	1700.03	1718.21	1652.26	1646.51	1676.5	1681.7	1668.31	1672.69	1649.27	1659.24	1667.76	1747.01	1698.47	1676.17	1718.41	1686.4	1658.7	1658.84	1659.25	1714.18	1676.82	1690.89	1674.77	1672.64	1663.2	1674.83	1688.45	1675.69	1731.68	1674.86	1762.61	1683.02	1678.18	1726.11	1706.21	1687.38	1684.75	1695.39	1692.92	1725.74	1671.07	1691.13	1685.91	1691.63	1744.72	1693	1720.29
17.827000	1683.86	1699.31	1699.4	1718.25	1652.84	1646.13	1674.81	1681	1666.33	1670.98	1650.92	1659.46	1666.83	1750.88	1699.14	1676.56	1715.25	1688.2	1660.09	1658.41	1659.89	1715.76	1674.38	1692.73	1670.6	1671.81	1661.84	1673.91	1687.06	1676.68	1731.07	1673.5	1762.1	1681.95	1678.02	1722.96	1707.68	1687.06	1682.84	1693.61	1690.65	1723.45	1669.38	1690.52	1683.06	1690.81	1744.4	1693.12	1719.76
18.322001	1689.12	1700	1701.91	1719.24	1651.21	1644.04	1675	1682.08	1668.01	1671.94	1650.55	1658.33	1666.63	1747.96	1699.47	1677.46	1716.98	1689.44	1659.96	1659.85	1659.79	1714.65	1674.9	1690.31	1673.42	1672.02	1662.23	1673.61	1688.63	1676.32	1730.68	1672.99	1762.81	1681.66	1678.62	1724.94	1705.06	1687.32	1683.52	1694.63	1691.88	1723.92	1671.91	1689.21	1685.15	1689.98	1739.21	1692.07	1719.57
18.818001	1686.78	1697.75	1700.21	1717.08	1654.27	1644.89	1672.87	1681.23	1665.26	1670.98	1652.24	1660.87	1670.04	1749.91	1699.48	1676.88	1717.52	1688.15	1657.68	1656.88	1659.74	1713.17	1676.68	1690.1	1672.12	1671.4	1661.17	1673.36	1688.35	1675.46	1727.9	1675.97	1762.1	1681.24	1674.46	1724.57	1705.96	1688.01	1681.62	1692.96	1689.57	1723.81	1668.85	1690.33	1682.04	1691.12	1740.66	1692.14	1717.48
19.313000	1687.04	1698.26	1697.47	1716.2	1654.81	1647	1673.82	1681.71	1666.37	1671.68	1651.57	1661.09	1666.99	1746.64	1697.27	1678.14	1715.93	1687.34	1659.47	1658.33	1658.95	1712.88	1677.13	1690.29	1670.99	1670.94	1660.25	1673.99	1686.87	1674.25	1728.46	1672.29	1761.12	1681.98	1677.07	1724.09	1705.08	1687.27	1684.04	1694.43	1689.14	1723.34	1670.43	1689.58	1682.47	1692.24	1741.34	1689.92	1719.31
19.808001	1689.35	1699.81	1699.05	1715.93	1653.9	1645.11	1674.41	1681.9	1666.84	1671.46	1652.31	1660.89	1668.53	1747.13	1696.06	1675.92	1713.21	1686.93	1658.86	1657.88	1658.12	1711.78	1673.17	1691.06	1670.58	1670.46	1660.88	1673.6	1687.52	1674.87	1728.74	1673.56	1757.83	1680.23	1676.56	1723.61	1706.3	1685.97	1684.78	1691.9	1691.75	1721.9	1668.04	1686.82	1683.18	1691.09	1738.83	1687.62	1716.64
20.302999	1686.65	1694.72	1697.51	1715.68	1651.85	1644.38	1674.95	1682.03	1667.67	1670.2	1649.8	1657.35	1666.66	1747.38	1699.97	1677.79	1715.29	1686.38	1660.16	1659.58	1657.05	1707.54	1674.23	1688.46	1671.65	1669.34	1661.17	1675.41	1686.7	1673.36	1726.88	1673.34	1759.72	1680.65	1677.93	1722.44	1705.14	1686.07	1679.65	1691.3	1687.63	1721.43	1668.95	1689.4	1682.96	1689.15	1740.1	1690.78	1714.95
20.798000	1687.07	1697.51	1698.35	1714.81	1651.35	1646.02	1672.21	1680.09	1663.76	1668.06	1650.05	1657.54	1666.39	1744.78	1695.38	1672.97	1713.83	1685.24	1658.2	1658	1658.07	1712.23	1674.89	1687.51	1671.98	1670.02	1661.3	1672.48	1686.34	1675.1	1727.83	1671.97	1757.57	1681.37	1678.05	1719.98	1702.11	1686.22	1682.32	1691.2	1688.68	1718.53	1668.95	1686.69	1682.89	1690.97	1740.4	1690.48	1716.32
21.294001	1685.23	1698.57	1699.45	1714.05	1652.67	1644.59	1671.67	1679.2	1664.08	1668.63	1651.02	1657.83	1665.44	1745.67	1696.09	1676.2	1712.43	1684.33	1657.44	1657.56	1659.06	1709.81	1674.77	1688.43	1670.48	1669.38	1659.5	1673.12	1685.69	1672.04	1723.7	1668.63	1752.72	1679.43	1673.15	1722.45	1702.97	1683.2	1680.14	1689.4	1687.27	1721.74	1668.36	1688.31	1683.19	1688.96	1738.76	1690.68	1715.43
21.789000	1685.68	1695.84	1698.51	1713.49	1653.24	1645.68	1673.36	1679.91	1665.58	1669.14	1650.14	1658.14	1666.21	1744.62	1693.16	1675.92	1712.42	1686.67	1657.3	1657.97	1657.24	1711.1	1674.34	1686.06	1670.42	1668.14	1658.65	1671.89	1685.32	1673.56	1727.23	1673.02	1755.03	1679.08	1674.25	1720.23	1704.37	1684.3	1682.8	1688.74	1687.02	1719.36	1667.46	1685.08	1683.95	1689.31	1737.55	1689.34	1714.2
22.284000	1684.9	1694.28	1695.52	1712.47	1652.09	1643.9	1669.73	1678.41	1664.84	1668.07	1648.75	1659.12	1664.57	1743.82	1694.95	1676.42	1712.39	1685.2	1657.68	1657.95	1657.64	1706.89	1672.96	1686.3	1671.14	1668.51	1660.44	1672.95	1684.83	1672.71	1726.16	1670.55	1755.57	1677.46	1674.73	1717.95	1703.78	1685.37	1682.48	1690.11	1689.21	1719.56	1668.79	1686.58	1681.7	1687.49	1736.11	1690.65	1715.05
22.778999	1685.74	1697.91	1695.99	1710.23	1653.13	1645.22	1671.98	1679.43	1662.81	1667.84	1649.6	1659.04	1664.48	1743.47	1693.5	1675.35	1709.84	1683.63	1656.7	1657.14	1657.3	1706.23	1671.72	1688.38	1667.88	1668.55	1659.26	1671.6	1685.9	1671.96	1726.95	1672.16	1755.95	1679.19	1674.78	1719.34	1701.19	1686.07	1681.56	1690.48	1687.63	1718.83	1667.71	1686.91	1679.98	1687.84	1736.78	1689.73	1713.11
23.274000	1685.19	1695.4	1696.16	1709.87	1651.3	1644.66	1673.5	1678.05	1662.97	1667.97	1650.12	1658.51	1667.32	1743.17	1690.95	1675.13	1709.44	1684.75	1656.95	1656.32	1656.58	1708.07	1671.03	1688.24	1666.54	1668.43	1659.84	1671.77	1682.83	1675.08	1728.15	1671.88	1756.44	1678.58	1675.38	1719.74	1701.62	1684.57	1679.49	1693.02	1688.22	1720.59	1664.63	1687.82	1681.11	1687.87	1735.84	1687.97	1711.62
23.770000	1685.15	1693.74	1694.93	1711.61	1650.46	1644.45	1672.92	1679.14	1665.74	1668.25	1650.24	1658.43	1664.23	1739.17	1693.8	1674.87	1709.81	1684.67	1659.45	1658.13	1658.73	1708.63	1673.59	1686.93	1670.29	1669.27	1659.86	1672.61	1686.77	1673.06	1722.76	1670.33	1753.72	1679.5	1674.77	1718.92	1702.69	1683.37	1679.32	1689.64	1687.98	1719.1	1668.62	1687.2	1679.92	1686.38	1733.41	1688.72	1712.96
24.264999	1684.8	1696.58	1697.18	1710.84	1650.39	1643.47	1673.09	1680.62	1665.21	1667.76	1651.83	1659.22	1663.62	1740.11	1692.53	1673.96	1710	1685.69	1656.18	1656.99	1658.08	1707.6	1673.92	1686.28	1671.63	1671.18	1659.33	1672.2	1682.38	1672.83	1723.28	1668.62	1750.49	1677.91	1674.39	1717.18	1701.06	1683.16	1680.44	1689.41	1687.33	1717.94	1667.22	1689.44	1682.58	1687.76	1736.43	1690.53	1713.05
24.760000	1683.85	1693.49	1694.82	1708.75	1650.61	1644.51	1672.58	1679.15	1664.16	1666.72	1648.12	1657.97	1665.41	1737.05	1692.41	1673.12	1708.46	1683.36	1655.32	1659	1657.05	1709.71	1673.38	1688.42	1670.79	1669.03	1660.13	1672.08	1683.64	1672.4	1722.15	1667.33	1750.21	1679.1	1672.9	1717.53	1701.17	1683.97	1681.54	1686.76	1687.8	1715.27	1666.7	1687.26	1682.33	1687.54	1733.5	1689.11	1712.43
25.254999	1685.99	1695.85	1694.51	1708.39	1650.78	1646.39	1671.43	1677.05	1664.87	1664.77	1650.04	1655.71	1663.64	1739.24	1691.95	1675.04	1705.46	1682.61	1655.97	1656.55	1657.49	1705.29	1672.39	1684.39	1668.73	1670.04	1658.57	1673.01	1684.1	1673.24	1725.05	1671.83	1747.8	1676.97	1673.66	1717.23	1699.74	1685.45	1680.18	1688.96	1689.16	1716.42	1667.58	1685.65	1680.08	1688.99	1733.74	1687.14	1710.81
25.750000	1685.06	1694.2	1695.63	1709.69	1651.88	1644.42	1671	1678.88	1664.82	1668.88	1649.98	1658.09	1664.17	1737.67	1692.27	1673.7	1708.33	1682.73	1658.27	1656.63	1657.71	1705.93	1669.98	1687.5	1669.11	1667.08	1660.91	1671.29	1683.97	1671.03	1719.91	1667.63	1748.84	1679.04	1674.05	1715.32	1701.62	1681.38	1679.23	1688.04	1688.18	1716.86	1667.19	1688.48	1680.72	1687.63	1729.85	1686.33	1712.46
26.246000	1680.85	1693.27	1694.62	1707.44	1652.56	1642.68	1669.84	1677.41	1664.48	1667.71	1649.34	1657.63	1664.55	1734.44	1688.73	1675.8	1706.12	1682.98	1656.48	1657.33	1658.27	1705.97	1671.22	1684.25	1670.31	1669.84	1658.83	1672.21	1684.46	1668.67	1719.13	1669.71	1748.24	1677.08	1673.01	1715.06	1700.53	1684.71	1678.77	1687.6	1685.86	1712.85	1667.05	1685.5	1680.55	1685.67	1731.15	1686.5	1707.76
26.740999	1683.26	1694.61	1693.62	1710.33	1652.56	1642.12	1672.37	1676.86	1661.91	1667.78	1651.35	1658.38	1665.01	1736.14	1691.23	1673.5	1706.44	1682.61	1657.71	1655.36	1657.85	1704.76	1671.82	1685.31	1667.73	1669.46	1659.79	1670.48	1683.88	1671.53	1718.76	1669.44	1748.11	1675.7	1670.91	1715.73	1697.62	1684.28	1679.76	1687.09	1686.9	1713.79	1666.93	1683.66	1679.96	1687.6	1728.7	1685.96	1707.81
27.236000	1681.76	1692.36	1694.58	1706.98	1651.47	1642.79	1669.34	1675.14	1662.79	1666.29	1648.79	1654.65	1664.15	1736.11	1689.57	1673.45	1705.3	1682.72	1658.18	1658.15	1656.44	1703.6	1669.98	1686.2	1668.84	1667.48	1659.57	1670.96	1683.43	1672.24	1719.74	1670.19	1744.81	1674.99	1672.76	1713.64	1697.83	1683.46	1681.22	1686.42	1688.29	1717.02	1666.64	1685.49	1681.43	1686.95	1728.47	1685.38	1706.74
27.731001	1684.41	1692.92	1694.28	1707.01	1650.67	1642.88	1670.55	1677.71	1662.58	1666.82	1648.93	1656.73	1664.45	1734.25	1686.56	1671.94	1702.86	1682.5	1656.8	1658.2	1655.52	1705.25	1670.48	1684.15	1666.8	1668.11	1658.19	1670.01	1683.83	1672.54	1719.6	1670.23	1745.84	1675.47	1672.81	1714.29	1697.13	1680.77	1682.03	1688.33	1685.88	1714.38	1667.34	1685.97	1680.35	1685.75	1726.86	1687.16	1709.54
28.226000	1680.12	1694.05	1694.09	1707.22	1652.18	1645.28	1671.43	1677.25	1665.14	1668.45	1649.11	1658.55	1664.68	1734.23	1691.37	1673.9	1704.41	1679.95	1655.73	1655.27	1656.27	1704.15	1669.78	1685.26	1669.23	1668.49	1656.3	1670.36	1680.03	1669.77	1715.45	1668.19	1740.83	1678.41	1672.46	1712.75	1696.61	1681.82	1680.4	1684.76	1686.57	1712.44	1666.93	1683.72	1678.12	1685.06	1728.8	1685.2	1706.86
28.722000	1681.55	1693.23	1689.7	1705.92	1652.15	1640.53	1670.79	1676.07	1662.95	1665.57	1649.55	1657.65	1664.49	1733.14	1688.4	1673.29	1703.62	1682.83	1656.61	1655.25	1657.47	1704.04	1671.98	1686	1669.6	1667.92	1659.68	1669.87	1681.7	1670.31	1720.06	1669.05	1743.15	1678.4	1672.78	1710.76	1697.81	1682.4	1677.27	1687.86	1684.64	1713.99	1666.04	1684.84	1680	1686.64	1729.23	1684.6	1707.53
29.216999	1680.91	1689.66	1691.96	1706	1651.91	1645.13	1668.06	1674.96	1662.93	1665.71	1647.85	1657.69	1663.73	1734.51	1689.75	1671.46	1705.04	1680.71	1657.91	1655	1657.15	1703.4	1671.56	1684.73	1668.02	1668.39	1658.29	1669.79	1682.32	1669.72	1718.36	1671.24	1744.3	1675.77	1672.59	1713.57	1699.34	1682.3	1679.62	1686.07	1684.12	1712.5	1665.8	1684.84	1679.32	1685.09	1728.89	1683.59	1709.73
29.712000	1681.59	1691.43	1693.61	1706.55	1649.18	1645.91	1669.35	1677.51	1662.76	1666.03	1649.79	1657.39	1662.23	1730.88	1686.21	1670.78	1704.71	1680.69	1654.73	1656.66	1656.15	1702.1	1670.71	1682.56	1667.77	1666.58	1659.14	1669.3	1681.38	1670.82	1715.36	1668.51	1740.81	1675.36	1673.1	1711.84	1697.7	1681.19	1679.67	1683.98	1686.73	1712.11	1664.83	1683.61	1677.83	1683.43	1727.7	1686.1	1706.37
30.207001	1679.66	1692.28	1690.63	1704.23	1650.1	1643.94	1668.75	1674.5	1661.2	1666.22	1646.89	1655.35	1664.01	1731.51	1690.03	1670.39	1702.49	1682.36	1656.17	1656.31	1655.09	1702.52	1668.98	1685.9	1664.67	1665.15	1657.86	1672.24	1681.37	1669.17	1714.34	1667.37	1740.53	1676.28	1670.27	1713.22	1696.43	1681.48	1678.37	1685.33	1685.78	1710.04	1667.37	1684.04	1678.48	1686.63	1725.67	1685.08	1706.54
30.702000	1680.96	1691.32	1690.39	1703.1	1651.83	1644.58	1669.61	1675.94	1662.73	1666.26	1645.83	1656.9	1662.54	1731.22	1685.92	1669.82	1700.4	1679.35	1655.65	1655.62	1656.63	1697.48	1670.43	1683.98	1668.97	1666.19	1659.08	1670.08	1682.11	1669.97	1717.58	1668.95	1741.62	1674.85	1672.04	1713.28	1698.74	1681.62	1678.51	1686.47	1684.76	1711.11	1664.32	1684.75	1679.98	1682.6	1726.24	1684.79	1707.52
31.198000	1680.56	1692.57	1693.7	1704.3	1650.41	1644.3	1670.38	1676.98	1660.57	1667.23	1648.82	1659.91	1664.17	1728.65	1685.5	1672.12	1700.54	1680.02	1656.09	1654.45	1656.29	1701.08	1669.95	1682.88	1668.03	1667.7	1658.99	1670.26	1681.17	1669.13	1713.85	1668.02	1743.02	1674.12	1672.56	1708.89	1695.86	1680.85	1677.65	1684.33	1685.75	1708.97	1666.21	1685.62	1680.23	1685.04	1725.19	1683.09	1707.8
31.693001	1681.94	1692.63	1694.1	1702.66	1648.98	1642.45	1668.54	1673.02	1661.72	1663.9	1647.08	1656.48	1663.81	1728.18	1686.72	1671	1702	1678.27	1655.66	1651.36	1655.56	1701.12	1669.9	1683.02	1666.99	1666.91	1658.03	1669	1680.07	1670.1	1714.33	1667.78	1738.96	1673.77	1672.28	1710	1697.5	1679.91	1679.87	1685.11	1685.92	1707.68	1666.03	1682.83	1675.62	1685	1724.5	1682.97	1704.21
32.188000	1678.36	1690.43	1692.83	1702.36	1650.59	1643.89	1669.59	1676.06	1662.63	1666.13	1648.9	1657.29	1663.96	1728.49	1685.02	1668.48	1701.91	1678.51	1656.61	1656.45	1654.89	1700.09	1667.83	1681.56	1668.5	1668.23	1656.84	1668.96	1679.99	1669.96	1713.91	1668.25	1740.49	1674.45	1674.2	1711.25	1695.63	1680.72	1678.41	1683.53	1684.88	1709.65	1665.77	1680.81	1677.66	1685.86	1724.06	1683.61	1704.29
32.682999	1680.19	1690.33	1691.73	1704.16	1652.37	1642.06	1669.16	1675.74	1663.76	1666.63	1648.39	1655.43	1663.68	1727.24	1686.67	1671.8	1699.43	1679.76	1658.52	1656.42	1655.88	1701.37	1669.68	1682.63	1667.96	1666.59	1658.88	1669.73	1680.91	1670.41	1715.74	1667.18	1740.24	1674.9	1672.39	1708.82	1697.03	1680.46	1677.36	1684.55	1684.21	1710.16	1668.33	1684.61	1679.51	1682.93	1722.33	1683.93	1704.4
33.178001	1681.22	1691.12	1694.7	1703.07	1648.11	1642.75	1669.11	1674.45	1659.84	1663.91	1649.8	1654.11	1662.71	1728.31	1683.52	1669.57	1701.01	1677.21	1656.38	1655.16	1654.66	1701.29	1669.18	1682.49	1667.52	1667.24	1657.1	1668.91	1679.24	1669.59	1713.05	1669.96	1739.21	1670.68	1669.72	1709.23	1694.11	1681.68	1677.3	1682.53	1683.34	1710.32	1667.85	1681.75	1678.93	1683.04	1722.1	1683.25	1704.51
33.674000	1679.67	1692.42	1689.65	1701.54	1650.47	1641.73	1666.13	1671.84	1662.42	1662.99	1647.54	1655.04	1662.26	1727.07	1683.75	1669.06	1700.66	1678.59	1654.35	1655.07	1655.53	1700.76	1670.52	1682.25	1665.14	1667.06	1658.32	1669.15	1677.06	1669.74	1713.04	1667.2	1738.51	1674.55	1669.34	1707.96	1693.11	1678.82	1678.12	1683.25	1683.27	1706.27	1665.55	1680.79	1678.94	1682.4	1721.63	1684.66	1702.88
34.168999	1681.35	1691.09	1689.51	1701.86	1651.28	1644.32	1669.51	1674.29	1663.95	1668.35	1649.37	1658.53	1661.96	1726.67	1682.99	1674.3	1701.6	1680.07	1655.88	1655.34	1654.06	1701.12	1668.58	1679.37	1667.29	1665.45	1656.45	1667.97	1680.97	1669.38	1712.95	1668.28	1738.79	1674.07	1672	1709.14	1696.16	1681.75	1678.14	1683.27	1683.5	1707.42	1664.98	1681.18	1678.49	1682.05	1721.47	1681.72	1704.88
34.664001	1681.36	1689.59	1689.44	1700.84	1647.9	1642.45	1666.28	1673.75	1662.35	1665.42	1648.02	1654.7	1662.19	1728.52	1684.86	1672.52	1698.55	1679.34	1655.5	1657.15	1655.38	1697.53	1668.55	1680.63	1664.81	1665.28	1656.23	1669.13	1679.84	1669.08	1713.22	1669.78	1736.2	1674.31	1668.32	1706.68	1695.85	1680.42	1678.06	1680.52	1685.11	1709.91	1663.63	1678.68	1677.72	1682.96	1722.11	1682.24	1703.2
35.159000	1682.97	1691.99	1688.89	1699.2	1650.78	1643.33	1667.36	1673.74	1660.94	1663.51	1649.18	1656.34	1663.62	1726.39	1684.07	1671.44	1698.01	1680.89	1656.34	1653.15	1656.55	1699.26	1668.85	1680.09	1665.95	1666.23	1656.47	1669.38	1679.64	1670.83	1711.84	1665.43	1737.45	1673.7	1673.39	1709.04	1694.3	1678.32	1675.73	1683.71	1682.89	1706.32	1663.75	1678.68	1677.31	1681.03	1718.65	1681.23	1702.29
35.654999	1680.31	1691.91	1690.08	1702.32	1649.65	1642.45	1670.85	1671.32	1662.56	1666.22	1646.28	1656.03	1663.98	1727.21	1684.74	1669.84	1699.69	1678.45	1655.45	1657.03	1655.65	1701.05	1669.72	1681.59	1666.77	1665.81	1656.55	1668.12	1680	1666.82	1712.17	1668.22	1737.65	1674.95	1670.92	1708.05	1694.41	1679.9	1678.51	1683.06	1682.64	1708.53	1663.12	1681.32	1678.35	1682.86	1722.22	1681.5	1700.15
36.150002	1677.67	1686.24	1690.39	1699.5	1648.14	1642.15	1668.43	1672.09	1662.45	1664.38	1646.16	1654.06	1662.79	1727.11	1683.83	1669.37	1699.12	1678.2	1655.28	1653.1	1655.84	1698.58	1667.44	1679.22	1665.3	1667.02	1655.08	1668.12	1678.67	1667.1	1713	1666.23	1736.7	1671.08	1671.83	1709.64	1691.65	1677.38	1678.42	1683.01	1685.57	1708.01	1665.62	1683.29	1678.02	1681.96	1718.64	1684.38	1702.16
36.645000	1678.7	1689.62	1689.42	1699.38	1649.84	1641.95	1668.72	1674.6	1661.77	1665.05	1648.34	1656.35	1662.15	1724.11	1683.96	1669.21	1698.92	1677.09	1653.66	1654.67	1655.31	1698.56	1668.91	1682.14	1667.4	1665.94	1655.76	1666.36	1679.85	1666.24	1711.22	1668.16	1733.93	1671.98	1669.45	1707.17	1694.41	1679.03	1677.4	1681.84	1683.48	1705.68	1665.38	1678.59	1677.64	1683.14	1718.33	1681.17	1701.47
37.139999	1679.85	1687.52	1688.64	1699.27	1648.7	1643.32	1667.25	1671.14	1662.29	1662.61	1647.07	1654.66	1660.37	1725.5	1682.23	1670.04	1698.14	1677.52	1654.84	1652.94	1654.59	1699.63	1667.54	1679.05	1664.68	1664.08	1654.04	1665.99	1678.42	1669.02	1711.29	1666.88	1733.29	1671.78	1668.91	1704.02	1692.49	1678.43	1677.97	1680.54	1682.21	1706.89	1663.42	1679.67	1676.47	1679.79	1719.04	1679.71	1699.25
37.634998	1676.25	1686.01	1685.09	1698.18	1649.8	1642.38	1667.55	1672.66	1661.23	1662.61	1646.29	1655.21	1660.84	1723.79	1680.21	1668.74	1698.37	1676.59	1654.56	1653.24	1655.71	1697.54	1668.03	1679.31	1663.87	1666.23	1654.88	1667.64	1678.57	1667.36	1710.15	1664.21	1730.65	1671.98	1667.35	1705.13	1691.02	1677.52	1677.11	1680.6	1680.63	1704.49	1664.81	1680.84	1677	1680.84	1716.89	1678.86	1697.07
38.131001	1680.62	1687.61	1688.47	1697.61	1649.13	1642.17	1665.16	1671.49	1660.15	1663.88	1648.93	1657.38	1661.01	1722.48	1684.38	1669.53	1696.15	1677.08	1653.35	1653.79	1653.87	1697.7	1666.32	1680.58	1665.27	1666.54	1654.8	1668.47	1677.03	1666.85	1710.05	1666.85	1734.03	1671.92	1668.38	1704.23	1694.6	1676.81	1675.09	1681.8	1679.81	1705.87	1662.76	1681.61	1674.58	1681.73	1716.69	1680.32	1699.58
38.625999	1678.13	1689.49	1688.47	1700.04	1648.27	1642.74	1666.14	1670.99	1660.54	1662.75	1644.4	1653.94	1660.52	1722.82	1683.37	1667.1	1696.36	1677.28	1652.99	1653.56	1655.44	1695.66	1667.56	1679.47	1664.67	1663.98	1655.57	1666.07	1677.93	1668.12	1709.01	1666.63	1731.89	1670.88	1669.69	1704.84	1693.04	1677.88	1675.24	1681.1	1683.5	1703.74	1661	1681.48	1676.26	1681.69	1715.9	1679.26	1699.37
39.120998	1678.84	1686.05	1687.84	1698.21	1649.67	1642.07	1666.51	1674.25	1662.17	1666.32	1646.76	1654.8	1662.67	1722.91	1684.46	1668.31	1699.39	1678.52	1655.11	1654.29	1654.76	1696.16	1666.62	1680.53	1665.45	1665.8	1656.99	1667.5	1676.85	1664.51	1710.85	1667.34	1735.43	1672.26	1669.75	1704.57	1693.18	1677.79	1675.73	1680.47	1683.81	1704.35	1664.98	1680.88	1676.03	1682.68	1717.26	1679.22	1702.83
39.616001	1678.83	1689.61	1686.38	1699.67	1647.64	1640	1667.28	1671.73	1659.4	1663.78	1645.56	1654.76	1659.74	1722.59	1681.3	1669.68	1697.76	1676.83	1654.82	1653.54	1655.61	1698.79	1667.19	1676.83	1664.41	1666.58	1655.97	1668.22	1677.75	1666.17	1708.31	1666.92	1734.28	1671.49	1669.42	1706.1	1690.47	1674.89	1676.67	1679.9	1682.46	1704.18	1664.48	1679.12	1678.15	1679.3	1716.52	1679.62	1699.37
40.111000	1676.8	1686.56	1688.56	1698.07	1649.15	1641.79	1667.54	1673.67	1659.62	1663.97	1648.11	1656.21	1660.68	1722.11	1683.55	1668.32	1698.32	1677.42	1654.91	1654.16	1654.28	1697.25	1666.93	1678.29	1664.09	1665.46	1655.43	1666.86	1676.58	1667.68	1706.74	1667.08	1730.97	1671.34	1667.98	1704.99	1691.46	1677.82	1676.65	1678.04	1682.9	1704.84	1663.83	1681.59	1678.99	1680.47	1716.24	1681.01	1696.89
40.606998	1679.47	1687.58	1684.13	1697.26	1650.06	1642.38	1666.02	1673.36	1661.26	1662.88	1646.25	1655	1660.97	1719.27	1680.77	1670.07	1694.23	1677.01	1653.85	1653.63	1654	1696.18	1667.74	1680.18	1664.05	1664.36	1656.02	1665.99	1677.42	1666.49	1707.03	1666.27	1731.28	1671.83	1668.29	1705.44	1691.93	1677.7	1678.64	1678.14	1681.61	1703.87	1664.9	1679.74	1676.44	1679.84	1712.94	1681.17	1699.56
41.102001	1679.73	1686.28	1688.56	1698.79	1651.56	1643.86	1666.16	1671.89	1661.75	1663.4	1648.87	1658.47	1662.15	1718.99	1683.5	1670.96	1697.84	1677.07	1654.12	1655.2	1652.52	1694.2	1667.93	1679.58	1664.62	1665.2	1656.4	1666.57	1676.51	1666.73	1705.26	1663.83	1730.78	1672.13	1668.86	1705.86	1690.79	1676.55	1676.81	1680.76	1681.83	1704.18	1663.54	1680.11	1679.88	1679.27	1715.35	1679.55	1698.42
41.597000	1679.6	1687.95	1687.32	1698.07	1648.2	1643.33	1666.94	1671.81	1660.03	1663.26	1646.36	1652.68	1661.26	1721.46	1680.27	1668.59	1696.54	1676.68	1654.49	1654.07	1653.27	1695.82	1665.51	1679.85	1663.67	1667.28	1653.88	1667.57	1677.03	1667.59	1706.02	1666.9	1730.87	1671	1667.35	1705.92	1689.98	1677.97	1675.24	1679.76	1680.13	1703.94	1664.61	1678.42	1675.7	1679.78	1711.84	1680.77	1696.46
42.091999	1678.19	1687.02	1686.85	1697.98	1649.22	1641.85	1667.59	1672.2	1658.53	1663.79	1648.43	1654.27	1659.3	1717.6	1680.16	1668.01	1693.9	1678.59	1654.13	1654.21	1653.73	1694.63	1666.44	1678.68	1664.44	1662.46	1654.72	1666.73	1677.9	1666.03	1705.6	1665.2	1727.46	1670.29	1667.76	1704.74	1692.33	1677.89	1677.07	1681.12	1683.57	1702.19	1662.42	1679.51	1675.72	1682.54	1711.88	1679.75	1696.63
42.588001	1677.18	1687.08	1686.67	1697	1650.12	1642.3	1666.59	1670.56	1659.88	1662.39	1647.27	1653.29	1661.09	1716.67	1678.88	1669	1692.5	1676.48	1652.12	1652.31	1652.95	1694.52	1664.77	1678.82	1663.63	1664.38	1655.11	1665.62	1674.06	1665.7	1706.21	1665.74	1726.24	1670.96	1668.02	1703.06	1689.42	1675.71	1676.24	1679.1	1680.15	1703.8	1664.02	1680.22	1676.7	1679.42	1709.74	1677.65	1696.83
43.083000	1675.1	1687.68	1686.58	1697.99	1649.64	1639.87	1664	1671.24	1659.35	1662.48	1648.31	1656.84	1661.71	1715.28	1677.72	1666	1692.83	1675.47	1653.69	1652.01	1653.73	1694.32	1666.16	1674.34	1665.23	1665.29	1654.53	1667.04	1674.46	1666.13	1708.32	1667.02	1727.24	1671.3	1671.87	1702.9	1690.17	1677.47	1676.37	1680.26	1682.49	1701.58	1664.34	1679.97	1677.92	1680.55	1712.55	1678.43	1697.59
43.577999	1676.85	1684.15	1684.8	1695.84	1647.87	1642.43	1666.78	1671.87	1661.07	1662.45	1647.99	1654.5	1657.53	1716.57	1679.79	1667.78	1694.36	1676.1	1652.87	1655.66	1653.71	1695.68	1666.57	1675.96	1664.47	1664.64	1655.95	1664.13	1673.4	1667.26	1704	1666.65	1726.43	1671.13	1667.12	1702.71	1690.84	1675.98	1676.7	1679.71	1681.04	1703.11	1666.07	1679.51	1676.7	1680.6	1712.85	1678.04	1697.73
44.073002	1677.45	1685.95	1686.03	1695.79	1649.66	1642.33	1664.93	1671.39	1661.63	1662.81	1645.5	1653.27	1660.16	1716.54	1681.04	1668.48	1694.24	1677.25	1653.77	1652.25	1653.12	1693.48	1665.88	1677.26	1661.67	1661.99	1655.59	1665.9	1676.73	1666.02	1703.9	1667.23	1726.13	1668.81	1669.7	1701.79	1693.4	1677.1	1675.16	1678.02	1680.9	1702.03	1664.03	1676.82	1676.57	1679.69	1710.86	1678.84	1695.7
44.568001	1678.56	1688.7	1688.1	1695.03	1647.36	1640.23	1665.25	1668.92	1660.16	1662.95	1648.2	1656.09	1658.03	1715.78	1678.05	1665.9	1694.3	1675.09	1651.45	1652.14	1653.98	1692.3	1665.39	1675.61	1663.77	1662.13	1652.71	1665.43	1674.51	1667	1706.95	1667.81	1723.02	1669.73	1666.97	1700.44	1690.61	1674.79	1673.56	1678.93	1680.96	1702.29	1665.35	1678.76	1676.24	1679.78	1709.95	1679.08	1695.58
45.063000	1675.21	1686.79	1685.16	1698.76	1650.16	1642.54	1666.52	1670.91	1660.96	1663.91	1645.77	1654.31	1659.73	1718.01	1678.3	1666.14	1693.73	1675.14	1653.63	1652.81	1652.82	1692.33	1665.24	1676.51	1663.58	1662.82	1654.64	1666.34	1675.01	1665.74	1705.12	1662.57	1724.09	1669.22	1668.35	1701.91	1687.29	1675.8	1675.15	1677.49	1680.93	1702.24	1663.38	1676.47	1676.68	1679.54	1712.47	1677.07	1696.69
45.558998	1678.06	1683.64	1687.85	1694.2	1649.61	1640.61	1664.71	1669.89	1660.93	1662.83	1648.72	1655.42	1659.09	1716.61	1678.07	1667.45	1692.94	1675.86	1653.96	1650.85	1652.26	1690.42	1664.01	1678.06	1662.06	1661.84	1656.59	1665.3	1677.35	1666.17	1703.21	1665.91	1729.94	1670.18	1668.39	1703.65	1691.57	1675.5	1674.33	1677.83	1681.07	1701.95	1663.1	1679.66	1676.59	1681.08	1709.43	1679.42	1695.14
46.054001	1676.09	1685.73	1684.75	1692.52	1649.73	1642.31	1666.37	1671.8	1659.08	1664.16	1646.32	1655.73	1660.19	1715.55	1679.26	1670.17	1692.58	1675.26	1653.48	1654.16	1653.46	1692.95	1666.52	1679.28	1661.89	1665.86	1655.76	1664.74	1674.17	1665.75	1706.46	1665.71	1726.45	1670.12	1667.24	1702.28	1690.13	1673.97	1674.65	1675.24	1679.82	1703.65	1661.7	1677.39	1673.82	1678.99	1712.25	1675.75	1694.98
46.549000	1674.5	1683.61	1685.3	1694.8	1647.76	1638.85	1665.14	1668.07	1657.19	1662.45	1645.97	1654.91	1659.23	1715.49	1676.98	1665.14	1689.25	1673.36	1652.48	1652.12	1652.79	1692.92	1666.18	1674.48	1661.78	1664.07	1654.07	1663.88	1676.13	1665.39	1703.67	1664.37	1724.34	1669.07	1666.52	1701.68	1690.61	1677.36	1676.04	1678.82	1680.88	1701.16	1664.17	1677.37	1675.23	1678.78	1708.96	1678.2	1695.41
47.043999	1677.56	1685.12	1683.76	1692.87	1647.31	1641.08	1665.54	1669.15	1657.49	1660.76	1646.44	1654.96	1660.15	1716.74	1678.28	1666.91	1691.65	1675.75	1654.14	1653.59	1655.16	1690.44	1665.98	1675.56	1663.85	1662.36	1654.79	1664.18	1675.98	1665.79	1702.92	1665.56	1726.07	1671.05	1665.34	1701.75	1689.87	1676.84	1674.96	1677.93	1682.9	1700.78	1663.21	1677.84	1674.79	1678.47	1710.22	1677.9	1695.37
47.540001	1675.28	1684.54	1686.24	1693.14	1648.91	1641.85	1664.61	1670.2	1658.66	1661.69	1647.12	1654.31	1660.21	1714.06	1676.94	1666.55	1690.38	1674.21	1650.51	1653.28	1654.71	1690.99	1665.29	1677.37	1661.83	1663.06	1655.12	1666.56	1672.73	1666.45	1703.22	1666.07	1722.66	1669.1	1666.13	1700.5	1688.44	1674.71	1674.86	1676.73	1683.54	1704.01	1662.28	1678.73	1676.34	1677.84	1709.46	1677.53	1695.57
48.035000	1674.84	1685.65	1685.55	1691.7	1649.27	1642.49	1665.75	1670.09	1659.99	1660.43	1645.77	1652.88	1658.18	1713.1	1675.39	1666.37	1688.73	1673.76	1650.54	1651.27	1652.36	1688.69	1664.56	1674.18	1663.06	1663.59	1654.11	1665.88	1675.03	1664.21	1703.39	1665.02	1724.69	1669.33	1666.86	1699.75	1687.97	1674.04	1675.36	1677.39	1680.73	1699.72	1663.27	1678.26	1676.32	1678.86	1708.76	1677.98	1694.03
48.529999	1676.56	1684.49	1684.55	1694.98	1649.02	1641.66	1663.28	1670.46	1657.92	1662.41	1646.39	1653.79	1656.55	1715.54	1676.4	1667.23	1693.56	1674.84	1653.29	1652.83	1653.53	1690.33	1667.26	1678.2	1663.34	1664.62	1653.88	1665.99	1672.48	1665.03	1700.37	1664.55	1722.32	1669.48	1667.36	1701.68	1687.07	1674.04	1677.02	1677.6	1683.1	1701.46	1662.48	1677.47	1675.77	1678.92	1709.63	1677.76	1693.58
49.025002	1676.4	1683.22	1685.64	1692.86	1648.63	1639.74	1666.65	1669.87	1659.24	1660.78	1646.73	1654.46	1659.33	1716.2	1677.73	1665.44	1691.21	1673.74	1652.7	1650.65	1653.66	1690.63	1666.99	1674.64	1661.63	1664.3	1653.52	1665.74	1672.67	1664.74	1701.3	1667.23	1725.83	1668.97	1668.59	1698.85	1689.26	1673.67	1676.15	1676.92	1682.42	1700.84	1660.67	1677.86	1676.54	1678.57	1709.87	1678.71	1693.43
49.520000	1676.9	1684.4	1683.62	1693.62	1646.89	1639.82	1663.87	1668.7	1656.69	1660.2	1646.64	1650.96	1659.2	1711.9	1675.87	1663.33	1689.73	1673.43	1653.27	1651.43	1651.58	1690.19	1663.25	1676	1663.35	1662.74	1654.24	1665.98	1672.8	1665.41	1699.77	1666.1	1723.47	1669.39	1666.6	1697.82	1686.57	1675.35	1674	1676.17	1679.61	1699.74	1662.05	1675.68	1676.53	1676.05	1705.73	1673.59	1694.66
50.015999	1676.9	1683.4	1681.87	1690.02	1648	1639.71	1664.98	1669.51	1660.47	1661.73	1645.65	1653.07	1659.3	1712.68	1676.25	1667.18	1692.29	1671.72	1650.88	1650.07	1654.51	1687.63	1662.83	1674.19	1664.35	1662.58	1655.88	1665.37	1674.36	1664.83	1700.01	1664.05	1722.1	1671.37	1666.93	1700.54	1686.15	1672.4	1674.66	1676.41	1681	1698.36	1662.5	1676.04	1675.75	1676.56	1706.46	1677.49	1691.96
50.511002	1675.74	1684.55	1686.66	1689.38	1649.33	1639.53	1664.48	1667.75	1655.75	1663.33	1644.32	1654.17	1657.68	1711.73	1676.96	1666.08	1690.23	1672.5	1652.77	1652.38	1651.37	1688.69	1665.6	1674.3	1659.98	1663.74	1652.08	1664.04	1673.81	1663.77	1698.63	1664.17	1721.08	1669.15	1664.2	1697.84	1688.43	1674.81	1674.19	1678.16	1679.63	1698.76	1663.07	1677.74	1675.51	1677.3	1705.79	1677.44	1691.58
51.006001	1673.21	1682.81	1682.75	1691.79	1646.54	1640.29	1665.85	1669.73	1659.16	1662.31	1645.58	1653.22	1656.83	1712.35	1675.34	1665.6	1690.61	1673.04	1653.19	1649.64	1653.32	1688.87	1666.71	1675.07	1661.81	1663.02	1653.02	1663.82	1672.59	1665.05	1700.3	1664.35	1718.97	1667.93	1667.05	1698.43	1686.87	1671.65	1672.35	1676.88	1678.87	1698.97	1662.21	1676.51	1676.02	1678.11	1706.36	1677.28	1693.85
51.500999	1675.51	1682.25	1681.2	1693.5	1646.78	1638.75	1662.07	1667.47	1656.07	1662.16	1645.57	1654	1658.83	1709.82	1676.49	1665.9	1690.4	1674.29	1651.97	1651.73	1653.05	1688.02	1664.43	1673.68	1662.13	1660.12	1654.59	1664.55	1672.84	1666.48	1699.44	1665.32	1720.57	1668.88	1665.48	1696.32	1686.94	1672.74	1674.39	1676.19	1679.98	1697.6	1662.29	1676.48	1674.44	1675.36	1706.68	1675.71	1691.19
51.995998	1674.7	1683.08	1681.71	1689.93	1648.31	1641.21	1664	1667.96	1660.28	1661.38	1643.95	1653.33	1658.06	1711.66	1676.24	1666.18	1688.99	1673.58	1652.51	1653	1653.27	1691.79	1664.11	1676.66	1660.13	1663.54	1652.34	1662.49	1672.75	1664.43	1700.92	1662.33	1720.72	1664.83	1663.17	1698.03	1684.82	1674.2	1675.04	1675.82	1679.84	1696.03	1661.46	1675.14	1674.74	1676.17	1705.5	1676.3	1692.29
52.492001	1674.74	1682.67	1682.34	1689.01	1648.16	1640.31	1662.18	1666.91	1657.36	1662.13	1646.94	1652.65	1659.53	1712.17	1673.87	1667.05	1688.69	1670.33	1651.76	1651.68	1653.63	1688.23	1666.73	1673.08	1660.65	1662.12	1655.15	1664.34	1672.45	1664.76	1700.1	1666.38	1719.5	1667.49	1666.88	1697.75	1685.99	1672.88	1674.9	1676.56	1681.39	1698.89	1663.02	1676.84	1677.16	1677.82	1705.05	1674.9	1691.83
52.987000	1674.59	1683.63	1684.03	1689.81	1645.67	1641.51	1661.62	1668.51	1655.94	1660.16	1647.68	1652.69	1658.44	1709.34	1673.84	1665.21	1685.71	1670.52	1653.13	1652.74	1653.26	1688.95	1665.39	1674.39	1661.8	1663.34	1651.91	1666.11	1673.48	1663.55	1700.26	1665.61	1719.9	1666.96	1665.55	1699.49	1688.54	1675.1	1674.81	1675.63	1681.58	1698.79	1661.58	1676.37	1675.93	1675.56	1706.86	1675.44	1691.06
53.481998	1674.54	1683.48	1681.67	1690.32	1647	1639.84	1663.4	1668.87	1658.47	1661.25	1643.8	1651.65	1657.75	1711.58	1675.71	1663.57	1690.18	1672.72	1654.15	1651.3	1653.24	1688.56	1665.44	1674.83	1661.7	1662.33	1652.9	1662.84	1672.67	1662.49	1698.13	1664.82	1719.53	1667.26	1666.35	1698.21	1688.22	1674.3	1675.43	1674.23	1679.37	1698.23	1661.89	1675.53	1677.02	1676.12	1704.83	1674.72	1691.29
53.977001	1673.78	1680.64	1681.26	1687.73	1645.97	1639.82	1664.79	1668.04	1659.1	1658.64	1645.63	1651.47	1658.42	1710.6	1675.05	1666.22	1687.71	1672.86	1651.47	1650.84	1652.42	1690.55	1665.15	1674.55	1662.35	1661.99	1653.88	1663.49	1670.99	1664.95	1700.27	1663.27	1719.15	1667.02	1663.68	1698.84	1685.8	1672.26	1674.86	1675.12	1679.67	1698.13	1662.3	1675.43	1674.07	1674.68	1703	1674.98	1690.41
54.472000	1674.38	1682.32	1682.64	1689.31	1648.42	1641.32	1662.64	1668.9	1656.09	1659.31	1646.16	1652.11	1656.81	1708.09	1673.77	1664.57	1687.16	1672.77	1651.02	1650.14	1652.19	1689.13	1662.38	1673.29	1660.37	1661.82	1652.81	1664.2	1672.04	1665.29	1700.06	1665.64	1716.66	1666.66	1662.44	1696.37	1684.84	1670.28	1673.3	1674.24	1678.32	1696.36	1663.32	1673.43	1674.4	1676.01	1704.04	1676.23	1689.25
54.967999	1674.89	1681.15	1683.57	1688.87	1646.42	1640.94	1662.51	1665.93	1657.98	1659.42	1645.27	1652.19	1657.77	1709.61	1674.91	1665.29	1688.4	1671.91	1652.52	1649.74	1653.6	1688.91	1664.09	1675.76	1661.35	1662.26	1653.3	1661.91	1673.34	1663.86	1695.95	1662.47	1718.97	1668.69	1666.71	1695.76	1687.32	1673.31	1670.52	1675.26	1678.92	1695.05	1659.78	1675.04	1673.65	1676.54	1704.91	1674.88	1688.74
55.463001	1672.66	1680.65	1681.41	1689.03	1647.49	1639.94	1663.66	1667.69	1658.85	1661.11	1644.04	1652.35	1659.17	1708.02	1674.46	1665.94	1689.2	1672.93	1652.72	1651.48	1651.59	1688.12	1664.49	1673.46	1662.56	1663.03	1654.37	1661.01	1671.93	1663.84	1697.38	1664.31	1717.8	1667.72	1665.57	1694.06	1685.81	1671.26	1674.43	1674.37	1677.72	1697.3	1663.19	1672.56	1673.48	1675.15	1701.43	1675.61	1691.44
55.958000	1671.79	1681.66	1681.99	1690.16	1647	1641.32	1662.34	1666.29	1656.41	1662.33	1644.33	1652.42	1655.87	1710.03	1674.31	1664.83	1686.37	1674.67	1655.13	1653.97	1653.19	1689.26	1665.95	1672.65	1661.5	1660.86	1654.37	1662.16	1672.53	1663.37	1696.11	1664.71	1719.8	1666.97	1664.08	1698.02	1686.97	1674.42	1673.3	1674.62	1679.8	1697.95	1659.64	1674.58	1672.54	1676.16	1704.82	1674.69	1690.79
56.452999	1672.04	1681.36	1683.02	1688.86	1647.88	1642.54	1662.26	1666.19	1659.14	1661.2	1644.85	1652.39	1657.81	1709.87	1673.21	1666.94	1688.18	1669.83	1652.62	1649.6	1653.77	1688.16	1664.22	1676.61	1661.12	1662.33	1653.68	1662.92	1671.75	1665.04	1697.35	1664.6	1718.15	1669.64	1665.11	1696.61	1687.18	1671.63	1672.37	1675.47	1679.85	1698.09	1663.07	1676.49	1672.62	1676.94	1705.22	1675.21	1690.44
56.948002	1675.36	1681.67	1680.29	1690.62	1646.71	1639.57	1663.15	1667.51	1657.15	1660.97	1645	1651.59	1657.46	1710.87	1673.54	1666.4	1686.39	1672.91	1650.39	1648.78	1651.73	1687.41	1664	1674.47	1660.7	1662.34	1652.64	1663.43	1670.84	1664.52	1698.97	1666.36	1720.8	1668.09	1664.92	1694.69	1686.93	1670.42	1672.1	1675.3	1679.67	1697.34	1659.54	1672.62	1674.7	1676.74	1703.38	1673.62	1691.37
57.444000	1671.62	1682.21	1683.15	1686.89	1647.65	1640.77	1662.01	1668.49	1657.6	1661.31	1645.12	1651.77	1657.18	1709.09	1675.33	1666.95	1686.5	1670.42	1652.13	1651.53	1649.98	1687.58	1664.28	1672.91	1661.05	1662.63	1653.12	1663.6	1671.1	1663.82	1697.76	1664.86	1718	1667.25	1663.43	1695.93	1685.55	1672.05	1672.84	1674.26	1680.06	1697.88	1660.15	1671.09	1670.92	1674.74	1703.74	1673.97	1687.98
57.938999	1673.94	1681.17	1684.42	1688.6	1646.28	1641.19	1662.59	1667.92	1658.98	1659.97	1643.89	1653.91	1660.4	1706.45	1673.28	1665.45	1685.72	1673.76	1652.75	1650.14	1653.32	1688.09	1663.75	1673.95	1659.14	1664.59	1651.49	1660.47	1671.9	1664.73	1697.6	1664.21	1717.03	1666.73	1664.68	1695.9	1686.52	1673.41	1674.44	1675.89	1677.63	1696.24	1661.5	1674.07	1672.39	1675.62	1707.78	1674.38	1689.26
58.433998	1672.36	1680.36	1681.2	1689.49	1647.74	1640.01	1664.21	1667.44	1658.61	1661.83	1644.77	1652.36	1657.86	1708	1672.96	1664.8	1685.97	1673.31	1651.85	1651.46	1653.01	1687.74	1664.45	1676.45	1660.73	1662.87	1653.11	1662.76	1670.99	1663.67	1698.04	1662.06	1718.37	1666.72	1665.29	1694.94	1685.87	1671.18	1673.33	1675.29	1677.37	1695.95	1661.48	1672.65	1674.56	1673.97	1701.03	1674.36	1689.08
58.929001	1672.95	1681.91	1681.62	1687.69	1647.58	1639.96	1661.73	1667.28	1657.56	1661.53	1644.37	1650.91	1658.11	1707.98	1671.09	1663.82	1687.93	1670.9	1651.38	1651.59	1652.74	1686.63	1663.79	1674.57	1661.28	1661.66	1654.22	1661.7	1671.91	1663.94	1695.85	1663.4	1718.5	1666.7	1665.16	1694.49	1684.64	1672.3	1671.98	1671.49	1678.52	1696.69	1661.3	1674.71	1674.98	1673.54	1703.12	1674.21	1689.93
59.424000	1673.62	1681.4	1680.76	1687.78	1646.58	1639.62	1661.15	1666.27	1659.05	1661.03	1644.64	1651.65	1656.85	1704.26	1673.03	1666.95	1687.14	1673.73	1651.06	1651.86	1652.39	1686.55	1662.69	1675.78	1661.25	1663.23	1652.79	1664	1672.11	1662.15	1695.99	1662.66	1716.57	1667.37	1665.86	1697.69	1684.65	1671.99	1671.03	1673.23	1678.03	1696.01	1660.09	1672.5	1672.51	1674.65	1701.92	1671.35	1687.16
59.919998	1672.64	1680.21	1681.74	1687.2	1646.58	1639.66	1662.53	1668.55	1658.26	1660.72	1644.72	1651.69	1656.48	1707.41	1672.79	1667.39	1686.45	1670.69	1648.97	1649.51	1652.52	1687.04	1662.77	1672.42	1660.17	1662.29	1652.8	1663.3	1672.5	1664.27	1695.97	1662.84	1717.75	1665.48	1663.39	1694.65	1685.27	1670.13	1671.04	1672.47	1677.35	1694.42	1661.34	1672.92	1673.39	1674.77	1702.83	1675.83	1688.46
60.415001	1671.59	1683.29	1682.96	1688.33	1646.37	1638.53	1661.56	1668	1658.56	1663.18	1645.72	1651.66	1658.07	1705.01	1670.91	1667.19	1684.84	1670.94	1651.59	1650.46	1652.03	1686.27	1663.81	1671.79	1659.85	1662.66	1652.66	1660.32	1671.91	1662.97	1695.31	1661.09	1715.81	1666.02	1664.87	1695.5	1684.9	1671.93	1674.54	1672.31	1677.27	1694.08	1658.32	1672.26	1674.36	1675.29	1703.64	1672.68	1690.07
60.910000	1671.67	1682.09	1683.17	1687	1648.64	1640.15	1663.05	1668.8	1657.84	1660.86	1646.9	1652.61	1658.2	1706.82	1670.1	1665.62	1685.16	1671.48	1651.68	1649.08	1653.56	1686.21	1663.23	1673.9	1660.91	1663	1652.3	1662.07	1669.89	1663.67	1695.16	1663.81	1716.68	1665.75	1663.44	1693.35	1684.96	1672.3	1672.04	1673.43	1677.88	1696.26	1660.45	1673.53	1673.28	1672.95	1700.73	1674.27	1688.24
61.404999	1672.15	1679.39	1678.57	1688.77	1645.56	1639.69	1659.68	1665.23	1658.15	1659.98	1642.45	1652.52	1659.78	1707.51	1671.2	1664.21	1686.65	1670.28	1651.79	1651.87	1651.37	1685.72	1661.14	1672.19	1661.85	1658.88	1653.21	1663.88	1670.99	1662.17	1694.79	1662.88	1717.99	1665.74	1665.69	1692.23	1684.15	1672.15	1671.95	1672.79	1675.18	1694.05	1661.39	1673.27	1673.41	1673.24	1703.62	1672.26	1687.29
61.901001	1673.49	1681.29	1679.52	1686	1649.55	1639.44	1660.26	1665.57	1657.88	1662.01	1644.86	1651.27	1659.06	1705.08	1670.32	1667.31	1686.42	1668.97	1651.79	1650.16	1650.94	1687.96	1662.63	1671.83	1661.22	1660.67	1652.53	1664.39	1672.15	1661.85	1698.27	1664.13	1716	1666.21	1664.59	1693.9	1685.22	1670.6	1673.51	1673.24	1676.51	1693.06	1662.91	1673.68	1674.4	1675.25	1700.07	1673.85	1688.75
62.396000	1672.6	1681.8	1678.63	1686.92	1646.69	1639.82	1660.28	1664.86	1659.58	1658.93	1644.25	1651.29	1656.47	1704.06	1673.88	1664.24	1686.57	1672.64	1651.71	1651.24	1651.74	1684.41	1664.14	1673.02	1660.15	1660.53	1653.21	1662.39	1669.31	1663.54	1695.04	1663.89	1716.12	1663.95	1664.69	1694.6	1684.25	1672.4	1673	1672.79	1678.1	1696.4	1661.32	1672.46	1673.6	1674.96	1701.78	1673.17	1688.19
62.890999	1670.85	1680.39	1680.36	1688.15	1646.34	1641.07	1658.16	1665.97	1658.76	1661.12	1642.99	1650.11	1656.12	1704.18	1669.62	1663.35	1683.45	1669.66	1651.47	1650.89	1651.58	1686.71	1665.27	1672.33	1660.76	1662.43	1651.79	1660.81	1670.73	1661.47	1694.6	1662.7	1718.72	1667.05	1664.39	1693.58	1682.99	1672.7	1673.72	1674.37	1677.87	1694.26	1662.26	1673.71	1672.92	1674.68	1702	1672.46	1687.51
63.386002	1673.53	1679.32	1678.22	1686.85	1645.87	1638.84	1662.79	1665.43	1654.99	1658.61	1644.46	1652.33	1658.46	1703.63	1669.37	1664.46	1681.55	1671.11	1648.85	1649	1650.85	1684.34	1661.49	1669.29	1657.37	1660.36	1651.21	1661.83	1669.05	1663.37	1696.39	1664.12	1716.74	1665.38	1663.37	1695.28	1683.92	1670.92	1671.93	1673.79	1678.07	1693.32	1662.22	1673.37	1671.94	1674.19	1702.31	1672.35	1689.58
63.881001	1672.19	1680.39	1681.09	1687.33	1645.2	1638.04	1662.81	1666.33	1657.18	1660.77	1644.21	1649.82	1656.29	1705.43	1671.5	1663.8	1683.56	1668.73	1649.82	1651.07	1651.69	1683.1	1663.3	1672.3	1658.21	1660.11	1652.02	1662.79	1668.35	1663.09	1694.26	1664.02	1713.22	1665.8	1661.71	1694.62	1684.19	1672.47	1673.67	1673.28	1678.08	1694.55	1660.19	1674.38	1670.23	1673.93	1700.39	1673.28	1689.17
64.376999	1671.82	1679.28	1679.41	1684.56	1644.91	1639.32	1660.82	1663.73	1657.94	1657.42	1644.16	1651.26	1658.21	1704.75	1671.17	1664.72	1684.22	1671.02	1650.28	1649.91	1653.28	1682.89	1664	1672.14	1659.49	1660.8	1653.42	1662.37	1669.8	1662.14	1691.98	1661.16	1715.99	1665.63	1661.42	1694.98	1683.26	1670.33	1672.56	1671.3	1677.53	1692.8	1660.88	1672	1672.92	1673.08	1698.72	1673.05	1688.72
64.872002	1670.34	1678.01	1680.35	1688.82	1645.11	1637.93	1659.28	1664.92	1657.57	1657.3	1644.1	1649.68	1656.13	1703.68	1671.3	1665.45	1684.14	1669.37	1650.28	1650.44	1650.68	1683.98	1661.81	1672.27	1658.48	1660.26	1651.84	1661.76	1669.39	1660.27	1693.96	1660.85	1714.49	1665.84	1663.6	1693.1	1682.93	1670.15	1671.96	1671.44	1676.45	1691.18	1660.88	1671.34	1674.11	1673.33	1700.12	1670.47	1685.61
65.366997	1670.62	1677.97	1679.62	1684.67	1646.49	1638.56	1662.1	1664.63	1657.19	1658.37	1643.85	1651.39	1654.74	1700.29	1671.11	1665.29	1683.74	1670.4	1652.13	1650.61	1650.48	1684.15	1662.49	1673.46	1660.86	1663.52	1653.2	1662.73	1673.11	1661.52	1697.31	1664.02	1714.19	1665.49	1664.89	1694.53	1683.11	1671.32	1672.67	1671.31	1676.99	1694.51	1661.2	1673.1	1673.98	1675.12	1699.75	1672.67	1688.5
65.862000	1669.18	1679.23	1680.32	1686.03	1646.33	1640.47	1661.52	1666.24	1658.11	1659.16	1643.35	1651.9	1658.69	1704.87	1670.07	1664.9	1685.59	1669.93	1650.41	1649.48	1651.94	1684.19	1664.25	1672.38	1659.97	1660.89	1650.62	1661.96	1670.73	1662.54	1695.13	1665.81	1713.13	1666.3	1661.54	1692.75	1682.44	1670.43	1671.53	1672.76	1675.56	1692.88	1660.41	1673.13	1670.9	1673.88	1700.25	1672.6	1689.1
66.357002	1672.22	1679.76	1679.36	1684.46	1647.72	1640.04	1660.99	1663.32	1657.07	1658.83	1644.64	1654	1657.07	1703.57	1668.39	1664.49	1683.77	1670.27	1649.21	1650.62	1651.24	1684	1662.14	1671	1660.08	1662.18	1652.75	1663.9	1669.32	1662.14	1696.82	1661.22	1713.14	1666.52	1663.56	1693.42	1680.65	1668.95	1672.32	1671.78	1677.98	1692.2	1660.9	1674.02	1671.51	1672.64	1701.52	1672	1687.37
66.852997	1670.95	1678.3	1678.02	1686.13	1645.61	1636.69	1661.4	1662.82	1657.58	1657.66	1643.03	1652.18	1655.28	1701.05	1668.28	1661.67	1682.2	1668.18	1651.03	1650.45	1653.24	1683.77	1662.92	1669.96	1657.49	1660.16	1651.67	1660.88	1667.2	1663.5	1691.8	1663	1714.25	1665.42	1663.67	1692.3	1681.14	1668.74	1673.1	1671.82	1675.84	1691.59	1658.45	1672.57	1670.8	1673.8	1701.15	1670.74	1684.76
67.348000	1672.81	1681.17	1679.38	1685.09	1648.3	1639.04	1659.05	1664.43	1655.62	1659.53	1645.21	1650.68	1656.36	1701.09	1671.19	1666.01	1682.73	1669.78	1649.79	1648.39	1652.24	1685.33	1662.56	1669.42	1659.52	1661.08	1652.14	1659.97	1669.55	1659.99	1692.09	1661.67	1713.95	1665.6	1663.31	1691.73	1681.33	1670.2	1671.35	1672.16	1678.53	1692.24	1660.83	1674.42	1673.23	1671.96	1697.65	1671.79	1688.42
67.843002	1669.95	1679.32	1677.96	1685.64	1646.4	1639.12	1659.58	1665.84	1656.12	1660.69	1644.69	1652.3	1658.12	1702.44	1669.34	1665.03	1683.33	1671.34	1651.77	1650.14	1651.24	1683.49	1658.16	1672.03	1658.71	1661.68	1650.67	1659.7	1669.11	1663.16	1692	1661.26	1710.06	1663.86	1661.89	1688.49	1684.79	1669.51	1671.05	1671.66	1678.16	1692.96	1659.6	1673.87	1673.33	1672.1	1698.66	1673.03	1687.58
68.337997	1671.13	1675.06	1676.58	1683.65	1648.11	1638.31	1659.39	1663.07	1655.93	1659.19	1645.12	1652.61	1657.22	1701.85	1670.08	1662.4	1683.82	1669.25	1650.87	1649.38	1649.89	1682.61	1660.91	1670.47	1659.93	1659.58	1652.29	1662	1670.39	1662.02	1691.2	1662.14	1711.34	1665.78	1661.08	1692.6	1681.22	1671.06	1671.92	1672.23	1675	1690.42	1658.9	1672.9	1672.47	1673.37	1699.49	1672.3	1686.75
68.833000	1670.97	1679.35	1679.61	1683.08	1643.7	1638.89	1660.18	1663.91	1655.82	1656.58	1643.17	1649.47	1655.68	1700.68	1667.2	1662.14	1682.26	1669.5	1650.7	1649.98	1650.41	1683.36	1660.25	1670.83	1657.19	1658.56	1651.85	1660.97	1668.13	1662.42	1694.08	1661.73	1710.49	1665.97	1664.02	1690.04	1681.94	1669.98	1672.93	1670.26	1674.46	1690.16	1659.1	1670.52	1671.35	1673.76	1697.79	1670.5	1686.11
69.329002	1668.76	1677.48	1679.47	1684.69	1648.09	1638.33	1659.98	1664.19	1657.66	1658.11	1645.52	1650.18	1655.7	1702.79	1669.73	1662.63	1682.46	1670.56	1650.08	1650.21	1650.4	1683.66	1664.05	1670.24	1658.25	1659.2	1650.66	1660.84	1670.38	1663.15	1693.53	1662.4	1711.19	1664.1	1661.71	1691.18	1680.85	1669.82	1672.18	1669.95	1677.82	1690.53	1659.56	1672.65	1669.85	1671.78	1699.49	1671.81	1686.3
69.823997	1670.88	1676.76	1678.79	1684.15	1644.35	1639.97	1659.91	1662.63	1655.13	1658.5	1644.1	1650.74	1656.68	1699.26	1670.28	1661.95	1681.88	1669.31	1650.1	1650.72	1652.18	1681.83	1662.19	1671.26	1658.72	1659.15	1650.41	1660.42	1666.98	1660.8	1692.79	1662.57	1709.05	1662.13	1661.88	1689.42	1680.99	1670.06	1671.17	1670.65	1674.73	1690.18	1659.77	1671.34	1670.89	1672.57	1700.22	1672.98	1685.1
70.319000	1670.1	1677.28	1678.31	1683.77	1644.43	1638.3	1659.02	1663.85	1656	1656.92	1643.84	1651.55	1656.58	1702.26	1670.04	1663.76	1681.64	1669.24	1651.6	1651.7	1652.52	1682.13	1662.61	1669.94	1657.78	1660.74	1648.02	1660.67	1667.11	1662.21	1692.02	1661.47	1709.54	1664.34	1662.43	1691.69	1680.88	1666.37	1670.71	1669.59	1676.35	1690.05	1660.33	1671.04	1671.31	1672.22	1697.3	1672.25	1683.92
70.814003	1671.89	1679.36	1678.41	1682.68	1645.92	1638.96	1659.52	1665.05	1655.15	1659.36	1644.53	1649.7	1657.28	1697.72	1667.73	1663.66	1681.52	1669.07	1649.1	1650.77	1652.86	1684.22	1663.13	1670.97	1659.97	1659.62	1652.79	1662.71	1668.24	1663.41	1693.53	1663.02	1710.95	1665.93	1662.17	1691.05	1680.32	1669.22	1670.68	1671.19	1673.96	1691.5	1659.29	1670.39	1669.85	1672.65	1698.77	1669.81	1685.32
71.308998	1667.7	1677.57	1679.01	1685.32	1645.37	1639.21	1659.03	1662.24	1655.57	1658.5	1643.49	1651.47	1655.24	1699.5	1665.13	1663.25	1682.3	1668.01	1650	1649.76	1650.88	1682.72	1662.2	1671.95	1658.97	1659.97	1652.18	1658.24	1668.25	1661.7	1691.26	1659.93	1711.55	1663.38	1664.27	1690.53	1683.49	1668.09	1671.15	1669.75	1674.87	1692.16	1659.12	1671.92	1671.02	1672.79	1699.1	1670.78	1688.31
71.805000	1669.52	1678.45	1678.63	1685.15	1645.82	1638.73	1660.48	1664.42	1657.6	1658.75	1643	1652.62	1657.13	1700.79	1669.72	1663.95	1680.45	1668.82	1648.9	1649.02	1651.61	1682.75	1660.42	1668.81	1658.53	1659.81	1649.54	1661.06	1670	1661.21	1689.59	1661.59	1711.11	1664.26	1661.24	1691.38	1680.92	1669.27	1670.95	1668.55	1674.01	1692.94	1659.49	1669.16	1671.08	1673.09	1696.27	1671.55	1685.39
72.300003	1673.53	1677.7	1680.91	1683.97	1648.2	1639.14	1660.96	1664.33	1657.47	1658.04	1643.65	1653.35	1657.06	1700.25	1669.05	1665.68	1678.71	1670.95	1647.85	1650.19	1649.82	1682.54	1661.89	1669.86	1657.81	1659.28	1651.42	1661.15	1667.48	1660.01	1690.53	1661.67	1710.79	1664.09	1663.59	1690.92	1682.15	1668.33	1670.76	1670.98	1677.35	1691.87	1660.42	1672.15	1671.87	1675.35	1698.5	1671.16	1684.49
72.794998	1669.12	1676.7	1678.36	1684.31	1645.68	1637.67	1659.59	1663.43	1655.96	1656.65	1643.75	1650.67	1656.77	1698.96	1667.53	1660.98	1680.32	1670.86	1650.51	1648.07	1650.34	1681.6	1661.71	1670.81	1656.96	1660.82	1651.94	1660.33	1669.12	1661.79	1692.82	1661.37	1711.97	1664.49	1662.1	1690.31	1681.51	1666.86	1672.75	1668.71	1677.04	1691.74	1659.57	1669.41	1671.44	1671.94	1699.04	1670.07	1684.94
73.290001	1669.7	1678.1	1679.71	1683.09	1645.83	1636.6	1659.72	1664.81	1655.27	1656.76	1643.24	1650.87	1656.29	1697.35	1670.64	1663.19	1681.83	1668.29	1648.94	1649.78	1650.66	1681.01	1661.83	1669.89	1656.24	1658.04	1651.89	1659.55	1668.07	1661.02	1689.51	1661.32	1709.95	1663.87	1661.82	1689.2	1679.8	1667.85	1671.52	1668.86	1677.2	1690.42	1660.08	1669.63	1671.07	1671.71	1697.8	1673.37	1686.57
73.785004	1669.31	1678	1678.36	1682.72	1644.3	1638.27	1660.16	1663.45	1656.9	1658.02	1643.81	1651.22	1654.5	1701.75	1667.07	1662.94	1678.84	1669.32	1650.24	1649.93	1649.66	1680.25	1659.79	1669.41	1657.73	1660.58	1654.68	1661.64	1668.25	1659.79	1691.28	1661.77	1706.71	1664.53	1661.63	1691.12	1680.82	1667.92	1667.29	1670.33	1674.92	1689.39	1659	1669.78	1670.03	1672.87	1695.96	1667.79	1681.93
74.280998	1667.58	1676.04	1676.59	1681.44	1644.7	1638.45	1658.19	1664.18	1657.16	1658.08	1643.38	1651.69	1657.22	1697.69	1668.01	1663.9	1680.27	1670.01	1651.03	1649.32	1651.22	1683.34	1662.81	1669.4	1658.4	1659.54	1650.26	1660.19	1669.9	1660.92	1688.21	1663.11	1709.04	1663.06	1661.95	1689.29	1680.23	1670.16	1674.39	1671.04	1676.61	1690.08	1659.03	1671.05	1673.77	1673.41	1695.85	1671.49	1684.19
74.776001	1670.31	1677.22	1678.43	1682.08	1644.21	1636.86	1659.99	1662.51	1656.9	1659.47	1642.25	1651.35	1654.01	1696.26	1668.24	1663.14	1680.54	1667.52	1649.44	1648.21	1649.46	1680.82	1662.11	1666.87	1656.57	1660.4	1651.52	1661.23	1668.11	1659.99	1692.3	1661.73	1707.28	1663.95	1661.68	1687.48	1679.9	1667.53	1670.62	1670.12	1674.32	1689.53	1657.53	1666.57	1671.66	1671.94	1695.85	1670.12	1681.59
75.271004	1667.63	1677.9	1679.83	1681	1645.47	1637.98	1658.31	1663.24	1657.24	1658.08	1644.2	1650.95	1656.36	1699	1668.57	1662.97	1682.33	1666.89	1650.94	1651.07	1652.05	1682.65	1662.07	1668.53	1657.21	1659.1	1650.11	1660.81	1666.45	1660.43	1688.78	1659.28	1707.61	1663.3	1662.53	1689.46	1682.09	1669.57	1669.89	1669.53	1675.01	1689.69	1657.86	1668.36	1671.05	1672.8	1695.29	1669.06	1682.51
75.765999	1670.1	1676.34	1676.21	1682.67	1644.76	1639.61	1659.88	1663.18	1655.5	1657.17	1642.24	1650.07	1655.49	1697.32	1667.41	1661.48	1681.49	1665.47	1647.35	1648.03	1649.42	1681.08	1661.25	1668.98	1657.63	1662.07	1650.33	1660.54	1666.11	1660.37	1689.65	1662.43	1707.45	1663.89	1661.27	1688.66	1679.65	1666.92	1669.96	1668.69	1676.95	1687.65	1658.86	1669.68	1670.29	1671.99	1696.98	1671.48	1682.39
76.262001	1668.47	1676.48	1676.24	1681.28	1644.44	1636.31	1660.55	1661.81	1657.17	1658.81	1641.98	1651.12	1655.75	1695.74	1667.11	1662.53	1680.54	1665.72	1648.29	1648.38	1650.72	1680.96	1660.09	1667.95	1657.6	1660.45	1651.28	1659.7	1667.68	1659.26	1688.33	1660.77	1706.12	1663.17	1659.52	1688.04	1680.41	1667.73	1670.46	1669.49	1674.44	1689.24	1658.96	1666.13	1670.05	1670.56	1697.16	1670.23	1681.71
76.757004	1670.51	1677.44	1678.86	1683.53	1644.09	1636.86	1657.89	1662.11	1655.77	1656.82	1643.72	1650.16	1654.74	1699.17	1665.28	1662.66	1682.4	1666.37	1648.74	1649.03	1649.79	1679.05	1660.2	1667.25	1658.44	1660.28	1650.12	1661.11	1667.05	1659.49	1688.05	1660.95	1705.06	1664.76	1661.37	1688.5	1679.85	1669.16	1671.33	1670.96	1674.24	1690.06	1658.4	1669.28	1671.2	1671.58	1698.31	1668.81	1682.59
77.251999	1668.32	1675.82	1678.55	1681.79	1646.15	1637.41	1659.5	1663.96	1655.33	1658.56	1643.18	1652.45	1656.92	1697.65	1665.8	1661.13	1682.56	1669.23	1650.34	1647.33	1652.02	1681.2	1659.36	1668.29	1658.34	1659	1651.14	1660.29	1668.62	1660.91	1689.71	1662.58	1703.93	1663.7	1659.78	1686.55	1678.65	1668.54	1672.38	1668.1	1676.31	1689.32	1659.15	1668.76	1671.39	1673.11	1694.93	1666.84	1682.56
77.747002	1668.69	1676.41	1679.4	1681.14	1646.16	1636.8	1660.29	1662.31	1655.72	1657.25	1643.03	1650.26	1655.86	1694.14	1665.46	1662.72	1680.18	1669.31	1649.38	1647.6	1649.83	1679.66	1661.51	1667.29	1659.65	1659.34	1650.55	1659.15	1667.65	1661.41	1690.14	1661.42	1703.84	1663.61	1660.85	1688.68	1679.6	1668.16	1669.41	1669.55	1674.7	1688.35	1659.81	1668.82	1673.68	1668.91	1695.34	1669.5	1683.25
78.241997	1669.02	1676.31	1678.25	1680.23	1644.53	1638.13	1657.38	1662.26	1653.93	1655.71	1643.48	1648.83	1653.57	1695.42	1666.68	1661.95	1680.02	1667.98	1649.84	1648.51	1651.83	1680.83	1660.89	1668.34	1656.41	1658.98	1651.66	1656.69	1665.73	1659.87	1689.31	1659.81	1704.49	1661.31	1660	1689.32	1677.17	1668.44	1669.62	1666.41	1674.61	1687.53	1659.24	1669.58	1670.49	1670.87	1695.9	1668.82	1680.46
78.737999	1667.51	1676.74	1678.22	1681.02	1643.72	1637.46	1657.32	1664.13	1654.04	1657.66	1643	1650.69	1655.48	1696.51	1665.67	1660.51	1678.12	1667.65	1647.19	1647.98	1651.88	1679.32	1657.79	1668.56	1658.94	1658.69	1651.07	1656.56	1667.57	1659.18	1687.57	1660.19	1706.83	1663.33	1660.94	1686.66	1680.25	1668.68	1670.94	1670.07	1673.93	1689.21	1659.16	1667.51	1672.23	1671.17	1696.22	1667.21	1679.53
79.233002	1668.47	1677.34	1675.95	1680.41	1643.59	1637.45	1658.21	1661.98	1655.89	1658.19	1642.67	1649.37	1653.52	1694.57	1664.53	1662.26	1678.35	1668.82	1649.69	1648.14	1649.86	1677.51	1660.38	1669.8	1659.42	1660.57	1651.27	1657.27	1669.03	1660.68	1688.65	1658.56	1707.5	1664.64	1662.52	1684.94	1681.24	1669.42	1668.98	1667.86	1673.32	1688.43	1658.37	1668.34	1669.09	1670.96	1694.73	1669.24	1682.29
79.727997	1670.15	1675.51	1677.98	1682.57	1643.97	1638.58	1660.36	1662.32	1653.71	1657.03	1642.35	1650.85	1653.81	1694.86	1667.53	1663.57	1678.31	1668.54	1649.24	1648.48	1650.66	1677.99	1659.67	1667.36	1656.84	1659.78	1652.7	1659.27	1668.38	1659.83	1687.79	1660.22	1703.84	1664.1	1662.84	1686.86	1678.11	1668.29	1671.16	1667.49	1675.69	1689.29	1659.03	1670.49	1671.55	1671.28	1694.08	1668.47	1683.18
80.223000	1665.81	1675.77	1677.34	1680.69	1645.41	1639.25	1658.96	1662.4	1654.67	1657.13	1642.9	1651.62	1656.91	1694.94	1666.93	1663.17	1678.84	1667.94	1647.38	1650.24	1650.99	1678.61	1659.85	1669.66	1657.37	1659.9	1650.55	1657.5	1666.62	1659.46	1688.05	1661.35	1705.33	1662.82	1659.34	1685.5	1678.87	1667.67	1668.51	1668.94	1673.65	1687.02	1659.18	1668.28	1670	1668.38	1694.91	1667.74	1682.99
80.718002	1667.64	1675.85	1678.12	1681.86	1646.16	1638.58	1661.2	1663.28	1656.57	1658.06	1643.28	1650.33	1655.41	1693.05	1666.2	1663.15	1680.21	1666.31	1649.37	1648.33	1650.45	1680.61	1657.81	1668.27	1657.1	1657.65	1650.16	1658.95	1669.09	1660.08	1687.27	1662.59	1703.37	1663.43	1661.02	1687.29	1680.24	1667.9	1669.61	1668.4	1673.74	1687.87	1658.04	1668.32	1670.21	1670.22	1692.84	1666.9	1681.45
81.213997	1668.06	1676.92	1676.89	1680.48	1644.68	1638.68	1660.16	1662.82	1655.42	1656.77	1643.12	1650.83	1656.28	1692.75	1665.9	1662.84	1677.5	1666.43	1645.44	1646.48	1650.73	1678.68	1660.25	1668.27	1657.9	1659.8	1652.57	1658.03	1664.38	1657.87	1686.36	1659.93	1703.1	1663.55	1662.72	1685.65	1679.11	1667.8	1669.01	1667.58	1674.2	1687.22	1658.73	1666.47	1670.04	1670.43	1693.13	1667.4	1679.51
81.709000	1665.67	1674.24	1677.07	1681.46	1645.12	1639.33	1658.32	1662.47	1654.63	1659.3	1642.82	1650.9	1654.49	1691.92	1665.67	1662.45	1677.12	1666.53	1650.33	1648.82	1651.09	1680.36	1662	1669.08	1656.54	1658.97	1651.86	1659.87	1664.03	1658.26	1686.7	1660.51	1699.99	1663.65	1660.93	1685.16	1678.33	1668.02	1671.69	1668.65	1676.2	1687.05	1660.32	1669.93	1669.08	1670.94	1693.04	1666.47	1680.24
82.204002	1669.48	1676.46	1676.34	1680.3	1645.77	1637.33	1659.16	1661.86	1653.75	1656.56	1640.89	1648.9	1656.34	1694.96	1667.65	1663.17	1676.52	1665.4	1648.49	1647.07	1651.87	1678.93	1661.29	1669.22	1658.06	1658.26	1651.03	1659.88	1666.61	1658.71	1687.65	1660.42	1700.82	1664.95	1662.78	1688.16	1675.99	1666.03	1669	1667.05	1674.73	1688.74	1658.1	1669.4	1669.52	1668.68	1694.04	1670.22	1679.6
82.698997	1666.44	1677.8	1673.22	1679.32	1645.78	1638.55	1658.89	1662.2	1653.08	1657.47	1643.3	1649.96	1655.2	1689.55	1666.34	1661.25	1679.71	1665.52	1647.65	1648.64	1649.35	1679.6	1658.91	1667.92	1657.39	1659.45	1650.37	1657.61	1664.22	1658.16	1685.45	1658.84	1701.87	1662.07	1661.41	1685.95	1676.01	1667.4	1671.26	1668.35	1677.22	1687.85	1657.46	1667.85	1670.92	1671.95	1691.86	1670	1680.56
83.194000	1666.95	1676.72	1673.7	1678.96	1643.76	1640.77	1658.66	1662.35	1653.27	1658.03	1642.34	1649.53	1654.1	1691.94	1668.46	1662.93	1677.4	1665.58	1647.36	1649.76	1652.26	1676.62	1660.15	1668.9	1656.21	1659.36	1650.36	1657.7	1666.27	1659.23	1685.88	1658.78	1705.05	1663.77	1660.29	1684.99	1676.42	1668.33	1668.66	1668.02	1674.24	1686.93	1656.57	1667.8	1671.16	1670.5	1691.01	1667.44	1679.03
83.690002	1665.42	1676.77	1676.05	1680.22	1645.77	1636.68	1658.61	1663.72	1653.77	1657.94	1642.46	1649.56	1656.42	1691.35	1664.2	1661.82	1678.95	1665.67	1647.78	1647.87	1649.07	1679.22	1662.01	1669.95	1655.08	1660.26	1649.37	1660.97	1664.97	1660.46	1686.73	1661.49	1704.03	1663.49	1660.02	1688.2	1679.31	1667.22	1668.7	1666.41	1673.38	1687.34	1657.19	1668.84	1669.7	1670.61	1691.19	1668.63	1681.4
84.184998	1667.54	1675.67	1675.06	1680.28	1643.61	1639.01	1658.19	1663.57	1655.21	1656.63	1642.7	1649.53	1654.61	1692	1665.66	1660.35	1677.54	1666.31	1647.6	1647.98	1649.03	1677.6	1658.73	1667.97	1658.08	1657.93	1651.32	1659.35	1666.46	1658.64	1685.28	1661.24	1701.76	1661.2	1661.49	1685.97	1679.19	1665.43	1670.61	1666.91	1673.86	1688.22	1659.61	1665.68	1669.57	1667.16	1689.53	1667.28	1680.05
84.680000	1666.88	1674.53	1676.74	1679.07	1644.24	1636.68	1656.02	1662.12	1654.53	1659.88	1642.53	1649.27	1656.41	1693.18	1664.91	1661.05	1678.23	1667.15	1648.04	1649.44	1650.87	1676.54	1659.58	1667.04	1656.08	1657.39	1649.11	1660.11	1664.79	1658.35	1686.65	1660.6	1700.76	1660.87	1662.63	1686.55	1677.66	1666.3	1670.07	1667.53	1673.37	1688.73	1657.21	1666.72	1667.6	1669.3	1692.59	1668.71	1679.6
85.175003	1665.75	1678.34	1675.2	1680.27	1645.48	1638.35	1658.63	1661.47	1656.49	1656.39	1642.21	1649.59	1655.34	1690.11	1665.37	1660.79	1677.17	1667.52	1647.7	1647.22	1649.69	1678.04	1660.05	1667.85	1656.33	1658.34	1647.96	1660.95	1664.32	1659.87	1687.87	1662.14	1700.37	1661.12	1660.43	1686.21	1677.99	1667.71	1669.91	1666.65	1674.51	1687.41	1658.14	1666.85	1669.72	1671.28	1691.44	1665.53	1678.49
85.669998	1666.7	1676.57	1674.58	1681	1645.69	1638.97	1658.36	1660.58	1655.8	1658.58	1642.05	1649.65	1655.02	1690.04	1665.74	1660.6	1676.07	1667.48	1648.97	1647.76	1648.82	1677.31	1660.94	1668.12	1656.64	1657.18	1650.42	1659.98	1667.96	1660.19	1686.53	1661.2	1701.81	1662.52	1661.8	1685.77	1677.7	1666.05	1668.13	1668.67	1675	1687.66	1657.98	1668.72	1669.77	1671.62	1690.19	1667.21	1681.45
86.166000	1666.46	1678.86	1675.41	1680.68	1645.75	1637.05	1658.12	1660.32	1656.5	1656.91	1643.2	1649.48	1653.59	1692.11	1664.13	1660.65	1677.07	1667.24	1647.21	1649.13	1650.5	1677.11	1660.97	1668.87	1655.69	1658.72	1649.03	1657.95	1663.91	1657.87	1683.84	1661.13	1699.02	1660.29	1659.93	1685.15	1676.32	1666.07	1669.71	1666.99	1676.11	1686.02	1656.78	1667.44	1668.79	1671.48	1691.22	1668.93	1676.95
86.661003	1667.48	1672.36	1673.78	1681.32	1647.2	1637.09	1655.91	1661.47	1653.98	1657.46	1642.71	1647.62	1655.16	1690.84	1664.72	1660.68	1677.38	1666.87	1647.52	1647.98	1649.82	1678.07	1660.35	1667.49	1655.6	1658.96	1652.18	1660.93	1663.42	1657.23	1684.23	1661.89	1698.88	1660.97	1659.19	1687.32	1676.93	1666.77	1669.45	1667.37	1672.16	1686.5	1659	1667.11	1669.9	1670.27	1691.71	1667.05	1679.74
87.155998	1664.78	1676.42	1673.64	1680.48	1643.91	1637.34	1657.23	1663.34	1653.31	1655.4	1640.91	1647.27	1652.75	1688.97	1664.33	1662.04	1676.39	1666.12	1647.56	1648.57	1646.63	1675.71	1660.36	1665.43	1655.22	1659.18	1649.28	1658.39	1665.54	1656.85	1684.22	1659.36	1699.81	1662.31	1660.32	1682.26	1676.93	1665.41	1669.41	1666.36	1673.27	1686.15	1659.12	1666.73	1669.51	1669.06	1689.01	1667.86	1680.12
87.651001	1666.58	1675.58	1673.58	1678.34	1645.97	1637.86	1658.18	1661.58	1654.85	1658.24	1642.42	1650.36	1656.24	1689.43	1664.35	1663.02	1678.66	1668.1	1646.53	1646.55	1650.29	1675.81	1659.97	1666.56	1655.51	1659.42	1650.49	1660.89	1664.69	1659.44	1685.1	1660.23	1699.9	1663.36	1660.52	1684.42	1677.33	1664.82	1667.64	1668.23	1673	1686.53	1656.87	1666.32	1667.6	1671.22	1691.86	1665.05	1678.94
88.147003	1663.87	1676.06	1673.32	1680.62	1646.11	1638.59	1656.64	1662.84	1654.29	1656.94	1643.5	1651.15	1655.69	1690.11	1666.04	1660.15	1677.62	1668.4	1648.69	1647.91	1652.74	1677.11	1661.28	1666.1	1655.23	1657.88	1649.83	1658.33	1666.58	1658.41	1684.8	1659.37	1700.12	1661.47	1660.96	1684.21	1677.91	1667.34	1669.16	1667.2	1673.63	1687.61	1657.46	1667.63	1668.47	1668.95	1689.59	1665.25	1678.86
88.641998	1668.16	1675.23	1675.85	1680.66	1643.47	1635.52	1656.73	1660.87	1652.79	1656.75	1643.02	1647.39	1653.9	1690.1	1664.85	1661.93	1677	1666.61	1646.47	1646.33	1649.15	1674.7	1660.65	1668.02	1656.79	1657.48	1652.08	1658.31	1666.79	1657.81	1685.87	1661.3	1701.29	1662.51	1660.14	1685	1677.21	1667.03	1670.57	1667.6	1674.96	1686.3	1657.66	1666.68	1670.84	1669.93	1692.35	1669.8	1678.66
89.137001	1666.49	1674.66	1674.49	1678.32	1646.87	1637.9	1658.4	1660.82	1653.77	1656.96	1643.07	1650.43	1654.28	1689.96	1665.78	1660	1678.15	1667.28	1650.43	1648.16	1650.52	1676.7	1659.83	1668.32	1656.81	1658.49	1652.18	1659.61	1667.07	1659.12	1684.41	1660.95	1700.81	1663.01	1660.29	1685.88	1678.62	1665.25	1667.03	1666.8	1671.9	1686.3	1658.88	1665.99	1668.74	1671.43	1692.55	1668.16	1678.85
89.632004	1666.31	1673.92	1675.54	1680.15	1644.63	1638.93	1658.23	1662.83	1652.86	1657.02	1642.99	1648.27	1653.45	1690.14	1664.22	1658.95	1679.65	1666.45	1648.6	1649.62	1649.25	1676.55	1658.56	1664.81	1657.22	1656.54	1650.45	1658.26	1666.16	1657.93	1683.38	1657.72	1699.82	1663.45	1662.05	1682.68	1676.6	1667.2	1667.96	1665.31	1673	1685.37	1658.32	1667.82	1668.71	1670.31	1688.61	1667.68	1678.66
90.126999	1665.35	1675.82	1676.2	1680.17	1643.94	1637.97	1657.21	1661.99	1653.86	1655.83	1643.21	1649.37	1656.04	1689.17	1664.53	1661.86	1676.83	1667.21	1648.94	1648.78	1650.18	1678.9	1658.44	1669.1	1656.66	1657.37	1650.05	1658.91	1666.98	1658.85	1685.43	1660.07	1699.22	1660.17	1661.71	1686.93	1676.59	1665.79	1670.47	1668.22	1675.54	1686.75	1659.68	1668.71	1671.04	1670.53	1690.61	1669.25	1678.19
90.623001	1665.64	1675.45	1674.41	1681.45	1644.71	1637.36	1657.87	1661.06	1654.32	1655.48	1640.78	1651.1	1654.45	1689.24	1665.11	1660.02	1680.73	1666.68	1649.33	1648.12	1648.13	1677	1659.58	1667.94	1654.44	1658.95	1647.48	1658.5	1666.1	1658.89	1682.12	1659.26	1700.54	1660.17	1659.05	1683.4	1676.41	1667.18	1669.22	1668.12	1673.8	1686.84	1656.21	1666.4	1669.92	1669.2	1690.22	1666.26	1676.25
91.117996	1663.84	1674.46	1674.57	1679.13	1645.06	1636.67	1658.8	1661.73	1654.87	1655.64	1642.78	1649.79	1654.91	1687.49	1665.23	1662.79	1676.27	1666.8	1646.21	1647.33	1648.66	1673.21	1660.39	1667.71	1655.81	1658.38	1649.92	1659.89	1663.98	1658.51	1683.04	1660.07	1698.08	1662.57	1659.98	1683.59	1675.16	1663.4	1670.86	1668.17	1674.96	1685.74	1658.77	1669	1668.78	1669.23	1689.03	1668.59	1679.63
91.612999	1663.59	1675.2	1674.01	1678.37	1646.2	1634.84	1657.35	1660.89	1655.61	1656.75	1641.85	1648.78	1655.23	1688.07	1664.56	1660.52	1676.55	1666.99	1648.11	1645.69	1650.42	1676.13	1659.23	1667.15	1657.04	1656.95	1649.76	1659.55	1665.3	1656.95	1683.85	1658.6	1697.13	1661.39	1659.41	1684.43	1676.97	1664.63	1667.62	1665.28	1674.12	1684.63	1656.42	1667.22	1670.4	1667.45	1689.78	1666.82	1678.28
92.108002	1664.45	1674.64	1674.62	1678.4	1644.85	1636.21	1657.89	1660.93	1653.17	1656.12	1640.19	1649.58	1653.06	1688.35	1664.88	1659.17	1676.48	1665.28	1648.08	1647.57	1649.22	1676.82	1656.72	1663.66	1655.85	1658.6	1650.14	1656.26	1665.26	1659.61	1682.52	1661.23	1697.36	1661.15	1660.43	1681.35	1677.4	1665.72	1670.38	1666.63	1671.48	1685.32	1657.1	1667.68	1668.77	1669.7	1690.99	1667.56	1678.41
92.602997	1665.41	1672.81	1676.1	1678.47	1643.98	1638.4	1655.07	1661.11	1654.88	1655.98	1643.02	1649.08	1654.94	1688.72	1663.09	1660.56	1678.39	1667.18	1647.21	1648.4	1649.99	1676.66	1658.23	1667.93	1655.35	1659.38	1649.14	1658.34	1663.39	1658.1	1684.1	1658.59	1698.38	1661.63	1659.27	1683.66	1675.75	1665.9	1670.78	1667.11	1672.38	1686.98	1655.01	1666.74	1671.47	1671.02	1690.27	1666.32	1677.4
93.098999	1667.58	1673.69	1675.41	1677.85	1645.42	1638.57	1657.61	1661.12	1655.02	1656.35	1642.21	1649.74	1654.53	1689.22	1665.12	1661.19	1677.28	1667.03	1648.29	1648.64	1647.28	1674.87	1659.72	1665.52	1654.41	1659.74	1648.36	1657.82	1664.52	1657.44	1680.96	1659.65	1697.54	1660.51	1660.3	1683.38	1677.48	1665.2	1668.03	1665.35	1673.37	1683.76	1657.3	1665.77	1666.99	1668.51	1687.97	1666.79	1674.97
93.594002	1666.83	1676.99	1676.55	1677.87	1645.07	1639.01	1657.95	1660.82	1654.62	1655.01	1643.28	1648.12	1655.22	1684.9	1662.24	1661.49	1675.41	1665.75	1647.41	1648.03	1648.73	1676.29	1659.22	1665.07	1654.9	1656.45	1650.3	1659.88	1665.9	1659.92	1684.11	1661.49	1700.12	1661.34	1659.8	1684.19	1676.41	1666.69	1668.75	1666.93	1674.56	1686.78	1656.82	1667.34	1669.57	1668.72	1687.86	1666.72	1675.08
94.088997	1665.45	1673.99	1675.17	1678.03	1644.68	1638.12	1657.56	1660.93	1655.34	1658.62	1645.12	1649.52	1654.94	1689.56	1664.18	1662.97	1678.44	1666.84	1647.23	1647.09	1650.7	1677.08	1658.61	1664.69	1655.32	1659.73	1649.58	1659.07	1666.05	1660.53	1682.37	1660.28	1697.18	1662.13	1661.91	1684.89	1677.78	1666.05	1668.92	1667.41	1672.07	1686.27	1655.22	1664.98	1669.51	1668.76	1691.27	1665.43	1677.59
94.584000	1665.41	1674.42	1675.79	1680.18	1645.62	1638.38	1659.17	1663.04	1655.83	1656.78	1645.13	1650.93	1655.78	1688.81	1666.24	1661.56	1676.94	1665.22	1648.06	1646.86	1648.37	1677.64	1658.84	1665.29	1657.19	1657.41	1649.61	1657.76	1664.13	1658.56	1683.33	1659.17	1696.88	1661.54	1660.32	1684.21	1674.18	1665.06	1670.78	1665.62	1678.02	1684.04	1658.08	1664.87	1668.72	1665.87	1687.26	1666.09	1676.96
95.079002	1665.55	1675.22	1676.43	1676.85	1644.91	1636.16	1658.07	1660.84	1654.43	1657.89	1641.29	1648.64	1654.22	1689.22	1662.64	1660.37	1674.55	1665.53	1647.47	1647.65	1650	1677.41	1660.46	1667.25	1655.5	1658.26	1650.64	1658.41	1665.3	1657.54	1681.37	1659.42	1697.13	1661.45	1658.88	1683.25	1676.31	1666.07	1667.97	1664.78	1672.82	1684.06	1656.34	1666.26	1669.21	1666.87	1686.69	1665.89	1677.66
95.574997	1665.23	1675.07	1673.74	1677.61	1643.15	1636.76	1656.15	1659.75	1654.19	1655.05	1640.11	1646.96	1652.34	1684.46	1662.71	1661.59	1676.04	1664.53	1647.24	1648.64	1647.33	1675.5	1658.6	1667.71	1654.21	1655.92	1649.04	1658.84	1665.68	1657.22	1680.97	1660.6	1695.54	1660.34	1659.19	1682.21	1676.77	1665.35	1668.29	1664.33	1672.29	1685.99	1655.33	1666.14	1667.62	1669.83	1691.05	1665.79	1677.27
96.070000	1665.8	1673.37	1673.13	1675.95	1644.6	1635.49	1657.41	1660.98	1653.27	1657.39	1642.07	1647.39	1654.35	1690.23	1663.3	1659.37	1677.09	1667.61	1648.63	1647.5	1649.04	1676.04	1658.29	1665.93	1656.28	1658.03	1649.33	1655.41	1665.8	1656.1	1682.83	1659.16	1696.36	1659.9	1658.89	1682.61	1676.88	1666.72	1669.4	1665.53	1673.95	1684	1655.22	1664.34	1669.17	1665.73	1687.97	1666.07	1676.4
96.565002	1664.17	1672.08	1672.87	1675.88	1643.99	1637.95	1656.43	1660.07	1655.32	1658.22	1641.71	1649.25	1652.85	1687.44	1663.68	1660.93	1675.19	1665.38	1647.16	1647.68	1649.18	1677.21	1660.3	1666.1	1654.51	1657.69	1650.27	1658.54	1664.61	1659.1	1682.36	1660.81	1692.93	1659.82	1659.33	1684.26	1674.45	1666.44	1669.04	1666.47	1673.51	1684.55	1656.7	1666.03	1669.6	1667.74	1687.69	1665.18	1676.91
97.059998	1663.48	1672.26	1673.86	1676.75	1643.5	1637.52	1658.01	1663.1	1655.62	1656.22	1641.17	1650.55	1653.17	1687.38	1662.96	1659.48	1674.89	1664.84	1646.94	1645.78	1648.61	1677.3	1658.95	1665.81	1654.75	1657.52	1650.99	1656.81	1664.17	1655.98	1681.77	1661.8	1696.16	1662.67	1660.37	1683.03	1675.77	1664.78	1668.76	1665.45	1670.02	1683.61	1657.31	1664.62	1668.51	1667.01	1690.56	1665.94	1676.29
97.555000	1666.47	1673.62	1676.01	1675.62	1643.85	1637.15	1655.16	1661.13	1654.04	1656.38	1643.31	1649.05	1652.98	1686.34	1663.66	1659.66	1677.44	1665.88	1648.35	1647.56	1648.43	1675.55	1657.96	1666.37	1656.01	1658.25	1649.21	1659.26	1662.56	1657.27	1681.84	1658.38	1697.2	1658.52	1659.2	1684.98	1673.72	1664.14	1669.33	1665.48	1672.59	1683.97	1654.83	1666.37	1668.32	1665.81	1690.08	1667.46	1675.08
98.051003	1664.59	1674.91	1672.18	1679.03	1643.61	1637.05	1656.57	1661.12	1655.24	1655.57	1642.69	1648.33	1652.62	1687.76	1663.04	1661.83	1675.43	1665.26	1648.56	1647.68	1647.89	1676.21	1659.25	1666.16	1654.43	1657.67	1648.7	1655.74	1663.53	1657.72	1682.07	1658.54	1694.68	1660.24	1658.72	1681.95	1676.11	1665.4	1668.6	1666.31	1672.56	1684.61	1656.03	1666.11	1667.25	1668.46	1688.57	1666.59	1675.85
98.545998	1664.45	1673.25	1673.42	1675.26	1643.56	1637.38	1657.8	1661.3	1652.9	1654.86	1643.53	1648.96	1652.57	1686.96	1663.6	1660.1	1672.57	1665.33	1645.79	1648.83	1649	1674.1	1659.01	1666.84	1655.48	1658.76	1649.67	1657.57	1663.24	1657.64	1681.39	1658.98	1696.39	1660.03	1660.29	1681.79	1676.63	1663.93	1667.68	1665.26	1672.68	1682.45	1657.3	1665.05	1670.01	1667.08	1688.4	1665.13	1675.98
99.041000	1666.51	1673.54	1672.71	1676.35	1644.27	1635.62	1656.61	1661.47	1652.71	1657.58	1642.06	1648.44	1653.21	1687.2	1662.5	1661.73	1675.13	1665.86	1647.66	1648.69	1648.32	1676.37	1659.26	1665.83	1655.44	1658.13	1651.02	1657.34	1662.95	1657.13	1682.18	1659.12	1695.66	1660.42	1659.1	1681.68	1674.17	1665.96	1667.56	1664.96	1672.77	1683	1656.8	1665.34	1667.8	1668.24	1690.51	1666.32	1678.18
99.536003	1666.07	1673.17	1674.62	1676.5	1645.48	1635.79	1656.06	1661.99	1653.24	1655.16	1641.98	1650.14	1654.58	1687.23	1662.91	1658.81	1677.45	1663.91	1648.43	1644.31	1649.37	1676.84	1657.07	1667	1654.89	1655.67	1649.12	1656.46	1662.89	1656.69	1682.5	1659.43	1693.46	1658.8	1657.78	1682.84	1674.91	1663.08	1667.33	1665.42	1670.24	1681.71	1654.14	1665.74	1667.28	1668.67	1687.99	1665.85	1674.57
100.030998	1664.57	1673.3	1672.93	1677.3	1644.82	1639.22	1656.78	1659.31	1653.5	1656.22	1642.89	1650.47	1653.81	1686.27	1662.37	1658.01	1675.61	1666.76	1648.3	1647.12	1647.76	1674.34	1655.94	1663.3	1653.25	1655.38	1647.6	1656.86	1664.18	1658.62	1681.63	1658.3	1693.73	1659.59	1659.45	1682.01	1675.3	1663.21	1665.49	1665.81	1672.06	1683	1654.6	1666.73	1665.61	1668.57	1685.48	1664.86	1675.48
100.527000	1665.15	1673.01	1671.56	1675.32	1643.56	1634.3	1656.66	1660.47	1652.26	1654.52	1642.15	1650.7	1653.9	1684.13	1663.46	1657.67	1671.02	1664.87	1647.83	1646.69	1647.97	1675.51	1656.26	1665.16	1653.91	1657.2	1649.52	1657.43	1664.56	1657.47	1680.74	1658.59	1695.71	1660.1	1658.53	1681.34	1672.39	1664.73	1667.1	1663.68	1671.19	1683.45	1656	1665.66	1666.96	1668.94	1687.7	1666.19	1675.54
101.022003	1665.26	1673.05	1674	1675.07	1644.97	1636.92	1653.62	1659.29	1652.36	1653.02	1641.93	1648.16	1652.47	1683.81	1662.95	1657.36	1671.71	1663.62	1647.42	1648.37	1648.27	1673.15	1656.17	1662.38	1653.62	1657.11	1648.29	1658.44	1666.48	1655.29	1681.99	1658.63	1693.33	1661.25	1657.71	1682.05	1676	1666.93	1667	1663.7	1671.8	1682.97	1657.29	1664.67	1666.02	1668.84	1687.08	1663.63	1675.35
101.516998	1664.23	1673.13	1671.65	1674.81	1643.44	1636.55	1654.11	1659.88	1653.07	1656.47	1641.85	1648.01	1652.69	1686.26	1662.8	1659.68	1672.93	1663.43	1648.47	1647.41	1649.27	1674.92	1657.24	1665.92	1653.58	1656.62	1649.12	1656.25	1663.2	1655.74	1678.94	1656.76	1692.04	1661.09	1659.99	1681.77	1676.08	1664.85	1666.17	1663.34	1670.15	1683.5	1655.39	1664.04	1667.19	1667.31	1686.89	1665.43	1674.8
102.012001	1664.81	1672.86	1674.12	1675.28	1644.94	1636.63	1654.88	1659.76	1651.03	1654.21	1640.11	1649.96	1653.76	1684.7	1661.56	1657.14	1674.04	1661.26	1645.35	1646.21	1648.57	1672.5	1658.36	1664.83	1653.96	1659.35	1649.37	1658.66	1665.43	1656.86	1681.89	1657.4	1693.99	1660.49	1657.14	1682.3	1674.33	1666.5	1667.89	1666.37	1672.77	1683.07	1656.73	1665.92	1667.11	1665.83	1689.17	1663.63	1676.99
102.507004	1661.32	1673.78	1674.48	1675.23	1643.8	1638.82	1655.5	1656.8	1651.71	1655.33	1641.66	1647.62	1652.69	1683.03	1661.26	1657.45	1672.15	1665.15	1647.1	1646.67	1646.62	1674.49	1654.97	1663.63	1656.63	1655.16	1649.68	1657.84	1663.87	1658.83	1681	1657.8	1692.8	1660.96	1658.63	1682.63	1673.56	1664.27	1668.84	1664.98	1672.83	1683.78	1656.99	1665.52	1668.07	1668.66	1686.93	1666.98	1676.15
103.002998	1662.53	1671.15	1672.99	1674.67	1641.8	1634.78	1655.85	1658.62	1651.52	1654.49	1640	1649.25	1651.16	1684.58	1664.32	1659.19	1673.79	1662.67	1646.19	1646.45	1648.39	1672.21	1656.88	1666.5	1654.04	1656.07	1648.05	1657.51	1662.38	1657.66	1682.36	1657.86	1691.51	1659.34	1657.35	1682.99	1673.24	1666.07	1667.13	1664.71	1671.79	1682.66	1657.09	1665.75	1667.71	1666.49	1687.71	1666.51	1675.29
103.498001	1665.09	1673.38	1673.66	1673.36	1642.99	1637.32	1653.11	1658.31	1653.18	1654.97	1641.77	1648.8	1651.5	1683.92	1661.16	1657.86	1672.3	1662.32	1646.67	1647	1648.61	1672.58	1654.7	1664.1	1653.94	1657.19	1648.8	1657.34	1662.32	1656.06	1678.71	1658.19	1693.91	1659.87	1659.76	1682.86	1675.63	1666.26	1667.64	1666.9	1672.16	1683.91	1657.09	1663.24	1666.26	1667.36	1684.89	1663.6	1674.41
103.992996	1663.44	1673.52	1674.16	1672.5	1642.73	1636.1	1655.24	1658.75	1653.05	1655.51	1638.84	1648.52	1654.16	1683	1661.23	1658.8	1672.31	1663.25	1647.43	1645.91	1648.92	1672.93	1657.61	1666.55	1653.61	1656.79	1648.43	1657.84	1663.45	1655.18	1680.3	1657.99	1693.01	1660.28	1657.41	1682.66	1674.13	1665.28	1668.26	1665.82	1672.66	1680.82	1656.37	1664.28	1668.02	1667.19	1686.81	1664.13	1674.08
104.487999	1661.3	1671.56	1673.87	1673.56	1643	1635.32	1655.59	1660.09	1650.7	1655.13	1639.2	1647.84	1651.92	1682.63	1660.31	1660.73	1674.07	1663.86	1646.13	1644.94	1650.15	1674.01	1658.36	1663.88	1654.28	1656.82	1649.18	1655.93	1664.8	1656.06	1678.56	1658.4	1691.74	1660.56	1659.44	1681.4	1674.63	1663.32	1667.16	1664.41	1672.33	1682.5	1656	1663.16	1665.91	1665.4	1686.98	1664.97	1676.27
104.984001	1661.92	1673.21	1671.51	1674.92	1643.07	1637.51	1654	1660.93	1651.38	1655.03	1641.78	1649.22	1652.08	1682.92	1662.91	1656.33	1673.94	1662.99	1646.17	1647.71	1650.46	1671.69	1658.94	1666.61	1655.6	1655.54	1648.18	1656.8	1664.12	1658.58	1679.44	1655.68	1690.93	1659.15	1656.39	1679.87	1675.4	1664.7	1666.52	1664.86	1670.44	1681.26	1654.95	1664.52	1665.5	1666.81	1685.22	1665.2	1673.8
105.478996	1664.05	1673.85	1674.44	1674.42	1641.99	1635.93	1659.01	1660.37	1653.49	1654.86	1640.69	1646.8	1653.85	1682.25	1660.49	1659.34	1671.92	1663.9	1647.35	1646.05	1648.62	1675.52	1656.73	1665.64	1653.02	1657.62	1649.58	1658.43	1663.45	1657.05	1680.81	1657.76	1691.74	1660.27	1657.99	1683.74	1674.08	1664.96	1667.59	1664.34	1670.87	1682.53	1656.17	1665.26	1669.21	1667.28	1687.1	1663.87	1675.51
105.973999	1662.49	1672.34	1672.49	1675.42	1643	1637.66	1656.42	1659.49	1652.54	1654.02	1641.87	1646.26	1652.39	1682.33	1664.14	1659.52	1673.15	1665.42	1647.48	1647.92	1650.52	1673.62	1657.98	1665.22	1655.2	1655.59	1648.58	1656.49	1661.97	1657.43	1679.59	1657.07	1692.74	1661.12	1658.91	1682.95	1677.24	1664.02	1668.89	1663.43	1671.52	1682.47	1658.41	1662.61	1668.89	1666.97	1686.94	1664.92	1676.23
106.469002	1663.76	1672.33	1672.87	1674.32	1645	1635.86	1655.43	1660.54	1653.83	1655.05	1642.52	1650.77	1653.97	1680.84	1661.61	1657.41	1671.56	1664.48	1645.56	1646.32	1648.92	1673.37	1656.68	1665.59	1654.85	1656.96	1648.27	1658.21	1661.11	1655.09	1678.91	1658.87	1692.52	1660.5	1658.61	1680.78	1674.85	1664.75	1667.29	1663.09	1671.48	1681.88	1655.88	1664.25	1667.16	1668.08	1685.93	1664.29	1675.14
106.963997	1662.91	1671.35	1673.36	1676.55	1645.02	1637.9	1655.95	1658.48	1654.94	1655.69	1642.58	1650.46	1653.65	1680.36	1660.93	1660.68	1674.05	1663.84	1647.65	1645.51	1648.1	1671.84	1655.58	1662.18	1653.34	1655.69	1649.4	1657.52	1662.76	1656.38	1678.84	1656.53	1688.84	1659.91	1659.16	1678.81	1673.38	1663.82	1665.96	1663.68	1671.98	1682.17	1655.95	1664.73	1667.02	1665.62	1686.8	1665.29	1675.23
107.459999	1662.54	1672.31	1671.93	1673.91	1644.84	1635.96	1655.44	1658.93	1651.8	1655.43	1641.88	1649.19	1651.21	1683.74	1662.21	1659.62	1674.55	1663.05	1647.74	1646.74	1647.4	1675.24	1657.46	1666.95	1655.62	1654.56	1648.17	1656.39	1663.37	1658.46	1680.19	1657.62	1691.4	1662.09	1658.39	1681.67	1676.81	1663.5	1667.71	1664.93	1670.18	1682.06	1656.91	1662.45	1667.61	1667.14	1687.74	1666.28	1674.56
107.955002	1660.94	1670.96	1672.08	1674.54	1644.82	1635.86	1655.66	1660.2	1653	1655.16	1641.72	1649.23	1653.65	1681.78	1662.15	1659.79	1672.19	1663.9	1646.56	1647.05	1647.83	1671.53	1656.8	1664.89	1655.29	1654.22	1647.41	1655.93	1661.43	1656.67	1679.12	1656.35	1689.73	1660.12	1656.15	1679.05	1675.14	1663.75	1667	1664.89	1671.27	1680.84	1656.9	1665.41	1667.62	1668.22	1683.36	1664.34	1672.72
108.449997	1663.89	1670.69	1672.63	1673.87	1645.02	1638.44	1655	1658.02	1652.81	1654.69	1640.79	1648.67	1654.63	1681.9	1661.7	1660.76	1673.31	1664.04	1648.26	1646.55	1648.47	1671.77	1657.68	1662.92	1653.13	1656.94	1648.52	1654.65	1662.28	1655.09	1678.46	1657.38	1690.54	1659.52	1657.45	1679.74	1674.32	1663.45	1665.89	1664.18	1671.38	1680.52	1656.44	1664.76	1665.73	1668.24	1683.96	1663.67	1674.22
108.945000	1667.15	1673.82	1674.51	1675.48	1644.63	1635.86	1655.96	1658.28	1652.69	1656.27	1640	1649.1	1653.1	1680.87	1661.57	1659.77	1671.28	1663.52	1647.85	1646.86	1648.75	1674.84	1657	1663.18	1651.84	1655.97	1647.98	1655.66	1662.24	1655.2	1677.98	1657.04	1690.31	1658.77	1656.73	1681.97	1674.46	1663.4	1666.16	1663.1	1670.91	1680.39	1655.54	1664.77	1668.66	1664.64	1684.58	1661.82	1674.04
109.440002	1664.44	1672.32	1672.21	1675.27	1644.21	1637.87	1655.52	1658.89	1652.72	1655.58	1641.62	1647.87	1653.79	1680.57	1661.77	1659.43	1674.51	1663.45	1646.53	1647.36	1648.19	1673.73	1656.9	1664.99	1654.21	1655.36	1648.94	1655.6	1661.7	1654.92	1676.44	1655.7	1690.71	1659.26	1658.51	1679.34	1675.44	1663.87	1668.49	1663.65	1672.19	1682.53	1654.27	1664.29	1667.92	1664.27	1683.81	1663.53	1674.17
109.935997	1663.54	1670.31	1673.22	1675.38	1641.63	1636.29	1655.07	1658.39	1653.13	1655.65	1641.5	1648.65	1653.48	1679.06	1661.94	1658.82	1673.75	1662.8	1648.45	1646.73	1648.4	1673.09	1657.32	1662.73	1653.28	1655.61	1648.52	1655.83	1661.41	1654.54	1679.05	1657.54	1690.51	1658.55	1657.16	1682.84	1674.92	1664.6	1667.05	1663.73	1671.11	1681.45	1655.25	1664	1665.56	1667.78	1685.46	1660.78	1672.64
110.431000	1662.75	1672.38	1673.66	1675.04	1644.9	1636.05	1655.78	1659.61	1652.94	1656.33	1641.97	1648.44	1653.93	1679.09	1662.8	1659.62	1673.11	1664.4	1647.04	1647.47	1651.32	1673.16	1658.63	1664.94	1653.43	1656.56	1649.02	1656.72	1662.27	1655.43	1678.38	1657.48	1687.62	1657.97	1657.55	1680.03	1672.94	1664.18	1667.68	1663.45	1670.12	1681.25	1654.41	1662	1668.02	1666.94	1685.88	1663.68	1672.32
110.926003	1661.35	1671.95	1671.62	1674.62	1643.75	1638.86	1654.8	1659.78	1652.52	1655.84	1642.14	1649.68	1655.88	1679.62	1663.24	1659.59	1672.66	1663.89	1645.38	1645.64	1647.27	1671.82	1657.06	1664.75	1654.37	1656.9	1648.63	1655.84	1663.01	1654.4	1677.23	1659.48	1687.41	1661.02	1658.05	1681.05	1674.38	1664.48	1664.98	1664.17	1669.49	1683.16	1657.2	1663.45	1665.96	1667.05	1684.52	1665.51	1674.99
111.420998	1661.89	1671.15	1672.34	1674.96	1642.55	1636.27	1656.76	1659.67	1652.24	1655.09	1638.93	1649.55	1653.08	1682.42	1660.31	1659.02	1670.97	1663.42	1645.98	1648.19	1645.85	1673.29	1655.97	1665.97	1653.5	1654.31	1647.31	1655.14	1661.01	1655.33	1682.62	1657.88	1691.88	1658.93	1657.7	1680.17	1673.46	1662.19	1668.55	1663.78	1670.94	1680.77	1657.05	1664.98	1668.03	1666.73	1685.26	1664.53	1672.51
111.916000	1662.77	1672.05	1671.93	1672.68	1643.61	1636.44	1656.17	1659.02	1653.18	1654.17	1640.56	1650.46	1651.77	1682.96	1659.62	1660.4	1672.03	1664.47	1647.53	1646.45	1648.73	1672.89	1657.98	1662.76	1655.31	1654.35	1646.8	1656.42	1663.62	1655.69	1678.47	1657.36	1686.97	1659.49	1657.32	1679.35	1672.89	1664.31	1666.37	1665.33	1671.99	1679.01	1654.89	1665.32	1669.15	1667.57	1683.6	1662.18	1673.02
112.412003	1663.12	1671.62	1670.06	1673.94	1640.93	1636.89	1655.05	1658.42	1651.63	1654.03	1641.19	1649.85	1652.19	1680.77	1660.6	1656.34	1673.66	1665.34	1645.67	1647.71	1647.26	1671.95	1657.19	1663.61	1654.1	1656.63	1649.03	1657.52	1662.19	1657.6	1677.79	1657.71	1691.34	1659.96	1658.98	1682.32	1674.56	1664.96	1667.06	1664.16	1669.02	1682.4	1655.69	1664.47	1667.05	1666.94	1685.26	1663.41	1673.73
112.906998	1664.14	1672.24	1674.35	1674.07	1643.28	1635.6	1655.47	1658.85	1652.24	1654.52	1640.9	1647.7	1652.24	1680.86	1660.48	1659.8	1675.57	1662.05	1646.95	1647.36	1648.29	1671.47	1656.99	1664.35	1652.11	1656.94	1646.87	1656.79	1662.94	1656.64	1678.15	1658.2	1690	1658.45	1659.21	1681.37	1673.42	1664.2	1668.11	1661.9	1671.87	1681.76	1656.55	1662.29	1668.47	1667.66	1684.51	1664.07	1672.68
113.402000	1664.21	1674.4	1672.45	1673.78	1642.66	1637.47	1654.85	1658.82	1652.5	1655.53	1641.09	1647.96	1653.51	1681.1	1660.63	1658.19	1673.32	1663.02	1645.98	1645.13	1649.51	1673.14	1657.77	1666.53	1653.7	1657.17	1647.28	1655.44	1664.39	1655.72	1677.65	1658.49	1691.37	1658.87	1659.41	1679.18	1674.19	1664.46	1666.21	1665.48	1671.28	1682.25	1653.37	1663.77	1664.87	1666.59	1684.79	1661.07	1671.74
113.897003	1663.72	1673.77	1671.26	1674.81	1643.21	1636.77	1655.74	1659.56	1651.22	1655.4	1640.98	1649.33	1653.59	1680.57	1662.4	1658.64	1672.6	1662.72	1647.01	1646.08	1648.05	1671.22	1656.98	1664.44	1652.97	1656.44	1648.15	1655.92	1664.97	1656.07	1677.46	1657.09	1691.27	1658.74	1657.33	1678.88	1673.06	1664.49	1668.06	1662.06	1670.82	1680.94	1653.8	1664.55	1666.7	1666.27	1685.02	1664.08	1673.8
114.391998	1664.47	1671.69	1671.46	1675.58	1643.73	1635.95	1656.05	1657.94	1652.38	1654.72	1641.75	1648.53	1652.63	1682.6	1661.49	1658.67	1671.34	1662.48	1645.7	1649.15	1647.92	1674.08	1658.25	1664.29	1653.65	1655.93	1647.85	1655	1664.21	1655.34	1678.37	1657.27	1688.24	1659.24	1657.95	1679.72	1674.62	1663.82	1667.71	1664.75	1672.21	1680.61	1655.41	1661.11	1665.02	1665.82	1684.35	1662.85	1672.82
114.888000	1663.41	1670.55	1672.87	1672.45	1642.94	1637.68	1654.86	1660.29	1653.13	1653.87	1640.52	1649.01	1653.71	1682.54	1659.84	1659.77	1672.75	1663.2	1646.41	1644.44	1649.27	1672.21	1659.83	1663.67	1652.4	1656.44	1646.12	1656.52	1663.49	1655.64	1680.9	1659	1687.18	1656.57	1656.64	1680.32	1674.36	1664.11	1668.54	1661.97	1672.47	1679.5	1655.98	1661.83	1665.45	1667	1683.19	1660.37	1672.46
115.383003	1664.52	1672.59	1672.14	1675.21	1643.11	1635.89	1656.68	1659	1655.23	1655.67	1640.69	1650.09	1653.15	1683.24	1660.42	1660.22	1673.37	1664.23	1645.82	1648.16	1649.15	1671.86	1657.5	1663.33	1654.4	1658.38	1647.22	1655.43	1661.86	1656.44	1675.79	1658.04	1688.59	1658.46	1656.31	1678.37	1672.5	1661.83	1666.24	1662.63	1671.74	1679.05	1653.16	1663.64	1666.79	1665.11	1686.23	1663.8	1674.22
115.877998	1662.96	1670.51	1671.28	1675.65	1642.48	1637.62	1655.7	1659.25	1653.13	1655.1	1641.38	1648.39	1652.71	1682.23	1659.37	1660.72	1673.04	1664.94	1646.84	1648.44	1649.41	1674.58	1659.1	1663.43	1655.65	1658.06	1649.56	1656	1664.35	1655.24	1678.32	1657.68	1689.75	1660.38	1658.59	1679.79	1674.26	1662.45	1666.56	1661.14	1671.37	1680.68	1655.78	1665.64	1667.92	1665.28	1685.5	1663.59	1673.84
116.373001	1663.08	1672.13	1671.78	1672.95	1645.15	1639.43	1656.07	1660.07	1653.64	1655.88	1640.59	1648.58	1654.45	1680.11	1660.33	1660.84	1674.26	1664.62	1647.91	1646.43	1648.52	1672.88	1658.09	1663.44	1654.21	1655.9	1649.57	1655.62	1662.83	1654.21	1678.46	1657.39	1688.56	1661.28	1661.15	1679.66	1673.87	1663.22	1667.5	1660.94	1673.66	1680.87	1655.55	1663.27	1668.19	1667.74	1684.72	1663.71	1670.88
116.869003	1661.79	1670.63	1671.05	1674.64	1644.63	1635.64	1656.12	1659.95	1654.22	1655.93	1641.48	1649.72	1653.31	1680.37	1662.22	1662.01	1672.78	1666.5	1646.96	1645.53	1646.84	1673.01	1658.87	1665.08	1654.73	1657.93	1649.24	1659.52	1662.31	1656.41	1678.77	1657.09	1687.97	1659.31	1662.17	1679.97	1676.09	1664.73	1668.32	1662.98	1671.7	1680.25	1654.86	1662.82	1666.8	1667.58	1684.87	1662.7	1672.68
117.363998	1662.21	1673.21	1673.83	1672.89	1644.49	1636.66	1655.84	1658.84	1652.71	1654.68	1639.57	1649.29	1652.53	1681.61	1661.03	1659.22	1672.46	1665.05	1647.54	1645.18	1648.74	1674.03	1660.58	1665.23	1654.39	1657.56	1647.93	1655.92	1662.3	1654.82	1678.32	1658.46	1689.72	1659.7	1659.21	1680.09	1675.12	1664.17	1669.44	1662.97	1673.45	1680.13	1655.55	1663.91	1668.73	1667.35	1683.82	1663	1670.52
117.859001	1664.17	1673.18	1673.01	1675.28	1644.93	1635.11	1654.23	1658.39	1654.41	1656.26	1639.62	1649.35	1654.53	1680.15	1661.28	1663.54	1672.95	1663.97	1645.26	1645.3	1646.97	1672.23	1659.57	1665.74	1654.04	1656.99	1647.89	1654.34	1660.94	1654.86	1677.11	1658.49	1685.28	1657.19	1659.01	1680.36	1674.04	1664.01	1667.38	1664.61	1673.29	1680.67	1655.93	1662.32	1668.46	1665.08	1683.52	1663.21	1671.59
118.353996	1663.34	1669.05	1672.41	1676.1	1645.13	1637.46	1654.97	1658.28	1653.87	1656.29	1641.35	1648.75	1656.14	1679.09	1659.27	1659.38	1672.07	1664.45	1648.53	1645.29	1646.28	1670.19	1657.88	1665.15	1654.46	1656.54	1648.01	1655.14	1662.16	1654.48	1677.51	1658	1687.51	1658.5	1657.46	1676.96	1674.15	1664.46	1667.05	1662.92	1673.06	1680.05	1655.12	1663.05	1666.89	1665.37	1683.1	1661.89	1671.77
118.848999	1665.32	1673.2	1671.47	1673.28	1644.34	1638.73	1656.98	1659.23	1655.16	1658.28	1642.73	1651.76	1655.99	1680.92	1663.12	1662.19	1672.36	1665.37	1649.3	1646.49	1648.89	1673.04	1660.94	1665.3	1656.29	1658.06	1650.52	1657.09	1663.76	1656.48	1678.14	1660.57	1688.67	1660.18	1659.51	1681.35	1675.75	1664.18	1666.55	1665.54	1674.06	1681.73	1654.58	1664.71	1668	1668.14	1684.51	1664.25	1671.73
119.345001	1667.42	1673.92	1673.96	1673.71	1644.48	1640.22	1655.35	1658.53	1655.29	1656.84	1642.26	1650.99	1657.51	1681.62	1661.38	1665.37	1672.99	1667.43	1646.65	1647.62	1650.47	1673.42	1663.15	1668.1	1655.78	1660.69	1650.86	1655.5	1662.52	1654.45	1677.53	1663.86	1689.87	1662.92	1661.51	1679.64	1675.55	1666.7	1670.14	1662.16	1675.96	1683.4	1656.76	1665.28	1669.76	1668.65	1685.96	1662.78	1673.16
119.839996	1671.88	1675.73	1677.57	1676.3	1646.18	1639.84	1658.08	1661.54	1658.84	1660.09	1644.2	1651.05	1656.4	1682.11	1662.53	1666.37	1675.87	1667.59	1648.25	1649.62	1653.97	1672.92	1670.27	1667.11	1657.76	1665.89	1651	1657.96	1665.52	1655.94	1677.7	1664.53	1689.9	1664.37	1662.48	1681.68	1676.82	1665.02	1672.17	1662.88	1678.61	1684.43	1657.33	1664.12	1672.3	1667.2	1686.51	1664.68	1672.58
120.334999	1675.26	1676.23	1680.77	1675.84	1646.89	1642.94	1658.47	1661.37	1660.05	1661.73	1643.15	1651.2	1658.6	1685.29	1663.63	1672.02	1676.42	1669.75	1649.44	1648.33	1652.32	1674.61	1672.1	1669.8	1661.05	1663	1653.33	1660.03	1667.16	1658.24	1681.94	1667.83	1688.59	1665.56	1663.78	1683.17	1680.4	1668.35	1675.14	1665.61	1683.18	1684.88	1660.62	1663.42	1675.17	1671.32	1686.24	1664.93	1673.8
120.830002	1679.61	1679.32	1681.79	1676.09	1647.85	1643.51	1657.43	1662.66	1660.19	1663.5	1643.27	1655.16	1659.88	1682.69	1662.31	1671.88	1676.83	1671.99	1649.73	1649.33	1653.93	1674.79	1674.03	1672.21	1663.78	1666.64	1653.38	1660.25	1667.82	1657.84	1681.39	1668.07	1688.98	1667.23	1668	1683.38	1680.58	1669.72	1675.87	1665.92	1687.42	1685.71	1658.96	1665.24	1677.71	1670.46	1688.85	1664.94	1674.26
121.324997	1681.78	1683.36	1685.21	1682.95	1651.15	1645.86	1661.63	1669.78	1664.33	1666.96	1645.16	1657.63	1663.94	1691.27	1663.46	1677.63	1680.69	1675.45	1653.89	1652.23	1654.24	1683.99	1677.02	1674.64	1667.75	1667.24	1657.82	1666.44	1676.07	1658.44	1688.59	1671.34	1696	1670.34	1667.64	1687.7	1684.67	1675.48	1680.16	1666.84	1687.65	1692.19	1663.81	1666.93	1679.27	1676.96	1699.68	1664.27	1678.24
121.820999	1684.34	1689.8	1688.44	1686.88	1650.9	1648.16	1667.73	1677.12	1664.59	1671.66	1646.99	1660.25	1667.52	1703.91	1671.54	1682.26	1690.08	1680.14	1655.64	1654.5	1659.11	1694.81	1684.08	1679.15	1675.89	1669.4	1662.22	1668.62	1680.07	1661.03	1702.51	1673.73	1707.83	1675.43	1673.85	1698.82	1690.53	1681.29	1684.27	1670.4	1692.23	1696.72	1664.67	1670.57	1683.42	1682.62	1713.48	1670.79	1682.52
122.316002	1687.28	1694.11	1691.86	1694.76	1652.93	1647.83	1672.22	1680.35	1669.67	1673.66	1651.87	1661.67	1670.78	1712.03	1677.53	1683.95	1695.26	1683.1	1657.76	1657.6	1658.93	1704.12	1682.68	1682.29	1676.75	1672.49	1663.08	1672.09	1689.2	1663.42	1713.75	1675.49	1722.55	1677.88	1676.86	1708.59	1697.78	1687.28	1682.83	1674.42	1695.38	1703.84	1667.73	1672.73	1684.24	1688.44	1726.28	1676.14	1689.44
122.810997	1689.03	1695.85	1696.38	1700.68	1655.55	1648.84	1676.88	1685.89	1670.4	1675.43	1652.16	1663.63	1670.77	1726.94	1681.93	1687.19	1702.1	1686.93	1661.21	1659.53	1661.5	1713.04	1685.64	1686.69	1678.94	1673.44	1664.16	1676.76	1690.74	1665.46	1720.28	1677.05	1724.78	1681.05	1678.22	1711.76	1700.33	1688.58	1686.57	1679.37	1698.87	1708.9	1666	1679.42	1687.72	1690.53	1734.53	1677.52	1695.93
123.306000	1692.36	1702.46	1698.54	1705.42	1655.31	1649.83	1681.2	1690.69	1670.26	1677.74	1652.73	1663.95	1673.85	1734.46	1686.47	1688.35	1705.8	1689.56	1659.67	1662.11	1662.58	1717.39	1686.18	1690.16	1681.95	1676.27	1667.71	1677.68	1693.89	1668.56	1725.19	1678.91	1735.86	1682.28	1680.32	1716.63	1701.46	1689.95	1690.32	1682.84	1698.67	1711.42	1667.12	1679.4	1689.64	1694.71	1740.68	1678.74	1701.73
123.801003	1695.04	1702.04	1701.54	1711.15	1657.82	1651.31	1682.72	1692.27	1672.93	1678.95	1654.03	1665.73	1676.7	1741.95	1690.1	1690.45	1711.05	1690.02	1663.72	1665.81	1664.29	1722.19	1688.52	1691.06	1684.55	1677.61	1667.38	1680.04	1697.5	1673.19	1734.05	1680.48	1739.78	1686.7	1681.8	1722.72	1703.06	1696.28	1690.02	1686.33	1702.48	1716.94	1672.47	1683	1690.55	1695.09	1744.06	1683.11	1704.35
124.296997	1694.08	1703.41	1703.31	1715.91	1657.09	1653.57	1680.7	1696.45	1675	1679.17	1657.25	1667.77	1675.63	1746.71	1693.89	1691.67	1716.08	1693.9	1662.92	1662.28	1662.73	1725.31	1689.48	1695.29	1686.35	1676.47	1668.61	1684.74	1702.28	1672	1736.76	1681.72	1745.21	1686.74	1684.97	1725.75	1707.77	1699.38	1692.32	1689.16	1702.44	1722.64	1670.57	1685.27	1694.37	1697.93	1751.24	1683.48	1704.12
124.792000	1696.43	1706.57	1707.05	1719.64	1658.31	1653.11	1685.26	1696.55	1674.74	1684.03	1654.3	1667.49	1679.79	1756.79	1694.28	1691.38	1719.69	1696.79	1664.68	1664.22	1662.6	1728.85	1690.64	1695.11	1687.5	1680.08	1670.04	1683.33	1704.97	1674.9	1742.73	1683.26	1750.52	1690.96	1685.81	1725.89	1709.33	1700.59	1692.11	1689.43	1702.95	1722.62	1670.75	1685.7	1693.86	1699.76	1752.61	1685.29	1709.65
125.287003	1696.89	1707.28	1706.9	1722.1	1659.1	1652.77	1686.5	1701.09	1676.03	1683.93	1658.34	1669.55	1681.07	1763.09	1702.02	1692.55	1723.33	1696.82	1667.77	1667.01	1666.56	1736.31	1694.24	1696.66	1691.21	1679.64	1673.23	1683.71	1709.74	1678.48	1747.53	1683.06	1761.93	1690.56	1686.05	1734.34	1713.32	1702.92	1693.37	1694.78	1704.32	1725.34	1673.27	1690.93	1695.87	1702.43	1761.78	1688.52	1713.62
125.781998	1701.7	1709.99	1709.13	1727.03	1660.18	1653.38	1690.55	1701.67	1677.34	1685.69	1656.95	1669.44	1680.98	1767.66	1704.54	1694.22	1729.87	1696.76	1667.35	1667.5	1665.91	1737.26	1697.19	1700.34	1693.41	1681.36	1674.03	1686.28	1709.61	1676.84	1751.25	1686.35	1761.49	1691.33	1688.63	1737.62	1714.18	1705.7	1694.96	1694.91	1706.67	1728.84	1675.32	1691.1	1699.04	1704.5	1767.43	1690.95	1715.03
126.277000	1700.28	1713.22	1713.18	1730.92	1661.24	1651.69	1690.63	1706.78	1677.54	1685.75	1658.95	1668.32	1681.63	1771.88	1708.2	1696.28	1733.11	1698.85	1668.93	1671.81	1665.32	1742.39	1696.94	1701.14	1691.73	1683	1672.32	1685.71	1710.11	1680.08	1753.56	1687.46	1771.21	1692.87	1688.23	1738.6	1717.2	1705.72	1694.45	1696.63	1707.76	1727.46	1674.14	1693.1	1699.53	1705.31	1767.29	1690.18	1719.38
126.773003	1699.62	1714.46	1712.84	1729.33	1661.1	1653.71	1691.25	1704.64	1678.89	1681.3	1660.66	1669.33	1682.51	1774.95	1707.4	1697.28	1735.84	1700.62	1670.29	1669.19	1666.63	1744.76	1696.35	1703.4	1694.52	1680.94	1673.24	1689.81	1710.2	1677.85	1757.86	1685.71	1772.53	1694.38	1690.14	1739.68	1719.62	1707.25	1697.39	1696.12	1706.93	1733.04	1674.77	1693.88	1696.11	1706.43	1770.64	1694.12	1721.04
127.267998	1701.85	1713.04	1714.34	1734.91	1661.61	1655.28	1691.7	1702.45	1678.79	1684.97	1660.06	1670.57	1680.93	1780.31	1711.04	1696.57	1740.55	1702.22	1666.79	1669.53	1668.11	1743.21	1694.91	1704.11	1694.92	1685.09	1671.97	1688.03	1713.48	1679.08	1761.37	1686.14	1773.38	1693.08	1688.92	1741.34	1722.61	1709.83	1695.13	1699.2	1707.57	1734.08	1674.61	1694.74	1696.32	1709.04	1773.75	1693.19	1720.47
127.763000	1701.88	1713.53	1714.88	1734.57	1663.23	1654.95	1693.59	1704.4	1678.03	1685.35	1658.69	1670.82	1682.85	1782.35	1710.1	1699.38	1740.59	1701.35	1668.44	1670.01	1665.02	1743.74	1696.66	1703.04	1693.64	1683.82	1673.66	1691.58	1712.81	1680.87	1758.13	1688.05	1778.02	1693.2	1688.37	1741.9	1720.5	1707.95	1696.25	1700.42	1709.76	1736.47	1674.52	1694.99	1699.97	1708.88	1774.11	1697.55	1720.95
128.257996	1706.24	1716.55	1717.15	1741.48	1662.21	1655.93	1691.91	1705.6	1678.49	1687.06	1658.52	1671.36	1684.9	1787.94	1714.98	1700.76	1741.62	1703.22	1668.52	1673.84	1668.33	1745.55	1699	1704.48	1695.37	1685.05	1675.01	1692.4	1715.36	1682.51	1764.48	1688.76	1778.92	1694.87	1691.29	1745.23	1723	1711.05	1696.02	1704.17	1709.53	1737.45	1674.98	1698.03	1699.08	1709.79	1776.37	1699.01	1726
128.753006	1701.43	1714.72	1718.21	1742.56	1661.73	1654.85	1695.05	1709.33	1678.05	1687.27	1663.64	1670.71	1683.51	1789.37	1715.57	1699.15	1745.65	1704.08	1669.91	1673.39	1667.71	1748.74	1701.14	1705.76	1694.25	1684.95	1674.63	1692.93	1716.2	1683.08	1764.08	1688.56	1783.78	1694.55	1692.41	1746.57	1724.61	1711.56	1699.71	1704.54	1710.02	1737.12	1677.2	1696.23	1701	1711.28	1778.14	1698.21	1729.2
129.248993	1705.24	1716.44	1714.19	1742.14	1661.7	1655.68	1694.19	1706.98	1682.43	1688.62	1660.85	1672.41	1685.68	1788.91	1717.64	1700.83	1745.53	1706.05	1670.59	1673.58	1668.52	1747.26	1700.97	1708.57	1694.92	1684.71	1676.21	1692.98	1715.99	1682.98	1763.19	1688.63	1785.07	1695.69	1690.15	1747.45	1723.18	1714.21	1700.78	1703.8	1712.38	1739.32	1673.05	1698.09	1700.76	1709.23	1776.78	1699.04	1731.27
129.744003	1703.97	1714.77	1718.22	1742.64	1663.88	1656.33	1695.28	1708.28	1681.57	1688.15	1662.07	1673.47	1685.37	1792.65	1720.4	1701.23	1750.56	1707.03	1670.96	1673	1665.67	1748.55	1700.12	1708.4	1694.44	1687.64	1677.51	1692.01	1717	1683.92	1767.48	1689.04	1787.94	1697.32	1690.42	1744.8	1723.14	1713.19	1699.99	1704.5	1711.63	1740.25	1679.53	1698.61	1700.93	1709.72	1781.9	1698.53	1729.15
130.238998	1705.66	1719.42	1717.5	1748.77	1662.25	1654.75	1694.85	1710.89	1681.59	1691.25	1660.33	1674.71	1684.42	1792.61	1722.05	1702.43	1751.33	1705.93	1670.67	1672.65	1669.32	1752.45	1702.38	1709.97	1698.84	1686.55	1678.03	1696	1717.33	1686.57	1766.15	1688.1	1787.97	1696.44	1692.44	1750.01	1726.41	1715.9	1700.49	1704.48	1712.45	1740.52	1675.28	1698.84	1702.67	1712.19	1782.81	1700.96	1733.19
130.733994	1702.54	1718.99	1719.96	1748.47	1663.53	1656.53	1696.84	1710.17	1679.91	1687.38	1659.6	1673.96	1683.52	1792.35	1720.72	1702.29	1754.4	1708.08	1669.8	1673.16	1667.24	1754.5	1700.06	1708.69	1698.62	1687.82	1678.92	1693.36	1717.87	1683.79	1770.09	1689.63	1789.02	1698.53	1693.24	1749.86	1725.99	1712.53	1699.72	1704.89	1711.26	1744.52	1675.97	1700.16	1702.68	1708.76	1785.73	1702.01	1734.5
131.229996	1703.75	1718.97	1720.95	1750.01	1662.35	1658.16	1697.66	1709.53	1680.77	1690.45	1661.13	1673.54	1687.03	1796.01	1723.58	1701.77	1755.4	1707.84	1672.47	1672.38	1668.45	1755.47	1698.98	1710.34	1696.58	1685.55	1676.88	1694.84	1716.97	1685.32	1770.52	1689.99	1786.91	1698.38	1691.07	1749.67	1726.88	1713.72	1700.02	1705.06	1710.43	1743.83	1675.81	1700.29	1702.19	1713.88	1785.22	1698.47	1733.76
131.725006	1705.83	1719.29	1722.76	1754.93	1665.07	1656.6	1699.39	1711.25	1681.3	1688.87	1659.84	1673.33	1687.1	1797.96	1724.54	1701.9	1761.62	1708.28	1672.46	1677.19	1669.14	1757.68	1700.92	1709.74	1697.08	1685.74	1679.21	1696.8	1719.68	1686.19	1775.67	1689.22	1793.51	1699.35	1693.74	1754.7	1730.52	1718.31	1700.7	1709.5	1712.2	1745.78	1677.07	1703.16	1700.88	1714.43	1789.47	1702.67	1736.07
132.220001	1704.04	1721.64	1723.3	1755.39	1661.99	1658.01	1698.8	1712.47	1683.08	1690.06	1660.39	1672.29	1684.5	1799.55	1724.65	1702.27	1761.31	1710.02	1670.94	1676.74	1668.91	1755.45	1701.46	1710.9	1699.12	1686.93	1678.25	1695.03	1718.56	1684.86	1774.98	1691.81	1793.86	1699.44	1692	1753.44	1727.98	1714.87	1699.83	1706.43	1713.39	1743.39	1676.79	1701.03	1699.86	1712.95	1788	1705.04	1733.15
132.714996	1705.06	1721.7	1721.66	1756.54	1661.7	1658.64	1698.33	1712.2	1680.72	1690.97	1660.36	1673.47	1687.15	1798.79	1726.06	1703.97	1763.9	1707.23	1674.23	1673.99	1666.6	1758.2	1703.19	1710.15	1697.32	1686.69	1679.01	1697	1721.41	1685.63	1777.97	1690.16	1798.66	1698.42	1694.07	1754.58	1730.65	1717.67	1701.69	1708.3	1710.88	1747.55	1679.61	1701.62	1705.07	1712.09	1795.95	1704.46	1737.59
133.210007	1705.18	1721.77	1723.07	1755.9	1662.64	1657.76	1697.6	1713.11	1682.03	1690.7	1663.31	1672.5	1687.68	1801.23	1727.81	1703.87	1761.27	1709.55	1674.73	1674.35	1669.79	1760.26	1701.89	1713.68	1701.28	1686.25	1678.35	1697.06	1721.22	1688.41	1776.9	1690.71	1795.58	1700.4	1694.61	1756.99	1730.49	1719.04	1701.17	1710.61	1711.74	1747.53	1674.39	1703.07	1700.58	1715.11	1793.89	1706.87	1739.61
133.705994	1706.89	1720.22	1720.01	1758.44	1664.61	1655.2	1699.24	1715.1	1682.07	1693.27	1661.32	1675.71	1688.17	1801.33	1727.78	1706.15	1767.09	1710.19	1672.58	1678.02	1669.22	1758.61	1702.76	1709.64	1703.55	1688.87	1679.55	1695.51	1722.44	1687.95	1781.68	1690.19	1803.06	1701.09	1694.9	1753.86	1730.48	1716.71	1702.68	1711.41	1714.24	1747.32	1677.81	1703.69	1703.59	1715.88	1796.05	1707.34	1740.96
134.201004	1706.21	1723.08	1723.6	1759.78	1663.08	1657.32	1697.1	1713.64	1683.6	1692.54	1662.17	1675.47	1689.94	1806.16	1729.14	1703.34	1765.16	1712.48	1673.11	1675.52	1671.11	1761.5	1702.91	1711.83	1700.18	1689.23	1678.58	1696.11	1721.23	1685.84	1778.24	1691.91	1799.93	1701.95	1696.56	1753.74	1731.78	1717.15	1702.37	1708.89	1711.54	1748.41	1677.79	1702.9	1705.18	1714.94	1797.19	1705.34	1739.74
134.695999	1704.93	1723.73	1725.89	1758.26	1664	1659.16	1697.48	1715.24	1683.83	1689.14	1660.46	1676.24	1689.58	1805.1	1728.86	1701.07	1767.16	1710.41	1674.73	1676.63	1669.08	1761.13	1703.14	1712.39	1701.54	1686.84	1678.63	1696.31	1722.15	1688.49	1778.88	1688.41	1799.37	1701.18	1695.8	1754.95	1732.74	1717.67	1701.75	1709.82	1715.4	1749.54	1678.6	1703.35	1704.25	1717.15	1795.22	1707.38	1740.46
135.190994	1706.41	1722.26	1724.91	1759.9	1663.69	1656.09	1700.78	1713.76	1682.35	1692.17	1664.72	1674.41	1690.15	1806.77	1729.93	1704.11	1765.02	1713.02	1673.74	1674.82	1671.23	1761.42	1702.88	1714.13	1702.36	1688.59	1681.69	1696.08	1722.48	1690.27	1779	1691.96	1802.06	1705.61	1696.5	1756.12	1733.17	1719.15	1703.71	1713.41	1716.93	1750.29	1679.78	1705.52	1703.83	1718.6	1800.27	1706.91	1740.62
135.686005	1705.9	1723.03	1723.53	1759.2	1663.95	1658.33	1700.59	1712.69	1683.22	1690.61	1660.97	1676.08	1687.86	1802.06	1733.72	1704.34	1763.65	1711.54	1673.51	1675.72	1668	1764.31	1702.14	1713.22	1699.82	1688.79	1677.07	1697.05	1724.87	1690.64	1779.87	1693.85	1807.36	1703.63	1698.23	1756.21	1730.59	1716.7	1701.88	1714.2	1713.49	1748.89	1678.52	1706.76	1705.1	1714.69	1799.53	1709.43	1743.18
136.182007	1707.83	1725.26	1726.5	1761.39	1664.79	1659.06	1699.64	1714.34	1685.29	1691.22	1662.2	1676.96	1687.02	1809.16	1730.47	1704.43	1769.29	1711.56	1674.47	1677.48	1669.22	1763.04	1701.67	1714.71	1700.38	1691.31	1678.47	1696.52	1725.22	1692.26	1783.69	1692.81	1805.93	1704.98	1697.26	1757.52	1735.28	1720.32	1704.1	1716.34	1714.88	1751.39	1677.44	1705.22	1703.53	1717.66	1806.43	1708.45	1744.31
136.677002	1707.53	1723.09	1726.75	1763.24	1666.28	1657.84	1701.02	1714.8	1684.15	1693.33	1662.83	1676.03	1688	1810.25	1732.17	1705.99	1767.15	1711.14	1671.1	1676.73	1671.59	1762.88	1705.73	1714.1	1700.65	1687.91	1678.99	1698.14	1726.5	1688.09	1783.52	1690.74	1804.46	1701.28	1696.41	1758.74	1734.21	1719.9	1702.28	1715.51	1714.63	1751.32	1679.05	1706.65	1703.05	1718.32	1801.26	1710.36	1742.18
137.171997	1708.19	1725.7	1726.05	1763.66	1663.27	1658.73	1701.75	1713.79	1680.92	1691.58	1661.63	1675.38	1689.12	1813.85	1731.51	1703.85	1769.87	1711.59	1671.66	1676.01	1669.78	1762	1703.22	1713.61	1703.03	1686.74	1678.75	1697.75	1722.25	1690.55	1780.54	1691.38	1811.09	1704	1696.79	1759.55	1735.28	1716.94	1701.86	1716.4	1714.53	1751.92	1679.03	1707.28	1705.28	1717.37	1802.25	1707.5	1744.6
137.667007	1709.73	1724.6	1727.04	1762.89	1665	1657.86	1700.54	1715.07	1685.6	1692.71	1660.15	1675.67	1689.04	1813.08	1732.11	1706.12	1768.68	1712.69	1672.41	1678.57	1670.72	1763.48	1704.12	1715.59	1700.77	1689.2	1679.91	1697.34	1724.4	1688.8	1787.4	1692.33	1810.5	1704.77	1697.88	1761.84	1734.9	1718.07	1702.62	1715.74	1713.69	1749.71	1677.16	1706.97	1705.16	1719.61	1806.36	1708.53	1744.85
138.162003	1708.38	1727.98	1728.84	1763.86	1665.36	1659.59	1702.89	1715.53	1682.69	1694.13	1661.5	1677.96	1691.14	1810.97	1734.23	1704.72	1772.46	1713.71	1674.73	1678.38	1670.21	1765.35	1701.2	1718.32	1701.36	1689.33	1679.36	1697.18	1726.24	1688.89	1786.98	1690.18	1811.83	1704.68	1698.48	1762.11	1737.03	1718.47	1702.98	1715.98	1715.12	1753.47	1678.41	1706.86	1703.01	1715.35	1805.77	1709.4	1745.59
138.658005	1707.59	1725.82	1725.49	1767.03	1667.29	1656.68	1702.78	1717.63	1682.89	1692.78	1664.06	1677.69	1691.05	1811.21	1734.96	1706.67	1771.62	1714.52	1674.88	1677.66	1671.27	1765.67	1704.41	1714.16	1702.24	1687.94	1680.55	1697.68	1725.07	1690.17	1782.84	1692.84	1811.63	1702.52	1696.4	1761.47	1733.81	1717.34	1699.86	1717.68	1716.27	1755.15	1677.07	1708.53	1703.21	1717.97	1805.65	1713.53	1747.42
139.153000	1709.44	1727.09	1727.98	1766.09	1663.22	1658.29	1703.76	1718.14	1685.6	1695.27	1664.36	1675.28	1687.87	1810.49	1736.43	1706.2	1772.01	1713.41	1674.12	1677.65	1672.21	1765.35	1706.1	1713.14	1700.92	1689.74	1679.78	1698.63	1726.88	1691.56	1786.45	1694.76	1811.22	1706.21	1699.17	1762.45	1734.2	1719.45	1702.8	1719.01	1716.16	1753.76	1679.33	1707.22	1705.96	1718.22	1808.01	1712.94	1750.34
139.647995	1708.4	1726.42	1730.42	1767.38	1665.08	1658.45	1701.68	1717.05	1683.39	1692.92	1663.82	1677.46	1689.66	1811.57	1734.98	1704.6	1775.49	1714.3	1673.9	1677.84	1669.39	1765.29	1703.89	1714.88	1701.92	1688.4	1677.54	1698.04	1726.14	1692.65	1785.61	1691.44	1811.5	1703.74	1698.17	1760.16	1736.75	1720.36	1703.55	1716.51	1715.94	1754.58	1676.28	1706.55	1706.42	1718.82	1810.2	1712.44	1749.81
140.143005	1708.46	1726.13	1729.13	1766.93	1665.42	1657.37	1701.71	1718.83	1685.13	1695.09	1663.27	1675.5	1691.48	1818.82	1736.28	1705.94	1774.55	1713.45	1673.4	1680.47	1673.29	1767.63	1704.15	1716.25	1703.98	1688.54	1680.67	1700.07	1727.1	1692.96	1789.52	1692.61	1814.36	1705.89	1697.52	1764.49	1734.42	1718.47	1703.51	1719.86	1717.94	1753.66	1679.74	1710.87	1705.18	1721.88	1808.83	1710.34	1755.09
140.638000	1710.05	1727.91	1731.69	1767.69	1664.94	1657.9	1702.98	1716.32	1683.69	1691.61	1664.04	1676.06	1691.04	1815.31	1739.17	1705.84	1773.91	1714.83	1671.87	1678.73	1668.36	1766.93	1703.71	1714.6	1701.64	1690.06	1678.6	1698.67	1726.26	1692.91	1787.23	1691.74	1814.1	1704.35	1694.88	1763.65	1737.35	1721.67	1703.78	1718.71	1716.94	1757.55	1677.76	1706.07	1704.13	1720.96	1807.11	1712.52	1748.48
141.134003	1710.05	1724.8	1728.12	1766.64	1665.73	1659	1703.15	1715.55	1684.99	1694.54	1662.33	1677.12	1692.26	1814.3	1737.41	1705.67	1775.07	1716.93	1672.86	1677.86	1670.05	1769.39	1707.17	1717.21	1702.03	1688.31	1680.17	1699.62	1724.34	1691.37	1788.34	1694.12	1814.7	1705.97	1699.28	1765.45	1736.48	1719.51	1704.62	1718.75	1718.96	1753.5	1679.05	1709.79	1705.86	1718.56	1806.95	1715.35	1753.71
141.628998	1709.66	1726.73	1727.84	1766.76	1664.36	1657.2	1700.66	1716.19	1684.71	1692.15	1660.42	1675.88	1691.14	1816.4	1738.67	1706.62	1774.87	1716.07	1675.69	1677.17	1670.73	1768.45	1706.03	1716.02	1701.11	1688.18	1679.56	1696.3	1728.58	1691.82	1789.55	1694.74	1815.61	1705.55	1698.37	1763.59	1737.59	1720.52	1704.48	1718.71	1717.34	1754.57	1678.68	1708.59	1705.44	1718.93	1811.13	1711.94	1752
142.123993	1711.82	1729.81	1728.95	1766.57	1666.26	1659.06	1703.23	1718.93	1683.38	1692.34	1662.4	1677.26	1690.59	1817.77	1739.26	1704.86	1778.02	1715.6	1675.51	1676.83	1670.87	1770.43	1706.1	1718.44	1701.83	1690.03	1681.15	1700.08	1726.25	1692.4	1792.28	1693.84	1818.75	1707.09	1698.78	1764.61	1735.84	1720.12	1702.16	1718.02	1716.37	1756.94	1678.13	1707.67	1705.39	1721.4	1810.94	1714.18	1750.01
142.619003	1709.37	1726.78	1728.12	1768.34	1665.35	1656.68	1703.64	1719.11	1683.72	1695.51	1662.94	1676.86	1688.44	1818.59	1738.43	1705.26	1779.54	1715.55	1673.26	1676.53	1671.75	1769.42	1705.17	1715.37	1702.98	1690.23	1679.75	1700.98	1726.74	1694.19	1790.51	1692.04	1818.2	1706.28	1697.75	1766.03	1738.93	1720.95	1700.72	1719.01	1716.78	1756.67	1678.71	1709.17	1705.88	1719.35	1809.77	1715.04	1752
143.115005	1710.67	1727.26	1729.39	1770.95	1666.51	1659.71	1705.37	1721.29	1685.4	1694.63	1662.67	1675.94	1690.5	1818.4	1741.52	1703.51	1780.82	1714.68	1674.98	1679.52	1671.25	1768.46	1704.66	1714.36	1702.15	1691.59	1680.46	1699.87	1727.1	1694.72	1792.95	1694.76	1814.29	1706.13	1701.16	1767.2	1737.9	1721.64	1703.77	1721.15	1717.11	1758.75	1680.2	1709.56	1706.21	1718.37	1813.09	1711.5	1753.37
143.610001	1709.48	1728.06	1731.79	1770.92	1665.44	1659.15	1704.64	1719.25	1685.38	1694.72	1663.62	1678.57	1689.57	1814.78	1739.4	1705.06	1778.34	1715.15	1674.22	1678.28	1670.26	1767.78	1706.01	1719.89	1706.48	1692.09	1681.36	1699.09	1727.88	1695.13	1790.3	1694.51	1822.59	1706.96	1699.83	1764.61	1739.47	1721.61	1702.16	1718.98	1718	1757.33	1679.92	1710.99	1705.19	1720.5	1814.44	1715.43	1753.17
144.104996	1710.38	1729.56	1731.57	1770.51	1666.89	1659.75	1704.32	1719.76	1683.33	1692.89	1663.5	1677.3	1691.52	1821.1	1739.54	1706.24	1779.47	1717.2	1673.36	1679.32	1672.89	1768.24	1705.2	1717.04	1702.63	1690.1	1679.73	1698.64	1726.67	1691.81	1791.05	1691.51	1816.59	1705.8	1698.15	1767.15	1737.53	1721.23	1701.33	1720.18	1717.64	1754.45	1680.51	1709.32	1704.87	1720.26	1814.05	1711.07	1753.09
144.600006	1706.93	1728.57	1726.7	1769.41	1666.9	1660.58	1704.29	1718.25	1684.18	1693.55	1661.72	1678.05	1688.98	1821.38	1741.83	1706.15	1775.11	1714.36	1675.34	1678.03	1670.98	1769.03	1706.11	1717.92	1702.82	1690.72	1681.16	1698.19	1728.13	1694.6	1792.64	1693.53	1819.94	1706.92	1698.54	1767.17	1739.35	1721.86	1705.06	1721.53	1716.57	1755.1	1682.34	1712.14	1706.75	1722.45	1816.77	1716.11	1754.71
145.095001	1709.73	1727.82	1728.77	1771.19	1665.13	1657.45	1704.91	1719.37	1685.46	1693.92	1665.02	1677.27	1691.43	1820.59	1741.11	1708.98	1778.27	1717.66	1674.68	1679.76	1669.93	1767.47	1704.11	1717.69	1704.99	1689.62	1679.09	1697.58	1729.32	1691.4	1791.2	1693.52	1816.96	1708.47	1700.41	1770.07	1734.69	1722.07	1704.8	1720.17	1718.8	1754.73	1679.86	1712.27	1708.34	1721.48	1814.86	1716.09	1756.86
145.591003	1712.01	1729.77	1728.19	1769.58	1665.6	1659.25	1704.38	1719.54	1686.31	1696.72	1665.46	1676.97	1691.69	1820.3	1741.56	1706.26	1776.81	1718.09	1675.78	1679.05	1671.49	1770.97	1705.98	1717.96	1704.11	1689.84	1680.48	1699.84	1725.55	1692.63	1790.99	1693.37	1819.1	1705.93	1699.38	1768.18	1739.21	1722.48	1704.93	1720.71	1716.07	1758.67	1680.61	1711.04	1705.64	1721.64	1811.38	1715.77	1753.37
146.085999	1709.54	1728.31	1729.59	1773.45	1666.27	1658.84	1705.71	1720.36	1686.17	1694.51	1664.96	1677.91	1690.28	1822.21	1739.03	1709.12	1779.38	1717.75	1676.82	1677.76	1672.1	1768.16	1708.57	1718.43	1703.17	1691.14	1680.99	1702.59	1726.6	1691.72	1794.98	1693.35	1820.76	1706.61	1700.73	1769.43	1743.42	1721.6	1704.66	1723.4	1720.23	1759.23	1680.67	1712.08	1705.3	1723.16	1815	1716.2	1755.29
146.580994	1709.49	1730.33	1729.88	1773.65	1666.41	1661.32	1703.75	1719.92	1685.58	1693.1	1663.12	1677.86	1691.48	1823.68	1742.27	1706.21	1781.14	1717.36	1675.08	1678.72	1671.96	1769.38	1703.92	1718.1	1705.12	1689.45	1680.08	1700.54	1728.97	1692.12	1794.66	1691.15	1822.82	1705.78	1699.97	1770.32	1742.02	1722.75	1705.48	1719.41	1716.33	1761.19	1679.95	1710.84	1707.88	1720.59	1816.98	1716.18	1753.86
147.076004	1712.76	1728.58	1731.72	1773.5	1667.04	1660.02	1706.09	1717.84	1686.19	1694.35	1665.54	1677.79	1690.27	1824.05	1743.51	1705.17	1781.21	1718.57	1676.1	1680.57	1670.15	1774.03	1706.27	1718.99	1704.43	1690.46	1681.94	1702.31	1730.58	1697.58	1795.33	1692.54	1824.21	1707.01	1700.9	1768.65	1738.16	1723.2	1704.23	1723.02	1718.47	1759.97	1679.57	1712.39	1706.67	1723.33	1814.93	1717.15	1758.54
147.570999	1711	1728.53	1733.31	1772.54	1664.62	1660.34	1705.41	1722.85	1686.94	1694.38	1664.48	1678.05	1691.66	1823.43	1742.82	1707.62	1781.15	1718.71	1673.72	1677.68	1673.4	1772.76	1705.05	1719.45	1704.88	1690.12	1680.47	1699.96	1728.16	1694.46	1795.71	1693.67	1820.86	1706.86	1699.86	1769.16	1739.53	1722.82	1705.3	1721.13	1717.16	1757.42	1680	1711.26	1706.65	1720.92	1817.6	1716.76	1756.58
148.067001	1711.62	1727.43	1727.34	1774.26	1666.26	1659.23	1706.2	1720.58	1685.32	1693.47	1664.04	1678.06	1691.37	1826.99	1742.07	1706.34	1779.04	1717.25	1677.03	1680.21	1670.5	1771.99	1704.77	1717.9	1704.08	1689.41	1678.76	1700.09	1727.78	1693.79	1793.11	1692.43	1822.66	1706.27	1698.37	1770.41	1742.02	1724.21	1705.39	1723.37	1716.92	1757.58	1680.31	1711.92	1707.62	1720.72	1815.2	1719.36	1758.1
148.561996	1712.3	1728.2	1729.67	1773.72	1665.09	1658.97	1707.6	1720.29	1685.31	1695.64	1662.45	1676.48	1691.78	1825.43	1742.22	1707.77	1782.66	1714.12	1677.17	1682.67	1672.77	1775.01	1707.21	1720.44	1706.17	1689.86	1680.21	1699.93	1728.68	1694.54	1792.61	1693.51	1826.7	1706.86	1698.02	1768.43	1739.31	1721.89	1703.95	1723.12	1717.86	1762	1678.85	1710.97	1708.03	1721.71	1815.22	1716.81	1756.32
149.057007	1711.47	1731.29	1728.79	1774.1	1667.18	1660.04	1705.35	1719.31	1685.26	1694.59	1665.88	1678.29	1691.34	1822.58	1743.37	1705.7	1782	1715.59	1676.82	1680.19	1671.46	1769.47	1705.92	1719.3	1705.71	1691.18	1680.32	1699.35	1729	1694.05	1794.26	1693.93	1824.02	1706.37	1699.39	1769.38	1738.92	1721.69	1703.71	1722.05	1719.19	1759.16	1678.61	1711.81	1706.11	1723.42	1814.33	1718.38	1759.62
149.552002	1712.06	1729.2	1732.21	1773.19	1667.34	1660.41	1705.17	1719.78	1684.56	1694.18	1665.08	1678.87	1692	1824.91	1742.15	1706.71	1784.04	1718.99	1675.23	1679.36	1672.3	1770.97	1708.18	1720.69	1706.26	1690.38	1680.9	1701.45	1728.93	1695.82	1795.32	1695.18	1827.09	1705.82	1697.93	1770.89	1740.96	1721.7	1703.14	1721.5	1716.2	1760.89	1680.15	1710.91	1706.99	1722.49	1811.75	1716.68	1758.07
150.046997	1711.61	1728.97	1731.09	1773.78	1665.06	1657.12	1705.31	1720.14	1686.38	1695.14	1664.38	1674.56	1690.76	1828.05	1743.76	1707.7	1782.82	1718.61	1676.76	1680.88	1670.73	1772.32	1706.89	1718.72	1706.73	1691.31	1683.4	1701.55	1726.5	1695.46	1796.69	1695.74	1827.1	1709.35	1700.81	1770.91	1740.7	1725.38	1704	1724.98	1718.27	1762.33	1678.83	1713.23	1706.63	1722.59	1816.52	1717.12	1759.92
150.542999	1710.5	1731.41	1732.8	1774.82	1665.78	1659.21	1706.14	1720.65	1686.51	1695.88	1665.93	1677.35	1691.15	1827.32	1742.98	1707.55	1783.76	1718.45	1674.59	1677.39	1669.7	1770.27	1706.48	1721.09	1703.98	1689.74	1682.03	1701.56	1729.78	1694.78	1793.82	1695.86	1828.73	1704.21	1698.38	1772.02	1740.24	1724.04	1703.72	1723.44	1719.79	1762.68	1679.42	1712.18	1704.55	1722.33	1816.66	1717.53	1759.42
151.037994	1711.19	1730.39	1732.4	1778.51	1666.84	1658.86	1702.29	1721.4	1685.96	1694.32	1664.76	1679.79	1692.9	1827.84	1744.15	1706.12	1784	1716.8	1673.58	1680.1	1670.24	1771.76	1706.66	1720.37	1706.46	1688.15	1683.62	1699.36	1728.63	1697	1794.27	1694	1827.49	1710.03	1699.59	1769.86	1742.19	1721.44	1706.31	1724.07	1718.4	1761.14	1679.86	1712.04	1708.62	1724.05	1814.17	1718.68	1759.61
151.533005	1710.71	1729.48	1730.31	1776.8	1665.84	1658.95	1704.41	1718.96	1687.47	1694.38	1665.46	1675.3	1690.03	1826.89	1740.49	1707.02	1786.51	1720.09	1677.27	1678.95	1671.26	1772.49	1703.64	1719.77	1706.07	1692.19	1679.6	1700.28	1728.03	1693.42	1796.57	1696.44	1823.76	1706.45	1697.6	1771.43	1743.16	1723.96	1706.84	1722.3	1718.84	1761.57	1680.38	1714.06	1706.43	1722.33	1817.87	1717.06	1761.82
152.028000	1711.93	1730.45	1731.15	1775.71	1664.04	1659.24	1706.1	1719.75	1686.52	1694.17	1666.5	1676.4	1691.7	1828.95	1743.98	1706.54	1782.6	1717.42	1674.21	1681.19	1670.48	1770.2	1706.26	1718.82	1705.95	1689.03	1680.89	1700.02	1728.66	1694.29	1794.03	1693.09	1825	1708.02	1698.14	1767.76	1740.93	1722.63	1702.19	1722.83	1718.9	1762.47	1678.67	1711.62	1706.81	1721.82	1812.23	1718.42	1757.56
152.522995	1710.87	1729.45	1733.34	1776.12	1665.47	1660.18	1704.6	1720.78	1687.45	1693.86	1664.29	1679.76	1689.17	1827.05	1743.98	1705.96	1786.23	1718.06	1675.88	1678.54	1670.76	1772.15	1703.89	1716.17	1705.3	1691.62	1681.11	1699.86	1729.77	1695.39	1795.41	1693.5	1825.18	1706.08	1697.43	1772.13	1741.76	1723	1702.43	1722.33	1717.95	1763.65	1679.8	1712.83	1707.76	1723.7	1817.82	1718.36	1756.87
153.018997	1709.29	1728.13	1731.52	1776.46	1664.76	1661.44	1704.92	1721.78	1686.78	1694.67	1665.6	1676.94	1691.23	1832.02	1743.64	1708.15	1786.21	1716.88	1675.18	1677.97	1670.6	1770.97	1706.65	1720.14	1705.76	1689.44	1680.69	1700.57	1730.81	1694.88	1793.72	1694.32	1831.2	1704.58	1697.33	1771.64	1740.14	1722.15	1703.7	1721.44	1717.55	1760.29	1680.07	1711.58	1708.39	1721.4	1816.97	1719.28	1756.19
153.514008	1709.17	1728.28	1731.35	1777.42	1667.37	1659.62	1707.03	1719.15	1684.94	1693.14	1664.38	1677.42	1690.23	1827.69	1742	1705.94	1786.07	1718.07	1675.44	1679.9	1673.63	1771.64	1706.88	1720.36	1704.81	1691.58	1680.59	1701.29	1732.68	1695.78	1797.64	1693.5	1828.33	1708.4	1700.57	1771.25	1744.1	1723.83	1705.59	1723.16	1717.71	1763.42	1679.93	1713.83	1706.71	1724.62	1815.66	1715.65	1757.64
154.009003	1711.59	1731.77	1730.51	1777.42	1667.03	1659.9	1705.98	1720.97	1686.07	1694.17	1664.9	1677.63	1690.29	1828.29	1743.86	1708.4	1785.15	1717.29	1675.76	1681.53	1672.56	1772.13	1706.18	1720.21	1704.97	1687.98	1681.53	1702.93	1730.5	1696.39	1799.13	1694.54	1825.88	1708	1701.2	1773.86	1743.02	1725.05	1704.98	1724.73	1720.3	1763.05	1680.98	1715.13	1707.41	1721.8	1818.38	1718.92	1759.37
154.503998	1710.15	1730.28	1730.7	1779	1665.32	1660.18	1707.05	1720.52	1685.23	1692.81	1666.07	1678.03	1693.3	1826.55	1746.79	1707.17	1788.07	1718.53	1674.68	1681.39	1671.26	1773.63	1706.31	1720.34	1705.59	1689	1683.2	1701.39	1728.67	1695.11	1795.14	1693.57	1828.16	1707.64	1698.77	1772.3	1738.07	1726.19	1704.78	1723.55	1719.96	1763.55	1678.82	1713.28	1706.49	1723.66	1820.41	1720.11	1759.89
155.000000	1712.51	1732.46	1734.48	1778.68	1668.02	1659.59	1706.29	1720.87	1685.24	1694.5	1665.94	1675.35	1691.62	1828.65	1744.36	1705.52	1788.93	1716.85	1676.03	1680.17	1672.52	1769.84	1705.58	1720.98	1704.59	1691.15	1682.44	1700.77	1731.65	1694.29	1796.92	1693.74	1829.46	1708.22	1698.98	1774.77	1740.63	1724.64	1704.62	1724.44	1716.83	1762.95	1679	1713.52	1706.88	1724.09	1818.67	1716.49	1759.74
155.494995	1711.19	1730.95	1729.36	1778.49	1666.74	1659.86	1703.94	1720.97	1687.4	1694.56	1662.72	1677.79	1692.81	1831.16	1746.68	1703.55	1786.23	1719.71	1673.96	1681.41	1669.58	1775.86	1704.83	1719.92	1703.45	1689.51	1680.61	1700.21	1727.56	1694.17	1797.15	1691.31	1830.12	1707.73	1698.73	1768.61	1738.68	1724.3	1704.83	1721.5	1717.53	1761.44	1680.68	1711.81	1706.38	1726.37	1821.18	1719.05	1761.98
155.990005	1709.32	1731.93	1733.22	1775.7	1666.61	1660	1705.85	1721.67	1686.03	1694.39	1665.88	1677.88	1693.27	1832.4	1746.03	1708.1	1786.46	1719.89	1676.88	1681.63	1672.13	1775.73	1706.84	1720.47	1702.79	1691.26	1680.81	1699.82	1730.6	1696.49	1799.3	1692.97	1831.22	1706.8	1700.96	1771.11	1742.21	1723.88	1705.51	1726.43	1719.76	1761.43	1680.19	1713.11	1707.94	1721.91	1819.7	1719.01	1759.9
156.485001	1706.89	1732.07	1731.91	1778.28	1668.49	1659.59	1706.81	1721.49	1686.08	1695.13	1661.33	1677.43	1691.68	1832.47	1745.84	1706.18	1785.09	1718.8	1676.82	1680.21	1670.97	1774.81	1705.93	1720.39	1707.58	1689.81	1681.95	1700.78	1730.28	1696.96	1797.59	1693.6	1830	1708.29	1700.98	1772.56	1743.28	1725	1704.4	1726.45	1718.76	1763.41	1680.3	1714.16	1705.72	1723.78	1817.71	1721.58	1761.8
156.979996	1709.04	1730.03	1731.55	1778.89	1667.7	1657.13	1710.26	1721.51	1684.64	1694.35	1664.99	1679.25	1695.41	1830.01	1744.43	1705.86	1787.95	1720.17	1673.5	1677.47	1671	1775.7	1706.96	1718.89	1705.41	1690.85	1682.53	1701.39	1729.12	1696.96	1799.2	1693.25	1831.12	1707.23	1699.56	1773.64	1744.01	1724.44	1705.52	1722.26	1718.82	1763.21	1678.61	1714.03	1706.84	1722.75	1818.9	1719.46	1762.12
157.475998	1712.45	1733.16	1731.48	1776.72	1665.75	1661.23	1706.9	1724.98	1686.38	1696.1	1664.32	1675.68	1691.64	1830.72	1745.59	1707.41	1787.27	1716.66	1675.49	1680.21	1672.48	1774.74	1706.99	1723.25	1705.2	1690.11	1680.81	1703.75	1730.2	1696.46	1798.45	1693.63	1833.75	1707.6	1699.56	1772.89	1742.85	1722.12	1702.72	1721.37	1719.32	1762.95	1680.1	1715	1706.89	1724.28	1819.5	1717.22	1759.91
157.970993	1708.08	1728.97	1734.22	1775.74	1664.72	1658.47	1706.77	1720.05	1684	1697.64	1665.16	1677.61	1689.97	1830.98	1747.67	1705.75	1787.73	1721.09	1676.59	1679.55	1669.81	1771.29	1705.44	1720.21	1706.97	1690.86	1683.12	1700.76	1732.27	1698.27	1799.21	1691.53	1828.96	1708.65	1696.83	1775.43	1740.68	1725.67	1703.67	1723.85	1720.05	1763.17	1679.03	1712.52	1707.88	1720.58	1822.14	1718.94	1761.29
158.466003	1709.36	1731.74	1733.44	1780.18	1666.91	1659.25	1708.06	1724.05	1685.06	1696.45	1664.26	1678.56	1692.59	1833.72	1745.99	1707.71	1788.96	1716.33	1676.64	1681.11	1670.39	1774.07	1704.73	1722.43	1706.58	1692.3	1682.14	1704.1	1731.19	1694.8	1798.43	1695.67	1837.93	1708.87	1698.82	1776.42	1741.6	1724.06	1703.14	1725.65	1719.44	1765.97	1681.57	1715.05	1706.38	1724.65	1820.56	1720.02	1763.9
158.960999	1710.83	1730.32	1733.37	1780.74	1665.69	1659.98	1707.26	1722.94	1687.85	1694.6	1663.67	1676.73	1689.95	1833.74	1747.51	1707.46	1788.33	1719.05	1677.22	1682.34	1671.33	1774.89	1704.31	1724.02	1704.62	1689.46	1681.34	1702.28	1732.54	1696.62	1799.94	1695.58	1837	1708.91	1697.83	1773.64	1741.62	1723.98	1706.25	1726.97	1720.43	1765.45	1681.54	1714.56	1705.64	1722.99	1818.33	1717.14	1761.07
159.455994	1710.35	1727.6	1732.8	1781.31	1667.25	1657.84	1706.38	1723.52	1685.71	1696.03	1667.04	1676.86	1690.87	1826.39	1749.45	1707.94	1788.92	1717.23	1676.33	1681.3	1670.9	1775.39	1706.82	1721.39	1708	1691.97	1682.51	1702.02	1731.35	1697.92	1799.95	1692.73	1833.35	1709.33	1699.3	1775.13	1742.53	1723.22	1704.71	1725.7	1717.04	1765.62	1680.1	1713.85	1709.07	1724.37	1821.7	1718.17	1761.78
159.951996	1712.6	1732.22	1734.98	1780.59	1669.95	1659.99	1707.64	1722.57	1682.62	1693.81	1664.59	1677.98	1693.08	1830.49	1746.8	1706.05	1789.8	1719.47	1676.92	1679.98	1669.02	1775.43	1706.86	1723.48	1705.08	1692	1681.36	1701.64	1732.68	1695.85	1796.7	1693.85	1835.27	1705.83	1701.47	1775.18	1745.85	1724.04	1704.43	1725.8	1717.29	1764.67	1681.53	1716.23	1706.05	1723.22	1815.86	1719.29	1764.18
160.447006	1708.64	1730.05	1733.35	1779.64	1665.96	1658.91	1707.61	1719.01	1687	1696.6	1662.98	1677.33	1690.73	1828.46	1750.96	1704.95	1787.37	1717.96	1675.04	1679.69	1671.19	1774.87	1707.12	1720.17	1706.35	1691.04	1681.5	1701.36	1729.07	1697.64	1798.38	1694.74	1833.67	1709.57	1701.46	1775.66	1743.35	1721.86	1705.1	1725.31	1716.98	1764.37	1679.74	1714.65	1710.18	1722.02	1817.57	1720.64	1761.93
160.942001	1709.9	1731.56	1731.24	1779.06	1666.2	1659.73	1708.9	1724	1684.79	1695.03	1666.02	1676.7	1689.39	1830.2	1750.12	1705.86	1790.77	1721.33	1675.66	1679.7	1670.89	1774.93	1705.03	1722.07	1705.37	1692.78	1682.31	1701.4	1730.05	1697.23	1802.73	1694.58	1836.36	1709.11	1699.38	1776.53	1743.47	1724.48	1705.92	1727.24	1720.42	1765.86	1681.13	1713.66	1706.77	1723.86	1821.35	1720.12	1759.11
161.436996	1709.95	1730.63	1733.3	1776.36	1665.8	1657.84	1707.44	1721.11	1683.92	1695.73	1664.87	1677.79	1692.05	1834.4	1748.38	1705.48	1787.46	1719.34	1674.59	1680.52	1669.4	1776.42	1704.74	1721.43	1706.78	1690.84	1684.85	1700.44	1732.32	1697.7	1798.92	1693.21	1835.1	1707.47	1701.04	1773.38	1744.32	1723.37	1703.25	1725.22	1718.37	1766.04	1679.78	1713.32	1704.4	1721.83	1816.16	1720.32	1763.71
161.932007	1711.3	1731.71	1734.46	1779.19	1667.7	1660.03	1707.55	1722.04	1686.36	1694.96	1664.14	1676.57	1691.34	1834.22	1747.36	1709.37	1790.97	1718.76	1672.94	1680.69	1669.35	1774.25	1705.58	1719.56	1701.46	1692.42	1681.14	1701.27	1730.24	1696.54	1800.57	1693.45	1836.57	1707.23	1699.89	1779.11	1744.46	1727.07	1703.78	1728.53	1717.67	1764.59	1680.82	1713.37	1707.57	1723.47	1817.49	1721.39	1762.66
162.427994	1708.79	1731.27	1733.49	1779.89	1666.44	1660.6	1706.53	1720.8	1684.81	1697.39	1664.25	1678.2	1693.08	1835.36	1749.71	1706.81	1792.18	1721.52	1676.06	1682.25	1671.18	1775	1706.82	1722.89	1706.03	1690.41	1681.93	1701.23	1727.97	1696.54	1799.92	1693.21	1836.51	1706.93	1701.16	1773.66	1744.15	1725.49	1703.44	1724.89	1718.71	1763.31	1679.85	1715.07	1706.51	1724.53	1817.56	1722.31	1763.83
162.923004	1711.05	1733.63	1734.66	1779.57	1665.95	1658.38	1707.68	1723.95	1688.18	1696.34	1665.49	1680.2	1690.72	1832.22	1749.6	1708.45	1788.57	1719.04	1675.56	1680.18	1669.68	1772.62	1704.61	1722.89	1705.18	1690.72	1680.01	1702.24	1731.42	1696.01	1795.43	1693.15	1836.32	1707.63	1699.03	1775.9	1743.73	1727.07	1703.54	1726.1	1716.86	1767.87	1682	1714.57	1705.01	1725.65	1820.58	1722.01	1764.9
163.417999	1712.7	1735.79	1733.35	1784.13	1667.2	1658.43	1706.86	1722.24	1687.34	1695.9	1664.09	1675.39	1690.83	1834.24	1752.91	1704.94	1790.17	1720.47	1675.23	1678.59	1671.8	1774.86	1706.63	1720.22	1706.07	1691.22	1681.54	1702.96	1732.23	1696.07	1797.49	1693.08	1835.45	1708.35	1699.71	1775.1	1742.38	1724.77	1705.71	1726.27	1718.96	1764.53	1682.27	1714.96	1707.67	1722.43	1820.9	1722.82	1763.42
163.912994	1711.23	1733.67	1732.86	1781.42	1666.14	1658.93	1708.98	1723.17	1686.25	1695.24	1664.35	1678.5	1692.23	1833.85	1751.33	1706.91	1789.71	1720.26	1676.14	1681.4	1671.53	1774.68	1704.24	1720.76	1706.45	1690.48	1682.95	1704.12	1731.46	1699.62	1801.9	1695.94	1836.99	1708.78	1701.41	1779.05	1743.42	1725.65	1704.64	1726.82	1718.19	1765.03	1679.39	1716.96	1708.31	1723.64	1821.96	1724.62	1763.32
164.408005	1708.67	1730.81	1732.58	1783.41	1666.89	1657.84	1706.05	1722.01	1688.41	1697.33	1664.38	1680.33	1694.21	1834.05	1748.46	1707.34	1792.25	1718.27	1676.12	1678.87	1668.82	1776.44	1705.62	1720.76	1705.49	1691	1680.72	1702.05	1732.64	1697.26	1800.32	1692.96	1837.12	1708.93	1700.58	1775.5	1744.81	1723.97	1702.67	1726.85	1714.78	1767.42	1680.91	1714.56	1708.06	1724.6	1826.46	1721.38	1765.71
164.904007	1710.01	1731.15	1733.86	1782	1666.69	1659.76	1706.3	1722.4	1688.1	1694.46	1661.86	1677.75	1692.83	1833.66	1751.14	1708.9	1793.79	1717.6	1675.45	1681.33	1673.06	1777.55	1706.1	1724.17	1707.95	1691.91	1682.3	1702.7	1729.45	1697.41	1800.88	1695.36	1836.1	1707.18	1700.32	1776.74	1746.61	1722.39	1703.79	1726.86	1718.09	1767.53	1681.36	1717.03	1707.59	1726.44	1824.92	1721.9	1765.5
165.399002	1707.76	1733.42	1736.61	1780.56	1666.64	1657.13	1709.04	1721.56	1684.68	1696.1	1663.1	1676.48	1690.17	1834.84	1750.3	1707.17	1792.81	1718.78	1676.14	1678.33	1670.33	1771.1	1705.11	1723.32	1707.97	1690.54	1682.48	1702.77	1731.72	1697.96	1798.67	1693.96	1839.14	1707.43	1703.76	1777.07	1744.65	1725.83	1704.37	1725.3	1719.11	1767.26	1680.57	1715.46	1707.35	1725.1	1823.37	1722.28	1765.44
165.893997	1710.79	1730.82	1735.41	1781.75	1666.51	1659.35	1707.68	1722.72	1686.5	1694.84	1664.52	1677.71	1691.41	1835.56	1747.83	1707.64	1790.68	1719.24	1673.99	1680.72	1670.37	1775.94	1705.18	1721.85	1704.74	1691.2	1681.89	1702.91	1730.32	1694.1	1798.8	1694.57	1838.12	1708.5	1700.16	1781.25	1743.27	1724.81	1705.33	1726.49	1720.89	1767.93	1678.24	1717.55	1703.48	1726.11	1821.29	1723.06	1764.39
166.389008	1709.49	1730.86	1732.93	1782.19	1667.57	1661.14	1708.48	1723.77	1688.45	1695.86	1666.03	1676.85	1692.12	1838.67	1749.48	1708.21	1788.73	1719.48	1676.46	1682.77	1669.36	1778.16	1705.85	1723.62	1708.94	1689.64	1682.87	1704.45	1732.43	1697.02	1802.73	1691.53	1841.08	1707.95	1701.47	1778.29	1745.68	1727.25	1703.2	1726.09	1717.59	1765.27	1680.41	1713.5	1707.94	1727.49	1823.42	1723.49	1766.82
166.884995	1710.65	1731.99	1733.52	1783.56	1665.01	1659.4	1704.32	1723.83	1686.23	1692.41	1664.78	1676	1691.77	1836.62	1749.76	1706.1	1790.47	1719.38	1674.61	1679.8	1669.97	1775.04	1705.29	1723.49	1705.43	1691.5	1681.42	1701.99	1732.59	1698.65	1800.16	1694.52	1836.81	1709.22	1701.16	1778.49	1744.93	1726.24	1704.53	1728.32	1717.45	1768.45	1681.58	1714.29	1707.16	1723.25	1824.61	1722.29	1766.12
167.380005	1710.26	1734.67	1734.05	1784.15	1667.65	1659.62	1707.4	1720.31	1686.04	1694.94	1665.9	1676.49	1693.09	1833.47	1748.7	1706.38	1793.27	1722.33	1675.38	1681.41	1670	1774.82	1705.8	1722.88	1706.88	1693.19	1682.71	1703.19	1731.34	1695.79	1799.72	1694.6	1837.31	1707.75	1701.04	1779.3	1743.94	1724.9	1705.33	1726.31	1718.61	1768.39	1679.96	1715.73	1706.68	1721.51	1826.45	1720.23	1762.08
167.875000	1711.16	1730.85	1733.29	1781.44	1667.01	1660.38	1707.93	1724.4	1685.51	1693.52	1664.56	1677.55	1691.59	1836.44	1751.01	1709.14	1793.28	1721.86	1674.88	1680.88	1671.35	1776.71	1705.5	1723.31	1707.04	1690.26	1682.9	1701.48	1730.85	1697.55	1799.73	1692.2	1839.01	1708.71	1700.25	1775.94	1743.62	1726.2	1704.14	1727.1	1718.96	1769.91	1679.69	1714.91	1706.01	1723.84	1825.47	1721.38	1765
168.369995	1708.85	1733.41	1734.32	1780.63	1667.13	1660.53	1707.13	1722.31	1684.62	1695.75	1666.23	1674.38	1690.94	1833.08	1753.22	1707.45	1794.82	1722.33	1675.68	1682.34	1671.24	1772.51	1706.88	1724.7	1707.05	1687.54	1683.9	1700.79	1734.09	1698.52	1805.13	1694.12	1839.98	1710.73	1702.39	1779.61	1743.14	1727.49	1703.6	1729.22	1719.63	1769.85	1680.19	1716.77	1707.11	1724.24	1824.87	1720.86	1767.72
168.865005	1709.07	1730.52	1734.35	1781.54	1669	1660.16	1709.13	1721.25	1687.56	1698.07	1664.44	1679.61	1692.3	1835.7	1749.33	1707.13	1793.66	1719.66	1674.23	1682.26	1671.86	1775.37	1706.01	1726.2	1705.05	1691.41	1680.74	1701.32	1733.9	1700.86	1801.78	1693.26	1841.91	1707.8	1698.35	1777.74	1744.72	1727.95	1702.86	1727.33	1714.04	1762.51	1680.49	1715.8	1707.13	1725.64	1824.54	1723.99	1764.92
169.360001	1710.19	1733.1	1733.83	1782.31	1666.08	1660.42	1708.27	1724.42	1684.88	1695.28	1665.21	1677.9	1690.74	1835	1752.99	1702.98	1792.48	1722.96	1678.33	1679.63	1669.57	1776.72	1704.08	1723.83	1706.54	1691.28	1684.08	1703.04	1731.94	1697.99	1801.65	1693.23	1839.34	1708.18	1701.07	1776.48	1744.38	1726.08	1702.73	1728.92	1717.95	1769.31	1678.27	1715.75	1705.36	1725	1825.21	1723.14	1767.64
169.856003	1709.44	1733.49	1734.92	1781.39	1666.34	1657.43	1707.6	1723.03	1686.8	1699.09	1664.54	1678.32	1690.34	1835.28	1751.37	1707.5	1790.03	1722.5	1675.06	1682.37	1670	1774.91	1705.62	1725.32	1705.63	1691.54	1681.25	1701.52	1732.95	1697.07	1804.48	1692.53	1844.78	1708.43	1699.73	1779.02	1742.69	1726.37	1705.08	1729.9	1716.88	1768.36	1678.84	1718.04	1710.47	1724.83	1825.63	1722.83	1770.19
170.350998	1710.14	1733.43	1734.7	1785.39	1664.59	1660.82	1707.59	1723.27	1684.45	1696.72	1664.73	1677.68	1693.05	1837.82	1750.4	1706.95	1794.2	1722.87	1675.91	1679.78	1671.35	1777.29	1706.19	1725.84	1708.75	1691.6	1680.05	1702.96	1730.1	1695.11	1801.31	1694.17	1842.43	1708.42	1700.33	1776.07	1744.72	1726.67	1704.83	1729.04	1715.06	1766.99	1679.21	1716.7	1707.32	1721.85	1824	1721.16	1764.49
170.845993	1710.53	1730.97	1735.83	1784.59	1667.25	1657.88	1709.34	1721.69	1685.52	1697.12	1665.11	1678.94	1692	1838.74	1752.75	1706.82	1795.24	1722.31	1676.06	1682.76	1670.44	1778.67	1702.96	1723.73	1704.08	1691.21	1682.41	1701.89	1730.88	1696.35	1800.18	1692.42	1841.86	1706.64	1701.24	1776.84	1743.57	1724.9	1705.87	1729.34	1719.12	1769.22	1681.13	1714.4	1707.75	1724.69	1821.19	1725.69	1767.56
171.341003	1710.98	1732.56	1734.87	1785.73	1666.68	1659.3	1710.82	1723.62	1684.9	1695.54	1665.97	1675.56	1691.25	1840.81	1755.23	1706.94	1796.23	1720.43	1676.98	1683.13	1672.3	1777.63	1706.63	1725.27	1706.65	1690.1	1682.27	1700.98	1732.17	1699.08	1802.41	1694.28	1844.8	1709.98	1700.06	1780.15	1747.59	1725.58	1704.69	1729.73	1717.91	1768.79	1679.44	1714.32	1707.39	1725.47	1825.06	1725.71	1767.99
171.835999	1708.72	1731.34	1736.09	1781.74	1665.55	1659	1706.77	1722.34	1684.42	1696.53	1664.31	1677.14	1691.18	1837.19	1750.14	1706.83	1792	1720.74	1676.84	1680.88	1669.99	1777.17	1703.39	1723.58	1703.35	1690.01	1680.98	1702.84	1732.53	1697.26	1801.71	1694.92	1843.24	1707.48	1699.98	1776.52	1743.99	1725.68	1703.59	1725.96	1716.61	1765.05	1682.37	1716.38	1707.41	1725.41	1825.02	1721.68	1769.19
172.332001	1711.78	1731.44	1732.37	1781.96	1665.83	1659.32	1706.07	1723.99	1687.93	1694.59	1665.76	1676.41	1694.38	1837.29	1751.39	1705.13	1791.84	1722.06	1674.81	1679.76	1672.36	1776.53	1702.51	1724.25	1706.87	1690.06	1682.21	1702.84	1731.56	1699.47	1803.33	1691.41	1841.59	1710.96	1702.2	1777.86	1747.94	1725.1	1705.18	1730.76	1719.06	1765.8	1679.67	1715.94	1705.84	1727.42	1823.43	1724.17	1767.2
172.826996	1708.83	1730.39	1736.89	1786.54	1666.19	1658.48	1706.21	1723.31	1684.14	1694.72	1663.46	1677.14	1691.38	1835.49	1753.3	1702.62	1791.98	1718.54	1674.14	1682.46	1668.56	1776.88	1705.2	1723.88	1705.33	1689.91	1682.88	1702.45	1730.62	1698.79	1801.53	1692.8	1841.34	1708.6	1701.95	1778.45	1744.54	1725.61	1707.11	1729.73	1716.86	1768.34	1680.6	1717.66	1705.97	1724.72	1823.92	1722.11	1767.71
173.322006	1705.96	1732.6	1734.51	1781.27	1663.85	1657.44	1708.25	1719.74	1684.81	1693.03	1663.89	1677.35	1690.86	1834.02	1750.81	1707.01	1793.32	1721.4	1673.53	1682.48	1668.65	1776.46	1705.74	1722.15	1705.83	1689.89	1679.93	1703.87	1730.37	1696.9	1802.54	1691.49	1842.79	1708.4	1700.33	1780.23	1746.75	1724.47	1706.54	1729.81	1716.93	1767.58	1679.83	1715.63	1705.91	1725.14	1821.05	1721.63	1769.66
173.817001	1709.94	1734.82	1734.64	1784.67	1666.47	1660.68	1709.98	1723.54	1683.36	1696.19	1666.09	1675.88	1692.76	1833.97	1750.98	1707.9	1795.44	1718.04	1677.39	1679.01	1668.94	1777.98	1705.12	1723.3	1706.03	1688.9	1680.74	1702.61	1731.12	1697.76	1803.09	1693.53	1842.94	1708.4	1699.46	1778.3	1747.02	1723.22	1705.17	1728.91	1717.68	1763.09	1681.27	1717.18	1705.43	1724.92	1824.66	1721.66	1770.66
174.313004	1707.01	1733.54	1732.02	1782.73	1667.38	1658.95	1707.56	1721.85	1685.35	1696.72	1664.61	1677.67	1690.48	1835.26	1751.14	1707.41	1793.85	1719.77	1672.85	1680.81	1670.08	1773.89	1706.44	1722.15	1702.08	1688.11	1679.43	1701.89	1729.25	1696.55	1800.96	1694.75	1839.17	1707.98	1699.61	1777.77	1745.45	1723.95	1704.81	1727.26	1715.55	1768	1680.86	1716.92	1707.3	1725.75	1824.54	1724.83	1765.3
174.807999	1711.68	1730.79	1732.33	1787.18	1665.74	1660.61	1707.56	1721.58	1683.54	1694.42	1664.67	1676.02	1692.44	1840.14	1754.58	1705.09	1795.98	1723.07	1672.97	1680.54	1669.34	1776.35	1703.27	1724.07	1707.39	1688.24	1681.19	1700.86	1732.15	1698.18	1799.39	1691.61	1844.63	1707.08	1701.03	1777.32	1744.54	1723	1704.55	1729.69	1717.18	1766.58	1680.58	1716.96	1704.82	1721.96	1822.08	1722.78	1769.01
175.302994	1707.83	1733.17	1732.42	1783.97	1668.06	1658.87	1707.94	1724.1	1686.71	1696.25	1665.69	1679.9	1691.32	1837.45	1751.74	1706.92	1794.4	1720.55	1677.05	1680.54	1669.91	1778.39	1706.46	1724.25	1705.84	1690.59	1680.52	1702.88	1732.91	1698.9	1800.97	1692.2	1845.02	1709.09	1702.14	1779.21	1744.99	1725.14	1704.17	1727.69	1718.05	1767.45	1680.6	1717.39	1707.78	1725.97	1826.81	1722.35	1767.8
175.798004	1709.07	1731.77	1733.69	1784.8	1667.11	1658.96	1708.09	1724.38	1686.04	1693.01	1664.45	1678.36	1693.95	1834.86	1753.54	1707.44	1791.78	1720.86	1675.25	1682.21	1670.31	1776.36	1706.39	1724	1705.03	1690.24	1681.58	1704.06	1728.81	1698.35	1803.21	1693.7	1843.68	1707.48	1699.33	1778.41	1744.79	1725.57	1702.13	1728.57	1717.6	1768.47	1680.12	1715.83	1706.02	1722.68	1826.21	1723.43	1769.91
176.292999	1707.63	1733.85	1734.27	1784.8	1666.46	1659.73	1708.32	1722.16	1684.45	1694.82	1663.4	1677.39	1690.45	1837.61	1754.58	1705.81	1793.64	1720.92	1674.92	1680.79	1670.21	1775.83	1705.46	1724.06	1704.79	1690.78	1679.77	1701.79	1731.57	1698.66	1803.9	1692.55	1841.55	1706.6	1699.24	1777.01	1744.97	1727.82	1705.56	1726.71	1718.83	1766.18	1680.18	1715.47	1706.9	1727.07	1824.16	1723.14	1769.47
176.789001	1708.32	1732.09	1731.93	1784.29	1666.76	1661.35	1708.39	1722.96	1684.92	1695.47	1665.05	1678.49	1691.55	1836.98	1751.4	1707.15	1794.75	1721.09	1675.55	1679.91	1671.11	1775.16	1703.13	1723.07	1702.31	1689.86	1679.54	1703.16	1733.28	1701.05	1804.13	1692.14	1841.71	1709.73	1697.44	1777.89	1746.08	1726.62	1704.14	1726.9	1714.54	1764.75	1680.94	1717.31	1706.38	1726.56	1827.46	1724.96	1771.21
177.283997	1709.94	1729.73	1735.6	1783.63	1666.91	1659.43	1709.28	1723.12	1685.07	1694.5	1661.39	1676.31	1692.45	1834.65	1754.55	1705.19	1792.92	1722.15	1672.94	1682.19	1669.37	1775.05	1704.53	1723.08	1706.06	1688.56	1680.49	1700.89	1730.56	1699.58	1803.77	1691.49	1844.79	1708.63	1700.58	1778.97	1744.84	1723.96	1704.15	1728.78	1718.22	1767.71	1678.26	1716.61	1705.68	1723.97	1822.85	1722.71	1768.34
177.779007	1708.61	1735.01	1732.31	1784.11	1666.71	1658.11	1706.43	1719.64	1685.71	1695.34	1664.27	1679.39	1691.25	1837.97	1751.15	1704.44	1792.61	1719.86	1673.12	1682.2	1671.7	1777.4	1702.58	1721.92	1706.27	1690.64	1680.61	1702.97	1732	1698.79	1802.05	1692.55	1845.21	1708.05	1700.29	1779.14	1748.6	1726.31	1704.34	1728.94	1714.95	1764.68	1680.29	1715.77	1706.53	1724.48	1827.9	1725.12	1768.24
178.274002	1708.96	1733.17	1730.78	1787.3	1667.31	1658.27	1707.33	1721.34	1687.6	1695.73	1662.85	1677.15	1692.14	1838.28	1754.33	1704.91	1795.78	1720.81	1675.84	1681.26	1669.14	1777.82	1703.84	1724.21	1705.54	1689.79	1681.66	1702.94	1731.98	1699.31	1803.57	1692.11	1845.2	1708.52	1699.9	1774.45	1747.26	1726.12	1703.51	1728.89	1717.37	1765.74	1677.56	1716.05	1705.34	1724.76	1824.83	1723.88	1767.68
178.768997	1708	1734.09	1731.49	1784.42	1665.46	1656.49	1708.7	1723.5	1684.99	1696.47	1663.31	1677.23	1690.11	1835.08	1754.39	1706.69	1796.09	1718.57	1674.65	1682.28	1668.85	1778.73	1702.73	1721.93	1705.53	1689.24	1680.11	1699.25	1728.99	1699.35	1805.35	1693.2	1840.88	1711.13	1698.55	1778.41	1745.48	1722.75	1703.39	1728.47	1717.02	1767.39	1680.39	1717.38	1707.4	1726.73	1823.26	1725.17	1770.17
179.264999	1707.33	1732.73	1732.84	1782.85	1666.94	1656.8	1709.02	1725.28	1686.67	1694.64	1665.35	1678.23	1692.68	1840.33	1752.44	1705.38	1791.38	1721.93	1675.57	1680.56	1669.79	1775.76	1704.92	1721.85	1706.15	1689.55	1679.92	1702.46	1730.5	1699.38	1803.65	1691.88	1847.07	1708.25	1699.87	1778.47	1748.37	1725.66	1703.32	1729.04	1714.61	1770.97	1680.3	1715.79	1708.04	1725.32	1824.37	1723.33	1767.68
179.759995	1707.83	1733.67	1734.21	1783.54	1665.1	1657.4	1706.8	1722.9	1685.48	1694.28	1661.75	1676.1	1691.05	1839.68	1752.6	1703.14	1794.83	1719.29	1674.71	1683.11	1670.75	1775.97	1703.3	1722.04	1706.53	1686.69	1680.95	1703.5	1732.6	1699.32	1800.3	1693.1	1844.76	1709.02	1696.44	1777.84	1746.37	1724.5	1704.61	1729.24	1715.52	1769.39	1679.68	1713.25	1708.53	1725.71	1824.35	1723.15	1770.03
181.089005	1665.54	1707	1713.14	1791.37	1669.54	1660.43	1717.75	1731.71	1684.53	1696.4	1667.22	1678.95	1692.79	1841.78	1766.18	1706.31	1812.94	1722.43	1675.09	1681.17	1670.79	1780.33	1706.12	1725.91	1705.23	1691.44	1684.95	1707.16	1735.88	1701.67	1811.1	1693.58	1842.63	1709.58	1702.56	1779.33	1748.1	1725.57	1703.94	1729.25	1719.98	1771.87	1682.85	1718.07	1708.77	1727.09	1829.87	1726.88	1771.37
181.584000	1711.41	1734.21	1737.43	1785.94	1667.36	1660.04	1709.68	1724.61	1683.31	1695.83	1663.8	1678.48	1690.5	1840.28	1756.29	1706.26	1793.73	1718.24	1674.62	1683.08	1669.75	1778.05	1704.98	1724.94	1705.14	1689.69	1682.68	1702.61	1733.68	1700.94	1807.38	1693.75	1846.85	1709.22	1700.17	1779.94	1749.03	1728.68	1704.5	1730.15	1718.2	1772.66	1682.18	1718.49	1705.36	1726.33	1827.93	1727.67	1771.11
182.078995	1708.5	1733.73	1736.35	1789.5	1669.68	1658.41	1706.73	1723.62	1683.12	1694.44	1664.76	1677.48	1692.57	1840.16	1753.96	1707.56	1793.34	1720.68	1675.86	1683.45	1672.23	1778.73	1706.47	1723.06	1704.17	1688.76	1681.04	1703.29	1733.85	1698.18	1805.2	1693.71	1847.75	1709.87	1702.07	1782.37	1745.67	1726.95	1706.41	1731.63	1717.45	1771.4	1680.49	1717.41	1706.24	1723.05	1825.66	1723.54	1768.28
182.574005	1708.99	1734.71	1734.14	1785.63	1667.75	1658.15	1706.2	1722.32	1687.38	1696.77	1662.34	1677.51	1692.66	1840.98	1756.29	1705	1796.93	1723.23	1675.76	1685.07	1670.42	1780.66	1702.47	1725.05	1704.29	1689.68	1682.05	1702.03	1729.69	1699.95	1806.02	1691.67	1848.34	1706.87	1702.64	1778.45	1746.31	1725.78	1704.39	1729.84	1717.75	1769.95	1679.48	1718.46	1705.34	1725.9	1829.53	1725.56	1773.17
183.069000	1706.69	1735.86	1737.54	1787.32	1667.66	1658.41	1708.07	1723.95	1685.37	1695.34	1663.82	1676.91	1691.63	1839.94	1752.45	1707.43	1794.74	1719.81	1676.6	1681.83	1670.59	1781.64	1703.7	1725.5	1706.88	1689.89	1681.7	1703.83	1729.98	1701.69	1807.12	1690.81	1849.61	1708.69	1700.18	1780.85	1749.12	1727.1	1704.95	1730.4	1717.02	1772.12	1680.67	1720.19	1707.55	1727.6	1826.11	1725.18	1771.42
183.565002	1708.03	1736.2	1734.61	1786.51	1665.75	1658.15	1708.81	1722.08	1686.29	1696.03	1665.36	1677.73	1691.98	1839.43	1752.15	1703.94	1795.67	1720.52	1674.34	1681.17	1671	1779	1704.77	1727.85	1708.25	1689.74	1684.62	1702.62	1730.59	1701.33	1809.16	1692.77	1853.89	1712.85	1702.7	1781.68	1748.35	1726.84	1703.24	1732.06	1715.85	1770.1	1680.92	1719.45	1705.14	1726.8	1827.03	1727.53	1772.69
184.059998	1709.77	1733.04	1733.97	1785.08	1667.31	1658.81	1710.16	1723.76	1685	1694.45	1664.93	1677.62	1692.54	1842.07	1757.41	1705.58	1793.91	1721.66	1675.66	1680.14	1666.08	1778.13	1702.64	1724.87	1703.44	1687.01	1680.9	1702.73	1731.29	1702.8	1805.83	1689.02	1849.23	1708.36	1701.59	1780.31	1748.13	1729.03	1705.59	1732.33	1717.15	1769.23	1679.46	1717.5	1705.36	1724.17	1830.19	1727.88	1772.02
184.554993	1706.61	1734.16	1733.46	1782.82	1665.45	1659.13	1707.07	1720.33	1683.12	1694.57	1663.4	1679.21	1690.79	1840.32	1755.61	1706.95	1794.49	1721.02	1675.44	1681.31	1670.94	1780.01	1704.2	1726.1	1703.36	1689.05	1680.38	1703.74	1730.15	1699.45	1807.48	1693.84	1843.91	1709.45	1700.86	1780.25	1746.84	1723.64	1702.2	1730.36	1714.24	1768.55	1678.69	1717.72	1703.46	1724.87	1824.52	1725.38	1769.01
185.050003	1708.2	1733.53	1733.83	1785.68	1665.71	1659.05	1708.85	1722.58	1684.9	1696.38	1664.19	1677.11	1690.08	1839.51	1752.9	1704.49	1793.6	1718.97	1673.29	1678.81	1668.44	1776	1703.61	1722.39	1704.06	1689.01	1681.18	1703.2	1728.11	1700.02	1806.23	1691.76	1841.69	1708.62	1699.32	1778.24	1745.68	1724.56	1701.46	1729.73	1716.45	1770.19	1680.88	1717.53	1704.31	1723.97	1826.24	1726.94	1772.17
185.544998	1707.69	1730.66	1735.25	1782.96	1666.96	1657.19	1705.16	1722.73	1684.93	1695.22	1664.48	1676.3	1690.35	1838.88	1751.41	1702.89	1791.21	1718.63	1675.35	1682.31	1670.24	1779.66	1703.58	1720.06	1703.37	1692.03	1680.27	1702.98	1731.08	1701.21	1805.36	1691.5	1849.89	1707.1	1700.08	1779.55	1746.87	1727.21	1701.73	1731.08	1716	1769.26	1680.12	1717.43	1704.84	1724.6	1827.06	1725.77	1772.83
186.041000	1706.83	1732.45	1734.93	1786.06	1666.56	1655.96	1708.54	1720.46	1683.93	1694.06	1662.85	1675.26	1691.84	1839.76	1755.63	1703.45	1795.02	1721.97	1677.29	1680.94	1669.26	1779.31	1704.36	1721.56	1704.05	1688.11	1681.37	1703.49	1730.55	1699.95	1805	1691.39	1850.14	1707.55	1699.41	1782.71	1747.53	1725.68	1701.7	1731.09	1717.36	1771.62	1679.19	1716.2	1706.04	1724.95	1826.22	1727	1771.46
186.535995	1708.95	1734.37	1735.77	1785.03	1664.3	1658	1706.01	1722.11	1684.99	1693.28	1663.93	1676.88	1690.44	1841.56	1755.35	1705.66	1795.46	1721.82	1675.91	1682.26	1667.83	1774.42	1703.01	1723.93	1703.95	1688.9	1679.92	1702.86	1728.1	1700.32	1808.39	1693.42	1849.01	1708.84	1698.72	1779.54	1745.86	1723.81	1705.02	1732.36	1716.31	1770.55	1679.39	1718.55	1706.72	1725.66	1827.25	1725.51	1768.1
187.031006	1707.19	1732.05	1735.75	1786.22	1665.84	1657.87	1706.73	1720.6	1681.95	1691.3	1663.03	1675.91	1690.1	1840.57	1757.97	1706.81	1796.11	1720.28	1675.77	1681.06	1672.21	1776.65	1705.36	1724.23	1705.83	1690.9	1682.06	1703.77	1728.5	1701.92	1807.14	1690.95	1847.75	1707.34	1698.96	1780.28	1744.87	1724.39	1702.89	1732.55	1717.01	1770.61	1679.67	1716.65	1706.3	1724.82	1828.27	1725.53	1774.23
187.526001	1707.06	1731.46	1736.36	1786.07	1666.52	1658.6	1707.84	1721.25	1683.78	1695.09	1663.55	1679.41	1692	1835.03	1753.12	1703.67	1792.66	1721.97	1672.86	1684.23	1669.1	1777.54	1700.92	1722.24	1703.27	1689.57	1681.5	1703.31	1730.65	1700.07	1803.87	1691.18	1845.6	1707.92	1702.08	1780.36	1744.61	1723.35	1703.73	1728.75	1717.19	1769.29	1678.24	1718.34	1706.79	1724.95	1823.86	1726.67	1770.85
188.022003	1703.69	1731.66	1733.34	1783.78	1664.73	1657.89	1709.53	1721.96	1684.69	1691.94	1665.65	1676	1692.37	1838.81	1753.25	1701.7	1792.05	1720.49	1673.37	1681.33	1670.49	1777.38	1701.06	1723.71	1703.56	1686.78	1679.66	1701.52	1731.09	1701.49	1805.16	1691.01	1850.44	1706.65	1700.56	1781.87	1746.31	1724.78	1704.09	1730.74	1718.89	1767.64	1680.87	1719.63	1704.86	1723.5	1821.1	1726.47	1770.16
188.516998	1707.86	1730.2	1732.26	1787.25	1663.6	1656.71	1706.38	1719.6	1682.07	1692.04	1663.03	1674.92	1688.64	1836.25	1752.86	1704	1796.41	1720.96	1675.18	1682.45	1670.52	1778.32	1702.63	1722.54	1700.53	1687.86	1681.71	1699.75	1729.35	1699.21	1804	1691.19	1849.06	1706.68	1700.07	1781.27	1748.46	1723.66	1701.04	1730.33	1715.22	1769.87	1676.08	1718.52	1704.98	1722.95	1823.46	1725.64	1773.72
189.011993	1704.11	1731.91	1732.5	1782.64	1665.3	1659	1706.56	1721.72	1682.69	1692.79	1663.18	1675.85	1690.53	1839.95	1752.48	1703.68	1792	1719.19	1673.42	1681.34	1668	1777.68	1702.15	1722.48	1702.23	1688.59	1681.73	1701.48	1730.04	1700.14	1803.33	1691.49	1850.37	1708.31	1699.15	1777.31	1743.85	1724.35	1703.09	1731.39	1716.26	1770.11	1677.06	1714.35	1704.47	1724.57	1821.69	1724.62	1769.13
189.507004	1704.29	1732.87	1734.84	1785.12	1665.75	1656.77	1709.46	1722.2	1684.38	1693.29	1663.15	1676.35	1688.25	1839.39	1752.26	1703.36	1795.38	1720.76	1673.18	1681.64	1668.67	1776.18	1699.03	1723.47	1700.71	1689.26	1680.15	1703.01	1730.12	1698.48	1803.94	1687.27	1847.78	1707.36	1697.63	1777.07	1746.35	1723.88	1701.48	1729.88	1713.87	1770.29	1679.95	1716.62	1704.92	1725.32	1822.92	1724.8	1770.85
190.001999	1703.93	1730.36	1731.06	1781.45	1666.9	1658.43	1707.55	1722.5	1684.73	1692.19	1663.27	1676.75	1690.33	1835.82	1752.19	1700.16	1792.67	1717.38	1674.73	1682.68	1670.73	1776.52	1701.97	1722.26	1702.11	1687.35	1679.05	1701.74	1728.41	1697.64	1804.42	1690.69	1846.26	1706.32	1698.54	1776.11	1746.36	1721.54	1703.32	1731.16	1715.24	1770.32	1678.02	1718.66	1704.98	1722.48	1823.31	1723.82	1769.63
190.498001	1704.66	1728.33	1733.74	1784.91	1665.27	1657.68	1707.05	1722	1682.17	1692.92	1662.78	1679.36	1689.82	1838.3	1750.6	1702.7	1794.32	1718.14	1675.71	1680.23	1670.45	1775.61	1700.28	1722.8	1700.5	1688.39	1679.36	1701.15	1727.62	1698.72	1801.51	1689.28	1848.29	1707.65	1698.94	1774.37	1745.77	1721.82	1704.7	1727.92	1716.31	1770.37	1678.28	1716.23	1705.49	1725.15	1822.8	1723.42	1768.83
190.992996	1705.7	1729.33	1734.87	1781.49	1665.88	1657.89	1708.4	1719.51	1684.11	1693.23	1664	1677.32	1692.37	1839.46	1750.92	1704.16	1794.79	1720.15	1674.79	1679.31	1668.95	1776.53	1701.37	1723.73	1703.61	1685.5	1678.09	1701.2	1728.06	1698.6	1805.66	1689.36	1846.17	1706.85	1697.17	1779.25	1744.76	1723.82	1703.46	1729.35	1712.38	1769.57	1678.49	1716.28	1704.66	1724.63	1821.65	1725.08	1770.26
191.488007	1704.97	1730.01	1732.56	1781.82	1666.67	1658.45	1705.85	1721.71	1682.4	1693.49	1663.59	1676.64	1688.99	1837.01	1752.91	1702.02	1792.41	1718.8	1676.17	1681.95	1670.22	1776.65	1701.5	1720.18	1700.91	1688.55	1678.39	1701.8	1726.62	1698.59	1806.85	1689.84	1850.22	1705.54	1698.73	1780.5	1746.24	1724.16	1702.13	1728.95	1712.94	1769.34	1680.39	1719.48	1703.16	1724.35	1823.14	1724.07	1772.83
191.983002	1704.91	1730.09	1731.36	1786.18	1666.79	1657.29	1706.79	1719.23	1681.18	1690.59	1663.45	1676.7	1689.7	1839.38	1752.99	1702.76	1791.03	1719.79	1676.21	1680.98	1669.05	1778.28	1698.54	1722.56	1701.83	1688.69	1682.09	1701.46	1728.69	1698.21	1804.82	1688.6	1849.85	1707.75	1698	1777.94	1744.86	1725.04	1702.21	1729.9	1714.6	1768.1	1678.16	1716.41	1704.54	1723.18	1825.59	1726.38	1768.83
192.477997	1705.55	1730.43	1729.68	1784.64	1668.07	1658.18	1706.42	1720.99	1682.51	1693.08	1663.89	1679.68	1690.99	1840.21	1751.37	1700.75	1790.8	1720.3	1677.23	1681.07	1667.79	1777.21	1697.94	1722.34	1702.87	1687.33	1681.98	1702.47	1728.75	1698.95	1802.95	1691.02	1848.37	1706.29	1698.45	1778.84	1744.67	1726.25	1702.81	1728.76	1716.22	1769.38	1680.09	1715.66	1703.75	1724.94	1824.13	1725.41	1767.45
192.973999	1703.69	1729.38	1731.06	1783.34	1667.3	1657.85	1706.56	1721.38	1683.85	1693.53	1666.06	1678.87	1689.75	1842.81	1752.82	1702.64	1793.64	1720.16	1673.9	1680.78	1670.49	1773.42	1700.21	1720.16	1703.55	1684.61	1680.83	1702.84	1728.41	1700.41	1802.83	1691.6	1845.93	1706.86	1696.9	1779.25	1741.67	1723.37	1702.97	1728.24	1710.56	1768.79	1679.87	1718.24	1703.48	1723.9	1820.68	1724.79	1769.04
193.468994	1706.17	1731.99	1732.87	1784.3	1665.92	1655.25	1707.68	1721.91	1683.89	1691.77	1665.65	1674.2	1690.07	1838.99	1750.8	1701.66	1790.3	1718.74	1674.42	1681.89	1667.63	1778.58	1699.31	1721.5	1701.33	1685.74	1677.59	1698.71	1726.8	1699.46	1799.09	1689.74	1843.94	1707.79	1697.54	1776.24	1744.76	1723.39	1701.71	1729.98	1712.92	1766.38	1679.31	1716.75	1702.21	1723.54	1820.18	1722.4	1769.25
193.964005	1704.1	1731.76	1731	1782.3	1667.66	1656.72	1703.95	1719.65	1682.19	1691.38	1665.31	1676.38	1691.73	1839.38	1748.49	1701.36	1792.38	1719.67	1674.51	1680.8	1669.24	1772.04	1698.22	1720.41	1700.16	1687.94	1679.23	1701.66	1725.77	1700.17	1803.35	1688.43	1840.6	1706.25	1696.71	1777.21	1744.8	1720.9	1699.18	1728.88	1712.43	1766.08	1679.02	1716.94	1702.45	1723.33	1820.92	1722.33	1769.06
194.459000	1702.96	1729.12	1729.99	1780.58	1665.73	1657.66	1706.82	1720.61	1684.58	1691.96	1666.13	1675.73	1689.12	1838.33	1751.46	1701.85	1788.68	1717.1	1676.78	1679.66	1669.81	1776.71	1699.63	1722.17	1700.58	1685.41	1680.01	1701.52	1728.82	1698.78	1802.74	1691.24	1841.32	1705.84	1698.36	1777.8	1744.19	1720.48	1701.98	1729.6	1714.45	1764.95	1679.31	1715.89	1705.19	1720.24	1819.67	1724.38	1772.12
194.953995	1702.15	1730.52	1733.06	1779.78	1665.04	1656.21	1705.98	1718.59	1682.67	1693.24	1663.95	1675.48	1686.64	1837.16	1748.19	1700.32	1789.25	1717.55	1675.72	1680.13	1665.53	1773.97	1697.6	1720.32	1697.99	1686.25	1678.54	1701.25	1726.87	1699.28	1800.48	1690.9	1845.19	1705.13	1694.83	1778.07	1743.57	1722.62	1701.28	1730.75	1710.44	1765.23	1677.98	1717.89	1702.3	1722.71	1821.04	1724.53	1768.92
195.449997	1702.85	1727.69	1729.4	1781.62	1664.3	1655.41	1704.4	1720.07	1678.72	1690.31	1665.72	1675.16	1688.89	1833.7	1751.9	1700.64	1790.92	1717.16	1674.47	1679.8	1667.97	1776.27	1699.96	1718.41	1699.66	1686.28	1677.78	1700.99	1726.48	1700.31	1802.62	1688.2	1845.34	1702.88	1694.08	1776.09	1741.3	1723.18	1700.53	1727.78	1709.8	1764.49	1679.39	1716.72	1702.88	1720.81	1819.3	1725.44	1770.68
195.945007	1700.29	1729.34	1729.05	1780.26	1664.17	1655.51	1705.59	1720.13	1681.6	1693.06	1663.65	1676.46	1688.22	1834.4	1749.03	1701.17	1788.23	1717.26	1673.79	1679.14	1667.32	1772.86	1696.28	1720	1700.33	1684.36	1677.71	1697.14	1726.68	1698.92	1797.04	1689.01	1844.43	1707.46	1696.09	1777.39	1740.87	1721.71	1700.31	1726.81	1711.33	1766.94	1678.5	1715.69	1702.44	1721.44	1816.92	1725.06	1767.6
196.440002	1705.48	1726.07	1730.32	1780.96	1662.08	1658.65	1705.86	1716.45	1679.94	1688.64	1664.17	1673.53	1686.67	1836.9	1749.77	1698.71	1788.6	1717.68	1678.33	1681.05	1668.47	1773.24	1696.15	1721.4	1700.33	1685.61	1678.2	1700.73	1724.03	1700.47	1798.51	1686.98	1846.98	1707.15	1695.18	1776.82	1739.85	1721.88	1700.57	1729.1	1708.66	1767.03	1679.85	1714.95	1703.3	1722.35	1817.19	1720.85	1766.92
196.934998	1701.28	1725.77	1731.61	1778.36	1664.97	1655.53	1705.63	1718.4	1681.91	1690	1662.68	1674.05	1688.17	1834.16	1749.93	1697.56	1787.26	1714.61	1675.74	1681.26	1669.85	1771.71	1699.37	1717.74	1697.55	1684.56	1679.86	1702.24	1723.75	1698.26	1798.58	1686.33	1841.39	1707.25	1697.54	1774.03	1740.35	1723.09	1701.82	1730.5	1710.3	1766.05	1677.96	1715.4	1704.11	1719.91	1818.27	1723.39	1767.49
197.431000	1698.83	1728.43	1728.29	1780.24	1664.74	1656.7	1704.11	1717.64	1680.89	1687.78	1663.05	1674.04	1685.28	1835.07	1745.61	1698.39	1788.29	1717.52	1677.12	1681.32	1666.63	1771.31	1695.71	1718.2	1698.26	1684.75	1677.44	1697.82	1723.68	1696.98	1800.33	1687.89	1844.27	1705.07	1697.34	1774.17	1740.64	1719.24	1697.89	1726.21	1707.33	1767.03	1677.93	1714.26	1699.63	1721.54	1817.04	1725.43	1769.38
197.925995	1700.31	1728.73	1729.91	1779.1	1665	1656.05	1705.56	1717.31	1680.93	1688.86	1664.07	1674.32	1687.82	1834.02	1751.12	1695.47	1788.59	1716.44	1676	1677.26	1668.72	1773.74	1696.9	1720.23	1696.13	1686.1	1678.14	1698.48	1724.8	1700.05	1803.38	1689.73	1847.13	1703.2	1695.58	1777.55	1741.93	1719.57	1699.48	1727.16	1710.43	1766.74	1680.55	1717.84	1700.9	1719.52	1819.89	1724.28	1769.62
198.421005	1701.81	1728.66	1728.08	1778.27	1667.83	1654.09	1704.93	1719.75	1683.43	1690.4	1664.62	1675.69	1687.55	1836.23	1749.19	1698.78	1785.67	1715.37	1673.21	1679.69	1667.4	1772.84	1694.31	1715.5	1696.1	1685.05	1679.17	1700.68	1724.2	1699.24	1798.17	1684.08	1843.92	1702.25	1694.62	1773.27	1740.52	1720.81	1698.76	1727.9	1709.79	1765.19	1678.81	1716.35	1701.48	1719.18	1814.72	1721.34	1769.27
198.916000	1702.06	1725.46	1725.77	1780.62	1665.22	1655.54	1705.84	1716.12	1679.79	1690.01	1664.38	1677.87	1688.59	1835.76	1747.04	1696.22	1790.32	1714.82	1675.6	1680.22	1667.1	1770.55	1696.34	1718.5	1696.06	1684.65	1678.83	1698.93	1724.24	1697.33	1797.74	1684.58	1843.6	1704.12	1695.15	1773.24	1742.86	1719.13	1699.5	1727.31	1709.7	1766.45	1678.51	1714.34	1702.43	1717.35	1812.92	1724.2	1766.15
199.410995	1699.19	1725.38	1726.56	1778.13	1666.42	1656.04	1702.51	1715.8	1680.18	1690.16	1663.51	1675.32	1685.78	1836.14	1747.26	1697.57	1786.21	1714.95	1673.63	1680.17	1668.16	1773.19	1694.59	1719.07	1697.96	1684.34	1679.96	1700.53	1724.27	1696.09	1799.08	1687.16	1843.58	1704.91	1694.39	1771.33	1739.68	1719.68	1697.89	1727.67	1707.63	1763.34	1677.62	1717.36	1699.97	1719.01	1814.49	1722.09	1767.74
199.906998	1700.75	1722.89	1727.43	1778.56	1665.02	1655.1	1702.41	1717.69	1678.44	1689.01	1665.47	1675.07	1683.97	1833	1748.62	1695.74	1785.02	1713.39	1675.68	1679.37	1668.21	1770.29	1693.51	1718.51	1696.09	1682.25	1677.45	1697.7	1722.37	1695.95	1795.44	1686.17	1842	1704.12	1695.15	1770.99	1738.99	1716.97	1697.72	1726.39	1704.58	1763.99	1678.41	1716.2	1700.74	1719.08	1815.3	1723.4	1763.38
200.401993	1698.65	1726.93	1726.49	1774.31	1663.4	1654.62	1704.5	1715.01	1677.93	1686.01	1664.07	1673.47	1684.54	1832.74	1748.01	1694.3	1787.08	1716.67	1673.15	1677.92	1665.56	1770.19	1692.31	1720.4	1694.53	1682.47	1677.75	1700.55	1720.62	1697.77	1795.67	1684.07	1841.84	1701.8	1693.33	1772.12	1739.61	1718.3	1696.3	1725.57	1708.64	1762.32	1676.95	1714.85	1699.53	1718.63	1811.69	1720.48	1764.73
200.897003	1701.21	1723.19	1726.34	1774.71	1664.78	1655.09	1703.86	1713.85	1681	1687.85	1664.8	1675	1685.9	1832.65	1748.64	1693.73	1784.82	1715.22	1676.78	1676.31	1667.24	1770.97	1690.93	1716.6	1695.8	1684.32	1678.3	1698.3	1722.85	1697.69	1796.44	1685.79	1838.85	1701.72	1692.92	1769.64	1737.11	1718.77	1696.22	1727.32	1707.68	1762.14	1678.27	1715.07	1701.44	1716.65	1810.62	1721.55	1765.97
201.391998	1699.96	1724.51	1726.02	1776.87	1663.64	1654.04	1702.8	1715.14	1676.22	1687.21	1663.9	1672.74	1683.34	1832.84	1750	1694.19	1783.05	1714.33	1674.5	1679.75	1666.35	1770.39	1692.17	1715.9	1693.88	1681.56	1678.74	1698.25	1723	1697.18	1793.87	1686.06	1840.18	1699.34	1694.24	1771.74	1738.89	1717.83	1696.3	1725.65	1707.08	1764.35	1678.27	1714.99	1700.54	1715.43	1813.36	1721.81	1764.57
201.886993	1699.06	1722.07	1725.16	1777.94	1663.44	1654.42	1704.43	1714.59	1677.51	1686.16	1663.61	1672.65	1683.72	1834.4	1745.66	1694.68	1785.43	1713.76	1672.23	1679.28	1666.8	1768.44	1692.28	1717.07	1691.32	1684.86	1676.04	1697.51	1722.78	1695.26	1793.6	1684.19	1836.51	1702.17	1691.72	1772.65	1739.65	1719.14	1698.6	1728.49	1706.65	1761.54	1677.85	1714.76	1699.71	1718.8	1812.73	1722.85	1765.47
202.382996	1697.01	1720.02	1725.71	1776.4	1661.98	1653.68	1702.61	1714.95	1677.95	1686.48	1662.31	1672.94	1682.83	1831.97	1746.3	1696.11	1783.21	1713.67	1675.69	1677.74	1665.08	1769.34	1693.39	1717.29	1694.75	1682.59	1677.36	1696.34	1721.1	1694.74	1794.02	1683.79	1836.34	1703.03	1691.54	1770.31	1737.13	1717.19	1696.95	1725.07	1705.61	1760.01	1676.71	1716.44	1698.83	1719.11	1808.21	1722.32	1764.46
202.878006	1697.95	1720.44	1720.81	1774.43	1662.56	1653.43	1701	1714.22	1677.99	1685.03	1661.7	1670.77	1682.83	1834.53	1747.68	1693.64	1778.64	1710.02	1674.35	1678.4	1666.07	1768.71	1689.9	1715.44	1693.05	1682.76	1676.91	1696.78	1721.8	1696.48	1791.21	1681.82	1839.72	1700.63	1693.59	1768.95	1737.11	1716.84	1696.16	1725.2	1707.43	1759.69	1678.04	1713.16	1698.67	1717.38	1805.92	1719.28	1762.31
203.373001	1696.63	1722.01	1723.77	1773.94	1662	1652.57	1702.53	1714.11	1676.89	1685.9	1661.86	1670.84	1682.51	1830.17	1745.61	1694.05	1778.69	1713.96	1673.8	1677.67	1665.86	1768.96	1690.2	1714.46	1692.58	1682.49	1676.59	1698.25	1719.39	1698.75	1792.64	1685.51	1835.93	1699.65	1690.5	1766.09	1736.63	1713.45	1694.98	1725.4	1704.3	1758.62	1675.44	1715.59	1697.33	1715.27	1807.06	1720.69	1767.2
203.867996	1694.72	1718.26	1722.86	1770.59	1661.85	1653.27	1697.86	1711.97	1677.38	1685.45	1663.01	1671.33	1684.21	1830.74	1742.95	1693.37	1779.22	1710.17	1672.21	1678.81	1664.21	1762.26	1688.84	1712.65	1692.74	1683.35	1674.55	1695.02	1717.11	1695.15	1790.69	1682.26	1835.83	1699.89	1690.93	1768.43	1734.65	1712.21	1693.47	1724.96	1703.96	1758.97	1675.84	1713.42	1696.71	1713.88	1803.6	1718.68	1762.36
204.363007	1694.77	1719.67	1723	1771.64	1659.67	1651.51	1697.43	1712.34	1676.31	1683.35	1660.15	1670.64	1680.41	1829.31	1740.6	1691.23	1780.48	1711.17	1670.47	1678.31	1666.02	1764.47	1689.11	1713.8	1689.94	1681.6	1674.21	1695.58	1714.29	1695.18	1788.61	1681.81	1835.35	1699.5	1690.91	1765.33	1735.3	1713.49	1696.23	1722.45	1703.77	1759.17	1676.03	1711.44	1695.41	1712.14	1801.17	1718.82	1761.68
204.858994	1697.11	1720.51	1723.44	1775.93	1660.32	1653.39	1700.39	1711.67	1676.47	1684.36	1661.38	1669.39	1679.01	1824.97	1741.27	1692.44	1777.75	1708.07	1671.59	1676.93	1663.54	1760.31	1687.94	1711.73	1689.84	1679.57	1674.75	1692.61	1715.66	1695.95	1786.55	1681.31	1831.37	1698.23	1690.27	1762.45	1733.51	1709.68	1692.8	1722.88	1702.55	1757.37	1675.13	1711.3	1695.18	1712.19	1801.51	1718.56	1756.23
205.354004	1692.47	1718.92	1722.78	1773.57	1660.78	1652.83	1694.32	1709.18	1673.67	1683.83	1660.22	1670.23	1680.66	1825.01	1741.35	1692.79	1775.3	1709.26	1672.19	1675.92	1664.14	1763.5	1687.22	1714.77	1689.16	1679.04	1675.4	1695.3	1714.42	1694.72	1783.94	1679.66	1832.41	1696.63	1690.83	1764.59	1733.66	1712.19	1692.4	1723.64	1703.11	1757.05	1674.9	1711.55	1694.87	1712.02	1796.39	1715.63	1759.44
205.848999	1693.82	1718.46	1720.67	1772	1658.96	1651.57	1697.25	1709.93	1673.23	1683.6	1658.32	1670.1	1681.79	1820.46	1739.96	1692.65	1776.84	1708.77	1672.35	1674.02	1663.15	1761.1	1688.27	1711.71	1689.68	1680.25	1673.08	1692.36	1714.62	1694.43	1785.22	1678.84	1829.94	1695.97	1689.91	1764.98	1731.19	1709.19	1693.5	1722.07	1703.64	1755.63	1674.7	1709.15	1693.66	1711.56	1795.22	1714.99	1754.95
206.343994	1691.4	1719.64	1721.9	1772.1	1660.61	1651.79	1698.64	1709.53	1674.99	1683.53	1660.09	1668.25	1679.32	1820.84	1741.96	1689.24	1776.84	1707.71	1670.64	1673.82	1663.05	1760.47	1686.93	1709.25	1690.08	1679.23	1670.95	1692.43	1712.75	1692.78	1780.5	1679.36	1827.37	1694.22	1690.93	1760.02	1730.64	1710.71	1691.6	1721.69	1701.62	1753.79	1673.25	1710.34	1695.42	1714	1795.79	1715.22	1756.79
206.839005	1693.32	1717.85	1720.25	1768.77	1660.7	1653.09	1696.05	1707.92	1674.83	1681.45	1660.27	1669.3	1680.65	1816.35	1739.67	1690.39	1777.37	1708.67	1669.76	1674.38	1663.55	1755.74	1688.78	1709.82	1686.12	1680.99	1672.47	1690.67	1712.83	1694.32	1780.25	1678.11	1826.1	1698.83	1689.26	1761.55	1730.46	1708.34	1691.7	1719.6	1701.92	1753.1	1673.08	1710.41	1693.72	1711.02	1795.65	1715.18	1756.79
207.335007	1693.89	1716.87	1718.41	1767.05	1661.09	1651.66	1696.23	1709.77	1674.05	1683.54	1657.53	1671.71	1679.6	1816.46	1744.05	1687.08	1774.39	1708.67	1669.42	1673.63	1662.98	1756.55	1684.87	1710.34	1689.28	1679.13	1671.3	1690.98	1714.5	1692.59	1777.43	1678.46	1822.49	1696.27	1689.95	1761.03	1731.27	1710.8	1691.91	1719.39	1699.89	1753.89	1677.13	1707.71	1693.21	1711.43	1796.41	1713.12	1754.67
207.830002	1691.01	1717.2	1719.26	1768.56	1661.27	1650.18	1695.05	1708.25	1673.82	1682.26	1659.97	1669.7	1680.9	1812.65	1741.85	1690.04	1774.29	1705.98	1669.17	1671.04	1662.24	1754.04	1686.58	1708.22	1686.16	1679.72	1672.7	1691.23	1711.95	1689.44	1778.38	1679.32	1827.39	1694.77	1687.53	1758.52	1731.5	1708.75	1691.67	1719.89	1701.06	1751.78	1675.31	1709.96	1694.11	1709.78	1792.31	1713.93	1754.02
208.324997	1690.94	1714.63	1715.25	1765.54	1660.74	1653.07	1695.09	1704.4	1673.2	1679.94	1659.7	1668.88	1680.97	1810.03	1739.75	1689.51	1770.88	1704.19	1669.38	1671.86	1662.22	1752.5	1685.8	1708.02	1687.3	1677.35	1670.18	1689.74	1710.23	1690.08	1778.26	1679.72	1820.06	1694.02	1688.51	1758.25	1729.61	1706.2	1691.11	1716.07	1700.09	1750.81	1672.37	1708.47	1692.97	1708.92	1789.83	1713.61	1752.78
208.820007	1690.75	1714.28	1716.71	1767.11	1659.36	1652.6	1694.12	1705.95	1672.31	1680.27	1658.66	1667.89	1680.33	1811.51	1736.96	1688.93	1769.64	1704.71	1667.44	1671.61	1662.85	1752.37	1685.11	1709.56	1685.65	1678.81	1670.05	1689.19	1711.54	1689.6	1774.17	1679.28	1819.81	1694.63	1687.42	1758.28	1730.93	1710.31	1691.27	1718.26	1699.86	1752.53	1673.76	1708.74	1690.32	1707.96	1787.67	1712.36	1750.73
209.315002	1691.44	1714.96	1715.55	1762.8	1660.95	1651.7	1693.96	1704.07	1673.9	1680.42	1657.35	1667.71	1678.68	1808.78	1737.31	1687.84	1770.78	1707.57	1667.66	1670.77	1660.21	1751.38	1686.31	1705.73	1686.03	1675.98	1670.86	1688.25	1708.34	1690.44	1773.44	1678.59	1816.24	1694.51	1688.64	1755.22	1728.03	1706.27	1689.38	1715.02	1701.06	1749.64	1673.41	1705.06	1691.28	1706.59	1786.45	1711.33	1750
209.811005	1689.66	1714.28	1714.53	1763.38	1656.41	1653.18	1692.17	1704.34	1672.27	1680.05	1657.4	1668.02	1676.86	1807.46	1735.66	1687	1767.81	1704.28	1668.46	1671.05	1661.4	1751.71	1684.9	1707.09	1687.79	1678.25	1670.9	1688.08	1711.14	1687.22	1773.47	1678.11	1815.39	1691.83	1689.28	1754.95	1727.19	1704.98	1691.08	1714.65	1699.46	1749.25	1671.46	1706.68	1691.51	1706.86	1785.55	1712.38	1749.18
210.306000	1688.97	1713.73	1715.65	1759.07	1659.4	1649.29	1691.8	1701.19	1674.77	1679.97	1658.69	1668.81	1676.01	1801.19	1733.97	1686.78	1766.29	1704.06	1667.5	1670.71	1662.16	1750.3	1683.23	1705.14	1686.18	1675.8	1670.56	1687.02	1707.35	1689.88	1771.18	1681.03	1811.84	1693.17	1685.72	1750.16	1726.93	1702.97	1690.66	1716	1698.62	1745.27	1672.42	1704.74	1693.29	1707.68	1787.63	1708.08	1748.05
210.800995	1689.56	1713.21	1715.39	1757.72	1660.38	1650.64	1693.22	1701.02	1672.64	1682	1657.6	1668.74	1677.47	1800.8	1734.02	1686.27	1765.49	1704.05	1668.4	1671.88	1661.63	1747.51	1685.24	1707.4	1683.78	1675.74	1668.67	1686.68	1708.46	1689.45	1767.23	1679.61	1811.83	1689.01	1685.12	1750.72	1724.36	1705.26	1689.54	1713.69	1698.29	1745.52	1672.22	1705.31	1690.84	1707.76	1783.63	1708.61	1747.75
211.296005	1692.34	1714.06	1714.44	1757.57	1657.66	1648.64	1691.79	1703.11	1672.89	1680.53	1658.25	1667.04	1678.79	1797.66	1733.33	1686.02	1764.1	1705.93	1667.55	1670.56	1660.79	1743.95	1682.54	1703.98	1684.56	1678.76	1669.42	1686.77	1705.84	1686.78	1768.79	1678.27	1808.3	1691.36	1685.88	1751.83	1725.91	1703.38	1689.36	1715.74	1700.84	1745.13	1672.13	1703.69	1689.15	1704.2	1780.94	1709.14	1745.69
211.792007	1688.17	1713.65	1711.55	1756.85	1658.85	1650.34	1691.09	1700.73	1673.46	1679.09	1657.51	1667.77	1677.95	1793.78	1729.67	1686.46	1762.06	1703.99	1667.34	1669.88	1662.84	1742.43	1685.36	1704.8	1681.14	1675.87	1666.13	1687.2	1704.63	1686.82	1764.49	1677.62	1807.36	1691.57	1685.26	1751.15	1722.13	1701.47	1688.05	1711.4	1699.95	1743.86	1672.69	1702.67	1690.86	1704.49	1780.99	1708.85	1748.41
212.287003	1688.48	1711.25	1712.96	1756.08	1656.99	1647.6	1691.12	1699.8	1671.02	1679.5	1658.1	1666.81	1676.59	1794.77	1732.09	1686.1	1760.39	1699.84	1667.33	1670.26	1660.65	1744.49	1682.53	1705.03	1682.26	1674.91	1669.79	1685.9	1703.51	1687.56	1766.41	1677.01	1808.76	1690.34	1683.85	1749.66	1720.53	1701.35	1688.97	1711.76	1697.31	1744.16	1671.19	1703.19	1689.25	1703.99	1779	1708.98	1746.51
212.781998	1689.45	1709.38	1712.52	1754.74	1658.44	1650.5	1689.69	1699.25	1671.18	1677.94	1657.29	1666.34	1676.62	1794.04	1730.44	1684.11	1758.81	1699.31	1665.74	1669.98	1662.73	1741.67	1684.47	1701.68	1680	1673.58	1667.59	1684.66	1705.48	1688.34	1761.36	1677.26	1806.74	1690.13	1682.61	1749.74	1722.1	1702	1688.51	1711.49	1696.98	1740.99	1668.63	1702.16	1689.27	1702.97	1775.26	1706.31	1745.87
213.276993	1686.89	1710.18	1712.21	1752.82	1656.23	1648.39	1689.39	1698.65	1672.3	1676.17	1657.35	1663.22	1673.14	1793.24	1726.54	1684.86	1757.77	1701.21	1665.59	1667.74	1660.3	1741.95	1681.82	1702	1681	1673.21	1668.74	1686.1	1704.08	1685.96	1761.18	1677.07	1802.88	1690.15	1684.8	1746.23	1722.07	1700.97	1686.47	1712.06	1694.29	1741.35	1670.23	1701.73	1687.52	1700.58	1777.04	1706.85	1743.85
213.772003	1689.32	1710.45	1711.27	1752.14	1659.25	1650.9	1692.14	1699.75	1669.88	1678.27	1656.22	1668.4	1676.06	1790.54	1728.61	1685.52	1757.91	1701.02	1665.05	1668.4	1663.56	1740.89	1683	1701.22	1681.1	1675.57	1667.07	1685.43	1704.14	1685.34	1760.95	1678.35	1806.52	1690.88	1683.22	1748.23	1722.22	1701.33	1689.14	1710.33	1698.08	1742.73	1670.64	1702	1689.23	1701.84	1774.43	1705.66	1743.52
214.266998	1687.93	1710.02	1712.35	1752.56	1658.74	1647.99	1688.45	1699.24	1669.28	1678.9	1657.3	1666.47	1676.14	1788.91	1727.12	1683.85	1755.12	1697.79	1665.08	1670.72	1659	1741.63	1682.5	1703.72	1681.5	1675.05	1668.23	1682.5	1703.39	1686.69	1761.73	1675.75	1802.99	1690.87	1686.72	1748.46	1720.98	1701.27	1687.81	1709.71	1694.55	1740.79	1669.71	1700.81	1686.84	1701.6	1775	1707.15	1742.91
214.763000	1687.51	1706.68	1710.18	1748.84	1656.86	1650.04	1689.55	1697.07	1669.95	1677.35	1657.91	1666.64	1676.27	1784.86	1725.33	1683.32	1755.39	1699.59	1663.83	1669.5	1661.79	1738.92	1680	1701.93	1678.9	1675.35	1668.98	1683.66	1702.4	1687.56	1758.89	1675.07	1804.25	1691.11	1682.9	1744.39	1718.12	1698.48	1687.98	1708.29	1696.32	1737.65	1670.14	1701.76	1687.48	1703.4	1770.04	1705.1	1739.17
215.257996	1687.8	1709.35	1709.88	1748.47	1657.8	1645.39	1689.68	1697.91	1671.13	1677.38	1657	1667.65	1675.38	1785.36	1724.94	1683.42	1752.58	1701.4	1664.48	1668.22	1661.02	1736.56	1681.18	1700	1678.93	1673.35	1667.79	1683.84	1701.61	1685.25	1763.16	1675.91	1801.93	1689.98	1681.45	1746.94	1717.51	1699.55	1686.52	1708.33	1693.95	1742.17	1668.66	1702.2	1686.17	1700.61	1769.79	1705.38	1740.24
215.753006	1686.97	1710.2	1707.49	1751.54	1654.46	1650.25	1686.86	1698.49	1668.61	1675.83	1655.6	1664.47	1673.55	1785.7	1723.76	1682.6	1752.25	1699.05	1665.43	1668.68	1657.74	1736.96	1677.61	1700.12	1680.87	1674.38	1666.4	1683.62	1701.53	1685.21	1760.85	1676.16	1800.46	1689.52	1682.61	1744.14	1717.72	1697.27	1686.06	1711.67	1696.24	1737.48	1669.9	1699.57	1687.59	1697.91	1770.06	1705.52	1740.86
216.248001	1686.9	1710.92	1709.26	1747.72	1655.93	1647.58	1687.93	1695.91	1670.38	1678.53	1654.25	1664.23	1674.84	1785.55	1723.71	1683.27	1751.02	1696.96	1663.88	1668.25	1658.33	1736.24	1680.26	1701.15	1678.86	1675.18	1667.36	1684.05	1701.24	1687.79	1757.99	1675.24	1799.57	1688.85	1683.23	1744.68	1719.08	1698.62	1684.39	1706.91	1694	1739.89	1669.84	1699.17	1686.15	1699.43	1767.62	1704.27	1739.45
216.744003	1686.43	1707.97	1710.06	1745.93	1656.6	1648.59	1687.43	1695.35	1670.07	1675.68	1655.83	1664.64	1673.28	1784.48	1723.68	1682.39	1750.87	1697.19	1664.82	1666.21	1660.37	1737.03	1680	1698.81	1677.63	1674.78	1668.4	1680.42	1701.28	1685.97	1756.77	1674.76	1800.67	1687.96	1683.57	1744.92	1719.66	1698.53	1684.82	1707.75	1694.88	1738.9	1668.21	1700.01	1685.5	1698.5	1770.7	1702.47	1739.76
217.238998	1686.32	1705.42	1709.36	1744.64	1657.32	1648.08	1686.97	1695.69	1668.35	1676.89	1655.55	1665.86	1673.87	1780.49	1721.1	1681.28	1747.81	1697.97	1664.65	1667.73	1659.8	1732.3	1679.97	1699.23	1679.36	1672.19	1665.09	1681.41	1699.22	1683.56	1755.73	1675.07	1797.69	1687.47	1681.84	1743.81	1715.59	1696.61	1685.34	1707.51	1693.89	1736.27	1667.81	1700.78	1685.94	1700.54	1766.79	1703.61	1737.88
217.733994	1682.69	1703.79	1705.62	1743.65	1656.77	1646.14	1688.23	1696.14	1670.25	1675.68	1655.31	1664.38	1674.82	1781.59	1724.96	1684.05	1751.07	1697.86	1663.61	1666.56	1659.97	1733.8	1680.13	1699.01	1678.81	1672.28	1665.84	1681.36	1698.33	1684.15	1755.33	1671.78	1798.01	1687.68	1680.31	1739.93	1715.93	1697.78	1684.87	1704.43	1692.72	1735.97	1667.8	1697.99	1684.54	1699.84	1766.36	1702.82	1737.02
218.229004	1684.7	1704.54	1705.51	1745	1656.4	1648.57	1683.57	1696.24	1668.55	1674.28	1655.4	1666.29	1672.52	1779.75	1721.49	1681.21	1746.51	1694.36	1665.88	1666.17	1660.54	1733.84	1677.06	1698.62	1678.15	1672.32	1665.86	1682.2	1696.99	1684.96	1754.18	1672.85	1797.11	1686.15	1679.75	1740.3	1715.85	1695.22	1686.29	1703.82	1693.47	1734.5	1669.24	1697.99	1687.36	1696.66	1763.87	1701.32	1734.91
218.723999	1685.11	1703.84	1707.31	1744.11	1654.52	1647.95	1684.81	1692.71	1667.67	1674.4	1656.19	1662.38	1674.09	1778.39	1718.91	1679.05	1746.12	1694.79	1662.53	1663.95	1658.63	1731.35	1676.38	1696.82	1678.17	1672.03	1665.84	1680.14	1699.1	1684.08	1752.51	1673.24	1798.64	1685.14	1679.78	1739.71	1715.16	1698.11	1683.38	1705.23	1691.53	1733.37	1668.05	1697.57	1686.98	1696.62	1766.56	1704.52	1735.46
219.220001	1685.16	1703.74	1703.64	1742.12	1654.96	1649.33	1683.68	1694.48	1667.27	1674.49	1654.4	1663.63	1672.86	1775.12	1719.06	1679.27	1748.57	1693.26	1663.88	1663.5	1658.54	1732.71	1678.06	1695.91	1678.91	1671.79	1665.35	1681.32	1697.55	1681.9	1748.41	1675.12	1790.75	1686.48	1678.76	1739.2	1714.54	1694.85	1684.45	1704.26	1691.88	1732.95	1668.1	1698.19	1683.98	1697.41	1766.14	1702.53	1733.61
219.714996	1682.36	1703.13	1706.46	1742.73	1654.82	1647.03	1685.77	1696.2	1668.58	1675.36	1654.88	1662.74	1673.34	1777.38	1719.68	1681.73	1745.2	1695.07	1663.44	1666.74	1658.34	1733.47	1680.32	1696.22	1673.84	1671.67	1665.77	1681.63	1698.54	1683.03	1749.85	1672.35	1789.88	1686.59	1680.23	1738.35	1713.89	1694.62	1685.28	1705.27	1691.3	1731.28	1669.33	1698.3	1683.66	1695.5	1761.17	1702.41	1732.98
220.210007	1683.32	1704.04	1703.37	1741.08	1655.06	1646.64	1681.81	1691.94	1667.4	1674.42	1656.42	1663.62	1672.97	1773.08	1717.19	1678.67	1745.95	1695.5	1661.26	1663.63	1658.14	1730.18	1676.13	1696.07	1675.74	1671	1665.03	1679.45	1695.91	1681.22	1751.26	1673.74	1789.34	1684.9	1680.66	1738.41	1710.61	1692.54	1684.4	1700.58	1691.19	1731.31	1666.48	1696.17	1683.32	1696.4	1763.39	1700.5	1735.42
220.705002	1682.78	1702.52	1704.55	1735.8	1654.94	1647.88	1685.15	1693.95	1667.43	1673.73	1653.28	1662.81	1671.68	1775.04	1719.44	1679	1740.68	1696.14	1662.97	1664.9	1659.38	1730.58	1675.4	1696.59	1676.88	1670.35	1664.99	1679.83	1694.84	1683	1750.17	1671.8	1786.63	1684.17	1680.74	1734.66	1713.74	1694.33	1683.71	1703.57	1692.35	1730.31	1668.43	1695.66	1684.46	1695.78	1758.98	1700.25	1731
221.199997	1681.22	1702.45	1706.49	1740.54	1652.94	1645.33	1683.81	1692.07	1666.82	1670.53	1653.29	1661.26	1670.55	1772.5	1716.29	1677.61	1742.5	1692.64	1662.82	1666.89	1659.26	1730.65	1675.21	1694.98	1678.22	1671.99	1665.64	1680.15	1694.71	1682.33	1749.84	1674.17	1789.2	1683.93	1679.76	1735.62	1712.89	1694.57	1683.84	1704.55	1690.34	1733.11	1667.12	1697.84	1684.75	1698.81	1761.55	1700.16	1733.63
221.695999	1684.01	1703.25	1703.01	1738.75	1653.69	1646.98	1683.42	1691.89	1667.83	1672.25	1653	1662.75	1671.2	1774.69	1717.19	1674.88	1742.84	1692	1662.27	1666.19	1655.04	1730.98	1673.25	1693.91	1674.73	1672.78	1665.07	1678.5	1693.72	1681.46	1747.42	1669.88	1786.32	1683.92	1679.14	1735.8	1710.57	1690.09	1683.41	1702.24	1689.28	1729.44	1667.96	1696.58	1683.51	1696.16	1756.75	1699.32	1730.45
222.190994	1682.66	1701.2	1703.92	1740.2	1652.89	1646.09	1684.04	1691.19	1667.68	1671.93	1652.54	1661.46	1670.26	1771.72	1716.98	1677.28	1743	1691.78	1661.93	1664.23	1656.55	1725.29	1675.5	1695.12	1676.15	1669.24	1663.5	1677.86	1694.78	1680.08	1745.85	1673.06	1787.92	1684.2	1677.98	1734.8	1712.06	1693.93	1683.2	1702.08	1690.39	1732.7	1666.05	1697.65	1682.03	1695.39	1756.01	1697.87	1729.09
222.686005	1683.84	1703.63	1701.15	1735.94	1653.69	1645.04	1682.82	1691.82	1665.68	1671.02	1653.38	1661.63	1669.16	1768.87	1714.98	1678.21	1739.91	1691.76	1663.94	1664.61	1656.29	1725.74	1674.9	1694.1	1675.4	1668.7	1662.07	1677.64	1695.2	1679.67	1746.87	1671.93	1786.07	1682.73	1677.43	1733.98	1711.2	1692.32	1681.59	1703.06	1689.33	1727.81	1665.92	1695.39	1681.69	1695.19	1755.7	1695.71	1727.3
223.181000	1682.65	1702.33	1702.09	1737.02	1653.46	1646.48	1680.76	1689.68	1664.11	1671.88	1653.12	1661.6	1670.76	1767.54	1712.5	1678.6	1737.7	1692.02	1662.24	1666.02	1656.42	1724.97	1675.17	1693.74	1676.05	1672.36	1664.01	1677.38	1692.78	1678.42	1746.83	1672.14	1782.8	1684.03	1677.61	1734.4	1710.95	1692.82	1682.12	1698.64	1690.33	1729.86	1665.81	1696.16	1683.16	1694.55	1759.48	1699.68	1729.01
223.675995	1682.87	1700.12	1701.19	1734.55	1655.98	1645.82	1682.88	1690.96	1664.83	1673.07	1652.26	1661.02	1668.89	1771.3	1713.89	1676.26	1738.64	1689.59	1661.61	1662.31	1656.82	1727.58	1675.24	1692.53	1674.11	1670.99	1661.59	1677.67	1694.57	1682.56	1745.16	1672.41	1783.19	1682.97	1676.84	1734.52	1709.57	1689.67	1683.08	1702.43	1692.22	1730.24	1666.67	1694.83	1684.06	1693.65	1757.68	1698.71	1729.1
224.171997	1681.23	1700.78	1700.11	1736.56	1653.86	1646.59	1679.88	1691.04	1666.14	1670.9	1654.22	1659.46	1671.54	1766.98	1713.52	1676.31	1735.28	1691.26	1661.2	1663.7	1655.39	1724.7	1673.95	1695.73	1677.84	1670.25	1663.01	1677.68	1689.59	1680.02	1745.07	1671.39	1782.06	1683.44	1679.43	1731.07	1708.75	1689.92	1681	1700.14	1689.03	1726.99	1666.32	1696.02	1683.13	1691.76	1752.92	1698.96	1729.44
224.667007	1681.52	1698.12	1702.82	1731.99	1654.74	1645.79	1680.48	1690.98	1665.75	1669.23	1654.34	1660.47	1668.01	1766.2	1710.72	1676.62	1735.32	1690.88	1659.71	1662.98	1656.23	1726.92	1675.29	1691.95	1675.47	1669.03	1662.83	1676.91	1695.5	1681.08	1741.18	1670.42	1782.15	1682.45	1677.33	1731.22	1710.93	1690.81	1682	1701.25	1689.01	1726.29	1667.9	1692.36	1683.1	1693.39	1749.77	1697.92	1725.73
225.162003	1679.22	1699.75	1698.14	1734.42	1654.86	1646.19	1680.07	1688.19	1662.33	1671.68	1651.73	1660.56	1668.24	1766.53	1713.16	1674.24	1738.99	1690.09	1658.07	1664	1656.51	1722.68	1674.21	1692.83	1673.92	1668.68	1664.74	1675.79	1693.48	1680.48	1743.78	1671.66	1777.92	1682.45	1677.56	1732.11	1708.82	1690.33	1679.84	1701.06	1689.73	1728.35	1668.89	1693.18	1681.87	1694.68	1751.9	1697.26	1725.59
225.656998	1682.38	1701.59	1701.3	1731.03	1653.69	1643.61	1680.41	1689.42	1663.77	1671.36	1653.45	1661.32	1667.16	1764.62	1711.06	1675.99	1736.64	1690.46	1661.15	1662.83	1656.64	1723.83	1672.72	1692.47	1674.33	1668.13	1663.53	1676.09	1689.97	1681.03	1742.33	1670.88	1777.12	1681.3	1673.8	1730.97	1708.79	1687.6	1682.05	1699.6	1688.22	1723.22	1666.46	1693.71	1681.43	1692.56	1750.87	1697.51	1728.07
226.151993	1679.46	1698.29	1700.43	1730.32	1652.11	1644.73	1680.2	1688.2	1662.51	1669.38	1653.63	1660.11	1665.93	1764.33	1710.3	1674.03	1735.54	1687.49	1661.1	1663.11	1656.14	1720.49	1671.74	1691.12	1672.89	1668.64	1662.79	1675.68	1691.86	1677.99	1742.03	1669.38	1773.88	1681.47	1675.98	1731.09	1708.58	1691.52	1681.1	1697.42	1688.97	1723.95	1666.28	1693.7	1682.78	1693.14	1751.94	1696.41	1725.68
226.647995	1676.83	1699.15	1701.19	1730.95	1654.53	1645.56	1680.51	1690.3	1663.42	1669.31	1650.91	1660.24	1670.51	1761.92	1710.07	1677.08	1732.59	1690.06	1658.73	1662.35	1654.96	1720.19	1674.41	1691.53	1672.94	1669.77	1662.05	1675.09	1689.88	1678.46	1740.15	1668.09	1774.95	1681.64	1675.49	1732.13	1705.62	1688.06	1680.5	1697.02	1686.69	1724.59	1665.9	1693.52	1680.65	1691.31	1750.67	1694.32	1727.47
227.143005	1682.96	1697.54	1697.99	1731.34	1653.24	1642.54	1680.64	1688.36	1665.96	1669	1651.82	1661.35	1669.02	1760.75	1710.89	1673.9	1734.55	1688.56	1660.53	1664.19	1656.88	1719.83	1674.07	1688.71	1673.81	1669.65	1661.76	1675.9	1688.94	1680.51	1739.9	1670.12	1771.59	1680.36	1675.51	1730.26	1706.26	1688.85	1681.62	1697.1	1688.05	1721.86	1667.5	1694.55	1679.66	1692	1748.93	1694.78	1723.34
227.638000	1679.93	1697.31	1697.25	1730.39	1651.76	1646.36	1678.84	1688.63	1665.02	1670.56	1651.45	1660.27	1667.72	1761.38	1706	1673.55	1729.86	1688.65	1659.53	1661.52	1657.12	1721.03	1671.8	1691.41	1672.88	1669.44	1662.85	1675.17	1689.38	1677.87	1738.01	1669.22	1769.19	1679.47	1674.45	1728.73	1703.11	1687.59	1682.24	1696.22	1688.34	1723.52	1665.03	1692.05	1682.09	1691.39	1746.6	1692.77	1724.45
228.132996	1679.58	1699.76	1697.27	1730.77	1652.76	1645.23	1679.26	1685.2	1661.8	1668.88	1651.05	1660.99	1666.37	1760.94	1707.82	1674.8	1730.33	1690.53	1659.82	1661.26	1657.5	1719.97	1672.26	1688.68	1672.19	1667.44	1661.75	1674.93	1690.54	1677.17	1739.51	1668.56	1772.79	1679.48	1677.27	1727.42	1707.36	1687.69	1679.32	1696.57	1686.82	1722.17	1662.69	1691.89	1679.33	1690.28	1748.84	1693.47	1723.33
228.628006	1680.4	1698.35	1698.76	1725.34	1652.78	1645.33	1678.82	1687.67	1662.38	1670.74	1651.8	1660.39	1666.78	1760.11	1707.42	1675	1732.36	1688.07	1662.45	1661.48	1656.32	1715.92	1675.04	1690.57	1672.89	1667.03	1662.38	1673.58	1689.16	1677.05	1735.8	1668.42	1768.37	1682.25	1675.18	1726.67	1705.36	1688.89	1680.23	1697.55	1687.43	1719.63	1664.83	1693.42	1680.79	1689.84	1746.24	1693.78	1723.54
229.123993	1680.05	1695.96	1696.95	1726.97	1653.57	1642.95	1678.63	1685.25	1663.84	1668.3	1652.59	1658.94	1667.02	1757.02	1707.35	1674.46	1728.29	1688.4	1659.39	1663.26	1658.5	1718.89	1672.91	1688.46	1671.21	1670.79	1659.85	1673.09	1686.78	1676.87	1736.81	1667.49	1769.1	1677.46	1674.31	1724.91	1701.31	1685.23	1677.98	1694.07	1684.76	1720.92	1664.4	1691.24	1679.44	1690.43	1747.2	1692.87	1719.46
229.619003	1677.39	1696.88	1696.05	1726.95	1653.47	1643.53	1677.3	1685.73	1664.71	1669.93	1650.32	1658.84	1667	1755.42	1708.49	1674.73	1729	1685.65	1658.94	1659.41	1655.9	1718.02	1672.02	1689.73	1671.02	1665.51	1658.89	1674.42	1688.38	1676.16	1734.44	1668.78	1772.59	1678.35	1675.55	1726.19	1706.24	1685.34	1680.08	1695.72	1686.78	1720.17	1665.04	1693.46	1680.11	1688.98	1744.13	1691.1	1721.02
230.113998	1677.58	1695.17	1698.4	1726.23	1651.5	1643.99	1678.7	1685.61	1662.44	1670.63	1651.14	1659.18	1666.98	1754.21	1705.88	1672.6	1729.68	1688.24	1658.7	1661.85	1653.58	1717.81	1670.89	1689.06	1669.72	1667.98	1660.12	1673.32	1688.16	1676.41	1733.83	1667.62	1767.12	1679.2	1672.67	1725.44	1702.25	1686.51	1678.22	1695.66	1685.62	1721.99	1664.78	1690.92	1676.81	1690.57	1744.65	1692.76	1722
230.608994	1678.82	1692.84	1695.73	1727.78	1651.27	1644.94	1676.34	1685.77	1662.45	1665.37	1650.72	1657.63	1667.58	1757.26	1707.52	1674.24	1728.35	1687.92	1656.86	1661.08	1655.54	1717.55	1671.69	1689.37	1670.04	1668.05	1657.75	1673.55	1688.81	1676.94	1732.9	1668.98	1763.43	1676.93	1671.71	1725.92	1702.22	1685.5	1678.66	1695.61	1684.03	1720.79	1662.65	1689.22	1678.3	1690.49	1745.59	1691.74	1719.32
231.104996	1676.73	1694.83	1694.66	1724.22	1652.73	1644.9	1677.29	1685.6	1662.5	1668.27	1651.33	1657.6	1667.16	1755.37	1704.65	1674.13	1726.77	1686.65	1656.12	1662.26	1655.8	1716.11	1673	1687.12	1670.01	1665.51	1659.79	1673.29	1687.72	1673.47	1733.38	1668.69	1768.31	1677.27	1672.94	1724.65	1702.19	1687.76	1678.87	1695.63	1684.52	1719.71	1663.85	1689.28	1680.68	1689.79	1741	1691.62	1719.81
231.600006	1676.62	1693.52	1694.51	1721.61	1652.98	1641.34	1675.66	1683.36	1664.11	1668.03	1648.93	1658.09	1666.09	1752.54	1705.76	1673.23	1725.77	1685.35	1655.65	1658.5	1655.55	1714.81	1671.47	1686.96	1669.56	1666.07	1657.93	1672.17	1685.45	1676.26	1732.64	1667.95	1763.66	1675.8	1671.39	1720.93	1700.54	1684.66	1678.32	1694.7	1681.98	1718.5	1662.27	1689.01	1677.89	1686.98	1740.22	1692.13	1719.25
232.095001	1676.38	1691.07	1696.92	1721.72	1651.94	1643.7	1673.54	1685.08	1663.58	1667.68	1651.22	1657.12	1667.17	1751.35	1704.31	1673.09	1723.17	1685.45	1656.08	1659.83	1654.78	1713.8	1670.18	1683.34	1668.39	1664.51	1660.43	1672.08	1686.31	1673.95	1730.38	1667.96	1762.4	1676.35	1671.44	1721.39	1701.26	1682.86	1678.08	1692.43	1686.38	1718.17	1662.3	1687.04	1675.51	1686.84	1740.95	1690.78	1715.41
232.589996	1676.84	1692.1	1694.95	1722.39	1649.87	1642.46	1676.09	1683.67	1661.71	1666.69	1648.77	1658.21	1667.1	1752.32	1703.79	1672.89	1724.18	1684.37	1656.42	1660.21	1657.19	1714.37	1671.52	1686.08	1668.08	1665.46	1659.66	1672.21	1684.15	1676.32	1728.66	1667.65	1762	1676.9	1672.26	1721.98	1703	1685.91	1678.82	1691.95	1683.91	1716.66	1663.69	1689.01	1678.91	1688.34	1739.79	1688.84	1716.88
233.085007	1674.97	1692.06	1690.73	1720.47	1648.77	1643.25	1675.31	1681.23	1659	1664.98	1651.13	1658.47	1665.26	1748.01	1702.54	1674.85	1721.84	1682.87	1658.06	1660.75	1653.66	1714.99	1671.08	1686.22	1668.43	1665.4	1659.21	1670.21	1686.98	1673.84	1727.74	1666	1760.95	1674.55	1671.58	1720.15	1699.52	1682.34	1679.07	1691.31	1684.12	1719.71	1661.66	1687.1	1675.59	1685.68	1734.61	1688.81	1715.91
233.580994	1674.76	1692.37	1693.35	1720.87	1651.53	1643.01	1675.86	1684.58	1661.02	1667.39	1651.14	1658.26	1665.44	1751.15	1702.98	1671.39	1722.92	1685.26	1657.42	1658.83	1654.12	1713.12	1668	1687.29	1669.55	1666.64	1658.79	1671.74	1683.44	1675.14	1727.96	1666.02	1762.24	1676.62	1673.95	1717.9	1700.14	1682.2	1677.75	1691.2	1684.45	1713.16	1662.52	1685.84	1679.13	1687.07	1735.41	1689.19	1717.23
234.076004	1676.01	1691.11	1690.74	1719.65	1651.79	1642.12	1675.75	1682.09	1661.76	1667.88	1649.72	1658.58	1665.55	1750.15	1701.47	1672.26	1721.57	1683.37	1656.19	1660.56	1653.72	1710.47	1671.87	1685.97	1670.17	1664.92	1659.53	1670.84	1686.29	1671.89	1730.18	1666.39	1760.8	1678.44	1672.2	1717.88	1700.39	1684.58	1676.3	1693.62	1683.88	1716.32	1661.88	1688.92	1676.13	1685.16	1737.91	1688.94	1713.67
234.570999	1674.4	1692.26	1694.07	1720.24	1651.24	1645.3	1675.38	1682.46	1662.2	1669	1650.4	1659.56	1666.31	1749.4	1702.43	1671.08	1720.93	1684.31	1656.05	1658.88	1653	1710.07	1668.8	1685	1669.37	1665.64	1658.77	1671.09	1684.42	1672.74	1724.52	1664.1	1759.2	1676.92	1671.73	1720.11	1699.62	1682.49	1677.49	1692.09	1684.84	1715.12	1662.94	1687.49	1679.4	1685.79	1737.32	1687.31	1715.69
235.065994	1675.03	1691.08	1692.75	1718.22	1651.41	1643.53	1676.24	1683.53	1661.03	1668.87	1650.17	1658.99	1665.35	1747.84	1700.28	1673.04	1720.98	1682.09	1656.78	1658.74	1654.03	1707.23	1671.43	1686.05	1670.32	1665.24	1659.23	1668.8	1684.4	1673.6	1724.39	1665.67	1759.61	1673.82	1672.37	1718.25	1700.29	1682.46	1676.5	1690.99	1682.61	1716.1	1663.85	1686.39	1676.88	1685.24	1733.69	1690.67	1713.29
235.561005	1677.24	1693.34	1691.72	1716.74	1651.49	1643.08	1674.06	1681.96	1661.11	1666.67	1649.55	1657.59	1665.14	1745.58	1699.75	1670.85	1719.3	1684.63	1658.34	1659.69	1651.79	1710.82	1668.25	1684.67	1668.37	1662.49	1659.05	1671.65	1683.02	1675.07	1726.08	1668.51	1760.58	1675.02	1672.01	1717.1	1700.86	1682.6	1676.64	1692.03	1684.7	1714.79	1663.45	1687.68	1677.8	1684.68	1733.86	1689.6	1715.1
236.057007	1676.78	1691.14	1692.66	1719.92	1649.85	1644.35	1673.74	1679.66	1662.31	1666.87	1649.68	1657.61	1666.07	1744.84	1699.98	1669.31	1719.14	1684.46	1656.71	1658.87	1653.61	1709.41	1670	1685.83	1666.99	1665.58	1659.46	1671.01	1683.93	1675.51	1723.92	1665.26	1759.49	1674.71	1672.56	1717.53	1697.46	1682.28	1674.82	1690.65	1681.9	1711.89	1662.02	1684.88	1677.94	1685.06	1731.73	1688.54	1712.73
236.552002	1675.09	1690.49	1693.61	1718.56	1651.96	1643.73	1675.52	1680.55	1663.27	1666.62	1650.18	1659.01	1664.99	1746.05	1698.76	1671.24	1720.33	1681.61	1655.94	1659.26	1656.37	1712.45	1668.73	1687.17	1669.38	1666.36	1658.28	1668.83	1682.86	1672.24	1724.34	1668.18	1758.05	1674.67	1669.9	1715.05	1699.49	1683.02	1674.74	1691.24	1682.62	1715.85	1663.07	1685.58	1676.2	1685.34	1733.17	1691.41	1714.41
237.046997	1674.06	1691	1692.6	1716.73	1651.7	1641.33	1675.3	1681.49	1660.59	1667.06	1650.01	1657.67	1663.29	1745.68	1698.98	1671.01	1719.37	1683.22	1652.07	1659.78	1653.39	1708.9	1666.74	1684.53	1667.13	1664.59	1657.86	1668.15	1683.89	1672.36	1724.4	1667.1	1757.71	1673.3	1671.19	1717.43	1694.76	1680.4	1678.83	1689	1684.33	1711.72	1662	1684.91	1677.43	1684.14	1731.64	1689.37	1713.05
237.542007	1675.83	1690.28	1688.99	1714.53	1651.97	1643.39	1674.56	1681.95	1660.78	1665.33	1649.29	1657.46	1662.59	1745.56	1698.16	1672.6	1717.19	1682.28	1654.54	1657.7	1654.19	1707.66	1669.8	1682.45	1667.52	1666.89	1657.33	1670.38	1683.38	1673.38	1723.91	1665.21	1754.9	1674	1671.7	1716.3	1697.62	1681.38	1675.7	1688.56	1684.14	1711.87	1661.93	1688.18	1675.4	1683.32	1730.47	1691.35	1711.98
238.037003	1675.26	1689.76	1689.74	1715.55	1651.61	1641.87	1674.4	1681.11	1660.21	1666.45	1647.71	1656.86	1664.45	1745.79	1697.07	1670.6	1717.74	1682.45	1655.65	1659.01	1654.47	1707.9	1669.35	1684.1	1668.94	1665.78	1656.36	1666.29	1682.55	1672.14	1722.18	1667.12	1756.42	1672	1670.86	1715.7	1695.58	1680.15	1678.16	1687.32	1681.27	1710.47	1662.46	1684.63	1676.67	1683.65	1730.81	1684.71	1713.38
238.533005	1672.43	1691.58	1689.32	1714.14	1650.3	1643.09	1671.31	1677.83	1660.22	1665.34	1646.45	1657.62	1662.49	1745.2	1697.41	1666.87	1716.57	1682.58	1656.6	1658.03	1654.23	1708.34	1666.88	1679.63	1665.42	1667.09	1656.45	1667.29	1681.54	1673.6	1724.96	1667.97	1755.07	1674.07	1669.32	1714.34	1694.98	1682.35	1674.12	1689.81	1682.57	1710.66	1660.44	1685.78	1675.78	1684.74	1731.43	1687.88	1711.63
239.028000	1673.27	1688.35	1689.46	1714.23	1650.09	1642.27	1673.55	1679.82	1660.54	1667.43	1648.01	1657.28	1663.9	1744.2	1696.59	1670.16	1715.16	1680.82	1655.54	1658.07	1653.62	1709.05	1668.89	1682.14	1664.98	1665.63	1657.75	1667.75	1680.65	1671.77	1720.24	1665.96	1751.88	1673.26	1670.39	1714.09	1695.97	1679.6	1676.13	1687.68	1680.32	1710.67	1662.1	1684.95	1674.79	1683.64	1727.02	1688.23	1710.11
239.522995	1674.89	1689.17	1686.46	1712.76	1649.47	1641.97	1672.57	1678.85	1656.96	1666.44	1646.11	1655.09	1662.95	1742.06	1694.52	1671.06	1715.84	1681.78	1655.93	1658.29	1653.63	1707.2	1666.68	1683.57	1665.61	1663.05	1657.81	1666.37	1680.12	1671.59	1720.69	1664.38	1752.56	1672.4	1670.19	1712.62	1695.67	1680.98	1674.7	1687.22	1680.36	1713.01	1661.01	1681.43	1675.68	1682.02	1732.4	1686.03	1709.05
240.018005	1672.9	1689.38	1691.2	1712.25	1649.91	1641.08	1670.59	1679.87	1658.49	1663.39	1646.66	1655.72	1663.46	1736.96	1696.23	1668.53	1715.75	1682.4	1656.2	1655.98	1649.85	1708.64	1666.96	1680.64	1666.35	1664.68	1656.12	1667.39	1680.57	1671.01	1715.79	1664.2	1750.68	1677.41	1670.31	1713.24	1694.6	1677.97	1676.16	1687.53	1684.35	1712.34	1658.99	1684.55	1676.71	1682.45	1730.51	1683.6	1709.05
240.514008	1674.87	1687.99	1687.11	1713.74	1652.04	1642.8	1672.31	1679.25	1662.07	1666.54	1647.7	1657.86	1663.8	1739.36	1695.4	1669.86	1714.45	1678.93	1654.53	1658.05	1652.61	1705.23	1666.43	1679.98	1665.42	1665.52	1655.02	1666.98	1679.8	1670.67	1720.82	1664.64	1749.33	1672.24	1668.15	1713.17	1695.91	1682.05	1675.76	1685.16	1682.16	1709.87	1661.98	1683.64	1675.71	1685.22	1726.85	1686.31	1709.21
241.009003	1674.74	1686.98	1688.89	1711.05	1648.98	1640.82	1672.28	1677.6	1659.42	1664.2	1647.97	1656.21	1662.81	1738.22	1693.23	1668.37	1713.07	1680.28	1652.43	1656.29	1653.15	1706.24	1667.06	1680.71	1665.22	1663.91	1654.83	1666.81	1681.43	1669.91	1717.98	1662.98	1749.89	1671.37	1669.68	1712.09	1693.15	1678.41	1675.96	1689.37	1682.58	1710.48	1661.39	1682.64	1674.85	1683.32	1726.94	1686.11	1708.56
241.503998	1671.44	1687.74	1687.64	1710.89	1648.01	1643.46	1672.94	1677.26	1659.84	1663.4	1647.25	1656.78	1662.75	1737.09	1693.97	1670.18	1711.13	1680.38	1655.15	1656.46	1651.88	1703.49	1665.8	1680.52	1667.34	1664.6	1657.61	1667.03	1678.51	1671.17	1719.43	1663.72	1747.6	1673.52	1669.68	1712.73	1695.19	1679.66	1677.54	1684.71	1680.42	1707.63	1660.22	1682.97	1675.42	1682.96	1726.03	1684.51	1707.26
241.998993	1673.11	1687.48	1687.57	1712.31	1647.99	1640.3	1671.87	1678.46	1660.12	1663.06	1647.95	1655.18	1661.6	1734.17	1691.23	1669.89	1711.28	1676.58	1651.9	1655.6	1653.58	1704.34	1666.75	1681.27	1667.35	1663.94	1656.4	1668.32	1678.96	1671.41	1717.71	1664.22	1747.59	1671.72	1670.37	1707.8	1693.46	1677.26	1674.99	1685.07	1681.79	1709.16	1661.22	1681.3	1675.87	1681.2	1727.31	1682.99	1705.46
242.494003	1670.62	1686.99	1685.29	1708.03	1651.48	1638.95	1671.93	1677.83	1660.05	1665.65	1646.13	1656.48	1661.17	1736.09	1691.74	1669.31	1710.28	1679.6	1654.74	1656.53	1654.58	1705.74	1667.42	1681.88	1665.22	1663.14	1653.25	1666.32	1679.72	1670.62	1718.67	1665.65	1744.71	1671.91	1669.72	1710.65	1691.8	1677.15	1673.21	1685.51	1679.58	1707.17	1661.48	1682.24	1674.3	1681.85	1727.93	1684.97	1706.77
242.990005	1671.62	1687.5	1688.45	1706.12	1650.13	1638.88	1670.9	1676.11	1658.62	1663.15	1646.67	1656.27	1662.56	1735.04	1695.6	1667.14	1710.59	1677.91	1653.8	1653.97	1651.75	1704.91	1666.25	1681.07	1664.3	1663.05	1653.95	1667.23	1679.02	1670.59	1716.92	1663.65	1744.63	1671.73	1668.68	1709.37	1694.04	1678.11	1673.08	1684.88	1678.13	1708.83	1659.38	1684.02	1671.88	1680.46	1724.3	1685.82	1708.06
243.485001	1670.71	1686.36	1685.93	1706.82	1648.68	1641.85	1669.82	1676.59	1658.77	1664.17	1646.55	1656.26	1663.77	1730.11	1693.23	1667.89	1708.82	1678.1	1653.94	1654.03	1652.16	1701.29	1663.93	1679.19	1664.27	1663.13	1654.16	1666.16	1676.79	1669.62	1714.88	1664.94	1745.73	1671.43	1666.6	1712.22	1691.78	1676.09	1671.79	1685.53	1677.7	1706.32	1658.49	1680.49	1674.9	1682.08	1726.24	1682.14	1706.35
243.979996	1672.81	1686.97	1685.93	1705.69	1647.32	1642.46	1670.86	1677.03	1657.49	1662.78	1645.97	1654.93	1659.29	1731.33	1690.9	1665.72	1707.74	1676.26	1652.79	1655.84	1652.93	1701.41	1665.06	1678.73	1664	1659.97	1653.84	1665.88	1679.85	1669.49	1716.7	1660.61	1744.45	1669.72	1668.03	1709.26	1692.57	1676.68	1675.2	1682.85	1680.03	1706.68	1659.44	1683.05	1673.81	1681.04	1724.42	1682.22	1704.56
244.475006	1671.6	1685.66	1686.81	1709.9	1649.67	1639.84	1669.86	1677.55	1657.3	1664.54	1646	1653.47	1660.08	1731.74	1690.6	1666.84	1709.73	1678.03	1652.22	1654.12	1651.59	1703.55	1663.4	1679.9	1663.2	1661.69	1655.18	1666.43	1676.73	1668.3	1715.73	1662.61	1743.05	1671.23	1666.56	1710.01	1689.91	1675.67	1672.3	1681.92	1679.96	1706.46	1658.16	1682.74	1673.81	1680.05	1722.81	1681.25	1705.28
244.970001	1672.52	1686.99	1686.98	1706.77	1647.58	1641.12	1668.48	1676.13	1657.72	1665.61	1648.18	1653.41	1661.51	1727.87	1688.94	1666.52	1706.77	1678.83	1650.96	1653.78	1652.91	1700.08	1665.46	1678.91	1663.4	1663.04	1654.45	1666.06	1679.42	1668	1714.9	1662.16	1743.39	1670.22	1667.84	1705.66	1690.33	1677.46	1674.19	1682.47	1680.29	1706.75	1658.27	1680.95	1674.98	1681.23	1723.12	1682.66	1703.77
245.466003	1671.74	1684.86	1686.67	1708.31	1647.15	1642.84	1670.14	1676.02	1660.01	1662.19	1647.57	1654.68	1658.66	1728.97	1690.81	1665.78	1705.78	1679.37	1653.48	1655	1650.7	1701.45	1663.5	1678.35	1665.02	1660.89	1655.5	1663.11	1676.72	1668.52	1714.17	1662.6	1741.73	1670.67	1667.24	1708.37	1691.04	1676.2	1674.63	1683.76	1679.51	1705.88	1659.33	1681.07	1673.58	1682.97	1720.86	1682.02	1702.91
245.960999	1672.69	1684.86	1686.77	1707.48	1648.73	1642.79	1669.82	1676.55	1659.2	1663.76	1647.01	1654.58	1662.11	1729	1690.67	1666.93	1707.8	1677.25	1651.28	1655.1	1651.81	1701.04	1665.98	1680.55	1665.39	1661.21	1654.82	1664.05	1678.86	1670.96	1711.7	1663.56	1740.77	1672.19	1666.54	1709.33	1692.72	1677.31	1672.23	1684.34	1681.02	1706.41	1659.03	1681.69	1674	1682.23	1720.23	1683.56	1703.32
246.455994	1668.29	1685.93	1686.88	1703.12	1649.2	1641.23	1672.13	1674.21	1656.2	1664.18	1648.16	1655.09	1660.43	1727.79	1689.88	1666.08	1705.3	1676.88	1653.66	1656.38	1653.65	1700.5	1666.63	1680.65	1663.78	1661.55	1655.16	1665.69	1678.7	1668.16	1712.25	1662.65	1741.51	1671.78	1667.71	1707.94	1691.1	1675.96	1674.06	1681.64	1677.64	1704.91	1660.85	1682	1672.89	1679.67	1717.68	1681.18	1703.6
246.951004	1671.67	1682.36	1685.49	1705.39	1647.27	1640.26	1669.73	1674.82	1655.6	1661.42	1644.93	1653.25	1660.48	1728.5	1688.9	1666.17	1704.89	1677	1652.62	1653.83	1650.67	1699.24	1663.34	1676.11	1662.1	1659.62	1653.21	1666.2	1679.11	1668.96	1712.56	1661.61	1739.46	1669.33	1666.88	1706.07	1691.63	1678.63	1674.55	1682.73	1678.83	1702.56	1661.89	1679.68	1673.38	1680.52	1718.46	1681.99	1702.52
247.445999	1670.16	1684.77	1684.27	1702.96	1646.21	1640.96	1670.19	1673.66	1658.89	1661.91	1645.57	1651.56	1658.83	1726.66	1686.59	1665.63	1705.31	1677.45	1653.08	1655.45	1650.56	1699.15	1662.33	1679.19	1663.78	1662.54	1654.12	1665	1675.15	1669.23	1708.96	1660.44	1741.06	1669.38	1667.34	1706.21	1689.39	1677.67	1672.31	1683.35	1678.34	1706.27	1660.15	1678.59	1673.99	1676.92	1718.02	1681.26	1702.43
247.942001	1673.9	1682.15	1682.23	1705.38	1648.91	1640.46	1669.17	1675.34	1658.42	1662.45	1646.94	1653.71	1659.57	1727.76	1689.24	1667.07	1706.14	1677.96	1652.6	1655.36	1653.79	1699.58	1666.06	1676.93	1661.63	1663.48	1654.72	1663.65	1676.37	1666.89	1708.26	1662.2	1740.06	1671.38	1667.37	1707.59	1687.42	1674.76	1669.85	1683.6	1678.06	1704.37	1661.02	1680.08	1671.31	1679.5	1719.05	1682.46	1701.93
248.436996	1669.67	1685.07	1682.73	1701.79	1647.66	1638.58	1669.02	1676	1656.06	1662.34	1645.95	1654.18	1660.45	1726.29	1685.57	1664.99	1703.86	1674.04	1653.48	1654.74	1652.91	1698.16	1661.12	1677.54	1665.21	1660.65	1654.82	1665.29	1675.88	1667.83	1711.47	1662.18	1739.15	1671.07	1667.12	1707.09	1690.34	1676.7	1673.29	1683.45	1676.62	1703	1657.21	1681.41	1672.47	1679.4	1717.83	1682.94	1701.55
248.932007	1668.89	1681.34	1685.06	1702.62	1647.75	1641.25	1668.45	1672.35	1656.22	1660.18	1645.07	1655.03	1660	1727.46	1687.43	1664.64	1700.39	1675.86	1650.38	1655.67	1650.77	1696.53	1662.46	1678.6	1664.29	1661.77	1654.82	1664.23	1676.98	1668.15	1711.02	1662.14	1738.25	1670.31	1666.76	1705.56	1687.89	1678.04	1671.21	1679.35	1679.61	1703.6	1660.5	1680.6	1671.92	1678.16	1720.32	1680.23	1700.11
249.427002	1672.21	1682.31	1683.47	1701.84	1648.74	1640.75	1668.33	1673.55	1657.7	1663.31	1646.48	1655.27	1659.79	1728.33	1684.73	1665.75	1702.41	1674.81	1651.79	1654.94	1653.29	1697.31	1667.03	1680	1663.53	1662.7	1654.62	1663.58	1676.96	1667.67	1709	1660.2	1733.98	1669.8	1666.31	1701.94	1688.61	1676.05	1674.57	1679.79	1679.36	1703.74	1658.33	1678.03	1673.01	1681.62	1717.17	1680.57	1700.41
249.921997	1670.99	1683.05	1682.94	1703.38	1646.89	1640.2	1668	1675.44	1657.03	1661.65	1645.35	1654.05	1660.03	1724.23	1685.99	1666.06	1703.09	1677.19	1651.15	1655.87	1651.53	1697.81	1664.14	1675.76	1662.21	1661.21	1655.46	1666.25	1676.4	1667.3	1709.34	1662.84	1735.82	1670.45	1666.29	1706.28	1690.12	1673.18	1672.25	1682	1676.89	1702.71	1658.95	1681.55	1671.41	1678.89	1717.35	1679.79	1701.31
250.417999	1669.28	1683.14	1682.72	1701.64	1647.21	1639.82	1669.55	1675.29	1655.24	1660.44	1644.11	1654.36	1658.94	1725.56	1684.64	1665.29	1700.59	1674.64	1651.03	1652.77	1651.33	1697.36	1663.48	1675.97	1661.26	1660.89	1654.7	1663.53	1675.5	1666.43	1706.77	1661.64	1736.33	1668.01	1667.17	1704.78	1690.81	1674.24	1670.64	1680.15	1677.64	1702.4	1658.01	1680.45	1672.3	1678.29	1717.32	1681.21	1699.9
250.912994	1671.06	1682.57	1683.57	1702.73	1649.33	1638.11	1666.72	1673.2	1656.07	1661.4	1644.62	1654.53	1659.17	1722.89	1685.8	1667.22	1702.03	1675.11	1653.04	1654.55	1650.05	1696.36	1662.26	1676.28	1662.69	1659.76	1654.09	1664.06	1675.4	1667.83	1708.5	1661.39	1736.52	1670.7	1666.21	1706.83	1688.61	1675.39	1671.06	1678.16	1678.08	1702.78	1658.16	1679.32	1671.67	1680.55	1713.38	1677.94	1698.98
251.408005	1668.74	1680.8	1682.53	1697.74	1647.48	1639.98	1668.37	1674.15	1655.27	1660.11	1646	1654.17	1660.64	1722.52	1684.9	1663.95	1701.27	1675.15	1651.63	1653.26	1652.41	1695.31	1661.94	1678.08	1659.81	1661.19	1652	1664.78	1673.74	1666.05	1707.87	1660.58	1735.37	1667.31	1663.88	1702.39	1687.52	1672.69	1670.83	1678.26	1676.38	1701.24	1657.03	1678.25	1668.73	1677.34	1715.4	1680.84	1700.55
251.903000	1668.97	1682.97	1683.32	1700.44	1646.72	1637.57	1666.57	1671.99	1656.43	1660.81	1644.85	1652.19	1660.22	1724.68	1683.89	1664.98	1700.88	1675.98	1650.38	1654.93	1650.76	1695.26	1662.15	1676.2	1662.71	1661.98	1652.37	1663.02	1672.7	1666.67	1707.47	1662.18	1733.39	1667.96	1665.83	1703.02	1689.06	1670.57	1669.62	1678.75	1675.14	1699.82	1657.19	1677.45	1670.5	1678.25	1713.28	1680.92	1698.14
252.397995	1669.51	1682.41	1683.91	1698.76	1647.7	1639.76	1668.44	1672.54	1656.96	1660.56	1642.94	1654.3	1659.17	1722.82	1682.3	1664.66	1701.02	1675.2	1651.95	1653.26	1650.51	1695.12	1660.07	1677.81	1661.98	1661.32	1653.98	1662.38	1674.67	1666.67	1707.77	1661.19	1730.07	1668.72	1665.19	1702.42	1688.38	1674.79	1671.13	1678.84	1674.54	1702.86	1657.34	1676.04	1670.72	1676.96	1713.74	1678.95	1698.61
252.893997	1668.27	1680.49	1683.41	1700.25	1647.85	1640.73	1667.09	1672.12	1658.08	1661.7	1643.13	1654.91	1659.94	1722.15	1682.95	1664.79	1698.13	1675.11	1651.61	1652.66	1651.06	1696.48	1663.1	1676.46	1660.75	1662.05	1653.18	1663.37	1675.44	1665.65	1707.42	1660.53	1733.01	1668.29	1664.34	1700.45	1688.13	1674.86	1670.93	1680.17	1674.84	1700.41	1659	1677.68	1672.77	1676.34	1712.06	1679.6	1698.2
253.389008	1669.64	1683.57	1682.9	1699.61	1648.05	1640.05	1664.57	1670.5	1656.65	1660.44	1645.59	1653.99	1659.23	1722.83	1683.3	1664.32	1699.7	1675.59	1649.11	1654.46	1652.44	1693.39	1661.15	1675.96	1661.99	1660.3	1653.75	1661.98	1672.47	1666.31	1706.5	1660.19	1732.61	1667.81	1664.44	1699.9	1686.76	1673.34	1671.72	1680.26	1674.05	1700.46	1657.12	1676.49	1671.3	1677.56	1711.15	1678.66	1697.71
253.884003	1668.06	1679.69	1683.24	1698.26	1649.09	1639.43	1665.96	1672.88	1656.64	1660.03	1645.09	1653.38	1659.33	1720.32	1683.93	1665.64	1698.57	1674.89	1651.48	1653.06	1649.78	1693.36	1662.49	1675.39	1659.87	1660.78	1653.61	1662.35	1673.82	1665.56	1704.48	1659.64	1730.38	1666.55	1663.29	1702.05	1688.08	1672.82	1669.99	1678.83	1675.26	1697.64	1657.02	1677.43	1671.29	1679.35	1712.53	1679.62	1696.06
254.378998	1668.39	1681.32	1680.15	1696.44	1647.85	1637.48	1665.66	1671.93	1655.47	1659.92	1643.83	1652.57	1660.22	1720.02	1683	1664.58	1697.25	1674.69	1651.24	1653.32	1650.19	1695.08	1663.15	1675.78	1661.91	1658.62	1653.38	1661.11	1673.12	1665.32	1705.79	1659.95	1731.83	1668.43	1665.83	1701.07	1684.47	1671.31	1671.41	1678.14	1673.58	1697.82	1656.47	1678.3	1670.19	1675.79	1712.8	1678.38	1697.65
254.873993	1669.73	1683.45	1681.19	1696.52	1647.63	1638.32	1662.81	1670.63	1656.49	1659.87	1643.52	1651.58	1656.07	1717.58	1684.16	1663.95	1698.82	1674.33	1649.89	1653.68	1648.94	1693.45	1660.54	1674.59	1660.04	1660.44	1651.07	1664.34	1673.52	1668.28	1706.13	1658.68	1731.92	1667.28	1663.66	1699.07	1683.7	1672	1670.86	1679.02	1674.61	1697.94	1658.51	1677.65	1671.23	1675.92	1714.65	1678.26	1698.93
255.369995	1666.22	1682.73	1682.31	1698.45	1645.79	1638.52	1667.02	1671.09	1656.61	1659.7	1645.48	1653.51	1657.73	1721.56	1683.15	1664.04	1697.47	1670.76	1649.81	1652.44	1651.92	1695.33	1661.22	1676.63	1662.19	1663.93	1651.12	1663.16	1674.4	1666.55	1707.22	1661.79	1730.03	1667.55	1664.36	1701.17	1688.7	1675.37	1671.61	1678.8	1674.3	1699.29	1655.43	1677.04	1670.46	1677	1709.26	1677.43	1696.67
255.865005	1671.29	1682.36	1681.98	1697.36	1645.92	1638.05	1666.9	1673.08	1656.42	1661.82	1644.32	1655.87	1657.09	1721.14	1682.13	1664.9	1699.03	1672.35	1649.47	1651.91	1649.2	1691.44	1663.02	1675.1	1659.74	1658.03	1650.46	1663.64	1673.27	1668.38	1706.02	1659.99	1731.94	1665.58	1663.37	1701.75	1686.79	1672.53	1671.05	1681.09	1675.15	1697.48	1656.64	1680.67	1672.29	1676.16	1712.94	1679.21	1695.9
256.359985	1667.14	1679.51	1679.14	1697.52	1647.31	1638.96	1666.45	1670.02	1656.36	1659.59	1645.45	1652.27	1656.64	1718.55	1682.19	1663.51	1696.78	1673.65	1649.64	1652.22	1650.1	1691.97	1662.07	1674.34	1661.89	1660.36	1651.57	1662.88	1673.18	1665.66	1705.72	1660.27	1730.88	1666.98	1664.32	1701.93	1684.74	1673.51	1671.18	1676.72	1677.03	1697.18	1657.02	1679.45	1671.26	1674.25	1709.64	1677.31	1698.29
256.855011	1668.8	1682.38	1679.48	1697.67	1646.03	1639.04	1664.75	1670.68	1654.29	1659.69	1644.8	1653.11	1657.16	1718.39	1681.7	1665.19	1696.41	1673.36	1648.41	1653.07	1651.13	1693.37	1661.48	1676.48	1661.66	1658	1651.25	1663.93	1672.53	1664.82	1703.73	1660.26	1730.72	1666.93	1664.05	1700.74	1685.37	1672.03	1670.21	1678.4	1674.59	1698.21	1656.93	1677.66	1670.03	1676.47	1711.31	1676.2	1696.65
257.351013	1665.53	1677.22	1681.04	1695.81	1649.06	1639.68	1665.2	1671.17	1655.68	1662.75	1643.35	1652.21	1659.19	1718.32	1681.9	1664.55	1698.06	1672.43	1647.51	1651.55	1649.97	1690.35	1661.25	1674.06	1660.72	1662.77	1654.68	1660.82	1675.11	1668.49	1705.81	1660.61	1728.76	1666.05	1663	1700.66	1686.24	1672.89	1671.21	1679.36	1675.43	1699.27	1655.56	1677.76	1670.02	1676.84	1708.75	1677.71	1695.69
257.846008	1668.35	1680.01	1680.27	1696.64	1646.86	1638.82	1667.15	1669.25	1654.77	1660.56	1643.69	1653.27	1658.89	1718.67	1680.9	1664	1695.29	1674.03	1650.54	1652.54	1649.81	1692.13	1661.36	1673.64	1659.31	1659.3	1651.08	1660.72	1673.21	1665.37	1703.13	1660.21	1724.06	1665.6	1663.84	1696.35	1686.92	1673.49	1669.25	1676.43	1673.69	1698.24	1658.68	1676.59	1671.92	1674.54	1708.47	1676.4	1694.4
258.341003	1670.71	1681.29	1680.85	1694.33	1647.07	1636.91	1667.02	1671.13	1655.88	1660.92	1645.2	1651.58	1657.92	1719.26	1680.31	1662.13	1693.77	1673.03	1647.89	1652.21	1649.95	1691.94	1661.3	1674.94	1659.45	1658.22	1653.07	1661.57	1673.03	1664.44	1702.84	1662.35	1726.37	1663.95	1663.15	1698.62	1685.93	1671.58	1672.3	1675.91	1675.45	1697.62	1655.84	1676.34	1671.53	1673.41	1708.69	1674.16	1696.61
258.835999	1667.98	1677.42	1679.91	1696.36	1644.69	1639.73	1665.06	1670.1	1654.61	1659.07	1642.78	1650.68	1658.31	1714.56	1679.18	1662.77	1695.55	1673.24	1648.32	1652.04	1650.85	1691.85	1661.45	1671.87	1659.26	1657.66	1652.11	1661.84	1670.97	1664.9	1702.24	1659.52	1724.37	1665.92	1661.63	1699.05	1684.45	1672.42	1671.27	1677.13	1676.06	1697.17	1656.53	1678.61	1669.4	1677.24	1707.56	1674.54	1694.97
259.330994	1666.62	1680.26	1681.49	1695.25	1646.78	1637.2	1664.63	1668.03	1656.5	1658.64	1642.35	1651.02	1655.2	1716.03	1682	1664.12	1695.11	1672.72	1648.35	1650.45	1649.55	1690.86	1661.75	1672.08	1660.58	1657.13	1652.71	1662.47	1673.93	1663.05	1703.56	1659.05	1723.88	1664.87	1663.32	1697.84	1684.17	1670.49	1668.61	1674.51	1673.33	1695.55	1656.71	1677.34	1668.81	1675.2	1709.12	1676.77	1692.35
259.826996	1666.55	1679.09	1678.35	1695.71	1646.97	1638.91	1665.47	1668.54	1654.99	1660.73	1646.91	1651.41	1656.58	1713.59	1677.72	1663.74	1695.69	1674.64	1650.44	1652.49	1650.92	1689.46	1658.6	1672.61	1660.95	1658.69	1652.11	1661.23	1673.42	1666.22	1701	1660.19	1722.91	1667.36	1663.54	1697.03	1684.05	1671.08	1670.65	1676.06	1674.75	1695.08	1656.75	1675.85	1669.81	1676.07	1706.94	1674.88	1693.63
260.321991	1666.76	1678.31	1678.88	1694.39	1647.19	1637.68	1664.55	1669.21	1655.78	1660.85	1643.9	1651.65	1657.21	1716.18	1678.89	1665.38	1694.22	1672.69	1649.28	1652.88	1650.71	1691.39	1661.27	1673.54	1661.19	1658.05	1650.79	1661.21	1671.28	1663.67	1702.27	1659.28	1722.65	1663.41	1662.01	1696.33	1683.78	1669.66	1670.14	1676.35	1674.65	1695.87	1652.41	1674.16	1669.33	1673.46	1708.41	1675	1694.3
260.816986	1667.06	1678.83	1677.49	1694.42	1646.4	1637.95	1663.57	1668.85	1654.52	1659.14	1643.72	1652.51	1656.87	1712.57	1676.99	1663.45	1692.5	1671.59	1648.7	1653.44	1649.08	1688.85	1660.83	1673.46	1658.6	1658.27	1651.76	1661.38	1671.28	1665.38	1701.34	1660.02	1723.41	1665.98	1660.38	1697.77	1684.08	1672.64	1670.56	1674.01	1676.59	1693.54	1656.37	1675.23	1671.53	1672.46	1706.99	1675.25	1692.52
261.312012	1665.76	1679.02	1678.41	1693.91	1645.53	1638.89	1664.81	1669.76	1653.44	1659.65	1642.77	1653.05	1655.3	1713.5	1674.31	1661.64	1693.7	1673.44	1648.5	1652.28	1650.91	1688.71	1659.94	1672.59	1660.28	1658.03	1652.43	1661.26	1671.69	1666.68	1699.37	1660.55	1723.47	1666.72	1663.57	1697.8	1683.01	1671.16	1670.3	1676.3	1676.85	1695.62	1657.5	1677.51	1670.83	1676.31	1707.23	1676.73	1693.92
261.807007	1667.16	1681.35	1678.75	1690.45	1646.5	1636.92	1665.37	1668.85	1654.39	1659.28	1643.63	1651.44	1657.33	1713.45	1678.06	1662.45	1693.29	1673.08	1650.82	1650.27	1648.26	1688.64	1661.48	1672.05	1659.06	1657.26	1651.32	1660.94	1670.07	1662.88	1698.91	1659.61	1724.5	1666.23	1663.46	1694.06	1685.4	1669.16	1668.09	1675.62	1673.02	1694.1	1654.88	1677.54	1668.24	1673.73	1705.75	1674.97	1692.83
262.303009	1666.39	1678.47	1679.36	1692.63	1646.19	1638.44	1663.98	1670.38	1656.8	1661.1	1641.99	1651.64	1655.89	1713.59	1679.16	1663.83	1693.59	1673.41	1647.72	1653.8	1649.85	1689.81	1659.79	1671.29	1659.04	1658.37	1651.72	1660.26	1671.12	1664.85	1699.9	1659.19	1724.41	1665.77	1661.49	1696.85	1685.9	1668.55	1669.59	1675.65	1674.2	1697.03	1656.95	1675.74	1669.9	1674.97	1704.96	1675.95	1693.55
262.798004	1665.28	1676.89	1680.33	1693	1646.29	1637.76	1663.18	1667.61	1654.59	1659.33	1644.03	1652.07	1659.59	1713.02	1677.65	1664.28	1692.27	1670.79	1649.21	1652.95	1651.44	1690.62	1661.61	1674.95	1660.16	1656.54	1651.38	1660.24	1670.97	1664.71	1700.27	1657.53	1723.83	1665.45	1663.9	1697.29	1684.08	1671.85	1667.62	1674.84	1673.51	1696.41	1656.41	1674	1670	1675.84	1706.06	1674.21	1692.87
263.292999	1666.12	1680.12	1677.27	1691.16	1645.5	1637.98	1661.07	1667.25	1653.83	1658.74	1642.38	1652	1655.27	1712.52	1676.2	1662.98	1689.19	1672.34	1648.26	1651.72	1649.33	1688.18	1661.09	1669.71	1658.95	1658.88	1651.22	1659.88	1669.54	1663.94	1697.34	1660.1	1723.29	1664.42	1662.52	1695.18	1683.74	1667.35	1668.81	1675.13	1674.43	1695.71	1656.59	1675.26	1671.88	1673.19	1707.38	1676.27	1691.23
263.787994	1665.68	1679.34	1679.08	1691.87	1644.75	1637.98	1663.43	1668.94	1655.34	1657.97	1641.85	1652.84	1656.52	1714.1	1676.32	1663.59	1691.82	1670.6	1648.27	1651.83	1648.84	1689.71	1660.63	1673.27	1659.28	1658.04	1650.99	1659.12	1668.6	1665.26	1701.11	1658.91	1722.77	1665.33	1660.78	1694.67	1683.04	1667.77	1669.07	1675.4	1674.57	1691.31	1655.07	1674.92	1667.81	1672.02	1705.52	1673.78	1689.46
264.282990	1663.8	1676.35	1678.58	1692.77	1646.92	1638.89	1665.07	1669.6	1652.64	1657.66	1644.51	1651.73	1656.57	1711.2	1677.73	1662.62	1691.08	1671.19	1649.68	1650.26	1649.07	1689.94	1659.05	1671.96	1657.44	1657.13	1649.43	1657.49	1668.41	1665.17	1699.59	1657.25	1720.74	1665.58	1663	1693.81	1683.06	1671.39	1668.36	1677.02	1673.2	1693.48	1655.13	1674.13	1670.3	1675.9	1705.22	1674.17	1691.05
264.778992	1663.67	1675.88	1677.26	1689.36	1644.07	1638.37	1664.42	1668.37	1654.36	1657.72	1641.14	1650.87	1654.72	1711.57	1676.83	1664.37	1688.62	1670.8	1648.33	1651.67	1649.94	1688.51	1660.08	1672.24	1660.61	1657.51	1652.15	1660.18	1669.9	1663.1	1700.76	1657.67	1720.94	1664.74	1662.14	1696.81	1682.39	1669.55	1668.02	1673.43	1673.14	1694.13	1655.76	1672.87	1670.03	1672.54	1704.19	1674.38	1691.77
265.273987	1665.95	1678.51	1674.89	1689.95	1643.66	1637.03	1664.66	1668.47	1653.6	1656.93	1642.82	1651.7	1656.49	1712.55	1675.29	1663.72	1690.91	1669.24	1646.41	1650.33	1648.82	1688.73	1659.34	1672.3	1658.32	1656.85	1651.43	1658.99	1670.72	1664.57	1699.24	1658.59	1721.59	1662.78	1661.08	1694.41	1683.96	1668.97	1668.52	1675.7	1674.49	1693.77	1655.11	1676.4	1667.12	1672.42	1702.73	1673.85	1690.8
265.769012	1666.71	1675.22	1677.62	1691.56	1646.13	1638.12	1663.3	1668.08	1654.16	1659.64	1643.01	1653.33	1656.59	1709.53	1674.94	1663.04	1691.41	1672.28	1649.59	1651.19	1648.57	1688.05	1659.97	1671.4	1657.61	1658.76	1651.12	1657.39	1669.48	1662.86	1698.35	1659.75	1721.07	1664.85	1662.19	1695.3	1682.93	1670.75	1668.44	1675.44	1675.04	1694.82	1654.5	1673.54	1671.23	1674.19	1701.26	1673.09	1691.71
266.264008	1665.02	1675.95	1675.87	1691.75	1643.06	1638.27	1663.18	1667.12	1653.82	1658.39	1642.95	1652.26	1656.21	1708.36	1675.81	1664	1689.89	1671.15	1649.25	1649.65	1650.12	1687.21	1661.85	1672.22	1659.43	1659.4	1652.18	1661.14	1668.55	1662.19	1698.8	1658.1	1718.45	1665.75	1663.13	1693.55	1682.32	1668.98	1668.5	1672.95	1674.02	1692.65	1656.47	1673.75	1669.51	1673.52	1704.41	1675.11	1691.39
266.760010	1666.12	1677.99	1677.49	1691.56	1644.81	1635.92	1662.85	1667.62	1654.18	1658.81	1644.28	1650.87	1656.46	1710.06	1674.86	1661.23	1689.63	1668.95	1649.09	1652.43	1648.48	1686.11	1659.33	1670.76	1658.23	1658.09	1649.25	1661.37	1669.05	1663.4	1697.87	1658.77	1720.42	1664.53	1662.51	1694.72	1681.57	1671.07	1669.36	1673.83	1674.11	1695.39	1656.95	1673.18	1668.94	1673.72	1702.25	1671.42	1689.4
267.255005	1664.06	1677.71	1678.09	1689.23	1645.4	1637.79	1662.4	1668.08	1652.29	1656.86	1642.91	1650.43	1656.55	1708.03	1674.56	1662.29	1686.66	1669.89	1648.89	1649.4	1648.94	1687.21	1659.97	1671.09	1657.79	1658.98	1651.32	1659.14	1670.32	1660.5	1696.31	1658.63	1718.98	1664.57	1661.61	1692.2	1681.83	1668.55	1668.46	1672.55	1673.14	1692.25	1657.22	1672.18	1668.78	1673.68	1703.79	1673.06	1687.6
267.750000	1665.68	1675.4	1678.47	1690.11	1645.7	1635.8	1662	1667.62	1654.8	1658.88	1644.37	1653.52	1656.19	1705.92	1673.25	1662.35	1689.47	1672.23	1648.28	1652.31	1650.39	1686.91	1659.08	1670.83	1657.46	1658.54	1652.44	1659.39	1668.92	1664.12	1696.81	1660.65	1717.61	1664.28	1663.91	1694.9	1682.62	1669.93	1667.77	1674.1	1674	1693.38	1655.81	1673.56	1666.94	1671.8	1700.19	1671.35	1689.7
268.244995	1664.48	1673.81	1675.79	1689.48	1645.04	1636.65	1661.16	1667.69	1654.96	1657.62	1642.22	1651.08	1656.13	1706.46	1673.2	1661.14	1688.7	1669.09	1647.8	1653.1	1648.84	1687.72	1658.65	1670.04	1658.22	1657.75	1649.48	1659.45	1668.1	1662.65	1697.23	1659.59	1717.14	1663.33	1662.5	1693.01	1679.35	1669.31	1670.29	1673.68	1672.52	1693.84	1656.41	1672.7	1667.41	1672.59	1699.89	1671.43	1689.21
268.739990	1665.56	1679.12	1678.77	1686.78	1646.45	1637.2	1661.95	1667.04	1653.78	1657.19	1643.29	1652.07	1658.07	1707.08	1673.1	1660.93	1687.18	1670.46	1647.77	1651	1649	1685.86	1660.37	1669.47	1657.6	1658.91	1649.85	1659.57	1669.03	1662.88	1695.19	1658.72	1714.27	1662.43	1661.85	1690.77	1682.81	1669.2	1668.36	1673.25	1672.08	1692.81	1658.24	1671.15	1668.56	1671.11	1700.48	1673.12	1686.78
269.234985	1664.27	1675.84	1677.27	1688.42	1643.74	1636.21	1660.73	1666.41	1655.91	1656.64	1642.57	1649.43	1656.34	1706.41	1672.34	1661.88	1687.8	1668.82	1649.12	1650.57	1648.1	1687.55	1658.96	1670.3	1658.03	1658.93	1651.73	1660.11	1669.59	1663.21	1696.58	1658.72	1715.89	1663.63	1660.99	1692.8	1681.84	1667.93	1669.56	1673.79	1673.47	1689.84	1656.53	1673.42	1667.92	1672	1700.77	1670.93	1686.98
269.730988	1665.54	1675.94	1676.05	1689.11	1645.25	1637.9	1664.23	1667.02	1654.76	1657.61	1643.75	1652.01	1654.57	1707.43	1673.26	1661.8	1685.54	1669.91	1647.43	1652.63	1650.76	1685.2	1659.58	1671.17	1658.34	1658.11	1648.53	1659.15	1670.53	1664.27	1696.79	1657.83	1716.83	1664.26	1661.66	1691.47	1681.68	1669.05	1667.06	1674.1	1673	1690.37	1654.92	1672.23	1668.73	1672.41	1700.53	1672.23	1689.88
270.226013	1665.94	1677.03	1674.16	1688.56	1645.26	1636.94	1663.17	1668.63	1652.16	1657.56	1643.47	1650.33	1655.41	1705.87	1671.56	1662.23	1686.72	1668.93	1646.87	1651.19	1649.95	1686.33	1659.73	1669.7	1659.26	1658.06	1650.89	1658.87	1668.9	1661.95	1695.86	1659.06	1716.37	1664.72	1662.24	1692.51	1681.63	1669.11	1668.4	1674.08	1671.65	1693.05	1655.4	1671.72	1669.66	1671.79	1701.83	1674.56	1689.29
270.721008	1666.12	1677.57	1677.9	1687.31	1646.4	1636.71	1661.6	1666.4	1655.42	1657.45	1641.99	1652.2	1656.26	1707.02	1673.65	1662.3	1686.57	1668.63	1647.48	1649.05	1648.06	1684.47	1658.29	1670.21	1658.67	1656.67	1651.04	1660.14	1669.86	1664.22	1694.92	1659.03	1716.74	1665.38	1660.18	1693.92	1681.32	1668.89	1668.84	1671.33	1673.78	1691.11	1654.17	1671.19	1668.9	1671.53	1700.48	1671.5	1688.04
271.216003	1666.35	1676.41	1674.6	1686.22	1645.05	1636.5	1661.46	1666.08	1654.01	1657.2	1644.77	1651.38	1656.36	1705.57	1673.06	1659.64	1687.33	1669.44	1648.46	1649.37	1648.39	1684.47	1658.21	1670.9	1655.71	1657.38	1649.46	1659.05	1665.92	1662.74	1693.36	1657.85	1714.97	1664.2	1660.42	1690.96	1679.74	1667.97	1668.74	1670.44	1672.24	1690.16	1656.74	1671.68	1669.45	1670.85	1699.88	1671.77	1686.66
271.712006	1662.56	1676.21	1675.37	1688.89	1645.24	1636.08	1662.19	1667.99	1653.83	1657.2	1643.02	1651.13	1656.45	1703.27	1671.67	1661.03	1686.34	1670.1	1648.4	1649.88	1646.6	1683.47	1658.5	1669.53	1659.17	1656.98	1651.67	1660.07	1666.97	1663.66	1694.34	1656.64	1712.89	1661.57	1663.42	1692.98	1680.39	1668.71	1669.49	1673.19	1672.4	1688.41	1656.73	1670.74	1668.03	1672.3	1698.68	1671.22	1688.36
272.207001	1664.79	1674.16	1675.14	1688.15	1644.31	1637.63	1660.34	1664.29	1652.79	1657.71	1643.43	1651.37	1656.48	1704.84	1673.47	1660.92	1686.43	1667.88	1647.53	1650.53	1647.44	1683.83	1659.97	1669.58	1658.63	1657.64	1648.46	1658.85	1666.97	1661.41	1693.57	1655.06	1713.61	1662.86	1661.64	1690.17	1679.72	1666.73	1666.58	1674.21	1672.3	1689.08	1655.19	1671.82	1666.08	1669.43	1698.33	1671.68	1686.95
272.701996	1663.23	1673.95	1675.38	1689.13	1645.09	1637.56	1660.95	1667.27	1652.7	1655.55	1641.45	1651.42	1656.75	1703.64	1672.93	1662.43	1684.78	1669.99	1647.15	1651.62	1649.32	1683.73	1660.72	1669.94	1655.68	1658.4	1648.82	1659.26	1668.88	1664.32	1693.1	1659	1713.24	1665.15	1661.56	1689.37	1679.91	1669.23	1667.57	1670.22	1671.95	1692.18	1655	1674.22	1668.42	1668.64	1698.36	1671.66	1686.73
273.196991	1662.06	1674.64	1673.8	1686.77	1644.07	1637.16	1661.02	1663.56	1652.45	1657.28	1642.46	1650.92	1654.79	1704.1	1672.91	1660.98	1687.43	1668.33	1649.12	1649.92	1648.28	1683.36	1656.85	1670.43	1657.57	1657.5	1649.98	1658.59	1669.1	1663.97	1694.16	1658.29	1712.43	1663.17	1662.92	1690.43	1679.24	1668.77	1666.27	1670.37	1669.79	1690.21	1655.02	1669.94	1671.34	1668.99	1696.21	1670.08	1685.87
273.691986	1664.35	1676.84	1675.06	1686.43	1644.95	1636.62	1660.05	1664.04	1651.81	1658	1642.52	1651.14	1655.33	1702.42	1670.37	1661.16	1684.05	1667.83	1648.33	1650.66	1648.68	1684.29	1658.44	1667.6	1655.76	1657.57	1650.85	1659.27	1669.2	1660.56	1691.39	1659.6	1713.72	1662.92	1660.47	1690.86	1680.79	1667.85	1669.15	1673.76	1670.84	1691.22	1653.95	1673.59	1669.2	1670.18	1698.81	1672.27	1685.34
274.187988	1662.33	1675.95	1674.67	1687.53	1645.3	1638.08	1660.37	1665.64	1653.04	1657.46	1642.39	1650.83	1657.18	1702.48	1672.54	1660.46	1687.89	1669.59	1647.43	1650	1646.88	1685.21	1657.46	1671.18	1658.3	1658.08	1651.12	1657.89	1666.82	1661.88	1691.92	1656.77	1713.12	1663.73	1660.17	1689.37	1677.94	1667.98	1668.11	1671.35	1672.5	1690.56	1655.62	1670.32	1667.62	1670.06	1696.71	1670.73	1685.26
274.683014	1662.32	1674.77	1672.8	1687.34	1647.6	1638.61	1662.27	1665.22	1652.81	1659.15	1643.06	1651.03	1655.82	1701.22	1672.23	1658.83	1684.57	1669.66	1646.74	1648.44	1647.56	1681.82	1657.39	1669.2	1657.85	1658.18	1649.1	1657.96	1667.56	1660.21	1690.77	1658.65	1711.16	1663.02	1661.47	1689.63	1679.07	1666.95	1666.52	1670.19	1671.53	1689.34	1653.18	1673.88	1668.02	1670.9	1695.8	1669.21	1684.47
275.178009	1664.36	1673.58	1675.72	1686.62	1646.97	1637.55	1660.09	1664.28	1653.94	1658.51	1642.8	1648.59	1654.81	1701.57	1673.5	1659.09	1685.81	1669.47	1647.36	1649.86	1650.27	1681.82	1659.86	1669.38	1655.84	1657.4	1650.29	1659	1665.53	1660.14	1691.19	1657.6	1712.77	1664.63	1662.22	1688.93	1681.18	1666.31	1667.66	1671.01	1670.33	1689.24	1654.16	1671.78	1667.23	1668	1696.36	1670.83	1684.52
275.673004	1662.98	1674.88	1673.27	1686.02	1644.74	1636.98	1662.2	1665.42	1651.73	1656.56	1642.09	1649.74	1653.51	1701.43	1672.74	1660.52	1686.27	1667.81	1648.03	1650.52	1648.58	1682.55	1656.95	1670.15	1657.31	1654.37	1650.48	1659.09	1666.96	1660.55	1688.64	1658.37	1711.18	1662.82	1659.79	1688.59	1678.81	1667.69	1668.3	1670.38	1670.87	1690.48	1653.63	1671.72	1668.83	1668.88	1695.35	1670.65	1684.83
276.167999	1662.84	1676.38	1675.26	1685.17	1644.55	1637.68	1660.27	1663.47	1652.07	1657.09	1640.32	1650.41	1654.97	1702.48	1671.65	1660.57	1684.86	1667.24	1645.51	1650.54	1647.15	1681.34	1655.56	1670.02	1656.98	1655.41	1650.07	1659.02	1666.58	1661.5	1690.85	1655.94	1710.41	1662.27	1660.81	1685.71	1676.8	1665.52	1668.1	1670.22	1669.81	1689.77	1654.82	1671.12	1668.72	1667.97	1694.54	1670.23	1683.29
276.664001	1661.53	1674.84	1672.8	1685.81	1643.26	1637.3	1658.27	1663.97	1652.42	1655.37	1641.6	1650.57	1654.39	1699.81	1671.87	1658.45	1684.95	1666.51	1647.33	1649.53	1646.01	1680.41	1654.7	1668.94	1655.7	1656.64	1649.11	1659.42	1664.83	1660.61	1688.07	1658.05	1710.55	1661.7	1659.79	1689.03	1681.81	1664.01	1667.6	1667.7	1670.7	1690.02	1654.53	1668.37	1668.17	1670.25	1696.7	1669.71	1683.97
277.158997	1661.92	1675.35	1674.86	1684.97	1643.69	1638.23	1660.62	1665.7	1654.53	1657.1	1642.72	1649.08	1652.89	1700.49	1671.31	1661.85	1684.96	1668.17	1646.89	1652.55	1650.13	1682.94	1658.72	1668.85	1657.22	1656.77	1650.04	1658.85	1666	1659.65	1691.63	1657.61	1708.5	1660.52	1661.21	1689.21	1679.43	1667.29	1665.98	1669.77	1672.49	1689.52	1653.16	1669.58	1668.24	1670.89	1694.61	1667.31	1683.84
277.653992	1664.06	1674.25	1673.74	1684.11	1645.38	1636.72	1661.24	1666.95	1652.36	1657.28	1642.15	1650.02	1655.19	1699.78	1670.43	1659.03	1683.14	1669.43	1646.88	1650.92	1647.13	1681.77	1657	1668.11	1655.93	1656.34	1648.29	1658.41	1666.4	1660.59	1690.74	1655.78	1707.92	1661.48	1660.81	1688.57	1678.56	1666.39	1667.18	1669.29	1669.85	1690.82	1654.73	1671.45	1666.98	1669.68	1695.29	1670.79	1682.62
278.148987	1663.14	1674.56	1675.94	1686.1	1645.51	1637.12	1661.58	1664.8	1651.06	1658.03	1642.09	1652.21	1655.61	1699.79	1671.29	1658.85	1683.62	1667.88	1649.21	1649.67	1647.27	1681.24	1657.54	1670.07	1656.26	1656.09	1650.49	1657.82	1666.43	1659.96	1691.76	1656.42	1709.3	1660.85	1659.38	1689.37	1677.75	1667.12	1665.97	1670.14	1669	1689.05	1654.57	1669.49	1666.92	1669.57	1694.65	1670.77	1685.81
278.644012	1664.06	1675.22	1674.86	1685.59	1644.33	1638.16	1659.28	1664.76	1651.53	1657.08	1642.37	1649.71	1653.89	1697.44	1669.06	1659.93	1683.76	1670.16	1646.17	1648.68	1644.53	1680.84	1656.84	1667.92	1656.76	1655.66	1648.46	1657.56	1664.75	1657.29	1691.6	1655.71	1708.95	1662.13	1660.08	1688.85	1677.61	1667.34	1667.55	1666.47	1670.34	1686.37	1652.75	1667.78	1667.29	1668.44	1693.53	1668.09	1682.39
279.140015	1661.58	1673.61	1673.9	1681.52	1643.94	1634.67	1660.35	1662.06	1650.33	1656.6	1642.38	1648.54	1652.9	1698.84	1668.61	1659.02	1682.48	1666.65	1646.62	1649.55	1647.16	1680.45	1657.12	1669.52	1656.31	1656.32	1649.08	1656.23	1664.52	1661	1687.44	1655.49	1705.17	1663.1	1661.32	1687.05	1677.09	1663.33	1665.73	1668.41	1669.92	1689.57	1654.08	1667.9	1666.63	1668.37	1694.67	1668.33	1684.26
279.635010	1664.44	1671.25	1673.75	1681.87	1644.91	1635.73	1658.82	1664.01	1654.02	1656.73	1640.08	1651.67	1652.34	1696.3	1667.69	1660.7	1680.66	1666.67	1645.78	1649.73	1648.03	1681.47	1656.96	1668.67	1656.49	1655.1	1649.74	1655.46	1665.82	1660.51	1690.51	1657.07	1709.61	1661.82	1659.08	1686.47	1678.21	1665.72	1665.87	1668.76	1668.55	1686.4	1653.1	1668.43	1665.6	1667.94	1693.76	1667.9	1682.41
280.130005	1661.22	1670.93	1673.24	1683.59	1643.08	1635.41	1659.62	1662.38	1651.42	1657.19	1641.2	1648.53	1656.39	1696.19	1671.78	1658.51	1680.97	1666.3	1647.22	1649.41	1647.35	1679.55	1655.68	1666.29	1653.45	1655.38	1647.47	1656.65	1665.22	1660.11	1687.45	1656.26	1705.66	1661.81	1657.48	1686.51	1677.01	1664.81	1664.81	1669.86	1670.24	1686.69	1652.59	1669.06	1667.24	1667.93	1691.18	1668.81	1682
280.625000	1660.39	1675.71	1674.77	1684.48	1643.26	1638.86	1659.77	1663.29	1652.3	1655.39	1641.8	1649.34	1655.04	1697.42	1667.72	1658.77	1681.16	1667.78	1646.29	1650.41	1646.85	1679.77	1658.08	1668.8	1657.22	1654.67	1649.85	1658.44	1665.13	1658.65	1689.08	1656.92	1705.33	1662.75	1657.75	1687.52	1675.91	1665.97	1666.4	1668.95	1669.36	1686.18	1655.91	1669.03	1666.44	1670.39	1691.41	1667.47	1680.8
281.121002	1664.02	1673.06	1673.82	1683.42	1642.8	1638.53	1658.27	1665.66	1651.68	1653.99	1643.05	1648.62	1653.27	1699.2	1668.55	1658.59	1683.44	1667.64	1646.04	1649.25	1648.05	1677.44	1656.64	1670.27	1655.96	1655.89	1649.01	1658	1665.43	1657.41	1690.04	1656.33	1704.66	1660.09	1659.17	1689.69	1678.3	1664.76	1665.54	1667.38	1669.59	1687.45	1654.41	1667.95	1666.37	1666.86	1691.98	1671.97	1682
281.615997	1663.86	1673.39	1673.48	1683.91	1643.8	1636.36	1661.48	1664.44	1653.38	1656.15	1640.19	1649.59	1654.48	1696.05	1669.9	1659.79	1682.08	1666.86	1645.97	1649.14	1647.07	1679.85	1658.48	1669.1	1654.21	1656.09	1648.15	1656.44	1664.66	1659.41	1686.14	1657.4	1705.09	1661.19	1659.79	1686.41	1678.01	1665.39	1665.31	1668.57	1671.77	1686.43	1653.17	1670.93	1666.73	1669.11	1694.52	1667.07	1682.62
282.110992	1663.39	1672.92	1675.18	1683.23	1642.89	1635.44	1659.06	1662.5	1650.56	1655.96	1640.21	1648.89	1653.55	1697.7	1668.05	1658.42	1681.12	1665.84	1646.9	1649.7	1646.92	1681.63	1657.41	1669.87	1656.87	1657	1649.11	1657.12	1665.17	1659.2	1687.7	1654.6	1707.64	1663.28	1660.06	1687.39	1678.82	1666.44	1666.5	1669	1671.23	1688.4	1654.33	1671.04	1667	1668.86	1691.94	1668.02	1683.34
282.605988	1658.89	1672.64	1673.56	1682.33	1642.3	1633.89	1659.93	1663.52	1650.52	1653.14	1642.06	1649.59	1653.98	1696.24	1669.53	1658.33	1683.08	1666.65	1646.98	1648.88	1647.3	1678.84	1656.91	1667.83	1653.69	1656.03	1647.96	1657.89	1666.07	1660.15	1688.09	1655.4	1706.58	1662.06	1657.82	1686.6	1677.11	1665.08	1667.48	1670.12	1670.17	1687.06	1653.38	1667.53	1666.51	1668.61	1692.81	1668.38	1681.91
283.101013	1662.66	1671.52	1673.25	1682.58	1643.77	1636.16	1658.08	1663.05	1653.6	1656.86	1643.01	1648.61	1655.01	1697.19	1668.55	1659.68	1680.25	1667.24	1647.5	1647.41	1649.79	1677.61	1657.82	1669.51	1655.59	1656.36	1647.59	1658.44	1663.4	1661.33	1687.82	1657.65	1708.16	1659.84	1657.6	1685.05	1676.39	1665.07	1666.86	1668.35	1667.53	1686.11	1653.45	1668.63	1666.32	1668.91	1691.88	1668.38	1682.47
283.596985	1661.01	1671.09	1671.4	1683.9	1642.86	1635.7	1660.03	1661.96	1651.22	1654.11	1641.5	1650.65	1653.55	1696.26	1667.37	1657.76	1680.14	1666.38	1646.5	1648.26	1646.4	1679.64	1655.32	1667.68	1655.9	1654.93	1646.81	1655.91	1663.85	1658.23	1686.69	1656.57	1705.3	1659.61	1656.97	1686.38	1676.89	1664.02	1664.89	1668.3	1669.58	1686.89	1651.8	1669.17	1666.2	1667.44	1692.03	1670.05	1682.53
284.092010	1662.07	1671.93	1673.74	1683.05	1643.74	1635.82	1659.12	1663.21	1651.62	1656.37	1639.4	1649.58	1653.22	1698.87	1665.73	1659	1681.93	1668.25	1647.31	1649.23	1646.41	1680.45	1655.37	1668.68	1655.96	1654.88	1646.39	1657.32	1664.82	1659.65	1687.15	1656.87	1705.43	1659.27	1656.97	1685.34	1676.14	1666.12	1664.83	1668.02	1669.24	1684.85	1651.88	1668.51	1667.09	1666.84	1693.3	1667.8	1682.3
284.587006	1662.43	1674.77	1671.2	1681.23	1642.69	1635.77	1656.61	1662.35	1651.01	1654.06	1640.86	1648.62	1652.12	1694.87	1666.51	1658.41	1678.61	1664.5	1646.52	1648.32	1645.32	1678.41	1656.4	1665.05	1655.64	1653.53	1647.27	1655.03	1661.4	1659.77	1687.51	1653.86	1705.65	1659.31	1658.51	1685.95	1675.3	1664.05	1664.86	1668.55	1669.65	1685.62	1651.4	1669.97	1666.29	1666.69	1690.95	1666.96	1682.59
285.082001	1662.28	1670.53	1670.76	1682.46	1645.52	1634.67	1658.89	1661.89	1650.99	1656.22	1639.53	1650.56	1654.34	1696.26	1666.65	1657.14	1680.3	1666.76	1645.59	1650.21	1647.61	1675.79	1658.14	1665.12	1653.12	1654.39	1647.17	1656.5	1666.06	1659.05	1685.26	1655.77	1703.72	1660.92	1657.21	1684.08	1678.02	1665.22	1665.29	1666.09	1671.27	1685.36	1652.66	1669.42	1667.49	1666.12	1690.66	1666.99	1680.1
285.576996	1661.04	1673.72	1671.36	1681.79	1645.07	1634.59	1660	1663.29	1650.73	1654.2	1641.14	1649.33	1654.25	1695	1668.75	1658.21	1680.47	1666.61	1644.06	1648.5	1647.44	1677.26	1656.96	1669.41	1655.06	1655.21	1648.7	1656.18	1665.26	1661.44	1686.25	1655.93	1704.89	1659.34	1657.79	1685.62	1675.68	1663.92	1665.37	1668.12	1669.52	1684.83	1652.29	1668.95	1665.68	1667.57	1691.73	1667.74	1681.62
286.072998	1660.74	1673.42	1673.75	1681.29	1644.15	1634.5	1657.83	1663.32	1651.8	1655.64	1640.7	1649.58	1654.45	1695.78	1666.98	1657.94	1679.51	1666.52	1648.44	1648.32	1645.49	1678.13	1656.51	1667.5	1654.65	1655.92	1646.96	1654.95	1664.03	1660	1685.85	1657.48	1702.46	1659.59	1658.36	1684.03	1674.69	1665.22	1666.21	1668.14	1670.51	1684.38	1650.67	1668.4	1666.21	1667.85	1692.68	1666.41	1681.56
286.567993	1661.15	1670.51	1671.45	1680.7	1642.25	1636.42	1657.95	1663.13	1651.7	1654.39	1641.33	1648.25	1652.16	1695.05	1668.85	1657.83	1679.14	1664.38	1644.9	1648.1	1647.65	1676.59	1656.95	1667.18	1654.87	1653.63	1648.45	1657.14	1663.05	1659.81	1686.68	1655.14	1703.6	1659.87	1657.73	1686.63	1676.96	1664.45	1665.76	1667.29	1669.81	1686.64	1652.23	1668.16	1665.18	1665.57	1691.57	1667.91	1681.27
287.062988	1663.34	1673.21	1672.83	1682.97	1642.72	1637.41	1656.05	1662.22	1653.74	1654.42	1639.75	1648.67	1652.43	1693.15	1668.32	1658.46	1680.67	1664.11	1646.27	1649.17	1647.91	1679.53	1658.16	1666.8	1655.28	1657.06	1649.43	1655.63	1664.42	1658.19	1685.91	1654.3	1702.59	1660.53	1658.41	1683.76	1676.81	1664.27	1664.97	1667.18	1668.02	1685.73	1652.69	1669.22	1666	1666.56	1693.41	1667.46	1681.26
287.558014	1660.08	1672.06	1670.51	1680.95	1644.96	1635.89	1657.42	1663.46	1650.95	1653.43	1640.92	1649.91	1652.85	1693.02	1666.31	1657.38	1678.82	1663.31	1645.87	1646.48	1647.09	1679.68	1653.64	1669.15	1655.97	1653.19	1649.03	1657.3	1664.12	1659.06	1686.85	1656.54	1704.9	1659.94	1659	1683.56	1676.98	1665.38	1664.76	1664.84	1669.53	1685.15	1652.77	1667.27	1665.23	1666.82	1689.71	1666.07	1680.42
288.053009	1660.79	1672.12	1671.21	1681.96	1641.42	1636.55	1655.95	1662.01	1651.1	1654.07	1640.71	1649.75	1652.86	1693.33	1667.34	1658.31	1676.37	1667.46	1646.87	1647.98	1647.31	1676.84	1657.43	1665.9	1652.93	1656.15	1644.38	1655.79	1664.4	1657.64	1685.2	1655.26	1704.15	1658.76	1657.9	1683.83	1675.6	1664.53	1665.81	1667.45	1669.29	1685.23	1652.85	1666.83	1667.24	1668.13	1690.29	1666.53	1680.21
288.549011	1661.67	1671.38	1669.82	1680.19	1644.57	1633.78	1657.8	1661.62	1649.73	1654.93	1641.32	1648.17	1652.62	1693.13	1666	1657.97	1680.14	1663.36	1646.54	1648.55	1645.05	1677.21	1654.03	1665.9	1654.65	1656.53	1649.66	1655.44	1664.22	1658.31	1687.11	1656.98	1705.08	1660.33	1660.22	1683.63	1676.74	1666.77	1667.1	1667.48	1668.82	1687.06	1653.05	1667.26	1665.94	1667.09	1690.83	1666.6	1677.87
289.044006	1660.79	1668.4	1669.02	1679.8	1644.47	1634.7	1657.74	1663.55	1649.75	1655.47	1640.7	1650	1653.7	1695.02	1664.98	1658.61	1678.39	1664.73	1646.29	1649.18	1647.82	1678.68	1655.5	1666.29	1653.87	1654.63	1646.45	1656.77	1662.59	1657.51	1685.85	1653.51	1703.93	1658.98	1657.24	1683.07	1675.26	1663.26	1665.28	1666.99	1670.78	1683.16	1651.49	1666.59	1666.35	1664.57	1688.54	1666.02	1678.68
289.539001	1663.99	1669.79	1669.6	1681.12	1642.35	1636.59	1657.56	1663.02	1652	1654.66	1639.91	1647.71	1654.16	1695.26	1666.22	1657.06	1680.19	1663.61	1645.16	1647.52	1646.11	1680.13	1656.67	1667.56	1654.04	1657.92	1647.22	1655.88	1660.16	1659.58	1683.08	1656.51	1705.22	1661.43	1658.68	1682.41	1675.47	1664.12	1665.95	1665.72	1669.27	1684.61	1652.88	1666.45	1664.38	1665.96	1687.93	1664.89	1679.03
290.033997	1662.61	1672.65	1670.98	1681.2	1642.69	1634.18	1657.74	1661.4	1651.99	1655.86	1639.06	1647.82	1652.33	1692.32	1665.9	1659.94	1679.67	1664.36	1645.04	1648.15	1644.85	1679.64	1655.85	1663.75	1651.8	1655.6	1646.8	1654.55	1663.04	1660.65	1683.89	1655.81	1700.62	1660.08	1655.9	1683.57	1673.67	1663.21	1664.11	1667.2	1668.39	1683.87	1653.6	1667.39	1664.13	1665.36	1688.59	1664.5	1679.15
290.528992	1661.11	1670.59	1671.49	1679.58	1646.26	1635.25	1657.6	1662.09	1650.66	1655.39	1641.04	1649.78	1655.62	1693.49	1665.19	1657.4	1677.69	1664.55	1645.73	1647.91	1647.13	1677.37	1654.57	1666.74	1652.5	1655.02	1646.82	1655.3	1660.69	1659.03	1683.66	1653.37	1701.13	1658.62	1655.93	1682.56	1672.44	1663.8	1663.45	1666.5	1668.02	1683.82	1652.88	1667.41	1665.93	1664.55	1687.8	1667.31	1677.54
291.024994	1660.26	1669.58	1670.17	1678.95	1643.5	1634.64	1658.98	1661.96	1654.07	1655.45	1639.47	1645.97	1651.84	1691.76	1665.6	1656.85	1677.05	1665.81	1645.98	1648.96	1647.35	1677.7	1655.32	1666.66	1654.6	1655.72	1647.17	1654.74	1665.88	1659.65	1683.21	1654.56	1701.87	1660.68	1657.95	1682.98	1676.49	1663.98	1665.18	1667.12	1669.22	1683.05	1652.99	1667.59	1664.92	1670.35	1688.45	1666.35	1679.61
291.519989	1661.8	1669.92	1670.29	1679.61	1642.44	1634.26	1656.26	1660.95	1650.46	1657.45	1640.95	1649.55	1653.52	1694.24	1664.76	1656.93	1679.48	1664.43	1646.71	1647.31	1646.79	1676.86	1654.79	1664.44	1652.58	1653.51	1648.25	1655	1664.57	1657.99	1684.77	1655.27	1701.29	1659.82	1659.12	1682.69	1672.68	1664.28	1666.28	1666.82	1668.03	1680.88	1651.26	1667.15	1665.69	1668.92	1689.96	1667.18	1679.39
292.015015	1660.65	1670.36	1671.03	1680.64	1643.2	1634.3	1656.4	1660.24	1650.97	1655.85	1639.95	1649.2	1654.69	1694.7	1665.97	1658.9	1678.65	1666.29	1644.44	1647.33	1646.01	1678.72	1657.16	1665.71	1651.58	1656.16	1646.36	1654.49	1663.46	1658.13	1683.35	1656.23	1700.63	1659.46	1655.51	1683.43	1674.94	1665.35	1664.47	1664.68	1669.38	1683.59	1650.97	1663.76	1663.96	1665.87	1686.91	1669.09	1677.56
292.510010	1658.81	1669.34	1670.64	1680.62	1644.08	1634.74	1657.55	1661.07	1651.24	1654.88	1639.95	1649.13	1654.45	1694.14	1666.12	1656.97	1677.77	1665.73	1644.93	1648.97	1646.26	1677.59	1655.81	1662.8	1653.18	1653.87	1647.28	1656.28	1662.32	1658.52	1683.01	1655.33	1702.74	1659.85	1657.5	1683.65	1674.83	1663.79	1663.56	1667.1	1667.87	1683.43	1651.18	1667.88	1664.6	1667.7	1687.72	1667.81	1677.46
293.005005	1660.53	1670.45	1670.82	1678.6	1646.7	1637.82	1656.26	1661.17	1650.97	1657.11	1640.32	1649.06	1655.47	1690.87	1665.46	1657.07	1676.18	1663.86	1646.68	1646.12	1644.92	1674.46	1653.92	1666.39	1652.89	1653.68	1646.91	1655.35	1664.75	1658.8	1683.71	1655.82	1699.76	1660.43	1658.66	1680.77	1674.72	1662.16	1666.66	1666.48	1668.45	1683.03	1651.34	1666.72	1664.98	1666.6	1687.41	1666.7	1680.14
293.501007	1661.32	1669.08	1670.64	1679.43	1641.62	1635.93	1658.91	1660.76	1650.8	1652.89	1638.2	1648.06	1651.83	1692.03	1664.9	1657.08	1677.9	1662.15	1646.54	1648.75	1647.15	1676.36	1655.25	1664.61	1655.69	1653.59	1647.82	1658.17	1662.82	1658.66	1683.32	1656.67	1698.82	1658.98	1656.82	1681.77	1675.37	1665.85	1664.86	1665.44	1667.08	1682.23	1650.97	1667.78	1665.6	1667.45	1686.88	1665.47	1677.04
293.996002	1661.6	1670.62	1671.19	1677.17	1643.19	1633.57	1657.55	1659.73	1648.56	1653.18	1641.05	1647.5	1651.91	1691.64	1665.58	1655.19	1675.86	1664.24	1645.09	1647.91	1645.79	1676.38	1654.58	1664.78	1655.6	1656.77	1647.43	1657.01	1662.16	1657.62	1684.84	1653.09	1699.74	1658.4	1656.95	1682.67	1674.25	1662.84	1664.84	1667.8	1668.2	1682.76	1651.1	1667.09	1665.75	1663.2	1686.35	1669.01	1676.68
294.490997	1659.33	1671.33	1669.33	1677.44	1641.9	1634.91	1656.49	1660.24	1649.48	1652.26	1638.98	1648.02	1651.9	1691.6	1664.9	1654.88	1676.89	1663.94	1644.63	1646.6	1644.53	1674.57	1654.09	1663.06	1652.4	1653.91	1646.76	1653.96	1662.15	1657.46	1681.8	1654.61	1697.96	1659.73	1657.45	1681.61	1674.78	1662.38	1664.91	1666.65	1665.08	1682.24	1650.15	1667.26	1664.76	1666.47	1689.17	1665.26	1678.37
294.985992	1659.7	1668.28	1671.82	1680.77	1642.47	1634.06	1657.17	1659.6	1650.61	1653.96	1639.24	1648.32	1653.26	1691.68	1665.77	1658.22	1678.28	1665.78	1643.97	1645.33	1645.94	1675.24	1654.61	1663.9	1654.31	1654.66	1648.44	1655.64	1663.33	1656.32	1681.37	1653.55	1699.62	1658.18	1658.02	1683.59	1674.15	1664	1664.91	1664.6	1667.22	1683.05	1652.63	1666.65	1664.63	1665.73	1687.94	1664.31	1677.35
295.480988	1659.56	1669.22	1669.35	1678.27	1641.24	1634.97	1658.15	1660.47	1652.53	1652.88	1641.72	1645.36	1652.63	1690.37	1667.05	1657.63	1678.76	1663.85	1645.18	1646.5	1643.62	1674.1	1653.98	1662.77	1652.92	1654.76	1646.28	1655.8	1661.38	1658.45	1680.86	1655.49	1695.2	1658.67	1656.02	1681.36	1674.15	1661.98	1664.22	1665.94	1665.74	1680.84	1651.29	1667.14	1663.43	1665.65	1686.72	1665.52	1678.41
295.976990	1660.95	1668.03	1670.19	1680.49	1641.38	1634.75	1655.47	1659.82	1652.5	1653.52	1640.24	1646.85	1651.91	1692.06	1664.18	1657.66	1676.8	1665.31	1643.11	1649.76	1645.45	1676.96	1654.9	1664.46	1656.38	1655.11	1647.82	1655.97	1663.5	1657.64	1683.62	1653.74	1698.81	1658.77	1656.88	1680.4	1675.18	1664.3	1665.8	1664.64	1667.74	1680.65	1653.32	1666.88	1666.08	1668.23	1685.13	1666.68	1677.36
296.471985	1659.19	1669.37	1672.03	1679.1	1644.18	1633.24	1654.78	1660.68	1649.73	1653.27	1639.65	1646.35	1652.38	1688.45	1665.36	1657.39	1677.68	1663.42	1644.29	1645.55	1646.4	1675.12	1656.27	1664.03	1651.9	1654.16	1647.34	1654.74	1661.68	1658.56	1680.41	1654.25	1696.7	1657.75	1658.23	1681.71	1675.85	1665.23	1665.06	1665.41	1666.72	1681.85	1650.45	1666.9	1663.88	1665.65	1685.54	1664.49	1676.56
296.967010	1659.2	1668.47	1668.63	1679.45	1642.28	1633.44	1656.61	1660.75	1651.58	1653.37	1639.46	1648.01	1652.02	1689.17	1664.86	1656.72	1677.45	1665.06	1645.27	1648.22	1648	1676.16	1656.91	1665.57	1654.5	1655.14	1647.02	1655.66	1661.81	1659.42	1683.91	1655.61	1701.7	1658.21	1656.58	1682.56	1673.54	1662.83	1665.88	1663.43	1667.79	1681.77	1651.76	1666.97	1665.89	1665.53	1685.48	1666.5	1678.56
297.462006	1658.96	1667.52	1669.08	1677.47	1644.82	1635.38	1658.11	1660.32	1649.27	1652.79	1637.41	1646.43	1652.85	1688.05	1664.21	1657.63	1675.72	1663.63	1646.33	1648.08	1647.98	1675.66	1656.95	1663.94	1652.44	1654.9	1646.95	1655.73	1661.99	1657.68	1681.65	1654.28	1697.72	1658.65	1657.39	1681.11	1674.06	1663.14	1663.64	1665.65	1665.94	1683.03	1649.98	1664.58	1665.69	1665.95	1686.13	1664.74	1673.51
297.958008	1657.89	1673.09	1668.99	1678.13	1644	1633.75	1658.07	1659.5	1650.41	1653.28	1640.19	1648.56	1654.36	1688.92	1664.19	1656.48	1676.98	1664.06	1646.09	1646.32	1646.15	1677.02	1653.29	1664.76	1655.45	1653.79	1648.8	1655.23	1662.56	1656.24	1682.26	1654.63	1697.46	1659.87	1657.99	1681.51	1672.7	1662.2	1664.2	1664.65	1666.93	1682.1	1652.56	1665.01	1664.27	1664.82	1686.82	1666.09	1677.09
298.453003	1662.35	1670.89	1669.11	1676.15	1644.23	1635.89	1655.21	1659.45	1649.86	1655.18	1638.75	1647.59	1653.57	1691.89	1663.79	1658.71	1678.08	1662.86	1646.37	1647.41	1646.54	1675.59	1658.09	1663.11	1655.1	1653.56	1648.23	1656.47	1660.7	1657.9	1682.43	1653.08	1696.35	1658.32	1657.13	1682.23	1673.78	1663.66	1665.1	1665.53	1666.81	1681.76	1653.46	1666.42	1663.5	1668	1688.6	1667.04	1678.99
298.947998	1661.18	1670.89	1671.73	1676.72	1643.84	1636.33	1657.48	1660.28	1651.5	1654.7	1641.89	1648.65	1652.06	1687.37	1665.6	1657.66	1675.76	1663.44	1642.67	1649.03	1647.18	1675.96	1654.72	1666.33	1653.09	1655.17	1648.23	1655.47	1664.11	1657.74	1682.63	1654.17	1699.6	1657.05	1656.24	1682.05	1674.23	1662.51	1664.85	1665.47	1667.43	1680.85	1651.45	1666.3	1666.87	1667.35	1687.07	1666.38	1673.76
299.442993	1660.34	1668.49	1669.35	1680.08	1642.59	1634.76	1656.04	1662.82	1649.47	1652.92	1639.15	1647.77	1652.63	1691.51	1664.04	1657.07	1678.2	1663.81	1644.97	1648.69	1647.19	1674.05	1652.96	1662.69	1652.68	1654.18	1647.41	1654.03	1661.64	1659.13	1683.25	1653.52	1697.29	1659.23	1656.88	1681.63	1672.72	1663.7	1663.5	1665.43	1666.97	1680.13	1651.15	1666	1664.45	1666.07	1684.64	1663.91	1675.71
299.937988	1659.04	1670.14	1669.39	1676.12	1643.87	1634.95	1655.61	1660.07	1650.19	1653.98	1639.46	1647.52	1653.01	1690.33	1665.1	1657.08	1675.24	1663.95	1645.2	1648.6	1646.87	1675.02	1653.69	1664.66	1651.73	1654.51	1646.11	1653.25	1660.37	1655.05	1679.95	1653.23	1697.49	1658.1	1655.43	1679.53	1671.45	1661.45	1666.82	1664.19	1668.34	1682.28	1652.21	1666.09	1665.18	1665.53	1684.4	1666.04	1677.94
300.433990	1659.86	1671.2	1669.63	1678.73	1643.27	1636.2	1657.2	1662.15	1651.8	1653.67	1642.11	1646.51	1652.12	1689.23	1664.91	1654.1	1675.77	1663.37	1645.65	1646.63	1648.44	1675.11	1653.81	1662.77	1654.75	1653.09	1647.27	1655.61	1660.2	1658.16	1682.03	1654.4	1698.79	1659.77	1657.17	1681.69	1674.75	1661.85	1665.11	1665.32	1668.16	1679.66	1652.01	1663.26	1663.02	1664.62	1686.22	1663.99	1674.78
300.928986	1659.14	1670.41	1669.25	1678.52	1644.63	1634.73	1656.3	1660.28	1650.99	1653.28	1641.51	1648.3	1652.66	1687.15	1663.06	1656.61	1676.92	1662.27	1645.42	1647.07	1647.26	1675.88	1653.95	1663.54	1653.61	1652.71	1645.86	1654.34	1661.55	1658.66	1681.03	1655.41	1697.11	1658.25	1654.37	1679.01	1672.49	1661.35	1663.91	1663.68	1668.16	1679.52	1651.03	1665.77	1663.37	1664.92	1685.59	1664.19	1674.54
301.424011	1659.45	1669.95	1670.07	1677.74	1643.92	1633.74	1655.5	1660.62	1651.04	1654.44	1638.87	1647.13	1652.14	1687.09	1664.21	1657.14	1675.59	1663.46	1644.73	1646.98	1644.22	1674.84	1655.5	1664.57	1653.25	1653.37	1648.34	1654.17	1661.99	1656.91	1679.13	1655.83	1697.44	1658.08	1657.5	1680.82	1673.25	1662.97	1664.32	1663.96	1667.19	1683.34	1653.3	1665.84	1664.39	1664.52	1683.44	1663.36	1675.88
301.919006	1659.25	1665.54	1668.73	1677.9	1643.81	1634.97	1655.86	1659.24	1650.6	1654.2	1638.25	1647.59	1652.35	1686.83	1663.32	1657.71	1675.43	1661.12	1644	1648.84	1645.4	1674.93	1655.89	1664.04	1652.44	1653.17	1646.57	1655.66	1663.72	1656.52	1681.5	1655.18	1697.06	1656.38	1655.55	1681.23	1670.29	1662.65	1664.05	1666.43	1666.51	1680.81	1650.59	1664.55	1663.55	1665.52	1686.38	1665.2	1674.33
302.414001	1660.19	1669.02	1668.99	1676.9	1641.7	1635.34	1655.59	1660.25	1652.7	1652.14	1640.31	1647.83	1650.59	1688.29	1662.93	1656.05	1676.49	1663.57	1646.21	1647.85	1646.22	1673.71	1653.04	1663.53	1652.86	1653.5	1645.92	1654.86	1662.53	1655.42	1680.55	1655.18	1695.42	1656.18	1656.15	1679.36	1672.57	1660.78	1664.25	1664	1667.78	1682.3	1650.63	1663.78	1663.37	1664.73	1684.38	1663	1677.31
302.910004	1659.31	1670.21	1669.07	1678.57	1643.45	1634.42	1655.79	1658.49	1649.72	1655.18	1638.4	1650.12	1652.34	1685.95	1663.89	1656.91	1675.42	1664.8	1645.7	1647.45	1645.83	1673.48	1654.64	1662.32	1651.67	1654.9	1646.27	1656.3	1662.16	1657.49	1681.25	1655.38	1693.82	1657.24	1656.14	1680.58	1672.55	1662.03	1663.72	1666.92	1666.9	1681.19	1651.32	1664.23	1663.77	1664.3	1684.69	1664.78	1677.08
303.404999	1659.62	1669.14	1670.44	1677.13	1644.39	1632.77	1657.7	1658.81	1650.64	1653.73	1639.58	1646.28	1651.67	1686.59	1661.37	1655.02	1674.16	1661.93	1643.17	1648.19	1644.22	1672.25	1654.35	1664.02	1652.89	1652.65	1646.94	1655.11	1659.38	1656.23	1678.44	1654.05	1695.27	1658.87	1656.03	1679.6	1673.82	1663.37	1661.5	1662.76	1667.9	1681.62	1651.43	1663.64	1662.91	1666.91	1685.15	1662.31	1673.54
303.899994	1658.69	1670.42	1668.43	1679.37	1643.15	1634.85	1655.96	1660.44	1652.98	1653.49	1638.86	1646.96	1651.42	1686.75	1664.58	1655.93	1675.38	1663.36	1645.02	1647.33	1645.18	1674.96	1655.25	1665.66	1652.32	1653.87	1645.82	1653.09	1662.85	1659.32	1679.58	1653.15	1693.91	1657.81	1656.89	1678.34	1672.6	1661.62	1662.29	1663.87	1665.39	1676.71	1652.1	1665.17	1663.59	1666.16	1684.42	1662.08	1674.36
304.394989	1658.2	1669.3	1666.57	1676.72	1642.12	1634.77	1655.67	1657.02	1649.38	1653.92	1639.81	1647.15	1651.61	1684.66	1662.79	1655.07	1674.07	1664.28	1646.86	1645.6	1648.09	1673.74	1653.43	1666.2	1653.65	1652.93	1648.38	1656.04	1660.1	1655.03	1680.74	1653.81	1694.52	1659.71	1656	1678.65	1673.84	1662.2	1662.5	1665.48	1664.64	1679.28	1652.14	1663.15	1663.31	1664.95	1682.14	1663.67	1673.72
304.890015	1658.35	1669.4	1668.24	1675.76	1643.21	1636.39	1657.55	1659.45	1648.14	1653.22	1639.37	1646.55	1650.69	1686.28	1662.1	1655.69	1673.77	1659.65	1643.73	1646.86	1644.97	1674.16	1654.59	1663.03	1653.15	1653.67	1645.78	1654.35	1660.25	1656.57	1679.03	1654.62	1696.49	1655.67	1657.82	1681.43	1673.05	1662.73	1662	1661.46	1667.06	1678.88	1651.8	1665.07	1662.55	1665.94	1682.56	1663.34	1674.29
305.385986	1657.8	1665.68	1667.08	1675.9	1642.07	1635.66	1655.48	1659.8	1649.27	1651.76	1639.85	1648.64	1649.72	1685.8	1663.86	1654.16	1673.69	1662.87	1645.35	1646.57	1645.15	1671.29	1653.07	1662.05	1650.52	1652.54	1646.59	1655.06	1660.16	1656.59	1679.42	1654.44	1691.76	1658.07	1656.76	1678.78	1672.37	1662.04	1662.35	1663.99	1666.2	1679.89	1649.8	1664.49	1662.61	1665.66	1684.14	1664.16	1675.69
305.881012	1659.4	1671.47	1667.58	1675	1642.1	1634.82	1655.11	1659.27	1650.22	1652.88	1640.49	1646.63	1651.92	1685.86	1662.98	1654.91	1674.48	1659.83	1644.54	1648.79	1644.18	1673.07	1654.38	1664.58	1652.41	1653.69	1648.08	1653.36	1659.14	1655.27	1678.41	1654.46	1694.03	1657.96	1655.86	1677.86	1670.86	1662.82	1664.57	1663.96	1666.87	1679.14	1649.64	1664.4	1663.81	1666.98	1682.82	1663.94	1674.7
306.376007	1656.9	1669.86	1669.1	1676.76	1643.24	1635.21	1656.12	1660.6	1650.87	1653.92	1640.97	1648.48	1653.36	1687.25	1664.29	1657.49	1676.36	1662.66	1643.07	1648.28	1646.99	1673.43	1653.81	1661.27	1653.65	1654.18	1646.56	1655.29	1661.17	1657.95	1679.52	1654.77	1694.23	1658.8	1656.17	1679.07	1672.04	1661.17	1663.14	1665.51	1666.73	1678.96	1652.78	1664.08	1665.17	1664.92	1682.54	1663.79	1673.96
306.871002	1657.58	1669.26	1665.88	1676.55	1641.98	1633.46	1654.32	1659.37	1649.04	1653.38	1638.05	1647.41	1651.14	1685.34	1662.18	1656.69	1674.23	1661.72	1644.29	1648.23	1645.82	1673.02	1653.57	1660.36	1652.23	1654.1	1645.22	1655.77	1657.45	1654.93	1679.75	1654.97	1693.37	1655.51	1655.82	1679.59	1671.37	1660.33	1663.42	1664.24	1667.22	1678.23	1649.11	1665.51	1662.68	1666.16	1681.79	1662.85	1674.65
307.365997	1658.18	1667.62	1669.11	1678.01	1643.3	1635.38	1656.69	1659.56	1651.82	1651.14	1640.74	1647.69	1651.4	1685.19	1663.88	1655.19	1675.04	1662.11	1644.56	1648.71	1645.33	1673.87	1654.53	1662.05	1652.17	1654.63	1645.66	1654.18	1662.77	1655.62	1679.6	1655.67	1694.18	1657.52	1654.72	1679.43	1672.46	1661.13	1662.32	1664.43	1667.51	1678.08	1649.68	1663.77	1662.25	1663.97	1683.05	1664.56	1675.53
307.862000	1659.42	1669.23	1667.57	1676.69	1643.64	1633.39	1654.64	1659.88	1649.48	1652.84	1640.7	1647.42	1650.45	1685.22	1661.8	1655.26	1672.25	1663.11	1644.53	1648.73	1644.52	1672.12	1651.36	1663.44	1653.58	1652.79	1646.12	1656.27	1661.14	1656.49	1680.9	1654.92	1693	1656.15	1656.54	1680.12	1671.61	1662.47	1664.22	1662.88	1667.44	1679.83	1650.92	1665.33	1662.58	1663.72	1684.75	1663.58	1673.77
308.356995	1659.69	1668.66	1668.07	1677.36	1644.11	1634.18	1655.33	1660	1650.33	1652.3	1639.87	1648.14	1652.61	1685.34	1662.78	1656.01	1673.27	1661.96	1646.28	1647.44	1645.43	1671.74	1654.08	1662.78	1652	1651.97	1646.24	1653.47	1660.73	1655.91	1680.46	1652.91	1692.34	1657.94	1655.16	1677.96	1671.91	1661.88	1663.6	1661.8	1668.55	1677.86	1650.9	1662.47	1663.96	1664.86	1682.02	1664.4	1670.82
308.851990	1658.77	1669.28	1666.4	1673.11	1642.36	1634.26	1655.9	1657.79	1651.06	1654.66	1639.09	1647.11	1651.55	1684.55	1659.75	1657.79	1674.04	1661.19	1645.51	1645.68	1644.49	1674.76	1653.18	1661.68	1652.73	1654.92	1645.16	1655.34	1660.6	1653.15	1680.36	1654.19	1691.29	1655.34	1657.2	1679.61	1673.01	1662.1	1665.04	1662.37	1666.88	1679.28	1649.68	1665.16	1661.96	1665.05	1682.25	1664.37	1671.1
309.346985	1656.47	1666.57	1667.31	1675.74	1642.29	1634.77	1656.42	1661.07	1650.16	1652.56	1636.89	1647.05	1651.85	1683.41	1662.27	1656.13	1672.97	1661.96	1642.1	1645.99	1645.37	1671.83	1652.34	1663	1651.31	1653.85	1645.21	1652.46	1659.49	1655.5	1679.6	1655.17	1692.54	1657.87	1656.55	1678.84	1670.37	1660.46	1662.46	1663.01	1666.86	1677.83	1650.24	1663.96	1663.64	1664.49	1681.62	1662.33	1672.07
309.842987	1659.35	1668.1	1667.7	1677.51	1643.68	1634.61	1654.77	1660.27	1648.88	1653.79	1640.14	1647.07	1651.49	1686.02	1662.81	1655.98	1675.07	1661.19	1645.17	1646.33	1642.93	1673.91	1654.08	1662.98	1653.12	1653.89	1646.02	1654.56	1660.38	1654.33	1678.52	1654.78	1690.5	1657.24	1657.06	1679.38	1674.42	1663.95	1663.92	1661.46	1667.2	1680.46	1650.8	1664.7	1664.15	1664.05	1680.45	1663.85	1674.29
310.338013	1659.47	1668.58	1665.11	1676.63	1644.32	1633.55	1656.64	1659.08	1652.55	1654.4	1639.24	1646.99	1651.79	1685.21	1661.35	1656.98	1673.67	1662	1645.28	1647	1645.39	1671.84	1653.81	1662.15	1651.45	1653.59	1648.02	1653.5	1659.94	1655.09	1676.28	1655.67	1692.04	1656.97	1655.43	1678.3	1669.86	1660.87	1662.72	1663.59	1667.84	1679.33	1649.18	1663.98	1662.76	1663.97	1683.24	1663.64	1671.13
310.833008	1657.97	1668.29	1668.44	1677.66	1643.03	1634	1654.53	1659.91	1650.08	1653.03	1639.84	1647.74	1650.97	1681.4	1662.32	1653.81	1673.1	1662.58	1646.49	1646.62	1644.44	1672	1653.48	1662.65	1653.42	1653.69	1645.29	1655.1	1659.28	1654.2	1678.82	1653.47	1691.78	1657.1	1657.11	1679.4	1672.07	1662.68	1662.24	1663.69	1666.98	1678.37	1650.5	1664.63	1662.61	1663.35	1682.59	1662.15	1675.37
311.328003	1657.27	1667.15	1666.27	1674.67	1643.56	1634.47	1655.75	1660.45	1652.03	1652.78	1638.55	1645.93	1650.97	1683.31	1663.06	1654.94	1674.53	1661.21	1645.5	1646.66	1644.96	1671.15	1654.26	1663.09	1652.02	1654.08	1645.83	1655.93	1660.5	1657.38	1677.85	1652.42	1691.05	1657.88	1656.21	1680.22	1671.02	1661.87	1664.7	1662.69	1668.14	1683.62	1649.73	1665.39	1663.05	1662.35	1682.28	1664.21	1673.14
311.822998	1659.82	1668.26	1669.52	1674.12	1641.54	1634.55	1654.56	1660.36	1648.81	1653.14	1640.6	1644.29	1649.38	1681.6	1660.31	1654.69	1671.56	1662.38	1642.99	1647.24	1644.44	1672.05	1653.5	1660.97	1651.46	1651.52	1645.82	1652.47	1658.27	1654.89	1678.48	1654.11	1691.48	1657.92	1656.64	1676.87	1671.92	1659.93	1663.43	1663.26	1665.71	1677.23	1649.05	1662.63	1663.62	1663.75	1682.25	1663.46	1671.75
312.319000	1656.54	1669.07	1669.35	1673.98	1642.99	1632.73	1654.98	1659.29	1650.29	1654.89	1641.5	1645.27	1651.01	1684.28	1661.81	1656.82	1672.24	1662.11	1643.21	1646.32	1645.05	1671.81	1654	1661.5	1653.65	1652.33	1645.79	1654.31	1660.28	1654.82	1678.13	1653.02	1689.78	1656.98	1654.98	1678.62	1672.61	1662.47	1663.52	1662.68	1667.83	1679.58	1651	1663.49	1662.38	1662.96	1679.66	1663.37	1672.3
312.813995	1656.8	1668.27	1668.49	1674.22	1642.77	1634.99	1654.02	1659.1	1651.42	1651.56	1641.38	1647.3	1651.97	1684.39	1662.67	1655.95	1671.92	1663.85	1644.87	1646.02	1644.09	1672.71	1651.93	1663.43	1652.08	1654.87	1645.72	1653.2	1660.07	1656.8	1676.74	1653.21	1688.76	1658.35	1657.25	1678.31	1671.18	1659.77	1664.54	1662.99	1666.95	1678.8	1650.46	1662.03	1664.51	1663.1	1681.53	1663.09	1671.69
313.308990	1656.43	1668.04	1666.77	1673.72	1641.61	1633.82	1656.34	1659.71	1650.02	1652.99	1638.32	1647.32	1648.5	1681.57	1661.92	1654.12	1672.88	1662.27	1644	1649.62	1646.01	1672.58	1651.71	1660.29	1649.5	1651.21	1645.76	1654.1	1659.69	1656.49	1677.51	1653.42	1689.34	1654.83	1653.13	1677.19	1670.91	1661.25	1663.84	1662.23	1666.86	1677.52	1651.86	1663.84	1663.32	1663.3	1681.17	1664.67	1670.87
313.803986	1658.77	1669.01	1669.39	1675.79	1641.77	1633.93	1654.35	1660.13	1650.43	1652.33	1640.09	1648.11	1651.19	1683.66	1661.88	1656.63	1674.78	1663.16	1644.57	1646.98	1644.49	1673.92	1653.77	1664.1	1652.71	1653.09	1646.11	1651.96	1661.68	1655.74	1676.4	1654.65	1690.9	1660.27	1658.14	1677.62	1671.22	1660.03	1662.32	1663.44	1668.04	1677.24	1649.58	1664.05	1661.99	1663.48	1681.83	1662.22	1672.84
314.299011	1656.37	1667.96	1666.45	1674.13	1641.66	1633.3	1653.43	1658.02	1649.21	1652.57	1639.27	1645.91	1649.88	1680.42	1662.18	1652.51	1671.97	1661.7	1643.91	1645.38	1643.54	1671.5	1650.25	1660.97	1654.07	1652.46	1646.13	1653.07	1658.38	1655.67	1678.15	1655.25	1689.34	1656.41	1655.13	1676.93	1670.02	1660.64	1663.58	1661.6	1665.55	1678.33	1650.5	1661.68	1662.03	1663.59	1681.15	1662.06	1671.59
314.795013	1655.86	1667.75	1664.89	1674.83	1642.22	1634.25	1656	1658.7	1649.55	1652.97	1638.91	1646.01	1651.9	1682.23	1662.39	1655.33	1672.16	1662.63	1644.88	1646.12	1644.09	1673.53	1653.06	1662.22	1651.79	1651.92	1643.86	1654.89	1660.66	1656.14	1676.45	1652.76	1688.69	1657.16	1653.44	1677.53	1671.49	1660.1	1663.84	1662.27	1666.29	1676.93	1649.83	1662.9	1664.12	1662.53	1680.97	1662.36	1672.45
315.290009	1658.81	1667.03	1667.85	1673.74	1645.05	1633.58	1653.67	1657.89	1650.13	1652.72	1639.22	1646.71	1654.66	1681.59	1662.23	1656.93	1673.2	1661.55	1644.34	1647.78	1644.89	1671.99	1652.98	1661.58	1652.56	1654.07	1644	1653.56	1660.52	1653.51	1677.74	1651.32	1689.43	1656.3	1653.62	1675.64	1670.76	1659.23	1662.21	1663.67	1666.33	1676.81	1650.12	1661.7	1664.62	1662.92	1682.03	1664.78	1673.28
315.785004	1657.82	1666.45	1666.58	1674.41	1641.16	1633.77	1653.27	1659.41	1650.93	1651.5	1638.19	1645.99	1649.84	1683.13	1661.3	1657.83	1672.93	1663.48	1643.77	1647.1	1645.54	1670.97	1651.99	1663.82	1651.48	1652.21	1645.07	1654.59	1660.91	1655.98	1675	1654.39	1687.49	1656.17	1654.99	1681.29	1670.81	1662.22	1662.21	1661.78	1666.49	1677.99	1649.46	1663.38	1662.72	1664.98	1678.93	1660.38	1670.61
316.279999	1658.65	1664.91	1666.57	1674.18	1641.64	1634.7	1655.82	1659.24	1648.83	1651.55	1637.95	1648.28	1651.41	1681.04	1663.04	1655.69	1671.07	1663.26	1644.07	1645.5	1643.97	1669.34	1654.32	1661.05	1652.84	1651.91	1646.2	1653.79	1660.28	1655.47	1677.56	1653.19	1687.48	1657.8	1655.67	1676.02	1670.53	1660.3	1661.91	1661.77	1666.67	1679.09	1651.02	1664.02	1665.38	1663.48	1679.68	1662.41	1671.23
316.774994	1654.78	1665.2	1665.41	1674.38	1640.93	1633.27	1654.75	1656.82	1649.17	1651.22	1637.66	1647.21	1651.5	1682.16	1661.2	1656.84	1671.76	1661.09	1643.29	1646.19	1644.1	1670.16	1653.37	1659.97	1651.98	1652.97	1645.7	1654.21	1660.4	1654	1678.49	1654.48	1686.35	1654.52	1655.64	1679.03	1670.98	1660.48	1663.3	1662.13	1666.71	1679.33	1650.07	1662.26	1662.6	1661.62	1679.62	1659.89	1669.03
317.270996	1655.33	1668.48	1667.91	1673.62	1642.04	1634.2	1654.93	1658.05	1650.05	1653.3	1639.25	1645.25	1651.91	1681.79	1662.85	1656.62	1672.29	1661.48	1643.7	1647.49	1644.19	1670.96	1653.01	1662.96	1654.31	1653.37	1647.35	1653.86	1659.08	1656	1676.88	1652.33	1687.75	1656.97	1657.12	1677.73	1669.62	1660.67	1659.83	1663.26	1666.79	1676.1	1650.88	1663.28	1662.95	1664.45	1680.63	1662.22	1671.04
317.765991	1657.76	1666.03	1665.54	1673.52	1642.96	1634.11	1654.81	1659.85	1647.45	1652.11	1639.33	1646.62	1650.91	1681.45	1660.39	1655.23	1671.47	1664.29	1642.85	1646	1646.26	1671.17	1654.08	1659.95	1651.64	1653.41	1646.16	1654.89	1659.15	1655.02	1676.74	1653.13	1685.29	1656.35	1654.68	1677.62	1670.85	1660.3	1662.24	1662.96	1665.7	1676.1	1649.8	1662.68	1662.31	1662.06	1680.94	1661.13	1671.79
318.260986	1655.8	1666.95	1667.11	1673.1	1641.86	1632.8	1652.2	1658.28	1647.82	1652.64	1639.49	1647.04	1650.29	1680.26	1659.63	1655.81	1672.61	1662.22	1642.89	1648.35	1645.48	1670.46	1654.48	1660.79	1652.35	1653.63	1645.16	1654.55	1658.87	1654.27	1677.21	1654.21	1685.65	1656.81	1652.68	1676.89	1671.14	1661.58	1664.45	1661.93	1667.27	1676.47	1650.01	1662.74	1663.06	1664.39	1681.01	1662.21	1670.44
318.756012	1657.56	1666.52	1665.49	1673.94	1641.2	1631.63	1654.43	1658.67	1647.38	1650.07	1638.5	1644.45	1648.69	1679.19	1659.62	1654.24	1672.02	1660.96	1642.38	1648.6	1643.69	1671.65	1652.58	1660.08	1653.27	1652.05	1645.89	1653.78	1658.56	1653.76	1675.72	1652.62	1685.3	1655.09	1654.99	1676.71	1671.99	1659.82	1659.32	1661.66	1665	1678.26	1650.27	1662.79	1660.92	1661.44	1678.21	1660.7	1669.63
319.251007	1657.75	1667.45	1666.73	1676.1	1643.25	1632.36	1653.61	1660.26	1647.42	1652.77	1639.04	1646.88	1653.3	1681.76	1661.59	1653.97	1672.57	1662.43	1644.18	1647.19	1643.55	1669.66	1652.22	1664.28	1652.33	1653.58	1645.76	1650.98	1658.13	1653.35	1674.46	1655.59	1688.22	1656.18	1656.1	1676.82	1670.8	1658.85	1662.54	1661.99	1664.15	1679.39	1650.88	1662.34	1663.53	1663.14	1679.66	1661.97	1670.55
319.747009	1657.44	1667.76	1667	1671.84	1640.29	1633.78	1652.3	1658.42	1649.3	1651.04	1637.24	1646.57	1649.54	1679.23	1658.74	1655.34	1672.63	1662.48	1642.03	1646.5	1644.55	1670.71	1653.42	1662.3	1651.61	1652.84	1646.82	1654.15	1658.94	1655.33	1673.9	1652.71	1684.72	1654.88	1655.2	1676.5	1670.68	1660.68	1663.59	1663.05	1666.76	1678.44	1651.68	1661.87	1662.65	1663.08	1677.62	1661.16	1669.89
320.242004	1658.68	1668.51	1666.58	1672.64	1642.26	1635.01	1653.92	1658.3	1649.82	1654.39	1638.11	1647.5	1650.95	1681.7	1661.3	1654.95	1672.87	1663.26	1643.79	1646.77	1645.21	1671.05	1652.89	1660.82	1650.73	1652	1646.11	1651.62	1658.97	1656.03	1673.99	1653.58	1683.95	1655.01	1655.17	1677.3	1669.82	1660.92	1665.32	1660.75	1664.83	1676.68	1651.23	1662.29	1662.2	1662.89	1680.52	1660.82	1669.57
320.737000	1656.86	1666.07	1665.55	1672.61	1642.13	1634.22	1653.36	1657.96	1649.56	1652	1638.53	1645.05	1649.72	1679.16	1661.49	1655	1670.54	1660.7	1646.32	1646.51	1645.87	1670.13	1651.76	1659.9	1650.74	1652.87	1644.97	1651.49	1657.1	1652.52	1674.59	1653.19	1683.9	1655.33	1655.08	1675.34	1668.15	1659.34	1659.82	1662.61	1663.92	1676.96	1648.8	1663.86	1662.51	1663.6	1678.14	1659.88	1669.56
321.231995	1658.21	1666.35	1667.07	1673.81	1643.29	1634.18	1654.09	1656.04	1649.51	1652.8	1638.32	1646.79	1649.19	1679.61	1659.26	1656.16	1672.73	1661.11	1646.29	1647.31	1645.77	1669.89	1653.78	1662.77	1651.94	1651.91	1646.96	1653.02	1657.88	1652.5	1674.24	1653.81	1684.58	1657.65	1655.03	1676.73	1669.23	1660.05	1661.3	1661.63	1665.24	1676.24	1649.76	1661.06	1662.28	1663.32	1678.84	1662.19	1670.71
321.726990	1657.56	1667.27	1666.6	1672.27	1643.56	1632.56	1655.03	1657.07	1648.2	1653.29	1639.48	1647.8	1649.44	1679.56	1659.15	1655.21	1672.09	1661.79	1643.15	1645.53	1645.38	1669.42	1652.27	1660.99	1650.67	1654.26	1647.7	1652.84	1657.35	1655.09	1675.13	1653.75	1685.84	1656.28	1655.13	1673.99	1671.52	1659.96	1661.23	1662.54	1665.56	1674.21	1648.87	1661.75	1661.48	1663.66	1677.66	1659.51	1668.23
322.222992	1656.92	1665.3	1666.33	1673.34	1641.5	1633.2	1653.95	1658.38	1648.78	1651.88	1638.54	1643.91	1648.77	1679.42	1660.27	1654.84	1672.07	1662.4	1642.98	1647.4	1646.34	1668.45	1653.86	1661.89	1652.26	1652.03	1646.49	1652.89	1657.87	1654.67	1675.41	1652.5	1683.61	1655.32	1656.48	1675.63	1669.25	1659.95	1666.02	1662.61	1665.56	1677.28	1650.6	1662.22	1664.88	1664.11	1678.5	1661.03	1670.33
322.717987	1656.35	1666.25	1666.11	1672.72	1643.65	1632.81	1652.67	1655.76	1647.1	1652.64	1638.15	1646.48	1651.1	1680.78	1661.11	1654.98	1671.28	1660.86	1642.72	1647.54	1645.21	1669.96	1651.93	1660.75	1649.62	1651.82	1646.01	1653.28	1661.9	1655.53	1676.1	1653.98	1686.15	1656.96	1653.58	1674.34	1669.19	1659	1662.99	1662.04	1665.98	1674.96	1649.63	1662.24	1663.88	1661.55	1679.11	1661.79	1669.47
323.213013	1658.54	1664.37	1666.12	1673.28	1644.63	1633.83	1654.34	1658.89	1647.86	1653.63	1638.54	1647.82	1651.54	1678.97	1660.17	1655.8	1671.78	1661.82	1645.82	1645.37	1645.68	1671.25	1653.87	1661.78	1652.19	1653.04	1645.7	1652.63	1659.8	1654.4	1672.58	1653.42	1687.24	1656.54	1654.31	1674.93	1669.56	1661.43	1663.04	1662.15	1666.39	1677.61	1651.64	1661.39	1663.33	1663.41	1678.36	1661.16	1670.18
323.708008	1658.38	1666.51	1665.9	1672.13	1643.96	1634.11	1654.39	1658.35	1648.29	1651.23	1637.26	1646.72	1652.91	1678.97	1660.66	1653.69	1671.02	1662.16	1642.37	1645.46	1647.41	1669.47	1651.57	1661.41	1652.35	1653.85	1644.61	1653.08	1658.86	1653.21	1675.94	1654.07	1686.55	1657.3	1655.19	1673.88	1669.19	1661.47	1662.3	1661.05	1663.98	1674.49	1650.57	1662.71	1663.3	1662.53	1679.28	1661.55	1670.52
324.204010	1656.58	1667.79	1665.92	1671.59	1641.64	1632.39	1654.12	1658.57	1651.4	1653.45	1639.88	1645.13	1649.74	1680.38	1659.97	1656.23	1671.18	1661.96	1642.84	1645.49	1643.44	1669.23	1651.72	1661.1	1651.88	1652.21	1645.86	1653.77	1657.89	1654.38	1674.28	1651.89	1684.02	1656.92	1654.34	1676.3	1670.61	1659.55	1662.97	1660.02	1666.08	1676.77	1649.82	1664.91	1662.72	1663.68	1677.84	1662.23	1670.89
324.699005	1656.2	1665.83	1665.46	1672.39	1643.98	1633.38	1654.91	1658.22	1647.95	1652.83	1639.37	1646.87	1652.28	1679.01	1662.42	1656.49	1669.63	1662.55	1644.72	1645.17	1646.19	1668.77	1653.9	1661.22	1651.8	1653.95	1646.36	1653.39	1659.48	1654.21	1674.61	1653.62	1685.02	1657.14	1654.68	1675.33	1668.33	1661.33	1661.57	1661.69	1665.27	1676.04	1648.38	1663.46	1662.68	1662.55	1676.66	1661	1673.28
325.194000	1658.44	1667.33	1665.23	1671.91	1644.47	1633.23	1652.97	1658.25	1648.07	1651.91	1638.57	1646.36	1649.57	1677.98	1660.76	1653.74	1671.69	1660.88	1642.72	1646.91	1645.06	1669.11	1652.87	1659.27	1651.92	1652.92	1646.85	1653.34	1658.63	1653.29	1674.05	1651.44	1684.23	1656.59	1653.39	1675.77	1670.56	1662.25	1660.78	1661.99	1664.98	1676.66	1648.1	1663.22	1662.33	1663.01	1677.64	1660.73	1670.44
325.688995	1656.56	1667.36	1666.36	1670.76	1641.7	1633.75	1654.36	1659.1	1649.97	1651.39	1639	1645.87	1651.25	1678.46	1660.87	1653.48	1670.24	1658.08	1644.21	1647.29	1644.56	1668.74	1652.86	1660.82	1650.87	1651.53	1642.96	1653.73	1658.75	1654.77	1677.08	1652.98	1686	1653.33	1653.15	1675	1669.86	1659.42	1661.06	1660.65	1664.71	1676.19	1648.56	1661.68	1662.62	1662.95	1676.86	1660.81	1670.32
326.183990	1657.43	1665.67	1666.75	1673.4	1639.89	1633.47	1652.64	1657.31	1647.28	1651.48	1639.39	1645.13	1649.22	1677.48	1658.76	1653.71	1671.43	1660.37	1642.91	1644.23	1644.81	1667.41	1651.78	1661.18	1651.5	1653.49	1645.65	1652.59	1657.75	1653.58	1673.15	1652.15	1683.46	1654.78	1654.39	1674.24	1668.91	1661.04	1663.68	1660.94	1666.29	1673.81	1649.32	1663.4	1664.68	1662.82	1678.34	1660.94	1672.11
326.679993	1656.09	1667.6	1665.69	1672.28	1642.18	1632.53	1653.24	1656.02	1648.88	1651.61	1638.4	1646.96	1649.24	1676.09	1659.33	1653.83	1670.31	1663.14	1643	1644.1	1644.68	1667.64	1653.45	1662.72	1651.86	1651.89	1644.48	1651.16	1658.69	1652.76	1674.61	1651.54	1683.35	1656.18	1654.08	1672.45	1668.94	1657.25	1660.67	1661.35	1664.36	1675.38	1648.43	1661.39	1660	1662.77	1679.07	1658.48	1669.92
327.174988	1654.19	1664.14	1662.65	1673.29	1641.6	1630.31	1653.38	1655.96	1647.18	1650.33	1638.58	1646.44	1649.89	1677.64	1660.33	1655.17	1668.6	1660.8	1643.88	1646.1	1645.24	1666.93	1651.54	1659.01	1649.35	1651.85	1644.39	1653.9	1658.82	1654.09	1673.03	1653.19	1684.21	1655.37	1653.48	1675.21	1669.62	1659.95	1662.06	1661.22	1666.5	1677.11	1650.14	1661.27	1662.68	1661.7	1675.25	1661.12	1668.51
327.670013	1655.35	1666.56	1667.06	1671.9	1643.07	1633.94	1651.2	1658.34	1648.13	1651.83	1639.27	1646.17	1649.77	1678.64	1659.51	1656.5	1670.68	1660.23	1644.6	1647.3	1646.01	1669.37	1651.88	1662.76	1652.61	1651.46	1645.15	1651.36	1658.08	1653.18	1673.86	1652.3	1682.27	1654.29	1654.95	1675.64	1668.53	1661.94	1661.05	1660.94	1665.16	1676.14	1651.08	1662.71	1660.14	1662.33	1681.27	1659.5	1671.49
328.165009	1655.98	1666.17	1665.96	1670.08	1640.94	1632.91	1654.18	1657.07	1645.44	1650.44	1639.93	1645.44	1649.74	1676.73	1660.97	1653.75	1668.92	1661.95	1643.44	1645.33	1645.32	1669.84	1652.1	1661.84	1651.28	1650.79	1646.31	1655.28	1659.41	1653.05	1673.85	1653.95	1682.32	1656.95	1656.29	1675.32	1669.57	1658.89	1661.74	1660.83	1665.94	1677.03	1648.76	1660.61	1663.2	1662.26	1678.56	1659.45	1670.46
328.660004	1656.33	1666.97	1666.55	1673.46	1642.79	1633.48	1653.45	1658.98	1646.99	1650.75	1639.24	1646.72	1649.77	1680.48	1659.14	1653.88	1670.47	1659.48	1644.05	1647.36	1646.23	1669.7	1651.46	1660.79	1651.71	1654.07	1643.62	1650.96	1657.76	1653.49	1673.95	1655.35	1682.18	1655.04	1654.05	1673.3	1667.17	1659.85	1662.91	1660.43	1666.66	1677.74	1650.62	1661.48	1663.33	1660.51	1678.1	1660.73	1670.17
329.156006	1656.44	1666.69	1665.73	1671.54	1640.2	1632.29	1652.41	1655.87	1647.4	1652.14	1637.86	1647.41	1651	1677.41	1661.39	1654.71	1670.34	1660.23	1645.21	1646.5	1646.96	1670.74	1654.28	1661.78	1650.59	1652.32	1645.56	1654.52	1658	1654.94	1675	1651.7	1684.44	1656.53	1654.85	1674.74	1668.95	1659.71	1661.17	1661.31	1664.98	1675.28	1649.62	1661.3	1662.04	1662.99	1676.77	1659.72	1667.98
329.651001	1656.17	1666.3	1665.7	1673.59	1643.71	1633.4	1654.53	1656.53	1647.76	1653.39	1639.18	1647.67	1651.09	1678.71	1659.59	1653.83	1669.09	1660.74	1645.68	1646.96	1644.84	1669.58	1652.08	1659.28	1650.21	1651.96	1645.66	1650.23	1661.55	1654.19	1673.51	1651.98	1684.71	1655.42	1654.23	1672.91	1669.69	1659	1660.58	1662.38	1665.17	1674.71	1650.01	1661.23	1662.06	1661.56	1679.27	1660.28	1670.83
330.145996	1657.22	1667.02	1666.35	1674.54	1642.24	1634.62	1652.81	1658.44	1649.61	1652.1	1637.97	1646	1647.97	1679.82	1659.28	1654.2	1670.94	1660.33	1645.23	1645.62	1644.43	1667.92	1652.19	1658.03	1653.03	1652.63	1645.04	1651.75	1659.12	1653.75	1674.16	1652.37	1684.93	1654.42	1652.81	1673.02	1668.44	1659.35	1662.65	1659.12	1664.77	1673.87	1649.28	1662.1	1660.5	1663.92	1679.85	1660.69	1669.39
330.640991	1656.77	1666.02	1667.95	1672.87	1643.14	1633.86	1652.86	1657.11	1647.53	1651.63	1639.36	1646.66	1650.03	1676.4	1660.67	1654.19	1671.14	1660.78	1643.74	1646.9	1644.45	1666.81	1651.96	1657.92	1650.49	1652.17	1646.07	1653.36	1659	1653.72	1675.52	1651.15	1683.78	1656.79	1654.44	1674.22	1668.32	1659.24	1662.45	1660.79	1665.92	1673.41	1650.54	1663.9	1664.51	1662.04	1677.51	1660.19	1669.87
331.135986	1657.44	1664.86	1663.23	1671.53	1641.87	1634.15	1653.06	1656.98	1648.81	1651.04	1638.77	1646.72	1650.21	1679.22	1659.25	1655.31	1671.34	1661.29	1643.32	1646.83	1646.13	1667.97	1653.82	1661.18	1650.81	1652.13	1646.29	1653.95	1658.19	1654.3	1675.08	1653.17	1682.59	1655.68	1654.21	1674.35	1667.01	1658.3	1661.06	1659.42	1663.78	1676.25	1646.95	1661.13	1663	1662.32	1677.85	1659.53	1667.69
331.631989	1657.41	1667.28	1665.51	1670.56	1641.51	1633.73	1651.11	1658.94	1647.47	1650.84	1639.87	1645.4	1649.72	1677.83	1659.51	1654.75	1667.41	1659.98	1642.82	1646.53	1646.06	1668.04	1652.62	1660.89	1650.57	1651.74	1646.07	1654.42	1657.42	1654.01	1675.77	1652.81	1681.17	1655.31	1656.6	1674.11	1667.81	1660.16	1662.76	1659.8	1666.39	1677.67	1651.19	1662.43	1661.14	1664.52	1679.52	1661.53	1669.01
332.127014	1655.65	1667.55	1664.56	1671.52	1641.37	1634.22	1652.02	1657.2	1648.2	1650.89	1638.14	1646.02	1649.83	1677.42	1660.71	1654.53	1670.54	1660.96	1644.07	1644.96	1645.19	1665.37	1652.46	1659.91	1651.87	1652.44	1646.42	1654.69	1658.86	1652.05	1676.34	1649.83	1682.61	1657.09	1655.39	1675.08	1670.2	1661.3	1663.08	1661.27	1665.01	1675.54	1647.86	1659.73	1663.94	1661.82	1678.97	1659.76	1668.59
332.622009	1655.38	1663.45	1665.33	1671.5	1640.26	1632.35	1652.48	1657.67	1647.84	1649.8	1638.07	1643.47	1650.6	1678.57	1660.24	1653.57	1670.92	1662.27	1642.5	1646.5	1645.37	1668.91	1651.62	1660.92	1651.59	1651.35	1644.55	1652.11	1657.36	1654.14	1675.95	1651.23	1685.06	1656.52	1653.5	1672.5	1667.3	1657.64	1663.43	1659.37	1665.76	1675.37	1647.39	1659.29	1662.17	1662.15	1677.22	1661.27	1666.35
333.117004	1656.22	1666.34	1664.54	1672.53	1641.31	1633	1652.88	1655.97	1647.8	1652.97	1637.37	1645.89	1649.59	1678.76	1658.88	1654.6	1669.68	1661.6	1643.3	1643.34	1643.44	1666.48	1652.93	1660.93	1649.98	1651.74	1642.74	1650.67	1656.1	1654.61	1672.47	1651.93	1683.66	1654.77	1652.4	1673.44	1667.18	1660.68	1661.44	1659.86	1663.76	1674.43	1649.62	1660.12	1662.57	1664.3	1675.44	1658.33	1667.67
333.612000	1657.42	1665.16	1664.57	1673.07	1642.53	1634.88	1652.89	1655.4	1648.04	1652.47	1639.28	1647.78	1649.11	1677.58	1657.58	1653.68	1667.89	1660.64	1643.8	1647.19	1644.21	1667.72	1653.42	1659.66	1650.25	1651.59	1645.17	1651.71	1658.09	1654.31	1672.54	1652.08	1681.53	1655.15	1655.94	1674.13	1667.71	1659.83	1662.42	1662.78	1665.29	1675.4	1650.1	1659.77	1662.19	1660.69	1677.9	1661.23	1666.81
334.108002	1659.15	1665.63	1664.18	1673.27	1641.59	1632.39	1656.88	1657.07	1648.76	1653.3	1636.97	1644.81	1652.34	1680.41	1659.49	1654.15	1672.03	1659.43	1642.95	1646.77	1643.48	1668.49	1650.79	1659.06	1651.33	1651.1	1644.6	1652.71	1658.49	1654	1672.55	1653.63	1682.68	1654.88	1653.3	1674.29	1668.02	1659.93	1662.17	1660.51	1665.5	1676.24	1648.61	1659.89	1661.69	1662.7	1674.92	1660.34	1668.67
334.602997	1654.35	1664.05	1665.26	1669.77	1641.2	1634.31	1653.98	1655.62	1648.04	1650.5	1638.4	1645.63	1651.28	1677.01	1657.91	1654.51	1668.07	1659.39	1642.55	1645.45	1646.08	1667.42	1653.9	1658.85	1650.29	1651.64	1644.49	1652.8	1657.36	1654.08	1672.23	1652.72	1680.72	1655.75	1653.3	1673.67	1667.04	1658.29	1662.02	1661.05	1663.69	1674.94	1648.77	1661.89	1662.54	1660.72	1677.39	1661.37	1667.73
335.097992	1654.98	1663.06	1663.06	1669.45	1641.58	1634.68	1654.29	1656	1647.96	1651.11	1638.69	1644.75	1649.81	1678.05	1658.5	1653.55	1670.95	1660.31	1640.59	1645.27	1645.43	1666.84	1651.19	1658.01	1652.46	1653.28	1646.79	1651.54	1659.7	1653.8	1673.88	1652.47	1683.24	1655.39	1656.18	1673.74	1670.06	1659.11	1659.35	1660.2	1664.2	1674.5	1649.42	1659.06	1663.49	1660.73	1674.96	1661.68	1667.27
335.592987	1657.72	1664.78	1664.9	1671.02	1643.59	1632.54	1652	1655.22	1649.68	1650.17	1637.95	1646.25	1651.26	1677.06	1659.26	1655.01	1669.97	1659.51	1643.73	1646.68	1645.78	1669.45	1652.83	1660.6	1650.96	1652.95	1646.46	1651.04	1658.37	1653.56	1671.96	1654.14	1681.43	1655.25	1653.49	1673.99	1669.8	1658.92	1662.3	1661.07	1666.52	1674.15	1649.61	1662.58	1663.46	1661.86	1675.21	1660.9	1668.8
336.088989	1657.26	1663.67	1664.72	1670.15	1640.77	1632.47	1651.67	1655.42	1647.97	1651.59	1639.66	1646.35	1650.2	1677.21	1658.75	1655.75	1668.79	1660.22	1642.4	1645.37	1646.69	1667.25	1652.19	1662.6	1650.58	1650.72	1643.81	1651.51	1656.75	1653.09	1670.84	1654.09	1683.03	1652.48	1653.37	1671.9	1668.77	1660.31	1659.99	1660.06	1663.17	1675.15	1650.17	1660.11	1661.14	1662.35	1676.75	1659.58	1670.02
336.584015	1656.69	1665.1	1664.95	1671.49	1642.1	1634.62	1652.12	1657.69	1648.17	1650.41	1640.43	1646.23	1649.65	1675.75	1660.12	1652.74	1666.93	1659.75	1643.06	1644.94	1645.25	1668.53	1650.8	1659.97	1649.49	1652.49	1644.7	1652.73	1657.56	1655.1	1673.13	1654.17	1684.69	1653.85	1653.89	1675.43	1669.72	1659.3	1662.33	1658.69	1665.94	1673.96	1649.59	1659.09	1661.33	1660.88	1676.46	1659.97	1666.92
337.079010	1658.1	1666.77	1663.94	1671.53	1640.88	1633.26	1652.86	1655.71	1649.13	1649.78	1636.61	1646.5	1649.08	1677.18	1659.81	1655.5	1670.39	1661.1	1644.29	1646.16	1645.32	1668.47	1651.91	1660.12	1651.88	1651.52	1645.29	1651.77	1658.72	1652.87	1672.06	1653.5	1683.12	1654.85	1653.43	1673.06	1668.8	1657.91	1662.48	1660.18	1667.37	1674.1	1648.67	1658.13	1661.36	1661.65	1676.08	1660.43	1667.62
337.574005	1656.57	1667.69	1664.51	1671.59	1640.47	1632.57	1649.77	1657.28	1648.85	1650.72	1640.11	1645.29	1648.41	1675.01	1659.46	1653.79	1667.09	1659.58	1642.98	1644.87	1643.94	1666.87	1649.98	1661.66	1652.22	1652.19	1645.67	1649.25	1657.98	1654.38	1675.52	1652.43	1681.16	1655.42	1653.73	1671.16	1670.66	1660.35	1663.47	1660.86	1665.43	1674.46	1650.19	1660.39	1663.89	1663.38	1678.43	1661	1668.41
338.069000	1655.37	1666.36	1664.47	1670.15	1644.34	1633.25	1653.68	1655.57	1649.16	1653.56	1637.87	1646.75	1651.09	1675.24	1658.2	1654.22	1669.19	1660.29	1641.79	1645.2	1643.42	1667.21	1652.92	1662.09	1652.46	1654.09	1646.46	1650.42	1657.65	1653.9	1672.1	1651.68	1682.47	1655.32	1654.29	1674.56	1668.31	1658.75	1662.9	1660.07	1665.2	1673.13	1648.47	1660.63	1662.89	1662.06	1675.71	1660.65	1669.41
338.565002	1656.76	1665.13	1664.45	1668.31	1642.79	1633.7	1652.45	1656.41	1647.79	1649.83	1638.5	1646.7	1651.32	1676.06	1659.9	1653.56	1669.42	1659.58	1645.24	1646.92	1646.02	1668.45	1651.5	1659.65	1650.8	1653.6	1644.75	1651.49	1658.48	1652.97	1672.44	1652.43	1682.7	1652.71	1652.17	1671.66	1669.24	1660.25	1661.86	1659.18	1667.67	1673.5	1649.36	1660.53	1661.02	1662.16	1675.98	1658.12	1668.07
339.059998	1656.93	1662.44	1664.66	1672.44	1642.29	1632.66	1650.9	1655.72	1647.76	1649.25	1638.05	1645.53	1649.58	1675.69	1658.15	1653.31	1668.47	1661.19	1646.36	1646.24	1644.9	1667.1	1651.11	1657.92	1650.72	1652.71	1645.78	1653.72	1659.27	1651.92	1671.62	1650.79	1683.32	1654.1	1655.34	1673.79	1670.76	1659.53	1661.62	1658.08	1664.68	1673.86	1648.41	1661.67	1664.95	1659.57	1674	1656.29	1668.26
339.554993	1655.8	1663.6	1665.31	1670.5	1643.79	1633.83	1652.37	1656.04	1649.16	1650.19	1638.67	1645.97	1649.22	1676.12	1658.2	1653.07	1670.24	1659.6	1643.65	1644.56	1644.68	1668.07	1651.71	1658.5	1649.79	1651.54	1644.7	1651.21	1658.04	1653.65	1672.63	1652.54	1681.02	1653.35	1654.55	1673.91	1669.52	1659.12	1660.64	1662.53	1665.69	1672.14	1649.47	1659.63	1661.93	1659.51	1677	1660.12	1669.15
340.049988	1657.16	1665.54	1666.3	1671.57	1642.24	1631.39	1652.34	1655.35	1647.65	1653.18	1640.57	1644.82	1650.56	1675.06	1658.21	1653.18	1670	1659.46	1643.47	1644.11	1642.6	1668.55	1651.59	1660.24	1649.93	1651.32	1645.87	1651.41	1657.93	1652.95	1671.81	1652.7	1679.29	1654.95	1651.85	1671.52	1669.33	1658.27	1661.32	1660.38	1664.92	1673.82	1650.24	1658.61	1661.76	1661.95	1676.2	1658.72	1665.42
340.545013	1653.81	1663.73	1665.11	1670.54	1642.71	1632.56	1651.89	1655.68	1647.54	1651.36	1638.87	1645.57	1649.31	1677.05	1658.79	1653.14	1669.66	1659.43	1641.81	1645.11	1643.73	1667.44	1652.81	1660.49	1648.95	1651.24	1645.14	1653.51	1657.6	1652.63	1670.69	1654.26	1681.54	1653.98	1654.19	1673.8	1669.26	1659.91	1662.53	1660.12	1664.64	1674.38	1649.39	1659.49	1661.91	1661.17	1676.14	1658.46	1666.06
341.040985	1658.39	1662.98	1663.48	1668.1	1641.47	1633.28	1652.71	1655.41	1646.28	1652.96	1638.66	1645.01	1649.45	1676.25	1657.36	1653.64	1669.6	1660.62	1642.3	1646.57	1642.94	1668.29	1650.88	1659.98	1650.13	1654.36	1646.11	1652.06	1658.72	1652.03	1672.87	1652.74	1680.25	1655.72	1653.37	1672.73	1669.13	1659.18	1662.55	1658.57	1664.24	1674.98	1651.96	1660.4	1661.92	1659.49	1675.32	1661.5	1666.86
341.536011	1655.95	1662.16	1665.22	1671.7	1641.04	1631.44	1649.83	1655.36	1648.57	1649.52	1638.66	1646.09	1649.89	1674.28	1655.93	1654.42	1669.19	1659.45	1642.2	1643.51	1643.21	1667.57	1652.87	1660.15	1650.96	1652.35	1644.6	1651.77	1657.82	1653.88	1673.74	1650.56	1681.68	1653.94	1653.23	1672.98	1668.58	1659.39	1662.42	1659.69	1664.98	1673.66	1650.28	1659.92	1660.74	1663.55	1675.19	1659.62	1666.32
342.031006	1654.2	1663.78	1667.42	1671.46	1641.93	1632.32	1651.66	1655.5	1647.89	1650.93	1639.38	1645.66	1648.68	1672.37	1657.88	1652.9	1668.7	1660.81	1643.5	1645.86	1644.92	1666.53	1650.69	1659.37	1649.44	1654.53	1645.77	1651.09	1657.92	1654.09	1671.89	1651.07	1681.08	1654.61	1653.62	1672.77	1668.95	1658.52	1662.05	1659.76	1666.79	1672.45	1650.9	1658.95	1661.59	1660.86	1675.59	1658.11	1665.3
342.526001	1654.94	1665.91	1664.89	1668.6	1640.58	1632.61	1652.02	1655.98	1648.39	1648.36	1638.2	1646.21	1649.55	1675.38	1659.14	1653.03	1668.86	1659.79	1642.39	1645.5	1643.39	1667.33	1651.26	1660.57	1650.05	1650.77	1645.32	1651.05	1656.56	1651.49	1673.27	1652.07	1677.95	1655.66	1653.44	1673.25	1667.41	1658.47	1663.48	1657.78	1664.84	1674.29	1649.94	1659.3	1662.47	1660.19	1677.78	1661.34	1667.72
343.020996	1656.2	1663.77	1663.16	1671.72	1640.39	1631.47	1651.86	1657.25	1648.85	1650.63	1640.81	1644.51	1650.95	1674.22	1658.02	1654.6	1665.93	1658.97	1642.92	1646.21	1643.24	1668.69	1653.43	1657.52	1650.94	1649.45	1646.2	1652.25	1656.77	1653.05	1672.55	1650.64	1680.33	1655.23	1652.92	1670.65	1666.6	1656.28	1661.94	1658.6	1663.12	1674.65	1648.32	1660.14	1660.1	1661.13	1674.46	1659.79	1666
343.516998	1655.38	1667.1	1664.94	1668.63	1639.67	1632.29	1652.2	1656.49	1647.11	1649.13	1637.51	1645.91	1649.81	1672.75	1656.77	1652.76	1667.91	1657.59	1642.95	1644.89	1643.19	1667.48	1652.11	1657.42	1648.33	1652.65	1646.08	1651.27	1657.93	1653.38	1672.85	1652.61	1680.62	1653.95	1654.17	1673.08	1667.73	1658.93	1661.48	1658.09	1664.27	1672.78	1648.02	1659.99	1660.83	1662.26	1674.08	1657.57	1666.09
344.011993	1655.1	1662.35	1663.04	1668.4	1640.28	1631.89	1652.48	1656.04	1649.24	1648.76	1639.6	1644.84	1649.05	1674.41	1658.41	1653.43	1668.48	1658.31	1644.44	1645.07	1643.72	1664.45	1650.55	1660.34	1649.39	1649.8	1646.4	1650.46	1656.87	1652.28	1670.98	1652.19	1678.66	1654.35	1652.49	1672.66	1666.51	1658.07	1662.21	1657.84	1663.25	1674.68	1650.27	1661.17	1662.3	1659.94	1674.46	1657.73	1667.95
344.506989	1654.58	1664.22	1663.83	1671.45	1639.85	1634.03	1652.52	1655.42	1646.89	1650.84	1637.13	1646.35	1648.79	1674.87	1656.77	1654	1669.07	1657.93	1645.08	1645.08	1643.63	1668	1651.18	1657.83	1649.94	1653.1	1643.83	1652.06	1658.87	1653.01	1672.27	1651.1	1677.46	1654.44	1653.32	1672.07	1670.19	1659.56	1661.42	1659.1	1663.95	1673.34	1648.1	1660.68	1662.03	1660.74	1675.06	1658.29	1667.07
345.002014	1656.98	1662.28	1662.71	1670.13	1641.27	1634.72	1651.2	1656.08	1646.89	1648.61	1638.75	1645.53	1649.03	1674.86	1657.14	1652.64	1668.17	1659.53	1642.74	1646.02	1645.82	1666.99	1650.92	1657.29	1650.07	1650.5	1644.8	1653.37	1653.63	1654.57	1671.87	1651.26	1678.91	1653.66	1655.29	1673.15	1666.75	1657.85	1662.34	1660.82	1664.03	1672.33	1649	1660.41	1660.99	1659.68	1677.19	1658.35	1667.23
345.497009	1655.31	1664.59	1662.51	1667.49	1641.71	1634.39	1651.95	1654.73	1647.39	1651.38	1636.84	1645.4	1649.51	1674.38	1657.98	1654.03	1667.09	1658.95	1641.59	1644.66	1643.7	1665.09	1652.55	1659.39	1649.21	1651.42	1644.95	1654.09	1657.47	1653.19	1672.26	1652.64	1680.6	1653.2	1652.94	1672.51	1666.87	1658.53	1660.42	1658.19	1665.35	1674.33	1649.04	1660.66	1658.97	1661.37	1673.73	1659.94	1665.9
345.993011	1654.78	1664.47	1665.15	1669.66	1640.94	1632.53	1651.99	1655.6	1647.67	1651.97	1638.91	1644.27	1649.78	1674.91	1658.09	1652.93	1667.07	1659.72	1642.87	1644.59	1644.31	1666.47	1651.47	1658.09	1650.23	1650.88	1644.49	1651.79	1656.08	1653.66	1670.94	1649.65	1678.33	1653.98	1653.86	1674.81	1666.89	1658.04	1661.57	1660.74	1664.66	1671.96	1647.01	1659.98	1659.48	1659.67	1675.66	1659.97	1666.09
346.488007	1654.12	1662.42	1661.34	1669.53	1643.05	1632.66	1651.54	1655.42	1646.88	1650.47	1638.11	1644.5	1648.24	1674.28	1658.65	1653.35	1668.57	1658.97	1643.65	1644	1644.86	1667.04	1649.72	1658.73	1648.73	1650.66	1643.4	1651.17	1655.45	1650.66	1669.1	1651.96	1677.48	1652.33	1651.35	1670.66	1666.42	1656.89	1661.56	1658.32	1664.92	1673.68	1649.51	1659.74	1661.95	1659.82	1674.72	1658.66	1665.95
346.983002	1655.99	1664.41	1665.19	1668.23	1641.59	1633.17	1652.3	1654.82	1649.12	1651.01	1639.62	1646.44	1649.05	1675.12	1658.45	1655.1	1667.12	1660.12	1641.39	1645.01	1643.84	1666.83	1653.01	1659.07	1651.51	1653.54	1646.63	1652.37	1654.72	1653.69	1671.36	1653.3	1679.58	1655.07	1654.46	1674.93	1665.76	1658.94	1662.75	1660.23	1663.45	1673.09	1647.57	1659.22	1660.67	1661.8	1675.11	1659.77	1664.66
347.477997	1657.19	1664.88	1664.04	1669.25	1640.52	1632.41	1653.53	1655.28	1645.7	1652.09	1637.83	1646.04	1650.37	1672.79	1656.54	1653.8	1668.39	1659.14	1644.53	1645.86	1644.31	1668.24	1653.32	1660	1649.9	1650.55	1643.48	1652.83	1657.15	1653.71	1671.69	1652.49	1680.14	1654.52	1653.37	1672.36	1668.45	1658.5	1663.92	1657.26	1664.84	1673.25	1650.45	1661.05	1661.31	1661.21	1675.05	1657.97	1667.78
347.973999	1654.05	1662.56	1662.44	1671.09	1641.24	1633.87	1652.91	1655.27	1648.09	1650.07	1638.36	1645.94	1650.55	1672.58	1657.39	1652.86	1668.12	1660.71	1642.31	1644.66	1642.74	1667.48	1650.68	1659.1	1649.82	1651.42	1644.59	1652.7	1656.43	1652.62	1672.99	1651.18	1680.02	1654.05	1651.66	1672.46	1667.82	1657.98	1660.65	1659.99	1665.19	1672.65	1648.83	1660.98	1660.29	1660.37	1673.55	1659.35	1668.88
348.468994	1654.86	1662.59	1664.96	1669.45	1640.24	1633.41	1651.57	1654.34	1647.57	1649.03	1636.94	1645.26	1650.02	1674.32	1657.94	1653.67	1666.36	1659.47	1640.61	1644.05	1645.6	1667.21	1650.49	1660.03	1649.93	1651.42	1644.57	1651.16	1659.32	1652.68	1671.79	1653.79	1677.14	1654.04	1654.54	1673.87	1667.94	1660.32	1661.95	1660.24	1665.16	1673.3	1650.18	1659.69	1660.88	1661.57	1674.37	1658.57	1663.83
348.963989	1653.45	1663.84	1662.29	1670.87	1642.49	1632.62	1651.71	1657.66	1650.16	1651.36	1639.22	1646.92	1650.93	1672.04	1658	1654.28	1666.43	1657.41	1641.71	1645.06	1645.68	1665.63	1652.82	1658.39	1648.52	1651.74	1645.8	1652.28	1656.43	1654.12	1670.33	1650.95	1680.64	1655.3	1652.39	1671.26	1666.58	1656.18	1660.26	1659.46	1664.68	1671.53	1648.25	1659.99	1662.33	1661.92	1674.86	1658.84	1664.37
349.459015	1653.73	1663.93	1665.03	1669.95	1640.85	1631.79	1651.88	1656.36	1647.33	1650.56	1638.8	1645.38	1649.56	1671.5	1655.68	1654.3	1667.78	1657.39	1641.66	1645.38	1644.6	1664.86	1652.18	1657.34	1650.81	1651.09	1645.73	1651.47	1657.51	1652.35	1671.02	1651.48	1678.72	1654.64	1653.72	1671.08	1668.91	1658.12	1660.47	1660.21	1665.12	1672.25	1650.18	1661.63	1659.81	1659.64	1675.68	1657.6	1665.26
349.954010	1653.36	1663.72	1661.02	1667.37	1640.79	1633.58	1652.09	1657.56	1649.08	1650.17	1638.65	1645.13	1649.9	1673.73	1658.4	1651.1	1669.06	1659.79	1642.11	1644.96	1643.04	1666.41	1649.38	1658.56	1649.03	1650.46	1645.21	1651.39	1656.32	1653.36	1670.3	1652.1	1676.5	1654.77	1652.63	1672.07	1666.55	1657.87	1662.02	1658.97	1663.41	1671.76	1649	1659.8	1661.29	1661.62	1677.45	1658.55	1666.17
350.450012	1655.46	1665.52	1662.76	1669.12	1641.48	1631.26	1652.09	1656.15	1646.14	1651.04	1638.91	1645.66	1649.36	1674.76	1658.91	1654.47	1667.12	1658.1	1642.68	1645.7	1643.73	1666.71	1652.67	1658.06	1650.63	1650.72	1643.43	1652.04	1657.05	1654.28	1670.74	1651.56	1678.95	1653.23	1651.59	1671.43	1667.64	1657.76	1660.13	1659.63	1661.69	1672.95	1648.84	1658.2	1662.25	1659.9	1673.24	1658.86	1666.75
350.945007	1656.22	1662.56	1663.65	1667.08	1640.9	1631.12	1652.01	1655.56	1646.56	1648.76	1638.13	1645.68	1647.44	1672.82	1656.28	1653.6	1666.27	1657.95	1642.99	1646.15	1644.76	1665.92	1650.97	1658.2	1649.83	1653.77	1645.25	1651.73	1656.5	1651.13	1670.84	1652.19	1676.82	1652.93	1654.76	1671.89	1665.67	1658.11	1660.53	1661.76	1662.2	1671.19	1646.98	1659.08	1661.57	1661.62	1676.62	1656.92	1666.46
351.440002	1655.47	1662.88	1664.75	1670.47	1640.84	1632.16	1651.7	1655.58	1645.84	1650.26	1638.78	1645.38	1648.74	1671.09	1657.14	1654.49	1667.52	1658.38	1641.69	1642.78	1643.44	1665.15	1648.47	1658.69	1649.92	1650.37	1644.92	1651.23	1656.8	1655.13	1671.55	1650.9	1676.93	1654.32	1651.46	1669.68	1666.85	1657.78	1659.14	1658.99	1665.32	1670.49	1647.61	1657.61	1661.25	1661.68	1676.77	1658.9	1666.59
351.934998	1654.53	1664.85	1662.21	1670.43	1640.13	1632.4	1651.99	1656.08	1647.45	1651.34	1638	1643.75	1647.83	1672.67	1655.57	1655	1667.29	1656.9	1641.56	1645.57	1643.18	1666.65	1652.27	1658.27	1648.8	1648.61	1646.11	1651.62	1657.79	1651.69	1671.1	1651.9	1675.53	1653.48	1654.38	1673.77	1667.3	1657.44	1661.9	1658.48	1664.4	1673.55	1650.41	1658.56	1661.89	1659.04	1676.08	1657.74	1666.6
352.429993	1654.94	1663.35	1663.65	1670.34	1642.25	1633.09	1651.43	1656.1	1648.03	1651.4	1637.8	1644.91	1649.48	1673.7	1658.14	1652.98	1667.1	1657.44	1641.58	1644.19	1640.66	1664.63	1648.47	1659.85	1648.68	1651.97	1645.08	1651.98	1656.28	1652.38	1669.88	1652.4	1676.44	1653.4	1654.34	1672.11	1666.57	1658.38	1662.04	1659.81	1664.62	1671.09	1649.14	1658.71	1658.87	1660.93	1675.18	1658.78	1667
352.925995	1656.41	1662.44	1663.89	1668.34	1641.38	1633.34	1650.95	1655.41	1646.45	1651.46	1638.52	1645.87	1651.07	1670.82	1656.23	1652.65	1668.91	1659.3	1641.87	1645.83	1643.26	1665.29	1651.89	1659.97	1647.94	1650.99	1644.77	1652.53	1656.99	1654.08	1671.18	1652.59	1675.46	1653.49	1651.41	1671.49	1666.17	1656.11	1660.49	1658.25	1663.43	1671.12	1648.58	1658.82	1660.6	1661.01	1675.85	1660.03	1666.44
353.420990	1652.71	1663.79	1663.42	1669.38	1640.97	1631.14	1651.17	1655.64	1646.48	1650.55	1637.46	1646.44	1650.27	1671.47	1657.45	1651.82	1667.38	1656.29	1641.67	1643.44	1646.21	1667.76	1652.16	1659.29	1649.5	1651.82	1645.12	1651.75	1656.93	1651.56	1669.39	1652.02	1679.46	1653.57	1654.25	1669.32	1668.51	1659.67	1660.66	1658.17	1664.23	1672.75	1649.95	1659.3	1658.93	1660.69	1674.08	1656.89	1667.78
353.915985	1653.49	1663.69	1665.85	1666.65	1641.44	1632.37	1649.38	1655.07	1649.03	1650.08	1638.04	1645.46	1648.12	1672.98	1656.65	1652.5	1664.82	1659.44	1642.37	1645.76	1644.43	1666.42	1653.37	1658.46	1648.62	1651.94	1645.85	1650.8	1655.75	1652.3	1670.3	1650.14	1677.04	1653.38	1654.06	1672.01	1667.19	1657.53	1661.9	1660.13	1663.76	1671.32	1647.42	1659.12	1660.88	1659.98	1674.09	1658.03	1665.17
354.411011	1654.08	1661.62	1663.6	1669.28	1640.95	1633.11	1651.18	1657.19	1646.53	1650.28	1639.96	1646.17	1649.23	1670.73	1656.19	1651.5	1667.01	1657.12	1642.07	1645.52	1641.99	1665.17	1649.32	1659.39	1650.21	1652.18	1644.71	1650.31	1656.3	1653.55	1670.34	1650.96	1677.82	1653.89	1653.35	1671.65	1667.36	1657.97	1660.76	1658.63	1663.56	1670.99	1649.54	1656.53	1661.14	1661.3	1674.97	1658.95	1664.56
354.906006	1654.18	1663.76	1663.18	1666.54	1641.55	1632.2	1651.18	1655.57	1645.86	1651.16	1638.73	1644.24	1649.23	1672	1657.19	1651.24	1668.91	1658.22	1641.01	1644.89	1642.34	1663.66	1650.88	1658.12	1648.93	1650.12	1644.11	1649.9	1655.2	1652.21	1670.97	1651.46	1677.53	1653.6	1652.47	1670.61	1665.11	1657.82	1661.4	1659.92	1664.82	1672.6	1649.34	1660.05	1660.44	1659.8	1673.27	1659.03	1666.13
355.402008	1656.81	1662.4	1662.48	1666.38	1640.36	1633.53	1651.72	1655.46	1647.25	1650.04	1638.47	1644.97	1649	1669.91	1656.02	1653.7	1666.61	1659.12	1642.23	1641.45	1643.59	1664.69	1650.4	1655.94	1648.16	1652.47	1643.11	1649.79	1654.77	1653.42	1670.29	1650.45	1675.34	1652.33	1652.17	1668.97	1665.97	1657.85	1660.2	1657.69	1662.23	1672.84	1648.93	1658.84	1660.82	1660.77	1674.41	1656.37	1664.93
355.897003	1652.16	1664.57	1663.46	1666.85	1641.08	1632.43	1653.3	1655.11	1647.35	1652.19	1639.48	1644.72	1647.72	1670.82	1655.84	1650.45	1666.23	1656.52	1643.25	1645.51	1643.38	1664.98	1649.72	1656.9	1649.16	1650.36	1643.95	1652.12	1656.16	1652.64	1670.77	1651.71	1674.21	1652.94	1651.78	1670.77	1665.31	1657.58	1661.55	1658.37	1663.53	1672.87	1647.59	1657.54	1660.82	1659.16	1674.56	1658.12	1666.46
356.391998	1655.17	1664.72	1662.56	1667.32	1639.76	1632.48	1648.95	1654.61	1646.63	1648.62	1637.43	1642.74	1648.78	1672.73	1656.4	1651.09	1665.87	1659.39	1640.85	1644.27	1642.63	1665.5	1650.44	1658.65	1648.28	1650.33	1645.6	1651.15	1655.38	1652.11	1669.97	1649.88	1676.88	1654.85	1653.61	1669.59	1665.48	1656.15	1663.29	1658.88	1663.68	1669.24	1648.86	1659.57	1661.34	1660.37	1674.26	1657.74	1667.23
356.886993	1653.72	1662.39	1662.12	1666.96	1641.17	1633.37	1650.93	1653.09	1647.01	1651.13	1638.04	1646.14	1649.46	1671.28	1656.91	1652.83	1666.5	1659.12	1642.22	1645.65	1643.09	1665.11	1652.89	1659.12	1648.85	1650.23	1644.4	1651.66	1654.98	1652.99	1672	1650.33	1676.69	1654.74	1652.22	1669.05	1664.34	1656.08	1662.89	1657.22	1664.09	1669.86	1646.99	1659.36	1661.05	1659.54	1673.48	1656.85	1665.01
357.381989	1652.39	1660.03	1662.88	1666.82	1641.35	1634.4	1650.39	1655.89	1647.2	1649.88	1638.3	1644.73	1648.46	1672.13	1656.85	1652.26	1665.8	1658.07	1640.11	1643.55	1642.85	1665.95	1649.1	1658.11	1648.14	1652.77	1644.34	1649.9	1654.5	1651.67	1669.61	1651.27	1675.64	1652.65	1651.56	1670.66	1665.35	1656.82	1662.19	1658.31	1663.55	1670.9	1649.49	1659.53	1659.58	1658.89	1673.41	1658.52	1666.27
357.877991	1655.77	1663.51	1662.4	1668.82	1641.04	1632.64	1649.65	1654.58	1645.48	1651.38	1637.1	1644.56	1648.06	1672.85	1654.49	1651.61	1667.09	1658.93	1641.54	1644.84	1641.72	1664.26	1648.03	1655.51	1649.27	1649.47	1643.72	1651.93	1656.25	1651.54	1669.49	1652.62	1676.34	1653.52	1651.02	1671.11	1666.06	1657.07	1659.78	1659.34	1662.22	1669.84	1646.31	1657.92	1661.31	1658.11	1672.36	1658.04	1665.8
358.372986	1653.95	1661.2	1662.25	1667.77	1640.18	1633.33	1650.08	1654.48	1646.71	1650.92	1638.2	1645.69	1648.8	1672.05	1654.64	1652.64	1665.69	1660.03	1640.68	1645.84	1645.37	1665.76	1651.84	1658.1	1649.4	1652.08	1644.14	1650.08	1657.45	1651.63	1669.53	1651.68	1674.8	1652.45	1653.6	1669.06	1667.33	1660.25	1661.43	1658.76	1663.06	1670.9	1648.65	1657.94	1661.84	1661.48	1673.42	1657.52	1665.51
358.868011	1654.31	1663.16	1661.71	1667.63	1639	1632.39	1651.38	1652.46	1647.73	1649.52	1636.65	1643	1647.75	1670.16	1655.55	1653.26	1663.27	1658.05	1640.64	1644.07	1643.77	1665.72	1650.14	1658.11	1648.38	1652.15	1645.45	1651.32	1657.79	1650.75	1670.31	1653.22	1676.87	1655.25	1652.1	1669.64	1666.37	1658.12	1660.25	1657.49	1663.13	1673.77	1647.09	1658.29	1659.08	1659.97	1674.24	1657.84	1665.74
359.363007	1653.94	1661.69	1663.63	1666.49	1640.79	1633.88	1649.76	1652.53	1647.9	1649.82	1638.22	1644.74	1647.44	1672.58	1654.05	1653.41	1666.25	1657.94	1642.27	1645.23	1643.06	1666.52	1650.92	1657.61	1646.59	1650.06	1644.26	1651.82	1655.33	1652.69	1669.31	1652.13	1677.88	1651.54	1653.58	1671.9	1665.73	1657.51	1660.68	1657.37	1662.8	1671.37	1647.4	1656.91	1660.47	1661.84	1674.62	1657.81	1665.96
359.859009	1655.4	1661.21	1662.49	1669.46	1641.72	1631.59	1651.15	1654.82	1649.4	1651.28	1638.01	1645.38	1647.98	1671.88	1656.07	1654.22	1665.22	1656.03	1640.23	1645.22	1643.89	1665.99	1651.03	1658.14	1647.15	1650.36	1644.43	1652.36	1656.47	1652.13	1671.28	1653.56	1677.89	1653.02	1652.73	1669.76	1665.15	1657.13	1660.77	1658.36	1664.27	1670.31	1646.47	1657.68	1660.03	1660.68	1670.68	1658.2	1663.19
360.354004	1654.31	1663.02	1662.29	1668.86	1642.2	1634.04	1649.65	1655	1649.58	1652.76	1638.33	1646.1	1648.5	1673.3	1654.57	1652.58	1665.33	1656.11	1640.25	1642.74	1644.59	1664.62	1652.08	1658.2	1649.73	1651.23	1643.11	1650.71	1655.78	1651.47	1669.7	1649.99	1673.94	1653.53	1652.1	1668.84	1663.66	1659.1	1659.3	1658.06	1662.31	1668.06	1647.72	1659.46	1659.42	1659.95	1671.04	1657.14	1664.37
360.848999	1656.5	1662.11	1663.56	1668.92	1642.79	1634.34	1649.57	1655.33	1646.17	1649.53	1638.31	1645.55	1648.47	1669.8	1655.98	1654.3	1666.58	1659.07	1642.59	1644.77	1642.19	1665.14	1650.55	1657.26	1648.54	1650.08	1643.26	1650.47	1655.95	1650.97	1667.31	1651.61	1674.41	1652.21	1651.86	1668.99	1666.5	1656.85	1665.45	1658.29	1664.44	1671.05	1646.93	1659.87	1663.91	1660.04	1675.24	1656.23	1663.38
362.160004	1633.86	1650.17	1649.32	1666.44	1643.37	1636.67	1652.21	1653.47	1650.06	1652.27	1639.4	1646.97	1649.52	1671.72	1659.28	1655.37	1669.32	1660.08	1642.45	1646.35	1645.03	1666.68	1652.05	1657.75	1650.57	1651.41	1646.97	1652.06	1658.06	1653.54	1671.61	1653.21	1675.38	1654.57	1653.16	1671.06	1667.34	1657.84	1661.71	1658.2	1664.08	1670.61	1649.03	1659.28	1662.62	1662.48	1674.35	1657.88	1667
362.654999	1654.86	1662.51	1665.84	1667.39	1641.48	1634.43	1652.96	1654.33	1648.5	1650.34	1638.95	1646.09	1648.7	1673.56	1657.58	1655.46	1668.16	1661.27	1643.53	1645.4	1645.86	1666.76	1651.17	1658.24	1651.04	1651.28	1645.32	1653.29	1657.49	1651.64	1668.34	1650.17	1677.2	1655.65	1655.08	1671.97	1668.01	1660.29	1661.83	1659.46	1665.4	1671.38	1647.23	1660.92	1660.76	1663.46	1673.57	1659.58	1667.69
363.149994	1657.65	1666.19	1663.74	1671.05	1641.35	1636.07	1652.48	1657.04	1648.43	1650.75	1639.98	1644.82	1649.62	1674.02	1657.48	1655.72	1668.36	1657.97	1643.06	1645.94	1643.52	1668.08	1651.91	1657.48	1648.84	1653.05	1646.46	1651.92	1659.08	1654.83	1671.67	1654.45	1676.22	1654.91	1653.14	1672.45	1667.8	1661.72	1662.81	1661.16	1666.33	1671.18	1648.59	1659.54	1662.99	1663.07	1673.11	1660.59	1666.17
363.645996	1657.97	1666.92	1664.87	1667.64	1641.96	1635.07	1651.4	1654.79	1649.04	1650.58	1639.27	1647.37	1650.19	1672.23	1656.37	1653.93	1667.44	1659.61	1642.47	1645.68	1645.97	1665.32	1651	1657.29	1648.93	1652.77	1645.7	1653.45	1654.84	1653.15	1669.9	1652.09	1677.87	1654.95	1654.54	1671.55	1668.13	1660.38	1662.18	1660.67	1666.09	1671.58	1647.74	1660	1661.06	1661.05	1675.68	1658.14	1666.49
364.140991	1655.76	1664.78	1663.44	1667.73	1642.36	1634.79	1652.31	1656.79	1650.79	1651.56	1636.93	1645.02	1648.54	1672.95	1658.73	1654.29	1668.35	1660.59	1644.01	1644.35	1646.24	1665.62	1653.07	1659.03	1649.78	1652.83	1644.8	1651.28	1657.5	1653.35	1671.05	1654.6	1677.32	1654.69	1654.54	1671.22	1668.35	1660.09	1662.25	1663.15	1666.97	1672.74	1650.76	1660.31	1663.05	1662.14	1672.83	1661.17	1667.29
364.635986	1654.63	1663.94	1663.74	1669.52	1642.55	1636.61	1653.19	1656.12	1648.96	1652.47	1638.7	1647.66	1650.12	1672.99	1658.17	1655.62	1669.18	1659.97	1642.82	1645.31	1645.54	1666.63	1654.62	1658.05	1651.6	1651.46	1647.24	1652.09	1655.85	1652.16	1669.92	1652.6	1679.05	1654.89	1654.45	1673.73	1666.76	1657.81	1659.55	1660.4	1665.35	1674.06	1648.98	1659.24	1659.97	1660.03	1674.99	1659.41	1667.35
365.131012	1656.15	1665.91	1663.92	1670.38	1642.22	1635.36	1651.25	1655.39	1649.4	1651.84	1637.32	1646.46	1649.12	1671.43	1658.23	1653.71	1667.06	1659.69	1642.8	1646.46	1645.47	1664.72	1651.93	1660.73	1650.84	1653.19	1644.93	1650.97	1658.32	1652.99	1672.28	1652.13	1675.19	1654.78	1654.28	1671.21	1669	1660.52	1663.07	1658.21	1665.04	1672.93	1649.32	1658.37	1663.72	1662.59	1675.19	1658.83	1665.85
365.626007	1655.73	1662.09	1662.6	1669.43	1643.87	1634.15	1650.18	1654.62	1647.16	1650.68	1637.93	1647.26	1649.89	1672.75	1658.11	1653.45	1667.6	1657.86	1644.35	1647.31	1645.38	1666.76	1652.11	1655.9	1650.67	1653.45	1645.45	1653.93	1656.62	1652.79	1670.85	1652.8	1679.84	1655.73	1653.37	1672.3	1666.92	1658.01	1662.67	1660.33	1667.6	1672.15	1648.93	1661.96	1662.83	1660.61	1672.71	1659.47	1665.77
366.122009	1657.42	1664.57	1661.51	1670.49	1641.96	1636.08	1651.84	1654.76	1647.63	1649.05	1640.82	1644.95	1648.46	1673.65	1657.48	1653.2	1668.38	1658.69	1644.43	1646.2	1644.53	1667.39	1652.45	1659.66	1651.36	1652.14	1647.18	1650.69	1658.33	1655.92	1670.62	1651.5	1678.98	1655.54	1653.4	1670.23	1668.24	1658.03	1662.35	1662.22	1666.63	1670.29	1647.92	1660.54	1661.53	1660	1673.6	1659.86	1666.22
366.617004	1657.27	1665.54	1665.69	1669.77	1640.56	1634.62	1650.84	1656.02	1648.1	1651.03	1641.25	1644.95	1649.22	1671.61	1658.39	1655.44	1667.54	1659.58	1645.21	1647.42	1644.39	1668.09	1651.95	1660.68	1650.85	1650.39	1643.57	1651.64	1656.62	1654.71	1670.13	1653.26	1677.71	1654.03	1654.6	1671.27	1666.47	1660.55	1664.06	1659.2	1666.81	1670.86	1647.62	1660.31	1662.15	1662.13	1673.62	1659.57	1667
367.112000	1655.43	1662.18	1665.52	1670.81	1642.59	1636.56	1651.99	1656.26	1649.51	1651.23	1639.28	1647.94	1649.47	1672.46	1657.21	1652.97	1669.12	1658.59	1643.41	1646.07	1644.69	1665.79	1650.88	1661.2	1648.4	1651.89	1644.62	1654.27	1656.79	1652.38	1669.39	1652.86	1676.96	1653.59	1654.24	1671.49	1667.06	1657.42	1662.88	1658.91	1665.98	1671.51	1648.46	1659.2	1661.98	1660.22	1672.81	1658.1	1664.76
367.606995	1657.57	1662.96	1662.05	1668.31	1641.7	1635.89	1652.22	1658.07	1649.53	1652.79	1638.32	1645.09	1649.85	1672	1658.58	1652.91	1666.4	1660.33	1644.97	1646.73	1645.54	1667.42	1653.16	1658.24	1649.88	1652.45	1645.2	1654.68	1657.88	1653.78	1667.97	1654.08	1677.54	1653.22	1653.85	1672.06	1667.45	1658.52	1661.41	1659.02	1666.4	1671.81	1651.37	1659.18	1662.04	1661.59	1673.52	1658.21	1665.22
368.102997	1658.2	1664.98	1662.35	1668.64	1642.31	1634.75	1652.92	1657.15	1648.45	1652.36	1637.8	1646.78	1650.45	1672.66	1658.21	1655.07	1667.49	1661.05	1643.94	1648.02	1644.79	1666.79	1653.9	1658.89	1650.07	1651.14	1646.08	1653.18	1659.2	1653.44	1670.56	1652.43	1677.22	1656.45	1653.56	1671.74	1668.15	1658.93	1662.11	1660.39	1663.43	1673.3	1651.9	1658.07	1662.28	1662.67	1673.67	1659.38	1665.29
368.597992	1656.64	1664.25	1663.91	1669.95	1641.99	1636.86	1654.2	1655.55	1648.83	1653.03	1637.82	1646.84	1650.93	1673.32	1659.63	1654.99	1667.77	1660.31	1643.66	1644.59	1645.55	1666.76	1654.53	1658.55	1650.64	1653.02	1644.88	1652.54	1657.9	1655	1671.71	1653.48	1676.97	1654.28	1654.14	1670.18	1667.63	1659.05	1663.68	1660.35	1666.47	1670.12	1650.71	1660.14	1663.68	1662.34	1674.47	1659.28	1668.66
369.092987	1657.28	1663.3	1665.51	1669.1	1642	1636.64	1652.71	1655.94	1650.47	1651.93	1639.59	1645	1650.86	1672.12	1658.72	1654.48	1668.26	1658.07	1642.69	1643.86	1645.52	1664.53	1653.37	1658.71	1651.84	1651.58	1647.43	1650.58	1657.46	1655.27	1670.64	1655.65	1676.1	1655.27	1653.56	1671.07	1667.67	1657.3	1663.21	1661.13	1666.45	1671.77	1650.32	1661.18	1662.48	1661.4	1673.68	1657.75	1667.51
369.588013	1658.44	1662.61	1662.69	1669.93	1642.13	1636.39	1652.53	1656.49	1649.8	1651.11	1639.43	1646.16	1649.68	1671.84	1661.11	1654.7	1667.3	1657.18	1642.75	1646.01	1645	1664.81	1651.5	1658.92	1650.08	1652.6	1646.87	1653.05	1659.16	1652.6	1672.18	1654.67	1678.45	1656.16	1654.4	1671.16	1668.3	1659.12	1662.66	1659.33	1665.2	1672.85	1650.42	1661.41	1666.56	1661.81	1673.12	1657.5	1665.18
370.083008	1660.6	1664.7	1663.93	1667.68	1643.66	1636.44	1652.24	1655.49	1649.04	1651.04	1639.01	1648.25	1652.16	1670.95	1657.57	1655.42	1667.43	1660.4	1644.53	1646.39	1646.17	1665.71	1652.4	1659.34	1652.24	1656.79	1646.37	1651.59	1659.55	1652.89	1670.26	1654.47	1674.56	1653.95	1654.44	1670.86	1668.02	1662.27	1663.14	1659.61	1666.86	1672.47	1650.07	1658.95	1663.89	1661.08	1673.61	1658.15	1662.19
370.578003	1661.32	1662.99	1663.11	1668.69	1642.08	1637.41	1653.15	1655.94	1649.11	1652.29	1639.24	1646.13	1651.84	1669.79	1657.25	1655.72	1667.89	1660.29	1646.59	1645.77	1646.41	1668.24	1654.3	1658.8	1651.43	1655.89	1646.64	1653.27	1659.38	1652.31	1670.59	1656.94	1673.42	1655.71	1655.82	1672.57	1668.28	1660.53	1665.29	1657.74	1668.24	1669.92	1650.37	1660.83	1665.81	1663.23	1674.43	1660.12	1667.8
371.074005	1665.96	1665.69	1666.62	1666.92	1642.65	1638.35	1655.31	1657.59	1651.56	1654.27	1639.38	1647.69	1652.73	1672.62	1659.09	1655.87	1669.5	1660.4	1646.06	1646.2	1647.89	1667.95	1656.23	1660.77	1652.28	1656.78	1648.9	1654.06	1657.47	1653.33	1671.52	1657.91	1674.51	1657.47	1655.9	1669.9	1667.67	1661.07	1664.39	1659.04	1669.98	1672.97	1652.64	1660.68	1665.81	1663.44	1674.17	1657.91	1664.61
371.569000	1668.42	1669.96	1669.06	1671.08	1645.91	1639.86	1654.43	1656.55	1653.33	1656.36	1641.68	1649.5	1653.33	1670.46	1659.16	1660.48	1667.87	1663.25	1646.64	1649.3	1650.05	1669.22	1657.96	1662.66	1655.04	1658.34	1648.09	1653.54	1659.67	1653.56	1671.12	1660.23	1677.4	1659.23	1657.2	1672.36	1670.85	1661.11	1668.74	1660.86	1672.17	1673.79	1652.41	1660.81	1670.43	1664.32	1675.73	1656.38	1667.22
372.063995	1672.19	1670.25	1669.15	1671.86	1646.54	1641.88	1656.48	1659.03	1654.02	1658.83	1641.97	1650.32	1654.64	1674.98	1657.51	1665.34	1668.78	1664.84	1645.47	1647.21	1650.85	1672.05	1664.63	1664.23	1655.84	1659.3	1648.53	1654.23	1661.94	1653.76	1673.32	1663.62	1675.75	1659.65	1659.2	1672.93	1673.03	1663.02	1670.56	1661.82	1675.82	1674.56	1653.71	1661.18	1672.04	1669.1	1677.09	1660.39	1666.04
372.558990	1673.88	1671.42	1672.99	1672.44	1645.66	1641.87	1656.29	1660.58	1656.54	1661.64	1641.95	1650.23	1657.11	1675.81	1657.98	1669.29	1671.12	1667.36	1646.12	1648.64	1649.85	1669.76	1667.48	1666.2	1658.66	1659.83	1649.06	1654.46	1663.87	1655.05	1671.34	1663.28	1678.66	1661.13	1661.17	1675.12	1673.03	1663.39	1673.48	1659.02	1677.67	1677.26	1653.78	1659.94	1672.11	1669.01	1677.99	1658.62	1667.53
373.054993	1677.6	1675.68	1674.5	1674.02	1645.63	1642.73	1656.48	1659.8	1659.21	1662.46	1642.26	1651.88	1658.38	1676.1	1659.76	1671.74	1672.75	1669.02	1648.53	1650.21	1653.28	1672.11	1669.56	1666.04	1659.65	1663.75	1653.09	1656.41	1663.72	1655.51	1675.08	1667.23	1678.37	1662.28	1662.61	1675.29	1673.01	1666.71	1674.24	1660.5	1681.71	1676.44	1655.88	1661.05	1675.19	1668.61	1680.19	1660.62	1668.76
373.549988	1680.67	1673.76	1676.24	1673.1	1647.23	1644.02	1657.84	1661.01	1661.26	1662.72	1643.36	1654.65	1658.69	1676.25	1658.9	1674.73	1671.43	1670.63	1647.45	1649.35	1653.85	1670.53	1673.96	1669.05	1661.66	1663.21	1653.23	1658.48	1666.67	1655.95	1673.97	1666.44	1678.11	1664.32	1664.41	1676.83	1676.02	1668.08	1677.03	1661.88	1681.43	1676.84	1658.75	1661.95	1677.38	1670.38	1679.61	1663.21	1666.98
374.045013	1684.74	1677.19	1676.65	1675.69	1650.7	1645.54	1662	1667.56	1661.51	1667.23	1645.99	1657.64	1662.87	1682.1	1662.65	1679.24	1675.29	1673.64	1651.41	1651.41	1654.94	1678.13	1676.54	1669.05	1666.37	1665.93	1657.03	1660.25	1673.03	1655.67	1685.04	1668.42	1684.29	1667.35	1666.94	1680.56	1678.43	1672.78	1678.19	1662.37	1684.47	1682.63	1658.19	1662.52	1680.17	1677.53	1692.56	1662.32	1672.39
374.540009	1686.25	1681.34	1679.8	1680.84	1651.26	1647.96	1667.28	1674	1663.93	1669.42	1648.8	1657.75	1666.62	1690.68	1666.54	1680.24	1680.76	1674.54	1652.3	1655.92	1654.66	1685.32	1678.33	1675.42	1671.2	1667.95	1657.79	1663.08	1676.09	1661.24	1694.24	1669.92	1691.17	1670.51	1670.25	1688.88	1683.92	1676.5	1679.27	1667.54	1688.12	1688.39	1658.63	1666.55	1679.82	1678.98	1700.82	1666.31	1677.22
375.035004	1685.49	1685.96	1684.64	1689.97	1651.83	1648.45	1668.54	1676.58	1664.44	1669.42	1649.62	1657.27	1665.24	1700.08	1670.43	1683.9	1688.98	1677.62	1654.85	1657.66	1657.82	1691.42	1683.6	1677.46	1674.06	1669.53	1661.32	1664.72	1681.2	1660.44	1700.32	1673.86	1701.42	1674.02	1672.59	1693.72	1688.72	1680.7	1682.86	1671.71	1689.95	1693.42	1663.05	1669.98	1686.62	1680.81	1708.13	1667.41	1682.49
375.531006	1688.47	1687.93	1688.24	1693.75	1654.42	1649.68	1674.31	1680.35	1666.64	1672.67	1650.35	1660.36	1669.5	1706.45	1677.8	1686.02	1692.86	1682.45	1655.31	1658.31	1658.98	1697.68	1685.36	1679.41	1675.74	1670.92	1663.38	1667.55	1683.03	1661.22	1701.2	1675.07	1705.42	1673.19	1673.01	1695.78	1690.84	1681.59	1684.27	1673.97	1693.21	1697.63	1663.82	1673.57	1686.25	1684.52	1711.9	1671.98	1686.54
376.026001	1692.68	1690.42	1688.51	1695.24	1653.19	1649.61	1674.09	1682.38	1668.69	1674.48	1651.11	1660.1	1669.9	1716.01	1679.45	1690.35	1696.12	1685.31	1659.76	1660.53	1658.94	1705.96	1687.93	1681.42	1679.59	1672.75	1663.86	1669.73	1687.85	1663.58	1706.64	1675.85	1711.67	1676.16	1676.63	1701.14	1696.07	1683.22	1685.07	1677.47	1694.57	1698.94	1662.97	1673.99	1688.38	1686.23	1718.14	1672.47	1687.67
376.520996	1693.47	1696.93	1692.47	1703.38	1654.99	1649.41	1678.23	1686.38	1669.16	1674.45	1652.15	1663.35	1670.94	1721.73	1684.64	1691.88	1700.33	1685.29	1658.06	1662.11	1660.48	1710.33	1689.29	1684.36	1680.72	1672.89	1664.72	1670.85	1689.54	1665.81	1711.03	1677.29	1715.37	1679.52	1676.29	1707.35	1696.33	1685.58	1687.21	1679.47	1696.28	1703.05	1663.77	1676.96	1688.74	1691.57	1718.06	1673.8	1692.16
377.015991	1694.31	1694.71	1692.71	1704.17	1655.53	1651.19	1677.35	1688.33	1668.27	1676.66	1651.85	1665.81	1673.36	1727.28	1685.27	1692.36	1702.06	1688.66	1660.77	1663.02	1661.23	1715.24	1690.98	1683.46	1681.73	1674.52	1665.1	1672.73	1691.27	1667.14	1715.59	1678.89	1723.45	1680.27	1677.22	1709.59	1698.91	1688.1	1689.33	1680.7	1698.9	1705.29	1666.46	1680.14	1689.4	1692.05	1726.41	1677.36	1695.97
377.510986	1694.65	1697.7	1698.12	1709.05	1653.44	1652.01	1679.48	1689.94	1670.51	1678.36	1654.37	1663.05	1671.78	1737.06	1685.77	1695.33	1706.74	1689.65	1663.18	1663.75	1661.4	1716.27	1692.71	1686.79	1684.23	1675.95	1666.31	1675.61	1695.41	1669.81	1722.75	1679.33	1724.78	1682.15	1680.47	1711.8	1699.41	1691.6	1688.98	1684.69	1699.42	1708.35	1664.77	1683.23	1692.28	1691.54	1729.73	1679.3	1696.88
378.006989	1693.82	1698.63	1696.86	1710.98	1657.42	1650.48	1682.77	1692.12	1672.39	1677.81	1655.13	1665.28	1674.06	1743.96	1691.42	1698.52	1709.11	1689.79	1664.83	1665.71	1663.4	1718.32	1694.06	1689.11	1685.04	1678.43	1668.7	1675.71	1696.82	1672.98	1726.45	1680.28	1733.66	1683.47	1680.78	1715.21	1702.26	1694.56	1690.76	1685.28	1700.67	1710.64	1666.27	1684.1	1693.15	1691.65	1730.28	1682.26	1702
378.502014	1696.24	1701.01	1699.64	1714.98	1657.5	1651.52	1681.61	1696.33	1672.19	1679.73	1655.39	1666.2	1676.83	1748.48	1694.06	1697.89	1714.09	1692.03	1663.21	1664.62	1663.18	1724.61	1694.65	1693.03	1687.64	1678.51	1670.22	1676.57	1699.96	1672.4	1728.56	1682.13	1736.98	1685.48	1680.95	1717.07	1705.99	1695.15	1691.89	1688.49	1701.31	1713.08	1669.91	1687.06	1693.52	1696.11	1738.38	1683.08	1705.1
378.997009	1697.16	1704.11	1699.18	1718.82	1657.76	1652.97	1685.45	1695.81	1673.45	1681.91	1656.59	1667.51	1675.34	1753.65	1697.76	1698.47	1717.33	1693.5	1663.49	1667.14	1664.63	1724.64	1694.97	1692.25	1688.72	1679.24	1669.2	1678.01	1699.55	1672.09	1733.34	1682.25	1744.26	1684.74	1683.17	1722.46	1705.49	1694.85	1693.21	1688.71	1701.51	1717.51	1668.61	1686.75	1695.23	1696.37	1743.29	1684.44	1704.76
379.492004	1697.31	1702.56	1703.07	1723.62	1662.03	1656.18	1685.54	1698.15	1672.88	1682.17	1654.51	1669.76	1676.8	1758.29	1698.74	1700.88	1720.93	1694.16	1664.68	1670.32	1665.35	1728.73	1699.07	1694.64	1687.54	1678.95	1670.08	1681.79	1702.86	1673.62	1736.74	1682.79	1742.66	1685.64	1683.7	1722.5	1708.31	1699.73	1693.35	1692.04	1703.7	1718.39	1670.66	1686.03	1694.64	1698.2	1742.37	1686.29	1707.03
379.987000	1698.01	1705.06	1703.66	1723.36	1659.24	1654.21	1688.39	1698.67	1674.84	1683.4	1655.18	1669.52	1678.26	1761.08	1699.12	1703.2	1722.13	1696.9	1664.05	1671.42	1665.02	1731.55	1696.24	1694.14	1689.17	1679.56	1672.28	1682	1705.15	1675.79	1739.9	1684.95	1750.29	1688.99	1686.18	1726.04	1710.7	1698.2	1693.14	1692.61	1707.46	1721.1	1666.72	1686.69	1696.86	1699.11	1745.38	1686.04	1707.08
380.483002	1700.11	1706.31	1705.92	1724.75	1659.04	1655.61	1688.7	1700.17	1676.23	1683.25	1658.72	1670.66	1679.41	1768.52	1703.07	1703.66	1722.2	1699.36	1663.64	1667.57	1664.47	1733.88	1700.71	1697.23	1693.54	1682.04	1673.83	1682.06	1703.92	1676.31	1738.22	1684.52	1751.87	1690.32	1687.66	1726.67	1711.47	1699.14	1694.62	1693.41	1707.4	1720.53	1670.01	1690.61	1698.19	1704.29	1743.16	1688.14	1709.46
380.977997	1703.91	1707.1	1708.57	1730.85	1660.61	1654.66	1690.75	1701.59	1676.42	1683.83	1657.34	1670.88	1678.98	1772.27	1704.34	1703.16	1727.45	1698.52	1667.08	1669.86	1667.23	1736.26	1702.33	1699.25	1692.17	1683.63	1673.59	1684.72	1707.84	1680.61	1746.57	1685.28	1757.46	1691.2	1687.11	1728.29	1710.68	1701.8	1696.84	1695.97	1710.45	1727.18	1671.85	1694.14	1698.6	1701.69	1749.15	1689.54	1715.67
381.472992	1702.1	1707.9	1705.7	1730.23	1660.8	1655.6	1689.27	1701.59	1677.78	1686.7	1660.07	1671.52	1682.81	1777.46	1706.38	1704.5	1731.13	1701.11	1669.05	1670.5	1666.94	1739.49	1701.78	1698.54	1695.56	1683.54	1675.07	1685.06	1710.94	1678.83	1748.63	1683.43	1760.29	1692.24	1688.47	1731.67	1717.19	1706.11	1696.59	1697.71	1708.66	1725.89	1671.9	1691.44	1697.15	1703.48	1758.81	1692.38	1717.07
381.967987	1706.48	1709.03	1708.77	1735.31	1660.31	1655.22	1690.45	1705.24	1676.99	1686.09	1658.56	1671.96	1679.64	1780.25	1708.99	1704.33	1731.86	1699.9	1667.24	1672.05	1667.14	1740.43	1700.81	1701.06	1695.71	1683.67	1676.19	1685.74	1711.52	1682.51	1749.64	1687.98	1764.48	1693.21	1690.96	1733.25	1717.54	1707.6	1696.95	1702.75	1708.99	1728.18	1669.86	1696.31	1699.66	1705.89	1755.36	1694.03	1721.96
382.463013	1704.51	1709.58	1712.49	1737.18	1663.32	1656.84	1690.7	1704.77	1676.25	1687.26	1660.99	1672.73	1683.47	1783.56	1710	1706.57	1736.14	1702.84	1668.88	1672.88	1667.02	1745.03	1701.02	1703.16	1695.15	1682.22	1675.72	1688.02	1712.47	1680.71	1752.92	1686.91	1767.61	1694.97	1689.89	1732.2	1718.89	1708.25	1698.3	1701.56	1713.26	1728.26	1672.38	1697.16	1700.74	1707.49	1760.34	1696.55	1722.07
382.959015	1705.35	1711.71	1710.51	1739.41	1662.14	1659.06	1693.05	1706.62	1678.25	1686.27	1658.72	1670.83	1682.35	1786.35	1711.85	1707.58	1738.4	1703.92	1667.95	1671.82	1665.8	1743.04	1704.31	1703.77	1695.55	1684.01	1676.02	1689.12	1714.23	1680.3	1756.56	1689.07	1769.33	1696.28	1690.94	1735.81	1718.28	1708.8	1698.59	1701.46	1712.23	1731.86	1670.81	1699.38	1699.38	1705.44	1760.07	1696.42	1723.12
383.454010	1707.11	1711.86	1714.32	1741.82	1663.74	1655.66	1692.66	1706.43	1677.86	1686.18	1661.47	1669.86	1684.8	1784.91	1714.61	1705.81	1741.64	1703.81	1668.96	1670.74	1670.03	1741.58	1704.52	1704.48	1697.68	1684.42	1677.52	1689.31	1714.84	1683.97	1757.21	1686.47	1770.05	1695.15	1688.87	1738.81	1719.99	1709.12	1698.68	1703.92	1711.62	1733.58	1673.78	1697.13	1702.38	1708.57	1759.33	1697.58	1724.57
383.949005	1705.5	1715.63	1716.13	1741.74	1662.95	1658.38	1695.97	1707.77	1679.34	1687.5	1660.43	1673.59	1680.52	1789.01	1715.99	1706.37	1741.81	1704.03	1667.68	1674.82	1669.74	1743.86	1703.95	1704.76	1695.58	1683.66	1676.63	1691.07	1713.65	1683.74	1757.26	1689.43	1774.53	1693.73	1690.59	1738.88	1720.61	1710.03	1698.38	1705.01	1710.95	1734.58	1672.36	1698.83	1703.13	1709.64	1760.56	1698.92	1727.62
384.444000	1704.01	1716.7	1715.28	1744.51	1665.11	1657.75	1695.32	1709.82	1679.96	1689.07	1660.79	1674.02	1688.38	1788.51	1717.07	1710.52	1744.45	1704.39	1669.86	1673.08	1669.9	1745.99	1706.54	1706.15	1695.83	1684.44	1676.14	1688.74	1715.13	1683.78	1759.97	1688.91	1773.71	1697.03	1690.58	1740.31	1722.65	1713.25	1701.17	1704.39	1712.27	1733.75	1675.02	1699.5	1702.17	1707.43	1767.53	1699.41	1728.31
384.940002	1707.77	1712.52	1715.51	1745.31	1663.66	1659.02	1697.45	1709.35	1680.62	1688.18	1662.84	1675.37	1685.26	1789.65	1717.94	1707.04	1746.92	1705.25	1670.39	1671.32	1668.1	1748.29	1703.65	1707.34	1697.97	1686.14	1676.55	1691.95	1715.13	1682.59	1758.95	1689.88	1776.46	1694.84	1691.31	1741.73	1720.68	1712.03	1699.27	1702.43	1714	1735.95	1670.71	1701.39	1702.98	1711.39	1768.87	1699.36	1730.24
385.434998	1705.04	1715.69	1712.41	1745.5	1663.79	1658.64	1695.48	1710.23	1678.02	1690.93	1660.89	1674.1	1683.15	1793.21	1719.63	1708.19	1748.3	1705.67	1669.47	1675.3	1668.08	1749.33	1704.46	1703.1	1697.81	1685.2	1677.78	1691.08	1715.32	1683.45	1763.17	1690.06	1780.44	1697.14	1692.6	1742.41	1725.04	1712.81	1700.14	1706.79	1712.73	1737.78	1673.48	1702.16	1701.76	1712.05	1770.44	1699.71	1729.17
385.929993	1705.44	1716.84	1718.07	1749.62	1663.12	1657.81	1694.11	1708.32	1680.57	1690.22	1662.13	1675.84	1683.61	1797.65	1719.63	1707.63	1748.36	1705.77	1669.49	1676.82	1669.18	1752.33	1706	1705.93	1700.82	1688.83	1678.86	1687.7	1717.35	1684.06	1762.27	1688.48	1779.64	1699.51	1693.54	1741.86	1725.93	1711.12	1697.52	1706.82	1711.33	1736.34	1674.54	1703.45	1701.92	1712.38	1773.13	1701.36	1730.53
386.424988	1708.65	1715.43	1715.22	1749.38	1663.42	1660.16	1696.39	1708.2	1679.94	1691.27	1660.75	1675.75	1685.25	1797.88	1723.29	1708.08	1753.35	1707.03	1672.13	1676.6	1667.65	1750.25	1705.87	1707.54	1698.38	1686.03	1678.24	1689.57	1718.2	1683.58	1763.69	1688.98	1779.76	1697.22	1693.45	1741.94	1724.13	1712.35	1701.6	1704.69	1714.82	1740.57	1672.35	1701.27	1704.38	1712.51	1774.13	1704.6	1732.95
386.920013	1703.12	1717.54	1717.36	1749.9	1662.59	1656.94	1698.33	1710.57	1681.69	1691.11	1660.81	1674.82	1685.52	1795.47	1723.6	1710.36	1754.5	1708.14	1669.83	1676.28	1669.19	1755.18	1705.45	1709.85	1696.82	1684.37	1678.95	1693.41	1718.6	1687.36	1768.8	1688.64	1784.89	1699.18	1693.18	1746.25	1725.93	1713.83	1701.75	1709.14	1711.52	1738.7	1677.63	1704.72	1702.43	1712.76	1776.42	1701.96	1734.88
387.415985	1706.59	1717.17	1719.19	1751.35	1663.61	1659.14	1696.66	1710.14	1680.51	1690.8	1663.14	1676.11	1686.83	1799.68	1724.72	1710.83	1756.01	1708.99	1671.78	1675.78	1668.7	1752.52	1707.05	1709.17	1701.01	1689.44	1681.28	1694.38	1719.32	1685.29	1770.23	1689.5	1789.44	1698.29	1692.94	1747.03	1726.91	1713.91	1700.64	1706.22	1713.77	1737.4	1674.11	1703.32	1703.85	1710.59	1779.67	1703.1	1736.8
387.911011	1708.16	1719.2	1717.21	1753.82	1664.12	1659.08	1696.34	1711.88	1680.92	1690.59	1663.31	1674.6	1686.89	1803.35	1724.29	1711.14	1758.25	1708.36	1673.2	1674.93	1669.33	1754.05	1708.56	1710.24	1700.1	1685.5	1679.54	1693.4	1722.12	1686.87	1769.36	1690.69	1788.9	1699.97	1693.49	1748.1	1728.85	1717.29	1700.74	1711.98	1714	1739.83	1672.83	1705.3	1702.85	1714.54	1783.91	1703.85	1736.29
388.406006	1707.94	1718.68	1718.81	1754.41	1662.42	1659.03	1697.96	1712.73	1681.05	1693.42	1660.94	1675.08	1686.94	1800.13	1725.77	1708.83	1756.29	1709.58	1671.94	1677.47	1669.87	1754.03	1706.59	1707.52	1703.59	1689.47	1680.07	1694.8	1720.38	1687.46	1769.93	1691.38	1790.67	1698.7	1695.28	1750.06	1729.91	1715.36	1700.28	1710.46	1714.58	1742.26	1674.41	1702.41	1703.2	1714.2	1777.16	1703.34	1736.23
388.901001	1708.67	1718.83	1719.33	1756.6	1664.8	1660.98	1699.44	1712.17	1683.03	1693.12	1662.9	1674.97	1687.51	1802.63	1728.43	1710.52	1763.75	1711.06	1670.02	1679.26	1670.82	1755.58	1708.73	1712.44	1702.46	1687.54	1678.63	1694.77	1722.36	1686.52	1772.31	1692.27	1792.81	1701.42	1695.58	1751.68	1728.09	1716.4	1701.13	1711.27	1714.36	1744.12	1673.73	1704.6	1703.78	1714.2	1784.16	1705.65	1738.37
389.395996	1708.1	1719.29	1720.8	1755.94	1663.26	1659	1701.77	1713	1682.76	1693.5	1663.29	1674.16	1687.67	1802.82	1728	1710.01	1760.61	1710.66	1672.86	1676.05	1673.37	1756.3	1708.68	1710.85	1701.91	1688.15	1680.77	1695.59	1721.36	1690.76	1770.97	1692.35	1792.36	1702.57	1694.71	1752.66	1730.26	1715.38	1700.6	1711.75	1715	1747.09	1673.54	1704.28	1704.2	1714.24	1781.25	1707.21	1741.45
389.891998	1707.28	1719.75	1722.02	1757.47	1663.55	1661.43	1697.91	1713.8	1678.77	1690	1662.4	1672.55	1686.63	1804.86	1728.62	1710.62	1763.64	1711.6	1672.56	1676.53	1669.87	1759.15	1706.83	1711.94	1697.28	1687.19	1678.53	1696.23	1719.28	1688.88	1774.44	1689.24	1791.45	1700.95	1694.27	1750.11	1731.47	1716.8	1700.24	1712.87	1713.53	1745.64	1673.46	1705.97	1703.67	1714.65	1786.64	1706.53	1739.86
390.386993	1706.19	1721.13	1719.39	1756.15	1665.73	1660.14	1699.25	1714.79	1682.47	1691.09	1660.85	1675.48	1686.53	1808.7	1728.15	1707.92	1762.36	1712.33	1674.27	1675.98	1671.33	1754.43	1707.17	1712.35	1701.8	1686.02	1679.14	1694.95	1719.8	1687.28	1774.75	1690.44	1794.41	1700.05	1697.13	1749.13	1730.54	1717.53	1701.18	1712.62	1713.47	1746.8	1675.63	1705.71	1703.19	1714.11	1785.56	1708.35	1741.23
390.881989	1709.04	1720.5	1719.04	1758.4	1666.07	1660.77	1698.27	1711.87	1682.08	1691.03	1662.34	1674.88	1688.35	1804.26	1731	1711.52	1765.97	1712.15	1669.25	1676.9	1668.57	1758.98	1706.69	1713.29	1703.35	1689.41	1679.78	1696.7	1722.91	1691.33	1777.44	1692.05	1797.7	1701.95	1695.39	1754.05	1732.07	1716.23	1700.71	1713.57	1716.42	1747.92	1677.51	1707.97	1706.01	1717.29	1787.39	1708.63	1742.35
391.377014	1707.22	1721.92	1723.91	1760.92	1666.72	1661.61	1700.76	1712.36	1681.36	1692.4	1664.09	1675.18	1689.19	1812.45	1732.43	1714	1765.33	1713.11	1672.84	1678.02	1671.57	1756.55	1709.55	1712.81	1701.35	1690.76	1682.54	1693.71	1722.53	1689.23	1773.43	1692.01	1800.28	1703.68	1697.05	1751.44	1734.7	1719.06	1701.87	1714.83	1715.65	1747.68	1675.23	1707.56	1706.28	1714.96	1786.64	1706.88	1742.61
391.872009	1710.48	1721.15	1721.91	1761.64	1664.55	1659.49	1701.29	1714.6	1683.19	1693.55	1663.12	1677.03	1684.64	1810.24	1731.95	1713.29	1765.01	1709.37	1672.2	1677.56	1670.62	1757.02	1710.23	1711.38	1703.04	1689.72	1679.51	1693.7	1721.33	1687.77	1773	1690.93	1798.26	1702.4	1696.49	1753.34	1731.2	1717.43	1703.25	1715.86	1716.22	1746.03	1674.15	1707.48	1705.59	1714.74	1783.47	1708.31	1742.48
392.368011	1710.56	1720.17	1720.54	1762.36	1665.63	1660.02	1700.41	1716.07	1683.52	1692.02	1665.04	1674.72	1690.06	1811.22	1733.64	1713.78	1768.37	1715.83	1671.45	1674.76	1672.19	1759.27	1710.97	1712.78	1703.7	1690	1681.31	1695.75	1723.02	1692.09	1774.43	1692.39	1801.56	1704.45	1698.71	1752.93	1733.8	1718.4	1702.26	1714.98	1716.71	1747.07	1674.82	1709.63	1705.89	1716.65	1790.93	1709.25	1742.9
392.863007	1707.26	1722.93	1719.43	1762.14	1664.4	1660	1700.36	1714.29	1683.07	1694.65	1661.47	1678.81	1686.74	1812.46	1733.89	1712.09	1771.07	1713.65	1673.59	1676.66	1671.08	1761.58	1712.65	1712.38	1702.49	1687.56	1679.45	1695.8	1723.2	1690.41	1774.95	1692.25	1801.59	1701.7	1698.44	1755.4	1733.15	1719.62	1704.17	1717.82	1718	1748.43	1674.94	1709.56	1704.71	1717.4	1787.18	1709.8	1743.89
393.358002	1710.2	1721.57	1722.9	1764.35	1665.03	1662.17	1700.51	1714.64	1684.07	1695.75	1663.94	1674.36	1686.78	1813.03	1734.54	1710.72	1771.34	1712.11	1674.21	1678.01	1672.02	1761.71	1706.25	1714.54	1703.18	1686.33	1680.71	1695.32	1725.75	1688.58	1781.32	1692.57	1804.04	1703.99	1698.69	1755.78	1734.51	1718.7	1703.01	1714.99	1715.16	1748.74	1674.86	1710.52	1704.15	1717.05	1795.17	1709.72	1746.6
393.852997	1712.24	1721.23	1722.11	1765.97	1664.62	1661.12	1702.36	1717.35	1682.87	1695.08	1663.88	1677.01	1690.47	1813.89	1733.86	1712.76	1771.32	1713.33	1674.44	1678.57	1673.05	1759.45	1710.56	1715.24	1702.69	1691.12	1680.4	1692.61	1724.47	1691.65	1780.16	1694.56	1802.08	1703.42	1699.69	1756.46	1733.58	1720.18	1704.2	1716.9	1714.33	1749.08	1676.87	1709.38	1705.78	1716.37	1790.54	1707.22	1745.34
394.347992	1712.16	1720.96	1723.24	1766.35	1667.81	1661.3	1704.34	1716.76	1682.02	1695.49	1663.9	1678.04	1688.87	1815.26	1734.48	1713.69	1772.99	1712.97	1672.59	1680.28	1672.24	1759.12	1712.33	1713.75	1702.84	1690.15	1681.55	1696.56	1723.25	1691.23	1778.84	1692.74	1799.68	1703.95	1698.56	1756.2	1732.07	1717.28	1701.43	1716.83	1716.88	1749.76	1675.79	1708.44	1706.46	1715.82	1795.52	1711.75	1746.28
394.843994	1708.35	1721.6	1721.44	1767.06	1666.91	1659.66	1702.68	1716.26	1683.63	1693.69	1664.42	1677.66	1689.14	1811.66	1735.11	1713.06	1773.9	1715.97	1674.54	1678.77	1671.64	1759.35	1711.59	1713	1703	1689.35	1681.25	1695.89	1726.33	1691.52	1779.01	1690.58	1802.17	1703.78	1698.18	1755.88	1735.5	1717.4	1704.75	1716.26	1716.53	1748.23	1675.29	1709.82	1705.34	1718.68	1797.44	1711.9	1746.3
395.338989	1711.2	1720.15	1724.45	1764.79	1667.52	1661.43	1702.24	1718.7	1682.24	1693.86	1664.15	1678.55	1690.8	1811.54	1735.96	1713.94	1772.76	1712.93	1672.74	1678.33	1669.84	1764.63	1711.54	1715.92	1704.6	1689.51	1683.34	1697.15	1723.9	1693.05	1780.51	1692.37	1799.85	1703.91	1698.36	1756.93	1734.46	1720.05	1703.19	1718.06	1716.17	1749.88	1675.08	1709.21	1706.38	1718.68	1796.95	1711.73	1747.37
395.834015	1710.65	1723.55	1723.91	1766.46	1666.08	1661.93	1702.44	1719.62	1682.91	1694.06	1663.3	1675.49	1687.93	1816.41	1738.67	1713.77	1772.85	1714.94	1674.65	1679.6	1671.43	1762.25	1710.32	1714.81	1703.05	1690.99	1681.14	1697.67	1725.07	1692.66	1783.49	1695.23	1802.11	1704.97	1699.94	1755.36	1736.49	1719.64	1704.04	1717.21	1720.1	1750.86	1674.59	1707.7	1707.4	1719.57	1800.56	1712.19	1746.36
396.329010	1709.08	1725.52	1726.49	1766.08	1666.18	1660.5	1704.62	1716.74	1683.05	1693.55	1664.49	1679.35	1692.31	1819.02	1737.57	1714.38	1774.29	1715.74	1674.16	1679.9	1671.89	1764.68	1711.72	1715.84	1704.29	1688.86	1681.26	1699.6	1727.54	1690.63	1782.8	1695.26	1806.41	1703.49	1699.07	1758.57	1738.44	1721.87	1702.26	1716.23	1718.4	1752.32	1674.63	1710.16	1706.08	1719.95	1799.06	1711.32	1749.23
396.824005	1709.05	1725.62	1723.24	1770.21	1665.97	1661.46	1702.9	1715.53	1683.24	1694.42	1662.91	1676.35	1689.7	1815.42	1738.18	1714.02	1774.72	1715.72	1673.05	1676.04	1671.25	1765.38	1712.8	1716.42	1702.9	1691.16	1680.75	1697.61	1726.07	1689.17	1783.13	1692.97	1806.02	1705.86	1698.15	1755.27	1737.73	1719.4	1702.38	1719.16	1717.2	1751.01	1676.12	1710.19	1705.9	1719.65	1795.3	1713.6	1750.58
397.320007	1710.18	1723.95	1724.8	1766.32	1666.89	1662.62	1704.84	1720.62	1683.53	1695.72	1664.91	1677.44	1690.18	1814.33	1738.91	1715.55	1774.2	1716.88	1675.12	1678.71	1671.35	1761.24	1710.77	1715.75	1705.1	1690.1	1681.94	1697.3	1724.78	1692.06	1786	1692.41	1808.04	1704.4	1697.32	1759.22	1738.87	1721.27	1704.19	1717.8	1719.07	1754.95	1675.66	1709.66	1705.45	1718.4	1798.34	1713.09	1747.73
397.815002	1714.54	1726.87	1726.38	1768.19	1667.98	1659.29	1705.79	1719	1684.71	1696.74	1663.42	1678.2	1688.82	1816.48	1739.37	1715.01	1776.89	1714.99	1675.04	1677.48	1671.74	1763.22	1711.08	1714.41	1705.39	1689.33	1682.5	1698.98	1728.58	1692.52	1784.55	1693.06	1803.74	1706.12	1698.95	1759.16	1738.8	1721.55	1701.97	1719.3	1718.46	1756.13	1677.97	1709.39	1704.32	1720.46	1799.38	1714.77	1752.18
398.309998	1710.11	1727.04	1725	1771.14	1667.52	1660.77	1702.66	1717.74	1685.05	1694.68	1664.07	1674.71	1688.6	1819.4	1738.66	1712.76	1776.3	1714.72	1671.5	1678.87	1671.35	1765.47	1711.33	1716.84	1703.54	1689.27	1682.01	1696.92	1725.64	1692.07	1784.45	1691.31	1806.27	1704.16	1697.61	1762.71	1737.56	1721.92	1704.6	1718.49	1718.23	1752.44	1674.97	1708.15	1704.24	1718.7	1800.93	1711.73	1748.16
398.804993	1711.46	1726.54	1724.79	1767.69	1665.12	1659.44	1703.47	1718.31	1685.64	1695.72	1664.33	1675	1690.18	1823.57	1739.54	1716.05	1774.3	1717.84	1672.62	1682.59	1671.85	1766.66	1711.03	1716.92	1703.81	1690.6	1682.61	1698.51	1728.72	1693.64	1785.49	1693.47	1808.83	1707.47	1700.27	1763.68	1739.6	1720.74	1704.87	1720.1	1720.13	1755.81	1676.56	1710.45	1706.65	1719.11	1798.47	1713.01	1750.93
399.300995	1710.53	1726.21	1725.99	1768.86	1668.52	1659.21	1701.45	1718.29	1687.48	1694.58	1664.45	1675.94	1691.34	1818.62	1735.68	1713.9	1773.93	1715.54	1674.5	1678.98	1673.2	1765.13	1710.75	1716.88	1701.65	1690.19	1679.55	1697.71	1723.36	1692.88	1779.62	1693.92	1806.05	1705.2	1701.8	1760.74	1737.7	1719.5	1705.73	1719.44	1717.6	1752.23	1675.44	1709.63	1707.48	1717.86	1799.28	1713.01	1748.98
399.795990	1712.43	1726.85	1724.8	1771.62	1667.29	1660.16	1703.31	1718.92	1685.19	1696.22	1664.72	1676.79	1691.05	1823.29	1740.88	1714.49	1777.34	1717.57	1674.52	1680.27	1671.35	1766.53	1713.03	1718.73	1704.13	1689.7	1682.09	1698.39	1726.55	1689.62	1782.46	1694.11	1808.07	1703.97	1699.89	1761.94	1740.8	1722.81	1703.51	1719.5	1716.79	1755.18	1676.85	1709.32	1706.94	1719.68	1798.26	1714.3	1748.97
400.290985	1712.39	1727.6	1726.72	1770.78	1666.95	1660.98	1703.27	1718.44	1683.44	1694.81	1665.1	1676.56	1690.93	1818.34	1741.6	1711.78	1779.37	1717.31	1673.46	1678.5	1670.49	1763.51	1709.8	1716.89	1703.56	1690.05	1681.16	1697.71	1724.93	1691.58	1783.04	1694.11	1808.6	1704.96	1701.45	1761.08	1738.2	1719.82	1704.74	1718.32	1718.73	1755.9	1674.2	1706.53	1704.69	1720.03	1797.78	1711.66	1748.39
400.786011	1708.89	1726.88	1727.01	1772.9	1667.35	1660.74	1701.77	1718.01	1685.02	1695.45	1663.43	1679.42	1693.62	1819.81	1739.74	1713.71	1776.3	1715.8	1674.56	1677.85	1667.32	1764.38	1707.83	1718.6	1705.81	1690.07	1682.04	1697.56	1728.09	1690.6	1782.03	1692.71	1807.76	1703.83	1700.7	1761.37	1737.89	1720.7	1704.13	1719.21	1717.46	1753.57	1675.29	1710.37	1707.79	1720.65	1796.7	1711.65	1749.31
401.281006	1710.96	1726.23	1727.94	1772.73	1667.98	1659.73	1705.18	1718.41	1680.52	1695.71	1663.2	1677.66	1691	1822.33	1738.51	1713.94	1777.73	1718.37	1675.88	1677.67	1673.97	1768.15	1711.78	1719.17	1704.65	1690.06	1680.66	1699.11	1728.42	1691.5	1784.66	1694.6	1809.96	1705.28	1698.79	1761.49	1740.64	1721.44	1702.87	1718.93	1717.04	1754.44	1674.6	1710.41	1705.82	1719.61	1799.38	1711.28	1749.42
401.777008	1709.76	1728.57	1725.98	1768.79	1667.8	1660.67	1702.99	1719.05	1685.06	1698.07	1663.05	1675.93	1691.94	1819.61	1738.04	1714.65	1777.96	1714.5	1674.03	1680.24	1668.48	1763.57	1712.47	1717.09	1704.29	1688.75	1682.58	1699.75	1725.75	1692.49	1783.66	1691.86	1807.93	1704.72	1700.12	1763.13	1737.22	1720.37	1702.92	1718.61	1718.31	1753.37	1676.72	1710.71	1706.55	1720.37	1799.3	1711.28	1749.76
402.272003	1711.4	1727.35	1726.42	1772.41	1666.97	1660.12	1705.69	1720.8	1685.07	1696.03	1662.88	1678.09	1688.9	1819.56	1738.3	1714.23	1777.8	1716.28	1672.97	1679.32	1671.31	1767.87	1712.04	1718.52	1704.44	1692.32	1683.48	1698.17	1725.83	1692.02	1781.43	1693.95	1809.39	1705.58	1700.17	1761.5	1738.18	1721.45	1701.85	1721.59	1720.03	1752.11	1673.65	1710.37	1705.68	1719.62	1801.05	1712.52	1752.77
402.766998	1710.79	1725.5	1728.32	1773.65	1666.49	1661.49	1707.16	1719.2	1685.24	1695.45	1664.08	1677.08	1690.56	1825.45	1739.56	1716.3	1778.47	1718.48	1675.3	1678.81	1671.15	1766.84	1711.53	1715.63	1705.23	1689.97	1682.92	1699.17	1727.85	1694.21	1786.94	1693.13	1814.47	1704.72	1700.81	1762.94	1741.38	1721.65	1703.46	1720.45	1719.5	1756.74	1677.1	1711.46	1706.1	1720.16	1799.87	1713.38	1749.97
403.261993	1712.62	1727.67	1726.45	1772.81	1665.81	1659.78	1704.82	1717.45	1683.95	1695.4	1664.66	1677.5	1689.37	1822.44	1742.64	1715.86	1782.13	1719.1	1675.4	1677.82	1670.34	1766.99	1711.14	1716.51	1706.18	1690.72	1681.33	1697.59	1726.11	1693.79	1787.85	1693.55	1811.42	1704.91	1699.22	1760.91	1738.07	1722.96	1703.97	1721.13	1719.39	1754.58	1676.58	1709.82	1705.83	1721.1	1800.76	1715.44	1753.15
403.756989	1707.4	1727.45	1727.54	1774.4	1665.42	1662.38	1704.03	1717.75	1686.8	1697.3	1664.15	1678.81	1689.91	1823.45	1737.53	1715.08	1779.93	1718.9	1674.8	1680.39	1671.22	1769.22	1711.6	1719.16	1704.58	1691.02	1680.83	1696.95	1727.72	1693.62	1784.24	1694.3	1810.89	1706.14	1700.19	1760.3	1740.44	1721.73	1703.14	1720.67	1718.88	1755.79	1677.63	1713.21	1706.24	1719.65	1800.03	1713.46	1751.29
404.252991	1710.81	1724.83	1727.65	1775.87	1665.12	1659.75	1705.84	1719.68	1683.67	1697.11	1665.64	1676.67	1690.68	1822.18	1742.07	1716.1	1781.59	1719.09	1674.26	1679.61	1669.71	1766.45	1712.19	1718.85	1707.67	1691.82	1683.27	1698.73	1727.98	1692.64	1788.2	1693.89	1812.69	1707.57	1699.46	1765.86	1738.21	1721.01	1705.57	1720.23	1718.44	1757.39	1675.48	1713.29	1708.49	1721.56	1803.53	1713.39	1752.1
404.747986	1713.21	1729.17	1730.68	1776.43	1667.57	1661.33	1705.72	1718.31	1684.79	1697.79	1663.24	1677.41	1689.74	1826.56	1742.07	1716.72	1782.17	1719.77	1676.13	1680.1	1671.71	1767.31	1713.56	1718.68	1708.41	1691.24	1680.05	1697.7	1728.43	1694.05	1790.57	1692.38	1813.9	1707.47	1700.34	1767.45	1740.56	1720.06	1706.18	1719.43	1720.21	1756.82	1676.39	1714.46	1707.66	1724.23	1803.58	1714.73	1753.26
405.243011	1712.33	1726.98	1726.28	1775.92	1666.89	1663.62	1703.67	1721.97	1685.18	1697.94	1663.43	1679.37	1693.03	1828.61	1742.84	1716.22	1784.85	1721.07	1676.71	1680.33	1672.14	1766.46	1709.73	1719.97	1707.98	1690.1	1683.86	1698.35	1729.6	1692.09	1790.16	1694.27	1814.1	1708.4	1699.83	1763.39	1741.2	1722.95	1703.69	1718.96	1720.79	1758.36	1677.27	1712.39	1705.34	1721.73	1803.38	1715.89	1754.93
405.738007	1712.33	1732.45	1727.93	1776.02	1667.76	1661.7	1706.48	1719.77	1685.55	1697.1	1665.35	1678.07	1691.51	1824.77	1745.81	1714.73	1784.08	1718.62	1674.98	1679.05	1672.31	1768.32	1710	1720.04	1706.1	1692.42	1683.43	1701.62	1728.97	1695.9	1787.51	1696.04	1814.99	1708.47	1701.57	1764.88	1739.54	1724.05	1705.72	1722.04	1719.53	1756.28	1675.97	1713.08	1708.12	1722.22	1805.49	1718.62	1757.51
406.234009	1710.99	1728.04	1726.6	1775.89	1665.52	1661.05	1706.14	1722.17	1685.68	1696.97	1664.99	1677.91	1691.34	1823.7	1744.9	1718.38	1784.98	1716.94	1674.5	1679.68	1670.54	1769.52	1713.4	1718.34	1707.37	1691.13	1683.52	1697.73	1728.67	1694.64	1789.99	1693.85	1813.85	1706.72	1701.18	1764.58	1742.85	1726.73	1705.81	1722.69	1722.88	1759.5	1674.46	1713.53	1706.89	1721.88	1800.74	1714.91	1755.66
406.729004	1710.74	1728.22	1730.84	1775.02	1667.97	1661.62	1703.99	1720.12	1686.48	1694.11	1664.84	1678.98	1691.6	1826.08	1744.17	1715.27	1783.59	1716.76	1674.82	1678.86	1672.46	1768.34	1713.43	1720.12	1706.23	1689.43	1683.38	1699.64	1730.4	1693.29	1788.5	1694.21	1815.54	1707.16	1699.95	1764.37	1740.58	1723.42	1705.38	1722.69	1720.23	1757.52	1678.21	1711.63	1707.79	1722.66	1802.26	1715.48	1752.14
407.223999	1712.27	1729.9	1728.64	1775.57	1667.28	1661.71	1707	1724.63	1683.26	1694.88	1666.28	1676.95	1691.97	1829.72	1743.42	1715	1782.73	1721.24	1672.34	1679.32	1672.69	1769.47	1711.25	1720.89	1710.34	1690.35	1682.75	1698.6	1729.05	1694.79	1788.68	1695.12	1813.69	1709.05	1701.62	1763.89	1741.54	1724.15	1706.26	1721.06	1721.14	1759.3	1677.52	1713.05	1709.77	1724.47	1804.23	1718.06	1755.35
407.718994	1712.09	1727.22	1731.01	1775.67	1668.92	1661.25	1706.22	1721.48	1683.67	1696.08	1666.43	1677.38	1689.04	1825.53	1745.45	1714.69	1784.58	1717.23	1676.48	1680.71	1671.84	1767.13	1714.88	1719.52	1707.37	1690.83	1682.06	1699.05	1731.6	1691.59	1789.32	1694.94	1814.85	1706.96	1701.02	1764.18	1742.26	1724.2	1702.88	1721.13	1722.44	1758.93	1678.34	1711.96	1707.6	1719.21	1803.9	1716.99	1753.49
408.213989	1710.98	1729.34	1727.26	1777.92	1669.34	1661	1705.69	1720.67	1685	1696.82	1665.54	1678.21	1690.63	1825.8	1747.83	1716.33	1785.43	1717.32	1675.87	1680.67	1672.45	1770.76	1712.78	1720.97	1706	1692.23	1683.64	1699.6	1730.83	1693.49	1789.43	1694.19	1811.75	1706.07	1702.8	1766.58	1739.94	1724.25	1703.69	1720.41	1720.32	1759.24	1675.54	1714.35	1706.38	1720.57	1806.38	1715.32	1754.78
408.709991	1714.46	1727.78	1729.24	1777.99	1667.44	1659.43	1705.14	1721.08	1686.94	1696.09	1667.5	1679.78	1691.6	1826.02	1746.35	1719.05	1784.29	1718.14	1674.95	1679.14	1672.37	1768.9	1712.62	1720.23	1704.69	1692.14	1681.61	1700.41	1726.55	1693.21	1793.35	1695.28	1815.15	1707.76	1702.66	1768.05	1740.86	1725.16	1706.13	1723.12	1720.72	1758.72	1676.87	1712.83	1706.38	1722.92	1806.12	1713.35	1751.85
409.204987	1712.33	1728.53	1729.58	1777.87	1666.09	1660.45	1706.86	1721.27	1683.67	1696.09	1663.71	1678.68	1690.77	1826.29	1744.5	1715.33	1785	1719.63	1674.55	1679.8	1670.46	1770.28	1715.86	1720.19	1709.18	1691.27	1682.61	1699.38	1730.85	1693.41	1791.51	1695.56	1817.41	1708.26	1702.34	1765.94	1743.26	1724.67	1706.49	1722.24	1721.5	1756.74	1675.93	1713.87	1708.3	1723.94	1810.37	1715.41	1755.57
409.700012	1709.39	1728.67	1727.19	1777.82	1668.69	1660.14	1705.63	1721.47	1684.71	1698.28	1664.96	1677.99	1693.58	1827.02	1746.27	1718.33	1785.34	1718.95	1674.05	1679.76	1671.24	1769.97	1711.87	1720.44	1707.53	1690.31	1681.18	1699.9	1727.65	1694.96	1790.19	1693.48	1814.83	1707.42	1698.27	1768.38	1739.98	1721.68	1704.98	1718.88	1719.85	1759.43	1675.48	1710.8	1705.68	1722.7	1808.07	1715.65	1752.44
410.195007	1715.12	1729.01	1728.05	1779.24	1669.76	1662.64	1706.46	1720.89	1685.85	1698.25	1666.59	1677.59	1691.8	1830.41	1748.6	1716.58	1788	1722.87	1675.5	1681.36	1671.64	1771.2	1715.17	1719.08	1705.65	1690.9	1683.28	1700.83	1727.53	1695.43	1792.57	1695.74	1816.7	1707.51	1702.96	1768.05	1739.99	1721.58	1705.89	1723.14	1721.34	1757.95	1675.99	1712.4	1708.64	1721.9	1807.95	1716.26	1754.05
410.690002	1710.34	1728.02	1727.82	1779.19	1668.08	1659.4	1704.35	1721.37	1686.18	1697.06	1663.66	1678.19	1693.69	1827.68	1745.85	1717.14	1787.94	1720.21	1674.35	1679.24	1672.09	1768.08	1713.6	1721.57	1705.89	1691.69	1682.57	1701.79	1728.12	1693.16	1791.08	1694.12	1817.5	1706.47	1700.49	1767.31	1743.02	1721.36	1704.69	1721.69	1721.26	1762.42	1676.73	1716.47	1707.02	1724.4	1808	1715.73	1755.49
411.186005	1712.9	1730.88	1729.54	1778.95	1665.29	1662.05	1703.67	1719.89	1686.48	1696.86	1666.74	1675.91	1691.95	1828.39	1747.46	1717.44	1789	1721.33	1675.49	1679.31	1671.06	1769.73	1713.68	1719.9	1706.39	1691.95	1679.12	1697.67	1730.57	1693.67	1797.79	1693.6	1814.84	1707.78	1701.82	1765.59	1742.74	1723.73	1704.12	1721.24	1719.18	1760.69	1677.94	1714.69	1710.68	1722.77	1809.51	1716.97	1756.04
411.681000	1710.09	1730.04	1729.1	1781.8	1668.36	1660.56	1707.58	1723.34	1684.42	1696.6	1665.12	1677.53	1692.87	1831.22	1747.07	1714.19	1789.05	1722.8	1674.52	1680.8	1671.71	1769.76	1713.38	1720.48	1706.33	1694.15	1682.46	1703.04	1730.77	1694.94	1792.33	1694.65	1816.57	1709.57	1702.33	1764.36	1744.04	1723.99	1707.67	1722.92	1721.86	1758.09	1678.17	1711.32	1708.71	1720.23	1806.14	1716.56	1755.63
412.175995	1714.19	1728.44	1733.33	1777.6	1666.7	1661.1	1705.73	1721.59	1685.45	1698.87	1664.65	1677.03	1690.45	1832.03	1747.12	1715.28	1788.73	1719.78	1672.98	1681.68	1673.43	1769.84	1713.19	1722.45	1707.57	1691.69	1682.04	1699	1730.64	1694.39	1790.26	1693.57	1816.27	1707.31	1700.69	1767.78	1741.2	1722.62	1704.23	1721.14	1721.2	1757.86	1675.07	1714.4	1709.34	1723.24	1809.32	1716.58	1756.94
412.670990	1710.49	1731.03	1730.71	1779.12	1670.6	1662	1706.3	1721.18	1685.93	1696.71	1665.65	1679.69	1692.59	1826.14	1744.45	1717.95	1786.62	1720.21	1675.26	1679.03	1674.77	1773.32	1711.72	1720.65	1708.22	1690.6	1682.75	1698.59	1729.45	1695.43	1792.06	1694.25	1820.29	1709.34	1700.9	1769.57	1744.13	1722.56	1704.2	1722.23	1720	1761.68	1676.41	1713.01	1709.74	1722.24	1809.58	1716.45	1756.17
413.165985	1713.33	1729.82	1729.66	1780.21	1667.52	1659.54	1706.39	1722.05	1686.38	1699.1	1666.91	1679.02	1691.92	1832.03	1749.03	1717.26	1789.2	1721.98	1676.35	1679.65	1672.77	1771.9	1714.06	1722.84	1707.68	1693	1683.09	1702.82	1730.26	1695.74	1791.63	1695.01	1816.95	1709.15	1699.83	1768.26	1744.34	1722.57	1706.9	1723.71	1716.93	1762.4	1677.1	1714.26	1707.87	1723.25	1805.57	1716.06	1754.38
413.661987	1714.36	1727.27	1729.65	1780.2	1667.71	1658.6	1704.5	1721.82	1685.4	1696.68	1666.31	1677.48	1692.18	1830.36	1747.47	1717.32	1786.27	1719.88	1674.94	1679.59	1672.83	1771.63	1714.2	1722.01	1706.16	1691.03	1683.43	1698.6	1730.59	1697.01	1789.72	1693.4	1816.1	1707.93	1701.17	1769.02	1743.6	1723.54	1708.41	1721.56	1720.29	1761.25	1675.95	1714.32	1707.66	1722.65	1807.81	1715.32	1756.14
414.157013	1712.56	1730.84	1730.98	1782.15	1668.01	1662.22	1708.07	1722.59	1685.69	1697.66	1664.97	1680.75	1693.83	1832.8	1748.94	1719.55	1789.5	1720.96	1673.81	1680.86	1675.02	1771.04	1714.31	1723.84	1708.46	1691.88	1682.32	1700.38	1729.21	1695.26	1792.18	1696.6	1815.97	1707.75	1700.24	1767.62	1742.52	1724.72	1706.92	1723.51	1721.66	1759.02	1676.88	1711.58	1709.64	1724.14	1807.95	1716.13	1756.44
414.652008	1712.56	1732.6	1731.99	1782.9	1668.78	1660.29	1706.46	1722.51	1687.11	1696.13	1662.99	1678.02	1691.3	1832.82	1748.12	1717.26	1785.17	1722.04	1676.69	1680.48	1670.36	1771.1	1716.18	1722.74	1708.9	1692.48	1682.2	1697.8	1730.68	1696.65	1792.42	1696.11	1823.5	1708.31	1701.95	1768.13	1743.57	1725.8	1705.87	1724.44	1721.16	1760.51	1676.87	1714.66	1708.1	1722.64	1808.14	1717.69	1756.63
415.147003	1712.79	1731.28	1730.21	1781.85	1668.55	1661.57	1707.7	1725	1687.55	1697.33	1664.63	1679.76	1692.08	1835.38	1749.88	1717.76	1788.09	1720.56	1675.1	1679.61	1672.54	1773.14	1712	1721.16	1707.33	1692.58	1680.95	1699.08	1730.24	1696.74	1792.26	1692.7	1823.73	1709.14	1699.23	1769.79	1744.12	1724.91	1704.45	1724.03	1720.98	1762.94	1677.4	1714.45	1707.76	1723.04	1807.08	1717.62	1756.9
415.641998	1709.68	1729.1	1729.08	1782.36	1668.59	1661.63	1705.39	1721.98	1686.74	1697.97	1665.37	1677	1692.17	1835.96	1749.09	1716.71	1790.84	1722.9	1673.96	1681.07	1672.45	1771.15	1714.93	1721.95	1707.24	1692.24	1685.29	1700.32	1729.22	1695.15	1793.72	1697.64	1821.76	1707.91	1700.66	1769.34	1744.51	1726	1705.77	1724.96	1720.98	1763.58	1678.01	1711.61	1709.01	1722.34	1808.28	1719.09	1755.85
416.138000	1715.26	1730.14	1731.37	1781.66	1667.74	1659.11	1707.18	1722.49	1686.67	1699.81	1664.99	1678.9	1693.04	1834.56	1752.28	1717.13	1790.82	1721.24	1673.37	1679.47	1672.57	1770.08	1712.83	1721.77	1704.37	1691.22	1682.84	1700.21	1728.72	1696.16	1794.21	1697.88	1817.68	1707.17	1699.23	1770.91	1743.03	1721.86	1705.36	1723.64	1717.95	1763.56	1676.49	1714.41	1708.02	1721.52	1807.69	1716.98	1754.72
416.632996	1710.7	1731.51	1729.67	1780.75	1668	1660.35	1706.69	1722.51	1686.56	1697.64	1664.15	1677.14	1692.26	1837.64	1748.63	1718.24	1791.32	1722.85	1674.48	1680.93	1670.37	1769.96	1714.39	1720.54	1707.08	1691.96	1681.64	1699.89	1729.15	1696.08	1794.97	1695.06	1820.44	1705.98	1701.38	1768.66	1745.74	1725.94	1705.1	1722.43	1720.01	1763.81	1675.06	1711.63	1708.67	1720.78	1806.46	1718	1755.93
417.127991	1711.8	1732.64	1729.03	1780.98	1668.45	1661.97	1704.08	1721.87	1688.95	1697.7	1667.02	1677.7	1692.96	1834.54	1749.72	1718.17	1791.45	1722.63	1678.5	1680.57	1671.34	1769.49	1714.29	1721.2	1707.83	1693.37	1683.21	1700.88	1731.57	1695.42	1795.9	1695.26	1820.39	1710.3	1702.3	1769.59	1745.84	1722.15	1706.78	1722.22	1722.69	1762.39	1678.5	1715	1709.91	1725.6	1806.91	1719.84	1758.17
417.622986	1713.18	1730.82	1731.21	1780.8	1667.11	1661.83	1705.49	1722.59	1685.96	1695.54	1663.54	1678.31	1691.75	1833.78	1749.44	1717.28	1788.48	1721.62	1674.56	1679.4	1672.12	1771.83	1711.92	1721.48	1707.72	1692.78	1683.39	1698.93	1731.95	1695.62	1791.31	1697.38	1821.2	1709.06	1701.68	1768.93	1745.78	1725.44	1705.75	1722.94	1721.6	1762.25	1677.47	1713.8	1708.17	1723.58	1804.92	1718.03	1760.33
418.118011	1714.33	1729.2	1730.21	1782.33	1668.08	1661.41	1705.31	1722.84	1686.64	1697.99	1664.58	1677.96	1693.07	1834.72	1746.21	1718.01	1789.93	1721.46	1675.11	1680.28	1673.89	1772.82	1713.13	1725.01	1706.82	1691.33	1682.46	1700.52	1729.92	1696.19	1794.43	1694.07	1822.67	1708.15	1701.44	1769.09	1742.6	1727.11	1705.64	1725.4	1719.27	1763.57	1675.39	1714.66	1706.49	1722.66	1807.89	1720.73	1761.94
418.614014	1710.61	1730.89	1729.49	1779.84	1666.59	1661.72	1706.14	1720.52	1684.94	1698.41	1665.18	1679.26	1692.23	1830.89	1747.22	1716.27	1787.77	1720.8	1674.79	1682.56	1671.66	1770.72	1710.62	1719.92	1706.32	1691.36	1684	1700.23	1729.97	1694.53	1791.34	1693.79	1819.49	1709.05	1701.96	1773.05	1743.94	1724.22	1706.79	1724.49	1719.53	1760.89	1679.91	1714.57	1706.84	1723.81	1807.49	1716.56	1756.92
419.109009	1711.94	1730.76	1730.45	1781.08	1665.94	1662.25	1706.96	1720.85	1684.58	1699.39	1665.69	1680.14	1694.7	1836.95	1747.95	1717.6	1790.39	1723.28	1674.63	1681.35	1672.75	1771.62	1715.54	1721.66	1707.79	1689.72	1681.89	1700.03	1729.8	1696.57	1794.87	1695.35	1819.8	1707.91	1701.36	1772.21	1744.92	1722.15	1704.21	1720.77	1720.51	1762.42	1677.59	1714.15	1706.8	1723.03	1808.11	1718.19	1755.95
419.604004	1713.66	1728.69	1731.27	1781.06	1667.13	1660.44	1706.94	1721.94	1686.98	1699.41	1663.48	1678.14	1693.5	1840.11	1751.48	1718.98	1793.39	1724.69	1673.74	1678.47	1671.79	1772.91	1715.04	1724.32	1706.67	1690.85	1682.82	1699.59	1730.2	1694.03	1794.18	1694.33	1818.84	1709.48	1701.31	1768.69	1744.19	1724.63	1705.08	1722.08	1720.91	1763.9	1675.9	1717.39	1705.07	1723.56	1810.18	1717.42	1758.74
420.098999	1713.19	1728.62	1732.51	1781.49	1667.57	1661.96	1706.31	1721.45	1684.82	1696.55	1662.94	1676.9	1691.07	1834.13	1750.91	1718.22	1791.52	1722.14	1674.38	1680.51	1671.33	1772.37	1714.27	1723.32	1708.28	1690.87	1684.67	1701.18	1732.14	1694.84	1793.79	1696.84	1823.36	1707.13	1703.15	1771.07	1746.45	1725.55	1704.25	1721.8	1721.54	1762.47	1677.78	1717.4	1707.95	1724.43	1811.47	1714.95	1755.56
420.593994	1712.96	1728.65	1728.79	1784.6	1668.12	1662.31	1705.42	1724.1	1685.72	1698.07	1665.28	1676.18	1690.53	1841.22	1748.51	1717.07	1790.12	1723.08	1674.21	1681.43	1674.55	1771.47	1713.45	1724.82	1707.65	1694.03	1681.26	1699.7	1732.71	1693.48	1796.19	1693.27	1826.42	1708.64	1701.79	1768.49	1746.28	1726.78	1706.59	1724.12	1720.35	1763.69	1676.68	1715.03	1708.42	1724.13	1805.47	1717.38	1755.88
421.089996	1713.5	1734.76	1731.74	1781.94	1667.52	1660.02	1706.33	1723.37	1685.16	1695.8	1665.11	1678.12	1691.66	1837.32	1750.75	1717.45	1789.41	1721.76	1676.29	1680.57	1671.1	1769.91	1713.06	1722.8	1707.45	1692.39	1684.09	1699.42	1729.97	1695.66	1791.56	1695.09	1819.81	1706.79	1700.28	1767.95	1743.06	1724.98	1705.6	1723.42	1722.35	1761.16	1677.79	1716.94	1707.98	1723.44	1810.59	1716.12	1757
421.584991	1715.88	1730.03	1731.67	1780.64	1669.98	1661.97	1703.48	1722.77	1683.2	1696.53	1663.89	1678.85	1693.06	1837.44	1749.57	1718.95	1792.46	1722.75	1674.4	1680.19	1671.8	1770.81	1713.27	1721.26	1707.22	1690.88	1683.25	1701.39	1730.66	1693.79	1792.13	1694.56	1819.05	1709.45	1701.9	1769.77	1746.07	1723.75	1705.53	1723.14	1721.46	1761.47	1675.68	1715.74	1707.42	1723.61	1807.7	1718.47	1760.22
422.079987	1711.97	1732.68	1731.6	1783.68	1668.45	1661.7	1705.79	1721.8	1687.8	1699.3	1665.5	1678.87	1692.24	1835.16	1750.41	1719.05	1790.25	1720.9	1675.66	1677.95	1670.66	1774.18	1712.72	1723.45	1707.66	1693.39	1685.26	1701.88	1729.73	1697.38	1794.41	1694.31	1824.37	1708.79	1698.78	1771.45	1747.13	1726.78	1706.6	1723.63	1722.29	1764.54	1675.17	1712.85	1708.35	1724.06	1812.32	1720.72	1758.39
422.575012	1712.41	1732.67	1728.11	1783.39	1668.39	1660.5	1708.03	1723.33	1684.83	1696.09	1667.15	1677.79	1692.21	1836.72	1750.07	1718.2	1789.25	1724.05	1677.44	1680.24	1671.48	1772.16	1712.96	1722.04	1707.8	1694.8	1681.41	1700.56	1729.5	1693.65	1791.67	1694.96	1824.24	1709.78	1700.32	1769.95	1745.64	1726.24	1704.27	1723.15	1721.98	1761.42	1677.37	1716.03	1707.1	1723.79	1809.26	1719.69	1761.9
423.070007	1712.14	1731.97	1731.95	1785.7	1666.56	1661.45	1706.99	1723.64	1684.91	1695.2	1664.03	1678.35	1691.28	1838.1	1746.28	1715.76	1790.82	1722.17	1676.01	1677.64	1670.69	1773.81	1713.53	1721.53	1708.57	1690.4	1683.2	1697.79	1731.62	1696.37	1794.49	1696.49	1824.62	1709.31	1702.59	1768.13	1744.5	1724.51	1706.39	1724.49	1721.66	1761.32	1677.57	1712.69	1707.59	1722.73	1805.66	1718.02	1760
423.566010	1714.98	1733.3	1731.8	1781.96	1669.46	1662.51	1707.61	1725.07	1684.99	1699.53	1665.05	1678.99	1691.93	1835.49	1750.38	1716.61	1790.47	1723.74	1676.08	1680.97	1671.81	1773.57	1712.18	1724.52	1708.32	1693.54	1684.23	1700.48	1733.29	1695.88	1795	1693.16	1824.37	1710.84	1703.45	1772.98	1745.75	1724.25	1705.19	1725.02	1722.61	1763.79	1676.05	1714.96	1708.19	1724.17	1808.26	1717.74	1759.26
424.061005	1714.37	1734.01	1731.35	1782.95	1669.26	1661.14	1705.89	1724.99	1684.27	1698.13	1666.33	1678.59	1692.1	1838.25	1747.77	1717.83	1791.02	1723	1675.4	1681.86	1672.73	1771.81	1712.25	1723.19	1707.49	1694.14	1684.14	1702.18	1733.73	1695.31	1796.2	1694.23	1826.82	1709.25	1700.25	1772.2	1745.46	1725.74	1706.63	1725.2	1720.08	1768.02	1677.53	1716.87	1710.12	1724.38	1808.78	1718.72	1759.79
424.556000	1712.04	1730.95	1732.96	1786.6	1669.97	1662	1706.57	1722.25	1685.62	1697.85	1662.31	1678.53	1692.57	1836.47	1752.68	1718.33	1794.61	1723.41	1675.53	1682.05	1672.42	1773.78	1714.83	1724.7	1707.21	1689.84	1684.28	1700.27	1730.51	1695.05	1794.74	1694.86	1826.62	1708.91	1703.27	1771.73	1749.5	1723.59	1706.09	1723.73	1723.39	1768.59	1677.3	1716.96	1706.69	1724.25	1814.06	1719.42	1759.2
425.050995	1714.62	1733.08	1728.55	1782.02	1668.78	1661.97	1705.95	1724.04	1683.9	1697.45	1665.49	1679.21	1693.82	1837.4	1749.79	1717.07	1792.36	1720.85	1677.34	1680	1671.51	1772.82	1713.74	1725.57	1708.34	1692.13	1682.49	1700.66	1730.85	1697.62	1796.36	1695.89	1828.35	1708.99	1704.44	1767.07	1745.89	1726.45	1704.67	1726.69	1723.95	1765.12	1678.08	1716.56	1705.26	1724.42	1811.88	1721.36	1759.39
425.546997	1712.88	1730.73	1731.9	1784.09	1668.46	1660.44	1708.7	1724.17	1685.74	1698.52	1664.75	1678.85	1693.03	1834.14	1751.29	1718.4	1792.27	1722.02	1677.5	1682.16	1671.72	1773.61	1713.44	1724.88	1707.9	1691.13	1684.89	1699.68	1731	1694.77	1795.48	1696.89	1823.81	1709.06	1704.12	1770.22	1744.78	1724.93	1707.78	1726.41	1721.86	1760.95	1675.18	1714.79	1708.94	1723.35	1810.56	1717.52	1760.41
426.041992	1711.72	1732.43	1731.13	1781.82	1669.77	1661.49	1707.1	1722.26	1686.81	1697	1665.98	1676.77	1693.41	1835.92	1749.18	1718.16	1792.87	1722.72	1678.58	1679.15	1672.25	1770.85	1713.31	1722.11	1709.05	1688.87	1682.36	1701.69	1730.75	1696.83	1795.4	1693.7	1824.54	1708.47	1704.32	1772.51	1744.81	1726.45	1704.9	1724.64	1721.41	1764.95	1677.85	1713.9	1710.57	1723.93	1809.8	1718.21	1761.29
426.536987	1712.96	1733.02	1732.99	1784.35	1668.22	1659.66	1706.86	1721.83	1683.67	1696.61	1664.96	1676.71	1690.49	1837.08	1750.85	1716.29	1792.81	1723.11	1676.92	1679.93	1669.46	1773.59	1711.15	1722.37	1708.65	1693.59	1684.23	1699.9	1730.07	1696.06	1794.67	1694.28	1826.49	1709.47	1704.09	1769.61	1746.13	1727.57	1704.55	1723.76	1718.9	1764.08	1677.12	1716.37	1706.83	1722.88	1809.84	1719.06	1760.29
427.032013	1714.03	1731.23	1732.57	1782.04	1670.79	1662.52	1705.37	1723.24	1686.07	1698.42	1665.54	1680.94	1694.76	1835.32	1750.32	1714.69	1791.69	1724.31	1676.04	1681.22	1671.63	1772.47	1711.95	1722.93	1711.24	1692.36	1685.34	1698.41	1730.86	1694.57	1796.76	1694.45	1826.93	1710.75	1703.05	1770.08	1745.9	1724.74	1706.59	1723.13	1723.2	1764.66	1676.21	1718.33	1709.75	1725.95	1808.84	1718.68	1761.17
427.527008	1713.22	1730.89	1733.91	1783.26	1667.11	1659.48	1707.9	1724.32	1683.5	1699.44	1665.71	1676.62	1691.08	1839.94	1752.38	1717.15	1793.5	1721.47	1676.13	1678.2	1671.12	1774.99	1713.33	1723.97	1711.35	1691.65	1684.56	1701.18	1731.15	1694.71	1795.18	1695.6	1826.27	1711.78	1701.7	1773.99	1747.68	1727.55	1705.23	1723.94	1722.69	1767.02	1677.56	1717.42	1708.31	1724.93	1811	1718.82	1758.98
428.023010	1714.16	1732	1731.96	1784.59	1667.06	1662.39	1706.44	1722.12	1686.14	1697.66	1664.15	1677.32	1689.84	1836.67	1751.22	1717.32	1792.29	1722.47	1674	1680.84	1670.76	1773.64	1711.94	1724	1706.06	1689.42	1683.13	1700.52	1732.39	1694.21	1793.69	1694.57	1823.36	1711.08	1701.32	1770.6	1745.7	1726.11	1706.47	1721.38	1723.04	1765.29	1679.22	1716.61	1709.19	1725.31	1810.4	1721.17	1762.95
428.518005	1714.19	1733.47	1730.16	1780.79	1667.46	1660.36	1707.34	1721.16	1685.79	1699.32	1664.8	1679.67	1693.59	1837.31	1750.37	1714.27	1793.66	1723.32	1675.29	1682.53	1671.5	1772.53	1712.27	1722.26	1705.93	1694.39	1683.48	1700.23	1730.7	1693.87	1794.88	1696.38	1824.09	1708.34	1701.85	1772.25	1745.87	1728.18	1706.12	1722.8	1725.63	1765.24	1677.8	1718.46	1707.38	1726.84	1813.69	1717.81	1761.76
429.013000	1713.57	1734.16	1730.15	1783.83	1667.72	1662.14	1707.2	1721.91	1686.43	1698.4	1667.36	1679.06	1692.71	1840.17	1749.99	1718.96	1793.08	1722.53	1676.44	1681.02	1674.76	1773.71	1716.7	1724.14	1709.77	1693.53	1684.41	1699.36	1731.53	1695.94	1794.13	1693.9	1825.68	1709.77	1701.25	1773.35	1745.2	1728.95	1705.54	1725.57	1719.1	1764.52	1676.34	1715.52	1709.35	1726.54	1814.84	1717.04	1760.09
429.507996	1712.51	1732.09	1733.58	1787.11	1669.47	1662.25	1708.8	1725.04	1685.76	1698.92	1666.26	1679.9	1692.68	1837.44	1750.26	1716.34	1794.61	1724.35	1674.34	1680.14	1671.77	1771.95	1711.43	1724.26	1709.83	1691.31	1681.5	1702.3	1732.89	1695.52	1797.35	1695.09	1829.1	1708.79	1701.73	1773.3	1747.24	1725.55	1707.2	1725.9	1724.72	1763.69	1680.07	1717.07	1708.78	1725.82	1810.69	1720.29	1763.81
430.002991	1714.21	1732.62	1728.52	1784.9	1667.96	1663.22	1707.1	1724.73	1684.6	1697.4	1665.2	1679.16	1693.66	1838.04	1749.98	1716.19	1793.34	1725.61	1675.18	1680.73	1672.31	1773.74	1713.53	1724.51	1709.63	1689.75	1684.55	1702.08	1732.86	1699.39	1799.88	1695.48	1826.45	1709.26	1702.39	1771.45	1745.72	1726.12	1707.51	1726.57	1725.17	1767.42	1677.15	1715.97	1710.53	1725.71	1813.8	1720.47	1762.96
430.498993	1712.17	1731.31	1730.38	1782.51	1669.34	1661.93	1707.07	1724.52	1685.33	1698.46	1666.2	1678.73	1693.24	1836.4	1752.77	1717.67	1795.11	1724.39	1675.11	1680.8	1670.95	1773.89	1714.98	1724.99	1706.42	1694.23	1683.81	1704.29	1731.52	1696.44	1795.88	1695.84	1822.98	1709.34	1700.01	1771.77	1745.35	1727.32	1706.91	1723.44	1724.5	1765.39	1678.99	1716.06	1709.01	1726.89	1814.2	1719.53	1761.88
430.993988	1713.94	1732	1734.24	1787.23	1668.84	1662.64	1706.9	1725.22	1685.8	1697.18	1666.46	1682.17	1692.34	1836.4	1751.29	1716.1	1793.51	1723.07	1677.19	1683.62	1674.71	1774.87	1712.44	1723.78	1709.25	1693.1	1685.75	1700.87	1733.93	1693.69	1796.64	1695.38	1825.11	1708.18	1702.36	1771.93	1745.37	1725.09	1705.84	1723.61	1724.06	1763.45	1678.79	1717.03	1710.29	1725.03	1811.32	1721.45	1761.92
431.489014	1713.09	1731.66	1731.93	1786.27	1667.83	1661.66	1706.34	1723.67	1687.68	1700.5	1667.04	1681.33	1691.53	1833.49	1750.93	1716.09	1792.4	1722.55	1677.58	1680.22	1672.19	1774.58	1712.06	1723.87	1707.23	1692.45	1684.82	1700.69	1730.72	1696.18	1798.92	1696.26	1824.61	1707.3	1700.4	1774.21	1748.48	1725.81	1708.75	1727.54	1722.92	1764.5	1678.56	1716.69	1709.86	1728.05	1814.08	1719.46	1762.29
431.984009	1715.69	1731.43	1731.75	1788.07	1667.82	1662.07	1707.77	1725.06	1685.66	1698.18	1665.37	1678.48	1693.66	1837.01	1750.15	1718.9	1796.22	1724.74	1677.13	1680.58	1672.91	1773.24	1713.19	1727	1709.77	1690.67	1684.63	1699.93	1734.16	1697.17	1797.47	1693.74	1824.72	1711.43	1703.05	1768.76	1744.93	1725.85	1705.16	1726.12	1722.02	1765.2	1679.68	1716.64	1707.49	1725.11	1812.52	1720.31	1760.4
432.479004	1713.27	1731.24	1732.01	1785.26	1668.52	1662.07	1710.16	1724.24	1686.01	1696.28	1665.12	1678.53	1693.59	1839.58	1751	1717.46	1792.75	1722.33	1678.47	1682.6	1673.99	1776.83	1715.09	1725.95	1709.51	1690.65	1684.77	1702.14	1732.53	1693.74	1796.22	1695.66	1827.26	1710.77	1704.46	1773.43	1745.67	1729.22	1707.48	1724.86	1720.71	1766.4	1679.93	1717.85	1708.54	1728.05	1811.68	1719.12	1760.02
432.975006	1713.21	1732.59	1733.03	1786.96	1669.92	1661.86	1709.36	1724.18	1686.3	1698.13	1664.87	1677.4	1693.61	1836.33	1750.94	1718.12	1791.79	1722.58	1676.85	1681.31	1672.24	1770.1	1714.75	1724.9	1708.58	1691.64	1685.2	1700.39	1733.73	1693.07	1795.13	1695.39	1829.78	1711	1704.44	1772.42	1745.71	1727.81	1705.21	1725.27	1721.21	1768.59	1676.61	1716.32	1707.15	1723.65	1809.43	1720.53	1759.1
433.470001	1713.44	1731.25	1733.35	1788.28	1667.27	1662.46	1707.89	1725.77	1683.87	1697.23	1668.24	1679.29	1691.61	1839.17	1749.67	1718.75	1796.18	1723.76	1679.97	1681.22	1672.19	1773.05	1715.33	1724.18	1707.81	1692.92	1682.78	1700.36	1732.85	1695.47	1793.28	1695.58	1826.58	1707.75	1703.1	1772.48	1745.56	1725.6	1703.78	1726.55	1719.69	1763.25	1678.78	1713.84	1708.16	1725.46	1813.52	1716.42	1759.03
433.964996	1710.27	1732.6	1733.42	1787.18	1669.19	1662.08	1707.2	1723.66	1687.68	1697.91	1666.88	1678.41	1695.13	1840.88	1754.52	1717.41	1797.09	1723.36	1675.5	1680.31	1671.41	1774.16	1712.58	1723.32	1705.37	1691.38	1682.96	1700.21	1732.37	1695.56	1799.8	1692.47	1827.61	1708.95	1702.24	1770.75	1747.41	1726.91	1705.3	1725.82	1720.02	1764.7	1677.71	1719.28	1709.95	1726.97	1812.96	1719.76	1761.33
434.459991	1712.14	1730.55	1733.32	1788.23	1668.76	1664.72	1707	1722.33	1686.04	1697.84	1666.39	1678.83	1694.11	1842.03	1753.8	1717.75	1795.01	1723.79	1677.91	1682.59	1671.63	1776.81	1714.07	1724.42	1708.24	1692.8	1683.48	1699.64	1733.27	1693.77	1797.26	1695.6	1826.66	1709.49	1702.9	1771.18	1747.43	1725.63	1706.92	1725.46	1721.81	1766.11	1676.81	1717.56	1709.84	1722.73	1815.1	1720.37	1762.48
434.954987	1710.6	1731.58	1730.52	1783.26	1669.3	1660.54	1708.88	1722.73	1686.22	1698.26	1664.54	1677.99	1691.55	1837.34	1752.11	1715.95	1790.41	1722.76	1674.94	1681.89	1671.82	1775.26	1712.02	1723.54	1707.35	1690.83	1682.54	1702.04	1733.41	1695.89	1794.59	1693.42	1829.74	1709.43	1700.18	1774	1747.02	1724.74	1705.89	1727.29	1721.58	1766.91	1677.35	1717.11	1710.51	1724.1	1813.1	1719.39	1762.19
435.450989	1711.35	1733.11	1730.08	1786.73	1666.98	1661.94	1707.91	1725.76	1683.88	1697.15	1666.2	1680.63	1692.23	1838.61	1752.28	1715.68	1793.77	1723.15	1678.09	1682.39	1672.24	1773	1712.81	1724	1709.94	1692.55	1683.57	1699.77	1731.39	1697.15	1796.71	1692.98	1827.92	1709.64	1702.51	1775.95	1746.86	1726.31	1705.23	1725.22	1719.06	1767.18	1675.86	1715.87	1708.5	1723.74	1812.31	1719.14	1760.28
435.946014	1712.4	1735.63	1731.63	1786.87	1668.88	1664.43	1709.59	1722.29	1685.31	1697.02	1665.03	1679.62	1694.61	1839.77	1750.88	1711.59	1792.6	1722.99	1676.63	1683.3	1670.06	1773.99	1710.75	1723.03	1706.47	1690.34	1684.32	1701.75	1732.3	1695.89	1797.06	1694.71	1828.7	1709.52	1699.59	1772.34	1744.56	1729.4	1707.25	1725.65	1718.86	1767.96	1677.63	1718.68	1707.22	1722.9	1815.18	1716.83	1760.73
436.441010	1716.05	1733.36	1731.3	1786.27	1669.16	1661.09	1707.25	1721.35	1685.04	1697.86	1663.73	1677.18	1692.32	1840.3	1750.82	1716.86	1796.52	1719.66	1675.83	1680.12	1670.68	1773.9	1712.75	1724.28	1707.16	1691.33	1682.93	1699.94	1731.69	1695.58	1797.39	1695.12	1827.46	1710.68	1701.61	1774.78	1746.94	1726.74	1705.22	1726.59	1721.72	1765.84	1675.49	1718	1708.7	1723.95	1808.74	1717.92	1761
436.936005	1712.73	1733.78	1731.38	1782.73	1668.51	1661.18	1708.05	1724.69	1686.83	1697.27	1665.38	1676.67	1691.96	1840.58	1748.99	1716.74	1793.73	1723.41	1675.69	1679.84	1671.25	1774.24	1712.14	1722.02	1710.25	1691.63	1683.62	1701.73	1735.05	1697.67	1797.97	1693.56	1829.2	1708.43	1701.88	1771.2	1749.14	1729.86	1707.03	1725.38	1721.91	1764.34	1677.13	1716.69	1709.45	1727.02	1810.56	1718.74	1762.92
437.431000	1711.97	1729.95	1730.46	1781.52	1666.55	1664.08	1709.47	1724.87	1685.09	1694.91	1664.91	1677.99	1690.67	1842.24	1751.7	1716.2	1791.52	1723.39	1674.12	1679.2	1672.92	1774.36	1711.43	1723.8	1706.66	1691.51	1683.27	1699.6	1729.92	1695.35	1798.23	1695.15	1829.39	1709.53	1701.61	1772.5	1747.88	1722.55	1707.43	1725.19	1721.56	1765.82	1677.69	1713.63	1708.28	1724.09	1814.92	1719.27	1762.66
437.927002	1712.72	1732.92	1730.73	1787.41	1665.3	1662.52	1708.23	1722.09	1686.51	1695.5	1665.31	1679.18	1693.63	1839.47	1755.15	1715.38	1793.99	1721.08	1673.23	1682.05	1669.89	1774.47	1711.8	1723.08	1707.73	1691.08	1684.11	1699.15	1730.93	1695.96	1795.51	1693.93	1830.42	1707.4	1701.5	1771.44	1745.56	1726.68	1705.99	1726.59	1722.39	1767.16	1676.81	1716	1708.6	1726.82	1811.41	1716.29	1761.12
438.421997	1715.73	1732.5	1730.89	1787.23	1668.21	1663.36	1708.29	1720.75	1685.94	1698.27	1665.62	1678.9	1692.28	1844.55	1751.63	1715.19	1792.29	1723.4	1676.61	1679.19	1673.86	1772.97	1714.53	1722.93	1707.29	1692.9	1683.75	1698.91	1732.64	1696.51	1797	1695.32	1829.11	1708.45	1703.97	1771.45	1747.93	1728.23	1705.6	1727.98	1721.63	1767.19	1675.8	1717.81	1706.88	1725.86	1811.72	1721.22	1764.41
438.916992	1710.9	1731.92	1730.16	1781.96	1665.88	1660.91	1704.96	1722.55	1685.49	1697.22	1665.12	1679.62	1692.43	1841.17	1753.27	1717.12	1794.7	1723.89	1677.42	1678.61	1671.22	1775.25	1711.78	1721.91	1708.85	1693.67	1681.96	1698.77	1732.07	1695.66	1795.79	1696.16	1828.36	1708.81	1703.81	1771.77	1748.69	1725.15	1705.44	1725.19	1721.7	1764.78	1679.47	1716.76	1708.13	1727.73	1809.95	1720.31	1761.88
439.411987	1713.53	1732.69	1732.15	1783.31	1667.73	1660.85	1708.9	1723.71	1686.32	1697.06	1665.46	1678.38	1694.74	1843.13	1750.31	1716.66	1791.86	1724.83	1674.61	1680.79	1671.07	1773.38	1712.84	1724.71	1707.37	1692.17	1681.7	1699.91	1731.59	1695.26	1795.26	1694.79	1830.14	1708.89	1702.29	1772.66	1747.37	1726.36	1705.02	1724.38	1722.51	1767.18	1676.16	1715.54	1707.13	1727.24	1807.25	1719.21	1759.06
439.907990	1710.76	1731.02	1732.25	1783.55	1665.94	1662.62	1708.49	1721.12	1683.9	1694.92	1665.03	1678.52	1691.98	1842.44	1748.98	1715.51	1794.08	1722.5	1676.53	1683.14	1670.1	1772.76	1712.44	1723.09	1706.97	1691.29	1683.5	1699.97	1731.38	1695.41	1792.75	1695.87	1830.94	1709.03	1703.56	1773.55	1746.29	1724.37	1705.19	1725.36	1719.72	1765.76	1677.51	1714.69	1707.75	1725.54	1812.62	1719.96	1762.58
440.403015	1710.46	1734.24	1733.16	1783.75	1670.15	1659.73	1707.96	1723.35	1685.18	1696.61	1666.9	1678.94	1692.94	1836.46	1753.54	1714.65	1792.95	1722.57	1675.34	1680.83	1673.86	1770.85	1713.07	1723.99	1704.67	1693.02	1682.54	1699.63	1730.94	1695.06	1796.65	1695.26	1826.52	1710.1	1702.09	1772.2	1745.97	1723.56	1704.62	1727.18	1721.87	1763.88	1677.54	1718.54	1707.71	1724.02	1811.18	1722.64	1762.41
440.898010	1712.41	1731.69	1731.06	1784.42	1667.46	1661.23	1708.83	1722.28	1686.48	1696.31	1665.08	1679.83	1693.54	1841.74	1752.64	1718.12	1792.93	1721.93	1674.58	1679.67	1670.4	1772.44	1713.17	1723.8	1707.35	1689.98	1682.89	1700.34	1729.69	1694.41	1794.15	1694	1828.51	1708.97	1700.76	1772.04	1743.6	1723.9	1707.16	1725.84	1721.96	1766.44	1676.91	1716.43	1706.5	1724.63	1814.99	1719.06	1763.37
441.393005	1711.33	1731.86	1730.89	1786.41	1668.78	1660.99	1708.23	1724	1688.14	1697.95	1665.72	1678.92	1692.62	1839.26	1751.6	1714.83	1792.89	1722.15	1673.73	1679.31	1668.68	1772.85	1710.54	1722.93	1709.79	1689.5	1683.62	1699.64	1731.21	1696.85	1796.11	1693.81	1828.7	1709.3	1701.28	1769.48	1748.16	1726.02	1704.64	1724.08	1719.61	1766.52	1674.9	1716.37	1707.48	1724.82	1813.34	1718.32	1762.56
441.888000	1713.79	1729.98	1733.08	1787.43	1668.24	1661	1706.99	1722.63	1686.67	1699.05	1666.65	1679.39	1692.2	1838.34	1753.09	1715.88	1791.84	1724.24	1676.77	1681.72	1670.59	1774.5	1712.25	1724.46	1706.56	1689.99	1682.63	1699.22	1730.1	1696.28	1797.51	1693.46	1824.6	1709.94	1702.09	1772.13	1745.33	1724.74	1706.74	1723.58	1722.36	1762.81	1678.13	1717.23	1706.36	1724.31	1808.84	1718.85	1762.73
442.384003	1711.22	1732.86	1728.68	1783.38	1667.16	1661.74	1704.31	1723.65	1685.08	1696.47	1663.84	1678.72	1694.66	1840.61	1751.23	1713.81	1794.59	1720.05	1675.98	1682.73	1670.77	1775.77	1711.91	1722.47	1709.96	1692.84	1682.25	1699.74	1732.96	1697.91	1796.87	1696.58	1828.96	1709.65	1702.46	1772.32	1747.09	1727.61	1704.73	1723.86	1719.48	1767.24	1676.47	1716.64	1707.68	1724.25	1808.79	1719.21	1760.76
442.878998	1713.35	1728.59	1732.95	1783.79	1665.88	1661.45	1707.3	1721.58	1683.77	1697.18	1666.53	1678.09	1692.06	1838.31	1750.64	1712.17	1794.88	1722.02	1678.4	1681.27	1671.14	1774.74	1711.7	1724.26	1707.1	1689.95	1681.29	1698.15	1730.39	1693.77	1796.9	1694.17	1828.61	1707.98	1702.36	1769.77	1748.51	1724.81	1704.93	1721.12	1718.77	1764.19	1674.62	1715.48	1706.93	1727.13	1813.61	1718.07	1761.79
443.373993	1711.8	1730.99	1731.34	1783.71	1666.64	1661.16	1707.27	1724.67	1686.07	1695.59	1663.63	1679.53	1691.03	1839.78	1748.69	1714.3	1791.15	1724.95	1675.51	1680.62	1669.3	1775.18	1711.18	1720.66	1705.1	1693.23	1681.6	1698.53	1731.84	1696.74	1798.19	1692.37	1828.02	1710.25	1702.5	1771.02	1745.7	1723.77	1706.16	1724.39	1718.19	1766.11	1677.08	1716.15	1707.22	1724.89	1815.24	1719.83	1760.88
443.868988	1711.17	1730.78	1729.36	1784.05	1667.17	1660.4	1708.02	1718.36	1684.26	1698.48	1664.34	1678.21	1690.07	1840.69	1750.26	1712.83	1793.1	1724.15	1674.08	1679.45	1671.23	1773.69	1710.27	1722.05	1704.91	1689.12	1681.15	1699.83	1729.07	1696.03	1798.71	1692.6	1824.59	1708	1700.31	1771.37	1746.8	1727.22	1703.91	1723.33	1719.07	1765.53	1675.59	1715.21	1705.47	1724.5	1812.61	1717.75	1757.8
444.364014	1711.69	1728.46	1730.46	1784.23	1666.4	1663.06	1707.98	1720.91	1685.38	1695.77	1667.48	1678.28	1692.71	1837.75	1751.21	1715.74	1791.49	1719.5	1675.24	1679.12	1670.88	1774.71	1712.36	1722.4	1705.37	1689.15	1679.56	1698.82	1730.59	1693.32	1797.58	1691.22	1826.83	1705.96	1700.83	1771.94	1743.71	1724.06	1703.05	1721.15	1718.8	1765.68	1677.24	1715.38	1704.89	1723.3	1810.47	1714.8	1760.81
444.859985	1711.27	1729.7	1727.2	1783.56	1668	1660.22	1703.24	1721.25	1685.54	1693.22	1665.82	1676.61	1689.1	1838.22	1750.22	1714.08	1793.35	1720.17	1676.22	1681.2	1671.24	1774.78	1708.39	1723.23	1704.08	1689.5	1680.79	1699.94	1733.18	1695.44	1796.13	1692.3	1827.77	1709.29	1698.8	1769.29	1743.26	1722	1704.85	1725.28	1718.02	1763.77	1675.83	1712.27	1706.95	1724.92	1809.26	1716.38	1758.49
445.355011	1709.63	1727.06	1729.92	1784.58	1666.41	1659.45	1704.77	1722.22	1684.36	1693.39	1665.04	1678.49	1691.11	1838.25	1750.02	1712.39	1791.38	1723.61	1674.43	1678.31	1669.02	1774.32	1710.67	1722.41	1705.29	1688.35	1682.08	1695.88	1728.28	1691.99	1794.62	1693.83	1822.65	1708.64	1701.09	1768.63	1741.89	1721.57	1701.71	1723.37	1715.53	1762.47	1676.61	1712.2	1703.5	1721.36	1806.49	1717.73	1755.73
445.850006	1711.06	1728.18	1727.08	1783.13	1666.75	1660.32	1706.51	1721.63	1682.98	1693.98	1664.2	1676.62	1690.44	1835.47	1748.84	1714	1791.94	1719.95	1674.88	1679.67	1670.03	1772.24	1710.79	1722.52	1704.76	1688.47	1680.18	1697.24	1729.53	1694.77	1791.36	1693.09	1824.74	1704.33	1701	1770.82	1745.23	1721.32	1703.3	1722.35	1718.85	1763.57	1675.97	1716.21	1704.43	1722.22	1808.46	1716.91	1761.22
446.345001	1712.82	1725.83	1727.71	1780.81	1665.67	1658.82	1705.66	1722.13	1683.29	1693.75	1662.8	1676.32	1692.31	1837.09	1753.53	1712.66	1791.44	1719.58	1674.55	1678.33	1668.84	1771.64	1709.14	1720.2	1708.59	1690.61	1683.46	1701.02	1730.73	1694.14	1792.77	1691.22	1826.71	1708.41	1701.42	1772.7	1743.29	1723.31	1704.03	1722.74	1716.88	1762.92	1673.75	1715.37	1706.05	1724.11	1803.37	1716.98	1759.21
446.839996	1710.91	1727.14	1730.19	1782.65	1666.13	1658.47	1703.17	1722.27	1683.81	1695.07	1663.6	1676.57	1690.55	1837.64	1751.2	1713.58	1789.94	1721.03	1676.86	1681.2	1669.77	1774.88	1710.38	1721.43	1707.33	1689.31	1681.55	1700.1	1729.44	1695.56	1795.45	1692.69	1828.02	1709.17	1701.02	1771.91	1746.41	1723.45	1702.79	1721.72	1718.81	1762.49	1675.57	1716.2	1703.13	1725.53	1807.3	1718.07	1758.51
447.335999	1710.21	1729.61	1729.23	1783.76	1665.76	1660.15	1706.88	1721.56	1686.5	1695.89	1665.81	1676.34	1691.21	1839.12	1749.68	1711.52	1789.58	1717.58	1673.23	1680.83	1668.83	1773.21	1707.38	1722.69	1705.19	1688.2	1682.66	1698.42	1728.69	1694.44	1794.67	1692.54	1824.53	1709.08	1700.22	1770.66	1743.9	1721.35	1703.24	1723.78	1717.41	1765.34	1676.46	1715.12	1702.98	1721.78	1807.67	1718.97	1759.92
447.830994	1710.56	1729.37	1729.97	1781.5	1667.49	1660.33	1704.12	1721.01	1682.9	1692.97	1666.16	1675.3	1688.8	1832.9	1747.84	1711.51	1792.51	1719.79	1673.12	1677.08	1666.48	1774.32	1708.01	1722.4	1702.98	1690.89	1681.21	1698.36	1727.05	1693.48	1791.95	1692.5	1820.88	1706.45	1702.02	1768.72	1743.6	1721.72	1701.45	1723.38	1715.94	1762.89	1677.12	1714.01	1703.52	1721.93	1806.73	1717.41	1756.96
448.325989	1710.41	1728.99	1725.6	1780.95	1666.4	1660.55	1704.15	1721.66	1685.89	1693.65	1664.64	1676.31	1689.4	1836.53	1749.54	1713.29	1792.53	1721.12	1673.13	1680.39	1667.98	1770.38	1708.39	1720.44	1704.13	1685.91	1678.58	1696.83	1726.93	1693.44	1793.21	1692.07	1824.92	1706.29	1698.71	1769.39	1743.02	1722.43	1702.3	1722.28	1717.99	1762.2	1674.85	1714.03	1703.73	1722.25	1808.04	1717.87	1757.96
448.821014	1709.45	1728.52	1724.33	1782.82	1667.39	1657.71	1704.65	1720.65	1681.99	1693.44	1662.95	1676.77	1691.2	1833.03	1748.42	1713.32	1790.96	1721.32	1672.1	1680.33	1666.55	1770.71	1707.36	1719.26	1706.86	1688.05	1680.73	1698.81	1729.07	1695.2	1794.46	1692.4	1824.75	1706.85	1701.49	1770.77	1743.76	1722.01	1701.29	1724.98	1717.02	1761.04	1677.31	1715.3	1702.34	1724.79	1811.09	1717.91	1761.34
449.316986	1709.81	1725.79	1725.07	1783.35	1666.13	1658.59	1702.98	1719.85	1684.65	1695.22	1664.6	1676.27	1689.35	1835.2	1748.8	1711.96	1788.08	1719.64	1672.85	1677.67	1669.49	1773.21	1708.99	1720.26	1704.88	1687.05	1678.89	1698.93	1730.82	1693.23	1793.95	1691.37	1822.74	1706.47	1699.49	1770.59	1744.52	1724.82	1701.46	1721.92	1714.59	1764.75	1675.67	1715.48	1703.55	1721.69	1808.68	1717.78	1759.68
449.812012	1705.99	1729.65	1727.79	1778.23	1666.3	1659.11	1707.68	1719.4	1682.29	1695.27	1664.7	1676.54	1687.78	1835.97	1746.65	1708.05	1790.39	1721.58	1673.4	1679.44	1668.98	1769.99	1704.07	1722.65	1704.56	1687.52	1679.4	1698.52	1726.64	1693.59	1794.17	1691.64	1827.17	1706.32	1697.83	1770.1	1743.24	1722.56	1701.4	1722.95	1716.44	1764.06	1675.51	1714.57	1706.3	1722.71	1804.96	1718.32	1757.19
450.307007	1704.95	1729.21	1727.92	1779.79	1666.73	1661.03	1704.91	1719.92	1685.28	1695.94	1662.53	1675.59	1691.02	1835.8	1748.76	1708.48	1790.8	1720.65	1674.5	1678.05	1670.32	1769.77	1707.66	1719.76	1704.73	1687.97	1680.66	1695.87	1725.99	1693.97	1794.64	1689.59	1822.81	1708.22	1696.54	1765.74	1742.09	1721.03	1702.72	1724.54	1716.51	1760.66	1674.4	1714.45	1705.45	1719.48	1801.87	1717.39	1758.59
450.802002	1705.1	1728.66	1726.53	1782.66	1665.54	1658.6	1703.58	1720.07	1681.5	1693.28	1664.69	1676.8	1689.38	1835.44	1747.36	1708.74	1792.66	1719.5	1673.47	1678.97	1669.49	1769.93	1707.45	1720.48	1702.16	1687.44	1679.3	1696.91	1729	1696.05	1789.38	1689.76	1828.52	1706.15	1695.59	1765.32	1742.11	1722.07	1700.27	1720.38	1712.41	1760.43	1673.05	1714.36	1703.46	1722.29	1803.46	1714.91	1755.71
451.296997	1709.18	1728.17	1729.03	1779.87	1664.86	1658.84	1701.54	1718.5	1682.23	1692.23	1661.65	1673.91	1687.23	1832.05	1747.25	1709.06	1786.95	1718.58	1674.03	1678.32	1669.6	1768.21	1707.11	1715.76	1704.22	1687.27	1682.19	1696.54	1724.98	1693.07	1789.38	1689.14	1820.93	1703.15	1696.63	1764.23	1741.69	1720.38	1699.87	1722.93	1713.59	1763.17	1672.78	1712.56	1702.49	1719.38	1800.83	1715.66	1756.63
451.792999	1706.82	1729.36	1725.62	1779.68	1663.5	1656.28	1702.28	1719.53	1682.26	1692.36	1663.25	1675.35	1688.94	1836.94	1748.63	1707.17	1786.49	1718.14	1672.09	1676.5	1668.13	1768.76	1702.88	1717.32	1703.76	1685.36	1680.85	1696.15	1723.45	1691.69	1789.85	1688.54	1816.98	1703.7	1698.35	1766.28	1741.53	1719.77	1700.05	1717.77	1714.16	1762.47	1672.94	1713.8	1702.13	1718.09	1802.75	1718.29	1757.25
452.287994	1705.63	1727.56	1726.51	1778.21	1663.73	1658.33	1701.22	1718.95	1679.22	1690.57	1662.17	1673.38	1687.16	1834.67	1744.55	1709.07	1784.64	1715.04	1673.39	1677.8	1668.52	1767.85	1701.35	1718.42	1702.79	1685.49	1682.77	1696.16	1722.44	1693.59	1790.05	1688.56	1820.71	1704.22	1699.78	1767.37	1742.2	1723.15	1699.58	1722.06	1713.12	1762.34	1675.05	1715.37	1702.02	1719.43	1804.52	1716.96	1760.32
452.782990	1708.71	1727.21	1726.1	1779.52	1665.77	1658.73	1702.73	1717.31	1680.1	1691.46	1663.21	1674.54	1686.79	1829.59	1746.76	1705.4	1785.38	1717.17	1672.53	1676.67	1666.68	1765.76	1702.31	1715.97	1700.65	1683.47	1676.78	1697.34	1725.29	1691.11	1789.85	1688.74	1821.78	1703.71	1695.19	1770.14	1740.09	1721.15	1700.86	1718.25	1714.7	1760.89	1675.22	1716.26	1701.9	1722.5	1802.43	1718.86	1758.56
453.278015	1705.35	1726.87	1723.84	1779.75	1664.09	1657.07	1699.93	1716.98	1680.2	1689.34	1660.45	1673.31	1686.34	1832.3	1747.5	1708	1786.43	1714.51	1674.36	1677.1	1667	1767.11	1701.81	1718.79	1699.55	1687.18	1678.72	1696.66	1725.63	1691.58	1791.23	1690.78	1821.77	1704.76	1697.53	1766.48	1739.38	1721.72	1700.78	1720.84	1711.85	1759.91	1675.24	1714.79	1703.59	1720.11	1803.04	1716.43	1757.04
453.773010	1706.1	1723.92	1724.27	1777.59	1664.89	1656.62	1701.37	1718.03	1679.49	1690.44	1662.93	1673.84	1685.01	1830.8	1747.03	1704.41	1786.06	1714.76	1670.81	1676.2	1667.4	1767.59	1701.26	1713.75	1699.85	1683.18	1679.78	1694.49	1724.16	1692.51	1787.23	1688.1	1820.41	1704.6	1697.43	1765	1742.6	1720.88	1699.1	1720.65	1710.61	1759.35	1671.89	1713.69	1702.41	1719.03	1805.51	1714.97	1756.4
454.269012	1706.55	1724.93	1723.03	1777.56	1666.16	1656.57	1699.95	1717.42	1680.61	1691.47	1659.61	1671.74	1686.66	1834.34	1744.86	1704.57	1787.26	1714.89	1672.12	1675.25	1665.03	1768.64	1698.81	1717.14	1702.2	1684.85	1679.12	1695.31	1724.11	1692.18	1791.69	1686.39	1819.8	1705.58	1699.11	1766.55	1737.6	1718.72	1697.7	1719.34	1711.41	1761.15	1673.19	1715.08	1701.11	1717.5	1805.2	1714.97	1756.04
454.764008	1705.02	1727.82	1726.04	1778.99	1666.12	1656.45	1701.59	1717.19	1679.64	1691.77	1662.79	1675.09	1685.97	1829.03	1749.51	1705.01	1786.88	1714.84	1670.55	1676.38	1667.07	1767.62	1702.89	1715.1	1702.99	1685.64	1679.28	1694.73	1726.57	1692.22	1787.17	1686.87	1820.24	1702.85	1697.61	1765.04	1739.13	1717.4	1698.08	1720.61	1714.58	1759.36	1672.63	1710.68	1702.15	1718.84	1802.66	1714.59	1755.12
455.259003	1704.2	1724.29	1723.74	1775.69	1665.28	1655.24	1701.07	1716.22	1678.65	1690.07	1660.79	1672.13	1685.54	1829.44	1745.48	1702.45	1786.16	1715.99	1673.39	1676.64	1664.89	1764.37	1698.56	1717.21	1699.61	1686.84	1677.13	1694.87	1722.9	1689.48	1787.79	1685.92	1823.48	1703.98	1696.59	1763.27	1738.15	1717.59	1698.87	1718.92	1709.67	1759.86	1674.42	1711.76	1699.47	1715.64	1802.97	1714.05	1754.65
455.753998	1704.95	1723.37	1722.56	1777.48	1662.42	1655.73	1702.01	1716.63	1677.96	1687.08	1661.62	1672.26	1685.45	1828.84	1744.94	1702.99	1784.77	1715.71	1671.08	1674.36	1663.35	1765.74	1698.5	1713.22	1698.01	1684.36	1679.59	1696.72	1724.28	1693.21	1787.63	1686.31	1816.49	1703.58	1696.05	1765.06	1739.68	1717.08	1699.5	1719.87	1708.22	1758.4	1672.68	1711.95	1699.99	1717.38	1800.13	1716.82	1755.83
456.248993	1704.77	1722.75	1723.79	1776.17	1662.19	1657.04	1699.91	1717.8	1679.74	1686.14	1663.49	1671.48	1685.48	1829.33	1745.51	1702.46	1783.81	1713.79	1672.52	1674.8	1666.98	1765.84	1702.25	1714.66	1699.96	1685.47	1679.84	1693.61	1723.83	1690.38	1787.13	1683.6	1817.92	1704.11	1695.29	1764.43	1738.17	1716.18	1696.14	1717.87	1709.65	1755.5	1673.22	1712.24	1702.38	1717.91	1799.58	1715.71	1756.52
456.744995	1703.98	1724.18	1721.43	1776.92	1663.34	1655.89	1699.99	1714.25	1674.2	1690.24	1661.73	1673.62	1686.79	1827.62	1745.44	1704.41	1785.7	1714.07	1670.57	1676.95	1668.54	1763.35	1698.67	1715.74	1696.81	1682.62	1677.5	1693.1	1723.07	1692.9	1786.69	1687.99	1817.35	1702.05	1695.9	1763.49	1737.63	1718.86	1698.18	1720.86	1708.41	1756.82	1671.67	1710.86	1699.98	1719	1801.62	1715.18	1751.25
457.239990	1701.36	1725.07	1721.43	1776.75	1663.12	1654.26	1700.35	1717.11	1680.4	1691.05	1661.05	1670.35	1685.48	1827.54	1745.86	1704.06	1783.55	1713.1	1671.87	1676.74	1665.12	1765.13	1701.33	1715.33	1698.53	1683.33	1676.98	1697.44	1723.19	1691.24	1784.43	1685.95	1818.69	1700.8	1696.15	1764.45	1736.17	1715.63	1697.11	1717.79	1707.16	1758.55	1672.65	1712.87	1700.83	1717.66	1797.99	1712.36	1756.41
457.734985	1702.24	1720.74	1722.12	1772.14	1662.74	1657.11	1702.01	1716.44	1678	1687.58	1664.6	1672.06	1686.51	1824.63	1746.85	1701.95	1783.57	1711.3	1672.26	1675.98	1664.96	1764.7	1697.05	1715.11	1699.35	1684.02	1678.45	1692.64	1723.32	1689.92	1784.61	1686.79	1817.04	1700.08	1695.29	1762.23	1739.55	1718.45	1697.36	1718.29	1707.32	1757.37	1674.32	1712.19	1701.77	1716.56	1798.76	1711.22	1755.04
458.230011	1699.98	1721.13	1721.32	1775.17	1663.69	1655.28	1698.83	1714.8	1678.1	1689.42	1662.22	1672.56	1684.77	1825.6	1745.48	1700.61	1781.39	1711.36	1671.35	1675.92	1665.71	1762.44	1698.69	1714.8	1697.66	1681.99	1677.07	1692.74	1722.37	1692.46	1784.25	1684.39	1816.7	1701.63	1695.61	1762.48	1736.34	1715.62	1698.86	1716.02	1708.94	1753.94	1671.88	1710.3	1700.65	1715.35	1800.21	1713.21	1755.35
458.725006	1702.34	1722	1717.66	1774.79	1662.61	1654.8	1696.82	1715.11	1677.24	1688.19	1661.87	1671.25	1682.75	1827.34	1743.12	1700.03	1781.13	1710.76	1671.32	1675.05	1664.59	1762.45	1695.72	1711.12	1694.13	1682.12	1677.45	1695.43	1720.95	1692.64	1782.95	1685.11	1812.65	1700.78	1693.76	1761.67	1734.4	1713.83	1696.11	1718.74	1707.35	1756.09	1674.01	1714.55	1700.97	1715.18	1795.79	1714.3	1753.77
459.221008	1700.45	1719.54	1715.68	1772.46	1662.91	1655.54	1699.46	1713.01	1675.62	1688.14	1659.74	1671.11	1684.93	1825.96	1744.17	1698.9	1781.46	1710.75	1670.58	1675.93	1668.94	1762.34	1698.01	1711.02	1696.19	1683.49	1676.72	1692.73	1719.42	1687.76	1783.37	1684.86	1815.02	1701.92	1691.91	1758.79	1735.39	1716.2	1697.95	1714.84	1705.87	1754.98	1671.54	1709.71	1698.15	1716.95	1793.76	1712.59	1751.04
459.716003	1699.86	1720.74	1722.02	1772.07	1665.67	1657.68	1699.52	1715.36	1678.72	1688.11	1662.17	1671.06	1683.75	1825.63	1744.87	1700.5	1779.55	1713.12	1672.04	1675.48	1663.21	1761.76	1696.5	1713.81	1694.88	1683.36	1675.96	1692.71	1720.01	1690.51	1779.59	1683.83	1814.09	1700.9	1694.31	1763.57	1735.86	1715.64	1698.23	1718.94	1707.89	1752.82	1674.07	1711.2	1696.01	1713.19	1793.03	1712.2	1752.05
460.210999	1700.49	1720.32	1718.85	1775.03	1662.27	1654.01	1697.89	1710.41	1675.74	1685.3	1661.21	1673.08	1682.98	1820.4	1744.79	1699.36	1780.57	1709.35	1670.77	1675.38	1666.44	1761.84	1696.56	1712.81	1696.37	1682.89	1677.21	1693.27	1718.21	1692.41	1782.5	1684.25	1813.2	1700.96	1693.51	1758.21	1734.02	1712.95	1692.41	1717.85	1705.14	1754.02	1671.57	1710.46	1696.11	1716.51	1792.08	1711.12	1751.54
460.705994	1699.93	1720.37	1716.49	1769.39	1662.43	1654.12	1698.18	1713.19	1676.24	1686.57	1659.4	1671.85	1684.23	1819.48	1743.76	1699.88	1776.95	1709.72	1670.97	1674.27	1665.08	1759.97	1694.4	1713.15	1694.31	1682.53	1675.41	1690.99	1718.52	1689.81	1777.7	1684.24	1811.97	1698.63	1691.14	1757.34	1731.36	1712.08	1695.19	1717.75	1706.6	1749.97	1670	1710.99	1696.04	1712.37	1790.9	1713.01	1750.94
461.200989	1699.13	1717.49	1716.13	1767.87	1660.39	1652.49	1696.28	1708.8	1673.58	1685.86	1659	1668.87	1680.72	1815.78	1739.7	1696.48	1777.46	1707.59	1670.2	1674.48	1665.2	1755.17	1692.66	1710.36	1693.65	1678.75	1676.22	1691.44	1715.33	1689.7	1773.95	1681.99	1809.04	1698.5	1692.17	1758.38	1733.51	1712.51	1694.87	1715.45	1705.27	1751.99	1671.16	1708.4	1695.07	1711.8	1785.08	1712.73	1750.11
461.696991	1692.58	1715.91	1713.68	1769.44	1659.33	1654.38	1694.57	1708.73	1675.93	1684.11	1660.22	1668.47	1681.17	1814.71	1742.64	1695.38	1773.87	1706.98	1669.47	1673.37	1663.27	1754.52	1691.78	1708.35	1693.04	1680.92	1674.83	1689.86	1714.5	1688.95	1774.56	1683.61	1809.05	1697.58	1692.4	1754.24	1731.29	1711.69	1694.41	1715.67	1703.08	1750.25	1669.6	1707.11	1693.21	1710.95	1783.88	1708.55	1746.82
462.191986	1696.42	1716.06	1714.43	1764.99	1659.73	1654.16	1693.67	1708.93	1675.55	1684.04	1660.32	1668.6	1680.8	1815.89	1738.51	1696.93	1772.59	1704.24	1668.16	1673.31	1663.44	1751.26	1692.72	1708	1691.63	1681.37	1672.54	1688.82	1711.15	1688.2	1773.53	1681.26	1805.73	1695.75	1692.13	1751.58	1726.94	1707.65	1693.05	1711.42	1705.02	1746.03	1670.37	1707.58	1692.42	1710	1782.05	1708.95	1748.57
462.687012	1694.82	1718.4	1712.75	1763.59	1661.36	1651.09	1691.93	1708.64	1673.62	1685.63	1658.53	1667.12	1679.89	1811.62	1737.34	1696.52	1771.39	1706.03	1666.13	1672.17	1663.19	1749.51	1693.59	1705.22	1690.25	1678.02	1672.18	1685.88	1710.96	1686.57	1769.28	1681.14	1805.36	1696.87	1687.4	1749.04	1726.78	1707.83	1690.07	1714.96	1702.57	1746.93	1669.21	1705.1	1691.34	1707.2	1781.56	1709.3	1744.98
463.182007	1695.65	1715.4	1712.55	1762.2	1659.83	1653.88	1692.5	1705.85	1674.26	1684.27	1657.57	1669.53	1680.17	1803.83	1733.72	1696.93	1769.65	1705.98	1668.5	1671.76	1662.08	1748.92	1692.1	1707.55	1690.4	1677.97	1673.75	1687.87	1711.47	1686.53	1767.17	1681.02	1805.78	1693.95	1687.95	1749.29	1725.61	1708.21	1687.93	1713.63	1701.12	1745.16	1668.84	1705.5	1689.51	1707.38	1780.43	1706.34	1742.02
463.677002	1692.79	1715.65	1713.8	1762.54	1658.15	1652.48	1691.56	1703.6	1672.36	1682.29	1659.47	1668.59	1677.72	1802.02	1731.72	1692.92	1769.18	1704.87	1666.72	1670.67	1661.08	1746.05	1690.1	1707.09	1687.66	1677.87	1669.93	1686.99	1709.97	1687.4	1767.74	1679.36	1797.04	1692.23	1687.41	1750.52	1726.29	1707.59	1689.76	1709.95	1700.19	1745.08	1668.5	1704.01	1689.13	1708.57	1776.14	1706.04	1743.24
464.173004	1695.43	1712.7	1711.11	1758.14	1660.2	1653.7	1690.15	1705.52	1672.18	1681.49	1657.82	1665.64	1678.44	1799.62	1733.62	1693.02	1762.79	1705.15	1664.93	1670.15	1662.98	1744.77	1690.83	1705.95	1687.79	1679.43	1671.23	1686.45	1708.9	1687.46	1763.76	1680.91	1795.02	1692.58	1688.61	1745.68	1724.16	1707.24	1689.87	1711.14	1702.06	1743.81	1667.96	1704.32	1689.12	1706.41	1774.21	1707.31	1741.33
464.667999	1693.59	1711.74	1711.75	1759.28	1661.47	1651.19	1689.89	1705.77	1674.15	1683.61	1657.84	1668.37	1679.64	1799.23	1733.9	1694.21	1764.7	1702.22	1666.16	1668.76	1662.51	1744.92	1691.59	1703.29	1689.24	1678.03	1671.63	1684.43	1708.97	1684.18	1763.82	1679.99	1794.06	1694.09	1687.73	1747.4	1725.04	1705.42	1688.52	1709.3	1699.02	1741.34	1667.61	1700.83	1690.65	1705.27	1771.54	1705.47	1736.98
465.162994	1689.7	1712.36	1710.55	1757.7	1658.55	1651.1	1689.21	1702.75	1672.26	1680.75	1656.95	1668.46	1678.3	1795.85	1731.79	1693.29	1763.57	1702.91	1665.89	1667.83	1659.97	1743.4	1689.32	1703.29	1687.93	1679.36	1670.71	1687.19	1708.95	1684.61	1764.07	1679.68	1794.7	1693.9	1685.3	1745.89	1723.33	1704.5	1688.53	1709.34	1699.49	1740.68	1667.8	1702.8	1689.41	1705.53	1771.41	1703.43	1738.24
465.657990	1691.1	1711.71	1710.76	1753.46	1658.37	1652.2	1688.61	1700.04	1672.98	1678.83	1656.18	1668.79	1676.58	1793.7	1728.32	1693.08	1759.73	1700.12	1664.91	1667.81	1664.35	1742.04	1688.31	1701.73	1688.66	1676.32	1669.63	1683.48	1707.62	1683.16	1758.92	1677.36	1792.41	1690.25	1686.91	1744.28	1723.22	1704.36	1690.43	1707.97	1700.88	1742.24	1666.7	1703.32	1689.18	1704.53	1769.6	1701.91	1736.19
466.153992	1691.66	1710.01	1709.06	1756.21	1656.83	1650.24	1687.69	1700	1671.16	1679	1655.15	1666.97	1676.93	1794.08	1730.84	1691.34	1759.82	1701.12	1665.39	1668.57	1659.76	1739.32	1686.78	1703.15	1687.53	1675.86	1669.62	1684.75	1706.37	1681.91	1758.92	1674.02	1790.1	1690.07	1686.48	1742.62	1719.13	1703.58	1688.54	1704.99	1698.01	1738.21	1666.62	1699.56	1686.98	1703.08	1765.18	1700.39	1735.77
466.648987	1691.05	1706.44	1709.8	1751.23	1657.18	1651.87	1689.45	1701.32	1671.48	1680.28	1655.34	1666.07	1674.67	1791.22	1727.53	1692.34	1757.28	1699.77	1664.7	1669.47	1662.26	1738.5	1690.59	1700.89	1685.72	1675.56	1669.04	1682.2	1705.3	1681.46	1756.47	1677.83	1789.8	1692.29	1687	1742.86	1720.76	1703.56	1688.04	1703.49	1698.35	1739.49	1665.24	1701.8	1689.18	1703.11	1770.29	1702.42	1735.12
467.144012	1690.59	1711.89	1708.1	1751.32	1658.87	1651.34	1688.45	1699.02	1671.84	1678.35	1657.47	1665.61	1675.64	1790.08	1726.15	1689.64	1756.64	1700.86	1664.62	1666.47	1661.27	1739.62	1685.92	1701.67	1683.45	1676.95	1667.27	1682.27	1704.05	1681.04	1758.91	1677.97	1786.9	1687.69	1682.68	1741.84	1718.35	1702.25	1687.09	1703.63	1696.4	1738.25	1666.71	1701.18	1689.57	1702.69	1764.66	1698.44	1732.94
467.639008	1689.3	1709.58	1705.96	1749.31	1658.69	1650.05	1685.75	1699	1671.09	1679.08	1653.97	1666.9	1675.61	1789.58	1723.37	1686.86	1754.93	1696.48	1663.15	1665.41	1659.45	1739.49	1686.33	1700.17	1686.55	1672.28	1668.3	1681.27	1704.71	1681.11	1756.69	1675.63	1781.87	1689.58	1684.94	1740.42	1719.45	1702.53	1686.94	1703.07	1698.63	1738.23	1667.92	1701.83	1686.95	1703.02	1764.4	1698.93	1735.93
468.134003	1689.88	1709.79	1708.86	1749.69	1657.15	1648.91	1686.32	1698.71	1668.99	1678.87	1654.43	1664.74	1674.33	1782.66	1725.28	1689.08	1754.23	1698.46	1666.01	1666.98	1658.21	1738.12	1686.79	1701.43	1684.61	1674.85	1668.93	1681.6	1701.54	1678.66	1754.49	1678.65	1782.39	1690.34	1684.56	1741.41	1718.5	1699.59	1686.16	1703.41	1697.35	1737.48	1664.85	1697.62	1688.52	1702.61	1761.36	1698.76	1733.96
468.630005	1689.06	1708.09	1707.16	1747.69	1655.65	1650.13	1684.8	1700.69	1671.53	1677.91	1657.13	1665.22	1674.86	1783.01	1724.9	1688.86	1750.77	1697.34	1663.83	1667.24	1658.89	1732.83	1685.92	1701.88	1684	1672.97	1668.76	1680.85	1702.92	1681.32	1754.98	1677	1780.99	1689.67	1684.39	1739.62	1715.66	1700.55	1684.44	1703.59	1694.82	1735.25	1664.78	1698.65	1687.52	1699.55	1763.95	1697.7	1732.85
469.125000	1689.63	1708.43	1704.24	1749.51	1657.67	1651.2	1685.95	1698.21	1670.23	1677.78	1655.16	1664.35	1676.26	1782.19	1723.98	1689.42	1753.5	1696.1	1662.41	1667.03	1660.22	1734.45	1685.31	1700.05	1685.02	1673.16	1667.06	1682.62	1704.47	1681.92	1753.39	1675.56	1783.29	1689.72	1684.04	1738.66	1718.01	1701.03	1685.02	1702.96	1696.55	1734.13	1666.15	1697.42	1688.44	1702.09	1762.19	1697.5	1730.07
469.619995	1689.45	1706.2	1707.1	1748.04	1655.2	1650.93	1684.47	1699.16	1667.23	1675.75	1656.11	1663.27	1675.91	1782.65	1724.43	1686.35	1751.02	1694.64	1663.7	1667.36	1660.11	1736.86	1683.44	1699.75	1682.83	1673.22	1668.43	1681.02	1701.53	1681.07	1752.66	1677.07	1780.63	1687.63	1682.85	1738.2	1716.09	1697.62	1683.96	1701.68	1696.27	1732.08	1666.19	1697.51	1687.37	1700.88	1760.77	1698.57	1729.35
470.114990	1687.44	1707.96	1703.87	1745.07	1657.13	1646.81	1684.42	1697.42	1669.2	1675.03	1653.95	1665.64	1673.97	1782.6	1722.7	1687.68	1749.51	1697.12	1661.76	1665.97	1659.85	1735.13	1683.85	1697.87	1684.01	1674.57	1667.46	1678.84	1700.63	1680.74	1752.3	1675.89	1780.5	1687.89	1683.42	1735.8	1715.26	1699.35	1685.69	1702.69	1696.31	1735.67	1667.59	1698.7	1686.2	1701.32	1758.83	1697.44	1727.4
470.609985	1689.01	1707.37	1704.42	1744.67	1657.3	1647.77	1684.92	1697.95	1669.11	1678.78	1655.69	1665.92	1673.29	1781.69	1722.5	1685.47	1747.76	1696.96	1663.38	1666.14	1658.47	1734.07	1681.51	1697.88	1682.57	1670.6	1665.98	1680.84	1701.64	1682.36	1751.82	1674.99	1779.27	1685.89	1682.89	1735.67	1716.24	1696.93	1683.68	1701.71	1694.59	1731.65	1666.17	1697.84	1686.72	1699.87	1758.16	1697.54	1728.59
471.105988	1689.97	1706.58	1704.6	1744.76	1656.27	1648.09	1685.16	1696.17	1669.94	1675.8	1654.36	1665.16	1674.18	1778.71	1720.57	1687.8	1747.1	1694.5	1664.16	1664.84	1659.05	1731.01	1683.17	1696.34	1681.34	1675.04	1667.85	1678.45	1699.88	1678.88	1749.52	1673.86	1778.01	1687.06	1683.54	1734.74	1717.28	1696.22	1686.1	1704.48	1696.8	1733.34	1665.04	1696.34	1686.83	1702.19	1758.75	1697.27	1728.49
471.601013	1686.77	1703.66	1702.62	1743.29	1655.54	1649.29	1683.48	1695.56	1670.4	1675.05	1654.43	1663.79	1675.09	1779.27	1718.7	1685.25	1746.89	1696.56	1660.27	1664.64	1659.87	1730.47	1682.12	1696.54	1681.48	1672.66	1665.19	1679.07	1699.82	1680.07	1745.79	1675.65	1778.52	1684.21	1678.21	1731.5	1711.54	1698.43	1682.08	1701.89	1695.61	1727.79	1665.04	1696.86	1685.51	1702.38	1754.43	1698.06	1728.68
472.096008	1687.05	1704.3	1704.33	1742.63	1655.67	1650.25	1684.43	1697.61	1669.44	1676.65	1654.99	1663.48	1671.58	1780.57	1717.6	1688.73	1747.15	1693.29	1659.56	1664.87	1658.79	1727.96	1682.96	1695.95	1681.56	1672.31	1667.38	1676.8	1697.54	1678.79	1747.82	1672.61	1777.65	1685.34	1680.18	1733.6	1714.96	1696.26	1684.88	1700.53	1695.07	1732.12	1665.07	1696.37	1684.64	1698.68	1754.8	1696.69	1726.46
472.591003	1686.78	1707.14	1700.21	1741.57	1656.18	1649.24	1683	1693.95	1668.83	1674.45	1653.64	1662.44	1673.4	1772.03	1719.29	1686.1	1745.37	1693.53	1661.25	1663.6	1658.43	1728.49	1683.26	1695.61	1680.62	1673.56	1665.92	1675.86	1698.6	1678.91	1745.81	1672.43	1772.85	1685.77	1680.74	1733.18	1714.31	1694.85	1682.18	1701.08	1694.63	1731.08	1666.62	1695.15	1682.94	1698.54	1752.32	1697.66	1727.74
473.087006	1685.5	1702.55	1701.77	1739.59	1656.41	1648.66	1684.41	1695.15	1667.36	1674.12	1655.25	1663.82	1671.46	1773.63	1717.69	1682.43	1743.75	1693.59	1661.96	1665.55	1657.69	1730.47	1684.74	1693.59	1681.69	1671.97	1666.95	1677.59	1699.18	1679.23	1745.16	1674.03	1772.66	1688.12	1679.26	1732.03	1713.73	1697.12	1683.49	1701.01	1694.95	1728.91	1663.68	1692.83	1684.36	1697.24	1749.58	1695.45	1726.33
473.582001	1686.99	1702.43	1702.73	1738.22	1657.72	1648.88	1683.59	1695.09	1666.2	1675.92	1653.97	1665.12	1672.32	1774.37	1718.3	1684	1743.65	1694.6	1661.21	1663.68	1658.95	1728.07	1681.65	1693.46	1680.62	1671.82	1663.83	1678.99	1698.25	1679	1745.3	1672.88	1771.67	1684.12	1679.26	1734.51	1713.04	1696.37	1681.05	1697.09	1694.46	1728.29	1666.31	1695.67	1685.16	1698.53	1751.12	1698.28	1724.35
474.076996	1686.46	1702.73	1702.24	1737.44	1655.54	1647.04	1682.44	1692.77	1666.54	1675.69	1653.22	1663.77	1671.65	1771.48	1713.72	1685.09	1741.98	1691.67	1661.53	1664.83	1658.15	1726.57	1682.06	1693.29	1680.9	1673.41	1666.25	1675.99	1699.05	1677.59	1743.11	1675.04	1771.2	1685.38	1682.66	1731.94	1713.22	1694.81	1681.59	1699.93	1693.33	1729.45	1663.98	1695.68	1685.68	1698.42	1749.75	1695.92	1725.52
474.571991	1687.16	1702.15	1700.23	1738.28	1654.74	1647.54	1681.77	1694.73	1667.51	1672.94	1654.03	1662.19	1670.96	1775.08	1715	1684.5	1743.48	1694.33	1660.52	1664.07	1656.96	1729.37	1683.82	1695.14	1680.12	1671.21	1664.55	1676.3	1696.61	1678.22	1743.8	1673.55	1774.69	1684.41	1679.91	1729.44	1710.49	1693.37	1682.9	1697.4	1693.98	1728.19	1662.53	1692.02	1683.11	1697.04	1750.87	1691.2	1724.83
475.066986	1686.93	1700.93	1698.11	1736.18	1656.14	1649.02	1681.38	1694.7	1668.29	1675.05	1654.07	1661.25	1672.04	1775.18	1712.31	1685.15	1740.5	1692.41	1660.14	1664.36	1658.8	1724.62	1679.63	1693.46	1679.16	1670.14	1666.03	1677.1	1695.97	1676.49	1742.46	1672.32	1771.9	1684.73	1680.56	1731.2	1711.48	1695.33	1682.69	1696.27	1691.28	1725.83	1661.71	1693.7	1683.72	1697.04	1748.51	1693.05	1723.57
475.562988	1685.03	1702.27	1698.3	1734.51	1656.14	1647.62	1681.02	1692.96	1667.36	1675.86	1651.98	1662.5	1672.33	1776.22	1714.25	1686.17	1739.5	1692.7	1660.03	1663.94	1658.19	1725.87	1681.12	1692.13	1678.18	1671.65	1663.36	1676.69	1698.11	1677.17	1741.03	1671.94	1770.65	1684.32	1678.8	1730.02	1709.48	1695.42	1680.79	1698.64	1691.91	1724.47	1664.03	1693.92	1682.75	1697.99	1746.46	1694	1722.25
476.058014	1687.15	1701.15	1696.82	1733.03	1654.84	1645.9	1682.23	1690.87	1667.27	1672.13	1653.73	1662.14	1671.75	1773.08	1712.53	1681.8	1737.53	1691.43	1660.66	1663.22	1657.06	1723.76	1677.34	1691.57	1678.13	1671.21	1665.27	1675.02	1697.13	1677.08	1741.28	1672.28	1769	1682.45	1680.71	1728.51	1709.99	1692.92	1682.24	1697.65	1690.29	1727.25	1665.04	1691.08	1683.21	1694.02	1746.72	1693.09	1722.53
476.553009	1684.94	1701.23	1697.83	1734.5	1655.39	1647.11	1683.38	1693.38	1666.15	1674.48	1649.52	1662.16	1669.53	1770.75	1712.85	1684.2	1737.2	1691.24	1661.69	1661.89	1656.78	1723.1	1680.7	1693.3	1678.26	1670.86	1664.96	1677.87	1696.52	1677.64	1741.22	1671.56	1768.27	1682.6	1678.78	1729.89	1708.62	1692.72	1680.25	1697.73	1690.82	1726.13	1661.93	1692.29	1681.1	1694.04	1747.22	1692.54	1722.03
477.048004	1681.75	1698.14	1697.46	1731.28	1656.82	1647.72	1679.59	1692.06	1664.64	1673.75	1650.8	1663.89	1669.41	1767.66	1714.38	1683.07	1736.4	1691.34	1659.63	1662.89	1656.65	1722.29	1678.58	1692.72	1677.86	1670.99	1663.66	1675.95	1695.38	1678.35	1737.26	1672.3	1769.91	1684	1679.8	1725.84	1708.24	1691.97	1681.24	1696.31	1691.86	1723.58	1660.94	1691.11	1681.42	1694.95	1746.69	1691.08	1722.05
477.542999	1682.01	1698.98	1697.91	1732.15	1652.73	1647.46	1681.95	1691.49	1666.33	1671.73	1653.66	1660.56	1669.76	1766.35	1713.13	1682.67	1736.84	1689.49	1659.94	1662.58	1658.12	1721.22	1678.31	1689.9	1680.53	1671.12	1664.14	1675.19	1694.26	1676.58	1734.8	1672.96	1764.98	1682.76	1680.02	1728.57	1708.74	1694.69	1679.8	1697	1691.22	1722.62	1663.75	1691.51	1682.51	1693.74	1743.86	1694.87	1720.42
478.039001	1679.45	1696.38	1694.88	1731.38	1654.4	1646.93	1679	1692.13	1667.18	1672.17	1653.28	1662.73	1671.93	1766.46	1710.36	1680.54	1736.76	1690.07	1659.47	1663.62	1657.68	1725.71	1676.09	1690.68	1675.1	1671.28	1662.56	1675.26	1694.12	1675.62	1738.49	1671.03	1763.71	1681.1	1677.73	1726.66	1707.87	1692.39	1683.67	1695.27	1689.13	1724.51	1664.39	1693.6	1683.87	1695.68	1744.46	1692.9	1718.39
478.533997	1685.01	1696.8	1698.61	1731.37	1655.39	1646.34	1679	1688.77	1667.82	1672.06	1652.24	1659.55	1667.56	1762.39	1706.7	1679.63	1733.67	1690.14	1657.12	1663.63	1656.68	1721.17	1676.2	1689.9	1675.06	1669.59	1661.71	1676.16	1694.66	1675.92	1736.84	1670.28	1762.91	1681.28	1676.38	1723.69	1706.45	1691.41	1681.43	1696.99	1693.29	1723.76	1660.45	1692.8	1679.72	1695.47	1741.77	1689.49	1718.74
479.028992	1681.12	1699.31	1698.3	1731.69	1654.73	1646.15	1678.26	1687.88	1667.34	1671.17	1652.38	1661.55	1671.46	1762.41	1710.53	1679.71	1732.53	1690.09	1658.14	1662.75	1656.91	1720.37	1678.35	1690.88	1675.53	1669.56	1661.96	1673.49	1694.03	1676.38	1738.9	1672.05	1764.41	1682.53	1679.09	1727.82	1705.47	1691.7	1681.49	1694.6	1691.09	1724.37	1662.3	1692.5	1681.46	1694.97	1742.78	1691.46	1719.81
479.523987	1682.41	1698.37	1698.95	1732.28	1653.62	1646.42	1679.68	1689.2	1666.32	1672.59	1652.19	1661.56	1670.35	1759.02	1709.6	1680.02	1732.98	1689.57	1658.95	1662.71	1655.84	1719.44	1676.85	1690.05	1673.37	1671.73	1661.66	1674.1	1693.75	1673.85	1733.86	1671.45	1760.64	1681.28	1676.1	1726.18	1707.37	1690.58	1679.75	1694.18	1687.8	1720.71	1661.87	1693.76	1681.28	1693.27	1741.92	1689.91	1718.65
480.019012	1684.09	1698.44	1696	1726.62	1654.57	1646.25	1679.1	1689.71	1666.54	1671.51	1652.03	1660.66	1667.84	1758.65	1707.27	1680.86	1733.19	1690.15	1657.42	1661.21	1657.11	1720.18	1676.29	1690.02	1675.1	1669.33	1662.9	1675.15	1691.27	1676.59	1735.59	1672.38	1759.3	1681.48	1677.33	1724.19	1704.78	1689.25	1681.04	1695.37	1688.56	1721.87	1661.4	1690.5	1681.21	1693.61	1740.14	1689.25	1715.68
480.515015	1681.34	1697.99	1695.01	1729.19	1655.49	1647.23	1679.18	1690.24	1667.3	1674.74	1652.31	1663.95	1669.93	1762.01	1710.74	1678.64	1732.84	1688.59	1659.88	1662.62	1656.18	1720.26	1673.53	1688.64	1675.17	1668.71	1662.98	1672.91	1692.3	1675.07	1734.54	1671.96	1760.86	1682.67	1676.9	1723.59	1706.17	1691.06	1678.33	1695.55	1688.02	1721.15	1661.77	1692.03	1679.94	1692.11	1740.38	1690.39	1717.83
481.010010	1681.93	1697.4	1693.98	1727.9	1651.63	1646.7	1678.09	1689.55	1664.72	1671.36	1652.78	1660.87	1667.94	1759.91	1707.95	1679.38	1729.95	1689.62	1658.6	1662.14	1656.33	1718.61	1676.03	1690.47	1676.47	1668.51	1662.25	1673.06	1689.2	1675.45	1732.38	1671.24	1760.15	1681.04	1675.61	1721.73	1704.67	1687.34	1680.55	1694.86	1687.56	1719.74	1660.83	1691.96	1680.35	1689.86	1740.69	1692.47	1719.59
481.505005	1682.19	1697.72	1694.4	1724.46	1656.52	1646.35	1679.03	1687.34	1665.62	1672.27	1651.42	1660.47	1671.12	1756.62	1704.82	1678.71	1728.37	1688.15	1657.14	1661.37	1656.38	1717.58	1674.73	1688.1	1673.89	1669.42	1663.07	1672.84	1690.95	1674.73	1732.72	1671.95	1757.54	1679.8	1675.77	1722.17	1703.95	1687.5	1677.9	1693.18	1688.61	1720.74	1659.93	1689.05	1679.17	1692.24	1740.46	1689.89	1717.98
482.000000	1682.06	1696.37	1694.78	1723.11	1653.76	1645.66	1675.77	1687.59	1664.12	1671.32	1650.76	1660.25	1669.01	1755.96	1703.88	1676.57	1725.64	1688.24	1657.09	1659.88	1654.71	1717.87	1673.75	1686.6	1674.52	1668.7	1663.34	1674.01	1689.18	1673.92	1731.87	1670.3	1758.18	1678.48	1675.35	1722.64	1704.54	1688.3	1680.03	1691.04	1689.57	1719.72	1661.07	1689.92	1680.09	1691.02	1738.17	1688.91	1716.73
482.494995	1678.8	1697.24	1698.39	1725.88	1654.35	1645.12	1676.26	1688.4	1665.97	1671.6	1649.75	1659.3	1668.07	1757.11	1705.88	1680.21	1725.45	1686.19	1656.77	1661.04	1655.54	1716.07	1673.69	1690.34	1673.04	1667.99	1660.51	1672.41	1689.64	1674.2	1731.11	1667.72	1757.33	1679.85	1676.32	1721.8	1704.63	1687.62	1677.96	1690.8	1686.53	1718.32	1660.67	1691.47	1677.96	1690.54	1739.8	1688.81	1718.05
482.990997	1679.64	1693.82	1693.51	1724.21	1654.41	1644.38	1675.84	1688.26	1664.27	1671.22	1650.05	1660.87	1668.39	1755.7	1703.18	1677.24	1727.63	1685.78	1655.11	1661.24	1656.39	1715.15	1674.99	1686.94	1673.49	1667.89	1659.57	1669.36	1688.46	1673.37	1727.26	1670.47	1757.02	1678.44	1677.77	1718.82	1704.32	1687.53	1677.58	1692.35	1686.6	1718.74	1658.57	1689.76	1678.03	1689.07	1733.76	1688.24	1714.68
483.485992	1680.3	1695.24	1691.24	1724.17	1653.73	1646.46	1675.55	1687.75	1663.86	1671.36	1652.35	1660.31	1669.38	1755.71	1705.01	1677.21	1725.57	1687.06	1657.44	1660.61	1657.2	1717.25	1673.76	1685.21	1675.1	1669.3	1660.95	1672.55	1690.49	1671.6	1729.83	1669.13	1752.47	1681.23	1675.41	1718.56	1703.63	1687.6	1679.2	1690.31	1686.67	1717.74	1662.37	1687.28	1680.04	1691.84	1736.77	1687.87	1712.68
483.980988	1680.28	1692.37	1692.98	1723.74	1653.91	1645.26	1675.73	1687.51	1662.51	1670.53	1650.86	1658.81	1669.21	1752.41	1705.24	1677.19	1727.02	1684.45	1655.79	1658.79	1654.18	1714.56	1672.94	1684.85	1673.03	1667.18	1659.84	1670.8	1686.44	1672.39	1728.05	1668.98	1754.03	1678.98	1676.37	1717.8	1699.83	1686.54	1677.29	1692.63	1688.09	1713.9	1659.17	1688.81	1678.1	1687.54	1736.27	1688.37	1713.89
484.476013	1681.32	1694.78	1693.07	1722.98	1654	1645.49	1674.73	1685.4	1662.44	1670.39	1649.52	1658.53	1665.94	1752.38	1700.53	1676.37	1723.79	1687.74	1655.48	1659.2	1654.18	1712.6	1675.04	1685.6	1672.52	1665.58	1659.79	1670.16	1687.85	1672.66	1729.62	1668.7	1748.14	1677.1	1673.96	1715.76	1702.64	1685.53	1678.27	1690.58	1687.76	1715.37	1658.34	1686.94	1679.4	1689.93	1735.6	1688.39	1712.14
484.971008	1677.98	1694.14	1692.14	1722.2	1651	1643.98	1674.25	1685.54	1663.12	1669.15	1649.69	1657.69	1665.89	1751.46	1702.08	1676.14	1722.84	1685.64	1655.4	1660.39	1655.21	1713.16	1674.84	1685.48	1672.15	1668.34	1660.22	1671.45	1686.87	1673.58	1728.56	1670.46	1752.83	1677.38	1673.11	1720.48	1700.36	1683.4	1677.61	1690.07	1683.71	1716.71	1661.96	1688.71	1676.84	1690.38	1731.62	1686.88	1714.02
485.467010	1678.58	1693.07	1691.51	1722.36	1651.77	1643.69	1675.13	1684.04	1662.31	1669.34	1651.01	1657.63	1666.95	1746.84	1701.18	1675.44	1721.9	1683.47	1657.42	1658.6	1653.13	1714.32	1671.58	1684.51	1671.87	1669.23	1659.81	1668.68	1685.49	1673.11	1725.58	1667.86	1754.78	1677.93	1676.48	1718.38	1701.88	1685.9	1675.69	1687.35	1685.66	1715.47	1658.09	1687	1676.34	1689.15	1733.91	1687.12	1712.46
485.962006	1677.61	1693.13	1690.7	1720.07	1651.59	1643.46	1674.31	1684.16	1663.3	1668.8	1648.86	1656.8	1666.07	1751.12	1703.52	1675.02	1722.03	1686.25	1656.52	1658.83	1654.84	1711.55	1671.28	1685.23	1670.92	1668.36	1659.92	1668.42	1687.13	1672.7	1727.13	1670.52	1750.78	1677.18	1674.67	1716.84	1700.33	1684.65	1678.22	1687.73	1686.61	1715.41	1659.76	1686.16	1676.43	1689.59	1732.23	1684.97	1713.28
486.457001	1679.43	1693.42	1691.2	1719.31	1651.66	1645.55	1673.66	1684.46	1663.89	1668.03	1651.07	1657.97	1664.98	1748.43	1701.27	1675.12	1721.65	1683.94	1655.2	1659.23	1656.56	1710.87	1674.53	1685.58	1672.13	1666.91	1661.21	1669.05	1685.69	1672.73	1726.35	1667.53	1750.85	1676.85	1672.51	1715.67	1698.07	1684.17	1676	1689.97	1685.84	1713.41	1659.71	1686.24	1676.36	1688.16	1732.01	1688.03	1711.61
486.951996	1677.13	1693.27	1688.76	1717.46	1651.47	1644.12	1674.04	1682.73	1662.89	1669.02	1648.68	1656.92	1665.24	1747.57	1698.36	1675.11	1719.53	1684.18	1654.48	1657.55	1655.82	1712.24	1672.3	1684.93	1671.57	1665.21	1659.82	1669.08	1683.82	1673.08	1724.77	1667.22	1748.4	1675.98	1674.38	1714.67	1698.6	1682.47	1678.16	1688.51	1686.8	1713.48	1659.8	1686.45	1677.11	1687.03	1728.03	1684.53	1711.24
487.446991	1677.39	1691.1	1687.53	1714.6	1653.05	1645.14	1673.91	1684.05	1662.18	1668.29	1650.45	1656.17	1665.35	1751.73	1700.54	1676.57	1719.74	1684.72	1656.28	1656.69	1655.01	1711.2	1670.12	1683.88	1673.25	1666.81	1659.26	1667.32	1683.27	1672.26	1723.55	1666.88	1747.38	1676.1	1674.2	1712.71	1697.7	1681.55	1676.56	1687.24	1686.08	1713.53	1657.47	1684.6	1676.12	1686.35	1731.25	1685.03	1709.02
487.942993	1679.7	1691.3	1689.64	1719.69	1652.79	1644.55	1673.09	1684.13	1662.97	1670.3	1649.46	1656.18	1665.35	1746.68	1700.14	1674.62	1720.66	1682.69	1654.28	1657.09	1654.94	1708.77	1673.21	1683.22	1671.57	1665.6	1657.61	1669.52	1682.76	1671.64	1724.05	1668.17	1748.43	1674.73	1674.11	1715.27	1695.8	1683.2	1677.3	1687.08	1682.92	1711.84	1657.62	1686.15	1673.77	1684.35	1728.32	1686.44	1709.82
488.437988	1674.69	1692.57	1690.41	1719.45	1654.57	1646.15	1673.61	1684.11	1662.95	1668.23	1647.18	1658.88	1665.69	1746.16	1699.14	1673.99	1721.01	1681.98	1655.77	1657.9	1655.02	1710.09	1672.16	1682	1670.39	1664.57	1660.64	1666.9	1684.63	1670.58	1721.4	1667.48	1748.18	1676.21	1672.49	1713.36	1698.81	1680.36	1675.82	1685.55	1685.27	1711.79	1657.7	1685.08	1677.89	1685.65	1726.1	1683.21	1706.84
488.933014	1675.51	1691.49	1687.38	1715.29	1650.61	1644.64	1673.96	1683.21	1661.46	1669.8	1648.5	1658.18	1663.07	1745.66	1697.4	1674.15	1717.7	1681.98	1651.79	1655.57	1652.94	1707.27	1671.89	1683.58	1669.67	1665.87	1656.89	1667.36	1683.27	1671.47	1722.74	1667.03	1746.2	1675.18	1673.01	1711.79	1697.91	1682.4	1675.14	1685.74	1683.64	1711.42	1659.08	1683.18	1675.44	1684.05	1727.97	1684.72	1709.63
489.428009	1678.06	1690.15	1688.33	1715.52	1651.15	1643.54	1671.95	1682.35	1662.95	1667.53	1648.62	1656.61	1663.95	1744.64	1696.9	1672.14	1716.33	1680.95	1654.86	1658.89	1654.01	1707.83	1673.6	1684.16	1669.92	1665.88	1659.85	1667.69	1683.84	1670.5	1721.01	1667.18	1745.87	1676.3	1673.49	1712.61	1700.19	1681.78	1673	1687.41	1683.04	1709.67	1656.78	1682.93	1673.43	1685.1	1726.52	1684.26	1706.85
489.923004	1676.14	1689.51	1688.69	1715.87	1650.21	1643.35	1671.2	1682.46	1662.39	1667.08	1649.17	1655.27	1661.76	1743.14	1698.04	1672.54	1718.39	1682.06	1653.93	1655.96	1652.97	1708.96	1671.56	1683.31	1670.21	1664.31	1657.54	1666.42	1682.1	1669.59	1721.52	1667.02	1746.08	1674.85	1672.9	1710.94	1696.73	1680.62	1673.46	1687.64	1682.73	1711.49	1658.91	1684.89	1674.17	1687.53	1727.62	1683.15	1705.58
490.419006	1675.58	1690.24	1687.55	1714.56	1650.52	1644.86	1670.84	1682.83	1662.67	1668.09	1647.06	1656.41	1664.97	1745.32	1696.39	1672.17	1716.75	1683.11	1655.11	1656.98	1652.5	1707.25	1670.72	1684.34	1668.74	1664.53	1657.93	1664.44	1681.38	1670.06	1719.79	1665	1744.78	1676.85	1671.03	1711.48	1693.68	1682.24	1675.16	1684.58	1683.79	1710.25	1655.79	1683.47	1674.76	1684.92	1725.82	1683.74	1707.82
490.914001	1677.19	1688.95	1687.1	1713.99	1653.04	1643.27	1671.23	1682.3	1661.64	1671.74	1647.92	1657	1665.18	1745.32	1696.26	1672.85	1717.33	1680.93	1653.9	1657.29	1654.45	1706.01	1671.11	1680.73	1669	1664.15	1658.73	1668.68	1682.04	1669.82	1719.38	1667.4	1744.2	1673.43	1671.96	1709.34	1694.64	1680.35	1673.79	1687.1	1682.63	1710.45	1655.98	1682.23	1673.91	1684.56	1725.26	1683.34	1706.32
491.408997	1674.57	1687.4	1687.4	1711.34	1651.92	1642.76	1670.75	1680.63	1661.96	1666.55	1647.57	1656.69	1663.21	1741.32	1694.16	1673.71	1715.84	1680.57	1653.72	1657.4	1654.41	1706.55	1669.78	1682.41	1667.31	1664.08	1658.17	1667.62	1681.4	1667.84	1718.82	1666.3	1743.97	1675.7	1671.72	1712.33	1695.51	1681.07	1674.19	1685.1	1684.53	1708.64	1657.49	1682.21	1673.41	1685.7	1723.6	1681.97	1706.61
491.903992	1675.02	1688.14	1686.81	1713.08	1649.39	1643.97	1672.22	1682.11	1661.3	1665.8	1649.93	1653.98	1664.39	1742.65	1694.58	1670.93	1713.17	1682.07	1653.34	1658.35	1654.72	1703.58	1670.79	1679.96	1667.15	1665.21	1656.92	1667.38	1681.95	1667.25	1720.34	1665.86	1743.24	1673.92	1669.99	1711.14	1696.21	1681.77	1673.97	1682.38	1680.51	1708.72	1659.71	1682.91	1674.24	1683.6	1725.35	1682.34	1705.1
492.399994	1674.85	1689.35	1686.7	1710.4	1651.96	1643.32	1672.69	1682.27	1660.44	1666.8	1649.06	1659.14	1664.55	1743.43	1693.98	1672.98	1713.26	1681.71	1654.13	1657.5	1652.71	1707.29	1670.87	1679.93	1668.62	1663.74	1658.48	1667.7	1681.14	1669.15	1719.85	1665.18	1743.1	1675.1	1670.73	1710.97	1696.37	1680.49	1673.78	1685.33	1682.6	1709.42	1657.72	1682.66	1675.32	1683.24	1722.33	1679.5	1705.58
492.894989	1675.39	1688.92	1687.39	1711.23	1651.75	1643.95	1673	1680.15	1661.63	1666.94	1648.79	1657.98	1665.36	1740.61	1692.74	1674.17	1714.39	1681.68	1651.95	1655.79	1653.57	1703.11	1669.13	1681.16	1667.93	1666.11	1657.64	1667.78	1681.59	1668.61	1719.86	1666.14	1743.18	1672.64	1671.08	1706.91	1696.64	1681.26	1673.71	1684	1683.08	1707.84	1656.54	1682.4	1671.52	1683.62	1720.72	1678.86	1705.24
493.390015	1674.54	1689.12	1687.18	1710.4	1648.61	1642.23	1669.89	1678.43	1662.07	1664.78	1648.22	1653.1	1664.59	1740.12	1691.71	1673.44	1712.18	1678.27	1655.03	1654.83	1652.69	1705.39	1669.45	1679.27	1667.88	1664.92	1655.63	1666.26	1681.61	1666.7	1715.49	1664.65	1740.11	1672.75	1670.85	1708.52	1693.78	1679.03	1673.44	1683.51	1681.14	1707.7	1657.47	1682.19	1673.11	1683.19	1721.84	1679.44	1703.77
[truncated: 6,286 more rows]
[truncated: 837 more columns]
