# Supplementary material for: Glucokinase activity controls peripherally located subpopulations of β-cells that lead islet Ca2+ oscillations
Source: eLife. 2025 Feb 12;13:RP103068. doi: 10.7554/eLife.103068 (PMC11820133; doi:10.7554/eLife.103068)
Supplement: Source data 5. [file elife-103068-data5.zip › EJ155 10GGKa F10-1_Statistics/EJ155 10GGKa F10-1_Detailed.csv]

Detailed
====================
Position X	Position Y	Position Z	Unit	Category	Collection	Time	ID
142.498	32.4459	-64	µm	Spot	Position	1	67
132.014	40.8425	-64	µm	Spot	Position	1	68
146.345	43.369	-64	µm	Spot	Position	1	69
158.345	44.8105	-64	µm	Spot	Position	1	70
132.289	49.4884	-64	µm	Spot	Position	1	71
155.386	63.2796	-64	µm	Spot	Position	1	72
116.876	74.0233	-64	µm	Spot	Position	1	73
141.668	75.2334	-64	µm	Spot	Position	1	74
134.454	79.1084	-64	µm	Spot	Position	1	75
159.588	23.6275	-60.6316	µm	Spot	Position	1	78
150.373	33.2379	-59.4859	µm	Spot	Position	1	79
165.585	43.8376	-61.1606	µm	Spot	Position	1	80
116.443	57.3963	-60.6344	µm	Spot	Position	1	81
128.179	58.9661	-61.4172	µm	Spot	Position	1	82
143.205	61.0123	-60.5959	µm	Spot	Position	1	83
130.631	74.2694	-58.3434	µm	Spot	Position	1	84
145.674	22.0388	-54.6549	µm	Spot	Position	1	87
118.718	48.2612	-56.7094	µm	Spot	Position	1	88
118.261	54.6564	-55.9066	µm	Spot	Position	1	89
139.834	57.0864	-54.9105	µm	Spot	Position	1	90
149.498	57.1544	-56.5982	µm	Spot	Position	1	91
165.127	59.7034	-56.4973	µm	Spot	Position	1	92
159.012	66.8997	-55.8796	µm	Spot	Position	1	93
137.861	29.9929	-53.1168	µm	Spot	Position	1	94
122.821	36.3372	-51.3285	µm	Spot	Position	1	95
152.887	51.2253	-51.3502	µm	Spot	Position	1	96
136.499	62.4329	-51.3843	µm	Spot	Position	1	98
114.32	65.4153	-53.6979	µm	Spot	Position	1	99
146.424	71.1377	-52.0906	µm	Spot	Position	1	100
107.645	73.4488	-51.7366	µm	Spot	Position	1	101
113.035	81.7178	-51.6212	µm	Spot	Position	1	102
162.066	33.5815	-48.6285	µm	Spot	Position	1	105
142.258	47.6414	-47.478	µm	Spot	Position	1	107
105.039	53.3236	-47.234	µm	Spot	Position	1	108
100.469	69.2133	-48.1054	µm	Spot	Position	1	109
121.487	72.4698	-47.1871	µm	Spot	Position	1	110
156.268	3.18327	-44.3791	µm	Spot	Position	1	111
130.153	17.1857	-43.8038	µm	Spot	Position	1	112
152.471	30.6933	-43.2922	µm	Spot	Position	1	113
143.057	32.9262	-43.0395	µm	Spot	Position	1	114
116.971	33.6621	-44.8079	µm	Spot	Position	1	115
132.629	37.2269	-43.9617	µm	Spot	Position	1	116
158.344	41.4275	-45.8691	µm	Spot	Position	1	118
119.082	45.1415	-44.2572	µm	Spot	Position	1	119
105.632	47.326	-43.0389	µm	Spot	Position	1	120
161.911	51.0445	-44.8048	µm	Spot	Position	1	121
136.332	54.6096	-45.4157	µm	Spot	Position	1	122
123.075	64.4715	-44.1106	µm	Spot	Position	1	123
139.123	65.8042	-44.2558	µm	Spot	Position	1	124
149.415	65.432	-42.6808	µm	Spot	Position	1	125
130.853	74.9928	-44.1778	µm	Spot	Position	1	126
102.791	79.7229	-45.8342	µm	Spot	Position	1	127
140.331	9.52825	-39.364	µm	Spot	Position	1	130
157.106	12.9023	-40.6405	µm	Spot	Position	1	131
164.578	23.727	-38.2028	µm	Spot	Position	1	132
157.26	59.0713	-40.7209	µm	Spot	Position	1	133
162.717	58.7275	-40.4763	µm	Spot	Position	1	134
132.878	64.7826	-38.6893	µm	Spot	Position	1	135
117.69	70.2237	-39.3906	µm	Spot	Position	1	136
110.923	77.9944	-40.625	µm	Spot	Position	1	137
163.923	13.1541	-37.1887	µm	Spot	Position	1	138
141.059	17.5232	-36.3514	µm	Spot	Position	1	139
138.94	43.1	-37.5667	µm	Spot	Position	1	140
127.208	43.7679	-34.3819	µm	Spot	Position	1	141
115.122	45.3478	-34.4216	µm	Spot	Position	1	142
165.532	63.9856	-35.3819	µm	Spot	Position	1	143
97.2924	70.7112	-37.1209	µm	Spot	Position	1	144
152.768	77.2435	-35.5187	µm	Spot	Position	1	145
115.224	23.9366	-32.1007	µm	Spot	Position	1	146
143.779	28.5604	-31.7153	µm	Spot	Position	1	147
125.178	30.7575	-31.9309	µm	Spot	Position	1	148
156.01	37.5706	-32.2663	µm	Spot	Position	1	149
101.323	44.942	-32.9151	µm	Spot	Position	1	150
150.714	47.8848	-31.4021	µm	Spot	Position	1	151
130.347	57.671	-32.1966	µm	Spot	Position	1	152
111.757	59.4016	-32.675	µm	Spot	Position	1	153
150.848	59.3335	-30.7293	µm	Spot	Position	1	154
99.9687	62.8381	-33.3457	µm	Spot	Position	1	155
159.4	66.499	-32.6781	µm	Spot	Position	1	156
126.475	69.4632	-30.8348	µm	Spot	Position	1	157
111.333	75.2014	-33.0132	µm	Spot	Position	1	158
135.18	5.65272	-27.7086	µm	Spot	Position	1	159
155.258	6.71811	-28.555	µm	Spot	Position	1	160
122.755	11.7933	-28.8203	µm	Spot	Position	1	161
146.588	17.6575	-27.6107	µm	Spot	Position	1	162
159.962	26.4866	-27.1429	µm	Spot	Position	1	164
99.7384	38.246	-27.9706	µm	Spot	Position	1	165
137.712	67.0698	-27.7225	µm	Spot	Position	1	166
100.094	77.039	-28.1421	µm	Spot	Position	1	167
85.5074	80.4418	-26.5889	µm	Spot	Position	1	168
133.504	82.3876	-28.7377	µm	Spot	Position	1	169
130.889	18.5856	-24.7918	µm	Spot	Position	1	170
138.779	27.4674	-22.4054	µm	Spot	Position	1	171
107.953	33.7626	-25.8909	µm	Spot	Position	1	173
151.136	35.7679	-23.752	µm	Spot	Position	1	174
97.2029	43.6294	-23.5359	µm	Spot	Position	1	175
126.213	43.5681	-24.1689	µm	Spot	Position	1	176
133.687	50.9357	-25.045	µm	Spot	Position	1	177
150.591	51.4315	-23.6789	µm	Spot	Position	1	178
103.083	56.0086	-24.9665	µm	Spot	Position	1	179
157.352	58.5937	-24.3531	µm	Spot	Position	1	180
120.046	63.488	-23.3208	µm	Spot	Position	1	181
133.659	64.7528	-23.2	µm	Spot	Position	1	182
164.473	72.5577	-22.5008	µm	Spot	Position	1	184
105.438	82.194	-25.168	µm	Spot	Position	1	185
126.84	6.27873	-19.8222	µm	Spot	Position	1	186
144.808	12.0426	-19.1898	µm	Spot	Position	1	187
153.105	15.7854	-20.586	µm	Spot	Position	1	188
120.162	20.9384	-19.9673	µm	Spot	Position	1	189
161.934	42.7689	-19.4849	µm	Spot	Position	1	190
117.577	50.3839	-18.4906	µm	Spot	Position	1	191
107.544	70.5118	-20.8276	µm	Spot	Position	1	193
141.499	71.9868	-20.4095	µm	Spot	Position	1	194
156.206	6.31751	-15.6549	µm	Spot	Position	1	195
100.46	25.5981	-14.7104	µm	Spot	Position	1	196
155.856	30.705	-14.1498	µm	Spot	Position	1	197
146.095	42.7401	-15.7578	µm	Spot	Position	1	199
101.334	56.2585	-16.4524	µm	Spot	Position	1	200
136.424	61.1764	-15.9272	µm	Spot	Position	1	201
154.584	66.7361	-15.6276	µm	Spot	Position	1	202
91.0419	79.8477	-16.1838	µm	Spot	Position	1	203
137.138	7.01715	-12.6165	µm	Spot	Position	1	204
154.759	23.2201	-12.988	µm	Spot	Position	1	206
125.933	26.0037	-10.725	µm	Spot	Position	1	207
106.154	33.9003	-12.5464	µm	Spot	Position	1	208
113.234	42.8976	-13.0408	µm	Spot	Position	1	209
103.254	61.2758	-10.9905	µm	Spot	Position	1	210
122.03	61.6849	-11.3856	µm	Spot	Position	1	211
85.1351	74.2981	-12.4503	µm	Spot	Position	1	212
123.98	77.3081	-11.32	µm	Spot	Position	1	213
101.048	78.0254	-12.0846	µm	Spot	Position	1	214
150.355	3.77357	-6.74988	µm	Spot	Position	1	215
160.19	3.53147	-6.72913	µm	Spot	Position	1	216
127.514	6.67152	-8.96127	µm	Spot	Position	1	217
111.245	15.9778	-8.19536	µm	Spot	Position	1	218
122.857	20.4192	-7.19568	µm	Spot	Position	1	219
161.681	25.0835	-7.80848	µm	Spot	Position	1	220
118.933	32.0113	-8.87455	µm	Spot	Position	1	221
133.646	33.8881	-9.12014	µm	Spot	Position	1	222
90.3359	38.166	-8.05257	µm	Spot	Position	1	223
123.369	43.9222	-7.67266	µm	Spot	Position	1	224
92.4138	64.6839	-8.79433	µm	Spot	Position	1	225
165.842	67.5642	-8.79715	µm	Spot	Position	1	226
132.3	78.7913	-6.85622	µm	Spot	Position	1	227
132.229	10.6646	-2.8387	µm	Spot	Position	1	228
107.356	20.978	-4.2879	µm	Spot	Position	1	229
148.545	22.2145	-2.36448	µm	Spot	Position	1	230
93.3471	28.2141	-4.0438	µm	Spot	Position	1	231
111.274	31.285	-3.77021	µm	Spot	Position	1	232
139.399	31.6686	-3.03663	µm	Spot	Position	1	233
147.17	37.6812	-3.45721	µm	Spot	Position	1	234
157.913	47.6668	-4.66536	µm	Spot	Position	1	235
114.548	49.6839	-4.66857	µm	Spot	Position	1	236
145.136	50.4131	-4.85448	µm	Spot	Position	1	237
96.1541	50.8663	-3.57257	µm	Spot	Position	1	238
135.226	62.8286	-4.56268	µm	Spot	Position	1	240
113.804	66.0406	-3.90075	µm	Spot	Position	1	241
94.8744	79.0316	-4.183	µm	Spot	Position	1	242
201.606	39.3688	-64	µm	Spot	Position	1	244
189.616	39.7685	-64	µm	Spot	Position	1	245
204.04	56.6144	-64	µm	Spot	Position	1	246
186.766	62.2226	-64	µm	Spot	Position	1	247
201.365	67.4704	-64	µm	Spot	Position	1	248
167.921	72.9887	-64	µm	Spot	Position	1	249
183.16	80.5112	-64	µm	Spot	Position	1	251
173.356	37.3169	-60.1173	µm	Spot	Position	1	255
209.676	41.9011	-61.4743	µm	Spot	Position	1	256
188.548	52.6901	-59.134	µm	Spot	Position	1	258
186.088	70.4812	-61.0125	µm	Spot	Position	1	259
181.203	25.3784	-55.027	µm	Spot	Position	1	264
219.076	36.5717	-55.4042	µm	Spot	Position	1	265
212.844	53.607	-54.4861	µm	Spot	Position	1	266
174.175	61.707	-55.4708	µm	Spot	Position	1	268
174.053	70.95	-54.4717	µm	Spot	Position	1	269
195.923	72.6244	-55.7509	µm	Spot	Position	1	270
214.26	77.1217	-56.5438	µm	Spot	Position	1	271
202.95	4.45621	-51.4506	µm	Spot	Position	1	272
182.347	40.9088	-50.9643	µm	Spot	Position	1	273
196.684	48.967	-52.0811	µm	Spot	Position	1	274
170.189	53.1169	-53.0506	µm	Spot	Position	1	275
201.206	54.1598	-51.2033	µm	Spot	Position	1	276
171.53	4.24043	-49.7122	µm	Spot	Position	1	277
196.789	18.3741	-46.999	µm	Spot	Position	1	278
167.027	22.7082	-46.717	µm	Spot	Position	1	279
178.06	33.6742	-49.6703	µm	Spot	Position	1	280
205.855	39.4773	-49.1357	µm	Spot	Position	1	281
191.89	63.2135	-48.5795	µm	Spot	Position	1	282
222.06	71.4333	-47.6764	µm	Spot	Position	1	283
171.132	73.2279	-46.0899	µm	Spot	Position	1	284
168.514	79.1877	-49.9319	µm	Spot	Position	1	285
205.884	79.441	-46.2455	µm	Spot	Position	1	286
204.593	11.0542	-42.9439	µm	Spot	Position	1	288
225.194	13.7041	-42.4203	µm	Spot	Position	1	289
198.975	31.0781	-44.443	µm	Spot	Position	1	290
212.459	32.025	-42.4171	µm	Spot	Position	1	291
182.724	34.4444	-42.4444	µm	Spot	Position	1	292
180.281	42.006	-44.0301	µm	Spot	Position	1	294
211.763	48.5388	-44.4664	µm	Spot	Position	1	295
231.224	48.2217	-45.0598	µm	Spot	Position	1	296
212.363	53.658	-44.1607	µm	Spot	Position	1	297
169.338	60.4661	-45.1415	µm	Spot	Position	1	298
183.694	62.3134	-42.2885	µm	Spot	Position	1	299
200.271	68.1049	-44.7917	µm	Spot	Position	1	300
218.154	69.8415	-43.4407	µm	Spot	Position	1	301
181.462	72.4971	-45.4069	µm	Spot	Position	1	302
197.009	82.2727	-44.3446	µm	Spot	Position	1	303
187.921	9.69056	-38.8561	µm	Spot	Position	1	304
173.522	16.8593	-40.7034	µm	Spot	Position	1	306
169.526	26.9243	-39.8189	µm	Spot	Position	1	307
172.201	47.5794	-39.1552	µm	Spot	Position	1	308
198.669	49.9075	-40.5244	µm	Spot	Position	1	309
219.633	58.6151	-40.186	µm	Spot	Position	1	310
195.919	37.7359	-35.7285	µm	Spot	Position	1	313
176.028	63.6786	-34.473	µm	Spot	Position	1	314
176.899	3.42437	-32.1609	µm	Spot	Position	1	316
197.92	5.00759	-32.109	µm	Spot	Position	1	317
187.791	40.8175	-31.7328	µm	Spot	Position	1	318
196.994	42.4992	-30.2859	µm	Spot	Position	1	319
222.823	47.8439	-31.9609	µm	Spot	Position	1	320
207.763	51.3776	-30.851	µm	Spot	Position	1	321
180.242	53.2958	-33.4372	µm	Spot	Position	1	322
189.406	62.9649	-33.3706	µm	Spot	Position	1	323
205.078	66.4017	-31.9388	µm	Spot	Position	1	324
170.993	77.0798	-31.4715	µm	Spot	Position	1	325
180.429	76.9342	-33.2914	µm	Spot	Position	1	326
206.509	78.9935	-32.8333	µm	Spot	Position	1	327
185.566	82.1472	-31.9703	µm	Spot	Position	1	328
216.822	4.52469	-26.3299	µm	Spot	Position	1	329
228.042	12.0321	-27.1285	µm	Spot	Position	1	330
169.072	18.7679	-26.4926	µm	Spot	Position	1	331
245.361	19.1161	-27.9683	µm	Spot	Position	1	332
200.65	19.7475	-28.6643	µm	Spot	Position	1	333
246.867	28.5352	-27.2198	µm	Spot	Position	1	335
168.781	42.9599	-27.9299	µm	Spot	Position	1	336
231.765	49.1152	-28.6007	µm	Spot	Position	1	337
222.584	55.2695	-26.5631	µm	Spot	Position	1	338
176.188	56.8472	-26.7247	µm	Spot	Position	1	339
241.08	73.9769	-27.4478	µm	Spot	Position	1	340
181.684	17.9635	-24.2571	µm	Spot	Position	1	341
221.992	19.8826	-22.7115	µm	Spot	Position	1	342
211.54	21.7523	-22.7704	µm	Spot	Position	1	343
175.149	34.5134	-25.3173	µm	Spot	Position	1	344
207.755	38.4293	-25.1026	µm	Spot	Position	1	345
189.593	72.467	-24.242	µm	Spot	Position	1	346
226.649	73.12	-24.4651	µm	Spot	Position	1	347
213.219	75.6492	-23.0211	µm	Spot	Position	1	348
167.327	3.0846	-20.6188	µm	Spot	Position	1	349
208.73	3.49257	-19.5671	µm	Spot	Position	1	350
172.455	36.2529	-18.9657	µm	Spot	Position	1	351
195.306	36.7321	-19.4905	µm	Spot	Position	1	352
235.552	36.6499	-20.3768	µm	Spot	Position	1	353
205.602	45.1033	-19.5555	µm	Spot	Position	1	354
195.345	9.10072	-17.6006	µm	Spot	Position	1	355
168.303	55.8637	-14.5374	µm	Spot	Position	1	356
175.295	6.07949	-12.6317	µm	Spot	Position	1	359
186.805	7.59306	-13.1062	µm	Spot	Position	1	360
207.552	13.34	-12.0993	µm	Spot	Position	1	361
211.688	24.5343	-13.5803	µm	Spot	Position	1	362
189.989	25.4633	-11.5821	µm	Spot	Position	1	363
202.336	26.9144	-11.9434	µm	Spot	Position	1	364
174.731	27.775	-12.5314	µm	Spot	Position	1	365
236.172	32.6746	-11.4301	µm	Spot	Position	1	366
223.835	36.7945	-10.837	µm	Spot	Position	1	367
200.312	80.8022	-12.8744	µm	Spot	Position	1	369
176.376	4.87148	-8.01498	µm	Spot	Position	1	370
213.574	81.2863	-7.62603	µm	Spot	Position	1	375
173.127	82.7277	-8.2879	µm	Spot	Position	1	376
196.722	8.77413	-3.16234	µm	Spot	Position	1	377
186.186	16.7786	-3.1132	µm	Spot	Position	1	378
207.973	19.6802	-2.7689	µm	Spot	Position	1	379
181.134	37.5791	-5.66723	µm	Spot	Position	1	381
177.603	44.8356	-5.8291	µm	Spot	Position	1	382
166.922	47.2165	-3.58403	µm	Spot	Position	1	383
198.419	53.8927	-5.77521	µm	Spot	Position	1	384
220.776	54.7048	-3.42172	µm	Spot	Position	1	385
229.177	66.0484	-3.19633	µm	Spot	Position	1	388
229.123	78.4666	-4.25742	µm	Spot	Position	1	390
254.836	32.1314	-19.3243	µm	Spot	Position	1	444
81.4513	94.0029	-19.9671	µm	Spot	Position	1	498
78.0129	86.2533	-7.39524	µm	Spot	Position	1	499
80.442	98.2886	-7.90429	µm	Spot	Position	1	500
140.714	86.19	-64	µm	Spot	Position	1	502
150.598	93.7091	-64	µm	Spot	Position	1	503
136.127	99.3572	-64	µm	Spot	Position	1	504
156.238	103.191	-61.1671	µm	Spot	Position	1	505
143.097	107.318	-61.4712	µm	Spot	Position	1	506
158.171	115.462	-60.725	µm	Spot	Position	1	507
158.977	124.125	-60.5952	µm	Spot	Position	1	508
149.169	86.0358	-57.6525	µm	Spot	Position	1	511
120.3	88.049	-56.1785	µm	Spot	Position	1	512
125.726	95.6642	-56.2852	µm	Spot	Position	1	513
113.54	96.2947	-54.5765	µm	Spot	Position	1	514
137.031	96.7721	-56.0563	µm	Spot	Position	1	515
141.288	100.433	-55.6004	µm	Spot	Position	1	516
134.796	104.41	-57.6793	µm	Spot	Position	1	517
114.038	107.155	-54.936	µm	Spot	Position	1	518
146.357	111.319	-55.3797	µm	Spot	Position	1	520
129.301	116.434	-55.004	µm	Spot	Position	1	521
145.891	122.493	-56.1442	µm	Spot	Position	1	522
165.369	128.022	-55.2738	µm	Spot	Position	1	525
155.343	128.626	-54.9116	µm	Spot	Position	1	526
156.997	87.1408	-52.3867	µm	Spot	Position	1	528
151.3	105.575	-51.7886	µm	Spot	Position	1	529
150.405	122.831	-51.8392	µm	Spot	Position	1	531
142.279	133.315	-51.7534	µm	Spot	Position	1	533
138.785	84.5533	-47.6753	µm	Spot	Position	1	537
103.291	86.9959	-47.7519	µm	Spot	Position	1	538
117.896	87.0772	-46.3792	µm	Spot	Position	1	539
125.24	91.0307	-48.1921	µm	Spot	Position	1	540
144.904	94.5549	-47.7735	µm	Spot	Position	1	541
119.637	98.7894	-47.6196	µm	Spot	Position	1	542
124.888	115.056	-47.2427	µm	Spot	Position	1	543
152.289	114.803	-48.4556	µm	Spot	Position	1	544
135.673	117.664	-48.6985	µm	Spot	Position	1	545
102.866	100.889	-44.9579	µm	Spot	Position	1	546
126.779	104.163	-43.0795	µm	Spot	Position	1	547
158.736	105.218	-45.4683	µm	Spot	Position	1	548
103.116	118.762	-43.9965	µm	Spot	Position	1	549
117.493	121.564	-45.0765	µm	Spot	Position	1	550
156.426	139.207	-44.0475	µm	Spot	Position	1	551
134.499	140.988	-43.2962	µm	Spot	Position	1	552
144.38	83.8643	-41.4814	µm	Spot	Position	1	553
129.371	94.1605	-40.0049	µm	Spot	Position	1	554
95.0245	97.8578	-39.0569	µm	Spot	Position	1	555
141.533	100.566	-39.9484	µm	Spot	Position	1	556
142.873	110.742	-39.3008	µm	Spot	Position	1	557
113.437	118.329	-40.3333	µm	Spot	Position	1	558
138.013	119.57	-39.7324	µm	Spot	Position	1	559
120.378	123.396	-38.9973	µm	Spot	Position	1	560
152.31	123.585	-38.8647	µm	Spot	Position	1	561
126.743	134.793	-40.6719	µm	Spot	Position	1	562
102.424	90.4391	-36.9748	µm	Spot	Position	1	563
108.517	101.208	-35.0729	µm	Spot	Position	1	564
120.918	102.439	-37.3131	µm	Spot	Position	1	565
162.136	102.794	-35.4891	µm	Spot	Position	1	566
98.9268	106.176	-36.0729	µm	Spot	Position	1	567
120.316	109.851	-36.0257	µm	Spot	Position	1	568
152.8	111.692	-35.0184	µm	Spot	Position	1	569
108.753	129.286	-37.1855	µm	Spot	Position	1	570
160.709	144.058	-35.7993	µm	Spot	Position	1	571
138.815	147.172	-36.1	µm	Spot	Position	1	572
122.409	149.266	-34.5026	µm	Spot	Position	1	573
93.5007	94.4232	-30.1764	µm	Spot	Position	1	574
151.227	105.206	-32.3022	µm	Spot	Position	1	575
108.707	111.037	-32.2617	µm	Spot	Position	1	576
123.78	84.467	-28.4882	µm	Spot	Position	1	577
116.486	90.7316	-27.3526	µm	Spot	Position	1	578
155.88	93.7559	-28.8918	µm	Spot	Position	1	579
128.562	97.5638	-29.4695	µm	Spot	Position	1	580
89.5092	105.886	-28.4291	µm	Spot	Position	1	581
130.01	107.362	-29.0295	µm	Spot	Position	1	582
103.218	111.804	-27.0926	µm	Spot	Position	1	583
159.067	115.687	-27.2651	µm	Spot	Position	1	584
90.5625	120.283	-27.5117	µm	Spot	Position	1	585
120.699	123.208	-29.1204	µm	Spot	Position	1	586
100.855	127.02	-27.4831	µm	Spot	Position	1	587
138.242	127.437	-29.0569	µm	Spot	Position	1	588
119.535	130.942	-27.9438	µm	Spot	Position	1	589
153.906	137.376	-29.2092	µm	Spot	Position	1	590
143.166	140.34	-27.3605	µm	Spot	Position	1	591
103.776	94.2175	-23.719	µm	Spot	Position	1	592
148.301	95.8248	-23.6472	µm	Spot	Position	1	593
137.895	97.3256	-25.2007	µm	Spot	Position	1	594
107.628	105.36	-23.9937	µm	Spot	Position	1	595
132.756	110.51	-22.9604	µm	Spot	Position	1	596
117.435	116.192	-23.6606	µm	Spot	Position	1	597
132.219	127.709	-23.4903	µm	Spot	Position	1	598
135.591	144.431	-23.8288	µm	Spot	Position	1	600
149.66	148.789	-22.8919	µm	Spot	Position	1	601
134.13	90.2655	-18.4592	µm	Spot	Position	1	602
110.333	101.225	-18.8894	µm	Spot	Position	1	603
84.0412	108.807	-19.2097	µm	Spot	Position	1	604
158.148	137.066	-20.8027	µm	Spot	Position	1	606
165.135	154.792	-20.0208	µm	Spot	Position	1	607
155.392	87.4289	-15.5855	µm	Spot	Position	1	608
142.58	89.5755	-15.0397	µm	Spot	Position	1	609
125.071	94.8304	-15.7712	µm	Spot	Position	1	610
153.657	116.752	-16.7984	µm	Spot	Position	1	611
93.1618	118.307	-14.8316	µm	Spot	Position	1	612
120.769	120.827	-16.5613	µm	Spot	Position	1	613
155.479	136.853	-16.6559	µm	Spot	Position	1	614
124.988	152.193	-15.7545	µm	Spot	Position	1	615
107.344	94.514	-12.4593	µm	Spot	Position	1	616
138.777	100.351	-12.3148	µm	Spot	Position	1	617
113.228	107.326	-12.6162	µm	Spot	Position	1	618
145.021	115.465	-13.4957	µm	Spot	Position	1	619
106.709	120.95	-12.9323	µm	Spot	Position	1	620
131.673	123.126	-11.7112	µm	Spot	Position	1	621
115.879	129.653	-11.3125	µm	Spot	Position	1	622
141.907	129.404	-11.3352	µm	Spot	Position	1	623
133.828	133.599	-12.9365	µm	Spot	Position	1	624
110.127	138.12	-10.3586	µm	Spot	Position	1	625
115.446	145.194	-11.2651	µm	Spot	Position	1	627
128.802	150.009	-11.4235	µm	Spot	Position	1	628
163.511	150.132	-12.6256	µm	Spot	Position	1	629
94.6641	88.6786	-8.33971	µm	Spot	Position	1	630
126.022	92.991	-6.50391	µm	Spot	Position	1	631
85.0151	93.9876	-7.50849	µm	Spot	Position	1	632
105.227	103.819	-9.41785	µm	Spot	Position	1	633
134.337	117.277	-8.20341	µm	Spot	Position	1	634
152.338	118.066	-7.5312	µm	Spot	Position	1	635
160.136	88.2885	-4.63156	µm	Spot	Position	1	636
148.027	88.7293	-4.81892	µm	Spot	Position	1	637
161.902	98.0046	-2.47767	µm	Spot	Position	1	638
110.709	108.481	-3.45347	µm	Spot	Position	1	639
162.343	109.067	-3.88239	µm	Spot	Position	1	640
121.712	113.072	-4.63228	µm	Spot	Position	1	641
135.39	130.576	-4.32894	µm	Spot	Position	1	642
100.932	139.105	-2.74766	µm	Spot	Position	1	643
127.25	143.036	-2.22406	µm	Spot	Position	1	644
144.881	153.176	-3.97898	µm	Spot	Position	1	645
162.123	163.606	-3.22469	µm	Spot	Position	1	646
171.189	92.2335	-64	µm	Spot	Position	1	647
187.629	94.1942	-64	µm	Spot	Position	1	648
197.357	97.6836	-64	µm	Spot	Position	1	649
194.331	88.0672	-60.1714	µm	Spot	Position	1	651
169.087	114.967	-60.8468	µm	Spot	Position	1	653
167.177	90.6977	-55.2301	µm	Spot	Position	1	667
205.629	99.6685	-54.6958	µm	Spot	Position	1	669
190.376	108.493	-56.3761	µm	Spot	Position	1	670
180.142	118.374	-55.2363	µm	Spot	Position	1	672
205.437	86.3089	-51.5361	µm	Spot	Position	1	674
181.25	93.0698	-51.1786	µm	Spot	Position	1	675
175.046	100.113	-52.5014	µm	Spot	Position	1	677
176.656	131.903	-50.5955	µm	Spot	Position	1	682
191.58	121.423	-48.06	µm	Spot	Position	1	684
182.119	133.594	-46.5506	µm	Spot	Position	1	685
189.202	100.333	-43.7093	µm	Spot	Position	1	689
176.541	105.185	-43.3851	µm	Spot	Position	1	690
175.509	116.385	-45.6343	µm	Spot	Position	1	691
170.676	90.6406	-38.8954	µm	Spot	Position	1	696
167.48	99.7769	-39.8521	µm	Spot	Position	1	697
172.761	128.754	-40.0275	µm	Spot	Position	1	698
201.361	95.4317	-37.5364	µm	Spot	Position	1	699
219.521	106.009	-35.2033	µm	Spot	Position	1	700
169.386	109.108	-37.3231	µm	Spot	Position	1	701
194.274	110.187	-36.3509	µm	Spot	Position	1	702
167.258	123.487	-34.4648	µm	Spot	Position	1	705
216.255	86.5739	-27.1433	µm	Spot	Position	1	708
178.176	94.0772	-28.087	µm	Spot	Position	1	709
240.665	92.6722	-23.4322	µm	Spot	Position	1	711
192.475	94.8458	-24.7291	µm	Spot	Position	1	712
167.736	98.0685	-24.2171	µm	Spot	Position	1	713
176.127	101.055	-24.0692	µm	Spot	Position	1	714
169.644	115.465	-24.4618	µm	Spot	Position	1	715
181.554	87.0516	-20.2108	µm	Spot	Position	1	716
200.733	86.8232	-21.1394	µm	Spot	Position	1	717
217.023	91.6001	-20.1731	µm	Spot	Position	1	718
188.844	112.733	-18.236	µm	Spot	Position	1	719
168.397	139.21	-18.5759	µm	Spot	Position	1	721
237.207	85.2936	-15.4538	µm	Spot	Position	1	723
239.538	97.947	-15.3515	µm	Spot	Position	1	724
206.138	106.609	-16.8752	µm	Spot	Position	1	725
214.761	112.828	-15.4196	µm	Spot	Position	1	726
186.879	140.948	-17.1915	µm	Spot	Position	1	727
169.3	100.244	-12.7315	µm	Spot	Position	1	728
179.169	115.148	-12.2757	µm	Spot	Position	1	730
191.963	127.674	-10.8833	µm	Spot	Position	1	731
197.188	94.1959	-6.4088	µm	Spot	Position	1	732
168.663	113.869	-8.55481	µm	Spot	Position	1	734
202.54	114.467	-6.46703	µm	Spot	Position	1	735
206.371	139.813	-7.71237	µm	Spot	Position	1	738
175.777	142.406	-6.43315	µm	Spot	Position	1	739
183.767	88.3991	-3.12942	µm	Spot	Position	1	740
201.835	88.7589	-3.55447	µm	Spot	Position	1	741
199.784	107.508	-2.32671	µm	Spot	Position	1	743
195.011	118.344	-3.19587	µm	Spot	Position	1	744
170.679	121.778	-4.46102	µm	Spot	Position	1	745
181.493	161.18	-2.3157	µm	Spot	Position	1	747
80.4272	60.2472	2.98119	µm	Spot	Position	1	782
79.3081	68.9407	11.3372	µm	Spot	Position	1	783
80.9828	57.4016	16.5969	µm	Spot	Position	1	784
80.1199	81.1784	20.0167	µm	Spot	Position	1	787
79.9701	70.9287	22.7571	µm	Spot	Position	1	788
113.315	4.70215	1.50212	µm	Spot	Position	1	796
161.084	11.5806	1.45194	µm	Spot	Position	1	797
127.918	64.7935	-0.487785	µm	Spot	Position	1	798
105.473	67.3982	0.396111	µm	Spot	Position	1	799
157.337	69.6267	1.01601	µm	Spot	Position	1	800
149.124	72.0817	-0.994625	µm	Spot	Position	1	801
128.621	81.0029	-0.695194	µm	Spot	Position	1	802
148.965	4.22342	2.09663	µm	Spot	Position	1	803
119.996	7.70572	4.76592	µm	Spot	Position	1	804
97.7787	23.6302	4.67559	µm	Spot	Position	1	806
110.869	24.0386	3.88881	µm	Spot	Position	1	807
134.936	28.9468	2.72603	µm	Spot	Position	1	808
88.8901	37.4254	3.70091	µm	Spot	Position	1	809
130.239	37.3546	4.11551	µm	Spot	Position	1	810
101.258	43.7089	3.43719	µm	Spot	Position	1	812
163.22	51.1978	4.68134	µm	Spot	Position	1	813
120.735	53.5801	4.41076	µm	Spot	Position	1	814
89.6623	54.9276	4.45543	µm	Spot	Position	1	815
144.349	56.1156	3.57738	µm	Spot	Position	1	816
150.709	63.7175	2.446	µm	Spot	Position	1	817
116.578	68.5213	2.59002	µm	Spot	Position	1	819
87.4784	70.3046	4.7842	µm	Spot	Position	1	820
106.024	78.1506	3.73156	µm	Spot	Position	1	821
132.506	19.3277	7.74122	µm	Spot	Position	1	822
97.9333	35.0253	7.78517	µm	Spot	Position	1	823
140.823	42.3689	8.56006	µm	Spot	Position	1	824
117.997	47.647	7.8204	µm	Spot	Position	1	825
102.682	60.4948	9.14462	µm	Spot	Position	1	826
135.113	73.5685	9.05416	µm	Spot	Position	1	828
146.908	76.097	7.09901	µm	Spot	Position	1	829
94.8773	80.2925	6.73154	µm	Spot	Position	1	830
109.188	80.5065	8.28721	µm	Spot	Position	1	831
163.29	22.1591	12.3096	µm	Spot	Position	1	832
147.688	35.6596	12.4838	µm	Spot	Position	1	833
105.261	39.5566	11.765	µm	Spot	Position	1	834
97.026	48.5299	11.7026	µm	Spot	Position	1	835
86.4654	50.4088	10.9919	µm	Spot	Position	1	836
102.93	50.2451	11.5727	µm	Spot	Position	1	837
153.26	69.6896	13.0471	µm	Spot	Position	1	838
115.786	78.0929	13.319	µm	Spot	Position	1	839
86.2707	82.362	11.6693	µm	Spot	Position	1	840
149.269	3.81567	16.2702	µm	Spot	Position	1	841
141.543	4.42461	15.9855	µm	Spot	Position	1	842
155.896	7.60497	16.2184	µm	Spot	Position	1	843
115.313	14.8796	15.9311	µm	Spot	Position	1	844
141.622	18.3565	15.4023	µm	Spot	Position	1	845
99.2467	29.218	14.9281	µm	Spot	Position	1	847
143.952	41.6213	17.2518	µm	Spot	Position	1	848
137.721	46.5186	16.9169	µm	Spot	Position	1	849
125.869	61.0119	16.2643	µm	Spot	Position	1	851
90.0905	62.5784	16.8777	µm	Spot	Position	1	852
111.032	66.4403	17.7487	µm	Spot	Position	1	853
92.8742	73.5634	15.6299	µm	Spot	Position	1	854
114.858	3.98098	21.4524	µm	Spot	Position	1	855
133.785	5.01098	21.1525	µm	Spot	Position	1	856
106.643	12.7357	20.7033	µm	Spot	Position	1	857
120.971	16.1808	20.8212	µm	Spot	Position	1	858
121.77	27.1901	20.2106	µm	Spot	Position	1	859
103.915	29.2864	19.9429	µm	Spot	Position	1	860
90.5274	30.902	20.7827	µm	Spot	Position	1	861
100.055	44.6733	18.3902	µm	Spot	Position	1	862
108.522	46.0532	21.0071	µm	Spot	Position	1	863
101.332	54.8708	21.5032	µm	Spot	Position	1	864
113.436	56.8606	21.1559	µm	Spot	Position	1	865
144.656	61.5061	20.2353	µm	Spot	Position	1	866
99.2758	63.4888	19.6451	µm	Spot	Position	1	868
148.133	74.4775	21.244	µm	Spot	Position	1	871
95.1825	75.7185	19.9001	µm	Spot	Position	1	872
122.732	79.5852	19.8785	µm	Spot	Position	1	873
138.343	81.7702	19.851	µm	Spot	Position	1	874
134.122	33.812	22.7353	µm	Spot	Position	1	876
86.0964	53.2688	24.8975	µm	Spot	Position	1	877
113.016	63.5502	23.1991	µm	Spot	Position	1	878
89.158	66.3778	24.3427	µm	Spot	Position	1	879
161.435	65.9855	24.6472	µm	Spot	Position	1	880
164.591	4.95871	27.0159	µm	Spot	Position	1	882
133.466	10.8944	26.8249	µm	Spot	Position	1	883
114.926	13.9061	28.0126	µm	Spot	Position	1	884
150.611	22.4746	27.9314	µm	Spot	Position	1	885
96.9101	27.5307	27.6102	µm	Spot	Position	1	886
116.421	33.346	26.8588	µm	Spot	Position	1	887
135.027	40.4258	28.3762	µm	Spot	Position	1	888
133.55	70.8583	28.7148	µm	Spot	Position	1	890
150.923	79.0086	28.8188	µm	Spot	Position	1	892
108.248	18.837	31.2778	µm	Spot	Position	1	893
116.079	38.1441	31.7792	µm	Spot	Position	1	895
90.9873	40.2463	30.6658	µm	Spot	Position	1	896
104.102	40.8893	30.9654	µm	Spot	Position	1	897
90.7882	51.7224	32.9072	µm	Spot	Position	1	899
111.645	57.2121	33.2937	µm	Spot	Position	1	902
123.28	69.0117	32.1649	µm	Spot	Position	1	903
84.4858	74.3325	32.5446	µm	Spot	Position	1	904
95.2065	76.4052	33.396	µm	Spot	Position	1	905
111.397	82.2391	32.8148	µm	Spot	Position	1	906
145.188	4.60181	36.4265	µm	Spot	Position	1	907
132.123	15.5407	36.7784	µm	Spot	Position	1	908
155.024	18.4652	35.5823	µm	Spot	Position	1	909
135.68	69.2946	35.8927	µm	Spot	Position	1	910
112.948	20.5983	40.0741	µm	Spot	Position	1	911
142.883	23.0821	41.2397	µm	Spot	Position	1	912
135.512	23.8181	40.2967	µm	Spot	Position	1	913
166.536	31.2972	39.1083	µm	Spot	Position	1	914
113.33	32.2	38.7972	µm	Spot	Position	1	915
96.5486	35.6213	38.4802	µm	Spot	Position	1	916
147.265	35.3541	38.3287	µm	Spot	Position	1	917
127.311	36.1236	40.3594	µm	Spot	Position	1	918
101.938	46.7172	41.5465	µm	Spot	Position	1	919
137.137	50.1198	40.3795	µm	Spot	Position	1	921
110.476	50.1865	40.5888	µm	Spot	Position	1	922
88.2205	55.813	41.7135	µm	Spot	Position	1	925
127.513	69.1317	38.8396	µm	Spot	Position	1	928
93.3751	72.9505	40.56	µm	Spot	Position	1	929
107.679	75.8425	40.2736	µm	Spot	Position	1	930
140.996	75.8368	40.209	µm	Spot	Position	1	931
147.443	78.8302	39.4278	µm	Spot	Position	1	932
148.886	4.00617	42.9664	µm	Spot	Position	1	934
128.834	4.84049	42.9911	µm	Spot	Position	1	936
148.76	11.9559	43.3845	µm	Spot	Position	1	937
105.06	29.6092	47.1795	µm	Spot	Position	1	942
95.3518	61.3045	48.153	µm	Spot	Position	1	945
137.498	10.2403	51.1574	µm	Spot	Position	1	946
124.053	15.2744	51.6755	µm	Spot	Position	1	947
116.4	28.9146	51.3222	µm	Spot	Position	1	948
112.347	60.714	53.0874	µm	Spot	Position	1	950
94.8456	75.7787	52.0907	µm	Spot	Position	1	951
100.753	44.4408	57.3862	µm	Spot	Position	1	955
123.36	70.9293	54.5351	µm	Spot	Position	1	958
148.184	5.25263	59.1361	µm	Spot	Position	1	961
158.351	8.66605	58.1901	µm	Spot	Position	1	962
122.847	28.2481	60.2084	µm	Spot	Position	1	963
138.574	29.8977	60.8049	µm	Spot	Position	1	964
124.33	52.0228	60.4826	µm	Spot	Position	1	969
107.929	55.4636	59.6907	µm	Spot	Position	1	970
98.5779	57.9536	60.3758	µm	Spot	Position	1	971
115.22	67.3971	59.441	µm	Spot	Position	1	974
138.458	74.0408	59.7571	µm	Spot	Position	1	976
92.1999	80.1212	60.3486	µm	Spot	Position	1	977
106.063	82.818	60.5362	µm	Spot	Position	1	978
185.633	25.1762	-0.0725365	µm	Spot	Position	1	980
203.794	41.1212	0.866028	µm	Spot	Position	1	981
189.853	61.7783	-0.647781	µm	Spot	Position	1	984
207.986	61.9925	-1.21629	µm	Spot	Position	1	985
196.059	71.3681	1.91753	µm	Spot	Position	1	987
167.219	72.0389	-0.393707	µm	Spot	Position	1	988
225.612	75.5439	0.698135	µm	Spot	Position	1	989
180.529	12.0209	4.89397	µm	Spot	Position	1	992
226.73	19.5442	4.3261	µm	Spot	Position	1	993
173.72	20.6845	4.61539	µm	Spot	Position	1	994
210.863	33.0182	4.05784	µm	Spot	Position	1	996
167.816	39.3013	2.50656	µm	Spot	Position	1	998
225.493	42.3837	4.69864	µm	Spot	Position	1	999
188.253	43.4073	4.912	µm	Spot	Position	1	1000
206.809	47.8479	4.55755	µm	Spot	Position	1	1002
168.303	61.9569	3.98134	µm	Spot	Position	1	1003
195.086	3.84148	8.53716	µm	Spot	Position	1	1004
210.557	10.0537	6.77193	µm	Spot	Position	1	1005
191.377	28.2045	8.62817	µm	Spot	Position	1	1006
188.478	5.61943	13.0818	µm	Spot	Position	1	1010
174.936	23.5132	11.8819	µm	Spot	Position	1	1012
218.944	26.9086	12.6091	µm	Spot	Position	1	1013
247.054	54.5982	10.8462	µm	Spot	Position	1	1018
174.084	63.2596	12.4312	µm	Spot	Position	1	1019
216.917	75.7796	11.7761	µm	Spot	Position	1	1020
183.881	5.77026	15.8467	µm	Spot	Position	1	1021
203.451	9.53125	16.0876	µm	Spot	Position	1	1022
168.077	24.1683	16.8818	µm	Spot	Position	1	1026
238.624	24.8266	16.4507	µm	Spot	Position	1	1027
187.064	27.1832	16.866	µm	Spot	Position	1	1029
232.988	31.3094	15.5451	µm	Spot	Position	1	1030
176.191	6.929	18.7369	µm	Spot	Position	1	1034
211.413	30.1997	19.198	µm	Spot	Position	1	1035
245.481	41.1035	20.8236	µm	Spot	Position	1	1036
234.406	54.2073	21.2208	µm	Spot	Position	1	1039
176.912	65.2468	20.4231	µm	Spot	Position	1	1041
180.966	78.445	21.7323	µm	Spot	Position	1	1043
244.678	81.0402	18.6922	µm	Spot	Position	1	1044
202.717	7.464	23.3396	µm	Spot	Position	1	1046
217.275	11.1873	23.1352	µm	Spot	Position	1	1047
191.597	12.0532	25.113	µm	Spot	Position	1	1048
229.237	19.6497	24.0406	µm	Spot	Position	1	1049
181.89	33.7132	24.5922	µm	Spot	Position	1	1051
170.835	35.0974	24.7302	µm	Spot	Position	1	1052
201.735	65.7791	24.4175	µm	Spot	Position	1	1053
220.714	72.0376	22.1686	µm	Spot	Position	1	1054
174.326	4.78104	28.3269	µm	Spot	Position	1	1055
169.286	22.9689	28.2991	µm	Spot	Position	1	1057
200.868	33.3313	28.1816	µm	Spot	Position	1	1058
189.843	44.0582	28.6986	µm	Spot	Position	1	1060
245.728	71.1678	28.4268	µm	Spot	Position	1	1064
217.077	18.7127	31.8058	µm	Spot	Position	1	1066
242.377	20.8523	31.632	µm	Spot	Position	1	1067
191.583	4.73116	36.7012	µm	Spot	Position	1	1073
219.062	5.13473	34.9484	µm	Spot	Position	1	1074
189.7	47.2323	35.5639	µm	Spot	Position	1	1079
207.116	61.4579	37.1432	µm	Spot	Position	1	1081
200.527	62.1955	34.9412	µm	Spot	Position	1	1082
173.328	12.8273	41.129	µm	Spot	Position	1	1085
213.853	21.2366	39.1645	µm	Spot	Position	1	1086
211.292	31.1509	40.4412	µm	Spot	Position	1	1088
179.69	50.6687	38.6175	µm	Spot	Position	1	1089
167.511	66.1773	40.433	µm	Spot	Position	1	1090
181.675	4.94511	45.0358	µm	Spot	Position	1	1094
198.201	5.13363	44.3667	µm	Spot	Position	1	1095
166.885	5.67433	42.5409	µm	Spot	Position	1	1096
170.728	22.8243	43.6118	µm	Spot	Position	1	1098
185.659	51.8231	43.7304	µm	Spot	Position	1	1103
216.646	4.23349	46.5088	µm	Spot	Position	1	1107
222.882	4.14904	48.8397	µm	Spot	Position	1	1108
167.16	27.0981	51.463	µm	Spot	Position	1	1116
169.718	4.82664	56.9893	µm	Spot	Position	1	1119
208.963	4.29651	60.2681	µm	Spot	Position	1	1130
195.517	7.83879	59.0093	µm	Spot	Position	1	1131
189.18	39.4066	58.6099	µm	Spot	Position	1	1136
257.361	18.6971	0.923882	µm	Spot	Position	1	1142
79.3992	83.8095	3.23302	µm	Spot	Position	1	1156
81.4651	98.2935	2.79756	µm	Spot	Position	1	1157
80.9367	114.58	5.90791	µm	Spot	Position	1	1158
78.8211	87.5848	11.6628	µm	Spot	Position	1	1159
79.7609	93.0475	24.6239	µm	Spot	Position	1	1160
82.3982	89.3382	37.215	µm	Spot	Position	1	1161
101.899	90.4795	1.68184	µm	Spot	Position	1	1166
142.646	102.549	-0.295849	µm	Spot	Position	1	1167
90.9943	107.802	0.0255585	µm	Spot	Position	1	1168
148.033	111.395	0.592346	µm	Spot	Position	1	1169
142.846	124.153	-1.211	µm	Spot	Position	1	1170
124.391	129.95	-1.53565	µm	Spot	Position	1	1171
142.511	139.22	0.052597	µm	Spot	Position	1	1172
135.11	153.335	-0.829556	µm	Spot	Position	1	1173
86.0919	87.8037	3.70694	µm	Spot	Position	1	1174
91.5509	95.4545	5.48741	µm	Spot	Position	1	1175
114.278	95.3623	3.72853	µm	Spot	Position	1	1176
123.967	97.2526	4.48015	µm	Spot	Position	1	1177
97.3922	104.397	2.76046	µm	Spot	Position	1	1178
115.477	112.654	4.36586	µm	Spot	Position	1	1179
163.113	117.441	2.5106	µm	Spot	Position	1	1180
114.607	120.94	3.29645	µm	Spot	Position	1	1181
129.912	126.812	4.62409	µm	Spot	Position	1	1182
107.078	131.969	3.51945	µm	Spot	Position	1	1183
111.596	153.064	4.06329	µm	Spot	Position	1	1184
150.383	155.788	4.21533	µm	Spot	Position	1	1185
124.736	90.1891	8.56313	µm	Spot	Position	1	1187
158.624	100.93	7.59576	µm	Spot	Position	1	1188
103.961	117.369	7.04698	µm	Spot	Position	1	1189
117.268	130.626	8.80759	µm	Spot	Position	1	1190
148.786	133.568	7.65182	µm	Spot	Position	1	1191
125.36	140.009	7.11716	µm	Spot	Position	1	1192
160.8	140.871	7.56062	µm	Spot	Position	1	1193
106.958	147.224	9.05206	µm	Spot	Position	1	1194
128.977	151.951	8.06728	µm	Spot	Position	1	1195
116.814	156.571	8.84072	µm	Spot	Position	1	1196
103.323	90.9603	11.0241	µm	Spot	Position	1	1197
139.174	103.328	11.3261	µm	Spot	Position	1	1198
118.43	121.027	12.9256	µm	Spot	Position	1	1199
154.806	125.976	11.8228	µm	Spot	Position	1	1200
136.038	132.774	11.5495	µm	Spot	Position	1	1201
136.796	141.644	13.1671	µm	Spot	Position	1	1203
101.599	142.381	12.3266	µm	Spot	Position	1	1204
110.972	149.094	11.7956	µm	Spot	Position	1	1205
93.7657	83.6404	15.7037	µm	Spot	Position	1	1206
126.237	109.576	17.149	µm	Spot	Position	1	1207
88.1682	113.634	16.5059	µm	Spot	Position	1	1208
100.198	115.765	16.4379	µm	Spot	Position	1	1209
90.804	129.679	15.8226	µm	Spot	Position	1	1210
106.345	131.969	17.5326	µm	Spot	Position	1	1211
151.725	149.577	15.2878	µm	Spot	Position	1	1212
132.58	153.27	17.2796	µm	Spot	Position	1	1213
119.813	162.106	14.7793	µm	Spot	Position	1	1214
128.278	88.4618	19.43	µm	Spot	Position	1	1215
93.3474	95.1634	19.8878	µm	Spot	Position	1	1216
139.017	96.0493	20.2317	µm	Spot	Position	1	1217
114.949	101.713	18.3405	µm	Spot	Position	1	1219
90.8686	105.391	21.036	µm	Spot	Position	1	1221
100.918	105.539	19.7083	µm	Spot	Position	1	1222
140.602	123.009	19.5946	µm	Spot	Position	1	1223
120.077	143.401	21.3907	µm	Spot	Position	1	1225
113.882	154.715	18.8718	µm	Spot	Position	1	1226
114.822	89.4131	23.9025	µm	Spot	Position	1	1227
105.314	91.9937	22.8374	µm	Spot	Position	1	1228
118.426	98.8243	23.8309	µm	Spot	Position	1	1230
150.931	102.534	23.6885	µm	Spot	Position	1	1231
109.134	120.393	24.3219	µm	Spot	Position	1	1232
126.677	121.541	23.0262	µm	Spot	Position	1	1233
148.805	125.818	24.9692	µm	Spot	Position	1	1234
88.7534	128.989	23.3427	µm	Spot	Position	1	1235
133.096	128.698	25.9	µm	Spot	Position	1	1236
119.491	137.162	25.6317	µm	Spot	Position	1	1237
111.974	138.031	24.0069	µm	Spot	Position	1	1238
138.539	146.332	24.45	µm	Spot	Position	1	1240
94.3828	89.962	26.8993	µm	Spot	Position	1	1241
135.432	92.2251	28.5823	µm	Spot	Position	1	1242
154.629	92.457	28.006	µm	Spot	Position	1	1243
131.504	100.057	28.4129	µm	Spot	Position	1	1244
129.873	109.098	28.0544	µm	Spot	Position	1	1246
137.327	116.338	27.6411	µm	Spot	Position	1	1247
100.574	124.931	27.046	µm	Spot	Position	1	1248
142.605	132.967	28.2549	µm	Spot	Position	1	1249
163.89	150.248	28.8043	µm	Spot	Position	1	1250
113.107	93.5864	33.7748	µm	Spot	Position	1	1252
101.495	99.8149	31.8913	µm	Spot	Position	1	1253
161.361	100.48	33.3834	µm	Spot	Position	1	1254
88.3008	105.869	33.502	µm	Spot	Position	1	1255
121.479	124.514	32.0172	µm	Spot	Position	1	1258
95.4874	133.406	31.5559	µm	Spot	Position	1	1259
120.517	153.321	31.7364	µm	Spot	Position	1	1260
134.222	166.493	33.5465	µm	Spot	Position	1	1261
148.795	86.4744	36.6987	µm	Spot	Position	1	1262
94.4107	97.3281	36.664	µm	Spot	Position	1	1263
151.581	99.7909	34.6088	µm	Spot	Position	1	1264
135.308	103.987	35.9397	µm	Spot	Position	1	1265
113.564	106.722	37.9153	µm	Spot	Position	1	1266
85.0158	109.182	35.0334	µm	Spot	Position	1	1267
102.57	115.562	35.8408	µm	Spot	Position	1	1268
110.3	129.574	36.4876	µm	Spot	Position	1	1269
107.766	149.456	34.3263	µm	Spot	Position	1	1270
98.7701	88.0539	39.1164	µm	Spot	Position	1	1271
115.246	91.7253	39.7132	µm	Spot	Position	1	1272
144.123	112.631	39.1253	µm	Spot	Position	1	1274
129.097	117.199	40.6568	µm	Spot	Position	1	1275
109.229	120.83	40.7999	µm	Spot	Position	1	1276
125.446	131.486	39.313	µm	Spot	Position	1	1277
125.837	144.158	40.2256	µm	Spot	Position	1	1278
116.718	89.1523	44.5374	µm	Spot	Position	1	1279
100.422	106.541	44.3153	µm	Spot	Position	1	1280
165.702	123.229	43.3724	µm	Spot	Position	1	1283
105.053	126.863	45.5164	µm	Spot	Position	1	1284
117.047	130.917	42.1908	µm	Spot	Position	1	1285
144.125	136.367	42.3415	µm	Spot	Position	1	1286
113.206	97.4486	49.0063	µm	Spot	Position	1	1289
121.589	112.148	47.7748	µm	Spot	Position	1	1290
93.1318	120.971	47.1601	µm	Spot	Position	1	1291
120.969	123.89	48.418	µm	Spot	Position	1	1292
165.86	136.342	46.9855	µm	Spot	Position	1	1293
141.221	152.848	47.7196	µm	Spot	Position	1	1294
117.734	84.1945	53.4871	µm	Spot	Position	1	1295
92.3533	85.0351	52.2179	µm	Spot	Position	1	1296
146.26	87.7147	51.0861	µm	Spot	Position	1	1297
124.337	93.8484	53.1626	µm	Spot	Position	1	1298
96.8615	97.0599	53.5757	µm	Spot	Position	1	1299
164.631	122.041	53.3971	µm	Spot	Position	1	1302
156.564	136.387	50.3353	µm	Spot	Position	1	1303
118.18	137.015	50.4327	µm	Spot	Position	1	1304
111.037	89.7041	57.7441	µm	Spot	Position	1	1306
104.559	133.918	54.4723	µm	Spot	Position	1	1307
145.29	137.26	55.181	µm	Spot	Position	1	1308
126.377	137.825	54.3051	µm	Spot	Position	1	1309
126.375	93.5121	58.6807	µm	Spot	Position	1	1310
134.122	103.512	60.1635	µm	Spot	Position	1	1312
95.7932	108.739	59.0552	µm	Spot	Position	1	1313
141.748	123.202	58.6915	µm	Spot	Position	1	1316
121.482	131.22	60.6159	µm	Spot	Position	1	1317
113.912	144.569	60.5378	µm	Spot	Position	1	1318
172.939	137.991	0.337738	µm	Spot	Position	1	1321
192.105	91.5241	4.36568	µm	Spot	Position	1	1322
198.506	99.2389	4.22518	µm	Spot	Position	1	1323
187.344	101.665	5.28342	µm	Spot	Position	1	1324
207.992	109.909	3.11636	µm	Spot	Position	1	1325
180.375	116.558	3.40209	µm	Spot	Position	1	1326
190.449	125.674	4.63792	µm	Spot	Position	1	1327
170.938	134.774	4.31922	µm	Spot	Position	1	1328
220.029	97.4247	8.14233	µm	Spot	Position	1	1331
235.364	121.157	6.35144	µm	Spot	Position	1	1332
197.125	133.787	7.26998	µm	Spot	Position	1	1333
168.682	143.844	6.51806	µm	Spot	Position	1	1334
189.141	103.192	15.4389	µm	Spot	Position	1	1336
194.328	119.944	14.4482	µm	Spot	Position	1	1337
180.252	129.292	16.7231	µm	Spot	Position	1	1339
169.876	98.9775	19.6673	µm	Spot	Position	1	1341
205.423	103.114	19.6833	µm	Spot	Position	1	1342
183.165	131.799	24.4475	µm	Spot	Position	1	1346
171.207	103.45	26.978	µm	Spot	Position	1	1350
166.934	132.065	28.6206	µm	Spot	Position	1	1352
175.04	130.166	40.6963	µm	Spot	Position	1	1370
172.498	122.891	42.3133	µm	Spot	Position	1	1372
180.252	125.368	56.038	µm	Spot	Position	1	1387
152.143	18.4863	64	µm	Spot	Position	1	1428
169.556	5.066	64	µm	Spot	Position	1	1432
232.129	55.3248	64	µm	Spot	Position	1	1441
108.188	103.162	64	µm	Spot	Position	1	1447
116.442	116.577	64	µm	Spot	Position	1	1449
175.301	148.391	64	µm	Spot	Position	1	1455
