# Supplementary material for: Glucokinase activity controls peripherally located subpopulations of β-cells that lead islet Ca2+ oscillations
Source: eLife. 2025 Feb 12;13:RP103068. doi: 10.7554/eLife.103068 (PMC11820133; doi:10.7554/eLife.103068)
Supplement: Source data 5. [file elife-103068-data5.zip › EJ155 10GGKa F10-1_Statistics/EJ155 10GGKa F10-1_Plot.csv]

Intensity Mean Ch=2 Img=1
====================
Time [s]	Intensity Mean::1000000000::0	Intensity Mean::1000000001::0	Intensity Mean::1000000002::0	Intensity Mean::1000000003::0	Intensity Mean::1000000004::0	Intensity Mean::1000000005::0	Intensity Mean::1000000006::0	Intensity Mean::1000000007::0	Intensity Mean::1000000008::0	Intensity Mean::1000000009::0	Intensity Mean::1000000010::0	Intensity Mean::1000000011::0	Intensity Mean::1000000012::0	Intensity Mean::1000000013::0	Intensity Mean::1000000014::0	Intensity Mean::1000000015::0	Intensity Mean::1000000016::0	Intensity Mean::1000000017::0	Intensity Mean::1000000018::0	Intensity Mean::1000000019::0	Intensity Mean::1000000020::0	Intensity Mean::1000000021::0	Intensity Mean::1000000022::0	Intensity Mean::1000000023::0	Intensity Mean::1000000024::0	Intensity Mean::1000000025::0	Intensity Mean::1000000026::0	Intensity Mean::1000000027::0	Intensity Mean::1000000028::0	Intensity Mean::1000000029::0	Intensity Mean::1000000030::0	Intensity Mean::1000000031::0	Intensity Mean::1000000032::0	Intensity Mean::1000000033::0	Intensity Mean::1000000034::0	Intensity Mean::1000000035::0	Intensity Mean::1000000036::0	Intensity Mean::1000000037::0	Intensity Mean::1000000038::0	Intensity Mean::1000000039::0	Intensity Mean::1000000040::0	Intensity Mean::1000000041::0	Intensity Mean::1000000042::0	Intensity Mean::1000000043::0	Intensity Mean::1000000044::0	Intensity Mean::1000000045::0	Intensity Mean::1000000046::0	Intensity Mean::1000000047::0	Intensity Mean::1000000048::0
0.000000	1791.41	1716.92	1848.2	1784.91	1726.03	1792.41	1755.43	1775.35	1867.36	1710.79	1917.8	1783.93	1716.83	1733.9	1751.06	1807.86	1717.11	1747.28	1732.14	1769.34	1766.56	1801.63	1805.32	1734.53	1778.63	1793.88	1784.97	1748.23	1784.26	1779.02	1810.92	1792.42	1788.41	1744.62	1756.02	1805.6	1685.61	1722.2	1774.3	1769.35	1743.62	1751.24	1797.53	1770.51	1760.79	1840.32	1773.65	1793.9	1784.76
0.495000	1769.81	1753.08	1783.98	1778.69	1764.19	1783.4	1830.45	1805.2	1847.81	1724.61	1882.16	1785.09	1749.22	1762.96	1765.75	1798.28	1712.42	1740.51	1730.49	1765.92	1757.74	1802.92	1807.84	1727.93	1771.96	1786.35	1774.65	1738.6	1781.98	1767.98	1802.45	1789.82	1782.57	1744.26	1750.13	1801.99	1684.02	1719.56	1770.57	1768.27	1744.27	1750.89	1793.63	1770.41	1760.5	1836.44	1769.93	1790.36	1780.65
0.990000	1766.85	1750.59	1781.8	1780.16	1762.73	1786.07	1829.41	1803.42	1844.43	1725.26	1875.46	1778.09	1747.3	1761.84	1764.36	1796.78	1712.93	1740.91	1730.07	1762.3	1757.28	1799.86	1802.59	1729.32	1767.72	1785.39	1775.4	1738.09	1781.45	1768.98	1799.17	1786.56	1782.99	1742.43	1752.03	1799.85	1683.04	1718.67	1772.97	1765.66	1741.15	1750.93	1789.45	1766.71	1757.26	1831.62	1770.29	1783.69	1777.8
1.485000	1767.32	1750.15	1781.52	1776.45	1760.64	1782.8	1825.41	1803.62	1844.08	1720.65	1870.32	1782.24	1744.34	1760.02	1763.46	1792.35	1711.82	1739.22	1729.3	1761.87	1758.08	1795.78	1798.23	1727.39	1768.41	1781.7	1772.32	1737.92	1780	1764.59	1798.06	1784.38	1779.81	1739.99	1747.68	1796.48	1682.69	1718.2	1767.41	1763.51	1737.88	1748.36	1787.43	1764.69	1755.14	1831.9	1769	1786.68	1774.5
1.981000	1765.56	1747.09	1779.68	1773.34	1761.83	1779.02	1823.3	1799.7	1839.3	1720.67	1870.91	1780.38	1743.31	1757.4	1762.5	1792.76	1709.11	1740.25	1726.51	1759.48	1756.49	1795.65	1798.28	1726.06	1765.51	1778.61	1771.68	1737.4	1777.26	1762.86	1793.89	1786.59	1775.98	1741.05	1748.16	1795.64	1684.11	1720.62	1768.2	1766.8	1737.96	1745.76	1787.07	1762.62	1754.85	1829.17	1766.87	1780.44	1775.32
2.476000	1760.2	1744.82	1777.15	1774.23	1757.58	1779.54	1819.8	1797.92	1836.35	1719.39	1867.32	1776	1742.28	1756.12	1762.52	1786.65	1710.77	1736.77	1726.57	1757.95	1754.84	1789.71	1795.07	1726.89	1763.46	1778.74	1770.22	1737.24	1775.39	1762.25	1792.22	1780.71	1775.49	1737.5	1744.42	1790.82	1682	1716.76	1768.09	1763.27	1735.86	1745.02	1785.42	1762.61	1753.32	1824.71	1762.91	1781.92	1773.07
2.971000	1762	1745.85	1775.73	1769.83	1758.25	1777.75	1820.85	1799.04	1839.43	1719.43	1864.14	1774.97	1741.13	1755.07	1759.37	1788.21	1707.98	1735.44	1727.77	1760.2	1755.95	1790.14	1794.05	1727.3	1762.73	1779.27	1771.11	1736.89	1774.62	1760.39	1791.49	1778.59	1774	1737.15	1743.69	1794.21	1680.93	1716.33	1765.49	1763.02	1734.94	1742.35	1784.65	1760.91	1751.29	1823.18	1763.77	1781.29	1770.67
3.466000	1759.66	1744.18	1774.14	1769.99	1757.05	1777.86	1818.91	1798.44	1834.82	1718.85	1860.12	1772.33	1742.25	1751.2	1760.04	1786.44	1706.71	1733.71	1723.39	1755	1752.51	1790.21	1793.45	1724.93	1757.92	1777.01	1767.07	1736.68	1770.83	1759.96	1788.92	1776.75	1772.98	1733.59	1744.61	1790.36	1680.65	1715.08	1763.01	1760.3	1734.11	1744.15	1781.08	1760.76	1750.87	1817.72	1764.1	1776.18	1770.54
3.961000	1759.41	1744.74	1770.9	1767.94	1753.74	1776.87	1814.26	1794.46	1829.74	1720.14	1860.43	1772.32	1736.94	1749.43	1759.82	1785.04	1708.98	1730.56	1721.86	1758.12	1753.43	1788.19	1792.74	1725.44	1754.78	1774.54	1767.38	1730.92	1769.63	1761.26	1783.38	1778	1771.15	1733.84	1739.75	1789.41	1680.65	1715.73	1763.63	1760.36	1733.29	1740.09	1782.25	1755.51	1749.1	1817.49	1760.44	1774.05	1771.9
4.457000	1757.59	1744.33	1772.08	1765.4	1754.39	1773.21	1813.4	1790.92	1826.08	1718.22	1857.85	1772.26	1740.91	1750.02	1756.87	1782.75	1707.08	1732.27	1724.03	1751.51	1750.05	1787.85	1790.46	1721.34	1755.48	1777.21	1762.86	1732.9	1771.77	1756.72	1788.22	1779.06	1768.08	1733.97	1741.54	1789.22	1679.76	1715.53	1762.94	1755.93	1732.73	1741.59	1779.85	1755.48	1746.37	1809.59	1758.97	1775.84	1765.74
4.952000	1756.45	1742.53	1770.3	1763.26	1752.95	1773.21	1806.53	1787.33	1821.73	1716.6	1852.38	1768.76	1734.16	1750.68	1754.65	1780.33	1706.88	1729.26	1722.23	1748.97	1748.87	1785.54	1790.35	1719.41	1754.09	1771.42	1763.37	1730.31	1769.4	1754.53	1782.28	1772.38	1767.2	1730.76	1740.29	1785.22	1680.17	1711.24	1760.47	1754.8	1731.92	1737.91	1775.94	1753.31	1747.74	1810.79	1756.05	1773.24	1765.33
5.447000	1756.26	1739.84	1767.06	1763.05	1753.52	1772.68	1809.58	1788.53	1824.55	1714.09	1846.68	1765.15	1733.96	1749.21	1752.86	1778.15	1707.79	1730.58	1720.48	1751.5	1748.31	1780.55	1787.61	1719.66	1752.92	1769.26	1763.29	1728.92	1768.2	1752.93	1779.36	1771.78	1767.02	1731.23	1738.8	1784.61	1681.71	1708.67	1760.2	1754.63	1730.71	1739.5	1773.59	1752.38	1745.86	1809.13	1756.19	1770.76	1766.15
5.942000	1750.77	1739.29	1769.04	1764.91	1753.81	1770.15	1804.26	1788.31	1821.24	1717.96	1845.02	1764.58	1734.32	1746.1	1751.61	1776.68	1708.58	1729.36	1721.85	1747.78	1748.56	1784.77	1784.58	1717.43	1749.85	1768.65	1761.07	1729.61	1765	1755.4	1778.6	1769.76	1767.04	1728.88	1740.07	1780.89	1680.72	1712.48	1757.72	1752.81	1727.43	1736.35	1771.7	1748.31	1744.85	1808.48	1756.04	1770.36	1760.97
6.437000	1753.86	1737.84	1766.73	1762.01	1751.88	1765.34	1803.56	1786.26	1817.15	1713.17	1847.21	1764.14	1731.84	1745.45	1752.1	1774.03	1705.28	1727.28	1718.27	1748.69	1746.36	1779.66	1783.15	1716.91	1750.65	1765.64	1758.83	1727.59	1765.4	1750.53	1776.34	1768.04	1760.33	1728.46	1735.33	1779.35	1679.78	1711.35	1756.26	1752.86	1726.96	1735.86	1772.36	1748.17	1742.86	1802.85	1752.05	1768.62	1763
6.933000	1751.41	1735.53	1764.4	1757.37	1745.17	1761.56	1803.69	1785.86	1814.99	1714.6	1843.69	1759.2	1734.27	1745.18	1751.77	1773.38	1705.64	1727.2	1717.95	1749.62	1745.89	1778.39	1781.96	1718.76	1748.41	1765.41	1759.9	1727.83	1762.44	1748.53	1778.26	1764.17	1760.45	1726.68	1734.53	1778.21	1680.68	1709.93	1755.09	1751.89	1725.34	1734.81	1769.59	1751.07	1741.43	1801.98	1750.52	1766.04	1760.36
7.428000	1750.96	1737.54	1764.12	1760.66	1750.48	1765.43	1801.41	1778.58	1818.48	1713.17	1839.1	1759.81	1731.39	1745.19	1749.71	1770.94	1704.38	1726.78	1718.62	1748.34	1744.97	1777.96	1782.93	1718.46	1749.58	1765.49	1756.3	1727.72	1761.58	1748.37	1778.92	1766.06	1762.1	1725.29	1733.11	1773.9	1679.8	1707.9	1756.25	1751.46	1724.32	1734.42	1769.31	1747.75	1742.04	1804.2	1752.81	1764.52	1758.03
7.923000	1751.84	1735.59	1762.59	1758.88	1746.78	1766.47	1800.28	1782.25	1816.58	1711.18	1838.75	1756.98	1730.5	1743.96	1748.86	1771.77	1704.23	1723.46	1716.23	1745.35	1743.7	1777.59	1779.81	1718.11	1748.91	1760.7	1754.39	1725.17	1761.56	1748.49	1773.05	1764.73	1761.15	1726.41	1732.16	1774.78	1676.7	1707.23	1754.64	1750.2	1724.67	1732.59	1766.04	1746.25	1738.84	1803.3	1750.79	1767.43	1759.72
8.418000	1745.84	1734.61	1761.89	1755.88	1743.29	1764.4	1800.12	1779.59	1812.72	1710.13	1835.18	1753.45	1731.2	1741.8	1748.29	1771.58	1702.88	1724.44	1718.16	1743.54	1741.91	1774.68	1776.35	1715.15	1743.36	1760.99	1753.36	1722.45	1760.6	1749.69	1772.06	1764.19	1760.32	1725.69	1733.35	1770.6	1680.58	1706.27	1752.27	1749.5	1726.31	1731.49	1763.27	1743.72	1735.78	1799.38	1746.82	1761.57	1756.38
8.913000	1745.65	1733.39	1761.43	1755.45	1747.11	1760.16	1798.94	1778.77	1810.18	1710.59	1834.22	1759.43	1729.6	1740.99	1746.17	1769.02	1704.59	1722.39	1715.11	1743.41	1741.73	1771.16	1777.95	1716.87	1739.62	1762.02	1751.63	1725	1761.15	1745.79	1771.65	1759.73	1755.32	1724.29	1733.61	1771.78	1677.06	1707.6	1754.05	1747.71	1722.19	1732.52	1763.48	1743.81	1735.07	1799.72	1748.8	1760.73	1759.05
9.409000	1747.5	1733.76	1759.66	1755.89	1745.43	1760.02	1794.97	1777.59	1811.73	1712.62	1830.73	1756.57	1727.9	1742.12	1747.91	1767.38	1702.32	1719.38	1711.22	1743.74	1739.51	1772.02	1777.94	1715.37	1744.06	1758.43	1752.39	1722.66	1756.55	1744.08	1770.75	1760.37	1756.94	1724.06	1729.62	1769.57	1678.12	1706.9	1751.6	1747.16	1722.49	1729.72	1764.15	1745.87	1735.54	1795.83	1749.84	1763.37	1755.47
9.904000	1746.36	1732.11	1756.79	1753.69	1742.87	1759.41	1789.93	1775.77	1809.15	1710.52	1829.87	1755.47	1726.48	1740.35	1743.6	1768.5	1702.02	1723.73	1713.09	1745.28	1740.74	1774.59	1775.37	1713.92	1743.1	1756.68	1750.92	1719.57	1760.83	1740.95	1771.23	1757.92	1755.05	1721.39	1726.47	1768.88	1677.34	1708.88	1748.72	1745.02	1720.5	1733.29	1762.12	1741.93	1733.67	1797.02	1748.93	1758.59	1756.24
10.399000	1744.21	1730.89	1757.01	1753.88	1743.42	1761.36	1790.45	1775.08	1804.48	1710.48	1824.54	1753.76	1727.25	1737.23	1743.27	1763.17	1702.7	1721	1711.63	1740.44	1740.69	1770.1	1773.44	1714.63	1739.97	1759.98	1751.69	1718.03	1755.41	1740.71	1765.72	1758.34	1753.12	1722.31	1726	1768.63	1676.91	1707.46	1750.01	1743.6	1718.89	1727.59	1762.34	1740.59	1733.35	1796.05	1744.76	1758.37	1751.82
10.894000	1744.67	1733.01	1757.58	1752.56	1744.09	1758.87	1791.82	1773.72	1804.43	1709.89	1825.34	1751.96	1725.75	1738.78	1743.09	1766.18	1701.16	1722.45	1712.62	1740.57	1737.41	1767.84	1772.93	1714.08	1738.89	1757.68	1751.94	1719.62	1755.03	1740.42	1761.96	1754.82	1750.34	1719.05	1727.82	1767.65	1675.21	1703.21	1748.11	1747.15	1718.45	1730.39	1759.49	1739.68	1733.69	1792.52	1743.63	1757.17	1753.89
11.390000	1741.57	1730.52	1751.89	1748.99	1739.73	1758.39	1786.15	1771.88	1799.82	1709.02	1825.76	1751.81	1724.45	1736.08	1740.96	1763.32	1699.56	1718.65	1709.97	1738.29	1737.27	1766.08	1772.37	1711.89	1739.3	1755.53	1748.26	1719.43	1753.77	1738.53	1764.5	1756.56	1750.21	1718.04	1725.42	1767.15	1677.69	1703.18	1747.89	1741.93	1717.8	1730.5	1758.78	1738.83	1732.01	1793.67	1743.61	1755.46	1750.02
11.885000	1744.24	1730.49	1754.93	1749.92	1742.01	1753.65	1786.85	1771.86	1801.67	1707.95	1823.86	1747.05	1722.95	1735.98	1742.4	1762.08	1697.81	1719.81	1710.61	1737.76	1735.3	1766.8	1771.05	1715.33	1737.05	1753.93	1746.76	1719.34	1754.7	1737.8	1764.56	1755.45	1751.11	1718.82	1723.99	1761.95	1674.86	1703.57	1747.59	1743.64	1716.71	1726.91	1757.25	1736.15	1729.96	1786.79	1742.83	1755.67	1749.74
12.380000	1740.3	1730.28	1751.99	1747.22	1738.6	1754.5	1782.72	1768.07	1798.06	1707.04	1822.88	1750.18	1722.77	1733.63	1739.39	1759.41	1700.71	1718.85	1710.51	1735.09	1735.05	1766.79	1768.29	1711.02	1734.62	1752.07	1745.4	1715.32	1753.78	1739.92	1760.07	1755.38	1750.85	1717.91	1723.93	1763.7	1673.96	1704.11	1746.43	1740.43	1717.71	1729.24	1755.35	1737.05	1728.26	1786.85	1741.33	1753.88	1751.15
12.875000	1740.32	1729.29	1751.9	1747.32	1741.19	1753.53	1783.88	1767.58	1800.6	1705.32	1818.11	1744.36	1722.06	1736.9	1739.19	1759.35	1698.74	1716.4	1708.34	1735.78	1733.83	1763.93	1767.56	1711.37	1737.18	1754.12	1744.43	1715.13	1751.21	1737.95	1756.37	1752.34	1748.17	1718.95	1723.67	1763.07	1676.43	1701.07	1746.19	1742.2	1714.35	1728.44	1754.96	1736.36	1728.91	1785.75	1741.25	1752.29	1744.9
13.370000	1741.48	1729.25	1753.55	1745.25	1738.3	1753.9	1781.61	1767.32	1796.95	1705.84	1818.04	1746.44	1719.78	1735.86	1738.37	1758.64	1697.35	1714.96	1708.44	1736.23	1734.07	1765.79	1766.58	1710.48	1733.97	1753.63	1746.36	1715.93	1748.5	1738.32	1756.44	1751.06	1747.02	1715.18	1720.38	1761.8	1675.06	1700.33	1742.39	1739.38	1717.46	1725.52	1754.63	1735	1728.42	1786.17	1741.26	1752.26	1745.86
13.866000	1739.46	1725.44	1749.88	1744.16	1735.41	1753.08	1781.12	1766.64	1792.82	1703.89	1814.44	1746.37	1720.72	1733.37	1738.19	1758.75	1699.51	1715.15	1705.68	1732.66	1731.88	1761.28	1764.95	1709.57	1734.08	1750.22	1746.47	1715.94	1749.14	1733.08	1758.86	1748.82	1746.31	1717.24	1722.3	1760.43	1674.57	1699.95	1742.6	1738.39	1715.92	1724.58	1752.1	1733.21	1728.73	1779.69	1739.06	1750.87	1745
14.361000	1739.83	1730.14	1745.71	1745.58	1738.78	1753.67	1778.28	1765.86	1796.42	1704.75	1813.49	1744.92	1719.18	1734.36	1742.33	1757.47	1695.85	1713.7	1705.15	1734.33	1731.29	1762.01	1764.97	1710.19	1732.82	1751.54	1744.53	1714.86	1751.3	1735.65	1757.1	1748.87	1747.92	1714.59	1722.33	1756.72	1674.64	1702.2	1742.82	1738.7	1713.12	1724.5	1752.11	1731.7	1724.23	1782.98	1739.58	1749.99	1746.48
14.856000	1734.61	1726.11	1747.55	1743.57	1734.45	1748.64	1778.75	1764.57	1790.28	1706.06	1812.45	1747.51	1716.84	1728.61	1738.15	1756.86	1701.04	1712.9	1705.68	1730.85	1732.35	1758.79	1764.96	1710.38	1734.37	1749.34	1743.56	1714.67	1749.4	1734.12	1757.85	1750.52	1745.25	1715.13	1721.62	1758.54	1675.13	1702	1740.93	1737.01	1714.43	1724.59	1754.2	1731.68	1725.11	1781.02	1739.4	1750.45	1743.86
15.351000	1735.09	1723.74	1751.06	1744.39	1735.57	1750.26	1777.82	1763.56	1792.96	1707.23	1812.5	1744.57	1718.83	1734.82	1736.99	1756.22	1696.86	1713.48	1706.42	1732.09	1730.88	1759.32	1764.59	1707.69	1729.74	1751	1741.21	1713.95	1748.47	1733.8	1754.2	1751.01	1741.92	1714.57	1722.02	1756.87	1673.96	1703.31	1741.19	1737.41	1712.39	1722.73	1751.1	1732.48	1724.93	1779.28	1736.28	1750.94	1744.83
15.846000	1735.41	1725.49	1743.95	1739.89	1734.84	1747.26	1776.72	1765.18	1789.26	1704.39	1809.52	1740.98	1717.59	1732.46	1735.21	1755.53	1695.3	1710.95	1704.8	1731.61	1728.57	1757.59	1762.03	1708.39	1730.7	1745.54	1742.88	1714.31	1748.51	1731.1	1754.07	1750.44	1741.74	1714.14	1718.4	1755.69	1673.36	1699.7	1738.7	1733.91	1714.44	1723.57	1747.92	1731.2	1725	1776.13	1735.83	1746.98	1742.32
16.341999	1737.45	1724.23	1745.91	1742.15	1732.58	1746.04	1776.05	1761.55	1790.62	1706.29	1808.85	1739.74	1718.42	1730.31	1732.66	1751.85	1697.5	1713.01	1708.24	1730.05	1729.15	1756.87	1763.42	1707.33	1729.21	1745.38	1739.11	1712.25	1748.11	1730.17	1751.7	1746.04	1742.87	1712.17	1720.33	1756.83	1676	1701.51	1740.45	1733.49	1712.02	1723.11	1749.27	1730.9	1721.8	1778.48	1736.5	1747.65	1745.04
16.837000	1735.84	1725.99	1747.15	1739.92	1732.65	1750.26	1770.69	1761.22	1789.91	1703.32	1804.36	1740.92	1714.81	1730.88	1734.7	1752.34	1697.58	1711.24	1703.3	1730.73	1727.94	1756.83	1762.17	1707.02	1731.22	1744.44	1739.52	1712.24	1747.15	1730.01	1754.72	1744.65	1740.97	1711.38	1717.3	1754.41	1672.79	1698.95	1741	1735.57	1712.68	1722.81	1748.69	1732.76	1721.36	1775.15	1735.43	1748.72	1739.47
17.332001	1734.88	1721.87	1745.46	1741.45	1732.6	1746.67	1776.43	1760.12	1789.2	1704.62	1805.38	1740.25	1716.5	1728.59	1732.62	1751.73	1696.72	1712.8	1704.55	1728.69	1730.24	1754.83	1758.37	1706.96	1728.69	1742.95	1741.05	1712.57	1744.37	1728.07	1751.67	1750.03	1740.95	1711.37	1715.42	1753.9	1676.48	1697.12	1738.94	1733.34	1710.7	1718.37	1744.87	1729.78	1720.04	1771.92	1734.67	1747.1	1740.31
17.827000	1733.72	1721.45	1744.38	1737.16	1730.92	1747.35	1772.42	1762.32	1784.85	1703.71	1802.39	1741.28	1717.33	1727.5	1733.37	1750.35	1696.11	1707.92	1703.06	1729.11	1725.73	1756.29	1758.64	1705.5	1730.31	1743.82	1737.97	1713.77	1744.59	1729.82	1749.46	1745.61	1738.51	1709.23	1713.62	1752.98	1673.86	1700.22	1736.81	1734.17	1710.68	1718.45	1747.87	1728.67	1718.56	1774.1	1735.2	1744.59	1740.72
18.322001	1732.36	1723.16	1744.58	1736.55	1730.72	1747.84	1770.26	1758.01	1782.03	1702.66	1800.49	1738.96	1714.92	1726.71	1732.43	1748.82	1694.62	1707.32	1699.99	1730.09	1727.45	1753.63	1756.06	1706.91	1726.82	1743.61	1738.67	1710.57	1742.33	1726.41	1746.74	1744.09	1737.96	1707.59	1715.96	1751.22	1673.91	1699.69	1737.1	1733.55	1709.92	1719.02	1745.47	1727.39	1716.13	1771.35	1731.54	1744.88	1739.04
18.818001	1731.23	1723.73	1741.97	1736.61	1730.14	1745.93	1769.23	1756.46	1783.98	1701.68	1799.67	1735.41	1714.74	1727.41	1731.2	1748.88	1694.4	1709.19	1704.07	1729.24	1724.81	1753.16	1759.84	1701.96	1724.57	1739.88	1737.73	1709.99	1742.63	1727.33	1746.31	1741.14	1740.31	1709.88	1716.11	1751.24	1673.17	1698	1734.78	1733.08	1708.15	1719.76	1742.72	1729.24	1717.77	1771.49	1731.5	1744.73	1742.01
19.313000	1732.82	1722.92	1741.8	1737.99	1731.48	1743.42	1763.83	1758.13	1785.19	1702.59	1799.15	1735.87	1714	1727.82	1733.94	1750.11	1694.3	1706.47	1700.01	1728.65	1728.07	1750.85	1757.21	1705.16	1723.63	1742.33	1738.8	1707.3	1740.05	1729.48	1744.65	1744.15	1738.05	1706.71	1713.06	1751.67	1673.17	1698.71	1733.69	1730.36	1708.87	1719.34	1745.15	1726.31	1720.75	1772.61	1732.5	1742.86	1737.44
19.808001	1730.23	1720.88	1742.97	1733.9	1727.88	1740.43	1767.22	1758.59	1780.37	1699.73	1799.54	1735	1713.42	1725.16	1734	1746.4	1694.45	1708.89	1702.35	1728.25	1727.47	1754.1	1755.54	1701.75	1725.07	1743.88	1736.82	1709.64	1740.98	1725.56	1743.98	1740.09	1739.11	1708.74	1712.83	1748.77	1671.98	1698.13	1735.01	1732.69	1710.07	1718.64	1742.45	1725.67	1720	1767.74	1732.5	1743.35	1739.65
20.302999	1727.43	1721.4	1742.49	1737.79	1731.01	1743.81	1767.69	1755.99	1780.99	1700.58	1797.27	1735.9	1715	1726.41	1730.67	1745.67	1694.11	1709.78	1701	1725.14	1724.26	1750.52	1755	1704.51	1725.08	1736.84	1735.79	1708.02	1738.86	1727.85	1743.13	1741.15	1735.95	1708.9	1713.26	1751.18	1672.32	1696.39	1732.35	1731.14	1708.18	1717.51	1743.37	1725.9	1717.44	1770.46	1733.42	1743.83	1738.71
20.798000	1732.61	1719.8	1740.63	1735.55	1728.46	1741.2	1767.96	1755.85	1780.44	1702.06	1796.5	1733.95	1712.31	1723.84	1729.77	1744.89	1693.51	1707	1700.09	1724.63	1725.85	1747.38	1752.77	1703.49	1722.51	1739.36	1733.05	1709.66	1740.74	1723.1	1746.91	1740.91	1736.17	1706.39	1714.25	1747.99	1672.57	1694.59	1732.2	1731	1707.06	1716.32	1741.88	1723.92	1717.61	1769.02	1731.11	1741.65	1737.96
21.294001	1727.29	1719.44	1737.15	1734.43	1727.15	1740.7	1762.97	1752.02	1777.55	1700.19	1798.2	1735.28	1709.87	1722.65	1728.41	1745.87	1692.85	1707.2	1700.9	1725.56	1723.11	1750.39	1750.86	1700.03	1723	1738.75	1734.37	1707.36	1738.51	1724.54	1741.34	1739.51	1733.62	1706.89	1712.16	1747.01	1671.97	1695.48	1733.61	1730.05	1706.56	1715.13	1742.29	1724.57	1715.37	1766.32	1730.62	1740.83	1735.19
21.789000	1725.69	1719.87	1735.93	1733.02	1727.31	1741.26	1764.54	1752.2	1776.43	1700.35	1795.7	1734.18	1708.72	1724.71	1728.45	1746.17	1692.9	1708.46	1699.84	1724.26	1723.94	1748.71	1754.96	1702.15	1723.75	1736.69	1733.42	1707.04	1736.86	1725.6	1741.64	1740.11	1732.31	1708.3	1711.11	1747.77	1670.74	1697.82	1731.52	1727.42	1705.84	1715.93	1738.76	1723.56	1717.38	1767.31	1730.68	1738.51	1737.47
22.284000	1728.76	1718.07	1740.62	1732.99	1729.57	1736.64	1762.58	1753.93	1773.96	1698.24	1795.24	1733.63	1708.8	1722.21	1731.28	1744.08	1690.45	1706.49	1698.43	1725.11	1723.78	1746.97	1753.28	1703.57	1719.97	1736.93	1733.28	1706.63	1739.42	1723.46	1740.86	1740.23	1733.81	1706.07	1713.12	1748.07	1674.54	1694.79	1735.88	1730.91	1705.73	1715.88	1742.28	1724.71	1715.58	1764.1	1728.67	1743.42	1735.43
22.778999	1729.16	1719.5	1737.24	1731.33	1727.45	1739.38	1764.11	1751.49	1775.72	1697.31	1794.09	1732.8	1712.91	1721.45	1727.08	1743.51	1693.47	1704.73	1699.1	1724.85	1723.39	1747.03	1749.63	1704.03	1721.61	1735.25	1733.22	1704.07	1737.78	1721.11	1742.06	1736.11	1734.15	1705.08	1712.3	1746.44	1672.82	1695.92	1730.15	1727.84	1705.65	1715.28	1737.98	1721.61	1714.54	1766.89	1729.61	1741.59	1736.31
23.275000	1728.33	1719.79	1736.71	1732.03	1726.17	1738.92	1757.73	1749.71	1775.08	1699.42	1789.14	1732.12	1711.01	1722.94	1728.56	1743.76	1692.3	1707.16	1700.86	1723.22	1721.84	1746.94	1750.77	1701.3	1722.54	1737	1733.99	1708.03	1739.02	1722.38	1740.86	1734.51	1732.96	1706.57	1708.16	1742.83	1671.68	1693.34	1731.43	1727.47	1705.88	1713.19	1740.95	1722.54	1714.71	1763.64	1726.01	1740.56	1733.85
23.770000	1727.55	1715.27	1735.74	1734.22	1726.09	1739.38	1760.35	1752.63	1771.34	1699.4	1788.5	1732.04	1707.96	1721.28	1729.62	1742.53	1693.48	1705.2	1697.94	1722.23	1721.62	1745.93	1749.51	1702.65	1718.84	1737.03	1732.71	1703	1736.32	1721.41	1739.42	1738.75	1732.5	1705.24	1713.07	1743.37	1671.82	1695.14	1729.65	1726.11	1704.38	1713.71	1737.65	1719.85	1714.28	1763.19	1727.02	1736.06	1732.48
24.264999	1728.66	1718.41	1734.86	1730.18	1729.55	1735.84	1760.01	1752.37	1776.96	1700.19	1792.82	1728.23	1709.44	1721.52	1724.76	1739.25	1692.84	1701.28	1696.77	1720.93	1721.75	1742.29	1747.75	1703.89	1722.73	1735.21	1729.01	1702.79	1736.17	1718.67	1735.92	1737.23	1731.03	1705.4	1708.6	1742.22	1671.87	1695.13	1733.96	1727.46	1704.91	1714.55	1739.32	1720.45	1713.61	1762.63	1727.6	1734.43	1732.83
24.760000	1727.31	1714.15	1736.3	1731.51	1724.42	1737.7	1756.65	1751.15	1768.41	1698.3	1785.15	1729.37	1706.78	1719.31	1727.9	1739.5	1690.59	1706.11	1697.64	1720.95	1721.85	1742.75	1745.95	1700	1716.51	1733.79	1729.28	1704.14	1736.33	1718.03	1736.67	1733.48	1730.77	1702.84	1707.1	1737.59	1670.52	1691.55	1727.45	1723.31	1702.23	1713.85	1736.02	1720.35	1711.85	1758.65	1724.94	1734.38	1732.7
25.254999	1724.25	1715.15	1732.88	1731.21	1728.6	1736.27	1754.19	1749.24	1771.07	1697.4	1788.15	1731.47	1708.63	1721.53	1724.2	1738.9	1692.66	1705.22	1698.06	1721.84	1720.45	1744.34	1749.58	1701.27	1715.7	1733.97	1733.19	1703.18	1735.51	1720.56	1737.03	1734.26	1731.67	1703.92	1708.38	1740.66	1669.63	1695.44	1726.71	1726.91	1701.29	1714.27	1735.92	1717.46	1712.61	1763.51	1727.9	1735.38	1731.9
25.750999	1722.11	1713.44	1729.62	1729.97	1726.52	1736.49	1758.81	1744.51	1768.35	1697.73	1783.59	1730.49	1708.28	1719.34	1723.13	1738	1690.98	1701.97	1696.78	1720.6	1720.63	1742.86	1745.45	1699.87	1718.99	1734.39	1730.04	1703.77	1732.84	1722.07	1736.61	1735.06	1730.09	1703.64	1710.94	1740.72	1672.3	1692.52	1730.07	1725.9	1702.3	1711.88	1735.8	1717.02	1710.91	1762.28	1723.94	1733.14	1732.27
26.246000	1725.32	1716.31	1735.57	1729.06	1725.32	1734.47	1754.09	1747.27	1771.64	1697.25	1786.2	1726.91	1706.33	1718.19	1725.74	1738.73	1692.1	1700.34	1696.35	1722.97	1718.1	1741.62	1745.54	1701.14	1720.2	1734.21	1730.29	1701.99	1734.07	1719.32	1736.67	1732.91	1729.75	1701.75	1707.2	1740.18	1671.41	1692.02	1727.37	1725.02	1702.26	1710.69	1735.02	1717.4	1710.95	1760.19	1726.02	1733.28	1730.43
26.740999	1723.95	1712.68	1732.31	1730.59	1725.8	1735.45	1757.18	1749	1767.84	1700.79	1785.87	1725.86	1707.92	1718.57	1723.5	1738.7	1690.01	1704.33	1696.06	1719.54	1717.13	1741.12	1746.68	1699.6	1715.47	1730.22	1726.11	1702.29	1732.49	1716.59	1733.72	1734.42	1729.57	1703.9	1706	1739.14	1668.96	1692.58	1727.08	1724.16	1703.31	1711.71	1733.97	1718.49	1710.98	1756.56	1725.04	1734.5	1731.19
27.236000	1725.13	1714.53	1733.59	1726.17	1722.17	1739.7	1756.78	1747.38	1766.55	1695.98	1784.27	1726.62	1706.9	1717.26	1724.3	1737.65	1689.57	1700.75	1694.68	1718.92	1719.36	1740.06	1745.09	1696.86	1715.91	1733.37	1727.6	1701.95	1732.77	1717.29	1735.83	1732.47	1727.06	1701.67	1706.69	1740.98	1670.01	1692.81	1727.02	1725.13	1701.69	1711.25	1735.18	1717.81	1707.96	1758.27	1724.62	1732.75	1729.03
27.731001	1724.34	1715.21	1733.76	1726.81	1723.51	1732.6	1753.84	1746.93	1764.94	1695.56	1780.46	1724.61	1707.21	1716.63	1723.15	1738.79	1689.41	1703.3	1697.13	1721.7	1717.8	1737.44	1744.3	1699.57	1718.79	1732.29	1726.15	1701.26	1731.42	1718.43	1732.93	1732.09	1728.34	1700.94	1707.4	1740.23	1668.83	1692.4	1725.7	1721.59	1699.33	1712.13	1731.26	1718.52	1708.48	1755.2	1723.23	1733.48	1729.53
28.226999	1722.97	1715.23	1731.3	1726.89	1722.03	1735.32	1755.83	1747.44	1765.54	1696.48	1780.2	1727.37	1705.76	1715.84	1722.16	1736.48	1689.04	1702.85	1694.5	1718.6	1715.28	1743.4	1743.24	1697.65	1715.31	1731.21	1726.21	1702.32	1731.98	1713.93	1733.09	1731.41	1727.95	1700.97	1705.64	1737.01	1669.1	1693.89	1725.16	1723.29	1700.28	1711.63	1732.16	1715.89	1709.13	1754.3	1725.43	1732.66	1728.19
28.722000	1726.39	1712.55	1731.46	1725.7	1722.88	1735.54	1755.08	1745.69	1767.32	1695.03	1781.17	1725.21	1705.92	1717.06	1721.56	1735.03	1689.36	1700.98	1695.43	1719.85	1716.55	1738.94	1745.67	1699.02	1717.09	1731.72	1726.89	1703.16	1731.49	1717.34	1734.32	1731.33	1727.77	1703	1704.3	1741.46	1670.78	1692.06	1726.14	1724.2	1700.76	1711.75	1733.57	1716.74	1709.01	1755.15	1723	1733.48	1731.1
29.216999	1722.25	1713.46	1732.33	1724.9	1721.43	1733.77	1748.73	1745.42	1762.9	1696.72	1781.9	1722.61	1707.73	1717.71	1724.44	1735.42	1688.48	1701.1	1695.25	1718.73	1715.07	1738.45	1742.08	1697.02	1714.48	1728.49	1725.33	1700.3	1731.05	1717.78	1731.46	1728.21	1727	1696.85	1706.53	1735.65	1670.44	1690.53	1721.98	1722.24	1699.2	1710.11	1729.64	1716.52	1707.33	1751.46	1720.85	1731.29	1728.11
29.712000	1723.83	1714.19	1729.71	1722.02	1720.15	1731.75	1750.48	1744.49	1762.61	1695.36	1777.32	1720.45	1704.49	1716.52	1720.15	1733.3	1690.64	1698.31	1693.41	1717.59	1714.13	1737.99	1741.41	1696.34	1713.89	1728.91	1722.9	1701.46	1729.53	1716.99	1729.12	1730.17	1726.85	1700.16	1704.24	1734.52	1670.04	1690.07	1724.38	1720.24	1698.8	1709.48	1731.21	1714.84	1707.61	1754.97	1721.54	1732.22	1729.37
30.207001	1721.54	1711.44	1729.08	1723.28	1722.75	1730.44	1752.82	1744.03	1763.78	1698.23	1778.71	1723.69	1707.24	1716.23	1723.01	1733.92	1689.48	1699.77	1693.17	1716.8	1716.66	1738.48	1741.98	1698.24	1714.51	1731.04	1724.33	1700.89	1730.83	1715.66	1730.16	1730.35	1725.8	1699.21	1702.77	1735.17	1671.71	1690.07	1726.85	1720.98	1699.32	1709.19	1732.65	1717	1709.73	1756.11	1721.41	1731.27	1726.97
30.702999	1721.38	1715.19	1728.67	1724.4	1721.68	1731.25	1747.28	1739.99	1763.71	1693.88	1778.24	1724.31	1704.53	1716.53	1722.77	1732.92	1686.67	1700.32	1694.25	1715.67	1715.27	1737.68	1743.64	1696.15	1713.15	1728.18	1726.38	1700.92	1728.26	1713.21	1728.65	1728.38	1725.22	1698.9	1703.32	1734	1670.52	1689.75	1723.47	1719.57	1698.12	1709.43	1730.7	1710.95	1706.71	1753.78	1721.33	1729.39	1726.33
31.198000	1720.85	1709.98	1727.99	1725.77	1720.48	1731.22	1748.84	1743.64	1763.2	1694.71	1772.55	1722.15	1704.41	1714.48	1722.34	1731.57	1689.85	1699.65	1692.02	1720.01	1715.35	1735.57	1737.74	1698.08	1711.89	1727.79	1722.69	1699.39	1728.08	1714.63	1728.28	1724.96	1724.46	1695.23	1701.81	1732.62	1670.05	1688.58	1722.82	1720.36	1696.36	1708.41	1728.25	1714.23	1704.72	1748.98	1717.58	1727.52	1724.53
31.693001	1719.35	1710.11	1729.07	1722.03	1717.99	1728.31	1747.68	1743.09	1762.43	1693.48	1774.7	1721.26	1705.07	1715.29	1718.44	1733.85	1688.33	1698.27	1692.29	1714.27	1714.27	1734.46	1740.63	1696.8	1712.54	1726.86	1723.23	1698.35	1729.4	1715.27	1728.78	1724.65	1723.79	1697.07	1702.86	1731.67	1668.14	1689.61	1723.84	1720.16	1698.62	1707.75	1726.92	1712.46	1705.3	1750.32	1720.17	1728.7	1725.76
32.188000	1719.34	1710.61	1727.34	1722.86	1719.67	1728.81	1747.95	1742.41	1759.35	1693.77	1772.25	1718.35	1701.41	1713.62	1719.78	1730.61	1687.71	1694.7	1690.7	1714.52	1713.58	1734.73	1741.74	1695.27	1713.43	1724.55	1723.79	1698.26	1727.08	1712.82	1725.72	1726.74	1722.4	1698.57	1701.33	1736.13	1668.1	1690.03	1722.52	1722.56	1696.96	1707.23	1728.75	1711.17	1706.83	1750.19	1717.98	1728.74	1726.64
32.682999	1717.53	1710.83	1727.47	1724.52	1719.16	1729.52	1747.36	1739.97	1758.55	1694.43	1770.27	1718.86	1703.71	1716.14	1717.67	1728.88	1688.19	1695.53	1690.26	1716.08	1712.78	1733.49	1741.35	1694.95	1713.78	1724.77	1723.32	1697.68	1727.72	1713.34	1727.35	1725.08	1722.51	1696.67	1702.95	1732.76	1667.98	1689.7	1720.31	1717.76	1697.16	1706.36	1729.13	1712.07	1703.69	1750.62	1718.64	1728.45	1727.05
33.179001	1719.37	1711.83	1727.23	1722.62	1722.42	1729.61	1748.08	1741.64	1760.41	1694.06	1771.66	1719.34	1701.19	1712.56	1719.47	1731.45	1688.25	1697.37	1688.82	1715.09	1711.94	1734.68	1738.97	1695.6	1712.3	1724.49	1723.46	1698.61	1726.59	1712.54	1726.61	1726.53	1721.51	1698.32	1702.43	1735.11	1667.72	1689.62	1720.56	1718.19	1697.81	1707.65	1727.85	1710.89	1704.19	1749.89	1721.31	1726.75	1726.2
33.674000	1719.42	1711.29	1724.11	1720.62	1718.83	1728.9	1747.41	1741.03	1759.07	1693.15	1769.18	1718.77	1701.31	1712.38	1716.77	1729.18	1687.64	1695.44	1691.75	1712.89	1713.25	1732.08	1737.14	1694.92	1711.61	1725.29	1721.43	1696.05	1727.08	1714.33	1723.56	1723.35	1720.63	1698.22	1700.63	1730.37	1666.87	1687.21	1717.54	1716.63	1696.38	1708.83	1725.29	1712.19	1704.72	1749.26	1717.19	1727.67	1723.75
34.168999	1716.83	1708.75	1726.88	1717.31	1716.77	1727.2	1742.59	1738.22	1755.91	1692.59	1768.46	1719.23	1699.97	1712.64	1717.52	1729.19	1685.91	1692.38	1690.01	1711.62	1708.58	1730.76	1738.76	1694.5	1711.99	1721.59	1719.92	1695.44	1724.32	1710.68	1724.46	1723.6	1720.2	1694.54	1697.58	1729.38	1665.61	1689.35	1722.16	1715.69	1697.6	1706.32	1725.54	1708.88	1703.87	1745.88	1717.5	1724.71	1723.23
34.664001	1718.61	1712.7	1728.51	1720.71	1720.56	1726.04	1741.81	1738.99	1758.42	1692.39	1769.29	1717.74	1702.08	1711.74	1718.32	1732.1	1685.41	1695.67	1691.12	1715.6	1711.81	1731.65	1736.38	1695.68	1709.77	1723.97	1722.41	1696.77	1726.42	1710.67	1725.47	1725.5	1721.05	1695.14	1701.49	1728.49	1669.66	1688.72	1721.03	1715.85	1696.57	1705.88	1722.75	1711.32	1703.26	1746.63	1718.8	1726.87	1724.09
35.159000	1717.93	1710.47	1726.31	1718.15	1717.16	1726.63	1743.02	1739.01	1757.14	1692.39	1767.39	1716.97	1700.49	1711.49	1714.64	1730.11	1687.02	1693.45	1686.88	1714.61	1711.05	1732.46	1736.96	1695.38	1711.85	1724.19	1719.96	1696.13	1724.17	1710.09	1724.85	1723.46	1718.11	1695.18	1702.38	1729.34	1671.57	1686.23	1719.08	1716.39	1695.52	1704.16	1726.48	1709.17	1703.21	1745.81	1716.24	1726.9	1723.25
35.654999	1717.15	1710.34	1723.77	1721.76	1717.63	1727.66	1741.05	1737.39	1755.98	1693.41	1768.24	1716.97	1700.1	1711.6	1716.56	1727.12	1686.85	1694.24	1690.28	1712.27	1711.52	1730.83	1736.99	1692.42	1709.62	1723.54	1719.29	1696.68	1725.32	1710.73	1721.94	1725.42	1718.42	1696.05	1700.02	1728.7	1666.81	1685.86	1718.35	1716.78	1696.03	1707.42	1724.02	1712.27	1705.22	1745.21	1717.57	1727.24	1722.13
36.150002	1716.54	1707.51	1723.45	1720.39	1714.47	1727.53	1743.71	1738.56	1754.69	1693.45	1764.88	1716.36	1700.79	1709.12	1714.48	1729.9	1685.2	1693.66	1689.65	1715.52	1709.81	1729.74	1734.28	1694.37	1709.76	1722.66	1718.64	1696.09	1724.31	1711.88	1723.36	1723.02	1718.51	1694.54	1700.11	1725.83	1667.87	1687.14	1719.78	1714.68	1694.6	1705.38	1723.9	1709.96	1703.38	1744.16	1717.46	1722.19	1723.06
36.645000	1714.69	1707.14	1723	1717.94	1715.68	1727.98	1742.2	1735.44	1753.71	1692.58	1767.86	1714.78	1700.82	1710.61	1714.97	1728.99	1684.9	1693.09	1686.64	1713	1709.09	1729.15	1735.7	1695.03	1710.56	1718.75	1718.59	1694.38	1725.18	1709.06	1722.81	1724.32	1717.2	1694.04	1699.92	1728.72	1664.78	1690.55	1720.16	1716.49	1694.14	1705.06	1723.2	1711.93	1705.97	1744.56	1715.21	1722.44	1718.4
37.139999	1713.12	1709.22	1721.9	1720.17	1718.29	1723.05	1739.64	1734.75	1756.67	1690.84	1769.37	1717.01	1700.58	1712.53	1715.46	1726.8	1685.08	1692.95	1690.24	1710.61	1711.2	1729.95	1735.53	1693.44	1708.94	1720.04	1717.31	1694.87	1724.33	1708.91	1723.21	1720.56	1718.03	1695.81	1698.25	1726.96	1669.34	1686.57	1718.63	1713.7	1694.35	1704.29	1720.92	1708.03	1701.08	1743.26	1714.62	1722.83	1721.95
37.634998	1717.86	1706.83	1724.14	1715.95	1716.95	1725.87	1739.71	1735.67	1751.04	1690.12	1763.46	1714.63	1702.72	1710.08	1716.67	1728.27	1686.06	1693.64	1689.02	1713.11	1712.03	1730.17	1735.64	1693.87	1708.7	1721.77	1718.18	1693.99	1723.25	1707.71	1721.63	1721.75	1719.41	1694.31	1697.84	1725.15	1666.78	1686.47	1716.94	1713.51	1693.15	1705.15	1721.75	1710.23	1699.44	1741.06	1714.15	1724.92	1718.04
38.131001	1715.39	1707.4	1724.11	1718.15	1716.15	1721.81	1741.97	1735.49	1753.96	1692.29	1765.17	1713.06	1697.45	1709.59	1713.06	1724.53	1685.72	1694.52	1687.59	1710.07	1713.03	1730.5	1732.61	1694.38	1707.14	1720.83	1717.18	1693.4	1724.23	1708.76	1719.79	1721.45	1716.85	1694.66	1698.71	1726.93	1668.26	1684.88	1714.8	1715.82	1694.91	1706.81	1721.89	1708.03	1701.58	1740.76	1715.58	1722.79	1721.09
38.625999	1716.15	1703.28	1723.51	1716.1	1715.2	1725.58	1740.74	1734.28	1751.92	1691.41	1765.37	1715.39	1700.26	1708.75	1716.23	1725.28	1685.01	1691.7	1688.49	1711.74	1710.1	1729.39	1732.76	1693.84	1706.86	1720.76	1718.34	1694.46	1724.12	1708.16	1719.86	1723.35	1719.19	1693.6	1698.74	1727.87	1666.61	1684.66	1716.76	1714.67	1694.54	1705.18	1718.81	1706.68	1698.11	1739.88	1715.9	1721.55	1720.75
39.120998	1713.85	1707.88	1721.31	1720.01	1717.83	1722.2	1740.89	1734.39	1751.9	1690.79	1760.88	1713.9	1699.38	1709.45	1714.26	1727.44	1687.19	1692.43	1689.19	1711.01	1709.78	1728.18	1731.33	1694.34	1708.14	1722.04	1718.73	1694.2	1723.96	1707.71	1722.66	1719.27	1718.78	1692.89	1696.15	1723.81	1666.45	1686.12	1718.14	1715.26	1692.89	1704.59	1722.94	1706.21	1700.96	1741.21	1714.26	1721.14	1719.69
39.616001	1714.67	1707.54	1723.64	1717.69	1714.36	1724.79	1738.11	1734.11	1752.37	1690.34	1763.1	1712.86	1695.67	1708.84	1715.76	1724.36	1686.51	1692.95	1687.32	1710.12	1710.65	1726.32	1732.77	1689.74	1707.31	1720.71	1717.44	1693.28	1722.33	1707.89	1720.08	1721.6	1716.71	1691.33	1698.76	1726.19	1667.93	1685.25	1716.92	1710.81	1694.54	1702.63	1719.98	1704.79	1700.04	1740.1	1712.62	1722.39	1719.21
40.112000	1713.51	1703.8	1721	1714.52	1713.85	1722.5	1737.7	1733.53	1748.23	1691.06	1762.72	1713.73	1698.78	1708	1714.49	1725.8	1683.72	1689.83	1686.79	1710.85	1707.74	1725.37	1728.82	1694.29	1705.46	1720.47	1716.42	1692.91	1722.51	1704.98	1717.89	1717.94	1717.28	1693.32	1696.44	1724.06	1665.88	1687.1	1715.59	1713.33	1692.38	1702.04	1720.48	1707.53	1700.11	1740.87	1715.45	1720.09	1720.79
40.606998	1712.44	1708.88	1720.46	1716.89	1713.29	1722.18	1738.32	1735	1751.62	1692.12	1760.1	1714.68	1697.31	1708.07	1714.51	1723.63	1684.43	1689.73	1686.14	1709.66	1706.64	1726.76	1732.97	1690.9	1706.16	1721.05	1715.44	1694.87	1720.23	1704.74	1719.84	1719.71	1716.95	1691.05	1695.89	1724.74	1667.23	1685.55	1716.8	1712.94	1694.26	1703.01	1719.55	1703.39	1699.82	1740.82	1711.82	1722.22	1717.22
41.102001	1714.42	1706.4	1723.14	1717	1715.84	1722.77	1738.28	1733.04	1750.49	1693.29	1758.43	1710.51	1697.42	1708.3	1713.64	1720.82	1683.7	1690.03	1686.77	1708.46	1709.59	1725.32	1732.91	1694.04	1704.74	1719.15	1720.18	1691.68	1720.52	1707.2	1719.3	1718.46	1714.28	1693.67	1695.16	1724.84	1664.98	1685.06	1715.65	1713.27	1694.78	1702.92	1718.94	1706.67	1698.22	1738.21	1713.41	1721.76	1717.82
41.597000	1714.25	1705.13	1721.47	1715.28	1710.14	1721.35	1738.65	1731.28	1749.1	1688	1758.26	1711.07	1695.54	1705.46	1714.72	1722.66	1683.93	1690.76	1687.01	1710.1	1707.03	1728	1728.85	1692.17	1704.8	1716.16	1717.32	1692.49	1718.84	1705.61	1718.2	1718.77	1715.32	1692.65	1697.67	1724.26	1665.27	1684.06	1714.4	1713.27	1693.79	1702.56	1717.97	1705.6	1698.04	1737.39	1715.35	1719.43	1717.7
42.091999	1712.16	1705.63	1722.97	1714.3	1713.96	1725.14	1736.52	1730.17	1748.98	1689.97	1760	1712.52	1695.79	1707.87	1715.76	1721.79	1684.09	1690.88	1686.34	1708.21	1709.01	1725.4	1730.29	1690.67	1706.26	1718.42	1716.37	1692.2	1720.17	1704.15	1718.38	1717.26	1714.2	1691.05	1695.88	1723.17	1666.94	1683.78	1713	1712.63	1692.23	1701.84	1721.98	1705.58	1699.75	1737.35	1710.07	1720.11	1715.93
42.588001	1713.57	1705.69	1719.96	1715.89	1713.6	1721.9	1738.1	1731.88	1751.93	1689.11	1757.35	1712.48	1694.46	1706.17	1709.87	1721.04	1683.19	1688.9	1685.8	1710.22	1707.25	1725.38	1727.9	1691.23	1705.16	1718	1715.31	1691.34	1719.45	1702.88	1715.44	1719.38	1713.74	1691.41	1693.42	1722.36	1667.46	1685.87	1714.89	1712.8	1690.85	1701.41	1718.92	1705.1	1698.7	1735.85	1712.42	1720.26	1716.23
43.083000	1716.18	1704.5	1720.77	1715.43	1713.37	1720.1	1734.06	1732.1	1747.88	1690.18	1758.43	1711.75	1696.07	1705.35	1713.35	1721.94	1684.07	1688.86	1686.07	1709.56	1705.92	1724.18	1730.94	1691.03	1704.18	1718.45	1715.45	1692.63	1721.26	1703.87	1715.21	1716.99	1714.25	1688.29	1692.81	1722.04	1666.49	1684.3	1714.73	1711.98	1691.01	1701.01	1717.75	1705.72	1696.69	1739.02	1711.46	1717.85	1716.95
43.577999	1710.25	1703.46	1719.43	1712.65	1715.15	1720.77	1735.71	1731.5	1749.83	1689.63	1755.48	1711.27	1694.36	1706.81	1714.13	1722.42	1683.77	1688.86	1688.68	1708.58	1708.22	1723.7	1729.12	1688.67	1703	1720.27	1716.97	1690.08	1717.79	1702.54	1713.95	1714.73	1714.53	1689.25	1691.38	1722.36	1668.31	1684.49	1714.75	1709.57	1690.3	1699.73	1718.49	1702.53	1697.61	1735.55	1712.26	1718.35	1715.27
44.073002	1713.32	1703.44	1718.41	1711.68	1712.58	1719.26	1737.47	1728.68	1748.26	1687.15	1754.41	1708.12	1696.81	1707.59	1710.88	1720.97	1683.84	1688.19	1684.28	1706.63	1707.79	1720.89	1727.59	1689.84	1702.85	1716.49	1712.29	1689.74	1719.39	1702.41	1716.36	1719.15	1711.9	1691.34	1692.75	1720.09	1664.52	1683.73	1714.57	1710.39	1690.91	1701.47	1717.46	1700.53	1695.94	1738.44	1711.39	1717.32	1715.09
44.568001	1712.49	1704.78	1719.85	1715.08	1711.95	1721.36	1733.96	1729.52	1746.38	1692.31	1757.43	1710.05	1694.44	1707.27	1710.02	1722.31	1681.66	1687.88	1683.5	1710	1707.35	1724.62	1727.26	1690.28	1703.47	1716.61	1712.15	1689.46	1718.22	1703.12	1717.59	1718.6	1713.98	1694.05	1692.96	1723.31	1667.81	1685.32	1714.89	1711.22	1690.94	1700.64	1717.1	1702.6	1697.1	1738.76	1711.69	1715.21	1714.95
45.063999	1713.81	1705.09	1720.76	1714.27	1713.11	1719.65	1733.8	1731.97	1746.63	1689.13	1756.44	1709.41	1693.67	1708.5	1712.23	1719.48	1683.75	1689.92	1683.11	1707.22	1706.06	1725.31	1727.26	1691.5	1703.56	1716.28	1714.9	1691.28	1717.97	1704.85	1714.51	1716.08	1712.93	1690.14	1694.29	1721.25	1665.32	1684.08	1712.68	1711.42	1689.64	1701.73	1717.44	1704.77	1697.75	1733.94	1712.82	1717.33	1718.03
45.558998	1712.07	1701.73	1718.21	1713.52	1710.07	1719.63	1733.8	1730.99	1746.26	1684.85	1755.31	1708.34	1695.48	1705.06	1712.27	1718.86	1681.12	1688.77	1683.91	1707.03	1706.68	1722.81	1725.88	1690.37	1702.63	1715.08	1712.74	1689.79	1718.07	1702.99	1715.27	1716.56	1712.1	1691.32	1692.48	1718.94	1666.63	1684.92	1713.8	1708.79	1690.56	1700.59	1717.43	1703.26	1695.42	1736.1	1708.4	1718.07	1714.99
46.054001	1713.13	1703.74	1718.31	1714.67	1712.54	1721	1735.18	1729.92	1743.12	1688.6	1755.72	1706.94	1693.82	1705.88	1711	1719.55	1683.05	1689.76	1684.49	1705.58	1704.84	1724.44	1725.72	1688.75	1702.44	1716.54	1712.42	1690.44	1716.54	1701.93	1716.63	1717.14	1711.97	1690.86	1693.24	1720.16	1665.71	1682.97	1712.53	1709.12	1688.79	1699.35	1719.03	1705.19	1697.6	1734.64	1709.51	1719.08	1716.22
46.549000	1713.53	1702.41	1720.43	1712.17	1713.62	1719.33	1734.07	1731.32	1747.58	1687.13	1754.94	1708.69	1695.11	1704	1709.14	1721.61	1682.79	1687.31	1682.85	1707.09	1704.97	1721.15	1727.44	1689.19	1702.41	1713.87	1714.3	1687.31	1719.49	1702.44	1712.83	1715.69	1710.57	1689.52	1693.2	1718.9	1667.04	1684.61	1711.44	1710.59	1690.72	1700.34	1716.27	1702.33	1696.69	1733.6	1710.21	1715.39	1713.86
47.043999	1710.71	1701.75	1717.12	1710.33	1709.26	1718.18	1732.7	1729.85	1742.29	1688.35	1753.68	1706.69	1694.68	1706.45	1709.51	1717.63	1682.17	1689.49	1682.18	1706.98	1705.29	1719.16	1725.3	1689.87	1699.94	1714.99	1711.15	1688.86	1713.65	1701.92	1710.82	1711.99	1710.39	1689.46	1691.93	1719.21	1665.28	1683.43	1714.43	1709.95	1688.82	1700.72	1712.81	1702.11	1694.9	1731.66	1711.7	1716.69	1716.06
47.540001	1712.67	1707.12	1718.68	1712.72	1707.72	1718.44	1733.59	1730.79	1745.15	1686.96	1754.85	1707.78	1695.22	1704.74	1712.15	1717.51	1684.55	1688.13	1683.78	1705.2	1705.24	1720.38	1723.79	1689.45	1702.49	1714.93	1710.9	1690.1	1716.56	1699.41	1711.09	1715.18	1712.06	1691.57	1693.6	1718.73	1666.76	1683.7	1712.02	1709.64	1688.82	1700.03	1716.37	1700.72	1696.59	1733	1708.07	1715.34	1716.25
48.035000	1712.56	1702.15	1719.21	1713.1	1709.97	1719.57	1732.33	1729.72	1743.84	1685.65	1752.03	1708.07	1693.41	1706.69	1710.2	1717.58	1682.16	1688.89	1684.02	1705.67	1701.34	1721.57	1724.65	1688.28	1699.43	1712.58	1710.89	1690.56	1718.29	1698.88	1715.12	1713.92	1710.55	1687.35	1692.41	1718.49	1666.62	1686.03	1711.31	1710.15	1690.39	1698.89	1715.53	1702.83	1696.41	1733.32	1710.36	1717.2	1714.42
48.529999	1709.61	1702.96	1716.59	1712.78	1708.27	1718.45	1727.01	1725.24	1743.32	1689.64	1750.62	1705.96	1693.1	1703.9	1713.04	1715.62	1680.25	1687.03	1685.29	1703.93	1703.3	1716.87	1725.16	1687.49	1700.36	1712.84	1712.32	1689.96	1713.25	1699.32	1710.43	1712.43	1709.95	1686.85	1692.2	1716.67	1664.35	1684.44	1710.51	1709.54	1688.22	1698.1	1711.42	1700.75	1694.51	1733.34	1709.76	1712.83	1713.29
49.025002	1713.48	1702.18	1718.95	1712.23	1712.05	1718.75	1731.27	1726.67	1742.12	1687.7	1751.74	1708.43	1695.58	1703.18	1709.25	1716.77	1682.33	1690.34	1685.98	1703.89	1704.86	1719.14	1722.36	1686.6	1702.21	1713.32	1710.67	1687.13	1717.7	1697.43	1712.56	1715.27	1709.37	1687.47	1688.54	1718.12	1667.11	1682.17	1711.94	1708.91	1687.93	1700.86	1714.65	1698.86	1693.95	1731.93	1707.39	1714.7	1712.57
49.520000	1709.14	1702.11	1715.19	1711.53	1710.52	1717.92	1730.41	1726.49	1742.14	1687.95	1750.32	1705.99	1691.93	1703.12	1708.55	1715.55	1682.45	1689.29	1682.27	1702.94	1703.87	1719.78	1724.42	1687.44	1699.48	1715.01	1712.36	1688.07	1714.8	1702.13	1710.41	1713.76	1710.01	1688.47	1691.16	1717.95	1666.94	1680.88	1711.57	1707.34	1688.29	1701.46	1715.39	1700.91	1693.26	1732.59	1709.72	1714.68	1713.6
50.015999	1710.85	1699.22	1717.63	1707.82	1707.55	1717.34	1732.28	1726.87	1742.4	1687.11	1751.62	1703.76	1692.34	1704.04	1710.97	1717.53	1682.33	1686.57	1682.96	1703.61	1705.38	1719.22	1722.2	1687.51	1697.83	1711.3	1709.51	1689.24	1714.23	1701.15	1709.65	1716.66	1708.16	1687.72	1690.63	1720.29	1664.91	1684.71	1707.84	1707.55	1688.18	1698.92	1713.5	1699.28	1692.99	1731.15	1708.53	1714.38	1714.01
50.511002	1712.03	1701.98	1715.03	1710.55	1708.88	1715.21	1730.67	1725.8	1740.16	1683.49	1750.03	1704.8	1695.18	1702.03	1707.98	1714.37	1681.17	1688.68	1685.4	1704.15	1703.09	1717.98	1723.85	1688.37	1697.31	1714.77	1709.29	1686.95	1714.84	1699.59	1712.02	1715.56	1711.4	1688.7	1690.83	1717.48	1665.6	1681.55	1709.32	1706.46	1686.47	1700.5	1716.04	1700.17	1695.18	1732.51	1707.74	1713.21	1712.55
51.006001	1712.1	1700.85	1716.73	1709.45	1710.15	1717.02	1724.69	1727.16	1740.26	1685.12	1749.77	1703.54	1692.44	1704.58	1709.52	1715.03	1679.49	1686.18	1683.14	1702.79	1703.41	1717.52	1723.07	1685.25	1700.49	1713.79	1712.42	1687.47	1714.49	1699.78	1710.72	1711.8	1708.37	1687.98	1689.38	1715.44	1666.01	1683.83	1709.39	1706.21	1687.17	1697.41	1714.19	1699.09	1692.46	1729.92	1706.2	1714.46	1712.47
51.500999	1710.49	1701.49	1715.21	1710.7	1708.61	1713.3	1726.09	1726.84	1740.88	1686.19	1750.46	1705.94	1693.92	1701.53	1707.78	1717.15	1681.36	1685.77	1683.58	1704.82	1703.83	1718	1721.98	1691.36	1701.66	1713.14	1711.95	1688.36	1713.67	1697.27	1709.96	1711.39	1710.7	1687.53	1690.76	1716.24	1664.51	1684.04	1710.86	1707.8	1687.74	1698.68	1712.92	1699.09	1695.84	1730.42	1707.13	1717.17	1712.19
51.995998	1709.37	1701.78	1717.23	1711.72	1707.98	1717.96	1725.53	1724.74	1739.75	1687.25	1749.05	1703.49	1689.34	1702.31	1709.63	1716.13	1681.87	1686.21	1682.61	1704.5	1703.81	1719.49	1725.09	1689.61	1698.65	1712.12	1710.21	1687.64	1711.98	1700.31	1708.62	1713.43	1709.92	1687.92	1690.4	1715.35	1665.93	1683.12	1711.54	1707.43	1687.67	1698.76	1713.05	1699.57	1694.77	1729.72	1706.49	1711.99	1710.05
52.492001	1709.33	1699.8	1715.79	1708.19	1708.21	1717.26	1726.71	1726.86	1737.38	1684.72	1750.41	1703.48	1692.83	1702.15	1707.05	1716.6	1682.26	1684.66	1681.41	1704.42	1701.65	1715.59	1723.52	1686.4	1700.08	1705.93	1707.71	1684.68	1711.38	1698.19	1707.08	1713.18	1705.8	1687.88	1690.58	1714.96	1665.09	1681.2	1706.35	1706.52	1686.81	1697.33	1711.89	1698.38	1691.76	1729.31	1706	1712.1	1710.77
52.987000	1707.74	1702.12	1714.57	1709.34	1709.1	1716.94	1727.88	1723.66	1737.4	1685.61	1747.49	1704.25	1691.03	1703.19	1707.61	1714.8	1681.95	1686.79	1682.16	1702.2	1702.57	1716.49	1722.48	1686.87	1698.37	1712.61	1706.81	1687.67	1713.7	1697.19	1707.68	1710.92	1707.13	1688.91	1692.03	1715.58	1664.63	1683.2	1709.01	1706.55	1687.06	1695.65	1711.47	1699.15	1694.33	1728	1706.04	1714.65	1712.5
53.481998	1706.99	1699.06	1715.22	1709.18	1706.11	1717.91	1729.56	1722.57	1735.95	1687.22	1746.25	1702.76	1690.88	1701.23	1707.21	1712.18	1679.89	1686.23	1681.63	1700.37	1700.85	1715.65	1722.36	1687.24	1697.03	1712.36	1708.13	1685.26	1711.96	1697.36	1709.52	1711.98	1709.03	1684.88	1689.24	1715.32	1663.94	1680.87	1709.51	1706.26	1687.83	1696.75	1710.8	1701.94	1692.43	1726.85	1707.42	1710.74	1712.61
53.977001	1705.26	1701.55	1713.97	1709.31	1707.12	1712.79	1728.12	1723.03	1737.82	1685.86	1745.48	1704.55	1691.27	1701.8	1708.41	1713.1	1683.6	1685.17	1681.41	1701.87	1701.65	1716.42	1720.09	1686.08	1697	1710.74	1709.16	1687.93	1713.09	1698.21	1710.57	1710.59	1708.22	1686.14	1690.31	1715.18	1663.56	1681.2	1708.76	1704.92	1688.15	1696.72	1710.16	1698.09	1692.77	1727.97	1709.42	1712.86	1710.91
54.473000	1708.24	1699.11	1713.46	1706.25	1708.03	1715.67	1726.31	1725.01	1737.81	1685.03	1744.58	1701.01	1691.03	1700.57	1706.55	1713.81	1680.96	1684.43	1681.13	1701.93	1701.71	1712.79	1719.77	1686.88	1697.78	1709.8	1706.2	1684.89	1712.98	1697.46	1708	1709.41	1704.9	1688.78	1688.93	1716.88	1665.63	1680.24	1709.01	1705.52	1685.64	1696.34	1711.41	1698.44	1690.24	1727.11	1708.26	1711.62	1712.01
54.967999	1707.38	1702.93	1716.12	1708.43	1707.73	1713.36	1724.73	1722.71	1737.45	1684.99	1744.21	1704.33	1690.88	1699.47	1708.11	1712.65	1680.87	1685.61	1679.01	1704.05	1699.77	1715.47	1720.79	1686.56	1696.89	1708.32	1706.46	1686.23	1712.02	1697.4	1706.06	1709.68	1706.49	1686.69	1689.06	1714.86	1662.81	1680.94	1707.1	1703.74	1685.44	1696.64	1707.09	1697.66	1691.8	1725.9	1704.74	1712.66	1711.08
55.463001	1707.79	1700.13	1711.88	1708.25	1706.15	1713.32	1727.22	1721.85	1739.56	1686.57	1742.85	1704.83	1690.64	1700.69	1703.5	1713.23	1679.78	1683.74	1683.72	1704.15	1702.32	1712.6	1720.21	1687.8	1696.94	1710.36	1709.29	1684.16	1710.02	1699.53	1709.1	1709.58	1706.6	1686.58	1689.58	1713.95	1664.36	1682.08	1707.66	1704.82	1686.75	1696.11	1708.79	1698.83	1691.97	1727.19	1704.32	1712.07	1712.85
55.958000	1706.28	1701.91	1712.52	1705.23	1707.35	1713.11	1724.72	1725.29	1739.83	1683.99	1744.98	1702.77	1690.56	1701.15	1705.54	1713.01	1681.11	1684.78	1680.4	1703.5	1700.72	1714.48	1718.35	1686.42	1697.53	1709.35	1706.21	1686.3	1711.73	1694.98	1707.62	1712.62	1705.32	1684.7	1688.01	1714.51	1663.01	1680.62	1705.67	1704.31	1684.17	1696.41	1708.83	1698.04	1691.37	1727.7	1707.03	1711.92	1708.5
56.452999	1704.99	1700.89	1713.04	1705.09	1705.67	1713.58	1726.95	1722.25	1737.83	1684.82	1741.87	1700.31	1689.61	1700.48	1705.53	1711.91	1678.73	1684.14	1679.57	1702.09	1700.55	1713.41	1719	1685.19	1695.74	1709.08	1710.07	1685.81	1710.75	1696.87	1705.64	1710.35	1706.72	1685.46	1688.88	1711.76	1662.78	1681.25	1706.37	1703.23	1684.57	1696.18	1710.27	1698.63	1689.78	1725.25	1705.02	1709.81	1708.45
56.949001	1706.4	1700.94	1712.52	1708.61	1707.17	1714.29	1725.04	1725	1735.22	1686.04	1742.74	1702.5	1687.88	1700.53	1705.63	1711.37	1678.67	1684.77	1681.03	1702.85	1698.71	1714.2	1719.67	1684.49	1696.06	1709.68	1707.19	1683.93	1709.34	1696.99	1706.58	1708.43	1705.27	1684.43	1687.44	1713.82	1662.28	1681.12	1705.08	1702.99	1683.86	1696.77	1707.88	1697.21	1688.84	1724.74	1705.65	1710.56	1708.89
57.444000	1707.24	1701.42	1713.33	1706.2	1706.83	1712.79	1726	1721	1737.49	1685.31	1741.95	1701.06	1692.04	1699.1	1706.17	1710.94	1678.56	1684.8	1679.95	1700.78	1698.52	1715.63	1720.75	1685.2	1695.94	1705.78	1707.26	1683.77	1711.67	1696.04	1706.37	1708.4	1708.71	1684.87	1685.69	1712.99	1666.12	1679.74	1704.87	1703.01	1682.4	1697.14	1708.61	1698.55	1692.6	1726.07	1705.54	1711.4	1710.99
57.938999	1707.32	1700.3	1714.73	1706.15	1709.25	1714.28	1722.26	1721.9	1738.56	1683.27	1743.68	1701.37	1690.43	1700.21	1705.37	1712.05	1679.15	1685.28	1678.38	1699.48	1701.43	1714	1719.97	1685.94	1697.27	1708.56	1705.45	1684.16	1711.06	1695.01	1705.78	1708.24	1707.16	1685.35	1687.31	1713.62	1664.79	1682.4	1705.8	1704.42	1684.9	1695.55	1709.43	1696.63	1690.9	1725.4	1703.56	1707.93	1708.99
58.433998	1705.81	1700.31	1712.47	1706.59	1707.22	1713.84	1723.45	1721.49	1736.47	1685.62	1741.35	1702.98	1689.69	1701.42	1704.62	1710.98	1680.61	1681.23	1679.12	1701.91	1701.86	1713.42	1719.31	1685.39	1695.17	1708.73	1707.31	1685.25	1709.88	1695.32	1704.51	1709.51	1705.42	1684.15	1685.91	1712.43	1663.76	1682.39	1706.62	1704.44	1683.9	1697.11	1710.55	1698.84	1690.95	1724.29	1704.17	1710.76	1710.76
58.929001	1703.84	1697.95	1712.03	1705.81	1706.34	1710.17	1726.95	1721.96	1732.62	1683.79	1740.87	1699.84	1690.34	1699.95	1705.58	1709.73	1680.67	1681.62	1679.79	1702.44	1701.06	1713.29	1717.75	1685.44	1695.28	1706.43	1706.22	1683.66	1709.97	1695.56	1702.84	1708.06	1708.02	1685.18	1687.13	1710.18	1662.63	1679.21	1707.16	1702.25	1683.89	1695.16	1708.97	1697	1690.96	1725.95	1703.26	1708.91	1710.27
59.424999	1706.84	1697.12	1711.37	1706.27	1705.8	1712.25	1725.91	1721.74	1733.16	1685.93	1741.01	1700.18	1690.16	1698.9	1704.12	1712.03	1680.39	1684.27	1678.11	1701.67	1699.27	1712.62	1715.83	1686.08	1692.96	1707.79	1706.3	1684.5	1710.25	1694.85	1706.58	1707.49	1703.73	1684.04	1685.02	1709.47	1663.36	1685.03	1705.01	1705.02	1686.32	1696.31	1708.18	1697.09	1689.74	1724.15	1703.77	1710.49	1710.74
59.919998	1703.36	1699.15	1712.43	1705.26	1705.68	1711.69	1725.57	1723.39	1733.88	1686.06	1740.63	1696.2	1688.67	1698.29	1703.21	1712.91	1679.16	1685.2	1680.81	1700.41	1700.92	1711.33	1720.73	1685.07	1692.96	1709.11	1706.11	1685.7	1710.09	1695.55	1705.39	1706.22	1705.1	1685.76	1688.76	1711.42	1663.15	1683.58	1702.43	1703.01	1685.95	1696.92	1707.82	1696.4	1690.58	1723.86	1705.85	1711.97	1710.16
60.415001	1703.9	1695.29	1709.93	1704.74	1705.36	1712.89	1719.05	1720.53	1732.47	1685.84	1741.01	1699.5	1689.51	1698.69	1703.97	1709.23	1678.96	1684.85	1682.4	1699.68	1698.43	1711.79	1718.75	1684.18	1695.72	1707.5	1706.05	1684.44	1708	1694.73	1704.13	1706.34	1704.49	1682.55	1687.65	1711.17	1664.96	1681.93	1705.07	1702.37	1683.77	1696.06	1709.09	1699.76	1692.04	1722.93	1704	1710.4	1710.03
60.910000	1704.39	1696.71	1711.69	1706.72	1705.63	1714.59	1722.68	1719.84	1732.4	1686.11	1739.45	1699.04	1688.44	1696.99	1703.33	1708.97	1678.71	1683.8	1680.39	1700.17	1699.9	1710.17	1719.51	1686.9	1693.73	1705.25	1707.01	1684.58	1707.52	1695.34	1704.9	1705.44	1702.11	1683.69	1686.19	1709.23	1663.61	1679.13	1707.49	1703.65	1684.57	1693.77	1707.45	1695.46	1688.39	1724.39	1706.61	1710.85	1708.93
61.404999	1703.42	1699.99	1712.31	1705.69	1705.57	1710.79	1723.19	1718.75	1732.79	1683.34	1739.57	1701.04	1689.2	1699.57	1703.95	1710.35	1679.21	1682.15	1678.67	1699.4	1699.7	1711.65	1715.92	1684.86	1694.78	1707.57	1703.05	1685.13	1709.07	1696.76	1703.99	1708.73	1703.85	1685.1	1687.89	1707.9	1664.18	1683.47	1705.27	1700.71	1682.8	1696.59	1706.3	1695.65	1689.42	1723.19	1702.48	1707.99	1707.95
61.901001	1704.34	1696.07	1709.56	1704.21	1703.17	1710.43	1722.67	1719.13	1731.52	1685.16	1739.22	1701.17	1689.11	1696.98	1703.01	1711.43	1679.77	1682.74	1678.72	1698.82	1697.67	1710.66	1716.75	1684.43	1694.66	1707.4	1706.77	1682.95	1707.97	1693.63	1705.48	1706.28	1703.68	1683.54	1687.47	1710.97	1663.76	1681.91	1704.09	1703.59	1684.08	1696.76	1705.32	1696.39	1690.38	1723.15	1703.94	1710.12	1709.43
62.396000	1702.61	1696.3	1708.95	1705.36	1703.35	1711.37	1718.3	1718.52	1732.73	1685.21	1739.84	1697.02	1686.89	1696.63	1703.27	1706.3	1678.72	1683.78	1678.87	1701.01	1698.86	1708.39	1718.11	1685.67	1695.13	1706.1	1706.75	1684.54	1705.98	1692.79	1701.33	1705.48	1701.38	1684.43	1687.33	1708.26	1663.48	1679.79	1704.74	1702.2	1682.34	1695.01	1706.09	1694.03	1690.23	1721.85	1704.46	1707.67	1708.95
62.890999	1702.89	1697.35	1712.31	1705.42	1704.8	1709.01	1721.58	1717.98	1732.71	1683.22	1740.52	1700.18	1688.42	1696.61	1702.71	1710.53	1678.9	1683.6	1678.63	1701.04	1700.53	1710.98	1717.17	1684.28	1693.54	1705.85	1703.45	1686.5	1709.11	1692.51	1703.4	1704.74	1702.94	1684.67	1686.44	1709.95	1665.17	1681.36	1706.61	1704.61	1684.58	1695.39	1707.92	1694.34	1690.12	1723.37	1703.26	1708.37	1708.57
63.386002	1704.99	1697.04	1707.77	1702.44	1703.15	1709.12	1722.57	1720.85	1730.57	1686.75	1737.46	1699.2	1690.05	1698.51	1706.19	1710.16	1679.38	1682.67	1678.61	1699.67	1698.91	1710.85	1716.58	1684.44	1697.02	1707.64	1705.34	1682.93	1706.24	1693.27	1706.14	1706.93	1701.95	1682.6	1686.55	1709.55	1665.79	1681.2	1703.63	1701.34	1684.2	1694.58	1708.63	1698.01	1687.7	1723.08	1705.9	1709.7	1709.03
63.881001	1702.16	1695.56	1709.79	1702.07	1702.92	1712.7	1721.51	1718.11	1729.12	1684.6	1736.47	1699.66	1686.73	1700.51	1705.79	1709.43	1679.67	1683.52	1677.01	1699.75	1697.16	1710.58	1717.48	1686.19	1695.6	1705.58	1704.34	1682.82	1708	1694.52	1702.54	1706.59	1702.3	1681.22	1684.47	1709.43	1664.22	1678.78	1701.96	1702.15	1683.85	1693.77	1707.47	1695.19	1687.1	1723.27	1702.47	1708.95	1706.7
64.376999	1703.13	1697.05	1710.09	1703.84	1706.67	1709.77	1722.18	1717.98	1731.77	1684.41	1735.44	1699.91	1687.53	1698.19	1702.63	1708.68	1677.92	1682.04	1677.94	1699.53	1697.87	1712.38	1715.66	1685.14	1693.86	1706.96	1706.11	1682.92	1706.77	1693	1703.3	1705.18	1703.32	1682.97	1685.85	1708.29	1663.04	1681.95	1702.92	1700.74	1683.42	1695.44	1707.41	1695.93	1689.01	1722.24	1703.09	1708.05	1705.32
64.872002	1703.53	1695.4	1710.07	1700.82	1701.55	1710.84	1721.17	1720.66	1730.16	1683.64	1737.29	1697.12	1687.7	1697.33	1703.02	1708.98	1679.98	1682.07	1678.24	1699.01	1697.29	1710.1	1714.44	1683.82	1692.64	1703.74	1703.74	1683.56	1708.76	1692.54	1702.08	1706.51	1700.27	1684.83	1687.29	1707.97	1662.46	1679.01	1703.87	1701.95	1683.64	1691.24	1705.37	1696	1689.41	1721.02	1702.8	1705.54	1706.14
65.366997	1700.94	1697.99	1711.98	1701.74	1701.91	1708.55	1718.68	1717.08	1729.26	1683.31	1735.16	1698.27	1687.06	1697.6	1702.91	1707.37	1679.46	1680.64	1679.89	1698.12	1696.49	1710.25	1717.58	1685.62	1694.02	1706.93	1704.99	1682.01	1708.12	1692.87	1702.27	1706.62	1703.09	1684.16	1685.52	1708.33	1663.08	1679.38	1702.64	1700.51	1680.23	1694.8	1708.18	1695.81	1688.37	1723.55	1703.57	1706.31	1705.28
65.862000	1703.88	1698.22	1711.12	1703.32	1704.67	1709.84	1718.78	1718.87	1729.01	1682.27	1736.47	1699.55	1688.32	1698.39	1701.31	1706.1	1677.35	1682.51	1678.43	1697.32	1697.55	1708.19	1714.48	1684.65	1692.69	1705.26	1702.92	1682.62	1704.52	1695.24	1703.08	1705.5	1701.43	1682.94	1685.25	1709.39	1663.17	1679.02	1702.17	1700.32	1681.02	1694.22	1705.35	1694.36	1688.39	1721.68	1703.61	1706.02	1705.3
66.358002	1703.19	1696.51	1708.4	1706.23	1704.87	1709.47	1718.33	1718.89	1729.44	1683.12	1733.42	1698.37	1689.22	1697.58	1703.52	1706.14	1677.39	1681.54	1679.47	1699.35	1698.87	1712.9	1714.92	1683.63	1690.33	1705.98	1703.76	1683.74	1708.95	1693.17	1702.54	1706.15	1703.38	1684.22	1683.62	1708.22	1664.41	1681.08	1702.09	1701.05	1682.3	1692.94	1705.29	1696.01	1689.58	1722	1701.54	1707.75	1708.93
66.852997	1702.36	1696.13	1706.63	1703.19	1702.46	1710.49	1719.66	1717.87	1728.14	1684.59	1735.97	1695.37	1687.78	1695.94	1701.64	1707.65	1676.62	1682.31	1677.26	1699.8	1697.22	1709.6	1714.76	1683.11	1692.54	1705.14	1704.39	1681.9	1707.19	1691.29	1701.05	1705	1702.97	1683.45	1683.86	1709.73	1662.34	1679.29	1700.11	1700.21	1681.95	1692.66	1705.78	1695.1	1688.52	1722.72	1702.58	1707.62	1705
67.348000	1702.56	1697.2	1708.65	1702.35	1702.61	1709.35	1722.3	1718.54	1733.24	1683.77	1733.7	1695.37	1687.65	1696.73	1702.06	1706.66	1679.69	1681.17	1678.29	1697.96	1697.96	1707.52	1714.2	1681.82	1692.8	1704.84	1701.5	1681.08	1705.54	1692.51	1703.11	1705.56	1701.81	1681.27	1684.26	1707.46	1662.88	1681.57	1703.45	1701.26	1681	1692.44	1706.64	1693.34	1688.87	1721.45	1703.76	1709.09	1704.97
67.843002	1701.23	1697.3	1708.11	1704.88	1705.82	1712.99	1716.92	1718.89	1729.71	1684.94	1736.05	1699.18	1685.39	1698.41	1704.22	1706.08	1679.48	1681.38	1677.04	1700.01	1698.71	1707.83	1714.1	1684.78	1693.44	1704.76	1704.5	1683.74	1707.75	1692.54	1702.03	1705.38	1700.29	1680.11	1682.5	1708.59	1662.64	1678.81	1701.87	1699.75	1683.46	1693.15	1705.01	1694.49	1688.41	1720.97	1699.72	1705.71	1704.05
68.337997	1702.44	1697.38	1709.39	1701.61	1701.78	1709.11	1719.08	1718.4	1730.35	1683.4	1733.32	1699.63	1687.48	1695.86	1704.78	1703.79	1677.09	1679.75	1676.64	1698.91	1696.02	1707.14	1715.19	1683.82	1693.14	1705.18	1701.55	1680.48	1706.27	1691.58	1700.7	1705.04	1700.17	1682.76	1685.22	1707.07	1662.65	1678.43	1702.8	1701.18	1683.79	1692.77	1703.95	1692.88	1687.16	1721.13	1703.17	1708.65	1705.97
68.834000	1702.53	1695.49	1709.15	1699.55	1702.41	1708	1719.22	1718.04	1727.43	1682.6	1731.76	1697.66	1685.8	1696.23	1703.68	1707.59	1676.35	1680.78	1677.42	1696.54	1695.23	1708.12	1713.33	1684.82	1693.37	1704.66	1704.03	1679.54	1708.01	1691.08	1702.6	1705.35	1699.84	1683.3	1684.87	1708.4	1661.34	1676.85	1701.03	1699.98	1682.28	1691.63	1706.62	1693.94	1687.26	1718.47	1703.27	1706.93	1706.09
69.329002	1701.77	1696.25	1709.07	1700.26	1704.12	1710.89	1717.29	1718.15	1729.26	1681.85	1733.97	1696.71	1685.43	1696.41	1703.15	1707.09	1677.97	1678.94	1677.11	1697.91	1698.62	1710.64	1712.89	1683.37	1690.8	1704.73	1703.16	1681.16	1706.17	1692.48	1702.05	1704.04	1702.72	1681.7	1682.77	1705.51	1663.06	1680.45	1702.76	1700.63	1678.95	1692.49	1705.98	1691.42	1686.9	1718.75	1699.39	1703.32	1706.25
69.823997	1700.92	1696.83	1704.88	1699.46	1699.2	1709.83	1716.98	1714.95	1727.26	1682.34	1732.5	1695.86	1686.82	1694.61	1701.29	1703.18	1677.15	1681.44	1677.85	1696.12	1695.13	1707.5	1713.82	1682.67	1691.1	1702.55	1701.93	1681.05	1706.56	1692.25	1698.24	1704.47	1700.18	1682.69	1684.8	1706.04	1661.6	1680.08	1701.9	1700.65	1680.71	1693.87	1703.82	1692.68	1688.4	1718.05	1700.25	1707.39	1704.87
70.319000	1702.11	1693.66	1707.97	1703.27	1701.23	1707.54	1717.56	1714.48	1728.85	1681.59	1733.72	1695.08	1685.71	1695.5	1700.95	1706.32	1678.15	1680.74	1675.4	1699.28	1696.45	1707	1713.19	1683.05	1691.57	1705.07	1700.27	1679.85	1707.47	1691.06	1699.23	1704.97	1702.1	1680.05	1683.7	1706.15	1662.14	1677.6	1701.28	1700.56	1680.54	1692.93	1702.48	1691.82	1685.99	1718.12	1699.99	1705.8	1703.73
70.814003	1702.37	1695.87	1706.96	1702.23	1701.7	1706.67	1715.86	1716.45	1729.2	1683.51	1735.41	1698.04	1687.92	1696.77	1699.01	1707.86	1678.69	1681.24	1676.16	1698.46	1697.45	1708.85	1714	1681.48	1690.5	1703.26	1701.66	1681.21	1704.6	1692.8	1699.51	1702.82	1701.72	1682.95	1683.04	1705.5	1661.83	1680.42	1700.9	1699.22	1683.29	1692.03	1703.04	1695.1	1687.51	1717.95	1700.32	1705.81	1705.12
71.309998	1700.89	1695.73	1705.06	1701.56	1699.61	1706.71	1717.07	1717.04	1726.05	1682.68	1730.32	1695.71	1686.51	1696.04	1703.19	1707.17	1678.12	1678.37	1675.59	1698.29	1695.76	1706.36	1712.57	1683.77	1692.75	1703.28	1702.5	1682.6	1704.44	1689.76	1701.31	1702.77	1700.19	1680.14	1684.19	1707.36	1663.18	1678.2	1698.64	1696.97	1679.95	1691.48	1702.77	1694.72	1686.48	1717.7	1699.96	1706.43	1705.64
71.805000	1701.94	1695.31	1705.2	1702.81	1700.05	1709.6	1716.72	1713.83	1727.47	1681.57	1730.78	1696	1683.61	1691.92	1701.18	1704.07	1677.77	1680.89	1680	1696.4	1695.15	1706.35	1710.84	1682.73	1691.72	1704.64	1701.21	1678.84	1706.63	1690.62	1698.3	1702.35	1699.71	1679.9	1683	1705.38	1662.89	1677.92	1701.68	1698.59	1678.83	1693.55	1702.4	1690.44	1687.33	1718.03	1699.93	1703.86	1705.57
72.300003	1701.4	1695.89	1707.16	1702.61	1701.71	1710.2	1717.15	1716.47	1725.19	1682.85	1729.74	1695.56	1688	1693.71	1701.23	1704.65	1676.79	1680.95	1677.42	1697.37	1694.39	1706.43	1714.1	1680.8	1689.04	1702.3	1701.15	1680.07	1705.31	1691.22	1700	1704.33	1700.74	1680.94	1683	1705.13	1661.26	1676.51	1699.67	1698.24	1679.76	1691.9	1702.88	1693.27	1685.37	1719.63	1699.64	1705.31	1705.65
72.794998	1700.73	1694.61	1707.18	1699.76	1701.55	1706.45	1717.43	1715.72	1725.48	1680.82	1729.02	1697.68	1686.66	1693.11	1700.39	1704.13	1678.83	1676.97	1673.09	1696.44	1696.06	1703.8	1714.26	1682.18	1691.54	1703.58	1698.66	1679.92	1705.8	1688.65	1696.54	1703.85	1699.72	1680.65	1684.67	1707	1663.34	1680.29	1700.04	1701.66	1682.47	1694.41	1704.15	1692.95	1683.91	1716.36	1702.35	1703.79	1704
73.290001	1702.3	1694.13	1708.84	1701.46	1700.6	1706.05	1716.85	1716.89	1725.35	1680.47	1731.83	1697.1	1684.48	1694.64	1701.05	1703.46	1678.71	1677.55	1675.14	1697.74	1695.17	1707.65	1711.42	1682.06	1692.93	1703.89	1701.89	1681.41	1705.49	1690.8	1699.21	1701.11	1700.73	1680.96	1682.48	1706.37	1662.26	1676.2	1701.11	1698.01	1681.47	1692.22	1705.4	1694.19	1684.91	1717.87	1700.52	1704.85	1704.6
73.786003	1702.39	1695.24	1706.76	1700.25	1699.58	1706.01	1717.44	1715.28	1724.8	1683.34	1726.09	1695.19	1683.72	1693.39	1700.02	1705.4	1678.89	1679.74	1676.24	1696.13	1694.77	1705.29	1712.64	1679.96	1689.44	1702.52	1702.04	1677.68	1707.05	1690.1	1699.42	1701.26	1699.2	1681.73	1684.07	1704.3	1660.42	1676.95	1702.34	1698.03	1680.29	1690.91	1703.54	1693.36	1684.77	1717.46	1700.18	1704.17	1705.36
74.280998	1699.09	1694.06	1707.04	1698.79	1700.66	1707.9	1716.21	1714.43	1728.44	1680.04	1727.87	1693.88	1683.94	1693.05	1699.12	1703.23	1676.99	1679.15	1676.52	1696.31	1694.52	1704.44	1712.42	1683.91	1690.85	1703.59	1703.23	1679.95	1705.77	1689.46	1697.04	1702.59	1698.78	1681.19	1680.22	1705.53	1659.86	1678.12	1699.43	1698.49	1680.84	1692.95	1701.86	1692.4	1685.62	1718.38	1699.31	1704.56	1703.78
74.776001	1699.02	1697.87	1705.63	1699.15	1699.79	1704.24	1715.72	1713.96	1726.46	1681.99	1727.45	1694.35	1686.15	1694.36	1698.57	1701.51	1677.08	1679.1	1677.77	1695.64	1694.46	1705.44	1710.96	1681.24	1691.7	1703.43	1700.42	1678.99	1703.5	1689.52	1697.67	1702.31	1698.78	1679.82	1681.21	1704.25	1663.33	1678.35	1699.61	1699.44	1680.75	1692.09	1704.61	1691.92	1685.61	1717.81	1698.71	1700.92	1704.29
75.271004	1698.34	1692.27	1707.42	1700.38	1699.78	1703.31	1714.62	1715.46	1723.91	1683.81	1728.55	1696.39	1684.93	1695.05	1699.52	1702.58	1676.55	1677.98	1677.05	1696.2	1695.76	1705.87	1708.81	1684.36	1691.37	1702.67	1701.22	1678.61	1704.44	1689.25	1698.31	1700.5	1697.49	1680.59	1681.95	1704.52	1662.05	1677.63	1700.11	1698.49	1679.71	1691.93	1701.63	1691.41	1684.3	1717.61	1698	1702.69	1703.13
75.765999	1698.59	1692.86	1706.7	1701.06	1701.94	1706.63	1713.18	1714.08	1722.62	1681.94	1726.95	1691.21	1684.57	1692.85	1700.2	1701.67	1674.51	1680.85	1674.2	1696.11	1694.14	1704.12	1711.28	1681.1	1688.39	1701.55	1699.27	1678.56	1702.73	1686.99	1697.23	1701.08	1699.07	1681.23	1681.31	1703.19	1662.46	1679.4	1697.68	1698.51	1679.15	1691.75	1702.28	1691.15	1683.19	1716.51	1698.69	1702.78	1703.16
76.262001	1700.92	1694.14	1705.09	1699.44	1700.42	1703.96	1714.31	1715.62	1725.36	1679.05	1728.02	1692.26	1684.56	1692.06	1698.19	1701.35	1675.55	1678.04	1673.89	1695.33	1694.78	1705.06	1712.47	1684.01	1689.6	1701.37	1701.18	1678.93	1704.87	1688.99	1697.32	1700.88	1698.93	1678.51	1681.31	1702.05	1663.27	1677.99	1700.76	1698.13	1678.97	1692.91	1702.35	1693.68	1685.48	1714.51	1700.04	1703.64	1702.66
76.757004	1699.92	1694.04	1703.31	1697.22	1698.54	1705.27	1712.82	1713.29	1721.45	1681.55	1726.95	1694.55	1683.96	1694.41	1697.94	1703.54	1674.04	1679.54	1674.19	1695.7	1695.42	1703.66	1710.74	1680.64	1691.1	1702	1698.76	1680.07	1704.84	1689.67	1696.67	1701.21	1698.34	1677.97	1682.48	1706.89	1661.37	1676.93	1701	1696.98	1680.23	1693.62	1700.93	1693.28	1685.12	1713.73	1699.78	1705.46	1702.15
77.251999	1702.19	1694.49	1706.08	1697.93	1702.45	1705.85	1713.35	1714.54	1725.29	1680.23	1729.81	1694.14	1686.66	1694.15	1698.02	1702.54	1677.07	1678.97	1673.61	1695.44	1693.49	1706.23	1712.11	1682.09	1692.32	1700.06	1700.85	1679.67	1703.56	1686.53	1695.4	1701.19	1697.51	1679.12	1680.38	1707.24	1663.69	1677.8	1697.29	1697.02	1679.53	1691.52	1703.02	1691.86	1685.86	1716.53	1700.45	1702.13	1701.7
77.747002	1699.98	1694.61	1705.33	1699.66	1702.82	1706.81	1716.22	1716.38	1724.94	1681.48	1728.25	1693.2	1685.26	1695.09	1699.02	1700.54	1675.12	1678.48	1673.53	1696.11	1694.74	1703.79	1711.49	1681.38	1688.78	1702.99	1698.37	1677.35	1703.75	1691	1696.74	1699.82	1700.62	1680.08	1682.6	1705.55	1661.27	1676.77	1701.67	1697.97	1680.72	1693.06	1703.49	1691.62	1683.93	1717.16	1699.65	1704.42	1703.05
78.241997	1701.47	1695.65	1703.71	1702.64	1700.23	1706.13	1717.27	1712.48	1724.23	1682.12	1723.74	1695.34	1682.31	1694.2	1696.52	1702.13	1676.98	1678.16	1673.65	1696.17	1693.97	1702.2	1711.5	1681.27	1690.32	1702.8	1701.07	1678.61	1703.71	1686.64	1696.86	1702.16	1698.32	1679.5	1681.78	1703.82	1664.44	1678.73	1699.97	1697.37	1678.83	1691.34	1702.56	1691.07	1686	1716.3	1700.54	1704.36	1704.25
78.737999	1699.61	1692.37	1705.28	1699.65	1697.33	1706.23	1713.66	1714.16	1722.2	1679.35	1726.69	1691.94	1683.03	1693.13	1700.67	1703.52	1675.94	1679.05	1675	1694.33	1692.91	1701.42	1712.37	1678.48	1688.59	1701.56	1699.11	1677.74	1700.29	1685.79	1697.74	1699.74	1697.85	1679.05	1681.14	1702.86	1662.81	1679.18	1697.61	1696.9	1676.34	1690.7	1700.41	1690.74	1682.29	1716.6	1698.67	1701.46	1702.04
79.233002	1698.44	1694.09	1707.38	1698.88	1702.74	1710.65	1713.82	1713.26	1722.73	1680.17	1724.11	1694.24	1683.69	1693.32	1698.74	1701.56	1676.8	1676.02	1674.63	1695.16	1694	1704.89	1708.54	1680.83	1686.82	1703.11	1698.89	1678.75	1703.02	1687.04	1697.25	1700.71	1700.41	1679.02	1682.02	1702.52	1663.09	1677.62	1699.48	1695.2	1678.49	1691.28	1704.68	1689.89	1684.68	1715.58	1701.03	1702.81	1703.13
79.727997	1699.05	1692.4	1703.24	1699.27	1697.77	1705.77	1716.92	1711.48	1722.81	1681.79	1725.92	1693.86	1682.67	1692.54	1701.23	1702.08	1675.48	1676.44	1674.14	1694.63	1696.53	1705.46	1711.24	1680.55	1689.92	1703.18	1697.34	1679.55	1701.88	1686.69	1698	1700.93	1697.78	1677.95	1682.05	1703.14	1661.89	1677.47	1698.59	1694.91	1677.18	1689.64	1701.37	1689.87	1684.74	1717.56	1698.23	1702.09	1703.01
80.223000	1696.74	1693.59	1703.82	1699.26	1698.88	1704.88	1712.54	1709.76	1722.59	1681.29	1722.35	1690.13	1684.45	1691.4	1694.71	1698.43	1675.85	1677.51	1672.72	1693.32	1692.22	1704.89	1711.35	1679.39	1687.35	1699.67	1697.05	1676.63	1700.57	1686.8	1695.3	1699.51	1697.57	1676.96	1681.2	1701.42	1660.64	1677.2	1696.71	1696.8	1677.46	1689.04	1700.53	1691.59	1681.67	1713.79	1698.77	1701.67	1701.03
80.718002	1696.72	1693.88	1705.15	1700.31	1699.16	1705.48	1711.96	1712.31	1721.05	1681.14	1720.41	1692.86	1683.17	1695.11	1695.94	1702.12	1676.15	1678.71	1674.08	1695.76	1691.81	1703.16	1709.54	1681.75	1688.57	1700.05	1698.22	1679.73	1702.41	1688.18	1694.7	1700.9	1696.04	1678.07	1678.46	1701.52	1661.78	1676.48	1700.46	1696.52	1678.1	1690.72	1700.76	1692.41	1685.17	1715.09	1697.58	1701.18	1701.04
81.213997	1696.17	1692.49	1700.31	1696.8	1698.71	1704	1710.94	1712.86	1722.93	1679.09	1723.08	1693.99	1683.25	1692.73	1699.72	1698.12	1674.7	1676.69	1672.68	1697.7	1694.57	1703.92	1711.54	1678.24	1687.66	1700.57	1697.84	1676.81	1701.88	1685.25	1691.97	1701.32	1696.08	1679.49	1678.73	1701.37	1662.04	1676.6	1697.52	1696.81	1679.6	1691.12	1699	1689.26	1680.65	1712.41	1696.63	1701.27	1699.2
81.709000	1701.99	1692.5	1703.71	1696.94	1698.34	1704.35	1709.5	1713.14	1721.94	1679.59	1722.93	1690.8	1682.09	1692.82	1697.15	1699.26	1676.74	1675.04	1672.98	1694.51	1692.85	1703.61	1708.16	1681.78	1687.52	1700.58	1697.33	1677.54	1701.6	1687.14	1694.17	1695.9	1696.9	1679.34	1678.55	1702.05	1661.39	1675.63	1697.49	1696.05	1678.76	1687.51	1698.12	1688.58	1682.74	1713.66	1697.48	1698.41	1700.68
82.204002	1698.46	1694.29	1705.53	1699.17	1700.46	1704.36	1713.13	1713.36	1723.56	1680.45	1721.34	1694.47	1683.1	1692.43	1697.43	1699.74	1675.68	1678.74	1674.36	1693.28	1692.21	1701.64	1711.63	1681.29	1687.06	1701.04	1699.13	1677.35	1701.83	1684.97	1694.15	1698.3	1698	1677.92	1677.68	1700.88	1661.96	1677.55	1694.94	1696.6	1676.16	1690.5	1701.14	1689.71	1683.46	1715.72	1697.38	1701.52	1701.55
82.698997	1700.16	1695.76	1705.62	1699.42	1702.97	1706.58	1711.48	1711.01	1723.72	1679.67	1723.04	1692.61	1682.8	1692.96	1699.53	1700.26	1675.64	1680.92	1673.52	1694.42	1693.52	1701.8	1708.66	1679.73	1686.29	1701.43	1700.86	1675.89	1703.33	1684.23	1694.51	1698.4	1697.47	1680.46	1681.13	1703.14	1661.28	1673.64	1696.76	1695.59	1678.78	1689.99	1700.07	1688.34	1683.27	1715.22	1695.54	1699.62	1699.43
83.195000	1699.16	1694.09	1705.66	1699.2	1697.25	1702.23	1712.94	1708.99	1719.97	1682	1721.25	1692.18	1683.95	1690.84	1698.11	1698.81	1673.71	1676.86	1673.23	1693.78	1692.21	1705.33	1709.85	1678.95	1686.03	1701.34	1699.04	1677.61	1701.72	1686.68	1696.18	1700.87	1695.65	1679.47	1682.04	1703.15	1661.67	1676.92	1697.64	1695.68	1676.82	1689.09	1700.01	1690.22	1684.33	1714.41	1696.59	1702.12	1702.52
83.690002	1697.36	1691.87	1703.73	1699.2	1697.66	1704.81	1709.17	1707.38	1721.38	1679.26	1719.97	1691.56	1682.48	1693.07	1696.56	1698.69	1676.88	1674.71	1673.78	1694.5	1692.23	1700.32	1706.95	1678.05	1687.67	1698.56	1697.81	1679.45	1701.97	1686.71	1696.71	1700.78	1698.35	1677.37	1679.69	1701.8	1659.79	1675.43	1696.79	1694.76	1678.23	1690.05	1699.85	1689.8	1680.71	1713.42	1693.67	1702.04	1700.68
84.184998	1696.9	1693.54	1703.81	1700.33	1697.71	1708.99	1713.29	1710.36	1720.56	1681.14	1723.09	1692.44	1681.99	1693.49	1697.22	1701.48	1675.05	1674.45	1671.1	1693.55	1690.39	1703.65	1711.76	1679.74	1688.6	1701.94	1696.87	1677.31	1701.65	1686.93	1695.72	1696.07	1696.73	1677.11	1679.86	1701.33	1659.09	1675.5	1697.6	1696.05	1680.82	1689.15	1699.07	1691.02	1684.52	1712.91	1696.11	1699.26	1699.56
84.680000	1698.36	1694.3	1708.33	1698.21	1698.83	1704.76	1710.64	1710.99	1720.01	1677.75	1721.82	1691.76	1684.18	1692.53	1699.29	1698.88	1674.68	1675.8	1671.64	1692.61	1693.71	1699.19	1707.33	1679.65	1684.39	1700.77	1696.08	1677.18	1700.1	1686.38	1692.67	1698.71	1695.16	1678.29	1679.04	1701.93	1660.74	1675.16	1697.06	1694.79	1676.8	1691.23	1699.49	1689.71	1683.49	1713.81	1694.59	1699.47	1699.72
85.175003	1697.22	1692.41	1705.52	1696.71	1698.27	1705.12	1709.2	1710.78	1720.37	1680.9	1721.61	1693.99	1681.2	1692.32	1697.98	1698.08	1674.84	1676.8	1672.94	1694.66	1692.59	1703.31	1709.12	1680.37	1686.01	1700.57	1697.98	1677.07	1703.57	1685.32	1692.66	1698.37	1697.56	1677.98	1678.48	1699.13	1661.7	1676.07	1696.71	1697.81	1676.56	1687.68	1701.26	1690.19	1682.98	1714.12	1696.63	1699.45	1701.08
85.670998	1697.14	1693.35	1702.77	1696.61	1697.82	1706.02	1709.94	1713.38	1719.41	1679.1	1721.85	1692.42	1678.31	1690.4	1697.64	1698.05	1675.79	1676.75	1672.43	1693.95	1691.02	1701	1709.32	1680.54	1687.74	1698.42	1696.87	1676.35	1699.34	1686	1694.29	1699.23	1695.31	1676.92	1681.21	1699.02	1660.26	1676.34	1694.55	1694.07	1679.06	1691.46	1699.43	1688.44	1683.41	1714.05	1695.24	1700.1	1697.93
86.166000	1697.82	1691.81	1701.56	1697.24	1698.8	1704.16	1710.59	1711	1718.85	1678.14	1720.68	1690.5	1679.69	1691.85	1694.86	1697.79	1676.28	1677.62	1671.93	1690.71	1693.52	1701.79	1707.26	1679.9	1686.7	1698.72	1696.82	1677.97	1701.45	1686.93	1694.15	1699.24	1694.04	1679.31	1678.6	1702	1661.18	1674.59	1697.88	1694.32	1679.49	1686.59	1699.31	1691.44	1681.08	1714.65	1695.09	1698.38	1700.32
86.661003	1697.77	1690.99	1702.95	1696.25	1697.69	1702.62	1708.81	1712.75	1721.61	1678.82	1721.02	1691.52	1679.19	1692.05	1697.94	1699.11	1675.77	1675.06	1671.56	1693.23	1692.87	1699	1708.92	1678.85	1685.69	1696.95	1696.56	1675.49	1701.37	1686.47	1693.71	1698.9	1695.27	1677.69	1677.98	1700.06	1661.62	1676	1696.63	1694.03	1675.83	1688.5	1699.74	1686.83	1681.39	1713.89	1697.45	1701.49	1698.98
87.155998	1696.13	1690.63	1702.55	1695.15	1698.13	1702.83	1709.09	1712.44	1719.98	1678.9	1720.75	1689.44	1677.9	1689.49	1697.25	1698.73	1673.39	1673.9	1674	1691.97	1691.47	1700.12	1709.58	1678.75	1686	1697.99	1696.04	1676.51	1699.52	1686.27	1693.03	1698.28	1695.62	1675.88	1678.7	1700.02	1661.44	1678.03	1695.98	1694.56	1677.44	1687.22	1697.5	1685.71	1679.65	1712.5	1694.35	1700.48	1698.75
87.651001	1695.54	1694.18	1703.4	1694.55	1697.39	1702.06	1711.43	1712.37	1721.72	1678.88	1721.28	1688.32	1679.61	1691.07	1698.67	1699.73	1672.97	1674.05	1672.79	1693.01	1692.13	1700.2	1707.01	1678.04	1685.18	1697.73	1697	1677.39	1702.32	1686.76	1694.24	1697.63	1694.4	1675.92	1678.44	1700.06	1659.75	1676.29	1694.19	1691.37	1677.71	1687.66	1698.27	1687.12	1681.85	1711.77	1694.56	1699.78	1698.11
88.147003	1696.13	1688.05	1700.66	1695.23	1697.2	1700.72	1709.72	1710.73	1718.25	1678.94	1720.16	1691.41	1681.8	1689.72	1698.62	1697.68	1673.65	1676.62	1671.66	1691.24	1694.06	1701.12	1707.94	1676.95	1684.1	1698.74	1694.05	1675.28	1696.83	1684.94	1691.2	1695.76	1694.25	1676.28	1677.64	1699.53	1661.61	1678.34	1697.58	1694.34	1677.9	1689.77	1698.45	1686.63	1680.53	1713.1	1694.17	1698.83	1697.31
88.641998	1695.47	1692.65	1701.16	1696.46	1698.75	1704.62	1709.84	1709.69	1719.14	1679.2	1718.93	1691.47	1682.65	1692.48	1694.56	1697.68	1674.4	1677.17	1672.05	1693.68	1691	1699.92	1709.65	1678.34	1686.04	1699.93	1697.62	1677.12	1700.48	1686.13	1692.47	1699.3	1694.37	1675.13	1676.93	1698.42	1660.98	1676.09	1695.85	1695.68	1676.25	1687.56	1699.83	1688.83	1682.08	1712.33	1694.48	1697.62	1699.83
89.137001	1695.39	1690.78	1701.29	1697.81	1698.09	1703.84	1708.47	1706.79	1718.94	1680.53	1715.89	1690.11	1679.26	1691.6	1695.51	1696.34	1675.89	1675.35	1671.43	1692.79	1691.36	1699.01	1707.35	1677.06	1684.97	1695.51	1695.77	1672.46	1701.25	1683.76	1692.49	1698.06	1696.21	1676.23	1674.72	1697.77	1659.79	1677.4	1695.82	1694.86	1677.72	1688.64	1697.49	1686.68	1680.42	1711.3	1694.63	1697.76	1698.18
89.632004	1694.43	1688.34	1702.91	1694.91	1693.93	1703.26	1709.51	1708.28	1717.11	1678.47	1718.65	1690.29	1681.03	1688.72	1695.5	1696.01	1674.86	1673.32	1671.52	1692.03	1690.01	1701.46	1706.94	1678.69	1687.45	1698.07	1696.15	1676	1697.93	1684.49	1691.32	1697.51	1695.14	1676.12	1677.02	1700.22	1663.61	1674.47	1696.14	1695.13	1676.24	1688.13	1697.72	1685.32	1681.17	1712.49	1694.17	1697.87	1699.31
90.126999	1696.35	1693.35	1704.24	1697.32	1699.47	1701.75	1709.06	1705.55	1719.62	1677.82	1716.13	1689.52	1680.85	1691.14	1693.86	1697.82	1673.99	1674.58	1672.13	1691.22	1694.38	1699.43	1708.56	1677.46	1684.88	1697.41	1695.2	1675.26	1699.72	1683.46	1694.95	1699.07	1693.97	1676.66	1677.96	1699.89	1661.43	1676.42	1697.87	1694.47	1676.04	1688.52	1699.27	1686.33	1679.48	1711.75	1693.81	1697.77	1698.05
90.623001	1696.57	1692.43	1702.62	1695.51	1694.95	1703.22	1706.48	1711	1716.37	1678.76	1715.87	1689.4	1679.47	1687.56	1696.27	1696.59	1673.93	1674.49	1671.84	1688.71	1688.79	1699.33	1705.89	1678.69	1685.83	1695.26	1693.82	1674.75	1700.62	1682.99	1691.38	1696.58	1693.79	1674.51	1677.21	1699.05	1661.52	1675.05	1693.58	1693.32	1677.22	1687.53	1699.01	1687.43	1678.02	1711.4	1694.9	1698.77	1698.6
91.117996	1695.09	1688.96	1700.81	1696.08	1696.12	1704.23	1711.68	1709.02	1716.44	1678.12	1717.3	1687.32	1680.58	1691.8	1695.89	1695.03	1674.81	1672.97	1672.33	1690.34	1690.66	1699.43	1708.81	1678.76	1685.66	1696.56	1694.1	1674.67	1700.09	1682.53	1691.18	1696.09	1692.41	1676.14	1678.53	1698.1	1661.02	1673.13	1696.58	1693	1676.9	1688.39	1699.15	1687.76	1678.64	1711.88	1696.79	1699.26	1697.12
91.612999	1696.87	1689.89	1700.99	1694.97	1695.99	1703.46	1707.76	1710.33	1715.6	1678.26	1714.95	1690.26	1681.29	1690.9	1695.11	1697.28	1673.26	1673.97	1670.46	1690.88	1689.99	1699.68	1710.03	1678.42	1684.8	1698.36	1695.73	1675.46	1698.34	1683.51	1692.43	1697.2	1692.36	1678.35	1677.22	1698.46	1660.86	1674	1695.46	1692.15	1674.03	1687.47	1697.12	1684.95	1679.02	1711.91	1696.08	1700.4	1701.01
92.108002	1693.97	1692.27	1701.1	1695.67	1698.68	1701.54	1710.26	1707.65	1717.46	1678.19	1716.59	1691.35	1679.93	1691.15	1696.73	1697.63	1673.08	1674.71	1668.71	1690.33	1689.85	1699.02	1706.46	1678.2	1686.43	1697.69	1695.55	1676.77	1698.99	1682.53	1695.14	1696.57	1693.4	1675.96	1677.26	1699.72	1660.57	1674.79	1692.95	1693.49	1677.09	1687.31	1698.05	1688.71	1681.63	1712.83	1695.65	1699.52	1697.09
92.602997	1694.33	1689.25	1703.11	1695.39	1693.82	1704.73	1707.36	1711.9	1718.15	1676.71	1714.49	1688.09	1679.85	1689.34	1694.98	1695.4	1674.21	1674.46	1671.11	1688.98	1692.77	1697.87	1706.75	1677.19	1684.48	1698.25	1694.75	1674.58	1699.41	1685.69	1691.75	1695.03	1695.14	1677.5	1675.48	1699.36	1660.37	1677.01	1694.82	1692.55	1675.21	1687.91	1696.75	1687.07	1680.39	1711.49	1697.45	1698.25	1699.9
93.098999	1695.63	1692.87	1700.88	1695.22	1696.64	1702.1	1708.07	1708.02	1717.01	1678.71	1714.97	1688.63	1679	1693.84	1697.66	1695.39	1673.93	1676.17	1672.97	1689.87	1691.92	1701.21	1706.46	1676	1686.02	1696.67	1692.8	1677	1698.57	1681.71	1692.63	1698.48	1693.93	1676.67	1678.13	1696.45	1658.62	1675.18	1693.33	1691.89	1676.45	1686.78	1697.18	1689.81	1680.33	1711.68	1695.18	1698.52	1699.86
93.594002	1695.34	1690.01	1702.46	1694.03	1697.96	1701.27	1709.06	1707.52	1717.62	1676.84	1713.07	1688.35	1680.47	1691.74	1697.44	1695.65	1673.23	1674.1	1673.05	1690.49	1690.62	1699.53	1706.68	1681.29	1685.57	1696.64	1694.18	1675.69	1697.97	1683.21	1690.3	1697.66	1693.04	1676.88	1675.96	1698.21	1661.78	1675.13	1694.73	1692.99	1674.66	1688.7	1695.76	1684.83	1676.7	1710.23	1696.31	1697.85	1698.02
94.088997	1696.15	1690.15	1701.6	1696.53	1697.88	1703.01	1705.7	1707.04	1716.88	1677.01	1715.42	1689.96	1681.62	1692.62	1696.79	1697.17	1675.55	1675.43	1671.25	1690.98	1690.72	1698.43	1704.95	1677.75	1683.52	1698.09	1694.16	1674.74	1700.51	1683.24	1688.45	1696.62	1693.49	1674.3	1676.47	1698.66	1660.79	1674.28	1695.57	1693.56	1677.03	1686.11	1698.07	1684.94	1678.39	1713.45	1693.3	1698.44	1697.65
94.584000	1695.26	1691.82	1700.61	1692.75	1696.65	1702.35	1710.09	1709.78	1718.23	1678.34	1713.69	1688.26	1679.41	1689.42	1694.35	1695.37	1674.21	1672.75	1670.97	1691.59	1690.42	1700.5	1707.27	1676.3	1683.81	1697.42	1693.73	1674.13	1698.6	1684	1688.78	1696.7	1693.57	1674.3	1675	1697.15	1658.36	1676.58	1692.71	1691.76	1676.56	1687.19	1695.69	1685	1680.36	1709.87	1694.61	1699.24	1697.08
95.080002	1694.91	1687.81	1702.58	1696.26	1695.97	1703.09	1707.94	1707.48	1719.34	1679	1713.51	1692.53	1681.45	1690.53	1697.47	1695.36	1676.19	1675.24	1671.39	1690.89	1690.4	1699.28	1705.6	1676.67	1681.96	1695.44	1695.34	1672.24	1700.87	1682.91	1690.08	1694.73	1692.3	1673.68	1675.96	1696.18	1658.42	1674.53	1693.38	1691.24	1675.07	1684.62	1694.01	1686.22	1679.65	1709.41	1694.93	1698.22	1697.04
95.574997	1694.77	1688.68	1699.66	1697.19	1695	1704.12	1707.81	1707.44	1714.47	1679.62	1713.93	1687.66	1678.59	1688.72	1693.39	1693.73	1674.45	1674.37	1670.92	1689.5	1690.87	1697.77	1706.04	1676.9	1685.25	1698.17	1694.02	1675.39	1699.46	1681.23	1690.66	1698.68	1693.89	1674.98	1677.15	1698.44	1660.52	1673.86	1691.53	1692.92	1675.68	1685.65	1698.01	1685.65	1680.22	1710.7	1696.16	1697.62	1698.76
96.070000	1692.39	1691.03	1701.02	1695.55	1694.68	1701.29	1705.41	1707.66	1716.31	1678.15	1714.74	1688.9	1678.8	1689.86	1694.29	1694.38	1673.09	1672.54	1670.34	1690.62	1689.84	1702.32	1707.52	1678.92	1685.07	1696.68	1693.08	1674.28	1697.39	1681.03	1690.19	1695.99	1692.43	1674.21	1677.3	1698.64	1660.12	1674.43	1692.63	1691	1675.71	1686.5	1696.66	1686.71	1679.59	1709.87	1694.42	1697.94	1696.9
96.565002	1694.15	1689.68	1699.84	1695	1694.42	1701.68	1705.81	1707.91	1715.7	1676.44	1713.28	1689.38	1677.67	1687.78	1695.6	1694.78	1673.98	1671.45	1670.44	1690.19	1690.09	1700.53	1706.95	1675.41	1685.33	1698.75	1692.84	1676.71	1695.94	1681.55	1691.74	1695.33	1691.82	1673.86	1675.62	1696.52	1660.81	1675.31	1691.54	1691.83	1677.45	1687.74	1695.56	1689.1	1679	1708.9	1693.74	1696.99	1696.6
97.059998	1693.38	1691.37	1700.23	1695.62	1696.74	1703.76	1706.78	1706.98	1715.36	1676.3	1711.91	1689.95	1678.38	1689.48	1695.72	1695.82	1670.66	1672.33	1671.02	1688.93	1688.26	1699.44	1705.31	1676.8	1684.55	1699.14	1692.73	1673.85	1696.6	1682.04	1691.68	1695.39	1693.5	1674.76	1675.34	1696.65	1660.57	1674.96	1691.49	1693.95	1675.87	1685.21	1694.98	1686.63	1679.01	1709.51	1692.85	1696.44	1694.67
97.556000	1693.9	1687.83	1700.57	1692.68	1694.39	1700.53	1706.82	1708.34	1716.69	1678	1714.16	1688.73	1679.6	1687.47	1696.02	1696.17	1673.85	1672.4	1670.87	1690.05	1690.71	1698.42	1704.33	1674.88	1685.18	1696.75	1693.45	1673.82	1697.4	1682.85	1690.94	1695.78	1691.86	1675.71	1674.93	1698.65	1661.68	1674.56	1693.38	1691.91	1674.02	1688.72	1698.37	1686.62	1678.69	1708.65	1693	1697.22	1696.86
98.051003	1695.37	1689.55	1701.16	1696.56	1694.32	1700.26	1705.93	1710.06	1716.27	1677.69	1716.17	1688.63	1678.86	1688	1694.32	1695.77	1674.58	1673.95	1672.14	1690.42	1689.11	1698.78	1707.08	1677.48	1684.47	1698.03	1695.3	1672.64	1699.37	1682.89	1691.53	1696.7	1690.84	1676.76	1676.22	1695.9	1662.06	1675.96	1693.87	1692.84	1675.15	1686.52	1697.29	1684.82	1676.95	1709.37	1693.74	1693.95	1695.44
98.545998	1693.58	1692.01	1699.11	1695.63	1693.16	1699.24	1706.48	1705.36	1715.55	1679.08	1712.83	1689.05	1680.5	1688.39	1694.33	1693.7	1673.17	1672.04	1668.14	1689.94	1689.39	1699.01	1707.27	1677.06	1684	1694.32	1692.44	1674.7	1699.2	1682.8	1690.69	1694.75	1692.96	1674.36	1674.86	1696.26	1659.34	1675.2	1690.49	1691.66	1674	1687.37	1696.32	1686.34	1677.85	1709.74	1694.09	1699.12	1698.53
99.041000	1696.71	1689.47	1699.29	1694.44	1693.96	1698.46	1703.95	1707.57	1716.45	1676.01	1712.89	1688.69	1679.44	1688.27	1692.89	1695.38	1672.96	1671.95	1670.06	1690.68	1691.08	1697.12	1704.08	1678.6	1685.64	1697.14	1692.42	1672.39	1698.87	1680.83	1689.41	1698.5	1693.86	1675.2	1675.38	1699.04	1659.47	1672.82	1692.87	1694.39	1677.07	1687.14	1697.65	1689.98	1678.85	1709.05	1692.69	1698.91	1694.9
99.536003	1695.08	1688.99	1700.81	1695.51	1694.29	1700.93	1706.17	1708.25	1714.85	1676.72	1713.84	1688.74	1679.84	1690.38	1694.24	1695.35	1675.72	1671.71	1669.71	1690.96	1691.79	1699.03	1704.64	1676.22	1683.94	1697.29	1692.82	1673.66	1698.47	1682.98	1689.35	1696.71	1693.04	1672.38	1676.5	1697.64	1660.54	1673.25	1693.61	1690.34	1675.67	1685.89	1695.58	1684.02	1675.51	1711.08	1693.31	1694.34	1698.14
100.031998	1694.64	1688.59	1698.17	1694.32	1696.61	1701.29	1707.34	1705.83	1716.99	1677.38	1712.66	1688.79	1680.04	1688.41	1695.37	1695	1673.07	1671.99	1669.48	1688.74	1689.52	1698.16	1704.07	1678.42	1682.89	1693.28	1691.76	1673.89	1698.15	1681.62	1687.63	1696.83	1692.2	1672.74	1675	1696.53	1660.13	1673.19	1694.54	1693.14	1675	1685.73	1693.28	1687	1678.73	1708.6	1693.95	1694.58	1698.3
100.527000	1693.96	1689.44	1701.17	1695.44	1695.48	1701.49	1706.06	1708.67	1715.94	1678.89	1709.14	1687.64	1677.79	1687.77	1694	1694.71	1672.37	1672.32	1669.11	1690.37	1688.63	1696.95	1704.02	1676.61	1681.23	1695.66	1694.29	1672.67	1698.07	1680.31	1688.94	1693.84	1693.32	1673.04	1676.28	1694.86	1660.27	1674.05	1691.8	1691.85	1675.51	1686.06	1696.13	1685.03	1677.5	1709.96	1693.96	1696.31	1694.98
101.022003	1692.73	1687.41	1697.13	1695.92	1695	1702.5	1705.73	1706.24	1715.92	1680.15	1708.42	1689.09	1678.81	1688.43	1692.11	1694.78	1672.62	1674.31	1673.04	1690.32	1688.73	1697.54	1706.59	1677.66	1683.21	1696.29	1693.28	1675.71	1696.21	1682.54	1691.09	1695.74	1692.79	1672.73	1674.79	1694.24	1658.33	1674.79	1690.92	1691.31	1674.94	1686.04	1694.74	1683.34	1677.42	1708.73	1694.32	1696.89	1698.6
101.516998	1694.53	1689.01	1700.97	1693.51	1694.98	1702.97	1706.4	1706.31	1715.28	1676.51	1709.89	1685.61	1678.57	1686.4	1694.55	1692.66	1674.3	1673.09	1669.9	1690.51	1689.92	1698.27	1705.16	1678.5	1683.38	1697.04	1693.78	1671.7	1699.46	1681.49	1690.28	1693.13	1693.47	1675.2	1674.2	1696.57	1659.32	1674.48	1692.49	1689.21	1674.56	1685.53	1694.74	1685.71	1680.11	1708.85	1693.91	1695.97	1696.61
102.012001	1693.53	1692.28	1697.7	1693.03	1698.15	1699.92	1705.84	1706.5	1716.37	1675.77	1710.23	1687.8	1676.72	1688	1696.35	1693.28	1674.67	1672.8	1669.81	1691.53	1691.61	1698.76	1704.23	1676.9	1684.44	1697.26	1694.38	1674.6	1697.18	1680.32	1689.72	1695.56	1691.84	1674.06	1674.16	1696.18	1660.45	1674.64	1692.89	1691.93	1674.7	1687.91	1696.98	1688.2	1678.47	1709.87	1695.41	1696.05	1696.57
102.508003	1694.92	1688.23	1697.68	1693.17	1693.13	1702.4	1705.94	1709.45	1716.02	1676.41	1710.67	1688.69	1677.39	1687.15	1695.26	1691.93	1674.47	1673.13	1671.2	1691.42	1689.72	1694.46	1704.93	1676.21	1681.79	1696.89	1695.25	1672.01	1696.77	1680.9	1688.74	1693.94	1691.84	1673.87	1676.51	1696.33	1659.53	1675.3	1692.41	1690.22	1674.3	1688.18	1694.55	1685.25	1677.5	1708.36	1693.23	1695.21	1695.47
103.002998	1692.08	1689.27	1701.67	1692.89	1695.05	1699.85	1706.92	1705.17	1714.73	1675.47	1710.47	1689.05	1675.94	1685.65	1692.65	1692.75	1671.2	1671.94	1667.78	1689.35	1689.46	1696.23	1704.94	1677.38	1683.86	1696.94	1691.92	1673.43	1699.16	1683.87	1690.02	1693.1	1693.14	1674.22	1673.98	1695.29	1657.64	1675.17	1692.38	1690.54	1675.5	1685.57	1694.16	1685.4	1678.52	1710.82	1693.04	1697.38	1696.33
103.498001	1696.59	1691.83	1701.88	1694.23	1696.79	1700.78	1704.73	1710.17	1713.74	1680.11	1709.96	1690.49	1678.73	1689.09	1692.99	1694.23	1673.18	1673.37	1669.89	1690.02	1688.23	1700.15	1704.69	1677.3	1683.56	1695.85	1691.69	1673.29	1696.28	1681.32	1687.89	1696.29	1693.16	1674.57	1674.73	1696.54	1658.91	1672.35	1693.01	1692.64	1672.97	1688.01	1695.32	1685.36	1678.68	1709.35	1691.68	1694.57	1696.36
103.992996	1693.96	1688.87	1700.61	1693.71	1695.33	1699.39	1702.69	1709.03	1714.56	1676.8	1714.21	1691.14	1678.76	1688.76	1695.29	1694.88	1673.3	1672.63	1670.77	1689.92	1686.28	1698.95	1705.79	1675.58	1681.76	1697.29	1692.46	1673.92	1697.18	1681.93	1687.41	1694.76	1692.3	1673.81	1675.24	1692.36	1659.87	1673.81	1692.34	1690.61	1673.68	1685.86	1694.35	1685.49	1678.65	1708.8	1690.75	1695.02	1697.55
104.487999	1693.02	1688.16	1697.71	1694.35	1693.61	1699.74	1703.03	1708.21	1715.53	1676.45	1710.36	1687.68	1678.03	1689.69	1694.66	1693.53	1671.21	1673.07	1669.83	1690.24	1686.68	1696.02	1704.63	1676.61	1683.16	1696.23	1693.92	1672.23	1696.07	1681.32	1688.96	1695.44	1693.11	1673.72	1675.04	1695.63	1659.75	1673.52	1692.11	1691.25	1674.02	1686.74	1695.56	1684.58	1676.74	1709.29	1691.99	1695	1696.43
104.984001	1691.89	1688.33	1697.4	1693.7	1694.42	1700.94	1705.03	1703.9	1714.76	1677.15	1711.97	1687.58	1678.46	1689.12	1693.59	1693.3	1674.07	1670.24	1669.01	1690.67	1690.73	1696.49	1705.05	1677.59	1684.5	1693.93	1689.22	1673.58	1695.05	1680.7	1689.63	1694.39	1692	1673.26	1675.35	1692.38	1658.97	1672.8	1692.9	1691.73	1676.07	1686.38	1693.77	1685.48	1679.1	1705.55	1691.27	1697.24	1693.8
105.478996	1694.38	1689.33	1699.05	1694.08	1694.83	1699.46	1705.99	1706.46	1714.08	1678.72	1710.21	1687.75	1678.68	1689.87	1695.83	1693.69	1672.93	1672.63	1670.61	1690.8	1689.78	1696.33	1703.66	1676.46	1682.11	1693.89	1693.97	1671.38	1696.33	1681.55	1688.51	1696.35	1692.24	1674.01	1674.43	1693.48	1660.57	1674.8	1691.51	1691.05	1672.53	1686.91	1694.97	1685.07	1677.12	1706.48	1691.16	1694.33	1695.38
105.973999	1692.79	1688.24	1700.05	1694.22	1694.26	1700.57	1704.54	1707.14	1714.13	1677.79	1708.5	1688.82	1678.34	1688.71	1693.23	1694.02	1673.13	1673.68	1670.91	1689.89	1687.84	1696.79	1706.35	1677.6	1683.22	1694.11	1692.59	1673.42	1693.89	1678.83	1689.86	1694.41	1692.82	1674.51	1675.09	1696.1	1660.1	1671.95	1694.34	1689.34	1672.41	1684.44	1694.85	1684.88	1678.96	1707.4	1693.83	1695.75	1695.44
106.469002	1692.34	1688.57	1697.06	1693.93	1693.7	1700.25	1705.17	1705.35	1714.78	1679.87	1711.97	1687.55	1677.07	1688.88	1692.52	1692.87	1672.36	1673.36	1670.88	1690.01	1689.43	1697.37	1704.81	1676.84	1682.95	1695.92	1693.52	1671.86	1694.79	1679.02	1685.7	1694.36	1693.4	1674.87	1676.03	1695.71	1659.91	1673.49	1693.62	1691.08	1674.23	1687.65	1696.32	1683.85	1676.46	1706.31	1694.37	1695.26	1696.54
106.963997	1693.49	1689.1	1699.39	1693.09	1693.81	1697.8	1705.93	1702.88	1712.46	1677.21	1710.42	1687.86	1678.67	1688.74	1692.9	1692.94	1672.1	1673.49	1671.75	1687.96	1691.03	1695.31	1704.59	1676.41	1682.81	1695.02	1692.06	1672.75	1697.88	1680.59	1686.45	1694.83	1691.46	1672.7	1675.46	1692.72	1661.06	1675.1	1691.67	1692.12	1675.05	1686.81	1695.33	1685.79	1676.93	1708.53	1693.55	1694.3	1696.25
107.459999	1692.81	1688.02	1697.7	1693.09	1694.15	1700.64	1705.11	1705.64	1710.45	1677.41	1707.55	1687.66	1678.22	1688.69	1692.44	1692.61	1670.25	1672.34	1671.05	1687.9	1688.63	1695.2	1703.12	1675.71	1682.21	1694.51	1690.06	1671.88	1696.7	1679.97	1687.6	1695.47	1691.82	1672.94	1674.6	1694.86	1659.56	1674.59	1692.03	1689.39	1675.04	1685.93	1692.55	1684.12	1677.28	1709.07	1691.76	1694.86	1698.71
107.955002	1693.99	1689.04	1698.33	1697.59	1694.78	1701.22	1704.26	1704.77	1712.69	1678.2	1708.13	1688.71	1679.34	1689.82	1693.31	1690.2	1673.71	1672.19	1670.25	1688.8	1688.99	1694.14	1702.88	1675.36	1682.39	1695.83	1693.66	1671.34	1694.86	1680.11	1687.88	1693.08	1693.1	1672.16	1673.71	1693.24	1659.19	1673.72	1692.12	1689.44	1675.72	1685.26	1695.07	1683.26	1677.9	1708.17	1693.35	1697.11	1695.95
108.449997	1692.89	1690.17	1699.07	1693.44	1694.03	1700.16	1701.55	1703.25	1713.29	1677.77	1707.27	1687.06	1678.72	1686.53	1693.31	1692.27	1673.66	1673.34	1669.77	1690.61	1689.43	1697.03	1705.96	1676.07	1683.86	1696.88	1691.98	1673.04	1696.86	1679.69	1689.25	1693.73	1690.46	1674.39	1674.39	1694.96	1658.88	1676.84	1693.32	1691.07	1674.49	1686.61	1694.59	1683.8	1675.33	1706.35	1692.66	1696.31	1697.15
108.945000	1690.91	1685.64	1699.98	1689.83	1692.67	1699.91	1703.96	1703.07	1712.25	1675.52	1708.1	1685.94	1677.02	1687.9	1692.24	1690.12	1673.67	1672.64	1670.98	1689.99	1689.12	1695.3	1702.86	1676.16	1684.03	1696.15	1690.37	1673.92	1695.7	1681.24	1687.18	1695.03	1692.68	1672.1	1671.91	1696.26	1659.39	1674.01	1691.16	1689.12	1675	1685.23	1696.97	1685.2	1675.61	1708.51	1693.69	1692.83	1696.62
109.441002	1693.82	1688.7	1701.27	1692.97	1692.94	1698.53	1704.09	1707.06	1713.13	1674.95	1709.32	1686.19	1676.69	1687.88	1690.76	1692.51	1672.84	1673.81	1669.06	1691.37	1688.5	1695.6	1703.28	1677.46	1682.2	1695.61	1692.23	1672.07	1694.83	1677.32	1686.43	1694.88	1690.91	1672.84	1673.98	1694.21	1658.43	1674.41	1690.65	1689.98	1676.89	1683.94	1694.09	1684.21	1678.76	1707.05	1692.06	1693.76	1694.9
109.935997	1693.1	1688.34	1699.26	1694.53	1693.68	1700.39	1701.5	1706.9	1710.79	1679.09	1707.63	1687.64	1677.14	1688.86	1693.32	1690.44	1673.23	1671.41	1668.39	1688.41	1688.17	1696.71	1703.29	1675.98	1682.31	1693.99	1690.32	1670.83	1696.31	1678.98	1686.95	1697.38	1691.78	1674.95	1674.5	1693.38	1658.21	1674.04	1693.04	1692.29	1672.38	1685.75	1693.94	1684.62	1677.28	1704.04	1691.53	1694.83	1694.12
110.431000	1693.75	1687.6	1699.77	1694.35	1693.63	1700.46	1701.55	1706.41	1712.84	1677.98	1707.87	1688	1679.06	1689.1	1692.35	1692.45	1673.41	1673.76	1669.36	1687.3	1689.25	1696.29	1702.36	1674.98	1681.63	1696.86	1693.23	1671.98	1698.28	1679.82	1685.98	1693.75	1692.28	1673.11	1674.75	1693.98	1659.88	1675.26	1691.38	1691.41	1675.43	1685	1694.16	1683.89	1678.32	1708.6	1692.92	1693.57	1693.15
110.926003	1693.14	1689.7	1697.94	1693.4	1694.96	1699.06	1703.24	1704.55	1710.61	1677.83	1707.77	1687.63	1677.92	1688.28	1693.63	1692.59	1673.74	1673.33	1670.61	1690.5	1687.64	1698.41	1704.87	1678.57	1685.41	1696	1692.57	1672.51	1695.43	1680.59	1688.04	1693.69	1691.97	1672.62	1673.64	1692.72	1659.11	1675.06	1692.03	1690.13	1672.85	1687.81	1695.06	1684.73	1676.57	1706.32	1692.07	1692.51	1695.74
111.420998	1694.23	1688.54	1700.2	1695.64	1695	1697.81	1704.24	1706.44	1712.59	1676.32	1710.01	1685.51	1678.43	1688.72	1695.29	1693.21	1672.34	1672.66	1671.24	1689.56	1687.82	1694.55	1704.74	1676.58	1683.52	1694.33	1692.21	1672.43	1694.69	1679.11	1687.6	1694.21	1689.7	1671.59	1673.03	1694.26	1660.12	1673.15	1692.94	1692.03	1674.31	1684.63	1692.42	1684.8	1676.04	1707.47	1692.02	1694.76	1694.72
111.917000	1690.73	1687.25	1698.77	1694.28	1691.84	1701.38	1703.35	1706.91	1711.57	1676.32	1707.86	1686.3	1678.06	1686.22	1691.62	1690.82	1671.85	1672.22	1670.55	1687.86	1688.7	1697.11	1700.84	1675.85	1682.07	1695.44	1689.11	1669.98	1694.62	1679.67	1688.17	1695.5	1690.27	1673.49	1673.67	1693.98	1658.14	1674.12	1689.73	1690.04	1673.31	1683.16	1693.02	1682.98	1678.26	1706	1692.66	1693.73	1695.25
112.412003	1692.61	1688.46	1700.07	1693.53	1692.69	1699.06	1701.03	1704.87	1712.93	1678.65	1708.41	1685.04	1679.04	1685.62	1693.2	1690.96	1672.45	1672.71	1668.86	1689.42	1688.62	1697.84	1701.99	1675.76	1681.06	1693.43	1689.87	1671.31	1695.19	1678.41	1687.35	1692.36	1691.44	1672.73	1672.38	1693.27	1659.43	1674.07	1689.59	1689.39	1673.67	1684.62	1693.72	1683.28	1678.84	1707.77	1688.11	1693.35	1695.42
112.906998	1694.11	1685.74	1697.32	1695.54	1691.81	1698.41	1701.02	1704.61	1710.89	1676.91	1706.46	1688.53	1677.32	1688.33	1691.41	1690.76	1672.28	1672.03	1669.32	1687.72	1687.35	1694.75	1704.62	1674.71	1683.91	1695.42	1691.24	1672.34	1696.09	1679.2	1687.38	1695.7	1691.36	1671.16	1673.7	1692.5	1661.49	1672.96	1689.13	1689.99	1674.68	1684.37	1695.86	1683.24	1677.29	1708.71	1691.46	1696.36	1694
113.402000	1691.59	1690.1	1698.28	1693.91	1692.17	1700.43	1704.33	1705.12	1711.96	1676.21	1704.5	1688.32	1677.45	1686.55	1693.38	1690.5	1671.09	1671.9	1667.7	1690.89	1686.35	1696.54	1701.69	1675.71	1680.19	1694.19	1690.36	1671.81	1696.36	1678.17	1687.38	1695.57	1689.36	1672.7	1671.34	1694.93	1658.48	1675.46	1689.75	1690.88	1673.18	1685.1	1694.1	1683.2	1676.1	1707.37	1691.01	1694.72	1695.11
113.897003	1692.5	1687.8	1699.28	1690.09	1694.63	1699	1702.65	1706.06	1711.87	1677.1	1705.67	1684.14	1678.19	1686.38	1691.3	1690.92	1672.03	1671.51	1668.49	1688.18	1686.94	1694.18	1704.31	1676.38	1682.89	1693.54	1691.83	1672.02	1694.7	1678.43	1686.42	1692.48	1692.45	1670.39	1673.75	1693.39	1657.17	1674.18	1690.88	1690.74	1673.08	1684.95	1693.96	1680.78	1675.46	1704.98	1690.6	1693.42	1693.13
114.392998	1689.81	1689.03	1696.98	1690.99	1692.71	1695.95	1701.57	1702.16	1711	1672.81	1703.21	1686.42	1676.07	1686.71	1689.84	1690.03	1671.38	1672.2	1669.02	1686.91	1685.05	1696.38	1701.99	1676.42	1682.29	1693.71	1690.55	1670.77	1695.48	1679.56	1685.41	1693.78	1692.24	1673.55	1671.81	1690.7	1659.82	1673.6	1693.8	1690.05	1673.24	1684.36	1693.23	1684.47	1677.4	1707.03	1690.37	1693.46	1693.95
114.888000	1689.92	1688.41	1698.95	1693.07	1694.22	1699.96	1700.36	1706.27	1710.68	1680.55	1706.31	1687.54	1676.07	1686.17	1692.08	1691.97	1672.55	1671.7	1668.25	1688.71	1688.26	1695.55	1702.36	1674.98	1682.35	1694.32	1691.75	1670.99	1693.26	1680.56	1683.72	1695.41	1688.44	1671.82	1674.22	1692.78	1659.82	1672.89	1689.7	1691.41	1674.59	1685.31	1693.79	1682.76	1673.35	1706.18	1689.76	1693.68	1694.32
115.383003	1693.72	1686.8	1697.85	1693.44	1693.65	1698.49	1701.02	1703.98	1711.42	1675.41	1707.88	1686.61	1676.75	1687.47	1695.45	1692.78	1672.28	1673.05	1668.55	1688.28	1687.91	1697.1	1701.37	1676.32	1682.29	1692.41	1690.15	1672.21	1694.7	1676.01	1685.93	1693.43	1691.04	1670.78	1671.73	1692.02	1661.14	1672.14	1688.02	1689.52	1675.05	1683.45	1692.69	1683.44	1678.31	1707.04	1691.72	1693.4	1695.77
115.877998	1690.5	1687.92	1697.95	1691.56	1692.76	1698.12	1704	1701.74	1710.4	1674.52	1704.36	1686.04	1677.11	1686.26	1692.15	1688.97	1673.25	1672.74	1668.43	1688.76	1686.85	1696.35	1701.99	1676.97	1681.67	1693.47	1689.98	1671.77	1693.79	1678.84	1685.47	1693.03	1689.34	1672.48	1672.77	1692.48	1657.39	1672.44	1689.57	1689.27	1672.46	1685.5	1692.16	1683.55	1675.35	1705.51	1689.76	1694.97	1695.42
116.373001	1693.95	1688.08	1699.65	1690.57	1692.31	1698.76	1703.32	1704.46	1711.88	1677.22	1705.18	1684.96	1676.09	1683.99	1691	1690.07	1672.09	1671.25	1667.85	1688.91	1685.96	1696.73	1702.95	1673.24	1682.47	1693.59	1687.72	1669.82	1695.42	1677.71	1684.63	1693.57	1688.22	1669.46	1673.03	1693.24	1657.99	1671.57	1688.21	1688.1	1672.91	1683.36	1692.19	1682.6	1675.87	1705.72	1689.78	1694.07	1691.33
116.869003	1690.56	1687.17	1699.26	1690.85	1690.05	1699.44	1701.76	1700.92	1711.57	1676.21	1708.33	1687.22	1676.36	1684.31	1691.05	1690.9	1672.72	1669.84	1667.83	1685.27	1687.37	1693.44	1702.65	1675.23	1679.49	1693.14	1690.47	1671.47	1695.51	1677.91	1686.4	1693.75	1688.04	1671.5	1670.98	1689.11	1658.46	1673.78	1688.53	1690.94	1672.97	1686.13	1691.25	1681.78	1675.7	1706.2	1690.65	1694.71	1695.58
117.363998	1691.65	1687.77	1698.66	1690.86	1693.25	1697.43	1704.81	1702.28	1710.61	1675.41	1703.88	1684.5	1676.15	1685.55	1691.54	1689.64	1671.09	1670.21	1669.57	1689.09	1684.97	1691.82	1702.1	1674.63	1680.77	1693	1692.42	1671.16	1695.73	1675.59	1684.35	1693.56	1688.95	1670.76	1673.46	1689.81	1658.87	1673.14	1691.2	1690	1673.94	1684.36	1692.06	1682.43	1674.91	1705.52	1691.5	1692.95	1694.22
117.859001	1691.73	1686.85	1697.85	1692.18	1690.62	1697.1	1700.36	1703.66	1710.52	1675.91	1703.85	1683.14	1674.19	1685.94	1691.61	1690.11	1672.92	1669.54	1667.04	1688.04	1684.8	1694.35	1703.07	1674.57	1681.18	1693.86	1689.78	1670.78	1695.66	1676.54	1684.91	1694.28	1691.43	1671.06	1672.13	1692.3	1658.78	1672.92	1691.06	1688.07	1672.89	1683.91	1692.33	1682.13	1676.35	1707.8	1689.57	1692.6	1693.48
118.353996	1693.54	1687.03	1698.39	1690.63	1693.17	1698.23	1704.69	1703.14	1708.69	1673.86	1705.07	1686.61	1676.5	1687.71	1690.82	1689.27	1673.06	1669.83	1669.04	1687.82	1687.61	1694.06	1702.41	1676.38	1679.1	1693.47	1690.32	1671.47	1695.97	1677.82	1685.57	1693.3	1691.98	1672.29	1672.93	1690.45	1660.03	1673.06	1691.94	1690.55	1675.14	1685.93	1694.9	1683.1	1675.35	1706.82	1689.9	1692.64	1692.96
118.848999	1692.17	1688.65	1697.17	1691.54	1693.44	1698.72	1702.02	1704.43	1711.82	1677.12	1704.87	1684.29	1677.24	1682.67	1694.38	1691.22	1672.35	1670.31	1667.56	1688.11	1686.99	1697.49	1701.08	1674.94	1680.76	1693.1	1692.23	1671.61	1693.77	1677.68	1688.6	1693	1691.37	1670.03	1671.33	1690.09	1658.71	1671.22	1690.43	1688.54	1671.43	1686.59	1691.92	1681.87	1676.13	1706.13	1691.65	1693.35	1691.97
119.345001	1690.76	1685.74	1698.86	1694.51	1692.58	1697.45	1701.08	1703.83	1709.02	1676.21	1703.64	1684.8	1674.19	1684.46	1690.76	1689.27	1670.48	1670.31	1665.42	1685.87	1684.97	1692.59	1699.85	1674.16	1681.64	1692.18	1688.47	1668.48	1694.23	1678.43	1684.67	1694.01	1690.55	1670.17	1672.86	1691.36	1657.96	1672.65	1690	1689.7	1675.04	1684.33	1692.39	1684.43	1677.46	1705.18	1690.45	1692.03	1695.47
119.839996	1688.76	1688.23	1697.31	1691.49	1692.78	1698.18	1699.71	1699.83	1709.01	1675.88	1703.66	1686.53	1675.45	1684.59	1690.27	1688.13	1672.47	1671.05	1666.35	1688.08	1685.78	1693.5	1702.79	1674.43	1681.28	1693.09	1690.59	1671.72	1693.95	1677.54	1684.37	1693.97	1688.81	1670.99	1670.59	1694.62	1658.93	1672.43	1688.29	1689.63	1671.27	1685.28	1694.72	1682.33	1676.01	1706.12	1691.67	1691.76	1694.28
120.334999	1690.97	1686.29	1698.17	1691.74	1692.05	1697.91	1701.47	1702.48	1709.82	1674.36	1703.58	1684.26	1675.78	1684.95	1690.32	1688.28	1669.9	1671.45	1665.84	1687.81	1686.52	1694.73	1702.39	1673.6	1678.81	1693.02	1689.59	1669.7	1695.08	1676.97	1684.56	1693.96	1691.42	1669.97	1671.93	1690.42	1659.1	1671.86	1689.19	1687.59	1673.05	1684.95	1692.5	1681.61	1674.15	1705.64	1691.04	1690.63	1693.46
120.830002	1692.65	1686.21	1698.1	1690.42	1692.45	1698.42	1700.74	1701.18	1709.88	1675.38	1703.22	1684.42	1676.21	1687.52	1692.79	1688.7	1672.83	1672.66	1669.09	1687.54	1687.45	1691.82	1701.14	1673.15	1682.38	1693.99	1688.17	1673.52	1693.27	1677.34	1685.4	1693.81	1689.48	1672.61	1674.6	1691.01	1661.74	1674.53	1690.72	1689.87	1673.33	1685.31	1693.35	1683.89	1676.53	1706.6	1690.77	1692.48	1694.08
121.324997	1691.19	1687.11	1696.93	1693.31	1694.02	1695.78	1701.94	1701.33	1707.49	1676.4	1704.68	1685.82	1675.59	1683.53	1690.56	1688.54	1669.85	1670.8	1667.96	1687.17	1688.27	1696.21	1702.35	1674.23	1681.91	1694.36	1690.27	1670.02	1693.75	1676.24	1684.14	1692.43	1689.35	1668.54	1670.92	1689.12	1658.95	1671.96	1690.59	1690.96	1671.69	1684.82	1693.15	1683.16	1674.01	1704.63	1688.48	1692.07	1693.55
121.820999	1690.67	1686.58	1696.8	1692.38	1694.43	1698.84	1700.19	1701.55	1708.07	1674.98	1704.97	1684.31	1674.53	1687	1690.71	1690.37	1672.05	1672.38	1669.11	1687.75	1687.15	1696.76	1703.12	1675.2	1681.97	1692.93	1689.11	1670.74	1695.12	1677.52	1684.4	1693.33	1688.75	1671.22	1671.93	1691.07	1658.77	1671.44	1688.02	1687.6	1675.01	1684.68	1691.44	1682.84	1676.16	1705.22	1689.71	1692.67	1693.01
122.316002	1692.73	1685.55	1698.92	1692.83	1691.49	1697.75	1701.65	1699.85	1708.34	1675.4	1706.44	1686.71	1675.81	1685.72	1692.73	1687.53	1672.04	1671.08	1666.73	1687.5	1688.65	1695.05	1702.28	1677.19	1682.07	1695.24	1690.87	1669.36	1692.05	1679.91	1682.19	1693.38	1687.6	1670.5	1670.74	1690.78	1657.31	1673.61	1689.99	1689.2	1671.82	1683.99	1694.28	1681.73	1673	1705.88	1689.64	1694.5	1693.05
122.810997	1692.3	1687.39	1698.12	1690.88	1692.75	1697.92	1700.66	1700.73	1711.69	1674.61	1704.24	1683.89	1673.31	1687.74	1692.44	1690.48	1673.45	1673.7	1667.64	1687.67	1688.68	1696.5	1702.5	1676.17	1679.67	1692.71	1690.51	1667.72	1694.11	1678.98	1682.75	1691.83	1690.16	1671.97	1671.43	1692.5	1658.71	1671.95	1687.67	1687.27	1672.11	1684.77	1691.42	1682.67	1676.26	1705.36	1689.13	1693.34	1691.49
123.306000	1689.73	1686.45	1695.9	1691.32	1690.22	1697.6	1700.62	1698.19	1707.13	1673.51	1701.55	1683.73	1677.63	1685.69	1689.27	1687.89	1671.73	1670.56	1669.95	1688.15	1685.62	1691.32	1700.02	1674.57	1679.8	1694.54	1688.8	1670.19	1693.58	1676.66	1682.85	1689.27	1688.85	1671.45	1671.71	1689.1	1656.51	1672.37	1686.55	1689.03	1672.04	1684.1	1691.17	1681.61	1674.29	1702.48	1690.44	1689.88	1692.11
123.802002	1691.62	1688.89	1695.36	1690.81	1691.82	1698.45	1701.84	1703.35	1706.69	1674.8	1702.44	1685.92	1674.16	1687.05	1690.88	1687.89	1673.06	1669.79	1666.91	1686.95	1686.13	1692.18	1700.46	1675.8	1679.09	1693.65	1690.33	1670.84	1691.87	1678.47	1685.1	1691.7	1690.55	1669.89	1669.33	1689.12	1659.24	1675.46	1689.33	1690.65	1673.28	1685.39	1691.95	1680.86	1673.48	1706.41	1690.52	1692.46	1693.34
124.296997	1694.24	1686.88	1700.04	1691.6	1692.98	1693.94	1701.8	1702.27	1709.37	1677.4	1700.46	1686.65	1677.78	1685.42	1692.05	1686.74	1670.02	1669.37	1668.31	1688.48	1687.87	1692.88	1702.36	1676.17	1681.76	1693.91	1690.89	1672.35	1694.31	1675.97	1686.11	1693.39	1689	1670.65	1668.11	1690.5	1659.27	1672.22	1686.93	1690.54	1672.12	1684.16	1689.81	1682.1	1674.3	1704	1690.62	1694.55	1695.03
124.792000	1690.64	1686.94	1698.16	1689.02	1692.43	1696.44	1699.89	1700.81	1710.2	1673.56	1703.2	1684.49	1674.06	1684.7	1692.15	1685.64	1671.21	1669.18	1666.76	1686.98	1686.91	1694.27	1700.63	1674.36	1679.3	1694.93	1689.85	1669.28	1694.38	1676.24	1683.05	1691.96	1689.71	1671.46	1671.47	1691.38	1660.23	1671.57	1691.77	1687.65	1671.03	1683.95	1691.34	1681.95	1676.49	1704.93	1690.8	1691.02	1693.07
125.287003	1691.59	1686.11	1698.88	1691.92	1694.1	1699.71	1698.81	1702.76	1708.57	1677.45	1701.47	1683.58	1675.25	1685.33	1689.88	1688.41	1669.49	1670.45	1668.03	1686.52	1687.39	1693.67	1702.89	1673.46	1679.04	1692.76	1691.29	1671.16	1692.44	1676.69	1684.98	1689.39	1687.98	1672.68	1671.49	1689.19	1657.84	1671.98	1687.26	1689.66	1672.04	1684.86	1689.33	1680.39	1675.23	1704.29	1691.94	1692.98	1693.53
125.781998	1690.1	1687.1	1696.73	1691.49	1694.5	1698.34	1701.81	1701.96	1708.18	1674.68	1702.39	1683.54	1676.35	1687.51	1690.31	1688.72	1671.69	1671.98	1667.28	1685.67	1686.27	1694.94	1702.12	1672.64	1681.64	1691.47	1690.31	1672.33	1694.04	1674.85	1686.07	1691.22	1690.84	1671.54	1671.2	1690.12	1658.71	1673.4	1686.38	1689.36	1671.63	1684.34	1691.68	1679.36	1675.63	1703.95	1690.4	1692.15	1692.75
126.278000	1690.14	1684.04	1697.52	1690.34	1690.58	1698.12	1699.68	1699.42	1707.1	1675.43	1701.85	1683.77	1675.01	1685.31	1690.78	1689.5	1670.35	1671.01	1667.92	1687.75	1687.84	1693.13	1702.18	1675.67	1681	1691.82	1685.92	1670.18	1692.86	1679.22	1683.27	1692.12	1689.64	1671.37	1672.98	1688.5	1660.23	1672.97	1687.31	1688.93	1671.83	1683.94	1689.89	1680.53	1675.24	1706.15	1690.66	1691.82	1694.03
126.773003	1692.05	1688.43	1696.07	1690.06	1693.96	1697.02	1700.37	1699.27	1712.72	1677.08	1703.8	1682.78	1675.84	1684.07	1691.09	1687.57	1672.05	1671.39	1667.32	1686.07	1686.18	1693.04	1700.19	1675.45	1678.64	1693.52	1690.09	1671.02	1694.72	1676.61	1683.46	1691.87	1686.56	1670.42	1670.49	1690.33	1660.26	1672.85	1690.22	1687.63	1670.76	1684.32	1693.23	1680.51	1674.28	1706.29	1690.5	1691.71	1691.53
127.267998	1690.9	1687.64	1698.59	1690.23	1692.57	1696.76	1698.39	1702.01	1709.05	1675.39	1700.71	1684.54	1677.05	1685.71	1690.68	1686.4	1670.98	1671.08	1667.31	1685.8	1686.34	1691.35	1699.87	1674.81	1681.45	1691.54	1689.13	1669.19	1693.03	1677.95	1681.13	1693.75	1689.77	1669.49	1671.5	1688	1656.51	1673.19	1687.64	1687.52	1670.01	1684.89	1692.49	1681.17	1675.16	1704.43	1692.63	1690.33	1695.43
127.763000	1691.7	1687.95	1699.19	1691.54	1692.11	1697.84	1699.67	1702.86	1708.7	1674.63	1699.71	1682.15	1676.04	1686.63	1691.21	1688.58	1671.9	1670.97	1669.48	1688.89	1687.68	1693.84	1702.33	1675.66	1682.67	1693.53	1689.34	1670.44	1691.44	1676.86	1685.21	1691.85	1689.94	1670.8	1672.22	1689.64	1660.26	1672.53	1690.75	1688.56	1671.95	1685.61	1694.2	1681.24	1674.98	1707.04	1689.1	1692	1693.82
128.257996	1690.75	1688.96	1696.04	1690.35	1693.51	1698.57	1699.21	1702.42	1711.11	1674.37	1701.15	1685.28	1678.06	1684.51	1692.75	1688.42	1672.01	1670.62	1667.95	1686.53	1684.52	1693.71	1701.27	1674.17	1679.37	1692.94	1688.45	1671.2	1693.32	1677.63	1682.87	1690.83	1688.82	1671.84	1671.25	1688.52	1659.3	1671.33	1690.08	1689.35	1672.21	1684.34	1694.4	1681.62	1675.74	1708.03	1688.95	1693.31	1690.85
128.753998	1691.61	1689.02	1698.79	1689.68	1691.42	1697.91	1701.03	1701.51	1709.85	1673.14	1699.37	1684.53	1676.25	1684.74	1690.9	1687.52	1672.03	1669.31	1666.89	1687.25	1685.12	1694.39	1699.77	1675.04	1679.31	1692.23	1688.78	1668.76	1694.34	1676.04	1682.85	1691.19	1689.81	1670.48	1672.23	1689.36	1661.43	1671.53	1688.49	1689.37	1671.61	1684.11	1693.2	1680.85	1675.25	1705.92	1691.55	1690.45	1693.57
129.248993	1690.66	1687.32	1696.3	1692.08	1692.09	1697.15	1697.82	1700.13	1706.63	1674.3	1699.11	1684.12	1675.85	1684.92	1689.95	1687.47	1672.39	1670.57	1667.31	1687.4	1683.24	1691.78	1699.43	1672.18	1682.08	1692.27	1687.15	1671.08	1693.52	1675.24	1684.66	1692.42	1688.32	1671.17	1672.22	1688.87	1659.01	1672.04	1688.85	1688.38	1671.58	1684.23	1690.99	1680.01	1673.49	1704.8	1692.7	1691.37	1692.17
129.744003	1690.88	1685.03	1697.23	1693.74	1691.76	1697.56	1700.72	1700.53	1710.61	1676.2	1700.71	1683.59	1673.31	1684.35	1689.56	1686.37	1672.4	1670.01	1668.94	1689.85	1685.26	1690.27	1701.21	1674.69	1677.8	1693.25	1689.3	1671.34	1693.24	1677.27	1685.4	1691.99	1689.1	1671.03	1670.47	1686.62	1660.32	1670.82	1688.97	1687.68	1671.32	1683.87	1692.01	1681.88	1673.17	1704.11	1688.38	1690.22	1690.88
130.238998	1689.08	1687.35	1699.21	1692.66	1693.04	1695.86	1699.39	1702.94	1710.2	1675.91	1700.44	1683.08	1676	1684.64	1691.53	1688.53	1671.87	1670.23	1668.03	1685.43	1687.2	1692.28	1702.85	1673.18	1680.9	1692.9	1689.24	1671.01	1696.03	1677.05	1682.9	1691.78	1689.52	1670.71	1672.15	1689.72	1657.83	1671.54	1689.58	1687.05	1672.2	1683.31	1691.89	1681.07	1673.73	1704.1	1691.18	1692.19	1693.44
130.733994	1690.07	1687.12	1699.78	1688.51	1694.23	1696.96	1701.01	1703.08	1709.54	1676.17	1699.05	1685.5	1674.2	1684.59	1690.66	1688.03	1671.93	1670.3	1665.92	1684.94	1687.27	1693.71	1703.3	1673.16	1679.72	1693.39	1685.58	1670.07	1694.21	1677.32	1682.77	1691.49	1689.39	1672.92	1669.79	1688.39	1658.22	1673	1690.6	1688.86	1670.9	1683.75	1693.15	1681.11	1673	1704.36	1688.38	1690.62	1691.19
131.229996	1691.18	1687.97	1695.72	1692.14	1694.12	1698.99	1699.88	1701.72	1708.28	1675.57	1699.03	1685.16	1673.86	1684.21	1693.75	1688.65	1672.9	1670.46	1666.68	1686.67	1685.52	1692.99	1702.46	1673.99	1677.7	1692.68	1688.74	1669.36	1694.49	1676.77	1682.16	1691.22	1690.44	1671.03	1672.36	1690.53	1657.17	1672.22	1689.02	1687.52	1670.66	1684.36	1689.72	1679.93	1674.71	1703.66	1689.63	1690.81	1692.73
131.725006	1691.31	1685.82	1696.69	1692	1692.46	1699.52	1699.99	1702.51	1710.49	1674.91	1700.62	1683.25	1676.29	1687.73	1690.68	1689.39	1670.44	1668.79	1666.82	1686.71	1685.16	1694.1	1700.47	1676.54	1681.31	1694.6	1689.77	1670.19	1690.9	1677.47	1683.79	1690.94	1689.04	1671.92	1670.32	1689.52	1660.28	1671.21	1690.95	1688.64	1672.44	1682.91	1693.22	1681.49	1674.83	1705.23	1687.75	1690.25	1690.28
132.220001	1690.95	1683.83	1698.51	1690.07	1693.58	1696.86	1700.34	1702.1	1709.08	1676.77	1700.69	1684.68	1675.07	1685.39	1688.27	1686.83	1671.4	1671.1	1667.91	1687.47	1685.72	1692.57	1702.37	1674.56	1676.91	1692.52	1688.2	1668.8	1692.03	1676.07	1683.91	1690.61	1688.34	1669.28	1669.01	1689.71	1657.6	1670.78	1689.85	1687.59	1671.64	1681.72	1690.78	1679.77	1673.14	1703.3	1689.13	1690.91	1693.65
132.714996	1688.66	1688.16	1699.13	1690.44	1691.89	1697.21	1699.96	1701.65	1707.87	1675.95	1698.21	1683.91	1675.22	1684.94	1689	1686.78	1670.34	1670.83	1668.75	1686.51	1684.18	1691.68	1702	1674.41	1677.92	1692.2	1688.46	1670.13	1693.88	1673.87	1683.92	1689.94	1690.87	1670.45	1671.71	1689.71	1659.72	1671.9	1689.92	1690.38	1670.05	1682.63	1690.81	1679	1673.42	1706.45	1689.22	1690.96	1692.48
133.210007	1690.58	1686.2	1697.42	1690.93	1691.56	1696.66	1697.89	1700.82	1707.84	1676.31	1699.16	1682.76	1675.38	1684.26	1691.15	1686.18	1671.85	1670.56	1667.52	1688.59	1688.91	1693.41	1702.08	1673.04	1678.68	1691.54	1689.18	1670.01	1692.14	1673.24	1685.02	1692.56	1689.95	1670.13	1671.78	1688.98	1660.29	1672.78	1689.11	1686.22	1671.03	1681.55	1694.45	1680.08	1671.78	1708.98	1688.07	1689.62	1691.97
133.705994	1690.35	1686.78	1696.03	1690.03	1692.87	1695.03	1698.77	1701.7	1709.12	1674.57	1700.01	1683	1674.3	1684.51	1689.85	1686.79	1671.12	1668.95	1667.64	1688.47	1687.11	1690.1	1700.7	1675.23	1679.23	1687.8	1687.59	1669.12	1692.82	1673.34	1681.68	1689.42	1690.7	1669.92	1670.82	1688.85	1658.9	1672.71	1688.62	1686.66	1670.76	1683.26	1690.32	1679.79	1673.79	1706.28	1689.04	1691.35	1692.78
134.201004	1689.42	1689.25	1697.79	1688.94	1691.49	1695.34	1698.36	1698.45	1708.18	1674.54	1699.85	1682.98	1674.12	1683.13	1690.97	1687.74	1669.07	1669.47	1669	1687.41	1686.01	1690.53	1700.65	1671.67	1678.43	1692.48	1687.8	1669.06	1693.08	1676	1682.78	1691.09	1689.54	1670.93	1671	1687.91	1658.4	1671.82	1689.74	1687.42	1671.77	1683.35	1690.8	1682.6	1675.74	1703.43	1689.75	1690.71	1692.44
134.695999	1690.8	1685.8	1698.04	1688.28	1692.91	1694.63	1697.81	1702.35	1707.37	1673.8	1698.07	1682.73	1674.19	1686	1689.97	1686.68	1670.5	1669.29	1665.54	1684.34	1684.42	1690.47	1698.61	1674.12	1678.67	1690.57	1687.52	1671.76	1691	1674.91	1681.24	1688.94	1689.87	1670.16	1670.71	1689.21	1657.99	1672.05	1686.9	1687.35	1670.91	1683.65	1690.41	1679.13	1673.41	1706.38	1687.33	1688.42	1691.72
135.190994	1689.03	1685.3	1695.57	1690.18	1690.33	1695.36	1698.14	1701.2	1705.8	1676.18	1698.58	1685.3	1673.73	1686.53	1690.75	1687.4	1672.34	1669.22	1669.03	1685.98	1686.56	1694.67	1700.42	1673.25	1680.34	1692.39	1689.48	1670.13	1691.02	1676.12	1681.46	1690.83	1689.69	1670.38	1670.65	1689.62	1659.07	1671.68	1688.78	1688.85	1671	1683.44	1692.57	1681.27	1673.22	1705.54	1690.3	1690.45	1696.39
135.686996	1691.52	1687.8	1695.77	1692.1	1691.84	1696.19	1700.26	1700.72	1706.99	1675.26	1699.09	1686.52	1675.46	1682.68	1691.06	1686.12	1670.08	1669.8	1666.71	1685.67	1686.79	1691.92	1698.81	1671.48	1676.78	1691.33	1687.25	1668.15	1691.65	1674.78	1681.91	1690.7	1691.37	1669.51	1671.64	1687.99	1657.18	1672.71	1689.08	1686.45	1669.16	1682.18	1688.85	1679.65	1674.24	1703.23	1689.21	1690.23	1691.82
136.182007	1690.6	1683.61	1695.57	1691.1	1691.03	1695.32	1699.51	1701.52	1707.05	1677.73	1697.19	1686.02	1674.97	1684.59	1688.49	1688.59	1668.92	1670.73	1665.91	1687.46	1683.62	1692.07	1700.22	1672.99	1679.59	1688.86	1686.11	1669.85	1692.8	1674.51	1680.2	1691.76	1687.52	1669.42	1671.14	1689.6	1657.95	1668.16	1687.28	1684.15	1671.41	1682.63	1690.45	1680.12	1675.54	1703.72	1688.22	1690.48	1689.92
136.677002	1691.22	1686.01	1695.43	1688.67	1691.97	1697.21	1695.63	1699.66	1707.72	1674.55	1698.41	1683.86	1674.07	1682.88	1691.59	1686.88	1669.63	1668.33	1666.68	1687.28	1686.36	1692.6	1700.02	1672.79	1678.41	1690.5	1688.47	1669.37	1692.45	1675.17	1681.47	1689.97	1688.3	1670.71	1673.31	1688.79	1659.03	1672.19	1687.96	1685.69	1670.18	1682.59	1690.5	1679.56	1674.81	1704.6	1690.73	1690.03	1691.8
137.171997	1692.24	1687.03	1695.23	1689.01	1690.14	1695.42	1699.82	1703.21	1710.18	1675.68	1699.62	1684.18	1675.53	1683.79	1691.32	1686.06	1670.44	1669.47	1667.3	1683.96	1685.08	1692.43	1699.82	1673.06	1679.26	1693.75	1684.41	1667.92	1690.47	1675.82	1682.31	1692.49	1687.7	1670.85	1672.72	1688.4	1659.98	1672.02	1688.27	1686.12	1669.72	1684.11	1691.01	1680.22	1673.35	1706.21	1689.02	1691.08	1693
137.667007	1690.52	1685.44	1696.52	1691.19	1691.18	1696.67	1700.54	1700.02	1706.32	1673.71	1696.43	1682.71	1674.43	1683.05	1689.85	1686.64	1670.93	1670.04	1667.68	1685.41	1684.9	1693.27	1699.96	1672.66	1678.77	1692.48	1688.18	1668.49	1692.83	1674.14	1679.97	1691.98	1687.95	1669.99	1670.06	1688.23	1660.15	1672.43	1688.36	1686.01	1672.17	1684.7	1691.57	1680.18	1673.44	1705.51	1690.35	1691.58	1692.06
138.162994	1691.86	1685.47	1695.87	1688.54	1691	1695.26	1699.36	1701.98	1705.88	1675.42	1698.27	1684.33	1672.88	1683.82	1691.56	1686.28	1670.27	1669.31	1666.02	1686.29	1684.93	1692.15	1700.01	1674.96	1676.79	1691.07	1688.77	1670.36	1692.98	1676.18	1682.76	1688.98	1688.15	1672.89	1670.23	1689.42	1658.5	1668.58	1688.66	1688.15	1671.5	1679.25	1693.76	1682.17	1674.12	1705.03	1689.86	1690.1	1693.1
138.658005	1689.67	1685.74	1696.27	1691.46	1692.62	1699.69	1697.83	1700.71	1707.79	1675.21	1696.31	1684.34	1675.73	1686.65	1690.27	1687.37	1668.57	1670.92	1667.62	1686.93	1685.53	1693	1699.74	1673.66	1678.94	1690.26	1688.9	1669.76	1692.08	1675.75	1682.85	1691.95	1690.12	1673.2	1671.33	1688.11	1659.78	1673.07	1687.93	1687.06	1670.91	1684.86	1690.7	1678.56	1675.08	1704.53	1687.97	1692.14	1692.74
139.153000	1691.05	1686.17	1697.65	1690.26	1691.91	1697.33	1700.41	1701.77	1707.36	1674.78	1698.62	1682.75	1674.9	1684.58	1689.84	1687.53	1672.64	1669.14	1666.42	1686.2	1685.25	1691.34	1700.82	1673.58	1678.94	1691.32	1688.32	1668.83	1691.14	1676.1	1683.71	1691.41	1686.44	1670.54	1668.09	1687.98	1657.22	1672.68	1688.27	1686.59	1671.65	1682.07	1691.2	1679.83	1673.66	1704.96	1690.9	1689.67	1692.34
139.647995	1690.84	1687.01	1695.99	1692	1692.36	1698.02	1699.38	1700.07	1708.63	1675.97	1699.49	1681.07	1674.9	1684.72	1691.53	1686.38	1670.69	1670.18	1668.48	1685.6	1685.56	1692.85	1699.25	1673.32	1681.33	1692.83	1686.12	1670.67	1690.75	1674.6	1684.22	1691.07	1688.3	1670.79	1669.5	1686.89	1659.75	1674.55	1688.51	1686.13	1671.41	1683.6	1690.64	1681.43	1675.89	1706.74	1688.93	1690.68	1691.58
140.143005	1689.73	1686.04	1697.69	1692.22	1693.25	1699.39	1696.63	1699.45	1706.21	1675.87	1698.42	1684.03	1673.86	1683.89	1689.52	1685.35	1669.96	1668.85	1667.19	1686.2	1686.26	1693.15	1701.29	1671.17	1679.89	1690.84	1685.84	1669.5	1691.25	1673.91	1683.05	1689.04	1688.26	1670.01	1668.84	1688.5	1659.11	1671.94	1687.5	1687.77	1671.7	1682.63	1690.4	1681.61	1676.46	1702.43	1689.11	1688.67	1690.13
140.639008	1690.69	1685.67	1696.47	1690.97	1692.09	1697.53	1699.74	1700.11	1708.73	1675.81	1697.22	1682.45	1673.57	1684.22	1689.83	1685.9	1671.68	1674.32	1669.02	1686.37	1684.78	1692.14	1700.46	1671.63	1677.38	1693.02	1687.3	1669.11	1691.96	1673.49	1682.37	1693.48	1690.05	1670.08	1671.77	1688.56	1658.76	1671.06	1688.77	1688.4	1671.63	1682.98	1689.57	1679.22	1672.67	1704.85	1689.81	1690.86	1691.95
141.134003	1690.12	1686.32	1695.01	1689.66	1693.19	1697.1	1698.57	1702.8	1709.92	1674.53	1700.37	1685.88	1674.12	1682.87	1691.18	1684.45	1670.45	1668.82	1668.75	1685.59	1685.24	1691.26	1700.5	1674.33	1678.09	1692.02	1687.84	1669.75	1691.05	1673.19	1685.07	1690.9	1689.35	1670.64	1669.18	1688.66	1657.8	1673.47	1686.66	1685.83	1671.67	1682.98	1691.18	1678.67	1672.69	1703.79	1690.48	1689.47	1691.1
141.628998	1689.16	1686.44	1692.97	1691.69	1691.18	1696.11	1698.19	1698.68	1706.21	1672.38	1698.35	1684.28	1674.62	1682.63	1686.73	1686.63	1673.13	1670.82	1666.77	1685.2	1687.03	1693.63	1700.76	1673.02	1674.91	1688.35	1685.69	1670.34	1691.86	1675.5	1683.49	1691.64	1689.11	1669.85	1671.25	1688.68	1659.76	1669.76	1688.02	1685.55	1671.49	1681.66	1689.75	1678.83	1670.89	1706.6	1688.39	1687.14	1691.03
142.123993	1690.12	1687	1697.74	1692.38	1690.25	1697.23	1700.19	1701.56	1706.4	1673.96	1696.89	1685.1	1673.09	1683.09	1690.56	1684.5	1669.96	1668.67	1667.16	1685.4	1683.79	1691.77	1700.99	1675.23	1677.44	1690.67	1687.75	1670.38	1692	1673.17	1680.25	1692.5	1689	1669.95	1670.4	1691.48	1658.07	1671.51	1689.26	1687.08	1672.23	1683.77	1689.72	1681.64	1673.12	1705.79	1690.61	1691.18	1692.62
142.619003	1691.5	1688.16	1693.84	1691.52	1692.11	1697.15	1696.68	1702.33	1706.54	1672.9	1697.71	1682.94	1673.99	1683.97	1690.46	1686.99	1667.99	1669.29	1666.38	1686.09	1685.79	1691.05	1700.09	1672.62	1678.74	1691.79	1686.38	1669.07	1690.96	1673.17	1679.79	1689.21	1688.92	1668.86	1669.58	1686.74	1658.8	1669.92	1688.19	1686.76	1669.03	1683.27	1690.2	1680.63	1672.64	1703.94	1689.13	1688.9	1690.91
143.115005	1689.54	1686.37	1696.01	1689.07	1693.52	1696.49	1696.14	1701.81	1706.12	1675.04	1697.24	1683.17	1671.87	1685.41	1690.03	1687.82	1668.87	1669.98	1667.16	1686.67	1684.82	1690.17	1701.01	1673.75	1678.88	1692.25	1688.04	1668.06	1690.91	1672.66	1683.53	1690.26	1688.28	1670.73	1668.73	1689.43	1655.52	1672.04	1687.94	1687.98	1670.02	1683.05	1691.26	1681.31	1675	1704.27	1688.65	1690.22	1693.06
143.610001	1688.75	1687.21	1694.94	1691.18	1690.02	1696.11	1697.85	1701.28	1709.55	1673.94	1695.51	1681.55	1674.19	1683.18	1690.3	1686.58	1669.78	1666.92	1665.69	1683.57	1684.9	1691.02	1700.91	1672.26	1680	1691.74	1684.79	1666.88	1691.44	1674.27	1682.23	1690.15	1686.72	1669.96	1670.48	1686.47	1657.62	1672.43	1686.13	1686.09	1671.34	1682.17	1690.14	1680.92	1673.41	1702.41	1688.5	1690.74	1690.92
144.104996	1689.8	1684.82	1695.34	1690.41	1690.4	1698.41	1697.76	1698.44	1705.76	1675.82	1697.32	1682.02	1673.18	1685.9	1687.8	1686.22	1670.65	1668.6	1664.8	1685.08	1684.74	1692.96	1701.3	1672.79	1677.14	1691.79	1687.92	1668.56	1690.78	1673.15	1680.05	1690.17	1689.11	1672.27	1669.05	1686.95	1657.44	1670.57	1686.49	1686.66	1671.23	1680.77	1691.02	1680.14	1674.88	1701.88	1690.15	1690.07	1690.78
144.600006	1687.63	1688.77	1695.39	1688.99	1691.43	1696.99	1698.58	1700.13	1708.05	1676.04	1698.37	1682.96	1674.99	1683.96	1688.65	1685.8	1669.29	1668.57	1666.38	1684.83	1683.73	1692.71	1698.72	1671.69	1678.47	1690.43	1686.2	1667.75	1692.2	1674.59	1679.58	1688.11	1688.05	1669.94	1669.35	1687.13	1658.74	1672.55	1686.69	1687.27	1668.28	1683.42	1688.03	1679.25	1674.61	1703.03	1688.87	1691.6	1689.97
145.095001	1689.65	1684.19	1695.83	1688.61	1691.07	1695.03	1697.33	1699.28	1704.1	1673.44	1694.54	1683.37	1674.27	1683.11	1691.12	1684.19	1670.28	1671.45	1669.1	1685.26	1683.4	1691.19	1699.34	1671.77	1680.07	1691.56	1685.73	1669.92	1691.83	1673.51	1681.9	1689.41	1688.41	1671.26	1669.09	1687.15	1658.26	1671.65	1686.96	1687.13	1670.41	1681.42	1690.26	1678.07	1676.32	1705.23	1686.85	1690.54	1691.29
145.591003	1690.38	1683.07	1696.1	1690.47	1688.68	1698.33	1698.71	1702.83	1705.85	1676.12	1696.08	1684.43	1674.88	1684.34	1689.55	1686.98	1670.59	1669.32	1665.29	1683.11	1683.27	1690.79	1700.37	1669.65	1678.89	1690.11	1686.15	1667.03	1691.67	1674.55	1682.07	1691.97	1688.71	1667.97	1670.35	1688.14	1656.87	1673.32	1686.08	1685.95	1669.91	1683.2	1690.2	1679.51	1672.71	1702.18	1688.39	1689.01	1690.4
146.085999	1690.98	1684.54	1694.62	1690.9	1692.25	1698.11	1694.49	1702.33	1707.15	1678.02	1695.05	1682.95	1673.58	1682.3	1691.3	1685.45	1671.7	1670.37	1665.29	1682.46	1685.52	1692.16	1699.1	1673.22	1678.36	1691.97	1684.64	1668.27	1692.15	1674.32	1682.09	1689.94	1689.52	1669.09	1668.18	1687.03	1658.39	1670.51	1688.74	1685.8	1669.71	1682.28	1690.2	1678.96	1672.82	1704.09	1686.36	1689.26	1691.61
146.580994	1692.03	1686.09	1698.3	1692.36	1691.84	1696.2	1696.91	1701.29	1706.35	1676.05	1695.28	1682.08	1671.49	1684.23	1691.61	1686.38	1670.05	1669.61	1665.11	1684.15	1685.13	1691.61	1698.97	1671.46	1680.83	1689.26	1685.94	1669.18	1693.08	1673.67	1680.8	1689.95	1690.8	1668.81	1671.54	1685	1657.54	1671.9	1687.18	1686.38	1671.96	1683.5	1691.28	1678	1671.36	1705.53	1689.13	1689.62	1692.68
147.076004	1691.03	1684.37	1696.77	1688.84	1690.51	1696.14	1696.22	1699.75	1706.24	1676.29	1698.03	1682.61	1674.83	1683.69	1688.65	1684.34	1671.08	1671.37	1667.08	1685.24	1683.88	1691.96	1700.59	1673.13	1680.66	1690.71	1687.21	1669.45	1692.72	1671.45	1681.37	1691.57	1685.62	1667.46	1669.73	1688.18	1658.26	1671.76	1686.95	1686.88	1669.44	1682.56	1690.47	1679.88	1671.04	1702.35	1687.9	1688.95	1693.28
147.572006	1689.37	1686.6	1695.84	1690.14	1692.17	1696.97	1694.09	1699.27	1704.21	1675.06	1694.75	1682.28	1671.99	1684.72	1691.03	1686.31	1669.11	1669.23	1665.2	1683.31	1683.71	1693.27	1699.55	1673.04	1677.33	1692.11	1687.23	1668.74	1690.21	1674.5	1681.85	1688.1	1688.41	1668.92	1668.92	1686.15	1658.64	1671.03	1686.61	1686.81	1670.15	1682.48	1690.33	1677.54	1673.18	1703.25	1687.73	1689.42	1690.82
148.067001	1689.21	1684.93	1696.02	1688.58	1691.09	1696.56	1698.44	1699.04	1705.52	1672.26	1695.22	1681.84	1674.97	1684.84	1686.56	1686.36	1669.4	1668.22	1665.68	1683.21	1684.42	1691.59	1697.51	1670.36	1677.41	1691.01	1684.61	1669.94	1689.67	1675.32	1682.06	1687.89	1686.87	1667.67	1672.52	1684.71	1657.61	1669.53	1686.59	1686.08	1667.74	1682.09	1689	1677.32	1671.72	1703.59	1688.26	1688.61	1690.59
148.561996	1690.09	1683.55	1695.67	1690.56	1690.8	1694.74	1698.14	1700.98	1706.42	1674.47	1693.47	1683.2	1673.86	1681.29	1689.52	1683.08	1670.51	1669.9	1664.74	1683.46	1683.04	1691.34	1698.62	1674.01	1676.97	1690.55	1684.32	1666.07	1691.74	1674.34	1681.34	1691.36	1687.93	1669.48	1669.51	1687.49	1657.26	1671.08	1689	1687.71	1668.63	1680.17	1689.44	1677.57	1672.55	1703.28	1688.12	1687.77	1691.18
149.057007	1689.48	1685.84	1694.92	1687.53	1690.4	1695.55	1697.55	1698.56	1705.38	1676.69	1694.55	1682.79	1674.33	1680.78	1690	1682.81	1671.18	1668.08	1665.18	1685.05	1683.87	1690.89	1699.95	1672.25	1674.78	1687.19	1684.17	1670.25	1692.06	1674.62	1681.17	1690.7	1685.48	1669.27	1669.16	1686.11	1658.49	1672.12	1688.2	1685.29	1671.69	1682.01	1692.13	1679.26	1673.1	1702.94	1687.11	1691.17	1690.2
149.552002	1690.97	1686.63	1695.65	1687.67	1691.76	1695.85	1697.81	1699.12	1704.34	1675.99	1692.83	1681.53	1673.08	1680.65	1690.21	1684.11	1671.94	1669.05	1667.78	1686.31	1684.55	1690.3	1697.71	1673.9	1676.39	1690.66	1687.98	1671.64	1689.28	1673.37	1681.23	1690.19	1688.18	1670.52	1668.4	1685.55	1659.04	1671.61	1687.35	1686.32	1672.5	1682.74	1690.62	1679.51	1674.27	1702.9	1688.46	1690.83	1689.69
150.048004	1689.3	1685.93	1697.24	1689.66	1693.05	1695.3	1696.94	1700.81	1705.99	1674.22	1697.15	1681.68	1672.75	1683.98	1689.29	1683.44	1671.34	1668.77	1664.01	1683.91	1685.39	1693.04	1699.85	1672.61	1677.28	1688.91	1685.73	1666.54	1692.81	1674.53	1681.91	1688.58	1688.27	1670.69	1669.82	1687.05	1660.15	1670.82	1685.38	1685.24	1671.84	1682.52	1689.65	1679.68	1673.38	1703.55	1688.7	1687.74	1690.4
150.542999	1689.77	1687.73	1695.04	1691.18	1692.62	1696.38	1696.18	1699.19	1705.7	1674.03	1695.82	1679.79	1671.5	1684.48	1689.87	1686.88	1670.22	1670.18	1665.62	1683.45	1685.1	1690.78	1700.29	1673.15	1676.67	1690.71	1685.62	1667.93	1689.2	1674.76	1679.54	1690.24	1688.38	1670.95	1669.82	1686.55	1659.74	1671.05	1688.47	1686.69	1670.48	1680.99	1689.99	1679.26	1671.21	1703.12	1685.53	1689.19	1688.8
151.037994	1690.57	1685.69	1698.19	1691.4	1691.66	1693.59	1698.56	1700.84	1706.42	1672.49	1695.18	1680.82	1674.09	1683.06	1688.59	1685.09	1669.52	1669.89	1665.2	1682.95	1683.21	1691.38	1699.65	1671.86	1677.17	1689.69	1685.47	1667.28	1689.08	1672.93	1681.27	1689.77	1688.35	1669.08	1668.42	1685.18	1657.74	1670.38	1685.96	1688.08	1668.35	1682.11	1688.93	1678.31	1672.67	1704.79	1687.27	1686.62	1689.85
151.533005	1690.04	1685.49	1695.16	1690.18	1690	1697.42	1695.07	1701.09	1704.82	1671.88	1695.35	1683.53	1675.5	1682.65	1688.54	1684.82	1671.25	1669.94	1667.61	1683.81	1684.19	1691.39	1699.86	1673.11	1677.32	1691.36	1684.52	1667.97	1692.32	1673.44	1680.89	1691.19	1688.11	1670.5	1669.04	1685.12	1658.25	1671.8	1688.86	1687.63	1670.09	1681.97	1689.88	1678.36	1670.73	1701.55	1687.66	1686.62	1690.21
152.028000	1687.66	1686.9	1697.77	1693.16	1691.58	1695.37	1695.42	1698.45	1707.01	1673.9	1694.26	1683.02	1672.47	1684.81	1686.47	1685.52	1671.27	1667.39	1665.76	1684.43	1684.99	1690.12	1699.95	1672.34	1678.25	1692.36	1686.61	1668.1	1692.24	1674.01	1679.53	1692.8	1689.28	1669.68	1669.04	1687.61	1657.41	1671.97	1687.53	1685.98	1670.8	1683.36	1690.12	1680.77	1674.27	1704.03	1686.8	1689.6	1690.6
152.524002	1690.36	1685.84	1694.83	1690.96	1691.18	1695.31	1695.53	1699.13	1704.48	1673.27	1696.62	1681.03	1671.24	1682.3	1689.39	1683.08	1670.55	1667.35	1663.32	1683.99	1685.16	1689.42	1700.1	1673.71	1679.38	1689.09	1684.42	1666.38	1692.32	1673.23	1681.33	1690.04	1689.75	1669.49	1669.07	1688.2	1657.2	1671.35	1688.56	1688.23	1670.05	1682.13	1687.62	1680.86	1671.46	1702.05	1688.57	1687.84	1690.81
153.018997	1689.99	1685.66	1697.37	1691.26	1692.96	1696.29	1697.72	1699.56	1707.82	1675.31	1694.42	1683.83	1672.94	1683.23	1690.24	1687.63	1670.87	1668.76	1665.05	1685.29	1684.82	1691.97	1700.19	1673.51	1677.17	1691.08	1684.61	1668.55	1688.82	1674.45	1681.93	1690.87	1689.34	1669.6	1669.18	1687.1	1658.69	1668.95	1689.27	1686.22	1667.9	1680.36	1689.88	1678.44	1671.43	1703.82	1689.11	1688.21	1690.95
153.514008	1690.99	1687.68	1697.77	1691.04	1691.26	1697.3	1698.56	1700.4	1706.82	1673	1691.13	1682.69	1674.28	1684.14	1691.12	1684.4	1669.62	1668	1663.86	1684.8	1685.48	1694.11	1698.36	1672.87	1675.86	1689.1	1683.76	1668.57	1689.46	1673.18	1680.95	1691.09	1688.41	1670.14	1670.27	1686.74	1658.29	1671.18	1685.58	1685.91	1669.67	1682.12	1692.12	1679.61	1671.87	1703.63	1687.67	1689.77	1690.39
154.009003	1688.43	1684.51	1695.12	1689.75	1689.89	1696.97	1694.16	1702.33	1703.58	1673.44	1693.41	1684.08	1674.19	1682.65	1687.39	1684.02	1670.04	1668.86	1664.8	1682.46	1682.37	1690.38	1699	1670.56	1678.04	1687.39	1684.32	1667.43	1692.39	1672.5	1681.44	1689.35	1685.79	1669.58	1667.99	1686.63	1657.17	1671.19	1687.47	1686.02	1669.89	1679.89	1689.57	1679.9	1673.42	1704.63	1686.77	1689.41	1691.76
154.503998	1689.57	1684.94	1695.25	1690.77	1689.79	1693.78	1697.62	1698.04	1704.45	1672.93	1693.69	1680.42	1674.73	1683.41	1688.23	1683.82	1670.48	1669.5	1666.48	1684.94	1682.65	1690.2	1698.83	1671.18	1678.02	1689.39	1684.66	1668.55	1691.15	1671.73	1681.63	1691.12	1685.45	1669.69	1669.54	1687.03	1659.04	1670.4	1685.92	1685.74	1668.63	1679.86	1689.64	1678.19	1668.97	1702.41	1688.74	1689.76	1692.15
155.000000	1687.71	1687.46	1696.69	1688.19	1690.98	1696.07	1695.13	1698.98	1706.06	1673.22	1695.71	1681.78	1675.64	1683.7	1689.59	1685.53	1672.85	1672.03	1666.57	1685.34	1684.15	1690.1	1697.37	1670.84	1676.12	1688.34	1687.78	1669.5	1690.71	1672.2	1680.64	1688.64	1685.85	1669.88	1667	1686.7	1657.9	1669.68	1687.05	1685.83	1669.27	1682.44	1690.78	1676.54	1672.47	1701.9	1687.62	1687.64	1691.26
155.494995	1691.79	1686.5	1694.74	1689.92	1689.99	1697.08	1697.14	1699.15	1705.37	1674.41	1694.13	1680.99	1673.57	1682.43	1688.88	1685.57	1669.61	1667.45	1664.77	1684.78	1685.19	1690.03	1698.26	1673.53	1676.64	1690.64	1685.13	1666.46	1691.82	1673.88	1681.3	1689.78	1686.6	1668.42	1669.43	1683.93	1659.85	1670.92	1688.17	1686.86	1670.91	1681.81	1689.7	1678.12	1674.34	1703.38	1687.12	1686.31	1690.06
155.990005	1687.82	1686.07	1695.06	1690.89	1690.7	1696.53	1696.18	1698.67	1705.3	1672.17	1692.68	1682.5	1672.4	1684.02	1689.56	1682.65	1669.25	1670.03	1667.25	1685.63	1685.07	1690.03	1699.06	1672.27	1677.17	1689.79	1686.42	1668.49	1691.77	1671.09	1680.87	1690.61	1687.09	1668.31	1670.47	1685.94	1657.23	1671.9	1687.39	1686.27	1669.55	1681.88	1691.63	1678.52	1672.56	1702.52	1686.57	1689.14	1692.55
156.485001	1689.4	1684.99	1694.26	1688.98	1690.25	1695.92	1697.24	1698.16	1705.58	1672.88	1695.61	1680.33	1673.25	1682.46	1689.66	1685.28	1668.1	1668.92	1666.66	1684.29	1685.24	1689.51	1697.07	1671.95	1677.32	1691.78	1685.22	1668.88	1690.97	1672.39	1679.82	1689.97	1685.95	1669.39	1665.7	1683.77	1657.52	1670.04	1686.57	1685.45	1669.18	1682.38	1688.63	1677.87	1671.63	1703.43	1688.67	1685.78	1690.36
156.979996	1689.56	1684.87	1693.6	1688.22	1687.84	1692.19	1697.05	1699.72	1702.28	1673.65	1693.79	1683.7	1672.58	1680.73	1687.67	1685.02	1670.96	1670.31	1668.16	1685.11	1683.88	1688.94	1697.21	1671.85	1676.57	1689.77	1683.08	1668.73	1692.03	1672.26	1680.52	1690.6	1686.82	1670	1668.84	1687.07	1656.5	1669.11	1687.86	1684.98	1669.59	1679.95	1689.75	1676.3	1671.37	1701.64	1685.05	1687.29	1688.79
157.475998	1690.67	1682.49	1696.91	1690.57	1688.61	1694.99	1695.81	1696.9	1703.21	1671.77	1693.29	1679.59	1673.48	1681.98	1688.02	1684.72	1671.08	1671.99	1668.84	1685.72	1684.4	1691.03	1697.72	1671.28	1678.19	1690.93	1684.5	1666.99	1690.94	1672.55	1680.88	1688.24	1687.52	1667.59	1667.69	1683.25	1656.23	1671.93	1686.97	1684.21	1667.28	1680.19	1688.71	1677.8	1670.58	1701.31	1687.59	1685.48	1688.04
157.970993	1687.96	1684.94	1696.73	1687.63	1688.41	1696.69	1695.86	1700.35	1703.66	1674.34	1693.36	1681.01	1673.94	1683.52	1689.1	1682.94	1669.27	1669	1666.75	1684	1682.65	1689.74	1697.16	1672	1676.86	1690.64	1686.59	1670.19	1690.34	1675.12	1681.44	1690.57	1686.41	1668.6	1669.76	1685.49	1656.04	1669.97	1687.19	1684.38	1668.15	1680.61	1688.62	1679.29	1672.68	1703.56	1686.37	1688.11	1689.78
158.466003	1686.69	1686.33	1695.2	1689.38	1689.48	1695.39	1696.6	1701.6	1705.69	1675.21	1693.41	1681.3	1673.63	1681.86	1686.68	1682.37	1671.08	1670.9	1665.85	1684.47	1684.87	1690.3	1698.4	1672.7	1677.2	1690.6	1684.68	1668.83	1689.81	1670.66	1680.44	1689.76	1685.92	1671.33	1667.38	1683.94	1657.2	1671.57	1686.87	1684.49	1669.26	1681.55	1688.86	1677.49	1672.14	1704.57	1686.81	1687.95	1688.41
158.960999	1687.52	1684.01	1696.5	1689.94	1689.05	1692.89	1696.21	1698.01	1703.5	1674.3	1691.53	1682.49	1674.53	1682.76	1687.14	1684.19	1669.08	1666.87	1665.8	1683.58	1681.23	1691.18	1697.56	1672.14	1675.28	1689.09	1685.6	1666.96	1689.9	1669.97	1679.69	1689.32	1687.32	1667.04	1670.19	1684.49	1656.04	1671.91	1688.53	1687.02	1670.74	1682.73	1688.96	1677.49	1671.25	1701.76	1688.8	1688.47	1691.99
159.457001	1689.2	1685.36	1695.75	1689.78	1688.71	1694.47	1697.26	1698.59	1706.19	1672.86	1695.05	1681.68	1672.19	1684.01	1690.59	1682.9	1671.08	1669.15	1665.4	1685.85	1683.92	1688.84	1699.2	1671.05	1676.96	1687.71	1686.12	1669.75	1691.37	1672.34	1679.03	1688.58	1688.68	1667.97	1667.69	1684.97	1656.59	1672.74	1686.71	1687.37	1668.13	1681.43	1689.67	1675.39	1671.59	1702.91	1689.42	1686.35	1691.02
159.951996	1687.52	1684.85	1694.98	1687.32	1688.66	1692.25	1696.21	1696.37	1703.67	1673.9	1691.68	1679.5	1671.94	1681.2	1688.42	1684.13	1669.34	1668.68	1663.65	1684.85	1685.35	1688.55	1697.67	1672.02	1676.43	1687.16	1684.99	1667.58	1690.71	1670.69	1679.28	1687.83	1687.19	1668.06	1669.41	1685.07	1659.27	1669.47	1686.76	1687.15	1667.87	1680.48	1689.73	1674.93	1672.33	1700.82	1687.85	1687.8	1687.49
160.447006	1688.41	1686.16	1693.65	1688.77	1690.12	1695.06	1696.26	1698.64	1705.43	1673.77	1694.32	1681.26	1672.35	1681.06	1689.05	1684.45	1671.86	1669.61	1666.04	1684.11	1685.65	1688.92	1696.49	1671.18	1677.75	1688.25	1682.32	1667	1690.42	1672.12	1678.56	1689.12	1687.11	1670.29	1668.32	1683.79	1661.19	1670.8	1684.68	1684.32	1666.91	1682.53	1692.31	1677.04	1671.71	1703.08	1687.06	1688.64	1690.12
160.942001	1687.87	1686.51	1695.76	1688.28	1692.8	1695.45	1693.69	1698.29	1706.02	1674.99	1693.16	1682.55	1670.57	1683.39	1687.91	1683.72	1668.93	1666.08	1664.17	1683.61	1683.18	1690.19	1698.79	1672.96	1674.67	1689.59	1684	1668.3	1689.64	1672.65	1680.02	1688.84	1687.1	1667.85	1668.47	1685.49	1656.95	1670.09	1685.57	1685.57	1669.39	1680.99	1690.74	1678.29	1669.28	1703.92	1685.7	1687.46	1687.95
161.436996	1687.61	1684.54	1693.92	1688.61	1689.23	1693.04	1696.54	1699.26	1702.56	1674	1694.3	1682.21	1673.15	1680.17	1686.73	1682.59	1670.16	1669.59	1668.8	1685.15	1684.32	1689.57	1697.09	1672.98	1677.06	1687.29	1685.13	1666.11	1692.01	1673.99	1678.2	1689.83	1687.87	1668.27	1668.88	1684.02	1656.94	1672.79	1686.02	1684.04	1668.73	1680.54	1685.8	1678.26	1672.71	1702.08	1687.69	1688.08	1689.03
161.932999	1688.24	1683.15	1696.64	1690.06	1690.39	1693.53	1696.23	1696.28	1702.45	1672.18	1693.81	1681.35	1674.17	1682.49	1687.36	1682.12	1668.91	1667.01	1666	1683.63	1684.98	1689.29	1698.78	1671.36	1676.43	1687.72	1683.83	1668.26	1690.26	1671.28	1679.4	1688.51	1685.3	1665.24	1667.53	1684.3	1655.59	1669.64	1685.57	1685.75	1668.38	1681.41	1687.73	1679.74	1670.48	1702.63	1686.99	1685.35	1689.48
162.427994	1690.3	1682.64	1696.36	1687.07	1687.68	1696.31	1695.02	1697.84	1703.58	1670.15	1692.99	1679.77	1669.8	1680.77	1687.59	1682.54	1667.77	1666.27	1664.56	1682.65	1681.06	1689.71	1699.8	1669.72	1674.31	1688.33	1683.71	1667.55	1690.19	1671.29	1679.25	1689.19	1686.01	1667.76	1668.33	1684.28	1657.42	1669.54	1688.65	1685.76	1668.68	1680.36	1688.54	1678.18	1670.52	1702.1	1686.88	1687.02	1689.13
162.923004	1691.55	1685.39	1696.79	1689.03	1690.12	1694.83	1696.67	1698.49	1703.48	1674.57	1693.18	1682.7	1674.61	1683.18	1687.5	1682.79	1671.65	1668.87	1665.07	1685.41	1685.33	1689.49	1696.2	1673.04	1675.53	1687.16	1684.94	1668.71	1691.13	1672.01	1681.32	1689.21	1684.43	1666.64	1667.61	1685.18	1656.78	1671.65	1687.13	1685.83	1671.22	1682.51	1689.21	1678.85	1667.97	1701.14	1685.8	1687.9	1690.63
163.417999	1688.01	1685.33	1693.01	1687.49	1689.73	1695.8	1697.24	1697.49	1700.26	1671.88	1693.43	1679.34	1673.24	1683.05	1686.99	1682.32	1669.46	1667.78	1666.84	1685.69	1684.52	1689.9	1698.05	1671.45	1676.63	1689.53	1683.18	1667.05	1689.34	1669.92	1679.72	1688.44	1688.53	1667.73	1666.71	1682.33	1658.42	1671.49	1687.78	1683.95	1669.87	1681.12	1687.87	1677.52	1669.8	1701.2	1686.94	1685.11	1688.23
163.912994	1686.71	1685.92	1694.86	1690.64	1689.29	1696.88	1697.98	1699.61	1703.66	1676.28	1693.26	1679.64	1674.44	1682.01	1689.27	1682.17	1670.53	1668.13	1666.66	1684.61	1684.96	1688.22	1697.63	1673.62	1678.58	1689	1686.6	1669.64	1688.66	1671.84	1680.15	1688.26	1685.74	1668.8	1667.94	1683.71	1657.55	1671.92	1687	1685.9	1669.19	1680.37	1688.49	1678.2	1672.03	1700.92	1685.34	1687.25	1689.38
164.408997	1689.72	1684.43	1695.69	1687.77	1689.92	1693.5	1694.44	1699.51	1703.52	1671.35	1693.07	1682.85	1673.22	1684.06	1687.94	1684.83	1669	1668.77	1665.52	1685.12	1683.97	1688.11	1699.95	1671.78	1676.07	1689.62	1686.87	1666.66	1689.7	1669.41	1679.07	1689.48	1686.92	1666.56	1667.07	1683.46	1655.18	1670.58	1685.16	1687.5	1667.67	1680.36	1686.05	1676.23	1671.85	1702.57	1686.51	1687.56	1687.1
164.904007	1690.36	1686.36	1694.65	1686.84	1689.18	1694.52	1695.24	1696.77	1701.83	1673.34	1692.78	1681.05	1672.57	1683.07	1688.22	1682.63	1669.08	1668.46	1666.38	1684.82	1685.03	1689.72	1698.25	1671.13	1677.17	1689.85	1683.27	1667.35	1688.55	1671.24	1676.31	1690.37	1684.98	1669.03	1668.29	1685.51	1657.3	1668.26	1685.77	1684.37	1669.02	1681.52	1689.07	1677.69	1670.61	1702.38	1687.52	1686.28	1689.6
165.399002	1688.8	1684.93	1695.82	1689.41	1689.28	1694.52	1695.81	1699.62	1704.46	1674.24	1689.97	1681.28	1672.09	1680.93	1687.9	1683.05	1669.68	1666.73	1665.8	1685.8	1683.97	1689.65	1696.17	1670.23	1676.71	1688.78	1682.27	1666.67	1689.63	1670.86	1679.16	1689.57	1685.59	1668.67	1668.93	1684.93	1655.59	1671.27	1685.92	1685.59	1667.55	1682.54	1689.38	1677.03	1670.84	1701.57	1687.58	1688.9	1690.09
165.893997	1688.17	1685.51	1693.42	1686.15	1691.88	1694.57	1696.88	1697.68	1704.91	1670.33	1690.24	1682.18	1671.82	1681.22	1687.81	1682.7	1669.55	1668.34	1665.47	1684.46	1682.13	1690.13	1697.81	1672.91	1676.39	1690.15	1683.51	1665.42	1689.1	1672.38	1677.41	1689.21	1684.83	1667.55	1668.89	1683.41	1657.42	1672.92	1686.42	1686.07	1670.83	1682.08	1688.01	1678.63	1670.06	1702.57	1687.54	1685.67	1688.9
166.389008	1687.62	1684.7	1694.65	1689.89	1690.14	1694.66	1696.3	1699.29	1706.93	1673.59	1692.27	1682.24	1669.17	1683.01	1687.06	1684.22	1669.39	1668.35	1663.2	1684.45	1683.13	1689.14	1698.56	1672.21	1676.26	1687.17	1682.57	1666.27	1687.86	1671.69	1678.88	1688.56	1686.97	1664.75	1669.86	1686.2	1656.24	1669.95	1686.23	1685.49	1668.62	1682.02	1686.54	1677.2	1668.71	1699.01	1686.26	1686.15	1690.1
166.884995	1689.11	1684.96	1697.08	1686.58	1688.58	1694.19	1695.58	1700.01	1702.73	1671.02	1691.95	1681.02	1670.68	1680.28	1688.82	1682.02	1669.75	1668.56	1664.89	1683.93	1682.82	1689.13	1697.63	1672.91	1675.46	1689.53	1685.42	1668.28	1690.23	1673.37	1678.69	1689.32	1684.95	1666.78	1668.04	1683.33	1657.84	1669.58	1687.22	1688.05	1668.57	1681.32	1688.54	1676.56	1668.96	1699.88	1686.89	1686.69	1689.45
167.380005	1688.66	1683.9	1695.11	1689.94	1689.58	1695.07	1695.03	1699.64	1703.38	1673.13	1694.08	1680.63	1671.41	1683.88	1687.66	1685.45	1669.61	1667.46	1665.29	1683.7	1682.54	1688.8	1697.31	1669.91	1675.94	1689.88	1684.37	1669.02	1689.83	1670.88	1679.06	1688.22	1685.68	1667.67	1668.11	1684.93	1657.91	1671.06	1685.81	1684.41	1667.93	1680.94	1687.47	1678.92	1671.38	1700.91	1688.85	1687.24	1688.86
167.875000	1687.28	1685.37	1695.9	1689.53	1689.48	1693.73	1695.41	1698.08	1704.11	1673.68	1691.21	1681.19	1672.22	1682.06	1688.07	1685.1	1668.77	1667.31	1664.06	1684.49	1682.32	1689.02	1696.28	1674.61	1675.14	1688.93	1684.75	1665.53	1689.04	1674.22	1679.73	1686.75	1686.73	1669.49	1666.65	1683.75	1656.1	1668.35	1684.5	1684.24	1668.49	1680.49	1688.99	1676.28	1669.35	1699.8	1686.72	1685.41	1689.4
168.369995	1689.65	1685.67	1694.95	1688.97	1690.66	1693.86	1695.48	1699.66	1704.19	1674.26	1693.71	1682.79	1670.34	1682.25	1689.12	1682.55	1668.45	1668.01	1663.54	1684.08	1682.79	1688.29	1696.41	1672.75	1675.85	1690.43	1684.36	1667.74	1687.72	1671.61	1679.2	1689.31	1686.91	1668	1668.14	1683.51	1657.61	1670.12	1687.47	1685.44	1670.68	1679.47	1688.48	1677.37	1671.24	1701.94	1685.48	1686.22	1689.47
168.865005	1689.82	1682.97	1693.94	1687.1	1688.69	1693.82	1697.31	1698.92	1703.13	1673.06	1692.13	1680.35	1671.31	1682.09	1687.95	1683.7	1670.02	1665.09	1663.28	1683.09	1683.84	1689.77	1694.73	1672.13	1676.83	1687.44	1684.17	1666.52	1689.7	1672.34	1678.85	1687.12	1687.8	1667.7	1668.91	1684.26	1658.72	1671.35	1686.74	1684.84	1669.86	1681.47	1689.78	1676.81	1671.04	1702.01	1685.75	1686.14	1687.36
169.360992	1686.96	1685.75	1697.8	1689.94	1688.4	1695.12	1694.55	1696.86	1705.02	1670.97	1692.23	1683.11	1672.32	1682.04	1690.27	1681.98	1669.16	1668.41	1666.84	1684.51	1683.66	1688.54	1697	1671.17	1675.25	1690.33	1683.66	1663.32	1690.35	1672.15	1677.27	1690.54	1685.47	1667.15	1667.25	1684.37	1658.02	1671.39	1686.72	1685.26	1669.54	1680.36	1688.16	1676.31	1672.59	1703.17	1684.56	1685.76	1687.26
169.856003	1689.06	1684.47	1695.5	1688.15	1688.38	1695.36	1696.38	1697.08	1703.9	1671.44	1694.86	1683.12	1673.04	1683.59	1687.73	1684.68	1670.6	1668.34	1666.2	1683.97	1684.06	1689.8	1697	1672.15	1678.3	1688.89	1683.93	1665.86	1690.58	1670.68	1679.74	1688.53	1685.67	1668	1667.63	1684.25	1660.49	1671.98	1688.54	1685.26	1667.86	1682.93	1689.37	1679.02	1672	1702.68	1685.8	1689.46	1689.23
170.350998	1687.12	1682.28	1699.93	1687.95	1686.73	1694.81	1695.77	1701.47	1700.33	1672.4	1693.68	1681.14	1672.28	1680.95	1688.18	1680.73	1670.54	1666.08	1664.25	1684.07	1684.37	1688.54	1696.46	1669.81	1675.54	1686.21	1685.29	1667.33	1690.08	1669.57	1678.42	1687.25	1685.97	1665.81	1664.28	1684.71	1656.87	1668.79	1684.12	1686.6	1667.67	1679.39	1688.83	1676.97	1670.94	1700.13	1687.24	1686.73	1687.88
170.845993	1689.66	1683.35	1695.43	1688.39	1689.03	1696.74	1693.54	1698.52	1703.44	1671.46	1692.47	1682.14	1671.85	1680.23	1684.8	1682.54	1669.13	1667.95	1665.36	1680.37	1682.81	1690.26	1699.21	1673.26	1674.86	1688.63	1682.34	1667.02	1689.05	1670.16	1680.05	1689.99	1687.14	1667.87	1667.96	1682.82	1659.07	1670.97	1687.4	1685.34	1668.8	1681.41	1690.4	1678.78	1669.86	1701.59	1685.3	1687.83	1690.18
171.341003	1689.27	1684.46	1694.65	1687.68	1689.54	1696.29	1694.14	1698.03	1702.62	1671.58	1690.12	1681.85	1672.67	1680.26	1686.8	1685.17	1669	1666.87	1662.11	1684.65	1683.37	1686.67	1696.75	1670.01	1675.94	1686.99	1684.37	1665.68	1688.31	1671.4	1677.79	1688.49	1684.56	1665.67	1666.67	1683.46	1655.24	1670.26	1684.77	1684.2	1668.21	1680.25	1688.12	1676.02	1669.48	1699.13	1686.25	1685.31	1690.09
171.837006	1687.63	1682.68	1695.42	1688.97	1689.57	1695.33	1694.85	1699.24	1702.83	1674.09	1692.85	1682.29	1671.64	1681.07	1687.36	1681.27	1671.97	1668.94	1667.14	1683.66	1683.85	1689.47	1696.58	1671.49	1675.29	1688.82	1683.61	1665.9	1691.02	1672.98	1678.91	1687.38	1685.89	1669.15	1666.79	1682.77	1658.16	1670.57	1688.35	1685.3	1669.26	1680.73	1690.87	1677.37	1669.42	1700.32	1685.27	1685.08	1689.16
172.332001	1688.8	1683.65	1692.61	1684.05	1687.4	1694.39	1693.68	1698.16	1703.49	1675.52	1693.03	1679.47	1670.44	1682.97	1685.91	1682.05	1668.07	1668.46	1667.47	1685.6	1684.18	1688.78	1698.64	1672.06	1676.88	1690.96	1683.68	1667.79	1689.9	1671.73	1680.98	1688.6	1686.38	1667.25	1666.94	1683.64	1655.64	1669.49	1686.61	1686.61	1670.29	1680.79	1688.35	1676.83	1671.23	1701.23	1685.31	1685.92	1687.07
172.826996	1688.04	1684.33	1695.7	1687.71	1688.71	1693.55	1693.94	1698.24	1700.29	1672.35	1691.29	1680.53	1673.79	1681.29	1687.53	1681.14	1669.05	1668.89	1665.54	1684.85	1683.05	1687.7	1699.33	1672.68	1678.05	1687.6	1684.08	1667.28	1690.43	1672.59	1679.16	1689.15	1686.71	1668.21	1667.56	1684.59	1657.36	1671.67	1685.03	1685.64	1667.79	1680.81	1686.57	1676.85	1670.1	1702.5	1683.73	1685.84	1689.28
173.322006	1687.21	1682.99	1695.97	1687.27	1686.19	1694.98	1696.38	1697.51	1703.42	1672.55	1691.76	1683.48	1673.5	1682.18	1688.76	1680.62	1671.19	1668.64	1666.04	1684.45	1684.16	1687.32	1697.8	1670.02	1675.41	1689.98	1683.66	1666.08	1689.69	1670.02	1677.48	1689.79	1686.35	1666.92	1665.96	1683.31	1659.41	1669.71	1684.89	1685.77	1669.71	1680.02	1688.3	1675.62	1669	1701.15	1686.24	1685.96	1688.8
173.817993	1689.07	1684.01	1694.52	1689.06	1689.04	1694.54	1694.93	1697.25	1701.77	1673.44	1690.68	1681.68	1671.6	1681.28	1687.2	1681.14	1668.29	1666.87	1662.53	1682.46	1682.04	1689.62	1697.24	1671.92	1675.97	1688.14	1683.34	1667.09	1688.55	1670.4	1678.02	1690.99	1686.27	1668.94	1667.32	1684.69	1656.61	1671	1686.59	1683.24	1669.24	1679.7	1688.78	1677.67	1671.45	1701.12	1686.61	1686.12	1688.53
174.313004	1689.84	1683.12	1696.32	1689.39	1688.47	1694.01	1694.66	1697.61	1701.62	1673.62	1691.46	1680.45	1670.69	1681.81	1686.72	1681.77	1669.29	1667.95	1665.2	1681.4	1682.11	1689.81	1698.35	1671.22	1677.3	1689.29	1683.6	1666.49	1690.56	1670.17	1677.21	1690.54	1684.71	1668.09	1666.48	1683.78	1656.13	1669.46	1684.17	1685.15	1668.75	1677.65	1687.6	1677.35	1668.46	1700.41	1685.41	1684.1	1687.02
174.807999	1686.87	1684.83	1696.45	1687.99	1688.51	1695.25	1694.55	1699.35	1702.76	1672.87	1690.49	1682.23	1671.29	1680.8	1688.35	1681.35	1669.87	1665.82	1664.35	1682.2	1682.32	1689.62	1696.45	1672.59	1675.96	1686.27	1686.75	1666.88	1689.26	1668.33	1679.81	1688.71	1685.73	1666.54	1666.31	1681.36	1656.99	1667.85	1686.89	1685.37	1668.03	1679.81	1689.41	1675.87	1668.59	1701.39	1684.74	1684.65	1689.17
175.302994	1687.09	1682.64	1692.7	1689.05	1686.22	1695.26	1695.64	1697.73	1700.72	1672.77	1691.85	1679.36	1671.59	1680.78	1684.82	1679.62	1669.36	1667.25	1663.36	1683.15	1683.23	1687.38	1696.26	1672.92	1673.97	1688.59	1683.71	1663.73	1689.93	1669.87	1677.35	1687.82	1684.92	1666.45	1667.19	1682.82	1656.21	1670.64	1686.03	1685.99	1668.87	1679.75	1686.89	1676.89	1671.55	1699.12	1685.93	1684.36	1687.46
175.798004	1689.21	1683.03	1694.93	1686.98	1688.6	1695.03	1691.82	1696.27	1701.23	1673.2	1691.53	1680.31	1672.92	1682.17	1687.32	1683.27	1667.34	1666.59	1664.09	1683.01	1682.65	1689.21	1697.59	1670.66	1676.44	1688.56	1683.99	1663.67	1688.09	1670.87	1677.93	1685.2	1684.77	1668.62	1667.76	1682.82	1657.24	1670.6	1684.49	1684.54	1668.33	1679.68	1687.74	1676.14	1671.49	1700.51	1684.68	1683.25	1688.03
176.294006	1687.26	1683.11	1695.42	1690.22	1687.91	1693.74	1695.06	1699.07	1700.78	1673.62	1691.37	1680.84	1670.56	1681.93	1687.07	1682.33	1668.77	1665.06	1663.41	1684.23	1682.94	1687.31	1696.7	1672.54	1677.15	1687.67	1685.95	1665.63	1687.79	1671.41	1679.51	1687.75	1686.65	1667.41	1665.7	1685.19	1657.54	1671.26	1684.32	1685.89	1669.02	1681.5	1687.76	1676.46	1670.98	1701.11	1688.32	1685.55	1688.88
176.789001	1688.71	1685.97	1695.29	1687.11	1689.49	1693.83	1693.27	1698.65	1704.78	1673.39	1690.13	1682.55	1671.53	1680.8	1685.77	1679.03	1669.4	1666.58	1665.91	1685.16	1681.86	1688.81	1696.49	1673	1676.18	1687.1	1684.61	1666.9	1691.42	1671.64	1680.83	1687.98	1684.69	1666.99	1668.07	1681.77	1658.41	1668.62	1687.72	1683.96	1669.29	1679.97	1688.6	1674.74	1670.24	1701.29	1686.55	1684.88	1685.7
177.283997	1686.37	1684.26	1695.22	1690.08	1688.37	1695.99	1694.72	1696.08	1703.22	1674.26	1690.39	1680.63	1670.89	1679.44	1689.39	1681.3	1668.2	1667.65	1665.27	1681.85	1682.8	1689.98	1694.47	1670.96	1676.69	1687.74	1681.93	1664.9	1687.65	1671.44	1676.74	1687.67	1684.62	1667.74	1667.05	1682.82	1657.27	1668.02	1684.15	1684.49	1668.34	1680.18	1686.27	1677.38	1670.65	1700.38	1686.11	1684.7	1688.21
177.779007	1686.63	1685.51	1694.31	1688.91	1688.75	1695.52	1696.88	1697.24	1701.99	1673.84	1693.06	1680.19	1673.02	1681.9	1687.45	1681.28	1669.71	1667.91	1664.11	1681.54	1683.15	1687.41	1696.9	1670.44	1676.44	1686.57	1683.38	1666.27	1688.21	1671.54	1679.05	1689.19	1686.64	1667.54	1667.79	1683.18	1659.39	1670.11	1685.95	1684.85	1669.91	1681.41	1689.8	1676.68	1670.51	1700.04	1685.78	1686.18	1688.61
178.274002	1687.1	1684.97	1692.89	1687.47	1689.18	1693.8	1693.86	1697.28	1703.28	1671.89	1690.9	1679.18	1671.39	1681.49	1686.13	1680.77	1669.96	1667.12	1665.45	1683.81	1685.39	1691.7	1697.08	1670.96	1676.31	1688.6	1681.99	1666.7	1688.38	1671.62	1677.31	1687.87	1685.45	1669.26	1667.56	1682.09	1656.58	1667.53	1684.68	1686.47	1669.18	1680.17	1687.02	1677.17	1670.55	1701.03	1686.43	1686.19	1688.07
178.770004	1689.27	1682.45	1695.51	1689.31	1687.91	1696.09	1695.6	1698.34	1699.99	1673.03	1691.36	1681.49	1673.78	1683.04	1687.58	1682.63	1669.59	1670.06	1666.4	1685.61	1683.03	1688.6	1695.81	1671.9	1676.17	1688.31	1683.61	1666.57	1690.28	1671.95	1679.16	1691.27	1685.26	1667.03	1666.53	1682.56	1658.83	1671.07	1686.61	1686.16	1668.47	1680.93	1688.05	1676.06	1670.3	1701.28	1685.31	1685.5	1687.55
179.264999	1686.9	1683.43	1693.12	1688.44	1689.06	1696.19	1694.51	1695.73	1702.51	1672.82	1692.93	1681.2	1669.19	1682.41	1688.73	1681.8	1668.49	1667.93	1665.16	1684.85	1682.55	1690.1	1697.92	1672.06	1676.68	1687.68	1680.37	1667.69	1689.19	1672.3	1680.29	1688.68	1686.08	1669.04	1666.1	1684.5	1660.48	1668.07	1683.73	1683.8	1669.34	1678.32	1688.48	1676.12	1672.04	1701.85	1685.82	1687.48	1687.12
179.759995	1688.04	1683.61	1694.58	1687.19	1688.05	1691.82	1693.98	1695.1	1702.9	1673.36	1690.76	1679.15	1673.04	1678.55	1688.5	1681.38	1671.21	1666.01	1664.64	1683.55	1683.41	1688.45	1695.6	1670.72	1674.56	1688.14	1682.58	1667	1689.53	1671.2	1677.67	1687.47	1685.83	1668.27	1666.72	1684.32	1656.13	1667.26	1685.07	1683.56	1666.56	1680.11	1686.97	1674.76	1670.17	1701.08	1684.24	1686.87	1686.78
181.082001	1678.33	1663.09	1692.45	1676.35	1667.1	1683.78	1667.2	1680.35	1688.53	1669	1692.35	1674.22	1658.09	1669.28	1680.77	1683.47	1670.14	1668.36	1666.97	1682.61	1680.97	1692.35	1696.59	1671.09	1676.63	1689.61	1683.34	1667.72	1689.84	1671.95	1681.82	1688.88	1684.57	1668.72	1669.08	1683.45	1657.22	1669.72	1686.32	1683.22	1668.96	1679.28	1689.49	1678.59	1671.87	1704.06	1686.11	1688.43	1687.9
181.576996	1686.81	1685.84	1697.1	1688.19	1690.18	1695.52	1697.65	1697.3	1703.49	1675.12	1692.21	1683.45	1672.97	1681.82	1687.97	1681.18	1668.67	1667.34	1663.64	1683.2	1683.94	1690.51	1695.47	1670.28	1675.96	1688.84	1682.13	1668.16	1689.61	1671.41	1678.28	1687.1	1685.92	1666.62	1668.37	1684.82	1657.42	1670.69	1685.38	1685.73	1667.79	1681.81	1687.4	1676.97	1670.42	1704.17	1688.17	1686.18	1690.29
182.072006	1687.56	1684.37	1694.97	1687.29	1689.65	1693.33	1693.79	1698.04	1700.2	1673.05	1692.26	1683.34	1671.51	1682.33	1688.3	1682.37	1670.48	1669.11	1664.42	1685.4	1682.94	1689.35	1696.4	1673.12	1677.09	1689.64	1683.16	1666.87	1689.91	1672.84	1678.72	1688.45	1688.4	1668.08	1668	1686.15	1659.05	1671.4	1688.47	1686.82	1669.74	1682.75	1689.25	1676.95	1670.36	1701.61	1687.64	1688.91	1689.09
182.567993	1687.9	1686.13	1694.71	1689.45	1688.94	1695.34	1697.19	1698.56	1702.93	1673.04	1691.34	1681.09	1672.43	1680.86	1687.57	1683.19	1668.38	1667.44	1664.76	1682.57	1682.39	1691.21	1698.76	1672.48	1678.31	1687.62	1683.91	1666.67	1690.34	1671.13	1680.48	1689.2	1685.51	1669.46	1668.4	1683.62	1656.31	1670.92	1684.39	1685.39	1668.75	1682.4	1689.22	1678.68	1672.44	1702.24	1686.51	1687.28	1686.47
183.063004	1689.44	1684.99	1695.29	1689.08	1689.32	1694.65	1696.01	1697.89	1702.01	1673.74	1692.13	1683.45	1674.73	1683.37	1688.78	1684.6	1669.33	1668.29	1665.95	1684.4	1683.83	1689.9	1698.56	1672.85	1675.89	1687.49	1684.48	1666.87	1686.5	1673.09	1679.71	1689.27	1686.97	1666.22	1667.18	1686.08	1655.94	1670.3	1685.3	1685.17	1668.09	1678.85	1689.4	1677.85	1670.49	1701.81	1684.87	1686	1688.38
183.557999	1688.52	1684.09	1694.46	1690.43	1688.61	1695.69	1695.56	1697.33	1700.58	1673.24	1687.8	1680.67	1673.11	1682.31	1688.47	1681.93	1667.93	1670.91	1667.77	1684.38	1681.61	1690.53	1698.05	1672.33	1675.51	1688.82	1685.07	1667.07	1689.27	1671.96	1679.55	1688.11	1688.32	1668.84	1665.99	1682.38	1656.66	1670.81	1686.96	1686.53	1669.23	1679.77	1687.03	1677.25	1670.68	1699.76	1687.76	1685.49	1689.12
184.052994	1688.41	1683.98	1693.04	1689.16	1690.38	1694.13	1694.94	1698.42	1704.25	1674.74	1690.13	1682.71	1673.02	1681.74	1687.45	1683.33	1670.3	1670.1	1667.31	1683.27	1684.27	1692.02	1696.3	1673.08	1676.6	1688.36	1683.84	1668.59	1689.68	1672	1680.43	1687.9	1688.05	1667.76	1669.98	1683.36	1657.56	1669.76	1687.53	1686.26	1667.94	1679.47	1689.86	1677.07	1669.22	1700.03	1685.45	1685.13	1688.05
184.548996	1689.04	1682.98	1695.09	1686.84	1691.73	1694.38	1695.65	1696.36	1705.75	1672.81	1688.45	1684.75	1670.14	1682.06	1685.67	1681.2	1670.83	1667.51	1665.45	1681.64	1681.68	1690.13	1695.83	1672.57	1677.23	1688.57	1683.94	1665.94	1689.33	1673	1677.94	1687.03	1685.82	1668.5	1667.2	1684.33	1657.65	1668.82	1685.59	1684.49	1668.81	1679.68	1687.1	1677.54	1672.08	1701.06	1685.59	1687.93	1688.55
185.044006	1687.81	1686.26	1696.07	1688.91	1689.91	1694.76	1694.97	1700	1702.8	1673.78	1691.27	1683.96	1673.25	1679.73	1687.3	1680.9	1669.59	1668.85	1665.79	1685.52	1683.09	1689.62	1697.68	1675.12	1676.18	1689.91	1683.5	1668.27	1687.39	1668.68	1678.06	1690.37	1686.11	1667.2	1667.45	1681.27	1657.86	1670.6	1687.15	1685.24	1669.73	1678.79	1687.95	1677.39	1669.16	1702.2	1685.42	1685.76	1688.74
185.539001	1691.02	1683.61	1694.69	1689.64	1689.24	1695.41	1696.23	1697.88	1701.74	1672.18	1691.64	1684.95	1672.94	1682.26	1689.1	1682.31	1671.33	1667.9	1664.09	1685.1	1683.3	1692.03	1697.26	1672.49	1675.27	1687.8	1683.29	1666.61	1688.48	1670.81	1678.89	1687.21	1686.4	1668.77	1666.15	1683.11	1657.1	1670.5	1685.57	1686.45	1667.6	1681.5	1689.59	1676.61	1671.25	1700.95	1686.52	1685.45	1689.7
186.033997	1688.15	1683.48	1693.83	1689.24	1688.81	1695.59	1693.71	1697.65	1703.21	1674.44	1689.85	1681.92	1670.6	1683.82	1686.68	1681.84	1669.6	1667.1	1663.67	1682.85	1682.74	1690.13	1695.56	1670.6	1677.07	1688.88	1684.61	1666.2	1689.55	1670.57	1679.07	1688.12	1686.03	1667.06	1668.43	1684.07	1658.08	1671.71	1685.99	1684.52	1668.88	1680.77	1690.43	1677.13	1671.61	1699.36	1686.75	1684.66	1688.26
186.529007	1689.49	1683.12	1696.49	1690.04	1688.31	1694.93	1696.69	1698.08	1701.11	1676.04	1690.96	1681.75	1672.33	1682.41	1688.85	1681.84	1669.36	1667.41	1664.77	1682.7	1682.57	1689.18	1698	1672.17	1677.67	1688.86	1684.78	1666.7	1688.44	1671.06	1678.15	1687.86	1687.88	1665	1666.91	1685.09	1657.83	1670.05	1686.24	1686.86	1668.73	1679.43	1686.72	1679.93	1671.35	1700.21	1687.32	1685.69	1688.71
187.024994	1687.4	1684.21	1694.11	1687.94	1689.2	1694.03	1694.34	1697.03	1699.83	1672.68	1690.22	1682.59	1673.65	1682.46	1689.8	1681.65	1669.01	1665.19	1663.22	1684.56	1681.36	1688.99	1695.95	1672.28	1678.68	1687.92	1681.87	1665.75	1688.71	1670.81	1678.85	1688.87	1686.1	1668.08	1666.84	1683.22	1655.78	1670.39	1685.6	1684	1668.92	1681.81	1687.31	1677.77	1669.3	1701.08	1685.17	1686.83	1687.68
187.520004	1689.73	1683.83	1694.58	1686.66	1689.35	1693.97	1694.59	1697.62	1703.71	1672.8	1690.7	1682.24	1672.77	1682.72	1688.1	1681.6	1669.38	1670.64	1665.61	1685.58	1681.1	1691.05	1696.76	1672.47	1677.29	1687.43	1684.1	1664.74	1688.42	1670.36	1678.71	1687.38	1686.42	1667.46	1668.48	1683.34	1658.36	1671.59	1687.46	1685.51	1669.57	1682.58	1687.08	1678.9	1671.17	1701.37	1686.56	1687.46	1687.48
188.014999	1689.01	1683.89	1696.2	1688.57	1687.17	1696.76	1693.55	1699.04	1701.21	1674.45	1692.26	1681.01	1672.14	1682.75	1688.36	1681.32	1669.78	1668.54	1664.66	1685.25	1683.54	1690.05	1696.58	1672.65	1678.48	1691.21	1682.42	1667.75	1688.54	1671.1	1679.77	1690.67	1686.13	1667.33	1669.19	1683.98	1661.01	1669.19	1686.36	1687.75	1669.65	1679.47	1688.48	1673.91	1669.42	1700.13	1686.46	1685.14	1688.47
188.509995	1689.89	1682.64	1694.12	1689.86	1687.08	1696.99	1693.8	1698.71	1700.16	1672.79	1691.24	1682.69	1674.64	1680.82	1689.77	1682.45	1671.38	1668.7	1665.99	1685.68	1685.97	1689.47	1696.74	1674.6	1678.32	1687.64	1682.34	1668.03	1690.5	1670.19	1677.96	1689.42	1684.68	1669.05	1667.72	1683.42	1660.27	1671.03	1687.76	1685.64	1673.09	1683.17	1688.71	1678.23	1671.76	1701.01	1687.25	1686.54	1687.6
189.005005	1690.07	1684.27	1694.66	1688.44	1687.98	1694.33	1695.31	1698.42	1702.07	1671.63	1691.3	1682.03	1672.9	1682.2	1687.65	1681.87	1669.13	1667.11	1666.02	1684.6	1682.27	1690.26	1698.32	1672.94	1677.51	1690.7	1683.21	1668.43	1689.98	1670.32	1681.05	1689.57	1686.41	1667.41	1665.95	1684.33	1659.87	1671.12	1686.73	1685.12	1669.35	1681.25	1689.44	1677.16	1670.64	1701.56	1686.17	1685.95	1687.9
189.501007	1689.06	1685.82	1693.8	1687.29	1690.82	1694.07	1693.81	1696.71	1702.98	1674.61	1691.59	1680.84	1672.36	1682.92	1689.59	1684.73	1672.09	1667.23	1663.36	1682.89	1681.55	1690.57	1696.31	1673.4	1676.28	1688.06	1685.64	1667.79	1690.58	1669.66	1679.01	1689.57	1684.55	1667.59	1667.44	1682.91	1659.05	1672.96	1687.58	1684.32	1668.88	1679.55	1690.98	1675.15	1669.27	1700.99	1685.52	1683.6	1689.32
189.996002	1689.72	1683.95	1693.99	1691.36	1688.24	1693.84	1694.55	1697.89	1702.78	1673.67	1691.85	1682.59	1673.85	1680.27	1688	1681.67	1669.63	1669.54	1666.11	1684.74	1684.71	1689.97	1697.02	1670.77	1676.58	1688.76	1686.29	1665.14	1689.84	1669.72	1677.78	1689.88	1686.45	1670.34	1665.36	1681.67	1658.31	1671.2	1686.89	1686.5	1670.36	1680.42	1689.05	1677.88	1671.78	1706.03	1687.57	1687.88	1687.45
190.490997	1688.32	1681.83	1693.76	1688.83	1686.96	1695.43	1694.12	1699.57	1701.39	1673.61	1688.18	1681.85	1672.25	1681.93	1688.85	1682.47	1669.01	1667.37	1665.86	1683.72	1684.03	1690.58	1696.33	1672.09	1675.8	1689.07	1682.95	1664.65	1688.25	1669.84	1677.01	1687.76	1685.95	1666.54	1667.95	1681.29	1658.76	1670.06	1683.97	1685.57	1668.38	1680.33	1688.56	1675.77	1667.45	1701.1	1687.32	1682.72	1687.61
190.985992	1687.59	1682.09	1693.96	1689.02	1688.72	1695.36	1695.77	1697.52	1699.09	1673.43	1689.33	1679.68	1672.09	1677.89	1687.92	1681.25	1668.57	1667.36	1666.28	1682.63	1682.52	1689.22	1698.71	1670.08	1675.42	1689	1681.52	1666.07	1691.08	1668.74	1677.89	1689.46	1685.29	1667.49	1668.47	1681.43	1656.75	1671.3	1686.35	1684.43	1668.35	1680.14	1687.28	1675.37	1668.66	1700.24	1683.4	1682.98	1686.8
191.481003	1689.31	1684.94	1693.35	1687.9	1689.3	1694.36	1695.34	1698.1	1701.91	1674.73	1691.71	1683.97	1672.63	1682.48	1686.07	1682.07	1668.68	1668.43	1664.77	1683.53	1685.37	1691.09	1699.13	1670.79	1674.83	1689.48	1680.63	1666.93	1690.23	1672.68	1678.88	1688.15	1686.44	1670.04	1668.95	1680.57	1658.43	1670.9	1687.53	1685.53	1668.85	1679.53	1688.07	1677.77	1672.8	1702.52	1686.35	1684.69	1687.91
191.977005	1688.25	1682.35	1693.64	1686.83	1686.86	1692.91	1694.1	1699.17	1700.96	1672.53	1690.96	1683.36	1673.62	1683.74	1688.88	1681.74	1669.81	1668.8	1665.83	1683.87	1686.04	1692.84	1697.88	1671.56	1677.63	1687.32	1681.46	1667.01	1688.21	1669.25	1678.37	1689.36	1686.61	1666.44	1666.65	1682.05	1657.51	1670.57	1685.67	1686.45	1666.93	1680.07	1690.07	1676.52	1671.68	1701.37	1686.06	1686.32	1687.3
192.472000	1688.37	1680.71	1693.42	1687.45	1687.24	1692.91	1694.99	1699.74	1700.4	1672.52	1689.27	1682.09	1674.9	1682.62	1688.29	1683.93	1670.65	1665.91	1665.77	1682.5	1685.28	1690.8	1696.94	1671.02	1675.73	1689.61	1684.42	1665.85	1687.12	1672.55	1679.4	1688.71	1687.32	1668.86	1668.19	1684.5	1657.34	1671.31	1686.97	1685.98	1667.87	1680.27	1689.07	1677.48	1670.35	1701.38	1686.41	1683.62	1688.19
192.966995	1688.58	1683.73	1692.99	1686.99	1688.88	1693.16	1695.04	1697.29	1701.41	1673.18	1690.75	1682.3	1673.64	1682.21	1688.98	1681.2	1671.32	1666.33	1667.58	1683.06	1683.48	1692.36	1694.74	1674.12	1676.49	1687.07	1683.64	1665.85	1690.81	1671.93	1676.92	1688.44	1687.27	1667.88	1668.42	1682.6	1658.03	1667.15	1686.19	1686	1671.15	1681.3	1688.04	1675.99	1669.5	1703.37	1686.79	1684.76	1688.13
193.462006	1688.05	1683.06	1693.84	1689.85	1687.49	1695.83	1693.46	1696.6	1700.78	1674.32	1689.87	1679.55	1673.36	1683.11	1686.61	1681.29	1670.66	1668.48	1664.95	1683.5	1680.21	1689.43	1696.99	1673.24	1675.29	1687.69	1682.68	1667.67	1687.51	1671.96	1678.33	1689.45	1685.38	1667.54	1664.43	1680.87	1656.82	1670.07	1685.87	1684.8	1668.72	1680.29	1688.03	1675.59	1669.05	1700.18	1684.72	1686.69	1689.36
193.957001	1688.93	1683.56	1693.24	1687.76	1688.67	1695.04	1693.79	1698.68	1701.98	1674.16	1689.99	1684.48	1671.84	1681	1688.5	1683.23	1667.77	1667.21	1666.73	1683.3	1682.84	1690.79	1697.28	1671.49	1675.46	1688.28	1683.3	1665.39	1688.28	1671.44	1678.46	1688.75	1685.92	1666.76	1666.57	1685.47	1658.91	1670.12	1686.49	1687.02	1668.03	1679.34	1689.52	1677.28	1669.15	1700.86	1685.63	1686.09	1686.82
194.453003	1686.58	1683.91	1695.16	1688.87	1686.72	1694.35	1695.58	1695.25	1701.34	1674.15	1690.75	1682.52	1672.14	1678.96	1685.9	1679.13	1667.74	1667.82	1665.85	1683.46	1680.58	1692.25	1700.23	1671.94	1677.38	1689.65	1684.57	1666.45	1688.15	1670.04	1680.23	1686.68	1687.18	1667.67	1668.14	1684.44	1657.62	1670.65	1687.05	1686.47	1669.17	1681.59	1687.3	1678.49	1669.2	1701.29	1683.52	1684.85	1687.21
194.947998	1686.75	1685.01	1695.88	1687.98	1691.28	1695.86	1694.28	1698.71	1703.11	1672.11	1690.48	1682.83	1670.68	1681.6	1685.03	1681.45	1669.92	1665.99	1663.85	1681.91	1684.95	1689.59	1699.49	1670.9	1675.99	1688.14	1683.87	1667.15	1687.1	1672.52	1677.86	1689.09	1685.4	1666.24	1667.33	1681.48	1657.94	1670.42	1686.73	1684.33	1671.36	1679.17	1689	1675.13	1670.43	1701.35	1684.71	1687.79	1687.18
195.442993	1688.68	1684.65	1695.42	1689.14	1689.54	1694.72	1697.96	1699.6	1702.77	1674.28	1690.34	1680.49	1671.56	1682.07	1687.18	1682.99	1671.11	1668.43	1665.14	1683.29	1683.32	1691.14	1697.99	1672.19	1674.04	1689.41	1682.05	1667.58	1688.88	1670.9	1678.79	1689.6	1685.97	1667.49	1666.49	1681.09	1659.5	1670.86	1686.7	1686.07	1665.71	1681.11	1691.22	1675.24	1672	1701.13	1687.09	1685.11	1687.44
195.938004	1692.12	1682.53	1695.34	1687.46	1687.84	1693.01	1694.49	1697.07	1700.48	1674.05	1689.76	1681.9	1670.09	1682.9	1688.52	1682.41	1668.45	1665.41	1664.12	1683.57	1682.87	1687.95	1694.74	1671.72	1677.23	1687.01	1684.32	1665.8	1687.42	1670.3	1677.42	1687.33	1684.14	1667.27	1668.34	1681.42	1660.92	1670.14	1687.51	1683.86	1668.1	1678.7	1687.4	1678.02	1671.22	1700.72	1686.94	1686.22	1688.74
196.434006	1686.57	1685.46	1693.91	1688.49	1688.38	1695.88	1692.85	1697.91	1701.59	1673.33	1689.76	1681.35	1672.03	1681.9	1688.95	1680.3	1669.05	1666.62	1665.75	1683.71	1682.77	1690.8	1698.4	1670.31	1675.62	1688.65	1685.33	1665.42	1688.39	1672	1676.1	1686.62	1685.65	1666.85	1666.94	1681.7	1655.95	1669.96	1682.7	1686.38	1667.31	1680.3	1687.98	1677.92	1671.72	1701	1685.67	1683.92	1685.9
196.929001	1688.38	1683.78	1693.97	1688.34	1688.75	1691.86	1694.08	1698.03	1700.8	1672.84	1687.9	1680.78	1671.61	1681.5	1687.46	1682.84	1670.28	1667.67	1664.55	1683.27	1683.36	1689.99	1696.53	1671.92	1673.17	1686.82	1682.45	1667.3	1689.8	1672.9	1679.67	1688.14	1684.71	1667.38	1665.1	1683.67	1659.1	1672.49	1685.57	1684.03	1666.36	1681.22	1688.01	1676.2	1672.64	1700.82	1684.43	1685.54	1687.94
197.423996	1688.52	1681.76	1693.98	1689.84	1685.7	1696.27	1694.6	1695.99	1702.71	1672.33	1687.47	1681.86	1670.44	1680.38	1686.55	1681.18	1669.41	1666.85	1664.28	1681.86	1682.31	1689.91	1697.26	1669.08	1674.85	1686.47	1683.91	1667.27	1687.48	1672.01	1677.17	1687.37	1685.76	1668.03	1665.53	1681.98	1657.56	1669.77	1685.46	1684.61	1667.16	1679.94	1688.25	1676.46	1670.18	1701.46	1686.14	1684.67	1689.65
197.919006	1689.63	1683.46	1693.21	1689.48	1689.77	1695.44	1695.87	1695.15	1701.82	1672.18	1689.71	1682.04	1670.33	1680.01	1686.56	1680.97	1670.49	1669.44	1664.86	1683.51	1681.98	1690.11	1697.05	1670.66	1675.08	1689.35	1683.23	1666.33	1687.97	1669.19	1676.96	1686.82	1686.87	1669.52	1667.67	1680.84	1658.26	1670.75	1686.03	1685.03	1668.5	1681.49	1688.65	1676.12	1672.98	1700.44	1686.88	1684.88	1688.36
198.414001	1689.1	1684.72	1693.12	1687.68	1686.48	1692.34	1693.52	1696.24	1700.34	1672.77	1692.65	1683.48	1674.28	1679.76	1688.7	1679.48	1669.73	1667.29	1665.63	1683.05	1681.66	1688.88	1694.02	1672.18	1676.17	1686.83	1683.49	1666.4	1686.56	1670.47	1679.1	1688.22	1685.72	1667.29	1666.17	1681.87	1659.56	1669.51	1685.72	1684.76	1669.1	1679.77	1688.9	1675.73	1670.8	1700.16	1685.32	1686.17	1688.12
198.908997	1687.16	1686.27	1697.11	1690.79	1689.99	1696.12	1696.33	1697.55	1703.33	1672.35	1688.63	1683.94	1673.66	1682.89	1687.81	1679.7	1670.28	1668.89	1665.85	1683.39	1683.34	1689.22	1695.19	1670.55	1674.95	1690.21	1683.03	1666.21	1687.84	1672.56	1677.76	1690.17	1688.74	1667.68	1668.38	1682.24	1660.07	1672.97	1686.69	1689	1669.98	1681.76	1687.85	1677.17	1670.93	1701.99	1686.83	1685.05	1689.06
199.404999	1688.25	1686.35	1695.33	1686.96	1690.01	1695.36	1695.68	1698.39	1701.9	1672.7	1689.6	1681.56	1670.32	1681.42	1688.74	1680.03	1668.04	1668.5	1665.36	1684.53	1682.97	1690.51	1696.07	1673.96	1675.72	1686.96	1685.7	1668.32	1688.45	1672.01	1678.17	1689.43	1686.49	1668.13	1668.07	1683.2	1658.12	1670.51	1684.43	1686.72	1667.74	1678.15	1688.55	1678.62	1671.35	1702.54	1686.18	1686.4	1686.35
199.899994	1688.83	1684.76	1694.88	1690.14	1689.84	1693.92	1690.58	1699.27	1703.4	1673.27	1691.11	1681.78	1672.8	1680.63	1687.22	1681.27	1669.16	1667.68	1665.2	1682.02	1682.89	1689.17	1695.74	1671.86	1674.25	1689.32	1683.74	1666.16	1688.38	1670.29	1677.53	1687.85	1686.43	1668.36	1665.49	1682.68	1656.89	1670.84	1684.08	1684.76	1670.56	1680.52	1688.13	1677.35	1670.45	1701.47	1685.09	1683.1	1685.7
200.395004	1687.41	1684.87	1694.75	1688.52	1689.09	1694.22	1695.39	1696.04	1701.49	1673.2	1691.25	1682.63	1672.88	1682.12	1688.12	1682.3	1668.64	1669.42	1665.25	1682.52	1681.53	1690.53	1696.92	1671.22	1674.18	1688.76	1681.62	1667.05	1688.5	1670.9	1678.02	1686.84	1685.26	1669.92	1667.85	1682.75	1658.65	1668.83	1684.65	1685.07	1667.19	1680.43	1688.97	1676.76	1671.85	1702.4	1686	1683.17	1688.28
200.889999	1688.44	1681.65	1695.79	1687.69	1685.85	1692.64	1691.83	1696.98	1698.36	1671.64	1688.87	1681.03	1671.3	1682.33	1687.3	1680.47	1666.73	1666.39	1664.77	1682.81	1682.65	1687.73	1695.72	1669.48	1674.46	1690.25	1679.84	1665.7	1687.86	1667.81	1676.86	1687.36	1685.95	1668.16	1666.81	1680.6	1656.32	1668.54	1683.64	1686.15	1668	1680.48	1687.99	1675.94	1669.5	1700.06	1685.13	1683.2	1685.97
201.386002	1688.79	1682.29	1694.95	1686.55	1687.55	1693.61	1693.66	1697.85	1702.17	1673.13	1689.73	1681.51	1671.56	1680.34	1689.17	1680.9	1668.24	1668.07	1664.55	1682.48	1682.34	1688.71	1696.45	1671.6	1676.11	1690.15	1684.61	1667.09	1688.05	1672.66	1677.75	1688.53	1685.16	1668.41	1667.25	1681.3	1657.13	1671.05	1686.3	1684.22	1667.67	1680.27	1686.83	1676.45	1671.52	1701.16	1687.24	1683.69	1688.09
201.880997	1687.73	1685.33	1694.22	1689.9	1689.24	1695.41	1693.38	1696.57	1703.38	1671.68	1688.87	1682.18	1673.83	1679.68	1687.07	1682.14	1670.48	1668.78	1665.7	1685.36	1682.68	1689.08	1695.89	1672.11	1675.83	1688.45	1685.37	1666.7	1688.5	1672.76	1677.64	1684.91	1684.7	1667.26	1669.71	1683.64	1657.87	1670.88	1685	1684.99	1669.87	1679.68	1687.57	1675.5	1670.93	1699.76	1685.65	1685.07	1690.37
202.376007	1688.81	1684.19	1696.71	1690.32	1688.49	1693.53	1695.45	1697.6	1702.27	1673.37	1688.82	1683.3	1670.3	1681.23	1687.5	1680.37	1670.2	1668.94	1667.59	1683.48	1682.96	1690.38	1697.39	1672.25	1675.29	1687.56	1682.92	1667.18	1691.98	1670.25	1677.93	1687.65	1688.49	1667.96	1666.91	1683.55	1659.51	1672.2	1686.34	1686.41	1668.66	1681.09	1686.53	1676.82	1668.13	1700.25	1686.4	1684.74	1687.01
202.871002	1688.76	1684.76	1695.64	1687.89	1686.78	1694.94	1693.17	1699.1	1701.95	1673.38	1690.64	1682.21	1671.37	1681.41	1687.56	1681.42	1669.92	1668.1	1665.88	1684.58	1682.66	1691.89	1696.26	1670.65	1675.44	1689.18	1681.98	1669.17	1689.44	1669.13	1678.67	1688.43	1685.49	1669.49	1669.4	1681.46	1659.33	1671.6	1686.14	1684.04	1669.78	1680.59	1688.78	1676.66	1669.89	1700.81	1686.23	1685.79	1686.22
203.365997	1689.62	1684.12	1695.25	1689.27	1689.8	1695.34	1695.16	1695.73	1702.17	1674.36	1689.48	1684.3	1673.88	1680.12	1686.61	1680.5	1668.84	1668.47	1666.75	1683.33	1686.16	1689.43	1695.29	1670.81	1674.76	1688.6	1682.51	1667.05	1686.27	1671.78	1678.16	1689.11	1686.03	1668.29	1666.15	1681.73	1658.42	1668.5	1684.19	1685.04	1668.49	1681.05	1688.44	1677.05	1672.03	1699.43	1685.55	1684.57	1686.6
203.862000	1689.4	1684.26	1693.76	1689.31	1689.03	1695.68	1696.27	1696.6	1702.53	1674.61	1688.19	1680.84	1673.78	1680.53	1686.08	1681.25	1669.71	1664.9	1664.33	1681.25	1681.26	1687.75	1695.49	1669.9	1676.63	1689.04	1683.24	1665.68	1688.28	1671.06	1676.84	1687.32	1684.78	1668.62	1667.41	1683.23	1658.86	1669.51	1684.52	1684.84	1667.02	1680.64	1689.59	1676.19	1672.01	1702.54	1686.95	1685.65	1687.97
204.356995	1688.41	1681.78	1696.37	1688.85	1686.97	1693.83	1693.78	1696.26	1701.28	1674.37	1690.12	1681.24	1670.01	1679.12	1687.9	1681.35	1668.45	1668.73	1666.16	1683.78	1682.06	1689.19	1695.72	1671.6	1675.5	1688.04	1683.25	1665.08	1687.59	1669.71	1677.33	1687.63	1686.64	1665.78	1667.39	1683.75	1656.63	1669.69	1685.22	1685.56	1667.96	1681.41	1687.82	1674.9	1668.4	1701.28	1685.2	1685.15	1688.39
204.852005	1687.49	1683.7	1694.98	1685.9	1689.1	1691.97	1694.08	1696.12	1702.18	1671.66	1688.26	1679.51	1673.12	1680.96	1688.5	1684.33	1667.99	1666.61	1664.81	1681.88	1681.92	1689.08	1697.32	1667.4	1674.52	1687.9	1682.23	1667.09	1690.45	1671.23	1676.67	1687.58	1686.04	1665.66	1667.29	1684.64	1658.18	1672.1	1686.51	1685.28	1673.13	1681.71	1689.17	1676.92	1668.11	1700.61	1686.14	1685.69	1689.62
205.347000	1689.54	1684.49	1693.01	1687.16	1689.24	1694.6	1692.17	1698.45	1700.62	1674.22	1687.82	1683.23	1671.33	1681.2	1687.4	1679.4	1669.63	1666.46	1664.18	1683.63	1683.03	1690.68	1695.71	1670.88	1676.4	1688.59	1682.94	1667.57	1688.8	1671.6	1679.26	1688.88	1685.17	1667.55	1666.57	1680.9	1658.2	1670.56	1685.39	1685.72	1669.91	1678.41	1687.3	1676.63	1670.76	1700.16	1685.17	1686.49	1687.37
205.841995	1687.91	1683.06	1695.77	1688.74	1686.41	1694.7	1691.41	1697.11	1699.79	1674.39	1687.96	1681.97	1672.28	1681.99	1686.66	1681.66	1671.47	1666.97	1666.01	1682.89	1682.25	1689.05	1696.93	1673.12	1675	1689.14	1684.58	1665.36	1689.16	1669.41	1679.58	1686.9	1687.01	1666.76	1666.42	1679.96	1656.12	1668.09	1684.24	1683.69	1666.93	1679.28	1687.94	1676.23	1668.99	1701.77	1684.79	1684.1	1688.77
206.337997	1689.28	1682.4	1694.4	1688.12	1687.38	1694.08	1692.96	1697.38	1701.71	1671.72	1690.43	1680.16	1672.7	1679.92	1687.9	1679.71	1669.01	1667.42	1665.59	1683.98	1683.1	1687.55	1697.14	1672.18	1675.96	1686.86	1682.44	1668.02	1689.85	1670.93	1678.02	1689.22	1686.93	1667.58	1667.33	1682.19	1659.29	1669.33	1687.03	1687.25	1669.03	1680.96	1688.19	1676.87	1671.5	1700.99	1684.54	1686.34	1686.94
206.832993	1688.63	1686.04	1695.01	1688.66	1691.6	1696.61	1695.67	1699.33	1702.11	1673.33	1687.26	1680.82	1672.51	1681.62	1689.03	1681.26	1669.52	1665.64	1663.94	1683.67	1683.36	1688.28	1696.58	1670.83	1676.66	1687.29	1681.08	1665	1690.33	1670.73	1676.63	1686.62	1685.7	1666.84	1667.98	1682.42	1658.63	1670.35	1684.01	1681.95	1667.64	1679.31	1687.07	1677.07	1672.69	1701.06	1684.34	1686.38	1688.56
207.328003	1689.44	1684.56	1694.56	1686.53	1687.9	1697.06	1695.77	1699.78	1701.92	1673.92	1690.44	1683.96	1673.75	1680.88	1688.19	1681.94	1667.96	1668.68	1666.1	1682.95	1682.71	1689.47	1697.83	1670.31	1676.09	1688.02	1681.35	1665.11	1689.18	1670.65	1677.62	1687.16	1684.81	1666.51	1667.58	1681.98	1657.48	1669.37	1686.51	1684.26	1667.74	1679.67	1687.06	1675.38	1669.28	1700.82	1684.73	1685.74	1687.67
207.822998	1689.05	1685.02	1694.68	1689.59	1688.85	1695.17	1693.42	1694.96	1701.71	1672.81	1687.2	1679.78	1671.68	1683.46	1686.75	1679.68	1668.55	1664.83	1660.3	1683.48	1682.61	1688.03	1694.04	1670.15	1674	1686.8	1682.74	1665.03	1686.28	1669.52	1677.97	1687.29	1686.53	1667.12	1666.24	1681.17	1660.28	1670.32	1686.52	1686.28	1667.26	1678.5	1686.84	1675.96	1669.78	1702.95	1685.8	1685.71	1689.03
208.317993	1687.77	1684.74	1694.56	1686.84	1688.18	1694.23	1691.89	1697.44	1699.94	1674.4	1687.78	1682.16	1671.16	1682.86	1687.77	1682.42	1669.91	1665.81	1664.63	1680.69	1682.29	1690.27	1696.47	1671.13	1677.29	1690.03	1681.79	1666.85	1689.82	1668.92	1678.62	1688.31	1685.14	1667.12	1664.61	1681.54	1658.31	1672.15	1684.04	1684.59	1667.8	1681.84	1688.38	1672.95	1670.65	1702.54	1686.38	1685.63	1688.51
208.813995	1689.9	1682.96	1695.31	1687.33	1688.43	1693	1692.56	1696.59	1699.1	1673.65	1689.37	1682.61	1671.7	1681.3	1687.56	1680.51	1667.62	1665.73	1665.22	1683.59	1681.01	1688.42	1697.12	1672.44	1675.07	1688.67	1684.34	1665.84	1688.4	1671.68	1675.9	1688.65	1685.71	1667.31	1666.04	1682.8	1659.47	1670.85	1684.5	1685.85	1667.77	1681.32	1689.33	1676.49	1669.97	1701.07	1685.22	1685.6	1688.76
209.309006	1687.24	1683.8	1697.52	1689.27	1691.03	1695.74	1694.97	1697.91	1701.21	1673.64	1691.1	1682.88	1671.49	1680.54	1688.94	1681.12	1669.49	1668.23	1666.12	1684.52	1680.92	1688.22	1698.55	1671.26	1675.7	1689.28	1684.95	1666.14	1689.02	1670.41	1677.97	1688.44	1685.85	1669.03	1666.7	1680.84	1656.74	1671.97	1683.76	1686.29	1669.13	1679.28	1685.67	1677.21	1670.32	1701.31	1685.74	1685.6	1688.27
209.804001	1686.84	1683.72	1694.7	1688.31	1686.08	1694.69	1693.66	1695.06	1701.6	1673.28	1689.42	1680.9	1672.86	1681.02	1687.87	1680.46	1669.08	1668.09	1665.82	1683.49	1682.42	1688	1696.79	1672.12	1675.09	1690.54	1682.29	1668.82	1688.75	1669.51	1678.35	1687.66	1685.7	1666.6	1665.79	1680.1	1657.55	1670.57	1685.08	1686.7	1668.24	1679.87	1687.53	1675.62	1671.62	1699.12	1686.15	1683.24	1687.1
210.298996	1688.18	1682.57	1693.83	1687.93	1688.49	1694.88	1693.01	1698.84	1700.59	1672.16	1687.7	1681.27	1671.7	1680.78	1686.01	1679.23	1669.3	1666.94	1663.52	1683.08	1682.17	1688.58	1696.03	1671.65	1675.61	1689.42	1683.14	1667.31	1687.22	1670.21	1676.67	1688.77	1685.31	1668.63	1666.37	1680.79	1658.09	1670.99	1685.52	1683.46	1669.28	1679.24	1685.6	1678.07	1668.33	1700.18	1685.96	1685.64	1685.65
210.794006	1688.82	1683.97	1692.8	1687.71	1688.39	1693.71	1691.55	1698.78	1700.82	1672.34	1689.07	1681.94	1668.3	1680.81	1687.12	1682.17	1668.3	1668.2	1664.04	1681.74	1682.44	1689.14	1696.4	1672.52	1676.14	1688.61	1681.12	1666.4	1687.02	1670.66	1677.46	1687.91	1685.41	1668.23	1667.24	1682.08	1656.99	1670.96	1686.89	1685.37	1669.58	1678.89	1688.32	1677.65	1667.51	1700.36	1685.76	1683.58	1688.01
211.289993	1686.69	1684.61	1695.8	1688.94	1688.85	1693.18	1693.15	1695.98	1701.22	1672.7	1690.93	1682.44	1671.79	1680.12	1684.68	1679.71	1669.22	1666.67	1664.28	1684.61	1680.45	1690.9	1696.2	1671.65	1675.89	1687.56	1683.99	1665.47	1688.37	1669.99	1677.79	1687.15	1684.63	1668.09	1666.96	1680.27	1659.22	1670.95	1687.38	1686.37	1670.88	1680.32	1687.58	1676.56	1670.57	1702.26	1683.58	1683.75	1686.99
211.785004	1688.72	1682.41	1692.53	1689.45	1687.23	1696.76	1693.38	1694.04	1700.23	1673.55	1688.79	1681.28	1671.01	1680.24	1688.41	1679.47	1668.61	1667.38	1665.33	1683.93	1681.76	1688	1698.26	1670.69	1674.91	1689.52	1682.81	1665.74	1687.34	1669.66	1678.35	1686.94	1684.5	1666.41	1667.61	1682.01	1657.51	1669.69	1683.44	1683.22	1669.31	1680.71	1687.12	1671.98	1669.61	1699.63	1685.85	1684.97	1688.64
212.279999	1688.29	1685.04	1693.96	1688.14	1687.93	1692.81	1692.81	1697.26	1703.67	1670.93	1690.53	1681.62	1671.57	1680.54	1687.42	1680.78	1667.35	1666.3	1666.73	1682.93	1681.86	1690.38	1696.42	1672.8	1676.02	1688.32	1683.01	1665.69	1688.72	1669.32	1678.14	1689.38	1685.83	1666.01	1669.68	1681.17	1658.21	1670.25	1685.52	1683.79	1666.26	1680.32	1686.31	1676.69	1671.21	1701.64	1686.56	1686.31	1686.9
212.774994	1687.3	1682.82	1693.18	1687.83	1690.8	1694	1694.11	1698	1702.46	1674.16	1688.09	1682.33	1674.54	1682.23	1687.32	1682.13	1669.45	1666.99	1664.43	1682.1	1681.59	1690.3	1697.37	1671.64	1675.06	1688.02	1681.93	1666.1	1688.94	1669.65	1676.28	1688.37	1684.66	1666.34	1667.61	1680.98	1659.07	1670.61	1685.34	1684.88	1667.18	1681.25	1686.92	1674.92	1669.48	1701.2	1685.3	1683.95	1689.19
213.270996	1689.96	1683.31	1694.39	1687.54	1689.01	1691.45	1697.17	1701.03	1699.73	1673.06	1689.56	1683.89	1672.99	1680.83	1689.17	1681.14	1668.64	1666.81	1663.77	1682.69	1682	1688.39	1698.31	1673.81	1675.32	1688.09	1683.11	1666.54	1688.3	1668.24	1679.35	1686.7	1685.64	1669.7	1667.71	1681.19	1657.11	1671.32	1685.51	1686	1667.28	1680.39	1684.85	1673.28	1668.91	1700.41	1685.12	1685.82	1688.37
213.766006	1689.37	1684.85	1694.07	1688.24	1687.4	1695.56	1693.91	1698.44	1701.64	1672.67	1688.93	1683.33	1671.66	1681.18	1686.53	1679.69	1668.71	1666.09	1664.53	1685.23	1681.44	1691.45	1695.04	1672.23	1675.53	1686.96	1681.77	1666.7	1686.99	1669.56	1676.09	1686.59	1685.28	1666.66	1667.92	1682.79	1658.09	1670.39	1682.7	1683.68	1667.23	1677.36	1688.85	1674.99	1669.32	1700.65	1684.58	1684.47	1686.91
214.261002	1688.67	1685.88	1694.99	1688.3	1689.12	1693.78	1694.29	1698.96	1701.68	1672.62	1690.77	1681	1671.41	1680.53	1688.09	1680.89	1670.8	1665.88	1665.48	1682.08	1682.83	1687.14	1698.03	1669.74	1675.35	1689.21	1683.09	1665.15	1689.89	1670.49	1676.17	1690.24	1685.46	1667.54	1666.91	1682.48	1657.57	1671.42	1683.82	1684.13	1670.27	1681.63	1687.54	1675.05	1670.79	1701.74	1687.45	1683.82	1688.19
214.755997	1688.17	1684.97	1694.45	1686.16	1688.93	1693.01	1693.28	1696.51	1701.22	1671.15	1687.5	1682.17	1670.67	1681.16	1686.95	1679.89	1670.4	1668.46	1664.68	1684.51	1683.03	1686.57	1697.78	1673.67	1676.51	1688.57	1683.48	1666.77	1689.86	1670.82	1678.59	1690.05	1687.58	1668.24	1669.12	1683.19	1658.69	1671.36	1682.82	1684.58	1668.54	1679.82	1688.66	1675.02	1670.34	1700.49	1685.46	1684.67	1687.2
215.251007	1689.31	1683.74	1693.84	1687.21	1688.25	1694.25	1694.69	1698.15	1701.56	1673.91	1690.45	1683.55	1670.94	1679.64	1686.32	1680.46	1668.92	1667.32	1666.52	1682.43	1683.65	1690.29	1695.66	1671.45	1675.47	1690.64	1683.18	1667.07	1688.91	1668.46	1677.67	1689.5	1685.16	1666.97	1666.13	1681.68	1657.85	1670.14	1685.81	1684.6	1667.9	1680.8	1688.67	1676.1	1669.33	1700.83	1685.96	1685.73	1688.05
215.746994	1686.87	1681.54	1695.23	1687.41	1686.84	1694.69	1693.17	1697.24	1699.31	1673.37	1687.57	1679.92	1670.06	1681.16	1686.32	1680.03	1669.21	1665.69	1663.76	1684.32	1681.78	1687.57	1695.99	1671.9	1676.83	1687.92	1683.75	1664.43	1688.44	1670.1	1676.28	1687.34	1687.04	1667.14	1666.66	1683.14	1659.78	1671.55	1684.99	1682.5	1668.32	1680.11	1687.92	1674.99	1670.22	1700.39	1685.8	1683.74	1686.78
216.242004	1688.62	1684.02	1695.45	1689.28	1687.79	1694.33	1694.29	1695.67	1700.05	1672.79	1689.12	1682.78	1673.05	1681.09	1686.62	1681.73	1669.28	1666.38	1664.46	1684.23	1681.39	1688.25	1695.49	1672.24	1676.21	1688.79	1684.23	1666.53	1688.51	1669.14	1678.96	1685.42	1684.22	1668.32	1668.73	1682.95	1658.91	1670.61	1684.71	1684.2	1667.71	1681.14	1687.87	1675.11	1668.9	1700.49	1685.9	1684.49	1685.74
216.737000	1687.9	1684.9	1691.87	1689.69	1687.25	1691.39	1691.85	1696.59	1700.41	1671.73	1687.06	1681.16	1671.36	1681.34	1685.43	1679.52	1669.73	1665.08	1663.43	1683.62	1681.97	1686.62	1696.77	1671.59	1676.22	1690.45	1682.17	1667.16	1688.03	1668.56	1677.14	1685.59	1685.61	1666.22	1666.34	1681.1	1657.52	1670.22	1684.27	1684.23	1668.23	1680.77	1687.88	1674.65	1670.68	1699.3	1687.16	1684.84	1688.89
217.231995	1689.39	1684.05	1694.36	1688.19	1689.26	1694.77	1694.35	1696.81	1701.58	1673.44	1686.87	1682.82	1672.72	1682.45	1687.69	1679.6	1667.74	1667.66	1665.77	1684.3	1682.58	1689.97	1696.85	1672.69	1676.43	1689.87	1684.2	1665.99	1688.3	1669.7	1679.09	1689.53	1682.86	1668.89	1667.42	1682.68	1658.27	1670.38	1686.04	1684.32	1668.33	1679.46	1691.78	1676.12	1671.44	1701.85	1686.17	1685.45	1689.32
217.727005	1687.91	1682.92	1694.56	1686.54	1689.16	1693.4	1693.56	1696.65	1697.99	1671.42	1690.66	1682.31	1672.45	1680.99	1688.06	1678	1669.07	1664.67	1663.2	1681.7	1683.24	1691.03	1694.93	1670.07	1674.76	1686.87	1681.89	1666.04	1686.93	1670.81	1676.87	1689.3	1684.06	1667.01	1666.63	1681.33	1660.22	1670.42	1685.1	1682.63	1667.78	1678.4	1687.42	1675.76	1669.09	1700.18	1686.09	1684.71	1686.43
218.223007	1687.24	1683.75	1694.66	1687.59	1689.78	1691.93	1695.92	1694.65	1701.52	1671.99	1685.54	1681.11	1670.81	1681.82	1687.28	1681.06	1669.88	1666.03	1663.73	1684.5	1680.33	1690.73	1698.23	1669.95	1676.2	1687.87	1682.13	1670.01	1687.96	1670.1	1677.68	1686.41	1686.55	1668.16	1666.64	1680.08	1660.01	1669.05	1684.89	1685.59	1667.88	1679.83	1686.87	1675.87	1670.53	1701.22	1686.53	1685.81	1687.87
218.718002	1687.72	1685.37	1696.92	1687.08	1687.64	1692.34	1693.32	1696.45	1700.84	1671.62	1689.56	1681.22	1672.11	1681.68	1686.52	1681.12	1668.28	1665.08	1663.38	1683.47	1681.39	1688.88	1696.84	1671.62	1674.68	1687.36	1682.78	1665.84	1687.08	1668.03	1675.34	1686.95	1683.63	1668.08	1667.65	1680.51	1656.98	1669.12	1684.57	1682.8	1667.24	1679.51	1685.62	1674.62	1667.98	1701.15	1682.93	1685.78	1685.28
219.212997	1682.29	1683.37	1694.48	1687.14	1688.88	1692.5	1691.58	1695.24	1697.72	1672.23	1687.87	1681.95	1669.81	1681.56	1687.24	1681.31	1670.28	1668.51	1663.75	1683.96	1680.79	1688.8	1697.32	1672.29	1674.47	1687.13	1683.08	1666.66	1689.65	1670.34	1677.82	1686.04	1685.32	1667.14	1666.76	1681.29	1657.03	1670.98	1684	1682.62	1668.97	1678.84	1686.59	1674.64	1670.02	1700.86	1685.35	1683.61	1687.96
219.707993	1687.86	1683.87	1693.13	1685.23	1687.69	1694.5	1690.89	1697.51	1698.8	1671.57	1687.09	1682.29	1671.14	1679.14	1688.07	1679.17	1668.27	1668.01	1665.08	1681.89	1680.85	1686.48	1695.35	1670.24	1676.8	1687.98	1681.77	1666.45	1690.32	1667.29	1677.31	1687.22	1683.12	1666.68	1667.19	1683.29	1655.29	1670.2	1686.76	1682.6	1666.59	1677.35	1686.83	1675.23	1671.43	1700.29	1683.28	1684.33	1686.81
220.203003	1687.52	1681.69	1693.43	1687.26	1686.86	1695.78	1692.15	1696.37	1701.83	1672.21	1688.6	1682.51	1668.45	1679.15	1685.61	1680.98	1668.11	1668.06	1662.1	1679.93	1680.97	1688.09	1696.74	1671.15	1675.51	1688.68	1684.39	1665.38	1687.07	1669.78	1678.39	1686.26	1686.79	1666.11	1666.34	1680.16	1658.65	1672.22	1682.97	1683.85	1666.79	1680.1	1686.23	1676.37	1669.76	1700.08	1685.65	1685.16	1687.6
220.699005	1690.45	1681.6	1695.48	1689.11	1687.95	1691.77	1693.38	1697.62	1701.79	1673.36	1688.33	1681.89	1672.11	1680.27	1689.08	1680.25	1670.23	1666.74	1665.11	1681.43	1682.06	1689.29	1697.81	1670.22	1676.48	1688.66	1680.36	1666.2	1690.09	1669.67	1678.21	1686.88	1685.32	1667.83	1666.28	1683.39	1658.37	1668.75	1687.45	1683.13	1667.72	1678.51	1687.98	1677.95	1669.77	1700.43	1684.21	1685.53	1684.05
221.194000	1686.18	1684.81	1690.7	1688.64	1688.47	1694.53	1692.47	1695.25	1699.39	1672.63	1687.55	1681.07	1670.44	1678.7	1686.88	1679.98	1669.5	1666.95	1663.14	1684.69	1681.68	1689.85	1692.49	1671.53	1675.17	1687.64	1684.33	1665.25	1689	1669.23	1674.23	1686.76	1685.63	1666.89	1667.56	1680.88	1655.93	1668.65	1683.01	1684.85	1666.44	1678.5	1686.27	1674.82	1669.98	1699.83	1684.76	1685.51	1686.58
221.688995	1686.13	1684.98	1690.41	1687.86	1686.87	1693.91	1695.57	1696.01	1701.51	1670.52	1686.85	1683.02	1671.08	1681.09	1687.18	1678.24	1670.06	1664.83	1663.98	1683.95	1683.1	1684.89	1696.1	1670.77	1676.23	1687.32	1681.9	1663.64	1689.45	1668.04	1678.37	1689.09	1683.03	1666	1667.26	1683.81	1657.71	1668.68	1684.1	1685.12	1668.71	1677.65	1687.77	1678.22	1669.56	1701.24	1684.95	1687.6	1687.29
222.184006	1689.28	1682.74	1692.58	1685.51	1689	1692.71	1693.6	1696.85	1698.07	1672.86	1688.18	1680.53	1672.15	1680.37	1685.54	1678.51	1666.89	1667.89	1662.05	1682.07	1682.41	1687.79	1696.14	1668.64	1672.01	1687.87	1679.87	1665.71	1685.63	1670.18	1677.74	1685.16	1683.83	1666.66	1668.38	1680.52	1657.96	1670.27	1683.95	1683.49	1666.56	1679.3	1686.36	1673.71	1669.84	1699.06	1685.2	1682.31	1685.94
222.679001	1685.29	1685.58	1694.49	1686.42	1689.6	1694.89	1692.45	1697.27	1700.03	1673.69	1686.68	1678.88	1671.92	1680.45	1685.95	1678.9	1669.68	1666.85	1664.13	1682.12	1682.52	1690.5	1696.64	1671.59	1673.66	1689.6	1683.45	1665.37	1687.51	1668.52	1677.89	1688.07	1684.98	1667.19	1667.25	1682.69	1658.68	1671.24	1684.95	1684.27	1666.98	1679.86	1685.68	1675.01	1668.34	1700.34	1683.88	1686.04	1687.37
223.175003	1689.5	1684.37	1693.6	1686.8	1689.28	1693.74	1695.9	1697.57	1699.13	1673.21	1686.9	1682.6	1671.72	1681.02	1687.71	1680.6	1669.11	1666.17	1664.38	1681.9	1682.89	1689.1	1697.72	1673.7	1674.42	1687.25	1683.4	1665.9	1690.08	1669.22	1675.08	1688.54	1686.34	1667.33	1666.08	1684.24	1656.85	1670.15	1683.22	1684.39	1669.03	1680.78	1687.34	1676.62	1670.14	1699.2	1685.71	1685.07	1687.82
223.669998	1688	1682.79	1693.53	1687.29	1688.5	1697.2	1692.56	1697.36	1698.47	1672.94	1688.36	1680.88	1671.17	1681.15	1687.52	1680.9	1670.68	1665.06	1664.49	1683.6	1683.24	1689.29	1696.94	1670.75	1672.73	1687.01	1684.59	1665.33	1689.56	1669.76	1676.92	1686.7	1686.16	1667.71	1667.81	1682.84	1657.41	1669.02	1683.24	1684.04	1667.36	1680.41	1687.31	1675	1668.21	1700.2	1685.15	1684.46	1688.25
224.164993	1688.98	1684.31	1694.93	1687.67	1688.48	1693.96	1691.04	1698.19	1698.8	1672.38	1686.43	1683.41	1671.33	1682.24	1688.34	1679.98	1668.96	1665.58	1665.55	1682.35	1683.01	1688	1695.8	1670.35	1674.64	1689.83	1680.95	1666.31	1687.7	1669.6	1677.32	1687.99	1686.9	1668.08	1666.07	1681.45	1656.35	1669.25	1686.27	1682.6	1668.16	1677.15	1689.08	1675.31	1670.03	1702.15	1686.53	1683.37	1685.88
224.660004	1686.84	1683.62	1692.75	1687.45	1688.87	1694.25	1691.14	1697.32	1701.16	1671.14	1687.76	1682.44	1670.82	1679.18	1685.65	1681.68	1669.76	1666.56	1663.1	1681.91	1682.6	1688.11	1694.68	1670.94	1675.18	1690.46	1681.19	1664.91	1687.68	1668.78	1675.86	1687.77	1684.88	1667.09	1664.66	1681.07	1657.24	1669.72	1683.83	1683.62	1667.82	1678.29	1686.42	1675.45	1670.91	1701.13	1684.77	1685.34	1687.07
225.154999	1685.79	1684.79	1694.21	1688.1	1689.51	1691.82	1694.43	1695.05	1700.73	1671.55	1688.81	1679.73	1672.84	1681.77	1685.48	1680.18	1670.55	1667.09	1663.89	1685.35	1681.45	1688.99	1694.97	1670.27	1673.39	1687.86	1682.25	1662.58	1687.47	1669.93	1676.56	1686.68	1684.73	1667.73	1666.73	1681.99	1658.5	1672.03	1685.32	1683.88	1668.37	1679.78	1688.1	1674.41	1672.15	1700.72	1685.34	1684.67	1688.67
225.651001	1689.44	1684.88	1693.42	1687.61	1687.91	1692.78	1694.44	1698.43	1700.62	1672.92	1687.76	1682.68	1671.82	1680.74	1689	1683.22	1666.91	1664.26	1662.28	1682.3	1679.64	1690.5	1697.63	1671.25	1674.37	1688.66	1685	1665.67	1683.28	1669.83	1676.91	1686.12	1685.59	1665.56	1667.39	1682.72	1657.72	1669.83	1685.35	1683.93	1666.73	1680.45	1686.96	1675.28	1668.59	1698.59	1687.49	1687.01	1686.93
226.145996	1684.81	1681.06	1690.27	1688.84	1688	1693.64	1693.57	1695.19	1697.69	1672.28	1688.46	1685.39	1672.51	1681.65	1686.4	1679.78	1669.7	1666.77	1664.18	1683.87	1683.13	1689.35	1696.26	1670.82	1674.73	1688.63	1681.42	1663.97	1688.48	1671.29	1677.83	1685.9	1683.46	1665.32	1667.2	1683.49	1659.42	1672.45	1684.68	1682.73	1668.37	1680.11	1685.44	1676.3	1670.4	1699.72	1684.83	1684.42	1687.53
226.641006	1686.8	1683.65	1693.97	1689.44	1687.84	1696.26	1693.01	1695.03	1700.46	1671.97	1688.65	1683.53	1672.81	1682.74	1687.45	1680.62	1669.34	1665.78	1664.04	1682.64	1683.11	1688.64	1694.31	1672.04	1673.73	1686.57	1681.11	1663.93	1687.73	1668.92	1674.18	1685.77	1684.29	1668.54	1668.19	1680.68	1655.08	1670.78	1685.84	1682.28	1668.41	1680.18	1685.26	1675.09	1669.83	1699.74	1684.87	1684.33	1687.98
227.136002	1689.34	1682.03	1692.66	1686.06	1688.59	1693.69	1694.16	1695.11	1700.17	1671.69	1687.64	1680.22	1672.81	1680.47	1687.43	1680.3	1671.21	1663.46	1664.48	1683.18	1682.25	1689.07	1697.28	1670.77	1674.83	1688.7	1683.13	1665.08	1687.38	1669.99	1674.12	1689.38	1682.73	1667.51	1667.67	1682.7	1657.82	1669.79	1684.81	1684	1667.87	1678.22	1685.93	1676.11	1667.79	1699.14	1684.34	1686.22	1685.25
227.632004	1688.25	1683.55	1694.41	1688.97	1686.3	1694.84	1690.68	1696.38	1703.1	1673.3	1689.58	1681.06	1670.45	1678.61	1686.23	1677.9	1670.14	1665	1661.16	1683.28	1684.5	1689.55	1697.91	1670.88	1673.37	1688.1	1682.08	1665.72	1688.25	1670.39	1676.89	1685.15	1685	1669.1	1665.93	1678.6	1658.97	1671.43	1686.41	1683.14	1668.62	1679.08	1685.53	1675.25	1670.74	1703.31	1684.53	1684.83	1686.01
228.126999	1689.72	1682.12	1694.53	1684.11	1686.66	1692.24	1693.77	1698.03	1699.57	1670.83	1686.08	1680.71	1670.71	1679.63	1684.19	1679.88	1668.61	1667.77	1663.34	1684.27	1680.03	1687	1697.86	1672.52	1677.74	1689.47	1683.89	1666.43	1687.51	1668.74	1675.81	1687.04	1685.24	1670.07	1666.89	1679.67	1657.39	1669.99	1684.38	1685.9	1666.28	1680.98	1686.83	1673.85	1669.66	1700.22	1685.07	1685.09	1688.34
228.621994	1688.09	1681.75	1694.36	1685.65	1685.34	1690.67	1693.53	1698.37	1699.25	1672.73	1687.11	1679.9	1669.49	1678.98	1687.31	1678.32	1670.32	1666.2	1663.63	1683.4	1681.15	1689.65	1696.63	1669.54	1674.89	1687.84	1680.74	1665.75	1686.5	1668.8	1675.85	1686.96	1685.97	1668.31	1666.59	1680.31	1657.66	1669.57	1684.49	1685	1667.65	1680.08	1687.42	1675.39	1669.83	1700.67	1683.3	1684.07	1686.29
229.117004	1686.45	1681.92	1694.29	1687.26	1688.3	1695.55	1692.6	1694.65	1698.47	1673.79	1688.95	1678.57	1671.6	1677.99	1684.68	1679.55	1668.67	1667.2	1663.37	1681.87	1683.31	1690.75	1699.62	1669.55	1675.75	1687.02	1681.11	1664.67	1686.84	1668.42	1675.23	1686.39	1683.65	1666.24	1668.97	1681.79	1658.57	1667.98	1682.5	1683.55	1665.63	1678.21	1686.67	1673.47	1670.49	1699.65	1684.11	1682.22	1688.27
229.612000	1688.18	1683.46	1694.31	1687.88	1686.65	1690.88	1693.27	1697.35	1700.4	1674.18	1687.37	1680.86	1669	1680.32	1687.99	1679.55	1668.42	1665.76	1664.07	1683.21	1683	1686.84	1695.96	1669.44	1673.46	1687.69	1683.55	1663.89	1687.92	1671.28	1675.21	1688.26	1683.78	1668.6	1667.85	1681.6	1657.18	1671.24	1684.33	1683.44	1667.44	1679.51	1685.48	1674.86	1671.24	1700.77	1686.19	1685.15	1688.35
230.108002	1689.55	1685.08	1693.7	1688.1	1687.35	1694.22	1694.36	1695.15	1703.48	1670.95	1687.56	1681.04	1672.81	1681.13	1684.97	1682.7	1670.84	1668.06	1663.69	1684.64	1680.76	1687.81	1695.15	1669.42	1674.6	1689.41	1679.89	1665.43	1689.65	1671.5	1676.63	1686.83	1684.82	1668.34	1666.04	1680.64	1658.78	1673.28	1684.89	1684.14	1668.48	1681	1685.34	1675.32	1669.64	1699.38	1684.63	1684.12	1686.32
230.602997	1687.29	1684.2	1694.33	1687.79	1686.15	1693.07	1692.52	1694.88	1700.47	1672.97	1687.62	1681.57	1669.28	1678.74	1684.94	1678.4	1668.51	1666.81	1662.25	1682.39	1684.44	1686.56	1696.17	1669.72	1674.4	1687.75	1681.41	1663.86	1688.4	1669.29	1675.34	1684.97	1684.48	1668.54	1665.18	1682.25	1657.84	1669.53	1684.41	1683.78	1668.04	1679.14	1686.16	1676.23	1671.13	1700.85	1683.36	1684.86	1688.05
231.098007	1687.44	1685.49	1693.75	1686.99	1688.72	1693.58	1691.7	1694.96	1702.57	1672.9	1687.06	1680.11	1670.46	1679.93	1688.05	1680.71	1668.47	1667.87	1664.23	1681.86	1682.53	1688.21	1696.14	1670.83	1673.71	1688.18	1679.61	1665.46	1688.73	1671.5	1676.09	1687.37	1685.44	1666.67	1666.1	1682.87	1659.99	1671.88	1683.61	1684.51	1666.3	1679.09	1684.82	1675.1	1669.47	1698.4	1684.15	1685.3	1686.25
231.593002	1686.42	1683.52	1692.28	1689.54	1687.33	1691.64	1695.43	1695.25	1696.77	1673.15	1686.26	1680.07	1672.7	1680.17	1685.53	1680.38	1668.4	1667.08	1663.83	1682.39	1682.64	1689.18	1696.47	1671.32	1674.81	1685.89	1683.45	1664.83	1687.16	1672.71	1676.57	1686.16	1685.14	1667.7	1668.9	1678.26	1658.53	1669.75	1685.65	1681.7	1667.2	1679.68	1687.07	1674.83	1671.41	1702.13	1684.73	1684.11	1687.09
232.087997	1687.01	1682.27	1692.08	1686.32	1688.8	1693.08	1693.54	1694.81	1699.69	1671.35	1686.92	1681.24	1669.84	1679.31	1685.03	1676.98	1669.51	1665.94	1661.85	1682.18	1681.11	1689.37	1696.39	1669.92	1674.16	1689.22	1682.91	1666.75	1687.8	1670.02	1675.46	1685.79	1683.46	1667.77	1668.74	1682.1	1656.96	1669.06	1683.59	1683.91	1665.82	1679.17	1684.14	1674.96	1667.95	1700.12	1683.04	1685	1687.94
232.584000	1687.53	1683.54	1692.98	1688.09	1687.41	1694.41	1692.2	1695.46	1700.23	1669.71	1688.38	1682.41	1671.4	1682.01	1685.86	1679.84	1668.46	1666.74	1663.91	1679.87	1680.83	1687.72	1695.73	1671.77	1674.47	1687.64	1680.38	1664.3	1686.6	1669.57	1677.23	1685.95	1683.62	1667.98	1666.63	1681.5	1657.67	1667.78	1684.96	1681.98	1666.87	1679.22	1686.01	1671.88	1669.97	1697.56	1683.56	1682.81	1686.25
233.078995	1688.91	1681.78	1694.68	1688.46	1686.61	1695.08	1692.75	1696.58	1699.8	1673.46	1689.81	1680.77	1671.43	1677.41	1685.23	1677.25	1669.11	1665.46	1662.69	1683.27	1683.62	1691.16	1695.76	1671.85	1674.69	1689.41	1683.28	1664.49	1686.91	1669.91	1676.3	1686.7	1683.69	1665.92	1665.96	1682.66	1655.96	1670.6	1685.98	1683.12	1667.33	1679.4	1687.52	1676.47	1669.8	1700.19	1685.57	1684.52	1686.92
233.574005	1687.9	1684.33	1694.52	1688.62	1688.4	1691.69	1694.19	1698.19	1699.58	1674.73	1689.32	1682.53	1672.6	1681.86	1688.15	1679.74	1670.1	1665.77	1663.7	1681.74	1685.42	1689.45	1696.21	1671.03	1674.27	1689.46	1684.16	1665.59	1688.79	1670.01	1677.49	1687.13	1685.04	1666.57	1666.49	1680.54	1660.38	1669.72	1685.49	1684.3	1670.36	1680.96	1688.79	1676.1	1669.29	1701.17	1683.96	1684.39	1687.89
234.069000	1686.59	1682.72	1692.91	1685.53	1689.01	1694.7	1692.88	1695.32	1699.07	1671.41	1686.99	1680.8	1670.52	1680.02	1685.33	1680.07	1668.98	1667.47	1664.52	1682.83	1680.23	1688.23	1698.14	1672.4	1673.93	1687.57	1680.51	1664.9	1686.98	1669.75	1676.72	1686.13	1684.28	1667.84	1665.73	1682.37	1658.49	1669.1	1684.45	1684.51	1667.53	1678.23	1687.32	1674.99	1670.69	1699.56	1685.57	1684.95	1688.2
234.563995	1688.09	1684.1	1693.9	1687.88	1687.97	1693.5	1694.98	1693.58	1698.58	1673.75	1688.16	1680.04	1672.02	1679.93	1687.79	1678.27	1668.1	1665.49	1664.41	1681.96	1682.55	1688.09	1697.21	1667.34	1672.69	1687.54	1683.07	1664.83	1686.84	1669.01	1675.74	1687.74	1685.11	1668.02	1668.35	1680.24	1656.29	1670.72	1686.79	1684.86	1668.14	1678.73	1686.21	1674.55	1667.3	1700.81	1683.94	1683.19	1688.3
235.059998	1689.35	1683.25	1694.22	1688.31	1689.23	1693.24	1694.1	1696.05	1698.21	1672.58	1686.94	1681.16	1671.7	1680.29	1688.68	1678.97	1668.54	1669.29	1664.34	1682.44	1683.28	1688.32	1695.47	1669.26	1673.22	1686.93	1682.54	1666.55	1688.21	1668.73	1677.56	1688.04	1683.16	1665.22	1665.96	1681.16	1656.27	1669.31	1684.65	1684.88	1667.9	1680.8	1687.09	1673.64	1668.1	1698.17	1684.48	1683.67	1688.44
235.554993	1687.31	1683.25	1694.08	1687.73	1686.17	1693.61	1693.81	1696.28	1698.84	1670.91	1686.18	1679.94	1669.55	1680.15	1687.23	1677.97	1670.29	1667.49	1663.56	1683.62	1682.21	1689.27	1695.77	1670.92	1673.75	1687.21	1682.03	1664.3	1688.01	1670.71	1675.04	1687.27	1684.13	1667.89	1667.41	1681.59	1658.47	1672.72	1685.33	1685.02	1666.75	1681.66	1685.87	1674.23	1670.95	1699.34	1684.92	1685.65	1688.89
236.050003	1687.75	1683.74	1692.01	1686.69	1687.17	1695.22	1692.72	1697.82	1698.01	1672.35	1688.22	1680.47	1670.77	1680.51	1685.46	1679.62	1669.58	1667.95	1664.24	1680.18	1681.19	1689.23	1695.22	1670.71	1676.49	1688.3	1680.7	1664.26	1685.9	1667.98	1674.47	1688.86	1683.76	1667.84	1667.22	1680.1	1658.91	1671.53	1684.71	1685.03	1668.43	1679.25	1687.85	1675.55	1670.63	1699.69	1684.31	1684.78	1688.12
236.544998	1687.05	1683.86	1693.53	1688.3	1687.4	1694.75	1694.65	1695.72	1698.9	1674.58	1688.66	1679.92	1671.15	1679.77	1686.73	1680.45	1668.4	1664.64	1662.61	1682.47	1680.71	1688.94	1696.34	1671.54	1673.06	1687.69	1681.41	1665.42	1687.34	1672.4	1677.35	1687.59	1687.33	1668.5	1666.43	1680.41	1659.46	1671.7	1684.62	1683.76	1666.69	1679.85	1687.55	1675.12	1668.48	1698.69	1684.92	1683.72	1687.11
237.039993	1687.7	1682.49	1692.27	1688.31	1688.22	1694.48	1695.01	1698.79	1701.75	1673.15	1684.25	1684.78	1670.67	1680.95	1688.82	1680.63	1669.36	1667.33	1663.15	1682.39	1679.83	1689.18	1695.84	1670.72	1677.32	1687.75	1680.65	1664.58	1686.71	1670.71	1676.72	1685.02	1684.97	1666.49	1664.7	1680.67	1656.48	1669.98	1686.04	1685.49	1668.35	1680.07	1686.47	1673.71	1667.39	1699.12	1685.67	1681.87	1688.26
237.535995	1687.94	1685	1691.78	1689.35	1690	1693.46	1693.74	1696.99	1703.16	1673.08	1687.19	1679.6	1670.66	1680.37	1687.38	1680.15	1669.32	1666.09	1665.48	1682.72	1680.98	1689.87	1697.54	1670.39	1675.32	1689.38	1681.56	1664.66	1688	1667.08	1676.12	1688.76	1682.76	1664.99	1666.74	1679.99	1657.22	1668.85	1684.89	1683.56	1667.55	1679.05	1686.68	1674.91	1668.8	1699.09	1683	1683.87	1686.36
238.031006	1689.48	1683.57	1694.62	1687.59	1686.33	1692.51	1693.12	1696.05	1700.02	1671.43	1685.13	1682.27	1670.14	1679.92	1685.63	1680.13	1669.35	1668.28	1666.02	1681.46	1681.58	1686.82	1695.76	1669.5	1674.6	1687.55	1681.32	1665.01	1687.83	1669.83	1675.21	1688.15	1683.24	1668.23	1666.09	1679.74	1659.63	1669.28	1683.84	1683.02	1668.24	1680	1688.4	1675.5	1669.63	1701.95	1685.06	1685.16	1688.64
238.526001	1687.68	1684.08	1694.8	1687.56	1687.72	1693.41	1692.6	1697.21	1700.29	1673.07	1688.3	1681.06	1671.43	1679.69	1686.73	1676.68	1669.16	1666.36	1662.75	1682.47	1681.36	1689.1	1696.5	1670.13	1676.49	1686.21	1680.59	1664.98	1687.4	1668.11	1677.93	1685.67	1684.59	1666.57	1665.83	1681.93	1658.22	1670.64	1685.03	1683.46	1668.05	1681.49	1688.35	1675.08	1669.86	1698.87	1685.12	1684.21	1686.64
239.020996	1688.19	1684.45	1695.4	1689.88	1690.03	1692.56	1693.65	1695.93	1700.66	1672.71	1688.95	1681.6	1671.32	1679.12	1686.15	1679.03	1670.27	1665.13	1662.91	1685.57	1680.99	1689.23	1695.31	1672.65	1673.9	1685.84	1683.99	1665.93	1686.49	1669.47	1679	1686.91	1685	1667.99	1665.9	1677.06	1657.4	1668.28	1684.19	1685.69	1667.15	1677.74	1689.07	1673.2	1668.41	1700.8	1683.98	1681.79	1687
239.516006	1686.9	1680.35	1694.22	1687.1	1685.93	1693.95	1691.55	1695.07	1698.99	1672.91	1686.16	1681.84	1670.36	1680.42	1686.81	1677.45	1669.3	1665.26	1663.66	1681.08	1681.53	1689	1696.3	1671.14	1672.87	1689.08	1679.96	1664.89	1686.36	1669.78	1676.5	1689.22	1683.69	1665.37	1665.84	1679.79	1658	1671.5	1686.77	1682.19	1666.69	1680.25	1686.78	1674.24	1670.02	1698.76	1685.51	1685.41	1687.51
240.011993	1687.85	1684.59	1695.42	1688.87	1687.21	1694.69	1691.79	1696.66	1699.78	1672.73	1687.76	1681.15	1670.98	1681.1	1686.2	1679.67	1667.84	1666.39	1661.31	1683.54	1682.41	1687.03	1694.68	1669.77	1675.29	1686.18	1681.64	1664.62	1686.93	1669.77	1678.57	1685.63	1685.04	1666.69	1666.26	1682.63	1657.2	1669.71	1685.38	1682.77	1668.37	1679.34	1688.39	1677.72	1668.51	1700.68	1682.93	1683.21	1685.91
240.507004	1687.4	1685.02	1694.53	1688.24	1687.77	1694.45	1692.96	1695.4	1701.03	1671.94	1687.42	1681.16	1672	1680.7	1684.32	1679.79	1671.14	1666.78	1663.04	1681.91	1681.75	1688.58	1695.76	1670.33	1673.72	1687.77	1681.55	1665.83	1687.67	1670.12	1676.4	1686.1	1683.92	1667.43	1665.25	1679.97	1655.59	1668.6	1684.92	1681.97	1666.93	1678.95	1687.31	1673.79	1669.33	1698.73	1684.87	1684.56	1685.83
241.001999	1688.41	1686.29	1695.14	1688.8	1687.8	1695.38	1692.65	1698.61	1699.01	1672.83	1686.63	1682.35	1671.42	1678.16	1688.77	1679.19	1670.53	1664.89	1662.42	1681.87	1681.1	1688.64	1696.35	1670.08	1675.37	1685.69	1681.36	1668.77	1686.33	1669.49	1677.58	1689.82	1684.56	1668.54	1667.12	1681.32	1658.5	1672.04	1683.81	1684.45	1666.65	1679.77	1687.48	1677.35	1668.62	1701.23	1683.77	1685.5	1687.25
241.496994	1687.35	1681.47	1691.94	1687.29	1687.2	1694.11	1692.54	1694.13	1698.75	1672.12	1687.68	1682.5	1670.58	1678.45	1686.12	1678.15	1670.05	1665.38	1662.31	1682.13	1682.62	1689.33	1695.68	1670.29	1674.82	1687.82	1682	1666.26	1688.56	1668.79	1677.94	1688.87	1685.03	1665.49	1665.87	1679.36	1658.22	1670.01	1684.94	1684.44	1666.28	1679.72	1687.94	1673.29	1668.08	1702.14	1684.44	1682.63	1686.59
241.992996	1689.68	1681.93	1692.01	1688.52	1686.02	1693.74	1693.68	1698.03	1698.43	1672.76	1686.63	1680.69	1672.3	1678.53	1686.18	1679.09	1670.02	1667.14	1663.98	1683.38	1683.09	1689.62	1695.82	1671.68	1673.91	1687.54	1680.93	1667.57	1688.79	1670.52	1676.42	1687.61	1685.05	1666.07	1666.16	1680.44	1658.43	1670.35	1684.73	1686.86	1667.61	1678.59	1687.05	1675.22	1672.26	1699.78	1684.01	1685	1686.61
242.488007	1687.18	1684.17	1694.83	1686.46	1687.6	1694.08	1692.94	1697.02	1697.19	1673.32	1687.53	1682.84	1670.83	1682.26	1687.85	1681.12	1668.84	1667.1	1663.55	1682.36	1681.58	1687.77	1697.08	1671.98	1673.4	1687.31	1680.99	1665.88	1688.9	1670.1	1675.87	1688.35	1684.78	1668.32	1667.04	1678.34	1657.3	1669.91	1684.41	1683.25	1667.06	1679.26	1686.25	1672.51	1667.75	1702.13	1684.96	1682.5	1686.9
242.983002	1685.08	1683.51	1692.95	1689.96	1686.92	1692.64	1691.59	1696.54	1699.19	1673.67	1685.35	1680.64	1669.36	1680.92	1686.17	1677.33	1669.94	1668.03	1664.74	1684.34	1680.82	1687.59	1697.13	1671.47	1672.27	1689.65	1682.14	1664.82	1687.54	1669.18	1676.06	1686.92	1683.05	1665.18	1666.43	1679.38	1657.1	1669.35	1683.67	1684.55	1666.88	1680.66	1686.15	1673.23	1668.61	1700.88	1685.17	1683.36	1685.63
243.477997	1688.19	1681.33	1693.53	1686.21	1685.82	1691.98	1692.92	1694.44	1698.98	1671.96	1687.33	1680.14	1670.77	1679.77	1686.81	1679.17	1670.57	1667.22	1663.35	1682.5	1681.18	1688.94	1697.26	1672	1676.19	1687.7	1680.8	1665.19	1686.72	1669.06	1677.51	1688.23	1682.73	1666.92	1666.44	1680.38	1657.3	1669.4	1685.06	1684.27	1666.5	1678.71	1686.32	1672.7	1667.94	1698.88	1684.57	1686.62	1687.22
243.973007	1688.46	1683.42	1694.59	1688.94	1691.43	1695.08	1691.02	1696.39	1697.94	1672.52	1686.87	1682.74	1671.51	1680.58	1687.38	1679.04	1666.73	1667.96	1663.68	1682.41	1681.26	1689.82	1698.72	1671.48	1672.66	1689.4	1682.67	1665.84	1685.07	1667.21	1676.75	1687.01	1684.03	1667	1665.45	1679.5	1657.27	1670.74	1685.57	1684.64	1666.86	1679.61	1687.35	1674.51	1670.01	1700.02	1686.23	1682.41	1687.09
244.468994	1688.06	1683.72	1695.55	1689.59	1690.41	1694.51	1693.41	1696.51	1700.29	1671.96	1688.63	1680.06	1672.4	1679.9	1687.06	1678.87	1669.73	1665.95	1664.27	1681.61	1683.24	1687.32	1696.73	1672.35	1674.45	1689.38	1683.1	1665.82	1686.14	1669.32	1676.65	1688.12	1684.49	1667.79	1666.92	1680.67	1657.47	1669.1	1685.77	1683.98	1665.07	1679.92	1687.15	1675.01	1668.61	1698.97	1686.96	1684.6	1685.78
244.964005	1686.44	1682.85	1694.83	1688.14	1687.33	1695.52	1691.97	1694.72	1697.37	1673.13	1685.98	1681.32	1672.53	1679.12	1685.85	1678.48	1668.03	1666.1	1665.41	1683.06	1680.94	1690.9	1696.58	1670.64	1674.6	1687.11	1681.55	1666.17	1687.16	1668.8	1678.39	1686.32	1684.46	1666.68	1666.67	1678.21	1659.61	1670.16	1684.56	1684.09	1667.86	1679.02	1688.38	1673.55	1672.79	1700.66	1685.6	1684.03	1688.9
245.459000	1689.06	1682.67	1693.75	1685.29	1688.58	1694.9	1695.4	1695.16	1701.14	1671.77	1687.09	1681.59	1670.97	1681.97	1687.54	1680.75	1668.81	1667.36	1664.48	1681.74	1681.14	1687.98	1696.15	1670.21	1672.3	1687.19	1681.5	1666.21	1688.99	1670.84	1675.54	1686.18	1683.53	1667.49	1666.45	1679.88	1658.26	1670.63	1684.35	1682.29	1668.43	1680.27	1688.09	1675.58	1669.49	1697.88	1684.19	1684.46	1686.77
245.953995	1687.38	1683.89	1690.71	1687.77	1689.04	1693.09	1691.57	1695.59	1697.84	1674.85	1688.23	1680.82	1671.92	1682.29	1685.68	1677.99	1668.43	1666.18	1662.64	1683.42	1680.96	1689.75	1693.7	1670.08	1674.63	1687.81	1678.64	1662.98	1687.56	1671	1676.83	1685.39	1684.24	1666.05	1666.06	1679.24	1655.12	1668.47	1683.22	1683.73	1665.32	1677.92	1685.54	1673.14	1670.63	1697.45	1684.16	1682.41	1686.36
246.449005	1688.48	1685.6	1694.34	1687.82	1687.75	1694.14	1692.24	1696.07	1699.88	1670.64	1688.58	1678.92	1670.63	1679.76	1686.82	1679.83	1667.38	1665.13	1663.43	1679.23	1681.93	1686.9	1694.76	1670.78	1675.85	1688.44	1681.21	1665.87	1686.98	1670.32	1676.73	1685.86	1684.27	1666.14	1666.88	1680.12	1658.48	1671.21	1684.7	1682.88	1669.54	1679.68	1686.41	1675.2	1668.49	1699.47	1687.68	1683.29	1688.14
246.945007	1687.33	1683.77	1694.29	1688.36	1688.52	1692.87	1692.62	1696.23	1697.73	1673.38	1687.59	1680.61	1671.7	1680.05	1686.55	1679.65	1668.72	1668	1665.3	1680.79	1682.06	1687.32	1695.87	1669.98	1673.92	1686.36	1681.59	1665.91	1687.98	1668.07	1677.33	1687.19	1684.6	1666.61	1666.14	1678.29	1658.04	1670.95	1684.42	1687.25	1669.49	1679.65	1689.23	1674.93	1668.81	1697.9	1684.28	1682.1	1685.5
247.440002	1685.59	1683.46	1695.11	1687.3	1687.21	1693.27	1691.44	1698.13	1700.77	1671.21	1687.08	1681.5	1669.81	1678.18	1685.56	1677.05	1669.56	1666.36	1664.81	1680.16	1682.79	1689.56	1696.65	1672.19	1675.81	1688.12	1680.21	1664.83	1689.13	1668.78	1675.94	1687.56	1684.16	1667.16	1666.69	1681.76	1656.73	1671.01	1684.4	1683.02	1666.34	1679.48	1684.31	1675.36	1668.99	1699.65	1682.61	1683.57	1684.85
247.934998	1688.28	1680.94	1691.9	1688.67	1685.46	1692.7	1692.39	1696.18	1700.33	1675.68	1686.97	1682.27	1670.25	1677.85	1685.43	1677.83	1665.73	1666.71	1663.24	1681.77	1682.7	1687.75	1695.92	1668.92	1674.5	1687.7	1680.32	1664.9	1688.35	1668.4	1675.97	1688.39	1684.92	1665.72	1665.43	1679.76	1656.58	1668.74	1683.5	1682.61	1666.42	1679.84	1688.39	1674.01	1668.45	1697.85	1683.09	1682.86	1686.6
248.429993	1686.71	1683.28	1693.32	1686.83	1688	1691.79	1693.87	1696.69	1699.99	1674	1688.21	1681.73	1672.39	1678.88	1687.21	1676.28	1669.05	1664.87	1661.55	1683.18	1682	1689.71	1697.81	1670.79	1674.67	1689.11	1681.9	1663.26	1685.98	1667.87	1676.96	1688.23	1682.16	1666.59	1667.16	1678.27	1658.75	1668.48	1684.44	1683.05	1668.95	1678.87	1687.43	1674.8	1669.19	1700.79	1683.96	1683.59	1685.72
248.925003	1687.57	1682.95	1692.55	1687.76	1687.1	1695.08	1691.46	1695.47	1699.4	1672.58	1687.02	1679.42	1670.51	1679.5	1684.6	1677.78	1666.2	1666.56	1664.73	1681.9	1678.81	1688.64	1694.04	1671.42	1674.88	1687.26	1680.63	1666.05	1685.78	1668.92	1673.86	1687.23	1683.52	1665.74	1666.86	1683.78	1657.12	1668.82	1686.59	1684.03	1668.88	1680.98	1687.63	1675.46	1669.32	1700.43	1685.24	1683.65	1688.47
249.421005	1687.79	1684.07	1695.34	1686.99	1687.42	1693	1692.18	1695.68	1698.07	1671.71	1686.96	1679.67	1673.44	1679.72	1685.47	1678.01	1669.62	1665.86	1664.33	1682.9	1682.61	1689.36	1695.74	1672.08	1673.46	1688.11	1682	1665.83	1687.95	1668.31	1677.37	1689.4	1685.41	1667.17	1666.6	1678.88	1658.68	1671.91	1686.14	1685.01	1667.43	1680.04	1685.55	1675.31	1669.85	1698.91	1681.87	1684.39	1687.15
249.916000	1688.85	1682.45	1692.19	1687.4	1685.68	1694.04	1690.92	1695.36	1698.25	1672.87	1687.41	1681.66	1669.42	1679.18	1685.21	1676.15	1668.76	1666.33	1663.51	1681.91	1681.86	1689.13	1698.22	1670.03	1672.23	1689.18	1682.11	1665.9	1687.24	1668.05	1675.55	1688.77	1685.18	1664.84	1665.97	1680.05	1657.82	1670.21	1685	1685.61	1667.12	1679.68	1686.71	1675.42	1669.87	1701.06	1684.96	1683.74	1690.13
250.410995	1689.33	1682.54	1692.68	1687.59	1687.37	1694.04	1690.6	1696.71	1699.49	1671.08	1686.13	1681.81	1671.09	1679.61	1685.86	1677.26	1670.58	1663.82	1662.82	1682.83	1682.82	1687.68	1694.71	1670.8	1674.11	1685.67	1682.36	1666.34	1689.31	1670.03	1675.19	1687.09	1686.19	1665.83	1666.51	1679.61	1658.73	1670.11	1683.75	1682.34	1667.19	1680.67	1687.49	1673.93	1669	1697.82	1684.65	1683.74	1686.43
250.906006	1686.54	1682.27	1695.57	1688.72	1687.3	1693.82	1693.9	1698.09	1700.23	1673.66	1685.68	1682.33	1672.09	1680.29	1687.9	1680.2	1668.57	1665.93	1664.64	1681.79	1680.42	1688.73	1694.54	1669.97	1675.28	1686.49	1681.55	1665.66	1688.55	1669.49	1677.6	1687.34	1684.08	1668.74	1665.82	1679.03	1657.78	1670.44	1683.9	1683.54	1667.1	1678.14	1687.41	1676.03	1668.82	1701.03	1685.82	1686.96	1686.91
251.401001	1686.64	1682	1691.38	1688.44	1688.18	1693	1692.77	1692.87	1698.21	1670.16	1685.47	1678.41	1670.52	1678.6	1683.09	1677.85	1666.83	1666.08	1663.61	1682	1681.2	1688.23	1693.86	1671.59	1675.18	1685.09	1682.18	1664.07	1685.72	1667.69	1674.16	1687.45	1684.8	1668.61	1666.91	1680.06	1657.66	1670.6	1683.1	1684.77	1668.31	1679.76	1686.53	1672.3	1668.55	1700.44	1685.65	1683.37	1685.68
251.897003	1687.02	1681.32	1692.96	1687.85	1688.38	1696.38	1691.87	1697.22	1701.47	1673.4	1686.11	1682.51	1669.92	1681.16	1685.84	1677.15	1667.18	1666.12	1664.9	1681.28	1681.09	1689.62	1696.24	1669.77	1674.23	1687.3	1682.97	1665.04	1686.63	1668.75	1676.34	1685.63	1684.24	1667.27	1666.71	1681.89	1656.78	1671.2	1685.12	1682.66	1668.13	1680.84	1686.11	1674.77	1669.23	1698.58	1681.85	1684.48	1687.28
252.391998	1689.04	1684.46	1695.46	1687.95	1686.2	1694.65	1692.19	1694.89	1699.49	1672.08	1687.71	1679.03	1669.87	1679.79	1685.9	1679.81	1668.83	1665.4	1661.64	1682.11	1681.15	1686.31	1692.96	1671.42	1673.79	1687.34	1683.87	1662.72	1686.57	1667.12	1674.31	1688.51	1684.27	1665.93	1666.15	1678.7	1656.74	1670.35	1684.35	1682.66	1666.43	1678.21	1686.84	1674.29	1668.51	1699.15	1684.17	1684.36	1686.28
252.886993	1690.66	1685.07	1696.61	1689.07	1687.37	1694.43	1693.1	1697.09	1697.69	1673.03	1685.46	1680.39	1672.51	1679.89	1687.24	1678.78	1666.6	1666.52	1664.82	1680.61	1680.71	1687.99	1695.91	1671.4	1673.34	1686.65	1682.16	1663.11	1685.49	1670.48	1674.93	1687.73	1684.72	1667.27	1664.82	1683.07	1658.06	1670.86	1684.21	1683.48	1669.67	1681.16	1685.87	1675.98	1669.59	1698.85	1683.46	1684.13	1686.15
253.382004	1685.73	1682.52	1691.67	1686.74	1687.83	1692.41	1691.51	1695.41	1698.06	1673.71	1685.74	1681.27	1672.05	1682.41	1685.12	1678.32	1669.21	1665	1664.43	1683.68	1680.48	1688.41	1695.04	1670.64	1673.52	1687.51	1681.06	1662.57	1688.88	1667.95	1675.42	1689.14	1684.54	1666.29	1665.36	1682.09	1658.94	1669.88	1685.68	1683.81	1666.54	1679.89	1688.46	1676.35	1671.11	1699.67	1684.55	1684.38	1686.87
253.878006	1687.43	1682.36	1692.82	1687.53	1688.68	1691.04	1691.48	1695.97	1697.7	1671.72	1685.92	1681.34	1671.33	1681.01	1687.17	1678.86	1667.5	1668.56	1665.02	1682.92	1682.98	1686.98	1695.07	1669.86	1675.03	1685.08	1680.08	1665.44	1687.98	1668.51	1673.59	1687.33	1685.11	1667.38	1666.56	1680.47	1656.19	1669.28	1682.95	1682.75	1668.32	1678.64	1685.48	1674.34	1669.23	1697.77	1682.56	1682.71	1684.43
254.373001	1688.12	1683.97	1695.9	1686.94	1687.64	1693.31	1691.67	1697.01	1702.8	1673.07	1687.85	1681.29	1669.33	1679.03	1687.25	1677	1667.29	1664.76	1663.36	1680.91	1681.13	1687.15	1695.38	1668.89	1674.7	1688.5	1679.58	1665.36	1687.88	1669.24	1677.4	1686.59	1685.35	1667.92	1665.85	1680.38	1656.59	1670.91	1684.37	1685.69	1666.44	1679.76	1685.78	1673.48	1670.12	1699.03	1684.52	1683.93	1686.91
254.867996	1686.83	1683.15	1693.83	1688.49	1688.34	1694.26	1692.46	1695.46	1698.71	1674.95	1686.39	1682.67	1670.77	1679.95	1685.47	1677.22	1666.79	1665.55	1662.82	1682	1680.93	1686.09	1695.12	1669.78	1673.37	1687.01	1679.91	1663.78	1687.14	1668.48	1675.66	1685.82	1683.22	1666.16	1667.21	1679.74	1655.8	1669.68	1681.69	1683.63	1667.08	1679.32	1685.95	1675.79	1667.93	1696.95	1681.52	1685.2	1685.75
255.363007	1687.47	1681.72	1693.17	1688.16	1687.44	1694.12	1691.18	1695.43	1697.64	1671.31	1689.36	1683.24	1669.75	1679.26	1686.09	1676.92	1669.04	1665.69	1661.98	1681.15	1683.43	1689.66	1695.62	1667.85	1674.42	1686.6	1681.6	1663.38	1686.26	1667.77	1675.15	1687.5	1683.61	1667.13	1665.56	1678.23	1657.52	1670.88	1684.49	1684.25	1666.6	1678.95	1685.12	1673.51	1669.61	1700.62	1684.55	1681.75	1687.92
255.858002	1687.01	1682.97	1691.55	1686.63	1689.2	1694.59	1694.52	1695.51	1700.01	1672.06	1685.83	1680.78	1673.67	1680.69	1687.05	1679.88	1667.21	1663.44	1663.93	1679.33	1680.42	1686.9	1695.89	1668.88	1674.11	1688.29	1678.97	1665.97	1685.42	1667.95	1674.8	1685.38	1684.23	1667.3	1664.94	1680.87	1656.55	1671.95	1684.21	1684.45	1666.27	1679.35	1686.02	1675.37	1669.64	1698.1	1685.02	1683.93	1686.47
256.354004	1687.15	1682.76	1692.45	1686.01	1686.46	1693.24	1692.6	1694.55	1699.37	1672.17	1687.11	1681.07	1670.57	1679.88	1684.83	1677.82	1668.53	1666.18	1663.16	1683.5	1682.7	1687.14	1694.72	1670.79	1674.01	1690.56	1681.38	1662.83	1688.01	1668.61	1675.75	1687.7	1683.23	1666.51	1664.66	1678.79	1657.74	1670.52	1684.94	1684.2	1667.28	1679.4	1686.43	1675.12	1668.95	1698.06	1685.27	1684.99	1686.18
256.848999	1689.35	1683.95	1692.78	1686.7	1688.86	1693.67	1692.35	1694.76	1700.05	1670.49	1688.51	1681.38	1669.25	1679.94	1686.13	1676.22	1666.06	1665.98	1663.38	1679.88	1680.25	1687.74	1695.81	1669.34	1674.69	1686.91	1680.8	1668.47	1686.35	1665.84	1676.2	1688.28	1685.21	1666.29	1665.86	1678.38	1656.41	1670.44	1683.15	1682.14	1666.29	1679.89	1684.53	1673.69	1669.17	1700.87	1684.3	1682.04	1686.74
257.343994	1685.8	1683.37	1692.67	1688.74	1687.77	1691.9	1689.24	1695.15	1698.68	1673.74	1686.3	1681.08	1669.7	1680.81	1684.83	1678.68	1668.87	1665.04	1662.37	1682.19	1682.03	1688.05	1695.09	1670.1	1675.73	1686.35	1683.45	1665.6	1687.21	1667.79	1676.99	1688.55	1683.6	1666.91	1665.32	1680.83	1658.57	1669.78	1685.45	1683.24	1669.12	1679.89	1686.27	1673.82	1668.61	1701.16	1684.05	1685.18	1688.32
257.838989	1687.59	1683.1	1692.76	1686.32	1687.01	1694.37	1692.56	1695.53	1698.16	1671.11	1685.68	1680.49	1669.51	1678.69	1685.71	1678.09	1668.93	1665.79	1664.28	1681.85	1680.16	1686.95	1694.72	1670.26	1674.15	1688.2	1680.51	1665.66	1686.66	1667.86	1675.56	1687.42	1683.79	1667.73	1665.55	1679.48	1656.24	1670.76	1684.1	1683.06	1666.69	1677.77	1686.69	1674.22	1667.86	1698.59	1683.34	1683.04	1684.03
258.334015	1686.69	1685.62	1695.93	1688.57	1688.58	1694.24	1691.83	1694.33	1701.18	1675.02	1686.76	1682.35	1670.99	1678.24	1685.65	1677.26	1668.31	1665.41	1663.28	1683.55	1683.26	1689.16	1695.21	1671.48	1674.1	1688.54	1679.94	1666.21	1685.81	1669.8	1674.4	1687.62	1683.52	1668.66	1666.66	1679.98	1657.22	1670.37	1686.81	1684.55	1668.67	1680.42	1685.55	1675.91	1669.58	1700.91	1683.49	1686	1685.95
258.829987	1686.72	1682.52	1693.21	1688.83	1686.62	1695	1691.74	1698.98	1699.16	1673.61	1685.68	1681.51	1670.8	1680.6	1684.57	1679.36	1668.68	1665.05	1662.3	1680.29	1680.58	1688.56	1694.3	1669.92	1676	1687.93	1681.21	1665.42	1687.19	1670.51	1674.42	1685.56	1685.89	1666.54	1666.09	1680.1	1656.57	1670.53	1684.62	1685.22	1667.66	1677.41	1685.94	1673.85	1669.65	1699.02	1685.19	1684.73	1686.76
259.325012	1685.79	1681.74	1690.52	1688.48	1687.68	1694.13	1694.03	1695.38	1697.2	1675.3	1689.16	1679.59	1670.72	1679.83	1685.73	1677.94	1667.45	1667.53	1663.82	1681.5	1681.53	1688.27	1696.06	1669.65	1672.02	1685.47	1679.8	1665.99	1689.09	1669.2	1676.55	1686.82	1684.46	1665.41	1665.67	1680.82	1656.91	1671.84	1683.08	1683.77	1668.64	1678.61	1683.47	1672.34	1669.3	1697.51	1684.72	1685.16	1688.28
259.820007	1688.01	1682.24	1692.88	1687.92	1687	1693.3	1691.49	1697.37	1700.03	1672.4	1686.23	1682.26	1669.87	1680.05	1686.72	1679.19	1669.05	1667.03	1663.45	1680.23	1681.1	1687.05	1698.54	1670.99	1674.27	1687.55	1681.13	1665.92	1686.85	1668.73	1675.37	1687.23	1687.04	1667.04	1668.17	1678.01	1658.92	1668.27	1684.66	1684.78	1664.21	1678.66	1686.93	1673.43	1671.3	1698.36	1682.48	1683.9	1686.19
260.315002	1686.65	1682.37	1693.88	1689.34	1686.99	1695.33	1697.46	1696.58	1698.88	1674.34	1686.3	1682.38	1670.14	1678.75	1686.86	1677.21	1668	1664.66	1662.35	1682.67	1681	1687.67	1695.53	1669.36	1673.21	1688.32	1680.42	1663.78	1686.17	1667.15	1677.42	1685.94	1685.59	1666.43	1666.64	1680.8	1654.97	1668.5	1686.27	1684.2	1666.91	1680.66	1685.3	1674.44	1668.41	1702.17	1683.94	1683.98	1685.49
260.809998	1687.53	1683.34	1695.14	1689.35	1686.9	1695.24	1690.38	1693.42	1699.19	1671.73	1685.47	1680.85	1669.75	1679.18	1684.72	1678.01	1667.24	1664.33	1662.52	1681.83	1681.06	1687.25	1694.98	1670.02	1672.82	1687.51	1682.71	1664.94	1688.32	1667.02	1676.02	1685.71	1685.04	1666.76	1665.42	1680.77	1658.57	1669.1	1684.06	1683.8	1668.5	1679.48	1687.15	1675.1	1669.04	1698.7	1686.04	1684.18	1686.79
261.306000	1686.73	1683.81	1694.1	1686.14	1689.59	1694.19	1691.66	1695.3	1700.43	1672.37	1685.71	1681.16	1669.8	1678.02	1687.01	1677.04	1668.05	1666.26	1663	1682.89	1680.58	1687.49	1695.24	1670.91	1673.81	1684.56	1680.65	1665.31	1686.47	1668.66	1675.44	1686.71	1685.11	1667.44	1665.36	1680.26	1657.41	1669.32	1684.98	1683.28	1667.94	1679.26	1687.72	1674.8	1670.32	1699.7	1683.18	1684.23	1687.16
261.800995	1687.71	1681.93	1694.25	1684.71	1686.41	1694.54	1693.33	1693.15	1700.5	1673.87	1687.16	1680.44	1670.37	1679.38	1685.33	1679.31	1666.89	1665.58	1663.02	1681.58	1681.9	1688.08	1696.28	1671.17	1674.8	1687.03	1682.57	1665.03	1685.61	1669.07	1676.22	1686.31	1685.84	1666.4	1667.53	1680.35	1659.16	1668.56	1684.69	1683.79	1667.98	1677.83	1686.62	1673.63	1670.06	1697.48	1684.64	1684.19	1686.21
262.295990	1684.29	1685.31	1694.05	1688.77	1686.43	1694.19	1693.46	1693.17	1698.86	1672.22	1686.6	1683.04	1669.8	1680.33	1685.86	1678.99	1668.86	1666.05	1661.18	1680.37	1681.53	1687.2	1694.94	1669.36	1674.07	1688.18	1681.03	1664.83	1686.4	1668.98	1674.51	1686.11	1685.26	1667.32	1664.07	1679.62	1658.59	1669.3	1684.4	1682.34	1667.43	1680.03	1684.65	1673.61	1669.49	1697.69	1683.2	1683.5	1686.05
262.790985	1687.81	1684.54	1695.59	1688.32	1687.94	1695	1693.66	1695.95	1697.99	1673.55	1688.92	1680.56	1670.87	1680.26	1687.3	1679.01	1668.3	1666.6	1661.76	1679.85	1682.18	1689.55	1697.73	1672.25	1675.43	1688.64	1680.45	1664.92	1688.38	1669.87	1675.92	1688.22	1686.26	1665.76	1664.38	1680.83	1658.06	1669.19	1684.68	1684.28	1667.17	1678.41	1685.72	1675.94	1667.59	1699.67	1683.97	1685.68	1685.7
263.286011	1688.52	1684.73	1692.67	1686.39	1686.02	1694.86	1690.32	1694.14	1699.5	1673.32	1684.29	1680.67	1670.28	1678.87	1685.44	1678.1	1670.6	1665.59	1662.37	1681.63	1682.81	1686.15	1698.12	1671.91	1673.28	1686.28	1681.95	1665.37	1687.87	1670.8	1675.71	1688.08	1684.49	1665.34	1665.54	1681.36	1656.76	1670.37	1684.34	1683.73	1667.94	1681.09	1686.91	1676.05	1670.29	1698.94	1684.7	1682.51	1685.28
263.782013	1687.33	1683.81	1694.24	1688.42	1686.95	1692.71	1691.73	1695.05	1699.34	1673.71	1688.92	1679.78	1670.85	1679.35	1686.1	1677.53	1668.79	1665.1	1662.49	1682.79	1683.06	1689.19	1695.76	1670.82	1676.24	1688.81	1680.18	1666.53	1685.91	1670	1674.3	1684.53	1686.18	1665.15	1667.04	1679.68	1659.64	1669.51	1684.17	1683.93	1667.92	1680.42	1686.85	1674.08	1668.35	1698.95	1683.55	1681.99	1686.21
264.277008	1685.81	1682.17	1693.58	1685.02	1685.43	1693.99	1695.13	1696.78	1699.43	1673.09	1685.27	1681.04	1669.47	1678.92	1684.73	1678.66	1667.93	1665.92	1661.5	1681.8	1679.81	1688.39	1696.54	1669.39	1674.51	1688.7	1679.74	1666.69	1689	1669.98	1676.21	1686.94	1684.04	1667.06	1666.61	1679.27	1656.87	1670.14	1684.86	1683.19	1667.95	1679.75	1684.27	1675.44	1670.78	1700.69	1685.24	1683.34	1686.19
264.772003	1687.34	1685.78	1693.73	1688.86	1688.49	1695.96	1691.15	1693.64	1698.41	1671.52	1687.92	1683.65	1670.75	1678.97	1684.87	1678.77	1667.36	1665.59	1663.32	1679.72	1682.65	1686.35	1697.01	1668.36	1673.12	1686.54	1681.03	1664.85	1687.58	1667.95	1675.19	1686.77	1685.06	1667.14	1664.64	1679.51	1657.33	1670.67	1686.42	1686.4	1668	1679.2	1685.45	1673.07	1670.24	1702.11	1683.38	1684.81	1686.13
265.266998	1688.87	1683.92	1693.89	1688.57	1688.93	1695.14	1691.33	1696	1699.27	1673.15	1685.95	1679.38	1670.88	1680.83	1685.33	1677.43	1668.79	1666.98	1662.11	1680.71	1681.71	1687.21	1696.6	1669.22	1672.9	1687.05	1679.17	1665.04	1686.14	1667.78	1675.1	1686.51	1684.22	1665.86	1667.88	1679.87	1659.52	1672.57	1685.03	1682.41	1667.11	1679.47	1689.89	1676.05	1670.25	1700.85	1684.11	1684.26	1688.58
265.761993	1685.84	1682.57	1692.06	1688.27	1687.35	1694.36	1690.63	1693.12	1698.52	1672.88	1686.95	1681.69	1669.92	1680.15	1686.38	1678.87	1669.72	1667.15	1661.59	1681.26	1681.39	1688.65	1696.65	1669.62	1674.89	1688.11	1681.88	1664.64	1687.41	1669.07	1676.98	1687.34	1682.49	1666.77	1664.54	1679.88	1657.52	1668.2	1683.54	1684.1	1666.59	1679.67	1684.89	1673.56	1669.92	1697.89	1684.38	1681.86	1685.56
266.257996	1687.96	1680.87	1690.88	1688.68	1687.24	1694.42	1692.33	1697.2	1698.81	1670.82	1686.97	1682.54	1671.65	1678.9	1684.43	1678.1	1668.72	1667.21	1663.89	1683.7	1681.02	1689.61	1697.04	1672.4	1676.5	1685.99	1681.61	1665.96	1685.75	1670.13	1675.12	1686.77	1684.68	1665.52	1665.77	1680.09	1658.19	1670.92	1683.28	1683.54	1666.96	1678.78	1686.02	1674.84	1670.24	1698.69	1684.29	1683.62	1686.26
266.752991	1689.1	1681.88	1692.59	1687.17	1687.51	1692.84	1691.65	1696.1	1699.21	1671.92	1686.08	1681.62	1669.3	1679.98	1683.67	1679.66	1667.58	1666.63	1661.92	1681.5	1678.71	1687.96	1693.87	1669.53	1673.26	1688.31	1681.2	1663.75	1687.23	1668.39	1674.94	1686.18	1682.61	1665.34	1664.95	1679.29	1658.29	1669.43	1685.5	1683.68	1666.31	1680.47	1685.33	1672.8	1671.44	1697.62	1684.48	1682.81	1686.35
267.247986	1689.76	1683.56	1693.7	1687.9	1687.92	1693.51	1694.98	1696.67	1697.74	1673.56	1685.15	1682.31	1671.51	1679.73	1685.13	1678	1669.45	1665.39	1661.43	1681.71	1682.23	1689.32	1696.27	1670.9	1674	1686.31	1682.26	1662.54	1687.83	1669.25	1675.59	1686.39	1684.2	1665.32	1665.55	1677.96	1660.18	1669.71	1686.46	1684.39	1666.59	1678.63	1686.92	1673.22	1668.78	1700.37	1683.07	1681.71	1684.92
267.743011	1689.18	1685.85	1694.58	1685.46	1688.31	1694.7	1691.07	1695.58	1700.56	1671.1	1687.47	1680.65	1669.44	1680.87	1685.98	1678.23	1668.76	1666.91	1662.47	1681.15	1682.56	1686.79	1695.73	1669.58	1675.03	1687.09	1681.36	1665.9	1686.93	1666.85	1673.65	1685.85	1685.36	1666.24	1664.18	1678.93	1658.43	1670.84	1682.49	1683.38	1668.4	1680.2	1685.68	1674.44	1669.51	1698.91	1685.04	1683.14	1686.92
268.239014	1686.8	1682.19	1693.63	1687.85	1686.49	1695	1692.26	1695.92	1699.39	1670.77	1687.74	1680.49	1669.81	1678.85	1687.06	1678.08	1667.4	1666.2	1665.12	1679.72	1682.78	1686.12	1696.26	1667.87	1674.04	1687.07	1681.21	1665.22	1687.54	1668.36	1676.32	1685.44	1683.8	1664.84	1666.09	1679.74	1659.43	1670.43	1683.5	1682.43	1665.9	1678.55	1685.26	1674.02	1669.87	1700.36	1683.35	1684.27	1686.26
268.734009	1687.19	1684.54	1693.62	1687.61	1686.5	1694.67	1691.57	1694.98	1699.55	1674.77	1686.53	1680.62	1670.79	1681.95	1687.15	1677.3	1669.62	1664.79	1660.96	1680.73	1681.84	1687.73	1695.53	1669.86	1672.44	1688.44	1682.85	1666.4	1687.09	1671.38	1677.65	1683.5	1686.44	1666.51	1664.2	1680.11	1657.03	1671.93	1684.32	1685.27	1668.28	1678.15	1686.59	1673.36	1669.36	1698.87	1684.54	1683.81	1686.12
269.229004	1686.97	1682.62	1694.13	1689.49	1690.35	1694.62	1692.77	1693.71	1701.06	1670.66	1687.06	1680.87	1670.68	1679.09	1686.47	1679.18	1667.58	1667.13	1662.34	1682.89	1677.77	1688.17	1693.28	1670.44	1674.64	1686.36	1683.77	1665.18	1686.49	1668.91	1675.44	1685.36	1685.44	1665.24	1665.51	1679.49	1658.45	1668.88	1685.2	1684.32	1665.12	1680.18	1686.83	1675.27	1669.11	1697.61	1685.64	1682.38	1686.38
269.723999	1685.1	1683.04	1693.17	1688.65	1689.46	1694.55	1691.42	1695.76	1698.67	1671.79	1688.72	1680.07	1671.31	1680.33	1686.95	1676.96	1669.03	1666.29	1662.53	1680.96	1680.94	1689.17	1696.48	1669.15	1675.26	1687.85	1682.81	1664.82	1688.48	1668.84	1677.05	1687.01	1683.74	1667.84	1666.19	1679.97	1656.97	1669.48	1685.12	1683.32	1668.07	1678.43	1685.75	1674.67	1668.03	1700.74	1684.34	1682.73	1686.96
270.218994	1689.22	1684.84	1694.83	1688.53	1687.73	1696.37	1689.05	1696.02	1701.11	1670.54	1686.47	1681.19	1668.41	1681.29	1684.58	1678.88	1667.55	1665.52	1662.87	1680.96	1682.39	1686.68	1696.19	1672.72	1672.77	1689.71	1680.99	1667.72	1685.66	1669.66	1677.6	1687.09	1684.98	1665.27	1664.69	1682.05	1657.82	1668.78	1685.73	1683.73	1667.9	1680.68	1686.01	1677.44	1669.82	1697.36	1684.37	1683.64	1687.63
270.714996	1688.05	1684.13	1693.58	1688.02	1685.96	1693.39	1692.78	1696.71	1698.6	1673.31	1684.82	1681.13	1668.33	1678.36	1685.02	1676.22	1669.21	1663.98	1662.8	1681.87	1680.37	1687.93	1695.46	1670.15	1673.99	1687.46	1682.59	1664.65	1685.88	1669.33	1675.95	1687.83	1683.07	1664.65	1665.82	1678.58	1659.3	1671.5	1684.78	1682.59	1666.28	1680.33	1687.06	1673.96	1670.57	1698.41	1684.8	1685.55	1686.07
271.209991	1687.18	1683.75	1693.32	1686.01	1689.44	1692.74	1692.96	1695.84	1700.99	1671.85	1687.13	1679.99	1669.51	1680.59	1684.86	1679.35	1668.09	1665.71	1663.34	1682.26	1682.59	1685.4	1695.18	1670.67	1673.76	1687.81	1680.42	1663.44	1687.12	1670.31	1674.67	1687.65	1684.99	1666.7	1665.23	1679.81	1658.03	1669.08	1685.08	1683.88	1666.42	1678.1	1687.52	1675.59	1669.49	1701.49	1683.07	1681.8	1684.73
271.704987	1687.59	1684.1	1693.19	1688.79	1687.97	1692.48	1691.83	1691.81	1697.71	1672.56	1686.08	1682.11	1670.72	1680.55	1686.84	1675.63	1667.19	1665.38	1660.98	1681.07	1678.84	1688.62	1698.32	1668.44	1675.14	1686.2	1681.03	1663.7	1686.64	1669.63	1676.08	1687.15	1682.11	1664.36	1664.83	1679.29	1657.96	1671.2	1687.36	1685.88	1666.7	1680.3	1688.82	1672.77	1668.11	1699.61	1684.03	1683.22	1685.53
272.200012	1686.88	1683.74	1691.52	1687.64	1686.35	1693.62	1690.99	1694.05	1695.8	1672.23	1686.21	1680.49	1669.17	1678.65	1686.22	1678.18	1667.2	1664.6	1662.27	1681.19	1680.18	1688.29	1695.79	1669.92	1675.91	1687.68	1679.45	1665.37	1686.69	1667.85	1672.67	1685.69	1684.54	1664.79	1663.53	1678.97	1658.27	1669.52	1684.11	1682.72	1666.28	1680.05	1687.16	1674.12	1669.94	1699.38	1683.89	1683.04	1686.88
272.695007	1685.61	1683.68	1692.65	1690.71	1688.37	1694.38	1688.27	1697.7	1700.02	1673.72	1685.65	1680.04	1669.5	1678.7	1683.97	1678.47	1668.36	1664.33	1663.12	1682.53	1677.68	1688.99	1694.75	1670.02	1674.36	1686.81	1680.53	1666.33	1687.1	1668.32	1674.83	1687.71	1685.89	1665.82	1666.46	1680.66	1658.68	1669.09	1685.99	1683.51	1667.48	1679.64	1687.2	1675.15	1666.76	1697.83	1682.04	1683.46	1686.5
273.191010	1686.1	1682.68	1692.97	1687.29	1686.95	1695	1690.06	1695.45	1697.12	1673.5	1685.94	1680.41	1670.55	1679.18	1685.59	1678.64	1667.5	1665.09	1663.11	1680.18	1680.78	1688.94	1693.64	1669.03	1674.64	1687.75	1680.22	1664.88	1686.31	1666.67	1674.91	1685.98	1684.54	1667.25	1666.34	1677.76	1656.75	1671.55	1684.93	1683.19	1667.82	1680.82	1685.85	1673.71	1669.78	1696.94	1685.34	1682.46	1685.68
273.686005	1687.46	1683.7	1693.06	1686.42	1690.26	1695.61	1689.29	1694.57	1701.24	1672.96	1687.51	1678.54	1669.59	1678.67	1686.63	1676.58	1668.61	1665.53	1664.07	1679.91	1684.77	1688.5	1695.54	1669.4	1674.74	1689.45	1680.91	1665.35	1688	1666.39	1674.86	1687.11	1683.56	1665.79	1665.76	1679.25	1655.26	1666.97	1684.22	1684.34	1666.96	1678.82	1685.94	1672.17	1669.33	1698.52	1684.56	1685.07	1684.12
274.181000	1686.9	1685.55	1693.15	1687.74	1687.13	1692.42	1690.57	1693.95	1699.57	1669.77	1688.05	1679.69	1668.22	1679.82	1685	1678.07	1667.43	1665.97	1661.43	1682.6	1681.93	1689.65	1694.2	1668.86	1673.37	1685.57	1681.07	1663.27	1685.16	1666.98	1673.67	1687.47	1684.15	1664.95	1667.99	1678.36	1657.6	1671.65	1683.87	1683.31	1666.62	1679.3	1687.15	1674.22	1668.86	1701.36	1681.89	1683.71	1685.2
274.675995	1685.76	1685.17	1691.43	1685.47	1688.73	1692.24	1693.59	1695.87	1700.71	1673.04	1686.05	1681.41	1669.55	1680.96	1686.54	1678.87	1668.12	1666.79	1661.78	1682.04	1681.95	1687.03	1696.03	1669.47	1675.73	1686.04	1681.25	1664.34	1686.45	1665.58	1674.05	1686.5	1683.31	1666.83	1664.71	1679.89	1656.33	1667.6	1686.22	1682	1668.93	1677.45	1686.55	1674.42	1667.44	1698.24	1683.12	1683.53	1687.57
275.170990	1688.07	1685.1	1692.55	1688.16	1689.93	1695	1692.5	1696.42	1700.22	1673.44	1685.14	1679.53	1670.9	1680.67	1685.67	1677.03	1668.3	1665.31	1662.36	1681.83	1682.2	1685.76	1695.94	1671.07	1676.08	1686.77	1679.16	1665.49	1685.77	1667.38	1677.23	1687.93	1683.58	1666.24	1664.69	1678.64	1658.38	1670.58	1683.42	1683.32	1668.45	1679.81	1688.26	1676.71	1668.58	1699.94	1684.8	1683.98	1686.16
275.666992	1688.53	1681.85	1694.11	1685.08	1686.76	1695.24	1692.27	1695.44	1699.95	1674.2	1686.49	1680.55	1670.91	1679.46	1685.59	1677.3	1669.51	1666.69	1663.08	1683.67	1681.53	1688.51	1694.59	1669.68	1674.37	1685.84	1679	1664.9	1686.07	1668.12	1674.02	1687.67	1683.08	1663.38	1664.42	1678.45	1658.54	1669.39	1687.82	1684.12	1666.07	1680.09	1686.12	1674.58	1669.13	1696.82	1683.5	1682.67	1686.5
276.161987	1686.03	1684.15	1692.6	1688.11	1687.88	1696.48	1692	1693.51	1697.1	1671.87	1687.42	1681.43	1671.45	1679.96	1685.03	1679.21	1668.86	1666.2	1664.48	1682.85	1682.13	1686.44	1695.4	1670.33	1673.71	1687.51	1680.38	1664.34	1685.07	1667.12	1674.98	1685.26	1685.65	1665	1664.92	1679.6	1657.11	1670.94	1684.89	1682.02	1668.85	1679.55	1686.25	1673.13	1667.45	1696.87	1685.39	1682.55	1687.14
276.657013	1687.27	1684.29	1692.99	1686.61	1688.09	1693.45	1690.59	1693.86	1698.23	1672.15	1684.5	1681.65	1668.18	1680.02	1685.96	1677.32	1669.1	1665.89	1662.44	1680.57	1682.9	1689.36	1695.6	1670.5	1672.63	1688.32	1678.18	1666.83	1686.41	1667.66	1676.58	1687.82	1683.39	1667.7	1664.76	1679.05	1658.29	1669.16	1683.91	1683.79	1666.34	1679.68	1685.54	1673.95	1670	1699.6	1685.64	1683.29	1687.02
277.152008	1685.17	1683.85	1691.32	1688.27	1688.14	1693.73	1689.4	1694.18	1699.49	1671.53	1686.58	1679.59	1668.72	1680	1683.03	1676.79	1669.77	1663.66	1662.97	1681.41	1679.22	1690.28	1697.33	1669.66	1675.53	1687.72	1680.61	1663.29	1684.84	1670.21	1673.63	1689.3	1684.52	1667.28	1667.02	1680	1656.27	1671.34	1681.75	1683.57	1666.79	1678.68	1685.98	1674.39	1668.36	1699.46	1687.18	1682.33	1686.47
277.647003	1688.34	1684.12	1692.47	1688.71	1686.91	1693.74	1692.4	1693.09	1699.08	1670.62	1687.66	1679.87	1671.34	1677.06	1683.93	1679.1	1666.58	1665.99	1662.92	1679.48	1681.41	1685.98	1692.92	1669.16	1673.86	1688.23	1679.3	1664.12	1686.61	1667.03	1674.01	1685.06	1684.17	1663.5	1662.9	1679.85	1659.1	1668.15	1684.5	1684.59	1667	1677.75	1686.9	1672.52	1666.81	1697.51	1682.68	1683.17	1685.31
278.143005	1687.21	1681.99	1693.92	1688.84	1686.07	1694.97	1691.65	1694.83	1699.34	1673.52	1686.96	1681.48	1670.01	1678.67	1686.01	1676.11	1668.79	1666.02	1662.37	1682.28	1680.06	1687.83	1694.91	1670.97	1673.87	1686.11	1681.74	1664.22	1686.26	1668.07	1675.28	1687.14	1684.26	1667.25	1664.5	1678.8	1657.25	1669.55	1683.85	1682.85	1668.03	1679.46	1685.17	1674.3	1667.55	1699.82	1683.17	1685.29	1688.82
278.638000	1687.26	1682.09	1693.74	1687.98	1687.39	1694.13	1691.36	1695.85	1698.95	1673.17	1686.75	1679.08	1672.77	1679	1685.07	1678.66	1667.74	1666.86	1662.95	1680.91	1683.27	1686.89	1696.35	1669.97	1675.65	1686.96	1680.55	1666.77	1686.94	1669.58	1674.28	1686.49	1683.67	1666.65	1667.95	1677.02	1657.74	1671.07	1683.73	1681.88	1668.16	1679.99	1684.05	1674.15	1667.73	1699.64	1682.93	1684.03	1685.99
279.132996	1687.73	1681.63	1692.88	1688.18	1687.1	1692.34	1693.66	1697.39	1699.98	1672.47	1686.09	1682.19	1670.3	1678.16	1686.07	1678.41	1669.22	1664.97	1661.16	1682.47	1681.82	1689.94	1695.93	1670.89	1673.81	1686.05	1681.27	1664.93	1686.5	1668.33	1674.39	1687.8	1683.36	1665.99	1662.82	1680.43	1656.66	1669.81	1684.23	1684.18	1666.13	1677.93	1686.84	1674.32	1668.47	1699.93	1681.57	1684.37	1688.23
279.627991	1687.94	1682.99	1694.73	1690.01	1687.18	1695.1	1692.78	1694.34	1698.32	1673.15	1682.92	1682.63	1669.72	1679.62	1686.97	1678.1	1667.77	1665.91	1661.53	1681.62	1679.89	1688.15	1696.23	1670.79	1674.46	1687.94	1678.41	1664.05	1687.51	1669.49	1674.48	1687.87	1684.64	1665.82	1663.34	1680.2	1657.63	1669.64	1683.78	1684.04	1666.64	1679.69	1686.57	1674.46	1668.96	1699.25	1684.13	1683.06	1685.57
280.123993	1687.41	1681.49	1694.08	1689.08	1686.83	1692.73	1690.96	1694.75	1697.18	1672.59	1686.3	1680.95	1669.97	1680.31	1685.79	1678.86	1668.29	1665.18	1663.55	1681.16	1678.88	1687.59	1696.09	1671.02	1673.37	1688.65	1680.74	1664.11	1684.9	1667.08	1675.43	1685.73	1683.22	1665.99	1664.81	1679.14	1657.61	1668.74	1683.89	1683	1666.41	1680.52	1687.01	1674.28	1669.49	1699.69	1681.75	1683.24	1683.29
280.618988	1687.01	1682.43	1693.33	1686.77	1688.56	1695.9	1690.76	1695.58	1698.72	1670.92	1688.51	1679.13	1670.78	1679.47	1685.13	1680.46	1669.32	1666.17	1662.73	1681.6	1682.03	1686.63	1695.69	1670.33	1673	1687.4	1680.29	1665.26	1685.72	1667.99	1673.47	1685.75	1684.79	1665.26	1665.96	1679.03	1655.81	1667.64	1683.82	1683.11	1665.34	1677.8	1686.27	1674.18	1668.28	1698.46	1683.06	1682.61	1686.82
281.114014	1688.24	1682.71	1692.75	1687.31	1686.54	1692.73	1691.37	1693.37	1697.03	1673.5	1683.72	1678.47	1670.09	1680.15	1684.71	1677.74	1668.77	1664.39	1662.27	1680.44	1680.11	1689.33	1694.91	1669.17	1673.47	1687.94	1680.19	1664.62	1686.32	1669.13	1675.34	1685.91	1683.29	1665.75	1664.61	1677.94	1657.67	1670.63	1683.84	1682.75	1666.42	1678.23	1687.62	1674.68	1668.24	1699.78	1683.75	1684.02	1687.24
281.609009	1686.56	1682.61	1691.98	1688.63	1687.66	1695.38	1692.51	1694.66	1697.21	1673.08	1685.57	1681.6	1669.9	1680.19	1686.2	1676.95	1668.51	1663.45	1663.76	1682.59	1681.47	1689.92	1695.53	1671.7	1675.03	1687.03	1680.15	1663.25	1686.35	1667.27	1675.28	1684.89	1683.07	1665.73	1665.2	1680.29	1656.76	1670.26	1683.62	1681.07	1666.66	1680.3	1687.12	1673.88	1668.89	1699.72	1683.25	1684.34	1685.49
282.104004	1688.54	1681.85	1694.79	1686.74	1686.6	1692.69	1692.43	1696	1697.79	1670.81	1688.37	1679.68	1669.69	1679.24	1686.86	1677.77	1669.91	1665.24	1662.84	1679.9	1680.22	1686.73	1694.23	1669.26	1676.69	1688.13	1679.34	1665.02	1687.1	1668.17	1676.91	1686.11	1683.93	1665.37	1664.82	1677.93	1657.3	1669.59	1684.98	1681.44	1665.88	1677.39	1687.15	1674	1667.99	1697.8	1683.22	1682.46	1687.05
282.600006	1685.37	1681.87	1695.38	1686.67	1686.8	1694.27	1690.75	1694.53	1697.66	1673.11	1686.29	1680.7	1669.58	1676.67	1685.23	1676.63	1671.38	1664.95	1662.45	1681.8	1681.41	1689.56	1696.07	1671.54	1674.99	1685.62	1682.43	1663.29	1688.03	1668.9	1675.99	1684.76	1683.57	1666.7	1662.27	1678.06	1657.03	1668.7	1683.39	1683.88	1666.65	1679.29	1683.89	1673.36	1670.23	1697.9	1683.35	1681.45	1686.82
283.095001	1688.32	1684.13	1694.78	1687.24	1689.09	1695.93	1690.43	1696.62	1700.56	1673.38	1685.6	1680.62	1669.46	1678.15	1687.79	1678.26	1667.68	1665.54	1663.37	1680.65	1681.53	1688.5	1695.84	1670.46	1673.42	1685.68	1680.53	1663.32	1684.46	1667.94	1674.56	1687.95	1685.29	1666.22	1667.07	1679.5	1657.38	1670.99	1684.45	1683.92	1666.71	1679.63	1684.41	1674.6	1668.93	1697.57	1682.08	1683.17	1684.05
283.589996	1688.59	1682.07	1693.5	1685.65	1687.76	1692.59	1693.65	1693.33	1698.91	1671.53	1686.89	1682.03	1667.98	1676.6	1686.15	1676.43	1667.42	1665.5	1660.01	1679.48	1679.23	1686.54	1696.68	1668.37	1672.82	1685.96	1678.9	1663.49	1684.65	1669.62	1674.37	1685	1681.93	1666.86	1663.73	1677.85	1656.26	1670.81	1686.86	1682.51	1667.25	1678.79	1686.22	1673.87	1667.93	1698.18	1681.93	1683.5	1684.56
284.084991	1687.78	1684.11	1693.61	1688.8	1686.48	1695.11	1691.61	1696.4	1698.07	1671.72	1684.66	1679.19	1668.73	1679.92	1685.9	1678	1667.63	1664.43	1662.75	1681.43	1682.87	1687.06	1693.51	1670.47	1672.23	1684.71	1680.06	1664.51	1685.65	1668.47	1675.03	1686.58	1684.57	1666.02	1665.48	1676.94	1655.94	1669.25	1685.68	1684.16	1666.15	1680.38	1686.52	1673.27	1670.62	1696.52	1684.23	1680.33	1685.55
284.579987	1686.28	1683.12	1693.5	1688.05	1688.97	1693.69	1690.67	1695.4	1697.92	1672.26	1687.89	1681.52	1670.78	1678.46	1686.86	1677.91	1670.38	1665.86	1664.5	1680.69	1681.45	1690.04	1695.72	1669.87	1673.1	1687.75	1681.32	1664.56	1686.83	1669.43	1674.93	1686.92	1683.23	1666.57	1665.72	1678.51	1658.62	1670.37	1684.63	1682.23	1667.85	1677.72	1687.65	1672.71	1669.04	1700.07	1683.71	1681.78	1684.99
285.075989	1690.01	1683.19	1694.12	1686.43	1688.52	1694.28	1691.08	1693.35	1698.31	1673.88	1686.94	1682.11	1669.79	1679.17	1687.01	1679.28	1668.74	1667.01	1662.14	1681.04	1683.13	1688.31	1695.59	1671.01	1673.38	1687.79	1681.79	1665.01	1685.52	1667.48	1674.77	1685.12	1684.14	1665.74	1663.56	1677.45	1657.87	1669.78	1685.51	1685.54	1666.37	1677.71	1685.82	1674.86	1669.2	1698.06	1683.33	1684.62	1685.69
285.571014	1688.67	1684.99	1694.61	1688.54	1686.99	1693.35	1690.73	1694.33	1700.2	1673.09	1684.65	1679.53	1670.56	1679.16	1687.38	1677.98	1669.62	1664.81	1661.89	1680.91	1680.47	1687.48	1695.02	1670.02	1674.38	1686	1681.51	1667.5	1686.21	1667.42	1677.01	1685.73	1682.92	1666.65	1666.56	1679.83	1656.13	1669.77	1682.57	1682.32	1665.14	1678.43	1685.31	1672.92	1668.81	1697.66	1681.5	1682.97	1684.77
286.066010	1685.91	1683.77	1692.53	1684.81	1685.47	1693.17	1691.53	1694.07	1696.94	1671.38	1686.28	1680.26	1669.83	1675.81	1685.71	1677.08	1671.16	1666.2	1665.3	1680.32	1680.71	1686.67	1697.01	1669.77	1673.35	1686.77	1681.05	1665.03	1687.28	1665.49	1673.89	1686.61	1684.9	1666.63	1665.82	1679.72	1655.06	1670.05	1684.62	1682.85	1666.92	1678.5	1684.44	1673.99	1668.15	1698.36	1684.11	1682.81	1687.59
286.561005	1688.38	1682.07	1694.42	1689.56	1686.15	1694.62	1690.6	1697	1699.64	1671.32	1687.83	1678.8	1671.58	1678.98	1687.47	1676.93	1669.24	1665.06	1663.16	1682.04	1682.34	1686.6	1694.84	1669.88	1674.07	1688.3	1680.6	1664.1	1687.53	1667.68	1674.33	1687.67	1685.38	1668.05	1667.93	1678.37	1658.29	1668.97	1683.89	1685.19	1668.68	1680.68	1687.45	1671.37	1670.25	1699.37	1682.68	1680.17	1685.59
287.056000	1687.26	1684.27	1695	1689.21	1687.48	1694.78	1692.4	1693.13	1696.26	1672.85	1685.52	1679.97	1669.99	1679.8	1685.5	1677.38	1668.66	1665.57	1661.86	1684.11	1680.54	1684.92	1695.55	1671.33	1672.71	1688.66	1680.5	1665.41	1684.65	1668.25	1674.18	1686.27	1683.29	1665.78	1666.22	1678.22	1656.95	1671.04	1684.95	1683.78	1668.47	1681.14	1685.7	1675.19	1669.03	1700.75	1684.51	1682.49	1684.96
287.552002	1688.72	1682.45	1693.53	1689.31	1689.04	1694.11	1691.57	1695.28	1696.63	1671.81	1687.06	1680.37	1669.73	1679.74	1686.78	1676.76	1670.43	1666.14	1662.17	1681.92	1681.08	1686.64	1694.09	1667.64	1673.65	1684.31	1681.53	1664.1	1687.05	1668.36	1674.67	1687.35	1686.52	1665.64	1663.95	1679.04	1657.57	1671.32	1684.62	1684.07	1665.87	1680.16	1685.43	1674.4	1669.28	1700.16	1682.85	1682.57	1688.01
288.046997	1687.68	1682.91	1693.76	1687.37	1687.72	1694.2	1692.9	1695.88	1697.4	1671.81	1686.21	1680.07	1669.32	1680.86	1685.54	1678.87	1666.94	1665.36	1662.65	1680.73	1680.67	1688.48	1696.55	1670.31	1676.2	1686.83	1680.76	1664.45	1686.36	1668.26	1675.5	1686.19	1683.12	1666.44	1666.21	1679.3	1656.39	1670.7	1683.36	1686.08	1666.5	1679.68	1686.67	1674.13	1669.57	1697.7	1684.54	1681.31	1687.75
288.541992	1687.71	1683.67	1694.05	1689.01	1685.43	1694.36	1694.37	1695.92	1700.12	1672.04	1685.53	1681.31	1671.06	1678.17	1685.02	1679.07	1668.36	1665.24	1663.7	1681.17	1680.64	1686.73	1697.84	1669.49	1673.26	1686.72	1679.4	1663.96	1687.27	1667.06	1675.22	1688.31	1683.32	1670.35	1663.79	1681.07	1658.74	1669.86	1682.99	1685.27	1667.2	1679.4	1686.24	1674.24	1669.52	1700.91	1684.34	1683.33	1686.08
289.036987	1685.79	1681.45	1692.06	1688.16	1686.62	1694.8	1691.19	1695.23	1701.1	1671.85	1687.07	1682.43	1670.81	1679.6	1684.65	1678.31	1668.58	1667.15	1663.62	1682.72	1681.78	1688.19	1692.38	1670.62	1674.38	1686.46	1676.36	1665.98	1687.34	1668.46	1672.76	1687.39	1683.05	1666.6	1666.37	1680.28	1657.04	1670.59	1686.24	1684.81	1665.89	1677.76	1685.58	1672.79	1667.71	1697.78	1683.1	1683.9	1686.46
289.532013	1687.92	1683.78	1691.69	1686.67	1687.32	1693.82	1691.9	1695.57	1698.91	1670.92	1685.66	1679.52	1670.21	1679.36	1686.44	1676.48	1667.67	1665.51	1665.17	1682.17	1679.68	1687.23	1697.23	1671.31	1673.42	1688.43	1680.77	1664.9	1684.95	1667.88	1674.6	1685.84	1684.44	1666.17	1664.62	1680.34	1658.42	1671.04	1682.59	1682.98	1667.12	1680.44	1684.66	1672.81	1667.9	1698.88	1682.26	1681.76	1685.63
290.028015	1686.97	1681.12	1694.03	1688.26	1687.42	1693.37	1692.28	1694.83	1697.52	1670.38	1686.42	1679.52	1667.63	1677.04	1686.24	1676.47	1669.49	1665.1	1663.85	1682.03	1680.35	1688.15	1695.31	1669.39	1673.83	1686.51	1680.96	1666.36	1687.41	1667.74	1674.41	1685.06	1682.56	1664.04	1662.89	1678.7	1656.18	1669.04	1684.24	1681.96	1666.3	1678.91	1687.96	1673.05	1666.52	1699.13	1683.67	1681.81	1685.8
290.523010	1688.5	1682.85	1691.61	1688.52	1687.72	1694.66	1690.89	1695.45	1698.13	1672.22	1687.16	1680.03	1671.41	1677.69	1685.48	1677.47	1668.98	1667.51	1663.85	1680.62	1682.76	1684.15	1694.13	1669.14	1673.96	1686.09	1679.26	1665.04	1684.84	1666.85	1674.79	1687.17	1684.01	1666.38	1666.11	1679.43	1658	1671.57	1683.78	1683.63	1666.85	1680.2	1686.21	1673.96	1666.72	1699.87	1682.56	1681.47	1686.13
291.018005	1687.29	1682.11	1691.55	1688.72	1686.17	1694.09	1689.81	1695.24	1698.71	1671.91	1684.81	1682.18	1668.49	1677.8	1684.35	1676.92	1670.41	1665.84	1663.68	1681.61	1681.42	1688.71	1695.31	1668.47	1674.3	1686.82	1679.43	1665.91	1687.02	1668.23	1674.09	1686.65	1684.68	1665.23	1664.33	1680.75	1658.53	1670.8	1684.65	1684.13	1666.95	1678.66	1684.95	1671.66	1666.62	1696.93	1684.87	1683.06	1684.89
291.513000	1688.02	1685.55	1692.87	1687.23	1687.31	1692.94	1690.76	1694.44	1697.07	1671.37	1685.89	1681.07	1670.93	1678.85	1686	1678.97	1668.69	1665.66	1662.5	1681.05	1681.06	1686.02	1698.21	1669.58	1673.52	1689.35	1681.44	1665.32	1686.88	1670.19	1675.77	1685	1684.19	1667.06	1665.55	1679.03	1658	1669.92	1683.59	1685.17	1667.8	1679.93	1685.72	1672.17	1671.09	1699.41	1682.17	1681.97	1687.4
292.007996	1689.17	1681.43	1694.91	1690.1	1686.93	1694.88	1692.56	1696.2	1696.2	1671.98	1685.77	1679.98	1669.25	1681	1684.9	1679.94	1666.59	1666.33	1664.4	1683.09	1681.57	1687.76	1694.21	1671.03	1673.05	1688.76	1682.98	1663.89	1687.36	1668.46	1676.23	1687.39	1684.85	1665.45	1665.12	1678.18	1659	1669.13	1685.36	1685.18	1667.58	1678.88	1687.03	1674.56	1667.84	1699.17	1684.23	1682.49	1685.8
292.503998	1688.64	1682.5	1693.86	1688.29	1687	1694.64	1691.38	1696.89	1697.49	1670.78	1684.3	1679.19	1669.97	1678.76	1687.06	1677.62	1667.6	1665.37	1662.11	1682.01	1681.22	1689.06	1695	1671.85	1673.5	1686.18	1681.53	1665.13	1687.33	1666.97	1674.82	1688.7	1687.06	1667.52	1666.57	1680.55	1655.03	1670.91	1684.62	1683.8	1666.18	1678.33	1685.36	1674.08	1668.65	1698.85	1683.99	1684.1	1686.15
292.998993	1689.44	1684.29	1692.15	1686.58	1686.6	1691.81	1692.92	1695.91	1698.24	1672.47	1686.16	1680.24	1671.43	1679.02	1686.38	1677.91	1668.56	1664.77	1663.65	1680.89	1681.1	1686.2	1694.92	1668.76	1673.63	1687.91	1680.29	1663.22	1687.59	1668.71	1673.9	1686.37	1683.64	1666.6	1666.11	1680.35	1658.6	1670.6	1684.03	1684.68	1668.07	1679.63	1686.3	1675.79	1669.16	1697.5	1684.04	1683.72	1686.03
293.493988	1687.75	1680.98	1691.01	1688.39	1688.6	1693.44	1693.62	1695.41	1699.53	1669.19	1684.27	1679.04	1670.46	1678.27	1686.53	1676.78	1669.89	1668.3	1665.05	1682.85	1682.84	1685.98	1696.75	1671.67	1673.71	1687.13	1679.96	1663.03	1686.71	1667.64	1674.42	1686.12	1683.95	1664.46	1664.06	1678.55	1656.32	1668.13	1683.44	1683.74	1666.85	1679.19	1685.78	1672.48	1668.84	1698.13	1683.17	1681.12	1683.68
293.989014	1686.85	1682.49	1693.28	1689.26	1685.78	1694.09	1691.58	1694.93	1698.5	1671.92	1688.56	1680.58	1669.91	1678.77	1684.16	1676.01	1666.81	1664.84	1660.5	1679.41	1680.8	1684.01	1695.75	1668.28	1673.86	1687.62	1680.81	1663.84	1685.33	1666.66	1672.65	1687.19	1682.8	1664.54	1664.38	1676.5	1658.28	1670.43	1684.41	1684.2	1666.41	1678.62	1686.45	1672.33	1667.91	1699.98	1682.28	1682.8	1684.83
294.484009	1686.11	1681.83	1690.84	1687.44	1685.2	1693.59	1692.44	1694.09	1698.66	1671.76	1685.62	1682.42	1669.8	1678.39	1683.96	1677.07	1668.98	1665.73	1661.92	1679.15	1681.61	1686.51	1693.51	1668.38	1673.92	1684.82	1680.21	1663.3	1686.12	1668.3	1675.33	1688.65	1684.94	1666.2	1665.93	1677.27	1658	1670.71	1684.11	1684.13	1666.81	1680.77	1685.72	1674.22	1667.26	1697.74	1682.79	1681.6	1685.48
294.980011	1689.6	1682.38	1694.04	1688.42	1686.7	1692.11	1690.13	1696.41	1698.67	1674.23	1686.87	1679.56	1668.21	1679.52	1685.72	1675.82	1668.14	1666.52	1662.05	1682.63	1680.97	1685.75	1697.66	1669.16	1673.31	1686.82	1679.15	1663.03	1686.77	1669.76	1675.43	1685.25	1683.34	1665.43	1666.06	1681.62	1658.45	1669.27	1684.12	1682.36	1669.06	1677.31	1685.15	1674.86	1671.08	1699.03	1683.84	1682.59	1686.05
295.475006	1687.31	1682.02	1693.68	1689.32	1686.63	1695.17	1692.1	1694.71	1696.8	1674.09	1688.24	1678.96	1668.4	1677.37	1685.08	1676.68	1668.73	1665.99	1662.68	1681.53	1682.11	1687.27	1696.01	1669.29	1673.28	1686.73	1680.24	1664.97	1686.88	1667.69	1674.38	1685.2	1684.3	1665.19	1665.68	1679.62	1657.48	1670.2	1684.46	1685.36	1666.85	1679.86	1684.56	1675.43	1668.33	1697.33	1682.94	1682.12	1686.5
295.970001	1689.41	1683.38	1691.74	1686.94	1687.06	1693.3	1693.54	1695.02	1700.78	1672.18	1686.58	1679.13	1669.95	1675.42	1686.43	1677.03	1666.82	1665.32	1664.16	1683.46	1680.06	1687.54	1695.51	1669.2	1674.63	1685.73	1680.82	1662.82	1685.76	1669.28	1673.21	1686.58	1685.52	1669.01	1666.34	1681.13	1657.51	1669.79	1685.64	1685.39	1665.86	1680.08	1686.34	1675.3	1671.6	1700.15	1684.71	1683.42	1686.52
296.464996	1688.86	1685.57	1694.21	1688.77	1688.88	1692.84	1693.7	1696.32	1696.08	1672.1	1685.23	1681.6	1669.36	1679.31	1686	1678.97	1666.66	1664.53	1660.78	1680.32	1680.25	1687.5	1696.65	1668.87	1674.34	1687.6	1679.58	1663.2	1687.32	1668.44	1674.73	1685.38	1684.88	1664.31	1664.27	1677.98	1655.58	1669.38	1684.05	1682.88	1665.94	1678.59	1686.22	1672.94	1667.57	1696.88	1682.39	1682.73	1686.81
296.960999	1687.41	1681.99	1696	1688.65	1686.82	1691.47	1692.98	1697.17	1698.5	1671.21	1684.42	1680.28	1668.77	1679.41	1686.29	1676.81	1668.77	1665.36	1662.07	1680.55	1681.46	1687.09	1695.35	1670.83	1672.01	1685.35	1681.02	1663.92	1687.69	1668.05	1674.23	1684.7	1682.97	1666.87	1664.23	1678.06	1658.57	1668.45	1683.41	1684.1	1667.78	1680.79	1685.53	1672.99	1667.54	1698.1	1683.41	1680.45	1685.47
297.455994	1685.69	1683.04	1692.27	1686.93	1685.44	1691.83	1691.04	1696.74	1700.03	1670.42	1686.53	1681.87	1671.1	1680.28	1684.61	1677.71	1669.2	1666.23	1663.23	1681.31	1680.57	1687.56	1693.78	1670.53	1675.97	1686.72	1681.34	1662.75	1684.99	1666.41	1674	1685.18	1683.51	1665.57	1664.11	1679.4	1657.05	1667.95	1684.05	1682.76	1667.95	1678.82	1685.95	1673.74	1669.47	1697.64	1681.7	1680.99	1686.24
297.950989	1691.41	1686.01	1696.48	1689.48	1686.08	1694.87	1690.12	1697.5	1699.91	1673.07	1686.01	1680.33	1670.3	1680.7	1686.58	1679.28	1668.72	1666.69	1665.59	1682.78	1682.13	1687.2	1694.72	1669.88	1673.72	1688.07	1679.77	1665.66	1686.09	1669.05	1676.55	1685.24	1684.95	1665.95	1666.9	1679.24	1657.61	1669.99	1686.61	1681.67	1668.41	1680	1688.61	1673.38	1666.91	1699.76	1684.16	1682.29	1689
298.446014	1687.75	1684.63	1693.02	1686.94	1687.45	1696.78	1693.02	1696.28	1699.93	1670.83	1685.5	1681.77	1668.41	1680.62	1684.31	1677.22	1667.7	1664.53	1664	1680.21	1682.91	1686.47	1697.16	1670.33	1673.07	1685.91	1681.25	1663.78	1685.47	1668.6	1675.07	1686.55	1685.32	1666	1664.22	1678.53	1657.41	1667.83	1684.97	1682.93	1667.24	1677.64	1685.8	1674.74	1668.46	1698.52	1684.36	1682.5	1685.65
298.941010	1686.72	1684.51	1693.62	1686.24	1685.39	1693.44	1691.04	1695.18	1699.74	1670.7	1686.12	1680.91	1670.9	1680.23	1685.65	1678.62	1668.61	1667.29	1661.75	1679.43	1681.49	1686	1695.53	1670.86	1673.93	1686.27	1681.32	1666.22	1686.57	1665.67	1674.97	1686.05	1682.39	1665.51	1663.95	1679.15	1656.2	1672.39	1684.92	1685.15	1667.15	1679.62	1686.7	1675.05	1671.17	1697.14	1682.04	1684.1	1683.46
299.437012	1689.66	1681.74	1694.28	1687.37	1686.57	1695.51	1690.85	1696.79	1697.84	1671	1687.63	1679.9	1669.04	1680.73	1686.52	1675.49	1668.74	1663.73	1661.83	1680.11	1681.21	1688.13	1692.88	1670.92	1674.15	1687.87	1679.32	1663.13	1684.3	1669	1676.33	1686.5	1684.9	1667.43	1664.41	1679.52	1655.96	1669.78	1683.61	1684.35	1666.38	1678.2	1683.94	1672.96	1669.39	1699.94	1682.59	1681.37	1684.04
299.932007	1687.45	1684.84	1694.07	1688.64	1686.94	1693.84	1690.55	1694.85	1697.53	1672.5	1687.18	1681.26	1667.97	1679.72	1683.56	1676.31	1667.33	1664.4	1660.67	1681.57	1680.84	1685.62	1697.32	1671.05	1672.96	1688.21	1679.76	1663.08	1685.02	1668.7	1674.71	1688.94	1684.18	1665.17	1664.95	1677.79	1657.05	1669.62	1684.57	1684.49	1665.2	1678.76	1686.71	1675.86	1665.4	1699.31	1683.95	1683.69	1685.83
300.427002	1687	1683.84	1694.38	1687.77	1687.32	1692.73	1693.08	1693.9	1699.41	1672.44	1685.57	1681.24	1669.98	1677.86	1685.22	1677.23	1664.17	1665.19	1660.96	1680.86	1679.31	1686.4	1693.63	1669.53	1673.49	1687.02	1678.52	1662.42	1684.67	1666.41	1674.7	1686.12	1681.46	1666.25	1663.21	1678.56	1657.25	1671.2	1683.84	1682.8	1669.14	1679.03	1685.53	1673.16	1668.32	1698.32	1681.91	1682.12	1681.9
300.921997	1686.15	1682.22	1692.94	1686.03	1688.64	1693.54	1694.01	1694.49	1700.07	1673.87	1686.8	1682.1	1669.37	1678.9	1684.77	1678.77	1666.1	1664.8	1663.57	1683.85	1679.95	1687.08	1693.63	1670.04	1673.11	1686.93	1680.18	1664.08	1686.45	1668.07	1672.49	1687.35	1684.45	1666.38	1665.58	1677.94	1658.09	1669.37	1685.25	1683.88	1667.51	1678.74	1686.62	1674.68	1670.45	1700.26	1683.18	1681.86	1684.62
301.416992	1688.83	1684.82	1693.53	1691.2	1687.81	1695.23	1691.97	1695.04	1697.35	1675.68	1687.43	1679.16	1671.23	1681.63	1684.83	1678.86	1667.38	1666.93	1663.93	1683.98	1681.69	1686.97	1696.17	1670.08	1674.74	1688.24	1681.47	1662.63	1686.88	1668.34	1674.54	1687.92	1683.37	1667.38	1664.74	1682.33	1657.62	1667.43	1684.65	1684.02	1669.39	1679.91	1685.87	1674.69	1669.48	1699.44	1684.27	1682.03	1685.45
301.912994	1687.11	1681.22	1693.86	1690.2	1689.21	1695.28	1691.21	1695.7	1697.68	1670.91	1686.96	1682.71	1670.31	1679.86	1684.86	1677.87	1667.9	1666.08	1662.39	1683.52	1680.84	1685.2	1696.42	1670.82	1674.63	1686.16	1681.66	1664.33	1685.72	1668.91	1674.09	1685.25	1683.95	1664.21	1663.12	1680.1	1656.01	1668.93	1684.65	1685.69	1669.12	1677.75	1686.11	1672.71	1670.26	1697.93	1683.82	1683.07	1684.73
302.407990	1688.48	1683.39	1694.71	1686.99	1686.83	1695.32	1689.42	1695.64	1698.12	1671.67	1688.05	1679.45	1668.86	1678.72	1685.45	1678.32	1666.26	1664.66	1663.11	1679.5	1681.19	1685.69	1695.74	1667.87	1675.11	1685.89	1679.46	1664.44	1685.65	1670.34	1674.79	1686.58	1683.22	1667.16	1664.75	1677.83	1657.43	1667.44	1682.12	1683.77	1667.61	1679.35	1686.55	1674.61	1669.04	1700.33	1684.58	1679.93	1686.22
302.903015	1686.82	1682.57	1694.3	1686.29	1687.64	1694.51	1689.18	1693.98	1698.54	1670.34	1684.82	1682.95	1670.74	1678.85	1684.97	1678.95	1667.56	1666.99	1664.05	1680.33	1679.41	1686.9	1695.88	1670.96	1673.54	1684.74	1679.68	1664.36	1685.5	1668.96	1675.05	1685.9	1683.45	1666.03	1663.94	1680	1657.97	1669.2	1683.12	1684.18	1668.81	1678.05	1686.17	1674.32	1670.06	1698.52	1681.81	1683.54	1687.56
303.398010	1687.27	1683.21	1694.18	1689.07	1686.5	1692.34	1689.78	1694.58	1698.4	1671.48	1686.8	1680.53	1670.87	1679.86	1685.47	1677.24	1667.87	1663.69	1661.9	1681.33	1681.21	1685.84	1692.59	1668.83	1673.71	1685.83	1680.69	1663.15	1685.81	1667.67	1675.27	1686.34	1683.67	1666.5	1663.64	1680.2	1657.93	1670.95	1683.85	1683.47	1667.87	1677.5	1685.2	1673.94	1668.95	1698.72	1683.35	1683.55	1685.09
303.893005	1689.14	1684.51	1693.16	1687.61	1688.13	1694.04	1692.93	1694.69	1699.5	1672.04	1686.87	1682.53	1670.46	1680.1	1684.5	1679	1668.6	1666.17	1662.8	1682.09	1683.26	1686.6	1694.5	1669.85	1673.72	1687.15	1680.72	1661.66	1686.99	1667.42	1673.7	1686.54	1682.27	1666.81	1666.98	1678.35	1658.48	1668.25	1685.99	1683.27	1667.15	1678.32	1684.47	1675.12	1667.84	1699.89	1682.67	1680.02	1684.78
304.389008	1688.76	1685.31	1693.93	1690.18	1686.98	1695.27	1690.81	1695.93	1701.11	1670.77	1686.27	1683.27	1668.78	1680.52	1684.56	1680.72	1669.08	1664.82	1663.84	1682.41	1680.44	1687.5	1693.19	1670.58	1676.28	1686.63	1679.03	1663.03	1686.25	1668.14	1674.85	1688.29	1685.54	1667.78	1665.86	1680.17	1658.64	1670.32	1682.92	1686.44	1666.64	1679.79	1685.41	1674.1	1670.02	1698.51	1683.35	1682.53	1687.04
304.884003	1685.43	1685.4	1693.71	1686.81	1689.46	1694.23	1692.34	1694.53	1698.82	1671.51	1685.91	1682.2	1668.43	1681.85	1686.47	1678.09	1668.16	1664.54	1663.14	1682.46	1678.84	1686.22	1694.4	1669.37	1672.68	1688.14	1680.19	1663.28	1686.63	1667.15	1674.5	1687.02	1683.03	1666.45	1663.92	1679.75	1657.34	1668.39	1684.42	1684.68	1667.26	1679.3	1687.13	1674.58	1670.5	1698.45	1683.25	1680.16	1687.62
305.378998	1689.01	1683.89	1693.15	1688.25	1688.2	1692.85	1689.41	1696.99	1699.62	1671.63	1687.65	1681.03	1669.71	1678.77	1685.58	1676.95	1669.09	1665.98	1663.21	1680	1681.1	1685.96	1696.42	1669.85	1673.83	1686.89	1679.29	1666.25	1686.34	1667.29	1671.95	1687.71	1683.3	1667.32	1665.73	1676.9	1656.56	1668.28	1684.05	1685	1665.79	1679.14	1689.03	1675.48	1669.06	1701.18	1683.46	1681.74	1685.71
305.873993	1689.99	1685.24	1695.18	1688.61	1685.84	1696.23	1689.94	1694.65	1698.19	1669.92	1686.37	1681.43	1669.72	1680.04	1686.26	1677.29	1667.21	1666.65	1664.66	1680.99	1680.67	1686.97	1695	1671.45	1672.64	1684.14	1681.23	1665.44	1687.65	1666.47	1676.4	1685.44	1682.99	1667.3	1664.33	1677.71	1654.44	1666.6	1683.25	1684.72	1666.38	1679.12	1684.25	1672.67	1669.88	1699.15	1681.44	1680.79	1688.32
306.368988	1687.97	1683.99	1693.31	1688.72	1687.71	1692.74	1690.93	1697.08	1699.52	1672.73	1685.14	1680.66	1669.12	1679.32	1684.19	1677.64	1668.79	1664.05	1664.25	1680.22	1680.46	1687.81	1694.91	1669.83	1672.79	1685.76	1682.08	1663.85	1686.4	1667.85	1673.65	1683.73	1683.95	1664.57	1665.91	1677.91	1658.29	1667.93	1684.04	1683.99	1665.8	1678.99	1688.32	1674.32	1670.63	1699.09	1682.98	1681.86	1687.47
306.864990	1688.48	1685.85	1695.32	1690.19	1688.8	1695.43	1694.92	1695.89	1699.31	1672.38	1686.76	1682.29	1672.22	1679.97	1685.19	1678.87	1668.8	1667.13	1663.22	1682.62	1680.74	1687.25	1695.5	1671.95	1673.31	1686.61	1681.27	1666.23	1687	1668.97	1676.17	1686.66	1682.33	1666.79	1665	1682.33	1657.68	1670.34	1684.98	1682.98	1669.13	1678.06	1686.81	1676.26	1668.43	1700.61	1682.7	1682.54	1685.77
307.359985	1689.75	1685.13	1695.01	1688.48	1690.81	1694.18	1693.73	1696.09	1699.81	1673.39	1686.42	1680.9	1669.68	1680.12	1686.18	1678.41	1668.53	1664.79	1661.61	1679.76	1680.47	1685.27	1695.42	1670.12	1674.91	1685.83	1680	1665.31	1686.45	1669	1675.52	1687.5	1684.4	1665.92	1665.58	1680.07	1658.01	1669.7	1684.38	1682.11	1665.48	1679.43	1685.64	1674.75	1670.08	1699.87	1682.74	1684.5	1688.43
307.855011	1687.11	1682.23	1693.82	1688.16	1686.47	1693.64	1690.11	1694.79	1699.35	1672.86	1687.7	1680.74	1669.05	1678.43	1683.67	1675.32	1667.19	1663.72	1661.32	1681.61	1681.42	1688.27	1695.98	1668.17	1673.83	1685.28	1681.6	1662.34	1686.19	1667.39	1673.64	1684.74	1683.8	1666.17	1663.96	1679.71	1657.3	1669.96	1685.45	1684.14	1666.59	1679.65	1686	1673.53	1668.71	1698.01	1684.92	1684.81	1686.77
308.350006	1689.03	1682.47	1695.53	1689.86	1686.42	1697.28	1692.94	1695.59	1698.65	1673.18	1687.09	1682.18	1670.58	1681.61	1685.65	1678.17	1669.84	1666.97	1662.6	1681	1680.84	1687.21	1697.49	1670.02	1675.65	1688.32	1679.72	1664.25	1689.2	1669.67	1674.86	1685.24	1685.73	1667.66	1662.77	1680.2	1657.12	1670	1683.59	1682.98	1665.45	1677.77	1683.69	1673.53	1668.9	1698.77	1683.42	1681.48	1687.31
308.846008	1686.77	1681.87	1693.25	1687.88	1687.56	1697.45	1693.14	1697.1	1697.96	1672.08	1685.88	1680.61	1667.53	1678.29	1684.44	1677.57	1670.12	1666.97	1663.39	1681.64	1680.1	1686.32	1693.81	1670	1673.49	1686.25	1680.57	1665.17	1684.26	1667.4	1673.08	1686.77	1684.37	1665.94	1666.01	1679.8	1656.83	1667.59	1683.86	1683.98	1666.84	1679.07	1686.09	1673.71	1666.9	1696.69	1683.12	1684.4	1685.6
309.341003	1689.23	1683.12	1695.18	1686.45	1689.2	1695.43	1690.61	1694.82	1699.96	1670.14	1686.08	1681.66	1670.36	1680.69	1686.7	1678.14	1668.51	1665.85	1662.81	1682.81	1681.41	1687.19	1694.96	1670.88	1674.89	1684.7	1681.93	1663.61	1686.77	1665.86	1674.75	1685.44	1682.24	1664.38	1664.62	1678.45	1658.38	1667.8	1685.73	1685.59	1667.57	1681.43	1684.91	1673.02	1668.44	1699.66	1682.22	1684.01	1686.24
309.835999	1687.2	1683.8	1695.66	1688.93	1686.27	1694.86	1690.93	1696.19	1698.97	1674.44	1686.34	1681.82	1670.17	1680.13	1685.59	1678.33	1667.52	1664.69	1664.25	1679.9	1681.43	1688.28	1695.07	1668.31	1674.71	1687	1678.08	1664.2	1684.95	1667.69	1672.98	1686.13	1683.8	1666.02	1664.98	1680.5	1660.5	1668.55	1685.48	1684	1666.38	1680.76	1688.03	1675.92	1668.23	1699.31	1683.57	1682.2	1686.4
310.330994	1688.68	1684.37	1696.27	1690.19	1689.84	1695.98	1693.96	1698.72	1700.41	1672.32	1686.35	1682.22	1671.58	1679.86	1686.56	1679	1668.31	1665.36	1663.02	1678.9	1681.18	1687.97	1696.44	1666.75	1675.38	1689.28	1680.74	1662.32	1688.91	1669.56	1674.23	1685.65	1685.19	1668.84	1664.62	1678.21	1658.12	1668.28	1684.14	1683.76	1665.64	1679.68	1687.3	1673.98	1670.63	1699.91	1681.71	1682.82	1686.91
310.825989	1688.35	1684.46	1696.74	1688.82	1688.34	1696.91	1693.06	1695.27	1699.62	1672.56	1687.93	1681.16	1669.64	1678.12	1685.53	1676.65	1669.7	1667.76	1663.16	1681.76	1680.66	1688.73	1694.59	1670.15	1672.51	1687.56	1682.25	1664.96	1686.64	1667.8	1675.44	1685.72	1685.44	1664.57	1664.22	1678.14	1657.62	1669.58	1684.32	1683.67	1668.36	1679.15	1686.1	1676.15	1669.64	1698.51	1684.31	1682.83	1688.41
311.321991	1686.82	1683.99	1693.87	1685.48	1688.92	1694.69	1693.78	1696.08	1697.73	1670.29	1688.86	1682.55	1669.72	1679.35	1686.29	1674.25	1668.75	1664.64	1661.84	1681.53	1679.97	1687.54	1694.57	1669.23	1672.45	1686.69	1682.55	1664.92	1687.4	1670.23	1676.99	1689.64	1683.96	1666.45	1665.18	1679.61	1657.47	1670.11	1684.63	1684.33	1666.28	1680.47	1685.94	1675.15	1669.11	1700.77	1685.36	1681.13	1686.62
311.816986	1688.72	1684.68	1693.22	1687.61	1688.96	1695.68	1691.68	1696.14	1699.04	1673.47	1685.05	1681.59	1670.35	1678.69	1686.23	1675.77	1666.94	1664.06	1661.5	1682.17	1681.84	1687.74	1693.67	1669.81	1672.22	1688.2	1680.56	1664.55	1688.42	1669.08	1674.31	1686.67	1685.37	1664.84	1664.71	1679.24	1659.71	1668.46	1686.76	1683.49	1665.83	1681.16	1688.1	1673.56	1668.57	1700.8	1683.63	1682.27	1684.52
312.312012	1688.29	1684.24	1692.87	1687.66	1686.57	1697.98	1692.01	1696.81	1696.86	1671.43	1686.31	1682.31	1668.94	1680.04	1684.61	1678.46	1668.55	1665.97	1663.01	1681.61	1682.51	1688.12	1694.89	1669.96	1673.4	1687.55	1680.38	1665.18	1690.05	1667.09	1675.2	1686.29	1684.87	1666.73	1666.62	1679.59	1657.12	1668.72	1686.22	1685.05	1667.58	1678.91	1685.63	1674.95	1669.19	1700.37	1682.41	1683.48	1683.99
312.807007	1686.66	1682.49	1693.35	1689.91	1687.11	1697.29	1692.03	1693.29	1695.5	1671.28	1687.89	1680.59	1670.86	1680.02	1685.32	1678.63	1668.62	1667.49	1665.56	1682.5	1681.98	1684.91	1696.79	1671.83	1673.56	1686.32	1680.67	1664.86	1686.68	1669.05	1676.34	1685.04	1683.97	1666.61	1665.62	1678.45	1657.94	1670.39	1686.24	1685.45	1667.58	1682.23	1685.68	1674.83	1669.25	1698.33	1685.01	1682.47	1686.41
313.302002	1688.54	1683.27	1694.66	1691.12	1688.2	1696.3	1692.78	1695.84	1699.07	1672.72	1685.54	1681.82	1671.09	1678.35	1686.88	1678.26	1668.06	1664.96	1663.3	1683.35	1681.41	1686.76	1696.4	1671.11	1672.68	1687.1	1679.29	1665.51	1686.8	1669.15	1673.91	1686.04	1684.26	1667.11	1663.73	1680.1	1658.78	1668.6	1685.33	1681.37	1665.99	1678.72	1687.16	1676.42	1668.15	1699.11	1683.51	1681.04	1684.47
313.798004	1687.9	1682.4	1696.67	1689.27	1686.89	1696.68	1690.41	1697.41	1699.24	1673.45	1688.97	1681.39	1671.03	1680.61	1684.87	1678.11	1670.11	1666.02	1663.27	1678.78	1682.4	1688.41	1694.94	1671.37	1675.09	1684.96	1680.31	1662.71	1687.6	1668.49	1676.57	1688.29	1686.1	1667.76	1665	1678.26	1656.47	1668.11	1683.55	1684.19	1668.06	1679.44	1687.21	1674.09	1669.52	1701.85	1683.96	1681.02	1687.07
314.292999	1688.3	1681.7	1692.82	1688.99	1688.05	1696.18	1691.2	1694.56	1697.2	1672.94	1686.71	1682.05	1668.24	1678.86	1687.12	1677.56	1668.36	1666.25	1662.69	1680.7	1683.11	1688.54	1696.11	1669.88	1671.19	1687.11	1679.29	1664.18	1688.74	1667.9	1673.34	1686.71	1684.42	1666.58	1665.2	1677.37	1658.76	1670.1	1684.43	1683.83	1665.48	1678.56	1686.57	1674.72	1669.25	1700.59	1683.96	1681.26	1685.95
314.787994	1688.58	1682.17	1693.75	1689.35	1686.41	1696.03	1692.11	1695.59	1696.21	1672.31	1685.86	1682.88	1670	1678.15	1688.09	1676.47	1668.54	1666.1	1661.86	1681.12	1681.15	1690.3	1694.54	1668.84	1673.78	1688.78	1680.53	1665.52	1687.61	1667.53	1675.07	1687.79	1683.75	1666.12	1666.6	1678.17	1657.41	1670.05	1684.53	1684.83	1669.08	1680.62	1686.78	1674.05	1669.42	1700.32	1682.59	1681.1	1686.29
315.282990	1690.11	1681.52	1694.56	1689.83	1684.84	1695.14	1691.91	1697.96	1695.75	1674.27	1683.88	1681.18	1669.97	1679.33	1686.62	1676.36	1669.76	1663.31	1662.99	1680.52	1680.49	1686.88	1694.12	1671.25	1674.09	1689.33	1679.63	1665.06	1687.1	1668.9	1676.69	1686.03	1686.22	1668.18	1665.21	1677.3	1658.94	1671.85	1685.32	1683.41	1666.57	1678.42	1686.92	1673.49	1668.52	1700.11	1684.59	1679.88	1684.57
315.778015	1686.76	1682.81	1692.8	1689.27	1686.6	1695.65	1693	1696.48	1697.6	1674.3	1685.99	1679.64	1671.03	1678.37	1685.57	1677.68	1669.02	1666.28	1664.03	1683.67	1681.42	1690	1696.28	1670.67	1674.92	1685.58	1680.47	1664.44	1687.21	1669.05	1673.34	1686.4	1684.08	1665.87	1665.56	1681.23	1658.84	1670.9	1685.85	1682.88	1668.47	1680.55	1686.92	1673.8	1669.37	1699.35	1682.97	1681.74	1686.15
316.273987	1686.9	1683.09	1694.57	1689.18	1687.07	1694.74	1692.97	1698	1697.99	1671.21	1685.04	1679.58	1667.68	1678.69	1687.2	1675.99	1669.26	1664.83	1661.45	1682.52	1680.4	1687.89	1694.58	1669.89	1674.88	1687.13	1682.22	1662.21	1687.34	1665.26	1673.84	1684.91	1685	1664.57	1664.17	1677.38	1658.3	1671.18	1684.62	1683.07	1667.94	1679.27	1686.61	1673.69	1669.07	1697.54	1682.07	1681.9	1685.97
316.769012	1686.98	1684.28	1694.96	1690.5	1689.46	1695.03	1691.3	1695.02	1700.06	1672.36	1685.39	1680.47	1671.19	1679.58	1686.47	1677.48	1668.74	1665.76	1662.43	1681.76	1679.74	1685.94	1692.91	1669.29	1675.1	1686.39	1680.97	1664.64	1685.49	1668.68	1673.8	1685.63	1683.11	1666.75	1664.83	1680.24	1657.94	1667.77	1684.39	1682.76	1668.62	1678.33	1686.98	1673.67	1670.26	1700	1682.25	1682.09	1684.43
317.264008	1686.71	1682.28	1692.47	1687.02	1688	1693.6	1692.7	1693.16	1697.91	1671.84	1686.28	1681.32	1668.79	1678.56	1684.34	1675.49	1668.32	1667.24	1663.19	1680.24	1682.08	1688.08	1696.51	1669.06	1675.53	1686.27	1680.56	1664.82	1687.4	1667.7	1675.11	1686.79	1685.57	1667.16	1666.53	1676.05	1657.63	1669.53	1684.23	1684.18	1665.77	1679.68	1686.22	1673.8	1669.03	1699.72	1684.32	1680.54	1685.72
317.759003	1689.65	1684.21	1696.58	1688.17	1686.72	1694.26	1692.06	1696.02	1696.61	1672.27	1685.4	1680.14	1670.64	1678.24	1685.47	1678.03	1669.74	1665.57	1663.69	1681.37	1682.84	1686.79	1695.83	1671.6	1672.63	1687.61	1681.91	1664.61	1686.2	1668.34	1674.45	1686.38	1686.2	1666.41	1664.92	1679.5	1656.88	1669.81	1686.59	1685.36	1666.68	1676.89	1686.44	1673.95	1667.97	1700.3	1681.79	1683.29	1686.45
318.253998	1689	1684.31	1690.92	1689.02	1689.47	1696.29	1693.58	1695.84	1698.24	1671.27	1687.36	1682.37	1669.64	1677.92	1686	1676.63	1668.51	1665.7	1662.12	1680.53	1681.52	1687.77	1696.35	1670.17	1674.25	1687.43	1682.52	1663.82	1687.38	1668.02	1675.98	1686.77	1685.89	1666.5	1665.53	1678.57	1656.88	1669.82	1685.45	1684.31	1668.85	1679.2	1686.9	1672.94	1667.5	1700.51	1682.81	1681.14	1686.39
318.750000	1688.01	1684.09	1694.91	1688.21	1688.51	1694.77	1689.46	1697.67	1698.77	1671.62	1685.5	1683.6	1667.83	1678.77	1686.38	1677.62	1669.51	1666.07	1662.48	1681.26	1683.28	1686.71	1695.54	1669.24	1673.71	1689.39	1680.63	1665.54	1684.86	1668.1	1675.51	1686.12	1686.11	1664.59	1664.48	1678.54	1657.43	1669.99	1684.69	1685.21	1665.39	1680.91	1687.03	1673.91	1667.45	1702.76	1683.33	1682.49	1687.02
319.244995	1687.83	1685.25	1691.58	1686.71	1688.32	1693.99	1691.85	1694.02	1698.6	1672.52	1685.63	1682.72	1668.96	1678.67	1685.67	1678.22	1666.95	1665.98	1665.14	1683.37	1681.3	1687.12	1694.96	1669.73	1674.42	1687.58	1679.39	1665.58	1684.74	1668.13	1672.8	1685.17	1683.59	1668.17	1664.68	1680.5	1657.78	1669.16	1686.72	1684.16	1667.65	1676.82	1687.32	1674.79	1667.2	1700.3	1683.57	1683.38	1685.58
319.739990	1689.98	1683.9	1693.73	1686.7	1687.87	1694.25	1690.76	1695.46	1698.84	1672.49	1684	1683.21	1667.06	1679.68	1686.1	1677.47	1667.51	1663.87	1663.73	1682.36	1679.05	1686.84	1696.43	1669.48	1673.96	1684.94	1681.21	1662.58	1684.35	1667.2	1674.69	1686.41	1685.18	1667.29	1668.5	1677	1658.19	1669.3	1684.82	1683.02	1668.1	1678.92	1685.5	1675.33	1669.36	1698.39	1682.79	1681.42	1685.31
320.234985	1687.19	1685.28	1694.35	1688.69	1686.66	1694.69	1692.29	1695.31	1696.56	1672.38	1685.55	1681.69	1670.3	1679.95	1685.27	1676.07	1669.23	1665.92	1663.89	1681.11	1682.85	1687.01	1694.13	1669.28	1675.7	1689.07	1681.3	1663.03	1686.88	1668.59	1674.72	1686.36	1683.52	1667.16	1666.31	1676.53	1657.34	1665.97	1685.23	1683.56	1667.58	1677.23	1686.58	1675.71	1666.7	1699.69	1684.31	1683.01	1684.24
320.730011	1688.35	1682.12	1695.5	1689.52	1688.46	1694.06	1693.31	1695.22	1696.79	1674.92	1684.58	1681.2	1669.11	1677.39	1687.44	1676.84	1667.08	1665.62	1664.3	1680.93	1681.41	1686.93	1693.31	1670.39	1673.77	1686.04	1679.48	1662.12	1684.45	1668	1673.72	1685.83	1685.5	1667	1665.9	1679.62	1656.73	1667.45	1684.43	1684.5	1665.38	1679.86	1687.9	1672.41	1670.27	1699.99	1683.63	1680.38	1686.09
321.226013	1688.16	1683.53	1693.33	1689.23	1688.53	1697.61	1689.18	1696.95	1698.84	1673.23	1683.53	1682.31	1668.62	1679.45	1687.11	1676.99	1669.95	1666.87	1664.53	1680.42	1682.13	1686.31	1694.24	1667.91	1672.03	1687.47	1679.76	1666.05	1688.41	1666.58	1676.88	1686.61	1684.08	1664.47	1665.25	1677.9	1656.65	1670.08	1684.23	1683.48	1665.03	1679.9	1684.09	1674.82	1669.88	1697.65	1685.82	1680.39	1686.57
321.721008	1686.28	1682.4	1693.71	1686.5	1686.06	1695.17	1692.2	1697.73	1696.76	1673.31	1687.43	1683.08	1669.91	1679.28	1685.47	1676.28	1668.7	1665.3	1663.75	1682.87	1682.51	1686.76	1696.21	1670.43	1671.64	1686.8	1682.17	1663.91	1687.18	1667.98	1673.87	1684.03	1683.98	1666.86	1667.29	1681.04	1656.69	1671.12	1682.54	1682.82	1665.63	1680.39	1686.86	1675.5	1668.85	1697.52	1682.64	1682.62	1685.08
322.216003	1686.73	1684.41	1695.96	1686.84	1688.45	1695.05	1692.58	1696.36	1699.89	1671.51	1684.92	1683.42	1669.43	1680.16	1686.03	1677.58	1670.41	1668.1	1664.01	1681.35	1681.18	1687.61	1697	1669.85	1672.91	1686.39	1679.13	1663.88	1686.81	1669.1	1673.63	1685.78	1684.12	1667.68	1666.56	1679.75	1657.67	1670.12	1684.76	1684.9	1666.79	1680.42	1685.24	1674.87	1670.62	1701.37	1683.68	1682.1	1686.77
322.710999	1686.9	1684.76	1695.55	1689.02	1688.84	1697.28	1690.42	1693.89	1699.38	1671.17	1685.47	1681.46	1670.44	1680.86	1688.18	1677.26	1668.17	1663.87	1662.46	1681.49	1681.16	1689.09	1694.7	1670.97	1674.74	1687.7	1680.79	1663.21	1688.3	1667.49	1675.1	1688.06	1686.22	1666.74	1666.33	1679.14	1659.29	1670	1683.9	1684.15	1667.17	1679.65	1686.83	1674.37	1669.92	1702.21	1682.42	1681.82	1687.23
323.207001	1688.26	1684.95	1693.74	1690.56	1689.4	1695.75	1694.15	1693.99	1700.39	1673.92	1684.58	1682.18	1669.02	1681.13	1686.27	1679.56	1670.02	1666.34	1663.94	1680.16	1680.69	1688.94	1696.16	1669.63	1675.03	1686.71	1680.41	1664.43	1686.04	1668.55	1673.31	1686.91	1684.88	1664.94	1668.15	1678.93	1657.25	1668.93	1684.71	1685.29	1666.69	1678.2	1686.53	1675.45	1667.65	1701.22	1682.38	1681.58	1686.05
323.701996	1689.67	1683.8	1696.96	1690.92	1689.59	1693.59	1690.24	1696.44	1699.53	1674.05	1688.98	1682.3	1670.28	1678.87	1686.63	1677.48	1668.02	1664.73	1662.59	1680.83	1681.25	1686.96	1695	1669.88	1674.17	1687.8	1679.96	1664.41	1687.42	1669.01	1674.62	1687.51	1683.05	1667.6	1664.63	1679.09	1656.81	1668.65	1684.22	1683.97	1667.08	1682.32	1684.75	1675.26	1668.91	1699.95	1683.68	1684.09	1685.87
324.196991	1687.75	1683.78	1694.18	1690.37	1688.83	1694.25	1691.52	1696.18	1697.9	1673.35	1685.5	1683.99	1669.4	1681.68	1686.65	1678.98	1668.9	1667.82	1663.9	1682.1	1682.72	1687.96	1694.09	1669.7	1674.9	1687.19	1679.39	1664.88	1684.49	1669.29	1674.03	1685.04	1684.08	1667.55	1665.11	1680.07	1659.76	1671.43	1683.58	1683.59	1665.72	1680.1	1686.35	1673.02	1670.56	1700.48	1683.1	1683.57	1685.93
324.691986	1687.99	1681.79	1694.08	1688.99	1688.63	1697.21	1692.18	1695.8	1698.51	1672.08	1685.8	1681.89	1668.8	1680.14	1684.54	1678.38	1668.43	1667.53	1664.95	1680.26	1680.66	1686.92	1695.19	1668	1674.64	1688.16	1678.82	1664.9	1687	1668.3	1675.26	1686.87	1682.48	1667.37	1665.33	1678.97	1658.03	1668.3	1684.96	1683.69	1667.59	1680.23	1689.41	1673.09	1668.22	1701	1681.31	1681.36	1684.63
325.187012	1687.59	1682.73	1696.05	1686.2	1687.96	1694.08	1692.88	1696.3	1698.27	1674.09	1686.45	1680.82	1669.15	1678.16	1685.73	1677.65	1670.4	1665.64	1662.23	1680.98	1682.32	1685.14	1694.45	1668.65	1672.15	1685.53	1679.55	1664.54	1686.76	1667.44	1674.42	1686.63	1685.22	1663.92	1665.55	1678.36	1655.13	1667.93	1682.45	1682.4	1665.82	1677.96	1686.32	1676.64	1668.89	1698.85	1683.9	1684.34	1684.25
325.683014	1686.12	1684.03	1695.73	1689.41	1687.28	1694.64	1690.92	1693.71	1698.65	1672.43	1683.24	1681.06	1672.8	1678.2	1686.74	1677.13	1668.11	1666.15	1664.56	1680.33	1680.49	1688.01	1696.32	1668.27	1673.12	1685.98	1679.49	1665.22	1686.19	1667.17	1675.29	1685.9	1684.48	1667.41	1663	1678.18	1656.84	1668.53	1683.3	1681.41	1665.71	1678.18	1686.05	1672.8	1668.5	1701.14	1685.59	1683.04	1685.9
326.178009	1688.5	1682.98	1692.76	1690.05	1690.02	1695.61	1691.78	1697.45	1699.51	1672.9	1684.75	1682.64	1671.59	1681.09	1687	1677.46	1667.68	1667.2	1664.94	1680.09	1683.54	1687.75	1694.56	1668.88	1675.05	1688.99	1680.37	1665.71	1684.53	1669.23	1675.55	1685.06	1685.4	1664.35	1666.14	1678.85	1656.59	1669.77	1685.44	1684.04	1666.37	1678.51	1685.3	1673.09	1669.96	1700.99	1684.25	1682	1686.13
326.673004	1687.89	1684.7	1693.61	1690.1	1686.1	1695.27	1689.88	1696.94	1697.01	1671.28	1686.29	1678.99	1670.03	1678.4	1686.18	1677.62	1668.9	1666.25	1663.84	1682.44	1680.25	1687.41	1694.1	1668.72	1672.89	1687.29	1679.13	1663.57	1684.78	1669.49	1674.08	1685.05	1685.16	1666.76	1663.87	1678.47	1656.67	1668.48	1684.89	1685.27	1667.61	1679.67	1685.53	1673.86	1669.37	1698.82	1683.74	1683.34	1687.27
327.167999	1688.66	1683	1694.01	1689.47	1686.13	1696.38	1691.71	1693.99	1697.69	1673.08	1685.56	1682.24	1669.49	1678.86	1686.48	1677.41	1667.73	1665.49	1664.98	1683.01	1681.73	1689.27	1694.12	1667.71	1675.07	1685.79	1680.13	1663.34	1688.1	1667.52	1675.22	1686.33	1686.38	1666.12	1665.04	1679.12	1655.88	1669.7	1686.3	1684.79	1668.03	1678.05	1685.83	1673.62	1667.36	1700.15	1682.99	1684.01	1687.9
327.662994	1688.71	1685.29	1696.36	1686.99	1688.43	1693.79	1691.68	1695.9	1697.67	1671.68	1685.72	1681.14	1669.17	1677.43	1686.69	1674.2	1669.65	1666.51	1662.34	1680.31	1682.99	1689.21	1695.83	1667.18	1674.5	1688.78	1681.84	1662.43	1689.55	1668.29	1674.03	1688.14	1683.11	1666.51	1665.38	1678.65	1657.38	1669.73	1687.05	1682.76	1666.74	1680.23	1685.96	1674	1667.83	1699.05	1683.73	1682.08	1686.33
328.158997	1689.86	1682.9	1693.63	1689.18	1687.58	1695.15	1691.43	1696.59	1699.97	1672.32	1685.85	1680.8	1669.31	1680.04	1685.32	1675.62	1667.22	1667.37	1663.43	1681.83	1680.56	1687.86	1695.09	1669.29	1675.92	1686.54	1677.76	1662.22	1686.03	1665.41	1674.77	1688.3	1683.03	1666.68	1664.12	1678.69	1658.19	1670.53	1684.19	1685.24	1664.81	1679	1685.22	1673.09	1667.11	1701.99	1683.05	1682.34	1684.38
328.653992	1687.16	1683.49	1694.75	1689.39	1690.66	1694.99	1692.11	1696.78	1699.38	1672.17	1683.87	1682.35	1669.67	1678.57	1684.68	1675.48	1669.55	1664.52	1663.61	1681.54	1680.86	1687.75	1699.15	1668.59	1672.06	1688.72	1680.68	1664.44	1685.95	1668.22	1673.25	1687.27	1686.03	1666.43	1664.1	1675.43	1656.72	1668.3	1683.41	1683.46	1665.14	1678.41	1684.85	1673.68	1669.13	1699.35	1682.4	1680.66	1684.32
329.148987	1686.78	1684.08	1694.51	1689.58	1689.51	1695.18	1690.62	1694.82	1699.9	1672.07	1685.29	1681.4	1669.88	1678.45	1686.1	1677.27	1667.32	1663.43	1663.85	1678.34	1681.23	1687.44	1693.57	1668.99	1672.07	1686.43	1680.4	1664.77	1686.98	1668.42	1674.68	1686.24	1682.29	1667.23	1666.51	1678.4	1656.27	1668.35	1685.36	1684.18	1667.84	1677.5	1683.18	1673.8	1668.98	1698.94	1682.99	1680.41	1685.21
329.644012	1685.47	1684.68	1693.57	1689.17	1689.28	1694.55	1691.78	1696.68	1700.96	1672.83	1684.18	1680.76	1669.32	1677.37	1685.84	1677.67	1667.18	1665.01	1663.16	1681.91	1678.81	1685.88	1694.49	1672.73	1674.22	1686.91	1680.76	1664.51	1683.1	1669.71	1674.67	1688.97	1683.78	1666.24	1665.7	1680.38	1658.02	1669.31	1683.67	1683.2	1667.21	1679.52	1686.53	1674.63	1668.48	1700.19	1683.39	1683.62	1683.42
330.139008	1687.27	1683.11	1695.44	1688.3	1687.17	1695.39	1690.55	1696.37	1699.39	1672.15	1686.45	1679.37	1670.1	1678.06	1685.85	1677.63	1668.15	1666.21	1664.92	1680.53	1681.21	1686.87	1697.23	1671.12	1673.92	1687.63	1681.82	1663.44	1686.83	1666.56	1674.5	1685.97	1686.02	1667.4	1667.72	1678.95	1657.81	1666.51	1684.19	1684.64	1665.47	1679.5	1685.97	1673.02	1671.32	1702.44	1684.29	1681.75	1688.22
330.635010	1688.48	1683.67	1695.38	1690.56	1688.02	1696.67	1691.9	1695.45	1695.76	1672.61	1685.89	1681.1	1671.15	1678.69	1685.06	1677.11	1667.46	1663.64	1662.78	1683.23	1680.88	1688.16	1696.89	1669.23	1673.37	1687.92	1680.89	1664.93	1686.69	1667.53	1675.83	1686.45	1685.71	1667.2	1665.31	1677.18	1660.29	1670.56	1686.65	1686.17	1665.86	1679.69	1687.03	1673.99	1667.81	1701.37	1686.43	1682.58	1686.51
331.130005	1687.7	1683.23	1695.37	1687.96	1687.29	1696.48	1691.44	1697.8	1698.05	1673	1687.04	1681.05	1672.57	1680.71	1686.15	1677.95	1667.94	1665.91	1663.3	1681.92	1682.5	1686.02	1695.35	1669.31	1673.21	1688.68	1682.45	1664.79	1686	1669.46	1675.27	1687.46	1685.96	1666.61	1667.11	1679.67	1656.09	1667.78	1685.3	1684.37	1664.76	1680.37	1686.53	1672.37	1668.33	1699.95	1682.38	1682.71	1687.05
331.625000	1689.91	1684.18	1698.03	1692.86	1686.96	1699.12	1693.7	1699.39	1700.56	1671.98	1689.58	1687.2	1669	1680.13	1689.12	1679.88	1669	1668.13	1663.64	1684.7	1686.58	1699.87	1709.51	1669.29	1674.16	1696.09	1682.63	1663.59	1693.03	1667.73	1674.23	1694.82	1687.89	1667.21	1666.27	1680.26	1656.54	1669.62	1688.44	1686.84	1666.91	1679.94	1695.85	1676.22	1668.53	1713.88	1684.71	1682.61	1690.57
332.119995	1698.48	1689.24	1710.85	1701.79	1694.27	1715.24	1699.18	1709.99	1709.81	1677.95	1711.34	1696.84	1673.57	1685.11	1699.19	1686.58	1671.96	1673.91	1666.8	1694.41	1695.24	1711.86	1725.04	1676.75	1681.18	1704.35	1690.85	1668.54	1699.17	1673.32	1685.29	1707.23	1700.04	1669.76	1668.25	1686.92	1659.79	1673.85	1696.5	1696.45	1674.19	1686.41	1710.03	1681.63	1674.85	1732.18	1695.03	1687.87	1696.91
332.615997	1706.22	1697.32	1722.25	1712.06	1705.11	1725.13	1711.19	1718.46	1725.85	1684.85	1716.67	1706.29	1681.29	1695.74	1705.01	1696.06	1677.65	1691.64	1677.82	1704.67	1704.45	1722.15	1733.06	1681.77	1699.06	1714.52	1699.34	1677.28	1709.33	1683.54	1699.55	1720.27	1713.48	1680.3	1679.41	1693.44	1663	1682.06	1706.85	1706.88	1683.1	1697.98	1718.14	1694.5	1684.8	1738.71	1705	1698.88	1708.22
333.110992	1719.17	1708.63	1735.88	1722.46	1714.37	1737.85	1723.52	1730.5	1742.44	1692.09	1722.21	1714.98	1691.26	1705.91	1716.71	1708.07	1685.3	1705.73	1687.55	1710.57	1712.04	1728.92	1743.55	1689.13	1716.19	1722.45	1707.32	1686.62	1716.39	1695.42	1715.67	1727.5	1723.12	1691.3	1688.83	1707.2	1666.52	1687.95	1714.72	1714.29	1689.8	1707.47	1728.6	1702.78	1698.9	1753.5	1715.46	1707.23	1715.38
333.605988	1728.2	1718.7	1747.98	1732.95	1721.88	1751.83	1740.21	1743.8	1754.97	1698.12	1730.08	1720.13	1700.24	1711.51	1724.75	1715.98	1686.4	1718.94	1695.21	1721.03	1719.69	1735.54	1750.3	1696	1730.8	1729.73	1715.16	1692.89	1722.08	1708.08	1728.41	1738.2	1734.33	1697.09	1697.44	1715.52	1669.06	1697.92	1719.2	1726.67	1699.56	1714.88	1732.3	1715.42	1708.78	1760.91	1721.42	1716.3	1724.41
334.101013	1739.38	1722.13	1762.17	1738.69	1730.59	1759.08	1747.76	1753.44	1765.29	1701.87	1735.87	1727.58	1707.61	1719.18	1729.77	1722.8	1691.62	1731.64	1702.56	1727.99	1729.29	1744.33	1756.07	1701.25	1744.57	1738.9	1720.15	1699.82	1729.94	1712.15	1740.83	1747.1	1743.82	1705.49	1706.28	1723.18	1671.7	1703.24	1725.66	1734.96	1708.14	1721.99	1741.88	1727.19	1717.74	1776.83	1730.21	1724.75	1732.05
334.596008	1744.89	1734.59	1771.35	1747.9	1739.96	1768.85	1760.8	1762.38	1778.03	1704.78	1742.33	1733.8	1716.68	1728.24	1738.86	1730.17	1696.34	1740.7	1709.9	1735.5	1735.25	1750.88	1767.51	1706.12	1761.54	1745.43	1726.22	1707.79	1739.16	1723.05	1753.6	1758.26	1752.72	1712.46	1711.84	1732.28	1676.45	1709.45	1733.49	1741.16	1715.48	1732	1752.12	1734.03	1726.58	1785.71	1739.98	1732.22	1741.23
335.092010	1753.06	1739.01	1781.36	1752.79	1747.95	1777.79	1771.57	1770.29	1785.93	1710.35	1744.58	1739.05	1720.72	1735.29	1749.87	1737.74	1696.84	1753.81	1717.94	1744.71	1740.46	1760.47	1775.58	1711.06	1773.08	1754.83	1732.15	1714.82	1743.4	1730.04	1763.36	1766.21	1761.81	1718.86	1719.44	1738.25	1677.57	1715.88	1738.26	1746.54	1724.26	1736.32	1760.17	1741.66	1732.35	1795.85	1747.68	1736.38	1747.26
335.587006	1761.96	1743.64	1792.51	1761.19	1752.3	1785.61	1777.91	1778.96	1797.47	1713.06	1750.23	1748.65	1727.33	1740.02	1755.54	1743.7	1699.99	1762.94	1723.83	1753.63	1746.28	1765.9	1784.29	1716.27	1784.09	1764.27	1741.08	1717.71	1749.68	1737.13	1772.73	1772.24	1773.05	1724.26	1724.63	1744.67	1679.1	1719.8	1744.29	1753.14	1728.55	1746.25	1769.53	1747.7	1741.17	1806.79	1750.28	1744.36	1753.06
336.082001	1765.2	1750.9	1799.57	1767.56	1760.2	1796.54	1785.1	1786.82	1806.77	1719.04	1755.9	1753.67	1732.64	1745.25	1756.76	1748.65	1702.63	1772.79	1728.3	1758.62	1753.41	1771.22	1790.71	1719.21	1796.05	1767.31	1744.57	1722.19	1754.48	1743.47	1780.26	1781.13	1780.05	1732.15	1731.49	1748.49	1681.22	1726.57	1747.38	1762.15	1735.72	1752.99	1776.53	1757.32	1749.46	1815.77	1760.43	1752.55	1759.83
336.576996	1774.62	1757.18	1808.16	1772.93	1766.13	1801.63	1791.13	1792.99	1815.45	1722.74	1760.72	1757.99	1735.65	1751.53	1765.71	1755.92	1709.61	1778.58	1730.44	1765.38	1759.6	1779.07	1799.16	1723.08	1801.81	1774.15	1752.59	1726.99	1761.81	1748.51	1788.58	1791.15	1783.62	1734.96	1733.74	1755.76	1680.15	1727.13	1752.23	1765.22	1741.23	1758.33	1781.27	1759.52	1755.42	1823.97	1764.47	1754.69	1763.3
337.071991	1778.44	1762.24	1813.96	1779.1	1771.89	1807.62	1801.39	1799.63	1819.31	1724.58	1768.91	1764.63	1740.33	1755.31	1770.05	1762.58	1711.73	1783.37	1736.5	1767.15	1764.78	1785.37	1804.74	1728.29	1809.51	1779.72	1756.48	1732.76	1765.95	1754.56	1796.02	1795.61	1790.27	1740.77	1741.87	1760.08	1685.96	1734.89	1757.72	1771.33	1744.6	1763.75	1788.57	1764.97	1757.78	1836.9	1770.21	1760.72	1767.05
337.567993	1784.18	1766.27	1823.46	1783.32	1774.14	1813.55	1809.57	1802.07	1825.04	1728.35	1777.16	1768.96	1744.36	1759.51	1776.64	1764.49	1716.61	1789.3	1740.57	1776.8	1767.9	1794.71	1812.12	1732.36	1817.17	1788.49	1762.89	1735.24	1769.6	1758.57	1802.53	1800.82	1798.05	1743.46	1743.54	1763.86	1687.02	1736.26	1764.3	1775.79	1750.36	1766.68	1799.83	1769.94	1765.62	1844.53	1776.4	1764.14	1772.11
338.062988	1786	1770.37	1823.22	1791.27	1777.9	1818.83	1815.44	1803.45	1832.92	1729.35	1781.88	1773.96	1748.65	1760.76	1779.86	1770.23	1716.4	1793.82	1745.11	1780.45	1773.13	1802.51	1817.44	1734.73	1817.9	1793.36	1763.46	1740.4	1775.08	1763.85	1807.43	1804.47	1802.01	1749.19	1748.09	1769.78	1687.41	1740.29	1765.68	1780.78	1751.88	1771.09	1800.12	1774.46	1768.68	1849.08	1778.49	1769.46	1779.13
338.558014	1793.72	1773.48	1831.37	1791.96	1783.16	1820.8	1822.31	1810.68	1837.29	1732.45	1782.78	1775.87	1750.75	1768.08	1784.06	1776.39	1719.68	1796.07	1742.76	1784.29	1777.21	1807.41	1821.77	1736.29	1823.25	1792.81	1768.24	1741	1778.62	1767.13	1815.18	1809.51	1805.46	1751.97	1754.61	1776.29	1687.37	1746.7	1766.87	1785.37	1754.26	1778.28	1801.91	1777.22	1771.3	1853.65	1782.33	1770.88	1779.8
339.053009	1798.07	1779.21	1837.8	1799.12	1789.6	1824.87	1825.94	1814.98	1844.56	1735.04	1784.8	1780.58	1754.31	1769.88	1790.39	1778.07	1720.57	1795.79	1745.71	1787.08	1782.23	1811.79	1833.85	1740.48	1828.37	1802.36	1769.15	1746.37	1782.32	1772.21	1819.24	1811.44	1810.83	1757.46	1756.95	1774.4	1688.72	1748.63	1771.57	1788.64	1758.98	1779.34	1810.01	1783.96	1775.89	1863.91	1784.52	1776.47	1784.77
339.548004	1800.68	1780.26	1840.08	1803.38	1789.42	1834.66	1829.36	1816.91	1844.85	1738.94	1790.8	1786.94	1760.06	1774.83	1793.73	1778.56	1724.17	1802.35	1750.46	1793.32	1786.43	1814.57	1835.68	1740.72	1828.75	1805.69	1777.8	1746.29	1785.63	1774.83	1819.44	1815.91	1814.75	1758.9	1758.6	1780.81	1691.24	1750.09	1777.56	1789.27	1759.31	1779.71	1815.6	1783.39	1775.97	1868.89	1788.77	1779.9	1787.72
340.044006	1803.46	1782.76	1844.59	1803.86	1795.9	1835.5	1835.31	1820.99	1851.67	1739.22	1795.4	1788.65	1760.08	1775.97	1792.61	1782.53	1726.62	1802.38	1752.37	1793.65	1784.35	1818.46	1835.65	1743.61	1831.2	1809.89	1776.94	1747.79	1788.51	1773.84	1822.37	1819.99	1815.33	1758.93	1760.11	1783.99	1689.76	1755.49	1778.41	1792.88	1760.92	1786.11	1818.21	1785.44	1779.36	1875.1	1793.05	1780.04	1790.1
340.539001	1806.36	1787.15	1848.13	1808.44	1797.01	1840.04	1839.62	1826.14	1852.3	1741.48	1803.41	1792.89	1758.27	1779.83	1797.13	1786.17	1727.92	1802.67	1754.43	1796.65	1791.09	1824.65	1843.9	1747.7	1831.39	1811.39	1781.62	1750.35	1791.74	1776.84	1828.11	1822.34	1820.72	1759.66	1760.99	1786.47	1692.72	1755.07	1782.68	1796.14	1763.06	1785.86	1819.96	1790.37	1784	1882.82	1795	1785.44	1797.33
341.033997	1812.11	1788.38	1850.12	1807.09	1800.43	1840.71	1843.21	1829.71	1858.47	1740.37	1810.75	1791.77	1759.74	1782.35	1797.66	1787.57	1727.58	1803.42	1757.63	1801.22	1793.1	1832.08	1849.92	1747.41	1835.09	1815.34	1781.49	1755.56	1795.91	1781.82	1829.6	1825.02	1822.36	1762.62	1765.34	1790.93	1694.27	1754.15	1784.11	1799.99	1765.4	1786.89	1823.22	1790.27	1785.18	1885.96	1795.68	1787.15	1798.48
341.528992	1810.12	1791.35	1857.03	1807.95	1804.47	1846.08	1846.33	1831.98	1860.84	1742.23	1805.65	1795.63	1764.23	1780.16	1801.83	1790.25	1728.2	1808	1757.52	1803.66	1793.13	1836.78	1857.45	1748.95	1835.79	1819.16	1787.81	1754.57	1798.32	1779.24	1832.26	1827.23	1823.94	1767.19	1768.11	1792.08	1692.32	1758.4	1785.52	1800.69	1766.5	1788.19	1828.46	1790.29	1783.98	1894.51	1801.06	1789.98	1800.73
342.023987	1810.88	1789.53	1853.23	1812.67	1802.36	1847.55	1850.18	1834.81	1863.21	1743.99	1809.91	1798.86	1766.85	1784.91	1804.68	1790.77	1730.85	1805	1757.19	1802.46	1798.15	1837.87	1864.06	1748.63	1836.16	1822.23	1788.85	1755.97	1803.04	1784.34	1833.71	1829.15	1827.13	1769.55	1768.11	1793.29	1694.67	1759.41	1785.41	1801.55	1766.23	1788.19	1828.29	1793.17	1786.79	1894.36	1803.63	1791.51	1803.09
342.519989	1816.84	1790.08	1858.18	1812.88	1805.12	1849.17	1849.92	1833.4	1862.26	1745.43	1811.05	1799.28	1767.79	1786.71	1807.07	1791.13	1732.32	1806.53	1758.57	1806.09	1797.25	1843.45	1866.24	1751.04	1837.03	1827.79	1786.58	1758.18	1805.27	1784.79	1835.07	1830.04	1827.46	1768.14	1772.22	1795.52	1693.66	1761.63	1786.63	1805.26	1768.23	1792.39	1833.38	1795.18	1787.24	1901.06	1804.61	1790.63	1806.64
343.015015	1818.25	1793.35	1862.24	1817.86	1806.89	1855.1	1857.66	1841.42	1865.29	1745.56	1809.66	1802.51	1769.29	1789.95	1808.99	1792.5	1732.56	1809.46	1760.8	1810.19	1799.63	1845.97	1864.86	1752.93	1840.36	1828.95	1789.58	1757.36	1803.86	1785.34	1835.77	1832.95	1831.83	1771.82	1773.5	1795.31	1692.82	1760.51	1789.23	1804.65	1771.34	1793.3	1833.02	1794.55	1790.09	1901.98	1802.02	1793.71	1805.41
343.510010	1816.57	1793.65	1862.69	1824.41	1806.9	1854.46	1855.84	1839.81	1870.74	1748.62	1817.56	1807.7	1770.71	1792.4	1812.27	1796.12	1733.03	1809.36	1759.74	1810.65	1799.82	1853.36	1871.58	1754.77	1838.96	1830.19	1792.16	1762.13	1805.8	1787.07	1839.46	1834.55	1829.17	1771.57	1773.89	1797.89	1695.65	1764.11	1788.89	1806.06	1770.29	1793.77	1838.62	1797.87	1788.3	1908.87	1804.86	1795.76	1804.15
344.005005	1818.09	1793.8	1863.73	1820.04	1809.33	1852.06	1862.09	1839.9	1868.12	1747.5	1815.66	1803.83	1771.89	1791.73	1808.67	1798.05	1731.74	1807.59	1762.2	1811.37	1804.77	1854.37	1869.56	1752.81	1845.02	1830.69	1794.13	1761.89	1805.87	1792.69	1842.9	1835.98	1834.97	1773.95	1776.72	1802.14	1696.65	1765.17	1792.03	1806.72	1767.96	1794.64	1835.44	1797.87	1792.8	1909.97	1807.99	1800	1807.77
344.500000	1818.5	1796.3	1864.36	1819.05	1812.91	1857.76	1861.38	1840.07	1868.71	1749.39	1824.36	1805.46	1771.75	1790.6	1809.53	1802.19	1734.75	1809.01	1765.15	1810.31	1803.41	1857.82	1875.08	1755.76	1841.07	1833.74	1793.69	1762.39	1806.72	1790.23	1842.6	1832.81	1832.7	1775.81	1777.74	1801.82	1698.91	1765.36	1793.76	1807.33	1769.08	1795.08	1836.23	1797.59	1792.83	1911.86	1807.25	1798.07	1808.38
344.996002	1822.47	1796.24	1863.54	1822.33	1812.57	1854.8	1862.52	1839.83	1870.17	1749.25	1822.53	1807.63	1772.65	1796.22	1811.07	1803.74	1735.4	1814.34	1763.3	1811.23	1805.3	1861.01	1871	1756.16	1844.79	1832.17	1794.76	1763.96	1808.08	1794.63	1846.57	1839.5	1834.01	1776.46	1781.01	1805.99	1695.88	1766.47	1789.86	1808.32	1772.36	1797.82	1841.5	1802.05	1794.17	1910.9	1809.49	1801.59	1806.11
345.490997	1822.26	1796.72	1865.01	1826.43	1813.54	1856.45	1863.84	1844.26	1870.81	1751.12	1821.86	1812.35	1773.72	1794.65	1812.68	1804.69	1734.81	1812.13	1768.14	1814.2	1807.82	1861.79	1878.73	1757.68	1846.12	1837.39	1797.32	1764.16	1812.58	1792.98	1845.66	1841.04	1837.02	1775.16	1777.27	1808.61	1697.92	1769.85	1794.54	1807.29	1775.41	1800.69	1844.32	1800.68	1795.41	1912.35	1808.96	1799.35	1810.35
345.985992	1820.88	1797.86	1870.04	1825.9	1814.95	1860.98	1865.2	1842.37	1875.13	1750.01	1819.48	1817.31	1776.64	1797.16	1815.77	1807.57	1736.53	1813.18	1764.2	1812.69	1809.58	1867.19	1879.54	1757.55	1846.4	1837.18	1798.61	1765.53	1813.56	1796.64	1846.33	1837.9	1838.77	1776.8	1780.55	1808.81	1698.73	1769.2	1793.52	1811.16	1776.53	1799.15	1843.5	1800.93	1796.62	1916.87	1808.41	1804.73	1809.36
346.480988	1826.1	1799.97	1870.64	1829.41	1818.03	1861.66	1869.08	1846.62	1876.02	1750.35	1823.04	1815.31	1778.39	1797.26	1817.52	1807.61	1738.13	1814.2	1765.95	1816.89	1809.97	1869.77	1882.35	1758.96	1846.94	1839.59	1801.34	1768.9	1812.96	1800.19	1850.51	1839.64	1838.35	1779.85	1782.32	1809.81	1698.32	1767.05	1798.35	1813.32	1775.83	1799.4	1843.21	1802.45	1795.63	1919.05	1811.7	1807.84	1816.03
346.976990	1823.58	1801.16	1868.48	1828.65	1818.23	1863.96	1871.85	1844.69	1879.12	1750.42	1820.83	1817.98	1775.16	1800.15	1818.94	1809.31	1736.44	1815.15	1767.4	1817.09	1808.35	1866.95	1885.12	1759.3	1847.01	1841.88	1801.07	1767.2	1814.97	1798.54	1852.7	1840.87	1837.3	1779.54	1781.76	1813.33	1697.99	1769.99	1795.4	1813.8	1778.31	1800.48	1845.42	1804.16	1794.1	1925.88	1811.91	1807.77	1813.81
347.471985	1828.57	1798.96	1872.02	1834.8	1819.33	1863.87	1873.81	1850.84	1879.97	1755.53	1829.84	1822.75	1777.58	1801.62	1816.49	1808.33	1737.7	1814.97	1768.5	1816.86	1812.27	1874.14	1886.76	1758.52	1847.87	1845.13	1799.12	1768.97	1815.7	1797.79	1853.47	1844.14	1838.82	1779.64	1782.4	1816.8	1699.3	1770.64	1800.85	1813.32	1775.39	1800.25	1846.91	1805.29	1798.3	1921.68	1813.34	1807.36	1814.25
347.967010	1827.52	1801.39	1871.38	1831.23	1820.92	1864.54	1875.57	1848.21	1880.19	1753.79	1838.34	1823.13	1776.02	1800.99	1820.71	1809.95	1737.25	1812.41	1768.37	1820.41	1812.31	1877.64	1885.59	1756.9	1846.97	1845.88	1805.77	1768.03	1816.04	1798.69	1854.82	1843.39	1840.65	1780.62	1786.93	1818.43	1699.53	1769.57	1800.66	1813.94	1773.69	1803.72	1844.74	1806.61	1798.66	1925.93	1814.01	1811.79	1816.61
348.462006	1830.55	1800.58	1874.83	1831.88	1820.26	1865.03	1875.15	1852.12	1882.23	1753.83	1834.99	1822.25	1777.08	1800.06	1821.49	1809.48	1738.89	1811.31	1768.43	1819.78	1812.24	1872.15	1885.11	1761.34	1849.74	1847.47	1802.58	1769.64	1819.03	1801.51	1853.13	1840.99	1842.19	1780.14	1787.3	1817.28	1701.96	1770.33	1802.07	1814.05	1778.36	1800.18	1850.93	1802.86	1800.4	1925.26	1816.38	1812.65	1818.44
348.957001	1827.29	1803.16	1874.21	1831.51	1821.66	1867.01	1878.43	1850.26	1884.98	1756.06	1841.68	1820.13	1775.58	1802.06	1823.05	1810.89	1738.15	1812.54	1770.13	1819.9	1812.89	1873.58	1884.75	1758.95	1848.92	1847.93	1802.82	1772.45	1818.82	1804.45	1855.02	1839.38	1841.89	1780.91	1790.59	1819.05	1699.36	1772.73	1804.29	1817.13	1778.93	1802.34	1849.8	1810.37	1798.97	1927.03	1816.31	1811.26	1817.99
349.451996	1829.08	1799.52	1873.88	1836.13	1819.19	1865.92	1877.22	1849.41	1884.19	1754.51	1841.27	1824.8	1780.98	1803.21	1823.35	1812.53	1738.08	1814.12	1771.14	1819.33	1816.61	1872.13	1891.84	1760.49	1851.32	1849.69	1806.42	1773.21	1819.4	1805.79	1856.91	1846.01	1842.1	1785.28	1786.44	1821.11	1702.25	1771.34	1803.31	1817.41	1776.04	1804.43	1849.13	1806.73	1800.48	1927.6	1816.63	1813.95	1819.65
349.947998	1829.79	1801.42	1877.02	1837.6	1820.27	1868.53	1882.65	1853.64	1882.73	1755.14	1833.71	1826.44	1781.55	1804.94	1819.55	1815.98	1738.75	1814.15	1769.3	1821.02	1815.87	1879.5	1894.5	1760.77	1848.6	1848.15	1806.42	1774.95	1821.57	1805.42	1860.27	1847.82	1839.83	1783.14	1788.26	1821.62	1702.39	1772.87	1802.63	1818.45	1777.89	1804.51	1851.81	1805.49	1800.03	1927.67	1818.69	1817.33	1822.88
350.442993	1833.56	1806.36	1876.86	1838.64	1821.1	1868.93	1883.92	1853.23	1883.02	1757.88	1840.75	1832.08	1781.62	1807.28	1824.32	1813.36	1737.38	1811.5	1768.63	1821.87	1813.62	1882.14	1892.9	1762.43	1849.7	1847.34	1806.11	1774.2	1820.84	1805.87	1858.46	1849.92	1842.54	1781.56	1788.34	1820.96	1701.91	1775.12	1801.28	1812.81	1780.31	1803.32	1853.13	1810.66	1796.8	1930.32	1818.43	1814.03	1821.8
350.937988	1828.73	1804.14	1880.04	1838.28	1821.08	1866.47	1883.11	1854.39	1887.14	1759.02	1841.99	1829.38	1779.46	1804.53	1821.01	1816.18	1742.55	1812.51	1768.64	1821.44	1815.35	1878.84	1892.46	1763.89	1854.5	1849.78	1809.28	1773.61	1820.55	1806.15	1856.49	1848.91	1841.58	1782.23	1788.06	1825.56	1701.07	1772.58	1802.27	1820.64	1782.41	1805.14	1851.78	1812	1800.22	1931.15	1817.15	1815.32	1822.02
351.433014	1828.59	1804.85	1874.48	1840.8	1821.56	1867.97	1886.13	1855.94	1887.27	1756.78	1835.16	1830.19	1780.56	1805.86	1822.76	1814.77	1738.65	1815.02	1770.61	1823.15	1813.25	1878.43	1886.45	1761.26	1853.47	1845.97	1808.9	1772.22	1820.54	1806.67	1858.59	1848.5	1843.64	1783.81	1790.86	1821.47	1699.53	1772.29	1800.95	1818.61	1779.08	1802.67	1855.34	1809.71	1801.67	1928.79	1817.89	1816.18	1822.67
351.928986	1829.81	1802.2	1875.68	1837.9	1821.69	1867.53	1882.85	1849.84	1889.86	1755.76	1832.76	1832.73	1777.78	1802.73	1821.69	1813.48	1738.94	1811.88	1770.68	1820.73	1815.98	1879.11	1890.18	1759.11	1852.83	1848.27	1805.92	1772.03	1823.77	1806.9	1858.26	1846.19	1844.49	1782.62	1792.44	1825.4	1699.23	1770.71	1804.24	1815.45	1779.57	1805.55	1856.05	1812.87	1799.49	1929.61	1821.32	1812.87	1822.03
352.424011	1833.88	1807.24	1879.61	1841.35	1822.1	1869.27	1887.81	1856.23	1887.23	1757.59	1843.19	1834.68	1779.57	1804.81	1823.94	1818.79	1739.87	1813.14	1769.49	1821.7	1816.61	1881.29	1892.46	1763.28	1855.48	1850.5	1805.78	1773.47	1821.25	1807.32	1860.37	1847.53	1846.73	1778.3	1788.15	1825.38	1699.56	1771.22	1802.32	1819.43	1778.39	1804.13	1853.07	1809.59	1797.35	1933.64	1819.2	1818.07	1822.38
352.919006	1837.27	1806.4	1881.3	1839.96	1825.76	1865.93	1883.27	1855.5	1894.05	1757.93	1844.74	1830.53	1779.66	1805.29	1824.59	1819.05	1741.4	1814.66	1769.91	1822.59	1817.71	1882.59	1892.22	1763.27	1853.79	1850.45	1808.76	1774.05	1819.54	1808.07	1863.65	1850.65	1845.86	1783.04	1790.94	1824.29	1700.43	1771.4	1805.05	1815.46	1780.95	1800.27	1855.38	1810.11	1798.14	1931.78	1818.89	1816.57	1820.41
353.414001	1834.45	1808.76	1875.55	1842.12	1823.26	1871.48	1888.48	1857.36	1892.55	1761.26	1849.47	1833.67	1780.93	1804.95	1821.94	1818.27	1742.31	1815.81	1771.49	1820.88	1817.92	1882.52	1898.81	1763.73	1851.76	1855	1807.84	1774.9	1824.84	1809.9	1863.3	1851.43	1844.43	1784.29	1791.89	1826.83	1701.46	1773.23	1807.94	1817.88	1782.63	1806.77	1858.4	1811.97	1802.61	1934.97	1821.05	1816.79	1823.21
353.908997	1834.84	1809.17	1880.79	1846.75	1826.33	1874.9	1887.29	1859.45	1890.38	1759.44	1849.5	1833.45	1779.51	1806.35	1826.01	1819.55	1741.26	1813.26	1770.05	1822.4	1817.3	1885.72	1894.95	1763.75	1855.9	1857.26	1810.72	1775.9	1824.36	1810.98	1865.12	1849.24	1848.17	1784.29	1789.05	1830.57	1704.09	1771.39	1805.06	1819.44	1779.18	1805.89	1858.08	1814.68	1802.9	1936.9	1820.27	1818.2	1824.18
354.404999	1834.88	1805.93	1883.58	1843.08	1824.42	1872.7	1889.59	1856.09	1889.72	1759.18	1846.97	1833.78	1781.37	1809.55	1820.52	1824.08	1741.66	1814.77	1772.15	1822.74	1820.01	1888.65	1896.72	1760.49	1855.85	1856.53	1810.2	1776.19	1826.76	1809.55	1864.23	1850.46	1848.53	1786.84	1792.63	1828.96	1703.87	1775.64	1806.55	1819.63	1779.82	1804.52	1857.24	1812.67	1799.44	1934.97	1821.71	1820.14	1826.16
354.899994	1832.01	1805.52	1881.12	1841.33	1826.67	1871.03	1892.01	1858.99	1890.19	1759.23	1841.78	1834.5	1781.6	1806.5	1825.06	1819.93	1742.49	1815.03	1772.46	1825.78	1821.8	1883.49	1897.45	1763.12	1854.79	1851.84	1809.84	1774.05	1825.14	1810.91	1861.97	1852.12	1849.06	1785.46	1789.21	1831.71	1703.08	1773.18	1806.45	1821.39	1778.18	1804.52	1858.66	1813.52	1803.37	1935.55	1820.18	1820.7	1826.27
355.394989	1837.29	1807.62	1882.99	1845.73	1823.47	1872.66	1888.8	1858.91	1893.04	1757.74	1840.06	1838.84	1780.6	1807.77	1826.59	1820.16	1742.51	1813.87	1774.2	1823.3	1816.76	1880.82	1893.41	1761.28	1856.45	1854.87	1811.72	1774.09	1825.16	1813.69	1863.06	1851.15	1849.31	1785.09	1792.14	1829.67	1702	1773.8	1806.99	1817.67	1780.56	1808.5	1856.47	1813.54	1802.93	1936.03	1821.82	1821.58	1822.98
355.890015	1836.01	1807.95	1881.44	1841.8	1825.98	1872.28	1893.43	1862.71	1891.39	1759.5	1841.42	1837.79	1783.14	1809.27	1828.11	1822.24	1741.83	1811.95	1769.75	1820.27	1818.52	1888.28	1894.37	1763.56	1855.31	1853.74	1810.36	1775.99	1825.74	1812.67	1864.55	1851.56	1847.54	1786.06	1792.14	1830.62	1704.19	1774.09	1808.11	1821.15	1780.79	1807.3	1860.57	1815.51	1801.13	1937.52	1821.13	1818.36	1820.82
356.385010	1834.84	1807.85	1880.02	1842.88	1823.89	1872.74	1890.71	1856.39	1894.16	1761.65	1854.4	1838.41	1782.1	1811.37	1826.93	1820.81	1742.72	1819.05	1775.59	1826.34	1822.19	1885.6	1896.57	1764.47	1857.54	1854.96	1812.63	1776.22	1828.08	1812.42	1861.59	1855.23	1848.43	1784.14	1791.67	1832.55	1704.07	1776.98	1809.7	1819.84	1780.68	1806.05	1859.1	1815.33	1805.02	1940.56	1823.7	1821.84	1824.02
356.881012	1835.07	1806.17	1884.49	1842.4	1824.68	1871.09	1888.4	1859.37	1893.17	1760.67	1852.89	1838.39	1784.01	1808.51	1826.51	1820.48	1741.85	1816.08	1772.78	1825.78	1818.84	1888.97	1895.23	1765.16	1856.71	1854.16	1811.26	1778.27	1826.19	1811.98	1868.64	1854.65	1851.95	1784.11	1791.78	1834.17	1703.96	1775.35	1810.55	1821.5	1779.62	1807.71	1858.54	1814.87	1801.91	1939.91	1825.45	1822.67	1827.87
357.376007	1836.67	1807.93	1883.61	1850.65	1824.92	1876.34	1894.64	1857.6	1892.99	1763.89	1857.69	1834.54	1782.26	1806.75	1826.88	1820.7	1743.66	1814.03	1774.41	1823.83	1816.94	1888.44	1894.68	1765.1	1853.83	1855.08	1812.34	1780.34	1825.63	1811.56	1861.72	1854.29	1845.62	1788.05	1793.42	1830.07	1702.93	1774.85	1811.31	1823.18	1782.03	1807.75	1858.36	1811.54	1803.98	1935.2	1822.89	1823.84	1828.02
357.871002	1840.14	1807.13	1882.22	1841.74	1825.13	1875.47	1891.61	1859.71	1895.05	1762.65	1851.11	1835.84	1785.47	1810.28	1827.68	1817	1742.6	1815.79	1774.36	1823.82	1819.74	1884.69	1894.86	1763.33	1857.62	1853.06	1812.89	1775.2	1826.83	1811.29	1864.68	1853.87	1846.32	1784.19	1794.39	1832.3	1703.9	1777.97	1811.97	1827.61	1779.4	1806.32	1856.52	1814.99	1802.28	1934.14	1820.65	1825.81	1828.65
358.365997	1836.01	1809.11	1885.57	1847.49	1826.56	1872.89	1894.54	1862.21	1897.2	1760.98	1861.64	1836.93	1783.02	1812.24	1828.34	1819.4	1743.5	1815.14	1773.17	1827.35	1817.45	1889	1892.12	1763.77	1857.35	1855.34	1813.51	1775.45	1825.35	1811.92	1865.04	1856.46	1851.09	1788.92	1790.75	1831.3	1704.32	1775.38	1811.08	1824.04	1781.31	1807.37	1859.47	1819.49	1804.03	1936.5	1820.46	1823.1	1826.68
358.860992	1836.66	1812.6	1883.12	1843.35	1826	1871.9	1893.37	1858.86	1895.18	1764.81	1852.96	1837.04	1785.7	1811.89	1825.5	1823.78	1743.66	1817.01	1773.01	1826.73	1819.78	1890.61	1895.91	1761.4	1857.91	1858.21	1816.64	1780.68	1826.39	1809.3	1865.33	1854.81	1850.01	1787.77	1789.75	1834.65	1705.36	1773.66	1812.24	1822.67	1782.12	1807.95	1858.73	1815.83	1800.26	1935.39	1822.02	1825.39	1829.74
359.356995	1832.57	1808.9	1885.13	1842.79	1826.33	1870	1894.31	1860.94	1893.86	1762.65	1864.71	1836.92	1785.71	1810.29	1823.47	1824.68	1742.12	1817.69	1776.91	1826.76	1820.71	1885.11	1894.26	1766.58	1857.57	1857.49	1817.07	1781.22	1827.1	1816.11	1867.46	1853.3	1849.19	1788.62	1794.21	1836.19	1701.49	1774.71	1812.05	1824.56	1781.47	1804.86	1861.15	1814.31	1802.63	1937.67	1823.13	1823.38	1826.76
359.851990	1836.55	1809.82	1886.15	1845.14	1824.92	1873.85	1891.19	1861.1	1897.91	1764.21	1872.58	1838.03	1785.73	1810	1824.01	1824.09	1744.9	1817.24	1773.99	1825.7	1824.68	1889.84	1895.35	1768.81	1857.21	1861.58	1814.98	1778.5	1826.1	1814.58	1864.26	1851.78	1851.35	1784.51	1794.01	1833.65	1702.97	1776.4	1815.43	1826.98	1779.91	1811.34	1861.52	1815.01	1803.22	1938.33	1824.35	1824.77	1827.02
360.346985	1838.04	1808.29	1888.6	1849.66	1827	1873.58	1893.94	1862.21	1897.36	1764.6	1875.32	1839.14	1781.86	1808.26	1830.42	1823.4	1745.21	1817.8	1776.08	1830.62	1820.14	1883.16	1896.65	1768.01	1854.73	1854.36	1813.27	1781.57	1827.04	1810.68	1865.98	1855.27	1850.48	1785.32	1792.97	1834.92	1706.87	1779	1816.14	1826.83	1783.27	1808.72	1858.99	1817.53	1804.87	1937.46	1820.98	1824.45	1827.46
360.842010	1838.85	1805.32	1888.01	1850.48	1822.37	1873.18	1897.69	1858.63	1892.71	1766.27	1881.74	1840.41	1785.33	1809.61	1828.41	1825.28	1745.64	1816.88	1772.32	1829.56	1821.82	1889.39	1895.01	1768.59	1860.47	1857.03	1817.32	1779.03	1827.4	1813.44	1869.21	1858.41	1850.07	1786.52	1792.43	1834.24	1704.09	1776.3	1816.62	1826.82	1782.23	1808.48	1860.4	1818.71	1803.15	1937.37	1821.78	1823.14	1823.1
362.141998	1826.24	1760.9	1997.3	1819.58	1771.75	1885.74	1809.54	1809.77	1901.97	1740.49	1913.52	1833.52	1750.84	1772.76	1801.37	1834.5	1750.49	1824.55	1779.71	1838.44	1826.42	1890.98	1888.77	1774.57	1878.48	1869.22	1827.24	1787.35	1831.14	1821.56	1879.24	1864.18	1859.43	1792.76	1799.21	1842.86	1704.44	1783.06	1825.14	1832.66	1785.73	1814.04	1869.5	1824.55	1807.72	1949.29	1831.29	1834.58	1836.86
362.636993	1844.14	1811.08	1894.39	1855.11	1830.96	1877.26	1904.11	1865.66	1904.78	1765.39	1895.43	1844.47	1790.31	1813.07	1830.41	1828.68	1746.43	1824.78	1778.83	1833.37	1821.79	1895.73	1901.29	1769.04	1863.48	1865.05	1822.18	1783.36	1831.28	1821.17	1872.89	1863.49	1858.7	1791.77	1797.57	1841.57	1707.1	1778.89	1824.94	1832.1	1786.52	1812.86	1868.49	1823	1811.49	1944.81	1827.94	1831.02	1836.32
363.131989	1844.98	1815.18	1895.01	1856.97	1830.96	1879.99	1903.64	1865.72	1902.92	1767.71	1895.23	1844.75	1789.68	1816.31	1828.86	1831.72	1745.86	1819.1	1778.97	1833.74	1823.94	1893.63	1901.98	1770.77	1864.49	1862.34	1821.28	1783.54	1832.55	1817.22	1877	1860.68	1857.03	1788.8	1799.67	1844.15	1707.31	1777.92	1820.15	1832.14	1786.38	1814	1866.08	1823.33	1810.46	1944.05	1830.48	1832.83	1833.7
363.627014	1842.53	1813.11	1897.39	1849.63	1832.72	1880.45	1901.88	1868.16	1902.19	1766.68	1895.59	1845.73	1788.38	1816.43	1832	1831.52	1747.83	1822.71	1779.67	1834.71	1822.31	1892.52	1902.05	1768.68	1862.6	1865.69	1821.84	1786.07	1832.95	1817.43	1875.28	1862.95	1858.34	1793.28	1798.96	1843.15	1707.46	1777.67	1823.64	1830.11	1786.13	1817.29	1867.43	1821.09	1809.25	1944.27	1829.44	1832.63	1832.41
364.122986	1843.64	1811.94	1894.04	1855.71	1830.54	1881.81	1900.32	1868.67	1902.85	1768.31	1902.95	1845.33	1789.08	1814.22	1833.67	1829.41	1746.33	1820.45	1779.02	1831.11	1824.3	1895.83	1902.63	1768.67	1862.39	1862.95	1817.54	1781.38	1830.96	1815.46	1877.16	1863.67	1856.37	1791.85	1799.29	1840.4	1708.48	1779.03	1821.06	1832.77	1787.57	1814.01	1866.67	1823.26	1808.64	1942.25	1829.18	1829.63	1832.91
364.618011	1844.19	1811.19	1893.97	1849.71	1832.3	1880.18	1899.49	1871.55	1903.42	1766.47	1890.03	1844.16	1789.3	1813.36	1832.44	1831.36	1746.99	1821.62	1777.71	1831.87	1824.52	1893.33	1904.39	1770.33	1865	1864.54	1822.55	1782	1831.86	1817.09	1874.08	1860.9	1855.41	1790.53	1796.04	1841.79	1706.78	1783.58	1822.06	1829.87	1787.12	1815.87	1865.98	1822	1808.57	1941.11	1828.47	1832.26	1835.03
365.113007	1843.69	1810.12	1892.44	1848.82	1832.1	1878.77	1905.41	1864.99	1906.12	1769.32	1892.63	1845.28	1787.86	1814.23	1831.32	1830.53	1746.2	1818.84	1777.57	1832.65	1823.93	1891.8	1905.39	1769.58	1863.79	1861.99	1818.43	1784.47	1832.4	1818.15	1872.53	1861.51	1855.56	1790.14	1801.64	1839.94	1705.72	1779.1	1821.57	1832.46	1783.91	1809.5	1868	1823.16	1806.96	1947.77	1828.35	1832.16	1831.65
365.608002	1844.52	1813.33	1897.11	1850.53	1829.38	1882.4	1900.4	1869.11	1906.1	1764.96	1897.21	1842.15	1787.92	1815.59	1833.69	1829.15	1748.89	1824.72	1778.84	1831.75	1827.19	1895.14	1905.51	1768.18	1862.77	1864.45	1822.84	1781.41	1834.23	1819.12	1873.5	1862.89	1856.02	1791.04	1798.04	1839.08	1705.87	1782.7	1819.54	1833.63	1786.26	1813.08	1864.5	1822.83	1810.37	1944.36	1829.22	1831.74	1832.66
366.102997	1844.92	1814.72	1893.58	1856.31	1832.34	1882.82	1901.96	1865.9	1901.58	1766.57	1899.78	1844.37	1791.24	1815.03	1833.41	1832.41	1749.73	1824.72	1780.92	1833.33	1826.14	1895.63	1901.68	1769.6	1865.29	1864.05	1826.14	1784.93	1831.13	1815.46	1875.6	1864.47	1857.31	1793.49	1799.51	1839.65	1707.06	1780.28	1827.54	1834.39	1787.18	1815.14	1869.39	1819.98	1807.54	1944	1828.66	1832.17	1833.03
366.598999	1846.58	1814.35	1891.82	1853.16	1831.11	1882.41	1900.84	1868.34	1903.13	1768.06	1908.58	1844.41	1788.93	1814.29	1835.42	1831.87	1747.08	1824.71	1781.5	1834.37	1823.24	1896.74	1906.35	1770.75	1865.27	1865.09	1821.96	1780.63	1832.79	1819.41	1873.66	1863.44	1858.98	1791.75	1797.8	1842.55	1705.81	1780.15	1823.91	1836.88	1786.09	1813.72	1869.85	1822	1807.04	1943.46	1832.79	1831.08	1835.5
367.093994	1843.4	1811.58	1889.39	1851.96	1829.26	1882.47	1902.37	1868.37	1907.35	1764.98	1903	1844.56	1787.38	1816.37	1830.14	1832.43	1747.01	1821.76	1780.42	1833.27	1823.85	1897.5	1905.67	1768.63	1862.53	1862.67	1824.47	1784.85	1832.74	1821.19	1876.26	1864.16	1858.73	1792.52	1796.16	1841.76	1706.65	1776.82	1822.81	1831.27	1788.26	1810.86	1869.29	1820.2	1809.02	1945.11	1827	1833.1	1833.32
367.588989	1841.6	1815.15	1893.67	1855.46	1830.6	1879	1907.09	1870.9	1903.47	1767.03	1898.68	1845.09	1791.54	1816.57	1833.29	1831.86	1748.47	1821.54	1777.73	1831.87	1825.14	1896.53	1903.43	1768.22	1863.52	1867.07	1822.74	1782.83	1830.78	1817.05	1872.03	1860.32	1854.85	1792.52	1797.26	1842.65	1708.91	1781.43	1820.82	1831.96	1788.14	1814.79	1865.58	1823.13	1808.67	1945.67	1829.81	1833.8	1831.91
368.084015	1845.04	1811.22	1890.65	1851.15	1831.29	1881.79	1905.44	1867.21	1903.63	1767.87	1889.38	1843.99	1790.45	1816.56	1831.2	1831.05	1746.7	1821.35	1779.84	1831.76	1823.33	1894.55	1903.39	1767.35	1861.57	1861.86	1822.41	1782.15	1833.6	1821.02	1875.25	1861.01	1858.09	1789.53	1796.62	1844.23	1705.27	1780.3	1822.67	1831.39	1786.87	1810.8	1866.73	1827.07	1810.39	1943.77	1829.09	1832.6	1833.66
368.579010	1842.73	1814.28	1889.96	1852.7	1829.99	1878.41	1903.67	1866.77	1906.82	1769.12	1892.35	1843.26	1789	1812.17	1834.66	1831.34	1747.59	1823.01	1779.65	1832.87	1823.68	1892.83	1903.74	1769.29	1860.02	1858.71	1821.71	1784.59	1829.03	1819.04	1872.39	1861.18	1852.35	1790.94	1794.77	1843.72	1706.22	1776.11	1821.75	1831.09	1785.14	1812.3	1864.54	1821.02	1810.51	1943.96	1827.37	1832.09	1835.53
369.075012	1842.05	1812.39	1890.36	1850.55	1828.17	1878.15	1899.44	1866.6	1903.75	1767.06	1889.02	1846.48	1791.18	1815.76	1833.03	1833.04	1748.13	1816.97	1775.17	1831.79	1822.6	1894.12	1899.35	1767.79	1860.15	1860.89	1822.17	1783.92	1830.15	1818.45	1873.99	1859.19	1858.17	1790.43	1796.61	1842.79	1707.27	1775.88	1821.79	1829.94	1785.24	1811.64	1868.28	1821.83	1807.54	1941.87	1830.78	1829.42	1832.26
369.570007	1847.41	1814.24	1892.49	1854.46	1830.6	1882.36	1904.64	1868.85	1903.85	1767.51	1891	1846.66	1790.56	1816.35	1836.44	1836.58	1747.8	1823.36	1782.48	1834.7	1824.92	1893.99	1904.34	1771.1	1867.06	1863.9	1822.7	1785.39	1831.4	1819.46	1873.95	1863.03	1859.68	1791.83	1799.07	1843.18	1704.8	1781.89	1822.25	1834.39	1790.15	1814.56	1867.25	1827.34	1812.31	1949.82	1830.26	1836.35	1835.24
370.065002	1846.9	1813.38	1890.97	1856.12	1833.64	1878.9	1903.03	1868.23	1910.32	1766.02	1883.28	1844.81	1788.39	1818.03	1834.87	1833.97	1746.59	1822.97	1781.36	1835.77	1825.55	1897.35	1906.25	1769.33	1863.07	1863.65	1827.22	1784.24	1831.96	1820.45	1874.9	1860.97	1856.39	1792.92	1800.09	1844.86	1705.99	1779.95	1822.24	1832.73	1785.09	1812.71	1865.47	1823.74	1809.25	1944.12	1829.83	1833.18	1832.62
370.559998	1845.89	1810.66	1895.46	1852.77	1832.19	1885.49	1905.17	1869.43	1903.86	1765.1	1881.62	1842.5	1788.18	1814.94	1833.91	1835.58	1749.49	1820.54	1778.4	1833.36	1823.74	1892.8	1908.02	1770.31	1864.14	1862.78	1823.03	1785.81	1831.5	1818.59	1876.46	1861.03	1857.2	1791.51	1801.55	1845.21	1704.74	1779.19	1819.78	1829.65	1784.48	1813.01	1868.39	1821.11	1810.28	1941.4	1831.08	1832.48	1834.85
371.056000	1845.9	1813.35	1892.34	1853.85	1833.81	1883.06	1904.61	1866.61	1906.24	1768.41	1893.09	1841.89	1792.05	1814.87	1833.72	1833.71	1748.17	1818.61	1781.58	1834.96	1821.71	1895.09	1905.96	1769.97	1861.89	1863.84	1821.74	1786.69	1833.12	1818.29	1875.65	1862.43	1857.28	1789	1796.25	1844.23	1704.62	1779.49	1819.98	1833.97	1787.16	1815.75	1867.05	1823.24	1810.04	1944.22	1830.15	1833.47	1832.58
371.550995	1847.65	1813.95	1896.9	1852.12	1833.61	1884.55	1909.08	1869.58	1907.59	1769.38	1898.01	1841.85	1791.78	1814.61	1834.18	1834.34	1745.77	1818.33	1777.23	1836.5	1824.58	1897.59	1904.31	1769.35	1862.11	1861.83	1821.7	1784.13	1834.23	1819.86	1875.26	1858.8	1857	1791.12	1800.8	1845.69	1706.35	1779.35	1822.48	1835.03	1788.81	1814.23	1867.27	1821.34	1809.2	1945.58	1829.91	1833.58	1836.11
372.045990	1847.57	1816.07	1892.87	1851.18	1830.52	1886.96	1904.98	1868.31	1906.8	1767.57	1899.29	1844.98	1792.42	1817.26	1835.85	1834.02	1750.04	1820.35	1780.6	1835.11	1826.42	1896.64	1907.68	1767.02	1864.58	1864.73	1822.66	1783.02	1836.33	1820.63	1875.05	1861.16	1857.14	1793.44	1798.64	1844.26	1707.38	1779.3	1823.33	1832.16	1787.77	1812.27	1868.68	1825.11	1810.7	1944.01	1830.22	1836.28	1833.75
372.540985	1844.74	1816.03	1892.64	1855.82	1832.72	1882.73	1909.71	1869.94	1907.32	1765.94	1898.08	1845.86	1788.39	1816.43	1830.47	1834.23	1750.4	1819.07	1777.99	1833.98	1825.21	1894.24	1902.37	1770.42	1863.32	1865.6	1822.43	1784.29	1829.96	1818.54	1873.14	1864.6	1859.33	1794.59	1799.25	1844.2	1705.65	1778.53	1824.38	1832.77	1787.51	1814.82	1866.13	1825.45	1811.35	1945.21	1829.69	1834.44	1832.23
373.036011	1844.49	1815.71	1892.04	1853.42	1836.43	1881.41	1905.93	1867.97	1907.36	1767.1	1902.46	1846.91	1792.97	1815.71	1834.16	1833.38	1746.09	1820.08	1779.21	1832.25	1823.47	1898.7	1906.45	1771.13	1863.36	1865.33	1826.48	1784.15	1832.74	1821.49	1876.77	1860.89	1856.53	1791.05	1795.51	1845.67	1705.72	1778.59	1825.93	1832.93	1787.85	1813.44	1867.26	1822.37	1812.45	1945.78	1829.55	1831.38	1836.22
373.532013	1845.86	1816.91	1894.94	1853.87	1836.8	1883.58	1905.24	1871.75	1911.72	1768.7	1900.09	1843.73	1787.81	1818.63	1836.12	1834.77	1748.15	1817.9	1779.13	1834.38	1824.65	1893.13	1906.46	1771.13	1864.28	1865.1	1823.01	1785.19	1832.58	1820.32	1875.11	1863.22	1859.35	1792.43	1799.37	1842.76	1706.07	1777.85	1820.55	1831.71	1787.91	1815.45	1869.32	1825.85	1809.59	1948.21	1833.56	1833.07	1836.12
374.027008	1843.93	1814.51	1894.04	1851.97	1833.44	1884.17	1903.88	1870.75	1906.5	1769.85	1897.29	1843.06	1788.11	1819.88	1834.67	1831.86	1748.91	1818.06	1776.55	1832.83	1826.96	1895.16	1911.05	1773.51	1859.57	1866.7	1824.4	1781.56	1834.24	1819.96	1872.8	1863.31	1856.15	1792.45	1801.05	1848.11	1706.42	1782.04	1822.14	1832.18	1788.62	1815.71	1869.03	1825.18	1808.39	1942.77	1830.34	1833.7	1834.63
374.522003	1847.43	1815.39	1894.83	1855.88	1833.71	1885.08	1905.18	1873.34	1909.97	1768.33	1903.54	1840.26	1792.7	1817.99	1832.65	1832.61	1748.69	1819.28	1779	1836.65	1824.21	1897.68	1903.78	1771.52	1860.58	1864.29	1824.53	1783.21	1833.56	1819.9	1878.75	1862.68	1858.4	1793.72	1800.27	1844.67	1708.63	1781.73	1827.06	1837.05	1786.98	1816.9	1867.23	1821.05	1813.8	1948.38	1834.54	1835.6	1837.66
375.016998	1842.82	1813	1896.25	1856.82	1831.63	1879.44	1907.06	1870.87	1908.56	1768.27	1902.63	1843.93	1790.64	1817.32	1831.98	1832.63	1750.92	1822.5	1778.87	1837.52	1825.65	1896.35	1909.91	1773.31	1861.54	1865.62	1823.47	1787	1835.86	1819.95	1879.88	1865.96	1859.65	1792.64	1802.15	1844.16	1705.82	1778.22	1823	1834.24	1785.56	1813.92	1870.48	1823.04	1809.72	1949.08	1830.47	1833.9	1835.1
375.511993	1843.61	1814.78	1895.13	1855.09	1834.44	1883	1898.79	1868.8	1910.11	1765.21	1906.34	1847.1	1786.72	1815.24	1832.74	1834.22	1743.77	1820.44	1778.1	1832.74	1825.48	1896.73	1905.51	1769.43	1863.29	1866.11	1822.4	1785.29	1831.04	1819.63	1873.31	1864.92	1859.95	1793.51	1798.73	1845.49	1704.5	1779.4	1824.92	1835.04	1788.47	1817.32	1870.17	1821.31	1812.34	1948.58	1831.03	1836.13	1835.57
376.007996	1843.97	1811.31	1895.03	1852.4	1831.72	1881.68	1906.96	1867.39	1905.44	1768.45	1908.11	1847.47	1791.41	1815.84	1831.56	1832.63	1748.94	1819.91	1779.84	1831.96	1825.88	1897.32	1904.86	1770.97	1860.64	1861.99	1823.76	1785.2	1835.31	1821.34	1877.88	1863.33	1857.43	1795.89	1797.34	1844	1709.57	1783.19	1822.01	1834.33	1788.55	1815.23	1868.25	1824	1810.42	1949.28	1830.09	1831.34	1835.15
376.502991	1847.31	1812.66	1893.39	1855.16	1832.71	1884.51	1909.16	1873.94	1906.94	1767.6	1903.35	1844.23	1792.32	1819.12	1836.68	1835.61	1748.89	1822.74	1777.98	1832.51	1828.29	1902.96	1906.15	1773.22	1860.85	1867.49	1824.6	1785.96	1832.2	1820.79	1875.22	1858.61	1860.22	1793.93	1799.24	1846.39	1705.22	1776.79	1823.57	1835.07	1785.74	1813.43	1871.72	1823.61	1809.61	1948.13	1831.81	1835.21	1837.96
376.997986	1845.47	1813.14	1897.58	1854.76	1830.89	1881.26	1909.3	1865.89	1907.75	1766.03	1907.45	1845.97	1791.71	1819.65	1834.48	1838.19	1748.93	1821.27	1780.34	1834.96	1826.88	1897.99	1906.72	1770.72	1860.75	1865.86	1825.22	1782.7	1836.82	1823.23	1877.32	1865.47	1861.32	1791.16	1801.26	1846.27	1706.96	1779.58	1824.88	1833.73	1789.86	1816.76	1871.36	1823.47	1812.71	1950.97	1829.59	1833.82	1835.03
377.493011	1848.73	1814.59	1896.5	1854.33	1831.95	1883.56	1903.23	1874.37	1910.73	1769.71	1909.01	1848.34	1791.82	1818.43	1833.47	1836.01	1750.08	1817.13	1778.11	1836.95	1826.9	1899.62	1910.86	1772.45	1863.75	1868.81	1829.99	1786.65	1835.17	1820.61	1879.82	1865.5	1857.23	1793.97	1799.33	1841.76	1707.11	1780.4	1824.99	1832.39	1785.27	1818.45	1873.58	1824.69	1811.47	1948.25	1832.24	1836.71	1836.66
377.988007	1847.79	1816.72	1894.81	1853.66	1836.22	1885.07	1902.77	1873.32	1908.98	1769.88	1906.46	1850.55	1788.08	1816.21	1834.35	1835.43	1748.71	1819.97	1777.72	1835.34	1827.04	1897.95	1910.93	1770.34	1860.71	1867.66	1822.33	1784.98	1830.11	1821.54	1878.24	1864.2	1857.46	1792.11	1800.6	1846.48	1705.29	1778.85	1824.97	1835.42	1786.91	1814.23	1872.55	1825.81	1813.25	1948.26	1830	1835.91	1834.73
378.484009	1844.84	1814.11	1895.09	1853.96	1834.23	1882.26	1907.01	1870.57	1902.68	1768.03	1908.27	1845.82	1790.21	1815.76	1836.33	1834.74	1747.28	1820.32	1781.14	1836.47	1827.65	1895.87	1906.79	1770.91	1860.61	1866.89	1826.34	1784.72	1835.52	1822.79	1877.7	1867.66	1858.81	1794.26	1800.39	1850.36	1707.1	1778.34	1825.35	1833.71	1787.97	1814.56	1873.54	1827.24	1812.92	1949.87	1831.6	1837.79	1837.32
378.979004	1848.98	1813.52	1896.17	1856.81	1832.01	1883.33	1907.73	1870.45	1909.94	1769.62	1909.18	1848.9	1790.69	1816.89	1835.08	1836.27	1747.43	1817	1778.68	1834.45	1826.45	1902.86	1910.22	1771.13	1865.03	1866.72	1824.06	1785.01	1833.21	1825.32	1878.55	1863.21	1858.92	1789.93	1799.98	1844.62	1707.64	1778.61	1829.45	1835.8	1787.1	1814.33	1871.11	1824.94	1811.29	1948	1831	1833.07	1837.2
379.473999	1848.71	1815.99	1894.23	1855.98	1834.33	1882.88	1905.56	1872.78	1907.52	1766.61	1909.03	1847.18	1791.94	1817.6	1836.5	1833.37	1749.3	1821.2	1779.89	1836.23	1829.2	1901.02	1909.96	1771.05	1864.02	1868.93	1827.54	1783.29	1833.79	1817.88	1880.66	1866.91	1860.84	1789.97	1800.79	1847.03	1706.57	1778.89	1825.08	1831.3	1786.92	1816.51	1876.29	1824.31	1811.07	1950.16	1833.61	1837.57	1836.2
379.968994	1845.01	1814.97	1897.06	1856.74	1834.05	1888.17	1909.11	1872.18	1908.23	1772.34	1914.06	1848.06	1792.06	1816.82	1835.25	1836.32	1748.78	1822.59	1780.58	1834.88	1827.15	1899.38	1912.41	1774.38	1861.47	1867.5	1825.31	1786.06	1833.71	1819.73	1880.59	1863.94	1860.23	1795.18	1800.77	1849.89	1704.65	1778.06	1826.75	1836.11	1787.95	1816.02	1875.7	1824.8	1810.58	1955.21	1831.14	1836.69	1837.1
380.463989	1846.39	1812.86	1899.28	1858.15	1833.33	1886.1	1909.44	1869.58	1910.49	1770.41	1907.77	1850.87	1790.8	1817.46	1836.75	1837.21	1749.15	1820.64	1778.36	1835.89	1827.77	1902.7	1910.33	1768.28	1859.98	1865.33	1825.27	1786.17	1833.29	1822.55	1878.87	1867.55	1859.66	1793.92	1802.33	1847.68	1708.91	1781.34	1828	1836.34	1787.72	1817.33	1874.51	1825.67	1810.79	1951.11	1832.58	1833.46	1833.62
380.959991	1847.82	1818.28	1897.51	1855.04	1835.03	1886.06	1906.6	1871.26	1912.59	1768.83	1909.38	1847.18	1792.44	1821.54	1838.44	1834.62	1749.15	1821.51	1778.95	1837.11	1824.86	1901.5	1914.21	1771.48	1861.11	1870.57	1822.18	1788.09	1835.3	1822.64	1878.7	1865.47	1859.96	1791.07	1800.85	1849.28	1706.76	1780.54	1823.24	1834.31	1788.03	1814.5	1870.12	1826.44	1813.23	1951.38	1831.36	1837.66	1836.1
381.454987	1848.32	1815.91	1895.43	1861.79	1834.28	1884.42	1907.9	1873.98	1909.53	1769	1905.48	1847.6	1789.54	1817.93	1838.45	1836.57	1751.31	1820.48	1781.69	1831.58	1829.74	1902.25	1908.67	1771.83	1863.28	1868.75	1825.99	1782.34	1836.11	1819.83	1878.8	1868.16	1859.45	1791.62	1800.51	1846.5	1709.83	1782	1826.4	1834.9	1789.42	1813.92	1874.6	1828.58	1809.65	1949.48	1830.24	1837.75	1835.61
381.950012	1845.64	1814.3	1895.61	1856.67	1835.94	1886.97	1906.64	1875.48	1909.12	1767.35	1906.7	1848.88	1792.09	1821.27	1835.55	1838.09	1748.91	1817.67	1782.2	1834.07	1827.73	1901.19	1909.63	1770.33	1862.71	1871.01	1823.78	1787.5	1837.07	1819.72	1876.72	1867.84	1859.17	1793.08	1801.45	1847.9	1707.35	1778.13	1826.82	1836.68	1787.97	1814.09	1872.13	1823.17	1812.89	1950.83	1832.64	1835.63	1835.78
382.445007	1850.31	1815.69	1893.86	1859.11	1834.26	1886.47	1906.27	1874.55	1907.26	1770.87	1906.41	1849.33	1791.33	1819.5	1836.79	1836.22	1750.03	1823.69	1780.21	1837.65	1827.6	1903.18	1915.47	1771.65	1862.21	1871.39	1826.76	1784.86	1837.16	1820.12	1875.8	1862.84	1861.96	1793.47	1799.96	1851.02	1706.86	1775.46	1828.66	1836.18	1788.05	1816.76	1871.66	1825	1811.66	1955.91	1830.76	1837.91	1838.08
382.940002	1847.79	1815.87	1895.33	1856.54	1832.16	1889.13	1911.47	1875.78	1908.61	1768.16	1911.23	1848.76	1790.75	1818.92	1838.7	1837.08	1748.45	1823.72	1781.26	1832.89	1830.8	1901.06	1912.79	1771.68	1861.78	1869.46	1824.44	1785.52	1836.12	1820.84	1877.14	1869.35	1861.16	1795.44	1803.39	1847.73	1707.34	1780.63	1826.85	1836.87	1785.41	1814.35	1872	1829.54	1810.5	1954.69	1832.64	1834.68	1839.37
383.436005	1850.94	1816.91	1897.9	1855.19	1833.96	1884.66	1910.41	1871.76	1912.15	1768.99	1913.49	1848.61	1792.37	1820.65	1837.82	1835.4	1751.02	1820.83	1779.25	1835.28	1827.61	1901.56	1914.14	1772.31	1865.52	1869.51	1826.38	1784.87	1839.18	1818.62	1878.28	1868.18	1863.36	1794.43	1800.3	1847.4	1707.65	1778.3	1826.4	1834.61	1788.68	1813.06	1873.32	1824.12	1809.97	1951.91	1831.24	1836.97	1837.62
383.931000	1844.37	1814.98	1898.38	1855.61	1833.87	1889.05	1913.61	1870.27	1908.95	1771.15	1912.51	1848.54	1794.62	1816.08	1836.88	1838.23	1749.88	1817.72	1780.34	1832.59	1824.65	1900.76	1915.78	1773.79	1857.44	1866.06	1825.28	1788.66	1836.27	1820.33	1878.34	1868.86	1864.03	1791.5	1802.78	1849.21	1706.25	1778.63	1828.35	1836.55	1787.74	1817.29	1876.42	1828.12	1813.23	1952.44	1830.44	1837.47	1836.84
384.425995	1850.89	1816.71	1896.17	1855.61	1835.83	1887.43	1911.64	1872.99	1906.32	1769.1	1907.09	1847.24	1792.64	1822.34	1838.12	1837.38	1750.9	1821.03	1777.78	1835.46	1828.19	1904.14	1911.67	1771.02	1860.07	1870.54	1829.22	1789.32	1834.26	1821.7	1879.88	1868.8	1862.23	1792.11	1801.73	1851.67	1706.39	1778.06	1824.05	1836.82	1791.28	1817.55	1874.37	1826.19	1809.33	1952.49	1833.72	1837.33	1839.55
384.920990	1851.77	1814.38	1900.64	1858.29	1834.53	1886.99	1911.02	1872.97	1911.99	1768.63	1917.3	1847.73	1792.26	1818.86	1838.76	1836.76	1748.03	1818.73	1780.13	1835.44	1826.47	1901.72	1913.66	1771.62	1860.26	1868.11	1827.08	1788.39	1837.21	1820.91	1876.82	1868.01	1862.31	1793.06	1801.38	1846.41	1707.92	1778.69	1828.05	1835.59	1789.62	1816.26	1877.16	1822.52	1814.03	1955.36	1830.57	1837.3	1839.06
385.415985	1851.74	1819.14	1896.65	1853.85	1833.61	1890.88	1911.28	1873.6	1906.73	1771.17	1912.46	1848.21	1791.32	1820.52	1838.3	1841.28	1748.99	1819.23	1781.75	1834.52	1829.29	1901.11	1910.74	1771.81	1865.08	1862.25	1826.68	1787.89	1836.33	1822.13	1880	1866.33	1861.03	1793.08	1802.79	1849.66	1709.22	1777.67	1826.63	1834.63	1786.97	1816.95	1874.84	1827.12	1816.05	1952.01	1834.79	1838.09	1837.75
385.911987	1850.75	1818.43	1895.22	1859.51	1835.32	1890	1914.62	1876.22	1910.75	1772.09	1914.85	1848.54	1792.25	1818.45	1838.48	1837.75	1751.09	1818.05	1783.29	1837.26	1831.1	1900.27	1915.28	1774.17	1862.46	1867.46	1826.39	1787.92	1839.37	1821.83	1880.37	1866.98	1861.58	1794.15	1800.01	1847.27	1705.99	1781.24	1826.84	1835.7	1789.69	1816.68	1874.79	1825.83	1813.98	1951.06	1836.19	1838.06	1838.17
386.407013	1850.18	1815.05	1898.68	1859.57	1836.2	1889.32	1912.16	1874.56	1912.6	1768.97	1912.43	1848.29	1793.58	1818.27	1837.55	1836.25	1748.88	1818.32	1782.69	1837.7	1828.65	1906.37	1908.99	1772.37	1866.23	1867.76	1827.94	1792.25	1839.23	1821.01	1880.74	1868.45	1861.43	1795.24	1805.91	1848.86	1709.4	1778.93	1830.68	1837.34	1788.84	1814.89	1871.65	1825.81	1811.27	1952.6	1834.33	1834.53	1840.59
386.902008	1850.91	1816.33	1893.2	1858.83	1834.67	1891.32	1907.87	1872.84	1912.52	1768.02	1910.28	1849.74	1793.13	1819.82	1837.79	1837.4	1747.74	1821.38	1781.37	1836.13	1829.31	1900.77	1915.16	1773.04	1858.08	1868.97	1825.8	1789.09	1838.73	1825.66	1880.66	1869.96	1862.85	1794.73	1802.02	1850.86	1706.03	1779.36	1827.09	1835.43	1788.9	1815.41	1876.91	1823.85	1809.62	1953.67	1832.59	1841.07	1836.21
387.397003	1850.82	1817.44	1898.65	1851.76	1835.36	1889.66	1912.67	1874.43	1913.01	1768.77	1914.97	1847.57	1790.88	1818.37	1837.42	1837.36	1747.3	1817.85	1780.8	1835.13	1828.47	1899.15	1914.13	1769.36	1860.47	1867.63	1829.77	1784.99	1836.15	1823.84	1879.27	1867.06	1858.91	1796.74	1802.54	1850.21	1706.75	1781.19	1828.19	1834.71	1789.38	1814.72	1870.68	1824.52	1811.46	1951.98	1833.54	1838.23	1839.66
387.893005	1848.15	1815.49	1896.81	1858.3	1836.56	1890.46	1910.9	1874.8	1911.67	1771.78	1902.61	1845.93	1795.07	1820.02	1837.86	1839.92	1748.24	1817.02	1777.26	1834.81	1827.51	1899.65	1913.58	1770.58	1861.26	1870.11	1823.69	1786.8	1838.9	1822.4	1878.22	1864.09	1859.04	1798.3	1804.47	1854.24	1705.27	1778.54	1825.38	1834.38	1787.17	1816.36	1872.79	1826.79	1811.2	1951.05	1834.17	1838.55	1838.37
388.388000	1849.75	1813.66	1897.82	1852.96	1834.7	1889.84	1912.36	1878.33	1912.47	1768.12	1907.66	1849.18	1793.47	1817.37	1838.71	1839.2	1746.79	1820.51	1781.8	1838.06	1828.99	1906.68	1914.45	1769.75	1863.36	1868.28	1827.98	1786.41	1839.21	1826.54	1880.46	1868.65	1860.24	1796.23	1804.38	1850.49	1706.96	1781.86	1824.31	1835.63	1788.07	1814.99	1871.68	1826.17	1813.7	1952.33	1836.12	1841.73	1839.18
388.882996	1849.32	1812.77	1895.87	1860.22	1836.29	1888.16	1911.4	1873.06	1912.3	1771.95	1908.52	1854.83	1795.2	1819.77	1838.16	1836.88	1747.64	1821.29	1782.11	1836.72	1827.35	1905.6	1915.36	1770.51	1863.53	1868.17	1828.02	1788.17	1835.89	1822.7	1880.12	1867.86	1861.86	1797.78	1802.91	1851.29	1706.88	1779.31	1824.52	1832.74	1789.92	1816.26	1870.71	1824.37	1814.59	1952.15	1832.89	1837.04	1841.29
389.377991	1850.86	1816.19	1898.8	1857.37	1835.79	1886.74	1908.84	1877.71	1909.78	1769.28	1902.52	1847.95	1795.13	1819.32	1836.62	1836.97	1748.75	1818.22	1780.78	1838.9	1825.81	1900.45	1917.91	1771.91	1860.19	1868.12	1830.32	1785.42	1839.06	1823.8	1879.48	1868.71	1857.3	1795.95	1804.11	1851.92	1708.34	1778.7	1826.45	1837.51	1789.1	1815.33	1873.62	1823.24	1816.4	1954.51	1835.2	1837.79	1841.3
389.872986	1848.08	1813.13	1899.56	1857.26	1832.88	1889.93	1909.45	1881.05	1908.99	1767.43	1907.87	1849.41	1795.09	1820.3	1838.04	1839.03	1747.97	1817.74	1778.64	1836.61	1827.49	1901.63	1910.98	1769.99	1864.55	1866.51	1828.74	1786.55	1838.36	1823.44	1881.78	1865.88	1857.13	1795.62	1804.17	1849.6	1707.39	1777.58	1826.81	1836.87	1787.72	1814.12	1874.36	1827.36	1813.05	1955.12	1835.56	1839.74	1840.61
390.368988	1850.61	1814.89	1895.9	1858.03	1833.83	1887	1911.38	1875.81	1912.75	1769.19	1909.94	1849.52	1792.73	1819.51	1839.7	1838.42	1746.31	1822.51	1783.16	1835.82	1824.96	1901.6	1911.24	1771.4	1863.3	1870.56	1827.28	1787.05	1840.7	1823.7	1881.87	1867.36	1864.76	1795.19	1802.15	1849.83	1708.62	1778.26	1825.41	1836.37	1788.3	1813.25	1875.23	1824.71	1811.98	1952.91	1832.56	1839.19	1841.98
390.864014	1855.33	1816.77	1895.87	1858.55	1840.97	1888.49	1909.84	1874.94	1912.62	1770.05	1918.05	1851.46	1791.97	1821.43	1839.57	1839.4	1746.59	1817.94	1781.67	1837.52	1828.26	1904.82	1913.23	1772.2	1863.16	1867.28	1827.98	1787.25	1839.67	1823.25	1878.41	1870.53	1864.54	1795.91	1802.57	1851.57	1705.31	1778.82	1829.54	1838.31	1788.07	1815.89	1875.01	1827.1	1812.11	1955.04	1833.63	1838.12	1840.1
391.359009	1846.63	1815.15	1896.97	1857.91	1836.11	1888.86	1914.36	1875.37	1912.63	1770.95	1910.16	1850.22	1791.8	1819.75	1838.53	1840.03	1749.44	1821.27	1781.51	1835.79	1830.13	1904.31	1912.62	1770.15	1860.83	1868.9	1825.56	1787.36	1837.12	1823.9	1882.11	1868.3	1862.49	1795.54	1800.43	1850.52	1706.24	1777.64	1824.72	1834.81	1784.96	1815.99	1875.21	1828.23	1812.38	1954.55	1832.14	1838.63	1842.8
391.854004	1848.95	1814.79	1897.72	1859.44	1836.7	1891.93	1914.03	1874.65	1913.83	1767.36	1912.92	1853.26	1792.85	1822.01	1838.32	1844.03	1748	1819.54	1780.73	1837.54	1829.53	1903.78	1914.35	1770.09	1860.7	1866.58	1826.51	1785.92	1840.19	1821.5	1881.81	1867.69	1862.74	1795.99	1803.3	1850.64	1707.95	1779.29	1826.76	1832.6	1783.72	1815.12	1877.31	1822.54	1815.87	1956.75	1837.05	1840.12	1840.22
392.348999	1852.57	1816.09	1898.17	1859.89	1838.91	1887.35	1912.67	1872.06	1909.87	1768.75	1911.63	1849.17	1794.26	1821.43	1839	1839.23	1750.75	1824.05	1780.21	1840.5	1826.27	1902.21	1919.41	1772.78	1863.18	1868.49	1830.74	1787	1839.99	1823.28	1880.98	1871.49	1861.7	1797.8	1802.91	1851.41	1707.88	1779.28	1829.14	1836.65	1790.93	1817.14	1875.45	1827.2	1812.87	1955.61	1835.99	1837.83	1841.63
392.845001	1845.32	1814.23	1901.24	1858.55	1837.08	1889.04	1912.54	1875.12	1912.67	1769.6	1913.57	1851.65	1792.03	1821.69	1834.08	1840.29	1748.75	1820.19	1782.08	1836.5	1829.74	1904.94	1912.74	1773.02	1857.73	1869.24	1830.37	1790.6	1838.63	1823.72	1882.03	1866.56	1864.86	1795.83	1802.21	1854.05	1708.17	1777.07	1826.59	1835.75	1790.26	1817.65	1875.74	1827.12	1814.43	1951.97	1836.87	1837.29	1843.01
393.339996	1847.11	1814.01	1898.38	1855.23	1837.26	1889.96	1910.92	1876.32	1913.04	1770.26	1910.28	1849.45	1792.99	1820.65	1834.67	1839.41	1750.25	1817.37	1780.75	1836.9	1830.47	1905.09	1913.48	1771.65	1858.26	1869.22	1830.99	1789.11	1838.14	1823.74	1879.15	1872.34	1862.88	1796.26	1800.94	1855.21	1707.8	1778.17	1827.38	1833.62	1790.67	1812.24	1873.66	1825.67	1812.91	1953.95	1832.93	1843.16	1840.36
393.834991	1850.61	1814.55	1898.26	1865.91	1835.65	1890.43	1911.19	1876.04	1911.67	1773.49	1914.74	1853.04	1792.16	1821.75	1837	1837.09	1750.45	1817.59	1781.07	1837.77	1825.83	1902.03	1913.7	1773.76	1856.95	1871.43	1826.29	1789.68	1839.86	1825.1	1879.84	1868.12	1863.85	1796.62	1801.72	1848.03	1707.57	1778.25	1827.97	1835.61	1790.05	1818.93	1872.38	1826.29	1814.54	1956.24	1834.78	1839.34	1839.78
394.329987	1848.68	1816.18	1900.19	1859.34	1838.92	1893.48	1914.5	1872.08	1912.26	1768.07	1916.43	1850.35	1795.61	1821.66	1839.68	1838.44	1750.53	1819.76	1783.39	1840.05	1827.97	1901.52	1912.79	1774.44	1859.69	1869.56	1829.51	1787.55	1840.58	1821.25	1877.36	1868.13	1858.75	1795.22	1800.83	1846.83	1707.41	1780.31	1825.78	1839.06	1788.28	1814.19	1874.55	1826.96	1815.16	1954.66	1833.76	1840.04	1839.07
394.825012	1848.01	1816.4	1896.81	1858.33	1837.55	1890.72	1910.81	1874.75	1906.6	1769.56	1910.09	1853.02	1792.36	1822.39	1837.69	1836.96	1749.04	1819	1780.77	1835.84	1825.13	1901.71	1914.28	1770.56	1855.5	1869.86	1826.69	1789.25	1836.58	1821.98	1878.77	1868.23	1861.88	1793.67	1801.97	1851.84	1709.42	1778.2	1826.92	1835.59	1787.99	1813.77	1871.95	1822.38	1814.46	1954.45	1832.11	1838.56	1837.15
395.321014	1849.92	1816.3	1898.34	1856.95	1835.28	1892	1911.55	1876.96	1911.81	1771.45	1913.19	1852.37	1792.22	1820.35	1837.08	1838.37	1747.34	1818.75	1778.4	1836.54	1828.8	1902.02	1910.73	1771.17	1858.01	1870.08	1825.31	1784.63	1838.02	1821.98	1878.18	1864.46	1862.93	1797.47	1799.94	1849.47	1709.05	1775.46	1830.08	1833.27	1789.08	1816.76	1873.47	1824.24	1814.83	1956.62	1830.93	1841.14	1840.9
395.816010	1844.19	1815.39	1895.27	1860.78	1839.09	1889.95	1916.49	1877.16	1914.48	1770.54	1904.61	1853.33	1792.11	1817.85	1834	1839.1	1750.23	1816.55	1778.74	1834.44	1827.29	1898.89	1911.89	1771.33	1856.93	1873.61	1828.98	1787.31	1838.71	1822.32	1878.27	1869.8	1862.02	1794.58	1802.51	1850.09	1711.78	1778.67	1829.11	1836.17	1790.51	1813.55	1871.88	1826.49	1810.04	1958.95	1836.47	1838.17	1840.13
396.311005	1846.35	1819.04	1898.47	1860.52	1835.36	1889.09	1919.21	1877.58	1914.65	1768.62	1905.31	1850.22	1795.22	1820.85	1835.27	1838.94	1750.08	1817.77	1780.02	1837.19	1825.73	1900.12	1916.49	1770.29	1858.63	1868.86	1827.73	1788.36	1839	1821	1881.86	1867.06	1865.01	1797.48	1806.29	1852	1708.4	1776.97	1827.36	1834.67	1791.44	1816.03	1877.28	1825.86	1815.8	1956.89	1834.58	1841.14	1839.43
396.806000	1846.22	1817.9	1894.14	1857.16	1835.72	1888.91	1915.13	1874.43	1913.94	1766.78	1908.29	1851.47	1793.7	1822.18	1836.21	1840.63	1749.68	1820.84	1783.35	1839.43	1830.06	1900.78	1915	1771.14	1860.49	1872.57	1830.99	1791.53	1838.46	1825.78	1881.09	1868.38	1864.29	1796.35	1804.82	1854.4	1706.82	1775.99	1827.84	1832.43	1790.16	1815.52	1877.7	1827.39	1812.34	1958.09	1835.39	1842.31	1840.41
397.300995	1854.36	1818.33	1900.54	1858.13	1838.25	1894.34	1912.44	1876.66	1914.69	1770.57	1910.69	1851.78	1794.65	1820.98	1840.57	1838.17	1750.99	1822.55	1783.91	1834.98	1827.42	1901.14	1916.15	1770.57	1860.96	1872.54	1828.96	1788.74	1843.21	1821.36	1883.25	1868.86	1860.79	1794.79	1803.98	1853.44	1708.4	1776.25	1825.33	1835.24	1785.79	1815.43	1876.43	1826.47	1814.8	1955.31	1832.23	1839.64	1841.08
397.796997	1843.37	1816.9	1891.04	1857.06	1839.18	1890.93	1909.87	1876.07	1911.67	1771.03	1911.84	1850.76	1791.37	1823.84	1841.91	1838.7	1750.32	1818.31	1784.41	1835.24	1827.46	1902.96	1913.69	1772.65	1858.88	1871.13	1827.57	1788.57	1840.48	1824.94	1881.4	1867.62	1860.4	1794.7	1804.75	1849.82	1707.64	1775.3	1828.3	1835.29	1788.18	1815.05	1872.03	1826.35	1813.58	1951.98	1833.42	1840.7	1841.78
398.291992	1847.49	1816.07	1897.1	1858.96	1833.8	1891.34	1915.69	1872.44	1911.14	1768.19	1913.29	1851.39	1794.14	1820.31	1837.95	1838.72	1748.45	1816.29	1784.17	1838.48	1830.16	1903.06	1913.32	1772.85	1863.95	1871.38	1827.91	1790.21	1840.07	1821.21	1882.1	1874.97	1862.18	1796.85	1805.26	1854.37	1706.45	1778.04	1830.41	1836.21	1789.71	1814.81	1877.97	1827.03	1815.54	1958.4	1834.04	1840.75	1840.85
398.786987	1847.43	1816.39	1899.38	1860.85	1841.3	1887	1914.84	1874.43	1914.08	1768.93	1911.98	1850.11	1793.5	1822.26	1840.53	1842.01	1749.74	1819.95	1781.84	1837.43	1827.45	1902.81	1916.81	1771.95	1863.93	1871.05	1830.08	1786.71	1839.45	1822.58	1881.5	1873.03	1859.42	1796.91	1802.6	1853.26	1707.07	1779.06	1828.75	1837.94	1788.32	1813.17	1876.63	1826.89	1814.44	1955.41	1835.48	1842.93	1841.59
399.282013	1851.7	1813.91	1899.55	1860.81	1839.48	1889.38	1916.06	1875.66	1915.64	1768.97	1914.26	1851.29	1797.08	1822.31	1841.36	1840.97	1749.23	1816.3	1782.65	1834	1826.44	1905.11	1913.26	1774.54	1860.13	1872.67	1830.73	1787.6	1836.7	1825.48	1880.69	1870.07	1861.51	1799.15	1804.49	1854.55	1706.74	1779.49	1829.66	1835.61	1789.59	1816.35	1873.18	1828.32	1814.09	1956.7	1835.33	1840.44	1840.9
399.778015	1850.5	1816.43	1899.01	1862	1837.78	1889.33	1914.2	1877.34	1918.97	1770.72	1913.92	1853.06	1794.72	1823.54	1838.27	1842.56	1750.47	1816.38	1781.58	1837.38	1829.71	1903.82	1913.56	1773.63	1864.48	1872.18	1829.98	1789.14	1839.4	1822.24	1881.97	1869.92	1860.81	1793.76	1802.13	1851.52	1706.53	1779.66	1826.56	1835.85	1786.99	1816.19	1873.89	1828.78	1814.12	1954.36	1835.65	1838.6	1842.28
400.273010	1850.68	1813.57	1893.05	1857.83	1842.69	1892.3	1917.31	1874.22	1914.94	1771.18	1912.98	1850.87	1795.04	1820.34	1839.89	1841.14	1748.08	1817.99	1783.73	1837.8	1829.97	1904.3	1915.83	1772.19	1859.67	1869.63	1830.14	1788.07	1840.1	1821.73	1880.56	1871.25	1862.89	1795.63	1803.38	1854.38	1709.65	1777.46	1829.6	1838.24	1787.28	1813.41	1877.92	1823.61	1815.69	1954.25	1836.65	1837.14	1840.15
400.768005	1852.18	1816.11	1899.45	1861.03	1840.88	1892.67	1913.68	1875.78	1912.18	1770.4	1915.76	1850.82	1797.04	1826.28	1840.82	1840.37	1749.89	1816.59	1781.3	1838.27	1830.4	1902.75	1916.19	1771.69	1859.9	1876.05	1832.78	1786.67	1842.33	1823.87	1881.21	1868.28	1860.69	1795.74	1804.56	1853.06	1706.55	1775.88	1827.37	1836.95	1785.51	1813.94	1875.45	1826.24	1813.87	1956.59	1836.78	1839.89	1843.15
401.263000	1851.28	1816.18	1900.93	1858.19	1837.47	1894.73	1907.5	1876.52	1912.22	1771.01	1917.21	1850.57	1796.19	1820.16	1837.3	1841.45	1749.11	1817.26	1781.77	1839.01	1830.24	1903.65	1914.47	1772.96	1859.66	1871.15	1829.82	1789.81	1842.27	1826.98	1880.11	1871.59	1858.34	1798.6	1799.76	1857.02	1707.82	1776.3	1825.83	1839.78	1786.45	1813.73	1874.02	1828.5	1817.56	1959.91	1835.52	1841.42	1841.54
401.757996	1851.07	1815.31	1897.16	1856.89	1836.92	1889.01	1912.69	1878.23	1916.09	1770.87	1914.65	1851.67	1793.38	1822.52	1837.32	1840.8	1750.96	1819.87	1783.09	1838.46	1828.79	1908.82	1915.84	1772.6	1861.28	1872.9	1829	1790.52	1837.86	1824.54	1881.8	1870.22	1862.76	1795.47	1803.65	1854.64	1705.37	1774.85	1826.39	1835.02	1789.37	1813.55	1872.78	1826.66	1814.59	1957.03	1835.95	1838.52	1841.89
402.253998	1848.99	1814.09	1894.33	1860.45	1840.58	1891.95	1914.98	1877.41	1913.16	1770.15	1913.43	1852.6	1796.75	1820.27	1839.52	1841.31	1751.32	1817.31	1778.83	1834.44	1829.28	1905.12	1916.12	1769.92	1860.8	1870.35	1828.58	1786.41	1840.57	1825.84	1881.91	1868.62	1861.29	1796.18	1800.22	1855.64	1706.06	1777.76	1826.3	1838.36	1787.73	1817.47	1877.51	1826.2	1813.91	1961.4	1837.44	1840	1842.66
402.748993	1853.88	1815.2	1901.74	1859.96	1838.23	1893.13	1915.05	1877.58	1916.96	1771.63	1921.34	1857.38	1791.94	1820.4	1839.08	1840.02	1750.09	1818.55	1782.81	1840.32	1832.93	1899.77	1913.98	1774.38	1860.97	1874.33	1829.35	1789.39	1839.78	1827.36	1883.14	1870.51	1862.7	1798.08	1802.58	1853.52	1708.43	1778.68	1829.66	1837.17	1792.59	1815.43	1875.96	1831.39	1816.63	1955.86	1834.49	1842.4	1839.98
403.243988	1849.8	1815.4	1899.88	1858.98	1840.78	1893.73	1913.1	1877.03	1918.81	1771.09	1918.11	1853.95	1794.85	1822.35	1836	1846.08	1748.05	1817.54	1783.79	1840.38	1829.04	1904.82	1916.61	1773.81	1860.06	1871.56	1831.55	1790.15	1839.72	1824.49	1879.57	1875.79	1863.88	1797.34	1806.94	1855.37	1709.03	1781.16	1829.97	1838.73	1788.99	1814.41	1878.86	1828.39	1814.81	1957.82	1836.89	1841.86	1838.85
403.739014	1848.68	1815.64	1895.13	1858.92	1841.56	1890.57	1913.09	1875.62	1918.75	1771.77	1918.3	1854.89	1793.46	1823.63	1836.35	1840.52	1749.69	1817.45	1781.35	1837.61	1833.1	1905.47	1914.82	1773.31	1858.97	1871.4	1829.46	1790.07	1842.83	1824.27	1883.39	1870.48	1864.67	1794.89	1804.23	1850.61	1708.2	1778.9	1831.9	1834.86	1787.55	1813.96	1877.44	1829.31	1814.26	1955.8	1835.51	1841.65	1839.43
404.234009	1852.08	1814.84	1898.71	1863.38	1837.84	1892.45	1913.29	1879.88	1915.13	1772.29	1917.18	1851.36	1795.95	1820.28	1837.84	1842.96	1749.36	1818.28	1785.04	1838.89	1828.19	1903.27	1919.14	1773.67	1860.04	1872.37	1831.19	1791.02	1840.61	1823.27	1882.61	1871.38	1861.9	1797.57	1804.47	1853.76	1708.54	1778.84	1830.45	1835.96	1790.21	1818.36	1875.75	1827.76	1812.04	1958.18	1837.73	1839.35	1841.74
404.730011	1852.61	1817.55	1898.57	1861.81	1840.11	1897.35	1913.32	1878.26	1915.83	1771.78	1917.1	1854.55	1794.07	1824.79	1842.12	1843.91	1748.94	1819.67	1782.93	1837.37	1831.25	1906.85	1916.14	1775.1	1861.14	1873.88	1831.35	1788.61	1839.76	1828.06	1879.98	1870.5	1859.45	1800.07	1804.28	1855.1	1711.13	1778.38	1829.91	1835.05	1787.83	1816.98	1875.17	1827.4	1815.35	1959.17	1836.75	1837.54	1841.93
405.225006	1848.27	1816.93	1898.21	1861.94	1836.7	1893.34	1918.06	1880.5	1914.96	1770.71	1919.97	1853.42	1797.81	1820.07	1836.34	1842.12	1749.55	1819.79	1783.4	1836.44	1830.48	1905.36	1916.51	1773.86	1859.6	1869.54	1828.34	1789.91	1842.04	1829.05	1883.28	1871.95	1860.78	1798.32	1805.61	1855.89	1709.52	1780.77	1829.73	1835.58	1790.95	1816.11	1880.96	1829.27	1815.06	1958.98	1837.17	1841.32	1843.28
405.720001	1852.27	1819.17	1896.98	1858.51	1839.78	1889.8	1914.35	1872.64	1919.79	1770.5	1920.41	1851.39	1795.51	1822.14	1840.17	1846.2	1751.46	1819.23	1781.98	1837.63	1826.62	1903.84	1917.16	1773.35	1857.31	1875.43	1825.68	1789.84	1839.94	1826.07	1881.67	1874	1862.3	1797.98	1804.24	1851.56	1709.42	1778.26	1826.73	1836.11	1790.08	1815.04	1875.31	1827.82	1815.89	1958.51	1839.77	1843.45	1843.83
406.214996	1852.04	1812.48	1895.29	1861.2	1837.56	1891.38	1919.08	1876.81	1915.9	1772.72	1921.28	1855.35	1793.83	1821.83	1834.73	1840.5	1747.3	1817	1782	1835.7	1830.55	1901.39	1918.23	1773.71	1855.68	1873.52	1833.55	1790.25	1839.95	1825.18	1884.88	1874.94	1859.79	1796.26	1805.38	1859.16	1709.36	1778.89	1831.53	1837.47	1790.23	1816.97	1879.52	1828.71	1813.63	1956.41	1838.31	1847.7	1843.83
406.709991	1853.42	1816.03	1896.73	1862.87	1841.58	1889.23	1918.15	1878.53	1916.96	1771.09	1921.23	1851.51	1791.06	1821.51	1837.66	1843.08	1746.82	1818.76	1785.1	1839.68	1827.99	1908.71	1912.3	1772.45	1859.33	1874.26	1831.01	1792.28	1838.66	1826.35	1885.28	1873.42	1864.03	1796.92	1804.18	1859.11	1710.04	1779.38	1831.52	1837.15	1788.29	1815.18	1875.58	1827.34	1817.22	1960.02	1836.05	1846.06	1839.63
407.205994	1849.75	1820.06	1894.37	1859.83	1838.2	1890.96	1915.56	1879.29	1915.8	1771.99	1917.26	1851.86	1794.16	1822.76	1837.49	1840.98	1747.81	1817.05	1781.88	1837.84	1830.04	1905.96	1921.55	1773.56	1858.44	1873.83	1830.68	1790.49	1838.91	1826.86	1884.1	1869.79	1862.67	1800.14	1806.33	1859.56	1710.65	1778.15	1829.8	1838.78	1788.55	1817.11	1876.38	1829.28	1816.39	1956.81	1837.89	1842.62	1848.72
407.700989	1851.86	1817.47	1896.73	1859.11	1836.77	1891.38	1918.98	1878.49	1917.07	1771.9	1919.81	1852	1797.06	1821.27	1837.09	1842.75	1750.89	1814.16	1783.28	1833.65	1828.59	1905.86	1923.19	1773.08	1859.52	1870.13	1830.26	1790.44	1841.69	1826.57	1880.98	1870.39	1862.91	1796.92	1805.72	1858.64	1707.72	1777.36	1832.1	1838.39	1788.48	1814.86	1876.06	1830.15	1817.29	1960.65	1838.54	1843.77	1846.88
408.196014	1849.62	1815.73	1899.68	1865.3	1840.2	1892.19	1915.76	1873.36	1915.4	1770.49	1919.05	1851.73	1796.76	1823.41	1836.86	1843.08	1749.36	1817.74	1783.06	1840.41	1829.86	1903.18	1917.23	1775.94	1859.61	1871.98	1828.31	1790.69	1841.36	1826.36	1880.86	1870.85	1860.96	1795.07	1803.16	1856.58	1705.68	1779.37	1829.65	1838.68	1788.93	1820.53	1875.81	1829.34	1814.49	1958.31	1837.26	1841.5	1844.75
408.691010	1852.34	1818.25	1893.14	1862.98	1837.89	1891.97	1918.69	1873.72	1915.21	1769.84	1915.66	1851.73	1793.89	1823.08	1840.73	1841.4	1750.45	1816.2	1782.01	1834.81	1828.39	1902.35	1921.17	1771.76	1860.46	1873.68	1832.37	1788.49	1838.36	1825.78	1883.05	1871.89	1864.15	1798.57	1805.37	1855.23	1708.19	1778.72	1827.66	1833.92	1791.35	1816.41	1875.15	1827.66	1815.77	1960.91	1835.02	1844.01	1838.45
409.186005	1849.27	1818.82	1898.55	1864.81	1836.23	1893.96	1917.81	1881.22	1917.3	1771.9	1921.45	1856.2	1797.42	1824.17	1843.88	1840.79	1752.12	1818.24	1785.73	1837.79	1827.78	1905.21	1914.04	1774.81	1860.71	1871.55	1830.85	1791.52	1838.73	1827.66	1882.86	1868.5	1864.17	1797.38	1808.25	1857.71	1706.91	1780.19	1830.1	1836.04	1792.88	1814.73	1879.43	1828.33	1812.42	1958.24	1835.31	1844.37	1848.33
409.682007	1853.43	1819.14	1896.53	1863.65	1838.74	1893	1916.95	1876.58	1922.13	1770.77	1917.87	1854.84	1795.65	1820.59	1841	1841.82	1751.89	1817.61	1782.57	1838.45	1828.83	1905.13	1918.61	1771.42	1860.7	1871.43	1829.81	1789.16	1837.74	1829.29	1880.81	1870.22	1863.98	1797.31	1809.62	1859.56	1708.64	1777.38	1829.51	1835.89	1787.06	1813.08	1876.07	1828.47	1817.38	1960.09	1837.02	1843.53	1841.68
410.177002	1853.64	1815.9	1902.41	1858.76	1835.39	1889.57	1916.29	1878.87	1916.15	1773.1	1916.35	1850.29	1795.78	1825.26	1836.45	1841.52	1749.3	1817.17	1782.07	1836.48	1826.96	1901.53	1916.21	1771.77	1857.21	1870.25	1829.68	1789.53	1840.44	1825.96	1883.39	1871.2	1863.86	1796.63	1807.35	1855.64	1708.35	1778.97	1829.28	1835.7	1788.63	1813.23	1876.53	1828.21	1815.4	1955.44	1835.29	1842.99	1845.12
410.671997	1846.87	1818.45	1896.13	1862.73	1835.09	1891.28	1912.97	1878.91	1915.01	1770.94	1918.25	1851.54	1795.75	1818.96	1839.29	1840.13	1749.36	1814.55	1781.49	1835.13	1827.5	1902.74	1918.13	1774.58	1858.76	1867.25	1829.29	1789.27	1840.16	1827.73	1880.65	1870.6	1860.62	1796.65	1805.87	1856.41	1707.74	1775.66	1831.87	1834.71	1788.51	1814.38	1879.08	1828.9	1816.7	1958.67	1838.09	1840.95	1842.25
411.166992	1850.09	1814.76	1895.47	1863.24	1837.79	1892.17	1916.76	1877.18	1920.61	1770.73	1923.47	1854.87	1793.78	1819.84	1841.12	1843.87	1748.23	1814.4	1782.49	1839.13	1827.45	1902.72	1916.1	1772.08	1860.92	1872.54	1830.55	1792.05	1841.5	1829.37	1883.58	1874	1859.54	1797.8	1808.63	1853.13	1708.06	1778.96	1829.42	1835.53	1790.5	1811.89	1873.61	1831.94	1815.88	1960.5	1833.61	1841.81	1840.96
411.661987	1851.4	1817.42	1896.43	1858.64	1840.08	1890.69	1915.69	1880.3	1917.73	1769.5	1917.21	1852.22	1794.58	1821.07	1840.62	1841.6	1750.67	1814.26	1781.16	1836.76	1827.73	1899.06	1915.1	1771.87	1857.7	1870.17	1833.4	1789.05	1843.54	1827.43	1880.9	1871.3	1860.94	1799.3	1805.29	1856.89	1708.25	1778.18	1830.78	1833.15	1789.93	1816.38	1879.1	1828.49	1818.54	1957.95	1839.81	1842.55	1840.65
412.157990	1848.03	1815.66	1892.55	1858.94	1837.18	1889.7	1912.37	1877.36	1918.3	1768.15	1918.81	1852.47	1795.36	1819.65	1837.03	1842.56	1747.49	1816.97	1784.52	1838.71	1827.43	1903.27	1915.35	1772.86	1857.68	1871.06	1832.29	1789.99	1841.3	1825.7	1883.3	1871.42	1859.56	1797.24	1805.68	1858.07	1709.1	1777.67	1829.47	1833.63	1789.28	1818.94	1875.56	1826.5	1815.21	1959.23	1836.38	1842.49	1842.51
412.653015	1850.98	1817.19	1901.39	1861.43	1837.36	1890.85	1911.96	1877.25	1917.66	1771.13	1921.01	1853.08	1795.37	1823.2	1837.27	1843.1	1750.28	1817.17	1784.45	1835.11	1827.32	1903.62	1918.7	1773.13	1861.94	1870.17	1830.63	1791.79	1840.42	1826.36	1880.07	1871.35	1864.43	1796.22	1804.44	1854.07	1707.84	1776.07	1828.84	1835.8	1790.05	1816.27	1877.14	1828.57	1814.42	1957.58	1834.56	1843.43	1842
413.148010	1848.4	1810.05	1893.22	1862.3	1836.39	1890.46	1910.86	1876.81	1912.71	1771.61	1926.03	1857.59	1796.04	1819.17	1840.47	1841.3	1749.8	1814.35	1781.36	1837.15	1830.76	1907.54	1913.09	1771.48	1857.09	1872.43	1829.67	1786.74	1840.86	1821.06	1877.18	1871.7	1860.05	1795.72	1804.54	1854.44	1709.65	1776.31	1827.73	1838.05	1789.62	1814.05	1875.65	1830.24	1812.17	1956.28	1832.56	1842.21	1838.75
413.643005	1848.08	1817.83	1896.27	1858.91	1839.23	1890.55	1918.69	1876.99	1915.47	1769.79	1924.66	1854.54	1793.02	1824.35	1837.55	1843.12	1749.57	1821.07	1783.19	1835.09	1829.01	1905.43	1917.88	1777.15	1858.93	1873.83	1830.88	1787.02	1842.13	1823.03	1884.58	1872.58	1860.38	1794.92	1803.02	1856.88	1707.45	1774.12	1830.49	1836.57	1785.66	1814.14	1874.43	1828.22	1813.78	1961	1833.89	1842.4	1841.15
414.139008	1850.12	1816.04	1895.27	1861.02	1836.59	1889.86	1917.08	1875.32	1916.1	1772.91	1922.42	1854.87	1795.25	1820.89	1840.97	1842.65	1748.8	1817.37	1784.74	1836.97	1830.94	1907.14	1918.26	1770.72	1855.98	1871.06	1826.66	1788.22	1844.16	1824.66	1878.8	1867.29	1862.35	1796.75	1805.95	1856.06	1706.67	1778.62	1829.53	1833.45	1790.22	1815.9	1874.94	1829.05	1815.84	1956.67	1833.45	1842.72	1841.78
414.634003	1850.02	1815.89	1898.61	1862.42	1836.81	1888.83	1914.03	1880.09	1918.19	1769.44	1924.58	1854.87	1796.63	1822.14	1839.45	1841.52	1747.35	1817.75	1781.62	1833.48	1827.47	1904.64	1914.82	1772.79	1853.76	1870.82	1833.29	1787.44	1840.16	1823.26	1882.19	1868.96	1862.66	1796.75	1801.11	1855.87	1706.69	1779.86	1827.47	1838.03	1787.39	1815.69	1873.7	1828.03	1813.93	1957.13	1837.49	1843.12	1847.22
415.128998	1853.01	1819.81	1896.72	1857.31	1839.59	1891.15	1915.64	1879.39	1915.25	1769.89	1925.98	1851.26	1796.91	1822.21	1840.83	1840.94	1748.35	1817.44	1783.36	1836.38	1828.01	1903.02	1916.48	1773.63	1858.31	1871.69	1831.81	1788.27	1840.38	1823.25	1880.68	1868.92	1862.49	1795.44	1804.62	1854.49	1707.98	1780.33	1830.3	1835.32	1787.31	1813.8	1875.28	1827.76	1814.37	1960.2	1834.15	1841.42	1840.03
415.623993	1852.39	1815.93	1892.88	1859.59	1837.2	1889.89	1917.28	1882.25	1914.85	1770.22	1919.31	1854.96	1795.53	1820.57	1840.75	1843.57	1750.34	1816.92	1783.38	1836.78	1830	1906.37	1916.95	1774.92	1851.91	1871.66	1831.99	1789.59	1841.81	1829.32	1880.57	1868.3	1861.22	1796.23	1805.25	1855.95	1709.3	1776.88	1830.38	1833.23	1790.27	1814.93	1874.35	1826.48	1814.16	1956.44	1834.74	1842.56	1841.36
416.118988	1851.4	1818.14	1896.13	1857.1	1838.54	1889.22	1919.77	1874.54	1916.66	1772.15	1923.16	1852.02	1792.97	1823.27	1838.33	1844.76	1749.94	1820.22	1787.35	1836.4	1826.82	1905.37	1917.54	1772.8	1856.37	1871.93	1830.53	1789.38	1839.24	1821.1	1882.91	1871.59	1862.38	1800.53	1801.93	1852.85	1706.37	1778.28	1828.41	1835.81	1787.61	1813.55	1875.35	1829.71	1815.02	1957.63	1833.09	1843.18	1841.11
416.614990	1849.13	1816.84	1894.88	1863.78	1837.53	1892.27	1918.73	1877.91	1916.78	1768.65	1916.43	1851.37	1799.26	1823.72	1841.43	1844.58	1747.32	1815.92	1783.8	1836.86	1826.61	1903.02	1916.09	1771.29	1857.19	1874.36	1831.34	1788.26	1837.87	1824.95	1878.57	1869.53	1861.67	1796.71	1802.91	1852.82	1707.85	1776.77	1827.73	1837.13	1789.33	1813.73	1873.33	1827.92	1812.98	1956.59	1834.7	1840.86	1841.13
417.109985	1849.56	1816.47	1894.5	1860.73	1836.63	1890.04	1921.7	1876.12	1920.92	1770.13	1914.74	1853.98	1796.21	1822.84	1835.88	1843.46	1750.35	1817.28	1782.08	1832.89	1829.37	1904.58	1916.59	1770.44	1854.83	1872.85	1831.77	1790.37	1837.07	1825.66	1880.29	1865.35	1863.41	1797.54	1802.75	1855.17	1709.26	1777.25	1828.02	1835.82	1788.41	1819.26	1876.37	1825.79	1815.76	1956.34	1832.99	1842.4	1841.46
417.605011	1854.35	1814.58	1898.5	1862.98	1839.52	1892.38	1918.93	1876.41	1917.65	1772.19	1923.5	1855.71	1795.25	1822.22	1836.3	1841.58	1748.88	1815.81	1781.71	1836.11	1829.77	1903.15	1916.2	1772.18	1858.89	1869.89	1830.74	1786.16	1840.37	1824.64	1880.28	1871.74	1862.31	1795.59	1801.87	1853.04	1707.1	1777.5	1830.95	1835.59	1788.62	1813.95	1877.97	1827.86	1814.01	1962.27	1834.15	1842.15	1842.32
418.100006	1855.27	1819.62	1895.23	1861.37	1837.98	1891.82	1921.13	1881.41	1915.64	1769.73	1918.09	1854.11	1797.08	1823.86	1841.99	1846.17	1747.64	1816.6	1781.12	1838.65	1824.8	1905.23	1914.26	1773.96	1855.49	1870.19	1833.88	1788.86	1840.49	1827.36	1883.09	1870.54	1861.01	1798.62	1806.54	1858.21	1709.86	1776.58	1830.37	1832.42	1788.35	1815.03	1876.67	1826.28	1814.26	1957.63	1835.97	1845.86	1843.17
418.595001	1848.65	1815.84	1895.42	1859.82	1838.56	1889.61	1917.36	1880.28	1915.65	1771.26	1918.39	1852.29	1795.02	1820.16	1839.09	1843.35	1748.92	1815.05	1781.74	1837.46	1830.47	1901.32	1913.55	1771.42	1859.04	1870.96	1830.75	1788.81	1843.12	1824.89	1879.22	1874.25	1863.5	1794.71	1803.42	1855.07	1707.11	1777.77	1827.69	1836.11	1787.69	1815.92	1881.98	1824.85	1818.54	1958.41	1837.97	1842.74	1843.87
419.091003	1847.84	1813.24	1895.66	1863.72	1837.21	1894	1915.25	1881.82	1915.96	1770.99	1915.11	1856	1794.61	1822.1	1839.14	1842.79	1749.92	1815.92	1781.68	1836.54	1829.31	1907.49	1915.45	1772.05	1852.19	1869.8	1830.99	1788.65	1844.32	1825.89	1879.79	1868.53	1866.2	1795.13	1807.58	1855.12	1710.89	1777.04	1831.14	1836.23	1788.54	1814.94	1878.34	1823.03	1815.7	1956.82	1840.03	1847.24	1843.06
419.585999	1851.5	1816.78	1895.62	1861.64	1841.39	1887.02	1915.39	1881.54	1919.29	1769.38	1914.97	1854.6	1793.3	1819.34	1839.71	1844.06	1748.26	1816.3	1782.91	1837.93	1828.39	1904.34	1916.51	1770.28	1854.08	1871.92	1831.18	1785.75	1842.57	1825.93	1880.72	1868.94	1860.67	1797.13	1804.04	1857.55	1709.23	1776.57	1826.99	1835.03	1787.47	1814.85	1876.95	1826.42	1815.5	1952.55	1836.51	1842.66	1843.01
420.080994	1848.95	1815.8	1896.89	1856.72	1837.26	1889.48	1913.31	1877.11	1921.78	1769.59	1920.5	1853.99	1793.21	1824.41	1838.89	1843.97	1749.96	1816.71	1783.84	1838.45	1827.13	1905.2	1916.26	1771.6	1852.17	1872.74	1831.59	1792.37	1840.05	1824.81	1877.37	1870.94	1861.21	1795.51	1805.43	1856.96	1708.7	1778.99	1828.29	1836.13	1788.41	1814.66	1874.41	1825.41	1815.51	1957.79	1835.82	1844.19	1846.47
420.575989	1850.33	1816.99	1891.77	1863.74	1836.85	1890.95	1918.46	1879.45	1915.97	1773.47	1917.63	1856.14	1797.23	1822.87	1838.9	1842.68	1748.13	1814.17	1785.65	1836.75	1827.58	1903.27	1912.8	1773.47	1857.32	1871.76	1832.4	1792.35	1841.4	1825.7	1883.74	1869.37	1861.96	1795.03	1806.24	1857.57	1708.7	1776.87	1827.3	1835.04	1787.56	1813.77	1877.27	1827.49	1816	1959.56	1833.9	1843.12	1843
421.071014	1850.98	1814.29	1894.15	1861.89	1840.12	1887.48	1915.83	1878.15	1918.6	1770.29	1916.03	1852.64	1794.64	1820.9	1835.53	1843.25	1748.28	1817.41	1784.13	1834.26	1823.16	1902.23	1908.58	1770.59	1856.2	1872.64	1828.55	1787.26	1840.43	1826.04	1879.8	1868.78	1856.98	1797	1805.43	1858.16	1708.3	1774.93	1827.56	1834.73	1786.3	1810.5	1877.02	1824.59	1817.27	1951.71	1837.49	1841.69	1840.21
421.566986	1848.9	1814.77	1895.78	1860.44	1839.14	1888.81	1912.56	1880.05	1919.59	1772.27	1921.5	1854.05	1793.09	1821.89	1835.45	1842.98	1749.67	1811.31	1782.82	1838	1827.06	1901.93	1913.11	1772.61	1854.04	1872.32	1832.02	1786.92	1839.76	1822.9	1881.04	1872.48	1857.4	1800.04	1804.76	1858.82	1710.2	1778.72	1830.1	1837.01	1790.37	1816.25	1878.94	1831.85	1815.33	1955	1833.78	1844.36	1842.76
422.062012	1849.34	1815.06	1893.61	1859.48	1839.34	1890.29	1914.47	1877.13	1914.97	1771.63	1917.97	1853.7	1794.53	1818.54	1835.26	1840.29	1749.68	1813.93	1784.34	1835.6	1825.88	1904	1916.38	1770.58	1856.38	1871.87	1830.18	1791.86	1840.58	1825.36	1880.67	1871.2	1857.96	1796.6	1804.57	1858.02	1709.89	1778.34	1827.81	1834.19	1790.31	1814.95	1875.56	1828.34	1813.7	1958.59	1835.11	1844.6	1841.24
422.557007	1850.48	1814.97	1893.63	1856.32	1838.81	1890.57	1916.58	1878.07	1917.69	1768.23	1919.86	1851.3	1793.89	1817.54	1836.56	1841.55	1748.75	1814.7	1781.08	1833.83	1826.34	1903.92	1917.56	1770.5	1852.93	1870.74	1830.97	1790.17	1838.86	1826.27	1882.91	1868.61	1860.45	1796.97	1804.93	1858.15	1710.57	1775.48	1826.57	1836.99	1786.08	1814.78	1874.37	1824.75	1812.57	1957.26	1838.02	1840.52	1841.47
423.052002	1849.25	1817.36	1896.45	1861.39	1837.55	1884.69	1914.84	1876.73	1912.29	1770.92	1912.89	1851.98	1793.98	1823.26	1837.63	1843.32	1748.93	1818.08	1781.69	1834.51	1824.29	1903.6	1917.91	1770.83	1856.31	1872.29	1830.39	1789.69	1840.51	1826.22	1882.23	1869.1	1858.65	1795.69	1805.53	1861.26	1707.91	1776.22	1828.89	1834.22	1788.36	1812.39	1873.24	1831.37	1815.83	1955.87	1836.24	1843.43	1843.71
423.546997	1852.73	1817.49	1892.02	1861.3	1836.42	1890.32	1916.06	1876.93	1914.21	1771.91	1918.09	1853.94	1793.04	1822.04	1837.63	1841.37	1746	1817.21	1781.66	1836.56	1826.89	1906.63	1914.77	1768.55	1855.64	1871.82	1830.29	1789.88	1843.6	1826.35	1882.32	1868.48	1861.78	1799.27	1804.82	1856.94	1708.64	1776.2	1829.38	1836.34	1791.77	1816.2	1877.1	1828.54	1813.43	1953.78	1835.08	1845.41	1839.48
424.042999	1850.63	1814.53	1895.57	1859.99	1836.1	1893.19	1918.69	1876.15	1920.75	1766.18	1921.21	1856.02	1795.14	1817.06	1838.43	1841.47	1750.46	1817.3	1783.86	1836.05	1826.16	1904.05	1915.49	1770.85	1852.99	1870.96	1829.81	1788.39	1840.91	1825.77	1882.23	1874.15	1858.8	1797.21	1805.67	1858.56	1709.96	1778.59	1830.97	1838.72	1789.29	1812.64	1879.43	1829.96	1815.04	1955.77	1838.13	1843.59	1843.01
424.537994	1846.51	1820.08	1897.08	1857.22	1839.08	1890.04	1917.93	1878.54	1923.46	1768.44	1922.98	1853.58	1793.06	1822.14	1836.53	1841.53	1747.96	1814.31	1783.37	1835.72	1825.52	1899.04	1915	1773.16	1856.47	1871.1	1829.92	1789.25	1838.88	1824.13	1881.74	1873.68	1857.09	1800.44	1808.1	1856.42	1707.39	1773.61	1828.83	1834.37	1786.68	1815.78	1878.33	1831.28	1815.85	1955.99	1835.98	1842.48	1843.86
425.032990	1849.4	1813.34	1894.31	1861.89	1836.38	1892.12	1916.01	1873.79	1916.93	1772.33	1928.17	1853.16	1792.5	1818.97	1836.22	1842.98	1749.02	1813.81	1782.46	1836.24	1823.86	1898.79	1911.73	1773.71	1850.96	1868.91	1832.02	1787.02	1841.75	1824.59	1884.77	1873.11	1860.32	1796.73	1805.04	1857.04	1708.58	1775.48	1829.47	1834.53	1789.44	1811.9	1877.78	1827.71	1814.97	1957.79	1838.21	1841.72	1842.28
425.528015	1849.87	1818.24	1894.63	1861.11	1835.83	1887.28	1919.91	1879.47	1917.63	1773	1920.61	1852.15	1794.74	1820.94	1839.32	1843.76	1747.94	1810.58	1778.97	1835.08	1827.56	1902.36	1913.61	1772.19	1854.46	1870.76	1831.29	1788.13	1837.89	1823.07	1879.4	1870.29	1859.06	1795.84	1805.28	1852.94	1709.11	1775.68	1830.73	1838.07	1784.63	1812.38	1877.7	1823.75	1814.38	1954.08	1835.15	1843.84	1841.55
426.023010	1849.46	1817.56	1896.17	1859.36	1836.82	1889.24	1920.73	1877.66	1916.98	1767.77	1919.13	1853.22	1793.99	1821.59	1838.87	1842.25	1747.05	1815.36	1784.47	1837.35	1825.05	1901.39	1914.26	1770.35	1856.88	1869.34	1829.71	1785.8	1840.63	1825.83	1881.57	1873.29	1859.02	1795.69	1807.46	1854.8	1710.38	1775.19	1827.62	1834.27	1790.73	1812.67	1874.77	1826.92	1814.7	1952.6	1837.28	1841.88	1842.75
426.519012	1850.42	1815.2	1893.81	1863.17	1837.91	1885.48	1911.01	1874.37	1916.29	1766.94	1922.92	1850.58	1796.81	1821.24	1836.89	1838.36	1749.76	1814.13	1781.02	1837.27	1826.37	1904.6	1913.39	1770.49	1854.46	1870.6	1829.63	1787.1	1838.65	1822.74	1878.01	1870.37	1859.32	1794.79	1805.06	1853.82	1709.89	1776.32	1830.14	1835.21	1787.3	1811.47	1873.43	1827.58	1814.82	1952.98	1834.01	1843.56	1839.25
427.014008	1847.72	1815.63	1893.01	1860.85	1839.95	1890.95	1919.24	1880.64	1920.37	1770.87	1920.98	1852.49	1796.66	1819.43	1839.15	1841.84	1750.67	1810.78	1783.43	1834.62	1826.04	1903.88	1915.16	1772.82	1850.66	1870.47	1831.89	1786.86	1838.4	1825.7	1877.59	1868.24	1860.59	1796.22	1804.75	1856.6	1710.49	1777.9	1830.18	1836.06	1788.25	1813.32	1878.65	1828.59	1815.53	1955.86	1836.44	1841.37	1841.61
427.509003	1850.44	1816.28	1894.62	1860.35	1837.91	1891.28	1915.26	1877.45	1921.07	1771.45	1920.68	1850.59	1794.77	1820.41	1835.45	1842.27	1747.09	1813.9	1781.35	1833.59	1825.84	1904.04	1912.39	1769.82	1854.5	1871.35	1831.07	1787.77	1839.16	1827.83	1877.66	1870.12	1858.93	1792.96	1803.64	1855.65	1706.61	1773.93	1826.2	1833.17	1787.56	1813.32	1872.68	1824.65	1813.06	1953.19	1835.83	1843.51	1840.12
428.003998	1852.72	1814.85	1895.26	1861.73	1841.1	1893.75	1917.15	1877.61	1919.08	1770.82	1924.76	1852.27	1796.08	1820.75	1836.93	1843.57	1748.19	1814.72	1783.87	1835.54	1825.81	1905.39	1913.27	1770.83	1855.28	1870.17	1826.82	1787.65	1839	1822.8	1875.25	1868.66	1858.46	1795.6	1805.96	1856.19	1709.71	1775.85	1827.82	1833.89	1788.48	1812.82	1874.91	1827.69	1814.6	1955.91	1836.12	1844.05	1842.31
428.500000	1849.2	1813.51	1893.26	1860.77	1835.95	1889.82	1912.65	1878.65	1918.2	1770.78	1922.26	1853.58	1794.25	1820.85	1835.56	1843.31	1751.55	1811.35	1783.23	1837.35	1828.05	1909.05	1908.25	1772.8	1854.43	1873.3	1829.15	1787.76	1838.69	1827.06	1877.35	1871.48	1856.35	1798.4	1804.11	1853.44	1707.52	1773.94	1832.21	1833.48	1787.51	1813.96	1873.65	1824.71	1817.15	1953.82	1835.78	1844.43	1842.08
428.994995	1849.74	1811.15	1892.27	1860.08	1837.54	1887.9	1916.44	1878.98	1921.44	1770.48	1920.33	1848.63	1794.31	1820.45	1833.42	1842.58	1749.35	1813.06	1781.34	1837.51	1825.32	1901.25	1910.18	1771.69	1853.68	1870.44	1830.86	1789.3	1842.49	1827.68	1877.89	1868.56	1856.92	1796.08	1806.92	1855.96	1705.22	1776.32	1827.63	1834.94	1789.09	1814.99	1874.01	1827.54	1816.01	1955.33	1835.91	1843.4	1844.01
429.489990	1850.61	1817.19	1892.74	1860.45	1840.63	1891.07	1916.07	1877.78	1917.21	1772.58	1930.24	1850.26	1794.41	1820.88	1835.08	1843.15	1749.86	1817.66	1785.17	1833.64	1824.13	1904	1915.07	1771.22	1856.03	1868.12	1830.66	1788.76	1838.99	1827.06	1880.88	1870.48	1861.3	1794.37	1807.26	1858.5	1709.9	1778.33	1829.13	1834.1	1789.37	1815.21	1875.53	1826.27	1814.95	1955.95	1832.67	1841.27	1840.3
429.984985	1854.98	1813.54	1892.95	1857.46	1833.01	1887.82	1920.31	1880.21	1921.07	1769.6	1927.51	1850.28	1792.66	1819.29	1838.7	1842.44	1747.7	1812.56	1779.3	1834.15	1825.56	1901.92	1913.24	1770.31	1854.68	1868.24	1830.3	1788.75	1836.94	1826.07	1881.12	1869.37	1857.46	1795.37	1803.68	1855.51	1707.51	1777.05	1826.87	1834.22	1786.78	1813.34	1875.68	1824.51	1812.91	1956.39	1832.8	1843.59	1839.73
430.480011	1847.61	1814.38	1889.63	1858.74	1838.48	1890.17	1919.78	1879.88	1916.4	1770.87	1922.98	1851.47	1793.74	1819.26	1834.61	1842.75	1749.62	1814.34	1781.25	1834.53	1826.51	1901.13	1914.07	1768.4	1852.03	1868.47	1833.18	1788.67	1842.82	1828.54	1877.99	1868.93	1855.3	1796.94	1807.62	1855.59	1708.68	1775.82	1826.54	1832.42	1786.14	1815.01	1876.45	1827.71	1814.55	1952.9	1835.67	1842.43	1842.5
430.976013	1848.99	1818.16	1892.57	1856.71	1838.26	1891.39	1918.11	1877.32	1913.02	1768.62	1921.74	1848.7	1793.22	1819.64	1835.45	1844.49	1747.82	1811.53	1784.25	1836.08	1829.03	1901.33	1914.12	1769.55	1852.64	1867.97	1830.18	1788.41	1839.56	1825.11	1876.75	1864.68	1861.19	1798.97	1805.74	1860.51	1707.27	1776.32	1825.15	1833.56	1785.51	1814.18	1872.12	1827.35	1813.18	1953.5	1833.62	1846.56	1839.71
431.471008	1848.06	1815.01	1893.43	1855.92	1836.21	1892.03	1914.49	1876.9	1914.96	1768.62	1924.89	1849.87	1794.03	1819.22	1834.07	1841.61	1745.49	1814.77	1781.87	1836.43	1826.41	1901.49	1911.75	1771.21	1854.98	1873.78	1830.06	1790.17	1839.46	1821.91	1876.46	1867.91	1858.25	1796.51	1802.37	1857.08	1706.08	1774.83	1828.24	1833.16	1789.58	1812.69	1875.07	1824.95	1814.37	1951.81	1836.9	1841.35	1841.54
431.966003	1847.38	1813.82	1891.07	1860.85	1837.3	1888.02	1920.53	1881.03	1916.69	1769.22	1919.55	1852.64	1792.83	1817.15	1837.75	1843.61	1749.87	1812.99	1781.97	1834.95	1825.85	1901.69	1912.78	1770.51	1850.94	1868.46	1831.79	1787.01	1841.28	1825.27	1877.58	1868.5	1858.27	1795.39	1801.71	1854.69	1705.76	1772.12	1827.43	1834.87	1788.7	1816	1871.92	1825.32	1812.28	1951.88	1838.84	1841.19	1841.19
432.460999	1846.69	1813.82	1890.18	1857.65	1835.97	1887.85	1916.58	1878.62	1918.82	1767.31	1920.21	1849.16	1793.3	1821.61	1835.09	1843.05	1746.44	1813.83	1780.93	1836.33	1827.13	1899.64	1909.95	1771.8	1849.36	1871.13	1832.15	1788.84	1837.1	1827.35	1879.44	1865.52	1858.66	1797.78	1802.85	1857.7	1706.01	1773.28	1824.5	1833.57	1783.15	1810.17	1874.78	1822.66	1812.27	1953.09	1835.81	1844.07	1842.81
432.955994	1850.12	1814.67	1896.45	1858.85	1840.45	1887.93	1918.06	1878.5	1918.65	1770.62	1924.84	1852.25	1791.48	1822.43	1837.44	1844.07	1749.06	1812.86	1782.04	1834.13	1828.72	1905.54	1909.08	1770.08	1854.06	1869.36	1829.87	1788.69	1840.03	1824.37	1877.62	1869.59	1857.87	1797.17	1804.58	1859.14	1708.22	1774.12	1828.4	1830.27	1786.24	1814.98	1874.93	1829.61	1814.04	1955.31	1833.59	1842.62	1840.95
433.451996	1850.26	1813.73	1890.91	1858.55	1835.06	1885.28	1915.34	1879.21	1914.5	1771.28	1922.21	1851.48	1794.11	1819.14	1837.09	1843.63	1750.96	1813.95	1780.12	1835.07	1822.95	1899.37	1915.69	1767.52	1847.51	1868.49	1831.58	1788.41	1841.9	1826.68	1875.9	1867.76	1858.83	1795.14	1804.64	1857.69	1707.22	1775.11	1825.35	1836.52	1787.83	1812.57	1876.15	1826.75	1813.85	1955.26	1836.85	1843.78	1841.17
433.946991	1848.58	1811.99	1890.07	1859.21	1836.48	1887.11	1910.9	1874.15	1915.13	1770.15	1922.55	1849.39	1794.36	1821.99	1836.27	1845.66	1747.87	1814.26	1782.61	1835.51	1827.79	1896.82	1908.23	1771.17	1852.46	1867.63	1831.1	1787.74	1838.19	1825.34	1880.34	1868.92	1856.24	1795.51	1805.36	1855.55	1707.32	1772.46	1826.72	1834.51	1791.36	1812.57	1875.67	1824.28	1813.24	1948.53	1834.12	1844.1	1840.49
434.441986	1849.67	1813.81	1891.04	1861.24	1835.85	1889.63	1914.94	1880.58	1919.3	1770.22	1924.36	1849.8	1793.54	1820.01	1836.47	1841.74	1746.72	1813.04	1782.02	1834.95	1822.4	1899.32	1910.45	1769.26	1851.05	1864.55	1829.89	1788.05	1836.57	1824.27	1878.24	1866.17	1859.11	1799.82	1806.99	1853.44	1706.9	1772.4	1827.78	1832.36	1789.46	1809.89	1875.71	1826.28	1813.33	1954.24	1839.47	1843.9	1839.55
434.937012	1851.86	1814.19	1888.04	1857.69	1834.82	1888.8	1916.02	1882.64	1912.95	1771.14	1926.54	1850.19	1795.33	1821.6	1835.84	1844.65	1748.36	1811.13	1781.33	1830.85	1824.95	1896.9	1909.75	1770.42	1849.95	1867.6	1828.43	1788.04	1840.89	1826.06	1877.15	1867.8	1860.48	1794.86	1804.62	1854.52	1707.05	1772.39	1830.57	1833.23	1785.77	1811.42	1874.67	1826.54	1812.96	1954.55	1835.65	1840.74	1843.16
435.432007	1849.77	1813.72	1893.15	1858.24	1833.63	1886.86	1915.3	1875.03	1915.24	1768.92	1927.23	1848.99	1791.76	1819.56	1836.06	1842.05	1746	1811.83	1780.53	1833.67	1825.73	1897.87	1909.19	1769.5	1852.55	1868.23	1828.92	1787.81	1835.41	1823.52	1876.87	1869.71	1859.31	1795.63	1803.66	1857.17	1707.5	1773	1828.28	1834.3	1785.44	1810.59	1873.38	1829.02	1811.68	1952.96	1833.92	1845.02	1839.96
435.928009	1845.56	1818.61	1887.56	1856.59	1836.54	1888.49	1910.03	1876.6	1916.6	1769.97	1926.55	1850.33	1793.18	1817.56	1836.36	1841.63	1750.19	1814.4	1782.32	1833.27	1826.63	1899.52	1908.28	1771.88	1851.31	1871.03	1830.16	1789.3	1838.75	1826.15	1878.76	1868.91	1859.95	1793.4	1805.62	1857.4	1706.32	1772.4	1829.67	1836.26	1785	1811.75	1872.56	1826.78	1810.96	1952.58	1839.29	1843.36	1843.79
436.423004	1850.07	1818.74	1888.35	1857.2	1837.09	1886.56	1913.07	1873.21	1918.47	1770.09	1927.44	1848.94	1792.57	1819.21	1838.82	1844.43	1747.83	1811.56	1780.73	1832.88	1828.83	1900.81	1909.49	1770.37	1849.52	1868.26	1829.59	1788.13	1843.78	1823.9	1880.81	1868.42	1859.82	1794.44	1805.25	1858.41	1707.55	1770.58	1828.58	1835.31	1786.09	1811.89	1873.45	1826.28	1817.68	1951.45	1832.82	1842.29	1840.42
436.917999	1848.77	1815.08	1887.81	1858.07	1835.46	1889.5	1915.34	1871.99	1919.03	1770.64	1927.93	1847.86	1793.3	1821.71	1836.57	1842.47	1748.04	1810.23	1781.38	1829.8	1823.59	1899.68	1909.01	1771.18	1852.8	1866.84	1829.31	1787.07	1841.4	1824.28	1879	1864.39	1856.35	1794.26	1804.31	1856.26	1706.34	1778.13	1827.97	1833.02	1784.22	1813.93	1875.41	1825.15	1813.27	1954.19	1833.33	1844.6	1841.97
437.412994	1848.22	1812.89	1890.08	1862.43	1841.65	1889.07	1915.78	1877.94	1915.92	1769.4	1932.21	1852.5	1790.59	1817.8	1835.23	1842.28	1748.38	1811.22	1779.74	1832.93	1826.74	1899.57	1911.94	1769.19	1849.71	1866.9	1829.63	1787.25	1840.06	1826.4	1877.34	1871.06	1856.55	1794.98	1804.93	1859.87	1709.77	1775.03	1829.45	1833.37	1787.9	1812.44	1875.79	1826.37	1814.76	1952.99	1834	1846.47	1838.59
437.908997	1848.99	1815.1	1889.3	1858.79	1833.65	1888.91	1919.23	1877.51	1913.91	1768.36	1927.6	1851.38	1793.59	1821.96	1831.45	1847.25	1749.11	1811.73	1779.96	1834.3	1825.78	1899.59	1907.95	1772.44	1850.16	1867.82	1825.56	1787.51	1840	1824.72	1881.68	1867.43	1857.28	1793.77	1806.49	1858.64	1708.85	1775.22	1827.14	1833.17	1788.82	1812.18	1876.17	1826.9	1810.95	1955.43	1833.74	1844.84	1842.82
438.403992	1846.56	1814.1	1890.08	1858.52	1834.2	1890.69	1912	1875.7	1917.13	1766.37	1927.12	1852.29	1793.92	1820.46	1835.47	1843.32	1750.18	1812.63	1779.88	1833.29	1827.24	1900.9	1908.71	1771.28	1850.74	1869.97	1831.16	1786.01	1841.21	1822.1	1877.54	1871.15	1859.92	1796.35	1807.19	1860.39	1707.63	1770.23	1828.84	1834.43	1788.87	1811.15	1873.19	1825.64	1812.64	1953.76	1835.27	1843.33	1844.38
438.898987	1847.03	1817.24	1889.99	1860.55	1837.2	1888.58	1914.92	1878.47	1915.43	1770.5	1924.91	1848.91	1796.19	1819.75	1833.91	1842.01	1746.5	1811.66	1781.16	1835.71	1826.56	1899.85	1907.93	1768.54	1855.05	1866.93	1832.21	1789.33	1835.29	1823.35	1877.77	1870.94	1857.87	1794.24	1803.33	1858.55	1707.55	1773.28	1829.52	1836.28	1785.31	1812.84	1871.17	1826.1	1811.13	1952.96	1837.57	1840.59	1842.7
439.394012	1849.61	1815.27	1892.44	1858.29	1834.68	1891.41	1915.59	1875.37	1914.25	1768.74	1927.5	1848.54	1792.93	1819.53	1835.62	1839.95	1744.26	1812.32	1779.93	1833.8	1826.99	1898.31	1909.4	1770.08	1849.12	1870.04	1828.98	1787.46	1838.21	1823.66	1878.66	1870.19	1858.6	1795.59	1805.13	1856.77	1709.57	1776.95	1828.23	1834.74	1788.06	1812.4	1875.25	1825.68	1813.19	1954.11	1833.67	1844.44	1844.09
439.889008	1845.42	1813.73	1891.75	1858.26	1835.28	1887.95	1916.23	1877.24	1913.99	1770.01	1925.11	1853.08	1795.17	1820.39	1835.36	1842.59	1747	1813.1	1778.88	1830.23	1825.16	1897.18	1909.63	1770.41	1852.77	1868.94	1830.28	1787.45	1834.88	1822.35	1878.35	1868.85	1854.35	1794.66	1802.27	1853.42	1708.35	1776.55	1826.18	1830.63	1783.94	1813.92	1871.77	1822.34	1812.1	1953.95	1835	1842.93	1840.38
440.384003	1848.27	1812.12	1888.89	1860.51	1835.73	1883.12	1916.18	1875.89	1914.23	1767.3	1929.48	1849.63	1792.4	1820.78	1834.11	1843.42	1747.62	1811.55	1780.7	1832.76	1823.85	1898.56	1908.86	1771.36	1847.89	1869.06	1829.92	1786.69	1838.7	1826.54	1875.14	1865.44	1858.87	1795.7	1806.04	1856.84	1708.74	1773.9	1828.54	1834.48	1784.72	1813.07	1874.33	1827.27	1814.9	1953.58	1835.2	1841.33	1840.88
440.880005	1851.3	1812.12	1887.76	1859.88	1833.89	1885.86	1916.93	1875.6	1914.58	1767.35	1929.63	1852.68	1790.55	1820.43	1834.83	1844.17	1748.87	1809.81	1781.73	1830.49	1825.39	1900.02	1909.17	1766.76	1851.81	1864.35	1829.95	1792.36	1840.61	1823.62	1878.49	1869.05	1856.98	1793.97	1806.45	1856.46	1706.58	1773.1	1827.14	1835.81	1789.43	1809.65	1872.88	1827.51	1812.94	1951.74	1833.32	1843.73	1842.31
441.375000	1846.63	1811.77	1889.99	1857.02	1833.67	1886.74	1916.69	1874.63	1912.89	1770.99	1929.14	1848.11	1791.7	1820.75	1832.61	1843.8	1746.15	1811.33	1783.67	1831.13	1820.65	1896.47	1906.47	1768.08	1852.29	1866.61	1827.27	1786.42	1835.02	1825.11	1877.99	1870.89	1856.77	1794.04	1804.4	1855.55	1708.44	1775.83	1828.47	1834.83	1787.76	1811.28	1874.34	1825.66	1812.76	1949.92	1830.35	1838.88	1842.8
441.869995	1848.93	1814.6	1887.3	1855.92	1836.78	1890.74	1913.15	1876.91	1908.7	1769.62	1932.02	1851.47	1794.6	1821.63	1835.75	1841.32	1749.14	1811.33	1778.19	1835.26	1823.81	1900.72	1912.46	1771.3	1853.85	1865.99	1829.42	1787.94	1839.01	1825.67	1875.94	1867.98	1855.13	1795.84	1803.73	1854.07	1706.52	1774.3	1823.18	1835.56	1785.9	1813.44	1869.97	1825.91	1811.76	1953.69	1832.28	1843.45	1841.61
442.364990	1847.38	1813.59	1885.93	1859.64	1830.92	1884.42	1909.99	1876.55	1910.29	1767.19	1926.55	1849.75	1793.21	1812.8	1833.38	1842.37	1749.88	1808.91	1780.74	1832.1	1825.8	1900.74	1909.65	1768.26	1848.79	1866.27	1826.92	1783.41	1835.75	1823.02	1878.67	1866.89	1853.24	1792.17	1802.89	1851.66	1708.57	1771.93	1830.71	1835.59	1785.61	1812.25	1870.03	1825.28	1808.83	1949.05	1832.38	1837.79	1840.26
442.860992	1848.59	1813.1	1888.65	1859.71	1835.73	1887.74	1914.32	1875.31	1914.89	1769.86	1926.84	1846.89	1791.99	1817.91	1835.74	1839.29	1747.65	1809.59	1777.53	1831.63	1825.99	1900.07	1909.82	1769.44	1852.54	1868.83	1831.28	1786.34	1835.91	1823.01	1876.39	1864.23	1857.11	1792.24	1801.56	1856.81	1706.57	1772.88	1827.15	1832.8	1785.3	1811.74	1871.95	1825.6	1810.3	1948.59	1833.29	1845.58	1839.28
443.355988	1845.05	1810.45	1888.45	1856.09	1832.11	1883.78	1912.44	1875.56	1914.77	1769.32	1926.98	1851.63	1792.42	1817.68	1835.41	1841.17	1748	1810.38	1780.34	1830.63	1820.77	1899.12	1911.66	1769.56	1849.8	1863.53	1828.76	1786.93	1840.07	1823.56	1878.39	1869.85	1855.68	1794.23	1802.91	1852.82	1708.21	1772.19	1829.08	1833.73	1787.15	1808.91	1875.77	1824.22	1812.09	1946.74	1834.27	1841.29	1841.38
443.851013	1847.13	1815.66	1889.15	1856.93	1835.24	1882.71	1911.82	1872.47	1913.7	1767.36	1926.11	1846.59	1790.64	1817.14	1837.97	1840.72	1746.83	1810.37	1778.59	1832.93	1822.8	1895.76	1909.27	1768.54	1846.35	1861.89	1823.55	1787.59	1838.93	1820.65	1876.67	1868.63	1854.36	1791.83	1800.17	1855.97	1705.3	1772.94	1831.07	1832.2	1784.42	1810.43	1873.78	1823.83	1810.57	1951.49	1833.24	1841.54	1836.59
444.346008	1847.06	1809.42	1889.33	1858.53	1835.11	1886.67	1909.23	1873.48	1912.23	1768.38	1929.46	1848.41	1793.29	1819.69	1833.49	1840.47	1749.42	1809.07	1779.17	1832.39	1822.84	1897.56	1913.37	1768.13	1848.79	1867.33	1825.76	1784.63	1838.5	1823.86	1871.63	1868.96	1856.87	1795.1	1803.41	1852.59	1707.2	1772.71	1825.05	1832.55	1788.86	1811.46	1870.05	1824.69	1815.72	1947.11	1835.55	1843.07	1840.63
444.841003	1847.47	1812.96	1886.59	1855.52	1838.35	1885.47	1910.19	1874.93	1913.61	1768.85	1925.09	1849.46	1791.37	1817.17	1835.17	1839.85	1749.7	1808.64	1779.63	1829.37	1823.32	1895.82	1907.37	1772.66	1848.95	1866.91	1829.56	1785.91	1837.63	1823.26	1879.55	1867.02	1855.08	1794.65	1805.98	1856.2	1708.87	1775.01	1823.83	1832.07	1786.77	1812.19	1869.73	1824.78	1809.64	1945.97	1831.83	1842.49	1837.99
445.337006	1847.48	1812.68	1888.08	1857.76	1834.42	1882.08	1909.74	1875.37	1916.91	1769.23	1925.7	1846.63	1791.53	1817.04	1830.59	1842.95	1747.22	1810.51	1779.87	1830.71	1819.61	1896.8	1908.49	1771.06	1846.17	1865.1	1828.11	1785.43	1837.32	1824.54	1875.35	1862.19	1854.66	1792.33	1802.94	1853.24	1708.94	1774.54	1827.33	1834.4	1788.38	1807.47	1873.28	1825.84	1811.24	1949.81	1833.21	1840.92	1841.7
445.832001	1849.7	1811.18	1888.5	1855.19	1833.02	1883.89	1909.34	1873.39	1912.12	1768.18	1925.36	1847.41	1789.78	1816.18	1832.45	1839.84	1748.33	1807.44	1777.4	1832.32	1821.39	1894.53	1903.07	1767.96	1850.31	1867.24	1828.06	1787.19	1835.26	1820.81	1877.74	1864.97	1855.49	1792.57	1802.98	1854.63	1709.09	1774	1825.78	1832.72	1784.3	1807.68	1868.9	1822.85	1809.21	1944.22	1831.17	1838.13	1837.56
446.326996	1846.85	1809.3	1889.47	1856.65	1831.16	1884.29	1911.09	1872.13	1911.83	1771.12	1928.81	1851.43	1789.94	1818.99	1832.15	1843.86	1750.8	1810.66	1779.8	1828.36	1825.1	1897.85	1907.36	1770.23	1850.56	1864.38	1824.16	1789.27	1837.73	1822.21	1877.56	1866.75	1852.59	1793.4	1803.47	1855.83	1708.36	1771.74	1827.25	1829.27	1783.73	1807.09	1870.37	1821.58	1810.15	1947.49	1830.82	1841.46	1838.5
446.821991	1850.03	1813.93	1885.36	1852.42	1833.6	1883.5	1911.31	1874.69	1912.14	1768.72	1922.9	1846.24	1792.16	1818.43	1832.82	1844.1	1747.24	1810.67	1780.52	1833.06	1824.55	1901.18	1911.67	1767.23	1848.57	1867.89	1826.3	1786.42	1840.27	1821.44	1876.65	1868	1852.59	1793.16	1801.55	1853.52	1707.78	1775.03	1826.8	1832.24	1783.67	1806.52	1871.53	1823.09	1807.28	1946.87	1829.27	1840.95	1840.02
447.316986	1848.05	1810.77	1886.48	1857.39	1833.44	1888.07	1911.23	1873.5	1913.9	1770.69	1928.89	1851.91	1793.1	1818.64	1834.25	1843.44	1746.24	1807.45	1778.31	1829.3	1824.32	1896.43	1911.69	1769.12	1847.98	1864.19	1829.13	1785.55	1834.79	1822.21	1876.52	1862.85	1852.27	1786.59	1802.4	1854.69	1707.5	1774.19	1828.27	1832.89	1785.24	1807.04	1870.21	1825.12	1809.3	1946.57	1827.17	1837.44	1834.27
447.812988	1847.79	1811.05	1886.81	1857.09	1832.47	1886.46	1912.72	1875.61	1910.42	1769.12	1934.09	1847.61	1792.86	1819.64	1834.22	1840.51	1750.08	1810.51	1779.69	1830.54	1822.95	1898.24	1909.07	1770.29	1847.49	1865.96	1825.95	1783.57	1834.84	1828.46	1871.83	1864.67	1855.87	1788.12	1802.44	1853.25	1708.29	1771.82	1830.88	1829.63	1785.98	1807.18	1873.01	1824.07	1806.77	1945.04	1828.36	1842.18	1837.81
448.308014	1847.55	1810.45	1884.64	1856.66	1831.88	1885.4	1915.71	1871.86	1918.01	1767.68	1927.51	1842.77	1794.12	1821.1	1834.99	1841.74	1748.18	1809.09	1779.32	1832.25	1821.22	1895.56	1907.76	1769.81	1841.85	1865.99	1824.73	1786.18	1838.31	1822.15	1875.98	1863.75	1852.2	1789.66	1798.4	1853.72	1707.18	1772.48	1825.53	1829.82	1783	1805.59	1870.77	1819.29	1807.4	1947.17	1829.55	1840.27	1835.72
448.803009	1846.51	1814.53	1886.06	1856.66	1830.81	1887.55	1911.81	1872.88	1914.17	1767.59	1931.95	1847.5	1792.25	1817.21	1833.35	1841.34	1750.17	1806.52	1774.94	1829.97	1822.59	1897.39	1907.51	1770.59	1845.86	1867.23	1827.27	1786.9	1837.83	1823.61	1874.68	1863.84	1851.18	1792.39	1802.51	1855.11	1708.73	1771.4	1826.16	1830.93	1785.74	1808.21	1869.37	1821.7	1810.79	1947.83	1827.92	1840.38	1838.34
449.298004	1844.74	1809.8	1886.45	1853.55	1835.31	1885.29	1911.27	1874.83	1915.08	1769.59	1929.86	1845.65	1791.28	1814.56	1832.91	1839.53	1748.81	1807.53	1778.86	1828.71	1822.2	1899.82	1907.57	1770.46	1845.11	1863.02	1827.37	1782.8	1837.38	1818.23	1877.23	1864.84	1854.08	1789.91	1800.62	1850.96	1709.19	1774.1	1827.87	1830.03	1784.59	1808.64	1871.8	1820.56	1806.61	1947.66	1829.78	1842.92	1838.86
449.792999	1844.68	1811.5	1882.77	1854.32	1835.2	1879.72	1914.82	1875.47	1911.06	1764.82	1926.32	1847.8	1791.72	1817.78	1830.61	1842.78	1748.11	1807.56	1778.7	1830.13	1819.9	1896.17	1902.43	1769.05	1844.6	1861.65	1823.27	1784.86	1838.33	1818.73	1876.92	1864.19	1854.34	1791.54	1804.84	1852.74	1706.62	1769.74	1821.48	1829.05	1782.95	1806.61	1869.6	1823.65	1812.61	1944.67	1830.43	1840.51	1837.13
450.289001	1846.58	1811.28	1886.29	1851.01	1833.77	1880.89	1910.91	1876.07	1914.01	1766.49	1927.58	1848.67	1792.96	1816.4	1832.8	1839.82	1744.29	1811.26	1780.7	1831.06	1821.9	1896.47	1907.92	1767.83	1844.51	1864.18	1829.76	1786.62	1836.02	1822.38	1875.24	1861.62	1851.76	1791.04	1799.21	1854.13	1706.99	1770.24	1824.55	1831.03	1782.9	1805.62	1868.69	1821.91	1808.7	1944.25	1829.89	1841.38	1837.89
450.783997	1847.13	1810.41	1888.7	1851.67	1835.1	1885.37	1915.02	1876.49	1914.17	1768.6	1927.62	1847.62	1788.59	1819.72	1836.84	1838.86	1747.45	1808.73	1778.52	1829.42	1821.21	1896.68	1905.25	1770.66	1848.92	1865.14	1826.68	1787.14	1836.19	1817.82	1876.18	1860.23	1853.05	1792.27	1798.69	1853.12	1710.23	1771.13	1824.97	1827.49	1785.23	1810.39	1870.54	1822.38	1808.09	1943.24	1832.88	1835.82	1839.16
451.278992	1843.76	1811.63	1882.47	1852.34	1827.71	1886.07	1908.11	1872.55	1910.74	1766.62	1929.98	1844.45	1789.22	1816.54	1834.56	1838.47	1747.66	1810.92	1780.68	1830.35	1822	1896.35	1906.56	1767.83	1844.36	1861.18	1830.15	1785.8	1838.65	1821.75	1874.31	1864.35	1855.42	1791.65	1802.89	1855.17	1709.17	1774.05	1823.72	1834.99	1783.38	1812.44	1870.58	1823.98	1805.74	1946.72	1832.5	1838.13	1839.3
451.773987	1844.05	1810.99	1884.24	1855.57	1831.5	1887.55	1913.09	1872.13	1909.17	1768.62	1935.36	1847.26	1791.01	1817.96	1833.61	1839.58	1749.87	1809.22	1778.24	1829.89	1824.43	1891.91	1910.84	1766.27	1847.03	1859.05	1827.21	1785.29	1837.07	1822.14	1873.83	1863.22	1855.25	1792.59	1802.68	1855.01	1707.92	1773.11	1827.41	1830.9	1785.26	1810.41	1871.94	1825.25	1810.71	1949.26	1830.24	1840.98	1839.75
452.269012	1844.29	1812.16	1884.43	1849.77	1833.15	1882.81	1910.61	1875.14	1912.79	1766.03	1928.26	1847.39	1793.65	1816.73	1834.48	1840.61	1748.46	1809.13	1777.89	1830.77	1822.34	1896.28	1906.84	1770.7	1847.02	1864.41	1829.05	1785.08	1837.83	1820.78	1876.24	1867.01	1853.76	1791.3	1800.36	1856.7	1704.82	1773.11	1828.07	1831.42	1786.13	1806.21	1866.85	1824.31	1809.02	1946.61	1831.13	1841.72	1840.78
452.765015	1841.93	1806.6	1884.02	1855.79	1828.52	1883.61	1909.58	1872.06	1912.47	1766.51	1930.31	1847.62	1790.69	1816.51	1831.35	1843.14	1747.04	1808.66	1779.05	1832.5	1820.85	1897	1907.78	1770.13	1843.83	1863.53	1825.97	1786.31	1835.8	1821.91	1878.79	1862.89	1856.02	1791.74	1802.01	1850.68	1705.96	1771.92	1824.65	1833.58	1784.19	1809.61	1867.84	1825.43	1811.88	1946.85	1829.63	1839.32	1834.8
453.260010	1842.38	1808.97	1885.97	1853.31	1831.27	1883.93	1908.4	1872.6	1915.81	1769.36	1932.12	1845.8	1791.34	1816.51	1832.46	1840.67	1745.85	1808.79	1776.25	1828.13	1822.68	1891.37	1903.87	1768.54	1845.03	1862.1	1824.02	1784.15	1836.77	1820.43	1876.63	1862.38	1851.82	1792.32	1795.46	1851.6	1707.66	1771.57	1824.09	1836.12	1784.33	1811.66	1870.55	1825.82	1808.48	1944.96	1828.25	1839.82	1837.46
453.755005	1845.25	1809.77	1884.26	1852.91	1832	1883.32	1914.07	1877.07	1913.06	1767.21	1930.63	1846.34	1794.13	1819.67	1833.31	1837.98	1747.53	1806.98	1778.02	1829.98	1820.99	1895.83	1906.65	1768.54	1839.78	1864.37	1825.93	1785.12	1835.23	1821.89	1873.93	1862.5	1851.93	1789.48	1800.34	1848.29	1707.26	1771.96	1826.17	1828.79	1783.95	1807.99	1867.1	1822.66	1809.24	1948.21	1830.7	1838.49	1838.26
454.250000	1844	1810.23	1882.3	1852.79	1833.83	1882.04	1911.52	1875.1	1909.67	1766.98	1930.66	1844.96	1791.33	1818.98	1832.14	1843.65	1745.08	1809.08	1777.19	1830.39	1822.07	1895.77	1908.93	1773.27	1843.92	1865.25	1826.91	1785.23	1835.95	1817.95	1873.29	1864.96	1854.32	1793.41	1801.8	1850.86	1709.15	1771.83	1825.8	1831.39	1783.08	1807.79	1871.36	1822.62	1811.69	1945.48	1827.04	1840.05	1834.32
454.746002	1844.58	1808.69	1884.06	1855.69	1829.26	1885.8	1914.86	1873.2	1909.76	1768.16	1927.4	1848.46	1787.09	1818.8	1833.71	1841.27	1748.09	1805.28	1777.58	1828.67	1819.89	1896.05	1901.53	1768.1	1842.12	1861.24	1828.67	1785.38	1835.45	1821.37	1872.33	1862.49	1853.18	1790.73	1801.76	1854.5	1707.56	1769.71	1824.77	1828.59	1782.22	1805.3	1871.99	1822.39	1806.57	1940.26	1832.88	1836.93	1836.58
455.240997	1841.37	1808.26	1880.79	1854.67	1830.2	1883.91	1908.7	1870.18	1908.74	1765.47	1931.02	1844.99	1790.6	1815.73	1832.96	1839.05	1743.83	1806.7	1778.6	1825.24	1820.88	1891.3	1905.09	1767.88	1843.51	1865	1825.98	1785.72	1835.34	1820.02	1874.04	1866.25	1850.97	1791.09	1800.74	1854.33	1708.15	1767.65	1825.25	1831.49	1785.53	1806.32	1870.15	1822.89	1807.77	1948.91	1826.81	1841.1	1837.92
455.735992	1845.72	1808.37	1887.38	1854.07	1832.92	1881.38	1912.31	1871.94	1912.53	1766.21	1928.37	1843.92	1791.45	1818.88	1832.24	1840.3	1748.55	1804.42	1774.65	1834.09	1819.19	1894.36	1907.52	1767.69	1846.21	1864.31	1825.55	1782.55	1838.85	1821.68	1871.28	1861.49	1850.46	1791.58	1803.14	1853.29	1704.96	1772.2	1825.3	1827.07	1785.64	1809.21	1867.28	1822.8	1810.07	1944.79	1829.21	1842.06	1834.89
456.230988	1848.11	1810.67	1883.58	1857.49	1832.28	1886.12	1909.16	1874.64	1911.52	1767.49	1932	1847.64	1787.53	1817.43	1832.7	1841.27	1745.38	1807.4	1777.7	1829.35	1825.08	1894.71	1904.37	1768.76	1845.06	1865.34	1825.61	1787	1838.75	1822.46	1875.92	1861.23	1851.54	1791.99	1801.43	1858.48	1707.96	1770.81	1827.31	1831.33	1782.08	1808.17	1867.34	1823.92	1810.18	1949.28	1830.45	1841.33	1841.75
456.726013	1842.83	1809.73	1886.38	1852.31	1833.5	1881.51	1911.33	1871.39	1915.37	1768.03	1931.82	1845.83	1790.89	1819.49	1830.45	1838.68	1745.98	1808.18	1776.4	1828.4	1823.83	1892.49	1905.22	1770.61	1846.49	1865.73	1826.89	1782.98	1834.49	1821.54	1875.14	1867.15	1855.27	1793.56	1802.73	1857.81	1708.43	1770.94	1826.12	1830.55	1785.46	1806.54	1871.06	1822.61	1810.36	1945.99	1830.13	1839.26	1837.03
457.221985	1843.77	1810.84	1885.02	1854.56	1834.16	1883.39	1911.09	1873.75	1912.83	1769.56	1930.1	1847.51	1792.92	1815.15	1829	1840.94	1744.89	1809.36	1778.71	1829.92	1820.86	1898.02	1908.23	1770.95	1841.74	1862.94	1827.44	1786.85	1835.02	1821.44	1875.7	1862.32	1853.18	1791.34	1803.34	1856.42	1707.53	1771.25	1825.84	1828.08	1785.05	1808.7	1868.01	1821.1	1808.31	1947.47	1832.91	1842.04	1837.46
457.717010	1844.77	1813.49	1885.01	1852.31	1831.5	1880.48	1911.11	1875.15	1911.04	1767.53	1932.1	1846.94	1791.58	1816.48	1830.54	1843.35	1745.04	1806.61	1778.35	1828.11	1819.81	1891.86	1906.8	1770.29	1844.36	1863.14	1828.04	1786.11	1836.17	1821.46	1875.12	1861.34	1854.6	1790.69	1801.2	1856.46	1706.52	1769.06	1824.14	1828.38	1783.69	1806.12	1870.3	1822.09	1809.5	1942.9	1830.27	1840.5	1837.2
458.212006	1844.62	1812.74	1883.4	1851.79	1832.69	1881.22	1911	1874.19	1908.98	1767.08	1930.52	1846.2	1790	1816.93	1832.43	1839.85	1748.42	1809	1777.45	1829.95	1819.93	1889.41	1902.87	1765.42	1842.58	1864.14	1827.28	1786.47	1837.05	1819.83	1872.62	1859.77	1855.86	1793.72	1801.18	1854.1	1706.41	1767.08	1825.23	1829.77	1785.76	1807.33	1870.89	1824.69	1809.11	1944.21	1827.17	1844.08	1839.43
458.707001	1842.01	1809.42	1882.4	1852.16	1831.17	1880.91	1908.24	1871.21	1909.7	1764.71	1926.97	1840.73	1788.84	1814.65	1831.27	1836.67	1746.92	1809.09	1776.34	1831.41	1819.88	1891.53	1901.61	1768.89	1844.43	1865.26	1826.58	1786.1	1835.61	1818.23	1876.24	1861	1855.2	1790.35	1802.29	1851.35	1711.02	1770.37	1826.16	1830.83	1784.47	1806.83	1870.08	1820.6	1808.72	1941.79	1829.12	1839.96	1836.7
459.201996	1843.17	1811.25	1882.64	1853.83	1834.88	1878.61	1907.44	1871.55	1908.23	1766.53	1930.8	1845.96	1789.17	1816.32	1829.44	1839.39	1746.29	1807.34	1778.18	1827.33	1821.32	1893.53	1905.03	1770.15	1842.17	1861.56	1825.15	1785.58	1833.31	1822.49	1872.13	1863.19	1851.9	1792.62	1803.51	1851.68	1709.62	1769.3	1823.47	1829.82	1784.29	1809.76	1868.35	1824.56	1808.93	1944.5	1829.21	1838.58	1836.65
459.697998	1842.48	1812.93	1886.12	1855.57	1830.19	1881.46	1907.52	1874.14	1911.28	1765.59	1925.81	1844.79	1789.04	1813.94	1831.35	1837.16	1745.49	1806.01	1776.67	1829.79	1820.36	1890.28	1904.42	1766.76	1840.46	1865.07	1820.98	1783.5	1833.63	1822.55	1872.79	1865.68	1850.76	1791.3	1800.7	1850.81	1706.31	1769.89	1824.9	1829.52	1784.63	1809.47	1866.85	1823.49	1809.59	1942.73	1827.22	1839.4	1836.17
460.192993	1845.12	1808.93	1881.81	1853.69	1833.68	1883.01	1909.47	1870.09	1912.94	1767.64	1930.66	1840.7	1790.84	1816.34	1831.84	1840.01	1746.51	1809.08	1776.53	1828.21	1820.76	1891.89	1902.24	1769.44	1840.97	1861.68	1824.81	1784.07	1835.77	1821.29	1876.84	1857.94	1855.01	1792.8	1798.9	1855.24	1708	1771.41	1824.91	1828.5	1785.2	1807.18	1867.65	1821.06	1810.14	1946.51	1827.77	1840.84	1834.78
460.687988	1842.69	1807.08	1878.28	1854.12	1831.51	1876.12	1913.55	1874.01	1911.32	1764.22	1931.29	1844.51	1790.56	1816.27	1829.69	1838.6	1746.79	1806.6	1779.77	1828.92	1822.24	1889.9	1901.92	1765.6	1841.99	1864.93	1820.83	1782.92	1834.26	1821.56	1873.55	1861.79	1853.33	1793.18	1796.92	1852	1709.15	1770.92	1823.88	1829.99	1782.85	1805.87	1866.6	1820.63	1807.81	1945.39	1829.35	1839.35	1834.96
461.183014	1845.6	1807.26	1885.79	1851.47	1830.69	1878.78	1909.28	1872.79	1906.97	1765.28	1928.87	1842.82	1791.82	1814.86	1829.94	1838.32	1746.64	1805.66	1779.96	1827.97	1820.8	1890.91	1898.92	1768.3	1841.49	1861.93	1824.18	1783.38	1833.52	1818.04	1872.15	1861.2	1850.84	1792.2	1797.8	1851.15	1708.89	1767.74	1821.29	1827.54	1783.02	1807.3	1869.37	1823.9	1809.39	1944.71	1827.45	1837.3	1832.51
461.678009	1844.96	1809.27	1880.79	1853.82	1831.3	1879.26	1908.39	1871.24	1906.74	1763.85	1928.87	1842.96	1793.42	1815.52	1831.92	1837.98	1745.38	1805.4	1776.66	1830.96	1823.36	1889.23	1902.74	1768.89	1844.71	1865.27	1823.08	1783.15	1836.58	1818.46	1871.29	1863.09	1851.85	1787.31	1799.71	1852.46	1704.59	1768.92	1822.49	1829.83	1783.5	1808.75	1865.53	1818.76	1808.21	1941.58	1827.19	1839.24	1834.97
462.174011	1843.48	1808.43	1883.69	1850.94	1832.95	1883.09	1910.23	1870.42	1913.2	1764.47	1928.73	1841.68	1790.83	1814.45	1831.41	1840.26	1746.24	1804.65	1775.97	1829.34	1821.59	1890.91	1903.83	1768.83	1844.06	1864.51	1826.43	1782.36	1834.72	1819.53	1873.09	1862.88	1850.23	1790.67	1799.24	1854.45	1705.8	1771.63	1823.05	1829.05	1783.95	1808.58	1867.2	1821.48	1805.09	1944	1829.24	1838.03	1834.53
462.669006	1842.36	1808.19	1881.57	1851.39	1833.26	1878.47	1906.56	1868.78	1908.48	1765.88	1925.34	1844.51	1787.53	1813.69	1827.56	1838.1	1746.59	1808.71	1778.33	1827.55	1818.81	1890.68	1899.24	1767.42	1847.91	1861.63	1822.6	1784.06	1835.28	1820.23	1873.91	1862.56	1852.16	1791.73	1798.47	1851.97	1708.06	1771.53	1823.62	1825.64	1785.42	1805.86	1866.87	1821.21	1808	1944.68	1827.25	1837.48	1834.48
463.164001	1841.81	1810.28	1883.16	1851.02	1830.39	1873.62	1909.4	1873.59	1909.99	1764.91	1927.15	1844.41	1791.38	1816.49	1830.21	1838.69	1744.51	1805.63	1774.77	1828.39	1820.69	1890.94	1901.12	1764.85	1840.73	1861.7	1824.66	1786.05	1833.09	1820.28	1871.7	1863.85	1853.82	1791.31	1801.23	1848.62	1706.48	1769.73	1821.16	1825.83	1784.21	1808.28	1864.97	1819.7	1809.16	1943.17	1825.5	1837.85	1835.87
463.658997	1841.12	1808.78	1880.26	1852.9	1830.48	1879.54	1907.36	1871.27	1907.15	1764.01	1927.83	1842.31	1786.86	1815.77	1828.79	1835.06	1746.26	1807.41	1777.08	1826.89	1818.47	1892.22	1901.3	1768.4	1838.71	1860.56	1824.82	1783.97	1835.44	1819.59	1868.88	1859.91	1849.06	1789.01	1799.23	1851	1706.09	1769.83	1821.95	1827.42	1784.3	1806.32	1868.38	1820.82	1806.51	1943.58	1826.82	1842.5	1837.28
464.153992	1841.31	1809.06	1878.91	1850.81	1829.49	1882.41	1907.76	1868.55	1908.46	1766	1927.77	1844.72	1791.83	1813.47	1830.7	1836.1	1746.04	1807.53	1776.16	1828.05	1818.55	1893.01	1903.76	1767.06	1843.84	1859.69	1822.57	1782.02	1833.5	1816.66	1869.42	1861.26	1851.26	1792.25	1798.92	1851.61	1708.56	1768.26	1823.25	1829.26	1784.36	1806.71	1865.8	1820.37	1808.31	1942.64	1825.9	1842.45	1836.69
464.649994	1841.64	1807.01	1879.22	1851.03	1828.7	1879.54	1910.53	1874.01	1910.47	1765.07	1926.6	1842.91	1788.43	1815.58	1827.61	1838.14	1745.89	1804.84	1776.1	1825.43	1820.85	1889.82	1896.1	1767.3	1841.31	1862.18	1821.19	1784.55	1833.84	1821.01	1869.27	1860.09	1848.09	1789.19	1798.04	1854.85	1706.69	1768.37	1822.82	1825.65	1786.24	1803.05	1866.78	1821.56	1805.89	1938.06	1826.75	1839.57	1837.43
465.144989	1842.5	1809.59	1877.22	1850.8	1829.89	1878.92	1909.39	1866.39	1912.8	1766.76	1930.39	1844.21	1787.05	1816.53	1827.15	1839.79	1747.21	1806.44	1777.81	1827.96	1821.63	1891.14	1902.01	1765.28	1840.13	1861.29	1824.28	1783.36	1833.01	1821.11	1872.18	1860.78	1850.41	1789.11	1801.69	1851.28	1707.24	1768.63	1821.53	1827.05	1783.31	1801.81	1863.97	1821.09	1808.29	1938.9	1828.16	1840.24	1834.69
465.640015	1841.62	1809.49	1878.21	1850.75	1829.83	1875.51	1904.86	1871.23	1907.2	1763.5	1928.58	1840.37	1788.28	1813.75	1829.17	1839.82	1744.69	1804.02	1778.55	1829.19	1820.31	1890.76	1905.06	1768.56	1839.88	1861.95	1823.85	1784.75	1834.5	1821.21	1872.98	1857.73	1849.43	1791.73	1801.09	1852.19	1708.65	1769.98	1823.54	1827.32	1785.82	1805.1	1866.48	1820.88	1808.3	1941.74	1831.31	1839.1	1835.23
466.135010	1843.43	1807.67	1879.22	1849.51	1830.02	1874.56	1905.33	1870.65	1905.58	1762.65	1929.16	1841.01	1787.95	1813.79	1828.91	1837.13	1745.83	1805.39	1775.22	1824.65	1820.21	1885.61	1902.2	1765.21	1839.17	1860.3	1822.02	1781.43	1833.56	1817.48	1868.75	1859.19	1848.52	1788.98	1800.39	1850.26	1705.47	1768.77	1820.6	1824.05	1782.91	1803.85	1865.7	1818.49	1805.96	1940.82	1827.78	1835.83	1833.59
466.631012	1842.52	1807.29	1878.59	1850.05	1831.78	1878.91	1908.67	1869.39	1909.37	1764.62	1927.95	1840.06	1786.84	1813.91	1828.35	1837.44	1747.32	1804.5	1775.25	1824.77	1820.24	1887.53	1900	1767.92	1842.31	1858.84	1823.61	1782.93	1833.25	1817.68	1870.83	1857.18	1853.08	1788.72	1797.55	1851.44	1705	1771.2	1824.77	1827.46	1782.91	1808.49	1863.21	1820.78	1808.73	1938.62	1828.1	1836.84	1836.88
467.126007	1843.28	1808.39	1878.29	1848.4	1829.44	1880.44	1907.8	1869.21	1912.25	1763.67	1928.75	1841.53	1789.58	1811.99	1828.18	1837.55	1743.46	1805.61	1779.21	1827.01	1817.71	1889.58	1900.76	1765.56	1840.13	1860.7	1825.99	1782.85	1833.76	1817.31	1872.57	1858.61	1848.29	1788.46	1798.89	1851.15	1706.5	1767.99	1823.14	1826.98	1781.38	1806.68	1866.98	1819.71	1808.9	1942.97	1827.32	1835.05	1834.86
467.621002	1839.92	1805.83	1879.38	1850.24	1829.01	1877.07	1906.15	1874.36	1907.23	1765.05	1928.65	1841.99	1788.25	1815.27	1829.67	1837.6	1745.75	1805.05	1776.73	1827.48	1819.39	1890.62	1901.79	1769.08	1841.11	1860.33	1827.41	1783.86	1834.63	1821.22	1870.04	1855.24	1848.63	1788.51	1797.49	1853.14	1706.92	1771.31	1822.83	1823.93	1783.34	1804.33	1865.85	1818.34	1806.47	1937.84	1827.35	1835.87	1833.04
468.115997	1842.65	1807.49	1882.75	1848.51	1831.68	1877.8	1908.44	1868.56	1904.12	1764.67	1928.93	1843.33	1790.28	1813.98	1828.34	1836.9	1743.73	1805.29	1774.85	1827.05	1817.4	1892.18	1896.68	1768.54	1841.43	1860.74	1820.9	1782.75	1836.19	1818.61	1870.68	1860.85	1850.97	1788.53	1799.2	1849.48	1706.57	1767.89	1822.04	1826.61	1782.16	1805.14	1865.45	1817.96	1802.99	1939.85	1824.74	1837.98	1831.09
468.610992	1838.41	1806.4	1876.85	1851.18	1830.88	1877.67	1911.78	1866.73	1909.27	1764.42	1930.79	1841.81	1788.82	1815.59	1826.89	1837.39	1745.68	1801.89	1775.67	1826.15	1821.26	1887.62	1904.27	1766.75	1842.53	1861.13	1823.65	1782.77	1831.81	1819.51	1867.77	1859.91	1850.45	1789.98	1800.7	1849.62	1707	1768.43	1823.92	1823.96	1783.27	1804.77	1864.48	1821.29	1806.53	1935.38	1826.55	1840.57	1830.81
469.106995	1842.28	1808.16	1878.04	1849.79	1833.39	1878.19	1902.72	1870.02	1906.31	1765.45	1926.02	1840.77	1788.89	1813	1825.62	1837.53	1746.26	1802.98	1773.99	1827.74	1820.26	1884.89	1899.51	1767.35	1839.19	1858.5	1824.26	1782.67	1832.26	1818.47	1872.97	1858.57	1846.21	1787.98	1800.29	1851.86	1706.61	1766.69	1819.54	1826.3	1782.07	1803.21	1866.79	1814.32	1806.14	1936.08	1824.65	1837.01	1833.88
469.601990	1837.29	1807.27	1878.29	1852.5	1831.19	1877.42	1907.69	1866.68	1907.88	1763.71	1931.3	1843.54	1784.02	1816.14	1825.48	1834.39	1745.39	1805.28	1772.99	1826.55	1819.8	1889.3	1897.7	1765.82	1838.51	1861.91	1820.95	1782.66	1834.14	1813.93	1866.89	1860.84	1851.21	1788.16	1798.26	1851.35	1706.53	1770.01	1820.97	1828.29	1784.01	1803.41	1864.61	1817.38	1806.96	1942.45	1827.19	1837.24	1834.97
470.096985	1840.01	1804.83	1878.07	1851.55	1827.9	1879.33	1903.85	1870.11	1906.22	1763.48	1924.18	1842.38	1788.69	1813.88	1825.62	1835.12	1743.02	1803.14	1772.66	1822.73	1818.65	1883.7	1899.88	1764.94	1841.43	1859.63	1820.75	1782.56	1828.22	1816.09	1869.69	1858.08	1850.05	1787.16	1797.02	1852.82	1705.97	1770.04	1821.25	1824.74	1784.23	1803.3	1862.65	1819.87	1801.97	1939.55	1826.01	1837.72	1833.75
470.592010	1838.98	1806.16	1879.45	1846.04	1830.06	1874.6	1904.59	1870.02	1905.32	1762	1922.53	1837.72	1791.65	1813.77	1825.21	1834.68	1746.31	1803.56	1773.64	1824.59	1820.03	1888.26	1901.95	1766.44	1839.34	1859.27	1823.79	1783.24	1832.23	1815.8	1868.97	1856.47	1849.12	1783.2	1799.09	1849.45	1708.26	1767.04	1819.64	1819.54	1782.07	1803.99	1860.88	1821.55	1805.22	1936.36	1827.59	1837.07	1832.47
471.087006	1836.78	1804.8	1879.3	1847.44	1831.64	1872.99	1905.18	1866.07	1906.89	1763.37	1924.49	1839.92	1787.12	1812.71	1826.41	1836.14	1744.45	1803.91	1771.33	1825.37	1818.56	1886.89	1898.12	1765.54	1837.4	1856.12	1822.38	1781.08	1834.6	1817.26	1868.66	1857.71	1847.42	1786.14	1795.5	1852.08	1705.66	1769.65	1820.67	1823.25	1783.14	1805.03	1863.36	1818.39	1802.3	1937.26	1827.31	1835.83	1833.97
471.583008	1838.72	1805.75	1874.85	1848.86	1828.61	1877.68	1906.09	1870.63	1907.12	1763.94	1926.64	1839.55	1788.35	1815.82	1827.94	1838.13	1746.41	1802.47	1774.73	1823.98	1818.33	1886.56	1901.07	1763.16	1839.8	1860.36	1823.79	1780.59	1836.86	1821.7	1868.77	1855.3	1850.64	1788.03	1798.51	1848.34	1702.87	1768.23	1817.01	1827	1783.38	1804.38	1860.52	1817.12	1801.87	1935.56	1825.4	1836.54	1831.07
472.078003	1838.54	1804.9	1878.91	1849.35	1828.66	1876.02	1910.32	1866.51	1905.73	1763.67	1923.55	1841.48	1787.72	1809.78	1827.79	1834.07	1742.36	1801.06	1771.24	1825.12	1818.26	1887.37	1902.13	1765.34	1843.26	1856.22	1821.98	1780.04	1834.77	1818.44	1868.23	1856.01	1847.91	1784.71	1797.36	1850.74	1706.41	1770.42	1820.04	1824.52	1779.72	1803.28	1859.3	1820.79	1808.56	1934.68	1822.72	1837.52	1832.03
472.572998	1840.49	1804.18	1877.54	1848.58	1828.55	1873.79	1903.23	1864.84	1903.51	1761.1	1929.62	1838.88	1786.81	1812.52	1825.59	1836.4	1745.61	1801.99	1772.18	1825.07	1815.97	1885.28	1900.23	1765.77	1837.57	1858.78	1821.59	1783.56	1830.97	1817.71	1870.51	1859	1848.21	1789.87	1797.24	1850.96	1703.41	1768.88	1818.63	1821.47	1782.92	1801.58	1859.92	1816.74	1806.74	1940.26	1825.91	1835.56	1827.57
473.067993	1836.63	1807.27	1874.76	1846.05	1829.65	1872.56	1904.06	1865.42	1905.12	1763.95	1927.55	1839.66	1787.56	1811.04	1827.82	1833.95	1744.52	1804.73	1773.26	1824.37	1814.87	1883.76	1898.2	1765.41	1840.8	1860.5	1824.42	1781.57	1836.04	1814.11	1865.53	1854.76	1845.24	1787.16	1798.09	1845.08	1703.51	1767.8	1822.43	1824.8	1780.95	1803.61	1861.42	1818.52	1806.15	1936.62	1825.55	1837.42	1834.34
473.562988	1839.81	1804.16	1877.51	1847.22	1827.97	1873.64	1903.56	1868.03	1906.69	1763.19	1925.56	1838.47	1787.03	1811.54	1828.09	1839.19	1745.59	1802.96	1775.52	1822.06	1816.61	1884.98	1901.32	1764.52	1837.81	1861.23	1821.99	1778.87	1834.53	1812.63	1866.38	1857.61	1848.24	1785.76	1795.42	1843.98	1704.17	1769.08	1819.91	1820.31	1781.41	1803.57	1862.75	1818.29	1804.61	1937.18	1824.44	1837.72	1830.52
474.058990	1836.75	1806.18	1873.73	1846.2	1828.6	1874.42	1905.8	1867.01	1906.62	1762.97	1923.03	1839.24	1786.19	1812.87	1825.03	1836.17	1742.1	1803.12	1774.04	1824.03	1815.47	1887.87	1897.7	1764.65	1843.66	1856.57	1821	1779.7	1834.02	1818.55	1867.88	1857.66	1849.67	1786.02	1797.69	1847.4	1705.87	1769	1819.09	1824.82	1781.59	1803.41	1863.17	1819.32	1806.83	1934.21	1824.82	1833.68	1832.74
474.553986	1837.78	1805.42	1873.03	1846.43	1827.26	1875.86	1907.38	1868.2	1904.79	1761.36	1930.05	1837.24	1785.84	1814.27	1824.69	1836.04	1744.8	1801.18	1776.01	1828.59	1816.43	1886.55	1902.42	1766.88	1838.34	1857.89	1820.87	1780.08	1831.53	1818.37	1866.3	1857.11	1846.16	1786.47	1794.19	1847.43	1704.63	1770.09	1816.21	1824.5	1782.75	1802.23	1862.06	1816.71	1806.53	1935.94	1823.59	1837.68	1834.02
475.049011	1839.21	1804.23	1875.01	1849.02	1827.26	1872.52	1903.7	1866.84	1905.94	1764.09	1925.17	1839.11	1786.28	1812.25	1826.64	1834.21	1743.88	1799.77	1772.61	1823.61	1816.72	1883.38	1898.53	1764.41	1836.51	1857.2	1823.99	1782.39	1830.93	1817.76	1869.51	1859.73	1845.87	1787.8	1796.13	1847.91	1705.27	1768.58	1820.03	1820.28	1784.33	1803.14	1864.24	1817.93	1803.97	1929.26	1824.48	1835.76	1833
475.544006	1836.88	1804.29	1874.08	1843.24	1826.74	1875.34	1904.23	1868.17	1905.47	1761.95	1926.96	1838.57	1785.16	1811.73	1826.21	1834.05	1744.29	1803.44	1773.1	1824.52	1816.86	1887.29	1899.36	1763.21	1835.34	1859.7	1822.16	1782.77	1829.13	1814.07	1863.17	1855.36	1845.3	1786.18	1795.23	1846.36	1703.57	1768.72	1817.41	1822.58	1780.26	1803.53	1862.05	1816.11	1807.48	1934.35	1824.89	1833.82	1832.04
476.039001	1836.77	1808.83	1875.15	1843.9	1826.7	1873.84	1907.69	1866.17	1906.7	1761.65	1925.13	1836.85	1786.05	1811.04	1825.17	1835.53	1742.73	1799.23	1774.3	1824.94	1815.23	1887.14	1897.84	1763.9	1835.84	1857.01	1822.48	1778.59	1831.51	1816.29	1865.66	1855.51	1845.35	1786.78	1797.15	1849.7	1704.65	1766.68	1817.38	1821.41	1777.99	1802.47	1862.2	1816.41	1803.3	1934.35	1826.04	1835.88	1830.36
476.535004	1836.93	1801.97	1875.6	1844.35	1826.44	1871.33	1906.41	1864.81	1902.27	1762.88	1925.45	1838.7	1786.61	1809.69	1824.18	1833.28	1744.16	1803.17	1772.08	1824.86	1816.24	1884.27	1900.97	1766.93	1840.21	1855.05	1821.29	1778.48	1828.82	1818.24	1864.11	1855.3	1844.99	1784.62	1793.97	1845.58	1702.99	1767.55	1819.58	1823.77	1781.49	1801.57	1859.19	1816.5	1805.03	1930.9	1824.22	1835.39	1829.8
477.029999	1837.15	1802.96	1878.45	1844.09	1825.38	1874.67	1902.88	1862.46	1906.23	1758.26	1920.14	1838.18	1784.26	1809.02	1825.81	1831.88	1743.17	1801.45	1770.49	1821.5	1815.01	1881.03	1898.88	1764.48	1837.83	1855.95	1824.47	1781.8	1831.61	1816.83	1867.67	1855.06	1846.13	1789.29	1794.38	1847.94	1707.62	1767.78	1819.46	1819.77	1782.39	1802.41	1859.51	1818.51	1802.57	1931.84	1824.7	1835.76	1832.11
477.524994	1836.39	1803.31	1873.89	1844.71	1826.86	1872.97	1903.14	1861.05	1902.03	1762.63	1923.54	1837.32	1785.32	1810.91	1822.02	1836.97	1744.52	1800.49	1772.11	1822.57	1810.61	1884.39	1897.94	1764.79	1838.11	1857.14	1819.9	1781.15	1832.06	1816.44	1866.44	1856.47	1848.53	1787.77	1795.54	1848.31	1706.27	1768.89	1818.02	1824.92	1781.45	1800.3	1859.04	1816.83	1805.31	1930.35	1822.33	1833.21	1831.45
478.019989	1836.7	1806.69	1868.33	1845.45	1830.46	1871.82	1904.17	1863.4	1903.31	1760.15	1922.35	1833.78	1784.97	1810.51	1824.66	1833.18	1743.62	1800.05	1772.93	1822.45	1815.16	1884.47	1898.58	1763.09	1836.45	1854.63	1816.53	1779.25	1830.16	1813.79	1868.88	1852.11	1843.05	1787.03	1796.42	1846	1703.62	1768.42	1819.89	1821.02	1779.71	1800.53	1861.91	1816.82	1806.19	1931.12	1824.65	1834.89	1829.66
478.515015	1835.74	1804.01	1869.32	1840.52	1825.88	1870.79	1900.95	1865.71	1903.21	1760.51	1922.8	1836.22	1785.57	1812.34	1826.15	1835.14	1742.45	1801.17	1769.65	1822.75	1814.17	1888.59	1899.51	1764.69	1837.87	1853.98	1819.04	1780.51	1830.65	1814.35	1865.03	1853.97	1844.24	1787.74	1795.63	1850.06	1703.55	1768.4	1819.59	1822.72	1780.38	1802.59	1860.32	1815.3	1803.22	1931.76	1822.49	1834	1834.13
479.010986	1831.61	1803.64	1871.98	1845.23	1826.46	1871.99	1899.99	1864.87	1902.52	1765.38	1924.96	1836.28	1784.09	1811.18	1822.7	1835.25	1742.26	1801.22	1772.22	1823.47	1814.26	1882.33	1898.33	1765.9	1836.85	1855.31	1819.11	1779.01	1827.68	1816.4	1866.19	1853.62	1843.07	1783.98	1795.13	1846.36	1704.34	1769.29	1817.51	1820.4	1779.11	1799.39	1859.88	1815.99	1800.7	1933.55	1821.19	1834.87	1827.58
479.506012	1833.19	1803.85	1871.99	1844.37	1823.24	1869.7	1905.17	1862.42	1900.03	1762.76	1923.86	1836.08	1785.81	1811.47	1823.25	1832.4	1740.3	1801.8	1773.34	1824.5	1814.75	1885.41	1897.87	1765.18	1834.82	1855.6	1821.29	1779.9	1832.04	1812.85	1865.81	1848.9	1844.89	1784.05	1796.36	1846.98	1704.77	1764.55	1816.32	1822.13	1780.16	1799.7	1859.52	1813.44	1805.04	1928.21	1823	1835.64	1831.36
480.001007	1834.46	1801.93	1869.85	1839.11	1822.7	1871.12	1901.94	1862.31	1900.91	1760.08	1922.39	1834.08	1784.82	1808.7	1823.15	1832.58	1741.21	1800.48	1770.02	1822.78	1813.27	1882.74	1895.45	1762.55	1835.89	1860.74	1822.74	1779.46	1829.97	1813.67	1865.63	1853.64	1844.27	1782.11	1791.36	1847.58	1700.91	1766.55	1813.49	1819.66	1779.15	1801.57	1857.98	1815.54	1803.39	1930.12	1822.77	1835.36	1830.06
480.496002	1831.03	1801.46	1867.01	1842.79	1825.29	1868.02	1900.1	1862.15	1901.15	1763.21	1924.05	1835.16	1786.01	1810.01	1826.34	1834.61	1741.47	1800.06	1772.98	1822.26	1815.52	1887	1896.64	1764.27	1836.04	1855.5	1819.47	1779.95	1827.8	1814.19	1865.02	1853.62	1845.49	1783.54	1796.35	1842.69	1708.36	1768.38	1815.34	1821.05	1779.43	1800.18	1861.95	1816.18	1802.81	1933.88	1820.94	1833.99	1829.5
480.992004	1835.22	1802.16	1871.26	1842.03	1824.12	1872.64	1903.76	1860.98	1898.04	1760.55	1920.75	1836.63	1782.33	1814	1819.65	1830.97	1744.07	1799.49	1770.84	1818.97	1815.1	1882.78	1896.06	1762.63	1835.87	1856.96	1819.93	1780.39	1827.54	1812.28	1864.94	1853.25	1839.98	1785.35	1793.82	1845.43	1704.93	1765.07	1817.32	1817	1778.45	1799.97	1860.29	1815.15	1801.6	1930.88	1820.99	1833.46	1826.47
481.487000	1829.04	1800.38	1868.69	1843.23	1825.45	1873.24	1897.74	1862.04	1901.11	1762.47	1925.55	1837.69	1784.14	1805.75	1821.52	1833.44	1744.21	1799.69	1770.48	1824.52	1812	1883.74	1897.25	1763.06	1834.12	1853.72	1820.65	1780.54	1829.16	1814.32	1864.71	1852.98	1846.49	1786.3	1797	1848.8	1704.62	1765.71	1816.03	1819.72	1776.8	1796.89	1861.15	1816.83	1800.81	1934.74	1819.44	1831.13	1828.62
481.981995	1829.38	1800.09	1864.75	1843.99	1822.59	1870.65	1902.58	1861.22	1899.49	1763.73	1924.15	1837.32	1782.47	1807.34	1821.08	1830.91	1742.52	1802.69	1770.67	1821.53	1814.74	1886.12	1893.95	1762.64	1835.91	1856.21	1818.48	1780	1828.36	1810.8	1865.44	1851.68	1842.78	1782.7	1789.52	1846.74	1701.74	1767.75	1816.18	1817.69	1780.67	1800.81	1856.73	1812.45	1803.37	1931.4	1820.21	1829.33	1828.65
482.476990	1828.57	1802.5	1867.63	1843.46	1825.9	1871.83	1901.66	1861.44	1900.66	1759.84	1926.5	1836.74	1784.27	1811.37	1821.01	1830.43	1741.29	1800.59	1771.2	1820.11	1814.04	1885.82	1899.49	1762.17	1836.83	1856.23	1818.76	1777.28	1830.93	1813.35	1863.13	1855.47	1843.65	1784.45	1796.82	1846.18	1702.88	1764.26	1814.31	1818.4	1779.78	1798.2	1856.71	1816.62	1798.36	1929.08	1821	1832.14	1830.03
482.971985	1832.27	1802.72	1870.37	1844.96	1822.5	1870.38	1899.22	1860.59	1901.11	1761.37	1921.7	1835.97	1785.56	1808.84	1823.89	1833.57	1740.76	1798.64	1769.76	1822.2	1813.08	1883.42	1895.44	1760.5	1837.73	1856.7	1820.88	1778.19	1826.67	1813.87	1862.65	1852.71	1843.05	1784.63	1795.02	1843.94	1705.05	1765.7	1816.49	1818.44	1778.22	1798.74	1856.27	1812.88	1802.4	1927.53	1821.66	1830.47	1826.33
483.467987	1830.94	1801.75	1868.63	1841.31	1825.87	1868.47	1902.17	1859.67	1899.86	1762.68	1922.11	1834.37	1783.65	1811.25	1819.4	1834.62	1740.36	1799.98	1772.46	1821.26	1812.19	1878.27	1893.29	1764.45	1833.11	1853.24	1819.35	1779.18	1830.69	1813.95	1863.35	1852.87	1838.91	1784.5	1794.83	1843.72	1701.7	1765.4	1818.07	1818.51	1778.4	1798.07	1854.4	1814.22	1800.76	1926.83	1820.24	1830.79	1827.45
483.963013	1831.86	1800.86	1868.26	1840.06	1819.82	1868.11	1899.04	1860.17	1899.67	1760.5	1923	1835.72	1784.23	1807.45	1820.38	1832.75	1739.82	1797.71	1771.84	1819.22	1814.77	1881.5	1897.98	1764	1834.03	1854.01	1816.71	1779.32	1828.6	1815.46	1863.03	1847.03	1843.39	1783.43	1794.98	1840.88	1702.32	1765.22	1819.03	1817.91	1776.16	1796.3	1853.51	1816.58	1799.97	1924.38	1818.76	1829	1829.34
484.458008	1830.97	1802.55	1869	1840.1	1822.22	1868.7	1899.95	1860.61	1897.89	1762.76	1919.9	1833.3	1784.63	1808.81	1819.12	1828.04	1740	1799.57	1768.86	1822.12	1813.89	1884.5	1896.27	1764.19	1830.46	1852.46	1816.85	1778.11	1829.2	1812.54	1862.21	1852.63	1841.35	1786.22	1796.51	1845.01	1703.54	1763.87	1816.11	1822.17	1778.88	1797.45	1852.55	1812.14	1800.56	1927.75	1819.61	1829.52	1823.52
484.953003	1833.72	1796.88	1865.24	1842.98	1821.85	1867.46	1897.71	1858.71	1899.93	1761.57	1923.34	1836	1784.94	1807.33	1822.86	1829.89	1741.25	1801.3	1772.17	1822.04	1814.77	1880.97	1898.58	1761.64	1829.26	1852.98	1816.22	1776.83	1827.14	1812.27	1861.96	1851.11	1840.1	1781.82	1795.02	1845.31	1706.85	1766.87	1817.28	1817.06	1778.56	1798.07	1857.09	1813.48	1801.81	1925.98	1819.89	1833.2	1826.2
485.447998	1831.81	1800.65	1865.31	1841.68	1820.9	1865.26	1896.03	1860.54	1897.86	1759.5	1919.42	1834.59	1784.25	1809.56	1821.35	1830.07	1740.39	1799.14	1769.09	1820.52	1808.93	1884.45	1896.19	1761.98	1832.44	1852.66	1818.65	1779.14	1827.27	1813.54	1863.43	1850.96	1840.38	1783.46	1791.81	1842.1	1700.37	1763.19	1815.51	1821.46	1777.1	1797.28	1854.86	1809.83	1797.64	1927.02	1818.27	1830.08	1825.97
485.944000	1827.79	1801.49	1866.11	1839.4	1821.5	1866.19	1898.34	1859.53	1900.14	1758.56	1921.13	1832.66	1783.53	1806.91	1819.9	1832.08	1743.12	1795.6	1769.3	1819.58	1812.96	1877.92	1893.37	1763.79	1833.89	1851.54	1816.5	1777.49	1828.11	1810.53	1861.07	1851.57	1839.21	1782.19	1793.82	1841.03	1704.2	1765.3	1815.23	1818.75	1776.91	1797.61	1854.5	1814.41	1799.63	1927.41	1817.41	1832	1826.58
486.438995	1828.91	1800.82	1864.7	1838.61	1820.95	1865.24	1895.39	1861.93	1894.41	1758.47	1919.58	1834.06	1783.32	1805.42	1818.46	1831.55	1740.53	1800.82	1770.58	1821.89	1811.2	1880.92	1894.69	1762.95	1831.86	1850.47	1818.13	1775.45	1825.76	1814.14	1862.25	1850.4	1840.39	1784.13	1792.04	1846.5	1702.51	1762.93	1814.76	1817.96	1779.53	1797.52	1854.63	1811.82	1800.26	1927.92	1820.44	1829.83	1827.1
486.933990	1828.01	1797.61	1861.93	1839.56	1822.15	1864.62	1896.54	1860.91	1898.19	1759.82	1919.26	1832.8	1782.13	1805.94	1824.29	1829.56	1742.97	1797.34	1770.08	1819.57	1810.2	1881.65	1896.83	1764.51	1832.2	1853.7	1816.71	1777.68	1824.37	1811.13	1859.95	1845.87	1841.86	1784.42	1794.35	1841.69	1702.37	1761.92	1814.22	1817	1775.08	1795.77	1853.09	1813.08	1798.5	1926.02	1820.72	1830.04	1826.52
487.428986	1827.27	1799.82	1864.76	1834.83	1824.89	1867.11	1893.86	1858.76	1894.22	1758.04	1926.03	1829.41	1782.32	1806.98	1818.9	1830.42	1740.02	1797.33	1770.47	1817.02	1810.16	1883.03	1890.61	1758.1	1832.98	1853.46	1814.57	1776.64	1825.73	1809.46	1857.65	1849.12	1843.68	1781.17	1795.17	1841.12	1701.52	1762.3	1809.97	1815.23	1776.78	1795.35	1854.27	1811.89	1799.9	1923.58	1816.53	1828.5	1823.03
487.924011	1828.07	1798.38	1866.44	1842.36	1822.13	1863.93	1891.9	1858.02	1892.66	1757.31	1923.52	1835.63	1780.96	1806.25	1817.86	1826.82	1740.98	1797.82	1768.27	1817.89	1811.37	1883.24	1891.84	1762.15	1834.09	1851.18	1816.04	1778.25	1824.27	1809.58	1859.68	1849.94	1839.78	1781.23	1793.38	1841.69	1702.33	1765.9	1808.89	1818.1	1775.49	1795.53	1856.66	1810.69	1797.29	1924.21	1816.52	1828.25	1825.45
488.420013	1825.06	1799.56	1862.74	1836.01	1818.32	1865.17	1895.11	1859.38	1890.85	1759.21	1922.45	1834.17	1780.56	1806.65	1819.31	1830.57	1739.66	1801.08	1771.56	1816.64	1807.96	1877.49	1895.67	1761.04	1833.1	1853.79	1816.05	1773.8	1825.58	1809.88	1858.6	1847.35	1842.9	1780.79	1789.57	1838.34	1701.33	1762.93	1812.98	1814.8	1780.85	1794.7	1856.9	1812.23	1797.87	1927.24	1818.19	1829.29	1822.88
488.915009	1825.75	1801.2	1866.49	1834.45	1822.13	1865.63	1893.18	1859.46	1891.91	1758.73	1921.26	1832.01	1781.38	1805.64	1815.22	1833.25	1742.41	1797.55	1768	1817.7	1810.35	1881.05	1892.23	1758.62	1832.92	1848.99	1816.83	1776.08	1824.56	1809.77	1861.13	1848.89	1836.7	1780.7	1789.04	1841.02	1700.94	1762.94	1814.23	1815.2	1777.68	1793.88	1851.61	1809.93	1799.5	1921.94	1817.27	1827.81	1824.17
489.410004	1826.95	1799.3	1862.45	1837.13	1822.98	1864.19	1898.69	1860.13	1897.68	1758.98	1921.78	1829.68	1781.23	1808.61	1817.89	1828.7	1741.06	1800.3	1769.99	1816.82	1812.74	1883.2	1893.72	1759.67	1835	1849.33	1812.59	1775.75	1825.86	1810.04	1860.09	1848.2	1840.32	1780.46	1793.36	1838.43	1703.51	1762.33	1811.22	1816.44	1777.64	1798.07	1855.93	1811.51	1796.21	1924.15	1818.89	1827.54	1824.37
489.904999	1826.89	1800.37	1862.27	1838.34	1822.15	1866.17	1896.57	1856.92	1896.16	1760.49	1920.77	1829.81	1783.64	1805.57	1820.13	1827.89	1741.05	1797.28	1770.33	1818.3	1809.83	1880.66	1893.37	1761.51	1829.14	1849.49	1814.19	1776.76	1828.28	1808.92	1860.29	1849.06	1840.18	1785.58	1790.94	1838.59	1701.17	1763	1814.45	1812.88	1779.15	1797.09	1852.29	1809.79	1801.69	1924.4	1816.61	1829.27	1823.25
490.399994	1827.79	1796.77	1859.96	1836.74	1818.85	1863.06	1897.7	1859.25	1895.76	1759.87	1920.78	1835.41	1781.88	1807.32	1818.7	1827.31	1739.68	1794.04	1768	1817.33	1810.43	1875.76	1891.9	1762.23	1837.17	1844.64	1814.24	1777.96	1824.77	1812.17	1860.18	1847.71	1834.51	1783	1793.42	1842.38	1701.87	1762.4	1812.92	1814.39	1776.93	1794.89	1851.31	1812.46	1798.38	1917.86	1817.37	1829.22	1823.34
490.895996	1824.73	1797.08	1862.61	1835.86	1821.16	1861.34	1894.44	1860.31	1892.38	1760.39	1924.3	1834.06	1784.68	1805.37	1814.98	1827.94	1741.28	1797.24	1768.07	1819.17	1810.41	1878.08	1891.33	1760.72	1831.03	1853.88	1817.68	1778.29	1829.5	1811.31	1859	1846.83	1840.23	1783.46	1791.66	1842.38	1702.64	1764.42	1810.5	1815.68	1775.79	1796.36	1850.66	1811.92	1797.22	1923.21	1816.74	1829.79	1822.82
491.390991	1827.88	1798.17	1862.09	1837.89	1816.8	1859.64	1893.64	1855.99	1895.24	1757.08	1916.46	1828.86	1781.85	1803.84	1817.1	1829.38	1740.46	1793.75	1768.89	1816.57	1808.75	1876.9	1889.55	1762.12	1829.51	1849.56	1814.87	1777.4	1824.49	1811.95	1861.47	1848.23	1839.05	1779.5	1791.97	1840.33	1700.1	1763.54	1814.64	1818.76	1778.46	1793.54	1851.91	1809.31	1799.58	1922.51	1817.96	1827.21	1822.23
491.885986	1827.23	1799.01	1861.74	1831.69	1821.09	1856.88	1897.61	1860.04	1892.23	1757.56	1917.64	1826	1781.67	1807.88	1815.6	1826	1739.33	1798.36	1768.97	1817.78	1810.73	1876.6	1891.88	1760.29	1831.57	1849.07	1815.45	1776.14	1826.4	1809.74	1855.93	1844.65	1839.27	1781.55	1793.69	1844.69	1701.24	1760.59	1811.68	1812.94	1776.82	1794.58	1849.22	1809.96	1801.18	1918.58	1814.17	1827.81	1822.43
492.381012	1824.55	1796.53	1863.65	1836.09	1818.43	1860.2	1893.03	1858.55	1894.53	1759.16	1922.16	1828.78	1783.22	1805.07	1815.06	1829.09	1740.8	1796.99	1770.16	1819.6	1809.29	1876.17	1885.86	1759.65	1829.87	1846.3	1814.82	1775.58	1824.05	1814.13	1857.6	1847.52	1834.45	1781.16	1792.75	1840.68	1701.74	1760.63	1809.36	1813.02	1775.64	1796.41	1850.19	1809.94	1798.05	1919.81	1818.79	1828.38	1823.45
492.876007	1826.17	1795.04	1861.86	1832.69	1815.64	1864.4	1895.99	1858.11	1892.69	1754.37	1915.13	1826.04	1780.87	1804.82	1817.44	1828.94	1737.69	1790.73	1770.08	1816.96	1809.45	1875.75	1887.85	1758.79	1827.06	1847.24	1814.73	1775.15	1826.19	1806.86	1858.5	1845.87	1839.71	1777.98	1790.16	1841.89	1703.69	1762.55	1812.83	1811.51	1775.99	1793.93	1851.73	1808.49	1795.61	1921.28	1819.02	1826.57	1823.18
[truncated: 6,287 more rows]
[truncated: 805 more columns]
