# Supplementary material for: Glucokinase activity controls peripherally located subpopulations of β-cells that lead islet Ca2+ oscillations
Source: eLife. 2025 Feb 12;13:RP103068. doi: 10.7554/eLife.103068 (PMC11820133; doi:10.7554/eLife.103068)
Supplement: Source data 5. [file elife-103068-data5.zip › EJ155 10GGKa F11-1_Statistics/EJ155 10GGKa F11-1_Detailed.csv]

Detailed
====================
Position X	Position Y	Position Z	Unit	Category	Collection	Time	ID
77.8322	57.3282	-25.575	µm	Spot	Position	1	143
80.8916	61.1523	-19.1439	µm	Spot	Position	1	161
81.0834	46.8419	-16.467	µm	Spot	Position	1	165
72.7045	64.8825	-15.8039	µm	Spot	Position	1	166
81.4372	76.0464	-17.2789	µm	Spot	Position	1	167
80.4723	68.0046	-11.4404	µm	Spot	Position	1	171
71.2449	53.1677	-7.50517	µm	Spot	Position	1	178
75.7038	36.3019	-3.07157	µm	Spot	Position	1	182
77.4323	70.8295	-3.52364	µm	Spot	Position	1	186
60.5009	73.1165	-3.74999	µm	Spot	Position	1	187
162.668	47.0882	-64	µm	Spot	Position	1	188
142.131	53.9875	-64	µm	Spot	Position	1	189
163.117	66.8865	-64	µm	Spot	Position	1	190
138.664	73.6457	-64	µm	Spot	Position	1	191
133.366	4.82913	-58.3841	µm	Spot	Position	1	196
150.675	71.167	-59.8342	µm	Spot	Position	1	211
141.687	4.91089	-57.8834	µm	Spot	Position	1	214
157.369	4.87182	-56.3867	µm	Spot	Position	1	215
128.031	43.1652	-54.2969	µm	Spot	Position	1	218
123.456	59.5821	-54.8157	µm	Spot	Position	1	220
120.615	82.7966	-54.3356	µm	Spot	Position	1	223
145.284	26.666	-50.9582	µm	Spot	Position	1	228
132.702	29.7795	-52.0845	µm	Spot	Position	1	229
163.348	39.5946	-51.8632	µm	Spot	Position	1	231
147.804	40.0779	-51.1237	µm	Spot	Position	1	232
142.253	57.2867	-52.6932	µm	Spot	Position	1	233
133.044	59.0259	-51.006	µm	Spot	Position	1	234
166.674	59.8998	-53.2043	µm	Spot	Position	1	235
159.293	30.8177	-48.6432	µm	Spot	Position	1	242
118.085	44.5114	-49.3441	µm	Spot	Position	1	244
141.039	50.7439	-46.4431	µm	Spot	Position	1	245
112.045	55.8496	-49.4493	µm	Spot	Position	1	246
122.758	57.2783	-48.4718	µm	Spot	Position	1	247
112.971	67.1984	-46.4936	µm	Spot	Position	1	248
166.65	73.6846	-48.8133	µm	Spot	Position	1	249
158.874	14.0309	-44.5176	µm	Spot	Position	1	253
150.864	14.9257	-43.0773	µm	Spot	Position	1	254
139.142	29.6017	-42.5798	µm	Spot	Position	1	255
125.66	41.6914	-42.9832	µm	Spot	Position	1	256
107.594	46.3576	-43.7135	µm	Spot	Position	1	257
124.091	51.6091	-44.3694	µm	Spot	Position	1	258
96.1388	54.9811	-44.9073	µm	Spot	Position	1	259
116.169	55.9236	-44.4116	µm	Spot	Position	1	260
143.476	66.9626	-44.1091	µm	Spot	Position	1	261
135.826	70.3699	-44.1808	µm	Spot	Position	1	262
126.202	20.3123	-39.9216	µm	Spot	Position	1	263
151.078	20.2291	-40.3443	µm	Spot	Position	1	264
156.796	26.8454	-38.298	µm	Spot	Position	1	265
141.494	39.5181	-40.5448	µm	Spot	Position	1	266
165.304	41.1795	-41.1106	µm	Spot	Position	1	267
165.021	49.6394	-41.0872	µm	Spot	Position	1	268
161.973	59.6927	-40.498	µm	Spot	Position	1	269
101.353	81.0403	-40.5787	µm	Spot	Position	1	271
123.115	24.7236	-34.6994	µm	Spot	Position	1	273
152.662	35.253	-37.1259	µm	Spot	Position	1	276
133.748	45.1707	-35.2286	µm	Spot	Position	1	277
97.2751	49.4465	-36.4042	µm	Spot	Position	1	278
112.29	48.9442	-35.2295	µm	Spot	Position	1	279
139.027	56.2161	-35.0888	µm	Spot	Position	1	282
104.88	60.1592	-36.801	µm	Spot	Position	1	284
116.477	62.806	-36	µm	Spot	Position	1	285
125.168	66.6879	-36.9712	µm	Spot	Position	1	287
143.173	76.1136	-36.305	µm	Spot	Position	1	289
114.445	77.2095	-34.0696	µm	Spot	Position	1	290
151.448	80.6554	-34.3815	µm	Spot	Position	1	291
88.2524	82.5797	-35.8611	µm	Spot	Position	1	292
101.752	5.10594	-32.5847	µm	Spot	Position	1	293
156.578	5.99368	-30.8358	µm	Spot	Position	1	294
139.425	32.3103	-32.843	µm	Spot	Position	1	300
128.901	8.98637	-27.9279	µm	Spot	Position	1	303
144.482	29.2425	-27.2471	µm	Spot	Position	1	306
124.42	35.9152	-29.2104	µm	Spot	Position	1	308
118.131	42.2541	-29.4127	µm	Spot	Position	1	310
86.717	78.8543	-28.0274	µm	Spot	Position	1	311
154.855	28.6255	-24.6562	µm	Spot	Position	1	312
113.375	33.3685	-22.7944	µm	Spot	Position	1	313
160.708	38.705	-25.5579	µm	Spot	Position	1	314
98.6849	44.7948	-23.1875	µm	Spot	Position	1	315
107.733	47.5762	-23.371	µm	Spot	Position	1	316
126.462	47.7685	-23.4306	µm	Spot	Position	1	317
148.882	51.4741	-23.704	µm	Spot	Position	1	318
86.9048	51.5159	-23.3707	µm	Spot	Position	1	319
96.2865	55.3722	-24.0931	µm	Spot	Position	1	320
114.068	56.2489	-23.1808	µm	Spot	Position	1	321
118.434	63.4215	-22.8067	µm	Spot	Position	1	322
160.686	69.0843	-23.6339	µm	Spot	Position	1	323
96.8396	76.6628	-23.0219	µm	Spot	Position	1	324
152.918	80.8841	-24.2138	µm	Spot	Position	1	325
124.129	83.293	-23.0766	µm	Spot	Position	1	326
132.067	6.84463	-20.8714	µm	Spot	Position	1	327
147.558	9.09122	-19.846	µm	Spot	Position	1	328
136.491	12.6057	-19.2608	µm	Spot	Position	1	329
85.9922	19.1247	-19.5926	µm	Spot	Position	1	331
123.047	23.4663	-19.842	µm	Spot	Position	1	333
140.32	30.7122	-19.9385	µm	Spot	Position	1	334
130.142	59.741	-21.0362	µm	Spot	Position	1	336
144.362	64.9785	-21.3123	µm	Spot	Position	1	337
90.8523	65.3764	-20.899	µm	Spot	Position	1	338
102.955	66.7336	-19.1059	µm	Spot	Position	1	339
150.721	7.94704	-15.948	µm	Spot	Position	1	341
87.1616	24.1076	-14.99	µm	Spot	Position	1	344
101.978	51.3837	-16.9544	µm	Spot	Position	1	346
124.191	54.4218	-15.5445	µm	Spot	Position	1	347
105.629	60.7753	-15.2516	µm	Spot	Position	1	348
86.4429	74.5129	-17.0879	µm	Spot	Position	1	349
120.876	7.8395	-10.9619	µm	Spot	Position	1	351
116.898	34.8563	-13.4466	µm	Spot	Position	1	352
148.952	37.8764	-11.3456	µm	Spot	Position	1	353
99.8484	40.1076	-11.1711	µm	Spot	Position	1	354
86.8493	58.8995	-11.6274	µm	Spot	Position	1	355
106.084	13.3056	-7.16633	µm	Spot	Position	1	359
160.984	21.9274	-7.38494	µm	Spot	Position	1	360
88.0015	24.6072	-7.54747	µm	Spot	Position	1	361
100.027	28.1431	-6.81936	µm	Spot	Position	1	362
154.993	30.1806	-8.11685	µm	Spot	Position	1	363
115.914	30.9439	-7.19763	µm	Spot	Position	1	364
140.902	33.4187	-9.12734	µm	Spot	Position	1	365
118.554	46.4793	-7.06199	µm	Spot	Position	1	366
130.145	47.6921	-8.48706	µm	Spot	Position	1	367
114.671	55.5092	-8.56505	µm	Spot	Position	1	369
105.782	61.7441	-8.13655	µm	Spot	Position	1	370
151.139	61.8431	-7.72249	µm	Spot	Position	1	371
156.401	63.4314	-7.90165	µm	Spot	Position	1	372
99.5362	66.5953	-9.00568	µm	Spot	Position	1	373
134.348	71.4474	-7.63139	µm	Spot	Position	1	374
118.932	79.0537	-8.65778	µm	Spot	Position	1	376
158.389	81.7907	-7.63046	µm	Spot	Position	1	377
165.924	4.28867	-4.74263	µm	Spot	Position	1	378
121.371	9.80508	-4.57718	µm	Spot	Position	1	381
144.915	14.2395	-2.2793	µm	Spot	Position	1	382
91.5412	49.7457	-3.6179	µm	Spot	Position	1	384
105.626	51.6015	-4.87725	µm	Spot	Position	1	385
124.983	52.4178	-4.2044	µm	Spot	Position	1	386
89.9195	59.6319	-3.76257	µm	Spot	Position	1	387
94.3095	75.4272	-2.95918	µm	Spot	Position	1	388
215.644	45.1519	-64	µm	Spot	Position	1	390
204.28	48.6436	-64	µm	Spot	Position	1	391
182.786	52.9211	-64	µm	Spot	Position	1	392
204.609	60.0615	-64	µm	Spot	Position	1	393
229.99	76.558	-64	µm	Spot	Position	1	394
199.602	79.4456	-64	µm	Spot	Position	1	395
175.014	80.7194	-64	µm	Spot	Position	1	396
225.983	4.22639	-59.2393	µm	Spot	Position	1	398
199.493	20.4192	-59.7969	µm	Spot	Position	1	401
182.56	21.8606	-60.8072	µm	Spot	Position	1	402
188.39	35.1323	-60.9864	µm	Spot	Position	1	403
187.947	43.6096	-60.0588	µm	Spot	Position	1	405
227.102	60.3145	-60.5138	µm	Spot	Position	1	407
245.776	64.0519	-58.9172	µm	Spot	Position	1	408
216.107	68.9025	-59.4475	µm	Spot	Position	1	410
184.455	14.5834	-54.7993	µm	Spot	Position	1	411
218.231	18.3559	-56.8561	µm	Spot	Position	1	412
231.424	25.8828	-54.9422	µm	Spot	Position	1	413
212.867	29.8362	-56.5722	µm	Spot	Position	1	414
232.088	31.0977	-56.6161	µm	Spot	Position	1	415
243.618	32.4286	-56.0803	µm	Spot	Position	1	416
194.16	53.0998	-55.6158	µm	Spot	Position	1	417
185.598	57.7211	-56.4142	µm	Spot	Position	1	419
218.322	79.4063	-55.2966	µm	Spot	Position	1	421
177.15	6.08769	-52.9238	µm	Spot	Position	1	425
205.55	7.65778	-51.6755	µm	Spot	Position	1	426
196.482	10.2185	-53.5615	µm	Spot	Position	1	427
247.913	13.9475	-52.6406	µm	Spot	Position	1	428
166.824	17.4389	-51.9877	µm	Spot	Position	1	429
178.6	42.2216	-50.3395	µm	Spot	Position	1	430
244.569	46.2515	-53.6408	µm	Spot	Position	1	431
191.907	60.3592	-50.7281	µm	Spot	Position	1	432
216.33	63.2575	-53.4931	µm	Spot	Position	1	433
181.003	80.383	-52.3132	µm	Spot	Position	1	435
189.366	13.3821	-46.9583	µm	Spot	Position	1	436
179.368	13.8108	-47.5609	µm	Spot	Position	1	437
236.229	17.0758	-46.863	µm	Spot	Position	1	438
220.943	20.7688	-48.3027	µm	Spot	Position	1	439
191.259	26.534	-47.9705	µm	Spot	Position	1	440
202.244	33.5822	-48.5318	µm	Spot	Position	1	441
221.564	35.4466	-48.1392	µm	Spot	Position	1	442
212	42.905	-46.9478	µm	Spot	Position	1	444
197.948	48.5401	-48.8162	µm	Spot	Position	1	445
234.942	75.2009	-47.9968	µm	Spot	Position	1	449
197.742	82.5244	-48.7752	µm	Spot	Position	1	450
197.818	3.62568	-45.7061	µm	Spot	Position	1	451
232.829	3.74906	-42.5679	µm	Spot	Position	1	452
217.774	8.12599	-45.3343	µm	Spot	Position	1	454
172.316	16.2072	-42.5595	µm	Spot	Position	1	455
189.321	20.1225	-43.71	µm	Spot	Position	1	456
232.078	21.8759	-43.6649	µm	Spot	Position	1	457
246.768	21.6861	-44.3749	µm	Spot	Position	1	458
202.967	22.624	-43.0495	µm	Spot	Position	1	459
235.597	44.3305	-43.4775	µm	Spot	Position	1	462
180.436	51.2595	-43.8863	µm	Spot	Position	1	463
229.985	53.0016	-42.1428	µm	Spot	Position	1	464
182.267	63.2931	-44.064	µm	Spot	Position	1	466
207.533	68.7443	-42.4259	µm	Spot	Position	1	467
217.748	72.2394	-42.3665	µm	Spot	Position	1	468
181.144	5.4893	-39.3392	µm	Spot	Position	1	469
204.153	6.80199	-39.8195	µm	Spot	Position	1	470
182.339	25.8714	-38.8445	µm	Spot	Position	1	471
241.668	29.5042	-40.0514	µm	Spot	Position	1	472
212.402	59.4414	-40.916	µm	Spot	Position	1	473
192.359	62.2485	-39.617	µm	Spot	Position	1	474
241.647	66.9978	-39.3521	µm	Spot	Position	1	475
169.521	71.9597	-40.5106	µm	Spot	Position	1	476
232.932	79.6509	-39.5278	µm	Spot	Position	1	477
239.953	4.66649	-35.6081	µm	Spot	Position	1	478
226.238	5.95353	-36.317	µm	Spot	Position	1	479
216.59	24.6791	-37.2048	µm	Spot	Position	1	480
223.556	27.511	-35.1997	µm	Spot	Position	1	481
192.77	39.6997	-35.6462	µm	Spot	Position	1	483
214.943	41.0879	-36.5107	µm	Spot	Position	1	484
204.366	43.5857	-35.9031	µm	Spot	Position	1	485
183.501	47.7752	-37.3711	µm	Spot	Position	1	486
197.024	51.5059	-35.1168	µm	Spot	Position	1	487
238.882	53.4196	-36.146	µm	Spot	Position	1	488
207.935	66.8419	-34.9267	µm	Spot	Position	1	489
218.15	69.8085	-36.8739	µm	Spot	Position	1	490
195.333	77.1227	-35.2029	µm	Spot	Position	1	491
171.575	83.3412	-37.3107	µm	Spot	Position	1	493
248.92	15.5874	-32.4867	µm	Spot	Position	1	494
238.786	21.0245	-33.6237	µm	Spot	Position	1	495
190.448	24.5854	-31.936	µm	Spot	Position	1	496
174.329	25.5103	-31.19	µm	Spot	Position	1	497
188.015	16.4311	-29.6253	µm	Spot	Position	1	502
206.378	20.1369	-27.843	µm	Spot	Position	1	503
168.846	50.8439	-28.5765	µm	Spot	Position	1	504
233.887	62.2346	-26.9588	µm	Spot	Position	1	506
191.509	78.1324	-27.0129	µm	Spot	Position	1	509
240.592	77.9113	-29.5063	µm	Spot	Position	1	510
196.771	3.78136	-24.5333	µm	Spot	Position	1	511
171.699	4.01096	-23.3685	µm	Spot	Position	1	512
209.501	4.34798	-25.821	µm	Spot	Position	1	513
215.948	4.55307	-24.626	µm	Spot	Position	1	514
246.731	6.36083	-22.7851	µm	Spot	Position	1	515
224.026	7.98687	-24.0688	µm	Spot	Position	1	516
183.394	30.5403	-24.006	µm	Spot	Position	1	519
240.009	30.4696	-24.8982	µm	Spot	Position	1	520
217.978	31.6195	-24.07	µm	Spot	Position	1	521
225.762	35.4693	-24.5963	µm	Spot	Position	1	522
203.341	36.1983	-23.8975	µm	Spot	Position	1	523
208.942	43.0864	-25.5404	µm	Spot	Position	1	524
243.293	48.3333	-23.4192	µm	Spot	Position	1	526
190.707	49.6651	-23.2591	µm	Spot	Position	1	527
201.414	4.97594	-19.8304	µm	Spot	Position	1	531
168.937	7.73718	-18.5503	µm	Spot	Position	1	532
207.297	20.0068	-20.8564	µm	Spot	Position	1	533
238.645	21.6475	-20.2427	µm	Spot	Position	1	534
202.205	26.5035	-19.0964	µm	Spot	Position	1	537
249.77	34.2624	-20.6991	µm	Spot	Position	1	538
173.45	53.2612	-20.2267	µm	Spot	Position	1	540
177.112	64.1937	-18.4758	µm	Spot	Position	1	543
214.925	80.4167	-19.5339	µm	Spot	Position	1	547
217.704	7.63199	-14.987	µm	Spot	Position	1	548
174.354	9.17182	-17.1632	µm	Spot	Position	1	549
246.405	9.12467	-16.0617	µm	Spot	Position	1	550
175.932	27.6078	-15.8225	µm	Spot	Position	1	552
229.807	44.4638	-15.3975	µm	Spot	Position	1	553
216.105	64.013	-15.965	µm	Spot	Position	1	555
197.821	65.0338	-17.5963	µm	Spot	Position	1	556
204.273	68.2378	-16.9538	µm	Spot	Position	1	557
232.553	3.97894	-11.4524	µm	Spot	Position	1	558
248.398	17.7205	-13.0781	µm	Spot	Position	1	559
173.082	28.9196	-10.6649	µm	Spot	Position	1	561
225.343	34.3201	-11.0171	µm	Spot	Position	1	562
179.653	40.4051	-10.7911	µm	Spot	Position	1	563
226.303	4.36284	-8.01488	µm	Spot	Position	1	565
195.898	4.68204	-7.42535	µm	Spot	Position	1	566
243.226	4.78312	-6.73677	µm	Spot	Position	1	567
202.989	14.7402	-9.27727	µm	Spot	Position	1	568
245.051	17.248	-8.04332	µm	Spot	Position	1	569
225.612	23.7669	-8.7562	µm	Spot	Position	1	570
234.019	26.0322	-8.62798	µm	Spot	Position	1	571
206.515	28.317	-7.45775	µm	Spot	Position	1	572
186.586	30.252	-6.97192	µm	Spot	Position	1	573
189.953	43.2091	-8.77084	µm	Spot	Position	1	574
178.868	45.8275	-6.92583	µm	Spot	Position	1	575
188.213	48.8206	-7.38247	µm	Spot	Position	1	576
196.82	48.5778	-7.93376	µm	Spot	Position	1	577
218.459	48.55	-8.02346	µm	Spot	Position	1	578
224.797	61.3033	-6.83169	µm	Spot	Position	1	580
187.365	66.6015	-6.71338	µm	Spot	Position	1	582
184.963	4.29726	-3.49382	µm	Spot	Position	1	586
210.647	4.11911	-2.754	µm	Spot	Position	1	587
167.367	12.3661	-4.54953	µm	Spot	Position	1	588
189.458	20.5213	-5.24516	µm	Spot	Position	1	589
226.945	27.1707	-4.26553	µm	Spot	Position	1	590
217.091	34.2605	-3.12999	µm	Spot	Position	1	591
233.04	46.9041	-4.3268	µm	Spot	Position	1	594
203.021	58.0029	-4.26678	µm	Spot	Position	1	595
245.411	58.4317	-5.13318	µm	Spot	Position	1	596
253.91	42.2967	-55.9836	µm	Spot	Position	1	634
260.803	28.2165	-45.432	µm	Spot	Position	1	659
262.05	51.3727	-43.2103	µm	Spot	Position	1	661
251.532	56.6346	-37.5887	µm	Spot	Position	1	671
268.35	13.226	-30.9407	µm	Spot	Position	1	682
264.16	35.5595	-32.7062	µm	Spot	Position	1	684
256.082	44.369	-32.6679	µm	Spot	Position	1	688
262.559	51.9177	-33.36	µm	Spot	Position	1	689
264.953	66.885	-32.3447	µm	Spot	Position	1	692
263.21	54.9425	-26.7143	µm	Spot	Position	1	696
259.491	11.6319	-22.953	µm	Spot	Position	1	698
272.372	29.4864	-22.7742	µm	Spot	Position	1	700
255.352	47.9416	-23.6491	µm	Spot	Position	1	702
260.575	74.497	-23.188	µm	Spot	Position	1	706
262.958	42.7203	-20.6016	µm	Spot	Position	1	711
332.66	46.2657	-20.4343	µm	Spot	Position	1	712
280.207	69.6847	-20.3833	µm	Spot	Position	1	716
269.512	13.6127	-17.552	µm	Spot	Position	1	720
267.121	35.5798	-12.6762	µm	Spot	Position	1	726
260.855	64.9296	-13.3939	µm	Spot	Position	1	727
286.844	28.0512	-7.57487	µm	Spot	Position	1	731
261.449	30.6726	-7.50126	µm	Spot	Position	1	732
282.204	65.2654	-8.0782	µm	Spot	Position	1	739
285.298	32.6245	-3.8163	µm	Spot	Position	1	745
265.608	42.0191	-4.56139	µm	Spot	Position	1	746
261.926	56.1408	-3.8166	µm	Spot	Position	1	750
73.8958	112.864	-14.9294	µm	Spot	Position	1	876
80.917	121.148	-15.399	µm	Spot	Position	1	877
77.6975	130.9	-7.86074	µm	Spot	Position	1	891
78.7409	111.519	-4.94792	µm	Spot	Position	1	892
82.3775	122.429	-3.51758	µm	Spot	Position	1	893
145.131	109.849	-59.2346	µm	Spot	Position	1	898
139.704	94.0295	-55.6849	µm	Spot	Position	1	903
159.578	98.422	-55.4264	µm	Spot	Position	1	904
144.606	99.6231	-56.4427	µm	Spot	Position	1	905
164.299	109.618	-55.6499	µm	Spot	Position	1	907
156.389	121.253	-57.1302	µm	Spot	Position	1	910
127.742	104.101	-51.2561	µm	Spot	Position	1	919
146.485	116.903	-51.5126	µm	Spot	Position	1	921
134.568	135.373	-51.7631	µm	Spot	Position	1	922
137.293	83.7353	-47.5868	µm	Spot	Position	1	931
144.923	86.7345	-48.6345	µm	Spot	Position	1	932
136.023	91.1165	-47.0983	µm	Spot	Position	1	933
124.741	93.9496	-47.6875	µm	Spot	Position	1	934
107.207	96.5223	-47.6361	µm	Spot	Position	1	935
117.46	97.9056	-46.5199	µm	Spot	Position	1	936
161.141	129.236	-47.9472	µm	Spot	Position	1	937
149.238	98.267	-43.2445	µm	Spot	Position	1	946
128.523	109.552	-44.581	µm	Spot	Position	1	948
143.039	110.313	-43.207	µm	Spot	Position	1	949
121.022	118.217	-43.7705	µm	Spot	Position	1	950
151.459	119.111	-43.9562	µm	Spot	Position	1	951
125.251	129.63	-44.9323	µm	Spot	Position	1	952
135.365	94.9818	-39.8728	µm	Spot	Position	1	953
162.99	111.879	-41.4308	µm	Spot	Position	1	954
137.287	115.777	-39.3343	µm	Spot	Position	1	955
143.484	125.781	-39.52	µm	Spot	Position	1	956
116.752	129.743	-40.1287	µm	Spot	Position	1	957
126.916	136.242	-39.1631	µm	Spot	Position	1	958
115.445	95.7239	-37.0048	µm	Spot	Position	1	959
97.481	99.7838	-35.4086	µm	Spot	Position	1	960
150.497	102.323	-35.7491	µm	Spot	Position	1	961
141.047	107.38	-36.0955	µm	Spot	Position	1	962
94.4408	118.396	-35.9917	µm	Spot	Position	1	964
157.954	129.901	-37.3453	µm	Spot	Position	1	965
144.428	141.963	-37.2534	µm	Spot	Position	1	966
106.354	88.0236	-31.219	µm	Spot	Position	1	971
112.43	109.062	-32.6726	µm	Spot	Position	1	973
156.205	109.071	-31.7228	µm	Spot	Position	1	974
165.899	113.177	-31.1816	µm	Spot	Position	1	975
120.861	121.136	-32.5356	µm	Spot	Position	1	977
108.997	124.749	-31.6614	µm	Spot	Position	1	978
99.8299	130.975	-30.9443	µm	Spot	Position	1	979
164.585	151.78	-32.4189	µm	Spot	Position	1	980
130.301	114.623	-29.6926	µm	Spot	Position	1	985
145.765	116.721	-29.4797	µm	Spot	Position	1	986
97.3706	122.169	-28.2896	µm	Spot	Position	1	987
120.208	130.768	-28.4549	µm	Spot	Position	1	988
135.649	135.461	-27.6312	µm	Spot	Position	1	989
148.288	141.023	-28.9171	µm	Spot	Position	1	990
159.381	111.94	-25.3241	µm	Spot	Position	1	992
84.3226	127.419	-24.373	µm	Spot	Position	1	993
149.51	137.876	-23.8517	µm	Spot	Position	1	994
106.425	141.814	-23.3673	µm	Spot	Position	1	995
157.418	152.966	-23.5356	µm	Spot	Position	1	996
98.3726	102.8	-18.9362	µm	Spot	Position	1	997
112.533	109.659	-20.5597	µm	Spot	Position	1	998
96.4612	110.802	-21.4568	µm	Spot	Position	1	999
124.342	112.92	-19.6457	µm	Spot	Position	1	1000
155.248	117.424	-18.9632	µm	Spot	Position	1	1001
121.989	125.407	-21.8628	µm	Spot	Position	1	1002
139.626	125.43	-19.235	µm	Spot	Position	1	1003
150.615	131.989	-21.1444	µm	Spot	Position	1	1004
135.912	134.607	-20.1225	µm	Spot	Position	1	1005
159.617	135.728	-19.673	µm	Spot	Position	1	1006
117.72	142.557	-18.9186	µm	Spot	Position	1	1007
125.928	146.359	-20.3414	µm	Spot	Position	1	1008
138.694	158.581	-20.423	µm	Spot	Position	1	1009
92.8238	91.2134	-16	µm	Spot	Position	1	1012
84.9045	105.887	-15.5528	µm	Spot	Position	1	1014
127.601	106.122	-17.067	µm	Spot	Position	1	1015
115.815	122.621	-16.2822	µm	Spot	Position	1	1016
103.301	123.588	-14.6869	µm	Spot	Position	1	1017
89.1004	132.308	-15.9907	µm	Spot	Position	1	1018
148.984	138.939	-16.4875	µm	Spot	Position	1	1019
128.72	141.927	-16.5942	µm	Spot	Position	1	1020
143.032	145.887	-16.1564	µm	Spot	Position	1	1021
106.314	147.61	-16.751	µm	Spot	Position	1	1022
113.516	155.795	-16.7447	µm	Spot	Position	1	1023
156.16	166.493	-14.4395	µm	Spot	Position	1	1024
150.354	120.485	-12.3499	µm	Spot	Position	1	1025
85.2191	83.6404	-8.41155	µm	Spot	Position	1	1026
142.915	94.1527	-7.56833	µm	Spot	Position	1	1028
105.839	101.773	-9.04497	µm	Spot	Position	1	1029
133.394	104.461	-9.51254	µm	Spot	Position	1	1030
141.892	120.681	-7.70797	µm	Spot	Position	1	1033
159.707	121.001	-8.26742	µm	Spot	Position	1	1034
105.305	123.072	-8.60817	µm	Spot	Position	1	1035
90.5947	132.469	-8.74684	µm	Spot	Position	1	1036
108.554	134.688	-8.24179	µm	Spot	Position	1	1037
119.747	138.365	-7.00459	µm	Spot	Position	1	1038
98.9347	138.899	-7.53231	µm	Spot	Position	1	1039
147.789	145.371	-8.50468	µm	Spot	Position	1	1040
115.915	153.549	-7.69884	µm	Spot	Position	1	1042
135.907	153.818	-8.63234	µm	Spot	Position	1	1043
149.045	159.262	-7.4525	µm	Spot	Position	1	1044
121.98	160.684	-8.35097	µm	Spot	Position	1	1045
104.311	85.3817	-2.29839	µm	Spot	Position	1	1046
129.23	91.5725	-4.76397	µm	Spot	Position	1	1047
115.594	94.8382	-3.39505	µm	Spot	Position	1	1048
85.8693	96.5235	-4.98652	µm	Spot	Position	1	1049
98.9529	98.0301	-4.45487	µm	Spot	Position	1	1050
114.723	105.591	-4	µm	Spot	Position	1	1051
96.7981	107.673	-3.12609	µm	Spot	Position	1	1052
129.624	114.714	-4.69504	µm	Spot	Position	1	1053
130.533	126.275	-4.33516	µm	Spot	Position	1	1054
126.396	137.301	-4.15179	µm	Spot	Position	1	1056
87.1555	142.182	-4.88216	µm	Spot	Position	1	1058
105.405	157.123	-5.56398	µm	Spot	Position	1	1062
119.053	166.493	-4	µm	Spot	Position	1	1063
155.53	166.493	-4.03	µm	Spot	Position	1	1064
172.244	111.36	-60.1477	µm	Spot	Position	1	1066
181.985	117.886	-59.0014	µm	Spot	Position	1	1067
223.731	84.5787	-57.0892	µm	Spot	Position	1	1071
197.692	92.5389	-54.9108	µm	Spot	Position	1	1072
214.58	95.7742	-55.698	µm	Spot	Position	1	1073
208.23	85.1401	-50.3433	µm	Spot	Position	1	1083
168.045	87.6763	-51.4146	µm	Spot	Position	1	1084
174.738	88.4095	-52.6883	µm	Spot	Position	1	1085
240.463	93.3511	-50.8216	µm	Spot	Position	1	1086
177.032	103.939	-51.4483	µm	Spot	Position	1	1087
217.165	117.656	-51.8733	µm	Spot	Position	1	1088
194.08	122.87	-51.3005	µm	Spot	Position	1	1089
173.792	85.3785	-47.3979	µm	Spot	Position	1	1097
226.926	89.5043	-46.4938	µm	Spot	Position	1	1098
237.96	102.89	-48.9561	µm	Spot	Position	1	1099
213.061	104.542	-47.0987	µm	Spot	Position	1	1100
168.336	120.049	-48.7714	µm	Spot	Position	1	1101
209.352	86.5564	-42.9244	µm	Spot	Position	1	1105
185.555	87.5676	-43.5648	µm	Spot	Position	1	1106
201.757	111.515	-44.7306	µm	Spot	Position	1	1107
197.147	120.07	-43.4316	µm	Spot	Position	1	1108
249.348	88.2183	-40.0872	µm	Spot	Position	1	1110
180.935	113.468	-41.8712	µm	Spot	Position	1	1111
171.34	117.349	-40.439	µm	Spot	Position	1	1112
222.921	125.513	-39.1512	µm	Spot	Position	1	1113
169.754	130.317	-40.4165	µm	Spot	Position	1	1114
214.786	132.69	-39.3388	µm	Spot	Position	1	1116
185.478	148.46	-39.1294	µm	Spot	Position	1	1117
189.165	97.6462	-36.4711	µm	Spot	Position	1	1119
212.529	100.837	-35.8873	µm	Spot	Position	1	1120
170.965	101.315	-36.4262	µm	Spot	Position	1	1121
242.361	101.048	-34.3884	µm	Spot	Position	1	1122
235.338	104.892	-37.0058	µm	Spot	Position	1	1123
213.422	112.534	-37.5205	µm	Spot	Position	1	1124
195.416	112.832	-36.3998	µm	Spot	Position	1	1125
226.036	114.049	-35.5656	µm	Spot	Position	1	1126
206.985	115.219	-35.7467	µm	Spot	Position	1	1127
237.035	116.267	-36.1539	µm	Spot	Position	1	1128
188.18	121.41	-36.02	µm	Spot	Position	1	1129
168.6	97.7964	-32.1331	µm	Spot	Position	1	1133
231.462	99.4416	-31.2785	µm	Spot	Position	1	1134
228.329	126.88	-30.7266	µm	Spot	Position	1	1135
209.182	133.626	-32.6934	µm	Spot	Position	1	1136
186.085	150.543	-33.8001	µm	Spot	Position	1	1137
170.629	92.368	-26.5306	µm	Spot	Position	1	1138
200.768	98.0994	-27.927	µm	Spot	Position	1	1140
214.378	116.908	-26.542	µm	Spot	Position	1	1141
175.508	123.173	-28.4949	µm	Spot	Position	1	1142
237.646	125.748	-29.6683	µm	Spot	Position	1	1144
219.456	133.832	-26.7497	µm	Spot	Position	1	1145
212.099	141.596	-27.0094	µm	Spot	Position	1	1146
173.687	144.477	-28.1113	µm	Spot	Position	1	1148
230.672	110.558	-24.4324	µm	Spot	Position	1	1153
177.136	118.236	-23.85	µm	Spot	Position	1	1154
182.077	130.344	-24.0228	µm	Spot	Position	1	1155
208.274	136.629	-22.2951	µm	Spot	Position	1	1156
190.169	138.912	-24.2796	µm	Spot	Position	1	1157
224.354	92.2283	-18.775	µm	Spot	Position	1	1159
245.244	100.773	-18.5981	µm	Spot	Position	1	1160
198.787	107.06	-20.3347	µm	Spot	Position	1	1162
178.904	112.065	-19.903	µm	Spot	Position	1	1163
189.18	113.75	-19.6665	µm	Spot	Position	1	1164
242.805	127.471	-20.1639	µm	Spot	Position	1	1167
184.726	149.069	-20.7299	µm	Spot	Position	1	1168
182.963	158.042	-20.1585	µm	Spot	Position	1	1170
229.552	107.872	-16.9031	µm	Spot	Position	1	1171
231.315	123.83	-15.8721	µm	Spot	Position	1	1172
209.285	128.145	-17.0983	µm	Spot	Position	1	1173
178.128	133.906	-15.2176	µm	Spot	Position	1	1174
226.387	134.59	-15.8699	µm	Spot	Position	1	1175
197.55	134.999	-17.2593	µm	Spot	Position	1	1176
236.919	137.297	-15.4985	µm	Spot	Position	1	1177
210.584	149.778	-14.8971	µm	Spot	Position	1	1178
171.058	152.864	-14.2058	µm	Spot	Position	1	1179
223.446	154.828	-15.0393	µm	Spot	Position	1	1180
204.767	101.478	-12.3707	µm	Spot	Position	1	1182
226.978	105.887	-10.9366	µm	Spot	Position	1	1183
244.357	128.046	-11.3309	µm	Spot	Position	1	1186
186.576	144	-11.9436	µm	Spot	Position	1	1187
201.082	104.438	-7.84167	µm	Spot	Position	1	1193
234.525	115.337	-7.16763	µm	Spot	Position	1	1194
204.279	122.912	-6.87427	µm	Spot	Position	1	1197
186.001	123.791	-6.85667	µm	Spot	Position	1	1198
202.872	154.869	-8.88569	µm	Spot	Position	1	1201
208.953	92.3729	-3.15367	µm	Spot	Position	1	1204
208.123	110.603	-4.10735	µm	Spot	Position	1	1207
215.027	131.491	-4.54224	µm	Spot	Position	1	1209
187.556	140.227	-5.32436	µm	Spot	Position	1	1210
222.381	141.614	-4.87501	µm	Spot	Position	1	1211
203.821	148.071	-4.99244	µm	Spot	Position	1	1213
181.224	159.326	-3.80298	µm	Spot	Position	1	1214
256.812	100.588	-33.4478	µm	Spot	Position	1	1286
252.783	122.343	-31.0362	µm	Spot	Position	1	1287
250.951	115.173	-22.7512	µm	Spot	Position	1	1297
264.316	99.8423	-19.9999	µm	Spot	Position	1	1301
332.66	102.132	-19.5336	µm	Spot	Position	1	1302
257.16	113.911	-15.4879	µm	Spot	Position	1	1311
281.631	85.4342	-11.467	µm	Spot	Position	1	1315
265.229	107.671	-4.37178	µm	Spot	Position	1	1326
80.9651	39.2241	-0.178738	µm	Spot	Position	1	1330
78.8927	49.5165	1.09882	µm	Spot	Position	1	1331
70.4696	59.4363	1.77696	µm	Spot	Position	1	1332
67.6144	42.9171	4.09264	µm	Spot	Position	1	1334
61.5552	52.6636	3.04045	µm	Spot	Position	1	1335
79.2405	35.1919	8.97159	µm	Spot	Position	1	1342
70.1795	39.8698	8.25533	µm	Spot	Position	1	1343
79.6504	43.4185	8.69615	µm	Spot	Position	1	1344
55.5728	58.6189	9.69308	µm	Spot	Position	1	1345
53.6254	65.4201	8.18828	µm	Spot	Position	1	1346
76.8905	69.6046	7.60221	µm	Spot	Position	1	1347
69.3354	73.8159	8.08487	µm	Spot	Position	1	1348
63.8899	32.8986	17.9554	µm	Spot	Position	1	1351
79.7044	39.4402	16.4296	µm	Spot	Position	1	1352
48.4739	80.5951	16.4183	µm	Spot	Position	1	1353
74.9832	54.033	20.1542	µm	Spot	Position	1	1354
78.2442	43.4212	23.289	µm	Spot	Position	1	1359
67.6412	46.8651	24.0783	µm	Spot	Position	1	1361
55.4476	58.7272	25.019	µm	Spot	Position	1	1362
49.4015	67.0164	23.2953	µm	Spot	Position	1	1363
72.6945	77.4383	23.8946	µm	Spot	Position	1	1365
83.0151	5.51972	28.6422	µm	Spot	Position	1	1367
82.4923	27.7204	28.6858	µm	Spot	Position	1	1368
47.3203	81.2467	27.3153	µm	Spot	Position	1	1370
82.3245	56.7207	33.869	µm	Spot	Position	1	1371
80.2266	22.3335	36.6819	µm	Spot	Position	1	1373
74.6716	38.2955	37.4628	µm	Spot	Position	1	1374
56.3679	39.9231	36.8665	µm	Spot	Position	1	1375
62.7361	59.2873	34.567	µm	Spot	Position	1	1376
75.6986	59.8508	35.9629	µm	Spot	Position	1	1377
54.0123	68.2862	35.3979	µm	Spot	Position	1	1378
76.4977	71.4189	36.7106	µm	Spot	Position	1	1379
81.6115	14.9626	40.5547	µm	Spot	Position	1	1380
57.9276	48.3964	39.7578	µm	Spot	Position	1	1382
51.6046	61.156	39.5131	µm	Spot	Position	1	1383
48.4994	82.672	40.2635	µm	Spot	Position	1	1384
76.2098	12.335	44.1531	µm	Spot	Position	1	1385
70.6256	19.5311	44.4741	µm	Spot	Position	1	1386
65.7471	57.0994	44.0992	µm	Spot	Position	1	1387
77.3188	62.6454	43.2863	µm	Spot	Position	1	1388
76.5073	22.8951	48.2043	µm	Spot	Position	1	1391
62.5166	31.4567	48.9349	µm	Spot	Position	1	1392
62.5401	40.2029	48.6681	µm	Spot	Position	1	1394
54.6532	50.5329	48.789	µm	Spot	Position	1	1395
47.9774	68.0004	48.448	µm	Spot	Position	1	1396
54.4311	68.6038	48.565	µm	Spot	Position	1	1397
75.0199	17.4285	55.7752	µm	Spot	Position	1	1402
82.8477	20.0704	55.8874	µm	Spot	Position	1	1403
57.3525	68.413	59.132	µm	Spot	Position	1	1409
68.309	69.7581	58.3514	µm	Spot	Position	1	1410
48.5641	78.4451	58.8373	µm	Spot	Position	1	1411
124.876	30.4942	-1.03453	µm	Spot	Position	1	1413
114.456	61.7531	0.501343	µm	Spot	Position	1	1414
125.622	62.7884	0.172012	µm	Spot	Position	1	1415
100.492	78.6806	0.853539	µm	Spot	Position	1	1416
142.351	4.93776	4.52571	µm	Spot	Position	1	1417
115.967	11.3174	5.0859	µm	Spot	Position	1	1418
158.306	11.8309	4.53802	µm	Spot	Position	1	1419
102.796	16.7999	3.72734	µm	Spot	Position	1	1420
98.0717	31.3039	5.69839	µm	Spot	Position	1	1423
131.139	42.977	3.79704	µm	Spot	Position	1	1425
122.532	43.7962	4.92506	µm	Spot	Position	1	1426
101.173	45.148	4.21941	µm	Spot	Position	1	1427
152.678	45.2552	5.47468	µm	Spot	Position	1	1428
147.118	65.1259	4.8057	µm	Spot	Position	1	1429
113.713	65.5739	4.49837	µm	Spot	Position	1	1430
99.0876	66.5021	5.17645	µm	Spot	Position	1	1431
111.655	75.2745	4.05297	µm	Spot	Position	1	1432
94.4243	4.96478	9.34863	µm	Spot	Position	1	1433
86.7909	15.0339	9.0666	µm	Spot	Position	1	1434
165.283	31.6917	8.18369	µm	Spot	Position	1	1436
90.0579	43.4259	8.90991	µm	Spot	Position	1	1437
158.384	44.5106	8.90321	µm	Spot	Position	1	1439
94.4547	51.8358	9.31487	µm	Spot	Position	1	1440
160.701	55.5524	6.10984	µm	Spot	Position	1	1441
114.239	56.6811	7.3003	µm	Spot	Position	1	1442
145.96	56.1937	7.89188	µm	Spot	Position	1	1443
133.668	67.2462	8.94424	µm	Spot	Position	1	1444
151.746	76.0024	6.45984	µm	Spot	Position	1	1445
93.3583	76.7722	8.5995	µm	Spot	Position	1	1446
126.431	76.6193	8.96204	µm	Spot	Position	1	1447
100.651	79.3738	9.47826	µm	Spot	Position	1	1448
161.222	4.50756	12.0169	µm	Spot	Position	1	1450
146.793	5.28672	11.7481	µm	Spot	Position	1	1451
117.024	12.9878	10.9616	µm	Spot	Position	1	1452
143.736	14.7016	12.0011	µm	Spot	Position	1	1453
137.647	17.835	11.0778	µm	Spot	Position	1	1454
95.669	33.2064	11.5084	µm	Spot	Position	1	1457
139.121	34.4553	12.301	µm	Spot	Position	1	1458
111.441	75.3926	11.0657	µm	Spot	Position	1	1460
161.503	82.182	12.3683	µm	Spot	Position	1	1461
103.016	4.48259	15.5577	µm	Spot	Position	1	1462
87.7596	16.4868	16.0948	µm	Spot	Position	1	1463
162.469	34.8427	16.3192	µm	Spot	Position	1	1465
99.5279	43.2832	16.8675	µm	Spot	Position	1	1466
142.418	4.56577	19.6634	µm	Spot	Position	1	1470
87.2477	20.4797	20.2266	µm	Spot	Position	1	1471
95.2263	23.0918	21.1759	µm	Spot	Position	1	1472
136.89	45.76	19.9818	µm	Spot	Position	1	1474
83.954	60.7027	19.9879	µm	Spot	Position	1	1477
122.166	79.5398	20.6239	µm	Spot	Position	1	1480
132.929	4.83786	25.3906	µm	Spot	Position	1	1482
161.424	5.67102	22.9668	µm	Spot	Position	1	1483
124.124	13.9744	23.6394	µm	Spot	Position	1	1484
109.24	17.6836	25.2988	µm	Spot	Position	1	1485
98.9836	31.0141	23.7457	µm	Spot	Position	1	1486
88.7093	35.5702	23.7393	µm	Spot	Position	1	1488
162.374	38.9852	22.5146	µm	Spot	Position	1	1490
84.1541	71.4178	22.5705	µm	Spot	Position	1	1494
109.77	3.96439	27.0259	µm	Spot	Position	1	1497
150.734	4.32679	28.0074	µm	Spot	Position	1	1498
138.085	4.84325	28.5512	µm	Spot	Position	1	1499
93.8258	12.1442	27.7281	µm	Spot	Position	1	1500
147.92	22.5114	28.5069	µm	Spot	Position	1	1502
90.0762	26.0455	27.7582	µm	Spot	Position	1	1503
112.296	25.5214	27.709	µm	Spot	Position	1	1504
126.882	6.08289	32.9627	µm	Spot	Position	1	1505
105.082	15.6497	35.4266	µm	Spot	Position	1	1508
116.378	19.5543	35.9947	µm	Spot	Position	1	1509
105.889	24.815	36.6437	µm	Spot	Position	1	1511
113.712	35.7236	37.1244	µm	Spot	Position	1	1513
84.1522	60.7842	36.1049	µm	Spot	Position	1	1523
111.842	4.40227	40.9031	µm	Spot	Position	1	1533
166.442	5.20565	39.8869	µm	Spot	Position	1	1534
91.3271	5.82936	40.3343	µm	Spot	Position	1	1535
153.149	15.8932	39.7967	µm	Spot	Position	1	1536
83.6528	25.6127	40.3238	µm	Spot	Position	1	1538
86.5435	48.9196	40.1314	µm	Spot	Position	1	1539
107.939	66.6725	39.7696	µm	Spot	Position	1	1540
119.025	4.4341	43.6599	µm	Spot	Position	1	1542
134.513	4.50448	43.6102	µm	Spot	Position	1	1543
152.975	4.23605	42.0884	µm	Spot	Position	1	1544
127.61	4.93994	42.7416	µm	Spot	Position	1	1545
154.753	19.6825	43.4851	µm	Spot	Position	1	1547
101.468	3.94533	49.4815	µm	Spot	Position	1	1553
113.209	18.8992	48.4709	µm	Spot	Position	1	1554
92.7564	5.48039	52.8176	µm	Spot	Position	1	1571
96.668	23.2802	53.2126	µm	Spot	Position	1	1572
112.712	4.92604	56.8366	µm	Spot	Position	1	1587
136.239	4.95093	55.8111	µm	Spot	Position	1	1588
144.52	4.31987	61.2272	µm	Spot	Position	1	1593
123.534	4.79088	61.2859	µm	Spot	Position	1	1594
171.694	3.90421	4.64718	µm	Spot	Position	1	1608
227.095	5.05344	3.66024	µm	Spot	Position	1	1609
212.127	8.72057	4.56194	µm	Spot	Position	1	1610
216.974	13.6882	5.69537	µm	Spot	Position	1	1611
208.692	22.6275	5.06362	µm	Spot	Position	1	1612
216.275	34.7076	2.72504	µm	Spot	Position	1	1613
189.767	38.8454	3.54423	µm	Spot	Position	1	1614
227.792	44.3107	4.35448	µm	Spot	Position	1	1616
222.773	68.3155	3.69145	µm	Spot	Position	1	1617
172.811	75.0602	4.53053	µm	Spot	Position	1	1618
195.717	5.01206	7.78523	µm	Spot	Position	1	1620
191.876	11.1171	8.92303	µm	Spot	Position	1	1621
172.568	12.9652	7.44798	µm	Spot	Position	1	1622
192.707	21.1685	7.36956	µm	Spot	Position	1	1623
243.889	43.293	8.22839	µm	Spot	Position	1	1624
207.616	44.2871	8.61327	µm	Spot	Position	1	1625
221.088	50.3061	8.81937	µm	Spot	Position	1	1626
188.484	58.2233	7.21763	µm	Spot	Position	1	1627
201.445	67.3414	7.60827	µm	Spot	Position	1	1629
239.187	4.35769	10.5134	µm	Spot	Position	1	1632
225.657	4.60882	12.8686	µm	Spot	Position	1	1633
214.574	44.0209	11.2214	µm	Spot	Position	1	1640
211.45	64.769	13.0264	µm	Spot	Position	1	1642
175.459	62.1929	15.2686	µm	Spot	Position	1	1644
249.033	77.6337	15.559	µm	Spot	Position	1	1645
219.209	4.83237	20.8447	µm	Spot	Position	1	1646
167.675	5.86646	20.6331	µm	Spot	Position	1	1647
195.779	11.7915	18.4688	µm	Spot	Position	1	1648
186.566	43.4827	19.1641	µm	Spot	Position	1	1654
208.528	74.0213	19.876	µm	Spot	Position	1	1661
174.54	4.56438	24.7427	µm	Spot	Position	1	1663
186.353	5.05179	24.3677	µm	Spot	Position	1	1664
208.197	5.06375	25.0469	µm	Spot	Position	1	1665
230.284	5.13775	23.2014	µm	Spot	Position	1	1666
206.649	4.56238	37.4179	µm	Spot	Position	1	1680
221.054	4.5627	36.2545	µm	Spot	Position	1	1681
174.411	4.44824	41.774	µm	Spot	Position	1	1708
186.939	4.47692	47.7498	µm	Spot	Position	1	1717
233.597	4.75742	49.4811	µm	Spot	Position	1	1718
217.523	4.69305	52.3438	µm	Spot	Position	1	1738
184.992	4.82202	58.3694	µm	Spot	Position	1	1763
279.062	16.3079	-0.37001	µm	Spot	Position	1	1774
332.66	22.4333	4.05942	µm	Spot	Position	1	1779
264.694	36.7804	3.27515	µm	Spot	Position	1	1782
283.066	40.9652	5.40694	µm	Spot	Position	1	1783
265.382	64.7963	4.92628	µm	Spot	Position	1	1784
268.645	81.0396	2.86368	µm	Spot	Position	1	1786
267.221	3.93069	6.75513	µm	Spot	Position	1	1787
267.6	26.8283	7.11722	µm	Spot	Position	1	1788
275.259	51.2572	7.61864	µm	Spot	Position	1	1791
250.869	71.8606	8.28402	µm	Spot	Position	1	1797
256.637	29.1977	12.8735	µm	Spot	Position	1	1804
252.706	18.9595	21.0042	µm	Spot	Position	1	1814
264.257	54.7452	21.5061	µm	Spot	Position	1	1822
261.201	5.71012	24.0357	µm	Spot	Position	1	1831
252.996	4.96907	52.1687	µm	Spot	Position	1	1886
64.1686	100.464	-0.399872	µm	Spot	Position	1	1912
71.1388	116.191	0.824524	µm	Spot	Position	1	1913
70.9606	130.447	0.64006	µm	Spot	Position	1	1915
62.3178	117.58	3.12904	µm	Spot	Position	1	1916
72.5871	86.8154	9.516	µm	Spot	Position	1	1917
60.8142	106.683	8.95686	µm	Spot	Position	1	1920
77.6134	112.403	8.04606	µm	Spot	Position	1	1921
80.7035	129.148	7.00502	µm	Spot	Position	1	1922
62.6848	124.372	13.0871	µm	Spot	Position	1	1924
53.4613	98.724	17.6173	µm	Spot	Position	1	1925
69.9532	106.45	17.0653	µm	Spot	Position	1	1926
69.4442	120.352	15.5795	µm	Spot	Position	1	1927
73.4193	119.97	20.8612	µm	Spot	Position	1	1929
70.5377	137.425	20.9355	µm	Spot	Position	1	1930
74.9242	87.4652	23.2419	µm	Spot	Position	1	1932
59.8557	97.0279	23.5708	µm	Spot	Position	1	1933
79.9466	106.617	23.6006	µm	Spot	Position	1	1935
60.9385	113.918	22.6813	µm	Spot	Position	1	1937
68.9588	129.687	22.9627	µm	Spot	Position	1	1938
61.2926	97.7847	31.8423	µm	Spot	Position	1	1940
74.4539	101.981	35.6339	µm	Spot	Position	1	1946
53.6898	117.473	34.5057	µm	Spot	Position	1	1947
67.6894	119.066	35.0604	µm	Spot	Position	1	1948
78.3815	126.813	36.1041	µm	Spot	Position	1	1949
67.7765	132.67	36.7164	µm	Spot	Position	1	1950
55.9105	103.15	41.1893	µm	Spot	Position	1	1953
55.0229	114.497	44.4991	µm	Spot	Position	1	1957
70.2668	127.72	44.7723	µm	Spot	Position	1	1958
76.3833	88.7582	47.8441	µm	Spot	Position	1	1960
66.5679	103.24	48.8625	µm	Spot	Position	1	1962
79.5524	157.853	49.3385	µm	Spot	Position	1	1966
54.3079	104.299	50.5295	µm	Spot	Position	1	1968
53.1393	99.9673	60.3908	µm	Spot	Position	1	1972
155.63	103.693	-0.955437	µm	Spot	Position	1	1980
95.0731	137.594	-0.341461	µm	Spot	Position	1	1981
116.741	93.7295	3.24417	µm	Spot	Position	1	1982
95.7354	117.094	2.03467	µm	Spot	Position	1	1984
104.498	132.042	4.23307	µm	Spot	Position	1	1985
149.884	136.4	4.45737	µm	Spot	Position	1	1988
127.997	153.166	3.18909	µm	Spot	Position	1	1989
155.958	160.15	4.34322	µm	Spot	Position	1	1991
125.999	88.9175	8.01669	µm	Spot	Position	1	1992
92.6629	89.6363	8.16589	µm	Spot	Position	1	1993
105.007	89.3607	8.74487	µm	Spot	Position	1	1994
84.1897	95.2283	7.97299	µm	Spot	Position	1	1996
96.3259	109.803	8.72139	µm	Spot	Position	1	2000
106.554	110.545	8.76234	µm	Spot	Position	1	2001
157.98	112.047	8.75594	µm	Spot	Position	1	2002
136.158	113.79	8.08283	µm	Spot	Position	1	2003
84.9817	121.729	6.56575	µm	Spot	Position	1	2004
152.898	121.439	8.22395	µm	Spot	Position	1	2005
119.038	123.485	8.20226	µm	Spot	Position	1	2006
94.1652	132.1	9.59721	µm	Spot	Position	1	2008
104.942	137.633	8.92198	µm	Spot	Position	1	2009
83.979	143.293	9.01257	µm	Spot	Position	1	2010
118.777	146.5	9.14774	µm	Spot	Position	1	2011
102.897	148.835	8.78885	µm	Spot	Position	1	2012
163.35	148.837	9.48019	µm	Spot	Position	1	2013
91.5999	153.8	8.30018	µm	Spot	Position	1	2014
115.513	154.761	9.68072	µm	Spot	Position	1	2015
120.783	161.294	8.34801	µm	Spot	Position	1	2016
102.463	117.335	12.9371	µm	Spot	Position	1	2018
161.617	121.625	10.6922	µm	Spot	Position	1	2019
97.6636	123.648	13.4931	µm	Spot	Position	1	2020
129.089	130.419	10.3163	µm	Spot	Position	1	2021
139.324	136.334	10.6805	µm	Spot	Position	1	2022
126.197	137.4	10.932	µm	Spot	Position	1	2023
131.955	140.595	11.5029	µm	Spot	Position	1	2024
151.555	142.708	10.5535	µm	Spot	Position	1	2025
95.9188	149.292	12.2365	µm	Spot	Position	1	2026
149.844	159.411	11.4121	µm	Spot	Position	1	2027
139.94	113.399	15.3222	µm	Spot	Position	1	2028
164.696	148.062	17.0996	µm	Spot	Position	1	2029
144.122	153.877	14.8506	µm	Spot	Position	1	2030
84.5019	83.8087	18.5613	µm	Spot	Position	1	2031
102.988	90.5295	20.1647	µm	Spot	Position	1	2032
117.624	90.3297	20.0246	µm	Spot	Position	1	2033
141.703	91.8661	20.2897	µm	Spot	Position	1	2035
113.667	94.9662	20.0899	µm	Spot	Position	1	2036
129.317	109.06	20.3809	µm	Spot	Position	1	2038
160.768	121.021	19.7856	µm	Spot	Position	1	2041
112.996	124.898	21.536	µm	Spot	Position	1	2042
136.212	128.538	20.399	µm	Spot	Position	1	2043
130.34	130.203	19.2094	µm	Spot	Position	1	2045
109.049	139.583	21.3848	µm	Spot	Position	1	2046
140.533	141.27	21.1405	µm	Spot	Position	1	2047
120.084	145.201	20.2946	µm	Spot	Position	1	2048
109.916	149.077	19.3702	µm	Spot	Position	1	2049
98.4157	154.944	20.0269	µm	Spot	Position	1	2050
104.609	115.51	22.8436	µm	Spot	Position	1	2052
85.6541	118.987	23.108	µm	Spot	Position	1	2053
97.1844	118.816	23.0214	µm	Spot	Position	1	2054
91.8698	128.566	23.6848	µm	Spot	Position	1	2055
102.328	134.157	23.095	µm	Spot	Position	1	2056
117.711	162.016	22.5877	µm	Spot	Position	1	2057
133.341	164.704	25.1809	µm	Spot	Position	1	2058
135.723	130.472	32.8614	µm	Spot	Position	1	2063
87.7376	154.073	33.6267	µm	Spot	Position	1	2067
88.098	100.126	35.7644	µm	Spot	Position	1	2074
116.269	112.124	35.7706	µm	Spot	Position	1	2079
97.5037	118.913	35.648	µm	Spot	Position	1	2081
131.057	124.808	34.6611	µm	Spot	Position	1	2083
156.752	125.848	35.6977	µm	Spot	Position	1	2084
92.6625	127.178	36.5763	µm	Spot	Position	1	2085
99.1681	134.839	34.3926	µm	Spot	Position	1	2086
86.0662	145.542	36.943	µm	Spot	Position	1	2090
121.381	152.959	35.7767	µm	Spot	Position	1	2092
115.774	156.97	36.1864	µm	Spot	Position	1	2095
106.995	155.802	40.0486	µm	Spot	Position	1	2097
110.245	154.481	43.4693	µm	Spot	Position	1	2101
92.6081	155.702	44.4559	µm	Spot	Position	1	2102
123.182	152.565	47.8446	µm	Spot	Position	1	2127
148.028	155.564	47.5268	µm	Spot	Position	1	2128
138.069	156.189	48.2232	µm	Spot	Position	1	2129
120.369	156.831	47.4639	µm	Spot	Position	1	2130
111.776	159.884	51.1257	µm	Spot	Position	1	2137
99.9358	150.818	58.8197	µm	Spot	Position	1	2155
224.697	96.1767	1.4325	µm	Spot	Position	1	2158
241.965	114.858	0.710121	µm	Spot	Position	1	2160
173.298	132.265	-1.29437	µm	Spot	Position	1	2162
236.658	133.812	0.920395	µm	Spot	Position	1	2163
174.136	142.405	0.786552	µm	Spot	Position	1	2164
197.493	153.981	1.05949	µm	Spot	Position	1	2165
207.314	160.399	-1.41947	µm	Spot	Position	1	2166
177.292	164.527	-0.139542	µm	Spot	Position	1	2167
240.988	102.807	4.07672	µm	Spot	Position	1	2168
227.099	111.324	4.15194	µm	Spot	Position	1	2169
185.108	126.59	4.39251	µm	Spot	Position	1	2170
233.888	140.084	4.29723	µm	Spot	Position	1	2171
222.964	149.02	3.68182	µm	Spot	Position	1	2172
244.061	84.0003	7.8076	µm	Spot	Position	1	2174
232.169	87.4456	6.92126	µm	Spot	Position	1	2177
208.2	93.8157	8.56317	µm	Spot	Position	1	2179
247.546	97.5774	9.54713	µm	Spot	Position	1	2180
237.336	105.255	8.8488	µm	Spot	Position	1	2183
184.151	108.353	9.89314	µm	Spot	Position	1	2184
244.01	113.181	8.14002	µm	Spot	Position	1	2185
197.462	119.48	8.93345	µm	Spot	Position	1	2186
190.785	134.41	6.9641	µm	Spot	Position	1	2187
199.479	162.492	7.53941	µm	Spot	Position	1	2190
167.643	166.493	6.66295	µm	Spot	Position	1	2191
215.684	87.0692	11.182	µm	Spot	Position	1	2192
223.673	117.793	10.8215	µm	Spot	Position	1	2193
213.308	118.309	11.8113	µm	Spot	Position	1	2194
238.693	129.252	12.484	µm	Spot	Position	1	2196
168.56	133.928	11.5822	µm	Spot	Position	1	2197
214.825	136.342	13.7578	µm	Spot	Position	1	2198
178.868	138.592	12.8082	µm	Spot	Position	1	2199
185.436	141.474	11.3471	µm	Spot	Position	1	2200
179.407	150.807	11.8144	µm	Spot	Position	1	2201
197.791	150.759	10.8331	µm	Spot	Position	1	2202
172.706	162.008	11.5209	µm	Spot	Position	1	2203
196.225	162.323	11.3288	µm	Spot	Position	1	2204
245.019	143.525	15.4306	µm	Spot	Position	1	2207
176.669	149.054	16.281	µm	Spot	Position	1	2208
166.931	152.604	15.794	µm	Spot	Position	1	2209
184.9	162.366	15.4909	µm	Spot	Position	1	2210
239.345	107.782	18.7963	µm	Spot	Position	1	2217
166.857	116.475	20.5847	µm	Spot	Position	1	2218
208.964	122.368	21.1217	µm	Spot	Position	1	2222
192.002	135.417	20.9689	µm	Spot	Position	1	2225
224.312	147.212	20.3547	µm	Spot	Position	1	2226
187.568	157.922	20.1228	µm	Spot	Position	1	2228
213.246	158.409	19.1686	µm	Spot	Position	1	2229
193.177	114.346	22.649	µm	Spot	Position	1	2236
173.387	139.476	24.2402	µm	Spot	Position	1	2238
197.256	146.596	24.4728	µm	Spot	Position	1	2239
185.881	166.493	23.2339	µm	Spot	Position	1	2240
212.31	150.418	28.9876	µm	Spot	Position	1	2242
185.716	126.59	32.3808	µm	Spot	Position	1	2250
230.622	145.696	32.3399	µm	Spot	Position	1	2253
229.328	141.117	36.1867	µm	Spot	Position	1	2281
171.639	166.493	36.5174	µm	Spot	Position	1	2287
185.623	127.444	38.4795	µm	Spot	Position	1	2291
214.718	138.389	44.3303	µm	Spot	Position	1	2295
173.002	158.998	59.8215	µm	Spot	Position	1	2342
272.955	101.56	2.91089	µm	Spot	Position	1	2352
253.208	134.58	5.13917	µm	Spot	Position	1	2355
282.944	88.654	7.96156	µm	Spot	Position	1	2357
267.123	108.599	8.49529	µm	Spot	Position	1	2362
267.896	88.2871	12.4751	µm	Spot	Position	1	2369
262.074	106.604	16.2025	µm	Spot	Position	1	2378
267.526	120.492	17.7799	µm	Spot	Position	1	2380
251.971	131.081	32.6689	µm	Spot	Position	1	2404
103.297	4.08519	64	µm	Spot	Position	1	2477
153.592	4.33722	64	µm	Spot	Position	1	2478
90.6445	4.97576	64	µm	Spot	Position	1	2479
209.756	4.46973	64	µm	Spot	Position	1	2484
68.5825	127.816	64	µm	Spot	Position	1	2497
