# Supplementary material for: Glucokinase activity controls peripherally located subpopulations of β-cells that lead islet Ca2+ oscillations
Source: eLife. 2025 Feb 12;13:RP103068. doi: 10.7554/eLife.103068 (PMC11820133; doi:10.7554/eLife.103068)
Supplement: Source data 5. [file elife-103068-data5.zip › EJ155 10GGKa F12-1_Statistics/EJ155 10GGKa F12-1_Detailed.csv]

Detailed
====================
Position X	Position Y	Position Z	Unit	Category	Collection	Time	ID
82.6852	71.3471	-47.5338	µm	Spot	Position	1	75
81.8876	51.971	-39.1798	µm	Spot	Position	1	92
80.6778	79.694	-40.587	µm	Spot	Position	1	94
78.4141	48.5557	-35.4027	µm	Spot	Position	1	104
77.6083	63.5335	-36.6563	µm	Spot	Position	1	105
69.4098	70.1458	-30.5028	µm	Spot	Position	1	108
79.7471	78.5858	-31.9113	µm	Spot	Position	1	109
77.93	46.3906	-23.0578	µm	Spot	Position	1	113
67.149	55.0164	-23.3925	µm	Spot	Position	1	114
83.3466	67.6795	-24.0668	µm	Spot	Position	1	116
63.5281	81.6167	-24.8411	µm	Spot	Position	1	117
63.4917	48.1023	-15.562	µm	Spot	Position	1	130
79.1901	54.2164	-15.8103	µm	Spot	Position	1	131
75.8585	69.4842	-17.3583	µm	Spot	Position	1	132
72.2755	78.338	-16.5004	µm	Spot	Position	1	133
63.2217	68.1454	-11.1635	µm	Spot	Position	1	137
77.2353	45.7556	-6.73886	µm	Spot	Position	1	141
65.8931	56.0832	-5.28295	µm	Spot	Position	1	143
56.5081	71.8346	-3.86463	µm	Spot	Position	1	144
145.905	69.339	-64	µm	Spot	Position	1	145
114.734	70.4925	-64	µm	Spot	Position	1	146
134.665	48.6174	-59.6244	µm	Spot	Position	1	162
128.621	53.5937	-60.5966	µm	Spot	Position	1	164
163.776	69.9535	-61.093	µm	Spot	Position	1	165
136.026	78.7454	-61.7074	µm	Spot	Position	1	166
149.976	24.8725	-56	µm	Spot	Position	1	171
135.611	27.9	-55.5064	µm	Spot	Position	1	172
146.077	40.6534	-56.1967	µm	Spot	Position	1	173
115.532	47.0349	-55.1084	µm	Spot	Position	1	174
160.798	58.9686	-56.2663	µm	Spot	Position	1	178
127.978	64.1966	-56.7253	µm	Spot	Position	1	180
139.023	64.3576	-56.712	µm	Spot	Position	1	181
96.1426	71.2903	-56.0739	µm	Spot	Position	1	182
108.512	79.3718	-54.2719	µm	Spot	Position	1	183
118.332	34.8266	-51.2248	µm	Spot	Position	1	186
158.705	39.3489	-53.3243	µm	Spot	Position	1	187
141.316	39.9192	-52.9312	µm	Spot	Position	1	188
131.402	47.272	-50.3693	µm	Spot	Position	1	189
150.986	48.6029	-50.7537	µm	Spot	Position	1	190
110.756	52.475	-51.2209	µm	Spot	Position	1	191
157.893	64.3907	-50.1859	µm	Spot	Position	1	192
132.255	68.9998	-53.1788	µm	Spot	Position	1	193
143.922	76.6166	-53.5861	µm	Spot	Position	1	194
130.837	78.7752	-51.9254	µm	Spot	Position	1	195
114.522	82.667	-50.3531	µm	Spot	Position	1	197
142.992	28.1192	-47.6766	µm	Spot	Position	1	201
159.339	31.8419	-47.1454	µm	Spot	Position	1	202
129.522	32.8363	-48.0168	µm	Spot	Position	1	203
124.35	40.2656	-48.3677	µm	Spot	Position	1	204
127.396	57.888	-47.8622	µm	Spot	Position	1	208
140.53	59.9034	-47.5344	µm	Spot	Position	1	209
98.9158	67.5013	-48.0936	µm	Spot	Position	1	210
138.36	76.7835	-47.5413	µm	Spot	Position	1	211
154.006	17.1854	-43.7136	µm	Spot	Position	1	216
125.276	22.5669	-42.877	µm	Spot	Position	1	217
145.343	31.5365	-44.3059	µm	Spot	Position	1	219
116.076	39.5763	-44.2416	µm	Spot	Position	1	220
127.307	52.0863	-43.2062	µm	Spot	Position	1	221
110.638	69.3994	-45.4846	µm	Spot	Position	1	223
123.644	69.6474	-42.6296	µm	Spot	Position	1	224
142.056	71.2054	-42.6444	µm	Spot	Position	1	225
131.117	73.4702	-45.7127	µm	Spot	Position	1	226
94.3897	80.0347	-45.6916	µm	Spot	Position	1	227
105.702	79.8059	-43.8551	µm	Spot	Position	1	228
141.008	18.4267	-40.4304	µm	Spot	Position	1	230
126.857	33.972	-40.2112	µm	Spot	Position	1	231
154.479	47.3657	-38.6365	µm	Spot	Position	1	233
165.781	55.0232	-40.1832	µm	Spot	Position	1	234
121.493	59.2982	-39.8231	µm	Spot	Position	1	236
131.097	62.9318	-40.0617	µm	Spot	Position	1	237
139.836	77.0835	-41.2349	µm	Spot	Position	1	238
157.562	77.1319	-41.1008	µm	Spot	Position	1	239
120.583	82.034	-38.6648	µm	Spot	Position	1	240
160.284	16.8377	-35.6831	µm	Spot	Position	1	243
152.505	23.7571	-34.3028	µm	Spot	Position	1	246
116.623	25.7519	-37.3502	µm	Spot	Position	1	247
162.24	32.0867	-36.5742	µm	Spot	Position	1	250
147.652	50.7129	-37.4932	µm	Spot	Position	1	251
165.269	50.746	-36.0269	µm	Spot	Position	1	252
145.963	62.1988	-36.7696	µm	Spot	Position	1	253
149.011	68.533	-37.3446	µm	Spot	Position	1	254
91.1145	74.624	-34.6727	µm	Spot	Position	1	255
83.9064	79.0446	-35.9616	µm	Spot	Position	1	256
156.639	80.316	-35.0877	µm	Spot	Position	1	257
101.63	82.002	-35.3107	µm	Spot	Position	1	258
155.6	5.13749	-32.1991	µm	Spot	Position	1	259
135.369	9.76452	-33.1962	µm	Spot	Position	1	260
140.826	13.3384	-33.4473	µm	Spot	Position	1	261
125.189	22.643	-30.4128	µm	Spot	Position	1	263
132.198	31.2948	-32.2019	µm	Spot	Position	1	264
118.03	32.2779	-33.0927	µm	Spot	Position	1	265
120.531	39.8046	-30.7178	µm	Spot	Position	1	266
140.671	42.8186	-32.4394	µm	Spot	Position	1	267
151.128	43.6833	-31.4145	µm	Spot	Position	1	268
109.705	45.6616	-31.6138	µm	Spot	Position	1	269
133.937	46.5958	-32.2544	µm	Spot	Position	1	270
90.2599	50.2937	-33.3151	µm	Spot	Position	1	271
155.357	51.0746	-31.9687	µm	Spot	Position	1	272
98.8022	57.6761	-33.0121	µm	Spot	Position	1	274
83.9387	58.8751	-32.3853	µm	Spot	Position	1	275
163.731	61.0992	-33.741	µm	Spot	Position	1	276
119.581	73.077	-31.9564	µm	Spot	Position	1	277
107.351	75.1988	-30.7094	µm	Spot	Position	1	278
134.748	75.3079	-31.5986	µm	Spot	Position	1	279
119.857	17.8548	-27.4639	µm	Spot	Position	1	281
112.912	30.3424	-28.0679	µm	Spot	Position	1	282
123.187	30.8184	-27.9464	µm	Spot	Position	1	283
140.917	34.1609	-27.9147	µm	Spot	Position	1	284
99.8447	35.3871	-29.1236	µm	Spot	Position	1	285
155.401	64.9739	-27.1316	µm	Spot	Position	1	287
142.24	70.5086	-26.0854	µm	Spot	Position	1	288
125.101	72.2974	-27.9715	µm	Spot	Position	1	289
162.503	78.9879	-27.3755	µm	Spot	Position	1	290
131.007	5.37804	-22.9818	µm	Spot	Position	1	292
157.262	17.0781	-22.743	µm	Spot	Position	1	293
164.492	28.4665	-24.2949	µm	Spot	Position	1	294
120.543	39.6341	-24.978	µm	Spot	Position	1	295
87.7477	41.9964	-24.9483	µm	Spot	Position	1	296
163.934	41.8324	-23.7093	µm	Spot	Position	1	297
146.966	45.4115	-23.6648	µm	Spot	Position	1	298
153.281	50.6521	-25.5629	µm	Spot	Position	1	299
127.139	51.396	-23.1752	µm	Spot	Position	1	300
97.1005	69.4887	-24.8822	µm	Spot	Position	1	301
134.618	70.7719	-24.1824	µm	Spot	Position	1	302
161.699	71.0306	-23.6875	µm	Spot	Position	1	303
91.5488	76.8044	-24.8105	µm	Spot	Position	1	304
98.1396	83.4055	-23.6018	µm	Spot	Position	1	305
148.521	8.55811	-18.6165	µm	Spot	Position	1	306
110.653	15.2461	-20.1408	µm	Spot	Position	1	307
138.625	15.5137	-19.0411	µm	Spot	Position	1	308
101.126	23.7576	-20.3582	µm	Spot	Position	1	309
127.135	23.7904	-19.6222	µm	Spot	Position	1	310
118.7	24.6104	-20.779	µm	Spot	Position	1	311
148.462	30.567	-19.3252	µm	Spot	Position	1	312
130.838	36.8513	-21.1419	µm	Spot	Position	1	313
150.929	37.6654	-21.3753	µm	Spot	Position	1	314
131.092	48.9614	-21.165	µm	Spot	Position	1	315
131.752	56.2216	-18.7992	µm	Spot	Position	1	316
96.2863	58.1719	-20.3262	µm	Spot	Position	1	317
154.112	63.6186	-19.8018	µm	Spot	Position	1	318
117.968	66.3927	-19.023	µm	Spot	Position	1	319
96.9723	67.3033	-20.4307	µm	Spot	Position	1	320
106.906	75.6616	-21.5518	µm	Spot	Position	1	321
144.289	80.4093	-19.9316	µm	Spot	Position	1	322
85.2181	81.6276	-19.162	µm	Spot	Position	1	323
160.305	7.31649	-16.7556	µm	Spot	Position	1	324
95.8671	12.4855	-14.8918	µm	Spot	Position	1	325
131.283	14.3857	-16.4173	µm	Spot	Position	1	326
157.001	17.4507	-16.9663	µm	Spot	Position	1	327
108.184	23.1246	-15.5302	µm	Spot	Position	1	328
155.234	23.2779	-16.473	µm	Spot	Position	1	329
143.235	23.6381	-15.5887	µm	Spot	Position	1	330
100.902	35.8886	-16.1956	µm	Spot	Position	1	331
144.313	40.0603	-16.0746	µm	Spot	Position	1	332
93.6081	40.4924	-15.3249	µm	Spot	Position	1	333
152.867	60.9357	-15.2377	µm	Spot	Position	1	334
106.983	64.5306	-15.7148	µm	Spot	Position	1	335
132.199	65.5986	-15.6344	µm	Spot	Position	1	336
153.883	68.4246	-15.0033	µm	Spot	Position	1	337
116.175	83.0783	-16.67	µm	Spot	Position	1	339
125.839	4.64878	-12.6028	µm	Spot	Position	1	340
116.356	11.4412	-13.1399	µm	Spot	Position	1	341
107.493	34.4762	-11.1248	µm	Spot	Position	1	342
161.798	56.5957	-11.3709	µm	Spot	Position	1	343
91.5015	67.3773	-10.9791	µm	Spot	Position	1	344
97.5494	69.8613	-11.8873	µm	Spot	Position	1	345
83.5754	72.9175	-12.1609	µm	Spot	Position	1	346
143.154	4.05358	-7.38033	µm	Spot	Position	1	348
120.159	22.8932	-6.94843	µm	Spot	Position	1	349
131.785	29.4869	-8.68227	µm	Spot	Position	1	350
146.356	32.4017	-8.80398	µm	Spot	Position	1	351
86.424	45.1661	-9.01417	µm	Spot	Position	1	352
118.639	56.6185	-6.56108	µm	Spot	Position	1	355
90.3104	71.5285	-7.19939	µm	Spot	Position	1	356
132.863	71.3069	-6.94703	µm	Spot	Position	1	357
151.401	71.7882	-8.01593	µm	Spot	Position	1	358
119.327	3.59747	-3.07366	µm	Spot	Position	1	360
164.61	6.24246	-4.8074	µm	Spot	Position	1	361
133.431	8.81891	-4.72327	µm	Spot	Position	1	362
109.327	11.4425	-3.24846	µm	Spot	Position	1	363
94.3325	33.5152	-5.12295	µm	Spot	Position	1	365
114.809	36.3728	-5.40753	µm	Spot	Position	1	366
135.787	36.7641	-4.93724	µm	Spot	Position	1	367
148.66	39.6246	-4.58534	µm	Spot	Position	1	368
136.374	45.5141	-4.86668	µm	Spot	Position	1	369
165.133	45.2095	-3.7285	µm	Spot	Position	1	370
158.453	47.8608	-4.0811	µm	Spot	Position	1	371
99.2495	50.6351	-4.27181	µm	Spot	Position	1	372
107.342	60.5756	-3.50481	µm	Spot	Position	1	373
166.372	62.6408	-3.05157	µm	Spot	Position	1	374
154.997	73.3884	-3.61706	µm	Spot	Position	1	376
105.513	74.3868	-3.47458	µm	Spot	Position	1	377
122.284	79.5038	-5.14742	µm	Spot	Position	1	378
187.589	79.4915	-64	µm	Spot	Position	1	379
204.116	72.6426	-58.9154	µm	Spot	Position	1	402
167.881	79.0477	-59.8773	µm	Spot	Position	1	404
178.136	41.6026	-57.0452	µm	Spot	Position	1	408
204.455	42.064	-55.8349	µm	Spot	Position	1	409
186.233	49.1538	-55.0632	µm	Spot	Position	1	410
182.494	63.22	-55.0714	µm	Spot	Position	1	414
172.097	64.5426	-55.1411	µm	Spot	Position	1	415
201.236	37.9512	-51.2659	µm	Spot	Position	1	424
169.722	38.9558	-50.3529	µm	Spot	Position	1	425
168.555	73.5928	-51.5796	µm	Spot	Position	1	430
186.24	36.222	-48.585	µm	Spot	Position	1	435
209.533	36.1009	-47.5947	µm	Spot	Position	1	436
197.594	43.6406	-47.5878	µm	Spot	Position	1	437
186.03	47.5538	-47.6339	µm	Spot	Position	1	438
217.527	47.9096	-46.4522	µm	Spot	Position	1	439
205.325	60.2504	-49.6087	µm	Spot	Position	1	440
236.835	80.9526	-47.1154	µm	Spot	Position	1	444
167.76	18.6622	-43.0429	µm	Spot	Position	1	450
186.033	39.1229	-44.3162	µm	Spot	Position	1	452
174.259	48.4057	-42.595	µm	Spot	Position	1	453
226.85	50.6518	-43.4171	µm	Spot	Position	1	454
182.537	56.3953	-45.1278	µm	Spot	Position	1	455
227.476	62.7922	-44.9775	µm	Spot	Position	1	456
172.151	65.4262	-42.9881	µm	Spot	Position	1	457
177.031	17.574	-38.6018	µm	Spot	Position	1	460
187.27	30.4598	-40.4182	µm	Spot	Position	1	461
199.623	30.1272	-41.1004	µm	Spot	Position	1	462
216.745	41.9783	-39.8625	µm	Spot	Position	1	463
247.218	61.905	-39.059	µm	Spot	Position	1	464
210.745	62.4294	-38.7089	µm	Spot	Position	1	465
193.58	70.1633	-39.968	µm	Spot	Position	1	466
185.787	74.0734	-39.8161	µm	Spot	Position	1	467
204.169	73.8531	-39.4292	µm	Spot	Position	1	468
176.124	77.8788	-39.4587	µm	Spot	Position	1	469
188.54	17.4333	-36.7502	µm	Spot	Position	1	471
208.65	26.6303	-35.4245	µm	Spot	Position	1	472
195.781	28.2907	-35.6321	µm	Spot	Position	1	473
204.074	43.3713	-36.1233	µm	Spot	Position	1	475
239.006	44.744	-35.3665	µm	Spot	Position	1	476
190.125	45.3629	-35.6437	µm	Spot	Position	1	477
179.753	47.429	-35.2869	µm	Spot	Position	1	478
198.978	55.308	-37.5872	µm	Spot	Position	1	479
227.564	66.9571	-36.2005	µm	Spot	Position	1	480
226.497	75.2274	-37.503	µm	Spot	Position	1	481
215.322	77.4175	-35.3007	µm	Spot	Position	1	482
242.164	80.7267	-36.6712	µm	Spot	Position	1	483
169.437	4.90306	-30.5795	µm	Spot	Position	1	484
215.932	28.2596	-32.9635	µm	Spot	Position	1	486
229.437	28.9625	-32.6028	µm	Spot	Position	1	487
183.851	34.9596	-31.7544	µm	Spot	Position	1	488
218.555	55.5783	-31.7458	µm	Spot	Position	1	489
236.625	59.645	-32.8099	µm	Spot	Position	1	490
208.066	62.0733	-33.2238	µm	Spot	Position	1	491
246.936	69.1123	-31.8912	µm	Spot	Position	1	492
239.148	75.1325	-32.3153	µm	Spot	Position	1	493
168.055	81.7542	-33.1473	µm	Spot	Position	1	494
180.882	9.92913	-28.1829	µm	Spot	Position	1	497
174.32	34.5207	-27.7044	µm	Spot	Position	1	498
192.697	36.8055	-27.883	µm	Spot	Position	1	499
174.508	56.0093	-29.3516	µm	Spot	Position	1	501
246.018	58.2602	-28.6502	µm	Spot	Position	1	502
185.504	69.6373	-28.8681	µm	Spot	Position	1	503
206.21	13.8729	-23.8549	µm	Spot	Position	1	504
186.71	14.8248	-24.4567	µm	Spot	Position	1	505
190.571	23.0894	-24.8629	µm	Spot	Position	1	506
212.671	22.8265	-24.6387	µm	Spot	Position	1	507
201.501	26.681	-24.4002	µm	Spot	Position	1	508
237.332	26.5974	-24.4427	µm	Spot	Position	1	509
179.365	26.8103	-24.1846	µm	Spot	Position	1	510
183.041	43.1393	-23.7069	µm	Spot	Position	1	512
214.29	46.4541	-23.5266	µm	Spot	Position	1	513
216.691	56.6973	-25.152	µm	Spot	Position	1	515
198.751	63.0748	-22.2715	µm	Spot	Position	1	516
215.263	68.1398	-23.0248	µm	Spot	Position	1	518
230.042	70.8765	-22.9281	µm	Spot	Position	1	519
199.501	72.49	-24.8105	µm	Spot	Position	1	520
249.856	79.013	-23.2599	µm	Spot	Position	1	521
178.378	6.27477	-18.5925	µm	Spot	Position	1	522
177.967	18.3737	-20.7157	µm	Spot	Position	1	525
234.839	29.051	-20.056	µm	Spot	Position	1	526
167.773	31.5806	-20.7532	µm	Spot	Position	1	527
179.749	39.2553	-19.8552	µm	Spot	Position	1	529
209.22	43.2921	-18.9325	µm	Spot	Position	1	530
192.775	47.6663	-20.5417	µm	Spot	Position	1	531
184.725	48.6765	-19.3134	µm	Spot	Position	1	532
198.151	48.7033	-19.2774	µm	Spot	Position	1	533
175.699	59.7253	-19.8113	µm	Spot	Position	1	534
189.335	59.9279	-21.0352	µm	Spot	Position	1	535
241.995	68.9289	-20.5678	µm	Spot	Position	1	536
184.048	81.8019	-18.9735	µm	Spot	Position	1	539
171.227	15.1439	-16.6629	µm	Spot	Position	1	541
221.198	15.4281	-14.878	µm	Spot	Position	1	542
210.157	15.7315	-15.6679	µm	Spot	Position	1	543
178.293	23.2312	-15.4326	µm	Spot	Position	1	544
229.047	31.6192	-15.3028	µm	Spot	Position	1	545
205.222	34.2382	-16.3823	µm	Spot	Position	1	546
175.911	38.0189	-15.5093	µm	Spot	Position	1	547
217.401	43.8408	-14.3318	µm	Spot	Position	1	548
236.904	48.5629	-17.6409	µm	Spot	Position	1	549
185.205	33.1472	-11.9784	µm	Spot	Position	1	552
243.53	35.4429	-12.1423	µm	Spot	Position	1	553
199.177	47.2768	-12.18	µm	Spot	Position	1	554
174.542	60.675	-12.2576	µm	Spot	Position	1	555
229.845	61.897	-10.6236	µm	Spot	Position	1	556
186.776	9.63806	-8.74379	µm	Spot	Position	1	557
174.115	11.2037	-7.09671	µm	Spot	Position	1	558
214.033	11.8485	-7.21633	µm	Spot	Position	1	559
196.219	16.1881	-8.49813	µm	Spot	Position	1	560
238.909	17.3062	-7.48261	µm	Spot	Position	1	561
196.453	23.9282	-8.52096	µm	Spot	Position	1	562
212.403	23.8918	-7.54365	µm	Spot	Position	1	563
226.774	24.0413	-7.20056	µm	Spot	Position	1	564
207.66	25.6756	-7.90898	µm	Spot	Position	1	565
176.654	33.9545	-8.35479	µm	Spot	Position	1	566
201.312	37.8533	-7.84587	µm	Spot	Position	1	567
185.49	50.8091	-9.88922	µm	Spot	Position	1	569
212.974	56.3488	-8.16851	µm	Spot	Position	1	571
194.151	66.7034	-7.80582	µm	Spot	Position	1	573
233.81	72.0262	-8.93102	µm	Spot	Position	1	574
175.137	80.6513	-7.74614	µm	Spot	Position	1	577
203.127	7.98076	-4.81105	µm	Spot	Position	1	578
222.551	11.1268	-2.69682	µm	Spot	Position	1	579
168.021	30.2478	-4.35477	µm	Spot	Position	1	580
213.516	42.2623	-5.34119	µm	Spot	Position	1	582
173.789	49.3309	-4.9802	µm	Spot	Position	1	583
215.566	63.5705	-3.89536	µm	Spot	Position	1	584
202.523	66.7612	-3.75462	µm	Spot	Position	1	585
239.212	78.3897	-3.4231	µm	Spot	Position	1	586
221.945	81.1137	-3.86963	µm	Spot	Position	1	587
192.388	81.7089	-4.71967	µm	Spot	Position	1	588
254.205	69.8197	-29.2807	µm	Spot	Position	1	694
251.335	35.7236	-19.7797	µm	Spot	Position	1	699
257.22	56.1279	-21.1983	µm	Spot	Position	1	703
251.758	66.0491	-19.9541	µm	Spot	Position	1	704
263.231	74.4757	-18.6184	µm	Spot	Position	1	705
251.057	76.3207	-14.2277	µm	Spot	Position	1	709
263.903	35.9599	-2.95201	µm	Spot	Position	1	710
263.557	59.7402	-4.84231	µm	Spot	Position	1	712
76.7743	93.0319	-33.0008	µm	Spot	Position	1	795
79.9199	118.122	-32.5848	µm	Spot	Position	1	796
81.0764	107.342	-22.5774	µm	Spot	Position	1	803
79.9482	91.0942	-18.5759	µm	Spot	Position	1	807
82.1411	121.315	-20.4435	µm	Spot	Position	1	810
71.6947	100.648	-15.6972	µm	Spot	Position	1	811
71.6994	91.2257	-12.6572	µm	Spot	Position	1	814
76.5622	113.465	-11.3604	µm	Spot	Position	1	815
74.8856	121.9	-12.5652	µm	Spot	Position	1	816
56.3521	88.4515	-7.773	µm	Spot	Position	1	817
82.211	85.4161	-5.0526	µm	Spot	Position	1	819
61.8975	92.9411	-3.13724	µm	Spot	Position	1	820
70.6697	100.01	-3.47119	µm	Spot	Position	1	821
81.8036	145.933	-4	µm	Spot	Position	1	822
119.177	84.9567	-60.8813	µm	Spot	Position	1	825
131.262	87.6338	-58.9379	µm	Spot	Position	1	826
151.098	95.1197	-59.0888	µm	Spot	Position	1	828
152.704	117.884	-60.3212	µm	Spot	Position	1	830
97.3968	87.254	-55.97	µm	Spot	Position	1	834
135.474	101.347	-55.0728	µm	Spot	Position	1	835
111.243	101.815	-56.0939	µm	Spot	Position	1	836
119.1	102.423	-56.182	µm	Spot	Position	1	837
94.2705	107.323	-55.9962	µm	Spot	Position	1	838
144.266	112.72	-55.2288	µm	Spot	Position	1	839
102.017	116.917	-56.0728	µm	Spot	Position	1	840
113.378	120.968	-55.5836	µm	Spot	Position	1	841
131.436	123.757	-56.1655	µm	Spot	Position	1	842
155.259	91.6511	-50.6271	µm	Spot	Position	1	851
107.364	92.1059	-51.9405	µm	Spot	Position	1	852
95.0236	94.0949	-51.9873	µm	Spot	Position	1	853
148.747	96.0378	-52.5027	µm	Spot	Position	1	854
144.939	100.462	-51.5305	µm	Spot	Position	1	855
121.051	109.638	-50.7007	µm	Spot	Position	1	856
151.421	123.082	-53.0449	µm	Spot	Position	1	857
162.307	128.876	-52.1989	µm	Spot	Position	1	858
151.264	134.14	-51.9193	µm	Spot	Position	1	859
160.242	147.801	-52.3655	µm	Spot	Position	1	862
123.291	88.1904	-49.6521	µm	Spot	Position	1	865
131.066	95.1601	-49.16	µm	Spot	Position	1	866
161.731	97.4509	-46.5866	µm	Spot	Position	1	867
162.493	103.402	-47.8656	µm	Spot	Position	1	868
94.5451	113.788	-46.3632	µm	Spot	Position	1	869
104.643	125.36	-47.5767	µm	Spot	Position	1	870
127.601	125.436	-48.5306	µm	Spot	Position	1	871
114.191	128.731	-47.9118	µm	Spot	Position	1	872
130.327	133.128	-47.0807	µm	Spot	Position	1	873
118.352	135.404	-47.4206	µm	Spot	Position	1	874
115.682	95.8568	-44.321	µm	Spot	Position	1	875
102.849	101.942	-44.2006	µm	Spot	Position	1	876
137.182	113.688	-44.0456	µm	Spot	Position	1	878
130.108	115.62	-44.1949	µm	Spot	Position	1	879
155.916	138.101	-43.7736	µm	Spot	Position	1	881
129.63	146.612	-43.36	µm	Spot	Position	1	882
149.708	151.475	-44.378	µm	Spot	Position	1	883
107.217	92.4302	-41.1586	µm	Spot	Position	1	884
166.749	92.2404	-38.3698	µm	Spot	Position	1	885
96.9021	92.7858	-40.0528	µm	Spot	Position	1	886
148.638	99.7336	-39.3525	µm	Spot	Position	1	887
121.975	108.293	-39.5364	µm	Spot	Position	1	888
145.361	109.574	-38.3081	µm	Spot	Position	1	889
111.953	111.143	-40.447	µm	Spot	Position	1	890
117.378	112.678	-38.8714	µm	Spot	Position	1	891
86.1012	114.866	-41.472	µm	Spot	Position	1	892
121.451	124.875	-39.5227	µm	Spot	Position	1	893
149.83	126.308	-40.4545	µm	Spot	Position	1	894
164.804	130.707	-39.9384	µm	Spot	Position	1	895
108.593	132.971	-39.0314	µm	Spot	Position	1	896
139.412	133.934	-38.3415	µm	Spot	Position	1	897
129.435	87.1807	-37.5626	µm	Spot	Position	1	898
84.3288	87.5604	-35.8189	µm	Spot	Position	1	899
105.044	111.445	-34.4988	µm	Spot	Position	1	903
156.29	112.531	-37.135	µm	Spot	Position	1	904
93.6088	113.522	-36.4863	µm	Spot	Position	1	905
98.8006	127.828	-36.272	µm	Spot	Position	1	906
128.751	132.833	-36.6442	µm	Spot	Position	1	907
151.445	142.553	-36.3227	µm	Spot	Position	1	908
156.881	147.14	-35.8454	µm	Spot	Position	1	909
121.562	147.734	-35.065	µm	Spot	Position	1	910
157.593	157.829	-36.064	µm	Spot	Position	1	911
110.901	99.5814	-31.1649	µm	Spot	Position	1	913
132.205	108.597	-31.3059	µm	Spot	Position	1	915
143.738	115.393	-31.7606	µm	Spot	Position	1	916
98.9916	118.917	-32.0307	µm	Spot	Position	1	917
126.62	126.499	-33.1315	µm	Spot	Position	1	918
107.256	141.765	-31.2078	µm	Spot	Position	1	919
132.322	148.668	-31.7404	µm	Spot	Position	1	920
142.942	154.994	-33.1992	µm	Spot	Position	1	921
118.048	84.622	-27.754	µm	Spot	Position	1	923
119.218	114.607	-28.6212	µm	Spot	Position	1	926
100.049	129.333	-27.6387	µm	Spot	Position	1	927
114.816	132.843	-29.5774	µm	Spot	Position	1	928
155.584	133.415	-27.408	µm	Spot	Position	1	929
136.897	137.633	-27.9086	µm	Spot	Position	1	930
156.944	146.532	-26.4429	µm	Spot	Position	1	931
106.724	83.7197	-23.7516	µm	Spot	Position	1	932
93.5049	95.7923	-22.6721	µm	Spot	Position	1	934
96.7853	102.149	-23.5181	µm	Spot	Position	1	935
105.406	111.502	-25.0533	µm	Spot	Position	1	936
97.8727	116.249	-24.3713	µm	Spot	Position	1	937
126.301	124.693	-24.0162	µm	Spot	Position	1	938
144.842	128.406	-23.3776	µm	Spot	Position	1	939
108.454	131.423	-24.5222	µm	Spot	Position	1	940
163.973	133.944	-23.749	µm	Spot	Position	1	941
125.164	135.978	-23.5786	µm	Spot	Position	1	942
151.087	146.467	-22.9698	µm	Spot	Position	1	943
117.898	148.165	-23.1038	µm	Spot	Position	1	944
160.726	148.259	-23.6991	µm	Spot	Position	1	945
129.105	153.684	-23.0817	µm	Spot	Position	1	946
115.911	157.389	-23.2676	µm	Spot	Position	1	947
154.635	159.117	-23.577	µm	Spot	Position	1	948
143.574	162.57	-22.5528	µm	Spot	Position	1	949
157.714	164.738	-23.4763	µm	Spot	Position	1	950
126.074	85.7931	-18.5343	µm	Spot	Position	1	951
101.109	90.8574	-20.7835	µm	Spot	Position	1	952
154.483	90.9414	-20.7969	µm	Spot	Position	1	953
158.609	99.7871	-19.859	µm	Spot	Position	1	954
143.277	101.715	-19.3658	µm	Spot	Position	1	955
126.366	104.706	-20.1751	µm	Spot	Position	1	956
116.769	105.177	-20.4528	µm	Spot	Position	1	957
138.829	108.198	-21.7256	µm	Spot	Position	1	958
158.635	109.78	-18.5459	µm	Spot	Position	1	959
88.205	112.722	-18.6649	µm	Spot	Position	1	960
110.853	119.711	-20.6301	µm	Spot	Position	1	961
157.745	126.281	-20.6955	µm	Spot	Position	1	964
102.068	131.429	-19.8221	µm	Spot	Position	1	965
131.221	131.796	-19.8659	µm	Spot	Position	1	966
110.09	138.569	-20.639	µm	Spot	Position	1	967
140.357	155.305	-20.172	µm	Spot	Position	1	968
100.528	96.2028	-15.5463	µm	Spot	Position	1	969
148.66	98.9366	-14.6896	µm	Spot	Position	1	970
119.156	101.622	-15.7816	µm	Spot	Position	1	971
131.381	115.171	-14.5409	µm	Spot	Position	1	972
113.901	117.533	-17.1454	µm	Spot	Position	1	973
152.551	119.414	-16.6362	µm	Spot	Position	1	974
125.647	122.074	-14.3496	µm	Spot	Position	1	975
151.259	130.925	-16.0773	µm	Spot	Position	1	976
118.794	137.542	-14.8988	µm	Spot	Position	1	977
157.707	137.889	-17.1169	µm	Spot	Position	1	978
89.9515	138.34	-16.6132	µm	Spot	Position	1	979
148.205	140.465	-15.8305	µm	Spot	Position	1	980
166.287	155.24	-16.6733	µm	Spot	Position	1	982
137.573	160.524	-14.8122	µm	Spot	Position	1	983
152.061	85.8513	-10.9905	µm	Spot	Position	1	984
97.8495	111.27	-11.3395	µm	Spot	Position	1	985
95.1825	123.343	-11.4107	µm	Spot	Position	1	986
157.286	125.908	-12.5057	µm	Spot	Position	1	987
106.573	127.952	-12.7447	µm	Spot	Position	1	988
133.01	128.263	-12.6623	µm	Spot	Position	1	989
134.891	138.542	-10.5579	µm	Spot	Position	1	990
153.908	147.454	-12.4777	µm	Spot	Position	1	991
140.8	151.297	-12.3872	µm	Spot	Position	1	992
112.395	153.52	-11.1971	µm	Spot	Position	1	993
128.958	156.877	-10.2019	µm	Spot	Position	1	994
147.527	160.134	-13.0042	µm	Spot	Position	1	995
146.448	90.2989	-6.99965	µm	Spot	Position	1	996
104.665	91.4553	-6.39779	µm	Spot	Position	1	997
163.094	91.5164	-7.41486	µm	Spot	Position	1	998
87.0345	100.989	-9.34225	µm	Spot	Position	1	999
105.718	100.598	-7.79797	µm	Spot	Position	1	1000
146.338	101.246	-8.28984	µm	Spot	Position	1	1001
117.169	108.53	-8.83873	µm	Spot	Position	1	1002
129.992	111.294	-8.58662	µm	Spot	Position	1	1004
121.216	111.838	-8.97888	µm	Spot	Position	1	1005
89.3892	112.43	-7.84061	µm	Spot	Position	1	1006
150.014	112.123	-8.88737	µm	Spot	Position	1	1007
102.742	121.137	-8.02052	µm	Spot	Position	1	1008
132.943	122.723	-7.21016	µm	Spot	Position	1	1009
145.518	127.176	-6.63588	µm	Spot	Position	1	1010
165.753	138.179	-6.44803	µm	Spot	Position	1	1011
120.229	148.507	-8.79766	µm	Spot	Position	1	1012
134.449	151.541	-6.32812	µm	Spot	Position	1	1013
91.3516	86.5085	-5.185	µm	Spot	Position	1	1014
112.25	86.318	-4.72038	µm	Spot	Position	1	1015
123.804	90.8586	-4.70799	µm	Spot	Position	1	1016
120.882	116.279	-4.68119	µm	Spot	Position	1	1017
118.095	128.328	-3.85788	µm	Spot	Position	1	1018
98.6358	133.305	-2.72605	µm	Spot	Position	1	1019
142.857	136.816	-4.11145	µm	Spot	Position	1	1020
117.143	140.604	-4.14478	µm	Spot	Position	1	1021
99.7366	143.913	-4.85444	µm	Spot	Position	1	1022
145.126	154.29	-3.54377	µm	Spot	Position	1	1023
151.936	166.493	-3.36933	µm	Spot	Position	1	1024
179.783	95.366	-61.6176	µm	Spot	Position	1	1028
182.176	113.9	-61.1964	µm	Spot	Position	1	1031
190.995	86.3434	-55.3895	µm	Spot	Position	1	1040
210.386	94.4383	-55.7682	µm	Spot	Position	1	1041
210.912	110.834	-54.766	µm	Spot	Position	1	1042
186.768	113.117	-55.5004	µm	Spot	Position	1	1044
217.951	116.533	-55.7926	µm	Spot	Position	1	1045
196.938	128.638	-55.5354	µm	Spot	Position	1	1046
208.672	135.952	-54.4693	µm	Spot	Position	1	1047
181.804	144.169	-54.5031	µm	Spot	Position	1	1049
167.633	103.575	-53.2726	µm	Spot	Position	1	1054
222.621	109.44	-51.4425	µm	Spot	Position	1	1055
188.188	136.334	-51.8022	µm	Spot	Position	1	1057
171.407	138.738	-52.1081	µm	Spot	Position	1	1058
193.014	139.297	-51.5118	µm	Spot	Position	1	1059
175.549	86.2216	-47.9266	µm	Spot	Position	1	1060
186.569	88.0221	-49.3357	µm	Spot	Position	1	1061
238.368	95.2915	-47.345	µm	Spot	Position	1	1063
194.358	98.6184	-49.418	µm	Spot	Position	1	1064
204.719	98.5609	-48.9646	µm	Spot	Position	1	1065
238.605	106.057	-47.3322	µm	Spot	Position	1	1067
190.053	106.343	-47.2599	µm	Spot	Position	1	1068
209.857	115.805	-46.9823	µm	Spot	Position	1	1070
196.077	118.32	-46.6024	µm	Spot	Position	1	1071
224.509	120.887	-47.27	µm	Spot	Position	1	1072
206.687	132.187	-46.9555	µm	Spot	Position	1	1074
181.854	141.172	-47.6841	µm	Spot	Position	1	1076
208.039	142.191	-47.9882	µm	Spot	Position	1	1077
218.492	84.7866	-45.4998	µm	Spot	Position	1	1078
212.901	89.0153	-45.083	µm	Spot	Position	1	1079
226.189	93.4877	-44.7924	µm	Spot	Position	1	1081
183.386	94.9718	-42.5517	µm	Spot	Position	1	1082
221.775	114.176	-45.5159	µm	Spot	Position	1	1083
181.39	119.262	-43.6218	µm	Spot	Position	1	1084
185.187	123.959	-42.5653	µm	Spot	Position	1	1085
222.453	129.262	-43.6939	µm	Spot	Position	1	1086
193.742	135.403	-45.1165	µm	Spot	Position	1	1087
167.161	150.173	-45.8655	µm	Spot	Position	1	1089
233.079	84.1483	-39.4544	µm	Spot	Position	1	1090
171.515	108.377	-41.3298	µm	Spot	Position	1	1091
236.807	117.403	-39.0467	µm	Spot	Position	1	1092
221.135	124.953	-41.1166	µm	Spot	Position	1	1093
205.595	135.346	-40.8962	µm	Spot	Position	1	1094
199.024	147.549	-41.1418	µm	Spot	Position	1	1095
189.268	154.176	-38.3291	µm	Spot	Position	1	1096
205.477	83.4182	-34.2091	µm	Spot	Position	1	1097
231.324	97.9917	-36.2042	µm	Spot	Position	1	1098
185.692	104.599	-36.1962	µm	Spot	Position	1	1099
208.288	108.029	-36.431	µm	Spot	Position	1	1100
221.125	111.699	-37.3816	µm	Spot	Position	1	1101
194.423	113.541	-35.8453	µm	Spot	Position	1	1102
213.827	119.517	-34.5496	µm	Spot	Position	1	1103
174.319	122.905	-37.0621	µm	Spot	Position	1	1104
220.549	134.434	-35.9511	µm	Spot	Position	1	1105
185.343	137.239	-34.3992	µm	Spot	Position	1	1106
173.15	141.029	-35.9896	µm	Spot	Position	1	1107
198.644	106.722	-31.0189	µm	Spot	Position	1	1109
180.41	112.73	-31.2138	µm	Spot	Position	1	1110
245.9	113.204	-31.9627	µm	Spot	Position	1	1111
168.175	116.189	-30.4164	µm	Spot	Position	1	1112
225.887	123.643	-32.2391	µm	Spot	Position	1	1113
189.435	126.737	-33.3661	µm	Spot	Position	1	1114
237.785	129.449	-32.1247	µm	Spot	Position	1	1115
206.317	129.824	-32.0815	µm	Spot	Position	1	1117
186.637	83.5116	-29.2058	µm	Spot	Position	1	1120
170.883	84.2607	-26.584	µm	Spot	Position	1	1121
206.865	95.4692	-28.0934	µm	Spot	Position	1	1122
215.973	98.021	-26.1634	µm	Spot	Position	1	1123
170.71	103.718	-28.4396	µm	Spot	Position	1	1124
204.838	121.068	-28.9226	µm	Spot	Position	1	1125
202.341	137.526	-26.757	µm	Spot	Position	1	1126
167.949	144.499	-27.8866	µm	Spot	Position	1	1127
217.059	150.149	-26.4301	µm	Spot	Position	1	1129
180.233	153.449	-27.5049	µm	Spot	Position	1	1130
208.24	156.285	-28.7858	µm	Spot	Position	1	1131
195.77	159.407	-27.8735	µm	Spot	Position	1	1132
243.824	101.4	-25.1767	µm	Spot	Position	1	1134
211.373	105.551	-23.836	µm	Spot	Position	1	1135
219.965	120.498	-23.0594	µm	Spot	Position	1	1137
229.116	129.107	-23.0152	µm	Spot	Position	1	1138
184.348	135.958	-22.6902	µm	Spot	Position	1	1139
230.786	145.563	-23.1752	µm	Spot	Position	1	1140
197.087	151.076	-23.5431	µm	Spot	Position	1	1141
170.085	159.41	-24.7842	µm	Spot	Position	1	1142
225.15	86.7178	-19.271	µm	Spot	Position	1	1143
202.734	89.607	-18.5919	µm	Spot	Position	1	1144
226.688	94.2647	-18.3543	µm	Spot	Position	1	1145
204.552	102.426	-18.4043	µm	Spot	Position	1	1146
245.303	112.071	-19.7165	µm	Spot	Position	1	1148
183.298	112.865	-18.9602	µm	Spot	Position	1	1149
195.963	116.012	-20.1489	µm	Spot	Position	1	1150
177.498	119.049	-19.2223	µm	Spot	Position	1	1151
237.902	118.89	-21.1343	µm	Spot	Position	1	1152
249.215	125.744	-20.4303	µm	Spot	Position	1	1154
191.257	127.969	-19.3395	µm	Spot	Position	1	1155
242.199	129.651	-19.2141	µm	Spot	Position	1	1156
208.996	132.86	-20.4455	µm	Spot	Position	1	1157
221.28	132.624	-20.926	µm	Spot	Position	1	1158
177.98	139.143	-19.2631	µm	Spot	Position	1	1159
204.323	153.581	-18.9965	µm	Spot	Position	1	1160
189.401	154.283	-20.5203	µm	Spot	Position	1	1161
182.125	161.887	-20.638	µm	Spot	Position	1	1162
203.925	163.093	-19.2038	µm	Spot	Position	1	1163
238.099	87.4259	-17.1883	µm	Spot	Position	1	1164
176.557	94.3528	-14.6519	µm	Spot	Position	1	1165
217.58	102.922	-16.8482	µm	Spot	Position	1	1166
232.324	113.061	-16.7496	µm	Spot	Position	1	1167
233.426	134.685	-16.6956	µm	Spot	Position	1	1168
178.283	153.487	-14.6905	µm	Spot	Position	1	1169
214.097	155.621	-15.0749	µm	Spot	Position	1	1170
195.7	158.248	-14.5584	µm	Spot	Position	1	1171
170.494	163.88	-14.5959	µm	Spot	Position	1	1172
198.471	85.2643	-11.1675	µm	Spot	Position	1	1173
214.085	91.8766	-10.794	µm	Spot	Position	1	1174
238.931	94.1326	-12.1202	µm	Spot	Position	1	1175
209.899	105.817	-11.2577	µm	Spot	Position	1	1176
179.308	112.197	-13.8871	µm	Spot	Position	1	1177
207.387	114.808	-12.6165	µm	Spot	Position	1	1179
215.081	126.772	-12.1283	µm	Spot	Position	1	1180
192.195	143.07	-12.4826	µm	Spot	Position	1	1181
223.305	145.48	-12.7038	µm	Spot	Position	1	1182
234.35	149.355	-11.1716	µm	Spot	Position	1	1183
198.93	164.244	-12.9944	µm	Spot	Position	1	1184
211.027	85.0376	-7.68064	µm	Spot	Position	1	1185
246.604	85.4039	-7.61954	µm	Spot	Position	1	1186
179.378	100.882	-7.9682	µm	Spot	Position	1	1187
188.555	101.327	-8.05046	µm	Spot	Position	1	1188
246.125	104.813	-6.66759	µm	Spot	Position	1	1189
186.542	118.254	-8.04062	µm	Spot	Position	1	1191
245.924	118.888	-6.80359	µm	Spot	Position	1	1192
173.828	120.482	-7.90873	µm	Spot	Position	1	1193
222.339	121.265	-8.55145	µm	Spot	Position	1	1195
186.994	129.655	-8.26866	µm	Spot	Position	1	1197
166.925	132.768	-8.42488	µm	Spot	Position	1	1198
199.682	135.32	-8.56004	µm	Spot	Position	1	1199
208.258	138.026	-7.4594	µm	Spot	Position	1	1200
224.298	138.279	-7.33538	µm	Spot	Position	1	1201
179.404	142.542	-8.30174	µm	Spot	Position	1	1202
201.644	148.831	-8.68531	µm	Spot	Position	1	1203
184.635	166.493	-7.5336	µm	Spot	Position	1	1205
233.774	90.4433	-3.00324	µm	Spot	Position	1	1206
174.979	95.1031	-4.25185	µm	Spot	Position	1	1207
223.793	101.62	-3.69589	µm	Spot	Position	1	1208
202.471	102.417	-5.20825	µm	Spot	Position	1	1209
239.732	120.004	-2.82246	µm	Spot	Position	1	1210
243.925	132.457	-3.12383	µm	Spot	Position	1	1211
251.866	88.9049	-30.3333	µm	Spot	Position	1	1275
252.289	92.9832	-21.2789	µm	Spot	Position	1	1291
258.553	96.5303	-18.8891	µm	Spot	Position	1	1293
255.021	107.825	-14.6381	µm	Spot	Position	1	1299
251.305	88.0895	-10.6451	µm	Spot	Position	1	1302
267.836	96.2732	-11.0196	µm	Spot	Position	1	1303
260.22	121.791	-11.5795	µm	Spot	Position	1	1304
275.839	84.6514	-6.76673	µm	Spot	Position	1	1306
259.118	111.462	-3.54337	µm	Spot	Position	1	1307
257.213	126.516	-3.91967	µm	Spot	Position	1	1308
72.6062	58.4709	1.96673	µm	Spot	Position	1	1310
80.9132	62.5266	-1.33614	µm	Spot	Position	1	1311
70.5685	72.8897	0.0781403	µm	Spot	Position	1	1312
77.7259	31.6381	4.49452	µm	Spot	Position	1	1313
63.0275	45.1027	3.81414	µm	Spot	Position	1	1314
82.0841	70.7686	4.37554	µm	Spot	Position	1	1315
57.2577	76.7056	4.11586	µm	Spot	Position	1	1316
71.8478	56.4727	10.7589	µm	Spot	Position	1	1317
58.4278	59.8652	13.2012	µm	Spot	Position	1	1318
75.0567	60.4095	11.9076	µm	Spot	Position	1	1319
68.8347	68.8921	11.0677	µm	Spot	Position	1	1320
79.0428	44.4383	16.9906	µm	Spot	Position	1	1323
71.202	75.202	19.236	µm	Spot	Position	1	1325
81.5703	38.0109	31.6066	µm	Spot	Position	1	1327
81.2766	63.2164	31.1441	µm	Spot	Position	1	1328
82.8648	76.9562	31.4261	µm	Spot	Position	1	1330
79.3587	53.7633	36.7946	µm	Spot	Position	1	1334
81.1997	53.9235	42.4595	µm	Spot	Position	1	1342
149.171	4.17806	-0.382607	µm	Spot	Position	1	1369
124.888	15.3926	1.19725	µm	Spot	Position	1	1370
162.613	19.255	1.16315	µm	Spot	Position	1	1371
151.469	28.3307	-1.39548	µm	Spot	Position	1	1372
98.0308	36.5163	-0.0993729	µm	Spot	Position	1	1373
100.862	70.6187	0.170937	µm	Spot	Position	1	1374
106.993	78.7819	0.440285	µm	Spot	Position	1	1375
141.635	4.84234	4.45404	µm	Spot	Position	1	1376
154.913	10.7919	3.21587	µm	Spot	Position	1	1377
107.587	16.8156	5.01479	µm	Spot	Position	1	1378
135.768	18.9993	4.13565	µm	Spot	Position	1	1379
109.455	29.709	4.418	µm	Spot	Position	1	1380
121.01	33.2926	4.80814	µm	Spot	Position	1	1381
132.042	40.9989	4.36026	µm	Spot	Position	1	1382
84.3615	45.0269	4.19599	µm	Spot	Position	1	1383
143.604	47.3518	4.32324	µm	Spot	Position	1	1384
157.67	47.5482	3.78236	µm	Spot	Position	1	1385
129.79	50.3306	4.11388	µm	Spot	Position	1	1386
106.039	51.2603	4.25925	µm	Spot	Position	1	1387
155.733	56.8428	4.0478	µm	Spot	Position	1	1388
109.956	62.8297	3.31849	µm	Spot	Position	1	1389
136.593	71.9462	3.38195	µm	Spot	Position	1	1390
128.546	72.3698	4.47552	µm	Spot	Position	1	1391
155.102	74.6751	3.83059	µm	Spot	Position	1	1392
120.622	76.118	3.44695	µm	Spot	Position	1	1393
165.836	76.134	4.08405	µm	Spot	Position	1	1394
164.912	3.97065	7.46842	µm	Spot	Position	1	1395
125.038	16.5602	7.70951	µm	Spot	Position	1	1397
116.831	21.015	7.06424	µm	Spot	Position	1	1398
137.366	25.1115	6.54012	µm	Spot	Position	1	1399
161.22	47.6335	9.42668	µm	Spot	Position	1	1400
154.935	52.8339	7.41908	µm	Spot	Position	1	1401
116.16	66.8718	7.28426	µm	Spot	Position	1	1404
139.187	77.7028	6.36056	µm	Spot	Position	1	1405
123.82	4.7594	13.1736	µm	Spot	Position	1	1406
150.273	16.1996	12.8294	µm	Spot	Position	1	1407
94.3222	30.175	11.552	µm	Spot	Position	1	1408
141.852	31.8267	12.4317	µm	Spot	Position	1	1410
97.0223	41.3737	11.247	µm	Spot	Position	1	1411
139.505	41.0976	12.3264	µm	Spot	Position	1	1412
92.0414	60.9526	12.3154	µm	Spot	Position	1	1413
137.261	65.4496	12.5655	µm	Spot	Position	1	1414
159.313	4.55502	14.9469	µm	Spot	Position	1	1415
148.337	5.7913	14.4854	µm	Spot	Position	1	1416
133.091	9.76483	15.4198	µm	Spot	Position	1	1417
123.035	18.665	15.9423	µm	Spot	Position	1	1418
112.386	29.3632	16.8107	µm	Spot	Position	1	1419
165.053	30.5245	14.1893	µm	Spot	Position	1	1420
106.259	40.4677	15.6092	µm	Spot	Position	1	1421
119.49	42.7454	16.2679	µm	Spot	Position	1	1422
161.864	49.7026	14.4758	µm	Spot	Position	1	1423
158.292	54.671	15.7493	µm	Spot	Position	1	1424
139.986	57.9875	14.3681	µm	Spot	Position	1	1425
126.917	62.8554	15.9124	µm	Spot	Position	1	1427
117.653	67.8303	14.5204	µm	Spot	Position	1	1428
123.352	76.689	15.2624	µm	Spot	Position	1	1431
91.1057	83.1446	15.5532	µm	Spot	Position	1	1432
109.326	6.09963	19.0274	µm	Spot	Position	1	1433
150.076	22.2576	18.7191	µm	Spot	Position	1	1434
141.617	24.102	19.6155	µm	Spot	Position	1	1435
125.237	29.8763	18.6709	µm	Spot	Position	1	1436
88.7069	39.906	21.2256	µm	Spot	Position	1	1437
91.5015	48.6472	21.0641	µm	Spot	Position	1	1439
101.02	60.7608	19.8755	µm	Spot	Position	1	1443
109.873	75.0018	19.09	µm	Spot	Position	1	1445
129.854	79.8773	20.3759	µm	Spot	Position	1	1446
101.137	80.2528	19.5661	µm	Spot	Position	1	1447
158.4	82.4427	18.8751	µm	Spot	Position	1	1448
114.079	16.1618	23.6217	µm	Spot	Position	1	1449
130.263	18.515	24.8376	µm	Spot	Position	1	1450
107.088	27.2384	22.5325	µm	Spot	Position	1	1451
147.948	37.0937	22.4304	µm	Spot	Position	1	1452
163.789	37.8619	23.7085	µm	Spot	Position	1	1453
87.1483	67.8787	23.5728	µm	Spot	Position	1	1456
113.095	69.2211	23.2368	µm	Spot	Position	1	1457
140.57	72.6061	24.4934	µm	Spot	Position	1	1459
122.319	74.3363	23.1142	µm	Spot	Position	1	1460
154.774	5.22113	28.7131	µm	Spot	Position	1	1463
99.1891	41.5652	27.5659	µm	Spot	Position	1	1464
134.326	56.0411	29.5169	µm	Spot	Position	1	1465
123.472	5.48415	31.2563	µm	Spot	Position	1	1467
129.712	31.0704	30.5951	µm	Spot	Position	1	1469
106.864	37.532	30.7413	µm	Spot	Position	1	1470
84.8522	45.0257	30.9346	µm	Spot	Position	1	1472
137.049	46.8887	30.4813	µm	Spot	Position	1	1474
91.8908	63.6139	32.5283	µm	Spot	Position	1	1476
128.17	67.3193	32.6268	µm	Spot	Position	1	1477
101.546	69.0223	32.0117	µm	Spot	Position	1	1478
113.734	78.989	32.4258	µm	Spot	Position	1	1482
121.128	79.1715	32.1982	µm	Spot	Position	1	1483
158.93	5.19896	35.1695	µm	Spot	Position	1	1485
165.005	5.37332	34.4931	µm	Spot	Position	1	1486
145.144	7.66983	36.368	µm	Spot	Position	1	1487
123.542	41.2098	34.5036	µm	Spot	Position	1	1491
140.952	63.5514	35.2971	µm	Spot	Position	1	1497
122.483	28.5188	42.7938	µm	Spot	Position	1	1505
107.724	37.1224	44.1693	µm	Spot	Position	1	1506
89.9166	65.7512	42.1029	µm	Spot	Position	1	1508
98.0888	76.4412	44.4087	µm	Spot	Position	1	1509
144.046	27.51	47.2432	µm	Spot	Position	1	1516
109.006	42.3611	48.7371	µm	Spot	Position	1	1519
137.402	66.5915	48.4731	µm	Spot	Position	1	1531
106.254	77.4968	50.1288	µm	Spot	Position	1	1541
205.973	5.30312	1.13097	µm	Spot	Position	1	1573
214.188	18.8362	-0.424248	µm	Spot	Position	1	1574
227.133	21.4927	1.45512	µm	Spot	Position	1	1575
179.975	25.8008	0.455299	µm	Spot	Position	1	1576
223.618	38.8564	-1.05054	µm	Spot	Position	1	1578
195.476	39.913	0.983063	µm	Spot	Position	1	1579
239.289	44.0102	0.134514	µm	Spot	Position	1	1580
178.274	65.8346	1.92746	µm	Spot	Position	1	1581
181.746	3.76729	4.51646	µm	Spot	Position	1	1582
196.442	8.80232	2.28049	µm	Spot	Position	1	1583
214.656	10.9273	3.81586	µm	Spot	Position	1	1584
232.875	30.7668	4.55183	µm	Spot	Position	1	1587
195.051	32.7718	3.83631	µm	Spot	Position	1	1588
188.111	34.4145	4.51134	µm	Spot	Position	1	1589
236.456	46.0883	4.0182	µm	Spot	Position	1	1590
207.036	47.125	4.83082	µm	Spot	Position	1	1591
172.857	48.358	4.7531	µm	Spot	Position	1	1593
226.269	52.8198	4.58766	µm	Spot	Position	1	1595
219.263	61.5898	4.20846	µm	Spot	Position	1	1596
237.195	65.1949	5.45686	µm	Spot	Position	1	1597
201.493	66.2431	3.13008	µm	Spot	Position	1	1598
184.518	71.1114	4.89795	µm	Spot	Position	1	1600
224.65	71.0566	4.4994	µm	Spot	Position	1	1601
206.999	77.9512	4.80167	µm	Spot	Position	1	1602
228.448	80.1107	4.31687	µm	Spot	Position	1	1603
189.809	82.021	3.4099	µm	Spot	Position	1	1604
173.8	7.32979	8.55196	µm	Spot	Position	1	1605
225.106	8.2762	7.92735	µm	Spot	Position	1	1606
182.029	15.5449	7.92206	µm	Spot	Position	1	1607
208.226	16.1392	8.22412	µm	Spot	Position	1	1608
238.667	17.1281	7.09339	µm	Spot	Position	1	1609
221.698	45.355	9.21163	µm	Spot	Position	1	1612
169.748	58.945	6.55287	µm	Spot	Position	1	1616
244.342	64.9159	8.42261	µm	Spot	Position	1	1617
205.025	5.23814	12.262	µm	Spot	Position	1	1619
201.059	15.8274	13.2665	µm	Spot	Position	1	1620
182.909	20.923	11.0618	µm	Spot	Position	1	1621
232.747	35.2351	12.3388	µm	Spot	Position	1	1622
229.725	65.271	12.0112	µm	Spot	Position	1	1623
196.311	72.1778	12.023	µm	Spot	Position	1	1624
189.432	7.85365	15.0161	µm	Spot	Position	1	1625
167.818	16.9986	17.547	µm	Spot	Position	1	1627
224.078	23.6111	16.7594	µm	Spot	Position	1	1628
212.899	25.57	16.8772	µm	Spot	Position	1	1629
210.674	34.2479	17.3042	µm	Spot	Position	1	1630
169.982	40.0503	15.0104	µm	Spot	Position	1	1631
183.81	41.5237	15.4101	µm	Spot	Position	1	1632
167.706	64.1674	16.0807	µm	Spot	Position	1	1634
204.748	73.3003	16.2881	µm	Spot	Position	1	1635
211.503	73.4185	15.7754	µm	Spot	Position	1	1636
188.841	79.4434	15.2448	µm	Spot	Position	1	1637
230.828	6.51623	19.4512	µm	Spot	Position	1	1638
201.443	8.66713	19.9337	µm	Spot	Position	1	1639
174.591	21.8544	19.5509	µm	Spot	Position	1	1641
186.28	24.6309	19.5146	µm	Spot	Position	1	1642
194.106	29.8991	19.3246	µm	Spot	Position	1	1644
235.396	33.0758	21.2909	µm	Spot	Position	1	1646
224.395	43.6435	18.9686	µm	Spot	Position	1	1647
207.812	52.8642	20.7423	µm	Spot	Position	1	1648
244.64	53.2597	19.2851	µm	Spot	Position	1	1649
188.783	70.4311	21.7644	µm	Spot	Position	1	1650
201.861	13.944	22.525	µm	Spot	Position	1	1654
172.259	30.2488	22.6765	µm	Spot	Position	1	1655
195.772	54.3335	22.6553	µm	Spot	Position	1	1658
224.78	17.6925	28.0391	µm	Spot	Position	1	1661
185.579	4.70498	31.7893	µm	Spot	Position	1	1665
178.513	17.1832	31.5112	µm	Spot	Position	1	1666
225.378	20.8587	31.7968	µm	Spot	Position	1	1667
212.709	40.0288	31.8608	µm	Spot	Position	1	1670
195.399	46.6263	32.1373	µm	Spot	Position	1	1671
225.873	50.121	31.9076	µm	Spot	Position	1	1672
167.354	51.1061	32.2118	µm	Spot	Position	1	1673
184.696	52.3988	33.1345	µm	Spot	Position	1	1676
219.176	16.0625	37.0168	µm	Spot	Position	1	1686
183.382	27.8465	35.9188	µm	Spot	Position	1	1688
207.974	32.8803	34.1365	µm	Spot	Position	1	1690
217.248	41.602	35.2415	µm	Spot	Position	1	1691
233.294	43.0294	35.5209	µm	Spot	Position	1	1692
186.488	45.8158	34.4293	µm	Spot	Position	1	1693
196.255	64.0552	36.174	µm	Spot	Position	1	1695
183.627	19.0286	44.9275	µm	Spot	Position	1	1701
210.584	38.3831	44.4599	µm	Spot	Position	1	1703
227.338	48.5783	44.7115	µm	Spot	Position	1	1705
183.179	50.4396	42.8644	µm	Spot	Position	1	1706
233.903	28.7033	52.104	µm	Spot	Position	1	1727
185.62	51.5098	51.0475	µm	Spot	Position	1	1728
179.809	32.5462	54.9139	µm	Spot	Position	1	1734
253.616	40.4636	3.41122	µm	Spot	Position	1	1757
271.916	81.332	3.19881	µm	Spot	Position	1	1758
262.026	65.1025	7.29413	µm	Spot	Position	1	1760
252.483	83.0466	7.0004	µm	Spot	Position	1	1761
257.628	31.0206	17.0397	µm	Spot	Position	1	1762
255.645	41.9489	14.9233	µm	Spot	Position	1	1763
75.493	104.925	-0.0209084	µm	Spot	Position	1	1785
83.1697	83.666	3.84352	µm	Spot	Position	1	1787
70.7834	99.0179	3.31196	µm	Spot	Position	1	1788
83.0879	90.3176	8.70644	µm	Spot	Position	1	1789
75.4182	92.2089	8.1356	µm	Spot	Position	1	1790
58.7376	105.119	7.88661	µm	Spot	Position	1	1791
69.5998	110.967	6.14291	µm	Spot	Position	1	1792
80.5882	110.88	8.14638	µm	Spot	Position	1	1793
64.0468	89.3881	11.9753	µm	Spot	Position	1	1794
71.2284	102.344	11.5523	µm	Spot	Position	1	1795
65.6161	116.303	13.3266	µm	Spot	Position	1	1796
83.0726	90.5305	15.2232	µm	Spot	Position	1	1798
65.3709	88.5039	18.9762	µm	Spot	Position	1	1799
83.3827	96.0602	19.8165	µm	Spot	Position	1	1801
60.9155	101.348	19.3622	µm	Spot	Position	1	1802
79.4283	84.0283	24.2113	µm	Spot	Position	1	1807
75.4332	113.756	23.1212	µm	Spot	Position	1	1808
76.4034	125.383	29.4619	µm	Spot	Position	1	1809
81.7603	125.816	28.6198	µm	Spot	Position	1	1810
74.1383	104.482	37.8595	µm	Spot	Position	1	1812
143.407	95.006	-0.132759	µm	Spot	Position	1	1855
83.6503	104.541	1.48219	µm	Spot	Position	1	1856
104.004	111.636	0.312012	µm	Spot	Position	1	1857
101.306	117.071	-0.980873	µm	Spot	Position	1	1858
138.873	118.815	-0.0679054	µm	Spot	Position	1	1859
85.0853	121.212	1.4824	µm	Spot	Position	1	1860
162.045	136.365	1.70054	µm	Spot	Position	1	1861
163.976	151.723	0.561111	µm	Spot	Position	1	1862
129.809	152.577	0.642464	µm	Spot	Position	1	1863
118.413	83.9133	5.91328	µm	Spot	Position	1	1865
139.641	83.4597	4.45621	µm	Spot	Position	1	1866
166.181	91.1733	3.75352	µm	Spot	Position	1	1867
126.521	101.02	3.41546	µm	Spot	Position	1	1868
110.079	103.178	3.42726	µm	Spot	Position	1	1869
139.815	110.255	4.90762	µm	Spot	Position	1	1871
119.258	123.642	4.27039	µm	Spot	Position	1	1872
89.9579	129.826	3.29259	µm	Spot	Position	1	1873
150.61	133.918	4.36954	µm	Spot	Position	1	1874
132.005	139.712	2.86788	µm	Spot	Position	1	1875
139.98	141.526	3.35484	µm	Spot	Position	1	1876
104.81	147.613	3.59255	µm	Spot	Position	1	1877
145.137	148.008	3.50748	µm	Spot	Position	1	1878
118.556	151.326	3.95705	µm	Spot	Position	1	1879
161.445	157.335	3.71011	µm	Spot	Position	1	1880
152.802	160.465	4.4131	µm	Spot	Position	1	1881
129.517	86.9283	8.65837	µm	Spot	Position	1	1882
155.155	87.6713	8.08961	µm	Spot	Position	1	1883
99.642	94.7309	6.14092	µm	Spot	Position	1	1884
126.982	96.5309	7.8801	µm	Spot	Position	1	1885
156.549	97.0811	7.01987	µm	Spot	Position	1	1886
96.2584	101.529	8.72092	µm	Spot	Position	1	1887
145.497	102.97	8.03436	µm	Spot	Position	1	1888
113.32	106.958	8.19256	µm	Spot	Position	1	1889
130.115	113.541	9.6519	µm	Spot	Position	1	1891
95.0552	118.618	8.65247	µm	Spot	Position	1	1892
109.55	123.065	9.21208	µm	Spot	Position	1	1893
91.0961	126.416	8.20668	µm	Spot	Position	1	1894
106.816	133.833	8.20311	µm	Spot	Position	1	1895
88.2187	138.654	9.24198	µm	Spot	Position	1	1896
108.715	143.08	8.63345	µm	Spot	Position	1	1897
118.202	147.144	8.29295	µm	Spot	Position	1	1898
135.104	146.73	8.36022	µm	Spot	Position	1	1899
86.7985	151.063	7.94237	µm	Spot	Position	1	1900
96.9896	104.564	12.9119	µm	Spot	Position	1	1901
140.862	116.656	10.7382	µm	Spot	Position	1	1902
137.428	125.326	11.2003	µm	Spot	Position	1	1904
122.104	127.853	13.416	µm	Spot	Position	1	1905
145.603	128.139	13.1617	µm	Spot	Position	1	1906
156.517	131.533	11.3683	µm	Spot	Position	1	1907
125.365	134.298	10.2565	µm	Spot	Position	1	1908
150.374	144.235	10.5781	µm	Spot	Position	1	1909
133.362	159.44	11.4983	µm	Spot	Position	1	1910
128.003	94.2684	17.6004	µm	Spot	Position	1	1911
146.361	105.98	16.1138	µm	Spot	Position	1	1912
115.857	106.589	15.5298	µm	Spot	Position	1	1913
136.658	106.405	16.1248	µm	Spot	Position	1	1914
122.002	107.593	16.9504	µm	Spot	Position	1	1915
106.629	110.405	16.7074	µm	Spot	Position	1	1916
149.65	130.473	15.6154	µm	Spot	Position	1	1918
136.059	137.001	16.581	µm	Spot	Position	1	1919
161.927	139.828	17.0118	µm	Spot	Position	1	1920
106.659	90.479	20.9693	µm	Spot	Position	1	1922
142.868	95.8813	20.3146	µm	Spot	Position	1	1924
92.3728	100.266	19.8095	µm	Spot	Position	1	1925
92.0647	113.403	21.0223	µm	Spot	Position	1	1926
151.696	157.727	19.5767	µm	Spot	Position	1	1928
94.7684	96.9204	24.1982	µm	Spot	Position	1	1931
121.653	110.083	22.4312	µm	Spot	Position	1	1932
130.436	114.702	23.0369	µm	Spot	Position	1	1933
136.002	125.934	24.3098	µm	Spot	Position	1	1934
156.077	126.056	23.1472	µm	Spot	Position	1	1935
113.069	129.076	25.699	µm	Spot	Position	1	1936
148.3	145.999	24.1276	µm	Spot	Position	1	1938
147.724	158.133	23.3038	µm	Spot	Position	1	1939
114.098	101.825	26.7752	µm	Spot	Position	1	1940
109.271	112.034	28.4693	µm	Spot	Position	1	1941
102.567	115.818	28.3839	µm	Spot	Position	1	1942
153.052	115.93	28.2336	µm	Spot	Position	1	1943
137.507	139.493	27.1587	µm	Spot	Position	1	1944
157.172	154.212	28.7418	µm	Spot	Position	1	1947
98.8954	94.218	30.9853	µm	Spot	Position	1	1950
137.696	95.8567	31.7433	µm	Spot	Position	1	1951
117.716	99.109	31.3524	µm	Spot	Position	1	1952
88.9468	108.688	31.2792	µm	Spot	Position	1	1955
156.308	114.006	32.0399	µm	Spot	Position	1	1956
135.529	117.687	32.2312	µm	Spot	Position	1	1957
132.007	131.653	32.4809	µm	Spot	Position	1	1958
153.291	141.2	31.6967	µm	Spot	Position	1	1960
133.489	149.377	32.0028	µm	Spot	Position	1	1961
145.041	156.042	32.4651	µm	Spot	Position	1	1962
106.301	119.674	36.5996	µm	Spot	Position	1	1964
160.935	148.172	51.1922	µm	Spot	Position	1	2001
124.612	130.546	56.7124	µm	Spot	Position	1	2017
209.515	105.29	1.17228	µm	Spot	Position	1	2047
222.045	114.625	-1.00252	µm	Spot	Position	1	2048
211.743	117.752	-0.345596	µm	Spot	Position	1	2049
199.423	119.496	-0.0904083	µm	Spot	Position	1	2050
229.82	128.258	1.5029	µm	Spot	Position	1	2051
204.691	130.463	-0.768841	µm	Spot	Position	1	2052
223.62	136.046	-0.636059	µm	Spot	Position	1	2053
208.472	137.786	-1.51936	µm	Spot	Position	1	2054
186.907	140.465	-0.825138	µm	Spot	Position	1	2055
200.67	142.458	1.01562	µm	Spot	Position	1	2056
237.423	143.265	0.325951	µm	Spot	Position	1	2057
173.453	156.176	1.04443	µm	Spot	Position	1	2059
174.084	166.493	-0.159847	µm	Spot	Position	1	2060
196.929	89.092	5.72417	µm	Spot	Position	1	2061
213.899	90.8382	4.88323	µm	Spot	Position	1	2062
245.366	97.1628	4.39264	µm	Spot	Position	1	2063
231.627	105.189	4.60345	µm	Spot	Position	1	2064
186.1	106.718	4.5629	µm	Spot	Position	1	2065
175.637	107.197	5.15843	µm	Spot	Position	1	2066
170.98	115.294	3.37143	µm	Spot	Position	1	2068
247.693	124.163	4.29884	µm	Spot	Position	1	2069
175.626	126.545	3.59036	µm	Spot	Position	1	2070
184.652	133.318	5.07722	µm	Spot	Position	1	2071
182.105	145.949	4.43266	µm	Spot	Position	1	2072
186.384	155.631	4.55803	µm	Spot	Position	1	2073
214.101	156.963	3.70437	µm	Spot	Position	1	2074
194.614	164.47	4.59616	µm	Spot	Position	1	2075
174.142	95.0402	8.89096	µm	Spot	Position	1	2076
211.243	102.588	8.66342	µm	Spot	Position	1	2077
199.34	103.253	8.48572	µm	Spot	Position	1	2078
242.711	114.07	8.87322	µm	Spot	Position	1	2079
225.824	119.32	8.37593	µm	Spot	Position	1	2080
183.187	129.487	8.47561	µm	Spot	Position	1	2081
237.404	129.548	7.57113	µm	Spot	Position	1	2082
198.551	131.832	9.87299	µm	Spot	Position	1	2083
196.552	140.247	8.60255	µm	Spot	Position	1	2084
233.473	140.298	8.06147	µm	Spot	Position	1	2085
205.695	143.664	6.87894	µm	Spot	Position	1	2086
215.786	144.236	7.58325	µm	Spot	Position	1	2087
227.084	150.61	6.66772	µm	Spot	Position	1	2088
170.708	153.503	7.79213	µm	Spot	Position	1	2089
232.099	88.8213	11.6795	µm	Spot	Position	1	2091
196.703	109.178	13.0078	µm	Spot	Position	1	2093
176.794	119.212	12.873	µm	Spot	Position	1	2094
167.584	122.369	12.6173	µm	Spot	Position	1	2095
230.849	123.621	11.8071	µm	Spot	Position	1	2096
217.016	126.25	13.0314	µm	Spot	Position	1	2097
246.179	138.636	11.0421	µm	Spot	Position	1	2098
167.332	141.029	11.6833	µm	Spot	Position	1	2099
213.52	141.598	13.1164	µm	Spot	Position	1	2100
177.686	146.478	11.4574	µm	Spot	Position	1	2101
204.96	152.623	12.1164	µm	Spot	Position	1	2102
221.127	152.503	11.9964	µm	Spot	Position	1	2103
209.381	84.1766	15.5881	µm	Spot	Position	1	2104
179.931	108.823	17.3177	µm	Spot	Position	1	2107
224.986	111.698	15.7482	µm	Spot	Position	1	2108
234.117	114.871	17.8514	µm	Spot	Position	1	2109
201.945	137.588	15.6747	µm	Spot	Position	1	2111
231.691	138.047	15.8269	µm	Spot	Position	1	2112
184.239	145.579	15.8161	µm	Spot	Position	1	2113
190.762	149.52	14.993	µm	Spot	Position	1	2114
178.554	161.099	16.397	µm	Spot	Position	1	2115
231.709	92.0523	19.3167	µm	Spot	Position	1	2116
201.785	92.7676	20.3668	µm	Spot	Position	1	2117
238.053	93.3003	20.5626	µm	Spot	Position	1	2118
174.993	97.1422	20.1445	µm	Spot	Position	1	2119
242.295	100.422	21.0628	µm	Spot	Position	1	2120
212.929	102.609	21.1528	µm	Spot	Position	1	2121
181.247	118.902	20.6336	µm	Spot	Position	1	2122
177.743	133.384	18.5541	µm	Spot	Position	1	2123
168.873	113.06	23.381	µm	Spot	Position	1	2126
233.262	113.147	24.7751	µm	Spot	Position	1	2127
222.884	120.304	23.5503	µm	Spot	Position	1	2128
205.835	125.127	24.2059	µm	Spot	Position	1	2130
185.74	136.549	24.764	µm	Spot	Position	1	2131
170.909	147.429	24.7244	µm	Spot	Position	1	2132
221.147	148.042	24.7505	µm	Spot	Position	1	2133
210.339	152.941	24.5977	µm	Spot	Position	1	2134
183.968	153.47	24.868	µm	Spot	Position	1	2135
200.306	154.071	24.8703	µm	Spot	Position	1	2136
199.682	86.5178	27.6369	µm	Spot	Position	1	2137
228.099	104.688	26.4269	µm	Spot	Position	1	2138
244.684	120.12	28.205	µm	Spot	Position	1	2139
234.762	138.077	28.3152	µm	Spot	Position	1	2142
231.78	148.773	28.0876	µm	Spot	Position	1	2143
204.484	90.7432	31.4144	µm	Spot	Position	1	2146
214.737	100.09	31.9874	µm	Spot	Position	1	2147
216.481	131.851	31.0932	µm	Spot	Position	1	2153
185.487	142.697	33.673	µm	Spot	Position	1	2154
205.342	151.064	30.6567	µm	Spot	Position	1	2155
174.788	154.895	32.8083	µm	Spot	Position	1	2156
230.37	160.432	30.9969	µm	Spot	Position	1	2158
170.473	139.706	34.9552	µm	Spot	Position	1	2165
203.383	154.072	38.7504	µm	Spot	Position	1	2174
254.887	108.518	3.54797	µm	Spot	Position	1	2247
255.453	131.782	6.49957	µm	Spot	Position	1	2249
253.709	87.8558	11.8918	µm	Spot	Position	1	2250
258.513	121.929	11.6134	µm	Spot	Position	1	2251
254.549	100.727	16.8975	µm	Spot	Position	1	2252
250.346	131.173	19.3991	µm	Spot	Position	1	2253
251.922	103.571	23.6809	µm	Spot	Position	1	2255
250.733	121.969	22.5507	µm	Spot	Position	1	2256
256.136	92.7681	31.1445	µm	Spot	Position	1	2260
