# Supplementary material for: Glucokinase activity controls peripherally located subpopulations of β-cells that lead islet Ca2+ oscillations
Source: eLife. 2025 Feb 12;13:RP103068. doi: 10.7554/eLife.103068 (PMC11820133; doi:10.7554/eLife.103068)
Supplement: Source data 5. [file elife-103068-data5.zip › EJ155 10GGKa F13-1_Statistics/EJ155 10GGKa F13-1_Detailed.csv]

Detailed
====================
Position X	Position Y	Position Z	Unit	Category	Collection	Time	ID
75.2054	78.9038	-23.8789	µm	Spot	Position	1	80
78.113	56.3369	-19.7132	µm	Spot	Position	1	82
74.0546	53.1029	-15.2608	µm	Spot	Position	1	83
72.8753	48.0258	-8.17045	µm	Spot	Position	1	86
77.3566	43.6039	-4.18324	µm	Spot	Position	1	87
72.527	60.7087	-3.18805	µm	Spot	Position	1	88
79.5147	63.4654	-5.35217	µm	Spot	Position	1	89
163.127	73.3512	-64	µm	Spot	Position	1	90
129.408	75.4387	-64	µm	Spot	Position	1	91
136.932	42.2041	-60.1152	µm	Spot	Position	1	106
107.057	50.8371	-58.6425	µm	Spot	Position	1	107
159.938	51.0219	-60.5362	µm	Spot	Position	1	108
137.366	51.5782	-60.7204	µm	Spot	Position	1	109
118.658	52.3684	-60.3598	µm	Spot	Position	1	110
138.91	59.6025	-61.2677	µm	Spot	Position	1	111
113.256	61.6949	-60.0111	µm	Spot	Position	1	112
121.8	65.7318	-61.3262	µm	Spot	Position	1	113
148.427	69.5814	-59.1897	µm	Spot	Position	1	114
106.881	57.9652	-55.3866	µm	Spot	Position	1	117
161.506	62.1434	-54.9239	µm	Spot	Position	1	118
97.0782	68.4252	-56.906	µm	Spot	Position	1	119
136.506	76.5491	-54.767	µm	Spot	Position	1	120
159.218	29.1777	-50.5369	µm	Spot	Position	1	124
139.08	34.6003	-51.9296	µm	Spot	Position	1	125
109.525	51.0846	-51.6518	µm	Spot	Position	1	126
119.036	53.354	-53.6959	µm	Spot	Position	1	127
115.559	67.8106	-51.4549	µm	Spot	Position	1	128
87.1849	69.8266	-51.5895	µm	Spot	Position	1	129
113.816	26.8786	-47.4419	µm	Spot	Position	1	135
141.227	28.6072	-47.0753	µm	Spot	Position	1	136
146.373	43.7151	-48.8104	µm	Spot	Position	1	137
142.15	60.9395	-47.0581	µm	Spot	Position	1	138
136.048	73.1332	-49.2068	µm	Spot	Position	1	139
99.6087	43.5154	-44.8041	µm	Spot	Position	1	141
92.7166	49.0695	-44.7385	µm	Spot	Position	1	142
143.775	49.303	-45.0846	µm	Spot	Position	1	143
125.832	67.9234	-43.2195	µm	Spot	Position	1	144
96.3654	69.1342	-42.4524	µm	Spot	Position	1	145
114.753	71.311	-43.6876	µm	Spot	Position	1	146
158.398	75.5577	-45.3181	µm	Spot	Position	1	147
141.694	77.4292	-44.3316	µm	Spot	Position	1	148
115.57	18.764	-38.8912	µm	Spot	Position	1	151
112.4	23.7942	-39.32	µm	Spot	Position	1	152
113.274	42.4508	-40.3275	µm	Spot	Position	1	153
158.845	45.7567	-39.8792	µm	Spot	Position	1	154
149.054	52.7079	-40.8937	µm	Spot	Position	1	155
166.003	65.1194	-39.6352	µm	Spot	Position	1	156
86.7802	66.3312	-40.7667	µm	Spot	Position	1	157
108.568	76.4308	-39.4182	µm	Spot	Position	1	158
164.749	77.3745	-39.8139	µm	Spot	Position	1	159
130.995	10.0701	-34.9842	µm	Spot	Position	1	162
148.204	28.9713	-36.6314	µm	Spot	Position	1	163
124.614	29.669	-36.2044	µm	Spot	Position	1	164
144.184	37.0618	-36.1603	µm	Spot	Position	1	165
121.083	42.0806	-36.5446	µm	Spot	Position	1	166
137.4	51.6476	-35.6339	µm	Spot	Position	1	167
160.384	72.1761	-34.5545	µm	Spot	Position	1	168
152.12	76.8957	-35.5473	µm	Spot	Position	1	169
136.62	82.9617	-36.192	µm	Spot	Position	1	170
130.896	28.9927	-33.3565	µm	Spot	Position	1	171
113.458	38.0418	-32.4951	µm	Spot	Position	1	172
166.231	50.4308	-33.5389	µm	Spot	Position	1	173
96.0922	57.7376	-30.3175	µm	Spot	Position	1	174
152.917	59.5239	-31.7731	µm	Spot	Position	1	175
135.448	63.7566	-31.7474	µm	Spot	Position	1	176
113.923	79.4779	-32.8234	µm	Spot	Position	1	177
149.342	46.8385	-27.6377	µm	Spot	Position	1	179
163.677	46.2719	-26.6318	µm	Spot	Position	1	180
87.7053	56.3825	-27.598	µm	Spot	Position	1	181
121.753	71.86	-28.623	µm	Spot	Position	1	182
127.034	72.5045	-28.3144	µm	Spot	Position	1	183
136.998	7.86317	-24.5942	µm	Spot	Position	1	184
151.09	16.4393	-23.9608	µm	Spot	Position	1	185
141.015	28.8268	-24.2528	µm	Spot	Position	1	186
132.801	36.0701	-25.1136	µm	Spot	Position	1	187
106.227	44.1922	-24.4466	µm	Spot	Position	1	188
96.3503	50.7751	-23.0289	µm	Spot	Position	1	189
114.218	62.3821	-24.4171	µm	Spot	Position	1	190
120.395	65.7233	-22.5079	µm	Spot	Position	1	191
84.8822	68.5254	-24.6955	µm	Spot	Position	1	192
104.248	72.6333	-23.2774	µm	Spot	Position	1	193
144.999	78.351	-23.5672	µm	Spot	Position	1	194
110.624	9.68852	-20.1079	µm	Spot	Position	1	195
147.741	39.0571	-21.5102	µm	Spot	Position	1	196
126.618	58.6245	-18.0668	µm	Spot	Position	1	197
88.9723	60.3499	-20.8707	µm	Spot	Position	1	198
99.9829	60.145	-20.3483	µm	Spot	Position	1	199
111.468	80.34	-20.5298	µm	Spot	Position	1	201
141.91	2.65729	-16.5454	µm	Spot	Position	1	202
152.055	2.96193	-15.0855	µm	Spot	Position	1	203
127.584	8.13916	-17.3969	µm	Spot	Position	1	204
135.299	12.755	-15.492	µm	Spot	Position	1	205
90.7413	21.3138	-16.2429	µm	Spot	Position	1	206
162.748	26.734	-17.3683	µm	Spot	Position	1	207
156.584	34.2457	-17.0126	µm	Spot	Position	1	208
95.8476	38.2113	-14.7112	µm	Spot	Position	1	209
166.568	38.7474	-17.4237	µm	Spot	Position	1	210
140.434	40.4083	-16.879	µm	Spot	Position	1	211
113.119	51.3968	-16.1867	µm	Spot	Position	1	213
161.951	52.9759	-16.9698	µm	Spot	Position	1	215
118.85	4.1255	-13.9679	µm	Spot	Position	1	216
148.54	6.14982	-10.6063	µm	Spot	Position	1	217
115.778	12.5573	-11.4551	µm	Spot	Position	1	218
126.956	12.714	-12.0592	µm	Spot	Position	1	219
97.6693	15.1413	-12.0374	µm	Spot	Position	1	220
153.625	18.6334	-11.9902	µm	Spot	Position	1	221
99.2699	20.9684	-12.169	µm	Spot	Position	1	222
120.894	26.9904	-11.642	µm	Spot	Position	1	223
137.828	28.5396	-11.0582	µm	Spot	Position	1	224
126.049	42.1944	-13.3261	µm	Spot	Position	1	226
115.951	45.208	-11.3412	µm	Spot	Position	1	227
101.619	46.4426	-10.8519	µm	Spot	Position	1	228
115.34	53.8037	-11.601	µm	Spot	Position	1	229
156.322	63.6858	-12.7279	µm	Spot	Position	1	230
99.8787	69.8386	-11.5423	µm	Spot	Position	1	232
96.1354	79.8994	-11.9872	µm	Spot	Position	1	233
117.251	80.0991	-11.6827	µm	Spot	Position	1	234
127.397	82.4999	-12.4981	µm	Spot	Position	1	235
139.005	36.1425	-8.68552	µm	Spot	Position	1	236
157.454	47.13	-6.83816	µm	Spot	Position	1	237
96.7096	54.2104	-7.95541	µm	Spot	Position	1	238
111.775	61.9792	-7.17609	µm	Spot	Position	1	240
139.258	66.3467	-7.13474	µm	Spot	Position	1	241
105.52	17.6173	-3.7468	µm	Spot	Position	1	243
158.886	18.1031	-4.98089	µm	Spot	Position	1	244
120.419	31.9565	-3.88547	µm	Spot	Position	1	246
151.368	73.3895	-5.02275	µm	Spot	Position	1	248
108.205	81.5997	-2.90075	µm	Spot	Position	1	250
193.443	53.6465	-64	µm	Spot	Position	1	252
174.808	64.0007	-64	µm	Spot	Position	1	253
186.72	56.1391	-60.4509	µm	Spot	Position	1	275
200.46	64.0864	-61.8749	µm	Spot	Position	1	276
224.02	66.0617	-60.8522	µm	Spot	Position	1	277
187.312	69.0493	-60.9606	µm	Spot	Position	1	278
176.671	71.9003	-59.8539	µm	Spot	Position	1	280
177.183	49.3015	-54.4119	µm	Spot	Position	1	283
232.612	74.6931	-55.2386	µm	Spot	Position	1	284
195.989	75.4819	-56.4335	µm	Spot	Position	1	285
184.029	78.0505	-55.5399	µm	Spot	Position	1	286
218.234	78.3199	-56.8409	µm	Spot	Position	1	287
201.499	40.4985	-52.1988	µm	Spot	Position	1	293
210.799	41.8885	-52.1698	µm	Spot	Position	1	294
170.614	50.9324	-50.9131	µm	Spot	Position	1	296
188.819	60.8833	-53.0561	µm	Spot	Position	1	297
173.317	62.8028	-53.3163	µm	Spot	Position	1	298
200.943	65.9013	-53.636	µm	Spot	Position	1	299
241.937	74.7824	-52.813	µm	Spot	Position	1	300
196.942	77.4632	-52.0434	µm	Spot	Position	1	302
224.3	48.0453	-48.8702	µm	Spot	Position	1	310
184.268	51.6983	-48.9302	µm	Spot	Position	1	311
205.383	58.6374	-49.6757	µm	Spot	Position	1	313
185.164	66.8075	-48.1572	µm	Spot	Position	1	314
169.065	67.1993	-47.0766	µm	Spot	Position	1	315
205.834	73.4483	-46.3437	µm	Spot	Position	1	316
223.419	76.3428	-47.281	µm	Spot	Position	1	317
184.506	79.6456	-46.6405	µm	Spot	Position	1	318
211.104	80.2694	-47.7303	µm	Spot	Position	1	319
173.145	54.0811	-43.8657	µm	Spot	Position	1	321
233.624	67.5711	-43.0805	µm	Spot	Position	1	323
191.471	28.1345	-39.8788	µm	Spot	Position	1	329
210.631	30.9594	-39.8551	µm	Spot	Position	1	331
199.402	36.7432	-39.8929	µm	Spot	Position	1	332
221.41	41.5276	-39.296	µm	Spot	Position	1	333
177.087	44.6965	-39.7056	µm	Spot	Position	1	334
190.394	50.8684	-39.0613	µm	Spot	Position	1	335
206.54	55.9095	-40.6156	µm	Spot	Position	1	336
239.141	56.8642	-40.5012	µm	Spot	Position	1	337
190.454	66.1665	-38.9594	µm	Spot	Position	1	338
208.091	72.4902	-40.1134	µm	Spot	Position	1	339
226.454	81.1073	-41.0087	µm	Spot	Position	1	340
181.178	34.7304	-35.0498	µm	Spot	Position	1	344
169.393	36.5444	-35.0816	µm	Spot	Position	1	345
174.011	51.2134	-35.3762	µm	Spot	Position	1	346
178.949	63.1265	-34.2416	µm	Spot	Position	1	347
230.187	75.0596	-36.9028	µm	Spot	Position	1	348
177.193	78.4724	-35.7786	µm	Spot	Position	1	350
187.5	20.3071	-30.3446	µm	Spot	Position	1	352
212.822	22.7067	-30.8157	µm	Spot	Position	1	353
217.046	52.6908	-32.1697	µm	Spot	Position	1	354
200.704	73.0906	-31.652	µm	Spot	Position	1	356
218.772	73.3043	-33.1999	µm	Spot	Position	1	357
226.769	74.36	-32.501	µm	Spot	Position	1	358
189.964	77.3949	-30.6777	µm	Spot	Position	1	359
167.72	12.3304	-27.3414	µm	Spot	Position	1	361
192.505	33.9915	-27.3448	µm	Spot	Position	1	362
183.462	43.9119	-26.885	µm	Spot	Position	1	363
196.892	45.2828	-28.9805	µm	Spot	Position	1	364
207.754	53.0567	-29.3503	µm	Spot	Position	1	365
188.743	56.3998	-28.4413	µm	Spot	Position	1	366
167.027	77.3064	-28.3872	µm	Spot	Position	1	367
238.16	79.1915	-27.8754	µm	Spot	Position	1	368
219.541	21.8389	-24.8401	µm	Spot	Position	1	370
203.064	22.1927	-22.6417	µm	Spot	Position	1	371
167.996	64.7879	-24.7844	µm	Spot	Position	1	376
174.686	73.9121	-25.4122	µm	Spot	Position	1	378
198.138	12.2803	-21.5729	µm	Spot	Position	1	379
182.891	20.1489	-20.5469	µm	Spot	Position	1	380
184.562	59.4474	-19.5592	µm	Spot	Position	1	382
209.394	62.7006	-19.2471	µm	Spot	Position	1	384
198.179	71.9225	-21.4761	µm	Spot	Position	1	385
188.603	79.3057	-19.5326	µm	Spot	Position	1	386
194.546	80.8255	-20.1665	µm	Spot	Position	1	387
176.23	81.5092	-19.7322	µm	Spot	Position	1	388
198.399	26.1007	-15.7151	µm	Spot	Position	1	389
241.852	29.4468	-16.342	µm	Spot	Position	1	390
223.968	43.2033	-14.0465	µm	Spot	Position	1	393
182.95	44.3527	-15.8202	µm	Spot	Position	1	395
198.753	53.2627	-16.0681	µm	Spot	Position	1	396
222.063	67.0994	-16.8714	µm	Spot	Position	1	397
205.709	67.5273	-14.9891	µm	Spot	Position	1	398
240.662	77.5046	-15.944	µm	Spot	Position	1	400
179.265	31.6737	-12.8223	µm	Spot	Position	1	401
208.093	42.972	-10.7258	µm	Spot	Position	1	402
215.151	55.784	-13.0816	µm	Spot	Position	1	404
243.601	63.2974	-10.8877	µm	Spot	Position	1	407
195.546	67.8239	-12.9286	µm	Spot	Position	1	408
186.141	83.1036	-13.5412	µm	Spot	Position	1	409
222.013	12.0275	-7.81132	µm	Spot	Position	1	411
175.803	19.9478	-8.18371	µm	Spot	Position	1	413
207.96	77.3007	-7.08282	µm	Spot	Position	1	418
201.263	80.5709	-8.29895	µm	Spot	Position	1	419
169.299	5.66225	-3.30484	µm	Spot	Position	1	420
213.52	23.5801	-4.5206	µm	Spot	Position	1	422
218.858	40.2499	-3.33067	µm	Spot	Position	1	424
168.601	48.0258	-3.00606	µm	Spot	Position	1	427
203.668	49.5325	-3.48347	µm	Spot	Position	1	428
233.556	57.168	-3.16429	µm	Spot	Position	1	429
213.13	69.877	-2.966	µm	Spot	Position	1	431
222.898	73.8903	-4.1328	µm	Spot	Position	1	432
256.9	82.5327	-39.2695	µm	Spot	Position	1	502
251.25	43.081	-23.792	µm	Spot	Position	1	510
265.641	74.7627	-24.0991	µm	Spot	Position	1	512
254.393	77.3961	-21.2104	µm	Spot	Position	1	513
263.962	53.3608	-13.6489	µm	Spot	Position	1	517
263.469	71.0457	-11.5888	µm	Spot	Position	1	518
80.6018	95.0716	-21.3462	µm	Spot	Position	1	601
82.2873	87.7218	-11.772	µm	Spot	Position	1	603
81.9265	107.286	-6.83653	µm	Spot	Position	1	604
153.277	90.7518	-64	µm	Spot	Position	1	605
148.2	102.514	-64	µm	Spot	Position	1	606
132.045	86.5668	-59.2894	µm	Spot	Position	1	608
156.861	88.3736	-60.5268	µm	Spot	Position	1	609
166.632	102.28	-59.2098	µm	Spot	Position	1	610
139.851	119.934	-60.2204	µm	Spot	Position	1	612
165.761	128.33	-59.0227	µm	Spot	Position	1	614
147.308	92.3611	-55.877	µm	Spot	Position	1	621
119.442	87.0581	-51.0482	µm	Spot	Position	1	626
165.383	102.783	-51.2157	µm	Spot	Position	1	627
155.65	112.361	-52.6319	µm	Spot	Position	1	628
165.461	121.748	-52.0782	µm	Spot	Position	1	629
141.012	122.44	-52.3405	µm	Spot	Position	1	630
101.947	97.7292	-46.804	µm	Spot	Position	1	631
144.017	97.8763	-46.8586	µm	Spot	Position	1	632
101.769	110.473	-48	µm	Spot	Position	1	634
135.411	117.575	-47.8054	µm	Spot	Position	1	635
114.681	124.063	-46.0469	µm	Spot	Position	1	636
125.305	124.894	-46.535	µm	Spot	Position	1	637
154.258	126.239	-46.4745	µm	Spot	Position	1	638
95.6647	86.352	-43.6244	µm	Spot	Position	1	639
131.231	91.2726	-45.1743	µm	Spot	Position	1	640
122.974	100.009	-43.6386	µm	Spot	Position	1	641
137.926	107.758	-44.0345	µm	Spot	Position	1	642
124.922	109.736	-44.4135	µm	Spot	Position	1	643
159.526	111.345	-43.2425	µm	Spot	Position	1	644
150.04	120.056	-43.7047	µm	Spot	Position	1	645
147.517	130.635	-43.4916	µm	Spot	Position	1	646
154.88	137.704	-43.9546	µm	Spot	Position	1	647
117.849	85.8397	-40.4999	µm	Spot	Position	1	648
146.642	87.9631	-41.8092	µm	Spot	Position	1	649
162.012	90.3302	-38.9743	µm	Spot	Position	1	650
88.522	92.8392	-39.6841	µm	Spot	Position	1	651
153.009	95.6341	-38.7667	µm	Spot	Position	1	652
113.735	98.5962	-41.6018	µm	Spot	Position	1	653
139.588	102.029	-38.6895	µm	Spot	Position	1	654
166.731	104.016	-39.9492	µm	Spot	Position	1	655
122.745	117.621	-39.907	µm	Spot	Position	1	656
110.585	119.927	-39.841	µm	Spot	Position	1	657
142.258	120.657	-39.6664	µm	Spot	Position	1	658
156.903	134.812	-38.7991	µm	Spot	Position	1	659
139.618	144.121	-39.0624	µm	Spot	Position	1	662
161.294	154.224	-39.2237	µm	Spot	Position	1	664
125.072	85.3116	-35.2928	µm	Spot	Position	1	666
89.1064	97.8774	-36.4583	µm	Spot	Position	1	667
122.819	102.238	-34.8595	µm	Spot	Position	1	668
100.397	111.575	-37.5509	µm	Spot	Position	1	669
114.048	112.001	-35.8086	µm	Spot	Position	1	670
133.689	116.158	-34.4447	µm	Spot	Position	1	671
158.064	122.186	-35.6117	µm	Spot	Position	1	672
118.518	130.768	-34.8494	µm	Spot	Position	1	673
152.009	139.692	-37.3545	µm	Spot	Position	1	674
151.511	147.216	-34.3271	µm	Spot	Position	1	675
115.098	89.7651	-33.9214	µm	Spot	Position	1	676
107.405	90.4243	-30.1167	µm	Spot	Position	1	677
153.225	103.399	-30.6669	µm	Spot	Position	1	678
161.785	128.92	-30.3677	µm	Spot	Position	1	679
130.668	136.49	-32.213	µm	Spot	Position	1	680
153.126	83.8193	-27.3988	µm	Spot	Position	1	681
140.237	95.1682	-27.6919	µm	Spot	Position	1	682
131.821	97.0431	-29.5243	µm	Spot	Position	1	683
109.467	100.165	-27.8716	µm	Spot	Position	1	684
86.0957	106.197	-27.669	µm	Spot	Position	1	685
101.986	106.638	-26.0695	µm	Spot	Position	1	686
131.265	108.696	-27.3145	µm	Spot	Position	1	687
161.607	122.08	-27.6212	µm	Spot	Position	1	689
99.3271	124.439	-26.6246	µm	Spot	Position	1	690
146.894	125.098	-27.1298	µm	Spot	Position	1	691
135.953	125.464	-29.8174	µm	Spot	Position	1	692
109.598	127.56	-27.5662	µm	Spot	Position	1	693
140.787	137.771	-26.9525	µm	Spot	Position	1	694
151.473	146.279	-29.1401	µm	Spot	Position	1	695
126.336	84.9787	-25.1538	µm	Spot	Position	1	696
102.028	93.5007	-24.9131	µm	Spot	Position	1	697
165.442	95.7778	-24.4169	µm	Spot	Position	1	698
125.993	100.607	-24.7031	µm	Spot	Position	1	699
131.268	125.003	-23.639	µm	Spot	Position	1	700
121.573	125.964	-23.7952	µm	Spot	Position	1	701
111.492	136.762	-24.9116	µm	Spot	Position	1	702
159.776	142.638	-24.269	µm	Spot	Position	1	703
124.405	143.695	-23.5359	µm	Spot	Position	1	704
146.787	152.98	-24.5819	µm	Spot	Position	1	705
96.7677	85.4225	-21.7889	µm	Spot	Position	1	707
154.407	102.878	-20.3475	µm	Spot	Position	1	709
89.1551	110.393	-19.7582	µm	Spot	Position	1	710
111.983	145.432	-19.1536	µm	Spot	Position	1	711
139.868	153.123	-20.2539	µm	Spot	Position	1	712
152.838	84.3343	-15.7679	µm	Spot	Position	1	713
135.883	88.3513	-17.2851	µm	Spot	Position	1	714
113.323	91.4303	-16.7941	µm	Spot	Position	1	715
88.9965	98.0935	-16.098	µm	Spot	Position	1	716
164.181	100.705	-16.417	µm	Spot	Position	1	717
116.183	105.05	-15.4466	µm	Spot	Position	1	718
102.149	112.93	-15.4163	µm	Spot	Position	1	719
139.231	117.516	-17.3106	µm	Spot	Position	1	720
105.755	120.619	-16.7284	µm	Spot	Position	1	721
118.276	124.968	-16.8552	µm	Spot	Position	1	722
96.0377	127.527	-16.9438	µm	Spot	Position	1	723
101.311	132.741	-16.6698	µm	Spot	Position	1	724
117.984	135.959	-14.978	µm	Spot	Position	1	725
155.621	136.577	-14.3566	µm	Spot	Position	1	726
162.884	138.144	-16.801	µm	Spot	Position	1	727
140.298	140.241	-15.8088	µm	Spot	Position	1	728
119.781	144.939	-16.0362	µm	Spot	Position	1	729
152.1	149.385	-15.7369	µm	Spot	Position	1	730
129.857	157.479	-16.2815	µm	Spot	Position	1	731
95.1537	92.0334	-10.9877	µm	Spot	Position	1	732
121.207	94.2007	-11.8755	µm	Spot	Position	1	733
143.494	104.044	-12.34	µm	Spot	Position	1	734
158.15	109.849	-11.6694	µm	Spot	Position	1	735
106.437	110.302	-11.6086	µm	Spot	Position	1	736
88.7583	116.838	-12.4084	µm	Spot	Position	1	738
143.528	122.329	-12.4355	µm	Spot	Position	1	739
119.016	149.29	-10.9659	µm	Spot	Position	1	740
147.384	157.323	-12.6068	µm	Spot	Position	1	741
164.573	157.171	-11.6025	µm	Spot	Position	1	742
166.529	166.493	-11.6928	µm	Spot	Position	1	743
127.177	87.4124	-9.16211	µm	Spot	Position	1	744
152.259	88.5173	-8.51827	µm	Spot	Position	1	745
136.354	96.3371	-6.76785	µm	Spot	Position	1	746
89.2778	101.302	-7.60271	µm	Spot	Position	1	747
121.127	104.974	-8.18496	µm	Spot	Position	1	748
112.236	116.387	-7.13614	µm	Spot	Position	1	750
165.368	129.188	-7.06174	µm	Spot	Position	1	752
150.252	131.993	-6.47894	µm	Spot	Position	1	753
124.891	142.025	-8.41173	µm	Spot	Position	1	754
129.95	159.579	-7.51974	µm	Spot	Position	1	755
87.4564	83.4107	-4.04961	µm	Spot	Position	1	756
104.713	103.996	-3.92663	µm	Spot	Position	1	757
99.8538	120.945	-4.45718	µm	Spot	Position	1	758
84.2731	123.565	-3.70006	µm	Spot	Position	1	759
93.6403	132.034	-4.14832	µm	Spot	Position	1	760
129.618	131.892	-3.00185	µm	Spot	Position	1	761
138.9	141.985	-5.39917	µm	Spot	Position	1	762
107.166	145.485	-4.88037	µm	Spot	Position	1	763
159.285	150.478	-4.34078	µm	Spot	Position	1	764
165.818	155.087	-3.54126	µm	Spot	Position	1	765
118.778	157.316	-3.99295	µm	Spot	Position	1	766
137.408	162.526	-4.05471	µm	Spot	Position	1	767
143.207	166.493	-3.77967	µm	Spot	Position	1	768
190.1	88.5819	-64	µm	Spot	Position	1	769
172.432	93.1535	-64	µm	Spot	Position	1	770
167.055	119.898	-64	µm	Spot	Position	1	772
208.588	86.5452	-60.4009	µm	Spot	Position	1	773
220.14	88.6079	-61.0642	µm	Spot	Position	1	774
181.054	88.6542	-61.0808	µm	Spot	Position	1	775
194.912	94.2253	-59.7366	µm	Spot	Position	1	776
207.251	95.6533	-60.9744	µm	Spot	Position	1	777
184	104.021	-61.3169	µm	Spot	Position	1	778
182.017	111.052	-59.844	µm	Spot	Position	1	780
226.431	84.0001	-56.979	µm	Spot	Position	1	784
229.245	101.315	-57.0151	µm	Spot	Position	1	785
196.781	113.611	-54.9448	µm	Spot	Position	1	787
174.442	117.12	-55.8631	µm	Spot	Position	1	789
195.233	92.6212	-52.7447	µm	Spot	Position	1	791
204.029	101.763	-51.7648	µm	Spot	Position	1	792
220.976	103.606	-52.3635	µm	Spot	Position	1	793
177.688	104.734	-52.0029	µm	Spot	Position	1	794
207.189	120.72	-50.7596	µm	Spot	Position	1	795
215.013	125.976	-51.8001	µm	Spot	Position	1	796
191.14	83.5187	-49.0735	µm	Spot	Position	1	798
244.278	88.3979	-48.0284	µm	Spot	Position	1	799
211.458	90.6653	-47.6008	µm	Spot	Position	1	800
233.236	93.5309	-48.2666	µm	Spot	Position	1	801
175.671	94.4045	-49.3635	µm	Spot	Position	1	802
191.164	96.677	-48.7838	µm	Spot	Position	1	803
214.168	100.921	-47.3272	µm	Spot	Position	1	804
232.276	109.263	-47.4246	µm	Spot	Position	1	805
189.208	110.424	-46.7475	µm	Spot	Position	1	806
180.781	117.29	-47.1815	µm	Spot	Position	1	808
227.126	119.633	-47.4474	µm	Spot	Position	1	809
196.254	122.431	-48.7057	µm	Spot	Position	1	810
185.051	129.43	-48.8796	µm	Spot	Position	1	811
199.283	137.925	-46.1599	µm	Spot	Position	1	813
229.029	89.8299	-44.9459	µm	Spot	Position	1	816
186.988	94.3943	-43.638	µm	Spot	Position	1	817
195.477	116.511	-43.4566	µm	Spot	Position	1	819
206.472	120.47	-45.6423	µm	Spot	Position	1	821
222.721	123.026	-43.503	µm	Spot	Position	1	822
211.288	132.277	-42.8649	µm	Spot	Position	1	823
171.074	140.477	-44.3087	µm	Spot	Position	1	824
182.447	140.266	-42.6869	µm	Spot	Position	1	825
239.705	88.5526	-41.1064	µm	Spot	Position	1	826
225.37	93.3622	-38.179	µm	Spot	Position	1	827
247.972	96.1369	-40.1727	µm	Spot	Position	1	828
195.751	101.376	-38.9529	µm	Spot	Position	1	829
183.276	104.517	-38.7395	µm	Spot	Position	1	830
170.321	111.66	-38.2064	µm	Spot	Position	1	831
240.031	125.639	-38.6445	µm	Spot	Position	1	832
199.588	126.709	-41.072	µm	Spot	Position	1	833
188.793	132.256	-40.8929	µm	Spot	Position	1	834
175.133	150.213	-38.5488	µm	Spot	Position	1	835
232.332	87.3008	-36.5387	µm	Spot	Position	1	836
181.17	88.5321	-34.7396	µm	Spot	Position	1	837
202.093	89.7595	-36.2752	µm	Spot	Position	1	838
212.188	92.6203	-37.1511	µm	Spot	Position	1	839
174.337	99.7845	-36.3785	µm	Spot	Position	1	840
205.766	110.946	-36.6364	µm	Spot	Position	1	841
190.966	112.123	-36.7855	µm	Spot	Position	1	842
240.581	114.069	-34.5507	µm	Spot	Position	1	843
224.24	115.825	-35.5463	µm	Spot	Position	1	844
247.486	116.305	-36.126	µm	Spot	Position	1	845
179.569	127.358	-36.9487	µm	Spot	Position	1	846
228.882	130.548	-36.8607	µm	Spot	Position	1	847
216.904	139.122	-34.7043	µm	Spot	Position	1	849
195.161	142.111	-35.2122	µm	Spot	Position	1	850
167.274	143.313	-36.4943	µm	Spot	Position	1	851
203.394	146.765	-35.2829	µm	Spot	Position	1	852
190.439	148.455	-36.4275	µm	Spot	Position	1	853
219.137	85.6101	-31.0492	µm	Spot	Position	1	855
188.694	100.444	-31.9043	µm	Spot	Position	1	856
200.867	100.577	-31.3143	µm	Spot	Position	1	857
239.429	104.372	-30.7893	µm	Spot	Position	1	858
219.943	105.078	-32.6883	µm	Spot	Position	1	859
185.823	106.507	-31.4288	µm	Spot	Position	1	860
195.998	121.372	-32.8881	µm	Spot	Position	1	861
231.348	124.799	-32.3317	µm	Spot	Position	1	863
224.94	135.821	-31.4083	µm	Spot	Position	1	864
231.893	136.242	-31.1279	µm	Spot	Position	1	865
206.863	137.265	-33.2433	µm	Spot	Position	1	866
197.916	88.1734	-28.3076	µm	Spot	Position	1	867
247.209	93.0854	-27.7924	µm	Spot	Position	1	868
177.476	100.297	-29.0821	µm	Spot	Position	1	870
211.893	106.438	-27.3581	µm	Spot	Position	1	871
167.116	112.007	-28.8267	µm	Spot	Position	1	873
239.666	111.537	-29.0812	µm	Spot	Position	1	874
194.052	128.908	-28.1252	µm	Spot	Position	1	875
248.304	128.891	-27.0884	µm	Spot	Position	1	876
169.537	134.981	-27.8105	µm	Spot	Position	1	877
197.711	143.872	-27.7846	µm	Spot	Position	1	878
191.43	151.885	-28.2414	µm	Spot	Position	1	879
169.286	157.526	-27.983	µm	Spot	Position	1	880
205.494	89.6938	-25.5769	µm	Spot	Position	1	881
197.183	91.4312	-22.2971	µm	Spot	Position	1	882
235.081	94.0312	-25.0173	µm	Spot	Position	1	883
237.399	109.346	-23.8715	µm	Spot	Position	1	885
189.114	142.238	-24.5053	µm	Spot	Position	1	889
211.458	143.228	-25.2588	µm	Spot	Position	1	890
192.54	97.9014	-19.3174	µm	Spot	Position	1	893
214.071	97.8041	-20.1766	µm	Spot	Position	1	894
176.845	121.331	-20.74	µm	Spot	Position	1	897
199.401	126.094	-19.9121	µm	Spot	Position	1	898
217.388	140.383	-20.7946	µm	Spot	Position	1	900
174.607	156.761	-20.7016	µm	Spot	Position	1	901
197.369	159.913	-18.4323	µm	Spot	Position	1	902
174.851	100.139	-15.6863	µm	Spot	Position	1	903
187.399	103.915	-14.7406	µm	Spot	Position	1	904
235.574	107.191	-16.3575	µm	Spot	Position	1	905
241.777	109.151	-16.8881	µm	Spot	Position	1	906
186.769	112.744	-17.7483	µm	Spot	Position	1	907
212.205	113.898	-14.8421	µm	Spot	Position	1	908
166.905	122.175	-16.0024	µm	Spot	Position	1	909
222.921	125.054	-15.6293	µm	Spot	Position	1	910
186.64	130.865	-15.4331	µm	Spot	Position	1	911
248.722	131.019	-17.0199	µm	Spot	Position	1	912
234.326	136.991	-14.4426	µm	Spot	Position	1	913
189.552	142.714	-17.5173	µm	Spot	Position	1	915
180.889	149.49	-15.9769	µm	Spot	Position	1	917
219.861	151.465	-14.8843	µm	Spot	Position	1	918
175.793	87.0783	-10.3843	µm	Spot	Position	1	919
236.161	88.7551	-11.2931	µm	Spot	Position	1	920
200.236	96.2217	-13.102	µm	Spot	Position	1	921
201.796	118.417	-12.4528	µm	Spot	Position	1	924
206.322	155.755	-13.0974	µm	Spot	Position	1	928
185.298	156.704	-11.9993	µm	Spot	Position	1	929
240.359	110.652	-9.44138	µm	Spot	Position	1	932
235.221	122.746	-6.58998	µm	Spot	Position	1	933
207.96	128.057	-6.95741	µm	Spot	Position	1	934
196.949	139.277	-9.08845	µm	Spot	Position	1	935
184.929	141.184	-8.49665	µm	Spot	Position	1	937
247.581	140.807	-7.55698	µm	Spot	Position	1	938
195.625	154.411	-7.35151	µm	Spot	Position	1	940
219.266	160.599	-7.78668	µm	Spot	Position	1	941
192.067	166.493	-7.36581	µm	Spot	Position	1	942
177.008	90.7901	-3.30973	µm	Spot	Position	1	943
198.621	90.9967	-3.92477	µm	Spot	Position	1	944
188.786	120.494	-4.27212	µm	Spot	Position	1	949
185.822	133.712	-3.06906	µm	Spot	Position	1	952
168.366	138.099	-3.18013	µm	Spot	Position	1	953
173.642	148.046	-3.6555	µm	Spot	Position	1	954
237.904	148.582	-2.71695	µm	Spot	Position	1	955
215.483	149.587	-5.35903	µm	Spot	Position	1	956
251.984	100.736	-26.114	µm	Spot	Position	1	1003
266.239	94.6173	-19.2716	µm	Spot	Position	1	1005
260.283	107.668	-19.9769	µm	Spot	Position	1	1006
254.148	118.223	-17.1852	µm	Spot	Position	1	1008
260.918	107.726	-11.7762	µm	Spot	Position	1	1009
256.536	131.7	-4.42119	µm	Spot	Position	1	1016
69.5793	65.248	0.296951	µm	Spot	Position	1	1018
73.4565	72.9886	4.65076	µm	Spot	Position	1	1020
72.5725	74.7241	20.5165	µm	Spot	Position	1	1023
143.067	4.98516	0.685677	µm	Spot	Position	1	1029
102.034	11.436	1.14124	µm	Spot	Position	1	1030
119.305	44.4668	-0.223766	µm	Spot	Position	1	1033
104.591	51.3805	-0.332977	µm	Spot	Position	1	1035
118.246	62.3883	-1.68303	µm	Spot	Position	1	1037
84.3343	67.4829	-0.254337	µm	Spot	Position	1	1038
113.828	69.1433	0.209198	µm	Spot	Position	1	1039
93.3701	14.7957	3.06281	µm	Spot	Position	1	1041
165.643	28.4527	4.05101	µm	Spot	Position	1	1042
149.236	29.8083	3.55135	µm	Spot	Position	1	1043
115.699	30.9298	2.7976	µm	Spot	Position	1	1044
128.782	37.6547	4.56824	µm	Spot	Position	1	1045
111.149	44.4336	4.47608	µm	Spot	Position	1	1046
102.87	62.1722	4.16911	µm	Spot	Position	1	1048
120.472	11.4772	7.53095	µm	Spot	Position	1	1050
163.494	12.1741	8.94473	µm	Spot	Position	1	1051
126.161	14.4122	7.69788	µm	Spot	Position	1	1052
154.249	16.2583	7.80635	µm	Spot	Position	1	1053
120.386	28.9425	7.02583	µm	Spot	Position	1	1054
113.84	37.8504	6.65588	µm	Spot	Position	1	1055
99.5883	72.027	7.0863	µm	Spot	Position	1	1058
110.405	72.8857	7.74675	µm	Spot	Position	1	1059
139.657	76.3286	8.06271	µm	Spot	Position	1	1060
156.367	20.4111	12.6403	µm	Spot	Position	1	1062
131.07	22.2524	11.8224	µm	Spot	Position	1	1063
106.648	23.79	12.2363	µm	Spot	Position	1	1064
89.0248	39.8033	12.0915	µm	Spot	Position	1	1065
162.824	40.2275	12.5312	µm	Spot	Position	1	1066
122.757	43.4853	10.9251	µm	Spot	Position	1	1069
150.852	49.3639	12.0449	µm	Spot	Position	1	1070
166.438	68.5859	12.7208	µm	Spot	Position	1	1074
128.191	70.6989	12.6482	µm	Spot	Position	1	1075
123.45	80.5879	11.5646	µm	Spot	Position	1	1076
109.39	81.689	13.4886	µm	Spot	Position	1	1077
148.916	9.27531	17.3028	µm	Spot	Position	1	1078
108.146	14.7609	15.4848	µm	Spot	Position	1	1079
86.424	25.0209	16.9526	µm	Spot	Position	1	1080
133.884	33.1172	16.0879	µm	Spot	Position	1	1081
92.7256	43.7182	16.5332	µm	Spot	Position	1	1083
135.526	7.91571	20.177	µm	Spot	Position	1	1088
156.886	25.1989	18.7648	µm	Spot	Position	1	1090
88.0832	30.9764	19.102	µm	Spot	Position	1	1091
165.748	34.1155	20.4329	µm	Spot	Position	1	1093
119.21	40.7396	20.8318	µm	Spot	Position	1	1095
124.322	49.752	21.802	µm	Spot	Position	1	1096
133.893	50.9358	20.7896	µm	Spot	Position	1	1097
121.34	78.8194	19.7251	µm	Spot	Position	1	1098
134.07	79.3585	19.3199	µm	Spot	Position	1	1099
117.39	7.57049	23.6259	µm	Spot	Position	1	1100
136.529	10.9399	24.147	µm	Spot	Position	1	1101
158.598	14.6606	25.1183	µm	Spot	Position	1	1102
119.226	24.0236	24.7019	µm	Spot	Position	1	1104
138.718	26.7227	23.5374	µm	Spot	Position	1	1106
95.9241	48.0074	24.6743	µm	Spot	Position	1	1107
105.462	59.6831	25.259	µm	Spot	Position	1	1109
126.237	66.1139	24.063	µm	Spot	Position	1	1111
88.6779	72.3789	23.4512	µm	Spot	Position	1	1112
108.544	82.1001	22.5375	µm	Spot	Position	1	1113
88.5298	29.154	28.8045	µm	Spot	Position	1	1115
134.271	40.5352	26.7772	µm	Spot	Position	1	1118
106.589	51.5153	28.8122	µm	Spot	Position	1	1119
147.52	60.3388	27.0675	µm	Spot	Position	1	1121
87.4421	63.3592	27.9898	µm	Spot	Position	1	1122
113.801	65.1057	27.4996	µm	Spot	Position	1	1123
133.173	5.38861	32.6726	µm	Spot	Position	1	1124
147.456	5.74533	32.4398	µm	Spot	Position	1	1125
126.898	6.25092	31.3584	µm	Spot	Position	1	1126
148.483	24.6206	33.3119	µm	Spot	Position	1	1128
98.0679	32.7164	32.1007	µm	Spot	Position	1	1130
94.4262	77.0796	33.0882	µm	Spot	Position	1	1134
115.709	18.2733	36.6137	µm	Spot	Position	1	1137
128.928	18.4355	35.181	µm	Spot	Position	1	1138
140.116	21.9944	34.9312	µm	Spot	Position	1	1139
126.576	28.8127	35.6708	µm	Spot	Position	1	1141
117.901	50.2991	35.7468	µm	Spot	Position	1	1142
99.8801	53.4107	35.6258	µm	Spot	Position	1	1143
84.6615	75.7854	36.5165	µm	Spot	Position	1	1146
123.515	77.3712	35.7796	µm	Spot	Position	1	1147
163.726	16.2451	41.2918	µm	Spot	Position	1	1148
156.476	20.9832	40.5142	µm	Spot	Position	1	1149
122.012	47.9461	40.5822	µm	Spot	Position	1	1153
130.757	59.2432	41.1812	µm	Spot	Position	1	1154
114.886	71.3939	41.5126	µm	Spot	Position	1	1155
150.376	5.80834	43.4672	µm	Spot	Position	1	1157
119.738	15.772	43.7778	µm	Spot	Position	1	1158
157.132	24.5005	44.7329	µm	Spot	Position	1	1159
163.246	43.2842	43.9835	µm	Spot	Position	1	1161
99.0815	45.3421	43.744	µm	Spot	Position	1	1162
92.2884	52.4273	45.3994	µm	Spot	Position	1	1163
100.4	61.6795	43.2318	µm	Spot	Position	1	1166
101.141	76.7731	43.3069	µm	Spot	Position	1	1168
135.828	12.8654	47.5423	µm	Spot	Position	1	1169
163.613	13.8668	48.5959	µm	Spot	Position	1	1170
136.201	21.4043	47.3377	µm	Spot	Position	1	1171
110.692	52.1825	46.2697	µm	Spot	Position	1	1174
153.374	55.1271	47.709	µm	Spot	Position	1	1175
125.331	63.0581	47.6815	µm	Spot	Position	1	1176
117.359	78.7931	48.8917	µm	Spot	Position	1	1177
154.555	80.1289	48.0096	µm	Spot	Position	1	1178
155.974	24.9837	51.3069	µm	Spot	Position	1	1181
155.897	42.3824	50.8695	µm	Spot	Position	1	1184
108.366	46.099	53.1641	µm	Spot	Position	1	1185
160.126	60.9869	51.6955	µm	Spot	Position	1	1186
111.302	69.4704	52.75	µm	Spot	Position	1	1187
91.1555	79.2416	53.304	µm	Spot	Position	1	1189
98.9543	80.2567	52.7339	µm	Spot	Position	1	1190
115.032	46.4228	54.8475	µm	Spot	Position	1	1196
116.463	61.0362	56.7384	µm	Spot	Position	1	1198
152.21	22.7017	59.298	µm	Spot	Position	1	1201
100.338	63.5803	58.9305	µm	Spot	Position	1	1203
123.173	70.7977	59.7392	µm	Spot	Position	1	1204
106.566	76.7831	60.6296	µm	Spot	Position	1	1205
196.322	3.23792	0.152229	µm	Spot	Position	1	1206
244.796	35.9595	0.334015	µm	Spot	Position	1	1211
180.849	8.70209	4.882	µm	Spot	Position	1	1214
200.885	11.3658	4.19466	µm	Spot	Position	1	1215
174.769	19.4515	3.74658	µm	Spot	Position	1	1216
198.425	29.4973	5.68566	µm	Spot	Position	1	1218
218.353	40.3532	2.00182	µm	Spot	Position	1	1222
230.652	71.3205	3.27873	µm	Spot	Position	1	1227
186.469	77.2575	4.35388	µm	Spot	Position	1	1228
200.683	18.3985	8.29741	µm	Spot	Position	1	1230
226.536	57.4326	7.17395	µm	Spot	Position	1	1234
198.639	83.0609	7.74889	µm	Spot	Position	1	1236
216.723	17.2075	10.9009	µm	Spot	Position	1	1237
197.758	18.8663	12.2438	µm	Spot	Position	1	1238
240.054	30.2822	11.303	µm	Spot	Position	1	1240
172.349	50.0131	10.6221	µm	Spot	Position	1	1242
211.098	67.992	11.2266	µm	Spot	Position	1	1249
227.952	78.6029	12.4529	µm	Spot	Position	1	1252
196.118	79.5936	12.9711	µm	Spot	Position	1	1254
189.617	15.3299	14.2757	µm	Spot	Position	1	1255
169.411	15.9978	16.2238	µm	Spot	Position	1	1256
206.826	24.7505	15.4457	µm	Spot	Position	1	1257
209.162	7.91443	19.1787	µm	Spot	Position	1	1261
229.585	11.8289	20.4779	µm	Spot	Position	1	1262
197.782	31.5079	19.1398	µm	Spot	Position	1	1264
233.973	69.1488	20.7465	µm	Spot	Position	1	1272
172.331	8.58284	25.4614	µm	Spot	Position	1	1274
183.157	12.0456	23.0321	µm	Spot	Position	1	1275
221.083	18.0022	23.7177	µm	Spot	Position	1	1276
175.126	18.7586	24.8033	µm	Spot	Position	1	1277
178.178	72.8916	22.8575	µm	Spot	Position	1	1284
185.802	9.31352	32.2766	µm	Spot	Position	1	1293
225.498	10.1383	32.268	µm	Spot	Position	1	1294
179.389	19.15	30.889	µm	Spot	Position	1	1296
197.754	55.3245	31.4084	µm	Spot	Position	1	1302
198.361	13.6907	35.2903	µm	Spot	Position	1	1309
179.85	23.6718	34.8215	µm	Spot	Position	1	1312
209.181	10.1424	40.8025	µm	Spot	Position	1	1322
201.596	27.1228	39.6268	µm	Spot	Position	1	1324
183.105	5.60476	43.5655	µm	Spot	Position	1	1335
188.596	37.2026	44.6817	µm	Spot	Position	1	1338
170.362	6.79368	47.8859	µm	Spot	Position	1	1346
181.821	10.5891	48.366	µm	Spot	Position	1	1347
196.557	10.5018	47.7475	µm	Spot	Position	1	1348
207.92	18.5489	48.2329	µm	Spot	Position	1	1349
195.223	21.9674	48.8363	µm	Spot	Position	1	1350
247.68	30.6961	48.6877	µm	Spot	Position	1	1351
191.555	40.2635	47.9653	µm	Spot	Position	1	1352
172.378	65.346	48.8092	µm	Spot	Position	1	1357
179.531	14.8214	51.5912	µm	Spot	Position	1	1361
222.564	19.6845	51.3624	µm	Spot	Position	1	1362
216.73	28.9284	52.4759	µm	Spot	Position	1	1363
171.025	40.2726	51.6002	µm	Spot	Position	1	1365
191.642	22.2038	55.244	µm	Spot	Position	1	1374
167.325	18.9243	59.2735	µm	Spot	Position	1	1384
187.96	43.4998	59.0118	µm	Spot	Position	1	1387
272.509	79.4029	3.196	µm	Spot	Position	1	1395
251.318	26.7344	19.5374	µm	Spot	Position	1	1400
81.9022	93.472	-1.83246	µm	Spot	Position	1	1422
83.125	115.478	3.72336	µm	Spot	Position	1	1424
78.814	85.307	12.5299	µm	Spot	Position	1	1425
70.9241	87.5118	18.6087	µm	Spot	Position	1	1426
75.6106	96.1536	24.3232	µm	Spot	Position	1	1429
91.9251	85.5455	0.531677	µm	Spot	Position	1	1430
163.304	89.5819	0.0822601	µm	Spot	Position	1	1431
98.293	94.1878	-0.887585	µm	Spot	Position	1	1432
131.723	96.4526	-0.382065	µm	Spot	Position	1	1433
86.3124	102.443	0.589287	µm	Spot	Position	1	1434
94.8429	106.004	-0.604393	µm	Spot	Position	1	1435
140.501	107.094	-1.39964	µm	Spot	Position	1	1436
152.847	111.826	1.05664	µm	Spot	Position	1	1437
142.136	119.757	-0.174343	µm	Spot	Position	1	1440
100.787	131.67	-0.693459	µm	Spot	Position	1	1441
95.6968	136.506	0.948387	µm	Spot	Position	1	1442
151.837	137.405	0.65966	µm	Spot	Position	1	1443
110.637	140.788	1.13261	µm	Spot	Position	1	1444
153.403	145.681	0.221001	µm	Spot	Position	1	1445
134.767	151.212	-0.0285835	µm	Spot	Position	1	1446
137.9	157.848	-1.73801	µm	Spot	Position	1	1447
132.684	83.6921	2.18998	µm	Spot	Position	1	1448
122.838	84.2213	4.29617	µm	Spot	Position	1	1449
121.926	94.1892	3.34479	µm	Spot	Position	1	1450
151.764	98.9162	5.37861	µm	Spot	Position	1	1451
111.854	103.055	3.70006	µm	Spot	Position	1	1452
105.493	110.464	5.20726	µm	Spot	Position	1	1453
116.287	127.634	3.89995	µm	Spot	Position	1	1455
158.763	127.498	3.03886	µm	Spot	Position	1	1456
144.569	130.837	4.05554	µm	Spot	Position	1	1457
91.0521	137.102	4.28965	µm	Spot	Position	1	1459
86.7182	83.4485	9.322	µm	Spot	Position	1	1461
132.125	100.26	7.869	µm	Spot	Position	1	1462
133.232	109.13	7.79829	µm	Spot	Position	1	1463
112.167	122.164	7.61221	µm	Spot	Position	1	1464
141.295	135.044	9.98941	µm	Spot	Position	1	1465
104.001	135.731	9.30564	µm	Spot	Position	1	1466
98.2803	143.428	9.31398	µm	Spot	Position	1	1467
120.236	145.535	6.4784	µm	Spot	Position	1	1468
107.947	152.4	7.77337	µm	Spot	Position	1	1469
116.637	156.56	6.23181	µm	Spot	Position	1	1470
131.643	162.451	8.93456	µm	Spot	Position	1	1471
106.691	90.5383	13.0779	µm	Spot	Position	1	1472
116.65	101.967	13.1536	µm	Spot	Position	1	1473
87.3623	103.662	12.9911	µm	Spot	Position	1	1474
151.236	107.684	12.8428	µm	Spot	Position	1	1475
95.4387	111.476	13.4325	µm	Spot	Position	1	1476
127.324	127.143	12.3662	µm	Spot	Position	1	1477
118.935	130.133	12.0537	µm	Spot	Position	1	1478
150.914	148.063	11.4466	µm	Spot	Position	1	1479
138.307	92.8162	16.1451	µm	Spot	Position	1	1481
84.2766	115.679	15.1568	µm	Spot	Position	1	1482
130.273	116.331	16.7961	µm	Spot	Position	1	1483
110.294	118.567	15.8852	µm	Spot	Position	1	1484
104.104	118.637	16.7309	µm	Spot	Position	1	1485
85.4514	126.36	16.8254	µm	Spot	Position	1	1487
89.7369	131.661	15.9286	µm	Spot	Position	1	1489
119.381	139.766	15.1134	µm	Spot	Position	1	1490
105.753	149.712	16.2706	µm	Spot	Position	1	1491
135.817	149.326	15.5654	µm	Spot	Position	1	1492
127.201	152.846	16.8991	µm	Spot	Position	1	1493
148.935	155.846	17.3917	µm	Spot	Position	1	1494
158.96	165.514	16.0002	µm	Spot	Position	1	1495
139.785	83.9554	19.7482	µm	Spot	Position	1	1496
94.7898	90.9839	20.4295	µm	Spot	Position	1	1497
85.7863	95.7134	19.8844	µm	Spot	Position	1	1499
105.758	96.55	21.2574	µm	Spot	Position	1	1500
111.616	102.673	18.7951	µm	Spot	Position	1	1501
163.083	122.156	18.7078	µm	Spot	Position	1	1502
152.539	134.036	21.523	µm	Spot	Position	1	1504
104.159	141.7	20.258	µm	Spot	Position	1	1505
117.625	151.325	19.086	µm	Spot	Position	1	1507
164.644	151.967	19.53	µm	Spot	Position	1	1508
118.002	159.483	21.8397	µm	Spot	Position	1	1509
162.846	109.421	24.7826	µm	Spot	Position	1	1511
101.943	111.584	23.5974	µm	Spot	Position	1	1512
133.464	133.199	24.2765	µm	Spot	Position	1	1513
143.298	139.544	23.2478	µm	Spot	Position	1	1514
120.745	146.805	24.2002	µm	Spot	Position	1	1515
95.4229	96.885	29.2153	µm	Spot	Position	1	1518
107.124	101.746	28.5734	µm	Spot	Position	1	1519
94.4969	106.475	27.6356	µm	Spot	Position	1	1521
138.293	112.705	27.3618	µm	Spot	Position	1	1522
143.145	128.699	27.7917	µm	Spot	Position	1	1525
114.053	130.305	28.6611	µm	Spot	Position	1	1526
158.319	132.468	28.8603	µm	Spot	Position	1	1527
98.1164	136.93	29.4902	µm	Spot	Position	1	1528
103.32	136.974	28.6704	µm	Spot	Position	1	1529
153.435	151.266	28.7581	µm	Spot	Position	1	1532
142.278	166.493	27.8898	µm	Spot	Position	1	1534
159.856	166.493	26.7593	µm	Spot	Position	1	1535
101.484	85.5067	30.9874	µm	Spot	Position	1	1536
149.733	88.9728	31.5617	µm	Spot	Position	1	1537
100.444	104.584	32.4951	µm	Spot	Position	1	1539
119.709	110.589	31.7716	µm	Spot	Position	1	1540
91.3771	127.68	30.8528	µm	Spot	Position	1	1541
122.949	153.096	32.7806	µm	Spot	Position	1	1544
164.203	154.075	32.5909	µm	Spot	Position	1	1545
134.542	161.911	32.1388	µm	Spot	Position	1	1546
128.094	84.2779	34.94	µm	Spot	Position	1	1548
90.0951	98.8883	37.1097	µm	Spot	Position	1	1550
134.448	101.566	35.6121	µm	Spot	Position	1	1551
149.41	111.204	36.157	µm	Spot	Position	1	1552
123.613	115.868	34.1709	µm	Spot	Position	1	1554
140.935	117.223	36.2024	µm	Spot	Position	1	1555
128.117	127.969	34.9608	µm	Spot	Position	1	1556
111.646	129.271	35.0565	µm	Spot	Position	1	1557
156.5	131.91	35.3306	µm	Spot	Position	1	1558
143.122	133.132	36.5176	µm	Spot	Position	1	1559
127.829	134.82	35.4433	µm	Spot	Position	1	1560
101.322	137.555	35.5144	µm	Spot	Position	1	1561
149.619	156	35.5083	µm	Spot	Position	1	1563
117.758	88.3573	38.7997	µm	Spot	Position	1	1565
145.022	90.9923	39.8756	µm	Spot	Position	1	1568
159.343	126.803	39.7566	µm	Spot	Position	1	1571
118.787	128.896	40.092	µm	Spot	Position	1	1572
145.438	129.196	39.5681	µm	Spot	Position	1	1573
107.343	139.378	39.7012	µm	Spot	Position	1	1574
113.146	149.066	38.9906	µm	Spot	Position	1	1576
140.19	161.308	39.3112	µm	Spot	Position	1	1577
142.894	102.492	44.3627	µm	Spot	Position	1	1579
129.752	104.05	42.997	µm	Spot	Position	1	1580
100.305	124.058	42.8157	µm	Spot	Position	1	1583
135.936	132.294	44.0297	µm	Spot	Position	1	1584
141.37	148.411	44.2208	µm	Spot	Position	1	1585
104.587	86.3511	48.9315	µm	Spot	Position	1	1587
122.149	103.944	47.9297	µm	Spot	Position	1	1590
151.143	117.219	47.3187	µm	Spot	Position	1	1592
117.89	148.743	47.5334	µm	Spot	Position	1	1594
130.959	159.432	47.8522	µm	Spot	Position	1	1595
138.867	97.1866	53.1114	µm	Spot	Position	1	1596
113.381	128.917	51.3721	µm	Spot	Position	1	1600
124.705	135.307	52.5543	µm	Spot	Position	1	1601
111.365	139.225	50.3039	µm	Spot	Position	1	1602
136.179	148.317	51.7503	µm	Spot	Position	1	1603
160.488	157.376	52.4307	µm	Spot	Position	1	1606
119.167	88.3027	55.5539	µm	Spot	Position	1	1608
113.466	107.787	56.029	µm	Spot	Position	1	1610
101.948	117.03	55.6159	µm	Spot	Position	1	1612
103.294	123.818	54.7806	µm	Spot	Position	1	1613
123.814	128.842	56.5203	µm	Spot	Position	1	1615
147.064	131.905	55.1831	µm	Spot	Position	1	1616
144.459	142.39	55.8254	µm	Spot	Position	1	1619
129.799	148.697	55.4226	µm	Spot	Position	1	1620
103.207	86.2054	59.1358	µm	Spot	Position	1	1623
127.548	89.8869	60.3926	µm	Spot	Position	1	1624
158.01	147.267	60.0294	µm	Spot	Position	1	1629
199.735	86.6871	1.51449	µm	Spot	Position	1	1631
171.889	106.128	-1.05518	µm	Spot	Position	1	1635
218.68	116.992	-0.306274	µm	Spot	Position	1	1636
207.818	118.267	1.0122	µm	Spot	Position	1	1637
215.778	137.485	-0.689888	µm	Spot	Position	1	1639
225.629	137.413	-0.837948	µm	Spot	Position	1	1640
205.684	138.006	-1.30616	µm	Spot	Position	1	1641
238.013	137.74	0.250809	µm	Spot	Position	1	1642
247.103	138.25	-1.24954	µm	Spot	Position	1	1643
211.01	161.485	-0.381226	µm	Spot	Position	1	1644
177.416	161.811	0.487404	µm	Spot	Position	1	1645
169.289	164.853	-1.23812	µm	Spot	Position	1	1646
207.168	101.861	4.95155	µm	Spot	Position	1	1651
173.501	115.196	4.16666	µm	Spot	Position	1	1654
188.226	137.38	3.54204	µm	Spot	Position	1	1657
200.65	144.938	4.83032	µm	Spot	Position	1	1658
171.459	146.658	3.25969	µm	Spot	Position	1	1659
199.983	161.268	5.15318	µm	Spot	Position	1	1661
222.87	103.191	7.46174	µm	Spot	Position	1	1665
169.358	107.222	7.72736	µm	Spot	Position	1	1666
198.727	114.125	7.7775	µm	Spot	Position	1	1667
178.512	115.203	8.37199	µm	Spot	Position	1	1668
187.476	148.478	9.12398	µm	Spot	Position	1	1672
234.361	149.055	7.84179	µm	Spot	Position	1	1673
242.096	148.843	7.12022	µm	Spot	Position	1	1674
169.094	155.765	8.67704	µm	Spot	Position	1	1675
224.601	157.121	6.61391	µm	Spot	Position	1	1676
215.652	158.501	7.495	µm	Spot	Position	1	1677
202.472	102.54	10.9862	µm	Spot	Position	1	1682
243.385	114.886	13.0973	µm	Spot	Position	1	1684
169.712	142.562	13.2453	µm	Spot	Position	1	1687
204.883	154.244	11.8774	µm	Spot	Position	1	1689
166.863	107.656	15.8797	µm	Spot	Position	1	1692
177.447	121.299	15.6509	µm	Spot	Position	1	1695
170.736	124.74	17.2606	µm	Spot	Position	1	1698
177.672	136.234	17.3963	µm	Spot	Position	1	1699
243.51	144.907	15.6393	µm	Spot	Position	1	1700
229.453	151.909	16.1548	µm	Spot	Position	1	1703
222.703	149.488	20.7464	µm	Spot	Position	1	1713
210.289	159.095	21.8238	µm	Spot	Position	1	1715
195.227	161.589	19.0343	µm	Spot	Position	1	1716
180.604	163.215	21.1955	µm	Spot	Position	1	1717
179.544	129.488	23.6623	µm	Spot	Position	1	1726
195.025	151.944	25.7343	µm	Spot	Position	1	1730
178.118	155.582	24.7801	µm	Spot	Position	1	1731
215.127	145.087	28.0471	µm	Spot	Position	1	1743
198.88	166.493	28.2347	µm	Spot	Position	1	1746
192.836	94.2491	31.171	µm	Spot	Position	1	1748
183.119	121.619	35.3102	µm	Spot	Position	1	1768
211.47	126.033	35.2642	µm	Spot	Position	1	1769
182.213	98.7714	44.1335	µm	Spot	Position	1	1794
246.876	122.57	43.7183	µm	Spot	Position	1	1797
172.137	147.885	42.7595	µm	Spot	Position	1	1801
242.043	148.09	43.1858	µm	Spot	Position	1	1802
192.348	153.387	42.7761	µm	Spot	Position	1	1804
222.258	153.437	42.1221	µm	Spot	Position	1	1805
168.784	159.095	43.5287	µm	Spot	Position	1	1806
198.804	155.609	55.7566	µm	Spot	Position	1	1846
269.991	107.781	-0.0884514	µm	Spot	Position	1	1863
252.625	141.376	7.03569	µm	Spot	Position	1	1869
266.435	117.798	15.7386	µm	Spot	Position	1	1871
260.958	131.188	28.3073	µm	Spot	Position	1	1880
116.87	119.042	64	µm	Spot	Position	1	1955
128.53	141.246	64	µm	Spot	Position	1	1960
