# Supplementary material for: Glucokinase activity controls peripherally located subpopulations of β-cells that lead islet Ca2+ oscillations
Source: eLife. 2025 Feb 12;13:RP103068. doi: 10.7554/eLife.103068 (PMC11820133; doi:10.7554/eLife.103068)
Supplement: Source data 5. [file elife-103068-data5.zip › EJ155 10GGKa F13-1_Statistics/EJ155 10GGKa F13-1_Plot.csv]

Intensity Mean Ch=2 Img=1
====================
Time [s]	Intensity Mean::1000000000::0	Intensity Mean::1000000001::0	Intensity Mean::1000000002::0	Intensity Mean::1000000003::0	Intensity Mean::1000000004::0	Intensity Mean::1000000005::0	Intensity Mean::1000000006::0	Intensity Mean::1000000007::0	Intensity Mean::1000000008::0	Intensity Mean::1000000009::0	Intensity Mean::1000000010::0	Intensity Mean::1000000011::0	Intensity Mean::1000000012::0	Intensity Mean::1000000013::0	Intensity Mean::1000000014::0	Intensity Mean::1000000015::0	Intensity Mean::1000000016::0	Intensity Mean::1000000017::0	Intensity Mean::1000000018::0	Intensity Mean::1000000019::0	Intensity Mean::1000000020::0	Intensity Mean::1000000021::0	Intensity Mean::1000000022::0	Intensity Mean::1000000023::0	Intensity Mean::1000000024::0	Intensity Mean::1000000025::0	Intensity Mean::1000000026::0	Intensity Mean::1000000027::0	Intensity Mean::1000000028::0	Intensity Mean::1000000029::0	Intensity Mean::1000000030::0	Intensity Mean::1000000031::0	Intensity Mean::1000000032::0	Intensity Mean::1000000033::0	Intensity Mean::1000000034::0	Intensity Mean::1000000035::0	Intensity Mean::1000000036::0	Intensity Mean::1000000037::0	Intensity Mean::1000000038::0	Intensity Mean::1000000039::0	Intensity Mean::1000000040::0	Intensity Mean::1000000041::0	Intensity Mean::1000000042::0	Intensity Mean::1000000043::0	Intensity Mean::1000000044::0	Intensity Mean::1000000045::0	Intensity Mean::1000000046::0	Intensity Mean::1000000047::0	Intensity Mean::1000000048::0
0.000000	1652.25	1660.22	1652.85	1648.23	1651.15	1652.45	1666.9	1677.58	1665.07	1647.09	1662.55	1666.04	1658.84	1654.19	1661.01	1658.76	1662.64	1669.25	1662.34	1679.33	1670.29	1673.94	1650.88	1652.48	1661.24	1659.98	1665.66	1662	1644.61	1655.87	1661.39	1680.84	1681.63	1681.48	1677.68	1671.5	1680.15	1671.55	1669.47	1691.05	1692.91	1642.2	1643.21	1659.48	1676.7	1672.29	1687.24	1668.34	1670.95
0.496000	1654.38	1660.34	1653.68	1646.46	1650.55	1653.81	1666.68	1692.24	1688.79	1656.57	1666.14	1671.37	1669.12	1664.37	1678.79	1665.59	1675.86	1669.76	1664.63	1681.3	1670.24	1675.01	1650.02	1653.65	1661.46	1661.83	1666.14	1663.54	1645.97	1656.92	1661.76	1681.27	1682.6	1679.56	1680.13	1672.6	1680.32	1669.78	1671.4	1689.06	1694.48	1640.18	1642.84	1658.41	1676.94	1675.19	1688.7	1667.82	1672.44
0.991000	1652.34	1659.26	1653.05	1648.68	1650.44	1653.05	1664	1688.83	1688.48	1655.86	1666.13	1668.53	1667.11	1663.51	1674.75	1663.27	1673.75	1670.96	1662.72	1680.91	1671.05	1675.54	1650.93	1652.6	1662	1661.74	1666.09	1662.5	1646.11	1655.29	1659.34	1681.85	1680.95	1681.95	1676.68	1671.5	1679.51	1671.88	1667.78	1688.1	1691.89	1641.67	1644.13	1659.21	1672.91	1672.13	1687.29	1666.71	1672.79
1.486000	1651.4	1661.09	1652.66	1647.95	1652.57	1654.11	1666.6	1686.64	1687.85	1654.34	1666.52	1668.24	1669.14	1662.03	1673.56	1662.02	1673.82	1667.97	1664.69	1678.78	1670.34	1674.64	1650.3	1653.12	1662.76	1660.56	1667.05	1662.36	1645.97	1657.07	1661.65	1679.5	1681.37	1683.08	1677.24	1671.51	1679.05	1670.85	1668.74	1688.98	1692.61	1640.91	1643.35	1657.8	1676.28	1671.12	1685.99	1665.93	1674.17
1.981000	1653.36	1659.22	1652.09	1646.4	1650.86	1652.55	1667.5	1686.83	1686.45	1653.81	1665.74	1667.71	1669.38	1660.59	1673.63	1663.45	1676.75	1669.61	1663.38	1678.75	1670.12	1672.62	1650.97	1650.47	1661.74	1659.12	1665.07	1663.36	1644.94	1655.59	1659.63	1680.65	1682.5	1683.33	1678.61	1668.42	1676.17	1669.23	1668.32	1686.7	1690.8	1640	1642.89	1657.72	1673.78	1671.18	1687.79	1665.67	1672.6
2.477000	1653.76	1659.89	1653.45	1647.46	1648.07	1651.8	1665.15	1689.17	1688.71	1656.32	1667.88	1670.32	1670	1662.86	1675.22	1662.16	1677.37	1668.4	1664.79	1679.97	1671.76	1675.38	1652.25	1651.12	1661.97	1663.05	1666.13	1663.1	1647.22	1655.3	1660.47	1680.4	1684.12	1681.88	1677.05	1672.04	1679.62	1670.12	1668.56	1688.82	1693.37	1640.51	1643.01	1659.88	1675.66	1672.88	1687.51	1666.64	1673.07
2.972000	1652.03	1658.73	1653.84	1649.25	1650.05	1653.96	1665.26	1688.53	1688.61	1656.14	1667.3	1670.26	1668.35	1663.1	1671.75	1662.38	1674.29	1667.42	1664.47	1677.4	1671.13	1675.51	1651.02	1649.73	1662.01	1659.92	1666.03	1662.72	1648.7	1655.94	1660.98	1682.15	1681.99	1684.42	1679.75	1673.59	1676.78	1670.79	1667.57	1691.29	1692.41	1640.38	1645.19	1658.85	1674.84	1670.33	1687.61	1666.5	1671.97
3.467000	1652.53	1659.26	1652.25	1650.23	1648.83	1653.5	1667.14	1686.46	1685.85	1654.09	1668.14	1668.86	1667.03	1663.48	1672.86	1664.52	1674.58	1668.57	1664.34	1676.33	1671.01	1675.59	1650.41	1652.26	1664.06	1662.14	1666.1	1661.28	1645.83	1655.09	1662.26	1677.89	1682.67	1680.98	1675.19	1670.84	1677.9	1672.19	1667.09	1689.43	1691.77	1640.85	1643.92	1657.75	1676.28	1671.35	1686.89	1665.71	1671.16
3.962000	1651.88	1659.63	1651.95	1646.66	1647.64	1651.18	1664.93	1682.14	1687.28	1655.24	1665.67	1668.13	1666.5	1662.75	1674.69	1664.19	1673.68	1667.32	1663.68	1676.06	1669.23	1672.54	1647.77	1649.09	1660.81	1662.55	1666.54	1661.41	1644.83	1656.8	1660.75	1678.67	1680.38	1682.34	1676.08	1668.96	1677.77	1671.38	1665.84	1684.61	1692.57	1638.69	1641.48	1656.58	1673.02	1669.29	1685.87	1666.48	1670.4
4.457000	1650.18	1659.75	1651.75	1646.71	1651	1653.5	1665.44	1685.6	1685.72	1654.25	1665.7	1667.5	1667.91	1661.49	1672.79	1663.76	1675.33	1667.81	1662.59	1677.19	1669.5	1673.25	1649.34	1650.13	1660.54	1658.6	1664.64	1660.25	1644.25	1654.9	1659.76	1678.28	1680	1680.65	1676.3	1670.58	1678.08	1670.7	1669.24	1686.06	1687.07	1642.1	1642.68	1656.05	1672.28	1672.78	1683.08	1664.78	1669.74
4.953000	1651.34	1660.25	1653.95	1646.92	1647.02	1651.54	1665.02	1685.21	1685.81	1654.33	1665.88	1669.2	1667.43	1660.77	1674.18	1661.17	1674.89	1665.59	1665.48	1676.5	1668.12	1672.61	1648.37	1649.58	1663.09	1660.63	1667.46	1660.96	1646.02	1656.24	1660.94	1680.91	1680.79	1682.2	1677.38	1670.7	1677.78	1669.57	1666.49	1685.9	1691.16	1639.87	1642.24	1655.88	1675.36	1669.9	1686.02	1663.98	1670.36
5.448000	1650.6	1657.45	1650.24	1646.66	1650.36	1651.2	1665.1	1685.22	1687.53	1651.22	1664.64	1667.79	1664.89	1664.62	1672.64	1663.88	1676.48	1668.15	1664.24	1678.12	1671.41	1670.33	1649.09	1651.11	1660.44	1659.34	1664.76	1661.01	1644.97	1654.05	1659.86	1676.3	1679.67	1678.61	1676.32	1669.58	1676.31	1671.86	1665.69	1688.63	1690.32	1637.9	1641.48	1656.76	1672.72	1671.72	1684.81	1667.8	1670.47
5.943000	1651.85	1658.8	1652.57	1648	1650.49	1651.82	1663.25	1685.28	1685.38	1653.65	1665.46	1668.8	1667.41	1661.27	1673.61	1662.7	1672.42	1666.78	1662.48	1675.86	1669.97	1671.88	1652.05	1650.13	1661.82	1659.72	1664.36	1660.66	1642.83	1654.44	1658.76	1677.76	1677.26	1683.02	1677.86	1669.46	1674.77	1669.41	1667.53	1683.81	1688.65	1639.7	1642.02	1656.31	1672.62	1670.26	1684.6	1665.83	1670.61
6.438000	1651.53	1658.17	1650.75	1646.38	1649.22	1653	1666.25	1684.34	1685	1653.33	1666.11	1666.97	1664.87	1658.93	1673.73	1662.6	1673.71	1667.59	1664.13	1676.43	1667.52	1671.76	1648.25	1651.55	1662.61	1658.24	1664.28	1661.05	1645.7	1654.11	1659.91	1677.96	1680.22	1680.51	1674.88	1668.76	1676.33	1669.77	1665.62	1684.15	1687.53	1638.45	1642.19	1655.32	1672.36	1669.09	1685.64	1665.49	1671.8
6.933000	1650.61	1659.75	1652.12	1647.19	1648.36	1652.64	1664.63	1683.48	1685.77	1655.21	1665.55	1667.81	1668.69	1660.5	1672.34	1663.6	1675	1667.01	1663.68	1679.34	1668.85	1672.93	1651.07	1649.61	1660.83	1658.92	1666.7	1660.85	1647.78	1655.18	1660.91	1677.83	1680.2	1679	1677.46	1669.85	1677.49	1670.34	1666.01	1685.5	1692.53	1639.38	1642.24	1656.69	1673.62	1669.71	1683.03	1666.97	1673.27
7.429000	1652.41	1658.05	1651.99	1647.66	1647.9	1651.68	1663.77	1684.65	1683.21	1654.57	1664.79	1665.58	1666.14	1659.38	1671.65	1662.74	1672.42	1665.92	1663.11	1676.2	1670.02	1672.43	1647.03	1647.7	1662.08	1659.19	1664.8	1659.92	1645.61	1654.03	1659.19	1675.42	1679.19	1679.79	1674.24	1668.71	1673.37	1670.71	1664.28	1684.1	1687.32	1640.69	1643.12	1657.49	1671.86	1668.38	1683.72	1666.24	1672.46
7.924000	1651.72	1658.89	1652.25	1646.61	1649.4	1651.04	1664.48	1684.21	1686.28	1651.98	1664.86	1667	1665.7	1660.97	1670.66	1663.16	1670.95	1663.66	1661.47	1672.05	1669.91	1671.75	1648.4	1649.84	1660.4	1657.78	1667.18	1658.75	1645.13	1651.92	1659.3	1676.09	1679.55	1680.61	1673.49	1668.36	1676.03	1670.79	1666.49	1686.67	1687.34	1638.98	1641.87	1655.58	1671.01	1669.13	1683.49	1664.51	1671.99
8.419000	1651.91	1660.04	1651.32	1645.49	1648.52	1652.75	1665.63	1683.19	1682.3	1652.77	1663.84	1665.3	1663.42	1657.93	1669.1	1662.5	1671.1	1666.32	1661.26	1676.13	1669.93	1674.58	1648.37	1650.69	1659.82	1659.68	1663.94	1660.92	1644.17	1651.66	1658.37	1676.88	1680.16	1680.49	1674.62	1667.21	1674.16	1670.6	1664.72	1682.77	1686.19	1637.05	1642.08	1655.12	1672.01	1672.02	1683.24	1667.67	1670.9
8.914000	1650.62	1657.64	1651.32	1645.6	1650.31	1651.95	1663.21	1685.83	1685.51	1651.02	1664.22	1666.81	1664.59	1661.04	1669.37	1661.6	1670.86	1665.48	1663.6	1674.6	1668.62	1671.37	1649.91	1648.44	1662.06	1659.98	1665.51	1661.99	1644.54	1654.13	1659.5	1675.69	1677.31	1679.1	1670.76	1669.53	1675.15	1668.7	1665.27	1685.46	1685.57	1637.97	1640.05	1654.3	1670.66	1669.02	1683.46	1665.22	1669.77
9.409000	1650.08	1658.77	1650.97	1646.67	1647.97	1651.72	1663.87	1682.95	1682.07	1650.89	1664.51	1664.71	1665.49	1659.88	1669.37	1660.27	1670.15	1663.57	1664.1	1676.03	1668.12	1670.39	1646.77	1648.39	1661.73	1658.55	1665.36	1660.2	1645.47	1654.9	1658.23	1676.35	1677.69	1677.95	1673.81	1667.71	1676.05	1670.7	1665.48	1681.09	1686.15	1640.08	1641.69	1654.54	1670.12	1668.84	1679.66	1664.59	1672.12
9.905000	1648.64	1657.7	1650.08	1646.64	1648.6	1651.1	1664.42	1683.51	1683.32	1651.85	1665.03	1666.57	1664.32	1662.3	1669.28	1661.81	1672.84	1664.62	1663.37	1675.54	1669.66	1669.78	1647.25	1649.33	1659.4	1658.43	1665.51	1662.64	1644.57	1654.1	1657.85	1677.02	1678.75	1677.92	1673.23	1666.37	1673.03	1668.75	1665.7	1682.51	1684.89	1638.72	1641.04	1654.7	1671.76	1666.5	1679.96	1664.55	1671.19
10.400000	1650.08	1657.48	1653.34	1646.61	1649.7	1651.36	1663.32	1681.47	1680.3	1652.81	1663.7	1667.35	1662.62	1659.95	1669.15	1660.36	1670.73	1664.11	1661.99	1674.32	1669.92	1669.52	1646.14	1649.14	1658.82	1658.59	1664.19	1660.04	1644.69	1653.64	1659.07	1675.74	1675.94	1679.26	1672.83	1666.21	1675	1667.96	1665.41	1680.69	1686.2	1638.94	1642.21	1657.67	1671.24	1669.15	1682.4	1664.28	1671.05
10.895000	1651.69	1657.21	1652.06	1647.08	1649.43	1650.81	1665.39	1682.23	1683.86	1652.57	1662.52	1665.94	1665.81	1662.04	1669.87	1662.5	1673.49	1664.95	1663.08	1675.23	1668.02	1668.57	1648.05	1649.05	1661.3	1659.52	1664.31	1658.66	1644.11	1652.72	1657.91	1673.81	1678.49	1679.28	1674.72	1665.87	1675.6	1668.81	1664.69	1683.82	1684.79	1639.47	1640.68	1656.35	1669.69	1667.2	1681.53	1664.21	1674.07
11.390000	1651.95	1658.03	1651	1645.51	1649.67	1651.1	1664.63	1682.65	1682.29	1654.15	1665.9	1664.64	1665.73	1661.41	1670.54	1660.6	1672.09	1666.36	1663.05	1672.55	1668.68	1669.95	1648.02	1650.16	1660.22	1657.6	1662.46	1661.32	1645.78	1654.11	1656.52	1676.95	1677.04	1680.41	1674.27	1668.17	1676.22	1671.01	1664.87	1685.16	1689.94	1639.87	1640.31	1655.62	1672.27	1670.09	1684.99	1666.22	1670.79
11.885000	1651	1657.93	1652.93	1647.54	1652.5	1652.04	1663.83	1680.88	1682.31	1651.57	1664.99	1664.07	1665.69	1660.88	1668.73	1662.57	1671.73	1664.41	1663.4	1674.7	1669.28	1667.77	1647.4	1649.49	1660.2	1657.64	1663.2	1659.8	1645.02	1653.81	1658.35	1675.86	1675.54	1680.4	1673.46	1668.63	1672.8	1669.77	1667.88	1681.48	1686.81	1640.22	1644.27	1657.92	1669.94	1668.38	1681.81	1664	1673.39
12.381000	1649.61	1658.84	1651.73	1645.76	1649.64	1652.58	1662.9	1681.55	1681.62	1651	1662.93	1667.5	1664.61	1661.04	1668.03	1661.36	1673.41	1665.82	1664.79	1675.41	1670.75	1669.44	1648.32	1649.53	1660.57	1656.89	1663.08	1661.7	1643.64	1653.29	1658.75	1675.52	1677	1680.25	1674.3	1669.89	1674.67	1670.07	1666.84	1682.03	1688.25	1639.27	1642.03	1656.56	1670.04	1669.03	1682.89	1665.13	1672.3
12.876000	1651.29	1657.86	1651.03	1646.5	1649.14	1651	1664.12	1681.45	1683.31	1652.83	1665.03	1665	1663.59	1661.31	1670.98	1661.25	1671.98	1664.99	1663.24	1675.8	1671.19	1667.13	1648.16	1648.63	1661.34	1658.45	1663.23	1662.01	1645.84	1654.77	1658	1675.78	1675.48	1676.47	1674.05	1667.55	1674.71	1669.28	1665.42	1681.8	1685.13	1638.5	1639.76	1656.03	1671.11	1666.65	1679.44	1663.53	1670.39
13.371000	1650.67	1655.47	1650.15	1646	1649.13	1652.09	1663.35	1681.31	1681.46	1653.93	1662.7	1665.74	1665.09	1657.03	1669.59	1660.41	1671.64	1663.16	1662.87	1674.32	1665.71	1666.15	1648.72	1646.71	1660.02	1656.79	1661.96	1659.3	1646.3	1652.1	1657.3	1673.34	1674.22	1678.02	1672.01	1667.83	1673.31	1667.8	1664.26	1678.78	1683.88	1638.14	1640.84	1655.11	1667.3	1666.86	1680.77	1664.45	1667.6
13.866000	1650.21	1657.31	1650.68	1645.97	1650.03	1652.69	1664.41	1680.83	1684.26	1652.02	1663.2	1665.82	1664.02	1659.7	1665.66	1659.51	1669.31	1665.28	1663.11	1674.5	1668.86	1669.23	1647.52	1647.95	1660.87	1657.45	1663.28	1662.29	1642.53	1651.83	1656.68	1674.36	1675.64	1678.14	1675.9	1667.74	1674.9	1667.89	1662.54	1680.64	1684.04	1639.84	1639.76	1653.87	1668.33	1667.1	1681.03	1665.54	1671.65
14.362000	1649.09	1656.82	1650.85	1646.65	1649.77	1652.44	1663.45	1680.24	1682.54	1651.25	1662.88	1664.4	1664.23	1660.17	1667.4	1663.12	1670.56	1661.31	1661.21	1672.28	1667	1666.54	1648.8	1649.38	1661	1657.34	1663.35	1661.13	1645.48	1655.57	1657.01	1677.81	1674.68	1674.69	1670.95	1668.57	1670.75	1669.38	1665.78	1682.93	1686.4	1639.69	1641.31	1653.77	1669.78	1666.35	1679.07	1666	1670.97
14.857000	1651.51	1657.67	1650.31	1648.14	1648.93	1651.35	1664.86	1679.94	1681.39	1652.15	1661.92	1665.32	1661.27	1656.71	1668.61	1660.29	1671.86	1661.97	1661.64	1673.6	1664.36	1666.36	1647.37	1647.4	1658.05	1657.98	1662.6	1660.5	1642.64	1653.26	1658.13	1674.54	1674.26	1675.38	1672.39	1666.44	1675.3	1669.65	1663.47	1681.07	1686.26	1638	1639.08	1654.77	1668.8	1665.85	1679.08	1665.11	1670.97
15.352000	1649.78	1658.48	1652.12	1645.98	1650.49	1650.68	1662.31	1680.31	1682.59	1652.58	1663.93	1665.58	1664.85	1658.96	1666.32	1662.04	1670.31	1661.82	1662.58	1675.38	1667.93	1667.93	1649.66	1649.7	1658.91	1656.46	1660.56	1659.82	1644.35	1653.74	1654.55	1672.26	1673.88	1675.14	1670.07	1663.88	1670.48	1667.84	1663.02	1680.48	1685.02	1637.28	1639.85	1654.94	1668.13	1666.69	1678.67	1665.45	1669.38
15.847000	1650.7	1657.18	1650.2	1643.73	1647.9	1651.91	1662.87	1680.86	1679.11	1651.37	1659.76	1663.91	1664.95	1660.09	1666.34	1659.01	1670.59	1662.68	1660.92	1672.9	1667.04	1667.4	1647.65	1650.5	1660.02	1656.45	1661.75	1660.03	1642.44	1654.36	1658.66	1673.79	1675.12	1677.08	1669.07	1664.44	1673.49	1668.8	1662.39	1680.83	1682.78	1638.52	1642.08	1654.63	1667.85	1666.85	1680.74	1665.24	1668.91
16.341999	1652.38	1657.2	1651.96	1646.89	1649.62	1652.68	1661.87	1677.91	1681.55	1650.06	1663.04	1664.29	1663.18	1659.97	1668.6	1658.98	1668.56	1662.79	1662.16	1671.12	1668.48	1667.71	1646.67	1648.59	1660.58	1658.21	1663.68	1660.11	1643.27	1653.81	1659.16	1673.33	1676.06	1676.61	1671.95	1666.62	1673.15	1668.63	1663	1680.75	1683.12	1638.71	1641.63	1653.38	1668.36	1666.92	1681.97	1664.2	1669.84
16.837000	1652.11	1657.11	1650.89	1644.73	1650.35	1651.81	1662.77	1679.76	1679.6	1651.87	1662.87	1664.84	1665.35	1657.87	1669.52	1663.31	1669.45	1661.96	1661.6	1673.1	1670.05	1667.99	1646.92	1649.35	1657.85	1655.92	1661.63	1660.09	1645.31	1651.96	1656.37	1673	1673.28	1677.47	1672.11	1665.89	1672.72	1669.68	1664.94	1679	1683.17	1639.19	1643.18	1654.87	1670.75	1665.73	1678.54	1663.7	1669.54
17.333000	1651.25	1656.29	1652.65	1644.87	1648.05	1649.8	1662.53	1679	1678.97	1650.93	1663.91	1663.21	1664.24	1658.26	1669.76	1660.27	1671.22	1662.8	1662.34	1673.61	1668.18	1667.81	1648.53	1647.8	1658.69	1658.31	1663.08	1662.02	1644.21	1653.27	1658.5	1676.52	1674.49	1676.54	1671.73	1666.17	1673.95	1670.51	1662.76	1680.15	1685.16	1639.26	1640.84	1654.26	1668.48	1666.18	1679.34	1664.32	1667.82
17.827999	1651.65	1657.94	1651.94	1643.94	1649.22	1649.32	1664.2	1679.69	1680.39	1652.71	1663.73	1664.35	1662.76	1659.48	1668.13	1660.47	1670.12	1663.38	1662.41	1671.26	1667.01	1668.77	1649.19	1650.67	1658.59	1659.83	1664.99	1661.15	1644.51	1655.07	1658.1	1675.78	1675.38	1677.03	1671.49	1667.26	1672.36	1669.12	1661.6	1681.92	1684.52	1636.88	1639.26	1654.95	1670.27	1664.44	1681.32	1662.68	1670.38
18.323000	1650.48	1656.66	1651.7	1645.9	1651.2	1651.24	1662.22	1677.1	1680.53	1651.56	1663.39	1666.8	1661.15	1659.2	1667.13	1660.84	1669.48	1663.16	1661.6	1674.89	1666.52	1669.07	1648.05	1647.63	1659.73	1655.97	1663.24	1660.03	1643.22	1653.11	1656.23	1673.1	1672.36	1674.58	1669.13	1666.83	1672.45	1668.92	1665.38	1678.54	1681.37	1639.65	1639.96	1654.81	1667.44	1665.43	1680.68	1663.84	1667.56
18.818001	1649.6	1656.7	1651.81	1646	1648.87	1652.1	1663.06	1679.08	1680.5	1651.22	1661.26	1664.14	1661.02	1660.6	1667.37	1660.4	1669.42	1662.35	1661.13	1671.68	1666.34	1667.98	1645.02	1647.19	1657.74	1655.31	1662.63	1659.15	1644.06	1652.55	1658.28	1673.02	1674.39	1677.29	1670.56	1666.06	1670.85	1669.3	1663.06	1679.67	1683.29	1635.94	1639.33	1653.09	1667.11	1667.53	1682.34	1665.29	1669.71
19.313999	1653.89	1656.68	1651.02	1644.91	1647.97	1650.92	1661.03	1679.48	1680.2	1649.4	1664.02	1665.09	1661.9	1659.44	1668.08	1660	1669.57	1663.89	1661.88	1670.9	1667.74	1668.22	1645.27	1647.56	1661.09	1655.05	1664.34	1657.54	1644.03	1651.95	1656.68	1673.26	1672.61	1675.72	1668.45	1666.88	1670.5	1669.93	1661.65	1680.37	1684.06	1636.57	1640.53	1653.82	1666.52	1666.3	1678.76	1665.69	1668.42
19.809000	1651.88	1655.45	1651.56	1646.39	1648.9	1649.92	1662.21	1681.06	1679.67	1652.27	1660.77	1661.81	1664.08	1658.77	1666.84	1659.39	1668.44	1663.04	1662.09	1673.97	1666.87	1666.85	1646.33	1648.22	1658.99	1655.87	1661.46	1658.1	1643.67	1653.02	1656.45	1672.96	1673.45	1676.1	1671.66	1666.67	1670.29	1667.85	1664.14	1679.58	1684.14	1638.49	1641.73	1655.04	1668.75	1665.23	1680.16	1666.13	1669.33
20.304001	1652.09	1657.68	1650.94	1643.74	1649.01	1651.7	1661.56	1675.69	1677.22	1651.66	1662.54	1663.33	1663.32	1657.37	1667.24	1661.21	1669.81	1662.73	1661.26	1670.44	1666.72	1666.59	1648.27	1645.34	1658.54	1656.58	1661.1	1659.25	1643.88	1651.75	1656.71	1672.4	1673.99	1678.72	1670.9	1664.4	1671.66	1667.4	1662.98	1677.3	1682.75	1638.06	1641.16	1655.59	1667.98	1665.46	1678.59	1664.66	1670.1
20.799000	1651.02	1657.21	1651.7	1645.21	1651.25	1650.25	1663.04	1679.9	1680.16	1651.56	1661.75	1663.11	1663.41	1659.26	1667.79	1659.69	1670.8	1662.1	1659.26	1670.06	1666.57	1668.05	1645.09	1647.91	1659.28	1654.95	1662.27	1658.49	1644.85	1653.89	1656	1674.71	1672.55	1674.9	1672.63	1666.96	1672.83	1667.99	1662.44	1678.67	1684.99	1637.43	1641.72	1655.49	1669.19	1667.1	1678.05	1664.07	1669.48
21.294001	1650.22	1656.57	1650.53	1645.03	1647.15	1651.4	1661.49	1679.46	1681.7	1650.01	1661.91	1663.34	1663.33	1656.98	1666.33	1660.91	1668.02	1661.63	1660.68	1669.97	1668.05	1665.94	1646.76	1646.96	1658.17	1656.05	1662.54	1660.78	1643.7	1651.78	1656.54	1673.36	1672.64	1674.15	1670.77	1664.22	1671.13	1668.9	1662.44	1678.69	1682.72	1638.36	1639.42	1653.94	1666.78	1663.24	1678.55	1663.97	1666.59
21.790001	1650.11	1654.87	1647.63	1645.88	1649.49	1649.76	1660.72	1673.14	1675.88	1650.6	1662.4	1661.94	1660.73	1658.04	1666.02	1658.16	1668.71	1662.76	1660.79	1670.43	1666.76	1666.81	1647.41	1646.44	1658.14	1657.43	1659.22	1659.84	1643.67	1653.11	1657.61	1671.5	1672.45	1674.17	1671.25	1665.23	1671.8	1667.74	1663.03	1679.33	1680.71	1638.96	1640.23	1656.4	1667.14	1666.55	1678.57	1662.34	1668.18
22.285000	1650.78	1656.82	1651.92	1645.62	1649.45	1648.67	1661.7	1676.25	1681.02	1651.82	1661.85	1662.15	1663.56	1657.13	1668.16	1660.17	1667.92	1660.13	1658.69	1670.57	1668.61	1666.67	1645.24	1648.83	1656.8	1656.68	1660.78	1660.11	1642.86	1652.5	1656.66	1672.3	1672.35	1675.18	1669.14	1666.01	1670.19	1667.07	1662.99	1679.27	1682.95	1636.55	1639.31	1652.74	1666.42	1664.69	1679.07	1664.38	1665.06
22.780001	1652.11	1659.07	1648.53	1646.34	1649.86	1651.57	1663.46	1676.1	1677.07	1650.84	1663.4	1665.14	1664.39	1657.13	1666.14	1660.03	1669.51	1662.69	1663.08	1672.81	1666.8	1668.68	1647.22	1649.21	1658.94	1656.8	1662.72	1658.02	1643.22	1650.49	1656.22	1671.76	1675.5	1675.76	1670.73	1665.85	1673.46	1668.42	1663.47	1678.33	1680.54	1637.82	1639.88	1654.35	1664.46	1665.3	1677.31	1664.46	1668.05
23.275000	1650.03	1657.94	1650.01	1645.82	1647.38	1649.53	1660.55	1676.18	1675.93	1650.1	1662.32	1662.58	1661	1656.43	1665.98	1658.59	1667.49	1662.06	1658.34	1670.04	1666.82	1667.35	1647.21	1646.49	1656.85	1655.71	1660	1655.94	1641.4	1653.25	1656.11	1671.3	1673.56	1674.13	1671.3	1664.81	1670.73	1667.34	1662.04	1676.14	1680.35	1638.84	1640.63	1654	1667.48	1663.41	1677.87	1665.44	1668.88
23.770000	1650.94	1656.99	1649.05	1644	1649.47	1649.27	1663.06	1675.09	1678.15	1649.52	1661.17	1661.77	1661.4	1657.76	1664.84	1659.52	1668.98	1661.89	1659.05	1670.33	1667.61	1666.8	1645.94	1647.53	1657.71	1655.23	1662.05	1660.42	1643	1651.54	1656.79	1671.92	1673.5	1673.13	1671.1	1664.9	1671.64	1667.14	1663.97	1679.53	1681.16	1635.31	1639.38	1653.18	1667.91	1662.68	1678.75	1663.06	1666.04
24.266001	1651.44	1655.85	1650.12	1644.71	1648.71	1648.37	1662.47	1673.94	1677.87	1650.57	1664.2	1663.42	1661.98	1658.73	1666.85	1661.87	1668.16	1661.51	1660.69	1671.31	1667.21	1668.78	1646.79	1648.02	1657.22	1656.71	1659.91	1658.29	1644.32	1652.23	1655.32	1672.05	1673.04	1672.39	1670.82	1663.66	1669.45	1666.47	1663.67	1677.96	1681.6	1636.92	1641.43	1655.01	1665.33	1664.42	1676.05	1662.64	1664.77
24.761000	1650.98	1655.16	1650.08	1643.25	1647.28	1650.78	1661.92	1674.18	1678.34	1650.09	1663.1	1661.93	1662.17	1658.93	1666.74	1658.9	1669.15	1662.64	1660.35	1670.71	1666.22	1667.11	1647.06	1645	1658.16	1656.77	1661.81	1658.93	1644.53	1649.81	1656.34	1672.45	1672.28	1676.86	1668.84	1663.46	1671.59	1667.07	1662	1677.7	1681.11	1636.51	1640.21	1652.85	1668.08	1664.71	1677.93	1663.15	1666.34
25.256001	1649.44	1657.14	1650.95	1646.77	1647.93	1649.07	1661.16	1675.41	1677.62	1651.14	1662.34	1660.99	1660.46	1656.46	1664.91	1659.24	1668.21	1661.33	1661.74	1671.18	1668.42	1667.78	1646.07	1647.39	1657.96	1656	1659.88	1659.68	1641.48	1649.88	1655.76	1672.26	1672.77	1674.12	1669	1665.81	1671.93	1667.79	1663.76	1678.05	1680.92	1637.62	1640.91	1654.18	1664.91	1666.23	1675.6	1662.72	1666.09
25.750999	1650.76	1655.01	1648	1643.5	1647.78	1649.3	1659.72	1676.1	1675.82	1649.96	1661.74	1660.63	1659.87	1657.3	1666.68	1659.1	1665.27	1661.52	1658.93	1668.6	1666.93	1663.96	1646.92	1645.67	1658.26	1655.28	1660.54	1657.58	1642.48	1652.3	1654.88	1672.62	1671.72	1674.09	1670.54	1663.17	1668.94	1669.7	1662.01	1678.57	1681.26	1638.42	1641.52	1654.85	1667.51	1665.34	1678	1663.9	1669.79
26.246000	1650.55	1658.39	1648.44	1644.85	1648.45	1648.63	1662.6	1676.69	1677.45	1651.32	1660.96	1663.06	1660.52	1656.69	1664.59	1657.37	1666.25	1660.91	1659.75	1670.11	1666.29	1665.37	1646.52	1647.62	1657.92	1657.43	1663.67	1658.05	1645.17	1651.61	1655.88	1670.87	1671.74	1675.08	1666.62	1665.36	1670.45	1667.63	1663.46	1677.78	1681.09	1638.47	1640.8	1653.71	1664.86	1664.36	1676.45	1663.33	1666.62
26.742001	1649.18	1655.53	1650.02	1645.36	1650.32	1651.2	1662.54	1675.77	1681.02	1650.66	1662.67	1662.33	1660.72	1656.24	1666.99	1658.03	1668.02	1660.12	1660.13	1668.6	1666.88	1664.68	1647.4	1644.46	1657.55	1655.59	1658.57	1660.9	1642.33	1648.39	1654.18	1668.9	1672.24	1673.82	1668.06	1665.24	1668.81	1668.14	1661.73	1678.69	1680.21	1636.89	1640.89	1651.63	1664.04	1664.04	1674.83	1663.1	1665.59
27.237000	1650.77	1656.8	1651.16	1645.19	1646.96	1650.63	1662.8	1674.16	1676.54	1649.51	1660.74	1660.86	1660.23	1656.06	1662.55	1657.32	1667.75	1661.7	1658.4	1669.14	1666	1665.98	1645.91	1647.51	1654.82	1655.62	1658.66	1658.24	1645	1650.06	1653.09	1669.39	1671.42	1674.79	1669.66	1664.3	1669.79	1664.38	1661.75	1677.08	1679.48	1635.71	1638.81	1653.84	1664.56	1663.61	1671.59	1664.72	1667.66
27.732000	1649.55	1657.44	1650.07	1642.88	1647.46	1651.75	1662.13	1676.07	1677.18	1652.32	1662.59	1661.8	1660.96	1657.62	1665.23	1656.36	1669.46	1661.08	1658.77	1669.89	1666.97	1666.17	1648.52	1648.37	1657.7	1654.94	1659.04	1658.71	1644.28	1652.97	1656.68	1672.47	1672.37	1673.23	1669.94	1665.37	1669.21	1665.57	1662.8	1677.1	1680.37	1638.13	1643.04	1655.52	1665.16	1664.76	1675.64	1663.74	1667.96
28.226999	1651.29	1656.59	1650.18	1645.39	1649.41	1648.65	1662.34	1673.4	1676.19	1649.2	1661.52	1662.15	1660.24	1657.46	1663.65	1657.71	1666.22	1660.45	1660.13	1668.21	1666.76	1664.2	1647.65	1645.73	1656.89	1655.22	1659.44	1657.9	1643.58	1651.73	1654	1670.11	1671.41	1674.07	1668.09	1665.66	1668.82	1664.6	1662.65	1675.42	1679	1637.18	1639.93	1654.05	1664.9	1662.83	1675.15	1661.46	1664.29
28.723000	1651.1	1655.99	1649.65	1645.57	1649.41	1649.54	1661.77	1675.35	1675.51	1650.46	1661.83	1660.38	1661.53	1657.65	1667.48	1659.47	1665.59	1661.7	1659.03	1668.29	1665.13	1665.7	1645.4	1647.44	1658.99	1654.88	1660.49	1659.43	1644.06	1651.96	1655.56	1670.18	1672.93	1673	1668.38	1662.37	1669.68	1665.19	1661.28	1675.69	1678.82	1637.59	1642	1655.41	1664.79	1663.5	1673.92	1663.65	1667.15
29.218000	1648.74	1656.41	1652.17	1645.26	1647.83	1649.65	1662.19	1674.95	1674.82	1649.35	1664.05	1661.15	1661.9	1657.44	1664.24	1659.07	1667.53	1660.41	1660.32	1669.53	1666.52	1667.51	1648.06	1646.67	1659.94	1655.95	1659.86	1660.12	1640.62	1648.95	1655.76	1668.98	1670.82	1674.02	1668.36	1661.26	1670.67	1669.28	1661.78	1677.07	1677.78	1639.63	1641.61	1653.34	1663.45	1660.45	1675.06	1664.76	1665.57
29.712999	1649.54	1656.47	1650.8	1644.78	1648.37	1648.61	1663.38	1673.01	1674.27	1650.48	1662.09	1661.45	1661.86	1657.85	1664.33	1658.56	1669.31	1660.44	1660.37	1668.64	1669.81	1665.39	1646.01	1645.3	1656.75	1655.29	1660.99	1658.73	1643.03	1652.57	1655.34	1670.86	1669.58	1673.12	1668.59	1663.67	1671.74	1667.58	1662.24	1676.37	1682.38	1637	1639.31	1652.54	1662.29	1664	1677.79	1664.06	1667
30.208000	1651.41	1655.64	1650.32	1644.75	1648.14	1651.1	1661.55	1677.04	1677.04	1650.4	1660.65	1662.17	1661.53	1655.6	1664.74	1658.55	1665.86	1657.8	1660.89	1669.86	1668.73	1667.55	1646.65	1647.81	1656.66	1654.59	1660.02	1659.63	1644.51	1650.57	1654.32	1671.21	1672.05	1674.1	1666.71	1664.89	1668.14	1666.58	1662.26	1677.83	1678.35	1637.69	1639.91	1651.88	1663.45	1661.52	1677.61	1664.23	1665.6
30.702999	1650.8	1655.4	1649.39	1643.8	1645.3	1650.72	1661.65	1672.94	1676.96	1649.31	1659.03	1661.82	1659.33	1657.82	1664.07	1659.33	1668.24	1661.24	1659.07	1668.65	1667.02	1663.18	1646.52	1645.38	1658.51	1656.06	1661.45	1658.39	1644.14	1649.63	1656.03	1669.52	1672.01	1674.23	1668.41	1664.81	1669.32	1666	1662.41	1674.93	1675.48	1638.15	1640.31	1653.65	1664.87	1663.76	1675.76	1661.59	1667.36
31.198000	1648.91	1656.16	1651.15	1645.58	1649.39	1650.65	1661.22	1673.56	1678.11	1648.12	1663.4	1660.49	1659.91	1657.04	1662.78	1657.86	1668.68	1662.12	1661.04	1668.46	1665.4	1664.88	1646.48	1644.89	1656.24	1655	1660.5	1661.03	1645.05	1651.56	1654.96	1669.11	1669.96	1675.13	1669.32	1663.44	1668.67	1664.97	1659.49	1675.05	1678.38	1637.47	1641.88	1651.05	1664.8	1663.51	1674.66	1663.07	1663.74
31.694000	1648.81	1656.39	1648.24	1645.54	1649.36	1649.89	1661.5	1673.24	1675.22	1647.67	1660.42	1661.14	1659.2	1657.26	1664.14	1657.47	1665.73	1660.34	1659.78	1669.78	1666.18	1663.33	1646.78	1646.03	1656.72	1656.3	1662.78	1657.7	1643.8	1650.2	1655.17	1672.18	1670.51	1674.14	1670.25	1663.79	1669.43	1666.2	1662.9	1676.34	1681.17	1637.73	1640.25	1652.44	1665.23	1662.55	1672.8	1662.75	1665.11
32.188999	1649.25	1654.52	1648.32	1644.48	1649.57	1651.56	1660.75	1674.51	1674.73	1650.9	1662.09	1660.18	1661.38	1655.82	1664.85	1658.61	1667.08	1661.51	1661.24	1668.34	1665.18	1665.83	1648.51	1647.94	1657.95	1655.52	1661.01	1656.53	1642.23	1651.74	1653.79	1669.16	1672.46	1673.83	1669.01	1664.62	1669.07	1666.14	1662.36	1675.47	1677.52	1637.59	1640.12	1652.04	1661.31	1662.55	1673.64	1662.22	1665.21
32.683998	1649.6	1656.2	1648.5	1647.46	1647.43	1649.15	1661.83	1672.9	1676.44	1649.16	1662.79	1658.94	1660.78	1656.43	1663.42	1658.12	1667.26	1659.71	1659.38	1669.59	1668.32	1666.53	1646.48	1646.22	1658.2	1656.55	1659.79	1659.58	1643.35	1651.73	1655.76	1670.68	1670.85	1673	1668.81	1663.5	1667.87	1666.1	1661.71	1674.85	1680.68	1638.39	1641.14	1653.5	1664.72	1663.54	1673.91	1661.67	1666.84
33.179001	1651.23	1656.9	1650.01	1643.23	1647.85	1651.48	1661.58	1672.34	1676.49	1651.18	1661.48	1661.48	1661.79	1655.67	1665.58	1656.86	1665.31	1659.82	1658.86	1669.06	1665	1666.11	1646.34	1647.8	1657.85	1655.59	1659.41	1657.97	1641.77	1649.3	1655.92	1667.75	1670.35	1674.14	1673.47	1664.91	1669.25	1668.8	1659.24	1674.85	1678.88	1637.4	1639.46	1655.26	1664.73	1665.4	1675.84	1663.19	1667.14
33.674999	1650.18	1656.54	1651.06	1645.03	1648.1	1651.44	1661.63	1674.8	1677.65	1649.71	1662.5	1662.39	1660.97	1655.72	1664.79	1659.52	1669.08	1660.99	1659.32	1669.94	1666.37	1665.57	1645.3	1647.43	1656.69	1656.74	1661.24	1660.48	1641.6	1649.64	1654.31	1671.45	1668.4	1675.02	1669.47	1662.22	1668.05	1666.43	1661.34	1675.6	1678.84	1636.83	1640.26	1653.93	1665.76	1664.19	1674.5	1663.66	1665.7
34.169998	1650.64	1654.88	1652.68	1644.31	1649.6	1648.16	1660.01	1673.91	1674.13	1649.19	1661.88	1662.44	1659.96	1656.12	1663.72	1657.7	1668.02	1659.9	1660.47	1666.8	1666.95	1664	1643.48	1645.67	1657.95	1656.03	1662.63	1657.72	1644.75	1651.61	1655.45	1668.33	1670.9	1674.46	1669.63	1663.9	1670.6	1664.34	1661.05	1673	1678.45	1638.08	1641.72	1653.89	1664.36	1662.26	1674.12	1662.52	1664.28
34.665001	1651.09	1655.63	1649.1	1645.97	1649.23	1649.59	1662.49	1672.61	1672.32	1648.55	1662.28	1659.62	1660.42	1657	1664.97	1657.78	1665.82	1661.19	1659.74	1669.4	1666.64	1665.21	1645.31	1644.96	1657.48	1656.94	1659.78	1656.65	1641.96	1649.68	1652.82	1669.34	1670.06	1672.94	1667.78	1662.96	1671.28	1665.23	1659.97	1673.05	1678.9	1635.82	1640.02	1651.34	1662.48	1661.6	1674.41	1660.88	1666.71
35.160000	1650.55	1654.89	1649.52	1643.06	1645.29	1649	1659.35	1671.94	1674.22	1647.59	1659.36	1660.35	1658.27	1658.17	1662.33	1657.81	1664.95	1661.78	1658.19	1667.17	1665.57	1663.79	1645.47	1645.47	1657.44	1654.62	1658.92	1658.35	1640.89	1650.5	1654.38	1671.01	1671.3	1673.14	1670.49	1664.61	1668.86	1664.48	1661.36	1674.94	1679.67	1637.06	1640.47	1653.02	1662.89	1664.15	1673.31	1660.25	1666.06
35.654999	1651.59	1656.03	1649.48	1646.39	1648	1651.06	1661.64	1671.61	1674.68	1650.17	1661.57	1662.04	1659.23	1658.32	1663.9	1658.57	1666.06	1659.88	1661.27	1667.63	1665.69	1663.59	1643.58	1646.04	1658.08	1656.43	1660.01	1658.06	1642.32	1649.81	1652.91	1669.1	1669.01	1673.01	1668.25	1662.7	1668.45	1663.71	1661.96	1675.48	1677.56	1637.31	1639.81	1651.66	1663.37	1662.73	1674.53	1662.73	1666.39
36.151001	1650.32	1654.6	1649.41	1645.59	1649.57	1648.84	1659.68	1672.74	1673.92	1651.39	1660.28	1660.59	1660.64	1657.43	1663.71	1658.71	1666.5	1659.39	1659.46	1668.43	1665.36	1666.43	1645.91	1646.64	1656.97	1655.29	1659	1657.55	1641.62	1650.57	1656.46	1667.26	1669.83	1675.03	1669.49	1664.62	1667.51	1664.25	1659.71	1674.77	1676.84	1636.83	1638.51	1651.59	1663.58	1662	1674.93	1663.24	1665.08
36.646000	1649.51	1653.76	1647.68	1647.49	1649.65	1650.89	1661.1	1672.56	1675.59	1649.94	1660.75	1658.5	1658.89	1658.66	1662.75	1655.66	1665.67	1660.56	1659.49	1668.1	1666.29	1661.43	1643.62	1646.25	1655.17	1656.53	1658.87	1657.57	1641.88	1650.16	1653.64	1670.37	1671.63	1671.14	1668.06	1663.17	1669.42	1664.25	1662	1673.46	1678.89	1637.75	1639.29	1652.85	1664.21	1662.32	1674.35	1660.68	1665.16
37.140999	1648.85	1656.11	1649.33	1645.16	1648.98	1650.66	1661.92	1672.85	1674.78	1648.66	1660.32	1661.06	1658.84	1655.53	1662.87	1657.02	1666.53	1659.24	1659.32	1667.52	1665.07	1663.42	1644.07	1645.13	1658.76	1655.54	1662.01	1658.15	1643.25	1650.57	1652.41	1668.7	1670.54	1671.39	1669.53	1662.47	1669.79	1663.9	1662.53	1672.82	1678.65	1637.93	1642.4	1653.15	1662.71	1662.04	1675.17	1662.32	1663.94
37.636002	1650.23	1655.82	1649.98	1646.85	1648.43	1649.78	1660.08	1672.9	1673.88	1648.54	1661.34	1660.06	1658.71	1656.49	1664.44	1656.51	1664.08	1659.9	1659.42	1666.79	1666.48	1662.75	1644.1	1645.33	1659.77	1655.13	1658.7	1657.78	1642.51	1649.41	1654.3	1667.44	1669.24	1672.76	1667.99	1663.18	1669.59	1665.59	1660.52	1674.17	1676.09	1636.79	1638.3	1650.55	1662.63	1662.52	1673.43	1662.54	1663.66
38.131001	1650.32	1655.19	1649.56	1644.63	1648.2	1651.14	1662.6	1671.49	1672.49	1650.16	1661.37	1659.29	1660.23	1654.16	1664.77	1658.05	1665.51	1658.86	1657.32	1667.71	1664.3	1664.59	1645.54	1645.65	1654.7	1654.33	1658.37	1657.76	1642.27	1648.27	1652.39	1669.07	1668.47	1672.41	1667.91	1663.69	1670.56	1665.96	1661.13	1674.16	1679.94	1636.4	1640.03	1653	1662.61	1662.95	1673.81	1661.53	1664.29
38.626999	1650.4	1653.53	1649.65	1647.07	1649.36	1649.27	1662.02	1672.14	1674.55	1649.56	1661.83	1659.7	1658.03	1656.68	1662.72	1657.46	1666.83	1659.48	1657.69	1666.56	1666.46	1665.39	1646.41	1647.36	1659.11	1653.96	1659.74	1658.72	1643.28	1651.87	1651.73	1667.68	1668.75	1673.55	1670.41	1663.06	1667.77	1667.7	1658.97	1672.25	1680.18	1636.75	1639.49	1651.01	1662.46	1662.23	1672.87	1662.15	1667.46
39.122002	1650.75	1654.27	1649.13	1647.1	1646.18	1651.26	1660.45	1671.98	1673.25	1648.51	1661.72	1660.26	1660.74	1657.1	1662.08	1657.42	1665.54	1659.73	1661.26	1667.82	1665.61	1662.52	1646.29	1646.89	1657.93	1656.3	1659.4	1657.23	1644.13	1650.92	1653.74	1668.74	1668.5	1673.32	1669.03	1664.37	1667.11	1666.84	1660.54	1672.42	1677.63	1635.75	1637.81	1651.05	1662.93	1661.62	1672.17	1662.95	1663.82
39.617001	1648.32	1655.83	1650.22	1646.39	1646.93	1649.68	1661.99	1673.03	1674.37	1648.97	1664.07	1658.89	1659.73	1657.5	1661.76	1659.28	1666.48	1660.53	1658.76	1667.74	1665.62	1663	1644.93	1645.47	1656.88	1655.48	1659.62	1659.27	1641.61	1649.2	1652.85	1669.75	1669.49	1670.95	1666.8	1663.5	1669.89	1665.3	1659.92	1672.28	1677.28	1637.49	1638.54	1653.01	1664.37	1662.14	1672.7	1662.99	1666.05
40.112000	1648.04	1654.14	1649.62	1644.78	1648.99	1648.16	1661.03	1673.24	1673.18	1648.8	1660.66	1662.38	1660.27	1656.48	1661.5	1657.69	1665.83	1657.5	1659.99	1667.06	1665.16	1664.88	1646.07	1646.78	1658.09	1653.93	1659.38	1657.84	1641.76	1649	1652.64	1668.62	1666.79	1670.46	1664.01	1661.19	1669.38	1664.61	1660.82	1672.55	1673.44	1636.26	1637.91	1652.3	1660.84	1664.6	1673.01	1661.58	1661.41
40.608002	1649.98	1656.04	1649.88	1645.58	1649.55	1651.18	1662.58	1670.1	1671.2	1648.15	1660.04	1658.75	1658.97	1654.85	1662.07	1659.74	1664.83	1659.05	1660.17	1665.76	1666.13	1663.63	1645.49	1645.85	1657.48	1654.21	1659.18	1656.81	1640.57	1650.47	1652.39	1667.97	1668.96	1674.12	1668.6	1663.72	1669.15	1664.59	1661.51	1672.95	1677.17	1636.86	1640.41	1652.86	1664.19	1663.27	1673.41	1660.85	1664.13
41.103001	1650.89	1656.34	1648.49	1646.62	1647.59	1649.79	1660.89	1670.67	1672.1	1648.39	1660.78	1658.44	1658.12	1656.6	1662.09	1657.53	1664.26	1658.87	1657.76	1666.39	1664.76	1662.09	1645.1	1645.11	1656.24	1653.72	1656.6	1656.25	1642.76	1649.75	1651.88	1667.42	1667.62	1670.6	1667.04	1662.85	1668.32	1665.5	1661.17	1672.77	1676.8	1635.28	1638.23	1650.94	1660.89	1661.15	1672.61	1663.82	1662.03
41.598000	1648.36	1654.78	1649.09	1647.88	1648.1	1649.33	1660.25	1671.61	1674.99	1647.76	1660.91	1659.42	1658.7	1655.36	1662.97	1656.43	1667.03	1659.74	1661.12	1665.46	1665.42	1660.42	1643.36	1646.36	1654.23	1654.74	1659.22	1659.43	1643.33	1649.8	1653.94	1669.19	1670.06	1672.5	1669.03	1662.61	1667.88	1666.8	1658.31	1673.69	1678.69	1635.35	1640.37	1651.15	1660.24	1661.63	1673.37	1661.36	1665.33
42.092999	1649.33	1655.24	1650.22	1645.49	1648.3	1650.46	1661.81	1673.03	1673.33	1648.32	1663.39	1658.54	1660.45	1656.75	1663.77	1658.96	1665.61	1658.57	1658.11	1666.27	1664.43	1662.22	1644.91	1644.99	1657.42	1655.09	1660.23	1657.45	1642.75	1649.38	1651.27	1668.85	1667.91	1672.61	1668.57	1661.68	1667.2	1663.54	1659.96	1673.25	1675.89	1637.37	1640.93	1653.62	1661.47	1661.69	1671.47	1662.43	1663.04
42.588001	1650.51	1655.39	1648.52	1644.63	1648.41	1648.89	1662.47	1669.68	1672.35	1646.98	1660.16	1659.38	1659.07	1656.44	1661.65	1655.92	1666.66	1660.92	1657.94	1666.38	1665.35	1664.19	1646.02	1645.83	1657.16	1656	1661.12	1658.97	1643.5	1652.64	1652.88	1669.33	1669.85	1672.02	1668.87	1663.76	1667.97	1663.18	1660.66	1673.98	1678.49	1637.86	1640.3	1651.46	1660.91	1660.58	1672.14	1662.02	1663.89
43.083000	1649.11	1655.78	1651.43	1646.49	1648.5	1649.94	1661.91	1671.44	1673.47	1648.77	1662.12	1657.63	1658.2	1655.44	1662.27	1657.3	1664.61	1658.34	1657.95	1667.76	1669.37	1662.5	1642.16	1643.09	1657.66	1653.33	1659.33	1658.19	1641.61	1647.36	1653.44	1667.6	1668.89	1670.57	1669.53	1661.85	1669.59	1663.6	1660.51	1674.24	1675.51	1636.07	1638.89	1651.64	1663.21	1660.15	1674.73	1661.21	1663.47
43.578999	1649.69	1654.6	1652.91	1644.75	1646.12	1649.59	1658.16	1669.67	1674.65	1649.2	1660.37	1658.52	1658.58	1656.7	1662.42	1655.57	1664.05	1659.04	1657.32	1667.65	1666.32	1663.05	1645.13	1645.21	1656.25	1653.28	1659.42	1656.14	1642.63	1650.15	1652.82	1667.11	1668.64	1671.33	1668.26	1663.43	1669.2	1664.68	1660.6	1674.27	1675.54	1636.76	1640.13	1653.5	1661.36	1662.12	1670.67	1660.87	1664.01
44.074001	1649.35	1652.89	1650.59	1645.68	1646.36	1648.15	1659.63	1671.86	1672.57	1647.98	1661.86	1658.91	1659.12	1655.09	1661.83	1656.91	1664.33	1659	1659.76	1666.88	1664.17	1662.29	1642.52	1646.2	1658.29	1654.88	1659.78	1658.25	1641.33	1649.73	1653.51	1667.04	1668.48	1670.65	1667.32	1663.05	1669.33	1664.66	1661.78	1670.61	1677.37	1636.54	1639.44	1651.25	1662.67	1661.81	1673.22	1661	1665.22
44.569000	1648.34	1653.48	1648.08	1644.57	1648.31	1651.04	1660.36	1669.79	1671.8	1648.31	1661.26	1657.69	1655.8	1655.41	1662.11	1655.69	1662.42	1659.22	1657.04	1667.76	1663.45	1662.57	1644.72	1646.21	1658.65	1653.24	1658.31	1657.75	1639.78	1649.16	1652	1665.9	1667.04	1671.28	1668.28	1660.74	1665.54	1665.63	1658.65	1672.61	1675.29	1637.66	1640.62	1652.65	1659.41	1658.9	1670.66	1658.8	1664.15
45.063999	1651.23	1653.52	1651.52	1644.38	1649.08	1649.86	1661.31	1671.88	1673.52	1649.54	1661.87	1659.53	1658.5	1656.94	1660.92	1658.37	1665.75	1659.93	1660.99	1667.68	1666.41	1664.07	1644.22	1646.18	1659.13	1656.6	1659.16	1659.79	1643.28	1649.99	1652.79	1671.12	1670.4	1670.9	1668.78	1662.78	1666.7	1664.94	1660.57	1671.67	1676.72	1636.22	1639.26	1651.31	1662.34	1659.44	1671.59	1661.85	1665.27
45.560001	1647.44	1654.6	1650.31	1645.21	1645.97	1651.63	1659.23	1670.97	1675.69	1646.61	1661.21	1658.96	1658.32	1653.98	1662.59	1657.73	1664.94	1658.6	1658.16	1668.19	1666.49	1663.82	1643.25	1645.81	1656.28	1655.99	1658.63	1659.16	1645.01	1651.23	1649.83	1668.82	1667.73	1671.32	1667	1662.65	1666.27	1663.14	1660.24	1671.62	1677.74	1637.35	1640.31	1650.74	1660.17	1661.86	1672.52	1660.14	1666.4
46.055000	1649.07	1653.83	1650.84	1645.66	1647.56	1649	1659.91	1669.97	1672.14	1647.15	1658.99	1659.77	1655.59	1655.11	1660.43	1655.22	1664.39	1658.98	1658.29	1666.76	1665.43	1663.45	1643.29	1644.75	1656.62	1652.96	1659.03	1658	1642.33	1649.72	1652.29	1667.61	1669.8	1671.23	1667.22	1662.28	1669.09	1664.75	1661.21	1671.81	1676.17	1636.39	1638.38	1652.23	1660.97	1658.76	1672.67	1664.56	1665.5
46.549999	1649.3	1655.05	1647.46	1645.34	1647.61	1648.99	1660.21	1668.78	1675.04	1648.66	1660.09	1659.79	1660.08	1655.89	1663.45	1657.56	1666.77	1659.29	1658.14	1666.92	1665.55	1661.96	1643.29	1644.49	1657.65	1654.93	1660.58	1657.91	1642.2	1649.5	1652.32	1667.79	1665.04	1672.94	1669.36	1662.25	1666.51	1662.81	1660.19	1669.78	1678.09	1636.98	1639.15	1651.25	1661.66	1660.58	1672.62	1662.02	1663.22
47.044998	1650.07	1654.55	1649.07	1646.2	1647.38	1650.17	1659.53	1671.43	1674.94	1649.05	1660.95	1658.26	1656.76	1653.81	1661.72	1655.96	1664.59	1659.66	1658.39	1665.43	1666.07	1662.99	1644.2	1646.7	1655.91	1652.95	1658.05	1655.05	1644.43	1649.55	1653.37	1666.68	1668.13	1670.79	1665.87	1661.19	1668.04	1664.99	1658.58	1670.3	1672.66	1639.04	1640.95	1652.51	1661.81	1659.21	1669.75	1662.87	1664.22
47.540001	1649.49	1654.86	1648.31	1642.36	1647.99	1648.53	1661.7	1669.2	1672.54	1647.06	1661.11	1658.84	1657.75	1652.99	1659.86	1656.88	1663.39	1660.2	1660.28	1666.42	1665.45	1662.48	1643.43	1645.32	1655.75	1654.73	1658.71	1657.87	1641.46	1648.9	1650.17	1666.57	1669.52	1671.59	1668.97	1659.56	1665.79	1666.45	1659.19	1671.28	1673.45	1635	1638.69	1650.87	1659.05	1659.48	1672.14	1663.05	1665.08
48.035999	1649.85	1650.88	1648.2	1643.35	1647.13	1649.32	1660.33	1669.7	1671.96	1646.45	1658.95	1657.75	1659.77	1654.68	1660.67	1656.24	1663.76	1658.87	1657.35	1665.16	1667.15	1663.15	1642.72	1643.05	1655.63	1653.04	1657.61	1656.88	1641.25	1647.64	1652.02	1664.35	1665.29	1670.05	1667.65	1661.43	1667.09	1663.14	1658.19	1669.92	1674.19	1635.42	1638.7	1649.8	1658.39	1658.02	1670.14	1663.1	1666.98
48.530998	1649.4	1654	1648.25	1645.37	1646.93	1648.38	1659.83	1669.32	1672.48	1647.55	1660.17	1659.66	1656.77	1656.59	1660.18	1657.47	1663.73	1657.05	1657.18	1666.05	1666.72	1660.39	1646.16	1642.36	1655.19	1653.66	1657.6	1656.9	1641.48	1646.52	1651.5	1663.69	1667.83	1671.14	1668.48	1661.57	1666.46	1663.87	1659.36	1672.14	1675.07	1637.37	1639.67	1652.85	1659.45	1660.92	1671.06	1661.21	1666.28
49.026001	1649.4	1653.06	1649.55	1644.37	1648.61	1649.71	1661.56	1668.99	1671.98	1646.54	1659.66	1657.48	1658.29	1654.04	1660.52	1655.67	1664.59	1656.71	1658.63	1664.01	1665.14	1661.74	1643.78	1644.83	1654.93	1654.03	1657.9	1657	1643.58	1649.97	1651.79	1667.04	1668.11	1671.15	1669.21	1661.18	1667.64	1666.33	1660.56	1670.83	1674.7	1637.08	1636.87	1651.56	1660.15	1659.28	1669.67	1662.73	1665.97
49.521000	1649.23	1652.98	1649.15	1645.65	1649.5	1648.89	1660.81	1669.38	1672.97	1648	1659.61	1660.14	1656.95	1655.65	1661.06	1655.11	1664.51	1658.33	1657.89	1665.3	1664.38	1662.07	1644.4	1644.95	1654.75	1653.89	1658.27	1655.98	1642.19	1650.07	1649.97	1667.42	1667.73	1671.39	1670.41	1660.19	1664.22	1666.4	1660.12	1670.74	1674.16	1636.54	1637.42	1650.46	1659.77	1660.13	1668.55	1662.67	1663.43
50.015999	1650.02	1654.11	1649.13	1646.66	1649.3	1648.9	1660.34	1670.93	1672.75	1646.9	1661.23	1661.2	1658.46	1656.08	1660.91	1655.73	1665.48	1658.18	1659.8	1666.25	1665.12	1662.43	1645.44	1645.07	1657.35	1655.34	1657.73	1656.99	1643.96	1648.32	1651.99	1665.83	1666.94	1672.74	1670.03	1661.7	1668.13	1663.53	1659.35	1671.48	1676.02	1637.7	1639.75	1652.38	1659.67	1660.43	1673.37	1662.18	1664.35
50.512001	1648.66	1654.43	1648.67	1644.43	1648.92	1651.01	1659.57	1668.15	1673.99	1648.61	1659.52	1659.75	1659.7	1655.28	1662	1657.41	1663.7	1659.25	1657.26	1666.03	1667.51	1661.48	1643.11	1644.14	1656.13	1654.28	1658.47	1657.96	1642.41	1648.66	1650.88	1664.79	1670.13	1672.74	1667.44	1659.3	1666.77	1664.6	1661.09	1668.79	1675.59	1635.63	1638.74	1653.06	1659.24	1659.26	1671.78	1663.65	1662.95
51.007000	1649.43	1653.91	1649.41	1645.02	1647.07	1650.01	1658.32	1669.2	1671.69	1646.41	1659.36	1657.54	1658.53	1655.67	1661.59	1657.88	1663.86	1657.3	1657.62	1666.22	1664.48	1661.43	1644.91	1644.3	1657.34	1652.11	1657.96	1657.81	1643.21	1649.85	1652.38	1666.76	1666.72	1672.74	1667.95	1661.23	1666.54	1663.44	1660.32	1670.64	1674.39	1636.97	1639.6	1652.84	1660.75	1660.22	1671.34	1662.13	1665.21
51.501999	1648.3	1654.99	1649.77	1644.83	1645.3	1647.37	1660.42	1670.57	1674.62	1647	1661.91	1659.44	1659.56	1655.18	1660.59	1656.46	1663.58	1657.52	1659	1666.76	1663.57	1661.21	1646.07	1644.63	1655.83	1654.09	1659.23	1657.43	1641.4	1648.5	1654.34	1665.56	1666.75	1667.2	1666.94	1660.51	1666.24	1664.2	1660.1	1668.52	1673.4	1636.38	1637.38	1650.75	1659.95	1657.5	1670.46	1660.61	1664.09
51.997002	1647.82	1653.65	1648.85	1646.28	1647.16	1648.63	1658.58	1668.51	1671.38	1648.25	1659.07	1658.89	1658.15	1655.67	1660.73	1657.66	1663.51	1657.87	1656.68	1664.18	1665.17	1663.91	1643.83	1646.39	1655.99	1655.45	1659.35	1658.07	1641.33	1649.77	1652.56	1664.58	1669.96	1671.52	1666.55	1660.03	1667.68	1663.73	1662.5	1670.17	1674.23	1638.64	1640.01	1653.63	1658.13	1658.05	1669.29	1661.28	1665.08
52.493000	1649.96	1653.68	1648.61	1644.8	1647.31	1645.73	1659.38	1668.64	1672.06	1645.64	1660.99	1658.77	1656.99	1655.44	1660.38	1655.95	1665.14	1658.4	1660.14	1663.6	1665.93	1663.04	1644.77	1644.64	1658.86	1655.23	1658.04	1657.97	1641.41	1650.59	1650.92	1666.55	1668.25	1669.12	1666.87	1658.45	1668.7	1664.26	1659.46	1668.78	1673.52	1637.06	1640.45	1651.57	1658.63	1659.08	1670.74	1661.24	1664.82
52.987999	1649.46	1655.27	1648.85	1643.44	1647.03	1648.64	1657.02	1667.95	1669.1	1647.61	1660.96	1658.98	1659.19	1654.42	1662.37	1656.93	1664.17	1656.03	1657.97	1664.9	1665.56	1662.2	1643.31	1643.12	1655.47	1655.03	1659.21	1656.7	1641.32	1649.72	1649.46	1668.24	1667.04	1668.88	1663.93	1660.94	1666.45	1664.42	1659.97	1669.57	1672.67	1637.84	1640.61	1651.98	1660.95	1660.16	1669.06	1659.01	1661.63
53.483002	1648.6	1653.29	1648.48	1644.55	1648.02	1646.57	1660.56	1671.31	1670.59	1646.57	1660.71	1655.63	1659.03	1653.53	1661.87	1656.48	1664.07	1659.28	1659.03	1665.85	1665.8	1660.86	1645.22	1645.02	1655.68	1654.37	1658.81	1655.98	1642.96	1650	1651.39	1665.21	1666.58	1669.43	1665.02	1660.26	1666.26	1662.63	1660.18	1669.91	1674.79	1637.34	1640.39	1652.47	1660.05	1658.89	1671.28	1660.35	1662.78
53.978001	1649.44	1653.62	1651.15	1644.25	1646.11	1649.25	1660.05	1670.05	1669.85	1646.68	1661.35	1658.42	1657.2	1656.54	1660.77	1655.49	1664.14	1658.68	1659.55	1664.55	1665.81	1661.01	1642.12	1645.45	1656.34	1655.1	1659.19	1655.68	1642.36	1650.35	1652.69	1666.99	1667.68	1670.34	1670.27	1660.69	1668.08	1663.55	1658.29	1671.75	1674.84	1636.15	1637.98	1652.82	1660.49	1660.23	1669.53	1661.46	1664.7
54.473000	1647.18	1655.06	1647.53	1644.49	1648.46	1647.38	1659.12	1668.1	1671.66	1647.83	1660.99	1659.37	1657.78	1654.69	1660.31	1657.81	1663.94	1657.78	1658.22	1666.56	1664.23	1661.27	1644.68	1643.6	1656.01	1655.89	1658.3	1658.38	1642.11	1647.48	1651.21	1665.67	1664.55	1668.87	1663.91	1662.11	1667.87	1663.43	1660.08	1669.72	1673.62	1638.89	1640.21	1652.74	1662.26	1659.07	1669.67	1663.85	1662.73
54.967999	1649.6	1653.9	1648.3	1645.75	1648.02	1648.68	1660.79	1669.69	1672.53	1648.35	1662.14	1659.66	1659.31	1654.15	1658.87	1656.22	1665.66	1658.23	1657.4	1664.8	1665.53	1660.27	1643.96	1643.07	1657.43	1655.02	1656.06	1660.14	1638.16	1649.07	1651.41	1666.89	1666.32	1669.35	1665.48	1659.37	1666.84	1665.54	1657.29	1670.91	1674.36	1636.72	1639.22	1652.04	1660.64	1660.12	1669.67	1661.89	1661.26
55.464001	1649.93	1652.92	1648.03	1645.58	1646.45	1648.88	1658.38	1667.55	1671.08	1646.66	1660.85	1658.41	1657.95	1655.79	1661.6	1656.57	1666.2	1658.12	1658.7	1666.38	1666.34	1659.77	1644.44	1643.84	1655.16	1655.07	1660.01	1655.94	1642.08	1649.61	1650.51	1663.53	1665.94	1670.93	1663.68	1661.24	1667.26	1662.3	1660.29	1669.76	1671.63	1637.04	1638.17	1653.25	1658.64	1660.31	1668.99	1660.95	1660.99
55.959000	1650.67	1654.07	1648.81	1644.95	1646.33	1650.93	1659.97	1671.11	1671.57	1648.6	1659.93	1659.36	1659.49	1655.92	1659.63	1656.55	1663.6	1655.78	1659.17	1664.84	1667.67	1660.39	1643.75	1645.11	1658.26	1655.72	1661.51	1656.85	1642.68	1649.27	1652.05	1664.74	1667.56	1670.87	1663.68	1660.31	1665.79	1664.16	1657.21	1670.58	1673.98	1636.42	1639.51	1650.97	1659.19	1657.5	1670.19	1661.97	1662.86
56.453999	1648.26	1654.14	1648.88	1644.42	1647.48	1649.9	1660.27	1668.16	1671.93	1647.95	1661.46	1658.88	1658.07	1655.67	1660.97	1656.07	1664.21	1658.45	1659.72	1664.89	1667.33	1661.65	1642.02	1644.07	1656.1	1652.41	1658.25	1657.45	1641.52	1647.82	1651.95	1665.08	1665.37	1669.21	1665.42	1660.34	1665.48	1664.64	1659.32	1669.45	1674.33	1635.84	1636.22	1649.41	1661.2	1660.08	1669.88	1662.87	1663.78
56.949001	1648.56	1653.83	1649.59	1645.86	1646.83	1649.66	1658.61	1665.65	1670.14	1648.32	1659.9	1657.7	1658.46	1655.85	1659.93	1657.37	1662.02	1657.94	1658.92	1664.33	1664.91	1659.38	1644.4	1644.85	1656.65	1652.5	1657.11	1656.02	1641.75	1648.8	1653.12	1664.8	1665.3	1671.33	1664.31	1662.26	1666.82	1662.98	1660.11	1670.8	1674.44	1637.11	1640.72	1651.55	1658.78	1660.98	1669.47	1661.8	1664.53
57.445000	1648.52	1654.85	1649.18	1644.36	1648.32	1649.82	1661.66	1668.98	1669.82	1646.02	1662.51	1657.47	1657.57	1653.12	1659.44	1657.2	1662	1658.73	1658.07	1662.94	1664.58	1661.67	1645.56	1645.74	1656.49	1652.58	1658.63	1655.62	1642.94	1647.51	1650.7	1665.44	1666.02	1669.88	1666.27	1659.52	1668.01	1663.83	1657.2	1669.36	1674.11	1634.98	1639.85	1651.18	1659.2	1658.65	1668.76	1663.05	1663.29
57.939999	1647.74	1655.2	1649.18	1643.86	1645.99	1648.4	1659.04	1668.88	1670.28	1648.78	1661.72	1658.88	1658.14	1654.1	1659.65	1653.29	1663.49	1658.49	1660.76	1664.09	1666.51	1662.26	1644.03	1643.43	1656.5	1653.14	1658.72	1656.11	1642.93	1647.73	1652.29	1664	1667.82	1670.35	1665.46	1660.43	1666.24	1665.71	1658.98	1669.94	1671.8	1636.98	1639.63	1651.56	1660.4	1659.61	1669.98	1662.57	1662.27
58.435001	1651.42	1654.77	1649.56	1644.74	1646.99	1649.81	1660.02	1665.89	1669.26	1648.13	1660.95	1658.64	1656.63	1654.43	1657.69	1656.18	1663.41	1655.56	1659.08	1665.02	1664.75	1659.79	1643.69	1642.69	1656.32	1653.18	1655.53	1656.14	1640.98	1648.12	1650.79	1665.05	1666.75	1669.03	1665.77	1661.13	1665.27	1664.45	1659.91	1669.48	1673.75	1636.92	1637.49	1652.96	1659.11	1659.16	1668.5	1660.99	1663.16
58.930000	1649.95	1655.47	1649.03	1645.93	1648.03	1649.3	1660.68	1667.22	1669.85	1646.51	1662.87	1657.26	1656.01	1655.29	1658.9	1658.34	1663.7	1659.38	1657.08	1663.31	1665.28	1660.43	1644.12	1643.82	1658.93	1654.15	1659.78	1657.17	1642.56	1648.96	1651.51	1663.15	1664.85	1670.41	1666.3	1659.86	1664.42	1665.53	1661.91	1669.26	1672	1636.78	1637.44	1651.41	1659.33	1660.79	1667.27	1662.34	1663.32
59.424999	1650.19	1653.23	1649.61	1643.13	1648.95	1648.31	1660.58	1667.06	1668.69	1646.51	1660.19	1658.49	1656.78	1654.85	1660.24	1655.46	1665.16	1655.84	1659.09	1664.23	1665.38	1659.7	1643.4	1646.86	1657.11	1653.99	1660.11	1655.99	1642.77	1648.06	1650.9	1663.93	1667.54	1670.54	1668.02	1659.11	1666.8	1664.85	1659.13	1668.48	1673.15	1636.27	1640.05	1652.49	1660.15	1659.99	1672.76	1660.68	1662.95
59.921001	1648.83	1652.75	1648.69	1644.66	1649.24	1648.12	1661.71	1667.09	1668.72	1647.73	1659.65	1657.15	1658.99	1655	1659.1	1656.88	1662.79	1658.7	1657.77	1664.73	1665.3	1660.8	1643.06	1643.15	1656.67	1653.1	1657.2	1656.56	1643.25	1651.18	1650.94	1668.14	1666.58	1671.54	1668.48	1659.69	1667.08	1665.36	1660.12	1670.3	1674.46	1636.88	1640.88	1651.47	1660.14	1658.92	1670.31	1662.41	1662
60.416000	1648.75	1652.51	1646.85	1643.39	1648.59	1650.81	1659.42	1668.18	1668.99	1648.35	1660.9	1656.61	1656.6	1656.05	1659.5	1656.05	1663.85	1656.05	1659.55	1664.24	1663.35	1662.58	1642.86	1644.78	1656.46	1654.01	1658.53	1656.38	1642.02	1649.86	1650.78	1666.59	1668.22	1671.02	1667.24	1660.32	1666.33	1664.55	1659.1	1669.05	1676.51	1636.94	1638.35	1651.22	1658.95	1659.03	1668.84	1663.07	1662.78
60.910999	1646.47	1653.01	1650.82	1644.83	1646.99	1649.72	1658.43	1669.3	1670.41	1646.43	1661.39	1656.04	1656.88	1655.25	1658.41	1655.75	1661.55	1656.79	1657.86	1664.5	1664.29	1661.85	1644.45	1645.95	1656.34	1653.84	1656.68	1657.75	1642.01	1651.74	1654.61	1668.7	1665.16	1670.5	1666.43	1663.53	1666.14	1662.7	1658.96	1669.85	1675.03	1635.99	1638.45	1653.67	1659.27	1660.42	1668.44	1661.82	1661.85
61.405998	1647.63	1652.82	1646.68	1646.82	1647.5	1649.34	1660.91	1667.39	1672.2	1648.51	1661.48	1656.69	1659.46	1654.9	1659.25	1656.36	1664.85	1657.76	1658.39	1663.79	1665.23	1661.38	1644.92	1642.18	1653.66	1656.08	1659.78	1657.25	1642.63	1649.85	1650.1	1665.45	1664.11	1671.16	1665.83	1661.43	1666.59	1663.85	1659.71	1668.53	1673.35	1637.92	1638.47	1652.48	1659.18	1657.46	1667.81	1660.79	1662.34
61.901001	1649.59	1655.39	1648.43	1645.95	1647.15	1648.56	1658.83	1668.42	1670.7	1646.03	1661.17	1658.08	1657.67	1655.44	1658.71	1656.76	1663.54	1656.31	1658.82	1665.22	1664.43	1661.02	1645.5	1641.93	1657.36	1656.84	1658.05	1657.12	1643.99	1648.44	1651.37	1663.49	1665.62	1670.26	1667.28	1658.51	1666.71	1664.1	1660.02	1669.2	1673.93	1635.15	1637.7	1651.83	1657.97	1657.52	1670.24	1660.59	1660.55
62.396999	1648.9	1654.93	1647.68	1645.09	1647.05	1649.07	1658.96	1668.92	1672.12	1645.73	1660.42	1657.37	1658.48	1656.13	1661.3	1655.98	1662.88	1657.06	1657.26	1665.22	1664.04	1661.82	1645.13	1644.8	1657.45	1654.74	1656.38	1656.19	1642.46	1648.42	1651.57	1667.46	1667.21	1668.4	1665.95	1660.54	1666.31	1663.07	1658.47	1670.09	1673.76	1637.62	1639.98	1650.78	1657.87	1660.2	1668.31	1661.63	1663.04
62.891998	1649.23	1653.34	1648.2	1644.4	1646.24	1646.9	1660.65	1668.65	1667.88	1646.26	1660.58	1656.67	1657.04	1654.36	1658.37	1657.79	1662.07	1656.8	1657.04	1665.14	1664.88	1660.43	1643.02	1644.79	1655.95	1653.42	1657.66	1656.88	1640.52	1649.62	1650.78	1663.5	1663.74	1670.99	1665.58	1659.84	1668	1664.18	1658.91	1671.57	1672.56	1636.9	1639.3	1651.65	1660.29	1659.44	1669.97	1659.94	1663.47
63.387001	1647.33	1654.69	1649.29	1645.18	1645.82	1649.84	1659.36	1665.79	1669.58	1647.49	1659.69	1657.73	1656.63	1655.34	1659.13	1655.85	1664.71	1658.53	1658.26	1665.64	1664.15	1661.99	1642.83	1644.7	1657.84	1654.74	1657.96	1657.48	1641.17	1647.97	1650.95	1664.33	1664.62	1667.9	1665.87	1660.77	1667.29	1665.86	1660.02	1670.62	1672.79	1638.07	1641.05	1652.6	1660.73	1659.1	1669.49	1662.27	1662.38
63.882000	1649.2	1654.76	1649.24	1643.71	1648.16	1648.45	1661.55	1666.96	1670.04	1646.8	1660.29	1656.5	1658.52	1655.01	1660.67	1656.74	1662.45	1655.2	1656.95	1665.42	1665.73	1661.02	1643.45	1643.48	1655.08	1653.42	1657.95	1657.16	1643.38	1647.81	1651.18	1667.48	1664.82	1670.6	1664.96	1660.58	1666.32	1664.07	1660.01	1669.87	1672.54	1636.92	1638.24	1652.97	1659.66	1660.59	1668.82	1662.95	1662.23
64.376999	1648.79	1653.01	1649.52	1644.04	1646.55	1649.19	1659.86	1666.23	1670.74	1647.52	1662.07	1656.54	1657.75	1653.96	1659.35	1657.19	1664.75	1655.89	1657.68	1665.36	1664.92	1661.67	1644.01	1643.68	1656.27	1654.37	1658.59	1656.84	1641.58	1647.96	1649.4	1666.88	1664.63	1669.77	1664.3	1661.12	1665.54	1663.52	1657.66	1669.73	1672.21	1635.84	1637.71	1649.84	1659.73	1660.35	1668.19	1659.49	1663.87
64.873001	1648.93	1653.53	1650.75	1643.45	1647.61	1649.27	1661.31	1665.19	1669.29	1647.72	1658.34	1656.5	1658.55	1653.41	1657.89	1656.7	1664.71	1657.06	1659.08	1662.34	1664.89	1662.73	1643.59	1644.66	1657.04	1655.07	1658.35	1657.59	1641.32	1650.29	1651.39	1665.77	1664.62	1672.64	1666.27	1660.69	1664.08	1662.83	1660.86	1669.21	1675.78	1634.32	1638.29	1651	1659.13	1660.47	1666.38	1660.8	1663.27
65.367996	1648.42	1655.41	1648.83	1642.44	1645.15	1648.48	1659.21	1668.72	1668.39	1646.63	1660.52	1658.5	1657.35	1654.77	1659.29	1656	1662.28	1658.07	1657.91	1664.38	1665.19	1661.54	1643.59	1647	1656	1653.4	1657.65	1655.78	1642.62	1649	1650.64	1663.86	1665.29	1672.43	1666.92	1661	1666.44	1664.94	1658.65	1669.75	1673.74	1635.65	1638.83	1651.54	1656.11	1658.52	1669.58	1660.87	1662.41
65.862999	1649.36	1653.81	1647.74	1645.08	1648.27	1647.61	1660.32	1665.61	1666.54	1644.54	1661.9	1656.05	1656.09	1656.05	1658.54	1656.35	1661.22	1658.19	1656.91	1662.47	1665.73	1658.69	1642.66	1639.56	1656.24	1653.14	1657.46	1657	1641.35	1648.18	1651.62	1664.22	1664.35	1669.35	1665.43	1660.77	1666.46	1663	1659.67	1669.11	1671.59	1636.47	1638.92	1649.78	1657.16	1657.05	1670.06	1661.38	1660.75
66.358002	1646.37	1653.6	1649.19	1645.36	1649.49	1649.57	1661.08	1665.02	1668.9	1646.75	1661.16	1656.65	1656.71	1654.74	1661.56	1655.09	1661.67	1655.49	1659.13	1662.3	1662.43	1658.95	1642.2	1643.98	1657.19	1656.67	1657.83	1656.86	1642.59	1648.45	1651.94	1665.02	1666.3	1669.74	1667.62	1660.57	1664.9	1663.03	1659.16	1667.22	1671.23	1637.33	1639.25	1651.92	1658.83	1658.34	1666.29	1660.97	1663.65
66.853996	1647.78	1655.12	1646.15	1644.71	1648.18	1649.67	1661.04	1668.62	1670.84	1646.18	1662.16	1657.04	1655.66	1653.76	1658.78	1656.77	1662.06	1655.19	1657.77	1664.15	1663.84	1661.47	1642.62	1643.27	1656.79	1652.38	1655.43	1657.72	1640.82	1650.44	1652.13	1665.28	1666.8	1670.03	1667.69	1659.89	1665.56	1663.07	1656.74	1668.23	1672.91	1637.4	1640.46	1651.52	1660.11	1659.22	1667.53	1659.58	1663.15
67.348999	1647.6	1653.16	1649.44	1643.55	1645.73	1649.19	1660.6	1667.41	1669.91	1645.46	1659.09	1656.46	1658.98	1655.13	1660.66	1655.23	1664.63	1656.14	1657.82	1664.08	1664.98	1662.3	1645.14	1643.11	1657.14	1654.55	1658.73	1656.91	1641.47	1647.86	1651.27	1664.34	1665.42	1671.71	1666.02	1659.46	1666.76	1664.02	1659.16	1668.77	1671.61	1636.13	1641.5	1651.85	1658.59	1660.49	1669.37	1662.24	1661.62
67.844002	1649.75	1653.54	1648.7	1645.41	1647.03	1649.63	1658.73	1665.72	1670.16	1645.27	1660.92	1660.11	1655.97	1655.24	1657.92	1655.38	1662.74	1656.93	1659.28	1662.97	1666.19	1659.98	1643.86	1642.94	1654.78	1651.84	1657.87	1658.11	1643.53	1648.74	1649.63	1663.38	1665.69	1671.26	1666.48	1659.82	1665.7	1665.86	1659.39	1667.61	1672.05	1634.05	1637.59	1650.02	1658.07	1658.45	1667.36	1660.02	1661.14
68.338997	1649.38	1653.12	1649.42	1645	1647.82	1649.37	1660.26	1668.81	1668.67	1648.02	1662.25	1657.41	1655.47	1653.9	1659.51	1656.82	1663.93	1657.63	1659.04	1664.21	1669.57	1659.33	1643.89	1643.06	1656.58	1653.5	1657.43	1664.83	1644.33	1648.66	1650.88	1664.6	1664.65	1671.64	1666.51	1662.7	1666.82	1667.43	1657.93	1667.3	1671.58	1636.14	1639.51	1651.4	1659.44	1658.19	1668.28	1668.24	1662.4
68.834000	1648.38	1655.27	1651.01	1645.24	1648.87	1650.11	1663.08	1667.3	1669.88	1646.69	1660.63	1656.58	1657.17	1655.8	1659.69	1656.48	1662.41	1655.49	1659.98	1665	1673.7	1661.2	1642.08	1642.46	1655.99	1654.24	1658.26	1678.07	1641.52	1648.52	1649.39	1663.07	1665.7	1671.85	1668.59	1658.33	1666.62	1668.55	1659.61	1667.81	1672.3	1635.47	1636.8	1652	1659.04	1658.27	1667.94	1683.63	1663.91
69.329002	1649.68	1657.25	1650.84	1647.07	1647.31	1650.28	1662.88	1665.75	1670.5	1647.32	1662.03	1657.01	1656.19	1657.1	1658.45	1656.08	1664.17	1655.76	1656.65	1665.58	1680.61	1659.05	1643.43	1644.29	1656.68	1653.54	1659.54	1687.75	1642.67	1646.92	1651.3	1664.34	1665.48	1672.36	1668.51	1659.87	1667.45	1669.89	1660.44	1668.55	1672.26	1637.25	1640	1652.77	1659.84	1656.29	1667.42	1695.96	1664.8
69.824997	1648.07	1656.15	1651.81	1646.4	1647.32	1648.45	1659.09	1666.54	1672.31	1648.31	1662.57	1656.35	1656.51	1653.31	1658.37	1656.18	1664.1	1656.19	1657.29	1663.97	1682.1	1660.74	1643.95	1642.6	1658.59	1653.9	1658.61	1695.8	1643.73	1648.83	1650.34	1662.01	1665.96	1672.67	1670.1	1658.26	1665.65	1673.04	1659.74	1668.64	1671.82	1637.85	1640.74	1653.64	1657.6	1657.47	1669.19	1702	1662.26
70.320000	1650.99	1655.87	1651.59	1647.15	1647.05	1650.05	1660.54	1665.68	1669.42	1645.85	1661.48	1658.81	1657.16	1656.04	1658.88	1656.43	1661.78	1655.13	1657.41	1665.92	1682.99	1660.72	1644.02	1645	1656	1652.78	1655.89	1698.56	1643.04	1648.29	1651.92	1664.72	1665.45	1671.49	1668.62	1660.96	1667.11	1672.1	1658.73	1670.02	1672.54	1636.81	1638.98	1652.82	1656.76	1659.64	1666.65	1703.81	1661.98
70.815002	1650.38	1655.7	1650.91	1644.78	1647.71	1649.38	1661.96	1665.95	1668.41	1644.54	1661.38	1655.83	1656.28	1654.74	1658.63	1656.37	1663.51	1656.22	1657.33	1662.96	1685.06	1660.09	1643.74	1643.4	1656.42	1654.12	1659.67	1700.98	1642.9	1649.5	1650.98	1664.83	1667.14	1671.09	1669.54	1659.85	1663.98	1673.62	1661.18	1668.82	1673.03	1635.89	1638.5	1651.74	1658.29	1656.28	1667.57	1706.23	1665.29
71.309998	1652.06	1654.63	1651.18	1647.43	1648.45	1648.62	1660.53	1668.03	1671.06	1649.54	1659.71	1657.66	1656.16	1654.99	1659.78	1657.24	1664.1	1655.3	1658.41	1663.06	1685.27	1660.39	1642.27	1644.35	1656.88	1652.76	1659.39	1701.1	1639.97	1646.82	1653.04	1662.75	1665.16	1671.13	1668.63	1657.1	1664.43	1671.63	1659.07	1666.29	1671.63	1636.16	1640.57	1651.91	1660.62	1657.56	1666.82	1705.6	1664.75
71.806000	1649.35	1655.37	1650.01	1643.97	1647.24	1649.64	1660.1	1666.73	1670.98	1647.02	1661.01	1658.21	1657.94	1654.7	1658.85	1656.33	1662.67	1657.72	1657.21	1665.32	1685.37	1658.3	1643.12	1644.88	1658.29	1652.55	1658	1700.66	1642.64	1649.5	1651.1	1662.45	1661.78	1671.05	1667.37	1660.25	1665.43	1673.72	1658.6	1669.87	1670.32	1635.25	1639.69	1652.46	1657.51	1656.23	1664.59	1702.3	1662.8
72.301003	1649.96	1655.13	1649.24	1644.02	1647.95	1649.52	1660.55	1667.19	1671.37	1647.28	1658.61	1655.66	1655.89	1652.68	1659.38	1655.35	1662.77	1656.55	1657.73	1663.49	1686.23	1658.04	1642.75	1645.42	1657.5	1653.77	1655.94	1701.42	1640.14	1647.82	1652.76	1664.72	1665.39	1670.71	1668.98	1659.78	1666.35	1671.95	1659.49	1666.1	1671.95	1635.67	1640.13	1652.16	1657.55	1655.83	1666.77	1703.38	1663.85
72.795998	1649.25	1655.2	1650.09	1646.51	1647.05	1651.31	1660.58	1667.51	1669.85	1646.9	1661.77	1655.79	1656.96	1656.05	1660.09	1656.6	1663.44	1657.37	1657.38	1661.66	1686.86	1661.81	1641.74	1643.27	1655.61	1655.25	1656.16	1701.34	1640.8	1646.5	1649.39	1664.31	1665.8	1670.69	1671.62	1660.12	1665.44	1673.5	1657.6	1668.28	1670.63	1636.21	1637.79	1651.17	1657.28	1659.77	1667.32	1704.91	1663.91
73.291000	1649.58	1656	1649.77	1644.61	1647.87	1648.76	1661.4	1666.72	1667.73	1645.46	1659.19	1658.82	1656.33	1654.63	1657.24	1656.45	1664.07	1660.23	1657.67	1663.29	1686.19	1657.76	1643.7	1642.94	1657.68	1653.44	1658.76	1698.03	1643.19	1648.23	1648.36	1662.82	1665.76	1672.21	1668.64	1658.74	1665.59	1673.44	1660.32	1667.85	1671.7	1635.91	1640.61	1652.95	1658.56	1658.55	1668.44	1702.08	1664.03
73.786003	1649.08	1656.61	1650.62	1644.97	1647.37	1651.75	1661.53	1665.43	1666.42	1644.42	1659.95	1658.31	1655.15	1654.21	1658.11	1656.81	1662.98	1658.58	1656.58	1661.62	1684.16	1661.63	1642.89	1644.89	1658.06	1654.03	1657.75	1695.39	1642.83	1649.35	1651.97	1665.71	1665.56	1673.18	1667.89	1660.26	1665.08	1674.6	1659.61	1667.5	1673	1636.35	1639.67	1652.9	1660.18	1659.03	1666.06	1700.98	1662.99
74.281998	1648.58	1655.46	1652.16	1643.88	1646.8	1651.61	1658.65	1666.49	1669.95	1646.59	1660.79	1657.89	1657.37	1654.65	1659.61	1656.45	1660.94	1656.72	1660.93	1663.86	1682.28	1658.93	1642.71	1644.52	1656.78	1654.09	1657.74	1692.5	1643.03	1647.81	1651.04	1662.74	1664.41	1671.38	1667.39	1657.94	1664.34	1673.3	1660.56	1668.23	1669.51	1636.75	1638.74	1652.66	1659.06	1657.42	1665.82	1694.32	1662.52
74.777000	1649.8	1656.91	1650.65	1646.02	1647.02	1650.45	1661.52	1664.74	1669.17	1646.61	1662	1656.2	1658.39	1654.79	1656.62	1656.18	1661.53	1657.22	1659.86	1663.44	1676.53	1658.25	1644.04	1643.98	1656.85	1654.24	1657.69	1684.79	1642.53	1647.11	1649.2	1662.93	1664.25	1672.41	1668.66	1657.96	1666.05	1670.68	1659.78	1667.37	1671.19	1634.88	1637.61	1650.98	1658.35	1655.44	1667.81	1691.51	1666.12
75.272003	1650.65	1656.56	1650.73	1645.58	1647.48	1650.06	1658.36	1666.94	1670.24	1646.93	1660.5	1654.59	1656.03	1656.1	1657.6	1656.2	1662.78	1659.49	1657.73	1664.7	1676.91	1661.54	1642.27	1645.39	1656.78	1654.87	1659.03	1685.97	1641.93	1649.27	1651.84	1665.4	1665.28	1671.22	1667.96	1658.82	1664.59	1668.18	1660.06	1668.82	1671.97	1637.13	1639.19	1652.93	1659.52	1658.33	1667.75	1688.2	1663.47
75.766998	1649.16	1654.67	1650.22	1646.13	1648.7	1648.7	1657.96	1665.69	1670.27	1646.09	1658.39	1654.83	1653.36	1654.21	1657.71	1656.32	1663.63	1655.11	1658.79	1661.79	1674.99	1659.35	1644.21	1642.7	1656.08	1654.07	1656.98	1676.8	1643.29	1648.07	1650.63	1662.2	1663.74	1671.29	1667.79	1656.37	1665.63	1668.08	1658.31	1668.01	1669.09	1636.46	1637.74	1652.07	1658.44	1655.55	1668.39	1684.75	1662.74
76.262001	1649.57	1655.79	1651.58	1643.67	1647.19	1650.09	1660.56	1664.69	1669.18	1645.21	1659.83	1656.39	1654.3	1654.83	1658.3	1657.01	1663.69	1657.43	1659.78	1663.37	1672.5	1660.14	1643.47	1644.75	1655.6	1652.4	1658.43	1676.49	1642.98	1649.43	1651.31	1665.08	1664.53	1670.56	1666.79	1658.63	1664.04	1669.03	1659	1669.62	1671.74	1637.3	1638.89	1652.45	1659.82	1656.3	1668.22	1678.48	1661.26
76.758003	1649.73	1657.27	1650.11	1643.53	1647.65	1649.8	1659.91	1666.15	1669.84	1647.02	1658.72	1657.59	1657.1	1654.83	1659.03	1659.95	1661.43	1656.22	1660.01	1663.98	1672.05	1658.97	1643.87	1643.64	1655.7	1653.57	1660.32	1673.16	1641.11	1648.04	1649.83	1662.28	1665.4	1671.31	1669.8	1658.7	1666.16	1668.3	1658.6	1668.34	1669.83	1636.26	1637.93	1653.06	1659.62	1655.12	1667.63	1677.05	1662.16
77.252998	1647.23	1654.93	1650.02	1644.93	1648.99	1649.21	1659.81	1664.18	1668.29	1644.88	1661.69	1653.77	1655.67	1656.08	1657.41	1659.86	1662.54	1655.09	1662.35	1664.83	1670.54	1659.35	1643.28	1642.47	1658.29	1653.45	1659.59	1672.5	1641.5	1647.49	1651.2	1663.19	1664.78	1672.1	1667.95	1660.06	1664.89	1667.77	1656.93	1667.82	1670.32	1636.37	1636.69	1651.7	1656.5	1655.7	1665.56	1675.54	1663.18
77.748001	1650.23	1655.41	1650.78	1644.59	1645.46	1647.12	1659.64	1663.59	1667.07	1646	1661.43	1656.27	1658.74	1655.29	1661.2	1659.48	1662.47	1654.22	1663.18	1660.28	1671.21	1658.37	1642.84	1642.87	1658.12	1653.3	1659.95	1668.84	1642.99	1647.25	1650.33	1662.91	1665.5	1670.05	1667.77	1659.99	1666.99	1666.89	1659.71	1667.04	1670.97	1634.71	1638.64	1652.62	1660.04	1657	1665.8	1671.53	1660.8
78.242996	1649.36	1652.97	1648.75	1645.97	1648.23	1649.03	1659.94	1667.52	1671.32	1644.87	1661.11	1655.24	1655.78	1654.76	1657.39	1659.16	1663.59	1656.9	1663.52	1664.82	1669.8	1658.8	1643.4	1643.67	1656.63	1654.29	1657.85	1667.79	1643.14	1648.23	1650.44	1664.93	1662.86	1671.52	1667.77	1659.42	1664.81	1665.35	1658.06	1668.23	1672.11	1635.41	1635.3	1650.23	1658.49	1658.16	1667.36	1672.45	1661.15
78.737999	1649.53	1653.13	1647.93	1643.94	1647.3	1648.14	1659.57	1664.8	1667.46	1645.14	1660.95	1655.1	1655.43	1652.44	1658.13	1659.49	1663.53	1656.86	1659.91	1663.36	1666.99	1659.7	1646.27	1642.93	1657.79	1650.97	1658.6	1665.38	1641.43	1649.7	1651.22	1666.2	1665.95	1670.47	1666.25	1659.04	1663.09	1664.7	1658.53	1668.88	1669.6	1634.41	1637.36	1649.36	1659.03	1656.52	1666.93	1669.66	1660.87
79.234001	1649.02	1655.71	1650.49	1646.72	1648.25	1649.05	1659.04	1666.47	1668.65	1645.98	1661.11	1655.51	1654.97	1655.81	1658.52	1656.71	1663.67	1656.99	1660.22	1661.33	1666.68	1658.2	1641.21	1642.67	1656.5	1653.46	1655.74	1663.8	1642.44	1649.53	1650.34	1663.56	1663.94	1671.5	1666.44	1658.02	1665.21	1661.98	1658.52	1665.63	1671.61	1635.84	1638.72	1651.68	1658.2	1657.59	1668.34	1669.72	1662.51
79.728996	1648.5	1654.82	1648.28	1645.69	1648.25	1645.94	1660.51	1662.68	1669.27	1645.63	1659.95	1656.84	1655.28	1655.03	1657.56	1656.61	1662.15	1654.31	1659.98	1661.25	1669.11	1659.3	1641.86	1644.15	1656.03	1652.3	1656.74	1662.08	1641.11	1648.12	1650.57	1661.68	1665.24	1671.51	1666.84	1658.02	1664.77	1666.85	1659.16	1668.28	1671.04	1635.1	1638.29	1652.73	1657	1657.09	1668.37	1668.49	1662.82
80.223999	1648.34	1654.85	1646.99	1646.05	1649.09	1649.88	1659.53	1664.15	1669.04	1647.63	1661.84	1654.73	1657	1654.01	1660.12	1655.53	1662.9	1653.53	1660.48	1664.55	1664.76	1658.48	1643.4	1644.68	1657.06	1654.68	1657.68	1663.54	1642.42	1647.84	1649.91	1661.34	1663.25	1669.8	1669.84	1658.66	1664.84	1665.15	1657.53	1664.3	1671.73	1636.57	1639.58	1652.96	1659.05	1655.99	1666.82	1666.6	1660.04
80.719002	1648.18	1654.97	1650.49	1645.46	1647.98	1650.3	1659.57	1663.82	1666.94	1645.95	1660.93	1657.67	1654.06	1653.44	1657.48	1657.97	1662.36	1655.25	1662.15	1662.59	1667.32	1659.61	1643.39	1640.92	1656.72	1654.01	1657.48	1662.13	1642.95	1646.72	1649.13	1661.6	1664.76	1671.21	1665.46	1657.55	1664.6	1662.73	1657.93	1667.87	1669.79	1635.26	1637.2	1652.03	1661.28	1657.71	1666.06	1664.58	1661.04
81.213997	1648.64	1654.2	1648.92	1644.83	1646.75	1651.07	1659.47	1663.81	1668.88	1646.24	1660.39	1655.6	1654.67	1653.28	1657.2	1656.14	1661.41	1657.15	1660.11	1663.45	1666.13	1660.22	1644.1	1643.24	1656.76	1652.6	1656.05	1661.44	1642.96	1648.82	1649.39	1664.57	1663.9	1671.35	1667.16	1660.01	1663.72	1664.63	1659.85	1667.14	1670.33	1636.83	1639.04	1653.97	1657.08	1656.35	1667.22	1667.41	1660.96
81.709999	1647.99	1656	1650.88	1645.02	1647.18	1651.17	1657.79	1665.93	1668.56	1644.98	1659.67	1655.06	1654.34	1654.91	1659.16	1655.79	1664.03	1655.95	1658.16	1662.7	1666.69	1658.99	1643.35	1643.45	1656.89	1652.66	1657.25	1662.43	1641.29	1647.27	1648.95	1663.89	1661.6	1671.11	1666.27	1656.86	1665.3	1663.72	1659.61	1667.01	1669.91	1636.95	1639.99	1651.31	1657.4	1656.5	1668.15	1665.47	1659.83
82.205002	1647.36	1654.05	1649.11	1643.53	1648.42	1648.49	1659.07	1664.23	1665.39	1644.52	1658.42	1654.94	1652.91	1653.31	1656.33	1657.39	1659.49	1653.43	1658.51	1662.64	1664.79	1659.97	1641.99	1643.43	1656.56	1651.88	1656.33	1659.38	1642.3	1647.71	1648.57	1664.37	1665.02	1669.55	1666.06	1658.12	1664.13	1663.34	1659.13	1667.19	1668.97	1636.71	1641.13	1653.03	1659.79	1656.3	1666.67	1661.23	1662.67
82.699997	1648.02	1653.58	1649.1	1643.8	1646.39	1646.44	1658.12	1665.35	1667.89	1646.83	1662.04	1657.35	1654.89	1653.77	1657.06	1657.55	1661.69	1656.54	1659.02	1662.69	1664.68	1658.24	1641.65	1642.64	1658.32	1653.86	1657.68	1661.09	1641.28	1647.5	1651.34	1664.3	1663.21	1671.21	1667.33	1659.56	1664.18	1663.59	1658.56	1666.62	1671.03	1634.94	1636.7	1650.51	1657.07	1656.93	1667.69	1663.67	1659.74
83.195000	1650.26	1654.89	1650.01	1645.83	1646.03	1649.22	1657.47	1665.43	1667.75	1644.98	1659.88	1657.14	1655.96	1653.53	1657.25	1654.74	1662.02	1657.39	1659.58	1663.41	1664.51	1659.68	1642.63	1643.55	1656.59	1651.95	1657.59	1659.44	1642.61	1647.52	1651.7	1659.78	1664.35	1670.91	1667.95	1658.16	1664.16	1663.07	1659.07	1668.08	1671.1	1635.43	1637.78	1649.82	1656.24	1655.9	1666.72	1663.69	1661.41
83.691002	1647.38	1652.67	1648.36	1645.79	1645.71	1651.11	1659.07	1665.28	1666.21	1645.66	1659.35	1654.47	1655.59	1654.27	1656.77	1655.18	1659.95	1655.56	1658.39	1658.92	1664.25	1656.33	1643.74	1642.82	1656.52	1652.81	1655.96	1658.3	1639.49	1646.81	1649.97	1661.2	1663.06	1668.57	1668.27	1657.18	1663.37	1662.76	1656.91	1664.89	1669.74	1635.53	1638.81	1650.97	1656.28	1655.15	1666.87	1663.58	1661
84.185997	1646.82	1652.93	1646.87	1645	1645.93	1649.35	1659.91	1663.59	1665.83	1645.59	1658.65	1653.91	1653.32	1651.53	1657.84	1654.18	1662.2	1656.71	1657.47	1663.28	1664.98	1661.22	1643.48	1644.53	1654.91	1653.55	1656.68	1659.25	1640.89	1644.75	1650.35	1660.93	1665.09	1670.92	1664.84	1657.59	1664.07	1663.12	1657.98	1665.83	1669.09	1636.2	1639.32	1649.61	1656.3	1654	1665.97	1661.67	1660.36
84.681000	1647.83	1651.02	1649.7	1643.78	1648.19	1648.96	1658.67	1663.16	1666.86	1645.61	1658.29	1654.8	1655.02	1652.85	1656.66	1653.95	1662.88	1656.1	1658.38	1663.35	1662.34	1658.9	1643.19	1641.27	1656.43	1650.73	1656.56	1658.14	1640.96	1646.11	1649.01	1661.27	1662.65	1670.28	1666.25	1657.56	1663.31	1661.24	1657.2	1665.97	1669.51	1635.12	1636.79	1648.19	1656.75	1655.76	1666.47	1662.84	1662.04
85.176003	1648.87	1652.35	1646.74	1643.94	1648.47	1648.52	1659.43	1664.8	1668.9	1646.54	1659.59	1656.49	1657.2	1651.23	1657.74	1653.27	1662.1	1654.65	1658.3	1663.46	1665.57	1659.07	1641.8	1642.24	1659.54	1652.2	1657	1660.62	1642.78	1645.21	1649.8	1661.95	1664.08	1669.33	1666.28	1656.26	1664.83	1661.82	1656.83	1667.09	1670.28	1636.35	1639.11	1650.34	1657.56	1653.67	1666.49	1662.33	1662.79
85.670998	1648.54	1651.72	1647.49	1643.91	1644.81	1646.62	1655.04	1666.89	1667.26	1643.85	1661.16	1654.57	1655.54	1651.1	1657.33	1653.33	1663.06	1657.92	1660.62	1660.05	1664.99	1660.84	1643.32	1643.71	1655.81	1652.41	1657.22	1656.26	1641.55	1644.77	1649.11	1658.61	1664.02	1667.2	1665.28	1659.37	1662.9	1662.84	1657.37	1665.83	1669.23	1634.95	1636.94	1650.51	1655.54	1656.34	1663.49	1661.12	1660.48
86.167000	1647.88	1648.62	1646.57	1643.54	1647.24	1648.71	1656.11	1664.28	1668.49	1647.62	1658.86	1656.87	1658.12	1654.12	1658.7	1654.86	1661.05	1654.69	1656.68	1661.03	1664.77	1655.96	1642.4	1641.11	1655.62	1652.62	1656.7	1658.04	1641.7	1649.33	1650.95	1663.23	1662.62	1669.56	1665.78	1658.57	1663.16	1660.29	1657.73	1666.87	1670.54	1635.04	1636.22	1650.63	1656.2	1656.12	1667.09	1659.09	1660.1
86.662003	1648.1	1650.07	1646.45	1644.5	1647.38	1646.8	1657.63	1664.18	1667.51	1646.83	1659.97	1654.71	1655.97	1651.72	1659.09	1657.29	1662.04	1655.97	1657.71	1662.89	1666.27	1657.22	1643.57	1644.69	1655.14	1652.18	1655.31	1656.39	1641.85	1647.5	1649.18	1660.63	1661.98	1671.21	1665.54	1656.13	1665.81	1661.45	1655.6	1666.38	1667.87	1634.84	1637.3	1650.84	1657.24	1655.83	1665.75	1659.05	1659.38
87.156998	1649.88	1650.77	1647	1645.08	1647.04	1647.6	1655.6	1664.41	1667.21	1646.65	1660.49	1655.49	1654.93	1653.72	1656.54	1657.45	1660.86	1656.09	1658.89	1660.92	1662.29	1656.97	1642.68	1641.69	1656.14	1652.14	1655.22	1659.22	1641.76	1648.64	1650.16	1662.93	1663.9	1671.03	1663.71	1658.11	1664.87	1659.76	1656.96	1664.16	1668.99	1636	1638.33	1649.57	1655.28	1656.46	1666.58	1659.81	1661.45
87.652000	1646.19	1651.65	1646.06	1644.2	1648.02	1649.66	1655.32	1663.72	1667.26	1645.34	1658.72	1654.91	1653.69	1651.62	1654.51	1655.83	1660.17	1653.21	1659.68	1662.46	1665.34	1658.39	1642.84	1644.29	1655.65	1650.26	1656.17	1657.6	1640.68	1649.03	1649.52	1662.44	1664	1667.28	1666.14	1657.13	1664.76	1658.43	1658.13	1664.99	1669.65	1635.11	1637.88	1649.44	1655.19	1655.35	1665.99	1657.51	1659.02
88.147003	1648.23	1651.21	1646.11	1644.32	1646.31	1646.27	1655.26	1665.24	1666.44	1645.66	1662.33	1654.51	1654.72	1654.06	1657.29	1656.64	1659.75	1655.27	1659.79	1663.53	1665.57	1658.35	1643.58	1642.42	1654.13	1652.3	1655.92	1657.26	1642.79	1645.04	1648.52	1662.44	1664.83	1670.82	1664.68	1657.53	1662.69	1659.64	1660.13	1666.03	1669.68	1634.6	1640.16	1650.52	1656.72	1655.6	1664	1656.74	1660.43
88.642998	1647.87	1651.02	1647.13	1644.97	1646.68	1647	1655.35	1663.41	1665.48	1644.06	1659.89	1656.07	1654.59	1651.99	1654.37	1657	1661.67	1654.27	1660.66	1658.69	1663.81	1657.61	1642.25	1641.85	1655.02	1653.23	1656.17	1655.99	1641.85	1646.16	1649.05	1661.7	1661	1671.67	1667.35	1656.28	1663.39	1659.91	1659.53	1665.59	1667.68	1634.58	1637.17	1649.74	1657.84	1657.21	1667.38	1660.69	1660.41
89.138000	1650.77	1650.44	1647.17	1642.41	1647.16	1646.01	1657.37	1662.15	1667.44	1646.62	1661.9	1656.28	1654.51	1651.69	1656.97	1657.56	1662.1	1656.98	1661.47	1661.87	1666.43	1658.02	1642.56	1642.7	1654.41	1652.04	1656.96	1656.42	1640.98	1647.86	1650.32	1662.99	1664.39	1668.83	1664.8	1657.57	1661.36	1658.67	1658.98	1667.07	1670.16	1635.6	1640.35	1652.1	1657.99	1654.71	1665.7	1660.32	1659.57
89.633003	1647.52	1650.79	1647.23	1643.97	1647.86	1648.33	1657.4	1665.6	1667.56	1644.61	1661.26	1654.61	1655.64	1655.31	1657.05	1658.24	1661.21	1655.2	1660.94	1660.84	1664.44	1657.21	1642.41	1643.71	1656.03	1649.88	1658.98	1655.22	1640.96	1645.37	1647.58	1659.76	1661.29	1669.09	1665.7	1656.52	1664.27	1658.72	1657.89	1665.13	1670.15	1635.77	1638.33	1649.99	1657.84	1653.41	1668.05	1658.3	1658.96
90.127998	1648.14	1650.96	1645.91	1643.49	1646.06	1647.18	1653.49	1666.06	1667.11	1647.98	1661.54	1655.26	1656.13	1653.91	1655.78	1658.13	1661.45	1654.36	1662.2	1664.84	1662.74	1658.41	1644.1	1640.88	1656.93	1649.76	1656.06	1656.03	1642.64	1648.11	1650.35	1662.61	1663.77	1668.91	1666.31	1658.73	1662.03	1658.44	1656.38	1665.57	1671.3	1634.15	1638.94	1649.83	1655.61	1655.64	1666.12	1655.69	1660.79
90.623001	1648.36	1651.4	1647.25	1642.71	1646.32	1647.4	1654.71	1663.74	1669.09	1646.13	1658.08	1654.46	1655.37	1653.64	1658.76	1658.57	1660.99	1655.83	1660.88	1660.19	1662.74	1658.8	1642.98	1641.23	1657.29	1652.5	1657.28	1656.48	1640.93	1644.39	1648.91	1661.69	1663.48	1666.98	1666.88	1657.51	1664.46	1657.74	1657.62	1665.7	1668.65	1635.9	1639.29	1649.03	1657.64	1653.56	1668.37	1659.2	1658.06
91.119003	1648.1	1650.3	1645.92	1643.6	1646.8	1646.76	1654.06	1662.99	1668.17	1646.08	1661.68	1655.34	1654.21	1654.13	1657.6	1658.37	1662.75	1654.91	1663.12	1660.58	1665.26	1658.93	1642	1642.86	1655.35	1653.56	1657.67	1653.7	1640	1645.33	1649.33	1661.1	1664.33	1671.38	1663	1657.38	1665.76	1658.75	1656.24	1665.5	1668.99	1636.1	1639.51	1649.16	1657.14	1655.91	1663.23	1659.58	1659.5
91.613998	1647.61	1650.25	1646.17	1645.24	1646.29	1648.01	1656.63	1664.58	1666.98	1644.57	1659.08	1656.11	1655.31	1652.66	1656.35	1660.15	1661.55	1653.88	1662.08	1660.87	1660.93	1657.62	1642.48	1642.61	1654.65	1653.23	1655.41	1655.59	1643.03	1648.89	1649.88	1664.35	1662.99	1669.23	1665.98	1659.09	1663.59	1656.71	1659.27	1667.16	1670.05	1634.25	1639.93	1650.35	1657.29	1658.02	1663.53	1656.57	1660.98
92.109001	1650.63	1649.68	1646.55	1644.02	1646.38	1648.54	1654.97	1663.09	1666.23	1644.8	1660.36	1654.77	1653.84	1654.54	1655.43	1660.66	1660.59	1655.53	1661.74	1661.32	1663.2	1656.81	1642.25	1642.43	1655.37	1651.7	1655.51	1656.79	1640.64	1647.52	1649.83	1662.07	1661.62	1667.38	1663.96	1657.13	1663.89	1659.4	1657.57	1663.99	1668.95	1635.11	1638.31	1650.97	1658.76	1654.33	1665.31	1656.8	1660.03
92.603996	1647.66	1650.16	1648.78	1643.22	1646.48	1646.19	1654.46	1668.53	1665.7	1644.76	1658.92	1653.64	1653.11	1653.03	1656.23	1659.95	1662.18	1653.76	1663.02	1660.59	1664.76	1659.03	1642.56	1643.97	1655.4	1652.86	1655.76	1655.16	1640.89	1646.64	1647.18	1661.92	1662.88	1669.46	1664.57	1655.86	1665.07	1657.72	1658.53	1666.23	1667.75	1635.39	1637.71	1651.67	1654.93	1653.75	1663.46	1658.84	1657.39
93.098999	1647.96	1649.53	1648.12	1645.08	1647.03	1648.3	1655.26	1662.94	1668.49	1645.91	1659.32	1656.48	1656.39	1652.47	1657.94	1658.1	1661.42	1655.49	1662.79	1661.45	1664.31	1658.58	1640.95	1643.58	1656.71	1653.29	1658.97	1656.09	1643.77	1646.74	1648.95	1662.16	1664.96	1667.36	1664.19	1656.42	1664.03	1657.96	1658.8	1664.31	1670.68	1637.17	1638.21	1650.68	1655.35	1657.6	1665.72	1656.3	1660.23
93.595001	1645.62	1648.79	1647.56	1643.43	1648.29	1646.97	1655.37	1661.85	1666.79	1645.86	1659.09	1654.88	1654.35	1653.2	1658.08	1661.59	1660	1655	1661.36	1659.32	1663.27	1656.85	1643.78	1643.12	1656.87	1652.99	1655.73	1656.5	1641.42	1645.52	1647.88	1659.4	1662.8	1668.51	1662.34	1655.75	1663.74	1657.67	1656.46	1667.52	1667.61	1634	1637.33	1649.8	1657.56	1653.43	1665.51	1657.28	1659.73
94.089996	1646.79	1650.09	1647.69	1642.02	1647.6	1647.09	1654.39	1663.63	1667.21	1646.28	1660.09	1655.9	1653.68	1653.78	1655.73	1659.42	1662.37	1655.51	1661.55	1660.53	1663.46	1660.36	1641.79	1644.56	1655.6	1653.34	1657.52	1654.37	1638.95	1648.65	1648.82	1662.37	1663.4	1667.84	1665.9	1659.91	1662.89	1656.83	1655.33	1665.26	1668.89	1635.93	1636.65	1650	1658.27	1656.32	1664.77	1655.51	1658.91
94.584999	1647.62	1650.08	1647.36	1644.76	1648.24	1646.14	1656.67	1665.36	1669.13	1645.03	1660.36	1655.03	1655.19	1656.09	1656.21	1658.82	1659.24	1654.18	1660.25	1661.24	1665.51	1658.64	1640.51	1642.48	1655.77	1654.04	1656.33	1655.05	1640.86	1649.56	1649.93	1662.63	1662.03	1670.19	1665.42	1658.17	1664.89	1658.54	1657.87	1663.35	1670.12	1635.25	1637.68	1650.9	1657.49	1655.46	1665.16	1658.11	1659.54
95.080002	1648.12	1650.27	1646.14	1644.64	1646.45	1648.09	1653.57	1664.4	1667.99	1645.56	1661.11	1655.49	1655.02	1654.22	1659.04	1658.49	1659.97	1654.32	1662.02	1660.38	1663.35	1657.26	1643.16	1642.72	1655.4	1653.27	1656.3	1657.25	1642.61	1644.39	1649.53	1659.98	1663.88	1668.2	1664.07	1656.64	1663.95	1657.6	1658.54	1664.39	1667.26	1635.58	1636.92	1651.27	1656.74	1653.61	1663.9	1656.61	1659.15
95.574997	1647.2	1650.25	1647.02	1644.59	1647.27	1646.47	1655.11	1665.26	1665.6	1645.37	1659.1	1656.2	1654.87	1652.52	1657.04	1657.62	1662.62	1653.89	1661.74	1661.67	1663.88	1656.52	1642.56	1642.43	1655.61	1651.22	1656.16	1654.81	1642.16	1647.2	1648.07	1661.07	1663.29	1668.9	1664.89	1657.72	1665.01	1658.63	1658.33	1666.66	1670.26	1636.05	1640.67	1652.03	1657.82	1656.94	1667.27	1657.07	1659.9
96.070999	1649.21	1649.58	1648.69	1644.61	1648.48	1647.95	1655.29	1665.26	1666.56	1644.73	1659.08	1653.74	1654.07	1651.83	1655.89	1657.76	1661.76	1656.7	1661.4	1661.76	1663.68	1659.26	1641.66	1643.07	1656.59	1653.75	1656.88	1655.87	1641.06	1647.06	1648.44	1660.95	1664.83	1671.03	1664.03	1658.65	1664.01	1657.94	1657.1	1666.92	1669.08	1634.08	1639.43	1652.65	1657.96	1656.28	1665.31	1657.1	1659
96.566002	1650.09	1648.1	1646.65	1644.19	1646.04	1648.15	1655.6	1663.95	1666.18	1647.05	1659.19	1654.37	1656.76	1653.55	1656.41	1657.41	1660.04	1656.14	1658.29	1661.61	1663.11	1659.98	1643.76	1642.88	1654.75	1652.77	1658.92	1655.42	1642.47	1646.58	1650.96	1662.12	1664.23	1667.68	1664.78	1656.92	1663.13	1657.38	1657.28	1666.45	1669.01	1636.79	1638.61	1651.35	1657.84	1655.87	1664.91	1658.13	1660.56
97.060997	1647.88	1650.7	1648.72	1644.66	1649.67	1648.49	1655.92	1663.19	1669.33	1644.36	1656.89	1654.57	1652.65	1652.37	1656.59	1656.47	1660.59	1655.64	1658.85	1660.58	1662.41	1660.32	1642.87	1645.33	1655.03	1652.43	1656.17	1653.4	1641.68	1646.26	1649.65	1662.07	1663.13	1669.72	1663.24	1655.76	1664.13	1656.4	1657.29	1665.57	1668.78	1635.26	1638.87	1652.33	1655.99	1654.44	1664.18	1653.83	1660.39
97.556000	1648.84	1650.22	1647.82	1644.54	1646.3	1649.19	1655.11	1664.44	1666.92	1647.65	1659.21	1655.14	1656.56	1653.13	1658.22	1655.98	1663.12	1655.05	1659.15	1662.79	1665.27	1657	1642.32	1641.89	1654.79	1652.08	1657.27	1658.04	1643.11	1647.41	1651.49	1661.93	1661.72	1671.35	1664.95	1658.89	1665.66	1658.8	1656.64	1663.87	1671.14	1635.89	1639.43	1652.09	1655.93	1656.6	1666	1658.23	1662.55
98.052002	1647.23	1648.36	1647.55	1643.73	1648.58	1649.4	1654.75	1662.43	1666.59	1644.87	1659	1654.86	1655.51	1653.41	1658.37	1654.09	1660.23	1655.02	1659.04	1659.97	1664.77	1658.17	1643.41	1642.47	1655.89	1653.6	1656.49	1654.8	1640.54	1647.69	1649.13	1661.3	1662.98	1669.68	1665.7	1657.47	1663.45	1657.46	1657.64	1664.61	1669.47	1634.02	1638.99	1654.06	1655.96	1654.97	1668.08	1655.29	1660.06
98.546997	1648.17	1650.07	1648.31	1644.41	1648.59	1647.69	1655.08	1662.71	1665.68	1644.58	1659.76	1654.46	1656.16	1654.03	1657.08	1656.93	1659.68	1654.44	1660.43	1660.56	1661.55	1660.36	1641.89	1643.27	1654.2	1651.43	1658.72	1655.81	1641.45	1648.8	1649.55	1662.19	1665.75	1669.29	1665.43	1656.21	1663.01	1658.17	1656.36	1663.77	1669.31	1636.3	1637.98	1650.12	1654.58	1656.35	1666.79	1656.68	1658.82
99.042000	1646.37	1648.68	1648.29	1642.53	1646.07	1648.58	1653.82	1662.47	1666.34	1647	1659.23	1655	1654.7	1652.3	1658.25	1655.98	1661.51	1654.36	1658.38	1659.61	1664.09	1660.02	1642.32	1642.27	1655.92	1653.28	1656.78	1653.05	1642.56	1649.63	1650.1	1661.7	1662.54	1670.55	1666.81	1657.08	1663.03	1656.85	1655.4	1664.73	1669.75	1634.87	1636.96	1651.02	1656.76	1653.28	1667.43	1656.23	1657.85
99.537003	1645.8	1649.54	1647.25	1644.17	1645.87	1644.88	1652.77	1664.88	1666.35	1642.6	1659.3	1655.85	1654.14	1653.77	1655.55	1654.92	1660.37	1653.73	1657.55	1659.54	1664.31	1658.39	1642.51	1643.24	1656.33	1654.27	1657.07	1655.34	1641.9	1646.8	1651.73	1661.99	1664.02	1669.76	1665.07	1657.79	1663.27	1653.62	1655.18	1665.15	1671.17	1636.56	1638.31	1648.77	1653.48	1654.8	1664.21	1655.03	1658.44
100.031998	1646.64	1649.84	1648.71	1645.35	1647.07	1645.93	1654.4	1660.69	1665.96	1646.09	1658.79	1653.29	1654.95	1652.98	1657.34	1655.84	1660.67	1654.7	1657.99	1661.19	1665.11	1658.02	1642.71	1642.95	1655.22	1651.33	1655.7	1655.12	1642.31	1647.8	1649	1658.76	1660.93	1670.01	1665.88	1655.68	1662.14	1656.72	1659.21	1664.29	1669.28	1635.15	1638.07	1651.26	1655.85	1652.69	1664.61	1655.39	1659.88
100.528000	1647.47	1649.42	1646	1645.05	1648.59	1647.44	1653.95	1662.21	1666.85	1643.66	1659.24	1656.29	1654.39	1655.65	1655.53	1654.64	1662.9	1655.35	1656.34	1662.42	1663.33	1655.3	1642.46	1640.89	1655.11	1652.52	1655.91	1654.64	1642	1645.72	1649.93	1661.63	1662.77	1668.79	1666.25	1657.56	1664.09	1657.57	1655.72	1663.64	1667.5	1634.83	1638.63	1650.15	1657.13	1655.12	1666.27	1655.24	1659.19
101.023003	1646.46	1651.32	1648.35	1645.84	1647.4	1648.36	1656.39	1661.53	1666.24	1643.98	1658.14	1655.09	1653.4	1653.66	1654.79	1654.86	1661.58	1651.18	1655.49	1662.12	1664.73	1657.6	1644.14	1644.02	1655.29	1654.44	1656.24	1656.15	1643.68	1647.04	1648.32	1660.3	1662.81	1669.41	1665.72	1656.55	1662.46	1656.45	1657.44	1663.99	1669.72	1635.34	1636.19	1648.72	1655.71	1656.25	1662.49	1656.76	1658.73
101.517998	1647.59	1648.77	1648.65	1645.16	1646.14	1646.9	1653.56	1662.31	1666.4	1644.32	1659.47	1655.19	1654.28	1653.79	1656.85	1654.23	1661.8	1653.79	1657.69	1661.58	1664.54	1657.63	1643.4	1645.88	1657.52	1653.36	1656.34	1658.21	1640.54	1649.14	1650.81	1661.84	1664.05	1670.03	1665.39	1657.28	1662.38	1658.57	1658.33	1664.36	1669.51	1637.41	1638.22	1653.19	1657.03	1654.44	1662.09	1656.55	1659.64
102.013000	1647.51	1650.01	1649.23	1643.82	1647.56	1646.35	1654.93	1663.23	1665.4	1645.7	1659.7	1654.26	1655.14	1655.31	1655.45	1652.96	1659.83	1654.38	1657.91	1661.02	1665.94	1657.99	1642.22	1644.12	1655.54	1651.28	1654.68	1653.92	1641.08	1646.92	1649.73	1662.58	1662.43	1669.83	1665.53	1656.33	1661.95	1657.32	1653.71	1666.02	1670.75	1635.19	1635.82	1649.29	1654.8	1655.09	1665.2	1656.23	1661.64
102.508003	1648.4	1649.73	1647.95	1643.37	1647.14	1645.88	1655.26	1661.81	1666.46	1646.03	1657.52	1654	1655.57	1652.18	1654.79	1657.65	1662.22	1656.37	1657.32	1661.31	1663.48	1659.58	1640.54	1643.84	1656.29	1653.45	1657.49	1654.03	1643.14	1647.95	1650.62	1660.14	1665.44	1670.88	1666.42	1656.64	1661.87	1658.46	1655.84	1664.65	1668.7	1636.12	1638.33	1650.45	1657.63	1655.84	1665.23	1657.05	1658.8
103.003998	1646.63	1648.41	1645.62	1642.87	1646.51	1647.05	1655.13	1662.88	1664.15	1643.29	1658.87	1654.36	1653.86	1652.28	1657.12	1655.21	1662.65	1654.25	1655.1	1661.83	1663.99	1658.07	1639.37	1642.13	1657.59	1653.03	1655.73	1653.66	1643.44	1645.15	1648.57	1660.09	1662.76	1669.3	1665.68	1658.46	1663.78	1657.13	1658.77	1665.17	1668.51	1635.47	1638.68	1650.56	1656	1653.09	1663.36	1655.24	1659.43
103.499001	1647.79	1649.14	1646.47	1645.63	1646.5	1645.8	1654.93	1665.63	1666.04	1644.45	1656	1654.74	1653.43	1652.26	1656.66	1655.19	1660.12	1653.41	1654.99	1660.77	1661.72	1656.58	1642.39	1643.34	1654.07	1649.93	1655.64	1653.43	1642.59	1647.52	1649.76	1659.74	1663.73	1670.37	1665.05	1656.34	1661.9	1656	1655.73	1663.71	1668.15	1634.82	1637.2	1648.08	1655.17	1654.87	1665.2	1655.75	1658.59
103.994003	1648.59	1647.66	1647.63	1644.01	1645.27	1648.22	1655.38	1661.65	1665.79	1644.59	1657.49	1652.09	1651.64	1651.05	1655.85	1654.17	1660.15	1654.09	1655.76	1662.5	1664.2	1658.85	1643.14	1640.81	1654.26	1653.08	1655.14	1653.76	1641.7	1647.47	1651.21	1660.32	1663.2	1668.66	1664.81	1656.64	1661.09	1655.49	1658.71	1663.78	1669.22	1637.94	1639.74	1651.7	1656.13	1654.77	1664.05	1657.24	1659.09
104.488998	1645.97	1650.81	1645.83	1643.66	1647.75	1646.92	1654.8	1663.84	1666.14	1644.14	1657.5	1654.25	1653.88	1654.55	1654.46	1655.41	1661.37	1654.87	1656.09	1660.42	1661.66	1657.86	1640.55	1640.05	1654.8	1651.56	1654.8	1655.15	1641.01	1646.61	1648.55	1658.64	1661.15	1669.73	1664.17	1656.71	1663.03	1655.77	1658.83	1663.97	1666.34	1635.66	1637.46	1647.72	1654.85	1656.02	1662.04	1655.51	1657.1
104.984001	1646.8	1647.69	1647.53	1642.77	1647.27	1646	1655.58	1662.46	1665.18	1645.3	1659.67	1654.82	1655.63	1652.62	1656.69	1652.4	1658.82	1652.86	1655.78	1660.21	1662.85	1656.48	1639.41	1642.63	1653.67	1650.18	1656.32	1653.64	1641.36	1647.3	1649.36	1660.31	1661.28	1669.54	1663.11	1655.86	1664.08	1656.1	1657.16	1665	1667.21	1635.02	1637.27	1651.3	1654.4	1654.37	1664	1656.53	1659.43
105.480003	1647	1648.63	1646.97	1641.72	1646.53	1647.66	1654.86	1663.13	1666.29	1644.53	1658.35	1655.92	1654.36	1652.15	1656.68	1654.88	1661.47	1655.44	1656.56	1659.11	1664.8	1658.9	1642.32	1641.99	1655.31	1653.81	1658.16	1656.05	1641.78	1649.12	1648.22	1659.82	1661.62	1667.82	1664.06	1656.87	1663.21	1656.97	1656.66	1664.44	1668.78	1635.55	1638.24	1650.7	1656.55	1652.93	1666	1656.6	1659.44
105.974998	1646.64	1649.27	1644.63	1641.8	1645.55	1646.15	1652.61	1660.43	1666.35	1645.58	1660.5	1654.62	1654.89	1653.06	1656.62	1653.68	1661.94	1654.22	1654.39	1660.99	1663.61	1656.37	1643.2	1641.22	1653.3	1650.47	1655.28	1654.3	1641.82	1646.06	1646.23	1659.66	1661.44	1667.54	1664.02	1655.4	1660.24	1658.21	1656.67	1664.34	1666.27	1634.87	1637.41	1649.33	1654.87	1655.23	1664.9	1653.24	1660.93
106.470001	1646.76	1647.33	1645.75	1642.96	1647.48	1647.18	1654.76	1660.38	1665.42	1645.85	1657.5	1655.43	1654.01	1652.54	1657.07	1654.51	1659.12	1656.08	1656.23	1660.24	1663.3	1657.95	1643.04	1640.92	1652.44	1651.15	1656.81	1655.06	1641.88	1646.69	1648.24	1660.18	1660.98	1669.04	1663.05	1655.51	1661.21	1656.79	1656.77	1661.82	1667.15	1633.8	1636.97	1648.04	1654.91	1654.97	1665.56	1655.22	1659.26
106.964996	1646.44	1647.3	1647.04	1642.68	1645.06	1646.35	1653.65	1662.61	1665.47	1646.25	1657.86	1654.09	1652.92	1651.71	1656.14	1651.94	1659.85	1652.96	1654.88	1660.67	1660.61	1657.09	1641.79	1640.39	1655.82	1651.74	1654.49	1654.35	1640.83	1648.14	1648.89	1662.49	1661.25	1670.96	1663	1655.51	1662.24	1656.23	1655.93	1663.39	1667.05	1636.76	1638.49	1650.06	1655.93	1657.88	1663.52	1655.7	1659.39
107.459999	1647.6	1648.02	1646.08	1643.88	1645.65	1646.42	1654.98	1663.66	1664.44	1643.2	1658.17	1651.69	1653.89	1652.28	1656.58	1654.1	1658.93	1653.52	1655.86	1658.87	1663.01	1658.18	1640.51	1643.26	1655.7	1650.06	1656.83	1653.46	1639.82	1646.73	1647.86	1660.33	1663.04	1668.58	1662.31	1657.13	1662.84	1655.7	1656.68	1663.71	1667.75	1636.14	1639.74	1649.11	1655.19	1654.01	1664.62	1655.03	1659.23
107.956001	1649.58	1647.83	1646.87	1643.18	1646.48	1647.47	1653.89	1659.32	1664.08	1641.61	1659.95	1654.26	1655.35	1652.23	1653.93	1655.91	1659.79	1651.66	1656.93	1658.66	1662.49	1655.66	1640.53	1642.1	1654.18	1649.78	1654.3	1654.48	1639.58	1646.76	1649.93	1660.72	1661.59	1667.79	1663.39	1658.15	1662.96	1655.59	1658.49	1664.56	1668.69	1636.25	1637.46	1650.08	1657.24	1656.32	1666.92	1655.32	1657.1
108.450996	1646.16	1650.09	1646.2	1643.27	1647.01	1647.12	1654.02	1664.51	1665	1645.16	1658.12	1653.99	1653.49	1652.38	1655.63	1653.45	1662.82	1655.35	1656.86	1660.2	1663.91	1659.32	1642.15	1641.31	1655.66	1649.74	1654.84	1653.99	1642.32	1646.43	1645.78	1661.16	1662.68	1667.5	1664.26	1657.18	1661.26	1654.49	1656.63	1664.27	1668.07	1634.38	1637.66	1650.26	1655.47	1653.18	1664.19	1655.61	1657.68
108.945999	1646.93	1649.18	1646.38	1642.29	1646.38	1646.97	1654.92	1661.88	1663.8	1644.33	1657.02	1656.74	1654.05	1652.89	1655.56	1652.8	1660.64	1656.19	1656.12	1659.45	1661.62	1658.35	1641.02	1642.31	1654.62	1651.83	1654.43	1654.41	1637.93	1646.58	1649.44	1658.93	1662.71	1667.72	1662.27	1655.09	1661.21	1655.17	1652.41	1662.82	1668.55	1633.73	1637.08	1646.94	1654.88	1655.99	1664.04	1654.97	1658.03
109.441002	1647.55	1647.73	1646.69	1642.73	1645.66	1646.79	1654	1660.84	1666.23	1645.35	1659.95	1654.21	1654.42	1653.47	1656.12	1652.53	1662.98	1654.44	1657.33	1662.66	1662.03	1657.49	1642.66	1641.66	1657.3	1651.32	1655	1655.81	1644.13	1645.7	1650.15	1660.27	1662.89	1669.96	1662.79	1656.07	1663.28	1655.4	1656.96	1665.96	1668.72	1633.32	1636.45	1650.61	1656.11	1656.32	1666.42	1656.06	1658.69
109.936996	1646.81	1650.02	1647.57	1641.95	1646.4	1647	1653.79	1661.49	1667.53	1645.78	1660.43	1655.36	1654.23	1653.12	1656.46	1651.59	1659.03	1651.69	1657.46	1659.34	1663.72	1657.87	1641.28	1643.64	1655.42	1650.16	1655.48	1655.17	1642.75	1647	1648.72	1659.23	1662.8	1671.29	1664	1657.16	1658.84	1655.91	1657.82	1663.19	1668.94	1637.24	1637.26	1651.81	1656.4	1654.21	1666.19	1656.64	1659.27
110.431999	1647	1648.85	1647.69	1643.37	1647.35	1647.29	1655.44	1663.78	1665.02	1644.65	1658.94	1653.79	1653.67	1651.42	1655.27	1655.51	1659.34	1652.97	1653.4	1660.33	1662.81	1657.4	1641.69	1641.58	1654.38	1651.72	1655.83	1654.55	1642.18	1645.05	1648.97	1658.98	1663.04	1670.54	1665.74	1654.25	1662.9	1654.36	1657.23	1663.81	1666.89	1634.61	1640.24	1652.41	1656.2	1652.11	1664.44	1652.57	1660.41
110.927002	1646.73	1647.34	1645.23	1643.93	1644.03	1646.47	1652.34	1663.02	1662.72	1645.87	1659.62	1654.83	1655.33	1652.87	1656.48	1656.7	1659.61	1655.6	1655.88	1660.05	1663.21	1656.1	1641.06	1642.52	1655.06	1651.88	1653.93	1654.64	1641.02	1647.73	1648.63	1660.2	1661.67	1668.58	1664.74	1655.94	1664.35	1654.62	1657.61	1664.11	1668.1	1635.25	1636.94	1650.21	1656.04	1655.35	1663.14	1657.19	1658.39
111.421997	1646.67	1649.49	1646.75	1644.44	1646.37	1648.16	1655	1660.18	1665.28	1643.84	1656.86	1652.18	1653.59	1652.61	1655.19	1653.55	1658.29	1653.32	1656.66	1659.82	1662.77	1657.75	1640.18	1642.3	1655.75	1651.53	1656.03	1655.45	1642.56	1645.64	1649.7	1662.18	1662.49	1670.98	1666.4	1658.29	1662.77	1656.26	1657.29	1664.69	1669.07	1635.29	1638.19	1649.07	1657.6	1654.66	1664.26	1654.39	1656.91
111.917000	1647.22	1648.02	1646.39	1642.14	1646.71	1646.35	1653.45	1659.34	1665.87	1643.92	1658.73	1654.43	1650.94	1651.79	1654.61	1652.05	1660.22	1653.41	1657.44	1658.23	1664.05	1657.1	1641.89	1641.67	1654.64	1649.74	1655.14	1652.83	1641.44	1648.34	1647.46	1661.86	1660.7	1668.95	1666.09	1656.45	1662.85	1657.48	1656.75	1661.7	1668.06	1635.62	1639.07	1648.83	1654.03	1654.67	1664.7	1655.94	1656.83
112.412003	1647.85	1649.28	1647.73	1643.97	1647.08	1645.42	1653.13	1662.52	1664.87	1643.78	1658.25	1654.86	1655.4	1650.44	1654.5	1653.4	1661.46	1656.4	1658.17	1660.26	1663.82	1654.62	1640.64	1642.87	1652.4	1650.4	1655.81	1654.68	1641.1	1647.64	1648.68	1660.86	1659.9	1668.98	1665.02	1656.04	1663.61	1657.27	1656.13	1665.41	1668.01	1634.39	1639.42	1650.48	1654.33	1653.37	1663.72	1656.08	1658.44
112.907997	1646.51	1648.4	1646.64	1644.58	1645.82	1646.08	1652.74	1663.88	1664.01	1643.87	1659.27	1653.63	1653.68	1653.49	1655.86	1654.4	1658.53	1653.15	1656.18	1660.95	1664.61	1657.48	1641.16	1641.6	1655.52	1650.78	1656.22	1654.87	1642.09	1645.11	1647.72	1659.3	1661.26	1668.69	1664.7	1656.43	1660.57	1656.31	1655.88	1663.01	1667.08	1635.98	1635.93	1649.59	1654.32	1653.83	1663.37	1655.93	1658
113.403000	1647.76	1650.75	1645.36	1642.51	1646.43	1647.47	1653.34	1661.42	1665.54	1642.29	1660.07	1654.77	1653.21	1652.91	1655.38	1654.58	1660.58	1654.1	1655.41	1660.77	1663.14	1655.85	1641.42	1641.32	1652.59	1652.14	1656.9	1654.07	1640.29	1645.26	1647.03	1658.44	1661.07	1668.09	1664.69	1656.52	1662.37	1656.24	1657.12	1662.93	1665.81	1635.76	1637.87	1648.28	1654.73	1655.01	1664.45	1654.69	1657.8
113.898003	1646.62	1646.52	1644.82	1642.9	1645.71	1644.43	1654.24	1659.75	1666.18	1642.06	1658.45	1653.94	1652.42	1650.59	1654.88	1653.95	1658.44	1653.27	1657.07	1660.52	1662.8	1655.77	1639.48	1642.01	1655.37	1650.28	1655.73	1654.54	1640.64	1646.45	1648.68	1660.66	1661.79	1668.71	1662.11	1657.21	1661.38	1656.32	1656.3	1664.13	1666.55	1635.04	1636.57	1647.82	1656.34	1653.54	1664.33	1654.92	1658.81
114.392998	1648.1	1647.55	1645	1643.47	1646.73	1647.07	1654.52	1664.01	1662.86	1641.81	1659.6	1653.88	1652.93	1652	1653.85	1653.92	1661.02	1655.65	1656.18	1659.1	1662.48	1656.58	1643.16	1644.55	1655.33	1650.55	1653.72	1654.94	1639.04	1649.28	1648.85	1661.43	1661.89	1670.6	1664.12	1656.9	1664.36	1654.4	1655.81	1663	1670.19	1634.2	1637.73	1648.6	1654.51	1654.24	1664.61	1654.37	1658.81
114.889000	1648.29	1648.1	1645.34	1644.97	1646.16	1645.93	1653.38	1661.59	1665.58	1643.81	1660.18	1652.83	1653.69	1652.41	1655.61	1654.16	1658.98	1652.84	1655.2	1658.4	1661.66	1656.85	1641.49	1639.29	1655.94	1652.09	1652.73	1655.03	1641.66	1644.67	1647.71	1662.3	1663.12	1668.52	1667.32	1657.17	1661.5	1654.85	1654.71	1663.37	1667.22	1634.36	1638.2	1647.63	1654.67	1655.12	1666.14	1654.1	1658.15
115.384003	1647.09	1650.21	1647.32	1644.38	1646.51	1646.34	1654.68	1659.65	1664.12	1643.66	1659.22	1651.3	1654.28	1652.86	1655.52	1653.02	1661.11	1652.78	1657.21	1661.9	1662.34	1655.62	1640.56	1641.76	1654.67	1651.76	1654.8	1654.15	1641.6	1645.11	1648.66	1661.23	1662.87	1667.62	1665.34	1657.21	1662.53	1654.35	1656.84	1664.74	1669.56	1634.47	1637.52	1647.56	1655.5	1654.88	1665.31	1656.05	1656.23
115.878998	1647.98	1649.87	1646.02	1643.38	1645.98	1646.6	1654.38	1660.81	1664.94	1644.05	1660.18	1654.77	1652.63	1651.1	1654.93	1652.24	1659.17	1655.03	1657.49	1658.91	1663.64	1657.65	1643.06	1640.76	1655.29	1651.89	1654.27	1655.81	1641.36	1645.22	1645.71	1657.76	1663.25	1667.36	1663.46	1655.18	1661	1656.43	1656.74	1664.2	1667.19	1636.05	1641.3	1651.5	1655.69	1654.78	1663.86	1654.69	1662
116.374001	1646.65	1648.55	1646.12	1643.88	1646.82	1645.69	1655.53	1660.47	1667.26	1645.01	1661.16	1655.09	1654.95	1653.33	1655.97	1654.28	1657.86	1653.27	1656.16	1659.44	1662.96	1657.69	1640.48	1643.02	1655.92	1652.22	1655.36	1653.99	1640.31	1644.94	1649.17	1659.33	1662.62	1669.01	1664.82	1655.98	1664.49	1655.42	1655.8	1663.08	1667.26	1634	1636.92	1647.92	1655.91	1656.2	1664.85	1656.32	1655.56
116.869003	1648.49	1647.97	1647.02	1642.66	1647.41	1646.44	1655.36	1662.43	1665.38	1644.67	1660.54	1654.2	1652.6	1653.47	1656.19	1655.77	1661.73	1653.6	1657.51	1658.34	1662.33	1658.67	1640.27	1642.76	1653.5	1652.73	1657.95	1656.24	1641.73	1646.03	1649.49	1658.64	1661.68	1667.69	1665.24	1655.54	1662.43	1655.21	1655.05	1663.83	1667.17	1633.17	1636.35	1647.03	1655.47	1654.31	1664.79	1656.66	1658.88
117.364998	1647.68	1646.79	1646.46	1644.52	1646.25	1647.58	1652.87	1660.62	1664.94	1643.7	1661.13	1652.9	1654.61	1654.07	1655.17	1654.3	1659.93	1652.14	1656.16	1661.47	1663.06	1658.85	1642.34	1641.48	1656	1651.14	1656.91	1653.16	1641.11	1646.65	1647.44	1661.09	1661.7	1668.67	1663.28	1657.72	1662.85	1655	1656.51	1664.72	1668.45	1635.09	1638.42	1650.89	1655.54	1654.82	1663.81	1655.11	1659.41
117.860001	1647.4	1647.19	1645.34	1645.35	1644.89	1647.55	1653.92	1663.33	1666.46	1643.99	1657.92	1653.75	1652.51	1654.59	1654.34	1655.95	1661.2	1653.88	1656.92	1660.48	1662.36	1657.39	1640.27	1641.65	1655.94	1652.8	1655.05	1654.08	1640.92	1645.44	1647.41	1660.8	1663.19	1668.24	1663.8	1657.37	1665.63	1657.22	1656.13	1663.6	1666.72	1634.66	1635.68	1647.9	1654.61	1653.83	1663.63	1656.7	1657.55
118.355003	1646.62	1647.44	1646.31	1641.24	1645.78	1646.03	1653.58	1661.8	1664.34	1644.65	1658.11	1651.92	1652.86	1651.05	1655.94	1652.18	1661.24	1652.42	1655.78	1661.24	1663.54	1654.52	1642.53	1641.2	1653.87	1651.34	1655.17	1654.59	1639.64	1648.4	1648.82	1661.93	1661.75	1668.65	1664.34	1659.78	1660.9	1655.47	1656.38	1663.11	1668.46	1633.13	1638.07	1649.21	1654.35	1652.88	1666.84	1655.11	1658.66
118.849998	1649.27	1646.59	1645.07	1644.58	1647.57	1646.54	1654.43	1660.72	1666.3	1641.46	1659.03	1653.81	1655.06	1651.52	1654.96	1652.61	1659.23	1653.67	1657.16	1660.86	1665.07	1655.89	1641.46	1639.86	1654.72	1650.78	1653.06	1656.15	1639.31	1645.25	1646.92	1661.45	1659.7	1669.1	1666.4	1657.89	1662.67	1656.38	1654.48	1663.78	1666.81	1634.42	1636.29	1650.5	1653.88	1652.98	1663.61	1654.99	1660.76
119.345001	1647.09	1648.32	1647.09	1644.29	1645.72	1647.91	1655.19	1660.89	1663.32	1645.06	1658.23	1652.99	1654.69	1652.46	1656.63	1653.8	1659.88	1652.86	1655.47	1659.5	1665.57	1657.26	1641.07	1643.6	1654.31	1651.43	1655.2	1652.73	1639.97	1647.33	1647.05	1661.48	1660.39	1668.91	1664.74	1655.23	1661.37	1654.57	1658.52	1663.4	1668.02	1635.5	1638.03	1648.38	1654.51	1655.26	1662.53	1656.5	1658.49
119.841003	1648.05	1649.45	1645.75	1644.32	1645.96	1645.33	1655.4	1664.21	1663.83	1645.16	1657.02	1652.97	1655.06	1651.55	1655.1	1653.27	1659.06	1654.59	1656.01	1658.93	1664.49	1657.02	1641.03	1641.34	1654.64	1649.2	1655.89	1653.7	1643.14	1646.25	1647.12	1661.18	1663.71	1670.42	1662.96	1657.59	1663.51	1653.91	1657.28	1662.68	1667.77	1634.8	1637.1	1650.26	1656.07	1651.93	1662.97	1656.08	1658.47
120.335999	1646.11	1647.52	1645.43	1644.14	1647.12	1646.78	1656.02	1659.29	1665.59	1644.07	1658.89	1652.98	1653	1650.65	1656.03	1653.74	1659.13	1655.05	1655.75	1657.63	1663.09	1656.97	1641.28	1642.79	1655.73	1651.63	1656.15	1652.91	1641.9	1647.43	1649.87	1660.49	1662.97	1668.08	1664.73	1654.53	1662.15	1655.8	1656.48	1663.15	1667.43	1635.66	1636.89	1649.05	1654.47	1654.72	1662.43	1656.69	1657.64
120.831001	1647.14	1648.36	1646.24	1641.27	1645.88	1646.44	1652.42	1661.4	1664.78	1644.14	1658.12	1654.46	1651.95	1650.63	1655.21	1654.38	1659.2	1654.46	1656.87	1661.42	1665.58	1655.31	1641.41	1641.56	1653.08	1652.59	1656.38	1652.39	1642.24	1644.96	1649.58	1660.61	1661.69	1668.95	1663.64	1657.87	1663.22	1656.06	1654.13	1660.48	1667.54	1636.39	1637.04	1647.75	1655.63	1654.04	1664.64	1655.22	1656.74
121.325996	1645.89	1646.76	1646.27	1643.18	1645.8	1647.55	1655	1661.51	1662.02	1644.68	1658.61	1653.55	1655.47	1652.05	1657.22	1654.83	1659.66	1651.61	1655.08	1657.83	1663.5	1655.7	1639.13	1642.83	1655.09	1649.32	1654.39	1652.43	1641.12	1645	1646.28	1659.68	1662.54	1670.71	1664.65	1656.69	1658.74	1653.18	1653.71	1661.1	1666.03	1636.24	1639.15	1651.02	1651.49	1654.32	1662.03	1653.88	1656.42
121.820999	1649.13	1647.49	1646.81	1643.54	1645.28	1649.55	1652.56	1660.44	1664.86	1644.59	1657.82	1652.5	1654.01	1654.17	1657.88	1653.95	1659.77	1652.93	1656.16	1659.39	1663.92	1656.09	1639.72	1641.04	1653.15	1651.91	1655.22	1652.97	1640.69	1645.85	1648.9	1658.56	1662.18	1667.53	1663.92	1657.7	1661.28	1655.3	1656.99	1663.74	1669.54	1633.55	1637.06	1650.19	1656.4	1655.16	1662.92	1655.07	1658.29
122.317001	1646.67	1647.93	1645.53	1641.98	1647.09	1647.05	1654.37	1663.08	1664.57	1643.07	1658.55	1651.71	1652.98	1650.35	1655.55	1653.31	1660.04	1653.68	1658.61	1661.68	1662.46	1657.98	1640.79	1642.69	1654.97	1650.63	1656.62	1654.86	1639.23	1647.11	1647.26	1660.01	1662.12	1668.47	1664.15	1658.39	1662	1654.78	1653.52	1661.62	1669.23	1635.06	1637.28	1646.7	1655.38	1654.39	1663.73	1655.72	1658.52
122.811996	1647.53	1649.47	1646.18	1643.5	1646.64	1647.09	1655.17	1660.31	1665.39	1646.19	1658.18	1652.48	1654.06	1650.87	1654.15	1653.65	1659.48	1652.36	1655.94	1659.7	1662.11	1657.23	1640.47	1642.42	1654.74	1650.53	1655.49	1655.18	1640.25	1647.17	1647.31	1660.81	1660.84	1670.06	1667.76	1655.8	1662.3	1655.34	1656.45	1662.85	1667.63	1635.16	1637	1648.71	1654.33	1654.49	1664.06	1656.29	1658.94
123.306999	1646.3	1649.97	1645.33	1643.71	1644.1	1645.6	1653.1	1661.14	1665.01	1642.98	1659.32	1651.06	1654.51	1652.54	1654.39	1652.84	1660.82	1652.51	1653.42	1659.2	1661.93	1656.04	1640.54	1640.51	1654.74	1652.26	1654.73	1654.58	1640.88	1644.03	1647.77	1658.82	1661.37	1669.73	1664.17	1655.01	1663.29	1654.32	1655.07	1662.48	1665.98	1632.91	1635.64	1648.9	1655.71	1654.62	1664.84	1654.41	1659.04
123.802002	1646.4	1646.99	1645.83	1643.24	1645.41	1646.4	1651.02	1660.67	1664.06	1645.08	1658.21	1654.12	1653.55	1650.34	1657.1	1654.5	1658.64	1652.89	1657.31	1657.67	1662.82	1656.33	1640.94	1640.65	1654.46	1652.55	1655.3	1654.19	1640.61	1645.82	1648.11	1660.25	1660.44	1669.69	1666.64	1655.72	1663.09	1653.96	1655.71	1663.5	1667.27	1636.56	1636.75	1647.86	1655.25	1654.69	1662.69	1652.85	1656.36
124.296997	1645.46	1647.45	1645.59	1641.75	1646.24	1646.09	1651.58	1660.1	1663.31	1643.88	1659.18	1654.08	1653.13	1652.95	1654.6	1654.3	1659.7	1652.64	1656.97	1660.41	1661.53	1655.15	1641.38	1642.06	1654.25	1652.84	1655.47	1655.15	1640.96	1645.4	1647.5	1659.44	1662.02	1668.92	1665.59	1656.53	1660.47	1655.1	1654.02	1663.75	1664.62	1635.35	1637.47	1649.36	1657.25	1656.32	1665.08	1654.16	1655.32
124.792999	1646.83	1649.28	1646.8	1642.3	1645.81	1646.44	1651.97	1662.34	1664.61	1645	1659.06	1654.51	1652.63	1653.31	1655.1	1652.52	1658.76	1652.49	1656.53	1658.37	1662.44	1656.97	1639.97	1640.85	1653.37	1651.16	1655.53	1655.36	1642.98	1645.26	1645.93	1660.21	1661.69	1671.64	1667.66	1654.55	1661.55	1655.41	1656.77	1664.05	1666.42	1635	1636.1	1650.03	1654.98	1653.54	1662.73	1653.97	1659.27
125.288002	1646.16	1648.83	1643.94	1643.51	1645.51	1648.69	1653.47	1662.39	1662.12	1644.83	1659.53	1653.42	1652.86	1652.02	1654.98	1654.28	1659.32	1654.09	1656.29	1659.62	1665.71	1656.79	1640.66	1642.51	1654.92	1652.65	1655.21	1656.43	1640.69	1645.87	1647.45	1660.95	1661.19	1671.22	1667.21	1654.69	1662.85	1654.2	1656.62	1663.5	1664.91	1633.28	1637.89	1648.64	1654.75	1652.66	1665.16	1653.66	1659.31
125.782997	1647.14	1647.31	1645.71	1642.71	1645.9	1646.64	1653.59	1662.85	1664.78	1644.51	1657.89	1652.84	1654.27	1652.27	1655.54	1653.61	1659.53	1654.38	1655.92	1659.16	1663.57	1656.8	1639.36	1643.84	1655.04	1651.28	1657.47	1652.68	1641.23	1645.07	1646.8	1661.51	1660.78	1671.72	1667.43	1656.91	1661.82	1654.95	1653.87	1664.47	1667.97	1635.01	1637.28	1649.99	1655.94	1655.27	1663.6	1654.57	1660.65
126.278000	1646.95	1646.73	1646.72	1644.3	1646.43	1648.26	1655.14	1663.14	1665.17	1644.44	1659.8	1653.68	1654.02	1651.62	1655.29	1654.25	1660.56	1652.84	1656.99	1660.31	1662.73	1657.35	1641.3	1640.78	1655.18	1651.66	1654.35	1654.98	1640.95	1646.23	1649.51	1661.84	1661.71	1671.41	1666.03	1658.23	1660.97	1655.25	1657.73	1660.62	1667.72	1636.39	1635.85	1648.28	1653.54	1654.85	1662.14	1654.14	1655.6
126.773003	1646.34	1647.21	1647.07	1643.22	1645.73	1644.91	1653.71	1661.22	1662.84	1644.5	1660.3	1652.54	1656.03	1650.13	1656.69	1654.26	1659.45	1653.84	1657.47	1659.05	1665.73	1654.94	1642.7	1642.16	1656.76	1651.14	1654.59	1652.91	1640.69	1648.36	1648.26	1661.23	1660.77	1671.18	1665.03	1656.79	1660.33	1655.77	1654.67	1663.98	1667.63	1633.95	1636.8	1649.91	1655.23	1654.15	1663.95	1654.58	1657.92
127.268997	1646.33	1648.75	1644.68	1643.32	1644.83	1646.56	1653.05	1661.88	1664.09	1643.59	1658.08	1652.97	1651.64	1653.72	1656.4	1654.24	1661.74	1653.93	1655.55	1658.39	1663.84	1656.43	1640.34	1639.98	1652.73	1650.25	1654.6	1652.35	1643.34	1646.8	1649.41	1660.33	1660.62	1672.52	1667.28	1656.94	1661.79	1656.31	1658.25	1664.51	1667.13	1635.38	1637.94	1648.74	1654.97	1654.23	1665.57	1653.94	1656.87
127.764000	1646.76	1647.21	1645.94	1644.71	1643.42	1647.36	1652.43	1660.15	1666.1	1645.39	1657.79	1655.05	1653.99	1651.77	1656.13	1655.48	1659.71	1651.06	1653.57	1660.47	1664.73	1655.77	1640.55	1639.91	1653.79	1651.57	1654.55	1651.59	1641.05	1646.68	1647.35	1661.44	1662.06	1669.62	1665.92	1658.33	1661.74	1653.45	1656.56	1662.25	1670.26	1634.6	1636.41	1647.98	1654.56	1654.5	1665.43	1656.19	1656.28
128.259003	1645.91	1648.84	1645.4	1641.9	1645.32	1646.89	1655.08	1662.41	1663.85	1644.48	1659.38	1654.69	1653.46	1651.6	1656.89	1653.65	1660.47	1650.99	1654.72	1657.45	1661.88	1655.9	1640.55	1640.84	1655.16	1652.07	1655.21	1653.22	1639.32	1648	1647.61	1660.47	1661.55	1668.63	1665.11	1656.43	1663.69	1653.87	1656.19	1662.3	1665.97	1635.22	1638.45	1649.67	1653.04	1653.84	1662.31	1653.45	1656.43
128.753998	1647.8	1648.05	1643.96	1643.14	1647.12	1646.38	1652.5	1662.18	1664.38	1645.34	1659.24	1653	1655.32	1652.64	1656	1655.22	1661.38	1651.72	1656.41	1659.76	1665.03	1656.66	1642.6	1641.33	1654.75	1650.65	1655.85	1654.52	1640.31	1645.48	1649.55	1659.95	1659.96	1671.52	1665.06	1655.88	1662.33	1656.22	1655.24	1664.59	1667.62	1633.54	1637.18	1649.21	1653.25	1653.68	1662.2	1656.3	1657.17
129.250000	1646.01	1649.03	1647.69	1644.87	1648.3	1646.58	1655.81	1660.18	1666.07	1644.41	1661.46	1652.07	1652.59	1653.25	1654.37	1655.42	1660.39	1651.13	1656.53	1660.24	1664.2	1654.24	1640.79	1641.97	1655.21	1651.65	1653.22	1652.85	1639.94	1647.06	1647.75	1661.4	1660.24	1670.18	1665.17	1655.91	1662.87	1655.67	1654.93	1663.18	1668.1	1633.62	1635.67	1648.32	1655.44	1653.03	1663.58	1656.91	1658.22
129.744995	1645.59	1647.03	1647.13	1643.04	1647.13	1648	1654.25	1661.89	1662.24	1642.72	1659.64	1653.3	1652.94	1652.75	1655.35	1653.19	1661.04	1657.3	1656.98	1658.66	1663.49	1654.15	1640.96	1641.47	1655.39	1650.31	1656.26	1653.35	1641.47	1646.11	1646.81	1660.77	1659.26	1669.04	1664.24	1656.79	1661.42	1655.28	1657.07	1662.38	1667.08	1633.54	1638.64	1647.96	1653.51	1651.93	1662.84	1655.51	1657.52
130.240005	1646.84	1648.99	1646.58	1643.03	1648.4	1645.95	1655.26	1660.56	1665.8	1644.37	1658.47	1655.09	1653.31	1652.83	1653.98	1653.31	1662.53	1651.6	1658.18	1658.42	1663.78	1655.51	1641.93	1641.76	1654.98	1649.9	1654.51	1652.64	1640.82	1645.11	1647.56	1657.89	1660.46	1669.02	1665.4	1655.11	1662.28	1654.13	1657.29	1660.87	1666.26	1635.54	1638.3	1649.44	1655.85	1653.63	1665.08	1655.47	1658.94
130.735001	1645.84	1647.81	1646.15	1643.05	1645.31	1644.28	1653.64	1660.32	1664.16	1645.38	1659.03	1654.33	1654.31	1652	1656.48	1654.74	1659.92	1652.04	1657.28	1659.9	1663.5	1655.06	1641.73	1640.31	1653.72	1650.24	1653.62	1653.8	1639.76	1645.66	1643.62	1658.57	1659.31	1669.33	1663.05	1654.57	1660.77	1652.8	1657.34	1660.5	1666.23	1634.04	1637.26	1650.2	1653.25	1653.77	1663.14	1655.01	1657.31
131.229996	1645.2	1647.91	1644.63	1643.85	1646.85	1647.79	1653.67	1660.02	1664.44	1643.21	1658.3	1652.05	1652.8	1652.4	1654.22	1653.74	1659.17	1651.59	1656.31	1659.82	1661.33	1655.72	1639.41	1640.64	1652.55	1650.48	1653.65	1653.56	1640.37	1645.08	1647.98	1659.76	1660.89	1671.62	1666.41	1656.58	1659.3	1655.08	1655.7	1662.5	1665.01	1635.02	1636.62	1647.03	1654.23	1653.05	1664.08	1651.92	1657.28
131.725998	1647.33	1647.75	1648.15	1644.22	1645.26	1648.37	1655.7	1660.05	1664.63	1641.4	1658.79	1652.27	1651.08	1652.32	1654.64	1654.35	1658.39	1651.91	1655.5	1659.1	1664.3	1654.73	1641.14	1640.56	1654.24	1652.5	1654.27	1655.01	1639.93	1646.73	1646.64	1660.7	1659.71	1669.33	1665.23	1656.14	1660.47	1655.05	1654.72	1662.15	1664.57	1637.16	1637.79	1647.7	1653.58	1653.77	1663.67	1654.5	1657.4
132.220993	1647.19	1647.56	1646.27	1643.04	1647.6	1646.59	1654.7	1656.53	1663.86	1641.24	1659.16	1651.55	1653.34	1653.93	1652.87	1654.43	1659.85	1651.78	1655.37	1660.44	1663.86	1654.49	1640.04	1641.05	1655.02	1650.95	1654.24	1652.78	1639.06	1646.7	1647.48	1659.16	1660.54	1670.87	1666.36	1656.34	1660.45	1651.97	1654.11	1661.76	1666.17	1632.37	1634.64	1648.14	1654.62	1653.31	1662.51	1654.06	1655.04
132.716003	1644.6	1646.5	1645.71	1641.27	1643.99	1646.53	1652.26	1660.53	1663.26	1640.34	1657.74	1652.79	1650.63	1651.78	1652.93	1653.81	1657.33	1650.36	1654.67	1659.18	1664.21	1655.63	1639.65	1639.51	1653.23	1652.09	1655.06	1654.74	1639.27	1645.55	1646.07	1658.73	1660.38	1669.02	1668.64	1656.55	1660.63	1652.34	1653.42	1663.22	1664.08	1635.38	1637.77	1647.35	1654.81	1653.52	1664.19	1652.36	1658.17
133.210999	1646.69	1648.97	1647.22	1641.88	1644.78	1645.11	1651.43	1659.76	1665.02	1643.86	1658.72	1652.85	1654.63	1651.42	1655.88	1655	1658.22	1650.43	1657.73	1658.39	1663.78	1655.3	1640.75	1639.75	1655.15	1650.28	1654.57	1652.49	1642.7	1645.51	1646.24	1659.13	1661.05	1669.55	1667.35	1657.51	1660.45	1654.66	1658.07	1664.7	1666.45	1635.12	1637.86	1650.06	1653.65	1656.58	1662.25	1654.87	1658.69
133.705994	1646.29	1648.95	1645.25	1643.45	1646.64	1645.46	1653.35	1661.55	1664.35	1644.37	1658.19	1653.82	1652.48	1651.66	1656.21	1652.67	1659.58	1654	1656.75	1661.31	1662.33	1655.88	1638.97	1641.76	1654.84	1651.86	1656.33	1654.62	1641.69	1645.91	1647.79	1659.67	1660.73	1669.95	1669.11	1654.24	1660.1	1655.61	1656.78	1662.07	1664.9	1634.53	1638.25	1649.64	1655.69	1651.39	1661.74	1655.77	1661.25
134.201996	1646.71	1647.84	1645.38	1643.96	1646.2	1646.56	1654.34	1660.4	1663.34	1643.05	1658.05	1653.41	1653.13	1653.06	1655.92	1653.7	1659.73	1652.59	1657.52	1657.67	1663.88	1654.28	1639.22	1639.82	1653.23	1649.39	1655.08	1654.45	1641.45	1644.12	1646.26	1658.44	1658.64	1671.97	1667.59	1654.71	1659.93	1654.28	1657.87	1661.75	1665.97	1636.94	1636.85	1648.56	1654.09	1653.12	1663.7	1653.03	1656.4
134.697006	1647.78	1646.59	1646.03	1643.66	1645.68	1647.35	1654.02	1658.54	1665.89	1642.86	1658.41	1653.01	1651.27	1652.3	1653.57	1653.51	1661.6	1652.73	1655.89	1659.71	1662.75	1657.38	1640.06	1639.73	1655.12	1651.26	1654.19	1654.73	1640.35	1645.05	1645.69	1658.72	1661.06	1670.99	1666.49	1656.25	1661.74	1653.92	1654.93	1662.17	1664.67	1634.64	1637.68	1649.07	1655.42	1651.15	1663.66	1656.24	1657.72
135.192001	1647.32	1647.99	1647.48	1642.37	1646.26	1645.17	1654.7	1661.44	1663.92	1642.44	1658.39	1651.98	1652.37	1652.46	1654.47	1653.07	1659.57	1650.78	1656.49	1659.02	1662.8	1655.83	1640.68	1640.41	1653.4	1651.18	1653.5	1652.74	1640.15	1646.77	1646.42	1660.59	1659.33	1668.84	1667.25	1654.93	1660.15	1652.84	1655.21	1662.23	1665.91	1633.38	1637.63	1649.15	1652.57	1654.21	1662.86	1653.53	1659.09
135.686996	1647.4	1648.06	1646.35	1643.82	1645.19	1643.31	1651.89	1659.78	1664.03	1642.54	1657.43	1653.66	1651.56	1650.67	1654.4	1654.25	1659.03	1650.55	1656.39	1657.21	1662.84	1655.26	1641.68	1640.96	1652.87	1649.03	1653.42	1652.64	1641.07	1644.33	1646.75	1659.2	1661.25	1667.36	1664.38	1654.96	1660.18	1654.1	1655.34	1660.73	1666.71	1634.35	1637.58	1648.54	1652.68	1653.37	1662.05	1656.14	1658.53
136.182007	1647.41	1646.82	1647.92	1643.87	1646.97	1645.09	1652.18	1661.33	1660.45	1642.21	1659.57	1652.54	1652.81	1652.69	1653.77	1652.63	1659.97	1652.72	1655.85	1659.09	1662.18	1656.32	1641.04	1639.85	1655.53	1652.12	1655.18	1654.75	1640.08	1644.26	1648.53	1658.6	1660.43	1670	1665.93	1656.19	1663.28	1654.3	1654.89	1664.47	1667.8	1634.77	1635.73	1648.78	1653.51	1652.3	1663.17	1654.74	1656.77
136.677994	1644.24	1646.46	1647.28	1642.49	1646.88	1644.64	1653.91	1659.44	1663.43	1643.32	1659.34	1652.37	1652.52	1651.31	1655.12	1652.67	1657.44	1653.03	1658.55	1656.44	1661.27	1657.5	1639.16	1639.8	1653.66	1648.76	1654.11	1653.93	1640.75	1645.51	1647.36	1659.31	1658.28	1670.68	1665.36	1655.26	1661.11	1653.34	1655.4	1660.95	1665.75	1634.82	1638.06	1649.1	1653.93	1652.28	1662.67	1653.32	1657.47
137.173004	1648.69	1648.39	1646.18	1645.14	1648.93	1646.59	1653.98	1661.02	1662.4	1641.88	1658.66	1651.69	1652.7	1650.78	1651.71	1651.69	1658.32	1651.64	1655.74	1658.32	1662.91	1657.82	1641.49	1641.08	1653.63	1651.4	1655.41	1652.9	1640.89	1645	1648.47	1659.51	1659.87	1670.8	1665.68	1654.75	1660.56	1653.8	1655.21	1663.27	1666.3	1633.41	1638.12	1648.81	1654.85	1653.78	1662.97	1652.71	1655.67
137.667999	1647.47	1647.73	1646.44	1645.1	1647.89	1647.01	1654.42	1659.62	1664.01	1644.21	1658.51	1653.08	1653.4	1649.12	1654.06	1654.44	1659.65	1652.31	1653.97	1658.24	1663.93	1655.53	1641.22	1639.83	1653.46	1651.63	1653.86	1653.27	1640.08	1647.37	1646.44	1658.72	1659.76	1670.1	1666.49	1655.1	1659.32	1654.32	1656.69	1661.62	1664.81	1635.01	1638.29	1647.36	1655.6	1654.21	1664.58	1654.95	1656.37
138.162994	1647.43	1648.21	1645.21	1641.91	1645.82	1644.7	1652.62	1662.2	1662.26	1644.87	1659.34	1653.6	1652.64	1654.02	1652.99	1653.04	1659.83	1652.38	1656.1	1658.31	1662.61	1656.11	1642.08	1638.52	1653.62	1651.51	1654.43	1652.31	1639.3	1645.64	1645.93	1657.96	1659.92	1669.59	1664.93	1656.34	1662.29	1655.27	1654.35	1662.78	1665.53	1634.31	1637.24	1648.67	1655.44	1653.29	1664.54	1655.51	1657.25
138.658997	1647.29	1647.43	1646.13	1645.32	1645.62	1644.37	1653.02	1660.57	1662.57	1644.47	1658.7	1653	1653.25	1652.4	1655.48	1653.66	1659.31	1651.67	1656.34	1659.96	1663.08	1657.21	1640.36	1642.63	1654.09	1651.28	1654.17	1653.89	1640.16	1645.73	1645.65	1659.5	1663.66	1670.23	1665.33	1657.66	1661.23	1652.76	1655.39	1661.95	1664.6	1633.44	1638.04	1649.27	1655.88	1653.35	1661.62	1654.56	1658.26
139.154007	1645.9	1647.53	1645.6	1643.13	1645.58	1646.18	1650.98	1660.89	1660.08	1643.7	1657.89	1654	1654.46	1653.05	1654.13	1652.09	1660.15	1651.86	1655.42	1658.33	1663.44	1657.13	1640.11	1643.51	1654.09	1651.14	1655.91	1653.86	1640.14	1646.91	1646.41	1657.49	1660.36	1672.05	1666.09	1655.38	1660.33	1654	1656.78	1660.5	1666.78	1633.34	1637.34	1647.88	1655.07	1654.46	1662.76	1655.58	1655.86
139.649002	1648.27	1647.43	1644.82	1643.73	1647.23	1645.69	1652.04	1659.56	1663.56	1643.43	1659.17	1655.03	1654	1651.92	1654.26	1655.61	1661.9	1652.68	1655.94	1656.81	1661.81	1654.94	1642.88	1638.8	1653.53	1649.45	1655.19	1654.12	1640.58	1644.73	1645.26	1659.17	1659.84	1669.59	1665.6	1655.34	1659.2	1654.53	1655.72	1662.92	1665.41	1634.84	1637.7	1648.68	1654.69	1655.42	1664.02	1654.8	1656.24
140.143997	1646.88	1647.57	1645.62	1644.71	1647.5	1645.54	1652.8	1660.48	1663.62	1644.22	1658.1	1654	1652.49	1652.95	1653.53	1652.01	1660.04	1651.91	1654.71	1656.63	1663.18	1656.8	1640.81	1641.83	1653.32	1650.91	1655.28	1654.6	1641.16	1647.11	1647.28	1659.79	1659.91	1670.12	1667.4	1656.31	1661.54	1654.09	1655.8	1661.73	1666.19	1635.35	1635.95	1648.75	1653.38	1650.98	1662.01	1656.51	1656.89
140.639008	1646.33	1646.15	1644.61	1643.66	1647.81	1642.85	1654.29	1660.06	1664.63	1642.9	1658.36	1653.96	1652.68	1653.73	1653.98	1652.36	1658.44	1652.52	1654	1656.64	1664.08	1655.13	1640.25	1642.89	1654.54	1652.28	1654.84	1654.62	1640.55	1645.23	1645.36	1658.17	1662.27	1670.21	1666.77	1653.96	1661.21	1654.11	1655.98	1661.62	1666.64	1635.86	1638	1648.51	1651.77	1653.76	1662.4	1654.58	1659
141.134995	1647.42	1649.43	1647.51	1644.39	1646.17	1645.83	1653.59	1659.48	1664.32	1644.87	1658.02	1652.03	1653.37	1652.57	1654.29	1652.69	1661.88	1650.4	1655.63	1658.34	1668.94	1654.76	1641.01	1640.89	1652.47	1651.36	1655.57	1663.78	1641.39	1644.49	1645.24	1657.19	1659.72	1668.85	1667.05	1654.26	1661.67	1655.49	1657.14	1662.6	1665.09	1635.86	1637.23	1648.15	1655.47	1653.2	1664.03	1666.65	1657.53
141.630005	1647.56	1649.18	1646.65	1644.46	1647.61	1646.33	1652.96	1662.21	1664.57	1642.46	1659.73	1653.61	1652.49	1652.56	1653.99	1652.69	1657.52	1653.22	1657.78	1658.34	1679.61	1655.33	1640.19	1640.37	1655.05	1651.82	1655.66	1677.94	1642.46	1645.27	1645.75	1656.26	1660.1	1670.51	1668.37	1655.69	1661.75	1661.62	1656.53	1661.8	1665.79	1633.53	1635.83	1648.1	1654.24	1655.05	1663.56	1678.84	1655.29
142.125000	1647.56	1651.02	1647.68	1643.74	1647.07	1645.48	1654.11	1660.41	1667.08	1644.77	1660.41	1653.95	1654.87	1652.54	1654.66	1655.44	1657.71	1653.48	1658.79	1658.37	1692.03	1657.6	1640.91	1642.07	1653.64	1652.03	1658.29	1687.46	1640.33	1644.89	1646.62	1658.87	1660.97	1672.72	1670.31	1654.8	1662.64	1666.98	1657.3	1663.02	1665.08	1634.19	1638.41	1648.36	1653.74	1655	1661.28	1687.93	1661.33
142.619995	1648.96	1647.96	1647.88	1643.66	1646.8	1644.27	1652.19	1661.23	1662.57	1643.86	1659.91	1653.92	1654.62	1653.57	1655.21	1653.64	1659.76	1652.21	1658.28	1659.92	1694.37	1653.17	1640.71	1640.37	1653.97	1652.49	1656.19	1691.76	1639.53	1647.48	1647.15	1659.47	1660.69	1671.1	1671.54	1655.58	1661.23	1667.2	1658.08	1663.02	1666.92	1637.61	1639.06	1649.04	1655.88	1654.09	1662.67	1695.96	1660.27
143.115005	1649.71	1649.41	1647.43	1644.55	1647.37	1646.52	1654.7	1657.58	1661.65	1642.9	1658.88	1652.1	1652.64	1653.26	1652.88	1654.95	1659.51	1653.15	1657.63	1656.47	1694.46	1653.72	1641.76	1638.81	1655.88	1650.56	1656.59	1692.27	1641.28	1645.65	1646.99	1658.48	1661.25	1671.88	1671.84	1657.14	1661.52	1669.65	1657.86	1661.98	1665.81	1635.41	1638.22	1649.35	1653.51	1652.87	1662.92	1695.94	1661.16
143.610992	1648.59	1648.84	1647.56	1642.89	1647.1	1645.25	1655.53	1659.31	1665.2	1642.04	1659.9	1651.83	1652.13	1653.6	1655.85	1654.74	1658.53	1653.47	1657.42	1660.07	1694.88	1655.79	1639.31	1641.23	1656.47	1651.32	1657.5	1695.3	1640.61	1645.11	1649.39	1657.85	1660.13	1670.9	1666.67	1653.08	1661.25	1666.27	1657.4	1661.65	1666.66	1633.77	1635.4	1648.01	1653.98	1652.16	1661.98	1695.92	1660.06
144.106003	1649.41	1648.45	1647.43	1645.29	1647.91	1644.6	1656.19	1657.51	1662.92	1643.78	1660.76	1653.61	1652.01	1654.39	1654	1653.15	1658.9	1651.48	1656.93	1657.82	1697.3	1655.37	1639.69	1642.36	1655.66	1651.72	1655.85	1696.04	1640.69	1646.66	1646.59	1659.56	1658.78	1668.93	1669.41	1656.06	1659.98	1668.1	1658.26	1660.98	1666.8	1633.4	1637.75	1648.94	1654.78	1654.37	1663.08	1694.69	1659.19
144.600998	1649.11	1648.72	1648.16	1645.17	1646	1647.1	1655.02	1657.93	1663.61	1645.32	1659.64	1652.7	1652.79	1653.25	1655.2	1652.24	1659.66	1652.66	1660.16	1657.41	1703.08	1655.61	1640.78	1641.27	1656.66	1650.82	1657.42	1696.51	1639.99	1647.26	1647.37	1659.56	1660.56	1672.42	1672.07	1655.89	1663.57	1672.58	1656.78	1663.83	1666.33	1634.35	1637.57	1647.92	1654.93	1654.33	1661.7	1694.58	1661.78
145.095993	1647.93	1648.46	1646.4	1642.16	1646.66	1644.68	1655.38	1658.82	1662.03	1642.22	1660.7	1650.73	1651.4	1653.74	1653.85	1654.1	1658.91	1652.08	1660.29	1655.41	1711.72	1655.25	1640.16	1640.81	1655.39	1649.81	1658.49	1695.03	1641.82	1647.86	1647	1660.74	1659.9	1672.81	1669.55	1657.08	1659.05	1674.68	1658.54	1660.11	1667.56	1634.88	1635.67	1647.52	1652.67	1654.58	1661.52	1697.44	1661.38
145.591003	1649.23	1648.34	1645.42	1641.9	1647.61	1646.7	1654.9	1659.87	1662.81	1644.17	1660.58	1653.72	1652.13	1651.77	1653.4	1655.76	1660.11	1653.79	1660.34	1657.15	1715.48	1658.26	1639.96	1642.3	1655.99	1651.75	1658.51	1693.73	1641.22	1644.35	1645.06	1658.54	1659.57	1670.74	1668.54	1654.97	1660.94	1675.23	1660.78	1661.07	1666.79	1635.03	1637.88	1649.01	1655.6	1654.18	1660.22	1694.09	1662.73
146.087006	1648.52	1649.43	1647.38	1644.05	1645.93	1646.41	1653.32	1660.76	1663.48	1643.17	1659.52	1652.2	1651.2	1650.37	1654	1655.7	1660.08	1652.41	1660.22	1655.71	1712.21	1656.34	1639.7	1641.13	1654.58	1650.57	1658.38	1697.11	1640.47	1644.74	1647.25	1659	1660.88	1670.6	1669.3	1654.8	1662	1672.33	1658.08	1661.47	1667.29	1635.39	1636.9	1649.28	1656.48	1654.32	1661.32	1697.76	1663.69
146.582001	1647.22	1647.6	1647.56	1643.04	1645.81	1647.13	1652.86	1660.24	1663.96	1644.82	1660.15	1650.18	1654.3	1653.03	1657.28	1656.48	1660.65	1652.09	1659.54	1657.18	1707.67	1655.4	1639.46	1641.58	1655.42	1649.72	1655.73	1694.37	1638.42	1646.11	1646.12	1657.21	1661.98	1670	1670.31	1654.32	1662.08	1672.24	1658.98	1661.92	1665.98	1634.41	1637.39	1649.12	1653.11	1652.7	1661.01	1698.68	1661.85
147.076996	1648.82	1649.33	1648.18	1642.85	1647.33	1646.7	1655.77	1660.37	1666.37	1643.49	1659.99	1655.1	1653.07	1653.42	1655.1	1654.91	1660.85	1653.48	1659.34	1656.92	1703.64	1659.12	1639.01	1642.26	1656.06	1651.93	1656.44	1694.73	1639.58	1644.6	1646.3	1658.05	1661.51	1670.16	1670.43	1656.47	1661.02	1671.87	1656.49	1661.25	1666.47	1637.01	1637.83	1650.04	1655.42	1653.62	1662.95	1698.27	1660.78
147.572006	1647.97	1648.68	1645.35	1644.36	1646.46	1646.28	1655.3	1661.05	1665.05	1642.27	1659.62	1653.7	1653.11	1650.85	1654.37	1654.21	1660.26	1652.89	1658.29	1658.66	1700.71	1657.13	1640.4	1642.64	1656.48	1651.98	1656.37	1694.27	1639.02	1648.41	1648.11	1656.83	1662.37	1672.41	1671.37	1656.67	1663.35	1669.48	1658.36	1661.85	1668.06	1635.39	1637.38	1648.58	1656.03	1651.26	1661.81	1695.04	1661.66
148.067001	1646.86	1647.16	1646.7	1643.75	1646.25	1645.37	1654.13	1658.04	1664.62	1642.36	1658.99	1652.51	1651.76	1652.05	1653.75	1654.05	1658.26	1652.66	1656.52	1655.56	1699.61	1653.91	1640.65	1640.38	1653.88	1651.46	1655.84	1692.9	1640.17	1644.05	1645.73	1658.24	1659.25	1672.28	1671.04	1655.51	1663.75	1666.91	1657.1	1662.32	1665.59	1635.18	1638.63	1649.17	1656.09	1652.06	1662.54	1694.85	1660.48
148.563004	1645.95	1648.37	1647.48	1642.79	1645.53	1646.88	1652.46	1659.82	1662.63	1644.66	1658.57	1652.2	1653	1653.08	1654.79	1652.3	1658.18	1653.16	1659.29	1658.25	1694.01	1655.98	1640.96	1642.67	1656.5	1651.64	1657.22	1693.98	1639.55	1645.8	1645.13	1658.76	1661.45	1673.72	1671.62	1656.13	1660.34	1666.92	1656.86	1663.58	1666.57	1633.9	1638.94	1648.59	1655.66	1652.4	1663.65	1694.02	1661.53
149.057999	1649.19	1650.38	1647.33	1644.98	1646.89	1647.02	1656.16	1658.43	1664.82	1643.5	1659.28	1653.57	1655.35	1652.26	1655.32	1653.65	1659.36	1651.22	1658.98	1659.91	1691.59	1655.45	1639.96	1640.34	1656.43	1650.69	1656.7	1692.03	1640.56	1642.97	1646.07	1657.45	1660.14	1672.1	1670.36	1656.09	1661.66	1667.66	1656.16	1661.97	1665.53	1634.54	1637.63	1649.35	1656.47	1653.37	1663.77	1696.61	1660.03
149.552994	1647.55	1647.89	1646.72	1645.18	1646.25	1648.68	1655.29	1661.96	1663.18	1642.95	1660.99	1654.95	1652.22	1653.8	1652.89	1654.28	1659.13	1655.56	1657.43	1655.76	1690.31	1655.66	1639.66	1640.09	1656.21	1651.93	1654.89	1692.24	1639.64	1646.55	1649.04	1658.4	1660.48	1673.86	1670.4	1656.48	1663.76	1668.63	1659	1661.47	1666.07	1636.17	1638.86	1648.54	1655.45	1654	1662.24	1694.29	1660.35
150.048004	1646.94	1648.82	1645.63	1643.6	1645.44	1647.53	1654.43	1657.31	1663.94	1643.47	1657.98	1649.82	1653.43	1649.84	1652	1654.57	1657.66	1651.42	1657.24	1658.57	1686.9	1656.56	1639.27	1639.7	1653.3	1651.2	1655.35	1691.19	1640.5	1644.21	1646.15	1658.48	1659.07	1670.96	1671.76	1657.3	1660.07	1666.96	1656.33	1660.74	1667.62	1634.37	1637.76	1649.54	1655.67	1653.91	1662.75	1694.43	1660.12
150.542999	1647.78	1650.81	1644.77	1643.12	1646.49	1648.1	1652.56	1659.69	1665.7	1642.26	1659.84	1653.26	1652.34	1653.97	1653.46	1654.09	1660.66	1654.56	1659.57	1658.58	1689.87	1655.88	1641.57	1641	1654.83	1650.93	1654.51	1691.95	1640.99	1644.41	1645.89	1658.04	1660.71	1670.9	1671.16	1652.87	1658.38	1664.95	1654.91	1660.06	1665.34	1635.73	1637.44	1648.64	1653.18	1654.03	1661.67	1691.72	1657.06
151.039001	1646.38	1648.68	1646.7	1642.77	1648.29	1647.08	1653.83	1659.43	1664.17	1640.9	1658.02	1653.82	1653.51	1653.35	1654.49	1654.33	1659.57	1653	1659.06	1657.8	1686.22	1654	1640.05	1640.12	1654.12	1651.93	1655.42	1694.84	1641.44	1644.45	1646.34	1658.72	1659.35	1671.28	1672.9	1655.21	1661.1	1663.48	1656.1	1662.25	1667.99	1633.32	1637.02	1650.12	1655.36	1653.67	1664.14	1693.81	1658.18
151.533997	1646.25	1647.05	1647.42	1643.84	1645.72	1644.91	1653.24	1659.76	1665.73	1642.68	1660.6	1652.71	1652.75	1653.91	1656.3	1654.05	1660.36	1650.9	1657.36	1658.28	1688.1	1654.31	1640.83	1640.53	1654.46	1650.12	1656.11	1693.14	1639.81	1644.79	1646.27	1656.95	1660.92	1672.56	1673.97	1656.05	1659.64	1664.87	1656.87	1663.47	1665.8	1635.34	1638.85	1648.4	1655.44	1653.77	1662.13	1691.78	1659.33
152.029007	1648.16	1650.17	1646.71	1642.8	1644.7	1647.63	1652.81	1659.25	1663.99	1643.68	1659.87	1651.84	1652.96	1652.32	1654.29	1655.59	1658.17	1651.63	1659.64	1658.33	1690.36	1657.06	1639.85	1641.77	1656.51	1650.16	1658.02	1689.23	1640.61	1646.93	1646.78	1660.06	1661.6	1675.16	1671.82	1655.45	1660.44	1665.45	1656.35	1663.1	1664.16	1635	1636.82	1648.55	1652.9	1652.13	1661.6	1697.4	1659.42
152.524002	1649.95	1648.45	1645.12	1643.78	1647.32	1643.05	1656.18	1657.76	1663.54	1644.38	1660.77	1653.2	1653.13	1651.13	1654.9	1656.32	1658.57	1653.59	1661.28	1657.67	1705.07	1654.63	1639.12	1639.44	1654.98	1652.91	1658.64	1693.48	1639.58	1646.45	1645.7	1656.79	1661.77	1671.63	1672.96	1652.72	1663.19	1672.38	1659.01	1661.2	1667.49	1634.92	1638.78	1649.58	1654.45	1651.6	1658.98	1696.01	1661.53
153.018997	1650.11	1650.25	1647.71	1643.09	1646.22	1649.36	1653.45	1661.19	1664.77	1642	1659.84	1652.42	1653.2	1654.93	1654.73	1656.12	1661.21	1654.23	1659.9	1658.17	1721.01	1658.02	1639.08	1640.75	1656.71	1651.86	1659.73	1694	1639.19	1644.91	1647.75	1656.77	1660.97	1673.3	1673.11	1654.18	1660.05	1677.46	1659.98	1661.62	1667.18	1633.51	1637.28	1649.73	1655.91	1652.51	1661.53	1697.81	1665.06
153.514999	1647.71	1649.27	1646.08	1643.76	1647.31	1648.17	1654.86	1658.56	1664.53	1643.61	1658.6	1651.19	1653.86	1652.9	1654.69	1654.9	1658.68	1652.54	1662.18	1657.55	1730.79	1655.97	1640.08	1642.97	1654.22	1650.83	1660.29	1692.37	1637.5	1645.63	1645.4	1658.61	1659.17	1674.2	1673.38	1653.72	1662.15	1677.54	1661.02	1660.62	1665.98	1632.9	1638.03	1651.01	1655.84	1652.37	1661.36	1698.32	1663.72
154.009995	1650.3	1650.57	1645.7	1645.03	1648.38	1645.99	1655.42	1661.74	1666.23	1644.2	1660.12	1653.67	1652.83	1655.32	1653.44	1655.21	1662.2	1654.13	1662.7	1656.46	1739.27	1655.62	1638.93	1640.38	1655.3	1650.63	1661.17	1693.03	1639.65	1645.78	1645.19	1658.99	1661.45	1672.1	1675.3	1653.8	1661.03	1682.17	1662.36	1660.98	1666.89	1635.34	1637.39	1649.12	1655.25	1651.34	1661.98	1697.71	1664.52
154.505005	1648.87	1651.22	1646.37	1642.51	1648.75	1647.65	1653.49	1658.65	1663.49	1643.19	1660.62	1652.27	1652.94	1650.62	1653.79	1657.84	1660.61	1652.24	1665.24	1658.25	1738.82	1655.15	1641.28	1641.48	1655.65	1649.14	1660.57	1694.96	1640.44	1645.75	1644.86	1657.29	1661.85	1673.4	1672.87	1654.18	1662.5	1680.23	1661.87	1662.98	1666	1636.13	1639.85	1650.82	1652.84	1650.89	1660.56	1694.85	1664.72
155.000000	1645.73	1649.18	1645.82	1645.44	1647.41	1648.15	1655.12	1659.45	1666.38	1644.87	1660.23	1654.22	1653.05	1653.66	1656.05	1656.43	1662.78	1653.35	1664.88	1657.03	1737.73	1654.75	1639.43	1643.09	1657.11	1650.86	1660.43	1695.89	1641.73	1645.48	1646.22	1657.97	1660.11	1672.02	1672.76	1653.4	1661.71	1681.68	1663.07	1661.45	1666.66	1636.43	1638.78	1651.88	1653.98	1652.95	1660.99	1696.46	1665.01
155.494995	1650.34	1650.82	1646.7	1645.37	1647.96	1645.73	1656.2	1656.77	1664.23	1640.82	1659.28	1650.32	1651.11	1653.28	1653.57	1657.21	1661.68	1651.01	1662.3	1657.94	1732.98	1654.73	1639.47	1640.45	1654.8	1650.4	1660.06	1694.07	1640.03	1646.67	1646.02	1658.67	1661.84	1674.59	1674.67	1655.03	1662.8	1680.89	1662.09	1664.98	1668.58	1632.31	1637.07	1650	1655.37	1652.78	1660.72	1696.1	1663.64
155.990997	1649.94	1651.45	1647.26	1642.63	1647.1	1646.15	1655.2	1658.89	1664.98	1645.36	1661.32	1651.28	1653.18	1654.67	1653.8	1654.03	1661.79	1651.97	1659.61	1658.43	1729.5	1655.89	1639.61	1640.21	1655.83	1652.52	1662.99	1693.98	1640.92	1645.42	1646.29	1658.47	1660.33	1674.06	1673.16	1655.72	1662.95	1677.45	1659.42	1661.28	1665.75	1634.32	1635.92	1648.65	1653.52	1651.2	1660.55	1695.63	1663.37
156.485992	1647.85	1650.04	1647.67	1642.94	1648.04	1646.6	1654.38	1658.79	1662.59	1643.92	1659.61	1654.19	1654.36	1653.74	1654.54	1656.04	1660.59	1654.45	1660.04	1656.91	1726.19	1655.46	1639.44	1640.75	1655.97	1650.45	1659.41	1694.71	1640.92	1645.18	1648.08	1659.33	1659.78	1675.32	1673.49	1655.24	1661.95	1676.75	1659.22	1661.88	1668.21	1636.31	1637.98	1648.72	1653.87	1649.85	1662.46	1691.51	1662.8
156.981003	1647.97	1648.22	1647.34	1645.02	1645.86	1647.42	1653.66	1659.87	1664.99	1642.39	1658.58	1652.33	1652.03	1652.17	1653.55	1654.38	1659.63	1652.08	1657.63	1657.2	1722.39	1655.8	1639.75	1641.58	1653.2	1652.83	1661.95	1692.41	1643.03	1645.2	1646.97	1658.39	1660.95	1673.66	1674.33	1656.6	1661.49	1674.11	1657.84	1661.28	1666.19	1634.42	1639.03	1648.09	1654.11	1652.62	1662.03	1694.11	1661.35
157.475998	1647.74	1648.53	1645.8	1642.96	1647.66	1645.64	1654.83	1659.69	1663.2	1641.53	1659.98	1652.36	1651.87	1653.29	1653.29	1654.2	1660.46	1654.38	1660.34	1659.5	1716.48	1655.15	1640.63	1640.7	1656.58	1652.08	1657.97	1693.27	1642.06	1647.18	1645.66	1659.27	1659.3	1673.56	1671.9	1656.98	1661.77	1671.32	1658.73	1663.86	1665.79	1634.44	1636.82	1649.33	1652.44	1654.05	1662.55	1694.16	1660.26
157.972000	1648.2	1649.01	1647.64	1643.89	1648.03	1646.73	1655.04	1659.14	1665.28	1643.73	1659.27	1653.45	1655.8	1652.6	1655.88	1657.15	1660.45	1651.69	1659.16	1658.34	1708.33	1656	1640.84	1641.14	1656.35	1652.1	1657.7	1692.05	1641.36	1643.34	1646.13	1658.17	1660.03	1672.54	1668.95	1653.05	1662.83	1672.52	1657.31	1658.7	1665.08	1634.5	1638.72	1648.45	1655.54	1651.38	1661.64	1694.46	1661.62
158.466995	1647.26	1650.55	1647.77	1643.37	1647.36	1646.41	1656.23	1659.47	1663.95	1643.04	1660.76	1652.54	1652.59	1651.96	1654.17	1653.69	1659.17	1650.54	1660.46	1656.78	1706.97	1656.01	1641.55	1642.74	1655.95	1649.17	1657.43	1692.64	1639.72	1644.86	1647.28	1660.38	1661.47	1671.79	1671.3	1654.32	1662	1668.62	1659.07	1660.15	1664.17	1635.98	1639.66	1650.79	1653.08	1652.07	1661.1	1693.58	1660.21
158.962006	1647.33	1649.91	1644.82	1644.17	1645.1	1647.4	1653.68	1657.18	1664.7	1642.76	1659.47	1650.57	1652.37	1651.54	1654.2	1655.46	1662.59	1652.59	1658.57	1656.51	1704.53	1656.83	1640.8	1640.4	1653.48	1651.33	1657.38	1689.82	1640.34	1645.9	1646.57	1660.49	1658.35	1671.82	1672.15	1656.07	1662.05	1669.64	1658.15	1661.25	1667.34	1634.75	1638.27	1651.11	1653.03	1654.84	1660.6	1692.22	1661.43
159.457001	1647.73	1648.62	1646.75	1643.22	1645.87	1646.48	1654.34	1657.92	1665.22	1645.53	1660.58	1653.77	1654.19	1653.33	1656.81	1657.34	1661.84	1654.24	1657.63	1657.92	1699.73	1655.35	1640.97	1641.92	1656.3	1652.17	1657.76	1691.05	1640.03	1645.53	1646.12	1659.9	1660.21	1672.77	1672.09	1656.02	1660.78	1667.25	1656.25	1660.66	1668.65	1633.69	1637.09	1649.68	1653.89	1652.38	1661.86	1692.73	1659.71
159.951996	1647.94	1649.44	1647.04	1644.68	1647.26	1646.54	1654.24	1660.55	1664.83	1645.4	1660.34	1651.26	1652.32	1653.69	1653.98	1655.21	1660.14	1650.73	1660.14	1658.4	1698.6	1657.2	1641.25	1641.69	1656.66	1650.91	1658.54	1692.37	1639.63	1645.36	1646.19	1657.96	1659.57	1672.53	1670.52	1655.69	1660.97	1667.41	1656.75	1662.57	1664.91	1634.94	1637.73	1652.69	1653.9	1656.38	1662.78	1691.69	1660.04
160.447998	1646.31	1648.43	1647.75	1645.84	1646.3	1648.79	1652.94	1657.52	1663.53	1645.86	1660.36	1652	1655.08	1653.85	1655.87	1655.76	1660.18	1652.97	1659.85	1657.34	1695.07	1656.33	1640.55	1642.47	1655.57	1649.91	1657.08	1689.41	1641.05	1645.71	1648.69	1659.85	1659.02	1673.06	1669.6	1654.15	1661.84	1666.05	1658.53	1661.03	1667.25	1636.05	1637.56	1650.66	1652.38	1652.35	1662.45	1690.28	1659.63
160.942993	1648.92	1648.74	1646.65	1643.46	1646.08	1646.02	1653.74	1660.34	1662.55	1643.67	1660.2	1651.05	1652.9	1651.95	1654.21	1652.77	1660.36	1651.05	1659.04	1658.81	1689.54	1654.87	1640.76	1639.95	1654.57	1651.78	1657.41	1690.39	1641.73	1647.28	1648.98	1658.87	1659.91	1671.72	1670.14	1655.27	1663.17	1665.93	1656.12	1663.2	1666.02	1635.17	1639.66	1652.14	1654.98	1651.6	1662.18	1691.81	1658.27
161.438004	1647.07	1649.83	1646.4	1645	1647.82	1646.3	1654.47	1657.34	1664.78	1642.23	1660.27	1651.1	1654.15	1653.23	1656.19	1655.3	1659.58	1652.22	1657.56	1658.28	1689.77	1656.17	1639.41	1641.18	1655.76	1650.37	1655.11	1691.34	1640.56	1645	1647.66	1658.44	1660.63	1673.67	1669.16	1654.99	1659.58	1664.26	1655.33	1662.67	1666.32	1635.9	1636.71	1649.37	1655.74	1654.06	1663.14	1693.09	1658.32
161.932999	1646.92	1650.8	1647.12	1643.79	1645.05	1643.27	1654.33	1659.11	1663.21	1642.12	1660.15	1653.6	1654.35	1652.98	1655.07	1654.21	1659.14	1652.36	1658.22	1657.67	1688.18	1654.35	1640.07	1641.47	1657.97	1651.43	1656.86	1689.95	1640.86	1645.34	1646.92	1656.47	1662.09	1672.18	1670.49	1654.92	1662.72	1664.07	1655.6	1658.48	1663.28	1636.74	1638.85	1650.49	1656.06	1651.43	1662.42	1691.58	1659.23
162.427994	1648.22	1649.46	1647.65	1644.24	1645.38	1645.79	1651.97	1658.92	1664.25	1644.8	1658.04	1651.62	1653.36	1653.55	1655.21	1656.09	1661.21	1653.71	1655.63	1656.66	1688.75	1656.35	1639.56	1641.32	1655.09	1653.07	1656.25	1690.67	1641.17	1647.32	1646.76	1658.81	1661.21	1671.65	1669.75	1655.3	1660.46	1663.37	1655.63	1662.2	1666.33	1634.94	1637.04	1650.35	1654.66	1652.81	1661.91	1690.64	1659.05
162.923996	1647.24	1647.74	1647.16	1644.25	1644.7	1647.54	1653.96	1658.85	1664.55	1642.24	1660.74	1652.45	1653.02	1652.74	1654.33	1654.75	1660.05	1653.32	1656.15	1659.65	1687.06	1657.63	1639.65	1641.36	1654.57	1650.94	1655.96	1690.38	1640.88	1644.25	1646.41	1658.38	1661.2	1670.19	1668.97	1653.28	1662.08	1663.4	1655.29	1661.28	1664.85	1635.71	1637.59	1648.62	1654.73	1651.98	1661.53	1688.84	1658.77
163.419006	1647.48	1649.49	1646.32	1642.67	1646.02	1646.1	1654.02	1658.53	1663.13	1643.44	1657.23	1650.46	1653.24	1652.58	1654.21	1654.51	1657.94	1651.43	1657.32	1656	1684.62	1653.47	1641.23	1639	1654.74	1651.75	1657.49	1688.65	1641.42	1644.7	1647.68	1659.3	1659.64	1670.91	1671.07	1655.94	1659.71	1663.27	1655.5	1661.49	1665.58	1634.76	1638.3	1650.23	1652.76	1652.9	1660.99	1690.11	1659.12
163.914001	1647.53	1648.49	1645.43	1643.7	1645.95	1644.28	1653.38	1658.83	1662.24	1644.25	1658.91	1652.44	1654.48	1652.79	1653.7	1653.83	1658.69	1651.45	1656.53	1656.5	1683.36	1654.47	1639.13	1640.27	1653.77	1652.48	1655.23	1687.24	1639.16	1646.58	1646.09	1658.32	1659.37	1670.72	1669.67	1655.11	1659.67	1661.65	1656.36	1661.62	1663.6	1635.29	1636.05	1649.44	1654.33	1652.93	1662.96	1690.59	1657.91
164.408997	1645.31	1649.55	1645.97	1644.29	1645.33	1647.5	1653.98	1658.65	1662.48	1642.41	1660.97	1651.97	1652.95	1651.79	1654.5	1653.08	1660.02	1651.13	1656.46	1657.8	1684.07	1654.13	1641.26	1641.26	1654.03	1651.12	1655.36	1686.57	1640.24	1646.1	1646.14	1656.49	1656.77	1671.55	1669.6	1654.78	1658.36	1663.44	1656.16	1659.87	1665.7	1633.84	1637.84	1646.78	1655.8	1653.07	1660.5	1689.19	1658.13
164.904007	1644.52	1647.91	1646.67	1643.56	1646.57	1646.61	1653.75	1658.75	1661.66	1643.31	1656.43	1650.49	1651.35	1652.39	1652.38	1654.15	1659.55	1651.99	1657.59	1657.55	1681.88	1655.07	1638.93	1642.04	1651.52	1651.08	1654.2	1686.31	1640.79	1646.3	1645.92	1657.8	1660.11	1671.62	1668.39	1655.43	1659.75	1663.28	1654.25	1660.41	1666.4	1635.13	1638.82	1648.72	1653.56	1650.52	1659.17	1690.03	1660.45
165.399994	1648.14	1647.41	1647.33	1641.74	1646.1	1646.84	1653.6	1656.86	1663.82	1643.97	1658.25	1651.2	1654.22	1651.38	1653.45	1652.84	1658.16	1653.28	1656.98	1659.08	1682.78	1653.96	1639.54	1639.48	1655.61	1650.5	1654.97	1686.15	1639.84	1646.22	1647.39	1658.08	1660.08	1670.82	1668	1655.36	1660.4	1662.39	1655.83	1659.47	1666.73	1633.38	1638.7	1647.69	1652.82	1651.93	1661.06	1687.78	1656.96
165.895004	1645.46	1649.58	1647.55	1643.97	1647.23	1646.93	1653.86	1657.54	1662.37	1643.49	1658.71	1654.04	1654.82	1652.2	1655.08	1654.94	1660.29	1651.7	1655.42	1658.43	1680.86	1655.51	1642.63	1640.94	1654.25	1650.84	1655.91	1689.04	1638.5	1647.59	1648.01	1662.4	1658.02	1670.03	1666.99	1656.28	1662.76	1662.45	1655.77	1662.99	1665.99	1636.65	1636.99	1647.96	1654.35	1651.83	1661.27	1690.16	1656.72
166.389999	1648.31	1648.55	1645.97	1642.98	1645.87	1645.53	1653.56	1660.24	1662.34	1643.88	1656.69	1653.34	1652.57	1651.46	1653.29	1654.99	1657.95	1651.46	1656.6	1657.99	1680.7	1654.79	1643.39	1639.56	1654.47	1647.61	1654.47	1688	1638.56	1645.67	1646.61	1659.74	1657.96	1671.62	1668.29	1655.81	1661.38	1661.78	1655	1660.83	1665.23	1634.34	1637.85	1648.12	1654.51	1651.18	1659.43	1687.91	1659.02
166.884995	1648.92	1648.84	1646.29	1643.68	1646.85	1648.13	1655.1	1658.56	1664.72	1644.24	1660.34	1652.18	1653.44	1650.66	1653.21	1655.87	1659.39	1651.67	1659.08	1658.72	1680.19	1654.53	1642.41	1639.2	1654.73	1650.94	1653.62	1689.06	1640.33	1646.68	1646.49	1657.69	1658.17	1668.62	1668.65	1654.6	1662.08	1662.93	1657.43	1660.9	1666.07	1636.59	1639.25	1650.62	1653.95	1653.25	1661.85	1687.91	1658.27
167.380005	1647.03	1648.52	1646.92	1642.27	1647.06	1644.7	1653.66	1658.22	1664.36	1642.4	1657.44	1652.65	1654.05	1653.58	1654.63	1654.29	1660.17	1650.5	1656.91	1657.16	1678.31	1653.37	1640.85	1641.83	1653.87	1651.02	1656.55	1688	1638.24	1648	1647.56	1658.96	1658.46	1668.98	1666.3	1654.45	1659.96	1660.9	1654.51	1658.94	1664.36	1634.95	1636.42	1648.84	1653.6	1653.12	1661.92	1687.43	1658.06
167.876007	1648.33	1647.92	1646.86	1643.1	1644.93	1647.05	1653.26	1659.81	1660.94	1643	1660.73	1652.13	1652.91	1651.7	1653.85	1653.94	1659.08	1651.23	1657.43	1657.98	1681.93	1656.49	1642.42	1641.38	1655.66	1650.69	1656.46	1687.07	1639.84	1646.85	1644.39	1659.57	1660.54	1672.81	1668.92	1654.74	1660.27	1663.19	1655.2	1660.78	1665.69	1635.24	1637.33	1646.44	1656.17	1656.02	1663.9	1688.12	1659.6
168.371002	1648.36	1649.89	1646.53	1645.04	1647.6	1645.09	1653.92	1657.98	1662.67	1642.44	1658.95	1652.98	1653.47	1653.13	1653.42	1655.69	1659.4	1652.35	1657.79	1654.75	1693.95	1656.4	1639.77	1641.72	1654.62	1652.47	1655.93	1686.98	1640.87	1646.55	1646.9	1659.58	1660.36	1670.99	1671.61	1655.66	1661.85	1666	1658.34	1661.08	1665.78	1636.62	1638.9	1650.41	1654.3	1652.75	1662.95	1688.65	1661.3
168.865997	1647.79	1650.63	1645.65	1642.66	1646.37	1645.51	1655.98	1660.38	1663.24	1642.79	1660.25	1652.46	1653.11	1653.63	1654.84	1654.95	1659.29	1651.24	1661.68	1656.05	1709	1655.74	1642.11	1640.37	1656.77	1651.05	1659.4	1686.7	1639.6	1645.42	1646.2	1659.8	1658.12	1671.88	1667.83	1654.74	1662.03	1672.19	1657.92	1662.19	1665.52	1635.93	1638.18	1648.91	1654.34	1651.14	1663.14	1687.67	1661.36
169.360992	1648.79	1649.55	1645.7	1643.96	1647.65	1647.65	1656.22	1659.43	1662.87	1643.6	1658.48	1654.17	1655.18	1652.67	1654.96	1655.3	1659.71	1652.76	1660.7	1656.68	1718.55	1654.72	1641.82	1639.98	1656.48	1651.8	1659.85	1689.37	1639.14	1644.9	1645.14	1656.44	1659.01	1670.7	1670.08	1653.55	1661.91	1673.77	1660.76	1660.45	1665.46	1636.96	1636.44	1648.44	1653.5	1652.36	1662.17	1691.83	1661.22
169.856003	1648.31	1648.99	1646.65	1644.69	1645.34	1647.08	1653.16	1659.88	1664.58	1643.04	1657.38	1653.4	1653.05	1653.29	1655.04	1655.03	1660.17	1652.74	1658.22	1657.92	1717.53	1653.34	1641.42	1640	1655.77	1651.33	1658.95	1689.64	1641.66	1646.03	1646.49	1656.98	1659.69	1674.22	1670.4	1654.04	1663.43	1675.2	1661.63	1660.6	1664.14	1634.86	1638.91	1648.23	1654.63	1652.28	1664.75	1690.81	1662.97
170.352005	1648.82	1649.52	1647.86	1644.6	1646.52	1647.05	1653.57	1658.48	1660.81	1644.2	1660.16	1651.8	1653.68	1654.73	1654.45	1655.42	1661.02	1651.11	1660.03	1656.2	1714.14	1655.53	1638.86	1641.82	1656.94	1652.45	1659.4	1690.77	1640.08	1645.51	1647.08	1658.59	1659	1671.4	1668.22	1655.23	1660.26	1674.13	1659.96	1663.1	1666.12	1634.69	1638.12	1649.11	1653.36	1652.84	1661.9	1690.06	1664.01
170.847000	1648.68	1646.84	1645.75	1644.2	1648.46	1646.26	1654.31	1660.71	1663.61	1644.29	1661.86	1652.97	1653.97	1653.1	1654.84	1654.74	1661.42	1653.41	1659.16	1657.63	1711.9	1655.73	1641.47	1642.53	1655.89	1652.64	1660.74	1688.86	1639.19	1647.36	1646.64	1658.33	1660.36	1670.92	1668.46	1655.62	1662.33	1670.64	1657.88	1660.75	1667.94	1635.91	1637.92	1649.18	1654.64	1651.86	1662.6	1689.51	1663
171.341995	1649.04	1650.27	1649.14	1645	1646.97	1646.72	1655.32	1660.17	1663.92	1645.56	1659.25	1652.33	1652.29	1653.3	1654.01	1655.38	1659.15	1652.45	1660.22	1658.65	1710.35	1656.36	1641.14	1641.62	1656.27	1651.89	1656.84	1688.3	1641.12	1644.82	1647.71	1658.33	1658.23	1672.2	1671.16	1654.19	1662.74	1670.83	1660.51	1664.44	1666.05	1638.1	1638.53	1648.74	1655.8	1653.87	1663.07	1691.25	1660.32
171.837006	1647.33	1648.86	1647.21	1644.15	1646.85	1647	1655.13	1660.95	1667.74	1642.55	1660.16	1652.45	1653.84	1655.63	1655.87	1655.02	1659.47	1654.1	1659.93	1658.41	1707.82	1655.97	1640.3	1644.79	1655.29	1649.16	1659.04	1687.59	1638.94	1646	1648.11	1658.75	1662.57	1673.88	1669.05	1654.68	1661.74	1669.78	1657.7	1662.38	1667.45	1636.37	1637.87	1649.31	1654.05	1650.34	1664.42	1689.91	1662.87
172.332993	1649.04	1648.96	1647.63	1644.46	1645.92	1647.72	1655.36	1662.59	1662.22	1644.59	1659.3	1656.29	1654.48	1652.75	1656.06	1654.84	1661.05	1654.93	1659.16	1660.23	1705.91	1657.67	1643.31	1642.79	1657.31	1651.35	1658.34	1686.7	1641.39	1648.04	1647.69	1660.48	1661.29	1672.36	1669.62	1657.28	1662.28	1670.37	1659.93	1662.37	1667.22	1636.09	1637.83	1649.71	1657.69	1654.14	1666.06	1688.74	1661.65
172.828003	1650.23	1650.61	1647.12	1646.22	1648.83	1647.54	1657.87	1672.89	1668.44	1646.86	1662	1659.94	1656.32	1657.53	1660.3	1655.42	1661.28	1659.09	1662.02	1665.58	1712.77	1661.87	1646.5	1645.6	1658.03	1655.15	1660.71	1690.27	1642.26	1649.48	1651.5	1663.62	1664.36	1675.11	1672.26	1660.02	1666.74	1673.32	1663.36	1673.46	1675.58	1638.09	1637.89	1651.38	1663.01	1661.28	1676.75	1689.65	1664.53
173.322998	1651.03	1653.86	1649.61	1645.84	1649.7	1650.31	1659.37	1692.34	1680.87	1651.95	1665.99	1669.45	1664.46	1660.59	1668.8	1662.82	1670.29	1668.37	1667.91	1680.92	1729.05	1670.26	1651.41	1648.55	1661.02	1657.71	1669.66	1692.72	1644.86	1653.49	1656.69	1672.3	1676.69	1676.69	1673.73	1665.34	1673.18	1680.79	1668.14	1691.63	1688.9	1640.78	1641.93	1653.76	1676.73	1667.36	1690.33	1693.85	1671
173.817993	1653.24	1653.95	1651.59	1647.93	1650.85	1650.82	1660.42	1705.37	1686.72	1657.11	1667.24	1677.77	1670.37	1666.3	1673.67	1665.8	1677.24	1678.27	1670.41	1690.06	1740.73	1680.48	1655.53	1655.57	1666.06	1661.52	1672.94	1697.4	1645.72	1655.41	1667.02	1679.33	1684.73	1677.79	1677.27	1674.71	1679.97	1686.48	1671.7	1706.06	1698.52	1643.07	1643.61	1657.79	1690.05	1675.96	1699.9	1698.2	1677.2
174.313004	1658.61	1656.27	1654.27	1651.57	1652.99	1653.77	1662.86	1714.16	1697.18	1664.84	1670.45	1684.97	1680.24	1670.1	1685.83	1669.57	1684	1688.6	1672.03	1698.24	1755.54	1687.35	1661.14	1657.47	1669.39	1664.34	1678.31	1702.6	1646.97	1663.73	1675.1	1694.44	1695.44	1682.67	1681.19	1684.23	1693.33	1693.43	1681.85	1718.4	1709.39	1643.92	1645.7	1660.41	1700.13	1686.33	1707.68	1703.13	1684.73
174.809006	1660.29	1660.97	1656.53	1651.24	1657.51	1655.72	1667.84	1727.69	1705.21	1670.92	1674.07	1693.74	1691.08	1674.23	1698.66	1674.57	1693.78	1694.38	1676.56	1708.51	1758.18	1696.02	1665.04	1660.38	1671.22	1668.81	1683.43	1703.38	1650.56	1664.95	1684.32	1701.88	1703.6	1685.57	1680.58	1694.32	1699.74	1695.93	1687.98	1723.7	1717.95	1647.84	1650.25	1667.51	1707.58	1697.81	1716.45	1705.95	1687.03
175.304001	1662.67	1659.57	1657.82	1652.11	1659.73	1658.1	1668.74	1735.81	1714.37	1673.88	1679.11	1696.65	1702.4	1679.68	1707.61	1682.58	1699.36	1702.29	1681.88	1713.66	1754.55	1703.46	1670.33	1667.42	1674.93	1673.04	1686.48	1702.2	1655.11	1668.57	1694.68	1710.72	1714.75	1690.91	1684.64	1703.43	1710.49	1699.67	1693.09	1734.02	1724.99	1647.97	1650	1670.17	1713.32	1706.15	1725.27	1708.27	1694.95
175.798996	1663.33	1660	1657.13	1653.41	1658.08	1658.07	1670.79	1743.09	1721.72	1681.46	1679.92	1699.93	1706.33	1684.85	1714.4	1684.24	1705.25	1705.24	1683.59	1720.94	1753.45	1708.51	1671.72	1665.13	1677.32	1676.56	1689.18	1706.96	1654.36	1668.07	1698.12	1715.35	1718.51	1689.63	1688.09	1708.3	1713.96	1702.39	1698.24	1738.7	1733.37	1650.32	1653.36	1671.35	1719.85	1711.04	1730.36	1710.44	1700.23
176.294006	1662.85	1660.73	1657.49	1653.78	1658.4	1659.2	1669.34	1749.92	1723.86	1678.44	1682.4	1703.77	1706.18	1684.05	1718.54	1684.75	1706.54	1709.28	1686.76	1725.68	1748.7	1712.18	1673.12	1670.19	1678.16	1678.82	1692.03	1709.54	1654.52	1671.05	1699.39	1718.5	1722.37	1692.3	1686	1708.96	1714.61	1701.57	1698.44	1746.1	1737.65	1651.31	1653.74	1673.69	1718.85	1712.31	1732.5	1711	1699.85
176.789001	1666.63	1660.59	1656.33	1652.75	1659.93	1660.05	1669.07	1754.21	1726.85	1679.24	1680.67	1706.47	1706.68	1685.18	1719.97	1684.41	1707.49	1711.92	1682.65	1723.86	1747.01	1713.96	1672.9	1671.2	1676.05	1680.67	1693.06	1709.3	1656.02	1672.26	1698.82	1720.24	1723.15	1693.41	1689.03	1710.07	1713.59	1697.71	1699.66	1751.69	1740.39	1651.45	1655.3	1676.77	1721.8	1712.38	1740.97	1708.65	1703.89
177.285004	1665.23	1662.16	1658.78	1653.63	1657.91	1661.81	1669.52	1758.16	1730.39	1681.85	1681.16	1704.96	1707.94	1685.12	1720.01	1686.83	1705.43	1716.16	1685.24	1728.66	1736.48	1718.07	1673.75	1670.73	1679	1677.23	1691.62	1705.96	1657.3	1670.57	1698.59	1715.54	1725.48	1691.96	1687.29	1707.3	1712.39	1699.88	1700.32	1754.9	1744.1	1652.49	1652.54	1674.89	1720.19	1709.26	1739.67	1709.25	1707.2
177.779999	1668.88	1661.49	1658.88	1655	1658.76	1659.03	1672.79	1761.34	1733.03	1682.23	1682.65	1706.86	1706.85	1683.92	1720.85	1688.65	1709.21	1719.25	1684.63	1734.2	1736.74	1717.98	1673.48	1669.86	1681.72	1678.79	1692.32	1708.36	1658.64	1673.5	1700.25	1720.38	1727.01	1692.31	1685.29	1707.79	1713.03	1697.48	1699.47	1758.45	1746.36	1650.35	1651.99	1672.46	1723.2	1712.39	1745.32	1711.54	1705.23
178.274994	1669.31	1663.05	1658.31	1654.42	1658.5	1659.86	1671.71	1771.4	1734.08	1684.21	1684.31	1711.71	1709.08	1689.45	1721.13	1687.02	1708.09	1721.99	1686.64	1736.69	1732.66	1722.05	1676.2	1673.86	1681.47	1683.92	1692.39	1711.96	1658.04	1672.47	1700.44	1723.15	1730.39	1692.45	1686.16	1711.19	1714.28	1697.45	1700.71	1762.97	1748.7	1650.8	1655.09	1676.55	1729.85	1716.09	1753.34	1710.27	1706.3
178.770004	1668.24	1661.28	1658.22	1653.46	1660.52	1661.61	1674.75	1779.06	1738.89	1687.39	1683.18	1715.79	1713.14	1686.92	1723.65	1690.85	1710.57	1724.38	1686.63	1743.96	1732.24	1728	1679.09	1676.66	1682.07	1681.51	1695.13	1711.32	1658.35	1677.48	1706.85	1725.53	1739.19	1693.66	1687.17	1713.16	1717.92	1697.98	1701.02	1772.12	1759.45	1650.85	1654.73	1675.28	1740.93	1720.77	1759.02	1711.56	1707.36
179.264999	1670.5	1663.84	1659.31	1656.15	1656.86	1660.61	1669.2	1777.11	1741.99	1690.29	1685.56	1717.69	1711.8	1688.83	1725.04	1689.89	1714.25	1726.46	1687.49	1746.98	1733.57	1732.37	1681.27	1676.18	1683.45	1683.71	1694.21	1711.92	1658.43	1678.19	1708.78	1727.57	1743.46	1692.05	1688.78	1720.94	1716	1697.89	1704.05	1775.51	1761.83	1653.87	1656.24	1680.09	1745.62	1723.66	1761.21	1712.07	1710.13
179.761002	1669.06	1666.24	1658.59	1654.21	1660.05	1663.84	1675.45	1784.12	1745.51	1690.32	1687.9	1722.87	1713.22	1691.72	1727.2	1692.43	1718.31	1732.87	1690.32	1747.87	1741.88	1736.76	1684.7	1677.98	1683.53	1684.53	1701.72	1713.22	1660.4	1679.26	1711.14	1730.33	1745.82	1696.48	1689.32	1721.45	1720.74	1702.67	1707	1778.53	1768.85	1653.09	1655.97	1678.56	1745.13	1728.28	1761.47	1713.08	1713.97
181.093994	1674.3	1668.62	1663.95	1659.02	1660.9	1665.12	1677.21	1769.33	1713.17	1684.2	1685.99	1716.71	1705.19	1683.82	1715.39	1688.45	1700.93	1745.81	1693.47	1759	1756.24	1758.11	1689.11	1683.21	1687.91	1690.63	1708.34	1716.48	1663.21	1682.09	1720.12	1741.85	1764.07	1696.69	1691.47	1733.36	1732.67	1708.28	1715.6	1788.27	1777.98	1655.98	1659.85	1683.95	1753.62	1739.53	1779.15	1715.01	1720.43
181.589005	1674.67	1668.39	1663.81	1657.05	1664.56	1665.47	1676.66	1797.31	1762.69	1702.38	1690.74	1731.12	1734.97	1700.59	1745.16	1700.24	1727.98	1745.81	1695.5	1763.26	1757.05	1753.11	1689.54	1680.75	1691.69	1693.36	1709.39	1717.27	1664.27	1684.43	1725.99	1750.77	1771.35	1698.91	1693.87	1735.6	1739.02	1709.37	1720.64	1794.18	1787.99	1657.88	1658.9	1687	1759.37	1743.05	1783.98	1716.86	1718.97
182.084000	1674.91	1669.12	1662.42	1661.31	1662.51	1667.67	1675.84	1798.45	1766.94	1703.18	1691.7	1734.76	1740.27	1700.43	1754.99	1701.36	1734.05	1747.67	1698.34	1768.13	1754.36	1757.46	1689.97	1686.87	1690.52	1694.27	1711.43	1719.16	1665.31	1684.39	1730.07	1758.8	1775.67	1699	1691.84	1745.93	1744.04	1710.01	1719.69	1796.52	1794.81	1658.76	1661.56	1687.99	1760.69	1749.28	1786.77	1717.56	1726.11
182.578995	1674	1667.6	1663.51	1662.1	1665.51	1667.13	1680.19	1804.39	1770.7	1709.86	1694.95	1735.71	1749.4	1703.52	1759.51	1705.8	1740.22	1752.37	1699.74	1766.67	1753.18	1761.97	1691.02	1688.1	1693.89	1694.66	1713.5	1720.05	1666.98	1684.71	1730.39	1762.98	1783.19	1702.82	1696.17	1746.98	1752.1	1708.7	1721.7	1798.6	1794.03	1659.3	1664.59	1688.33	1768.18	1751.95	1786.94	1716.4	1727
183.074997	1674.79	1670.5	1663.47	1661.54	1667.61	1668.12	1680.19	1809.27	1772.18	1710.02	1694.76	1737.55	1753.17	1705.32	1765.15	1705.39	1741.49	1754.73	1698.01	1768.52	1749.14	1763.22	1688.96	1687.71	1693.39	1696.55	1714.04	1721.73	1664.98	1688.97	1733.07	1766.47	1784.01	1704.59	1695.97	1750.87	1753.21	1710.02	1724.76	1804.51	1799.67	1659.27	1663.07	1689.08	1763.61	1750.81	1789.95	1719.43	1728.1
183.570007	1675.06	1670.13	1666.21	1658.64	1665.65	1670.23	1679.14	1811	1777.92	1709.26	1696.79	1740.03	1756.9	1705.85	1766.25	1707.28	1746.27	1757.13	1700.04	1770.77	1744.77	1765.76	1690.59	1686.46	1694.32	1695.53	1716.28	1720.03	1668.86	1687.21	1731.93	1767.8	1790.27	1705.97	1697.83	1752.64	1757.21	1712.71	1725.66	1803.5	1801.87	1656.84	1662.67	1689.59	1768.65	1755.27	1794.64	1720.84	1728.72
184.065002	1676.42	1671.74	1663.62	1660.5	1666.23	1667.48	1681.26	1812.35	1776.78	1708.43	1696.19	1741.02	1755.41	1710.1	1769.69	1707.89	1744.51	1755.78	1700.03	1771.24	1744.86	1770.72	1692.14	1687.33	1694.02	1698.98	1717.21	1721.77	1666.82	1687.92	1732.1	1769.01	1790.49	1706.54	1696.19	1751.64	1757.9	1712.53	1725.56	1805.33	1805.1	1660.15	1662.7	1689.59	1770.97	1753.25	1794.38	1720.22	1730.99
184.559998	1675.41	1670.45	1665.73	1661.18	1664.7	1668.88	1679.86	1811.97	1780.27	1709.11	1695.64	1737.9	1755.81	1707.23	1765.51	1706.12	1742.52	1758.42	1698.72	1777.38	1743.37	1772.39	1691.3	1687.84	1695.13	1700.32	1718.43	1719.76	1667.31	1686.21	1732.7	1764.55	1791.07	1704.87	1697.19	1747.03	1757.99	1710.56	1728.62	1805.98	1805.56	1660.79	1664.38	1690.04	1769.98	1756.1	1795.42	1722.32	1727.35
185.056000	1676.42	1670.56	1663.91	1658.82	1663.79	1668.65	1681.09	1815.49	1780.6	1708.39	1695.68	1740.55	1752.11	1706.62	1766.26	1706.58	1741.34	1755.14	1700.16	1772.77	1740.17	1769.19	1688.9	1687.35	1694.25	1697.63	1717.63	1722.5	1666.43	1688.65	1733.56	1764.43	1792.6	1705.27	1692.24	1747.65	1755.36	1709.5	1725.73	1806.27	1805.13	1659.61	1665.88	1691.41	1773.22	1752.76	1795.75	1721.34	1730.71
185.550995	1675.4	1668.91	1664.96	1663.1	1666.27	1668.87	1680.02	1814.01	1781.59	1706.88	1695.86	1740.2	1752.64	1705.35	1763.19	1708.12	1744.1	1758.71	1699.83	1774.05	1737.45	1771.02	1689.56	1687.49	1696.46	1696.87	1716.28	1718.64	1668.41	1689.11	1732.48	1765.46	1791.2	1701.75	1695.91	1750.67	1752.12	1708	1725.65	1808.08	1805.21	1660.78	1663.7	1690.41	1771.8	1753.56	1802.85	1719.17	1726.51
186.046005	1677.24	1670.2	1665.38	1659.81	1664.45	1668.65	1680.38	1816.28	1782.4	1709.38	1695.63	1742.32	1747.96	1703.39	1761.11	1707.85	1740.95	1758.64	1698.18	1774.94	1735.55	1771.91	1690.99	1689.48	1694.09	1698.75	1715.78	1719.21	1667.08	1688.64	1730.61	1761.65	1791.67	1702.66	1695.22	1745.06	1750.62	1706.95	1726.15	1811.42	1806.35	1660.23	1660.92	1688.27	1772.48	1754.71	1801.37	1719.02	1728.64
186.541000	1674.27	1668.07	1661.97	1660	1663.34	1665.08	1678.17	1814.09	1777.88	1708.05	1698.42	1745.24	1746.59	1704.77	1760.17	1708.38	1742.08	1760.79	1699.33	1781.74	1733.87	1772.26	1692.99	1684.73	1694.92	1697.71	1712.86	1718.68	1666.94	1688.02	1728.33	1764.03	1790.88	1701.38	1693.43	1746.79	1748.15	1705.9	1721.96	1812.59	1807.85	1658.69	1661.82	1688.58	1772.51	1755.39	1805.56	1719.37	1722.71
187.035995	1676.96	1671.09	1663.81	1659.33	1663.89	1666.75	1678.58	1815.38	1777.56	1707.61	1694.56	1741.2	1743.36	1703.5	1757.85	1708.75	1740.73	1757.39	1697.79	1781.26	1733.86	1772.2	1692.23	1687.41	1692.45	1695.93	1711.78	1716.69	1665.5	1690.78	1732.95	1761.41	1796.54	1702.42	1694.09	1745.45	1748.73	1706.97	1720.36	1813.73	1810.72	1658.98	1665.27	1689	1775.11	1753.7	1803.35	1717.86	1726.12
187.531006	1676.65	1668.9	1665.34	1659.78	1663.16	1664.97	1681.66	1819.57	1782.1	1708.52	1696.54	1746.4	1745.94	1707.33	1761.82	1707.69	1742.84	1765.84	1696.97	1781.97	1728.68	1773.5	1691.45	1688.46	1694.36	1697.27	1714.89	1718.44	1667.81	1687.28	1730.71	1767.54	1795.68	1701.76	1694.4	1742.07	1749.08	1708.43	1723.81	1816.84	1811.1	1659.65	1664.79	1692.23	1775.95	1755.87	1807.4	1722.5	1727.68
188.026993	1675.63	1669.43	1666.17	1659.12	1665.22	1669.15	1680.37	1825.04	1784.72	1713.08	1697.27	1748.55	1748.1	1707.21	1760.8	1708.5	1741.44	1765.08	1700.68	1789.57	1729.68	1779.84	1694.03	1693.91	1695.67	1697.47	1715.19	1724.66	1668.06	1690.91	1737.01	1771.36	1797.73	1703.39	1693.31	1748.84	1751.72	1708.08	1722.33	1821.17	1817.7	1660.34	1663.5	1686.92	1785.24	1758.2	1811.27	1718.27	1726.45
188.522003	1676.35	1669.55	1663.88	1658.86	1665.13	1665.97	1681.39	1826.66	1782.57	1709.46	1697.37	1748.96	1755.61	1706.67	1762.97	1707.01	1744.4	1765.48	1699.6	1785.72	1729.75	1781.77	1696.35	1694.19	1695.61	1697.96	1713.36	1719.54	1668.5	1691.7	1740.73	1771.48	1798.99	1701.72	1694.36	1755.05	1748.59	1705.42	1723.87	1820.13	1815.71	1661.69	1659.92	1690.65	1779.99	1760.91	1810.08	1719.88	1723.68
189.016998	1675.1	1668.64	1666.46	1658.46	1665.88	1667.1	1680.52	1825.01	1784.95	1713.15	1700.18	1749.79	1758.24	1706.63	1769.75	1706.65	1747.22	1764.28	1699.61	1786.44	1727.71	1777.78	1695.61	1689.87	1694.97	1699.42	1715.6	1719.06	1668.13	1691.67	1740.05	1772.39	1800.42	1700.24	1692.41	1754.14	1754.25	1704	1726.29	1820.57	1818.18	1658.38	1663.31	1691.07	1783.57	1762.35	1811.18	1716.73	1726.38
189.511993	1676.87	1668.26	1665.03	1660.42	1664.28	1668.91	1680.37	1823.92	1790.47	1714.09	1696.36	1748.39	1765.65	1707.33	1776.13	1708.93	1751.63	1770.26	1698.37	1788.97	1730.11	1782.55	1696.22	1693.2	1695.78	1698.93	1720.82	1718.12	1669.11	1689.82	1742.8	1775.69	1801.88	1701.05	1693.67	1757.4	1759.12	1705	1729.54	1822.5	1818.92	1660.85	1663.18	1689.21	1783.51	1763.72	1813.19	1716.16	1724.94
190.007996	1678.54	1672.45	1664.29	1660.31	1663.56	1669.17	1681.06	1826.8	1789.45	1719.17	1696.55	1752.24	1771.09	1708.94	1782.15	1711.1	1754.1	1768.74	1703.96	1788.87	1739.91	1784.23	1694.24	1693.19	1697.36	1701.32	1721.61	1718.86	1669.55	1693.13	1744.63	1782.87	1804.38	1701.47	1694.69	1757.85	1765.98	1708.91	1730.44	1821.3	1820.36	1660.04	1663.41	1691.74	1785.17	1762.14	1815.22	1717.17	1729.21
190.503006	1677.7	1672.41	1664.91	1660.59	1666.47	1671.95	1681.42	1826.56	1795.13	1715.64	1697.52	1753.02	1771.89	1709.33	1779.58	1710.72	1756.22	1768.13	1704.75	1791.48	1755.91	1784.31	1699.05	1693.37	1694.14	1700.97	1719.9	1716.93	1669.17	1692.02	1743.29	1779.41	1803.36	1702.73	1696.03	1762.12	1766.55	1715.68	1731.17	1825.33	1822	1659.85	1664.97	1691.53	1784.35	1763.63	1815.49	1716.87	1732.06
190.998001	1676.66	1671.98	1664.7	1662.69	1668.65	1671.18	1682.57	1829.76	1792.2	1716.53	1699.88	1753.49	1772.92	1707.85	1782.89	1711.85	1754.54	1770	1704.16	1790.76	1766.05	1784.06	1696.75	1694.62	1697.53	1700.62	1723.22	1720.05	1668.91	1691.77	1743.32	1781.34	1806.12	1702.17	1696.28	1759.62	1770.63	1717.97	1735.35	1829.23	1823.61	1660.35	1662.81	1693.43	1784.36	1761.78	1815.76	1721.34	1733.03
191.492996	1677.22	1669.84	1666.92	1663.24	1666.45	1671.52	1682.16	1827.82	1795	1713.97	1697.44	1754.31	1768.22	1712.54	1777.11	1713.42	1754.7	1768	1705.72	1788.73	1773.86	1783.5	1699.15	1693.87	1700.66	1702.99	1726.34	1722.75	1670.33	1693.73	1742.8	1776.3	1810.23	1705.43	1695.62	1759.04	1765.99	1722.45	1737.81	1827.58	1824.64	1661.83	1665.57	1692.68	1789.51	1764.93	1817.77	1721.97	1734.1
191.988007	1678.36	1672.32	1669.33	1663.43	1669.22	1670.35	1684.52	1830.19	1792.15	1716.66	1700.19	1755.54	1766.39	1715.98	1780.8	1714.62	1756.8	1770.53	1704.78	1791.67	1783.49	1785.07	1700.98	1693.81	1700.1	1703.92	1724.12	1725.08	1669.25	1695.23	1744.15	1777.44	1807.92	1710.57	1698.1	1758.92	1766.08	1724.93	1737.21	1828.05	1827.21	1663.28	1667.59	1695.98	1787.65	1763.21	1820.27	1722.26	1741.23
192.483994	1679.89	1673.65	1669.2	1663.45	1668.3	1672.37	1684.24	1831.11	1798.97	1718.23	1700.59	1754.06	1765.16	1715.81	1781.06	1719.13	1758.36	1771.68	1707.12	1794.39	1782.77	1789.05	1702.49	1693.58	1701.78	1702.64	1726.39	1725.56	1671.17	1695.29	1742.78	1781.05	1810.1	1709.03	1699.95	1759.7	1766.62	1727.72	1740.76	1828.62	1828.58	1662.78	1666.53	1696.46	1791.92	1768.71	1818.93	1724.24	1741.78
192.979004	1678.86	1673.57	1668.25	1663.73	1670.1	1673.58	1688.02	1830.62	1798.15	1718.6	1701.1	1753.77	1763.58	1717.31	1779.81	1719.79	1759.71	1773.99	1707.41	1793.36	1786.33	1788.73	1703.97	1694.63	1700.64	1702.87	1727.5	1724.54	1672.95	1694.57	1741.95	1778.35	1810.97	1707.27	1701.67	1758.99	1770.55	1725.82	1740.04	1831.7	1826.03	1664.36	1668.85	1699.55	1792.77	1765.25	1819.5	1722.59	1738.71
193.473999	1677.58	1672.3	1667.62	1664.19	1669.9	1671.64	1686.62	1835.79	1802.15	1716.69	1701.08	1756.17	1766.64	1717.56	1779.07	1720.63	1760.02	1772.28	1710.31	1794.66	1782.74	1792.1	1707.18	1695.6	1702.75	1703.57	1728.66	1725.27	1671.99	1694.4	1744.18	1781.31	1807.29	1707.41	1701.96	1758.4	1764.63	1728.28	1742.67	1834.53	1830.83	1666.02	1669.47	1697.34	1794.04	1766.84	1821.2	1726.79	1740.38
193.968994	1677.76	1673.8	1669.33	1663.92	1671.5	1669.32	1686.94	1837.7	1801.31	1724.44	1703.54	1756.44	1769.79	1717.98	1781.15	1721.2	1758.44	1773.06	1709.15	1795.45	1786.41	1788.28	1703.62	1697.46	1699.9	1704.68	1726.51	1723.39	1674.61	1696.81	1747.86	1779.79	1812.46	1710.01	1701.78	1764.11	1768.9	1727.89	1740.43	1831.23	1830.53	1663.22	1668.56	1699.69	1796.6	1771.03	1822.78	1726.22	1742.44
194.464005	1678.2	1673.26	1667.29	1667.53	1667.55	1674.63	1684.75	1835.84	1803.24	1723.41	1704.34	1759.09	1776.75	1720.9	1782.61	1719.86	1757.53	1776.56	1711.61	1798.51	1787.47	1792.25	1705.11	1700.82	1703.21	1708.03	1726.96	1725.86	1672.53	1700.13	1752.16	1782.76	1813.6	1708.8	1700.1	1764.92	1770.12	1727.2	1739.23	1836.97	1831.88	1665.43	1669.9	1696.84	1796.52	1772.71	1823.89	1724.03	1744.15
194.960007	1681.07	1674.26	1670.4	1664.83	1669.74	1673.98	1687.12	1838.92	1807.19	1727.04	1702.84	1762.4	1780.07	1720.15	1783.16	1719.85	1768.41	1778.38	1711.34	1799.83	1787.25	1792.76	1704.11	1699.15	1703.21	1707.47	1728.7	1725.41	1673.73	1698.44	1753.39	1788.46	1816.59	1709.04	1699.58	1767.13	1774.83	1727.23	1743.31	1835.5	1833.37	1664.96	1668.52	1698.27	1800.58	1773.48	1824.77	1724.17	1742.85
195.455002	1677.4	1673.75	1668.84	1665.04	1669.09	1671.84	1685.04	1839.24	1805.09	1727.46	1703.38	1763.17	1783.62	1720.53	1791.04	1720.69	1767.49	1775.36	1712.11	1801.21	1779.82	1794.31	1704.2	1700.02	1705.21	1706.98	1727.86	1727.72	1673.02	1697.68	1752.34	1788.81	1819.42	1712.08	1701.62	1767.26	1776.52	1728.6	1742.78	1835.13	1837.44	1664.68	1670.79	1701.16	1799.17	1775.88	1826.24	1725.87	1741.94
195.949997	1678.85	1672.61	1669.2	1663.41	1670.36	1673.23	1687.22	1845.79	1809.07	1729.02	1704.8	1764.75	1784.63	1722.9	1793.65	1719.92	1769.95	1776.26	1711.86	1798.31	1777.55	1795.02	1704.24	1698.62	1703.76	1708.69	1727.16	1725.71	1672.63	1697.83	1752.63	1789.14	1818.93	1710.23	1701.58	1767.92	1780.64	1722.84	1741.31	1838.07	1836.89	1664.62	1669.6	1698.36	1800.51	1773.82	1828.28	1722.7	1742.85
196.445007	1679.8	1671.75	1670.22	1663.61	1666.79	1673.32	1687.93	1841.09	1808.16	1726.3	1703.89	1763	1785.31	1721.88	1793.15	1720.38	1769.85	1778.63	1708.87	1802.85	1769.91	1797.84	1706.57	1698.79	1703.39	1709.33	1729.91	1726.36	1673.42	1697.86	1752.51	1791.67	1818.92	1708	1701.3	1773.21	1779.08	1722.22	1741.78	1836.77	1842.58	1664.13	1665.93	1699.17	1800.95	1774.94	1823.49	1721.57	1742.21
196.940002	1678.13	1674.21	1668.87	1662.23	1667.59	1672	1686.66	1845.09	1806.83	1723.67	1703.02	1764.64	1787.11	1722.25	1798.31	1717.53	1771.12	1781.29	1707.58	1801.97	1764.71	1797.91	1705.72	1698.62	1703.41	1708.18	1728.89	1727.63	1671.33	1699.27	1746.75	1790.14	1817.83	1708.92	1698.8	1769.2	1780.02	1723.68	1741.73	1839.47	1841.76	1662.44	1668.15	1699.75	1800.74	1775.58	1830.18	1722.49	1743.87
197.436005	1677.76	1672.8	1666.93	1664.22	1667.75	1672.71	1685.19	1846.94	1809.55	1726.71	1706.07	1764.6	1786.74	1722.09	1798.5	1722.02	1774.09	1779.22	1711.34	1796.54	1760.01	1800.11	1705.66	1700.58	1703.58	1708.72	1729.66	1726.44	1673.67	1698.57	1749.27	1794.27	1827.14	1709.31	1699.08	1771.41	1780.64	1720.38	1743.08	1842.59	1842.59	1666.28	1668.26	1700.03	1802.76	1775.58	1831.83	1720.82	1742.22
197.931000	1678.39	1675.26	1666.58	1663.46	1670.31	1672.04	1684.87	1845.07	1811.92	1724.44	1705.38	1762.61	1785.66	1721.79	1800.22	1721.02	1772.83	1779.54	1710.17	1801.04	1755.75	1796.65	1706.61	1698.41	1704.75	1708.47	1728.66	1721.87	1673.83	1697.55	1751.64	1793.23	1824.13	1709.2	1701.51	1769.24	1783.2	1719.51	1743.4	1841.78	1843.04	1664.78	1670.81	1702.79	1804.28	1775.79	1827.74	1721.36	1744.34
198.425995	1678.04	1674.1	1666.1	1664.51	1667.73	1673.35	1683.27	1843.2	1811.52	1727.08	1704.75	1763.75	1786.2	1723.46	1799.16	1722.15	1773.3	1782.41	1710.7	1803.62	1755.25	1799.28	1708.74	1701.72	1705.66	1710.26	1730.55	1725.8	1672.44	1699	1751.73	1791.21	1821.83	1709.3	1701.89	1766.68	1780.6	1718.17	1741.12	1841.24	1843.09	1664.22	1670.13	1701.56	1800.51	1773.76	1833.66	1720.92	1743
198.921005	1680.78	1675.43	1666	1663.49	1669.49	1671.74	1685.52	1841.85	1812.16	1725.83	1702.29	1763.19	1780.3	1723.59	1795.3	1721.16	1774.27	1779.15	1711.12	1801.81	1749.66	1796.63	1705.99	1700.04	1704.54	1709.43	1730.22	1727.24	1676.75	1700.64	1751.94	1789.76	1820.37	1711.04	1702.21	1767.05	1777.79	1715.97	1740.27	1840.18	1843.26	1666.08	1670.15	1701.58	1803.87	1774.95	1826.68	1722.97	1742.3
199.417007	1678.55	1674.49	1667.78	1663.19	1667.56	1673.8	1685.17	1846.44	1812.31	1726.29	1705.22	1766.74	1775.29	1725.04	1793.44	1721.9	1771.54	1780.97	1709.57	1802.18	1748.68	1799.14	1707.47	1700.93	1704.16	1710.09	1730.21	1726.61	1674.25	1698.43	1750.53	1787.47	1820.49	1711.9	1705.02	1765.69	1776.14	1718.12	1740.49	1841.35	1841.53	1667.64	1673.25	1703.04	1806.77	1773.32	1831.68	1724.32	1742.13
199.912003	1679.42	1672.85	1670.8	1665.57	1667.23	1671.46	1685.43	1846.05	1808.07	1722.91	1704.08	1763.39	1775.16	1722.05	1791.92	1722.77	1772.07	1781.36	1710.99	1801.57	1745.27	1798.18	1706.64	1702.56	1706.52	1710.53	1732.47	1724.64	1674.27	1699.15	1746.36	1790.63	1823.02	1714.35	1703.97	1765.39	1778.39	1716.76	1741.25	1841.8	1843.6	1665.21	1672.15	1701.65	1802.16	1774.71	1832.19	1726.86	1743.13
200.406998	1680	1674.71	1669.15	1664.89	1669.68	1672.4	1687.34	1847.26	1816.01	1724.95	1706.21	1763.44	1776.41	1725.87	1792.57	1725.69	1772.91	1778.85	1712.98	1800.46	1747.17	1796.35	1708.81	1699.69	1704.89	1710.38	1731.48	1725.08	1673.98	1700.69	1747.76	1789.25	1820.3	1716.74	1705.22	1761.13	1777.93	1722.14	1742.81	1843.17	1843.06	1668.59	1671.88	1703.97	1801.88	1773.16	1832.51	1725.23	1744.2
200.901993	1681.56	1676.48	1669.27	1666.52	1672.25	1675.83	1690.34	1852.02	1811.81	1723.08	1705.86	1769.1	1773.56	1725.29	1789.33	1724.88	1768.98	1779.98	1710.55	1802.78	1760.43	1797.21	1712.1	1700.67	1704.86	1709.81	1731.48	1726.34	1678.72	1700.21	1744.59	1788.26	1822.2	1713.99	1705.11	1765.3	1779.17	1723.57	1743.18	1845.09	1843.98	1668.02	1674.59	1705.59	1808.55	1773.95	1834.67	1724.41	1750.04
201.397003	1680.89	1676.9	1671.28	1666.12	1671.15	1675.82	1689.13	1853.82	1816.05	1724.95	1708.24	1768.38	1771.41	1724.37	1790.88	1726.45	1774.82	1784.11	1714.34	1808.7	1771.33	1798.56	1709.66	1702.36	1706.28	1714	1733.04	1729.2	1674.98	1701.38	1749.77	1787.67	1825.53	1713.47	1703.07	1767.56	1780.77	1727.59	1747.96	1846.2	1845.09	1665.37	1670.52	1704.15	1807.21	1777.26	1833.26	1725.39	1748.19
201.893005	1679.52	1677.34	1668.08	1665.57	1674.07	1675.6	1690.24	1853.28	1816.26	1727.51	1708.2	1768.96	1775.87	1726.16	1792.72	1725.63	1772.97	1782.82	1713.97	1806.12	1783.73	1803.25	1709.32	1703.24	1706.84	1710.43	1735.8	1730.14	1674.81	1702.65	1756.63	1788.79	1822.61	1715.97	1703.41	1770.44	1778.28	1731.38	1746.75	1846.21	1848.39	1666.43	1671.55	1699.86	1808.48	1777.81	1834.77	1728.88	1748.55
202.388000	1683.15	1675.36	1669.46	1667.34	1672.38	1675.25	1689.18	1853.4	1818.72	1730.26	1707.97	1772.53	1787.51	1728.56	1796.69	1725.29	1775.04	1784.06	1716.49	1810.28	1789.75	1803.51	1712.15	1704.83	1708.75	1713.07	1735.69	1729.41	1679.6	1701.47	1759.63	1793.84	1827.53	1714.41	1704.27	1772.44	1783.3	1731.43	1746.54	1848.87	1853.16	1666.15	1672.99	1704.84	1809.69	1778.7	1834.2	1727.8	1753.35
202.882996	1681.31	1674.77	1669.66	1667.89	1673.35	1673.5	1688.11	1855.44	1820.71	1733.05	1707.18	1767.91	1790.68	1728.06	1799.76	1725.85	1776.67	1782.19	1714.48	1806.36	1791.03	1806.77	1711.48	1705.9	1708.08	1712.65	1736.92	1728.28	1676.28	1702.56	1759.48	1797.4	1827.94	1714.93	1706.89	1771.96	1786.68	1734.49	1749.94	1849.42	1852.62	1666.94	1672.26	1702.77	1806.82	1782.17	1838.07	1727.69	1747.38
203.378006	1680.18	1674.87	1671.47	1666.8	1672.17	1674.47	1687.62	1853.18	1819.88	1737.09	1706.48	1770.46	1788.93	1728.08	1802.15	1726.1	1778.42	1786.79	1713.95	1808.73	1788.96	1806.35	1709.46	1705.09	1707.54	1712.91	1736.35	1725.24	1676.94	1702.4	1760.91	1798.73	1830.14	1714.27	1707.03	1777.03	1789.36	1733.67	1748.05	1847.73	1853.49	1667	1673.56	1704.82	1809.52	1780.3	1839.64	1724.57	1749.36
203.873001	1681.67	1672.98	1670.88	1665.3	1671.87	1676.05	1687.75	1860.99	1823.75	1736.41	1709.21	1770.83	1792.33	1725.78	1802.98	1727.88	1778.42	1786.93	1714.28	1808.67	1792.53	1804.57	1712.34	1707.9	1705.95	1713.82	1734.04	1726.64	1675.19	1704.81	1763.24	1800.65	1832.52	1710	1703.38	1776.18	1787.79	1732.43	1748.76	1849.13	1852.84	1667.11	1670.93	1707.22	1809.06	1782.48	1835.66	1723.31	1748.03
204.369003	1679.22	1674.5	1670.06	1666.77	1670.37	1675.42	1688.16	1854.71	1824.05	1735.31	1707.68	1772.42	1793.9	1728.54	1805.02	1727.97	1781.71	1786.6	1711.35	1806.91	1791.41	1806.17	1710.5	1708.01	1707.56	1713.14	1738.4	1728.02	1677.68	1706.73	1762.11	1799.15	1831.89	1711.37	1705.21	1777.81	1786.41	1732.05	1749.78	1848.97	1853.5	1667.63	1673.12	1704.15	1808.76	1782.66	1835.64	1726.04	1750.51
204.863998	1683.4	1677.95	1668.84	1665.72	1672.75	1676.17	1688.68	1859.45	1822.29	1733.92	1708.3	1771.63	1796.38	1730.54	1805.26	1727.39	1780.44	1786.69	1714.98	1809.78	1790.34	1806.36	1713.12	1706.84	1706.87	1710.13	1737.21	1726.77	1676.38	1705.65	1765.15	1802.91	1832.75	1710.06	1703.54	1780.38	1789.68	1732.02	1751.12	1852.13	1856.76	1665.35	1672.04	1704	1810.24	1787.07	1835.1	1723.11	1748.52
205.358994	1680.37	1675.71	1669.66	1666.24	1671.84	1675.19	1686.21	1857.47	1821.52	1734.8	1707.23	1773.85	1796.92	1728.92	1807.06	1726.49	1781.66	1785.47	1712.68	1807.22	1792.03	1806.11	1711.6	1706.53	1707.03	1713.59	1737.05	1726.02	1677.3	1702.87	1760.34	1802.52	1834.04	1711.38	1704.28	1776.12	1788.73	1730.47	1749.56	1850.58	1856.47	1666.38	1672.01	1704.67	1810.38	1784.87	1836.47	1722.22	1749.38
205.854004	1681.42	1675.78	1670.56	1665.28	1671.25	1675.19	1689.14	1853.97	1824.13	1735.08	1705.61	1770.59	1794.55	1727.75	1802.44	1727.38	1782.8	1788.03	1714.51	1811.45	1791.29	1803.83	1712.54	1707.13	1707.16	1713.32	1733.77	1723.1	1676.6	1704.08	1759.73	1799.72	1833.78	1710.4	1702.25	1775.13	1790.31	1731.07	1749.38	1850.22	1857.04	1665.82	1673.07	1703.81	1808.49	1781.42	1836.53	1722.31	1749.63
206.348999	1681.66	1674.24	1670.96	1666.35	1669.09	1673.9	1686.28	1855.54	1822.18	1732.02	1708.49	1768.15	1793.57	1728.68	1806.56	1727.43	1780.09	1787.63	1713.95	1808.76	1788.84	1805.43	1712.04	1705.91	1706.46	1713.54	1734.65	1727.14	1677.7	1702.72	1760.24	1800.88	1832.66	1711.95	1703.85	1774.49	1784.56	1730.3	1751.11	1850.2	1859.23	1668.22	1673.11	1706.03	1808.96	1781.33	1836.82	1724.05	1750.06
206.845001	1681.27	1675.3	1669.56	1664.73	1669.94	1672.87	1687.77	1857.55	1826.13	1729.63	1707	1769.54	1790.16	1726.5	1799.95	1726.07	1778.44	1791.07	1713.52	1808.79	1785.39	1809.83	1711.95	1704.43	1706.42	1712.29	1736.92	1726.57	1676.3	1705.79	1755.17	1798.12	1829.89	1710.78	1704.6	1772.86	1787.36	1731.44	1750.94	1850.93	1855.39	1667.12	1672.75	1704.33	1810.09	1780	1838.12	1721.51	1748.86
207.339996	1681.2	1677.6	1670.13	1665.46	1670.45	1673.28	1686.26	1860.57	1823.56	1729.67	1708.26	1768.33	1786.32	1730.98	1798.88	1726.1	1778.36	1785.71	1714.97	1809.74	1783.43	1807.4	1711.85	1705.31	1708.45	1712.67	1730.72	1727.56	1677.04	1703.19	1756.48	1798.02	1832.16	1712.54	1703.21	1772.91	1781.47	1728.79	1749.03	1847.92	1857.35	1666.95	1670.72	1704.72	1810.42	1781.6	1836.77	1721.82	1748.57
207.835007	1680.68	1675.28	1669.85	1665.71	1670.92	1676.23	1688.47	1857.65	1827.24	1731.17	1706.74	1769.18	1790.32	1727.73	1800.86	1728.27	1781.46	1789.29	1714.69	1811.72	1777.88	1808.15	1710.81	1705.09	1706.94	1713.09	1734.72	1727.49	1677.89	1703.03	1756.67	1801.13	1832.93	1716.53	1706.52	1774.75	1785.15	1729.86	1747.23	1851.94	1859.13	1667.17	1671.96	1703.86	1811.79	1783.4	1839.16	1724.75	1748.15
208.330002	1683.56	1676.94	1669.24	1668.49	1671.97	1677.18	1690.66	1857.39	1823.75	1733.56	1708.59	1774.91	1790.94	1729.64	1802.6	1728.73	1782.69	1788.38	1714.97	1814.1	1773.89	1806.43	1715.25	1705.92	1710.18	1715.28	1737.71	1728.12	1676.14	1704	1759.41	1800.01	1831.01	1715.51	1706.12	1776.35	1785.38	1728.21	1748.76	1854.5	1858.95	1670.87	1675.1	1706.07	1814.85	1783.6	1840.99	1725.12	1749.57
208.824997	1683.03	1677.52	1672.18	1668.1	1675.45	1678.64	1691.97	1858.57	1827.27	1738.11	1709.9	1775.09	1793.05	1731.56	1804.4	1730.67	1781.07	1790.32	1714.67	1813.24	1769.27	1809.31	1715.13	1708.8	1709.58	1716.81	1735.09	1725.33	1679.36	1707.2	1763.83	1800.13	1834.73	1718.04	1706.94	1779.73	1788.16	1727.14	1750.66	1855.02	1862.88	1667.53	1672.8	1708.3	1816.09	1790.3	1842.24	1726.72	1749.62
209.320999	1683.69	1677.96	1673.28	1668.41	1675.29	1677.93	1691.45	1860.17	1830.55	1743.35	1710.11	1773.23	1800.92	1736.02	1805.48	1730.87	1784.74	1787.51	1716.79	1814.55	1766.23	1810.99	1720.2	1714.18	1711.03	1714.1	1737.29	1725.36	1678.75	1708.11	1765	1803.92	1837.42	1718.99	1711.37	1782.82	1792.93	1727.83	1750.03	1851.64	1859.53	1669.4	1675.04	1709.39	1820.92	1789.05	1839.78	1727.14	1752.38
209.815994	1682.38	1678	1675	1669.09	1676.95	1678.24	1692.15	1862.64	1831.01	1741.22	1710.12	1772.12	1799.26	1734.2	1810.44	1732.33	1783.37	1789.2	1716.65	1814.23	1762.41	1807.04	1723.73	1715.07	1710.73	1713.98	1735.07	1726.86	1680.62	1709.92	1764.65	1803.58	1836.09	1719.19	1706.94	1783.79	1793.19	1726.27	1752.33	1856.69	1863.38	1669.3	1673.94	1709.95	1818.02	1791.59	1843.58	1725.81	1751.16
210.311005	1684.18	1679.07	1671.46	1670.61	1677.57	1677.54	1693.57	1863.78	1830.85	1741.76	1708.59	1775.47	1802.53	1734.59	1808.24	1731.16	1786.12	1788.24	1715.24	1812.08	1759.89	1811.8	1719.19	1713.37	1709.61	1715.91	1736.73	1724.32	1676.42	1709.46	1765.93	1808.5	1834.92	1714.26	1708.03	1782.71	1794.48	1728.95	1750.81	1854.82	1862.23	1668.66	1672.29	1706.79	1818.6	1789.45	1842.39	1723.18	1752.69
210.806000	1683.14	1676.54	1670.44	1668.82	1673.5	1679.2	1694.16	1864.49	1831.77	1741.88	1707.86	1775.94	1801.62	1735.16	1808.81	1730.81	1786.68	1792	1715.48	1812.98	1760.77	1811.05	1719.41	1712.15	1707.78	1715.67	1737.51	1723.54	1677.72	1708.83	1764.54	1808.91	1837	1711.03	1703.61	1781.53	1796.47	1725.16	1754.07	1854.57	1863.94	1670.2	1672.54	1706.64	1816.46	1788.21	1841.51	1722.82	1750.41
211.300995	1682.39	1675.27	1669.96	1667.67	1674.97	1678.07	1694.09	1865.32	1831.55	1738.59	1708.89	1779.61	1802.3	1735.49	1814.52	1733.66	1790.31	1790.59	1717.01	1811.88	1768.99	1814.17	1716.16	1710.99	1711.11	1715.87	1737.4	1723.14	1679.22	1707.2	1766.02	1808.32	1839.53	1714.08	1703.42	1782.97	1797.14	1729.13	1753.84	1855.26	1867.44	1667.86	1673.15	1709.12	1818.56	1788.49	1842.31	1722.67	1753.69
211.796997	1679.62	1677.84	1671.96	1668.21	1674.85	1676.43	1693.86	1865.3	1833.32	1740.75	1710.81	1780.13	1800.15	1735.13	1812.9	1731.72	1793.1	1791.91	1716.39	1816.88	1775.48	1813.14	1716.73	1711.84	1708.21	1716.59	1738.96	1721.22	1676.75	1708.23	1763.67	1806.15	1839.51	1708.74	1702.16	1783.85	1795.65	1729.4	1753.33	1857.18	1865.42	1667.73	1672.05	1709.07	1819.56	1790.86	1839.95	1719.21	1751.64
212.292007	1683.5	1677.06	1671.86	1668.92	1675.65	1678.27	1693.12	1864.83	1829.95	1740.1	1708.45	1777.61	1798.99	1734.51	1813.5	1731.47	1789.6	1792.71	1714.62	1813.25	1782.45	1811.13	1718.05	1708.31	1711.73	1714.55	1743.19	1718.74	1679.11	1708.16	1762.95	1807.65	1842.05	1709.49	1701.05	1781.05	1796.1	1732.67	1754.63	1856.95	1866.62	1669.84	1674.15	1706.31	1818.51	1788.08	1844.52	1714.41	1754.97
212.787003	1684.34	1677.7	1673.12	1664.95	1673.45	1674.87	1692.02	1862.02	1833.2	1736.55	1706.43	1775.48	1800.22	1732.07	1811.79	1731.69	1785.9	1791.38	1716.77	1814.94	1788.32	1815.24	1716.09	1711	1710.18	1715.16	1738.79	1714.84	1680.19	1705.79	1763.51	1807.54	1838.63	1707.53	1700.18	1782.93	1796.45	1732.09	1755.92	1853.84	1867.78	1669.4	1674.92	1707.85	1820.85	1790.16	1843.64	1713.32	1754.22
213.281998	1683.03	1677.37	1672.83	1667.27	1675.17	1677.12	1691.8	1868.68	1832.04	1734.34	1709.04	1776.37	1796.36	1734.09	1809.9	1729.01	1789.65	1792.79	1716.27	1814.32	1784.54	1811.77	1715.05	1706.37	1710.02	1714.6	1739.37	1713.41	1678.01	1707.67	1763.88	1804.36	1839.96	1705.59	1699.16	1781.47	1792.43	1731.81	1756.26	1859.88	1864.09	1668.18	1672.7	1709.75	1820.11	1787.69	1842.26	1713.46	1752.75
213.776993	1684.6	1677.86	1672.68	1667.63	1674.37	1675.86	1690.79	1866.91	1831.84	1738.5	1708.18	1775.27	1797.21	1734.45	1807.14	1729.79	1789.25	1793.73	1717.31	1815.79	1785.23	1810.27	1716.76	1707.84	1707.26	1715.88	1739.74	1712.57	1678.81	1708.27	1763.14	1809.5	1837.31	1706.43	1697.18	1780.13	1792.46	1732.93	1758.1	1859.23	1868.48	1669.78	1674.04	1706.85	1818.83	1790.56	1845.67	1710.66	1753.08
214.272995	1681.35	1676.01	1671.48	1667.87	1673.58	1677.4	1689.31	1864.76	1831.6	1734.91	1707.73	1777.22	1793.89	1736.64	1809.81	1729.7	1787.9	1792.11	1715.46	1814.42	1783.49	1811	1715.43	1706.39	1708.63	1716.73	1740.28	1711.31	1678.2	1705.86	1763.19	1801.6	1839.79	1705.89	1697.62	1779.72	1791.84	1731.36	1754.84	1854.47	1863.23	1669.65	1675.17	1707.24	1820.05	1790.45	1843.92	1708.58	1754.54
214.768005	1681.92	1675.45	1672.53	1667.03	1673.65	1676.1	1691.93	1870.09	1834.35	1734.44	1706.58	1775.06	1795.76	1735.74	1808.42	1732.01	1785.95	1792.42	1715.63	1812.63	1784.94	1810.69	1713.38	1707.57	1710.19	1713.88	1739.94	1711.92	1681.12	1706.07	1762.23	1801.59	1838.37	1703.59	1696.51	1778.6	1793.52	1731.83	1754.74	1856.06	1866.08	1669.01	1674.09	1706.78	1818.81	1790.28	1841.78	1709.95	1753.87
215.263000	1682.03	1675.88	1671.91	1666.52	1672.45	1678.15	1688.81	1866.5	1832.82	1732.65	1707.54	1773.04	1795.92	1732.56	1804.97	1730.69	1783.65	1790.5	1716.79	1812.58	1782.89	1811.23	1713.4	1707.01	1708.94	1713.5	1738.6	1707.97	1678.67	1706.65	1758.78	1804.8	1837.65	1704.38	1694.59	1778.65	1793.78	1731.8	1754.61	1856.2	1864.51	1669.72	1674.07	1705.7	1814.23	1787.05	1843.65	1709.32	1752.13
215.757996	1681.74	1677.63	1671.66	1668.07	1674.84	1677.88	1692.34	1865.01	1835.32	1733.83	1707.17	1775.54	1794.79	1736.5	1803.6	1732.79	1784.83	1792.18	1717.03	1813.88	1781.53	1809.68	1716.96	1707.07	1708.33	1716.69	1737.79	1709.6	1676.86	1706.57	1763.57	1802.7	1835.24	1705.4	1698.14	1778.17	1788.71	1728.63	1754.29	1858.43	1862.66	1667.9	1673.82	1709.39	1818.3	1788.29	1837.72	1704.37	1754.93
216.253998	1681.64	1676.91	1670.97	1669.55	1675.37	1677.38	1694.23	1864.11	1832.09	1736.21	1709.01	1774.46	1793.51	1735.84	1805.04	1731.4	1782.22	1790.55	1718.62	1815.11	1783.51	1809.34	1712.55	1711.66	1708.86	1715.85	1738.84	1706.64	1676.75	1707.07	1764.85	1801.17	1833.13	1702.49	1698.81	1778.84	1790.49	1731.02	1755.87	1852.55	1861.14	1669.09	1673.99	1706.38	1818.07	1785.45	1844.22	1707.44	1754.68
216.748993	1680.93	1676.56	1670.6	1668.24	1673.9	1676.07	1693.72	1864.25	1828.68	1734.66	1707.52	1778.32	1793.33	1733.36	1800.99	1732.43	1784.54	1793.02	1716.78	1811.8	1781.55	1810.11	1716.48	1708.16	1707.63	1714.24	1735.67	1707.59	1679.89	1707.71	1765.25	1803.44	1835.8	1704.63	1696.12	1780.63	1787.1	1731.27	1754.34	1855.21	1865.74	1669.78	1675.71	1706.82	1819.47	1788.9	1842.21	1706.11	1753.91
217.244003	1683.58	1676.4	1671.2	1668.37	1673.61	1677.68	1690.87	1863.15	1832.98	1735.89	1707.09	1776.86	1793.21	1735.06	1806.65	1732.27	1781.15	1790.54	1715.61	1813.18	1783.14	1812.89	1712.75	1710.04	1707.3	1715.8	1740.24	1706.62	1680.08	1705.57	1764.72	1803.07	1835.75	1701.75	1697.37	1782.76	1789.81	1729.01	1754.01	1854.73	1861.21	1670.45	1676.94	1708.67	1817.18	1788.05	1840.83	1703.53	1753.05
217.738998	1681	1676.48	1671.31	1668.22	1673.7	1675.75	1689.86	1862.7	1833.66	1736.2	1708.59	1776.57	1798.36	1735.79	1808.76	1732.5	1786.46	1792.04	1718.45	1817.48	1781.05	1812.8	1716.96	1710.42	1711	1715.57	1740.11	1703.51	1677	1707.41	1768.09	1806.76	1839.82	1703.79	1695.19	1782.51	1794.31	1729.31	1754.75	1857.75	1868.05	1670.72	1673.33	1708.8	1821.47	1789.49	1847.68	1706.24	1755.7
218.233994	1680.24	1675.81	1669.72	1666.46	1675.18	1677	1691.43	1866.2	1833.47	1737.54	1708.7	1776.51	1800.78	1734.39	1812.19	1731.25	1786.25	1788.73	1714.44	1817.39	1782.53	1813.59	1714.98	1710.33	1708.29	1715.81	1740.18	1704.64	1678.16	1705.8	1766.06	1806.12	1836.3	1701.64	1695.91	1781.98	1792.23	1727.6	1753.96	1857.88	1861.38	1668.6	1675.98	1708.46	1819.45	1787.02	1844.6	1701.42	1756.62
218.729996	1680.5	1676.97	1671.18	1670.11	1674.6	1678.51	1692.05	1866.13	1831.57	1740.79	1709.96	1778.4	1803.3	1735.1	1813.46	1731.83	1789.23	1793.08	1716.39	1813.41	1781.24	1811.29	1713.85	1710.1	1709.92	1714.68	1741.76	1703.88	1676.99	1706.28	1764.02	1805.78	1838.61	1701.33	1694.9	1779.21	1794.47	1731.18	1753.7	1857.92	1866.61	1670.24	1674.46	1708.7	1816.63	1790.19	1845.97	1704.58	1756.47
219.225006	1679.41	1675.87	1672.94	1667.87	1675.76	1678.3	1691.8	1869.5	1836.71	1736.72	1708.01	1777.51	1804.18	1736.19	1815.31	1733.65	1788.39	1793.73	1719.78	1813.71	1783.55	1814.6	1716.04	1710.16	1709.53	1716.5	1742.35	1706.57	1680.28	1708.93	1764.34	1810.26	1843.05	1701	1697.14	1782.01	1798.56	1728.12	1756.91	1860.64	1869.72	1670.43	1673.09	1707.2	1821.61	1790.57	1846.83	1703.21	1756.72
219.720001	1681.27	1678.76	1671	1667.26	1676.76	1677.84	1690.69	1869.11	1835.29	1741.38	1708.83	1779.8	1803.17	1737.62	1814.24	1733	1792.06	1793.35	1718.16	1814.08	1781.78	1813.75	1716.71	1709.91	1710.41	1717.94	1741.07	1706	1679.78	1707.89	1764.96	1808.44	1839.67	1702.11	1696.65	1783.73	1798.78	1732.89	1756.21	1857.51	1867	1669.22	1675.8	1709.48	1822.12	1791.19	1845.47	1704.32	1758.56
220.214996	1681.89	1679.15	1673.32	1668.15	1676.22	1678.3	1692.17	1867.16	1839.92	1745.14	1708.59	1775.79	1806.55	1738.16	1814.44	1735.26	1789.98	1794.73	1718.61	1816.31	1783.52	1814.04	1721.11	1714.87	1707.83	1716.07	1739.01	1704.51	1680.18	1709.53	1771.01	1810.27	1841.93	1700.1	1696.13	1783.38	1795.63	1729.74	1756.49	1861.4	1868.34	1670.43	1675.93	1709.51	1821.32	1792.49	1843.01	1704.19	1757.23
220.710007	1680.73	1676.16	1670.11	1669.43	1674.45	1676.41	1692.06	1868.83	1837.51	1741.22	1706.52	1779.6	1803.42	1738.86	1813.75	1733.94	1791.97	1791.53	1717.68	1814.54	1784.2	1816.41	1724.11	1716.78	1711.07	1714.53	1743.67	1707.61	1678.7	1712.51	1768.49	1814.11	1841.83	1699.26	1695.13	1784.87	1798.03	1731.9	1760.45	1856.4	1870.09	1670.43	1673.88	1705.81	1819.95	1791.08	1841.58	1703.36	1755.73
221.205994	1682.92	1678.77	1671.38	1667.57	1675.1	1680.01	1690.59	1869.28	1838.14	1744.69	1710.22	1777.1	1803.8	1735.75	1817.92	1736.02	1794.48	1793.73	1717.53	1817.86	1787	1815.07	1728.55	1718.08	1710.42	1715.96	1743.85	1704.92	1681.32	1710.64	1767.88	1811.43	1841.27	1701.82	1697.4	1784.7	1799.41	1732.1	1756.06	1861.38	1868.22	1669.37	1672.45	1709.59	1823.71	1791.23	1846.9	1702.83	1757.08
221.701004	1684.03	1679.1	1673.12	1668.5	1675.63	1676.71	1690.98	1873.33	1837.39	1744.33	1709.38	1779.91	1805.56	1738.72	1814.89	1733.72	1793.92	1795.51	1717.33	1817.02	1784.11	1818.44	1728.48	1713.12	1710.55	1716.05	1741.99	1705.32	1679.11	1712.13	1767.24	1815.64	1848.7	1701.14	1698.72	1784.71	1800.46	1731.94	1760.05	1861.16	1867.1	1670.08	1673.49	1709.17	1821.62	1791.26	1844.64	1702.89	1758.32
222.195999	1683.49	1677.48	1672.48	1667.97	1673.52	1675.87	1691.43	1868.96	1839.51	1743.87	1709.7	1780.09	1805.79	1737.02	1815.44	1734.36	1794.39	1794.92	1717.95	1815.59	1782.16	1814.48	1730.64	1715.77	1710.05	1717.83	1738.75	1706.81	1677.41	1711.44	1771.33	1810.22	1840.09	1701.8	1696.89	1787.93	1801.41	1730.88	1755.62	1862.58	1868.69	1668.12	1675.33	1706.65	1825.04	1790.57	1843.42	1702.78	1755.34
222.690994	1685.49	1675.43	1670.2	1667.2	1674.71	1675.87	1692.47	1868.47	1838.51	1740.58	1709.48	1777.68	1803.78	1739.57	1816	1734.17	1790.22	1795.03	1717.22	1818.11	1776.92	1816.2	1733.38	1717.09	1710.68	1717.29	1740.83	1703.46	1678.51	1712.18	1770.83	1811.99	1842.05	1701.72	1695.2	1785.52	1797	1725.48	1753.75	1859.62	1867.14	1668.53	1673.31	1710.41	1824.04	1791.73	1845.91	1701.65	1755.81
223.186005	1682.37	1675.24	1670.65	1665.2	1673.3	1675.6	1691.31	1865.82	1837.37	1743.88	1709.31	1780.56	1802.94	1737.32	1811.56	1731.26	1792.63	1794.02	1717.17	1818.92	1774.71	1813.33	1734.2	1717.34	1709.79	1718.14	1741.44	1703.82	1679.53	1711.67	1770.79	1810.22	1840.98	1702.39	1695.95	1785.57	1799.61	1728.92	1757.39	1860.57	1865.08	1670.48	1675.94	1708.5	1825.62	1794.43	1845.7	1701.37	1754.89
223.682007	1681.87	1676.78	1671.64	1667.42	1674.35	1677.37	1689.83	1867.64	1834.3	1743.47	1708.55	1777.03	1802.72	1738.75	1816.95	1732.18	1793.19	1793.05	1714.16	1815.1	1765.44	1816.05	1734.76	1714.31	1709.71	1717.9	1739.98	1704.71	1678.76	1711.69	1770.88	1809.42	1839.35	1701.38	1695.01	1784.53	1796.46	1728.27	1753.29	1862.05	1869.98	1670.79	1675.81	1706.47	1824.32	1790.34	1846.26	1702.68	1754.53
224.177002	1682.29	1678.11	1670.66	1667.64	1672.05	1674.84	1690.19	1872.33	1834.95	1744.14	1709.74	1780.97	1805.7	1738.35	1816.69	1733.52	1793.11	1792.61	1714.26	1817.35	1761.41	1815.99	1732.07	1716.39	1710.12	1718.66	1739.76	1703.73	1679.31	1712.88	1772.49	1811.71	1844.76	1697.71	1697.26	1782.83	1800	1723.22	1753.25	1863.02	1869.97	1672.42	1675.63	1708.28	1822.42	1790.59	1842.91	1700.43	1755.12
224.671997	1680.95	1676.95	1672.42	1666.65	1674.17	1674.95	1688.42	1871.19	1838.78	1744.29	1709	1779.52	1807.06	1738.78	1816.51	1733.08	1794.59	1791.88	1717.35	1817.64	1761.3	1816.11	1732.44	1715.92	1709.61	1716.64	1738.93	1705.07	1678.36	1708.62	1771.5	1812.85	1843.74	1702.19	1695.37	1785.33	1798.33	1724.03	1754.5	1863.71	1871.68	1671.29	1678.04	1708.2	1825.62	1791.72	1842.18	1701.85	1753.49
225.167007	1680.1	1676.41	1670.08	1667.51	1671.23	1672.48	1690.66	1871.76	1843.12	1743.62	1710.1	1778.71	1806.51	1738.66	1815.38	1735.38	1793.66	1794.68	1716.63	1814.47	1755.71	1818.54	1731.38	1713.98	1711.57	1719.2	1740.12	1702.97	1680.06	1710.77	1767.54	1813.3	1845.03	1702.1	1695.59	1782.04	1797.89	1723.23	1751.53	1858.89	1869.91	1672.99	1677.82	1708.95	1825.74	1792.77	1844.8	1700.29	1753.56
225.662003	1682.67	1676.63	1673.16	1665.66	1672.97	1674.34	1689.52	1869.47	1842.66	1745.85	1708.88	1780.05	1804.16	1740.65	1818.52	1731.59	1789.69	1793.43	1715.92	1816.88	1751.95	1811.41	1727.07	1715.6	1712.05	1716.18	1741.73	1701.87	1682.48	1713.11	1769.72	1813.27	1841.6	1701.21	1692.8	1785.02	1799.33	1721.62	1753.94	1862.2	1873.41	1672.78	1676.04	1708.93	1823.32	1789.77	1843.3	1701.38	1755.93
226.158005	1679.76	1676.21	1672.6	1664.73	1672.81	1676.33	1690.83	1872.41	1842.48	1742.91	1708.46	1781.28	1802.48	1736.26	1815.86	1730	1790.11	1794.96	1715.51	1817.29	1749.36	1817.52	1722.91	1713.5	1709.39	1718.33	1741.74	1700.48	1680.52	1709.55	1769	1810.37	1843.19	1702.34	1694.15	1785.95	1796.99	1721.32	1755.08	1859.27	1866.51	1672.16	1676.48	1708.13	1821.7	1790.5	1844.86	1700.89	1754.23
226.653000	1680.98	1676.58	1670.85	1666.72	1671.58	1675.42	1689.02	1873.3	1836.4	1739.28	1709.45	1779.77	1805	1738.08	1813.2	1733.5	1792.06	1793.39	1714.56	1816.79	1746.84	1817.79	1724.7	1711.2	1709.88	1716.8	1738.27	1702.14	1679.69	1709.86	1766.32	1810.43	1844.88	1701.91	1694.76	1782	1797.79	1717.39	1752.31	1860.7	1867.18	1669.61	1676	1706.76	1824.41	1791.45	1846.19	1699.95	1751.6
227.147995	1680.75	1677.32	1669.86	1665.24	1671.32	1673.38	1689.55	1871.46	1837.01	1740.54	1708.77	1778.59	1803.84	1735.07	1814.56	1734.95	1790.95	1794.46	1714.03	1816.99	1744.01	1814.96	1720.85	1714.93	1710.4	1718.54	1735.79	1701.84	1679.3	1708.38	1768.68	1809.8	1842.29	1702.08	1694.02	1783.48	1794.87	1720.24	1751.23	1859.95	1865.04	1670.47	1674.1	1707.79	1820.44	1789.1	1846.86	1701.91	1749.85
227.643005	1681.4	1676.5	1669.99	1665.32	1675.25	1675.85	1688.6	1868.3	1835.46	1739.95	1708.57	1780.06	1802.32	1737.7	1813.52	1731.86	1792.12	1792.42	1714.05	1818.52	1741.67	1814.1	1720.31	1713.92	1711.39	1716.66	1738.19	1701.38	1679.67	1707.57	1767.49	1814.45	1841.31	1702.46	1693.5	1785	1795.43	1716.97	1754.71	1858.83	1869.77	1669.69	1675.19	1708.83	1820.77	1790.94	1844.98	1699.14	1752.54
228.139008	1681.18	1675.01	1670.91	1664.15	1672.37	1676.26	1690.49	1870.97	1839.1	1739.02	1708.55	1779.66	1800.4	1737.04	1812.89	1732.61	1792.24	1792.82	1713.11	1817.12	1739.07	1813.15	1719.95	1710.88	1708.39	1715.23	1735.95	1702.68	1679.64	1708.18	1764.7	1809.19	1838.13	1700.14	1696.77	1781.19	1796.74	1718.25	1750.73	1864.65	1869.4	1670.2	1674.67	1709.61	1818.84	1788.71	1844.71	1699.97	1754.05
228.634003	1681	1674.97	1670.46	1666.82	1673.4	1675.23	1689.59	1872.44	1838.72	1741.19	1708.35	1780	1802.16	1738.83	1818.48	1734.05	1794.88	1792.75	1714.91	1818.44	1741.7	1818.27	1719.3	1710.47	1710.91	1717.13	1735.55	1700.01	1677.25	1706.54	1766.24	1809.22	1842.01	1699.2	1694.21	1783.86	1794.7	1716.32	1752.1	1858.99	1867.91	1670.57	1675.79	1707.44	1819.96	1790.48	1845.34	1698.8	1752.37
229.128998	1681.54	1676.92	1670.16	1665.61	1673.73	1676.35	1691.26	1872.26	1837.83	1738.2	1707	1777.51	1803.37	1737.41	1811.85	1732.32	1793.81	1795.84	1714.57	1816.91	1736.64	1815.38	1720.55	1713.35	1709.74	1715.24	1738.31	1700.81	1679.33	1708.5	1765.94	1811.65	1842.81	1702.61	1692.23	1785.21	1795.52	1718.23	1751.91	1860.68	1867.83	1668.96	1672.91	1709.85	1822.35	1789.86	1846.13	1698.13	1755.21
229.623993	1681.87	1674.15	1670.64	1668.61	1676.32	1677.95	1692.16	1870.91	1835.37	1740.12	1708.55	1780.67	1799.1	1737.45	1811.78	1730.9	1790.94	1795.67	1715.96	1816.01	1735.85	1817.54	1717.37	1712.93	1710.45	1715.57	1738.46	1701.38	1681.69	1708.91	1767.29	1812.09	1844.65	1697.89	1693.26	1783.3	1796.17	1715.55	1751.5	1859.98	1872.03	1670.6	1676.74	1706.21	1821.72	1789.1	1847.69	1699.71	1752.85
230.119003	1682.29	1677.61	1670.71	1667.36	1675.29	1678.83	1689.03	1872.57	1841.58	1738.84	1710.86	1779.03	1802.7	1734.78	1813.54	1733.53	1795.83	1793.8	1713.79	1817.98	1734.86	1819.3	1722.6	1715.55	1713.22	1717.16	1737.56	1701.1	1682.3	1710.67	1768.83	1811.82	1846.9	1701.22	1696.06	1783.17	1798.37	1717.87	1753.53	1861.05	1868.23	1670.18	1673.32	1708.49	1819	1793.12	1846.68	1700.55	1752.57
230.615005	1681.21	1677.66	1671.23	1668.01	1673.58	1675.84	1691.43	1870.72	1840.19	1742.23	1710.58	1780.36	1802.05	1737.54	1817.25	1733.74	1789.94	1793.68	1713.63	1819.22	1736.65	1813.73	1728.76	1715.09	1710.42	1720.07	1738.3	1702.09	1679.61	1707.95	1768.2	1809.16	1838.95	1704.22	1693.79	1782.49	1796.97	1718.34	1752.78	1860.52	1866.35	1671.68	1676.38	1707.67	1818.03	1788.39	1848.42	1700.01	1752.18
231.110001	1681.86	1676.52	1671.34	1667.13	1673.57	1678.01	1691.92	1875.97	1836.2	1745.8	1709.18	1780.94	1804.49	1739.55	1813.89	1733.75	1791.9	1792.37	1717.63	1818.8	1735.07	1811.02	1728.73	1716.12	1712.47	1716.64	1737.04	1700.5	1679.28	1713.48	1769.5	1807.36	1842.7	1700.79	1696.59	1783.63	1795.58	1717.38	1753.24	1858.93	1866.32	1670.7	1674.79	1708.26	1821.71	1790.45	1844.18	1699.39	1752.14
231.604996	1682.22	1675.15	1672.21	1668.89	1675.09	1678.35	1692.3	1873.22	1838.66	1742.85	1707.68	1778.26	1802.35	1739.54	1813.64	1735.1	1793.91	1795.37	1713.34	1817.37	1736.82	1815.58	1728.75	1713.99	1708.97	1716.09	1737.28	1701.28	1678.38	1710.16	1769.91	1812.76	1841.85	1699.46	1696.32	1786.04	1796.48	1718.53	1750.23	1859.49	1869.13	1670.02	1676.47	1707.76	1819.21	1790.77	1846.73	1701.49	1753.5
232.100006	1680.73	1676.79	1670.75	1668.09	1673.42	1678.71	1692.91	1865.35	1837.89	1746.28	1710.29	1780.1	1804.98	1740.66	1812.37	1732.56	1791.76	1791.98	1713.82	1815.05	1735.36	1815.44	1734.99	1718.29	1708.65	1719.94	1735.73	1701.74	1681.44	1709.73	1770	1809.6	1840.68	1701.86	1696.95	1783.68	1798.97	1716.62	1751.66	1860.13	1864.6	1672.4	1675.9	1709.7	1823.49	1791.16	1846.75	1699.46	1751.83
232.595001	1680.6	1675.39	1670.05	1666.27	1673.38	1676.65	1690.42	1871.74	1839.14	1745.27	1710.22	1777.46	1803.1	1739.92	1810.09	1731.56	1789.82	1790.48	1713.76	1816.58	1731.66	1815.75	1732.94	1719.37	1710.55	1716.28	1736.92	1704.37	1679.99	1712.25	1769.84	1807.17	1844.06	1703.44	1695.67	1782.81	1795.93	1715.33	1751.28	1861.4	1865.6	1672.28	1674.71	1711.12	1824.12	1790.57	1847.22	1698.97	1751.32
233.091003	1679.93	1676.18	1670.86	1667.48	1674.32	1678.74	1690.32	1871.18	1838.48	1747.13	1709.34	1780.15	1804.1	1738.09	1810.73	1734.61	1789.34	1794.38	1713.64	1818.69	1733.25	1816.19	1732.77	1717.89	1708.49	1720.48	1739.25	1700.68	1680	1710.18	1770.81	1810.52	1841.04	1701.24	1696.32	1787.61	1793.84	1718.88	1751.8	1862.98	1870.37	1671.78	1674.96	1706.88	1823.5	1793.33	1845.72	1701.92	1753.57
233.585999	1680.89	1674.45	1672.42	1668.82	1673.12	1676.79	1691.3	1871.68	1843.45	1747.61	1706.89	1780.07	1805.14	1739.73	1811.34	1733.69	1790.56	1796.08	1714.13	1818.91	1735.02	1816.41	1737.19	1716.18	1708.88	1717.43	1738.66	1701.23	1679.86	1711.46	1768.46	1804.2	1843.85	1701.61	1694.73	1783.95	1796.13	1714.27	1754.89	1860.53	1872.57	1668.96	1673.71	1707.98	1820.66	1789.25	1845.83	1698.69	1750.9
234.080994	1680.12	1676.03	1670.72	1666.86	1675.85	1678.42	1690.96	1875.01	1841.31	1745.49	1708.02	1779.15	1800.05	1739.58	1811.07	1735.54	1791.83	1796.07	1716.12	1820.06	1741.54	1819.27	1736.16	1718.35	1710.63	1716.53	1737.95	1702.37	1680.92	1712.48	1770.85	1810.27	1843.02	1702.45	1695.86	1785.05	1794.59	1721.51	1754.56	1862.48	1874.93	1672.99	1679.89	1711.27	1827.22	1790.81	1849.36	1699.41	1753.85
234.576004	1683.84	1679.59	1672.07	1668.55	1675.47	1681.18	1690.91	1874.3	1843.8	1747.35	1711.33	1782.38	1803.7	1738.62	1812.35	1735.39	1789.54	1799.06	1716.43	1819.68	1755.95	1819.5	1735.03	1719.64	1712.71	1718.4	1740.63	1701.34	1679.22	1713.29	1768.1	1806.98	1842.61	1701.11	1697.84	1783.63	1796.84	1723.8	1755.02	1865.22	1873.86	1672.1	1674.95	1708.3	1829.26	1791.61	1851.42	1701.86	1758.37
235.070999	1681.73	1676.19	1670.86	1669.22	1673.98	1678.9	1692.19	1874.39	1843.23	1746.68	1711.05	1782.05	1805.42	1742.05	1809.53	1734.8	1792.29	1796.74	1717.38	1820.64	1766.23	1816.49	1733.41	1720.31	1711.78	1720.47	1742.03	1703.57	1680.07	1712.8	1771.23	1812.93	1842.87	1705.07	1699.51	1786.83	1796.46	1729.05	1757.47	1865.66	1874.09	1669.65	1673.89	1711.66	1829.53	1792.35	1852.05	1701.98	1757.5
235.567001	1680.97	1676.98	1671.13	1669.01	1675.42	1679.92	1693.06	1872.59	1840.19	1745.27	1710.07	1778.63	1800.38	1740.72	1814.84	1737.05	1791.9	1794.68	1716.06	1820.96	1775.36	1818.31	1738.03	1723.1	1713.53	1720.18	1741.76	1703.7	1680.02	1712.45	1770.99	1811.26	1845.42	1704.63	1697.33	1786.93	1798.37	1729.16	1758.58	1865.23	1875.16	1671.43	1677.7	1713.04	1822.6	1793.18	1853.24	1701.37	1757.12
236.061996	1682.62	1676.59	1671.34	1667.94	1674.65	1678.71	1691	1873.06	1844.95	1745.15	1710.62	1783.5	1804.99	1741.84	1816.65	1737.88	1793.49	1796.13	1720.05	1820.87	1781.91	1819.01	1732.37	1717.62	1715.09	1720.61	1741.77	1703.57	1681.24	1713.33	1771.73	1815.46	1845.48	1702.25	1700.78	1786.47	1800.64	1730.93	1758.82	1862.29	1875.19	1672.96	1678.3	1715.43	1825.23	1796.06	1847.44	1704.15	1758.77
236.557007	1682.88	1678.87	1672.77	1667.9	1675.54	1677.4	1690.85	1876.46	1847.12	1743.61	1709.65	1780.5	1805.1	1744.58	1815.81	1736.82	1795.54	1796.21	1718.21	1817.69	1779.29	1817.75	1729.7	1716.95	1711.61	1720.91	1743.33	1703.98	1680.51	1711.85	1770.14	1813.64	1843.72	1703.77	1698.49	1790.74	1799.51	1732.48	1757.95	1863.62	1878.4	1671.57	1676.37	1713.65	1825.4	1795.3	1846.16	1704.44	1757.54
237.052002	1681.87	1677.03	1670.53	1670.23	1676.85	1678.1	1692.77	1874.56	1841.42	1743.82	1712.58	1779.1	1805.28	1740.25	1816.29	1736.47	1796.88	1798.03	1718.5	1818.45	1779.26	1812.89	1730.21	1715.36	1712.54	1720.52	1743.58	1701.1	1679.66	1708.74	1768.9	1811.05	1842.44	1701.73	1696.95	1784.94	1801.47	1731.87	1759.06	1867.04	1874.52	1670.99	1675.96	1712.72	1825.02	1795.85	1846.67	1701.43	1760
237.546997	1682.76	1676.8	1672.78	1668.26	1675.01	1679.62	1690.73	1871.73	1847.58	1745.03	1711.14	1781.7	1807.89	1740.18	1816.12	1737.86	1797.03	1795.53	1717.15	1819.89	1779.11	1818.46	1726.2	1715.54	1715.11	1716.46	1743.13	1700.55	1679.52	1707.27	1767.66	1814.62	1839.9	1702.9	1698.39	1783.59	1799.27	1730.55	1759.38	1865.73	1872.07	1670.24	1675.19	1713.21	1822.52	1795.17	1846.36	1699.82	1756.27
238.042999	1683.81	1678.31	1672.38	1670.42	1676.57	1678.01	1691.58	1874.3	1839.12	1741.93	1710.08	1782.25	1807.37	1742.49	1817.2	1737.79	1796.5	1796.29	1718.39	1821.18	1781.62	1817.31	1723.6	1713.47	1713.23	1717.64	1743.44	1703.48	1681.7	1709.3	1770.23	1813.7	1847.98	1703.39	1699.45	1783.76	1804.28	1732.27	1758.71	1864.19	1870.34	1671.84	1674.46	1712.08	1825.49	1793.48	1845.5	1702.65	1755.32
238.537994	1681.57	1678.61	1672.51	1668.71	1677.53	1678.95	1692.81	1870.49	1841.79	1741.96	1711.95	1780.71	1807.07	1739.4	1813.37	1734.92	1793.79	1795.37	1717.01	1817.64	1781.41	1817.15	1724.23	1714.9	1710.06	1718.38	1743.67	1705.52	1678.99	1708.84	1767.78	1811.55	1845.92	1703.26	1698.19	1786.32	1799.34	1734.56	1758.14	1864.59	1875.53	1670.56	1673.81	1712.33	1823.52	1793.93	1849.3	1703.01	1759.24
239.033005	1682.98	1677.36	1671.99	1670	1676.71	1678.64	1692.19	1876.6	1843.42	1743.46	1711.54	1781.85	1806.01	1741.23	1815.56	1735.91	1797.98	1795.43	1721.14	1815.58	1783.55	1815.49	1724.31	1716.47	1714.38	1717.46	1743.66	1701.28	1681.84	1710.41	1769.25	1812.35	1846.46	1703.8	1695.3	1784.19	1800.73	1731.68	1757.93	1862.17	1871.88	1671.16	1674.11	1708.73	1822.27	1791.81	1850.75	1702.2	1757.03
239.528000	1681.44	1674.99	1670.41	1667.58	1673.45	1677.73	1692.89	1873.74	1841.81	1739.43	1709.21	1782.17	1803.82	1739.41	1817.72	1735.83	1795	1798.23	1716.46	1816.1	1783.82	1814.28	1722.05	1713.9	1712.49	1719.04	1743.3	1703.33	1681.77	1709.99	1766.35	1813.52	1842.37	1704.2	1696.07	1783.69	1799.41	1732.54	1759.43	1863.82	1873.04	1668.64	1673.19	1711.59	1821.91	1793.09	1847.52	1701.65	1754.13
240.024002	1682.6	1676.76	1671.76	1669.63	1676.97	1679.24	1693.3	1873.61	1844.99	1741.74	1709.21	1780.81	1805.3	1739.29	1815.63	1734.84	1793.67	1797.14	1717.35	1820.07	1783.28	1818.8	1722.67	1712.21	1711.84	1718.59	1742.55	1704.57	1680.67	1708.24	1769.11	1815.4	1842.91	1702.63	1697.17	1785.08	1799.44	1732.7	1758.24	1862.86	1872.58	1669.54	1675.18	1710.64	1823.31	1792.88	1847.16	1704.28	1758.68
240.518997	1682.63	1675.98	1674.03	1668.38	1673.61	1676.92	1693.85	1875.45	1840.98	1739.97	1712.34	1780.18	1805.59	1740.46	1816.73	1735.07	1796.1	1794.22	1717.88	1820.36	1780.88	1817.2	1721.77	1714.05	1711.16	1718.45	1742.09	1702.64	1682.04	1710.03	1766.29	1813.27	1841.29	1701.91	1697.32	1786.23	1801.97	1727.19	1758.17	1862.15	1874.68	1668.75	1676.24	1710.21	1821.51	1793.58	1848.3	1700.99	1758.23
241.014008	1682.64	1677.12	1669.7	1669.91	1677.42	1678.36	1692.88	1872.97	1843.56	1738.15	1711	1782.01	1804.38	1739.93	1820.13	1734.19	1795.9	1795.33	1718.51	1818.54	1784.52	1816.59	1720.1	1712.69	1712.62	1720.87	1744.3	1703.47	1679.09	1707.05	1768.72	1815.04	1844.31	1702.04	1697.78	1783.45	1800.85	1732.37	1758.77	1862.71	1870.91	1670.66	1675.5	1710.19	1821.61	1793.06	1844.11	1703.76	1758.21
241.509003	1684.25	1675.64	1673.16	1670.42	1677.44	1676.71	1690.92	1870.35	1843.54	1741.31	1708.32	1779.09	1803.49	1738.8	1815.69	1734.4	1795.21	1797.17	1717.78	1822.02	1781.79	1816.21	1721.24	1714.56	1711.6	1717.48	1744.27	1701.88	1678.99	1707.02	1767.49	1816.9	1846.47	1703.13	1698.64	1785.32	1802.44	1733.38	1760.18	1867.01	1874.05	1668.92	1674.75	1710.01	1823.23	1791.48	1847.64	1701.85	1757.33
242.003998	1683.61	1676.6	1671.51	1668.83	1673.26	1680	1691.28	1877.1	1843.22	1742.5	1711.87	1780.69	1807.88	1740.12	1816.03	1733.8	1797.53	1797.54	1717.12	1818.69	1784.67	1819.21	1724.88	1713.61	1713.22	1718.49	1743.56	1703.72	1681.23	1714.3	1766.95	1818.89	1845.71	1702.48	1695.97	1788.13	1800.69	1731.48	1758.31	1864.62	1874.98	1670.62	1674.94	1708.62	1823.61	1791.82	1849.68	1703.78	1760.18
242.500000	1683.95	1675.68	1672.5	1668.34	1675.11	1675.97	1690.83	1878.36	1843.02	1745.09	1709.91	1781.6	1807.37	1738.97	1818.83	1733.93	1793.37	1796.78	1719.32	1817.99	1785.25	1818.17	1726.8	1716.56	1711.69	1718.11	1744.02	1703.36	1680.2	1711.48	1768.71	1816.34	1843.55	1702.47	1698.08	1786.55	1802.73	1730.45	1759.18	1861.38	1872.74	1669.81	1675.62	1710.71	1825.45	1794.85	1849.85	1703.07	1757.32
242.994995	1683.9	1679.01	1672.68	1668.87	1676.02	1677.2	1692.83	1875.33	1843.24	1744.71	1711.57	1781.25	1809.52	1736.97	1816.73	1736.81	1798.79	1797.46	1718.41	1820.76	1783.22	1813.52	1731.96	1718.54	1712.83	1716.92	1742.35	1704.49	1682.31	1711.77	1769.89	1814.19	1844.68	1701.94	1698.58	1784.42	1800.86	1730.18	1760.49	1864.73	1872.79	1669.61	1675.92	1713.03	1825.61	1796.16	1849.03	1705.13	1760.53
243.490005	1681.94	1675.73	1672.81	1668.88	1673.93	1678.61	1693.25	1879.56	1847.31	1749.13	1709.23	1784.18	1807.37	1740.54	1821.03	1735.24	1794.07	1796.97	1719.08	1820.52	1781.92	1817.79	1731.91	1716.42	1713.46	1720.09	1743.8	1704.12	1679.79	1712.56	1770.73	1813.19	1848.64	1704.03	1695.03	1786.06	1803.73	1731.11	1757.62	1865.37	1873.46	1669.83	1676.17	1711.72	1825.89	1796.31	1848.51	1702.03	1760.17
243.985001	1685.55	1678.07	1672.32	1668.24	1673.72	1677.85	1692.6	1877.56	1845.4	1746.23	1711.42	1782.28	1808	1741.15	1818.27	1738.07	1797.92	1798.12	1719	1822.78	1783.07	1817.68	1731.27	1719.16	1713.52	1720.44	1743.44	1704.14	1679.13	1711.09	1770.6	1816.72	1844.01	1703.53	1697.32	1789.88	1802.83	1731.99	1760.25	1868.63	1876.96	1672.42	1676.39	1712.23	1823.29	1794.54	1847.08	1704.35	1756.62
244.479996	1683.2	1678.52	1671.61	1668.63	1674.46	1677.11	1690.91	1874.04	1847.65	1745.68	1711.55	1784.27	1806.33	1742.6	1816.94	1737.98	1798.17	1797.87	1720.5	1821.7	1784.99	1818.63	1733.3	1720.47	1712.73	1720.98	1745.75	1703.16	1682.65	1713.37	1770.95	1816.4	1845.29	1700.13	1695.55	1786.82	1800.63	1731.5	1760.64	1867.31	1872.46	1672.04	1674.71	1709.09	1824.31	1795.67	1850.45	1703.46	1760.93
244.975998	1684.46	1676.89	1669.58	1667.33	1674.97	1678.33	1691.99	1875.51	1845.3	1748.16	1710.09	1783.53	1807.72	1742.62	1821.15	1736.6	1798.25	1796.47	1718.86	1820.89	1782.3	1817.11	1733.78	1718.03	1711.08	1718.42	1744.22	1705.8	1680.9	1713.45	1770.78	1816.2	1846.4	1701.31	1696.1	1788.15	1805.6	1730.29	1759.76	1867.01	1875.04	1671.5	1671.95	1707.77	1825.42	1794.44	1847.41	1700.8	1760
245.470993	1682.02	1677.27	1672.6	1669.16	1675.83	1676.35	1693.09	1878.98	1845.62	1748.24	1714.16	1781.55	1806.38	1742.16	1819.44	1736.7	1799.48	1797.86	1718.88	1817.79	1782.33	1818.74	1731.24	1718.59	1712.96	1720.02	1743.84	1706.03	1679.47	1714.79	1771.57	1816.2	1849.32	1700.68	1697.57	1786.13	1802.92	1730.55	1759.09	1867.37	1878.13	1671.81	1677.44	1711.49	1829.36	1794.74	1848.36	1703.78	1762.53
245.966003	1684.64	1677.25	1673.29	1668.79	1674.77	1676.89	1691.27	1876.52	1847.05	1750.54	1709.72	1785.54	1811.38	1741.9	1821.4	1735.95	1801.66	1797	1718.05	1822.69	1785.25	1819.15	1734	1718.77	1713.95	1719.16	1744.21	1705.94	1679.71	1712.43	1772.57	1815.04	1847.1	1701.64	1699.41	1786.55	1801.11	1731.33	1760.1	1866.6	1875.46	1669.07	1676.16	1711.76	1826.58	1795.79	1852.73	1705.87	1762.52
246.460999	1683.7	1678.76	1674	1671.2	1674.26	1680.72	1693.8	1879.72	1846.35	1747.2	1709.86	1781.7	1809.97	1739.83	1818.21	1735.08	1800.22	1795.16	1717	1822.16	1782.39	1817.59	1732.47	1717.33	1711.01	1720.68	1742.68	1706.57	1681.14	1712.23	1772.1	1814.93	1845.69	1704.9	1697.95	1786.57	1803.69	1733.23	1759.68	1867.95	1877.38	1672.8	1676.6	1711.67	1826	1794.62	1847.83	1704.59	1761.26
246.955994	1682.72	1677.12	1671.83	1668.57	1673.62	1679.72	1692.78	1873.59	1843.77	1746.9	1709.16	1782.08	1807.43	1736.93	1817.36	1734.26	1798	1796.85	1718.67	1819.67	1784.11	1818.28	1729.57	1717.49	1714.47	1718.52	1743.59	1703.25	1679.86	1711.19	1771.93	1815.27	1842.97	1703.5	1696	1783.65	1803.72	1730.4	1761.64	1863.22	1876.59	1670.97	1677.51	1713.1	1819.69	1796.6	1846.03	1703.85	1759.23
247.451996	1681.8	1678.23	1674.65	1669.06	1675.83	1678.64	1693.81	1874.74	1844.08	1745.47	1709.07	1782.56	1807.06	1739.19	1819.33	1738.44	1799.42	1793	1717.66	1819.16	1785.64	1821.38	1731.47	1719.62	1712.08	1717.77	1744.74	1705.35	1679.89	1712.8	1769.15	1814.2	1846.14	1702.15	1697.08	1789.81	1802.06	1731.13	1761.16	1867.29	1876.09	1670.26	1676.44	1709.1	1825.77	1794.52	1846.45	1702.97	1759.68
247.947006	1682.4	1677.87	1670.39	1667.66	1674.66	1680.13	1694.97	1878.58	1844.57	1745.23	1711.81	1783.11	1805.78	1738.39	1819.45	1735.71	1795.94	1796.51	1720.69	1820.3	1783.85	1818.6	1728.75	1718.86	1711.53	1718.92	1741.08	1703.39	1680.44	1712.89	1766.95	1814.02	1842.87	1702.1	1696.71	1786.68	1802.61	1731.93	1760.71	1865.46	1872.72	1670.49	1676.04	1711.51	1823.95	1798.02	1846.51	1704.08	1757.32
248.442001	1683.71	1677.78	1672.4	1667.28	1678.18	1680.83	1693.67	1877.5	1845.62	1747.27	1710.8	1780.08	1807.53	1737.97	1819.62	1737.09	1797	1796.24	1718.15	1822.81	1783.57	1816.89	1728.57	1718.22	1712.9	1717.19	1739.7	1703.15	1679.86	1711.21	1769.54	1811.05	1845.05	1700.99	1696.2	1784.73	1801.99	1731.75	1758.49	1863.08	1872.22	1670.2	1674.97	1710.92	1820.34	1795.21	1847.1	1700.23	1754.49
248.936996	1681.42	1676.13	1671.39	1670.01	1674.18	1679.65	1693.56	1873.6	1841.29	1743.71	1713.22	1779.62	1807.24	1742.03	1819.48	1736.24	1794.14	1794.55	1718.68	1815.75	1782.93	1814.16	1729.59	1717.64	1710.18	1719.16	1741.97	1702.43	1681.62	1710.06	1769.58	1812.75	1841.13	1702.03	1697.26	1784.35	1801.35	1730.57	1758.66	1862.81	1873.01	1669.98	1673.87	1708.93	1821.87	1792.28	1846.23	1703.04	1757.79
249.432007	1682.35	1678.61	1670.32	1669.16	1676.18	1679.24	1691.62	1873.67	1843.91	1745.76	1709.34	1782.84	1807.59	1741.16	1819.05	1737.66	1795.36	1798.63	1717.5	1817.12	1781.5	1813.96	1730.93	1719.47	1713.05	1719.33	1743.22	1703.39	1681.38	1713.52	1767.2	1813.5	1842.53	1700.85	1700.03	1787.13	1802.58	1732.46	1760.13	1862.02	1870.41	1669.12	1673.33	1710.84	1822.52	1794.49	1845.06	1699.68	1757.4
249.927994	1683.27	1678.11	1674.36	1671.96	1677.68	1678.52	1692.43	1877.16	1844.15	1744.41	1709.07	1781.06	1805.46	1741.97	1817.01	1734.45	1796.42	1797.41	1718.76	1821.86	1780.5	1818.02	1732.87	1716.04	1711.63	1718.93	1741.58	1702.89	1678.41	1713.3	1770.08	1815.9	1843.49	1701.59	1697.59	1787.97	1801.48	1732.2	1757.55	1865.07	1875.63	1670.16	1675.62	1711.47	1824.77	1795.28	1846.58	1703.17	1758.87
250.423004	1682.91	1675.89	1672.11	1668.97	1674.64	1680.45	1692.42	1877.13	1843.73	1746.85	1708.59	1784.58	1809.73	1740.52	1816.42	1735.62	1794.39	1796.3	1719.62	1819.31	1782.03	1816.66	1732.69	1718.44	1713.13	1718.46	1741.49	1701.63	1678.36	1712.45	1770.32	1816.12	1843.42	1703.07	1695.37	1788.81	1802.75	1730.89	1760.27	1863.1	1875.6	1672	1675.6	1711.78	1823.67	1791.61	1847.52	1703.06	1759.83
250.917999	1680.2	1676.64	1671.69	1668.04	1676.83	1678.4	1693.65	1874.95	1841.69	1744.8	1711.2	1778.91	1805.51	1742.07	1816.94	1737.1	1798.24	1792.39	1718.96	1817.13	1779.13	1815.04	1733.93	1719.21	1713.83	1716.49	1743.57	1704.13	1680.19	1711.06	1770.9	1812.77	1847.18	1699.46	1698.66	1785.58	1800.46	1728.87	1759.6	1863.13	1871.02	1672.52	1674.59	1710.64	1821	1795.23	1845.32	1702.53	1756.79
251.412994	1681.58	1677.32	1672.94	1669.84	1676.98	1678.94	1692.12	1874.71	1844.2	1745.29	1712.42	1782.92	1805.77	1740.99	1818.72	1735.92	1794.66	1795.8	1717.47	1816.51	1777.15	1814.87	1732.86	1718.77	1712.4	1718.18	1741.53	1703.4	1680.16	1710.26	1768.44	1811.83	1844.89	1701.83	1696.58	1785.46	1800.27	1729.36	1758.18	1864.88	1872	1673.82	1676.19	1711.3	1822.61	1792.21	1844.44	1704.03	1757.51
251.908997	1681.47	1678.7	1672.15	1668.53	1674.34	1680.03	1693.69	1876.81	1840.66	1744.15	1710.96	1782.12	1805.02	1741.28	1816.12	1735.36	1796.36	1798.99	1717.5	1820.77	1773.43	1817.04	1730.41	1719.16	1713.11	1718.09	1740.91	1702.77	1679.93	1712.78	1768.67	1810.96	1844.29	1701.8	1694.55	1786.41	1801.94	1731.57	1756.79	1863.12	1873.25	1671.42	1676.96	1710.1	1825.55	1795.94	1848.3	1703.7	1758.85
252.404007	1680.99	1676.75	1671.63	1669.24	1674.69	1678.76	1690.89	1881.47	1842.77	1747.61	1713.09	1784.14	1807.76	1741.69	1818.23	1736.23	1796.98	1797.38	1718.06	1822.87	1767.48	1819.67	1730.28	1719.13	1714.63	1719.68	1739.58	1703.08	1681.67	1712.4	1767.6	1813.87	1847.16	1704.14	1696.77	1785.67	1802.12	1724.88	1757.38	1863.23	1873.82	1673.74	1676.95	1711.02	1825.05	1793.54	1845.83	1702.78	1760.33
252.899002	1680.26	1677.46	1674.59	1670.69	1677.27	1680.46	1694.09	1872.23	1848.1	1745.51	1708.75	1785.03	1808.79	1739.74	1819.19	1733.9	1797.23	1796.96	1714.94	1821.22	1764.7	1819.67	1731.25	1720.72	1711.84	1719.61	1740.69	1704.65	1680.89	1710.5	1771.76	1818.17	1845.89	1701.65	1695.89	1787.31	1805.63	1725.8	1757.71	1867.45	1872.07	1670.77	1678.76	1711.7	1824.98	1795.26	1847.91	1702.09	1757.36
253.393997	1682.11	1676.45	1669.43	1668.7	1676.44	1677.4	1693.09	1877.22	1846.74	1746.09	1711.58	1783.43	1808.06	1740.26	1819.43	1735.61	1798.38	1798.72	1717.31	1820.88	1759.89	1819.97	1732.96	1719.95	1711.46	1719.86	1741.3	1704.75	1681.91	1713.4	1768.49	1817.58	1849.43	1703.92	1698.18	1786.26	1803.26	1725.49	1759.01	1865.8	1875.92	1673.16	1678.46	1711.86	1824.47	1794.26	1846.84	1701.24	1757.27
253.889008	1681.73	1679.52	1670.39	1667.2	1674.95	1678.54	1692.39	1872.93	1847.89	1744.84	1708.78	1783.57	1808.47	1740.28	1817.5	1736	1797.46	1797.96	1715.51	1820.37	1754.68	1816.29	1731.95	1716.86	1711.96	1719.11	1741.89	1705.93	1681.27	1711.57	1770.1	1813.67	1844.38	1701.99	1696.91	1784.24	1800.9	1722.89	1757.81	1867.5	1873.04	1672.7	1675.98	1709.78	1824.73	1795.12	1846.74	1702.71	1756.89
254.384995	1682.06	1678.56	1672.44	1667.13	1675.9	1678.27	1692.11	1875.81	1846.83	1743.87	1710.38	1783.7	1806.96	1739.07	1817.9	1737.82	1796.41	1796.92	1717.56	1819.72	1750.93	1815.41	1731.4	1719.37	1713.16	1718.59	1741.66	1701.14	1681.45	1711.95	1768.18	1814.52	1849.01	1702.33	1697.32	1782.58	1799.63	1723.18	1755.5	1864.85	1875.54	1671.38	1677.48	1710.9	1826.04	1793.88	1847.56	1697.24	1756.38
254.880005	1682.24	1677.67	1671.41	1669.3	1676.48	1680.44	1694.26	1877.74	1846.95	1742.46	1712.26	1781.75	1806.05	1740.75	1817.24	1737.89	1796.36	1795.11	1716.65	1817.76	1747.93	1819.14	1732.79	1721.57	1713.07	1718.24	1738.63	1700.78	1679.3	1712.08	1767.17	1812.87	1848.88	1700.52	1695.03	1784.64	1801.19	1721.05	1755.91	1867.5	1875.05	1672.67	1676.75	1708.28	1820.37	1791.7	1846.25	1699.73	1752.2
255.375000	1681.2	1678.91	1672.11	1669.53	1675.26	1681.99	1693.61	1876.33	1846.94	1742.36	1713.05	1782.32	1803.85	1740.98	1820.2	1737.03	1799.44	1796.37	1717.08	1821.28	1746.94	1817.24	1735.08	1719.73	1713.33	1719.08	1740.68	1705.08	1679.64	1713.52	1768.36	1815.93	1844.27	1703.56	1695.95	1786.38	1801.54	1721.64	1754.39	1865.73	1874.13	1673.47	1673.59	1709.86	1825.1	1794.88	1848.31	1702	1753.41
255.869995	1684.3	1675.95	1671.78	1670.27	1677.97	1678.25	1695.99	1877.99	1846.02	1745.45	1711.92	1781.37	1808.7	1739.63	1819.01	1736.63	1798.32	1797.59	1716.74	1818.74	1744.12	1815.79	1730.73	1720.74	1712.64	1717.94	1740.42	1699.08	1681.08	1712.45	1768.27	1817.19	1845.11	1703.46	1696.19	1786.89	1799.42	1719.66	1759.09	1866.38	1874	1672.15	1677.5	1712.93	1824.39	1795.58	1846.55	1699.01	1756.13
256.364990	1681.48	1677.31	1672.19	1669.67	1676.05	1680.85	1692.64	1874.67	1844.06	1743.69	1712.05	1784.55	1805.8	1738.57	1816.36	1732.34	1796.19	1797.46	1715.01	1820.46	1742.09	1815.63	1736.18	1718.9	1709	1719.45	1739.26	1700.17	1678.92	1711.59	1769.84	1818.3	1842.8	1701.8	1696.62	1784.68	1800.27	1718.05	1756.16	1866.4	1874.93	1670.99	1675.54	1708.61	1825.32	1791.89	1848.39	1697.92	1753.03
256.860992	1679.33	1675.92	1672.95	1667.99	1675.62	1678.63	1692.17	1873.77	1849.78	1745.37	1709.54	1782.31	1806.24	1739.72	1818.21	1734.79	1797.33	1796.96	1713.32	1818.05	1740.54	1816.39	1733.55	1717.2	1711.22	1718.88	1739.75	1700.83	1678.16	1713.16	1768.48	1817.09	1843.12	1701.35	1695.41	1785.56	1802.2	1719.48	1754.11	1865.57	1875.86	1670.06	1676.29	1709.01	1826.81	1792.41	1847.74	1699.1	1752.89
257.355988	1683.58	1675.83	1668.57	1669.05	1676.61	1678.31	1692.47	1877.03	1844.67	1745.07	1709.35	1782.8	1806.43	1739.21	1820.85	1734.04	1799.09	1794.97	1713.62	1818.92	1739.85	1814.21	1731.96	1717.63	1712.75	1715.94	1737.68	1701.92	1677.57	1711.33	1768.03	1815.44	1843.73	1701.53	1696.48	1785.46	1800.79	1721.8	1755.67	1865.87	1874.86	1671.55	1676.41	1706.95	1821.53	1796.04	1845.43	1700.26	1751.69
257.851013	1680.64	1676.12	1670.93	1667.38	1673.38	1675.85	1691.34	1878.97	1843.76	1745.43	1706.93	1779.86	1803.99	1741.62	1816.54	1732.83	1797.89	1796.06	1714.19	1822.19	1737.81	1818.92	1736.19	1717.16	1709.45	1717.92	1736.38	1700.3	1680.13	1711.71	1770.72	1817.64	1847.88	1700.81	1694.75	1786.78	1800.26	1719.63	1753.39	1865.85	1872.71	1670.59	1676.4	1707.56	1826.69	1794.24	1844.97	1700.22	1752.65
258.346008	1681.05	1675.59	1670.66	1669.99	1674.96	1679.93	1691.88	1876.12	1844.75	1743.93	1710.8	1781.91	1808.22	1738.9	1816.48	1733.01	1792.55	1792.68	1715.09	1819.46	1734.48	1816.34	1732.22	1717.98	1711.12	1717.77	1737.96	1698.12	1678.89	1714.18	1767.5	1816.35	1844.22	1699.79	1695.31	1785.68	1800.64	1716.85	1753.29	1867.13	1869.95	1670.88	1675.84	1708.55	1824.26	1791.01	1846.52	1701.51	1753.78
258.841003	1679.73	1675.15	1671.16	1668.03	1674.84	1679.06	1694.29	1878.41	1840.87	1743.73	1707.5	1780.47	1804.1	1738.68	1816.91	1736.47	1796.83	1796.92	1713.16	1821.6	1732.95	1817.96	1733.55	1718.98	1712.28	1717.88	1737.53	1701.36	1679.31	1712.16	1770.16	1815.46	1847.87	1700.66	1696.47	1782.89	1799.18	1716.88	1755.35	1862.43	1873.44	1671.27	1675.41	1708.36	1825.76	1794.5	1845.3	1698.19	1751.44
259.337006	1682.23	1676.1	1672.65	1667.89	1672.36	1677.94	1692.48	1875.88	1847.77	1742.52	1710.41	1782.25	1803.35	1742	1816.66	1736.32	1799.66	1796.92	1716.33	1822.18	1730.32	1816.69	1733.55	1719.09	1712.76	1717.03	1740.52	1702.15	1681.27	1713.1	1767.39	1814.93	1846.81	1699.9	1695.53	1786.4	1801.89	1714.31	1753.9	1865.25	1876.94	1670.92	1677.41	1707.22	1824.84	1792.77	1846.55	1700.11	1753.15
259.832001	1681.47	1676.39	1672.25	1668.24	1673.16	1676.32	1692.25	1878.11	1847.49	1741.17	1710.84	1779.33	1805.05	1738.25	1817.43	1735.04	1794.19	1799.44	1717.26	1818.22	1729.69	1819.33	1732.04	1717.94	1710.76	1719.35	1740.22	1701.23	1680.48	1712.45	1770.72	1816.08	1849.43	1700.98	1696.21	1786.92	1797.72	1715.66	1753.14	1864.66	1876.79	1668.65	1676.7	1706.92	1826.41	1795.21	1849.15	1698.67	1752.45
260.326996	1682.9	1676.57	1669.85	1666.96	1672.73	1677.24	1689.85	1879.12	1847.65	1747.6	1710.25	1784.19	1804.18	1741.97	1818.59	1735.39	1798.78	1797.57	1714.95	1820.57	1734.04	1817.87	1732.18	1719.34	1710.24	1720.34	1740.46	1698.42	1680.85	1712.43	1770.91	1815.26	1844.59	1700.74	1695.73	1786.05	1802.37	1717.73	1753.53	1866.27	1880.39	1671.43	1676.22	1708.63	1827.39	1796.97	1847.84	1700.07	1755.27
260.821991	1680.78	1676.86	1672.55	1667.49	1673.05	1678.53	1691.78	1876.83	1847.18	1744.57	1712.65	1783.49	1805.49	1738.37	1817.69	1734.3	1795.61	1796.36	1714.87	1818.95	1731.28	1816.45	1731.52	1718.38	1708.79	1719.77	1740.6	1698.17	1680.36	1713.43	1767.61	1816.69	1847.52	1703.63	1697.21	1786.15	1800.43	1719.29	1755.1	1867.66	1874.74	1671.59	1676.41	1708.68	1828.55	1795.71	1847.07	1698.92	1755
261.316986	1680.5	1675.37	1669.97	1666.7	1675.23	1675.41	1692.49	1875.22	1844.62	1746.8	1707.97	1783.17	1803.26	1739.8	1817.76	1733.87	1797.26	1792.42	1714.45	1822.52	1732.16	1815.68	1730.51	1717.94	1709.37	1718.99	1738.62	1698.41	1680.25	1711.69	1768.11	1814.17	1844.41	1700.5	1693.46	1784.67	1802.48	1713.27	1753.1	1862.26	1875.5	1671.19	1677.32	1710.35	1823.23	1792.57	1846.8	1699.62	1752.8
261.812988	1680.02	1676.95	1671.23	1663.45	1673.87	1676.28	1689.34	1881.11	1848.48	1745.67	1708.51	1782.7	1807.11	1736.61	1817.58	1733.24	1795.41	1795.85	1713.23	1816.88	1727.5	1813.39	1732.86	1716.8	1708.42	1718.03	1741.61	1698.34	1678.53	1713.9	1770.62	1814.29	1843.56	1698.65	1695.69	1787.54	1798.15	1716.53	1753.95	1863.04	1873.72	1670.32	1675.35	1708.22	1822.07	1791.14	1847.63	1697.88	1751.46
262.308014	1680.3	1678.11	1671.4	1664.73	1675.88	1678.28	1690.57	1875.54	1842.12	1743.05	1709.2	1782.82	1803.87	1738.85	1819.04	1734.26	1796.61	1796.32	1713.91	1821.2	1729.39	1813.72	1732.61	1716.25	1712	1718.62	1739.7	1699.76	1680.62	1708.85	1768.55	1816.65	1844.35	1700.98	1695.89	1785.52	1800.77	1716.63	1754.15	1861.43	1873.48	1670.71	1673.86	1708.55	1821.28	1791.67	1848.28	1698.56	1750.41
262.803009	1680.91	1676.34	1669.95	1667.22	1672.1	1674.36	1690.51	1878.42	1846.46	1744.34	1709.14	1784.32	1805.05	1737.9	1817.99	1735.81	1793.86	1797.67	1713.1	1821.34	1727.9	1816.85	1732.01	1718.14	1710.92	1718.97	1738.65	1699.57	1681.56	1710.26	1767.53	1814.26	1842.16	1699.42	1694.48	1783.55	1797.98	1713.14	1751.56	1862.84	1874.36	1671.24	1675.29	1706.08	1818.94	1792.92	1847.4	1698.95	1754.28
263.298004	1680.4	1675.36	1669.36	1665.59	1670.94	1675.18	1689.65	1876.9	1844.24	1744.35	1711.36	1779.43	1804.61	1737.86	1817.23	1735.76	1794.63	1797.44	1715.16	1820.26	1729.77	1815.19	1732.75	1717.05	1711.56	1718.53	1737.94	1696.45	1678.98	1710.71	1769.72	1813.37	1844.36	1698.51	1694.11	1786.89	1800.66	1714.96	1754.04	1865.08	1874.41	1670.67	1675.44	1707.92	1824.67	1794.63	1844.91	1699	1751.97
263.792999	1679.93	1675.41	1670.75	1666.95	1671.75	1677.26	1690.24	1874.25	1843.28	1740.48	1711.66	1780.35	1804.5	1736.7	1817.38	1733.05	1793.07	1793.46	1714.15	1820.24	1726.73	1818.33	1734.79	1718.97	1711.61	1716.19	1738.73	1699.5	1679.57	1710.63	1767.47	1814.28	1846.29	1699.58	1694.71	1782.81	1798.08	1714.12	1752.52	1862.8	1873.51	1670.12	1675.72	1709.53	1821.12	1794.31	1850	1697.48	1754.46
264.289001	1680.69	1675.59	1669.92	1665.56	1673.14	1676.11	1690.4	1879.93	1844.08	1745.12	1708.38	1782.03	1806.21	1738.59	1817.8	1730.89	1794.72	1795.46	1714.19	1817.84	1725.15	1816.72	1733.46	1715.02	1711.42	1716.75	1737.11	1698.34	1678.07	1710.61	1767.3	1810.52	1841.65	1700.02	1692.24	1785.24	1802.22	1714.61	1752.53	1865.65	1875.16	1670.31	1673.15	1705.25	1820.89	1792.77	1846.34	1697.16	1749.65
264.783997	1682.09	1675.38	1671.72	1665.73	1671.61	1676.43	1688.28	1877.67	1845.89	1741.18	1708.72	1783.88	1804.14	1738.02	1816.32	1735.43	1791.12	1795.59	1714.09	1817.88	1724.25	1816.13	1733.3	1714.95	1708.59	1717.46	1737.42	1700.75	1681.24	1712.67	1767.56	1813.01	1843.27	1700.06	1694.09	1780.74	1803.64	1712.31	1753.53	1866.32	1875.35	1672.12	1675.22	1704.77	1822.04	1790.69	1846.99	1697.76	1752.6
265.278992	1679.68	1674.42	1669.65	1665.69	1671.85	1674.29	1690.32	1874.28	1845.41	1740.61	1708.59	1779.61	1804.22	1738.47	1818.35	1731.1	1795.09	1796.12	1713.56	1818.12	1723.7	1816.49	1732.39	1720.57	1709.89	1716.67	1738.44	1697.57	1678.97	1712.69	1767.78	1816.39	1843.17	1699.46	1695.17	1784.4	1800.73	1715.8	1755.75	1862.24	1874.99	1672.76	1676.45	1707.54	1826.63	1791.29	1848.63	1696.62	1751.23
265.773987	1679.34	1675.81	1670.92	1665.94	1671.95	1677.99	1689.42	1874.77	1845.77	1744.66	1708.64	1781.94	1803.17	1738.42	1815.17	1733.56	1793.13	1792.83	1715.03	1820.21	1725.18	1815.45	1731.2	1717.29	1709.27	1715.06	1736.51	1695.05	1680.48	1714.25	1767.39	1814.3	1844.21	1700.42	1692.63	1784.88	1799.92	1711.94	1749.64	1866.68	1875.27	1674.1	1676.65	1706.72	1822.13	1792.45	1847.86	1697.46	1751.22
266.269989	1680.02	1675.42	1668.77	1665.66	1672	1675.69	1691.53	1871.31	1843.76	1742.96	1708.86	1778.7	1805.88	1735.46	1816.68	1732.16	1795.03	1795.24	1712.15	1819.4	1722.69	1814.93	1732.87	1718.29	1710.18	1718.52	1736.99	1696.58	1679.88	1714.16	1765.1	1813.51	1843.63	1697.91	1693.45	1784.86	1796.23	1711.19	1750.4	1862.89	1872.4	1673.83	1679.07	1707.54	1820.84	1792.3	1842.61	1696.24	1751.26
266.765015	1677.5	1674.02	1668.27	1665.79	1671.07	1676.97	1687.74	1874.23	1843.67	1742.93	1708.04	1781.69	1804.62	1737.75	1818.69	1733.17	1793.39	1793.67	1712.31	1819.72	1722.03	1816.79	1730.14	1717.09	1710.36	1715.9	1735.35	1696.35	1679.49	1711.55	1767.36	1812.22	1844.79	1698.9	1693.89	1781.86	1801.31	1712.62	1751.77	1862.75	1873.36	1671.26	1676.79	1706.87	1823.51	1793.7	1849.26	1697.97	1754.52
267.260010	1680.73	1674.92	1669.74	1666.92	1671.4	1675.97	1691.49	1874.43	1842.65	1743.34	1707.84	1782.37	1802.16	1737.05	1816.21	1733.29	1796.61	1794.87	1711.51	1817.38	1725.46	1815.89	1731.26	1713.91	1710.12	1716.76	1736.51	1698.22	1680.48	1713	1765.82	1810.79	1841.61	1699.46	1693.09	1785.47	1802.11	1714.1	1750.96	1864.1	1873.35	1671.12	1676.09	1704.05	1823.74	1790.75	1846.96	1698.16	1752.72
267.755005	1677.67	1673.71	1668.35	1666.86	1672.23	1675.56	1688.45	1874.73	1841.72	1742.05	1710.18	1780.64	1801.81	1738.33	1816.67	1732.07	1792.07	1793.44	1711.9	1818.24	1723.75	1814.52	1731.54	1718.61	1711.97	1717.06	1736.02	1695.97	1680.03	1712.81	1767.37	1814.02	1843.68	1699.18	1695.93	1783.77	1798.13	1709.47	1749.9	1861.7	1872.62	1669.84	1676.84	1708.26	1821.88	1796.32	1843.56	1698.24	1750.18
268.250000	1680.67	1676.61	1670.39	1668.18	1672.88	1676.57	1688.85	1877.69	1842.49	1743.71	1710.16	1779.24	1806.38	1737.54	1819.18	1733.21	1793.62	1793.08	1711.7	1817.6	1724.56	1814.6	1731.24	1715.96	1711.26	1717.3	1736.81	1697.37	1676.94	1711.26	1768.17	1812.23	1842.04	1699.09	1694.02	1785.94	1801.06	1713.13	1752.99	1862.45	1874.47	1671.04	1675.56	1706.78	1823.18	1791.62	1847.64	1696.58	1752.71
268.744995	1680.73	1675.59	1671.88	1666.6	1673.1	1675.73	1692.79	1870.57	1840.31	1742.86	1706.31	1783.99	1806.7	1738.12	1818.76	1736.09	1794.15	1794.65	1712.74	1816.75	1723.75	1812.68	1730.23	1716.83	1710.2	1717.22	1738.2	1699.68	1677.19	1711.32	1767.4	1813.43	1845.04	1700.27	1692.96	1782.04	1802.5	1712.73	1751.41	1861.01	1873.41	1671	1677.2	1706.77	1820.77	1791.43	1844.49	1694.11	1753.44
269.240997	1677.71	1674.96	1670.92	1668.7	1673.92	1677.02	1691.83	1874.88	1846.18	1741.21	1708.07	1780.57	1803.18	1738.64	1812.78	1732.39	1799.08	1793.08	1713.65	1818.37	1722.39	1814.29	1729.97	1714.38	1708.74	1717.22	1736.96	1698.41	1680.13	1711.99	1764.79	1811.45	1843.17	1698.66	1694.64	1782.56	1800.97	1712.67	1751.2	1860.04	1876.1	1671.64	1677.15	1708.75	1823.25	1790.9	1847.04	1695.32	1753.39
269.735992	1681.86	1675.65	1672.83	1668.05	1674.85	1676.65	1690.66	1871.48	1844.28	1741.2	1708.8	1780.39	1802.12	1737.7	1816.15	1733.48	1798.58	1797.04	1712.66	1816.6	1721.73	1816.82	1734.61	1716.86	1712	1715.82	1737.31	1696.57	1677.43	1712.79	1766.39	1814.49	1846.28	1698.22	1694.92	1783.83	1799.8	1716.11	1750.04	1865.43	1872.24	1670.85	1675.47	1706.9	1821.07	1792.99	1840.09	1696.35	1751.29
270.230988	1679.53	1676.17	1669.48	1666.8	1676.2	1677.55	1690.1	1872.28	1845.88	1738.88	1710.28	1782.51	1805.21	1739.6	1816.78	1732.95	1793.78	1792.23	1711.63	1817.96	1721.77	1813.41	1730.59	1717.02	1709.18	1720.35	1737.32	1696.23	1678.17	1710.72	1768.32	1813.71	1841.02	1698.41	1695.41	1783.74	1800.29	1713.3	1748.51	1865.19	1876.14	1671.11	1675.15	1707.48	1824.8	1793.92	1842.48	1696.65	1753.32
270.726013	1680.88	1673.86	1669.9	1668.01	1673.65	1676.3	1690.05	1873.83	1840.99	1740.6	1709.75	1780.06	1806.14	1739.1	1815.47	1732.71	1792.88	1792.38	1711.98	1816.02	1722.93	1815.04	1731.59	1714.53	1712.19	1715.7	1738.14	1696.9	1679.48	1711.19	1766.33	1811.76	1839.66	1699.95	1695.67	1783.6	1798.67	1713.12	1751.16	1862.4	1872.12	1670.29	1675.95	1705.35	1823.56	1790.46	1844.48	1697.11	1752.7
271.221985	1681.32	1674.99	1671.12	1668.9	1674.97	1675.39	1691.16	1877.6	1844.67	1742.28	1708.99	1781.71	1803.29	1737.21	1817.37	1732.48	1795.19	1794.03	1713.12	1818.32	1723.65	1812.76	1733.73	1718.39	1713.16	1717.87	1736.15	1699.48	1677.99	1711	1764	1812.96	1841.76	1697.43	1692.38	1783.28	1797.07	1710.44	1750.49	1864.45	1872.16	1670.55	1675.11	1706.09	1822.46	1790.56	1844.78	1697.16	1752.11
271.717010	1679.41	1675.3	1669.47	1668.48	1673.25	1677.78	1689.64	1873.23	1845.15	1743.76	1711.43	1779.29	1805.67	1738.17	1817.15	1732.79	1794.64	1797.17	1713.05	1817.77	1721.46	1813.64	1733.3	1715.89	1710.74	1716.63	1736.84	1695	1677.6	1708.14	1765.48	1811.78	1838.49	1698.96	1694	1784.51	1799.98	1712.72	1752.88	1862.78	1871.23	1671.52	1675.13	1708.29	1824.3	1792.8	1846.09	1698.08	1752.25
272.212006	1680.64	1675.95	1669.5	1667.07	1675.49	1677.26	1690.02	1875.91	1848.51	1742.23	1710.55	1780.89	1807.1	1738.97	1818.1	1731.81	1797.1	1795.65	1713.3	1818.19	1723.11	1812.99	1732.3	1714.91	1708.9	1716.92	1739.24	1697.57	1678.94	1708.45	1765.51	1814.49	1841.67	1701.09	1695.11	1784.84	1801.67	1714.02	1751.39	1867.45	1875.33	1669.94	1675.98	1708.25	1824.93	1797.58	1848.08	1701.04	1754.62
272.707001	1680.49	1675.05	1670.23	1668.65	1674.61	1678.9	1692.15	1878.46	1845.86	1740.97	1710.06	1784.57	1805.06	1739.64	1815.11	1735.52	1797.34	1799.3	1713.26	1820.38	1722.74	1814.94	1729.89	1713.69	1711.31	1718.03	1738.66	1697.15	1680.31	1712.49	1768.62	1816.88	1845.51	1701.85	1692.51	1786.02	1802.14	1714.33	1750.07	1863.38	1876.65	1672.55	1677.05	1707.93	1822.96	1792.7	1842.14	1699.16	1751.11
273.201996	1681.13	1676.22	1672.24	1668.6	1675.97	1676.6	1691.45	1875.36	1844.14	1741.48	1708.25	1781.5	1805.43	1740.05	1816.83	1732.97	1795.51	1793.8	1711.34	1819.23	1723.25	1816.3	1732.73	1717.62	1709.93	1719.12	1739.72	1699.14	1681.83	1713.2	1767.82	1814.01	1843.73	1701.45	1693.84	1786.95	1802.35	1712.71	1754.39	1864.48	1876.74	1670.11	1675.04	1708.08	1827.04	1795.76	1846.11	1697.96	1752.82
273.697998	1680.04	1675.62	1671	1667.64	1676.08	1675.47	1691.1	1875.38	1839.01	1741.74	1708.34	1778.31	1797.92	1736.79	1811.17	1733.52	1792.2	1797.54	1713.39	1817.4	1721.49	1813.65	1732.57	1714.72	1711.27	1717.16	1737.78	1697.65	1679.56	1712.11	1763.42	1810.82	1844.02	1699.11	1694.5	1780.21	1799.37	1713.02	1754.99	1863.38	1872.47	1669.17	1674.82	1704.83	1821.16	1792.96	1847.55	1697.58	1751.77
274.192993	1680.68	1674.94	1670.97	1669.79	1674.72	1677.25	1690.73	1872.94	1843.55	1742.95	1709.4	1779.86	1802.33	1737.78	1817.09	1733.72	1793.42	1795.49	1713.11	1817.41	1723.39	1816.25	1731.39	1717.53	1711.05	1718.26	1739.09	1698.53	1677.78	1712.78	1767.85	1815.45	1843.6	1699.75	1694.42	1780.72	1795.69	1712.14	1753.65	1863.73	1872.3	1669.98	1676.77	1708.15	1825.26	1791.93	1844.31	1695.32	1752.23
274.687988	1677.7	1675.04	1670.58	1665.81	1675.07	1678.72	1691.15	1875.12	1847.01	1741.93	1709.09	1782.72	1801.41	1739.64	1815.91	1733.55	1796.1	1795.48	1714.02	1816.81	1722.3	1815.14	1735.55	1715.4	1711.43	1717.77	1736.73	1695.33	1681.15	1711.08	1768.73	1814.23	1843.61	1698.44	1693.26	1782.46	1802.86	1711.68	1756.14	1865.45	1876.11	1672.67	1675.67	1709.14	1825.08	1791.61	1845.92	1696.21	1750.95
275.183014	1679.43	1674.84	1671.77	1668.31	1676.29	1677.85	1692.83	1876.41	1846.45	1744.56	1708.7	1781	1800.21	1739.44	1816.07	1733.68	1794.92	1797.85	1713.92	1819.39	1719.53	1816.6	1732.32	1715.32	1709.39	1719.64	1736.38	1697.35	1680.7	1710.18	1767.87	1813.56	1841.25	1698.92	1696.96	1782.89	1798.15	1712.29	1753.14	1865.38	1875.51	1672.73	1676.85	1709.05	1823.16	1792.24	1844.87	1697.86	1751
275.678009	1679.49	1675.43	1669.54	1669.21	1676.2	1678.15	1693.33	1871.83	1845.71	1743.01	1708.77	1781.57	1800.4	1739.03	1817.72	1733.73	1793.69	1794.25	1712.27	1817.59	1718.99	1815.25	1730.73	1718.21	1712.2	1718.99	1736.28	1697.24	1677.71	1710.51	1767.55	1814.02	1842.21	1698.33	1693.72	1781.04	1798.8	1711.26	1751.49	1865.31	1871.35	1671.55	1676.05	1707.11	1821.56	1792.68	1850.81	1697.35	1749.67
276.174011	1678.87	1676.42	1670.32	1667.07	1675.2	1677.5	1693.19	1873.52	1848.68	1744.16	1708.87	1779.51	1802.01	1740.32	1815.1	1734.28	1793.87	1796.5	1714.05	1816.56	1720.64	1814.45	1733.31	1717.78	1712.51	1718.28	1735.92	1697.9	1679.84	1711.07	1768.5	1814.44	1841.63	1700.76	1695.46	1781.57	1800.44	1711.78	1754.35	1862.59	1874.93	1668.94	1674.6	1706.78	1823.44	1793.43	1844.44	1694.06	1748.7
276.669006	1679.08	1675.14	1670.7	1668.59	1675.54	1679.7	1693.18	1872.99	1848.25	1744.59	1709.32	1781.57	1801.63	1739.49	1816.15	1733.51	1797.49	1794.68	1712.83	1819.83	1722.73	1815.93	1733.57	1714.67	1709.05	1720.34	1735.68	1697.02	1680.58	1710.2	1766.4	1810.87	1842.42	1699.14	1693.23	1782.78	1800.64	1712.12	1753.27	1862.77	1876.09	1671.06	1675.5	1708.23	1822.73	1792.12	1842.63	1699.23	1749.06
277.164001	1680.27	1675.23	1671.04	1669.1	1675.92	1676.75	1691.29	1871.58	1844.4	1742.3	1711.05	1778.3	1804.59	1740.42	1814.82	1736.63	1795.12	1796.84	1714.39	1818.81	1722.67	1816.35	1732.18	1718.4	1712.12	1720.29	1739.03	1698.83	1681.39	1714.62	1767.15	1813.72	1843.45	1701.66	1694.18	1785.67	1798.1	1713.15	1753.29	1864.39	1876.9	1667.52	1674.89	1708.12	1824.69	1790.07	1846.74	1695.97	1753.04
277.658997	1678.26	1674.23	1670.12	1669.85	1675.01	1680.81	1690.43	1873.96	1845.74	1743.99	1707.28	1780.2	1803.84	1736.24	1816.1	1733.11	1792.49	1797.31	1712.95	1817.82	1721.56	1815.53	1732.55	1715.95	1711.14	1718.37	1737.59	1695.44	1679.22	1711.02	1765.45	1816.05	1844.67	1699.24	1694.73	1784.74	1801.62	1713.03	1751.79	1862.08	1876.69	1671.39	1675.52	1709.15	1823.34	1790.6	1846.61	1699.01	1751.51
278.153992	1679.22	1673.04	1669.67	1668.52	1676.8	1679.09	1691.3	1869.84	1844.81	1742.68	1711.18	1779.31	1799.27	1738	1814.92	1730.02	1793.48	1790.99	1714.6	1816.14	1722.25	1814.23	1732.14	1717.83	1709.6	1718.79	1737.89	1696.24	1679.53	1710.06	1765.14	1813.91	1841.77	1699.26	1694.64	1783.21	1799.23	1712.3	1753.23	1863.52	1873.87	1673.21	1678.6	1708.14	1821.84	1793.6	1845.27	1699.03	1751.21
278.649994	1681.49	1675.85	1669.56	1669.56	1675.73	1676.2	1692.47	1873.15	1844.37	1741.41	1708.28	1778.63	1798.12	1738.73	1813.52	1733.4	1793.25	1792.12	1713.71	1819.21	1717.44	1811.49	1732.63	1718.24	1708.5	1717.3	1734.66	1697.06	1680.44	1711.5	1767.64	1814.11	1842.64	1700.91	1696.12	1783.75	1797.21	1711.89	1753.42	1861.57	1872.28	1671.35	1675.91	1708.71	1824.93	1788.28	1842.47	1694.6	1751.54
279.144989	1678.98	1676.64	1672	1667.2	1676.21	1675.99	1690.79	1866.39	1841.21	1739.84	1710.25	1778.72	1798.56	1736.87	1817.09	1733.2	1791.27	1792.15	1713.39	1818.63	1719	1810.01	1730.53	1715.24	1711.88	1717.22	1739.37	1695.74	1679.31	1709.68	1764.68	1811.48	1838.67	1698.58	1694.71	1783.34	1795.63	1710.55	1754.16	1861.38	1869.92	1671.44	1677.53	1710.25	1820.35	1791.56	1841.41	1696.4	1749.07
279.640015	1679.62	1675.13	1667.09	1667.08	1674.43	1674.13	1690.98	1869.51	1841.69	1739.73	1709.84	1780.17	1801.73	1737.07	1809.97	1733.99	1791.97	1788.96	1714.28	1815.71	1719.77	1812.5	1731.68	1715.21	1707.93	1717.08	1737.73	1694.62	1680.54	1711.66	1765.13	1812.55	1840.73	1699.43	1692.92	1785.57	1798.37	1711.62	1749.96	1859.27	1869.21	1672.48	1675.74	1708.76	1821.72	1790.36	1843.35	1696.06	1747.27
280.135010	1679.13	1676.45	1669.74	1667.69	1674.64	1676.47	1689.32	1869.27	1842.78	1741.58	1708.54	1777.71	1803.68	1736.84	1816.07	1732.98	1793.19	1791.5	1711.63	1816.7	1719.57	1816.2	1732.93	1714.64	1708.32	1714.94	1735.39	1696.27	1678.91	1710.34	1763.74	1811.51	1839.75	1698.61	1695.63	1780.32	1797	1711.2	1750.33	1858.62	1872.79	1671.73	1677.67	1710.56	1820.04	1789.39	1842.92	1696.24	1750.03
280.630005	1679.33	1673.45	1669.66	1669.21	1673.9	1676.55	1692.6	1872.96	1839.29	1741.68	1707.54	1781.86	1801.18	1736.6	1814.68	1732.36	1792.23	1789.58	1715.16	1815.09	1719.06	1811.1	1731.05	1714.69	1709.12	1717.47	1736.03	1698.29	1679.09	1710.72	1764.02	1810.77	1837.4	1697.35	1691.15	1782.26	1794.84	1710.91	1749.76	1860.99	1873.44	1673.32	1678.52	1707.08	1821.41	1788.74	1840.02	1698.85	1750.61
281.126007	1680.87	1675.79	1669.89	1666.75	1673.68	1678.01	1690.34	1874.68	1843.23	1738.02	1709.25	1778.64	1800.07	1738.81	1811.58	1733.96	1790.43	1793.76	1713.75	1818.06	1718.6	1812.53	1731.66	1716.1	1711.92	1714.85	1734.32	1695.23	1680.63	1712.27	1765.88	1812.31	1839.1	1700.05	1690.55	1780.59	1793.1	1712.12	1749.98	1860.67	1874.09	1672.21	1676.8	1708.82	1820.62	1788.9	1841.39	1694.35	1749
281.621002	1681.73	1675.16	1669.92	1667.63	1673.78	1677.63	1688.47	1870.31	1842.91	1738.7	1708.6	1779.66	1798.66	1734.38	1811.25	1729.99	1793.92	1792.53	1714.36	1813.23	1718.24	1813.54	1729.07	1716.84	1709.42	1715.57	1732.95	1698.6	1679.19	1712.75	1763.12	1811.22	1841.56	1701.78	1693.07	1779.77	1794.58	1710.65	1748.51	1860.44	1872.07	1672.29	1676.02	1710.41	1819.38	1789.85	1844.6	1696.92	1750.87
282.115997	1680.5	1674.2	1670.53	1667.98	1676.76	1677.81	1690.47	1873.46	1839.75	1738.98	1707.29	1781.17	1800.86	1737.36	1814.2	1732.42	1794.45	1791.71	1712.27	1814.84	1719.35	1809.4	1728.84	1715.18	1709.43	1716.42	1734.99	1695.72	1678.28	1710.07	1763.5	1812.14	1837.37	1699.25	1692.91	1783.89	1796.67	1709.15	1751.7	1858.38	1875.78	1670.8	1674.24	1710.97	1820.77	1788.3	1840.36	1697.54	1748.97
282.610992	1680.18	1674.73	1669.66	1668.52	1674.12	1676.43	1691.98	1869.68	1841.93	1742.44	1707.93	1780.13	1800.81	1738.41	1814.33	1735	1793.07	1791.03	1715.24	1816.27	1718.04	1814.79	1727.66	1713.96	1707.89	1717.02	1736.64	1697.81	1680.44	1711.18	1764.32	1812.51	1840.64	1698.08	1691.51	1780.75	1795.5	1710.31	1751.04	1861.52	1866.97	1671.64	1677.3	1709.38	1821.5	1792.13	1841.51	1697.41	1752.27
283.105988	1678.76	1674.81	1669.88	1667.88	1673.86	1675.62	1692.51	1869.89	1843.7	1740.44	1707.2	1778.59	1798.96	1739.59	1816.13	1735.86	1794	1792.46	1712.02	1816.77	1718.75	1809.15	1727.99	1715.84	1709.59	1716.72	1734.78	1696.28	1679.64	1711.58	1761.89	1812.09	1841.77	1698.8	1694.41	1781.79	1797.52	1712.1	1749.71	1859.61	1870.52	1669.82	1674.32	1708.55	1822.57	1789.46	1843.01	1697.03	1749.59
283.601990	1680.79	1675.57	1671.44	1667.3	1675.21	1677.35	1691.71	1873.29	1846.75	1740.53	1706.1	1778.69	1797.71	1737.15	1813.81	1730.86	1793.87	1793.31	1713.4	1818.07	1721.21	1812.62	1726.56	1712.69	1712.03	1715.31	1732.94	1695.6	1678.76	1709.33	1761.61	1810.44	1841.06	1700.82	1695.35	1780.74	1795.38	1711.24	1751.91	1859.55	1872.58	1669.31	1675.55	1708.99	1821.81	1789.27	1845.45	1695.54	1750.94
284.096985	1679.4	1674.72	1667.59	1667.24	1672.01	1678.14	1690.06	1870.69	1844.05	1740.04	1707.07	1776.42	1798.44	1735.94	1811.75	1731.36	1791.61	1792.91	1713.57	1818.77	1716.48	1809.07	1725.38	1714.67	1708.58	1718.12	1733.64	1695.65	1677.64	1707.88	1759.82	1813.69	1839.89	1697.94	1694.19	1779.02	1796.44	1711.11	1749.72	1858.82	1872.32	1671.2	1677.02	1707.03	1821.78	1789.02	1843.24	1695.75	1750.44
284.592010	1679.6	1675.27	1669.44	1665.91	1674.41	1678.85	1688.33	1869.21	1839.87	1737.6	1709.78	1779.02	1797.28	1738.51	1814.78	1729.07	1793.49	1790.61	1712.8	1816.57	1719.48	1810.67	1725.69	1713.51	1709.25	1716.1	1734.32	1694.11	1676.85	1708.39	1761.17	1812.56	1841.17	1699.61	1690	1778.69	1795.42	1709.57	1748.78	1860.86	1872.3	1672.29	1676.95	1709.64	1820.32	1792.4	1841.47	1692.72	1750.38
285.087006	1680.54	1675.81	1667.3	1668.56	1675	1676.75	1691.87	1867.02	1841.02	1738.03	1706.91	1780.02	1798.77	1736.51	1815.63	1734.69	1793.24	1791.65	1711.93	1817.44	1721.18	1811.43	1722.52	1714.98	1711.07	1716.79	1734.83	1698.12	1679.92	1708.23	1763.23	1809.69	1836.81	1698.84	1693.12	1779.12	1795.81	1708.44	1748.8	1857.02	1872.05	1670.59	1673.15	1707.96	1820.81	1789.18	1838.67	1698.77	1749.62
285.583008	1680.16	1674.83	1668.27	1666.17	1673.5	1677.15	1692.49	1870.94	1843.57	1736.98	1708.59	1778.74	1795.56	1735.42	1812.98	1736.28	1791.64	1788.16	1711.55	1813.92	1718.1	1812.39	1721.5	1711.18	1710.71	1714.54	1734.74	1694.26	1678.34	1705.48	1763.65	1807.93	1836.52	1697.62	1694.89	1777.34	1794.32	1710.21	1751.37	1859.22	1870.19	1671.36	1675.65	1707.85	1819.14	1784.08	1840.43	1695.76	1747.11
286.078003	1677.62	1672.87	1670	1666.62	1674.53	1677.26	1690.51	1869.98	1841.66	1737.54	1707.9	1780	1797.55	1735.27	1814.26	1732.17	1794.27	1791.18	1711.72	1813	1717.45	1811.99	1722.84	1711.03	1710.97	1715.67	1734.68	1697.77	1676.78	1706.13	1762.17	1805.69	1839.04	1700.23	1691.81	1780.16	1794.09	1710.37	1745.81	1857.59	1867.3	1669.73	1674.47	1707.7	1819.73	1785.94	1840.41	1694.64	1748.1
286.572998	1678.14	1675.67	1670.3	1666.63	1673.63	1677.22	1690.14	1867.36	1842.7	1737.98	1711.26	1780.08	1796.27	1734.89	1812.63	1730.19	1791.66	1790.1	1712.41	1815.46	1716.42	1810.16	1719.53	1711.64	1708.94	1716.97	1735.65	1696.39	1678.25	1709.15	1760.81	1811.25	1835.73	1696.36	1688.88	1777.84	1795.7	1707.8	1750.29	1856.78	1865.19	1669.7	1674.05	1706.66	1820.11	1785.07	1840.75	1696.02	1748.17
287.067993	1678.95	1673.27	1669.48	1668.31	1672.25	1677.78	1689.33	1873.06	1843.36	1738.55	1708.88	1776.49	1794.96	1734.56	1812.35	1731.31	1791.24	1789.81	1711.33	1812.86	1717.18	1812.04	1718.04	1710.04	1710.71	1715.1	1731.69	1695.44	1679.56	1708.27	1758.51	1810.49	1840.88	1696.49	1690.58	1778.49	1793.61	1709.21	1749.56	1853.61	1868.56	1667.68	1673.08	1708.5	1820.49	1788.79	1839.49	1698.81	1745.71
287.562988	1677.55	1675.74	1669.53	1666.44	1672.73	1678.57	1690.81	1865.05	1838.86	1736.7	1707.43	1777.54	1796.61	1734.86	1810.83	1730.86	1790.71	1791.08	1710.83	1810.77	1718.43	1809.1	1719.3	1708.5	1707.74	1713.93	1735.23	1694.96	1678.04	1704.09	1762.18	1806.95	1837.4	1697.26	1693.99	1776.59	1791.62	1712.22	1746.33	1857.64	1864.91	1668.03	1674.46	1707	1821.93	1787.35	1840.79	1693.88	1747.97
288.058990	1678.17	1674.37	1669.59	1666.39	1673.88	1677.24	1691.61	1866.98	1840.6	1735.35	1707.88	1777.46	1794.02	1738.09	1811.2	1731.46	1791.53	1788.85	1709.07	1815.7	1719.63	1812.89	1721.7	1710.34	1709.51	1714.07	1735.65	1693.76	1679.14	1705.91	1758.8	1806.84	1837.92	1697.96	1693.21	1776.67	1794.9	1710.41	1745.79	1856.72	1867.85	1670.18	1674.23	1708.72	1820.83	1788.71	1837.25	1695.24	1748.39
288.553986	1678.64	1673.07	1669.17	1666.86	1674.69	1677.47	1691.66	1861.8	1840.52	1737.12	1708.37	1777.26	1794.91	1735.38	1814.67	1730.42	1790.47	1791.26	1710.24	1813.13	1718.55	1807.88	1720.84	1711.76	1709.82	1716.12	1735.4	1695.98	1679.78	1706.98	1761.71	1810.62	1836.61	1698.91	1693.12	1778.04	1794.59	1709.45	1748.93	1856.48	1867.53	1669.01	1674.67	1708.8	1818.61	1788.17	1834.08	1697.51	1750.62
289.049011	1680.06	1675.97	1670.7	1668.26	1675.69	1676.47	1690.9	1864.49	1843.86	1734.67	1705.95	1774.98	1793.95	1736.08	1810.47	1730.73	1788.14	1789.52	1713.41	1814.41	1718.18	1808.33	1721.88	1710.42	1707.37	1716.53	1734.71	1697	1678.38	1707.76	1759.29	1809.71	1836.23	1698.01	1692.16	1774.68	1793.57	1710.7	1748.87	1851.94	1864.54	1669.65	1675.94	1710.07	1817.49	1786.4	1837.58	1695.76	1748.29
289.544006	1678.73	1676.61	1669.24	1667.49	1676.09	1678.84	1691.08	1861.85	1839.77	1733.05	1708.93	1779.57	1796.6	1735.16	1811.5	1729.47	1792.44	1787.9	1713.08	1810.62	1718.35	1809	1719.08	1713.57	1708.14	1716.08	1734.34	1696.94	1679.02	1709.53	1761.08	1808.51	1840	1700.28	1690.98	1777.98	1793.23	1710.5	1749.82	1854.67	1865.93	1670.26	1676.29	1709.3	1817.53	1788.72	1836.57	1696.19	1747.86
290.039001	1678.04	1674.74	1671.7	1666.21	1674.4	1676.53	1690.93	1868.68	1847.12	1735.07	1709.25	1778.91	1794.84	1736.04	1811.63	1734.06	1791.31	1789.3	1712.36	1817.17	1717.85	1810.26	1719.4	1711.87	1709.16	1716.02	1735.13	1695.24	1679.56	1708.02	1758.07	1809.01	1837.35	1698.21	1691.98	1778.3	1797.54	1708.67	1752.37	1858.48	1869.23	1669.82	1674.73	1710.04	1816.63	1790.7	1841.96	1696.15	1748.93
290.535004	1680.67	1676.6	1671.18	1668.16	1673.69	1675.9	1691.96	1864.47	1838.32	1737.52	1706.93	1775.24	1795.05	1736.33	1810.31	1732.67	1792.51	1786.65	1712.64	1813.24	1717.91	1809.76	1719.93	1709.84	1709.22	1715.95	1735.76	1695.32	1677.84	1708.14	1760.58	1808.98	1839.75	1698.68	1693.22	1777.83	1794.85	1710.73	1747.57	1858.77	1868.28	1671.97	1677.06	1708.06	1818.11	1785.6	1839.31	1696.41	1749.89
291.029999	1679.57	1674.41	1672.54	1667.45	1675.89	1673.86	1688.85	1868.28	1843.93	1736.64	1708.66	1775.04	1794.94	1736.33	1811.28	1730.36	1791.54	1791.99	1712.63	1814.02	1720.09	1814.34	1721.26	1711.96	1711.75	1717.61	1735.59	1697.41	1677.89	1708.38	1760.31	1811.82	1839.45	1697.3	1692.32	1780.08	1796.42	1711.47	1750.67	1856.45	1871.03	1670.81	1674.12	1707.45	1819.69	1785.95	1842.05	1695.54	1751.08
291.524994	1677.87	1674	1669.16	1666.25	1674.42	1676.87	1692.31	1866.67	1840.44	1737.31	1705.76	1775.91	1796.05	1738.48	1810.02	1734.04	1793.14	1790.3	1707.93	1814.96	1719.14	1811.72	1719.84	1712.47	1711.39	1717.05	1734.38	1695.63	1680.8	1712.12	1759.78	1813.88	1840.96	1698.8	1693.71	1777.77	1794.08	1710.93	1748.38	1859.56	1869.68	1669.96	1674.98	1708.87	1821.08	1788.33	1838.14	1695.58	1749.88
292.019989	1681	1676.63	1670.96	1666.96	1674.47	1675.7	1690.34	1869.35	1843.15	1736.06	1709.25	1779.21	1795.82	1737.35	1810.87	1732.93	1792.49	1791.95	1711.61	1815.55	1717.95	1812.44	1719.73	1712.29	1710.01	1715.15	1733.98	1698.37	1679	1706.59	1762	1811.4	1837.93	1698.1	1691.85	1777.11	1796.5	1712.18	1748.8	1857.16	1868.42	1670.33	1674.64	1709.04	1821.94	1787.91	1841.67	1697.81	1751.04
292.515015	1677.21	1676.95	1671.88	1665.71	1671.93	1676.7	1690.04	1869.16	1845.49	1736.43	1707.36	1776.47	1796.71	1737.38	1810.35	1732.88	1792.13	1792.15	1711.47	1811.88	1715.96	1811.96	1718.91	1710.71	1711.02	1715.47	1736.19	1694.83	1680.65	1708.43	1763.23	1808.67	1837.81	1699.62	1689.82	1778.04	1798.77	1708.35	1752.36	1857.26	1868.18	1668.24	1673.41	1710.76	1820.76	1790.53	1841.04	1695.1	1752.62
293.010986	1677.67	1674.27	1670.44	1667.85	1673.96	1678.54	1692.17	1867.09	1841.28	1737.8	1709.2	1780.79	1794.32	1738.72	1813.67	1729.65	1792.86	1791.84	1710.38	1812.52	1718.98	1813.28	1717.25	1710.73	1710.37	1718.31	1736.71	1695.71	1681.68	1708.56	1761.61	1812.6	1839.72	1698.28	1693.12	1779.38	1794.47	1710.35	1750.33	1857.98	1872.42	1668.6	1673.43	1705.74	1821.82	1787.87	1840.53	1696.53	1750.68
293.506012	1677.73	1675.73	1670.19	1668.14	1673.19	1677.3	1689.33	1871.53	1839.19	1734.98	1708.52	1779.6	1795.22	1733.92	1810.48	1731.36	1790.1	1787.46	1711.5	1812.19	1715.95	1809.43	1717.91	1710.27	1709.96	1714.12	1733.23	1694.5	1677.64	1705.93	1760.49	1808.24	1838.32	1699.41	1692.73	1776.89	1793.06	1708.29	1748.24	1855.65	1868.9	1668.55	1672.5	1708.14	1822.2	1787.16	1841.75	1695.93	1747.22
294.001007	1679.16	1677.07	1667.33	1665.29	1673.24	1674.7	1690.26	1866.33	1841.28	1735.64	1704.63	1778.57	1792.41	1731.84	1811.67	1729.13	1784.67	1789.69	1712.76	1810.2	1717.43	1809.77	1717.56	1707.5	1707.86	1717.65	1736.76	1696.76	1679.27	1708.7	1757.95	1810.45	1838.46	1697.02	1692.35	1778.39	1796.95	1709.95	1750.53	1855.22	1868.15	1671.55	1675.17	1705.83	1815.13	1788.25	1838.08	1696.12	1748.68
294.496002	1678.01	1674.8	1671.62	1665.81	1673.19	1676.27	1689.93	1863.68	1842.46	1734.43	1706.01	1774.22	1790.88	1734.15	1807.72	1731.69	1792.35	1789.36	1712.35	1813.3	1717.38	1808.73	1718.72	1709.93	1709.73	1716.4	1732.37	1696.95	1681.04	1707.53	1756.86	1806.21	1837.77	1696.31	1692	1774.98	1794.46	1708.67	1750.45	1855.08	1868.37	1669.57	1673.26	1709.95	1816.6	1787.21	1838.29	1693.81	1747.3
294.992004	1679.77	1674.73	1671.65	1669.02	1675.93	1676.18	1691.13	1865.61	1841.14	1733.6	1708.66	1775.66	1793.6	1735.05	1808.7	1733.83	1791.38	1786.17	1711.18	1813.39	1715.19	1810.87	1717.44	1709.19	1710.7	1716.55	1734.64	1695.19	1680.79	1705.36	1759.21	1806.36	1837	1698.87	1694.39	1773.21	1796.27	1708.83	1748.55	1854.96	1863.15	1671.87	1676.48	1707.54	1821.14	1788.02	1838.26	1695.39	1751.3
295.487000	1680.91	1675.02	1672.53	1667.51	1675.1	1678.03	1691.01	1862.57	1838.61	1733.42	1706.76	1777.57	1794.46	1738.56	1807.58	1730.77	1789.59	1788.54	1710.23	1809.85	1719.27	1809.38	1714.3	1709.82	1709.69	1715.29	1733.88	1693.38	1679.21	1708.93	1755.21	1806.95	1833.33	1697.88	1692.41	1775.54	1796.33	1706.81	1747.72	1854.32	1868	1673.43	1676.07	1707.72	1817.76	1789.38	1837.75	1696.58	1750.12
295.981995	1678.19	1674.1	1669.57	1667.86	1672.47	1675.72	1689.51	1863.59	1838.36	1733.54	1706.41	1773.16	1788.27	1733.43	1808.16	1730.9	1788.61	1789.78	1712.44	1811.19	1716.59	1809.36	1717.25	1709.71	1709.44	1715.88	1735.16	1696.38	1680.01	1706.36	1756.32	1809.5	1838.13	1699.35	1691.83	1775.89	1792.27	1708.79	1747.88	1855.93	1864.46	1672.44	1677.41	1708.95	1819.25	1784.55	1835.58	1694.97	1748.02
296.476990	1677.31	1676.62	1670.37	1666.51	1672.27	1677.57	1691.37	1865.7	1839.13	1732.68	1709.17	1773.66	1788.53	1734.67	1805.07	1727.93	1789.08	1784.31	1708.53	1811.09	1716.47	1806.59	1714.89	1707.94	1711.15	1714.51	1730.75	1694.92	1678.75	1705.47	1757.87	1805.61	1831.73	1697.17	1692.89	1776.19	1790.86	1709.25	1748.97	1850.22	1860.18	1670.84	1674.74	1707.75	1817.2	1786.14	1835.55	1694.38	1746.32
296.971985	1679.27	1674	1668.83	1668.61	1674.35	1674.56	1689.63	1864.73	1834.61	1733.3	1707.71	1773	1787.2	1735.13	1805.06	1727.64	1789.41	1787.72	1711.31	1805.3	1717.14	1803.41	1715.1	1706.1	1707.89	1716.22	1731	1695.81	1677.25	1705.56	1754.94	1805.63	1829.96	1694.89	1691.34	1772.11	1793.49	1710.03	1748.23	1848.23	1863.4	1672.08	1674.22	1707.81	1812.28	1783.58	1836.56	1693.82	1745.95
297.467987	1677.15	1673.12	1668.16	1667.02	1672.45	1674.26	1687.98	1860.6	1835.56	1731.29	1705.56	1773.31	1785.73	1733.76	1801.24	1731.33	1787.48	1787.22	1712.7	1808.72	1716.34	1803.87	1714.6	1704.28	1708.34	1714.74	1733.34	1696.16	1680.44	1705.05	1753.69	1801.28	1832.04	1696.5	1690.22	1773.81	1790.69	1705.88	1747.58	1848.82	1860.92	1672.62	1675.65	1704.08	1815.83	1784.1	1834.49	1693.69	1746.68
297.963013	1677.33	1672.66	1670.18	1665.65	1673.2	1675.28	1687.87	1858.56	1833.49	1731.49	1707.11	1772.83	1786.26	1734.95	1805.4	1728.2	1786.74	1786.32	1710.44	1806.71	1714.61	1803.96	1715.64	1705.8	1707.56	1714.07	1732.28	1695.85	1676.92	1703.27	1754.43	1806.45	1829.99	1697.92	1690.19	1770.16	1789.13	1707.08	1745.55	1846.3	1857.22	1669.96	1674.59	1707.04	1818.56	1779.96	1832.64	1695.24	1746.67
298.458008	1679.73	1673.18	1666.28	1663.04	1672.91	1673.4	1687.38	1857.49	1835.78	1729.2	1705.77	1772.88	1781.3	1731.75	1799.58	1728.79	1787.51	1784.86	1706.87	1807.82	1717.46	1805.71	1713.11	1704.21	1707.25	1713.8	1732.41	1693.89	1676.17	1705.12	1756.49	1798.83	1829.71	1694.22	1690.78	1765.48	1791.4	1711.18	1744.02	1848.5	1857.31	1669.35	1675.89	1708.16	1816.38	1781.58	1829.24	1693.46	1743.73
298.953003	1677.45	1673.54	1668.3	1665.63	1672.82	1674.91	1688.76	1858.33	1833.59	1728.34	1703.02	1769.92	1780.81	1732.97	1800.52	1727.53	1784.88	1785.25	1709.36	1806.58	1714.02	1804.31	1714.11	1704.37	1705.93	1713.85	1731.74	1695	1679.97	1704.85	1753.78	1804.28	1831.16	1696.08	1690.5	1770.92	1786.95	1705.8	1744.06	1846.05	1858.65	1666.59	1674.08	1703.95	1812.06	1778.55	1833.02	1693.18	1743.96
299.447998	1676.42	1673.63	1668.03	1667.83	1673.09	1675.87	1688.04	1857.42	1832.29	1728.07	1704.87	1770.43	1779.11	1733.83	1799.03	1729.5	1783.85	1786.17	1710.19	1808.38	1714.91	1802.21	1712.6	1705.32	1703.96	1711.9	1728.42	1694.06	1678.99	1703.9	1749.86	1800.95	1829.44	1697.72	1688.8	1768.68	1789.46	1706.58	1744.46	1842.07	1858.54	1667.57	1673.3	1705.34	1812.62	1780.79	1830.82	1692.83	1742.53
299.944000	1677.91	1673.79	1668.68	1665.74	1672.06	1673.95	1687.24	1856.36	1828.61	1728.65	1706.46	1774.43	1778.95	1730.67	1800.02	1728.68	1784.02	1781.18	1711.55	1805.29	1715.48	1801.74	1713.61	1704.61	1704.33	1712.84	1731.79	1694.96	1677.52	1703.11	1749.27	1799.44	1826.28	1695.73	1688.63	1765.98	1786.58	1708.65	1745.95	1842.13	1856.01	1667.69	1674.56	1705.44	1810.58	1778.72	1827.08	1692.87	1743.03
300.438995	1676.81	1672.59	1669.3	1664.43	1673.12	1671.95	1687.01	1857.38	1830.07	1727.07	1703.89	1769.8	1775.46	1729.7	1798.86	1728.48	1781.17	1782.83	1709.17	1803.65	1714.16	1797.85	1711.77	1701.41	1705.45	1710.09	1730.11	1695.71	1679.04	1703.56	1747.91	1799.06	1823.88	1696.92	1689.97	1764.98	1786.35	1704.78	1745.41	1841.53	1853.98	1667.79	1672.43	1706.41	1808.87	1778.19	1831.33	1693.05	1743.03
300.933990	1677.25	1671.71	1667.97	1666.23	1675.12	1674.32	1688.87	1854.84	1827.96	1726.51	1706.96	1770.46	1773.35	1729.95	1797.29	1725.94	1779.46	1780.99	1706.41	1803.78	1711.6	1798.04	1711.36	1704.54	1705.08	1712.77	1730.08	1693.75	1676.2	1702.53	1747.9	1796.74	1822.94	1697.39	1690.12	1764.06	1780.13	1706.43	1743.73	1840.21	1851.73	1667.89	1672.75	1703.69	1813.3	1775.65	1826.98	1692.59	1743.06
301.428986	1676.7	1672.3	1667.94	1667.53	1674.43	1675.34	1687.66	1851.08	1822.63	1725.96	1703.16	1771.77	1772.79	1728.5	1793.55	1725.6	1776.27	1778.86	1708.38	1806.98	1714.15	1795.84	1711.88	1700.2	1704.79	1709.33	1728.8	1692.22	1675.04	1702.47	1747.18	1794.05	1821.23	1696.55	1689.97	1761.96	1781.23	1706.2	1739.48	1839.88	1850.13	1667.46	1673.51	1702.47	1808.04	1774.99	1830.21	1691.43	1742.84
301.924011	1676.59	1673.45	1669.27	1666.45	1673.8	1676.33	1688.21	1850.41	1821.12	1724.19	1703.11	1767.06	1771.11	1729.68	1788.31	1722.85	1773.75	1777.23	1707.33	1802.09	1711.4	1795.41	1710.99	1701.96	1704.52	1709.6	1729.32	1691.92	1674.39	1700.56	1743.81	1789.34	1817.64	1693.85	1688.61	1758.81	1774.35	1705.2	1740.05	1838.54	1849.09	1666.84	1674.33	1703.82	1804.69	1769.71	1830.83	1691.21	1738.99
302.420013	1676.8	1673.26	1669.16	1665.93	1671.1	1674.29	1686.94	1849.01	1816.9	1721.12	1702.61	1767.5	1765.11	1726.79	1781.78	1722	1773.18	1775.46	1707.11	1801.51	1710.3	1794.38	1709.41	1701.5	1704.85	1708.63	1728.2	1689.14	1677.28	1698.66	1740.45	1786.86	1815.36	1691.58	1687.28	1754.61	1771.75	1703.31	1735.89	1834.59	1842.01	1669.03	1672.07	1701.13	1803.94	1768.41	1822.4	1692.99	1737.64
302.915009	1674.86	1671.79	1668.22	1662.35	1671.04	1671.37	1685.95	1845.06	1816.05	1718.35	1702.91	1764.89	1763.72	1722.41	1781.69	1721.29	1764.88	1772.65	1704.15	1799.12	1707.61	1788.33	1709.7	1698.2	1702.89	1704.91	1723.5	1691.76	1672.69	1699.42	1736.82	1785.18	1813.73	1690.16	1687.49	1752.08	1768.22	1700.14	1734.04	1829.29	1842.83	1665.65	1670.1	1700.77	1798.5	1765.28	1820.42	1689.68	1732.6
303.410004	1673.54	1669.2	1664.61	1663	1668.54	1671.45	1684.25	1841.36	1811.98	1717.54	1698.89	1761.03	1758.36	1719.78	1778.21	1717.88	1765.37	1769.43	1703.88	1797.86	1707.79	1784.97	1708.83	1694.15	1701.53	1704.9	1721.09	1689.14	1672.17	1698.86	1733.39	1781.44	1808.4	1689.32	1686.07	1754.1	1762.85	1703.56	1733.83	1829.62	1836.02	1667.19	1668	1700.1	1796.33	1767.02	1819.34	1687.76	1732.13
303.904999	1673.83	1670.37	1668.15	1662.6	1669.94	1672.65	1682.92	1836.83	1812.07	1717.31	1698.63	1763.47	1760.27	1721.14	1776.21	1718.32	1765.59	1770.54	1704.62	1795.21	1707.41	1782.57	1709.09	1696	1699.56	1705.01	1718.27	1688.25	1672.73	1696.27	1733.21	1778.72	1804.03	1688.46	1685.97	1748.39	1764.99	1699.89	1732.18	1826.64	1835.08	1663.99	1669.16	1697.56	1794.9	1759.52	1818.03	1688.89	1731.81
304.399994	1674.46	1668.7	1667.22	1662.05	1670.49	1670.93	1686.55	1836.19	1809.75	1714.41	1701.53	1757.78	1759.04	1720.19	1773.62	1715.76	1762.23	1768.11	1704.08	1796.04	1707.33	1781.4	1704.56	1694.42	1698.2	1704.69	1719.61	1687.54	1671.6	1695.24	1734.15	1774.76	1801.85	1687.95	1684.4	1746.18	1761.65	1698.77	1730.26	1822.58	1832.23	1664.3	1667.69	1696.73	1792.71	1761.09	1815.26	1687.19	1732.59
304.895996	1673.12	1670.1	1664.5	1661.21	1667.83	1670	1682.15	1835.8	1806.94	1715.08	1697.3	1760.25	1754.79	1716.54	1772.29	1714.68	1761.36	1766.69	1701.08	1790.09	1704.63	1783.43	1704.72	1694.1	1698.89	1700.95	1717.43	1687.35	1672.33	1694.81	1729.38	1774.53	1801.7	1691.08	1684.35	1745.04	1758.54	1698.02	1729.95	1822.03	1829.88	1663.47	1666.5	1696.22	1787.25	1759.16	1813.36	1685.09	1730.49
305.390991	1673.28	1668.42	1665.12	1662.72	1670.81	1671.03	1682.75	1835.94	1803.58	1714.28	1698.22	1757.89	1751.33	1717.28	1769.58	1716.03	1760.57	1765.68	1699.56	1787.94	1703.72	1780.61	1704.75	1694.39	1699.45	1702.84	1716.85	1688.84	1668.99	1694.1	1730.37	1771.56	1798.43	1687.31	1682.2	1741.32	1756.44	1698.19	1728.18	1821.11	1827.56	1663.1	1666.52	1694.97	1786.9	1757.27	1813.05	1685.11	1730.47
305.885986	1671.5	1668.04	1663.3	1661.05	1669	1670.7	1683.06	1831.35	1803.52	1711.14	1696.66	1752.96	1748.91	1714.3	1766.2	1713.79	1755.38	1763.65	1703.08	1785.02	1704.74	1776.64	1705.13	1693.33	1695.38	1700.27	1716.07	1686.2	1670.96	1692.55	1726.41	1769.8	1798.62	1686.85	1683.56	1741.14	1756.41	1696.93	1727.44	1822.78	1825.76	1662.75	1665.26	1693.4	1784.02	1754.1	1809.65	1687.59	1727.32
306.381012	1672.73	1668.68	1663.34	1662.3	1669.18	1671.25	1683.3	1829.05	1803.52	1709.34	1697.49	1751.31	1750.8	1715.62	1765.76	1715.76	1754.97	1761.34	1699.4	1783.48	1706.61	1778.17	1703.36	1692.4	1695.54	1701.51	1717.76	1689	1669.38	1692.83	1725.3	1770.33	1797.28	1687.97	1681.01	1742.16	1758.53	1699.04	1727.17	1818.54	1825.07	1663.01	1666.74	1694.84	1782.85	1756.78	1810.71	1686.08	1728.87
306.876007	1673.28	1668.3	1664.8	1662.12	1665.83	1667.53	1680.46	1830.54	1798.01	1710.12	1697.21	1750.46	1748.16	1713.03	1765.06	1713.68	1754.72	1761.56	1700.07	1780.34	1703.95	1777.65	1701.62	1692.88	1694	1699.06	1716.39	1686.25	1669.55	1690.27	1726.89	1768.7	1793.2	1685.38	1681.81	1740.17	1752.42	1694.89	1725.46	1816.67	1822.91	1660.55	1665.82	1692.65	1784.27	1753.65	1808.87	1686.11	1725.1
307.372009	1670.26	1666.91	1663.03	1661.32	1667.85	1668.5	1680.66	1826.15	1797.59	1710.74	1695.02	1751.07	1745.76	1712.51	1762.04	1709.45	1751.61	1758.86	1699.29	1778.34	1704.73	1773.73	1702.6	1693.45	1695.24	1699.39	1714.56	1685.25	1669.87	1694.17	1725.84	1767	1790.6	1684.37	1681.15	1738.62	1751.38	1694.59	1724.02	1813.16	1818.3	1663.01	1666.41	1693.8	1777.5	1751.33	1802.34	1685.39	1725.04
307.867004	1670.74	1667.03	1662.88	1661.71	1665.3	1668.57	1679.68	1823.69	1795.56	1708.54	1695.54	1750.35	1744.81	1711.89	1758.91	1709.99	1752.88	1758.19	1697.18	1776.68	1703.2	1771.6	1700.29	1691.57	1694.02	1698	1714.02	1681.97	1669.55	1691.39	1721.75	1762.9	1791.16	1686.29	1680.14	1737.64	1752.25	1692.26	1724.62	1812.44	1818.28	1660.86	1666.09	1694.45	1781.1	1747.35	1800.17	1681.46	1722.28
308.362000	1670.13	1664.51	1664.06	1659.54	1665.22	1668.62	1678.55	1823.63	1794.04	1706.9	1692.65	1745.23	1741.41	1712.76	1760.84	1711.43	1748.85	1753.49	1697.32	1775.35	1703.88	1770.71	1699.16	1688.8	1693.23	1696.67	1711.88	1684.65	1665.59	1689.33	1720.21	1762.88	1785.83	1683.49	1677.95	1733.13	1750.03	1695.1	1723.51	1811.22	1815.44	1660.96	1665.4	1691.7	1775.26	1746.65	1800.26	1682.22	1719.16
308.856995	1668.92	1666.83	1662.33	1660.05	1665.16	1668.37	1679.09	1818.74	1794.06	1706.63	1694.5	1745.13	1740.54	1710.87	1757.47	1709.06	1747.89	1753.08	1697.28	1775.29	1699.44	1770.52	1699.77	1689.13	1693.24	1694.45	1711.18	1681.45	1667.11	1689.06	1718.32	1761.12	1787.59	1685.17	1677.84	1733.32	1749.02	1693.22	1721.63	1807.91	1814.96	1658.95	1662.8	1690.09	1776.02	1745.79	1801.13	1683.66	1721.59
309.352997	1670.33	1665.47	1661.81	1657.76	1663.25	1667.66	1679.93	1818.53	1794.38	1706.47	1692.26	1744.12	1741.2	1709.07	1757.85	1708.11	1747.86	1751.92	1695.95	1773.47	1701.37	1766.64	1697.85	1688.26	1692.36	1696.54	1713.37	1683.78	1667.92	1689.85	1718.2	1761	1786.33	1683.36	1677.37	1732.36	1748.92	1693.75	1719.98	1807.16	1813.84	1661.44	1665.81	1690.26	1774.55	1746.6	1797.2	1683.76	1722.75
309.847992	1670.24	1666.92	1663.33	1660.44	1665.21	1666.25	1680.14	1815.97	1791.35	1705.17	1691.79	1745.57	1740.04	1711.08	1754.66	1707.89	1743.43	1752.51	1695.98	1772.51	1699.48	1766.95	1696.98	1686.61	1691.73	1697.27	1711.04	1682.4	1666	1687.05	1715.23	1757.22	1784.33	1682.26	1678.93	1731.71	1749.04	1692.06	1719.76	1806.91	1811.14	1660.02	1662.26	1688.67	1770.41	1743.44	1797.82	1680.55	1720.99
310.342987	1669.56	1664.59	1661.22	1658.07	1664.57	1667.1	1677.08	1815.92	1790.14	1707.32	1692.32	1741.23	1739.52	1709.32	1753.77	1706.23	1743.43	1751.24	1693.89	1770.62	1700.24	1766.07	1697.8	1687.44	1693.08	1696.7	1708.21	1683.42	1666.53	1689.89	1714.24	1758.67	1783.44	1681.33	1677.2	1733.95	1746.92	1693.94	1721.13	1804.56	1812.99	1659.8	1663.63	1689.34	1770.34	1740.68	1795.03	1682.16	1722.37
310.838013	1670.38	1667.87	1662.63	1658.3	1663.27	1666.35	1675.56	1812.6	1786.4	1705.56	1693.03	1742.2	1738.26	1708.44	1752.5	1708.39	1745.97	1748.16	1694.99	1770.45	1699.51	1763.61	1694.86	1685.12	1689.52	1696.4	1708.89	1681.4	1667.13	1687.78	1715.95	1758.2	1782	1680.28	1676.71	1730.45	1744.86	1690.42	1719.53	1800.15	1811.36	1659.05	1663.93	1690.5	1771.92	1743.65	1791.39	1680.24	1720.82
311.333008	1670.32	1663.7	1661.01	1660.48	1662.58	1665.95	1676.12	1815	1787.02	1702.54	1690.9	1743.35	1735.51	1706.4	1749.56	1706.88	1745.02	1750.7	1693.82	1771.83	1696.82	1762.35	1696.74	1688.45	1690.68	1693.87	1707.56	1680.21	1665.53	1686.27	1715.76	1756.21	1777.31	1681.55	1676.9	1730.08	1742.14	1693.55	1717.71	1802.19	1807.26	1658.57	1664.17	1688.61	1767.36	1738.86	1794.84	1682.37	1720.09
311.828003	1668.51	1666.16	1660.62	1659.49	1664.15	1665.63	1677.36	1811.79	1786.38	1702.49	1689.8	1741.97	1736.34	1706.38	1750.7	1702.86	1743.63	1750.25	1693.8	1765.46	1701.06	1761.93	1696.18	1687.31	1693.6	1695.36	1708.65	1679.73	1666.91	1684.32	1715.49	1752.02	1778.46	1680.77	1676.38	1727.78	1746.17	1693.02	1720.91	1796.31	1801.77	1658.09	1662.34	1688.1	1770.71	1740.02	1795.62	1679.19	1719.65
312.324005	1668.95	1665.35	1662.98	1658.09	1660.9	1664.93	1676.75	1810.04	1785.83	1703.39	1692.21	1740.16	1734.18	1708.37	1748.97	1705.07	1742.66	1747.73	1692.55	1766.69	1700.14	1759.11	1696.1	1686.55	1689.08	1694.32	1707.11	1681.16	1665.18	1686.18	1715.35	1753.4	1775.58	1680.56	1675.4	1727.26	1745.28	1689.78	1718.85	1796.74	1803.79	1658.86	1662.66	1688.48	1769.98	1739.19	1792.58	1683.1	1716.77
312.819000	1666.28	1665.59	1661.71	1656.83	1663.09	1666.11	1675.9	1806.06	1783.54	1703.6	1690.07	1737.79	1735.75	1706.15	1750.56	1704.14	1740.51	1746.25	1691.53	1761.86	1696.91	1756.29	1693.21	1680.93	1691.6	1693.16	1709.58	1681.14	1666.03	1685.91	1714.34	1754.15	1773.81	1680.73	1676.76	1724.89	1741.31	1689.54	1717.68	1798.6	1802	1658.09	1663.12	1686.41	1765.53	1739.2	1787.95	1678.68	1717.06
313.313995	1667.95	1665.39	1662.03	1659.58	1663.68	1667.58	1676.71	1807.67	1781.71	1702.33	1691.55	1736.31	1733.81	1704.81	1749.94	1703.85	1740.79	1745.62	1693	1766.52	1696.48	1758.83	1693.27	1683.4	1690.31	1690.78	1707.03	1681.19	1664.2	1683.91	1715.52	1755.7	1770.91	1678.72	1675.7	1725.87	1744.29	1687.75	1717.27	1793.44	1799.11	1660.42	1662.07	1690.43	1765.49	1738.81	1789.95	1680.51	1717.2
313.808990	1666.46	1662.82	1660.17	1658.73	1662.3	1665.35	1676.55	1805.22	1779.73	1698.38	1690.46	1736.87	1731.23	1705.86	1746.87	1704.47	1738.33	1744.58	1693.31	1764.64	1695.34	1758.91	1695.04	1683.32	1690.48	1690.9	1705.02	1682.7	1664.51	1686.92	1710.83	1751.86	1773.79	1680.18	1677.62	1727.4	1741.91	1687.91	1716.62	1794.91	1801.74	1658.67	1663.84	1686.45	1763.62	1737.25	1788.77	1679.48	1714.97
314.304993	1668.02	1663.22	1659.49	1656.94	1663.97	1665.58	1676.18	1801.23	1779.05	1698.62	1688.44	1734.09	1730.9	1701.22	1743.66	1702.1	1738.42	1743.49	1692.01	1760.83	1698.84	1753.69	1690.84	1686.8	1688.63	1692.42	1703.3	1682.01	1663.16	1683.52	1711.84	1750.5	1771.6	1677.57	1674.92	1722.19	1740.81	1687.43	1715.73	1792.65	1797.35	1655.94	1659.63	1685.23	1761.02	1734.33	1786.55	1678.96	1714.52
314.799988	1665.93	1665.28	1661.78	1657.52	1661.73	1666.45	1675.81	1799.46	1778.37	1697.22	1689	1735.79	1728.66	1704.62	1745.12	1701.34	1737.64	1741.13	1691.67	1759.55	1699.19	1755.17	1692.91	1682.11	1689.37	1690.96	1704.57	1680.7	1666.49	1682.75	1711.47	1747.94	1768.91	1680.18	1676.08	1722.08	1737.57	1690.62	1714.56	1792.79	1797.27	1659.56	1662.91	1686.31	1761.87	1736.49	1782.39	1678.03	1714.58
315.295013	1665.57	1663.8	1659.2	1659.03	1661.55	1663.5	1674.42	1799.69	1773.72	1700.57	1688.91	1734.84	1728.12	1703.64	1742.23	1702.57	1737.74	1740.49	1690.43	1758.75	1693.45	1753.28	1689.38	1682.66	1689.29	1690.82	1703.23	1676.89	1663.96	1682.98	1709.55	1748.08	1767.88	1677.48	1675.25	1722.14	1736.53	1687.01	1710.3	1788.13	1792.67	1656.6	1660.25	1682.66	1758.93	1735.64	1780.16	1677.3	1712.43
315.790009	1663.31	1662.83	1660.18	1655.34	1662.73	1665.77	1674.92	1796.1	1776.16	1696.9	1687.5	1731.52	1728.03	1701.84	1743.58	1697.87	1737.19	1740.42	1691.94	1757.88	1695.71	1748.73	1692.04	1678.01	1690.14	1691.2	1705.3	1678.03	1664.14	1683.2	1707.09	1746.47	1764.07	1678.14	1675.66	1719.81	1734.04	1688.42	1715.49	1789.39	1794.12	1657.32	1661.43	1682.79	1756.78	1732.08	1782.58	1676.36	1712.21
316.285004	1666.93	1665.08	1658.34	1656.7	1661.22	1663.4	1675.7	1798.57	1777.11	1696.23	1688.71	1733.15	1725.72	1701.74	1740.97	1699.49	1734.29	1739.75	1689.69	1759.27	1693.5	1748.97	1690.14	1680.48	1687.01	1688.94	1702.35	1677.76	1658.64	1680.6	1705.63	1743.73	1766.48	1679.1	1674.73	1720.21	1737	1688.53	1712.49	1787.85	1790.89	1656.71	1659.32	1684.41	1758.6	1729.91	1780.06	1676.34	1711.1
316.781006	1665.24	1662.86	1660.65	1656.51	1660.53	1663.57	1674.81	1793.15	1773.11	1695.3	1687.22	1730.42	1727.31	1700.25	1741.89	1699.71	1733.83	1739.06	1689.04	1756.44	1697.52	1748.28	1689.06	1680.82	1687.23	1689.48	1703.05	1679.62	1664.04	1681.64	1707.46	1741.77	1760.67	1675.38	1671.86	1715.57	1734.72	1686.45	1712.3	1784.93	1785.16	1658.36	1660.56	1685.28	1753.28	1728.86	1777.22	1677.4	1711.77
317.276001	1665.21	1664.3	1657.87	1658.93	1660.11	1664.48	1676.84	1794.7	1771.26	1693.15	1687.65	1733.16	1724.38	1698.32	1739.9	1699.81	1733.07	1734.68	1689.18	1757.04	1693.86	1746.67	1689.35	1682.86	1685.08	1688.47	1702.12	1677.14	1663.23	1681.16	1704.43	1746.47	1763.94	1677.98	1674.65	1717.59	1733.83	1687.5	1711.35	1785.93	1788.49	1655.56	1659.64	1683.67	1754.62	1728.3	1776.42	1678.06	1709.47
317.770996	1664.78	1662.35	1657.48	1655.86	1660.85	1663.4	1673.45	1791.14	1771.81	1693.56	1687.37	1728.78	1724.15	1697.72	1742.08	1697.93	1733.11	1735.81	1687.83	1755.69	1691.23	1747.65	1688.91	1680.55	1687.03	1686.82	1701.69	1676.43	1663.16	1682.05	1704.54	1740.6	1763.67	1674.91	1673.79	1717.88	1732.18	1686.23	1710.22	1783.47	1788.33	1656.08	1660.32	1682.2	1753.93	1728.95	1776.81	1675.28	1709.59
318.265991	1664.36	1662.39	1659.18	1655.6	1659.23	1663.01	1671.81	1793.85	1769.13	1695.54	1686.92	1730.69	1724.67	1698.43	1741.06	1699.28	1731.88	1736.05	1686.92	1754.92	1696.68	1747.36	1689.4	1678.41	1686	1688.17	1703.07	1678.51	1660.93	1680.62	1703.81	1741.72	1762.95	1676.12	1674.6	1717.01	1730.62	1684.68	1708.47	1781.92	1783.59	1656.49	1662.91	1681.05	1752.44	1726.01	1774.97	1677.04	1709.62
318.760986	1665.4	1660.88	1656.98	1655.26	1661.15	1661.88	1673.18	1791.15	1773.82	1693.55	1687.73	1732.62	1724.29	1699.62	1737.99	1697.28	1735.27	1735.87	1689.4	1753.01	1695.51	1743.76	1688.16	1679.59	1684.46	1687.6	1700.46	1675.71	1662.43	1679.8	1706.07	1740.45	1762.24	1677.15	1673.73	1716.64	1732.2	1687.39	1709.09	1780.24	1784.25	1658.98	1660.89	1683	1752.49	1726.96	1771.65	1678.81	1707.71
319.256989	1664.45	1661.09	1656.93	1656.37	1659.71	1663.29	1673.13	1787.84	1769.4	1689.8	1686.05	1725.93	1720.28	1697.23	1735.39	1696.89	1729.83	1733.36	1688.26	1751.55	1692.88	1744.87	1686.73	1676.51	1683.63	1686.29	1701.79	1674.8	1662.87	1682.07	1704.53	1739.33	1757.45	1674.38	1674.32	1715.85	1731.91	1685.24	1709.42	1780.46	1785.7	1657.1	1658.92	1682.01	1750.04	1725.54	1773.97	1675.68	1710.07
319.752014	1663.13	1660.14	1659.17	1655.71	1657.42	1662.61	1671.74	1788.21	1767.97	1692.4	1685.93	1726.54	1723.03	1698.47	1736.9	1695.58	1732.17	1733	1685.82	1748.6	1692.4	1740.12	1687	1679.09	1685.07	1687.97	1699.2	1678	1663.09	1680.57	1703.12	1740.17	1756.23	1674.93	1672.61	1715.3	1729.86	1684.53	1707.23	1778.19	1785.71	1657.94	1661.44	1681.41	1749.42	1727.25	1770.38	1677.33	1710.83
320.247009	1666.03	1660.87	1658.46	1657.41	1660.58	1662.05	1673.04	1787.36	1767.79	1690.88	1687.34	1729.08	1719.49	1695.9	1735.06	1697.9	1726.83	1730.35	1688.43	1747.52	1692.9	1743.7	1687.12	1681.09	1684.6	1689.11	1700.83	1677.45	1661.94	1682.16	1702.53	1738.78	1757.26	1676.97	1672.5	1716.09	1729.96	1684.69	1708.53	1777.88	1782.13	1657.28	1659.68	1680.31	1750.53	1728.41	1769.34	1674.9	1706.42
320.742004	1664.59	1662.25	1656.75	1654.93	1660.2	1664.81	1672.63	1787.02	1766.75	1693.08	1685.39	1725.42	1718.39	1698.05	1733.58	1697	1726.95	1732.43	1687.94	1751.27	1692.81	1741.36	1686.86	1678.19	1682.93	1684.55	1697.82	1675.77	1662.13	1678.55	1702.44	1738.9	1756.71	1676.34	1674.48	1713.39	1730.76	1685.05	1707.62	1779.88	1782.22	1653.98	1658.63	1677.43	1748.74	1726.6	1771.43	1678.46	1709.29
321.237000	1662.99	1661.19	1659.96	1655.9	1658.29	1662.43	1672.11	1784.31	1760.57	1694.51	1683.87	1725.09	1721.01	1693.97	1732.14	1697.22	1726.7	1729.35	1685.95	1745.98	1689.44	1740.61	1683.26	1677.37	1682.66	1686.88	1698.97	1676.35	1659.69	1680.18	1699.58	1739.52	1752.96	1676.6	1672.7	1713.89	1727.52	1684.21	1705.19	1775.86	1779.08	1655.94	1659.3	1679.73	1747.83	1721.93	1767.78	1674.16	1707.93
321.733002	1663	1660.8	1655.39	1654.86	1660.6	1662.9	1674.57	1786.95	1764.72	1690.13	1683.07	1725.45	1718.66	1696.49	1734.32	1695.53	1726.63	1731.35	1686.59	1749.5	1692.59	1740.42	1686.13	1677.78	1684	1686.25	1699.37	1674.41	1660.46	1680.05	1701.67	1738.34	1756.38	1673.89	1671.05	1713.87	1729.21	1682.92	1705.49	1777.75	1780.08	1658.24	1660.05	1677.69	1747.56	1723.76	1773.49	1673.55	1705.82
322.227997	1664.69	1661.09	1658.63	1655.15	1660.87	1661.2	1671.72	1780.15	1763.93	1692.59	1683.6	1726.76	1718.39	1696.33	1733.31	1694.95	1725.24	1730.81	1687.59	1745.82	1692.68	1738.26	1686.78	1676.77	1682.21	1685.44	1698.1	1674.53	1660.77	1681.17	1702.25	1735.07	1750.87	1673.52	1670.81	1711.74	1726.94	1682.3	1705.56	1774.09	1781.12	1654.01	1658.7	1677.59	1745.94	1723.21	1768.95	1674.45	1706.91
322.722992	1665.04	1662.12	1659.03	1654.55	1661.84	1663.52	1672.9	1782.6	1764.39	1690.95	1684.61	1727.48	1717.05	1694.78	1731.12	1697.36	1726.34	1730.59	1688.39	1748.8	1689.31	1739.08	1689.46	1678.38	1683.13	1684.89	1699.03	1673.32	1662	1678.3	1702.34	1733.88	1752.27	1674.71	1672.73	1713.82	1726.92	1683.53	1705.22	1774.9	1778.13	1655.08	1659.68	1680.09	1745.32	1723.93	1770.59	1674.66	1707.18
323.217987	1662.87	1662.09	1657.97	1656.07	1658.49	1660.81	1670.93	1780.89	1762.55	1689.47	1685.67	1722.88	1716.05	1693.09	1728.06	1694.45	1725.81	1727.43	1687.66	1746.45	1692.37	1735.25	1686.48	1676.57	1682.87	1688.18	1695.61	1678.59	1658.64	1679.35	1701.57	1735.84	1752.42	1672.23	1671.96	1711	1726.05	1682.07	1702.73	1774.6	1776.06	1653.29	1659.28	1677.53	1747.16	1723.33	1765	1675.73	1706.83
323.713013	1665.06	1661.94	1657.96	1655.73	1658.93	1662.1	1671.58	1778.61	1757.67	1688.28	1682.46	1722.66	1715.33	1691.98	1727.29	1694.16	1723.66	1725.27	1683.37	1746.82	1692.95	1736.22	1684.07	1678.51	1681.68	1684.58	1697.68	1677.04	1662.2	1678.15	1700.39	1733.14	1751.14	1671.86	1673.11	1710.85	1725.95	1681.68	1704.32	1772.51	1775.8	1654.86	1659.04	1676.54	1746.49	1721.35	1766.01	1674.22	1706.38
324.209015	1662.48	1659.12	1655.46	1655.15	1658.25	1662.73	1669.26	1779.53	1756.89	1690.54	1682.35	1722.91	1716.65	1692.98	1731.15	1693.08	1723.96	1728.27	1686	1744.3	1691.52	1738.24	1683.81	1675.6	1681.16	1683.1	1697.33	1676.24	1660.19	1677.14	1698.66	1732.86	1750.51	1673.9	1670.42	1710.96	1722.69	1681.5	1701.87	1769.45	1774.12	1653.4	1655.31	1672.77	1743.99	1719.58	1764.38	1675.32	1704.56
324.704010	1662.28	1659.22	1657.1	1656.94	1659.36	1660.69	1673.46	1776.47	1756.88	1687.97	1685.04	1721.79	1713.49	1694.02	1729.23	1693.2	1723.05	1725.07	1684.29	1740.82	1689.59	1733.74	1684.29	1674.63	1680.86	1685.67	1694.68	1673.9	1661.57	1677.5	1699.07	1732.17	1750.63	1672.4	1669.96	1709.85	1723.52	1681.42	1701.8	1768.62	1771.37	1655.78	1657.88	1678.66	1741.94	1716.17	1763.08	1672.8	1704.05
325.199005	1662.89	1659.22	1658.65	1655.39	1660.45	1662.71	1672.79	1777.15	1753.37	1687.73	1684.14	1718	1715.27	1693.16	1728.51	1691.38	1719.37	1725	1687.42	1741.14	1688.45	1731.87	1683.34	1674.87	1682.11	1683.43	1696.05	1673.8	1659.54	1675.45	1695.89	1731.32	1747.68	1673.74	1669.8	1707.67	1722.5	1682.02	1702.42	1766.56	1773.59	1653.92	1657.51	1675.95	1739.55	1717.79	1761.3	1672.42	1701.79
325.694000	1662.07	1659.89	1657.82	1656.15	1657.54	1661.54	1672.19	1773.41	1753.94	1685.5	1680.78	1719.17	1710.84	1691.46	1726.49	1694.51	1720.54	1723.38	1685.4	1742.58	1689.59	1731.86	1682.49	1675.68	1679.63	1682.23	1696.89	1672.33	1660.82	1677.33	1697.14	1729.53	1743.79	1673.96	1671.17	1708.19	1722.98	1681.52	1701.64	1765.84	1768.88	1653.66	1658.24	1675.91	1739.65	1715.69	1759.12	1671.42	1703.7
326.190002	1662.49	1659.28	1655.69	1652.74	1660.6	1659.85	1671.92	1771.7	1755.3	1687.95	1682.31	1717.67	1712.52	1693.82	1726.91	1692.4	1720.59	1724.68	1682.9	1737.56	1688.74	1731.22	1683.1	1674.16	1679.85	1684.43	1696.12	1673.49	1657.84	1676.12	1695.1	1728.67	1742.9	1674.06	1670.55	1710.7	1718.5	1680.77	1700.24	1767.25	1768.81	1655.38	1656.67	1675.84	1739.24	1718.2	1758.08	1673.45	1702.07
326.684998	1662.91	1656.63	1655.82	1655.25	1659.88	1659.93	1673.82	1771.59	1753.45	1686.87	1682.58	1717.98	1712.21	1692.75	1725.46	1691.36	1719.27	1720.87	1684.88	1736.9	1687.43	1730.96	1682.95	1675.95	1682.37	1682.41	1694.15	1673.33	1659.69	1674.84	1694.44	1727.91	1743.77	1674.33	1669.65	1706.41	1723.15	1681.37	1701.58	1762.47	1764.69	1652.99	1657.09	1675.48	1739.88	1716.46	1759.03	1672.18	1704.08
327.179993	1662.78	1657.72	1655.97	1653.87	1659.02	1660.29	1672.34	1770.56	1750.09	1684.3	1682.02	1718.69	1710.58	1690.15	1724.77	1692.16	1717.14	1720.56	1683.11	1739.7	1687.93	1727.51	1682.14	1670.44	1677.88	1683.07	1694.99	1672.95	1655.76	1674.09	1692.83	1726.78	1740.94	1671.73	1668.68	1705.37	1720.37	1679.7	1702.82	1761.86	1764.14	1653.1	1657.5	1676.42	1739.19	1715.95	1757.2	1676.02	1701.55
327.674988	1662.44	1659.05	1657.8	1653.18	1658.89	1660.48	1673.38	1766.33	1751.99	1685.44	1684.39	1720.25	1712.26	1692.65	1723.56	1692.14	1718.98	1720.68	1682.12	1735.41	1687.65	1729.91	1680.66	1674.6	1680.28	1683.83	1693.67	1673.85	1658.37	1674.38	1694.22	1729.09	1742.73	1669.59	1671.06	1708.08	1719.11	1679.62	1700.37	1761.65	1764.52	1652.9	1658.96	1674.86	1740.73	1714.93	1752.77	1672.68	1700.73
328.170013	1661.09	1656.89	1655.21	1652.17	1658.53	1659.12	1668.58	1763.11	1748.45	1683.26	1682.32	1713.78	1710.39	1687.48	1723.85	1688.2	1717.28	1718.76	1682.86	1736.76	1686.46	1727.1	1679.26	1671.77	1678.37	1681.27	1691.05	1672.68	1659.59	1676.02	1693.35	1727.88	1740.27	1671.85	1670.19	1705.76	1719.61	1682.22	1699.75	1760.17	1763.38	1650.28	1654.22	1675.28	1737.83	1714.83	1752.2	1673.57	1699.91
328.665985	1661.48	1661.13	1654.51	1655.46	1657.17	1659.14	1669.3	1763.31	1750.71	1686.68	1681.53	1715.1	1709.39	1691.44	1723.86	1691.39	1719.26	1718.51	1681.5	1737.5	1687.97	1725.49	1679.29	1671.74	1681.64	1679.44	1690.66	1671.4	1656.92	1672.96	1693.32	1725.03	1738.38	1672.07	1669.39	1705.51	1717.87	1678.7	1700.5	1758.33	1762.77	1650.98	1654.62	1675.05	1735.89	1711.37	1751.13	1672.07	1698.47
329.161011	1663.83	1657.6	1656.54	1652.78	1656.55	1658.94	1670.34	1766.31	1747.24	1685.03	1681.34	1717.18	1709.3	1688.37	1721.61	1690.94	1713.63	1719.47	1679.74	1735.39	1686.07	1728.74	1679.29	1670.73	1680.05	1680.91	1692.59	1671.42	1657.7	1673.53	1691.11	1726.65	1737.83	1670.61	1668.55	1704.32	1716.6	1677.48	1698.76	1756.93	1761.2	1654.63	1656.25	1675.92	1735.62	1711.52	1751.67	1669.1	1699.14
329.656006	1661.26	1657.6	1656.65	1652.08	1655.91	1657.85	1668	1762.66	1745.87	1682.93	1679.74	1713.62	1707.99	1688.01	1720.24	1689.7	1714.84	1718	1681.87	1730.58	1684.88	1725.04	1679.41	1671.35	1680.51	1681.19	1691.85	1668.49	1656.99	1671.33	1691.09	1725.11	1734.87	1671.14	1668.61	1703.43	1718	1676.87	1698.58	1757.48	1758.59	1653.17	1653.74	1675.21	1734.75	1709.88	1748.81	1671.3	1698.33
330.151001	1658.86	1657.55	1655.1	1652.51	1657.09	1659.44	1668.69	1760.66	1746.31	1682.24	1679.06	1713.13	1706.08	1688.35	1718.69	1686.36	1712.98	1717.07	1683.68	1730.47	1686.59	1722.55	1679.46	1670.29	1678.42	1679.19	1691.8	1672.9	1656.76	1670.29	1689.26	1721.32	1735.18	1673.08	1669.11	1702.02	1715.01	1679.93	1696.83	1753.85	1758.04	1650.27	1652.06	1673.49	1735.16	1711.7	1750.41	1670.53	1696.71
330.645996	1659.91	1657.54	1654.59	1653.62	1657.9	1658.79	1667.85	1760.69	1743.08	1681.96	1679.14	1709.98	1706.09	1686.79	1715.6	1688.1	1714.46	1713	1680.47	1730.53	1685.5	1722.72	1680.2	1671.69	1677.81	1681.16	1690.66	1672.15	1656.56	1671.21	1689.32	1722.25	1734.15	1668.44	1668.33	1702.92	1714.18	1676.36	1695.78	1754.46	1753.42	1651.26	1655.3	1673.95	1728.72	1711.53	1750.17	1671.82	1696.43
331.141998	1661.45	1660.29	1656.98	1654.51	1658.2	1658.54	1667.49	1758.84	1741.67	1682.58	1680.92	1712.77	1707.92	1686.64	1717.21	1686.38	1712.95	1715.19	1682.39	1731.18	1687.72	1724.78	1676.72	1669.49	1678.7	1680.34	1689.47	1671.19	1657.67	1671.93	1690.9	1721.64	1732.94	1670.27	1667.99	1700.98	1715.04	1678.43	1696.51	1752.19	1755.88	1651.78	1654.26	1673.65	1734.03	1709.69	1748.18	1670.33	1694.53
331.636993	1660.08	1659.64	1655.97	1653.3	1656.1	1657.77	1668.92	1758.28	1745.22	1682.77	1679.34	1710.54	1703.17	1685.72	1717.81	1685.72	1711.63	1714.51	1677.71	1730.14	1685.15	1720.95	1677.37	1671.4	1678.33	1678.63	1690.44	1671.5	1658.05	1668.39	1690.06	1719.88	1734.76	1670.93	1667.48	1702.15	1712.81	1677.53	1695.65	1751.98	1754.02	1650.29	1655.11	1674.22	1728.65	1709.77	1742.51	1668.85	1695.72
332.131989	1662.27	1656.06	1655	1651.84	1657.84	1658.6	1668	1754.63	1744.69	1681.75	1677.9	1713.41	1703.41	1687.23	1716.4	1685.92	1714.13	1715.46	1680.75	1728.7	1685.38	1721.46	1677.57	1670.1	1678.48	1681.09	1690.08	1668.14	1657.23	1671.68	1689.55	1719.14	1730.77	1666.92	1667.24	1700.43	1712.34	1675.67	1693.78	1752.44	1753.55	1650.37	1654.59	1675.31	1731.42	1706.49	1745.79	1668.22	1696.46
332.627014	1660.01	1659.5	1655.33	1651.95	1655.21	1657.62	1667.88	1753.84	1740.47	1680.71	1677.75	1709.68	1704.45	1687.24	1714.54	1687.27	1711.93	1714.01	1678.89	1731.63	1684.86	1719.98	1677.84	1670.62	1678.22	1680.46	1689.05	1673.11	1656.16	1670.25	1688.56	1720.02	1728.97	1669.64	1669.16	1699.87	1711.45	1675.35	1696.42	1751.66	1753.78	1653.06	1654.7	1675.51	1728.6	1705.68	1747.54	1670.62	1694.23
333.122009	1660.93	1656.66	1653.5	1653.63	1654.97	1656.19	1665.77	1754.86	1738.69	1679.93	1678.97	1712.52	1704.32	1685.19	1716.89	1686.11	1710.67	1710.38	1682.52	1727.46	1682.16	1719.69	1674.95	1670.04	1679.64	1677.27	1688.62	1669.87	1655.64	1670.61	1688.22	1720.32	1732.15	1671.82	1666.31	1700.91	1713.46	1678.03	1695.09	1747.47	1750.79	1651.88	1656.21	1673.93	1727.69	1709.17	1743.36	1668.89	1695.79
333.618011	1659.91	1657.09	1654.41	1651.62	1655.76	1655.7	1668.72	1755.84	1738.76	1680.88	1678.6	1709.22	1703.68	1684.26	1714.24	1683.86	1709.79	1712.1	1678.97	1725.01	1682.77	1716.84	1676.24	1667.62	1674.3	1678.15	1689.13	1668.5	1655.18	1668.89	1685.4	1718.02	1725.52	1670.99	1665.72	1699.41	1709.66	1677.3	1694.64	1744.45	1748.56	1648.96	1653.09	1674.04	1724.92	1705.23	1743.79	1668.98	1692.53
334.113007	1656.88	1657.11	1653	1652.34	1655.93	1658.7	1667.54	1754.3	1739.57	1681.13	1677.94	1707.88	1701.01	1683.9	1714.04	1686.85	1709.19	1712.32	1678.02	1724.57	1683.58	1716.64	1673.95	1667.96	1677.34	1676.4	1686.21	1671.23	1655.5	1669.64	1686.24	1717.16	1725.62	1668.28	1665.98	1699.99	1709.72	1676.89	1693.63	1746.74	1747.88	1651.68	1653.22	1673.57	1725.19	1705.1	1743.06	1669.55	1692.86
334.608002	1659.6	1657.86	1655.95	1652.43	1654.81	1657.81	1666.55	1750.5	1738.29	1679.88	1676.53	1705.84	1700.89	1684.33	1710.51	1683.7	1709.97	1708.77	1677.78	1724.52	1681.8	1714.86	1676.26	1666.13	1675.85	1677.26	1686.09	1667.97	1653.94	1670.19	1685.13	1717.09	1728.1	1670.5	1667.49	1698.4	1710.59	1676.23	1693.28	1747.55	1748.37	1649.86	1652.24	1673.13	1724.02	1704.98	1741.44	1669.61	1694.77
335.102997	1656.45	1653.49	1653.69	1653.58	1658.59	1658.8	1668.12	1750.86	1738.2	1680.85	1676.67	1705.68	1702.34	1685.19	1715.65	1684.95	1707.26	1709.19	1678.11	1725.61	1683	1715.12	1673.52	1668.89	1677.12	1678.51	1687.55	1667.36	1656.3	1670.39	1684.51	1715.7	1727.61	1666.88	1667.29	1695.6	1710.41	1674.26	1692.18	1745.26	1746.82	1651.86	1651.59	1673.19	1725.28	1702.57	1740.56	1668.09	1693.98
335.597992	1659.63	1657.94	1652.74	1651.71	1656.74	1658.4	1666.49	1749.62	1734.8	1677.1	1678.55	1705.17	1699.11	1682.78	1710.89	1684.01	1705.47	1708.62	1679.44	1725.38	1683.3	1714.87	1674.23	1665.36	1677.23	1677.06	1686.39	1667.59	1657.18	1668.51	1685.55	1713.67	1723.38	1667.79	1663.97	1697.01	1709.62	1676.68	1694.5	1743.87	1743.33	1649.64	1652.18	1671.36	1721.96	1701.76	1736.08	1669.24	1694.31
336.093994	1659.47	1656.01	1651.55	1651.05	1657.74	1655.65	1667.78	1748.36	1735.74	1679.39	1675.88	1704.88	1701.86	1683.13	1709.9	1682.6	1705.55	1707.61	1677.84	1724.24	1682.09	1713.43	1675.82	1666.24	1674.5	1678.76	1688.18	1667.17	1657.22	1668.77	1684.79	1714.88	1725.42	1667.34	1666.92	1696.15	1708.18	1673.85	1692.34	1743.73	1746.81	1651.78	1654.59	1672.92	1721.89	1701.74	1737.33	1665.5	1690.38
336.588989	1658.33	1656.19	1655.16	1649.59	1656.4	1657.38	1667.89	1744.67	1734.73	1675.11	1677.6	1703.01	1698.57	1681.46	1711.75	1682.09	1707.97	1705.66	1677.34	1719.98	1682.78	1713.11	1673.87	1666.8	1674.75	1672.75	1687.75	1669.06	1655.44	1668.78	1683.29	1716.09	1723.5	1668.09	1666.24	1697.38	1710.14	1674.92	1691.72	1742.59	1746.28	1648.79	1652.72	1673.94	1722.63	1702.26	1735.55	1667.01	1693.17
337.084015	1656.29	1656.43	1652.36	1649.59	1656.03	1656.7	1667.75	1745.03	1736.14	1678.12	1676.87	1703.97	1699.24	1681.74	1710.21	1684.14	1705.78	1705.46	1679.2	1720.85	1682.32	1714.07	1673.88	1667.62	1675.52	1673.9	1684.87	1668.05	1653.63	1667.24	1683.5	1714.76	1724.02	1667.15	1666.21	1694.75	1704.55	1673.01	1691.45	1741.78	1743.38	1650.08	1650.94	1670.63	1721.13	1700.48	1734.47	1667.26	1690.89
337.579010	1656.36	1656.52	1654.29	1650.32	1655.57	1657.65	1667.95	1746.31	1730.79	1679.37	1677.39	1704.98	1697.49	1684.02	1707.32	1682.24	1707.8	1709.3	1677.71	1719.21	1681.96	1712.45	1673.99	1667.6	1674.83	1674.67	1685.51	1667.81	1655.84	1670.15	1682.69	1713.12	1724.19	1668.76	1664.84	1694.77	1706.04	1673.86	1691.59	1739.34	1741.16	1647.63	1652.11	1673.39	1720.76	1700.57	1735.61	1668.34	1691.8
338.075012	1656.38	1658.4	1654.75	1651.56	1653.85	1654.57	1665.83	1746.2	1731.32	1677.4	1675.96	1704.43	1697.84	1683.11	1708.52	1682.56	1705.07	1704.63	1677.8	1718.8	1683.84	1709.29	1673.01	1666.48	1673.49	1676.15	1682.93	1668.95	1654.76	1667.61	1685.26	1710.05	1719.51	1667.54	1664.46	1693.67	1704.91	1673.04	1688.7	1739.81	1741.51	1648.47	1652.46	1670.88	1717.99	1701.37	1732.33	1668.61	1691.56
338.570007	1658.58	1655.93	1654.21	1652.27	1656.75	1658.73	1665.13	1740.42	1728.93	1675.2	1676.91	1701.12	1697.48	1681.97	1709.08	1680.14	1702.88	1704.52	1676.05	1718.39	1680.91	1709.65	1673.36	1665.35	1673.74	1675.97	1684.99	1668.51	1653.89	1668.73	1681.9	1710.81	1720.71	1670.62	1664.96	1692.15	1706.5	1672.82	1687.91	1738.78	1738.88	1648.84	1652.34	1670.69	1720.56	1701.54	1731.46	1668.05	1690.87
339.065002	1658.49	1657.52	1656.11	1649.8	1655.61	1655.34	1665.96	1743.05	1728.88	1673.91	1676.12	1703.14	1697.78	1681.22	1706.47	1681.87	1705.46	1702.69	1676.72	1718.11	1682.04	1711.65	1671.6	1666.03	1675.2	1674.33	1684.95	1665.81	1655.24	1665.75	1682.71	1708.68	1720.04	1667.61	1664.08	1694.76	1704.88	1672.04	1691	1737.64	1739.16	1649.39	1652.48	1670.79	1714.82	1697.88	1730.9	1667.21	1693.27
339.559998	1656.84	1654.77	1653.43	1650.22	1656.02	1655.31	1665.7	1745.03	1730.57	1674.49	1675.88	1700.85	1694.03	1680.1	1705.39	1681.14	1702.38	1703.52	1677.1	1716.32	1681.29	1707.05	1673.39	1664.86	1673.86	1674.6	1684.24	1666.08	1653.78	1665.29	1682.78	1711.1	1720.84	1665.74	1664.04	1691.9	1702.74	1673.24	1686.34	1735.8	1736.23	1647.59	1652.81	1670.13	1715.22	1697.27	1730.82	1665.83	1690.79
340.054993	1657.57	1654.34	1653.52	1651.56	1655.78	1654.73	1664.54	1741.33	1730.36	1676.8	1675.39	1702.66	1696.03	1679.21	1705.6	1683.37	1702.9	1703.01	1675.43	1714.75	1682.58	1706.41	1671.48	1667.88	1674.16	1675.07	1683.49	1665.69	1652.26	1666.8	1680.9	1708.16	1719.37	1667.33	1664.38	1693.31	1704.42	1673.2	1689.52	1736.98	1734.51	1649.37	1651.86	1669.53	1715.22	1697.72	1729.55	1666.55	1690.8
340.550995	1656.89	1654.8	1652.67	1650.16	1653.1	1656.52	1666.2	1740.72	1726.57	1675.28	1675.54	1699.03	1695.46	1676.68	1702.84	1679.29	1700.94	1702.56	1674.2	1714.4	1681.91	1708.98	1671.16	1663.87	1672.7	1672.8	1682.55	1667.58	1654.56	1664.11	1680.38	1709.05	1716.39	1666.37	1664.65	1692.4	1702.21	1673.25	1686.86	1733.38	1734.85	1648.83	1651.59	1668.46	1715.85	1698.78	1731.19	1666.16	1686.86
341.045990	1657.7	1656.02	1651.11	1650.44	1654.56	1656.88	1665.23	1740.8	1727.33	1673.18	1674.14	1699.8	1691.95	1678.83	1706.57	1680.95	1701.27	1703.7	1675.83	1715.68	1678.1	1708.74	1671.06	1666.31	1673.24	1673.53	1684.14	1668.12	1655.25	1668.75	1682.49	1709.28	1717.6	1666.28	1664.99	1691.97	1704.37	1675.59	1687.29	1736.75	1734.5	1648.9	1651.74	1668.6	1717.09	1697.42	1729.99	1667.96	1687.73
341.540985	1655.89	1655.68	1652.2	1650.61	1656.29	1657.93	1667.15	1737.26	1725.97	1675.02	1676.55	1697.14	1695.3	1677.26	1705.6	1679.57	1701.79	1704.16	1675.55	1712.67	1683.18	1706.22	1669.88	1663.71	1673.25	1671.61	1684.94	1666.06	1653.52	1664.87	1679.7	1708.65	1714.82	1664.73	1664.68	1690.08	1703.1	1673.49	1687.53	1734.42	1734.66	1647.29	1650.51	1669.54	1715.96	1696.16	1730.27	1668.35	1690.15
342.036011	1657.12	1654.76	1652.84	1651.37	1652.51	1654.93	1664.94	1739.1	1727.49	1673.76	1675.05	1699.62	1692.94	1678.65	1706	1682.46	1700.28	1701.27	1676.45	1712.62	1678.86	1707.96	1671.43	1664.51	1673.16	1673.64	1684.06	1667.63	1653.69	1665.92	1680.77	1708.46	1716.81	1666.77	1665.91	1688.96	1703.9	1673.22	1687.58	1733.52	1732.57	1648.94	1652.35	1670.26	1712.89	1697.59	1729.67	1666.96	1689.41
342.531006	1654.76	1655.85	1651.69	1650.86	1655.48	1655.89	1666.81	1736.35	1723.89	1672.36	1674.93	1698.85	1692.3	1677.08	1702.41	1681.25	1701.03	1701.2	1676.31	1712.6	1680.89	1705.67	1670.88	1663.59	1670.84	1674.26	1679.57	1667.65	1652.14	1664.57	1680.36	1704.79	1714.62	1665.46	1663.17	1689.78	1702.83	1671.9	1686.64	1730.44	1730.67	1648.23	1651.37	1670.03	1713.91	1692.84	1727.08	1666.27	1686.85
343.027008	1656.4	1652.16	1650.26	1650.42	1655.22	1656.46	1665.65	1738.19	1724.69	1672.79	1675.45	1696.5	1693.6	1679.36	1704.96	1680.9	1697.97	1701.56	1675.44	1713.22	1680.41	1704.98	1670.71	1662.93	1673.28	1673.46	1684.78	1667.26	1652.6	1665.52	1680.24	1705.89	1717.81	1667.26	1663.37	1692.57	1703.43	1669.97	1690.17	1731.6	1733.78	1648.5	1653.13	1669.64	1712.5	1694.18	1728.06	1668.42	1688.55
343.522003	1656.12	1655.57	1652.15	1652.07	1654.51	1655.41	1664.59	1735.91	1724.54	1674.44	1675.02	1697.59	1695.14	1678.18	1704.24	1679.04	1698.89	1700.84	1676.63	1713.24	1681.97	1703.74	1669.61	1663.13	1672.96	1672.77	1680.85	1667.31	1652.64	1665.67	1679.05	1706.2	1716.17	1666.98	1663.61	1690.26	1700.07	1672.94	1685.84	1732.14	1732.35	1648.23	1652.33	1670.43	1714.26	1695.26	1727.67	1666.16	1688.83
344.016998	1656.57	1654.86	1651.07	1650.52	1656.38	1656.3	1664.66	1734.58	1724.16	1670.59	1673.73	1696.45	1690.76	1677.44	1701.4	1680.9	1699.4	1697.43	1675.43	1710.49	1680.87	1704.03	1668.43	1662.3	1674.13	1672.08	1681.63	1667.67	1653.37	1664.36	1679.99	1704.87	1717.56	1667.62	1664.57	1689.74	1699.69	1672.91	1686.76	1729.65	1729.16	1647.92	1652.05	1670.95	1713.28	1694.02	1723.18	1665.98	1688.65
344.511993	1654.84	1654.63	1653.12	1649.16	1655.82	1654.71	1665.9	1734.31	1723.92	1672.39	1673.55	1695.39	1693.91	1679.05	1700.25	1677.78	1701.02	1700.85	1672.92	1713.24	1680.17	1706.78	1667.39	1662.99	1674.45	1672.31	1682.3	1667.8	1654.42	1666.04	1678.37	1705.82	1712.8	1667.19	1665.39	1689.83	1699.78	1671.5	1685.18	1729.95	1730.93	1646.23	1651.86	1668.27	1714.18	1693.4	1728.05	1665.98	1688.73
345.006989	1655.66	1655.1	1653.08	1647.71	1652.58	1654.12	1663.79	1736.17	1724.12	1671.66	1673.49	1696.5	1691.17	1678.88	1700.9	1681.12	1699.98	1695.81	1672.44	1710.22	1679.33	1705.38	1667.11	1662.6	1671.77	1673.48	1680.85	1666.3	1654.47	1665.81	1677.57	1703.6	1713.48	1664.05	1663.89	1688.87	1700.08	1670.62	1685.66	1727.94	1728.02	1648	1652.58	1669.08	1710.26	1694.26	1726.33	1668.31	1685.65
345.502991	1656.98	1655.05	1650.93	1649.35	1654.22	1656.29	1663.91	1730.08	1724.54	1672.51	1673.47	1695.97	1690.05	1677.78	1700.84	1679.28	1696.65	1696.59	1673.81	1712.11	1680.81	1701.34	1667.32	1662.96	1670.14	1671.16	1681.68	1665.41	1654.27	1664.79	1677.69	1705.33	1709.92	1667.33	1663.7	1688.29	1699.4	1670.5	1683.77	1726.2	1728.72	1650.83	1651.74	1670.05	1711.45	1694.16	1722.02	1665.69	1686
345.997986	1655.98	1653.86	1652.47	1648.78	1652.27	1654.72	1665.33	1731.14	1721.05	1670.15	1672.34	1694.19	1689.44	1677.16	1701.65	1679.12	1694.94	1695.65	1671.88	1709.8	1679.13	1702.92	1667.41	1663.33	1670.83	1670.82	1679.34	1665.63	1651.55	1665.12	1677.28	1704	1714	1665.62	1663.94	1686.08	1700.18	1672.23	1684.74	1727.7	1725.81	1648.52	1652.81	1668.2	1711.64	1690.98	1722.19	1666.23	1685.12
346.493011	1656	1652.82	1650.48	1647.88	1654.28	1654.67	1665.18	1728.69	1718.5	1670.49	1675.73	1694	1687.81	1676.42	1701.07	1678.2	1698.06	1695.43	1675.95	1708.84	1680.17	1700.65	1666.17	1661.72	1670.94	1671.74	1679.1	1664.22	1654.04	1664.23	1676.58	1702.64	1710.54	1665.75	1662.59	1686.68	1699.89	1671.27	1684.45	1726.49	1724.13	1649.27	1651.24	1666.41	1708.56	1689.25	1721.88	1664.41	1685.25
346.988007	1654.6	1653.14	1653.77	1648.39	1655.2	1653.74	1664.02	1728.11	1722.13	1669.5	1671.32	1692.98	1691.27	1673.56	1699.84	1678.57	1695.9	1695.97	1672.68	1708.79	1677.45	1701.43	1666.16	1661.78	1671.3	1672.03	1679.41	1664.72	1653.34	1663.03	1675.06	1704.76	1709.98	1664.22	1660.1	1685.56	1698.23	1669.37	1684.15	1726.29	1726.16	1646.5	1651.19	1668.97	1708.69	1689.75	1720.72	1663.6	1686.81
347.483002	1656.02	1652.86	1651.67	1650.05	1654.45	1653.74	1664.44	1726.35	1718.27	1668.76	1672.13	1692.6	1688.25	1675.46	1697.48	1679.29	1695.2	1693.55	1674.09	1708.17	1677.65	1699.74	1666.71	1660.88	1669.85	1670.91	1681.28	1665.2	1651.15	1663.1	1676.21	1701.8	1711.02	1663.38	1662.97	1685.87	1696.3	1670.18	1682.91	1723.58	1725.12	1645.4	1649.36	1666.44	1705.04	1690.44	1718.33	1666.86	1684.09
347.979004	1655.19	1655.39	1651.9	1651.95	1654.89	1654.33	1665.84	1723.97	1718.32	1669.29	1673.9	1690.74	1689.32	1675.56	1697.11	1675.55	1696.6	1691.02	1673.18	1707.11	1678.26	1700.99	1667.15	1661.33	1669.65	1672.67	1679.49	1665.86	1652.69	1662.99	1675.62	1699.8	1708.23	1665.69	1663.69	1685.97	1699.02	1671.77	1683.92	1724.6	1726.19	1646.45	1649.8	1666.93	1705.13	1688.67	1718.57	1664.08	1684.52
348.473999	1655.65	1655.78	1652.95	1648.71	1653.98	1653.01	1663.98	1726.05	1717.69	1669.58	1674.12	1693.62	1689.24	1678.41	1698.47	1678.9	1695.31	1695.5	1674.67	1709.36	1679.32	1701.1	1666.41	1661.65	1672.19	1670.93	1679.63	1665.24	1654.72	1663.18	1677.38	1702.73	1706.67	1666.4	1664.21	1685.21	1696.77	1669.16	1686.11	1724.28	1725.9	1646.94	1651.93	1669.16	1706.43	1688.78	1716.6	1662.05	1684.35
348.968994	1655.5	1653.62	1652.04	1649.1	1652.37	1654.39	1666.56	1725.38	1718.94	1669.68	1673.41	1691.28	1686.75	1674.64	1695.67	1676.68	1694.75	1693.75	1673.61	1706.72	1678.66	1698.1	1665.3	1662.37	1668.39	1670.41	1678.35	1664.2	1650.47	1663.6	1673.17	1702.76	1707.39	1664.75	1661.42	1686.53	1696.1	1669.93	1682.46	1723.02	1725	1648	1650.04	1666.14	1706.84	1690.07	1717.93	1665.95	1684.62
349.463989	1655.17	1653.25	1652.13	1647.95	1652.3	1655.03	1662.92	1725.62	1716.4	1669.24	1673.41	1692.19	1688.09	1676.85	1696.88	1675.95	1696.28	1693.12	1675	1707.46	1676.64	1699.17	1664.41	1659.98	1671.29	1671.74	1679.37	1665.26	1653.64	1663.97	1674.42	1701.74	1705.87	1661.91	1661.35	1684.86	1695.14	1667.61	1683.4	1720.48	1725.46	1647.97	1647.81	1666.7	1706.41	1688.94	1715.02	1664.67	1684.71
349.959015	1655.23	1655.06	1652.1	1647.52	1653.41	1654.07	1662.28	1722.41	1716.26	1667.84	1671.41	1690.77	1685.16	1675.18	1695.27	1676.24	1692.02	1694.54	1673.63	1706.03	1678.04	1695.78	1663.55	1659.04	1670.38	1671.38	1678.1	1663.2	1651.82	1663.81	1673.23	1698.2	1705.9	1663.66	1663.46	1683.59	1695.59	1671.35	1682.36	1718.84	1725.83	1647.68	1650.82	1668.56	1705.03	1685.81	1718.44	1666.95	1683.03
350.454987	1655.68	1652.75	1651.19	1650.46	1651.25	1655.51	1664.19	1721.74	1716.13	1667.98	1672.86	1691.96	1686.76	1675.4	1695.66	1676.38	1694.8	1692.29	1673.08	1703.7	1677.9	1695.55	1662.58	1657.43	1670.89	1670.49	1678.32	1665.4	1652.33	1660.4	1675.13	1697.39	1704.75	1664.01	1663.73	1683.7	1696.62	1671.17	1684.51	1718.96	1721.97	1647.72	1650.96	1667.34	1702.02	1690.14	1714.49	1663.63	1685.17
350.950012	1654.86	1652.8	1651.08	1648.69	1652.45	1651.99	1664.27	1723.03	1714.09	1670.85	1671.25	1690.88	1687.61	1674.18	1696.62	1676.7	1695.43	1695.11	1673.57	1702.84	1678.32	1697.22	1665.44	1660.46	1671.16	1671.1	1676.09	1664.74	1651.78	1660.86	1673.42	1697.32	1703.71	1664.74	1663.44	1682.51	1693.63	1672.79	1679.59	1718.72	1720.18	1644.84	1648.66	1666.57	1699.77	1687.03	1716.06	1664.3	1684.03
351.445007	1655.39	1655.07	1654.09	1650.52	1651.95	1652.57	1663.05	1721.53	1712.35	1668.37	1672.78	1691.18	1689.42	1675.78	1692.99	1673.12	1692.23	1694.59	1671.31	1703.52	1677.68	1695.96	1665.62	1660.22	1669.56	1671.57	1677.08	1666.43	1652.72	1661.31	1675.07	1696.17	1701.61	1665.97	1662.58	1683.27	1692.61	1669.65	1680.36	1719.98	1718.79	1646.89	1650.22	1667.66	1699.57	1687.55	1714.2	1663.61	1685.77
351.940002	1655.13	1652.21	1652.08	1651.2	1654.58	1653.14	1664.62	1719.26	1711.69	1668.07	1671.79	1690.88	1684.48	1673.22	1694.74	1675.09	1691.55	1691.1	1672.25	1702.41	1676.84	1695.66	1663.23	1657.96	1669.15	1669.39	1676.24	1663.22	1650.24	1661.43	1671.05	1696.25	1703.05	1664.05	1661.25	1681.4	1692.63	1669.32	1678.2	1717.12	1719.42	1644.78	1649.7	1665.58	1699.13	1685.97	1715.15	1665.08	1685.35
352.434998	1656.95	1653.01	1652.56	1651.53	1653.53	1651.8	1663.75	1719.68	1714.92	1666.83	1671.88	1687.72	1684.16	1672.91	1691.95	1674.41	1693.12	1691.47	1670.93	1703.77	1677.27	1696.01	1661.7	1660.57	1668.75	1670.85	1675.18	1662.13	1649.81	1659.57	1674.29	1695.59	1702.87	1664.77	1661.88	1682.06	1694.08	1669.21	1682.58	1717.01	1716.58	1647.69	1648.65	1666.29	1699.72	1686.67	1712.6	1663.63	1682.52
352.931000	1654.26	1653.17	1651.27	1651.39	1653.7	1653.58	1662.46	1720.19	1712.94	1664.6	1670.67	1688.14	1684.01	1673.41	1691.3	1677.01	1692.81	1690.16	1671.16	1703.05	1674.66	1691.45	1662.48	1658.89	1667.07	1669.36	1675.01	1662.82	1650.88	1659.44	1671.15	1699.21	1702.12	1663.98	1660.32	1681.19	1693.63	1668.98	1679.68	1717.53	1717.14	1646.21	1648.63	1666.43	1701.13	1684.54	1715.25	1664.38	1681.15
353.425995	1654.77	1653.77	1652.7	1650.07	1655.68	1653.53	1661.97	1715.97	1712.19	1666.23	1671.36	1688.68	1681.95	1673.11	1692.28	1674.33	1689.12	1689.33	1670.61	1701.01	1674.93	1695.07	1662.96	1658.19	1667.57	1669.22	1675.71	1664.32	1649.73	1659.5	1671.3	1693.17	1701.54	1662.6	1662.19	1680.7	1692.19	1668.18	1679.43	1716.72	1714.68	1644.92	1650.34	1666.85	1697.78	1686.4	1711.14	1663.24	1683.34
353.920990	1656.61	1653.75	1650.92	1652.95	1655.78	1655.62	1662.29	1715.08	1711.05	1665.4	1669.64	1684.9	1682.21	1671.05	1691.34	1673.58	1687.85	1688.23	1671.74	1699.98	1675.22	1693.05	1662.54	1655.52	1667.65	1669.55	1674.58	1664.24	1647.6	1660.82	1671.78	1695.01	1700.82	1663.82	1660.43	1680.92	1690.74	1667.56	1679.24	1716.16	1716	1644.85	1647.27	1664.62	1699.94	1683.73	1707.44	1663.13	1680.91
354.415985	1654.31	1654.08	1650.34	1650.02	1653.95	1652.76	1663.17	1715.8	1710.99	1666.1	1670.27	1686.85	1682.41	1673.62	1691.98	1674.14	1692.73	1688.79	1669.77	1700.08	1676.64	1691.78	1660.75	1657.65	1667.63	1668.92	1675.88	1664.74	1649.45	1660.21	1673.06	1693.08	1697.99	1661.78	1660.36	1681.08	1691.35	1666.01	1681.22	1715.08	1713.87	1645.63	1648.26	1663.63	1697.3	1684.31	1710.59	1663.52	1680.06
354.911987	1653.66	1653.22	1650.97	1650.44	1653.15	1654.65	1661.41	1713.94	1707.29	1666.19	1670.9	1685.68	1682.78	1672.79	1691.2	1674.37	1690.04	1687.81	1671.12	1697.16	1675.9	1695.2	1661.24	1655.94	1667.4	1668.39	1676.54	1662.21	1651.64	1660.22	1670.87	1693.88	1699.92	1663.67	1660.92	1679.8	1693.51	1666.36	1679.33	1714.15	1715.6	1645.09	1647.89	1665.62	1695.63	1684.05	1707.48	1664.48	1680.78
355.407013	1654.51	1652.2	1652.54	1652.61	1655.72	1652.84	1661.53	1712.71	1710.58	1667.27	1671.05	1681.72	1683.99	1672.43	1690.39	1674.25	1688.61	1685.99	1671.13	1698.08	1675.39	1689.98	1660.81	1656.64	1667.96	1667.04	1674.78	1663.01	1649.89	1659.36	1667.93	1694.58	1699.78	1664.33	1660.29	1679.65	1689.34	1666.44	1678.58	1709.8	1712.74	1645.51	1648.07	1665.89	1698.09	1685.11	1708.11	1659.88	1679.69
355.902008	1650.62	1651.73	1652.27	1652.6	1654.18	1652.62	1662.34	1713.94	1707.76	1665.8	1671.89	1684.31	1682.62	1672.13	1688.69	1672.26	1689	1685.41	1672.01	1697.81	1674.66	1688.54	1662.71	1658.01	1668.72	1666.58	1674.33	1662.6	1650.31	1661.36	1671.84	1693.63	1695.83	1664.31	1662.88	1681	1690.21	1668.75	1679.36	1715	1712.41	1644.31	1648.48	1665.4	1697.06	1682.21	1709.81	1662.54	1681.02
356.397003	1653.94	1653.13	1653.09	1653.1	1655.57	1654.14	1664.47	1714.3	1706.53	1664.53	1670.46	1686.71	1681.97	1672.09	1688.09	1671.89	1690.19	1686.42	1669.15	1698.92	1674.26	1688.85	1660.73	1654.96	1665.66	1670.21	1673.95	1662.51	1651.3	1658.66	1667.85	1691.2	1697.07	1662.22	1660.18	1677	1689.74	1667.06	1680.55	1712.46	1712.61	1644.71	1647.6	1664.35	1695.82	1683.19	1706.38	1662.22	1680.53
356.891998	1653.29	1652.2	1653	1649.95	1655.4	1652.54	1661.87	1714.55	1706.21	1665.47	1670.4	1684.83	1683.38	1672.1	1690.63	1671.99	1690.63	1687.73	1670.72	1700.6	1675.87	1689.78	1660.38	1656.93	1669.57	1668.36	1674.08	1661.55	1651.07	1658.1	1668.5	1690.56	1697.47	1661.33	1662.96	1680.15	1689.51	1668.02	1678.62	1711.14	1713.78	1644.39	1649.16	1663.44	1697.62	1682.42	1705.45	1662.26	1678.17
357.388000	1655.1	1652.09	1652.79	1653.4	1654.05	1653.07	1662.42	1713.64	1708.39	1664.74	1668.95	1685.26	1682.92	1671.27	1689.24	1672.99	1689.9	1688.24	1669.54	1696.49	1675	1689.58	1658.72	1655.93	1666.79	1667.83	1675.19	1661.35	1650.06	1658.1	1667.28	1691.64	1699.13	1663.41	1662.62	1678.39	1690.29	1668.92	1675.74	1709.94	1710.79	1645.29	1648.96	1667.2	1697.33	1684.16	1707.67	1662.11	1679.61
357.882996	1653.54	1652.43	1652.79	1650.63	1654.47	1650.68	1662.9	1712.51	1707.96	1665.27	1667.84	1684.26	1682.51	1672.18	1689.33	1672.85	1687.31	1687.23	1669.75	1697.3	1675.84	1686.82	1661.71	1654.42	1668.08	1666.85	1673.35	1662.65	1649.77	1658.67	1669.09	1690.21	1694.63	1660.82	1659.7	1680.19	1687.36	1664.82	1676.34	1709.79	1711.05	1645.9	1648.65	1664.26	1697.5	1682.18	1705.97	1663.09	1680.79
358.377991	1654.49	1654.42	1651.61	1650.09	1652.42	1653.76	1661.6	1711.1	1705.7	1664.24	1672.04	1684.22	1679.99	1671.33	1688.44	1671.4	1689.01	1685.03	1672.53	1697.28	1674.99	1687.64	1659.94	1654.51	1669.3	1668.02	1674.06	1663.49	1648.35	1659.09	1668.15	1690.11	1697.92	1660.58	1659.61	1679.49	1689.52	1665.7	1676.38	1710.9	1709.59	1644.23	1646.66	1664.43	1695.52	1681.24	1707.21	1661.2	1678.74
358.872986	1654.65	1651.17	1651.44	1649.65	1652.05	1652.7	1662.76	1711.23	1703.7	1664.68	1669.61	1683.18	1680.49	1671.13	1688.58	1672.21	1686.32	1686.58	1670.48	1696.44	1673.64	1689.98	1659.62	1657.08	1666.12	1666.71	1673.16	1663.42	1648.85	1657.92	1667.95	1690.95	1697.1	1663.41	1659.47	1678.61	1688.21	1667.55	1677.58	1709.37	1711.6	1643.7	1648.7	1664.19	1693.69	1680.76	1707.52	1662.35	1677.56
359.368011	1651.82	1653.69	1651.64	1647.68	1651.51	1651.1	1662.19	1712.18	1705.38	1662.6	1669.09	1681.8	1679.64	1670.69	1687.72	1672.07	1688.35	1685.96	1669.31	1693.64	1674.58	1689.02	1658.12	1654.17	1667.76	1668.05	1673.16	1662.56	1650.47	1660.63	1669.3	1691.35	1695.48	1660.42	1658.98	1680.87	1689.42	1666.3	1677.49	1708.91	1712.4	1645.26	1647.81	1662.72	1696.05	1680.4	1703.81	1662.49	1677.35
359.864014	1653.43	1652	1650.31	1648.86	1651.26	1654.44	1660.61	1709.97	1704.56	1663.34	1668.48	1682.14	1682.54	1669.56	1689.15	1670.94	1686.93	1686.97	1669.88	1695.87	1675.27	1689.99	1658.82	1656.8	1668.55	1665.99	1673.57	1661.96	1648.59	1659.14	1669.71	1688.63	1695.55	1661.96	1662.36	1676.74	1687.31	1665.74	1676.91	1709.27	1710.95	1645.37	1645.93	1662.23	1693	1680.11	1702.68	1662.21	1679.79
360.359009	1652.75	1653.41	1650.89	1646.83	1651.74	1652.45	1661.75	1710.87	1704.52	1665.11	1670.86	1682.15	1680.89	1670.03	1688.04	1673.1	1686	1685.96	1668.55	1697.83	1676.22	1687.79	1659.71	1655.04	1666.66	1665.68	1672.68	1660.76	1649.6	1657.58	1668.64	1691.04	1695.73	1660	1658.12	1677.04	1689.11	1665.62	1676.91	1708.81	1708.51	1644.61	1647.6	1662.76	1695.02	1681.05	1703.74	1662.43	1679
360.854004	1653.12	1651.31	1648.73	1646.54	1651.92	1650	1659.85	1706.98	1705.33	1661.67	1669.16	1682	1678.19	1669.44	1684.03	1668.28	1687.78	1685.47	1668.28	1696.02	1674.02	1687.63	1659.59	1656.41	1667.16	1666.71	1671.53	1661.49	1649.35	1659.9	1667.55	1689.64	1693.21	1659.29	1660.4	1675.44	1687.08	1663.66	1676.74	1706.99	1708.06	1646.61	1647.31	1665.6	1693.33	1679.34	1705.59	1661.94	1678.45
362.242004	1654.56	1653.3	1650.77	1647.89	1651.15	1654.6	1661.97	1701.17	1676.39	1656.18	1667.63	1678.4	1667.43	1661.6	1669.84	1665.39	1672.83	1682.35	1666.96	1692.02	1674.3	1690.07	1660.23	1653.96	1666.21	1667.22	1672.56	1662.26	1651.87	1657.85	1669.76	1687.92	1693.51	1664.3	1661.16	1675.7	1686.69	1668.2	1678.37	1707.23	1706.84	1644.47	1646.93	1662.78	1694.02	1679.35	1701.96	1662.98	1679.73
362.737000	1655.08	1652.5	1649.73	1649.37	1655.08	1653.82	1662.98	1710.92	1704.13	1662.8	1669.33	1682.26	1678.86	1669.79	1685.87	1672.67	1689.29	1683.97	1668.49	1694.96	1674.29	1685.4	1659.34	1655.94	1667.92	1666.62	1675.05	1663.61	1649.44	1659.57	1667.68	1690.41	1692.63	1663	1660.66	1675.28	1686.97	1667.03	1676.59	1706.31	1706.33	1643.69	1648.07	1662.94	1692.89	1680.86	1705.13	1664.26	1677.01
363.231995	1652.21	1651.28	1650.36	1648.01	1652.25	1651.04	1661.73	1707.07	1702.85	1663.43	1668.38	1681.54	1677.99	1671.45	1688.21	1671.07	1686.35	1682.27	1670.9	1694.14	1676.14	1687.52	1658.52	1655.87	1667.74	1666.5	1673.47	1663.78	1649.8	1659.82	1666.85	1692.23	1695.6	1662.42	1661.77	1677.7	1687.72	1668.27	1676.94	1706.03	1708.78	1644.42	1647.7	1664.63	1691.51	1676.63	1702.36	1661.93	1677.75
363.726990	1652.75	1652.6	1651.18	1649.44	1651.32	1654.68	1662.66	1706.49	1701.49	1663.27	1668.23	1681.72	1679.04	1668.39	1685.87	1670.66	1686.73	1681.3	1668.54	1693.35	1674.11	1687.55	1658.55	1653.77	1667.34	1667.19	1672.1	1662.65	1648.97	1656.98	1665.97	1688.69	1692.57	1661.34	1660.21	1676.39	1685.85	1666.1	1676.3	1704.2	1706.97	1643.8	1648.54	1663.37	1690.25	1677.76	1703.64	1662.81	1677.64
364.222992	1651.65	1652.2	1651.56	1647.31	1651.16	1652.67	1663.94	1706.49	1703.31	1662.15	1669.71	1679.53	1675.97	1670.74	1685.24	1670.98	1687.31	1684.48	1668.12	1693.02	1673.42	1687.7	1658.61	1654.08	1667.7	1667.17	1673.9	1662.06	1648.89	1656.17	1666.07	1689.53	1692.97	1660.45	1659.57	1677.25	1683.35	1665.15	1675.33	1706.76	1708.22	1644.8	1646.7	1663.93	1690.4	1679.17	1700.46	1663.2	1677.13
364.717987	1651	1651.38	1649.82	1648.25	1652.47	1652.38	1661.62	1702.45	1698.82	1661.29	1668.44	1680.71	1677.97	1668.58	1684.27	1672.64	1684.92	1680.92	1665.93	1691.38	1672.71	1684.82	1658.53	1652.82	1668.37	1665.72	1671.14	1658.86	1648.07	1656.3	1667.06	1688.54	1693.1	1661.08	1660.02	1678.17	1686	1666.52	1674.8	1703.73	1707.63	1644.92	1647.51	1662.59	1690.98	1677.63	1702.49	1663.94	1676.5
365.213013	1651.37	1651.55	1650.53	1646.94	1650.35	1653.16	1660.41	1705.59	1701.99	1662.34	1669.2	1679.12	1675.3	1668.88	1682.2	1669.69	1683.84	1680.73	1670.28	1692.45	1674.51	1684.79	1655.46	1653.6	1667.9	1666.25	1670.1	1662.51	1647.31	1656.1	1665.57	1685.72	1690.91	1658.04	1659.96	1672.72	1685.33	1665.72	1674.72	1702.06	1705.32	1641.95	1647.12	1661.51	1688.48	1675.95	1699.53	1662.22	1675.49
365.708008	1653.16	1650.48	1651	1648.23	1653.14	1652.3	1661.48	1704.01	1698.3	1662.44	1669.77	1679.86	1677.86	1667.06	1684.38	1670.67	1685.55	1680.84	1669.32	1695.13	1674.38	1684.96	1658.31	1653.6	1668.15	1665.31	1671.94	1661.82	1649.63	1655.98	1666.22	1687.09	1691.53	1661.45	1659.08	1673.96	1684.58	1666.59	1675.8	1703.25	1707.11	1643.57	1645.56	1662.82	1691.52	1678.53	1699.56	1662.37	1676
366.203003	1652.86	1652.46	1650.74	1647.48	1649.53	1651.1	1659.57	1703.87	1701.64	1661.07	1668.77	1680.07	1677.34	1667.39	1684.19	1668.59	1687.22	1680.74	1669.47	1691.71	1673.73	1685.08	1657.09	1654.67	1663.86	1664.42	1670.74	1660.15	1646.64	1658.67	1667.36	1688.67	1693.73	1658.91	1658.49	1675.73	1684.9	1666.53	1675.8	1702.5	1704.12	1645.01	1647.49	1662.03	1688.69	1676.01	1697.2	1659.76	1675.96
366.699005	1652.91	1652.48	1650.77	1647.47	1651.35	1650.2	1660.55	1701.72	1696.89	1661.7	1669.12	1680.35	1676.7	1668.21	1682.94	1670.74	1683.88	1680.14	1669.93	1693.09	1674.19	1683.76	1657.05	1652.89	1665.45	1663.59	1671.69	1662.48	1649.14	1655.36	1663.61	1685.96	1691.34	1662.16	1659.77	1673.5	1685.08	1666.11	1673.14	1701.58	1702	1644.7	1644.81	1661.53	1688.28	1675.11	1700.51	1662.26	1677.35
367.194000	1653.1	1650	1649.55	1647.29	1652.28	1652.43	1661.5	1701.55	1696.85	1660.73	1667.87	1680.29	1675.92	1666.81	1681.42	1670.7	1682.85	1679.36	1667.47	1688.59	1675.06	1682.44	1655.8	1653.65	1666.73	1663.19	1672.96	1660.24	1648.35	1657.66	1665.6	1685.92	1690.89	1660.46	1659.84	1673.66	1684.42	1664.66	1672.78	1701.44	1703.31	1641.58	1647.02	1662.4	1689.29	1677.91	1697.03	1662.43	1675.69
367.688995	1653.01	1653.21	1651.22	1650.41	1650.53	1652.06	1661.03	1703.23	1700.82	1660.89	1667.99	1679.72	1675.22	1667.26	1681.87	1670.84	1683.73	1681.21	1666.67	1689.15	1673.46	1684.06	1656.6	1654.26	1667.08	1665.25	1671.83	1661.16	1649.48	1657.54	1666.23	1685.62	1689.79	1662.05	1660.96	1673.57	1684.76	1666.68	1674.36	1702.36	1703.81	1644.89	1647.15	1662.43	1688.97	1678.32	1696.74	1663.43	1675.32
368.183990	1651.96	1650.09	1650.11	1646.2	1651.52	1651.94	1662.49	1699.91	1697.18	1660.61	1667.17	1677.82	1674.15	1665.56	1680.45	1668.75	1682.77	1680.97	1667.82	1692.17	1673	1680.99	1656.11	1653.28	1666.03	1664.36	1671.39	1659.11	1647.61	1654.61	1663.9	1684.28	1688.85	1660.34	1659.79	1673.47	1684.53	1666.81	1674.89	1700.27	1700.59	1644.16	1647.53	1661.42	1687.91	1675.09	1696.14	1661.05	1673.97
368.678986	1650.9	1651.5	1650.13	1647.89	1652.74	1651.24	1660.65	1702.08	1699.02	1659.92	1668.29	1675.92	1677.73	1667.43	1682.55	1670.85	1680.81	1679.57	1669.03	1689.53	1671.89	1683.57	1657.92	1653.38	1667.36	1664.81	1673.14	1660.55	1648.11	1655.45	1666.24	1684.1	1689.05	1660.67	1659.24	1673.17	1684.48	1666.19	1673.18	1699.85	1700.54	1642.49	1647.88	1660.26	1687.27	1674.95	1696.73	1658.83	1674.1
369.174988	1652.48	1652	1649.23	1647.59	1650.85	1651.1	1659.29	1701.56	1697.07	1660.23	1666.75	1681.69	1674.41	1666.13	1680.7	1667.64	1680.39	1677.41	1667.99	1689.34	1672.81	1682.47	1655.77	1651.69	1662.7	1663.82	1669.05	1661.16	1647.32	1656.07	1665.33	1686.11	1685.54	1661.9	1656.85	1675.32	1682.86	1663.9	1674.63	1698.56	1702.46	1644.67	1647.94	1662.8	1687.39	1675.57	1698.05	1661.25	1677.73
369.670013	1650.93	1651.41	1649.38	1647.77	1651.42	1652.08	1660.41	1699.17	1696.27	1661.17	1666.45	1676.6	1674.83	1668.1	1682.43	1668.74	1683.85	1679.34	1667.32	1688.63	1672.59	1679.83	1656.18	1652.27	1665.02	1662.34	1669.11	1661.11	1648.09	1656.57	1664.22	1682.99	1690.47	1660.3	1658.73	1672.89	1684.17	1664.25	1675.82	1699.32	1700.23	1643.43	1645.61	1661.83	1686.05	1674.53	1695.91	1660.56	1674.49
370.165009	1649.98	1649.9	1649.12	1645.88	1652.65	1650.42	1659.98	1700.02	1696.38	1658.71	1666.09	1680.71	1675.2	1667.75	1679.77	1669.05	1682.44	1679.91	1665.97	1690.44	1676.48	1681.5	1656.37	1653.82	1664.76	1660.92	1671.59	1660.05	1648.78	1655.93	1664.76	1684.26	1686.05	1660.44	1660.24	1672.68	1683.94	1664.13	1672.09	1699.31	1699.38	1643.82	1645.08	1658.72	1684.58	1674.26	1695.66	1661.81	1676.97
370.660004	1654.03	1650.2	1648.96	1647.47	1650.19	1652.64	1660.68	1699.09	1696.32	1662.35	1666.95	1676.46	1674.55	1667.41	1681.29	1667.91	1683.16	1678.97	1667.37	1688.41	1675.55	1683.87	1654.15	1652.41	1665.27	1665.46	1670.26	1659.29	1647.81	1654.55	1663.9	1683.1	1692.19	1660.74	1658.99	1671.9	1679.95	1665.6	1672.07	1697.95	1698.88	1643.78	1646.55	1662.28	1685.53	1675.98	1696.64	1661.12	1674.59
371.156006	1651.75	1652.57	1648.22	1644.51	1649.29	1651.93	1660.72	1695.85	1696.71	1658.88	1667.79	1674.53	1674.27	1666.79	1680.28	1667.35	1679.69	1676.49	1666.27	1687.56	1671.61	1679.67	1655.99	1650.96	1664	1661.4	1668.52	1659.7	1647.29	1654.09	1663.91	1679.63	1686.73	1657.29	1658.21	1672.12	1681.26	1662.18	1673.58	1696.5	1700.58	1643.71	1647.02	1660.83	1684.88	1673.95	1690.63	1660.32	1675.18
371.651001	1650.13	1651.45	1647.93	1645.37	1650.07	1651.74	1660.92	1696.91	1695.82	1659.46	1669.56	1674.57	1673.92	1665.87	1679.62	1668.21	1682.94	1678.49	1668.4	1689.88	1674.52	1681.61	1655.86	1650.16	1665.87	1664.23	1671.32	1660.38	1648.01	1654.59	1661.42	1682.46	1685.42	1660.32	1659.41	1673.57	1681.58	1666.16	1671.8	1697.07	1700.33	1644.02	1643.52	1659.31	1686.43	1671.22	1693	1659.87	1674.53
372.145996	1651.04	1650.89	1649.11	1645.81	1651.24	1650.45	1657.72	1695.02	1692.2	1657.15	1667.88	1676.69	1674.96	1663.61	1681.42	1668.47	1678.93	1677.9	1667.05	1689.67	1673.61	1680.67	1656.93	1650.48	1663.11	1663	1666.58	1659.32	1646.16	1653.29	1662.23	1680.58	1685.79	1658.89	1656.57	1671.77	1681.38	1662.12	1670.51	1693.22	1698.04	1640.87	1644.53	1657.57	1685.23	1672.02	1691.91	1661.59	1673.34
372.640991	1652.28	1650.84	1649.71	1645.71	1649.96	1651.56	1661.09	1695.09	1695.16	1658.89	1665.65	1676.25	1673.37	1667.83	1678.76	1664.59	1682.21	1677.95	1666.58	1685.56	1673.48	1680.1	1653.58	1650.03	1664.21	1662.38	1667.77	1657.93	1648.43	1653.45	1663.46	1681.79	1685.65	1661.18	1657.76	1672.01	1683.27	1663.98	1672.01	1697.44	1696.38	1643.21	1645.09	1661.71	1683.87	1672.91	1694.15	1660.3	1673.21
373.135986	1652.56	1650.77	1650.94	1645.83	1649.83	1650.44	1661.49	1696.43	1695.06	1657.89	1665.21	1675.34	1670.93	1665.65	1677.4	1666.89	1681.33	1676.78	1666.13	1687.94	1671.46	1680.05	1654.29	1653.04	1664.14	1662.62	1668.16	1659.68	1647.34	1655.76	1660.83	1681.27	1687.08	1659.7	1658.79	1671.72	1682.3	1664.58	1672.24	1696.06	1698.35	1641.2	1646.09	1660.57	1682.82	1670.01	1691.67	1660.35	1675.24
373.631989	1651.78	1649.61	1647.6	1646.54	1650.05	1649.8	1660.45	1694.85	1693.74	1658.71	1666.09	1674.09	1670.97	1665	1678.51	1666.13	1681.1	1675.83	1666.66	1687.12	1672.72	1678.93	1655.29	1650.16	1662.84	1665.11	1667.6	1659.26	1648.06	1654.61	1662.76	1681.05	1684.8	1658.9	1655.63	1671.68	1681.82	1662.89	1672.42	1693	1695.54	1642.91	1646.03	1660.87	1683.46	1674.04	1694.84	1661.84	1673.87
374.127014	1650.46	1650.77	1647.88	1645.88	1647.57	1650.5	1659.23	1695.08	1692.95	1657.95	1666.57	1673.71	1673.03	1664.75	1676.17	1667.61	1680.69	1675.97	1665.82	1686.12	1671.6	1677.57	1653.45	1651.56	1662.75	1663.19	1668.64	1660.78	1647.39	1652.77	1661.71	1678.47	1685.98	1659.29	1656.3	1671.25	1681.81	1663.1	1670.9	1694.32	1695.21	1643.41	1645.84	1659.82	1681.71	1671.36	1692.97	1661.22	1672.97
374.622009	1650.13	1652.62	1648.21	1646.65	1647.6	1651.75	1662.19	1694.71	1689.98	1658.49	1667.24	1675.06	1672.8	1666.21	1679.6	1666.14	1678.71	1674.62	1666.64	1688.04	1671.62	1678.46	1655.09	1651.84	1663.42	1661.91	1668.8	1659.86	1647.54	1654.17	1662.16	1682.3	1684.21	1658.96	1656.52	1670.74	1679.08	1665.42	1670.82	1694.23	1696.28	1644.99	1646.85	1660.05	1682.22	1671.19	1690.72	1660.2	1668.73
375.117004	1651.43	1648.89	1648.6	1644.7	1649.52	1649.69	1660.49	1692.5	1694.46	1657.51	1666.69	1673.05	1671.62	1665.18	1677.39	1668.05	1678.56	1675.08	1666.99	1687.24	1670.98	1678.58	1653.67	1650.69	1662.56	1661.42	1667.78	1660.68	1646.73	1653.5	1658.9	1680.18	1684.06	1657.89	1657.07	1669.47	1680.24	1663.68	1668.27	1693.22	1693.95	1642.93	1647.02	1658.62	1680.42	1671.04	1690.1	1658.42	1671.98
375.612000	1649.94	1649.8	1648.83	1647.04	1651.62	1651.33	1657.98	1694.14	1690.77	1658.57	1666.44	1672.17	1671.81	1663.66	1677.87	1667.86	1679.67	1673.44	1667.5	1684.06	1669.9	1677.56	1655.67	1651.46	1663.1	1663.25	1667.43	1658.45	1647.52	1653.32	1660.95	1680.56	1683.34	1657.76	1657.26	1669.87	1679.77	1661.93	1669.73	1691.33	1694.64	1643.02	1644.58	1659.01	1679.23	1670.78	1691.25	1659.56	1671.69
376.108002	1651.36	1649.19	1649.42	1644.88	1650.53	1651.38	1660.75	1694.23	1691.95	1655.81	1665.28	1671.31	1670.07	1664.3	1676.05	1664.19	1677.82	1673.56	1663.78	1685.82	1670.49	1678.83	1652.89	1650.23	1663.45	1661.31	1664.94	1658.74	1647.33	1652.2	1660.57	1680.74	1684.55	1658.65	1657.67	1670.17	1679.69	1662.07	1669.88	1692	1692.71	1643.62	1644.35	1659.94	1678.27	1670.33	1687.72	1659.99	1674
376.602997	1649.71	1649.38	1647.06	1645.48	1648.55	1649.09	1659.4	1690.93	1691.47	1657.12	1665.35	1671.33	1669.86	1664.35	1676.63	1664.75	1679.47	1673.3	1665.54	1681.66	1670.36	1677.68	1653.13	1652.92	1664.34	1662.41	1667.89	1658.77	1645.38	1654.53	1660.87	1680.53	1681.19	1661.12	1658.52	1669.74	1678.06	1662.48	1668.29	1691.87	1690.87	1640.56	1645.12	1656.88	1679.4	1666.79	1689.38	1657.49	1671.22
377.097992	1648.93	1651.17	1648.23	1647.08	1650.06	1650.34	1659.17	1687.7	1688.2	1657.5	1665.26	1671.68	1670.35	1665.94	1675.75	1665.89	1677.47	1673.57	1662.16	1684.01	1670.97	1675.05	1652.88	1650.41	1663.82	1661.95	1666.25	1656.92	1645.19	1654.21	1660.56	1678.77	1681.69	1658.87	1659.49	1669.38	1676.1	1662.08	1667.89	1690.7	1693.72	1641.86	1643.2	1658.77	1678.64	1667.28	1686.4	1661.22	1671.07
377.592987	1650.37	1648.54	1648.19	1646.2	1650.41	1651.19	1660.81	1691.12	1690.44	1656.88	1666.07	1673.78	1667.51	1664.53	1675.67	1663.41	1676.78	1673.56	1667.27	1683.4	1670.05	1678.15	1651.65	1650.68	1663.47	1662.83	1668.04	1657.92	1646.63	1652.62	1661.51	1680.37	1680.71	1658.92	1657.59	1668.18	1680.64	1662.94	1670.4	1689.27	1690.73	1643.53	1645.24	1657.75	1679.62	1669.93	1688.73	1657.06	1670.4
378.088013	1648.87	1651.2	1648.56	1647.19	1649.33	1650.14	1660.04	1690.22	1690.83	1656.44	1665.18	1671.37	1670.21	1663.98	1674.75	1666.03	1677.92	1674.96	1664.97	1683.82	1671.2	1674.5	1654.31	1647.42	1662.44	1662.3	1666.69	1658.78	1644.61	1654.29	1660.45	1679.54	1679.72	1658.82	1657.52	1670.47	1679.97	1663.67	1670.54	1691.99	1694.96	1641.43	1643.81	1660.59	1678.67	1669.15	1687.79	1657.94	1670.33
378.584015	1649.11	1651.02	1648.99	1643.85	1649.57	1648.83	1658.06	1693.08	1689.99	1659.64	1665.91	1670.61	1671.08	1664.51	1675.13	1665.48	1680.55	1672.63	1667.13	1682.43	1670.95	1678.13	1653.02	1649.84	1663.73	1662.48	1668.7	1658.36	1644.9	1652.53	1660.21	1679.59	1683.65	1658.53	1657.13	1670.2	1678.77	1662.37	1668.96	1689.81	1694.04	1642.29	1647.02	1658.87	1677.6	1668.05	1688.25	1660.74	1670.17
379.079010	1649.74	1649.89	1650.45	1644.87	1650.05	1650.84	1659.79	1689.6	1689.42	1656.62	1664.6	1669.56	1668.78	1664.64	1675.67	1664.17	1676.05	1674.33	1665.32	1683.72	1670.9	1675.89	1653.22	1649.61	1662.07	1662.52	1666.37	1658.72	1644.45	1653.68	1661.38	1679.6	1682.4	1657.44	1657.43	1670.77	1678.13	1662.18	1670.96	1691.67	1693.71	1642.34	1643	1658.02	1680.25	1669.77	1688.37	1659.3	1670.96
379.574005	1650.47	1649.89	1647.74	1645.48	1646.97	1649.49	1659.04	1689.06	1689.13	1656.41	1665.84	1673.05	1668.5	1664.35	1675.54	1665.81	1677.13	1672.7	1665.26	1681.92	1671.15	1678.39	1651.85	1650.02	1663.28	1660.76	1667.29	1658.25	1647.45	1652.43	1658.9	1678.95	1681.08	1660.58	1656.57	1667.19	1677.62	1663.87	1669.48	1688.89	1692.02	1642.07	1645.23	1658.81	1678.82	1668.84	1691.31	1657.76	1672.31
380.069000	1648.36	1649.56	1648.77	1645.75	1649.29	1648.85	1659.18	1687.61	1690.22	1655.82	1664.88	1671.43	1668.9	1664.77	1675.51	1663.12	1677.6	1675.08	1665.19	1681.69	1669.57	1677.1	1652.48	1648.83	1661.45	1662.07	1667.22	1657.93	1644.65	1652.82	1658.22	1678.26	1680.59	1659.51	1656.94	1668.4	1676.72	1662.72	1669.24	1689.82	1692.02	1642.85	1643.2	1656.15	1676.74	1667.24	1685.69	1659.01	1671.4
380.565002	1650.04	1650.52	1647.71	1645.69	1649.12	1649.12	1657.8	1688.82	1688.09	1655.76	1664.8	1670.37	1670.51	1662.63	1676.04	1663.24	1675.43	1671.4	1666.12	1681.02	1671.05	1674.95	1651.26	1648.47	1662.92	1660.24	1667.76	1657.51	1645.55	1650.6	1658.53	1675.72	1680.87	1656.2	1655.33	1668.34	1674.15	1659.4	1671.04	1690.76	1688.56	1639.35	1643.56	1657.32	1677.69	1669.93	1684.46	1659.03	1667.6
381.059998	1648.77	1651.63	1647.31	1644.46	1649.56	1649.64	1659.27	1687.21	1689.57	1654.88	1664.34	1670.11	1667.46	1662.7	1673.73	1666.62	1677.53	1672.98	1664.75	1680.93	1672.27	1672.74	1651.46	1651.04	1662.73	1661.11	1668.16	1660.86	1646.67	1652.42	1658.43	1678.71	1678.97	1658.83	1656.7	1667.64	1677.3	1661.5	1670.4	1689.08	1691.27	1643.11	1645.96	1658.51	1676.5	1671.13	1687.72	1657.92	1670.23
381.554993	1649.57	1649.11	1646.64	1645.84	1647.75	1649.17	1657.9	1688.1	1690.66	1655.08	1664.59	1670.48	1669.53	1662.77	1675.67	1665.93	1676.86	1673.11	1666.47	1679.16	1672.34	1676.5	1652	1650.48	1663.49	1662.29	1669.6	1657.37	1644.61	1652.72	1658.44	1676.25	1678.92	1657.12	1655.72	1667.34	1676.59	1662.13	1668.72	1687.33	1690.76	1641.55	1643.3	1658.01	1675.4	1668.65	1686.94	1658.09	1671.26
382.049988	1649.76	1652.3	1649.11	1645.71	1649.9	1648.43	1658.96	1689.63	1686.31	1654.22	1664.8	1671.53	1668.78	1663.77	1673.8	1665.17	1675.18	1670.85	1664.12	1678.16	1670.77	1674.56	1651.17	1648.17	1665.21	1661.48	1666.55	1657.64	1645.05	1651.83	1660.59	1675.74	1681.29	1658.52	1656.95	1669.7	1674.92	1659.83	1667.12	1685.62	1689.98	1641.05	1643.17	1657.27	1677.96	1667.35	1687.74	1659.11	1669.03
382.545013	1648.15	1648.34	1647.27	1646.28	1649.26	1649.62	1659.54	1688.72	1687.99	1655.45	1663.95	1671.37	1668.36	1663.38	1673.59	1665.36	1676.63	1670.41	1665.21	1680.66	1669.48	1672.89	1652.07	1647.87	1662.72	1661.41	1667.34	1658.46	1646.82	1651.21	1657.27	1676.72	1680.8	1659.94	1656.28	1668.4	1676.05	1660.2	1666.82	1688.18	1691	1642.09	1646.65	1657.26	1679.36	1668.92	1685.64	1655.2	1672.27
383.040009	1649.62	1649.44	1648.59	1645.3	1649.16	1649.85	1657.53	1686.78	1689.95	1656.22	1664.35	1669.12	1669.17	1663.26	1674.35	1666.33	1675.82	1672.96	1665.64	1682.52	1670.36	1673.63	1650.47	1647.54	1662.2	1659.8	1667.38	1657.46	1644.06	1652.37	1658.49	1677.87	1680.09	1658.81	1656.07	1666.84	1676.17	1661.23	1668.27	1685.26	1688.99	1640.98	1644.96	1657.92	1677.05	1668.2	1685.18	1657.75	1671.1
383.536011	1649.25	1651.04	1647.94	1644.9	1648.44	1650.01	1658.48	1686.27	1688.4	1657.48	1662.85	1671.26	1668.5	1662.9	1672.24	1663	1674.32	1671.58	1660.62	1678.17	1669.56	1675.62	1651.32	1649.21	1661	1658.17	1664.71	1658.72	1643.93	1651.32	1657.07	1675.74	1680.02	1657.68	1657.06	1665.69	1677.51	1661.64	1668.69	1688.1	1690.23	1643	1645.02	1657.37	1674.46	1667.7	1684.31	1659.37	1671.46
384.031006	1650.54	1651.38	1648.64	1645.04	1650.15	1649.11	1657.28	1687.99	1685.01	1652.31	1661.48	1671.95	1667.26	1661.88	1673.56	1665.14	1675.69	1669.53	1663.34	1678.66	1671.49	1671.86	1650.8	1647.5	1660.84	1657.88	1666.22	1656.93	1644.92	1650.84	1658.34	1674.56	1677.06	1656.38	1655.61	1666.23	1674.66	1662.7	1667	1686.18	1686.21	1641.48	1644.51	1655.84	1675.13	1665.43	1685.56	1656.81	1668.51
384.526001	1649.72	1648.14	1647.55	1647.17	1650.89	1648.18	1658.75	1685.95	1688.36	1653.85	1665.68	1668.4	1667.19	1663.63	1672.58	1665.24	1674.09	1671.83	1665.29	1679.46	1670.36	1671.26	1649.47	1649.32	1660.65	1659.9	1663.89	1656.49	1643.95	1651.42	1659.08	1677.48	1678.17	1656.25	1658.55	1665.47	1675.78	1661.75	1667.04	1686.59	1688.09	1640.71	1644.07	1657.51	1672.71	1666.3	1683.94	1658.01	1668.6
385.020996	1648.47	1648.33	1648.23	1646.02	1650.2	1648.68	1657.2	1686.63	1688.18	1655.86	1665.29	1667.99	1668.29	1663.26	1673.74	1664.47	1676.4	1671.54	1663.69	1679.37	1670.98	1673.01	1649.66	1648.41	1662.07	1660.41	1665.49	1657.03	1644.74	1650.38	1658.65	1676.56	1677.28	1656.11	1655.3	1665.95	1676.62	1660	1669.37	1685.56	1688.36	1639.8	1643.89	1655.39	1674.81	1665.77	1682.51	1659.14	1668.77
385.516998	1648.06	1648.69	1648.15	1644.13	1646.29	1650.09	1656.16	1685.73	1686.16	1654.24	1665.02	1667.19	1669.52	1663.37	1672.93	1663.11	1674.52	1669.69	1664.37	1676.06	1669.37	1674.33	1649.38	1649.82	1662.25	1659.82	1664.43	1657.85	1644.36	1652.55	1657.95	1674.76	1679.92	1657.35	1658.72	1665.01	1674.35	1660.06	1666.74	1686.65	1687.97	1641.86	1645.14	1657.34	1673.33	1667.28	1682.71	1657.69	1669.5
386.011993	1648.99	1648.44	1647.27	1643.56	1649.85	1647.76	1658.37	1683.19	1683.9	1655.9	1664.06	1666.16	1667.75	1661.66	1673.91	1661.85	1675.94	1670.5	1662.55	1677.01	1669.55	1672.08	1651.31	1648.48	1661.16	1657.93	1664.44	1657.24	1645.33	1653.22	1658.37	1676.19	1675.38	1657.18	1654.28	1666.17	1672.69	1660.5	1666.57	1685.8	1685.99	1639.14	1642.25	1654.62	1674.45	1668.11	1682.6	1657.42	1666.67
386.506989	1650.49	1650	1645.79	1645.66	1650.1	1648.6	1658.25	1684.37	1684.34	1653.83	1665.26	1668.06	1668.62	1662.7	1673.99	1663.13	1674.69	1668.6	1665.05	1678.66	1669.14	1672.96	1650.73	1647.53	1662.09	1658.72	1666.52	1657.03	1645.12	1650.46	1655.97	1675.55	1676.82	1656.46	1657.8	1664.55	1676.92	1660.57	1666.65	1685.67	1686.49	1641.42	1643.8	1656.03	1674.42	1667.28	1683.94	1658.43	1668.72
387.002014	1649.43	1649.26	1647.44	1646.25	1648.92	1648.72	1658.37	1685.19	1683.96	1653.88	1664.77	1667.1	1666.78	1662.2	1672.35	1663.15	1671.91	1669.6	1664.41	1680	1669.45	1672.85	1648.92	1646.64	1662.5	1658.74	1662.84	1655.35	1644.4	1651.39	1656.21	1671.61	1677.21	1655.11	1656.41	1665.28	1671.26	1659.84	1668.14	1686.19	1682.68	1641.49	1645.19	1656.86	1674.1	1665.91	1681.77	1659.31	1670.09
387.497009	1649.9	1648.98	1647.92	1644.1	1648.24	1647.92	1658.66	1685.06	1686.13	1652.8	1663.76	1668.72	1666.4	1664.43	1671.17	1662.55	1674.34	1669.49	1664.06	1678.01	1667.83	1674.6	1648.88	1649.44	1662.38	1660.43	1665.87	1656.7	1645.28	1650.73	1656.42	1674.16	1677.63	1657.41	1656.27	1664.74	1675.75	1661.73	1666.88	1681.92	1685.65	1640.39	1644.41	1655.01	1671.62	1665.4	1680.52	1658.57	1669.61
387.993011	1648.31	1649.58	1646.99	1643.33	1648.98	1648.48	1655.87	1685.71	1686.07	1654.19	1664.05	1669.23	1668.8	1661.96	1672.13	1663.19	1671.71	1670.08	1663.96	1676.33	1669.23	1672.78	1649.91	1648.15	1663.53	1659.23	1662.76	1657.6	1643.33	1650.13	1656.08	1673.32	1676.92	1656.94	1654.5	1666.37	1675.44	1661.36	1666.37	1684.68	1687.44	1639.74	1644.28	1656.48	1671.82	1666.03	1683.49	1655.21	1669.28
388.488007	1648.77	1650.98	1649.72	1644.05	1649.32	1649.05	1655.77	1681.32	1682.19	1653.62	1663.33	1665.18	1667.55	1663.87	1672.02	1663.03	1672.68	1667.98	1661.2	1677.96	1668.93	1671.13	1649.02	1648	1661.03	1659.16	1665.45	1656.16	1645.65	1651.2	1658.16	1675.45	1676.57	1656.32	1654.99	1665.43	1675.06	1662.25	1666.6	1683.62	1686.27	1641.22	1645.4	1657.55	1672.17	1665.1	1686.18	1656.95	1669.68
388.983002	1650.61	1649.93	1646.49	1644.25	1649.66	1647.83	1656.98	1684.09	1687.18	1653.56	1664.42	1669.6	1668.32	1660.39	1671.65	1662.75	1673.29	1669.55	1662.05	1677.93	1669.24	1671.61	1651.43	1647.31	1660	1657.84	1664.22	1657.4	1644.29	1652.49	1657.1	1676.63	1677.89	1656.01	1656.57	1665.61	1675.8	1661.14	1667.99	1684.07	1689.42	1642.46	1645.48	1657.71	1673.31	1663.65	1683.28	1658.45	1668.12
389.477997	1650.03	1648.04	1649.63	1643.05	1648.75	1649.62	1657.11	1682.31	1682.69	1652.12	1664.61	1668.65	1664.54	1660.79	1669.77	1661.69	1675.96	1670.25	1662.41	1678.2	1670.35	1670.83	1650.05	1647.87	1660.3	1658.6	1664.32	1658.08	1645.11	1651.99	1657.22	1674.19	1676.04	1656.5	1655.22	1665.12	1675.35	1660.8	1665.06	1684.15	1687.25	1641.79	1643.81	1655.39	1668.88	1664.94	1681.56	1657.54	1669.8
389.972992	1647.5	1647.7	1649.05	1644	1649.03	1648.44	1656.04	1681.05	1684.54	1653.56	1661.77	1666.44	1665.45	1660.25	1668.24	1662.69	1674.77	1668.98	1662.54	1675.68	1669.65	1671.82	1648.26	1647.42	1658.65	1659.75	1664.08	1657.41	1645.86	1650.72	1657.75	1672.74	1676.36	1656.04	1655.38	1663.85	1673.12	1659.73	1665.96	1683.42	1685.88	1642.43	1645.44	1655.33	1670.8	1666.12	1680.41	1656.9	1667.88
390.468994	1650.23	1651.51	1648.53	1643.55	1646.42	1646.85	1655.09	1681.84	1682.44	1652.95	1664.33	1666.32	1664.63	1660.38	1670.35	1661.45	1673.21	1669.03	1662.9	1676.88	1668.75	1670.64	1648.34	1646.95	1660.92	1660.4	1664.24	1653.7	1644.42	1650.18	1654.9	1673.43	1675.42	1658.04	1654.97	1664.2	1674.66	1660.95	1666.96	1680.74	1685.08	1640.27	1644.58	1656.4	1670.79	1664.99	1681.42	1657.65	1667.95
390.963989	1649.04	1646.83	1646	1645.29	1647.98	1649.47	1655.45	1682.8	1685.61	1652.98	1664.43	1666.02	1669.11	1661.84	1670.75	1662.8	1674.68	1671.55	1663.54	1676.11	1671.03	1669.95	1648.3	1648.35	1660.21	1661.08	1665.03	1657.5	1643.93	1650.86	1654.73	1670.99	1676.04	1656.87	1655.56	1664.48	1673.62	1660.98	1666.03	1682.42	1682.14	1641.57	1642.85	1655.97	1671.09	1664.13	1682.19	1657.22	1668.12
391.459015	1645.97	1647.59	1646.63	1644.24	1648.44	1647.76	1658.65	1679.58	1683.2	1652.29	1664.93	1665.27	1664.23	1661.03	1668.83	1663.03	1672.85	1665.88	1662.78	1674.6	1669.65	1669.15	1648.15	1646.78	1661.75	1656.93	1663.35	1656.02	1644.2	1649.67	1655.74	1672.48	1673.91	1656.49	1655.95	1664.71	1671.38	1659.1	1666.3	1680.39	1682.71	1641.79	1645.24	1655.74	1669.86	1663.5	1681.34	1656.31	1668.08
391.954010	1648.76	1649.54	1648.75	1644.55	1648.18	1648.55	1658.54	1684.84	1684.95	1652.55	1662.55	1668.68	1664.28	1660.16	1671.52	1662.92	1675.05	1668.39	1663.66	1676.27	1667.41	1669.1	1648.23	1648.8	1661.73	1659.98	1662.59	1654.8	1642.75	1650.39	1655.31	1670.06	1675.12	1656.47	1656.27	1663.14	1673.68	1660.55	1667.13	1680.36	1681.98	1640.79	1644.56	1656.79	1669.85	1662.88	1681.14	1657.57	1669.14
392.449005	1648.66	1647.68	1647.37	1646.42	1649.42	1650.1	1658.47	1681.54	1682.54	1652.08	1661.22	1665.87	1664.01	1659.89	1668.18	1662.33	1669.72	1666.49	1661.86	1675.35	1667.65	1668.35	1649.52	1647.06	1659.74	1657.49	1665.95	1655.82	1643.5	1649.81	1654.53	1673.98	1675.48	1655.66	1656.21	1665.47	1671.43	1660.01	1663.75	1683.83	1687.08	1641.44	1645.67	1656.26	1668.91	1661.65	1678.78	1658.09	1667.89
392.945007	1647.33	1648.99	1646.44	1644.44	1648.1	1649.03	1656.53	1680.27	1682.6	1654.58	1662.93	1666.14	1667.56	1659.82	1671.68	1662.2	1672.23	1666.42	1662.34	1675.12	1667.4	1670.11	1650.18	1646.47	1660.05	1659.21	1666.23	1659.7	1645.07	1649.96	1656.76	1673.49	1674.1	1657.04	1655.19	1664.8	1672.95	1660.73	1667.71	1682.21	1686.02	1640.35	1643.15	1653.74	1670.84	1662.71	1679.29	1657.96	1666.6
393.440002	1650.23	1648.67	1649.35	1645.68	1649.44	1647.78	1657.76	1680.97	1682.17	1653.88	1662.77	1668.37	1666.44	1662.18	1669.81	1663.87	1673.14	1667.56	1662.89	1675.08	1666.7	1669.87	1651.16	1646.47	1659.91	1658.49	1662.36	1657.91	1644.69	1650.82	1654.87	1672.51	1674.76	1656.21	1657.81	1663.73	1670.02	1658.46	1667.19	1681.35	1684.05	1640	1644.18	1657.64	1671.38	1662.5	1680.23	1657.05	1668.76
393.934998	1649.16	1647.82	1647.91	1647.4	1649.72	1647.25	1659.56	1680.54	1680.57	1652.15	1662.14	1664.76	1664.92	1659.92	1670.06	1661.55	1673.08	1666.18	1664.18	1674.54	1668.13	1668.79	1647.16	1646.72	1659.62	1658.03	1662.92	1657.7	1644.29	1651.18	1655.83	1673.12	1674.38	1656.48	1654.92	1665.33	1672	1658.53	1664.02	1679.57	1682.93	1640.81	1641.59	1655.2	1670.02	1662.82	1681	1658.89	1666.77
394.429993	1649.84	1647.98	1647.26	1647.02	1650.32	1647.91	1656.85	1681.12	1682.69	1652.26	1663.14	1662.37	1662.42	1660.16	1668.3	1661.24	1672	1667.11	1661.07	1675.57	1669.17	1667.39	1648.68	1647.56	1661.27	1659.77	1663.15	1656.81	1643.45	1650.67	1655.02	1670.2	1674.74	1656.78	1655.3	1662.55	1672.72	1660.15	1665.03	1679.22	1681.16	1640.65	1642.9	1654.47	1668.33	1662.9	1682.17	1656.39	1666.32
394.924988	1648.48	1650.27	1646.44	1646.89	1649.25	1647.11	1657.39	1679.77	1682.22	1652.67	1662.21	1666.19	1664.14	1661.55	1668.63	1662.03	1670.12	1666	1661.18	1676	1669.68	1667.72	1649.62	1647.21	1659.6	1658.36	1663.26	1657.48	1644.29	1649.39	1654.8	1671.12	1674.63	1657.44	1655.36	1663.57	1671.23	1660.79	1663.63	1681.15	1681.85	1640.22	1644.07	1654.44	1670.44	1663.45	1679.3	1657.51	1669.15
395.420990	1648.11	1647.67	1646.53	1647.44	1650.07	1647.9	1656.77	1678.76	1679.94	1653.14	1661.89	1667.57	1664.37	1660.36	1669.75	1663.19	1670.8	1666.09	1660.99	1674.75	1667.86	1669.54	1646.45	1646.82	1661.64	1659.41	1663.83	1656.94	1644.53	1650.01	1657.62	1672.18	1673.55	1655.52	1653.11	1661.35	1671.97	1660.6	1664.92	1680.39	1680.37	1639.24	1643.26	1655.92	1669.61	1662.66	1678.97	1657.79	1665.12
395.915985	1649.05	1647.48	1645.5	1647.19	1650.52	1647.75	1657.41	1680.78	1679.73	1651.84	1662.84	1666.11	1663.71	1661.72	1669.21	1662.79	1671.6	1667.94	1662.95	1675.52	1668.51	1670.07	1649.17	1647.7	1659.17	1660.24	1664.29	1657.25	1645.61	1648.2	1655.78	1670.88	1675.27	1655.97	1655.16	1664.17	1670.32	1659.57	1665.56	1679.82	1683.36	1638.85	1642.79	1655.41	1669.36	1663.79	1679.96	1658.62	1666.68
396.411011	1649.13	1649.77	1648.75	1645.81	1650.35	1650.17	1656.8	1678.53	1682.33	1651.56	1662.68	1665.99	1664.62	1660.79	1668.88	1660.81	1670.43	1666.95	1662.23	1675.4	1667.85	1669.16	1648.86	1646.73	1660.3	1657.47	1662.59	1655.61	1644.19	1647.49	1654.22	1670.24	1672.14	1656.39	1656.35	1662.67	1668.89	1658.25	1666	1681.15	1680.4	1641.06	1641.03	1656.59	1669.61	1661.16	1678.66	1657.38	1667.91
396.906006	1649.35	1647.93	1647.6	1644.9	1649.19	1649	1658.04	1680.47	1681.81	1649.32	1662.91	1664.68	1663.27	1659.01	1669.06	1661.93	1670.41	1665.22	1660.87	1674.45	1667.65	1668.57	1649.65	1648.26	1659.68	1658.64	1663.63	1656.35	1644.43	1649.29	1653.44	1671.37	1672.64	1656.28	1656.99	1661.27	1671.03	1660.9	1663.61	1679.27	1679.84	1640.44	1643.23	1655.34	1666.49	1663.33	1677.98	1653.18	1666.32
397.402008	1648.51	1648.95	1648.15	1648.55	1648.88	1648.46	1656.92	1678.6	1679.22	1651.51	1661.91	1665.49	1663.08	1660.39	1670.13	1660.33	1671.41	1667.31	1659.82	1670.85	1666.83	1667.25	1648.33	1644.02	1659.08	1657.26	1662.46	1658.68	1644.33	1648.66	1655.41	1670.36	1671.6	1655.58	1655.21	1662.09	1671.19	1659.69	1663.38	1680.32	1682.58	1638.47	1644.31	1654.72	1669.16	1660.11	1676.36	1657.86	1667.38
397.897003	1647.37	1648.66	1648.91	1646.25	1649.63	1649.01	1657.96	1678.81	1680.71	1650.2	1662.17	1663.69	1663.48	1658.38	1666.2	1661.45	1671.97	1665.69	1660.45	1671.74	1667.22	1666.15	1646.31	1644.92	1659.35	1656.04	1660.83	1655.24	1641.22	1648.2	1653.79	1671.52	1672.49	1655.59	1654.25	1662.37	1669.65	1660.56	1664.56	1676.82	1679.6	1638.43	1642.59	1655.08	1667.71	1662.28	1677.34	1655.76	1667.4
398.391998	1648.29	1650.36	1649.44	1647.93	1649.28	1650.5	1654.87	1678.09	1677.92	1650.19	1663.8	1664.86	1662.76	1661.23	1668.82	1662.8	1670.84	1666.42	1662.84	1673.58	1667.48	1669.55	1648.65	1646.02	1659.42	1658	1663.12	1655.92	1644.02	1650.48	1654.21	1668.57	1672.9	1656.58	1654.79	1663.49	1669.19	1659.09	1663.66	1680.73	1680.05	1639.29	1641.74	1655.2	1668.53	1660.64	1676.45	1655.66	1666.78
398.886993	1647.99	1650.19	1647.33	1646.53	1649.12	1647.9	1657.18	1677.38	1680.18	1652.88	1661.84	1661.48	1662.88	1659.32	1669.67	1662.06	1671.23	1666.96	1659.93	1671.83	1670.09	1667.27	1648.18	1646.46	1658.64	1658.68	1663.34	1653.29	1646.27	1651.34	1654.52	1672.76	1674.04	1654.33	1654.44	1661.6	1671.25	1658.9	1663.63	1675.58	1680.84	1639.88	1641.2	1654.05	1669.73	1663.12	1678.28	1657.31	1665.31
399.381989	1647	1648.7	1646.12	1645.83	1650.72	1649.47	1656.95	1676.39	1680.3	1650.29	1663.37	1662.2	1662.43	1659.47	1667.5	1660.7	1671.78	1665.38	1662.76	1672.47	1666.07	1667.26	1646.82	1648.53	1659.74	1657	1661.67	1655.12	1643.12	1649.36	1653.5	1671.7	1672.48	1655.3	1655.36	1663.12	1673.45	1659.95	1664.15	1677.5	1679.81	1639.96	1644.07	1654.16	1666.58	1659.77	1678.03	1655.59	1667.39
399.877991	1648.26	1648.55	1648.35	1647.19	1650.14	1650.7	1658.75	1676.83	1679.74	1652.25	1662.09	1664.09	1664.13	1660.76	1668.96	1661.76	1671.18	1667.25	1661.89	1671.75	1668.3	1667.26	1649.38	1646.2	1659.9	1658.28	1661.62	1656.8	1644.08	1649.02	1653.53	1671.99	1671.73	1655.58	1654.75	1661.8	1670.03	1660.25	1665.9	1679.59	1681.1	1639.4	1641.8	1653.48	1667.2	1660.21	1677.37	1656.81	1665.95
400.372986	1646.48	1649.32	1648.04	1645.98	1649.09	1648.77	1656.79	1678.48	1678.6	1652.6	1661.6	1664.26	1661.78	1660.56	1667.86	1660.9	1669.25	1667.81	1662.85	1675.12	1667.62	1667.15	1647.98	1646.81	1659.87	1657.4	1663.17	1658.25	1643.72	1650.35	1654.71	1672.05	1671.63	1655.47	1653.73	1664.92	1672.51	1658.89	1663.89	1679.58	1678.94	1639.62	1643.55	1653.4	1667.58	1662.71	1672.74	1657.45	1665.48
400.868011	1648.59	1648.07	1647.36	1646.15	1647.85	1648.1	1657.93	1678.19	1678.3	1650.54	1661.25	1664.29	1663.07	1659.44	1666.1	1659.61	1671.2	1663.95	1662.94	1671.91	1669.06	1667.6	1645.78	1646.49	1659.29	1655.54	1662.2	1656.23	1644.81	1648.57	1655.92	1673.19	1673.97	1657.06	1654.79	1664.04	1671.26	1659.27	1665.47	1678.18	1681.77	1639.46	1642.13	1656.51	1668.95	1661.67	1676.47	1656.8	1665.61
401.363007	1647.66	1651.34	1650.1	1644.02	1647.21	1648.27	1656.84	1675.65	1677.84	1650.12	1660.34	1662.39	1664.11	1659.62	1668.18	1662.06	1669.82	1664.98	1662.2	1673.35	1668.16	1668.33	1648.18	1646.33	1658.63	1656.81	1662.89	1657.05	1644.79	1650.62	1654.3	1671.41	1673.35	1654.42	1656.17	1662.66	1669.84	1659.26	1666.24	1679.35	1680.7	1641.87	1643.7	1654.99	1667.74	1660.03	1677.78	1657.96	1667.04
401.858002	1647.41	1647.32	1648.09	1645.78	1648.47	1647.48	1656.08	1675.81	1676.3	1650.33	1661.05	1662.31	1663.59	1659.99	1667.76	1661.65	1669.31	1662.77	1662.79	1671.37	1666.41	1665.52	1648.04	1644.69	1658.48	1657.05	1662.79	1655.22	1643.62	1646.88	1651.82	1670.76	1669.95	1657.17	1655.09	1662.37	1669.87	1659.67	1663.25	1678.5	1681.6	1639.02	1642.17	1654.44	1665.57	1659.72	1673.69	1658.04	1665.25
402.354004	1646.84	1648.46	1646.38	1645.85	1648.16	1647.28	1658.81	1677.69	1678.26	1651.59	1663.34	1666.66	1663.74	1659.1	1668.69	1661.48	1672.62	1666.34	1662.26	1671.34	1667.74	1668.01	1647.73	1646.15	1659.27	1657.27	1661.86	1657.55	1642.1	1650.17	1653.3	1670.79	1673.72	1655.87	1655.37	1659.32	1669.27	1658.33	1663.56	1677.11	1679.38	1639.69	1643.66	1655.08	1668.88	1661.32	1676.73	1656.6	1667.33
402.848999	1649.75	1649.54	1648.47	1644.78	1647.74	1648.03	1655.33	1677.18	1678.09	1651.27	1660.9	1662.69	1664.69	1658.92	1666.75	1660.37	1669.39	1664.15	1661.62	1671.3	1671.07	1666.32	1647.23	1646.73	1659.96	1657.03	1661.96	1658.97	1642.85	1649.65	1654.3	1671.03	1672.48	1657.7	1654.92	1661.69	1671.04	1661.71	1664.83	1678.27	1682.35	1638.82	1641.65	1653.02	1666.59	1660.02	1678.64	1661.84	1666.49
403.343994	1646.99	1648.87	1647.19	1645.63	1650.42	1649.45	1659.67	1678.02	1676.6	1652.62	1662.28	1664.71	1664.44	1660.8	1664.85	1661.41	1671.4	1666.86	1661.53	1672.95	1671.51	1667.88	1646.84	1647.61	1658.61	1658.76	1660.65	1671.32	1643.56	1649.67	1655.02	1670.6	1673.41	1655.45	1656.59	1662.63	1668.52	1663.15	1663.47	1675.28	1679.5	1638.45	1640.95	1655.12	1667.26	1661.07	1678.88	1673.8	1665.3
403.838989	1648.98	1649	1645.78	1644.32	1651.05	1648.56	1657.34	1679.16	1677.78	1650.9	1662.45	1662.74	1660.79	1658.73	1665.9	1662.23	1669.67	1664.08	1662.46	1669.48	1677.84	1666.85	1649.15	1647.18	1660.21	1656.66	1660.62	1679.4	1645.37	1648.03	1655.78	1671.35	1670.34	1655.51	1654.73	1661.26	1670.05	1663.89	1663.8	1677.73	1678.46	1640.32	1644.81	1656.19	1667.57	1662.56	1675.36	1679.59	1667.93
404.334015	1649.22	1649.34	1647.53	1646.53	1649.68	1647.78	1655.97	1674.41	1678.91	1652.44	1663.14	1662.99	1662.62	1659.21	1667.86	1661.64	1669.08	1664.65	1662.53	1669.22	1679.02	1665.34	1645.11	1642.54	1657.49	1658.43	1662.11	1684.85	1643.21	1647.63	1651.96	1669.93	1672.09	1653.91	1652.93	1659.7	1670.02	1666.54	1662.49	1675.51	1678.25	1639.24	1640.12	1654.55	1665.38	1660.98	1675.11	1685.3	1668.23
404.829987	1648.64	1648.01	1647.89	1643.49	1647.88	1647.6	1659.21	1676.48	1679.13	1649.03	1662.05	1660.63	1662.57	1657.9	1667.02	1659.88	1670.61	1666.24	1661.59	1670.86	1680.41	1667.43	1647.61	1643.22	1657.98	1656.76	1660.31	1689.38	1642.9	1649.43	1652.05	1670.39	1670.19	1655.38	1654.18	1661.67	1669.23	1666.78	1664.89	1674.59	1679.89	1638.61	1642.48	1651.93	1662.85	1660.21	1676.74	1686.22	1666.79
405.325012	1649.94	1652.85	1650.54	1644.56	1650.19	1647.92	1657.69	1673.11	1678.72	1651.55	1662.39	1659.53	1662.13	1658.62	1666.39	1660.16	1671.25	1663.39	1659.72	1670.61	1684.73	1670.87	1645	1647.5	1657.8	1658.1	1660.71	1691.19	1644.27	1648.4	1653.67	1669.39	1671.14	1656.49	1657.58	1661.64	1667.64	1666.01	1663.91	1675.92	1677.85	1639.25	1642.46	1653.44	1666.19	1661.41	1674.52	1691.3	1666.39
405.820007	1651.45	1649.82	1649.21	1645.94	1649.95	1651.19	1658.09	1672.33	1679.19	1650.3	1662.35	1662.16	1663.81	1658.09	1663.65	1661.61	1670.17	1662.51	1660.74	1671.25	1683.06	1665.56	1645.67	1646.14	1658.97	1656.7	1661.45	1691.55	1643.33	1648.96	1652.68	1669.02	1673.04	1656.15	1656.56	1661.55	1668.17	1665.85	1663.7	1676.08	1677.29	1638.46	1641.96	1654.47	1664.62	1659.12	1676.34	1690.38	1666.28
406.315002	1648.68	1651.61	1647.09	1643.98	1649.89	1647.57	1658.51	1674.47	1678.09	1649.61	1663.6	1662.07	1662.26	1658.79	1665.62	1659.78	1669.97	1663.97	1662.67	1671.42	1681.86	1665.21	1646.56	1645	1657.79	1656.18	1662.53	1690.49	1643.99	1649.18	1652.12	1670.13	1671.69	1656.89	1656.43	1660.35	1669.94	1666.12	1664.93	1678.37	1678.7	1638.86	1642.48	1653.99	1664.67	1659.14	1674.22	1686.31	1666.99
406.809998	1649.49	1650.98	1647.09	1644.06	1649.42	1649.35	1657.25	1675.13	1678.52	1648.9	1660.65	1661.19	1659.81	1660.13	1665.18	1661.13	1669.05	1664.58	1662.09	1672.9	1681.11	1665.71	1646.39	1646.71	1660.02	1657.48	1661.41	1687.16	1642.42	1649.02	1652.13	1668.08	1671.59	1655.88	1656.21	1661.16	1672.06	1666.35	1663.79	1676.56	1678.14	1639.09	1641.56	1654.95	1664.2	1657.81	1675.33	1686.11	1668.79
407.306000	1650	1649.74	1648.89	1644.43	1648.66	1649.26	1657.06	1673.71	1676.71	1649.37	1661.72	1662.37	1661.32	1659.3	1664.4	1662.68	1669.79	1662.39	1661.81	1671.26	1680.55	1665.67	1646.5	1643.6	1660.13	1656.38	1662.55	1684.98	1643.44	1649.02	1653.43	1669.18	1670.03	1655.33	1653.77	1662.4	1667.93	1665.05	1663.29	1675.64	1680.74	1639.29	1642.95	1652.84	1663.51	1659.09	1675.5	1682.02	1666.51
407.800995	1649.58	1647.45	1646.73	1643.89	1649.45	1648.68	1657.94	1674.69	1678.34	1652.07	1661.57	1660.11	1661.35	1657.92	1665.48	1658.4	1669.54	1663.72	1662.04	1669.89	1676.81	1666.98	1646.7	1645.58	1657.44	1657.09	1661.41	1681.77	1642.36	1646.64	1652.13	1667.71	1672.81	1653.49	1655.97	1661.69	1669.8	1663.73	1666.31	1676.94	1677.48	1639.87	1641.51	1653.24	1664.13	1658.82	1672.68	1678.67	1665.51
408.295990	1650.09	1649.27	1648.31	1644.19	1647.32	1649.6	1657.18	1673.46	1672.94	1649.68	1661.7	1661.07	1660.19	1659.01	1665.1	1660.86	1670.41	1664.72	1663.2	1668.52	1676.17	1663.74	1646.27	1644.84	1658.19	1655.48	1662.97	1675.52	1643.94	1647.45	1652.83	1666.45	1670.13	1655.15	1655.44	1660.81	1669.95	1661.67	1665.14	1676.48	1676.39	1638.29	1641.78	1654.26	1662.78	1658.94	1673.87	1676.37	1664.19
408.790985	1648.83	1647.87	1646.22	1645.3	1645.8	1646.02	1655.48	1673.68	1677.58	1649.89	1663.04	1660.32	1663.74	1658.76	1664.5	1660.62	1669.17	1664.76	1660.38	1672.19	1676.22	1665.61	1646.1	1645.63	1658.05	1657.55	1662.61	1672.77	1643.84	1648.59	1653.07	1666.94	1669.41	1656.51	1653.7	1661.9	1668.28	1663.89	1663.78	1677.28	1678.82	1642.05	1642.46	1655.15	1664.14	1658.39	1673.75	1671.53	1665.94
409.286987	1647.93	1647.48	1644.94	1644.59	1647.66	1646.33	1656.51	1673.12	1676.53	1650.1	1662.64	1660.24	1660.46	1656.61	1663.46	1659.69	1670.46	1661.06	1664.29	1671.21	1673.03	1665.53	1645.5	1645.57	1657.69	1657.01	1662.63	1671.12	1642.27	1648.1	1650.85	1667.18	1668.28	1655.15	1654.08	1660.53	1667.64	1662.72	1662.21	1675.93	1677.7	1638.55	1642.11	1654	1663.18	1656.54	1672.88	1669.3	1665.5
409.782013	1647.21	1647.91	1648.13	1645.48	1649.23	1649.68	1658.04	1672.11	1675.32	1647.47	1660.78	1661.64	1660.71	1659.39	1663.65	1661.37	1667.35	1664.68	1660.11	1669.14	1672.58	1664.93	1644.38	1645.98	1659.26	1657.91	1662.19	1667.29	1642.97	1648.32	1653.06	1666.64	1670.15	1655.51	1653.12	1661.31	1671.04	1660.29	1664.04	1676.56	1676.05	1640.68	1641.58	1652.77	1664.04	1660.04	1673.88	1669.57	1664.98
410.277008	1648.91	1649.29	1647.22	1643.13	1648.03	1646.27	1655.96	1675.19	1674.91	1650.57	1660.83	1662.54	1661.73	1658.72	1665.52	1661.36	1669.8	1662.01	1662.85	1668.6	1670.89	1664.57	1647.44	1645.12	1658.31	1657.41	1661.11	1666.3	1642.75	1649.55	1653.03	1669.51	1669.02	1656.34	1655.16	1661.36	1668.19	1662.17	1662.95	1675.52	1678.09	1638.25	1641.07	1654.63	1661.95	1658.86	1672.49	1668.13	1665.5
410.772003	1648.38	1647.96	1644.97	1646.95	1648.71	1648.33	1655.04	1671.88	1674.67	1649.43	1660.75	1661.26	1660.51	1656.69	1665.07	1659.67	1666.89	1662.76	1661.3	1668.61	1672.09	1663.65	1645.63	1644.21	1658.79	1656.46	1661.77	1665.31	1642.44	1646.25	1651.41	1666.76	1668.29	1653	1656.02	1658.79	1668.65	1661.62	1663.25	1672.41	1673.72	1636.57	1642.38	1654.09	1663.88	1658.56	1673.39	1664.41	1663.07
411.266998	1647.52	1649.84	1648.23	1647.09	1649.58	1648.01	1654.91	1671.29	1675.25	1648.01	1661.89	1662.11	1659.86	1655.26	1664.74	1660.17	1668.05	1662.37	1660.12	1669.88	1671.5	1666.65	1646.52	1645.09	1657.55	1655.98	1661.39	1664.02	1644.55	1647.64	1651.49	1666.81	1671.37	1656.54	1654.95	1661.18	1669.07	1657.77	1662.99	1675.07	1674.93	1641.97	1643.64	1653.86	1661.32	1658.43	1674.75	1661.85	1666.41
411.763000	1648.2	1649.68	1646.32	1646.77	1649.51	1648.8	1657.14	1669.65	1676.13	1647.95	1663.42	1661.09	1661.17	1658.5	1664.4	1660.34	1666.95	1664.37	1661.22	1671.42	1669.91	1662.76	1645.85	1643.65	1660.04	1654.78	1661.71	1662.84	1643.2	1649.11	1650.34	1667.42	1669.96	1654.13	1655.62	1658.95	1668.4	1660.35	1662.73	1671.74	1678.42	1639.13	1642.17	1653.57	1662.31	1656.6	1674.23	1661.6	1665.35
412.257996	1648.62	1648.39	1648.18	1648.34	1649.48	1647.46	1654.87	1672.5	1675.71	1649.85	1662.66	1659.98	1661.69	1660.24	1665.79	1660.76	1668.85	1663.79	1661.66	1668.67	1668.94	1665.96	1646.61	1645.58	1658.41	1655.71	1660.68	1662.95	1643.79	1647.58	1649.9	1669.35	1670.74	1652.67	1653.79	1661.1	1669.27	1658.86	1662.21	1675.85	1677.77	1638.84	1642.54	1654.32	1661.67	1657.54	1671.68	1660.57	1666.75
412.752991	1647.46	1647.94	1647.6	1648.14	1652	1648.72	1656.89	1672.18	1675.43	1649.98	1661.07	1661	1662.79	1657.73	1665.92	1660.21	1668.11	1663.72	1661.45	1669.39	1671.16	1664.93	1645.75	1643.63	1657.58	1658.71	1662.45	1661.54	1643.68	1647.33	1651.29	1665.84	1668.78	1655.64	1654.79	1659.14	1668.46	1660.34	1662.52	1674.38	1673.81	1639.19	1641.82	1652.48	1663.06	1656.5	1672.97	1659.91	1663.61
413.247986	1648.83	1650.43	1648.71	1649.76	1648.5	1647.48	1655.38	1671.9	1673.91	1648.8	1660.68	1658.43	1660.04	1658.46	1664.33	1660.25	1668.94	1661.63	1659.5	1667.2	1668.42	1664.77	1644.61	1642.61	1657.92	1655.96	1660.9	1660.49	1643.22	1648.93	1650.38	1667.36	1670.62	1656.68	1654.98	1661.68	1667.15	1659.42	1663.91	1675.32	1677.15	1637.76	1641.51	1653.52	1664.34	1657.8	1673.18	1659.07	1664.65
413.743011	1648.8	1648.38	1648.08	1647.99	1651.39	1646.96	1656.71	1671.37	1672.36	1649.35	1662.19	1661.2	1662.31	1656.68	1664.96	1659.28	1668.17	1663.01	1659.74	1669.82	1668.54	1665.93	1647.22	1644.52	1657.7	1655.57	1662.25	1660.69	1642.25	1646.72	1650.35	1666.6	1668.52	1656.41	1653.03	1659.72	1667.49	1658.58	1663.89	1671.24	1675.19	1638.63	1640.32	1652.36	1664.66	1658.62	1671.43	1656.97	1665.57
414.239014	1647.18	1647.57	1646.11	1647.3	1649.56	1648.69	1656.69	1667.73	1675.42	1650.41	1660.91	1658.71	1661.14	1657.33	1664.91	1658.76	1667.6	1663.15	1659.26	1668.85	1668.18	1666.2	1645.98	1643.82	1657.43	1656.09	1661.59	1657.73	1643.98	1647.84	1653.16	1665.8	1670.07	1655.36	1654.23	1659.45	1669.81	1659.71	1662.75	1673.22	1676	1638.59	1641.79	1654.03	1661.78	1660.42	1672.46	1659.55	1663.96
414.734009	1647.52	1648.29	1647.03	1648.13	1649.31	1646.79	1656.08	1670.79	1676.87	1649.05	1664.29	1659.32	1661.27	1655.77	1663.19	1660.97	1667.13	1661.72	1660.93	1667.85	1668.64	1663.45	1646.21	1643.7	1658.9	1654.94	1660.46	1658.76	1643.67	1647.24	1650.11	1664.58	1668.66	1654.97	1654.79	1661.39	1668.92	1659.6	1662.22	1675.91	1678.09	1639.44	1642.99	1651.56	1663.88	1658.74	1671.31	1658.17	1665.24
415.229004	1646.18	1649.37	1647.97	1648.86	1648.65	1645.77	1654.79	1670.14	1673.78	1648.94	1661.3	1659.86	1658.69	1658.05	1664.18	1659.94	1668.59	1663.04	1661.71	1667.75	1666.77	1665.66	1644.5	1645	1659.42	1655.7	1660.64	1658.06	1643.97	1646.69	1650.49	1666.93	1670.41	1655.14	1652.72	1660.07	1667.59	1658.76	1661.17	1672.32	1674.63	1639.51	1642.96	1652.22	1661.62	1659.81	1672.11	1658.76	1664.24
415.723999	1647.58	1648.52	1648.12	1648.63	1649.22	1649.65	1657.45	1669.4	1675.11	1648.88	1661.44	1660.37	1660.33	1658.27	1664.62	1659.23	1667.29	1662.87	1662.26	1667.73	1667.68	1664.41	1644.78	1643.35	1658.32	1657.97	1661.28	1658.11	1644.75	1648.72	1651.21	1665.75	1669.53	1655.54	1655.79	1660.61	1668.55	1658.36	1660.19	1672.28	1674.89	1639.34	1641.68	1651.87	1662	1657.67	1671.19	1658.49	1663.16
416.218994	1648.16	1650.52	1646.99	1647.82	1650.81	1646.17	1658.56	1669.9	1672.78	1647.75	1662.34	1659.59	1659.42	1658.12	1663.85	1660.37	1666.69	1660.23	1659.28	1670.13	1665.98	1662.5	1645.08	1643.44	1657.98	1656.66	1659.59	1657.26	1642.67	1645.7	1649.99	1664.63	1669.07	1656.33	1654.39	1657.11	1663.82	1659.21	1662.2	1672.42	1674.87	1639.03	1641.57	1651.76	1662.23	1656.6	1670.02	1656.88	1663.03
416.714996	1647.11	1646.91	1647.91	1646.66	1651.18	1648.05	1657.65	1671.54	1674.34	1649.23	1661.16	1659.56	1659.27	1655.55	1661.81	1660.33	1666.34	1662.45	1661.26	1667.8	1667	1663.27	1645.36	1642.98	1658.32	1655.03	1660.68	1658.87	1644.11	1645.75	1651.63	1666.51	1668.57	1657.7	1654.78	1661.66	1666.78	1659.73	1662.89	1672.65	1675.04	1638.44	1641.99	1652.97	1661.62	1658.68	1672.91	1657.16	1663.32
417.209991	1648.86	1646.82	1647.95	1647.04	1650.4	1648.33	1656.4	1670.3	1676.09	1649.39	1660.29	1657.87	1660.54	1656.92	1662.75	1659.22	1667.06	1660.52	1659.51	1668.01	1667.25	1664.64	1644.39	1645.13	1657.32	1655.52	1661.01	1654.97	1642.29	1648.26	1650.18	1667.08	1669.48	1654.59	1653.41	1657.49	1666.32	1658.75	1662.58	1671.84	1676	1638.93	1642.32	1653.22	1663.13	1657.12	1672.15	1657.6	1663.73
417.704987	1647.63	1650.05	1648.93	1648.08	1649.62	1645.88	1655.69	1671.81	1672.45	1650.29	1662.2	1660.84	1660.73	1657.67	1664.99	1659.39	1668.67	1662.9	1663.08	1669.54	1667.25	1663.91	1645.51	1644.2	1659.82	1654.02	1660.88	1656.34	1642.86	1646.92	1652.28	1666.8	1668.46	1657.06	1654.19	1658.8	1668.14	1658.47	1661.92	1673.36	1676.08	1636.77	1641.89	1652.26	1662.45	1656.4	1673.12	1656	1664.44
418.200012	1644.96	1646.96	1648.01	1648.34	1648.56	1648.11	1655.27	1670.56	1674.8	1648.83	1660.78	1660.49	1660.43	1656.28	1663.47	1658.2	1665.6	1662.31	1660.06	1669.57	1667.64	1664.47	1644.73	1643.38	1658.8	1657.21	1661.59	1655.88	1645.94	1647.03	1651.57	1664.12	1669.11	1654.64	1654.7	1658.81	1668.92	1659.12	1663.64	1673.9	1675.31	1639.33	1641.23	1653.5	1661.86	1656.72	1672.35	1657.24	1664.71
418.695007	1649.08	1647.51	1646.4	1650.07	1651.32	1647.88	1657.22	1670.5	1672.32	1647.74	1664.44	1659.19	1657.45	1657.16	1662.44	1659.18	1666.04	1661.71	1662.11	1669.18	1667.98	1665.07	1645.09	1645.23	1660.64	1655.08	1661.51	1656.02	1642.8	1648.73	1649.15	1666.21	1667.36	1656.21	1654.79	1659.36	1667.97	1657.96	1662.6	1671.13	1675.61	1640.02	1641.7	1652.38	1661.44	1658.6	1670.47	1656.4	1664.65
419.191010	1648.24	1647.89	1647.89	1648.19	1651.49	1647.08	1654.68	1668.64	1673.57	1648.99	1661.71	1659.57	1659.1	1658.6	1663	1658.89	1664.21	1661.81	1659.41	1669.37	1669.78	1662.79	1644.49	1643.7	1659.21	1655.35	1660.54	1656.06	1642.85	1647.85	1653.55	1666.77	1668.87	1654.88	1654.35	1658.79	1667.76	1658.12	1662.04	1673.41	1674.08	1640.39	1643.64	1652.85	1660.42	1656.46	1670.42	1656.56	1665
419.686005	1647.12	1648.18	1647.87	1648.07	1649.25	1645.72	1657.44	1670.28	1675.98	1647.49	1660.89	1657.7	1659.87	1655.95	1660.12	1658.79	1665.37	1660.65	1661.28	1667.48	1667.39	1662.09	1645.05	1643.09	1658.96	1657.12	1660.42	1655.4	1644.63	1647.14	1651.96	1666.12	1667.79	1653.51	1654.03	1657.13	1668.1	1657.75	1662.38	1670.62	1673.57	1638.88	1642.19	1652.37	1660.29	1655.81	1670.71	1657.47	1664.86
420.181000	1644.76	1648.68	1648.06	1649.01	1651.48	1646.93	1657.7	1671.24	1674.65	1648.36	1659.93	1659.66	1659.74	1657.04	1662.35	1660.93	1667.69	1662.33	1660.72	1667.09	1667.64	1666	1644.18	1644.44	1656.84	1656.08	1659.71	1657.12	1641.05	1647.3	1652.47	1667.57	1668.22	1654.63	1653.61	1658.76	1664.84	1658.02	1661.6	1671.2	1675.79	1638.71	1643.08	1652.89	1660.38	1656.51	1671.04	1656.79	1663.32
420.675995	1646.38	1647.48	1648.39	1648.51	1652.51	1646.65	1655.8	1670.55	1674.8	1647.58	1659.54	1656.15	1659.88	1656.92	1663.32	1658.76	1665.6	1661.84	1659.53	1666.64	1665.55	1661.97	1645.66	1642.29	1659.37	1656.42	1660	1653.66	1641.3	1645.12	1650.79	1667	1667.97	1652.74	1654.51	1657.57	1668.07	1659.29	1660.94	1672.58	1673.23	1639.8	1642.76	1654.07	1660.93	1655.77	1672.16	1656.62	1664.36
421.170990	1648.06	1649.07	1649.15	1648.59	1650.32	1648.15	1654.93	1667.74	1671.72	1647.13	1659.1	1659.54	1659.69	1656.32	1662.93	1658.85	1665.57	1660.5	1660.71	1666.08	1666.64	1662.85	1644.21	1644.13	1657.01	1654.6	1659.86	1655.5	1641.88	1646.94	1648.1	1663.12	1666.37	1655.76	1653.86	1658.56	1668.71	1657.53	1661.96	1671.17	1674.29	1638.79	1641.08	1654.41	1659.91	1657.11	1670.06	1655.12	1664.4
421.666992	1648.47	1646.39	1647.55	1649.08	1650.47	1648.02	1657.87	1669.65	1671.83	1649.31	1661.43	1658.37	1657.72	1659.12	1662.11	1659.36	1666.42	1659.98	1660.14	1665.62	1665.17	1662.65	1643.68	1641.14	1657.68	1654.15	1658.42	1654.78	1644.03	1645.29	1651.15	1666.53	1666.75	1652.95	1654.92	1658.96	1666.75	1657.78	1663.2	1670.95	1672.73	1639.48	1642.51	1650.85	1659.3	1656.74	1670.14	1654.83	1663.74
422.161987	1647.17	1647.91	1646.4	1646.07	1647.71	1646.72	1656.83	1667.97	1670.67	1649.03	1661.45	1660.23	1660.29	1655.13	1662.5	1657.57	1666.73	1660.78	1660.54	1668.83	1667.57	1661.39	1645.13	1642	1657.03	1655.78	1660.54	1655.44	1643.66	1647.64	1649.8	1665.57	1667.78	1654.05	1653.41	1658.9	1666.92	1659.51	1662.13	1671.52	1674.71	1637.76	1642	1652.74	1659.44	1657.46	1670.6	1656.94	1665.82
422.657013	1645.68	1647.71	1647.18	1650.17	1652.09	1648.61	1656.15	1671.19	1672.53	1647.36	1661.48	1658.09	1657.92	1657.85	1663.46	1659.76	1666.88	1660.7	1659.96	1666.6	1666.82	1663.98	1642.82	1644.73	1657.84	1654.78	1660.98	1655.46	1645.33	1646.64	1651.29	1664.95	1667.14	1655.53	1654.62	1659.43	1667.82	1656.75	1662.07	1671.39	1674.25	1640	1642.22	1652.41	1659.38	1655.48	1669.39	1653.69	1664.37
423.152008	1647.62	1648.09	1648.05	1649.18	1651.03	1644.76	1657.03	1668.07	1671.28	1647.38	1659.62	1657.11	1658.29	1657.03	1660.85	1657.12	1665.44	1660.23	1660.8	1666.33	1664.72	1660.76	1644	1642.22	1659.41	1657.33	1660.06	1655.15	1644	1645.98	1649.44	1664.68	1666.93	1655.24	1653.66	1657.57	1669.26	1657.06	1660.15	1672.28	1673.3	1637.63	1640.99	1651.4	1659.21	1657	1669.66	1655.63	1662.73
423.647003	1645.37	1647.76	1647.67	1645.22	1650.27	1646.35	1656.08	1668.16	1671.4	1648.8	1661.48	1657.38	1659.71	1658.05	1660.51	1657.36	1666.84	1658.84	1661.63	1665.44	1666.83	1661.61	1643.2	1643.1	1658.16	1655.32	1659.34	1655.17	1642.38	1646.82	1647.11	1665.83	1666.28	1654.15	1651.63	1657.87	1667.24	1656.76	1660.13	1668.5	1673.63	1638.27	1641.46	1651.13	1659.81	1654.17	1671.86	1655.72	1664.82
424.143005	1647.82	1647.39	1645.03	1647.44	1650.68	1647.65	1655.81	1665.07	1672.48	1648.15	1661.76	1656.37	1657.6	1654.23	1660.79	1658.13	1666.28	1658.12	1659.91	1666.13	1664.66	1662.32	1642.63	1644.2	1655	1654.25	1656.96	1654.27	1640.08	1647.16	1649.1	1665.76	1665.31	1653.83	1653.44	1659.41	1665.79	1656.15	1662.27	1670.23	1675.24	1638.81	1641.04	1651.42	1658.98	1657.87	1669.54	1655.15	1661.56
424.638000	1644.77	1648.19	1647.25	1647.94	1647.69	1645.88	1656.25	1667.28	1671.54	1645.1	1660.98	1657.87	1659.04	1656.61	1662.09	1657.57	1667.76	1660.61	1657.71	1666.21	1666.16	1660.98	1646.89	1641.67	1656.7	1655.12	1658.6	1653.8	1643.63	1645.45	1649.41	1664.16	1665.84	1654.16	1652.07	1658.31	1666.14	1658.47	1661.25	1668.89	1673.67	1639.2	1641.66	1650.19	1658.1	1656.36	1671.38	1654.58	1664.09
425.132996	1645.41	1647.76	1647	1646.61	1647.9	1645.28	1654.76	1667.18	1672.47	1645.35	1660.56	1657.03	1657.86	1657.74	1659.81	1658.16	1665.39	1659.24	1658.92	1663.5	1665.16	1662.58	1644.94	1643.69	1657.04	1654.45	1658	1653.48	1641.4	1646.95	1650.91	1664.14	1666.5	1654.08	1653.3	1658.69	1665.23	1654.91	1659.91	1669.99	1674.15	1637.56	1639.92	1650.15	1659.96	1656.05	1668.22	1654.92	1660.94
425.627991	1646.56	1647.12	1646.39	1646.29	1647.81	1647.31	1654.51	1669.24	1668.87	1647.15	1659.61	1657.2	1657.7	1655.77	1660.85	1659.6	1664.58	1659.69	1661.04	1664.57	1664.73	1660.21	1642.33	1644.44	1655.58	1655.86	1659.29	1656.14	1641.76	1646.12	1649.62	1665.39	1666.54	1654.36	1654.83	1657.33	1664.52	1658.19	1659.51	1668.42	1674.25	1637.47	1639.89	1650.26	1658.06	1655.57	1671.76	1655.61	1662.59
426.123993	1646.92	1646.86	1646.66	1646.4	1648.25	1647	1654.35	1668.4	1668.79	1646.62	1660.32	1658.09	1657.25	1657.2	1661.71	1658.1	1666.91	1660.2	1657.63	1664.93	1666.94	1662.58	1645.04	1642.8	1658.17	1656.43	1656.88	1655.5	1643.91	1646.45	1649.68	1666.26	1665.89	1654.59	1654.69	1657.69	1665.95	1657.73	1660.91	1669.95	1672.98	1639.13	1641.42	1652.3	1658.82	1654.57	1669.53	1656.33	1660.98
426.618988	1645.76	1647.22	1647.71	1645.02	1648.07	1647.7	1655.21	1668.41	1671.55	1647.25	1658.73	1658.04	1656.83	1656.05	1661.15	1657.37	1666.47	1660.16	1659.49	1664.87	1666.36	1659.33	1644.49	1641.82	1656.34	1653.4	1659.93	1654.93	1642.47	1645.46	1649.1	1665.8	1664.09	1654.77	1653.17	1657.11	1666.65	1655.55	1661.02	1669.4	1670.37	1638.24	1641.02	1649.53	1660.34	1654.82	1668.46	1655.72	1661.47
427.114014	1647.73	1648.73	1645.31	1646.3	1647.01	1646.48	1653.82	1664.81	1672.38	1646.75	1659.71	1658.31	1658.27	1655.16	1662.94	1657.77	1665.03	1661.14	1659.21	1665.1	1665.45	1662.95	1643.91	1642.53	1656.3	1653.54	1659.27	1653.03	1643.18	1646.8	1648.48	1665.04	1665.87	1653.18	1654.51	1658.02	1667.61	1658.05	1661.58	1668.65	1672.16	1640.47	1641.1	1651.65	1658.51	1653.67	1669.47	1653.77	1662.88
427.609009	1647.13	1648.26	1645.08	1645.96	1646.84	1646.58	1654.61	1667.89	1669.99	1647.12	1659.43	1657.86	1654.61	1655.32	1659.45	1658.19	1667.08	1658.43	1660.71	1664.84	1665.71	1663.36	1643.85	1643.54	1657.24	1655.28	1659.24	1654.73	1642.07	1646.05	1648.77	1663.4	1664.93	1651.14	1653.35	1656.4	1664.75	1657.9	1659.16	1670.14	1671.39	1638.98	1640.16	1650.77	1662.07	1656.03	1668.08	1656.04	1663.18
428.104004	1648.43	1648.7	1646.12	1645.6	1648.05	1647.37	1656.27	1666.29	1670.62	1648.04	1660.91	1657.05	1657.51	1653.13	1661.48	1657.64	1665.08	1657.94	1657.61	1666.72	1667.59	1662.19	1643.96	1643.08	1656.5	1653.61	1657.36	1653.66	1642	1644.66	1649.34	1662.46	1665.24	1654.74	1653.56	1659.29	1667.69	1658.58	1660.48	1668.78	1672.42	1639.42	1642.01	1651	1660.13	1655.16	1670.25	1655.43	1662.24
428.600006	1646.18	1648.2	1645.66	1644.81	1649.45	1647.07	1655.22	1668.88	1670.49	1647.89	1659.54	1658.95	1656.51	1654.91	1660.02	1658.61	1665.05	1657.48	1660.29	1664.09	1665.82	1660.7	1645.23	1642.76	1656.09	1655.67	1659.2	1653.32	1642.51	1646.61	1650.29	1664.18	1663.45	1654.27	1653.41	1658.26	1667.58	1658.15	1662.84	1669.9	1675.16	1638.74	1642.08	1651.03	1660.78	1656	1671.4	1656.17	1661.68
429.095001	1649.29	1647.42	1646.1	1647.46	1648.39	1648	1653.83	1666.18	1668.64	1648.77	1661.57	1657.74	1658.96	1653.55	1659.7	1656.93	1663.76	1658.59	1660.44	1663.77	1665.16	1662.24	1643.27	1642.38	1657.71	1654.97	1658.57	1653.17	1642.17	1649.52	1648.81	1665.84	1667.58	1654.64	1654.93	1658.72	1666.26	1658.77	1661.12	1667.52	1672.75	1641.34	1641.19	1652.22	1659.52	1653.96	1669.29	1655	1663.61
429.589996	1647.02	1649	1645.44	1646.2	1648.28	1646.62	1656.26	1666.6	1670.33	1647.93	1661.36	1656.72	1659.89	1655.78	1662.87	1658.24	1665.67	1659.65	1661.15	1665.13	1665.2	1661.53	1643.31	1644.38	1654.59	1654.54	1660.82	1654.51	1642.53	1645.1	1650.68	1663.38	1665.1	1653.67	1654.33	1656.35	1665.72	1658.2	1659.84	1668.18	1670.6	1640.31	1640.23	1650.13	1656.65	1655.38	1668.85	1653.57	1662.55
430.084991	1647.9	1649	1646.61	1647.17	1648.9	1645.94	1656.19	1666.9	1673.69	1646.83	1660.24	1657.76	1658.6	1656.17	1659.58	1658.89	1667.05	1659.32	1660.83	1667.62	1667.97	1662.45	1645.24	1643.5	1655.81	1653.92	1658.33	1653.59	1641.56	1645.83	1648.1	1665.11	1667.03	1654.23	1652.66	1658.81	1664.36	1658.2	1660.6	1668.1	1673	1638.86	1641.11	1649.1	1659.22	1656.18	1669.77	1655.22	1663.63
430.579987	1645.76	1647.27	1647.14	1646.06	1650.51	1648.28	1655.82	1666.99	1672.25	1646.27	1659.55	1655.45	1658.92	1657.91	1660.88	1659.19	1665.73	1658.25	1660.56	1665.18	1666.39	1661.17	1644.17	1642.68	1657.09	1655.17	1658.2	1654.45	1642.33	1646.51	1647.54	1664.59	1666.81	1653.74	1654.64	1658.03	1665.9	1657	1660.52	1669.07	1670.88	1638.57	1639.92	1650.15	1656.75	1655.37	1669.96	1654.03	1664.96
431.075989	1648.09	1650.03	1645.97	1648.65	1650.11	1647.15	1654.19	1668.02	1671.25	1647.06	1660.02	1658.52	1656.47	1655.77	1660.15	1659.42	1665.62	1660.22	1660.61	1664.98	1668.64	1661.28	1643.18	1641.68	1657.56	1655.7	1658.64	1655.15	1644.1	1647.14	1650.31	1664.65	1665.5	1653.81	1653.78	1657.3	1666.03	1657.43	1661.49	1668.21	1671.54	1639.63	1640.49	1649.17	1657.69	1653.49	1671.37	1656.53	1662.92
431.571014	1645.36	1648.4	1648.73	1648.22	1649.6	1646.94	1655.62	1668.65	1671.5	1647.81	1662.23	1658.38	1655.94	1656.33	1660.02	1658.9	1663.63	1662.07	1660.49	1665.75	1665.25	1661.51	1643.39	1643.11	1657.66	1655.87	1659.96	1655.56	1643.22	1647.27	1650.84	1663.27	1666.33	1654.79	1655.5	1657.45	1667.19	1658.08	1662.38	1669.59	1672.24	1638.88	1641.54	1651.89	1660.13	1656.74	1667.89	1654.73	1664.88
432.066010	1648.73	1649.33	1647.57	1645.7	1649.08	1647.07	1656.16	1665.9	1669.79	1646.85	1659.95	1656.17	1657.15	1655.85	1659.75	1658.91	1665.33	1659.49	1659.16	1663.84	1666.32	1660.57	1643.88	1642.27	1656.41	1654.72	1658.19	1655.79	1641.55	1645.11	1649.54	1662.03	1665.97	1653.54	1653.05	1655.82	1665.77	1657.75	1660.62	1670.82	1671.01	1639.67	1641.64	1651.2	1658.36	1655.85	1669.4	1654.86	1664.35
432.561005	1647.67	1648.17	1647.2	1647.04	1649.18	1646.35	1655.64	1665.05	1671.83	1647.61	1660.03	1655.48	1658.92	1656.61	1660.03	1658.64	1665.34	1659.54	1660.31	1664.35	1665.89	1661.96	1642.9	1645.14	1656.72	1653.28	1662.19	1657.07	1641.65	1648.18	1649.2	1667.33	1666.65	1655.28	1651.87	1658.97	1666.45	1656.47	1659.99	1669.24	1671.85	1639.64	1640.04	1650.42	1658.42	1653.95	1667.42	1654.57	1663.32
433.056000	1647.06	1646.63	1649.03	1645.76	1648.4	1645.95	1654.45	1666.43	1673.42	1647.02	1660.77	1657.86	1657.36	1655.2	1658.58	1659.76	1664	1658.91	1661.06	1664.75	1665.96	1662.27	1642.23	1643.02	1657.15	1654.03	1660.36	1653.98	1642.3	1644.04	1648.77	1662.46	1665.57	1653.87	1654.18	1657.26	1665.43	1657.46	1662.15	1667.83	1670.42	1638.19	1641.3	1650.51	1658	1656.04	1666.77	1655.56	1663.82
433.552002	1647.81	1647.76	1646.45	1648.45	1648.22	1645.67	1654.95	1665.96	1672.02	1648.1	1661.34	1656.01	1658.7	1655.68	1661.74	1657.02	1666.45	1657.95	1660.23	1665.36	1667.97	1660.78	1643.85	1639.51	1655.87	1655.83	1660.83	1654.56	1642.61	1644.87	1648.36	1663.12	1665.12	1656.02	1654.4	1656.27	1666.56	1657.74	1662.45	1668.52	1670.3	1639.31	1640.55	1652.45	1660.96	1654.3	1666.4	1653.94	1662.44
434.046997	1647.13	1649.36	1646.07	1646.7	1649.93	1645.18	1655.81	1665.9	1671.95	1646.28	1661.94	1654.2	1656.22	1655.69	1659.79	1658.45	1663.13	1658.39	1658.01	1662.09	1666.7	1660.09	1644.25	1643.14	1656.29	1653.06	1655.44	1656.3	1640.65	1647.7	1650.16	1664.28	1666.53	1654.83	1654.28	1656.36	1665.29	1659.31	1659.99	1668.27	1670.82	1638.73	1641.84	1652.26	1657	1653.63	1668.71	1654.73	1662.25
434.541992	1645.61	1649.26	1646.98	1646.98	1647.39	1648.11	1653.32	1664.57	1669.64	1647.7	1660.51	1656.14	1659.15	1655.51	1662.32	1657.52	1664.61	1660.11	1660.1	1667.82	1666.25	1661.6	1644.39	1642.43	1656.82	1656.06	1657.04	1653.68	1642.47	1646.7	1650.26	1665.14	1665.61	1654.59	1651.98	1655.87	1665.12	1658.47	1661.98	1668.86	1671.3	1639.64	1643.13	1651.97	1656.43	1655.32	1669	1654.73	1663.56
435.036987	1646.39	1647.9	1647.4	1647.91	1650.46	1648.24	1655.83	1667.64	1669.86	1646.34	1659.36	1658.05	1656.6	1655.88	1660.65	1658.59	1662.77	1660.94	1660.06	1665.55	1666.03	1660.74	1644.19	1645.21	1658.71	1656	1659.41	1654.86	1642.48	1646.48	1650	1663.66	1664.73	1655.13	1654.35	1655.8	1666.1	1657.5	1661.62	1666.88	1672.28	1638.69	1641.91	1651.23	1657.74	1654.54	1667.42	1654.38	1662.97
435.532013	1648.94	1647.78	1647.31	1646.16	1648.88	1647.35	1654.25	1665.52	1669.9	1645.51	1659.48	1657.27	1657.49	1656.84	1658.55	1656.75	1664.01	1658.25	1659.03	1664.97	1665.09	1659.42	1642.1	1642.29	1657.24	1655.37	1657.73	1654.22	1644.87	1647.03	1650.65	1666	1665.99	1653.51	1654.58	1656.89	1666.59	1657.23	1662.39	1668.55	1670.27	1639.02	1641.81	1650.97	1656.57	1655.59	1667.8	1655.8	1663.68
436.028015	1648.42	1648.59	1647.06	1646.34	1648.92	1645.68	1654.32	1663.79	1669.53	1645.25	1662.15	1656.07	1657.68	1655.55	1660.5	1659.63	1664.28	1657.95	1659.33	1663.92	1666.09	1661.03	1641.8	1642.3	1656.67	1654.64	1658.97	1654.16	1643.54	1645.92	1649.37	1663.36	1663.92	1656.29	1653.19	1657.26	1667.63	1656.6	1662.53	1666.43	1669.58	1637.45	1639.46	1653.1	1659.28	1651.69	1668.75	1654.61	1662.86
436.523010	1648	1648.83	1646.77	1646.15	1648.87	1645.35	1655.48	1663.67	1669.51	1648.47	1659.43	1657.68	1659.65	1655.49	1659.99	1657.43	1662.88	1658.92	1658.56	1663.64	1664.03	1660.45	1642.09	1641.83	1657.09	1653.28	1657.8	1652.77	1642.35	1647.07	1648.67	1663	1663.72	1653.92	1651.81	1655.85	1666.14	1657.03	1660.52	1668.58	1671.88	1636.58	1640.3	1651.51	1658.49	1655.42	1666.85	1653.8	1663.83
437.018005	1646.93	1647	1646	1648.42	1649.92	1646.93	1655.02	1666.06	1670.71	1647.05	1659.27	1654.75	1657.03	1656.05	1659.28	1657.62	1664.12	1661.25	1659.2	1665.45	1666.91	1660.62	1642.63	1642.6	1655.78	1654.09	1658.48	1655.9	1642.09	1644.61	1647.83	1664.61	1664.46	1654.84	1652.6	1655.84	1664.59	1658.42	1659.79	1666.03	1669.3	1636.41	1639.76	1651.95	1657.05	1652.27	1665.7	1654.7	1663.18
437.513000	1647.42	1647.36	1644.06	1648.71	1649.85	1647.45	1656.6	1664.09	1670.62	1647.24	1660.63	1657.43	1653.87	1655.73	1658.21	1656.93	1664.01	1657.67	1658.9	1665.16	1665.12	1660.91	1642.25	1643.21	1658	1656.04	1659.76	1654.38	1643.14	1645.18	1647.45	1663.26	1665.88	1653.4	1653.97	1656.12	1663.87	1656.55	1660.61	1668.25	1668.97	1638.18	1641.73	1650.99	1658.53	1654.19	1665.74	1654.78	1661.49
438.009003	1646.95	1645.7	1646.25	1645.39	1648.96	1646	1654.09	1664.28	1670.09	1644.9	1660.47	1657.23	1655.75	1655.54	1659.22	1659.55	1663.55	1657.76	1659.7	1663.81	1666.33	1661.04	1643.11	1642.62	1656.11	1652.74	1656.63	1655.32	1640.47	1646.61	1648.4	1662.27	1664.67	1654.08	1655.95	1657.03	1664.9	1658.46	1659.39	1667.1	1668.51	1637.51	1641.31	1651	1656.41	1652.92	1667.55	1657.28	1665.38
438.503998	1647.02	1647.89	1645.62	1646.03	1650.12	1647.45	1654.24	1662.36	1669.25	1645.14	1660.67	1655.97	1657.24	1655.42	1658.54	1657.28	1664.63	1657.52	1657.89	1663.91	1664.14	1661.26	1641.66	1642.29	1657.6	1654.34	1659.36	1655.2	1640.84	1646.83	1649.71	1664.06	1665.36	1654.12	1654.54	1657.46	1662.98	1656.75	1659.18	1667.95	1670.69	1638.15	1642.84	1651.49	1657.01	1652.39	1666.54	1653.13	1662.72
438.998993	1647.49	1647.43	1645.77	1646.74	1647.71	1644.25	1655.04	1663.82	1670.9	1645.82	1659.82	1656.16	1656.31	1656.74	1659.55	1656.48	1663.88	1656.92	1658.86	1665.63	1665.66	1657.98	1645.7	1641.63	1655.75	1654.66	1657.03	1653.53	1642.14	1645.3	1649.36	1661.77	1663.28	1655.38	1652.9	1655.65	1662.94	1655.18	1659.19	1665.8	1669.52	1637.51	1640	1652.13	1657.18	1654.4	1667.6	1654.97	1662.81
439.493988	1647.04	1648.16	1646.27	1647.74	1648.3	1648.87	1653.2	1662.59	1669.12	1644.62	1659.11	1656.7	1655.35	1656.95	1658.54	1657.07	1663.52	1659.42	1657.5	1661.97	1664.16	1659.44	1642.82	1642.68	1657.2	1655.19	1659.94	1653.69	1643	1646.05	1648.72	1663.23	1664.04	1654.49	1654.86	1657.68	1664.77	1658.3	1659.24	1668.57	1670.35	1637.03	1640.04	1650.65	1656.75	1652.46	1666.86	1653.94	1660.64
439.989014	1645.61	1646.69	1648.12	1647.21	1649.66	1647.1	1655.83	1661.78	1669.99	1647.12	1659.95	1655.31	1654.99	1654.6	1658.72	1658.91	1664.08	1656.44	1658.87	1664.92	1665.42	1659.97	1644.8	1642.75	1655.77	1654.24	1657.96	1654.36	1641	1646.38	1647.21	1663.7	1664.47	1654.37	1652.12	1655.6	1665.55	1657.44	1661.07	1667.58	1669.71	1637.14	1641.15	1651.41	1655.95	1656.03	1667.31	1653.63	1661.88
440.484985	1646.03	1647.43	1646.75	1649.45	1650.9	1648.14	1656.04	1666.54	1670.4	1645.36	1660.62	1657.35	1657.51	1657.36	1659.5	1658.22	1664.86	1658.57	1658.23	1664.34	1665.93	1659.29	1644.07	1642.43	1656.2	1655.28	1660.7	1654.02	1643.89	1645.21	1647.24	1661.73	1663.6	1654.93	1653.38	1654.83	1662.95	1657.95	1660.06	1666.87	1670.51	1637.2	1641.63	1654.24	1657.47	1652.85	1666.64	1656.44	1662.66
440.980011	1646.09	1645.56	1648.86	1646.2	1650.42	1646.94	1655.24	1664	1669.43	1645.83	1660.07	1656.22	1654.91	1657.64	1659.43	1658.42	1664.95	1659.41	1661.03	1664.41	1665.75	1661.28	1642.63	1641.48	1658.16	1655.43	1658.18	1652.08	1643.78	1644.91	1649.01	1662.5	1664.87	1654.98	1656.7	1655.44	1665.28	1657.86	1661.31	1665.96	1669.4	1637.12	1640.55	1651	1657.36	1654.02	1666.05	1655.4	1663.73
441.475006	1647.4	1648.35	1649.09	1647.37	1649.06	1646.7	1654.89	1664.15	1667.77	1646.61	1659.45	1656.28	1655.66	1657.14	1658.99	1659.19	1664.09	1656.99	1658.61	1664.44	1665.95	1660.12	1643.54	1643.48	1656.75	1653.98	1658.73	1655.25	1642.27	1644.57	1647.39	1659.16	1662.67	1654.05	1652.92	1652.26	1664.61	1657.29	1660.07	1666.5	1665.78	1636.06	1640.82	1652.69	1657.45	1654.37	1664.07	1654.73	1663.57
441.970001	1646.54	1649.42	1646.32	1647.73	1649.57	1646.89	1653.9	1663.02	1668.51	1647.63	1661.38	1655.31	1657.41	1653.63	1659.42	1657.23	1662.83	1658.26	1659.73	1662.51	1665.29	1658.67	1642.62	1644.24	1654.81	1654.07	1657.61	1652.69	1641.29	1646.11	1648.94	1660.03	1663.69	1654.95	1652.77	1657.49	1664.54	1657.26	1661.31	1667.2	1668.63	1639.31	1641.31	1652.47	1654.57	1654.16	1666.02	1655.81	1662.28
442.464996	1647.46	1647.72	1646.07	1647.85	1649.31	1648.85	1655.84	1664.21	1671.49	1645.69	1660.12	1655.66	1655.11	1654.87	1659.14	1658.38	1661.83	1658.9	1658.95	1662.23	1666.27	1660.12	1643.66	1643.45	1657.42	1652.76	1658.79	1654.7	1641.08	1645.84	1648.11	1662.11	1664.37	1654.25	1653.45	1656.24	1662.51	1656.74	1659.22	1667.43	1670.43	1637.83	1640.9	1652.13	1657.29	1653.87	1666.13	1654	1662.09
442.960999	1646.36	1646.95	1647.17	1647.34	1649.72	1646.58	1654.92	1662.01	1669.86	1646.5	1661.12	1656.69	1657.2	1655.04	1658.82	1657.68	1662.21	1656.78	1659.91	1662.9	1665.72	1659.78	1644.08	1641.25	1658.02	1652.19	1659.17	1655.28	1642.19	1642.77	1646.95	1661.6	1664.31	1653.53	1653.2	1654.97	1666.08	1656.93	1657.96	1666.78	1668.28	1636.19	1641.13	1651.09	1655.6	1651.97	1666.97	1654.62	1661.6
443.455994	1646.65	1647.36	1645.76	1645.71	1648.83	1645.6	1654.02	1663.51	1668.9	1646.38	1661.53	1656.31	1656.27	1655.12	1660.43	1656.7	1663.61	1657.79	1660	1663.98	1665.23	1660.71	1641.06	1641.98	1656.68	1653.47	1657.61	1653.32	1640.73	1643.62	1649.05	1661.95	1664.95	1654.26	1652.08	1655.3	1664.04	1655.04	1658.27	1666.13	1668.75	1638.78	1641.88	1650.2	1654.66	1652.16	1666.94	1655.08	1662.32
443.950989	1644.62	1648.34	1648.87	1648.62	1650.84	1650.2	1656.12	1662.58	1667.69	1645.55	1660.05	1654.14	1653.74	1657.42	1654.52	1657.69	1662.83	1657.9	1659.25	1662.57	1664.7	1660.39	1641.3	1640.89	1657.32	1652.36	1656.51	1652.95	1641.33	1645.86	1648.24	1661.16	1663.33	1653.38	1653.4	1657.16	1664.86	1657	1657.4	1667.17	1668.49	1638.2	1640.98	1651.9	1656.77	1655.3	1667.21	1653.99	1663.21
444.446014	1647.74	1649.04	1648.67	1647.47	1648.77	1650.77	1654.66	1661.53	1666.8	1646.56	1659.98	1654.8	1655.35	1658.27	1657.72	1657.12	1665.88	1656.45	1657.69	1665.4	1663.84	1660	1644.23	1641.18	1657.42	1655.86	1659.39	1654.28	1643.13	1645.26	1647.98	1662.35	1661.73	1655.23	1653.95	1657.22	1663.44	1656.97	1660.71	1666.24	1666.69	1636.99	1643.05	1652.51	1654.38	1653.05	1665.45	1654.35	1663.02
444.941010	1645.56	1647.82	1655.96	1650.68	1650.22	1656.63	1657.64	1661.46	1667.88	1645.88	1659.42	1656.13	1657.13	1656.28	1657.94	1658.15	1663.27	1657.52	1661.08	1664.05	1666.89	1658.31	1641.8	1641.24	1655.5	1655.43	1658.87	1655.27	1641.68	1645.94	1647.7	1661.72	1662.29	1654.03	1654.33	1656.11	1663.47	1656.55	1659.07	1668.1	1671.5	1637.05	1641.38	1650.46	1656.6	1653.45	1665.7	1655.66	1662.15
445.437012	1647.17	1650.43	1654.85	1650.86	1650.82	1658.76	1659.13	1663	1668.91	1646.54	1660.4	1655.41	1655.97	1654.24	1658.79	1656.62	1663.18	1658.38	1659.9	1663.79	1664.87	1657.88	1642.29	1640.56	1656.68	1654.79	1658.86	1656.55	1642.99	1644.08	1648.34	1660.42	1661.92	1654.65	1653.55	1654.47	1663.01	1655.34	1661.64	1665.23	1669.76	1638.56	1641.68	1652.6	1655.51	1652.24	1664.76	1654.62	1662.93
445.932007	1648.03	1650.56	1658.05	1651.11	1648.86	1663.72	1658.93	1664.98	1668.21	1645.82	1658.79	1657.27	1656.32	1656.67	1657.7	1656.63	1664.43	1655.87	1657.28	1663.17	1664.45	1659.45	1642.15	1641.77	1656.37	1654.19	1657.99	1656.12	1641.89	1645.91	1649.16	1660.68	1662.23	1653.76	1654.35	1655.11	1665.25	1659.07	1661.71	1667.09	1668.98	1639.65	1640.57	1652	1656.05	1652.11	1665.31	1654.16	1663.04
446.427002	1647.43	1652.5	1657.63	1653.65	1650.43	1666.9	1660.53	1662.43	1665.13	1646.29	1659.85	1655.11	1655.32	1654.12	1657.99	1658.88	1661.3	1658.24	1659.57	1660.53	1666.39	1657.97	1640.92	1640	1656.04	1654.48	1657	1655.82	1643.02	1645.41	1648.16	1659.49	1663.21	1654.23	1652.38	1655.26	1664.27	1655.63	1660.01	1666.12	1667.02	1638.63	1639.18	1650.79	1655.42	1654.85	1666.03	1654.3	1661.45
446.921997	1648.61	1651.34	1657.24	1651.2	1652.6	1666.87	1664.85	1661.65	1668.02	1645.73	1661.59	1653.58	1657.06	1655.33	1658.49	1658.22	1662.76	1655.68	1657.46	1662.18	1665.35	1659.35	1643.25	1640.69	1657.26	1656.58	1658.88	1653.36	1642.52	1645.95	1648.59	1661.85	1664.83	1652.95	1653.96	1656.68	1666.07	1657.69	1660.93	1665.87	1668.88	1639.06	1641.6	1653.2	1657.3	1652.08	1666.5	1656.74	1662.12
447.416992	1646.77	1650.94	1659.77	1650.55	1649.24	1669.09	1661.88	1662.74	1668.87	1645.52	1660.43	1658.19	1655.54	1654.02	1659.62	1655.29	1663.93	1658.13	1658.04	1661.64	1665.42	1659.2	1642.09	1640.99	1658.5	1653.33	1659.7	1657.7	1641.5	1646.54	1647.88	1662.48	1663.15	1651.46	1655.8	1655.82	1665.85	1657.83	1661.55	1665.9	1668.66	1638.64	1640.44	1651.85	1656.73	1652.62	1664.48	1657.73	1661.53
447.912994	1646.67	1652.45	1658.32	1652.03	1651.54	1666.16	1662.23	1661.49	1668.15	1647.18	1663.15	1655.19	1656.33	1657.16	1658.7	1657.51	1664.79	1659.57	1659.06	1663.95	1668.48	1659.99	1640.36	1643.76	1658.47	1654.39	1658.27	1655.79	1641.92	1645.87	1648.09	1662.15	1663.2	1654.01	1653.69	1655.81	1663.97	1658.83	1661.17	1665.11	1670.16	1638.84	1638.88	1651.16	1657.29	1654.14	1668.46	1654.57	1663.88
448.407990	1647.56	1650.6	1659.34	1652	1650.58	1665.63	1660.56	1663.3	1666.41	1645.56	1660.66	1656.71	1655.84	1653.16	1654.98	1656.67	1662.83	1658.42	1656.31	1661.99	1666.5	1657.2	1641.32	1639.98	1656.82	1654.64	1656.58	1653.68	1640.73	1644.52	1648.23	1663.51	1664.04	1653.94	1652.58	1657.35	1662.49	1656.2	1657.82	1665.53	1668.33	1639.76	1641.2	1648.72	1655.56	1652.71	1666.97	1654.6	1661.95
448.903015	1648.4	1650.85	1656.94	1651.85	1650.65	1667.67	1660.51	1660.7	1667.68	1647.49	1661.03	1656	1655.44	1654.97	1657.65	1656.69	1663.47	1655.77	1660.67	1661.52	1664.38	1660.57	1642.1	1641.78	1658.05	1652.3	1658.87	1654.58	1643.34	1646.65	1648.49	1661.87	1664.02	1653.59	1652.53	1655.14	1664.7	1656.34	1660.73	1667.53	1668.69	1638.08	1639.93	1650.37	1655.02	1652.17	1665.97	1655.57	1663.54
449.398010	1648.45	1651.45	1657.33	1651.78	1650.34	1664.21	1659.97	1661.82	1668.5	1643.37	1658.87	1657.01	1655.09	1655.74	1656.11	1659.16	1662.72	1657.87	1657.16	1664.13	1666.23	1658.48	1642.71	1641.02	1658.5	1655.06	1660.21	1656.68	1641.33	1646.98	1647.91	1663.21	1664.04	1656.04	1653.59	1656.1	1666.48	1658.65	1659.61	1666.65	1670.14	1638.67	1641.74	1651.67	1657.85	1654.74	1665.46	1655.95	1663.97
449.893005	1645.72	1650.13	1658.44	1651.17	1650.34	1660.38	1659.66	1659.85	1669.47	1646.51	1658.97	1656.4	1654.7	1652.77	1655.77	1657.26	1663.2	1657.27	1657.76	1662.39	1667.54	1659.69	1642.33	1640.18	1655.5	1656	1659.15	1655.34	1641.66	1643.91	1647.32	1661.19	1663.23	1654.51	1654	1655.92	1665.25	1656.54	1659.38	1664.32	1669.51	1636.77	1641.49	1651.64	1654.31	1651.97	1666.32	1656.15	1661.56
450.389008	1648.09	1649.66	1655.36	1650.5	1649.03	1658.55	1659.13	1661.85	1664.52	1646.06	1660.6	1656.01	1656.92	1654.79	1657.41	1658.3	1664.38	1656.53	1658.82	1663.58	1667.45	1658.05	1641.82	1642.94	1656.17	1653.05	1660.16	1655.77	1642.53	1644.15	1648.72	1660.84	1662.01	1654.44	1653.84	1655.01	1664.42	1658.18	1660.73	1667.37	1669.57	1638.05	1642.19	1650.45	1656.4	1652.22	1666.61	1656.62	1660.67
450.884003	1647.03	1650.68	1658.14	1650.9	1650.97	1659.64	1659.11	1665.08	1666.66	1646.01	1659.51	1655.57	1653.08	1653.77	1660.68	1659	1663.14	1656.27	1659.48	1662.58	1664.74	1660.07	1639.98	1640.36	1654.83	1652.17	1658.98	1656.88	1642.65	1642.69	1648.1	1660.84	1662.88	1654.93	1652.92	1653.21	1664.48	1657.05	1658.51	1662.99	1667.13	1637.11	1640.23	1650.13	1656.07	1650.69	1666.08	1653.24	1662.85
451.378998	1647.42	1647.98	1654.94	1651.97	1648.91	1659.28	1659.47	1663.4	1666.6	1645.07	1660.1	1654.66	1654.9	1654.21	1656.92	1657.77	1662.84	1658.3	1658.49	1664.32	1664.66	1659.15	1641.7	1640.64	1656.41	1651.62	1659.73	1655.68	1641.37	1644.18	1646.72	1662.88	1664.8	1655.16	1651.95	1655.8	1662.39	1657.98	1660.23	1666.71	1669.3	1636.57	1640.49	1649.18	1655.51	1654.51	1666.54	1653.5	1662.33
451.873993	1647.04	1650.58	1656.96	1651.46	1649.6	1660.07	1657.7	1664.27	1667.31	1646.59	1659.14	1656.86	1655.39	1654.9	1659.04	1658.39	1663.35	1657.12	1658.34	1660.83	1665.01	1659.52	1640.74	1642.43	1657.46	1654.36	1659.25	1654.96	1642.53	1644.64	1647.41	1660.4	1664.5	1654.46	1653.73	1655.23	1664.27	1657.53	1659.05	1663.34	1669.42	1637.77	1641.41	1652.38	1655.61	1653.05	1667.31	1655.11	1664.32
452.369995	1647.06	1651.99	1657.01	1652.1	1650.74	1664.76	1660.72	1660.28	1666.93	1645.93	1661.09	1655.34	1655.58	1654.24	1658.38	1657.57	1661.37	1656.77	1657.67	1661.3	1665.81	1657.69	1641.7	1642.24	1657.76	1655.2	1658.52	1654.76	1641.58	1647.58	1645.3	1661.73	1663.52	1653.35	1654.17	1656.87	1661.51	1658.36	1662.92	1665.69	1669.56	1636.97	1640.05	1651.41	1655.66	1652.09	1667.22	1654.77	1662.95
452.864990	1647.53	1651.69	1656.97	1651.98	1650.65	1667.7	1661.51	1662.74	1667.02	1644.08	1659.76	1654.92	1653.36	1655.02	1657.7	1655.74	1660.71	1657.11	1657.49	1662.26	1666.88	1658.93	1640.27	1640.53	1656.66	1655.29	1658.18	1654.92	1639.75	1644.5	1647.04	1659.65	1662.04	1652.93	1653.22	1655.39	1663.47	1658.08	1659.03	1665.37	1668.2	1634.65	1639.96	1649.66	1655.04	1650.67	1666.14	1652.61	1662.18
453.359985	1646.75	1650.85	1657.94	1654.01	1649.59	1669.22	1663.53	1661.68	1667.09	1646.66	1660.52	1655.62	1656.82	1655.14	1657.71	1658.63	1662.88	1656.83	1659.68	1662.9	1666.96	1659.38	1642.37	1643.17	1658.16	1654.55	1660.15	1655.68	1641.06	1645.06	1648.35	1662.18	1661.38	1654.5	1652.35	1656.69	1664	1657.43	1659.64	1664.24	1666.98	1638.89	1644.16	1652.79	1654.04	1652.91	1668.53	1655.21	1661.16
453.855011	1646.9	1651.35	1660.3	1653.29	1650	1665.93	1661.45	1661.19	1669.22	1645.84	1659.84	1654.8	1656.03	1654.86	1658.18	1657.45	1664.13	1656.58	1659.48	1662.31	1666.17	1659.77	1639.72	1642.46	1656.82	1653.19	1659.38	1656.74	1641.77	1643.48	1646.71	1660.42	1661.81	1655.03	1653.54	1654.49	1663.66	1657.68	1658.93	1666.5	1666	1637.57	1640.2	1652.53	1657.76	1652.34	1667.37	1656.03	1662.14
454.350006	1648.64	1650.39	1656.23	1651.64	1650.87	1665.47	1661.25	1661.99	1666.47	1644.71	1660.87	1655.74	1654.11	1655.5	1656.29	1656.69	1663.72	1656.41	1658.64	1662.28	1664.79	1657.27	1641.57	1641.36	1658.84	1653.06	1658.27	1657.1	1640.92	1645.45	1647.43	1661.22	1662.55	1653.21	1653.69	1655.28	1662.91	1658.41	1660.27	1664.09	1666.47	1639.07	1641.22	1653.77	1655	1652.69	1664.96	1656.69	1663.21
454.846008	1649.31	1650.91	1659.16	1652.86	1650.95	1660.76	1662.27	1659.91	1665.39	1646.11	1659.98	1655.13	1655.53	1655.59	1657.74	1657.7	1662.88	1658.1	1656.73	1661.8	1667.67	1659.16	1641.43	1642.46	1656.41	1652.32	1655.6	1656.85	1641.16	1645.35	1647.75	1662.86	1662.02	1654.48	1653.47	1655.23	1663.03	1658.07	1657.87	1663.88	1666.79	1638.27	1639.78	1651.85	1656.71	1653.26	1665.06	1655.59	1662.81
455.341003	1647.58	1652.49	1657.44	1652.05	1648.72	1661.41	1659.65	1661.86	1667.03	1647.04	1661.66	1654.07	1655.54	1654.66	1656.88	1658.35	1661	1655.89	1660.5	1661	1665.95	1659.28	1642.32	1640.38	1658.05	1655.33	1659.71	1656.61	1641.5	1645.91	1647.66	1660.74	1662.87	1661.41	1657.08	1656.18	1663.74	1656.62	1660.02	1663.54	1668.97	1639.17	1640.44	1654.16	1655.27	1652.55	1665.38	1655.34	1661.48
455.835999	1647.06	1651.59	1657.89	1649.48	1649.6	1664.19	1659.42	1663.73	1668.09	1645.35	1662.5	1656.69	1655.27	1657.03	1658.04	1659.05	1663.72	1657	1660.03	1662.76	1665.36	1660.17	1642.92	1642.78	1658.99	1654.78	1656.76	1654.18	1642.26	1645.23	1649.17	1662.06	1664.14	1672.55	1658.73	1656.81	1665.16	1656.94	1659.27	1663.92	1669.67	1639.51	1642.01	1653.72	1653.91	1652.41	1664.78	1656.01	1663.31
456.330994	1645.78	1650.76	1656.71	1650.12	1649.45	1664.83	1661.23	1662.3	1668.57	1645.91	1659.9	1655.44	1654.65	1655.83	1656.65	1657.65	1663.93	1657.63	1660.44	1662	1666.67	1657.35	1642.03	1640.89	1661.17	1654.84	1660.29	1656.06	1641.88	1645.12	1648.07	1661.52	1660.92	1676.48	1662.05	1654.15	1665.49	1657.18	1658.42	1667.52	1666.49	1638.36	1641.12	1652.21	1654.21	1650.63	1666.35	1653.92	1662.14
456.825989	1646.69	1652.45	1658.37	1652.48	1649.73	1668.82	1662.35	1663.45	1667.07	1646.61	1662.64	1654.08	1654.34	1655.92	1656.75	1657.74	1663.41	1656.22	1662.02	1663.05	1667.14	1658.43	1641.47	1642.25	1660.79	1653.67	1656.9	1657.06	1641.94	1644.28	1645.93	1659.7	1662.36	1683.91	1663.11	1653.96	1663.18	1657.24	1658.57	1662.42	1668.56	1637.93	1640.52	1654.67	1655.57	1650.7	1666.16	1654.7	1662.48
457.321991	1646.47	1652.48	1658.26	1652.42	1651.1	1670.78	1663.58	1660.72	1665.48	1645.07	1662.52	1653.18	1654.02	1657.23	1658.66	1658.37	1662.27	1658.41	1659.29	1662.08	1666.04	1657.37	1641.81	1641.88	1659.5	1656.73	1658.61	1653.05	1642	1643.99	1646.7	1660.4	1662.85	1688.33	1666.91	1654.74	1664.86	1659.73	1659.97	1663.15	1665.92	1636.76	1638.53	1653.04	1654.82	1650.9	1664.2	1656.38	1660.44
457.816986	1646.6	1652.2	1656.97	1653.36	1649.38	1671.43	1661.96	1659.52	1666.27	1643.95	1663.4	1654.74	1654.76	1656.18	1657.24	1658.17	1663.17	1657.49	1659.79	1660.73	1665.79	1657.43	1642.76	1642.29	1660.71	1653.18	1657.92	1655.69	1641.36	1644.09	1645.02	1658.35	1661.71	1689.63	1664.55	1653.77	1663.61	1658.46	1659.04	1664.43	1668.79	1637.92	1640.85	1653.07	1654.26	1651.49	1664.64	1655.6	1661.34
458.312012	1646.03	1647.24	1655.65	1651.31	1649.21	1671.96	1662.36	1661.81	1668.07	1644.98	1661.23	1655.15	1653.37	1655.55	1657.64	1658.18	1663.48	1656.07	1658.39	1662.97	1667.32	1659.61	1641.9	1641.31	1659.18	1655.02	1658.4	1654.48	1642.39	1644.86	1646.73	1661.16	1660.65	1684.19	1664.84	1655.12	1662.49	1656.98	1659.53	1663.19	1668.43	1636.73	1639.76	1652.21	1653.79	1650.82	1663.2	1654	1660.4
458.807007	1648.2	1652.22	1659.19	1652.4	1648.93	1670.58	1662.82	1659.46	1665.42	1646.57	1662.56	1653.56	1655.59	1657.46	1658.24	1657.3	1663.41	1653.29	1661.87	1660.6	1666.42	1658.23	1642.04	1641.53	1659.19	1655.93	1655.8	1655.26	1641.37	1644.05	1646.22	1660.22	1662.26	1679.12	1663.02	1655.48	1663.78	1657.76	1658.44	1662.95	1665.55	1638.95	1640.8	1653.15	1654.6	1651.43	1665.18	1654.78	1662.07
459.302002	1647.48	1652.81	1659.18	1651.72	1648.49	1671.28	1661.34	1659.9	1668.19	1643.19	1659.89	1653.28	1653.69	1654.77	1657.13	1659.59	1663.65	1654.86	1658.02	1659.71	1666	1657.98	1639.26	1640.87	1657.39	1652.43	1657.56	1654.12	1641.75	1645.22	1646.23	1661.6	1663.19	1673.92	1662.34	1655.09	1662.72	1656.72	1660.76	1664.47	1665.68	1636.55	1639.21	1651.8	1654.43	1653.14	1664.47	1654.08	1662.43
459.798004	1647.15	1651.05	1659.02	1652.29	1649.08	1673.38	1665.06	1661.06	1668.72	1644.78	1662.38	1652.02	1654.21	1655.22	1659.17	1658.91	1661.54	1655.83	1662.3	1660.45	1666.43	1655.95	1642.75	1641.04	1658.24	1653.18	1657.26	1655.7	1640.39	1645.54	1644.66	1658.58	1662.43	1668.26	1659.19	1655.87	1663.95	1657.28	1659.96	1665.24	1667.68	1637.85	1641.73	1651.88	1653.42	1650.31	1666.69	1653.92	1661.68
460.292999	1649.3	1651.93	1657.07	1649	1650.38	1671.51	1661.19	1658.57	1667.32	1644.8	1660.87	1654.46	1655.14	1656.15	1656.59	1658.02	1663.13	1656.82	1657.78	1659.24	1664.89	1657.39	1639.09	1641.78	1657.57	1653.96	1658.86	1656	1640.59	1645.55	1646.94	1661.4	1661.85	1667.68	1658.22	1652.47	1661.44	1658.25	1658.76	1662.42	1667.02	1638.4	1640.82	1652.58	1655.18	1651.87	1666.07	1655.72	1661.18
460.787994	1647.41	1651.04	1657.87	1649.75	1649.82	1671.8	1660.8	1658.67	1665.37	1645.18	1658.33	1653.46	1655.86	1654.09	1658.36	1656.69	1663.34	1655.03	1658.35	1662.3	1666.04	1657.29	1640.6	1638.99	1655.38	1651.3	1657.23	1654.47	1641.31	1645.19	1645.14	1659.85	1660.02	1665.69	1657.33	1654.58	1663.3	1658.21	1659.45	1664.44	1668.55	1637.53	1640.71	1652.38	1654.43	1651.7	1665.5	1655.7	1662.35
461.282990	1647.2	1651.44	1657.23	1651.45	1651.12	1670.15	1661.74	1660.05	1666.9	1646.06	1662.66	1654.46	1654.74	1652.52	1656.52	1655.99	1662.58	1656.05	1658.68	1659.66	1665.25	1658.53	1642.12	1641.21	1657.37	1654.45	1655.9	1654.19	1642.53	1644.88	1644.97	1658.63	1661.77	1663.69	1657.02	1653.25	1664.24	1657.04	1658.49	1664.33	1664.66	1637.38	1641.75	1653.37	1652.84	1649.59	1661.87	1655.43	1663.81
461.778015	1648.12	1651.75	1659.38	1652.85	1649.02	1670.78	1661.92	1659.3	1666.07	1645.71	1660.41	1654.18	1654.19	1654.42	1657.03	1656.69	1664.86	1656.17	1657.98	1662.52	1667.07	1659	1641.68	1643.11	1656.32	1652.7	1657.12	1653.54	1639.78	1643.64	1645.85	1660.4	1661.62	1662.62	1657.77	1655.29	1661.24	1657.4	1658.78	1666.42	1664.98	1638.87	1640.66	1651.63	1653.47	1649	1661.61	1655.62	1662.56
462.273987	1645.78	1649.5	1659.09	1652.59	1651.21	1671.23	1663.77	1660.19	1667.2	1646.09	1659.84	1654.22	1655.13	1655.74	1655.26	1656.42	1662.99	1656.78	1659.79	1663.09	1664.08	1658.47	1640.62	1639.13	1659.31	1654.73	1657.49	1655.66	1640.14	1642.08	1645.56	1658.46	1661.89	1660.81	1655.92	1652.37	1663.46	1656.93	1658.93	1661.92	1667.15	1637.47	1639.33	1650.62	1654.22	1650.62	1662.95	1656.7	1661.73
462.769012	1649.02	1649.55	1657.86	1651.96	1651.01	1672.24	1661.73	1661.98	1665.7	1644.22	1660.07	1654.72	1653.46	1656.16	1655.51	1657.5	1661.56	1655.78	1656.29	1662.16	1665.57	1658.83	1640.3	1641.31	1656.5	1653.2	1658.77	1653.66	1640.25	1643	1646.81	1659.57	1662.26	1658.03	1655.69	1655.69	1662.07	1656.45	1659.96	1663.88	1665.79	1638.06	1641.99	1653.27	1652.69	1651.13	1665.84	1655.15	1663.29
463.264008	1646.78	1648.94	1656.65	1651.71	1650	1670.94	1660.79	1659.36	1667.25	1643.88	1659.79	1654.17	1653.42	1655.84	1654.95	1658.46	1663.12	1656.7	1657.61	1660.94	1666.64	1658.69	1640.09	1640.35	1655.42	1651.57	1658.88	1655.85	1641.01	1644.37	1646.98	1659.66	1660.59	1658.26	1653.71	1653.19	1663.63	1654.8	1659.47	1662.37	1667.36	1637.16	1641	1652.09	1651.61	1651.4	1664.24	1653.48	1663.41
463.759003	1647.8	1650.01	1657.14	1652.23	1648.32	1668.94	1660.17	1660.36	1665.88	1643.51	1660.29	1654.14	1653.65	1655.11	1655.83	1657.93	1663.53	1655.66	1658.89	1658.89	1667.18	1655.76	1641.5	1641.06	1658.96	1653.91	1658.77	1653.94	1641.55	1644.1	1647.76	1657.88	1661.45	1657.02	1653.77	1653.93	1662.85	1657.92	1658.35	1666.14	1666.16	1637.05	1640.75	1651.14	1654.42	1649.45	1662.68	1655.5	1662.3
464.253998	1647.71	1650.95	1656.96	1651.28	1651.69	1670.79	1661.57	1658.95	1666.09	1643.73	1659.05	1653.16	1654.63	1654.17	1654.59	1656.46	1660.73	1655.15	1658.29	1660.14	1665.49	1655.32	1641.63	1641.67	1655.89	1651.66	1657.16	1655.11	1641.7	1644.05	1645.33	1658.88	1660.27	1656.2	1655.61	1652.74	1661.86	1656.58	1658.65	1662.92	1666.04	1636.86	1640.66	1651.31	1653.62	1648.87	1663.83	1653.94	1663.21
464.750000	1645.89	1649.58	1657.59	1651.82	1648.52	1672	1661.44	1660.83	1664.96	1642.83	1660.1	1652.75	1654.05	1654.23	1655.58	1657.07	1662.9	1655.38	1658.37	1661.84	1666.78	1657.06	1643.19	1640.93	1656.61	1651.74	1656.29	1655.3	1643.1	1645.88	1644.93	1660.66	1662.53	1657.37	1654.3	1655.21	1662.16	1656.43	1657.87	1661.62	1667.02	1637.96	1639.36	1651.38	1653.24	1649	1664.19	1654.18	1661.53
465.244995	1648.91	1650.67	1657.52	1651.19	1649.7	1671.43	1661.38	1657.03	1665.99	1644.79	1659.98	1651.95	1653.32	1653.76	1655.77	1655.51	1658.95	1658.16	1657.22	1660.29	1664.75	1657.79	1641.84	1641.87	1656.6	1653.6	1657.63	1652.73	1640.79	1646.08	1645.22	1658.62	1661.83	1654.59	1654.11	1654.44	1663.33	1656.12	1659.16	1662.37	1667.01	1633.76	1638.78	1650.97	1653.31	1651.03	1661.89	1654.57	1659.29
465.739990	1644.89	1650.41	1655.49	1648.66	1647.88	1671.04	1660.42	1659.72	1665.3	1645.11	1656.84	1650.85	1655.61	1653.29	1656.01	1654.48	1661.76	1655.8	1657.82	1660.51	1664.23	1658.07	1641.65	1641.2	1654.85	1653.45	1657.07	1654.59	1640.31	1643.94	1644.76	1659.56	1662.59	1653.21	1653.29	1654	1663.75	1657.17	1658.09	1663.22	1664.28	1637.99	1640.04	1652.38	1654.11	1648.76	1663.98	1653.61	1661.45
466.234985	1647.28	1649.02	1656.96	1649.71	1648.8	1669.13	1661.6	1658.89	1664.64	1644.14	1659.74	1653.13	1654.1	1654.79	1655.65	1655.74	1660.26	1655.57	1657.3	1660.29	1664.04	1654.79	1641.29	1641.45	1658.93	1655.7	1658.24	1654.07	1641.1	1644.18	1646.51	1660.33	1660.46	1656.26	1655.09	1654.04	1663.67	1657.72	1658.18	1663.6	1665.99	1638.97	1641.25	1651.28	1653.16	1649.6	1663.93	1656.65	1662
466.730011	1647.78	1651.52	1656.51	1649.68	1649.77	1668.55	1660.18	1658.59	1667.45	1643.54	1657.76	1654.44	1653.4	1657.02	1656	1655.65	1662.67	1655.34	1659.69	1662.7	1663.84	1656.43	1640.85	1640.97	1653.53	1652.4	1657.63	1654.5	1641.49	1643.79	1645.33	1660.34	1661.11	1655.15	1653.27	1652.91	1659.84	1656.33	1659.09	1664.44	1665.05	1637.37	1639.44	1649.36	1654.22	1650.76	1663.1	1652.86	1660.95
467.226013	1647.09	1649.67	1658.44	1651.54	1647.86	1668.53	1663.3	1657.32	1664.23	1644.59	1659.56	1653.68	1654.49	1654.79	1659.07	1657.59	1664.73	1655.18	1658.58	1662.07	1665.51	1655.72	1642.04	1640.8	1658.87	1652.54	1657.13	1654.68	1642	1644.02	1646.1	1659.46	1660.35	1655.46	1651.99	1654.26	1663.82	1656.09	1659	1662.77	1664.49	1638.24	1641.97	1652.56	1652.53	1649.84	1664.44	1654.99	1662.09
467.721008	1647.98	1650.19	1656.51	1650.68	1647.64	1673.74	1663.3	1659.75	1665.48	1643.76	1658.7	1653.36	1653.22	1654.67	1657.33	1658.13	1662.63	1655.06	1657.79	1661.38	1665.04	1656.96	1641.49	1640.92	1657.39	1652.74	1656.7	1655.23	1642.79	1643.63	1645.35	1660.09	1659.54	1656.21	1652.59	1653.56	1662.69	1656.46	1657.36	1663.29	1665.91	1638.27	1642.52	1650.08	1653.77	1648.59	1663.18	1653.38	1661.1
468.216003	1646.08	1651.1	1657.22	1649.54	1649.07	1670.62	1660.25	1659.9	1665.57	1644.51	1659.08	1653.89	1653.81	1653.16	1655.83	1656.28	1661.78	1657.51	1658.82	1662.38	1664.45	1657.83	1644.22	1641.42	1654.82	1653.1	1656.57	1656.25	1640.58	1643.34	1642.96	1660.07	1661.35	1655.33	1653.9	1654.08	1664.32	1655.72	1659.73	1664.18	1668.15	1636.93	1640.84	1649.84	1654.01	1650.38	1662.44	1655.08	1663.48
468.710999	1647.44	1649.8	1659.48	1649.96	1650.77	1672.08	1661.26	1658.31	1667.06	1645.03	1662.05	1653.5	1655.97	1655.1	1659.38	1656.06	1662.84	1655.46	1659.84	1663.02	1665.39	1657.36	1640.52	1640.58	1656.79	1652.03	1657.91	1655.24	1639.7	1644.5	1645.69	1659.93	1662.11	1654.97	1654.45	1655.8	1662.31	1656.86	1656.6	1663.5	1666.87	1637.64	1641.09	1650.18	1651.09	1650.63	1663.08	1653.75	1661.85
469.207001	1649.24	1651.28	1656.57	1652.21	1650.01	1672.2	1660.68	1659.91	1665.97	1643.93	1660.55	1652.38	1653.9	1653.85	1655.77	1656.68	1662.9	1656.53	1658.08	1662.54	1663.8	1656.25	1642.94	1641.31	1654.76	1651.79	1658.76	1653.22	1640.11	1644.9	1646.32	1661.78	1661.51	1654.52	1654.63	1655.06	1661.38	1658.48	1659.71	1664.57	1666.4	1638.27	1641.59	1649.89	1654.24	1652.14	1664.83	1654.91	1662.58
469.701996	1648.99	1652.69	1659.02	1650.42	1650.85	1670.12	1662.46	1656.69	1666.08	1645.1	1660	1652.71	1656.33	1654.55	1656.27	1657.52	1663.28	1656.27	1658.55	1664.32	1665.58	1658.59	1641.27	1642.61	1657.22	1654.49	1656.19	1654.05	1642.21	1644.85	1646.27	1659.86	1662.21	1657.75	1654.34	1654.16	1663.49	1657.63	1659.04	1662.96	1667.53	1638.04	1640.32	1653.11	1653.45	1652.57	1665.92	1655.51	1659.69
470.196991	1647.49	1650.12	1658.5	1651.86	1651.03	1669.83	1661.49	1659.55	1665.96	1643.79	1659.94	1652.71	1655.26	1654.68	1654.51	1657.61	1663.2	1655.78	1657.47	1662.81	1666.96	1658.23	1643.5	1642.01	1656.48	1653.61	1659.24	1655.33	1640.36	1645.62	1648.7	1661.19	1661.23	1655.32	1654.59	1655.83	1665.46	1656.7	1659.37	1664.62	1667.28	1638.5	1640.36	1650.82	1654.79	1652.27	1661.73	1655.65	1662.29
470.691986	1646.75	1650.93	1658.82	1650.97	1651.84	1671.45	1663.32	1659.96	1665.06	1646.16	1658.95	1654	1654.18	1655.82	1658.21	1658.23	1662.94	1657.04	1659.17	1661.4	1664.94	1657.14	1641.27	1640.29	1655.29	1652.58	1657.38	1652	1641.68	1643.87	1646.96	1660.88	1660.38	1655.56	1653.04	1653.74	1661.59	1657.21	1657.25	1664.32	1668.29	1638.95	1643.33	1651.02	1654.85	1650.49	1661.92	1655.07	1661.1
471.187012	1645.44	1651.74	1658.56	1652.78	1649.56	1671.11	1661.84	1659.79	1666.78	1646.92	1660.3	1653.51	1654.73	1656.07	1656.89	1655.71	1661.32	1653.33	1658.35	1661.34	1663.7	1657.43	1639.62	1639.79	1656.22	1653.5	1658.37	1654.97	1640.91	1642.48	1645.69	1658.93	1660.34	1656.05	1654.81	1653.62	1663.98	1656.38	1659.83	1664.04	1665.92	1636.86	1638.68	1652.15	1655.96	1651.42	1666.04	1655.43	1661.41
471.683014	1645.75	1650.93	1657.15	1651.62	1647.12	1669.08	1662.45	1660.14	1666.25	1644.97	1659.02	1652.83	1654.17	1655.81	1657.67	1656.55	1662.08	1654.92	1657.47	1661.78	1664.26	1656.67	1641.64	1642.11	1658.15	1652.18	1657.22	1653.43	1641.69	1642.88	1645.97	1658.34	1660.62	1654.54	1651.95	1653.66	1663.13	1656.83	1657.15	1663.59	1665.6	1638.06	1640.96	1651.21	1653.26	1650.41	1663.88	1654	1660.42
472.178009	1646.26	1651.25	1658.66	1651.58	1650.62	1671.88	1660.96	1659.08	1665.28	1644.33	1659.52	1654.5	1652.78	1651.68	1654.54	1655.41	1662.86	1655.19	1657.61	1661.78	1667.66	1655.63	1640.05	1640.98	1657.19	1653.5	1658.23	1654.74	1642.5	1644.84	1647.17	1659.94	1660.73	1655.56	1655	1653.97	1660.59	1657.21	1657.92	1662.98	1666.78	1637.39	1640.37	1650.58	1652.86	1649.02	1664.35	1654.08	1660.96
472.673004	1647.99	1651.88	1656.71	1650.56	1651.41	1670.69	1660.81	1660.43	1665.89	1641.05	1658.98	1654.4	1653.66	1654.9	1654.89	1656.6	1663.11	1655.28	1659.23	1660.49	1668.11	1656.55	1641.71	1640.21	1656.83	1655.03	1658.63	1651.83	1642.38	1644.02	1646.39	1660.98	1661.28	1653.94	1652.85	1655.21	1664.71	1656.27	1659.06	1662.24	1664.85	1637.78	1639	1651.19	1653.31	1648.87	1664.68	1653.92	1660.37
473.167999	1646.52	1650.64	1657.43	1653.16	1650.76	1669.65	1659.48	1657.23	1667.34	1644.59	1659.09	1654.32	1653.93	1655.15	1655.49	1658.21	1662.31	1654.95	1658	1659.68	1666.88	1656.76	1640	1640.24	1657.53	1652.86	1659.62	1654.18	1641.95	1643.14	1646.37	1658.1	1661.5	1655.45	1653.39	1653.06	1662.22	1655.75	1659.38	1661.11	1664.4	1637.47	1640.19	1649.59	1655.44	1649.15	1663.31	1654.6	1660.67
473.662994	1645.88	1651.36	1657.8	1649.47	1647.52	1668.98	1661.38	1657.81	1663.49	1643.95	1660.84	1651.37	1653.57	1653.92	1656.67	1657.25	1663.71	1653.69	1659.69	1659.77	1664.59	1658.39	1640.99	1641.77	1657.73	1653.58	1657.06	1654.35	1641.74	1644.94	1646.17	1657.98	1660.96	1653.13	1652.53	1652.34	1662.38	1657.15	1658.66	1662.16	1667.1	1639.3	1641.52	1650.98	1653.71	1648.57	1663.3	1653.14	1660.85
474.158997	1646.43	1649.68	1657.22	1650.46	1649.27	1668.54	1661.36	1658.99	1663.64	1645.54	1659.79	1655.54	1653.21	1653.4	1655.87	1657.68	1662.47	1655.22	1658.27	1659.49	1664.63	1657.21	1639.89	1640.35	1656.94	1652.12	1659.54	1654.81	1640.89	1644.73	1645.47	1661	1660.12	1654.32	1650.38	1652.85	1663.85	1656.91	1656.22	1661.33	1666.63	1636.88	1639.85	1651.1	1651.97	1651.73	1661.09	1654.27	1660.87
474.653992	1648.24	1649.66	1656.41	1648.13	1647.31	1668.68	1661.42	1657.7	1663.87	1644.31	1661.27	1655.08	1655.51	1653.77	1654.87	1657.7	1660.43	1654.92	1656.68	1659.32	1665.45	1655.64	1638.93	1640.19	1654.94	1651.24	1657.56	1654.43	1640.58	1644.42	1645.13	1657.79	1660.36	1654.92	1651.53	1653.02	1663.75	1657.4	1658.22	1661.52	1667.6	1639.15	1640.8	1648.32	1652.47	1649	1663.2	1654.16	1661.94
475.148987	1645.68	1651.08	1657.65	1652.77	1650.16	1670.49	1661.38	1659.14	1664.87	1644.22	1660.98	1654.37	1654.21	1655.86	1655.92	1657.01	1662.22	1653.1	1658.15	1661.55	1664.88	1659.56	1642.12	1641.69	1656.88	1655.91	1658.24	1654.02	1641	1644.46	1647.92	1660.11	1662.23	1652.94	1653.7	1653.74	1663.77	1656.72	1658.26	1662.31	1666.76	1638.31	1642.63	1652.72	1653.01	1650.56	1663.9	1655.25	1661.8
475.644012	1648.57	1648.77	1657.21	1651.59	1651.24	1669.3	1664.36	1658.12	1664.92	1644.78	1661.19	1654.36	1652.83	1653.3	1655.1	1655.62	1661.73	1653.78	1659.64	1660.52	1664.28	1658.63	1640.06	1639.73	1657.57	1656.23	1656.78	1653.98	1641	1643.91	1644.78	1659.3	1660.66	1653.2	1650.97	1653.68	1662.33	1655.82	1659.62	1661.65	1666.65	1638.96	1640.19	1651.62	1651.94	1651.05	1663.07	1652.19	1661.9
476.139008	1647.53	1651.62	1657.34	1651.26	1649.9	1668.85	1659.74	1659.28	1665.19	1643.25	1659.37	1653.1	1654.16	1653.45	1655.4	1657.21	1661.45	1655.01	1659.31	1660.07	1665.09	1656.17	1640.17	1639.95	1656.52	1653.61	1658.84	1653.41	1640.25	1643.37	1643.6	1655.37	1660.08	1653.82	1652.4	1652.8	1663.16	1655.36	1658.14	1661.51	1664.86	1638.21	1640.83	1652.02	1652.53	1651.35	1663.67	1654.12	1660.39
476.635010	1645.2	1650.93	1657.64	1651.49	1648.05	1667.59	1660.4	1659.88	1663.37	1644.62	1660.93	1654.09	1655.16	1654.34	1654.44	1656.5	1661.7	1655.53	1658.26	1661.2	1663.52	1657.59	1640.71	1640.89	1655.61	1652.66	1657.26	1654.52	1641.54	1645.11	1643.87	1658.05	1662.49	1655	1652.95	1654.35	1663.41	1658.3	1659.07	1663.48	1662.96	1637.45	1640.85	1651.34	1653.54	1651.81	1661.9	1655.16	1660.23
477.130005	1647.53	1650.51	1657.97	1650.72	1650.36	1669.16	1662.49	1659.68	1666.06	1643.03	1661	1651.4	1654.88	1654.65	1654.74	1655.01	1660.43	1655	1658.12	1660.18	1666.76	1659.82	1642.75	1641.71	1656.51	1653.94	1657.3	1654.59	1641.64	1645.55	1645.46	1658.73	1661.37	1652.45	1653.38	1654.77	1663.69	1657.41	1658.58	1663.05	1666.69	1639.45	1642.43	1651.49	1653.12	1652.56	1663.04	1655.41	1662.8
477.625000	1647.21	1650.78	1656.36	1649.95	1648.77	1670.07	1660.96	1659.3	1667.45	1643.77	1660.31	1651.99	1654.35	1655.38	1655.08	1655.62	1662.16	1657.15	1657.12	1660.91	1665.83	1656.61	1641.02	1639.82	1656.25	1652.33	1657.77	1655.65	1643.8	1643.83	1646.04	1659.86	1663.65	1653.91	1654.22	1655.45	1662.29	1659.36	1659.47	1660.44	1665.91	1640.33	1640.93	1652.74	1654.3	1650.89	1664.03	1654.93	1661.21
478.119995	1644.35	1650.63	1655.54	1650.42	1650.02	1668.79	1661.36	1660.63	1666.99	1643.61	1659.05	1653.73	1653.48	1654.34	1653.27	1656.85	1662.71	1655.62	1657.33	1662.64	1666.89	1654.5	1638.41	1639.34	1655.42	1652.8	1657.28	1655.78	1641.9	1644.27	1644.9	1659.28	1660.24	1655.55	1653.6	1652.72	1664.24	1658.03	1658.17	1661	1667.07	1638.53	1638.96	1651.43	1653.94	1648.58	1664.31	1654.61	1660.82
478.614990	1648.08	1650.57	1656.57	1652.63	1648.63	1669.98	1661.66	1656.92	1664.27	1642.98	1659.17	1652.37	1652.62	1653.18	1656.42	1655.59	1660.56	1653.41	1658.29	1660.67	1663.56	1655.5	1640.73	1637.33	1654.45	1651.46	1657.05	1653.44	1641.47	1643.41	1646.02	1658.12	1660.37	1655.7	1652.97	1652.27	1661.05	1655.98	1660	1662.8	1667.54	1638.52	1640.37	1650.05	1652.14	1650.23	1663.5	1654.33	1661.22
479.110992	1647.71	1651.6	1657.84	1652.24	1649.7	1668.3	1662.46	1657.54	1666.19	1645.3	1659.84	1653.75	1653.41	1655.94	1656.3	1657.48	1662.01	1654.77	1658.53	1661.96	1666.05	1656.12	1642.5	1641.28	1657.6	1652.18	1656.46	1654.19	1641.53	1643.88	1644.96	1660.27	1659.46	1653.79	1655.41	1653.29	1663.92	1657.39	1659.54	1662.28	1666.17	1639.24	1641.17	1653.72	1652.75	1650.82	1664.16	1654.22	1662.72
479.605988	1647.12	1651.47	1657.71	1649.96	1650.37	1668.28	1661.71	1659.17	1665.71	1643.12	1659.38	1653.36	1652.38	1654.69	1655.9	1659.47	1660.9	1652.65	1657.56	1660.52	1664.83	1657.35	1641.24	1641.3	1657.82	1654.94	1658.79	1654.08	1641.44	1645.98	1646.58	1661.65	1661.84	1652.2	1652.41	1655.79	1661.17	1655.2	1657.88	1661.38	1666.92	1639.09	1641.45	1652.02	1653.51	1651.36	1660.01	1654.51	1662.73
480.101013	1646.44	1650.18	1658.58	1649.61	1650.24	1669.4	1659.88	1658.22	1664.84	1644.68	1659.97	1654.74	1654.72	1655.49	1656.57	1656.61	1662.44	1654.47	1657.98	1659.52	1664.88	1657.92	1640.3	1639.58	1656.65	1652.13	1654.58	1653.52	1641.19	1645.41	1647.8	1660.67	1661.64	1653.95	1653.08	1653.72	1661.48	1657.82	1658.21	1660.9	1666.07	1638.39	1640.56	1651.84	1655.19	1650.56	1662.34	1655.41	1660.51
480.596008	1647.09	1650.2	1656.12	1651.98	1650.74	1669.4	1661.79	1659.21	1666.47	1643.23	1661.32	1652.85	1651.68	1654.87	1654.31	1655.41	1662.97	1654.05	1658.42	1660.29	1663.34	1658.89	1642.25	1639.73	1656.46	1653.9	1657.11	1652.83	1640.03	1642.94	1645.97	1657.31	1660.78	1653.67	1652.84	1652.49	1662.08	1655.69	1656.37	1664.29	1664.87	1638.93	1641.35	1649.34	1654.63	1650.09	1664.74	1654.24	1662.98
481.092010	1646.02	1648.63	1656.61	1651.48	1651.66	1669.19	1660.85	1660.79	1663.8	1643.57	1660.22	1653.61	1653.24	1654	1655.76	1655.58	1662.99	1655.11	1657.18	1660.13	1664.69	1658.04	1639.93	1640.92	1654.88	1654.55	1657.13	1653.06	1640.43	1643.89	1646.43	1660.22	1660.99	1653.31	1652.55	1654.13	1662.99	1658.26	1657.63	1660.88	1666	1637.73	1639.88	1651.15	1652.62	1650.48	1662.39	1653.27	1660.51
481.587006	1647.02	1650.02	1657	1651.89	1648.8	1666.96	1662.38	1657.81	1664.97	1645.48	1658.43	1652.4	1656.27	1653.07	1656.67	1655.58	1660.8	1654.59	1657.78	1662.03	1665.16	1656.33	1641.78	1639.94	1654.26	1654.39	1657.32	1653.13	1642.18	1646.04	1645.13	1660.95	1661.17	1653.56	1651.44	1654.99	1662.87	1654.91	1658.31	1659.56	1666.36	1638.16	1641.16	1649.92	1654.53	1653	1662.62	1654.33	1660.32
482.082001	1647.5	1648.67	1657.07	1650.65	1648.95	1669.45	1659.72	1661.47	1663.73	1643.63	1658.58	1652.44	1653.5	1652.34	1656.56	1656.9	1662.58	1655.71	1658.29	1660.83	1664.59	1655.5	1640.49	1639.84	1653.78	1653.39	1657.81	1654.72	1641.83	1643.4	1646.09	1657.49	1659.83	1652.09	1652.62	1652.63	1663.08	1655.35	1659.32	1663.27	1663.94	1637.05	1639.7	1650.8	1653.6	1651	1664	1653.08	1663.01
482.576996	1648.38	1650.51	1656.27	1650.34	1650.52	1665.93	1661.79	1658.84	1664.69	1645.13	1658.14	1651.81	1654.49	1652.79	1656.1	1657.45	1662.47	1654.64	1657.93	1661.9	1665.51	1657.3	1643.16	1641.27	1654.74	1653.27	1657.68	1654.98	1640.44	1643.86	1646.12	1658.14	1662.63	1653.31	1653	1652.42	1662.36	1657.08	1659.24	1661.41	1665.07	1636.76	1638.33	1648.35	1652.24	1649.33	1663.42	1652.57	1660.13
483.071991	1647.93	1649.42	1657.06	1649.78	1650.07	1669.66	1662.28	1658.19	1662.19	1644.67	1658.2	1652.44	1651.82	1652.46	1656.44	1655.76	1660.1	1652.41	1656.91	1658.44	1664.36	1655.43	1638.73	1639.68	1654.99	1651.82	1657.08	1654.06	1640.15	1643.98	1646.08	1659.43	1661.22	1652.67	1653.25	1654.26	1663.43	1656.3	1656.91	1662.25	1665.4	1637.62	1638.85	1650.51	1654.9	1648.86	1660.5	1653.05	1660.72
483.567993	1647.14	1648.63	1656.37	1650.34	1651.9	1667.1	1659.09	1659.15	1665.51	1645.51	1657.77	1653.41	1655.8	1654.04	1654.81	1656.43	1660.19	1654.03	1657.32	1658.83	1663.49	1653.85	1640.48	1640.34	1657.42	1652.92	1656.64	1653.32	1642.19	1643.52	1645.41	1657.83	1657.75	1654.27	1652.3	1652.36	1662.87	1654.27	1658.5	1661.75	1664.98	1637.48	1641.14	1651.9	1654.28	1650.34	1662.33	1653.85	1661.19
484.062988	1647.13	1649.62	1657	1650.62	1649.32	1667.24	1661.29	1658.65	1661.48	1642.12	1659.17	1652.47	1651.32	1653.67	1654.45	1657.83	1663.05	1653.47	1658.42	1660.42	1666.59	1658.03	1640.82	1640.62	1657.55	1654.32	1658.41	1653.07	1642.93	1644.21	1647.05	1660.32	1660.92	1653.81	1652.64	1654.08	1662.22	1656.2	1656.67	1663.58	1667.29	1638.11	1643.12	1650.15	1653.31	1650.56	1662.4	1652.5	1662.44
484.558014	1647.64	1650.13	1655.85	1651.35	1650.42	1668.8	1658.67	1659.4	1662.68	1643.79	1660.08	1653.83	1654.24	1654.99	1654.61	1657.9	1661.95	1654.61	1657.99	1658.36	1664.49	1656.03	1639.66	1640.5	1655.76	1652.14	1656.71	1653.61	1640.25	1644.45	1645.17	1657.16	1659.23	1653.91	1654.31	1653.62	1662.87	1657.99	1658.94	1660.9	1665.5	1639.02	1640.72	1651.39	1652.62	1650.55	1662.13	1653.43	1662.5
485.053009	1647.73	1649.61	1657.37	1651.62	1650.35	1669.28	1662.55	1660.4	1666.18	1643.77	1658.98	1652.28	1652.61	1653.9	1655.02	1656.96	1662.44	1653.66	1658.81	1661.05	1664.81	1656.22	1640.37	1639.84	1655.87	1653.76	1657.55	1653.67	1640.61	1645.6	1644.29	1658.77	1661.44	1652.41	1653.59	1656.22	1665.06	1656.7	1658.76	1661.1	1666.16	1638.62	1642.28	1650.1	1651.36	1649.51	1663.16	1653.7	1660
485.548004	1647.3	1650.86	1656.31	1649.46	1650.02	1668.35	1662.59	1657.73	1665.66	1644.83	1659.86	1654.23	1654.32	1653.55	1655.18	1657.51	1661.49	1654.44	1657.22	1658.31	1663.55	1655.77	1640.96	1639.95	1656.21	1650.55	1657.25	1653.89	1640.7	1643.64	1646.09	1658.79	1659	1652.44	1655.35	1653.22	1663.11	1656.25	1658.21	1662.2	1665.18	1636.98	1641.03	1649.26	1655.18	1649.14	1663.3	1652.26	1660.38
486.044006	1646.02	1650.99	1657.67	1652.73	1649	1667.35	1660.68	1659.06	1663.75	1646.49	1660.63	1654.26	1653.39	1654.07	1654.82	1658.71	1660.12	1652.67	1658.05	1661.41	1666	1656.37	1640.11	1642.02	1656.61	1654.02	1658.03	1653.79	1640.8	1641.67	1646.1	1659.7	1660.45	1653.02	1653.98	1654.05	1662.49	1655.58	1656.77	1661.33	1664.37	1636.34	1638.93	1649.01	1654.02	1651.02	1662.19	1656.62	1660.26
486.539001	1645.51	1649.41	1656.11	1650.84	1649.6	1666.73	1658.72	1655.6	1665.38	1643.61	1659.62	1651.91	1651.21	1653.53	1654.57	1656.01	1663.42	1654.11	1659.24	1661.06	1664.73	1655.22	1638.97	1640.41	1654.98	1651.02	1657.08	1650.71	1640.79	1643.45	1646.59	1660.07	1660.28	1652.65	1654.05	1652.23	1661.03	1655.85	1658.46	1662.39	1663.1	1636.97	1640.56	1647.03	1653.72	1649.16	1660.87	1653.32	1659.68
487.033997	1645.83	1650.13	1656.46	1651.13	1650.29	1665.88	1659.83	1659.51	1664.66	1643.92	1658.16	1652.62	1654.91	1655.96	1657.14	1657.27	1661.79	1653.2	1656.61	1662.88	1663.8	1657.05	1641.35	1640.2	1655.82	1652.46	1656.18	1651.86	1641.03	1642.92	1644.36	1658.75	1661.44	1652.84	1654.52	1653.77	1661.87	1657.82	1659.31	1661.31	1665.9	1638.19	1640.37	1649.87	1651.3	1650.09	1663.82	1654.26	1660.98
487.528992	1647.34	1650.53	1656.89	1650.76	1651.34	1668.35	1660.62	1657.38	1665	1644.92	1659.95	1651.05	1653.65	1653.63	1656.37	1656.21	1660.37	1656.44	1657.76	1659.5	1664.77	1657.9	1640.75	1641.24	1655.13	1651.93	1655.15	1652.77	1639.87	1641.1	1644.72	1658.74	1659.73	1653.27	1653.16	1652.39	1661.6	1656.78	1658.28	1661.96	1665.83	1637.73	1640.75	1647.72	1651	1648.97	1663.71	1654.26	1661.18
488.023987	1647.07	1649.71	1655.13	1651.36	1649.91	1670.13	1662.22	1659.24	1661.96	1644.98	1658.84	1653.13	1656.23	1655.81	1659.26	1656.37	1662.42	1656.24	1659.28	1660.29	1665.43	1657.78	1640.25	1641.22	1655.3	1653.28	1655.68	1654.2	1641.05	1642.56	1644.81	1659.87	1661.39	1652.67	1653.73	1653.98	1663.82	1655.44	1656.84	1659.92	1664.08	1637.82	1641.8	1647.97	1653.82	1648.6	1662.09	1655.57	1661.58
488.519989	1647.32	1649.32	1656.09	1650.66	1649.15	1671.19	1660.09	1658.49	1666.38	1645.64	1659.32	1651.86	1654.58	1652.93	1654.27	1655.35	1660.79	1655.69	1657.25	1658.91	1666.07	1656.18	1639.37	1641.27	1655.58	1652.56	1654.77	1653.37	1638.86	1643.7	1646.57	1656.86	1659.04	1650.95	1653.99	1652.89	1661.82	1655.22	1655.87	1660.39	1666.54	1638.8	1638.47	1649.28	1652.5	1647.83	1659.64	1654.17	1660.93
489.015015	1647.46	1649.95	1657.34	1651	1648.79	1669.25	1658.62	1658.68	1662.11	1645.94	1659.7	1650.51	1654.87	1653.73	1656.73	1655.52	1660.97	1654.51	1656.67	1659	1666.55	1656.62	1639.16	1638.52	1656.49	1650.47	1654.65	1653.99	1640.71	1643.47	1643.7	1659.35	1660.29	1653.2	1652.9	1654.9	1661.32	1657.9	1657.89	1660.42	1667.33	1637.52	1640.47	1648.45	1652.78	1649.58	1662.8	1654.14	1659.97
489.510010	1648.36	1650.35	1656.28	1649.92	1647.51	1667.29	1659.19	1659.27	1665.27	1641.89	1658.08	1653.39	1653.73	1655.14	1653.94	1654.05	1660.39	1654.46	1659.63	1657.72	1665.19	1658.2	1638.92	1639.77	1656.26	1651.54	1657.11	1653.81	1639.47	1643.43	1643.44	1657.07	1660.2	1650.95	1652.51	1651.7	1660.98	1655.55	1657.05	1663.28	1664.88	1638.62	1640.93	1647.84	1651.12	1649.01	1665.16	1653.68	1661.23
490.005005	1647.29	1649.38	1658.53	1651.94	1648.28	1666.08	1661.57	1656.8	1663.57	1644.37	1659.8	1652.77	1654.83	1654.05	1656.45	1657.95	1661.92	1654.51	1658.33	1659.35	1664.79	1656.89	1640.43	1640.02	1654.99	1653.43	1658.71	1653.52	1639.33	1643.27	1643.78	1657.46	1659.94	1654.1	1652.74	1652.4	1662.94	1654.7	1658.78	1661.78	1663.21	1637.23	1641.3	1648.89	1653.23	1649.23	1662.77	1654.04	1659.73
490.500000	1647.22	1651.18	1656.53	1651.01	1650.13	1666.72	1661.96	1658.28	1663.32	1645.36	1658.07	1654.07	1654.26	1653.89	1657.62	1657.36	1660.68	1654.72	1659.01	1660.23	1664.84	1656.7	1639.35	1640.78	1657.2	1653.58	1657.21	1652.97	1640.89	1645.21	1645.99	1658.39	1658.67	1653.26	1653.03	1651.88	1661.52	1653.74	1656.84	1662.21	1663.34	1636.17	1639.96	1647.33	1653.79	1649.59	1662.57	1654.23	1658.88
490.996002	1645.73	1650.32	1654.11	1649.63	1649.35	1666.68	1658.49	1657.26	1662.41	1641.95	1659.58	1652.46	1653.25	1651.67	1653.83	1655.62	1661.35	1653.16	1657.13	1658.99	1663.36	1654.7	1640.8	1638.98	1655.71	1653.55	1656.79	1652.3	1640.19	1642.75	1644.51	1657.5	1657.22	1651.83	1652.89	1652.76	1663.36	1656.15	1656.42	1661.76	1667.37	1635.98	1640.12	1649.18	1653.65	1649.14	1662.99	1651.89	1657.21
491.490997	1645.29	1649.51	1656.23	1650.54	1648.32	1667.58	1661.06	1657.59	1663.04	1644.33	1659.74	1651.77	1652.59	1653.77	1654.62	1656.8	1659.95	1654.56	1657.2	1659.7	1664.6	1656.33	1642	1640.96	1656.62	1650.84	1656	1652.8	1639.77	1642.94	1642.93	1656.75	1660.27	1651.97	1651.57	1652.94	1663.7	1654.14	1657.1	1660.56	1663.87	1635.98	1639.72	1647.97	1652.69	1650.09	1662.52	1653.66	1661.68
491.985992	1647.76	1650.5	1655.47	1651.41	1652.8	1666.66	1659.22	1659.07	1663.44	1644.06	1659.94	1653.26	1655.04	1653.55	1654.31	1654.56	1660.62	1655.06	1658.75	1659.39	1664.45	1656.37	1642.98	1641.89	1655.3	1654.36	1657.75	1653.35	1642.63	1645.42	1644.62	1658.9	1661.15	1653.9	1652.66	1653.04	1661.13	1656.66	1660.38	1660.85	1665.23	1637.03	1641.17	1650.11	1653.67	1650.09	1664.07	1652.47	1660.72
492.480988	1646	1651.02	1656.02	1651.22	1650.47	1668.16	1660.09	1655.24	1663.17	1642.71	1659.92	1652.3	1652.82	1653.4	1655.06	1654.97	1658.72	1652.07	1658.45	1657.63	1665.13	1655.73	1639.7	1639.99	1657.39	1652.16	1655.99	1654.14	1640.79	1644.65	1646.42	1655.78	1658.6	1652.26	1651.4	1652.83	1662.56	1655.86	1659.16	1661.71	1664.58	1638.16	1641.43	1648.73	1654.07	1652.03	1661.06	1654.04	1659.58
492.976013	1645.9	1650.64	1656.2	1647.42	1648.93	1666.93	1659.29	1657.51	1664.22	1644.55	1659.45	1652.1	1654.18	1653.09	1655.13	1656.45	1660.35	1654.84	1657.92	1657.88	1665.18	1657.52	1639.36	1639.4	1657.65	1652.07	1657.51	1651.12	1640.22	1645.07	1646.02	1656.64	1658.21	1652.17	1652.07	1654.51	1663.24	1654.56	1657.74	1661.42	1664.6	1638.1	1641.59	1647.71	1652.36	1649.52	1662.54	1651.64	1660.71
493.471985	1646.12	1648.5	1657.31	1651.49	1650.85	1665.51	1661.48	1659.49	1664.14	1645.44	1660.13	1652.13	1652.88	1654.07	1656	1654.16	1661.91	1654.48	1657.04	1659.37	1662.62	1655.67	1640.89	1639.52	1655.65	1651.76	1656.89	1651.49	1641.11	1643.81	1645.9	1657.62	1661.78	1653.57	1652.74	1652.27	1660.94	1656.77	1660.02	1663.55	1664.75	1637.4	1641.16	1649.53	1654.56	1648.95	1662.87	1653.96	1662.32
[truncated: 6,286 more rows]
[truncated: 861 more columns]
