# Supplementary material for: Glucokinase activity controls peripherally located subpopulations of β-cells that lead islet Ca2+ oscillations
Source: eLife. 2025 Feb 12;13:RP103068. doi: 10.7554/eLife.103068 (PMC11820133; doi:10.7554/eLife.103068)
Supplement: Source data 6. [file elife-103068-data6.zip › EJ155 10GPKa F01-1_Statistics/EJ155 10GPKa F01-1_Detailed.csv]

Detailed
====================
Position X	Position Y	Position Z	Unit	Category	Collection	Time	ID
148.386	41.6872	-64	µm	Spot	Position	1	10
144.901	57.6357	-64	µm	Spot	Position	1	11
130.062	65.4378	-64	µm	Spot	Position	1	12
159.732	72.8958	-64	µm	Spot	Position	1	13
165.162	79.8055	-64	µm	Spot	Position	1	14
155.301	42.9073	-59.1079	µm	Spot	Position	1	22
130.189	45.6444	-60.1624	µm	Spot	Position	1	23
148.517	51.0758	-60.0833	µm	Spot	Position	1	24
140.745	34.8002	-55.6501	µm	Spot	Position	1	28
125.02	42.8777	-55.6192	µm	Spot	Position	1	29
137.342	57.124	-55.4944	µm	Spot	Position	1	30
129.249	64.7251	-55.4274	µm	Spot	Position	1	32
154.926	67.9365	-55.8317	µm	Spot	Position	1	34
145.204	73.0268	-54.3315	µm	Spot	Position	1	35
126.558	77.6907	-55.4607	µm	Spot	Position	1	36
165.003	30.6673	-52.1843	µm	Spot	Position	1	37
146.618	38.8274	-52.7382	µm	Spot	Position	1	38
130.453	39.661	-52.5588	µm	Spot	Position	1	39
165.241	47.2327	-52.9892	µm	Spot	Position	1	40
121.146	48.2324	-52.6517	µm	Spot	Position	1	41
159.953	58.6004	-52.0647	µm	Spot	Position	1	42
149.34	63.6375	-51.217	µm	Spot	Position	1	43
115.215	78.7749	-51.3295	µm	Spot	Position	1	44
151.736	79.3178	-52.0667	µm	Spot	Position	1	45
166.713	22.6589	-48.0667	µm	Spot	Position	1	46
150.067	27.2586	-47.7749	µm	Spot	Position	1	47
155.402	41.1187	-49.514	µm	Spot	Position	1	48
112.057	44.4591	-46.7448	µm	Spot	Position	1	49
146.192	50.5004	-48.2081	µm	Spot	Position	1	50
111.37	59.0224	-48.5064	µm	Spot	Position	1	51
108.895	69.725	-47.7388	µm	Spot	Position	1	52
153.446	33.9486	-43.9623	µm	Spot	Position	1	53
122.806	47.0254	-44.0445	µm	Spot	Position	1	55
153.012	48.1368	-44.662	µm	Spot	Position	1	56
159.746	62.9423	-44.8618	µm	Spot	Position	1	57
150.406	63.6741	-45.3606	µm	Spot	Position	1	58
139.249	66.1112	-44.1378	µm	Spot	Position	1	59
128.181	75.6425	-44.9401	µm	Spot	Position	1	61
130.121	27.8346	-38.4611	µm	Spot	Position	1	62
121.144	37.6207	-40.4419	µm	Spot	Position	1	63
130.012	38.18	-39.9587	µm	Spot	Position	1	64
114.532	45.0442	-39.1524	µm	Spot	Position	1	65
135.223	45.3709	-38.6474	µm	Spot	Position	1	66
104.348	48.3782	-38.9785	µm	Spot	Position	1	67
121.017	58.91	-40.9893	µm	Spot	Position	1	68
110.23	71.8153	-39.2417	µm	Spot	Position	1	69
132.048	78.985	-40.7059	µm	Spot	Position	1	71
164.741	13.5853	-34.1796	µm	Spot	Position	1	72
152.134	27.5585	-36.3416	µm	Spot	Position	1	73
166.462	28.3934	-34.6872	µm	Spot	Position	1	74
157.001	38.7027	-34.8951	µm	Spot	Position	1	75
144.994	41.8167	-35.6778	µm	Spot	Position	1	76
128.987	49.6897	-36.0121	µm	Spot	Position	1	77
157.358	50.7197	-36.1468	µm	Spot	Position	1	78
105.3	62.5824	-36.0306	µm	Spot	Position	1	79
141.772	65.6791	-36.4438	µm	Spot	Position	1	80
149.081	18	-33.0788	µm	Spot	Position	1	81
130.458	31.0506	-32.7493	µm	Spot	Position	1	82
123.565	32.825	-32.0498	µm	Spot	Position	1	83
153.729	34.7484	-31.0612	µm	Spot	Position	1	84
118.227	46.2077	-33.1822	µm	Spot	Position	1	85
159.046	62.3465	-32.4833	µm	Spot	Position	1	86
123.973	64.3862	-31.7344	µm	Spot	Position	1	87
124.192	72.1189	-32.6969	µm	Spot	Position	1	88
113.227	73.9774	-32.3792	µm	Spot	Position	1	89
146.807	74.8873	-33.022	µm	Spot	Position	1	90
152.229	75.8144	-32.649	µm	Spot	Position	1	91
111.493	80.4063	-31.8762	µm	Spot	Position	1	92
122.687	81.0698	-31.4865	µm	Spot	Position	1	93
166.25	82.7172	-31.7933	µm	Spot	Position	1	94
160.106	37.1966	-27.3765	µm	Spot	Position	1	95
106.771	40.1848	-27.813	µm	Spot	Position	1	96
158.241	50.8027	-29.1964	µm	Spot	Position	1	97
149.898	56.14	-27.4207	µm	Spot	Position	1	98
109.635	56.9054	-27.7696	µm	Spot	Position	1	99
100.16	59.1098	-27.9118	µm	Spot	Position	1	100
96.8955	69.9254	-28.1178	µm	Spot	Position	1	101
149.176	19.0039	-24.3407	µm	Spot	Position	1	102
139.764	23.0898	-23.5625	µm	Spot	Position	1	103
160.306	29.0427	-23.2892	µm	Spot	Position	1	104
117.346	49.8985	-23.7887	µm	Spot	Position	1	105
137.486	50.851	-24.0921	µm	Spot	Position	1	106
129.39	52.224	-25.3573	µm	Spot	Position	1	107
146.806	70.9234	-24.3662	µm	Spot	Position	1	109
132.529	81.8121	-22.9219	µm	Spot	Position	1	110
161.119	13.7057	-19.8575	µm	Spot	Position	1	111
134.266	19.2383	-20.4832	µm	Spot	Position	1	112
148.663	27.6258	-20.1683	µm	Spot	Position	1	113
124.883	33.3014	-21.0237	µm	Spot	Position	1	114
150.884	37.2675	-20.4035	µm	Spot	Position	1	115
164.205	37.5543	-18.7627	µm	Spot	Position	1	116
107.235	40.1913	-20.591	µm	Spot	Position	1	117
150.933	46.1596	-21.3927	µm	Spot	Position	1	118
145.596	49.7564	-19.0608	µm	Spot	Position	1	119
149.511	57.9779	-20.0209	µm	Spot	Position	1	120
138.729	60.3476	-19.4255	µm	Spot	Position	1	121
157.03	62.0513	-19.3108	µm	Spot	Position	1	122
127.64	66.1377	-21.729	µm	Spot	Position	1	123
119.717	71.5657	-18.9851	µm	Spot	Position	1	124
160.143	75.2807	-20.4049	µm	Spot	Position	1	126
98.6069	76.3655	-20.6779	µm	Spot	Position	1	127
143.469	12.973	-15.1038	µm	Spot	Position	1	128
123.288	18.9579	-15.4181	µm	Spot	Position	1	129
134.429	26.9802	-15.3874	µm	Spot	Position	1	130
159.09	29.994	-15.5873	µm	Spot	Position	1	131
116.397	34.47	-15.2307	µm	Spot	Position	1	132
102.743	40.0881	-15.1988	µm	Spot	Position	1	133
99.8106	50.3682	-16.5712	µm	Spot	Position	1	134
157.132	50.5786	-16.0179	µm	Spot	Position	1	135
115.872	56.7523	-17.0919	µm	Spot	Position	1	136
89.1856	59.2046	-15.7523	µm	Spot	Position	1	137
150.694	19.3867	-10.7776	µm	Spot	Position	1	138
127.394	19.9281	-11.6377	µm	Spot	Position	1	139
133.173	19.6231	-13.4324	µm	Spot	Position	1	140
165.654	24.2009	-11.2621	µm	Spot	Position	1	141
119.435	43.1754	-11.4624	µm	Spot	Position	1	143
108.989	71.2091	-12.0055	µm	Spot	Position	1	144
153.506	75.058	-11.5817	µm	Spot	Position	1	145
133.949	79.9362	-11.4796	µm	Spot	Position	1	146
163.549	14.1191	-8.23973	µm	Spot	Position	1	147
125.956	23.1879	-6.69729	µm	Spot	Position	1	148
119.431	26.4006	-6.71609	µm	Spot	Position	1	149
134.73	29.4736	-8.11192	µm	Spot	Position	1	150
139.541	38.9303	-7.14009	µm	Spot	Position	1	151
115.841	39.1351	-8.11759	µm	Spot	Position	1	152
128.279	39.6516	-8.42145	µm	Spot	Position	1	153
155.196	39.2268	-8.01122	µm	Spot	Position	1	154
101.766	42.7095	-8.4846	µm	Spot	Position	1	155
113.662	48.6283	-9.06793	µm	Spot	Position	1	156
132.074	48.436	-8.63786	µm	Spot	Position	1	157
162.351	48.8337	-6.23702	µm	Spot	Position	1	158
94.0695	54.3475	-6.87853	µm	Spot	Position	1	159
119.619	57.751	-7.28606	µm	Spot	Position	1	160
148.854	66.8189	-6.47049	µm	Spot	Position	1	162
125.709	68.222	-9.37558	µm	Spot	Position	1	163
102.24	83.1852	-7.35056	µm	Spot	Position	1	165
135.231	12.6688	-5.14287	µm	Spot	Position	1	166
148.544	15.2831	-4.46478	µm	Spot	Position	1	167
143.913	20.5978	-4.18398	µm	Spot	Position	1	168
156.118	22.9598	-3.20225	µm	Spot	Position	1	169
128.951	26.6529	-3.40461	µm	Spot	Position	1	170
150.492	37.4695	-2.65966	µm	Spot	Position	1	171
118.654	70.5744	-2.43958	µm	Spot	Position	1	172
153.175	76.2629	-5.00602	µm	Spot	Position	1	173
111.827	79.4433	-3.33325	µm	Spot	Position	1	174
177.875	46.8641	-64	µm	Spot	Position	1	175
225.058	47.448	-64	µm	Spot	Position	1	176
179.524	54.514	-64	µm	Spot	Position	1	178
193.152	61.5581	-64	µm	Spot	Position	1	179
169.321	63.7543	-64	µm	Spot	Position	1	180
205.668	79.1923	-64	µm	Spot	Position	1	181
189.504	33.6492	-61.5853	µm	Spot	Position	1	188
177.988	35.522	-60.6059	µm	Spot	Position	1	189
239.332	62.6907	-60.2119	µm	Spot	Position	1	190
204.843	66.141	-59.3435	µm	Spot	Position	1	191
177.945	67.5391	-58.9805	µm	Spot	Position	1	192
228.841	70.1089	-60.2645	µm	Spot	Position	1	193
200.553	71.6694	-60.8422	µm	Spot	Position	1	194
189.649	76.3682	-60.5143	µm	Spot	Position	1	195
231.346	77.7981	-61.7693	µm	Spot	Position	1	196
169.14	39.6143	-56.5251	µm	Spot	Position	1	200
184.86	41.1682	-55.3865	µm	Spot	Position	1	201
234.786	56.8616	-55.3939	µm	Spot	Position	1	202
211.289	67.5599	-57.4904	µm	Spot	Position	1	203
225.267	67.6335	-56.0868	µm	Spot	Position	1	204
216.112	78.9428	-57.3967	µm	Spot	Position	1	205
196.666	25.2182	-52.1392	µm	Spot	Position	1	206
180.543	28.1565	-50.6389	µm	Spot	Position	1	207
196.906	39.3054	-52.9529	µm	Spot	Position	1	208
199.05	44.923	-51.6352	µm	Spot	Position	1	209
229.188	44.559	-51.4618	µm	Spot	Position	1	210
207.956	46.8933	-51.0812	µm	Spot	Position	1	211
178.913	50.1124	-52.0526	µm	Spot	Position	1	212
220.019	53.0495	-51.7386	µm	Spot	Position	1	213
198.719	54.864	-52.5577	µm	Spot	Position	1	214
171.603	55.5928	-52.3403	µm	Spot	Position	1	216
186.463	59.6812	-52.3961	µm	Spot	Position	1	217
246.08	59.8864	-50.8857	µm	Spot	Position	1	218
202.551	61.1615	-51.4829	µm	Spot	Position	1	219
234.584	68.8274	-50.441	µm	Spot	Position	1	220
215.839	72.9411	-51.4021	µm	Spot	Position	1	221
243.105	75.5767	-51.2654	µm	Spot	Position	1	222
174.301	77.1369	-51.476	µm	Spot	Position	1	223
212.141	27.6707	-46.8556	µm	Spot	Position	1	224
205.115	36.7964	-48.0878	µm	Spot	Position	1	226
222.349	40.8174	-49.3332	µm	Spot	Position	1	227
194.979	43.6349	-48.1382	µm	Spot	Position	1	228
236.882	48.9854	-47.343	µm	Spot	Position	1	229
222.149	62.1404	-47.5684	µm	Spot	Position	1	230
181.542	74.6172	-47.6278	µm	Spot	Position	1	232
193.394	77.1655	-47.6538	µm	Spot	Position	1	233
195.954	22.8914	-43.0582	µm	Spot	Position	1	234
208.854	23.4914	-43.7808	µm	Spot	Position	1	235
226.472	30.103	-42.8709	µm	Spot	Position	1	236
186.981	33.4718	-43.3075	µm	Spot	Position	1	237
204.706	43.3598	-43.4257	µm	Spot	Position	1	238
228.556	53.2916	-44.7852	µm	Spot	Position	1	239
170.472	55.0926	-44.3775	µm	Spot	Position	1	240
193.951	60.6131	-42.6317	µm	Spot	Position	1	241
216.125	60.8348	-42.9031	µm	Spot	Position	1	242
168.417	75.0586	-43.1235	µm	Spot	Position	1	243
188.783	20.4539	-40.0223	µm	Spot	Position	1	244
171.618	23.9479	-41.3346	µm	Spot	Position	1	245
221.459	34.9803	-40.3559	µm	Spot	Position	1	246
190.104	50.0085	-39.0283	µm	Spot	Position	1	247
220.681	76.5781	-41.1138	µm	Spot	Position	1	248
207.971	80.7968	-41.1371	µm	Spot	Position	1	249
184.828	81.1524	-38.7002	µm	Spot	Position	1	250
213.3	38.925	-35.0655	µm	Spot	Position	1	251
242.654	38.9993	-36.2844	µm	Spot	Position	1	252
212.025	48.8583	-34.9779	µm	Spot	Position	1	253
174.784	51.0267	-37.6196	µm	Spot	Position	1	254
204.952	51.8569	-35.2368	µm	Spot	Position	1	255
232.114	55.6746	-34.9374	µm	Spot	Position	1	256
241.551	69.501	-37.0661	µm	Spot	Position	1	257
222.164	74.1619	-36.1714	µm	Spot	Position	1	258
200.175	16.2803	-32.335	µm	Spot	Position	1	259
176.804	17.7304	-32.1561	µm	Spot	Position	1	260
215.429	29.0185	-31.6772	µm	Spot	Position	1	261
169.481	37.8981	-33.1062	µm	Spot	Position	1	262
236.41	43.7694	-32.3618	µm	Spot	Position	1	263
166.924	48.9343	-32.4383	µm	Spot	Position	1	264
249.928	56.4736	-31.6753	µm	Spot	Position	1	265
237.885	59.2442	-32.137	µm	Spot	Position	1	266
213.753	59.5703	-32.5375	µm	Spot	Position	1	267
193.998	61.241	-33.3353	µm	Spot	Position	1	268
183.615	65.2889	-31.086	µm	Spot	Position	1	269
173.862	68.8453	-31.9889	µm	Spot	Position	1	270
206.657	70.3423	-31.8641	µm	Spot	Position	1	271
198.531	75.3874	-31.4478	µm	Spot	Position	1	272
236.914	76.2307	-31.4574	µm	Spot	Position	1	273
245.804	81.5843	-31.6949	µm	Spot	Position	1	275
189.876	21.3146	-29.9576	µm	Spot	Position	1	276
214.907	22.5682	-27.3937	µm	Spot	Position	1	277
170.72	27.0553	-28.027	µm	Spot	Position	1	278
178.237	44.6651	-27.7751	µm	Spot	Position	1	279
193.807	45.7798	-27.7667	µm	Spot	Position	1	280
208.652	54.0049	-27.3707	µm	Spot	Position	1	281
232.287	62.4638	-27.0734	µm	Spot	Position	1	282
187.335	63.625	-27.5996	µm	Spot	Position	1	283
201.169	65.3046	-27.29	µm	Spot	Position	1	284
193.149	15.0075	-24.3873	µm	Spot	Position	1	285
179.326	16.6707	-22.8647	µm	Spot	Position	1	286
202.369	18.5776	-23.7752	µm	Spot	Position	1	287
227.653	22.4156	-22.2733	µm	Spot	Position	1	288
198.362	30.8685	-25.7613	µm	Spot	Position	1	289
185.832	31.7809	-23.823	µm	Spot	Position	1	290
227.62	43.1688	-24.2203	µm	Spot	Position	1	291
244.733	44.6398	-23.2374	µm	Spot	Position	1	292
206.505	46.5008	-23.4784	µm	Spot	Position	1	293
234.937	48.5849	-23.2284	µm	Spot	Position	1	294
172.795	51.136	-23.8375	µm	Spot	Position	1	295
185.022	55.3819	-23.2574	µm	Spot	Position	1	296
197.684	56.6068	-22.5847	µm	Spot	Position	1	297
219.715	61.4607	-24.7024	µm	Spot	Position	1	298
172.191	65.8204	-24.3689	µm	Spot	Position	1	299
214.452	74.5965	-25.7634	µm	Spot	Position	1	300
169.523	11.8067	-19.712	µm	Spot	Position	1	301
213.503	29.8301	-19.4742	µm	Spot	Position	1	302
230.855	35.1121	-19.0216	µm	Spot	Position	1	303
216.238	39.749	-20.5561	µm	Spot	Position	1	304
174.156	41.1072	-20.3047	µm	Spot	Position	1	306
227.296	49.992	-19.3592	µm	Spot	Position	1	307
212.799	60.1833	-20.3317	µm	Spot	Position	1	308
206.184	74.196	-18.7678	µm	Spot	Position	1	309
221.635	79.2407	-18.2704	µm	Spot	Position	1	310
238.309	80.4288	-18.9422	µm	Spot	Position	1	311
195.617	12.8576	-15.7693	µm	Spot	Position	1	312
211.768	19.8447	-16.7772	µm	Spot	Position	1	313
196.904	30.318	-15.6456	µm	Spot	Position	1	314
243.566	36.6008	-15.0339	µm	Spot	Position	1	315
181.46	38.6744	-15.3122	µm	Spot	Position	1	316
209.857	38.8868	-14.4187	µm	Spot	Position	1	317
175.439	51.1194	-16.0088	µm	Spot	Position	1	319
237.447	50.9951	-14.2819	µm	Spot	Position	1	320
187.775	65.4005	-16.2517	µm	Spot	Position	1	322
226.309	68.4683	-16.6595	µm	Spot	Position	1	323
180.467	18.7139	-11.8675	µm	Spot	Position	1	324
202.38	19.2392	-12.9125	µm	Spot	Position	1	325
191.071	19.5571	-11.2612	µm	Spot	Position	1	326
229.356	25.6472	-11.9599	µm	Spot	Position	1	327
206.772	30.5858	-12.359	µm	Spot	Position	1	328
187.292	32.2176	-11.9235	µm	Spot	Position	1	329
173.82	33.405	-11.0888	µm	Spot	Position	1	330
200.382	36.2957	-10.5381	µm	Spot	Position	1	331
235.126	43.686	-11.8039	µm	Spot	Position	1	332
242.269	44.8536	-13.623	µm	Spot	Position	1	333
198.278	47.8358	-12.8477	µm	Spot	Position	1	334
186.789	48.5939	-12.0499	µm	Spot	Position	1	335
206.338	55.2099	-12.2572	µm	Spot	Position	1	336
221.883	63.6417	-11.4858	µm	Spot	Position	1	337
204.674	66.7019	-10.7781	µm	Spot	Position	1	338
173.069	8.1226	-8.08992	µm	Spot	Position	1	341
207.826	13.0285	-6.22801	µm	Spot	Position	1	342
220.108	16.4858	-7.61231	µm	Spot	Position	1	343
230.584	37.0702	-7.50909	µm	Spot	Position	1	345
169.245	63.9298	-7.42176	µm	Spot	Position	1	346
219.881	69.7383	-6.67661	µm	Spot	Position	1	348
182.816	79.6037	-7.12967	µm	Spot	Position	1	350
207.286	18.7516	-5.60576	µm	Spot	Position	1	351
231.611	20.2277	-3.43834	µm	Spot	Position	1	352
195.377	23.1934	-4.47775	µm	Spot	Position	1	353
238.728	25.6358	-3.67163	µm	Spot	Position	1	354
217.558	39.638	-2.26303	µm	Spot	Position	1	355
180.95	56.2736	-4.85745	µm	Spot	Position	1	357
216.285	65.6345	-3.18307	µm	Spot	Position	1	359
246.629	69.0058	-4.47523	µm	Spot	Position	1	360
191.749	73.8545	-5.66589	µm	Spot	Position	1	361
264.088	79.2339	-47.2051	µm	Spot	Position	1	386
252.775	51.8169	-43.8697	µm	Spot	Position	1	387
261.956	61.6039	-43.1091	µm	Spot	Position	1	388
251.617	80.2944	-44.8966	µm	Spot	Position	1	389
270.798	73.9966	-36.6908	µm	Spot	Position	1	390
263.585	64.2941	-31.3009	µm	Spot	Position	1	391
262.387	75.8644	-31.9197	µm	Spot	Position	1	393
270.416	79.3052	-31.4954	µm	Spot	Position	1	394
253.459	82.6067	-30.708	µm	Spot	Position	1	395
258.271	40.6565	-26.9926	µm	Spot	Position	1	396
275.79	74.1672	-27.3521	µm	Spot	Position	1	397
251.157	38.2313	-22.4976	µm	Spot	Position	1	398
251.912	52.5909	-25.6563	µm	Spot	Position	1	399
271.513	64.6413	-21.2882	µm	Spot	Position	1	402
254.638	72.7442	-20.1224	µm	Spot	Position	1	403
262.346	44.5154	-17.1617	µm	Spot	Position	1	405
251.4	32.9084	-11.6246	µm	Spot	Position	1	406
253.822	62.6459	-12.2129	µm	Spot	Position	1	407
280.633	67.5377	-12.3876	µm	Spot	Position	1	408
268.144	67.9561	-11.6478	µm	Spot	Position	1	410
250.732	78.6431	-12.4653	µm	Spot	Position	1	411
261.14	78.6188	-11.4495	µm	Spot	Position	1	412
268.557	81.6926	-12.5105	µm	Spot	Position	1	413
269.599	76.4596	-3.33112	µm	Spot	Position	1	417
148.499	95.0493	-64	µm	Spot	Position	1	429
157.785	100.707	-64	µm	Spot	Position	1	430
153.955	109.085	-64	µm	Spot	Position	1	431
160.691	117.292	-64	µm	Spot	Position	1	432
156.001	132.671	-64	µm	Spot	Position	1	433
157.499	90.7245	-61.1948	µm	Spot	Position	1	434
163.165	108.093	-61.7873	µm	Spot	Position	1	438
140.642	86.4857	-55.1049	µm	Spot	Position	1	450
141.091	105.515	-55.5904	µm	Spot	Position	1	452
155.068	134.133	-54.9362	µm	Spot	Position	1	453
148.47	94.0818	-52.5266	µm	Spot	Position	1	454
165.129	96.6728	-50.6814	µm	Spot	Position	1	455
130.157	99.0669	-51.9705	µm	Spot	Position	1	456
155.585	107.81	-52.5961	µm	Spot	Position	1	457
164.518	125.849	-52.8835	µm	Spot	Position	1	458
121.191	85.4279	-47.8823	µm	Spot	Position	1	459
134.571	87.6566	-46.6742	µm	Spot	Position	1	460
107.023	89.2662	-47.612	µm	Spot	Position	1	461
159.495	109.267	-48.1991	µm	Spot	Position	1	464
146.928	93.0393	-43.5626	µm	Spot	Position	1	465
153.5	104.024	-44.2873	µm	Spot	Position	1	466
121.19	84.6463	-40.3759	µm	Spot	Position	1	471
155.946	84.2428	-39.7835	µm	Spot	Position	1	472
108.203	89.0703	-40.2809	µm	Spot	Position	1	473
141.684	95.8545	-40.5619	µm	Spot	Position	1	474
130.314	102.568	-39.641	µm	Spot	Position	1	475
149.197	121.174	-40.5812	µm	Spot	Position	1	476
114.805	92.1464	-35.8047	µm	Spot	Position	1	477
159.106	96.6367	-36.5844	µm	Spot	Position	1	478
113.204	107.822	-36.7492	µm	Spot	Position	1	479
156.837	110.405	-34.7588	µm	Spot	Position	1	480
105.726	88.3295	-32.1513	µm	Spot	Position	1	482
129.147	94.6139	-31.4666	µm	Spot	Position	1	483
104.896	99.5593	-33.0895	µm	Spot	Position	1	484
137.819	143.639	-30.2616	µm	Spot	Position	1	485
165.141	151.714	-31.4125	µm	Spot	Position	1	486
143.44	89.0508	-27.5272	µm	Spot	Position	1	487
120.772	111.22	-27.8871	µm	Spot	Position	1	488
149.72	83.7354	-24.6148	µm	Spot	Position	1	489
132.775	88.2205	-25.3189	µm	Spot	Position	1	491
160.314	93.0898	-23.1373	µm	Spot	Position	1	492
116.27	95.4053	-23.1632	µm	Spot	Position	1	493
166.217	99.1487	-25.228	µm	Spot	Position	1	494
109.202	103.221	-24.3206	µm	Spot	Position	1	495
145.555	104.046	-25.2457	µm	Spot	Position	1	496
160.909	112.125	-24.3242	µm	Spot	Position	1	497
119.845	88.5272	-18.992	µm	Spot	Position	1	498
105.302	89.2165	-20.1607	µm	Spot	Position	1	499
131.115	99.6946	-19.8319	µm	Spot	Position	1	500
159.593	102.103	-21.4792	µm	Spot	Position	1	501
139.095	142.806	-20.029	µm	Spot	Position	1	505
163.197	149.586	-20.0213	µm	Spot	Position	1	506
146.387	104.849	-16.5155	µm	Spot	Position	1	507
137.465	113.155	-16.4177	µm	Spot	Position	1	508
144.957	87.9442	-11.0275	µm	Spot	Position	1	512
151.159	92.5357	-11.5432	µm	Spot	Position	1	513
139.062	94.7346	-12.9583	µm	Spot	Position	1	514
123.354	98.3557	-11.5294	µm	Spot	Position	1	515
116.952	101.732	-12.5418	µm	Spot	Position	1	516
126.227	116.532	-12.1552	µm	Spot	Position	1	517
111.496	129.895	-10.5442	µm	Spot	Position	1	518
123.347	86.564	-8.44189	µm	Spot	Position	1	519
107.047	90.2939	-9.04722	µm	Spot	Position	1	520
121.084	92.7551	-7.31444	µm	Spot	Position	1	521
127.654	100.14	-9.51651	µm	Spot	Position	1	522
131.649	101.992	-3.7875	µm	Spot	Position	1	527
148.581	127.561	-4.42795	µm	Spot	Position	1	530
187.241	91.1618	-64	µm	Spot	Position	1	532
171.442	94.8061	-64	µm	Spot	Position	1	533
209.735	95.9278	-64	µm	Spot	Position	1	534
231.152	99.1077	-64	µm	Spot	Position	1	535
183.302	101	-64	µm	Spot	Position	1	536
209.961	105.497	-64	µm	Spot	Position	1	537
195.596	111.283	-64	µm	Spot	Position	1	538
178.972	112.514	-64	µm	Spot	Position	1	539
190.621	128.622	-64	µm	Spot	Position	1	540
172.929	86.5482	-58.6047	µm	Spot	Position	1	541
235.984	87.5963	-61.2952	µm	Spot	Position	1	542
199.314	91.7676	-59.1225	µm	Spot	Position	1	543
215.313	114.373	-60.927	µm	Spot	Position	1	544
223.006	117.613	-60.4428	µm	Spot	Position	1	545
190.257	121.013	-60.8109	µm	Spot	Position	1	546
207.581	123.127	-59.9315	µm	Spot	Position	1	547
221.87	88.4187	-56.3765	µm	Spot	Position	1	548
247.55	92.9441	-55.6122	µm	Spot	Position	1	549
232.532	94.6058	-55.2204	µm	Spot	Position	1	550
248.071	100.917	-55.5681	µm	Spot	Position	1	551
231.311	106.924	-54.6487	µm	Spot	Position	1	552
212.337	112.477	-55.8054	µm	Spot	Position	1	553
232.957	116.321	-56.6821	µm	Spot	Position	1	554
173.592	123.4	-55.3922	µm	Spot	Position	1	555
212.972	124.451	-54.8335	µm	Spot	Position	1	556
226.36	127.608	-55.8343	µm	Spot	Position	1	557
196.324	133.43	-55.0088	µm	Spot	Position	1	558
178.143	134.553	-54.5639	µm	Spot	Position	1	559
196.975	91.4087	-52.6788	µm	Spot	Position	1	560
186.071	92.8959	-52.9227	µm	Spot	Position	1	561
224.61	101.729	-52.2942	µm	Spot	Position	1	562
178.187	104.074	-50.2387	µm	Spot	Position	1	563
167.833	107.427	-53.0593	µm	Spot	Position	1	564
181.58	108.196	-52.8794	µm	Spot	Position	1	565
250.201	116.681	-50.9204	µm	Spot	Position	1	566
200.361	121.443	-50.4706	µm	Spot	Position	1	567
228.338	135.07	-50.8337	µm	Spot	Position	1	568
217.507	141.767	-53.0603	µm	Spot	Position	1	569
198.491	144.221	-53.7693	µm	Spot	Position	1	570
203.006	100.27	-46.7412	µm	Spot	Position	1	572
187.837	109.793	-47.2961	µm	Spot	Position	1	573
196.52	109.605	-48.7637	µm	Spot	Position	1	574
210.784	111.302	-48.7344	µm	Spot	Position	1	575
174.223	121.953	-48.9063	µm	Spot	Position	1	576
192.637	128.631	-48.3228	µm	Spot	Position	1	577
232.209	83.7658	-44.3348	µm	Spot	Position	1	578
186.114	86.2669	-43.3437	µm	Spot	Position	1	579
214.642	86.5535	-43.412	µm	Spot	Position	1	580
170.913	88.3161	-43.6976	µm	Spot	Position	1	581
196.297	90.8802	-43.5661	µm	Spot	Position	1	582
243.284	93.8598	-45.2938	µm	Spot	Position	1	583
183.399	94.6259	-44.2392	µm	Spot	Position	1	584
178.162	96.8996	-42.6028	µm	Spot	Position	1	585
226.651	97.8619	-43.6694	µm	Spot	Position	1	586
209.264	100.437	-44.2148	µm	Spot	Position	1	587
178.835	103.783	-43.5583	µm	Spot	Position	1	588
228.121	110.77	-43.1008	µm	Spot	Position	1	589
203.637	112.737	-42.525	µm	Spot	Position	1	590
183.749	116.831	-42.9206	µm	Spot	Position	1	591
216.251	117.249	-43.0638	µm	Spot	Position	1	592
166.827	118.704	-43.9304	µm	Spot	Position	1	593
228.833	119.97	-42.3616	µm	Spot	Position	1	594
189.855	129.964	-43.6467	µm	Spot	Position	1	595
220.652	134.726	-42.7093	µm	Spot	Position	1	596
211.938	136.035	-42.9848	µm	Spot	Position	1	597
197.107	136.404	-43.9768	µm	Spot	Position	1	598
198.352	143.557	-43.4722	µm	Spot	Position	1	599
196.691	108.225	-40.6315	µm	Spot	Position	1	602
187.76	108.841	-41.5511	µm	Spot	Position	1	603
214.561	108.888	-40.7965	µm	Spot	Position	1	604
175.054	111.765	-40.0966	µm	Spot	Position	1	605
196.615	118.416	-41.3703	µm	Spot	Position	1	606
202.131	125.68	-38.9491	µm	Spot	Position	1	607
214.887	129.19	-39.0472	µm	Spot	Position	1	608
190.635	133.963	-39.6156	µm	Spot	Position	1	609
206.062	150.299	-38.8423	µm	Spot	Position	1	610
197.809	101.642	-36.1377	µm	Spot	Position	1	613
235.325	116.118	-37.6283	µm	Spot	Position	1	614
222.67	117.427	-35.961	µm	Spot	Position	1	615
247.026	119.419	-34.3843	µm	Spot	Position	1	616
173.496	119.991	-34.8483	µm	Spot	Position	1	617
175.405	124.961	-36.5762	µm	Spot	Position	1	618
236.22	127.507	-34.5692	µm	Spot	Position	1	619
216.92	141.855	-36.7929	µm	Spot	Position	1	620
171.138	88.7345	-33.1541	µm	Spot	Position	1	622
224.607	90.8125	-33.3126	µm	Spot	Position	1	623
214.81	92.2974	-32.5282	µm	Spot	Position	1	624
240.278	93.6537	-33.5955	µm	Spot	Position	1	625
187.331	94.9685	-30.3034	µm	Spot	Position	1	626
203.58	112.175	-32.7535	µm	Spot	Position	1	627
183.978	115.764	-31.1383	µm	Spot	Position	1	628
214.15	127.737	-32.4548	µm	Spot	Position	1	629
203.81	131.219	-31.4622	µm	Spot	Position	1	630
212.884	143.514	-32.2894	µm	Spot	Position	1	631
176.859	150.909	-33.062	µm	Spot	Position	1	632
240.605	102.868	-27.1541	µm	Spot	Position	1	636
198.925	113.863	-29.0051	µm	Spot	Position	1	638
193.31	121.347	-28.1036	µm	Spot	Position	1	639
222.747	127.389	-26.6148	µm	Spot	Position	1	640
204.903	148.764	-28.7556	µm	Spot	Position	1	641
245.504	83.7509	-24.1862	µm	Spot	Position	1	643
172.033	90.1158	-24.5669	µm	Spot	Position	1	644
168.827	111.368	-22.4165	µm	Spot	Position	1	646
193.506	115.985	-22.8813	µm	Spot	Position	1	647
171.86	119.559	-23.8538	µm	Spot	Position	1	648
211.924	143.387	-24.2851	µm	Spot	Position	1	649
177.344	149.607	-22.6221	µm	Spot	Position	1	650
174.276	83.7526	-18.8653	µm	Spot	Position	1	651
200.227	88.5133	-19.3692	µm	Spot	Position	1	653
189.101	89.2905	-20.1624	µm	Spot	Position	1	654
169.625	93.8519	-18.1539	µm	Spot	Position	1	655
187.083	104.339	-20.8772	µm	Spot	Position	1	656
211.529	112.855	-20.0895	µm	Spot	Position	1	658
224.967	114.934	-20.8793	µm	Spot	Position	1	659
182.558	115.48	-19.7589	µm	Spot	Position	1	660
199.751	125.779	-20.303	µm	Spot	Position	1	662
183.256	135.375	-19.6933	µm	Spot	Position	1	663
202.874	137.458	-20.4286	µm	Spot	Position	1	664
239.178	137.758	-20.0837	µm	Spot	Position	1	665
229.263	149.119	-19.3878	µm	Spot	Position	1	666
199.435	157.922	-18.9465	µm	Spot	Position	1	668
239.478	90.105	-15.672	µm	Spot	Position	1	669
177.851	96.501	-16.8517	µm	Spot	Position	1	670
209.457	96.5561	-16.9784	µm	Spot	Position	1	671
247.578	105.021	-15.3505	µm	Spot	Position	1	672
183.258	123.671	-14.4045	µm	Spot	Position	1	673
197.9	123.722	-15.3458	µm	Spot	Position	1	674
222.383	134.674	-16.3396	µm	Spot	Position	1	675
192.755	135.686	-15.3367	µm	Spot	Position	1	676
210.476	136.464	-14.7743	µm	Spot	Position	1	677
209.081	86.6628	-10.3074	µm	Spot	Position	1	678
233.486	93.0872	-10.5136	µm	Spot	Position	1	679
170.907	103.88	-12.6473	µm	Spot	Position	1	680
213.164	105.631	-11.3292	µm	Spot	Position	1	681
183.911	114.834	-10.5713	µm	Spot	Position	1	682
218.065	115.048	-10.8225	µm	Spot	Position	1	683
168.996	116.899	-13.6427	µm	Spot	Position	1	684
230.805	123.647	-11.4257	µm	Spot	Position	1	685
202.955	134.903	-11.1618	µm	Spot	Position	1	686
191.489	148.592	-11.4232	µm	Spot	Position	1	688
173.812	88.2125	-7.18083	µm	Spot	Position	1	690
205.612	95.4729	-8.80948	µm	Spot	Position	1	691
246.709	96.7665	-7.08204	µm	Spot	Position	1	692
212.541	118.188	-6.52837	µm	Spot	Position	1	693
229.408	119.33	-7.40723	µm	Spot	Position	1	694
196.163	121.953	-9.36378	µm	Spot	Position	1	695
210.062	134.829	-8.71602	µm	Spot	Position	1	696
204.196	144.544	-7.8667	µm	Spot	Position	1	697
221.338	156.639	-9.73724	µm	Spot	Position	1	699
198.221	157.209	-6.54341	µm	Spot	Position	1	700
245.967	85.2441	-2.48289	µm	Spot	Position	1	702
244.574	105.989	-2.56693	µm	Spot	Position	1	703
217.542	113.447	-5.01635	µm	Spot	Position	1	705
169.479	117.122	-4.95683	µm	Spot	Position	1	707
182.422	122.469	-4.64936	µm	Spot	Position	1	709
256.468	87.5058	-55.0343	µm	Spot	Position	1	718
255.73	113.585	-55.5513	µm	Spot	Position	1	721
255.479	101.264	-49.1359	µm	Spot	Position	1	723
256.424	110.824	-47.506	µm	Spot	Position	1	724
260.741	85.9835	-40.5598	µm	Spot	Position	1	725
250.987	89.7365	-39.4212	µm	Spot	Position	1	726
263.863	98.582	-39.4015	µm	Spot	Position	1	727
265.604	114.795	-37.7595	µm	Spot	Position	1	728
281.855	89.5284	-30.3533	µm	Spot	Position	1	729
261.792	91.437	-31.689	µm	Spot	Position	1	730
252.362	92.5869	-31.2545	µm	Spot	Position	1	731
256.722	105.507	-31.1556	µm	Spot	Position	1	732
263.36	85.4472	-23.8166	µm	Spot	Position	1	733
256.498	104.709	-24.0534	µm	Spot	Position	1	734
253.747	83.5948	-20.973	µm	Spot	Position	1	735
250.422	129.58	-11.7745	µm	Spot	Position	1	738
260.969	90.5696	-7.8356	µm	Spot	Position	1	739
269.616	126.999	-3.95413	µm	Spot	Position	1	740
162.231	14.5278	0.575401	µm	Spot	Position	1	741
158.133	35.4871	0.704475	µm	Spot	Position	1	742
137.592	36.4348	-0.538086	µm	Spot	Position	1	743
108.355	44.6088	0.00908661	µm	Spot	Position	1	744
158.19	56.6787	-0.38245	µm	Spot	Position	1	747
149.758	63.1472	0.65136	µm	Spot	Position	1	748
90.2149	73.0459	0.430595	µm	Spot	Position	1	749
133.957	77.0187	-1.03703	µm	Spot	Position	1	750
152.021	80.7081	0.355606	µm	Spot	Position	1	751
149.071	21.2296	4.86255	µm	Spot	Position	1	752
122.8	24.4108	3.70288	µm	Spot	Position	1	753
163.581	24.1504	3.41455	µm	Spot	Position	1	754
130.209	29.4163	3.91147	µm	Spot	Position	1	755
118.75	33.6579	3.96149	µm	Spot	Position	1	756
145.16	33.2399	5.978	µm	Spot	Position	1	757
151.535	37.9101	2.76837	µm	Spot	Position	1	758
126.657	40.2236	5.69077	µm	Spot	Position	1	759
95.7022	43.4176	2.93207	µm	Spot	Position	1	760
123.913	49.1049	3.1336	µm	Spot	Position	1	761
99.9461	53.8248	4.1842	µm	Spot	Position	1	762
118.13	56.2196	4.61064	µm	Spot	Position	1	763
139.2	58.3392	2.59824	µm	Spot	Position	1	764
104.027	62.359	4.36581	µm	Spot	Position	1	765
93.7833	66.6869	5.15138	µm	Spot	Position	1	766
124.309	74.7371	4.2143	µm	Spot	Position	1	768
103.179	75.2078	3.51124	µm	Spot	Position	1	769
158.852	8.7325	7.25655	µm	Spot	Position	1	770
106.671	31.1829	7.73307	µm	Spot	Position	1	771
113.657	56.9637	8.11175	µm	Spot	Position	1	773
131.161	57.3853	7.59386	µm	Spot	Position	1	774
121.216	76.6231	8.51272	µm	Spot	Position	1	776
134.92	20.8195	10.9618	µm	Spot	Position	1	778
163.637	24.7778	12.1444	µm	Spot	Position	1	779
123.933	26.2437	11.5645	µm	Spot	Position	1	780
133.856	31.8749	13.0646	µm	Spot	Position	1	781
144.863	34.1933	11.245	µm	Spot	Position	1	782
126.476	40.5849	10.6712	µm	Spot	Position	1	783
94.8896	53.2781	11.4072	µm	Spot	Position	1	786
150.203	54.5707	12.4605	µm	Spot	Position	1	787
96.2752	75.3897	11.7757	µm	Spot	Position	1	789
113.808	78.7098	12.1815	µm	Spot	Position	1	790
140.477	12.7933	14.8907	µm	Spot	Position	1	792
153.419	27.8474	15.5322	µm	Spot	Position	1	793
104.199	37.8818	16.0813	µm	Spot	Position	1	794
115.923	38.5485	14.8412	µm	Spot	Position	1	795
159.03	40.3267	14.7401	µm	Spot	Position	1	796
141.919	27.0869	20.5177	µm	Spot	Position	1	798
112.65	28.9028	19.3312	µm	Spot	Position	1	799
116.208	50.118	20.0697	µm	Spot	Position	1	800
97.253	55.494	18.8515	µm	Spot	Position	1	801
112.644	63.586	19.8705	µm	Spot	Position	1	803
134.808	64.8341	19.99	µm	Spot	Position	1	804
153.914	66.8692	20.1079	µm	Spot	Position	1	805
139.983	18.552	24.3188	µm	Spot	Position	1	808
134.333	29.6091	25.5275	µm	Spot	Position	1	809
157.427	31.7681	24.9814	µm	Spot	Position	1	810
164.665	39.2269	24.7493	µm	Spot	Position	1	812
109.05	42.6327	24.5261	µm	Spot	Position	1	813
130.245	47.7831	23.4846	µm	Spot	Position	1	814
147.704	25.1273	29.5243	µm	Spot	Position	1	815
121.418	25.4723	28.4895	µm	Spot	Position	1	816
123.938	46.3866	27.5866	µm	Spot	Position	1	817
160.237	69.9471	28.0996	µm	Spot	Position	1	820
139.141	79.6767	26.3218	µm	Spot	Position	1	822
140.891	20.4651	33.1554	µm	Spot	Position	1	825
158.661	32.1835	30.9568	µm	Spot	Position	1	827
134.303	38.874	30.5351	µm	Spot	Position	1	828
165.286	38.5686	32.992	µm	Spot	Position	1	829
127.603	28.9925	37.1426	µm	Spot	Position	1	832
147.459	32.4254	35.8206	µm	Spot	Position	1	833
128.724	50.1923	36.3806	µm	Spot	Position	1	834
159.992	53.4132	35.151	µm	Spot	Position	1	835
138.189	56.3938	36.2779	µm	Spot	Position	1	837
98.7891	77.2362	35.2384	µm	Spot	Position	1	839
149.411	22.7312	38.9424	µm	Spot	Position	1	843
150.576	37.4234	39.5321	µm	Spot	Position	1	844
126.501	38.5239	38.8159	µm	Spot	Position	1	845
118.004	44.6041	40.9361	µm	Spot	Position	1	846
153.976	62.2964	38.7537	µm	Spot	Position	1	847
161.647	70.4267	39.6992	µm	Spot	Position	1	849
149.495	81.9143	39.6745	µm	Spot	Position	1	850
165.875	83.0905	40.1368	µm	Spot	Position	1	851
148.364	28.0454	46.7921	µm	Spot	Position	1	854
144.679	58.307	47.1907	µm	Spot	Position	1	855
134.373	53.7844	52.0247	µm	Spot	Position	1	860
120.933	66.1468	50.5033	µm	Spot	Position	1	862
122.809	82.4324	56.8342	µm	Spot	Position	1	865
183.38	11.1782	0.419998	µm	Spot	Position	1	869
186.696	15.9282	1.81877	µm	Spot	Position	1	870
171.283	25.7394	-0.12476	µm	Spot	Position	1	871
229.199	31.3831	-0.611244	µm	Spot	Position	1	872
221.368	31.9478	1.67002	µm	Spot	Position	1	873
250.044	33.0613	-1.00684	µm	Spot	Position	1	874
184.719	35.0388	-0.406269	µm	Spot	Position	1	875
206.619	36.0018	0.59063	µm	Spot	Position	1	876
244.166	36.7674	0.0590057	µm	Spot	Position	1	877
200.169	56.9316	0.645866	µm	Spot	Position	1	882
207.912	61.4076	-1.42076	µm	Spot	Position	1	885
167.551	73.1023	-0.625278	µm	Spot	Position	1	887
185.109	82.4605	0.536781	µm	Spot	Position	1	888
172.273	11.1433	3.89809	µm	Spot	Position	1	889
196.652	17.1967	3.07051	µm	Spot	Position	1	890
195.116	28.8096	2.91227	µm	Spot	Position	1	892
183.674	47.7737	4.48361	µm	Spot	Position	1	894
171.305	14.4873	8.3898	µm	Spot	Position	1	897
201.096	18.5246	8.46691	µm	Spot	Position	1	898
228.015	18.3643	7.27579	µm	Spot	Position	1	899
231.195	24.5534	8.24081	µm	Spot	Position	1	900
183.132	26.8428	8.43986	µm	Spot	Position	1	901
190.498	42.8968	7.53816	µm	Spot	Position	1	902
245.942	53.6687	8.39353	µm	Spot	Position	1	905
212.893	69.8869	7.44464	µm	Spot	Position	1	909
184.586	16.0011	11.1129	µm	Spot	Position	1	911
176.158	29.6929	12.0569	µm	Spot	Position	1	912
235.015	44.3706	12.6667	µm	Spot	Position	1	913
174.303	48.1737	10.1284	µm	Spot	Position	1	914
177.02	72.6724	10.7946	µm	Spot	Position	1	916
170.188	16.3354	15.6196	µm	Spot	Position	1	919
228.673	25.2298	16.0429	µm	Spot	Position	1	920
183.427	26.3461	16.9915	µm	Spot	Position	1	921
213.35	28.6943	15.1578	µm	Spot	Position	1	922
195.665	29.5094	15.1677	µm	Spot	Position	1	923
220.636	35.3334	16.0421	µm	Spot	Position	1	924
181.709	78.4371	16.7859	µm	Spot	Position	1	929
191.919	15.2453	19.8267	µm	Spot	Position	1	930
226.792	20.5872	20.595	µm	Spot	Position	1	931
174.048	40.7118	20.8597	µm	Spot	Position	1	933
194.873	41.9945	18.5789	µm	Spot	Position	1	934
169.968	17.807	22.5642	µm	Spot	Position	1	939
206.751	20.4454	25.1778	µm	Spot	Position	1	940
243.257	28.3605	23.2541	µm	Spot	Position	1	941
185.28	32.6094	23.8412	µm	Spot	Position	1	942
204.746	34.2841	24.6336	µm	Spot	Position	1	943
179.282	41.1689	23.915	µm	Spot	Position	1	944
176.276	28.4925	27.4984	µm	Spot	Position	1	956
235.935	69.5938	29.3772	µm	Spot	Position	1	961
191.129	12.3404	31.8793	µm	Spot	Position	1	962
200.492	23.6007	32.2903	µm	Spot	Position	1	963
185.229	25.3557	31.55	µm	Spot	Position	1	964
226.482	27.3535	31.97	µm	Spot	Position	1	965
236.207	37.9712	31.8379	µm	Spot	Position	1	966
243.648	50.0175	32.3087	µm	Spot	Position	1	968
231.919	71.1778	32.4132	µm	Spot	Position	1	972
176.849	82.962	32.8724	µm	Spot	Position	1	973
176.618	29.7072	36.9874	µm	Spot	Position	1	975
247.192	34.0781	35.1656	µm	Spot	Position	1	976
182.641	36.8293	35.4323	µm	Spot	Position	1	977
198.594	44.0511	36.5443	µm	Spot	Position	1	979
242.523	54.3574	35.8793	µm	Spot	Position	1	980
220.19	60.5409	35.7704	µm	Spot	Position	1	982
247.99	62.3453	35.9105	µm	Spot	Position	1	983
174.8	73.3889	37.0616	µm	Spot	Position	1	985
185.749	26.3611	40.3087	µm	Spot	Position	1	988
171.697	41.7534	38.9651	µm	Spot	Position	1	993
188.048	43.1495	39.416	µm	Spot	Position	1	994
176.482	54.3252	39.1171	µm	Spot	Position	1	995
190.255	63.6285	38.6827	µm	Spot	Position	1	996
185.36	74.2529	39.2161	µm	Spot	Position	1	999
220.887	35.9687	43.7758	µm	Spot	Position	1	1002
185.104	34.5658	49.1175	µm	Spot	Position	1	1006
187.085	47.0872	47.8603	µm	Spot	Position	1	1009
248.843	53.7508	47.3473	µm	Spot	Position	1	1012
175.476	56.9064	47.5802	µm	Spot	Position	1	1013
208.006	70.4643	48.3853	µm	Spot	Position	1	1016
243.992	71.9791	51.1385	µm	Spot	Position	1	1023
212.809	47.2431	55.1944	µm	Spot	Position	1	1028
230.282	57.7148	56.125	µm	Spot	Position	1	1029
240.929	58.0441	57.202	µm	Spot	Position	1	1030
187.637	56.917	60.0011	µm	Spot	Position	1	1039
254.403	38.6997	-1.06918	µm	Spot	Position	1	1043
251.416	70.779	0.479774	µm	Spot	Position	1	1044
264.488	40.7026	4.28275	µm	Spot	Position	1	1045
270.876	55.1629	5.51646	µm	Spot	Position	1	1046
255.582	43.8211	8.32579	µm	Spot	Position	1	1048
272.129	71.3008	12.7715	µm	Spot	Position	1	1049
264.933	73.1952	12.3862	µm	Spot	Position	1	1050
256.554	64.8255	15.2351	µm	Spot	Position	1	1051
251.138	66.9772	15.8335	µm	Spot	Position	1	1052
264.159	44.6964	19.5124	µm	Spot	Position	1	1053
274.431	83.0266	19.4592	µm	Spot	Position	1	1055
270.692	81.6513	23.518	µm	Spot	Position	1	1057
254.726	38.7331	27.8201	µm	Spot	Position	1	1058
255.67	64.9675	26.7594	µm	Spot	Position	1	1059
272.306	62.0341	32.6394	µm	Spot	Position	1	1061
261.586	79.4264	32.2999	µm	Spot	Position	1	1062
255.595	47.2649	35.7723	µm	Spot	Position	1	1063
251.47	53.5378	35.9888	µm	Spot	Position	1	1064
262.941	68.8535	39.8191	µm	Spot	Position	1	1066
258.505	66.2155	47.9326	µm	Spot	Position	1	1067
126.557	91.0956	0.187576	µm	Spot	Position	1	1070
158.666	96.4257	-0.678154	µm	Spot	Position	1	1071
148.586	98.2531	-0.756012	µm	Spot	Position	1	1072
135.608	102.499	-0.258175	µm	Spot	Position	1	1073
164.054	108.45	0.751724	µm	Spot	Position	1	1075
150.931	111.469	-0.606377	µm	Spot	Position	1	1076
157.92	120.914	0.244102	µm	Spot	Position	1	1077
112.993	127.938	0.674149	µm	Spot	Position	1	1078
133.213	89.3069	7.80441	µm	Spot	Position	1	1080
98.8568	90.2948	8.7381	µm	Spot	Position	1	1081
116.245	97.4091	6.61435	µm	Spot	Position	1	1082
135.578	97.5119	7.22088	µm	Spot	Position	1	1083
150.91	121.879	9.10917	µm	Spot	Position	1	1084
98.0909	122.99	8.41831	µm	Spot	Position	1	1085
162.716	114.38	12.838	µm	Spot	Position	1	1091
126.386	120.908	11.2162	µm	Spot	Position	1	1092
113.741	123.133	10.3125	µm	Spot	Position	1	1093
156.638	90.2921	14.9082	µm	Spot	Position	1	1096
135.144	118.903	15.3966	µm	Spot	Position	1	1097
127.093	139.414	15.4869	µm	Spot	Position	1	1098
124.51	123.454	24.4038	µm	Spot	Position	1	1104
115.286	90.0945	27.3365	µm	Spot	Position	1	1105
130.361	92.6615	27.9295	µm	Spot	Position	1	1106
158.384	122.909	28.8479	µm	Spot	Position	1	1110
116.324	89.3207	34.6118	µm	Spot	Position	1	1114
149.378	90.8914	36.3529	µm	Spot	Position	1	1115
154.078	92.1467	39.085	µm	Spot	Position	1	1121
156.921	101.18	39.8208	µm	Spot	Position	1	1123
160.177	123.445	38.9345	µm	Spot	Position	1	1126
150.242	84.7732	46.1919	µm	Spot	Position	1	1127
158.576	86.9935	50.3408	µm	Spot	Position	1	1130
142.965	117.698	51.7338	µm	Spot	Position	1	1131
123.791	100.551	54.7267	µm	Spot	Position	1	1132
138.476	93.9972	59.9394	µm	Spot	Position	1	1135
199.566	96.2617	-0.493519	µm	Spot	Position	1	1142
233.791	108.529	-1.0522	µm	Spot	Position	1	1143
216.939	109.384	0.584946	µm	Spot	Position	1	1144
176.518	111.188	-0.182213	µm	Spot	Position	1	1145
186.995	113.524	-0.670353	µm	Spot	Position	1	1146
222.414	126.942	0.0889587	µm	Spot	Position	1	1147
231.123	135.142	0.907028	µm	Spot	Position	1	1148
199.398	138.34	1.4538	µm	Spot	Position	1	1149
191.272	146.177	-0.218914	µm	Spot	Position	1	1150
209.124	118.867	4.21578	µm	Spot	Position	1	1153
220.647	125.332	4.43897	µm	Spot	Position	1	1154
198.417	127.081	3.06167	µm	Spot	Position	1	1155
212.955	127.295	3.43656	µm	Spot	Position	1	1156
248.016	127.874	2.74843	µm	Spot	Position	1	1157
216.092	140.147	5.16611	µm	Spot	Position	1	1158
180.93	86.7979	8.81985	µm	Spot	Position	1	1159
172.15	91.1633	6.53	µm	Spot	Position	1	1160
168.99	102.008	8.53487	µm	Spot	Position	1	1161
246.261	108.392	7.79326	µm	Spot	Position	1	1162
241.553	123.801	9.25708	µm	Spot	Position	1	1163
216.282	124.097	7.17695	µm	Spot	Position	1	1164
231.53	129.877	8.08082	µm	Spot	Position	1	1165
229.852	146.962	8.14816	µm	Spot	Position	1	1166
180.037	102.661	12.5944	µm	Spot	Position	1	1174
188.314	113	11.4666	µm	Spot	Position	1	1177
183.783	124.652	11.2895	µm	Spot	Position	1	1178
194.518	139.524	11.8836	µm	Spot	Position	1	1179
170.274	112.851	14.5045	µm	Spot	Position	1	1185
204.713	125.339	14.8998	µm	Spot	Position	1	1187
218.25	129.792	16.2749	µm	Spot	Position	1	1188
232.576	92.3725	21.4951	µm	Spot	Position	1	1192
169.849	92.5724	19.4769	µm	Spot	Position	1	1193
241.03	121.035	19.9559	µm	Spot	Position	1	1196
182.651	121.92	18.6633	µm	Spot	Position	1	1197
223.393	113.402	24.4172	µm	Spot	Position	1	1199
244.442	124.404	25.2262	µm	Spot	Position	1	1201
192.786	127.538	24.3697	µm	Spot	Position	1	1202
224.1	127.608	23.8986	µm	Spot	Position	1	1203
240.223	114.668	31.5463	µm	Spot	Position	1	1215
242.895	122.393	30.7451	µm	Spot	Position	1	1216
192.505	126.29	32.7463	µm	Spot	Position	1	1217
240.132	137.698	31.7376	µm	Spot	Position	1	1218
182.599	109.493	35.4551	µm	Spot	Position	1	1223
198.025	115.295	35.885	µm	Spot	Position	1	1224
200.299	119.684	37.1212	µm	Spot	Position	1	1225
229.485	119.354	34.8169	µm	Spot	Position	1	1226
217.419	128.643	34.886	µm	Spot	Position	1	1227
241.203	132.778	36.7793	µm	Spot	Position	1	1228
192.454	135.567	35.6464	µm	Spot	Position	1	1229
179.221	145.142	35.8061	µm	Spot	Position	1	1232
245.611	115.483	40.9932	µm	Spot	Position	1	1242
200.939	120.388	42.2858	µm	Spot	Position	1	1245
244.399	85.6695	48.4294	µm	Spot	Position	1	1248
234.077	117.636	49.3055	µm	Spot	Position	1	1252
211.644	119.618	48.8405	µm	Spot	Position	1	1253
194.266	127.849	48.1199	µm	Spot	Position	1	1254
242.34	97.603	50.9415	µm	Spot	Position	1	1258
219.855	99.2217	52.3454	µm	Spot	Position	1	1260
223.385	128.407	52.5312	µm	Spot	Position	1	1261
271.187	83.7119	0.672081	µm	Spot	Position	1	1268
264.206	100.998	0.447281	µm	Spot	Position	1	1269
253.685	136.283	3.85358	µm	Spot	Position	1	1271
251.19	84.0229	10.5081	µm	Spot	Position	1	1272
264.139	87.6972	11.9994	µm	Spot	Position	1	1273
259.447	113.048	12.5838	µm	Spot	Position	1	1275
278.025	84.2143	15.855	µm	Spot	Position	1	1277
250.807	115.092	19.2189	µm	Spot	Position	1	1279
260.58	97.9028	25.6097	µm	Spot	Position	1	1281
251.666	105.645	32.1167	µm	Spot	Position	1	1283
250.718	131.819	31.2069	µm	Spot	Position	1	1285
259.175	84.0198	36.9913	µm	Spot	Position	1	1286
251.998	111.531	45.2727	µm	Spot	Position	1	1288
123.002	81.9531	64	µm	Spot	Position	1	1298
224.067	59.936	64	µm	Spot	Position	1	1306
163.086	86.0538	64	µm	Spot	Position	1	1310
