# Supplementary material for: Glucokinase activity controls peripherally located subpopulations of β-cells that lead islet Ca2+ oscillations
Source: eLife. 2025 Feb 12;13:RP103068. doi: 10.7554/eLife.103068 (PMC11820133; doi:10.7554/eLife.103068)
Supplement: Source data 6. [file elife-103068-data6.zip › EJ155 10GPKa F01-1_Statistics/EJ155 10GPKa F01-1_Plot.csv]

Intensity Mean Ch=2 Img=1
====================
Time [s]	Intensity Mean::1000000000::0	Intensity Mean::1000000001::0	Intensity Mean::1000000002::0	Intensity Mean::1000000003::0	Intensity Mean::1000000004::0	Intensity Mean::1000000005::0	Intensity Mean::1000000006::0	Intensity Mean::1000000007::0	Intensity Mean::1000000008::0	Intensity Mean::1000000009::0	Intensity Mean::1000000010::0	Intensity Mean::1000000011::0	Intensity Mean::1000000012::0	Intensity Mean::1000000013::0	Intensity Mean::1000000014::0	Intensity Mean::1000000015::0	Intensity Mean::1000000016::0	Intensity Mean::1000000017::0	Intensity Mean::1000000018::0	Intensity Mean::1000000019::0	Intensity Mean::1000000020::0	Intensity Mean::1000000021::0	Intensity Mean::1000000022::0	Intensity Mean::1000000023::0	Intensity Mean::1000000024::0	Intensity Mean::1000000025::0	Intensity Mean::1000000026::0	Intensity Mean::1000000027::0	Intensity Mean::1000000028::0	Intensity Mean::1000000029::0	Intensity Mean::1000000030::0	Intensity Mean::1000000031::0	Intensity Mean::1000000032::0	Intensity Mean::1000000033::0	Intensity Mean::1000000034::0	Intensity Mean::1000000035::0	Intensity Mean::1000000036::0	Intensity Mean::1000000037::0	Intensity Mean::1000000038::0	Intensity Mean::1000000039::0	Intensity Mean::1000000040::0	Intensity Mean::1000000041::0	Intensity Mean::1000000042::0	Intensity Mean::1000000043::0	Intensity Mean::1000000044::0	Intensity Mean::1000000045::0	Intensity Mean::1000000046::0	Intensity Mean::1000000047::0	Intensity Mean::1000000048::0
0.000000	1706.93	1719.16	1725.76	1744.17	1741.95	1731.48	1689.52	1736.39	1693.73	1688.03	1726.03	1740.83	1740.06	1737.91	1719.86	1693.66	1707.29	1694.06	1727.92	1692.21	1741.86	1735.83	1728.7	1760.01	1679.24	1702.08	1737.29	1682.26	1737.21	1697.12	1705.09	1734.32	1704.3	1754.8	1740.9	1746.58	1743.31	1736.11	1701.44	1696.94	1708.15	1699.8	1715.49	1687.45	1722.1	1715.35	1735.56	1673.81	1710.68
0.495000	1712.08	1719.09	1728.66	1738.12	1743.44	1726.69	1699.93	1731.51	1691.49	1683.72	1721.31	1740.08	1743.26	1739.56	1715.36	1693.42	1707.81	1690.71	1732.03	1689.25	1738.98	1736.27	1725.64	1756.93	1678.18	1701.31	1735.73	1680.42	1735.11	1698.77	1704.17	1733.58	1701.11	1751.42	1740.53	1744.45	1738.82	1736.51	1701.35	1695.85	1707.24	1697.22	1713.17	1685.11	1718.64	1713.59	1734.48	1671.22	1707.31
0.990000	1712.26	1718.99	1728.46	1738.25	1738.94	1725.53	1696.57	1729.63	1687.27	1683.22	1721.24	1741.85	1741.9	1738.61	1714.16	1690.48	1708	1691.33	1730.89	1687.91	1739.84	1735.5	1728.82	1758.26	1676.68	1699.05	1734.21	1681.04	1733.36	1694.5	1702.7	1734.49	1700.97	1749.9	1736.58	1743.96	1738.2	1735.33	1696.67	1695.16	1705.29	1697.22	1712.28	1683.39	1718.79	1713.54	1734.56	1669.52	1708.05
1.486000	1713.22	1720	1725.03	1737.69	1737.52	1724.7	1697.03	1728.12	1690.55	1680.11	1720.68	1737.34	1739.98	1737.41	1709.87	1689.59	1709.13	1690.26	1726.83	1688.5	1740.65	1734.75	1725.73	1758.16	1676.16	1698.63	1733.72	1682.15	1735.18	1694.64	1704.1	1732.14	1700.62	1748.56	1738.45	1742.9	1738.38	1734.12	1696.1	1693.22	1706.06	1695.95	1712.12	1684.71	1716	1712.15	1734.81	1670.6	1704.95
1.981000	1712.43	1719.19	1729.12	1739.51	1734.86	1724.2	1695.81	1729.53	1690.34	1682.24	1720.17	1735.88	1741.96	1733.46	1712.22	1687.51	1707.94	1691.14	1725.52	1687.52	1736.42	1731.82	1721.86	1756.45	1674.98	1699.47	1734.25	1680.03	1731.18	1696.25	1703.54	1733.4	1700.8	1748.15	1734.61	1739.46	1736.36	1732.46	1697.33	1696.31	1704.4	1694.63	1709.04	1684.41	1716.94	1709.51	1730.53	1670.98	1707.02
2.476000	1711.22	1717.85	1727.62	1737.19	1737.16	1722.38	1695.5	1728.45	1689.69	1682.67	1719.09	1733.58	1742.05	1734.61	1711.08	1688.48	1706.26	1691.09	1728.92	1690.84	1736.35	1731.51	1722.03	1753.26	1675.81	1700.74	1731.96	1679.75	1734.05	1694.19	1701.39	1731.72	1698.69	1750.86	1736.71	1740.54	1737.88	1735.55	1697.33	1693.4	1706.24	1694.41	1711.09	1684.32	1715.01	1714.33	1732.16	1671.33	1704.11
2.971000	1710.02	1716.58	1724.58	1735.78	1735.59	1724.53	1695.95	1725.62	1688.78	1680.95	1718.35	1734.52	1741.99	1735.97	1712.58	1689.16	1707.32	1686.94	1725.58	1686.29	1735.72	1732.11	1720.09	1754.46	1675.23	1698.46	1731.65	1679.11	1732.63	1693.47	1700.17	1730.92	1699.83	1747.61	1737.04	1739.84	1736.38	1732.93	1696.47	1693.68	1703.16	1694.54	1710.39	1680.99	1715.38	1713.18	1731.93	1669.67	1705.14
3.466000	1713.74	1717.34	1724.42	1734.52	1736.64	1723.15	1695.82	1729.21	1689.92	1682.48	1718.17	1736.41	1739	1737.6	1710.85	1689.2	1706.15	1689.49	1727.67	1686.37	1736.76	1730.17	1724.82	1753.72	1675.11	1698.45	1731.08	1679.63	1732.29	1696	1701.86	1729.41	1701.58	1746.42	1735.99	1740.82	1731.93	1731.85	1695.55	1693.39	1705.79	1693.49	1710.39	1682.13	1714.12	1712.26	1731.29	1667.72	1703.22
3.962000	1709.08	1718.08	1725.16	1734.78	1734.96	1723.21	1694.03	1725.43	1688.14	1680.77	1717	1733.67	1739.95	1733.49	1710.92	1686.62	1703.28	1688.49	1721.53	1685.77	1734.11	1731.16	1723.8	1753.02	1674.73	1701.18	1731.58	1677.3	1729.53	1692.65	1701.12	1732.02	1697.19	1745.33	1736.9	1740.07	1735.24	1731.69	1695.47	1692.75	1702.93	1693.9	1708.32	1682.18	1715.25	1712.77	1729.39	1669.97	1703.55
4.457000	1711.22	1715.37	1725.59	1735.46	1736.51	1723.67	1695.51	1728.32	1688.83	1682.56	1716	1730.84	1740	1734.03	1709.48	1686.99	1709.66	1687.1	1724.46	1686.21	1733.78	1733.1	1721.68	1754.43	1675.27	1698.22	1729.02	1675.5	1731.24	1692.62	1700.53	1728.57	1698.14	1746.31	1734.56	1739.21	1732.7	1727.78	1696.34	1693.12	1703.74	1691.74	1711.02	1679.94	1715.67	1707.81	1729.65	1668.76	1703.46
4.952000	1710.12	1713.96	1723.45	1734.36	1734.24	1722.95	1694.79	1724.71	1684.99	1681.74	1713.76	1731.94	1739.18	1732.61	1707.45	1686.1	1706.14	1687.86	1721.15	1684.71	1733.85	1729.59	1720.56	1751.03	1673.31	1698.56	1729.19	1678.98	1731.27	1690.79	1703.11	1728.27	1697.41	1745.07	1732.95	1738.17	1734.1	1729.19	1694.3	1691.67	1702.07	1693.07	1707.63	1681.39	1715.98	1712.01	1727.89	1669.2	1702.8
5.447000	1709.51	1711.9	1724.07	1733.43	1734.04	1721.37	1692.57	1725.06	1686.63	1681.11	1714.76	1733.94	1740.26	1731.47	1707.56	1687.7	1704.78	1687.11	1721.99	1686.05	1735.59	1729.98	1723.04	1753.76	1672.24	1697.87	1731.04	1679.22	1729.37	1692.26	1701.47	1727.88	1697.94	1743.51	1732.28	1736.73	1732.29	1728.4	1693.13	1691.69	1703.2	1692.46	1706.46	1684.08	1715.67	1710.54	1727.99	1669.98	1702.69
5.942000	1709.3	1715.43	1722.41	1733.11	1733.8	1719	1694.04	1725.27	1689.74	1679.59	1714.27	1733.23	1736.86	1734.64	1706.57	1686.02	1705.25	1686.86	1722.43	1684.47	1734.93	1729.69	1720.07	1751.91	1674.44	1696.4	1729.31	1676.02	1726.14	1691.79	1699.49	1727.95	1697.26	1744.21	1734.79	1738.19	1732.93	1726.79	1695.59	1690.13	1701.62	1690.51	1708.62	1683.45	1711.2	1711.48	1728.83	1667.78	1702.53
6.438000	1707.17	1714.51	1722.38	1733.68	1734.63	1723.8	1693.88	1723.56	1685.2	1680.55	1717.12	1730.75	1736.87	1734.82	1709.88	1687.07	1705.99	1687.31	1723.39	1686.92	1733.33	1727.7	1718.63	1751.02	1675.13	1696.27	1731.62	1677.18	1728.55	1693.99	1699.55	1727.14	1697.15	1744.57	1733.35	1736.35	1732.7	1728.77	1695.43	1688.28	1701.65	1693.15	1706.34	1679.61	1710.3	1709.65	1727.77	1667.46	1701.89
6.933000	1708.93	1712.06	1722	1733.61	1730.21	1720.05	1691.44	1725.45	1687.11	1680.29	1714.89	1730.24	1737.26	1731.62	1706.69	1685.94	1703.23	1685.78	1723.4	1686.43	1733.81	1727.57	1720.53	1751.49	1675.93	1696.34	1730.14	1677.21	1728.9	1690.73	1699.9	1727.38	1695.66	1746.13	1730.67	1736.23	1733.44	1726.5	1693.36	1691.42	1701.07	1690.31	1707.66	1680.22	1712.51	1710.14	1724.23	1670.74	1703.41
7.428000	1706.41	1711.61	1720.64	1733.26	1732.29	1722.16	1694.63	1726.05	1685.26	1681.81	1717.3	1729.28	1738.17	1730.39	1707.63	1684.3	1704	1686.37	1720.45	1686.29	1730.87	1727.86	1718.21	1750	1674.73	1696.02	1727.23	1677.5	1727.25	1691	1699.68	1726.25	1694.86	1742.97	1729.71	1735.54	1730.68	1725.7	1692.79	1690.52	1704.08	1689.98	1706.76	1680.11	1713.02	1709.78	1726.1	1669.1	1701.57
7.923000	1707.91	1711.56	1722.57	1733.12	1728.78	1719.83	1693.21	1724.71	1686.16	1680.09	1716.41	1732.27	1737.06	1731.73	1708.35	1686.8	1704.95	1688.67	1722.75	1684.77	1731.94	1729.85	1719.52	1751.15	1672.79	1698.52	1728.6	1677.98	1728.46	1692.46	1698.49	1728.04	1697.51	1745.18	1733.26	1737.69	1730.98	1726.8	1693.92	1689.47	1702.63	1690.83	1707	1680.47	1714.33	1711.35	1725.8	1666.63	1703.06
8.418000	1704.68	1711.23	1722.39	1732.76	1734.07	1719.3	1689.45	1725.83	1685.75	1677.18	1710.87	1728.16	1738.8	1730.14	1704.92	1685.25	1703.92	1686.34	1722.71	1684.69	1732.55	1726.7	1719.73	1751.07	1674.13	1694.23	1729.16	1677.11	1726.83	1689.54	1699.19	1725.07	1695.87	1742.03	1732.25	1735.53	1730.85	1724.63	1695.27	1691.26	1702.9	1690.71	1705.51	1682.97	1711.41	1710.46	1724.82	1665.63	1702.96
8.914000	1701.75	1711.97	1722.81	1731.02	1732.06	1721.69	1692.19	1722.3	1685.84	1679.24	1710.73	1730.15	1737.3	1729.37	1707.26	1687.47	1701.64	1687.37	1724.31	1682.8	1731.66	1728.55	1719.98	1748.94	1674.13	1698.2	1728.63	1677.56	1727.97	1691.75	1697.36	1727.22	1694.46	1743.82	1730.69	1735.59	1729.45	1726.45	1693.46	1689.11	1700.42	1690.75	1705.61	1682.25	1710.49	1708.81	1724.86	1668.49	1702.04
9.409000	1705.41	1712.4	1721.05	1733.91	1731.99	1722.79	1692.76	1724.5	1684.99	1680.71	1712.94	1730.59	1736.34	1731.3	1705.92	1685.5	1702.11	1686.74	1722.11	1682.82	1732.54	1728.21	1719.19	1748.48	1672.78	1693.89	1727.29	1674.51	1727.1	1691.74	1700.6	1725.51	1695.59	1742.82	1730.04	1734.58	1730.29	1723.91	1692.02	1690.11	1697.25	1689.01	1706.08	1678.61	1711.81	1705.69	1726.67	1667.63	1699.6
9.904000	1705.89	1711.25	1718.62	1730.59	1728.89	1716.57	1691.82	1722.37	1685.74	1678.84	1715.3	1730.33	1734.88	1730.19	1707.64	1684.39	1701.6	1686.83	1721.22	1683.29	1730.54	1727.07	1717.67	1748.77	1675.54	1696.43	1727.18	1677.65	1727.5	1690.92	1698.32	1723.95	1696.34	1741.55	1728.92	1734.03	1729.73	1721.94	1694.86	1689.09	1700.38	1691.1	1703.49	1682.95	1710.77	1709.66	1722.53	1667.56	1701.02
10.399000	1704.55	1711.73	1721.09	1731.83	1729.43	1718.34	1693.14	1724.16	1685.88	1678.27	1711.71	1725.92	1735.56	1727.11	1704.8	1685.65	1701.75	1683.78	1720.27	1684.88	1731.93	1727.01	1718.87	1747.15	1671.73	1696.73	1726.54	1676.5	1724.97	1691.45	1696.57	1722.69	1694.57	1742.14	1728.72	1735.15	1729.45	1725.35	1694.81	1690.07	1700.63	1689.8	1704.08	1679.12	1710.5	1706.21	1725.87	1667.26	1702.23
10.895000	1706.83	1712.1	1721.08	1731.05	1730.06	1716.6	1690.13	1723.38	1685.95	1681.69	1713.22	1727.54	1734.45	1727.65	1706	1686.17	1702.9	1685.02	1722.45	1682.53	1729.91	1724.71	1717.91	1746.61	1673.39	1695.07	1727.5	1675.7	1723.95	1692.26	1696.7	1724.78	1694.31	1740.33	1729.52	1736.06	1729.01	1724.25	1692.87	1689.14	1697.09	1690.4	1705.78	1679.65	1711.78	1709.03	1724.12	1668.28	1701
11.390000	1704.1	1710.53	1719.19	1728.86	1729.72	1718.55	1691.53	1722.65	1685	1678.37	1710.99	1731.41	1734.31	1728.34	1705.87	1682.71	1701.86	1686.71	1720.12	1684.8	1728.88	1726.51	1718.3	1744.12	1673.76	1695.97	1725.38	1672.91	1725.73	1687.47	1697.29	1722.2	1694.55	1740.17	1727.83	1733.4	1728.38	1720.69	1692.02	1689.81	1697.95	1688.69	1705.84	1681.28	1708.98	1707.32	1722.23	1667.57	1700.17
11.885000	1704.95	1708.82	1718.82	1728.97	1730.46	1717.66	1692.17	1720.82	1687.44	1679.53	1711.8	1727.51	1732.89	1728.13	1707.33	1682.99	1702.06	1683.44	1721.66	1680.2	1731	1727.96	1715.54	1746.95	1673.03	1696.34	1723.25	1675.39	1723.83	1688.95	1696.09	1724.78	1695.95	1741.75	1726.24	1736.93	1726.88	1722.81	1691.09	1689.89	1697.66	1690.46	1704.57	1678.03	1710.71	1704.76	1721.38	1669.6	1698.96
12.380000	1707.08	1712.02	1716.76	1726.09	1727.44	1715.12	1691.22	1722.01	1682.47	1677.03	1707.72	1724.66	1730.24	1723.69	1704.71	1682.53	1702.42	1684.89	1719.32	1682.11	1727.18	1725.2	1714.71	1740.85	1673.04	1692.99	1722.3	1674.54	1725.61	1689.21	1696.89	1721.39	1692.38	1741.62	1725.28	1733.8	1726.14	1719.84	1690.26	1687.45	1698.59	1690.41	1704.69	1679.79	1711	1705.26	1721.68	1665.79	1702.88
12.875000	1703.91	1711.08	1717.69	1729.75	1728.41	1716.12	1689.59	1723.78	1683	1678.37	1711.19	1723.76	1732.81	1727.07	1706.78	1685.4	1699.44	1684.07	1720.01	1680.9	1727.12	1725.3	1717.5	1747.54	1672.76	1694.26	1725.44	1674.63	1723.01	1687.82	1695.67	1724.09	1694.61	1741.86	1727.79	1734.38	1727.42	1722.72	1692.09	1686.58	1698.67	1690.78	1700.4	1677.9	1709.34	1706.39	1722.43	1668.62	1699.68
13.371000	1702.94	1709.43	1714.01	1728.76	1726.84	1717	1690.32	1721.27	1685.24	1680.36	1711.6	1726.64	1734.69	1726.64	1705.37	1685.12	1703.31	1685.8	1719.4	1684.31	1730.51	1723.27	1716.72	1745.26	1672.36	1693.79	1725.67	1676.81	1724.03	1688.49	1699.36	1722.33	1695.21	1740.61	1726.47	1731.9	1727.52	1723.17	1690.89	1688.62	1696.88	1689.44	1704.04	1675.43	1709.41	1707.51	1721.42	1666.73	1701.4
13.866000	1700.6	1709.84	1717.9	1726.99	1728.48	1717.29	1689.52	1722.23	1681.89	1679	1709.52	1724.15	1733.45	1725.97	1705.6	1682.79	1700	1684.63	1718.96	1684.09	1728.56	1724.72	1717.28	1746.79	1672.09	1693.31	1724.48	1672.51	1726.07	1686.34	1693.7	1723.08	1693.46	1739.03	1730.98	1734.16	1727.44	1722.16	1691.65	1690.05	1699.01	1688.86	1702.96	1677.92	1708.04	1705.51	1721.81	1663.88	1699.1
14.361000	1705.32	1710.04	1714.96	1727.57	1726.89	1717.76	1692	1721.61	1684.94	1679.38	1711.26	1724.39	1732.81	1725.74	1702.28	1682.08	1701.49	1685.14	1716.77	1682.34	1727.01	1726.2	1718.95	1744.04	1672.64	1693.2	1725.4	1676.27	1724.29	1690.12	1695.92	1724.77	1692.48	1741.11	1729.56	1731.98	1726.58	1723.01	1689.56	1691.4	1698.8	1690.46	1702.77	1679.57	1710.38	1705.39	1725.76	1664.68	1699.71
14.856000	1702.09	1710.43	1717.74	1726.01	1729.12	1717.19	1690.61	1720.54	1684.27	1677.19	1707.92	1726.38	1728.32	1727.5	1701.19	1684.05	1699.15	1686.56	1718.2	1681.74	1726.47	1722.64	1716.41	1741.36	1672.85	1692.65	1722.62	1675.16	1726.51	1687.31	1696.83	1721.49	1695.64	1739.05	1727.29	1731.73	1727.7	1723.85	1692.3	1686.45	1697.51	1688.49	1702.43	1679.96	1711.44	1707.79	1723.42	1666.43	1699.89
15.351000	1705.29	1709.71	1717.01	1727.21	1728.4	1716.3	1691.5	1720.8	1684.17	1678.71	1710.29	1724.97	1730.88	1724.51	1706.11	1683.83	1698.74	1686.49	1717.69	1680.96	1728.77	1722.23	1716	1745.6	1672.87	1693.63	1724.19	1675.28	1721.74	1687.29	1696.08	1721.56	1691.21	1739.85	1728.36	1730.66	1724.44	1721.9	1693.02	1687.42	1696.58	1690.4	1704.64	1679.36	1708.03	1704.54	1720.52	1665.73	1701.09
15.847000	1706.99	1711.12	1718.43	1729.89	1729.13	1717.23	1691.47	1719.27	1685	1679.33	1711.05	1725.55	1734.19	1729.86	1706.36	1683.42	1701.59	1683.77	1718.36	1683.74	1728.28	1723.91	1716.62	1744.34	1671.68	1694.38	1724.13	1676.62	1725.63	1686.47	1696.31	1720.5	1695.07	1737.19	1725.57	1730.2	1724.72	1723.35	1692.34	1688.18	1698.62	1690.11	1702.53	1678.06	1710.73	1707.81	1724.61	1668.06	1701.21
16.341999	1703.46	1707.97	1718.79	1730.22	1726.59	1719.17	1688.02	1720.6	1682.42	1677.9	1706.95	1724.78	1730.26	1724.87	1704.74	1684.41	1698.6	1685.31	1718.47	1683.42	1727.94	1722.91	1716.95	1742.84	1673.9	1691.76	1721.52	1675.25	1722.43	1687.39	1698.45	1721.75	1694.74	1738.43	1726.48	1729.74	1725.46	1718.98	1692.57	1687.87	1697.98	1691.23	1703.82	1679.61	1708.3	1705.75	1718.77	1664.72	1702.13
16.837000	1705.56	1709.71	1717.84	1728.77	1725.53	1716.53	1689.45	1720.55	1683.63	1677.85	1708.5	1723.03	1729.24	1724.83	1701.9	1681.65	1699.72	1680.86	1714.95	1680.29	1725.52	1721.65	1714.19	1741.74	1672.98	1693.6	1722.58	1671.68	1724.94	1688.1	1694.96	1720.29	1694.05	1734.47	1725.1	1730.23	1723.19	1719.2	1691.82	1688.1	1698.1	1687.68	1704.59	1677.54	1708.02	1704.38	1718.78	1666.49	1698.77
17.332001	1702.6	1708.24	1714.77	1726.81	1729.45	1715.98	1687.86	1720.73	1682.56	1678.46	1706.67	1722.52	1728.66	1727.09	1703.61	1683.38	1701.87	1685.26	1717.92	1682.68	1725.07	1724.75	1717.46	1745.46	1670.77	1690.83	1725.97	1674.24	1724.36	1690.06	1695.62	1718.79	1691.5	1737.57	1725.91	1731.41	1727.79	1722.87	1690.89	1688.63	1697.36	1688.29	1701.62	1677.06	1706.64	1706.2	1722.54	1665.66	1698.77
17.827000	1703.66	1707.64	1715.39	1728.8	1725.73	1717	1691.31	1721.24	1681.52	1679.38	1707.45	1724.35	1730.27	1720.96	1703.53	1684.59	1698.56	1683.74	1717.55	1683.15	1725.22	1721.87	1717.33	1743.85	1675.98	1692.47	1722.96	1674.25	1721.72	1687.91	1696.81	1720.28	1692.48	1738.67	1726.02	1731.84	1725.99	1719.34	1691.06	1687.34	1697.09	1687.49	1701.3	1677.6	1708.64	1704.8	1718.1	1666.64	1698.36
18.323000	1700.15	1705.85	1715.57	1725.56	1727.29	1714.74	1689.35	1718.43	1682.68	1675.88	1708.55	1721.42	1729.83	1722.87	1703.36	1682.48	1699.6	1685.26	1717.92	1680.76	1724.44	1721.04	1715.85	1743.02	1670.93	1694.19	1723.91	1675.24	1722.03	1687.92	1695.74	1720.83	1694.61	1739.93	1726.24	1730.75	1722.6	1720.68	1689.73	1688.35	1699.11	1687.87	1703.01	1678.27	1710.74	1707.26	1719.94	1666.07	1697.2
18.818001	1707.69	1708.53	1716.31	1730.23	1727.57	1719.05	1689.12	1719.81	1683.46	1679.57	1708.71	1725.71	1729.62	1724.04	1703.89	1685.32	1702.02	1686.43	1717.51	1684.61	1726.89	1725.8	1717.36	1742.7	1672.47	1694.98	1721.65	1673.07	1725.28	1686.82	1694.97	1720.47	1694.27	1736.4	1724.63	1730.42	1722.99	1720.53	1690.05	1688.83	1697.28	1688.32	1702.26	1677.45	1708.3	1703.21	1721.22	1664.5	1696.81
19.313000	1702.04	1707.69	1715.65	1724.95	1725.98	1717.54	1688.43	1718.6	1682.51	1676.29	1707.28	1724.19	1730.8	1723.5	1704.67	1684.8	1697.4	1683.77	1717.45	1681.84	1726.47	1721.55	1715.98	1742.03	1672.67	1693.44	1724.06	1675.28	1724.69	1687.56	1694.38	1719.28	1692.06	1738.64	1726.35	1730.82	1725.12	1719.39	1693.33	1685.68	1698.18	1686.56	1701.78	1676.87	1709.13	1704.67	1721.28	1665.43	1698.59
19.808001	1702.81	1708.91	1711.36	1726.47	1724.79	1714.92	1689.4	1719.13	1682.54	1677.78	1708.49	1723.32	1729.52	1722.41	1702.32	1682.85	1698.12	1684.78	1717.21	1684.09	1726.95	1723.38	1717.12	1743.85	1671.91	1691.75	1720.97	1676.28	1724.88	1688.05	1695.02	1720.65	1690.43	1737.39	1725.12	1730.55	1723.49	1719.09	1691.11	1685.78	1698.2	1685.56	1702.39	1676.4	1707.27	1705.49	1720.72	1665.3	1697.77
20.302999	1700.47	1705.66	1716.17	1727.8	1722.56	1717.94	1690.5	1721.37	1682.71	1676.97	1705.76	1720.57	1729.45	1724.14	1702.15	1681.3	1702.54	1683.87	1717.2	1681.42	1725.82	1720.96	1712.68	1742.72	1670.89	1692.31	1720.23	1675.5	1722.1	1686.53	1695.46	1717.51	1694.7	1737.05	1722.33	1727.95	1726.64	1720.23	1689.36	1685.91	1696.12	1689.08	1702.16	1675.31	1706.18	1706.73	1720.33	1665.65	1697.39
20.799000	1704.42	1710.45	1712.29	1725.93	1726.39	1716.51	1690.02	1717.95	1682.34	1676.15	1706.19	1722.7	1728.75	1723.63	1702.35	1681.1	1697.58	1683.38	1715.37	1682.76	1723.45	1722.85	1717.53	1740.74	1672.03	1693.92	1721.93	1675.33	1724.25	1689.1	1696.2	1718.69	1693	1740.56	1724.25	1730.67	1723.77	1718.93	1690.1	1685.63	1698.04	1687.99	1702.06	1677.2	1707.29	1705.51	1721.32	1665.96	1699.11
21.294001	1702.64	1706.51	1715.21	1724.04	1723.38	1715.62	1690.75	1720.32	1682.98	1676.48	1705.73	1719.05	1727.13	1722.17	1702.79	1684.18	1699.94	1681.05	1717.06	1680.62	1724.05	1720.33	1713.38	1743.42	1671.61	1693.05	1722.44	1674.47	1721.87	1688.33	1695.21	1719.61	1692.55	1737.14	1724.51	1727.22	1722.46	1718.93	1690.44	1684.11	1696.8	1687	1700.61	1675.67	1705.12	1701.98	1718.4	1664.29	1696.77
21.789000	1702.33	1707.41	1713.49	1723.73	1720.86	1714.7	1687.56	1719.28	1680.23	1676.83	1709.14	1720.03	1726.71	1721.69	1703	1681.13	1699.4	1681.94	1714.12	1679.46	1726.55	1720.46	1713.24	1740.39	1671.81	1693.66	1721.22	1673.61	1721.18	1687.11	1697.26	1719.25	1691.81	1738.8	1725.99	1727.45	1722.43	1719	1689.1	1684.73	1695.74	1687.24	1700.4	1678.94	1707.61	1703.64	1718.74	1665.3	1697.71
22.284000	1702.07	1706.56	1710.85	1727.47	1722.75	1713.46	1687.58	1717.86	1680.9	1675.23	1706.08	1717.6	1728.06	1723.43	1700.67	1683.55	1697.97	1683.21	1717.36	1680.38	1725.89	1722.22	1713.07	1741.89	1671.67	1692.71	1718.44	1673.5	1723.54	1687.02	1694.74	1718.99	1691.34	1735.82	1725.29	1726.78	1718.86	1716.81	1688.4	1685.18	1697.12	1686	1700.62	1674.57	1703.1	1704.86	1717.62	1664.91	1697.45
22.778999	1698.94	1704.22	1713.05	1723.73	1726.64	1714.42	1685.2	1719.33	1680.28	1675.45	1705.31	1719.44	1727.77	1720.85	1700.99	1682.3	1698.96	1682.6	1716.05	1680.73	1724	1720.6	1712.1	1739.72	1671.42	1692.41	1721.41	1672.09	1720.99	1686.06	1693.85	1719.98	1688.39	1741.03	1722.79	1731.33	1721.28	1715.79	1689.2	1683.79	1698.47	1686.19	1700.95	1675.77	1704.18	1703.73	1716.6	1667.14	1699.36
23.275000	1702.3	1708.58	1711.56	1726.18	1723.22	1714.19	1689.36	1719.18	1680.84	1676.31	1706.63	1717.87	1728.05	1722.33	1700.07	1681.37	1699.81	1683.8	1717.72	1681.92	1724.22	1719.91	1712.61	1742.45	1671.61	1693.5	1721.72	1670.86	1720.71	1684.88	1694.72	1719.18	1691.91	1738	1723.21	1729.08	1721.96	1716.6	1688.07	1686.34	1693.93	1687.34	1698.63	1677.09	1707.98	1703.7	1719.18	1665.47	1697.2
23.770000	1701.17	1706.43	1713.35	1726.57	1722.88	1715.3	1686.97	1717.09	1681.19	1674.93	1706.06	1719.94	1729.12	1721.07	1700.32	1682.25	1697.56	1681.51	1714.63	1681.82	1723.29	1722.32	1714.1	1742.18	1670.45	1692.62	1720.99	1673.09	1722.72	1686.86	1694.12	1719.51	1689.71	1736.78	1725.16	1729.24	1721.72	1716.51	1690.13	1685.39	1696.15	1685.4	1701.46	1676.44	1708.11	1701.24	1719.93	1664.76	1697.34
24.264999	1701.73	1707.04	1714.77	1727.51	1723.8	1713.27	1687.06	1718.99	1680.77	1676.64	1706.64	1719.21	1727.15	1719.57	1700.22	1681.11	1697.96	1682.5	1717.04	1678.84	1724.96	1723.32	1713.3	1743.54	1669.28	1692.47	1722	1671.33	1721.9	1686.81	1693.08	1718.67	1691.56	1736.08	1723.47	1729.87	1721.19	1717.99	1690.14	1686.05	1696.12	1685.37	1698.69	1673.52	1707.8	1704.75	1716.32	1665.67	1699.35
24.760000	1700.73	1705.23	1712.07	1721.97	1722.54	1714.68	1687.79	1718.86	1679.67	1675.97	1705.34	1720.04	1727.57	1722.94	1700.07	1681.49	1697.07	1681.78	1715.58	1680.59	1722.68	1719.15	1713.84	1738.54	1671.84	1691.5	1721.84	1674.18	1719.61	1685.19	1690.7	1718.81	1689.15	1733.97	1724.76	1726.24	1720.42	1715.76	1691.03	1684.83	1695.36	1685.17	1701.92	1675.35	1705.78	1704.43	1718.63	1665.48	1696.38
25.256001	1701.81	1704.5	1714.81	1723.99	1723.94	1714.49	1686.66	1716.59	1679.01	1677.03	1705.92	1719.83	1727.21	1721.27	1699.5	1681.87	1699.74	1679.99	1714.97	1680.67	1725.61	1720.82	1711.72	1740.05	1673.24	1692.61	1719.63	1672.33	1718.68	1685.42	1695.05	1718.88	1693.01	1734.57	1723.3	1729.19	1723.21	1715.16	1690.6	1684.5	1696.07	1684.49	1700.96	1674.41	1703.61	1702.09	1717.67	1665.69	1697.13
25.750999	1699.22	1705.83	1712.98	1721.75	1724.31	1713.48	1686.82	1718.05	1680.38	1675.69	1704.54	1716.36	1726.74	1722.78	1699.55	1678.7	1698.08	1681.64	1712.54	1679.59	1723.33	1719.41	1711.66	1742.07	1671.12	1689.12	1720.67	1672.52	1719.37	1685.13	1695.05	1717.99	1688.53	1735.68	1720.67	1728.02	1721.14	1718.08	1688.81	1685.24	1696.83	1684.77	1700.49	1675.28	1705.13	1702.11	1717.5	1665.23	1697.66
26.246000	1700.86	1704.72	1711.37	1725.01	1722.33	1712.76	1687.9	1718.58	1679.3	1675.13	1704.09	1721.11	1726.71	1719.4	1699.4	1681.63	1697.02	1682.46	1715.22	1679.99	1723.05	1719.85	1710.42	1738.4	1671.24	1690.23	1719.34	1672.45	1720.43	1681.21	1691.07	1720.1	1688.76	1736.13	1723.13	1726.28	1721.84	1714.01	1688.21	1684.96	1694.24	1686.76	1700.74	1675.63	1703.6	1699.61	1716.39	1665.35	1697.61
26.740999	1701.79	1703.79	1711.51	1723.74	1721.14	1713.58	1687.41	1715.6	1680.83	1675.49	1703.25	1718.75	1724.89	1718.76	1700.21	1678.73	1697.28	1681.09	1714.04	1677.82	1722.46	1721.94	1709.58	1739.72	1670.6	1688.85	1718.99	1674.03	1718.86	1685.71	1693	1717.72	1689.95	1734.35	1722.67	1727.19	1720.26	1714.03	1690.68	1685.22	1693.95	1684.24	1699.18	1675.54	1703.3	1700.89	1714.97	1663.34	1696.68
27.236000	1702.23	1704.33	1713.97	1721.67	1721.7	1712.09	1687.05	1715.71	1680.31	1673.84	1704.49	1717.55	1724.8	1719.68	1698.04	1681.1	1696.46	1680.63	1714.39	1680.26	1723.52	1722.05	1710.74	1738.07	1669.98	1691.24	1719.68	1672.58	1719.17	1683.84	1693.19	1717.22	1688.53	1736.22	1720.71	1727.93	1721.28	1714.57	1688.53	1684.51	1696.29	1685.3	1698.07	1676.65	1704.01	1701.16	1713.12	1663.88	1697.15
27.732000	1700.06	1701.59	1709.86	1723.02	1722.39	1714.03	1685.83	1716.95	1678.84	1673.44	1706.06	1717.27	1722.66	1721.42	1697.65	1681.34	1696	1680.8	1714.61	1680	1722.39	1719.29	1712.36	1737.93	1669.57	1691.69	1716.67	1671.44	1719.86	1686.61	1694.07	1717.55	1688.73	1734.51	1722.32	1726.46	1720.37	1715.37	1687.8	1686.37	1696.36	1685.05	1699.06	1674.92	1704.36	1705.03	1716.17	1664.84	1697.43
28.226999	1699.56	1704.73	1713.17	1725.19	1721.29	1714.8	1688.48	1717.45	1677.98	1674.67	1704.45	1718.33	1724.77	1718.95	1696.21	1680.36	1696.21	1681.16	1713.64	1680.96	1722.8	1718.72	1711.46	1740.47	1668.72	1690.14	1719.88	1672.06	1719.64	1684.3	1691.68	1718.27	1691	1734.63	1719.82	1727.14	1722.37	1716.22	1687.66	1684.92	1695.87	1686.03	1698.07	1676.56	1703.12	1702.14	1714.94	1665.61	1695.49
28.722000	1698.42	1704.76	1709.82	1720.63	1722.86	1712.26	1687.55	1716.99	1682.52	1675.07	1702.66	1716.81	1725.57	1719.47	1698.04	1680.33	1696.4	1680.01	1713.41	1680.55	1722.3	1719.08	1709.01	1736.55	1670.86	1692.85	1718.99	1673.04	1717.68	1684.3	1692.96	1716.81	1688.82	1736.11	1722.7	1728.02	1716.62	1714.81	1688.99	1681.68	1693.45	1687.23	1697.49	1676.16	1705.11	1701.58	1714.18	1666.8	1697.77
29.216999	1699.09	1703.31	1712.27	1721.31	1720.99	1713.31	1686.21	1714.38	1681.82	1675.31	1704.7	1716.52	1725.48	1720.74	1697.58	1681.33	1699.6	1681.91	1712.55	1679.95	1723.66	1718.4	1711.83	1738.96	1672.03	1689.68	1718.96	1671.96	1719.34	1685.63	1695.52	1718.13	1689.29	1735.18	1722.83	1725.83	1720.7	1714.41	1688.89	1683.84	1696.17	1685.7	1701.2	1673.96	1706.39	1700.76	1715.89	1663.94	1695.79
29.712000	1697.63	1705.22	1709.2	1720.16	1717.31	1713.32	1686.95	1716.74	1681.91	1672.94	1703.68	1716.43	1725.36	1719.57	1699.89	1677.25	1697.36	1680.44	1710.73	1677.84	1720.9	1718.56	1709.11	1737.68	1668.82	1689.36	1719.77	1671.2	1719.93	1685.26	1690.91	1715.59	1689.8	1733.89	1721.96	1725.76	1719.9	1715.08	1689.19	1683.58	1694.57	1684.37	1696.83	1673.88	1704.82	1701.12	1715.82	1664.28	1695.45
30.208000	1697.86	1704.83	1712.49	1721.75	1722.83	1714.05	1685.48	1718.31	1682.27	1674.08	1704.22	1718.51	1724.6	1718.53	1697.33	1680.67	1695.96	1682.6	1713.97	1678.39	1722.66	1718.88	1712.5	1738.53	1669.1	1692.69	1718.7	1670.69	1720.89	1686.62	1691.41	1717.56	1689.33	1735.14	1722.77	1728.11	1720.41	1712.81	1686.19	1685.03	1692.5	1686.12	1696.87	1674.46	1702.39	1701.1	1712.75	1666.72	1696.8
30.702999	1700.15	1705.55	1712.73	1722.48	1722.15	1709.33	1688.89	1716.27	1679.42	1675.34	1701.66	1717.55	1723.6	1718.12	1699.81	1682.34	1695.62	1681.96	1714.39	1680.11	1721.17	1722.12	1708.36	1734.51	1670.01	1691.89	1718.83	1672.87	1719.56	1686.09	1690.66	1717.91	1689.38	1734.72	1719.8	1728.2	1717.72	1714.68	1688.63	1684.7	1695.15	1684.52	1696.36	1675.61	1704.49	1704.46	1717.15	1664.69	1695.79
31.198000	1699.95	1701.48	1712.07	1721.85	1723	1713.69	1687.45	1716.94	1679.55	1673.59	1704.78	1716.3	1725.44	1721.19	1699.88	1681.47	1697.39	1681.73	1714.83	1679.24	1722.32	1719.89	1712.92	1737.75	1672.28	1691.08	1720.04	1672.8	1719.26	1684.19	1691.92	1716.78	1690.52	1735.01	1723.34	1725.42	1720.08	1713.45	1688.57	1683.04	1695.15	1682.04	1697.3	1674.45	1703.06	1702.44	1715.28	1665.86	1695.12
31.693001	1700.68	1702.45	1712.21	1723.52	1721.54	1713.44	1686.57	1714.88	1679.02	1675.07	1703.31	1717.8	1728.65	1721.66	1700.87	1681.63	1694.5	1684.04	1715.25	1678.38	1722.03	1717.74	1712.02	1736.67	1670.32	1692.91	1718.7	1671.93	1716.83	1685.31	1693.65	1715.47	1688.97	1733.92	1720.08	1727.03	1718.01	1714.51	1688.44	1683.43	1694.69	1686.55	1695.61	1675.68	1702.02	1702.97	1716.38	1663.23	1697.75
32.188000	1698.88	1704.92	1712.08	1719.28	1718.95	1712.07	1686.78	1716.19	1680.21	1676.68	1703.16	1718.16	1725.65	1719.74	1699.36	1678.93	1697.51	1682.57	1714.73	1680.6	1721.47	1717.36	1712.29	1735.74	1669.11	1690.35	1718.62	1674.3	1720.87	1685.99	1693	1713.83	1688.7	1732.25	1721.75	1727.06	1720.44	1713.29	1689.3	1684.04	1693.63	1685.26	1698.98	1676.73	1703.77	1703.53	1713.1	1665.03	1695.65
32.683998	1700.5	1704.04	1712.66	1723.91	1720.71	1711.51	1687.09	1717.78	1678.61	1675.22	1702.2	1716.89	1724.93	1718.18	1699.76	1680.88	1696.5	1682.35	1715.15	1678.84	1720.66	1717.23	1712.47	1736.74	1671.16	1691.75	1721.14	1671.44	1717.67	1682.55	1691.32	1715.16	1687.42	1735.3	1722.01	1724.67	1716.96	1712.06	1686.82	1685.35	1692.74	1683.99	1698.56	1673.56	1702.15	1701.9	1715.72	1663.47	1693.27
33.179001	1699.23	1701.51	1710.6	1720.81	1720.62	1710.56	1688.17	1716.61	1681.34	1673.83	1702.99	1718.42	1724.76	1719.26	1698.83	1680.63	1695.68	1680.76	1711.78	1679.08	1721.05	1718.94	1712.17	1739.29	1670.32	1689.61	1716.3	1670.89	1718.66	1684.77	1691.7	1715.31	1687.7	1733.96	1718.34	1727.52	1719.43	1715.37	1687.87	1680.57	1694.45	1686.53	1698.9	1673.59	1700.64	1701.86	1715.18	1664.34	1694.76
33.674000	1697.61	1701.47	1713.43	1719.59	1720.37	1711.24	1687.12	1718.74	1678.96	1673.57	1701.29	1715.42	1723.18	1720.19	1699.39	1679.55	1696.83	1680.46	1713.03	1679.46	1719.57	1719.36	1711.57	1736.29	1671.06	1691.98	1718.43	1672.17	1720.1	1684.06	1692.65	1715.12	1687.9	1733.66	1721.48	1725.45	1717.64	1715.11	1686.99	1683.24	1694.17	1683.88	1699.16	1676.45	1701.59	1700.09	1714.9	1663.65	1696.03
34.168999	1699.3	1701.77	1708.88	1722.21	1722.9	1711.03	1688.01	1715.82	1679.19	1676.14	1701.75	1714.75	1723.36	1716.6	1697.76	1679.6	1697.84	1681.92	1711.24	1679.42	1720.95	1716.92	1708.98	1734.96	1670.65	1692.02	1718.32	1670.38	1718.25	1683.91	1690.54	1717.27	1688.48	1733.86	1720.86	1724.94	1717.56	1713.63	1687.67	1684.56	1694.86	1683.57	1695.91	1674.71	1703.71	1699.69	1713.8	1666.05	1693.73
34.664001	1699.33	1701.78	1708.28	1720.52	1720.56	1711.25	1684.88	1716.04	1679.02	1674.07	1700.3	1714.48	1722.69	1718.42	1696.34	1677	1696.22	1680.84	1710.71	1680.94	1719.6	1717.49	1711.02	1740.55	1670.23	1691.19	1717.36	1671.66	1719.66	1684.56	1693.14	1713.23	1690.44	1731.81	1718.55	1724.29	1717.57	1715.21	1687.36	1684.7	1692.36	1684	1694.89	1673.58	1702.18	1701.38	1713.92	1664.82	1694.34
35.160000	1696.3	1702.33	1707.88	1722.74	1718.11	1711.84	1684.04	1714.83	1679.11	1675.88	1702.9	1715.88	1722.16	1716.3	1699.33	1680.31	1696.49	1678.76	1712.14	1676.42	1721.3	1717.3	1710.4	1735.65	1672.64	1691.23	1717.07	1672.39	1718.95	1683.84	1690.14	1717.04	1687.61	1732.4	1719	1726.65	1716.04	1714.11	1686.15	1682.18	1692.87	1684.11	1696.15	1674.06	1703.62	1701.97	1716.12	1664.02	1696.84
35.654999	1699.33	1699.7	1709.84	1719.68	1720.23	1711.73	1684.6	1717.73	1679.49	1674.43	1701.23	1716.13	1721.36	1718.47	1697.52	1680.45	1695.94	1682.97	1710.63	1679.4	1718.93	1718.41	1711.83	1736.48	1671.08	1692.26	1717.22	1671.56	1718.55	1684.71	1692.07	1713.57	1689.08	1733.49	1718.4	1725.9	1719.21	1713.66	1687.9	1683.79	1694.09	1685.26	1694.7	1673.67	1704.16	1700.41	1713.25	1664.17	1694.91
36.150002	1698.63	1702.94	1710.22	1720.91	1719.84	1712.02	1684.86	1715.94	1679.39	1674.06	1701.45	1716.83	1724.96	1718.55	1697.48	1677.96	1695.44	1681.77	1711.14	1680.74	1718.96	1716.09	1709.61	1737.93	1670.27	1691.38	1719.22	1672.13	1717.92	1684.64	1693.19	1715.04	1691.31	1732.33	1720.6	1724.8	1719.31	1714.92	1688.88	1682.98	1695.35	1684.83	1695.4	1675.22	1702.08	1701.25	1711.64	1664.25	1695.48
36.645000	1699.57	1700.54	1711.06	1720.78	1718.74	1713.07	1686.64	1714.85	1680.8	1675.52	1702.3	1712.76	1725.86	1718.24	1699.02	1680.27	1698.63	1682.11	1711.57	1678.82	1721.72	1718.32	1712	1738.6	1671.03	1690.96	1718.71	1672.03	1719.83	1686.91	1693.04	1713.83	1689.52	1733.69	1717.39	1723.71	1719.23	1713.62	1689.46	1683.75	1692.38	1681.76	1695.49	1675.31	1701.93	1702.12	1714.27	1663.04	1695.39
37.140999	1701.09	1703.78	1709.53	1721.11	1721.4	1710.43	1685.42	1715.45	1678.26	1675.43	1701.49	1714.39	1723.48	1715.83	1699.15	1678.55	1694.74	1682.01	1712.24	1679.62	1721.84	1718.87	1712.39	1737.11	1670.14	1690.97	1719.17	1671.04	1718.91	1685.67	1694.7	1716.17	1689.4	1734.2	1719.62	1726.21	1716.45	1712.88	1687.85	1681.45	1694.5	1684.6	1696.72	1674.78	1700.84	1700.8	1714.04	1664.27	1694.11
37.636002	1697.89	1702.46	1710.52	1719.55	1717.03	1711.59	1684.89	1715.83	1679.94	1674.08	1701.88	1717.08	1723.23	1716.2	1701.36	1678.44	1695.26	1681.48	1712.29	1678.89	1717.76	1717.16	1712.67	1739.35	1668.89	1691	1716.93	1672.26	1719.34	1684.26	1692.78	1716.37	1689.18	1732.15	1720	1728.2	1716.45	1714.82	1688.27	1685.59	1695.28	1686.17	1695.86	1674.67	1704.98	1699.78	1716.15	1661.9	1695.73
38.131001	1698.4	1705.59	1709.08	1719.18	1717.62	1711.2	1684.19	1716.17	1681.6	1674.41	1703.45	1716	1725.22	1718.38	1698.62	1678.9	1697.58	1681.25	1711.13	1680.29	1719.98	1715.48	1708.98	1738.1	1667.85	1689.35	1716.06	1671.55	1719.03	1681.06	1691.29	1715.93	1693.18	1733.79	1718.92	1721.72	1715.88	1714.15	1686.17	1685.06	1694.77	1682.8	1696.64	1673.49	1704.92	1699.65	1712.7	1665.01	1695.74
38.625999	1695.69	1701.92	1710.6	1720.61	1720.08	1709.32	1685.08	1715.39	1678.63	1673.26	1701.89	1711.26	1720.98	1715.84	1697.87	1680.02	1696.76	1678.87	1712.54	1677.95	1719.23	1717.36	1711.61	1738.51	1670.01	1688.36	1716.75	1671.69	1718.06	1684.17	1690	1712.9	1688.4	1731.14	1721.56	1722.83	1717.83	1713.18	1686.59	1684.39	1692.52	1682.44	1696.89	1672.62	1703.68	1699.62	1713.98	1661.67	1693.53
39.120998	1698.62	1700.91	1709.75	1719.74	1723.26	1712.74	1682.75	1713.27	1677.68	1672.62	1699	1714.04	1722.26	1717.69	1696.05	1678.04	1693.94	1679.34	1711.98	1680.97	1719.02	1716.42	1709.75	1735.76	1668.1	1690.46	1718.01	1670.23	1717.76	1683.59	1688.6	1715.19	1687.46	1731.64	1722.76	1724.97	1716.88	1711.55	1687.92	1682.52	1694.13	1684.56	1695.9	1675.47	1701.88	1702	1712.33	1661.81	1692.13
39.617001	1696.95	1703.22	1710.53	1719.74	1719.38	1710.69	1684.02	1714.72	1679.15	1675.36	1700.78	1714.74	1722.42	1718.74	1696.5	1680.25	1694.63	1681.49	1711.91	1679.6	1719.44	1717.06	1708.98	1733.85	1667.57	1689.38	1716.28	1670.34	1717.58	1684.26	1690.58	1714.43	1686.83	1732.28	1718.2	1725.13	1716.88	1712.5	1687.72	1683.34	1694.74	1684.88	1696.13	1672.97	1702.44	1700.34	1712.59	1665.72	1694.88
40.112000	1698.35	1698.89	1705.92	1722.56	1719.36	1710.47	1684.38	1714.33	1675.98	1674.98	1699.77	1711.33	1720.92	1717.67	1694.92	1679.11	1694.25	1681.83	1709.97	1677.95	1717.61	1718.51	1711.08	1734.82	1669	1690.87	1721.53	1669.89	1717.37	1685.09	1690.67	1711.84	1686.26	1731.34	1718.96	1724.48	1714	1710.11	1686.07	1682.73	1694.95	1683.51	1697.2	1674.18	1701.48	1698.88	1714.11	1665.93	1695.79
40.606998	1698.28	1701.23	1707.16	1721.78	1718.44	1711.17	1683.95	1715.04	1682.26	1673.04	1699.23	1712.58	1724.18	1717.51	1697.87	1679.28	1695.08	1681.25	1707.98	1678.34	1716.41	1717.46	1710.79	1734.73	1670.77	1689.09	1715.09	1671.61	1716.24	1686.27	1692.02	1714.58	1688.86	1729.66	1719.68	1724.39	1715.63	1712.28	1686.88	1682.12	1694.67	1681.94	1693.47	1675.06	1702.19	1697.57	1714.39	1663.9	1695.99
41.102001	1696.6	1701.01	1707.85	1718.41	1717.09	1707.46	1686.58	1714.8	1677.76	1676.72	1699.49	1714.62	1719.94	1716.36	1699.14	1681.32	1695.33	1679.92	1711.84	1678.18	1720.67	1715.44	1710.16	1735.27	1670.04	1689.85	1717.02	1669.11	1714.61	1681.41	1689.56	1715.59	1686.17	1731.58	1719.47	1724.1	1715.9	1711.8	1686.72	1682.99	1694.31	1684.78	1696.97	1672.89	1700.7	1696.54	1713.27	1664.84	1694.89
41.597000	1697.34	1698.54	1709.87	1722.14	1720.15	1709.34	1685.69	1716.39	1679.9	1675.41	1702.83	1713.82	1721.24	1717.13	1698.15	1677.17	1694.81	1682.57	1711.51	1679.19	1717.98	1714.83	1710.81	1733.6	1668.53	1688.16	1715.61	1670.56	1716.29	1683.24	1691.83	1716.22	1685.41	1728.25	1717.48	1721.85	1716.44	1711.8	1689.06	1683.33	1692.76	1683.05	1696.36	1674.48	1702.73	1700.86	1711.92	1666.11	1694.68
42.092999	1699.04	1702.06	1706.9	1717.81	1714.44	1711.55	1685.08	1716.28	1678.4	1673.97	1700.18	1711.51	1720.42	1715.97	1695.97	1679.01	1694.49	1679.49	1711.81	1679.34	1718.12	1713.41	1707.93	1735.91	1670.25	1687.02	1715.51	1669.56	1715.15	1682.68	1691.14	1713.74	1689.93	1731.78	1719.66	1723.13	1715.84	1712.29	1688.02	1681.32	1692.6	1683.76	1695.39	1674.02	1702.33	1698.76	1712.89	1665.47	1695.11
42.588001	1697.22	1701.09	1706.48	1720.01	1719.58	1710.42	1685.02	1715.38	1678.66	1674.67	1700.99	1714.01	1720.1	1716.92	1697.24	1679.81	1696.08	1679.58	1710.64	1678.79	1718.05	1714.72	1710.49	1733.16	1668.92	1689.59	1716.87	1672.2	1717.29	1682.4	1693.11	1713.68	1685.98	1729.54	1717.67	1723.53	1717.82	1711.41	1687.08	1682.12	1694.68	1684.31	1693.58	1675.27	1702.67	1702.28	1713.14	1662.58	1694.92
43.083000	1696.13	1698.89	1708.83	1719.38	1715.97	1712.84	1684.71	1714.2	1679.36	1674.41	1697.1	1711.38	1722.08	1715.85	1697.17	1676.8	1695.59	1680.42	1710.43	1677.89	1717.5	1715.78	1706.51	1735.24	1666.86	1688.08	1713.84	1669.6	1714.66	1683.1	1689.23	1711.7	1687.16	1728.83	1717.52	1721.55	1716.93	1711.01	1686.81	1680.8	1692.96	1683.31	1695.84	1670.96	1702	1699.32	1711.61	1663.54	1691.66
43.577999	1696.2	1701.32	1708.85	1718.8	1715.25	1708.74	1683.06	1713.73	1678.1	1674.25	1696.57	1711.9	1719.66	1716.92	1695.18	1678.85	1695.72	1679.61	1711	1679.22	1719.41	1716.98	1710.28	1732.37	1667.48	1688.04	1716.52	1671.22	1717.3	1682.18	1691.64	1715.87	1686.18	1730.57	1718.24	1725.03	1715.08	1710.41	1684.49	1680.49	1690.5	1684.15	1695.7	1672.48	1699.86	1701.27	1710.64	1663.38	1693.48
44.073002	1695.03	1700.87	1705.12	1717.8	1716.25	1710.92	1683.9	1713.35	1678.26	1670.72	1700.07	1711.88	1720.87	1714.37	1696.77	1678.15	1693.75	1680.27	1707.73	1676.73	1716.75	1714.05	1708.05	1732.84	1668.69	1689.43	1716.81	1667.98	1714.66	1681.2	1688.02	1715.45	1685.25	1731.11	1715.96	1721.9	1715.29	1711.28	1686.1	1681.54	1693.33	1684.24	1695.92	1673.22	1701.5	1699.27	1711.42	1664.67	1693.11
44.569000	1694.41	1700.68	1708.45	1717.17	1717.2	1712.33	1683.13	1714.94	1678.06	1674.85	1701.21	1712.07	1720.45	1715.97	1698.22	1677.44	1695.36	1679.85	1709.27	1677.41	1719.43	1714.75	1707.84	1732.53	1670.2	1689.2	1715.69	1669.66	1715.46	1682.16	1687.45	1714.52	1687.08	1731.56	1718.81	1722.69	1716.07	1709.09	1684.94	1682.36	1693.8	1682.51	1697.08	1673.84	1701.29	1700.23	1711.75	1665.28	1694.49
45.063999	1697.75	1702.02	1706.07	1717.14	1715.09	1707.77	1683.99	1714.14	1677.98	1674.81	1698.89	1713.04	1719.47	1715.45	1696.79	1676.8	1695.8	1681.3	1709.27	1677.52	1716.74	1714.21	1708.67	1734.51	1667.26	1688.45	1716	1670.64	1716.46	1682.84	1691.3	1712.33	1684.75	1729.12	1714.68	1723.43	1714.55	1707.83	1686.04	1679.4	1693.75	1683.65	1694.77	1674.24	1699.22	1700.94	1711.68	1666.33	1693.89
45.558998	1693.03	1699.87	1708.08	1718.35	1718	1710.45	1684.07	1715.57	1678.1	1673.69	1700.18	1712.8	1720.84	1715.34	1694	1679.27	1693.81	1679.87	1712.73	1675.82	1717.07	1713.78	1707.56	1732.84	1668.7	1688.28	1715.52	1669.51	1717.14	1683.48	1689.55	1714.2	1683.73	1730.46	1716.29	1722.61	1715.5	1711.48	1683.81	1680.16	1691.26	1682.9	1695.06	1670.59	1699.31	1697.76	1712.98	1661.48	1693.59
46.054001	1696.14	1700.41	1703.41	1716.58	1715.12	1709.79	1684.43	1711.81	1679.91	1673.63	1698.19	1711.97	1718.35	1716.68	1695.07	1680.07	1696.13	1679.41	1708.92	1676.54	1717.74	1715.12	1709.74	1734.2	1669.93	1689.48	1714.76	1671.3	1717.08	1679.86	1688.8	1714.19	1686.52	1730.83	1717.36	1723.91	1714.97	1710.24	1684.83	1683.12	1691.62	1682.02	1696.79	1671.8	1704.2	1700.9	1711.28	1663.97	1693.8
46.549000	1697.04	1698.63	1705.08	1717.88	1717.11	1710.6	1683.21	1713.81	1678.65	1673.9	1700.19	1712.82	1721	1715.1	1694.39	1680.44	1693.93	1679.74	1712.24	1677.06	1717.39	1716.85	1707.86	1735.5	1669.27	1688.52	1716.44	1668.85	1715.96	1684.08	1690.02	1712.09	1687.36	1729.19	1716.45	1722.97	1711.32	1713.6	1685.63	1681.38	1693.12	1680.81	1694.21	1673.04	1699.31	1698.11	1708.83	1667.7	1692.93
47.044998	1699.01	1700.71	1705.18	1716.94	1715.26	1705.01	1683.5	1712.75	1676.73	1673.98	1696.7	1713.25	1718.29	1712.83	1696.45	1678.8	1698	1681.03	1709.44	1678.39	1717.47	1715.19	1709.86	1732.84	1668.02	1690.87	1716.43	1671.76	1715.51	1681.33	1688.31	1714.59	1686.89	1730.96	1715.41	1724.66	1715.62	1710.44	1686.51	1681.84	1693.92	1681.97	1694.02	1673.27	1701.19	1700.05	1711.5	1663.95	1693.57
47.540001	1696.26	1702.85	1709.05	1718.64	1716.62	1709.01	1684.63	1714.45	1678.82	1675.45	1696.93	1710.32	1718.7	1714.77	1697.08	1677.78	1691.72	1680.26	1710.39	1678.85	1715.7	1714.28	1708	1732.36	1668.34	1687.74	1717.71	1670.12	1719.05	1681.85	1689.84	1712.3	1689.15	1730.46	1715.28	1722.45	1714.84	1713.48	1685.62	1681.08	1690.89	1684.5	1695.23	1673.42	1702.01	1699.55	1712.7	1664.93	1693.32
48.035000	1696.04	1698.05	1705.38	1717.69	1718.05	1708.98	1685.47	1714.2	1675.57	1676.49	1700.05	1707.84	1719.71	1712.97	1697.09	1678.42	1694.67	1680.93	1710	1678.37	1716.18	1714.4	1710.02	1735.21	1667.71	1689.46	1713.91	1669.96	1715.75	1682.47	1688.59	1715.84	1687.89	1730.13	1716.18	1722.71	1714.17	1709.39	1685.48	1679.9	1692.68	1681.41	1692.52	1674.33	1698.91	1698.26	1712.91	1662.25	1693.36
48.529999	1695.13	1699.59	1707.07	1718.92	1714.18	1706.84	1683.3	1711.81	1677.28	1670.03	1698.02	1711.68	1718.86	1711.97	1694.22	1678.1	1691.69	1676.97	1709.4	1674.7	1715.4	1712.84	1707.72	1732.3	1668.91	1689.9	1714.72	1670.46	1715.76	1679.33	1687.87	1713.22	1685.56	1730.12	1716.45	1722.21	1712.38	1709.57	1686.36	1680.58	1690.81	1683.54	1695.46	1672.45	1698.73	1699.06	1711.17	1663.14	1692.71
49.025002	1694.61	1700.53	1704.25	1720.02	1716	1709.21	1685.89	1713	1677.63	1676	1698.95	1712.3	1719.1	1712.86	1696.78	1679.02	1695.88	1678.1	1710.73	1677.42	1714.48	1714.69	1709.61	1735.28	1668.82	1690.1	1717	1668.76	1715.77	1680.31	1689.62	1712.87	1686.75	1729.47	1715.93	1722.55	1711.87	1709.14	1686.2	1682.84	1691.55	1683.8	1695.5	1674.13	1699.02	1699.34	1711.26	1663.09	1695.09
49.521000	1695.33	1698.7	1703.67	1718.82	1717.52	1708.38	1680.82	1713.65	1677.59	1672.03	1696.28	1710.64	1717.71	1715.37	1696.42	1677.29	1694.79	1679.85	1706.17	1678.46	1716.64	1714.69	1707.17	1731.51	1667.7	1687.5	1715.27	1672.17	1714.12	1683.21	1688.89	1712.44	1686.52	1729.03	1716.46	1720.16	1712.01	1708.96	1686.89	1680.51	1690.4	1682.49	1692.62	1671.24	1698.62	1698.62	1708.51	1662.85	1694.55
50.015999	1698.42	1700.05	1705.55	1715.22	1719.39	1710.26	1684.7	1715.14	1677.54	1674.1	1700.07	1709.41	1719.94	1714.96	1694.64	1679.08	1692.99	1678.2	1707.44	1676.59	1718.39	1715.66	1708.93	1730.93	1670.18	1690.7	1716	1669.72	1715.85	1681.84	1690.18	1713.19	1687.41	1731.15	1716.77	1723.72	1711.39	1708.84	1684.59	1681.99	1691.07	1682.45	1691.4	1670.23	1701.73	1695.41	1709.09	1664.2	1694.72
50.511002	1696.87	1699.86	1703.7	1718.8	1716.22	1710	1684.84	1712.86	1678.08	1671.75	1698.67	1709.19	1718.43	1712.03	1694.73	1677.49	1694.69	1680.02	1707.73	1677.85	1713.92	1715.18	1707.46	1730.14	1667.77	1687.3	1715.15	1669.83	1713.95	1683.09	1687.92	1710.44	1687.36	1729.5	1714.17	1720.78	1714.16	1710.97	1683.83	1682.61	1692.69	1682.66	1690.75	1672.1	1697.08	1698.01	1709.11	1664.4	1693.69
51.006001	1694.54	1696.69	1703.06	1713.65	1714.52	1707.19	1680.22	1711.58	1674.88	1673.26	1697.19	1709.72	1719.14	1711.98	1693.3	1680.69	1691.18	1678.67	1709.89	1677.73	1715.72	1711.79	1708.13	1732.21	1667.42	1687.66	1715	1669.59	1714.33	1683.22	1688.12	1712.4	1686.25	1729.98	1715.4	1723.31	1711.9	1708.03	1682.67	1681.71	1690.67	1682.07	1694.16	1672.36	1698.2	1697.4	1709.05	1663.66	1691.22
51.501999	1693.63	1696.87	1703.97	1716.52	1714.48	1706.97	1682.15	1711.8	1676.47	1672.2	1697.85	1708.62	1716.2	1711.34	1692.17	1677.37	1693.23	1678.4	1705.98	1676.18	1714.5	1713.23	1708.36	1730.33	1666.02	1687.13	1715.38	1669.58	1714.42	1681.81	1688.35	1714.54	1683.93	1728.63	1715.98	1719.42	1711.75	1709.8	1684.43	1682.09	1689.29	1681.29	1692.25	1672.8	1699.04	1698.29	1709.08	1664.21	1693.23
51.997002	1693.15	1697.4	1704.96	1716.49	1718.67	1706.87	1683.03	1713.56	1675.29	1672.7	1695.86	1709.05	1717.42	1712.18	1693.03	1676.37	1693.48	1676.71	1708.72	1677.01	1712.14	1713.78	1704.77	1732.03	1666.8	1686.34	1714.76	1670.88	1714.22	1682	1690.02	1710.43	1685.9	1725.95	1716.28	1721.32	1710.21	1709.27	1684.19	1680.3	1690.91	1680.3	1692.86	1670.29	1698.96	1696.46	1709.78	1661.91	1693.21
52.492001	1693.22	1697.95	1702.61	1717.23	1715.57	1708.18	1682.88	1709.38	1672.8	1674.98	1696.54	1710.67	1720.34	1712.36	1693.21	1676.07	1693.45	1678.17	1705.58	1677.37	1716.73	1710.23	1709.03	1730.38	1669.71	1687.83	1714.47	1670.26	1714.27	1683.47	1689.66	1713.05	1683.52	1727.58	1714.73	1720.48	1711.78	1706.83	1686.03	1678.38	1692.64	1680.64	1692.99	1671.04	1697.91	1696.87	1711.03	1663.6	1691.99
52.987000	1696.56	1695.84	1705.05	1715.67	1715.07	1707.51	1683.58	1708.96	1676.23	1673.72	1698.22	1708.93	1716.8	1713.92	1695.77	1676.93	1692.19	1680.04	1707.39	1674.41	1715.03	1712.45	1707.03	1731.03	1665.87	1689.13	1713.26	1667.62	1712.04	1681.91	1688.9	1709.35	1683.06	1728.54	1714.92	1720	1712.32	1708.76	1685.3	1679.66	1690.64	1684.22	1690.52	1673.57	1699.21	1699.43	1710.47	1663.09	1691.79
53.481998	1696.27	1698.78	1701.34	1716.4	1715.93	1707.8	1681.61	1711.36	1676.02	1672.86	1698.05	1708.42	1717.73	1711.91	1692.71	1679.45	1692.75	1679.96	1710.29	1677.91	1715.51	1713	1707.07	1729.53	1668.7	1686.74	1714.88	1667.09	1712.61	1680.52	1687.67	1712.22	1684.35	1730.61	1714.54	1718.69	1711.13	1707.12	1683.1	1680.43	1692.67	1678.8	1692.85	1671.11	1699.47	1696.93	1710.95	1662.83	1693.23
53.978001	1695.33	1697.8	1703.62	1715.29	1713.37	1708.83	1682.46	1712.71	1675.17	1672.96	1696.92	1708.97	1717.77	1711.91	1694.46	1678.52	1693.09	1678.99	1708.18	1676.42	1714.84	1712.67	1705.62	1730.28	1668.27	1686.57	1713.93	1667.63	1715.7	1680	1687.59	1708.57	1687.74	1725.58	1715.57	1718.37	1709.67	1708.22	1684.7	1678.24	1691.41	1681.27	1694	1672.9	1698.17	1698.91	1709.22	1664.08	1691.67
54.473000	1697.29	1698.83	1704.02	1715.9	1714.37	1707.4	1682.45	1713.49	1677.08	1671.59	1696.32	1708.47	1718.24	1711.68	1694.08	1677.22	1694.56	1678.37	1709.88	1677.13	1713.03	1711.85	1705.93	1728.69	1669.73	1687.93	1714.11	1671.14	1714.2	1681.09	1689.55	1713.13	1686.46	1730.44	1715.17	1721.82	1710.79	1709.07	1685.34	1680.37	1690.9	1684	1694.91	1670.16	1698.43	1696.63	1711.14	1664.03	1692.96
54.967999	1696.19	1698.35	1704.11	1713.19	1711.85	1706.7	1681.29	1711.07	1674.78	1669.28	1694.02	1706.73	1717.82	1710.42	1690.55	1675.44	1693.36	1676.78	1707.77	1674.19	1714.3	1713.25	1706.9	1728.25	1665.82	1689.35	1714.45	1668.84	1714.77	1679.98	1686.92	1712.12	1686.73	1730.21	1712.52	1723.26	1712.23	1708.05	1684.21	1679.88	1691.37	1679.52	1691.58	1671.2	1700.07	1697.25	1710.11	1665.67	1693.69
55.463001	1694.19	1698.2	1703.03	1714.03	1713.59	1708.25	1681.73	1713.67	1676.35	1670.74	1695.98	1708.93	1716.88	1712.37	1690.65	1674.53	1692.54	1678.91	1706.12	1676.67	1714.46	1713.47	1706.78	1731.46	1667.16	1686.65	1714.16	1670.87	1713.57	1680.76	1687.36	1709.12	1686.35	1726.18	1715.62	1719.84	1711.42	1709	1685.41	1681.59	1691.62	1682.11	1691.83	1671.65	1698.23	1695.33	1709.2	1663.37	1692.94
55.958000	1695	1697.45	1704.97	1714.95	1714.22	1708.78	1681.88	1712.33	1675.14	1673.31	1695.08	1708.26	1714.93	1710.3	1693.16	1676.43	1693.1	1678.32	1706.05	1677.09	1715.71	1714.54	1706.35	1731.31	1666.22	1686.71	1713.06	1667.82	1714.17	1679.8	1686.81	1710.72	1685.5	1728.36	1714.1	1722.48	1712.57	1705.83	1683.61	1679.88	1691.61	1681.53	1691.98	1669.08	1699.08	1699.38	1709.96	1662.06	1692.35
56.453999	1695.01	1695.71	1705.4	1714.55	1716.08	1706.66	1683.15	1710.29	1678.7	1669.32	1695.65	1705.71	1714.31	1712.97	1693.15	1676.56	1692.6	1677.5	1706.85	1676.47	1712.76	1710.94	1707.64	1729.62	1669.28	1686.45	1712.5	1668.89	1710.49	1681.71	1688.77	1710.48	1686.75	1726.94	1714.16	1719.34	1712.75	1706.56	1683.76	1681.27	1690.54	1681.7	1692.71	1671.7	1697.33	1697.97	1708.23	1661.87	1694.59
56.949001	1694.34	1697.11	1704.37	1717.03	1714.55	1709.11	1682.17	1710.73	1675.5	1671.83	1695.99	1706.38	1716.67	1710.27	1690.22	1678.56	1691.04	1675.56	1706.12	1675.85	1714.09	1711.1	1706.87	1729.91	1666.67	1688.95	1711.49	1669.63	1715.28	1680.67	1687.59	1711.16	1682.2	1728.33	1713.81	1721.19	1711.61	1708.64	1684.58	1678.88	1691.51	1679.53	1689.99	1669.72	1698.19	1698.26	1708.79	1663.72	1691.14
57.444000	1696.85	1698.84	1702.54	1714.14	1710.25	1705.88	1679.1	1710.66	1673.95	1671.72	1694.52	1706.61	1716.2	1712.17	1693.92	1677.97	1692.13	1677.62	1708.09	1676.17	1713.31	1711.64	1706.67	1726.95	1666.96	1689.32	1714.61	1669.06	1714.59	1678.2	1690.02	1713.02	1684.67	1729.02	1716.25	1720.99	1711.44	1710.44	1682.44	1680.04	1690.03	1681.78	1691.5	1671.61	1697.2	1696.55	1705.95	1662.34	1691.15
57.938999	1695.6	1699.42	1704.98	1715.36	1714.77	1707.52	1682.97	1710.33	1675.83	1672.43	1698.08	1709.64	1720.39	1710.16	1692.74	1676.32	1692.56	1678.81	1705.19	1676.64	1713.8	1712.46	1705.86	1730.77	1668.64	1687.98	1712.11	1669.13	1713.28	1680.93	1688.4	1710.46	1686.72	1727.28	1715.07	1717.86	1710	1707.63	1685.21	1680.5	1692.76	1683.34	1692.67	1672.07	1697.52	1697.73	1708.56	1662.55	1692.14
58.433998	1693.55	1697.72	1703.32	1716.75	1710.36	1707.5	1679.28	1712.14	1674	1669.79	1696.17	1705.91	1715.44	1709.97	1690.35	1677.38	1692.18	1675.14	1708.93	1674.74	1713.46	1710.42	1705.53	1728.46	1666.33	1687.21	1713.14	1668.86	1711.6	1679.26	1687.81	1707.88	1683.89	1727.3	1713.26	1720.2	1709.71	1707.27	1681.21	1678.55	1688.59	1682.54	1692.61	1671.12	1695.7	1696.78	1708.05	1662.89	1692.57
58.930000	1693.34	1694.42	1703.36	1714.82	1714.29	1708.2	1682.33	1711.05	1675.72	1671.41	1696.08	1709.79	1714.95	1710.68	1693.23	1676.05	1693.75	1678.1	1707.21	1674.98	1713.11	1710.28	1706.23	1729.26	1669.07	1685.88	1712.88	1668.48	1714.41	1679.87	1688.23	1710.93	1682.84	1729.25	1713.16	1718.16	1709.49	1706.8	1683.68	1678.18	1690.68	1678.39	1691.71	1671.88	1697.51	1696.58	1709.62	1665.22	1690.64
59.424999	1695.33	1697.07	1704.94	1713.68	1712.89	1708.46	1680.87	1711.94	1676.27	1672.85	1695.81	1706.38	1717.24	1709.52	1692.17	1676.44	1690.7	1678.7	1708.44	1675.78	1711.77	1712.37	1705.08	1728.12	1666.4	1687.05	1712.24	1667.7	1712.45	1678.82	1685.85	1712.2	1685.45	1728.82	1712.16	1719.85	1710.23	1707.95	1681.74	1678.49	1689.82	1680.89	1691.23	1670.27	1697.35	1694.8	1706.09	1662.76	1693.14
59.919998	1693.47	1697.04	1701.05	1714.72	1712.21	1708.73	1682.41	1709.64	1677.58	1671.1	1697.71	1707.67	1717.12	1711.23	1691.82	1674.5	1691.39	1676.77	1707.14	1676.97	1713.13	1713.2	1706.76	1730.84	1668.49	1686.95	1713.12	1669.44	1713.96	1683.18	1689.07	1709.73	1682.6	1726.3	1713.97	1719.77	1709.75	1708.17	1683.97	1682.09	1691.33	1679.84	1690.45	1670.72	1698.08	1696.95	1706.98	1663.78	1690.17
60.415001	1693.78	1694.99	1702.63	1717.74	1715.38	1705.57	1681.62	1712.14	1673.78	1671.18	1694.92	1708.09	1716.44	1708.24	1694.47	1676.86	1691.05	1677.21	1709.99	1676.1	1712.91	1712.35	1704.91	1728.8	1668.48	1687.75	1712.77	1667.45	1713.93	1680.21	1688.19	1710.52	1682.36	1729.07	1713.27	1720.58	1712.19	1706.36	1683.78	1679.45	1688.75	1679.62	1689.11	1671.46	1697.73	1695.1	1706.65	1662.17	1692.47
60.910000	1692.47	1695.94	1700.35	1716.49	1715.8	1706.94	1682.42	1711.23	1676.35	1672.77	1697.19	1709.07	1715.63	1711.16	1695.69	1676.3	1690.48	1678.08	1706.56	1677.5	1713.22	1712.01	1704.42	1726.4	1667.73	1686.91	1713.47	1666.66	1715.67	1679.91	1687.74	1710.8	1682.23	1726.62	1716.15	1719.78	1711.91	1708.26	1683.86	1678.01	1690.34	1682.12	1691.16	1671.52	1694.17	1697.28	1709.47	1663.93	1691.53
61.405998	1693.45	1696.64	1703.66	1715.38	1712.11	1709	1680.6	1711.64	1676	1671.08	1692.24	1707.2	1719.87	1713.02	1693.52	1678.76	1693.49	1676.84	1706.89	1675.39	1714.07	1711.75	1707.02	1729.62	1666.82	1685.9	1713.66	1668.4	1712.07	1681.25	1685.83	1708.49	1683.38	1726.86	1711.46	1717.33	1709.25	1708.2	1684.37	1679.55	1690.41	1680.97	1690.03	1668.63	1696.54	1695.78	1707.73	1664.74	1691.47
61.901001	1695.03	1695.46	1702.86	1715.52	1712.83	1706.47	1681.45	1712.26	1674.45	1671.07	1694.04	1706.37	1715.69	1707.83	1691.95	1675.28	1689.91	1678.18	1705.67	1675.57	1714.29	1711.9	1705.7	1731.53	1666.53	1686.48	1712.81	1667.99	1710.95	1680.04	1690.58	1709.79	1684.17	1728.95	1714.28	1719.52	1712.03	1706.75	1684.68	1678.58	1688.29	1679.31	1690.91	1671.11	1694.86	1696.36	1706.13	1664.75	1692.36
62.396000	1693.71	1696.54	1703.16	1716.4	1715.3	1707.34	1682.07	1710.02	1674.79	1670.55	1693.95	1707.33	1714.93	1711.26	1691.92	1677.65	1690.2	1677.32	1707.86	1674.29	1715.35	1711.54	1706.45	1729.58	1668.11	1686.55	1713.98	1668.67	1715.06	1680.94	1688.67	1711.74	1685.05	1729.17	1713.95	1719.43	1711.11	1705	1683.34	1677.46	1689.17	1680.91	1688.76	1672.8	1695.89	1695.86	1704.98	1663.57	1690.86
62.890999	1695.17	1697.53	1703.17	1714.81	1714.08	1707.5	1680.51	1708.52	1673.52	1670.64	1693.44	1705.41	1714.25	1709	1691.72	1676.81	1690.25	1675.97	1705.88	1675.11	1712.91	1710.15	1704.38	1728.84	1666.96	1686.86	1711.13	1667.29	1712.72	1681.35	1686.97	1710.84	1684.63	1725.68	1714.29	1719.23	1708.97	1703.44	1681.9	1680.59	1689.98	1678.71	1690.22	1669.73	1698.57	1697.13	1707.48	1661.67	1691.44
63.386002	1693.57	1695.85	1705.54	1713.72	1714.47	1703.39	1681.89	1711.16	1674.91	1672.44	1694.86	1706.09	1718.31	1708.5	1692.69	1676.16	1690.82	1676.63	1706.82	1675.13	1711.22	1711.1	1702.81	1728.44	1667.72	1686.97	1713.12	1666.79	1712.37	1679.52	1688.01	1708.76	1683.9	1726.99	1711.93	1717.75	1708.98	1707.3	1681.79	1678.26	1687.3	1679.59	1690.32	1669.35	1695.07	1695.59	1707.24	1661.82	1689.35
63.882000	1693.56	1694.81	1703.05	1713.34	1713.47	1706.21	1681.7	1709.81	1675.18	1672.13	1693.41	1707.64	1714.19	1710.58	1693.29	1675.73	1691.59	1676.64	1706.07	1675.56	1712.36	1710.39	1706.63	1726.17	1667.1	1687.33	1712.29	1669.94	1714.56	1680.9	1689.25	1709.56	1684.33	1725.04	1713.75	1720.66	1713.12	1704.28	1682.56	1679.86	1689.56	1681.27	1692.4	1668.14	1695.72	1696.18	1707.38	1662.38	1690.23
64.376999	1695.28	1696.12	1704.74	1715.99	1714.13	1708.84	1683.96	1711.54	1675.8	1672.69	1695.65	1706.97	1716.04	1709.48	1692.24	1677.06	1690.27	1676.39	1705.06	1676.51	1711.66	1712.37	1705.82	1727.53	1666.38	1688.39	1711.83	1667.24	1711.93	1679.23	1687.85	1711.05	1685.88	1727.5	1714.84	1718.38	1710.36	1707.17	1683.39	1680.54	1690.07	1680.44	1689.45	1670.61	1699.13	1697.58	1709.47	1662.36	1691.11
64.872002	1694.54	1695.57	1701.85	1712.72	1711.25	1708.47	1679.83	1710.85	1675.47	1672.09	1694.44	1706.61	1715.24	1709.63	1692.77	1675.32	1691.86	1678.02	1705.44	1675.61	1713.66	1710.86	1708.36	1731.84	1666.84	1687.28	1712.08	1668.12	1713.17	1682.23	1687.21	1708.07	1683.55	1726.15	1713.98	1718.56	1709.54	1705.52	1681.81	1678.98	1688.24	1681.18	1694.29	1670.52	1696.76	1692.68	1707.69	1661.24	1690.82
65.366997	1694.39	1696.8	1701.91	1714.59	1713.66	1706.14	1682.74	1707.26	1675.77	1672.63	1693.9	1707.03	1717.23	1709.56	1693.21	1676.21	1690.48	1677.16	1707.81	1675.07	1711.75	1711.06	1704.48	1726.02	1666.6	1685.85	1711.58	1665.87	1712.32	1680	1686.72	1712.13	1684.08	1725.73	1712.95	1719.31	1710.71	1705.69	1683.53	1680.45	1690.9	1682.24	1690.94	1668.48	1696.45	1696.1	1708.17	1662.78	1690.22
65.862999	1691.17	1697.43	1702.67	1714.43	1714.03	1705.03	1679	1707.68	1675.97	1670.12	1691.35	1704.37	1713.85	1710.45	1691.78	1673.24	1689.95	1676.04	1705.66	1675.72	1713.29	1710.36	1704.58	1731.6	1667.88	1685.38	1710.9	1666.78	1710.5	1679.58	1686.14	1708.91	1684.63	1726.15	1711.84	1717.5	1709.53	1705.09	1684.59	1677.66	1689.65	1681.2	1691.89	1669.85	1696.69	1694.23	1706.72	1661.89	1692.84
66.358002	1692.88	1695	1702.21	1711.51	1713.16	1705.69	1681.51	1711.96	1674.79	1670.78	1693.38	1703.68	1715.34	1711.02	1692.19	1677.15	1690.36	1676.81	1707.14	1674.03	1713.09	1710.81	1704.23	1727.98	1666.83	1687.73	1710.02	1668.29	1713.16	1680.36	1688.8	1711.38	1684.91	1725.67	1712.33	1716.51	1711.13	1704.8	1683.04	1677.52	1688.88	1680.01	1691.33	1669.92	1696.73	1696.31	1706.3	1662.25	1691.24
66.852997	1691.28	1695.42	1701.12	1713.63	1712.32	1706.12	1679.3	1709.62	1675.05	1669.93	1693.25	1707.18	1717.75	1708.51	1692.68	1675.36	1692.52	1674.48	1707.51	1672.89	1711.66	1711.05	1701.9	1728.88	1667.53	1688.55	1711.56	1667.35	1711.18	1680.51	1688.58	1711.2	1680.52	1727.53	1712.42	1719.33	1709.38	1707.35	1682.6	1677.63	1689.29	1677.22	1690.72	1670.36	1695.67	1695	1707.89	1662.6	1691.94
67.348000	1691.39	1695.81	1703.06	1711.68	1712.95	1707.74	1681.88	1708.59	1673.66	1672.95	1692.62	1704.14	1714.12	1707.54	1691.22	1674.82	1691.58	1677.26	1704.15	1675.08	1712.29	1711.26	1702.35	1727.45	1666.18	1687.81	1710.89	1665.36	1712.11	1678.86	1685.49	1710.79	1684.96	1724.95	1712.32	1718.86	1707.94	1704.95	1682.17	1677.74	1687.61	1681.31	1691.19	1671.01	1696.61	1697.78	1706.25	1660.25	1691.71
67.843002	1693.33	1695.36	1701.88	1713.07	1711.16	1705.26	1679.58	1709.11	1675.99	1670.97	1694.61	1704.8	1716.22	1706.11	1691.82	1673.75	1688.33	1676.51	1704.99	1674.13	1713.73	1710.4	1703.28	1727.74	1667.36	1684.93	1714.72	1666.8	1713.94	1678.73	1685.43	1709.32	1685.11	1724.94	1713.57	1718.53	1709.26	1702.56	1682.53	1678.61	1690.24	1681.15	1690.24	1667.91	1697.46	1695.32	1706.54	1660.65	1690.11
68.338997	1690.21	1695.17	1701.98	1712.71	1709.24	1705.41	1681.65	1709.93	1674.96	1670.78	1692.82	1703.14	1713.88	1708.7	1691.52	1675.94	1692.5	1674.11	1706.27	1676.26	1710.79	1712.15	1704.81	1726.73	1665.93	1687.98	1711.67	1668.02	1714.09	1679.55	1686.92	1708.71	1681.75	1726.47	1714.06	1719.28	1706.7	1704.53	1682.91	1676.95	1686.68	1679.2	1690.27	1671.18	1694.47	1696.87	1703.81	1661.59	1687.35
68.834000	1693.48	1696.28	1702.81	1711.6	1709.11	1704.55	1681.19	1709.82	1676.55	1670.87	1691.78	1707.08	1714.18	1709.23	1691.9	1675.35	1693.16	1674.34	1708.51	1673.29	1710.51	1708.78	1703.26	1725.77	1666.12	1686.8	1711.75	1669.15	1710.1	1680.76	1687.65	1706.72	1680.65	1725.7	1711.06	1715.6	1705.54	1706.22	1682.79	1677.12	1687.65	1680.51	1689.51	1669.94	1694.7	1694.83	1706.04	1661.82	1689.13
69.329002	1692.92	1693.54	1700.83	1713.04	1710.57	1705.41	1679.35	1708.62	1676.06	1672.78	1693.78	1703.49	1715.11	1706.58	1693.89	1674.87	1692.36	1677.7	1706.29	1674.16	1712.85	1707.84	1704.9	1725.07	1668.15	1684.93	1709.22	1668.56	1709.34	1679.65	1686.87	1708.16	1681.69	1724.18	1709	1715.72	1709.34	1704.99	1679.41	1677.76	1686.99	1680.39	1689.45	1669.71	1697.68	1695.54	1707.44	1661.61	1691.24
69.823997	1691.7	1696.65	1699.66	1713.49	1714.14	1707.75	1680.92	1709.32	1675.31	1671.62	1694.4	1707.53	1714.61	1708.27	1692.07	1677.7	1691.01	1676.16	1708.89	1674.2	1712.12	1710.57	1704.78	1726.87	1668.42	1685.95	1712.69	1667.52	1711.41	1680.43	1686.55	1711.72	1682.72	1727.87	1714.44	1718.75	1708.65	1704.25	1681.98	1678.33	1690.63	1681.5	1691.8	1671.78	1694.9	1696.64	1705.76	1663.27	1692.83
70.319000	1694.02	1696.25	1698.39	1712.57	1712.45	1707.05	1679.7	1710.67	1674.12	1672.26	1694.24	1704.46	1715.54	1710.03	1691.38	1673.21	1691.21	1678.6	1705.07	1673.76	1710.46	1710.59	1705.59	1726.03	1668.76	1686.01	1711.4	1667.76	1707.51	1681.88	1688.69	1707.65	1683.93	1725.64	1710.84	1717.9	1709.35	1703.48	1683.27	1677.76	1690.53	1682.12	1691.02	1670.43	1696.84	1696.1	1704.74	1663.64	1688.47
70.815002	1693.91	1693.54	1700.55	1712.04	1710.36	1704.06	1680.97	1710.05	1674.3	1669.44	1694.62	1704.32	1714.17	1708.17	1691.52	1674.69	1689.27	1674.72	1706.71	1674.44	1713.59	1710.4	1701.95	1725.95	1667.2	1685.86	1713.19	1667.55	1710.62	1678.05	1685.33	1709.06	1684.02	1724.85	1710.79	1718.88	1707.75	1705.06	1682.85	1677.89	1688.06	1677.79	1690.42	1669.47	1697.55	1697.71	1705.2	1663.72	1690.55
71.309998	1692.76	1694.96	1702.01	1713.99	1710.26	1705.45	1680.49	1708.97	1673.69	1672.34	1693.09	1704.98	1712.82	1708.82	1691.56	1675.85	1692.51	1678.31	1704.18	1675.53	1713.67	1711.72	1702.81	1726.72	1666.4	1688.06	1710.1	1668.28	1710.97	1679.06	1687.76	1707.53	1683.14	1726.23	1711.96	1718.31	1709.65	1704.25	1680.86	1677.17	1689.53	1678.53	1689.09	1669.39	1692.62	1695.71	1703.69	1664.06	1690.66
71.805000	1690.99	1694.86	1702.48	1713.69	1712.03	1707.29	1681.4	1710.52	1675.95	1671.03	1693.14	1705.44	1713.5	1709.2	1691.25	1676.25	1691.54	1676.95	1706.82	1674.97	1711.3	1711.17	1704.44	1725.14	1666.4	1685.34	1711.73	1667.93	1712.72	1680.11	1688.64	1706.84	1682.24	1723.77	1712.26	1718.2	1708.06	1706.22	1682.87	1678.61	1688.28	1679.33	1688.76	1670.53	1697.51	1696.68	1706.23	1663.46	1691.16
72.300003	1693.74	1693.93	1702.32	1711.2	1710.38	1705.82	1680.32	1709.33	1674.44	1670.9	1693.42	1706.32	1713.6	1708.34	1691.42	1676.7	1689.94	1676.83	1707.72	1675.37	1711.01	1710.2	1706.8	1726.44	1669.47	1687.52	1710.67	1667.17	1712.47	1678.58	1687.27	1709.26	1684.17	1725.04	1711.5	1718.31	1708.17	1703.47	1684.61	1677.13	1689.94	1679.05	1690.52	1670.38	1699.29	1693.54	1706.61	1662.48	1689.97
72.794998	1691.5	1697.09	1701.44	1713.08	1710.72	1705.81	1683.37	1709.04	1676.72	1670.77	1696.34	1705.72	1714.38	1706.92	1690.46	1675.34	1689.53	1677.51	1704.95	1675.99	1712.24	1710.63	1704.28	1727.36	1666.84	1686.97	1710.68	1668.06	1712.05	1680.35	1689.65	1708.99	1682.12	1725.05	1713.91	1719.46	1707.64	1704.6	1685.42	1679.09	1687.79	1680.22	1688.4	1669.13	1694.58	1694.07	1707.04	1661.48	1689.86
73.291000	1692.63	1695.55	1699.94	1711.44	1712.06	1706.92	1680.82	1709.39	1676.03	1671.46	1693.53	1704.24	1716.09	1708.39	1690.9	1676.29	1688.44	1675.62	1705.02	1671.4	1714.07	1711.14	1703.88	1728.41	1665.62	1685.52	1709.46	1667.15	1711.81	1679.41	1685.75	1707.16	1683.01	1723.34	1711.57	1717.71	1707.22	1703.98	1681.11	1678.53	1687.1	1679.51	1690.43	1669.87	1694.74	1696.02	1704.76	1662.69	1690.46
73.786003	1690.92	1696.86	1701.7	1711.43	1711.95	1704.93	1680.02	1711.2	1676.05	1672.33	1691.91	1706.8	1713.95	1707.38	1691.32	1675.37	1689.66	1676.52	1705.9	1675.35	1712.16	1709.46	1704.56	1726.19	1665.26	1684.61	1711.17	1666.63	1710.51	1679.17	1685.12	1707.39	1684	1723.59	1712.53	1714.93	1708.39	1703.7	1682.29	1678.53	1687.7	1679.58	1687.88	1671.68	1695.45	1695.67	1705.34	1660.41	1690.44
74.280998	1692.62	1695.79	1700.54	1713.55	1708.47	1706.87	1679.88	1709.48	1673.86	1671.46	1691.19	1706.03	1714.03	1708.22	1689.65	1674.29	1690.23	1675.18	1705.02	1673.02	1712.61	1712.39	1702.81	1725.82	1665.56	1686.68	1709.43	1666.22	1710.09	1680.05	1685.86	1708.6	1682.06	1726.11	1711.07	1719.64	1707.12	1703.27	1682.09	1677.53	1686.48	1678.44	1689.44	1670.67	1693.92	1696.42	1705.19	1662.24	1691.42
74.776001	1689.56	1695.4	1701.57	1714.45	1712.19	1704.93	1680.52	1708.45	1674.31	1670.6	1693.6	1704.36	1714.21	1708.57	1689.86	1676.37	1691.36	1677.11	1704.37	1674.82	1710.46	1710.51	1704.51	1725.47	1666.77	1687.08	1710.5	1667.9	1709.91	1677.82	1686.79	1708.56	1682.03	1724.19	1711.58	1718.59	1708.42	1703.81	1682.57	1678.55	1688.13	1680.91	1688.14	1669.54	1696.73	1696.54	1705.84	1662.72	1691.37
75.272003	1690.78	1695.44	1703.38	1710.52	1710.76	1706.73	1680.49	1708.38	1675.08	1671.15	1693.46	1704.09	1714.45	1707.8	1689.42	1674.98	1689.49	1676	1707.59	1675.42	1710.07	1708.86	1704.3	1726.53	1669.29	1686.56	1712.08	1668.35	1709.97	1680.05	1686.32	1708.5	1682.88	1725.35	1712.79	1717.24	1707.56	1705.17	1681.39	1678.62	1687.51	1680.52	1689.86	1670.32	1695.25	1695.09	1706.17	1661.79	1691.59
75.766998	1688.95	1693.06	1700.52	1710.51	1707.54	1704.2	1679.6	1710.4	1675.65	1672.53	1691.65	1704.15	1713.55	1709.2	1690.16	1677.12	1691.05	1676.89	1705.52	1673.82	1713.18	1710.1	1703.15	1727.44	1669.39	1686.12	1710.57	1668.01	1711.46	1679.77	1686.62	1709.55	1681.71	1728.74	1714.02	1718.49	1708.49	1704.2	1683.82	1679.99	1689.67	1677.98	1690.17	1669.59	1696.93	1694.49	1706.17	1661.95	1689.5
76.262001	1689.82	1692.9	1700.61	1713.02	1708.81	1705.33	1681.98	1706.84	1676.63	1668.7	1692.26	1705.28	1710.88	1709.69	1692.56	1676.21	1691.24	1678.69	1705.78	1674.68	1710.5	1708.67	1704.14	1724.83	1667.95	1687.38	1710.47	1668.02	1711.28	1680.44	1685.61	1709.36	1684.51	1725.94	1713.06	1718.21	1708.76	1705.82	1680.63	1676.73	1690.99	1680.2	1690.38	1668.62	1695.63	1695.78	1705.42	1661.53	1689.57
76.757004	1692.38	1693.56	1698.23	1712.97	1710.75	1708.68	1679.92	1708.43	1674.7	1670.12	1688.49	1703.48	1713.71	1707.68	1689.39	1674.25	1687.6	1676.08	1704.28	1674.52	1709.81	1707.9	1703.51	1725.65	1666.73	1684.58	1709	1667.15	1708.47	1679.57	1685.44	1707.58	1681.9	1724.18	1710.79	1716.69	1706.22	1701.35	1681.78	1676.56	1688.02	1679.22	1690.16	1668.66	1693.78	1691.97	1704.65	1661.74	1689.92
77.251999	1692.52	1692.78	1701.49	1709.05	1709.42	1705.27	1680.64	1709.27	1676.02	1671.64	1695.25	1703.61	1714.31	1706.15	1695.1	1676.66	1690.2	1676.69	1706.02	1672.75	1712.52	1710.25	1705.95	1725.9	1666.48	1685.05	1710.27	1666.75	1711.93	1678.58	1687.19	1707.62	1681.61	1723.37	1710.22	1718.09	1706.74	1701.79	1684.77	1675.6	1688.33	1675.92	1686.37	1667.53	1693.57	1693.91	1705.24	1661.58	1689.09
77.747002	1691.87	1696.69	1699.62	1711.84	1711.91	1705.14	1680.87	1708.41	1674.48	1670.31	1692.23	1705.79	1712.69	1708.01	1691.5	1676.55	1690.05	1677.23	1707.26	1673.84	1710.54	1710.11	1703.35	1727.51	1668.06	1686.16	1710.91	1666.14	1709.1	1678.56	1687.81	1708.42	1682.61	1723.3	1711.17	1717.28	1707.46	1702.68	1683.49	1680.89	1688.87	1679.57	1688.86	1668.03	1696.36	1694.96	1708.36	1661.88	1692.43
78.242996	1690.71	1694.64	1698.66	1710.07	1709.74	1706.95	1677.5	1709.87	1673.94	1670.19	1693.18	1706.48	1711.12	1708.1	1691.9	1676.23	1690.73	1675.08	1704.65	1675.42	1710.91	1709.09	1705.64	1727.26	1666.25	1686.6	1712.18	1668.19	1709.27	1680.24	1686.79	1709.1	1682.89	1725.6	1710.42	1716.33	1708.78	1704.39	1683.76	1677.91	1689.47	1677.94	1689.72	1669.73	1694.36	1695.2	1705.14	1661.57	1691.17
78.737999	1692.26	1696.49	1698.26	1710.55	1709.43	1706.23	1678.82	1708.95	1674.31	1670.9	1692.71	1703.16	1712.19	1707.68	1689.94	1673.47	1688.03	1674.25	1704.71	1673.98	1709.23	1707.13	1703.44	1725.7	1664.65	1686.7	1712.32	1668.17	1709.56	1678.88	1686.03	1707.88	1681.94	1725.85	1713.34	1715.65	1708.08	1701.02	1681.84	1677.62	1688.32	1680.15	1687.6	1669.72	1695.07	1692.67	1705.9	1662.11	1691.98
79.233002	1693.71	1694.34	1699.21	1709.52	1711.24	1705.83	1681.46	1706.7	1675.24	1670.5	1691.62	1705.19	1714.09	1706.49	1689.83	1677.36	1689.07	1676.33	1704.78	1675.84	1707.65	1709.83	1703.17	1725.75	1666.09	1685.04	1710.95	1667.29	1710.66	1678.75	1685.01	1706.73	1683.1	1725.5	1712.53	1716.81	1708.76	1704.6	1684.33	1678.58	1688.59	1680.76	1688.62	1668.55	1694.39	1695.3	1706.27	1665.03	1691.77
79.727997	1693.63	1693.29	1697.84	1711.21	1709.21	1704.84	1681.03	1707.92	1675.31	1670.55	1692.19	1702.96	1713.52	1707.4	1689.24	1675.19	1688.75	1674.37	1704.73	1671.9	1711.67	1708.78	1702.43	1726.11	1665.65	1686.96	1710.68	1666.77	1710.92	1679.78	1686.27	1707.45	1683.7	1723.09	1711.14	1715.31	1707.08	1703.4	1682.8	1678.38	1689.93	1677.98	1687.94	1671.49	1694.09	1695.46	1704.71	1664.15	1690.46
80.223999	1691.86	1693.95	1702.06	1712.83	1713.54	1704.88	1682.22	1707.99	1673.73	1670.9	1691.76	1704.32	1712.17	1705.59	1690.09	1673.17	1689.86	1676.8	1706.29	1674.61	1708.81	1709.35	1704.03	1724.51	1665.7	1686.67	1711.36	1669.09	1709.97	1679.79	1687.97	1707.65	1683.21	1727.18	1714.68	1719.31	1708.96	1702.77	1682.02	1678.65	1686.64	1677.92	1688.64	1669.86	1696.66	1692.8	1705.58	1661.82	1690.87
80.719002	1688.54	1693.88	1702.04	1709.24	1713.75	1707.27	1681.4	1706.86	1673.94	1669.89	1692.08	1705.4	1712.07	1708.69	1690.36	1676.95	1688.19	1677.69	1706.25	1673.95	1710.15	1708.28	1702.23	1724.6	1666	1684.79	1711.23	1665.57	1710.73	1677.37	1686.61	1708.43	1682.02	1721.92	1711.65	1717.26	1706.58	1701.68	1683.07	1678.48	1687.39	1678.22	1687.98	1670.25	1695.92	1693.44	1703.47	1661.45	1691.59
81.213997	1690.37	1695.26	1700.61	1712.46	1707.35	1705.05	1678.35	1707.04	1675.46	1669.53	1692.1	1703.43	1711.2	1708.28	1689.52	1676.63	1688.9	1674.46	1706.41	1675.69	1709.78	1707.55	1701.99	1724.25	1666.29	1686.63	1708.25	1666.39	1710.47	1675.96	1683.77	1708.38	1682.96	1725.02	1712.27	1716.26	1706.63	1702.42	1679.86	1678	1688.67	1678.53	1687.63	1669.98	1696.11	1694.99	1701.85	1660.96	1690.85
81.709000	1690.26	1693.65	1701.29	1710.55	1708.96	1705.23	1679.9	1707.83	1673.57	1670.25	1693.33	1702.33	1710.58	1705.76	1689.44	1675.95	1688.7	1673.43	1704.31	1672.86	1710.55	1708.74	1704.58	1725.6	1667.76	1685.5	1707.58	1665.74	1709.54	1678.17	1684.67	1707.33	1681.89	1721.9	1709.98	1715.31	1707.08	1703.17	1683.38	1676.38	1689.08	1679.74	1689.88	1669.33	1696.28	1693.65	1704.63	1661.59	1690.53
82.204002	1693.65	1694.99	1701.36	1710.56	1711.17	1701.87	1680.19	1707.92	1675.48	1670.49	1691.53	1703.89	1713.83	1706.45	1689.62	1674.31	1688.31	1677.42	1703.03	1674.71	1708.87	1711.7	1703.08	1726.52	1664.73	1684.75	1708.39	1667.38	1710.71	1677.77	1685.41	1705.85	1683.63	1722.56	1713.54	1717.16	1707.11	1702.97	1681.95	1678.3	1687.58	1679.59	1688.19	1668.48	1694.83	1693.54	1704.01	1662.91	1689.82
82.699997	1690.5	1697.33	1700.42	1710.06	1710.07	1704.53	1678.78	1705.26	1673.67	1668.67	1691.16	1702.88	1713.43	1703.44	1688.14	1674.44	1691.27	1675.3	1706.33	1673.86	1709.98	1709.13	1703.68	1725.56	1666.44	1684.57	1712.02	1665.12	1707.84	1676.53	1685.88	1705.55	1684.42	1723.47	1709.64	1717.43	1707.12	1701.41	1683.22	1677.08	1688.42	1678.52	1690.36	1668.81	1694.22	1693.41	1705.02	1663.78	1689.86
83.195000	1692.63	1692.79	1702.04	1713.04	1711.13	1704.91	1681.42	1708.45	1673.4	1671.2	1692.38	1706.32	1710.03	1704.91	1690.19	1676.32	1688.73	1676.82	1702.82	1673.36	1709.18	1707.31	1704.03	1722.77	1668.93	1687.28	1710.29	1664.81	1709.87	1679.25	1684.36	1708.72	1682.09	1724.25	1712.86	1717.11	1705.67	1702.73	1683.26	1678.21	1686.88	1678.25	1688.39	1669.2	1694.5	1694.59	1705.25	1663.55	1690.5
83.690002	1690.45	1695.17	1701.04	1712.35	1708.84	1703.32	1679.07	1709.45	1673.81	1672.07	1690.9	1702.06	1711.96	1707.29	1689.2	1674.06	1688.06	1676.43	1702.95	1673	1710.23	1708.99	1703.77	1724.29	1667.5	1683.96	1708.4	1666.31	1707.65	1677.29	1683.76	1706.92	1680.9	1723.84	1710.25	1715.63	1706.55	1702.68	1680.2	1677.78	1688.12	1680.23	1688.85	1669.36	1694.13	1694.6	1704.36	1662.99	1688.64
84.184998	1691.47	1693.17	1698.67	1710.19	1711.77	1705.26	1680.14	1707.02	1671.47	1668.05	1690.29	1699.95	1711.72	1706.5	1688.43	1677.61	1688.08	1674.97	1703.77	1674.07	1711.52	1710.11	1704.56	1724.57	1665.8	1685.27	1708.99	1666.86	1709.05	1676.78	1685.14	1706.75	1680.17	1723.67	1710.71	1717.36	1706.04	1700.69	1680.88	1677.24	1686.53	1676.05	1686.45	1670.15	1694.03	1696.14	1704.33	1661.62	1689.58
84.680000	1689.26	1695.01	1699.42	1709.65	1709.13	1706.65	1679.81	1707.27	1673.29	1669.58	1690.14	1702.23	1712.68	1704.68	1689.93	1673.03	1688.58	1676.42	1704.26	1673.88	1710.05	1708.5	1703.4	1727.66	1666.16	1686.75	1711.34	1665.62	1709.77	1677.82	1683.38	1708.23	1683.28	1726.07	1711.19	1716.31	1705.79	1702.81	1679.98	1678.11	1686.84	1678.16	1687.77	1670.14	1695.16	1694.27	1702.85	1662.2	1689.77
85.176003	1690.93	1693.54	1699.07	1707.98	1706.67	1702.46	1680.12	1705.62	1672.44	1669.05	1691.38	1702.48	1711.15	1706.85	1689.42	1674.66	1690.29	1674.6	1703.15	1672.51	1708.21	1708.05	1703.5	1725.74	1667.42	1686.67	1709.24	1664.76	1709.15	1677.91	1683.62	1708.91	1678.65	1722.2	1708.86	1716.1	1706.98	1703.73	1682.19	1674.71	1686.43	1678.27	1688.2	1668.19	1694.74	1690.55	1702.7	1660.32	1689.63
85.670998	1693.15	1694.31	1700.65	1712.41	1707.34	1700.38	1678.46	1707.86	1673.15	1668.02	1692.44	1704.38	1710.7	1707.18	1688.75	1675.89	1687.06	1675.45	1703.05	1673.22	1710.91	1707.84	1701.69	1725.27	1666.39	1685.99	1709.74	1667.46	1708.8	1677.31	1685.69	1706.33	1681.37	1721.28	1709.52	1716.1	1706.11	1702.66	1683.07	1676.06	1686.58	1675.52	1687.87	1667.15	1692.31	1692.08	1704.39	1661.31	1688.96
86.166000	1690.37	1693.27	1699.43	1712.88	1710.54	1703.44	1678.61	1708.24	1673.67	1670.65	1691.54	1705.66	1711.3	1704.47	1689.21	1674.06	1689.23	1676.94	1703.09	1671.36	1710.5	1708.7	1701.46	1725.42	1665.55	1685.65	1707.95	1666.63	1708.03	1678.1	1683.32	1705.17	1681.22	1722.42	1708.8	1716.05	1706.68	1700.77	1681.32	1674.65	1687.6	1678.03	1687.64	1668.42	1693.63	1692.75	1704.85	1662.66	1688.09
86.661003	1692.19	1695.46	1696.42	1708.26	1708.58	1704.72	1680.63	1710.55	1673.75	1669.06	1690.49	1703.2	1712.29	1704.3	1688.81	1674.89	1689.42	1676.98	1704.45	1671.3	1708.76	1709.52	1702.47	1723.01	1667	1684.81	1711.58	1667.2	1708.79	1676.06	1681.59	1705.51	1680.82	1721.03	1711.19	1717.16	1707.24	1703.85	1681.32	1677.6	1686.22	1677.59	1688.31	1666.76	1695.29	1691.03	1704.97	1664.28	1689.73
87.155998	1690.07	1695.6	1700.05	1710.41	1709.97	1704.22	1679.98	1709.94	1673.37	1669.31	1693.1	1704.34	1710.84	1707.26	1689.73	1675.16	1690.87	1675.5	1703.21	1674.41	1710.89	1707.47	1703.25	1723.02	1667.34	1685.33	1709.36	1666.93	1709.12	1677.69	1685.93	1708.96	1682.82	1724.34	1711.62	1715.47	1705.84	1703.48	1681.85	1675.75	1687.67	1677.75	1690.06	1668.86	1694.63	1692.08	1703.03	1661.16	1691.89
87.652000	1691.89	1693.41	1698.66	1706.95	1706.85	1703.48	1678.29	1709.56	1676.09	1670.95	1690.17	1703.49	1710.29	1706.16	1691.74	1675.87	1689.77	1675.97	1703.78	1673.1	1710.51	1708.44	1702.24	1723.56	1665.87	1682.5	1707.71	1665.34	1709.86	1677.59	1684.67	1704.81	1682.57	1721.06	1709.83	1715.88	1706.33	1701.87	1680.52	1679.55	1686.27	1678.87	1688.48	1669.62	1696.56	1694.15	1704.9	1660.54	1687.2
88.147003	1690.57	1693.24	1698.58	1713.05	1707.36	1703.84	1680.46	1707.19	1672.71	1671.63	1690.43	1703.4	1710.84	1705.95	1687.91	1675.08	1688.5	1676.63	1704.49	1672.45	1709.91	1708.9	1700.7	1724.12	1667.81	1685.11	1709.53	1666.22	1710.59	1678.47	1685.04	1705.89	1682	1722.26	1711.18	1715.37	1704.36	1701.29	1681.05	1676.76	1686.91	1679.71	1688.56	1667.69	1693.41	1691.51	1702.71	1661.19	1688.86
88.641998	1690.36	1692.49	1701.18	1709.64	1711.27	1706.48	1679.88	1707.38	1673.49	1668.95	1689.34	1701.29	1712.56	1709.17	1689.01	1675.07	1687.65	1675.82	1704.32	1673.08	1707.94	1705.54	1702.56	1722.99	1664.57	1684.45	1707.16	1664.84	1709.63	1677.92	1683.91	1706.61	1679.75	1723.97	1712.39	1716.46	1704.49	1701.23	1681.63	1676.61	1687.22	1679.39	1688.32	1667.79	1695.33	1691.34	1705.2	1661.69	1689.61
89.137001	1692.7	1693.39	1699.84	1710.12	1706.8	1703.69	1680.73	1707.76	1672.55	1668.21	1690.06	1701.1	1709.11	1704.78	1690.75	1672.76	1688.36	1678.33	1704.33	1674.68	1710.49	1707.26	1702.03	1723.01	1665.55	1681.44	1708.88	1665.97	1705.79	1677.69	1684.17	1704.06	1681.01	1721.68	1708.7	1713.05	1704.68	1700.74	1681	1678.26	1687.81	1678.02	1687.99	1668.54	1693.71	1693.16	1703.82	1662.52	1689.36
89.633003	1690.47	1692.47	1695.92	1707.55	1707.71	1703.99	1680.99	1709.66	1672.5	1669.45	1687.46	1704.05	1714.05	1704.2	1688.23	1670.79	1688.08	1674.16	1703.8	1675.6	1711.23	1707.65	1702.78	1722.06	1665.67	1684.78	1707.67	1664.38	1711.2	1678.01	1682.96	1706.24	1684.46	1725.15	1711.02	1717.48	1703.61	1705.2	1681.49	1679.68	1687.16	1678.35	1688.76	1669.37	1693.3	1693.35	1702.28	1661.61	1689.98
90.127998	1691.14	1690.9	1700.27	1710.81	1711.77	1705.69	1681.4	1707.79	1673.4	1670.25	1691.59	1701.6	1712.2	1703.42	1687.36	1673.05	1688.23	1674.7	1703.27	1674.04	1710.07	1706.74	1702.23	1724.21	1666.04	1684.44	1708.19	1666.35	1710.56	1679.8	1685.14	1706.52	1680.37	1722.85	1712.02	1715.66	1706.42	1701.05	1682.81	1678.42	1687.42	1678.35	1687.55	1670.93	1695.32	1694.82	1707.02	1662.19	1687.37
90.623001	1688.75	1694.84	1699.66	1708.8	1709.89	1705.87	1679.37	1706.38	1672.73	1671.52	1691.54	1702.33	1711.73	1704.96	1689.94	1672.95	1687.62	1677.46	1701.41	1672.59	1709.81	1708.99	1701.73	1724.74	1667.84	1686.8	1710.1	1667.37	1710.14	1678.74	1685.87	1704.01	1681.12	1723.01	1707.56	1716	1703.87	1702.16	1680.91	1675.57	1688.72	1676.8	1687.18	1669.16	1693.74	1692.66	1703.86	1660.39	1686.39
91.117996	1691.11	1693.51	1699.98	1712.4	1711.49	1703.59	1679.02	1706.79	1673.22	1672.36	1690.96	1701.57	1710.07	1703.93	1690.36	1673.69	1688.82	1674.74	1704.2	1673.96	1709.96	1708.51	1702.61	1720.73	1663.94	1685.93	1710.17	1668	1710.63	1679.32	1686.11	1706.7	1682.84	1722.9	1714.57	1715.94	1706.2	1700.89	1682.53	1677.78	1686.01	1676.95	1687.12	1668.04	1694.08	1690.62	1704.94	1660.08	1690.6
91.612999	1689.36	1695.9	1697.42	1712.34	1710.4	1705.27	1677.01	1707.21	1672.71	1669.31	1690.83	1701.6	1711.14	1705.36	1689.61	1672.81	1687.82	1674.36	1701.83	1671.34	1709.51	1706.18	1704.33	1723.83	1666.53	1683.79	1708.36	1666.75	1709.34	1677.32	1683.73	1705.57	1680.71	1722.95	1710.83	1715.74	1705.37	1701.17	1682.5	1676.82	1689.14	1676.95	1688.2	1667.15	1694.58	1692.8	1702.56	1662.05	1688.16
92.109001	1687.75	1693.36	1700.07	1711.62	1708.44	1701.98	1677.89	1706.18	1672.39	1669.74	1692.28	1704.42	1710.21	1704.5	1689.31	1675.29	1689.46	1678.2	1705.2	1673.19	1710.24	1707.96	1704.88	1722.53	1665.74	1685.09	1708.96	1666.96	1709.34	1679.33	1686.11	1706.21	1680.22	1722.35	1709.6	1715.58	1704.45	1700.41	1682.25	1676.11	1686.9	1677.37	1688.28	1667.72	1691.49	1693.33	1702.99	1660.24	1690.3
92.603996	1689.49	1693.89	1698.92	1709.84	1708.78	1701.38	1680.28	1707.37	1674.01	1666.52	1692.7	1701.93	1713.12	1706.49	1687.64	1675	1688.32	1673.99	1705.57	1673.95	1708.19	1708.01	1701.78	1722.44	1666.27	1683.16	1710.53	1665.83	1710.78	1676.42	1684.17	1705.23	1679.69	1722.21	1709.81	1713.75	1706.88	1700.54	1680.33	1678.48	1687.7	1677.85	1689.35	1668.91	1693.23	1693.72	1702.28	1660.76	1689.23
93.098999	1691.2	1694.63	1697.27	1711.17	1709.01	1703.19	1680.19	1707.93	1674.83	1666.72	1691.5	1703.03	1711.1	1704.8	1687.74	1673.26	1685.77	1676.24	1702.8	1673.87	1708.37	1707.12	1703.66	1725.81	1667.53	1684.3	1708.73	1666.8	1709.09	1678.21	1684.42	1706.53	1683.55	1724.73	1711.59	1716.12	1704.37	1701.2	1681.77	1678.06	1687.09	1675.96	1687.55	1670.46	1694.91	1693.55	1702.97	1660.42	1690.4
93.594002	1688.97	1693.21	1699.38	1709.6	1708.66	1703.18	1678.13	1709.63	1672.97	1669.05	1690.08	1699.86	1710.73	1705.95	1686.01	1674.99	1687.43	1675.17	1705.44	1673.34	1707.94	1708.95	1702.91	1724.27	1666.62	1683.81	1709.84	1665.61	1710.18	1677.66	1685.1	1705.95	1680.06	1723.14	1710.69	1715.48	1706.03	1702.58	1680.62	1676.97	1688.12	1677.9	1688.22	1667.11	1694.28	1693.74	1704.03	1663.53	1688.17
94.088997	1689.7	1690.95	1695.7	1709.58	1708.15	1706.35	1678.86	1706.55	1674.37	1668.67	1691.87	1703.12	1711.91	1706.34	1686.09	1674.3	1692.36	1674.57	1704.68	1673.02	1712.28	1707.69	1702.64	1723.37	1666	1686.62	1707.26	1664.95	1710.39	1676.66	1686.29	1705.44	1681.61	1724.25	1711.18	1715.91	1704.63	1703.71	1681.67	1677.36	1686.31	1677.76	1688.94	1668.94	1695.39	1696.6	1702.12	1661.94	1689.02
94.584999	1690.26	1693.15	1697.72	1710.13	1706.55	1705.29	1678.44	1708.54	1671.93	1671.08	1690.2	1699.13	1710	1701.9	1689.91	1673.4	1687.49	1673.54	1703.05	1673.92	1707.07	1707.08	1701.97	1724.58	1668.22	1684.92	1709.63	1664.61	1710.32	1676.56	1683.86	1703.37	1683.03	1722.46	1707.03	1715.05	1706.34	1699.17	1678.97	1676.78	1684.84	1676.46	1688.98	1668.09	1694.1	1692.32	1704.99	1660.78	1689.93
95.080002	1689.25	1692.15	1699.39	1712.04	1708.37	1705.34	1679.45	1709.98	1674.54	1669.81	1689.97	1701.06	1710.88	1705.11	1688.61	1673.05	1688.28	1674.59	1701.44	1671.87	1707.13	1705.44	1702.06	1722.2	1666.53	1683.88	1708.93	1665.36	1708.71	1677.47	1684.06	1707.42	1680.15	1723.19	1711.5	1713.6	1703.93	1700.42	1680	1675.4	1686.75	1678.04	1687.12	1667.18	1692.93	1691.45	1700.72	1661.04	1687.95
95.574997	1691.7	1694.69	1695.28	1708.73	1709.07	1704.96	1677.09	1708.46	1673.95	1669.45	1690.42	1700.59	1711.15	1704.69	1688.62	1672.85	1688.12	1674.23	1702.08	1672.71	1708.2	1709.9	1700.24	1722.86	1665.66	1685.34	1708.14	1664.22	1710.48	1677.74	1683.5	1707	1680.73	1722.82	1707.44	1716.71	1701.8	1698.52	1681.44	1677.32	1689.75	1675.84	1686.76	1668.28	1694.73	1692.39	1702.72	1659.79	1688.02
96.070000	1689.86	1692.4	1697.42	1708.9	1707.52	1702.41	1677.61	1709.19	1671.31	1670.83	1688	1701.22	1709.17	1703.14	1689.49	1672.35	1688.12	1676.2	1702.26	1673.93	1708.45	1706.15	1701.2	1723.08	1667.01	1684.81	1707.34	1663.26	1708.56	1675.15	1683.14	1705.07	1681.75	1721.08	1708.56	1712.94	1704.48	1700.17	1680.6	1677.49	1685.85	1678.46	1686.49	1666.81	1692.2	1692.44	1702.26	1662.84	1688.72
96.565002	1692.36	1694.08	1697.12	1707.48	1707.6	1702.98	1677.2	1708.95	1674.07	1668.85	1692.46	1701.8	1709.59	1706.91	1688.16	1672.17	1687.31	1676.46	1705.85	1671.88	1709.58	1708.3	1702.4	1723.9	1665.58	1684.56	1708.77	1664.34	1708.22	1676.31	1684.17	1706.81	1680.52	1722	1709.75	1716.41	1705.4	1699.31	1680.19	1675.76	1685.84	1679.38	1687.33	1668.57	1692.02	1692.19	1701.33	1661.15	1687.92
97.060997	1690.85	1691.88	1698.12	1709.19	1708.78	1701.87	1678.19	1706.65	1674.63	1669.5	1691.32	1700.74	1708.86	1705.26	1689.43	1673.99	1688.94	1674.66	1704.34	1675.22	1709.83	1705.48	1703.01	1722.77	1664.86	1687.07	1708.19	1666.44	1712.29	1678.69	1682.24	1706.03	1682.22	1722.86	1708.88	1714.19	1706.46	1698.99	1680.56	1679.21	1686.2	1677.83	1687.44	1666.49	1694.2	1691.8	1703.56	1660.97	1687.78
97.556000	1691.15	1691.27	1698.39	1709.59	1706.88	1703.48	1680.02	1704.69	1670.94	1667.71	1688.16	1702.16	1708.62	1705.19	1687.44	1673.17	1686.92	1675.17	1701.15	1672.82	1708.92	1709.41	1703.74	1723.4	1665.74	1685.52	1708.39	1663.63	1707.09	1678.21	1684.56	1705.97	1679.65	1721.5	1709.13	1714.64	1705.11	1700.49	1681.59	1674.29	1687.18	1677.56	1687.39	1668.75	1691.82	1691.78	1703.33	1660.9	1688.49
98.051003	1690.08	1691.43	1698.9	1711.86	1708.27	1702.59	1678.37	1707.6	1674.22	1670.79	1690.11	1699.33	1711.21	1703.67	1689.47	1671.99	1688.87	1674.21	1704.61	1672.1	1707.32	1707.05	1702.86	1724.06	1664.62	1685.18	1710.26	1666.75	1709.66	1677.76	1684.08	1703.78	1680.98	1721.89	1710.02	1714.95	1707.87	1702.76	1680.66	1676.07	1685.08	1677.74	1688.47	1667.27	1694.45	1693.5	1704.78	1659.46	1689.41
98.545998	1689.86	1693.4	1698.5	1709.13	1708.44	1702.46	1678.4	1705.02	1672.28	1668.26	1689.16	1701.83	1710.53	1703.05	1687.17	1673.23	1687.28	1674.11	1701.84	1671.96	1708.35	1705.92	1701.16	1725.6	1665.16	1684.26	1707.97	1666.42	1707.22	1680.06	1685.92	1706.6	1682.1	1721.41	1708.66	1715.25	1705.05	1698.6	1682.4	1676.42	1686.71	1674.92	1687.59	1668.16	1693.47	1696	1702.02	1661.7	1690.25
99.041000	1688.95	1693.14	1697.76	1709.01	1706.59	1703.33	1675.71	1708.81	1671.28	1668.04	1691.89	1699.52	1711.24	1705.19	1688.4	1673.86	1686.6	1673.49	1702.96	1671.34	1708.05	1704.26	1702.96	1722.35	1666.15	1685.07	1708.5	1666.38	1709.38	1678.79	1685.86	1706.06	1680.14	1722.38	1708.65	1715.06	1705.4	1700.15	1680.71	1677.44	1686.55	1676.81	1688.02	1665.84	1694.03	1694.32	1702.89	1660.1	1689.5
99.537003	1690.32	1692.67	1698.25	1711.08	1709.93	1704.21	1678.59	1707.78	1671.6	1669.21	1687.68	1701.61	1709.05	1703.53	1688.32	1673.16	1688.13	1673.97	1701.02	1673.06	1709.13	1708.32	1700.62	1722.63	1663.79	1684.57	1707.89	1667.87	1708.03	1677.63	1685.77	1706.12	1680.96	1722.12	1709.34	1716.78	1705	1700.23	1681.96	1676.81	1685.95	1677.42	1687.63	1667.65	1693.83	1691.6	1701.43	1660.91	1690.15
100.031998	1689.17	1690.83	1696.67	1707.76	1706.61	1704.18	1677.88	1705.14	1674.86	1668.18	1692.19	1699.41	1711.92	1706.43	1686.76	1673.34	1688.49	1675.5	1702.33	1671.17	1709.34	1705.45	1700.69	1726.55	1665.16	1683.64	1711.02	1666.37	1709.09	1677.73	1682.28	1705.88	1678.86	1722.12	1707.95	1714.43	1703.44	1701.24	1680.56	1675.16	1688.36	1674.61	1684.36	1666.99	1693.22	1693.03	1702.5	1661.68	1689.15
100.527000	1689.02	1693.22	1696.7	1711.36	1707.49	1704.02	1678.68	1707.84	1672.31	1668.53	1690.35	1702.18	1708.63	1703.04	1687.64	1673.59	1689.34	1674.86	1700.98	1672.99	1708.38	1706.84	1703.82	1721.28	1666.53	1684.47	1709.23	1663.22	1708.22	1677.93	1682.63	1705.89	1679.73	1723.5	1709.2	1713.51	1704.94	1699.49	1679.17	1676.49	1686.17	1677.33	1688.27	1666.64	1689.36	1689.48	1704.27	1659.15	1688.67
101.022003	1689.84	1692.78	1697.56	1709.68	1706.75	1704.98	1680.54	1705.53	1674.92	1667.92	1690.93	1702.39	1709.69	1705.02	1688.81	1675.15	1687.55	1675.22	1703.12	1671.31	1707.64	1704.26	1701.47	1723.43	1666.55	1686.02	1708.88	1664.94	1707.38	1677.44	1684.07	1706.04	1678.81	1723.39	1710.57	1713.59	1703.8	1699.15	1680.5	1675.18	1686.6	1676.67	1686.52	1666.78	1691.45	1695.27	1704.13	1662.03	1687.52
101.516998	1687.86	1689.23	1697.22	1709.4	1706.1	1701.45	1676.12	1706.63	1673.31	1670.15	1691.6	1701.48	1712.15	1703.56	1688.83	1670.76	1687.62	1674.62	1701.17	1673.52	1707.03	1707.24	1700.41	1724.43	1665.01	1684.42	1705.85	1664.92	1707.49	1678.58	1685.37	1706.08	1679.44	1720.71	1709	1716.32	1703.69	1699.77	1678.99	1676.54	1685.44	1673.98	1687.97	1665.73	1692.33	1686.92	1700.38	1660.14	1688.28
102.013000	1691	1690.71	1695.09	1710.72	1708.12	1703.94	1677.27	1706.38	1674.39	1668.59	1690.65	1699.73	1709.69	1705.65	1686.13	1673.9	1688.08	1674.66	1703.47	1673.9	1706.2	1706.1	1701.66	1722.3	1667.63	1684.42	1709.07	1664.97	1708.87	1678.55	1683.59	1705.4	1678.07	1721.45	1710.4	1713.4	1705.95	1701.23	1678.71	1676.32	1685.55	1676.47	1686.59	1667.81	1693.62	1691.37	1703.25	1661.23	1687.94
102.508003	1689.13	1693.81	1696.39	1709.22	1706.98	1705.1	1678.85	1706.6	1673.13	1668.74	1693.47	1700.37	1709.29	1703.52	1689.78	1674.11	1689.49	1675.62	1706.01	1672.12	1708.38	1704.01	1698.83	1722.98	1665.6	1683.18	1709.14	1663.91	1708.46	1676.69	1685.18	1707.1	1679.64	1720.51	1706.6	1713.71	1704.7	1697.99	1681.25	1676.79	1685.28	1676.54	1687.45	1667.43	1690.84	1692.4	1701.92	1663.62	1687.32
103.002998	1687.95	1691.47	1697.03	1708.37	1709.05	1703.25	1676.3	1708.28	1670.91	1669.1	1691.92	1702.13	1713.07	1703.45	1688.59	1675.15	1686.72	1674.51	1702.54	1673.13	1707.2	1706.36	1700.78	1723.52	1665.61	1683.1	1707.7	1663.96	1710.49	1674.8	1683.02	1703.1	1678.28	1720.7	1706.9	1713.96	1704.13	1700.75	1678.59	1674.64	1685.77	1676.84	1686.56	1665	1691.16	1689	1702.82	1662.74	1688.98
103.498001	1689.39	1689.9	1696.76	1708.82	1712.16	1705	1677.48	1705.26	1672.55	1669.62	1690.85	1699.94	1712.78	1703.45	1686.61	1674.61	1687.13	1677.66	1703.44	1673.12	1708.35	1707.23	1698.69	1722.71	1665.15	1682.63	1708.3	1664.15	1706.9	1676.16	1683.52	1707.19	1680.31	1720.84	1710.08	1713.69	1704.74	1701.84	1681.22	1676.55	1687.44	1677.99	1687.48	1669.67	1691.84	1691.03	1704.03	1660.25	1687.32
103.994003	1689.34	1689.93	1698.37	1711.51	1709.25	1703.19	1679.58	1708.31	1675.18	1670	1692.1	1700.71	1708.95	1704.87	1688.06	1673.14	1686.41	1674.17	1703.08	1675.05	1708.84	1706.08	1703.05	1722.6	1667.46	1683.26	1707.25	1666.88	1709.44	1676.4	1684.11	1705.78	1681.03	1723.68	1711.65	1714.67	1702.76	1697.86	1679.01	1674.85	1685.63	1677.73	1686.1	1667.44	1693.04	1692.78	1699.39	1662.21	1687.47
104.488998	1689.04	1690.41	1697.22	1708.65	1707.63	1703.63	1679.13	1705.15	1671.69	1667.11	1691.14	1699.91	1708.38	1705	1688.89	1670.05	1687.36	1675.86	1701.16	1673.84	1707.31	1706.05	1700.86	1724.11	1666.29	1683.52	1706.79	1666.75	1708.12	1679.29	1684.86	1706.49	1678.64	1720.73	1707.76	1716.38	1702.29	1699.09	1681.33	1676.52	1684.42	1679.34	1685.96	1667.37	1693.79	1692.75	1703.9	1662.17	1689.28
104.984001	1687.54	1692.71	1696.94	1710.57	1707.7	1704.08	1679.74	1708.56	1675.06	1668	1688.25	1702.79	1710.23	1704.81	1688.83	1673.77	1689.25	1675.27	1701.46	1672.84	1708.64	1708.98	1701.68	1722.38	1666.26	1686.42	1708.21	1663.07	1706.83	1675.59	1684.58	1706.75	1679.02	1721.11	1708.17	1716.36	1704.09	1700.67	1679.32	1674.65	1686.44	1675.67	1686.28	1665.93	1691.88	1691.84	1701	1661.55	1690.76
105.478996	1689.29	1691.92	1694.96	1709.97	1708.51	1702.49	1678.65	1705.05	1672.32	1669.79	1689.7	1701.31	1709.18	1705.07	1686.81	1675.66	1687.42	1674.89	1702.68	1673.95	1709.41	1707.79	1701.36	1722.91	1667.96	1685.38	1710.18	1665.05	1709.7	1677.7	1684.82	1703.4	1679.74	1720.83	1706.84	1714.46	1705.21	1700.4	1681.72	1676.55	1685.45	1676.36	1685.49	1668.89	1691.73	1688.86	1701.94	1661.16	1689.15
105.973999	1686.16	1690.31	1698.36	1709.39	1707.65	1702.65	1679.04	1705.62	1673.74	1669.36	1689.02	1701.42	1708.29	1705.86	1687.54	1673.61	1687.8	1674.36	1701.89	1672.44	1708.07	1706.73	1702.25	1725.26	1666.66	1684.26	1709.58	1665.45	1708.22	1676.21	1682.71	1707.05	1678.95	1721	1709.72	1713.93	1703.6	1700.01	1682.15	1676.93	1685.29	1676.49	1686.36	1668.8	1692.9	1691.89	1701.3	1662.33	1687.93
106.470001	1690.4	1692.08	1699.44	1708.99	1706.03	1703.02	1678.05	1707.74	1672.97	1666.78	1689.6	1700.28	1707.76	1702.71	1687.09	1673.39	1689.97	1673.97	1702.33	1671.82	1706.23	1707.17	1702.18	1721.82	1665.58	1686.38	1708.6	1664.49	1706.85	1675.29	1684.1	1705.47	1681.43	1721.95	1707.65	1714.9	1702.14	1700.29	1680.18	1676.09	1685.91	1678.35	1687.39	1666.97	1691.17	1690.17	1701.98	1662.06	1688.49
106.964996	1690.54	1691.37	1696.1	1708.44	1707.02	1702.53	1678.68	1707.27	1671.41	1668.19	1689.6	1699.68	1709.52	1705.54	1686.69	1672.75	1689.14	1674.09	1701.24	1671.11	1705.52	1706.77	1701.39	1724.65	1668.27	1684.77	1708.26	1665.8	1707.1	1676.42	1683.28	1705.26	1678.76	1720.85	1711.86	1715.02	1704.08	1700.49	1679.63	1676	1685.66	1680.34	1686.51	1666.61	1690.78	1692.59	1702.31	1660.27	1689.04
107.459999	1692.27	1690.33	1693.9	1709.3	1708.11	1702.79	1676.77	1707.46	1673.33	1670.49	1688.65	1702.02	1709.19	1702.47	1689.45	1671.25	1687.87	1677.54	1700.42	1671.23	1706.78	1705.29	1702.98	1723.89	1664.74	1686.71	1709.44	1666.33	1707.27	1677.29	1684.12	1707.5	1682.37	1723.61	1711.03	1714.34	1704.29	1699.35	1679.81	1675.25	1686.02	1677.29	1688.4	1667.67	1692.81	1690.38	1701.21	1662.11	1687.98
107.955002	1688.47	1691.44	1698.22	1710.02	1705.17	1706.02	1678.43	1707.13	1671.06	1671.58	1689.27	1701.77	1709.15	1703.86	1690.77	1672.91	1686.86	1675.11	1703.61	1673.71	1707.53	1705.76	1700.55	1721.93	1665.19	1683.67	1708.36	1665.18	1708.99	1677.57	1683.96	1704.9	1678.43	1719.54	1706.8	1714	1705.19	1698.74	1681.59	1674.54	1684.98	1676.91	1687.48	1668.5	1691.9	1690.6	1703.81	1662.62	1687.28
108.449997	1690.59	1690.44	1698.1	1708.69	1705.24	1701.17	1677.35	1706.26	1673.83	1668.99	1688.86	1698.41	1706.95	1703	1686.93	1671.82	1687.25	1672.89	1702.54	1670.89	1707.22	1705.84	1702.46	1721.81	1667.62	1682.55	1708.66	1664.08	1706.44	1674.94	1683.58	1706.13	1680.71	1720.81	1708.31	1713.55	1702.15	1697.78	1681.68	1675.62	1687.18	1677.68	1686.8	1668.49	1692.8	1691.45	1703.29	1659.03	1689.23
108.945999	1688.64	1691.86	1697.23	1710.73	1705.85	1703.71	1678.59	1703.73	1672.03	1669.48	1688.3	1699.69	1709.52	1703.88	1687.41	1673.93	1689.19	1675.31	1701.99	1674.8	1707.16	1705	1701.8	1722.42	1664.94	1684.37	1708.84	1666.28	1708.3	1676.52	1685.17	1705.52	1679.93	1721.84	1707.79	1712.65	1702.59	1700.43	1679.56	1676	1685.95	1675.09	1685.71	1666.98	1691.58	1691.79	1701.84	1659.97	1688.14
109.441002	1689.01	1691.87	1697.81	1708.76	1707.08	1703.4	1676.97	1705.46	1672.1	1669.72	1687.19	1699.5	1708.62	1702.54	1687.86	1673.92	1689.96	1673.52	1701.85	1671.42	1706.25	1707.9	1701.34	1722.22	1664.63	1684.61	1707.67	1663.97	1708.84	1675.71	1683.88	1705.69	1680.49	1719.01	1707.06	1715.38	1706.26	1697.38	1680.3	1676.39	1685.12	1678.3	1689.64	1664.85	1692.29	1691.5	1699.79	1663.17	1688.03
109.935997	1688.01	1690.19	1695.51	1708.13	1707.64	1703	1679.11	1706.57	1672.33	1670.25	1689.62	1700.79	1709.03	1702.39	1687.61	1674.15	1687.29	1675.38	1703.93	1673.19	1705.96	1705.48	1700.06	1720.44	1666.19	1686.19	1707.65	1664.65	1707.06	1675.67	1681.03	1706.84	1681.94	1723.19	1710.46	1715.15	1702.43	1699.81	1680.36	1675.77	1685.21	1676.62	1686.32	1670.25	1692.31	1691.84	1701.22	1660.94	1687.94
110.431000	1685.95	1691.16	1697.81	1708.42	1706.13	1703.44	1680.49	1706.69	1672.9	1671.24	1690.54	1700.33	1710.09	1702.45	1687.65	1673.36	1686.42	1674.35	1703.8	1672.33	1707.63	1706.19	1701.05	1722.44	1665.51	1685.82	1708.3	1665.55	1708.7	1676.2	1681.2	1705.01	1679.19	1721.05	1708.74	1714.45	1702.04	1700.39	1679.08	1674.65	1685.66	1677.13	1687.24	1667.92	1690.02	1692.32	1702.07	1661.59	1688.83
110.926003	1689.81	1692.04	1696.44	1709.23	1706.16	1701.32	1680.28	1704.89	1671.31	1669.93	1688.4	1700.41	1706.6	1703.86	1688.49	1672.22	1687.46	1672.25	1700.29	1672.2	1706.96	1705.78	1702.55	1721.45	1664.13	1684.98	1708.96	1664.92	1707.15	1676.35	1683.27	1703.79	1681.02	1720.7	1709.24	1713.96	1703.12	1698.18	1681.31	1677.55	1685.66	1675.45	1684.73	1666.47	1692.21	1691.7	1700.75	1660.37	1686.45
111.421997	1690.33	1692.55	1696.06	1708.14	1708.39	1702.33	1676.63	1705.88	1671.36	1668.85	1687.88	1701.6	1709.45	1704.9	1687.05	1673.65	1687.88	1673.09	1702.07	1671.96	1708.42	1708.56	1703.16	1722.58	1666.74	1683.56	1708.43	1663.61	1708.59	1676.66	1684.29	1703.29	1680.77	1722.41	1707.39	1713.28	1703.65	1697.71	1683.14	1674.86	1684.67	1677.17	1684.98	1666.38	1694.58	1693.32	1702.69	1661.13	1687.34
111.917000	1689.46	1692.26	1696.71	1709.99	1707.53	1703.34	1679.14	1706.07	1671.83	1669.91	1688.62	1700.13	1708.76	1701.04	1686.92	1673.42	1686.44	1676.8	1701.75	1670.8	1707.15	1708	1700.81	1723.19	1666.03	1684.69	1706.51	1665.39	1705.41	1675.79	1685.35	1704.51	1680.43	1721	1707.17	1715.29	1703.78	1700.41	1677.12	1676.62	1684.78	1677.28	1685.6	1665.29	1692.33	1692.25	1701.31	1661.4	1686.55
112.412003	1687.96	1691.4	1695.9	1708.52	1706.63	1702.77	1678.77	1707.72	1673.49	1668.33	1689.53	1699.8	1709.57	1703.61	1685.51	1674.4	1688.86	1673	1702.09	1673.39	1707.42	1704.71	1701.56	1722.12	1666.29	1684.31	1710.13	1663.76	1707.46	1676.82	1681.56	1704.75	1682.61	1724.38	1707.48	1714.18	1702.96	1700.16	1680.56	1675.82	1685.69	1676.98	1685.11	1665.35	1693.75	1690.52	1700.83	1662.67	1687.96
112.906998	1689.67	1693.25	1699.8	1709	1708.55	1704.9	1680.96	1705.54	1671.77	1669.95	1692.04	1702.25	1710.73	1703.13	1689.7	1674.16	1689.28	1676.25	1703.06	1672.67	1708.38	1705.95	1700.25	1723.39	1666.07	1683.36	1706.19	1665.59	1706.03	1677.74	1682.97	1704.82	1679.57	1720.68	1708.19	1711.54	1700.47	1698.26	1677.7	1674.49	1686.63	1676.5	1687	1665.7	1692.08	1691.92	1700.56	1660.99	1688.89
113.402000	1689.18	1691.35	1698.8	1706	1707.92	1701.33	1676.29	1704.58	1672.09	1669.76	1687.36	1699.52	1707.74	1703.34	1686.32	1672.37	1688.01	1674.8	1701.88	1672.06	1708.88	1703.73	1701.06	1720.14	1665.91	1685.4	1708.52	1665.03	1707.88	1677.57	1684.4	1704.56	1681.8	1723.08	1709.57	1712.96	1702.58	1699.28	1679.57	1675.75	1685.04	1675.96	1686.88	1667.57	1692.62	1692.75	1701.48	1661.68	1688.06
113.898003	1690.05	1691.43	1695.82	1710.31	1707.69	1706.03	1678.29	1707.95	1673.32	1669.82	1687.54	1701.53	1710.12	1705.22	1689.26	1673.16	1689.21	1677.37	1701.94	1674.67	1705.17	1705.33	1700.98	1723.47	1665.14	1685.21	1706.77	1664.61	1708.38	1676.24	1684.62	1704.27	1678.32	1721.03	1706.32	1712.64	1705.7	1697.72	1679.43	1676.43	1685.19	1675.61	1687.96	1666.58	1691.63	1685.19	1699.66	1660.17	1688.64
114.392998	1688.79	1690.64	1694.92	1707.95	1706.34	1704.67	1677.78	1706.55	1672.43	1669.1	1690.38	1698.82	1709.72	1701.93	1688.05	1674.36	1686.99	1675.18	1702.08	1672.52	1708.32	1703.07	1698.78	1722.85	1664.48	1685.33	1709.4	1664.94	1707.68	1673.81	1682.28	1704.06	1679.42	1721.24	1707.55	1711.4	1701.13	1700.08	1681.33	1675.92	1686.93	1678.1	1686.07	1666.33	1692.5	1693	1700.5	1661.34	1688.84
114.888000	1689.04	1688.81	1696.7	1708.02	1707.86	1701.97	1678.17	1706.56	1674.59	1668.72	1689.34	1702.02	1706.7	1703.15	1689.48	1673.47	1686.74	1674.62	1700.67	1670.6	1707.37	1705.49	1699.13	1720.29	1665.3	1684.04	1705.82	1663.9	1710.02	1673.87	1683.02	1702.44	1679.89	1719.93	1709.46	1713.41	1701.35	1698.77	1680.87	1676.92	1685.16	1676.65	1686	1667.84	1691.39	1691.82	1700.19	1663.34	1688.77
115.383003	1688.62	1691.84	1695.06	1708.26	1705.43	1701.9	1675.68	1707.56	1673.47	1668.91	1688.89	1699.97	1708.43	1704.38	1687.02	1672.29	1688.46	1675.38	1704.12	1673.37	1704.96	1703.67	1699.59	1720.31	1667.52	1683.05	1706.15	1663.78	1707.2	1676.53	1684.01	1706.16	1680.98	1723.04	1707.79	1713.18	1702.93	1697.36	1680.73	1677.18	1686.15	1677.13	1686.26	1668.79	1689.24	1690.51	1702.49	1661.6	1689.11
115.877998	1689.62	1692.43	1697.28	1708.83	1708.15	1703.83	1677.99	1705.22	1670.76	1669.22	1690.54	1698.12	1709.48	1703.81	1686.75	1674.04	1687.56	1675.57	1702.82	1672.98	1709.34	1703.08	1700.13	1722.08	1665.15	1683.86	1707.58	1664.43	1707.04	1674.1	1682.49	1703.98	1680.39	1722.85	1707.65	1713.25	1703.26	1698.53	1681.45	1675.93	1684.68	1676.26	1684.71	1669.34	1694.26	1693.42	1701.18	1662.29	1688.08
116.374001	1689.04	1692.34	1698.98	1708.83	1706.13	1702.2	1678.4	1705.29	1669.88	1668.91	1688.63	1700.94	1709.38	1703.28	1686.73	1673.07	1684.51	1672.56	1703.68	1672.11	1706.97	1705.38	1700.26	1722.82	1667.9	1683.81	1706.19	1664.71	1707.54	1674.58	1682.93	1706.3	1680.05	1720.93	1707.95	1715.36	1702.56	1698.43	1681.59	1675.67	1686.36	1676.18	1685.22	1667.05	1692.22	1690.86	1701.41	1660.89	1687.86
116.869003	1686.62	1690.2	1698.71	1706.6	1706.56	1703.67	1677.48	1703.88	1671.22	1669.46	1688.7	1700.65	1711.53	1702.4	1687.84	1670.49	1684.33	1673.96	1701.05	1672.01	1706.2	1704.58	1700.36	1724.04	1665.58	1685.52	1707.39	1663.79	1705.71	1676.6	1685.21	1704.61	1678.14	1722.7	1708.54	1712.5	1702.31	1698.09	1681.9	1674.26	1683.44	1676.64	1686.12	1667.64	1693.33	1691.81	1701.17	1662.6	1689.91
117.363998	1689.4	1690.36	1695.99	1709.76	1706.64	1703.29	1678.78	1707.77	1672.92	1668.7	1687.67	1700.47	1707.87	1703.13	1687.69	1673.44	1687.83	1675.2	1701.49	1671.18	1705.89	1704.52	1699.71	1720.15	1665.2	1684.49	1708.17	1662.92	1707.65	1676.11	1682.97	1704.47	1678.57	1721.16	1705.45	1712.66	1705.47	1700.48	1681.85	1677	1687.17	1678.43	1686.28	1665.46	1691.63	1693.38	1702.71	1660.45	1687.9
117.859001	1690.12	1689.35	1697.06	1708.64	1707.69	1702.39	1676.73	1706.93	1672.07	1669.45	1688.16	1699.52	1708.58	1703.41	1690.63	1674.12	1687.68	1672.66	1702.98	1671.46	1708.06	1705.11	1699.85	1721.85	1665.22	1681.92	1706.5	1664.43	1707.15	1677.03	1682.8	1702.83	1680.69	1721.31	1708.28	1711.34	1700.87	1698.32	1681.25	1675.13	1687	1676.29	1685.27	1665.04	1690.35	1692.05	1700.09	1660.64	1687.13
118.353996	1690.65	1692.02	1697.38	1708.32	1707.86	1703.53	1676.86	1708.29	1671.67	1669.09	1686.83	1698.56	1708.53	1705.83	1687.16	1674.71	1690.67	1675.25	1703.02	1671.59	1706.67	1705.69	1700.6	1721.96	1663.94	1685.41	1706.55	1663.11	1709.88	1677.38	1682.95	1705.99	1682.97	1722.08	1707.33	1713.9	1704.52	1699.01	1683.96	1676.3	1688.56	1676.66	1687.58	1669.79	1694.32	1690.21	1703.15	1660.41	1685.61
118.849998	1687.92	1689.89	1696.31	1707.32	1703.8	1701.21	1675.88	1704.89	1672.41	1668.09	1686.76	1699.71	1709.83	1701.69	1686.6	1672.61	1688.03	1675.16	1700.95	1672.94	1707.44	1705.21	1702.68	1720.03	1665.53	1684.78	1706.51	1666.69	1707.56	1674.83	1681.77	1703.96	1680.66	1721.37	1708.5	1713.06	1701.51	1699.01	1680.13	1674.03	1685.35	1676.08	1684.93	1665.45	1692.38	1691.59	1698.31	1659.06	1687.23
119.345001	1690.37	1691.86	1698.05	1709.73	1706.75	1706.58	1678.35	1705.74	1671.68	1669.18	1689.29	1699.16	1710.3	1704.44	1686.71	1673	1687.1	1675.14	1701.08	1674.42	1707.55	1706.74	1702.44	1723.9	1664.49	1684.73	1706.5	1664.7	1709.13	1676.05	1684.87	1706.6	1680.48	1722.75	1707	1714.98	1703.64	1699.35	1679.9	1675.84	1686.44	1674.92	1687.1	1668.7	1692.04	1691.94	1702.95	1661.22	1687.54
119.839996	1688.15	1692.44	1696.72	1708.13	1705.28	1701.78	1678.53	1706.83	1672.71	1670.77	1689.07	1699.37	1706.45	1703.72	1687.25	1675.53	1687.83	1674.49	1703.46	1671.49	1705.13	1705.9	1700.45	1722.65	1665.2	1684.44	1708.18	1666.35	1707.24	1675.73	1683.13	1705.3	1681.33	1720.36	1709.53	1713.09	1707.21	1697.14	1681.06	1677.08	1686.02	1677.63	1684.63	1666.08	1693.64	1691.43	1698.83	1663.14	1687.95
120.334999	1688.91	1690.59	1696.46	1707.79	1707.18	1701.53	1679.64	1706.15	1671.24	1668.9	1688.81	1699.34	1706.47	1704.02	1686.57	1673.59	1685.74	1675.43	1700.54	1673.11	1706.41	1704.77	1700.56	1721.71	1665.01	1682.46	1707.3	1665.19	1705.32	1676.36	1684.15	1704.09	1680.16	1720.11	1708.08	1709.96	1706.21	1699.82	1681.46	1674.16	1685.34	1675.46	1687.68	1666.03	1690.01	1691.81	1700.27	1661.54	1687.96
120.831001	1689.33	1693.51	1693.76	1710.65	1709.4	1703.1	1676.87	1705.32	1673.17	1669.76	1690.47	1696.54	1706.1	1702.08	1684.81	1672.89	1684.94	1675.09	1701.62	1673.97	1707.43	1704.11	1700.64	1721.07	1666.25	1683.4	1706.56	1665.91	1709.27	1674.4	1682.86	1705.23	1680.91	1720.08	1709.68	1714.19	1701.92	1696.11	1680.63	1677.82	1684.95	1675.83	1688.2	1666.37	1693.83	1690.54	1701.77	1661.59	1690.25
121.325996	1686.19	1690.02	1695.19	1709.03	1708.15	1702.91	1679.11	1705.36	1673.46	1669.28	1690.3	1700.03	1708.2	1703.12	1689.9	1671.14	1688.17	1675.36	1700.37	1672.69	1707.11	1703.65	1701.04	1721.67	1665.41	1685.83	1705.84	1664.89	1708.11	1673.25	1683	1703.55	1678.46	1720.22	1708.71	1713.63	1703.48	1697.78	1680.01	1674.23	1685.12	1674.72	1686.44	1669.1	1690.44	1691.5	1701.54	1662.26	1690.23
121.820999	1688.87	1690.67	1700.17	1710.12	1708.14	1701.71	1679.27	1706.08	1671.96	1667.07	1691.41	1701.26	1705.83	1703.76	1686.75	1673.5	1687.54	1677.22	1701.86	1672.5	1706.92	1707.99	1701.44	1721.7	1665.75	1684.6	1710.02	1665.44	1708.57	1676.05	1684.55	1708	1679.21	1721.72	1704.78	1717.2	1705.17	1698.11	1681.07	1674.84	1685.75	1676.81	1684.9	1665.1	1691.96	1691.93	1701.69	1662.45	1686.62
122.316002	1688.14	1689.56	1699.16	1709.01	1706.48	1701.43	1676.48	1706.23	1674.28	1667.59	1689.83	1702.58	1708.63	1703.94	1688.03	1673.7	1687.31	1675.35	1703.08	1673.05	1707.25	1705.9	1697.83	1724	1664.63	1684.84	1705.05	1663.94	1708.18	1677.03	1682.15	1705.99	1681.01	1723.06	1706.66	1714.1	1703.2	1700.54	1678.35	1676.34	1684.86	1677.82	1685.05	1667.36	1693.09	1690.51	1701.14	1662.7	1690.05
122.810997	1687.63	1690.84	1698.01	1707.75	1706.08	1702.37	1677.94	1702.24	1671.39	1670.62	1690.14	1698.88	1710.52	1702.36	1687.69	1671.17	1685.73	1675.34	1700.08	1673.13	1706.5	1704.36	1699.71	1721.55	1665.29	1683.09	1709.56	1665.9	1705.01	1677.52	1683.33	1703.01	1678.8	1720.62	1705.98	1711.89	1703.87	1700.56	1684.24	1676.64	1686.07	1676.94	1685.84	1667.59	1690.38	1691.6	1703.86	1661.67	1689
123.306999	1686.46	1690.77	1693.87	1708.42	1709.87	1700.77	1675.82	1706.21	1672.63	1667.66	1688.73	1698.23	1709.76	1704.3	1685.58	1673.37	1687.84	1675.89	1701.84	1672.3	1704.75	1706.54	1700.3	1723.42	1665.51	1682.77	1709.03	1664.66	1707.88	1677.47	1681.88	1705.21	1680.54	1723.38	1709.6	1713.24	1704.88	1698.88	1680.44	1675.06	1684.35	1675.85	1685.37	1665.55	1691.01	1692.82	1704.12	1660.74	1685.66
123.802002	1688.24	1687.84	1696.36	1705.89	1705.51	1701.38	1677	1705.67	1671.66	1668.36	1687.44	1699.01	1706.05	1701.56	1685.24	1671.85	1687.92	1674.11	1701.33	1672.58	1704.02	1705.28	1699.72	1720.27	1663.03	1684.49	1706.72	1664.87	1707.38	1674.9	1682.2	1704.69	1680.15	1720.51	1705.85	1714.43	1700.4	1696.5	1680.35	1677	1687.68	1674.92	1684.53	1665.92	1693.02	1690.9	1699.95	1662.52	1684.68
124.296997	1687.89	1692.16	1696.52	1705.14	1707.69	1703.09	1677	1704.81	1672.76	1670.19	1686.84	1696.35	1707.75	1701.44	1687.03	1672.63	1687.81	1674.44	1700.25	1672.82	1707	1704.9	1699.05	1722.14	1665.81	1682	1707	1662.39	1706.3	1674.26	1680.9	1702.89	1680.07	1719.89	1708.04	1712.59	1702.31	1697.71	1679.82	1675.15	1684.88	1675.34	1685.19	1666.8	1689.44	1689.53	1697.52	1659.57	1686.59
124.792000	1685.89	1691.8	1695.24	1707.84	1704.53	1700.86	1677.34	1704.85	1672.36	1670.13	1688.55	1700.7	1709.31	1702.5	1686.02	1673.61	1686.97	1674.28	1702.14	1674.05	1706.71	1702.68	1701.52	1719.6	1664.98	1684.57	1707.91	1664.22	1706.83	1675.78	1679.66	1705.15	1678.7	1718.54	1706.89	1712.16	1703.71	1697.8	1680.65	1676.5	1685.33	1673.39	1686.23	1665.84	1691.56	1688.07	1701.75	1662.77	1687.73
125.287003	1688.81	1689.4	1694.69	1707.53	1708	1701	1677.9	1706.42	1671.9	1669.82	1687.09	1698.09	1706.21	1701.34	1688.43	1671.61	1687.25	1673.52	1701.55	1672.08	1704.82	1705.26	1699.35	1720.12	1663.89	1683.69	1705.7	1664.09	1705.44	1675.43	1681.29	1701.64	1680.77	1718.28	1707.95	1713.03	1703.75	1698.11	1678.67	1674.6	1686.9	1673.42	1686.04	1666.54	1692.6	1690.36	1701.48	1660.54	1688.31
125.782997	1688.84	1691.84	1696.94	1709.01	1706.22	1702.85	1677.86	1704.19	1673.22	1666.11	1687.77	1696.59	1708.31	1700.72	1685.98	1673.43	1687.06	1672.58	1701.38	1670.35	1706.09	1703.35	1698.96	1721.49	1666.42	1684.17	1707.21	1665.5	1707.75	1676.37	1684.04	1703.74	1681.72	1720.59	1707.69	1712.94	1702.15	1697.1	1677.77	1675.21	1685.79	1675.48	1685.46	1665.82	1690.64	1690.24	1701.12	1660.41	1688.14
126.278000	1685.9	1691.04	1696.53	1707.69	1705.35	1698.41	1678.98	1705.15	1669.94	1668.77	1686.69	1698.6	1708.97	1704.54	1686.33	1672.69	1686.43	1673.54	1701.97	1671.82	1707.85	1702.92	1701.47	1718.95	1665.56	1682.83	1707.37	1665.45	1708.1	1676.75	1684.16	1703.67	1681.75	1719.46	1706.74	1711.02	1703.68	1696.25	1678.6	1673.95	1685.13	1676.22	1685.26	1667.96	1691.49	1692.3	1700.66	1660.98	1686.71
126.773003	1687.07	1692.23	1696.67	1707.69	1704.7	1701.64	1676.45	1705.84	1672.94	1668.02	1686.85	1699.43	1706.88	1700.24	1688.28	1672.09	1687.03	1672.57	1701.21	1671.51	1707.73	1702.09	1699.81	1719.71	1664.22	1681.49	1706.07	1663.58	1705.48	1676.77	1684.61	1704.25	1678.61	1720.03	1706.25	1713.16	1702.25	1698.46	1677.53	1673.74	1684.08	1674.12	1682.92	1666.22	1690.71	1688.75	1700.11	1660.9	1686.75
127.267998	1685.39	1689.99	1698.01	1709.44	1705.11	1703.74	1679.12	1705.93	1673.32	1671.9	1690.06	1700.33	1706.88	1702.15	1687.64	1674.32	1687.71	1674.83	1701.79	1671.54	1706.25	1705.9	1702.28	1721.74	1666.11	1685.9	1706.97	1664.87	1708.32	1675.36	1683.24	1702.71	1680.63	1719.77	1706.11	1712.63	1702.91	1696.98	1677.28	1674.76	1684.67	1675.45	1685.93	1665.89	1691.1	1691.96	1697.99	1660.24	1687.67
127.763000	1687.17	1691.1	1694	1707.26	1704.08	1701.15	1676.47	1703.37	1672.88	1668.21	1688.23	1698.21	1708.63	1702.36	1687.99	1671.12	1687.25	1673.25	1698.91	1673.37	1707.81	1705.34	1700.09	1722.14	1666.4	1685.52	1707.99	1664.93	1707.42	1675.92	1681.87	1705.96	1678.66	1720.61	1708.36	1712	1702.73	1697.45	1678.76	1673.34	1683.47	1676.64	1685.72	1666.64	1689.61	1691.63	1698.56	1661.71	1686.62
128.259003	1687.51	1690.28	1694.44	1709.44	1704.7	1700.52	1677.1	1705.1	1672.07	1668.22	1689.55	1699.04	1706.86	1702.92	1685.63	1673.56	1686.31	1675.09	1703.04	1672.41	1705.64	1704.49	1701.76	1719.9	1665.18	1681.89	1708.15	1666	1708.68	1675.62	1684.22	1705.63	1678.34	1719.14	1707.84	1711.36	1700.38	1698.2	1679.19	1675.37	1686.85	1676.07	1685.68	1667.27	1689.96	1692.45	1700.12	1661.33	1686.19
128.753998	1687.64	1691.15	1694.32	1708.48	1707.52	1701.06	1680.14	1705.5	1673.01	1670.12	1688.31	1699	1706.88	1701.63	1686.14	1672.44	1687.12	1675.17	1700.79	1672.09	1705.91	1705.12	1700.17	1723.84	1666.89	1684.32	1708.58	1662.6	1707.74	1673.07	1682.61	1703.49	1678.84	1720.03	1707.81	1712.25	1702.42	1695.92	1681.48	1675.3	1685.57	1675.45	1684.21	1667.44	1691.76	1690.63	1702.09	1659.93	1684.93
129.248993	1687.32	1690.88	1695.99	1706.87	1703.95	1700.91	1676.4	1708.1	1674.07	1666.56	1687.46	1699.28	1706.35	1702.86	1684.07	1674.25	1688.77	1674.4	1703.49	1672.49	1707.35	1705.05	1698.77	1721.26	1666.07	1683.12	1706.4	1664.87	1706.52	1675.34	1683.01	1703.73	1677.87	1720.19	1707.7	1713.57	1701.28	1696.49	1678.9	1675.7	1684.95	1675.86	1685.62	1666.05	1692.69	1690.46	1699.16	1661.18	1688.38
129.744003	1688.25	1689.41	1694.49	1708.09	1706.29	1701.19	1677.59	1705.75	1673.69	1667.85	1688.97	1701.24	1707.38	1703.19	1686.89	1671.94	1687.53	1676.73	1699.34	1673.22	1707.3	1702.73	1700.14	1719.45	1664.68	1681.5	1707.85	1663.98	1706.96	1676.42	1682.14	1703.98	1680.18	1721.32	1707.53	1711.65	1703.83	1699.3	1678.45	1673.72	1684.49	1676.74	1684.72	1666.97	1690.06	1691.49	1700.09	1659.16	1687.58
130.238998	1687.1	1688.5	1691.83	1706.63	1706.05	1702.52	1676.74	1704.48	1670.88	1668.92	1688.28	1697.72	1709.52	1702.24	1687.48	1672.54	1686.7	1674.57	1702.36	1674.78	1705.79	1705.05	1703.53	1719.27	1666.87	1683.5	1704.07	1664.54	1705.73	1676.03	1680.96	1704.1	1678.03	1720.09	1706.17	1714.79	1700.29	1698.85	1680.78	1672.64	1683.77	1675.2	1685.61	1668.79	1691.26	1689.47	1698.33	1659.43	1687.64
130.735001	1689.4	1690.45	1697.45	1706.99	1704.69	1702.71	1679.63	1706.4	1672.03	1669.26	1689.03	1699.36	1708.42	1700.61	1685.92	1675.4	1685.08	1672.99	1701.73	1669.67	1708.43	1706.25	1698.53	1721.28	1665.03	1682.69	1705.99	1663.95	1707.16	1675.78	1682.66	1702.86	1678.19	1719.86	1704.96	1712.88	1700.43	1697.8	1679.09	1673.12	1683.29	1674.93	1683	1665.43	1690.41	1691.15	1698.29	1660.41	1688.16
131.229996	1687.26	1691.88	1693.66	1707.94	1704.78	1702.01	1676.45	1704.37	1670.16	1668.87	1687.54	1698.1	1705.82	1700.61	1687.61	1674.79	1685.47	1673.18	1704.97	1671.55	1707.19	1704.34	1700.15	1719.99	1663.92	1683.8	1705.79	1662.77	1707.53	1676.87	1682.76	1704.49	1676.99	1719.85	1707.5	1713.92	1703.17	1696.09	1678.16	1675.05	1684.47	1676.85	1687.78	1667.69	1691.42	1689.71	1701.12	1661.74	1686.84
131.725006	1689.24	1691.13	1697.28	1704.31	1705.18	1701.86	1676.05	1705.56	1673.15	1668.39	1688.94	1697.47	1706.89	1702.17	1688	1670.8	1686.35	1675.39	1701.9	1671.43	1707.31	1705.96	1698.05	1719.14	1666.17	1685.07	1706.27	1665.02	1703.95	1675.47	1681.04	1705.02	1678.31	1721.42	1705.82	1714.04	1700.59	1694.75	1678.87	1674.1	1686.15	1675.59	1686.59	1666.12	1690.55	1690.09	1700.33	1660.02	1687.54
132.220001	1688.06	1690.34	1694.14	1704.11	1704.32	1699.5	1675.8	1702.91	1671.27	1670	1687.97	1698.69	1707.87	1701.5	1686.06	1672.75	1685.68	1673	1701.61	1671.69	1705.51	1703.67	1698.01	1717.99	1662.19	1682.62	1706.4	1664.43	1705.6	1676.96	1681.52	1704.54	1678.96	1719.05	1707.77	1711.65	1701.51	1695.24	1678.49	1673.33	1685.73	1676.83	1687.24	1664.9	1690.17	1688.87	1699.03	1661.24	1688.25
132.716003	1685.31	1689.14	1693.07	1705.29	1702.73	1700.77	1678.67	1704.16	1670.57	1665.93	1686.93	1696.96	1706.82	1701.07	1684.1	1671.97	1685.08	1673.51	1700.22	1670.64	1705.21	1701.9	1698.43	1716.33	1663.16	1682.89	1706.28	1664.78	1704.63	1674.55	1681.43	1701.76	1679.92	1717.99	1708.67	1711.18	1700.17	1697.33	1677.22	1674.35	1685.31	1674.11	1683.71	1667.1	1693.13	1690.03	1698.62	1660.41	1685.91
133.210999	1685.89	1688.08	1696.67	1707.01	1705.95	1699.83	1677.71	1705.68	1670.87	1668.75	1688.48	1698.07	1706.57	1699.53	1684.59	1673.24	1687.99	1672.28	1701	1670.88	1704.66	1703.9	1699.57	1720.11	1662.67	1681.9	1705.6	1662.6	1706.24	1673.16	1679.85	1702.39	1675.67	1718.09	1706.2	1710.57	1699.14	1694.31	1680.13	1671.7	1683.31	1674.61	1684.54	1665.49	1689.49	1687.93	1699.26	1661.55	1688.48
133.705994	1687.19	1689.83	1696.21	1706.71	1705.44	1699.24	1677.18	1703.15	1672.75	1667.41	1688.26	1698.96	1708.45	1701.02	1686.59	1673.53	1682.64	1674.34	1700.11	1670.67	1707.02	1701.22	1700.66	1719.28	1664.57	1682.1	1704.4	1663.57	1704.18	1673.64	1679.88	1704.25	1677.66	1718.59	1704.59	1711.69	1700.72	1697.34	1679.61	1674.02	1686.06	1674.78	1684.32	1664.88	1690.29	1689.65	1700.97	1659.38	1687.55
134.201004	1686.99	1690.59	1695.03	1707.66	1705.88	1700.54	1676.08	1705.77	1670.67	1668.15	1687.48	1698.66	1705.98	1701.61	1687.08	1671.76	1684.72	1675.89	1701.26	1672.11	1703.49	1702.41	1698.75	1719.18	1665.83	1682.88	1702.68	1663.56	1705.86	1675.84	1679.3	1703.78	1678.23	1718.89	1704.72	1712.89	1702.07	1698.85	1677.65	1673.46	1686.23	1673.86	1682.92	1663.27	1690.79	1689.35	1698.2	1660.45	1688.89
134.695999	1687.95	1689.84	1694.64	1704.8	1700.56	1700.09	1676.78	1703.35	1670.03	1666.2	1688.78	1695.77	1706.37	1701.19	1684.01	1673.44	1688.01	1672.94	1699.26	1671.13	1706.54	1701.83	1697.43	1718.7	1664.94	1680.79	1704.81	1662.26	1706.24	1674.78	1679.42	1704.09	1677.29	1717.58	1705.86	1711.32	1699.33	1696.04	1677.24	1675.82	1685.49	1674.29	1683.86	1662.61	1689.79	1691.45	1699	1661.34	1686.37
135.192001	1687.48	1693.85	1693.21	1706.4	1704.48	1702.25	1674.65	1705.86	1669.35	1667.41	1688.14	1698.44	1706.38	1701.73	1684.31	1669.85	1685.44	1673.23	1698.55	1670.97	1704.92	1703.87	1697.36	1718.93	1663.72	1681.93	1705.28	1662.11	1705.76	1676.01	1681.22	1703.42	1677.58	1717.29	1706.4	1710.41	1700.23	1695.95	1678.9	1673.63	1683.76	1674.46	1684.56	1664.94	1689.19	1687.59	1699.65	1661.01	1685.43
135.686996	1685.14	1691.6	1694.19	1706.32	1705.51	1700.17	1675.74	1703.31	1671.68	1667.72	1687.19	1697.45	1709.07	1703.08	1685.26	1671.84	1686.32	1673.45	1702.71	1669.39	1707.06	1704.6	1698.78	1721.4	1664.52	1683.58	1703.93	1663.19	1708.46	1674.88	1680.26	1705.01	1678.45	1721.59	1708.02	1712.06	1700.47	1698.93	1679.15	1673.5	1684.14	1672.24	1683.71	1664.39	1690.1	1689.35	1698.94	1659.38	1686.43
136.182007	1684.23	1687.53	1694.51	1706.19	1706.25	1701.36	1673.78	1701.63	1672.85	1669.59	1688.36	1696.48	1706.48	1700.73	1684.82	1672.47	1687.57	1672.72	1700.96	1672.61	1707	1706.31	1698.17	1718.57	1664.64	1683.58	1704.67	1663.06	1706.3	1674.06	1678.98	1702.56	1678.58	1718.46	1707.66	1714.22	1699.48	1696.75	1678.06	1671.22	1684	1677.14	1687.86	1664.86	1688.92	1689.57	1699.04	1660.05	1685.89
136.677002	1688.9	1691.01	1695	1703.53	1703.38	1700.32	1673.84	1702.33	1671.97	1668.72	1687.14	1697.44	1706.24	1702.68	1683.94	1673.7	1687.23	1671.34	1698.97	1671.31	1704.81	1704.07	1697.92	1721.13	1664.57	1681.73	1707.07	1661.12	1705.68	1672.35	1681.8	1703.36	1678.18	1719.03	1705.75	1711.01	1698.88	1693.75	1677.69	1674.34	1684.66	1673.52	1685.1	1664.82	1689.18	1688.17	1700.03	1662.04	1685.4
137.171997	1685.81	1690.38	1695.97	1706.81	1705.56	1698.68	1676.73	1705.9	1670.51	1666.69	1685.96	1696.88	1705.99	1703.59	1684.59	1670.29	1687.01	1671.87	1698.5	1670.8	1702.47	1705.44	1698.12	1719.02	1662.51	1682.5	1706.66	1661.31	1705.75	1673.21	1682.46	1704.12	1677.3	1719.56	1706.79	1711.19	1699.87	1695.37	1677.69	1675.24	1682.72	1674.76	1684.75	1663.95	1691.58	1690.52	1696.85	1659.66	1686.34
137.667999	1690	1690.01	1695.47	1707.69	1704.5	1700.38	1675.8	1702.26	1671.51	1668.43	1688.03	1698.5	1706.74	1701.46	1684.72	1671.62	1683.65	1671.93	1700.06	1671.91	1704.18	1704.44	1697.72	1721.48	1665.12	1683.5	1707.23	1662.56	1707.81	1674.96	1682.11	1705.81	1677.59	1718.87	1705.57	1714.05	1698.94	1694.46	1679.56	1674.47	1683.64	1675.32	1686.34	1665.49	1690.55	1691.13	1699.21	1659.91	1687.18
138.162994	1688.65	1688.16	1693.77	1707.05	1705.23	1701.06	1675.95	1701.95	1671.91	1665.92	1689.63	1694.99	1707.24	1701.62	1685.03	1670.52	1688.85	1674.38	1700.31	1670.47	1704.92	1703.05	1700.14	1717.47	1662.5	1683.23	1705.78	1662.96	1705.93	1674.53	1681.69	1702.64	1679.15	1718.08	1706.18	1711.69	1700.4	1696.05	1679.94	1674.5	1683.81	1674.66	1686.24	1666.11	1689.02	1688.41	1698.68	1659.1	1686.88
138.658005	1685.71	1689.64	1692.82	1705.68	1704.98	1698.69	1674.99	1703.34	1669.87	1667.35	1687.59	1696.65	1705.19	1700.67	1686.93	1671.01	1684.15	1674.19	1701	1668.14	1703.87	1703.83	1698.36	1717.63	1663.48	1682.5	1706.79	1662.42	1705.5	1672.78	1682.21	1705.46	1679.03	1721.2	1706.95	1711.88	1700.14	1697.88	1678.31	1675.82	1684.28	1672.22	1684.78	1666	1691.79	1691.14	1697.12	1660.39	1689.1
139.153000	1685.49	1686.65	1694.18	1703.91	1704.95	1700.98	1676.14	1705.3	1671.04	1666.78	1686.84	1698.4	1706.99	1701.04	1683.39	1671.39	1685.62	1672.26	1699.98	1669.18	1704.09	1701.96	1698.54	1720.12	1665.69	1682.01	1704.18	1663.03	1704.86	1673.98	1680.89	1703.42	1679.42	1718.91	1705.4	1709.98	1700.94	1694.88	1681.39	1675.68	1684.37	1677.04	1684.26	1664.86	1691.17	1688.97	1698.71	1661.7	1686.84
139.647995	1687.36	1687.27	1696.25	1705.37	1705.32	1702.53	1676.52	1702.92	1671.72	1667.56	1688.38	1698.62	1706.94	1702.6	1684.35	1671.96	1685.14	1675.8	1700.62	1669.74	1703.68	1703.91	1698.09	1717.41	1668.06	1681.65	1706.76	1663.86	1706.08	1674.77	1682.66	1703.7	1676.43	1719.85	1704.96	1711.92	1699.41	1695	1679.11	1673.87	1684.45	1673.91	1683.56	1666.32	1690.88	1689.63	1697.91	1659.5	1690.54
140.143997	1687.19	1690.53	1693.42	1703.23	1704.8	1698.27	1677.28	1702.56	1670.57	1667.78	1684.58	1697.67	1706.31	1701.45	1687	1674.12	1686.83	1672.97	1700.87	1668.55	1702.05	1703.42	1698.92	1720.17	1665.82	1682.89	1705.35	1663.85	1704.89	1674.6	1681.96	1703.53	1678.03	1719.32	1705.9	1711.17	1701.87	1698.15	1679.8	1676.03	1683.8	1675.81	1684.14	1663.67	1689.98	1689.3	1696.81	1661	1685.13
140.639008	1685.76	1689.78	1697.84	1708.7	1704.35	1699.33	1675.92	1703.03	1669.44	1668.86	1687.67	1699.45	1706.04	1700.47	1687.96	1673.87	1686.52	1673.67	1700.15	1672.06	1702.49	1705.79	1699.04	1719.15	1664.44	1683.07	1705.36	1661.35	1706.57	1672.65	1680.55	1702.97	1679.75	1719.16	1707.91	1714.54	1701.92	1696.87	1678.76	1672.82	1685.12	1672.63	1685.78	1664.77	1691.47	1689.74	1699.89	1660.17	1687.9
141.134003	1691.17	1689.28	1693.06	1707.15	1704.71	1701.57	1676.26	1704.81	1670.27	1666.51	1687.79	1698.99	1707.26	1700.8	1684.84	1671.73	1686.65	1674.08	1700.3	1669.14	1705.58	1704.18	1698	1720.44	1663.87	1682.81	1705.39	1665.55	1707.37	1673.68	1681.16	1704.8	1679.86	1718.6	1709.05	1713.28	1702.4	1695.83	1678.49	1674.05	1685.33	1677.22	1687.25	1665.67	1688.85	1692.7	1699.53	1660.9	1686.05
141.628998	1688.11	1689.05	1694.06	1705.3	1703.94	1701.13	1675.98	1704.47	1669.32	1665.68	1687.64	1697.08	1708.12	1700.22	1684.78	1673.49	1684.21	1673.47	1701.68	1669.9	1707.32	1704.56	1698.26	1721.21	1665.08	1682.28	1708.72	1661.33	1704	1674.3	1679.2	1701.92	1677.16	1720.64	1704.64	1711.13	1701.12	1695.95	1681.27	1673.91	1685.86	1673.78	1687.36	1665.5	1690.51	1689.9	1702.23	1659.37	1687.61
142.123993	1687.42	1690.61	1695.86	1706.42	1702.96	1699.88	1674.5	1704	1671.05	1667.67	1686.41	1696.19	1704.76	1699.97	1687.28	1672.97	1686.08	1674.31	1700.37	1671.44	1704.62	1702.82	1701.13	1719.96	1664.57	1683.41	1705.51	1663.67	1703.24	1674.18	1682.17	1703.18	1679.39	1718.42	1707.1	1709.99	1699.09	1697	1678.51	1671.64	1681.98	1675.72	1684.46	1665.9	1687.35	1688.3	1697.73	1661.22	1689.37
142.619995	1685.41	1690.83	1693.03	1704.88	1703.43	1700.17	1677.18	1704.35	1670.47	1667.34	1687.47	1698.69	1704.94	1698.74	1685.44	1670.04	1686.62	1677.06	1700.1	1669.45	1703.07	1703.76	1698.57	1720.16	1664.48	1681.47	1704.1	1663.11	1706.52	1675.05	1682.64	1702.26	1677.94	1717.6	1709.48	1712.24	1702.34	1697.45	1679.62	1675	1685.48	1674.85	1686.52	1665.46	1688.32	1688.41	1701.48	1660.84	1687.69
143.115005	1687.56	1689.2	1693.1	1708.11	1702.94	1697.99	1677.17	1704.9	1671.07	1669.62	1687.82	1695.68	1704.93	1703.24	1685.28	1672.23	1686.21	1674.42	1699.35	1671.39	1703.86	1704.22	1698.03	1719.8	1667.78	1683.19	1704.36	1664.13	1704.9	1674.54	1683.17	1700.44	1679.41	1719.5	1707.3	1710.89	1700.3	1696.62	1678.64	1676.05	1685.65	1672.44	1684.37	1667.05	1689.07	1688.69	1697.83	1661.52	1687.67
143.610001	1687.4	1689.22	1692.96	1705.17	1702.26	1698.64	1676.12	1705.17	1674.23	1667.17	1686.2	1698.01	1705.82	1701.49	1684.38	1671.88	1684.81	1672.02	1700.64	1672.71	1703.32	1703.67	1696.82	1719.51	1663.52	1682.78	1706.18	1663.31	1705.74	1675.13	1682.39	1702.58	1679.69	1720.72	1706.12	1712.03	1698.13	1695.62	1678.11	1675.63	1684	1675.11	1683.86	1665.75	1690.34	1690.41	1698.58	1662.26	1688.27
144.104996	1688.85	1690.87	1692.57	1706.86	1704.57	1704.24	1676.79	1707.44	1669.32	1669.44	1685.46	1697.58	1706.82	1699.93	1684.5	1670.76	1683.46	1673.34	1702.37	1670.39	1702.52	1703.29	1698.56	1719.47	1662.25	1682.59	1705.88	1665.22	1705.88	1675.42	1681.23	1702.01	1677.24	1720.73	1708.08	1712.1	1700.18	1695.66	1680.21	1673.21	1682.54	1672.17	1684.4	1665.92	1687.76	1688.86	1697.17	1660.94	1688.69
144.600998	1688.39	1687.69	1693.95	1707.65	1704.05	1701.7	1676.62	1704.92	1671.54	1669.26	1685.91	1699.15	1706.56	1701.63	1684.88	1670.31	1686.64	1673.69	1698.83	1672.24	1705.47	1703.14	1698.32	1720.97	1664.18	1683.43	1704.19	1664.32	1704.5	1675.3	1680.82	1704.9	1680.48	1719.66	1704.91	1712.09	1703.05	1696.1	1678.76	1675.42	1685.84	1674.28	1682.28	1663.37	1690.89	1688.64	1698.99	1662.17	1688.34
145.095993	1687.23	1691.5	1694.16	1705.65	1701.85	1701.04	1676.02	1703.91	1671.24	1667.88	1685.18	1696.36	1706.81	1702.53	1686.19	1670.54	1686.76	1673.57	1701.6	1669.65	1704.04	1706.42	1697.49	1720.08	1663.97	1679.81	1707.25	1662.99	1706.32	1675.14	1679.01	1704.54	1676.22	1718.84	1704.86	1712.58	1699.91	1695.97	1677.66	1673.76	1685.26	1674.05	1682.93	1663.85	1687.98	1688.9	1698.79	1658.33	1686.39
145.591003	1686.94	1690.19	1693.72	1705.42	1703.67	1702.15	1676.76	1705.35	1671.36	1669.26	1687.79	1698.76	1705.56	1702.24	1684.33	1671.72	1685.99	1674.22	1702.12	1673.01	1704.25	1705.33	1698	1717.19	1665.25	1684.18	1703.45	1664.66	1706.29	1676.69	1681.32	1702.5	1677.27	1719.9	1705.87	1713.36	1702.38	1697.78	1678.05	1672.35	1687.1	1675.66	1685.29	1666.51	1689.62	1688.49	1700.35	1661.83	1688.27
146.085999	1686.05	1689.86	1694.63	1704.88	1706.7	1700.12	1676.73	1706.15	1673.03	1666.8	1690.16	1697.92	1707.31	1700.75	1683.65	1671.86	1687.32	1674.04	1699.19	1670.25	1705.74	1702.09	1698.83	1720.83	1666.71	1683.64	1706.83	1665.79	1707.25	1674.71	1684.01	1703.52	1676.95	1719.87	1707.58	1712.29	1700.56	1695.43	1678.98	1674.42	1684.57	1676.91	1684.84	1663.65	1692.01	1689.66	1698.94	1658.93	1686.11
146.580994	1689.73	1693.36	1695.7	1706.46	1702.24	1702.33	1677.85	1704.51	1672.36	1667.21	1689.29	1697.87	1706.29	1700.32	1686.51	1673.5	1683.72	1674.76	1699.75	1668.92	1705.52	1707.14	1697.59	1719.4	1666.12	1683.35	1705.36	1663.1	1707.04	1675.11	1679.98	1703.84	1679	1720.95	1706.82	1713.67	1700	1697.97	1677.38	1673.79	1684.9	1675.92	1685.13	1665.12	1690.07	1689.34	1700.08	1661.67	1688.86
147.076996	1687.67	1690.11	1693.19	1704.77	1705.71	1700.94	1675.36	1706.5	1672.32	1666.27	1687.9	1697.52	1706.52	1701.94	1685.96	1673.72	1686.03	1673.29	1700.13	1670.82	1707.29	1704.38	1699.08	1721.54	1666.43	1682.01	1706.74	1664.32	1707.68	1674.24	1682.17	1703.48	1678	1720.33	1706.19	1712.27	1703.29	1695.23	1679.56	1673.74	1686.59	1672.93	1685.17	1665.99	1689.7	1689.98	1699.47	1659.78	1687.18
147.572006	1685.63	1689.08	1692.45	1707.98	1706.28	1701.73	1676.99	1704	1671.78	1668.56	1687.51	1696.44	1705.58	1703.09	1684.74	1673.15	1686.34	1673.13	1700.85	1670.97	1702.89	1704.01	1698.08	1718.54	1664.38	1680.91	1704.61	1663.55	1705.67	1674.7	1678.42	1700.87	1678.04	1718.96	1707.4	1712.28	1703.49	1695.45	1677.63	1672.53	1684.34	1676.4	1683.88	1665.54	1686.4	1688.82	1696.6	1662.48	1685.15
148.067001	1687.44	1690.6	1694.76	1706.54	1701.91	1700.04	1678.01	1703.45	1674.01	1667.15	1688.21	1696.64	1708.6	1702.27	1684.37	1672.31	1686.87	1675.68	1698.05	1669.45	1706.77	1703.32	1699.82	1720.44	1666.02	1682	1705.23	1664.2	1707.25	1674.09	1682.3	1703.21	1678.77	1720.87	1708.51	1711.82	1702.6	1695.98	1679.31	1673.88	1682.86	1674.37	1684.48	1665.33	1690.35	1689.47	1698.52	1660.31	1687.98
148.561996	1688.11	1689.12	1695.43	1707.86	1707.41	1699.97	1674.98	1704.36	1670.59	1667.77	1687.75	1696.29	1706.4	1698.62	1686.85	1673.39	1685.75	1672.37	1700.98	1670.16	1703.96	1703.77	1697.71	1719.21	1665.7	1685.06	1706.26	1663.51	1707.39	1674.92	1681.55	1704.09	1678.95	1719	1705.58	1714.42	1701.4	1695.87	1679.37	1675.32	1682.11	1675.83	1683.1	1662.13	1689.53	1688.85	1700.23	1659.42	1687.48
149.057007	1689.01	1692.63	1694.01	1705.7	1705.96	1699.54	1674.37	1705.19	1673.48	1668.56	1687.59	1698.29	1708.51	1700.6	1687.34	1670.32	1686.69	1673.03	1701.58	1671.11	1703.96	1704.29	1697.71	1721.1	1665.96	1682.72	1705.81	1662.49	1706.78	1673.91	1682.12	1704.65	1677.66	1720.68	1705.12	1711.86	1702.15	1697.75	1676.74	1672.63	1683.01	1674.53	1684.44	1665.53	1690.93	1690.3	1700.15	1658.75	1687.55
149.552994	1686.57	1688.74	1692.92	1705.52	1704.96	1698.76	1676.02	1703.76	1672.85	1668.99	1687.06	1697.15	1707.51	1700.88	1684.65	1670.19	1687.1	1674.18	1699.49	1670.46	1703.64	1702.92	1699.46	1718.83	1663.76	1680.95	1703.61	1662.43	1706.24	1674.05	1681.74	1702.42	1680.48	1717.22	1704.59	1711.62	1699.2	1693.91	1679.2	1673.36	1684.33	1676.71	1684.82	1665.85	1689.78	1689.59	1699.89	1660.67	1688.29
150.048004	1688.53	1688.47	1695.65	1704.67	1702.44	1701.42	1676.22	1707.9	1673.66	1667.43	1686.45	1696.48	1708.27	1699.42	1686.3	1673.53	1686.89	1672.11	1701.6	1669.37	1704.38	1703.12	1698.37	1717.92	1666.56	1684.53	1705.13	1662.93	1706.75	1674.04	1683.41	1703	1676.71	1717.59	1704.27	1711.82	1700.28	1695.11	1678.32	1672.8	1684.84	1673.72	1685.14	1665.08	1691.19	1686.11	1699.05	1660.51	1686.25
150.542999	1689.06	1689.43	1694.33	1707.01	1702.33	1702.16	1676.13	1704.11	1672.8	1669.76	1689.54	1698.56	1705.9	1702.14	1685.22	1671.92	1686.41	1673.84	1701.53	1671.39	1705.34	1703.48	1700.72	1721.17	1663.03	1681.82	1703.61	1662.93	1705.05	1674.62	1681.49	1704.08	1676.72	1721.14	1707.66	1711.06	1702.5	1694.34	1680.07	1673.39	1686.14	1675.93	1683.88	1663.92	1689.68	1689.32	1697.48	1661.05	1687.83
151.037994	1688.42	1690.45	1693.2	1704.99	1703.76	1703.87	1677.6	1705.72	1670.12	1667.7	1688.04	1696.48	1706.98	1701.9	1683.08	1671.44	1687.07	1673.81	1700.59	1671.2	1704.29	1705.93	1701.22	1720.86	1664.96	1682.48	1706.15	1662.83	1704.79	1676.09	1684.12	1703.09	1679.27	1715.97	1704.69	1711.33	1700.72	1695.03	1677.87	1674.11	1685.41	1674.38	1685	1663.81	1690.82	1690.01	1698.42	1661.03	1686.48
151.533005	1689.57	1688.72	1692.99	1704.81	1704.88	1700.03	1676.48	1705.5	1671.13	1667.65	1687.47	1698.87	1706.92	1700.09	1685.32	1672.28	1687.03	1674.49	1699.5	1671	1705.25	1705.04	1699.02	1719.92	1667.85	1685.86	1706.81	1666.09	1706.28	1676.04	1681.19	1703	1677.35	1718.75	1707.63	1712.38	1702.09	1696.12	1677.78	1674.12	1684.11	1674.54	1683.37	1664.96	1689.02	1692.13	1698.59	1660.55	1689.15
152.029007	1687.02	1687.79	1692.94	1704.45	1703.27	1699.7	1675.57	1706.17	1670.71	1666.03	1686.19	1695.19	1705.6	1700.75	1684.07	1674.68	1685.41	1672.62	1701.05	1670.04	1705.55	1704.64	1698.23	1720.32	1665.3	1682.79	1703.55	1663.26	1706.46	1673.5	1680.64	1699.98	1678.82	1718.14	1704.44	1712.12	1701.66	1695.75	1679.78	1673.92	1683.79	1674.8	1684.58	1664.37	1690.58	1688.66	1698.6	1661.69	1686.98
152.524002	1688.42	1689.82	1692.4	1705.41	1704.44	1703.29	1675.33	1705.54	1672.12	1666.79	1686	1697.97	1708.98	1700.66	1684.61	1671.94	1684.81	1675.65	1698.77	1670.93	1704.24	1703.67	1697.65	1720.21	1664.72	1681.99	1704.82	1660.81	1707.27	1672.38	1678.05	1702.54	1678.48	1717.45	1706.76	1710.03	1701.88	1694.18	1678.37	1674.3	1685.52	1674.4	1684.77	1665.07	1691.51	1688.34	1699.26	1659.75	1686.52
153.018997	1687.51	1685.74	1692.17	1706.55	1704.34	1700.48	1675.9	1704.1	1671.87	1665.82	1688.66	1697.31	1705.06	1699.1	1684.86	1673.25	1685.49	1672.45	1699.53	1671.93	1704.45	1704.38	1696.31	1717.41	1667.62	1684.16	1707.02	1665.25	1706.07	1674.53	1682.47	1704.7	1678.85	1721.99	1704.88	1712.83	1701.84	1696.27	1678.22	1674.3	1684.62	1675.08	1681.93	1664.26	1691.5	1690.38	1699.96	1658.34	1686.64
153.514008	1687.34	1689.7	1695.66	1706.79	1704.43	1701.01	1675.62	1706.07	1672.76	1666.91	1687.98	1698.04	1707.36	1703.05	1686.21	1671	1687.32	1675.03	1700.86	1669.2	1703.93	1704.45	1698.39	1722.29	1663.58	1683.45	1707.02	1662.1	1704.56	1674.2	1681.54	1703.46	1677.94	1720.04	1706.81	1711.3	1701.06	1696.06	1680.03	1674.47	1686.36	1675.8	1680.98	1664.67	1691.33	1689.17	1700.61	1659.37	1687.68
154.009003	1686.45	1689.79	1694.14	1705.93	1702.26	1701.12	1677	1702.88	1671.41	1668.11	1686.3	1698.42	1705.21	1701.23	1685.86	1672.07	1686.03	1674.84	1700.72	1670.13	1702.13	1704.71	1697.56	1719.1	1664.82	1681.47	1705.84	1662.99	1706.36	1673.76	1680.71	1703.27	1678.11	1719.76	1707.62	1712.1	1702.38	1693.82	1677.09	1674.05	1683.39	1671.93	1683.92	1664.08	1689.49	1689.08	1700.07	1662.38	1685.66
154.505005	1686.25	1688.13	1693.5	1705.64	1704.5	1701.86	1675.91	1706.59	1673.8	1668.05	1689.2	1698.11	1706.31	1701.74	1688.57	1670.78	1685.64	1673.23	1701.99	1671.47	1704.97	1706.42	1700.45	1721.1	1665.45	1682.14	1704.36	1664.54	1707.95	1675.42	1684.37	1703.33	1678.09	1719.71	1705.61	1711	1702.59	1696.36	1678.88	1671.97	1683.54	1673.68	1683.16	1664.76	1689.31	1688.91	1698.54	1658.61	1685.6
155.000000	1687.88	1688.76	1692.86	1705.97	1703.44	1699.3	1674.81	1702.44	1671.22	1667.43	1686.95	1697.12	1709.03	1699.68	1684.93	1671.16	1686.45	1673.71	1699.22	1672.54	1705.43	1705.75	1696.9	1720.8	1665.87	1681.68	1704.48	1662.34	1707.43	1674.1	1680.55	1702.72	1679.75	1720.41	1706.02	1712.37	1703.21	1694.22	1678.17	1673.87	1685.6	1674.41	1684.6	1663.24	1690.66	1688.81	1698.89	1660.46	1686
155.494995	1685.71	1687.84	1694.2	1707.16	1702.38	1701.9	1675.8	1704.36	1672.72	1667.23	1687.21	1698.77	1709.35	1703.11	1686.25	1670.04	1687.36	1674.17	1697.38	1670.24	1702.8	1703.91	1699.06	1719.9	1664.49	1681.31	1704.52	1662.68	1704.37	1675.24	1681.81	1702.9	1678.16	1720.46	1707.37	1713.26	1701.84	1698.05	1677.27	1673.68	1685.02	1672.52	1685.07	1665.16	1690.4	1688.88	1698.95	1662.43	1686.6
155.990005	1685.53	1688.9	1694.82	1705.25	1704.07	1700.06	1677.35	1700.73	1672.66	1667.86	1686.61	1696.27	1706.24	1701.37	1685.43	1673.3	1688.58	1670.89	1701.41	1672.25	1706.33	1703.99	1698.77	1718.54	1663.91	1680.14	1704.74	1664.8	1706.38	1674.26	1682.57	1703.12	1678.14	1719.61	1705.13	1711.22	1702.26	1695.35	1681.66	1675.89	1682.95	1674.71	1684.59	1663.37	1688.62	1689.66	1699.46	1661	1687.58
156.485001	1685.49	1688.91	1692.43	1703.12	1701.59	1699.29	1676.62	1703.18	1667.9	1669.49	1687.32	1696.44	1707.34	1701.08	1685.92	1670.87	1684.71	1673.45	1700.3	1673.4	1702.27	1706.67	1696.98	1719.78	1664.03	1683.74	1705.26	1662.98	1707.07	1674.6	1682.42	1701.94	1677.91	1722.57	1705.8	1711.68	1701.01	1695.45	1678.29	1672.78	1683.48	1674.03	1684.45	1663.91	1688.49	1689.26	1698	1658.88	1685.54
156.981003	1687.14	1688.73	1692.2	1707.09	1703.72	1702.21	1676.05	1704.52	1670.91	1668.03	1685.94	1695.92	1707.79	1701.97	1684.63	1671.7	1686.22	1673.08	1698.52	1669.16	1702.95	1704.31	1699.13	1722.25	1665.76	1681.01	1705.14	1662.18	1705.18	1672.57	1678.71	1701.89	1679.09	1720.81	1704.75	1710.17	1701.66	1694.83	1679.88	1671.92	1683.23	1674.45	1684.2	1664.39	1690.59	1690.17	1699.35	1661.29	1684.95
157.475998	1688.19	1689.01	1693.79	1705.04	1705.66	1702.56	1677.32	1703.22	1671.76	1667.08	1688	1694.94	1707.07	1699.92	1685.76	1671.33	1687.17	1672.48	1700.75	1670.07	1702.84	1705.95	1695.17	1719.06	1664.76	1682.66	1705.35	1663.07	1707	1675.56	1680.86	1702.4	1676.52	1719.61	1705.71	1712.93	1702.28	1697.27	1678.67	1673.52	1683.55	1675.33	1682.77	1666.56	1690.62	1686.49	1697.57	1661.03	1685.47
157.970993	1688.13	1690.48	1695.89	1704.88	1703.2	1701.4	1676.09	1701.91	1671.9	1668.97	1686.31	1697.89	1706.21	1700.97	1685.5	1672.01	1687.71	1674.85	1699.04	1672.39	1704.05	1702.96	1698.65	1721.61	1665.15	1683.76	1706	1664.31	1706.94	1676.37	1680.9	1702.97	1676.59	1717.14	1707.21	1712.74	1703.84	1694.64	1679.48	1672.27	1686.1	1673.88	1684.7	1663.97	1690.85	1689.81	1698.39	1660.83	1685.97
158.466003	1687.66	1691.22	1691.85	1704.26	1704.02	1699.08	1674.05	1701.74	1671.69	1666.29	1687.49	1695.99	1704.53	1701.25	1684.36	1670.62	1684.84	1672.67	1696.66	1671.77	1705.59	1702.91	1696.58	1719.11	1664.67	1683.13	1706.37	1663.85	1705.02	1675.01	1678.61	1702.77	1676.77	1718.9	1706.32	1711.5	1701.87	1694.41	1678.55	1673.45	1684.45	1673.42	1682.26	1665.99	1690.57	1688.4	1699.25	1660.93	1685.15
158.962006	1685.51	1690.23	1694.02	1704.28	1703.87	1702.88	1675.78	1706.54	1673.31	1666.44	1688.79	1696.51	1705.34	1702.1	1686.02	1671.19	1687.92	1672.94	1700.33	1672.31	1702.34	1705.75	1698.52	1718.85	1665.28	1682.68	1703.66	1663.64	1707	1674	1680.98	1701.85	1677.63	1718.51	1707.06	1714.09	1703.76	1696.6	1676.77	1673.2	1684.58	1673.9	1685.52	1664.42	1686.24	1689.03	1696.86	1660.06	1684.62
159.457001	1684.6	1688.27	1696.43	1706.79	1702.87	1700.43	1676.05	1704.99	1669.66	1667.59	1685.97	1697.4	1706.88	1699.96	1686.72	1672.39	1685.53	1672.96	1702.01	1671.74	1702.96	1703.37	1701.69	1718.96	1663.55	1681.18	1703.67	1662.89	1708.97	1673.78	1679.62	1703.38	1679.15	1718.35	1707.39	1709.48	1701.72	1694.57	1678.15	1674.83	1686.31	1674.84	1684.66	1664.71	1687.33	1689.58	1697.83	1661.76	1687.19
159.951996	1685.33	1691.75	1691.91	1708.33	1705.16	1699.06	1675.83	1704.3	1670.45	1666.88	1686.52	1696.44	1706	1698.54	1685.73	1670.79	1685.08	1673.62	1697.06	1669.66	1704.59	1703.94	1696.75	1719.56	1666.58	1682.87	1703.35	1664.74	1706.51	1674.02	1680.96	1701.49	1674.36	1718.3	1705.07	1710.66	1702.6	1692.49	1678.8	1671.82	1684.54	1672.27	1683.77	1663.86	1689.29	1686.54	1698.06	1659.57	1686.18
160.447006	1686.52	1688.71	1693.91	1701.79	1702.18	1700.13	1676.82	1703.6	1673.99	1666.05	1686.47	1696.27	1706.36	1699.42	1684.45	1672.74	1687.96	1673.86	1699.29	1669.16	1704.39	1704.38	1700.07	1717.76	1665.02	1683.1	1704.6	1663.04	1703.38	1673.86	1681.45	1702.17	1677.8	1717.82	1705.12	1712.73	1700.37	1695.3	1678.14	1673.3	1684.16	1676.83	1684.01	1664.4	1688.21	1688.77	1698.66	1662.67	1687.24
160.942001	1687.11	1686.65	1693.44	1705.18	1704.24	1699.98	1675.17	1704.21	1671.84	1667.85	1687.22	1696.4	1704.49	1701.54	1685.86	1671.27	1686.11	1671.47	1699.12	1669.94	1707	1702.41	1697.75	1720.41	1666	1683.53	1703.45	1662.31	1706.11	1675.37	1679.99	1702.35	1675.37	1717.51	1705.59	1711.4	1700.55	1694.49	1676.83	1672.79	1682.02	1674.41	1682.52	1664.23	1689.44	1690.87	1697.4	1658.86	1687.53
161.438004	1685.88	1688.89	1693.2	1705.58	1702.7	1699	1675.79	1705.34	1671.3	1667.05	1685.74	1697.93	1705.6	1698.95	1684.11	1669.54	1685.01	1672.49	1699.62	1670.55	1700.34	1702.9	1699.92	1721	1661.99	1681.86	1704.38	1662.22	1706.21	1675.87	1682.1	1700.42	1675	1717.47	1704.17	1708.89	1700.21	1697.63	1675.74	1673.42	1682.17	1673.53	1684.46	1665.53	1690.31	1688.36	1700.37	1662.1	1685.03
161.932999	1684.76	1688.51	1692.62	1706	1705.9	1696.29	1675.16	1700.87	1671.2	1665.22	1686.46	1693.52	1706.24	1699.73	1682.58	1670.28	1685.91	1671.62	1700.03	1668.19	1702.36	1703.52	1698.76	1716.23	1664.04	1682.31	1704.77	1661.98	1707.05	1673.55	1680.2	1701.88	1677.63	1718.46	1705.09	1711.86	1702.02	1695.04	1679.04	1674.68	1683.74	1672.51	1682.95	1662.25	1688.82	1689.04	1696.93	1661.83	1686.11
162.427994	1685.29	1688.09	1691.1	1707.96	1703.03	1698.43	1676.08	1701.88	1672.77	1667.48	1686.43	1698.21	1703.46	1701.21	1686.54	1672.4	1682.52	1671.28	1699.36	1670.13	1703.07	1703.67	1697.68	1716	1662.3	1680.79	1703.46	1661.03	1705.42	1672.92	1680.14	1701.55	1677.5	1718.41	1704.61	1713.19	1700.55	1695.33	1679.07	1670.31	1683.9	1672.54	1682	1664.23	1687.85	1687.65	1695.69	1660.1	1686.22
162.923004	1684.34	1687.01	1693.66	1705.97	1704.59	1701.88	1674.61	1703.81	1669.73	1666.42	1688.22	1694.79	1706.4	1699.76	1683.37	1673.22	1685.44	1672.85	1700.51	1667.92	1704.4	1703.34	1697.53	1719.84	1664.24	1682.7	1703.46	1662.57	1709.04	1671.82	1682.75	1702.12	1676.61	1717.06	1704.92	1710.24	1700.55	1695.21	1676.77	1673.05	1683.74	1674.46	1684.32	1664.05	1687.22	1687.12	1696.69	1662.05	1686.06
163.417999	1687.15	1690.26	1695.61	1704.52	1699.92	1701.46	1677.33	1703.72	1670.21	1666.76	1688.32	1694.12	1705.1	1700.56	1683.35	1669.56	1686.3	1671.78	1699.36	1670.57	1702.19	1702.31	1697.56	1718.38	1663.49	1681.37	1703.82	1663	1708.58	1673.97	1681.72	1701.88	1678.26	1720.14	1703.98	1711.04	1701.09	1690.85	1678.27	1672.37	1682.53	1672.56	1683.54	1662.37	1689.93	1688.8	1698.04	1661.18	1686.27
163.914001	1685.53	1689.66	1694.88	1706.52	1703.47	1701.36	1677.62	1701.31	1672.89	1667.03	1688.54	1696.45	1706.55	1702.13	1684.47	1675.48	1686.01	1672.16	1701.82	1670.03	1703.04	1703.94	1697.98	1718.71	1666.27	1681.55	1703.89	1663.09	1706.27	1673.42	1679.85	1702.16	1676.42	1715.35	1704.48	1709.16	1700.79	1695.14	1679.89	1671.27	1683.43	1674.72	1683.3	1662.81	1691.23	1687.7	1698.43	1660.22	1684.03
164.408997	1684.78	1688.37	1692.45	1704.18	1701.85	1699	1675.3	1703.17	1674.1	1666.87	1686.47	1696.84	1705.88	1701.19	1685.56	1671.47	1685.91	1672.71	1698.63	1668.63	1706.51	1704	1696.91	1717.51	1664.12	1680.82	1704.35	1663.85	1707.62	1672.82	1679.05	1704.89	1677.65	1719.59	1706.74	1711.27	1700.29	1693.35	1677.61	1673.59	1684.8	1673.95	1683.38	1663.46	1690.71	1686.95	1699.55	1661.8	1687.02
164.904007	1686.29	1691.31	1692.71	1706.64	1704.41	1699.39	1674.69	1703.25	1671.11	1669.33	1687.24	1696.9	1706.98	1698.66	1685.04	1670.72	1683.79	1674.02	1696.41	1670.01	1704.16	1702.78	1697.51	1721.07	1664.4	1681.23	1703.6	1662.57	1705.15	1674.52	1681.37	1703.55	1676.54	1719.11	1705.52	1711.82	1700.34	1693.96	1679.07	1672.34	1685.91	1674.28	1686.04	1664.7	1687.25	1687.63	1696.33	1660.02	1687.54
165.399002	1687.41	1688.17	1694.69	1704.22	1702.59	1700.35	1675.63	1704.93	1670.56	1666.42	1687.78	1695.12	1709.38	1700.29	1684.4	1671.93	1684.99	1671.71	1700.32	1671.29	1705.11	1704.14	1696.44	1720.08	1665.61	1684.16	1703.85	1662.53	1706.4	1672.26	1683.03	1702.83	1678.78	1718.8	1705.24	1712.24	1701.43	1695.71	1678.48	1675.13	1683.9	1674.46	1684.36	1664.87	1691.67	1688.7	1697.29	1660.47	1685.51
165.893997	1685.93	1686.1	1691.26	1703.72	1705.69	1698.33	1676.52	1701.43	1671.3	1670.39	1685.84	1694.58	1704.53	1699.1	1684.75	1671.06	1686.35	1673.98	1699.37	1670.57	1704.73	1702.99	1699.56	1718.56	1664.62	1680.77	1704.81	1662.08	1706.89	1673.75	1679.22	1702.4	1677.3	1716.27	1706.07	1711.76	1698.77	1693.19	1676.51	1674.23	1682.96	1675.22	1683.24	1665.55	1689.76	1688.22	1696.88	1661.08	1685.65
166.389999	1688.81	1689.25	1689.66	1702.72	1703.87	1698.11	1675.33	1705.51	1670.12	1668.17	1682.62	1696.1	1705.39	1699.91	1685.99	1672.99	1684.58	1672.21	1701.89	1670.89	1704.04	1702.97	1696.43	1717.26	1664.22	1681.95	1704.34	1661.28	1707.92	1672.59	1681.24	1702.11	1678.61	1717.38	1704.75	1710.85	1700.59	1693.61	1679.39	1674.47	1684.33	1674.34	1684.61	1664.53	1688.51	1688.31	1697.83	1660.09	1686.72
166.884995	1686.98	1686.56	1691.06	1705.16	1703.59	1702.8	1677.42	1705.89	1671.4	1666.09	1686.05	1694.87	1705.29	1699.47	1683.72	1670.61	1685.14	1674.42	1699.7	1669.7	1704.11	1701.85	1697.08	1718.29	1665.18	1682.72	1705.11	1664.34	1706.24	1676.04	1680.4	1702.48	1679.24	1719.44	1706.18	1711.96	1700.36	1693.84	1678.26	1672.18	1684.8	1676.11	1685.51	1663.63	1687.35	1689.37	1698.2	1661.91	1687.77
167.380005	1683.07	1688.84	1697.64	1708.71	1702.3	1699.08	1676.5	1703.88	1669.71	1667.08	1685.55	1696.39	1704.38	1700.98	1684.66	1669.43	1686.95	1672.07	1697.39	1668.92	1702.56	1702.93	1697.39	1718.4	1666.75	1681.57	1702.21	1661.03	1706.73	1673.77	1678.3	1701.87	1680.45	1719.56	1703.36	1711.93	1699.73	1694.31	1678.17	1672.45	1685.26	1675.16	1683.74	1664.86	1689.17	1687.65	1696.15	1660.03	1686.01
167.875000	1684.93	1690.01	1691.54	1703.47	1700.6	1699.9	1675.53	1700.94	1671.11	1665.84	1684.25	1695.02	1705.61	1700.62	1683.45	1671.27	1684.62	1672.97	1698.78	1670.33	1702.55	1702.19	1696.96	1718.44	1665.18	1679.95	1702.71	1662.67	1706.55	1673.87	1681.35	1700.7	1676.33	1717.19	1703.81	1709.1	1701.91	1693.43	1678.01	1673.95	1683.2	1674.88	1684.11	1664.89	1690.14	1688.01	1695.71	1661.53	1687
168.369995	1686.46	1690.95	1691.97	1706.64	1705.97	1698.51	1674.65	1704.3	1671.83	1667.46	1685.11	1695.09	1707.47	1701.79	1684.16	1672.42	1686.09	1674.08	1697.32	1671.78	1704.14	1703.86	1699.17	1717.89	1661.8	1682.5	1704.32	1661.5	1707.18	1673.76	1684.26	1701.06	1677.16	1718.13	1707.56	1711.66	1701.24	1697.05	1680.41	1671.73	1683.69	1670.76	1683.56	1664.19	1688.55	1687.68	1696.28	1661.61	1687.16
168.865997	1686.98	1690.02	1693.31	1705.15	1705.06	1699.47	1675.31	1704.4	1672.05	1666.95	1687.38	1694.45	1705.07	1699.88	1684.88	1673.58	1685.39	1672.56	1697.39	1670.62	1705	1703.9	1699.61	1717.93	1664.77	1679.64	1704.45	1662.83	1705.59	1675	1682.51	1701.96	1676.32	1721.64	1706.21	1713.06	1701.9	1696.14	1680.24	1674.47	1684.95	1672.09	1684.84	1665.12	1688.47	1688.11	1700.08	1661.43	1685.93
169.360992	1687.89	1688.27	1691.71	1704.14	1704.41	1701.06	1676.48	1702.75	1670.59	1667.95	1687.01	1696.44	1705.76	1700.3	1684.74	1672.61	1685.81	1671.77	1701.49	1671.44	1702.57	1704.13	1697.46	1719	1663.47	1683.3	1703.43	1662.37	1705.2	1675.71	1681.53	1701.7	1677.13	1717.67	1702.71	1711.79	1699.3	1696.05	1680.41	1673.76	1682.5	1673.81	1683.28	1663.76	1691.46	1686.38	1699.95	1662.69	1688.59
169.856003	1687.96	1688.87	1692.27	1707.02	1703.26	1700.75	1676.26	1704.74	1671.31	1666.28	1685.89	1695.79	1706.03	1702.02	1685.55	1671.17	1685.01	1672.03	1698.47	1670.75	1704.69	1703.45	1698.84	1720.07	1663.46	1683.3	1705.06	1663.17	1706.45	1675.42	1679.84	1704.79	1679.7	1717.68	1707.31	1712.38	1701.65	1693.09	1679.3	1674.56	1684.36	1669.78	1685.05	1663.53	1688.89	1687.2	1696.92	1661.57	1688.8
170.350998	1684.8	1688.12	1693.8	1704.87	1703.91	1700.61	1675.72	1702.62	1671.12	1667.55	1685.89	1695.39	1706.56	1698.71	1685.39	1672.83	1685.81	1672.01	1701.74	1668.85	1705.88	1703.86	1699.28	1718.49	1665.12	1681.92	1703.81	1661.98	1706.54	1673.61	1680.09	1704.14	1679.55	1719.13	1704.49	1710.66	1702.63	1696.94	1676.06	1671.29	1682.91	1674.05	1684.84	1665.04	1688.18	1689.18	1698.4	1659.79	1687.91
170.845993	1684.28	1689.94	1690.65	1705.06	1700.34	1700.33	1674.95	1701.68	1670.85	1667.43	1687.23	1697.04	1708.59	1699.8	1681.19	1672.05	1684.42	1670.18	1698.77	1668.27	1705.83	1703.23	1698.04	1718.51	1665.5	1681.14	1706.37	1662.33	1705.71	1675.06	1682.35	1701.3	1676.43	1718.25	1707.04	1710.46	1702.31	1697.87	1679.73	1675.22	1683.52	1673.48	1685.46	1665.04	1689.12	1687.54	1696.92	1658.68	1687.19
171.341995	1686.4	1687.05	1693.08	1705.84	1701.77	1699.82	1674.95	1704.21	1672.13	1666.17	1689.05	1697.45	1706.32	1699.95	1685.19	1670.89	1682.92	1672.41	1696.55	1672.21	1704.09	1704.39	1699.32	1719.17	1664.98	1681.15	1705.28	1663.98	1706.83	1674.11	1680.68	1701.69	1676.77	1717.73	1704.61	1711.51	1700.23	1693.62	1678.43	1673.47	1684.26	1672.95	1682.85	1664.84	1689.42	1688.54	1699.13	1660.32	1683.38
171.837006	1687.2	1687.78	1691.76	1706.51	1701.83	1699.59	1673.95	1704.05	1670.28	1667.14	1685.88	1694.24	1705.3	1701.6	1684.8	1671.16	1685.17	1670.71	1698.54	1669.65	1702.02	1704.56	1696.69	1716.25	1663.19	1681.37	1702.98	1664.57	1706.86	1675.97	1681.09	1703.19	1677.64	1716.9	1702.69	1712.9	1699.71	1695.5	1678.09	1671.43	1684.69	1671.63	1687.14	1664.45	1688.5	1686.21	1698.47	1661.33	1684.3
172.332001	1686.91	1687.88	1691.56	1702.54	1700.48	1700.35	1676.63	1701.88	1670.7	1666.15	1683.71	1693.82	1707.23	1699.66	1684.26	1670.05	1685.23	1671.11	1698.83	1665.98	1701.47	1705.49	1693.66	1719.42	1664.53	1680.86	1702.96	1661.24	1706.85	1673.1	1678.74	1699.83	1676.61	1716.65	1704.94	1711.66	1701.54	1694.16	1678.93	1672.58	1683.7	1675.7	1685.33	1663.71	1689.44	1689.41	1699.13	1660.98	1686.75
172.826996	1684.63	1689.11	1691.2	1703.72	1701.21	1699.03	1675.38	1701.64	1671.76	1667.07	1683.41	1696.21	1703.57	1701.83	1685.3	1671.23	1686.73	1672.15	1700.62	1669.42	1701.85	1702.38	1694.42	1718.58	1664.31	1682.93	1702.88	1661.43	1704.95	1673.27	1681.29	1701.56	1677.39	1721.58	1704.04	1713.06	1699.91	1693.47	1679.47	1670.84	1683.3	1673.07	1682.57	1664.27	1688.51	1684.09	1699.2	1659.86	1686.44
173.322998	1686.05	1688.62	1695.64	1705.08	1702.29	1698.88	1676.98	1703.8	1671.7	1668.84	1685.98	1695.78	1706.48	1699.44	1686.27	1672.07	1685.09	1671.49	1699.23	1670.85	1703.65	1703.87	1696.35	1718.18	1664.38	1682.27	1705.12	1663.59	1707.46	1671.19	1681.07	1700.73	1677.44	1717.07	1705.8	1711.31	1699.21	1692.13	1677.45	1673.27	1682.3	1672.86	1683.45	1664.18	1687.22	1689.14	1696.98	1662.26	1688.02
173.817993	1687.74	1688.51	1690.1	1705.41	1700.14	1699.38	1675.41	1704.76	1670.17	1668.76	1687.5	1694.02	1707.07	1700	1683.61	1669.46	1684.68	1670.68	1696.96	1671.15	1702.57	1702.54	1698.54	1720.25	1664.65	1683.66	1705.07	1662.33	1709.01	1671.25	1679.76	1702.71	1677.19	1719.66	1707.09	1713.98	1700.85	1696.04	1681.47	1673.14	1685.69	1673.53	1685.39	1664.97	1688.47	1687.17	1698.78	1661.22	1688.68
174.313004	1688.67	1688.4	1692.05	1704.93	1703.19	1700.15	1675.32	1708.05	1670.45	1667.09	1685.1	1696.73	1705.36	1699.56	1683.71	1671.14	1683.97	1674.01	1699	1670.16	1703.34	1701.57	1698.73	1720.14	1665.13	1680.45	1703.21	1662.67	1706.19	1674.3	1680.57	1702.55	1678.61	1718.89	1704.34	1711.78	1700.73	1694.84	1681.86	1674.45	1684.76	1673.59	1684.92	1665.3	1689.07	1687.89	1698.14	1660.58	1687.55
174.807999	1686.51	1686.31	1691.43	1703.8	1704.88	1700.26	1675.91	1702.92	1670.44	1667.47	1685.83	1693.85	1706.2	1700.44	1682.41	1671.3	1685.66	1673.16	1700.56	1671.54	1702.65	1704.77	1698.48	1719.9	1664.81	1683.58	1704.58	1661.72	1707.26	1673.27	1678.84	1702.01	1677.34	1718.81	1704.52	1712.2	1701.49	1692.24	1677.74	1674.45	1683.35	1672.86	1685.04	1663.26	1690.66	1689.51	1698.96	1658.24	1687.65
175.302994	1687.78	1689.42	1694.77	1705.13	1704.72	1700.79	1677.31	1705.73	1671.03	1666	1684.51	1698.96	1701.71	1700.75	1682.75	1674.88	1686.02	1673.95	1700.72	1669.83	1704.9	1703.21	1697.34	1718.26	1664.55	1680.09	1705.72	1658.65	1705.15	1672.58	1680.06	1701.91	1676.43	1717.72	1705.93	1708.81	1704.13	1696.09	1677.79	1672.23	1680.64	1673.51	1684.83	1664.67	1686.5	1687.73	1698.58	1659.66	1685.02
175.798996	1687.82	1688.88	1691.89	1700.83	1702.08	1700.02	1674.18	1704.69	1669.84	1666.38	1687.27	1696.31	1706.26	1699.38	1685.5	1670.81	1683.82	1672.08	1698.07	1671.79	1702.92	1703.08	1698.36	1719.23	1664.48	1681.99	1703.98	1663.15	1705.11	1672.77	1679.27	1701.9	1677.41	1718.53	1705.37	1711.44	1702	1694.32	1676.34	1673.86	1683.26	1674.37	1683.85	1663.36	1689.05	1688.25	1698.26	1661.67	1685.87
176.294006	1687.09	1687.24	1689.76	1702.32	1705.65	1700.37	1677.83	1701.76	1671.62	1668.1	1683.7	1698.42	1703.47	1699.24	1684.29	1671.54	1683.97	1671.67	1701.47	1671.68	1703.12	1702.7	1697.76	1718.59	1665.03	1681.03	1703.74	1662.26	1706.64	1673.45	1678.96	1701.41	1677.27	1718.82	1705.85	1710.26	1700.68	1694.7	1676.64	1673.4	1683.74	1673.63	1683.45	1663.31	1687.49	1686.6	1696.25	1660.8	1688.36
176.789001	1685.06	1687.5	1694.7	1703.93	1703.87	1699.69	1675.43	1701.51	1671.12	1667.88	1685.58	1697.09	1705.95	1701.64	1684.17	1674.11	1686.96	1672.29	1697.38	1667.07	1705.69	1704.58	1697.8	1718.63	1666.35	1682.66	1703.6	1662.24	1706.59	1672.34	1680.04	1700.61	1676	1717.01	1706.9	1712.62	1701.41	1695.64	1677.44	1673.56	1685.54	1673.1	1684.28	1665.67	1687.53	1688.93	1697.43	1659.17	1684.65
177.283997	1685.86	1689.86	1693.42	1702.99	1702.37	1701.52	1675.51	1705	1671.17	1668.34	1686.05	1698.26	1707.91	1699.92	1684.12	1672.57	1685.6	1674.64	1700.13	1670.28	1704.25	1704.39	1701.28	1718.68	1664.62	1682.06	1702.03	1662.87	1707.34	1673.66	1681.26	1701.16	1677.25	1718.28	1702.58	1712.72	1702.02	1694.66	1679.22	1676.08	1683.5	1671.46	1684.56	1662.92	1689.79	1688.68	1698.28	1662.17	1687.75
177.779007	1686.61	1687.72	1694.04	1704.42	1703.42	1698.68	1674.28	1704.21	1670.57	1666.37	1686.29	1696.13	1705.75	1700.46	1682.91	1670.54	1687.66	1671.34	1698.96	1671.41	1701.62	1702.68	1695.23	1720.05	1663.76	1680.81	1704.74	1663.09	1704.38	1674.04	1683.31	1701.39	1678.51	1719.46	1702.81	1711.92	1701.76	1692.91	1678.61	1672.37	1685.76	1673.33	1682.16	1666.41	1690.36	1688.69	1696.23	1661.79	1685.6
178.274994	1686.91	1685.97	1690.06	1703.67	1704.61	1701.35	1675.65	1704.36	1670.44	1666.46	1686.86	1697.11	1705.07	1699.25	1684.67	1671.19	1683.05	1673.92	1697.82	1672.55	1703.25	1701.97	1697.87	1718.54	1664.64	1681.14	1702.9	1662.07	1708.49	1673.19	1682.55	1702.14	1677.12	1715.62	1705.69	1711.61	1702.99	1694.47	1678.03	1671.93	1681.75	1673.06	1683.61	1665.78	1687.87	1688.08	1695.45	1660.05	1687.46
178.770004	1688.19	1687.51	1690.56	1704.16	1703.65	1701.37	1674.81	1703.7	1672.81	1668	1685.81	1695.47	1706	1699.5	1683.99	1671.64	1685.56	1673.29	1699.86	1669.11	1703.76	1702.22	1695.84	1719.48	1663.35	1681.8	1703.64	1663.65	1704.9	1673.38	1678.84	1700.51	1679.25	1717.54	1703.37	1709.74	1699.18	1693.48	1678.85	1672.12	1682.73	1673.09	1684.72	1663.94	1688.45	1687.12	1697.77	1661.77	1685.22
179.264999	1687.75	1689.47	1692.46	1702.62	1702.76	1699.79	1675.19	1704.12	1669.3	1667.98	1685.24	1694.37	1702.7	1699.35	1685.7	1671.01	1685.67	1671.27	1697.19	1671.09	1702.63	1702.44	1697.84	1718.49	1663.58	1683.25	1701.46	1660.99	1706.02	1672.86	1679.98	1703.57	1675.74	1715.88	1705.24	1711.71	1701.16	1695	1680.07	1673.85	1685	1675.23	1683.47	1663.69	1689.62	1687.99	1697.38	1660.86	1686.97
179.759995	1687.96	1688.51	1692.7	1705.11	1701.45	1698.44	1678.04	1705.19	1670.59	1667.79	1686.37	1697.28	1702.91	1700.25	1684.87	1671.7	1685.23	1671.9	1699.91	1668.94	1704.45	1703.29	1697.59	1719.31	1664.72	1680.03	1702.78	1662.32	1705.03	1672.68	1679.4	1699.12	1676.51	1718.65	1704.7	1712.8	1700.41	1693.12	1678.8	1672.58	1681.6	1674.31	1683	1662.55	1687.94	1685.83	1696.68	1661.27	1683.02
181.082001	1686.88	1693.73	1691.82	1707.02	1707.42	1704.45	1673.37	1708.62	1673.49	1672.53	1692.35	1698.12	1705.26	1702.25	1688.1	1676.78	1688.11	1678.42	1702.01	1673.38	1704.42	1708.21	1700.79	1720.05	1668.44	1686.1	1705.6	1665.5	1709.56	1677.44	1686.17	1701.71	1682.08	1721.65	1705.81	1716.69	1704.36	1698.05	1681.56	1676.57	1684.72	1675.32	1683.71	1667.06	1692.74	1689.57	1698.94	1666.17	1690.19
181.576996	1688.63	1687.78	1692.42	1704.82	1704.58	1703.9	1675.66	1705.88	1674.5	1668.92	1687.6	1696.2	1705.28	1700.9	1685.33	1672.61	1687.4	1673.39	1700.4	1672.39	1704.28	1705.57	1700.47	1722.18	1668.69	1684.59	1705.05	1665.44	1707.56	1677.24	1684	1703.99	1678.71	1720.41	1707.94	1715.51	1701.86	1697.7	1681.97	1674.55	1684.17	1674.11	1684.36	1667.94	1689.25	1691.84	1698.25	1664.33	1686.64
182.072006	1685.35	1689.53	1694.06	1707.18	1705.76	1700.62	1675.32	1703.1	1672.44	1669.26	1688.88	1696.76	1706.14	1701.64	1685.14	1672.27	1687.08	1675.2	1701.33	1671.15	1703.58	1705.77	1700.73	1722.56	1667.64	1683.4	1708.88	1665.94	1705.63	1675.98	1684.07	1704.33	1679.13	1719.85	1706.14	1714.11	1703.07	1694.93	1679.56	1676.87	1685.54	1675.65	1683.46	1663.88	1692.42	1688.05	1698.51	1661.98	1687.94
182.567001	1686.74	1686.58	1693.3	1706.61	1704.74	1702.42	1675	1704.31	1672.14	1669.42	1689.23	1697.26	1708.01	1700.64	1684.74	1673.07	1684.82	1675.57	1699.41	1671.33	1706.1	1705.35	1699.47	1720.57	1667.36	1684.63	1704.91	1664.01	1706	1675.32	1681.46	1703.07	1677.37	1719.17	1705.59	1714.71	1700.98	1695.72	1679.06	1673.8	1684.05	1674	1684.9	1666.22	1690.07	1688.68	1698.11	1664.13	1685.83
183.061996	1688.18	1691.14	1692.59	1705.49	1706.45	1702.81	1676.67	1705.46	1671.76	1669.24	1688.38	1696.36	1706.11	1704.02	1688.33	1672.07	1687.22	1674.81	1699.85	1670.33	1705.61	1703.72	1699.07	1719.54	1666.81	1683.41	1706.42	1661.66	1704.96	1671.73	1682.71	1700.37	1678.39	1717.73	1704.66	1712.5	1701.6	1693.38	1679.01	1675.2	1684.98	1675.37	1684.04	1666.22	1690.2	1688.5	1696.92	1662.53	1687.95
183.557999	1686.47	1688.38	1692.82	1703.7	1706.1	1701.39	1677.72	1706.07	1672.22	1667.02	1686.21	1696.58	1705.78	1700.75	1686.21	1672.28	1685.3	1672.51	1703.09	1670.92	1705.02	1705.68	1701.4	1721.42	1668.27	1682.7	1703.09	1666.47	1708.3	1677.68	1682.7	1702.51	1678.23	1721.77	1704.75	1711.91	1700.31	1695.88	1680.88	1673.07	1685.64	1674.8	1685.75	1666.87	1688.91	1689.15	1699.63	1666.21	1687.18
184.052994	1686.29	1688.58	1690.54	1704.78	1704.62	1700.26	1677.02	1704.29	1672.13	1667.93	1686.2	1695.68	1705.29	1700.95	1688.13	1674.27	1686.15	1675.35	1702.71	1670.95	1704.82	1705.83	1700.24	1719.34	1668.03	1683.45	1703.73	1664.57	1707.32	1672.85	1682.49	1701.76	1679.65	1718.82	1704.53	1714.25	1700.67	1696.68	1678.51	1676.51	1684.79	1675.47	1684.19	1665.69	1690.49	1689.57	1699.02	1663.53	1687.18
184.548004	1687.85	1689.74	1693.42	1705.36	1706.19	1701.07	1677.05	1703.36	1674.92	1668.48	1688.95	1695.92	1708.92	1700.14	1687.06	1673.33	1688.47	1671.17	1700.59	1670.5	1705.39	1705.8	1698.55	1719.64	1666.28	1683.87	1706.64	1665.3	1707.82	1675.54	1682.53	1703.21	1680.91	1717.72	1705.74	1713.73	1702.63	1697.36	1679.75	1674.53	1688.57	1674.9	1685.5	1665.16	1690.45	1689.48	1698.19	1661.39	1685.89
185.042999	1687.01	1690.47	1692.38	1703.41	1703.51	1698.52	1675	1705.42	1672.22	1666.53	1688.75	1697.36	1705.07	1701.24	1686.92	1672.01	1686.25	1673.34	1699.09	1672.17	1704.8	1705.98	1699.96	1719.21	1667.65	1683.67	1705.66	1664.65	1705.81	1677.76	1683.59	1704.71	1679.45	1720.2	1705.26	1714.04	1700.81	1697.68	1680.61	1677.05	1686.47	1676.7	1683.97	1667.28	1691.23	1691.03	1698.25	1664.35	1687.64
185.537994	1687.89	1688.99	1692.58	1704.9	1703.87	1700.46	1674.59	1703.8	1674.7	1670.06	1689.22	1696.68	1706.31	1702.33	1687.39	1673.45	1688.62	1676.63	1702.41	1671.98	1703.31	1704.38	1699.25	1718.43	1668.08	1683.02	1703.72	1664.96	1707.99	1674.34	1681.56	1703.58	1679.69	1720.79	1706.52	1712.81	1701.51	1696.14	1679.32	1671.57	1683.62	1673.6	1683.37	1664.47	1689.17	1687.57	1698.33	1665.22	1687.57
186.033997	1689.1	1689.55	1694.48	1707.09	1706.83	1701.77	1676.77	1706.16	1671.71	1668.38	1685.11	1696.3	1706.9	1701.57	1684.69	1674.79	1685.54	1671.26	1701.2	1669.14	1706.43	1706.25	1698.75	1720.23	1666.89	1684.29	1704.81	1664.4	1706.47	1674.63	1684.08	1702.52	1679.05	1719.75	1706.48	1713.18	1699.63	1695.5	1681.27	1672.61	1684.88	1675.11	1683.03	1666.83	1692.34	1687.33	1697.24	1663.76	1687.27
186.529007	1686.74	1687.1	1694.21	1703.05	1703.17	1702.29	1677.18	1704.55	1671.62	1666.87	1689.64	1697.9	1705.84	1700.01	1685.19	1673.52	1687.68	1674.11	1701.22	1672.5	1703.38	1705	1699.92	1721.23	1667.08	1683.99	1706.52	1665.02	1706.39	1673.84	1681.41	1703.08	1678.85	1720.42	1705.5	1711.65	1698.94	1695.87	1680.63	1673.72	1685.36	1674.57	1684.64	1666.28	1691.1	1690.23	1701.29	1663.09	1686.89
187.024002	1687.22	1689.56	1692.19	1704.36	1706.23	1699.44	1675.4	1707.08	1672.17	1666.69	1686.65	1696.82	1704.83	1700.02	1684.86	1673.29	1685.56	1674.81	1703.44	1671.13	1704.54	1704.36	1699.47	1718.95	1666.22	1680.37	1706.15	1665.24	1705.22	1675.16	1683.02	1700.33	1676.16	1717.62	1705.19	1711.64	1701.33	1691.88	1679.71	1671.41	1684.35	1675.32	1683.9	1666.19	1690.18	1688.21	1696.44	1661.21	1687.56
187.518997	1687.53	1689.57	1696.21	1705.62	1707	1700.28	1677.44	1706.02	1672.13	1669.46	1688.81	1696.62	1704.92	1702.06	1686.19	1672.81	1689.44	1675.2	1700.71	1670.4	1705.36	1704.63	1697.79	1719.18	1667.86	1685.48	1703.54	1663.66	1707.22	1673.33	1681.93	1705.02	1679.47	1719.33	1706.23	1714.34	1701.22	1696.02	1678.91	1674.18	1683.28	1674.06	1684.48	1665.91	1688.71	1689.2	1697.25	1663.48	1689.27
188.014008	1689.5	1691.93	1693.06	1705.83	1705.28	1702.75	1676.76	1704.61	1672.54	1668.28	1685.91	1697.77	1706.12	1703.54	1687.53	1674.49	1687.17	1675.18	1704.41	1671.89	1704.6	1707.1	1702.86	1720.15	1664.48	1684.95	1705.4	1662.85	1708.82	1674.19	1682.8	1703.99	1676.13	1718.13	1706.22	1713.8	1703.02	1696	1679.85	1674.02	1684.77	1674.26	1681.93	1665.78	1691.45	1689.7	1696.92	1661.26	1687.33
188.509995	1685.61	1688.55	1692.03	1704.4	1707.23	1701.51	1676.52	1704.67	1672.01	1669.75	1690.2	1697.73	1705.62	1701.25	1685.1	1672.62	1688.18	1674.09	1701.76	1671.05	1706.39	1704.69	1699.97	1719.07	1665.39	1681.89	1705.99	1663.19	1707.96	1674.54	1684.07	1701.05	1679.06	1717.45	1705.93	1712.62	1701.56	1696.56	1678.7	1675	1684.13	1674	1685.14	1666.03	1690.15	1688.58	1698.58	1662.17	1685.75
189.005005	1687.38	1689.6	1692.15	1705.68	1704.71	1702.21	1675.38	1705.59	1672.69	1667.98	1688.71	1694.9	1706.12	1701.18	1686.86	1672.05	1684.22	1672.01	1701.07	1671.32	1705.15	1705.52	1701.05	1719.34	1665.51	1682.07	1704.5	1662.5	1705.93	1674.17	1679.79	1705.56	1678.65	1720.05	1706.05	1714.12	1701.15	1696.66	1679.22	1673.64	1683.97	1675.33	1684.52	1667.16	1689.8	1688.19	1699.28	1663.15	1688.6
189.500000	1687.45	1689.45	1694.69	1704.93	1705.55	1702.14	1676.07	1703.89	1672.38	1669.24	1689.27	1696.08	1707.74	1702.68	1687.19	1670.87	1684.59	1674.16	1700.63	1673.35	1705.79	1704.18	1699.86	1720.18	1667.92	1682.84	1702.5	1663.87	1708.07	1674.69	1681.76	1702.25	1681.18	1719.74	1704.82	1712.67	1701.21	1697.85	1679.91	1673.07	1684.63	1674.6	1683.32	1665.42	1689.26	1689.24	1697.06	1662.41	1687.81
189.994995	1687.59	1691.57	1693.67	1703.92	1703.9	1697.24	1674.29	1705.42	1672.22	1668.61	1688.84	1697.91	1705.11	1701.87	1686.35	1671.49	1687.67	1673.71	1700.3	1670.18	1703.11	1705.32	1701.35	1721.23	1665.96	1682.97	1705.77	1664.89	1707.06	1677.33	1685.05	1701.44	1676.37	1718.61	1704.43	1712.72	1698.2	1696.45	1677.89	1673.03	1681	1675.42	1682.55	1665.3	1690.49	1689.74	1697.68	1662.81	1687.16
190.490005	1688.21	1688.64	1692.78	1706.95	1704.43	1700.59	1677.14	1706.38	1672.76	1669	1688.03	1696.61	1706.49	1701.02	1685.58	1671.67	1686.6	1674.63	1700.92	1672.54	1704.75	1704.92	1701.66	1720.88	1669.59	1683.81	1703.86	1663.15	1707.01	1673.04	1680.95	1699.86	1676.36	1719.01	1706.42	1713.48	1702.92	1696.62	1680.51	1673.03	1684.22	1673.46	1685.64	1667.36	1688.27	1690.18	1698.55	1661.88	1688.54
190.985992	1684.71	1690.29	1693.81	1705.07	1704.99	1699.64	1677.52	1702.89	1674.6	1668.5	1690.27	1697.13	1704.95	1701.37	1684.77	1672.7	1687.9	1673.94	1700.89	1671.62	1704.99	1707.31	1701.79	1722.57	1665.06	1684.41	1706.58	1663.92	1705.6	1675.27	1683.22	1701.68	1677.66	1719.93	1704.5	1712.79	1701.33	1697.09	1680.83	1674.68	1685.78	1674.53	1683.55	1663.27	1691.19	1689.07	1697.92	1662.84	1685.82
191.481003	1686.05	1689.1	1694.82	1706.92	1705.55	1701.69	1676.34	1706.47	1672.09	1670.97	1688.77	1698.14	1707.34	1702.18	1687.15	1673.8	1686	1673.65	1701.63	1672.02	1705.35	1705.59	1701.38	1718.91	1666.34	1684.83	1704.65	1664.3	1707.3	1676.14	1680.87	1701.05	1678.96	1719.99	1703.74	1711.14	1700.54	1695.51	1679.72	1675.49	1686.38	1675.56	1685.92	1663.98	1688.83	1690.25	1701.11	1665.5	1688.43
191.975998	1686.62	1691.37	1692.33	1704.98	1704.84	1700.46	1676.74	1708.56	1673.82	1667.51	1690.11	1699.91	1708.17	1701.25	1686.41	1672.37	1686.28	1672.51	1705.36	1673.78	1707.53	1704.96	1700.25	1719.13	1666.06	1683.6	1703.61	1664.62	1707.84	1675.67	1681.33	1703.33	1677.36	1720.86	1706.5	1713.63	1701.67	1695.87	1679.46	1672.34	1685.95	1674.19	1685.46	1665.83	1687.18	1691.29	1699.13	1661.99	1686.87
192.470993	1685.08	1690.69	1692.95	1705.06	1706.47	1701.8	1677.99	1705.98	1670.62	1668.93	1688.87	1694.31	1706.38	1701.07	1686.66	1672.49	1685.64	1674.55	1700.24	1671.26	1705.14	1704.5	1698.89	1720.77	1666.3	1682.62	1704.25	1663.43	1707.73	1674.99	1680.07	1702.55	1679.78	1719.42	1705.53	1713.07	1703.29	1696.68	1679.57	1673.34	1685.22	1674.29	1685.53	1666.08	1691.12	1690.26	1697.98	1662.5	1687.7
192.966995	1685.59	1687.28	1693.63	1704.46	1702.62	1700.76	1677.23	1704.27	1673.31	1670.2	1689.6	1697.15	1706.18	1699.41	1687.24	1674.24	1684.86	1674.98	1701.54	1672.21	1705.67	1704.41	1697.86	1719.51	1667.29	1684.66	1705.36	1663.71	1707.17	1675.55	1682.4	1703.4	1678.57	1719.82	1706.63	1714.97	1700.21	1696.87	1678.72	1673.62	1683.62	1673.84	1684.26	1664.41	1690.69	1688.95	1699.13	1662.18	1685.77
193.462006	1686.53	1687.67	1691.49	1705.12	1702.8	1698.55	1674.47	1704.65	1670.22	1668.22	1688.74	1698.88	1706.2	1701.03	1686.6	1671.71	1685.63	1673.45	1698.38	1669.36	1703.97	1704.67	1700.69	1720.16	1666.4	1684.3	1703.28	1666.57	1709.29	1677.01	1682.59	1702.62	1678.17	1718.62	1705.52	1713.46	1701.12	1697.79	1679.02	1675.24	1684.98	1673.85	1683.84	1665.24	1690.24	1690.41	1699.77	1662.11	1687.16
193.957001	1686.91	1689.61	1692.15	1705.22	1702.87	1701.94	1678.21	1707.18	1674.01	1666.61	1688.09	1694.4	1705.86	1702.34	1683.83	1673.08	1685.69	1672.87	1699.87	1671.37	1704.05	1705.54	1698.85	1718.65	1668.02	1683.25	1702.86	1663.61	1708.46	1675.14	1683.86	1701.97	1676.27	1717.72	1705.32	1714.04	1700.36	1694.07	1678.96	1674.25	1682.57	1675.67	1683.18	1662.82	1689.71	1688.6	1700.98	1665	1689.13
194.451996	1687.91	1688.42	1693.3	1704.86	1702.36	1702	1676.8	1706.57	1673.08	1669.7	1689.09	1696.12	1708.55	1703.94	1684.16	1673.43	1685.64	1672.54	1699.83	1672.13	1704.12	1703.21	1700.29	1721.02	1667.67	1680.62	1704.58	1664.2	1707.47	1677.32	1681.76	1703.29	1679.69	1718.2	1703.25	1710.56	1700.46	1697.14	1681.98	1674.87	1684.71	1675.04	1684.08	1666.55	1690.14	1690.14	1698.75	1662.01	1688.16
194.947006	1685.71	1688.1	1692.85	1706.17	1705.59	1701.25	1676.12	1706	1672.77	1666.25	1685	1697.38	1707.3	1701.79	1685.77	1675.9	1686.5	1673.21	1700.76	1673.07	1704.19	1703.35	1699.72	1717.89	1666.49	1681.75	1703.9	1664.35	1706.55	1675.99	1683.05	1703.9	1679.86	1717.15	1706.33	1713.93	1701.52	1696.69	1678	1677.53	1685.77	1676.46	1686	1665.73	1692.99	1688.27	1700.41	1664.34	1684.84
195.442993	1687.47	1687.45	1692.96	1703.2	1703.67	1703.3	1674.65	1705.67	1673.33	1668.64	1687.71	1696.43	1705.1	1703.54	1686.55	1671.98	1687.94	1672.57	1702.39	1671.75	1705.52	1705.87	1699.9	1718.46	1667.23	1686.95	1703.85	1664.43	1707.79	1676.72	1684.21	1701.39	1680.23	1719.9	1705.93	1713.4	1703.14	1695.21	1678.53	1674.25	1683.41	1673.97	1684.44	1665.84	1688.84	1689.72	1695.17	1665.04	1686
195.938004	1686.68	1688.96	1692.02	1701.98	1704.15	1701.69	1675.26	1704.79	1674.21	1670.19	1688.5	1697.15	1707.36	1699.81	1686.36	1673.68	1685.63	1672.78	1700.12	1672.07	1705.84	1703.38	1701.31	1719.11	1668.78	1682.73	1705.56	1665.04	1708.25	1676.42	1682.1	1701.67	1677.27	1719.73	1703.67	1713.33	1701.15	1695.06	1680.02	1672.89	1684.54	1673.33	1684.51	1664.98	1690.29	1687.71	1696.36	1663.28	1687.89
196.432999	1687.14	1686.77	1693.4	1705.13	1703.93	1702.29	1678.13	1704.47	1671.26	1669.16	1686.14	1696.89	1706.86	1698.69	1686.8	1672.89	1686.23	1674.31	1702.08	1671.94	1704.18	1703.75	1700.28	1719.48	1669.36	1681.79	1704.12	1664.57	1707.74	1674.38	1682.5	1701.54	1679.05	1717.95	1706.52	1710.44	1701.35	1693.52	1679.42	1676.72	1683.84	1673.49	1684.37	1664.88	1688.92	1690.52	1697.27	1663.94	1687.79
196.927994	1686.94	1688.14	1690.35	1701.69	1705.07	1699.16	1676.05	1706.8	1671.21	1670.04	1686.16	1697.99	1705.76	1699.25	1686.36	1672.54	1687.01	1676.5	1702.14	1670.36	1704.22	1706.46	1699.25	1719.16	1669.07	1684.38	1702.78	1664.38	1708.84	1673.53	1683.81	1703.59	1677.77	1718.15	1704.8	1713.53	1702.33	1695.35	1678.67	1673.94	1684.99	1671.71	1685.95	1666.62	1688.21	1689.5	1697.07	1661.91	1685.93
197.423004	1686.46	1689.85	1691.88	1703.63	1704.58	1698.43	1675.95	1703.6	1671.93	1668.23	1687.03	1697.32	1706.53	1700.8	1685.07	1673.17	1686.31	1673.69	1700.28	1670.51	1704.75	1705	1698.8	1719.86	1665.96	1683.27	1701.67	1662.12	1707.37	1673.85	1681.3	1703.62	1677.15	1719.64	1704.83	1713.61	1702.42	1698.04	1680.75	1675.25	1685.63	1674.48	1682.56	1667.73	1687.66	1690.53	1700.03	1662.88	1685.3
197.919006	1689.3	1692.45	1692.92	1705.85	1706.47	1700.24	1676.5	1704.42	1672.18	1670.69	1689.04	1699.32	1708.36	1700.47	1688.23	1673.44	1685.21	1674.89	1701.48	1671.25	1704.8	1705.22	1701.93	1720.68	1666.76	1684.74	1704.7	1663.91	1708.45	1674.33	1682.13	1703.14	1680.93	1718.57	1705.98	1714.46	1702.05	1697.03	1680.65	1673.8	1687.12	1674.97	1685.42	1666.68	1690.22	1688.18	1698.34	1662.15	1685.93
198.414001	1686.59	1686.06	1694.66	1704.68	1704.56	1702.24	1675.68	1705.36	1671.47	1669.87	1687.8	1699.72	1706.28	1701.5	1685.02	1671.68	1687.77	1675	1700.67	1671.93	1704.66	1706.56	1699.77	1720.19	1668.46	1683.36	1705.44	1664.85	1708.46	1676.1	1682.83	1701.7	1679.42	1718.76	1708.27	1713.22	1699.76	1696.42	1676.65	1672.25	1683.48	1673.73	1684.78	1667.54	1690.45	1690.22	1698.8	1663.67	1687.03
198.908997	1687.72	1688.32	1695.56	1704.05	1704.56	1701.6	1676.57	1704.08	1671.73	1670.11	1687.55	1697.02	1706.64	1701.49	1686.44	1673.42	1689.15	1673.97	1699.51	1672.49	1706.96	1706.49	1701.72	1718.33	1667.33	1684.08	1706.41	1663.94	1708.44	1674.16	1679.77	1703.43	1677.39	1722.14	1705.09	1715.45	1700.19	1696.62	1679.43	1672.61	1683.62	1675.32	1683.73	1666.88	1687.37	1689.2	1699.09	1662.86	1687.89
199.404007	1688.41	1689.24	1691.11	1705.85	1702.83	1698.52	1676.74	1706.97	1671.53	1667.8	1687.25	1696.34	1706.14	1703.44	1686.41	1671.2	1686.36	1673.41	1701.76	1671.74	1705.2	1705.96	1698.99	1721.37	1667.25	1683.54	1705.16	1664.88	1707.53	1674.36	1680.46	1700.52	1679.2	1718.21	1706.36	1713.6	1702.04	1696.18	1678.78	1672.45	1682.12	1673.07	1684.96	1664.9	1691.94	1688.15	1696.18	1663.05	1685.82
199.899002	1685.89	1688.41	1694.84	1703.43	1706.57	1697.44	1677.11	1704.46	1672.73	1669.13	1688.04	1695.96	1705.06	1700.42	1688	1673.83	1685.27	1673.11	1700.98	1668.35	1706.95	1703.87	1699.72	1721.23	1667.44	1683.72	1703.2	1663.54	1706.93	1674.47	1683.51	1701.57	1676.73	1719.62	1706.92	1714.15	1700.7	1694.2	1679.99	1675.22	1685.25	1674.98	1686.33	1666.12	1689.42	1693.1	1698.61	1664.57	1687.28
200.395004	1685.39	1685.41	1693.1	1704.16	1701.82	1699.02	1675.27	1704.74	1671.34	1669.01	1686.19	1695.73	1706.69	1702.03	1685.51	1672.86	1687.63	1673.08	1700.46	1670.09	1702.95	1705.71	1697.08	1720.73	1664.53	1683.28	1703.18	1666.09	1707.95	1675.1	1683.17	1703.21	1675.25	1719.94	1705.14	1712.69	1702.56	1695.38	1677.74	1672.42	1683.9	1674.15	1684.17	1665.45	1687.36	1692.1	1697.34	1661.29	1686.63
200.889999	1689.73	1690.91	1694.6	1705.3	1704.51	1700.67	1676.49	1705.37	1673.46	1668.95	1686.56	1698.64	1708.15	1700.39	1688.25	1672.42	1686.64	1675.7	1698.99	1670.35	1706.21	1704.95	1700	1720.01	1667	1683.46	1705.91	1663.45	1707.54	1676.42	1681.35	1704.25	1678.58	1720.42	1705.54	1714	1702.45	1696.7	1679.42	1677.43	1685.83	1672.43	1682.94	1667.37	1690.19	1690.23	1700.64	1661.16	1684.82
201.384995	1685.8	1692.97	1693.59	1705.72	1703.61	1699.92	1674.4	1703.1	1670.88	1668.87	1688.08	1697.54	1704.44	1700.11	1685.24	1672.92	1685.6	1673.26	1701.5	1671.18	1704.67	1702.2	1698.92	1719.39	1669.03	1683.73	1704.14	1664.56	1705.01	1674.42	1681.72	1703.08	1677.52	1719.15	1707.88	1714.14	1703.35	1695.57	1679.59	1672.86	1683.27	1675.13	1683.04	1665.4	1688.8	1691.7	1697.95	1663.29	1686.74
201.880005	1686.86	1692.46	1693.98	1707.1	1703.42	1701.33	1676.38	1705.57	1672.46	1669.72	1687.23	1698	1705.9	1700.37	1684.9	1673.12	1685.95	1675.57	1701.02	1671.61	1703.57	1703.59	1699.72	1718.66	1666.22	1682.79	1703.2	1663.35	1704.56	1674.57	1680.19	1704.05	1680.06	1717.53	1704.11	1711.76	1702.86	1695.12	1679.63	1672.93	1686.19	1674.32	1684.85	1667.19	1689.56	1689.05	1695.69	1663.18	1689.04
202.375000	1687.99	1688.88	1694.97	1703.21	1704.35	1700.28	1674.98	1706.02	1671.44	1668.53	1686.27	1697.3	1707.98	1702.51	1686.17	1673.9	1686.93	1675.25	1704.11	1671.37	1704.05	1705.42	1704.25	1719.97	1665.17	1684.83	1700.93	1664.12	1707.56	1674.41	1683.83	1701.88	1679.61	1718.11	1702.44	1713.4	1701.19	1700.07	1680.34	1673.26	1685.45	1674.94	1684.09	1665.67	1690.11	1690.61	1699.24	1663.02	1684.74
202.871002	1689.16	1690.51	1693.94	1703.8	1705.95	1701.36	1677.89	1707.06	1671.7	1668.67	1687.79	1697.33	1706.89	1699.2	1685.99	1671.58	1687.95	1673.4	1700.48	1670.82	1702.94	1706.87	1699.36	1719.98	1668.48	1685.4	1705.14	1664.84	1707.94	1675.29	1682.31	1700.04	1677.94	1716.81	1705.32	1714.61	1701.6	1695.92	1679.46	1673.86	1686.45	1674.86	1684.53	1664.63	1688.29	1687.98	1698.7	1663.43	1685.76
203.365997	1686.39	1691.41	1694.4	1703.97	1705.11	1701.67	1675.55	1704.98	1671.97	1668.39	1689.89	1698.13	1708.99	1703.14	1685.73	1675.14	1686.99	1674.29	1700.99	1671.05	1705.8	1704.81	1699.12	1720.54	1666.16	1685.24	1706.75	1664.76	1709.05	1675.13	1682.38	1705.17	1679.47	1722.19	1706.9	1715.47	1699.71	1695.01	1678.93	1670.95	1684.76	1673.91	1684.14	1666.49	1686.88	1687.68	1699.54	1663.46	1686.16
203.860992	1687.6	1690.69	1693.59	1704.27	1704.45	1703.44	1676.27	1704.06	1670.39	1670.74	1690.34	1697.76	1706.08	1701.66	1688.62	1672.45	1687.9	1674.37	1700.29	1671.83	1705.64	1705.76	1699.61	1718.95	1666.82	1683.41	1703.9	1663.77	1706.66	1675.8	1683.82	1702.83	1679.2	1720.07	1706.35	1712.14	1701.23	1696.26	1682.17	1674.69	1685.21	1676.37	1686.42	1666.59	1688.61	1689.75	1698.31	1663.78	1689.84
204.356003	1688.17	1691.55	1693.36	1705.1	1704.53	1699.7	1677.02	1705.43	1672.54	1669.77	1689.39	1695.55	1705.43	1698.96	1686.16	1670.79	1684.49	1673.58	1700.03	1673.01	1704.45	1704.19	1699.57	1718.12	1665.42	1683.15	1705.3	1663.96	1710	1672.81	1682.48	1700.79	1679.34	1719.72	1707.06	1713.04	1700.71	1697.79	1680.52	1674.06	1682.74	1675.11	1685.98	1664.86	1691.22	1690.49	1699.4	1663.53	1688.01
204.850998	1687.72	1691.84	1691.9	1704.41	1703.6	1700.2	1675.5	1703.71	1673.26	1668.65	1686.09	1698.12	1705.02	1702.78	1686.58	1670.33	1684.74	1675.22	1700.78	1670.03	1703.53	1704.86	1698.58	1716.99	1668.47	1683.02	1703.32	1666.58	1707.79	1676.37	1683.07	1703.52	1678.64	1719.81	1703.99	1713.64	1700.74	1697.46	1679.54	1675.32	1685.74	1674.11	1682.94	1666.58	1690.77	1687.95	1699.24	1661.05	1684.86
205.347000	1686.97	1691.53	1692.16	1704.21	1701.91	1698.77	1676.17	1703.34	1672.01	1669.02	1688.27	1695.76	1705.41	1699.57	1686.86	1673.9	1685.55	1673.78	1700.2	1671.6	1704.39	1704.92	1699.32	1719.02	1667.09	1685.78	1703.88	1664.8	1708.15	1674.58	1682.05	1700.96	1680.03	1719.1	1704.69	1713.1	1701.3	1696.19	1678.74	1674.61	1684.78	1675.14	1684.59	1665.1	1687.64	1686.59	1696.22	1662.15	1686.4
205.841995	1687.17	1687.87	1690.74	1705.96	1701.04	1699.79	1673.98	1704.39	1670.97	1669.89	1685.46	1695.9	1707.79	1702.14	1685.76	1673.63	1687.38	1672.77	1700.73	1671.48	1704.36	1703.64	1697.39	1718.9	1665.1	1683.59	1704.99	1662.88	1706	1673.47	1680.81	1703.75	1680.31	1718.17	1705.02	1714.43	1700.79	1695.95	1677.81	1674.71	1685.67	1673.55	1684.36	1665.9	1689.88	1689.11	1696.97	1662.34	1686.16
206.337006	1685.74	1688.14	1694.44	1702.25	1704.53	1700.66	1676.35	1705.6	1670.67	1667.68	1686.48	1695.39	1707.86	1699.57	1687.47	1673.41	1686.27	1671.41	1700.72	1671.07	1705.13	1705.13	1699.12	1718.84	1665.29	1681.86	1704.19	1666.28	1706.21	1673.61	1681.65	1702.44	1678.27	1717.59	1704.61	1712.47	1700.02	1694.33	1678.07	1673.23	1684.19	1675.27	1684.61	1664.87	1686.02	1688.58	1697.97	1664.53	1686.48
206.832001	1684.03	1690.14	1692.91	1702.05	1705.57	1698.51	1674.34	1704.42	1669.27	1666.74	1685.12	1697.19	1703.4	1700.05	1684.61	1671.9	1686.5	1673.01	1701.58	1671.07	1707.09	1705.75	1698.64	1719.34	1667.4	1683.19	1703.54	1663.15	1707.08	1676.21	1682.58	1703.87	1677.05	1719.72	1706.26	1715.29	1699.58	1696.29	1680.81	1672.2	1684.01	1672.35	1684.18	1664.4	1689.5	1688.59	1696.44	1662.1	1685.73
207.328003	1686.01	1688.32	1692.13	1703.92	1703.76	1700.32	1676.8	1705.92	1674.74	1667.84	1686	1695.89	1705.86	1700.41	1685.78	1671.63	1685.21	1671.94	1700.08	1672.55	1702.73	1705.67	1700.5	1719.69	1668.2	1683.83	1703.94	1664.86	1708.93	1675.4	1684.04	1702.55	1678.03	1718.89	1707.71	1713.47	1700.13	1694.79	1678.23	1674.83	1682.53	1673.48	1684.2	1665.01	1690.25	1690.7	1698.01	1662.7	1688.49
207.822998	1687.85	1688.13	1691.99	1704.24	1702.63	1700.52	1675.44	1704.1	1671.38	1667.92	1685.02	1698.03	1705.03	1699.9	1688.07	1673.34	1688.24	1675.18	1700.61	1671.56	1702.87	1705.62	1696.78	1721.19	1667.49	1684.77	1705.67	1661.8	1709.88	1673	1680.96	1702.46	1677.8	1719.93	1707.5	1714.29	1702.45	1691.36	1680.89	1675.07	1684.5	1674.24	1683.32	1665.8	1690.64	1689.14	1694.98	1663.34	1686.43
208.317993	1688.62	1688.63	1695.53	1707.97	1705.37	1701.81	1677.09	1706.07	1671.46	1669.54	1685.86	1697.27	1706.1	1701.54	1685.1	1672.45	1684.54	1674.58	1697.72	1670.97	1704	1705.01	1698.23	1721.01	1668.59	1683.57	1707.59	1665.17	1707.73	1675.22	1682.65	1701.43	1678.66	1720.74	1705.64	1714.49	1702.71	1696.6	1676.55	1676.13	1682.63	1673.37	1684.8	1665.92	1689.63	1687.59	1696.31	1661.45	1685.4
208.813004	1686.43	1688.79	1692.74	1704.21	1703.58	1701.83	1675.01	1703.62	1669.87	1670.53	1688.87	1697.23	1706.48	1700.95	1686.6	1672.13	1684.99	1674.49	1699.95	1670.15	1702.09	1703.41	1699.27	1721.38	1666.63	1683.79	1705.19	1662.62	1705.95	1673.96	1680.55	1702.13	1680.04	1718.16	1703.65	1713.52	1699.35	1693.76	1678.87	1674.57	1684.09	1672.48	1683.07	1665.48	1689.94	1687.78	1698.07	1660.78	1684.78
209.307999	1687.6	1692.22	1693.21	1702.97	1704.04	1702.38	1677.19	1706.45	1673.76	1669.14	1690.13	1697.27	1705.42	1700.21	1685.78	1673.46	1685.13	1672.78	1701.3	1671.44	1704.51	1706.2	1698.15	1719.62	1666.53	1683.86	1705.82	1664.28	1704.98	1673.91	1684.29	1702.92	1678.67	1720.52	1707.49	1714.7	1701.87	1696.02	1680.27	1674.78	1684.41	1673.22	1684.61	1664.67	1690.16	1688.55	1695.56	1661.53	1685.93
209.804001	1685.78	1686.63	1691.67	1706.17	1704.35	1702.2	1676.44	1704.27	1671.78	1667.77	1686.62	1696.12	1704.45	1702.48	1683.25	1674.99	1685.58	1673.08	1700.83	1669.76	1704.18	1706.1	1697.81	1721.21	1666.33	1680.9	1705.44	1663.5	1706.69	1674.49	1683.74	1700.98	1677.2	1718.41	1706.19	1713.43	1699.64	1696.42	1678.44	1674.96	1684.05	1673.01	1681.62	1664.27	1689.59	1689.76	1698.32	1665.19	1686.51
210.298996	1689.18	1688.93	1692.33	1703.71	1705.23	1702.73	1677.12	1704.55	1671.91	1671.74	1686.87	1696.57	1705.91	1702.81	1685.13	1672.24	1685.47	1673.95	1701.05	1673.57	1703.7	1706.08	1701.54	1718.41	1669.78	1683.76	1702.38	1663.7	1709.58	1677.52	1681.14	1702.86	1680.3	1718	1704.61	1715.6	1701.26	1696.73	1679.7	1673.02	1684.29	1674	1682.23	1665.6	1689.09	1691.67	1698.71	1663.64	1686.83
210.794006	1686.22	1692.51	1694.64	1706.34	1707.09	1701.12	1676.82	1705.39	1671.6	1668.27	1686.06	1695.12	1707.54	1702.61	1684.92	1671.68	1687.86	1671.04	1699.73	1671.75	1703.12	1705.9	1701.12	1720.72	1666.4	1684.21	1705.33	1663.33	1706.59	1673.24	1682.5	1702.34	1677.04	1718.86	1704.8	1714.75	1702.42	1696.15	1677.01	1673.86	1685.13	1672.35	1684.04	1665.16	1690.38	1691.13	1693.86	1660.78	1686.24
211.289001	1688.21	1687.97	1691.47	1706.91	1707.17	1702.71	1676.65	1703.59	1673.12	1668.36	1686.96	1697.44	1704.72	1700.32	1686.41	1673.84	1686.4	1675.02	1700.39	1670.38	1705.54	1705.62	1698.52	1719.85	1667.4	1683.74	1705.33	1664.94	1708.9	1674.33	1681.33	1704.04	1678.05	1719.1	1704.83	1713.89	1699.21	1695.52	1677.96	1672.53	1683.1	1673.98	1683.04	1666.05	1688.84	1688.68	1697.75	1662.45	1688.15
211.783997	1684.97	1687.03	1692.4	1704.31	1704.85	1700.47	1675.38	1702.27	1673.32	1668.66	1687.6	1694.15	1703.87	1700.31	1683.86	1670.98	1683.5	1673.73	1696.81	1670.91	1703.83	1704.44	1695.99	1719.47	1665.64	1683.18	1704.04	1661.69	1709.04	1672.31	1681.64	1701.55	1679.47	1718.7	1703.25	1713.16	1701.07	1694.44	1677.83	1675.55	1685.01	1674.94	1681.15	1664.8	1690.64	1690.09	1695.51	1663.34	1687.15
212.279999	1686.3	1689.85	1692.3	1705.38	1704.58	1699.25	1676.26	1702.61	1672.19	1669.85	1687.46	1694.45	1705.69	1700.47	1687.07	1672.66	1684.52	1673.9	1699.85	1670.33	1703.2	1703.86	1699.23	1718.05	1667.84	1681.65	1703.93	1663.87	1707.87	1673.72	1681.12	1700.35	1679.16	1717.74	1704.66	1712.15	1700.2	1694.11	1676.09	1674.55	1682.71	1676.07	1683.54	1664.06	1689.89	1687.71	1697.4	1660.49	1684.86
212.774994	1687.21	1688.18	1693.38	1704.19	1704.19	1700.98	1675.72	1703.79	1669.95	1668.92	1686.47	1695.01	1706.21	1700.09	1685.94	1671.93	1684.34	1674.91	1700.51	1672.64	1703.2	1704.6	1697.01	1718.85	1667.59	1681.75	1703.58	1664.18	1706.17	1675.95	1683.98	1700.62	1680.08	1718.31	1702.49	1711.24	1701.93	1696.37	1677.19	1673.13	1684.73	1675.73	1683.92	1665.28	1690.44	1688.07	1697.77	1661.38	1688.41
213.270004	1686.26	1691.65	1692.83	1705.53	1705.83	1701.29	1675.23	1703.8	1671.12	1669.1	1686.3	1694.32	1704.04	1700.62	1686.17	1672.57	1686.98	1672.57	1699.74	1673.37	1703.91	1704.85	1700.13	1720.18	1666.85	1684.03	1703.31	1664.9	1707.09	1673.68	1681.69	1702.01	1680.36	1718.46	1705.93	1713.87	1701.42	1695.55	1679.35	1675.19	1685.83	1676.6	1686.85	1666.97	1690.93	1691.81	1699.89	1661.66	1685.68
213.764999	1686.13	1689.41	1694.77	1704.07	1702.75	1701.62	1675.82	1703.59	1671.07	1668	1687.49	1696.58	1706.31	1702.69	1687.14	1673.84	1685.21	1674.54	1702.57	1671.26	1704.25	1705.04	1700.96	1722.09	1667.03	1681.57	1703.7	1663.77	1708.12	1676.03	1682.79	1704	1678.2	1720.05	1702.65	1714.15	1699.49	1695.34	1677.74	1673.13	1683.57	1673.59	1684.42	1663.88	1688.29	1686.98	1696.48	1662.32	1687.64
214.259995	1688.58	1690.2	1691.85	1703.76	1706.09	1702.38	1676.14	1705.48	1672.11	1669.02	1685.01	1696.36	1705.7	1700.77	1685.37	1673.01	1686.5	1673	1701.8	1672.12	1702.7	1705.13	1700.36	1720.41	1665.83	1684.91	1704.84	1661.98	1708.58	1674.89	1682.47	1702.16	1679.02	1718.44	1704.47	1715.18	1700.4	1697.03	1679.01	1671.29	1683.05	1675.31	1684.78	1665.96	1689.92	1689.98	1697.19	1662.08	1686.81
214.755997	1688.7	1690.5	1691.18	1704.75	1706.38	1698.38	1675.44	1704.26	1671.3	1669.87	1687.69	1694.07	1705.15	1702.72	1686.77	1672.37	1686.15	1673.19	1702.33	1673.74	1703.18	1704.59	1700.95	1719.24	1667.2	1683.21	1704.42	1661.9	1708.12	1675.11	1682.41	1701.42	1676.22	1718.77	1704.67	1712.74	1700.16	1698.33	1680.12	1672.34	1684.05	1675.05	1684.75	1664.68	1688.4	1686.8	1697.03	1662.26	1686.18
215.251007	1687.81	1691.1	1692.24	1703.72	1704.67	1698.83	1676.15	1702.47	1672.32	1668.89	1685.97	1696.56	1706.39	1702.34	1685.64	1673.54	1688.4	1674.91	1700.95	1670.67	1704.26	1706.72	1699.73	1721.21	1669.09	1684.85	1703.18	1662.48	1708.14	1674.9	1682.61	1700.05	1679.6	1717.66	1704.84	1712.03	1701.25	1695.76	1679.2	1673.52	1684.79	1675.06	1683.86	1664.92	1689.24	1688.56	1698.86	1662.97	1686.4
215.746002	1685.99	1689.25	1691.6	1702.45	1703.28	1699.41	1674.81	1704.05	1671.42	1666.92	1686.46	1695.92	1705.39	1701.63	1684.35	1674.01	1684.33	1672.26	1702.28	1670.61	1704.49	1702.44	1699.39	1721.3	1666.09	1681.95	1702.81	1663.47	1706.86	1673.61	1682.72	1700.32	1677.22	1717.92	1702.61	1709.97	1702.39	1695.27	1678.19	1674.34	1684.69	1672.48	1683.07	1666.19	1688.11	1691.87	1698.91	1662.69	1687.25
216.240997	1685.88	1690.49	1691.67	1704.02	1704.77	1701.19	1675.43	1704.46	1671	1669.24	1689.16	1698.35	1704.78	1700.35	1684.88	1673.21	1686.45	1674.94	1699.76	1671.91	1704.1	1707.06	1699.4	1720.51	1668.38	1683.29	1702.79	1664.58	1709.29	1675.16	1682.24	1702.22	1677.67	1719.79	1703.94	1714.47	1700.84	1697.55	1677.78	1671.81	1683.42	1675.29	1682.22	1665.29	1688.92	1690.51	1697.24	1661.95	1686.73
216.737000	1686.25	1688.69	1691.22	1707.09	1703.01	1701.29	1675.84	1705.33	1671.14	1669.43	1688.65	1696.48	1708.93	1699.5	1687.78	1673.21	1685.78	1672.16	1701.49	1670.74	1705.19	1704.49	1699.71	1717.7	1668.21	1681.45	1704.45	1662.76	1707.63	1673.77	1683.41	1701.56	1679.16	1717.11	1707.36	1712.69	1701.17	1698.42	1677.1	1673.32	1683.05	1673.4	1685.46	1665.39	1690.04	1687.48	1698.86	1665.16	1685.91
217.231995	1685.47	1689.55	1691.2	1706.4	1702.57	1700.71	1676.02	1704.06	1671.92	1667.77	1688.22	1695.32	1708.71	1700.1	1687.04	1673.12	1685.47	1671.51	1701	1672.27	1703.21	1706.72	1700.48	1717.84	1665.86	1681.43	1705.25	1663.82	1706.57	1675.76	1680.71	1701.51	1678.58	1718.32	1706.96	1714.52	1700.84	1696.91	1678.98	1674.06	1684.92	1674.2	1684.53	1664.81	1690.05	1690.27	1697.44	1663.1	1686.5
217.727005	1684.05	1691.18	1690.68	1704.54	1704.04	1698.08	1676.33	1706.14	1671.56	1669.3	1687.16	1693.81	1703.24	1701.29	1685.41	1673.67	1683.83	1671.09	1700.6	1671.27	1705.49	1704.21	1700.31	1721.03	1666.53	1683.03	1705.08	1665.24	1707.87	1674.39	1682.79	1702.15	1680.61	1718.66	1706.12	1713.92	1702	1696.31	1679.89	1674	1684.26	1673.36	1684.85	1665.82	1691.53	1687.94	1696.34	1663.38	1686.14
218.222000	1684.76	1690.52	1692.59	1705.13	1702.34	1699.44	1677.2	1701.6	1671.62	1666.59	1687.06	1697.92	1706.11	1700.53	1684.72	1671.79	1686.81	1674.46	1699.38	1673.96	1704.38	1705.3	1698.05	1719.34	1664.84	1682.82	1705.06	1664.55	1707.6	1673.98	1683.21	1699.24	1677.4	1716.83	1705.38	1710.23	1699.91	1694.86	1678.13	1672.5	1683.69	1673.18	1683.06	1665.16	1689.86	1689.07	1698.87	1664.18	1686.3
218.716995	1687.8	1690.5	1692.39	1703.35	1703.71	1701.68	1677.14	1704.26	1671.55	1668.05	1687.56	1695.36	1705.05	1700.32	1686.82	1670.98	1686.67	1672.48	1699.73	1670.19	1705.43	1705.43	1702.59	1718.58	1668.66	1683.46	1703.45	1666.04	1708.34	1675.92	1683	1702.47	1677.22	1719.41	1703.54	1714.5	1700.63	1695.61	1677.46	1672.85	1680.93	1674.71	1680.02	1666.19	1688.36	1688.32	1696.58	1662.29	1686.13
219.212997	1684.08	1686.79	1690.82	1704.13	1704.52	1699.33	1675.71	1703.27	1672.2	1669.98	1687.95	1696.14	1706.33	1703.48	1687.92	1674.02	1686.7	1671.63	1700.24	1672.22	1703.96	1704.15	1700.09	1717.51	1667.71	1679.38	1704.69	1662.47	1708.27	1676.32	1683.25	1699.69	1680.17	1714.31	1703.76	1712.26	1699.86	1697.39	1679.34	1674.46	1685.22	1673.13	1683.97	1663.96	1689.65	1688.65	1696.89	1662.31	1685.75
219.707993	1687.69	1691.65	1692.25	1705.08	1702.83	1700.77	1674.72	1704.18	1673.89	1668.03	1687.48	1695.84	1704.19	1701.22	1687.95	1673.02	1686.18	1673.25	1700.6	1671.63	1703.91	1705.38	1701.42	1718.35	1667.58	1683.06	1703.26	1661.42	1709.31	1675.81	1683.05	1703.6	1678.92	1719.61	1704.54	1712.07	1700	1695.92	1679	1676.73	1686.07	1673.1	1682.56	1664.71	1692	1687.77	1698.5	1661.9	1687.03
220.203003	1688.75	1689.33	1695.4	1705.24	1704.59	1699.28	1674.07	1705.14	1672.32	1669.97	1687.86	1694.63	1704.09	1699.49	1686.69	1671.59	1687.51	1673.83	1700.96	1670.33	1703.4	1704.11	1700.64	1719.82	1667.08	1680.82	1702.87	1663.8	1707.26	1674.61	1679.86	1700.67	1677.06	1717.8	1703.46	1712.12	1700.79	1694.59	1677.29	1673.27	1683	1675.88	1684.5	1666.11	1686.82	1688.61	1698.22	1662.8	1685.98
220.697998	1686.18	1689.94	1692.74	1704.93	1702.6	1699.39	1679.12	1705.11	1671.17	1670.02	1686.28	1695.27	1704.7	1701.05	1687.29	1673.71	1687.2	1672.96	1701.57	1671.36	1705.15	1703.82	1700.52	1720.08	1665.87	1682.81	1704.88	1664.22	1707.45	1675.96	1682.42	1701.46	1678.71	1718.83	1704.13	1715.19	1703.09	1695.76	1678.82	1674.66	1683.15	1673.9	1685.88	1665.47	1689.99	1689.84	1698.5	1661.54	1687.05
221.192993	1688.1	1690.17	1695.54	1706.1	1703.5	1701.42	1676.29	1707.21	1672.94	1669.82	1687.63	1696.89	1706.53	1703.64	1686.45	1672.65	1685.84	1674.89	1700.21	1672.21	1702.23	1706.78	1701.59	1720.35	1666.77	1681.6	1705.46	1664	1706.22	1678.09	1683.65	1702.53	1677.46	1719.51	1705.28	1712.01	1702.42	1695.43	1678.37	1674.9	1683.77	1674.08	1683.48	1665.86	1687.52	1691.14	1699.14	1662.74	1686.85
221.688995	1686.65	1687.53	1692.76	1704.42	1704.83	1701.11	1677.1	1704.21	1670.88	1670	1686.98	1696.3	1706.62	1702.25	1686.34	1671.95	1688.45	1674.19	1700.87	1671.85	1705.02	1705.33	1702.27	1721.29	1667.25	1683.58	1703.94	1664.14	1708.41	1673.53	1681.29	1701.89	1678.6	1718.25	1705.67	1713.34	1700.7	1695.68	1679.73	1672.63	1686.16	1675.85	1684.16	1666.04	1689.04	1689.54	1700.64	1662.38	1685.63
222.184006	1685.43	1688.67	1690.52	1704.02	1705.77	1699.95	1676.56	1702.91	1672.83	1671.37	1687.11	1697.53	1705.99	1701.66	1687.36	1674.04	1684.61	1674.51	1701.17	1672.16	1702.94	1705.19	1699.99	1719.1	1669.02	1683.5	1701.7	1663.79	1708.21	1675.52	1682.24	1702.63	1676.42	1716.76	1704.69	1715	1700.25	1694.41	1680.91	1674.2	1686.9	1675.87	1684.16	1666.57	1687.53	1693.92	1700.96	1663.91	1687.32
222.679001	1685.5	1686.97	1695.83	1704.86	1704.23	1699.58	1676.41	1705.75	1669.96	1669.63	1688.41	1696.85	1707.23	1698.81	1685.78	1671.73	1685.45	1674.1	1699.27	1670.7	1704.31	1704.38	1702.31	1719.22	1667.63	1682.51	1706.7	1665.15	1707.91	1676.92	1681.92	1700.58	1679.23	1717.22	1705.94	1711.12	1701.42	1696.54	1679.32	1673.39	1684.84	1675.04	1685.1	1665.3	1689.77	1689.64	1699.7	1664.14	1685.25
223.173996	1686.83	1689.39	1693.15	1702.44	1703.96	1701.19	1676.69	1707.46	1671.53	1667.63	1688.32	1698.92	1706.43	1700.51	1687.06	1672.98	1684.55	1674.38	1699.3	1670.72	1701.65	1705.74	1701.49	1718.86	1666.45	1682.26	1701.64	1664.2	1706.89	1673.75	1683.24	1701.87	1679.45	1715.41	1704.81	1713.08	1700.4	1694.94	1678.34	1673.69	1682.74	1673.91	1683.43	1666.18	1690.63	1689.85	1698.4	1661.36	1684.85
223.669006	1683.72	1688.96	1691.86	1705.03	1705.33	1698.51	1675.28	1705.54	1671.28	1668.37	1685.76	1696.72	1706.91	1700.88	1685.55	1672.28	1684.44	1672.24	1699.78	1672.96	1705	1705.74	1699.12	1718.02	1665.99	1682.88	1702.81	1663.41	1708.53	1672.67	1682.3	1702.45	1679.93	1720.21	1703.5	1714.28	1702.81	1695.32	1678	1676.03	1682.89	1673.74	1683.37	1665.58	1688.9	1690.1	1696.32	1662.66	1687.43
224.164993	1687.84	1688.16	1691.36	1705.25	1704.27	1699.2	1673.88	1704.23	1671.1	1666.79	1686.15	1694.95	1706.09	1702.31	1685.51	1672.01	1687.94	1673.28	1700.06	1671.74	1703.98	1703.7	1700.15	1720.5	1666.28	1683.46	1705.22	1666.31	1710.85	1674.82	1680.86	1700.68	1677.66	1719.78	1706.25	1713.55	1701.46	1697.59	1680.52	1672.49	1684.65	1674.64	1683.58	1664.75	1687.98	1690.32	1699.86	1662.29	1685.46
224.660004	1685.82	1689.45	1690.73	1706.14	1701.27	1698.6	1676.24	1704.05	1671.86	1668.93	1688.22	1696.44	1705.28	1702	1686.96	1673.13	1687.23	1673.93	1701.25	1672.64	1704.41	1703.8	1702.38	1721.69	1667.92	1682.51	1704.46	1662.49	1706.04	1672.33	1683.14	1699.09	1676.63	1719.12	1706.07	1711.62	1699.43	1697.99	1677.39	1672.13	1682.75	1675.46	1684.77	1666.88	1688.29	1690.7	1699.48	1663.83	1685.85
225.154999	1689.1	1689.12	1692.32	1704.66	1705.18	1700.91	1678.36	1707.15	1671.38	1668.63	1687.17	1696.72	1705.4	1701.47	1686.26	1674.57	1686.55	1672.94	1701.15	1672.06	1702.69	1703.9	1699.53	1721.05	1668.25	1681.33	1703.83	1663.91	1707.8	1674.43	1682.82	1702.24	1674.76	1719.54	1704.69	1712.47	1700.85	1697.09	1682.29	1672.63	1683.57	1673.82	1682.51	1665.17	1687.62	1688.7	1699.92	1663.35	1686.19
225.649994	1688.71	1690.33	1694.28	1703.6	1703.76	1699.79	1674.5	1706.31	1671.41	1666.87	1687.34	1696.85	1707.36	1702.1	1685.65	1672.17	1685.61	1671.83	1699.32	1671.25	1707.16	1706.97	1699.83	1719.6	1665.85	1683.74	1702.98	1664.55	1707.19	1673.39	1680.74	1702.53	1677.79	1721.22	1705.86	1714.71	1699.86	1695.57	1678.5	1672.83	1684.72	1673.69	1685.66	1665.9	1687.07	1690.38	1694.61	1662.45	1688.03
226.145004	1684.8	1687.65	1694.72	1704.48	1703.33	1700.73	1677.79	1704.55	1670.4	1668.54	1688.56	1699.69	1707.07	1702.78	1688.37	1674.54	1686.31	1674.91	1700.04	1673.29	1706.78	1702.44	1701.06	1720.29	1666.29	1682.56	1704.55	1663.35	1706.29	1675.52	1682.44	1701.97	1679.87	1719.23	1706.12	1713.01	1701.3	1695.16	1678.43	1672.93	1684.91	1674.22	1683.68	1665.34	1687.19	1686.88	1699.33	1663.89	1687.48
226.641006	1687.42	1686.3	1692.04	1705.55	1704.78	1699.56	1673.98	1705.6	1673.14	1669.18	1686.39	1696.83	1707.1	1703.44	1687.44	1674.47	1686.62	1673.55	1701.7	1670.97	1704.07	1706.92	1701.62	1719.44	1666.17	1684.31	1706.13	1665.33	1708.74	1676.03	1684.05	1703.79	1678.8	1718.7	1706.55	1714.38	1701.46	1696.15	1678.97	1674.08	1683.98	1673.32	1682.31	1664.65	1689.27	1689.42	1701.37	1663.16	1688
227.136002	1686.29	1687.98	1694.21	1706.99	1703.45	1699.76	1674.53	1704.27	1671.76	1668.46	1688.46	1697.39	1703.63	1700.81	1685.5	1671.7	1685.3	1673.09	1698.5	1669.87	1703.05	1703.36	1700.36	1719.28	1665.42	1683.36	1703.87	1661.69	1706.7	1672.43	1682.08	1703.66	1678.32	1718.3	1709.31	1714.33	1700.75	1695.67	1678.17	1675.13	1685.28	1674.32	1683.61	1663.19	1689.67	1690.3	1697.14	1663.26	1685.66
227.630997	1686.26	1688	1693.39	1703.73	1706.34	1700.94	1674.75	1706.75	1671.58	1668.36	1686.83	1694.6	1705.95	1701.83	1685.89	1672.85	1684.55	1673.89	1700.3	1671.5	1705.88	1706.89	1701.24	1723.4	1665.07	1685.9	1703.75	1666.07	1711.19	1675.94	1681.53	1703.05	1679.18	1718.11	1706.71	1713.98	1702.14	1696.73	1679.61	1674.14	1684.85	1673.54	1682.82	1665.56	1691.27	1686.87	1698.35	1662.64	1685.95
228.126007	1687.32	1687.17	1692.8	1704.46	1703.78	1698.31	1674.96	1703.2	1670.71	1666.68	1686.5	1695.67	1705.3	1703.73	1683.86	1673.32	1688.32	1672.19	1698.82	1670.01	1704.75	1705.92	1701.31	1716.75	1668.09	1682.86	1701.11	1663.48	1709.42	1675.63	1681.62	1700.41	1677.03	1719.12	1705.69	1713.84	1702.35	1695.65	1678.31	1673.32	1684.83	1675.77	1683.6	1664.95	1688.16	1687.55	1698.45	1663.93	1686.07
228.621002	1685.79	1688.77	1690.84	1704.26	1705.64	1698.87	1676.93	1704.49	1671.83	1671.15	1687.41	1695.93	1704.98	1700.46	1686.37	1673.72	1685.22	1674.81	1703.24	1672.37	1704.61	1702.56	1700.86	1717.17	1665.55	1682.54	1705.59	1664.48	1708.47	1675.01	1684.09	1703.19	1678.01	1720.29	1703.52	1715.41	1702.82	1696.22	1677.39	1673.93	1686.17	1674.57	1684.66	1666.1	1690.71	1687.06	1698.61	1661.28	1685.85
229.117004	1686.47	1687.78	1690.42	1702.83	1702.89	1702.92	1676.41	1701.98	1671.36	1669.28	1686.99	1695.84	1706.79	1703.49	1685.58	1672.66	1686.73	1675.27	1701.46	1671.18	1704.09	1704.07	1700.25	1720.53	1666.78	1683.64	1705.49	1664.2	1707.62	1674.62	1681.22	1702.67	1678.15	1720.05	1706.89	1713.64	1700.3	1695.66	1679.85	1674.64	1688.12	1674.13	1685.26	1664.22	1690.37	1688.5	1698.02	1662.77	1686.5
229.612000	1687.83	1689.97	1692.09	1704.01	1704.32	1700.21	1675.97	1704.26	1671.42	1671.58	1687.15	1697.87	1707.56	1699.91	1685.53	1670.56	1686.73	1674.71	1699.01	1673.18	1702.14	1706.23	1699.94	1720.6	1665.79	1682.06	1705.21	1663.99	1708.32	1672.72	1681.97	1699.86	1678.72	1719.09	1706.38	1713.86	1701.95	1696.64	1679.38	1674.39	1684.66	1675.07	1683.92	1665	1688.47	1686.83	1698.75	1664.52	1685.44
230.106995	1685.95	1690.02	1692.99	1704.99	1703.8	1698.76	1675.01	1704.35	1669.42	1668.99	1688.18	1696.57	1707.32	1701.08	1685.65	1670.95	1685.57	1673.73	1700.35	1670.48	1702.48	1704.81	1698.79	1721.32	1667.19	1682.1	1703.77	1664.93	1708.44	1674.16	1682.81	1699.98	1678.76	1716.91	1703.69	1710.83	1702.54	1695.26	1679.13	1674.08	1684.46	1673.97	1683.26	1665.5	1688.36	1688.18	1696.25	1661.78	1685.96
230.602005	1686.96	1687.86	1692.26	1703.32	1704.91	1702.29	1675.98	1702.76	1672.56	1668.67	1685.79	1696.06	1706.54	1701.25	1685.03	1671.56	1686.43	1672.44	1700.01	1670.25	1704.67	1703.66	1701.88	1721.4	1668.58	1681.19	1704.58	1665.3	1704.41	1674.98	1685.08	1699.86	1677.56	1717.67	1703.71	1712.31	1702.95	1697.83	1675.92	1673.8	1685.36	1675.9	1683.95	1664.66	1691.36	1688.89	1696.17	1661.65	1685.34
231.098007	1688.08	1686.77	1689.38	1702.79	1704.54	1701.24	1673.57	1704.75	1671.39	1669.58	1687.04	1695.52	1706.07	1697.74	1685.75	1672.6	1682.16	1672.27	1698.38	1668.77	1703.56	1700.8	1698.94	1718.73	1668.44	1681.95	1703.57	1663.64	1708.09	1673.84	1682.38	1703.11	1676.95	1719	1704.96	1710.29	1703.42	1696.5	1679.24	1672.41	1682.62	1673.2	1683.52	1664.51	1687.42	1690.23	1699.19	1663.69	1686.73
231.593002	1687.13	1690.63	1693.1	1702.96	1702.66	1699.91	1676.46	1704.81	1670.42	1669.27	1686.38	1697.55	1705.92	1702.86	1685.03	1672.85	1685.75	1673.69	1700.21	1671	1703.43	1705.54	1700.91	1720.58	1664.93	1683.71	1705.16	1662.74	1705.99	1672.17	1682.88	1701.16	1676.49	1718.91	1704.03	1713.4	1700.61	1694	1680.18	1675.18	1684.77	1673.26	1684.54	1663.09	1687.8	1687.06	1698.69	1661.71	1685
232.087997	1687.33	1688.53	1691.04	1703.44	1704.29	1697.66	1676.76	1702.79	1671.47	1669.69	1687.32	1695.45	1705.24	1699.83	1686.01	1671.83	1684.24	1674.86	1698.15	1673.33	1704.65	1705	1700.88	1719.35	1666.83	1681.08	1703.37	1663.36	1707.9	1673.03	1682.07	1701.09	1678.75	1717.46	1702.64	1712.24	1701.81	1694.53	1677.74	1673.23	1684.31	1671.82	1682.33	1664.59	1689.27	1687.83	1694.29	1662.4	1684.91
232.582993	1689.04	1687.86	1690.22	1704.25	1704.48	1699.78	1673.95	1703.64	1672.32	1669.28	1685.83	1695.06	1706.36	1700.58	1686.59	1672.2	1683.11	1673.21	1698.95	1671.47	1703.23	1706.05	1697.99	1719.56	1665.22	1682.06	1702.61	1662.74	1706.46	1673.44	1681.75	1701.6	1678.8	1717.72	1704.65	1711.92	1699.21	1694.52	1678.9	1672.48	1685.06	1674.6	1684.24	1664.11	1686.98	1687.25	1697.28	1664.23	1687.23
233.078003	1685.03	1687.22	1691.73	1702.87	1705.59	1699.86	1676.15	1703.59	1672.42	1667.85	1688.3	1696.75	1706.32	1699.73	1686.2	1671.79	1686.18	1673.55	1699	1670.85	1703.33	1702.14	1701.33	1718.63	1666.51	1683.35	1702.24	1663.45	1707.2	1672.21	1681.57	1702.49	1676.94	1718.95	1702.02	1712.58	1701.01	1695.19	1677.94	1673.24	1684.57	1676.54	1683.56	1665.92	1686.6	1688.9	1698.7	1661.36	1685.61
233.574005	1686.34	1687.7	1692.44	1705.06	1703.55	1698.69	1676.36	1703.19	1672.19	1668.74	1687.33	1696.17	1706.14	1699.59	1683.2	1673.68	1683.46	1674.33	1699.68	1672.59	1703.81	1703.33	1698.59	1719.54	1666.86	1680.99	1703.19	1663.49	1707	1674	1683.07	1701.54	1676.08	1718.66	1703.83	1712.43	1700.47	1695.1	1677.92	1673.29	1683.29	1674.98	1682	1664.58	1687.11	1686.91	1694.08	1663.24	1686.17
234.069000	1684.85	1689.55	1690.37	1702.73	1701.86	1699.52	1674.68	1706.24	1671.4	1667.57	1686.26	1698.93	1707.9	1700.63	1683.19	1671.19	1684.36	1672.11	1695.62	1668.95	1701.63	1704.26	1699.05	1719.16	1666.33	1681.34	1705.12	1661.75	1708.43	1672.59	1682.29	1700.16	1677.83	1716.06	1704.05	1712.38	1699.25	1692.1	1677.01	1672.42	1683.98	1673.43	1683.46	1662.88	1686.45	1685.87	1695.62	1663.61	1684.25
234.563995	1684.67	1686.04	1692.42	1706.27	1704.74	1700.7	1677.7	1704.21	1671.69	1669.64	1685.81	1697.88	1707.76	1699.61	1688.33	1671.55	1684.81	1673.19	1697.98	1670.64	1704.22	1703	1697.37	1719.73	1666.26	1681.9	1705.28	1662.48	1708.68	1672.31	1680.42	1702.14	1678.61	1719.35	1705.39	1711.84	1700.52	1695.49	1677.26	1672.99	1682.31	1672.63	1683.46	1664.18	1685.83	1689.55	1695.76	1662.66	1684.38
235.059006	1686.66	1689.05	1690.88	1703.16	1703.01	1703.19	1677.72	1705.61	1671	1668.24	1686	1694.68	1709.58	1699.67	1685.38	1673.15	1685.15	1673.04	1700.07	1670.68	1703.88	1705.46	1698.83	1721.62	1666.55	1683.86	1703.17	1663.19	1708.86	1675.76	1682.61	1699.74	1678.45	1716.07	1704.99	1711.68	1699.39	1695.14	1678.83	1673.32	1684.44	1672.53	1683.2	1665.76	1686.95	1688.38	1698.7	1661.26	1684.77
235.554001	1686.83	1691.48	1694.3	1705.22	1705.85	1702.24	1677.26	1704.27	1670.7	1669.19	1686.78	1696.81	1706.04	1701.74	1685.36	1673.63	1687.29	1673.74	1699.47	1671.79	1703.8	1705.72	1698.42	1721.42	1667.83	1682.48	1703.63	1666.35	1706.83	1676.2	1682.16	1702.49	1680.46	1720.94	1707.88	1713.91	1701.98	1696.26	1678.02	1674.21	1685.82	1675.84	1683.71	1668.02	1688.88	1687.54	1698.75	1664.46	1686.44
236.050003	1684.88	1689.42	1690.56	1704.39	1703.27	1699.41	1674.93	1705.04	1671.32	1664.18	1686.49	1693.98	1705.32	1701.13	1682.26	1671.38	1686.43	1672.76	1701.32	1672.31	1704.77	1705.49	1699.26	1718.54	1667.48	1682.71	1703.76	1664.24	1709.78	1674.17	1682.58	1700.67	1680.91	1718.57	1705.25	1713.71	1700.95	1695.62	1677.59	1674.34	1685.26	1671.06	1683.05	1667.35	1689.94	1688.62	1697.57	1664.55	1686.18
236.544998	1684.74	1688.13	1688.72	1702.1	1703.22	1699.09	1675.72	1703.07	1668.39	1667.53	1687.22	1694.73	1705.1	1701.43	1686.57	1671.23	1683.79	1672.64	1699.85	1671.2	1706.03	1704.15	1696.77	1719.23	1666.47	1680.2	1702	1662.64	1704.15	1673.1	1682.88	1701.24	1678.97	1718.51	1705.19	1711.74	1700.3	1694.22	1677.2	1673.3	1683.01	1675.41	1683.52	1666.37	1688.74	1689.2	1696.93	1659.94	1686.2
237.039993	1684.01	1688.54	1691.62	1705.42	1703.84	1699.1	1675.5	1703.65	1671.94	1667.06	1686.22	1696.32	1705.85	1699.84	1683.48	1671.35	1685.64	1674.04	1700.49	1669.69	1706.08	1705.02	1699.63	1720.21	1664.24	1681.32	1703.26	1665.06	1707.95	1673.95	1682.92	1699.92	1678.38	1717.38	1706.64	1716.07	1700.19	1694.84	1679.17	1671.7	1683.05	1674.87	1682.04	1665.27	1686.58	1691.7	1695.6	1663.81	1685.75
237.535004	1688.43	1687.5	1692.4	1702.14	1704.51	1700.29	1674.03	1699.94	1672.53	1668.92	1686.56	1695.18	1705.63	1701.51	1687.49	1673.24	1684.85	1674.09	1699.37	1670.87	1702.12	1705.33	1697.39	1719.89	1666.12	1682.19	1704.52	1662.67	1707.35	1671.85	1682.6	1701.35	1678.96	1718.71	1706	1714.02	1701.04	1697.8	1679.51	1673	1684.55	1672.35	1682.89	1665.27	1690.42	1687.98	1699.64	1663.9	1685.13
238.029999	1686.44	1686.6	1691.22	1701.34	1702.66	1700.11	1675.85	1703.52	1670.54	1666.95	1685.64	1694.5	1707.8	1698.54	1683.41	1671.15	1684.01	1671.83	1700.77	1670.05	1702.28	1702.83	1699.95	1719.27	1667.83	1682.62	1703.43	1661.05	1706.56	1673.46	1682.52	1701.81	1675.91	1718.08	1705.02	1713.58	1701.22	1693.88	1678.02	1671.76	1685.19	1673.71	1683.38	1664.29	1691.29	1688.05	1696.42	1663.51	1684.2
238.526001	1683.81	1687.36	1691.01	1701.71	1702.87	1700.02	1676.95	1702.31	1670.85	1669.3	1685.54	1696.05	1705.39	1700.92	1686.08	1672.92	1685.89	1673.32	1700.4	1671.42	1703.16	1707.32	1700.22	1721.4	1668.92	1683.26	1702.9	1665.17	1706.61	1674.34	1680.66	1700.67	1676.26	1718.34	1703.64	1714.1	1700.03	1693.63	1681.03	1672.34	1685.79	1674.55	1682.79	1664.57	1690.91	1688.47	1697.28	1663.49	1686.79
239.020996	1686.61	1688.05	1689.67	1702.18	1703.17	1700.07	1676.75	1704.2	1669.1	1668.2	1686.79	1696.79	1705.47	1701.33	1686.74	1670.98	1685.77	1673.74	1700.58	1669.66	1703.93	1704.74	1697.6	1718.85	1665.29	1681.26	1700.04	1665.24	1708.63	1674.23	1682.93	1700.02	1677.34	1719.08	1702.87	1712.12	1701.98	1696.67	1677.55	1673.08	1683.05	1676.2	1682.82	1665.7	1688.57	1687.93	1697.28	1664.79	1685.59
239.516006	1683.2	1689.43	1689.53	1704.76	1705.14	1701.09	1675.55	1704.55	1671.97	1669.3	1687.43	1697.39	1708.22	1701.54	1685.11	1671.05	1684.93	1673.3	1697.88	1671.09	1704.09	1703.81	1700.03	1720.37	1666.59	1682.53	1704.18	1662.05	1705.89	1673.76	1680.74	1699.41	1678.15	1717.91	1705.91	1714.33	1702.28	1695.28	1679.72	1672.32	1683.34	1674.02	1683.46	1665.36	1688.03	1689.31	1695.91	1663.6	1686.05
240.011002	1687.03	1687.9	1690.57	1705.94	1702.39	1699.92	1673.86	1705.74	1672.19	1670.23	1688.03	1697.31	1707.46	1702.12	1687.58	1672.61	1688	1674.6	1699.07	1670.39	1701.83	1703.23	1700.38	1720.35	1667.04	1680.97	1702.51	1662.8	1707.25	1673.68	1683.97	1698.86	1678.77	1718.17	1705.28	1711.26	1699.36	1696.3	1677.62	1672.97	1683.32	1672.05	1683.69	1665.33	1689.11	1688.14	1696.93	1663.06	1685.78
240.505997	1685.98	1686.63	1691.69	1704.17	1705.47	1701.74	1675.12	1705	1671.43	1669.28	1687.43	1699	1706.45	1702.8	1687.12	1670.99	1685.56	1676.42	1696.49	1672.37	1704.18	1706.63	1700.65	1722.65	1667.02	1684.29	1700.33	1663.13	1707.4	1674.94	1681.75	1703.04	1680.01	1719.77	1706.43	1714.84	1702.14	1695.99	1679.17	1673.84	1684.82	1674.95	1684.78	1665.15	1689.78	1689.97	1697.46	1662.25	1684.78
241.001999	1688.71	1688.07	1690.88	1704.76	1704.36	1700.96	1675.35	1702.85	1670.2	1669.04	1685.52	1696.51	1705.45	1701.6	1685.4	1670.57	1686.18	1672.77	1699.92	1672.33	1702.43	1704.21	1700.31	1720.98	1666.3	1680.86	1703.7	1664.03	1706.94	1672.56	1681.55	1698.4	1679.1	1719.24	1702.83	1711.5	1701.05	1695.46	1677.85	1673.37	1683.52	1674.59	1684.36	1666.2	1686.95	1688	1696.44	1662.86	1687.07
241.496994	1686.17	1688.92	1691.4	1704.48	1703.53	1700.81	1675.73	1704.26	1673.27	1668.95	1688.34	1697.62	1706.53	1700.29	1687.08	1672.88	1687.13	1674.61	1700.71	1672.09	1701.91	1705.71	1700.67	1721.37	1666.5	1683.91	1705.07	1664.41	1707.17	1674.89	1680.95	1700.9	1677.97	1719.42	1704.62	1713.98	1700.85	1695.13	1679.26	1672.93	1684.11	1676.25	1682.02	1666.63	1690.2	1689.89	1697.2	1662.86	1687.69
241.992004	1686.54	1688.16	1692.54	1705.41	1706.64	1700.65	1675.86	1706.53	1672.73	1668.84	1686.73	1696.05	1708.82	1702.33	1686.37	1672.09	1688.79	1672.31	1699.84	1672.22	1705.7	1705.59	1701	1720.03	1669.09	1682.25	1705.37	1666.49	1710.15	1674.79	1683.03	1701.86	1678.86	1718.68	1706.64	1714.33	1700.42	1697.71	1678.51	1674.53	1684.2	1677.17	1683.54	1666.9	1689.7	1689.83	1698.2	1662.96	1685.75
242.487000	1685.85	1687.68	1691.27	1702.68	1704.58	1700.69	1677.52	1705.72	1671.1	1668.4	1688.57	1695.64	1705.91	1702.12	1686.94	1671.8	1688.13	1674.15	1701.1	1673.84	1704.48	1703.68	1700.48	1720.15	1667.93	1683.8	1702.33	1664.41	1705.38	1675.8	1682.19	1702.24	1679.54	1717.93	1702.92	1712.48	1702.36	1695.26	1679.85	1673.39	1684.51	1673.37	1683.8	1664.66	1688.22	1690.1	1696.67	1663.47	1686.84
242.983002	1686.59	1687.98	1691.68	1704.45	1704.25	1701.12	1675.27	1704.08	1672.85	1668.22	1686.49	1696.28	1706.29	1700.44	1685.11	1672.65	1685.72	1674.58	1702.51	1673.01	1703.9	1705.38	1700.83	1720.71	1668.35	1682.77	1702.38	1660.99	1708.75	1675.14	1681.29	1701.47	1680.24	1716.92	1704.45	1711.59	1701.71	1695.54	1678.98	1672.87	1684.59	1673.08	1683.46	1664.44	1688.24	1690.74	1697.74	1663.28	1685.05
243.477997	1685.26	1689.25	1693.01	1703.07	1702.95	1699.66	1675.12	1705.7	1673	1668.12	1689.99	1695.11	1706.58	1700.81	1685.74	1670.83	1686.63	1674.99	1701.26	1672.92	1704.57	1705.32	1699.4	1721.3	1669.06	1682.14	1704.79	1665.19	1706.81	1675.15	1681.79	1701.42	1680.25	1718.11	1705.77	1712.32	1702.34	1696.49	1679.95	1673.28	1683.56	1673.47	1685.23	1663.09	1688.95	1688.66	1696.22	1664.72	1686.39
243.973007	1688.39	1687.33	1692.29	1701.94	1703.57	1700.11	1676.44	1704.87	1672.62	1668.52	1688.24	1697.12	1705.47	1701.75	1688.28	1672.24	1685.42	1673.41	1700.72	1670.44	1702.34	1706.59	1700.04	1721.29	1665.28	1681.85	1703.01	1663.44	1707.8	1675.16	1683.33	1700.03	1676.57	1718.75	1702.67	1714.13	1701	1694.93	1678.5	1673.08	1685.75	1676.03	1683.29	1665.57	1690.21	1685.23	1698.29	1659.9	1686.47
244.468002	1683.6	1687.66	1689.36	1705.01	1705.69	1700.17	1676.6	1703.21	1672.56	1668.85	1689.81	1694.84	1707.75	1700.46	1685.06	1672.35	1685.61	1672.09	1699.08	1671.42	1703.35	1707.14	1699.6	1722.89	1666.78	1684.5	1702.25	1664.38	1707.27	1674.95	1680.79	1700.36	1680.89	1718.34	1706.52	1713.64	1698.63	1695.44	1677.5	1673.12	1684.76	1672.49	1684.36	1664.74	1689.89	1688.37	1696.47	1662.79	1687.39
244.962997	1683.34	1686.12	1690.47	1704.3	1706.77	1698.99	1675.97	1703.3	1670.16	1669.42	1686.42	1697.88	1706.14	1700.47	1686.26	1672.05	1685.56	1671.86	1700.68	1670.61	1702.18	1704.2	1695.42	1719.55	1668.02	1682.09	1704.4	1663.49	1704.83	1674.24	1682.87	1700.81	1678.18	1718.5	1706.52	1709.77	1702.02	1692.32	1677.79	1673.74	1684.79	1675.1	1682.89	1663.58	1688.29	1687.72	1698.46	1663.33	1685.97
245.459000	1684.02	1687.95	1693.75	1704.47	1703.36	1700.83	1677.99	1703.83	1672.24	1669.25	1689.44	1695.23	1704.1	1700.79	1685.17	1673	1686.47	1673	1699.51	1673.01	1702.41	1706.96	1701.94	1717.58	1666.45	1680.58	1705.23	1665.12	1708.24	1676.8	1682.55	1702.04	1679.1	1720.91	1703.98	1714.34	1699.77	1695.29	1677.77	1675.06	1684.35	1672.07	1682.77	1664.06	1689.79	1685.08	1696.54	1662.49	1687.06
245.953995	1688.54	1689.48	1694.94	1701.71	1704.21	1699.27	1675.26	1703	1671.88	1668.22	1686.6	1698.42	1706.17	1698.04	1686.24	1672.22	1686.2	1672.59	1698.28	1669.22	1705.46	1704.49	1698	1720.24	1665.64	1681.13	1702.15	1662.59	1707.32	1675.05	1681.05	1700.63	1677.28	1718.7	1706.23	1713.43	1701.13	1697.16	1677.92	1672.76	1681.9	1674.14	1684.33	1666.01	1687.88	1690.32	1696.95	1662.9	1685.33
246.449005	1685.34	1689.24	1690.81	1704.51	1703.96	1699.51	1673.93	1702.6	1671.71	1670.31	1685.28	1696.42	1706.05	1698.82	1686.61	1672.73	1683.09	1673.22	1700.27	1669.54	1702.41	1704.13	1701.75	1720.27	1668.22	1680.76	1703.7	1666.41	1705.65	1674.32	1682.98	1702.24	1678.27	1718.28	1703.1	1713.83	1700.98	1696.84	1677.82	1673.57	1683.46	1674.87	1684.31	1665.22	1690.46	1688.6	1698.4	1665.03	1685.42
246.944000	1682.2	1689.92	1691.99	1704.12	1702.65	1699.52	1673.74	1704.69	1672.56	1667.79	1686.33	1697.4	1706.62	1703.34	1684.85	1672.95	1686.84	1673.41	1699.22	1671.82	1704.23	1706.67	1698.94	1722.68	1666.24	1681.74	1703.41	1660.91	1708.44	1675.89	1681.04	1700	1676.62	1718.13	1703.69	1711.55	1698.51	1694.62	1678.54	1672.25	1683	1672.68	1682.62	1665.08	1687.25	1690.5	1698.79	1663.21	1685.23
247.438995	1683.38	1690.05	1689.88	1704.2	1704.93	1698.29	1675.57	1706	1671.58	1668.69	1686.43	1695.64	1707.15	1699.2	1685.56	1671.9	1684.54	1673.18	1698.69	1671.44	1701.96	1705.76	1700.28	1719.95	1667.31	1684.95	1701.8	1664.37	1707.95	1674.8	1684.25	1701.27	1678.45	1717.59	1703.39	1713.88	1700.1	1695.63	1679.39	1671.52	1685.28	1673.58	1683.74	1667.84	1688.02	1686.03	1696.76	1661.52	1686.18
247.934998	1686.25	1687.52	1692.14	1703.87	1704.21	1699.74	1677	1704.88	1670.78	1670.13	1686.27	1694.82	1706.03	1701.83	1684.38	1672.03	1686.61	1674.36	1698.95	1672.58	1703.09	1704.71	1700.32	1719.74	1665.56	1682.01	1703.62	1664.26	1710.06	1676.68	1682.19	1701.24	1680.23	1718.95	1704.56	1714.79	1701.49	1695.88	1678.29	1675.57	1682.63	1674.6	1681.85	1664.52	1687.75	1686.6	1698.36	1664.66	1685.5
248.429993	1683.83	1688.1	1692.43	1703.97	1700.83	1699.61	1674.33	1702.24	1671.32	1668.08	1686.65	1697.05	1707.36	1700.53	1686.49	1671.21	1688.11	1676.17	1700.29	1674.01	1703.09	1708.27	1700.03	1721.77	1666.93	1683.02	1704.46	1665.06	1707.98	1674.53	1679.87	1700.38	1677.27	1718.68	1706.52	1713.02	1701.13	1694.34	1678.15	1671.08	1683.08	1674.52	1684.43	1666.36	1688.35	1688.8	1698.87	1661.19	1685.14
248.925003	1685.21	1688.27	1692.9	1703.57	1705.06	1700.79	1676.43	1702.9	1671.12	1668.17	1686.28	1695.74	1708.57	1703	1684.5	1672.09	1685.92	1672.91	1700.09	1671.27	1702.39	1704.18	1699.49	1721.37	1666.47	1683.49	1702.84	1662.78	1708.89	1674.94	1684.1	1699.61	1677.1	1717.08	1706.14	1713.49	1700.96	1693.41	1680.57	1673.79	1684.74	1673.58	1685.32	1666.24	1690.63	1690.73	1695.25	1663.76	1688.62
249.419998	1686.66	1688.99	1693.11	1705.23	1701.94	1700.3	1676.61	1704.26	1670.43	1669.77	1685.5	1695.68	1705.19	1701.44	1688.16	1672.12	1685.75	1673.02	1700.31	1671.83	1705.51	1704.46	1700.11	1719.65	1668.32	1682.3	1705.79	1664.02	1709.04	1674.25	1684.05	1700.63	1680.79	1718.68	1704.62	1713.75	1703.49	1697.48	1678.76	1674.03	1685.64	1676.19	1684.35	1665.67	1688.44	1690.14	1696.16	1663.12	1685.91
249.914993	1685.54	1688.78	1693.25	1707.07	1705.28	1696.84	1676.35	1704.45	1671.53	1669.45	1686.24	1698.82	1704.34	1701.36	1687.7	1670.94	1685.08	1672.95	1700.62	1673.46	1705.72	1705.41	1700.59	1719.65	1668.44	1682.16	1704.62	1664.17	1708.51	1674.79	1678.95	1700.92	1678.16	1717.17	1705.26	1714.07	1699.98	1697.32	1681.61	1671.67	1684.37	1673.52	1684.5	1663.57	1688.09	1687.25	1697.94	1664.01	1684.36
250.410995	1687.88	1686.81	1693.06	1704.48	1703.55	1698.71	1677.39	1704.17	1668.94	1669.16	1686.33	1694.79	1707.27	1702.09	1684.42	1673.85	1686.7	1673.71	1700.56	1671.22	1704.76	1707.15	1700.81	1720.03	1668.94	1683.47	1702.01	1662.98	1707.25	1674.95	1683.68	1700.29	1677.95	1719.36	1707.37	1714.94	1701.03	1697.77	1678.51	1674.34	1682.34	1675.61	1683.57	1667.78	1690.21	1688.19	1699.28	1663.29	1687.7
250.906006	1686.72	1691.4	1689.41	1703.71	1706.86	1699.29	1676.27	1705.87	1671.34	1668.7	1687.9	1697.36	1706.29	1701.37	1687.83	1671.32	1686.6	1674.25	1702.03	1671.3	1706.23	1705.19	1700.12	1720.7	1665.98	1684.52	1704.04	1663.35	1707.47	1673.79	1682.24	1704.42	1678.1	1719.39	1708.12	1716.37	1701	1694.96	1677.68	1672.97	1683.93	1674.38	1683.14	1666.71	1688.72	1687.48	1697.17	1663.08	1685.07
251.401001	1688.58	1690.11	1691.67	1704.5	1702.24	1700.11	1677.2	1702.68	1672.61	1668.73	1687.36	1697.55	1706.57	1701.85	1687.98	1670.33	1687.68	1675.24	1700.12	1671.28	1703.42	1706.92	1701.16	1720.52	1667.39	1682.06	1703.59	1664.21	1708.55	1675.9	1682.5	1701.71	1676.18	1718.69	1705.22	1715.02	1702.22	1694.61	1677.93	1672.56	1684.88	1675.8	1683.33	1665.23	1689.24	1689.54	1699.6	1662.97	1686.41
251.895996	1684.23	1688.45	1689.36	1705.01	1707.46	1699.01	1675.73	1705.21	1672.21	1668.87	1687.92	1695.16	1704.22	1700.83	1687.53	1672.63	1685.83	1674.39	1699.89	1671.58	1703.56	1706.67	1700.17	1720.14	1665.22	1682.13	1704.03	1664.52	1708.38	1673.69	1682.42	1701.71	1678	1716.99	1705.49	1713.8	1703.37	1695.79	1679.35	1673.23	1682.23	1675.23	1684.69	1667.07	1688.33	1689.51	1697.65	1662.2	1687.45
252.391006	1685.16	1690.78	1691.26	1703.22	1705.5	1699.8	1676.28	1702.54	1672.73	1670.94	1688.55	1697.31	1705.78	1703.98	1688.05	1672.29	1686.28	1672.63	1700.53	1671.11	1705.26	1705.67	1699.55	1719.79	1668.52	1682.99	1702.45	1663.92	1705.75	1673.53	1680.83	1700.12	1679.57	1718.06	1705.06	1712.34	1701.14	1696.69	1680.72	1673.83	1684.31	1675.1	1684.15	1666.77	1688.25	1690.47	1698.51	1661.48	1687.55
252.886993	1685.41	1688.16	1690.61	1703.05	1703.79	1701.31	1675.95	1704.52	1672.9	1668.1	1686.73	1698.21	1706.84	1701.12	1686.53	1671.51	1685.05	1674.64	1698.13	1671.69	1702.47	1703.54	1702.32	1721.46	1666.84	1681.21	1704.08	1664.96	1706.01	1673.57	1681.15	1701.07	1677.63	1719.01	1705.49	1712.17	1700.93	1694.61	1678.29	1673.38	1682.61	1675.06	1682.86	1664.58	1689.64	1688.87	1697.61	1662.53	1683.08
253.382004	1685.01	1688.27	1691.55	1702.9	1703.39	1698.93	1676.21	1704.5	1670.57	1667.4	1686.97	1696.08	1705.48	1698.34	1686.74	1671.33	1684.75	1673.8	1698.37	1671.69	1703.09	1704.2	1699.83	1719.37	1667.96	1681.79	1703.23	1664.2	1704.2	1675.57	1679.88	1700.82	1678.43	1717.11	1704.69	1712.82	1700.65	1696.84	1677.76	1674.56	1683.07	1673.56	1683.51	1665.64	1688.68	1687.48	1697.86	1663.16	1686.82
253.876999	1686.95	1689.43	1691.89	1705.16	1703.29	1700.66	1677.31	1703.15	1672.33	1670.03	1687.38	1698.52	1707.35	1700.72	1688.42	1671.15	1684.39	1673.38	1699.73	1670.82	1705.43	1704.12	1700.53	1722.67	1666.63	1680.38	1702.88	1663.02	1707.1	1673.63	1680.59	1703.35	1676.1	1717.36	1704.37	1712.69	1700.75	1696.32	1677.41	1673.61	1684.17	1674.61	1683.6	1664.31	1688.93	1689.43	1697.74	1663.34	1686.62
254.371994	1686.27	1689.2	1693.06	1703.88	1704.03	1701.81	1674.57	1702.49	1673.14	1667.79	1687.07	1698.56	1706.38	1700.56	1686.31	1670.5	1686.2	1672.05	1699.12	1671.27	1703.36	1705.56	1699.58	1719.24	1667.71	1681.01	1704.82	1663.96	1706.1	1674.3	1682.79	1700.43	1676.88	1719.02	1703.75	1713.69	1702.4	1696.74	1681.34	1672.36	1685.86	1674.54	1684.98	1664.82	1686.57	1688.22	1700.96	1663.06	1686.98
254.867004	1685.07	1688.77	1691.26	1703.44	1705.68	1697.39	1674.75	1704.27	1672.18	1669.8	1685.15	1693.95	1706.62	1701.03	1685.76	1673.49	1685.78	1672.63	1702	1671.69	1703.22	1702.97	1700.6	1720.08	1667.4	1684.76	1703.74	1663.88	1709.5	1672.76	1680.34	1702.79	1677.7	1718.25	1705.91	1713.58	1702.13	1695.41	1678.46	1674.7	1683.79	1672.1	1682.99	1666.34	1690.09	1687.74	1698.1	1660.99	1685.58
255.363007	1684.19	1687.18	1691.34	1702.92	1703.76	1696.67	1677.01	1701.62	1672.53	1668.5	1686.99	1698.03	1702.77	1701.99	1687.7	1671.99	1685.24	1673.71	1698.16	1671.31	1703.11	1705.47	1699.47	1720.58	1666.27	1683.1	1702.39	1662.07	1706.88	1673.27	1680.1	1699.55	1677.1	1716.32	1706.12	1712.21	1699.94	1694.08	1678.2	1672.79	1683.8	1673.27	1683.7	1663.32	1685.74	1687.73	1695.38	1662.4	1686.87
255.858002	1687.23	1688.71	1692.43	1704.27	1703.79	1701.9	1674.65	1704.25	1669.21	1667.24	1687.04	1694.75	1705.59	1698.32	1686.3	1670.42	1686.34	1673.06	1700.86	1671.9	1703.32	1704.05	1696.39	1722.79	1666.08	1683.1	1703.63	1663.65	1708.23	1674.77	1680.95	1700.05	1677.16	1718.47	1705.1	1712.29	1700.34	1694.71	1679.36	1671.68	1683.72	1673.9	1683.65	1665.22	1685.27	1688.36	1697.19	1663.18	1684.11
256.352997	1685.1	1688.77	1692.65	1702.14	1701.88	1699.5	1676.31	1704.31	1670.14	1667.5	1686.56	1696.12	1703.25	1701.2	1684.5	1670.88	1685.82	1673.09	1700.52	1670	1703.98	1704.78	1700.88	1718.42	1665.45	1680.42	1704.07	1662.99	1707.54	1675.48	1680.45	1700.5	1679.28	1718.4	1705.02	1710.72	1699.82	1694.25	1679.06	1672.09	1683.9	1673.78	1684.47	1665.64	1688.96	1686.92	1699.38	1663.22	1687.52
256.847992	1683.79	1687.31	1691.47	1705.78	1704	1699.69	1676.52	1701.87	1669.2	1668.1	1685.85	1695.87	1707.79	1701.22	1687.69	1671.44	1686.06	1673.26	1698.5	1670.98	1704.95	1704.47	1699.08	1719.33	1664.98	1681.86	1703.07	1664.66	1707.89	1674.18	1682.29	1701.56	1677.4	1718.5	1704.76	1712.4	1702.48	1695.3	1679.24	1673.26	1683.23	1671.83	1684.35	1662.51	1689	1688.63	1696.89	1660.92	1686.68
257.342987	1686.12	1688.13	1692.4	1704.85	1705.27	1700.15	1676.21	1702.65	1668.92	1669.45	1686.27	1695.95	1705.36	1701.85	1686.78	1668.76	1686.97	1672.95	1698.05	1669.78	1703.74	1705.57	1700.17	1721.3	1666.8	1683.14	1703.61	1664.08	1704.94	1674	1681.17	1701.78	1678.15	1718.02	1705.5	1714.05	1701.73	1697.27	1678.63	1672.5	1684.72	1672.87	1683.02	1665.24	1688.97	1688.24	1697.09	1661.5	1686.91
257.838989	1684.2	1688.11	1692.49	1702.82	1707.02	1700.67	1675	1704.17	1671.77	1668.85	1685.95	1696.52	1706.77	1699.8	1687.77	1671.73	1687.73	1673.94	1698.88	1670.13	1703.1	1704.66	1699.55	1722.08	1666.45	1681.29	1701.14	1663.83	1708.72	1675.53	1681.47	1700.77	1678.72	1715.54	1705.46	1711.06	1704.35	1695.5	1680.41	1673.02	1684.73	1672.83	1683.01	1664.71	1687.27	1689.38	1700.69	1662.47	1683.97
258.334015	1682.66	1687.88	1690.72	1704.01	1703.2	1698.66	1674.48	1702.88	1670.7	1668.55	1684.8	1694.79	1707.31	1700.53	1685.64	1671.76	1684.88	1672.56	1698.99	1670.62	1706	1707.09	1701.43	1721.19	1664.82	1681.27	1704.33	1665.81	1708.12	1674.88	1681.06	1700.51	1677.49	1718.47	1704.81	1714.78	1698.23	1695.2	1678.93	1674.68	1682.99	1674.32	1682.18	1663.21	1687.68	1688.14	1696.92	1660.95	1685.17
258.829010	1688.64	1690.08	1692.81	1702.77	1703.13	1699.1	1676.29	1704.39	1669.33	1668.03	1685.32	1696.04	1708.01	1698.38	1687.61	1672.03	1685.38	1671.52	1699.49	1669.31	1705.48	1706.38	1699.57	1719.59	1666.89	1682.59	1703.26	1665.55	1707.5	1675.61	1679.93	1703.23	1678.43	1719.22	1704.86	1712.17	1701	1695.34	1678.26	1672.96	1683.51	1672.59	1682.32	1664.6	1687.09	1687.04	1699.06	1663.68	1685.65
259.324005	1686.06	1690.18	1693.27	1702.61	1706.74	1703.22	1675.45	1703.64	1671.61	1668.36	1686.69	1694.69	1710.5	1700.56	1684.99	1674.97	1685.6	1673.23	1704.53	1669.73	1707.76	1705.75	1698.62	1723.59	1666.11	1682.22	1707.6	1662.39	1710.13	1674.81	1680.64	1701.6	1677.27	1720.87	1710.28	1713.23	1702.06	1694.68	1678.84	1674.5	1684.29	1674.57	1684.64	1665.85	1691.16	1689.52	1699.52	1664.28	1687.55
259.820007	1715.42	1724.04	1717.92	1756.29	1764.58	1733.91	1697.75	1737.55	1694.1	1685.25	1724.61	1732.78	1767.84	1748.74	1711.67	1696.19	1713.79	1695.93	1742.97	1687.32	1765.93	1750.69	1727.62	1799.42	1688.15	1706.22	1745.77	1675.2	1746.42	1694.89	1699.77	1743.42	1701.18	1763.44	1778.18	1766.31	1744.86	1734.07	1701.8	1692.42	1710.92	1692.29	1719.77	1678.9	1717.44	1716.16	1740.69	1682.62	1715.2
260.315002	1752.83	1764.05	1764.08	1810.42	1819.74	1760.13	1726.52	1772.48	1722.05	1709.81	1759.87	1785.13	1821.9	1799.92	1759.48	1718.11	1740.33	1727.67	1775.47	1714.36	1813.23	1789.11	1792.45	1869.06	1702.87	1727.44	1774.02	1694	1777.37	1723.69	1738.34	1768.94	1728.19	1797.78	1825.81	1804.23	1784.93	1776.84	1719.95	1713.23	1741.16	1715.57	1753.98	1697.53	1751.96	1756.8	1787.42	1694.63	1737
260.809998	1774.78	1800.15	1800.15	1844.29	1860.35	1780.67	1748.28	1801.93	1744.2	1728.96	1790.71	1815.76	1862.86	1832.88	1791.24	1729.47	1761.33	1752.18	1794.88	1730.39	1847.19	1816.54	1837.02	1921.48	1715.94	1743.8	1794.28	1710.14	1805.87	1741.82	1759.32	1791.18	1751.02	1822.73	1864.63	1841.96	1818.14	1821.01	1741.35	1727.29	1763.7	1732.89	1775.69	1711.51	1774.67	1778.38	1825.96	1704.76	1755.02
261.304993	1794.53	1824.08	1819.88	1874.39	1893.55	1798.31	1763.96	1818.68	1758.99	1744.32	1806.04	1838.52	1896.8	1863.37	1818.52	1743.03	1780.59	1768.58	1816.35	1746.34	1868.45	1839.55	1875.19	1966.06	1730.62	1758.45	1811.94	1720.15	1825.6	1761.84	1778.55	1812.86	1767.67	1845.58	1889.32	1862.16	1836.05	1840.7	1752.79	1742.97	1777.73	1747.05	1791.99	1720.47	1795.58	1801.59	1847.08	1715.61	1770
261.799988	1809.76	1843.54	1841.98	1903.82	1915.91	1810	1777.71	1833.69	1770.86	1758.26	1827.03	1861.15	1919.96	1883.14	1838.15	1752.82	1794.23	1785.38	1830.94	1758.82	1892.93	1861.63	1912.14	2001.19	1738.89	1769.19	1833.51	1726.02	1844.5	1774	1794.66	1822.11	1780.1	1863.65	1917.26	1881.17	1855.67	1862.74	1769.26	1754	1794.51	1758.3	1810.37	1732.75	1814.44	1823.62	1873.5	1722.11	1781.44
262.295990	1826.8	1860.14	1862.77	1916.34	1939.37	1827.42	1792.33	1855.97	1787.84	1772.79	1838.35	1880	1937.23	1907.32	1859.64	1760.89	1808.14	1800.08	1847.49	1772.1	1912.27	1871.54	1949.88	2028	1746.69	1779.88	1844.67	1739.68	1861.56	1790.15	1813.04	1839.05	1796.43	1878.65	1932.18	1897.41	1872.11	1886.87	1779.62	1767.54	1811.81	1770.03	1824.67	1741.43	1828.53	1845.1	1897.01	1728.55	1796.73
262.790985	1847.59	1879.73	1883.08	1944.74	1963.49	1842.48	1807.07	1870.75	1800.31	1782.32	1855.14	1897.67	1961.51	1931.44	1878.09	1771.66	1823.41	1812.19	1869.15	1784.11	1936.31	1892.05	1992.12	2062.68	1756.14	1790.84	1865.99	1745.66	1880.35	1800.48	1826.9	1856.48	1809.5	1900.17	1960.23	1915.91	1889.28	1907.84	1790.05	1779.38	1821.2	1782.07	1839.48	1751.15	1847.12	1863.35	1915.19	1736.41	1809.64
263.286011	1854.29	1889.2	1897.6	1956.56	1976.77	1852.13	1812.86	1880.64	1806.72	1787.87	1871.47	1915.85	1976.18	1944.01	1898.1	1778.07	1830.3	1817.05	1873.61	1790.21	1946.39	1905.9	2013.12	2080.33	1761.82	1799.33	1867.85	1755.04	1889.77	1811.15	1840.18	1861.39	1818.77	1911.72	1973.52	1937	1902.09	1924.22	1795.81	1781.35	1834.01	1790.05	1848.34	1759.44	1856.21	1880.81	1928.39	1739.46	1811.33
263.781006	1874.11	1910.16	1913.03	1973.03	1997.26	1863.41	1826.25	1900.9	1821.17	1802.03	1886.54	1935.36	1997.61	1961.03	1908.88	1782.94	1844.88	1835.35	1889.86	1801.03	1966.22	1921.66	2042.32	2104.49	1768.15	1805.95	1880.7	1762.95	1907.19	1820.96	1853.43	1875.74	1829.65	1928.98	1992.87	1950.95	1917.68	1938.77	1809.4	1789.94	1843.73	1801.76	1864.5	1765.47	1868.1	1896.35	1949.84	1748.25	1820.83
264.276001	1884.72	1924.72	1928.79	1984.33	2010.99	1873.96	1835.96	1912.64	1832.35	1811.64	1900.22	1951.25	2009.41	1977.09	1925.21	1793.15	1852.27	1845.9	1900.72	1811.9	1978.12	1935.88	2069.76	2128.41	1774.09	1815.8	1895.24	1770.21	1924.45	1836.79	1869.57	1888.63	1836.86	1939.27	2001.26	1963.95	1933.89	1954.13	1818.23	1802.65	1854.65	1816.09	1876.3	1780.42	1884.65	1914.68	1966.7	1753.04	1832.64
264.772003	1899.78	1934.7	1944.06	1997.72	2020.94	1883.24	1848.82	1925.41	1840.45	1817.39	1913.35	1966.44	2020.2	1988.91	1942.01	1802.59	1868.8	1854.46	1917.69	1820.54	1992.48	1947.87	2092.55	2146.2	1782.6	1822.8	1911.95	1778.6	1937.66	1849.07	1885.59	1901.45	1847.26	1957.9	2017.08	1974.62	1945.79	1972.18	1822.93	1810.5	1863.16	1824.43	1882.49	1786.54	1895.66	1924.03	1978.81	1758.24	1838.32
265.266998	1913.69	1948.6	1960.57	2014.85	2041.6	1897.66	1857.66	1939.05	1847.3	1823.9	1922.09	1980.06	2037.74	2004.34	1952.16	1809.38	1877.46	1863.64	1925.37	1831.12	2008.08	1960.72	2107.88	2163.04	1789.21	1830.05	1922.65	1783.34	1951.74	1856.98	1897.73	1911.88	1861.26	1975.13	2029.6	1989.38	1958.98	1983.67	1830.97	1820.31	1872.25	1839.19	1896.66	1792.13	1907.18	1939.19	1992.11	1762.32	1850.08
265.761993	1919.12	1958.34	1973.77	2020.52	2047.87	1905.52	1864.62	1948.7	1856.31	1829.57	1937.8	1990.07	2046.75	2016.76	1959.76	1812.85	1886.35	1871.9	1937.57	1838.5	2022.91	1971.82	2113.81	2182.12	1790.98	1838.24	1937.18	1793.71	1966.35	1867.06	1907.9	1924.69	1865.12	1991.43	2042.64	2000.29	1970.19	1991.39	1839.82	1824.9	1881.98	1846.21	1902.6	1801	1917.92	1950.98	2005.11	1764.96	1857.93
266.256989	1931.72	1964.71	1980.79	2036.03	2063.82	1916.14	1871.92	1963.5	1866.96	1836.56	1945.99	2002.74	2057.08	2029.93	1968.39	1818.29	1892.74	1875.87	1949.56	1846.58	2028.66	1979.72	2135.15	2199	1795.87	1844.83	1949.26	1795.88	1977.99	1871.76	1911.33	1935	1872.05	2001.87	2051.9	2006.4	1980.52	2003.63	1848.15	1837.44	1888.29	1855.47	1911.38	1805.95	1927.79	1960.55	2012.42	1773.61	1865.24
266.752014	1944.43	1979.78	1995.99	2043.28	2071.18	1926.19	1875.62	1976.31	1872.04	1840.64	1958.9	2016.63	2064.94	2036.35	1980.92	1828.12	1904.54	1881.27	1958.79	1853.7	2039.06	1990.72	2144.03	2208.78	1804.8	1848.88	1954.32	1804.32	1995.44	1880.52	1923.97	1948.24	1883.44	2017.7	2067.83	2020.22	1993.85	2020.15	1853.58	1841.45	1897.76	1858.36	1919.01	1807.55	1938.58	1967.65	2021.36	1776.73	1873.59
267.247986	1952.61	1991.32	2002.54	2050.15	2080.57	1937.53	1884.35	1987.06	1874.35	1849.26	1967.25	2029.03	2077.42	2046.85	1988.08	1830.11	1911.45	1886.5	1973.27	1859.72	2049.05	1999.21	2157.1	2220.69	1805.45	1854.87	1972.91	1809.8	2004.87	1893.03	1932.98	1952.77	1888.31	2022.14	2071.1	2028.34	1999.04	2023.65	1858.62	1848.07	1905.71	1869.68	1932.33	1818.34	1946.64	1978.78	2033.5	1781.4	1875.87
267.743011	1963.52	2001.58	2014.68	2061.72	2090.78	1946.63	1893.15	1996.04	1882.38	1853.88	1983.98	2039.56	2087.49	2058.49	2000.58	1836	1915.85	1896.8	1983.47	1865.61	2062.18	2006.92	2175.1	2235.56	1809.19	1861.12	1978.9	1817.61	2021.32	1902.76	1949.86	1967.14	1898.38	2043.36	2086.93	2041.71	2015.75	2039.68	1868.11	1862.06	1916.12	1879.34	1939.39	1827.48	1966.24	2001.91	2047.8	1785.54	1880.82
268.238007	1971.68	2014.55	2028.12	2073.37	2098.5	1956.64	1896.27	2012.02	1886.86	1859.19	1992.14	2058.65	2090.82	2067.58	2010.81	1837.7	1922.96	1901.37	1992.21	1869.81	2067.79	2022.02	2186.31	2248.26	1813.54	1864.54	1995.91	1822.33	2028.39	1910.71	1954.5	1971.35	1903.95	2050.26	2093.49	2047.9	2028.28	2047.66	1871.1	1866.25	1920.24	1885.34	1951.15	1827.37	1976.4	2004.51	2054.67	1790.5	1888.58
268.733002	1983.68	2023.07	2039.63	2079.52	2103.53	1958.95	1910.02	2021.75	1898.49	1868.4	2002.46	2069.49	2099.35	2078.41	2017.12	1843.67	1930.69	1908.69	1997.39	1879.73	2069.22	2027.95	2201.15	2253.79	1818.23	1868.32	1995.9	1830.54	2038.99	1919.1	1966.31	1975.65	1912.06	2060.39	2097.12	2058.33	2036.65	2060.74	1881.56	1870.41	1927.79	1894.71	1955.3	1836.24	1987.85	2024.05	2064.38	1792.86	1890.5
269.229004	1994.52	2032.99	2053.38	2087.62	2120.84	1968.48	1917.91	2030.68	1904.22	1873.87	2009.89	2076.32	2106.66	2084.32	2018.89	1848.09	1936	1917.75	2010.95	1891.25	2080.38	2034.21	2208.47	2263.84	1820.91	1871.23	2005.18	1833.51	2050.42	1927.82	1977.28	1983.05	1920.46	2066.28	2109.61	2063.9	2045.7	2068.99	1885.45	1876.13	1935.68	1901.41	1964.71	1840.94	1995.12	2033.26	2075.05	1797.5	1898.8
269.723999	1999.77	2036.84	2056.61	2099.42	2124.35	1981.74	1921.8	2037.42	1910.55	1876.09	2015.21	2080.43	2112.52	2089.11	2026.06	1854.78	1945.03	1920.49	2017.93	1891.24	2091.15	2042.6	2203.69	2268.88	1823	1875.57	2013.78	1835.99	2056.8	1923.87	1980.81	1995.77	1927.39	2084.01	2110.01	2071.02	2049.91	2067.55	1889.02	1884.2	1944.16	1903.7	1972.47	1846.92	2000.29	2033.38	2075.78	1801.68	1901.9
270.218994	2005.21	2044.5	2066.75	2105.23	2134.15	1991.44	1927.82	2046.81	1917.73	1878.21	2023.06	2085.97	2124.62	2090.11	2029.71	1856.49	1945.36	1923.75	2023.96	1902.41	2099.87	2049.67	2206.97	2275.95	1830.71	1883	2029.33	1842.67	2071	1932.59	1984.42	1998.14	1931.55	2095.21	2124.09	2079.83	2059.06	2076.44	1898.43	1889.32	1947.38	1907.9	1976.32	1848.3	2007.58	2040.85	2085.73	1807.38	1907.59
270.713989	2019.57	2054.39	2069.75	2112.24	2143.84	1997.86	1935.78	2059.86	1924.09	1886.01	2030.3	2095.87	2128.76	2100.11	2033.71	1860.54	1956.05	1931.93	2040.27	1902.78	2104.52	2059.23	2216.83	2286.23	1832.33	1889.06	2039.9	1848.72	2083.41	1944.57	1991.71	2016.41	1937.73	2107.47	2133.84	2090.86	2062.81	2079.27	1904.2	1890.58	1955.52	1917.9	1988.4	1856.28	2015.74	2046.59	2082.86	1812.12	1917.32
271.209015	2020.55	2061.48	2080.7	2122.13	2146.83	2009.85	1938.38	2070.29	1928.43	1890.2	2037.11	2108.83	2138.44	2110.32	2036.97	1866.16	1964.14	1933.29	2044.72	1907.25	2118.46	2068.77	2223.7	2288.51	1836.8	1890.3	2044.57	1850.66	2087.12	1944.36	2000.86	2017.82	1942.19	2115.97	2145.02	2096.62	2079.31	2089.16	1907.14	1897.11	1965.31	1921.63	1993.08	1861.29	2022.98	2054.35	2095.42	1813.24	1913.29
271.704987	2029.77	2067.61	2090.88	2123.4	2151.83	2014.68	1945.3	2073.81	1927.4	1893.49	2047.64	2115.77	2145.36	2111	2045.16	1867.85	1968.28	1936.99	2053.02	1913.74	2123.37	2074.01	2227.75	2291.44	1837.95	1893.43	2058.38	1854.7	2092.8	1954.21	2013.2	2024.8	1952.57	2129.74	2152.52	2105.48	2085.58	2096.36	1910.66	1907.11	1966.47	1927.96	1995.1	1870.94	2028.44	2064.27	2105.88	1818.2	1921.75
272.200012	2039.26	2071.29	2094.25	2127.53	2157.66	2029.45	1947.52	2080.07	1932.44	1894.65	2056.04	2129.73	2151.38	2123.63	2052.81	1877.08	1973.19	1940.34	2061.91	1919.79	2132.42	2080.87	2238.77	2298.48	1841.14	1900.44	2069.35	1858.29	2104.71	1952.24	2019.58	2039.18	1953.1	2138.4	2156.7	2110.19	2095.71	2107.12	1919.57	1910.37	1974.01	1938.65	2008.99	1868.79	2040.1	2074.75	2110.85	1817.38	1926.51
272.695007	2043.35	2083.12	2100.49	2138.13	2173.89	2042.83	1954.74	2096.67	1939.45	1900.77	2065.67	2134.11	2150.1	2120.85	2055.39	1879.11	1980.24	1946.69	2076.35	1925.85	2138.21	2085	2238.99	2303.77	1846.93	1901.31	2078.15	1864.89	2110.48	1956.56	2025.7	2047.37	1961.83	2151.58	2162.95	2114.88	2101.34	2108.76	1924.89	1914.71	1977.1	1938.46	2013.46	1879.41	2043.93	2079.16	2114.83	1826.89	1930.52
273.190002	2055.18	2082.08	2105	2136.64	2165.64	2050.69	1957.93	2098.5	1940.2	1902.86	2062.34	2134.6	2155.19	2123.6	2052.76	1882.82	1986.01	1953.6	2077.24	1928.95	2139.89	2087.51	2245.89	2303.6	1846.68	1907.35	2088.63	1870.6	2122.69	1967.6	2029.32	2056.48	1964.7	2152.08	2163.39	2118.38	2106.93	2108.47	1931.15	1918.47	1981.43	1943.34	2018.9	1880.2	2046.04	2083.54	2115.18	1829.28	1935.45
273.684998	2058.38	2094.39	2113.72	2148.92	2177.7	2057.93	1960.75	2110.87	1946.69	1906.94	2074.15	2151.33	2162.56	2134.78	2069.07	1885.43	1987.32	1956.51	2085.49	1935.88	2155.66	2097.92	2251.27	2314.32	1848.55	1910.78	2098.71	1873.8	2127.24	1969.05	2034.62	2060.15	1970.48	2163.85	2174.68	2126.74	2113.09	2118.66	1928.34	1922.86	1985.9	1947.12	2022.4	1885.08	2056.19	2087.17	2120.53	1832.47	1939.57
274.181000	2062.38	2098.14	2115.19	2145.87	2178.82	2061.54	1962.98	2108.58	1952.14	1909.78	2080.11	2150.55	2168.07	2137.66	2070.57	1888.67	1996.36	1957.42	2098.81	1936.04	2164.93	2103.64	2256.52	2314.74	1861.08	1912.35	2106.38	1873.95	2134.81	1978.63	2045.99	2068.56	1973.1	2172.78	2183.67	2131.29	2117.97	2121.62	1938.02	1924.97	1989.49	1948.98	2025.56	1888.65	2062.18	2093.63	2125.73	1834.05	1942.46
274.675995	2066.34	2104.39	2126.64	2157	2189.32	2069.34	1969.23	2107.77	1953.38	1912.88	2082.72	2158.35	2170.33	2141.08	2068.43	1890.73	1997.58	1959.87	2101.33	1941.49	2166.4	2113.44	2268.64	2319.68	1859.46	1918.84	2111.28	1882.38	2144.68	1982.17	2045.62	2072.55	1978.16	2183.9	2187.73	2143.77	2130.48	2132.96	1943.38	1935.94	1995.86	1955.84	2031.93	1893.86	2071.19	2102.16	2133.88	1842.55	1940.5
275.170990	2073.75	2106.63	2132.21	2162.64	2193.44	2076.67	1969.83	2121.84	1953.17	1914.71	2086.84	2163.76	2178.51	2139.26	2073.58	1898.14	1998.72	1959.52	2104.81	1944.4	2170.32	2110.41	2261.1	2319.75	1860.02	1919.69	2119.85	1883.9	2148.29	1985.16	2054.3	2077.76	1983.3	2184.17	2184.74	2140.43	2127.67	2129.77	1944.79	1934.45	2003.57	1958.69	2036.8	1896.88	2072.88	2102.98	2137.66	1843.88	1948.03
275.665985	2071.2	2107.61	2131.46	2164.66	2195.91	2075.8	1975.46	2120.25	1951.41	1917.2	2089.73	2168.06	2178.25	2146.12	2075.36	1893.87	2003.07	1966.48	2110.08	1946.33	2169.08	2110.84	2258.31	2321.55	1859.87	1920.01	2122.6	1888.22	2155.78	1991.1	2061.56	2079.16	1988.09	2194.53	2190.71	2143.15	2136.69	2139.05	1950.14	1939.76	2003.75	1964.39	2039.13	1906.22	2075.74	2111.37	2136.15	1845.64	1947.95
276.161011	2077.07	2116.78	2139.82	2163.79	2194.4	2085.62	1974.97	2125.57	1956.8	1921.64	2095.6	2171.22	2180.28	2152.67	2084.17	1902.65	2006.5	1967	2121.44	1951.61	2179.26	2120.89	2273.19	2318.38	1863.64	1921.45	2127.26	1887.28	2157.63	1997.79	2064.3	2090.02	1991.55	2198.89	2203.8	2151.26	2145.28	2141.73	1957.2	1946.37	2011.4	1970.92	2046.45	1910.66	2080.64	2123.47	2145.36	1848.03	1948.51
276.657013	2077.02	2117.72	2145.11	2174.11	2200	2094.75	1979.93	2131.29	1960.97	1922.15	2103.14	2179.83	2180.18	2156.31	2083.92	1904.37	2010.14	1972.97	2123.46	1954.19	2186.54	2132.8	2273.71	2333.02	1865.8	1926.64	2128.32	1891.43	2157.93	2001.97	2075.55	2088.29	1991.55	2204.33	2207	2155.18	2152.7	2142.11	1960.06	1943.47	2014.7	1973.07	2045.49	1915.2	2089.08	2127.49	2146.21	1855.31	1953.89
277.152008	2083.78	2123.16	2148.64	2176.09	2207.58	2096.02	1984.9	2143.31	1967.83	1926.68	2107.98	2187.15	2183.66	2158.47	2087.63	1907.66	2016.28	1972.79	2126.55	1958.42	2191.47	2138.5	2284.69	2334.48	1870.16	1930.91	2142.39	1895.78	2167.63	1999.4	2078.2	2096.16	1993.73	2216.48	2210.71	2166.23	2154.05	2150.75	1961.86	1946.56	2013.77	1976.92	2050.51	1912.3	2089.01	2131.53	2149.33	1854.54	1954.53
277.647003	2085.27	2128.96	2153.08	2178.44	2212.95	2102.73	1982.26	2146.77	1966.73	1925.79	2109.91	2185.83	2188.2	2161.68	2090.19	1907.29	2017.48	1971.69	2124.22	1955.76	2192.55	2137.82	2290.28	2333.49	1869.55	1931.22	2146.37	1897.43	2171.17	2012.24	2082.64	2095.62	1998.43	2216.78	2208.7	2166.93	2164.38	2151.57	1960.02	1950.71	2013.9	1978.84	2051.76	1918.13	2090.82	2131.95	2150.69	1856.71	1955.16
278.141998	2084.18	2129.42	2156.8	2176.83	2213.8	2105.02	1988.42	2145.86	1970.63	1935.59	2114.29	2192.64	2192.17	2164.71	2092.97	1903.1	2020.38	1976	2139.76	1961.74	2192.4	2139.27	2285.67	2333.05	1872.21	1933.6	2146.58	1895.39	2173.32	2008.03	2082.09	2098.79	1999.73	2220.68	2219.13	2172.81	2163.26	2159.39	1961.09	1949.06	2019.1	1976.6	2052.15	1919.51	2092.22	2136.51	2154.39	1860.21	1961.26
278.636993	2088.07	2127.52	2155.48	2188.06	2217.43	2112.71	1990.69	2148.55	1970.61	1927.95	2112.73	2194.94	2197.67	2170.25	2092.31	1909.17	2023.07	1976.51	2138.71	1958.68	2197.26	2145.07	2290.58	2338.62	1874.1	1931.03	2158.87	1902.22	2176.64	2005.23	2087.69	2103.4	2003.11	2227.33	2222.81	2172.33	2162.54	2156.88	1965.21	1956.96	2019.06	1981.76	2055.37	1924.89	2098.87	2143.16	2161	1860.5	1959.84
279.132996	2088.39	2129.78	2153.79	2189.44	2218.57	2117.67	1986.17	2148.91	1973.25	1929.85	2118.96	2197.21	2196.98	2169.36	2098.64	1910.79	2022.79	1976.72	2144.29	1962.45	2201.5	2147.44	2289.29	2343.28	1876.02	1935.71	2160.08	1901.09	2189.97	2008.23	2090.4	2104.12	2002.8	2230.94	2222.33	2172.34	2170.85	2163.14	1966.84	1957.09	2020.66	1982.75	2057.78	1928.01	2099.35	2142.16	2156.21	1863.68	1962.17
279.627991	2091.16	2130.62	2158.94	2188.6	2218.83	2115.28	1989.99	2153.13	1969.82	1932.14	2119.95	2195.86	2199.28	2167.78	2096.4	1912.13	2024.3	1978.09	2147.56	1959.79	2201.18	2152.22	2287.79	2340.12	1875.46	1938.37	2162.78	1903.46	2190.69	2011.13	2088.29	2111.09	2003.95	2233.93	2221.79	2179.91	2173.15	2167.06	1972.02	1959.74	2023.29	1984.43	2059.31	1930.52	2098.89	2145.36	2156.29	1863.06	1961.39
280.122986	2093.15	2135.74	2158.6	2192.33	2229.17	2121.4	1988.25	2152.8	1972.75	1933.47	2117.25	2194.61	2197.29	2170.82	2093.9	1913.88	2030.22	1983.89	2147.41	1964.05	2209.87	2150.62	2294.8	2342.14	1877.58	1937.65	2164.98	1903.7	2188.92	2012.2	2092.26	2113.35	2007.16	2239.98	2228.75	2173.31	2173.8	2155.64	1973.07	1956	2021.67	1983.84	2058.08	1929.73	2100.69	2141.59	2159.36	1865.41	1963.55
280.618011	2096.7	2139.07	2164.23	2190.52	2221.42	2124.68	1993.17	2162.74	1972.45	1934.91	2124.97	2200.6	2202.73	2173.22	2105.66	1918.56	2028.58	1975.57	2154.07	1966.82	2211.89	2152.8	2290.88	2340.98	1881.3	1939.42	2171.96	1903.82	2194.27	2013.43	2090.78	2117.14	2007.7	2240.59	2227.82	2179.37	2179.04	2162.55	1974.93	1959.52	2024.41	1987.93	2063	1930.09	2104.55	2154.4	2164	1869.64	1970.28
281.113007	2100.88	2142.57	2167.94	2190.98	2228.51	2131.15	1992.86	2161.18	1978.42	1935.21	2125.95	2205.12	2200.53	2174.76	2098.44	1922.06	2033.81	1978.22	2160.61	1969.13	2211.77	2153.88	2294.97	2342.3	1887.19	1945.83	2177.84	1901.3	2200.03	2009	2093.72	2122.15	2009.77	2247.23	2233.67	2179.3	2175.4	2160.79	1977.4	1960.66	2028.33	1989.81	2059.1	1933.67	2105.32	2143.11	2159.01	1868.99	1969.14
281.609009	2107.26	2143.45	2167.32	2200.58	2230.73	2131.64	1993.05	2168.93	1980.95	1934.31	2124.8	2200.67	2207.99	2174.97	2105.83	1923.88	2033.44	1979.32	2156.21	1966.66	2214.67	2160.47	2292.88	2352.63	1880.13	1944.27	2177.6	1905.81	2197.34	2011.06	2095.76	2119.29	2003.9	2247.59	2231.54	2181.19	2180.36	2156.34	1979.28	1961.02	2030.46	1991.09	2063.98	1930.89	2102.44	2146.08	2157.22	1869.34	1974.5
282.104004	2098.82	2145.1	2171.67	2201.8	2232.31	2130.71	1993	2166.15	1975.67	1931.69	2125.19	2211.16	2204.1	2171.38	2102.04	1918.43	2032.63	1980.09	2158.59	1964.18	2211.64	2157.09	2296.5	2342.42	1881.2	1939.93	2174.21	1902.69	2198.78	2018.66	2099.31	2117.76	2009.48	2251.61	2229.62	2184.46	2184.75	2164.84	1977.93	1962.11	2026.66	1986.75	2063.26	1933.31	2103.41	2145.37	2163.74	1870.62	1965.76
282.598999	2099.72	2142.72	2166	2195.93	2234.51	2136.64	1992.62	2164.92	1978.7	1933.77	2129.7	2206.31	2205.06	2181.83	2107	1922.04	2033.82	1978.92	2164.22	1968.95	2215.48	2160.26	2296.72	2346.82	1886.39	1943.24	2178.38	1909.31	2201.81	2017.61	2099.32	2123.5	2014.03	2255.86	2234.56	2184.2	2185.63	2168.65	1978.03	1964.95	2028.07	1992.39	2062.28	1932.62	2109.32	2149.51	2162.07	1874.17	1975.5
283.093994	2102.31	2145.16	2169.07	2205.01	2229.88	2135.44	1995.56	2162.8	1979.61	1934.97	2123.79	2205.18	2210.95	2180.8	2097.96	1922.02	2038.39	1983.52	2168.59	1969.11	2219	2156.43	2292.21	2347.29	1885.41	1949.85	2184.77	1905.64	2198.85	2015.55	2100.38	2127.3	2013.45	2253.31	2237.48	2185.85	2185.76	2169.77	1977.47	1967.31	2030.08	1991.02	2062.69	1933	2109.91	2152.87	2163.9	1874.72	1976.01
283.589996	2106	2144.02	2167.66	2202.66	2233.98	2135.52	1995.19	2167.33	1972.5	1935.23	2130.06	2207.94	2207.57	2176.79	2102	1922.4	2032.25	1978.41	2170.81	1969.45	2215.4	2159.32	2296.28	2354.58	1886.98	1940.54	2176.62	1905.31	2196.22	2018.4	2098.74	2123.16	2009.34	2250.32	2238.6	2186.4	2182.3	2167.43	1978.31	1961.03	2028.16	1987.63	2063.82	1932.75	2107.36	2155.17	2164.93	1876.88	1975.82
284.084991	2102.68	2147.06	2172.62	2200.53	2230.59	2138.01	1994.68	2164.62	1976.67	1938.46	2128.63	2206.44	2211.05	2172.56	2100.92	1926.55	2029.57	1984.71	2169.31	1968.53	2224.41	2165.55	2294.78	2350.73	1884.63	1945.16	2178.84	1907.67	2202.55	2018.44	2098.29	2121.98	2013.5	2255.32	2238	2188.41	2180.53	2168.97	1977.55	1965.4	2029.96	1989.17	2066.59	1938.83	2109.36	2156.33	2164.82	1874.56	1972.63
284.579987	2105.42	2146.54	2172.35	2208.22	2237.63	2137.74	1993.14	2170.95	1970.43	1930.51	2127.77	2204.32	2212.34	2178.05	2100.59	1921.99	2032.63	1981.77	2168.7	1969.5	2224.19	2159.97	2295.87	2349.13	1886.57	1944.9	2178.9	1906.33	2202.9	2019.47	2097.62	2128.97	2009.25	2252.89	2236.35	2185.25	2191.46	2166.77	1974.78	1965.92	2028.74	1996.07	2063	1935.22	2115.04	2154.3	2164.06	1873.28	1972.7
285.075012	2101.32	2147.04	2168.43	2197.14	2232.52	2135.84	1993.9	2161.04	1971.23	1930.86	2126.93	2205.7	2209.91	2181.56	2103.18	1919.22	2031.44	1972.64	2167.57	1968	2217.63	2164.34	2293.38	2347.19	1886.2	1943.48	2176.04	1904.61	2202.31	2021.99	2100.07	2126.83	2011.11	2251.54	2235.18	2185.68	2188.76	2165	1979.97	1959.97	2029.4	1992.4	2062.07	1934.59	2108.71	2154.99	2164.89	1871.27	1975.36
285.570007	2102.28	2144.62	2174.22	2201.4	2234.87	2138.69	1989.49	2167.03	1972.33	1932.64	2127.74	2204.66	2208.18	2180.73	2101.42	1920.71	2034.44	1975.96	2168.44	1963.82	2224.25	2164.87	2290.58	2346.23	1884.71	1943.67	2179.98	1908.95	2205.66	2019.27	2102.64	2126.79	2008.9	2255.73	2239.43	2187.38	2188.06	2170.08	1976.08	1960	2025.41	1991.69	2062.52	1936.84	2110.48	2150.39	2161.27	1872.68	1973.15
286.066010	2099.97	2149.35	2178.46	2207.56	2233.58	2134.97	1997.23	2167.24	1973	1931.29	2129.13	2214.23	2207.43	2181.29	2107.46	1920.9	2035.96	1977.61	2168.18	1967.78	2225.32	2164.47	2300.48	2352.58	1885.87	1946.01	2184.08	1909.5	2201.94	2022.01	2106.95	2127.7	2011.72	2258.92	2238.35	2189.58	2191.93	2170.42	1978.26	1966.63	2029.88	1994.11	2067.48	1939.96	2114.06	2157.69	2167.56	1878.54	1977.07
286.561005	2107.06	2153.29	2178.33	2207.03	2240.66	2149.93	2002.17	2173.61	1978.41	1939.14	2133.52	2206.01	2214.83	2183.76	2100.46	1924.72	2042.58	1982.27	2177.81	1968.51	2224	2161.27	2306.23	2353.87	1891.93	1947.79	2189.51	1914.07	2207.87	2025.78	2103.09	2125.69	2016.52	2261.05	2247.17	2189.65	2191.42	2175.62	1979.43	1967.21	2031.38	1995.72	2064.93	1940.74	2113.43	2154.43	2167.56	1878.43	1973.74
287.056000	2104.17	2148.19	2176.77	2200.92	2233.5	2141.93	2002.48	2172	1977.57	1934.97	2134.87	2213.93	2217.94	2180.48	2105.5	1931.96	2038.49	1983.17	2177.87	1973.26	2233.23	2160.73	2303.16	2356.05	1894.3	1948.74	2187.73	1913.38	2205.68	2023.71	2109.1	2132.24	2017.7	2258.95	2241.5	2190.62	2194.21	2171.08	1978.74	1969.78	2035.62	1991.78	2071.58	1938.65	2115.86	2158.81	2169.81	1883.14	1972.44
287.550995	2108.73	2154.54	2180.72	2208.98	2243.08	2148.8	2000.1	2179.86	1978.49	1943.12	2133.51	2221.76	2222.37	2185.09	2110.55	1927.66	2042.83	1985.41	2193	1970.06	2236.06	2174.54	2313.33	2360.77	1890.76	1953.4	2197.9	1915.11	2215.71	2030.38	2110.46	2136.86	2017.61	2266.55	2252.43	2202.4	2196.85	2178.9	1985.21	1966.25	2037.79	1998.18	2066.41	1941.94	2117.2	2161.47	2177.16	1879.26	1983.12
288.045990	2111.21	2156.03	2175.79	2212.47	2245.39	2152.56	2001.79	2176.73	1984.83	1938.53	2140.14	2218.13	2222.19	2191.3	2111.9	1931.9	2044.39	1987.32	2183.32	1974.57	2230.8	2170.23	2309.62	2361.53	1889.81	1950.8	2196.76	1914.87	2218.56	2026.9	2108.96	2137.44	2020.34	2269.54	2254.73	2196.17	2200.44	2183.3	1988.46	1972.14	2037.47	1999.88	2075.66	1943.62	2117.58	2168.21	2181.3	1882.1	1980.28
288.541992	2112.69	2159.7	2183.46	2211.98	2252.65	2155.37	2003.04	2181.27	1987.61	1941.4	2141.33	2215.91	2223.09	2190.7	2108.91	1931.51	2047.13	1987.36	2185.87	1973.96	2233.9	2177.32	2312.2	2358	1893.33	1951.88	2198.33	1910.87	2212.76	2025.25	2107.33	2137.7	2018.24	2269.98	2259.23	2198.85	2202.3	2178.77	1989.16	1971.41	2039.53	1999.41	2071.69	1941.49	2116.05	2170.44	2175.36	1878.54	1982.23
289.036987	2115.32	2151.88	2183.37	2211.7	2248.85	2150.38	1999.91	2180.37	1980.73	1940.97	2136.14	2209.2	2224.96	2189.7	2105.86	1933.12	2047.08	1988.37	2186.39	1974.36	2239.84	2175.41	2308.57	2355.64	1892.89	1953.23	2195.23	1912.8	2213.87	2028.53	2109.96	2137.55	2016.37	2266.4	2253.73	2203.63	2203.05	2179.1	1982.9	1969.06	2030.35	1996.12	2073.85	1939.84	2115.18	2159.67	2173.67	1879.89	1978.66
289.532013	2111.88	2161	2179.34	2214.55	2249.82	2151.49	2002.4	2184.45	1980.82	1940.28	2130.18	2216.71	2225.49	2191.09	2103.42	1926.92	2041.06	1982.03	2180.76	1970.26	2228.94	2172.66	2304.19	2360.1	1892.58	1951.24	2189.92	1911.63	2217.3	2023.12	2106.19	2139.72	2016.99	2272.07	2257.67	2201.37	2204.28	2172.57	1986.84	1971.26	2037.52	1998.64	2074	1942.68	2122.18	2167.59	2177.33	1878.97	1980.9
290.027008	2115.23	2155.53	2178.78	2216.24	2244.24	2154.98	2003.83	2185.85	1981.86	1943.88	2146.83	2219.24	2225.61	2189.41	2113.56	1930.12	2046.46	1989.81	2189.94	1969.54	2236.09	2177.1	2313.24	2365.75	1889.45	1950	2198.14	1912.34	2215.85	2026.1	2110.76	2141.19	2021.32	2273.58	2257.99	2199.76	2201.59	2179.11	1991.14	1971.33	2034.03	1999.88	2074.43	1947.65	2118.99	2168.77	2180.15	1881.71	1978.83
290.522003	2118.5	2156.2	2176.93	2219.02	2246.52	2160.68	2003.82	2185.16	1979.75	1939.58	2135.38	2213.52	2226.45	2188.47	2113	1931.34	2047.54	1986.51	2186.76	1974.71	2243.59	2177.27	2308.76	2360.24	1889.02	1953.29	2202.31	1914.92	2219.17	2024.63	2111.41	2144.4	2019.66	2272.74	2255.24	2203.34	2200.79	2177.07	1990.58	1974.66	2034.34	2002.12	2078.87	1948.03	2121.9	2165.2	2174.53	1882.96	1984.13
291.018005	2107.76	2152.65	2180.03	2216.52	2247.93	2153.77	1996.66	2182.64	1980.14	1941.66	2139.77	2213.89	2225.47	2190.15	2112.16	1928.73	2044.79	1983.91	2193.28	1971.39	2238.9	2175	2310.06	2357.42	1892.21	1950.62	2199.4	1914.4	2216.58	2023.66	2108.12	2144.21	2020.56	2275.38	2253.01	2200.02	2200.5	2180.22	1986.57	1972.49	2030.99	1995.65	2073.94	1941.65	2115.43	2160.32	2173.02	1877.96	1981.59
291.513000	2117.09	2160.7	2178.41	2214.83	2239.48	2153.93	1997.39	2179.09	1980.43	1936.04	2134.51	2212.01	2220.83	2191.66	2108.68	1927.51	2042.85	1981.69	2185.53	1970.75	2233.79	2172.7	2298.47	2357.14	1890.82	1951.32	2194.7	1907.83	2212.31	2016.12	2101.42	2136.69	2012.18	2265.5	2242.9	2198.5	2193.83	2172.79	1979.74	1965.39	2034.7	1994.39	2069.78	1935.28	2115.58	2155.51	2173.96	1876.78	1973.38
292.007996	2105.8	2159.85	2170.75	2208.6	2244.45	2145.15	1997.67	2179.05	1973.91	1932.02	2130.58	2208.25	2221.02	2186.57	2102.89	1929.38	2039.96	1980.11	2184.16	1972.96	2233.67	2171.45	2298.44	2351.93	1890.15	1947.27	2197.37	1911.03	2210.51	2021.16	2101.48	2136.44	2009.23	2269.63	2247.55	2195.84	2198.37	2175.02	1982.33	1964.19	2034.3	1995	2066.39	1940.12	2112.6	2164.49	2171	1874.11	1978.27
292.502991	2113.22	2150.39	2177	2209.72	2243.1	2151.94	1998.81	2179.9	1975.25	1936.58	2132.33	2206.85	2215.45	2186.1	2104.26	1929.44	2042.38	1982.57	2184.8	1967.85	2229.83	2167.04	2301.91	2353.05	1889.8	1950.05	2192.07	1911.63	2211.54	2017.42	2104.83	2138.27	2011.38	2270.16	2244.8	2196.19	2194.56	2172.23	1980.27	1963.49	2033.55	1994.98	2068.79	1933.21	2111.06	2154.54	2167.29	1875.29	1975.77
292.997986	2107.83	2155.32	2171.6	2211.22	2242.76	2150.52	1995.05	2180.37	1981.82	1941.07	2138.75	2208.97	2217.96	2186.32	2108.1	1929.63	2039.38	1979.4	2185.86	1969.04	2232.01	2172.22	2298.75	2354.84	1887.7	1953.22	2195.57	1910.26	2207	2016.32	2100.6	2137.14	2013.89	2268.43	2247.45	2193.09	2196.07	2172.41	1980.54	1967.38	2029.29	1995.65	2069.44	1935.19	2109.24	2157.47	2169.36	1873.44	1978.34
293.493988	2112.07	2160.47	2179.61	2219.59	2246.89	2148.36	1996.61	2179.76	1977.47	1941.04	2134.27	2208.99	2221.15	2187.16	2110.57	1930.05	2041.17	1981.72	2184.18	1970.97	2233.57	2173.21	2302.89	2354.06	1892.44	1952	2194.42	1909.3	2212.76	2018.89	2103.57	2141.16	2019.76	2262.91	2246.95	2195.28	2195.21	2175.51	1983.94	1972.29	2035.77	1997.21	2068.46	1937.46	2117.14	2162.59	2171.99	1873.87	1982.9
293.989014	2115.83	2152.93	2179.35	2212.22	2249.7	2156.11	2000.31	2187.41	1975.77	1938.6	2139.07	2210.61	2225.59	2194.37	2107.97	1931.45	2041.64	1987.43	2188.68	1975.82	2237.43	2174.03	2308.6	2358.92	1893.15	1950.86	2195.49	1914.49	2213.92	2024.85	2108.19	2141.92	2017.84	2268.82	2256.72	2198.86	2200.17	2176.16	1988.76	1968.64	2033.47	2001.54	2074.93	1940.02	2113.53	2163.4	2174.06	1879.83	1980.87
294.484009	2110.98	2155.18	2174.61	2217.3	2242.39	2147.88	1997.02	2179.96	1980.07	1944.81	2138.99	2208.07	2225.16	2190.82	2113.2	1931.51	2049.55	1983.4	2192.27	1968.96	2243.59	2171.92	2301.72	2361.49	1892.35	1948.98	2195.22	1913.49	2212.42	2020.46	2106.82	2137.38	2016.12	2268.67	2250.74	2199.14	2197.36	2170.41	1986.77	1967.11	2039.12	1997.51	2072.64	1942.1	2117.29	2162.92	2172.97	1880.37	1982.94
294.979004	2113.96	2159	2187.92	2215.65	2253.86	2155.81	2001.42	2179.33	1977.95	1943.25	2140.04	2219.01	2220.36	2195	2112.2	1928.27	2048.07	1983.91	2192.48	1973.03	2236.11	2175.18	2304.89	2356.72	1895.1	1953.24	2200.65	1912.19	2215.85	2026.05	2109.69	2143.19	2019.59	2273.66	2257.02	2202.74	2201.95	2180.88	1991.96	1968.92	2036.34	2003.46	2076.11	1943.64	2118.05	2167.94	2177.79	1879.47	1984.09
295.473999	2114.57	2164.74	2178.48	2216.5	2250.04	2159.71	2002.12	2185.61	1981.37	1939.05	2143.05	2224.59	2224.41	2191.47	2112.87	1933.23	2047.78	1987.08	2182.45	1976.57	2235.65	2177.46	2305.69	2360.12	1892.66	1954.27	2203.05	1915.97	2219.87	2027.45	2108.65	2137.3	2019.63	2272.37	2256.19	2202.82	2198.6	2176.64	1993.3	1969.83	2035.77	1999.25	2077.11	1939.92	2120.19	2166.79	2174.72	1884.33	1985.65
295.970001	2114.14	2157.84	2186.91	2220.49	2250.43	2158.64	2000.82	2183.73	1982.56	1940.44	2138.43	2221.56	2228.67	2190.77	2113.27	1934.49	2047.62	1988.47	2198.01	1977.78	2244.27	2175.48	2311.78	2366.03	1892.76	1953.19	2205.69	1915.85	2218.76	2027.34	2112.88	2144.16	2023	2275.51	2257.98	2208.66	2207.53	2181.68	1992.56	1974.89	2039.06	2003.26	2079.27	1945.58	2124.09	2165.85	2182.67	1881.48	1984.63
296.464996	2121.85	2160.43	2187.06	2225.81	2257.89	2163.14	2002.05	2188.24	1984.19	1946.31	2143.08	2227.7	2224.81	2194.75	2113.35	1937.95	2055.48	1988.48	2195.62	1975.69	2247.17	2179.2	2309.3	2370.85	1897.1	1958.07	2207.8	1915.49	2221.57	2028.21	2111.64	2144.78	2021.23	2275.03	2262.7	2205.78	2207.45	2184.14	1993.24	1971.95	2040.89	2001.21	2077.32	1945.09	2117.07	2166.93	2179.48	1881.25	1986.87
296.959991	2119.87	2165.92	2182.55	2225.62	2261.81	2162.94	2003.37	2191.2	1983.42	1943.02	2144.51	2216.66	2232.83	2193.98	2115.24	1930.49	2049.44	1989.14	2195.69	1972.77	2243.07	2181.94	2309.19	2364.47	1896.09	1958.88	2205.8	1921.47	2227.93	2030.68	2111.33	2148.19	2026.81	2289.26	2263.95	2208.15	2208.93	2185.09	1994.93	1974.94	2039.93	2006.02	2082.8	1944.71	2121.02	2172.09	2181.12	1884.98	1989.27
297.454987	2121.69	2167.5	2186.69	2225.18	2253.22	2166.52	2007.52	2190.22	1986.27	1949.38	2145.68	2225.17	2232.98	2197.98	2117.66	1939.82	2051.81	1987.75	2197.1	1978.76	2247.48	2186.37	2316.23	2370.64	1898.61	1959.64	2211.77	1916.61	2229.13	2030.11	2113.39	2150.53	2023.26	2283.77	2266.68	2207.83	2209.86	2183.08	1996.22	1974.15	2043.36	2009.29	2081.61	1946.38	2120.42	2170.32	2181.89	1880.43	1989.25
297.950989	2117.98	2160.24	2191.59	2225.4	2260.9	2155.67	2007.44	2190.73	1982.75	1946.4	2142.49	2219.35	2228.09	2196.92	2116.35	1940.22	2053.78	1986.94	2197.12	1978.62	2247.61	2184.57	2310.12	2363.09	1894.7	1958.56	2208.28	1915.26	2227.07	2029.31	2111.57	2145.23	2026.75	2279.2	2266.35	2209.35	2207.37	2188.42	1999.86	1977.31	2043.07	2006.59	2083.73	1947.01	2125.65	2170.13	2183.79	1883.29	1987.65
298.446014	2122.5	2173.1	2189.29	2228.72	2258.91	2162.64	2003.34	2189.01	1980.08	1944.41	2143.67	2219.02	2238.63	2192.7	2117.02	1936.1	2054.15	1986.75	2198.49	1983.79	2243.57	2178.05	2311.27	2369.43	1895.43	1960.32	2212.3	1915.87	2222.78	2027.34	2115.99	2145.84	2025.79	2273.74	2256.34	2208.5	2206.95	2187.39	1994.2	1975.29	2039.88	2002.89	2082.36	1948.71	2123.59	2171.3	2179.41	1882.44	1987.68
298.941010	2123.87	2166.81	2187.29	2223.98	2257.85	2162.95	2007.55	2190.97	1981.44	1947.82	2145.26	2223.51	2231.14	2195.94	2118.42	1934.71	2055.01	1988.88	2199.06	1981.74	2245.09	2183.42	2308.96	2369.69	1899.58	1956.29	2206.28	1916.57	2224.94	2029.87	2115.47	2145.55	2022.85	2280.56	2259.62	2211.98	2209.28	2184.76	1999.6	1979.86	2043.45	2003.87	2083.87	1945.48	2127.2	2169.56	2184.35	1889.97	1991.77
299.436005	2121.04	2165.76	2186.03	2232.39	2252.97	2165.1	2003.42	2194.45	1981.63	1942.86	2147.7	2221.49	2238.57	2195.61	2111.5	1936.37	2054.13	1991.75	2193.76	1978.76	2248.23	2184.66	2310.49	2370.03	1899.92	1958.8	2208.42	1919.44	2227.34	2028.68	2114.9	2145.01	2020.82	2278.85	2264.7	2210.9	2207.63	2182.73	1996.97	1978.89	2044.28	2004.62	2080.83	1946.41	2123.67	2168.04	2182.57	1884.53	1988.52
299.931000	2119.2	2161	2186.44	2222.2	2256.38	2167.95	2005.7	2197.63	1983.63	1947.94	2152.54	2226.6	2236.97	2202.83	2122.36	1937.89	2058.2	1992.5	2200.42	1981.95	2250.3	2185.28	2316.33	2371.42	1895.2	1957.41	2207.61	1918.97	2226.67	2032.3	2111.21	2153.8	2024.14	2279.22	2265.38	2208.69	2211.54	2184.96	1998.2	1974.99	2043.51	2003.6	2083.13	1946.28	2124.47	2165.25	2180.51	1882.04	1987.76
300.427002	2117.63	2165.74	2182.89	2227.4	2262.19	2164.69	2008.58	2196.67	1986.61	1945.51	2147.94	2225.48	2238	2203.64	2115.82	1936.35	2060.08	1994.69	2204.85	1974.19	2253.54	2183.14	2313.84	2370.73	1899.96	1959.52	2205.75	1915.31	2231.46	2029.76	2115.2	2147.32	2021.26	2276.86	2270.62	2211.28	2211.07	2183.78	1996.4	1975.9	2044.81	2006.27	2082.71	1947.17	2124.26	2174.09	2182.56	1885.56	1987.15
300.921997	2117.21	2173.17	2192.66	2233.94	2264.27	2174.5	2010.15	2200.98	1988.81	1947.57	2155.65	2226.51	2236.21	2200.42	2118.39	1938.8	2058.47	1995.03	2200.01	1983.89	2251.6	2187.36	2311.77	2366.73	1897.81	1962.83	2216.12	1922.76	2234.73	2031.11	2118.2	2149.59	2025.84	2279.99	2265.88	2215.37	2214.86	2186.66	1997.81	1976.63	2046.13	2003.84	2082.08	1947.24	2126.63	2171.51	2179.01	1881.97	1987.52
301.416992	2120.92	2168.25	2192.83	2223.68	2261.76	2168.76	2009.11	2193.18	1988.47	1947.66	2149.06	2228.42	2235.35	2204.34	2122.05	1933.4	2054.37	1992.14	2197.41	1982.98	2248.42	2187.93	2311.59	2364.53	1896.73	1959.61	2204.61	1920.69	2230.63	2030.27	2118.02	2151.19	2026.99	2281.67	2265.72	2213.19	2214.38	2190.64	2000.04	1983.25	2050.51	2003.99	2084.64	1953.22	2128.87	2176.65	2182.18	1884.69	1989.49
301.911987	2126.32	2171.77	2193.85	2231.9	2265.82	2172.39	2013.6	2202.63	1993.83	1947.05	2157.79	2236.34	2234.32	2208.23	2117.55	1937.58	2056.79	1991.09	2203.69	1979.57	2252.43	2195.08	2307.3	2368.8	1898.66	1961.47	2211.9	1919.2	2236.95	2033.42	2114.85	2152.35	2025.38	2288.13	2264.02	2214.88	2217.3	2184.93	2000.69	1979.91	2050.52	2009.39	2084.91	1952.61	2124.47	2175.27	2190.12	1884.06	1986.45
302.407013	2125.45	2169.25	2195.24	2232.21	2263.66	2168.28	2012.55	2199.62	1991.2	1953.45	2150.77	2228.62	2236.1	2206.72	2117.15	1939.84	2052.95	1994.26	2197.65	1981.49	2259.94	2185.69	2319.41	2372	1899.65	1959.59	2211.02	1919.12	2237.55	2030.87	2120.19	2155.26	2025.77	2285.8	2272.96	2218.19	2224.02	2189.32	2001.81	1981.57	2048.24	2009.61	2085.01	1949.13	2131.69	2173.99	2184.79	1884.98	1992.07
302.903015	2121.77	2165.2	2191.46	2229.32	2263.06	2169.41	2007.78	2198.52	1987.78	1950.28	2152.32	2228.3	2239.82	2198	2123.03	1939.91	2062.56	1993.83	2202.54	1981.75	2254.84	2189.31	2321.31	2374.17	1901.03	1960.19	2212.37	1922.68	2232.69	2032.29	2115.91	2152.37	2027.91	2287.35	2272	2216.77	2215.17	2192.87	2002.78	1978.99	2048.72	2008.54	2085.96	1949.33	2127.64	2175.67	2189.26	1884.55	1988.44
303.398010	2122.87	2170.07	2193.65	2234.13	2266.81	2168.86	2004.66	2198.21	1986.3	1951.36	2154.57	2227.09	2235.85	2205.34	2122.58	1937.14	2058.45	1992.06	2202.22	1980.08	2253.96	2192.62	2314.94	2371.57	1898.31	1962.88	2211.53	1920.16	2232.71	2029.6	2119.1	2148.42	2027.94	2283.9	2271.27	2219.97	2215.49	2193.21	1998.18	1981.58	2048.34	2007.6	2086.28	1949.58	2129.39	2171.28	2191.27	1885.69	1991.63
303.893005	2127.23	2167.79	2195.57	2228.91	2265.92	2170.78	2012.02	2196.34	1987.36	1942.27	2149.67	2223.61	2238.28	2205.02	2122.17	1941.37	2054.67	1993.17	2205.37	1984.16	2254.39	2188.78	2315.58	2372.21	1901.19	1962.4	2210.02	1919.04	2230.56	2035.59	2119.93	2152.01	2028.43	2284.49	2270.1	2212.98	2214.47	2194.09	2001.31	1978.71	2050.09	2006.81	2085.57	1948.5	2129.03	2173.37	2186.28	1884.33	1987.75
304.388000	2121.27	2173.65	2186.76	2231.28	2263.64	2173.56	2009.9	2202.83	1991.32	1947.74	2151.37	2230.45	2237.35	2203.75	2120.57	1939.57	2059.26	1998.01	2202.15	1978.87	2254.98	2185.23	2316.76	2371.35	1901.18	1960.52	2213.26	1920.44	2230.84	2032.21	2118.38	2151.06	2024.9	2289.18	2267.1	2208.29	2219.98	2191.25	1999.1	1981.65	2045	2005.52	2082.24	1951.88	2127.08	2172.05	2189.66	1884.41	1988.97
304.882996	2126.13	2173.71	2196.29	2237.07	2269.82	2176.77	2012.31	2207.32	1989.41	1949.29	2152.75	2230.66	2238.86	2203.06	2120.56	1937.9	2055.27	1993.58	2202.68	1982.12	2253.73	2190.27	2310.65	2371.21	1899.51	1956.52	2211.31	1919.43	2228.34	2033.36	2115.68	2149.16	2027.9	2291.29	2272.48	2218.34	2222.2	2187.97	2000.05	1982.05	2048.99	2005.3	2087.81	1948.94	2127.34	2170.29	2183.64	1886.53	1991.33
305.378998	2124.69	2174.24	2192.83	2227.08	2266.54	2174.27	2012.43	2204.53	1995.44	1946.42	2155.62	2229.42	2237.54	2204.87	2120.11	1939	2057.59	1996.58	2202.64	1981.56	2253.46	2192.85	2304.25	2372.1	1900.85	1962.19	2213.92	1921.37	2234.76	2033.11	2117.01	2154.35	2025.3	2287.5	2274.72	2220.88	2221.48	2189.43	2001.27	1982.77	2047.6	2010.2	2089.91	1954.62	2135.2	2178.54	2189.73	1891.12	1991.85
305.873993	2118	2173.42	2190.68	2235.58	2263.86	2174.78	2009.38	2202.38	1994.38	1950.46	2153.95	2235.75	2242.89	2206.3	2126.31	1938.68	2058.2	1997.32	2204.62	1983.82	2256.46	2192.92	2316.13	2377.9	1902.25	1965.44	2214.49	1924.13	2229.86	2034.28	2114.61	2154.25	2030.75	2290.7	2270.86	2220.81	2217.19	2194.88	2000.63	1980.61	2050.56	2010.69	2088.04	1952.22	2131.64	2179	2186.33	1886.62	1992.43
306.368988	2127.45	2173.98	2201.61	2238.47	2261.58	2176.93	2009.89	2208.09	1986.86	1948.26	2156.34	2234.06	2245.7	2206.3	2121.19	1942.05	2058.82	1995.3	2207.99	1985.33	2262.4	2193.36	2313.2	2374.08	1899.57	1963.4	2219.7	1921.75	2236.54	2030.29	2118.02	2156.37	2027.49	2293.97	2272.92	2218.61	2220.58	2193.76	2002.52	1979.96	2050.18	2004.41	2087.39	1948.87	2130.29	2171.56	2183.67	1886.79	1990.27
306.864014	2131.74	2173.93	2196.26	2248.91	2272.61	2177.79	2009.13	2205.71	1993.31	1948.03	2155.43	2229.16	2242.59	2201.31	2126.7	1939.31	2059.7	1996.86	2206.41	1980.97	2266.36	2192.12	2307.94	2372.77	1899.76	1966.47	2215.14	1921.79	2239.55	2032.76	2120.9	2156.93	2031.87	2294.82	2275.81	2221.02	2221.38	2197.32	2003	1982.3	2051.06	2009.29	2089.54	1950.84	2127.83	2170.95	2190.88	1884.18	1992.12
307.359009	2132.84	2176.1	2198.32	2239.83	2273.14	2178.81	2012.31	2205.59	1987.41	1947.18	2159.95	2234.12	2244.27	2208.29	2121.48	1938.95	2058.34	1992.94	2210.48	1983.81	2258.66	2199	2310	2374.59	1903.75	1962.23	2223.39	1921.42	2237.11	2036.58	2119.22	2159.01	2028.37	2297.98	2276	2225.69	2226.49	2194.39	2002.85	1981.99	2050.59	2007.41	2094.06	1953.36	2131.51	2172.74	2189.42	1888.62	1990.81
307.855011	2133.74	2175	2200.31	2238.28	2268.99	2181.2	2016.03	2211.42	1994.62	1948.15	2159.54	2233.5	2242.8	2203.56	2124.89	1940.29	2062.28	1996.55	2214.36	1985.54	2261.9	2199.32	2318.36	2375.29	1901.02	1963.01	2223.28	1922.17	2239.14	2034.26	2116.65	2160.92	2032.68	2297.86	2277.93	2225.33	2228.16	2195.19	2004.74	1986.96	2053.74	2006.57	2089.18	1951.86	2132.75	2181.01	2186.56	1884.51	1996.67
308.350006	2129.67	2182.84	2197.36	2238.53	2275.49	2178.57	2012.01	2209.54	1989.25	1951.39	2158.45	2236.93	2240.38	2204.75	2121.27	1942.12	2060.13	1999.01	2210.06	1981.59	2262.5	2196.03	2314.9	2373.84	1901.85	1961.96	2224	1918.31	2235.69	2033.47	2120.32	2158.19	2030.08	2298.08	2270.95	2219.55	2224.21	2196.59	2002.98	1982.76	2047.62	2010.46	2087.94	1950.82	2131.89	2175.01	2192.86	1886.68	1994.89
308.845001	2129.18	2174.67	2195.41	2237.68	2269.82	2179.59	2014.84	2209.43	1991.24	1948.08	2156.98	2234.61	2243.21	2208.38	2121.92	1938.44	2058.51	1992.23	2208.53	1983.58	2261.02	2196.84	2317.44	2377.11	1899.41	1963.66	2222.52	1919.01	2236.83	2032.54	2117.36	2157.87	2025.61	2298.14	2277.45	2224.91	2226.92	2201.31	2004.26	1985.15	2050.26	2008.46	2089.51	1954.53	2131.56	2178.43	2191.14	1886.99	1991.95
309.339996	2132.97	2181.64	2203.84	2240.04	2267.97	2176.28	2010.62	2204.81	1991.91	1950.08	2158.63	2236	2242.72	2203.02	2123.75	1937.18	2060.39	1991.27	2211.44	1981.62	2264.52	2191.61	2311.26	2372.72	1901.32	1963.02	2222.62	1922.51	2234.93	2035.3	2115.4	2157.9	2031.75	2294.41	2273.48	2224.79	2218.59	2192.45	2002.99	1983.48	2049.33	2009.07	2090.08	1952.42	2130.65	2174	2196.34	1886.44	1991.46
309.834991	2129.3	2176.24	2204.36	2241.7	2272.78	2176.51	2009.25	2203.36	1991.44	1944.27	2156.27	2233.01	2241.67	2206.76	2123.14	1941.24	2059.5	1995.68	2210.96	1980.27	2258.89	2193.45	2311.02	2375.13	1896.38	1961.5	2218.67	1924.31	2241.73	2029.12	2115.2	2158.54	2030.35	2296.49	2270.91	2215.86	2225.47	2195.36	2006.08	1982.01	2053.26	2004.32	2086.97	1949.26	2129.6	2172.51	2195.48	1885.3	1993.1
310.330994	2124.02	2172.3	2200.67	2237.52	2265.77	2175.81	2012.81	2204.21	1989.47	1946.37	2154.84	2234.65	2241.28	2203.01	2123.19	1940.02	2056.96	1994.05	2202.89	1984.76	2257.23	2193.68	2308.76	2376.49	1900.35	1961.17	2223.03	1920.3	2235.57	2035.21	2117.21	2161.77	2029.51	2302.14	2276.77	2221.43	2230.16	2198.16	1998.48	1981.85	2043.37	2005.8	2094.54	1948.1	2132.71	2173.33	2193.12	1883.37	1991.15
310.825989	2128.5	2172.81	2193.82	2241.82	2261.55	2172.81	2009.45	2202.81	1988.07	1947.05	2152.76	2226.07	2238.09	2203.85	2123.84	1938.69	2058.56	1989.32	2207.42	1984.04	2256.66	2189.04	2306.33	2368.92	1896.12	1960.9	2218.96	1921.48	2235.17	2037.55	2114.76	2155.76	2029.85	2289.07	2268.69	2213.74	2216.37	2192.27	2000.06	1981.3	2048.87	2010.14	2089.69	1950.04	2127.33	2168.78	2188.56	1881.11	1986.88
311.321014	2124.42	2174.14	2189.93	2232.99	2266.72	2173.53	2007.47	2200.45	1986.54	1949.34	2151.54	2231.2	2236.69	2198.42	2115.93	1938.12	2057.62	1993.01	2210.65	1985.32	2252.73	2186.4	2301.28	2361.53	1896.06	1959.78	2211.67	1918.43	2234.9	2033.4	2113.79	2158.84	2033	2288.24	2267.06	2213.4	2224.24	2184.43	2002.18	1982.97	2051.45	2008.72	2086.45	1950.24	2124.77	2173.08	2181.4	1880.53	1993.65
311.816010	2125.66	2172.25	2191.05	2233.26	2268.42	2177.19	2009.88	2196.61	1992.98	1943.15	2155.02	2231.6	2236.47	2200.63	2121.02	1938.2	2056.44	1994.9	2205.78	1981.36	2257.84	2186.44	2305.55	2371.37	1895.1	1961.82	2214.52	1923.19	2237.14	2035.88	2118.31	2153.66	2026.36	2291.02	2273.79	2218.59	2224.17	2189.42	1996.52	1980.7	2045.1	2003.59	2085.96	1949.97	2130.7	2169.04	2188.46	1884.42	1992.02
312.312012	2124.85	2170.61	2192.63	2231.43	2266.08	2177.16	2009.19	2199.39	1988.5	1948.67	2152.97	2232.7	2232.81	2201.44	2123.51	1937.88	2058.33	1996.92	2210.91	1979.76	2256.21	2187.9	2307.12	2366.45	1896.66	1957.52	2217.37	1918.07	2238.83	2033.55	2110.84	2156.74	2026.8	2290.97	2267.62	2213.34	2219.67	2188.45	1999.78	1980.02	2049.08	2005.26	2082.38	1949.23	2123.44	2169.43	2182.81	1883.55	1988.74
312.807007	2130.17	2176.77	2190.59	2232.1	2268.85	2179.13	2009.09	2202.41	1986.04	1948.2	2147.16	2228.74	2235.65	2200.83	2124.15	1937.94	2056.22	1997.96	2202.48	1980.54	2252.62	2188.6	2301.24	2361.26	1893.36	1959.57	2216.46	1919.69	2229.2	2032.65	2110.87	2156.14	2026.79	2288.23	2269.21	2212.69	2219.65	2181.36	2002.39	1977.76	2046.6	2002.39	2086.5	1945.92	2120.45	2169.22	2177.72	1885.46	1988.04
313.302002	2118.96	2175.51	2189.42	2233.51	2266.1	2178.81	2007.17	2199.18	1990.41	1949.17	2151.38	2224.94	2238	2198.54	2120.75	1941.85	2059.41	1994.73	2205.6	1979.78	2249.97	2190.47	2307.56	2366.79	1896.81	1963.83	2221.03	1924.5	2236.09	2030.3	2115.84	2159.93	2032.98	2290.45	2268.6	2218.53	2220.7	2191.9	2002.01	1985.89	2049.17	2010.38	2088.91	1948.66	2131.06	2166.58	2187.75	1884.87	1988.64
313.796997	2128.81	2179.69	2201.11	2237.94	2269.82	2174.44	2012.03	2207.08	1993.07	1949.74	2156.89	2235.15	2237.71	2207.1	2119.94	1940.61	2061.45	2000.54	2215.33	1984.53	2262.15	2189.07	2310.58	2366.25	1898.8	1960.12	2221.33	1920.27	2236.36	2032.33	2114.46	2159.69	2028.26	2296.52	2275.77	2213.5	2218.21	2195.33	1998.5	1979.98	2047.17	2004.8	2087.93	1948.6	2129.87	2165.35	2185.63	1888.53	1990.2
314.291992	2128.15	2176.75	2191.85	2243.17	2269.72	2172.12	2006.5	2198.25	1987.39	1945.43	2148.65	2230.81	2234.06	2201.31	2120.39	1938.17	2056.9	1993.11	2208.76	1977.81	2250.02	2193.48	2308.75	2370.66	1894.16	1957.17	2219.05	1921.93	2232.5	2033.5	2116.36	2154.15	2028.07	2287.39	2273.03	2215.97	2222.85	2192.79	2001.07	1983.84	2048.42	2006.56	2090.61	1952.66	2132.8	2176.86	2185.55	1885.27	1990.13
314.787994	2133.04	2175.94	2199.71	2238.11	2276.36	2179.17	2015.66	2204.55	1994.11	1949.77	2155.67	2232.59	2236.09	2209.88	2121.06	1941.98	2058.88	2000.7	2212.43	1985.2	2261.18	2191.79	2314.84	2367.96	1903.51	1963.53	2220.82	1923.82	2240.86	2038.99	2121.44	2157.49	2035.78	2294.13	2280.42	2221.33	2229.38	2195.38	2001.35	1985.39	2053.67	2012.63	2092.02	1952.91	2133.1	2178.44	2188.79	1886.43	1994.03
315.282990	2131.27	2176.28	2199.7	2240.44	2271.5	2181.03	2018.04	2207.34	1993.51	1950.69	2156.85	2235.74	2241.24	2207.8	2123.06	1945.69	2060.05	2001.81	2211.76	1989.05	2271.63	2197.31	2313.01	2375.06	1900.22	1964.01	2222.29	1924.69	2243.12	2036.47	2123.61	2157.29	2038.78	2298.4	2275.28	2221.41	2226.25	2200.87	2005.06	1985.21	2058.5	2009.85	2096.33	1957.43	2135.7	2178.74	2189.28	1887.81	1997.32
315.778015	2130.54	2174.77	2199.46	2241.88	2271.17	2175.85	2011.1	2208.46	1996.48	1952.58	2164.42	2239.76	2243.17	2205.99	2125.65	1942.27	2063.22	1998.4	2213.84	1986.61	2264.91	2198.18	2313.51	2376.62	1900.08	1961.57	2225.21	1927.81	2238.9	2043.3	2120.88	2162.31	2034.43	2305.03	2279.77	2227.23	2230.59	2198.38	2011	1989.07	2054.64	2019.18	2097.53	1954.58	2138.4	2179.14	2196.19	1886.89	1993.88
316.273010	2131.44	2183.68	2203.81	2245.39	2276.38	2184.24	2016.96	2211.65	1995.9	1954.18	2160.01	2242.44	2244.47	2214.62	2127.77	1951.21	2068.13	2001.95	2218.65	1985.59	2263.57	2198.52	2314	2376.01	1906.35	1964.68	2231.39	1926.41	2242.9	2043.27	2126.59	2161.38	2039.53	2302.91	2278.63	2224.43	2234.48	2201.48	2014.06	1988.97	2058.93	2015.66	2097.31	1961.63	2134.41	2178.93	2198.95	1890.25	1996.01
316.768005	2130.38	2179.77	2202.54	2241.73	2271.53	2178.85	2016.88	2207.44	1998.14	1958.11	2163.25	2237.68	2243.57	2208.25	2124.61	1946.81	2066.57	2001.66	2214.76	1988.13	2262.8	2201.24	2314.86	2371.98	1901.15	1964.63	2231.42	1927.74	2238.9	2040.03	2125.15	2170	2034.67	2303.12	2278.18	2219.88	2232.68	2197.55	2009.12	1991.28	2060.17	2013.29	2092.18	1960.63	2133.23	2175.14	2191.75	1889.62	1995.69
317.264008	2137.4	2182.22	2206.16	2248.06	2270.11	2180.71	2012.04	2213.25	1991.24	1950.44	2161.4	2240.84	2245.58	2208.72	2132.05	1943.74	2064.86	2000.08	2219.33	1985.84	2264.9	2197.47	2316.4	2373.61	1901.85	1961.8	2226.68	1925.94	2246.31	2040.8	2125.81	2161.18	2035.83	2302.71	2284.08	2228.99	2237.31	2201.35	2010.05	1986.82	2059.52	2015.2	2095.44	1955.86	2135.22	2184.07	2194.82	1886.55	1999.18
317.759003	2134.37	2184.52	2202.71	2248.29	2274.21	2182.38	2013.14	2211.76	1991.25	1951.32	2163.72	2242.54	2247.09	2212.29	2129.04	1945.24	2065.95	2001.94	2214.72	1987.93	2265.41	2200.41	2320.33	2374.27	1902.17	1966.96	2225.03	1929.77	2251.51	2043.53	2126.01	2166.85	2038.63	2300.37	2287.39	2229.24	2234.95	2199.95	2009.41	1994.9	2057.2	2014.17	2100.9	1959.67	2141.38	2178.32	2197.28	1889.66	1993.75
318.253998	2134.66	2180.65	2202.98	2244.89	2277.68	2188.65	2017.15	2211.79	1993.59	1952.08	2162.68	2240.3	2246.83	2210.86	2123.87	1948.12	2064.33	2000.07	2218.75	1985.49	2266.47	2197.7	2313.44	2374.76	1903.13	1966.41	2229.39	1924.78	2245.12	2044.3	2122.93	2166.8	2036.05	2303.06	2280.88	2221.48	2230.24	2198.07	2008.81	1987.8	2057.49	2010.93	2100.04	1960.65	2138.9	2182.56	2191.34	1889.92	2000.95
318.748993	2127.12	2190.68	2204.34	2248.73	2276.53	2185.36	2015.72	2210.51	1996.18	1953.67	2166.8	2245.45	2247.58	2210.47	2128.75	1943.85	2061.76	1996.75	2221.61	1987.1	2265.03	2203.9	2322.25	2377.05	1903.82	1964.48	2231.73	1926.22	2247.96	2044.16	2126.11	2164.39	2034.55	2305.2	2279.74	2229.82	2238.63	2202.19	2009.91	1986.1	2056.48	2014.03	2098.14	1960.4	2142.89	2180.44	2194.64	1894.14	1999.87
319.243988	2129.39	2184.7	2205.49	2245.3	2280.61	2188.39	2017.48	2215.29	1994.32	1950.16	2164.95	2243.03	2250.04	2208.01	2134.37	1944.95	2061.52	1999.46	2217.74	1987.24	2270.55	2201.56	2312.56	2375.93	1905.8	1962.55	2230.84	1930.46	2249.07	2045.38	2127.07	2169.92	2034.87	2303.56	2280.96	2228.2	2235.8	2206.88	2009.96	1994.25	2053.14	2016.3	2097.2	1955.79	2136.98	2185.13	2202.59	1893.18	2001.29
319.739990	2137.26	2186.87	2202.17	2247.38	2278.67	2188.57	2015.36	2214.06	1995.13	1950.23	2164.64	2242.45	2247.29	2213.23	2127.32	1943	2066.67	2003.64	2215.85	1986.58	2268.64	2203.25	2318.06	2377.77	1902.64	1964.02	2228.47	1929.42	2241.66	2044.71	2128.33	2166.8	2035.98	2303.47	2283.16	2226.1	2235.4	2202.68	2013.89	1993.71	2060.43	2016.24	2098.04	1960.9	2140.62	2182.21	2203.63	1892.62	1996.42
320.234985	2133.94	2188.04	2206.04	2245.15	2280.62	2187.1	2018.09	2216.66	1994.64	1954.67	2167.46	2244.32	2243.05	2216.9	2130.03	1945.27	2069.46	1999.58	2214.68	1991.29	2270.9	2205.31	2316.09	2371.71	1902.44	1963.72	2231.89	1929.88	2246.96	2044.99	2128.14	2170.56	2039.69	2304.89	2288.75	2227.32	2235.9	2202.77	2009.93	1990.8	2060.7	2015.29	2097.85	1959.38	2142.94	2180.09	2195.78	1892.32	1997.23
320.730011	2135.41	2186.52	2204.41	2249.24	2280.07	2191.64	2017.94	2214.26	1994.02	1950.09	2170.87	2251.13	2252.27	2215.27	2133.7	1948.63	2067.96	2000.66	2219.25	1993.84	2273.27	2206.64	2322.94	2376.5	1904.35	1967.9	2230.47	1924.89	2248.4	2045.01	2127.42	2167.38	2038.09	2301.08	2286.23	2227.85	2237.61	2209.34	2010.91	1990.54	2060.96	2015.66	2102.02	1957.99	2136.34	2183.4	2201.57	1892.16	1999.83
321.225006	2131.88	2180.58	2201.25	2243.19	2277.55	2185.32	2019.38	2215.83	1998.29	1951.4	2166.3	2246.38	2244.64	2211.63	2132.39	1945.5	2071.32	1998.65	2218.88	1986.7	2270.39	2206.38	2316.39	2372.86	1904.8	1964.13	2228.65	1930.23	2246.03	2044.35	2125.83	2172.14	2036.64	2297.89	2283.48	2231.09	2239.19	2205.98	2010.03	1993.18	2058.99	2015.75	2094.31	1959.67	2137.53	2180.16	2194.81	1889.18	1999.86
321.720001	2134.13	2185.69	2204.45	2244.37	2279.34	2188.97	2015.11	2216.97	1995.83	1949.29	2168.62	2247.69	2247.26	2215.12	2127.28	1948.85	2067.49	1997.42	2217.37	1986.86	2267.18	2200.27	2317.65	2376.43	1902.94	1965.67	2230.6	1926.78	2246.69	2044	2127.3	2171.61	2032.73	2304.06	2285.05	2225.95	2234.42	2202.69	2008.5	1986.47	2055.12	2012.17	2096.84	1958.22	2136.13	2177.92	2195.94	1891.16	1998.01
322.216003	2136.39	2184.34	2200.61	2247.02	2278.4	2190.46	2017.21	2217.02	1996.12	1953.29	2166.61	2242.05	2249.13	2212.17	2127.56	1945.29	2067.76	2000.17	2218.08	1987	2275.09	2204.84	2321.36	2374.08	1903.65	1969.42	2235.68	1928.04	2255.41	2048.09	2123.38	2169.26	2042.25	2305.86	2288.66	2232.04	2236.13	2200.43	2011.04	1987.71	2059.56	2016.95	2098.5	1955.96	2139.6	2182.3	2199.81	1890.4	1994.49
322.710999	2134.1	2188.1	2202.8	2247.19	2280.26	2194.14	2018.2	2215.24	1992.29	1952.14	2168.06	2238.89	2238.83	2206.16	2126.56	1947.75	2062.7	1998.84	2217.07	1987.82	2269.77	2199.7	2309.37	2358.32	1901.81	1965.76	2230.99	1926.41	2239.58	2039.53	2119.63	2172.33	2036.04	2301.02	2284.2	2226.99	2232.46	2194.67	2005.32	1990.08	2053.71	2011.96	2098.71	1956.06	2136.87	2177.05	2189.19	1890.45	1995.36
323.205994	2136.33	2184.16	2209.1	2247.24	2274.56	2189.54	2018.25	2217.35	1994.08	1951.51	2163.95	2234.97	2240.31	2207.73	2123.63	1946.73	2069.06	2002.72	2219.65	1985.42	2268.81	2202.07	2308.1	2374.28	1903.13	1967.04	2234.1	1924.82	2245.92	2035.9	2117.03	2163.74	2035.99	2302.2	2273.1	2227.12	2232.77	2199.11	2011.16	1986.45	2053.64	2012.05	2091.52	1951.36	2133.87	2172.69	2189.35	1886.52	1997.23
323.700989	2130.1	2183.76	2198.29	2242.74	2272.48	2192.5	2019.29	2225.1	1993.27	1953.67	2163.55	2244.73	2241.81	2210.88	2125.63	1944.64	2065.9	1998.25	2216.15	1986.58	2264.52	2204.07	2305.06	2373.86	1904.8	1962.97	2229.17	1926.2	2249.88	2040.28	2115.98	2171.16	2032.92	2302.94	2284.55	2230.17	2237.36	2200.27	2003.07	1984.08	2052.76	2011.38	2099.39	1952.18	2135.8	2176.81	2197.23	1888.55	1997.04
324.196014	2138.76	2188.89	2199.71	2250.4	2272.72	2192.15	2014.99	2218.43	1997.41	1954.54	2165.35	2246.03	2249.09	2210.9	2124.46	1945.86	2062.84	2001.67	2218.41	1989.87	2270.43	2201.1	2310.92	2373.43	1902.22	1966.22	2235.27	1927.35	2249.95	2035.44	2120.62	2167.98	2036.65	2305.33	2287.41	2226.75	2235.88	2201.05	2008.5	1987.73	2056.27	2006.69	2098.32	1952.07	2132.42	2173.28	2191.22	1888.43	1996.8
324.691986	2133.65	2186.97	2202.22	2242.7	2275.16	2192.99	2018.67	2217.17	1993.24	1947.45	2165.23	2244.51	2246.18	2206.92	2126.35	1947.08	2066.34	2000.43	2220.83	1987.53	2275.14	2199.65	2307.7	2373.18	1901.13	1966.13	2237.65	1922.28	2246.13	2038.51	2119.95	2168.98	2034.57	2305.25	2276.79	2226.98	2236.63	2197.68	2008.25	1988.01	2057.14	2009.37	2097.08	1956.14	2139.79	2172.59	2190.12	1891.24	1997.11
325.187012	2134.99	2184.05	2201.18	2239.47	2277.87	2192.14	2018.33	2221.5	1997.55	1953.78	2168.73	2246.67	2248.65	2211.29	2133.8	1946.72	2070.08	1999.31	2220.17	1986.56	2272.33	2206.28	2311.3	2378.82	1903.83	1966.52	2238.63	1926.51	2252.02	2041.34	2119.99	2170.64	2032.43	2309.19	2284.33	2234.31	2237.24	2204.61	2009.15	1986.08	2053.02	2012.05	2096.97	1953.92	2131.82	2179.01	2197.89	1889.16	1996.66
325.682007	2133.05	2181.66	2201.48	2241.94	2274.72	2188.82	2014.84	2224.49	1998.44	1953.19	2170.59	2251.29	2247.66	2208.53	2127.46	1950.43	2069.97	2001.26	2223.15	1990.08	2277.16	2202.32	2307.55	2375.94	1904.98	1965.42	2241.02	1927.44	2252.75	2041.53	2118.43	2170.95	2035.15	2315.16	2287.76	2229.6	2237.46	2199.8	2010.9	1988.4	2059.39	2010.02	2099.36	1954.48	2134.39	2174.4	2191.81	1889.97	1998.05
326.177002	2131.62	2184.94	2209.57	2249.67	2279.69	2192.49	2018.26	2221.63	1992.92	1949.55	2164.14	2243.33	2245.42	2210.14	2124.43	1946.9	2066.14	1993.74	2222.28	1984.98	2273.25	2200.07	2307.53	2367.15	1905.97	1967.3	2235.17	1925.48	2252.47	2035.07	2117.22	2171.33	2034.89	2311.72	2290.13	2232.14	2237.02	2205.82	2007.1	1991.79	2055.91	2013.41	2098.24	1956.75	2140.61	2178.3	2196.09	1890.14	2000.36
326.673004	2137.08	2182.74	2200.67	2245.97	2272.79	2199.16	2019.82	2226.42	1997.02	1948.07	2167.18	2241.74	2248.64	2209.81	2129.94	1949.74	2067.21	2000.63	2224.64	1983.43	2273.03	2200.12	2309.78	2375.05	1905.9	1967.48	2238.58	1924.09	2250.03	2037.15	2122.54	2173.03	2037.78	2305.42	2290.58	2237.2	2238.93	2207.83	2007.32	1991.82	2059.04	2013.78	2099.4	1954.95	2138.5	2179.12	2204.39	1889.54	2002.33
327.167999	2134.65	2185.83	2200.6	2249.15	2277.97	2196.5	2014.87	2225.17	1991.43	1945.26	2167.12	2240.97	2247.94	2210.01	2124.27	1946.29	2066.58	2001.59	2225.28	1983.32	2276.01	2201.65	2302.11	2376.99	1904.83	1969.33	2234.08	1924.97	2254.78	2042.38	2120.86	2173.93	2030.31	2307.12	2289.63	2230.91	2244.93	2199.25	2006.23	1985.89	2058.75	2010.66	2100.42	1950.35	2133.31	2173.89	2197.26	1887.57	1998.07
327.662994	2138.55	2190.39	2206.33	2248.24	2277.09	2196.48	2022.69	2219.29	1995.21	1952.33	2167.91	2245.48	2251.52	2209.1	2129.52	1949.02	2072.77	1999.48	2226.46	1986.14	2276.14	2203.54	2309.69	2371.13	1903.5	1967.76	2235.13	1924.22	2247.46	2041.34	2118.13	2174.7	2035.57	2307.96	2287.5	2230.15	2246.83	2203.04	2009.5	1991.14	2059.67	2009.59	2095.4	1954.53	2133.42	2176.85	2195.19	1891.42	2004.31
328.157990	2135.99	2184.58	2202.73	2252.36	2279.95	2188.26	2014.44	2221.31	1998.64	1948.08	2166.07	2241.65	2249.63	2210.56	2125.56	1943.89	2066.17	1999.05	2217.36	1986.99	2277.93	2208.64	2305.08	2369.72	1904.35	1966.95	2240	1923.07	2250.35	2039.92	2118.18	2176.88	2034.82	2310.98	2288.73	2232.95	2236.05	2202.06	2008.39	1994.52	2053.5	2012.05	2101.5	1954.12	2134.73	2174.28	2197.28	1892.58	2002.29
328.653015	2141.24	2189.51	2208.44	2252.81	2285.31	2194.36	2016.2	2226.91	1995.93	1950.09	2167.14	2242.45	2248.42	2212.17	2127.1	1948.04	2070.19	1999.05	2225.89	1988.32	2278.07	2206.26	2312.92	2368.76	1901.69	1964.36	2237.21	1925.94	2252.53	2040.55	2117.45	2177.28	2037.37	2308.45	2281.99	2228.12	2237.26	2199.57	2008.4	1988.55	2057.38	2012.61	2097.92	1954.52	2139.33	2177	2199.61	1891.53	2000.86
329.148987	2140.57	2191.93	2203.27	2254.06	2274.27	2199.24	2020.29	2229.93	1995.78	1947.44	2167.83	2247.75	2251.69	2207.15	2126.99	1949.4	2071.11	2000.27	2222.98	1987.72	2282.55	2203.9	2306.96	2375.41	1903.67	1968.09	2240.53	1927.2	2253.1	2041.57	2119	2177.77	2036.89	2316.53	2292.06	2234.16	2240	2205.43	2002.11	1986.28	2055.02	2017.13	2100.32	1955.37	2135.92	2174	2194.2	1890.9	2000.77
329.644012	2136.03	2191.91	2206.78	2250.44	2275.93	2201.06	2022.05	2224.55	1998.74	1952.49	2171.38	2247.87	2251.05	2214.83	2130.06	1946.59	2069.71	2001.22	2222.95	1993.88	2276.73	2208.97	2309.33	2374.7	1903.3	1964.1	2244.82	1927.28	2255.13	2039.71	2124.32	2178.41	2040.27	2315.47	2293.99	2235.14	2245.65	2210.02	2010.63	1985.19	2056.09	2014.29	2100.48	1953.41	2145.78	2175.96	2198.13	1892.73	1998.64
330.139008	2140.16	2196.43	2211.33	2253.22	2278.39	2199.98	2019.4	2233.88	2000.56	1954.66	2168.75	2254.09	2250.17	2215.77	2128.43	1943.58	2071.87	1999.64	2226.59	1989.22	2277.64	2207.64	2311.36	2377.39	1905.97	1970.54	2240.06	1924.69	2257.05	2044.33	2125.9	2176.43	2044.75	2315.9	2293.07	2238.75	2248.17	2205.79	2013.86	1989.26	2062.01	2016.3	2107.62	1963.69	2141.59	2177.63	2203.05	1892.9	2001.32
330.634003	2137.13	2195.21	2211.46	2258.77	2283.5	2206.52	2022.16	2228.56	1997.95	1954.72	2175.3	2251.58	2255.66	2220.13	2129.68	1948.7	2069.44	2005.52	2226.68	1986.02	2283.18	2215.26	2312.63	2375.09	1908.02	1967.62	2242.97	1930.92	2254.16	2043.08	2125.45	2177.93	2038.6	2320.07	2298.69	2240.14	2247.67	2205.37	2014.13	1988.72	2062.31	2012.97	2108.5	1958.16	2141.86	2179.74	2201.81	1892.04	2005.89
331.128998	2137.95	2193.97	2208.87	2248.3	2284.71	2203.17	2024.4	2229.76	2000.39	1956.29	2171.92	2256.48	2252.32	2213.97	2129.26	1946.11	2073.9	2003.86	2232.04	1990.43	2285.54	2217.13	2321.11	2379.05	1907.29	1967.41	2241.41	1930.16	2256.84	2038.1	2126.36	2181.29	2040.51	2314.35	2290.23	2239.36	2246.41	2205.34	2012.53	1992.04	2059.87	2013.46	2101.45	1958.36	2139.48	2174.2	2198.61	1892.71	2003.75
331.625000	2138.76	2186.83	2207.36	2257.76	2280.31	2202.11	2021.74	2228.21	2000.17	1956.79	2176.22	2254.94	2259.19	2218.62	2133.4	1951.41	2076.02	2002.56	2232.03	1990.14	2288.69	2210.36	2317.55	2377.74	1905.62	1969.28	2244.37	1928.78	2257.71	2044.73	2122.19	2178.24	2038.96	2317.25	2294.43	2243.13	2248.3	2207.64	2010.57	1990.21	2061.82	2016.73	2104.33	1960.77	2142.42	2173.96	2197.16	1890.28	2002.33
332.119995	2135.78	2190.05	2212.15	2254.02	2286.48	2201.26	2020.1	2235.23	1997.83	1951.86	2171.23	2254.33	2249.98	2212.41	2135	1946.45	2075.29	2002.19	2229.17	1987.38	2281.43	2210.62	2310.08	2377.03	1902.64	1970.06	2238.61	1926.73	2255.36	2044.54	2122.38	2182.3	2039.95	2318.5	2290.24	2234.44	2243.08	2204.92	2013.1	1989.98	2060.83	2014.52	2103.5	1959.16	2141.72	2182.93	2198.63	1890.98	1999.2
332.614990	2139	2190.85	2203.54	2253.98	2279.15	2199.27	2019.23	2228.39	1994.32	1950.05	2170.19	2246.54	2251.6	2213.54	2130.41	1944.25	2070.4	1995.39	2227.04	1985.98	2278.43	2205.08	2305.75	2366.12	1904.61	1967.56	2238.81	1931.8	2252.58	2040.1	2121.33	2172.99	2038.23	2312.67	2299	2235.8	2246.72	2204.74	2013.88	1991.08	2058.29	2011.12	2101.77	1958.45	2141.07	2177.13	2194.48	1890.19	2000.1
333.109985	2133.02	2185.48	2203.12	2248.07	2277.81	2199.41	2018.54	2230.27	1990.2	1949.97	2165.68	2241.81	2247.65	2215.36	2127.53	1944.87	2065.14	2003.39	2229.65	1988.67	2282.56	2210.1	2303.96	2365.65	1904.12	1966.16	2240.86	1923.71	2253.72	2039.99	2119.64	2174.06	2035.68	2312.22	2292.81	2233.74	2245.04	2201.07	2007.56	1988.51	2055.88	2012.92	2098.88	1958.78	2138.15	2179.26	2190.97	1885.63	1999.29
333.605011	2134.65	2190.99	2200.58	2252.05	2276.69	2200.31	2017.12	2228.82	1996.8	1953.91	2168.47	2241.23	2252.98	2210.14	2129	1944.37	2069.67	1997.83	2225.93	1984	2278.4	2204.72	2300.8	2366.06	1901.97	1965.26	2235.4	1923.11	2249.36	2034.42	2114.21	2174.91	2037.18	2311.86	2286.4	2232.98	2245.53	2203.81	2007.25	1987.19	2058.76	2009.85	2100.82	1959.02	2133.73	2178.25	2192.74	1890.65	1997.41
334.101013	2143.07	2187.27	2207.47	2254.82	2276.6	2199.97	2011.55	2233.68	1991.34	1949.58	2166.24	2243.4	2246.81	2211.9	2119.71	1945.33	2067.05	1997.26	2229.43	1987.4	2275.66	2206.32	2301.83	2368.53	1902.13	1968.9	2237.12	1929.81	2249.18	2039.92	2114.29	2171.97	2030.65	2308.32	2291.04	2231.55	2247.56	2202.02	2005.11	1987.89	2055.51	2009.77	2098.34	1956.6	2137.4	2172.66	2192.7	1892.06	2002.02
334.596008	2132.51	2185.13	2204.04	2253.7	2272.41	2201.47	2016.76	2229.95	1993.81	1948.89	2165.15	2246.64	2246.39	2210.19	2121.78	1948.49	2065.43	1997.58	2225.79	1986.19	2278.01	2206.1	2299.01	2368.41	1901.57	1966.13	2242.88	1924.51	2248.82	2038.55	2123.66	2178.74	2039.43	2309.87	2289.18	2235.52	2244.81	2203.69	2009.35	1989.36	2056.11	2010.98	2101.04	1955.29	2134.24	2172.46	2195.64	1887.83	1999.21
335.091003	2131.85	2188.27	2204.8	2250.87	2274.25	2199.43	2015.04	2224.86	1995.85	1947.74	2165.65	2241.49	2251.55	2209.23	2124.41	1945.32	2060.04	1997.91	2223.22	1983.95	2277.66	2202.79	2307.37	2365.18	1901.19	1961.52	2232.61	1926.17	2250.96	2037.72	2119.91	2170.49	2033.56	2304.53	2282.32	2227.19	2242.13	2197.16	2003.06	1984.37	2054.64	2011.98	2096.59	1955.34	2134.71	2171.82	2192.31	1889.61	1997.13
335.585999	2131.2	2183.8	2202.98	2247.79	2282.55	2200.69	2017.6	2224.19	1993.37	1950.24	2169.71	2248.78	2251.8	2213.07	2126.95	1943.27	2062.39	1998.22	2228.78	1983	2273.91	2204.13	2305.86	2368.91	1903.14	1968.22	2233.6	1927.96	2252.36	2038.59	2120.67	2176.27	2038.33	2308.71	2290.9	2232.42	2247.77	2204.23	2011.59	1989.84	2057.92	2013.69	2099.19	1956.65	2135.16	2167.99	2197.93	1886.42	1999.32
336.080994	2132.52	2182.68	2206.27	2251.11	2279.72	2201.24	2021.05	2225.85	1996.9	1952.59	2173.59	2247.79	2251.09	2214.48	2128.23	1949.34	2071.08	2003.22	2234.48	1988.23	2283.49	2208.12	2308.14	2371.25	1902.56	1968.99	2237.42	1924.18	2246.38	2037.87	2119.29	2179.96	2039.14	2309.94	2289.7	2230.98	2240.79	2207.19	2009.59	1990.52	2057.58	2011.16	2100.32	1955.4	2138.22	2173.05	2201.38	1888.86	2006.92
336.576996	2140.54	2189.57	2210	2251	2279.66	2195.17	2018.46	2227.25	1992.84	1951.85	2175.74	2249.99	2251.48	2213.34	2128.94	1946.29	2067.53	2004.23	2227.45	1988.88	2282.46	2209.82	2306.89	2373.87	1899.96	1966.05	2235.13	1926.01	2254.6	2044.34	2117.26	2173.37	2039.78	2314	2290.08	2236.66	2247.75	2204.29	2012.04	1989.32	2057.54	2012.89	2096.91	1957.53	2143.86	2175.24	2199.97	1892.17	2000.71
337.071991	2139.1	2193.11	2200.79	2257.47	2286.72	2197.7	2017.29	2233.38	1995.52	1956.89	2175.55	2250.56	2250.15	2213.25	2135.71	1945.95	2071.03	2000	2235.23	1987.27	2277.24	2209.42	2307.21	2380.35	1904.84	1968.05	2242.62	1923.3	2255.52	2043.02	2121.44	2177.46	2038.17	2314.12	2291.66	2236.5	2244.74	2201.88	2009.85	1988.37	2058.05	2018.13	2098.02	1956.31	2145.89	2175.57	2199.34	1891.85	2003.61
337.566986	2136.44	2195.09	2205.45	2250.07	2283.49	2202.62	2019.47	2226.76	1996.64	1954.95	2170.37	2253.53	2256.37	2213.31	2135.74	1946.79	2066.45	1998.71	2226.79	1986.22	2282.91	2207.56	2307.89	2368.34	1903.88	1968.12	2239.08	1931.02	2249.61	2042.85	2125.28	2171.3	2039.27	2316.06	2289.67	2237.48	2250.83	2205.03	2011.64	1989.43	2059.08	2017.09	2106.69	1959.25	2140.6	2175.17	2200.44	1889.01	2003.59
338.062012	2139.68	2191.21	2205.98	2253.7	2279.51	2202.55	2018.2	2229.72	2000.03	1951.19	2172.02	2249.8	2253.62	2215.46	2130.13	1947.26	2067.57	1996.44	2234.15	1990.41	2282.95	2208.59	2312.58	2374.96	1905.8	1970.86	2243.12	1927.26	2261.81	2036.85	2120.83	2178.8	2039.11	2317.82	2292.9	2237.53	2250.2	2206.98	2009.29	1986.5	2054.58	2014.42	2103.13	1956.82	2136.47	2176.27	2198.39	1889.25	1997.38
338.557007	2140.33	2196.39	2210.9	2249.98	2278.68	2201.39	2020.09	2233.5	1999.9	1953.94	2174.79	2257.95	2250.24	2218.21	2134.02	1950.32	2073.22	2003.28	2236.41	1991.53	2280.99	2211.26	2303.06	2373.69	1907.45	1970.65	2241.77	1927.41	2254.83	2040.7	2123	2176.1	2040.27	2314.45	2294.57	2233.95	2252.89	2208.07	2010.69	1992	2059.13	2013.17	2105.4	1961.27	2143.92	2180.08	2201.46	1893.2	2004.85
339.053009	2130.83	2189.54	2205.95	2255.77	2279.09	2204.59	2021	2229.27	1993.06	1950.76	2173.46	2248.91	2254.69	2215.22	2128.72	1953.57	2069.01	2001.86	2228.85	1986.86	2286.06	2208.28	2307.22	2374.83	1905.89	1969.38	2241.17	1927.42	2252.39	2041.33	2121.45	2180.14	2032.76	2313.86	2293.47	2234.77	2249.77	2207.27	2008.3	1986.32	2058.74	2013.39	2103.22	1955.49	2137.84	2175.27	2202	1889.31	1995.84
339.548004	2136.39	2194.17	2208.37	2253.22	2276.2	2198.75	2023.05	2228.88	1996.09	1953.98	2171.16	2258.39	2250.79	2217.24	2135.21	1950.99	2070.23	2002.26	2228.27	1987.76	2276.86	2211.09	2303.87	2370.98	1903.6	1970.86	2240.63	1924.69	2255.97	2042.08	2118.96	2172.13	2038.26	2312.63	2294.31	2240.32	2248.91	2209.98	2010.77	1990.85	2060.72	2012.2	2104.04	1955.21	2139.5	2170.98	2202.53	1889.9	2001.7
340.042999	2137.64	2192.54	2207.41	2252.11	2280.63	2204.74	2020.86	2227.48	1996.59	1950.24	2173.28	2254.21	2251.05	2218.62	2130.25	1951.4	2068.53	2000.51	2225.24	1985.14	2280.22	2207.87	2306.04	2369.56	1905.48	1966.65	2245.04	1924.71	2253.59	2042.18	2115.33	2174.2	2037.34	2314.97	2290.99	2234.39	2246.59	2206.51	2008.49	1988.13	2060.48	2010.2	2103.86	1951.37	2134.67	2172.43	2201.82	1887.91	2001.45
340.537994	2135.98	2189.54	2208.58	2256.85	2283.28	2199.62	2020.24	2229.84	1993.68	1951	2169.55	2250.97	2243.95	2210.6	2132.79	1946.68	2066.3	1999.09	2223.11	1987.55	2276.27	2208.42	2303.9	2370.22	1903.21	1969.05	2238.98	1924.36	2252.89	2040.71	2122.9	2176.53	2035.58	2311.08	2286.98	2236.06	2243.91	2206.44	2008.01	1986.42	2057.04	2013.31	2101.42	1958.44	2132.85	2167.25	2195.23	1890.19	2000.23
341.033997	2138.93	2195.14	2209.11	2247.75	2284.96	2194.58	2019.69	2224.44	1993.32	1950.08	2175.34	2246.48	2244.34	2210.34	2129.81	1949.85	2066.13	1997.2	2231.98	1984.76	2272.7	2206.98	2302.79	2368.98	1905.24	1967.12	2238.95	1927.02	2251.05	2037.34	2116.32	2172.88	2035.05	2310.15	2290.85	2235.68	2245.72	2199.91	2008.52	1983.84	2054.5	2008.29	2101.28	1957.29	2136.22	2173.08	2193.87	1889.49	2001.38
341.528992	2140.36	2187.23	2207.8	2250.9	2281.05	2199.7	2016.05	2223.33	1993.67	1947.74	2174.32	2253.13	2247.64	2211.71	2131.42	1948.81	2070.13	1998.77	2231.42	1988.27	2281.23	2209.13	2304.48	2364.77	1906.42	1969.25	2237.48	1925.57	2262.09	2047.65	2117.45	2177.16	2037.79	2311.58	2294.29	2235.65	2245.82	2203.18	2012.32	1989.85	2061.08	2012.91	2103.66	1957.54	2140.81	2175.78	2195.14	1892.44	2001.41
342.023987	2133.57	2194.94	2211.23	2252.63	2284.67	2196.93	2020.01	2221.99	1994.62	1952.31	2174.46	2250.68	2242.63	2215.85	2131.42	1946.78	2065.28	2001.67	2231.48	1990.56	2280.61	2203.47	2308.5	2362.84	1902.7	1965.08	2238.85	1926.41	2250.41	2041.93	2119.94	2175.52	2040.29	2311.06	2295.45	2233.96	2252.5	2206.02	2006.58	1987.1	2059.13	2012.61	2100.96	1957.34	2140.2	2173.63	2199.27	1888.18	2001.6
342.519012	2138.54	2189.8	2205.74	2251.41	2281.33	2196.31	2021.77	2224.44	1996.29	1952.25	2176.06	2253.26	2248.78	2210.45	2129.25	1945.83	2064.36	2000.86	2220.99	1984.58	2278.51	2211.35	2300.27	2370.25	1901.61	1965.6	2238.44	1926.57	2247.88	2040.03	2116.71	2173	2035.3	2308.36	2292.45	2234.21	2241.26	2202.4	2009.5	1981.3	2057.93	2008.12	2099.56	1957.01	2130.97	2174.75	2194.08	1888.86	1998.32
343.014008	2138.24	2190.81	2206.49	2250.91	2284.85	2196.31	2019.28	2229.95	1992.99	1954.25	2175.92	2248.58	2248.9	2211.44	2128.56	1948.15	2072.19	1999.14	2229.01	1989.7	2284.8	2208.23	2306.73	2370.95	1901.72	1961.61	2240.47	1927.41	2253.12	2038.42	2115.67	2174.34	2036.93	2308.64	2294.8	2238.28	2248.42	2204.76	2007.76	1985.67	2050.03	2006.31	2097.86	1950.89	2138.8	2175.86	2196.28	1887.42	1999.35
343.510010	2133.73	2188.6	2203.57	2244.41	2277.04	2199.23	2020.99	2233.42	1997.86	1949.44	2170.53	2247.36	2250.62	2217.56	2129.32	1950.31	2071.33	1996.75	2233.9	1990.21	2282.38	2206.44	2299.61	2365.31	1905.31	1964.38	2242.4	1920.76	2248.04	2040.34	2114.12	2173.59	2035.12	2306.46	2287.1	2227.9	2243.59	2193.67	2009.61	1983.37	2054.2	2016.49	2095.16	1953.96	2132.01	2170.58	2191.77	1888.65	2000.82
344.005005	2131.84	2186	2199.07	2244.89	2274.16	2188.4	2013.86	2222.03	1992.83	1948.41	2171.52	2243.84	2246.14	2208.11	2121.35	1943.42	2064.42	1997.8	2222.86	1982.35	2274.97	2201.77	2290.89	2364.7	1898.98	1962.81	2236.68	1919.39	2245.15	2030.83	2114.79	2170.48	2035.95	2299.97	2282.93	2226.17	2237.19	2197.5	2004.07	1984.68	2055.48	2006.13	2095.21	1952.86	2130.92	2162.57	2191.94	1888.37	1999.19
344.500000	2131.07	2184.03	2198.71	2243.98	2275.83	2190.97	2010.94	2218.76	1988.8	1944.86	2172.06	2250.15	2246.9	2213.98	2127.59	1942.76	2066.71	1995.2	2227.82	1983.76	2283.98	2201.72	2301.75	2371.83	1897.23	1963.14	2235.82	1917.71	2250.43	2039.3	2114.03	2169.16	2032.13	2301.39	2282.55	2227.67	2241.33	2201.52	2002.26	1983.31	2049.43	2010.72	2094.57	1953.25	2129.83	2166.48	2190.3	1886.61	1996.42
344.994995	2133.07	2184.82	2204.63	2247.02	2278.67	2190.43	2009.9	2219.49	1986.3	1945.86	2165.5	2243.87	2243.55	2208.53	2123.27	1943.45	2059.97	1994.74	2219.19	1985.9	2271.7	2207.35	2290	2358.73	1901.82	1961.86	2230.48	1922.2	2245.9	2038.43	2111.08	2173.16	2031.22	2307.89	2282.1	2226.62	2233.95	2197.22	2007.87	1985.25	2053.57	2007.76	2096.22	1952.05	2132.93	2168.35	2192.56	1890	1997.8
345.489990	2140.32	2188.4	2198.21	2248.44	2278.41	2192.86	2009.56	2223.25	1995.62	1947.95	2169.42	2244.5	2243.86	2211.58	2125.4	1940.63	2062.17	1994.01	2219.51	1981.91	2272.65	2200.07	2289.29	2358.88	1900.34	1964.9	2234.65	1923.03	2244.34	2032.66	2117.04	2174.24	2035.82	2304.99	2285.07	2228.9	2242.15	2197.04	2002.13	1982.41	2051.79	2005.3	2094.11	1948.92	2127.61	2160.76	2194.88	1886.62	1999.22
345.985992	2132.13	2188.02	2201.99	2248.08	2272.52	2196.47	2019.61	2220.68	1989.73	1947.15	2161.13	2248.64	2242.81	2212.55	2126.42	1943.85	2067.29	1994.96	2222.3	1983.72	2277.1	2205.54	2302.55	2366.02	1898.98	1969.03	2237.45	1922	2246.96	2041.38	2115.61	2172.57	2035.27	2308.4	2287.17	2231.78	2249.39	2201.29	2006.93	1984.66	2051.65	2008.08	2097.07	1951.87	2133.51	2164.71	2193.64	1885.45	2000.98
346.480988	2134.15	2187.27	2203.14	2246.31	2275.15	2194.67	2017.29	2221.67	1992.64	1947.62	2171.89	2250.81	2243.33	2208.34	2130.5	1942.56	2064.03	1999.4	2226.83	1983.58	2281.64	2202.64	2295.9	2364.34	1900.51	1965.97	2239.65	1920.56	2250.86	2040.41	2110.56	2176.51	2034.23	2308.04	2292.25	2234.84	2248	2202.6	2007.91	1986.14	2058.06	2005.4	2099.09	1951.54	2138.64	2173.27	2191.86	1889.1	1999.63
346.976013	2135.3	2189.25	2201.31	2251.7	2282.08	2195.63	2016.45	2222.2	1991.73	1949.1	2169.05	2255.86	2245.51	2211.83	2133.28	1947.59	2066.82	2000	2224.77	1984.62	2278.68	2205.04	2297.64	2367.69	1900.93	1967.21	2239.91	1920.71	2244.77	2039.16	2112.59	2172.8	2032.65	2302.29	2291.58	2234.97	2241.75	2200.9	2008.18	1984.67	2056.9	2004.61	2094.48	1947.05	2136.16	2173.74	2192.16	1888.02	2003.25
347.471008	2132.19	2182.13	2206.34	2251.31	2281.49	2198.79	2014.48	2222.38	1989.36	1948.97	2168.46	2246.49	2244	2209.41	2127.31	1945.58	2058.88	1998.96	2220.85	1986.21	2273.64	2201.52	2301.12	2362.8	1904.21	1965.83	2235.1	1920.63	2242.92	2032.19	2111.05	2170.89	2031.82	2302.94	2285.38	2224.56	2243.01	2195.46	2004.59	1980.6	2051.78	2006.95	2097.24	1951.25	2129.29	2169.68	2192.23	1888.14	1999.5
347.966003	2136.18	2192.63	2206.52	2251.7	2281.17	2199.08	2013.94	2222.35	1994.13	1946.76	2171.29	2249.02	2248.71	2211.78	2129.14	1941.5	2067.69	1993.59	2221.03	1981.49	2273.3	2207.25	2293.29	2364.11	1898.17	1969.87	2241.08	1918.31	2247.38	2037.84	2114.73	2172.33	2034.66	2303.31	2295.32	2231.46	2244.96	2198.22	2005.04	1980.65	2050.3	2004.28	2098.1	1955.63	2130.33	2165.22	2192.96	1888.12	1997.39
348.462006	2136.49	2188.15	2202.71	2248.78	2276.29	2198.61	2017.73	2225.96	1994.11	1952.12	2169.35	2253.35	2249.72	2206.36	2126.25	1947.63	2067.4	1996.18	2231.39	1984.79	2279.11	2207.52	2297.04	2368.7	1899.87	1969.15	2241.76	1923.28	2253.07	2040.47	2112.44	2173.31	2034.42	2306.94	2285.61	2232.52	2247.56	2204.42	2006.19	1983.66	2054.52	2005.81	2100.3	1952.12	2129.72	2170.43	2193.05	1889.5	1998.57
348.957001	2134.26	2188.3	2203.9	2252	2278.43	2204.75	2019.59	2233.45	1991.84	1954.82	2174.11	2249.51	2251.74	2216.77	2129.33	1948.38	2073.5	1999.92	2232.93	1985.56	2281.73	2210.85	2298.66	2367.65	1902.09	1965.14	2245.58	1926.52	2253.88	2042.08	2114.21	2178.85	2035.11	2305.22	2297.98	2235.63	2249.91	2197.05	2010.96	1983.26	2058.21	2010.02	2100.76	1955.94	2136.85	2172.63	2195.98	1886.33	1999.39
349.451996	2132.48	2185.56	2204.12	2251.79	2277.02	2201.51	2019.13	2229.3	1995.08	1947.98	2171.21	2257.12	2251.95	2214.53	2135.24	1952.41	2065.06	2001.34	2235.03	1988.55	2286.73	2210.94	2306.2	2364.08	1900.1	1970.43	2244.63	1928.76	2253.53	2042.9	2117.74	2175.79	2032.67	2313.88	2295.3	2235.78	2251.14	2201.46	2009.42	1986.07	2052.31	2010.49	2101.64	1955.12	2138.61	2173.21	2194.8	1890.6	2003.6
349.946991	2136.36	2188.86	2207.58	2246.32	2278.03	2200.68	2020.99	2231.29	1993.41	1950.54	2174.93	2249.28	2245.23	2213.57	2124.07	1943.89	2064.97	1998.56	2221.45	1983.46	2280.42	2209.45	2295.46	2360.44	1898.74	1964.48	2235.75	1923.48	2251.43	2038.44	2114.3	2170.65	2035.67	2311.06	2286.88	2234.6	2247.02	2204.14	2010.39	1984.55	2055.5	2012.14	2099.92	1955.71	2138.93	2169.98	2197.15	1885.68	2001.57
350.442993	2134.21	2184.19	2203.03	2248.62	2276.92	2201.76	2020.17	2234.39	1996.49	1950.11	2169.93	2248.37	2248.02	2214.45	2125.33	1945.78	2069.46	1999.88	2226.71	1984.89	2275.23	2208.88	2292.56	2355.3	1904.45	1966.78	2241.73	1925.61	2253.05	2037.27	2111.45	2173.7	2034.25	2311.19	2287.7	2235.39	2244.43	2200.5	2007.31	1990.63	2056.6	2009.58	2099.82	1955.15	2137	2174.35	2191.25	1889.16	1998.42
350.937988	2135.46	2184.63	2202.99	2249.49	2271.87	2198.57	2021.9	2232.06	1994.23	1951.26	2169.89	2250.13	2242.24	2206.18	2123.32	1944.22	2062.66	1999.29	2229.9	1989.66	2278.03	2205.64	2305.92	2364.33	1899.48	1964.3	2239.45	1928.74	2247.85	2038.08	2120.36	2178.35	2037.16	2312.25	2288.5	2234.6	2245.21	2200.2	2009.3	1986.2	2055.28	2009.52	2102.64	1957.16	2133.99	2172.5	2196.78	1886.7	1999.95
351.433014	2130.63	2184.85	2197.37	2248.97	2274.1	2199.7	2014.58	2230.43	1995.62	1949.94	2172.59	2247.63	2252.36	2205.76	2119.72	1945.88	2063.47	1996.58	2224.58	1982.85	2281.72	2206.74	2296.36	2354.86	1900.59	1967.34	2241.48	1921.61	2248.37	2037.77	2111.3	2175.98	2034.53	2314.85	2288.81	2233.67	2246.96	2199.5	2006.08	1986.7	2053.7	2011.48	2096.86	1955.81	2138.6	2165.92	2194.81	1886	2001.37
351.928009	2130.18	2186.33	2201.54	2243.36	2274.23	2198.64	2018.81	2229.63	1996.81	1947.83	2175.95	2246.64	2244	2212.39	2124.89	1943.68	2065.34	1999.17	2228.08	1983.92	2280.33	2201.93	2291.82	2360.91	1901.96	1964.51	2244.15	1922.95	2249.54	2035.88	2112.48	2174.19	2037.86	2307.14	2281.18	2229.79	2245.62	2197.52	2009.28	1988.71	2056.75	2007.87	2099.41	1953.61	2133.88	2166.98	2196.67	1884.43	2000.3
352.423004	2132.01	2182.3	2199.55	2239.71	2273.48	2205.77	2018.81	2230.31	1993.55	1953.14	2169.19	2248.24	2246.76	2207.25	2125.19	1945.11	2067.36	1998.12	2229.76	1987.39	2282.14	2206	2300.01	2360.96	1897.92	1965.88	2242.74	1916.8	2252.82	2036.08	2112.05	2177.41	2034.52	2307.46	2283.56	2238.18	2245.1	2193.84	2006.5	1987.68	2052.21	2005.43	2096.15	1949.6	2135.17	2164.14	2190.7	1888.29	2000.3
352.919006	2136.76	2191.21	2201.97	2250.22	2273.32	2204.11	2017.38	2231.81	1991.9	1949.8	2170.18	2246.19	2245.64	2206.58	2123.11	1945.05	2059.87	1994.77	2228.71	1983.46	2282.28	2204.23	2296.43	2363.45	1901.21	1966.99	2241.23	1922.74	2244.68	2037.64	2108.9	2176.14	2032.16	2306.33	2290.08	2236.69	2245.23	2200.42	2005.34	1983.03	2051.78	2007.9	2099.62	1955.51	2135.12	2172.73	2192.95	1885.73	2000.84
353.414001	2135.07	2188.08	2197.52	2242.71	2273.45	2203.96	2013.77	2235.92	1991.37	1950.52	2169.59	2246.77	2251.07	2216.06	2124.77	1945.94	2068.51	1997.13	2228.19	1990.41	2286.21	2209.52	2299.46	2359.95	1900.72	1966.93	2242.04	1922.46	2248.77	2036.73	2113.7	2171.64	2033.07	2308.8	2285.36	2232.88	2244.56	2197.42	2008.23	1988.38	2054.88	2008.08	2099.76	1952.32	2135.49	2165.76	2191.23	1884.39	1995.3
353.908997	2131.53	2186.23	2204.17	2246.04	2273.87	2205.93	2017.69	2229.51	1998	1951.13	2172.06	2251.71	2247.45	2213.65	2125.85	1945.35	2069.51	1995.53	2234.16	1984.06	2285.12	2205.91	2291.86	2358.78	1901.7	1966.57	2238.51	1921.14	2248.51	2035.21	2112.7	2172.91	2034.8	2310.93	2288.02	2234.84	2244.18	2198.91	2010.39	1984.94	2054.94	2005.61	2097.33	1950.14	2136.77	2166.13	2194.14	1885.26	1999.14
354.403992	2129.46	2191.43	2204.74	2244.97	2275.61	2201.56	2018.86	2234.71	1993.24	1949.85	2170.19	2246	2244.59	2210.83	2127.81	1950.66	2068.53	2000.67	2227.93	1986.8	2284.49	2208.76	2295.51	2360.42	1902.98	1968.02	2238.49	1922.37	2249.93	2036.2	2109.18	2176.79	2029.72	2307.47	2288.24	2233.61	2246.42	2199.29	2009.76	1985.83	2051.9	2004.19	2102.3	1949.92	2134.03	2167.27	2192.93	1885.29	2001.6
354.898987	2135.4	2187.28	2204.99	2248.43	2281.05	2201.42	2018.16	2228.27	1991.66	1949.4	2174.77	2249.43	2246.23	2208.43	2129.24	1951.2	2067.22	1995.99	2229.73	1987.72	2282.47	2203.11	2297.17	2358.91	1901.64	1968.1	2243.39	1925.26	2247.36	2034.36	2111.75	2173.41	2028.53	2304.78	2284.69	2232.46	2241.09	2198.34	2006.37	1982.18	2052.18	2005.28	2095.46	1951.37	2129.44	2164.07	2188.89	1886.95	1997.19
355.394989	2132.65	2191.96	2202.9	2245.93	2273.14	2200.48	2019.18	2231.52	1994.84	1950.86	2173.99	2247.4	2244.63	2208.22	2127.61	1947.29	2072.43	1997.47	2233.12	1991.93	2286.59	2209.77	2297.02	2366.83	1902.24	1966.66	2241.41	1919.69	2255.06	2034.61	2109.1	2175.76	2033.13	2315.4	2288.29	2232.97	2250.19	2202.4	2005.27	1979.58	2055.87	2006.67	2100.68	1951.89	2132.32	2165.9	2193.02	1886.28	2001.19
355.890015	2127.49	2183.75	2195.45	2240.39	2272.07	2201.62	2015.34	2225.3	1990.24	1945.11	2167.14	2247.23	2247.54	2211.72	2124.89	1943.19	2061.77	1994.85	2225.29	1982.66	2282.66	2204.39	2291.2	2358.23	1899.89	1965.59	2237.98	1918.5	2246.77	2032.95	2104.83	2174.96	2031.67	2307.72	2287.29	2231.41	2246.31	2198.43	2004.01	1980.84	2048.12	2003.96	2091.4	1948.96	2128.73	2163.34	2189.39	1881.71	1999.66
356.385010	2125.44	2174.6	2195.33	2236.47	2266.87	2196.67	2015.12	2225.37	1992.15	1946.9	2171.49	2244.75	2240.29	2205.76	2122.39	1941.49	2062.69	1991.75	2221.92	1980.35	2278.66	2199.97	2285.74	2360.13	1899.97	1962.07	2232.97	1918.75	2236.42	2034.5	2099.64	2162.84	2028.29	2299.15	2284.76	2224.6	2239.53	2192.18	2002.83	1978.61	2048.84	2002.79	2092	1945.39	2128.6	2159.38	2187.33	1884.07	1996.9
356.880005	2124.09	2177.6	2194.9	2244.04	2265.26	2194.06	2012.08	2228.02	1989.49	1944.64	2162.81	2239.67	2237.85	2207.37	2121.71	1943.44	2062.12	1991.49	2221.32	1976.15	2273.93	2202.26	2283.16	2349.63	1896.93	1961.38	2235.89	1918.06	2240.81	2032.97	2102.31	2166.88	2029.89	2298.29	2282.44	2226.07	2236.38	2192.07	2001.04	1978.69	2048.44	2001.81	2097.06	1950.44	2129.73	2162.13	2190.75	1884.1	1993.75
357.375000	2127.18	2179.78	2194.41	2235.59	2268.53	2198.07	2012.5	2220.08	1989.48	1944.88	2162.01	2243.87	2239.59	2206.17	2116.43	1938.84	2059.34	1992.16	2219.23	1974.92	2274.46	2199.87	2279.69	2350.65	1896.73	1962.29	2232.86	1918.11	2243.88	2029.09	2102.77	2166.46	2027.17	2302.61	2280.23	2224.69	2239.82	2194.7	1999.42	1975.4	2047.59	2001.97	2092.52	1943.15	2125.91	2154.73	2188.31	1879.29	1997.36
357.871002	2126.43	2178	2198.34	2236.73	2273.71	2193.7	2015.72	2222.32	1991.18	1948.54	2167.74	2243.86	2237.6	2201.73	2119.04	1943.44	2055.67	1989.8	2226.56	1978.94	2274.31	2202.59	2285.24	2359.25	1900.8	1962.76	2240.02	1912.79	2239.22	2028.22	2102.69	2168.03	2030.71	2296.3	2284.19	2221.96	2236.62	2190.52	2000.35	1975.42	2050.31	2000.27	2095.91	1944.68	2129.54	2165.58	2185.78	1884.63	1995.72
358.365997	2128.9	2185.51	2195.11	2239.75	2265.51	2194.21	2011.45	2230.43	1988.2	1943.51	2163.68	2237.55	2238.16	2208.07	2118.06	1939.63	2063.02	1992.93	2217.4	1978.5	2268.6	2202.44	2281.49	2352.42	1897.64	1964.09	2236.99	1919.64	2242.17	2028.26	2103.68	2171.21	2024.84	2303.86	2281.83	2229.45	2234.84	2196.27	1996.44	1975.96	2048.23	2003.82	2091.46	1942.65	2123.38	2152.72	2186.56	1885.13	1992.59
358.860992	2125.77	2175.45	2195.5	2237.87	2266.03	2195.82	2009.89	2228.67	1989.46	1944.7	2165.65	2243.49	2235.06	2202.25	2121.33	1939.66	2061.08	1990.68	2217.63	1975.04	2271.95	2200.24	2281.32	2349.81	1896.66	1961.77	2225.81	1912.42	2237.53	2024.7	2098.45	2165.43	2031.74	2300.32	2278.12	2225.97	2235.74	2189.17	2000.14	1977.5	2048.82	2001.99	2095.08	1945.83	2124.05	2163.58	2184.49	1879.52	1996.17
359.355988	2122.45	2174.28	2185.18	2237.83	2264.26	2188.47	2010.45	2226.14	1986	1940.76	2167.26	2242.66	2238.7	2205.25	2117.98	1943.4	2056.69	1991.24	2219.55	1979.59	2275.49	2201.07	2286.82	2353.95	1894.04	1959.5	2233.32	1912.25	2245.57	2030.76	2103.88	2161.86	2022.68	2297.93	2277.95	2230.02	2235.66	2190.33	1996.97	1978.26	2053.32	1997.54	2091.59	1942.27	2124.29	2156.56	2184.29	1883.91	1991.76
359.851013	2127.21	2178.39	2189.27	2238.47	2262.75	2186.31	2011.56	2223.43	1983.85	1942.27	2159.4	2237.26	2231.58	2200.43	2117.21	1938.39	2057.82	1991.78	2214.76	1975.68	2273.15	2200.77	2283.28	2349.37	1898.94	1961.73	2231.28	1918.38	2242.5	2029.01	2098.49	2167.25	2028.01	2297.11	2279.81	2228.41	2234.08	2190.63	1998.52	1974.74	2041.26	2002.92	2091.44	1941.43	2126.64	2153.51	2182.04	1880.89	1991.77
360.346985	2127.38	2177.49	2188.24	2236.43	2262.36	2191.67	2013.36	2225.65	1988.9	1941.9	2162.14	2239.59	2236.07	2204.89	2116.97	1942.84	2054.79	1987.86	2222.34	1976.96	2272.67	2197.67	2283.17	2344.6	1894.51	1959.56	2231.07	1917.23	2238.28	2031.58	2103.89	2166.77	2028.5	2297.95	2282.93	2221.57	2240.28	2191.5	1997.3	1975.03	2050.09	1999.09	2091.7	1940.42	2125.92	2155.12	2181.42	1877.48	1994.32
360.842010	2126.45	2174.15	2186.29	2231.08	2259.22	2188.05	2011.36	2215.56	1988.27	1941.86	2160.75	2238.3	2233.21	2202.56	2113.63	1941.27	2060.44	1995.48	2222.53	1975.16	2270.09	2199.74	2285.93	2347.21	1894.33	1961.37	2230.97	1914.28	2238.17	2027.89	2102.23	2165.76	2024.23	2296.11	2276.68	2222.09	2234.38	2191.54	1998.89	1975	2045.89	1997.85	2091.58	1942.8	2124.35	2158.29	2185.89	1884.09	1992.11
362.169006	2072.73	2175.64	2225.85	2315.72	2335.14	2238.61	1991.79	2250.17	2016.95	1966.28	2181.84	2258.7	2244.8	2218.47	2133.91	1965.19	2089.53	2014.5	2228.13	1997.74	2302.79	2221.7	2296.77	2369.19	1913.18	1974.07	2264.21	1926.85	2266.87	2044.24	2115.9	2171.01	2036.84	2324.31	2299.95	2253.09	2256.52	2212.16	2023.26	1987.59	2063.17	2016.56	2107.73	1957.92	2137.08	2172.34	2205.65	1897.97	2008.55
362.664001	2132.2	2190.15	2202.31	2242.91	2278.03	2203.79	2022.95	2245.47	1991.9	1948.57	2173.05	2242.27	2249.75	2214	2119.67	1945.96	2062.59	1996.92	2233.47	1981.42	2288.52	2211.04	2289.4	2359.85	1902.78	1964.1	2241.68	1920.81	2251.15	2032.8	2104.15	2174.28	2032.41	2316.01	2296.56	2238.74	2251.38	2196	2003.78	1982.23	2054.56	2005.18	2104.6	1944.55	2137.33	2159.77	2197.16	1884.51	1996.48
363.158997	2133.43	2187.47	2195.62	2245.49	2275.88	2210.29	2020.53	2241.45	1992.53	1947.74	2170.38	2244.77	2242.37	2212.82	2123.07	1946.51	2065.85	1997.95	2232.6	1987.35	2285.63	2217.62	2284.17	2366.95	1904.45	1965.17	2247.71	1919.03	2258.14	2033.82	2103.83	2178.37	2033.43	2310.84	2291.5	2233.22	2250.63	2192.41	2005.18	1987.17	2054.17	2005.3	2100.62	1945.1	2133.02	2155.41	2189.38	1881.55	1996.07
363.654999	2131.93	2176.88	2190.21	2243.44	2268.87	2203.57	2014.47	2232.17	1983.53	1943.21	2169.2	2234.79	2245.68	2206.36	2119.5	1944.03	2067.85	1991.48	2230	1979.86	2278.37	2205.69	2279.98	2353.46	1898.27	1962.93	2232.73	1917	2250.31	2030.9	2101.86	2171.18	2031.88	2304.95	2286.19	2231.04	2241.64	2196.33	1998.61	1980.44	2045.97	2002.57	2099.49	1943.69	2125.05	2153.95	2184.83	1881.02	1998.42
364.149994	2126.19	2180.63	2187.51	2239.02	2268.44	2203.24	2015.86	2237.21	1987.8	1944.49	2165.92	2236.38	2241.41	2204.53	2116.69	1943.44	2058.7	1991.34	2225.45	1975.5	2277.73	2205.24	2281.01	2352.45	1899.16	1963.98	2237.28	1915.13	2247.81	2030.79	2098.35	2175.35	2031.18	2302.85	2281.57	2230.09	2240.01	2189.92	1995.96	1980.55	2049.15	2001.06	2099.91	1939.77	2127.55	2160.35	2182.94	1885	1998.07
364.644989	2128.1	2174.46	2190.16	2236.26	2260.32	2202.56	2012.24	2233.59	1990.44	1937.65	2163.58	2237.59	2243.52	2207.08	2111.88	1942.44	2060.72	1991.18	2224.03	1979.82	2272.52	2200.3	2276.61	2353.66	1898.48	1965.52	2238.46	1914.96	2246.75	2024.9	2098.27	2169.5	2029.66	2303.63	2281.81	2221.95	2243.49	2187.76	1996.74	1974.66	2050.81	1997.63	2088.19	1940.39	2122.44	2147.62	2179.78	1881.07	1994.72
365.140015	2126.43	2183.31	2184.41	2236.79	2266.57	2199.08	2016.7	2232.44	1984.02	1942.48	2167.91	2236.56	2240.84	2204.61	2116.22	1937.61	2058.06	1990.57	2221.49	1974.97	2273.68	2198.47	2276.63	2348.7	1897.06	1961.48	2235.23	1915.49	2245.85	2030.25	2096.58	2172.91	2028.68	2302.81	2285.99	2230.47	2241.61	2191.71	2000.88	1977.46	2050.12	2004.71	2089.72	1941.84	2126.42	2155.09	2189.09	1879.07	1993.84
365.635010	2128.5	2180.59	2190.2	2238.59	2267.14	2196.52	2013.67	2232.9	1988.53	1945.11	2164.97	2238.27	2239.79	2207.37	2117.06	1942.02	2060.99	1996.42	2225.68	1976.36	2283.73	2203.9	2279.83	2355.37	1900.83	1962.97	2239.67	1914.35	2243.12	2029.93	2100.39	2169.77	2027.55	2305.25	2277.94	2223.38	2238.8	2192.27	1998.06	1981.39	2052.45	1999.95	2090.82	1938.96	2125.69	2156.44	2180.83	1883.76	1995.7
366.131012	2128.61	2182.66	2193.01	2236.2	2265.99	2195.45	2014	2226.24	1983.66	1944.63	2163.55	2242.39	2244.32	2202.29	2115.54	1941.87	2057.95	1989.99	2222.35	1979.4	2277.69	2205.8	2276.11	2358.87	1894.88	1960.84	2236.14	1911.42	2241.39	2027.85	2102.91	2170.82	2026.44	2298.19	2285.09	2226.78	2240.9	2190.43	2000.04	1978.96	2046.73	1998.24	2094.54	1941.21	2126.26	2159.46	2185.31	1885.09	1995.02
366.626007	2131.89	2181.57	2191.92	2242.76	2269.8	2199.18	2010.78	2228.51	1986.04	1942.99	2166.28	2246.7	2241.31	2209.33	2114.72	1943.62	2060.05	1988.44	2226.07	1978.6	2279.51	2200.36	2277.42	2349.53	1901.61	1964.74	2233.14	1917.18	2240.57	2026.39	2099.21	2166.95	2031.01	2300.02	2285.79	2229.16	2244.9	2187.03	2000.48	1978.23	2043.83	1995.76	2096.11	1944.84	2124.71	2157.46	2183.9	1879.15	1998.06
367.121002	2126.93	2180.76	2186.65	2238.53	2273.14	2199.33	2011.48	2229.71	1985.15	1941.66	2166.59	2241.27	2240.95	2206.14	2118.79	1942.43	2062.08	1986.86	2225.79	1979.43	2276.75	2203.46	2279.75	2349.37	1893.64	1958.77	2233.18	1916.06	2241.68	2027.57	2101.66	2177.05	2029.21	2306.89	2286.88	2230.52	2241.38	2194.34	1999.68	1974.57	2048.17	1998.83	2091	1941.21	2120.37	2156.46	2185.28	1883.98	1999.53
367.615997	2124.25	2178.81	2190.59	2233.54	2267.69	2196.43	2012.05	2225.17	1988.99	1944.74	2162.22	2233.16	2242.21	2206.48	2117.49	1943.81	2058.65	1988.97	2224.74	1974.9	2272.04	2202.72	2278.86	2353.21	1898.14	1962.86	2235.94	1912.48	2242.01	2028.43	2100.5	2171.18	2025.89	2296.14	2282.6	2223.03	2239.6	2188.68	1999.96	1972.53	2043.57	2001.72	2095.93	1942.24	2126.04	2154.49	2178.58	1880	1994.76
368.110992	2127.53	2177.16	2187.19	2237.76	2266.15	2193.09	2011.49	2225.84	1983.86	1944.14	2166.03	2237.26	2237.25	2204.66	2114.96	1941.81	2057.87	1989.88	2220.95	1976.38	2268.65	2199.12	2277.31	2350.8	1899.01	1959.01	2233.51	1912.1	2239.5	2023.96	2096.29	2166.81	2026.79	2301.25	2280.99	2225.72	2240.69	2193.78	1999.96	1975.72	2037.88	1995.02	2096.07	1939.91	2120.51	2153.17	2182.08	1881.7	1992.77
368.606995	2122.79	2176.52	2191.2	2233.78	2266.76	2195.28	2011.04	2228.24	1986.24	1941.71	2159.63	2240.66	2238.79	2206.51	2112.47	1939.6	2058.67	1989.94	2221.88	1978.38	2277.97	2199.85	2278.84	2349.24	1894.56	1961.71	2236.5	1907.96	2242.98	2023.82	2097.99	2169.7	2028.14	2301.45	2283.86	2226.84	2240.16	2193.81	2001.51	1979.5	2051.31	1996.84	2095.87	1942.9	2121.98	2152.76	2186.75	1882.81	1993.3
369.101990	2130.62	2174.79	2185.44	2237.5	2264.86	2191.56	2011.22	2227	1981.97	1943.15	2158.22	2232.97	2238.6	2200.79	2111.44	1941.31	2060.04	1989.63	2219.08	1976.67	2274.9	2199.55	2281.94	2345.85	1895.96	1961.08	2232.69	1912.59	2243.61	2025.14	2095.67	2162.02	2025.67	2299.32	2282.36	2230.3	2240.9	2190.46	2001.09	1975.53	2048.09	1994.19	2090.74	1941.47	2121.24	2152.61	2180.97	1879.28	1992.24
369.596985	2126.21	2178.38	2184.58	2236.23	2260.47	2195.28	2008.66	2223.93	1984.68	1940.03	2161.74	2236.33	2234.65	2205.22	2116.66	1937.41	2058.72	1988.95	2219.37	1975.34	2273.83	2196.97	2278.1	2347.33	1895.83	1960.41	2232.84	1913.13	2242.23	2026.95	2093.54	2163.38	2027.32	2297.55	2282.63	2225.67	2239.56	2187.79	2003.85	1976.1	2050.08	2000.12	2088.08	1941.07	2118.56	2146.86	2176.54	1875.97	1992.91
370.092010	2117.92	2176.69	2184.31	2233.5	2258.57	2195.36	2009.21	2221.75	1980.63	1936	2158.36	2226.98	2234.15	2197.05	2109.19	1938.26	2055.65	1988.63	2210.87	1975.84	2269.5	2194.94	2276.06	2348.21	1891.83	1953.43	2230.06	1913.06	2237.36	2024.19	2096.77	2162.78	2024.59	2297.76	2279.58	2223.42	2239.64	2188.95	1992.96	1971.5	2041.87	1998.33	2089.13	1943.75	2120.7	2147.32	2178.03	1880.53	1996.12
370.588013	2129.73	2179.55	2182.89	2235.83	2265.06	2191.01	2009.42	2221.41	1988.22	1941.84	2156.63	2238.99	2236.6	2198.75	2117.26	1939.46	2053.02	1985.54	2218.65	1977.71	2273.22	2193.96	2272.6	2346.53	1892.62	1955.45	2229.35	1911.98	2230.8	2026.07	2093.29	2159.97	2026.02	2292.29	2272.55	2223.25	2236.41	2185.24	1998.73	1972.79	2045.01	1995.07	2087.03	1941.45	2120.05	2150.4	2180.03	1876.11	1989.24
371.083008	2121.03	2179.36	2188.5	2229.24	2260.18	2195.47	2008.77	2222.13	1987.84	1940.27	2163.54	2226.47	2237.38	2199.96	2108.41	1939.2	2059.56	1989.57	2219.46	1977.24	2272.13	2194.14	2272.75	2344.17	1895.94	1958.62	2233.76	1909.04	2238.57	2026	2096.1	2168.12	2028.12	2298.01	2275.47	2221.9	2237	2187.19	1998.81	1973.55	2045.56	1991.66	2087.38	1939.45	2122.23	2151	2179.55	1880.83	1995.34
371.578003	2119.94	2174.07	2182.75	2231.83	2259.86	2190.2	2011.22	2221.99	1980.81	1939.51	2164.44	2230.62	2235.9	2194.1	2104.92	1936.81	2050.17	1985.73	2216.82	1975.42	2275.24	2197.97	2275.72	2346.87	1894.4	1957.14	2225.88	1911.5	2237.31	2021.28	2089.16	2163.77	2024.18	2294.8	2271.41	2218.23	2232.4	2183.68	1996	1974.72	2046.19	1993.71	2088.42	1938.87	2117.77	2147.86	2178.21	1879.31	1992.77
372.072998	2121.68	2175.49	2185.11	2234.22	2261.17	2191.37	2008.93	2221.21	1985.66	1940.21	2156.38	2232.31	2231.01	2199.48	2111.22	1939.68	2046.31	1985.77	2212.76	1971.84	2269.7	2194	2264.5	2342.08	1895.58	1960.97	2227.76	1911.94	2239.06	2024.76	2090.39	2161.59	2023.38	2294.14	2277.35	2219.45	2236.35	2184.84	1991.63	1973.13	2037.82	1992.11	2086.53	1935.39	2117.65	2144.27	2179.8	1876.49	1989.2
372.567993	2124.82	2170.82	2184.08	2234.18	2261.98	2187.98	2008.47	2221.88	1981.82	1939.79	2156.51	2222.37	2233.29	2190.71	2103.49	1936.14	2052.69	1985.49	2212.22	1973.61	2271.05	2190.82	2264.32	2340.29	1896.47	1959.55	2221.39	1909.68	2234.57	2018.84	2086.2	2163.26	2020.27	2289.18	2270.68	2215.03	2232.75	2177.47	1991.76	1969.76	2042.27	1993.12	2084.33	1938.04	2115.33	2143.14	2176.03	1878.81	1993.48
373.063995	2119.49	2170.75	2182.5	2229.12	2255.93	2194.07	2004.26	2217.49	1982.37	1935.21	2151.61	2223.11	2225.79	2189.92	2104.21	1937.77	2054.77	1983.52	2209.8	1969.78	2264.92	2191.56	2260.76	2338.12	1894.36	1953	2219.22	1904.74	2227.14	2015.63	2084.54	2160.9	2019.75	2285.6	2269.35	2215.05	2227.09	2177.14	1989.84	1966.47	2038.83	1988.93	2081.64	1933.17	2116.89	2138.55	2170.81	1877.47	1988.22
373.558990	2113.65	2166.13	2173.8	2226.79	2252.45	2179.71	1997.85	2211.3	1976.02	1932.11	2150.37	2219.31	2225.83	2196.06	2102.19	1934.46	2046.92	1981.97	2210.88	1968.72	2263.18	2184.18	2259.54	2337.08	1890.2	1955.22	2219.52	1906.2	2227.56	2014.92	2089.88	2158.61	2013.89	2289.47	2266.43	2213.93	2223.24	2181.98	1989.38	1963.24	2034.52	1989.34	2081.97	1934.27	2110.17	2133.32	2167.7	1876.84	1991.04
374.053986	2115.01	2170.08	2174.54	2226.3	2251.4	2189.61	2002.78	2210.93	1976.75	1931.1	2147.12	2222.28	2221.38	2183.54	2099.31	1932.94	2050.37	1977.76	2214.38	1968.84	2261.05	2189.56	2258.06	2329.03	1885.29	1951.87	2219.33	1904.54	2225.49	2014.58	2088.17	2155.82	2016.09	2282.85	2270.47	2214.72	2223.46	2179.41	1985.41	1966.97	2037.47	1983.17	2070.16	1930.13	2110.13	2131.83	2163.18	1874.33	1988.55
374.549011	2112.67	2167.44	2172.45	2219.79	2247.59	2183.12	2001.31	2208.93	1973.15	1927.31	2147.85	2218.25	2227.75	2185.36	2097.48	1930.93	2047.44	1975.61	2209.09	1969.08	2256.51	2186.76	2257.23	2334.7	1887.39	1954.31	2216.23	1903.15	2223.51	2014.96	2084.99	2151.22	2012.1	2281.4	2261.26	2211.62	2218.73	2172.24	1985.94	1963.05	2033.06	1988.51	2078.34	1930.87	2108.28	2134.08	2167.15	1870.45	1983.76
375.044006	2108.61	2162.36	2171.29	2216.77	2248.28	2181.4	1999.23	2208.83	1971.7	1930.6	2148.11	2217.03	2220.93	2185.85	2099.69	1934.98	2045.7	1982.23	2205.56	1965.04	2258.69	2183.13	2255.82	2334.04	1886.66	1948.6	2217.02	1903.6	2224.81	2013.43	2079.48	2152.75	2013.48	2284.11	2265.96	2208.85	2224.39	2173.25	1984.95	1963.89	2035.27	1984.44	2080.21	1928.09	2102.97	2131.56	2162.47	1869.57	1986.42
375.540009	2109.38	2161.99	2166.09	2219.85	2244.3	2175.62	1995.89	2203.38	1973.07	1930.77	2143.08	2205.64	2217.72	2180.37	2093.5	1926.03	2039.56	1975.87	2200.66	1962.89	2254.86	2175.56	2245.22	2327.62	1882.45	1952.13	2212.75	1904.41	2215.81	2007.61	2074.5	2150.28	2008.91	2278.74	2262.04	2201.15	2211.7	2166.1	1982.48	1960.59	2032.14	1980.33	2074.63	1923.68	2105.24	2126.22	2158.89	1869.91	1979.47
376.035004	2106.5	2159.17	2165.32	2213.25	2244.39	2173.81	1992.27	2205.96	1974.75	1931.34	2145.09	2218.34	2222.66	2183.89	2097	1930.39	2041.07	1979.74	2202.56	1966.44	2256.72	2179.36	2249.07	2324.28	1887.96	1948.83	2213.79	1899.7	2215.1	2008.43	2077.53	2152.68	2007.89	2276	2259.99	2203.83	2213.62	2166.77	1981.3	1960.71	2031.14	1981.27	2075.94	1919.78	2097.72	2129.17	2160.63	1870.96	1980.3
376.529999	2110.23	2154.79	2169.68	2216.56	2246.72	2178.4	1996.74	2202.6	1975.39	1929.52	2141.9	2212.98	2219.27	2182.99	2095.73	1927.45	2041.05	1976.15	2206.68	1961.5	2247.56	2177.61	2249.97	2328.73	1887.79	1949.24	2210.44	1899.54	2218.99	2010.47	2076.79	2152.57	2010.1	2276.2	2261.37	2203.94	2214.16	2163.08	1984.58	1961.87	2033.31	1982.53	2072.18	1927	2103.24	2126.97	2162.87	1873.09	1977.97
377.024994	2112.74	2164.72	2170.25	2220.82	2252.11	2184.52	1998.24	2211.02	1980.78	1933.13	2148.76	2216.65	2226.64	2186.35	2097.42	1937.04	2046.64	1980.26	2207.94	1965.74	2264.97	2188.41	2261.08	2332.84	1890.11	1952.52	2219.4	1899.79	2226.47	2015.38	2080.39	2155.08	2010.27	2288.95	2266.91	2215.38	2222.29	2173.75	1986.07	1968.6	2035.64	1983.93	2079.81	1927.28	2105.2	2130.82	2165.34	1871.57	1982.02
377.519989	2118.76	2171.87	2179.71	2226.9	2255.04	2185.06	2001.16	2214.9	1974.99	1934.38	2150.43	2222.84	2227.12	2190.4	2104.23	1935.9	2047.07	1981.37	2207.26	1964.22	2266.77	2186	2257.07	2336.81	1889.96	1954.73	2217.58	1902.86	2225.95	2011.08	2081.58	2157.05	2016.08	2283.54	2268.57	2209.69	2223.46	2175.32	1989.65	1965.55	2035.29	1984	2084.14	1925.25	2109.6	2133.75	2172.55	1871.74	1987.8
378.015991	2115.01	2168.64	2176.98	2222.47	2254.35	2184.41	2002.17	2212.38	1982.42	1935.24	2149.21	2217.93	2230.55	2189.11	2102.29	1936.85	2048.61	1981.26	2212.93	1964.63	2262.66	2185.38	2260.56	2334.19	1893.02	1952.75	2226.69	1903.83	2231.11	2017.71	2080.89	2158.23	2015.23	2290.64	2269.6	2215.38	2228.93	2175.26	1989.17	1964.37	2041.58	1985.45	2082.73	1928.72	2110.84	2131.57	2168.86	1875.64	1987.5
378.510986	2116.22	2172.63	2172.22	2229.55	2257.9	2182.31	2004.1	2212.8	1973.42	1932.03	2155.55	2219.6	2229.53	2191.88	2100.86	1929.04	2047.81	1982.23	2207.98	1966.22	2263.27	2184.9	2255.65	2334.55	1889.32	1954.43	2219.25	1902.58	2226.57	2011.79	2080.04	2158.02	2011.09	2286.5	2268.87	2214.12	2225.67	2174.77	1989.75	1966.4	2036.58	1985.57	2081.46	1929.57	2106.96	2129.37	2169.59	1873.35	1984.6
379.006012	2115.19	2169	2178.5	2232.76	2259.55	2182.99	2001.67	2216.69	1974.66	1930.79	2151.7	2225.04	2228.31	2192.79	2101.25	1932.56	2047.27	1983.49	2209.78	1964.38	2263.3	2189.23	2252.62	2336.44	1889.57	1951.03	2221.28	1904.02	2227.74	2009.49	2079.94	2155.12	2016.54	2287.11	2272.78	2221.48	2225.65	2178.57	1985.49	1963.3	2034.53	1983.39	2080.33	1927.18	2107.69	2135.69	2169.16	1869.78	1986.27
379.501007	2113.88	2168.04	2173.2	2228.57	2259.83	2184.82	1999.25	2218.05	1976.72	1933.8	2154.09	2227.09	2231.05	2187.35	2104.97	1933.51	2049.1	1978.58	2210.83	1963.05	2264.94	2184.01	2251.75	2335.14	1888.12	1956.05	2221.75	1901.04	2235.29	2009.61	2082.12	2164.82	2010.55	2286.15	2273.88	2213.39	2225.63	2171.38	1985.66	1962.58	2033.69	1980.9	2081.67	1923	2101.99	2133.5	2165.75	1873.96	1985.57
379.996002	2115.39	2164.26	2170.92	2221.23	2249.38	2183.72	2001.07	2215.51	1976.43	1930.53	2147.78	2222.29	2228.86	2185.68	2103.17	1933.55	2048.89	1979.58	2209.72	1964.07	2258.47	2185.92	2256.36	2338.54	1888.77	1952.81	2220.8	1902.26	2228.42	2008.15	2081.91	2156.34	2016.48	2282.44	2267.82	2214.23	2224.97	2172.97	1986.43	1965.36	2032.57	1986.79	2079.05	1928.28	2104.62	2137.51	2162.44	1871.69	1984.45
380.492004	2114.64	2162.47	2166.39	2221.75	2253.48	2181.19	1997.37	2207.77	1976.55	1931.27	2147.48	2218.47	2228.06	2188.52	2096	1927.1	2046.01	1978.59	2206.41	1960.5	2256.41	2182.52	2246.94	2331.44	1886.86	1951.02	2218.09	1901.48	2223.8	2004.94	2075.8	2155.04	2007.78	2284.36	2264.19	2204.53	2217.07	2168.14	1984.48	1959.94	2032.76	1979.12	2079.86	1924.96	2107.87	2137.66	2165.84	1868.33	1983.54
380.987000	2108.41	2159.43	2161.76	2216.13	2247.94	2179.67	1993.22	2210.01	1974.66	1927.02	2149.66	2212.7	2224.71	2182.06	2088.98	1929.8	2042.72	1973.5	2202.67	1962.53	2253.32	2184.38	2245.5	2330.76	1889.36	1946.97	2213.31	1898.18	2222.29	2008.05	2072.34	2148.78	2011.22	2279.1	2262.8	2204.72	2215.75	2163.6	1981.39	1955.98	2032.55	1980.12	2074.86	1920.69	2100.69	2125.01	2158.28	1870.8	1980.75
381.481995	2107.09	2156.94	2166.79	2215.74	2239.44	2177.74	1994.23	2206.73	1967.3	1923.28	2141.29	2208.3	2223.62	2182.33	2087.12	1930.51	2043.12	1976.12	2203.39	1961.08	2257.34	2180.78	2248.08	2328.24	1883.76	1948.63	2215.94	1895.66	2221.48	2005.48	2073.76	2147.21	2007.54	2279.05	2261.54	2203.74	2211.32	2163.63	1979.23	1961.68	2029.02	1982.36	2069.84	1920.18	2096.22	2124	2152.14	1864.64	1975.95
381.976990	2110.23	2157.66	2164.96	2209.99	2241.99	2182.07	1994.62	2209.03	1975.43	1925.77	2136.57	2212.22	2218.79	2181.42	2090.03	1925.69	2040.22	1974.23	2202.49	1958.41	2254.96	2183.24	2242.72	2322.01	1883.29	1945.26	2209.57	1895.57	2225.15	2009.17	2074.21	2141.98	2008.14	2278.27	2263.63	2203.12	2210.95	2162.18	1978.14	1956.61	2028.49	1971.95	2072.72	1919.81	2102.68	2118	2153.56	1868.52	1978.82
382.472992	2101.38	2158.14	2162.74	2210.68	2242.29	2181.81	1991.5	2217.14	1969.47	1926.79	2140.84	2213.26	2220.83	2189.26	2090.45	1926.94	2039.81	1975.74	2206.87	1959.74	2257.98	2184.94	2241.07	2327.84	1882.22	1946.31	2207.47	1900.87	2221.45	2004.69	2070.81	2145.07	2007.98	2282.41	2257.93	2202.88	2215.48	2164.21	1983.35	1958.32	2033.65	1976.05	2075.52	1919.93	2100.04	2128.92	2157.65	1866.44	1984.13
382.967987	2105.46	2156.17	2164.85	2213.31	2237.32	2182.85	1993.17	2214.25	1970.44	1927.69	2135.3	2204.67	2221.63	2185.59	2088.66	1928.04	2044	1968.49	2202.99	1957.59	2254.51	2180.9	2237.19	2323.37	1884.82	1945.21	2208.08	1895.55	2219.66	2007.07	2072.52	2146.81	2006.76	2275.92	2251.61	2204.02	2210.17	2162.75	1980.92	1959.47	2030.36	1977.55	2073.36	1923.16	2096.66	2120.57	2152.97	1867.16	1980.82
383.463013	2105.79	2157.93	2163.49	2211.9	2236.21	2180.5	1992.62	2212.37	1968.05	1921.63	2131.36	2199.55	2214.73	2172.66	2081.09	1923.48	2037.03	1966.99	2203.43	1957.36	2251.55	2176.89	2235.17	2320.22	1883.6	1945.78	2211.4	1896.76	2222.11	2003.16	2067.27	2145.1	2004.88	2276.04	2257.27	2204.88	2212.81	2160.07	1978.66	1958.4	2025.38	1974.49	2072.8	1917.61	2093.11	2119.6	2150.5	1867.89	1977.36
383.958008	2105.96	2157.33	2159.03	2211.15	2238.95	2188.26	1995.96	2215.1	1969.83	1925.36	2141.24	2206.98	2218.19	2177.41	2086.71	1926.82	2041.56	1972.04	2202.1	1958.14	2254.5	2177.43	2233.85	2317.45	1885.93	1940.27	2214.43	1898.28	2216.35	2001.71	2066.93	2152.47	2006.68	2282.68	2258.14	2205.33	2209.91	2160.25	1979.38	1956.74	2029.17	1973.54	2069.41	1920	2097.76	2119.46	2156.28	1866.8	1977.86
384.453003	2106.44	2154.41	2159.02	2208.67	2235.5	2185.03	1992.07	2212.38	1971.93	1926.87	2140.3	2206.76	2219.86	2179.24	2089.31	1931.57	2049.32	1975.09	2207	1962.3	2253.77	2179.56	2238.68	2323.16	1878.86	1947.7	2216.18	1896.52	2224.68	2004.34	2068.31	2149.03	2012.83	2282.54	2267.81	2207.71	2219.44	2166	1982.88	1961.17	2027.56	1975.76	2070.58	1919.91	2100.93	2122.23	2163.52	1868.95	1978.78
384.949005	2109.28	2162.49	2161.19	2214.42	2247.75	2183.21	1996.6	2215.15	1976.21	1927.81	2143.9	2207.53	2219.33	2182.06	2090.39	1930.1	2042.8	1977.15	2205.32	1956.14	2258.78	2185.37	2243.09	2324.86	1885.5	1944.1	2216.98	1894.68	2231.29	2002.68	2065.71	2148.81	2011.31	2284.69	2264.62	2209.24	2211.87	2165.71	1979.64	1958.12	2030.55	1976.08	2076.74	1918.24	2098.13	2117.76	2152.37	1870.37	1979.6
385.444000	2104.13	2150.57	2156.72	2209.3	2237.63	2180.23	1994.09	2212.1	1969.19	1924.32	2141.73	2204.85	2217.01	2176.61	2080.49	1927.39	2041.17	1972.33	2202.03	1956.04	2251.5	2180.58	2240.08	2323.87	1884.31	1946.21	2218.3	1891.7	2220.02	1999.97	2063.53	2151.09	2008.43	2277.36	2258.42	2207.22	2212.18	2156.05	1979.7	1951.37	2024.44	1965.15	2072.28	1917.69	2093.98	2116.51	2151.32	1871.48	1976.21
385.938995	2098.04	2150.64	2150.93	2205.98	2233.8	2176.19	1989.81	2198.78	1965.43	1921.83	2131.71	2197.51	2210.54	2174.12	2078.26	1922.06	2038.14	1966.99	2196.94	1951.87	2247.55	2171.85	2229.1	2312.55	1881.62	1943.75	2207.44	1892.22	2212.09	1992.56	2056.16	2140.37	2000.2	2274.36	2249.69	2201.68	2206.96	2151.5	1968.65	1948.06	2018.12	1967.4	2063.2	1909.53	2088.15	2105.87	2146.59	1863.89	1976.48
386.433990	2097.8	2146.96	2147.75	2208.28	2232.96	2174.1	1981.93	2202.7	1965.73	1917.74	2127.88	2195.82	2211.7	2170.59	2070.78	1923.31	2033.77	1964.41	2195.39	1950.95	2250.34	2172.07	2223.76	2316.91	1878.95	1943.1	2206.49	1883.78	2213.46	1990.43	2054.05	2137.65	1997.43	2266.73	2258.47	2197.81	2203.33	2146.88	1971.7	1943.79	2018.19	1967.18	2062.25	1908.04	2081.31	2097.82	2143.05	1862.9	1973.42
386.928986	2091.06	2139.15	2138.51	2205.39	2235.67	2167.19	1982.79	2197.31	1963.36	1914.53	2126.32	2187.07	2207.23	2169.22	2074.6	1920.15	2033.45	1965.5	2191.26	1947.05	2238.02	2167.76	2216.32	2310.12	1878.98	1936.55	2202.73	1883.08	2203.58	1988.94	2049.89	2137.65	1991.51	2264.01	2249.12	2193.08	2197.35	2145.2	1965.59	1942.66	2016.38	1957.34	2055.58	1903.22	2077.02	2101.24	2140.78	1862.73	1968.8
387.424988	2089.91	2143.08	2144.41	2203.93	2230.84	2173.35	1979.64	2195.55	1960.02	1915.73	2129.59	2188.05	2206.74	2168.48	2071.67	1923.14	2030.54	1966.79	2188.78	1944.96	2243.95	2166.54	2213.66	2310.54	1878.59	1938.07	2202.96	1881.94	2205.6	1983.98	2042.79	2135.44	1989.55	2267.48	2253.06	2189.33	2198.01	2141.85	1966.95	1940.75	2013.03	1957.09	2057.45	1898.84	2076.6	2089.12	2135.7	1862.95	1972.28
387.920013	2092.73	2139.25	2137.59	2199.93	2230.4	2164.31	1980.64	2192.86	1958.59	1909.83	2117.09	2182.78	2206.26	2164.29	2069.16	1921.09	2025.53	1956.28	2193.35	1941.34	2240.1	2164.36	2202.9	2301.86	1875.47	1937.23	2198.68	1879.15	2203.8	1981.91	2042.94	2137.26	1990.3	2262.63	2244.83	2192.22	2194.27	2137	1965.02	1936.39	2011.42	1957.56	2054.94	1898.74	2075.88	2087.11	2134.68	1858.66	1968.01
388.415009	2088.62	2138.98	2129.7	2197.56	2232.19	2159	1976.54	2186.69	1954.83	1910.76	2121.32	2184.77	2204.84	2159.65	2060.41	1920.45	2030.59	1955.61	2182.42	1939.46	2238.43	2163.21	2202.34	2299.44	1876.65	1934.01	2189.42	1876.54	2197.41	1979.84	2039.39	2129.09	1982.12	2258.08	2247.23	2189.9	2189.69	2135.91	1959.74	1934.77	2004.47	1950.58	2047.9	1897.14	2068.8	2086.44	2132.18	1862.45	1967.43
388.910004	2085.24	2131.05	2125.95	2196.12	2227.59	2153.49	1972.81	2178.71	1952.17	1906.72	2114.78	2169.59	2200.14	2153.92	2056.49	1914.15	2021.06	1953.94	2183.16	1934.01	2234.5	2152.36	2196.88	2296.44	1873.2	1932.26	2190.32	1871.09	2197.7	1976.51	2030.75	2123.16	1982.64	2249.19	2236.1	2181.78	2183.46	2127.58	1960.83	1937.78	2004.1	1945.97	2048.16	1893.82	2064.67	2079.86	2126.75	1855.9	1965.77
389.404999	2080.87	2122.44	2126.63	2186.81	2215.45	2150.07	1971.82	2173.05	1950.03	1908.5	2109.38	2170.31	2197.98	2155.05	2058.16	1914.67	2020.89	1951.16	2180.61	1931.13	2231.17	2150.12	2190.4	2297.09	1872.8	1933.08	2184.97	1870.66	2191.14	1972.9	2030.26	2119.1	1978.77	2245.22	2238.88	2175.87	2182.5	2121.3	1956.17	1926.25	2000.78	1944.71	2044.31	1890.78	2056.07	2077.11	2121.98	1854.26	1961.71
389.901001	2078.03	2122.43	2122.61	2187.37	2215.79	2151.06	1967.57	2169.27	1947.02	1904.77	2103.76	2165.13	2196.4	2146.34	2053.21	1916.25	2019.5	1951.14	2174.8	1930.55	2227.44	2151.27	2179.19	2290.83	1875.13	1931.85	2180.33	1870.59	2184.37	1968.22	2023.93	2120.44	1974.01	2242.7	2232.23	2177.52	2176.47	2115.83	1953.97	1929.56	1999.06	1941.6	2040.95	1884.89	2055.92	2076.73	2117.24	1852.56	1961.08
390.395996	2075.53	2120.98	2118.96	2189.24	2216.12	2147.02	1965.59	2165.3	1950.4	1903.98	2105.76	2158.73	2190.02	2149.67	2048.8	1914.84	2010.19	1946.09	2173.22	1931.08	2223.93	2148.21	2178.62	2280.23	1871.12	1933.26	2172.13	1869.25	2186.54	1964.4	2023.01	2116.58	1974.31	2243.87	2233.36	2173.34	2177.37	2123.43	1952.99	1924.94	1997.1	1941	2037.37	1886.05	2055.07	2067.38	2113.35	1853.95	1964.05
390.890991	2074.48	2118.05	2111.4	2178.48	2211.62	2139.59	1962.55	2164.18	1946.56	1896.95	2104.23	2161.8	2190.2	2144.97	2048.08	1913.1	2012.64	1943.86	2173.5	1930.04	2224.47	2146.91	2176.09	2283.62	1872.66	1928.19	2177.43	1867.83	2176.79	1964.19	2025.7	2110.69	1972.75	2241.73	2239.25	2169.89	2174.63	2121.7	1948.79	1921.9	1994.78	1941.75	2037.6	1884.88	2050.27	2069.57	2113.18	1851.07	1957.81
391.385986	2066.1	2109.37	2106.09	2176.16	2202.89	2138.19	1958.17	2159.19	1941.8	1894.62	2094.13	2150.95	2183.05	2139.75	2041.64	1908.18	2009.05	1940.13	2167.58	1922.97	2215.23	2134.12	2170.67	2277.54	1868.99	1924.93	2167.97	1865.91	2169.21	1959.39	2017.47	2099.51	1963.86	2229.06	2216.24	2161.31	2167.82	2107.1	1942.91	1919.28	1988.32	1930.68	2033.16	1882.65	2044.96	2065.51	2104.75	1848.95	1951.71
391.881012	2070.01	2112.14	2110.19	2175.83	2203.4	2133.88	1956.04	2152.63	1937.58	1897.6	2092.65	2158.39	2177.91	2136.28	2033.89	1913.3	2006.48	1939.63	2159.85	1919.79	2209.86	2130.66	2168.92	2263.51	1866.78	1921.41	2169.06	1863.19	2169.23	1960.1	2012.4	2104.3	1963.84	2229.11	2218.02	2158.39	2163.28	2105.23	1946.8	1921.6	1987.76	1932.94	2031.35	1878.98	2041.2	2063.16	2103.75	1846.83	1949.21
392.377014	2055.51	2105.63	2103.02	2164.16	2200.19	2125.16	1951.92	2141.2	1936.12	1894.08	2091.58	2144.22	2172.1	2131.06	2037.51	1907.62	2001.58	1936.02	2157.6	1921.35	2203.43	2130.18	2164.06	2259.12	1868.49	1917.99	2160.86	1862	2164.51	1957.85	2011.19	2104.85	1963.23	2223.51	2207.97	2153.32	2154.86	2102.19	1942.73	1915.68	1987.22	1927.76	2026.9	1878.02	2038.93	2057.84	2101.35	1841.64	1952.23
392.872009	2060.46	2099.23	2100.27	2165.62	2191.83	2125.06	1951.93	2140.63	1937.19	1892.13	2088.2	2145.92	2171.38	2127.83	2035.26	1911.23	2004.97	1937.32	2157.18	1920.14	2203.59	2132.15	2165.15	2258.75	1865.33	1914.76	2159.95	1858.16	2161.27	1954.72	2012.02	2099.65	1959.18	2218.01	2208.01	2153.94	2155.92	2101.47	1945.37	1915.2	1984.52	1928.07	2024.19	1874.31	2037.29	2051.47	2101.1	1847.61	1947.31
393.367004	2052.23	2100.46	2098.3	2158.69	2190.51	2124.46	1955.4	2138.96	1935.57	1892.7	2089.55	2150.15	2166.79	2129.32	2034.26	1909.03	2006.74	1934.74	2153.22	1914.91	2198.46	2133.34	2162.97	2252.7	1862.99	1916.57	2151.21	1861.96	2156.14	1953.44	2009.04	2097.86	1960.87	2215.38	2210.2	2151.26	2160.94	2104.09	1942.87	1912.03	1982.38	1928.4	2028.22	1878.12	2038.51	2056.32	2095.8	1841.34	1949.3
393.862000	2054.2	2100.14	2093.37	2156.64	2189.75	2123.46	1944.08	2144.68	1934.44	1886.14	2082.15	2142.17	2161.51	2125.48	2031.8	1901.2	2001.24	1932.48	2145.97	1915.1	2199.36	2124.7	2156.13	2246.91	1861.57	1911.29	2154.07	1858.44	2153.98	1951.23	2004.19	2095.78	1958.39	2211.57	2202.03	2147.75	2150.19	2099.48	1940.22	1911.22	1980.48	1918.15	2018.87	1869.54	2034.9	2051.57	2091.47	1838.5	1940.09
394.356995	2054.56	2097.66	2092.28	2152.56	2171.23	2116.3	1947	2130.98	1929.91	1887.12	2081.31	2139.13	2153.43	2126.39	2027.83	1901.41	1994.45	1931.7	2137.59	1910.51	2191.97	2118.31	2150.61	2244.03	1860.1	1910.91	2149.63	1854.29	2153.53	1950.99	2002.85	2088.61	1954.76	2201.55	2194.88	2142.76	2145.71	2090.38	1938.59	1910.55	1982.43	1923.32	2013.3	1872.22	2028.41	2043.59	2089.76	1840.7	1939.44
394.852997	2045.26	2088.13	2086.48	2145.52	2174.33	2110.92	1943.17	2128.94	1929.33	1887.76	2078.51	2136.03	2152.14	2116.42	2024.62	1894.98	1994.61	1924.48	2137.3	1909.74	2182.62	2112.95	2143.03	2238.1	1856.94	1910.66	2143.7	1855.76	2148.71	1943.41	1998.3	2083.63	1949.53	2198.88	2188.76	2139.24	2147.12	2090.21	1934.13	1907.29	1973.12	1918.41	2013.7	1870.09	2023.57	2044.08	2084.47	1836.08	1939.98
395.347992	2043.41	2086.33	2083.27	2137.99	2165.83	2103.2	1937.97	2124.61	1923.68	1884.51	2072.87	2128.09	2146.24	2112.47	2021.43	1891.62	1987.99	1925.5	2124.19	1906.25	2172.63	2106.79	2138.88	2229.43	1849.67	1903.61	2138.74	1851.02	2141.22	1944.19	1994.18	2081.15	1948.08	2198.85	2188.17	2130.76	2142.63	2084.01	1932.05	1906.61	1968.62	1913.44	2013.82	1866.71	2020.92	2033.11	2082.83	1831.51	1934.34
395.842987	2037.24	2078.84	2079.42	2138.39	2162.17	2101.9	1939.26	2122.08	1922.34	1880.79	2077.1	2126.66	2145.68	2112.98	2019.11	1891.56	1985.08	1921.5	2128.15	1907.26	2173.61	2105.46	2135.67	2222.57	1848.58	1900	2138.29	1848.96	2138.27	1941.48	1991.67	2076.25	1944.42	2194.36	2179.45	2128.69	2140.65	2082.12	1923.67	1902.03	1967.48	1909.15	2006.46	1866.33	2016.4	2033.88	2083.15	1831.91	1934.1
396.338013	2035.09	2074.12	2072.66	2133.66	2159.54	2099.3	1930.62	2117.43	1922.76	1876.55	2067.27	2124.75	2139.11	2103.75	2013.43	1887.44	1982.78	1916.72	2121.24	1901.84	2170.52	2097.97	2132.32	2228.07	1850.44	1903.87	2135.22	1846.04	2138.64	1938.43	1983.95	2071.86	1940.85	2182.01	2176.01	2121.19	2132.16	2075.44	1923.72	1899.91	1965.97	1912.51	2002.42	1862.93	2013.05	2032.48	2079.25	1832.33	1934.99
396.834015	2034.32	2076.71	2074.19	2128.06	2154.38	2095.19	1933.82	2108.34	1917.28	1873.2	2063.09	2119.39	2137.73	2103.78	2013.21	1887.93	1978.29	1918.58	2122.5	1899.24	2165.98	2096.24	2120.82	2215.64	1844.42	1901.78	2123.85	1845.73	2125.64	1934.48	1982.55	2070.62	1939.15	2177.78	2175.28	2121.6	2128.9	2077.72	1925.06	1895.47	1961.21	1908.11	2003.97	1858.28	2010.96	2025.19	2070.19	1830.45	1930.2
397.329010	2026.73	2069.35	2068.99	2124.34	2146.52	2085.78	1929.7	2104.97	1911.56	1869.77	2058.82	2112.82	2129.55	2097.37	2010.15	1887.46	1975.68	1912.17	2118.28	1894.7	2159.44	2092.36	2122.15	2217.27	1842.05	1892.56	2118.57	1839.01	2120.83	1929.69	1972.05	2067.34	1939.28	2176.92	2169.49	2114.11	2126.57	2067.76	1923.2	1894.77	1962.48	1906.66	1999.76	1860.92	2009.13	2020.51	2067.78	1828.6	1930.56
397.824005	2017.97	2064.13	2062.16	2115.81	2140.32	2080.43	1922.33	2096.56	1907.92	1867.54	2050.59	2109.94	2127.7	2091.02	1997.26	1877.52	1970.79	1906.91	2103.82	1893.21	2151.39	2084.62	2110.31	2204.54	1841.31	1894.81	2114.41	1841.62	2116.8	1927.99	1977.67	2063.43	1936.55	2170.36	2159.48	2111.1	2116.22	2062.37	1919.02	1890.53	1954.7	1897.59	1994.92	1851.34	2003.2	2017.81	2061.14	1823.72	1923.29
398.319000	2018.7	2058.31	2062.63	2112.47	2139.18	2083.14	1925.65	2097.05	1904.93	1867.15	2046.44	2099.8	2116.63	2085.97	2000.18	1880.32	1970.64	1902.26	2105.04	1887.33	2156.04	2083.91	2111.75	2203.09	1840.34	1894	2115.37	1839.48	2115.8	1932.05	1976.07	2059.23	1928.83	2166.13	2161.25	2107.07	2112.56	2059.85	1913.84	1888.8	1954.32	1896.57	1990.42	1853.31	1996.23	2013.07	2052.94	1827.02	1921.69
398.813995	2015.37	2054.46	2056.71	2114.46	2130.73	2079.48	1920.07	2090.38	1905.21	1866.54	2050.15	2103.97	2117.16	2085.82	2003.48	1876.38	1965.44	1905.79	2101.39	1890.53	2144.41	2082.17	2105.76	2199.73	1837.87	1889.56	2108.65	1839.07	2111.44	1925.18	1971.08	2057.99	1926.92	2159.98	2153.91	2103.55	2110.98	2057.85	1915.15	1887.9	1952.5	1897.22	1989.36	1850.76	1996.25	2015.72	2058.03	1819.87	1922.43
399.309998	2014.19	2056.27	2055.12	2110.1	2137.31	2077.39	1919.07	2089.33	1903.76	1864.12	2045.3	2101.48	2116.03	2080.42	1992.56	1871.27	1960	1899.4	2096	1886.12	2140	2077.14	2097.13	2195.8	1834.19	1888.07	2105.01	1835.51	2104.15	1918.71	1968.55	2055.44	1930.57	2157.72	2154.49	2100.48	2107.97	2047.46	1912.07	1885.64	1947.23	1892.41	1986.75	1845.95	1994.7	2005.95	2050.52	1817.6	1915.37
399.804993	2012.51	2052.76	2053.1	2110.22	2130.41	2074.19	1920.26	2086.42	1902.34	1866.74	2047.79	2096.55	2115.6	2081.98	1992	1871.65	1962	1900.8	2094.73	1883.57	2142.91	2075.93	2098.88	2189.44	1832.47	1885.37	2104.53	1832.37	2103.88	1922.65	1963.68	2049.56	1924.67	2158.95	2151.12	2097.6	2108.42	2057.12	1914.54	1884.74	1947.93	1894.93	1988.41	1844.29	1994.65	2001.43	2051.31	1820.17	1919.13
400.299988	2007.17	2043.99	2045.48	2099.35	2124.82	2065.81	1914.62	2076.65	1903.38	1859.12	2041.66	2096.4	2109.47	2075.93	1990.59	1870.97	1955.84	1900.03	2090.66	1882.4	2142.11	2075.07	2095.15	2185.89	1834.25	1887.25	2103.57	1832.71	2099.14	1914.05	1963.8	2049.32	1923.57	2148.73	2145.16	2097.31	2104.41	2051.93	1907.8	1883.86	1944.51	1892.87	1982.54	1842.41	1987.97	2001.54	2047.6	1816.8	1918.07
400.795013	2005.88	2047.74	2044.41	2102.73	2121.68	2066.86	1915.56	2081.7	1901.16	1859.03	2039.96	2086.87	2106.57	2075.78	1983.32	1872.45	1953.98	1899.64	2091.03	1879.47	2140.25	2070.29	2089.75	2180.78	1836.01	1886.85	2099.41	1831.98	2096.95	1912.39	1961.55	2045.18	1920.84	2146.99	2142.4	2091.56	2102.11	2045	1906.05	1880.49	1943.8	1888.33	1979.94	1840.37	1984.71	1996.26	2043.2	1816.47	1915.96
401.290009	2007.03	2038.89	2042.12	2095.35	2116.83	2065.07	1913.95	2075	1895.03	1856.62	2034.14	2088.05	2104.36	2066.63	1980.7	1871.1	1951.7	1893.44	2082.31	1875.9	2136.68	2065.43	2086.15	2173.51	1831.71	1878.16	2100.5	1828.85	2090.31	1910.46	1959.7	2046.93	1917.91	2143.11	2142.52	2090.36	2098.95	2040.34	1902.87	1880.35	1940.61	1887.02	1981.74	1842.01	1984.09	1990.3	2042.25	1814.54	1912.55
401.786011	2000.78	2042.57	2039.19	2091.73	2112.71	2064.29	1907.09	2070.76	1892.92	1856.1	2035.38	2083.08	2097.08	2070.19	1979.19	1867.5	1952.44	1894.98	2078.24	1878.16	2133.13	2064.63	2085.72	2173.6	1831.27	1883.66	2095.16	1823.61	2090.58	1913.12	1953.07	2038.43	1917.64	2138.44	2134.31	2084.75	2093.82	2044.18	1901.8	1875.78	1938.93	1881.84	1972.07	1837.53	1981.11	1990.06	2036.19	1813.31	1913.14
402.281006	1999.1	2038.9	2031.19	2089.28	2113.68	2057.58	1906.93	2062.33	1890.84	1851.4	2028.18	2078.81	2096.33	2063.37	1975.31	1868.68	1951.11	1889.63	2078.54	1874.61	2124.51	2058.13	2081.24	2167.36	1830.4	1879.14	2090.32	1827.32	2087.72	1910.81	1954.42	2039.61	1917.72	2135.62	2134.14	2080.71	2095.36	2036.5	1900.27	1874.32	1933.19	1882.75	1978.94	1836.65	1975.07	1987.76	2032.67	1812.07	1908.82
402.776001	1991.15	2035.09	2033.81	2087.86	2107.43	2056.98	1907.19	2065.68	1892.86	1851.17	2025.68	2080.82	2095.25	2064.82	1974.34	1866.36	1952.01	1892.17	2076.49	1873.7	2120.24	2058.67	2081.44	2169.8	1827.6	1879.18	2085.68	1820.85	2083.08	1904.07	1949.33	2040.12	1907.6	2129.59	2126.41	2078.62	2085.16	2035.93	1897.07	1873.13	1934.96	1877.54	1971.3	1833.34	1976.27	1985.11	2030.47	1808.7	1907.11
403.270996	1994.21	2026.26	2029.96	2081.29	2111.18	2054.44	1901.5	2060.44	1887.05	1848.58	2026.71	2076.68	2089.48	2058.59	1972.01	1863.37	1948	1885.22	2071.37	1874.51	2118.28	2055.6	2074.33	2164.56	1827.36	1873.91	2080.75	1822.37	2080.19	1904.37	1943.47	2036.75	1910.13	2129.53	2127.41	2077.58	2090.48	2032.86	1894.59	1868.82	1931.81	1873.51	1966.24	1831.51	1968.04	1978.32	2028.71	1808.29	1901.38
403.765991	1992.01	2027.06	2025.97	2076.39	2104.13	2045.66	1899.37	2052.62	1887.96	1847.74	2020.08	2070.36	2084.66	2051.97	1969.42	1862.41	1944.18	1886.26	2067.33	1866.34	2114.56	2047.33	2066.21	2157.54	1822.75	1871.16	2077.06	1819.62	2078.61	1899.87	1943.08	2026.06	1904.17	2126.46	2123.68	2064.92	2079.49	2023.78	1893.44	1869.27	1928.81	1873.49	1964.1	1828.44	1969.19	1978.43	2021.72	1806.83	1903.99
404.261993	1981.69	2018.97	2020.27	2073.39	2099.48	2042.17	1897.06	2050.79	1883.96	1845.14	2017.3	2069.39	2081.19	2053.77	1966.12	1857.16	1940.81	1878.9	2064.07	1867.87	2107.16	2047.04	2066.15	2147	1822.91	1871.27	2079.78	1816.2	2075.1	1900.54	1937.69	2029.81	1902.4	2119.59	2118.71	2072.77	2079.68	2020.46	1891.85	1868.89	1924.67	1871.51	1966.19	1829.31	1966.77	1976.41	2022.12	1804.66	1897.51
404.756989	1983.39	2023.68	2018.9	2072.48	2092.03	2040.73	1896	2051.74	1879.5	1846.52	2018.26	2066.61	2082.61	2046.09	1962.64	1858.69	1938.64	1881.82	2062	1869.03	2105.82	2040.12	2060.4	2145.84	1822.22	1866.36	2072.65	1816.77	2066.74	1891.56	1938.07	2022.56	1902.39	2116.09	2115.53	2065.2	2081.32	2022.83	1887	1862.13	1921.65	1870.76	1962.74	1826.21	1961.84	1972.8	2015.51	1804.02	1898.21
405.252014	1976.31	2017.47	2016.8	2065.03	2086.02	2035.12	1894.05	2045.55	1880.75	1846.21	2015.73	2063.73	2082.05	2046.81	1962.19	1858.22	1937.73	1883.46	2058.98	1863.75	2106.03	2039.54	2053.41	2138.42	1816.85	1868	2076.05	1815	2070.05	1891.79	1932.72	2023.95	1903.26	2114.61	2106.81	2062.98	2075.98	2016.59	1885.69	1863.33	1921.87	1867.02	1958.46	1822.98	1959.89	1968.65	2014	1800.05	1897.8
405.747009	1975.02	2010.42	2013.78	2061.43	2090.13	2036.16	1892.16	2041.49	1877.44	1841.08	2012.78	2065.53	2071.36	2045.97	1960.47	1851.22	1934.6	1878.49	2056.88	1866.33	2101.75	2038.79	2051.52	2137.1	1815.7	1866.05	2071.54	1810.61	2062.65	1891.47	1929.76	2024.12	1899.11	2111.39	2109.46	2057.5	2068.79	2014.08	1886.74	1858.44	1914.9	1865.09	1954.28	1822.3	1955.48	1962.19	2008.36	1797.53	1891.9
406.242004	1969.57	2015.3	2007.67	2066.16	2080.57	2030.07	1888.99	2038.83	1878.27	1841.78	2011.24	2058.66	2067.25	2043.29	1955.91	1855.81	1937.53	1878.76	2050.96	1860.94	2097.42	2035.59	2051.1	2131.99	1814.92	1865.98	2065.41	1810.69	2063.71	1888.14	1927.39	2012.08	1895.6	2109.79	2102.86	2056.28	2066.28	2011.91	1882.96	1857.94	1919.31	1865.85	1954.5	1820.41	1951.52	1963.41	2007.3	1797.93	1892.7
406.738007	1969.31	2005.2	2005.73	2057.02	2084.38	2032.79	1888.5	2035.91	1876.64	1836.64	2009.94	2057.93	2066.83	2037.72	1954.76	1849.27	1935.46	1870.34	2041.84	1857.95	2098.15	2032.86	2047.42	2127.22	1816.1	1867	2065.02	1810.59	2061.08	1888.02	1925.86	2015.63	1893.64	2106.31	2107.35	2054	2065.11	2007.78	1881.84	1853.93	1912.87	1862.8	1946.81	1819.69	1951.63	1958.41	2004.59	1797.55	1891.05
407.233002	1972.32	2007.05	2003.24	2056.87	2075.22	2026.38	1884.32	2034.66	1870.45	1836.33	2001.09	2050.7	2068.33	2033.55	1950.37	1850.38	1928.03	1870.5	2047.51	1860.06	2094.09	2029.12	2041.61	2121.67	1813.79	1861.18	2063.28	1807.54	2052.66	1883.18	1921.97	2012.64	1890.52	2102.6	2100.49	2054.77	2063.48	2008.09	1879.43	1853.19	1912.03	1861	1946.33	1817.24	1947.97	1953.68	2002.75	1795.26	1887.68
407.727997	1966.84	2003.52	2000	2049.62	2071.79	2026.87	1879.99	2026.31	1870.66	1834.95	2006.24	2051.39	2064.37	2025.41	1948.35	1851.13	1928.19	1869.83	2042.27	1858.06	2085.43	2026.77	2039.14	2118.64	1813.07	1862.36	2056.7	1804.89	2051.22	1884.16	1920.92	2007.97	1887.19	2096.18	2094.5	2046.64	2058.34	2004.67	1877.59	1855.19	1908.7	1856.37	1945.48	1814.61	1946.1	1947.77	2000.04	1796.36	1887.07
408.222992	1960.76	1998.28	1997.17	2049.26	2066.55	2027.02	1883.12	2028.9	1869.26	1834.67	1998.19	2048.26	2057.76	2028.98	1945.28	1849.52	1924.79	1869.48	2037.96	1850.26	2088.31	2020.9	2041.49	2117.93	1810.77	1860.76	2052.85	1807.92	2047.56	1879.32	1918.54	2008.07	1886.51	2089.61	2092.95	2046.74	2059.85	2003.01	1876.22	1850.26	1908.41	1854.71	1944.2	1814.82	1945.96	1947.03	1998.44	1792.81	1886.93
408.718994	1961.5	1999.76	1994.29	2044.16	2061.86	2022.83	1880.38	2026.03	1870.61	1830.15	2000.24	2040.21	2056.42	2023.56	1940.74	1846.9	1920.96	1866.94	2037.88	1851.3	2081.32	2020.34	2030.24	2110.44	1811.56	1858.24	2054.64	1804.94	2049.54	1878.66	1914.46	2008.8	1886.07	2090.39	2091.36	2043.17	2055.22	2001.6	1873.46	1847.88	1909.27	1851.55	1940.68	1815.02	1940.08	1944.28	1995.6	1792.43	1886.8
409.213989	1959.31	1992.53	1993.18	2046.67	2060.09	2016.24	1879	2021.14	1869.87	1831.2	1997.97	2040.87	2052.1	2022.29	1943.58	1848.16	1918.47	1864.94	2032.03	1851.08	2081.98	2016.65	2030.12	2106.63	1806.26	1851.86	2047.03	1801.11	2045.24	1879.32	1913.12	2004.09	1879.69	2085.59	2085.15	2035.62	2049.18	1997.44	1868.31	1847	1907.38	1851.57	1942.29	1809.92	1936.47	1945.63	1988.47	1792.12	1881.94
409.709015	1960.56	1996.23	1993.59	2049.09	2067.78	2013.93	1876.42	2020.44	1863.98	1829.77	1995.51	2043.67	2044.92	2022.29	1941.85	1847.44	1915.78	1865.61	2035.75	1850.83	2078.32	2015.28	2028.4	2110	1806.41	1851.26	2045.97	1805.69	2041.68	1876.78	1910.49	2001.47	1883.18	2086.19	2086.43	2033.76	2048.46	1994.7	1872.72	1847.47	1908.67	1850.96	1936.96	1808.37	1940.6	1938.56	1988.84	1789.71	1880.57
410.204010	1957.12	1990.93	1987.52	2035.36	2058.36	2011.76	1874.31	2018.63	1864.01	1827.79	1992.43	2040.79	2050.27	2018.2	1939.5	1843.09	1915.19	1862.55	2032.91	1846.16	2077.86	2016.13	2023.16	2101.68	1805.3	1851.73	2047.49	1799.84	2037.56	1874.6	1907.63	1998.87	1879.87	2082.58	2082.18	2038.83	2046.86	1994.15	1869.66	1845.28	1901.14	1849.37	1936.27	1808.95	1934.16	1938.82	1991.04	1790.59	1880.69
410.699005	1952.61	1991.11	1990.18	2036.14	2055.44	2011.99	1873.35	2016.06	1863.19	1827.92	1994.03	2033.58	2047.79	2015.48	1938.62	1841.56	1915.97	1859.53	2029.82	1844.76	2078.04	2007.41	2023.8	2097.28	1805.07	1853.88	2041.67	1799.21	2034.67	1875.95	1906.09	1995	1877.32	2081.29	2082.29	2035.71	2046.98	1990.07	1869.42	1844.9	1899.15	1846.93	1935.43	1806.35	1936.2	1932.12	1986.57	1787.46	1880.71
411.195007	1954.07	1986.67	1986.52	2032.6	2057.32	2010.34	1871.82	2014.13	1859.59	1826.46	1989.91	2037.53	2044.63	2015.78	1937.67	1839.79	1917.79	1860.39	2021.37	1845.3	2073.32	2009.91	2020.08	2097.34	1802.19	1850.67	2044.47	1797.83	2033.78	1872.29	1901.64	1994.74	1878.64	2083.41	2076.65	2031.04	2045.16	1989.27	1867.75	1842.95	1903.07	1844.02	1932.44	1804.46	1930.94	1932.98	1983.47	1789.53	1878.64
411.690002	1950.56	1983.2	1984.53	2031.82	2049.29	2004.35	1866.79	2005.56	1860.05	1823.69	1984.69	2035.36	2042.76	2011.32	1938.81	1839.31	1909.54	1858.76	2023.1	1840.68	2067.33	2004.91	2010.43	2089.86	1796.93	1849.1	2042.26	1794.73	2027.21	1868.49	1899.04	1988.42	1873.16	2070.83	2073.66	2027.57	2037.01	1983.12	1865.8	1840.16	1894.52	1840.73	1927.54	1801.89	1927.46	1929.37	1978.64	1782.74	1876.62
412.184998	1945.11	1981.14	1977.82	2025.3	2045.68	1999.71	1863.74	2007.38	1857.83	1823.28	1980	2024.41	2037.56	2005.9	1926.3	1837.51	1910.97	1853.71	2022.46	1840.33	2063.74	2000.7	2005.89	2085.26	1799.78	1848.69	2032.82	1795.69	2028.39	1866.68	1900.1	1993.01	1876.22	2068.48	2072.1	2020.73	2035.42	1979.51	1860.01	1839.62	1895.32	1842.93	1927.15	1802.32	1924.2	1926.61	1974.53	1782.21	1875.8
412.679993	1940.94	1975.59	1972.4	2025.87	2045.65	1999.67	1864.23	2002.31	1852.26	1817.23	1977.73	2023.68	2032.38	2000.88	1920.56	1832.29	1910.72	1852.1	2014.37	1836.62	2057.84	2001.11	2001.43	2078.05	1797.9	1849.63	2030.28	1794.12	2021.8	1863.23	1895.67	1988.08	1867.79	2064	2063.95	2016.31	2027.6	1978.12	1859.19	1836.2	1890.51	1838.91	1921.77	1797.09	1917.05	1924.59	1975.92	1781.57	1870.67
413.174988	1939.46	1974.04	1974.56	2015.75	2037.14	1998.29	1861.73	1996.03	1849.42	1815.09	1977.37	2024.75	2032.3	2002.97	1930.16	1832.59	1905.24	1848.89	2014.73	1838.95	2056.9	1997.84	2000.02	2081.04	1798.7	1844.9	2027.59	1788.12	2014.46	1860.53	1893.41	1986.98	1866.59	2062.84	2060.95	2020.97	2029.96	1974.8	1859.84	1837.61	1888.12	1837.59	1922.66	1796.34	1916.97	1919.49	1968.65	1781.73	1869.67
413.670990	1937.07	1972.75	1966.43	2020.6	2035.99	1992.18	1860.43	1995.33	1850.71	1816.85	1972.97	2015.79	2025.35	1995.73	1917.25	1832.2	1902.93	1851.03	2012.25	1833.91	2058.77	1995.12	1994.69	2069.73	1795.14	1845.33	2025.02	1789.87	2015.07	1860.72	1887.99	1984.05	1860.89	2059.44	2060.81	2013.06	2028.11	1970.75	1855.52	1831.71	1889.28	1834.56	1923.78	1796.96	1915.47	1917.32	1968.08	1778.91	1872.36
414.165985	1932.32	1963.05	1967.83	2013.22	2034.93	1983.73	1858.03	1994.05	1852.84	1814.52	1970.9	2013.18	2024.83	1995.21	1916.54	1832.32	1899.14	1844.64	2006.68	1831.5	2051.46	1990	1995.03	2065.34	1797.02	1839.36	2018.09	1787.05	2008.07	1856.54	1886.71	1981.83	1859.66	2059.88	2056.69	2013	2022.33	1968.97	1855.11	1828.95	1882.93	1834.33	1917.04	1795.78	1911.73	1911.84	1970.57	1778.53	1869.6
414.661011	1933.71	1965.15	1961.52	2013.61	2025.17	1985.79	1856.12	1987.66	1848.17	1814.44	1964.53	2010.25	2020.18	1993.59	1914.49	1829.07	1900.5	1845.81	2005.15	1827.66	2050.63	1990.9	1991.47	2068.05	1797.81	1840.13	2017.03	1784.63	2007.16	1856.18	1884.26	1976.97	1864.7	2051.89	2052.33	2007.25	2021.97	1965.76	1853.16	1829.68	1883.31	1826.73	1915.55	1794.78	1913.33	1910.23	1964.44	1774.86	1863.11
415.156006	1926.83	1961.18	1962.23	2002.21	2022.4	1985.48	1852.61	1985.7	1844.02	1810.18	1965.7	2006.01	2016.57	1989.03	1912.48	1826.52	1892.98	1841.84	2000.05	1826.3	2046.95	1987.43	1983.5	2061.79	1793.49	1839.68	2015.51	1786.9	2009.64	1851.34	1878.62	1974.1	1860.93	2049.03	2047.82	2002.37	2016.74	1964.43	1846.96	1828.94	1882.16	1830.13	1910.74	1791.55	1910.67	1903.31	1956.05	1774.77	1862.55
415.651001	1926.87	1956.1	1958.51	2001.44	2018.03	1980.89	1852.21	1984.65	1843.39	1812.06	1966.37	2002.82	2012.12	1988.27	1913.45	1821.55	1898.22	1842.11	1997.22	1825.74	2044.98	1982.54	1981.98	2058.05	1793.1	1838.14	2014.96	1786.52	2000.68	1851.11	1879.28	1967.43	1856.61	2049.92	2044.27	2004.69	2011.35	1955.42	1849.89	1824.19	1880.5	1825.19	1911.41	1790.37	1907.91	1904.53	1955.8	1773.43	1860.91
416.147003	1923.76	1959.84	1954.91	2000.61	2017.28	1978.93	1851.66	1979.92	1841.57	1808.39	1961.97	2003.17	2015.12	1982.83	1904.87	1823.45	1890.11	1836.52	1995.32	1821.81	2037.81	1979.77	1980.5	2055.98	1788.8	1835.35	2011.25	1784.29	2001.38	1850.37	1877.36	1972.57	1855.2	2043.45	2042.89	1997.45	2010.18	1951.87	1847.52	1823.79	1876.07	1826.85	1908.67	1789.9	1899.77	1903.69	1955.63	1773.53	1859.66
416.641998	1923.49	1955.72	1957.11	1992.07	2016.48	1981.78	1852.37	1978.91	1837.96	1805.06	1962.06	2002.3	2011.85	1981.44	1906.31	1822.24	1891.27	1837.38	1997.1	1822.92	2039.35	1978.09	1976.51	2053.12	1786.01	1832.13	2006.13	1780.69	2000.67	1845.45	1872.05	1968.65	1854.02	2041.37	2037.41	1993.15	2010.7	1951.88	1844.14	1820.93	1876.68	1823.14	1908.2	1786.04	1900.42	1895.91	1951.87	1773.09	1861.71
417.136993	1915.28	1954.71	1950.59	1997.48	2016.58	1975.8	1847.74	1979.88	1837.42	1803.55	1956.36	1999.28	2009.52	1979.23	1903.57	1822.9	1890.47	1838.15	1993.49	1819.7	2034.37	1972.84	1974.19	2047.98	1791.09	1833.49	2005.25	1779.15	1996.46	1848.45	1872.7	1965.01	1853.1	2040.5	2039.51	1995.21	2013.15	1955.6	1844.07	1821.82	1874.29	1824.01	1907.04	1786.04	1898.42	1900.08	1952.67	1770.96	1857.69
417.631989	1919.06	1954.25	1952.92	1997.69	2011.45	1974.31	1850.1	1970.5	1838	1806.66	1960.54	1996.82	2008.43	1978.05	1905.33	1820.5	1886.1	1834.12	1987.54	1821.58	2037.3	1974.36	1966.63	2047.84	1787.76	1829.66	2004.19	1779.52	1990.06	1843.53	1870.97	1965.79	1849.05	2036.51	2037.21	1991.81	2008.19	1953.21	1841.74	1819.89	1873.27	1820.95	1905.98	1783.75	1899.07	1895.35	1946.28	1770.84	1858.8
418.127014	1915.44	1952.44	1946.22	1990.22	2007.85	1973.64	1846.61	1967.86	1838.68	1802.96	1955.21	1996.97	2002.18	1972.57	1904.14	1818.96	1885.34	1832.11	1986.3	1821.25	2033.51	1970.26	1967.58	2044.09	1785.87	1829.09	2005.33	1779.98	1989.12	1847.39	1870.12	1961.74	1847.78	2035.01	2032.8	1990.33	2005.71	1948.59	1845.2	1816.84	1872.32	1818.95	1904.02	1781.25	1897	1892.78	1945.89	1769.23	1853.26
418.622986	1913.78	1946.73	1950.71	1986.06	2008.26	1970.98	1846.12	1972.23	1833.46	1804.07	1955.02	1991.27	2007	1974.54	1900.89	1818.24	1885.72	1833.43	1985.18	1817.87	2028.03	1970.99	1962.83	2042.07	1784.67	1830.32	1999.27	1777.26	1987.22	1840.34	1867.04	1961.19	1847.95	2031.21	2034.84	1988.41	2006.4	1946.18	1840.82	1817.56	1869.05	1818.93	1902.32	1780.72	1892.31	1890.77	1943.42	1769.2	1856.15
419.118011	1912.14	1947.13	1949.14	1989.98	2009.26	1974.1	1844.4	1967.76	1834.56	1800.3	1954.85	1989.93	2000.02	1970.88	1897.69	1820.13	1884.68	1832.21	1984.28	1817.01	2027.55	1968.36	1962.28	2038.46	1783.9	1827.72	1998.37	1778.31	1983.27	1837.82	1869.81	1961.57	1845.69	2030.55	2030.53	1985.03	2000.42	1943.3	1841.17	1815.87	1870.86	1816.85	1900.64	1779.74	1894.86	1894.36	1940.78	1767.44	1851.36
419.613007	1909.72	1944.56	1943.79	1983.7	2002.31	1965.56	1841.83	1962.19	1834.98	1799.6	1945.1	1989.78	1999.09	1968.68	1897.58	1816.7	1882.22	1832.59	1979.63	1818.5	2028.31	1964.23	1959.72	2039.37	1781.22	1831.01	1997.96	1773.09	1985.71	1837.55	1865.73	1961.55	1845.47	2027.19	2031.36	1985.54	1997.74	1939.22	1840.88	1815.87	1864.53	1817.03	1896.78	1780.61	1894.72	1886.74	1940.44	1768.36	1849.85
420.108002	1908.92	1942.01	1941.01	1982.12	1998.69	1963.25	1839.45	1960.05	1829.45	1801.46	1947.54	1988.03	1993.78	1964.55	1898.16	1814.51	1881.11	1827.52	1977.78	1816.5	2026.85	1963.62	1958.04	2028.81	1781.04	1826.48	1995.26	1776.19	1980.37	1830.83	1861.29	1955.44	1844.24	2025	2023.61	1981.87	2000.49	1937.86	1837.33	1814.89	1866	1814.53	1898.28	1777.07	1888.71	1882.83	1938.01	1765.39	1852.61
420.602997	1906.85	1938.76	1937.48	1980.48	1996.84	1963.44	1840.67	1964.21	1829.43	1797.51	1946.19	1983.93	1994.76	1967.15	1892.37	1814.4	1876.42	1823.95	1975.28	1812.14	2023.51	1963.13	1953.15	2028.36	1776.67	1824.43	1994.23	1771.67	1985.59	1838.16	1860.14	1955.67	1843.02	2027.12	2023.24	1981.34	1998.85	1939	1833.9	1812.21	1863.91	1808.44	1892.17	1779.22	1889.37	1883.3	1935.38	1760.87	1852.55
421.098999	1903.26	1936.01	1938.18	1980.44	1996.43	1963.17	1835.61	1958.9	1828.95	1796.23	1946.16	1983.58	1992.25	1961.1	1889.57	1814.27	1874.04	1823.99	1970.93	1810.03	2018.7	1958.12	1948.04	2023.05	1779.18	1822.07	1993.4	1770.12	1975.56	1832.68	1858.55	1952.28	1840.82	2021.42	2019.11	1974.45	1992.98	1935.92	1835.24	1813.33	1863.83	1809.63	1893.27	1776.24	1884.15	1880.44	1933.84	1766.72	1849.18
421.593994	1901.19	1935.83	1932.06	1971.28	1991.54	1959.86	1836.77	1953.55	1827.31	1794.31	1937.13	1977.93	1987.94	1961.75	1886.8	1809.09	1872.85	1824.98	1968.38	1804.76	2016.95	1953.52	1943.88	2016.61	1774.6	1823.33	1986.1	1770.89	1974.41	1831.07	1854.69	1948.37	1836.5	2016.31	2016.24	1974.07	1991.5	1930.47	1830.22	1809.44	1859.93	1810.4	1891.44	1773.92	1883.39	1877.01	1931.71	1762.84	1847.05
422.088989	1900.32	1931.97	1928.61	1969.43	1987.18	1955.38	1829.99	1951.05	1823.73	1794.09	1936.59	1976.7	1983.58	1956.55	1885.03	1810.92	1872.21	1821.1	1966.68	1805.48	2011.07	1953.93	1942.07	2018.47	1779.82	1818.14	1981.9	1766.96	1969.14	1828.66	1851.98	1948.1	1835.98	2012.62	2013.31	1970.12	1988.42	1925.76	1828	1809.43	1856.67	1807.44	1884.74	1771.71	1875.79	1872.97	1928.78	1757.67	1844.03
422.584015	1897.21	1929.13	1927.39	1967.8	1982.02	1946.76	1832.46	1948.76	1821.18	1785.92	1934.85	1970.7	1974.52	1951.82	1878.26	1805.36	1872.5	1819.46	1959.54	1802.11	2011.26	1947.08	1937.46	2011.27	1773.69	1818.64	1981.97	1768.93	1968.17	1826.33	1849.9	1948.43	1833.95	2009.88	2010.89	1964.87	1982.84	1923.13	1827.53	1804.55	1853.85	1802.89	1885.36	1769.51	1877.84	1866.73	1922.73	1761.11	1843.83
423.079987	1891.79	1927.87	1924.55	1964.38	1981.36	1948.37	1829.11	1944.54	1821.91	1788.77	1932.85	1968.98	1974.17	1954.04	1881.9	1807.19	1872.25	1819.85	1965.79	1804.25	2008.45	1950.41	1938.36	2009.9	1773.58	1816.36	1985.58	1765.64	1967.36	1825.89	1848.38	1943.32	1835.87	2007.61	2010.48	1963.03	1982.97	1926.99	1825.57	1804.95	1856.62	1802.5	1881.87	1768.87	1875.61	1871.06	1922.44	1757.89	1839.73
423.575012	1894.17	1924.84	1923.24	1961.26	1978.79	1946.93	1829.01	1944.62	1819.21	1789.68	1930.9	1968.36	1977.08	1946.35	1877.83	1805.65	1870.73	1819.21	1963.05	1801.87	2005.98	1946.27	1931.97	2007.41	1772.13	1815.02	1980.41	1764.16	1963.44	1819.77	1843.11	1940.6	1831.51	2005.26	2007.12	1962.74	1981.56	1925.45	1824.26	1803.95	1850.33	1801.88	1881.53	1769.62	1874.14	1864.96	1917.92	1755.97	1840.67
424.070007	1890.44	1920.73	1920.02	1960.13	1976.01	1944.34	1822.27	1941.73	1820.46	1788.67	1932.15	1961.59	1974.68	1951.07	1874.89	1805.24	1867.81	1820.63	1958.83	1801.13	2002.23	1946.44	1929.75	2003.19	1771.39	1815.48	1976.55	1765.81	1962.24	1823.43	1843.09	1940.32	1828.02	2007.75	2004.25	1961.7	1978.6	1921.07	1826.7	1800.57	1849.75	1801.74	1883.37	1766.07	1874.87	1864.54	1917.38	1752.16	1839.08
424.565002	1886.6	1921.03	1918.93	1957.78	1974.8	1944.37	1829.24	1940.38	1819.1	1788.42	1929.52	1964.68	1970.26	1950.31	1873.61	1805.32	1865.91	1814.96	1954.41	1800.11	1999.2	1938.89	1929.06	1998.56	1772.87	1815.17	1970.7	1765.1	1954.78	1820.15	1844.6	1938.74	1829.64	2002.25	1999.09	1961.15	1977.77	1921.58	1826.04	1799.92	1851.62	1800.07	1880.45	1767.01	1871.85	1867	1919.11	1757.28	1838.65
425.059998	1890.88	1918.51	1919.49	1958.34	1973.63	1944.33	1821.12	1939.16	1815.89	1787.12	1927	1965.1	1963.81	1943.68	1870.43	1801.59	1862.42	1817.17	1952.06	1800.01	1998.4	1937.92	1924.87	1997.94	1770.91	1815.24	1974.25	1760.52	1956.46	1817.94	1842.22	1935.88	1827.8	1995.29	1999.1	1955.06	1974.13	1914.18	1824.33	1797.95	1846.12	1799.73	1878.22	1765.03	1866.89	1860.78	1914.12	1753.54	1838.55
425.556000	1885.8	1916.56	1913.35	1953.48	1971.93	1939.52	1822.97	1936.24	1817.6	1782.98	1928.26	1960.61	1967.28	1943.14	1868.9	1803.45	1864.03	1812.07	1953.06	1796.7	1997.22	1938.02	1924.67	1995.86	1769.58	1812.98	1967.19	1763	1949.95	1815.54	1839.35	1937.95	1824.87	1993.36	1998.46	1956.99	1971.81	1913.71	1820.41	1798.51	1845.1	1796.68	1878.14	1762.8	1863.87	1859.38	1910.01	1752.71	1836.18
426.050995	1880.15	1914.41	1913.52	1947.63	1966.73	1934.67	1822.28	1932.27	1815.7	1786.08	1926.47	1961.64	1962.86	1939.62	1870.13	1802.24	1864.06	1812.83	1947.51	1799.89	1994.71	1937.4	1918.01	1993.67	1768.85	1811.02	1972.41	1761.54	1953.83	1816.51	1836.96	1928.67	1828.2	1995.09	1995.07	1955.91	1973.23	1912.42	1819.41	1799.5	1845.05	1795.35	1872.77	1761.18	1867.31	1856.54	1910.24	1757.19	1835.34
426.545990	1880.48	1913.92	1912.21	1947.76	1964.6	1934.42	1821.36	1929.75	1811.65	1782.97	1925.82	1956.61	1962.17	1932.91	1869.13	1801.32	1859	1807.97	1948.05	1796.19	1989.39	1934.65	1918.84	1989.63	1769.49	1812.88	1966.46	1760.18	1950.13	1814.52	1834.59	1929.52	1824.5	1990.59	1993.01	1951.97	1968.9	1911.7	1814.42	1799.77	1843.9	1795.59	1869.54	1761.94	1864.48	1855.12	1906.49	1753.69	1834.75
427.040985	1880.47	1905.66	1908.81	1943.44	1961.77	1935.71	1819.84	1929.23	1814.02	1781.87	1923.1	1948.94	1960.83	1933.7	1864.74	1797.98	1858.17	1808.58	1945.88	1794.43	1986.86	1928.07	1914.91	1986.9	1766.39	1809.2	1963.74	1757.69	1948.48	1811.39	1831.63	1930.12	1822	1992.24	1985.95	1947.08	1968.85	1907.52	1816.71	1796.99	1842.84	1794.49	1875.33	1759.53	1859.99	1853.02	1907.4	1751.33	1834.13
427.536011	1882.14	1905.49	1907.93	1944.01	1958.24	1927.12	1818.72	1928.31	1808.95	1779.53	1913.05	1951.82	1953.92	1931.86	1864.3	1794.87	1855.45	1807.27	1940.5	1793.84	1982.4	1928.13	1913.09	1982.04	1763.86	1804.23	1957.16	1755.05	1942.96	1809.4	1830.12	1926.23	1818.06	1987.02	1984.21	1946.42	1967.47	1902.94	1812.89	1793.25	1838.63	1788.37	1866.2	1757.03	1857.49	1849.61	1905.7	1747.63	1828.85
428.032013	1873.24	1906.9	1902.29	1940.65	1956.06	1928.89	1817.12	1921.69	1806.34	1780.71	1914.47	1949.01	1952.57	1924.9	1859.75	1796.38	1851.83	1805.63	1939.71	1790.5	1980.81	1924.95	1908.23	1976.71	1761.83	1805.4	1960.95	1754.54	1944.62	1810.08	1827.37	1924.64	1821.38	1982.27	1980.5	1940.86	1955	1900.83	1809.97	1794.65	1838.4	1788.21	1868.85	1761.02	1856.76	1846.7	1900.46	1749.96	1824.73
428.527008	1872.91	1902.34	1895.7	1945.15	1959.88	1923.13	1813.18	1920.11	1807.93	1781.05	1911.56	1948.64	1948.96	1930.06	1857.3	1795.17	1853.74	1804.3	1937.66	1793.01	1979.57	1921.22	1906.39	1980.05	1763.39	1800.64	1955.82	1755.4	1942.94	1807.89	1827.95	1919.6	1817.88	1981.5	1979.76	1940.45	1958.02	1898.74	1813.89	1789.61	1835.84	1786.96	1862.98	1756.68	1853.78	1847.48	1897.09	1749.05	1826.73
429.022003	1873.35	1904.25	1901.77	1938.42	1947.19	1921.24	1813.07	1920.26	1805.01	1776.26	1911.65	1943.82	1950.45	1926.29	1855.15	1792.5	1848.12	1803.99	1933.77	1790.11	1974.64	1918.94	1899.43	1971.14	1762.77	1801.3	1950.18	1754.15	1938.39	1804.08	1825.25	1918.91	1812.55	1972.87	1975.06	1937.28	1953.38	1894.5	1808.57	1785.68	1837.11	1785.41	1862.08	1755.45	1849.62	1841.61	1894.37	1746.25	1825.41
429.516998	1866.13	1895.36	1894.64	1931.87	1946.67	1923.24	1812.82	1916.39	1801.16	1776.74	1906.58	1942.09	1942.57	1921.81	1854.91	1791.29	1847.1	1799.87	1933.22	1788.75	1971.59	1914.48	1901.44	1972.64	1762.07	1801.95	1952.25	1752.82	1936.58	1802.34	1822.5	1916.28	1815.18	1972.37	1971.8	1935.24	1951.08	1895.72	1807.19	1789.01	1832.13	1786.77	1859.72	1756.23	1851.82	1842.83	1892.87	1746.09	1827
430.011993	1867.97	1895.39	1898.66	1931.84	1944.94	1920.81	1809.18	1912.57	1805.54	1775.42	1907.58	1943.06	1939.06	1922.52	1851.06	1791.84	1848.94	1801.82	1928.8	1787.97	1973.11	1917.56	1900.85	1972.87	1759.05	1798.87	1946.11	1751.92	1931.5	1802.29	1823.74	1916.21	1810.95	1973.2	1969.02	1932.06	1950.19	1894.2	1805.25	1785.55	1832.84	1784.02	1860.64	1754.64	1846.29	1841.64	1893.09	1745.81	1825.2
430.507996	1868.75	1896.01	1895.12	1928.01	1945.21	1918.44	1810.11	1912.97	1801.5	1772.35	1907.16	1933.27	1940.16	1915.24	1851.79	1791.66	1844.34	1800.43	1927.54	1784.66	1971.32	1914.28	1896.88	1968.37	1760.33	1799.19	1946.47	1751.08	1930.02	1802.21	1820.19	1915.26	1813.4	1969.98	1966.67	1932.05	1953.56	1889.87	1807.41	1787.03	1830	1784.93	1859.38	1755.42	1849	1841.37	1891.45	1746.14	1824.12
431.002991	1862.86	1893.33	1893.88	1928.22	1939.84	1915.74	1806.64	1911.53	1802.66	1772.57	1905.08	1939.72	1938.39	1916.6	1851.41	1787.95	1843.69	1797.91	1926.71	1786.48	1968.93	1909.98	1894.23	1964.85	1757.79	1797.48	1947.92	1750.57	1930.34	1801.99	1820.09	1913.99	1809.01	1966.29	1965.5	1926.38	1946.15	1886.87	1808.29	1781.58	1826.65	1781.22	1855.46	1750.06	1845.83	1838.51	1883.34	1741.98	1821.68
431.497986	1860.81	1893.63	1891.67	1921.54	1938.9	1916.45	1807.3	1906.83	1799.48	1767.65	1903.36	1937.88	1935.66	1919.11	1849.19	1789.96	1840.87	1795.23	1926.63	1783.77	1964.16	1909.77	1894.69	1964.29	1758.24	1795.69	1939.76	1749.31	1924.79	1798.53	1813.48	1912.73	1808.32	1962.45	1965.79	1929.09	1947.99	1883.52	1800.92	1782.25	1829.38	1779.62	1856.78	1752.27	1845.36	1833.86	1884.98	1743.34	1819.32
431.993011	1862.01	1892.62	1884.96	1921.65	1941.75	1914.54	1808.66	1905.01	1798.63	1769.45	1904.46	1935.53	1932.82	1914.07	1849.49	1784.09	1842.35	1797.66	1921.47	1782.65	1963.83	1907.5	1891.24	1958.94	1756.47	1796.04	1939.2	1748.36	1926.11	1797.62	1815.4	1909.16	1806.73	1962.84	1963.07	1923.38	1942.02	1882.75	1802.87	1779.64	1826.13	1782.07	1853.56	1754.45	1845.04	1831.72	1884.58	1745.21	1817.68
432.488007	1858.23	1893.46	1889.01	1919.92	1933.28	1913.5	1801.73	1902.21	1794.04	1768.59	1900.97	1928.61	1930.95	1909.78	1841.82	1786.56	1838.83	1791.93	1919.62	1783.47	1960.29	1905.6	1885.66	1958.92	1756.61	1796.52	1938.58	1747.25	1920.35	1800.06	1814.21	1907.56	1806.75	1962.59	1958.01	1921.47	1942.42	1883.35	1801.17	1784.5	1823.9	1779.77	1850.96	1747.9	1844.17	1830.51	1880.56	1739.3	1817.82
432.984009	1858.28	1889.31	1882.94	1916.93	1934.47	1910.86	1802.43	1902.55	1793.44	1770.05	1892.14	1928.54	1934.06	1908.84	1843.52	1781.47	1837.6	1795.1	1914.81	1780.59	1957.98	1904.43	1885.67	1952.31	1751.29	1795.52	1935.09	1746.51	1921.78	1796.87	1815.38	1910.82	1804.39	1958.09	1956.5	1923	1943.1	1881.3	1799.96	1780.11	1822.79	1779.52	1850.48	1749.78	1842.18	1829.76	1882.3	1742.87	1818.62
433.479004	1856.28	1883.71	1883.26	1917.35	1931.23	1909.12	1800.98	1898.7	1792.76	1768.81	1895.79	1926.46	1927.22	1906.05	1839.58	1782.2	1837.57	1790.84	1911.98	1778.97	1953.24	1901.96	1881.89	1957.31	1752.25	1791.89	1932.76	1746.05	1917.85	1794.82	1811.59	1906.49	1802.7	1953.5	1955.31	1918.82	1941.66	1876.89	1798.64	1782.55	1821.67	1775.41	1849.82	1746.11	1839.46	1828.14	1876.84	1741.02	1814.54
433.973999	1853.15	1883.32	1880.1	1916.66	1929.2	1905.3	1801.44	1902.31	1798.22	1766.47	1895.57	1919.56	1923.92	1903.11	1837.92	1782.01	1835.51	1790.1	1916.86	1775.27	1953.3	1899	1882.2	1952.03	1752.69	1791.93	1934.19	1744.77	1917.69	1793.91	1809.51	1904.51	1803.11	1955.5	1950.64	1913.71	1935.89	1880.7	1796.94	1776.86	1819.11	1779.64	1845.87	1745.27	1834	1828.19	1876.96	1739.56	1815.18
434.468994	1852.98	1881.73	1881.76	1914.9	1927.05	1904.83	1799.7	1897.11	1791.8	1764.97	1895.67	1924.36	1923.02	1903.48	1837.16	1781.09	1834.89	1791.85	1910.05	1776.69	1950.81	1895.36	1879.76	1951.38	1749.92	1794.23	1929.35	1741.02	1912.67	1793.69	1805.86	1901.81	1800.58	1951.43	1955.68	1915.66	1934.37	1876.66	1794.63	1778.26	1819.39	1775.44	1846.92	1744.39	1839.74	1827.91	1874.91	1739.86	1811.96
434.964996	1849.41	1884.03	1875.85	1910.99	1921.17	1904.51	1798.77	1896.78	1794.49	1762.7	1890.84	1919.55	1922.67	1904.57	1840.11	1781.07	1836.31	1792.23	1911.51	1773.99	1950.18	1897.32	1878.2	1947.44	1751.8	1793.56	1931.87	1743.87	1913.15	1791.31	1808.18	1902.36	1800.77	1950.97	1947.11	1913.64	1933.24	1877.19	1795.11	1776.98	1819.98	1775.73	1846.71	1746.69	1835.35	1822.32	1872.03	1735.7	1813.63
435.459991	1848.29	1880.34	1877.83	1909.58	1925.86	1900.16	1798.5	1895.45	1789.45	1763.36	1888.93	1919.82	1921.1	1900.11	1830.08	1780.18	1834.88	1791.12	1909.85	1774.98	1951.41	1895.19	1876.71	1944.67	1750.84	1790.47	1930.84	1741.89	1915.75	1791.77	1807.21	1900.07	1800.26	1946.98	1945.22	1915.45	1929.89	1872.16	1794.43	1777.32	1818.7	1773.2	1843.84	1744.17	1834.27	1821.73	1871.64	1738.73	1812.61
435.954987	1850.57	1876.5	1872.36	1907.82	1924.05	1900.31	1795.5	1891.83	1787.77	1759.63	1888.38	1915.15	1917.5	1899.62	1834.14	1777.99	1831.06	1787.07	1907.27	1772.67	1947.84	1891.53	1872.97	1944.86	1750.15	1789.37	1922.89	1739.5	1911.44	1786.92	1802.87	1894.75	1795.48	1944.53	1944.47	1909.05	1927.11	1871.43	1793.58	1776.39	1813.39	1773.83	1842	1742.86	1833.21	1819.71	1864.67	1734.72	1810
436.450012	1845.91	1874.63	1872.17	1905.89	1920.56	1896.28	1796.66	1888.9	1788.85	1760.67	1888.31	1916.99	1915.29	1896.26	1830.96	1777.78	1831.75	1784.38	1904.46	1774.6	1942.55	1889.59	1870.05	1942.67	1748.71	1789.57	1924.99	1740.68	1906.36	1785.91	1800.02	1896.24	1794.67	1946.8	1942.03	1908.44	1927.01	1870.52	1787.82	1772.47	1815.57	1772.02	1842.26	1743.11	1830.17	1820.6	1864.99	1732.8	1808.22
436.945007	1844.45	1873.72	1866.62	1904.54	1917.63	1894.57	1794.79	1890.45	1787.86	1760.69	1888.38	1915.93	1916.59	1896.02	1831.57	1776.83	1828.04	1785.79	1905.68	1773.26	1940.74	1890.49	1870.56	1939.68	1746.27	1789.13	1920.13	1740.85	1903.34	1788.05	1800.91	1896.13	1794.78	1940.96	1941.79	1907.58	1925.35	1865.71	1790.84	1772.13	1811.03	1770.78	1838.16	1742.24	1833.29	1813.03	1865.06	1737.86	1807.98
437.441010	1846.66	1871.82	1872.92	1904.15	1915.93	1894.9	1792.39	1884.71	1787.36	1760.94	1886.95	1911.55	1913.51	1892.75	1833.74	1779.33	1827.14	1780.43	1902.05	1770.17	1939.55	1886.16	1865	1936.59	1748.32	1787.34	1922.34	1738.46	1900.84	1783.47	1796.68	1891.41	1796.4	1941.84	1941.19	1905.63	1922.57	1863.77	1788.4	1773.72	1813.74	1770.63	1836.95	1740.71	1824.4	1813.99	1866.38	1736.96	1809.9
437.936005	1843.38	1869.67	1865.06	1899.35	1914.25	1895.99	1791.63	1886.35	1785.14	1759.26	1885.02	1908.92	1911.7	1890.8	1829.23	1775.34	1824.31	1782.51	1904.78	1770.56	1935.53	1885.92	1863.46	1934.43	1746.33	1786.86	1918.19	1737.25	1900.44	1784.61	1800.08	1894.27	1792.57	1937.4	1932.73	1903.39	1921.75	1862.14	1790.78	1771.3	1807.81	1768.32	1836.49	1743.15	1826.45	1814.49	1865.32	1732.72	1808.4
438.431000	1839.17	1868.06	1864.89	1897.43	1913.1	1891.55	1786.43	1879.98	1781.85	1757.95	1880.69	1909.38	1910.52	1887.19	1825.19	1775.12	1821.63	1781.02	1898.47	1769.09	1934.39	1881.99	1864.49	1930.77	1746.36	1784.13	1916.93	1738.24	1898.96	1781.06	1794.76	1891.1	1791.37	1937.65	1933.14	1900	1921.66	1859.15	1786.57	1769.01	1807.17	1767.04	1832.44	1739.08	1822.05	1812.14	1856.33	1733.39	1805.56
438.925995	1840.09	1866.5	1866.73	1897.19	1909.34	1890.81	1789.73	1883.32	1779.73	1757.29	1874.76	1904.9	1905.18	1889.4	1823.19	1771.69	1820.6	1776.46	1895.8	1768.01	1931.94	1880.86	1860.75	1928.95	1741.7	1785.22	1916.04	1734.57	1896.3	1780.78	1793.54	1892.84	1790.2	1933.02	1934.14	1898.67	1916.13	1859.18	1784.9	1766.79	1810.59	1767.28	1831.98	1737.94	1822.86	1807.88	1857.45	1728.78	1802.48
439.420990	1834.36	1864.44	1864.3	1890.26	1909.33	1886.95	1785.05	1881.88	1782.19	1756.24	1878.32	1902.48	1907.06	1884.2	1823.03	1773.1	1820.99	1780.37	1897.31	1765.88	1929.67	1880.4	1857.4	1930.9	1745.63	1781.96	1914.25	1735.24	1892.75	1780.8	1790.69	1885.09	1787.8	1930.82	1929.9	1895	1914.66	1856.35	1785.01	1768.27	1807.34	1764.69	1832.8	1738.39	1823.93	1808.57	1858.06	1730.28	1804.81
439.916992	1835.7	1863.31	1860.77	1889.43	1901.54	1886.82	1788.69	1875.99	1779.65	1756.54	1875	1903.24	1901.75	1881.15	1818.35	1773.78	1815.02	1777.8	1894.56	1763.97	1931.34	1877.19	1856.77	1926.6	1744.15	1777.71	1912.64	1732.16	1890.94	1778.28	1792.99	1887.12	1789.96	1931.77	1925.37	1892.84	1915.02	1855.62	1784.58	1765.62	1805.14	1765.27	1834.35	1735.41	1819.25	1808.91	1854.15	1728	1802.1
440.411987	1834.01	1861.23	1860.27	1891.82	1901.55	1884.47	1785.81	1876.14	1778.24	1751.73	1875.42	1896.97	1900.44	1881.08	1818.93	1772.61	1822.72	1776.11	1890.62	1763.82	1925.8	1875.3	1850.5	1924.86	1741.82	1781.34	1910.5	1736.26	1890.3	1777.21	1788.55	1882.66	1789.07	1926.19	1928.38	1895.26	1911.54	1853.99	1780.76	1764.71	1803.47	1762.14	1831.03	1735.19	1818.12	1806.06	1851.83	1729.31	1800.44
440.907013	1831.58	1860.79	1858.15	1889.06	1898	1882.92	1782.33	1870.81	1778.39	1751.69	1875.46	1899.26	1899.28	1878.67	1817.01	1771.09	1817.79	1774.06	1889.37	1761.81	1927.61	1874.62	1854.11	1917.1	1743.28	1782.48	1908.17	1734.17	1889.77	1777.47	1790.07	1880.92	1788.03	1926.42	1924.08	1895.17	1907.66	1851.82	1781.55	1764.89	1801.83	1762.94	1827.2	1736.02	1818.06	1803.86	1854.24	1729.11	1800.19
441.402008	1831.79	1854.53	1852.32	1886.32	1901.55	1881.15	1783.28	1870.35	1774.59	1752.59	1867.52	1896.06	1895.43	1876.71	1816.22	1769.43	1816.99	1773.33	1886.24	1763.16	1920.11	1871.82	1849.64	1919.75	1741.28	1776.22	1906.32	1731.42	1890.07	1773.11	1786.14	1878.61	1787.07	1921.23	1922.04	1891.98	1906.87	1850.4	1781.9	1764.68	1800.13	1760.16	1826.79	1735.69	1817.25	1801.77	1851.07	1727.62	1798.04
441.897003	1828.46	1857.35	1852.31	1881.95	1893.88	1880.14	1782.44	1869.54	1776.44	1750.64	1867.8	1896.24	1891.56	1878.2	1816.19	1766.95	1812.75	1772.52	1885.45	1761.29	1919.93	1871.98	1849.67	1917.11	1739.33	1778.95	1905.11	1732.41	1884.88	1776.11	1789.9	1877.55	1781.2	1920.51	1913.14	1888.89	1905.09	1846.55	1778.51	1761.98	1800.89	1760.79	1829.15	1733.76	1813.18	1803.62	1848.36	1728.47	1796.07
442.393005	1827.04	1855.01	1850.14	1883.09	1893.17	1876.34	1781.01	1868.91	1775.8	1748.54	1871.46	1890.6	1890.02	1877.24	1816.55	1768.21	1815.47	1771.18	1880.29	1759.47	1918.49	1869.06	1846.44	1911.18	1743.31	1777.9	1901.87	1733	1884.98	1772.21	1787.1	1879.14	1782.73	1920.93	1917.17	1887.3	1904.74	1848.68	1779.97	1763.68	1800.63	1760.16	1825.56	1732.68	1815.44	1800.48	1847.54	1726	1798.69
442.888000	1827.35	1855.46	1851.43	1878.3	1893.27	1877.14	1781.38	1870.17	1772.5	1747.95	1865.39	1892.3	1890.33	1874.37	1812.9	1768.52	1811.79	1769.2	1880.56	1761.2	1920.77	1867.46	1842.3	1913.28	1740.67	1778.43	1900.45	1732.67	1884.1	1774.87	1784.17	1877.3	1781.94	1919.1	1917	1886.71	1904.59	1847.31	1779.47	1758.99	1796.45	1758.17	1821.04	1733.37	1809.31	1796.06	1845.36	1728.7	1796.5
443.382996	1828.25	1855.2	1847.13	1881.15	1895.14	1873.34	1775.32	1867.58	1770.03	1747	1866.24	1891.27	1890.38	1872.53	1812.03	1765.49	1807.99	1769.27	1879.45	1757.53	1917.41	1870.53	1845.57	1910.09	1741.53	1775.79	1900.29	1732.91	1883.78	1772.52	1785.17	1876.6	1780.75	1916.94	1915.12	1885.4	1903.45	1847.38	1778.23	1761.62	1800.67	1756.23	1823.48	1734	1811.89	1795.69	1845.06	1727.03	1796.32
443.877991	1822.65	1851.32	1845.27	1875.45	1888.5	1873.62	1778.01	1866.8	1771.14	1748.3	1864.92	1887.13	1890.3	1870.8	1811	1765.98	1810.03	1770.23	1880.41	1757.34	1915.54	1869.09	1842.05	1910.98	1739.91	1776.28	1897.83	1729.76	1879.25	1771.02	1783.67	1873.59	1781.72	1917.87	1915.38	1886.02	1901.11	1845.15	1778.43	1761.13	1796.7	1757.01	1823.55	1732.95	1811.22	1795.21	1848.53	1726.73	1795.76
444.372986	1824.65	1852.29	1848.8	1876.66	1891.38	1866.57	1781.23	1864.79	1771.32	1748.64	1860.23	1887.29	1891.16	1870.55	1811.48	1762.3	1810.58	1768.4	1874.71	1759.67	1912.55	1866.41	1839.38	1908.01	1739.06	1774.7	1894	1729.75	1882.55	1769.68	1782.17	1869.87	1779.88	1914.47	1917.26	1882.86	1896.03	1840.93	1777.33	1757.95	1794.91	1757.08	1819.5	1729.72	1812.56	1791.84	1841.78	1722.81	1793
444.868988	1824.73	1853.09	1845.36	1876.43	1889.53	1869.9	1776.5	1863.76	1769.45	1745.04	1858.71	1883.61	1881.95	1869.27	1807.94	1762.67	1807.99	1766.55	1876.85	1755.92	1910.14	1867.02	1839.75	1907.36	1737.64	1772.18	1893.78	1727.42	1874.76	1769.11	1776.93	1868	1775.57	1909.38	1910.94	1878.64	1897.82	1837.08	1774.34	1757.16	1791.44	1757.56	1822.06	1728.44	1807.97	1792.2	1838.85	1723.92	1791.71
445.364014	1820.37	1847.76	1843.65	1873.56	1890.36	1869.09	1776.52	1862.46	1768.39	1746.7	1860.58	1883.73	1888.55	1869.67	1806.6	1764.19	1809.19	1767.66	1874.43	1754.15	1911.17	1861.51	1838.89	1904.3	1735.58	1773.71	1896.07	1728.65	1871.34	1768.07	1777.88	1870.88	1776.44	1911.44	1910.24	1876.76	1892.26	1838.49	1772.68	1754.28	1792.6	1754.91	1817.2	1730.18	1808.52	1790.25	1839.33	1722.53	1792.39
445.859009	1820.53	1846.93	1845.02	1874.41	1887.85	1868.84	1775.46	1861.48	1767.18	1745.95	1859.42	1884.88	1884.17	1865.07	1803.88	1762.85	1806.32	1767.82	1872.42	1757.38	1909.2	1859.44	1837.86	1901.31	1735.78	1769.86	1892.79	1728.41	1872.08	1766.13	1777.86	1871.65	1776.7	1913.86	1909.4	1875.29	1893.86	1837.49	1771.49	1757	1794.19	1753.99	1820.7	1728.08	1808.06	1791.69	1838.63	1721.26	1793.08
446.354004	1816	1842.5	1842.88	1872.31	1881.57	1866.04	1776.49	1854.01	1767.34	1743.85	1855.79	1882.12	1879.44	1864.82	1801.84	1763.93	1805.14	1764.49	1873.66	1753.05	1907.96	1855.32	1835.61	1900.23	1735.19	1772.36	1889.52	1728.72	1870.34	1767.08	1778.68	1869.43	1775.73	1908.39	1903.61	1875.6	1888.95	1835.94	1774.64	1753.52	1792.83	1751.37	1813.77	1728.79	1804.4	1793.54	1835.28	1724.14	1791.16
446.848999	1817.46	1841.62	1842.78	1871.19	1884.49	1864.91	1773.44	1854.55	1766.43	1745.46	1858.17	1880.91	1879.85	1860.25	1805.31	1761.02	1804.34	1762.93	1874.79	1754.83	1901.93	1859.76	1831.53	1900.72	1736.28	1767.95	1884.93	1726.84	1872.21	1762.86	1777.07	1863.13	1776.1	1903.62	1900.85	1870.28	1887.67	1833.88	1771.59	1754.79	1789.33	1751.39	1814.11	1727.16	1806.11	1788.38	1834.47	1717.45	1788.56
447.345001	1816.89	1838.24	1838.08	1867.22	1877.43	1862.82	1773.38	1852.81	1763.8	1742.33	1850.12	1877.54	1881.24	1859.95	1800.78	1758.57	1800.18	1764	1867.24	1753.19	1901.58	1858.02	1827.2	1901.78	1731.36	1769.23	1885.81	1724.83	1866.55	1763.71	1774.3	1860.67	1775.34	1904.61	1899.95	1868.47	1890.61	1834.56	1769.05	1752.73	1790.43	1755.02	1815.91	1727.53	1801.21	1789.56	1834.94	1718.34	1788.39
447.839996	1814.23	1841.85	1840.16	1866.11	1878.28	1858.84	1772.16	1853.41	1765.79	1745.7	1853.96	1876.49	1876.83	1858.9	1799.2	1758.78	1801.43	1763.46	1866.24	1748.66	1899.2	1855.2	1832.02	1894.29	1734.39	1767.99	1884.68	1726.7	1867.51	1761.5	1774.95	1864.6	1773.33	1905.59	1900.37	1872.36	1887.86	1831.72	1770.12	1753.71	1789.86	1748.82	1811.07	1726.7	1803.73	1787.38	1834	1719.43	1787.96
448.334991	1815.45	1836.79	1841.31	1864.94	1877.37	1860.91	1771.03	1852.27	1760.69	1743.36	1852.35	1875.52	1873.12	1855.21	1801.25	1758.4	1800.42	1764.23	1867.74	1751.89	1900.11	1852.39	1827.69	1894.37	1733.53	1768.05	1883.23	1722.76	1864.11	1763.32	1775.01	1863.96	1771.05	1901.88	1898.69	1871.56	1888.78	1831.05	1769.85	1755.85	1786.58	1753.42	1812.93	1726.41	1803.66	1785.96	1833.42	1718.86	1790.04
448.829987	1815.32	1841.62	1835.82	1866.6	1877.1	1855.98	1769.55	1854.58	1764.6	1741.41	1853.72	1875.26	1872.8	1857.19	1799.22	1760.25	1803.24	1760.79	1867.17	1751.91	1901.68	1857.37	1827.39	1891.39	1731.06	1768.58	1879.35	1724.5	1867.36	1762.63	1772.32	1862.23	1771.76	1902.03	1897.16	1869.49	1886	1828.66	1769.6	1749.58	1789.1	1747.95	1811.94	1727.56	1800.15	1787.06	1829.91	1718.28	1787.59
449.325012	1815.01	1840.52	1833.81	1860.19	1872.44	1854	1769.26	1851.24	1761.24	1739	1849.73	1872.73	1869.72	1852.44	1794.41	1755.2	1799.81	1757.63	1860.83	1750.3	1898.3	1851.79	1829.17	1892.21	1732.77	1765.79	1880.96	1724.7	1864.52	1761.64	1769.27	1857.15	1770.02	1900.46	1894.52	1867.64	1885.05	1826.7	1767.92	1750.75	1787.39	1751.51	1810.65	1725.25	1801.99	1784.57	1831.28	1716.68	1787.41
449.821014	1811.05	1837.63	1834.67	1860.66	1869.48	1853.85	1765.96	1846.91	1762.49	1738.19	1850.79	1869.49	1867.93	1853.8	1795.4	1754.09	1796.25	1757.35	1861.12	1747.7	1890.84	1851.82	1821.59	1883.61	1730.29	1767.93	1873.69	1721.11	1860.38	1760.93	1772.72	1856.15	1767.51	1896.97	1891.69	1869.74	1880.77	1825.18	1765.23	1749.29	1785.18	1744.03	1808.86	1721.99	1797.89	1782.43	1824.17	1716.95	1784.51
450.316010	1808.26	1831.24	1829.74	1858.69	1867.38	1856.26	1767.92	1843.84	1758.4	1738.21	1844.14	1868.02	1868.84	1851.48	1796.89	1753.37	1797.62	1755.85	1860.11	1748.36	1892.56	1847.64	1815.71	1886.6	1729.64	1764.44	1874.47	1722.53	1858	1758.75	1768.42	1859.48	1768.86	1894.12	1890.17	1862.99	1878.91	1824.32	1765.67	1752.3	1783.55	1747.47	1807.16	1724.74	1795.86	1781.86	1823.65	1718.74	1786.77
450.811005	1804.81	1833.57	1830.85	1855.94	1866.15	1857.01	1764.54	1843.21	1758.23	1737.31	1845.73	1867.55	1866.29	1847.76	1789.89	1754.83	1795.96	1759.31	1855.51	1746.21	1891.89	1846.01	1817.5	1884.01	1726.29	1762.1	1875.06	1720.79	1857.3	1755.33	1768.77	1854.13	1765.84	1893.38	1886.74	1861.95	1876.08	1822.15	1762.97	1747.71	1782.47	1746.08	1809.48	1720.68	1794	1782.65	1822.94	1718.39	1783.83
451.306000	1803.02	1830.73	1829.07	1858.74	1862.82	1848.48	1767.83	1842.67	1756.96	1738.74	1842.67	1866.63	1865.21	1848.95	1795.42	1757.38	1793.03	1757.29	1858.62	1746.65	1891.73	1846.51	1816.62	1877.33	1728.99	1764.67	1875.48	1719.42	1855.84	1755.95	1767.21	1853.97	1767.33	1890.66	1887.82	1861.14	1876.13	1820.39	1763.27	1749.07	1785.01	1742.55	1806.83	1722.5	1795.32	1780.05	1825.89	1717.53	1781.33
451.802002	1805.54	1829.58	1827.51	1851.82	1865.81	1848.37	1764.15	1839.17	1755.76	1735.87	1841.95	1861.33	1863.5	1846.94	1788.7	1749.7	1793.47	1754.03	1853.1	1743.82	1885.21	1842.55	1815.95	1885.51	1726.79	1761.11	1872.74	1718.96	1852.52	1754.89	1764.81	1854.91	1764.7	1891.67	1886.63	1858.9	1873.8	1819.14	1757.98	1747.6	1780.76	1743.81	1801.69	1720.91	1793.49	1778.76	1819.59	1716.07	1779.45
452.296997	1805.16	1827.83	1826.34	1853.68	1860.72	1844.43	1766.73	1840.77	1755.26	1737.27	1838.52	1864.07	1864.22	1849.03	1788.63	1751.1	1791.36	1752.92	1852.09	1744.31	1888.01	1841.4	1814.42	1880.19	1728.18	1759.89	1868.91	1718.22	1854.86	1754.81	1763.29	1851.83	1765.39	1887.33	1882.51	1853.67	1870.93	1820.45	1763.63	1744.21	1779.59	1742.75	1801.45	1718.98	1790.79	1776.76	1823.51	1715.22	1780.55
452.791992	1802.89	1830.2	1825.7	1852.85	1860.68	1846.6	1760.81	1840.78	1755.2	1736.03	1839.4	1859.47	1862.17	1841.47	1787.6	1750.05	1789.26	1752.89	1852.44	1743.46	1882.52	1841.15	1811.69	1874.8	1726.15	1760.2	1867.81	1717.06	1856.09	1753.24	1762.33	1848.51	1763.46	1885.09	1882.34	1855.67	1868.66	1811.48	1759.85	1746.53	1777.65	1738.52	1798.68	1719.15	1793.4	1776	1818.59	1713.59	1780.61
453.286987	1803.47	1825.65	1824.76	1846.06	1861.71	1844.1	1763.29	1837.26	1754.52	1736.15	1842.04	1861.39	1859.87	1843.99	1788.26	1750.37	1792	1754.52	1854.15	1742.37	1878.07	1841.12	1812.35	1876.53	1727.06	1759.64	1866.18	1718.87	1850.82	1752.43	1760.84	1849.37	1762.75	1886.59	1882.5	1855.21	1869.79	1818.18	1758.96	1745.78	1781.56	1739.72	1802.36	1718.99	1790.45	1777.25	1818.36	1716.07	1779.75
453.782013	1801.26	1826.46	1825.25	1847.1	1857.85	1843.11	1761.12	1839.03	1753.72	1730.13	1837.21	1858.36	1858.06	1841.31	1783.34	1752.17	1791.2	1750.76	1850.18	1739.55	1883.54	1836.52	1806.07	1873.49	1725.15	1757.17	1865.95	1719.02	1849.12	1752.16	1757.26	1843.96	1761.45	1882.53	1877.96	1851.51	1864.91	1813.46	1758.09	1743.22	1776.95	1741.1	1799.58	1715.21	1786.81	1773.92	1814.49	1711.95	1780.38
454.278015	1802.09	1823.17	1820.51	1842.56	1855.72	1843.57	1759.96	1837.46	1753.67	1733.92	1836.36	1857.56	1858.23	1843.55	1787.26	1750.66	1787.91	1750.37	1847.46	1740.87	1881.12	1837.3	1807.14	1876.32	1723.84	1758.81	1864.32	1716.93	1850.06	1752.03	1763.63	1846.21	1763.44	1882.93	1878.12	1853.53	1867.14	1813.68	1759.13	1744.61	1777.9	1742.49	1802.1	1718.24	1787.53	1775.9	1815.18	1711.33	1775.9
454.773010	1797.98	1828.35	1824.18	1844.89	1855.06	1839.49	1758.71	1836.1	1751.41	1733.91	1835.68	1853.79	1855.51	1837.8	1783.93	1749.63	1783.95	1751.26	1848.24	1738.67	1874.51	1834.73	1805.1	1869	1724.43	1755.12	1862.81	1719.37	1845.71	1751.26	1759.28	1845.86	1758.72	1879.78	1875.93	1850.64	1865.42	1812.79	1758.46	1743.47	1776.29	1741.57	1799.1	1717.81	1784.95	1772.25	1815.16	1711.98	1775.01
455.268005	1800.01	1821.51	1818.89	1841.95	1853.78	1838.4	1756.77	1834.91	1751.17	1732.37	1835.86	1858.83	1853.6	1838.37	1782.71	1747.97	1785.72	1749.73	1848.78	1738.35	1878.61	1836.41	1805.46	1869.38	1724.68	1758.32	1862.82	1714.16	1846.5	1750.83	1758.82	1842.21	1758.14	1878.1	1871.86	1850.68	1866.29	1810.9	1758.69	1740.48	1776.56	1738.37	1793.77	1715.22	1783.56	1771.59	1815.12	1711.92	1775.56
455.763000	1795.12	1819.33	1822.09	1842.79	1854.56	1838.29	1757.69	1833.74	1749.93	1731.37	1835.35	1851.73	1851.49	1837.11	1782.34	1746.65	1785.16	1749.78	1843.67	1735.76	1875.29	1832.67	1804.53	1867.88	1724.91	1753.27	1860.18	1714.46	1843.3	1749.68	1755.98	1842.06	1758.95	1876.17	1874.25	1848.78	1864.22	1809.82	1759.35	1742.58	1774.66	1739.36	1798.25	1715.51	1786.14	1769.13	1814.25	1710.36	1773.93
456.257996	1796.19	1820.19	1819.43	1840.25	1849.37	1837.7	1756.03	1829.05	1748.71	1730.61	1835.19	1852.65	1852.64	1837.27	1782.48	1749.47	1787.19	1749.41	1843.69	1740.12	1874.55	1833.38	1801.44	1865.7	1721.74	1757.59	1862.32	1714.12	1845.37	1750.03	1755.28	1843.52	1756.58	1875.78	1870.71	1847.22	1862.36	1805.25	1757.11	1739.38	1773.9	1738.07	1793.56	1714.8	1782.11	1768.01	1808.33	1710.15	1773.37
456.753998	1798.38	1814.94	1816.84	1841.35	1849.32	1837.5	1755.82	1831.58	1750.19	1730.6	1829.74	1852.51	1847.65	1835.74	1778.92	1746.35	1785.22	1749.84	1841.2	1737.31	1877.09	1830.06	1805.69	1859.59	1722.4	1754.4	1858.93	1713.99	1842.01	1746.42	1754.69	1839.54	1757.93	1874.7	1872.35	1845.78	1861.2	1809.08	1754.81	1739.43	1772.83	1737.5	1793.09	1713.42	1778.29	1768.35	1810.46	1711.46	1774.92
457.248993	1791.18	1816.86	1815.43	1836.96	1851.14	1831.38	1754.11	1825.35	1747.9	1729.07	1828.29	1849.68	1848.85	1834.49	1782.08	1742	1784.85	1746	1839.44	1735.93	1870.19	1828.77	1799.74	1863.61	1720.78	1754.28	1857.09	1713.1	1840.17	1745.12	1754.79	1836.72	1754.8	1875.87	1866.18	1847.41	1858.39	1808.67	1754.16	1737.98	1767.9	1735.85	1790.8	1713.29	1781.66	1766.43	1806.67	1710.14	1770.42
457.743988	1791.33	1814.26	1812.99	1838.39	1842.71	1832.47	1753.93	1825.59	1747.14	1726.96	1827.33	1848.34	1846.87	1831.12	1777.22	1747.46	1784.11	1744.12	1841.1	1734.44	1873.42	1828.5	1800.84	1859.59	1719.96	1749.89	1853.14	1712.09	1839.36	1745.87	1754.77	1835.42	1752.86	1869.84	1865.69	1841.44	1859.37	1804.43	1749.25	1737.01	1767.92	1732.01	1787.41	1712.76	1778.11	1765.96	1803.7	1707.92	1768.14
458.239014	1793.94	1813.51	1812.41	1835.79	1843.68	1831.31	1753.13	1824.13	1744.92	1728.25	1824.99	1843.48	1841.1	1827.16	1777.79	1743.54	1782.03	1743.17	1833.08	1735.97	1867.34	1827.49	1798.08	1860	1719.8	1751.14	1852.04	1712.11	1839.5	1742.7	1752.17	1838.03	1753.48	1867.59	1863.64	1841.07	1855.87	1803.07	1750.9	1735.19	1768.04	1735.2	1788.98	1708.96	1778.93	1762.28	1806.99	1708.51	1767.74
458.734009	1791.99	1810.57	1810.17	1831.9	1844.16	1833.83	1750.28	1825.8	1746.2	1729.21	1827.24	1843.57	1843.37	1828.8	1775.24	1742.9	1781.3	1746.46	1836.44	1736.62	1865.51	1823.58	1801.59	1858.26	1719.9	1751.44	1853.9	1711.61	1838.21	1743.54	1753.07	1836.6	1756.44	1868.99	1865.12	1839.34	1855.84	1806.18	1752.14	1735.76	1767.67	1732.42	1789.06	1714.89	1778.76	1766.03	1805.32	1709.59	1770.4
459.230011	1789.79	1814.11	1808.68	1834.72	1843.13	1828.52	1749.95	1825.1	1746.9	1723.99	1825.41	1845.7	1840.17	1828.7	1775.83	1741.03	1779.91	1743.72	1834.87	1735.57	1864.5	1826.33	1802.08	1856.3	1722.53	1752.35	1852.49	1708.19	1835.68	1742.84	1753.93	1834.46	1752.23	1861.85	1863.56	1841.07	1856.19	1802.86	1753.67	1739.19	1767.53	1736.07	1792.55	1711.99	1780.94	1767.76	1805.56	1709.14	1768.46
459.725006	1789.95	1814.69	1808.89	1837.33	1838.5	1830.61	1751.78	1825.64	1746.56	1728.67	1826.66	1842.87	1842.12	1827.17	1776.72	1742.5	1778.93	1743.08	1834.81	1735.21	1862.98	1824.31	1799.94	1854.89	1720.38	1751.26	1849.49	1712	1833.57	1741.42	1752.36	1835.13	1755.47	1868.07	1861.25	1840.2	1854.07	1799.84	1748.98	1737.45	1765.83	1733.03	1788.13	1711.37	1776.28	1764.28	1801.14	1707.77	1768.38
460.220001	1788.89	1812.86	1809.98	1829.52	1841.42	1827.63	1751.35	1825.16	1744.24	1725.18	1825.29	1842.79	1843.04	1827.87	1775.28	1740.74	1776.59	1744.03	1831.74	1731.6	1863.72	1826.84	1795.46	1856.33	1719.87	1751.71	1848.43	1710.94	1834.36	1747.61	1749.15	1834.02	1754.41	1865.55	1863.04	1841.52	1853.65	1800.33	1750.85	1733.87	1768.29	1735.24	1788.94	1712.4	1778.64	1761.83	1802.51	1707.16	1769.53
460.714996	1786.58	1809.54	1808.81	1831.1	1838.22	1825.79	1752.18	1822.71	1744.32	1725.55	1825.15	1840.35	1840.71	1827.19	1773.14	1741.56	1777.95	1744.17	1833.95	1734.09	1861.02	1826.29	1794.44	1854.07	1717.64	1751.02	1847.68	1709.35	1834.52	1742.12	1749.93	1834.91	1752.6	1863.48	1861.18	1841	1849.52	1802.01	1749.26	1734.34	1763.03	1731.61	1783.36	1708.08	1774.97	1761.74	1801.66	1705.71	1766.54
461.209991	1786.89	1808.57	1808.38	1828.58	1837.86	1825.5	1750.4	1818.96	1741.54	1723.77	1824.15	1838.26	1839.93	1826.57	1769.18	1740.67	1778.98	1742.45	1832.13	1733.88	1858.81	1820.89	1791.53	1850.95	1718.98	1750.14	1845.04	1708.12	1831.18	1742.12	1750.71	1831.41	1753.26	1860.94	1857.9	1836.04	1849.55	1798.98	1749.61	1733.5	1765.69	1732.04	1784.24	1710.99	1772.54	1762.15	1798.59	1706.54	1763.07
461.705994	1783.16	1805.66	1804.83	1829.2	1837.69	1821.08	1748.54	1820.16	1740.72	1721.2	1819.05	1833.12	1837.68	1822.37	1770.94	1736.73	1775.41	1738.82	1829.05	1730.47	1856.88	1820.63	1791.14	1849.08	1718.55	1747.47	1844.67	1708.96	1831.62	1740.09	1748.7	1828.64	1748.88	1860.55	1855.96	1833.1	1847.97	1796.2	1748.13	1733.21	1763.71	1728.66	1781.88	1711.91	1774.66	1761.37	1795.42	1702.28	1764.44
462.200989	1785.09	1806.02	1800.86	1826.64	1833	1821.5	1748.74	1815.75	1741.27	1722.46	1818.74	1836.2	1830.78	1822.83	1770.15	1740.68	1775.04	1740.65	1826.26	1729.89	1854.67	1820.03	1791.26	1844.25	1715.77	1746.8	1840.93	1706.21	1828.83	1740.86	1745.24	1829.42	1746.01	1858.14	1854.91	1831.88	1844.95	1797.28	1747.79	1731.3	1763.92	1731.4	1782.76	1707.92	1772.64	1759.2	1796.71	1705.76	1765.4
462.696014	1779.65	1804.41	1802.36	1823.61	1832.19	1821.88	1750.87	1817.47	1741.44	1724.32	1815.83	1831.71	1835.99	1821.17	1767.89	1738.74	1773.38	1737.62	1829.04	1729.74	1858.48	1818.04	1790.45	1847.53	1717.99	1748	1843.7	1707.97	1825.61	1739.39	1744.43	1826.87	1746.94	1856.55	1854.48	1832.21	1844.31	1792.76	1745.15	1729.42	1762.9	1726.88	1780.28	1707.6	1775.61	1756.54	1796.15	1704.2	1762.53
463.191010	1782.86	1803.54	1801.65	1822.69	1833.91	1820.52	1744.42	1814.91	1737.48	1723.39	1814.86	1829.19	1831.53	1820.14	1768.32	1737.39	1773.99	1736.36	1824.84	1728.93	1849.36	1814.16	1787.81	1846.34	1717.39	1747.75	1840.17	1707.19	1829.24	1739.6	1749.58	1824.97	1748.95	1857.75	1851.87	1831.57	1842.79	1792.27	1744.78	1729.72	1759.08	1729.16	1782.7	1708.17	1770.03	1757.12	1796.17	1700.49	1762.73
463.686005	1782.34	1801.25	1800.73	1820.43	1831.24	1815.67	1745.93	1813.31	1738.14	1720.52	1815.57	1830.79	1828.36	1815.79	1766.42	1736.12	1771.94	1735.86	1823.19	1727.94	1851.3	1817.64	1784.94	1847.4	1714.77	1745.95	1838.22	1706.94	1824.28	1735.13	1745.54	1822.73	1746.02	1853.97	1849.04	1828.92	1842.26	1788.2	1743.64	1729.36	1760.5	1727.89	1777.32	1708.16	1769.94	1755.81	1793.19	1702.14	1761.9
464.182007	1778.51	1797.92	1798.32	1820.16	1827.69	1817.83	1745.08	1812.64	1736.81	1724.86	1814.49	1830.51	1829.08	1818.01	1766.19	1737.38	1770.31	1737.53	1823.62	1727.5	1850.09	1816.01	1788.09	1844.56	1714.21	1747.31	1840.9	1707.86	1826.28	1737.68	1746.72	1819.87	1745.92	1854.25	1849.07	1829.51	1836.13	1787.22	1742.66	1731.97	1758.17	1725.79	1778.52	1707.33	1770.38	1754.34	1789.41	1703.96	1759.57
464.677002	1780.35	1802.16	1797.4	1820.25	1826.74	1816.87	1744.31	1811.01	1738.05	1720.74	1812.25	1830.49	1828.31	1817.77	1765.91	1738.69	1770.27	1737.43	1824.35	1727.45	1848.61	1812.07	1786.28	1841.15	1715.11	1746.7	1837.21	1704.81	1823.21	1735.48	1741.33	1821.6	1744.65	1853.52	1847.83	1825.86	1838.79	1789.88	1744.34	1729.04	1759.11	1727.6	1779.88	1706.48	1767.1	1755.86	1792.86	1702.56	1759.07
465.171997	1779.25	1798.22	1796.21	1818.84	1825.07	1813.11	1744.36	1810.84	1738.23	1718.91	1809.84	1825.85	1829.86	1813.29	1765.4	1735.15	1771.36	1737.04	1820.29	1726.92	1843.13	1815.34	1784.56	1841.9	1712.67	1746.83	1833.86	1706.45	1822.04	1736.59	1743.28	1818.79	1743.7	1851.04	1846.03	1826.9	1836.95	1787.91	1740.32	1728.57	1756.57	1725.9	1776.15	1706.2	1768.58	1753.35	1789.23	1703.69	1761.91
465.666992	1777.58	1798.06	1797.51	1819.03	1824.93	1814.69	1746.62	1812.31	1737.05	1719.05	1812.92	1827.52	1826.41	1812.97	1762.58	1734.46	1769.16	1732.6	1815.03	1727.17	1845.81	1809.56	1780.15	1839.57	1712.72	1741.5	1833.98	1704.74	1822.13	1734.07	1739.72	1818.06	1741.89	1850.11	1842.73	1822.46	1835.39	1785.46	1738.11	1728.31	1757.22	1724.61	1776.12	1706.77	1767.2	1751.64	1787.96	1700.86	1760.96
466.162994	1773.77	1793.31	1794.91	1817.45	1825.53	1810.06	1740.73	1807.91	1735.22	1719.87	1808.32	1823.25	1824.93	1810.34	1763.04	1732.57	1769.33	1735.77	1819.92	1727.34	1847.05	1809.93	1782.03	1840.32	1712.92	1742.57	1833.17	1705.21	1817.01	1732.69	1741.88	1818.04	1741.38	1849.78	1842.53	1820.01	1832.35	1788.13	1741.43	1727.42	1756.67	1725.29	1775.56	1705.16	1765.82	1751.17	1789.44	1700.74	1756.7
466.657990	1778.71	1796.23	1793.03	1815.94	1826.71	1812.96	1742.18	1811.42	1735.87	1721.21	1809.19	1826.04	1824.59	1811.26	1759.11	1734.95	1765.67	1734.13	1817.49	1725.82	1844.76	1807.15	1780.95	1841.23	1712.49	1742.33	1829.75	1702.32	1815.71	1733.06	1738.81	1820.78	1743.83	1849.75	1841.29	1820.03	1832.39	1785.11	1740.33	1726.92	1754.22	1725.15	1774.27	1704.67	1765.51	1750.5	1787.67	1700.83	1758.41
467.153015	1777.97	1797.35	1791.12	1815.63	1823.1	1811.09	1740.87	1807.62	1733.59	1717.97	1808.41	1825.09	1827.05	1812.78	1763.56	1732.5	1767.04	1734.25	1820.35	1723.26	1842.79	1808.48	1780.38	1841.13	1711.82	1745.18	1831.61	1704.95	1817.52	1736.32	1739.27	1820.69	1743.28	1847.24	1840	1823.59	1832.88	1784.7	1737.7	1727.78	1754.57	1722.96	1775.41	1706.53	1765.47	1751.19	1788.23	1700.74	1760.23
467.648010	1773.38	1794.89	1789.9	1814.93	1817.73	1813.14	1738.75	1809.6	1732.88	1718.74	1804.16	1827.81	1818.71	1806.82	1761.7	1734.39	1768.61	1732.63	1815.04	1725.25	1839.93	1809.56	1781.89	1836.43	1715.24	1742.37	1832.31	1703.8	1815.59	1732.36	1742.57	1819.08	1741.84	1844.88	1841.92	1822.32	1832.09	1782.54	1738.8	1728.42	1754.73	1725.46	1775.21	1703	1768.42	1751.06	1787.48	1699.83	1755.58
468.143005	1770.16	1792.08	1790.26	1811.6	1820.97	1807.12	1739.48	1808.84	1731.36	1718.87	1806.27	1820.9	1820.37	1808.69	1762	1731.95	1766.03	1732.37	1815.23	1725.08	1840.81	1808.08	1774.35	1832.13	1711.66	1740.9	1830.37	1700.14	1815.4	1732.63	1737.52	1817.12	1738.93	1844.92	1840.5	1819.6	1831.33	1782.36	1737.29	1724.9	1752.42	1724.68	1773.65	1704.73	1761.66	1748.6	1786.36	1698.42	1756.37
468.639008	1773.58	1791.95	1788.96	1809.68	1819.15	1806.17	1741.57	1804.82	1732.29	1717.79	1805.11	1820.73	1821.44	1809.41	1760.74	1730.24	1764.84	1732.77	1815.08	1724.93	1841.58	1807.55	1777.36	1834.6	1710.96	1737.64	1825.84	1701.44	1812.58	1732.45	1740.86	1814.89	1739.78	1843.38	1836.7	1815.1	1832.02	1782.03	1738.72	1725.52	1752.14	1722.75	1771.78	1702.04	1761.97	1747.05	1781.41	1700.94	1756.73
469.134003	1770.34	1785.99	1789.52	1813.48	1818.82	1805.29	1739.13	1802.33	1732.83	1717.8	1805.21	1822.27	1819.06	1807.67	1758.52	1731.56	1764.84	1731.72	1810.92	1724.12	1840.2	1806.3	1780.59	1832.12	1710.66	1738.62	1825.83	1703.24	1812.41	1730.05	1739.22	1813.94	1738.94	1842.11	1835.84	1817.79	1830.9	1782.87	1737.78	1727.82	1754.5	1724.9	1773.82	1701.35	1763.07	1751.97	1787.51	1697.25	1754.83
469.628998	1770.16	1786.74	1790.12	1808.93	1819.64	1804.6	1739.88	1804.07	1734.02	1714.43	1800.11	1818.52	1819.34	1803.39	1757.03	1732.92	1762.51	1730.63	1810.22	1722.96	1838.96	1805.28	1773.86	1828.98	1711.93	1741.29	1824.8	1703.55	1809.94	1731.26	1739.14	1812.53	1738.48	1838.43	1830.36	1816.32	1826.15	1779.66	1734.07	1724.35	1752.2	1721.78	1771.75	1705.15	1759.83	1745.23	1781.7	1700.65	1752.79
470.123993	1768.64	1790.24	1788.35	1806.95	1815.64	1807.57	1739.55	1801.27	1730.11	1716.03	1802.84	1818.26	1817.99	1802.84	1760.31	1729.86	1763.85	1731.26	1809.9	1721.89	1837.16	1803.96	1775.01	1828.58	1713.03	1740.49	1822.75	1702.16	1812.26	1730.6	1735.02	1812.09	1736.32	1840.33	1834.99	1816.33	1828.04	1778.76	1735.1	1724.54	1750.76	1719.41	1767.86	1700.49	1761.93	1748.49	1780.6	1699.12	1753.82
470.618988	1769.24	1787.51	1786.47	1806.06	1813.52	1805.51	1738.1	1798.98	1730.14	1716.38	1802.48	1817.76	1817.29	1803.49	1756.62	1730.03	1761.21	1731	1808.78	1722.08	1834.97	1801.71	1775.5	1828.49	1712.12	1740.49	1824.52	1701.19	1808.88	1728.25	1735.63	1811.9	1734.84	1839.07	1832.49	1812.36	1824.07	1777.67	1736.15	1723.53	1751.18	1719.4	1768.92	1700.36	1758.45	1744.3	1780.81	1699.9	1754.27
471.114990	1766.13	1787.51	1784.54	1806.58	1813.44	1802.66	1737.55	1800.66	1731.23	1713.76	1801.47	1816.87	1814.55	1802.56	1755.47	1729.35	1761.11	1729.79	1807.85	1719.15	1834.5	1799.35	1772.13	1827.2	1710.46	1740.83	1822.28	1702.89	1805.14	1727.53	1735.95	1810.38	1736.71	1836.77	1826.98	1811.91	1823.89	1779.39	1732.56	1722.32	1752.22	1721.33	1768.06	1700.74	1759.19	1747.31	1779.76	1698.78	1751.51
471.609985	1769.96	1781.54	1787.74	1806.97	1810.81	1800.29	1737.31	1797.17	1729.2	1714.46	1800.81	1816.77	1812.12	1802.84	1754.79	1727.98	1758.58	1728.93	1805.29	1720.61	1832.31	1798.29	1771.67	1827.17	1708.94	1738.3	1823.69	1701.43	1809.2	1728.2	1737.18	1809.11	1736.74	1838.45	1829.73	1811.96	1822.32	1774.4	1734.28	1721.74	1748.67	1717.9	1766.42	1701.38	1759.33	1746.92	1780.2	1697.82	1753.79
472.105011	1768.81	1786.08	1782.7	1808.43	1811.5	1799.63	1738.72	1799.55	1729.09	1714.79	1799.84	1812.04	1817.58	1803.82	1754.6	1728.83	1759.3	1727.14	1805.41	1721.92	1829.7	1799.73	1771.06	1826.3	1709.37	1734.82	1818.73	1702.31	1810.45	1726.89	1733.53	1811.93	1736.33	1837.35	1831.16	1812.83	1821.23	1775.57	1734.19	1724.34	1749.98	1719.8	1768.78	1703.31	1758.31	1747.47	1777.87	1696.67	1752.3
472.600006	1761.68	1784.17	1786.4	1804.54	1811.68	1796.75	1735.13	1794.91	1731.13	1713.95	1800.61	1813.88	1811.17	1802.07	1757.22	1727.04	1759.03	1728.63	1805.64	1718.59	1831.39	1802.39	1774.16	1825.56	1707.71	1738.68	1823.02	1701.49	1807.07	1728.75	1733.43	1811.24	1734.21	1834.46	1830.55	1815.65	1822.58	1778.22	1733.52	1723.42	1750.65	1721.48	1767.01	1702.1	1760.24	1746.39	1777.93	1695.3	1749.09
473.095001	1767.07	1785.37	1786.17	1803.89	1812	1800.12	1736.95	1795.82	1728.27	1712.93	1797.73	1814.31	1812.93	1798.74	1755.02	1728.57	1757.75	1728.06	1802.59	1718.82	1828.81	1798.68	1772.94	1822.29	1707.57	1735.89	1819.44	1699.15	1807.17	1727.08	1735.21	1807.67	1738.31	1836.88	1827	1809.45	1818.58	1776.18	1736.63	1721.66	1748.68	1718.83	1766.73	1701.34	1753.92	1745.2	1779.11	1695.55	1753.54
473.591003	1766.43	1784.18	1784.74	1801.08	1810.43	1796.86	1734.38	1792.01	1727.16	1715.1	1794.68	1810.83	1810.95	1799.25	1752.07	1725.27	1757.81	1725.98	1804.57	1718.27	1825.04	1799.59	1771.75	1824.35	1710.49	1736.36	1819.36	1699.66	1806.39	1727.82	1735.46	1804.46	1734.29	1830.03	1826.56	1808.08	1820.37	1773	1732.73	1719.84	1747.99	1721.17	1767.52	1701.3	1755.21	1744.81	1778.59	1696.37	1752.47
474.085999	1759.86	1779.65	1780.69	1802.51	1807.25	1799.32	1734.1	1795.68	1727.39	1712.87	1796.73	1810.21	1810.25	1797.61	1753.19	1725.9	1759.33	1727.57	1797.63	1719.3	1829.49	1797.07	1767.06	1823.13	1707.87	1735.92	1815.71	1699.22	1804.31	1725.45	1732.51	1802.96	1736.31	1831.28	1825.14	1808.42	1819.43	1773.67	1729.57	1718.9	1747.57	1719.27	1764.92	1701.02	1755.96	1743.81	1779.39	1697.45	1752.73
474.580994	1764.03	1781.6	1780.54	1802.43	1811.34	1795.19	1735.35	1796.29	1728.48	1711.1	1794.96	1808.96	1809.73	1796.27	1754	1728.93	1755.14	1724.07	1803.33	1719.13	1826.75	1797.65	1768.7	1819.71	1706.43	1736.88	1817.33	1698.54	1801.26	1728.47	1733.7	1803.54	1735.01	1834.57	1823.81	1809.24	1820.18	1771.55	1731.73	1717.95	1746.3	1718.14	1763.46	1698.81	1754.62	1744.31	1773.54	1696.6	1749.53
475.075989	1766.04	1778.45	1782.62	1799.66	1807.11	1794.93	1735.38	1794.83	1726.39	1712.97	1794.3	1812.79	1809.66	1796.65	1750.56	1729.09	1756.42	1725.97	1802.13	1717.75	1824.28	1795	1768.13	1819.21	1705.76	1734.88	1820.27	1699.85	1805.8	1723.76	1733.04	1804.75	1736.75	1833.17	1825.95	1809.29	1815.33	1774.73	1733.16	1721.8	1747.3	1717.32	1764.34	1700.58	1754.58	1742.17	1773.79	1695.86	1749.4
475.571014	1760.89	1780.82	1780.01	1798.67	1806.83	1792.79	1732.16	1793.09	1725.71	1710.64	1794.19	1805.73	1805.77	1795.94	1752.33	1726.55	1758.11	1727.19	1799.98	1714.49	1822.04	1796.11	1767.26	1818.47	1706.11	1733.79	1815.98	1699.25	1802.25	1722.45	1731.41	1805.97	1732.77	1831.66	1818.69	1809.78	1815.53	1771.41	1729.77	1719.12	1744.74	1717.25	1762.57	1699.91	1752.54	1741.41	1776.89	1695.96	1749.36
476.066986	1763.29	1781.16	1778.41	1801.59	1809	1795.45	1731.43	1791.87	1724.86	1712.46	1793.91	1808.59	1806.88	1793.19	1750.55	1725.2	1756.53	1725.96	1800.28	1718.82	1824.45	1793.52	1767.11	1820.58	1706.3	1734.89	1816.04	1698.56	1800.95	1726.03	1730.98	1802.72	1732.85	1831.01	1821.81	1806.12	1814.55	1771.43	1732.2	1718.2	1741.79	1716.57	1762.5	1700.04	1754.31	1740.38	1771.3	1693.24	1750.53
476.562012	1759.34	1777.98	1778.23	1799.82	1803.8	1795.09	1734.19	1790.63	1724.1	1709.27	1794.13	1808.59	1807.71	1790.94	1749.32	1726	1753.84	1724.91	1799.83	1716.97	1824.95	1793.1	1766.48	1817.51	1704.69	1734.11	1814.26	1699.19	1799.53	1723.6	1731.55	1801.49	1732.45	1826.46	1820.01	1805.9	1815.79	1772.48	1730.42	1719.44	1743.17	1717.77	1761.23	1700.61	1753.63	1741.77	1772.35	1693.5	1748.45
477.057007	1762.43	1776.07	1778.46	1793.84	1802.52	1797.66	1733.55	1789.4	1725.29	1707.85	1795.08	1808.18	1807.71	1791.09	1748.3	1725.05	1754.4	1723.57	1796.97	1716.06	1824	1793.07	1766.32	1815.32	1705.91	1733.29	1813.3	1698.37	1802.17	1722.95	1728.21	1797.49	1730.03	1827.17	1817.11	1802.44	1809.95	1766.57	1729.96	1718.54	1743.43	1715.21	1761.08	1698.13	1751.14	1737.33	1770.86	1694.59	1746.22
477.552002	1761.76	1777.3	1774.53	1793.05	1800.28	1791.48	1728.97	1789.42	1726.75	1711.4	1788.73	1808.03	1806.33	1792.61	1748.48	1724.98	1757	1723.37	1796.3	1717.69	1820.54	1791.97	1765.72	1815.82	1703.63	1732.71	1813	1697.76	1798.68	1721.39	1730.54	1801.23	1729.55	1827.74	1817.08	1803.75	1811.65	1770.33	1728.62	1717.48	1743.39	1715.59	1759.96	1699.42	1750.51	1739.77	1772.76	1695.31	1747.94
478.048004	1760.91	1776.99	1774.58	1797.12	1805.34	1795.94	1730.61	1790.29	1722.3	1709.75	1789.56	1806.39	1802.17	1788.65	1745.26	1723.22	1753.64	1721.7	1793.19	1717.61	1817.66	1791.05	1763.88	1816.05	1706.34	1732.98	1810.77	1695.85	1798.1	1722.92	1727.89	1802.18	1730.53	1826.62	1816.42	1803.75	1807.87	1766.86	1729.61	1714.68	1742.33	1714.79	1760.02	1696.95	1751.09	1739.68	1771.08	1692.01	1745.18
478.542999	1758.37	1774.38	1771.39	1794.7	1802.33	1791.65	1729.54	1788.57	1720.61	1709.27	1789.19	1804.99	1802.51	1789.29	1746.25	1721.88	1749.77	1723.66	1796.14	1717.49	1818.83	1791.22	1763.34	1815.29	1705.19	1733.48	1812.74	1697.1	1799.2	1722.06	1729.88	1797.66	1731.95	1826.8	1814.64	1802.15	1807.46	1767.75	1730.7	1717.39	1742.91	1713.35	1762.87	1696.71	1750.6	1737.65	1771.39	1692.88	1743.52
479.037994	1760.18	1772.21	1775.65	1795.44	1800.44	1790.64	1728.48	1787.48	1722.12	1710.66	1785.65	1803.65	1799.28	1788.86	1746.19	1721.23	1750.75	1725.08	1791.58	1716.81	1819.77	1789.91	1762.85	1811.28	1703.6	1732.11	1808.97	1695.98	1797.97	1720.67	1729.17	1799.68	1730.73	1824.36	1818.9	1801.57	1810.31	1769.3	1728.68	1716.93	1744.96	1715.48	1758.15	1696.27	1750.03	1739.3	1770.47	1693.63	1747.3
479.532990	1758.19	1773.1	1771.45	1790.93	1797.57	1789.86	1727.31	1787.06	1723.17	1710.5	1786.92	1801.3	1802.57	1788.59	1744.5	1720.1	1752.69	1721.5	1792.49	1713.12	1816.89	1788.34	1760.67	1807.12	1705.18	1729.83	1806.32	1694.91	1795.5	1719.52	1728.82	1798.16	1731.01	1823.37	1812.86	1798.91	1811.23	1762.84	1728.06	1715.38	1742.56	1714.77	1757.15	1698.07	1751.02	1737.82	1769.98	1692.78	1746.76
480.028015	1753.3	1771.93	1773.66	1792.52	1796.63	1790.21	1728.76	1786.39	1719.76	1709.03	1788.2	1803.35	1800.71	1787.81	1744.25	1723.53	1752.32	1724.58	1792.49	1717.42	1813.23	1790.85	1758.58	1811.78	1703.89	1732.58	1808.64	1696.8	1795.05	1719.54	1725.45	1798.78	1727.89	1824.71	1813.25	1801.23	1806.88	1764.27	1726.73	1715.71	1741.19	1714.12	1755.62	1695.39	1745.33	1735.71	1767.94	1691.88	1745.35
480.523987	1754.63	1772.4	1772.74	1790.55	1795.96	1792.48	1731.17	1785.95	1722.18	1707.6	1786.38	1800.72	1800.42	1786.22	1746.23	1723.54	1750.28	1721.79	1791.71	1713.99	1813.18	1786.2	1759.22	1808.15	1703.35	1730.5	1807.71	1694.37	1797.29	1720.53	1726.43	1797.56	1728.89	1822.63	1814.75	1797.36	1805.16	1764.16	1725.6	1711.26	1738.48	1711.17	1756.4	1695.11	1747.8	1735.39	1766.67	1693.87	1744.77
481.019012	1755.96	1770.13	1774.34	1787.68	1795.62	1789.4	1727.76	1787.18	1719.58	1707.85	1785.3	1799.34	1797.74	1787.15	1743.25	1721.71	1750.64	1720.65	1792.68	1716.31	1814.39	1785.57	1756.94	1808.04	1701.91	1729.32	1802.81	1693.54	1792.9	1717.74	1726.59	1794.88	1726.71	1818.16	1808.39	1796.62	1805.31	1763.39	1725.52	1714.04	1738.91	1713.48	1755.34	1695.04	1748.58	1736.59	1766.98	1689.97	1742.52
481.514008	1750.48	1771.57	1771.4	1787.59	1794.22	1787.63	1726.84	1787.17	1721.97	1708.7	1783.62	1798.27	1797.84	1784.77	1742.64	1720.26	1749.95	1719.85	1789.71	1713.12	1813.88	1782.83	1760.94	1808.53	1701.58	1727.79	1803.48	1695.08	1791.8	1721.46	1727.65	1791.01	1728.05	1816.82	1812.36	1794.64	1803.72	1762.89	1725.87	1715.48	1737.67	1711.57	1753.66	1696.24	1745.53	1733.83	1765.05	1689.57	1745.09
482.009003	1752.97	1767.72	1769.53	1786.7	1796.25	1787.39	1723.92	1782.62	1717.04	1709.74	1781.77	1795.42	1792.69	1784.7	1744	1719.59	1747.93	1719.29	1793.39	1714.71	1809.52	1783.07	1754.83	1806.41	1701.94	1728.48	1799.13	1695.62	1792.96	1719.37	1725.81	1791	1729.16	1816.15	1809.47	1796.92	1804.36	1760.29	1723.13	1715.32	1736.05	1711.4	1754.68	1696.65	1747.27	1734.43	1765.75	1691.52	1742.16
482.503998	1753.94	1764.96	1769.79	1786.7	1791.92	1783.53	1725.32	1780.65	1718.77	1706.08	1778.87	1793.82	1791.17	1781.55	1742.33	1718.27	1743.05	1715.98	1788.2	1710.93	1810.29	1784.07	1755.86	1804.66	1701.54	1726.07	1797.27	1691.98	1791.5	1716.79	1721.95	1790.55	1724.33	1814.07	1804.67	1796.66	1803.98	1761.05	1722.65	1712.99	1738.6	1710.96	1753.21	1692.32	1743.92	1734.62	1761.86	1689.97	1741.16
483.000000	1753.82	1767.03	1771.19	1785.62	1791.82	1781.57	1723.83	1778.77	1718.69	1706.39	1781.92	1792.67	1794.43	1781.65	1739.75	1717.23	1747.22	1719.21	1786.05	1710.7	1807.67	1780.54	1754.83	1806.43	1700.36	1727.05	1803.6	1692.15	1790.08	1718.72	1723.6	1791.57	1725.33	1815.25	1807.07	1792.25	1800.46	1757.3	1721.68	1713.85	1736.32	1710.56	1753.06	1693.67	1743.29	1733.19	1763.33	1693.08	1742.16
483.494995	1748.19	1762.64	1765.67	1783.36	1791.17	1782.71	1722.75	1780.97	1714.2	1703.23	1779.45	1789.39	1792.82	1781.72	1739.04	1717.64	1747.04	1717.32	1786.36	1709.87	1806.74	1780.56	1752.65	1803.64	1701.05	1726.21	1803.3	1693.49	1791.31	1715.85	1723.43	1792.02	1725.09	1813.02	1805.83	1791.32	1797.99	1757.35	1722.47	1710.99	1738.12	1712.12	1753.39	1695.14	1744.45	1732.05	1761.69	1688.9	1740.72
483.989990	1748.64	1764.8	1770.84	1784.92	1791.11	1783.37	1724.73	1778.4	1720.78	1703.87	1779.81	1789.55	1789.89	1780.8	1739.14	1719.13	1746.94	1716.54	1785.83	1711.79	1807.26	1781.1	1753.49	1800.89	1701.31	1727.55	1798.84	1692.67	1786.96	1715.06	1721.55	1790.5	1725.51	1814.15	1804.38	1791.5	1798.42	1757.87	1722.24	1711.05	1735.22	1709.3	1751.23	1696.66	1743.76	1731.96	1760.99	1688.56	1741.5
484.484985	1749.26	1763.82	1763.56	1784.42	1789.9	1781.13	1722.34	1778.81	1715.98	1704.82	1776.65	1788.62	1789.74	1778.51	1735.5	1718.66	1746.29	1718.29	1787.21	1710.18	1803.48	1778.78	1755.85	1801.3	1698.78	1725.6	1796.78	1690.98	1785.23	1714.08	1723.24	1788.7	1724.66	1813.33	1804.82	1791.05	1799.27	1758.73	1720.39	1711.5	1734.51	1709.6	1748.69	1692.79	1743.98	1730.91	1758.72	1691.03	1738.57
484.980011	1748.25	1765.84	1767.94	1782.72	1788.31	1780.61	1725.1	1775.85	1717.22	1705.14	1774.6	1788.95	1790.33	1775.68	1736.82	1717.43	1744.52	1715.53	1783.71	1711.55	1801.86	1778.3	1752.31	1799.9	1699.56	1727.38	1797.3	1692.41	1787.92	1711.9	1722.03	1787.72	1723.68	1814.08	1804.85	1789.99	1797.95	1754.58	1723	1710.49	1734.9	1706.65	1749.22	1693.29	1742.8	1730.09	1762.97	1691.47	1738.66
485.476013	1748.74	1765.51	1766.24	1784.28	1787.47	1781.26	1727.25	1778.54	1717.15	1704.2	1775.48	1787.29	1790.09	1778.62	1736.4	1720.11	1743.68	1717.49	1783.12	1709.96	1803.75	1778	1753.53	1799.98	1701.81	1725.75	1796.81	1693.28	1785.79	1713.61	1721.01	1790.98	1724.1	1814.96	1803.41	1788.84	1798.53	1756.81	1719.66	1713.67	1732.11	1710.43	1748.86	1690.78	1739.76	1733.21	1758.68	1686.88	1738.55
485.971008	1748.29	1761.2	1765.52	1781.16	1786.94	1781.76	1723.5	1777.63	1714.98	1704.08	1775.37	1789.03	1788.99	1775.34	1738.13	1716.18	1745.07	1715.9	1784.19	1708.42	1805.3	1777.05	1752.64	1799.5	1701.22	1726.36	1799.23	1691.54	1785.86	1715.82	1718.07	1790.21	1723.59	1809.67	1797.83	1787.86	1795.75	1754.16	1721.7	1711.03	1734.27	1711.06	1747.89	1693.74	1740.39	1730.41	1756.01	1687.1	1737.3
486.466003	1748.59	1763.45	1763.6	1780.31	1788.16	1778.84	1720.83	1778.68	1713.5	1705.04	1777.5	1787.02	1786.65	1776.91	1738.41	1717.38	1743.28	1713.89	1780.97	1709.21	1801.66	1778.7	1748.91	1796.97	1698.62	1725.02	1794.8	1691.32	1782.1	1712.54	1721.69	1790.84	1723.91	1811.42	1802.24	1789.38	1794.35	1755.64	1720.38	1709.69	1734.6	1708.34	1748.21	1690.43	1741.42	1733.18	1758.37	1689.07	1738.61
486.960999	1746.18	1762.52	1761.36	1779.6	1789.92	1777.12	1721.4	1774.03	1713.79	1702.48	1772.16	1789.27	1789.57	1775.56	1735.28	1716.05	1744.75	1716.72	1780.71	1708.63	1799.89	1776.98	1749.03	1799.68	1697.42	1725.19	1792.72	1689.17	1785.73	1712.2	1720.61	1784.5	1722.64	1808.86	1799.45	1787.91	1792.03	1753.79	1720.37	1707.54	1730.71	1706.51	1746.14	1691.88	1739.63	1730.16	1758.07	1687.55	1734.89
487.455994	1745.23	1759.96	1762.77	1778.43	1786.95	1775.07	1719.53	1775.89	1712.33	1702.67	1770.77	1786.35	1785.68	1773.35	1736.36	1712.88	1742.29	1713.49	1778.51	1709.72	1795.55	1772.99	1749.03	1795.58	1696.69	1721.95	1794.73	1690.1	1785.13	1712.98	1718.98	1785.61	1722.14	1808.54	1797.23	1786.81	1791.94	1752.54	1718.09	1709.15	1729.82	1707.17	1746.75	1691.72	1739.35	1727.63	1755.02	1688.09	1735.25
487.951996	1743.25	1758.31	1759.34	1779.2	1782.62	1777.23	1719.77	1774.6	1714.81	1703.06	1770.45	1782.89	1783.01	1773.14	1733.92	1715.06	1740.65	1715.73	1778.21	1707.34	1798.01	1775.85	1749.93	1795.14	1699.42	1720.72	1793.33	1689.23	1782.23	1711.08	1715.69	1786.95	1721.74	1807.41	1796.71	1788.22	1790.04	1750.93	1717.65	1709.36	1731.45	1709.49	1746.13	1689.93	1739.02	1728.42	1757.09	1686.63	1734.89
488.446991	1744.65	1759.3	1758	1776.59	1781.99	1776.33	1719	1771.99	1713.2	1703.19	1768.19	1783.94	1784.18	1771.56	1734.06	1715.74	1739.96	1715.64	1776.99	1708.03	1797.25	1771.89	1746.48	1794.56	1698.8	1719.76	1791.12	1691.26	1780.17	1709.49	1717.28	1782.79	1720.7	1802.48	1795.86	1782.84	1789.46	1750.1	1716.75	1705.08	1731.46	1707.67	1743.52	1691.26	1737.98	1727.32	1752.91	1685.56	1733.78
488.941986	1746.01	1758.11	1760.36	1774.72	1779.98	1774.45	1721.69	1771.24	1711.14	1700.58	1771.92	1783.94	1780.02	1773.45	1734.89	1714.42	1741.98	1714.53	1775.02	1706.54	1795.18	1773.02	1745.05	1795.11	1696.07	1722.43	1792.61	1690.71	1781.96	1710.55	1716.52	1783.31	1722.91	1802.82	1796.5	1784.78	1792.67	1749.93	1716.42	1707.21	1730.76	1706.27	1746.4	1690.91	1736.17	1728.09	1753.58	1683.5	1734.74
489.437012	1746.8	1754.17	1756.85	1773.06	1782.69	1773.76	1718.57	1772.57	1710.9	1700.18	1767.93	1783.28	1780.88	1769.67	1732.47	1715.29	1737.43	1713.54	1775.09	1707.38	1797.21	1771.07	1744.11	1792.83	1696.91	1725.98	1790.87	1690.04	1781.25	1712.65	1719.12	1783.5	1718.86	1806.08	1797.32	1782.25	1790.06	1750.93	1718.59	1707.86	1729.64	1705.51	1743.79	1691.01	1737.88	1724.31	1752.08	1686.78	1734.44
489.932007	1741.7	1756.01	1760.1	1776.2	1778.32	1772.32	1720.42	1771.95	1708.54	1699.7	1769.11	1780.95	1780.07	1772.88	1732.92	1714.17	1737.35	1713.94	1773.58	1707.39	1792.45	1772.6	1748.66	1794.19	1696.31	1721.88	1791.04	1687.93	1779.15	1710.29	1714.96	1781.14	1718.26	1802.47	1793.3	1781.27	1787.67	1748.1	1717.78	1708.52	1729.88	1706.14	1746.62	1689.8	1736.6	1722.31	1751.5	1685.67	1734.8
490.428009	1745.65	1755.45	1758.78	1773.12	1777.68	1773.41	1719.99	1770.79	1712.12	1700.71	1770.49	1783.12	1780.76	1774.83	1733.17	1712.13	1740.35	1713.63	1773.19	1708.09	1793.59	1772.02	1747.17	1794.16	1697.78	1720.67	1791.64	1687.09	1779.06	1710.26	1720.17	1779.57	1716.5	1803.18	1794.65	1781.38	1786.37	1748.24	1717.13	1706.28	1727.48	1703.44	1745.2	1688.48	1733.68	1722.74	1748.67	1684.99	1733.26
490.923004	1742.81	1755.68	1756.48	1773.42	1777.18	1769.34	1718.18	1770.26	1709.26	1697.91	1768.32	1779.76	1780.9	1769.91	1733.57	1710.02	1737.94	1710.55	1775.3	1706.1	1792.37	1770.72	1745.9	1792.4	1694.51	1719.99	1789.19	1689.9	1775.5	1710.26	1714.78	1781.54	1720.83	1803.13	1791.24	1781.47	1784.91	1749.46	1715.67	1706.84	1730.63	1705.46	1744.04	1689.43	1736.36	1725.32	1751.58	1686.7	1733.85
491.417999	1743.14	1758.48	1754.85	1771.16	1780.61	1773.12	1717.73	1769.12	1710.64	1698.48	1768.77	1777.45	1778.85	1770.94	1729.59	1714.13	1737.42	1710.38	1776.98	1703.65	1795.76	1770.23	1745.86	1790.55	1697.17	1721.32	1789.73	1689.19	1779.35	1710.55	1717.39	1781.03	1718.14	1802.35	1791.21	1782.6	1786.05	1747.91	1716.34	1706.37	1728.89	1706.76	1744.01	1689.95	1735.94	1725.12	1751.19	1683.85	1732.8
491.912994	1742.39	1755.32	1755.1	1772.76	1778.18	1770.18	1717.9	1769.87	1707.4	1700.55	1768.18	1781.15	1780.24	1769.6	1731.55	1709.89	1738.74	1714.86	1773.22	1706.25	1792.95	1769.76	1745.94	1792.77	1697.18	1720.75	1792.49	1691.87	1780.1	1712.24	1715.98	1779.4	1716.52	1802.66	1792.28	1779.03	1786	1747.61	1718.35	1704.92	1730.25	1707.43	1742.22	1690.88	1736.83	1725.22	1752.78	1685.77	1734.55
492.408997	1740.36	1753.57	1755.58	1771.8	1774.41	1771.12	1716.77	1768.43	1710.02	1700.08	1766.3	1777.43	1777.98	1767.64	1730.61	1712.54	1736.74	1709.71	1772.29	1704.91	1788.73	1769.69	1745.1	1789.52	1696.18	1722.03	1785.88	1690.21	1776.11	1710.87	1717.14	1778.64	1718.91	1803.77	1788.65	1781.99	1785.82	1749.7	1716.34	1705.28	1729.34	1704.58	1741.84	1690.55	1735.12	1724.72	1750.99	1683.86	1729.63
492.903992	1742.79	1754.18	1754.79	1769.42	1776.78	1767.91	1716.61	1769.21	1711.28	1701.94	1769.62	1776.94	1778.23	1770.71	1726.16	1710.39	1734.07	1708.32	1769	1703.54	1789.21	1769.64	1746.88	1791.42	1697.45	1719.56	1786.22	1690.32	1777.92	1709.61	1716.86	1776.49	1716.35	1799.92	1790.38	1779.06	1786.83	1747.84	1713.28	1703.34	1728.45	1704.55	1742.56	1689.17	1733.13	1724.7	1750.21	1684.24	1730.19
493.398987	1738.55	1754.62	1753.88	1769.68	1776.07	1768.64	1716.05	1765.75	1712.01	1699.88	1765.43	1781.42	1776.73	1766.29	1731.92	1712.05	1740.33	1710.94	1771.37	1702.37	1792.97	1766.46	1742.96	1790.16	1695.98	1719.44	1787.25	1687.68	1777.43	1710.93	1716.9	1779.58	1719.12	1800.59	1790.4	1778.57	1783.33	1747.24	1715.69	1705.67	1727.2	1705.51	1740.57	1689.03	1732.32	1722.5	1752.97	1686.24	1731.63
[truncated: 6,286 more rows]
[truncated: 821 more columns]
