# Supplementary material for: Glucokinase activity controls peripherally located subpopulations of β-cells that lead islet Ca2+ oscillations
Source: eLife. 2025 Feb 12;13:RP103068. doi: 10.7554/eLife.103068 (PMC11820133; doi:10.7554/eLife.103068)
Supplement: Source data 6. [file elife-103068-data6.zip › EJ155 10GPKa F02-1_Statistics/EJ155 10GPKa F02-1_Detailed.csv]

Detailed
====================
Position X	Position Y	Position Z	Unit	Category	Collection	Time	ID
145.055	37.9019	-64	µm	Spot	Position	1	44
139.264	57.1779	-64	µm	Spot	Position	1	45
126.562	64.3404	-64	µm	Spot	Position	1	46
163.215	64.7495	-64	µm	Spot	Position	1	47
152.806	82.1487	-64	µm	Spot	Position	1	48
158.878	25.6396	-59.3132	µm	Spot	Position	1	55
166.762	25.4361	-60.2547	µm	Spot	Position	1	56
146.692	49.262	-60.1987	µm	Spot	Position	1	60
160.582	52.3119	-59.9926	µm	Spot	Position	1	62
150.23	65.6173	-60.1427	µm	Spot	Position	1	64
131.836	68.3334	-59.2646	µm	Spot	Position	1	65
145.218	33.299	-55.6488	µm	Spot	Position	1	67
159.387	37.7128	-57.906	µm	Spot	Position	1	68
135.139	40.8479	-55.3157	µm	Spot	Position	1	69
129.198	54.544	-56.6228	µm	Spot	Position	1	70
142.626	76.5179	-55.8793	µm	Spot	Position	1	72
164.774	12.6579	-51.6307	µm	Spot	Position	1	76
151.561	19.8318	-51.6249	µm	Spot	Position	1	77
165.024	34.5574	-50.3641	µm	Spot	Position	1	78
160.503	46.4375	-51.5784	µm	Spot	Position	1	79
137.515	63.1681	-53.4138	µm	Spot	Position	1	80
147.883	68.0912	-52.2309	µm	Spot	Position	1	81
124.984	73.4616	-52.3258	µm	Spot	Position	1	82
165.098	80.6784	-51.3864	µm	Spot	Position	1	83
125.643	38.8217	-48.9686	µm	Spot	Position	1	85
138.059	51.944	-46.4267	µm	Spot	Position	1	87
117.406	54.719	-49.5612	µm	Spot	Position	1	88
149.836	57.2181	-46.0718	µm	Spot	Position	1	89
131.503	67.0653	-47.1038	µm	Spot	Position	1	90
109.612	77.272	-47.2922	µm	Spot	Position	1	91
159.083	17.9872	-43.9096	µm	Spot	Position	1	94
148.725	30.3769	-43.4675	µm	Spot	Position	1	95
156.957	41.7297	-43.5747	µm	Spot	Position	1	96
165.618	52.8119	-42.8082	µm	Spot	Position	1	97
158.357	72.7994	-45.2707	µm	Spot	Position	1	98
137.212	76.7852	-43.2803	µm	Spot	Position	1	99
162.388	7.66442	-38.4898	µm	Spot	Position	1	103
138.8	19.0319	-40.2521	µm	Spot	Position	1	104
141.964	36.9427	-39.5081	µm	Spot	Position	1	105
132.463	44.6778	-39.8144	µm	Spot	Position	1	106
111.998	45.3247	-38.7581	µm	Spot	Position	1	107
124.502	56.0967	-39.1581	µm	Spot	Position	1	108
107.429	68.8745	-40.7672	µm	Spot	Position	1	109
147.589	75.8621	-40.4146	µm	Spot	Position	1	110
155.44	10.7593	-34.7116	µm	Spot	Position	1	112
122.935	27.8883	-35.5863	µm	Spot	Position	1	113
161.331	31.2203	-35.6164	µm	Spot	Position	1	114
154.84	50.4333	-35.1881	µm	Spot	Position	1	116
106.062	59.7796	-36.5127	µm	Spot	Position	1	117
149.723	79.2	-35.6715	µm	Spot	Position	1	118
163.852	3.82343	-31.9689	µm	Spot	Position	1	119
148.755	13.6852	-30.6344	µm	Spot	Position	1	120
124.66	20.6733	-31.5587	µm	Spot	Position	1	121
136.741	31.1796	-32.4517	µm	Spot	Position	1	122
158.742	43.6102	-31.8623	µm	Spot	Position	1	124
145.387	45.5109	-33.8867	µm	Spot	Position	1	125
130.532	56.0676	-31.7524	µm	Spot	Position	1	126
141.746	56.2252	-33.6104	µm	Spot	Position	1	127
126.096	63.1044	-33.1917	µm	Spot	Position	1	129
110.249	66.516	-31.7466	µm	Spot	Position	1	130
102.983	75.5585	-33.0797	µm	Spot	Position	1	131
140.836	9.80867	-28.0486	µm	Spot	Position	1	134
156.733	24.6246	-27.8957	µm	Spot	Position	1	136
110.432	36.2794	-28.4732	µm	Spot	Position	1	137
132.194	45.8115	-28.8198	µm	Spot	Position	1	138
165.546	49.7604	-27.1422	µm	Spot	Position	1	139
122.823	69.3732	-27.3349	µm	Spot	Position	1	140
154.266	71.4931	-26.4276	µm	Spot	Position	1	141
135.554	7.67724	-23.198	µm	Spot	Position	1	142
159.594	9.46002	-22.3208	µm	Spot	Position	1	143
140.836	38.9355	-23.2419	µm	Spot	Position	1	147
103.911	49.7567	-23.1614	µm	Spot	Position	1	148
138.603	51.1618	-25.3096	µm	Spot	Position	1	149
150.391	51.1048	-23.2804	µm	Spot	Position	1	150
121.396	58.9055	-22.5929	µm	Spot	Position	1	151
101.522	68.5513	-25.3237	µm	Spot	Position	1	152
116.191	76.234	-23.6453	µm	Spot	Position	1	153
146.025	16.7878	-19.211	µm	Spot	Position	1	156
147.702	62.9711	-19.5618	µm	Spot	Position	1	159
145.545	70.4399	-20.7437	µm	Spot	Position	1	160
155.167	75.1873	-20.1529	µm	Spot	Position	1	162
118.703	41.4012	-16.1996	µm	Spot	Position	1	167
142.585	43.4148	-15.9712	µm	Spot	Position	1	168
111.955	52.1051	-17.4315	µm	Spot	Position	1	170
136.256	75.0066	-16.5211	µm	Spot	Position	1	172
129.13	82.6463	-14.3975	µm	Spot	Position	1	173
140.013	5.16208	-11.5782	µm	Spot	Position	1	174
128.025	19.0758	-11.6865	µm	Spot	Position	1	177
153.504	33.632	-10.4262	µm	Spot	Position	1	180
154.422	43.5652	-12.2967	µm	Spot	Position	1	181
148.393	55.7045	-11.4502	µm	Spot	Position	1	182
96.6559	66.6509	-13.2781	µm	Spot	Position	1	183
132.76	67.4627	-11.5111	µm	Spot	Position	1	184
118.695	70.3674	-12.6799	µm	Spot	Position	1	185
151.981	71.0277	-10.9695	µm	Spot	Position	1	186
138.851	71.4402	-10.8393	µm	Spot	Position	1	187
94.1426	79.5479	-12.1568	µm	Spot	Position	1	188
148.165	8.20924	-7.90533	µm	Spot	Position	1	189
139.277	25.7384	-6.3997	µm	Spot	Position	1	190
163.682	34.0558	-8.37033	µm	Spot	Position	1	191
122.147	58.1492	-7.20451	µm	Spot	Position	1	193
95.1812	73.064	-7.05673	µm	Spot	Position	1	194
157.169	4.60747	-3.40292	µm	Spot	Position	1	195
148.687	19.3672	-5.66378	µm	Spot	Position	1	199
108.94	38.9842	-4.71148	µm	Spot	Position	1	201
122.063	43.921	-4.77467	µm	Spot	Position	1	202
148.345	45.4682	-3.58819	µm	Spot	Position	1	203
96.8356	52.1664	-3.20338	µm	Spot	Position	1	204
138.029	52.5081	-2.69631	µm	Spot	Position	1	205
159.102	60.0786	-4.42543	µm	Spot	Position	1	206
105.925	75.2002	-4.30253	µm	Spot	Position	1	207
154.391	75.7352	-3.0616	µm	Spot	Position	1	208
130.714	82.638	-2.65401	µm	Spot	Position	1	209
193.069	27.0505	-64	µm	Spot	Position	1	210
170.346	33.2986	-64	µm	Spot	Position	1	211
211.313	37.5032	-64	µm	Spot	Position	1	212
202.009	37.8173	-64	µm	Spot	Position	1	213
187.073	50.353	-64	µm	Spot	Position	1	215
222.678	61.1839	-64	µm	Spot	Position	1	216
174.609	66.621	-64	µm	Spot	Position	1	217
215.754	69.2811	-64	µm	Spot	Position	1	219
193.836	70.5139	-64	µm	Spot	Position	1	220
194.572	77.637	-64	µm	Spot	Position	1	221
227.725	82.9405	-64	µm	Spot	Position	1	222
194.602	6.75581	-60.686	µm	Spot	Position	1	225
194.05	36.2118	-59.9384	µm	Spot	Position	1	227
179.614	43.5844	-59.2525	µm	Spot	Position	1	228
221.263	52.2832	-59.3183	µm	Spot	Position	1	229
169	53.9019	-61.5816	µm	Spot	Position	1	230
180.009	57.5403	-59.4029	µm	Spot	Position	1	231
208.339	59.2982	-59.6295	µm	Spot	Position	1	232
188.753	61.3086	-61.5994	µm	Spot	Position	1	233
186.135	70.3059	-61.1406	µm	Spot	Position	1	234
230.803	70.5038	-60.828	µm	Spot	Position	1	235
167.737	75.3639	-58.8962	µm	Spot	Position	1	236
183.871	23.3565	-57.683	µm	Spot	Position	1	238
197.503	25.215	-55.2798	µm	Spot	Position	1	239
178.854	31.6813	-55.1426	µm	Spot	Position	1	240
211.566	37.6517	-56.839	µm	Spot	Position	1	241
202.921	39.5919	-55.7531	µm	Spot	Position	1	242
221.969	41.0886	-55.2746	µm	Spot	Position	1	243
183.196	54.4892	-55.3249	µm	Spot	Position	1	244
236.388	55.4094	-55.891	µm	Spot	Position	1	245
224.244	65.7309	-54.4695	µm	Spot	Position	1	246
210.671	65.8817	-57.1898	µm	Spot	Position	1	247
238.655	67.0452	-56.6503	µm	Spot	Position	1	248
229.492	77.55	-55.3575	µm	Spot	Position	1	250
200.505	10.5617	-51.0899	µm	Spot	Position	1	252
189.855	15.1055	-51.0075	µm	Spot	Position	1	254
176.148	17.6979	-51.904	µm	Spot	Position	1	255
227.127	29.7682	-52.5738	µm	Spot	Position	1	256
220.048	31.3244	-51.5767	µm	Spot	Position	1	257
192.752	42.9992	-52.9796	µm	Spot	Position	1	258
235.658	45.4172	-50.4229	µm	Spot	Position	1	259
243.289	57.0036	-51.3993	µm	Spot	Position	1	260
233.021	70.315	-50.9069	µm	Spot	Position	1	261
182.55	73.492	-52.7233	µm	Spot	Position	1	262
176.337	8.91846	-47.84	µm	Spot	Position	1	263
184.623	9.5359	-48.6667	µm	Spot	Position	1	264
205.517	13.5226	-47.2219	µm	Spot	Position	1	265
197.169	17.2635	-47.3976	µm	Spot	Position	1	267
215.827	16.9779	-49.4848	µm	Spot	Position	1	268
186.175	26.9338	-48.021	µm	Spot	Position	1	269
170.65	40.4065	-48.2516	µm	Spot	Position	1	270
205.956	41.7161	-47.6991	µm	Spot	Position	1	271
211.311	51.7258	-48.7952	µm	Spot	Position	1	272
227.268	56.6989	-47.5934	µm	Spot	Position	1	273
211.084	60.6271	-46.9105	µm	Spot	Position	1	274
198.929	62.0022	-48.3327	µm	Spot	Position	1	276
200.489	71.7584	-47.9405	µm	Spot	Position	1	277
242.01	72.3741	-47.6099	µm	Spot	Position	1	278
217.121	82.9709	-49.6174	µm	Spot	Position	1	279
196.125	5.36875	-42.8985	µm	Spot	Position	1	280
173.016	14.2277	-42.1444	µm	Spot	Position	1	281
178.583	38.7872	-42.5691	µm	Spot	Position	1	282
237.469	52.4396	-45.3112	µm	Spot	Position	1	284
180.166	58.2472	-44.1227	µm	Spot	Position	1	285
174.706	67.0262	-43.5798	µm	Spot	Position	1	286
220.212	70.7983	-44.8567	µm	Spot	Position	1	287
192.47	75.778	-44.0357	µm	Spot	Position	1	288
207.55	25.0923	-39.1891	µm	Spot	Position	1	289
193.504	51.0446	-40.0749	µm	Spot	Position	1	292
183.051	51.4985	-39.9595	µm	Spot	Position	1	293
211.896	57.7134	-39.1241	µm	Spot	Position	1	294
186.952	67.292	-38.9725	µm	Spot	Position	1	296
237.082	67.315	-38.362	µm	Spot	Position	1	297
210.383	80.3055	-39.0301	µm	Spot	Position	1	299
185.161	6.2565	-36.3926	µm	Spot	Position	1	300
219.016	19.605	-37.2268	µm	Spot	Position	1	301
240.685	25.2923	-35.1384	µm	Spot	Position	1	302
212.545	38.6535	-35.8259	µm	Spot	Position	1	303
248.957	40.4673	-35.8167	µm	Spot	Position	1	304
170.4	51.9923	-36.9714	µm	Spot	Position	1	306
198.555	55.4807	-37.3614	µm	Spot	Position	1	307
206.797	70.1152	-35.7006	µm	Spot	Position	1	308
196.524	77.6568	-36.5927	µm	Spot	Position	1	310
233.662	81.1956	-35.8567	µm	Spot	Position	1	311
170.192	7.26868	-32.0869	µm	Spot	Position	1	312
223.89	9.5909	-32.4923	µm	Spot	Position	1	313
168.428	19.917	-32.5866	µm	Spot	Position	1	314
188.812	31.976	-30.9315	µm	Spot	Position	1	317
172.347	41.9342	-32.5037	µm	Spot	Position	1	319
169.138	59.098	-32.6912	µm	Spot	Position	1	321
182.675	64.2797	-31.6966	µm	Spot	Position	1	322
202.882	65.1503	-31.4898	µm	Spot	Position	1	323
246.411	69.5419	-30.5735	µm	Spot	Position	1	324
173.194	78.061	-31.789	µm	Spot	Position	1	325
213.265	81.061	-33.9013	µm	Spot	Position	1	326
193.109	13.8033	-29.4201	µm	Spot	Position	1	327
185.826	18.1476	-28.1417	µm	Spot	Position	1	328
220.393	25.6131	-29.4129	µm	Spot	Position	1	329
214.041	30.2808	-28.996	µm	Spot	Position	1	330
181.887	42.2454	-29.0282	µm	Spot	Position	1	332
246.89	46.4388	-29.059	µm	Spot	Position	1	334
216.292	47.2903	-27.1952	µm	Spot	Position	1	335
218.732	71.8812	-29.3733	µm	Spot	Position	1	337
226.167	80.3372	-29.3349	µm	Spot	Position	1	338
183.544	5.30257	-23.8392	µm	Spot	Position	1	339
176.562	17.7778	-23.648	µm	Spot	Position	1	340
231.234	36.1913	-22.1909	µm	Spot	Position	1	343
222.577	53.6084	-23.9277	µm	Spot	Position	1	346
195.476	65.6482	-23.9122	µm	Spot	Position	1	347
177.835	69.2626	-25.1421	µm	Spot	Position	1	349
203.303	75.5589	-23.2659	µm	Spot	Position	1	350
209.698	5.13161	-21.5138	µm	Spot	Position	1	352
183.817	33.3172	-18.307	µm	Spot	Position	1	356
211.4	37.0799	-18.3654	µm	Spot	Position	1	357
188.88	42.8403	-19.9147	µm	Spot	Position	1	358
246.028	55.8332	-20.6896	µm	Spot	Position	1	359
176.336	59.8209	-20.2845	µm	Spot	Position	1	361
190.95	74.4358	-19.3178	µm	Spot	Position	1	365
201.146	77.1078	-18.5177	µm	Spot	Position	1	366
227.225	76.9614	-20.7866	µm	Spot	Position	1	367
240.335	79.3434	-19.6208	µm	Spot	Position	1	368
184.22	5.10974	-16.9281	µm	Spot	Position	1	370
221.623	36.1461	-15.0929	µm	Spot	Position	1	371
208.792	53.5523	-16.2815	µm	Spot	Position	1	375
215.843	54.5798	-17.3831	µm	Spot	Position	1	376
238.71	69.939	-15.793	µm	Spot	Position	1	377
179.238	80.5299	-14.1819	µm	Spot	Position	1	378
168.958	81.9301	-16.2752	µm	Spot	Position	1	379
187.031	13.9343	-12.1704	µm	Spot	Position	1	380
212.141	21.2166	-11.0573	µm	Spot	Position	1	382
193.392	49.6742	-11.9137	µm	Spot	Position	1	388
247.602	64.9262	-11.7919	µm	Spot	Position	1	390
178.038	69.6383	-12.9229	µm	Spot	Position	1	391
204.571	72.8066	-11.1933	µm	Spot	Position	1	393
168.596	75.2371	-12.1038	µm	Spot	Position	1	394
171.963	5.09946	-7.54889	µm	Spot	Position	1	397
220.445	13.9093	-8.30661	µm	Spot	Position	1	398
235.677	51.8478	-8.99181	µm	Spot	Position	1	402
190.893	53.2961	-7.66692	µm	Spot	Position	1	404
177.374	57.0876	-8.30607	µm	Spot	Position	1	405
222.635	73.2984	-7.64527	µm	Spot	Position	1	407
175.05	76.0097	-7.07604	µm	Spot	Position	1	408
195.159	5.77211	-2.64001	µm	Spot	Position	1	409
230.619	5.54572	-2.89702	µm	Spot	Position	1	410
183.259	8.20628	-3.93001	µm	Spot	Position	1	411
183.16	37.2674	-4.14957	µm	Spot	Position	1	414
248.565	40.0274	-3.50458	µm	Spot	Position	1	415
224.269	40.694	-4.64117	µm	Spot	Position	1	416
199.372	49.4435	-2.96229	µm	Spot	Position	1	417
188.273	49.9965	-3.20065	µm	Spot	Position	1	418
231.236	63.4854	-4.32122	µm	Spot	Position	1	420
198.404	64.0912	-3.06129	µm	Spot	Position	1	421
240.459	75.6515	-4.25105	µm	Spot	Position	1	422
222.936	81.7822	-4.88486	µm	Spot	Position	1	423
256.038	66.6465	-35.6075	µm	Spot	Position	1	471
251.2	79.4241	-36.8111	µm	Spot	Position	1	472
252.733	59.8049	-31.4721	µm	Spot	Position	1	475
260.521	63.7271	-29.0606	µm	Spot	Position	1	476
255.14	68.7334	-23.1036	µm	Spot	Position	1	477
261.471	83.003	-23.0724	µm	Spot	Position	1	478
259.932	52.1865	-16.3868	µm	Spot	Position	1	480
260.814	61.4764	-16.4453	µm	Spot	Position	1	481
252.002	60.2958	-6.80102	µm	Spot	Position	1	486
262.558	83.2671	-8.12118	µm	Spot	Position	1	487
266.303	70.6031	-4.15754	µm	Spot	Position	1	490
157.994	119.877	-64	µm	Spot	Position	1	535
157.375	87.4397	-61.3331	µm	Spot	Position	1	536
129.462	93.0066	-61.8157	µm	Spot	Position	1	539
137.376	97.072	-61.5177	µm	Spot	Position	1	540
160.503	109.682	-58.8481	µm	Spot	Position	1	544
141.582	125.092	-61.4428	µm	Spot	Position	1	545
136.43	86.7051	-55.4732	µm	Spot	Position	1	550
134.748	108.867	-54.4946	µm	Spot	Position	1	551
127.319	85.3047	-51.8087	µm	Spot	Position	1	554
145.481	94.2431	-50.59	µm	Spot	Position	1	555
155.452	96.5302	-51.5735	µm	Spot	Position	1	556
113.118	98.3577	-50.7849	µm	Spot	Position	1	557
156.292	106.41	-51.206	µm	Spot	Position	1	558
164.272	112.527	-50.3452	µm	Spot	Position	1	559
147.573	120.551	-50.0766	µm	Spot	Position	1	560
156.567	121.068	-52.3376	µm	Spot	Position	1	561
155.684	133.21	-51.2101	µm	Spot	Position	1	562
163.539	146.295	-50.5662	µm	Spot	Position	1	563
160.378	88.494	-46.9994	µm	Spot	Position	1	564
131.506	93.8778	-47.4301	µm	Spot	Position	1	565
139.104	121.203	-47.0187	µm	Spot	Position	1	566
122.402	124.924	-46.0351	µm	Spot	Position	1	567
145.32	139.295	-46.3599	µm	Spot	Position	1	569
121.038	95.4981	-42.6573	µm	Spot	Position	1	570
132.864	120.585	-42.8464	µm	Spot	Position	1	571
130.047	133.517	-43.3498	µm	Spot	Position	1	573
162.818	136.45	-43.3937	µm	Spot	Position	1	574
163.655	146.636	-45.3144	µm	Spot	Position	1	575
107.289	90.6044	-40.2816	µm	Spot	Position	1	577
108.06	107.833	-39.5622	µm	Spot	Position	1	580
148.181	114.638	-38.9962	µm	Spot	Position	1	581
144.896	129.483	-41.3403	µm	Spot	Position	1	582
160.556	87.2128	-35.5987	µm	Spot	Position	1	583
113.78	90.4199	-37.1388	µm	Spot	Position	1	584
141.637	91.2272	-34.4855	µm	Spot	Position	1	585
148.563	101.106	-36.5743	µm	Spot	Position	1	586
118.342	105.903	-35.5282	µm	Spot	Position	1	587
154.956	127.004	-37.0194	µm	Spot	Position	1	589
120.107	127.098	-36.2307	µm	Spot	Position	1	590
152.154	134.8	-36.9047	µm	Spot	Position	1	591
135.682	135.886	-34.6692	µm	Spot	Position	1	592
123.352	84.0326	-32.0779	µm	Spot	Position	1	593
129.779	103.232	-31.8053	µm	Spot	Position	1	594
131.465	115.201	-32.758	µm	Spot	Position	1	595
149.198	129.229	-30.108	µm	Spot	Position	1	596
146.965	146.392	-31.5209	µm	Spot	Position	1	597
134.239	147.498	-32.4882	µm	Spot	Position	1	598
141.586	89.6892	-27.0441	µm	Spot	Position	1	599
103.249	92.8527	-28.1392	µm	Spot	Position	1	601
99.2739	104.284	-27.1958	µm	Spot	Position	1	605
151.477	106.94	-27.043	µm	Spot	Position	1	606
127.589	109.333	-27.171	µm	Spot	Position	1	607
118.232	114.205	-27.8486	µm	Spot	Position	1	609
142.438	119.625	-27.2946	µm	Spot	Position	1	610
163.946	123.811	-28.7367	µm	Spot	Position	1	611
128.047	128.135	-28.8942	µm	Spot	Position	1	612
124.932	137.775	-26.1138	µm	Spot	Position	1	613
129.15	94.3351	-23.2851	µm	Spot	Position	1	614
104.376	100.46	-23.3128	µm	Spot	Position	1	615
96.8141	107.238	-23.0952	µm	Spot	Position	1	616
156.082	123.466	-23.1897	µm	Spot	Position	1	617
157.529	133.584	-25.0583	µm	Spot	Position	1	618
145.09	139.58	-22.8784	µm	Spot	Position	1	619
157.276	142.412	-22.3678	µm	Spot	Position	1	620
165.221	147.071	-25.0067	µm	Spot	Position	1	621
141.664	147.312	-22.4276	µm	Spot	Position	1	622
96.0854	91.5822	-21.3764	µm	Spot	Position	1	623
93.4069	97.7853	-18.6083	µm	Spot	Position	1	625
166.806	105.364	-19.9755	µm	Spot	Position	1	626
139.896	125.104	-20.1445	µm	Spot	Position	1	627
107.969	128.399	-19.6328	µm	Spot	Position	1	628
151.733	156.827	-20.0349	µm	Spot	Position	1	630
113.426	101.749	-15.8007	µm	Spot	Position	1	632
148.878	121.324	-14.9463	µm	Spot	Position	1	634
118.665	124.083	-15.1028	µm	Spot	Position	1	635
166.732	92.5857	-12.561	µm	Spot	Position	1	638
147.895	95.4239	-12.4147	µm	Spot	Position	1	639
94.8429	100.791	-11.1101	µm	Spot	Position	1	640
116.66	103.363	-12.3742	µm	Spot	Position	1	641
144.789	105.871	-10.935	µm	Spot	Position	1	642
97.0544	109.208	-10.9978	µm	Spot	Position	1	643
129.335	117.307	-12.6911	µm	Spot	Position	1	644
166.808	131.611	-13.4252	µm	Spot	Position	1	645
129.733	139.83	-12.2074	µm	Spot	Position	1	646
156.995	144.378	-12.0159	µm	Spot	Position	1	647
165.836	84.0681	-8.54028	µm	Spot	Position	1	648
102.502	87.4265	-8.40582	µm	Spot	Position	1	649
129.08	107.012	-7.67049	µm	Spot	Position	1	650
105.255	115.867	-7.88717	µm	Spot	Position	1	651
160.698	119.422	-6.04368	µm	Spot	Position	1	652
121.541	122.141	-7.4814	µm	Spot	Position	1	653
136.005	129.546	-6.69289	µm	Spot	Position	1	654
119.158	140.73	-8.42001	µm	Spot	Position	1	655
140.587	142.712	-8.56492	µm	Spot	Position	1	656
90.4974	84.3561	-4.27152	µm	Spot	Position	1	657
125.714	96.1758	-3.78129	µm	Spot	Position	1	658
140.8	97.4547	-3.59032	µm	Spot	Position	1	659
97.4643	103.229	-5.41559	µm	Spot	Position	1	661
162.971	108.529	-3.82626	µm	Spot	Position	1	662
139.626	112.088	-4.2737	µm	Spot	Position	1	663
141.2	118.907	-5.49706	µm	Spot	Position	1	665
109.634	123.6	-4.29677	µm	Spot	Position	1	666
151.145	153.318	-2.54694	µm	Spot	Position	1	667
140.689	154.93	-3.63353	µm	Spot	Position	1	668
181.009	85.1072	-64	µm	Spot	Position	1	670
179.233	99.1257	-64	µm	Spot	Position	1	671
174.185	129.257	-64	µm	Spot	Position	1	672
176.388	83.5234	-60.4287	µm	Spot	Position	1	673
194.384	106.251	-60.5327	µm	Spot	Position	1	674
195.735	127.153	-59.3987	µm	Spot	Position	1	677
239.999	91.1865	-55.7632	µm	Spot	Position	1	688
196.005	92.109	-55.3626	µm	Spot	Position	1	689
214.424	96.8025	-55.9897	µm	Spot	Position	1	690
235.952	101.59	-55.066	µm	Spot	Position	1	691
201.969	86.988	-51.9026	µm	Spot	Position	1	693
170.257	93.3563	-51.5651	µm	Spot	Position	1	695
175.496	107.557	-50.3943	µm	Spot	Position	1	696
222.364	109.836	-53.0294	µm	Spot	Position	1	697
211.907	115.797	-52.6997	µm	Spot	Position	1	698
241.088	84.9646	-47.6585	µm	Spot	Position	1	700
226.279	96.5164	-47.701	µm	Spot	Position	1	701
206.733	101.494	-49.1414	µm	Spot	Position	1	702
192.198	114.512	-48.8073	µm	Spot	Position	1	703
209.661	118.516	-46.4842	µm	Spot	Position	1	704
227.449	122.105	-46.9431	µm	Spot	Position	1	705
200.512	133.898	-46.4814	µm	Spot	Position	1	706
169.358	87.0746	-44.4855	µm	Spot	Position	1	707
234.224	87.5361	-43.2351	µm	Spot	Position	1	708
200.681	89.9925	-44.2837	µm	Spot	Position	1	709
243.629	94.4559	-43.5412	µm	Spot	Position	1	710
186.052	103.439	-44.606	µm	Spot	Position	1	711
239.012	104.097	-43.4556	µm	Spot	Position	1	712
180.899	116.397	-43.4398	µm	Spot	Position	1	713
171.138	123.587	-43.2688	µm	Spot	Position	1	714
191.973	103.38	-41.7432	µm	Spot	Position	1	715
230.328	131.156	-40.1176	µm	Spot	Position	1	718
212.849	144.457	-39.5698	µm	Spot	Position	1	719
185.359	148.976	-41.2329	µm	Spot	Position	1	720
180.992	87.817	-34.6717	µm	Spot	Position	1	721
239.678	90.949	-37.4697	µm	Spot	Position	1	722
215.648	93.9297	-34.7652	µm	Spot	Position	1	723
206.644	114.901	-35.3495	µm	Spot	Position	1	725
196.943	123.968	-36.5567	µm	Spot	Position	1	726
189.736	86.4041	-32.6311	µm	Spot	Position	1	727
199.831	97.2871	-30.6537	µm	Spot	Position	1	729
225.422	105.952	-32.578	µm	Spot	Position	1	730
232.615	115.469	-33.324	µm	Spot	Position	1	732
230.31	133.961	-31.3668	µm	Spot	Position	1	733
188.992	139.268	-31.4387	µm	Spot	Position	1	735
204.781	85.8793	-27.1033	µm	Spot	Position	1	737
250.155	86.0949	-28.1797	µm	Spot	Position	1	738
229.867	98.2477	-28.3094	µm	Spot	Position	1	740
192.735	102.347	-26.5178	µm	Spot	Position	1	741
173.573	107.065	-29.1525	µm	Spot	Position	1	742
188.534	121.731	-27.9779	µm	Spot	Position	1	743
215.339	126.718	-27.419	µm	Spot	Position	1	744
183.72	89.5551	-23.3238	µm	Spot	Position	1	746
248.733	95.4131	-23.892	µm	Spot	Position	1	747
181.886	126.727	-22.5694	µm	Spot	Position	1	749
202.575	129.008	-24.3828	µm	Spot	Position	1	750
178.59	136.699	-23.2969	µm	Spot	Position	1	752
243.973	89.9834	-19.7691	µm	Spot	Position	1	753
177.086	97.193	-18.9013	µm	Spot	Position	1	754
215.044	112.688	-19.9726	µm	Spot	Position	1	755
225.909	120.696	-19.9351	µm	Spot	Position	1	756
175.071	124.308	-18.1155	µm	Spot	Position	1	757
184.656	139.511	-21.0439	µm	Spot	Position	1	758
180.244	155.092	-20.2468	µm	Spot	Position	1	759
227.67	89.072	-16.7604	µm	Spot	Position	1	760
227.761	108.203	-16.6539	µm	Spot	Position	1	762
187.105	117.483	-16.2333	µm	Spot	Position	1	764
224.742	131.431	-15.3602	µm	Spot	Position	1	765
213.42	136.651	-16.3632	µm	Spot	Position	1	766
192.766	143.62	-17.7024	µm	Spot	Position	1	767
213.211	156.444	-15.5532	µm	Spot	Position	1	768
208.346	96.2486	-12.6584	µm	Spot	Position	1	770
188.624	108.162	-10.8705	µm	Spot	Position	1	772
243.087	113.624	-13.2149	µm	Spot	Position	1	774
209.246	122.853	-11.025	µm	Spot	Position	1	775
185.986	166.493	-11.8862	µm	Spot	Position	1	776
204.419	84.3586	-7.59919	µm	Spot	Position	1	777
176.615	85.5853	-7.55351	µm	Spot	Position	1	778
242.336	109.04	-7.80672	µm	Spot	Position	1	779
215.877	117.307	-8.65626	µm	Spot	Position	1	780
229.65	120.3	-8.87358	µm	Spot	Position	1	781
196.51	133.935	-7.53653	µm	Spot	Position	1	782
234.629	133.859	-7.92213	µm	Spot	Position	1	783
206.452	134.662	-8.07873	µm	Spot	Position	1	784
241.041	138.524	-8.47333	µm	Spot	Position	1	785
180.836	114.385	-3.41258	µm	Spot	Position	1	786
169.409	139.204	-4.05367	µm	Spot	Position	1	787
175.349	145.412	-5.66698	µm	Spot	Position	1	789
252.166	83.7741	-43.3927	µm	Spot	Position	1	825
256.358	93.1899	-30.4677	µm	Spot	Position	1	829
250.513	114.247	-23.6606	µm	Spot	Position	1	831
260.726	103.652	-17.1507	µm	Spot	Position	1	834
252.712	107.243	-14.4908	µm	Spot	Position	1	835
140.467	18.7296	0.58744	µm	Spot	Position	1	840
163.923	19.0407	1.52927	µm	Spot	Position	1	841
156.852	30.3954	0.58564	µm	Spot	Position	1	842
160.526	38.9133	-0.120522	µm	Spot	Position	1	844
99.6666	44.0978	0.481529	µm	Spot	Position	1	845
96.6278	57.5763	0.898094	µm	Spot	Position	1	846
116.23	75.3314	-1.61377	µm	Spot	Position	1	847
138.255	75.9108	0.0504303	µm	Spot	Position	1	848
108.48	80.0513	1.16036	µm	Spot	Position	1	849
144.617	4.41691	2.80477	µm	Spot	Position	1	850
128.453	16.019	3.14994	µm	Spot	Position	1	851
112.632	28.2994	4.60049	µm	Spot	Position	1	853
106.858	36.8218	4.88306	µm	Spot	Position	1	854
98.6871	49.4652	2.21135	µm	Spot	Position	1	855
142.326	60.7067	3.2592	µm	Spot	Position	1	856
129.842	62.7691	2.78938	µm	Spot	Position	1	857
117.432	63.9581	3.80174	µm	Spot	Position	1	858
108.574	67.9158	4.17856	µm	Spot	Position	1	859
146.222	69.5206	4.361	µm	Spot	Position	1	860
127.098	74.1634	5.45933	µm	Spot	Position	1	861
149.896	82.6406	2.10538	µm	Spot	Position	1	862
165.147	4.68201	7.79638	µm	Spot	Position	1	863
152.067	5.865	8.51705	µm	Spot	Position	1	864
108.908	26.0716	8.65139	µm	Spot	Position	1	866
139.754	26.5219	8.44287	µm	Spot	Position	1	867
115.678	32.4215	8.55043	µm	Spot	Position	1	868
128.8	35.4631	7.06657	µm	Spot	Position	1	869
151.025	42.0262	8.65845	µm	Spot	Position	1	870
130.28	49.1696	7.79164	µm	Spot	Position	1	871
116.534	50.0735	8.13396	µm	Spot	Position	1	873
129.718	66.2402	7.67291	µm	Spot	Position	1	875
111.562	68.688	8.19086	µm	Spot	Position	1	876
142.44	80.5732	7.93282	µm	Spot	Position	1	878
162.087	82.9315	7.59177	µm	Spot	Position	1	879
162.87	4.60984	12.2449	µm	Spot	Position	1	880
136.538	14.0781	13.175	µm	Spot	Position	1	881
164.468	24.4505	12.0835	µm	Spot	Position	1	882
145.852	17.2768	17.7449	µm	Spot	Position	1	885
165.82	17.9633	17.029	µm	Spot	Position	1	886
122.021	23.0159	15.8893	µm	Spot	Position	1	887
138.589	26.3019	17.5932	µm	Spot	Position	1	888
110.18	28.3663	14.737	µm	Spot	Position	1	889
133.984	35.3012	16.2993	µm	Spot	Position	1	890
114.343	40.7522	16.3979	µm	Spot	Position	1	891
121.918	48.4226	16.184	µm	Spot	Position	1	892
134.36	51.7119	15.2143	µm	Spot	Position	1	893
111.702	55.8194	15.2464	µm	Spot	Position	1	894
120.351	67.9756	16.5994	µm	Spot	Position	1	895
158.232	72.8389	16.04	µm	Spot	Position	1	896
121.444	54.544	20.2964	µm	Spot	Position	1	899
157.033	55.944	19.1019	µm	Spot	Position	1	900
163.212	57.7189	20.8573	µm	Spot	Position	1	901
136.083	59.299	21.5599	µm	Spot	Position	1	902
113.371	60.9218	19.9591	µm	Spot	Position	1	903
137.857	69.4152	20.6221	µm	Spot	Position	1	904
108.388	72.1258	20.9442	µm	Spot	Position	1	905
121.63	81.8936	19.7528	µm	Spot	Position	1	906
162.272	5.26877	24.149	µm	Spot	Position	1	908
148.187	8.5324	24.0774	µm	Spot	Position	1	909
127.292	22.7816	24.3925	µm	Spot	Position	1	910
119.459	33.494	24.2686	µm	Spot	Position	1	911
101.708	43.2574	25.5275	µm	Spot	Position	1	913
163.086	69.1254	23.5811	µm	Spot	Position	1	916
94.4221	73.9951	23.3773	µm	Spot	Position	1	917
125.291	77.6495	24.2919	µm	Spot	Position	1	918
128.209	45.4668	27.7674	µm	Spot	Position	1	920
142.52	56.393	27.5481	µm	Spot	Position	1	921
103.881	67.0562	28.8449	µm	Spot	Position	1	922
92.7315	82.9249	29.1141	µm	Spot	Position	1	923
155.822	13.8552	32.4234	µm	Spot	Position	1	926
136.229	15.9263	32.3807	µm	Spot	Position	1	927
139.687	35.0994	31.888	µm	Spot	Position	1	929
138.085	78.9159	33.315	µm	Spot	Position	1	934
138.789	5.82294	35.4007	µm	Spot	Position	1	935
156.736	39.2371	36.722	µm	Spot	Position	1	937
133.767	48.2838	35.2582	µm	Spot	Position	1	938
156.159	54.9313	35.9909	µm	Spot	Position	1	939
121.961	68.3225	37.238	µm	Spot	Position	1	941
123.865	76.5492	34.745	µm	Spot	Position	1	942
133.828	37.5879	40.4846	µm	Spot	Position	1	943
141.609	56.0654	40.6347	µm	Spot	Position	1	944
137.854	64.6988	40.5359	µm	Spot	Position	1	945
153.285	70.1317	38.3631	µm	Spot	Position	1	946
95.9539	74.0243	39.9679	µm	Spot	Position	1	947
146.498	79.8966	40.8538	µm	Spot	Position	1	949
161.927	4.79414	44.0597	µm	Spot	Position	1	950
150.356	28.3939	44.9757	µm	Spot	Position	1	954
116.278	38.7213	45.2029	µm	Spot	Position	1	955
142.525	44.2486	42.718	µm	Spot	Position	1	957
132.167	49.5431	44.4929	µm	Spot	Position	1	958
165.808	49.7803	43.9518	µm	Spot	Position	1	959
155.825	52.5786	43.9319	µm	Spot	Position	1	960
148.548	74.7898	44.1215	µm	Spot	Position	1	962
130.087	79.9368	45.145	µm	Spot	Position	1	963
105.83	81.8979	44.9111	µm	Spot	Position	1	964
154.792	10.7804	50.6859	µm	Spot	Position	1	970
127.589	74.2198	52.7419	µm	Spot	Position	1	978
112.856	51.6816	58.999	µm	Spot	Position	1	987
176.332	11.257	0.206551	µm	Spot	Position	1	994
211.099	22.9839	1.30769	µm	Spot	Position	1	996
172.452	29.9404	0.511223	µm	Spot	Position	1	997
233.905	32.6745	0.763428	µm	Spot	Position	1	998
220.213	41.734	0.939713	µm	Spot	Position	1	999
173.019	43.488	-1.16216	µm	Spot	Position	1	1000
170.978	60.402	0.471642	µm	Spot	Position	1	1001
167.712	70.0198	-0.538887	µm	Spot	Position	1	1003
213.815	72.0074	0.903084	µm	Spot	Position	1	1004
174.068	78.2525	-0.776455	µm	Spot	Position	1	1005
236.856	82.2405	-0.913681	µm	Spot	Position	1	1007
213.305	4.86199	4.6647	µm	Spot	Position	1	1008
225.399	4.67214	4.72332	µm	Spot	Position	1	1009
197.187	23.3182	5.1405	µm	Spot	Position	1	1011
243.907	41.5298	4.73709	µm	Spot	Position	1	1012
174.725	50.0236	5.23424	µm	Spot	Position	1	1013
217.257	78.313	5.03922	µm	Spot	Position	1	1015
173.007	4.3586	7.36298	µm	Spot	Position	1	1016
195.823	4.16389	7.80006	µm	Spot	Position	1	1017
203.34	37.5314	7.53185	µm	Spot	Position	1	1019
229.519	59.1995	6.54966	µm	Spot	Position	1	1023
208.457	62.3206	7.92097	µm	Spot	Position	1	1024
191.428	69.6192	9.16104	µm	Spot	Position	1	1025
249.863	71.3797	8.65743	µm	Spot	Position	1	1026
207.31	10.0835	12.9393	µm	Spot	Position	1	1029
215.891	11.1768	12.5744	µm	Spot	Position	1	1030
234.644	13.9202	12.1514	µm	Spot	Position	1	1031
180.535	29.0857	10.768	µm	Spot	Position	1	1033
180.383	69.4272	12.5229	µm	Spot	Position	1	1036
202.829	75.7302	12.3672	µm	Spot	Position	1	1037
244.854	80.3839	12.6799	µm	Spot	Position	1	1038
188.196	4.69073	16.3098	µm	Spot	Position	1	1040
231.331	44.2501	15.6028	µm	Spot	Position	1	1042
241.005	68.1645	15.649	µm	Spot	Position	1	1047
210.712	73.7843	16.5432	µm	Spot	Position	1	1048
175.529	79.4971	17.8854	µm	Spot	Position	1	1049
211.748	4.96563	21.7082	µm	Spot	Position	1	1050
198.841	7.17446	21.9352	µm	Spot	Position	1	1051
166.841	27.7061	20.0475	µm	Spot	Position	1	1052
249.749	62.5674	18.8169	µm	Spot	Position	1	1062
175.913	64.8533	21.4649	µm	Spot	Position	1	1063
197.023	81.1666	18.3704	µm	Spot	Position	1	1064
224.431	80.8549	19.7901	µm	Spot	Position	1	1065
237.396	1.7794	24.8277	µm	Spot	Position	1	1066
219.344	8.68503	24.0135	µm	Spot	Position	1	1067
183.146	12.2834	23.1273	µm	Spot	Position	1	1068
210.823	49.6552	24.6113	µm	Spot	Position	1	1071
243.156	52.2629	24.4204	µm	Spot	Position	1	1072
203.643	71.048	24.2266	µm	Spot	Position	1	1073
197.521	7.01433	28.1172	µm	Spot	Position	1	1074
246.674	20.969	27.4074	µm	Spot	Position	1	1078
188.442	46.6044	28.136	µm	Spot	Position	1	1082
204.384	48.3373	26.9599	µm	Spot	Position	1	1084
219.732	61.1837	27.465	µm	Spot	Position	1	1086
188.693	70.2672	28.6471	µm	Spot	Position	1	1087
246.669	70.8532	28.5482	µm	Spot	Position	1	1088
169.23	4.53119	31.4313	µm	Spot	Position	1	1090
180.553	5.92242	31.8785	µm	Spot	Position	1	1091
232.77	21.6147	30.5598	µm	Spot	Position	1	1094
216.904	59.7325	31.993	µm	Spot	Position	1	1099
202.016	76.5664	31.6737	µm	Spot	Position	1	1100
174.067	82.5301	30.6828	µm	Spot	Position	1	1101
213.36	57.7366	35.6644	µm	Spot	Position	1	1112
205.172	69.8688	37.6058	µm	Spot	Position	1	1114
236.963	82.7541	35.3427	µm	Spot	Position	1	1116
195.04	59.4599	38.1977	µm	Spot	Position	1	1118
233.237	59.7459	39.7037	µm	Spot	Position	1	1119
248.361	72.22	38.3593	µm	Spot	Position	1	1121
174.89	75.3097	41.2078	µm	Spot	Position	1	1122
213.69	80.947	40.2525	µm	Spot	Position	1	1123
206.262	7.42487	44.4428	µm	Spot	Position	1	1125
183.751	31.681	44.3994	µm	Spot	Position	1	1128
178.996	4.586	49.2927	µm	Spot	Position	1	1133
240.192	59.5676	47.5326	µm	Spot	Position	1	1137
222.43	79.4288	48.9191	µm	Spot	Position	1	1142
267.65	46.0775	4.88078	µm	Spot	Position	1	1172
255.956	17.2286	12.1208	µm	Spot	Position	1	1177
267.404	78.8133	11.6844	µm	Spot	Position	1	1179
252.096	81.2386	20.8233	µm	Spot	Position	1	1182
268.423	52.8557	24.6343	µm	Spot	Position	1	1183
259.265	70.8703	27.6504	µm	Spot	Position	1	1185
263.795	82.3484	27.7716	µm	Spot	Position	1	1186
269.12	73.1113	32.8603	µm	Spot	Position	1	1188
260.864	41.6587	35.8425	µm	Spot	Position	1	1189
253.476	81.4916	36.976	µm	Spot	Position	1	1192
261.193	67.2919	41.0461	µm	Spot	Position	1	1193
263.448	66.9889	47.5452	µm	Spot	Position	1	1194
147.542	94.7999	0.82637	µm	Spot	Position	1	1202
110.344	104.472	-0.57745	µm	Spot	Position	1	1203
119.863	113.737	-0.687313	µm	Spot	Position	1	1204
157.8	126.921	-1.18227	µm	Spot	Position	1	1205
106.82	134.561	0.3657	µm	Spot	Position	1	1206
159.597	134.715	-1.45074	µm	Spot	Position	1	1207
149.092	135.376	-1.16484	µm	Spot	Position	1	1208
161.938	149.149	0.527954	µm	Spot	Position	1	1209
128.398	150.361	0.54026	µm	Spot	Position	1	1210
121.804	86.0992	4.70933	µm	Spot	Position	1	1211
140.739	86.4183	4.77167	µm	Spot	Position	1	1212
160.644	90.9204	4.61982	µm	Spot	Position	1	1213
120.074	100.609	4.06298	µm	Spot	Position	1	1214
149.168	106.629	4.38909	µm	Spot	Position	1	1215
144.675	119.999	3.86268	µm	Spot	Position	1	1216
131.851	122.829	3.93291	µm	Spot	Position	1	1217
119.747	126.642	3.52757	µm	Spot	Position	1	1218
112.041	132.874	5.00901	µm	Spot	Position	1	1219
136.529	142.723	2.92793	µm	Spot	Position	1	1220
124.283	146.194	3.54443	µm	Spot	Position	1	1221
128.702	154.244	5.04205	µm	Spot	Position	1	1222
139.094	160.619	3.44044	µm	Spot	Position	1	1223
100.818	86.252	8.22639	µm	Spot	Position	1	1224
97.2899	101.001	8.44212	µm	Spot	Position	1	1225
162.464	109.421	7.07247	µm	Spot	Position	1	1227
101.625	123.709	8.41097	µm	Spot	Position	1	1228
148.142	123.629	9.48943	µm	Spot	Position	1	1229
130.765	135.19	7.08928	µm	Spot	Position	1	1231
106.323	138.053	8.9576	µm	Spot	Position	1	1232
151.335	142.754	7.92367	µm	Spot	Position	1	1233
139.976	153.785	9.91831	µm	Spot	Position	1	1234
165.211	162.672	9.15524	µm	Spot	Position	1	1235
147.783	86.4773	13.411	µm	Spot	Position	1	1236
121.616	107.688	11.9683	µm	Spot	Position	1	1237
113.132	115.381	12.8034	µm	Spot	Position	1	1238
138.576	124.761	10.7237	µm	Spot	Position	1	1239
113.528	130.064	13.3783	µm	Spot	Position	1	1240
139.704	139.654	11.9072	µm	Spot	Position	1	1241
157.915	156.232	12.959	µm	Spot	Position	1	1242
153.78	93.9924	15.8392	µm	Spot	Position	1	1243
142.646	96.1003	15.3797	µm	Spot	Position	1	1244
163.535	98.63	16.3518	µm	Spot	Position	1	1245
113.72	100.327	16.06	µm	Spot	Position	1	1246
107.253	105.178	15.4543	µm	Spot	Position	1	1247
104.021	115.87	15.4634	µm	Spot	Position	1	1248
154.415	116.794	16.7979	µm	Spot	Position	1	1249
143.056	127.805	16.7654	µm	Spot	Position	1	1251
158.014	138.164	16.9791	µm	Spot	Position	1	1252
162.31	145.67	14.4757	µm	Spot	Position	1	1253
150.737	147.487	16.3034	µm	Spot	Position	1	1254
133.676	154.183	16.6271	µm	Spot	Position	1	1255
112.164	93.7908	20.0324	µm	Spot	Position	1	1258
118.508	94.6802	21.1533	µm	Spot	Position	1	1259
153.85	104.664	20.6387	µm	Spot	Position	1	1260
134.465	107.636	21.2669	µm	Spot	Position	1	1261
120.04	115.945	19.4128	µm	Spot	Position	1	1262
133.51	128.07	19.5583	µm	Spot	Position	1	1263
123.422	145.783	20.5936	µm	Spot	Position	1	1264
137.75	161.272	19.8722	µm	Spot	Position	1	1265
156.182	92.2773	25.825	µm	Spot	Position	1	1266
133.664	96.9914	23.6877	µm	Spot	Position	1	1267
101.606	99.2819	23.2385	µm	Spot	Position	1	1268
142.726	102.973	24.5365	µm	Spot	Position	1	1269
95.4381	117.926	24.8572	µm	Spot	Position	1	1270
104.139	125.624	24.1416	µm	Spot	Position	1	1272
116.206	134.249	24.6084	µm	Spot	Position	1	1274
154.949	137.984	24.2043	µm	Spot	Position	1	1275
135.688	148.757	24.1746	µm	Spot	Position	1	1276
153.365	152.241	24.2079	µm	Spot	Position	1	1277
164.124	152.309	24.4875	µm	Spot	Position	1	1278
125.578	156.525	25.0387	µm	Spot	Position	1	1279
106.757	86.6631	28.4158	µm	Spot	Position	1	1281
165.017	95.9076	27.8233	µm	Spot	Position	1	1282
123.18	105.012	28.8654	µm	Spot	Position	1	1283
117.517	120.085	28.0069	µm	Spot	Position	1	1284
160.555	120.333	27.7201	µm	Spot	Position	1	1285
106.269	121.994	27.819	µm	Spot	Position	1	1286
143.87	92.8932	32.1729	µm	Spot	Position	1	1287
96.0406	102.009	31.8359	µm	Spot	Position	1	1288
114.556	104.054	32.983	µm	Spot	Position	1	1289
150.452	103.857	30.9399	µm	Spot	Position	1	1290
106.038	108.593	30.5417	µm	Spot	Position	1	1291
150.325	117.24	31.0226	µm	Spot	Position	1	1292
119.096	128.814	32.6226	µm	Spot	Position	1	1293
143.024	128.699	30.6609	µm	Spot	Position	1	1294
127.266	131.297	30.8921	µm	Spot	Position	1	1295
112.357	139.203	30.7223	µm	Spot	Position	1	1296
122.996	90.2823	37.4716	µm	Spot	Position	1	1297
98.4577	103.656	36.9961	µm	Spot	Position	1	1298
139.079	105.247	34.0603	µm	Spot	Position	1	1299
166.693	110.776	35.7716	µm	Spot	Position	1	1300
159.692	113.209	36.0993	µm	Spot	Position	1	1301
102.018	120.287	35.9825	µm	Spot	Position	1	1303
134.557	142.975	36.0419	µm	Spot	Position	1	1306
120.201	144.125	35.2852	µm	Spot	Position	1	1307
137.504	85.1184	39.5765	µm	Spot	Position	1	1308
163.292	91.5689	41.5768	µm	Spot	Position	1	1309
111.379	102.892	39.7252	µm	Spot	Position	1	1311
140.287	115.58	41.377	µm	Spot	Position	1	1312
131.611	134.282	39.5861	µm	Spot	Position	1	1315
146.418	146.705	39.2044	µm	Spot	Position	1	1316
159.445	148.716	40.5828	µm	Spot	Position	1	1317
126.555	153.241	38.7516	µm	Spot	Position	1	1318
119.883	86.0365	44.8993	µm	Spot	Position	1	1319
120.244	105.841	42.8517	µm	Spot	Position	1	1320
102.075	119.474	42.6887	µm	Spot	Position	1	1322
123.154	127.399	44.3964	µm	Spot	Position	1	1323
115.63	139.307	44.1603	µm	Spot	Position	1	1327
163.546	155.136	42.5603	µm	Spot	Position	1	1328
141.9	92.7924	47.8929	µm	Spot	Position	1	1329
130.353	128.968	48.8249	µm	Spot	Position	1	1332
149.855	145.688	46.9347	µm	Spot	Position	1	1333
139.218	157.249	49.0749	µm	Spot	Position	1	1334
128.074	97.8895	50.3961	µm	Spot	Position	1	1336
158.82	100.219	50.9172	µm	Spot	Position	1	1338
142.77	106.369	52.2997	µm	Spot	Position	1	1339
145.937	124.169	53.1314	µm	Spot	Position	1	1341
141.687	139.248	51.6716	µm	Spot	Position	1	1342
157.564	142.768	51.4461	µm	Spot	Position	1	1343
125.277	144.025	53.0544	µm	Spot	Position	1	1344
128.617	102.062	56.0081	µm	Spot	Position	1	1346
156.606	146	59.999	µm	Spot	Position	1	1352
189.531	89.9426	1.59111	µm	Spot	Position	1	1354
239.203	91.8124	-0.871799	µm	Spot	Position	1	1355
229.135	93.0475	1.00569	µm	Spot	Position	1	1356
213.886	94.51	0.0436859	µm	Spot	Position	1	1357
202.828	103.607	-0.163807	µm	Spot	Position	1	1358
191.7	116.564	1.03567	µm	Spot	Position	1	1360
183.542	125.809	-0.885517	µm	Spot	Position	1	1361
176.19	127.52	-0.505722	µm	Spot	Position	1	1362
173.333	136.682	0.568245	µm	Spot	Position	1	1364
184.199	154.32	0.649689	µm	Spot	Position	1	1365
180.018	98.6594	2.71122	µm	Spot	Position	1	1367
235.55	103.085	4.02061	µm	Spot	Position	1	1368
217	103.822	2.99616	µm	Spot	Position	1	1369
231.809	121.796	3.9922	µm	Spot	Position	1	1370
207.687	89.9733	9.37334	µm	Spot	Position	1	1373
216.224	92.0139	6.89355	µm	Spot	Position	1	1375
195.36	110.791	8.87743	µm	Spot	Position	1	1377
243.152	112.667	8.52578	µm	Spot	Position	1	1378
216.989	114.91	8.66655	µm	Spot	Position	1	1379
177.972	116.982	8.08183	µm	Spot	Position	1	1380
167.332	126.389	7.95009	µm	Spot	Position	1	1381
213.654	136.349	7.29614	µm	Spot	Position	1	1382
182.417	147.345	7.68965	µm	Spot	Position	1	1383
167.413	151.584	7.46779	µm	Spot	Position	1	1384
233.815	87.8488	11.6451	µm	Spot	Position	1	1385
225.112	95.4445	13.2453	µm	Spot	Position	1	1386
213.707	159.356	13.028	µm	Spot	Position	1	1390
211.44	87.1017	15.9822	µm	Spot	Position	1	1392
174.301	89.6661	15.853	µm	Spot	Position	1	1393
245.166	93.5398	15.4821	µm	Spot	Position	1	1394
193.779	99.5113	16.5001	µm	Spot	Position	1	1395
173.837	100.773	16.118	µm	Spot	Position	1	1396
220.127	101.707	17.8255	µm	Spot	Position	1	1397
181.427	118.233	15.5746	µm	Spot	Position	1	1398
180.37	135.182	16.5219	µm	Spot	Position	1	1399
197.401	140.395	14.8797	µm	Spot	Position	1	1400
187.776	109.242	19.7936	µm	Spot	Position	1	1403
205.422	118.935	20.6549	µm	Spot	Position	1	1404
233.289	128.833	20.4443	µm	Spot	Position	1	1406
211.639	132.061	21.157	µm	Spot	Position	1	1407
170.167	133.982	20.5026	µm	Spot	Position	1	1409
199.182	88.8113	25.3541	µm	Spot	Position	1	1412
240.125	98.6064	24.3185	µm	Spot	Position	1	1414
210.574	99.9339	24.8208	µm	Spot	Position	1	1415
169.159	123.474	24.9168	µm	Spot	Position	1	1416
225.193	138.337	22.9001	µm	Spot	Position	1	1417
206.859	140.299	23.7002	µm	Spot	Position	1	1418
247.809	91.1512	29.1147	µm	Spot	Position	1	1421
184.235	101.464	27.6619	µm	Spot	Position	1	1423
183.023	118.82	27.9534	µm	Spot	Position	1	1424
202.118	120.509	26.6033	µm	Spot	Position	1	1425
188.673	121.708	27.6336	µm	Spot	Position	1	1426
167.183	143.845	27.6189	µm	Spot	Position	1	1427
180.798	151.52	30.7916	µm	Spot	Position	1	1431
169.722	159.732	32.2554	µm	Spot	Position	1	1432
180.159	90.7858	35.94	µm	Spot	Position	1	1433
195.097	93.5565	35.3965	µm	Spot	Position	1	1434
207.334	102.691	35.7905	µm	Spot	Position	1	1436
236.371	104.764	36.551	µm	Spot	Position	1	1437
181.733	105.818	36.1609	µm	Spot	Position	1	1438
207.04	122.916	35.7327	µm	Spot	Position	1	1439
184.9	136.025	36.0643	µm	Spot	Position	1	1440
168.375	136.416	37.7599	µm	Spot	Position	1	1441
217.937	153.87	35.5886	µm	Spot	Position	1	1442
184.697	88.5356	38.3464	µm	Spot	Position	1	1444
175.144	88.9983	39.9327	µm	Spot	Position	1	1445
226.32	93.8629	40.236	µm	Spot	Position	1	1446
190.011	107.249	41.4055	µm	Spot	Position	1	1448
234.758	108.329	39.8464	µm	Spot	Position	1	1449
168.997	105.002	44.2725	µm	Spot	Position	1	1455
214.564	114.884	43.7805	µm	Spot	Position	1	1456
245.868	129.065	44.0573	µm	Spot	Position	1	1458
172.943	154.871	45.2081	µm	Spot	Position	1	1460
169.46	86.0298	49.2433	µm	Spot	Position	1	1461
183.123	98.5267	48.5529	µm	Spot	Position	1	1463
202.719	99.7387	48.9928	µm	Spot	Position	1	1464
235.849	117.452	48.4916	µm	Spot	Position	1	1465
197.17	159.259	48.0363	µm	Spot	Position	1	1467
175.553	162.369	47.4046	µm	Spot	Position	1	1468
244.982	89.5703	51.2323	µm	Spot	Position	1	1470
190.151	101.166	53.5399	µm	Spot	Position	1	1473
185.663	125.684	51.3048	µm	Spot	Position	1	1476
187.239	160.003	52.2184	µm	Spot	Position	1	1480
212.581	112.538	55.0207	µm	Spot	Position	1	1483
208.56	91.9993	58.4286	µm	Spot	Position	1	1487
214.322	144.618	60.0551	µm	Spot	Position	1	1492
266.874	90.7799	5.23812	µm	Spot	Position	1	1496
256.631	99.6288	4.75978	µm	Spot	Position	1	1497
251.857	100.396	8.09634	µm	Spot	Position	1	1500
259.985	110.1	13.0085	µm	Spot	Position	1	1502
268.772	92.2196	16.4622	µm	Spot	Position	1	1503
254.51	96.5625	16.6061	µm	Spot	Position	1	1504
255.065	117.356	29.3674	µm	Spot	Position	1	1505
260.84	94.0441	36.0664	µm	Spot	Position	1	1506
257.217	106.997	37.4905	µm	Spot	Position	1	1507
255.866	91.1018	43.6724	µm	Spot	Position	1	1508
259.619	94.9191	47.1411	µm	Spot	Position	1	1509
251.621	106.048	55.6004	µm	Spot	Position	1	1510
246.019	36.8658	64	µm	Spot	Position	1	1520
170.164	87.1967	64	µm	Spot	Position	1	1525
183.91	153.778	64	µm	Spot	Position	1	1530
