# Supplementary material for: Glucokinase activity controls peripherally located subpopulations of β-cells that lead islet Ca2+ oscillations
Source: eLife. 2025 Feb 12;13:RP103068. doi: 10.7554/eLife.103068 (PMC11820133; doi:10.7554/eLife.103068)
Supplement: Source data 6. [file elife-103068-data6.zip › EJ155 10GPKa F02-1_Statistics/EJ155 10GPKa F02-1_Plot.csv]

Intensity Mean Ch=2 Img=1
====================
Time [s]	Intensity Mean::1000000000::0	Intensity Mean::1000000001::0	Intensity Mean::1000000002::0	Intensity Mean::1000000003::0	Intensity Mean::1000000004::0	Intensity Mean::1000000005::0	Intensity Mean::1000000006::0	Intensity Mean::1000000007::0	Intensity Mean::1000000008::0	Intensity Mean::1000000009::0	Intensity Mean::1000000010::0	Intensity Mean::1000000011::0	Intensity Mean::1000000012::0	Intensity Mean::1000000013::0	Intensity Mean::1000000014::0	Intensity Mean::1000000015::0	Intensity Mean::1000000016::0	Intensity Mean::1000000017::0	Intensity Mean::1000000018::0	Intensity Mean::1000000019::0	Intensity Mean::1000000020::0	Intensity Mean::1000000021::0	Intensity Mean::1000000022::0	Intensity Mean::1000000023::0	Intensity Mean::1000000024::0	Intensity Mean::1000000025::0	Intensity Mean::1000000026::0	Intensity Mean::1000000027::0	Intensity Mean::1000000028::0	Intensity Mean::1000000029::0	Intensity Mean::1000000030::0	Intensity Mean::1000000031::0	Intensity Mean::1000000032::0	Intensity Mean::1000000033::0	Intensity Mean::1000000034::0	Intensity Mean::1000000035::0	Intensity Mean::1000000036::0	Intensity Mean::1000000037::0	Intensity Mean::1000000038::0	Intensity Mean::1000000039::0	Intensity Mean::1000000040::0	Intensity Mean::1000000041::0	Intensity Mean::1000000042::0	Intensity Mean::1000000043::0	Intensity Mean::1000000044::0	Intensity Mean::1000000045::0	Intensity Mean::1000000046::0	Intensity Mean::1000000047::0	Intensity Mean::1000000048::0
0.000000	2028.82	2135.72	2096.29	2265.29	2234.51	1944.83	1942.88	2060.5	2041.84	2355.77	2247.5	1992.4	2010.52	2039.48	2119.09	2418.94	1872.5	1913.61	2073.21	2062.23	2225.85	2359.19	2227.1	2246.53	2039.78	2164.2	2106.66	2146.93	2213.1	2052.93	1913.25	1992	2064.16	2130.95	2289.17	2299.7	1882.72	1895.86	2052.22	2233.04	2232.61	2174.8	2028.64	2328.63	1885.22	1889.03	2015.97	2136.78	2021.29
0.495000	2049.41	2165.27	2129.52	2259.3	2225.17	1931.41	1960.81	2066.52	2056.97	2328.01	2230.49	1981.71	1996.07	2026.46	2086.76	2369.88	1859.43	1902.21	2064.91	2047.93	2207.93	2331.86	2197.52	2226.19	2024.84	2150.02	2096.42	2128.88	2180.63	2024.93	1908.47	1980.73	2053.72	2114.65	2266.12	2275.06	1878.67	1885.76	2043.72	2208.83	2211.21	2148.23	2004	2299.26	1874.22	1873.69	1999.89	2114.78	2001.27
0.990000	2038.51	2157.35	2122.91	2244.38	2213.87	1924.4	1956.41	2061.37	2045.32	2312.38	2213.17	1972.43	1989.27	2017.73	2076.6	2353.55	1856.99	1889.56	2062.6	2039.84	2192.54	2314.83	2183.93	2206.51	2012.76	2140.27	2092.05	2122.12	2174.49	2011.88	1900.18	1980.42	2047.15	2107.33	2253.04	2261.88	1870.9	1882.97	2034.6	2202.62	2201.04	2134.6	1992.84	2288.91	1869.4	1868.32	1997.82	2100.16	1990.83
1.486000	2031.13	2138.66	2112.86	2233.96	2202.44	1916.1	1950.65	2052.03	2040.81	2289.41	2201.12	1969.34	1987.36	2005.6	2066	2343.01	1853.75	1891.09	2053.99	2031.67	2180.33	2296.36	2172.15	2201.97	2002.4	2125.91	2078.03	2107.35	2160.71	1999.67	1893.61	1970.89	2036.87	2099.54	2240.08	2246.05	1871.17	1874.09	2024.26	2187.67	2189.92	2125.32	1981.01	2274.62	1864.81	1863.58	1990.97	2098.17	1981.54
1.981000	2025.22	2134.02	2106.24	2225.47	2193.84	1910.32	1943.39	2044.33	2026.46	2281.33	2188.92	1962.77	1983.34	2002.04	2059.55	2327.56	1852.12	1886.41	2047.73	2027.78	2175.65	2283.86	2165.71	2186.62	1999.07	2117.2	2070.04	2107.65	2152.91	1995.45	1891.82	1965.56	2028.54	2089.28	2230.82	2241	1862.87	1873.1	2023.77	2185.23	2183.42	2113.13	1974.75	2266.41	1863.47	1860.89	1983.76	2086.93	1973.99
2.476000	2017.92	2129.21	2094.61	2209.59	2189.98	1910.44	1939.05	2039.19	2022.2	2264.48	2176.05	1958.6	1973.28	1996.02	2049.44	2311.55	1845.95	1880.22	2039.68	2020.54	2164.63	2267.4	2150.95	2180.65	1991.02	2108.67	2059.7	2092.03	2141.97	1988.61	1888.2	1958.62	2021.97	2084.3	2220.58	2228.98	1859.73	1865.18	2012.08	2171.32	2167.76	2107.97	1966.87	2260.91	1855.08	1852.07	1982.19	2076.39	1964.23
2.971000	2012.13	2119.26	2084.96	2205.04	2170.04	1904.62	1938	2026.79	2017.02	2254.93	2167.3	1948.51	1965.21	1986.28	2042.79	2300.53	1840.37	1874.16	2033.93	2016.05	2151.56	2260.58	2139.52	2167.58	1984.18	2098.06	2050.75	2081.95	2127.08	1978.9	1885.57	1955.52	2017.26	2070.74	2208.77	2215.54	1856.22	1863.22	2006.61	2156.3	2155	2097.63	1958.45	2242.61	1855.08	1855.67	1980.82	2072.66	1958.74
3.466000	2005.69	2111.5	2075.04	2195.36	2165.22	1899.4	1929.75	2024.77	2012.42	2243.41	2161.06	1945.5	1963.46	1984.91	2032.1	2293.65	1840.72	1871.19	2026.09	2004.88	2146.53	2250.16	2133.1	2163.78	1979.04	2096.79	2045.71	2078.84	2125.15	1972.23	1880.2	1950.15	2013.71	2066.33	2199.96	2203.43	1853.23	1860.7	2001.97	2150.94	2148.56	2089.65	1952.56	2232.38	1847.64	1848.36	1969.95	2068.84	1952.07
3.962000	2002.6	2104.38	2072.7	2184.97	2155.11	1894.19	1926.7	2018.21	2009.02	2233.09	2152.13	1938.12	1960.7	1979.07	2028.53	2279.16	1836.2	1870.87	2020.6	2007.02	2140.15	2237.24	2125.88	2151.45	1972.91	2084.57	2042.34	2069.05	2114.97	1967.42	1877.92	1949.59	2003.93	2064.14	2197.1	2197.28	1853.12	1855.19	1993.33	2142.51	2140.87	2078.12	1946.85	2222.2	1849.41	1849.54	1963.65	2061.08	1948.39
4.457000	1994.68	2095.69	2058.37	2175.25	2153.05	1891.92	1921.24	2010.21	1998.48	2220.84	2143.17	1934.54	1955.47	1971.76	2016.82	2273.48	1831.18	1870.03	2016.8	1996.11	2127.8	2227.74	2120.36	2139.38	1966.29	2077.29	2037.1	2062.65	2109.11	1961	1874.19	1942.94	2003.26	2058.3	2183.17	2182.95	1847.43	1853.86	1990.8	2133.55	2134.58	2075.39	1936.87	2213.93	1846.11	1843.21	1959.58	2051.73	1944.55
4.952000	1986.93	2093.43	2054.31	2169.31	2141.74	1890.05	1919.64	2007.79	1997.81	2207.96	2134.51	1928.55	1946.28	1965.3	2016.62	2257.97	1827.72	1862.07	2012.11	1991.9	2122.11	2213.55	2109.58	2141.7	1962.31	2068.32	2026.34	2058.49	2100.48	1956.67	1868.11	1940.01	1993.93	2046.3	2174.17	2179.99	1840.95	1853.66	1986.03	2124.33	2124.98	2068.11	1933.79	2200.57	1841.53	1842.24	1954.22	2049.29	1933.9
5.447000	1981.57	2077.88	2050.72	2158.14	2131.1	1884.69	1914.1	1996.19	1988.43	2200.99	2128.89	1929.85	1945.42	1962.36	2011.43	2246.64	1827.51	1857.11	2010.77	1986.87	2114.67	2204.13	2102.09	2133.45	1952.65	2062.15	2018.56	2051.09	2088.76	1953.66	1871.24	1935.68	1993.97	2041.5	2163.96	2170.9	1841.66	1846.95	1975.63	2118.82	2115.3	2056.57	1927.98	2196.79	1840.35	1835.78	1951.71	2044.87	1931.12
5.943000	1976.81	2074.7	2041.49	2155.51	2126.88	1880.37	1910.88	1998.3	1985.83	2190.43	2116.79	1919.01	1940.8	1956.78	2005.79	2242.23	1823.26	1855.3	1999.57	1980.9	2103.61	2198.32	2097.76	2121.46	1947.35	2061.87	2011.52	2044.65	2084.51	1944.37	1867.56	1930.56	1985.9	2040.78	2155.06	2158.59	1840.55	1843.69	1975.22	2112.77	2112.01	2049.85	1924.07	2190.6	1837.28	1832.12	1947.9	2036.32	1921.18
6.438000	1975.02	2066.21	2034.16	2146.15	2119.37	1878.57	1904	1987.99	1979.2	2185.77	2108.97	1918.69	1936.4	1951.16	1998.76	2228.38	1819.34	1853.24	1998.71	1976.45	2099.71	2190.24	2088.25	2114.11	1938.9	2046.71	2006.98	2035.53	2077.6	1941.03	1862.28	1929.4	1982.49	2035.41	2151.56	2156.67	1837.88	1843.78	1969.57	2105.17	2102.2	2044.25	1918.74	2176.29	1833.42	1830.44	1944.66	2033.22	1921.38
6.933000	1971.21	2062.06	2031.57	2141.3	2112.83	1875.21	1905	1985.4	1974.37	2179.69	2104.47	1914.65	1931.49	1948.4	1992.72	2224.33	1817.66	1851.1	1992.48	1971.96	2092.74	2180.31	2084.63	2110.43	1937.2	2042.25	1999.57	2033.76	2068.25	1932.53	1857.5	1922.32	1981.08	2026.22	2143.35	2150.58	1834.53	1836.85	1968.62	2097.13	2096.72	2037.39	1913.51	2175	1832.78	1829.05	1942.18	2024.62	1915.61
7.428000	1967.58	2054.57	2026.74	2134.27	2104.28	1871.89	1899.32	1982.37	1974.87	2169.3	2102.9	1910.08	1930.56	1943.33	1990.59	2210.26	1820.21	1847.96	1989.79	1967.67	2087.33	2174.21	2071.16	2111.58	1935.11	2036	1999.3	2031.39	2066.36	1931.3	1855.64	1917.59	1975.87	2019.19	2138.96	2133.73	1833.18	1836.05	1962.44	2091.09	2092.94	2031.08	1909.4	2163.63	1828.24	1825.14	1934.69	2017.4	1910.27
7.923000	1958.33	2048.96	2019.87	2125.7	2097.06	1868.47	1896.6	1977.73	1969.81	2161.59	2090.97	1905.5	1926.39	1937.91	1979.97	2204.67	1812.84	1842.08	1984.73	1960.66	2078.08	2164.37	2066.62	2094.95	1932.34	2030.08	1987.87	2022.83	2057.05	1927.55	1849.09	1914.48	1969.57	2017.09	2133.89	2126.43	1831.07	1833.53	1954.66	2086.44	2089.53	2026.35	1905.52	2155.67	1825.82	1823.96	1932.56	2015.16	1907.65
8.419000	1952.96	2041.84	2015.15	2121.68	2092.79	1870.25	1893.93	1969.66	1965.15	2151.85	2084.19	1901.09	1922.03	1934.82	1983.05	2198.61	1814.1	1842.34	1980.84	1958.68	2069.76	2154.19	2064.72	2092.89	1926.98	2027.28	1986.47	2016.39	2052.75	1918.31	1847.14	1914.49	1963.41	2009.96	2124.24	2119.54	1826.14	1831.9	1951.18	2075.42	2083.75	2019.49	1900.31	2147.59	1821.93	1820.18	1924.3	2008.71	1904.07
8.914000	1948.93	2035.36	2006.07	2110.51	2082.74	1863.32	1888.15	1966.99	1955.58	2143.55	2078.5	1901.5	1918.17	1932.39	1976.12	2189.53	1809.26	1841.88	1975.61	1955.83	2065.92	2150.28	2055.13	2084.24	1921.78	2017.38	1984.68	2011.53	2044.69	1913.6	1848.48	1907.71	1956.64	2008.67	2112.52	2113.34	1825.59	1831.52	1949.62	2075.04	2077.77	2014.35	1895.97	2142.33	1820.1	1816.21	1921.87	2005.44	1898.95
9.409000	1947.79	2034.53	2005.49	2103.93	2081.6	1863.41	1887.59	1961.91	1953.43	2137.49	2070.62	1892.3	1914.55	1925.55	1969.37	2180.72	1808.59	1834.8	1966.84	1949.03	2058.39	2142.27	2053.34	2080.54	1916.45	2016.61	1978.75	2003.95	2035.48	1910.43	1842.18	1907.18	1953.56	1998.7	2108.91	2110.67	1818.47	1825.48	1940.98	2067.82	2072.26	2010.49	1892.18	2141.26	1819.66	1814.63	1921.7	1999.1	1895.06
9.904000	1941.34	2026.77	1998.98	2102.61	2073.82	1855.96	1883.63	1964.72	1952.95	2129.35	2068.83	1889.65	1908.53	1927.33	1967.3	2177.59	1807.18	1835.13	1964.79	1948.54	2053.61	2131.15	2049.37	2074.03	1915.66	2014.56	1978.95	2002.42	2031.05	1905.37	1839.76	1902.86	1950.06	1995.62	2100.98	2100.32	1817.84	1822.49	1938.92	2058.31	2068.76	2002.63	1887.27	2129.5	1815.76	1811.37	1916.56	1993.01	1890.03
10.399000	1938.12	2020.73	1990.06	2091.87	2070.01	1855.66	1880.15	1952.36	1947.55	2121.96	2059.16	1891.47	1906.24	1919.75	1966.39	2162.27	1802.87	1833.2	1959.72	1944.36	2050.03	2127.33	2040.38	2068.87	1911.34	2006.02	1970.07	1992.91	2027.58	1906.97	1838.39	1897.01	1951.3	1992.43	2094.94	2097.47	1818.93	1819.86	1938.03	2053.39	2059.68	2000.3	1885.39	2128.12	1814.51	1814.04	1913.72	1991.46	1886.49
10.895000	1932.15	2015.9	1984.36	2085.08	2062.45	1855.53	1877.25	1950.03	1942.63	2113.35	2049.89	1883.82	1905.24	1914.17	1961.52	2160.17	1800.45	1827.7	1959.02	1940.21	2044.52	2116.33	2030.96	2062.02	1907.81	1999.56	1966.94	1992.1	2024.65	1899.99	1837.15	1896.68	1945.35	1986.49	2084.92	2083.25	1816.86	1815.1	1929.95	2045.28	2051.11	1992.17	1882.09	2116.09	1812.07	1805.67	1908.53	1982.71	1881.49
11.390000	1928.7	2015.18	1978.46	2080.94	2058.9	1851.12	1875.41	1943.89	1938.79	2105.88	2047.33	1885.08	1902.16	1913.18	1955.03	2153.58	1801.18	1830.06	1956.14	1938.76	2037.05	2111.82	2030.04	2054	1902.22	1996.59	1959.18	1979.7	2015.85	1899.16	1836.91	1892.58	1938.91	1980.88	2079.62	2085.71	1813.26	1819.17	1933.51	2041.37	2050.79	1989.48	1877.5	2109.36	1812.32	1807.27	1907.43	1978.43	1884.48
11.885000	1930.05	2005.75	1979.36	2074.19	2052.61	1848.36	1872.64	1944.58	1935.98	2100.56	2038.79	1880.83	1898.69	1905.67	1948.09	2145.69	1797.52	1826.59	1945.39	1933.26	2032.95	2104.43	2025.25	2050.92	1899.7	1989.73	1955.6	1980.14	2010.04	1893.59	1832.02	1886.83	1932.52	1978.78	2074.84	2074.1	1812.07	1812.85	1925.63	2034.01	2046.95	1983.07	1874.24	2102.84	1807.23	1805.33	1904.26	1975.89	1878.39
12.380000	1926.09	2004.16	1976.78	2070.71	2043.58	1843.95	1869.37	1937.61	1931.93	2093.81	2036.71	1874.25	1894.86	1905.42	1947.29	2134.36	1795.57	1824.58	1949.68	1930.15	2025.72	2103.51	2017.12	2047.48	1894.47	1983.53	1954.22	1976.69	2005.02	1886.67	1831.47	1883.06	1931.03	1969.38	2072.48	2068.62	1811.26	1811.28	1920.74	2030.53	2038.47	1980.2	1873.08	2094.56	1806.59	1803.13	1898.6	1968.24	1874.34
12.875000	1917.98	1996.01	1971.31	2063.94	2041.89	1843.16	1867.94	1934.86	1928.24	2083.1	2035.42	1871.45	1892.38	1902.59	1942.27	2134.3	1795.66	1821.01	1942.56	1921.33	2020.4	2091.39	2014.27	2041.58	1895.1	1982.12	1949.96	1969.47	1998.65	1883.52	1829.42	1879.37	1928.63	1967.92	2066.89	2064.13	1805.73	1807.26	1916.29	2024.83	2040.57	1973.27	1868.72	2089.69	1803.88	1802.75	1901.03	1964.99	1870.02
13.371000	1917.07	1991.94	1967.87	2059.61	2033.47	1842.02	1864.67	1929.95	1926.25	2080.72	2030.02	1868.25	1889.25	1895.03	1936.85	2128.24	1790.38	1817.67	1939.78	1922.14	2017.72	2085.06	2007.04	2033.16	1887.82	1976.55	1946.47	1966.29	1995.22	1882.51	1823.92	1878.19	1927.07	1965.89	2057.34	2057.54	1802.55	1805.1	1916.55	2015.96	2027.22	1969.95	1863.2	2086.65	1803.01	1796.48	1893.22	1961.39	1868.5
13.866000	1914.95	1987.97	1959.75	2052.11	2027.49	1837.6	1863.95	1925.16	1922.91	2072.81	2020.18	1864.71	1886.48	1892.22	1932.03	2120.33	1790.11	1818.14	1933.35	1914.37	2007.04	2068.55	1999.59	2029.16	1885.64	1969.35	1939.69	1963.83	1989.52	1880.94	1822.99	1877.35	1922.97	1958.16	2054.86	2053.77	1802.11	1805.58	1909.74	2015.71	2028.57	1967.43	1862.07	2080.71	1800.34	1795.59	1895.28	1961.57	1863.53
14.361000	1911.1	1982.16	1958.5	2045.07	2025.08	1837.53	1859.01	1923.14	1918.4	2066.47	2016.85	1865.68	1885.94	1894.52	1928.48	2110.91	1788.4	1814.9	1932.05	1911.35	2004.39	2068.87	2001.44	2025.95	1883.52	1967.66	1933.85	1955.79	1984.4	1875.44	1821.87	1873.46	1915.07	1957.25	2052.35	2046.11	1798.93	1801.9	1907.65	2003.57	2026.39	1964.76	1857.11	2075.64	1798.85	1793.1	1887.59	1956.12	1861.38
14.856000	1906.4	1975.51	1953.49	2035.82	2013.23	1833.64	1858.18	1918.53	1909.49	2054.25	2008.08	1861.98	1877.54	1884.7	1921.91	2101.93	1782.67	1813.44	1929.76	1908.48	1994.93	2059.85	1991.24	2017.27	1880.62	1960.73	1934.63	1950.1	1981.49	1872.32	1817.29	1868.66	1915.72	1952.19	2039.41	2040.59	1801.29	1803.89	1902.41	2001.54	2018.39	1955.88	1855.95	2064.82	1798.14	1789.93	1884.56	1949.79	1858.5
15.351000	1898.62	1971.13	1948.05	2036.62	2014.43	1831.46	1849.71	1913.06	1908.46	2050.11	2001.08	1858.05	1872.92	1884.21	1915.47	2094.01	1784.88	1811.81	1922.18	1903.1	1990.21	2054.23	1982.02	2012.68	1873.4	1957.58	1930.65	1948.9	1977.38	1869.93	1815.93	1867.47	1909.79	1943.63	2032.83	2032.07	1797.98	1800.24	1900.95	1998.82	2016.97	1949.69	1851.33	2061.64	1795.95	1791.59	1880.95	1943.78	1853.45
15.847000	1898	1967.83	1945.14	2028.86	2007.46	1824.53	1851.92	1906.43	1903.97	2041.4	1995.65	1849.16	1871.64	1877.92	1915.44	2088.14	1782.33	1806.57	1922.99	1906.24	1985	2041.24	1983.62	2006.26	1870.92	1955.87	1924.33	1942.75	1971.54	1863.53	1812.74	1862.36	1903.33	1943.74	2025.56	2027.48	1795.06	1797.26	1894.38	1988.9	2008.92	1948.59	1844.74	2053.96	1795.81	1790.71	1876.62	1937.59	1849.9
16.341999	1896.69	1964.91	1939.54	2025.04	2007.64	1827.3	1848.15	1901	1903.82	2038.9	1993.84	1853.89	1871.95	1877.65	1909.55	2086.25	1779.02	1806.61	1915.26	1899.84	1983.32	2041.13	1981.04	2002.82	1869.32	1953.8	1924.94	1939.97	1963.69	1865.31	1812.77	1862.68	1906.64	1939.94	2026.63	2019.08	1792.83	1796.18	1897.89	1991.03	2005.07	1942.11	1845.07	2049.24	1795.14	1785.88	1879.53	1934.23	1847.79
16.837000	1893.71	1956.5	1934.14	2014.78	2003.84	1825.12	1845.65	1905.16	1898.67	2034.89	1990.8	1850.41	1870.1	1872.13	1911.25	2082.45	1781.24	1806.57	1911.51	1899.07	1982.22	2038.82	1974.49	2003.54	1864.87	1943	1916.55	1939.01	1961.12	1857.7	1811.29	1859.39	1899.26	1935.07	2017.69	2018.32	1790.93	1792.33	1888.37	1982.51	2001.15	1933.93	1838.97	2048.82	1789.6	1784.38	1872.58	1934.17	1845.47
17.332001	1892.33	1954.14	1929.38	2017.84	1995.31	1821.25	1843.27	1898.28	1893.65	2026.48	1982.32	1845.34	1866.64	1869.17	1907.91	2072.25	1777.67	1803.36	1913.15	1893.66	1976.34	2028.92	1972.84	2001.62	1866.74	1941.56	1914.51	1933.67	1956.29	1858.21	1809.14	1856.8	1897.74	1934.5	2016.08	2014.96	1789.34	1792.31	1887.46	1977.57	1997.27	1936.39	1838.9	2043.78	1787.48	1783.49	1873.14	1931.31	1840.78
17.827999	1886.99	1948.53	1931.56	2006.1	1993.9	1820.27	1838.24	1893.56	1898	2023.01	1984.34	1844.77	1862.68	1866.88	1902.69	2072.64	1776.16	1804.56	1906.47	1891.23	1975.19	2028.19	1967.18	1993.54	1865.3	1934.08	1912.56	1929.18	1950.66	1855.24	1807.05	1854.05	1893.71	1929.47	2012.77	2008.99	1789.23	1789.39	1881.74	1973.07	1996.49	1931.66	1838.03	2033.48	1785.77	1779.54	1871.21	1927.85	1840.44
18.323000	1885.56	1945.83	1925.04	2001.01	1987.34	1817.79	1837.35	1894.75	1889.89	2018.36	1975.58	1841.43	1860.71	1866.25	1897.42	2061.67	1772.88	1798.28	1906.53	1889.17	1971.57	2019.89	1964.24	1991.31	1859.94	1930.42	1906.33	1929.31	1948.63	1853.31	1804.29	1850.59	1887.98	1927.19	2004.38	2002.66	1787.77	1788.66	1879.88	1965.44	1991.38	1931.15	1831.62	2034.8	1785.2	1780.14	1867.51	1922.18	1838.48
18.818001	1880.9	1937.34	1920.74	2000.04	1986.42	1815.23	1834.85	1894.46	1889.48	2013.81	1971.55	1840.57	1858.61	1863.03	1898.79	2060.33	1772.37	1799.64	1900.73	1887.59	1964.75	2016.46	1961.96	1982.73	1858.59	1928.32	1906.17	1920.68	1941.94	1846.81	1803.33	1849.54	1890.54	1921.05	2002.96	2000.34	1786.47	1786.24	1880.04	1963.74	1989.24	1927	1832.35	2031.84	1784.53	1779.49	1863.44	1923.94	1836.34
19.313000	1875.15	1940.34	1915.99	1996.94	1979.58	1813.13	1833.68	1887.89	1885.4	2006.25	1965.73	1838.97	1857.08	1863.42	1895	2056.57	1771.98	1795.65	1898.09	1882.69	1961.81	2014.32	1959.02	1979.52	1857.67	1923.95	1901.9	1923.36	1945.83	1846.91	1802.13	1843.92	1883.83	1917.22	1997.53	1997.22	1784.73	1785.34	1878.51	1961.43	1989.74	1919.71	1831.96	2026.31	1783.17	1775.8	1860.66	1917.27	1833.48
19.808001	1873.68	1935.68	1913.84	1999.7	1977.03	1813.67	1831.46	1887.3	1879.7	2004.25	1965.87	1838.24	1854.29	1858.16	1890.88	2049.39	1769.31	1794.89	1892.67	1882.36	1954.93	2006.45	1957.26	1978.99	1856.49	1921.31	1901.26	1915.77	1937.93	1842.77	1801.87	1846.25	1884.21	1917.26	1997.59	1990.89	1780.28	1783.17	1875.23	1955.88	1983.4	1915.12	1829.68	2019.51	1780.3	1775.15	1859.32	1914.04	1829.17
20.304001	1870.66	1929.62	1907.41	1990.95	1972.62	1810.29	1831.9	1884.08	1878.87	1998.43	1960.26	1832.54	1848.53	1855.09	1887.44	2044.07	1769.32	1791.75	1890.92	1876.69	1952.52	2001.86	1951.37	1972.99	1851.09	1913.6	1893.85	1912.37	1931.78	1841.29	1798.69	1842.11	1880.55	1911.46	1986.23	1986.44	1778.84	1779.86	1877.85	1952.31	1977.17	1912.12	1824.68	2014.39	1778.39	1773.99	1855.74	1908.14	1831.29
20.799000	1869.8	1928.28	1911.13	1987.99	1969.17	1809.15	1828.85	1880.8	1878.48	1994.44	1955.11	1835.72	1848.45	1852.39	1889.33	2040.59	1768.68	1793.45	1891.12	1873.33	1950.87	1998.01	1949.28	1970.27	1850.94	1916.46	1895.27	1910.51	1929.37	1840.47	1795.83	1840.22	1879.37	1909.54	1984.07	1980.39	1780.41	1778.29	1869.81	1949.18	1974.7	1906.49	1823.94	2011.89	1777.21	1773.87	1853.91	1903.83	1825.16
21.294001	1866.02	1923.46	1905.75	1981.87	1964.49	1809.61	1828.06	1876.56	1878.33	1992.61	1956.97	1831	1848.35	1850.9	1883.9	2034.14	1766.21	1790.75	1886.69	1874.42	1946.23	1996.14	1947.03	1964.42	1849.91	1909.4	1888.95	1905.79	1926.27	1836.83	1793.29	1839.59	1871.64	1907.72	1984.06	1976.01	1779.86	1777.37	1868.47	1942.33	1968.58	1907.65	1820.11	2006.71	1777.04	1773.54	1855.03	1905.55	1822.89
21.789000	1861.14	1921.38	1902.41	1972.03	1960.87	1805.67	1824.35	1876.01	1874.39	1987.3	1948.65	1823.81	1843.73	1848.72	1879.7	2026.81	1766.29	1789.84	1881.89	1869.72	1944.65	1991.29	1939.17	1961.86	1846.09	1913.05	1889.37	1905.83	1923.54	1833.89	1794.84	1838.32	1874.74	1908.54	1980.04	1976.6	1777.75	1778.37	1864.5	1940.2	1971.99	1909.66	1816.47	2000.44	1775.21	1771.38	1852.56	1902.89	1825.5
22.284000	1862.13	1918.94	1899.13	1969.96	1957.59	1805.15	1821.97	1875.64	1868.25	1977.7	1944.12	1826.05	1841.49	1847.22	1880.77	2024.43	1763.35	1789.86	1881.27	1865.61	1943.93	1989.34	1938.56	1960.24	1845.42	1904.85	1887.39	1901.36	1918.5	1832.79	1793.93	1835.34	1871.91	1900.77	1975.75	1969.71	1776.42	1776.22	1861.81	1936.18	1964.07	1898.19	1816.8	1994.02	1772.66	1768.36	1847.85	1899.34	1819.89
22.780001	1857.85	1911.89	1895.53	1964.55	1952.6	1799.93	1817.68	1870.32	1867.32	1976.32	1942.89	1823.44	1839.75	1846.87	1873.21	2017.35	1762.38	1788.07	1880.87	1863.91	1938.7	1983.09	1932.24	1955.27	1844.18	1898.64	1880.9	1899.5	1914.75	1830.16	1789.12	1830.81	1866.47	1895.84	1970.28	1962.84	1773.7	1775.23	1858.61	1932.32	1958.45	1900.54	1811.72	1991.28	1773.62	1765.81	1845.44	1896.54	1818.63
23.275000	1859.02	1911.99	1892.22	1961.44	1949.57	1799.41	1821.79	1866.39	1862.31	1974.94	1937.26	1823.62	1837.49	1838.92	1874.24	2011.45	1761.84	1784.37	1875.74	1865.2	1929.55	1976.12	1928.53	1954.3	1838.62	1901.86	1879	1893.91	1911.02	1827.14	1786.49	1830.7	1864.48	1892.15	1966.85	1960.43	1772.38	1775.48	1857.2	1932.04	1957.62	1895.59	1812.16	1986.73	1771.3	1764.58	1841.84	1892.99	1814.67
23.770000	1852.52	1905.29	1889.4	1961.99	1945.66	1795.84	1815.91	1864.98	1866.79	1965.96	1929.06	1820.23	1837.94	1837.62	1868.2	2007.76	1758.55	1783.11	1874.65	1859.68	1927.03	1969.42	1927.11	1946.9	1838.19	1892.55	1880.05	1891.95	1910.32	1825.36	1786.4	1830.19	1864.91	1890.6	1962.71	1957.22	1770.82	1771.95	1857.46	1926.88	1956.47	1892.12	1810.05	1983.78	1769.28	1762.41	1842.83	1888.48	1811.4
24.264999	1853.45	1903.81	1889.92	1957.99	1940.51	1796.38	1813.96	1863.21	1859.59	1962.54	1925.68	1816.73	1830.43	1834.89	1868.82	2003.79	1756.4	1782.12	1869.21	1855.54	1921.01	1962.78	1923.19	1944.12	1834.01	1888.68	1872.4	1887.62	1904.17	1822.83	1784.41	1828.77	1861.18	1887.7	1953.35	1951.7	1770.23	1769.37	1853.62	1917.67	1953.15	1888.51	1808.05	1979.12	1765.49	1762.72	1834.11	1884.52	1810.79
24.760000	1847.13	1903.78	1884.13	1950.87	1938.08	1794.46	1812.72	1858.84	1856.68	1959.23	1923.72	1812.78	1829.1	1833.64	1861.9	1997.5	1760.25	1783.2	1867.23	1857.56	1922.37	1964.34	1918.39	1939.92	1831.35	1890.21	1872.73	1884.39	1901.59	1819.77	1783.88	1822.71	1859.67	1886.88	1953.04	1948.64	1764.41	1768.03	1846.06	1916.9	1943.6	1882.17	1806.46	1972.24	1767.35	1760.62	1837.6	1881.82	1810.05
25.256001	1846.14	1898.5	1878.76	1946.78	1934.82	1790.04	1807.12	1855.23	1852.06	1954.91	1920	1812.94	1825.54	1830.26	1862.75	1992.82	1755.73	1778.46	1868.97	1850.63	1916.06	1952.96	1913.67	1936.74	1826.81	1887.58	1870.66	1880.06	1897.22	1819.33	1782.84	1820.6	1856.34	1886.05	1951.39	1938.35	1765.85	1764.26	1847.09	1910.99	1943.36	1880.29	1803.62	1973.32	1762.79	1760.37	1834.73	1877.93	1806.3
25.750999	1845.87	1892.53	1875.67	1946	1931.06	1791.65	1805.86	1854.92	1852.23	1949.1	1911.79	1811.43	1824.92	1832.71	1858.04	1985.63	1751.8	1772.98	1858.94	1847.9	1913.59	1955.81	1908.79	1927.77	1827.44	1880.14	1864.98	1878.11	1892.96	1813.99	1781.97	1819.74	1850.17	1881.32	1939.69	1940.39	1767.16	1766.17	1846.13	1909.3	1938.01	1880.86	1801.66	1963.84	1762.4	1755.86	1828.56	1877.85	1804.17
26.246000	1840.09	1889.25	1872.52	1943.63	1924.87	1787.97	1806.62	1849.88	1852.3	1946.89	1914.86	1807.03	1823.46	1826	1856.64	1979.54	1753.01	1775.32	1857.22	1846.07	1910.44	1948.36	1904.17	1927.68	1828.34	1878.78	1864.52	1877.56	1890.18	1812.02	1774.4	1817.59	1850.6	1876.83	1939.4	1935.91	1759.6	1763.98	1838.1	1905.01	1933.23	1875.66	1794.45	1957.35	1761.46	1755.66	1831.12	1872.11	1800.73
26.740999	1840.28	1886.72	1868.4	1936.69	1922.33	1786.27	1803.27	1850.15	1845.78	1945.65	1908.63	1803.79	1820.44	1820.76	1854.39	1975.71	1746.06	1774.3	1857.82	1843.33	1905.68	1947.29	1901.02	1923.24	1820.54	1874.53	1863.65	1874.94	1886.15	1808.02	1774.69	1816.95	1844.49	1875.91	1933.94	1930.12	1765.27	1762.05	1840.54	1904.26	1929.45	1871.76	1798.06	1959.31	1758.07	1755.74	1824.59	1869.58	1802.27
27.237000	1839.1	1882.43	1866.67	1933.38	1922.68	1786.51	1800.6	1843.92	1844.52	1940.41	1911.42	1802.74	1821.28	1821.93	1854.46	1973.41	1751.83	1773.11	1857.95	1842.65	1904.98	1941.3	1899.75	1924.76	1821.16	1874.94	1861.34	1871.06	1882.76	1812.31	1773.87	1813.61	1846.83	1871.28	1929.62	1924.32	1760.46	1761.75	1836	1901.71	1932.64	1870.74	1794.91	1957.75	1757.63	1754.22	1826.79	1868.91	1796.36
27.732000	1836.57	1885.51	1865.03	1931.65	1918.1	1786.24	1801.77	1844.19	1845.15	1935.37	1909.77	1802.05	1822.71	1818.54	1853.21	1968.94	1747.99	1773.37	1855.79	1843.65	1901.15	1943.9	1901.08	1921.46	1823.8	1872.82	1857.25	1867.83	1885.94	1808.55	1773.67	1813.17	1844.48	1872.01	1931.38	1925.55	1758.24	1762.42	1838.38	1898.26	1929.99	1868.56	1794.59	1954.09	1757.11	1754.92	1825.84	1868.87	1796.84
28.226999	1835.74	1877.71	1865.18	1929.88	1916.36	1784.51	1802.52	1842.17	1843.24	1938.62	1902.63	1802.53	1817.11	1821.11	1848.78	1968.3	1749.37	1772.67	1853.73	1838.97	1903.45	1936.48	1900.3	1920.11	1820.85	1870.55	1855.13	1864.6	1880.75	1804.94	1774.15	1812.68	1842.11	1867.91	1930.39	1924.46	1757.27	1760.61	1835.22	1893.28	1927.08	1866.5	1797.68	1950.91	1755.92	1753.61	1820.22	1862.83	1794.26
28.722000	1833.21	1874.08	1864.26	1923.01	1910.53	1781.79	1798.72	1843.73	1840.88	1932.06	1899.63	1801.75	1815.13	1818.05	1845.91	1960.07	1749.67	1771.55	1849.22	1836.31	1895.45	1933.05	1896	1918.49	1820.13	1861.64	1853.62	1865.53	1881.36	1805.44	1772.12	1808.8	1839.36	1866.78	1920.31	1918.74	1756.79	1758.56	1833.24	1891.45	1926.6	1863.37	1790.6	1949.54	1756.65	1751.11	1822.4	1862.89	1793.92
29.216999	1835.6	1874.23	1856.58	1917.75	1911.84	1781.16	1795.91	1842.43	1839.48	1930.41	1897.79	1797.94	1816.29	1816.61	1847.47	1956.53	1745.41	1768.55	1850.61	1837.7	1895.21	1928.82	1891.86	1911.85	1818.19	1859.79	1850.3	1862.52	1871.45	1803.16	1771.01	1807.88	1836.56	1867.63	1918.92	1917.24	1756.54	1757.14	1828.54	1890.64	1919.26	1859.97	1789.84	1944.06	1754.36	1748.93	1818.7	1860.43	1793.29
29.712999	1830.36	1873.5	1855.1	1917.99	1906.21	1784.13	1794.83	1840.22	1835.6	1925.52	1895.52	1796.33	1813.67	1812.3	1843.47	1953.92	1747.1	1766.37	1845.89	1835.83	1892.47	1925.4	1889.25	1911.3	1816.08	1858.68	1849.47	1859.67	1874.38	1801.13	1770.82	1804.65	1838.05	1861.64	1919.94	1912.01	1755.46	1756.5	1827.37	1884.5	1917.29	1858.2	1787.25	1940.43	1752.45	1749.24	1816.32	1857.27	1792
30.208000	1827.31	1867.13	1854.34	1921.8	1904.02	1778.8	1796.98	1839.02	1835.98	1919.02	1892.66	1796.06	1813.21	1811.27	1841.15	1949.05	1743.69	1765	1845.54	1833.05	1887.6	1924.5	1886.6	1906	1812.61	1856.49	1845.49	1855.42	1866.89	1797.75	1771.58	1803.92	1832.61	1861.41	1918.21	1910.61	1754.92	1754.13	1827	1883.41	1912.87	1857.37	1786.12	1934.43	1752.7	1751.44	1817.48	1856.35	1790.54
30.702999	1824.72	1868.08	1853.64	1910.43	1902.98	1778.62	1793.11	1831.77	1832.47	1919.53	1890.69	1793.1	1812.55	1809.94	1838.66	1943.96	1743.85	1764.12	1843.94	1827.13	1883.45	1919.34	1881.85	1906.11	1813.21	1857.26	1846.98	1855.92	1871.41	1798.58	1768.01	1803.06	1831.24	1859.83	1913.31	1905.3	1753.69	1755.6	1825.26	1882.12	1914.15	1852.37	1785.16	1930.83	1754.55	1748.44	1814.25	1855.47	1788.58
31.198000	1823.23	1864.72	1851.56	1909.23	1899.6	1776.62	1791.52	1832.31	1830.21	1913.58	1888.98	1792.87	1809.42	1808.13	1838.45	1939.27	1745.03	1763.06	1840.97	1825.15	1880.44	1917.09	1879.36	1904.77	1809.91	1853.6	1844.17	1850.43	1863.84	1798.18	1763.98	1799.46	1830.22	1855.2	1907.69	1904.03	1749.03	1752.16	1820.27	1877.29	1909.18	1849.83	1784.93	1928.66	1751.05	1745.33	1808.42	1853.91	1788.09
31.693001	1821.48	1862.45	1846.35	1906.7	1897.78	1774.79	1788.23	1830.89	1830.95	1909.25	1879.73	1790.93	1805.89	1806.97	1833.86	1935.52	1741.66	1762.47	1838.23	1822.53	1877.95	1910.62	1881.67	1896.89	1810.36	1852.92	1841.29	1852.2	1862.31	1792.47	1766.85	1799.43	1826.3	1853.23	1902.42	1896.6	1751.89	1747.75	1818.46	1873.02	1903.67	1846.57	1778.74	1927.43	1749.69	1746.64	1809.72	1848.15	1784.94
32.188999	1825.63	1860.54	1846.55	1902.8	1894.27	1772.91	1787.6	1827.39	1825.96	1908.88	1877.64	1789.34	1805.97	1806.43	1830.67	1929.16	1741.7	1761.26	1835.16	1820.97	1875.28	1907	1874.56	1898.91	1805.87	1845.01	1838.91	1845.86	1855.39	1788.73	1764.36	1799.44	1824.49	1851.99	1904.46	1895	1749.03	1750.59	1817.33	1869.65	1904.4	1844.31	1778.21	1922.49	1749.26	1744.29	1808.37	1842.18	1783.56
32.683998	1820.31	1856.06	1842.19	1900.72	1889.81	1771.7	1784.2	1825.94	1822.64	1900.56	1875.95	1788.6	1802.25	1799.02	1826.26	1922.98	1741.71	1759.38	1833.47	1821.47	1868.67	1905.55	1870.2	1893.85	1805.98	1843.63	1839	1845.13	1854.17	1789.65	1761.77	1798.11	1825.73	1849.11	1897.4	1891.69	1748.59	1748.05	1815.05	1867.48	1902.08	1846.99	1778.72	1916.87	1748.2	1743.26	1808.34	1843.91	1781.26
33.179001	1817.58	1853.7	1839.52	1897.6	1887.43	1774.13	1789.08	1822.25	1822.44	1899.36	1874	1785.59	1803.28	1796.94	1827.54	1924.05	1738.95	1760.03	1834.29	1819.64	1866.25	1904.91	1871.59	1892.45	1803.16	1843.76	1836.59	1843.51	1854.17	1789.77	1763.84	1791.78	1823.3	1847.14	1896.35	1891.55	1748.93	1747.6	1812.88	1863.29	1899.2	1843.24	1776.28	1910.86	1746.36	1742.63	1806.45	1844.73	1781.1
33.674000	1814.62	1851.73	1840.92	1892.86	1884.5	1770.82	1785.69	1821.43	1822.39	1897.44	1869.95	1787.49	1804.05	1800.68	1828.4	1919.51	1740.19	1756.45	1828.02	1815.36	1863.75	1901.36	1863.52	1885.85	1800.17	1842.49	1832.19	1838.47	1849.18	1785.19	1761.67	1792.5	1820.79	1843.73	1892.05	1885.8	1745.95	1747.38	1811.71	1862.21	1897.17	1839.53	1773.89	1910.96	1744.61	1739.95	1806.02	1835.94	1778.14
34.168999	1809.74	1849.77	1836.85	1890.17	1881.35	1769.65	1785.46	1818.55	1818.56	1892.27	1864.79	1784.7	1798.96	1796.93	1826.35	1913	1735.59	1753.32	1828.44	1814.28	1859.49	1895.75	1860.48	1885.46	1801.02	1837.22	1831.04	1835.66	1846.51	1785.97	1759.18	1788.4	1818.58	1841.47	1889.93	1882.48	1743.37	1745.93	1810.4	1858.79	1896.51	1835.58	1777.07	1905.92	1745.73	1738.28	1801.05	1838.53	1776.21
34.665001	1807.81	1847.85	1833.89	1888.32	1876.35	1765.6	1783.49	1818.66	1819.08	1887.54	1865.01	1782.22	1797.76	1794.95	1822.67	1911.24	1736.09	1755.81	1825.82	1813.12	1861.55	1890.15	1857.88	1880.17	1800.07	1835.42	1832.56	1833.69	1846.31	1782.43	1761.45	1790.43	1817.34	1837.26	1890.58	1879.35	1745.66	1745.6	1807.02	1858.24	1891.95	1836.44	1772.31	1904.24	1746.26	1740.97	1798.62	1837.15	1777.59
35.160000	1810.35	1846.36	1832.66	1888.04	1878.12	1763.33	1780.23	1819.76	1816.07	1887.16	1861.35	1779.64	1795.91	1797.81	1823.6	1913.75	1736.02	1756.44	1826.44	1813.92	1860.22	1890.24	1861.36	1879.46	1797.31	1834.39	1827.16	1833.18	1843.08	1782.99	1757.47	1786.73	1814.49	1837.52	1881.77	1875.42	1746.68	1747.17	1809.52	1854.75	1888.37	1833.77	1771.42	1903.01	1744.32	1738.61	1801.12	1835.95	1775.38
35.654999	1808.19	1841.7	1830.41	1884.75	1874.39	1765.44	1780.56	1812.25	1813.26	1883.03	1857.69	1781.25	1796.09	1792.4	1819.57	1906.86	1730.51	1752.43	1820.8	1808.84	1851.96	1887.74	1855.29	1871.59	1794.33	1831.56	1823.74	1835.28	1840.6	1783.01	1758.09	1787.95	1813.83	1837.37	1886.95	1873.38	1741.7	1743.84	1805.11	1848.21	1887.15	1829.78	1769.62	1899.11	1741.57	1737.38	1797.4	1832.24	1773.73
36.150002	1806.27	1839.93	1830.07	1882.33	1871.98	1763.36	1777.02	1814.35	1814.56	1883.45	1858.66	1776.24	1791.99	1793.83	1821.1	1903.32	1732.36	1754.27	1821.12	1809.01	1851.72	1882.45	1855.03	1873.51	1792.98	1827.23	1825	1828.29	1838.95	1781.19	1755.45	1784.09	1812.72	1833.02	1880.25	1873.18	1741.98	1743.32	1804.58	1850.42	1888.79	1830.16	1770.99	1900.33	1742.26	1738.13	1799.89	1830.4	1773.35
36.645000	1807.97	1837.5	1829.88	1879.01	1873.23	1762.72	1777.02	1812.32	1813.79	1881.88	1856.9	1778.58	1793.98	1790.5	1818.85	1895.76	1735.49	1753.09	1819.67	1808.47	1847.86	1880.02	1852.14	1872	1792.74	1825.73	1823.63	1829.02	1834.83	1780.14	1755.94	1784.9	1809.9	1833.93	1880.84	1867.49	1741.65	1742.13	1801.43	1851.18	1888.15	1826.76	1768.27	1894.54	1740.77	1735.43	1795.55	1828.83	1770.66
37.140999	1799.34	1837.04	1825.94	1879.6	1869.66	1757.65	1775.19	1806.46	1805.46	1876.9	1852.5	1776.13	1789.66	1790.92	1814.5	1893.39	1733.88	1750.85	1816.17	1808.22	1847.28	1877.56	1849.81	1871.13	1791.38	1825.74	1824.05	1827.65	1835.43	1779.5	1752.77	1782.65	1805.37	1829.57	1875.67	1868.58	1739.84	1739.72	1801.81	1844.17	1880.22	1828.49	1767.63	1891.94	1739.38	1734.66	1794.19	1827.87	1770.84
37.636002	1802.39	1836.18	1825.43	1876.86	1864.72	1761.71	1778.03	1806.79	1808.89	1877.19	1853.15	1771.77	1789.8	1786.05	1811.34	1888.78	1731.4	1748.79	1814.96	1803.74	1844.91	1874.62	1847.63	1867.41	1790.07	1820.73	1820.5	1824.85	1835.1	1775.44	1754.22	1782.54	1808.06	1831.33	1875.17	1864.67	1741.44	1738.35	1800.37	1843.77	1883.09	1822.9	1767.88	1884.14	1740.85	1735.36	1793.29	1826.5	1769.94
38.131001	1800.74	1831.82	1823.46	1871.05	1861.38	1762.12	1774.22	1804.14	1806.69	1871.46	1849.93	1774.01	1788.97	1787.78	1814.28	1886.59	1728.63	1747.38	1812.95	1802.72	1842.3	1875.64	1845.25	1862.6	1788.61	1821.89	1816.36	1820.86	1831.84	1775.86	1752.63	1780.6	1803.81	1825.48	1871.08	1861.78	1738.72	1738.33	1798.5	1836.78	1872.7	1822.2	1766.13	1885.24	1739.85	1732.76	1789.7	1822.09	1766.21
38.625999	1798.54	1832.09	1822.26	1872.44	1860.07	1759.46	1772.42	1802.75	1804.84	1867.74	1844.69	1771.41	1787.13	1783.65	1809.6	1883.04	1729.22	1747.27	1812.89	1800.61	1839.06	1870.48	1843.26	1862.38	1783.93	1817.05	1813.28	1819.08	1828.95	1770.2	1750.22	1780	1803.54	1824.52	1865.3	1858.68	1737.61	1740.15	1794.67	1834.67	1874.05	1820.65	1761.37	1881.55	1737.16	1732.77	1793.03	1818.42	1765.73
39.120998	1798.19	1834.19	1816.54	1871.96	1859.27	1757.23	1770.76	1804.31	1801.91	1865.1	1844.5	1769.89	1786	1780.88	1807.75	1886.88	1727.27	1744.95	1808.84	1797.29	1837.03	1866.68	1841.53	1860.21	1785.42	1818.21	1814.95	1816.46	1826.03	1772.15	1751.61	1777.19	1799.69	1822.13	1868.92	1857.93	1738.58	1737.86	1794.2	1832.31	1872.06	1815.82	1761.94	1883.05	1736.36	1734.13	1790.85	1818.79	1764.72
39.617001	1797.85	1829.09	1814.91	1863.87	1855.14	1755.85	1768.87	1798.64	1802.33	1864.73	1841.54	1771.56	1782.62	1781.39	1807	1878.53	1725.2	1746.05	1808.67	1799.44	1835.23	1864.35	1838.26	1853.9	1783.48	1817.15	1812.22	1816.46	1824.34	1769.1	1748.81	1777.92	1799.58	1819.21	1861.17	1853.03	1739.44	1737.77	1794.51	1834.21	1870.58	1816.49	1761.46	1876.52	1737.88	1731.63	1785	1818.98	1762.8
40.112000	1794.27	1824.39	1813.29	1866.1	1854.62	1755.7	1767.65	1800.71	1798.83	1861.67	1840.29	1767.02	1783.31	1777.54	1803.66	1877.07	1726.06	1745.36	1806.65	1796.36	1833.25	1863.03	1837.59	1854.44	1783.61	1812.67	1809.59	1814.22	1826.28	1769.25	1748.55	1779.85	1799.15	1818.13	1859.35	1853.47	1735.74	1735.86	1793.08	1830.88	1867.9	1814.15	1759.04	1876.11	1736.3	1729.56	1783.88	1817	1764.77
40.606998	1793.01	1825.92	1814.93	1861.15	1851.76	1750.7	1766.63	1798.43	1797.92	1861.06	1838.83	1766.43	1780.89	1779.56	1806.51	1876.37	1725.51	1742.09	1808.5	1794.85	1830.28	1860.77	1836.89	1854.3	1784.49	1810.2	1805.74	1818.53	1822.43	1768.52	1747.6	1775.61	1799.21	1818.82	1857.8	1848.28	1736.36	1733.75	1789.47	1829.14	1867.01	1813.74	1757.54	1874.18	1735.29	1730.74	1783.5	1814.68	1761.19
41.102001	1792.77	1825.88	1812.61	1859.13	1853.04	1752.92	1764.68	1796.56	1797.38	1860.22	1834.56	1766.25	1782.08	1778.06	1801.87	1874.71	1726.59	1743.63	1805.07	1791.99	1828	1858.05	1835.02	1851.03	1781.94	1811.27	1806.51	1811.89	1820.58	1766.83	1746.98	1775.24	1797.2	1815.5	1854.23	1850.89	1734.26	1733.14	1790.4	1831.36	1865.14	1811.74	1759.2	1870.62	1734.42	1728.87	1787.24	1811.84	1759.71
41.598000	1791.35	1820.48	1812.46	1856.72	1847.57	1750.78	1767.06	1796.5	1794.07	1857.24	1836.32	1764.76	1777.48	1775.87	1801.5	1873.13	1724.81	1744.6	1802.84	1792.61	1829.13	1856.17	1831.09	1849.91	1780.25	1810.81	1806.95	1811.08	1816.04	1767.17	1746.58	1772.69	1797.47	1815.21	1854.58	1847.03	1734.08	1732.38	1789.32	1824.09	1863.85	1808.43	1755.85	1866.46	1735.72	1728.25	1781.85	1810.87	1761.88
42.092999	1789.45	1822.47	1808.89	1856.66	1845.53	1750.36	1764.27	1792.7	1795.88	1854.41	1832.63	1765.33	1779.97	1774.14	1800.19	1866.44	1725.39	1744.14	1801.88	1790.43	1824.9	1855.35	1829.55	1852.09	1780.19	1807.85	1808.1	1810.51	1817.08	1765.46	1748.11	1771.89	1794.87	1815.62	1851.65	1839.77	1735.66	1729.95	1786.74	1822.42	1864.26	1809.8	1756.69	1867.69	1732.65	1728.44	1783.03	1811.62	1758.45
42.588001	1790.3	1817.48	1806.34	1854.62	1842.99	1750.7	1766.61	1792.99	1792.26	1854.56	1828.01	1758.4	1775.38	1776.67	1797.22	1864.93	1723.71	1741.51	1798.77	1789.68	1823.48	1851.88	1828.55	1847.28	1776.62	1802.77	1803.95	1807.73	1816.76	1766.36	1744.35	1771.69	1793.94	1815.45	1852.12	1842.27	1732.75	1730.47	1786.78	1819.56	1860.28	1806.05	1756.13	1863.71	1729.92	1728.73	1779.31	1808.83	1757.84
43.083000	1786.62	1814.13	1805.42	1855.05	1842.14	1750.83	1763.81	1792.09	1793.72	1854.63	1831.37	1759.45	1776.09	1776.24	1795.96	1863.11	1722.9	1743.84	1796.96	1789.38	1820.72	1853.01	1827	1842.07	1777.83	1804.69	1803.03	1808.51	1816.97	1762.97	1744.03	1770.1	1790.23	1811.86	1849.31	1837.86	1731.98	1730.07	1783.05	1820.16	1860.59	1807.78	1758.3	1859.96	1729.43	1727.17	1779.65	1808.51	1757.92
43.577999	1786.32	1818.26	1804.75	1853.19	1840.28	1750.52	1762.61	1789.51	1794.43	1849.92	1827.87	1760.62	1775.61	1772.03	1795.84	1860.71	1721.55	1743.05	1797.16	1786.82	1823.97	1847.52	1821.54	1841.53	1777.72	1803.27	1800.39	1802.68	1813.1	1759.47	1743.04	1767.7	1791.87	1808.65	1848.25	1837.66	1733	1727.79	1782.66	1819.2	1854.63	1807.63	1755.76	1862.07	1727.21	1726.33	1776.59	1806.39	1756.85
44.074001	1786.17	1816.43	1803.91	1846.95	1838.84	1749.28	1762.89	1790.06	1789.59	1849.25	1828.3	1760.48	1773.53	1772.33	1795.93	1858.46	1721.76	1739.55	1793.62	1784.55	1823.75	1847.06	1826.29	1837.15	1779.67	1800.94	1798.3	1805.54	1811.76	1761.43	1738.45	1769.1	1789.77	1812.95	1845.72	1837.22	1730.99	1729.55	1783.66	1814.46	1855.29	1802.49	1754.15	1857.94	1731.26	1725.83	1778.66	1806.62	1754.41
44.569000	1782.13	1814.38	1803.24	1850.67	1837.01	1746.58	1757.6	1791.09	1791.02	1850.1	1823.76	1756.95	1770.65	1765.76	1795.75	1856.82	1723.6	1739.1	1795.15	1784.65	1819.4	1846.07	1821.66	1836.77	1772.89	1802.43	1799.1	1801.98	1810.28	1758.11	1739.84	1765.32	1788.13	1804.35	1843.71	1836.08	1728.51	1729.49	1783.65	1816.26	1851.48	1802.22	1752.38	1858.77	1728.57	1720.78	1776.41	1804.63	1754.87
45.063999	1783.96	1815.05	1801.8	1847.89	1834.92	1745.91	1761.07	1789.27	1788.16	1843.62	1824.81	1755.66	1774.3	1768.28	1791.8	1856.65	1719.2	1738.6	1790.55	1785.76	1816.14	1842.87	1820.79	1833.83	1772.41	1798.93	1794.45	1801.41	1806.37	1760.01	1740.44	1764.32	1788.77	1808.73	1840.46	1834.98	1729.6	1726.63	1778.01	1814.76	1848.32	1802.19	1752.59	1856.61	1725.63	1724.33	1775.59	1801.29	1756.06
45.558998	1779.37	1810.67	1801.98	1846.78	1834.71	1744.64	1757.41	1789.71	1789.96	1843.63	1821.66	1755.38	1769.84	1767.18	1791.69	1854.11	1718.48	1736.55	1789.66	1779.24	1818.84	1837.04	1816.13	1834.68	1772.15	1796.97	1792.23	1802.46	1807.43	1757.4	1739.95	1762.4	1787.46	1805.49	1843.19	1828.45	1729.04	1725.54	1779.13	1810.6	1845.41	1797.72	1748.82	1856.16	1726.99	1722.47	1773.05	1804.66	1751.56
46.054001	1782.25	1809.78	1800.29	1843.11	1834.64	1744.65	1760.29	1785.69	1786.61	1841.73	1822.2	1757.21	1768.13	1764.55	1790.04	1850.72	1719.85	1734.74	1789.22	1784.9	1812.18	1841.35	1815.97	1836.15	1768.66	1794.64	1791.48	1799.19	1806.95	1754.23	1736.16	1764.86	1781.77	1804.27	1838.79	1829.09	1728.16	1726.34	1778.41	1810.63	1843.95	1796.88	1747.33	1850.6	1727.54	1722.73	1772.54	1801.41	1751.86
46.549999	1781.35	1807.31	1799.47	1843.21	1827.87	1743.32	1756.84	1784.55	1785.65	1840.44	1817.87	1757.21	1766.94	1764.9	1785.34	1850.25	1720.8	1735.34	1787.93	1777.34	1811.3	1838.24	1817.75	1830.16	1772	1794.16	1792.27	1797.65	1804.21	1757.87	1738.94	1762.09	1783.54	1802.66	1837.47	1826.88	1725.78	1724.88	1779.59	1811.4	1837.92	1796.39	1749.05	1848.66	1723.67	1720.72	1772.62	1799.78	1751.68
47.044998	1778.66	1807.84	1797.31	1843.25	1829.58	1744.35	1755.62	1783.18	1784.38	1839.4	1818.88	1753.29	1766.8	1763.58	1785.04	1848.48	1718.1	1733.81	1785.35	1779.84	1811.37	1835.39	1814.14	1829.58	1768.19	1792.21	1789.99	1797	1803.32	1753.55	1737.47	1761.92	1782.85	1798.57	1834.02	1826.03	1727.61	1724.4	1779.38	1808.34	1839.92	1797.01	1753.01	1847.98	1726.51	1720.67	1771.99	1794.63	1749.73
47.540001	1778	1806.76	1794.69	1839.8	1829.12	1744.4	1756.89	1782.61	1783.1	1835.47	1812.9	1756.16	1766.58	1764.93	1784.36	1846.93	1717.51	1734.23	1787.08	1779.14	1811.6	1834.03	1813.4	1827.46	1767.87	1790.64	1788.26	1794.98	1799.72	1751.99	1737.09	1760.29	1782.32	1799.84	1835.71	1824.27	1723.65	1724.14	1775.76	1806.24	1839.78	1794.51	1749.59	1845.24	1725.04	1717.72	1771.95	1794.6	1749.87
48.035000	1779.44	1804.3	1796.82	1839.13	1828.88	1741.08	1755.76	1782.4	1782.73	1835.53	1812.76	1753.1	1767.1	1760.5	1784.24	1842.37	1714.37	1729.61	1779.93	1774.27	1809.07	1833.97	1807.52	1819.67	1766.41	1791.08	1785.17	1794.03	1799.05	1748.95	1734.66	1759.84	1778.46	1798.6	1834.41	1822.71	1724.24	1722.44	1772.28	1805.35	1839.74	1793.17	1744.83	1840.9	1722.88	1720.97	1769.28	1794.45	1747.54
48.529999	1776.4	1801.53	1793.6	1837.35	1827.02	1738.28	1753.14	1775.62	1781.97	1834.11	1813.17	1752.32	1762.81	1762.55	1781.9	1839.09	1715.15	1731.59	1788.17	1775.94	1808.75	1830.98	1807.45	1823.69	1769	1788.35	1783.88	1790.51	1795.02	1750.03	1734.89	1757.82	1776.94	1797.67	1827.88	1820.33	1723.14	1723.08	1772.35	1800.68	1836.81	1790.42	1743.29	1842.53	1724.51	1718.78	1767.05	1792.28	1746.76
49.026001	1774.37	1798.61	1794.59	1835.31	1825.95	1742.89	1752.75	1781.11	1781.57	1832.67	1811.25	1750.4	1765.94	1761.64	1781.13	1840.09	1713.79	1731.48	1782.06	1775.36	1810.45	1834.21	1807.69	1823.63	1763.87	1789.4	1787.11	1795.81	1795.76	1753.93	1736.39	1760.75	1780.34	1794.8	1828.79	1817.33	1723.01	1721.59	1771.54	1801.29	1832.37	1787.72	1745.64	1840.09	1722.02	1721.42	1768.87	1794.9	1745.34
49.521000	1772.09	1799.41	1789.97	1835.15	1825.05	1741.03	1752.56	1778.01	1780.78	1834.44	1812.11	1748.78	1763.41	1759.77	1780.6	1839.11	1713.84	1730.61	1781.33	1775.23	1807.23	1827.93	1807.52	1819.72	1765.36	1787.4	1785.7	1788.07	1796.01	1747.75	1733.43	1757.08	1776.17	1794.2	1828.94	1817.89	1723.25	1721.56	1773.23	1800.05	1832.16	1789.74	1744.69	1836.64	1719.29	1716.08	1766.85	1792.62	1746.78
50.015999	1772.67	1799.92	1789.49	1833.41	1820	1741.86	1750.51	1776.22	1779.12	1829.98	1812.63	1748.91	1762.87	1761.18	1779.55	1838.72	1715.28	1731.87	1779.81	1774.47	1804.73	1825.51	1805.52	1823.47	1765.39	1786.36	1784.34	1788.98	1794.12	1748.54	1732.08	1760.33	1774.4	1794.41	1825.62	1815.72	1721.83	1722.08	1772.3	1799.71	1832.04	1788.25	1742.13	1839.83	1724.3	1714.67	1766.57	1793.63	1748.74
50.511002	1772.55	1801.75	1787.32	1829.57	1820.12	1738.74	1749.54	1774.57	1778.31	1830.98	1805.25	1749.61	1761.4	1757.27	1777.78	1835.41	1712.02	1728.78	1780.71	1771.77	1803.52	1828.45	1805.12	1820.75	1765.38	1783.9	1781.87	1788.48	1789.83	1747.64	1731.51	1754.83	1775.85	1791.49	1824.19	1812.99	1721.76	1717.96	1768.69	1798.91	1833.51	1783.58	1740.69	1836.91	1722.04	1717.61	1764.33	1789.93	1743.48
51.006001	1771.05	1797.55	1785.53	1829.14	1818.23	1737.35	1750.99	1778.01	1775.12	1827.87	1807.32	1748.81	1760.83	1756.26	1775.2	1832.31	1712.41	1729.72	1781.73	1772.49	1802.77	1826.79	1808.24	1820	1762.5	1782.31	1782.11	1783.43	1790.73	1748	1736.22	1755.32	1772.36	1789.56	1825.75	1815.79	1722.5	1720.3	1767.49	1797.95	1826.92	1786.74	1740.92	1833.72	1721.65	1719.43	1765.13	1788.28	1743.38
51.501999	1769.02	1795.75	1786.05	1824.99	1816.92	1738.16	1750.97	1773.31	1775.24	1826.57	1806.08	1749.67	1757.12	1757.19	1778.01	1833.55	1714.5	1727.89	1777.09	1768.86	1801.8	1825.68	1799.24	1820.22	1757.31	1786.17	1778.44	1786.25	1792.8	1744.96	1732.55	1754.1	1775.36	1790.47	1824.05	1810.65	1720.25	1717.4	1766.82	1794.26	1828.52	1785.82	1738.21	1833.27	1721.19	1716.43	1763.61	1788.63	1741.24
51.997002	1769.24	1793.2	1786.32	1824.99	1816.3	1737.38	1750.07	1774.34	1774.66	1825.69	1804.52	1745.83	1760.21	1753.28	1776.3	1831.84	1711.02	1727.82	1774.93	1769.89	1801.17	1820.87	1800.36	1813.43	1759.68	1780.11	1779.21	1785.29	1791	1743.96	1731.71	1751.9	1771.34	1789.83	1820.8	1808.57	1719.41	1719.15	1766.27	1791.76	1825.04	1784.61	1740.79	1831.69	1718.66	1716.02	1760.66	1784.62	1742.43
52.492001	1768.95	1793.89	1784.36	1821.77	1812.17	1734.7	1743.64	1770.32	1773.33	1822.98	1803.72	1745.37	1758.3	1756.87	1772.11	1831.41	1710.8	1728	1777.7	1766.21	1799.55	1822.12	1796.4	1815.31	1757.98	1781.71	1778.61	1784.32	1789.84	1747.7	1729.92	1752.26	1770.3	1788.1	1818.71	1809.17	1718.07	1717.54	1765.77	1791.91	1825.14	1780.72	1738.93	1829.52	1719.77	1715.64	1760.22	1785.7	1741.62
52.987000	1769.84	1792.04	1781.17	1823.99	1815.71	1734.88	1745.56	1770.7	1770.08	1822	1800.43	1745.1	1758.78	1749.91	1773.31	1826.19	1708.94	1723.24	1772.5	1767.85	1797.25	1818.8	1800.76	1814.76	1758.55	1778.26	1776.57	1782.55	1787.71	1745.07	1730.71	1750.11	1770.12	1787.56	1816.91	1805.28	1719.83	1714.2	1764.62	1794.43	1825.6	1777.32	1737.27	1832.12	1714.73	1715.64	1758.39	1781.37	1741.88
53.483002	1763	1788.08	1784.66	1820.73	1810.35	1732.51	1745.03	1769.72	1770.5	1820.87	1796.79	1741.85	1754.12	1749.71	1773.84	1826.23	1709.89	1728.48	1774.39	1766.33	1795.28	1815.16	1796.53	1810.73	1756.84	1777.54	1776.11	1781.65	1787.55	1744.35	1729.3	1749.21	1765.12	1787.5	1813.92	1805.79	1717.82	1717.18	1762.23	1790.68	1821.96	1779.91	1737.23	1827.82	1718.91	1712.99	1758.52	1782.88	1738.21
53.978001	1766.84	1791.15	1782.48	1824.25	1813.8	1733.4	1747.66	1772.43	1770.59	1820.67	1799.19	1741.86	1754.25	1752.61	1772.51	1823.7	1708.81	1724.11	1770.04	1765.1	1796.41	1818.23	1797.46	1808.45	1755.62	1776.82	1773.21	1781.51	1787.39	1741.9	1728.33	1750.26	1766.72	1784.31	1816.4	1804.33	1716.15	1714.73	1759.99	1788.67	1819.26	1779.54	1736.61	1825.6	1719.49	1713.54	1759.32	1781.98	1737.52
54.473000	1766.5	1787.55	1782.03	1819.38	1809.93	1732.77	1744.23	1767.54	1768.45	1818.74	1799.91	1744.01	1753.94	1752.09	1770.67	1823.48	1708.07	1724.16	1771.01	1764.65	1794.43	1816.72	1793.27	1810.83	1754.02	1776.97	1775.42	1782.38	1783.27	1742.08	1725.98	1749.87	1769.94	1783.03	1813.8	1804.47	1715.31	1714.17	1765.12	1784.92	1818.26	1777.63	1737.2	1819.99	1715.74	1713	1756.44	1782.81	1739.83
54.967999	1761.5	1785.18	1779.91	1822.91	1809.09	1730.31	1743.18	1768.48	1767.76	1820.86	1798.27	1741.77	1753.26	1749.12	1769.07	1823.05	1709.33	1726.9	1768.21	1763.74	1794.71	1815.72	1793.23	1805.05	1756.99	1774.83	1772.18	1778.58	1785.04	1739.82	1728.21	1748.04	1767.06	1784.79	1813.25	1802.11	1716.66	1714.37	1759.9	1785.37	1816.17	1778.65	1736.05	1823.96	1716.11	1716.36	1759.13	1782.01	1739.03
55.463001	1762.52	1784.24	1774.54	1819.97	1806.71	1734.88	1741.71	1763.65	1770	1818.24	1795.12	1740.9	1752.3	1749.69	1767.79	1822.61	1706.11	1723.24	1768.46	1762.55	1793.98	1813.24	1793.87	1802.62	1754.55	1775.54	1773.7	1779.64	1780.32	1740.08	1728.09	1747.76	1767.49	1783.66	1814.15	1800.18	1714.73	1714.33	1759.11	1785.4	1818.16	1774.61	1735.69	1820.19	1716.57	1712.51	1756.95	1781.77	1736.51
55.959000	1761.67	1786.4	1777.59	1816.07	1807.2	1730.32	1742.95	1764.9	1766.67	1816.91	1793.7	1740.26	1750.32	1748.49	1770.69	1819.92	1707.38	1722.68	1769.2	1759.71	1794.21	1812.63	1789.32	1805.59	1755.72	1775.06	1771.16	1777.69	1783.46	1740.78	1724.11	1749.21	1766.17	1782.06	1811.53	1800.75	1715.15	1714.91	1759.15	1784.37	1817.77	1775.46	1736.03	1820.36	1717.06	1713.45	1757.85	1780.2	1737.48
56.453999	1761.7	1783.03	1776.9	1812.98	1808.18	1732.43	1742.82	1765.58	1766.71	1816.45	1791.91	1742.21	1752.28	1749.55	1767.93	1819.43	1706.72	1724.39	1766.67	1760.37	1795.43	1812.08	1791.81	1803.01	1750.35	1770.25	1771.49	1777.43	1781.35	1739.62	1725.81	1744.03	1763.24	1781.61	1808.1	1800.38	1713.56	1716.03	1757.59	1781.2	1813.66	1775.5	1733.08	1820.94	1714.45	1710.08	1753.74	1778.56	1734.4
56.949001	1760.32	1780.76	1775.03	1814.78	1804.1	1731.78	1739.27	1762.41	1764	1814.42	1793.33	1738.73	1750.49	1748.45	1767.81	1817.04	1706.8	1721.37	1766.95	1758.01	1791.76	1811.72	1789.98	1803.47	1753.25	1770.19	1768.1	1775.88	1779.19	1737.14	1722.74	1747.13	1764.29	1781.5	1806.85	1798.48	1717.02	1715.84	1759.62	1777.93	1815.24	1773.32	1734.59	1818.01	1714.06	1715.34	1754.9	1779.47	1734.96
57.444000	1758.75	1784.09	1775.41	1815.6	1804.99	1731.18	1741.75	1761.73	1767.31	1814.78	1796.01	1740.74	1751.73	1746.45	1767.01	1814.81	1707.01	1723.77	1764.4	1759.95	1787.84	1811.9	1789.55	1801.65	1751.97	1769.87	1769.07	1775.93	1781.09	1738.31	1724.24	1746.62	1764.08	1779.26	1807.29	1799.39	1714.73	1713.08	1753.94	1782.92	1811.18	1775.02	1734.75	1818.1	1715.34	1711.28	1756.59	1779.82	1733.88
57.938999	1756.08	1783.56	1774.56	1811.61	1802.7	1729.84	1738.71	1761.3	1763.99	1811.73	1791.41	1736.81	1747.58	1745.45	1762.75	1815.2	1707.96	1720.17	1763.15	1758.92	1788.42	1809.85	1789.22	1802.78	1750.75	1769.79	1767.74	1773.53	1777.72	1735.3	1725.04	1746.46	1762.05	1774.3	1804.47	1795.52	1711.27	1713.1	1757.62	1780.36	1809.55	1770.66	1729.71	1818.72	1713.8	1709	1753.02	1777.18	1732.56
58.435001	1760.49	1780.55	1773.52	1813.5	1801.02	1729.03	1738.73	1761.92	1760.88	1810.25	1792.14	1734.8	1746.8	1745.88	1763.64	1811.47	1704.13	1719.88	1763.72	1755.23	1785.51	1811.17	1787.75	1798.73	1749.88	1767.45	1769.38	1772.96	1775.61	1734.45	1723.47	1742.65	1761.33	1777.49	1807.37	1795.15	1714.3	1712.34	1754.01	1780.33	1809.91	1774.02	1730.9	1814.74	1712.6	1711.05	1750.94	1774.68	1733.28
58.930000	1755.93	1777.59	1770.63	1808.19	1802.99	1728.82	1740.79	1760.15	1763.71	1807.89	1790.91	1734.76	1747.36	1746.64	1761.56	1812.86	1706.15	1719.95	1762.32	1756.53	1784.3	1808.81	1786.5	1798.88	1749.6	1767.56	1764.31	1771.84	1775.02	1735.69	1723.02	1743.54	1761.86	1775.5	1801.8	1792.92	1712.26	1710.18	1756.71	1778.6	1809.3	1768.46	1732.92	1813.83	1714.26	1708.43	1750.95	1773.68	1730.86
59.424999	1755.8	1779.77	1771.3	1810.94	1799.58	1729.56	1739.75	1757.28	1764.26	1808.38	1788.27	1734.39	1745.87	1746.32	1762.34	1812.47	1704.62	1721.66	1761.57	1755.41	1783.07	1807.18	1783.88	1797.54	1748.19	1766.1	1766.07	1772.13	1775.36	1733.42	1721.38	1744.19	1759.38	1774.79	1806.26	1790.39	1710.71	1709.76	1753.79	1778.93	1809.09	1768.33	1732.17	1814.43	1712.32	1707.49	1749.15	1773.9	1731.16
59.919998	1758.31	1778.18	1771.6	1807.53	1797.16	1727.73	1736.41	1761.54	1763.88	1806.5	1787.13	1736.04	1749.05	1742.29	1759.69	1809.17	1702.86	1720.35	1760.7	1756.1	1786.93	1807.27	1782.22	1797.86	1749.96	1764.01	1763.64	1770.57	1774.98	1734.03	1722.71	1742.16	1758.67	1773.41	1805.94	1789.74	1712.4	1710.48	1752.22	1775.56	1808.01	1768.1	1731.74	1811.45	1711.81	1709.78	1751.85	1771.92	1730.65
60.415001	1755.44	1775.05	1770.84	1807.46	1797.66	1725.48	1736.55	1759.97	1761.66	1807.23	1787.4	1735.48	1744.8	1743.47	1761.07	1805.76	1704.02	1718.25	1761.22	1754.47	1783.15	1807.09	1780.67	1798.31	1747.93	1767.55	1765.15	1770.53	1770.74	1733.5	1719.87	1739.88	1762.28	1773.89	1802.91	1790.72	1709.98	1710.07	1753.45	1776.35	1804.84	1768.24	1728.47	1812.36	1713.82	1708.46	1748.44	1773.87	1726.73
60.910999	1758.05	1777.5	1769.78	1806.05	1794.33	1724.46	1736.5	1758.82	1759.48	1804.16	1786.74	1730.86	1743.54	1742.36	1758.44	1809.45	1705.88	1718.93	1758.92	1753.33	1784.56	1804.36	1782.69	1798.13	1748.7	1764.79	1763.3	1771.05	1775.13	1731.79	1721.32	1742.88	1760.73	1774.82	1802.72	1788.89	1709.78	1710.73	1753.22	1776.21	1801.18	1764.54	1731.27	1809.05	1713.3	1706.23	1747.95	1770.29	1731.16
61.405998	1754.01	1775.98	1767.26	1803.01	1799.91	1723.89	1735.57	1757.34	1757.68	1805.58	1785.63	1731.49	1742.11	1741.09	1759.91	1803.81	1701.02	1716.37	1758.11	1753.21	1782.3	1805.48	1779.76	1794.11	1747.26	1765.51	1763.71	1766.61	1772.51	1727.27	1721.07	1739.03	1753.74	1773.37	1801.19	1786.63	1710.54	1709.59	1750.8	1777.58	1801.75	1767.23	1728.22	1807.99	1710.37	1707.26	1746.57	1767.34	1731.09
61.901001	1754.16	1774.66	1767.07	1803.14	1797.23	1725.58	1736.82	1757.61	1756.81	1802.9	1784.43	1731.34	1742.63	1742.39	1760.43	1806.68	1704.05	1718.79	1757.08	1754.2	1781.12	1805.6	1779.79	1792.85	1746.63	1760.44	1760.66	1768.81	1772.55	1729.78	1720.19	1737.8	1756.35	1771.74	1796.92	1788.64	1710.35	1708.38	1750.61	1772.49	1800.65	1764.87	1726.94	1807.52	1712.66	1706.12	1748.01	1770.04	1728.16
62.396000	1754.34	1776.89	1768.68	1800.64	1791.3	1723.19	1735.94	1757.52	1758.49	1801.49	1781.17	1731.79	1742.36	1739.06	1757.46	1801.76	1702.36	1716.09	1756.66	1751.12	1776.32	1803.51	1780.48	1790.77	1745.61	1762.94	1760.7	1766.33	1771.38	1728.27	1719.46	1738.89	1757.02	1769.96	1797.36	1787.73	1712.71	1710.67	1749.95	1774.42	1800.26	1765.36	1727.84	1806.45	1708.32	1705.44	1746.16	1769.89	1729.38
62.890999	1750.67	1773.32	1763.94	1799.76	1790.94	1724.93	1732.44	1754.74	1758.6	1800.79	1782.8	1729.72	1742.79	1740.27	1755.04	1801.41	1700.23	1718.36	1755.74	1751.3	1778.25	1803.1	1778.91	1792.62	1743.53	1761.58	1758.02	1766	1767.93	1729.65	1719.16	1739.14	1757.31	1770.09	1798.41	1787.65	1709.84	1709.51	1748.15	1772.64	1795.81	1764.12	1726.64	1803.12	1710.04	1706.86	1743.43	1766.08	1727.28
63.387001	1753.69	1773.3	1762.83	1800.84	1793.07	1725.25	1733.73	1755.44	1757	1804.32	1781.82	1728.58	1741.3	1741.08	1759.45	1803.14	1700.02	1716.6	1754.39	1747.64	1778.33	1802.74	1777.9	1786.96	1745.68	1760.31	1756.55	1764.7	1768.97	1727.35	1716.89	1737.6	1753.24	1765.73	1795.41	1785.89	1710.42	1709.55	1747.61	1771.22	1795.57	1763.08	1726.6	1803.42	1708.12	1707.97	1746.41	1767.27	1727.8
63.882000	1751.84	1771.96	1764.22	1797.89	1792.52	1720.58	1731.22	1753.16	1754.12	1801.51	1779.76	1728.32	1741.2	1739.39	1753.64	1800.13	1701.13	1715.11	1754.39	1749.8	1775.48	1796.93	1776.71	1784.96	1744.16	1760.07	1757.55	1764.93	1764.63	1727.8	1716.97	1735.79	1752.08	1771.16	1796.07	1781.78	1707.46	1708.65	1746.81	1770.76	1796.37	1761.6	1724.33	1806.09	1707.98	1706.67	1744.72	1768.05	1727.02
64.376999	1750.79	1769.7	1761.65	1798.84	1787.76	1721.73	1731.34	1755.41	1754.79	1799.3	1780.28	1730.15	1740.36	1737.21	1756.04	1802.56	1702.2	1716.57	1753.11	1750.32	1777.89	1799.9	1776.81	1789.15	1745.36	1758.72	1757.46	1763.17	1768.95	1726.94	1717.6	1735.17	1753.51	1770.06	1795.05	1783.89	1707.93	1706.77	1747.88	1769.66	1793.4	1762.5	1726.44	1806.75	1709.59	1706.15	1743.95	1767	1726.31
64.872002	1751.07	1771.67	1766.06	1798.01	1792.13	1722.99	1732.56	1751.99	1754.82	1799.38	1781.36	1730.24	1740.3	1736.97	1757.23	1799.39	1702.83	1716.01	1756.11	1750.01	1773.6	1799.77	1775.89	1790.17	1742.96	1758.78	1756.13	1765.31	1769.39	1724.42	1715.88	1734.54	1752.64	1765.8	1794.03	1784.13	1708.19	1706.89	1745.85	1769.27	1795.13	1762.26	1727.41	1802.57	1708.06	1704.16	1745.12	1765.48	1726.18
65.366997	1750.12	1769.5	1763.99	1798.71	1792.72	1721.39	1730.34	1752.28	1752.11	1799.18	1780.24	1729.22	1740.63	1739.23	1755.84	1798.21	1702.07	1714.29	1750.78	1749.16	1774.4	1798.95	1775.4	1788.35	1741.92	1758.2	1755.57	1761.94	1766.15	1727.79	1714.27	1735.69	1752.08	1768.56	1791.72	1781.22	1705.63	1708.88	1746.18	1766.52	1792.72	1760.12	1725.41	1802.66	1708.77	1705	1743.34	1765.97	1724.87
65.862999	1751.38	1768.31	1761.99	1800.42	1789.84	1720.15	1731.99	1753.75	1754.51	1802.19	1778.1	1726.11	1741.59	1738.74	1753.79	1801.05	1700.28	1717.34	1752.34	1747.42	1774.81	1797.28	1775.72	1786.39	1742.94	1756.38	1755.22	1761.83	1766.62	1726.55	1717.08	1736.27	1751.64	1764.7	1793.41	1781.75	1708.19	1708.9	1749.49	1768.23	1791.32	1759.57	1721.03	1801.62	1708.36	1702.39	1741.79	1764.84	1723.85
66.358002	1748.53	1768.83	1763.62	1796.03	1785.74	1720.05	1730.37	1749.09	1751.86	1794.55	1776.68	1727.44	1735.94	1733.33	1748.62	1797.93	1699	1715.34	1751.62	1746.41	1773.08	1798.55	1772.62	1784.84	1738.79	1753.33	1751.52	1760.48	1763.59	1727.53	1716.65	1734.34	1750.31	1765.1	1789.92	1780.04	1706.6	1705.76	1744.83	1765.46	1791.41	1759.38	1724.79	1798.6	1707.08	1705.13	1740.77	1765.72	1723.29
66.852997	1748.62	1769.72	1760.64	1796.97	1786.85	1724.48	1730.97	1749.3	1754.33	1798.34	1774.03	1724.75	1738.12	1735.54	1750.85	1796.45	1700.16	1712.72	1749.59	1748.34	1769.46	1794.15	1772	1784.75	1738.31	1757.16	1754.82	1760.66	1763.41	1722.87	1717.18	1733.65	1747.75	1764.53	1790.08	1781.75	1705.83	1705.36	1743.63	1765.41	1789.32	1756.15	1722.95	1798.18	1707.74	1700.65	1740.15	1760.31	1722.27
67.348000	1750.1	1766.91	1760.49	1793.65	1788.55	1722.77	1727.45	1749.02	1752.89	1794.73	1775.82	1725.09	1736.17	1732.74	1748.24	1797.9	1698.17	1713.36	1748.75	1745.27	1768.85	1790.57	1771.19	1781.07	1740.44	1753.29	1752.02	1763.21	1760.54	1725.51	1715.59	1734.24	1749.48	1762.85	1788.31	1778.4	1708.43	1705.2	1743.36	1765.72	1786.04	1757.28	1722.35	1797.92	1705.77	1704.21	1740.1	1763.43	1722.66
67.844002	1745.8	1766.67	1757.46	1788.94	1785.83	1720.46	1727.24	1748.21	1752.95	1792.24	1774.19	1725.01	1736.52	1735.43	1750.06	1792.16	1697.64	1714.1	1748.23	1746.54	1768.27	1795.15	1770.33	1779.73	1739.37	1754.76	1752.5	1761.76	1763.98	1723.62	1715.18	1734.9	1748.27	1766.43	1787.89	1780.08	1705.64	1707	1742.48	1764.63	1786.66	1756.1	1720.95	1796.9	1705.87	1702.7	1739.96	1762.87	1722.13
68.338997	1747.19	1765.22	1759.02	1791.9	1787.11	1719.1	1727.54	1747.33	1753.05	1796.52	1772.26	1726.57	1736.97	1733.37	1750.27	1794.77	1698.93	1709.27	1747.06	1744.06	1772.07	1793.12	1768.71	1779.4	1737.24	1750.04	1749.43	1754.99	1761.74	1723.24	1713.76	1732.7	1748.3	1760.94	1787.83	1779.03	1707.19	1706.89	1743.04	1763.05	1782.08	1756.76	1721.05	1799.26	1706.21	1702.97	1738.16	1759.3	1721.83
68.834000	1745.11	1766.03	1761.49	1792.14	1783.94	1718.13	1728.42	1746.73	1749.69	1792.21	1771.93	1724.1	1736.11	1731.53	1750.18	1793.59	1697.68	1711.86	1746.84	1743.87	1767.58	1792.86	1769.91	1780.82	1739.04	1754.25	1748.7	1757.86	1761.21	1721.34	1712.69	1731.46	1748.06	1762.61	1787.71	1777.5	1707.9	1704.6	1740.64	1763.38	1786.18	1755.39	1722.72	1797.63	1707.95	1699.12	1738.86	1760.74	1722.12
69.329002	1747.18	1768.87	1758.56	1793.53	1781.93	1717.9	1727.75	1749.33	1749.04	1789.09	1776.29	1725.8	1738.07	1734.28	1749.34	1795.84	1699.46	1713.34	1748.8	1743.82	1766.71	1794.85	1771.24	1784.34	1737.06	1753.99	1753.59	1756.87	1762.82	1721.61	1711.92	1733.53	1749.18	1760.06	1787.14	1775.07	1706.94	1704.64	1743.58	1761.73	1785.58	1755.15	1722.23	1798.88	1705.41	1703.04	1738.11	1761.79	1721.98
69.823997	1744.09	1763.76	1755.75	1791.03	1785.52	1719.36	1729.22	1746.92	1747.9	1790.87	1773.45	1725.42	1737.74	1735.7	1748.72	1794.16	1695.41	1714.8	1746.38	1742.91	1769.3	1792.42	1771.65	1780.34	1739.16	1751.56	1748.64	1757.21	1760.46	1723.35	1714.44	1731.14	1745	1761.76	1787.26	1776.47	1704.32	1703.24	1743.83	1762.17	1783.92	1752.66	1721.9	1793.26	1705.11	1702.74	1740.38	1759.27	1721.71
70.319000	1747.44	1762.08	1759.07	1790.68	1785.36	1717.08	1729.16	1748.29	1749.41	1791.17	1773.94	1726.08	1735.48	1731.17	1749.69	1790.05	1698.48	1712.11	1746.3	1740.95	1767.19	1791.51	1769.18	1781.14	1737.39	1751.65	1747.55	1755.31	1760.72	1723.36	1715.79	1732.88	1748.95	1758.37	1788.78	1776.25	1703.11	1705.13	1740.8	1762.38	1783.45	1755.73	1721.92	1796.52	1704.73	1702.05	1737.08	1759.1	1719.8
70.815002	1743.07	1765.65	1756.65	1788.48	1782.51	1718.4	1728.02	1747.02	1749.14	1790.91	1772.3	1725.11	1735.77	1732.45	1746.55	1795.07	1700.01	1710.11	1745.23	1743.77	1763.96	1790.28	1769.61	1780.16	1738.01	1751.29	1747.12	1759.01	1759.78	1720.28	1713.9	1731.68	1749.85	1761.34	1786.09	1773.49	1705.15	1704.71	1742.35	1761.26	1783.17	1751.87	1721.25	1796.19	1705.13	1703.05	1740.12	1760.34	1721.87
71.309998	1743.31	1762.67	1754.82	1784.15	1782.68	1717.44	1725.84	1746.16	1747.76	1793.04	1772.16	1726.2	1734.62	1730.76	1747.25	1791.24	1697.28	1711	1744.21	1742.72	1766.97	1790.38	1769.55	1777.33	1737.56	1752.36	1747.09	1755.9	1761.18	1722.63	1711.04	1730.32	1745.06	1763.41	1783.49	1773.9	1702.86	1701.46	1740.82	1762.75	1780.44	1755.68	1719.53	1796.4	1705.64	1701.89	1738.88	1758.09	1723
71.805000	1746.44	1761.59	1751.36	1789.48	1781.74	1715.95	1723.37	1745.1	1748.62	1786.42	1769.43	1721.24	1732.76	1729.92	1743.94	1788.47	1697.11	1710.24	1744.81	1739.74	1766.2	1786.11	1765.39	1775.74	1738.22	1747.15	1744.25	1755.08	1758.95	1719.88	1712.31	1729.74	1749.34	1758.65	1786.11	1772.31	1703.77	1701.5	1740.06	1758.75	1779.52	1753.71	1716.89	1792.27	1705.2	1698.9	1736.1	1758.77	1717.9
72.300003	1742.85	1762.65	1755.86	1786.77	1780.91	1716.74	1728.05	1743.73	1744.88	1784.34	1769.86	1721.76	1731.34	1730.64	1746.77	1789.86	1697	1711.56	1743.98	1739.86	1765.7	1790.34	1766.77	1777.05	1734.11	1750.73	1748.34	1753.61	1758.06	1722.81	1708.71	1727.33	1747.58	1760.39	1783.95	1772.93	1704.12	1703.37	1739.03	1758.34	1776.58	1751.72	1719.82	1790.62	1704.53	1702.46	1735.95	1758.66	1721.23
72.795998	1741.48	1762.05	1758.64	1784.61	1776.71	1714.36	1727.43	1742.96	1747.74	1785.69	1770.64	1720.57	1733.15	1729.34	1742.32	1788.63	1698.32	1711.3	1746.23	1740.21	1764.23	1789.13	1763.27	1777.39	1737.68	1750.73	1745.84	1753.71	1758.51	1721.42	1711.09	1728.58	1744.7	1759.51	1784.65	1774.93	1702.82	1702.25	1739.47	1757.85	1779.75	1751.46	1720.91	1790.97	1705.23	1701.86	1735.32	1757.64	1720.15
73.291000	1742.72	1763.64	1750.77	1785.89	1778.57	1715.97	1724.68	1743.37	1746.02	1786.24	1769.07	1722.03	1731.89	1729.81	1745.75	1788.94	1696.44	1708.95	1743.67	1742.28	1765.27	1785.84	1766.37	1776.98	1733.46	1747.63	1744.98	1755.11	1757.16	1720.84	1711.92	1728.46	1742.9	1756.65	1786.41	1773.36	1702.1	1703.05	1739.79	1757.97	1776.51	1751.65	1717.21	1792.2	1705.61	1700.44	1735.45	1756.55	1718.09
73.786003	1743.15	1760.61	1754.11	1784.45	1779.46	1716.75	1724.27	1743.14	1744.72	1787.02	1765.82	1724.16	1731.46	1730.18	1742.27	1790.07	1696.1	1709.48	1741.75	1738.17	1763.89	1785.93	1768.32	1774.63	1735.29	1745.92	1744.94	1755.16	1756.44	1720.39	1711.1	1729.64	1743.95	1755.7	1780.2	1771.19	1703.95	1698.54	1739.57	1757.63	1778.3	1751.72	1718.12	1793.09	1706.26	1698.62	1734.86	1755.59	1718
74.280998	1742.17	1759.92	1752.66	1779.63	1780.7	1715.49	1722.51	1744.68	1744.14	1787.77	1765.61	1723.85	1732.77	1729.39	1744.86	1790.12	1696.44	1710.45	1741.99	1739.17	1762.15	1783.38	1766.53	1773.58	1734.43	1747.6	1744.97	1752.73	1753.46	1719.07	1710.11	1730.24	1741.89	1754.09	1782.69	1773.48	1702.46	1701.07	1737.29	1756.55	1777.13	1749.4	1717.4	1791.26	1703.86	1699.1	1736.32	1756.46	1718.82
74.776001	1739.99	1761.78	1752.83	1784.02	1777.73	1714.91	1724.28	1744.94	1744.12	1782.28	1766	1721.68	1730.52	1728.81	1742.23	1786.57	1694.85	1709.86	1740.38	1739.27	1762.23	1783.54	1765.11	1774.16	1730.61	1746.13	1745.52	1753.55	1756.31	1716.93	1712.04	1728.23	1742.01	1754.94	1783.58	1771.34	1702.81	1702.73	1735.71	1755.66	1775.94	1746.71	1718.49	1788.12	1704.12	1700.21	1733.74	1753.06	1717.46
75.272003	1742.13	1758.22	1749.87	1781.8	1777.97	1713.25	1720.56	1741.01	1740.95	1783.36	1765.56	1720.47	1728.89	1731.45	1741.29	1784.95	1698.35	1708.51	1741.25	1738.18	1763.93	1783.75	1765.79	1776.38	1733.01	1748.78	1740.84	1750.47	1755.09	1720.22	1708.88	1728.38	1742.69	1756.15	1780.52	1768.63	1702.5	1700.62	1737.65	1755.12	1772.12	1750.49	1716.14	1789.65	1702.68	1699.7	1735.46	1754.86	1718.09
75.766998	1739.09	1755.9	1753.57	1783.24	1776.22	1716.37	1720.66	1743.37	1744.57	1783.12	1763.69	1720.32	1734.18	1729	1740.96	1785.59	1696.4	1708.91	1740.13	1738.66	1758.65	1781.48	1762.3	1774.73	1733.66	1748.68	1742.31	1751.3	1753.8	1716.16	1710.61	1728.42	1740.84	1755.26	1782.1	1768.47	1704.58	1698.76	1738.04	1755.78	1772.86	1749.05	1715.88	1788.81	1702.54	1699.76	1734.57	1754.82	1714.73
76.262001	1739.28	1757.73	1750.42	1783.77	1777.09	1714.92	1721.96	1741.27	1743.36	1781.95	1764.93	1720.79	1732.26	1731.63	1740.36	1785.89	1695.06	1707.64	1738.18	1737.64	1761.9	1781.28	1762.76	1772.58	1731.67	1745.33	1740.01	1752.55	1756.2	1720.34	1709.09	1728.41	1741.87	1753.43	1780.39	1771.72	1701.64	1700.18	1739.54	1755.43	1773.39	1749.62	1714.68	1792	1704.66	1698.05	1735.25	1752.5	1718.6
76.757004	1741.76	1757.64	1749.93	1779.47	1774.54	1711.65	1719.48	1740.02	1740.57	1781.33	1761.7	1719.53	1731.34	1725.06	1744.36	1784.71	1693.63	1708.74	1736.47	1735.85	1757.03	1781.69	1758.51	1769.64	1733.66	1742.9	1741.51	1749.59	1754.49	1715.38	1707.9	1724.92	1740.06	1753.5	1777.94	1767.87	1702.54	1698.21	1736.33	1753.4	1772.57	1746.3	1717.9	1785.99	1702.23	1697.97	1732.47	1754.32	1715.33
77.251999	1739.64	1755.37	1748.22	1778.29	1773.42	1713.89	1721.03	1737.53	1746.03	1779.8	1761.5	1720.84	1731.02	1726.4	1739.11	1785.72	1694.92	1704.98	1741.6	1736.74	1757.3	1777.69	1759.92	1770.91	1729.48	1746.04	1739.55	1751.31	1751.14	1718.41	1707.73	1726.97	1740.15	1751.53	1777.51	1767.42	1701.47	1698.81	1732.95	1753.79	1770.22	1746.22	1714.78	1785.87	1703.96	1699.95	1730.83	1751.71	1717.07
77.748001	1740.41	1755.9	1748.32	1779.6	1773.54	1713.63	1720.83	1739.8	1742.8	1780.46	1759.62	1720.23	1728.97	1725.91	1741	1784.8	1693.85	1705.7	1738	1735.43	1756.56	1777.11	1756.88	1770.73	1731.43	1741.71	1740.46	1750.53	1753.58	1714.06	1707.6	1725.52	1740.19	1754.05	1774.77	1767.31	1699.12	1701.4	1735.36	1752.54	1767.9	1747.22	1714.44	1783.93	1700.67	1697.86	1731.54	1751.18	1712.88
78.242996	1737.97	1752.7	1749.66	1779.08	1774.4	1713.87	1720.8	1739.21	1743.01	1778.01	1758.8	1717.97	1728.07	1721.44	1740.21	1778.06	1690.11	1706.06	1737	1734.94	1755.03	1775.53	1758.09	1770.66	1730	1740.73	1737.76	1745.66	1750.29	1714.01	1708.79	1724.08	1739.54	1749.55	1778.72	1765.03	1699.86	1699.18	1733.59	1753.19	1769.42	1743.51	1713.7	1784.13	1701.1	1695.18	1730.63	1750.39	1714.09
78.737999	1735.92	1751.46	1744.96	1777.57	1770.45	1711.91	1718.22	1736.33	1737.91	1776.53	1761.12	1718.69	1726.09	1723	1737.97	1779.89	1691.99	1705.56	1735.53	1733.36	1754.75	1775.2	1757.17	1768.81	1728.9	1742.22	1736.17	1746.4	1751.75	1715.72	1703.3	1724.52	1737.76	1748.28	1774.93	1764.2	1700.65	1697.27	1736.54	1751.51	1766.4	1744.36	1716.32	1783.29	1703.73	1699.05	1730.79	1751.37	1713.92
79.233002	1736.02	1754.9	1744.9	1776.53	1771.38	1710.88	1718.63	1738.78	1740.45	1776.52	1759.25	1719	1726	1724.18	1739.15	1779.86	1691.36	1703.88	1736.71	1732.21	1752.27	1775.48	1758.33	1766.53	1728.94	1742.46	1737.94	1745.89	1748.15	1711.61	1707.15	1723.31	1737.97	1747.98	1774.26	1761.17	1700	1699.89	1731.4	1748.21	1766.03	1742.23	1713.42	1779.75	1701.74	1695.61	1728.48	1749.21	1715.31
79.727997	1737.95	1752.23	1747.29	1772.27	1770.81	1713.14	1721.97	1735.77	1739.52	1775.51	1761.07	1717.82	1729.44	1724.03	1737.27	1780.84	1690.65	1701.98	1732.2	1733.65	1751.86	1776.27	1757.06	1766.17	1728.89	1741.81	1738.3	1747.71	1747.05	1714.21	1706.92	1725.82	1738.9	1749.73	1774.3	1766.19	1698.16	1697.03	1731.6	1749.02	1765.97	1744.12	1713.06	1782.49	1700.98	1694.7	1731.2	1749.31	1713.02
80.223999	1736.56	1753.58	1748.83	1779.23	1771.01	1712.13	1716.38	1736.11	1743.57	1776.67	1758.81	1717.96	1727.85	1726.48	1737.31	1781.18	1691.57	1704.78	1734.59	1735.56	1755.42	1776.04	1757.27	1768.43	1731.89	1740.39	1735.28	1746.81	1749.25	1713.92	1704.05	1723.44	1736.53	1751.14	1772.6	1762.94	1699.49	1698.47	1733.1	1751.93	1766.16	1742.03	1714.67	1781.64	1701.59	1695.87	1728.87	1751.07	1715.12
80.719002	1734.38	1753.96	1748.87	1775.67	1774.52	1712.61	1717.24	1737.51	1741.13	1777.45	1759.72	1718.1	1726.92	1723.28	1735.89	1780.15	1693.14	1704.81	1734.08	1731.91	1755.65	1777.86	1755.37	1768.76	1728.45	1742.11	1737.21	1750.11	1750.23	1716.62	1706.41	1723.19	1737.99	1751.76	1774.54	1767	1700.14	1697.22	1734.33	1752.54	1766.64	1743.18	1715.7	1782.49	1699.81	1696.91	1731.69	1747.86	1714.02
81.213997	1735.72	1750.91	1750.3	1778.24	1768.6	1710.3	1719.15	1736.48	1739.86	1779.43	1762.63	1715.78	1726.05	1723.19	1739.36	1781.53	1691.68	1707.77	1736.31	1731.84	1756.05	1774.16	1757.25	1767.84	1730.06	1741.06	1735.67	1746.66	1749.12	1713.25	1703.68	1723.32	1737.18	1749.78	1774.32	1766.9	1697.34	1698.74	1732.17	1749.16	1763.6	1743.81	1712.15	1782.37	1698.99	1694.86	1730.05	1750.39	1713.58
81.709000	1735.23	1752.25	1746.15	1775.4	1766.89	1710.12	1720.6	1738.41	1740.67	1779.67	1759.59	1718.65	1727.63	1724.72	1739.55	1778.04	1689.34	1704.11	1734.57	1735.63	1754.97	1775.33	1757.19	1765.81	1729.64	1741.47	1736.24	1746.22	1749.91	1714.92	1706.82	1723.22	1740.5	1748.42	1775.77	1766	1697.7	1697.52	1733.46	1749.44	1766.34	1742.35	1714.72	1781.8	1698.9	1697.48	1730.75	1747.64	1714.91
82.205002	1735.38	1753.99	1747.6	1773.13	1771.29	1708.65	1716.98	1737.65	1740.21	1779.42	1756.32	1716.47	1725.89	1721.04	1735.36	1781.89	1693.3	1706.36	1734.07	1732.95	1753.88	1774.71	1754.72	1768.16	1730.55	1739.61	1735.39	1745.76	1747.15	1713.15	1707.47	1724.08	1736.77	1748.34	1774.5	1762.5	1697.98	1698.03	1733.81	1750.92	1764.12	1743.17	1713.98	1781.95	1698.75	1696.01	1730.28	1746.3	1713.21
82.699997	1734.67	1751.77	1744.9	1772.67	1769.46	1707.37	1715.45	1735.24	1735.47	1778	1759.35	1717.72	1724.46	1720.02	1738.97	1778.78	1692.08	1702.84	1732.41	1730.74	1753.18	1775.81	1755.71	1764.01	1728.4	1742.65	1733.44	1744.79	1748.18	1712.93	1705.82	1723.17	1736.32	1747.14	1772.55	1762.89	1698.32	1697.13	1732.19	1749.91	1763.51	1743.84	1714.43	1781.21	1699.68	1696.19	1728.5	1747.38	1710.39
83.195000	1734.23	1752.57	1744.72	1776.49	1768.1	1710.86	1716.71	1733.45	1737.43	1775.51	1758.53	1717.51	1725.02	1720.39	1736.72	1776.67	1691.67	1705.3	1732.27	1730.62	1752.41	1773.79	1755.35	1766.74	1726.07	1739.06	1734.15	1745.08	1747.93	1711.13	1705.22	1723.1	1737.83	1748.06	1774.08	1760.72	1698.82	1695.84	1730.55	1748.26	1765.93	1742.37	1712.37	1780.22	1700.44	1695.87	1729.65	1746.24	1712.66
83.690002	1734.41	1746.97	1744.95	1772.22	1767.08	1707.54	1716.5	1734.74	1736.2	1772.46	1755.36	1717.91	1723.07	1722.79	1734.23	1777.82	1692.27	1702.63	1733.22	1731.76	1750.08	1775.02	1756.06	1766.64	1728.23	1737.21	1732.27	1743.88	1747.21	1713.6	1703.85	1723.62	1735.2	1745.15	1773.48	1760.93	1698.97	1696.07	1730.98	1748.24	1762.26	1741.34	1712.41	1777.38	1697.83	1699.67	1728.82	1748.37	1711.53
84.184998	1733.97	1749.6	1745.43	1774.77	1768.35	1709.43	1716.77	1735.75	1737.03	1775.09	1759.4	1714.2	1723.81	1721.92	1731.77	1777.1	1691.4	1704.48	1733.81	1732.84	1751.8	1773.69	1755.1	1765.06	1726.98	1738.31	1732.34	1745.85	1747.27	1709.64	1704.62	1719.54	1736.66	1745.46	1772.02	1757.93	1695.38	1695.45	1731.32	1745.45	1762.19	1740.01	1712.76	1779.12	1698.89	1693.67	1726.93	1745.76	1710.85
84.681000	1733.48	1750.95	1739.63	1773.08	1765.27	1707.19	1716.41	1732.98	1737.97	1774.32	1755.53	1714.53	1723.37	1721.12	1734.55	1774.36	1689.22	1701.7	1731.3	1731.65	1751.59	1768.92	1754.49	1764.83	1726.33	1739.76	1731.37	1742.89	1747.49	1710.65	1706.5	1720.17	1736.53	1745.11	1770.96	1759.94	1696.02	1697.24	1728.65	1746.49	1761.56	1737.82	1713.29	1775.32	1699.86	1695.86	1725.89	1746.51	1712.5
85.176003	1732.75	1748.54	1742.75	1773.11	1766.82	1709.36	1714.27	1734.47	1738.43	1772.8	1754.65	1712.07	1723.48	1721.85	1734.48	1775.8	1690.74	1703.52	1732.57	1729.92	1753.82	1772.02	1753.57	1759.73	1728.28	1735.3	1732.83	1743.98	1743.69	1711.58	1703.96	1722.32	1735.87	1747.58	1770.71	1758.03	1698.99	1695.09	1730.38	1746.79	1760.53	1741.29	1713.13	1776.76	1697.54	1695.39	1727.01	1745	1711.42
85.670998	1730.86	1748.08	1745	1770.72	1766.75	1710.75	1712.24	1733.16	1736.07	1774.32	1754.58	1716.62	1724.63	1720.76	1736.12	1776.35	1690.98	1700.12	1733.96	1729	1749.52	1770.93	1751.61	1763.94	1724.69	1738.28	1731.36	1744.65	1746.46	1711.95	1702.36	1720.33	1731.92	1748.06	1767.38	1761.74	1696.46	1699.36	1731.03	1743.48	1759.84	1742.51	1712.13	1778.25	1698.98	1694.61	1724.36	1746.51	1709.95
86.166000	1733.83	1749.63	1744.61	1772.27	1767.61	1708.22	1717.57	1732.75	1736.92	1772.6	1752.67	1712.32	1723.62	1721.22	1732.44	1774.48	1690	1702.5	1731.2	1730.16	1750.8	1773.8	1751.67	1763.19	1726.84	1736.62	1734.12	1745.98	1744.76	1710.8	1705.09	1720.04	1733.92	1747.15	1768.46	1761.12	1695.02	1696.44	1729.9	1746.05	1757.24	1741.32	1711.92	1776.95	1698.89	1695.24	1724.49	1743.76	1711.79
86.661003	1731.93	1748.65	1742.67	1766.43	1764.72	1706.48	1714.63	1733.23	1734.39	1771.6	1750.93	1713.34	1722.2	1719.37	1733.7	1773.67	1688.61	1702.7	1729.57	1727.8	1751.25	1770.44	1752.81	1760.43	1725.22	1737.63	1730.14	1742.48	1743.73	1711.98	1704.31	1720.85	1737.74	1748.46	1769.17	1760.73	1696.46	1696.77	1728.68	1745.64	1756.83	1741.11	1712.21	1774.47	1698.19	1692.67	1727.33	1745.35	1707.84
87.156998	1733.1	1748.68	1740.05	1770.72	1765.39	1706.82	1716.31	1732.3	1734.65	1772.3	1752.01	1715.06	1721.31	1720.43	1732.64	1771.66	1690.24	1703.42	1733.16	1727.27	1748.93	1769.66	1750.75	1763.08	1725.83	1736.71	1731.16	1739.28	1745.68	1710.41	1702.09	1719.65	1731.63	1746.58	1766.05	1757.09	1699.03	1696.43	1729.52	1743.88	1757.73	1737.71	1711.79	1776.2	1698.97	1692.74	1726.08	1745	1709.52
87.652000	1731.02	1747.13	1742.15	1769.32	1766.04	1704.94	1712.17	1732.69	1735.36	1771.74	1751.79	1714.16	1724.92	1720.92	1731.81	1770.39	1687.94	1701.92	1727.79	1729.08	1751.8	1771.04	1749.26	1761.34	1724.33	1735.49	1731.91	1741.12	1741.92	1710.44	1703.83	1719.5	1735.46	1742.24	1772.13	1758.75	1695.03	1695.12	1727.39	1744.58	1757.52	1737.37	1710.39	1776.63	1696.59	1696.12	1724.91	1743.99	1709.12
88.147003	1731.23	1748.9	1740.48	1767.1	1765.29	1708.1	1714.03	1732.98	1736.77	1769.66	1753.54	1712.06	1719.42	1719.16	1733.52	1771.36	1689.59	1701.73	1727.84	1727.9	1749.53	1768.32	1750.38	1760.57	1724.08	1735.56	1727.5	1741.26	1743.05	1709.47	1705.04	1720.68	1732.99	1746.37	1766.55	1757.82	1696.3	1696.13	1728.06	1742.15	1756.38	1738.03	1708.82	1776.18	1698.62	1693.49	1725.29	1742.16	1708.78
88.641998	1733.12	1746.62	1741.13	1766.98	1765.88	1704.49	1713.01	1733.75	1734.86	1770.37	1751.15	1712.5	1719.75	1719.71	1732.17	1770.92	1688.67	1701.79	1728.8	1727.72	1748.22	1769.99	1748.33	1761.85	1722.16	1734.73	1730.1	1742.13	1742.66	1708.74	1703.48	1718.62	1731.69	1745.39	1766.79	1757.8	1696.11	1693.95	1727.32	1744.31	1757.14	1738.4	1710.06	1777.2	1697.74	1693.48	1725.03	1740.71	1709.03
89.137001	1728.91	1748.65	1741.72	1768.77	1762.64	1704.71	1713.43	1730.16	1734.34	1771.57	1750.16	1710.39	1720.18	1718.39	1730.81	1772.24	1687.96	1701.4	1730.65	1727.65	1748.89	1765.8	1747.03	1763.33	1720.73	1735.76	1729.81	1741.29	1742.22	1710.2	1703.69	1720	1733.21	1744.51	1768	1754.8	1696.9	1693.19	1727	1741.65	1754.37	1738.98	1710.59	1775.49	1696.5	1692.27	1724.44	1744.46	1707.03
89.633003	1731.06	1745.22	1739.78	1768.48	1764.64	1710.29	1713.76	1732.89	1733.95	1769.42	1749.95	1712.24	1722.29	1720.94	1729.39	1771.15	1686.27	1701.74	1727.67	1728.97	1746.06	1766.52	1750.13	1758.64	1721.97	1736.92	1728.53	1741.91	1744.56	1708.94	1702.08	1718.28	1731.68	1742.9	1767.02	1756.46	1694.01	1694.48	1727.15	1743	1754.91	1739.96	1708.26	1773.65	1697.74	1694.86	1722.13	1741.54	1705.75
90.127998	1733.74	1746.04	1740.76	1766.35	1762.65	1707.6	1711.85	1731.5	1734.6	1766.89	1751.25	1715.06	1721.98	1719.06	1731.28	1770.17	1689.4	1701.8	1729.73	1730.26	1749.6	1769.67	1749.45	1759.77	1722.79	1734.72	1729.41	1737.4	1741.59	1710.7	1703.33	1718.05	1729.99	1742.8	1767.06	1755.84	1694.85	1691.88	1726.79	1741.42	1754.25	1739.78	1707.83	1773.28	1696.66	1693.9	1723.09	1743.65	1709.72
90.623001	1729.48	1743.46	1739.81	1765.22	1762.77	1708.02	1712.88	1731.59	1734.99	1768.73	1750.5	1712.93	1720.8	1716.29	1730.03	1768.13	1687.54	1703.64	1727.86	1727.29	1744.84	1767.01	1747.82	1759.61	1722.16	1735.12	1729.26	1741.33	1741.77	1709.36	1703.62	1717.51	1732.59	1744.81	1764.93	1754.08	1696.37	1692.95	1727.67	1742.85	1754.02	1736.69	1707.72	1769.95	1698.02	1691.86	1724.02	1743.71	1707.12
91.117996	1727.19	1743.17	1738.6	1764.18	1764.07	1703.85	1711.8	1732.9	1733.11	1768.63	1749.26	1713.45	1720.94	1719.63	1731.03	1768.82	1691.21	1702.34	1726.76	1727.22	1748.27	1769.42	1746	1760.18	1721.09	1734.92	1729.49	1740.22	1742.46	1707.42	1701.89	1716.83	1730.36	1740.2	1766.87	1755.37	1694.97	1693.86	1728.64	1743.37	1753.19	1739.4	1707.97	1772.8	1696.61	1692.59	1724.51	1742.63	1709.02
91.612999	1731.97	1742.84	1738.99	1764.67	1762.41	1705	1712.2	1732.29	1730.4	1768.99	1748.41	1710.55	1720.72	1717.24	1731.03	1769.61	1687.03	1702.02	1725.21	1727.42	1744.68	1765.65	1747.11	1754.48	1720.15	1732.47	1728.42	1741.02	1740.02	1709.14	1702.67	1719.08	1731.05	1738.96	1766.27	1755.42	1694.72	1693.54	1725.24	1740.48	1752.05	1737.54	1710.32	1773.08	1694.48	1694.24	1722.52	1739.32	1709.58
92.109001	1728.8	1745.46	1739.91	1766.12	1762.75	1704.73	1709.9	1731.19	1732.67	1768.65	1749.18	1711.5	1719.82	1717.05	1727.67	1768.92	1688.83	1699.45	1725.32	1725.32	1745.87	1765.55	1746.23	1756.97	1721.51	1733.54	1730.33	1737.83	1738.51	1705.88	1699.42	1715.44	1730.62	1738.5	1763.12	1752.65	1693.05	1690.77	1724.3	1741.24	1751.2	1735.17	1709.12	1771.76	1695.55	1693.68	1722.09	1744.07	1708.36
92.603996	1728.24	1745.03	1741.69	1764.86	1761.1	1706.38	1711.1	1728.24	1730.38	1767.13	1747.55	1710.12	1721.3	1716.45	1727.67	1768.39	1686.16	1698.34	1724.18	1726.35	1744.92	1765.19	1748.24	1756.97	1719.95	1734.1	1729.87	1735.8	1737.39	1711.06	1702.43	1713.94	1730.87	1740.8	1764.28	1756.56	1696.1	1694.1	1723.54	1741.73	1754.16	1732.83	1710.11	1769.05	1696.55	1692.33	1723.66	1740.45	1706.56
93.098999	1728.48	1742.91	1737.73	1764.13	1762.11	1703.8	1712.2	1729.74	1730.98	1768.23	1747.8	1709.12	1719.81	1717.76	1728.54	1767.76	1686.39	1700.45	1725.24	1726.63	1746.04	1764.73	1746.67	1753.86	1720.74	1733.34	1729.3	1738.57	1741.49	1708.07	1700.82	1715	1729.31	1742.69	1762.57	1754.13	1695.14	1695.49	1726.33	1740.6	1754.99	1735.59	1708.75	1770.84	1694.83	1694.08	1722.13	1740.23	1706.19
93.594002	1728.95	1741.4	1738.78	1763.37	1762.34	1705.48	1712.82	1729.55	1731.49	1765.25	1746.86	1708.42	1717.63	1717.2	1728.35	1766.48	1688.21	1697.89	1725.99	1724.15	1744.22	1765.44	1748.79	1757	1720.34	1732.63	1725.87	1737.07	1740.33	1707.96	1699.62	1714.87	1729.24	1741.61	1763.57	1752.15	1693.99	1696.14	1724.28	1742.37	1752.68	1735.5	1707.54	1770.43	1696.9	1694.23	1721	1741.53	1707.96
94.088997	1729.45	1747.07	1740.5	1763.36	1762.07	1703.56	1709.59	1728.79	1732.95	1766.52	1748.87	1709.71	1717.72	1718.28	1727.88	1766.56	1688.47	1697.97	1726.26	1726.2	1746.83	1761.76	1746.64	1756.2	1722.63	1731.89	1731.03	1737.85	1737.6	1707.26	1701.4	1717.81	1728.89	1740.3	1763.43	1754.75	1692.14	1693.57	1722.66	1742.26	1750.47	1736.04	1706.25	1771.92	1697.03	1693.36	1720.87	1742.18	1707.63
94.584999	1728.67	1741.89	1735.85	1763.99	1760.78	1702.36	1713.42	1731.58	1730.02	1767.19	1747.95	1711.61	1717.73	1715.55	1729.6	1760.26	1687.11	1697.99	1723.65	1727.95	1745.3	1764.16	1742.53	1754.15	1720.84	1731.9	1727.23	1739.02	1739.78	1707.39	1699.32	1715.64	1728.6	1739.26	1761.52	1752.03	1693.01	1692.59	1721.67	1738.76	1750.52	1733.62	1706.88	1767.64	1696.31	1692.46	1720.43	1739.34	1708.01
95.080002	1727.23	1741.91	1735.13	1766.04	1762.19	1703.25	1711.2	1727.63	1730.98	1765.66	1746.95	1710.32	1718.44	1717.91	1728.46	1768.43	1687.51	1698.74	1725.66	1723.18	1745.45	1764.83	1743.49	1757.42	1719.26	1731.96	1727.08	1735.6	1739.92	1707.23	1700.51	1713.78	1728.15	1737.77	1766.22	1754.25	1694.21	1691.02	1724.45	1738.6	1749.77	1735.96	1710.07	1768.41	1696.42	1691.34	1720.26	1740.52	1707.69
95.574997	1732.21	1744.14	1737.23	1762.94	1756.85	1701.91	1711.88	1729.23	1730.15	1765.79	1747.35	1709.35	1717.57	1716.36	1728.52	1764.43	1687.02	1698.51	1723.05	1723.27	1745.48	1763.19	1745.43	1754.16	1718.13	1733.29	1726.46	1734.85	1737.22	1704.11	1699.14	1714.21	1728.1	1740.33	1758.58	1750.95	1690.88	1691.62	1724.11	1739.04	1750.58	1733.6	1707.62	1764.83	1692.03	1691.25	1719.9	1739.53	1708.61
96.070000	1723.68	1743.33	1738.16	1761.98	1759.05	1705.66	1710.18	1726.24	1729.88	1763.11	1745.68	1708.25	1717.27	1713.68	1727.51	1763.09	1686.42	1701.55	1723.25	1721.56	1744.27	1764.95	1745.77	1752.67	1719.66	1732.05	1726.18	1735.88	1737.22	1709.49	1699.24	1714.74	1726.67	1737.89	1762.67	1753.71	1691.85	1691.47	1723.85	1740.2	1751.98	1734.39	1706.68	1770.72	1698.31	1692.49	1720.47	1739.84	1706.18
96.565002	1725.54	1743.18	1736.68	1764.68	1756.24	1704.15	1707.68	1726.75	1729.41	1763.27	1746.68	1708.37	1716.2	1713.34	1726.33	1763.95	1685.52	1700.4	1721.17	1720.99	1742.75	1760.79	1743.33	1752.74	1719.73	1731.58	1725.92	1736.34	1738.34	1707.51	1696.34	1715.26	1727.07	1737.36	1760.58	1749.58	1692.83	1692.51	1721.05	1738.02	1747.7	1733.68	1707.69	1768.7	1694.04	1691.55	1718.75	1740	1703.97
97.060997	1728.16	1742.83	1738.41	1763.05	1756.1	1703.23	1709.7	1728.33	1730.93	1765.41	1746.5	1708.58	1717.72	1715.42	1726.3	1763.83	1685.84	1697.62	1722.58	1722.52	1741.63	1763.46	1745.33	1752.08	1719.15	1729.83	1726.16	1734.02	1736.31	1703.8	1699.64	1714.61	1725.9	1739.96	1760.11	1747.67	1693.9	1689.32	1723.13	1736.91	1748.76	1734.74	1708.17	1767.67	1695.73	1690.94	1721.36	1738.62	1707.46
97.556000	1727.25	1740.67	1734.85	1761.01	1756.57	1701.81	1709.36	1727.07	1728.16	1763.01	1746.9	1707.06	1717.49	1715.66	1724.32	1761.33	1685.19	1698.34	1723.48	1723.86	1742.13	1761.14	1744.47	1751.63	1719.38	1730.63	1723.25	1738.22	1736.95	1705.99	1700.51	1715.21	1728.51	1735.5	1759.37	1748.4	1692.02	1690.49	1721.9	1738.43	1750.99	1732.81	1706.62	1769.64	1691.91	1689.84	1719.26	1739.77	1705.24
98.051003	1724.41	1741.74	1734.98	1757.04	1757.6	1703.52	1707.28	1729	1726.72	1763.76	1744.31	1708.61	1717.5	1712.03	1727.59	1761.86	1686.62	1698.92	1720.99	1726.46	1741.73	1763.15	1741.54	1752.27	1719.72	1728.56	1722.58	1737.03	1738.66	1705	1698.78	1714.1	1727.56	1737.64	1760.88	1749.5	1695.89	1691.81	1722.1	1736.36	1748.57	1732.72	1708.39	1764.5	1695.13	1691.84	1718.05	1738.43	1703.89
98.545998	1726.23	1739.59	1734.97	1762.21	1756.4	1702.51	1706.06	1727.11	1728.86	1763.44	1745.03	1710.49	1714.97	1714.73	1725.41	1763.77	1684.43	1699.78	1721.07	1722.08	1741.16	1761.05	1743.98	1749.18	1718.04	1730.34	1726.76	1735.2	1734.8	1705.42	1697.84	1712.68	1725.05	1737.31	1755.3	1748.53	1692.66	1692.2	1722.78	1738.29	1747.26	1731.17	1707.42	1766.24	1695.1	1690.69	1719.88	1738.96	1706.57
99.042000	1725.84	1739.47	1734.11	1758.78	1757.57	1701.08	1709.21	1728.57	1727.91	1765.16	1747.97	1706.05	1717.27	1715.52	1725.85	1767.54	1685.52	1697.66	1722.12	1724.64	1741.66	1763.91	1743.87	1751.45	1718.56	1731.36	1724.28	1733.34	1736.54	1706.65	1701.32	1714.67	1728.2	1737.15	1758.48	1746.6	1692.5	1690.96	1722.43	1736.91	1748.65	1733.59	1706.36	1769	1694.91	1691.41	1719.85	1739.21	1705.18
99.537003	1726.5	1740.65	1738.65	1760.59	1757.68	1700.82	1710.51	1728.81	1729.59	1762.98	1744.11	1709.18	1716.25	1713.12	1723.91	1761.18	1684.02	1698.85	1721.3	1719.56	1738.43	1760.92	1741.58	1749.56	1719.37	1728.36	1725.13	1733.89	1737.14	1704.97	1698.33	1710.39	1725.23	1737.22	1758.36	1748.11	1693.34	1691.17	1723.5	1735.79	1749.57	1731.96	1707.18	1766.52	1694.32	1690.61	1718.79	1740.71	1705.11
100.031998	1725.13	1740.8	1738.34	1759.03	1756.61	1704	1706.51	1727.95	1730.43	1765.76	1744.11	1706.06	1716.17	1712.83	1724.27	1759.7	1686.26	1699.84	1724.27	1722.28	1741.67	1760.17	1742.71	1752.6	1718.72	1728.29	1722.55	1734.64	1735.54	1702.13	1699.42	1713.8	1728.26	1737.04	1759.57	1747.22	1691.98	1688.73	1721.84	1736.95	1746.54	1732.67	1705.95	1768.19	1694.19	1689.72	1718.42	1735.67	1703.96
100.527000	1724.63	1740.5	1737.5	1758.36	1753.87	1702.76	1709.16	1725.21	1726.93	1762.99	1743.32	1708.14	1714.03	1713.37	1725.36	1761.59	1685.9	1697.27	1722.12	1719.88	1742.37	1762.31	1742.75	1751.98	1715.07	1728.45	1724.18	1734.62	1734.31	1703.33	1697.75	1713.85	1726.17	1736.55	1756.55	1748.78	1693.96	1692.18	1722.77	1737.85	1746.09	1731.78	1706.59	1765.37	1695.57	1690.1	1718.02	1738.29	1704.43
101.022003	1726.21	1741.31	1735.58	1758.51	1755.16	1701.41	1709.05	1725.34	1727.61	1762.06	1742.39	1709.13	1716.59	1714.67	1725.06	1761.51	1685.06	1700.23	1721.98	1721.89	1741	1761.6	1742.06	1749.05	1717.32	1729.2	1723.62	1735.53	1732.85	1703.91	1699.74	1710.83	1725.54	1735.83	1757.27	1746.3	1691.47	1691.18	1719.23	1737.03	1744.17	1732.44	1705.67	1765.91	1694.85	1691.15	1722.38	1736.32	1706.27
101.517998	1723.42	1739.99	1737.85	1756.91	1758.31	1702.57	1708.38	1724.35	1726.71	1758.63	1744.17	1706.42	1715.78	1713.26	1724.79	1762.38	1683.7	1697.25	1719	1721.26	1741.21	1759.38	1742.9	1749.83	1717.89	1730.37	1724.58	1733.69	1735.32	1704.53	1701.9	1713.51	1726.68	1734.6	1758.28	1749.57	1692.67	1691.03	1721.83	1737.38	1743.53	1731.9	1704	1763.42	1693.11	1690.87	1716.98	1736.18	1705.46
102.013000	1725.3	1738.89	1735.6	1757.8	1755.85	1700.41	1708.4	1726.48	1727.5	1762.06	1742.27	1705.44	1714.34	1711.56	1722.92	1758.59	1687.27	1697.13	1725.17	1719.68	1737.82	1757.73	1741.5	1749.73	1717.34	1728.03	1723.72	1734.39	1734.95	1704.28	1698.62	1713.97	1725.58	1735.72	1756.31	1746.62	1691.36	1691.25	1720.04	1736.7	1746.56	1732.61	1704.51	1765.29	1691.75	1690.19	1719.99	1737.21	1704.22
102.508003	1723.52	1739.72	1732.69	1756.89	1757.22	1702.42	1704.59	1724.44	1726.27	1757.94	1741.61	1705.06	1713.49	1710.42	1724.73	1758.47	1681.66	1699.14	1720.34	1720.89	1738.61	1757.84	1739.29	1749.58	1717.05	1728.28	1720.23	1733.99	1735.61	1702.22	1698.48	1711.54	1726.13	1735.46	1757.36	1747.24	1691.61	1691.06	1718.74	1734.11	1744.19	1730.88	1705.07	1764.47	1693.89	1688.34	1717.29	1737.46	1703.8
103.002998	1723.79	1737.07	1732.28	1755.98	1752.32	1700.75	1706.99	1724.66	1725.42	1757.88	1741.5	1707.03	1712.73	1714.89	1722.03	1756.98	1685.16	1698.94	1718.39	1720.58	1740.95	1760.26	1739.74	1748.5	1719.23	1727.62	1722.3	1732.94	1733.99	1703.87	1697.06	1710.22	1724.74	1736.23	1755.89	1746.38	1693.19	1690.13	1718.54	1734.51	1743.87	1730.43	1705.51	1763.36	1692.73	1689.07	1717.53	1735.5	1704.94
103.498001	1722.47	1739.27	1732.16	1755.36	1750.59	1700.43	1704.56	1722.86	1727.12	1758.65	1740.92	1702.93	1713.8	1708.1	1723.25	1759.38	1684.9	1696.18	1718.53	1720.26	1735.05	1756.79	1739.57	1749.29	1714.35	1725.81	1721.75	1733.34	1733.65	1704.26	1697.05	1709.45	1725.78	1732.69	1755.71	1746.5	1691.25	1689.12	1719.14	1733.44	1742.1	1726.8	1701.66	1761.6	1694	1687.01	1716.95	1735.82	1702.79
103.994003	1721.8	1738.96	1730.07	1755.17	1752.68	1702.49	1706.83	1724.54	1724.12	1758.84	1742.18	1704.7	1713.98	1711.9	1723.45	1755.8	1681.8	1694.73	1714.47	1717.99	1738.29	1755.97	1737.57	1743.46	1714.74	1726.16	1723.37	1733.71	1730.72	1699.91	1697.89	1710.45	1723.03	1733.23	1753.88	1744.33	1690.24	1689.63	1720.56	1734.83	1743.35	1729.99	1704.01	1762.17	1693.64	1687.12	1717.03	1733.32	1702.38
104.488998	1721.54	1737.67	1732.42	1756.94	1753.57	1700.35	1705.08	1722.54	1724.43	1758.33	1738.05	1706.3	1713.72	1711.36	1718.13	1756.44	1684.43	1695.07	1718.06	1719.47	1737.27	1756.05	1736.09	1744.51	1713.16	1724.42	1721.29	1732.88	1729.63	1701.97	1698.63	1711.56	1724.27	1730.89	1754.49	1744.02	1692.99	1687.95	1717.71	1732.47	1740.55	1729.98	1703.72	1761.84	1691.86	1687.85	1718.21	1735.29	1702.93
104.984001	1720.72	1736.08	1728.84	1756.17	1753.61	1700.44	1707.95	1723.33	1723.75	1756.84	1737.35	1704.92	1712.35	1710.53	1720.1	1756.79	1683.56	1695.32	1718.16	1718.06	1735.86	1756.34	1737.49	1744.38	1714.35	1724.94	1720.21	1733.09	1731.8	1700.68	1697.11	1708.84	1720.58	1734.09	1757.04	1743.28	1691.54	1688.12	1717.11	1732.52	1740.15	1729.94	1705.8	1761.12	1694.69	1689.7	1717.44	1736.97	1702.23
105.478996	1722.56	1736.4	1729.8	1756.13	1750.89	1699.41	1704.86	1722.03	1724.35	1758.58	1738.71	1704.7	1712.74	1709.53	1719.85	1754.36	1683.1	1696.7	1715.05	1720.47	1738.28	1755.67	1734.49	1746.29	1713.15	1727.68	1719.87	1732.16	1731.26	1703.03	1695.93	1711.93	1722.28	1733.12	1755.39	1746.88	1691.46	1689.12	1717.4	1731.61	1740.68	1729.15	1703.44	1765	1693.09	1687.55	1716.41	1736.82	1702.41
105.973999	1723.05	1737.99	1730.56	1752.73	1751.03	1700.3	1702.91	1722.35	1723.33	1753.92	1741.31	1703.1	1710.21	1709.51	1722.16	1753.61	1682.69	1693.66	1718.83	1716.65	1735.77	1754.2	1740.55	1744.32	1714.19	1728.09	1720.13	1730.73	1728.88	1702.28	1695.52	1710.29	1722.8	1735.16	1752.33	1744.59	1691.25	1689.76	1717.44	1731.6	1740.52	1726.96	1703.35	1760.01	1693.77	1688.44	1714.3	1732.39	1702.65
106.470001	1721.34	1735.37	1729.5	1752.64	1751.33	1700.35	1705.64	1722.35	1724.32	1758.56	1737.49	1703.08	1711.95	1710.16	1721.45	1755.93	1683.15	1696.26	1716.25	1717.56	1735.85	1755.28	1736.91	1746.89	1714.74	1725.2	1720.85	1729.06	1729.24	1702.09	1695.39	1709.32	1721.25	1731.68	1754.47	1744.39	1690.64	1689.4	1715.59	1734.05	1741.63	1726.83	1702.96	1761.08	1692.85	1686.24	1716.34	1732.32	1701.99
106.964996	1722.1	1736.67	1729.87	1755.25	1748.47	1701.52	1704.32	1722.87	1724.04	1757.9	1738	1702.23	1710.62	1707.91	1721.07	1755.11	1683.54	1695.86	1716.5	1718.03	1736.14	1753.84	1737.41	1745.97	1715.12	1726.92	1719.48	1731.29	1730.87	1702.2	1696.47	1706.88	1722.14	1732.65	1756	1744.67	1691.18	1688.67	1717.21	1732.85	1740.86	1723.33	1704.73	1761.32	1693.4	1688.64	1715.26	1735.58	1701.83
107.459999	1720.25	1737.01	1729.73	1756.54	1751.11	1697.77	1706.28	1722.16	1724.58	1758.02	1740.01	1702.47	1711.31	1708.53	1718.32	1756.77	1683.9	1696.03	1716.56	1716.98	1735.2	1756.79	1735.52	1744.3	1714.57	1727.8	1718.76	1732.33	1732.35	1702.07	1695.34	1709.63	1722.48	1731.04	1755.05	1743.27	1690.56	1687.49	1716.45	1732.71	1739.48	1727.55	1703.62	1761.76	1691.01	1688.67	1714	1733.99	1701.43
107.955002	1722.88	1736.47	1733.2	1756.11	1752.66	1698.04	1704.34	1724.67	1724.16	1753.88	1738.22	1703.05	1712.66	1710.62	1719.41	1753.7	1681.83	1695.66	1716.8	1719.02	1736.04	1755.83	1738.04	1746.73	1715.26	1725.83	1717.84	1732.29	1731.56	1700.71	1695.2	1710.39	1723.94	1731.17	1752.76	1743.74	1688.9	1688.72	1718.56	1732.76	1738.06	1727.95	1703.65	1760.62	1694.8	1685.62	1716.5	1734.98	1699.96
108.449997	1723.14	1736.47	1732.7	1754.35	1750.36	1700	1703.26	1722.73	1724.35	1755.17	1738.2	1704.06	1712.31	1705.62	1717.65	1754.13	1684.69	1696.2	1715.83	1718.31	1737.26	1756.32	1737.75	1746.78	1713.96	1725.98	1718.39	1730.04	1731.47	1699.32	1694.46	1709.89	1721.72	1732.9	1752.62	1743.68	1690.65	1689.12	1717.17	1731.97	1742.69	1728.21	1702.4	1760.54	1693.14	1688.98	1715.22	1732.46	1703.5
108.945999	1720.56	1737.99	1730.16	1753.89	1750.6	1699.35	1705.4	1720.35	1726.99	1753.48	1737.58	1702.82	1711.48	1711	1718.14	1756.88	1682.25	1694.49	1717.22	1717.49	1733.8	1752.82	1736.45	1743.91	1714	1723.27	1718.23	1729.08	1728.58	1700.14	1695.54	1708.61	1720.48	1732.9	1754.03	1743.9	1689.32	1687.14	1715.83	1733.51	1739.01	1729.15	1704.32	1758.94	1692.75	1687.81	1713.95	1733.55	1702.15
109.441002	1722.77	1734.47	1730.84	1753.4	1751	1700.12	1706.47	1721.11	1724.14	1756.44	1735.74	1703.79	1710.75	1708.48	1718.55	1753.07	1680.15	1692.8	1716.36	1717.77	1734.36	1751.62	1735.28	1743.66	1713.88	1724.66	1716.91	1730.08	1729.38	1701.38	1693.82	1709.89	1720.33	1729.8	1753.41	1740.71	1689.99	1687.22	1716.44	1729.43	1737.98	1727.72	1701.1	1762.88	1692.28	1687.01	1714.02	1732.38	1701.02
109.935997	1721.99	1735.76	1731.01	1752.7	1752.22	1699.87	1705.21	1721.14	1724.86	1756.53	1735.38	1701.75	1712.66	1709.15	1721.05	1754.24	1682.58	1695.05	1715.86	1716.56	1732.52	1754.64	1737.55	1745.17	1714.23	1726.47	1717.62	1730.68	1730.07	1701.07	1695.22	1708.34	1720.95	1729.2	1753.37	1741.44	1690.25	1688.76	1716.36	1729.97	1737.77	1728.76	1701.31	1760.97	1692.95	1688.97	1716.9	1731.67	1699.34
110.431000	1717.72	1737.53	1729.55	1753.08	1748.79	1698.78	1703.77	1723.46	1723.38	1757.35	1736.86	1705.44	1711.74	1707.9	1721.12	1754.57	1681.3	1694.58	1715.22	1715.28	1733.78	1756.24	1735.48	1743.87	1713.44	1724.1	1719.38	1729.98	1729.16	1701.56	1697.19	1710.49	1722.9	1732.8	1754.13	1741.83	1689.69	1686.65	1715.61	1730.2	1736.61	1725.29	1702.71	1760.68	1691.62	1689.57	1716.93	1731.61	1700.58
110.927002	1718.14	1736.42	1730.42	1753.88	1750.79	1700.77	1703.96	1722.24	1725.77	1756.15	1737.42	1703.57	1712.5	1712.01	1721.92	1752.54	1683.02	1693.71	1716.6	1715.72	1735.37	1754.76	1734.4	1745.14	1714.1	1724.69	1718.2	1729.44	1729.16	1699.79	1695.83	1709.48	1719.42	1728.71	1749.94	1739.84	1688.55	1684.7	1716.59	1730.77	1736.88	1728.2	1702.34	1757.92	1690.5	1687.51	1714.33	1730.87	1700.13
111.421997	1720.52	1733.89	1727.93	1750.98	1747.82	1695.86	1702.91	1720.83	1722.33	1753.02	1737.59	1702.85	1710.15	1711.63	1719.7	1748.39	1684.51	1694.57	1715.77	1715.82	1732.78	1754.63	1738.04	1744.7	1713.24	1723.09	1715.67	1730	1730.37	1699.16	1696.32	1708.75	1718.87	1730.35	1750.18	1742.17	1689.52	1686.39	1716.18	1730.99	1739.38	1726.34	1705.47	1759.72	1691.74	1687.28	1712.23	1732.76	1702.35
111.917000	1720.91	1732.69	1732.07	1752.19	1748.53	1697.88	1704.2	1720.02	1720.45	1754.44	1735.26	1699.93	1711.97	1708.39	1716.13	1753.51	1683.49	1696.89	1717.15	1717.49	1732.59	1754.9	1735.75	1744.37	1712.77	1722.09	1717.95	1730.19	1729.73	1699.61	1693.64	1708.11	1719.9	1729.5	1751.62	1740.05	1688.73	1687.31	1715.36	1730.86	1736	1726.56	1703.07	1756.87	1690.5	1685.79	1714.46	1731.11	1701.84
112.412003	1721.25	1733.15	1727.85	1750.89	1751.77	1696.86	1703.44	1718.47	1720.75	1755.18	1734.35	1701.65	1710.93	1709.04	1718.05	1751.3	1681.97	1690.67	1713.21	1714.07	1732.73	1752.36	1735.62	1742.83	1714.1	1723.4	1714.37	1729.07	1730.71	1700.2	1696.35	1706.78	1722	1731.42	1752.37	1742.1	1687.6	1689.43	1714.88	1729.11	1734.46	1726.68	1702.17	1757.05	1692.07	1687.51	1714.42	1730.47	1701.71
112.906998	1718.86	1736.01	1731.35	1751.77	1749.6	1699.27	1702.73	1719.4	1721.86	1754.16	1734.94	1699.46	1710.24	1708.55	1719.39	1751.24	1681.44	1694.8	1715.41	1714.18	1731.57	1751.15	1736.55	1745.45	1713.43	1722.58	1716.5	1728.82	1728.84	1698.92	1696.54	1706.5	1720.11	1730.18	1749.31	1740.48	1689.15	1687.81	1715.72	1729.71	1734	1726.3	1704.08	1757.69	1688.16	1688.49	1711.55	1731.45	1699.26
113.403000	1719.84	1733.3	1729.51	1750.56	1748.59	1698.64	1703.34	1721.65	1721.76	1755.82	1736.04	1699.99	1708.76	1707.66	1718.39	1751.96	1682.86	1694.3	1710.41	1715.49	1733.52	1752.72	1734.79	1742.89	1713.44	1720.37	1716.43	1731.14	1729.44	1700.24	1693.11	1707.98	1720.69	1729.91	1749.1	1737.97	1689.58	1684.96	1714.33	1729.24	1733.63	1725.24	1701.96	1757.72	1688.69	1686.63	1714.88	1730.31	1697.31
113.898003	1719.56	1735.17	1729.15	1750.4	1748.16	1697.41	1703.17	1719.32	1721	1752.54	1734.92	1699.54	1709.8	1707.45	1718.65	1747.94	1680.23	1692.76	1712.57	1717.38	1729.68	1748.95	1731.52	1739.63	1710.12	1721.92	1714.65	1730.33	1727.42	1699.95	1696.82	1708.51	1720.45	1729.56	1751.56	1741.02	1686.26	1685.67	1712.92	1729.9	1736.09	1725.08	1701.76	1756.78	1687.74	1685.55	1713.35	1729.76	1697.45
114.392998	1715.32	1733.72	1728.53	1751.75	1747.56	1697.6	1702.72	1718.93	1723.31	1751	1733.87	1701.79	1709.16	1706.08	1717	1749.85	1681.12	1693.05	1714.09	1716.18	1731.77	1747.74	1734.9	1741.03	1711.93	1722.32	1715.03	1728.47	1727.83	1697.91	1692.94	1707.43	1719.9	1729.23	1748.16	1738.93	1686.84	1684.67	1713.5	1727.6	1733.63	1723.59	1703.36	1753.23	1689.92	1687.25	1712.68	1731.19	1698.21
114.888000	1717.11	1735.2	1726.85	1752.26	1747.69	1697.24	1703.15	1718.44	1723.78	1753.06	1736.1	1700.89	1709.83	1707.47	1716.96	1749.21	1679.85	1694.1	1711.84	1713.84	1731.2	1750.43	1731.92	1738.29	1711.41	1722.4	1715.21	1725.88	1726.95	1697.57	1693.96	1706.19	1719.2	1728.5	1747.36	1737.23	1686.31	1685.03	1715	1728.71	1733.26	1723.75	1701.42	1757.33	1687.88	1684.87	1711.42	1728.97	1697.44
115.383003	1717.98	1730.61	1725.62	1749.12	1746.62	1695.85	1702.35	1719.59	1720.92	1752.15	1733.95	1698.9	1710.41	1706.95	1718.81	1749.94	1683.26	1690.87	1714.6	1713.29	1727.45	1750.19	1731.16	1739.76	1709.83	1720.92	1715.08	1728.05	1727.07	1697.43	1690.76	1705.04	1720.47	1726.86	1748.83	1738.56	1686.8	1684.09	1713.44	1726.84	1732.37	1725.15	1700	1756.33	1688.73	1683.32	1712.27	1727.56	1698.68
115.878998	1717.99	1732.8	1726.76	1750.03	1745.39	1698.68	1700.46	1718.69	1721.73	1751.72	1730.52	1700.78	1709.48	1706.52	1715.97	1748.84	1681.95	1691.54	1713.72	1712.71	1730.45	1751.09	1731.1	1739.86	1707.83	1720.2	1715.43	1726.13	1724.84	1699.47	1693.37	1705.46	1718.08	1726.72	1747.71	1735.19	1685.94	1684.32	1711.56	1727.7	1732.55	1723.97	1702.45	1754.44	1689.7	1687.19	1709.27	1727	1698.5
116.374001	1718.47	1730.23	1726.82	1746.76	1745.34	1696.03	1700.62	1717.16	1720.86	1752.91	1732.32	1700.31	1708.61	1705.77	1715.96	1750.91	1680.3	1693.32	1711.28	1710.78	1727.6	1750.2	1730.4	1740.91	1711.74	1718.2	1713.45	1727.84	1726.11	1697.69	1693.22	1706.4	1720.87	1726.74	1749.61	1737.28	1688.41	1687.24	1712.17	1727.89	1733.42	1723.78	1702.07	1754.86	1687.91	1685.39	1711.97	1727.13	1698.18
116.869003	1720.85	1730.46	1726.27	1749.49	1747.43	1697.32	1701.25	1717.59	1718.44	1752.31	1729.65	1701.1	1708.28	1705.07	1717.82	1749.54	1680.58	1693.2	1713.24	1713.16	1728.82	1750.34	1729.84	1739.18	1712.15	1720.11	1713.61	1725.02	1725.13	1698.97	1694.37	1704.3	1717.33	1727.57	1747.4	1736.81	1688.9	1684.95	1712.93	1727.65	1730.13	1723.03	1698.92	1753.44	1690.71	1687.35	1710.16	1728.59	1699.2
117.363998	1718.2	1731.64	1727.15	1748.03	1744.89	1696.18	1701.96	1719.55	1720.38	1750.66	1732.91	1701.17	1707.84	1705.44	1717.82	1748.54	1678.4	1692.72	1711.21	1715.59	1729.39	1747.45	1730.98	1735.67	1709.22	1718.26	1710.89	1728.48	1724.43	1698.51	1693.67	1706.2	1717.25	1727.34	1750.55	1735.38	1687.27	1686.24	1711.36	1726.12	1729.51	1721.38	1699.98	1751.62	1689.55	1686.94	1711.35	1725.8	1697.75
117.859001	1717.73	1729.57	1724.89	1747.54	1744.77	1696.14	1698.64	1715.89	1719.6	1746.55	1730.36	1699.8	1708.35	1706.46	1714.91	1746.57	1679.64	1691.39	1709.71	1715.56	1730.5	1749.08	1731.14	1738.95	1710.27	1721.65	1713.52	1725.59	1725.61	1694.22	1691.75	1706.3	1717.5	1726.95	1744.65	1735.94	1687.71	1685.22	1714.32	1726.79	1730.34	1721.02	1701.04	1753.07	1691.08	1685.09	1710.93	1730.32	1699.73
118.355003	1718.24	1731.07	1726.75	1748.32	1745.34	1694.47	1702.19	1716.29	1719.76	1753.48	1729.9	1700.01	1706.34	1706.52	1713.29	1747.81	1679.22	1691.8	1710.24	1712.59	1728.75	1746.19	1730.49	1738.72	1709.44	1720.08	1715.22	1725.62	1723.9	1698.25	1691.68	1706.33	1717.46	1727.72	1744.6	1736.39	1687.54	1685.24	1713.11	1725.29	1731.06	1725.16	1700.82	1754.76	1690.66	1686.72	1713.1	1727.53	1696.82
118.849998	1717.95	1729.25	1726.96	1749.02	1746.64	1696.58	1700.83	1718.27	1719.83	1749.43	1732.92	1701	1708.26	1704.02	1718.49	1748.65	1679.98	1692.05	1712.93	1714.65	1732.03	1749.76	1731.3	1739.2	1712.33	1720.57	1713.13	1725.49	1728.22	1697.05	1693.86	1705.61	1715.92	1726.96	1749.19	1738.76	1686.88	1686.39	1712.7	1726.88	1728.63	1725.05	1699.43	1753.72	1689.22	1686.52	1711.44	1729.62	1698.44
119.345001	1716	1727.49	1726.66	1747.68	1742.63	1698.25	1702.3	1717.99	1717.88	1750.03	1732.6	1699.68	1708.95	1709.04	1715.94	1746.97	1681.9	1691.11	1711.01	1713.74	1728.19	1751.77	1731.4	1739.16	1711.23	1720.79	1713.53	1727.15	1727.49	1699.89	1694.18	1706.62	1717.54	1727.56	1747.96	1736.3	1687.08	1686.3	1714.23	1727.84	1731.07	1725.17	1699.83	1753.01	1690.07	1684.25	1712.13	1728.91	1700.51
119.839996	1719.41	1733.53	1725.66	1747.81	1749.03	1696.15	1700.98	1717.93	1722.88	1749.88	1733.61	1699.77	1708.77	1705.58	1713.46	1751.23	1681.02	1691.08	1712.89	1712.97	1731.28	1749.17	1733.68	1737.74	1711.7	1718.68	1713.72	1725.05	1724.09	1697.05	1693.73	1704.35	1719.07	1725.39	1745.68	1737.35	1687.9	1685.1	1712.05	1727.92	1731.42	1724.58	1700.34	1755.32	1688.26	1686.86	1710.79	1728.84	1697.8
120.334999	1716.33	1726.52	1727.84	1748.02	1745.9	1695.83	1699.47	1718.83	1720.29	1749.08	1731.9	1699.28	1707.44	1706.15	1714.77	1748.02	1679.66	1694.18	1710.64	1712.43	1730.83	1747.69	1731.24	1735.66	1710.74	1719.88	1711.16	1726.89	1724.46	1698.42	1692.27	1706.73	1717.21	1726.36	1746.71	1738.59	1687.63	1685.88	1713.16	1724.02	1731.03	1723.13	1701.94	1753.5	1689.31	1685.93	1712.42	1728.75	1696.21
120.831001	1720.18	1730.19	1726.26	1749.07	1749.51	1697.5	1700.3	1717.64	1721.46	1751.76	1731.92	1701.5	1709.72	1702.38	1715.14	1751.06	1680.69	1690.86	1711.95	1711.23	1729.33	1750.52	1730.84	1738.19	1708.11	1720.19	1714.25	1727.51	1726.28	1696.92	1693.64	1706.75	1718.59	1726.57	1747.12	1736.52	1688.78	1685.83	1714.05	1725.28	1730.91	1722.69	1701.42	1754.76	1690.22	1685.45	1710.36	1729.47	1698.32
121.325996	1716.58	1729.89	1724.89	1748.44	1747.35	1697.14	1700.22	1719.27	1719.43	1748.68	1732.01	1699.05	1708.13	1704.45	1714.79	1747.1	1680.96	1693.57	1712.83	1713.2	1725.83	1748.11	1731.04	1737.66	1710.64	1719.5	1712.59	1725.5	1725.5	1696.87	1694.13	1705.1	1719.2	1727.09	1747.01	1738.23	1688.53	1684.84	1712.59	1726.71	1729.19	1720.93	1700.69	1751.99	1689.34	1684.17	1710.5	1728.04	1699.05
121.820999	1716.7	1729.76	1727.48	1747.77	1746.75	1694.67	1699.56	1715.29	1720.72	1749.7	1731.53	1699.84	1707.11	1705.09	1716.11	1746.86	1680.92	1694.12	1709.95	1711.53	1730.81	1750	1731.75	1736.89	1709.48	1718.94	1711.66	1725.87	1724.48	1696.66	1694.61	1705.92	1718.42	1727.46	1747.93	1736.17	1688.55	1684.86	1713.98	1725.22	1727.85	1724.16	1701.12	1750.31	1689.53	1684.77	1711.2	1727.13	1698.07
122.316002	1716.39	1727.58	1727.43	1748.13	1745.35	1693.93	1702.29	1717.08	1719.46	1753.89	1733.21	1698.47	1706.65	1705.46	1715.51	1746.86	1678.86	1691.95	1710.12	1712.81	1728.12	1747.9	1730.6	1736.72	1709.13	1721.85	1712.66	1725.82	1725.15	1698.46	1693.35	1704.11	1716.37	1725.43	1747.09	1737.14	1687.57	1685.39	1711.82	1727.12	1726.88	1725.88	1699.63	1752.55	1687.45	1686.35	1711.62	1728.76	1697.19
122.811996	1716.13	1729.06	1724.99	1749.24	1744.72	1694.94	1701.37	1714.92	1719.66	1746	1731.39	1697.13	1707.81	1703.4	1712.84	1744.84	1680.74	1691.57	1713.19	1710.78	1730.04	1749.01	1730.2	1736.5	1708.57	1718.01	1713.67	1727.39	1722.67	1698.15	1690.27	1705.81	1716.16	1724.78	1745.8	1738.52	1687.78	1686.79	1714.4	1726.31	1731.07	1722.02	1699.66	1753.55	1687.85	1684.85	1707.43	1727.9	1699.14
123.306999	1716.8	1729.85	1724.44	1748.2	1745.43	1696.77	1700.95	1712.69	1719.94	1748.13	1732.63	1697.52	1709.86	1706.52	1715.13	1746.94	1680.65	1692.51	1710.33	1714.33	1729.19	1746.31	1727.88	1737.3	1710.67	1719.19	1710.19	1725.03	1727.49	1697.78	1694.93	1705.27	1719.28	1724.86	1747.38	1734.05	1687.4	1685.57	1711.6	1725.37	1729.51	1721.24	1700.33	1753.69	1689.49	1685.92	1711.32	1729.21	1696.16
123.802002	1713.83	1728.79	1724.08	1743.98	1745.63	1695.35	1700.49	1713.61	1717.06	1749.06	1729.88	1699.27	1706.59	1701	1714.18	1745.68	1679.81	1690.65	1711.89	1709.71	1728.33	1747.5	1727.93	1735.84	1707.25	1717.03	1712.66	1725.29	1721.87	1696.75	1693.05	1703.44	1717.06	1726.36	1746.64	1736.2	1686.72	1687	1711.8	1724.63	1728.91	1722.8	1700.47	1752.59	1688.32	1685.33	1710.28	1726.46	1697.33
124.296997	1717.17	1731.04	1727.15	1749.17	1744.98	1693.54	1700.65	1716.86	1719.14	1746.25	1730.03	1697.95	1706.43	1703.42	1715.08	1746.92	1680.78	1692.12	1709.98	1711.87	1725.27	1747.52	1727.85	1735.37	1708.39	1717.92	1712.67	1724.52	1723.63	1694.81	1692.02	1704.83	1716.31	1726.41	1744.73	1735.87	1688.28	1684.76	1711.08	1722.27	1729.18	1722.16	1700.51	1750.52	1686.84	1686.08	1709.04	1727.54	1696.08
124.792000	1713.13	1728.88	1724.99	1747.57	1743.4	1696.48	1702.01	1715.97	1720.76	1748.94	1730.01	1697.74	1708.13	1703.23	1713.38	1744.9	1676.49	1690.93	1710.2	1710.73	1727.12	1746.51	1729.56	1735.06	1710.19	1716.95	1710.43	1723.13	1723.6	1695.44	1691.08	1702.5	1714.91	1723.37	1745.48	1733.63	1685.95	1683.76	1708.92	1723.4	1728.91	1720.17	1702.45	1749.52	1687.66	1683.81	1709.06	1725.49	1699.21
125.288002	1715.32	1727.85	1723.92	1746.89	1744.12	1694.91	1699.9	1715.55	1718.82	1746.6	1727.35	1700.75	1706.75	1705.33	1713.39	1744.92	1677.97	1691.11	1708.46	1711.97	1728.25	1747.96	1730.56	1736.27	1706.66	1715.63	1709.48	1721.74	1724.47	1695.75	1691.14	1703.8	1717.26	1725.32	1747.72	1736.16	1687.16	1685.62	1710.99	1722.01	1723.74	1719.92	1698.17	1749.5	1689.64	1683.89	1711.59	1726.69	1698.52
125.782997	1713.97	1726.94	1723.8	1744.71	1738.95	1692.81	1699.86	1716.28	1718.1	1746.39	1731.42	1697.34	1706.78	1702.97	1711.98	1742.39	1678.58	1691.63	1709.09	1711.59	1729.41	1745.55	1728.58	1734.1	1706.54	1715.44	1711.79	1723.61	1724.02	1694.53	1691.17	1701.76	1713.91	1723.54	1742.83	1733.68	1685.69	1685.33	1708.14	1723.83	1726.7	1722.93	1698.47	1748.15	1689.43	1684.97	1708.72	1725.1	1694.78
126.278000	1715.53	1728.07	1724.67	1746.17	1744.38	1692.75	1698.4	1713.28	1716.66	1746.99	1730.42	1698.64	1705.98	1701.46	1713.18	1742.44	1676.56	1692.64	1706.38	1710.98	1724.75	1742.54	1725.7	1733.47	1706.53	1718.37	1710.15	1722.58	1723.15	1696.29	1691.37	1701.8	1715.2	1724.41	1743.43	1735.03	1684.09	1683.31	1711.02	1723	1728.17	1719.97	1699.51	1750.62	1690.38	1684.56	1707.14	1727.15	1697.32
126.773003	1715.96	1727.89	1722.05	1744.19	1742.28	1696.38	1701.18	1715.7	1718.14	1745.16	1728.72	1695.07	1706.96	1702.7	1712.9	1744.23	1677.62	1690.52	1708.84	1708.87	1724.54	1745.45	1727.86	1734.6	1708.5	1716.58	1710.5	1723.54	1724.18	1694.26	1690.08	1703.23	1717.69	1724	1743.34	1734.81	1686.22	1683.97	1712.35	1724.58	1726.26	1720.7	1696.81	1751.83	1688.38	1683.99	1709.08	1726.82	1695.97
127.267998	1716.98	1729.95	1725.04	1743.79	1740.82	1694.49	1697.51	1713.19	1717.89	1746.54	1729.01	1696.41	1706.44	1700.69	1712.86	1743.53	1680.83	1690.61	1707.9	1713.25	1726.68	1745.32	1726.46	1735.4	1706.59	1715.61	1710.67	1721.46	1722.62	1694.02	1689.74	1704.25	1715.51	1720.41	1744.04	1733.54	1684.83	1684.28	1708.92	1722.88	1725.04	1720.83	1696.07	1749.1	1689.01	1681.81	1709	1725.95	1694.06
127.764000	1716.17	1729.22	1721.83	1743.38	1741.86	1694.71	1698.21	1713.21	1717.86	1745.3	1728.05	1696.68	1707.06	1702.54	1710.82	1744.48	1678.79	1689.69	1708.24	1709.06	1726.96	1744.47	1727.21	1733.97	1707.26	1718.43	1708.16	1723.14	1723.67	1694.29	1689.37	1700.97	1713.59	1723.53	1742.69	1734.41	1687.1	1683.84	1710.32	1724.63	1723.08	1719.89	1698.56	1748.22	1689.19	1684.16	1709	1727.56	1693.99
128.259003	1715.43	1730	1723.76	1743.75	1739.19	1693.23	1696.74	1714.27	1715.98	1748.85	1726.44	1696.71	1706.38	1703.21	1711	1743.84	1679.22	1690.7	1707.35	1709.32	1727.2	1743.27	1726.91	1733.24	1708.15	1717.46	1710.35	1724.36	1722.68	1696.03	1690.67	1702	1712.88	1723.41	1742.31	1732.79	1684.86	1685.02	1712.02	1722.27	1726.69	1719.61	1699.95	1749.26	1686.62	1682.45	1707.37	1725.28	1696.41
128.753998	1717.86	1729.88	1722.45	1744.11	1738.63	1692.74	1696.6	1714.09	1717.14	1747.22	1728.41	1696.43	1706.61	1700.77	1712.67	1746.2	1677.32	1691.35	1706.81	1711.78	1726.03	1747.83	1729.63	1732.07	1707.04	1714.73	1710.16	1722.74	1724.68	1694.81	1691.06	1700.58	1714.67	1721.6	1742.34	1732.57	1684.23	1686.79	1710.61	1721.6	1725.07	1720.35	1698.95	1749.84	1687.52	1684.77	1708.73	1724.89	1699.38
129.248993	1714.18	1726.97	1722.91	1743.72	1742.32	1693.92	1697.95	1715.3	1717.67	1747.71	1727.74	1697.38	1707.33	1702.76	1712.61	1743.66	1678.54	1693.84	1708.89	1712.21	1725.98	1743.79	1727.36	1734.76	1708.76	1717.84	1712.85	1722.33	1725.37	1694.62	1690.98	1703.31	1714.03	1725.36	1744.64	1732.71	1685.58	1683.16	1708.9	1723.52	1723.55	1721.27	1697.59	1750.53	1690.67	1683.85	1709.51	1724.99	1698.53
129.744003	1714.99	1727.58	1724.59	1747.31	1740.82	1692.65	1697.07	1713.7	1717.52	1746.54	1728.88	1695.03	1706.99	1702.27	1711.02	1746.14	1678.85	1689.4	1707.75	1706.86	1728.22	1744.67	1728.6	1734.82	1708.24	1718.2	1708.14	1721.43	1724.05	1694.86	1690.33	1705.04	1712.71	1723.43	1743.46	1734.64	1684.22	1683.29	1708.09	1722.07	1724.7	1719.07	1698.87	1751.73	1687.49	1682.88	1707.72	1725.03	1696.86
130.240005	1713.77	1726.7	1724.61	1744.01	1739.09	1693.35	1698.71	1713.34	1714.1	1746.61	1727.03	1696.25	1703.92	1700.15	1709.26	1745.7	1676.99	1687.41	1709.49	1709.02	1721.45	1744.56	1727.03	1734.32	1707.14	1716.75	1710.34	1722.5	1723.2	1696.81	1692.7	1702.97	1716.28	1722.93	1742.5	1731.9	1685.81	1681.82	1708.44	1724.05	1726.87	1723.34	1698.21	1751.92	1688.02	1681.08	1708.66	1726.14	1696.94
130.735001	1713.33	1725.21	1721.13	1745.28	1740.51	1692.34	1698.76	1715.47	1715.45	1744.88	1728.79	1693.47	1703.31	1703.49	1711.7	1743.84	1678.14	1690.41	1709.79	1711.44	1725.97	1745.95	1726.84	1735.38	1706.15	1714.76	1710.72	1721.06	1723.49	1694.86	1689.84	1701.37	1712.26	1723.31	1742.78	1732.47	1685.29	1683.96	1710.22	1721.1	1724.49	1720.13	1696.7	1747.76	1688.52	1681.79	1707.78	1725.27	1696.33
131.229996	1712.26	1725.64	1723.96	1748.25	1740.58	1694.26	1697.73	1714.19	1717.24	1745.88	1728.97	1696.77	1705.2	1702.56	1714.79	1743.38	1675.3	1692.08	1707.71	1708.79	1725.55	1746.19	1725.87	1732.17	1708.36	1717.61	1708.69	1722.57	1722.28	1696.65	1688.58	1704.18	1711.58	1723.41	1742.23	1736.26	1684.52	1684.46	1709.9	1722.01	1724.21	1722.35	1698.36	1751.93	1688.49	1683.15	1708.96	1726.02	1694.17
131.725006	1713.92	1726.89	1724.53	1745.94	1741.66	1693.54	1698.41	1713.37	1716.38	1742.29	1730.6	1696.38	1705.69	1702.87	1711.86	1742.14	1676.9	1688.89	1704.9	1708.58	1725.7	1744.28	1727.09	1734.67	1707.37	1717.51	1708.64	1723.19	1721.58	1695.99	1690.36	1701.25	1713.69	1724.03	1742.97	1735.1	1686.47	1684.71	1710.83	1723.15	1723.83	1721.19	1698.42	1750.82	1689.06	1684.08	1708.98	1725.22	1694.57
132.220001	1713.44	1727.42	1722.44	1743.33	1740.33	1693.53	1698.62	1714.28	1716.17	1747.65	1726.33	1696.12	1703.98	1700.33	1712.3	1741.13	1676.61	1690.58	1708.29	1706.49	1721.65	1744.41	1728.7	1733.81	1706.54	1718.67	1707.7	1722.42	1721.83	1693.86	1690.76	1700.76	1715.84	1723.25	1743.66	1733.59	1686.03	1683.52	1707.89	1721.84	1725.21	1718.7	1699.6	1749.92	1687.83	1679.8	1708.25	1726.27	1698.31
132.716003	1715.13	1729.66	1725.66	1746.4	1742.86	1691.94	1697.61	1711.39	1717.05	1746.85	1731.4	1697.59	1705.32	1701.37	1711.95	1742.95	1679.02	1689.5	1708.56	1710.1	1725.12	1742.15	1724.43	1732.27	1706.6	1714.91	1708.16	1723	1719.25	1694.6	1689.4	1704.11	1712.94	1721.75	1739.7	1732.84	1685.43	1683.6	1707.54	1720.95	1724.08	1717.69	1698.21	1747.74	1687.1	1686.85	1706.85	1725.03	1694.17
133.210999	1716.38	1726.57	1722.49	1744.77	1740.91	1692.03	1698.54	1713.76	1717.55	1745.09	1727.2	1694.85	1703.72	1702.33	1714.2	1742.7	1676.85	1691.48	1707.21	1707.88	1724.57	1743.83	1725.74	1730.16	1707.22	1716.14	1709.79	1721.9	1721.11	1695.31	1689.62	1703.08	1713.21	1722.37	1743.76	1733.22	1684.02	1683.57	1709.26	1720.16	1726.37	1719.85	1701.19	1749.37	1688.13	1683.92	1707.29	1723.77	1695.21
133.705994	1714.83	1728.47	1723.68	1743.71	1742.33	1693.78	1697.23	1713.4	1716.49	1744.4	1729.65	1697.21	1704.87	1700.71	1710.61	1743.85	1678.76	1688.97	1708.95	1709.62	1725.65	1743.14	1723.64	1732.36	1707.9	1716.81	1708.52	1719.03	1724.57	1694.35	1692.22	1702.16	1714.94	1721.47	1742.35	1731.75	1684.42	1682.01	1709.83	1721.41	1724.55	1721.07	1696.79	1748.26	1686.65	1685.51	1707.62	1725.25	1696.74
134.201004	1712.39	1727.08	1722.82	1744.89	1740.49	1692.9	1699.47	1714.74	1716.83	1744.24	1726.34	1696.72	1705.15	1701.7	1713.04	1743.93	1678.19	1691	1709.44	1708.74	1725.38	1744.01	1725.02	1733.59	1706.21	1716	1709.32	1722.94	1724.48	1697.15	1689.76	1701.36	1714.18	1724.04	1742.32	1732.32	1685.07	1682.9	1705.19	1722.41	1725.28	1718	1700.42	1747.27	1687.92	1682.84	1705.95	1722.83	1694.82
134.695999	1714.55	1727.13	1722.05	1746.15	1741.87	1692.05	1697.96	1714.89	1716.64	1746.89	1727.34	1696.2	1704.11	1698.97	1711.45	1742.22	1677.02	1689.52	1707	1707.87	1723.89	1743.7	1725.81	1733.92	1708.77	1714.05	1707.93	1724.12	1721.53	1694.54	1688.43	1700.7	1712.71	1722.45	1741.19	1732.94	1685.74	1684.29	1707.91	1719.91	1724.34	1721.18	1697.76	1746.86	1685.96	1683.46	1708.64	1725.16	1694.93
135.192001	1713.27	1729.48	1724.73	1742.14	1739.65	1691.95	1697.39	1714.26	1715.33	1744.14	1725.88	1696.8	1702.34	1701.66	1709.97	1742.31	1677.78	1689.94	1708.03	1709.58	1725.62	1743.09	1725.02	1734.12	1707.84	1713.34	1709.48	1723.21	1722.62	1693.94	1692.74	1704.24	1714.36	1724.38	1740.48	1731.34	1685.47	1686.74	1707.23	1724.68	1724.72	1722.71	1696.99	1747.39	1686.82	1683.29	1709.91	1724.77	1695.53
135.686996	1714.23	1728.96	1723.47	1742.9	1740.5	1694.02	1700.13	1713.87	1717.51	1742.89	1725.03	1697.78	1705.87	1701.09	1709.67	1743.79	1678.55	1688.02	1708.98	1709.7	1725.82	1743.32	1727.23	1733.54	1706.3	1715.66	1708.51	1720.68	1721.34	1695.85	1688.75	1700.25	1713.46	1722.27	1740.42	1730.69	1685.69	1684.19	1709.06	1721.61	1725.89	1719.69	1697.09	1745.98	1688.26	1682.85	1707.23	1723.97	1692.56
136.182007	1713.1	1726.07	1722.96	1742.79	1742.04	1693.81	1696.73	1711.91	1715.81	1742.63	1725.29	1696.7	1703.62	1699.93	1710.88	1745.23	1677.18	1689.35	1705.72	1709.21	1723.96	1742.04	1725	1733.06	1707.62	1717.29	1708.54	1720.41	1720.26	1696.81	1689.07	1700.83	1713.28	1723.7	1741.52	1733.99	1684.51	1682.68	1708.17	1721.6	1723.4	1718.06	1699.87	1745.64	1688.3	1681.77	1707.13	1725.24	1694.05
136.677002	1716.54	1725.97	1720.89	1741.72	1740.21	1693.97	1697.44	1712.54	1715.03	1744.95	1724.13	1694.18	1704.98	1702.3	1710.33	1741.87	1676.78	1688.98	1705.6	1708.9	1723.88	1740.92	1724.63	1729.19	1706.49	1714.83	1706.17	1721.9	1720.08	1694.57	1691.16	1700.73	1713.32	1723.11	1743.02	1733.03	1684.94	1682.74	1707.36	1722.05	1723.08	1718.31	1698.68	1745.34	1687.03	1683.54	1707.38	1724.16	1693.69
137.173004	1715.21	1727.09	1721.22	1739.84	1740.52	1694.39	1697.35	1713.21	1714.73	1747.96	1725.33	1695.79	1704.69	1700.04	1712.34	1743.34	1678.58	1690.25	1706.37	1711.05	1721.39	1741.45	1726.38	1732	1705.82	1714.65	1708.06	1720.19	1720.74	1694.51	1689.84	1700.39	1711.9	1720.73	1740.43	1732.4	1684.93	1683.42	1707.09	1719.43	1723.85	1719.93	1700.07	1749.34	1686.43	1682.56	1708.38	1722.25	1693.88
137.667999	1711.11	1727.01	1721.79	1742.26	1737.94	1693.76	1699.33	1712.25	1715.6	1741.37	1727.43	1692.62	1705.45	1696.43	1710.72	1738.25	1678.52	1688.68	1706.6	1706.62	1723.16	1742.29	1726.19	1732.84	1704.34	1713.45	1705.89	1721.04	1719.8	1694.44	1690.15	1702.08	1711.47	1720.89	1738.42	1730.97	1685.8	1684.18	1708.52	1721.55	1724.93	1719.62	1698.08	1747.98	1687.21	1682.99	1709.81	1724.11	1694.28
138.162994	1713	1726.25	1721.82	1743.17	1739.68	1692.91	1698.36	1713.43	1716.48	1743.87	1724.13	1693.32	1705.38	1699.24	1707.66	1742.15	1677.59	1689.5	1707.43	1707.02	1723.06	1745.63	1725.3	1732.79	1704.82	1715.91	1706.92	1722.8	1720.76	1693.9	1690.38	1703.13	1714.89	1722.97	1740.62	1731.58	1685.31	1682.74	1707.85	1720.05	1723.47	1717.2	1698.86	1748.73	1686.22	1682.36	1705.57	1722.67	1693.48
138.658005	1713.38	1728.12	1722.03	1740.87	1739.64	1693.45	1699.48	1711.27	1713.69	1745	1724.28	1693.55	1705.34	1699.78	1711.85	1742.2	1677.28	1689.16	1704.7	1707.52	1722.02	1741.2	1725.74	1729.75	1707.57	1715.64	1704.04	1721.37	1719.69	1693.77	1689.47	1699.91	1710.97	1723.24	1740.62	1731.54	1683.24	1682.51	1709.35	1723.12	1723.71	1718.57	1695.32	1746.67	1686.59	1683.43	1706.84	1723.43	1695.41
139.153000	1715.67	1729.1	1723.04	1739.65	1737.8	1694.19	1694.2	1715.01	1714.3	1745.45	1726.26	1695.18	1704.99	1699.66	1708.98	1741.31	1677.2	1688.61	1705.34	1707	1725.28	1743.88	1724.96	1730.78	1702.13	1712.9	1706.76	1722.4	1718.83	1693.08	1689.6	1700.53	1714.78	1719.79	1739.89	1731.72	1684.65	1682.31	1706.04	1721.24	1722.53	1719.12	1694.89	1749.16	1687.83	1683.54	1707.77	1723.4	1695.59
139.649002	1713.55	1729.27	1723.14	1740.49	1741.89	1693.11	1695.56	1711.25	1713.91	1745.18	1727.25	1694.1	1702.56	1699.24	1709	1740.66	1676.58	1690.09	1705.62	1708.29	1722.67	1745.52	1723.3	1732.56	1705.87	1713.84	1705.71	1720.24	1720.91	1692.87	1688.71	1701.2	1713.71	1719.76	1740.27	1734.08	1683.66	1683.52	1707.81	1721.45	1722.06	1719.25	1696.89	1745.23	1687.95	1683.52	1707.72	1723.75	1694.25
140.143997	1714.01	1724.77	1720.75	1742.26	1739.14	1692.65	1695.92	1712.51	1716.69	1744.9	1725.59	1698	1703.84	1700.67	1710.51	1742.65	1678.24	1690.16	1706.25	1708.06	1724.67	1743.61	1726.33	1730.39	1706.92	1715.27	1707.97	1720.78	1718.76	1693.89	1692.31	1702.25	1714.99	1718.94	1739.21	1730.85	1684.04	1681.49	1706.31	1719.19	1720.17	1721.37	1698.75	1746.19	1686.92	1683.66	1706.28	1724.47	1693.15
140.639008	1713.58	1723.83	1721.06	1741.24	1738.69	1693.2	1698.63	1713.48	1718.19	1743.27	1723.05	1693.98	1705.87	1699.08	1708.97	1742.09	1678.83	1689.05	1705.29	1707.28	1722.99	1740.93	1724.45	1729.22	1704.04	1715.56	1708.09	1722.27	1721.59	1694.23	1689.64	1702.15	1714.05	1722.57	1739.61	1730.97	1685.47	1682.42	1706.72	1722.68	1725.25	1718.61	1698.36	1745.5	1685.14	1683.01	1706.97	1723.2	1695.15
141.134003	1711.29	1727.25	1720.29	1740.57	1736.46	1692.92	1696.76	1712.09	1714.11	1743.47	1726.51	1697.02	1704.38	1702.1	1709.07	1740.93	1676.8	1688.95	1706.61	1704.31	1722.81	1740.55	1723.31	1729.75	1704.72	1712.99	1704.98	1721.03	1721.34	1694.74	1688.2	1702.11	1713.95	1718.09	1738.87	1732.64	1685.62	1684.55	1706.05	1719.48	1723.16	1720.17	1696.53	1746.79	1687.96	1683.08	1707.34	1722.61	1695.71
141.628998	1712.37	1725.77	1723.28	1741.37	1738.33	1693.14	1698.5	1711.71	1714.84	1742.25	1724.82	1694.41	1703.91	1701.02	1710.16	1739.58	1678.07	1687.38	1703.66	1708.19	1722.36	1739.88	1725.2	1728.38	1707.56	1713.08	1707.8	1716.62	1720.93	1693.66	1690.56	1696.76	1713.96	1719.97	1739.85	1731.75	1686.34	1682.51	1705.2	1720.08	1721.4	1719.94	1697.97	1744.69	1687.47	1684.08	1709.06	1724.02	1694.31
142.125000	1711.78	1728.54	1720.84	1740.63	1738.73	1691.51	1697.83	1710.56	1712.07	1744.56	1726.27	1690.87	1702.2	1697.94	1710.14	1742.29	1677.42	1690.59	1704.74	1707.91	1723.8	1740.68	1724.43	1730.3	1706.95	1715.93	1706.7	1722	1720.31	1694.43	1688.37	1700.18	1712.56	1718.89	1740.55	1727.93	1685.58	1681.36	1707.3	1722.72	1721.57	1717.65	1696.23	1747.58	1690.85	1683.02	1706.71	1722.86	1693.94
142.619995	1711.39	1721.07	1721.38	1741.69	1738.01	1693.55	1696.66	1712.48	1714.01	1741.61	1725.26	1693.36	1704.65	1698.77	1709.39	1739.1	1679.43	1689.86	1706.18	1707.59	1721.84	1738.68	1724.48	1731.61	1703.62	1712.09	1705.44	1721.02	1716.08	1693.04	1689.03	1700.83	1713.67	1719.35	1740.46	1729.08	1683.98	1681.53	1707.34	1716.37	1722.8	1716.45	1694.83	1741.57	1688.34	1683.61	1706.99	1721.44	1694.22
143.115005	1710.61	1726.28	1720.43	1740.74	1736.16	1691.69	1697.95	1712.95	1712.39	1742.05	1723.15	1693.63	1703.74	1696.95	1711.95	1740.43	1677.04	1689.05	1703.97	1708.5	1723.21	1739.75	1722.95	1728.26	1702.53	1711.45	1706.7	1717.64	1718.45	1695.32	1689.76	1698.73	1711.11	1717.37	1737.25	1729.74	1685.18	1681.91	1707.92	1722.55	1720.17	1718.76	1697.7	1745.52	1686.64	1681.12	1705.26	1722.02	1692.63
143.610001	1712.07	1726.92	1721.69	1740.39	1737.68	1690.64	1696.6	1711.61	1715.6	1743.03	1723.8	1692.63	1702.34	1700.36	1708.12	1742.52	1675.54	1686.45	1705.53	1708.21	1724.25	1740.1	1722.79	1731.21	1704.05	1713.14	1706.18	1721.39	1718.78	1691.51	1688.03	1700.4	1711.97	1719.55	1741.22	1729.19	1684.79	1679.64	1705.28	1720.73	1721.55	1717.46	1698.95	1744.29	1687.48	1680.95	1707.29	1722.89	1692.16
144.104996	1711.09	1723.72	1721.63	1739.43	1737.79	1690.62	1698.51	1709.76	1714.84	1741.58	1724.79	1693.92	1700.9	1699.3	1708.75	1740.84	1676.09	1688.36	1704.75	1707.62	1722.92	1742.5	1721.93	1730.26	1704.87	1712.54	1706.52	1721.54	1719.18	1691.5	1690.14	1701.01	1710.7	1719.85	1738.85	1727.21	1682.55	1681.94	1706.06	1718.65	1721.66	1717.98	1696.1	1743.61	1685.75	1680.18	1706.06	1721.99	1693.04
144.600998	1712.12	1727.21	1723.27	1739.26	1740.86	1691.3	1696.19	1709.43	1712.78	1742.74	1724	1692.78	1704.19	1700.09	1707.84	1738.74	1677.85	1688.28	1704.44	1705.44	1721.9	1742.49	1723.26	1729.59	1706.3	1715.08	1706.27	1720.67	1721.91	1694.27	1689.36	1700.55	1714.77	1720.74	1737.67	1730.38	1684.75	1681.68	1705.92	1720.26	1723	1717.41	1697.81	1745.29	1685.7	1681.91	1705.9	1721.35	1693.37
145.095993	1710.8	1724.1	1721.54	1740.98	1739.33	1691.17	1698.07	1712.41	1713.79	1742.81	1726.68	1693.79	1702.71	1699.45	1708.15	1741.13	1675.69	1687.83	1702.27	1705.64	1722.6	1740.39	1721.67	1726.7	1704.53	1714.1	1706.11	1719.65	1718.32	1694.03	1690.9	1699.27	1709.58	1718.56	1738.14	1730.22	1685.37	1681.58	1708.23	1718.11	1724.37	1717.88	1697.9	1745.6	1685.43	1680.47	1706.12	1720.29	1692.15
145.591003	1714.74	1726.92	1718.67	1740.93	1737.01	1689.18	1697.97	1711.61	1710.6	1744.3	1723.37	1693.81	1702.3	1700.48	1706.42	1739.06	1677.07	1686.29	1705.44	1707.64	1724.59	1739.27	1723.46	1731.28	1705.48	1712.56	1705.79	1719.46	1719.73	1694.17	1691.08	1698.47	1713.93	1719.37	1738.35	1729.18	1685.32	1680.02	1705.55	1718.54	1720.55	1717.06	1698.41	1742.06	1684.83	1680.81	1707.67	1720.99	1694.12
146.085999	1713.49	1725.79	1719.34	1740.67	1737.74	1689.67	1696.45	1711.91	1713.24	1740.43	1724.97	1693.28	1703.28	1698.96	1708.47	1740.58	1676.16	1687.18	1703.7	1707.01	1722.99	1740.45	1722.19	1726.9	1703.36	1713.29	1706.87	1721.95	1719.24	1694.71	1689.19	1699.89	1711.71	1720.45	1738.58	1731.58	1683.34	1681.26	1707.36	1717.59	1719.7	1715.48	1700.38	1745.5	1684.53	1680.64	1704.71	1723.37	1694.08
146.580994	1709.42	1724.2	1722.62	1739.45	1738.65	1693.45	1694.93	1711.45	1712.55	1744.68	1724.1	1693.09	1699.63	1700.93	1707.33	1738.36	1677.15	1688.63	1706.33	1707.59	1722.85	1742.81	1723.5	1730.84	1707.72	1714.47	1707.18	1718.48	1718.07	1693.84	1690.06	1698.53	1713.92	1717.54	1738.17	1728.54	1684.68	1682.37	1704.63	1718.08	1721.19	1720.04	1698.02	1744.45	1684.12	1682.72	1705.87	1720.35	1694.79
147.076996	1713.37	1726.64	1720.83	1743.39	1739.34	1691.81	1697.56	1712.68	1711.75	1743.89	1725.87	1693.1	1700.3	1699.87	1710.06	1739.68	1677.15	1688.66	1702.34	1706.96	1722.36	1741.64	1722.93	1729.17	1705.99	1712.97	1705.47	1723.92	1720.29	1692.94	1686.69	1701.51	1712.34	1717.36	1737.16	1730	1685.49	1681.4	1705.06	1717.49	1719.94	1716.16	1693.96	1745.96	1687.81	1683.11	1705.48	1721.01	1692.56
147.572006	1709.85	1724.55	1719.09	1739.12	1735.91	1690.74	1695.02	1710.84	1714.11	1742.06	1723.58	1694.98	1701.33	1700	1709.03	1739.72	1675.35	1688.08	1701.66	1705	1720.1	1745	1721.9	1726.62	1703.02	1712.18	1704.88	1717.13	1719.47	1693.68	1689.89	1698.22	1712.41	1721.36	1737.91	1727.39	1686.12	1682.01	1706.12	1721.46	1720.74	1716.87	1697.54	1744.1	1686.97	1681.79	1706.03	1724.19	1693.02
148.067001	1710.33	1724.32	1719.47	1739.8	1736.66	1689.82	1695.32	1711.71	1712.76	1740.92	1723.84	1692.32	1702.38	1698.05	1706.15	1738.17	1676.6	1687.41	1704.87	1704.64	1720.7	1739.38	1721.47	1728.72	1702.93	1713.63	1703.8	1718.33	1718.07	1692.57	1687.39	1699.78	1713.04	1719.53	1739.37	1729.49	1684.34	1679.97	1704.53	1718.51	1719.25	1715.63	1695.64	1742.77	1683.9	1680.7	1704.52	1718.52	1691.22
148.561996	1711.94	1725.81	1717.91	1741.69	1739.94	1690.63	1695.85	1708.68	1713.05	1741.91	1722.48	1691.71	1701.98	1698.8	1707.78	1739.52	1677.43	1686.51	1704.68	1707.32	1720.24	1739.02	1722.68	1729.83	1703.2	1711.08	1704.75	1717.59	1719.03	1694.89	1687.46	1701.23	1710.02	1716.67	1737.24	1728.14	1682.88	1680.49	1705.28	1720.8	1717.91	1715.16	1696.84	1741.52	1687.34	1684.46	1703.89	1721.89	1693.7
149.057007	1709.61	1724.52	1719.61	1738.66	1738.52	1690.73	1695.67	1710.1	1713.33	1743.77	1724.15	1692.72	1700.31	1700.54	1708.16	1739.74	1677.54	1688.06	1705.23	1706.79	1720.58	1740.96	1721.03	1729.37	1701.87	1711.23	1706.46	1719.36	1722.29	1691.29	1687.87	1701.14	1712.03	1720.1	1737.25	1727.56	1685.24	1680.88	1706.22	1720.25	1718.69	1718.02	1696.79	1745.5	1684.81	1680.88	1706.36	1722.39	1694.31
149.552994	1710.27	1725.46	1719.28	1739.42	1739.87	1691.43	1695.79	1709.57	1712.95	1743.42	1724.08	1693.93	1701.45	1700.93	1709.69	1739.8	1677.71	1688.27	1703.87	1707.94	1722.71	1741.3	1722.66	1729.64	1706.16	1711.76	1706.87	1718.93	1719.1	1693.23	1688.38	1698.22	1711.67	1720.89	1738.76	1729.6	1684.92	1679.97	1704.54	1719.72	1717.86	1714.9	1696.02	1743	1685.57	1681.22	1705.57	1720.39	1693.4
150.048004	1711.5	1725.33	1719.4	1738.64	1737.99	1691.16	1695.82	1711.88	1712.1	1742.42	1726.41	1694.13	1702.18	1698.78	1708.82	1740.57	1676.95	1688.55	1703.8	1705.19	1721.44	1740.79	1720.83	1728.23	1703.6	1710.98	1703.52	1719.55	1720.68	1692.43	1688.2	1699.23	1712.07	1720.3	1736.62	1727.53	1682.16	1681.42	1705.89	1720.16	1721.31	1716.35	1697.06	1744.13	1687.79	1681.63	1705.34	1724.25	1692.88
150.542999	1710.02	1724.73	1722.73	1740.12	1737.6	1691.08	1695.92	1711.97	1715.5	1740.1	1725.11	1693.68	1701.45	1699.05	1707.64	1740	1678.88	1688.59	1705.25	1706.13	1721.1	1743.43	1720.94	1729.49	1705.08	1710.44	1704.77	1718.06	1719.2	1691.98	1688.02	1701.68	1713.35	1720.24	1738.16	1729.58	1683.68	1681.82	1707.87	1720.68	1720.3	1716.19	1694.91	1746.26	1686.96	1683.08	1706.24	1723.05	1692.95
151.037994	1715.53	1727.39	1725.91	1745.97	1747.2	1692.65	1696.31	1714.58	1717.15	1746.04	1726.18	1694.74	1705.89	1701.53	1709.93	1745.58	1678.72	1690.59	1706.11	1709.75	1723.17	1742.1	1727.79	1733.76	1707	1716.42	1706.87	1722.27	1722.46	1699.5	1692.29	1703.13	1718.13	1724.99	1748.08	1738.08	1686.82	1683.79	1707.22	1720.46	1723.29	1722.17	1700.46	1753.33	1688.64	1682.47	1708.12	1729.07	1697.41
151.533997	1729.57	1751.87	1748.9	1776.33	1775.87	1699.97	1711.84	1730.32	1734.34	1775.81	1755.07	1706.74	1715.19	1714.87	1726.92	1781.68	1683.82	1697.29	1719.85	1726.38	1747.8	1778.36	1754.18	1764.46	1718.9	1739	1723.78	1746.39	1751.29	1720.56	1700.7	1713.92	1733.47	1746.46	1774.48	1769.53	1693.58	1692.57	1722.33	1745.67	1741.42	1745.02	1721.67	1779.46	1696.83	1695.07	1722.57	1746.56	1716.77
152.029007	1746.61	1770.78	1767.48	1799.89	1795.11	1721.29	1727.5	1748.56	1753.84	1800.49	1779.33	1726.19	1737.2	1731.79	1747.82	1813.83	1699.04	1714.77	1747.88	1745.69	1776.41	1802.3	1779.54	1788.5	1735.34	1763.04	1745.36	1764.2	1773.67	1741.53	1715.88	1731.2	1752.62	1767.43	1798.5	1790.29	1707.46	1708.13	1745.92	1768.53	1763.79	1767.62	1743.52	1805.79	1712.05	1707.27	1742.17	1766.11	1739.26
152.524002	1763.78	1788.99	1785.62	1821.62	1818.13	1732.69	1741.13	1768.76	1768.65	1823.82	1800.59	1739.67	1752.69	1747.36	1765.09	1838.16	1707.69	1729.41	1771.51	1765.7	1794.92	1825.45	1797.88	1806.04	1748.2	1782.46	1765.3	1781.94	1796.57	1757.33	1729.34	1751.29	1770.73	1784.54	1819.48	1809.76	1720.47	1720.31	1761.87	1785.83	1781.37	1788.1	1765.89	1827.95	1721.81	1716.45	1757.42	1783.23	1759.82
153.018997	1779.64	1808.81	1808.27	1841.35	1834.93	1745.24	1758.15	1785.55	1784.74	1843.92	1822.58	1754.98	1768.18	1764.82	1783.95	1861.17	1719.79	1742.99	1791.46	1780.83	1815.2	1846.27	1820.77	1820.34	1764.47	1798.1	1780.63	1802.58	1816.08	1773.3	1738.42	1761.32	1782.32	1798.99	1839.32	1831.34	1728.36	1731.51	1780.08	1801.67	1796.64	1805.42	1785.3	1851.36	1729.39	1722.46	1773.72	1799.11	1775.2
153.514008	1794.96	1825.96	1826.09	1860.89	1854.29	1756.1	1773.68	1801.05	1797.15	1869.34	1843.88	1770.25	1782.23	1776.67	1796.98	1885.52	1729.06	1754.13	1810.23	1796.64	1832.1	1865.31	1843.62	1842.22	1775.78	1816.71	1794.84	1816.02	1834.94	1791.47	1749.94	1779.98	1802.35	1816.43	1862.92	1846.68	1739.6	1739.42	1795.53	1819.25	1819.32	1824.39	1802.1	1869.66	1739.83	1733.7	1783.54	1812.69	1792.1
154.009995	1809.67	1842.34	1836.51	1876.58	1871.33	1767.95	1782.54	1812	1812.26	1885.08	1861.91	1781.95	1793.16	1787.42	1809.49	1903.88	1736.03	1763.84	1825.56	1808.57	1848.72	1883.18	1858.28	1855.16	1781.18	1828.41	1807.98	1828.9	1855.56	1802.29	1762.99	1792.8	1813.59	1832.9	1877.75	1871.04	1746.15	1754.06	1808.15	1836.44	1831.6	1840.69	1814.21	1887.75	1746.3	1742.14	1799.29	1824.39	1808.98
154.505005	1821.62	1852.61	1852.7	1891.66	1881.66	1781.86	1794.2	1822.91	1821.77	1903.78	1880.39	1797.83	1805.26	1802.22	1821.85	1928.03	1742.31	1776.37	1842.22	1819.97	1867.96	1902.37	1875.26	1868.54	1795.17	1842.16	1822.35	1841.82	1869.69	1817.68	1768.48	1802.14	1828.78	1844.14	1894.6	1888.95	1753.15	1759.45	1822.77	1847.61	1847.59	1856.02	1834.62	1902.72	1756.16	1750.73	1809.62	1840.26	1824.58
155.000000	1829.39	1866.01	1870.84	1905.23	1892.69	1787.83	1803.57	1835.78	1834.68	1919.88	1893.45	1808.79	1816.27	1810.09	1835.51	1948.37	1749.28	1782.69	1855.69	1829.97	1883.78	1921.52	1888.28	1878.84	1809.06	1858.34	1839.67	1854.58	1882.83	1830.41	1777.49	1811.55	1840.87	1861.03	1911.62	1903.21	1761.23	1772.28	1835.51	1864.78	1863.7	1873.6	1843.97	1919.15	1762.03	1755.15	1819.32	1850.62	1837.98
155.494995	1842.66	1878.75	1879.56	1922.18	1907.13	1796.67	1813.84	1848.3	1842.87	1938.68	1905.82	1823.2	1826.64	1824.27	1843.03	1965.04	1755.61	1793.08	1865.48	1841.42	1893.43	1936.46	1903.94	1892.57	1817.66	1873.49	1850.6	1865.98	1897.06	1838.66	1782.94	1819.51	1847.71	1864.19	1926.37	1917.36	1766.56	1777.23	1842.71	1876.67	1876.86	1887.26	1858.49	1929.43	1767.25	1762.21	1828.91	1862.26	1846.85
155.990005	1849.48	1891.78	1893.28	1934.66	1917.26	1801.32	1820.24	1861.64	1853.72	1953.88	1922.96	1830.06	1836.84	1833.41	1855.61	1984.77	1758.57	1798.22	1877.2	1849.79	1907.9	1957.8	1910.85	1904.8	1825.4	1885.3	1861.54	1877.09	1910.8	1845.55	1787.07	1827.59	1859.44	1878.25	1938.27	1933.44	1773.31	1785.11	1850.85	1889.38	1893.16	1906.1	1870.85	1949.31	1774.51	1772.29	1837.33	1873.86	1858.91
156.485992	1861.91	1904.74	1902.77	1946.81	1930.88	1812.9	1832.42	1869.97	1861.98	1969.1	1938.47	1838.51	1844.14	1845.99	1866.89	2000.39	1767.97	1803.81	1886.09	1860.37	1918.9	1967.04	1924.9	1912.86	1835.2	1899	1873.08	1887.3	1925.27	1861.15	1796.84	1838.78	1866.15	1891.2	1953.95	1946.49	1777.55	1790.61	1863.86	1901.7	1908.6	1917.17	1881.22	1964.21	1779.17	1775.33	1844.79	1881.91	1867.5
156.981003	1870.43	1912.44	1914.18	1956.42	1940.65	1816.94	1831.41	1880.36	1872.93	1983.34	1947.71	1847.48	1855.81	1852.76	1879.35	2014.32	1769.48	1807.72	1898.53	1867.56	1934.03	1980	1939.55	1920.96	1845.76	1908.35	1885.94	1897.91	1933.43	1867.07	1803.2	1842.73	1880.24	1899.65	1970.13	1960.54	1781.83	1792.23	1867.96	1915.39	1918.72	1924.02	1891.52	1972.25	1780.44	1780.62	1854.82	1889.8	1874.41
157.475998	1881.8	1927.8	1920.88	1970.94	1946.46	1818.35	1843.32	1886.1	1876.34	1997.67	1955.45	1848.78	1859.22	1860.87	1883.92	2030.03	1774.32	1815.19	1903.03	1877.9	1943.26	1993.32	1947.38	1933.53	1849.3	1917.67	1894.3	1905.95	1949.65	1875.56	1802.07	1850.55	1884.5	1907.07	1978.52	1972.64	1788.03	1799.95	1879.91	1926.98	1927.4	1937.92	1894.95	1980.86	1784.88	1785.63	1861.62	1897.79	1884.94
157.970993	1887.99	1933.11	1928.09	1982.88	1953.74	1823.81	1846.14	1892.59	1885.46	2007.74	1970.18	1862.57	1867.68	1862.22	1890.96	2040.88	1775	1818.55	1909	1879.64	1952.11	2005.86	1953.09	1935.35	1856.63	1921.15	1905.17	1915.19	1951.68	1876.31	1809.37	1853.64	1891.44	1913.96	1987.69	1976.76	1789.41	1800.23	1887.32	1933.68	1938.19	1946.56	1899.35	1994.6	1788.55	1789.95	1860.38	1903.01	1886.87
158.466003	1892.54	1937.36	1942.22	1987.17	1963.35	1831.67	1850.62	1899.44	1887.47	2019.42	1980.67	1865.56	1869.93	1869.29	1899	2054.66	1783.21	1821.03	1913.31	1886.97	1959.05	2013.57	1962.93	1943.97	1861.12	1932.25	1912.88	1917.76	1961.18	1884.56	1809.33	1857.81	1897.01	1922.33	1995.13	1983.21	1797.09	1807.36	1890.81	1948.75	1954.68	1953.69	1905.25	1998.39	1793.32	1791.88	1869.91	1912.5	1892.58
158.962006	1901.57	1947.41	1943.13	1996.76	1969.46	1833.81	1852.38	1906.09	1897.77	2033.72	1983.44	1867.38	1875.87	1877.01	1901.7	2067.02	1782.55	1824.55	1919.34	1894.59	1971.37	2029.24	1970.88	1951.16	1870.34	1941.07	1920.24	1927.49	1970.02	1891.94	1815.11	1867.32	1901.47	1928.96	2005.85	1993.91	1798.64	1806.93	1896.1	1956.4	1959.11	1966.41	1908.89	2011.22	1795.81	1795.25	1872.44	1916.54	1897.89
159.457001	1906.14	1957.54	1956.09	2004.29	1973.25	1839.51	1855.45	1911.5	1900.79	2044.01	1994.84	1876.69	1881.41	1883.43	1906.34	2075.57	1787.41	1829.11	1923.97	1898.44	1978.44	2042.37	1974.62	1957.42	1875.62	1948.02	1929.75	1937.9	1979.52	1894	1819.97	1869.86	1908.28	1935.89	2012.41	2004.51	1801.54	1813.27	1899.8	1969.53	1970.26	1969.83	1914.01	2017.66	1798.62	1800.22	1879.56	1932.09	1905.72
159.951996	1912.88	1963.75	1961.97	2013.48	1991.37	1843.9	1862.32	1920.68	1908.34	2059.63	2002.31	1882.4	1886.48	1889.2	1917.17	2089.94	1788.64	1832.82	1933.77	1904.78	1992.6	2050.38	1985.86	1966.79	1880.3	1954.8	1933.89	1945.71	1984.84	1905.77	1824.11	1877.57	1915.81	1944.78	2022.74	2015.48	1806.06	1819.01	1908.17	1977.06	1984.71	1978.45	1922.88	2032.03	1801.3	1803.3	1881.41	1932.23	1910.59
160.447006	1920	1972.71	1967.89	2028.06	1998.38	1847.45	1872.32	1926.37	1911.52	2071.2	2011.66	1885.58	1891.7	1899.33	1925.52	2099.62	1795.22	1838.12	1939.58	1908.87	1996.9	2063.84	1995.17	1976.59	1889.22	1964.7	1940.21	1949.57	2004.5	1909.29	1829.53	1878.45	1921.28	1949.76	2035.42	2027.83	1808.63	1820.41	1918.7	1983.8	1998.45	1989.48	1931.06	2042.58	1807.76	1804.21	1893.74	1939.69	1915.7
160.942001	1924.63	1982.78	1979.5	2036.71	2008.16	1853.75	1873.96	1931.6	1918.48	2085.46	2021.58	1890.85	1901.12	1906.7	1935.81	2118.2	1799.94	1841.09	1944.12	1916.25	2006.39	2079.59	2007.86	1982.48	1903.07	1973.36	1956.29	1961.96	2007.76	1917.33	1832.33	1887.37	1930.38	1958.62	2045.51	2035.76	1815.75	1824.9	1924.69	2001.37	2012.41	2001.2	1932.03	2049.65	1809.27	1807.96	1894.85	1946.5	1919.58
161.438004	1931.36	1989.16	1984.57	2042.22	2014.65	1854.86	1876.41	1945.42	1924.98	2101.93	2028.58	1896.96	1904.19	1911.13	1943.34	2128.19	1799.69	1846.53	1948.59	1923.18	2015.55	2093.76	2008.63	1990.44	1909	1983.55	1962.86	1964.74	2010.23	1918.1	1838.81	1892.28	1932.87	1962.63	2051.68	2041.57	1820.37	1827.27	1927.73	2005.72	2023.68	2003.95	1935.9	2061.54	1816.7	1813.77	1899	1954.75	1924.14
161.932999	1931.11	1987.5	1987.77	2044.82	2008.84	1859.76	1881.27	1945	1924.9	2107.23	2033.3	1898.11	1902.61	1912.39	1948.07	2127.62	1809.11	1846.1	1950.95	1925.53	2023	2100.91	2012.58	1992.49	1914.21	1986.97	1969.1	1969.99	2014.13	1920.44	1838.6	1892.41	1935.97	1965	2059.29	2042.79	1820.64	1828.26	1934.17	2011.33	2029.82	2008.46	1941.67	2061.17	1812.74	1815.56	1902.87	1956.87	1923.78
162.427994	1937.16	1989.64	1993.19	2053.71	2020.21	1861.93	1887.53	1947.79	1937.19	2115.54	2039.97	1904.76	1908.33	1919.76	1948.65	2135.21	1808.79	1849.29	1955.2	1929.53	2023.86	2106.97	2017.2	2004.4	1914.53	1993.41	1970.33	1973.19	2021.73	1919.83	1840.75	1895.89	1939.54	1972.43	2059.99	2052.03	1828.3	1835.08	1934.73	2017.13	2029.81	2012.63	1942.7	2070.31	1820.02	1814.4	1907.37	1965.11	1928.5
162.923004	1940.68	2005.02	1997.45	2061.63	2024	1862.14	1882.9	1948.28	1935.75	2121.74	2041.13	1905.7	1912.17	1921.36	1953.75	2143.01	1812.71	1849.64	1955.8	1935.67	2038.41	2115.93	2021.98	2008.28	1921.89	1999.45	1979.38	1980.25	2026.43	1923.57	1843.73	1896.14	1942.39	1977.73	2064.71	2056.57	1827.95	1832.84	1936.79	2027.78	2043.09	2014.26	1939.63	2071.85	1821.16	1819.54	1908.87	1966	1931.93
163.419006	1949.64	2003.59	2001.69	2069.78	2032.83	1865.9	1888.75	1959.37	1940.79	2140.65	2046.82	1909.43	1917.3	1926.39	1955.55	2150.93	1813.44	1855.54	1962.78	1938.64	2037.32	2128.57	2027.4	2016.48	1928	2007.42	1984.7	1988.18	2031.07	1930.41	1849.29	1901.68	1943.33	1983.56	2075.2	2071.19	1832.35	1838.34	1943.34	2034.67	2051.56	2029.59	1948.11	2088.32	1825.21	1821.03	1914.17	1975.95	1934.36
163.914001	1946.8	2014.47	2001.69	2077.36	2037.99	1870.98	1892.81	1959.29	1942.56	2151.8	2055.32	1912.18	1918.93	1933.01	1969.33	2161.45	1819.1	1858.84	1965.52	1943.17	2055.24	2138.7	2033.91	2020.97	1927.36	2006.73	1986.52	1994.36	2038.69	1928.64	1852.25	1907.68	1953.71	1985.08	2084.32	2071.07	1839.15	1841.68	1949.43	2045.96	2056.19	2029.05	1946.5	2093.12	1826.85	1825.44	1920.28	1978.82	1935.88
164.408997	1950.96	2015.52	2006.33	2081.48	2037.81	1872.78	1896.65	1965.32	1944.8	2165.19	2058.53	1915.38	1920.03	1937.27	1966.72	2165.97	1817.03	1856.84	1968.85	1945.67	2054.85	2144.79	2032.46	2020.09	1935.36	2017.73	1988.7	1999.8	2042.49	1936.15	1852.71	1908.97	1954.92	1991.33	2091.74	2075.68	1837.76	1839.4	1950.13	2050.79	2063.21	2032.91	1956.03	2092.21	1828.21	1826.76	1920.43	1981.54	1937.64
164.904007	1959.39	2024.77	2017.68	2089.65	2050.95	1875.62	1899.25	1971.16	1955.89	2175.66	2067.24	1919.76	1923.51	1940.9	1977.42	2170.1	1820.72	1862.78	1972.45	1949.2	2064.03	2158.86	2040.05	2031.65	1942.5	2019.2	1997.44	2004.16	2051.02	1939.11	1856.27	1911.39	1959.78	1996.34	2103.65	2084.88	1842.69	1847.63	1955.01	2057.64	2069.06	2043.21	1952.82	2104.77	1834.95	1830.54	1922.6	1985.24	1946.93
165.399002	1965.99	2028.6	2022.07	2092.79	2057.98	1877.61	1903.39	1971.09	1957.03	2187.81	2076.08	1920.26	1927.11	1945.83	1979.24	2184.95	1823.74	1863.4	1975.88	1952.18	2072.56	2171.5	2051.13	2041.49	1947.38	2030.6	2000.31	2008.77	2053.27	1946.91	1857.85	1916.96	1963.07	2005.31	2104.78	2098.67	1843.07	1849.14	1956.23	2066.8	2069.31	2045.54	1962.18	2112.09	1833.28	1830.43	1929.54	1994.96	1944.41
165.895004	1966.58	2039.51	2030.07	2095.93	2061.58	1883.08	1907.37	1978.96	1962.07	2197.21	2083.07	1926.71	1931.86	1946.01	1985.56	2187.16	1826.08	1869.68	1980.57	1955.77	2078.64	2179.18	2058.33	2042.22	1951.93	2026.74	2009.83	2017.64	2058.91	1949.01	1861.87	1917.6	1968.43	2009.27	2107.32	2100.17	1845.49	1855.4	1964.75	2073.38	2081.54	2052.15	1965.07	2120.93	1838.2	1835.17	1931.17	2000.41	1951.83
166.389999	1973.53	2040.78	2032.64	2106.02	2068.18	1883.07	1908.66	1985.57	1966.9	2201.82	2088.24	1929.37	1935.94	1955.72	1994.17	2191.58	1831.41	1870.7	1983.12	1955.59	2084.18	2180.82	2058.77	2049.7	1954.6	2037.23	2011.88	2022.67	2066.54	1953.31	1861.52	1920.85	1972.23	2012.08	2110.99	2107.73	1852.28	1853.64	1965.59	2077.37	2086.61	2050.49	1967.35	2118.83	1836.21	1835.41	1936.13	1999.74	1953.76
166.884995	1976.47	2043.65	2038.47	2105.62	2069.53	1882.13	1911.08	1987.18	1970.52	2211.68	2092.81	1934.05	1936.98	1957.24	1997.88	2195.23	1836.06	1869.35	1984.92	1961.67	2091.35	2191.9	2068.61	2057.45	1961.92	2044.81	2018.13	2025.96	2071.52	1953.61	1865.63	1923.4	1970.04	2014.26	2118.58	2111.16	1854.58	1853.47	1968.9	2079.77	2102.23	2056.27	1966.37	2128.47	1838.61	1837.77	1938.5	2004.03	1956.17
167.380005	1977.46	2046.48	2039.46	2114.14	2075.73	1888.97	1911.23	1990.13	1970.3	2220.96	2100.59	1933.95	1937.4	1958.73	1998.21	2208.11	1831.56	1872.07	1980.85	1965.6	2093.65	2199.92	2070.11	2055.36	1964.35	2050.53	2024.55	2031.52	2078.61	1957.11	1868.41	1927.86	1979.58	2019.65	2127.92	2122.05	1853.19	1855.99	1973.53	2091.74	2100.81	2059.84	1970.98	2128.14	1842.37	1837.67	1935.6	2009.06	1960.1
167.875000	1980.95	2044.56	2044.39	2118.9	2078.87	1887.07	1913.82	1996.84	1973.38	2225.84	2097	1937.22	1939	1966.45	1999.6	2206.43	1838.67	1872.09	1990.72	1967.17	2100.4	2198.63	2074.8	2060.97	1970.12	2053.46	2026.31	2031.73	2079.34	1956.66	1872.32	1929.97	1978.46	2022.57	2124.68	2124.06	1857.48	1859.5	1973.12	2092.56	2105.17	2064.61	1971.52	2131.28	1846.28	1838.34	1945.35	2012.1	1958.79
168.371002	1981.98	2054.68	2045.8	2123.75	2083.21	1889.93	1921.84	1995.17	1978.76	2234.8	2106.52	1938.41	1942.18	1968.39	2003.77	2211.87	1838.86	1878.99	1992.59	1969.83	2106.25	2204.39	2075.36	2064.03	1977.06	2061.75	2027.79	2039.5	2080.61	1959.66	1872.78	1930.73	1981.89	2024.33	2134.95	2128.26	1857.15	1860.23	1971.6	2102.81	2111.48	2068.53	1972.55	2143.7	1846.72	1845.13	1943.99	2020.46	1956.61
168.865997	1986.43	2057.69	2045.03	2122.81	2082.81	1890.43	1917.96	1997.72	1975.48	2232.77	2105.36	1942.09	1945.27	1965.58	2011.25	2213.84	1839.87	1876.25	1994.63	1972.7	2107.93	2208.96	2074.5	2066.77	1983.82	2060.66	2030.19	2037.33	2084.95	1961.81	1874.38	1931.38	1985	2029.06	2133.32	2125.08	1856.42	1859.17	1980.92	2102.95	2125.5	2073.42	1972.62	2147.78	1846.04	1840.7	1948.19	2021.12	1957.85
169.360992	1988.75	2059.27	2051.07	2126.53	2087.06	1895.63	1921.78	1997.41	1980.05	2244.83	2107.87	1940.2	1946.55	1971.9	2011.97	2219.93	1840.03	1878.27	1997.13	1971.1	2110.91	2214.3	2080.21	2070	1981.31	2061.36	2033.38	2044.46	2083.27	1960.89	1873.22	1937.46	1987.55	2032.27	2137.06	2132.35	1859.57	1862.69	1978.88	2106.27	2120.59	2069.5	1971.43	2149.06	1847.57	1845.64	1945.72	2022.61	1958.57
169.856003	1992.33	2070.28	2054.95	2135.63	2089.79	1893.11	1924.44	2004.34	1983.98	2245.09	2111.89	1946.38	1948.97	1969.78	2011	2228.26	1842.09	1880.33	1996.27	1977.87	2118.39	2216.1	2080.64	2074.57	1985.44	2065.54	2034.11	2043.76	2090.45	1962.64	1873.74	1933.81	1987.42	2031.43	2137.5	2138.17	1860.1	1859.18	1980.9	2107.57	2128.28	2074.46	1975.8	2151.81	1850.44	1844.8	1946.93	2027.56	1958.63
170.350998	1996.14	2073.51	2050.57	2130.05	2092.48	1896	1922.38	2008.01	1986.95	2253.43	2119.21	1948.16	1949.85	1970.55	2016.65	2232.53	1841.67	1882.64	2003.05	1979.91	2116.55	2226.51	2085.23	2078.25	1986.79	2064.14	2039.46	2050.3	2092.69	1967.86	1877.89	1939.74	1994.86	2036.71	2148.67	2136.02	1865.31	1864.16	1987.48	2116.35	2136.7	2080.1	1977.76	2159.33	1854.86	1847.87	1948.86	2031.09	1963.96
170.847000	1996.14	2067.22	2055.5	2138.98	2097.47	1899.36	1927.99	2006.69	1983.9	2254.03	2118.88	1945.35	1950.79	1977.62	2019.43	2227.51	1842.35	1882.6	2005.45	1979.67	2120.03	2231.3	2087.36	2080.67	1989.5	2074.49	2036.84	2051.93	2091.38	1967.62	1875.7	1942.3	1992.79	2040.88	2150.54	2144.67	1868.22	1866.43	1987.14	2119.12	2136.23	2079.32	1979.05	2158.98	1851.66	1850.7	1950.59	2029.58	1965.5
171.341995	1999.75	2073	2061.57	2140.85	2103.29	1901.34	1921.12	2005.05	1992.38	2261.7	2125.97	1945.21	1956.75	1977.51	2022.44	2234.35	1846.76	1881.83	2006.61	1982.5	2125.77	2234.9	2090.86	2086.15	1995.39	2072.1	2038.76	2051.18	2099.21	1969.82	1879.59	1941.65	1996.77	2044.92	2155.04	2148.7	1868.38	1869.48	1989.69	2122.83	2130.18	2085.01	1982.05	2172.57	1854.8	1851.74	1959.08	2029.23	1969.8
171.837006	2002.13	2074.69	2066.25	2146.62	2107.93	1903.81	1929.71	2013.87	1995.1	2263.95	2132.06	1954.12	1958.67	1982.13	2023.86	2240.25	1846.78	1885.2	2009.85	1988.54	2128.52	2237.28	2095.97	2092.53	1994.62	2075.01	2048.33	2058.88	2099.19	1972.86	1879.49	1945.47	1995.27	2048.53	2158.11	2147.02	1872.24	1868.44	1989.72	2128.19	2134.39	2083.05	1984.7	2169.13	1857.91	1849.31	1956.42	2039.44	1967.35
172.332001	1999.27	2079.31	2060.03	2145.61	2106.24	1903.24	1929.24	2011.47	1992.49	2261.73	2126.38	1947.38	1959.42	1986.27	2023.89	2236.59	1849.26	1889.43	2012.72	1988.73	2130.8	2242.34	2096.77	2088.58	2002.56	2074.49	2045.59	2056.1	2096.96	1972.55	1886.78	1944.45	1999.77	2044.88	2159.6	2150.07	1871.65	1871.03	1990.46	2127.96	2141.53	2081.48	1983.6	2168.74	1855.55	1851.49	1957.08	2034.21	1966.2
172.826996	2002.04	2077.09	2071.36	2149.91	2109.34	1905.41	1929.05	2015.05	1991.66	2271.97	2131.87	1952.47	1958.06	1985.55	2027.97	2242.22	1846.43	1889.18	2006.91	1991.27	2134.52	2235.21	2096.79	2088.44	1997.19	2080.41	2048	2063.64	2106.61	1976.26	1886.09	1943.51	1999.48	2049.46	2158.02	2156.5	1871.07	1868.92	1994.43	2131.16	2149.84	2090.48	1986.92	2175.64	1861.21	1857.98	1964.77	2037.63	1971.3
173.322998	2007.61	2080.45	2068.38	2154.56	2113.98	1903.83	1933.69	2015.72	1994.84	2273.94	2135.53	1952.04	1960.6	1983.91	2034.45	2243.92	1850.25	1888.04	2013.06	1987.53	2132.75	2239.98	2100.9	2090.69	2002.91	2081.62	2046.39	2058.13	2102.63	1976.07	1885.99	1946.47	2004.27	2047.35	2161.17	2156.95	1870.47	1868.2	1993.62	2132.78	2145.83	2088.81	1984.59	2179.06	1856.7	1853.19	1961.08	2039.25	1971.51
173.817993	2011.05	2088.14	2073.07	2153.11	2115.42	1907.05	1934.56	2017.07	1997.48	2274.65	2137.8	1957.73	1962.3	1989	2031.93	2249.55	1851.79	1886.95	2013.54	1991.56	2137.19	2248.37	2096.38	2096.39	2004.5	2086.08	2052.82	2066.01	2107.78	1971.34	1882.99	1952.25	2001.31	2051.46	2165.04	2158.44	1875.69	1872.54	1997.69	2136.3	2145.18	2089.32	1989.31	2177.86	1860.65	1850.88	1963.51	2043.05	1970.39
174.313004	2007.86	2082.26	2068.39	2152.56	2113.77	1905.66	1930.71	2017.85	1999.9	2274.95	2137.23	1954.85	1961.78	1983.23	2031.61	2247.72	1851.32	1891.29	2013.86	1988.13	2137.9	2246.25	2101.56	2102.99	2003.28	2079.84	2048.94	2062.99	2104.02	1975.3	1889.51	1949.07	2004.38	2056.06	2162.67	2164.39	1875.36	1877.71	1996.67	2132.69	2146.15	2095.16	1984.79	2179.24	1860.32	1856.11	1962.85	2042.74	1973.98
174.807999	2010.1	2088.35	2071.22	2162.92	2115.29	1907.66	1932.3	2019.97	1997.09	2281.87	2135.05	1957.32	1965.58	1989.42	2031.58	2249.61	1852.68	1889.62	2018.76	1994.43	2137.37	2248.58	2102.42	2102.29	2006.56	2085.97	2049.01	2065.49	2111.45	1976.67	1889.64	1951.93	2006.13	2055.35	2164.56	2160.91	1877.34	1874.24	1998.63	2139.04	2147.52	2095.56	1986.73	2185.72	1861.06	1857.55	1962.6	2048.18	1977.62
175.304001	2008.93	2084.48	2071.17	2154.11	2114.86	1908.54	1934.98	2021.11	2003	2276.65	2138.74	1953.94	1961.76	1991.04	2036.81	2251.74	1852.72	1894.96	2020.6	1993.03	2134.52	2248.63	2102.69	2099.99	2006.98	2084.04	2050.37	2065.91	2104.78	1976.16	1888.47	1952.9	2005.14	2053.61	2166.74	2162.15	1876.34	1875.51	1996.67	2140.16	2151.5	2097.66	1986.35	2182.82	1859.98	1855.6	1966.06	2046.67	1974.27
175.798996	2012.6	2090.76	2071.78	2161.44	2116	1911.38	1935.14	2025.62	2005.13	2279.86	2137.84	1960.28	1962.03	1989.56	2036.53	2256.31	1855.45	1893.08	2018.18	1996.74	2138	2253.12	2108.64	2106.92	2012.66	2089.53	2052.66	2069.19	2110.88	1978.54	1889.53	1954.05	2005.2	2060.92	2172.21	2164.49	1875.13	1878.83	2003.86	2136.84	2150.05	2096.55	1985.28	2190.67	1859.63	1856.13	1963.9	2046.1	1974.71
176.294006	2014.96	2092.58	2069.88	2165.04	2121.68	1912.18	1940.45	2022.34	2009.05	2288.78	2142.96	1961.84	1965.74	1993.25	2039	2260.52	1852.41	1892.41	2018.75	1997.56	2140.83	2253	2108.18	2110.18	2011.68	2094.54	2050.87	2070.05	2115.66	1980.2	1890.33	1955.56	2007.92	2063.27	2179.6	2174.82	1881.02	1879.55	2002.36	2142.95	2158.74	2103.59	1991.28	2196.06	1864.72	1857.56	1966.86	2053.73	1980.56
176.789001	2019.23	2097.11	2076.72	2163.69	2127.32	1914.05	1938.08	2028.17	2001.6	2291.95	2148.15	1963.7	1972.31	1994.75	2042.36	2263.84	1854.82	1895.41	2025.16	2004.73	2149.73	2260.46	2112.75	2107.66	2015.43	2091.23	2058.06	2078.73	2118.34	1980.06	1893.21	1957.25	2013.93	2061.59	2181.29	2172.65	1878.92	1877.99	2003	2145.74	2160.82	2102.44	1990.4	2193.11	1866.12	1858.46	1970.74	2050.86	1979.52
177.283997	2017.68	2093.91	2081.84	2165.88	2122.61	1913.69	1939.77	2028.72	2008.67	2295.33	2144.42	1962.36	1970.72	1994.03	2043.75	2270.82	1859.29	1895.44	2021.9	1999.65	2146.38	2257.99	2114.95	2111.55	2018.41	2096.32	2059.31	2078.78	2117.13	1982.53	1894.59	1955.3	2014.89	2068.94	2177.92	2178.46	1882.03	1876.32	2007.49	2140.26	2158.55	2100.06	1996.92	2199.43	1867.1	1857.71	1971.46	2055.73	1979.3
177.779007	2014.33	2097.19	2078.1	2171.55	2124.03	1913.52	1937.49	2027.19	2009.78	2302.37	2153.38	1967.33	1971.3	1998.25	2046.31	2270.48	1862	1896.57	2022.27	2006.18	2151.03	2268.48	2119.51	2116.1	2021.81	2097.82	2061.71	2077.14	2123.12	1980.12	1890.46	1960.98	2017.33	2066.39	2184.57	2176.49	1880.1	1877.87	2009.73	2144.84	2166.72	2106.09	1995.28	2193.96	1865.89	1860.16	1976.01	2057.61	1985.37
178.274994	2016.73	2097.96	2086.17	2171.03	2131.38	1912.08	1940.08	2032.04	2008.88	2295.1	2156.31	1964.4	1973.05	1997.26	2044.21	2264.65	1858.38	1897.54	2023.63	2000.45	2150.53	2262.45	2116.75	2117.15	2015.8	2100.91	2062.89	2080.49	2119.74	1982.09	1892.39	1961.6	2016.52	2067.57	2183.73	2177.25	1883.37	1881.72	2010.97	2148.74	2162.79	2105.4	1994.1	2195.21	1866.58	1857.63	1971.01	2054.13	1978.77
178.770004	2021.91	2098.5	2081.78	2177.65	2129.71	1913.73	1941.69	2033.64	2009.2	2300.33	2151.84	1970.4	1975.92	1999.91	2046.45	2269.44	1857.15	1899.3	2023.48	2002.69	2153.09	2267.66	2120.61	2109.92	2017.56	2096.53	2060.24	2076.62	2118.78	1987.17	1892.5	1961.39	2013.24	2065.26	2181.61	2178.56	1881.71	1878.18	2004.57	2153.81	2160.76	2105.22	1991.07	2193.17	1870.02	1861.71	1975.04	2055.76	1980.85
179.264999	2023.43	2099.9	2088.03	2174.22	2131.07	1914.86	1943.17	2032.96	2010.22	2301.23	2153.55	1965.32	1970.9	2003.18	2042.7	2273.98	1861.28	1900.76	2028.41	2003.99	2154.23	2269.81	2120.6	2117.99	2016.98	2100.61	2062.84	2083	2127.68	1982.94	1894.85	1962.04	2020.88	2069.5	2190.61	2179.13	1884.57	1883.21	2012.22	2149.83	2161.89	2111.33	1994.5	2204.38	1872.44	1864	1975.28	2060.68	1982.71
179.759995	2026.56	2103.68	2090.92	2178.71	2136.14	1917.95	1945.02	2033.8	2011.55	2300.24	2157.03	1968.04	1975.27	2001.69	2049.98	2272.02	1860.93	1902.91	2026.75	2007.39	2155.75	2269.91	2122.11	2116.56	2023.03	2100.79	2064.76	2083.16	2127.02	1988.69	1896.32	1960.72	2019.03	2073.72	2187.54	2182.95	1885.75	1882.79	2011.53	2153.6	2167.77	2106.97	1993.5	2203.83	1869.66	1863.98	1983.17	2062.87	1984.67
181.076996	2022.5	2069.35	2030.67	2233.1	2134.61	1920.14	1913.29	2021.6	1993.71	2315.18	2155.16	1964.32	1981.33	2005.35	2064.81	2290.25	1866.26	1903.7	2031.97	2019.1	2156.12	2270.22	2126.33	2127.52	2024.84	2112.99	2069.44	2090.93	2142.95	1995.39	1901.85	1965.48	2025.54	2083.98	2197.26	2192.08	1889.07	1884.9	2024.09	2166.08	2178.74	2118.24	2010.36	2217.11	1875.11	1867.59	1982.56	2070.16	1988.27
181.572998	2034.94	2116.69	2102.59	2186.1	2150.21	1925.32	1952.59	2044.68	2021.03	2317.95	2167.76	1978.56	1982.62	2010.05	2063.8	2288.96	1869.92	1905.44	2038.08	2016.8	2165.91	2281.94	2132.83	2134.39	2032.03	2113.15	2076.85	2095.4	2139.44	1997.17	1902.38	1969.9	2029.71	2076.73	2201.01	2198.26	1892.07	1884.07	2020.54	2162.51	2186.32	2115.84	2003.69	2213.16	1874.41	1869.05	1982.03	2067.58	1994.41
182.067993	2037.39	2115.87	2098.75	2194.5	2153.21	1926.62	1954.29	2044.09	2024.05	2319.23	2169.84	1976.44	1985.95	2013.64	2064.08	2293.49	1869.29	1909.52	2042.73	2016.73	2168.7	2289.58	2140.92	2132.21	2034.06	2114.17	2079.77	2093.93	2140.42	1998.31	1906.91	1972.33	2027.69	2084.21	2203.76	2201.2	1893.41	1892.69	2021.31	2167.59	2187.31	2128.79	2010.44	2226.07	1875.93	1871.37	1988.61	2070.69	1994.92
182.563004	2038.63	2120.06	2099.52	2196.6	2151.62	1924.58	1952.65	2049.24	2026.1	2320.41	2172.97	1977.11	1984.25	2013.35	2061.97	2291.88	1869.69	1906.89	2042.58	2024.03	2167.6	2291.59	2136.51	2139.55	2032.08	2116.89	2079.09	2093.34	2143.39	2002.03	1903.31	1975.66	2030.47	2087.28	2207.11	2199	1892.73	1887.01	2025.67	2168.21	2183.99	2126.05	2010.16	2223.38	1876.49	1870.33	1985.33	2079.25	1995.22
183.057999	2035.2	2113.95	2098.7	2194.85	2153.57	1926.36	1955.17	2052.78	2025.52	2323.03	2173.12	1981.93	1987.2	2010.12	2065.02	2296.08	1867.83	1907.19	2043.06	2019.54	2171.49	2294.16	2138.91	2141.72	2036.29	2116.4	2078.77	2099.01	2143.63	1998.98	1904.05	1968.39	2030.62	2088.33	2206	2198.59	1893.95	1888.26	2023.38	2170.88	2184.82	2123.99	2005.81	2221.3	1877.92	1871.2	1987.13	2073.18	1992.52
183.552994	2035.94	2116.66	2098.25	2195.17	2147.15	1922.23	1957.34	2044.7	2024.26	2324.71	2169.85	1976.57	1980.04	2013.47	2062.7	2298.88	1866.73	1907.84	2042.02	2023.7	2172.83	2292.52	2136.27	2139.85	2031.36	2120.66	2078.14	2099.06	2144.22	2001.09	1905.18	1971.21	2034.3	2086.7	2206.58	2202.01	1889.87	1892.78	2024.85	2173.33	2174.06	2123.15	2011.92	2219.13	1879.15	1868.42	1986.75	2073.34	1993.46
184.048996	2037.95	2121.05	2100.61	2197.12	2157.83	1927.69	1954.2	2050.91	2029.57	2326.88	2179.16	1981.68	1986.57	2017.93	2067.21	2299.28	1868.99	1907.81	2048.56	2026.64	2174.56	2299.88	2143.53	2142.09	2032.41	2119.07	2082.61	2097.53	2143.03	2003.37	1907.29	1970.66	2034.04	2088.81	2209.39	2206.3	1893.56	1891.79	2027.29	2176.46	2186.02	2124.58	2009.82	2222.93	1881.66	1871.24	1988.43	2081.86	1997.78
184.544006	2040.28	2121.39	2107.58	2205.25	2161.25	1925.71	1957.24	2053.88	2028.1	2331.37	2174.69	1982.82	1986.98	2018.08	2070.21	2305.16	1870.25	1911.02	2045.25	2024.89	2176.59	2305.37	2145.27	2148.72	2036.75	2126.51	2081.41	2101.06	2148.78	2002.01	1905.77	1974.19	2034.02	2090.05	2213.11	2206.38	1893.94	1889.72	2027.7	2180	2191.27	2132.68	2012.29	2233.29	1884.73	1871.47	1992.63	2077.91	1997.8
185.039001	2042.4	2124.17	2101.16	2205.61	2162.27	1928.72	1955.95	2052.22	2033.01	2336.84	2177.26	1981.64	1988.69	2017.64	2067.79	2303.06	1873.05	1907.71	2046.9	2024.63	2178.36	2304.72	2144.41	2149.27	2037.76	2125.65	2086.29	2104.97	2151.67	2002.8	1906.01	1978.42	2037.4	2087.97	2217.19	2216.87	1895.41	1892.08	2026.46	2182.23	2190.64	2133.17	2013.33	2235.38	1881.27	1873.9	1992.67	2082.6	1997.53
185.533997	2041.08	2127.79	2112.79	2202.21	2161.12	1929.22	1959.56	2051.98	2028.86	2334.93	2180.79	1983.04	1991.13	2017.76	2067.27	2308.14	1872.88	1912.19	2050.25	2026.61	2179.54	2304.86	2149.52	2149.45	2041.02	2127.57	2084.12	2104.04	2152.66	2004.03	1909.67	1976.57	2034.31	2095.11	2217.23	2212.24	1894.42	1890.34	2030.33	2179.01	2189.95	2130.29	2010.47	2230.69	1881.78	1873.96	1991.72	2085.95	1996.65
186.029999	2039.77	2128.16	2107.03	2207.96	2165.01	1934.53	1959.89	2053.14	2030.67	2339.93	2181.66	1985.47	1992.62	2023.01	2071.14	2309.62	1873.8	1912.53	2046.81	2029.59	2182.81	2303.11	2151.37	2149.11	2042.78	2127.72	2086.54	2109.36	2154.41	2003.33	1906.51	1976.13	2039.81	2092.3	2213.58	2215.8	1894.4	1893.14	2031.08	2179.17	2188.17	2132.74	2016.38	2233.67	1878.94	1871.95	1995.18	2084.85	1997.16
186.524994	2042.51	2131.67	2112.27	2209.91	2163.58	1930.03	1959.53	2053.29	2036.1	2340.76	2180.71	1984.65	1992.3	2022.03	2070.79	2313.67	1872.08	1912.41	2047.95	2029.98	2179.03	2307.09	2151.36	2153.14	2043.69	2130.01	2085.79	2109.31	2155.34	2007.61	1907.1	1974.7	2036.78	2098.66	2216.36	2216.65	1894.26	1895.31	2027.28	2179.33	2194.34	2135.64	2014.95	2238.01	1883.49	1876.97	1994.02	2085.16	2002.59
187.020004	2045.56	2126.33	2105.71	2209.27	2166.59	1927.71	1962.24	2055.21	2035.45	2343.58	2177.87	1983.96	1990.93	2020.77	2078.08	2311.62	1870.45	1912.17	2049.63	2029.4	2184.23	2307.37	2155.2	2150.98	2044.39	2127.52	2088.56	2109.25	2153.74	2006.86	1909.69	1976.24	2039.01	2095.29	2224.43	2216.24	1897.08	1893.97	2033.4	2185.33	2193.46	2131.15	2013	2234.85	1885.31	1877.32	1997.76	2091.37	2003.85
187.514999	2043.37	2129.88	2112.97	2210.81	2166.74	1932.09	1959.65	2057.53	2035.52	2342.6	2187.63	1987.37	1992.59	2023.09	2073.15	2316.94	1871.88	1914.41	2044.89	2029.51	2183.61	2309.99	2154.4	2154.84	2042.21	2131.75	2086.02	2104.94	2153.92	2003.72	1914.5	1980.27	2036.33	2097.73	2221.49	2217.89	1899.76	1893.24	2032.03	2177.93	2189.29	2135.4	2011.91	2237.52	1886.97	1873.96	1994.56	2089.53	1997.76
188.009995	2042.38	2135.82	2107.01	2214.76	2168.65	1933.65	1965.91	2057.78	2032.99	2344.79	2183.26	1984.6	1993.18	2023.56	2075.15	2315.86	1875.18	1914.55	2053.7	2030.19	2183.73	2313.11	2151.44	2155.85	2042.11	2135.47	2081.94	2103.89	2153.53	2009.95	1912.31	1978.37	2038.4	2097.16	2219.85	2221.62	1895.08	1891.02	2031.8	2185.37	2181.94	2132.09	2014.67	2236.07	1886.81	1872.83	1992.16	2088.02	2004.29
188.505997	2044.68	2135.91	2109.03	2214.28	2159.7	1932.74	1961.39	2058.52	2039.64	2341.58	2189.4	1985.21	1996.74	2028.43	2076.82	2311.83	1872.8	1917.43	2051.86	2029.38	2188.5	2316.42	2152.46	2156.84	2042.69	2132.02	2087.88	2111.09	2158.32	2009.03	1916.44	1981.79	2042.35	2098.07	2221.6	2222.32	1898.07	1897.34	2033.8	2186.65	2188.69	2139.24	2017.2	2240.59	1887.43	1876.7	1998.26	2090.99	1996.86
189.001007	2046.33	2135.03	2113.28	2215.62	2171.3	1932.12	1962.65	2062.1	2035.75	2346.25	2187.93	1983.32	1997.98	2021.15	2074.82	2320.27	1875.33	1913.27	2051.34	2026.76	2187.52	2308.79	2158.63	2152.66	2044.63	2136.13	2087.54	2108.78	2158.56	2010.56	1910.64	1980.45	2042.91	2099.63	2228.61	2224.76	1895.54	1895.8	2036.68	2186.99	2196.32	2135.86	2015.15	2241.1	1883.36	1875.52	1997.98	2085.97	2001.62
189.496002	2046.33	2139.5	2120.38	2212	2169.3	1932.81	1965.98	2060.22	2037.53	2349.72	2192.74	1987.52	1994.19	2020.46	2076.67	2316.73	1873.82	1916.91	2055.02	2028	2187.78	2316.69	2155.71	2163.21	2041.3	2131.91	2090.09	2110.69	2161.01	2011.85	1912.26	1977.9	2043.73	2102.1	2230.98	2227.82	1899.53	1895.12	2034.2	2189.75	2192.16	2140.93	2014.28	2248.7	1889.21	1876.51	1996.8	2093.04	1998.62
189.990997	2049.69	2132.45	2114.8	2215.59	2171.75	1933.93	1963.23	2059.51	2039.9	2346.72	2187.03	1988.38	1995.73	2026.98	2080.79	2323.67	1875.9	1911.36	2053.88	2032.44	2187.55	2317.33	2161.49	2159.16	2046.17	2138.83	2090.52	2111.32	2159.42	2008.29	1914.82	1980.72	2044.04	2104.74	2225.68	2221.36	1897.16	1895.1	2032.04	2189.04	2190.25	2137.94	2017.71	2246.18	1884.04	1875.81	1997.19	2091.48	2005.33
190.485992	2052.02	2136.96	2116.29	2213.66	2171.16	1936.6	1966.34	2065.89	2042.62	2356.4	2196.03	1987.64	1998.26	2023.95	2075.98	2322.57	1878.26	1915.28	2053.62	2032.98	2188.05	2316.69	2160.64	2159.27	2047.02	2137.9	2086.92	2112.78	2159.33	2013.87	1913.44	1980.19	2045.21	2103.86	2234.03	2223.65	1901.93	1898.05	2035.33	2186.1	2198.4	2144.55	2016.87	2247.05	1888.34	1879.79	2000.68	2096.99	2003.85
190.981995	2048.03	2136.24	2115.42	2221.13	2172.5	1936.27	1966.9	2064.17	2036.9	2351.3	2190.88	1988.15	1998.84	2029.07	2080.65	2321.1	1873.56	1917.16	2056.25	2034.78	2190.44	2317.84	2156.99	2165.16	2050.68	2137.6	2090.48	2117.02	2164.97	2008.9	1913.86	1985.58	2053.05	2106.13	2234.11	2233.94	1901.58	1894.59	2034.45	2189.88	2203.98	2141.79	2018.67	2251.81	1886.42	1878.56	2002.3	2098.17	2003.96
191.477005	2049.54	2141.93	2115.63	2221.32	2174.69	1935.37	1964.14	2063.43	2040.77	2353.73	2192.31	1992.22	1997.62	2026.42	2080.24	2325.71	1878.15	1914.89	2056.48	2031.18	2189.16	2323.84	2160.33	2164.22	2050.6	2132.2	2088.39	2110.16	2166.97	2015.19	1912.98	1983.91	2041.83	2105.87	2231.52	2231.48	1899.88	1897.33	2034.47	2193.83	2200.95	2144.83	2013.32	2250.07	1891.71	1876.99	1999.71	2093.17	2001.83
191.972000	2052.78	2139.3	2120.07	2222.21	2178.5	1935.6	1960.72	2063.05	2040.02	2352.53	2195.16	1988.33	2000.07	2032.51	2078.88	2322.37	1880.02	1913.49	2052.9	2033.41	2191.31	2320.07	2163.5	2159.53	2052.61	2136.03	2093.99	2114.76	2163.95	2012.25	1911.02	1983.08	2050.62	2106.51	2236.12	2229.03	1902.12	1895.48	2040.8	2189.74	2199.42	2145.63	2020.29	2251.95	1891.49	1876.41	1998.1	2095.62	2003.11
192.466995	2052.84	2142.66	2121.43	2226.32	2175.89	1936.85	1967.95	2062.86	2038.96	2361.19	2197.82	1989.79	1996.48	2027.46	2089.42	2325.1	1878.02	1915.25	2057.6	2036.72	2189.12	2324.97	2162.61	2163.27	2055.38	2143.8	2094.04	2122.91	2168.95	2015.83	1911.99	1984.85	2047.7	2106.72	2234.36	2231.43	1901.16	1899.88	2037.86	2195.28	2205.87	2143.26	2018.28	2254.67	1889.14	1877.97	1999.42	2094.21	2006.92
192.962006	2052.87	2143.18	2116.1	2229.32	2180.04	1938.73	1965.45	2064.34	2044.32	2358.8	2197.29	1991.39	2000.46	2026.98	2083.77	2330.18	1875.49	1920.5	2056.08	2037.93	2192.55	2327.5	2164.4	2169.89	2050.55	2138.58	2093.88	2118.74	2168.8	2010.19	1916.01	1985.66	2048.34	2105.41	2238.08	2235.54	1902.87	1898.1	2041.22	2193.98	2203.77	2144.46	2024.46	2256.73	1887.38	1878.52	2004.57	2095.31	2006.7
193.457993	2054.58	2138.76	2123.93	2227.61	2178.04	1934.83	1965.61	2065.74	2045.4	2356	2194.52	1989.98	1998.15	2025.79	2079.68	2325.96	1873.65	1920.86	2056.7	2038.13	2195.49	2328.71	2166.33	2167.6	2048.87	2140.27	2092.93	2117.44	2167.88	2015.41	1913.79	1983.16	2052.1	2103.18	2240.23	2231.9	1900.12	1896.4	2036.23	2193.09	2198.4	2144.47	2017.95	2254.2	1890.34	1877.62	2000.18	2099.66	2007.66
193.953003	2049.34	2141.89	2119.79	2227.08	2178.18	1935.59	1968.07	2061.85	2046.56	2360.36	2199.26	1995.78	1997.6	2031.82	2082.76	2333.25	1873.85	1918.25	2053.66	2033.05	2192.27	2328.9	2163	2166.67	2048.6	2139.27	2096.59	2116.2	2167.29	2014.36	1914.89	1983.73	2047.42	2104.99	2237.94	2229.59	1900.09	1894.67	2037.83	2191.24	2202.83	2143.8	2020.39	2258.22	1886.34	1879.05	2001.4	2100	2008.53
194.447998	2053.11	2143.79	2123.35	2230.77	2180.67	1935.76	1968.24	2068.95	2043.43	2365.86	2196.13	1991.91	2004.59	2029.25	2085.62	2331.3	1878.41	1920.18	2055.3	2042.21	2193.98	2325.59	2165.76	2169.64	2056.39	2139.83	2093.15	2117.61	2166.2	2014.72	1912.09	1986.6	2052.19	2105.54	2235.87	2232.18	1901.21	1897.37	2040.51	2195.48	2205.19	2143.96	2017.71	2256.33	1887.2	1878.27	2004.92	2100.32	2006.91
194.942993	2054.34	2141.24	2116.67	2229.77	2181.54	1935.61	1964	2068.26	2043.13	2358.28	2192.92	1990.55	1999.93	2028.94	2081.57	2323.89	1875.19	1918.45	2059.19	2038.67	2192.84	2320.8	2170.48	2172.2	2053.4	2140.71	2095.51	2119.74	2166.02	2016.17	1914.18	1984.32	2051.17	2104.67	2234.59	2233.87	1900.89	1898.68	2035.21	2193.14	2206.45	2147.71	2019.51	2253.79	1891.47	1878.72	1998.54	2098.5	2003.66
195.438004	2051.6	2141.6	2122.51	2224.03	2180.27	1937.54	1968.09	2066.4	2043.17	2354.98	2195.22	1991.03	2000.09	2027.39	2080.12	2329.61	1876.9	1916.11	2056.44	2038.48	2196.17	2323.92	2163.84	2167.69	2053.15	2142.47	2095.85	2119.17	2164.12	2012.6	1915	1982.79	2046.26	2106.43	2237.87	2232.17	1901.44	1897.57	2039.7	2195.99	2205.22	2143.97	2016.12	2258.77	1888.49	1880.28	2000.93	2103.23	2007.16
195.934006	2049.06	2147.66	2121.99	2235.45	2181.16	1936.14	1965.12	2062.9	2043.54	2363.01	2201.18	1992.8	2000.41	2030.17	2082.21	2331.58	1879.38	1917.36	2060.3	2035.68	2190.03	2327	2166.02	2169.99	2047.43	2139.93	2097.62	2122.2	2169.51	2015.19	1919.52	1984.24	2049.33	2108.22	2240.54	2231.01	1903.49	1896.97	2041.19	2194.16	2203.75	2141.09	2021.36	2259.57	1890.4	1878.26	2002.6	2099.31	2003.47
196.429001	2053.17	2142.45	2125.88	2224.02	2179.23	1939.51	1965.22	2066.52	2045.65	2361.3	2193.7	1990.42	1999.61	2027.35	2083.47	2328.02	1875.54	1915.93	2061.02	2039.42	2196.38	2329.28	2167.55	2167.7	2052.95	2145.31	2093.14	2124.1	2172.22	2014.21	1913.34	1984.37	2053.56	2108.29	2242.22	2239.31	1903.9	1896.26	2038.81	2195.77	2205.94	2144.3	2018.97	2259.39	1890.73	1878.85	2007.16	2099.06	2008.56
196.923996	2056.81	2148.67	2120.82	2230.29	2185.62	1938.45	1966.7	2067.68	2047.41	2363.42	2199.06	1991.82	2004.82	2032.78	2085.71	2334.96	1878.1	1918.11	2059.04	2040.26	2196.52	2327.67	2167.91	2171.11	2051.32	2144.54	2094.69	2121.78	2168.64	2013.06	1919.29	1984.79	2053.81	2111.98	2239.27	2240.39	1905.84	1899.36	2045.5	2198.49	2210.77	2149.21	2022.19	2263.18	1892.8	1877.23	2005.97	2103.5	2010.27
197.419006	2055.39	2148.6	2119.83	2229.09	2184.53	1937.92	1971.36	2065.79	2046.74	2357.1	2196.09	1992.99	1999.56	2032.39	2085.61	2332.35	1879.16	1918.95	2059.89	2041.33	2198.25	2324.79	2167.92	2168.12	2056.09	2142.5	2100.33	2117.31	2171.32	2015.24	1920.77	1991.79	2055.32	2106.56	2239.42	2238.12	1903.86	1902.28	2045.08	2195.51	2207.49	2147.03	2022.38	2261.43	1895.43	1878.15	2006.28	2097.09	2003.75
197.914993	2058.57	2152.08	2128.21	2230.18	2184.46	1940.21	1967.61	2071.85	2049.36	2366.01	2201.12	1993.03	2002.28	2033.32	2085.95	2336.86	1880.76	1918.5	2064.77	2040.18	2201.83	2333.64	2171.96	2175.93	2054.42	2143.66	2105.35	2122.78	2171.79	2015.22	1916.79	1995.46	2054.95	2110.69	2239.54	2235.07	1904.68	1900.2	2045.12	2198.69	2212.17	2151.03	2020.04	2262.41	1892.69	1882.28	2008.58	2103.95	2009.07
198.410004	2059.83	2151.61	2128.59	2238.82	2193.71	1943.13	1970.83	2066.52	2052.54	2363.53	2195.43	1993.33	2004.87	2033.62	2089.69	2332.18	1880.15	1919.9	2062.29	2043.41	2200.92	2329.23	2171.81	2178.31	2055.6	2147.36	2100.7	2124.82	2178.9	2020.19	1918.45	1986.49	2052.35	2114.81	2243.75	2241.24	1901.98	1896.74	2044.89	2205.67	2213.62	2149.17	2021.99	2260.07	1891.86	1880.53	2002.04	2101.33	2012.29
198.904999	2057.75	2154.12	2125.64	2235.4	2187.23	1938.71	1971.81	2069.39	2051.71	2365.29	2208.13	1991.82	2003.27	2031.62	2087.83	2336.66	1883.17	1920.52	2059.24	2044.23	2198.28	2338.29	2171.17	2181.3	2056.26	2148.89	2105.34	2128.68	2176.21	2020.93	1923.76	1990.82	2057.35	2116.97	2249.29	2240.98	1905.14	1897.01	2046.49	2201.48	2217.88	2153.22	2022.26	2268.52	1896.26	1880.8	2005.17	2109.2	2010.45
199.399994	2056.27	2148.93	2131.63	2234.39	2187.82	1943.12	1968.92	2067.04	2050.33	2370.02	2205.26	1994.77	2004	2039.68	2086.22	2337.09	1882.92	1922.16	2060.6	2047.75	2200.74	2331.8	2170.06	2183.48	2054.65	2149.64	2103.16	2125.25	2178.88	2017.91	1920.71	1989.66	2056.67	2121.07	2252.57	2246.22	1901.02	1901.74	2045.44	2206.32	2217.08	2158.28	2025.82	2265.88	1895.45	1882.92	2007.44	2107.77	2016.01
199.895004	2061.01	2151.77	2133	2244.47	2194.76	1945.06	1973.5	2075.52	2050.98	2376.05	2203.74	1995.82	2007.82	2033	2092.15	2334.7	1885.17	1923.82	2063.64	2046.66	2201.34	2339.85	2177.78	2186.36	2059.6	2151.43	2109.26	2125.45	2176.97	2019.78	1918.92	1992.53	2053.55	2115.57	2248.36	2249.08	1905.05	1903.35	2046.26	2204.34	2219.36	2152.56	2019.62	2270.83	1896.18	1882.15	2010.1	2106.12	2012.33
200.391006	2066.7	2154.47	2130.1	2243.82	2192.6	1940.58	1968.61	2077.88	2053.67	2373.58	2204.76	1993.28	2004.28	2038.88	2095.73	2346.08	1879.72	1924.56	2063.93	2045.41	2206.34	2342.8	2173.18	2183.4	2064.95	2153.24	2105.74	2132.12	2177.78	2017.89	1921.68	1989.49	2056.79	2119.83	2252.14	2245.35	1902.54	1900.73	2047.47	2208.25	2221.73	2153.85	2027.74	2272.78	1893.32	1884.59	2008.06	2105.87	2012.94
200.886002	2058.13	2154.36	2131.7	2243.14	2192.25	1941.86	1969.41	2073.95	2049.71	2370.89	2207.48	1995.5	2009.23	2039.54	2093.5	2344.39	1878.64	1928.05	2064.05	2044.56	2205.12	2343.04	2174.87	2184.5	2058.31	2155.08	2105.79	2130.45	2179.77	2019.11	1921.09	1992.56	2057.53	2117.19	2256.4	2249.59	1908.83	1902.36	2049.01	2206.45	2214.4	2151.01	2021.37	2270.91	1895.47	1885.44	2009.81	2110.27	2006.41
201.380997	2064.47	2157	2135	2237.97	2192.35	1945.89	1973.01	2077.63	2056.42	2372.85	2211.11	1997.18	2008.42	2039.5	2095.24	2345.28	1883.25	1926.89	2066.05	2047.8	2207	2347.83	2180.08	2190.36	2062.23	2151.61	2113.99	2133.85	2179	2019.33	1922.41	1997.36	2056	2123.46	2253.3	2251.2	1905.12	1900.24	2050.51	2208.19	2219.99	2152.68	2025.27	2271.28	1890.71	1883.57	2014.33	2111.52	2013.18
201.876007	2062.86	2152.3	2135.01	2245.09	2194.76	1946.42	1973.13	2075.12	2050.46	2371.23	2206.83	1999.04	2006.37	2038.47	2098.2	2347	1887.01	1919.86	2070.79	2047.05	2204.02	2346.43	2179.53	2184.83	2065.85	2148.57	2105.55	2133.72	2178.47	2020.07	1919.61	1994.16	2054.64	2120.57	2251.08	2248.53	1904.31	1901.27	2048.9	2206.79	2219.91	2159.53	2026.36	2271.98	1897.6	1886.23	2015.16	2111.62	2011.03
202.371002	2059.17	2155.78	2132.54	2239.53	2196.19	1942.86	1969.51	2078.39	2056.49	2373.15	2212.39	1998.74	2009.79	2038.27	2093.25	2344.82	1882.47	1920.82	2064.39	2046.22	2199.66	2345.23	2177.52	2188.18	2061.55	2152.27	2103.67	2130.94	2176.03	2015.07	1920.45	1992.22	2060.21	2114.7	2248.94	2243.87	1909.68	1902.33	2049.11	2215.58	2215.85	2157.9	2022.35	2271.89	1895.75	1883.68	2007.32	2112.2	2014.73
202.867004	2065.34	2156.23	2130.91	2240.65	2194.61	1939.97	1971.86	2074.05	2051.62	2373.77	2208.6	1996.13	2006.77	2038.38	2095.43	2348.73	1882.39	1923.85	2065.17	2049.67	2206.66	2341.76	2180.93	2180.09	2064.45	2147.7	2106.09	2132.79	2175.13	2016.16	1922.32	1997.11	2057.88	2119.82	2254.74	2246.22	1905.83	1903.15	2050.1	2210.53	2223.01	2157.99	2025.21	2275.09	1897.49	1884.67	2010.23	2112.82	2012.62
203.362000	2061.32	2156.81	2130.13	2241.76	2194.28	1944.25	1970.53	2072.99	2054.94	2375.94	2206.21	1997.6	2005.1	2036.88	2095.51	2337.68	1879.65	1921.57	2063.94	2042.73	2204.72	2344.11	2176.49	2185.54	2064.02	2152.14	2106.72	2131.88	2179.3	2022.09	1919.75	1993.79	2058.06	2119.75	2246.61	2248.22	1907.44	1901.79	2043.41	2211.11	2218.33	2153.17	2015.88	2266.31	1891.47	1883.93	2007.26	2109.33	2006.32
203.856995	2066.33	2160.38	2131.72	2244.26	2194.34	1943.33	1975.62	2078.74	2053.45	2374.86	2206.58	1995.87	2007.13	2043.26	2094.66	2344.11	1882.76	1922.47	2069.94	2043.56	2201.11	2343.24	2179.87	2189.67	2062.01	2154.37	2106.29	2135.64	2184.95	2022.22	1918.37	1994.81	2064.14	2119.58	2254.08	2251.62	1904.57	1904.9	2051.84	2207.52	2219.16	2157.49	2024.26	2271.23	1894.53	1885.37	2013.28	2113.13	2010.27
204.352005	2063.14	2157.23	2131.14	2245.83	2193.34	1947.96	1973.26	2073.89	2050.72	2375.38	2206.84	1997.13	2006.29	2037.52	2092.77	2341.97	1880.27	1925.8	2064.98	2049.41	2205.83	2339.56	2178.43	2183.82	2063.85	2153.14	2102.61	2127.44	2175.3	2022.35	1922.55	1991.24	2060.49	2121.47	2253.15	2249.68	1907.89	1900.73	2048.26	2211.25	2219.19	2157.44	2025.51	2275.92	1898.15	1883.07	2011.9	2113.57	2009.93
204.847000	2062.51	2158.67	2134.29	2248.85	2193.44	1946.19	1973.51	2076.33	2055.91	2377.6	2207.1	1999.85	2008.78	2044.7	2093.73	2352.39	1880.44	1925.79	2067.29	2045.66	2210.82	2346.38	2178.94	2190.47	2065.61	2157.42	2106.6	2133.91	2183.46	2020.31	1921.69	1991.62	2060.76	2125.19	2257.92	2254.28	1910.46	1906.03	2052.59	2215.18	2219.43	2159.03	2027.41	2276.6	1892.81	1882.5	2014.9	2116.39	2014.64
205.343002	2066.82	2159.37	2134.46	2251.53	2200.65	1941.92	1975.12	2081.95	2060.87	2381.9	2216.64	1998.72	2013.16	2038.71	2096.14	2348.25	1881.08	1922.17	2069.51	2051.11	2209.13	2348.43	2178.94	2190.51	2064.61	2158.41	2109.72	2136.04	2181.71	2023.23	1920.27	1993.88	2062.54	2120.33	2261.46	2256.16	1909.13	1907.12	2048.22	2210.54	2224.16	2160.96	2023.42	2278.57	1894.43	1886.62	2011.46	2115.87	2011.68
205.837997	2066.49	2159.76	2133.61	2247.44	2201.27	1945.24	1974.93	2081.85	2061.97	2383.52	2208.75	1998.65	2007.96	2041.32	2095.25	2355.69	1887.2	1927.41	2072.4	2054.25	2214.18	2350.21	2184.4	2193.66	2066.02	2160.4	2109.98	2139.78	2181.44	2025.57	1922.13	1996.43	2065.58	2128	2263.73	2251.79	1911	1904.36	2053.68	2211.54	2223.23	2156.65	2027.62	2283.17	1894.4	1885.16	2014.28	2118.17	2016.76
206.332993	2062.72	2161.1	2138.53	2249.06	2202.47	1944.66	1975.96	2078.08	2057.39	2382.08	2212.73	1999.49	2010.46	2044.17	2102.3	2352.1	1881.65	1926.77	2067.95	2048.47	2214.32	2351.63	2183.93	2192.36	2068.6	2158.71	2113.98	2140.37	2184.98	2024.64	1924.39	1992.78	2058.53	2133.07	2262.85	2256.93	1907.19	1904.9	2051.39	2213.24	2225.64	2162.16	2027.69	2277.91	1895.94	1889.35	2015.45	2117.04	2015.52
206.828003	2067.37	2160.72	2136.06	2251.91	2200.84	1946.14	1975.45	2082.93	2061.17	2384.4	2214.08	2001.95	2011.17	2044.71	2100.67	2355.64	1884.68	1925.92	2070.02	2052.03	2212.71	2347.2	2186.83	2195.02	2067.35	2154.45	2109.41	2137.62	2186.14	2021.83	1920.37	2000.11	2064.87	2129.41	2265.79	2261.48	1907.97	1907.16	2051.97	2213.45	2225.55	2159.65	2028.18	2283.34	1901.21	1884.43	2015.77	2120.76	2015.48
207.322998	2072.75	2160.69	2142.69	2254.62	2202.35	1948.81	1975.94	2086.08	2062.84	2388.04	2217.37	1999.85	2012.72	2040.38	2098.28	2358.02	1886.46	1925.43	2073.46	2048.98	2213.82	2349.93	2185.86	2191.79	2070.53	2160.74	2106.72	2139.81	2190.42	2023.62	1924.67	1997.81	2063.06	2128.39	2264.91	2263.22	1908.19	1910.78	2057.33	2216.53	2229.1	2162.38	2030.61	2288.83	1897.34	1885.57	2011.23	2117.7	2013.9
207.819000	2069.58	2163.56	2139.89	2255.42	2201.96	1947.81	1978.17	2083.5	2063.78	2386.51	2218.26	2003.02	2015.48	2051.1	2101.6	2351.05	1885.97	1924.1	2069.86	2054.09	2215.25	2352.22	2182.87	2199.27	2071.03	2160.46	2109.48	2144.94	2180.13	2023.98	1925.49	1999.45	2063.08	2125.67	2263.13	2255.04	1906.94	1903.09	2051.78	2219.05	2225.95	2159.26	2026.07	2281.7	1896.37	1889.33	2015.55	2118.27	2014.28
208.313995	2070.34	2165.23	2139.02	2253.95	2205.11	1950.58	1977	2081.43	2063.03	2381.86	2216	2001.04	2010.24	2045.12	2099.36	2353.81	1887.29	1925	2069.99	2053.61	2216.07	2350.92	2184.26	2198.78	2072.23	2162.86	2109.08	2137.74	2189.45	2021.84	1923.93	1995.43	2063.81	2126.33	2268.47	2259.58	1909.81	1904.63	2054.14	2220.1	2228.32	2168.95	2026.72	2284.4	1901.04	1888.49	2013.87	2125.3	2012.47
208.809006	2067.25	2158.27	2140.08	2254.65	2202.44	1949.99	1976.24	2079.43	2061.46	2388.65	2214.9	1999.15	2014.35	2040.37	2099.2	2355.27	1886.57	1924.1	2076.77	2052.4	2212.98	2350.27	2184.41	2199.32	2069.23	2159.48	2114.06	2140.1	2180.83	2023.35	1929.8	1999.11	2064.9	2126.94	2262.66	2251.65	1911.1	1906.93	2055.55	2219.18	2223.34	2164.14	2025.67	2283.98	1897.63	1884.72	2012.93	2123.81	2013.03
209.304001	2070.38	2166.31	2136.5	2257.59	2200.69	1947.85	1975.15	2078.13	2060.92	2378.76	2207.93	1999.53	2013.88	2042.43	2101.95	2353.43	1887.02	1926.88	2072.54	2055.13	2213.65	2351.01	2180.36	2199.99	2067.04	2164.44	2112.96	2141	2186.81	2026.09	1923.81	1997.46	2063.39	2126.51	2265.31	2262.73	1911.42	1906.4	2058.47	2215.2	2222.87	2160.14	2024.9	2288.26	1895.48	1884.35	2019.26	2119.82	2011.17
209.798996	2065.66	2165.52	2143.67	2253.77	2204.59	1947.26	1977.8	2085.04	2064.91	2381.3	2212.72	2000.01	2014.05	2044.08	2100.72	2353.05	1884.05	1928.88	2070.11	2057.63	2213.37	2348.59	2180.59	2191.93	2069.63	2159.44	2114.08	2140.41	2184.42	2020.38	1927.14	1997.75	2065.72	2128.45	2267.08	2251.52	1906.17	1904.49	2049.33	2213.65	2221.42	2158.77	2022.89	2282.13	1894.29	1884.71	2015.42	2120.18	2014.52
210.294998	2071.6	2166.01	2142.26	2254.06	2199.47	1944.08	1975.93	2080.81	2063.55	2385.62	2211.98	1995.81	2012.07	2046.53	2097.24	2358.18	1886.61	1925.91	2073.07	2050.15	2213.24	2352.12	2183.21	2199.43	2066.91	2158.7	2114.01	2141.83	2188.76	2027.28	1923.23	1997.38	2065.94	2128.35	2267.64	2257.6	1908.96	1905.28	2050.64	2216.87	2223.6	2161.35	2026.17	2285.6	1897.51	1887.21	2014.32	2121.46	2014.79
210.789993	2065.27	2165.61	2134.1	2252.42	2206.74	1947.16	1973.7	2081.18	2057.3	2387.21	2214.2	2002.44	2013.7	2042.83	2102.12	2358.12	1891.22	1925.44	2071.66	2054.14	2211.37	2351.15	2180.73	2198.19	2071.44	2162.73	2110.82	2140.93	2186.17	2027.92	1925.49	1998.03	2067.32	2131.53	2266.14	2257.14	1911	1907.76	2055.89	2214.65	2229	2160.24	2026.56	2284.33	1900.95	1888.77	2015.77	2121.1	2015.74
211.285004	2067.04	2164	2137.5	2256.12	2202.81	1950.21	1977.24	2085.95	2063.12	2386.91	2212.83	2000.24	2011.9	2045.61	2103.56	2353.37	1888.18	1926.84	2072.05	2056.86	2216.21	2361.36	2181.34	2200.34	2071.11	2160.01	2116.38	2142.59	2184.68	2024.75	1921.98	2000.7	2064.15	2124.69	2265.9	2261.59	1909.58	1905.12	2052.43	2214.16	2231.36	2160.4	2026.76	2286.12	1898.5	1888.51	2016.76	2118.82	2014.43
211.779999	2073.28	2167.04	2141.39	2260.71	2201.83	1950.05	1975.54	2085.24	2064.22	2387.8	2216.3	2005.24	2014.29	2046.95	2103.79	2356.56	1888.61	1927.77	2074.29	2056.38	2213.13	2348.92	2184.87	2201.62	2068.81	2159.41	2111.51	2143.99	2185.98	2022.22	1924.22	1997.55	2069.19	2127.2	2267.43	2255.68	1908.03	1906.27	2055.61	2217.61	2229.28	2164.32	2032.45	2286.17	1900.53	1887.89	2013.99	2119.9	2011.31
212.274994	2072.58	2167.14	2138.38	2249.74	2204.74	1947.53	1978.21	2083.96	2060.46	2388.25	2217.44	2004.63	2014.71	2046.26	2103.48	2351.7	1885.74	1928.57	2072.95	2053.33	2215.68	2358.3	2186.66	2201.45	2069.35	2163.05	2114.46	2141.25	2190.61	2026.22	1923.7	2000.85	2065.54	2130.34	2269.84	2257.8	1911.77	1905.33	2059.24	2220	2229.1	2163.78	2027.92	2285.61	1899.23	1887.67	2018.87	2122.53	2012.96
212.770996	2074.59	2169.96	2138.89	2253.92	2209.47	1948.95	1976.35	2089.18	2063.78	2389.55	2214.57	2001.5	2014.91	2049.11	2103.77	2359.56	1885.69	1924.8	2066.79	2052.74	2217.71	2355.04	2188.29	2201.99	2067.6	2161.3	2115.31	2146.09	2183.28	2027.57	1925.45	1998.26	2058.01	2131.1	2272.3	2257.43	1909.88	1905.41	2053	2218.94	2229.41	2160.55	2027.83	2293.84	1897.68	1887.05	2014.91	2116.95	2014.38
213.266006	2070.5	2162.48	2136.04	2254.13	2210.37	1949.43	1976.42	2080.89	2062.63	2390.6	2222.61	2000.86	2013.33	2042.12	2096.52	2358.11	1889.1	1925.16	2071.43	2054.49	2219.62	2354.99	2188.63	2203.98	2070.88	2162.12	2110.74	2145.3	2187.14	2026.98	1926.12	1995.2	2066.13	2129.92	2268.89	2262.88	1908.07	1907.12	2050.37	2220.79	2224.02	2164.15	2029.67	2289.24	1897	1888.36	2009.84	2125.38	2016
213.761002	2070.84	2165.84	2139.83	2260.23	2206.42	1952.45	1978.1	2083.84	2065.05	2387.77	2216.5	1999.36	2012.62	2043.67	2103.25	2357.41	1883.85	1923.87	2067.65	2054.54	2219.9	2356.48	2186.94	2201.35	2070.12	2161.85	2110.81	2146.13	2186.04	2027.44	1923.07	1996.18	2063.68	2133.46	2265.52	2257.5	1910.17	1904.59	2057.18	2220.27	2233.95	2165.53	2028.54	2288.65	1897.04	1888.61	2017.54	2122.63	2017.61
214.255997	2069.33	2168.11	2137.53	2251.77	2211.43	1947.46	1978.49	2082.55	2062.81	2390.14	2216.39	2005.3	2015.65	2045.76	2103.63	2357.68	1884.66	1928.49	2068.68	2053.68	2211.2	2352.31	2185.14	2203.13	2073.15	2164.09	2112.18	2141.63	2190.13	2023.15	1925.07	2002.11	2067.21	2133.39	2267.35	2256.58	1904.55	1906.26	2054.8	2223.67	2236.36	2161.29	2026.8	2292.43	1898.02	1887	2017	2124.97	2016.05
214.751999	2069.54	2160.63	2139.12	2259.07	2203.96	1947.63	1977.01	2083.12	2060.19	2386.01	2214.49	1999.05	2016.56	2048.38	2101.29	2355.14	1883.55	1926.78	2071.04	2052.87	2213.3	2352.54	2178.45	2202.52	2065.74	2159.79	2111.75	2140.1	2186.23	2026.06	1923.26	2002.8	2064.1	2131.08	2267.88	2261.05	1908.64	1905.56	2055.18	2216.87	2228.65	2165.43	2026.28	2293.33	1896.4	1887.91	2015.64	2113.97	2015.43
215.246994	2070.93	2162.3	2139.83	2257.85	2208.95	1942.75	1972.68	2083.46	2063.23	2386.83	2219.97	2001.23	2017.26	2046.94	2101.93	2359.37	1889.41	1924.69	2069.92	2050.74	2219.85	2347.7	2185.17	2201.07	2066.28	2161.12	2112.87	2140.71	2185.93	2024.04	1923.65	1999.57	2062.85	2129.83	2270.79	2262.36	1907.27	1902.73	2053.34	2210	2227.06	2161.49	2029.18	2293.14	1900.05	1886	2013.53	2124.62	2012.09
215.742004	2070.27	2165.27	2144.24	2260.93	2208.15	1946.36	1974.65	2083.06	2065.87	2391.95	2214.74	1999.7	2012.84	2043.76	2103.44	2361.61	1884.56	1924	2072.48	2053.6	2218.12	2357.47	2180.74	2202.42	2066.29	2161.54	2110.06	2143.24	2188.13	2020.26	1926.04	2001.5	2065.82	2132.85	2267.84	2262.22	1909.3	1906.87	2057.44	2218.98	2228.15	2165.71	2027.56	2291.32	1899.32	1887.13	2017.02	2123.6	2014.59
216.237000	2066.82	2172.25	2139.01	2260.6	2209.72	1949	1974.9	2081.6	2061.53	2388.7	2217.06	1997.32	2016.05	2040.79	2106.09	2358.34	1890.02	1926.73	2071.94	2057.54	2214.93	2355.71	2189.49	2207.19	2067.72	2167.72	2111.97	2145.09	2181.94	2021.78	1924.53	2002.47	2068.24	2134.86	2268.21	2261.15	1912.03	1905.44	2059.01	2221.22	2231.19	2165.88	2024.96	2294.1	1899.31	1885.02	2016.15	2125.86	2015.48
216.731995	2068.64	2170.92	2147.59	2260.41	2209.89	1948.76	1977.66	2084.14	2063.67	2389.63	2218.43	2005.12	2013.94	2046.53	2105.51	2362.32	1887	1927.75	2072.7	2054.97	2216.74	2353.89	2188.26	2204.33	2068.25	2163.4	2117.76	2145.6	2189.72	2026.83	1927.73	2001.19	2068.65	2131.06	2271.23	2263.01	1909.5	1905.92	2059.54	2220.59	2230.32	2165.79	2029.32	2291.61	1900.11	1890.04	2018.51	2126.16	2012.89
217.227997	2069.83	2167.47	2143.59	2261.6	2214.22	1949.61	1980.24	2088.25	2068.64	2391.25	2219.19	2002.68	2020.37	2050	2100.73	2364.51	1891.11	1929.08	2076	2058.61	2220.25	2362.42	2187.81	2200.62	2076.53	2163.82	2117.66	2147.62	2190.79	2028.16	1926.05	1999.1	2068.2	2133.81	2269.12	2265.46	1911.34	1904.76	2056.59	2224.39	2233.76	2168.01	2021.88	2293.1	1900.44	1885.19	2019	2125.77	2018.71
217.723007	2069.43	2170.34	2144.91	2259.24	2209.76	1951.97	1983.36	2089.66	2067.68	2389.67	2224.07	2001.33	2015.66	2050.66	2106.9	2360.23	1892.57	1927.47	2075.12	2061.65	2220.6	2358.93	2195.24	2206.51	2073.92	2166.74	2116.6	2146.64	2194.73	2023.66	1927.84	2003.04	2068.72	2132.1	2273.44	2265.68	1909.39	1909.5	2060.37	2224.49	2232.17	2169.41	2025.23	2296.32	1901.36	1886.39	2018.77	2123.34	2014.05
218.218002	2071.61	2165.92	2146.6	2260.15	2209.57	1949.37	1975.86	2085.52	2064.31	2389.49	2222.17	2001.68	2015.35	2049.85	2108.25	2362.39	1885.55	1927.55	2075.73	2053.32	2215.8	2358	2187.88	2201.19	2073.01	2165.7	2113.09	2146.91	2191.22	2028	1928.79	2002.17	2065.42	2127.91	2269.33	2265.06	1913.25	1906.63	2053.81	2223.14	2232.42	2165.75	2023.77	2290.61	1900.06	1887.97	2018.53	2126.5	2014.53
218.712997	2068.38	2169.48	2146.93	2259.34	2212.21	1947.22	1977.96	2089.66	2063.88	2394.15	2218.96	2001.3	2015.66	2048.07	2104.13	2359.36	1887.31	1927.02	2072.3	2058.94	2221.92	2356.19	2187.75	2205.14	2072.88	2160.64	2114.18	2145.64	2187.86	2028.78	1924.98	1998.48	2064.7	2134.44	2273.21	2265.69	1910.83	1908.24	2054.55	2215.88	2229.53	2166.49	2024.87	2290.91	1896.96	1888.47	2014.79	2122.25	2013.07
219.207993	2072.05	2172.26	2142.64	2258.97	2208.13	1953.19	1976.69	2081.75	2065.51	2392.97	2215.7	2002.72	2016.28	2051.29	2103.84	2357.91	1889.45	1930.1	2074.22	2055.58	2218.5	2358.36	2189.88	2206.38	2072.8	2161.05	2114.57	2145.77	2188.62	2021.77	1924.79	2003.91	2068.67	2132	2274.95	2265.54	1907.92	1909.18	2059.11	2219.86	2233.14	2167.94	2029.27	2298.84	1894.18	1884.18	2019.19	2127.71	2011.62
219.703995	2076.43	2173.62	2143.31	2260	2210.71	1949.46	1981.44	2085.55	2067.31	2386.63	2215.52	2001.9	2017.77	2048	2102.7	2365.87	1887.9	1926.21	2074.11	2059.84	2217.96	2354.13	2188.8	2207.53	2069.81	2163.22	2112.82	2145.95	2185.63	2025.6	1925.31	1996.02	2065.9	2135.46	2274.88	2264.77	1909.66	1909.01	2056.75	2217.49	2228.38	2164.52	2023.74	2292.67	1900.53	1888.58	2016.41	2124.31	2011.74
220.199005	2068.09	2169.88	2138.77	2264.62	2217.54	1950.85	1978.94	2084.69	2066.42	2395.42	2217.75	2004.66	2017.99	2046.21	2104.8	2360.61	1890.84	1928.49	2075.99	2056.18	2213.6	2356.91	2187.6	2204.2	2075.05	2168.53	2116.79	2148.23	2187.19	2023.35	1924.96	2003.78	2069.69	2129.87	2273.81	2260.22	1910.25	1905.22	2054.17	2212.98	2227.45	2159.63	2023.84	2290.12	1897	1887.71	2019.61	2123.08	2013.17
220.694000	2072.51	2170.4	2144.32	2271.52	2215.28	1950.01	1974.34	2088.83	2068.52	2388.88	2218.5	2005.37	2016.19	2042.79	2110.1	2360.86	1889.93	1930.97	2075.21	2058.26	2218.83	2360.25	2190.41	2206.57	2074.51	2168.85	2114.67	2146.28	2188.53	2024.09	1925.42	2001.46	2061.67	2135.11	2266.67	2261.11	1912.22	1907.74	2058.59	2222.85	2233.95	2163.26	2022.35	2298.89	1897.47	1889.64	2018.47	2127.29	2014.23
221.188995	2068.91	2168.1	2144.19	2263.84	2209.26	1948.56	1981.48	2088.2	2066.56	2390.27	2215.66	1998.22	2013.99	2050.92	2102.21	2359.47	1887.72	1924.45	2074.91	2054.13	2218.2	2354.47	2189.68	2202.89	2077.36	2168.42	2107.88	2145.57	2187.58	2023.68	1922.59	2006.16	2068.13	2133.61	2269.13	2261.13	1908.08	1908.46	2055.86	2223.42	2234.32	2164.61	2022.34	2295.83	1901.72	1886.41	2016.95	2124.01	2013.7
221.684006	2075.53	2166.79	2137.24	2260.19	2213.65	1950.56	1976.1	2083.84	2065.97	2394.67	2217.83	1999.8	2015.34	2047.89	2106.14	2357.71	1889.06	1924.1	2073.47	2057.34	2220.74	2352.27	2189.19	2201.25	2073.68	2169.53	2109.78	2145.78	2190.12	2020.58	1928.93	2003.33	2070.16	2134.08	2272.17	2260.9	1913.49	1904.12	2061.14	2221.73	2230.4	2171.2	2025.03	2293.48	1898.21	1885.72	2018.17	2125.39	2012.36
222.179993	2065.83	2172.04	2144.44	2261.33	2211.98	1950.74	1976.49	2087.75	2063.71	2386.09	2216.83	2000.02	2017.91	2045.63	2103.79	2355.78	1889.75	1925.21	2075.74	2060.22	2219	2356.68	2183.48	2203.08	2074.9	2165.88	2113.02	2141.75	2189.05	2025.44	1926.58	2000.75	2066.67	2132.08	2266.97	2255.73	1909.27	1906.97	2058.03	2218.83	2224.68	2164.24	2022.66	2292.75	1900.51	1885.81	2018.73	2126.13	2011.01
222.675003	2069.67	2166.03	2143.91	2259.91	2211.54	1945.88	1972.33	2086	2065.64	2389.27	2219.9	1999.4	2012.84	2045.78	2105.61	2354.71	1883.92	1923.26	2074.5	2058.18	2219.98	2354.59	2184.42	2205.25	2069.12	2165.3	2111.05	2146.5	2189.09	2021.54	1927.99	2004.39	2069.3	2133.02	2274.98	2262.08	1910.2	1907.75	2059.54	2220.65	2238.49	2167.46	2021.21	2290.32	1899.2	1887.86	2016.98	2122.05	2010.95
223.169998	2072.49	2167.47	2143.55	2255.66	2204.86	1950.84	1977.46	2085.16	2059.57	2386.49	2218.67	1999.33	2012.55	2041.72	2108.58	2353.02	1886.66	1925.27	2075.21	2057.1	2218.53	2351.34	2179.72	2205.59	2071.96	2164.65	2114.82	2144.5	2189.44	2023.52	1927.13	2003.67	2067.97	2132.05	2269.78	2253	1908.98	1908.08	2055.7	2223.33	2233.7	2159.53	2021.74	2292.14	1897.4	1883.28	2015.38	2123.92	2010.77
223.664993	2071.27	2169.89	2145.66	2271.04	2214.15	1949.21	1978.74	2086.6	2065.37	2385.96	2217.08	2001.5	2011.67	2049.15	2104.12	2352.48	1885.87	1930.33	2072.93	2055.73	2219.67	2355.12	2185.6	2204.61	2070.96	2167.24	2109.76	2142.3	2188.96	2027.63	1925.13	2002.24	2065.85	2133.65	2272.25	2263.39	1912.93	1906.26	2055.69	2222.87	2231.33	2163.66	2019.68	2290.05	1898.28	1886.94	2017.33	2127.1	2010.13
224.160004	2069.66	2174.7	2139.31	2257.19	2210.44	1946.86	1975	2084.55	2067.65	2381.01	2214.77	2005.72	2014.96	2049.7	2105.12	2352.27	1884.9	1927.44	2074.92	2057.1	2211.88	2352.85	2183.54	2205.02	2074.87	2167.1	2112.97	2145.78	2188.88	2023.31	1925.39	2001.55	2069.78	2136.05	2273.28	2258.15	1911.51	1909.71	2059.18	2225.65	2233.87	2161.87	2025.44	2294.18	1901.09	1887.63	2016.88	2120.74	2011.62
224.656006	2066.53	2167.11	2139.5	2260.46	2211.22	1947.33	1975.32	2087.66	2065	2385.76	2215.4	2001.95	2013.61	2048.45	2108.11	2366.5	1885.83	1925.51	2072.92	2057.58	2218.54	2351.76	2185.63	2207.03	2076.48	2168.28	2110.42	2148.91	2190.91	2025.41	1923.76	2001.36	2069.21	2133.25	2271.57	2263.87	1906.97	1906.82	2056.74	2218.96	2229.67	2166.5	2021.59	2289.82	1897.8	1885.22	2016.6	2125.99	2010.75
225.151001	2064.33	2169.61	2135.42	2257.58	2213.32	1946.76	1975.18	2080.99	2067.05	2387.46	2217.69	1997.95	2015.74	2047.98	2105.03	2360.2	1886.77	1927.07	2074.14	2058.8	2223.43	2357.44	2186.45	2207.88	2069.32	2170.12	2113.38	2145.79	2191.89	2021.4	1920.36	2000.23	2071.65	2133.35	2270.11	2259.97	1909.58	1908.71	2059.89	2222.28	2232.33	2166.41	2020.68	2292.16	1896.89	1885.26	2020.34	2125.21	2010.23
225.645996	2077.16	2166.58	2141.46	2260.85	2212.78	1947.5	1978.82	2083.11	2067.14	2386.47	2215.05	2003.34	2015.18	2047.91	2105.2	2364.29	1884.71	1929.91	2074.75	2060.62	2220.57	2363.01	2192.31	2206.85	2076.09	2167.41	2109.3	2143.64	2187.83	2023.61	1923.96	1999.63	2064.37	2131.4	2271.39	2262.83	1912.06	1907.5	2059.47	2222.51	2230.7	2167.1	2025.26	2293.11	1897.7	1884.15	2018.91	2126.92	2009.07
226.141006	2073.75	2170.59	2144.89	2261.24	2215.55	1948.32	1979.61	2089.84	2064.91	2387.51	2224.69	2003.74	2016.37	2051.32	2105.28	2363.75	1886.41	1929.23	2072.73	2059.83	2221.97	2359.93	2186.96	2211.95	2074.78	2165.42	2114.01	2146.36	2191.44	2022.02	1924.99	2000.27	2071.94	2132.77	2270.43	2256.83	1910.83	1904.88	2053.1	2219.51	2230.71	2162.09	2020.36	2298.66	1902.57	1884.83	2017.04	2126.13	2004.95
226.636002	2071.83	2166.18	2138.65	2259.55	2210.1	1951.83	1977.94	2083.52	2065.27	2387.82	2223.97	2000.8	2017.97	2047.16	2106.94	2362.07	1885.82	1929.27	2072.57	2055.73	2220.25	2360.21	2185.55	2205.74	2076.63	2165.52	2106.47	2151.06	2191.24	2023.27	1925.46	2001.76	2067.12	2134.26	2270.92	2254.56	1906.15	1905.79	2053.13	2217.74	2224.47	2164.63	2023.13	2295.88	1897.78	1883.79	2016.53	2124.52	2008.96
227.132004	2072.88	2172.6	2142.11	2260.62	2216.38	1950.22	1977.83	2086.38	2061.13	2390.14	2222.42	2000.83	2015.32	2047.2	2104.94	2366.28	1889.83	1927.12	2075.3	2054.41	2221.49	2353.48	2184.81	2208.02	2071.14	2167.77	2112.11	2143.75	2183.35	2020.2	1924.62	1998.91	2070.31	2126.52	2271.16	2263.45	1905.63	1905.83	2058.18	2214.88	2220.87	2160.9	2018.5	2293.69	1903.19	1886.98	2016.54	2123.98	2010.15
227.626999	2073.11	2167.83	2142.69	2257.25	2216.67	1945.74	1973.11	2086.68	2069.34	2389.92	2223.68	2004.53	2015.37	2044.43	2105.29	2367.28	1887.24	1927.46	2072.3	2060.12	2222.26	2360.56	2190.49	2208.36	2070.62	2164.21	2107.64	2142.85	2191.24	2020.13	1924.04	2000.92	2064.95	2133.22	2266.96	2260.18	1910.24	1907.85	2056.77	2219.49	2231.6	2164.05	2018.7	2300.07	1895.41	1886.33	2014.64	2122.75	2008.03
228.121994	2071.04	2170.37	2143.53	2262.03	2215.39	1946.73	1973.34	2087.8	2067.07	2393.71	2220.47	2003.52	2015.94	2045.39	2103.19	2361.27	1887.9	1925.5	2072.42	2054.04	2219.22	2358.45	2189.87	2207.76	2071.66	2167.19	2110.46	2147.98	2186.39	2022.37	1925.27	1996.67	2068.94	2131.67	2276.04	2258.64	1912.05	1902.46	2060.45	2218.13	2231.47	2164.85	2020.99	2295.26	1896.47	1886.03	2018.04	2125.24	2010.75
228.617004	2069.59	2165.19	2142.77	2260.37	2211.05	1952.59	1976.5	2086.76	2067.17	2391.8	2222.85	2003.28	2015.07	2048.3	2103.97	2364.74	1884.93	1927.89	2071.75	2056.23	2221.22	2359.02	2187.55	2209.74	2074.96	2167.63	2115.38	2147.91	2189.42	2021.56	1924.45	2002.47	2065.46	2134.26	2270.35	2261.28	1912.01	1904.81	2053.74	2219.77	2228.57	2162.34	2016.72	2294.43	1895.56	1885.73	2018.35	2124.15	2009.53
229.113007	2071.05	2170.66	2141.4	2265.97	2211.86	1954.26	1976.05	2088.11	2068.44	2386.05	2225.89	2005.7	2016.76	2047.21	2107.04	2363.06	1886.26	1927.8	2074.93	2059.67	2222.53	2356.02	2191.52	2209.8	2074.02	2164.95	2109.91	2144.69	2188.99	2023.2	1925.25	2002.62	2072.34	2136.51	2270.9	2264.09	1908.42	1906.11	2060.96	2219.56	2229	2160.6	2025.4	2293.71	1900.54	1891.79	2021.7	2129.77	2008.28
229.608002	2072.26	2168.17	2142.66	2267.3	2214.18	1950.86	1976.32	2089.57	2061.39	2390.03	2219.67	2000.97	2015.74	2047.79	2104.75	2367.53	1891.56	1930.71	2074.26	2059.02	2225.62	2361	2191.26	2206.77	2071.66	2168.12	2110.13	2150.4	2188.39	2021.02	1927.47	2000.19	2070.92	2136.38	2274.9	2265.1	1909.3	1907.79	2056.08	2224.05	2223.52	2163.44	2020.07	2305.75	1900.87	1886.72	2018.74	2130.07	2008.66
230.102997	2075.11	2171.64	2142.99	2265.57	2210.86	1949	1974.71	2086.79	2067.94	2389.46	2224.21	2005.31	2019.85	2048.76	2105.29	2360.28	1884.85	1929.94	2075.99	2059.39	2222.19	2355.07	2188.26	2211.72	2073.17	2165.54	2111.66	2144.02	2189.85	2021.66	1924.11	2005.27	2070.97	2133.94	2271.62	2262.33	1909.18	1906.27	2060.83	2223.69	2229.75	2161.25	2020.52	2298.71	1900.61	1889.15	2017.96	2124.95	2008.13
230.598007	2070.66	2173.57	2145.48	2265.26	2213.93	1953.45	1978.46	2087.23	2066.36	2392.69	2223.18	1997.01	2020.25	2048.93	2108.78	2358.59	1885.84	1927.5	2074.89	2055.57	2224.95	2357.12	2187.69	2208.45	2078.73	2170.74	2112.89	2153.45	2190.98	2027.23	1925.04	2003.46	2075.83	2135.04	2276.52	2267.19	1912.66	1905.13	2059.78	2225.71	2229.64	2164.29	2024.77	2298.64	1901.33	1887.9	2021.71	2127.33	2009.07
231.093002	2074.56	2170.02	2144.7	2260.46	2217.28	1949.96	1973.79	2088.55	2069.37	2392.93	2221.74	2007.54	2017.19	2048.7	2107.25	2364.57	1886.48	1932.59	2075.51	2063.74	2224.74	2362.77	2192.06	2210.32	2077.11	2167.31	2115.24	2143.41	2191.21	2023.41	1930.23	2005.74	2069.56	2133.51	2275.98	2259.8	1914.79	1904.55	2058.07	2226.5	2238.07	2160.12	2023.05	2299.25	1900.88	1887.28	2021.04	2125.55	2010.47
231.589005	2080.14	2169.8	2135.78	2267.03	2212.01	1945.99	1980.08	2090.27	2070.49	2394.53	2220.36	2003.18	2014.43	2049.76	2108.8	2362.06	1886.42	1927.2	2073.07	2059.92	2228.12	2357.27	2189	2212.75	2077.16	2166.47	2115.16	2149.14	2190.05	2022.72	1926.8	2004.57	2064.18	2132.09	2274.21	2257.31	1910.48	1906.41	2055.39	2227.96	2234.86	2160.59	2020.26	2297.72	1901.42	1885.49	2018.92	2130.62	2014.38
232.084000	2071.03	2167.43	2140.67	2266.1	2212.67	1951.88	1980.33	2088.5	2066.34	2390.3	2220.4	2004.76	2014.16	2049.36	2104.86	2360.8	1889.68	1930.35	2074.76	2057.9	2222.21	2362.35	2190.1	2215.26	2075.04	2166.46	2109.84	2147.4	2191.1	2029.38	1925.69	1998.61	2072.29	2131.25	2274.67	2262.47	1907.88	1908.75	2059.88	2223.51	2232.11	2165.07	2020.05	2297.45	1901.49	1883.56	2019.94	2128.45	2008.71
232.578995	2070.17	2165.85	2141.43	2265.4	2211.34	1950.47	1979.71	2086.02	2066.13	2391.93	2221.9	2003.19	2015.44	2047.06	2104.27	2364.41	1883.72	1928.77	2076.01	2057.59	2221.18	2357.24	2189.95	2211.16	2078.51	2165.29	2114.03	2145.67	2190.71	2025.39	1926.5	2003.3	2073.44	2130.93	2272.46	2264.27	1908.63	1908.52	2061.48	2224.98	2233.57	2160.36	2018.89	2301.19	1898.17	1884.69	2018.05	2128.37	2010.79
233.074005	2070.9	2167.01	2145.75	2261.67	2208.96	1949.99	1972.83	2086.12	2067.32	2387.43	2220.42	2002.48	2012.91	2042.57	2101.19	2359.93	1886.31	1928.31	2071.19	2052.81	2218.32	2355.57	2185.15	2209.57	2072.61	2164.95	2106.48	2146.02	2189	2022.96	1926.8	2003.08	2066.62	2127.52	2268.2	2258.31	1912.3	1902.3	2062.36	2221.95	2235.28	2163.85	2018.08	2300.19	1896.77	1890.69	2018.41	2127.32	2004.77
233.569000	2073.43	2166.24	2136.24	2267.19	2211.64	1945.91	1976.15	2081.39	2067.09	2387.55	2218.58	2001.94	2016.12	2047.06	2102.77	2361.62	1887.94	1930.39	2071.89	2055.78	2223.9	2358.79	2187.06	2209.21	2069.47	2158.5	2110.98	2142.17	2184.62	2022.64	1920.6	2000.68	2063.69	2133.69	2268.77	2259.89	1909.25	1905.8	2060.8	2222.99	2224.49	2166.29	2016.56	2294.17	1895.8	1885.84	2015.56	2127.74	2010.45
234.065002	2073.57	2170.89	2136.29	2259.21	2214.46	1951.47	1977.69	2084.59	2068.35	2383.2	2220.86	2005.78	2014.24	2046.62	2102.98	2361.98	1884.46	1929.78	2071.11	2054.21	2222.96	2352.75	2190.89	2210.79	2075.01	2164.53	2110.49	2144.4	2190.05	2019.03	1927.24	2007.16	2068.68	2133.98	2276.87	2260.62	1912.83	1906.62	2059.11	2220.13	2232.18	2159.79	2019.28	2300.36	1900.44	1885.41	2018.44	2125.28	2008.83
234.559998	2068.77	2168.61	2135.72	2260.87	2214	1948.16	1973.64	2087.08	2068.91	2386.07	2220	2003.19	2015.19	2045.3	2105.79	2355.01	1885.15	1925.25	2071.24	2056.95	2218.08	2356.91	2184.99	2211.35	2068.86	2163.85	2107.95	2145.69	2185.28	2019.14	1923.89	2001.83	2068.98	2135.91	2270.11	2258.59	1910.86	1905.66	2056.23	2225.11	2230.57	2166.95	2020.5	2299.21	1896.33	1884.76	2017.3	2127.48	2011.41
235.054993	2071.7	2171.9	2134.02	2263.8	2217.21	1945.69	1972.43	2083.6	2060.98	2386.27	2219.71	1995.05	2015.08	2051.61	2105.42	2355.34	1884.63	1924.45	2072.71	2056.57	2219.9	2355.93	2189	2205.56	2071.66	2161.78	2109.24	2143.04	2190.19	2023.93	1921.63	1999.92	2065.18	2134.68	2272.69	2262.44	1910.02	1909.02	2056.51	2218.98	2232.74	2155.65	2021.63	2292.17	1895.68	1886.41	2017.34	2127.75	2006.05
235.550003	2075	2167.37	2136.93	2261.36	2214.36	1950.45	1975.15	2085.17	2065	2387.79	2216.72	2003.27	2011.19	2043.35	2103.68	2353.23	1888.64	1925.84	2073.12	2056.54	2223.61	2354.31	2185.84	2211.32	2072.33	2159.56	2109.59	2149.19	2185.88	2021.34	1923.1	2001.19	2068.54	2133.73	2269.69	2259.33	1907.88	1904.49	2058.18	2223.79	2233.46	2160.96	2020.35	2296.82	1896.02	1883.2	2014.98	2127.63	2005.96
236.044998	2075.33	2169.07	2141.07	2261.98	2215.59	1948.42	1975.44	2082.96	2063.78	2389.28	2219.86	2001.32	2016.8	2049.76	2103.94	2362.37	1890.03	1927.26	2078.95	2055.77	2220.9	2356.46	2187.52	2214.15	2075.43	2164.07	2109.33	2150.26	2189.74	2026.81	1924.31	2004.44	2066.51	2131.22	2274.43	2261.44	1907.51	1903.29	2054.85	2221.67	2234.6	2162.57	2020.94	2297.4	1897.72	1888.59	2015.24	2124.71	2009.08
236.541000	2072.7	2171.75	2138.01	2262.35	2211.71	1947.66	1976.53	2082.94	2064.05	2388.4	2214.84	1999.84	2015.02	2046.71	2102.53	2356.75	1887.44	1929.42	2071.29	2059.49	2218.14	2354.77	2187.07	2211.79	2070.01	2165.36	2109.18	2147.52	2186.62	2021.79	1925.88	2004.07	2071.45	2131.82	2274.06	2264.36	1910	1902.71	2059.71	2222.88	2230.98	2161.82	2016.52	2298.67	1899.01	1884.55	2016	2127.31	2013.03
237.035995	2071.18	2166.34	2135.98	2259.24	2209.77	1945.54	1978	2085.58	2063.86	2381.09	2222.5	2003.66	2013.25	2043.65	2102.98	2363.21	1884.82	1926.02	2068.2	2059.15	2217.3	2349.86	2189.81	2204.61	2067.35	2164.82	2105.36	2144.44	2185.01	2020.71	1928.69	2001.98	2070.08	2133.21	2266.64	2256.24	1905.9	1906.09	2060.29	2220.93	2228.86	2161.66	2016.15	2292.17	1896.13	1886.08	2016.14	2123.95	2005.97
237.531006	2068.07	2168.95	2139.99	2261.15	2211.35	1945.78	1974.92	2079.14	2064.23	2384.19	2217.03	2003.12	2010.32	2040.7	2102.6	2352.21	1885.85	1926	2071.5	2054.79	2218.19	2349.8	2185	2208.95	2074.02	2162.57	2107.42	2145.48	2186.04	2023.51	1923.46	2002.53	2068.81	2129.8	2274.42	2261.63	1910.57	1900.52	2055.15	2217.4	2222.02	2163.11	2016.5	2300.69	1893.93	1884.07	2014.34	2129.11	2005.03
238.026001	2068.8	2164.04	2137.59	2262.22	2213.41	1944.55	1977.07	2083.07	2064.84	2384.71	2223.76	2001.1	2013.74	2050.03	2103.89	2362.18	1888.72	1925.74	2070.31	2056.22	2220.23	2353.02	2190.04	2207.27	2071.96	2163.05	2107.52	2145.41	2187.95	2021.31	1922.95	2002.78	2070.96	2128.71	2273.64	2260.44	1910.53	1900.77	2051.23	2222.91	2230.19	2162.45	2018.44	2298.45	1899.12	1886.68	2015.95	2125.46	2008.39
238.520996	2072.7	2167.47	2136.99	2255	2211.02	1948.68	1980.94	2086.23	2066.44	2382.43	2220.93	2000.78	2014.48	2048.21	2104.3	2361.03	1889.96	1930.67	2071.74	2055.32	2219.88	2353.44	2190.82	2208.7	2074.12	2164.39	2110.31	2148.34	2190.29	2022.22	1925.1	2004.17	2073.21	2131.9	2267.57	2258.39	1910.97	1906.14	2058.3	2215.29	2233.32	2157.48	2015.65	2301.15	1900.19	1886.3	2019.5	2131.05	2006.58
239.016998	2065.76	2167.81	2138.67	2263.97	2216.17	1947.27	1974.94	2081.02	2067.16	2379.22	2214.95	2003.02	2014.24	2043	2105.91	2364.06	1884.9	1927.9	2067.74	2052.05	2219.52	2352.6	2191.61	2214.65	2074.11	2160.27	2107.45	2145.43	2186.49	2022.52	1926.96	2002.22	2067.88	2130.37	2272.81	2266.05	1910.44	1901.84	2054.46	2221.27	2229.28	2163.6	2014.72	2302.62	1898.21	1880.32	2015.96	2124.32	2008.59
239.511993	2068.51	2166.26	2136.86	2263.36	2212.77	1945.79	1976.2	2086.73	2066.09	2382.01	2215.53	2003.36	2012.81	2045.86	2104.13	2360.44	1886.27	1921.82	2074.19	2053.08	2219.11	2351.34	2187.38	2208.82	2072.9	2162.93	2105.74	2142.76	2185.97	2019.62	1924.69	2003.41	2060.49	2136.63	2275.8	2260.93	1908.14	1902.83	2054.26	2217.21	2230.54	2161.61	2015.49	2294.36	1896.2	1885.12	2017.62	2126.66	2006.78
240.007004	2071.99	2169.77	2140.47	2265.25	2212.87	1951.59	1976.5	2085.63	2063.4	2384.13	2214.67	2002.99	2012.65	2046.65	2101.99	2361.45	1883.45	1925.6	2068.78	2058.29	2217.72	2352.98	2189.03	2208.38	2074.15	2164.55	2106.82	2144.95	2189.19	2017.58	1926.64	2002.34	2067.03	2131.78	2270.67	2260.2	1908.97	1903.01	2056.78	2216.18	2226.06	2156.21	2019.65	2298.45	1895.57	1883.36	2020.97	2125.52	2009.21
240.501999	2072.99	2171.81	2139.77	2259.63	2212.8	1950.08	1974.98	2085.03	2065.22	2389.12	2218.9	2000.15	2013.59	2045.64	2107.64	2360.39	1885.97	1928.93	2072.79	2053.21	2219.24	2350.33	2186.69	2210.84	2069.92	2164.24	2107.26	2147.09	2185.98	2021.55	1920.88	2003.24	2065.09	2129	2270.75	2257.58	1908.42	1904.6	2057.72	2218.16	2225.5	2156.1	2019.14	2296.12	1894.96	1884.85	2014.1	2124.1	2004.99
240.998001	2069.4	2164.37	2139.43	2262.5	2215.29	1948.37	1974.41	2083.58	2065.93	2385.84	2221.38	2000.22	2014.52	2047.69	2100.11	2362.25	1887.39	1925.02	2070.49	2057.2	2217.68	2358.68	2192.59	2210.28	2069.35	2165.33	2108.95	2144	2188.66	2024.3	1922.19	2002.78	2068.26	2130.97	2271.44	2259.77	1910.05	1900.6	2054.9	2221.43	2232.82	2158.94	2019.26	2295.79	1897.77	1885.7	2012.72	2125.1	2008.65
241.492996	2066.85	2161.74	2138.68	2261.85	2210.35	1946.79	1974.29	2083.66	2062.55	2386.81	2221.24	2005.49	2010.52	2048.27	2104.31	2363.88	1888.3	1927.69	2069.77	2059.59	2219.92	2352.5	2189.17	2208.11	2073.13	2165.74	2109.83	2140.99	2185.38	2022.58	1923.36	2001.99	2066.56	2134.31	2280.45	2258.82	1908.6	1901.26	2054.85	2224.64	2223.34	2157.97	2015.06	2296.83	1896.47	1883.23	2014.21	2123.84	2006.45
241.988007	2062.78	2161.1	2133.59	2253.26	2208.71	1946.19	1973.37	2080.41	2058.18	2380.78	2215	2000.8	2009.62	2039.36	2098.32	2355.42	1884.8	1920.3	2068.12	2052	2214.93	2354.31	2187.26	2200.87	2068.2	2157.76	2106.13	2140.24	2180.17	2019.39	1919.85	1996.1	2065.52	2130.94	2268.19	2260.74	1906.09	1900.97	2054.32	2215.91	2222.87	2152.1	2011.88	2296.2	1893.27	1884.56	2016.23	2122.1	1998.51
242.483002	2064.93	2165.25	2133.13	2257.35	2213.29	1945.19	1976.74	2080.74	2064.44	2382.65	2217.43	1991.72	2010.86	2047.35	2104.42	2358.81	1881.35	1923.66	2066.36	2051.44	2213.48	2344.75	2187.86	2201.3	2065	2155.51	2102.69	2138.02	2184.44	2022.16	1919.83	1997.61	2064.16	2127.06	2267.46	2260.5	1900.94	1900.71	2052.46	2209.66	2229.87	2155.74	2009.33	2291.54	1893.55	1884.22	2014.69	2125.38	2005.77
242.977997	2066.05	2164.79	2139.26	2258.48	2207.33	1945.46	1973.46	2083.43	2060.53	2379.94	2218.08	1999.4	2009.09	2040.95	2102.27	2355.7	1885.9	1927.36	2068.29	2055.21	2216.24	2355.61	2187.19	2206.04	2071.06	2159.71	2105.72	2142.02	2180.3	2018.63	1925.09	2002.49	2067.51	2134.27	2270.12	2259.28	1905.22	1903.86	2054.05	2220.14	2235.16	2157.26	2013.46	2294.49	1896.59	1885.1	2015.08	2125.04	2004.41
243.473999	2063.71	2164.07	2137.11	2261.02	2209.4	1947.72	1973.63	2081.74	2061.43	2380.5	2217.27	2000.2	2010.48	2042.27	2105.57	2359.45	1884.9	1926.95	2070.8	2051.65	2219.31	2352.25	2185.88	2209.93	2073.59	2162.56	2105.98	2144.95	2185.15	2020.84	1922.68	1999.45	2063.54	2127.37	2266.52	2258.21	1907.84	1901.6	2052.86	2217.06	2233.92	2158.9	2009.35	2300	1899.43	1885.37	2016.19	2125.66	2002.73
243.968994	2075.18	2163.71	2137.68	2260.31	2209.27	1947.35	1974.81	2082.98	2063.38	2386.58	2221.44	1998.18	2014.87	2047.74	2103.97	2356.54	1885.76	1927.71	2068.78	2056.57	2218.63	2353.74	2187.98	2206.1	2073.96	2158.74	2107.38	2145.25	2183.05	2015.65	1926.54	2004.02	2063.93	2129.84	2269.88	2256.88	1907.75	1900.55	2055.11	2221.63	2229.03	2160.08	2019.3	2298.01	1900.61	1886.61	2014.05	2124.17	2005.94
244.464005	2071.02	2164.6	2135.23	2259.68	2213.18	1948.61	1973.6	2083.58	2066.38	2381.88	2221.16	2000.22	2011.46	2040.37	2103.38	2357.01	1885.71	1928.56	2068.34	2052.03	2218.69	2354.73	2186.05	2207.77	2071.47	2166.18	2109.87	2144.81	2180.21	2017.53	1920.4	2001.48	2069.22	2128.48	2266.46	2259.33	1908.79	1905	2055.31	2218.86	2230.41	2157.85	2015.41	2297.88	1896.94	1884.3	2012.89	2124.03	2003.17
244.959000	2070.39	2170.33	2137.18	2259.52	2214.91	1948.66	1977.93	2082.24	2062.09	2385.38	2213.59	1998.15	2012.69	2042.32	2103.79	2361.05	1886.88	1923.43	2070.18	2055.8	2217.18	2348.12	2184.12	2208.51	2068.71	2161.52	2108.29	2143.42	2181.8	2017.69	1923.77	1999.66	2065.15	2132.01	2265.05	2259.93	1908.8	1901.64	2053.49	2216.82	2229.36	2156.75	2015.86	2294.14	1897.24	1883.21	2010.72	2128.04	2004.45
245.453995	2068.37	2160.19	2136.55	2260.08	2209.98	1949.92	1975.26	2084.24	2063.4	2379.85	2220.73	1997.7	2008.3	2041.48	2104.67	2356.5	1885	1929.1	2069.91	2053.6	2218.8	2349.47	2186.09	2206.25	2073.35	2162.96	2107.61	2144.16	2189.83	2019.14	1924.4	2001.08	2067.5	2128.64	2275.91	2257.25	1906.22	1905.57	2053.64	2217.63	2230.67	2160.87	2016.53	2296.1	1897.17	1883.26	2016.51	2131.19	2004.27
245.949997	2064.51	2166.34	2131.23	2256.39	2206.05	1943.89	1976.68	2083.64	2063.21	2380.59	2213.8	1996.35	2012.37	2039.87	2102.92	2357.09	1887.7	1927.48	2064.67	2056.82	2216.82	2350.13	2181.76	2207.46	2070.6	2158.86	2107.06	2142.8	2182.67	2014.92	1917.13	1999.3	2063.08	2124.93	2266.46	2258.38	1907.59	1900.8	2053.73	2212.87	2226.67	2154.95	2011.06	2294.42	1894.79	1879.45	2017.6	2124.37	2005.32
246.445007	2064.21	2162.03	2132.29	2256.73	2213.28	1947.51	1971.67	2082.77	2063.61	2376.65	2216.79	1995.1	2012.35	2037.93	2101.82	2355.39	1884.81	1927.59	2070.5	2053.72	2216.53	2349.28	2179.38	2206.62	2063.39	2158.55	2105.41	2141.46	2184.08	2014.65	1922.71	2001.27	2062.54	2125.83	2270.56	2259.17	1907.32	1904.26	2054.39	2209.17	2224.51	2153.63	2009	2297.01	1897.69	1883.28	2010.63	2124.19	1999.37
246.940002	2066.89	2165.25	2131.44	2258.42	2209.36	1947.03	1972.43	2083.07	2062.46	2382.22	2215.57	1989.87	2004.97	2047.27	2092.94	2345.25	1882.25	1924.25	2060.66	2053.45	2212.46	2344	2180.77	2202.89	2066.16	2158.68	2103.61	2136.14	2182.01	2014.25	1922.77	1995.71	2065.24	2124.06	2268.34	2255.17	1907.52	1902.48	2054.39	2212.98	2224.15	2151.28	2011.87	2296.09	1896.07	1882.61	2016.54	2125.08	2003.83
247.434998	2074.27	2163.22	2137.42	2254.52	2206.57	1943.42	1972.49	2081.04	2059.1	2373.99	2209.51	1994.9	2007.36	2040.99	2097.43	2350.5	1883.92	1927.09	2068.7	2053.55	2210.62	2345.45	2181.84	2210.47	2066.33	2155.24	2098.44	2133.36	2181.51	2017.05	1922.13	1995.03	2061.48	2129.46	2263.87	2250	1905.34	1900.93	2051.21	2208.78	2223.27	2154.22	2011.32	2299.27	1892.51	1884.12	2014.31	2121.29	2001.81
247.929993	2062.59	2161.04	2130.25	2256.94	2206.01	1943.68	1967.71	2080.62	2057.28	2373.99	2211.68	1991.85	2007	2037.68	2098.22	2349.08	1881.98	1924.35	2062.98	2052.74	2216.38	2337.61	2177.47	2201.68	2066.6	2158.86	2107.1	2140.44	2177.87	2015.44	1920.08	1994.73	2064.2	2126.01	2261.25	2253.71	1904.16	1897.6	2051.03	2212.15	2222.97	2153.46	2011.61	2294.15	1896.45	1884.19	2007.35	2119.26	1999.49
248.425995	2064.88	2160.2	2133.46	2252.72	2208.83	1944.73	1972.77	2081.68	2060.77	2374.52	2216.92	1994.63	2006.79	2042.74	2095.12	2356.34	1886.62	1920.88	2063.65	2051.77	2212.34	2344.92	2179.23	2204.94	2063.43	2157.69	2103.96	2141.63	2175.29	2014.94	1918.6	1994.97	2062.45	2127.41	2260.98	2257.91	1905.22	1899.66	2050.16	2214.47	2228.01	2149.54	2013.67	2288.81	1891.43	1879.24	2009.71	2121.48	1999.2
248.921005	2064.41	2159.72	2129.7	2256.08	2207.41	1944.25	1971.52	2080.43	2059.57	2375.86	2215.08	1998.12	2010.76	2041.02	2098.67	2354.35	1880.77	1922.86	2065.64	2048.91	2215.25	2347.12	2173.93	2204.58	2064.37	2158.93	2103.9	2142.69	2178.92	2016.99	1919.06	1993.87	2063.52	2124.73	2271.73	2253.59	1903.19	1898.68	2056.3	2207.63	2225.51	2150.78	2010.3	2292.35	1890.32	1877.82	2012.88	2118.8	1998.72
249.416000	2068.36	2164.27	2131.05	2254.99	2207.67	1943.57	1969.3	2077.88	2060.67	2373.42	2209.92	1991.96	2008.54	2037.08	2101.52	2349.89	1883.83	1920.85	2061.64	2047.32	2211.42	2343.37	2175.47	2196.49	2067.07	2153.56	2101.84	2136.73	2178.41	2015.63	1919.46	1995.94	2062.12	2127.16	2266.52	2257.36	1906.49	1899.88	2050.47	2209.55	2225.09	2152.44	2012.75	2293.07	1892.29	1880.19	2010.5	2117.78	1999.75
249.910995	2061.1	2161.78	2127.57	2256.03	2200.73	1940.03	1969.9	2078.25	2057.27	2376.33	2210.58	1996.85	2003.3	2037.63	2095.42	2351.25	1883.41	1925.65	2065.75	2053.92	2213.37	2343.27	2177.28	2201.31	2062.88	2156.33	2098.15	2138.36	2180.32	2015.15	1920.7	1993.62	2059.39	2122.04	2264.65	2252.06	1900	1903.43	2049.83	2214.33	2219.43	2151.99	2007.98	2290.79	1893.07	1880.07	2010.12	2119.55	1999.53
250.406006	2063.35	2161.7	2134.93	2256.33	2200.12	1943.63	1969.63	2074.27	2060.28	2372.41	2214.03	1992.99	2004.31	2036.48	2097.88	2348.05	1881.37	1921.98	2063.4	2047.24	2211.84	2343.19	2179.52	2198.6	2067.12	2154.54	2098.21	2137.69	2176.13	2010.57	1917.35	1995.13	2060.12	2121.33	2261.42	2246.39	1901.11	1897.75	2052.74	2213.6	2220.94	2149.28	2012.23	2285.57	1890.68	1882.09	2011.03	2117.64	1994.5
250.901993	2061.94	2159.39	2127.56	2247.3	2206.5	1938.22	1969.93	2072.61	2051.88	2368.77	2204.76	1990.11	2006.81	2038.02	2090.25	2344.58	1877.65	1918.88	2062.19	2046.05	2207.88	2337.89	2174.6	2198.64	2064.46	2154.35	2099.3	2132.81	2172.09	2012.33	1915.4	1994.11	2056.61	2118.72	2261.98	2245.1	1903.74	1896.14	2048.71	2206.3	2221.4	2148.98	2005.5	2289.12	1890.95	1880	2012.23	2111.76	1995.04
251.397003	2060.17	2158.85	2126.05	2251.46	2198.4	1937.27	1966.76	2072.49	2055.27	2365.15	2203.99	1990.8	2003.9	2034.17	2090.27	2340.33	1882.41	1922.49	2063.79	2050.21	2203.72	2336.06	2171.07	2193.73	2060.1	2152.81	2096.96	2133.56	2170.41	2011.07	1917.72	1987.23	2057.15	2115.62	2256.22	2249.07	1900.66	1893.73	2042.3	2200.58	2219.53	2146.16	2003.14	2285.86	1890.98	1876.94	2006.37	2112.36	1997.29
251.891998	2057.07	2153.61	2125.68	2248.1	2196.31	1942.19	1965.82	2070.92	2057.69	2371.83	2204.07	1986.04	2006.56	2035.56	2091.63	2340.27	1878.38	1920.63	2060.3	2048.64	2205.69	2340.08	2168.97	2191.68	2060.83	2150.94	2093.99	2131.26	2169.61	2004.51	1915.96	1991.04	2053.82	2113.57	2254.51	2246.95	1902.25	1895.39	2045.58	2204.88	2221.41	2147.93	2004.18	2278.81	1890.58	1877.03	1998.36	2113.56	1998.29
252.386993	2054.36	2158.57	2125.17	2247.52	2202.98	1941.03	1967.13	2071.95	2056.69	2363.7	2205.21	1988.27	2008.88	2034.45	2090.39	2336.76	1878.46	1920.78	2055.76	2046.88	2207.14	2338.6	2174.57	2197.39	2058.07	2151.07	2094.48	2131.58	2177.87	2009.81	1914.61	1990.74	2056.56	2119.1	2255.93	2244.33	1898.78	1896.22	2048.39	2205.53	2213.08	2143.76	2004.09	2285.21	1886.78	1877.4	2008.07	2114.13	1997.35
252.882004	2057.05	2154.79	2128.1	2248.33	2199.86	1942.26	1968.05	2069.45	2056.23	2369.02	2206.57	1989.63	2004.38	2033.73	2093.72	2345.52	1882.28	1919.28	2059.29	2044.62	2204.37	2333.16	2172.93	2203.28	2059.36	2156.91	2099.47	2133.1	2172.32	2011.49	1918.1	1993.3	2060.8	2118.27	2263.24	2250.25	1901.66	1898.4	2046.85	2204.38	2220.51	2149.11	2005.31	2288.55	1890.45	1878.97	2005.59	2112.34	1993.94
253.378006	2059.68	2152.35	2125.72	2251.03	2201.64	1939.63	1966.58	2072.4	2053.93	2367.48	2206.76	1993.2	1998.58	2036.84	2096.15	2346.71	1880.27	1919.04	2063.73	2045.58	2207.59	2339.87	2176.05	2200.78	2056.32	2152.35	2098.75	2135.14	2176.08	2013.19	1915	1994.07	2062.62	2118.34	2257.6	2248.94	1900.98	1898.32	2046.55	2206.05	2221.06	2146.25	2011.03	2291.64	1889.45	1879.94	2006.46	2113.14	1994.25
253.873001	2060.82	2150.88	2127.93	2248.96	2202.96	1944.15	1971.44	2070.7	2059.19	2370.91	2205.06	1984.8	2008.46	2035.69	2092.28	2344.82	1881.41	1924.26	2064.47	2048.83	2206.72	2337.16	2173.96	2201.28	2057.53	2155.09	2099.62	2134.34	2176.06	2011.72	1918.07	1995.53	2061.87	2117.02	2258.64	2253.45	1899.64	1896.62	2049.87	2210.62	2229.58	2145.66	2003.21	2286.83	1891.5	1879.72	2010.25	2110.54	1995.9
254.367996	2061.11	2164.92	2131.1	2251.29	2205.73	1935.52	1964.74	2070.94	2060.12	2369.7	2213.63	1992.59	2005.49	2036.88	2096.84	2347.14	1884.8	1921.08	2066.25	2044.98	2210.22	2345.12	2182.88	2196.47	2064.26	2155.21	2104.94	2135.63	2177.73	2011.16	1917.27	1994.14	2060.08	2117.05	2265.38	2252.55	1902.2	1895.44	2050.45	2211.28	2227.75	2146.92	2012.84	2286.74	1890.1	1877.3	2010.06	2112.82	1996.13
254.863007	2065.89	2155.77	2131.74	2246.22	2206.24	1943.38	1971.29	2071.43	2055.92	2364.31	2208.26	1987.99	2003.92	2040	2094.8	2344.7	1883.07	1921.73	2063.79	2048.27	2210.66	2345.02	2175.38	2201.72	2066.06	2151.24	2102.54	2134.77	2180.93	2009.87	1918.32	1992.35	2059.2	2120.16	2266.89	2248.59	1897.85	1898.26	2048.3	2205.92	2226.93	2149.07	2007.15	2287.84	1889.57	1876.12	2012.98	2115.76	1994.03
255.358994	2061.62	2155.02	2126.68	2248.98	2202.96	1941.68	1964	2077.57	2054.67	2368.6	2208.55	1993.67	2005.33	2038.26	2095	2347.43	1884.61	1918.7	2061.3	2048.09	2213.15	2347.19	2182.14	2200.29	2060.8	2158.78	2107.77	2131.02	2179.22	2011.45	1916.09	1992.95	2059.48	2123.18	2263.33	2252.17	1900.36	1900.06	2056.78	2210.85	2223.21	2150.61	2004.63	2287.83	1890.35	1878.1	2003.34	2113.08	1997.48
255.854004	2066	2160.43	2129.54	2250.61	2205.78	1940.31	1968.07	2075.19	2057	2364.43	2216.11	1990.79	2005.14	2036.67	2096.72	2344	1880.29	1919.07	2059.58	2050.03	2210.98	2342.2	2179.31	2202.86	2065.14	2150.28	2103.28	2135.74	2178.29	2011.75	1914.38	1993.98	2056.78	2117.83	2262.36	2248.23	1903.87	1894.83	2051.14	2211.57	2223.19	2146	2008.03	2289.98	1888.43	1877.89	2010.57	2111.12	1998.24
256.348999	2065.06	2158.4	2126.74	2248.75	2204.82	1941.76	1968.9	2074.94	2057.95	2367.39	2210.58	1991.96	2008.6	2037.25	2093.3	2351.59	1880.06	1918.62	2063.76	2049.26	2212.38	2342.33	2174.55	2202.03	2062.73	2150.63	2100.54	2131.29	2177.46	2016.12	1916.98	1993.85	2058.58	2120.69	2263.43	2250.42	1900.63	1895.49	2049.46	2207.23	2225.1	2147.33	2006.75	2288.13	1890.74	1876.57	2006.8	2116.48	2000.55
256.843994	2066.24	2159.15	2133.61	2246.3	2201	1942.13	1970.04	2071.42	2055.74	2362.35	2207.55	1993.19	2003.39	2036.88	2094.81	2340.89	1884.15	1920.25	2060.47	2047.51	2211.14	2336.49	2171.73	2201.74	2063.35	2151.44	2103.56	2132.15	2176.26	2013.82	1914.84	1991.41	2057.72	2114.88	2261.06	2246.84	1902.91	1898.36	2046.95	2208.63	2220.22	2149.78	2006.19	2289.19	1890.44	1876.87	2010.1	2112.99	1996.98
257.338989	2063.55	2157.88	2126.37	2249.64	2205.48	1938.32	1968.23	2074.51	2055.01	2366.37	2207.86	1991.85	2006.95	2034.25	2095.36	2340.31	1875.3	1920.82	2060.98	2044.31	2203.4	2335.23	2173.64	2199.34	2068.17	2148.33	2099.35	2134.03	2174.14	2010.24	1917.38	1991.84	2059.69	2116.36	2258.39	2250.83	1897.84	1896.66	2048.78	2208.45	2223.68	2146.64	2005.95	2287.67	1888.36	1875.67	2007.7	2111.08	1997.23
257.834991	2061.22	2154.87	2127.6	2251.81	2203.04	1943.52	1967.47	2070.12	2055.01	2366.49	2209.79	1990.57	2006.39	2034.84	2091.94	2342.41	1881.85	1920.68	2058.51	2047	2206.61	2335.26	2172.16	2195.54	2065.2	2150.7	2098.1	2130.25	2176.36	2014.5	1919.4	1994.7	2054.97	2114.14	2261.46	2253.29	1902.48	1894.98	2044.96	2210.46	2222.01	2144.91	2006.45	2288.55	1889.01	1876.51	2008.17	2109.6	1996.76
258.329987	2056.42	2162.56	2131.43	2250.78	2206.87	1943.15	1968.37	2075.05	2053.01	2365.33	2208.55	1992.78	2008.49	2036.7	2095	2340.93	1880.59	1917.45	2062.81	2048.09	2209.26	2335.73	2178.31	2199.81	2064.04	2150.95	2097.65	2135.3	2176.96	2012.56	1918.83	1994.68	2058.36	2116.26	2266.58	2256.08	1903.39	1898.59	2049.12	2204.37	2220.96	2147.02	2003.98	2293.29	1890.21	1877.31	2009.72	2108.91	1998.25
258.825012	2058.51	2156.19	2125.79	2250.47	2202.06	1945.62	1967.66	2074.56	2054.98	2365.46	2212.2	1991.09	2006.18	2036.57	2098.66	2347.98	1881.53	1922.23	2061.28	2049.93	2207.1	2332.1	2177.44	2198.91	2064.06	2154.22	2099.26	2134.03	2171.26	2016.38	1916.74	1989.32	2064.86	2117.61	2262.3	2250.69	1901.46	1896.77	2048.76	2207.48	2220.42	2146.36	2007.54	2291.12	1888.34	1882.21	2009.74	2112.03	1998.23
259.320007	2059.12	2159.79	2130.25	2249.19	2206.86	1938.57	1967.02	2076.86	2052.2	2368.27	2209.89	1991.97	2002.76	2036.27	2098.48	2345.31	1879.72	1922.39	2060.96	2045.52	2204.94	2339.92	2180.45	2201.4	2063.81	2152.13	2102.62	2136.86	2184.05	2015.95	1920.16	1994.6	2060.88	2115.31	2263.52	2256.76	1900.92	1899.91	2051.7	2208.04	2230.42	2147.04	2010.96	2293.52	1889.27	1881.24	2007.43	2116.78	1996.72
259.815002	2059.83	2160.42	2129.57	2250.65	2208.63	1940.44	1972.89	2071.2	2054.85	2362.57	2210.53	1989.54	2010.28	2035.94	2094.32	2348.68	1879.83	1922.4	2062.32	2044.62	2214.13	2338.89	2178.14	2202.59	2070.65	2150.42	2103.26	2130.71	2178.15	2010.33	1916.53	1991.77	2057.51	2120.24	2261.03	2248.67	1902.57	1896.87	2048.84	2205.43	2223.8	2148.22	2007.25	2291.17	1895.19	1881.32	2012.14	2116.93	1996.56
260.311005	2054.67	2154.45	2129.23	2248.96	2204.5	1942.5	1968.93	2074.76	2056.82	2358.14	2204.3	1992.82	2004.02	2033.87	2089.8	2340.11	1879.48	1924.07	2056.62	2042.34	2210.03	2334.29	2173.83	2199.78	2062.8	2145.47	2101.02	2128.97	2177.36	2011.58	1917.97	1993.55	2059.32	2118.23	2263.59	2250.08	1900.82	1894.79	2044.92	2201.92	2225.67	2147.68	1999.36	2286.43	1892.67	1880.74	2010.23	2117.04	1996.77
260.806000	2058.41	2158.76	2122.68	2250.66	2206.72	1941	1966.39	2066.71	2056.57	2359.55	2206.56	1989.9	2004.18	2034.68	2091.71	2341.56	1879.71	1919.95	2059.56	2043.71	2207.46	2337.74	2171.67	2198.08	2064.76	2147.04	2099.39	2128.6	2171.09	2012.51	1914.84	1992.01	2052.57	2112.57	2256.55	2251.5	1898.02	1894.9	2045.98	2204.5	2219.87	2141.12	2000.24	2287.26	1889.24	1879.64	2011.05	2111.87	1995.69
261.300995	2057.58	2152.62	2125.98	2238.96	2201.02	1936.97	1962.77	2065.29	2050.47	2356.22	2202.19	1986.59	2001.91	2034.64	2091.48	2344.14	1880.21	1920.6	2057.73	2045.05	2211.97	2333.65	2174.93	2194.04	2061.83	2143.58	2094.95	2134.35	2172.72	2010.3	1913.1	1989.77	2055.22	2109.89	2253.13	2254.61	1898.02	1892.84	2042.04	2199.68	2216.75	2145.39	1997.13	2285.26	1886.38	1877.77	2003.9	2110.36	1991.51
261.795990	2056.34	2155.26	2124.81	2243.21	2204.36	1939.28	1965.85	2065.03	2051.24	2358.69	2205.42	1991.5	1999.69	2032.07	2089.22	2343.2	1879.08	1918	2057.3	2043.72	2204.13	2333.24	2177.29	2200	2061.24	2146.64	2100.82	2130.91	2174.63	2013.15	1913.96	1991.66	2056.56	2112.65	2258.52	2248.46	1899	1898.33	2044.8	2205.26	2222.63	2149.12	2007.41	2285.91	1888.48	1880.17	2007.51	2115.01	1996.09
262.290985	2054.28	2155.23	2121.39	2244.27	2201.62	1936.61	1968.42	2064.97	2053.44	2355.51	2201.83	1989.67	1998.35	2032.74	2094.8	2336.17	1877.39	1919.81	2057.41	2039.66	2203.16	2329.39	2176.79	2197.62	2061.2	2148.61	2097.84	2132.39	2172.06	2010.46	1914	1992.73	2054.4	2113.7	2255.04	2249.69	1897.17	1893.33	2046.21	2201.79	2217.51	2143.33	2005.61	2280.66	1881.4	1876.23	2004.92	2110.58	1994
262.786987	2056.18	2150.09	2117.61	2245.83	2197.1	1935.78	1966.26	2065.77	2049.37	2352.31	2208.46	1984.85	1999.97	2030.73	2089.75	2335.78	1878.38	1917.73	2056.43	2042.55	2206.95	2325.28	2168.71	2196.63	2059.71	2146.52	2095.31	2126.86	2169.91	2007.98	1915.18	1990.26	2050.71	2111.03	2254.05	2242.83	1900.63	1893.61	2043.6	2202.23	2215.47	2141.42	1999.18	2278.33	1889.6	1877.05	2006.35	2107	1990.74
263.282013	2052.56	2147.6	2120.17	2238.29	2197.94	1935.14	1965.2	2066.05	2049.65	2343.76	2197.26	1988.04	1998.62	2030.23	2088.54	2339.65	1878.7	1919.75	2056.93	2039.22	2201.86	2321.28	2172.45	2191.68	2060.72	2147	2092.27	2122	2165.41	2003.17	1910.19	1990	2054.86	2106.27	2247.77	2245.47	1894.15	1892.38	2043.38	2202.56	2214.92	2140.87	2004.21	2279.96	1887.08	1875.94	2001.36	2097.26	1992.87
263.777008	2050.24	2149.81	2120.42	2238.35	2198.37	1935.29	1963.23	2066.55	2046.31	2344.29	2199.18	1985.04	1999.74	2026.94	2087.58	2333.24	1877.22	1916.18	2060.72	2036.23	2203.71	2323.26	2164.23	2188.65	2056.08	2145.55	2097.06	2123.93	2168.22	2006.92	1909.94	1985.27	2051.82	2107.04	2248.02	2244.58	1898.49	1890.89	2038.06	2197.54	2218.66	2139.31	2001.74	2281.05	1886.12	1874.31	2002.98	2107.79	1992.64
264.272003	2054.04	2145.5	2118.01	2241.89	2193	1940.92	1961.37	2062.55	2041.71	2349.33	2196.1	1985.48	1997	2029.33	2087	2321.2	1871.14	1914.39	2055.7	2037.45	2201.37	2322.45	2161.37	2188.95	2050.81	2143.59	2096.46	2122.28	2167.69	2013.37	1914.44	1985.92	2048.72	2107.63	2251.94	2239.77	1894.83	1890.29	2037.38	2198.04	2211.3	2138.9	2000.59	2278.6	1882.83	1872.1	2006.28	2101.88	1987.29
264.768005	2052.05	2149.59	2123.48	2234.46	2200.94	1935.61	1961.55	2058.51	2046.26	2342.16	2193.19	1981.65	1993.89	2028.62	2085.44	2334.15	1876.07	1915.35	2055.34	2034.97	2205.98	2319.82	2165.56	2190.67	2052	2142.42	2092.21	2117.46	2164.81	2010.14	1910.95	1985.01	2051.12	2101.68	2248.5	2242.05	1897.73	1893.57	2036.57	2192.78	2204.12	2135.57	1997.54	2280.44	1884.95	1876.15	2001.08	2100.16	1986.6
265.263000	2049.36	2151.9	2119.84	2241.21	2193.84	1933.17	1963.27	2059.18	2038.43	2342.12	2191	1985.24	1996.02	2026.24	2083.73	2327.11	1875.24	1914.1	2055.83	2039.96	2200.9	2323.05	2166.43	2192	2056.01	2142.11	2087.33	2123.29	2164.88	2005.66	1910.08	1986.44	2051.06	2106.72	2246.03	2239.56	1896.1	1889.41	2037.85	2197.51	2210.15	2137.76	2001.3	2275.2	1885.17	1873.78	2004.26	2103.95	1989.8
265.757996	2047.98	2149.5	2118.37	2239.64	2200.4	1939.77	1961.85	2061	2041.1	2346.15	2200.18	1987.88	1994.2	2032.09	2083.92	2339.35	1875.39	1918.52	2059.87	2036.44	2202.32	2318.78	2171.12	2193.9	2056.84	2139.02	2094.31	2126.79	2170.83	2007.23	1912.6	1985.54	2047.56	2109.2	2250.51	2241.54	1897.41	1893.4	2042.02	2195.49	2210.53	2141.64	2002.83	2283.1	1885.84	1874.54	2003.09	2104.68	1990.95
266.252991	2055.17	2148.54	2119.98	2240.84	2202.28	1935.51	1963.29	2062.92	2047.02	2346.5	2206.98	1986.28	1995.85	2028.66	2092.04	2341.27	1879.43	1918	2059.45	2037.77	2201.45	2326.43	2175.29	2199.95	2060.59	2144.49	2095.03	2128.1	2167.57	2010.99	1912.27	1988.26	2055.13	2114.34	2252.57	2245.56	1901.81	1895.58	2042.82	2196.04	2218.7	2142.45	2004.51	2284.59	1884.37	1874.08	2013.28	2106.86	1990.23
266.747986	2052.47	2149.31	2126	2233.16	2197.66	1938.08	1964.39	2063.01	2047.35	2341	2201.33	1983.79	1996.71	2033.27	2085.17	2339.64	1878.46	1915.6	2055.5	2041.41	2205.11	2317.28	2169.81	2193.1	2055.72	2147.47	2093	2122.7	2168.56	2007.44	1912.97	1989.78	2051.45	2107.41	2252.9	2246.19	1895.31	1890.21	2042.18	2207.92	2216.63	2145.09	2000.77	2285.67	1883.98	1873.43	2004.01	2104.47	1991.29
267.243988	2047.62	2144.28	2119.35	2229.32	2194.08	1934.52	1957.92	2057.91	2042.79	2334.31	2196.34	1980.87	1995.66	2025.66	2086.7	2327.85	1872.17	1913.96	2053.44	2035.29	2198.35	2314.12	2168.43	2190.02	2053.43	2144.3	2091.97	2123.17	2163.85	2009.32	1907.15	1984.07	2045.41	2108.81	2246.69	2239.94	1894.1	1890.06	2037.48	2195.27	2214.58	2139.86	1997.33	2278.29	1883.63	1874.29	2002.81	2101.13	1988.65
267.739014	2048.91	2146.13	2115.46	2238.15	2195.86	1929.31	1959.87	2059.02	2041.57	2334.02	2201.32	1982.04	1989.17	2027.47	2083.6	2327.23	1875.17	1911.16	2052.83	2039.25	2200.85	2317.93	2166.91	2186.7	2053.98	2139.59	2091.9	2121.46	2164.31	2006.81	1909.73	1983.47	2044.42	2102.15	2244.61	2235.08	1891.34	1892.92	2039.71	2196.32	2210.68	2137.98	1996.12	2275.11	1882.08	1873.13	2000.94	2099.18	1987.08
268.234009	2049.52	2147.95	2114.67	2237.49	2193.94	1930.12	1958.85	2059	2045.69	2337.16	2195.45	1978.75	1991.41	2027.63	2086.33	2327.92	1873.45	1915.1	2051.22	2038.88	2197.07	2312.8	2166.45	2191.98	2051.44	2143.09	2091.32	2118.83	2164.98	2003.98	1911.05	1982.77	2039.47	2107.08	2243.02	2241.26	1891.41	1885.96	2033.92	2192.07	2206.79	2139.21	1998.38	2274.74	1880.88	1874.19	1998.1	2100.18	1985.6
268.729004	2048.49	2143.93	2118.89	2233.08	2194.32	1936.16	1962.17	2062.68	2047.06	2338.7	2207.17	1982.67	1993.18	2029.36	2087.79	2333.78	1876.49	1915.83	2058.46	2035.96	2196.81	2316.03	2167.53	2192.97	2054.26	2140.58	2092.33	2125.26	2167.18	2006.15	1910.24	1983.61	2042.26	2101.81	2244.71	2241.63	1894.83	1887.79	2036.95	2189.09	2210.46	2140.3	1996.5	2275.59	1882.34	1872.13	2005.39	2102.46	1985.94
269.223999	2049.29	2144.98	2117.87	2237.21	2196.05	1936.9	1958.44	2060.72	2045.47	2331.13	2202.99	1984.97	1994.84	2029.53	2087.67	2330.61	1872.1	1915.53	2053.57	2037.56	2201.39	2314.09	2166.69	2192.02	2054.78	2137.97	2089.93	2122.13	2164.63	2007.36	1909.71	1989.35	2046.1	2099.47	2249.6	2240.28	1895.67	1893.46	2037.82	2193.37	2208.86	2140.64	1998.46	2275.83	1887.39	1871.24	1999.97	2103.18	1986.5
269.720001	2048.64	2147.11	2119.71	2236.67	2194.15	1930.85	1958.76	2058.52	2041.31	2331.11	2201.05	1978.57	1993.48	2023.05	2084.39	2323.68	1876.29	1913.48	2054.18	2039.92	2201	2314.61	2167.92	2192.45	2055.83	2137.57	2090.56	2119.05	2162.22	2010.05	1906.56	1985.18	2044.85	2101.55	2243.63	2241.03	1894.97	1887.81	2039.32	2188.98	2211.45	2134.56	2002.51	2271.77	1881.03	1872.66	1998.59	2097.16	1987.34
270.214996	2047.7	2140.6	2120.57	2233.45	2192.42	1930.16	1955.43	2056.41	2040.97	2329.92	2197.45	1980.05	1994.58	2025.71	2083.58	2324.99	1873.95	1913.79	2055.14	2032.6	2195.58	2311.79	2160.86	2192.42	2052.06	2137.42	2086.58	2120.43	2164.3	2001.85	1909.72	1987.74	2047.03	2102.1	2240.46	2240.07	1892.11	1889.26	2039.12	2193.86	2211.58	2133.8	1995.62	2279.64	1880.43	1870.11	1996.55	2103.62	1990.62
270.709991	2045.21	2139.92	2119.08	2234.62	2194.33	1930.45	1958.41	2057.09	2040.93	2330.1	2198.43	1981.26	1989.31	2028.76	2086.03	2329.69	1874.42	1912.13	2050.86	2037.6	2199.26	2312.23	2166.73	2191.05	2060.38	2140.69	2092.21	2116.23	2161.78	2000.47	1911.97	1989.46	2044.42	2101.9	2240.7	2236.27	1895.07	1888.29	2034.58	2190.07	2211.68	2138.15	1996.65	2272.06	1881.21	1870.73	2000.82	2101.82	1991.86
271.204987	2047.96	2142.85	2116.58	2239.74	2199.68	1930.39	1963.52	2057.39	2040.78	2325.9	2199.16	1980.66	1992.65	2018.99	2084.52	2324.58	1877.63	1912.73	2051.34	2032.45	2193.89	2316.26	2167.5	2193.74	2056.69	2138.08	2092.47	2117.05	2164.57	2004.24	1910.64	1987.21	2045.36	2102.67	2243.09	2242.79	1892.42	1888.65	2036.42	2195.68	2213.4	2135.09	1999.2	2274.51	1882.94	1874.13	2001.27	2100	1987.97
271.700012	2046.45	2144.69	2115.84	2234.65	2195.63	1935.17	1958.91	2060.89	2042.28	2323.78	2197.31	1979.71	1994.86	2025.48	2082.61	2326.22	1875.1	1914.83	2053.22	2031.97	2196.8	2311.64	2168.58	2188.24	2054.06	2138.58	2089.85	2115.22	2157.55	2005.8	1910.75	1979.81	2044.51	2101.74	2240.7	2242.35	1893.72	1893.4	2034.84	2187.02	2212.56	2140.12	1992.27	2271.31	1881.28	1868.28	1998.62	2099.24	1984.35
272.196014	2042.96	2142.55	2114.69	2230.79	2192.63	1930.69	1954.95	2055.88	2044.05	2320.74	2189.7	1980.19	1991.62	2026.69	2080.98	2324.24	1872.17	1912.85	2050.43	2029.9	2195.28	2306.76	2161.14	2186.16	2048.21	2137.08	2087.36	2114.75	2162.42	2004.67	1905.18	1983.01	2042.95	2099.56	2242.85	2240.75	1892.81	1891.92	2036.4	2186.86	2207.86	2128.67	1996.26	2276.18	1881.37	1872.33	1997.06	2096.21	1981.5
272.691010	2044.07	2139.54	2113.17	2234.08	2191.24	1929.25	1958.06	2057.85	2039.05	2316.18	2197.65	1977.98	1992.28	2022.44	2077.26	2327.41	1874.62	1910.09	2056.79	2030.97	2189.93	2310.31	2165.86	2189.11	2050.83	2134.35	2085.33	2116.85	2157.51	2001.12	1906.77	1985.31	2041.7	2096.35	2237.5	2238.51	1891.75	1889.57	2032.64	2187.61	2214.51	2130.65	1996.85	2272.19	1882.93	1872.43	1999.67	2094.81	1985.73
273.186005	2044.4	2144.07	2119.03	2228.01	2190.22	1930.57	1954.97	2060.37	2036.72	2323.63	2191.26	1981.9	1991.1	2023.38	2082.03	2326.32	1868.22	1910.88	2051.31	2034.48	2192.84	2308.39	2159.81	2187.54	2052.13	2136.73	2094.41	2116.52	2161.06	2006.89	1908.61	1983.65	2042.44	2097.7	2240.93	2234.42	1897.94	1891.91	2032.01	2189.65	2209.16	2131.17	1996.02	2272.04	1881.4	1869.05	2002.26	2090.8	1983.04
273.681000	2047.96	2140.24	2116.21	2230.21	2197.14	1927.26	1958.17	2056.99	2039.83	2320.26	2193.67	1979.36	1989.84	2025.13	2081.61	2327.25	1869.95	1913.96	2052.31	2030.05	2193.27	2306.76	2165.33	2187.3	2052.68	2134.54	2090.09	2115.29	2156.21	2002.8	1907.98	1980.49	2041.5	2096.12	2241.69	2234.67	1894.22	1886.9	2035.44	2185.64	2209.77	2132.6	1998.97	2273.28	1881.8	1870.39	1998.95	2095.37	1988.75
274.175995	2044.33	2141.15	2115.13	2226.03	2191.55	1930.59	1955.17	2055.31	2037.19	2313.55	2197.47	1978.11	1988.46	2022.18	2078.09	2321.23	1871.34	1906.8	2052.21	2030.6	2188.47	2306.04	2159.22	2181.01	2053.23	2134.15	2085.6	2112.07	2158.1	2001.12	1905.35	1983.7	2038.24	2098.22	2239.22	2228.7	1892.43	1887.97	2033.9	2189.18	2205.7	2130.32	1994.84	2269.01	1879.12	1869.85	1995.13	2091.76	1984.59
274.671997	2041.02	2135.13	2107.96	2228.34	2189.53	1931.88	1958.49	2050.77	2037.08	2311.06	2191.94	1977.71	1991.54	2021.58	2082.75	2317.39	1874.1	1909.42	2045.21	2031.04	2187.73	2298.72	2160.24	2184.26	2047.38	2133.59	2088.11	2110.16	2157	2000.42	1906.96	1981.05	2038.13	2095.05	2238.85	2233.41	1894.74	1888.32	2029.31	2183.61	2211.34	2132.2	1994.1	2264.46	1881.69	1870.87	1995.42	2095.69	1987.84
275.166992	2048.44	2145.41	2110.12	2222.17	2188.79	1931.01	1953.29	2052.7	2037.1	2311.08	2189.23	1977.45	1985.97	2019.53	2077.6	2317.87	1872.18	1911.09	2049.54	2029.69	2191.66	2304.24	2162.46	2183.52	2051.73	2132.73	2086.67	2112.21	2162.92	2003.27	1905.03	1981.63	2042.43	2097.8	2241.68	2229.73	1891.93	1888.95	2034.79	2185.49	2210.1	2131.15	1993.44	2268.62	1880.35	1872.16	1998.02	2090.41	1984.02
275.661987	2041.98	2138.37	2110.28	2224.79	2189.8	1926.31	1958.63	2053.77	2039.42	2309.35	2196.85	1976.55	1992.7	2021.37	2081.48	2323.5	1868.51	1909.66	2048.79	2027.79	2190.34	2302.85	2160.73	2184.09	2050.55	2132.38	2089.77	2109.69	2160.27	2003.39	1906.49	1978.04	2037.49	2096.57	2235.44	2230.02	1889.07	1886.21	2030.5	2189.59	2207.21	2132.54	1987.87	2265.98	1877.21	1870.13	1992.41	2093.97	1984.57
276.157013	2041.86	2139.66	2114.43	2222.61	2183.34	1928.03	1958.76	2051.36	2037.75	2307.43	2189.63	1981.31	1991.13	2021.87	2081	2318.38	1868.96	1909.52	2052.36	2029.74	2192.4	2298.58	2161.65	2183.11	2048.89	2134.19	2090.27	2110.02	2161.07	2004.86	1901.92	1978.28	2038.26	2093.11	2236.95	2235.49	1889.15	1887.75	2031.13	2183.39	2206.05	2127.56	1991.45	2266	1876.43	1871.97	1995.38	2088.67	1981.98
276.652008	2043.51	2137.8	2110.74	2222.41	2186.49	1926.61	1959.37	2051.68	2036.65	2301.57	2192.1	1974.55	1989.28	2022.37	2077.94	2316.8	1867.49	1907.98	2048.52	2026.47	2184.83	2296.08	2163.72	2180.29	2050.55	2132.3	2084.57	2110.42	2152.99	2001.09	1902.31	1979.4	2039.5	2091.26	2232.41	2229.61	1889.81	1886.03	2028.72	2180.33	2207.22	2130.85	1993.97	2264.94	1880.38	1868.29	1995.45	2095.47	1986.41
277.148010	2036.48	2137.02	2112.8	2226.81	2183.27	1925.99	1950.61	2049.2	2031.54	2301.08	2191.79	1972.9	1983.55	2018.88	2076.54	2315.2	1865.79	1906.89	2045.45	2028.47	2186.78	2291.6	2159.78	2180.31	2048.08	2130.74	2083.77	2108.91	2154.04	1998.59	1902.98	1976	2036.01	2092.77	2234.77	2230.74	1891.87	1883.36	2024.58	2178.55	2205.01	2128.96	1987.8	2257.18	1876.6	1868.08	1992	2088.57	1981.91
277.643005	2036.16	2137.24	2113.45	2220.59	2185.12	1923.54	1951.84	2045.92	2036.09	2300.97	2190.49	1974.92	1987.58	2020.85	2076.56	2316.34	1865.89	1912.11	2042.03	2025.18	2187.8	2289.39	2155.91	2176.84	2047.9	2128.32	2085.38	2108.41	2154.95	1998.99	1903.71	1973.95	2037.13	2095.97	2227.67	2230.6	1889.83	1882.58	2029.2	2177.81	2208.6	2125.21	1990.42	2264.02	1875.36	1866.03	1992.67	2084.88	1981.32
278.138000	2040.17	2135.27	2110.77	2218.1	2186.05	1926.81	1951.69	2052.71	2029.08	2302.09	2192	1974.94	1985.81	2014.81	2078.02	2316.28	1870.22	1905.71	2043.12	2023.82	2190.21	2293.7	2160.14	2181.14	2048.48	2127.26	2083.64	2107.81	2152.91	1997.85	1901.12	1971.92	2035.99	2089.85	2231.15	2222.9	1888.61	1880.09	2022.3	2181.13	2201.27	2121.71	1990.31	2261.45	1874.82	1870.58	1991.56	2084.55	1977.43
278.632996	2035.02	2135.06	2107.16	2222.12	2188.37	1926.96	1951.62	2049.59	2035.54	2296.12	2189.36	1974.48	1983.62	2015.24	2069.82	2317.08	1867.29	1904.43	2046.3	2026.08	2183.62	2291.58	2159.58	2179.31	2044.46	2127.58	2080.72	2108.16	2155.47	1995.89	1902.27	1979.73	2036.94	2086	2228.44	2229.95	1887.25	1883	2024.66	2179.86	2204.14	2127.39	1985.01	2258.73	1876.64	1867.67	1988.43	2089.37	1977.73
279.128998	2036.43	2134.96	2109.77	2220.36	2182.18	1924.25	1951.25	2045.34	2032.42	2294.53	2188.37	1974.38	1985.99	2022.79	2072.51	2321.07	1865.56	1909.48	2045.49	2026.36	2187.46	2285.39	2155.81	2174.24	2046.5	2123.05	2078	2106.54	2154.93	1996.29	1902.23	1973.48	2035.82	2091.06	2231.93	2236.68	1888.57	1883.21	2026.85	2176.77	2203.41	2122.98	1991.4	2261.14	1877.4	1867.98	1992.62	2086.94	1979.94
279.623993	2037.34	2135.75	2109.48	2220.12	2183.47	1927.44	1955.84	2046.5	2029.59	2287.77	2186.76	1973.11	1987.49	2017.03	2075.17	2316.61	1867.67	1907.62	2046.73	2026.72	2187.6	2291.6	2157.13	2180.61	2045.98	2129.51	2084.81	2102.05	2155.39	2002.38	1902.75	1975.24	2032.36	2088.92	2231.94	2229.02	1886.2	1883.47	2032.33	2178.21	2209.26	2126.64	1990.79	2268.33	1878.89	1869.19	1992.54	2086.01	1979.62
280.118988	2035.96	2135.84	2107.34	2215.39	2181.05	1926.51	1951.37	2047.22	2031.37	2292.45	2192.95	1972.12	1982.69	2013.44	2074.17	2315.31	1865.02	1907.04	2045.98	2025.55	2184.45	2289.89	2154.66	2183.53	2046.96	2128.63	2085.18	2104.19	2151.28	1993.24	1899.07	1976.7	2039.21	2086.25	2236.41	2226.66	1885.39	1885.83	2027.99	2178.35	2207.78	2126.22	1990.13	2261.94	1877.31	1864.18	1991.05	2088.34	1978.79
280.614014	2040.91	2131.9	2103.53	2213.51	2182.59	1924.4	1957.95	2044.98	2032.79	2290.5	2191.19	1974.07	1983.68	2019.35	2070.54	2310.23	1866.02	1907.35	2047.11	2029.15	2186.9	2285.94	2152.38	2183	2044.73	2125.85	2080.5	2100.75	2148.9	1996.19	1902.27	1973.78	2035.16	2090.33	2230.99	2223.42	1884.58	1880.85	2027.12	2178.53	2206.53	2123.61	1993.32	2255.08	1873.97	1865.87	1992.44	2086.96	1977.24
281.109009	2034.8	2128.62	2108.43	2215.57	2181.6	1921.44	1948.58	2042.03	2030.84	2291.22	2183.63	1974.01	1983.8	2017.74	2070.85	2311.59	1865.25	1903.43	2047.11	2025.31	2182.63	2284.81	2153.25	2175.63	2046.49	2127.64	2079.84	2098.44	2154.19	1995.74	1900.53	1970.46	2032.26	2089	2224.21	2228.95	1884.96	1886.23	2026.4	2177.72	2206.73	2124.1	1989.81	2261.86	1871.11	1866.1	1990.09	2083.79	1976.7
281.605011	2032.77	2132.42	2102.87	2213.15	2175.92	1923.16	1952.52	2046.64	2034.74	2286.46	2183.99	1970.17	1982.08	2020.48	2075.67	2314.01	1868.51	1906.29	2045.86	2031.78	2187.28	2287.34	2157.64	2177.1	2045.49	2128	2085.18	2105.61	2156.62	1999.57	1903.15	1975.65	2033.99	2089.47	2228.66	2232.35	1885.11	1883.1	2024.42	2178.34	2199.82	2122.31	1985.31	2260.48	1876.66	1864.76	1992.61	2083.42	1972.87
282.100006	2034.55	2131.53	2105.01	2206.68	2185.44	1926.29	1954.36	2049	2031.02	2289	2183.67	1973.78	1978.43	2017.44	2079.27	2317.67	1863.97	1904.93	2044.99	2025.97	2184.47	2284.86	2158.64	2180.47	2041.51	2127.9	2081.11	2105.14	2153.04	1995.5	1902.89	1975.19	2033.95	2085.51	2232.74	2229.53	1885.08	1881.28	2022.67	2178.25	2200.57	2127.8	1989.25	2260.24	1876.74	1864.1	1988.23	2089.24	1975.23
282.595001	2035.87	2133.45	2109.1	2215.41	2178.6	1925.15	1953.85	2045.17	2031.4	2283.11	2183.4	1969.45	1984.85	2019	2071.68	2310.11	1868.06	1904.04	2044.93	2022.76	2187.14	2278.34	2155.3	2177.33	2046.45	2124.7	2082.6	2097.97	2147.17	1998.05	1899.36	1974.01	2035.65	2087.7	2224.31	2226.78	1884.43	1879.96	2030.18	2185.04	2207.11	2125.93	1987.95	2263.91	1875.1	1865.33	1989.56	2084.5	1974.09
283.089996	2035.81	2131.64	2105.21	2211.47	2181.91	1928	1950.22	2044.19	2031.3	2285.87	2187.26	1970.65	1984.82	2014.36	2076.89	2312.58	1865.3	1903.93	2045.3	2026.01	2184.23	2284.63	2153.82	2173.34	2046.04	2129.88	2084.1	2099.81	2155.54	2001.89	1901.68	1977.08	2030.72	2085.49	2232.25	2225.27	1886.23	1883.8	2025.68	2175.23	2212.21	2122.85	1989.29	2258.45	1876.26	1863.46	1990.72	2085.05	1978.41
283.584991	2035.25	2125.07	2104.85	2209.87	2181.23	1925.42	1952.98	2044.98	2032.4	2284.4	2184.58	1969.18	1983.64	2012.28	2070.42	2311.94	1869.5	1902.39	2042.38	2029.54	2186.92	2280.51	2150.27	2177.52	2043.78	2125.58	2083.23	2100.47	2153.61	1995.24	1904.21	1975.05	2032.82	2083.47	2225.61	2221.72	1884.78	1880.89	2021.93	2174.59	2199.5	2123.56	1985.59	2255.62	1871.09	1862.25	1989.81	2084.96	1976.58
284.080994	2032.11	2130.47	2106.27	2212.24	2177.9	1919.11	1950.67	2041.5	2025.48	2275.53	2183.47	1970.12	1977.45	2014.52	2075.79	2311.61	1871.94	1907.73	2044.8	2025.41	2181.55	2279.53	2156.83	2175.71	2043.86	2120.34	2079.87	2100.34	2148.38	1995.49	1902.08	1973.58	2034.17	2086.3	2226.51	2224.66	1883.88	1879.61	2024.2	2177.19	2205.48	2121.58	1986.28	2258	1873.88	1862.12	1986.95	2081.62	1981.15
284.575989	2030.83	2126.91	2100.33	2209.18	2171.42	1919.92	1945.62	2038.59	2027.55	2269.5	2177.5	1966.88	1979.22	2012.57	2068.12	2305.81	1861.71	1904.26	2043.22	2025.75	2180.17	2276.81	2148.43	2172.55	2043.35	2125.75	2079.97	2095.94	2152.18	2000.8	1897.61	1972.86	2033.4	2084.99	2221.58	2223.45	1885.64	1881.28	2016.88	2176.78	2200.82	2123.34	1982.13	2255.51	1871.13	1865.25	1986.13	2079.2	1976.93
285.071014	2033.79	2130.49	2100.05	2209.57	2177.57	1919.68	1946.38	2041.53	2027.13	2274.42	2180.14	1970.46	1978.89	2013.26	2067.91	2308.91	1864.7	1903.09	2045.91	2019.99	2175.8	2273.8	2151.17	2175.05	2041.59	2123.21	2075.62	2094.45	2145.88	1996.86	1898.82	1970.72	2029.83	2082.91	2222.28	2226.52	1884.73	1879.56	2019.58	2172.78	2198.92	2120.13	1985.37	2255.65	1875.07	1863.56	1985.94	2080.25	1975.58
285.566010	2031.12	2129.39	2103.49	2209.96	2176.75	1922.9	1947.46	2042.85	2027.11	2272.93	2181.94	1972.03	1977.31	2011.03	2071.83	2312.81	1863.57	1906.48	2041.42	2018.85	2174.35	2271.62	2146.72	2173.92	2047.26	2122.38	2078.02	2097.22	2149.16	1992.39	1899.05	1971.61	2025.28	2086.2	2222.88	2223.44	1885.1	1879.6	2024.19	2174.83	2199.71	2119.18	1981.96	2254.68	1871.32	1863.38	1990.08	2078.15	1978.85
286.061005	2035.64	2132.08	2100.15	2210.3	2182.08	1922.86	1947.35	2042.95	2026.98	2268.04	2181.96	1971.48	1980.03	2013.18	2070.76	2307.68	1867.33	1905.46	2043.41	2022.03	2179.78	2265.56	2149.4	2173.11	2043.21	2117.75	2081.36	2094.4	2149.49	1997.53	1902.04	1972.71	2029.71	2081.41	2219.5	2223.77	1881.41	1881.27	2023.67	2174.9	2201.85	2121.08	1982.28	2255.2	1870.49	1861.11	1988.19	2082.52	1972.73
286.557007	2035.35	2132.13	2104.07	2213.51	2178.59	1924.66	1948.48	2044.29	2025.88	2266.97	2181.6	1969.4	1980.44	2013.41	2073.59	2305.23	1865.23	1906.25	2042.37	2021.69	2181.47	2275.98	2154.73	2173.45	2045.34	2122.09	2079.64	2097.48	2150.34	1997.34	1902.82	1971.32	2031	2083.31	2221.15	2218.31	1882.67	1878.37	2018.44	2177.61	2199.55	2120.2	1987.82	2253.27	1874.77	1865.42	1985.36	2078.84	1971.12
287.052002	2032.71	2126.48	2101.23	2204.57	2178.1	1923.27	1946.56	2038.75	2027.69	2271.5	2180.65	1966.9	1983.43	2012.19	2071.19	2308.45	1863.67	1901.93	2045.49	2021.83	2183.13	2273.26	2154.7	2171.22	2040.05	2122.09	2076.69	2093.83	2151.16	1997.76	1901.54	1973.58	2030.16	2084.81	2223.67	2220.5	1884.69	1878.19	2019.86	2174.43	2199.34	2120.39	1985.53	2256.86	1872.81	1864.01	1988.05	2084.29	1974.83
287.546997	2034.55	2127.86	2101.48	2205.02	2176.23	1922.16	1947.81	2041.55	2026.62	2263.02	2182.63	1969.27	1981.5	2007.54	2068.76	2303.54	1864.41	1907.1	2039.09	2021.75	2179.22	2265.81	2152.32	2173.27	2040.81	2120.81	2074.5	2093.99	2145.42	1996.71	1900.92	1968.89	2034.69	2082.5	2222.14	2222.15	1886.32	1880.37	2018.34	2170.98	2196.19	2118.87	1985.64	2254.91	1869.74	1861.62	1984.15	2075.76	1971.4
288.041992	2029.81	2124.57	2106.48	2205.35	2174.68	1920.99	1947.85	2042.8	2023.9	2264.14	2179.55	1970.52	1982.05	2014.39	2070.47	2305.34	1861.2	1904.28	2039.71	2022.23	2177.58	2268.14	2153.64	2168.76	2039.72	2118.2	2075.94	2091.88	2148.3	1999.97	1897.64	1969.59	2030.6	2080.69	2221.34	2229.97	1883.7	1879.31	2023.08	2171.24	2200.73	2121.38	1981.67	2256.64	1869.16	1862.92	1982.03	2081.34	1977.2
288.536987	2029.09	2130.17	2101.05	2209.25	2178.84	1923.03	1943.75	2041.45	2030.19	2265.18	2183.24	1969	1980.77	2012.8	2070.76	2304.39	1862.88	1903.79	2040.94	2023.84	2180.82	2268.93	2151.38	2171.41	2044.98	2120.93	2078.89	2095.48	2148.15	1997.15	1897.97	1970.49	2032.87	2082.79	2224.1	2223.76	1881.59	1882.56	2022	2177.13	2200.71	2124.1	1983.75	2257.74	1873.87	1865.16	1982	2079.76	1974.75
289.032990	2034.84	2121.44	2106	2205.36	2176.56	1922.04	1945.38	2040.32	2028.67	2263.19	2182.81	1968.69	1981.41	2013.59	2069.65	2304.47	1861.38	1904.69	2040.62	2015.35	2177.99	2269.36	2153	2172.4	2045.38	2119.29	2077.68	2096.09	2145.17	1994.33	1899.05	1972.42	2028.91	2081.95	2219.44	2217.94	1885.07	1880.17	2022.02	2173.28	2206.09	2119.28	1981.53	2251.06	1871.85	1862.44	1986.71	2079.03	1975.92
289.528015	2033.89	2125.03	2097.76	2210.6	2171.71	1922.78	1948.35	2045.77	2022.88	2264.91	2184.44	1962.06	1980.06	2015.76	2068.06	2308.28	1866.47	1904.35	2040.29	2019.73	2178.93	2262.75	2152.53	2172.92	2039.47	2122.46	2078.71	2092.83	2146.11	1997.16	1897.14	1971.84	2033.59	2082.14	2221.85	2221.86	1882.63	1879.56	2018.41	2172.68	2201.17	2120.98	1982.68	2251.55	1869.96	1863.19	1985.58	2076.55	1977.85
290.023010	2034.14	2129.34	2102.9	2201.75	2173.71	1921.04	1949.41	2038.71	2024.07	2256.29	2179.26	1966.97	1976.07	2014.21	2068.17	2303.25	1867.66	1901.63	2039.88	2018.06	2176.36	2263.72	2150.33	2168.89	2042.47	2118.61	2075.89	2094.16	2144.88	1995.1	1897.01	1968.51	2029.13	2080.57	2216.15	2217.55	1881.56	1876.6	2016.76	2168.1	2204.79	2119.83	1985.98	2252.22	1869.15	1863.1	1980.92	2076.41	1973.33
290.518005	2028.78	2125.85	2100.25	2206.89	2172.99	1917.38	1948.97	2037.91	2028.07	2255.68	2181.76	1970.8	1978.13	2007.79	2069.88	2303.39	1863.73	1902.68	2040.43	2018.62	2174.38	2261.29	2151.11	2170.6	2043.04	2115.95	2072.59	2089.31	2144.12	1993.48	1896.93	1969.43	2024.51	2078.13	2213.98	2219.11	1883.12	1881.05	2020.61	2170.01	2199.19	2116.45	1980.63	2248.1	1871.71	1862.42	1983.85	2078.64	1971.51
291.014008	2025.28	2122.02	2095.95	2202.32	2173.8	1921.27	1949.1	2036.42	2025.85	2257.22	2180.99	1963.26	1978.69	2008.91	2061.39	2308.77	1864.18	1902.32	2041.85	2015.89	2176.23	2261.79	2147.07	2168.08	2037.28	2117.46	2069.54	2087.49	2141.97	1991.8	1896.85	1969.57	2027.12	2073.91	2215.28	2219.42	1882.45	1879.94	2014.5	2171.86	2193.61	2122.08	1980.72	2244.16	1867.77	1859.69	1986.83	2073.54	1972.03
291.509003	2023.97	2120.82	2098.96	2199.7	2177.23	1920.62	1947.15	2038.45	2025.37	2253.22	2181.79	1965.91	1979.36	2007.98	2063.33	2305.54	1864.27	1901.8	2042.48	2016.26	2170.24	2259.64	2147.98	2165.91	2036.32	2116.61	2071.46	2087.41	2143.88	1993.86	1893.56	1968.1	2025.1	2081.22	2209.77	2215.04	1882.17	1876.5	2016.35	2168.61	2201.98	2113.06	1983.91	2251.71	1865.58	1861.65	1983.45	2072.69	1971.75
292.003998	2023.79	2118.17	2094.64	2200.02	2174.03	1919.78	1946.63	2035.68	2021.89	2243.35	2173.7	1968.51	1977.34	2008.94	2066	2299.82	1864.39	1905.36	2041.18	2018	2173.9	2257.86	2145.94	2164.22	2039.99	2113.59	2073.76	2089.11	2147.47	1991.18	1895.2	1967.17	2024.73	2073.34	2211.48	2218.13	1880.63	1877.46	2018.38	2164.85	2199.13	2118.11	1981	2247.71	1874.36	1862.48	1988.57	2072.9	1969.92
292.498993	2022.31	2116.78	2095.17	2193.64	2168.08	1918.92	1946.38	2038.67	2023.92	2247.37	2169.05	1962.33	1975.6	2001.74	2062.28	2298.43	1864.87	1898.51	2041.59	2014.7	2173.96	2253.61	2141.33	2162.84	2035.02	2109.53	2072.05	2086.53	2142.53	1991.19	1896.98	1966.87	2026.96	2073.52	2212.51	2213.31	1881.94	1873.17	2018.4	2165.38	2197.27	2111.92	1980.97	2240.93	1868.87	1859.32	1983.28	2071.9	1969.35
292.993988	2025.45	2119.83	2096.32	2195.59	2173.77	1917.7	1947.14	2038.6	2019.75	2245.83	2173.26	1963.69	1978.05	2008.26	2061.69	2297.99	1862.54	1901.91	2037.16	2017.22	2169.56	2250.98	2148.48	2166.76	2037.79	2115.49	2071.11	2084.18	2140.79	1991.26	1893.38	1971.67	2022.4	2073.73	2210.48	2217.32	1879.87	1874.06	2012.74	2171.58	2190.51	2115.9	1978.21	2243.27	1867.77	1859.79	1983.22	2072.18	1969.02
293.489990	2027.84	2121	2090.94	2202.11	2175.78	1916.49	1940.85	2035.63	2018.27	2246.82	2177.37	1962.21	1972.26	2009.71	2066.52	2298.27	1865.02	1899.24	2036.41	2015.94	2172.43	2249.86	2146.72	2165.82	2038.31	2113.55	2071.54	2085.73	2143.84	1991.22	1892.84	1964.76	2027.86	2077.65	2203.85	2214.82	1883.19	1879.4	2018.33	2169.66	2197.22	2112.24	1978.28	2246.83	1868.45	1861.34	1984.58	2067.5	1970.77
293.984985	2030.5	2124.1	2096.63	2195.74	2170.37	1915.7	1941.5	2033.81	2019.9	2245.38	2174.23	1963.71	1974	2004.01	2063.05	2293.4	1865.42	1898.99	2038.94	2013.9	2172.75	2249.67	2147.92	2160.71	2041.21	2114.51	2071.53	2082.62	2137.13	1991.02	1895.28	1965.77	2022.23	2071.19	2206.46	2212.92	1881.16	1877.77	2014.33	2165.16	2195.36	2110.63	1977.11	2242.12	1868.75	1857.3	1982.54	2068.92	1970.57
294.480011	2025.1	2117.26	2088.55	2189.03	2171.71	1918.52	1942.88	2029.07	2015.9	2237.43	2175.88	1965.32	1976.15	2007.64	2060.12	2294	1859.74	1900.48	2036.11	2015.31	2170.11	2252.98	2137.25	2162.12	2037.57	2112.48	2067.33	2084.68	2138.37	1987.07	1891.1	1965.27	2014.45	2073.97	2205.3	2214.69	1877.44	1878.11	2013.54	2165.4	2194.23	2114.01	1978.11	2238.09	1867.28	1861.19	1981.07	2068.69	1967.88
294.975006	2021.68	2116.32	2090.99	2192.84	2161.77	1918.55	1945.54	2030.84	2021.98	2235.25	2169.92	1960.41	1975.85	2006.89	2060.95	2294.48	1859.57	1898.53	2032.37	2015.91	2169.5	2244.9	2138.93	2155.6	2033.47	2111.86	2074.67	2082.62	2137.59	1987.19	1893.62	1965.05	2022.1	2073.43	2206.02	2213.69	1878.95	1872.64	2011.71	2169.11	2192.12	2109.41	1975.58	2241.11	1870.64	1858.51	1981.53	2074.66	1964.4
295.470001	2022.1	2115.4	2088.45	2191.29	2165.32	1916.36	1939.5	2032.6	2015.48	2236.93	2171.12	1958.11	1971.49	2003.31	2059.46	2286.27	1858.75	1897.17	2032.64	2015.17	2171.32	2244.97	2145.17	2159.15	2037.4	2108.84	2069.46	2082.63	2136.71	1987.16	1894.86	1964.55	2020.66	2064.03	2203.31	2211.92	1879.44	1875	2013.85	2160.67	2190.06	2108.89	1974.72	2238.12	1866.78	1859.21	1977.15	2064.51	1964.43
295.966003	2023.05	2115.01	2093.24	2188.25	2167.5	1914.33	1938.47	2031.18	2014.57	2231.34	2173.05	1964.1	1971.24	2002.38	2059.28	2293.08	1856.27	1899.48	2032.76	2007.95	2166.52	2243.97	2137.86	2158.27	2032.87	2106.8	2069.38	2079.45	2136.51	1988.74	1890.36	1967.35	2020.28	2072.34	2200.14	2217.3	1880.42	1874.41	2014.21	2159.55	2194.13	2112.49	1974.94	2243.93	1867.83	1861.25	1979.44	2066.51	1969.35
296.460999	2023.12	2115.75	2095.15	2187.72	2162.73	1919.71	1941.44	2027.89	2014.35	2231.5	2170.46	1960.59	1975.33	2003.12	2059.03	2287.93	1859.8	1895.34	2034.9	2013.13	2163.38	2240.11	2138.23	2157.53	2033.76	2107.03	2067.01	2080.62	2143.07	1988.23	1892.41	1964.68	2018.9	2070.05	2206.79	2212.28	1877.1	1873	2010.48	2168.96	2190.05	2107.29	1975.51	2243.71	1866.08	1856.73	1975.18	2069.32	1965.63
296.955994	2021.29	2116.13	2092.67	2188.98	2166.06	1919.84	1939.78	2030.76	2016.89	2234.81	2174.84	1957.52	1971.02	2004.13	2063.09	2291.52	1860.42	1895.84	2033.35	2009.77	2166.77	2238.27	2139.49	2155.36	2035.13	2109.83	2068.44	2085.8	2136.81	1989.11	1893.23	1965.14	2020.71	2068.24	2199.9	2213.33	1879.72	1874.38	2014.1	2164.29	2195.58	2109.85	1974.36	2238.7	1868.88	1857.29	1979.39	2068.59	1967.45
297.450989	2022.75	2117.11	2091.34	2192.08	2167.03	1915.82	1939.73	2027.95	2016.65	2227.49	2169.55	1961.13	1974.49	2000.44	2063.15	2289.36	1860.49	1894.56	2038.18	2013.22	2165.5	2244.26	2138.28	2159.93	2035.87	2109.61	2071.5	2081.17	2133.24	1982.81	1891.74	1965.34	2022.89	2070.59	2203.22	2211.08	1879.31	1876.99	2011.35	2162.13	2193.66	2110.34	1975.78	2239.13	1868.77	1856.95	1979.7	2066.45	1970.09
297.946014	2023.75	2117.59	2091.54	2184.11	2164.21	1914.82	1942.98	2026.6	2017.69	2228.16	2172.8	1957.6	1970.56	2004.62	2056.81	2286.9	1857.54	1897.85	2033.26	2010.74	2166.34	2240.54	2136.19	2160.61	2032.98	2105.97	2072.51	2079.93	2135.48	1989.78	1892.86	1966.97	2018.15	2070.62	2200.36	2214.09	1878.51	1872.8	2008.94	2164.57	2195.12	2109.59	1971	2241.03	1868.89	1857.15	1980.63	2064.69	1968.94
298.441986	2017.67	2112.32	2091.67	2184.65	2161.72	1914.87	1938.38	2027.12	2011.4	2228.83	2165.75	1959.22	1970.26	2000.37	2059.49	2285.17	1859.47	1896.82	2032.76	2009.73	2164.99	2244.55	2141.15	2151.3	2032.99	2106.65	2067.05	2078.29	2136.84	1985.72	1890.69	1964.47	2013.1	2067.47	2197.35	2205.52	1879.45	1873.37	2009.8	2161.42	2193.77	2111.66	1971.97	2237.55	1869.71	1857.75	1974.5	2063.51	1964.22
298.937012	2023.63	2114.62	2092.45	2188.25	2165.35	1917.58	1940.41	2030.92	2014.29	2227.45	2165.73	1960.51	1973.59	2003.11	2059.58	2285.71	1861.09	1898.42	2027.79	2011	2160.27	2234.6	2139.18	2159.7	2030.97	2104.39	2067.9	2075.54	2136.12	1987.65	1893.64	1965.05	2019.68	2065.17	2196.4	2209.01	1879.08	1873.1	2009.21	2163.16	2200.33	2109.71	1975.75	2238.25	1868.2	1859.6	1978.46	2064.14	1964.13
299.432007	2019.63	2111.38	2090.46	2186.82	2163.91	1914.56	1940.38	2024.73	2013.1	2223.62	2167.03	1958.23	1972.38	2001.36	2054.8	2281.54	1859.38	1899.07	2032.22	2006.19	2166.34	2242.26	2136.71	2153.78	2033.23	2108.13	2065.79	2077.99	2132.78	1986.78	1885.5	1964.45	2021.38	2068.12	2196.4	2206.16	1876.21	1869.09	2008.79	2159.46	2191.89	2106.44	1970.79	2233.09	1864	1857.55	1973.87	2064.46	1964.69
299.927002	2018.75	2111.97	2091.24	2183.14	2157.63	1918.52	1940.59	2028.67	2011.22	2224.19	2172.42	1958.73	1971.92	1996.4	2054.4	2281.1	1859.34	1894.13	2032.79	2010.41	2158.6	2233.97	2137.84	2151.54	2036.23	2104.63	2065.17	2071.71	2140.75	1988.99	1889.36	1963.06	2018.61	2061.38	2194.28	2204.44	1874.72	1874.01	2011.7	2160.46	2192.63	2110.37	1977.69	2234.06	1869.71	1858.35	1977.47	2061.37	1964.54
300.421997	2021.12	2115.23	2090.56	2183.67	2162.29	1914.19	1941.14	2029.5	2013.1	2225.66	2170.74	1958.69	1969.24	1997.47	2055.58	2288.91	1856.02	1896.93	2027.7	2007.41	2163.21	2239.79	2140.04	2154.57	2028.45	2106.66	2067.78	2080.11	2133.39	1986.74	1889.79	1964.48	2018.78	2060.3	2194.04	2207.21	1879.61	1872.57	2012.34	2161.25	2190.37	2105.88	1970.68	2235.81	1869.43	1859.79	1980.43	2065.98	1965.94
300.917999	2021.46	2110.64	2085.42	2180.98	2160.17	1913.19	1937.57	2021.46	2009.55	2217.57	2165.8	1956.93	1965.06	2000.84	2051.66	2287.34	1860.43	1898.91	2032.79	2006.67	2162.22	2239.41	2137.43	2156.75	2025.77	2104.82	2063.63	2072.6	2131.53	1984.95	1890.57	1961.5	2017.51	2067.28	2190.99	2204.64	1877.23	1872.74	2014.49	2162.53	2186.05	2108.07	1972.87	2235.21	1865.08	1854.17	1977	2061.33	1964.77
301.412994	2017.61	2108.94	2082.51	2178.91	2154.07	1910.63	1937.45	2020.59	2013.33	2212.07	2157.46	1954.61	1970.9	1998.48	2056.54	2280.88	1856.17	1896.26	2030.2	2009.44	2159.2	2227.57	2132.43	2151.65	2026.33	2102.58	2062.77	2071.69	2128.63	1980.88	1888.85	1961.61	2014.84	2061.68	2191.38	2202.75	1879.73	1871.61	2005.02	2152.61	2185.86	2097.24	1968.73	2231.5	1863.42	1854.38	1973.75	2060.64	1962.98
301.907990	2016.34	2104.51	2087.89	2177.15	2160.63	1916.64	1935.08	2022.73	2008.16	2215.54	2159.21	1951.75	1966.84	1995.77	2056.7	2283.4	1860.18	1893.63	2028.69	2004.09	2161.94	2227.02	2135.05	2144.13	2029.54	2104.53	2059.2	2070.29	2129	1983.8	1895.51	1963.02	2016.95	2060.33	2191.3	2207.39	1876.83	1872.71	2008.74	2156.68	2189.6	2105.59	1966.48	2228.33	1864.35	1855.17	1972.89	2052.98	1960.07
302.403015	2016.83	2106.37	2083.03	2177.48	2153.75	1910.96	1937.51	2022.17	2006.94	2203.91	2159.13	1959.32	1969.7	1998.28	2050.55	2274.18	1853.56	1895.05	2027.73	2008.79	2158.29	2224.37	2134.72	2149.72	2027.21	2104.56	2058.68	2072.87	2130.35	1983.28	1890.64	1961.44	2009.52	2061.44	2188.29	2205.71	1873.96	1872.35	2007.01	2156.72	2180.31	2104.47	1970.8	2228.64	1865.48	1855.19	1974.7	2062.46	1959.66
302.898987	2016.85	2109.84	2085.72	2180.44	2155.43	1909.7	1935.48	2017.5	2009.88	2208.46	2159.63	1956.97	1966.13	1997.91	2051.65	2279	1856.46	1893.75	2030.36	2010.31	2159.3	2226.05	2131.81	2152.25	2027.55	2097.78	2060.73	2072.19	2131.74	1983.43	1887.16	1962.37	2017.02	2059.93	2189.31	2200.15	1877.05	1871.1	2003.51	2154.91	2181.89	2098.27	1969.3	2230.58	1866.68	1856.85	1977.05	2058.79	1962.95
303.394012	2013.56	2111.46	2082.63	2174.31	2154.12	1910.43	1933.71	2021.67	2008.14	2208.08	2161.13	1953.77	1966.21	1998.69	2054.41	2280.34	1858.3	1895.5	2029.55	2007.8	2153.98	2229	2128.93	2148.86	2024.12	2102.62	2058.77	2067.3	2129.57	1982.29	1886.62	1960.66	2015.33	2060.61	2185.42	2201.26	1874.3	1872.08	2007.53	2155.65	2186.84	2102.68	1970.97	2228.48	1862.85	1854.55	1973.88	2056.87	1959.53
303.889008	2018.86	2107.83	2083.13	2177.95	2150.48	1906.39	1934.75	2020.17	2008.27	2206.95	2159.28	1956.4	1962.14	1997.43	2050.64	2277.29	1858.12	1895.81	2030.36	2006.85	2156.12	2223.33	2129.66	2142.16	2031.86	2100.08	2064.42	2069.22	2129.1	1984.42	1892.18	1957.56	2012.27	2060.46	2187.95	2201.89	1874.85	1873.47	2004.73	2155.37	2184.66	2105.15	1969.86	2227.98	1863.26	1852.69	1972.24	2058.3	1963.18
304.384003	2013.66	2102.84	2083.43	2176.4	2158.77	1910.75	1936.61	2022.58	2011.42	2210.33	2167.88	1958.09	1971.74	1996.87	2051.23	2281.51	1854.25	1896.05	2031.32	2004.89	2161.19	2220.3	2131.95	2145.2	2023.91	2097.97	2061.41	2070.07	2129.1	1981.95	1889.37	1957.92	2009.69	2062.54	2188.08	2195.22	1874.18	1865.92	2005.55	2153.55	2186.86	2105.19	1965.42	2221.15	1866.42	1853.28	1972.25	2060.16	1959.8
304.878998	2013.82	2109.41	2080.61	2170.74	2154.46	1913.49	1940.49	2023.25	2008.03	2209.59	2163.94	1956.15	1965.92	1996.48	2055.66	2280.78	1852.81	1895.29	2028.47	2004.72	2160.56	2221.24	2133.73	2146.17	2023.15	2101.65	2063.05	2070.93	2127.32	1982.92	1888.53	1959.67	2013.18	2058.28	2190.15	2203.5	1876.76	1871	2001.2	2156.49	2182.52	2100.67	1967.31	2227.74	1864.26	1857.9	1978.43	2059.08	1956.48
305.373993	2014.64	2105.17	2084.83	2172.79	2155.48	1909.45	1937	2025.38	2005.5	2207.97	2163.48	1958.18	1968.04	1998.59	2050.02	2276.74	1855.42	1892.9	2025.52	2005.08	2152.84	2220.57	2130.59	2146.83	2024.1	2101.25	2064.53	2066.82	2128.9	1977.7	1890.24	1957.94	2013.18	2060.57	2188.79	2200.46	1873.08	1872.13	2006.08	2154.62	2187.79	2103.06	1967.55	2228.06	1863.4	1854.59	1971.41	2057.28	1964.79
305.869995	2012.88	2106.53	2084.98	2171.59	2157.25	1911.12	1939.09	2021.98	2009.66	2203.86	2161.93	1953.53	1966.28	1995.65	2053.53	2282.4	1854.45	1893.91	2025.02	2003.14	2153.83	2219.9	2126.29	2145.63	2024.55	2098.34	2058.72	2069.27	2125.2	1983.53	1888.57	1958.6	2018.46	2057.63	2185.35	2197.46	1872.59	1871.99	2004.92	2161.06	2180	2103.21	1963.73	2233.23	1864.39	1851.11	1977.62	2057.02	1961.52
306.364990	2015.62	2105.84	2079.48	2168.54	2154.77	1912.05	1932.44	2022.07	2007.06	2199.38	2160.34	1955.33	1967.66	2000.82	2048.1	2276.09	1856.36	1891.05	2027.3	2000.75	2160.05	2217.11	2131.03	2138.52	2029.42	2101.57	2060.37	2067.67	2128.91	1977.22	1889.47	1964.15	2013.62	2056.54	2189.1	2204.33	1876.79	1873.17	2006.41	2153.93	2180.54	2101.86	1967.27	2220.71	1863.72	1849.8	1973.41	2059.04	1956.72
306.859985	2016.41	2105.99	2080.94	2173.35	2149.84	1910.16	1933.34	2021.52	2005.59	2192.31	2164.16	1956.59	1965.12	1997.92	2050.61	2275.8	1855.57	1895.05	2025.09	2002.64	2157.9	2212.69	2134.6	2145.65	2030.4	2097.16	2061.4	2066.86	2127.18	1984.02	1885.37	1955.33	2008.85	2054.9	2180.39	2202.47	1875.85	1867.95	2005.34	2145.86	2184.34	2098.51	1969.62	2228.24	1861.02	1851.52	1969.3	2059.57	1959.64
307.355011	2011.51	2102.52	2079.71	2170.77	2152.43	1905.54	1933.52	2019.42	2007.3	2202.3	2164.16	1953.49	1963.43	1996.03	2049.46	2274.85	1853.84	1893.82	2026.29	2000.74	2152.8	2214.76	2127.72	2141.73	2024.82	2096.83	2061.14	2061.52	2124.87	1983.97	1886.3	1953.57	2011.41	2058.61	2181.49	2199.41	1877.14	1871.29	2004.32	2153.89	2178.55	2097.77	1965.17	2225.62	1861.95	1849.02	1970.08	2057.12	1961.09
307.851013	2010.74	2103.1	2084.74	2170.89	2156.83	1906.89	1934.22	2020.48	2004.96	2198.61	2160.22	1954.45	1967.1	1996.15	2049.24	2272.21	1855.88	1893.44	2024.09	2005.46	2159	2214.39	2130.57	2143.83	2027.45	2095.61	2057.82	2066.22	2124.49	1978.38	1889.32	1958.06	2009.1	2057.06	2180.52	2199.06	1873.1	1873.31	2000.59	2157.13	2181.33	2099.88	1967.97	2223.99	1867.74	1854.57	1969.41	2054.47	1957.78
308.346008	2013.72	2107.65	2079.65	2165.85	2150.18	1911.59	1937.01	2021.77	2002.84	2196.22	2156.24	1953.05	1964.16	1996.64	2050.69	2273.58	1854.68	1894.99	2024.76	2004.49	2155.6	2217.76	2130.41	2142.59	2029.62	2100.66	2059.07	2066.71	2129.66	1982.12	1889.41	1960.65	2010.81	2058.28	2178.15	2200.61	1873.49	1873.61	2005.54	2162.36	2185.45	2100.44	1972.1	2228.39	1864.62	1852.83	1972.16	2052.46	1959.39
308.841003	2011.67	2101.35	2078.88	2168.22	2149.44	1908.12	1931.71	2017.58	2005.51	2199.56	2164.53	1956.82	1967.1	2000.76	2050.18	2276.46	1855.65	1891.23	2022.52	2003.86	2156.7	2217.14	2127.29	2139.56	2025.79	2099.29	2056.66	2066.48	2125.87	1977.33	1889.75	1957.47	2010.14	2053.69	2177.08	2191.83	1873.2	1870.81	2001.79	2156.93	2181.53	2099.59	1962.23	2223.87	1865.54	1852.41	1967.74	2058.35	1957.21
309.335999	2010.57	2101.45	2081.04	2164.46	2144.15	1908.54	1933.12	2014.31	2004.4	2192.72	2158.33	1948.18	1965.72	2000.42	2050.87	2271.7	1856.28	1892.8	2024.32	2000.5	2154.12	2215.91	2126.46	2139.14	2026.65	2093.83	2061.34	2063.11	2124.55	1980.07	1889.03	1959.48	2009.3	2051.76	2180.84	2195.5	1872.03	1869.6	2002.55	2150.74	2181.44	2096.8	1966.12	2217.54	1861.15	1853.69	1970.82	2055.38	1959.88
309.830994	2009.81	2098.71	2079.66	2166.71	2147.4	1910.32	1933.1	2015.99	2007.88	2195.04	2160.21	1952.68	1962.21	1998.64	2049.17	2272.37	1856.04	1892.84	2022.59	2001.72	2154.44	2212.86	2126.69	2139.32	2023.23	2096.23	2057.34	2064.81	2125.79	1980.41	1885.98	1955.73	2010.55	2051.72	2176.54	2196.51	1871.72	1865.41	2002.91	2150.28	2173.57	2091.67	1963.62	2220.84	1861.04	1850.26	1967.61	2052.18	1956.09
310.326996	2010.87	2101.33	2082.69	2165.94	2145.5	1907.4	1935.55	2018.38	2004.68	2197.08	2160.55	1950.1	1963.04	1997.4	2047.52	2268.14	1848.77	1891.38	2032.24	2002.93	2158.36	2215.59	2129.12	2134.74	2021.77	2093.85	2055.8	2063.85	2122.37	1982.22	1884.86	1954.9	2007.97	2058.5	2177.22	2192.65	1873.4	1866.9	2003.18	2150.55	2181.34	2098.65	1969	2218.31	1858.79	1851.44	1971.62	2048.58	1958.18
310.821991	2010.37	2104.31	2073.56	2163.97	2142.14	1906.71	1933.75	2012.71	2001.05	2190.69	2154.89	1951.37	1964.11	1992.22	2046.93	2266.69	1850.98	1891.57	2023.04	2001.2	2151.97	2208.52	2129.2	2136.38	2021.11	2096.94	2057.32	2060.07	2119.8	1977.5	1885.23	1953.56	2009.66	2053.11	2174.57	2192.45	1871.27	1867	2001.56	2151.24	2172.61	2097.03	1966.46	2220.39	1861.76	1850.43	1970.06	2051.45	1956.33
311.316986	2009.3	2103.96	2076.87	2163.72	2144.03	1909.2	1930.57	2016.31	2006.83	2189.93	2156.15	1951.18	1963.53	1994.56	2048.77	2268.11	1852.04	1894.72	2021.99	2003.73	2154.57	2211.47	2128.88	2139.87	2020.08	2096.32	2055.15	2062.37	2119	1981.67	1883.91	1957.43	2004.9	2053.96	2178.56	2189.82	1871.08	1868.1	1998.76	2145.98	2175.15	2093.67	1967.33	2213.88	1860.26	1852.9	1969.73	2048.22	1956.53
311.812012	2008.68	2099.92	2078.13	2162.39	2143.74	1905.92	1932.73	2019.23	2004.31	2186.12	2159.78	1949.95	1960.19	1995.34	2052.08	2271.7	1854.92	1888.82	2023.02	2004.27	2154.09	2210.86	2128.67	2139.57	2021.65	2094.76	2059.66	2064.59	2117.92	1978.63	1883.2	1951.6	2010.23	2051.82	2180.31	2196.94	1875.19	1869	1998.45	2148.88	2172.47	2095.42	1963.45	2217.54	1862.02	1853.07	1972.29	2054.57	1961.04
312.307007	2012.77	2100.91	2078.15	2164.24	2149.99	1907.16	1934.34	2017.24	2001.57	2189.31	2159.8	1948.49	1959.67	1992.3	2046.24	2271.81	1858.53	1891.27	2025.37	2001.49	2156.42	2209.18	2128.2	2142.21	2025.26	2095.42	2058.66	2065.92	2127.42	1979.47	1884.69	1958.6	2007.73	2051.6	2178.62	2200.12	1877.73	1869.98	1999.18	2150.35	2177.41	2095.85	1966.7	2219.95	1862.76	1853.11	1971.5	2048.86	1957.62
312.803009	2006.47	2099.48	2082.22	2164.06	2146.51	1906.98	1937.04	2015.53	2001.21	2190.49	2160.74	1951.82	1959.69	1993.25	2049.86	2269.61	1852.69	1891.89	2022.7	2000.24	2152.16	2209.18	2125.81	2140.93	2026.36	2093.22	2059.88	2059.67	2124.14	1977.63	1884.5	1953	2008.8	2055	2176.78	2194	1874.66	1866.48	2000.33	2145.92	2176.54	2102.02	1968.44	2218.02	1859.51	1851.5	1972.05	2050.87	1955.09
313.298004	2005.36	2103.27	2077.68	2163.79	2148.75	1907.46	1935.43	2016.31	2003.95	2184.28	2157.97	1948.88	1960.26	1991.64	2050.52	2262.39	1854.81	1891.2	2021.96	1998.54	2153.8	2208.43	2129.07	2141.23	2026.4	2094	2057.48	2059.6	2125.11	1981.13	1886.72	1956.67	2008.26	2055.36	2179.03	2191.61	1874.1	1866.2	1998.13	2150.19	2176.25	2097.78	1968.82	2219.05	1861.65	1852.13	1970.87	2051.43	1959.62
313.792999	2012.08	2099.74	2076.32	2162.04	2149.54	1908.32	1933.82	2019.47	2003.7	2185.31	2160.91	1951.28	1963.23	1996.96	2050.25	2267.78	1854.04	1894.57	2020.88	2000.58	2155.77	2206.48	2124.81	2138.62	2020.54	2097.34	2054	2058.79	2120.26	1981.29	1885.32	1955.04	2011.06	2057.83	2173.08	2190.41	1873.78	1868.28	1999.34	2150.72	2179.9	2099.92	1966.59	2215.58	1863.05	1852.3	1969.9	2052.59	1955.21
314.287994	2002.94	2098.13	2075.47	2158.87	2148.78	1908.85	1927.12	2012.63	1998.52	2184.14	2152.62	1942.35	1958.16	1990.62	2053.27	2259.89	1852.41	1890.07	2020.8	1992.25	2145.52	2205.26	2121.71	2133.63	2020.81	2089.64	2055.57	2055.37	2119.73	1979.26	1884.76	1953.22	2005.45	2049.06	2172.79	2192.94	1874.13	1866.74	1998.38	2146.36	2176.58	2094.32	1962.59	2213.75	1859.93	1850.16	1963.8	2046.71	1956.67
314.782990	2008.25	2098.08	2073.34	2155.67	2142.68	1903.92	1929.78	2015.07	1998.33	2180.99	2149.57	1948.68	1958.48	1991.04	2044.06	2256.61	1852.31	1884.16	2020.29	1995.89	2141.82	2198.1	2123.42	2135.92	2021.86	2092.5	2054.02	2058.13	2118.99	1976.99	1881.44	1956.02	2002.43	2047.53	2171.89	2186.25	1871.72	1866.1	1998.35	2145.07	2177.17	2094.52	1963.51	2209.6	1862.49	1847.81	1966.84	2049.55	1955.87
315.278992	2007.28	2100.17	2079.01	2157.67	2144.22	1902.53	1930.44	2018.2	1997.15	2179	2156.48	1949.53	1958.7	1990.59	2047.38	2261.47	1852.41	1889.25	2016.96	1994.44	2147.55	2196.79	2125.98	2132.64	2022.8	2091.7	2053.16	2060.3	2118.89	1980.68	1885.41	1955.97	2008.44	2044.67	2171.71	2190.76	1867.84	1868.04	2000.11	2147.61	2177.22	2092.82	1960.77	2214.01	1860.64	1849.27	1967.79	2042.55	1955.41
315.773987	2004.68	2100.48	2078.73	2154.21	2139.49	1908.12	1933.42	2015.03	2000.76	2177.88	2155.13	1949.66	1959.31	1995.11	2046.73	2266.27	1851.67	1891.08	2021.57	1998.78	2151.38	2197.48	2125.91	2134.27	2016.35	2092.27	2056.66	2060.98	2120.66	1976.39	1885.79	1956.46	2005.56	2046.31	2174.37	2193.5	1872.99	1868.55	2001.35	2147.56	2175.56	2092	1962.34	2211.93	1863.05	1848.74	1969.76	2049.25	1956.5
316.269012	2003.59	2095.78	2077	2152.49	2144.02	1908.06	1930.17	2013.54	1999.81	2176.11	2153.06	1946.09	1958.15	1991.86	2052.08	2259.34	1851.33	1886.77	2019.48	2003.72	2150.77	2195.35	2124.63	2132.31	2017.88	2092.02	2058.2	2055.48	2120.44	1975.49	1885.69	1956.2	2006.53	2048.94	2168.52	2194.45	1872.56	1867.62	1995.48	2143.25	2172.1	2093.34	1962.15	2209.1	1863.43	1852.48	1967.94	2051.54	1954.42
316.764008	2006	2097.91	2080.98	2160.95	2141.4	1905.65	1930.64	2010.11	1999.96	2176.4	2151.59	1944.77	1960.52	1992.88	2045.44	2259.61	1851.74	1891.02	2024.46	1995.68	2146.67	2197.27	2120.81	2130.83	2020	2088.91	2054.5	2056.03	2119.25	1976.22	1883.2	1955.86	2006.11	2046.21	2170.07	2192.05	1872.55	1871.99	1993.33	2141.63	2176.19	2093.23	1961	2208.47	1861	1854.15	1964.27	2045.45	1951.85
317.259003	2004.62	2096.52	2071.94	2155.42	2141.88	1902.9	1928.71	2010.4	1998.91	2167.89	2152.78	1947.72	1956.11	1991.17	2043.1	2258.24	1848.65	1888.09	2019.04	1995.67	2147.31	2194.94	2116.18	2126.14	2018.7	2086.5	2049.9	2058.66	2119.56	1977.02	1885.6	1951.18	2006.46	2042.96	2168.03	2192.28	1866.41	1867.22	1992.41	2143.75	2167.88	2090.51	1963.67	2208.81	1861.08	1848.1	1966.49	2045.21	1953.02
317.755005	2007.33	2092.54	2073.21	2156.22	2142.15	1900.54	1927.39	2010.68	1999	2171.71	2149.66	1943.82	1955.78	1987.2	2043.05	2257.56	1851.17	1891.94	2017.35	1997.33	2143.16	2201.29	2124.26	2130.1	2015.81	2089.29	2051.24	2056.48	2116.1	1975.12	1878.49	1954.05	2001.85	2043.15	2163.25	2181.54	1869.26	1867.09	1995.91	2145.71	2170.06	2093.93	1960.89	2208.64	1857.76	1848.71	1965.22	2044.29	1955.06
318.250000	2004.58	2091.05	2070.56	2150.62	2137.1	1905.25	1929.21	2008.11	1995.94	2169.71	2151.29	1946.38	1962.75	1988.79	2039.4	2253.44	1848	1890.52	2018.05	1996.21	2144.09	2193.29	2122.73	2126.98	2019.99	2089.34	2052.18	2055.47	2113.58	1976.18	1881.71	1953.93	1998.75	2048.78	2161.25	2188	1869.97	1867.26	1994.24	2142.16	2172.39	2088.3	1963.22	2212.6	1861.39	1848.86	1965.76	2042.55	1955.94
318.744995	2003.11	2091.69	2067.07	2154.71	2139.05	1907.51	1923.54	2008.8	1998.67	2173.37	2153.29	1945.31	1957.54	1986.18	2042.18	2252.97	1852.3	1885.69	2023.61	1995.17	2146.79	2197.37	2121.14	2132.52	2016.89	2092.96	2054.51	2056.37	2117.84	1972.21	1880.58	1950.65	2001.31	2042.02	2165.05	2192.38	1869.46	1867.48	1995.74	2147.16	2170.29	2091.23	1957.98	2206.01	1858.62	1845.51	1968.49	2042.47	1952.3
319.239990	2000.76	2092.89	2074.05	2154.71	2135.57	1908.98	1928.16	2012.93	1994.6	2170.32	2153.52	1946.47	1960.52	1992.74	2048.26	2255.96	1853.57	1887.2	2020.02	1997.91	2145.97	2197.18	2125.68	2131.68	2018.95	2091.99	2053.34	2053.29	2115.49	1977.2	1885.16	1953.03	2000.85	2044.38	2166.58	2185.29	1869.9	1864.74	1993.93	2142.01	2172.85	2093.63	1958.57	2209.29	1859.89	1848.6	1967.76	2045.01	1952.22
319.735992	2000.87	2091.51	2065.83	2153.07	2141.63	1902.74	1927.44	2010.32	1998.32	2168.77	2152.53	1944.47	1956.48	1987.64	2044.35	2254.77	1851.54	1885.59	2011.21	1994.4	2141.52	2196.91	2118.41	2128.35	2016.72	2086.04	2048.95	2050.03	2116.51	1973.94	1882.64	1952.36	2003.51	2047.54	2161.21	2185.14	1870.62	1866.52	1991.56	2141.53	2176.32	2088.69	1956.28	2206.27	1861.58	1849.49	1965.06	2043.38	1955.47
320.230988	2003.82	2090.98	2066.99	2151.43	2131.66	1900.59	1927.8	2009.76	1995.06	2170.36	2149.99	1944.35	1957.22	1984.1	2042	2256.99	1848.05	1888.3	2021.5	1996.38	2140.98	2191.33	2114.37	2123.24	2012.08	2084.85	2050.81	2053.19	2111.48	1972.82	1883.91	1955.64	2001.77	2048.09	2159.45	2178.61	1874.46	1864.76	1989.45	2138.85	2165.46	2087.88	1957.72	2204.49	1860.36	1845.91	1965.55	2041.42	1951.32
320.726013	1999.01	2088.14	2065.38	2143.75	2131.06	1898.09	1923.67	2006.43	1991.59	2160.99	2144.79	1939.97	1951.28	1983.81	2036.71	2248.84	1846.63	1883.32	2012.69	1991.1	2137.44	2191.14	2112.28	2126.32	2006.24	2082.83	2047.44	2051.62	2107.92	1970.39	1879.84	1948.5	1998.15	2043.79	2162.01	2178.88	1867.27	1862.91	1991.1	2134.69	2163.3	2086.42	1958.87	2202.16	1857.64	1845.74	1960.63	2040.02	1948.54
321.221008	2000.1	2092.17	2064.57	2147.28	2135.98	1899.71	1929.16	2008.2	1992.98	2162.86	2147.92	1943.78	1953.44	1985.69	2040.87	2252.66	1849.48	1887.49	2014.42	1994.31	2141.68	2188.02	2112.04	2124.2	2016.34	2087	2046.37	2051.19	2111.13	1967.92	1880.95	1947	2000.15	2041.74	2159.42	2179.54	1871.03	1863.7	1992.49	2141.37	2167.8	2082.78	1961.64	2201.59	1855.72	1846.15	1963.78	2036.57	1950.47
321.716003	1998.45	2088.12	2071.68	2149.45	2135.16	1902.56	1930.93	2002.19	1997.56	2163.79	2151.37	1945.32	1952.13	1988.43	2034.49	2256.99	1846.52	1884.74	2017.32	1990.53	2139.98	2185.61	2111.64	2122.14	2014.27	2089	2049.97	2049.81	2110.32	1972.5	1885.02	1950.37	2000.57	2041.63	2156.19	2181.99	1868.38	1866.95	1991.28	2143.95	2169.03	2090.15	1956.62	2207.06	1860.76	1846.79	1967.09	2043.71	1954.82
322.212006	2001.33	2088.03	2069.36	2150.53	2136.86	1901.14	1926	2009.2	1998.03	2164.69	2153.81	1943.18	1956.8	1991.23	2045.42	2254.25	1852.02	1884.74	2011.95	1988.64	2141.77	2188.36	2117.51	2125.92	2019.74	2085.51	2048.41	2050.76	2113.27	1975.08	1886.17	1949.96	2001.61	2042.96	2163.15	2186.86	1870.23	1867.63	1993.28	2140.76	2172.83	2091.78	1959.46	2202.83	1859.84	1849.03	1966.4	2043.22	1949.29
322.707001	1998.28	2091.33	2071.2	2143.78	2138.01	1905.82	1929.05	2008.61	1999.52	2165.15	2148.95	1944.33	1956.29	1988.76	2042.86	2253.5	1852.95	1891.98	2017.91	1997.62	2141.36	2189.08	2118.99	2130.22	2018.6	2087.48	2049.64	2052.31	2111.66	1971	1881.82	1952.47	1995.94	2045.56	2161.68	2182.23	1871.16	1864.39	1992.29	2141.8	2170.34	2087.22	1963.47	2202.81	1862.11	1847.18	1965.29	2040.71	1955.02
323.201996	1998.32	2093.15	2071.81	2146.46	2133.66	1902.43	1925.46	2010.82	1995.14	2164.7	2149.13	1945.83	1950.96	1988.65	2046.51	2259.48	1853.54	1885.77	2013.77	1991.41	2146.68	2189.05	2118.24	2124.61	2018.32	2088.78	2050.02	2055.36	2113.65	1973.73	1881.12	1951.81	1997.69	2039.96	2160.7	2180.49	1867.8	1867.32	1991.17	2143.1	2169.26	2091.42	1963.52	2205.09	1856.69	1847.51	1966.71	2041.97	1952.98
323.696991	2000.13	2090.91	2068.23	2149	2136.46	1904.09	1928.54	2001.28	1994.17	2157.55	2146.84	1943.42	1955.69	1985.5	2037.81	2257.18	1848.56	1888.62	2015.33	1990.95	2142.74	2184.67	2114.86	2121.54	2010.99	2086.19	2045.24	2048.97	2108.96	1971.56	1883.08	1953.49	2001.88	2041.89	2159.34	2185.36	1870.01	1866.83	1987.84	2139.46	2163.51	2086.9	1962.02	2208.67	1854.96	1845.23	1959	2040.85	1950.93
324.191986	1999.76	2091.32	2070.59	2144.56	2130.64	1899.11	1922.95	2012.24	1993.53	2160.6	2146.02	1943.55	1955.19	1985.73	2037.14	2251.57	1849.23	1886.3	2013.69	1994.02	2144.41	2181.75	2111.02	2126.57	2013.24	2082.04	2047.9	2048.32	2107.98	1971.55	1880.76	1947.3	1997.88	2040.68	2155.23	2178.48	1867.67	1862.8	1989.3	2140.93	2169.74	2086.73	1956.5	2200.55	1855.76	1847.61	1961.34	2041.44	1948.06
324.687988	1994.99	2086.55	2066.76	2141.72	2133.27	1903.91	1925.25	2006.53	1992.3	2159.5	2147.32	1946.06	1955.89	1989.2	2038.08	2252.01	1851.84	1886	2014.23	1992.13	2139.99	2185.63	2119.5	2127.53	2020.16	2088.09	2049.05	2050.73	2106.52	1970.52	1881.03	1948.41	1998.21	2040.83	2159.4	2178.89	1865.6	1866.08	1993.15	2139.37	2173.23	2083.92	1959.18	2200.67	1859.53	1846.67	1961.21	2038.38	1950.34
325.183014	2001.37	2083.71	2067.26	2147.74	2131.71	1901.27	1926.83	2006.59	1994.4	2160.42	2149.77	1945.17	1956.03	1984	2042.32	2252.8	1851.76	1890.82	2014.09	1990.38	2140.33	2187.59	2120.52	2122.68	2020.25	2087.14	2047.52	2049.94	2111.44	1975.29	1883.48	1948.92	2001.69	2041.65	2158.03	2181.89	1869.73	1867.91	1991.87	2141.98	2173.19	2090.54	1955.3	2201.72	1855.6	1845.93	1961.75	2040.81	1949.91
325.678009	2001.23	2093.23	2068.6	2145.19	2128.75	1900.86	1925.39	2005.73	1993.28	2151.25	2147.35	1941.43	1950.59	1982.95	2040.33	2243.05	1851.2	1885.5	2012.46	1992.58	2131.13	2178.75	2112.35	2122.13	2008.87	2083.56	2047.21	2045.28	2104.38	1970.29	1879.75	1948.59	1997.59	2039.07	2154.88	2176.97	1869.76	1863.96	1993.77	2137.51	2166.91	2082.85	1954.17	2195.23	1857.88	1845.14	1962.4	2040.98	1947.36
326.173004	1998.01	2085.92	2067.54	2141.44	2129.77	1900.81	1923.58	2009.18	1988.32	2154.97	2146.81	1947.8	1952.21	1988.13	2039.57	2246.01	1849.89	1889.77	2016.49	1994.64	2136.49	2186.39	2111.77	2126.28	2012.69	2078.02	2048.41	2049.55	2107.47	1970.6	1878.8	1949.34	1999.81	2036.95	2156.38	2174.66	1870.73	1863.3	1987.53	2137.88	2172.3	2084.59	1956.29	2190.7	1859.16	1850.31	1963.35	2041.74	1951.34
326.667999	1999.18	2089.73	2072	2141.64	2129.5	1899.94	1923.09	2008.94	1992.26	2150.42	2146.36	1943.7	1953.9	1987.09	2041.92	2247.61	1851.94	1887.52	2011.02	1990.95	2138.41	2186.55	2116.83	2120.3	2014.76	2084.71	2044.56	2046.24	2109.92	1974.36	1883.07	1952.63	1996.72	2039.38	2154.43	2180.15	1869.54	1864.13	1996.17	2142.44	2172.39	2084.81	1957.51	2198.58	1859.58	1845.82	1962.23	2037.19	1949.68
327.164001	1993.71	2092.58	2069.11	2146.56	2131.53	1899.92	1925.26	2003.68	1996.9	2157.49	2140.72	1941.88	1951.69	1987.58	2033.89	2254.34	1847.67	1886.72	2011.79	1988.14	2133.9	2183.18	2111.94	2117.8	2015.16	2078.56	2049.11	2038.69	2106.83	1970.69	1879.16	1953.11	1994.77	2038.17	2153.1	2173.54	1867.82	1865.04	1990.96	2133.6	2174.64	2082.15	1957.52	2193.92	1856.59	1847.54	1962.28	2038.07	1948.6
327.658997	2001.5	2087.67	2065.52	2144.76	2126.95	1898.4	1925.06	2004.68	1987.34	2154.27	2147.08	1945.23	1950.64	1985.75	2037.95	2248.49	1844.59	1885.27	2011.78	1994.92	2134.99	2183.07	2108.96	2116.39	2015.19	2083.1	2047.58	2044.9	2110.32	1970.57	1875.24	1948.99	1998.01	2036.03	2149.9	2177.68	1870.64	1860.4	1988.57	2141.25	2172.72	2085.14	1956.65	2192.84	1857.35	1845.01	1962.1	2033.05	1948.52
328.153992	1998.36	2082.6	2066.02	2140.54	2131.14	1899.05	1926.15	2003.11	1990.99	2153.58	2142.08	1942.55	1954.34	1986.16	2039.54	2241.66	1849.65	1886.18	2012.02	1994.44	2136	2177.27	2110.4	2115.49	2015.36	2078.8	2046.97	2046.62	2109.04	1973.6	1876.45	1951.66	1996.91	2037.61	2151.51	2175.56	1869.33	1861.73	1989.38	2141.12	2171.52	2082.1	1956.02	2198.18	1856.84	1842.72	1961.02	2037.54	1948.71
328.648987	2001.33	2086.92	2064.29	2137.42	2127.19	1901.84	1923.09	2009.61	1991.57	2152.19	2144.09	1939.29	1953.48	1984.47	2040.48	2246.22	1850.92	1885.05	2014.72	1988.44	2136.45	2178.18	2110.03	2117.78	2011.24	2081.06	2044.64	2047.15	2107.11	1969	1879.44	1949.54	1996.15	2037.28	2153.03	2174.96	1870.53	1862.31	1991.46	2136.58	2166.68	2082.29	1955.26	2195.36	1858.32	1847.51	1958.86	2032.59	1946.67
329.144012	1997.75	2083.74	2064.71	2138.1	2130.96	1902.58	1922.78	2000.33	1991.73	2152.81	2148.42	1940.71	1953.75	1987.97	2037.05	2245.8	1849.71	1884.68	2009.5	1996.08	2138.35	2181.79	2111.09	2120.06	2010.9	2081.84	2044.45	2045.55	2108.99	1969.07	1878.84	1948.54	2000.84	2035.38	2151.48	2172.31	1867.06	1864.1	1989.59	2136.86	2175.94	2083.44	1957.05	2198.52	1857.42	1847.75	1960.38	2032.49	1944.96
329.640015	1999	2084.15	2068.12	2138.8	2125.33	1898.57	1926.8	2002.28	1990.16	2148.93	2145.9	1941.18	1951.03	1980.67	2032.39	2246.73	1846.71	1887.49	2010.24	1988.1	2133.85	2177.49	2112.41	2113.78	2011.78	2080.64	2045.03	2044.43	2108.26	1970.48	1878.96	1946.44	1995.43	2039.68	2148.59	2179.22	1867.3	1862.46	1987.82	2135.94	2166.57	2079.33	1954.9	2194.69	1857.82	1846.03	1963.15	2036.21	1948.13
330.135010	1999.88	2081.83	2066.2	2143.64	2128.58	1896.93	1924.73	2003.89	1994.76	2151.27	2150.92	1940.94	1956.23	1985.65	2041.91	2246.67	1848.51	1881.93	2010.3	1989.91	2133.6	2176.27	2109.63	2112.87	2016.12	2079.55	2045.93	2044.16	2105.34	1970.33	1878.23	1950.15	1995	2035.04	2153.23	2179.06	1865.43	1862.81	1991.75	2137.97	2168.97	2084.44	1956.05	2192.61	1859.4	1845.81	1961.51	2040.01	1949.15
330.630005	2000.77	2084.69	2061.92	2140.66	2125.15	1900.32	1920.83	2001.35	1989.1	2147.26	2147.5	1939.99	1952.81	1982.56	2036.79	2241.9	1847.44	1886.01	2008.57	1985.92	2135.8	2179.45	2112.68	2118.79	2018.95	2082.04	2044.59	2044.11	2106.76	1972.03	1876.35	1947.36	1993.06	2037.83	2155.42	2174.87	1865.55	1865.41	1990.73	2139.37	2163.4	2078.47	1956.6	2195.4	1855.7	1845.75	1960.51	2036.95	1949
331.125000	1999.28	2087.44	2062.57	2135	2127.93	1895.08	1925.32	2002.82	1991.25	2149.41	2145.64	1941.12	1952.92	1984.5	2039.43	2243.2	1846.59	1884.44	2015.05	1989.81	2129.48	2178.55	2112.64	2113.49	2014.66	2080.64	2045.6	2043.6	2109.24	1969.3	1879.45	1943.26	1999.03	2035.34	2149.31	2172.16	1865.5	1864.95	1991.71	2138.47	2167.44	2080.29	1953.83	2192.31	1856.51	1846.44	1957.58	2031.48	1947.06
331.619995	1991.44	2080.6	2062	2135.32	2122.03	1900.3	1922.53	2001.4	1988.12	2143.33	2148.36	1937.3	1950.48	1980.61	2034.86	2240.36	1848.75	1884.02	2008.25	1985.35	2133.9	2174.25	2108.97	2109.23	2008.84	2077.26	2037.4	2041.73	2105.58	1967.11	1878.42	1944.3	1993.44	2033.57	2144.48	2166.91	1868.75	1860.27	1987.28	2134.02	2165.4	2079.94	1952.23	2189.64	1854.4	1842.68	1961.32	2031.68	1946.9
332.115997	1996.87	2082.24	2063.28	2128.25	2121.86	1898.84	1921.68	2000.32	1990.75	2141.91	2143.45	1939.67	1950.1	1983	2030.42	2244.62	1849.57	1885.2	2007.87	1987.89	2135.51	2172.49	2102.06	2109.84	2010.15	2077.35	2044.17	2043.99	2101.51	1968.89	1880.25	1950.52	1991.03	2031.56	2147.79	2167.64	1865.49	1861.93	1987.11	2128.99	2168.16	2079.17	1952.43	2190.46	1855.1	1842.26	1961.31	2035.49	1944.26
332.610992	1996.14	2079.48	2057.78	2134.18	2115.79	1900.91	1920.5	2001.16	1990.36	2144.23	2142.48	1943.72	1953.66	1981.17	2038.3	2241.37	1846.58	1884.23	2011.38	1991.49	2131.17	2178.07	2101.43	2111.82	2009.37	2081.97	2040.75	2043.22	2102.02	1966.81	1878.07	1946.54	1992.71	2031.38	2146.22	2172.47	1868.59	1862.47	1986.08	2129.57	2166.79	2078.46	1952.67	2187.52	1856.88	1843.28	1959.03	2036.17	1947.58
333.105988	1990.11	2080.54	2058.63	2138.59	2121.65	1896.02	1924.49	2001.57	1988.9	2149.7	2144.07	1937.51	1950.37	1983.12	2037.38	2239.41	1845.61	1882.64	2012.86	1990.33	2131.2	2171.08	2100.9	2118.62	2009.79	2076.22	2039.94	2039.11	2100.37	1969.62	1877.85	1944.97	1997.29	2032.39	2146.71	2168.86	1867.7	1862.57	1986.86	2133.88	2161	2075.42	1951.55	2190.15	1856.26	1843.75	1959.48	2030.04	1944.61
333.601013	1991.9	2079.47	2054.9	2134.96	2119.8	1894.98	1923.32	2000.07	1984.97	2138.2	2140.82	1938.53	1949.12	1976.88	2034.79	2238.91	1845.36	1884.3	2012.45	1983.44	2126.59	2171.64	2105.22	2111.35	2008.34	2073.9	2039.75	2041.27	2102.93	1966	1877.24	1947.81	1995.48	2033.11	2146.58	2170.03	1866.55	1863.29	1984.74	2134.42	2159.18	2077.68	1954.44	2192.52	1856.2	1841.1	1960.34	2028.06	1939.95
334.096985	1991.85	2077.17	2060.14	2137.65	2116.92	1899.42	1920.92	2000.88	1988.5	2143.84	2141.34	1940.8	1949.13	1979.49	2034.13	2237.79	1846.71	1877.33	2010.02	1987.77	2133.32	2171.71	2102.4	2109.46	2010.91	2077.64	2042.81	2041.09	2102.58	1963.1	1875.56	1947.4	1993.67	2029.07	2142.42	2164.6	1869.19	1858.95	1986.87	2130.43	2163.15	2072.93	1945.48	2184.72	1856.04	1841.72	1956.82	2031.45	1941.2
334.592010	1991.16	2078.55	2056.19	2128.31	2116.37	1898.77	1917.17	1999.15	1987.89	2138.11	2140.95	1938.26	1949.97	1981.12	2030.57	2235.2	1845.47	1880.8	2008.98	1984.83	2127.71	2166.03	2099.09	2108.19	2009.34	2074.45	2042.98	2040.26	2094.8	1961.77	1876.6	1943.4	1988.1	2030.06	2143.69	2166.63	1865.66	1860.32	1989.46	2128.13	2159.05	2076.7	1949.43	2182.64	1854.09	1843.51	1956.56	2032	1940.73
335.087006	1991.86	2075.31	2055.26	2133.97	2119.53	1894.73	1923.12	1996.2	1981.19	2136.91	2138.37	1935.56	1947.6	1984.23	2029.54	2242.06	1847.51	1878.3	2006.02	1982.75	2129.13	2168.28	2100.26	2107.17	2005.64	2073.03	2037.64	2041.74	2096.12	1964.97	1874.17	1941.34	1991.15	2033.81	2137.51	2163.89	1867.41	1858.58	1985.71	2132	2161.58	2072.97	1951.17	2179.61	1854.48	1844.85	1959.87	2033.37	1943.32
335.582001	1990.19	2078.28	2059.23	2133.15	2117.48	1900.24	1920.96	2001.56	1987.66	2138.32	2135.06	1938.23	1947.15	1981.59	2034.61	2236.59	1850.17	1883.63	2010.43	1988.33	2128.37	2166.38	2100.86	2109.58	2007.65	2071.2	2038.36	2039.61	2096.44	1963.83	1872.33	1943	1993.85	2029.35	2140.22	2166.23	1865.89	1858.2	1984.16	2130.82	2157.99	2073.6	1949.59	2182.02	1857.58	1843.27	1954.13	2028.36	1938.2
336.076996	1985.33	2080.91	2054.86	2133.6	2112.86	1895.65	1918.85	1999.54	1987.62	2135.11	2141.23	1934.55	1948.29	1978.48	2030.22	2228.14	1844.77	1885.91	2006.39	1983.82	2127.67	2171.32	2099.44	2111.4	2008.39	2069.63	2044.75	2037.21	2092.63	1961.62	1877.27	1937.89	1991.05	2026.94	2140.02	2164.25	1866.81	1858.65	1985.15	2127.95	2165.72	2075.36	1948.98	2181.1	1854.99	1845.04	1955.67	2028.12	1945.46
336.572998	1992.8	2079.78	2060.97	2130.26	2116.54	1895.21	1916.02	2000.35	1983.05	2137.76	2140.38	1939.1	1951.08	1978.63	2034.78	2240.48	1849.64	1882.41	2006.86	1986.05	2133.48	2167.1	2105.21	2110.27	2009.6	2078.03	2043.28	2038.06	2096.27	1966.04	1879.33	1940.95	1989.21	2027.33	2143.49	2167.14	1868.3	1862.64	1985.27	2134.91	2159.63	2074.61	1948.88	2187.08	1854.99	1842.27	1958.66	2027.51	1942.48
337.067993	1989.97	2079.1	2057.46	2130.6	2112.85	1896.94	1919.66	1997.24	1986.9	2136.77	2137.86	1935.96	1945.97	1976.54	2031.05	2241.58	1845.05	1883.11	2005.99	1981.64	2130.4	2169.29	2105.93	2106.71	2006.82	2074.31	2038.16	2039.27	2100.73	1964.55	1870.04	1944.95	1990.91	2027.19	2140.05	2166.97	1866.75	1863.03	1987.16	2132.84	2154.55	2074.84	1950.38	2181.87	1859	1843.74	1958.66	2028.26	1942.02
337.562988	1992.13	2080.21	2059.54	2136.52	2112.16	1898.12	1922.35	1994.57	1983.5	2138.03	2137.92	1938.72	1950.48	1980.7	2033.17	2236.96	1846.18	1881.41	2005.89	1984.57	2128.57	2166.77	2101.05	2104.48	2007.94	2076.44	2042.95	2039.64	2099.41	1959.07	1874.44	1945.3	1995.3	2029.5	2141.13	2165.69	1867.92	1864.66	1987.76	2129.19	2160.59	2074.42	1947.61	2182.83	1853.17	1842.54	1961.86	2031.77	1944.25
338.058014	1990.34	2071.57	2056.33	2130.38	2113.4	1895.39	1918.37	1998.01	1985.59	2136.84	2139.17	1936.53	1951.19	1983.64	2035.06	2233.65	1839.67	1879.83	2005.17	1985.15	2126.34	2162.92	2099.69	2105.65	2008.49	2072.67	2036.5	2035.9	2095.48	1961.66	1877.9	1939.96	1991.55	2028.35	2137.86	2162.86	1866.51	1859.87	1983.25	2134.02	2161.03	2076.5	1948.31	2181.46	1858.43	1843.31	1959.38	2026.84	1938.68
338.553009	1986.03	2076.72	2053.57	2127.63	2111.1	1895.26	1915.78	1994.34	1982.95	2131.6	2130.08	1936.97	1948.39	1978.22	2028.72	2231.99	1846.96	1882.6	2004.61	1979.01	2124.5	2157.7	2099.2	2100.04	2006.83	2072.06	2040.77	2034.44	2094.07	1961.22	1874.71	1941.7	1990.11	2025.2	2137.89	2161.11	1867.39	1859.22	1985.93	2132.02	2156.54	2071.27	1946.81	2175.12	1855.23	1839.56	1953.85	2023.14	1940.21
339.049011	1992.22	2073.31	2056.15	2126.81	2109.55	1892.78	1915.61	1991.46	1985.68	2132.6	2138.31	1937.93	1945.67	1974.56	2027.96	2229.83	1847.05	1876.15	2003.62	1983.8	2123.33	2160.89	2096.84	2101.48	2005.77	2075.37	2037.7	2034.11	2094.06	1960.29	1873.97	1943.44	1986.64	2025.51	2134.2	2158.4	1865.8	1858.41	1982.28	2128.92	2162.85	2074.23	1947.65	2175.84	1853.42	1842.21	1955.59	2021.37	1938.85
339.544006	1985.74	2074.96	2051.84	2124.01	2113.62	1895.28	1918.02	1996.55	1981.94	2133.67	2136.91	1935.49	1944.83	1978.64	2033.19	2229.62	1846.87	1880.26	2004.8	1982.27	2124.35	2163.81	2099.84	2105.72	2005	2073.95	2039.67	2037.5	2094.4	1955.44	1878.46	1941.47	1987.58	2028.76	2133.22	2158.97	1865.69	1861.38	1983.6	2130.22	2162.02	2067.66	1946.81	2185.56	1853.22	1843.04	1954.75	2029.08	1940.97
340.039001	1990.31	2075.1	2052.4	2122.31	2106.14	1890.98	1917.31	1993.48	1981.03	2131.74	2133.58	1934.35	1946.41	1982.1	2025.63	2229.8	1845.6	1878.57	2007.44	1981.36	2124.92	2161.36	2099.7	2100.66	2004.95	2071.41	2034.61	2035.15	2095.28	1962.58	1875.44	1942.23	1984.78	2023.25	2135.98	2160.47	1868.92	1857.93	1981.15	2128.96	2158.54	2068.31	1946.37	2178.8	1854.88	1841.43	1951.79	2028.53	1939.41
340.533997	1990.4	2071.35	2050.11	2128.22	2113.25	1891.57	1916.88	1992.67	1982.93	2133.89	2132.18	1939.62	1948.97	1976.31	2026.97	2222.33	1841.96	1879	2002.45	1980.99	2120.04	2159.59	2093.69	2097.03	2000.31	2067.38	2034.43	2034.48	2091.1	1956.52	1874.57	1943.25	1989.23	2028.75	2138.25	2156.58	1862.2	1858.28	1980.56	2128.2	2161.97	2070.8	1942.48	2177.66	1855.05	1838.38	1952.77	2023.94	1939.45
341.028992	1986.97	2070.05	2049.68	2123.02	2104.43	1893.64	1916.16	1993.84	1982.01	2131.94	2132.43	1935.56	1945.67	1976.12	2027.43	2224.73	1843.34	1879.55	2007.51	1984.59	2122.9	2157.92	2097.7	2105.51	2002.29	2073.09	2040.13	2033.41	2094.84	1956.77	1875.11	1943.43	1989.45	2024.64	2138.31	2154.75	1867.36	1857.12	1978.78	2124.02	2156.54	2068.27	1943.99	2173.13	1855.48	1840.72	1954.34	2025.25	1939.94
341.524994	1987.62	2069.01	2045.43	2126.7	2108.53	1892.05	1916.36	1995.08	1979.62	2128.56	2132.24	1934.35	1944.34	1976.1	2023.97	2223.8	1844.57	1881.5	2002.21	1979.11	2123.52	2153.41	2097.05	2101.8	2005.87	2070.47	2033.82	2032.95	2091.64	1958.11	1876.24	1940.71	1988.89	2023.25	2134.95	2154.74	1867.35	1861.64	1983.49	2127.11	2158.68	2071.13	1949.06	2175.6	1855.42	1840.12	1956.72	2021.71	1938.75
342.019989	1987.97	2074.22	2051.16	2128.82	2108.04	1890.79	1916.06	1995.45	1979.33	2132.07	2136.08	1935.5	1945.71	1978.39	2027.16	2228.59	1846.12	1880.44	2003.13	1983.65	2129.61	2159.3	2099.2	2103.46	2004.77	2071.58	2038.35	2034.98	2089.85	1959.29	1874.49	1941.76	1992.1	2025.34	2133.75	2156.57	1865.48	1859.85	1984.96	2129.53	2160.83	2070.57	1948.66	2183.87	1852.64	1841.63	1953.86	2022.74	1938.73
342.515015	1989.98	2075.72	2055.56	2128.3	2107.69	1894.63	1918.56	1999.26	1985.23	2135.5	2139.4	1935.5	1947.38	1979.09	2030.03	2233.09	1844.13	1879.14	2005.47	1981.56	2127.68	2160.93	2097.13	2104.59	2010.55	2075.25	2040.54	2036.65	2099.92	1959.82	1874.33	1941.68	1990.97	2024.32	2136.92	2159.2	1867.73	1859.19	1983.83	2126.76	2152.34	2066.55	1942.96	2178.72	1853.92	1837.9	1956.56	2023.34	1941.43
343.010010	1982.41	2067.85	2051.4	2126.92	2105.99	1894.16	1920	1999.84	1980.66	2131.33	2136.64	1935.85	1944.18	1972.99	2031.21	2225.98	1842.65	1875.61	2007.77	1982.05	2122.03	2155.57	2092.51	2101.08	2005.62	2074.54	2033.1	2032.72	2090.01	1955.14	1877.53	1942.2	1985.43	2025.07	2131.87	2153.19	1864.19	1860.76	1981.89	2131.48	2159.83	2073.63	1944.27	2177.67	1855.27	1841.82	1955.83	2023.1	1937.89
343.505005	1985.86	2072.64	2051.12	2126.83	2105.65	1895.04	1921.88	1993.64	1984.36	2133.19	2134.34	1934.16	1951.5	1976.12	2024.4	2228.62	1842.38	1884.09	2001.89	1979.36	2123.81	2160.52	2095.69	2100.96	2005.12	2071.73	2036.58	2032.44	2089.15	1957.83	1873.07	1941.17	1989.52	2026.74	2136.74	2157.36	1862.79	1856.98	1978.06	2133.89	2152.98	2068.08	1945.03	2175.48	1853.27	1841.32	1953.22	2019.42	1933.01
344.001007	1990.28	2071.77	2046.27	2124.24	2109.17	1893.16	1914.99	1993.95	1983.25	2130.11	2129.1	1931.57	1943.22	1977.61	2025.05	2226.37	1844.44	1883.77	2005.19	1979.14	2124.18	2156.73	2097.19	2099.62	2001.12	2070.15	2034.83	2034.18	2091.51	1956.6	1873.82	1945.08	1988.31	2026.31	2138.15	2155.78	1862.13	1856.85	1984.74	2127.5	2159.35	2070.16	1940.54	2175.46	1853.41	1840.7	1955.64	2026.63	1939.11
344.496002	1985.44	2074.04	2051.7	2124.91	2108.54	1896.49	1922.09	1994.57	1982.42	2131.31	2138.69	1935.07	1944.14	1980.11	2030.05	2226.97	1845	1877.35	2006.95	1977.52	2127.23	2156.38	2098.87	2097.14	2008.34	2067.63	2035.46	2035.94	2093.37	1958.61	1875.69	1943.23	1987.08	2023.15	2136.26	2149.34	1861.78	1857.56	1983.21	2127.64	2157.66	2071.83	1946.28	2178.37	1853.41	1841.96	1959.72	2023.53	1936.77
344.990997	1994.4	2074.85	2050.58	2127.11	2106.3	1895.44	1918.55	1995.55	1987.11	2131.77	2135.61	1933.99	1948.82	1978.09	2026.51	2227.04	1843.19	1880.81	2004.59	1978.84	2125.98	2160.62	2100.08	2103.89	2006.43	2072.32	2039.81	2032.54	2093.8	1959.44	1874.44	1942.03	1987.82	2026.87	2138.31	2160.12	1866.4	1857.81	1986.67	2136.35	2158.41	2073.1	1945.59	2177.8	1851.36	1838.91	1954.19	2026.83	1940.51
345.485992	1990.91	2076.03	2048.48	2127.15	2103.52	1895.23	1916.32	1993.25	1978.86	2129.35	2133.98	1932.75	1948.67	1976.59	2027.55	2226.57	1843.5	1881.63	2002.02	1981.63	2122.26	2158.3	2092.98	2100.95	2007.05	2073.41	2039.14	2034.66	2090.37	1956.47	1874.84	1944.41	1985.81	2026.55	2130.63	2153.58	1866.08	1856.47	1981.74	2127.87	2153.77	2071.71	1945.08	2174.95	1854.99	1842.09	1955.05	2025.26	1935.57
345.981995	1989.38	2069.16	2049	2122.2	2106.51	1890.43	1915.82	1991.15	1985.18	2131.38	2128.82	1935.28	1944.44	1973.89	2023.02	2229.27	1842.85	1879.27	2004.86	1977.71	2124.36	2152.42	2089.3	2097.32	2002.66	2067.77	2035.39	2031.38	2091.81	1957.91	1874.56	1939.83	1984.08	2023.62	2131.94	2158.61	1863.69	1854.75	1980.59	2124.88	2150.64	2070.03	1940.44	2168.58	1851.98	1840.53	1953.65	2023.17	1930.88
346.476990	1985.76	2067.3	2049.32	2120.74	2102	1891.99	1916.6	1993.1	1976.41	2125.05	2129.98	1934.4	1944.22	1973.66	2021.27	2224.78	1843.06	1878.07	1997.87	1979.18	2117.76	2155.04	2089.58	2094.29	1998.86	2065.21	2031.07	2033.28	2088.34	1950.46	1873.02	1939.11	1987.55	2021.23	2132.92	2151.98	1860.44	1856.07	1976.88	2123.05	2148.15	2068.83	1939.67	2169.11	1850.17	1837.11	1950.52	2018.3	1933.44
346.971985	1985.73	2071.23	2046.52	2123.37	2101.41	1892.01	1915.85	1992.67	1976.88	2128.65	2135.98	1934	1944.27	1973.91	2028.21	2227.25	1841.46	1877.32	1999.05	1982.8	2119.56	2160.3	2089.26	2096.56	2003.63	2072.23	2034.04	2031.45	2090.12	1958.62	1875.49	1940.08	1986.38	2023.96	2135.39	2151.45	1863.29	1855.72	1980.59	2130.79	2151.16	2069.18	1939.39	2171.83	1851.42	1838.33	1952	2022.39	1935.08
347.467010	1985.97	2069.4	2047.94	2120.53	2101.89	1892.59	1912.35	1989.48	1978.86	2128.95	2132.58	1928.07	1943.5	1968.74	2023.41	2225.73	1840.51	1873.92	1996.14	1982.97	2117.37	2151.07	2088.06	2090.49	1994.47	2068.39	2032.81	2030.8	2089.09	1951.69	1869.82	1939.22	1984.74	2024.22	2129.75	2154.3	1862.7	1857.33	1977.22	2125.19	2145.04	2066.34	1942.15	2170.96	1847.71	1835.69	1949.21	2017.37	1933.47
347.962006	1984.46	2064.97	2046.54	2117.51	2099.36	1891.62	1912.85	1989.29	1976.38	2125.34	2131.67	1930.93	1943.9	1972.88	2025.79	2225.26	1843.41	1879.45	2002.11	1977.92	2118.24	2154.22	2088.38	2097	1994.3	2068.32	2030.76	2029.74	2085.67	1948.94	1875.02	1941.03	1983.12	2018.14	2130.48	2148.91	1860.93	1857.28	1980.77	2127.78	2150.1	2066.88	1943.4	2166.91	1852.48	1836.77	1952.4	2013.95	1935.14
348.458008	1980	2069.29	2042.87	2119.56	2100.66	1889.74	1916.5	1989.43	1977.27	2126.6	2128.58	1932.85	1939.66	1973.24	2018.39	2217.46	1840.69	1875.48	2000.55	1971.49	2113.95	2152.05	2088.56	2089.92	1997.7	2060.44	2031.35	2031.95	2087.73	1949.95	1866.96	1935.54	1981.67	2021.55	2125.56	2151.34	1863.68	1854.42	1980.19	2124.19	2151.23	2060.22	1936.21	2170.18	1850.93	1837.68	1947.77	2023.67	1931.26
348.953003	1980.19	2068.28	2044.88	2122.11	2096.88	1885.43	1909.73	1990.93	1974.78	2124.86	2126.62	1930	1939.96	1975.46	2020.74	2219.46	1839.02	1876.05	1998.16	1975.8	2116.33	2152.65	2085.43	2087.27	2000.98	2067.65	2028.46	2032.3	2085.44	1949.1	1871.71	1935.58	1984.3	2021.14	2128.4	2148.75	1863.49	1856.58	1978.21	2124.18	2150.04	2060.78	1942.43	2165.34	1850.06	1835.76	1948.52	2018.47	1930.17
349.447998	1984.76	2068.65	2042.05	2119.45	2098.04	1886.98	1915.46	1990.11	1977.84	2126.03	2128.42	1932.78	1944.13	1975.32	2020.82	2222.33	1841.98	1875.59	1997.87	1980	2120.12	2154.81	2087.61	2097.2	1999.79	2063.86	2036.56	2033.8	2088.61	1954.15	1870.72	1936.37	1982.1	2020.21	2129.02	2149.96	1859.81	1854.71	1977.26	2127.63	2147.81	2065.19	1935.17	2169.64	1850.53	1837.81	1951.99	2020.79	1935.23
349.942993	1984.41	2069.04	2046.52	2125.28	2103.58	1890.7	1914.12	1992.45	1981.12	2128.77	2131.53	1931.88	1949.05	1975.31	2026.77	2223.34	1844.9	1877.61	2003.51	1979.98	2122	2162.08	2090.33	2100.66	2001.9	2065.44	2037.9	2035.08	2089.86	1955.55	1872.73	1941.18	1987.63	2021.8	2133.9	2148.06	1867.06	1859.19	1981.87	2130.64	2148.56	2070.39	1940.67	2176	1856.47	1836.25	1954.78	2020.82	1934.2
350.437988	1983.43	2067.92	2046.56	2118.66	2102.68	1891.58	1911.02	1991.47	1977.67	2127.61	2133.92	1935.44	1940.81	1971.37	2027.93	2221.7	1842.86	1873.27	1998.73	1975.23	2117.9	2157.24	2084.3	2090.26	1996.4	2066.33	2034.67	2031.76	2088.51	1953.05	1874.72	1939.18	1984.88	2020.94	2128.67	2151.9	1863.91	1858.44	1979.98	2121.99	2143.15	2063.67	1940.94	2174.12	1854.06	1837.64	1954.47	2017.29	1932.41
350.933990	1980.97	2065.6	2040.06	2120.74	2102.09	1887.59	1914.32	1991.57	1973.91	2126.02	2129.01	1933.73	1941.21	1975.54	2019.07	2218.17	1841.21	1875.99	2000.01	1977.05	2121.78	2154.43	2084.64	2096.51	2000.55	2063.24	2032.84	2027.58	2084.98	1952.77	1871.64	1941.15	1982.64	2021.22	2129.04	2150.56	1860.94	1860.12	1978.79	2129.64	2146.94	2070.37	1943.74	2169.86	1848.94	1837.08	1947.64	2021.11	1931.42
351.428986	1985.88	2067.66	2042.01	2115.58	2102.89	1890.35	1912.18	1990.21	1978.21	2129.05	2132.32	1931.26	1946.96	1973.78	2024.7	2223.66	1844.07	1878.95	2000.14	1980.26	2120.94	2162.92	2088.09	2099.28	2003.06	2070.07	2031.8	2032.02	2087.41	1952.09	1869.4	1934.51	1980.31	2018.36	2127.65	2153.43	1860.53	1856.77	1982.09	2120.38	2152.99	2064.85	1938.56	2168.06	1848.96	1835.71	1954.31	2016.07	1929.73
351.924011	1979.66	2065.15	2039.8	2112.08	2095.3	1885.2	1911.47	1989.39	1978.31	2123.79	2127.28	1934.05	1939.49	1971.67	2021.87	2213.73	1839.8	1876.56	2001.82	1977.17	2112.46	2153.72	2081.33	2091.67	1995.1	2062.76	2028.76	2028.84	2085.27	1948.94	1868.78	1934.87	1982.64	2018.81	2125.55	2147.22	1860.19	1853.88	1975.43	2121.19	2142.54	2063.93	1934.94	2162.31	1850.65	1834.53	1947.14	2016.61	1928.43
352.419006	1980.48	2065.15	2041.51	2118.13	2100.27	1888.86	1910.29	1987.49	1974.9	2129.26	2134.04	1929.16	1945.18	1971.97	2022.85	2220.49	1840.51	1875.02	1997.78	1976.11	2117.05	2157.76	2083.74	2093.38	1999.78	2066.26	2030.82	2027.47	2085.76	1949.08	1867.31	1933.17	1981.58	2020.96	2125.44	2146.94	1858.4	1856.21	1978.92	2123.61	2142.86	2064.32	1932.62	2164.47	1847.63	1837.29	1948.86	2014.69	1933.2
352.914001	1979.44	2061.26	2042.61	2119.82	2097.3	1889.43	1910.35	1990.16	1976.67	2126.97	2126	1930.28	1939.01	1971.54	2018.42	2218.93	1840.45	1872.22	1996.53	1975.91	2115.55	2149.81	2081.41	2085.98	1997.7	2065.73	2026.38	2024.54	2077.63	1946.31	1866.47	1934.96	1977.41	2017.35	2123.96	2146.58	1859.65	1855.09	1978.46	2121.59	2144.19	2060.44	1934.46	2163.13	1848.24	1834.49	1946.54	2016.43	1931.92
353.410004	1980.18	2062.96	2037.91	2116.83	2099.15	1888.8	1909.19	1987.12	1973.83	2123.53	2121.53	1927.74	1939.62	1969.42	2016.24	2218.12	1836.08	1870.43	1994.92	1975.2	2115.95	2151.07	2080.03	2088.05	1992.13	2062.81	2027.89	2025.31	2082.22	1950.74	1871.03	1937.73	1980.69	2021.28	2130.76	2147.74	1859.85	1853.5	1974.4	2123.5	2137.07	2058.46	1933	2162.55	1847.64	1836.14	1944.74	2018.48	1926.69
353.904999	1983.62	2058.79	2038.55	2115.47	2096.19	1889.98	1911.46	1988.25	1976.68	2118.4	2125.85	1929.31	1942.19	1972.76	2020.1	2218.55	1840.2	1870.84	1996.72	1973.98	2114.69	2154.61	2080.07	2090.09	1994.38	2064.58	2026.71	2030.52	2080.74	1950.95	1868.12	1937.41	1981.95	2018.4	2127.59	2144.65	1858.64	1852.21	1976.74	2122.98	2142.72	2057.47	1932.87	2163.21	1849.44	1833.45	1948.54	2014.33	1926.31
354.399994	1977.28	2069.38	2039.05	2120.35	2098.51	1887.16	1906.43	1992.17	1979.43	2133.59	2133.13	1930.04	1943.33	1970.32	2015.36	2214.1	1838.84	1874.5	1999.73	1973.25	2112.1	2155.85	2077.22	2095.43	1992.59	2063.69	2029.61	2029.07	2080.12	1948.33	1867.04	1931.2	1982.31	2018.2	2127.9	2144.99	1861.1	1856.34	1976.44	2128.09	2141.05	2064.84	1932.52	2166.41	1847.22	1838.04	1943.21	2016.43	1929.69
354.894989	1982.81	2059.31	2038.7	2115.52	2094.61	1889.92	1911.46	1990.11	1974.2	2129.25	2121.35	1931.05	1941.52	1969.61	2015.25	2215.98	1840.98	1875.05	1997.56	1971.29	2115.2	2150.57	2080.03	2090.6	1994.89	2064.64	2029.53	2027.71	2080.16	1947.17	1869.57	1933.19	1981.12	2020.96	2122.83	2145.54	1859.47	1857.38	1976.14	2123.05	2145.14	2061.73	1933.35	2160.21	1850.03	1836.78	1950.8	2020.07	1930.68
355.390015	1981.64	2066.41	2042.18	2115.78	2095.93	1891.18	1907.43	1990.53	1977.39	2132.41	2129	1929.52	1941.52	1973.79	2027.67	2220.72	1838.9	1874.67	1997.91	1979.13	2116.78	2155.86	2085.17	2093.2	1991.51	2066.06	2024.63	2031.16	2084.98	1949.37	1873.75	1937.01	1982.24	2020.15	2127.38	2146.1	1856.12	1853.66	1977.43	2124.22	2139.84	2060.83	1938.69	2166	1849.76	1833.16	1947.44	2017.48	1929.29
355.885986	1985.55	2061.44	2041.28	2112.1	2096.91	1890.37	1912.5	1988.7	1977.26	2126.37	2123.36	1929.25	1942	1975.71	2022.88	2218.62	1837.57	1873.08	1995.17	1974.47	2116.93	2154.27	2087.2	2088.01	1990.37	2062.79	2027.5	2028	2080.02	1948.75	1867	1936.31	1982.47	2017.29	2127.48	2144.61	1862.65	1855.4	1978.45	2118.08	2139.63	2058.44	1935.44	2165.03	1847.65	1835.05	1945.76	2015.47	1932.35
356.381012	1986.19	2061.93	2036.7	2119.01	2097.05	1889.12	1908.49	1988.93	1976.56	2131.37	2134.76	1932.72	1938.84	1973.55	2024.53	2223.03	1841.48	1875.38	1996.07	1974.47	2116.33	2156.61	2081.24	2094.43	1992.55	2064.63	2029.69	2032.35	2082.35	1946.61	1869.02	1939.1	1980.96	2020.64	2129.85	2143.01	1859.15	1855.62	1975.1	2120.4	2134.18	2060.49	1935.29	2167.7	1849.53	1834.04	1947.74	2022.03	1924.04
356.876007	1980.35	2058.11	2031.16	2114.64	2101.47	1892.1	1912.34	1988.3	1974.37	2124.64	2129.15	1930.3	1940.43	1967.6	2011.76	2215.5	1838.35	1873.29	1993.98	1977.69	2117.96	2153	2081.65	2085.85	1991.9	2063.65	2020.9	2028.03	2084.68	1942.95	1868.79	1932.22	1980.11	2018.13	2126.39	2142.3	1861.32	1854.67	1975.05	2121.65	2141.55	2063.94	1930.86	2164.75	1847.77	1832.76	1947.23	2020.63	1928.15
357.371002	1980.12	2061.16	2042.98	2113.18	2096.46	1889.59	1911.98	1991.13	1975.12	2133.11	2126.9	1927.42	1939.64	1974.27	2017.04	2219.58	1837.09	1870.63	1998.65	1973.75	2115.94	2154.86	2077.4	2089.19	1986.91	2063.47	2026.83	2028.59	2079.54	1947.94	1868.42	1934.6	1985.43	2018.39	2129.93	2141.43	1862.22	1853.38	1976.36	2123.73	2139.34	2062.37	1931.1	2170.17	1846.39	1834.67	1949.87	2020.63	1924.06
357.865997	1980.58	2062.27	2037.62	2118.38	2102.77	1889.3	1917.23	1986.47	1981.48	2132.68	2128.21	1929.81	1937.82	1969.31	2019.38	2220	1837.58	1876.93	1999.04	1975.55	2115.82	2163.06	2083.05	2097.23	1993.25	2067.96	2025.48	2031.79	2079.63	1947.11	1873.09	1935.68	1984.78	2019.31	2133.47	2153.14	1860.15	1852.51	1977.77	2125.65	2136.57	2061.89	1938.8	2166.24	1849.36	1836.24	1950.72	2020.42	1930.08
358.362000	1981.87	2061.64	2035.23	2117.79	2094.37	1889.82	1912.79	1987.55	1980.8	2133.54	2126.45	1931.83	1942.82	1971.28	2021.75	2219.75	1838.12	1876.33	2003.94	1971.67	2111.28	2158.91	2080.19	2094.03	1996.93	2060.28	2024.28	2027.75	2081.31	1948.54	1866.58	1935.55	1979.42	2017.7	2124.81	2140.18	1862.84	1854.55	1979.18	2122.78	2137.51	2062.22	1933.02	2167.36	1846.26	1836.95	1947.94	2015.54	1924.21
358.856995	1978.07	2060.95	2036.95	2113.75	2094.41	1889.19	1913.37	1984.65	1974.97	2131.69	2131.08	1930.07	1941.43	1965.99	2013.91	2220.17	1841.9	1872.41	2000.96	1974.52	2114.91	2157.71	2079.64	2090.72	1991.84	2061.14	2018.59	2025.35	2079.24	1942.8	1866.84	1935.17	1980.28	2015.83	2128.66	2143.65	1861.27	1851.35	1976.85	2118.87	2135.47	2060.4	1929.29	2160.65	1848.06	1837.76	1946.28	2015.33	1926.28
359.351990	1977.34	2056.29	2031.52	2112.37	2093.54	1889.08	1909.3	1985.09	1975.01	2135.39	2122.95	1929.78	1941.44	1972.54	2012.51	2215.43	1836.24	1870.87	1995.98	1973.34	2112.54	2155.31	2076.18	2093.83	1988.41	2062.2	2023.3	2023.4	2076.9	1940.74	1868.64	1934.69	1977.6	2014.98	2127.07	2143.42	1855.68	1852.01	1971.45	2115.2	2132.87	2060.05	1928.95	2160.71	1844.29	1834.15	1946.23	2017.46	1923.88
359.846985	1982.28	2059.09	2032.71	2111.5	2089.13	1889.39	1908.23	1984.32	1975.74	2133.71	2124.53	1929.5	1941.98	1968.39	2013.19	2214.94	1835.79	1872.38	1993.41	1972.78	2111.83	2159.31	2080.21	2091.35	1988.14	2059.63	2023.67	2027.37	2078.32	1944.01	1863.89	1929.3	1979.07	2014.22	2123.17	2135.25	1857.53	1851.78	1972.74	2118.82	2129.33	2056.7	1928.26	2157.68	1843.2	1833.82	1944.87	2014.59	1921.2
360.342987	1980.1	2061.31	2034.1	2113.34	2093.41	1889.19	1913.32	1984.39	1973.43	2130.66	2127.64	1925.28	1943.35	1969.39	2019.82	2207.58	1836.63	1870.32	1996.54	1974.96	2107.9	2158.95	2073.55	2090.48	1989.36	2055.97	2019.28	2026.62	2081.02	1942.65	1867.09	1933.5	1981.28	2015.91	2126.23	2140.94	1856.69	1853.12	1976.34	2122.41	2135.41	2054.12	1930.48	2165.86	1847.79	1834.8	1946.67	2013.97	1921.31
360.838013	1975.95	2053.63	2040.87	2111.04	2090.7	1883.67	1910.66	1981.76	1973.18	2132.11	2122.01	1925.36	1941.39	1965.67	2015.78	2211.48	1837.11	1872.96	1995.3	1971.87	2105.6	2155.62	2076.96	2084.65	1985.25	2057.32	2019.58	2029.4	2076.39	1939.7	1867.21	1933.9	1978.25	2015.4	2118.1	2139.33	1857.76	1846.35	1974.15	2119.21	2131.96	2054.93	1930.64	2159.52	1845.59	1829.08	1943.42	2009.63	1920.46
362.171997	1957.11	2037.62	2002.1	2096.34	2103.51	1891.65	1885.35	1974.48	1958.36	2142.84	2126.63	1927.64	1949.93	1977.56	2027.9	2239.33	1838.59	1873.09	1993.61	1979.65	2108.68	2166.35	2089.57	2102.18	1987.32	2071.75	2018.89	2031.05	2085.24	1950.53	1865.86	1933.72	1984.69	2020.21	2130.21	2146.62	1859.88	1855.81	1981.03	2128.07	2140.75	2064.63	1935.79	2164.31	1848.41	1841.59	1950.37	2025.58	1926.4
362.666992	1978.07	2061.95	2036.13	2116.38	2092.08	1889.17	1906.63	1983.36	1973.02	2141.99	2128.05	1931.2	1943	1975.82	2018.49	2219.05	1835.33	1870.13	1993.34	1971.92	2115.04	2161.45	2076.97	2088.03	1986.94	2060.86	2025.84	2025.13	2082.24	1940.48	1865.06	1935.3	1979.13	2016.44	2121.28	2142.65	1858.31	1852.95	1977.15	2122.43	2140.03	2059.24	1930.69	2165.23	1844.47	1833.42	1947.92	2017.98	1922.26
363.161987	1984.96	2067.36	2039.61	2119.51	2099.68	1889.86	1909.82	1989.16	1977.08	2143.44	2130.82	1931.13	1941.92	1970	2023.09	2223.31	1835.81	1871.03	1997.46	1972.03	2116.5	2160.76	2077.92	2088.27	1991.66	2067.39	2028.23	2033.49	2086.27	1946.13	1867.88	1933.62	1982.31	2018.02	2134.13	2143.29	1860.19	1855.56	1977.52	2123.1	2139.16	2060.29	1936.24	2171.37	1843.65	1833.18	1948.1	2017.49	1926.14
363.657013	1980.09	2061.87	2040.13	2120.48	2095.26	1888.55	1908.89	1990.52	1975.67	2146.44	2135.16	1926.94	1942.57	1971.31	2017.14	2221.61	1837.35	1872.38	1997.37	1972.94	2113.68	2161.43	2078.24	2093.24	1988.23	2066.12	2025.94	2029.87	2085.63	1943.65	1867.96	1934.33	1983.71	2017.24	2128.34	2141.64	1860.91	1853.65	1980.38	2122.1	2128.8	2059.2	1931.48	2165.26	1844.84	1830.64	1949.7	2015.44	1926.97
364.153015	1979.79	2063.53	2041.78	2117.76	2097.07	1887.19	1907.05	1987.62	1977.95	2148.64	2130.41	1930.99	1943.31	1973.75	2022.61	2219.09	1837.85	1873.76	1995.53	1973.38	2117.15	2164.09	2078.97	2091.65	1988.36	2067.56	2025.6	2032.69	2080.39	1946.12	1868.13	1932.13	1986.27	2019.54	2131.63	2144.95	1858.1	1852.17	1980.63	2123.89	2143.67	2060.41	1933.23	2170.49	1845.13	1829.41	1947.2	2019.72	1921.8
364.648010	1982.38	2060.25	2040.51	2109.1	2096.9	1888.38	1905.36	1990.79	1976.02	2145.28	2130.97	1932.44	1939.07	1972.42	2017.93	2216.74	1835.62	1868.47	1997.25	1973.91	2112.48	2162.92	2080.55	2093.95	1994.83	2067.81	2029.88	2031.85	2078.75	1944.43	1869.67	1935.16	1983.63	2018.02	2132.45	2146.72	1854.53	1853.47	1976.89	2126.87	2139.93	2058.56	1929.89	2163.57	1843.32	1831.72	1948.05	2019.53	1919.86
365.143005	1981.24	2065.14	2038.03	2115.23	2097.71	1889.31	1911.02	1992.66	1974.55	2145.57	2132.94	1932.15	1941.44	1973.5	2022.57	2218.01	1835.6	1873	1996.65	1974.2	2119.05	2165.86	2078.19	2091.71	1996	2061.22	2028.95	2033.4	2086.13	1941.05	1868.91	1932.64	1984.85	2019.1	2132.82	2146.3	1858.65	1854.26	1978.46	2127.63	2142.77	2062.54	1932.83	2166.54	1847.19	1835.33	1947.51	2017.09	1923.68
365.638000	1980.97	2059.87	2038.06	2119.84	2090.85	1889.47	1908.78	1989.23	1976.69	2148.97	2127.06	1931.23	1938.29	1968.64	2020.09	2215.62	1837	1873.01	1994.66	1976.42	2114.47	2168.74	2076.93	2089.68	1988.53	2060.01	2026.72	2029.76	2079.78	1940.5	1865.78	1931.6	1977.87	2014.65	2125.12	2140.98	1857.9	1855.11	1975.81	2125.52	2138.73	2057.94	1929.35	2162.31	1844.13	1834.24	1945.43	2017.29	1919.71
366.134003	1974.96	2058.11	2037.47	2115.67	2088.29	1886.48	1906.76	1985.77	1973.62	2144.95	2126.66	1931.96	1941.24	1969.94	2015.17	2213.89	1833.09	1875.23	1994.44	1975.84	2114.42	2164.23	2071.72	2087.47	1986.26	2060.09	2022.87	2030.97	2080.53	1939.4	1864.99	1930.94	1981.03	2017.2	2129.89	2138.81	1856.59	1851	1974.08	2124.27	2133.22	2060.3	1929.74	2163.93	1842.47	1833.7	1944.1	2014.87	1921.64
366.628998	1977.63	2057.85	2032.17	2118.26	2097.77	1884.1	1908.84	1986.83	1976.02	2152.42	2127.79	1929.18	1938.82	1970	2015.4	2211.26	1831.14	1874.2	1995.43	1968.8	2111.22	2168.01	2073.87	2087.2	1993.23	2063.63	2025.5	2031.75	2080.06	1941.54	1866.93	1932.73	1979.86	2017.3	2124.13	2138.16	1856.45	1852.62	1974.21	2120	2133.86	2057.1	1926.23	2158.93	1846.42	1828.68	1945.47	2016.74	1917.43
367.123993	1978.34	2058.7	2031.34	2108.07	2093.26	1886	1908.08	1985.99	1972.19	2150.37	2121.82	1929.4	1940.35	1967.18	2014.11	2215.01	1836.43	1872.57	1995	1977.52	2112.3	2171.03	2071.18	2086.73	1986.19	2058.02	2021.46	2028.15	2076.52	1943.22	1865.51	1935.07	1978.99	2017.71	2133.33	2137.47	1857.53	1850.22	1977.46	2121.63	2135.78	2057.1	1926.53	2162.95	1844.53	1831.07	1944.05	2014.95	1917.84
367.618988	1977.05	2059.75	2028.76	2111.31	2090.62	1884.24	1905.15	1987.04	1973.99	2156.23	2124.33	1933.35	1941.56	1972.79	2018.42	2213.54	1834.21	1874.39	1989.01	1973.4	2115.57	2172.57	2071	2090.27	1989.85	2064.74	2020.34	2031.99	2080.14	1940.67	1865.74	1932.45	1985.07	2017.11	2130.3	2135.3	1859.39	1851.69	1973.72	2120.71	2131.02	2053.64	1925.94	2161.85	1844.06	1831.93	1949.9	2017.8	1916.87
368.114014	1980.11	2059.7	2032.7	2116.74	2095.84	1886.85	1909.69	1987.77	1974.59	2152.77	2125.75	1931.11	1939.95	1974.15	2012.3	2212.67	1833.12	1872.41	1995.43	1971.41	2109.55	2167.49	2074.48	2090.02	1982.66	2059.97	2017.47	2029.68	2073.88	1939.64	1869.33	1926.77	1981.15	2014.72	2128.98	2136.18	1861.1	1849.69	1971.87	2123.26	2128.99	2055.58	1927.93	2161.48	1842.06	1829.51	1940.82	2015.8	1915.31
368.609985	1976.53	2059.88	2030.29	2116.7	2091.44	1883.78	1904.29	1984.51	1971.26	2155.53	2121.54	1928.23	1941.93	1967.09	2017.77	2214.85	1833.83	1871.44	1995.37	1969.96	2114.14	2168.96	2070.15	2087.45	1988.66	2063.41	2024.12	2030.48	2075.26	1937.21	1864.65	1930.86	1977.28	2015.22	2120.73	2138.81	1857.59	1854.77	1970.05	2125.88	2125.91	2058.11	1926.26	2160.69	1842.91	1829.88	1946.44	2015.86	1914.98
369.105011	1972.76	2055.89	2028.71	2114.43	2088.08	1882.36	1903.56	1985.41	1972.92	2147.8	2122.52	1926.69	1939.66	1963.76	2011.52	2206.74	1830.85	1870.16	1990.42	1970.67	2108.42	2164.36	2069.64	2086.58	1983.85	2061.1	2018.36	2025.02	2074.11	1936.31	1867.78	1930.5	1979.93	2012.14	2123.72	2140.33	1856.75	1849.64	1971.87	2116.65	2121.08	2053.98	1924.87	2160.98	1843.7	1826.73	1943.36	2014.72	1915.77
369.600006	1973.47	2059.55	2031.13	2116.88	2087.99	1880.68	1905.23	1981.75	1975.98	2150.7	2125.56	1927.72	1941.52	1969.54	2014.86	2210.14	1836.69	1871.11	1995.15	1973.52	2112.72	2168.98	2071.53	2084.4	1986.4	2054.76	2022.73	2030.37	2074.68	1939.23	1865.36	1931.03	1976.86	2015.22	2122.41	2132.63	1859.87	1849.22	1976.25	2116.14	2124.4	2050.54	1924.37	2161.31	1847.02	1829.87	1945.55	2014.42	1918.37
370.095001	1974.43	2051.38	2027.25	2111.93	2085.69	1883.13	1904.62	1983.68	1971.61	2150.65	2118.79	1924.86	1942.7	1965.43	2013.39	2207.61	1836.25	1865.36	1994.57	1970.7	2108.92	2165.87	2063.62	2086.66	1981.57	2058.74	2013.46	2022.89	2073	1933.77	1864.2	1929.03	1978.17	2019.03	2122.49	2135.46	1855.19	1846.63	1974.86	2115.99	2127.07	2054.91	1923	2158.99	1841.06	1831.7	1942.76	2011.81	1912.65
370.589996	1970.14	2055.58	2029.86	2109.89	2090.44	1884.14	1907.32	1982.82	1974.6	2156.66	2123.69	1923.05	1944.46	1968.88	2011.64	2206.51	1834.74	1867.42	1991.32	1970.74	2106.05	2166.67	2068.79	2085.55	1984.15	2062.81	2017.32	2035.52	2072.13	1937.18	1865.9	1931.47	1984.43	2011.89	2121.73	2131.77	1856	1848.13	1973.11	2114.79	2124.3	2051.18	1924.17	2152.36	1844.36	1828.19	1938.02	2011.16	1915.15
371.085999	1976.83	2047.86	2019.94	2104.13	2086.26	1881.85	1903.83	1980.53	1971.31	2152.7	2120.37	1928.6	1937.57	1963.45	2007.88	2201.86	1833.79	1867.6	1990.02	1973.27	2107.17	2163.94	2069.21	2082.61	1975.47	2058.16	2021.48	2028.67	2075.57	1931.82	1864.76	1926.25	1977.4	2012.56	2118.25	2133.81	1855.41	1847.98	1969.08	2116.26	2123.13	2050.78	1918.92	2155.99	1841.34	1827.8	1939.81	2011.25	1909
371.580994	1972.25	2050.85	2022.71	2103.99	2086.6	1883.21	1902.95	1980.3	1973.81	2153.68	2119.42	1926.46	1939.13	1969.24	2008.46	2206.26	1835.48	1866.99	1991.06	1967.2	2102.28	2167.35	2066.01	2082.57	1979.87	2057.72	2018.38	2027.99	2071.95	1931.31	1862.23	1929.97	1973.74	2013.16	2129.64	2134.12	1857.01	1847.9	1971.66	2115.13	2124.4	2051.25	1924.08	2159.48	1838.77	1828.93	1942.2	2011.8	1914.1
372.075989	1975.09	2052.21	2025.5	2109.48	2083.86	1883.58	1901.22	1982.02	1973.63	2156.07	2117.75	1924.71	1937.64	1967.42	2012.24	2207.45	1831.61	1870.05	1990.69	1970.22	2105.81	2168.14	2067.12	2080.25	1980.33	2059.78	2016.08	2024.82	2068.71	1932.21	1860.33	1930.2	1976.12	2016.94	2124.58	2128.86	1858	1850.5	1970.61	2116.69	2123.48	2053.86	1923.33	2158.84	1845.24	1828.33	1945.23	2012.92	1914.27
372.571014	1973.44	2051.24	2032.27	2110.87	2089.98	1884.71	1899.24	1987.83	1969.79	2164.16	2120.05	1927.61	1941.4	1967.55	2010.84	2210.66	1833.62	1865.63	1991.69	1970.4	2111.66	2175.49	2070.41	2084.3	1979.69	2059.53	2017.34	2026.03	2066.75	1928.97	1866.78	1930.8	1977.88	2012.83	2124.31	2132.94	1854.6	1846.47	1968.33	2118.51	2117.43	2053.39	1922.3	2157.27	1842.37	1830.26	1942.4	2012.59	1911.07
373.066010	1972.22	2056.8	2025.67	2111.79	2087.94	1883.95	1904.17	1981.91	1969.37	2159.62	2114.01	1922.47	1940.94	1963.7	2014.66	2209.25	1832.67	1868.98	1988.93	1972.99	2103.74	2167.14	2068.55	2080.18	1975.4	2059.99	2015.94	2026.05	2069.58	1934.47	1860.47	1926.72	1973.74	2011.11	2124.52	2135	1853.97	1845.87	1972.34	2112.13	2117.83	2044.08	1924.24	2161.02	1840.49	1829.24	1940.82	2014.61	1912.34
373.562012	1972.77	2057.43	2021.79	2111.35	2085.92	1881.88	1905.89	1982.64	1969.48	2157.16	2117.87	1925.18	1936.15	1964.92	2006.61	2205.64	1833.05	1870.57	1989.88	1969.21	2106.31	2167.83	2063.37	2083.21	1976.84	2054.45	2014.57	2030.72	2071.07	1929.45	1862.37	1926.04	1975.25	2009.57	2123.41	2131.28	1853.62	1851.91	1972.2	2115.52	2120.92	2049.02	1917.06	2158.12	1842.1	1829.1	1943.59	2009.02	1914.42
374.057007	1974.2	2051.95	2023.58	2111.77	2086.71	1884.69	1904.13	1985.04	1972.81	2162.17	2115.62	1923.5	1939.17	1965.38	2011.08	2208.58	1835.21	1866.99	1993.14	1971.6	2108.44	2168.37	2067.48	2086.68	1980.31	2054.48	2014.43	2024.1	2066.99	1930.97	1861.7	1927.25	1975.26	2013.62	2124.91	2133.22	1856.25	1850.76	1970.15	2113.83	2126	2051.37	1920.2	2161.28	1838.79	1828.35	1942.38	2012.13	1911.68
374.552002	1972.29	2053.66	2026.92	2105.94	2085.6	1883.98	1902.07	1985.43	1969.3	2154.58	2119.97	1923.03	1939.39	1964.76	2012.18	2205.55	1830.48	1867.98	1988.4	1969.46	2099.68	2172.11	2063.63	2084.65	1977.77	2053.26	2016.93	2030.86	2070.55	1926.86	1861.1	1929.19	1977.7	2011.94	2123.64	2132.75	1852.64	1846.95	1968.84	2110.83	2114.16	2048.78	1917.79	2156.07	1841.16	1824.17	1938.65	2013.41	1911.86
375.046997	1972.89	2049.71	2022.29	2107.48	2082.82	1882.73	1905.55	1985.67	1972.23	2167	2120.68	1926.58	1937.53	1963.66	2013.28	2206.74	1836.33	1869.16	1993.89	1970.39	2109.1	2170.65	2062.14	2085.55	1982.72	2058.8	2014.4	2028.09	2069.28	1930.03	1863.06	1927.84	1974.09	2013.35	2121.59	2130.39	1860.35	1845.12	1968.69	2115.69	2122.5	2049.47	1916.03	2154.47	1841.2	1826.32	1942.39	2011.81	1910.96
375.541992	1972.86	2050.67	2024.79	2105.52	2086.79	1882.54	1902.41	1982.12	1971.33	2160.68	2116.6	1926.79	1934.08	1962.85	2014.76	2203.17	1830.26	1864.66	1987.66	1965.05	2102.7	2168.32	2064.23	2076.1	1976.46	2059.28	2015.31	2022.57	2065.56	1929.98	1863.25	1921.3	1971.06	2008.17	2118.56	2123.75	1851.42	1842.67	1970.21	2115.65	2116.12	2045.25	1916.47	2153.94	1841.84	1824.25	1937.93	2005.6	1906.23
376.037994	1973.16	2052.02	2023.7	2110.65	2083.1	1881	1902.59	1983.62	1974.79	2163.64	2114.37	1922.93	1940.09	1967.33	2011.53	2203.1	1834.33	1865.85	1994.55	1969.88	2104.27	2170.67	2065.15	2079.52	1979.38	2057.86	2014.18	2029.57	2068.71	1930.22	1861.25	1926.48	1976.11	2013.84	2126.86	2129.71	1854.42	1845.79	1967.67	2111.33	2115.29	2047.38	1919.45	2157.23	1840.17	1827.81	1941.33	2012.13	1909.29
376.532990	1973.03	2046.43	2016.32	2103.46	2086.19	1880.89	1902.15	1984.99	1970.62	2163.47	2112.9	1924.68	1937.11	1964.52	2005.67	2200.88	1831.9	1867.37	1989.39	1968.71	2101.99	2171.68	2058.27	2079.16	1980.62	2054.16	2008.65	2027.14	2068.22	1925.39	1863.64	1925.7	1975.9	2012.94	2125.18	2129.21	1853.14	1849.5	1967.62	2115.77	2115.39	2046.83	1916.37	2156.52	1842.85	1825.82	1936.44	2012.55	1908.39
377.028015	1972.79	2058.01	2023.13	2108	2080.82	1884.5	1904.34	1985.07	1972.36	2171.03	2117.63	1925.44	1935.44	1964.8	2011.34	2203.47	1834.43	1870.76	1991.03	1968.99	2108.42	2171.05	2068.38	2087.24	1977.83	2059.44	2015.86	2027.52	2069.21	1931.19	1860.3	1925.25	1976.85	2012.91	2123.81	2130.28	1851.5	1847.27	1971.18	2112.35	2115.06	2051.23	1919.72	2154.78	1840.6	1827.22	1940.21	2013.97	1911.48
377.523010	1971.02	2051	2018.62	2109.66	2077.01	1881.67	1899.19	1981.02	1975.79	2169.51	2113.95	1926.07	1936.22	1965.16	2007.34	2207.73	1833.24	1864.92	1992.01	1968.16	2103.67	2172.31	2062.43	2081.38	1981.02	2055.63	2014.79	2028.08	2067.06	1927.31	1862.9	1929.72	1975.18	2015.54	2121.3	2131.78	1851.04	1848.46	1967.4	2114.38	2121.91	2044.27	1917.4	2152.96	1839.81	1825.73	1941.16	2006.82	1909.35
378.018005	1973.15	2050.64	2022.36	2104.57	2087.15	1883.7	1902.45	1981.2	1973.17	2165.84	2115.1	1926.14	1938.42	1964.87	2010.12	2204.24	1831.17	1865.42	1989.16	1967.28	2102.2	2172.45	2063.09	2080.95	1977.05	2051.88	2009.68	2024.98	2066.2	1929.67	1861.83	1923.34	1973.13	2011.68	2117.68	2125.68	1851.61	1845.43	1966.21	2111.01	2120.82	2044.9	1915.56	2158.12	1839.26	1826.15	1939.94	2007.11	1907.06
378.514008	1971.74	2047.15	2019.95	2101.97	2080.14	1878.63	1897.53	1978.34	1967.56	2158.99	2109.76	1921.01	1936.72	1961.24	2002.56	2201.22	1829.42	1868.59	1984.97	1965.68	2098.64	2169.35	2056.15	2072.59	1976.57	2050.33	2008.17	2021.2	2063.63	1922.49	1858.51	1924.72	1972.48	2009.06	2116.24	2123.85	1853.01	1845.56	1966.75	2113.27	2113.77	2042.08	1909.94	2152.72	1839.52	1822.46	1938.6	2009.26	1902.97
379.009003	1969.76	2047.23	2016.91	2105.76	2077.95	1882.65	1901.8	1976.43	1968.98	2165.67	2115.87	1923.42	1935.97	1963.95	2005.39	2203.07	1829.83	1864.71	1984.63	1968.13	2099.55	2166.01	2056.35	2076.48	1977.08	2055.45	2012.49	2024.07	2060.72	1930.01	1861.62	1926.88	1974.17	2008.63	2119.37	2124.25	1850.45	1845.24	1966.79	2110.84	2119.55	2044.52	1914.19	2149.08	1837.69	1825.09	1937.99	2007.92	1908.1
379.503998	1973	2042.07	2017.03	2101.26	2077.88	1878.95	1903.66	1979.44	1966.58	2161.27	2112.9	1925.75	1936.11	1959.6	2005.58	2196.9	1833.72	1864.2	1988.98	1967.71	2100.99	2169.59	2058.32	2073.72	1975.04	2056.03	2008.16	2020.19	2063.16	1925.43	1858.16	1926.84	1970.71	2007.47	2115.89	2121.87	1853.53	1844.42	1966.76	2111.34	2113.36	2038.43	1912.44	2144.4	1839.91	1826.39	1937.35	2010.04	1903.69
379.998993	1972.89	2046.79	2019.61	2100.11	2079.36	1878.85	1899.06	1983.61	1969.08	2159.42	2112.6	1926.23	1938.23	1960.91	2010.18	2202.62	1831.05	1866.01	1987.76	1968.88	2099.13	2170	2059.16	2069.55	1973.75	2053.61	2011.54	2024.84	2060.35	1923.47	1859.02	1923.48	1972.77	2009.35	2117.27	2125.39	1851.73	1846.24	1968.05	2112.09	2116.45	2046.74	1909.19	2150.64	1836.49	1823.74	1936.55	2003.85	1908.29
380.494995	1968.6	2043.66	2015.56	2099.29	2077.65	1882.45	1898.09	1980.88	1973.66	2159.03	2105.44	1920.13	1937.02	1958.44	2006.91	2194.61	1831.53	1867.3	1986.57	1967.6	2094.48	2161.94	2054.56	2076.41	1974.58	2053.02	2009.54	2023.43	2063.84	1926.57	1861.51	1925.22	1970.39	2013.56	2119.98	2124.96	1850.94	1844.75	1966.51	2110.56	2116.54	2040.08	1917.92	2152.84	1840.81	1825.41	1935.81	2006.79	1906.35
380.989990	1967.41	2043.66	2019.73	2104.16	2075.85	1876.39	1902.37	1978.55	1967.9	2162.8	2108.47	1926.75	1934.96	1957.06	1999.47	2195.15	1829.51	1863.29	1991.42	1967.67	2098.06	2167.03	2055.69	2075.91	1970.04	2052.37	2006.55	2022.7	2057.39	1925.2	1861.37	1923.44	1969.93	2008.05	2114.73	2122.25	1850.03	1846.01	1962	2105.62	2114.87	2036.79	1912.79	2145.78	1837.04	1823.54	1939.31	2006.41	1901.8
381.484985	1969.48	2046.2	2018.07	2100.83	2080.02	1877.9	1898.52	1976.06	1967.98	2161.88	2113.41	1920.79	1937.69	1966.01	2007.76	2198.63	1828.73	1863.84	1987.08	1967.44	2097.92	2168.73	2054.79	2073.97	1976.02	2054.21	2009.54	2024.8	2063.56	1923.49	1858.2	1922.36	1975.04	2011.24	2116.28	2124.58	1850.17	1842.93	1963.08	2111.39	2116.41	2041.54	1913.96	2143	1835.83	1824.72	1936.7	2006.93	1902.04
381.980011	1967.49	2047.85	2015.94	2105.16	2076.4	1880.28	1901.66	1979.09	1970.14	2165.32	2112.27	1920.82	1939.36	1959.97	2006.7	2198.23	1826.43	1863.16	1984.06	1962.22	2096.02	2166.14	2056.23	2070.87	1972.05	2052.76	2006.5	2019.3	2063.29	1923.04	1857.62	1924.23	1970.33	2008	2115.64	2120.77	1848.32	1841.37	1961.28	2107.44	2111	2044.83	1912.53	2147.41	1833.89	1824.25	1937.49	2003.42	1906.95
382.475006	1965.48	2046.85	2011.74	2100.73	2074.49	1878.96	1901.08	1981.55	1968.26	2164.39	2112.54	1927.9	1934.64	1961.29	2005.68	2200.34	1827.54	1860.8	1986.13	1963.35	2099.97	2169.53	2056.58	2072.08	1975.61	2053.88	2005.48	2020.42	2063.66	1920.65	1858.22	1925.33	1971.03	2007.39	2113.55	2121.26	1849.86	1846.55	1967.48	2108.96	2117.81	2039.34	1908.67	2150.04	1833.61	1822.58	1935.45	2003.23	1899.06
382.970001	1966.64	2043.55	2010.26	2104.86	2069.83	1879.03	1896.59	1974.91	1966.77	2163.09	2111.7	1922.57	1931.65	1958.7	2004.64	2194.82	1830.41	1864.14	1984.88	1963.4	2097.03	2161.88	2053.54	2072.12	1968.94	2048.19	2003.87	2021.74	2060.26	1921.36	1857.85	1922.21	1972.3	2004.19	2115.35	2118.88	1848.21	1839.9	1964.72	2105.91	2113.29	2042.35	1909.21	2144.35	1837.58	1821.15	1932.14	2007.32	1899.23
383.466003	1965.22	2045.56	2014.38	2098.24	2072.75	1878.49	1896.59	1981.11	1968.21	2163.98	2108.87	1921.22	1938.04	1960.14	2006.8	2191.21	1828.54	1863.86	1984.59	1964.96	2094.56	2164.1	2052.19	2072.1	1974.31	2049.92	2010.61	2024.35	2061.91	1922.57	1856.79	1925.95	1972.34	2006.79	2111.38	2117.42	1850.59	1845.58	1963.49	2107.6	2111.1	2035.9	1910.42	2146.75	1835.18	1826.36	1933.34	2000.46	1901.39
383.960999	1967.32	2042.17	2010.73	2096.72	2071.32	1876.73	1897.93	1978.36	1965.82	2162.25	2105.39	1917.68	1928.61	1956.86	2001.85	2189.6	1825.45	1861.24	1986.28	1963.15	2093.32	2167.44	2050.5	2066.32	1972.83	2048.14	2004.11	2019.57	2060.32	1922.99	1855.47	1920.63	1965.69	2004.69	2111.77	2116.62	1847.56	1839.5	1961.07	2103.13	2107.65	2034.22	1910.37	2143.31	1836.41	1820.91	1936.5	2001.39	1901.85
384.455994	1970.42	2039.49	2011.09	2100.83	2073.76	1878.06	1897.64	1976.1	1962.79	2167.81	2109.07	1919.75	1928.77	1960.74	2000	2194.51	1827.15	1861.94	1984.98	1964.48	2094.74	2169.24	2047.34	2069.12	1971.45	2052.54	2000.37	2023.79	2050.91	1917.36	1855.61	1923.12	1969.61	2004.63	2111.56	2112.57	1849.05	1844.52	1965.31	2104.98	2105.73	2036.93	1907.44	2140.06	1833.73	1818.18	1933.95	2001.26	1902.97
384.950989	1962.56	2042.77	2009.29	2097.58	2069.49	1878.68	1898.68	1975.55	1966.52	2161.37	2105.4	1920.23	1929.45	1957.39	2005	2194.25	1828.8	1861.95	1986.96	1959.76	2094.5	2164.3	2051.37	2075.68	1968.55	2049.57	2003.86	2022.14	2055.49	1919.02	1860.81	1919.09	1967.53	2007.71	2110.53	2111.19	1847.08	1839.67	1958.49	2100.39	2103.53	2035.07	1903.74	2141.86	1835.23	1821.58	1932.58	2004.89	1895.46
385.446991	1966	2037.17	2005.41	2093.81	2061.78	1878.3	1895.89	1973.74	1966.7	2162.19	2104.58	1919.53	1934.23	1953	1995.26	2184.44	1825.99	1862.59	1982.08	1961.16	2088.85	2164.47	2046.35	2067.6	1968.69	2042.82	1999.25	2020.84	2056	1916.17	1855.85	1917.28	1965.48	1999.51	2111.11	2106.45	1846.15	1840.02	1959.63	2096.92	2102.39	2031.75	1903.45	2135.09	1833.73	1820.71	1936.97	2002.86	1898.36
385.941986	1958.55	2029.96	2002.37	2093.69	2064.31	1876.11	1898.33	1969.22	1965.76	2158.13	2098.73	1917.18	1931.43	1951.18	1996.36	2182.5	1825.56	1862.86	1981.64	1959.93	2081.58	2162.25	2042.99	2067.69	1967.9	2043.73	1999.78	2017.2	2047.95	1912.92	1855.26	1916.03	1968.08	2004.25	2108.78	2104.66	1844.14	1837.6	1955.75	2094.09	2095.23	2027.92	1897.87	2130.14	1833.57	1815.61	1928.97	1997.35	1895.29
386.437012	1961.71	2029.02	1995.13	2088.6	2054.31	1873.76	1892.37	1968.75	1959.99	2153.65	2090.83	1916.21	1927.3	1951.19	1989.55	2172.72	1821.36	1861.55	1975.3	1959.85	2079.53	2153.81	2035.33	2059.16	1956.32	2038.07	1988.08	2012.23	2045.85	1905.99	1852.69	1913.34	1963.79	2000.44	2101.65	2102.37	1843.55	1837.17	1956.56	2093.44	2084.64	2021.37	1891.24	2131.96	1829.62	1818.65	1927.03	1993.3	1886.56
386.932007	1948.42	2020.38	1986.05	2078.42	2052.74	1871.78	1891.71	1968.22	1955.12	2145.26	2086.48	1906.58	1922.04	1947.89	1984.56	2162.21	1823.44	1855.26	1974.77	1952.81	2070.97	2147.14	2030.6	2053.47	1951.63	2031.08	1982.8	2006.98	2029.93	1897.39	1851.06	1907.19	1960.28	1991.71	2095.21	2089.49	1842.96	1832.74	1949.25	2080.43	2082	2010.55	1886.47	2114.11	1826.19	1809.82	1926.37	1989.45	1880.47
387.427002	1943.9	2015.43	1977.32	2073.1	2042.7	1865.57	1888.02	1958.28	1946.9	2133.31	2076.71	1909.36	1919.5	1937.83	1975.12	2154.91	1816.16	1848.36	1971.91	1954.01	2068.24	2138.59	2019.54	2046.82	1946.33	2020.2	1974.36	1996.41	2024.69	1888.56	1843.51	1905.76	1954.18	1986.99	2082.29	2074.82	1837.05	1826.72	1944.81	2072.88	2072.02	2004.4	1876.92	2107.14	1823.9	1806.38	1918.59	1984.41	1873.15
387.923004	1943.11	2011.11	1974.99	2069.74	2037.68	1861.41	1882.4	1955.12	1945.21	2122.33	2069.12	1901.75	1914.08	1932.74	1968.96	2149.77	1814.41	1844.09	1962.94	1943.41	2058.74	2130.6	2010.12	2041.48	1934.19	2015.09	1973.56	1996.12	2018.2	1888.02	1844.12	1899.52	1947.44	1983.33	2077.21	2072.97	1830.68	1822.93	1936.17	2065.34	2059.56	1997.65	1878.74	2102.41	1818.42	1804.9	1913.39	1975.65	1866.35
388.417999	1939.7	2002.88	1969.61	2058.67	2030.19	1859	1876.99	1944.33	1936.32	2111.84	2055.06	1895.99	1910.77	1925.88	1966.59	2142.01	1809.44	1841.02	1958.61	1935.88	2045.3	2117.62	2006.4	2034.08	1926.81	2007.78	1965.16	1985.95	2009.73	1884.79	1839.09	1895.31	1943.66	1975.97	2066.65	2068.32	1832.34	1820.72	1928.58	2056.66	2057.33	1985.68	1864.58	2094.83	1814.7	1800.85	1908.03	1970.93	1866.22
388.912994	1932.07	1996.1	1961.66	2046.38	2024.46	1852.69	1871.37	1940.17	1931.71	2103.02	2050.72	1888.92	1903.75	1924.78	1958.3	2129.95	1806.54	1835.87	1950.02	1934.8	2043.23	2107.86	1998.4	2030.86	1922.71	2001.57	1956	1979.09	2003.12	1879.51	1833.5	1891.8	1936.31	1966.63	2062.74	2054	1825.15	1818.67	1923.73	2051.39	2049.94	1981.96	1862.87	2086.65	1812.74	1796.58	1906.64	1963.39	1860.54
389.407990	1927.7	1994.5	1959.66	2043.3	2022.09	1851.68	1866.82	1937.3	1932.04	2095.2	2051.09	1887.64	1900.02	1917.42	1955.74	2118.8	1804.28	1834.89	1945.43	1924.91	2033.53	2099.13	1996.17	2022.14	1916.49	1997.21	1955.6	1974.47	1996.45	1878.3	1829.67	1887.7	1930.7	1961.87	2058.68	2051.98	1823.36	1817.31	1925.23	2049.11	2049.43	1983.68	1857.4	2081.17	1811.49	1795.94	1903.64	1962.68	1859.71
389.903015	1924.88	1986.57	1953.23	2039.55	2014.42	1845.78	1866.08	1930.5	1924.99	2090.33	2043.86	1879.96	1898.74	1912.1	1949.64	2113.39	1803.13	1830.6	1937.88	1927.82	2032.45	2094.12	1994.91	2019.59	1913.11	1990.03	1951	1969.11	1993.34	1873.73	1830.66	1881.43	1924.09	1956.8	2049.86	2045.16	1820.04	1806.55	1916.85	2043.2	2044.03	1974.81	1856.8	2072.89	1806.7	1794.07	1897.27	1955.05	1855.1
390.398987	1920.88	1983.46	1954.28	2037.17	2014.14	1842.9	1863.09	1928.55	1924.87	2082.45	2036.56	1879.04	1896.1	1913.27	1949.48	2112.65	1801.94	1828.51	1941.59	1926.45	2027.89	2090.02	1988.72	2015.51	1906.81	1988.63	1946.83	1967.38	1992.59	1868.27	1824.83	1881.69	1927.85	1957.72	2046.57	2041.78	1817.46	1808.49	1917.73	2030.68	2043.34	1971.79	1856.46	2067.94	1806.96	1793.97	1897.8	1955.22	1857.65
390.894012	1917.36	1977.94	1949.69	2033.79	2007.44	1842.08	1864.21	1924.79	1919.87	2081.68	2034.79	1879.8	1892.63	1909.02	1940.57	2106.34	1799.45	1825.78	1934.77	1917.4	2022.77	2082.68	1984.92	2009.08	1905.33	1982.54	1940.25	1958.45	1986.45	1867.74	1826.46	1879.4	1922.52	1952.89	2044.79	2038.46	1816.8	1808.03	1910.17	2036.31	2034.11	1968.76	1851.3	2067.03	1803.74	1788.85	1896.1	1950.73	1851.14
391.389008	1912.06	1976.36	1943.36	2022.24	2005.85	1840.2	1856.84	1927.21	1915.65	2072.94	2027.87	1873.95	1890.25	1900.25	1939.44	2101.99	1793.1	1823.17	1931.61	1911.75	2017.28	2080.87	1981.34	2005.89	1898.75	1980.59	1938.26	1958.93	1978.64	1866.89	1821.26	1877.17	1917.03	1947.13	2037.32	2031.19	1813.15	1804.43	1910.78	2025.95	2025.84	1968.84	1847.6	2062.7	1803.17	1788.51	1889.9	1948.78	1849.01
391.884003	1908.55	1969.1	1940.12	2021.13	2003.39	1835.13	1857.38	1920.9	1912.6	2066.21	2023.86	1870.35	1885.19	1898.38	1937.52	2093.42	1793.79	1822.66	1926.02	1910.88	2014.3	2073.13	1976.23	2002.15	1895.84	1976.41	1933.77	1956.98	1978.57	1859.68	1818.46	1873.36	1916.5	1943.02	2033.91	2027.98	1811.73	1805.05	1904.32	2018.71	2026.26	1961.4	1844.49	2053.85	1798.56	1784.3	1883.95	1936.42	1845.2
392.378998	1902.03	1968.55	1933.06	2019.5	1995.09	1835.07	1854.61	1916.83	1910.14	2061.57	2021.71	1869.47	1885.3	1895.39	1931.89	2091.58	1794.89	1821.65	1925.49	1910.04	2008.33	2069.4	1974.86	2004.86	1895.86	1971.46	1931.03	1951.59	1973.29	1858.57	1818.12	1870.66	1906.09	1942.01	2026.6	2024.25	1811.36	1800.44	1901.62	2013.74	2018.32	1958.24	1840.72	2047.87	1799.16	1784.3	1886.24	1938.8	1840.26
392.875000	1900.17	1962.97	1936.48	2012.01	1995.14	1832.37	1850.72	1912.09	1906.39	2055.73	2015.73	1868.65	1881.13	1893.9	1933.72	2088.41	1787.95	1818.45	1927.2	1905.08	2000.25	2058.58	1975.89	1995.91	1888.54	1968.37	1929.64	1946.64	1973.41	1855.17	1816.47	1869.76	1910.89	1937.52	2025.35	2017.7	1807.34	1801.25	1898.1	2011.12	2019.32	1953.89	1839.39	2045.59	1797.3	1784.9	1882.02	1934.5	1845.23
393.369995	1895.45	1962.61	1925.88	2008.01	1986.47	1832.81	1851.39	1911.83	1903.24	2056.37	2010.95	1865.18	1881.91	1891.07	1930.08	2079.64	1787.79	1817.55	1917.83	1904.51	1998.51	2056.7	1963.31	1986.82	1887.86	1962.56	1925.04	1941.62	1965.42	1853.01	1812.74	1866.7	1906.89	1936.43	2019.43	2016.65	1804.29	1796.4	1899.27	2009.58	2012.06	1949.55	1833.06	2040.83	1794.86	1781.37	1878.88	1930.82	1838.07
393.864990	1897.78	1957.98	1925.19	2003.87	1989.39	1828.8	1844.61	1907.27	1901	2044.6	2010.56	1858.64	1881.21	1890.33	1922.18	2074.02	1785.83	1813.93	1916.25	1899.44	1993.78	2052.72	1959.5	1987.22	1883.52	1965.59	1922.11	1940.99	1962.98	1850.4	1809.83	1863.63	1906.22	1933.21	2022.21	2011.21	1806.8	1795.16	1893.96	2004.74	2009.59	1943.56	1832.12	2037.29	1793.06	1777.97	1879.32	1928.76	1829.97
394.359985	1888.15	1952.42	1924.02	1999.89	1983.93	1829.03	1842.87	1904.68	1898.93	2038.76	2002.2	1861.34	1873.43	1883.54	1923.45	2066.73	1785.17	1810.22	1916.63	1895.4	1987.16	2046.19	1954.47	1983.2	1879.59	1954.34	1920.68	1936.22	1959.19	1848.35	1809.79	1860.43	1902.77	1928.04	2008.86	2007.16	1799.72	1795.24	1890.27	2000.04	2005.88	1939.59	1832.98	2034.36	1792.88	1777.33	1875.24	1927.28	1829.09
394.855011	1893.36	1946.76	1918.96	1997.96	1976.73	1823.88	1840.39	1900.95	1893.11	2036.22	1998.09	1857.73	1870.72	1881.97	1917.03	2066.27	1784	1809.24	1909.23	1892.21	1985.81	2043.21	1956.21	1977.08	1875.27	1951.08	1918.29	1933.17	1951.14	1846.11	1811.82	1860.35	1900.61	1924.69	2008.43	2004.5	1800.45	1793.97	1887.28	1994.56	1999.94	1938.62	1830.84	2025.68	1789.53	1777.88	1870.72	1924.84	1831.79
395.351013	1887.13	1947.13	1916.31	1989.2	1976.18	1824.94	1841.43	1898.56	1896.96	2028.93	1992.6	1854.58	1872.9	1879.46	1911.59	2060.34	1784.24	1809.84	1907.47	1895.62	1984.96	2040.14	1952.14	1977.19	1875.21	1949.88	1913.93	1933.17	1950.67	1844.72	1806.83	1855.52	1894.85	1921.8	2007.97	1999.61	1799.51	1789.47	1886.84	1991.77	1996.7	1930.94	1830.71	2021.55	1790.31	1773.78	1869.96	1917.45	1824.6
395.846008	1884.92	1942.99	1913.2	1986.05	1970.95	1822.05	1835.95	1897.72	1890.77	2022.2	1989.07	1852.12	1871.11	1877.27	1908.82	2056.4	1783.45	1808.59	1904	1890.99	1979.16	2025.62	1947.4	1974.58	1870.01	1943.54	1909.93	1923.95	1943.98	1843.96	1802.28	1852.87	1892.68	1920.33	1999.44	1992.28	1800.2	1787.84	1883.48	1988.28	1999.34	1935.59	1825.35	2022.48	1788.08	1773.85	1871.44	1920.18	1826.78
396.341003	1884.45	1940.68	1911.01	1983.12	1965.88	1817.54	1832.92	1893.32	1886.12	2019.32	1987.66	1851.1	1863.79	1875.78	1909.09	2049.73	1778.29	1807.4	1902.58	1885.53	1976.92	2024.06	1944.22	1970.49	1867.22	1943.86	1907.43	1922.22	1943.19	1837.2	1804.77	1850.75	1888.77	1918.49	1996.4	1990.12	1797.34	1788.11	1880.79	1981.88	1993.53	1923.31	1822.43	2015.35	1783.16	1773.32	1866.67	1915.23	1822.92
396.835999	1878.26	1937.1	1905.09	1977.64	1966.13	1818.12	1832.65	1888.67	1883.52	2013.26	1982.29	1848.52	1863.9	1868.12	1901	2045.43	1776.62	1798.41	1898.24	1886.24	1968.74	2017.24	1937.81	1966.66	1863.4	1934.42	1907.13	1915.97	1937.87	1836.97	1800.4	1849.34	1887.59	1914.18	1987.4	1980.61	1792.57	1784.62	1873.59	1978.88	1991.25	1922.56	1819.15	2007.05	1782.95	1770.73	1861.64	1905.79	1823.42
397.332001	1875.88	1925.1	1904.43	1979.27	1957.88	1815.89	1828.21	1888.29	1881.28	2007.64	1973.37	1844.4	1856.11	1868.23	1897.43	2037.18	1776.4	1799.72	1894.73	1880.26	1966.22	2013.73	1936.43	1963.59	1862.55	1930.17	1903.3	1918.95	1929.86	1835.01	1798.49	1849.79	1884.42	1908.57	1985.6	1979.57	1793.64	1784.08	1872.28	1971.54	1987.43	1917.66	1819.32	2003.86	1781.95	1766.85	1860.12	1906.51	1821.12
397.826996	1870.33	1927.9	1898.73	1975.55	1953.51	1812.18	1827.48	1883.76	1877.32	2004.5	1972.36	1842.1	1858.74	1864.06	1896.3	2028.57	1774.82	1799.99	1889.62	1876.03	1967.57	2008.57	1932.93	1960.21	1860.01	1927.07	1897.89	1912.23	1929.17	1828.74	1798	1842.6	1879.82	1904	1975.82	1975.89	1788.84	1782.66	1870.42	1970.44	1979.25	1914.71	1815.72	2003.45	1780.85	1768.59	1857.52	1904.72	1817.17
398.321991	1866.62	1926.32	1896.95	1967.79	1952.99	1811.15	1827.27	1881.85	1879.07	1996.26	1965.74	1839.53	1853.52	1863.8	1892.01	2025.92	1773.94	1794.83	1886.11	1876.33	1959.91	2003.9	1927.1	1955.6	1855.65	1929.21	1897.11	1908.52	1925.83	1828.5	1796.82	1843.25	1880.07	1903.43	1979.24	1973.02	1789.41	1780.67	1867.49	1964.26	1979.2	1913.91	1814.85	1997.83	1778.4	1767.01	1856.95	1901.49	1816.34
398.816986	1873.14	1921.61	1897.81	1967.01	1950.77	1810.19	1826.27	1879.59	1877.13	1993.01	1962.58	1835.82	1855.33	1859.68	1891.05	2021.48	1769.22	1795.11	1888.98	1871.44	1950.29	1997.9	1924.89	1950.73	1853.29	1923.85	1892.39	1905.86	1922.73	1827.76	1793.33	1841.33	1877.55	1899.56	1975.71	1969.31	1790.27	1780.54	1865.13	1962.62	1974.61	1908	1809.51	1995.13	1778.19	1763.32	1856.24	1898.8	1811.76
399.312012	1868.19	1918.52	1892.73	1962.22	1944.64	1808.36	1826.2	1877.38	1870.54	1987.77	1964.77	1840.07	1853.73	1859.72	1891.16	2016.62	1770.62	1793.47	1885.75	1870.47	1950.14	1992.52	1920.56	1950.82	1852.43	1920.87	1890.74	1902.07	1921.56	1825.3	1791.07	1837.76	1875.96	1893.43	1971.71	1964.24	1786.3	1778.89	1867.37	1958.33	1976.49	1906.23	1813.27	1993.6	1775.26	1764.59	1852.79	1892.41	1813.51
399.808014	1866.19	1917.29	1885.89	1957.52	1943.1	1805.45	1821.36	1873.34	1871.19	1986.08	1954.17	1835.5	1851.66	1857.94	1882.58	2013.66	1765.49	1793.66	1881.55	1868.69	1948.87	1991.34	1915.93	1946.28	1847.23	1918.93	1886.01	1902.2	1918.17	1823.99	1793	1838.93	1869.27	1894.21	1968.41	1958.97	1785.9	1777.79	1862.15	1949.92	1969.32	1905.5	1805.51	1982.71	1775.49	1761.95	1849	1893.18	1810.37
400.303009	1860.13	1913.58	1885.68	1955.66	1939.21	1803.82	1819.19	1870.39	1871.58	1983.35	1955.33	1830.08	1846.7	1853.26	1886.65	2008.08	1766.94	1791.25	1878.99	1867.93	1942.65	1990.11	1916.27	1944.82	1847.39	1912.1	1887.76	1897.3	1915.31	1819.65	1793.29	1837.22	1868.3	1893.96	1965.28	1961.25	1781.66	1777.07	1860.5	1946.55	1968.45	1898.87	1805.22	1978.19	1772.58	1761.63	1846.59	1890.65	1806.01
400.798004	1858.79	1912.18	1884.73	1949.19	1936.61	1802.51	1817.31	1869.99	1865.28	1981.57	1944.5	1828.71	1845.11	1852.57	1880.58	2005.34	1770.38	1791.32	1880.22	1864.61	1935.98	1984.27	1909.28	1942.63	1847.4	1908.25	1885.35	1895.78	1908.69	1818.41	1787.87	1832.91	1868.31	1890.02	1959.33	1954.3	1782.68	1771.85	1859.19	1947.39	1967.8	1896.41	1805.68	1977.12	1772.29	1761.88	1848.41	1890.32	1804.6
401.292999	1860.71	1900.85	1882.96	1950.46	1934.51	1798.11	1816.93	1865.44	1866	1975.23	1944.32	1827.65	1840.32	1848.25	1879.64	1996.05	1763.62	1790.18	1876.18	1861.63	1935.13	1974.9	1910.76	1940.86	1843.5	1909.11	1879.45	1893.11	1903.57	1817.08	1788.52	1833.7	1863.9	1886.71	1954.23	1949.33	1780.75	1772.35	1855.61	1942.6	1962.38	1892	1800.54	1976.96	1772.32	1759.13	1843.71	1886.58	1804.38
401.787994	1852.98	1902.04	1873.35	1944.58	1926.65	1801.21	1813.11	1862.23	1862.91	1966.19	1937.59	1827.03	1842.8	1849.71	1874.83	1993	1763.2	1789.57	1871.8	1861.23	1931.95	1970.36	1909.24	1931.58	1841.45	1903.31	1876.93	1886.35	1900.9	1813.29	1784.69	1829.27	1863.49	1884.67	1954.64	1943.2	1777.93	1771.12	1850.31	1939.28	1955.81	1888.11	1800.02	1967.78	1769.16	1755.12	1841.47	1879.66	1801.71
402.283997	1855.1	1898.35	1872.06	1943.69	1925.39	1799.47	1814.39	1863.17	1859.22	1964.26	1939.43	1824.63	1839.49	1846.55	1871.03	1992.21	1761.15	1785.58	1872.91	1858.03	1931.18	1972.55	1902.65	1934.34	1837.86	1896.27	1876.6	1887.97	1898.65	1813.25	1785.36	1830.55	1861.53	1882.63	1952.52	1939.22	1777.41	1768.45	1851.98	1930.75	1953.43	1885.86	1796.71	1968.56	1768.84	1753.59	1840.26	1877.71	1798.42
402.778992	1852.38	1894.21	1873.62	1937.37	1925.51	1799.59	1813	1862.49	1859.12	1962.61	1935.94	1819.97	1840.58	1843.11	1868.14	1989.38	1761.19	1785.64	1869.44	1858.26	1925.04	1969.86	1903.17	1928.14	1834.91	1897.64	1877.54	1886.49	1897.62	1812.99	1780.57	1827.18	1855.46	1881.19	1946.58	1940.31	1773.97	1766.33	1848.87	1931.62	1957.25	1884.17	1798.5	1964.94	1768.57	1754.95	1838.18	1880.23	1795.78
403.273987	1850.12	1894.27	1871.03	1935.49	1921.73	1798.65	1811.66	1856.39	1855.27	1958.75	1930.73	1821.52	1839.14	1839.77	1870.99	1987.3	1758.27	1786.87	1865.72	1854.43	1923.34	1960.83	1899.75	1925.77	1836.62	1893.22	1873.07	1880.9	1895.59	1809.49	1780.34	1825.67	1856.9	1879.76	1948.54	1934.11	1773.76	1767.57	1843.49	1929.32	1956.34	1882.5	1793.61	1964.74	1766.86	1753.53	1836.03	1879.04	1797.92
403.769012	1849.37	1896.58	1866.18	1939.29	1915.89	1798.34	1809.71	1857.89	1854.37	1958.37	1934.07	1819.51	1837.29	1837.91	1864.79	1988.81	1758.93	1784.07	1864.36	1853.68	1921.24	1963.83	1897.03	1921.65	1833.57	1891.35	1869.87	1877.69	1894.77	1809.33	1779.44	1822.45	1856.25	1876.1	1943.43	1934.71	1778.16	1768.48	1844.98	1927.03	1946.2	1883.56	1794.36	1964.54	1766.47	1754.97	1835.74	1873.58	1799.79
404.264008	1848.08	1891.64	1867.47	1930.5	1915.84	1793.34	1808.46	1854.57	1853.85	1954.04	1925.03	1817.14	1836.01	1836.3	1865.3	1978.36	1759.46	1783.27	1861.25	1851.21	1916.08	1956.83	1892.95	1924.16	1828.4	1888.31	1868.72	1876.31	1888.67	1807.03	1780.72	1821.4	1853.68	1874.09	1940.92	1931.21	1775.66	1765.52	1839.34	1922.49	1948.93	1879.34	1795.78	1954.46	1765.62	1750.32	1835.89	1870.2	1794.27
404.760010	1845.04	1889.01	1863.54	1926.52	1910.85	1793.68	1803.73	1853.94	1848.54	1944.47	1922.4	1815.36	1833.91	1832.4	1861.01	1975.34	1755.77	1779.68	1861.67	1845.79	1911.96	1952.28	1892.43	1919.07	1830.15	1887.66	1863.66	1873.42	1883.85	1804.73	1783.71	1817.01	1851.83	1869.68	1934.24	1926.04	1772.68	1766.17	1841.74	1917.97	1947.64	1876.92	1792.11	1954.76	1762.27	1750.8	1831.2	1868.03	1794.12
405.255005	1840.68	1881.09	1860.62	1930.98	1909.99	1789.24	1803.88	1851.59	1847.62	1945.31	1922.85	1814.22	1832.29	1833.85	1861.06	1970.51	1756.8	1780.17	1857.01	1848.38	1910.92	1952.33	1891.12	1918.97	1827.51	1883.95	1860.66	1874.4	1884.27	1801.64	1778.31	1815.57	1850.87	1869.42	1936.13	1923.22	1771.5	1761.43	1842.46	1914.81	1943.71	1876.59	1790.41	1951.48	1759.7	1750.62	1831.71	1862.39	1790.02
405.750000	1838.25	1881.85	1859.03	1919.55	1906.84	1789.4	1804.67	1845.91	1847.17	1940.06	1916.89	1812.9	1830.46	1831.8	1858.97	1966.55	1752.94	1776.89	1853.93	1843.26	1908.1	1945.08	1886.67	1911.36	1823.44	1877.83	1859.15	1872.2	1878.71	1800.17	1773.64	1817.11	1847.43	1865.03	1926.34	1916.78	1769.12	1760.4	1832.68	1909.73	1939.86	1869.53	1789.17	1945.9	1760.31	1748.76	1825.9	1864.1	1790.45
406.244995	1838.08	1881.55	1856.43	1918.15	1903.63	1787.5	1799.77	1846.14	1847.62	1934.89	1915.96	1809.01	1829.99	1831.61	1852.87	1962.68	1752.78	1777.19	1854.61	1842.66	1903.65	1939.36	1879.76	1908.11	1822.47	1878.39	1859.58	1863.87	1876.1	1799.37	1776.04	1809.51	1843.85	1861.5	1925.75	1917.91	1768.32	1762.14	1831.06	1906.61	1945.28	1866.52	1783.73	1943.74	1759.74	1745.06	1826.72	1858.05	1788.09
406.740997	1835.91	1874.53	1857.7	1913.89	1902.24	1787.81	1800.37	1840.92	1841.97	1937.08	1908.55	1807.32	1825.08	1827.97	1854.24	1963.39	1753.93	1773.99	1851.2	1837.97	1900.45	1937.74	1880.04	1905.38	1820.68	1874.01	1857.72	1861.75	1871.94	1799.08	1776.5	1808.36	1841.48	1861.39	1922.41	1913.7	1767.91	1758.76	1829.2	1904.63	1941.32	1870.1	1785.3	1936.6	1755.76	1746.82	1823.18	1859.51	1784.39
407.235992	1833.23	1872.28	1850.89	1911.01	1893.91	1782.51	1797.35	1839.68	1839.28	1929.52	1906.54	1803.15	1823	1825.53	1852.46	1954.2	1750.66	1772.89	1848.65	1835.94	1898.49	1934.47	1876.76	1904.43	1817.28	1869.7	1854.59	1860.88	1869.17	1796.12	1772.12	1811.11	1839.06	1856.76	1916.21	1910.01	1765.63	1755.12	1830.82	1899.39	1934.33	1860.58	1783.04	1933.48	1757.04	1745.62	1819.84	1853.73	1782.17
407.730988	1831.68	1870.08	1851.23	1908.34	1898.74	1783.5	1794.43	1840.69	1837.4	1924.3	1902.72	1803.76	1822.56	1824.66	1847.68	1950.04	1749.89	1772.25	1845.98	1834.59	1891.86	1926.77	1875.76	1904.06	1816.01	1869.91	1848.05	1858.07	1871.12	1796.17	1771.14	1808.16	1840.32	1855.47	1919.07	1908.95	1766.44	1756.28	1828.39	1896.53	1931.61	1856.44	1784.4	1929.84	1757.19	1745.85	1821.3	1853.19	1780.82
408.226013	1830.76	1867.91	1847.04	1905.77	1894.77	1785.39	1795.53	1836.39	1839.11	1925.06	1904.25	1800.74	1821.25	1819.12	1846.76	1949	1752.28	1773.54	1845.26	1832.73	1891.38	1926.2	1875.11	1896.15	1811.88	1865.81	1850.97	1855.6	1866.47	1794.31	1770.41	1805.75	1836.51	1855.05	1915.23	1902.36	1764.88	1752.79	1828.34	1898.04	1931.17	1856.37	1779.93	1929.47	1756.06	1743.55	1817.8	1851.4	1780.97
408.721008	1829.38	1866.37	1849.56	1909.62	1891.6	1777.91	1790.73	1836.02	1833.49	1919.97	1897.66	1801.61	1817.87	1816.65	1841.99	1946.3	1749.84	1768.63	1845.09	1832.38	1889.55	1924.52	1870.01	1896.92	1811.51	1862.52	1847.31	1855.62	1863.1	1789.45	1771.9	1805.24	1834.91	1850.39	1911.46	1898.44	1762.46	1753.39	1824.81	1890.33	1928.6	1852.2	1781.24	1925.75	1754.1	1742.31	1816.3	1845.89	1781.21
409.217010	1824.27	1864.89	1843.86	1906.33	1885.77	1781.13	1792.92	1834.89	1834.05	1921.9	1894.39	1796.71	1815.87	1819.4	1840.3	1941.39	1745.65	1771.67	1840.78	1830.81	1881.63	1922.14	1864.25	1893.76	1811.71	1860.53	1844.09	1852.51	1862.87	1792.03	1765.89	1804.24	1833.55	1851.01	1907.48	1894.19	1759.95	1754.14	1824.1	1886.19	1927.47	1852.55	1777.58	1924.55	1755.63	1742.34	1817.11	1844.02	1782.14
409.712006	1824.21	1854.84	1841.02	1895.68	1887.14	1780.26	1790.13	1829.94	1827.41	1913	1888.28	1798.21	1816.34	1815.71	1838.53	1935.1	1746.02	1770.98	1840.44	1830.34	1881.07	1915.31	1867.51	1890.06	1809.65	1855.05	1842.15	1847.26	1859.55	1785.01	1769.89	1802.12	1827.69	1849.55	1906.56	1892.91	1758.3	1752.38	1820.19	1883.54	1922.03	1849.18	1778.94	1920.41	1751.26	1741.28	1814.96	1844.43	1777.21
410.207001	1822.72	1857.55	1841.48	1901.55	1884.44	1779.27	1789.96	1829.97	1829.33	1912.92	1890.54	1794.25	1814.41	1814.05	1836.72	1938.69	1744.87	1767.51	1834.22	1826.69	1884.21	1915.77	1864	1886.84	1806.88	1855.06	1842.87	1848.03	1858.41	1787.5	1766.84	1802.25	1829.54	1845.52	1902.63	1888.74	1757.93	1752.33	1816.34	1882.18	1919.22	1844.63	1774.08	1918.02	1751.45	1740.41	1812.78	1842.55	1775.38
410.701996	1822.74	1858.47	1833.81	1895.27	1882.66	1774.5	1789.31	1823.76	1823.7	1907.28	1888.92	1792.71	1809.5	1809.18	1832.58	1928.77	1744.66	1767.19	1834.07	1826.48	1877.34	1908.57	1864.29	1887.34	1805.66	1853.12	1839.06	1844.64	1852.47	1786.53	1764.94	1802.57	1824.72	1845.73	1902.57	1886.58	1757.64	1751.17	1816.47	1881.07	1917.58	1844.63	1775.7	1914.75	1750.24	1737.21	1813.08	1839.51	1773.94
411.196991	1817.56	1854.25	1832.19	1892.87	1873.83	1773	1785.12	1822.24	1823.62	1904.12	1886.76	1788.21	1807.46	1805.21	1833.38	1924.92	1744.28	1767.39	1832.29	1821.93	1870.92	1906.86	1859.69	1880.5	1804.54	1850.35	1836.26	1843.11	1847.55	1782.36	1764.27	1797.12	1824.9	1839.03	1894.62	1886.62	1756.95	1750.29	1815.74	1873.65	1914.98	1842.54	1771.79	1911.36	1750.93	1737.42	1809.38	1840.42	1771.77
411.692993	1817.05	1849.02	1831.56	1889.85	1877.15	1774.71	1786.9	1823.44	1822.52	1904.84	1884.97	1790.04	1805.54	1809.86	1833.54	1927.16	1744.49	1764.3	1829.21	1820.85	1870.15	1905.47	1854.6	1882.72	1802.26	1847.57	1834.71	1843.01	1849.34	1782.95	1762.78	1797.54	1822.31	1842.45	1895.46	1881.46	1756.21	1746.52	1814.26	1874.53	1913.63	1841.44	1769.97	1908.38	1748.54	1738.99	1805.23	1835.24	1771.74
412.187988	1814.81	1847.15	1833.78	1886.46	1876.95	1772.78	1783.6	1822.36	1823.13	1899.27	1879.62	1788.3	1806.2	1806.81	1830.49	1922.43	1740.27	1766.17	1828.61	1819.74	1868.92	1898.81	1854.59	1878.1	1799.76	1849.15	1835.34	1838.68	1846.27	1782.77	1759.44	1795.52	1821.58	1840.42	1890.78	1880.03	1757.83	1748.79	1807.71	1869.29	1914.11	1837.95	1767.69	1907.17	1749.98	1739.22	1805.18	1833.18	1772.38
412.683014	1814.98	1847.52	1829.03	1886.5	1875.52	1771.11	1780	1822	1820.5	1894.24	1875.58	1789.62	1804.27	1806.21	1827.18	1920.74	1738.75	1764.46	1826.48	1818.99	1868.17	1896.05	1853.18	1875.39	1800.89	1844.74	1829.68	1839.22	1843.83	1780.39	1760.06	1794.08	1820.25	1836.72	1894.15	1878.11	1754.51	1743.7	1809.56	1870.49	1911.75	1835.86	1770.29	1902.51	1746.69	1734.81	1805.44	1831.59	1769.05
413.178009	1813.89	1848.32	1831.7	1882.62	1871.49	1769.31	1783.14	1819.66	1818.19	1895.47	1873.95	1787.83	1804.41	1802.27	1826.27	1913.86	1740.78	1759.39	1827.55	1816.58	1862.25	1895.35	1850.98	1873.09	1798.24	1838.57	1830.54	1834.97	1842.89	1779.35	1761.73	1789.61	1819.25	1833.63	1888.27	1874.42	1756.36	1745.15	1809.67	1866.19	1908.19	1834.93	1766.01	1902.03	1746.37	1733.1	1803.53	1834.65	1768.24
413.673004	1808.89	1842.29	1823.99	1877.34	1866.45	1770.04	1780.91	1818.44	1816.86	1892.68	1872.54	1782.86	1802.76	1802.97	1823.38	1911.37	1740.08	1761.47	1826.58	1813.56	1863.31	1892.71	1849.36	1876.34	1794.31	1840.05	1828.55	1832.18	1840.28	1776.8	1757.43	1795.38	1818.03	1832.48	1886.16	1873.36	1750.66	1743.74	1806.43	1864.08	1906.41	1831.29	1766.2	1898.6	1744.51	1733.19	1801.39	1828.57	1769.24
414.169006	1808.56	1840.21	1823.52	1873.92	1865.84	1768.01	1777.38	1812.49	1815.98	1885.03	1871.13	1784.53	1801.64	1799.34	1819.05	1908.77	1735.98	1756.49	1821.28	1809.43	1856.55	1890.97	1844.52	1868.7	1792.22	1837.41	1828.85	1829.75	1841.66	1773.35	1755.5	1791.5	1816.62	1828.01	1881.46	1867.72	1748.96	1742.14	1801.57	1858.5	1905.06	1826.63	1762.61	1897.91	1740.67	1729.95	1797.77	1828.01	1765.44
414.664001	1806.49	1835.64	1819.37	1873.99	1863.92	1766.38	1776.22	1811.68	1813.88	1881.7	1866.84	1785.9	1795.6	1795.22	1817.57	1907.74	1735.34	1760.5	1818.56	1811.21	1855.07	1886.43	1844.47	1864.84	1793.19	1835.85	1820.66	1827.65	1836.05	1772.91	1757.43	1788.95	1811.57	1827.38	1877.85	1871.24	1750.71	1738.84	1803.53	1857.6	1897.03	1824.33	1765.42	1891.27	1740.28	1733.41	1796.12	1824.57	1764.48
415.158997	1805.5	1837.36	1819.46	1872.88	1860.71	1762.73	1774.98	1808.4	1808.92	1879.11	1861.9	1776.57	1796.3	1793.31	1814.08	1900.31	1736.13	1758.13	1820.37	1809.64	1854.19	1885	1840.86	1868.25	1790.8	1831.54	1822.93	1829.16	1833.72	1770.66	1754.32	1786.93	1812.39	1823.9	1879.1	1869.25	1750.65	1740.88	1801.08	1851.14	1894.22	1826.32	1765.61	1889.27	1742.65	1729.82	1796.3	1824.42	1765.21
415.653992	1802.85	1838.42	1816.03	1868.58	1857.82	1761.14	1775.85	1808	1809.67	1878.98	1863.66	1781.38	1795.36	1792.17	1813.91	1900.4	1735.42	1754.25	1814.69	1808.18	1851.07	1880	1839.92	1861.83	1787.16	1831.52	1818.93	1824.04	1831.38	1770.78	1753.79	1786.63	1808.43	1823.56	1873.96	1866.14	1749.61	1741.43	1798.54	1851.3	1896.82	1823.09	1762.51	1889.34	1738.89	1729.08	1794.71	1821.99	1762.51
416.148987	1801.7	1833.61	1812.58	1864.49	1858.35	1760.01	1769.49	1805.69	1807.03	1877.95	1862.64	1776.6	1793.44	1791.58	1813.65	1895.77	1732.72	1755.28	1815.41	1807.31	1849.81	1877.88	1838.67	1863.81	1790.3	1824.82	1818.1	1822.67	1835.34	1771.39	1753.01	1786.19	1808.94	1821.93	1870.96	1860.65	1747.23	1738.52	1796.64	1847.63	1893.54	1821.06	1761.49	1885.59	1741.4	1729.14	1793.25	1818.87	1761.87
416.644989	1800.51	1829.19	1814.48	1866.43	1854.7	1759.85	1770.12	1805.33	1806.17	1873.72	1855.67	1778.29	1791.56	1789.96	1811.02	1893.89	1732.9	1755.74	1812.55	1802.13	1848.23	1875.98	1834.81	1857.83	1783.05	1824.49	1817.42	1822.68	1829.49	1770.21	1748.94	1782.91	1808.18	1819.77	1870.56	1859.66	1746.7	1739.64	1795.71	1845.51	1891.33	1817.27	1759.9	1880.01	1737.34	1729.76	1792.6	1819.03	1757.71
417.140015	1799.05	1828.7	1815.2	1863.4	1850.02	1759.65	1768.8	1799.87	1805.03	1869.19	1852.41	1775.49	1788.1	1786.64	1812.35	1890.07	1732.86	1754.61	1808.52	1800.05	1844.22	1873.86	1838.59	1856.65	1785.8	1823.8	1818.67	1817.51	1824.13	1766.26	1751.56	1780.73	1804.23	1821.18	1869.25	1854.52	1744.79	1733.71	1791.63	1841.13	1888.83	1817.89	1760.73	1877.93	1737.81	1725.08	1787.73	1818.49	1761.81
417.635010	1796.72	1826.04	1813.94	1858.54	1852.94	1759.61	1768.71	1803.34	1803.12	1871.7	1852.8	1771.33	1786.26	1786.47	1809.29	1888.48	1729.56	1751.14	1807.77	1801.77	1841.61	1871.8	1832.76	1852.3	1783.3	1818.52	1812.85	1815.55	1824.54	1767.39	1750.56	1782.34	1803.57	1817.49	1867.88	1853.39	1744.24	1735.86	1794.33	1842.07	1886.06	1814.56	1757.19	1881.86	1735.3	1727.34	1787.42	1813.46	1757.42
418.130005	1796.85	1824.54	1810.32	1861.54	1848.19	1758.78	1770.81	1800.65	1802.21	1869.07	1849.58	1775.6	1788.84	1785.34	1807.09	1886.68	1732.12	1751.41	1809	1799.97	1841.45	1869.9	1830.51	1851.33	1782.14	1815.02	1813.35	1816.79	1824.71	1764.61	1747.72	1781.51	1802.97	1817.21	1865.87	1850.94	1739.91	1737.27	1793.68	1839.83	1883.02	1814.32	1757.04	1877.33	1737.16	1726.19	1787.1	1814.56	1755.99
418.625000	1794.8	1824.3	1808.84	1856.26	1845.41	1755.85	1766.83	1799.92	1798.83	1865.02	1846.44	1773.98	1787.86	1783.15	1805.55	1883.71	1729.21	1754.02	1806.67	1797.01	1838.07	1868.12	1826.97	1852.38	1782.62	1819.77	1810.89	1812.79	1818.55	1761.44	1747.82	1781.12	1800.76	1814.76	1861.28	1848.54	1742.39	1735.37	1790.64	1834.75	1881.9	1813.02	1757.85	1875.98	1735.83	1725.22	1785.17	1812.95	1756.74
419.121002	1792.89	1824.67	1806.58	1856.99	1843.87	1756	1766.47	1797	1799.64	1861.09	1848.69	1769.62	1785.63	1780.18	1803.65	1879.31	1730.27	1749.65	1802.77	1797.41	1836.35	1868.17	1825.17	1850.98	1781	1815.42	1808.48	1813.69	1818.63	1762.42	1745.7	1774.4	1796.72	1811.25	1860.68	1845.81	1740.86	1733.37	1785.49	1835.15	1880.34	1811.47	1754.03	1870.97	1731.63	1723.79	1784.24	1809.68	1753.27
419.615997	1792.52	1819.31	1808.49	1851.65	1843.77	1756.16	1766.37	1799.51	1798.6	1864.14	1845.71	1769.64	1783.39	1781.87	1804.67	1878.4	1729.57	1750.78	1804.91	1795.89	1831.52	1860.69	1823.95	1845.99	1779.16	1816.65	1807.02	1811.33	1816.76	1762.49	1746.1	1772.97	1795.99	1813.32	1856.72	1842.89	1739.99	1732.62	1787.71	1830.5	1880.19	1807.75	1754.19	1867.57	1732.98	1723.4	1784.07	1809.5	1753.53
420.110992	1790.19	1819.26	1802.6	1849.4	1840.33	1754.46	1762.9	1792.66	1795.04	1858.59	1839.64	1767.65	1783.14	1778.97	1800.31	1873.94	1728.54	1744.66	1801.05	1792.94	1835.37	1860.62	1819.94	1847.53	1779.14	1815.75	1807.7	1809.96	1814.83	1757.92	1745.57	1773.18	1794.28	1811.09	1854.69	1839.37	1736.88	1729.61	1785.5	1828.44	1876.72	1803.56	1750.06	1868.04	1732.83	1724.13	1780.45	1805.63	1755.1
420.605988	1792.23	1815.5	1803.97	1846.32	1843.12	1751.57	1761.17	1793.05	1793.93	1855.37	1839.2	1764.57	1780.21	1777.94	1794.27	1871.81	1726.65	1744.75	1800.36	1789.05	1828.15	1861.15	1818.86	1842.38	1777.59	1808.18	1804.22	1809.09	1814.05	1760.87	1740.37	1773.69	1793.12	1807.96	1850.65	1840.58	1740.66	1732.57	1782.17	1833.3	1876.01	1806.5	1751.55	1865.5	1733.57	1720.26	1779.96	1803.95	1749.32
421.101013	1786.2	1814.16	1801.41	1848.59	1837.41	1752.06	1760.71	1792.23	1793.19	1856.18	1837.05	1768.13	1779.57	1777.5	1802.14	1869.68	1726.02	1744.22	1799.32	1791.76	1830.85	1855.1	1821.52	1841.09	1775.86	1808.05	1803.26	1807.54	1811.74	1759.65	1741.38	1772.83	1794.68	1808.24	1852.94	1837.72	1739.63	1731.9	1786.68	1828.19	1878.31	1804.26	1753.25	1864.36	1732.66	1722.97	1780.45	1805.68	1752.51
421.596985	1787.29	1812.76	1801.81	1843.87	1841.17	1751.27	1761	1792.11	1792.5	1850.36	1837.96	1762.91	1776.48	1778.95	1795.03	1864.67	1722.06	1745.3	1798.18	1788.58	1827.4	1852.31	1815.9	1839.91	1772.47	1808.09	1805.14	1806.56	1809.39	1759.2	1740.8	1769.18	1791.48	1805.13	1850.59	1836.71	1736.48	1728.95	1783.39	1826.93	1876.62	1803.92	1749.63	1861.79	1730.48	1721.57	1778.22	1803.29	1750.75
422.092010	1785.81	1812.07	1798.96	1842.87	1837.13	1751.34	1757.99	1790.68	1791.21	1852.26	1837.01	1762.1	1776.66	1775.18	1796.39	1864.82	1724.27	1744.65	1793.1	1787.15	1827.22	1849.84	1813.38	1838.13	1774.12	1805.76	1801.38	1804.25	1809.19	1754.8	1742.07	1770.21	1790.64	1804.95	1848.91	1831.6	1736	1728.48	1780.72	1823.33	1870.85	1799.88	1748.1	1858.43	1727.52	1721.12	1776.79	1802.63	1751.36
422.587006	1784.2	1809.6	1798.51	1838.66	1836.21	1749.54	1758.34	1785.57	1792.45	1849.16	1833.03	1762.74	1778.85	1776.28	1793.36	1861.8	1722.27	1743	1795.05	1784.25	1822.29	1848.34	1815.23	1837.4	1770.73	1804.66	1800.4	1801.31	1808.65	1754.97	1742.43	1768.54	1788.44	1804.42	1841	1832.36	1734.44	1727.67	1779.8	1819.5	1871.36	1799.7	1745.88	1856.51	1729.44	1718	1775.07	1797.89	1748.48
423.082001	1786.07	1808.64	1796.74	1842.13	1832.3	1746.61	1757.12	1789.62	1788.5	1849.54	1830.11	1757.63	1777.73	1771.14	1792.22	1862.83	1726.19	1743.93	1791.09	1784.59	1823.09	1847.83	1813.05	1835.8	1770.87	1805.1	1801.43	1800.07	1805.26	1754.18	1739.63	1770	1788.33	1799.45	1843.66	1831.73	1736.4	1728.49	1778.16	1822.5	1866.85	1801.22	1745.16	1852.99	1727.79	1718.25	1774.74	1799.14	1748.84
423.578003	1781.01	1805.86	1795.92	1841.21	1831.26	1749.54	1757.89	1784.82	1787.88	1846.24	1827.68	1760.83	1777.52	1772.85	1789.59	1861.18	1724.56	1743.17	1791.78	1782.76	1820.62	1845.52	1811.52	1834.2	1771.15	1800.22	1800.24	1801.25	1805.88	1753.4	1739.41	1767.49	1787.54	1801.81	1843.62	1831.86	1735.77	1728.36	1778.95	1818.05	1869.34	1794.3	1749.13	1853.08	1727.43	1717.33	1773.49	1799.96	1746.94
424.072998	1781.9	1807.22	1793.91	1839.76	1829.38	1747.9	1754.93	1786.44	1786	1845.22	1827.12	1760.7	1770.66	1771.97	1790.55	1859.07	1722.74	1743.17	1790.02	1784.31	1820.71	1847.59	1809.76	1830.61	1769.55	1801.91	1799.13	1798.86	1800.81	1751.65	1739.29	1764.78	1785.77	1797.96	1839.97	1827.95	1734.62	1729.67	1779.21	1815.85	1867.72	1798.21	1746.15	1853.56	1727.82	1720.56	1774.63	1795.74	1744.94
424.567993	1779.87	1805.86	1790.21	1835.03	1828.2	1748.1	1755.02	1783.77	1786.48	1841	1823.11	1756.18	1774.62	1769.72	1789.13	1854.57	1723.24	1744.39	1788.65	1782.46	1815.79	1843.7	1808.49	1830.84	1767.7	1797.84	1793.6	1799.1	1799.23	1748.8	1737.51	1762.69	1782.27	1794.74	1839.43	1825.48	1731.75	1726.29	1774.27	1816.33	1866.26	1794.53	1746.21	1850.38	1727.84	1714.53	1773.58	1795.95	1745.29
425.062988	1778.5	1801.31	1791.83	1833.85	1823.14	1743.39	1751.22	1781.09	1783.01	1840.79	1825.23	1757.3	1769.94	1771.05	1789.16	1852.32	1721.98	1738.99	1787.57	1781.28	1812.7	1841.79	1806.64	1828.24	1767.37	1797.59	1796.95	1795.57	1797.9	1749.81	1735	1764.49	1782.08	1793.6	1836.83	1826.19	1730.76	1724.7	1773.76	1813.15	1863.28	1794.56	1745.67	1846.25	1726.98	1716.16	1770.08	1793.76	1744.68
425.558014	1776.56	1803.43	1792.56	1828.4	1824.21	1741.47	1749.67	1780.95	1781.14	1834.93	1822.01	1755.51	1770.67	1768.95	1786.31	1852.96	1719.28	1736.77	1786.45	1781.35	1810.73	1837.79	1806.98	1825.15	1767.11	1796.43	1792.82	1792.51	1795.85	1748.47	1738.76	1763.47	1781.14	1794	1834.69	1822.85	1732.37	1723.74	1774.55	1808.36	1857.16	1794.15	1741.67	1845.85	1726.89	1716.9	1770.34	1792.62	1746.19
426.053986	1777.73	1797.99	1790.71	1829.62	1822.86	1744.12	1752.34	1780.13	1781.76	1833.3	1819.24	1756.74	1770.78	1764.26	1784.06	1849.5	1719.84	1737.66	1783.7	1775.16	1809.33	1834.56	1802.52	1826.09	1765.72	1794.61	1791.14	1795.08	1797.11	1746.94	1734.15	1765	1778.18	1791.36	1834.84	1819.87	1732.69	1721.55	1773.68	1807.95	1858.31	1791.08	1743.4	1841.83	1723.57	1715.04	1771.94	1788.78	1742.62
426.549011	1777.37	1796.78	1785.45	1828.36	1817.81	1742.43	1750.68	1777.65	1781.33	1835.88	1815.19	1754.55	1765.97	1765.6	1782.34	1847.94	1716.13	1737.02	1782.04	1776.41	1806.19	1833.08	1802.03	1823.49	1762.47	1792.47	1790.58	1790.2	1794.1	1748.49	1734.85	1762.24	1779.11	1791.01	1832.13	1821.8	1732.24	1721.74	1773.75	1805.7	1853.45	1790.41	1741.12	1838.83	1725.43	1715.82	1768.26	1791.58	1740.94
427.044006	1775.12	1794.21	1786.57	1823.11	1816.94	1740.23	1753.26	1777.86	1780.6	1834.37	1813.02	1750.03	1766.95	1764.16	1781.66	1847.04	1718.36	1736.93	1784.03	1775.42	1806.78	1833.53	1801.48	1822.18	1763.8	1792.06	1789.95	1788.13	1791.05	1745.94	1734.31	1759.28	1777.76	1789.5	1832.12	1817.34	1727.41	1721.52	1770.26	1806.31	1855.2	1788.91	1741.17	1842.43	1723.91	1712.77	1767.67	1788.66	1741.27
427.539001	1773.38	1798.78	1783.82	1826.54	1816.69	1741.41	1749.22	1777.55	1779.74	1833.33	1812.87	1749.25	1766.57	1761.97	1782.85	1843.86	1715.98	1734.25	1781.11	1772.08	1804.31	1832.08	1800.84	1820.45	1761.17	1787.27	1786.81	1786.94	1793.52	1745.82	1732.97	1759.95	1776.05	1787.81	1829.98	1813.12	1729.47	1721.29	1767.72	1805.91	1850.98	1787.81	1738.01	1840.24	1725.08	1714.2	1765.15	1787.62	1741.89
428.033997	1772.9	1797.67	1783.61	1823.65	1815.83	1743.57	1746.99	1773.93	1779.74	1827.33	1815.5	1751.63	1766.6	1759.96	1780.69	1842.91	1713.32	1734.95	1778.47	1774.94	1802.32	1829.97	1794.72	1816.94	1760.59	1790.38	1787.33	1787.05	1789.08	1743.05	1732.29	1759.91	1778.19	1784.75	1829.81	1812.39	1728.7	1721.31	1769.62	1805.44	1854.32	1787.44	1739.09	1836.97	1723.57	1714.75	1767.09	1788.45	1739.85
428.529999	1775.33	1793.84	1783.63	1819.99	1813.7	1739.79	1745.41	1773.45	1776.83	1827.33	1812.71	1749.27	1766.72	1761.5	1779.62	1840.98	1716.98	1735.6	1778.78	1771.27	1802.66	1825.2	1794.63	1816.08	1760.28	1787.07	1784.53	1786.75	1790.78	1741.83	1732.97	1755.7	1775.94	1783.84	1823.91	1815.32	1725.53	1720.76	1767.39	1801.21	1849.29	1782.55	1737.11	1833.6	1720.38	1712.08	1762.42	1786.48	1736.82
429.024994	1768.34	1790.31	1779.66	1819.63	1813.02	1737.06	1747.71	1770.55	1776.13	1825.92	1806.01	1748.79	1762.59	1757.5	1777.48	1837.32	1715.25	1736.66	1774.55	1770.78	1798.9	1824.27	1790.99	1814.41	1758.15	1783.49	1780.37	1785.93	1789.31	1739.43	1731.94	1756.3	1773.01	1786.82	1822.71	1810.7	1727.01	1718.29	1763.12	1798.8	1851.44	1781.61	1733.98	1832.43	1721.04	1711.49	1761.19	1781.61	1736.78
429.519989	1772.1	1789.72	1778.64	1818.65	1809.04	1740.78	1746.76	1773.16	1773.76	1824.96	1807.61	1749.63	1763.41	1756.55	1775.35	1838.07	1716.71	1733.57	1777.21	1771.55	1797.9	1823.6	1792.15	1813.38	1756.85	1783.01	1781.07	1785.25	1785.22	1738.43	1729.25	1760.03	1769.93	1783.46	1820.19	1811.87	1724.97	1717.52	1763.36	1796.65	1848.25	1778.43	1735.01	1831.22	1722.46	1710.31	1762.08	1782.3	1734.43
430.015015	1770.09	1788.39	1779.53	1818.45	1813.74	1735.93	1747.78	1770.23	1772.23	1823.38	1808.23	1745.88	1759.07	1757.23	1773.85	1834.36	1709.28	1730.68	1772.44	1770.41	1794.55	1818.76	1789.13	1810.54	1755.48	1782.99	1784.32	1783.56	1787.05	1738.69	1728.75	1753.39	1773.14	1783.48	1820.51	1804.55	1724.95	1716.37	1763.28	1794.03	1844.89	1776.49	1735.75	1826.98	1719.08	1711.99	1759.69	1782.92	1734.29
430.510010	1768.98	1788.59	1771.56	1817.16	1809.45	1735.17	1743.72	1767.44	1770.51	1820.45	1804.39	1745.06	1759.74	1753.22	1770.09	1828.77	1710.4	1729.34	1773.62	1766.4	1794.29	1818.63	1789.33	1809.54	1753.13	1780.48	1779.38	1779.2	1780.81	1738.4	1731.04	1754.5	1768.19	1781.75	1814.68	1804.14	1722.37	1715.95	1759.57	1793	1844.06	1775.66	1731.9	1826.12	1716.65	1711.39	1758.79	1779.31	1733.83
431.006012	1769.03	1788.61	1776.65	1816.89	1808.72	1737.36	1741.1	1769.23	1769.66	1820.57	1802.52	1747.03	1758.8	1753.73	1772.76	1831.86	1714.5	1732.61	1774.87	1767.23	1793.06	1819.23	1791.57	1807.84	1753.45	1778.01	1778.13	1779.91	1780.74	1737.98	1729.89	1752.24	1770.3	1782.59	1817.6	1806.7	1727.2	1718.94	1759.63	1792.64	1843.49	1778.34	1731.62	1827.68	1717.59	1711.7	1758.49	1779.28	1731.5
431.501007	1765.32	1788.67	1775.75	1812.94	1808.63	1733.55	1742.2	1764.28	1770.3	1820.19	1801.82	1747.57	1757.25	1753.86	1769.06	1830.41	1710.85	1730.43	1770.91	1764.04	1792.7	1818.4	1788.37	1803.36	1752.65	1778.66	1780.99	1778.98	1783.35	1737.39	1726.57	1751.96	1768.09	1780.72	1816.2	1803.48	1723.94	1717.41	1761.37	1793.44	1841.92	1775.19	1732.87	1825.82	1718.68	1710.44	1758.38	1778.99	1733.47
431.996002	1763.77	1784.15	1775.22	1814.39	1805.35	1735.18	1742.7	1766.73	1768.2	1818.87	1801.35	1741.16	1757.83	1754.07	1770.25	1826.12	1710.12	1730.31	1770.57	1765.62	1793.75	1816.44	1787.59	1805.15	1750.98	1775.41	1775.88	1776.03	1782.03	1736.68	1728.96	1752.23	1768.54	1779.76	1814	1799.45	1723.96	1715.52	1760.72	1790.9	1842.3	1777.55	1733.69	1823.97	1718.82	1709.83	1756.69	1778.21	1735.13
432.490997	1762.07	1780.93	1770.56	1812.93	1803.06	1736.32	1741.23	1764.06	1768.18	1815.16	1800.8	1743.1	1756.01	1753.79	1765.98	1822.81	1709.44	1730.62	1766.05	1765.19	1789.07	1815.9	1786.34	1801.99	1751.16	1776.08	1778.18	1778.75	1779.29	1734.78	1728.39	1752.64	1767.48	1775.41	1815.06	1801.97	1722.9	1717.93	1759.43	1791.64	1834.94	1775.37	1732.23	1823.38	1717.74	1710.82	1753.88	1778.02	1733.03
432.985992	1760.28	1784.27	1773.44	1808.64	1805.01	1732.62	1737.56	1763.09	1766.21	1813.71	1797.61	1741.67	1756.33	1752.51	1768.39	1824.12	1711.47	1730.89	1764.89	1762.36	1787.03	1814.94	1782.68	1803.67	1750.81	1774.38	1775.77	1776.16	1777.98	1733.51	1727.16	1749.65	1765.18	1777.65	1812.75	1801.92	1722.89	1717.26	1759.66	1789.03	1835.56	1771.44	1733.77	1822.23	1719.33	1708.95	1754.84	1774.05	1730.55
433.481995	1763.5	1779.58	1770.28	1807.09	1801.1	1732.94	1739.64	1763.07	1767.04	1811.41	1797.3	1738.78	1754.18	1752.36	1767.22	1822.13	1711.43	1729.7	1768.37	1761.29	1792.75	1811.4	1785.27	1803.68	1751.48	1773.17	1775.33	1775.72	1776.42	1734.4	1727.3	1749.98	1765.69	1774.49	1809.13	1800.17	1721.97	1713.76	1755.21	1787.92	1838.37	1770.57	1732.29	1822.89	1717.7	1707.72	1751.6	1775.31	1731.61
433.976990	1761.08	1781.6	1767.72	1806.23	1802.68	1732.3	1742.54	1762.66	1763.04	1811.95	1798.72	1739.88	1755.21	1750.69	1766.16	1822.21	1709.31	1730.02	1763.45	1759.49	1790.63	1811.93	1784.08	1799.49	1750.62	1771.37	1772.09	1774.33	1777	1735.91	1724.59	1747.62	1763.56	1774.43	1810.62	1796.02	1722.54	1714.74	1758.35	1785.98	1836.84	1774.08	1732.78	1821.26	1715.62	1706.68	1752	1772.46	1731.12
434.471985	1760.12	1781.4	1768.86	1806.72	1799.04	1732.62	1737.83	1763.99	1765.4	1811.68	1796.74	1738.83	1751.64	1749.02	1765.36	1818.96	1708.85	1731.89	1766.97	1759.08	1785.53	1810.83	1783.51	1802.86	1749.81	1770.96	1772.49	1775.38	1775.64	1733.11	1725.36	1746.84	1764.1	1774.11	1805.43	1796.39	1722.14	1711.5	1755.99	1783.4	1835.92	1768.88	1728.45	1818.05	1716.18	1707.42	1754.25	1774.26	1729.17
434.967010	1762.12	1780.44	1769.34	1803.86	1800.42	1730.92	1735.8	1760.23	1764.24	1810.5	1792.84	1740.47	1755.43	1750.21	1766.44	1820.19	1710.02	1728.3	1763.69	1760.3	1785.3	1807.42	1779.99	1797.64	1748.11	1771.34	1773.62	1773.28	1770.82	1731.58	1724.1	1747.05	1761.63	1771.39	1807.8	1792.8	1720.42	1715.86	1753.82	1780.91	1833.43	1766.99	1729.47	1815.75	1715.3	1705.15	1752.07	1771.64	1729.43
435.462006	1761.06	1777.5	1769.63	1802.87	1799.4	1731.96	1737.79	1761.91	1763.43	1805.44	1791.45	1739.19	1753.78	1747	1761.55	1817.79	1708.87	1726.19	1765.58	1758.79	1783.81	1807.93	1783.99	1798.41	1749.25	1769.87	1771.26	1772.35	1772.43	1731.73	1723.47	1746.93	1759.23	1770.83	1803.35	1792.69	1718.29	1714.74	1754.81	1781.74	1830.3	1768.19	1731.29	1816.93	1715.49	1706.76	1752.59	1771.29	1733.25
435.958008	1756.36	1775.4	1765.35	1802.21	1798.26	1727.69	1734.56	1759.14	1761.5	1807.09	1790.21	1735.77	1750.69	1746.69	1763.28	1816.71	1708.44	1726.08	1759.77	1758.49	1781.15	1804.88	1776.07	1798.53	1747.54	1768.06	1769.56	1773.43	1770.9	1731.12	1724.02	1747.26	1759.74	1768.26	1807.17	1792.83	1720.31	1712.83	1752.81	1781.23	1829	1767.8	1728.56	1814.18	1714.52	1704.47	1750.67	1769.18	1727.93
436.453003	1757.62	1777.36	1766.79	1799.84	1794.25	1727.88	1733.83	1757.56	1760.88	1804.81	1788.68	1734.67	1749.41	1744.92	1760.08	1813.13	1707.29	1725.04	1761.6	1757.85	1781.96	1802.49	1775.8	1791.55	1745.01	1766.34	1767.25	1767.64	1768.94	1725.83	1722.26	1743.84	1760.49	1768.96	1801.07	1791.13	1718.2	1711.52	1753.28	1777.58	1823.24	1765.12	1725.39	1809.71	1714.59	1703.48	1751	1768.71	1725.59
436.947998	1755.52	1774.58	1765.42	1796.79	1793.34	1729.7	1731.74	1756.44	1760.79	1804.51	1786.09	1736.47	1749.15	1744.59	1759.25	1811.73	1706.65	1723.77	1761.41	1753.79	1778.97	1801.97	1777.38	1794.08	1743.17	1765	1765.99	1767.8	1769.14	1729.39	1720.65	1742.21	1758.41	1770.33	1801.42	1791.05	1717.04	1711.89	1751.55	1780.1	1827.64	1768.29	1725.72	1807.32	1715.86	1705.57	1747.49	1769.17	1723.2
437.442993	1754.06	1772.81	1763.25	1797.9	1792.55	1726.65	1732.41	1756.57	1759.25	1802.69	1784.99	1735.35	1749.49	1743.22	1757.44	1810.43	1707.41	1724.86	1758.23	1755.56	1780.42	1801.73	1775.14	1790.88	1745.52	1764.44	1766.5	1769.45	1770.92	1725.58	1722.02	1741.38	1756.95	1768.65	1801.96	1789.83	1718.58	1712.49	1748.99	1775.21	1824.62	1763.33	1723.69	1807.73	1712.4	1703.53	1747.51	1766.79	1724.02
437.938995	1753.72	1772.09	1761.61	1797.05	1791.37	1728.45	1733.27	1755.51	1757.35	1799.18	1787.42	1734.89	1746.98	1745.03	1758.67	1811.93	1708.76	1725.02	1758.71	1754.77	1775.55	1798.39	1774.92	1791.85	1743.94	1763.9	1769.12	1768.04	1768.47	1726.84	1720.68	1742.07	1757.69	1768.63	1796.54	1785.92	1715.47	1710.68	1748.98	1776.98	1827.17	1766.34	1726.25	1810.26	1715.26	1704.61	1747.9	1766.58	1727.77
438.433990	1754.46	1769.6	1763.33	1795.78	1790.49	1726.89	1730.93	1755.67	1757.59	1800.29	1781.81	1732.6	1746.74	1742.74	1757.73	1809.29	1705.57	1723.17	1756.52	1751.07	1774.84	1799.14	1773.79	1789.2	1742.19	1765.15	1766.97	1765.09	1766.99	1725.13	1719.78	1742.57	1754.04	1767.69	1798.65	1786.36	1716.26	1709.45	1749.31	1775.39	1823.62	1764.81	1726.51	1808.4	1710.92	1704.31	1746.61	1766.95	1726.59
438.928986	1753.63	1770.03	1761.8	1796.54	1792.58	1727.21	1732.53	1753.19	1757.83	1798.12	1783.23	1732.49	1746.38	1741.58	1757.62	1807.73	1703.78	1720.57	1758.57	1754.66	1775.73	1796.67	1771	1788.83	1742.06	1762.45	1766.24	1763.5	1767.95	1726.69	1719.58	1739.78	1757.61	1764.77	1799.17	1785.61	1715.46	1708.73	1749.24	1772.7	1818.97	1762.36	1722.64	1807.93	1708.72	1700.99	1742.85	1764.25	1724.08
439.424011	1754.05	1769.72	1760.66	1793.81	1790.45	1727.71	1732.8	1755.13	1758.59	1797.75	1783.58	1735.39	1744.92	1742.12	1754.77	1805.39	1706.13	1722.52	1756.45	1749.99	1775.47	1797.47	1771.71	1787.41	1741.29	1760.3	1766.02	1764.97	1765.5	1727.77	1717.1	1743.08	1756.43	1762.84	1795.46	1783.49	1716.05	1710.88	1749.05	1771.08	1819.12	1761.56	1721.32	1805.5	1711.19	1704.87	1746.12	1765.32	1724.62
439.919006	1751.1	1767.63	1761.95	1794.77	1788.04	1725.91	1729.79	1751.6	1757.38	1798.88	1784	1733.32	1744.2	1738.68	1758.57	1803.2	1704.22	1721.22	1753.79	1749.08	1773.57	1799.02	1772.48	1788.84	1742.85	1761.46	1763.11	1763.61	1762.77	1722.93	1720.47	1738.16	1754.12	1764.18	1793.41	1781.97	1713.66	1707.36	1748.26	1770.17	1817.74	1756.46	1723.39	1802.83	1708.75	1704.08	1745.05	1761.13	1725.19
440.415009	1750.65	1767.3	1757.73	1793.56	1789.72	1724.29	1731.15	1750.66	1755.01	1796.16	1780.78	1732.44	1744.36	1739.41	1754.81	1803.28	1704.29	1719.04	1755.52	1750.23	1771.81	1793.77	1768.53	1787.5	1743.92	1759.99	1761.8	1760.14	1762.65	1724.44	1716.91	1738.22	1755.95	1760.98	1796.48	1779.89	1713.67	1706.4	1746.19	1769.48	1817.77	1761.31	1722.21	1802.09	1710.32	1700.45	1746.48	1761.58	1722.72
440.910004	1749.67	1766.55	1760.5	1790.63	1786.2	1726.35	1731.73	1749.76	1756.91	1792.49	1779.11	1732.51	1742.74	1738.72	1755.84	1801.88	1703.46	1721.4	1753.33	1749.69	1771.81	1792.98	1767.5	1785.01	1739.21	1759.95	1762.2	1762.75	1759	1724.39	1721.19	1735.93	1755.09	1763.08	1793.08	1780.4	1712.55	1706.42	1747.44	1769.86	1817.54	1758.62	1720.29	1799.95	1710.54	1702.03	1744.92	1763.19	1722.8
441.404999	1749.95	1764.99	1758.32	1788.89	1786.77	1725.38	1728.46	1750.14	1753.31	1792.25	1777.78	1729.87	1741.7	1739.25	1754.62	1799.99	1701.66	1719.71	1749.92	1748.36	1772.59	1792.42	1770.29	1784.95	1739.83	1760.22	1763.94	1761.43	1762.08	1721.72	1718.31	1736.53	1751.31	1758.34	1789.18	1781.29	1710.15	1706.09	1744.49	1765.25	1820.76	1754.66	1722.66	1801.71	1707.43	1704.27	1742.74	1761.02	1724.12
441.899994	1750.02	1761.49	1755.39	1788.88	1786.44	1722.5	1727.34	1747.9	1752.14	1790.39	1777.72	1728	1741.09	1738.67	1751.05	1803.09	1700.49	1720.79	1749.63	1747.33	1770.08	1791.9	1765.83	1784.76	1737.28	1758.35	1760.62	1759.51	1758.8	1722.64	1718	1735.43	1752.33	1760.79	1789.87	1782.3	1713.18	1708.45	1743.79	1769.27	1816.91	1757.38	1719.27	1797.74	1711.82	1701.67	1740.81	1760.56	1720.86
442.394989	1748.73	1766.49	1754.63	1783.28	1782.72	1721	1726.8	1747.76	1751.18	1790.74	1775.68	1727.5	1741.21	1736	1749.34	1797.71	1701.6	1717.88	1751.16	1747	1769.57	1790.81	1765.55	1783.42	1738.44	1755.01	1759.77	1758.18	1757.5	1720.69	1715.95	1735.97	1750.5	1757.01	1789.41	1780.74	1711.86	1706.62	1742.39	1766.35	1817.38	1754.58	1721.66	1800.75	1709.68	1700.71	1741.51	1759.02	1719.04
442.890991	1746.42	1760.79	1752.69	1785.21	1784.72	1721.23	1726.05	1748.82	1752.29	1789.54	1775	1727.91	1742.89	1737.17	1753.45	1796.71	1700.19	1719.04	1748.36	1743.35	1767.81	1785.62	1761.93	1781.02	1736.6	1753.55	1759.25	1757.28	1757.39	1718.49	1716.33	1738.43	1749.21	1756.68	1789.08	1778.34	1715.41	1705.43	1745.23	1767.37	1813.91	1754.76	1720.87	1796.55	1707.06	1701.48	1740.58	1758.41	1720.34
443.385986	1744.99	1763.93	1753.46	1787.76	1779.77	1719.22	1728.05	1746.37	1749.03	1790.95	1773.52	1725.82	1739.7	1733.96	1748.24	1792.97	1701.27	1719.18	1750.25	1744.91	1766.33	1787.46	1764.3	1779.62	1735.28	1751.73	1758.64	1757.45	1756.09	1721.26	1713.2	1734.56	1749.5	1756.42	1786.81	1777.31	1711.29	1704.71	1745.84	1764.46	1813.85	1756	1718.76	1793.98	1707.71	1701.61	1737.71	1758.58	1720.06
443.881012	1744.46	1761.29	1753.63	1785.33	1780.86	1723.03	1725.32	1747.07	1750.37	1789.32	1775.78	1725.78	1739.9	1734.93	1751.2	1793.76	1699.89	1718.01	1745.59	1744.83	1765.1	1785.21	1761.69	1778.89	1733.58	1754.13	1756.56	1756.63	1756.61	1720.21	1712.59	1734.25	1748.49	1756.23	1786.22	1777.26	1710.27	1706.38	1743.84	1761.58	1812.32	1753.56	1719.17	1794.14	1708.36	1700.51	1739.81	1759.06	1719.8
444.376007	1744.87	1760.76	1752.91	1782.06	1779.12	1720.97	1723.32	1744.64	1749.79	1784.86	1773.18	1726.11	1736.49	1734.1	1750.04	1789.98	1700.96	1716.93	1746.07	1742.72	1765.21	1786.15	1763.51	1779.17	1736.24	1753.9	1754.9	1756.12	1757.88	1722	1715.44	1731.17	1748.85	1755.61	1785.35	1775	1709.61	1708.62	1742.93	1761.88	1810.07	1755.08	1717.55	1790.73	1707.42	1700.43	1740.82	1756.84	1719.63
444.872009	1746.27	1761.81	1753.14	1784.14	1779.69	1718.38	1725.5	1746.61	1748.72	1787.81	1770.64	1728.44	1735.78	1734.13	1746.95	1795.82	1701.07	1719.29	1746.34	1742.16	1763.35	1784.57	1762.37	1775.89	1735.36	1752.48	1754.89	1753.72	1757.04	1719.14	1713.86	1735.18	1750.1	1755.8	1786.59	1774.71	1707.77	1705.07	1742.36	1762.82	1810.67	1754.48	1717.18	1793.96	1707.03	1698	1737.91	1754.53	1717.85
445.367004	1746.64	1761.59	1756.16	1782.43	1777.92	1719.12	1723.44	1745.6	1748.87	1786.26	1768.04	1724.65	1736.44	1731.7	1747.88	1791.84	1701.06	1714.68	1745.15	1743.4	1766	1784.1	1760.28	1777.72	1737.46	1751.93	1754.66	1754.99	1755.2	1718.92	1713.04	1731.7	1747.32	1754.7	1782.06	1772.58	1706.37	1703.23	1738.14	1760.89	1805.58	1754.28	1716.61	1792.22	1706.87	1700.66	1735.87	1756.07	1720.55
445.862000	1744.18	1760.56	1750.95	1781.26	1779.78	1719.38	1722.49	1744.81	1747.56	1785.91	1769.36	1724.84	1738.41	1734.48	1746.52	1791.2	1698.98	1714.26	1742.32	1740.4	1761.86	1781.68	1761.81	1774.51	1734.21	1748.18	1752.34	1755.4	1754.45	1719.74	1711.14	1732.89	1746.6	1756.49	1782.31	1772.39	1706.83	1702.09	1739.97	1759.99	1801.78	1750.74	1716.8	1790.53	1705.55	1696.46	1737.78	1754.6	1716.73
446.356995	1743.54	1760.38	1749.65	1781.47	1777.39	1719.51	1723.26	1745.66	1747.02	1784.85	1766.87	1725.36	1735.2	1734.42	1746.75	1791.99	1696.93	1714.91	1741.66	1741.51	1761.42	1782.28	1757.53	1775.05	1732.01	1749.65	1751.77	1753.65	1754	1715.73	1712.05	1730.56	1742.9	1751.83	1778.47	1770.22	1706.98	1704.65	1739.82	1758.72	1803.48	1749.02	1716.67	1789.79	1707.2	1698.67	1737.21	1753.67	1717.42
446.851990	1743.28	1757.03	1747.97	1778.74	1775.79	1714.54	1723.71	1742.98	1747.45	1781.92	1763.89	1722.74	1735.6	1730.89	1744.97	1788.2	1697.68	1716.24	1740.49	1741.87	1759.17	1781.32	1756.57	1773.2	1733.43	1750.1	1752.72	1751.86	1750.83	1715.94	1710.61	1732.44	1742.39	1752.93	1782.73	1770.31	1708.34	1704.42	1739.06	1758.21	1801.42	1749.15	1717.83	1789.04	1703.24	1699.41	1732.43	1752.82	1715.65
447.347992	1740.44	1759.62	1751.33	1779.56	1774.48	1717.89	1720.24	1742.52	1746.01	1781.26	1765.93	1725.01	1734.49	1731.62	1744.36	1787.97	1696.66	1713.79	1740.05	1741.63	1760	1781.7	1757.68	1770.39	1730.88	1748.82	1751.13	1753.81	1754.84	1716.05	1711.83	1730.95	1744.28	1754.8	1782.17	1767.2	1707.02	1703.51	1738.18	1760.44	1802.52	1747.36	1715.67	1788.98	1706.06	1698.44	1735.92	1753.08	1715
447.842987	1740.7	1756.32	1747.75	1777.84	1777.56	1716.23	1721.28	1740.69	1743.85	1779.88	1765.29	1722.87	1733.4	1729.41	1739.77	1786.88	1697.22	1716.16	1739.55	1739.57	1760.99	1777.79	1756.51	1772.32	1732.04	1747.61	1753.24	1750.62	1751.87	1717.44	1712.8	1732.11	1742.65	1750.39	1779.26	1769.35	1708.76	1701.2	1735.9	1755.28	1797.16	1748.7	1714.05	1787.76	1705.9	1697.97	1735.75	1752.97	1715.47
448.338013	1745.32	1757.56	1747.36	1777.77	1772.54	1715.04	1721.99	1739.55	1745.94	1777.47	1762.94	1722.65	1732.2	1730.56	1739.91	1785.34	1698.34	1712.79	1741.48	1737.79	1761.63	1777.33	1756.52	1771.8	1732.09	1744.8	1749.77	1751.89	1749.55	1712.71	1711.7	1728.81	1743.38	1749.66	1777.16	1766.06	1706.95	1701.64	1734.87	1755.43	1800.32	1747.88	1715.11	1788.17	1706.52	1697.48	1733.55	1750.36	1717.35
448.833008	1741.82	1758.11	1747.85	1776.42	1773.88	1714.9	1716.93	1741.86	1743.79	1779.51	1763.5	1721.47	1732.71	1727.48	1743.03	1783.76	1698.68	1714	1739.93	1739.82	1758.04	1779.64	1754.02	1767.62	1732.13	1746.56	1750.03	1751.17	1750.24	1714.56	1712.15	1728.88	1743.3	1751.9	1778.95	1765.31	1705.45	1701.17	1734.95	1755.79	1798.01	1747.18	1716.95	1785.84	1701.84	1698.46	1733.46	1749.92	1711.69
449.328003	1739.64	1754.49	1745.6	1776.34	1771.11	1714.8	1719.51	1741.45	1740.96	1781.19	1765.56	1720.36	1732.36	1727.89	1741.18	1781.45	1694.8	1713.93	1739.14	1737.59	1755.65	1777.7	1754.61	1769.06	1732.58	1743.43	1748.08	1751.26	1749.79	1714.54	1709.59	1728.72	1744.24	1747.16	1776	1767	1705.47	1702.81	1736.07	1754.44	1798.99	1749.14	1713.9	1786.07	1704.71	1696.35	1734.43	1749.82	1714.47
449.824005	1739.95	1753.5	1748.71	1774.34	1769.88	1714.98	1718.76	1743.25	1743.84	1778.41	1761.94	1718.68	1732.64	1727.27	1740.12	1784.1	1695.84	1715.17	1738.77	1738.25	1757.65	1778.53	1752.84	1767.7	1731.55	1745.85	1745.72	1748.94	1749.94	1714.68	1710.48	1728.3	1742.53	1747.22	1776.27	1764.9	1708.93	1702.41	1734.48	1755.48	1794.7	1747.24	1714.82	1785.16	1705.3	1693.7	1728.72	1752.04	1713.97
450.319000	1737.71	1754.86	1746.74	1777.13	1772.31	1714.69	1720.44	1740.11	1743.77	1779.59	1762.29	1719.76	1734.88	1729.9	1743.02	1785.46	1696.43	1713.62	1737.76	1739.91	1757.18	1776.78	1752.68	1769.57	1730.3	1744.45	1746.66	1752.25	1750.31	1711.87	1710.54	1726.71	1740.67	1748.81	1776.52	1763.95	1705.61	1699	1733.09	1756.02	1794.08	1747.04	1715.61	1783.48	1703.36	1697.28	1730.74	1748.45	1715.59
450.813995	1739.89	1753.34	1746.45	1773.64	1774.18	1717.9	1717.43	1738.77	1743.28	1780.09	1761.92	1721.81	1732.98	1727.48	1741.7	1780.91	1695.17	1712.63	1735.04	1736.07	1755.17	1775.55	1753.74	1763.72	1731.64	1742.43	1748.37	1746.68	1747.99	1713.54	1709.72	1726.78	1740.45	1748.12	1774	1761.95	1705.31	1698.6	1734.97	1751.78	1793.23	1744.43	1714.57	1779.08	1703.96	1695.54	1731.24	1749.42	1712.99
451.308990	1740.46	1750.68	1745.17	1770.6	1770.53	1716.62	1718.04	1741.31	1740.28	1776.87	1761.65	1718.22	1731.88	1730.28	1742.58	1780.48	1695.78	1714.18	1737.24	1736.96	1755.29	1773.78	1751.42	1763.96	1728.02	1746.97	1744.92	1746.9	1749.87	1712.45	1709.55	1728.54	1741.13	1747.93	1772.8	1763.24	1704.19	1699.47	1733.41	1751.7	1792.9	1745.44	1712.33	1779.44	1701.97	1694.99	1733.54	1748.08	1714.49
451.803986	1734.98	1750.61	1744.25	1770.21	1766.91	1711.43	1718.45	1737.21	1741.11	1773.19	1759	1718.85	1730.92	1724.33	1734.93	1778.66	1694.53	1709.84	1734	1736.85	1754.33	1771.14	1749.19	1766.94	1727.81	1742.67	1747.04	1747.49	1746.43	1712.98	1708.38	1725.67	1741.63	1745.79	1771.47	1761.45	1706.95	1698.44	1733.84	1751.25	1789.5	1744.87	1711.23	1778.07	1703.89	1695.19	1730.73	1746.77	1712.99
452.299988	1738.85	1751.11	1746.37	1771.69	1765.73	1714.01	1715.57	1736.67	1738.45	1773.66	1757.21	1717.84	1731.17	1725.28	1735.81	1776.2	1694.81	1713.34	1733.05	1735.06	1754.1	1772.2	1748.45	1764.09	1727.06	1740.72	1742.32	1743.61	1746.03	1712.66	1709.8	1723.95	1738.37	1745.87	1769.8	1757.08	1704.28	1699.31	1732	1749.35	1790.36	1741.84	1711.36	1777.76	1700.6	1693.17	1728.52	1747.02	1713.73
452.795013	1738.11	1751.84	1744.8	1769.6	1766.61	1713.11	1713.22	1736.37	1737.34	1774.62	1758.08	1718.13	1729.82	1725.86	1735.82	1778.41	1692.95	1711.98	1734.41	1732.86	1749.9	1770.76	1751.24	1761.69	1727.69	1740.71	1744.57	1746.11	1745.69	1711.91	1708.1	1725.11	1737.59	1746.16	1773.19	1758.89	1702.63	1698.77	1730.81	1748.9	1790.38	1743.4	1711.17	1778.93	1701.83	1694.67	1729.08	1745.88	1710.21
453.290009	1736.71	1750.57	1743.25	1769.62	1765.44	1711.34	1715.39	1737.48	1736.69	1773.6	1756.46	1718.38	1727.86	1724.06	1735.89	1776.27	1693.78	1707.78	1736.23	1735.55	1751.78	1771.45	1748.9	1763.57	1728.46	1741.62	1742.07	1744.99	1745.35	1710.59	1708.72	1723.75	1736.99	1743.74	1773.19	1763.6	1704.71	1700.46	1733.08	1746.58	1790.43	1742.34	1711.39	1776.63	1699.35	1692.53	1728.64	1744.65	1711.74
453.785004	1735.57	1745.66	1742.2	1765.84	1763.42	1711.16	1715.93	1736.33	1738.68	1773.14	1757.45	1718.07	1727.59	1721.87	1737.93	1776.12	1693.11	1711.21	1733.28	1734.71	1751.13	1771.76	1748.03	1761.82	1725.77	1739.32	1742.93	1744.56	1742.94	1708.95	1704.81	1722.58	1736.46	1744.73	1767.07	1760.14	1701.21	1697.34	1730.54	1747.14	1788.99	1739.92	1711.36	1774.91	1702.47	1691.85	1728.57	1744.73	1714.14
454.279999	1736.3	1749.73	1741.65	1767.84	1766.39	1709.83	1715.88	1734.41	1736.95	1775.29	1757.46	1717.21	1727.38	1725.21	1737.44	1774.73	1692.17	1710.93	1731.92	1733.1	1750.93	1767.86	1748.74	1762.92	1724.57	1741.19	1743.16	1744.41	1743.55	1711.26	1710.7	1723.94	1736.87	1743.17	1768.48	1758.46	1702.13	1698.44	1729.15	1750.78	1784.92	1741.8	1710.64	1773.49	1700.59	1695.46	1727.51	1743.12	1710.13
454.776001	1735.38	1748.32	1741.79	1769.11	1762.83	1709.89	1714.53	1735.5	1736.15	1771.66	1758.04	1716.92	1728.39	1723.93	1737.15	1774.98	1692.72	1709.18	1731.95	1729.96	1749.03	1767.08	1749.65	1760.29	1728.71	1738.39	1740.63	1743.52	1743.91	1710.8	1705.63	1724.11	1738.97	1741.9	1768.92	1760.65	1705.29	1697.23	1728.23	1746.46	1787.87	1738.05	1709.87	1776.36	1702.17	1693.97	1726.69	1746.2	1710.25
455.270996	1736.41	1745.55	1739.83	1769.02	1763.5	1709.06	1712.49	1732.97	1738.11	1770.72	1754.02	1716.69	1725.95	1721.73	1731.48	1773.84	1691.67	1709.29	1730.63	1730.62	1746.98	1773.73	1746.9	1756.89	1726.13	1735.13	1743.42	1743.21	1741.31	1708.16	1704.82	1721.19	1736.11	1741.71	1766.23	1758.06	1704.92	1695.8	1728.46	1749.6	1783.51	1739.49	1709.41	1774.1	1701.44	1691.97	1725.87	1746.08	1710.1
455.765991	1735.3	1747.3	1743.98	1768.37	1764.02	1710.76	1717.85	1732.18	1735.1	1773.88	1749.95	1716.25	1726.39	1722.08	1733.92	1773.8	1693.83	1708.79	1730.77	1729.84	1748.9	1767.77	1747.96	1762.32	1724.83	1736.95	1741.13	1743.79	1741.99	1710.68	1706.25	1723.87	1733.67	1745.87	1768.49	1757.05	1704.47	1697.26	1728.48	1743.49	1785.26	1737.44	1709.02	1775.19	1700.75	1691.76	1725.77	1743.82	1707.41
456.260986	1737.06	1748.99	1742.23	1767.8	1764.21	1712.3	1716.1	1731.91	1735.31	1771.43	1752.34	1716.41	1727.13	1720.57	1736.2	1771.55	1690.97	1708.52	1731.31	1730.61	1749.35	1769.24	1747.05	1757.52	1725.79	1737.37	1740.12	1741.07	1740.95	1710.18	1707.56	1721.69	1735.64	1740.69	1769.17	1757.37	1702.14	1695.61	1728.03	1746.69	1785.48	1736.5	1708.4	1774.74	1698.48	1691.68	1726.44	1744.77	1708.6
456.756012	1732.45	1745.77	1741.68	1766.13	1764.91	1708.9	1714.63	1731.75	1735.14	1769.65	1750.92	1714.33	1724.86	1719.97	1731.65	1770.77	1693.62	1707.07	1729.86	1730.82	1745.37	1768.41	1745.15	1758.07	1725.26	1735.59	1739.68	1742.48	1741.93	1711.23	1707.58	1723.02	1733.82	1738.59	1767.62	1755.9	1701.8	1696.8	1728.82	1743.44	1782.17	1739.85	1709.74	1774.04	1699.14	1693.08	1725.66	1742.22	1706.54
457.252014	1733.95	1747.3	1740.86	1768.11	1763.3	1709.36	1711.33	1730.67	1733.87	1769.03	1753.59	1715.56	1722.76	1720.82	1733.94	1772.88	1690.96	1709.49	1730.22	1730.68	1747.07	1768.73	1747.56	1757.41	1723.17	1734.88	1740.54	1741.03	1738.68	1709.1	1705.98	1722.93	1734.45	1740.44	1766.3	1753.77	1701.96	1698.66	1728.75	1744.02	1783.66	1737.23	1707.77	1770.98	1699.77	1690.89	1727.02	1744.69	1706.94
457.747009	1734.08	1745.29	1735.76	1766.18	1763.5	1709.14	1713.04	1731.43	1735.38	1768.46	1751.72	1714.9	1725.82	1720.2	1733.03	1770.6	1688.68	1707.61	1727.58	1726.73	1745.63	1764.8	1745.14	1753.95	1721.09	1734.67	1738.38	1742.29	1740.95	1707.36	1703.31	1719.84	1732.43	1739.02	1764.88	1755.61	1698.69	1695.4	1727.08	1743.26	1781.01	1737.21	1708.3	1770.44	1698.29	1690.23	1728.05	1741.07	1710.26
458.242004	1730.8	1748.24	1738.96	1764.96	1762.59	1710.15	1711.72	1731.07	1735.32	1767.57	1752.31	1713.47	1725.53	1718.46	1732.72	1772.83	1692.34	1707.87	1731.29	1728.48	1747.12	1766.71	1743.17	1755.07	1722.97	1736.02	1738.94	1739.12	1739.22	1709.37	1705	1722.54	1733.34	1740.02	1763.85	1754.14	1702.35	1695.93	1727.24	1743.67	1780.63	1737.75	1710.59	1771.87	1698.96	1690.61	1727.62	1742.76	1709.8
458.737000	1731.42	1742.07	1738.77	1765.21	1762.11	1708.89	1711.49	1733.16	1732.38	1767.9	1749.02	1714.42	1725.98	1720.16	1732.56	1772.57	1690.35	1707.31	1727.67	1728.32	1745.15	1766.59	1744.77	1755.57	1721.59	1736.52	1738.08	1740.17	1739.13	1707.47	1704	1718.22	1732.54	1741.29	1763.81	1755.3	1701.57	1694.4	1726.76	1741.06	1778.08	1736.61	1709.05	1768.85	1699.48	1692.12	1724.69	1742.15	1708.43
459.231995	1734.81	1744.98	1738.31	1762.55	1764.22	1708.03	1713.35	1728.34	1733.34	1767.88	1749.62	1715.03	1723.06	1716.84	1732.63	1767.99	1690.66	1703.99	1727.42	1727.23	1745.51	1761.21	1745.08	1754.9	1720.7	1736.36	1736.38	1740.89	1737.86	1705.64	1704.63	1720.57	1735.31	1740.06	1765.91	1754.86	1701.64	1696.78	1723.03	1741.27	1780.69	1734.14	1708.69	1768.01	1699.32	1690.08	1723.91	1739.86	1706.18
459.727997	1728.22	1744.68	1737.71	1762.77	1764.44	1710.14	1711.98	1728.32	1736.12	1765.72	1748.7	1713.39	1725.19	1717.53	1732.93	1767.68	1692.39	1708.27	1726.77	1727.51	1745.68	1761.88	1742.48	1756.71	1724.5	1735.34	1734.54	1735.69	1737.71	1707	1704.37	1720.34	1732.1	1739.79	1761.02	1753.29	1701.06	1695.65	1725.16	1740.89	1776.01	1735.91	1707.9	1768.64	1698.28	1690.48	1724.54	1740.7	1707.93
460.222992	1728.23	1742.48	1736.78	1760.25	1761.15	1707.41	1710.95	1729.98	1731.94	1765.14	1749.18	1710.75	1723.67	1719.5	1729.69	1768.77	1689.07	1706.48	1726.58	1726.31	1744.72	1762.03	1743.1	1754.15	1721.2	1731.22	1735.32	1738.57	1736.8	1704.83	1701.95	1718.93	1731.03	1738.59	1761.94	1750.42	1698.68	1696.14	1723.05	1739.94	1776.72	1736.53	1708.14	1768.9	1696.47	1688.55	1720.68	1742.21	1707.41
460.717987	1729.37	1743.44	1734.68	1763.56	1759.58	1708.7	1709.66	1729.34	1733.5	1764.51	1749.03	1712.12	1723.26	1718.09	1728.31	1766.26	1689.73	1705.21	1726.04	1725.34	1742.54	1760.82	1739.74	1750.71	1717.54	1733.4	1734.1	1736.52	1735.3	1703.96	1702.69	1718.96	1731.74	1736.49	1761.02	1748.78	1698.92	1695.47	1723.67	1742.16	1772.68	1735.35	1707.43	1767.83	1698.13	1689.49	1723.66	1737.95	1704.86
461.213013	1730.18	1741.49	1739.58	1761.32	1756.59	1709.39	1709.73	1726.93	1733.43	1763.44	1746.67	1710.64	1722.79	1718.94	1728.68	1761.84	1688.91	1705.2	1724.67	1727.84	1742.88	1758.49	1742.4	1753.3	1722.08	1733.39	1736.35	1736	1735.22	1705.43	1701.99	1719.03	1730.64	1737.69	1762.53	1751.33	1700.21	1694.26	1723.46	1738.95	1773.14	1732.86	1705.78	1766.65	1698.55	1691.64	1721.56	1739.12	1705.78
461.709015	1730.23	1741.61	1733.73	1757.26	1755.56	1707.23	1707.85	1728.39	1729.71	1764.72	1747.07	1711.06	1721.3	1713.39	1729.27	1761.61	1689.33	1702.59	1723.91	1725.38	1737.48	1758.06	1737.81	1750.24	1716.89	1733.08	1734.74	1736.93	1734.05	1705.55	1702.14	1718.17	1730.63	1737.53	1760.45	1747.88	1697.54	1692.12	1722.47	1738.23	1770.96	1732.41	1704.01	1764.37	1697.93	1690.48	1721.9	1737.34	1706.69
462.204010	1726.16	1739.61	1732.75	1758.03	1759.42	1704.95	1709.33	1727.64	1730.57	1761.09	1746.27	1709.91	1721.16	1715.67	1727.15	1763.32	1688.26	1704.43	1723.45	1724.53	1738.53	1758.09	1739.5	1749.22	1715.13	1730.3	1731.17	1736.47	1734.42	1704.55	1701.02	1717.64	1728.49	1736.76	1758.74	1746.81	1698.33	1695.04	1723.5	1736.55	1770.6	1733.26	1705.85	1766.68	1695.54	1689.18	1722.72	1736.69	1703.77
462.699005	1726.49	1742.75	1732.73	1758.11	1756.64	1704.08	1709.13	1726.67	1729.85	1759.46	1745.09	1709.6	1720.67	1713.3	1727.8	1762.7	1686.51	1705.93	1722.29	1726.15	1737.33	1757.21	1738.83	1749.52	1718.69	1729.43	1731.7	1737.99	1733.66	1703.49	1701.18	1719.49	1729.18	1734.35	1759.54	1748.17	1695.92	1692.5	1723.97	1738.9	1767.89	1730.3	1704.33	1760.97	1697.93	1690.02	1722.09	1734.46	1703.25
463.194000	1726.69	1738.77	1732.62	1760.42	1757.76	1707.22	1707.8	1726.41	1728.47	1760.53	1747.12	1710.59	1719.66	1712.71	1726.75	1760.9	1687.39	1704.59	1723.41	1722.84	1739.23	1760.7	1738.14	1749.88	1718.38	1729.05	1731.23	1734.87	1734.5	1701.93	1701.09	1717.36	1729.68	1736.97	1759.02	1750.53	1697.5	1692.19	1722.87	1736.96	1769.14	1733.39	1703.81	1762.76	1696.83	1688.12	1719.5	1737.39	1704.68
463.688995	1728.68	1739.63	1731.16	1757.8	1754.18	1706.11	1709.82	1725.87	1731.53	1759.33	1741.17	1708.74	1721.74	1714.93	1727.42	1761.4	1686.41	1705.17	1722.11	1724.76	1737.01	1755.77	1739.44	1749.29	1717.69	1731.43	1732.49	1736.12	1734.54	1702.18	1702.14	1715.67	1729.12	1733.31	1759.71	1748.45	1699.46	1692.58	1720.43	1736.06	1772	1729.32	1705.26	1764.36	1698.19	1686.74	1721.57	1738.23	1704.65
464.184998	1727.19	1741.07	1732.78	1758.19	1754.64	1705.14	1707.84	1724.54	1728.07	1757.77	1743.62	1709.06	1719.56	1713.91	1725.14	1761.36	1688.71	1702.93	1724.57	1725.55	1737.32	1757.02	1737.88	1752.57	1719.38	1730.92	1731.87	1735.77	1734.66	1703.91	1703.67	1715.94	1729.08	1735.04	1757.6	1749.71	1698.19	1694.67	1722.45	1735.42	1768.79	1731.36	1705.05	1762.52	1695	1688.12	1721.81	1734.25	1702.91
464.679993	1725.75	1739.94	1734.16	1759.44	1754.63	1707.2	1707.25	1724.63	1731.42	1760.51	1743.9	1708.64	1720.84	1716.13	1727.15	1762.36	1688.63	1702.52	1720.36	1723.79	1739.05	1756.57	1737.04	1746.81	1716.38	1730.19	1730.33	1733.34	1733.62	1701.75	1698.33	1714.63	1729.45	1733	1756.58	1745.28	1695.78	1691.02	1720.78	1737.44	1766.35	1730.85	1703.65	1762.61	1695.12	1690.95	1718.38	1735.07	1702.65
465.174988	1727.87	1738.78	1731.28	1756.86	1756.72	1706.57	1706.16	1722.06	1731.46	1761.78	1743.89	1709.36	1719.34	1713.03	1725.2	1760.88	1685.6	1703.66	1721.77	1719.43	1737.15	1757.34	1734.86	1746.03	1715.9	1730.14	1729.54	1732.1	1733.6	1702.25	1701	1715.5	1726.54	1733.82	1758.31	1745.35	1696.61	1692.51	1720.31	1734.8	1764.58	1728.01	1700.46	1761.48	1693.13	1687.76	1719.03	1733.39	1702.04
465.670013	1724	1739.74	1731.3	1757.31	1754.11	1705.06	1708.36	1726.42	1728.61	1759.49	1742.67	1708.28	1720.85	1713.96	1725.19	1757.95	1690.12	1704.41	1721.95	1724.02	1736	1755.93	1737.76	1747.81	1716.17	1727.7	1731.88	1734.87	1733.76	1702.6	1699.39	1717.08	1726.79	1731.39	1757.83	1743.93	1694.23	1692.04	1723.08	1734.9	1764.14	1731.73	1705.72	1761.56	1696.17	1689.19	1720.51	1735.29	1703.12
466.165009	1726.25	1737.94	1732.97	1754.79	1755.62	1706.59	1706.05	1724.55	1728.04	1759.71	1742.78	1706.48	1718.25	1715.72	1725.99	1758.22	1685.88	1700.49	1722.84	1723.21	1738.01	1754.35	1735.33	1747.11	1716.68	1728.38	1729.64	1733.34	1730.94	1701.28	1701.07	1713.1	1725.63	1735.15	1757.36	1745.03	1696.46	1692.83	1718.51	1735.19	1765.55	1728.68	1704.01	1760.75	1696.21	1687.18	1721.67	1734.28	1702.79
466.661011	1724.81	1739.53	1729.85	1755.78	1757.09	1704.16	1707.45	1723.24	1730.14	1759.6	1741.42	1706.47	1718.25	1712.96	1723.89	1758.15	1688.88	1703.94	1721.93	1722.36	1736.83	1756.25	1735.07	1750.13	1719.56	1728.24	1729.43	1734.06	1734.18	1705.25	1701	1714.54	1726.85	1733.23	1756.61	1747.19	1695.87	1689.7	1721.3	1733.46	1765.05	1730.88	1703.33	1756.86	1697.03	1687.18	1719.67	1733.54	1701.69
467.156006	1725.36	1738.61	1732.5	1754.29	1755.05	1702.79	1707.82	1724.09	1729.71	1758.85	1740.57	1708.81	1720.46	1711.74	1723.03	1757.74	1687.61	1703.67	1721.45	1722.59	1738.25	1755.5	1736.99	1743.51	1718.32	1728.29	1729.41	1734.4	1732.37	1703.04	1701.73	1712.88	1728.18	1732.02	1756.21	1745.92	1696.78	1693.71	1719.03	1736.15	1763.75	1728.77	1703.36	1759.05	1695.64	1687.04	1715.09	1736.24	1701.16
467.651001	1725.49	1738.94	1733.18	1754.44	1754.51	1702.3	1705.61	1723.61	1727.68	1758.23	1738.9	1706.17	1714.38	1709.59	1722.83	1757.54	1686.62	1701.6	1719.92	1721.6	1735.05	1752.92	1737.04	1745.14	1715.53	1729.17	1728.18	1728.69	1732.49	1701.61	1700.15	1714.05	1726.98	1731.46	1755.49	1745.32	1693.98	1690.79	1721.09	1734.46	1764.98	1729.17	1704.07	1758.82	1696.95	1689.07	1718.76	1735.26	1702.6
468.145996	1722.75	1737.09	1730.99	1755.99	1752.39	1704.9	1705.98	1724.48	1727.83	1755.16	1743.25	1707.45	1719.56	1712.27	1723.3	1758.66	1687.39	1700.43	1719.05	1720.17	1733.33	1754.78	1735.74	1745.22	1714.96	1726.75	1728.09	1733.22	1733.79	1701.11	1699.62	1713.78	1728.34	1731.13	1755.06	1744.72	1695.88	1690.56	1719.57	1732.72	1763.37	1729.79	1704.77	1758.82	1693.82	1688.72	1717.24	1732.31	1702.59
468.640991	1726.83	1737.82	1731.43	1756.48	1755.22	1705.7	1707.44	1723.59	1726.9	1757.64	1741.29	1705.08	1717.86	1713.23	1726.77	1760.92	1686.59	1705	1719.27	1719.32	1734.84	1755.93	1735.02	1745.31	1715.56	1726.2	1728.12	1731.46	1732.03	1703.75	1701.39	1715	1727.35	1731.7	1754.66	1745.53	1697.86	1693.17	1718.62	1734.7	1763.13	1729.75	1705.92	1758.91	1696	1688.05	1718.11	1734.94	1704.35
469.136993	1723.51	1734.98	1728.81	1753.57	1752.53	1703.99	1707.27	1722.91	1728.82	1758.35	1738.3	1708.69	1718.78	1709.81	1722.85	1760.82	1685.98	1703.02	1720.99	1721.62	1733.72	1756.27	1732.09	1747.05	1717.38	1729.47	1725.53	1732.73	1731.18	1699.16	1697.89	1714.03	1724.94	1731.25	1752.92	1742.4	1694.83	1690.07	1718.64	1733.02	1761.83	1728.27	1700.51	1758.8	1694.26	1688.37	1717.28	1732.03	1703.9
469.631989	1725.81	1735.89	1731.01	1755.07	1752.43	1703.84	1705.76	1724.14	1725.57	1758.51	1738.24	1704.02	1716.61	1715.51	1722.55	1756.99	1688.1	1703.3	1717.43	1718.43	1735.11	1751.74	1731.03	1745.24	1715.09	1723.49	1728.38	1732.6	1727.84	1699.43	1698.7	1714.05	1725.13	1729.04	1751.01	1742.1	1694.01	1692.02	1719.81	1732.49	1761.35	1727.76	1702.85	1758.79	1696.26	1687.03	1716.13	1734.33	1700.23
470.127014	1724.97	1737.42	1729.09	1753.41	1752.89	1699.52	1706.78	1722.64	1726.19	1756.61	1739.24	1705.29	1716.42	1709.65	1723.77	1754.67	1685.38	1699.79	1719.82	1722	1734.04	1753.3	1730.26	1744.15	1713.42	1726.4	1725.03	1729.58	1727.64	1700.14	1697	1712.16	1725.19	1730.67	1752.46	1743.11	1697.24	1690.23	1717.92	1733.73	1757.51	1728.48	1704.18	1755	1695.92	1684.69	1715.78	1736.04	1701.71
470.622009	1722.75	1736.13	1729.62	1754.35	1750.24	1701.63	1707.05	1723.78	1725.29	1755.13	1739.12	1707.95	1714.87	1712.19	1722.4	1754.11	1685.27	1701.55	1716.2	1721.83	1734.25	1753.45	1732.29	1742.98	1716.53	1724.54	1727.39	1731.19	1730.83	1697.87	1698.04	1715.41	1725.82	1730.12	1754.79	1739.72	1694.26	1692.31	1718.6	1734.47	1760.62	1726.34	1702.87	1758.81	1694.01	1687.77	1717.45	1732.47	1700.85
471.117004	1721.58	1734.1	1729.85	1751.86	1750.58	1701.41	1705.51	1720.78	1724.12	1756.65	1740.52	1704.05	1714.51	1710.15	1721.55	1754.5	1685.25	1702.16	1719	1720.27	1732.21	1755.42	1731.83	1742.46	1713.62	1725.92	1724.85	1731.7	1725.94	1696.95	1698.24	1712.36	1723.31	1728.67	1753.02	1740.02	1694.11	1690.1	1716.17	1730.83	1757.69	1726.38	1702.92	1754.38	1693.82	1686.11	1716.81	1732.39	1700.48
471.613007	1721.8	1735.2	1729.1	1749.87	1750.86	1701.58	1704.44	1722.16	1724.24	1757.98	1736.93	1702.95	1713.96	1711.64	1721.19	1755.13	1685.75	1700.55	1716.11	1720.11	1732.77	1751.77	1730.95	1741.69	1713.29	1723.05	1726.67	1731.54	1728.68	1699.73	1698.05	1713.51	1722.96	1729.21	1748.9	1741.22	1692.46	1690.27	1716.43	1729.49	1756.08	1727.54	1703.53	1756.94	1694.44	1687.89	1717.06	1730.68	1699.19
472.108002	1723.06	1735.54	1727.64	1750.88	1749.32	1703.35	1704.37	1720.66	1725.55	1752.94	1736.95	1704.8	1716.34	1710.24	1718.18	1754.34	1683.45	1700.61	1718.12	1719.76	1730.82	1749.88	1730.52	1742.23	1712	1722.93	1725.71	1728.86	1727.36	1698.31	1698.69	1710.05	1725.38	1726.65	1751.76	1741	1695.22	1690.15	1716.59	1730.61	1757.06	1722.91	1701.57	1753.46	1692.5	1685.72	1716.06	1730.59	1698.7
472.602997	1720.9	1733.01	1728.09	1750.54	1749.38	1700.61	1702.23	1721.8	1724.02	1754.15	1737.01	1701.95	1712.79	1710.74	1718.9	1752.2	1684.72	1700.82	1716.01	1718.38	1730.18	1749.62	1729.53	1741.59	1712.39	1721.93	1723.33	1728.71	1728.02	1695.45	1695.9	1711.43	1720.34	1728.67	1748.85	1741.42	1693.62	1688.06	1714.75	1729.14	1755.2	1725.07	1700.97	1753.8	1692.13	1684.48	1716.21	1730.13	1701.21
473.097992	1723.21	1734.61	1730	1750.56	1752.46	1698.97	1702.73	1721.32	1720.82	1754.16	1736.43	1704.12	1713.98	1709.19	1718.22	1753.01	1687.4	1700.11	1717.83	1716	1730.02	1750.13	1729.62	1741.5	1712.99	1723.29	1723.35	1731.21	1727.16	1700.35	1698.58	1711.56	1722.46	1727.99	1748.28	1742.2	1694.71	1689.04	1718.89	1729.14	1754.83	1725.51	1701.32	1755.45	1691.26	1685.7	1715.53	1730.92	1701.61
473.593994	1723.32	1730.18	1727.91	1750.37	1749.65	1701.11	1703.97	1718.32	1724.73	1751.55	1736.94	1704.68	1714.26	1707.95	1721.48	1752	1684.96	1699.94	1716.98	1718.53	1733.27	1750	1731.55	1739.6	1711.94	1723.65	1724.83	1727.83	1730.07	1697.58	1698.26	1711.83	1724.37	1728.46	1749.1	1741.85	1692.02	1689.43	1715.2	1730.95	1753.76	1725.61	1702.46	1755.49	1693.77	1685.9	1717.07	1729.39	1701.44
474.088989	1723.37	1734.62	1727.9	1746.7	1750.44	1701.41	1703.25	1721.21	1723.07	1753.66	1735.51	1703.97	1713.24	1708.82	1719.15	1751.24	1685.5	1701.19	1716.52	1717.68	1730.86	1747.71	1729.84	1739.08	1710.41	1722.08	1723.84	1731	1727.23	1697.62	1697.78	1710.73	1722.87	1727.76	1749.1	1737.52	1693.11	1687.27	1714.23	1728.29	1755.98	1722.96	1698.34	1753.52	1692.82	1684.91	1716.86	1728.79	1701.3
474.584015	1722.6	1731.42	1727.11	1748.54	1748.26	1701.32	1701.31	1718.32	1721.83	1751.9	1736.53	1703.31	1714.27	1709.63	1718.7	1751.22	1687.74	1699.3	1717.02	1719.9	1732.16	1750.46	1728.01	1742.28	1714.32	1722.53	1721.56	1727.95	1727.19	1696.25	1698.86	1709.84	1721.75	1725.52	1750.12	1739.59	1692.55	1689.88	1716.02	1729.02	1752.97	1724.75	1702.83	1752.64	1691.81	1686.34	1714	1728.87	1699.94
475.079010	1721.53	1732.99	1725.31	1748.65	1745.26	1700	1702	1718.17	1722.88	1752.24	1736.86	1702.12	1712.34	1710.54	1719.96	1751.98	1683.15	1699.05	1715.68	1715.93	1730.04	1748.71	1726.84	1739.88	1712.59	1720.34	1722.1	1727.18	1728	1697.3	1697.8	1709.29	1723.27	1726.91	1751.34	1740.2	1690.94	1689.82	1716.7	1729.03	1753.62	1725.72	1701.77	1751.14	1694.12	1686.1	1714.45	1731.39	1700.69
475.574005	1723.64	1731.63	1728.24	1747.66	1744.93	1700.46	1703.51	1720.07	1723.66	1753.09	1737.03	1700.15	1713.24	1710.89	1719.24	1748.85	1684.44	1700.61	1714.95	1717.7	1728.21	1748.81	1726.32	1738.34	1710.55	1722.25	1722.48	1727	1727.15	1695.99	1697.02	1709.79	1720.69	1725.61	1747.94	1737.92	1694.02	1689.18	1716.08	1728.78	1754.5	1725.41	1698.52	1750.8	1693.97	1686.93	1715.25	1730.75	1698.9
476.069000	1720.11	1733.34	1726.16	1749.02	1747.37	1698.27	1702.92	1717.28	1722.76	1751.83	1734.31	1702.23	1711.39	1706.35	1718.33	1750.09	1682.67	1699.42	1715.81	1718.74	1730.37	1747.15	1726.11	1737.28	1710.59	1722.17	1721.54	1726.25	1725.7	1696.45	1697.36	1710.05	1721.73	1725.82	1745.92	1738.4	1692.98	1689.79	1715	1727.56	1753.6	1724.59	1699.8	1749.66	1691.89	1685.71	1717.48	1729.16	1699.24
476.565002	1720.02	1731.07	1728.18	1746.14	1746.18	1701.14	1702.2	1718.83	1722.03	1751.69	1731.13	1700.78	1712.71	1707.16	1717.34	1749.41	1684.33	1699.4	1714.56	1714.72	1726.6	1745.77	1729.41	1739.51	1712.62	1720.44	1722.38	1725.01	1725.13	1697.19	1697.44	1709.62	1723.43	1727.1	1747.88	1739.16	1691.46	1685.44	1714.56	1724.54	1754.08	1724.91	1701.31	1752.89	1690.06	1684.14	1714.68	1730.24	1700.25
477.059998	1721.92	1734.74	1726.24	1747.51	1745.23	1699.16	1703.41	1720.62	1722.08	1750.2	1732.09	1700.6	1712.92	1708.73	1715.89	1750.07	1683.08	1697.91	1714.55	1714.64	1727.54	1747.24	1726.31	1738.86	1711.51	1722.62	1721.76	1728.53	1725.41	1696.03	1696.67	1709.78	1720.55	1725.87	1747.35	1735.63	1693.14	1685.67	1715.13	1725.31	1752.5	1722.9	1698.21	1749.72	1694.11	1684.18	1713.06	1728.91	1699.76
477.554993	1719.54	1731.25	1725.9	1748.36	1744.2	1698.82	1703.31	1718.76	1721.86	1750.91	1734.05	1700.73	1713.33	1707.7	1717.79	1747.48	1681.75	1697.54	1714.87	1720.9	1729.38	1747.29	1727.23	1739.3	1708.98	1720.89	1721.97	1726.77	1725.99	1698.25	1696.33	1710.84	1719.41	1725.87	1748.27	1738.96	1689.81	1687.18	1712.8	1726.93	1752.55	1722.21	1699.08	1748.74	1689.32	1681.72	1712.1	1727.26	1698.88
478.049988	1717.26	1730.62	1725.49	1742.07	1746.21	1699.74	1700.9	1717.92	1721.49	1750.2	1731.93	1701.73	1710.62	1705.53	1718.61	1747.17	1679.1	1696.98	1711.33	1716.84	1727.8	1745.26	1726.38	1733.51	1709.27	1719.1	1721.31	1726.95	1724.78	1696.86	1696.25	1707.82	1718.8	1724.76	1743.58	1734.04	1692.48	1686.69	1711.95	1725.01	1752.54	1722.94	1699.18	1749.98	1691.71	1684.03	1711.36	1728.23	1697.2
478.545990	1717.36	1729.66	1722.48	1745.03	1745.17	1699.81	1699.73	1717.02	1722.15	1751.5	1731.08	1701.79	1711.48	1705.46	1719.33	1747.86	1683.02	1698.62	1712.25	1714.88	1727.53	1745.39	1725.54	1734.46	1710.22	1721.54	1719.84	1725.41	1723.88	1697.87	1696.49	1709.61	1721.08	1723.52	1746.1	1735.7	1691.37	1688.46	1712.24	1725.94	1751.03	1722.19	1698.33	1751.64	1694.21	1683.18	1713.61	1728.11	1697.87
479.040985	1717.16	1731.31	1724.81	1747.13	1741.56	1698.62	1704.04	1718.21	1721.05	1750.73	1732.44	1701.92	1710.77	1704.39	1718.51	1750.09	1683.56	1696.51	1713.51	1714.73	1729.06	1746.31	1726.05	1732.44	1708.58	1719.3	1719.16	1723.93	1725.65	1698.15	1696.88	1708.32	1719.1	1724.66	1744.47	1736.53	1692.1	1688.12	1715.1	1726.57	1748.59	1721.18	1698.81	1748.86	1693.46	1683.6	1712.98	1726.36	1697.59
479.536011	1717.51	1730.27	1725.13	1747.12	1745.7	1698.01	1701.8	1717.17	1722.07	1748.71	1733.58	1700.02	1710.1	1707.18	1716.84	1746.44	1684.7	1697.8	1714.64	1715.02	1729.15	1743.76	1725.44	1737.05	1708.98	1718.72	1721.36	1728.17	1725.33	1696.61	1697.9	1710.24	1720.66	1726.29	1746.01	1735.96	1691.02	1685.83	1712.68	1727.36	1750.62	1721.34	1698.52	1751.24	1690.92	1684.21	1713.78	1730.87	1696.07
480.031006	1717.61	1729.16	1725.09	1745.1	1742.9	1699.96	1701.21	1717.32	1720.62	1748.07	1730.6	1701.67	1710.11	1706.15	1717.1	1746.09	1684.57	1697.45	1711.88	1713.74	1728.38	1745.9	1725.9	1734.9	1709.35	1720.07	1722.26	1726.67	1725.02	1696.68	1696.71	1707.01	1719.56	1724.35	1744.79	1733.86	1690.01	1687.96	1711.32	1723.74	1751.55	1723.25	1699.04	1750.32	1691.51	1683.94	1710.95	1724.54	1697.65
480.526001	1718.85	1729.56	1723.37	1744.79	1744.61	1697.1	1699.51	1717.85	1721.47	1747.93	1733.14	1699.54	1709.72	1705.08	1716.52	1747.44	1683.85	1696.06	1712.07	1713.54	1726.38	1745.2	1727.31	1734.79	1708.69	1720.15	1718.79	1726.04	1721.71	1694.9	1694.75	1705.46	1717.79	1724.96	1745.98	1734.48	1690.62	1685.56	1711.41	1724.57	1750.18	1721.87	1696.29	1747.12	1691.98	1685.14	1714.31	1725.33	1696.77
481.022003	1716.96	1729.8	1723.03	1747.73	1744.65	1700.54	1700.41	1716.79	1719.09	1747.42	1732.87	1699.86	1709.75	1707.08	1719.06	1747.64	1681.99	1697.51	1712.05	1714.92	1729.3	1744.69	1725.88	1734.57	1705.68	1720.04	1720.69	1725.8	1724.4	1696.42	1696.2	1705.27	1716.91	1724.63	1742.42	1734.7	1691.28	1687.4	1713	1725.17	1749.22	1723.01	1698.34	1749.62	1691.96	1683.4	1711	1728.58	1696.87
481.516998	1718.76	1732.1	1725.38	1743.4	1744.13	1698.54	1699.57	1715.61	1720.78	1746.92	1731.85	1699.65	1710.81	1704.52	1716.23	1747.01	1681.76	1696.84	1712.56	1713.38	1727.85	1744.84	1724.31	1732.81	1710.45	1720.24	1719.5	1725.22	1721.48	1694.36	1693.42	1705.97	1716.74	1722.54	1744.08	1732.61	1689.73	1686.71	1713.35	1725.81	1745.86	1722.09	1698.12	1747.8	1691.86	1683.44	1711.03	1726.01	1699.11
482.011993	1718.31	1725.93	1722.08	1744.01	1743.9	1696.14	1699.5	1716.24	1718.4	1747.52	1732.5	1703.82	1709.78	1705.96	1714.07	1746.14	1683.17	1696.54	1710.81	1713.72	1726.09	1747	1722.39	1731.06	1705.69	1718.02	1718.72	1724.3	1723.5	1694.85	1697.01	1705.56	1717.09	1722.9	1742.4	1733.12	1690.19	1686.58	1712.11	1725.16	1747.51	1722.28	1699.23	1746.68	1690.11	1683.87	1709.6	1724.21	1697.48
482.506989	1715.3	1730.4	1725.15	1744.48	1743.63	1698.26	1702.71	1716.54	1718.05	1747.35	1730.62	1700.04	1708.67	1704.44	1715.79	1745.32	1680.72	1696.03	1710.93	1712.56	1727.95	1742.58	1725.43	1734.49	1708.55	1718.85	1719.88	1727.8	1722.09	1695.81	1695.69	1707.86	1717.55	1721.42	1744.44	1734.07	1688.71	1685.96	1711.02	1723.77	1744.76	1717.56	1698.91	1748.91	1691.47	1683.03	1709.37	1725.98	1695.29
483.002014	1719.14	1730.15	1723.9	1742.42	1744.05	1699.78	1698.71	1716.71	1717.67	1746.81	1730.35	1699.4	1709.77	1705.85	1714.26	1743.74	1681.74	1697.64	1710.83	1715.77	1723.84	1742.58	1722.47	1733.08	1708.12	1717.56	1717.29	1724.26	1719.81	1692.03	1694.89	1705.77	1716.95	1722.2	1742.54	1729.8	1690.48	1684.36	1709.85	1724.03	1743.77	1720.58	1697.65	1744.92	1690.14	1682.98	1710.22	1723.39	1694.11
483.497986	1716.66	1725.72	1724.39	1744.32	1742.11	1696.24	1699.25	1714.54	1718.31	1746.61	1729.2	1700.93	1707.64	1703.79	1714.53	1742.96	1681.55	1696.74	1710.44	1715.84	1727.84	1745.02	1724.43	1731.34	1707.08	1717.12	1719.03	1720.71	1723.72	1694.16	1693.98	1707.7	1718.01	1722.82	1742.21	1732.67	1689.49	1685.2	1711.83	1720.75	1747.98	1719.5	1695.44	1746.71	1690.13	1682	1711.17	1726.98	1694.92
483.993011	1718.45	1727.1	1720.1	1743.86	1741.03	1697.46	1697.7	1713.69	1719.42	1744.58	1729.45	1700.01	1709.29	1704	1712.39	1745.98	1680.46	1698.91	1710.48	1713.62	1724.01	1742.48	1723.33	1733.29	1706.28	1717.83	1717.96	1725.27	1722.2	1693.17	1693	1705.9	1717.87	1720.86	1738.17	1731.88	1690.74	1686.35	1712.49	1723	1743.87	1718.27	1696.44	1745.22	1689.65	1681.21	1709.76	1726.66	1694.28
484.488007	1718.33	1730.08	1723.68	1742.67	1740.19	1699.81	1698.79	1714.03	1718.61	1744.85	1728.32	1698.61	1709.12	1707.62	1714.13	1742.62	1680.71	1695.43	1709.39	1712.29	1722.61	1743.4	1723.31	1730.57	1708.82	1717.91	1714.03	1725.94	1722.46	1693.74	1694.4	1705.84	1717.45	1722.93	1743.01	1728.33	1687.32	1684.6	1711.74	1722.77	1742.46	1719.4	1696.87	1744.92	1688.05	1682.18	1709.21	1725.91	1693.32
484.983002	1716.08	1727.59	1723.35	1744.38	1743.12	1697.81	1699.6	1714.59	1718.05	1748.43	1729.51	1699.47	1707.9	1703.21	1713.69	1744.6	1680.56	1696.97	1708.89	1710.38	1721.64	1742.95	1724.67	1732.23	1708.18	1717.68	1716.93	1722.09	1722.76	1696.12	1695.67	1708.69	1716.26	1721.34	1740.49	1731.72	1690.93	1685.1	1711.52	1723.37	1747.47	1718.16	1698.3	1745.66	1689.94	1681.13	1709.38	1726.02	1694.51
485.479004	1717	1729.64	1722.64	1745.38	1742.54	1696.9	1701.26	1713.68	1717.81	1745.14	1726.3	1699.1	1709.96	1702.98	1710.57	1744.47	1680.57	1698.2	1709.83	1711.17	1723.35	1743.71	1722.76	1732.81	1705.94	1716.51	1716.51	1722.05	1722.52	1694.95	1696.22	1706.17	1718.96	1719.57	1743.87	1731.68	1688.16	1685.07	1711.02	1722.71	1742.78	1720.06	1698.15	1745.8	1690.61	1681.6	1710.21	1723.64	1695.63
485.973999	1716.94	1724.71	1723.66	1742.14	1744.3	1699.73	1701.06	1712.99	1718.76	1744.26	1726.6	1698.68	1708.71	1702.67	1713.46	1744.14	1679.57	1697.81	1708.28	1711.97	1723.71	1740.31	1722.16	1729.08	1707.47	1716.55	1716.08	1723.28	1722.67	1693.97	1695.2	1705.6	1717.99	1719.84	1741.48	1728.18	1689.43	1683.07	1708.64	1719.65	1741.81	1719.36	1696.27	1743.83	1688.95	1682.98	1707.71	1724.81	1693.12
486.468994	1718.17	1725.49	1720.36	1743.55	1740.8	1697.93	1697.84	1714.37	1715.66	1744.15	1726.68	1697.61	1708.09	1702.13	1712.81	1741.52	1679.43	1695.39	1709.37	1714.23	1725.23	1738.75	1719.9	1729.27	1704.66	1716.94	1717.33	1722.75	1721.1	1692.31	1692.7	1705.21	1715.78	1718.54	1740.89	1730.08	1690.83	1683.88	1710.43	1719.76	1743.84	1717.7	1696.18	1744.77	1688.05	1684.11	1709.9	1723.82	1694.7
486.963989	1713.18	1724.62	1720.55	1741.6	1740.27	1697.06	1694.53	1712.42	1717.76	1744.58	1728.39	1698.72	1708.29	1701.91	1711.84	1742.31	1679.06	1695.43	1707.28	1711.58	1722.45	1740.12	1722.62	1729.02	1706.98	1716.91	1716.43	1723.17	1723.64	1692.64	1692.67	1704.76	1714.36	1719.61	1738.98	1730.56	1690.97	1686.08	1710.37	1720.81	1743.36	1718.3	1696.85	1744.83	1692.07	1678.88	1709.57	1723.92	1696.13
487.459015	1716.12	1728.72	1722.6	1741.85	1739.69	1694.36	1697.61	1710.89	1718.49	1743.07	1728.83	1697.54	1708.36	1704.67	1710.35	1742.59	1680.91	1696.38	1708.84	1712.26	1725.22	1738.61	1722.86	1731.44	1705.59	1715.88	1714.34	1722.85	1720.98	1690.28	1692.25	1705.51	1713.7	1720.62	1739.45	1732.46	1687.85	1685.26	1709.41	1719.86	1743.79	1718.23	1696.79	1743.93	1688.6	1682.69	1707.99	1725.07	1694.69
487.954987	1716.1	1727.5	1720.81	1743.49	1742.47	1694.81	1698.07	1714.55	1716.54	1747.51	1724.95	1697.58	1707.49	1703.42	1711.4	1741.35	1681.3	1696.24	1710.48	1712.92	1723.32	1739.56	1719.25	1730.41	1704.94	1717.27	1717.26	1720.28	1720.45	1693.24	1693.91	1703.98	1716.64	1720.48	1739.89	1730.93	1688.57	1686.32	1707.97	1721.67	1741.9	1719.71	1694.3	1744.73	1691.38	1682.17	1710.08	1724.11	1693.23
488.450012	1715.6	1727.78	1722.71	1741.46	1741.73	1693.47	1698.23	1714.86	1717.4	1742.21	1727.79	1697.28	1707.55	1703	1711.66	1740.36	1681.56	1695.68	1708.14	1710.49	1723.4	1740.87	1722.11	1730.95	1705.77	1714.57	1715.55	1722.05	1720.62	1693.66	1692.83	1702.13	1715.14	1721.84	1741.43	1730.93	1685.44	1686.59	1708.4	1719.88	1742.39	1718.12	1697.55	1742.61	1689.65	1681.83	1708.01	1723.76	1692.35
488.945007	1715.25	1726.66	1721.59	1740.92	1740	1694.43	1697.86	1712.27	1716.45	1742.33	1726.45	1698.22	1706.97	1702.09	1714.35	1741.48	1677.95	1693.52	1707.29	1709.1	1722.03	1741.02	1722.27	1730.32	1703.57	1713.37	1714.38	1719.78	1719.76	1692.52	1692.97	1704.39	1716.44	1719.24	1739.12	1729.9	1689.46	1683.35	1707.65	1719.56	1741.9	1718.95	1697.12	1745.52	1689.07	1681.97	1709.47	1721.9	1692.48
489.440002	1716.05	1726.8	1718.91	1740.88	1739.01	1694.08	1697.9	1714.9	1716.86	1741.77	1727.13	1697.87	1705.35	1701.18	1711.84	1741.61	1679.28	1692.32	1706.82	1710.06	1719.75	1738.33	1719.57	1729.07	1701.69	1715.24	1714.41	1720.88	1719.99	1691.2	1693.46	1705.99	1716.12	1719.28	1740.09	1729.24	1688.8	1683.1	1707.69	1719	1741.32	1716.95	1694.31	1742.9	1688.43	1681.96	1709.98	1723.38	1691.71
489.934998	1713.06	1727.94	1719.39	1740.96	1737.34	1695.47	1699.27	1711.48	1715.84	1741.22	1727.11	1694.89	1706.43	1702.34	1711.49	1737.87	1679	1695.75	1704.26	1711.16	1722.3	1738.72	1720.49	1726.06	1705.06	1716.34	1711.89	1722.05	1720.43	1693.66	1691.2	1705.05	1716.3	1720.15	1737.66	1730.78	1687.2	1685.06	1707.11	1720.42	1737.85	1715.91	1694.52	1742.83	1687.42	1678.62	1707	1723.39	1693.68
490.431000	1715.81	1726.03	1718.85	1743.21	1736.68	1694.63	1696.7	1711.52	1715.83	1742.02	1726.18	1696.44	1706.35	1702	1711.25	1740.72	1681.52	1696.77	1707.39	1712.55	1720.91	1741.07	1718.17	1729.23	1705.04	1715.72	1713.25	1720.93	1722.28	1693.08	1692.96	1704.62	1716.42	1719.1	1737.52	1729.64	1686.63	1684.52	1707.51	1720.85	1742.99	1715.57	1696.42	1745.02	1689.3	1680.89	1707.31	1723.32	1693.77
490.925995	1716.93	1727.5	1719.09	1739.93	1739.07	1694.72	1696.08	1712.53	1716.36	1742.9	1726.04	1696.11	1706.3	1702.83	1712.16	1737.91	1678.94	1694.64	1707.88	1709.83	1724.75	1739.86	1720.6	1727.89	1703.63	1715.53	1713.56	1720.99	1720.12	1691.73	1692.33	1705.79	1714.84	1717.9	1739.06	1730.39	1687.24	1683.34	1710.83	1720.87	1739.19	1717.98	1695.92	1744.47	1686.63	1681.42	1709.28	1721.43	1693.41
491.420990	1715	1725.88	1719.43	1740.09	1737.8	1691.21	1695.46	1712.12	1715.26	1743.26	1725.17	1692.78	1705.13	1702.23	1711.27	1739.17	1677.35	1694.05	1706.86	1710.35	1722.87	1737.03	1717.64	1727.42	1704.64	1714.34	1711.93	1720.09	1719.24	1692.61	1691.29	1702	1714.95	1716.6	1737.57	1728.35	1689.18	1683.81	1708.47	1720.79	1737.02	1717.51	1696.54	1744.7	1689.28	1681.98	1708.02	1722.02	1691.74
491.915985	1714.67	1724.51	1717.79	1740.6	1737.06	1694.78	1696.56	1712.82	1716.33	1741.73	1724	1694.96	1705.31	1700.89	1709.12	1740.12	1677.34	1694.16	1706.53	1710.35	1721.15	1738.81	1718.6	1726.91	1706.32	1714.99	1715.38	1721.44	1718.15	1692.06	1694.09	1705.55	1715.03	1716.91	1741.33	1729.86	1687.83	1684.21	1708.13	1721.25	1738.35	1716.25	1696.1	1741.18	1689.24	1680.32	1709	1724.5	1691.94
492.411011	1719.72	1727.63	1717.56	1741.03	1740	1695.43	1696.19	1713.29	1716.82	1741.78	1726.57	1695.46	1707.59	1702.64	1711.63	1737.22	1678.33	1692.23	1705.34	1708.54	1721.04	1736.36	1721.1	1727.81	1705.04	1714.9	1711.47	1720.55	1720.25	1690	1690.27	1703.31	1715.79	1717.56	1739.24	1728.78	1684.47	1683.82	1708.2	1720.38	1740.61	1716.79	1695.8	1741.4	1687.52	1680.39	1706.26	1721.55	1692.89
492.907013	1712.58	1725.43	1720.42	1740.21	1738.77	1694.81	1696.85	1712.19	1715.49	1742.35	1725.93	1696.29	1704.59	1701.52	1709.85	1739.63	1677.77	1694.89	1704.47	1708.63	1723.8	1738.88	1719.5	1728.31	1703.56	1714.44	1712.51	1720.06	1721.04	1693.04	1694.36	1704.6	1713.99	1716.33	1737.57	1727.77	1686.72	1682.93	1706.31	1721.39	1738.23	1714.15	1694.79	1740.88	1687.21	1678.31	1708.3	1720.62	1694.54
493.402008	1712.95	1725.17	1718.22	1739.4	1738.3	1694.89	1698.12	1712.72	1713.94	1741.19	1724.76	1695.29	1705.28	1702.64	1711.56	1739.95	1678.93	1692.86	1707.44	1708.21	1723.97	1738.95	1716.47	1728.24	1704.85	1716.05	1712.31	1717.55	1719.63	1690.4	1692.51	1703.21	1715.41	1717.12	1738.2	1727.3	1686.53	1681.05	1706.28	1719.83	1737.26	1715.69	1695.2	1741.43	1688.79	1681.23	1706.7	1723.67	1694.41
[truncated: 6,286 more rows]
[truncated: 834 more columns]
