# Supplementary material for: Glucokinase activity controls peripherally located subpopulations of β-cells that lead islet Ca2+ oscillations
Source: eLife. 2025 Feb 12;13:RP103068. doi: 10.7554/eLife.103068 (PMC11820133; doi:10.7554/eLife.103068)
Supplement: Source data 6. [file elife-103068-data6.zip › EJ155 10GPKa F03-1_Statistics/EJ155 10GPKa F03-1_Detailed.csv]

Detailed
====================
Position X	Position Y	Position Z	Unit	Category	Collection	Time	ID
81.9105	88.675	-54.8191	µm	Spot	Position	1	2407
77.8622	90.6355	-39.8665	µm	Spot	Position	1	2415
80.7022	71.8858	-23.6288	µm	Spot	Position	1	2422
81.3733	83.2843	-11.9135	µm	Spot	Position	1	2431
151.106	31.0575	-64	µm	Spot	Position	1	2439
125.059	53.5056	-64	µm	Spot	Position	1	2440
132.258	32.1173	-60.0693	µm	Spot	Position	1	2447
106.966	57.7489	-61.5818	µm	Spot	Position	1	2449
109.089	64.8018	-59.4945	µm	Spot	Position	1	2451
130.996	67.5972	-61.0105	µm	Spot	Position	1	2452
130.877	77.4358	-59.7223	µm	Spot	Position	1	2453
109.127	82.8245	-60.4382	µm	Spot	Position	1	2454
138.319	83.2972	-60.6755	µm	Spot	Position	1	2455
94.0791	87.4318	-59.2616	µm	Spot	Position	1	2456
161.236	19.0659	-55.0337	µm	Spot	Position	1	2457
159.993	29.5696	-55.2521	µm	Spot	Position	1	2458
126.293	38.7347	-55.5117	µm	Spot	Position	1	2459
141.118	38.674	-55.3269	µm	Spot	Position	1	2460
146.926	46.6839	-55.8587	µm	Spot	Position	1	2461
94.8596	47.304	-54.8594	µm	Spot	Position	1	2462
156.946	54.2112	-55.2563	µm	Spot	Position	1	2463
145.51	56.3798	-57.189	µm	Spot	Position	1	2464
139.257	60.2684	-56.0784	µm	Spot	Position	1	2465
152.86	65.3457	-55.9295	µm	Spot	Position	1	2466
91.1549	69.3164	-56.3546	µm	Spot	Position	1	2467
147.541	75.7626	-57.1066	µm	Spot	Position	1	2468
152.183	77.7418	-57.1106	µm	Spot	Position	1	2469
105.819	80.0118	-55.3721	µm	Spot	Position	1	2470
107.626	89.5904	-54.0704	µm	Spot	Position	1	2471
124.085	28.4505	-50.5866	µm	Spot	Position	1	2472
130.657	36.8225	-52.8571	µm	Spot	Position	1	2474
111.233	37.645	-52.4832	µm	Spot	Position	1	2475
122.628	41.7099	-51.45	µm	Spot	Position	1	2476
127.728	52.3641	-50.5821	µm	Spot	Position	1	2477
112.79	67.3259	-52.3853	µm	Spot	Position	1	2479
118.91	67.8203	-52.145	µm	Spot	Position	1	2480
150.23	70.0216	-50.8625	µm	Spot	Position	1	2481
111.102	72.7026	-52.0847	µm	Spot	Position	1	2482
91.0475	74.6735	-52.3307	µm	Spot	Position	1	2483
163.454	74.464	-50.4624	µm	Spot	Position	1	2484
94.8087	84.8547	-52.9691	µm	Spot	Position	1	2485
117.247	84.9275	-52.4623	µm	Spot	Position	1	2486
152.457	36.7683	-48.7703	µm	Spot	Position	1	2487
88.4729	84.9667	-48.9477	µm	Spot	Position	1	2488
160.067	16.1459	-43.1718	µm	Spot	Position	1	2489
126.796	41.6378	-42.9242	µm	Spot	Position	1	2490
143.12	44.6746	-44.6444	µm	Spot	Position	1	2491
151.859	44.5576	-43.7288	µm	Spot	Position	1	2492
113.087	47.285	-42.7825	µm	Spot	Position	1	2493
96.5829	60.4065	-44.8764	µm	Spot	Position	1	2494
146.558	67.2875	-42.3232	µm	Spot	Position	1	2495
158.959	88.0639	-43.4959	µm	Spot	Position	1	2496
136.281	19.6855	-40.616	µm	Spot	Position	1	2497
140.687	32.6927	-39.8037	µm	Spot	Position	1	2498
131.571	41.7617	-39.718	µm	Spot	Position	1	2499
94.1081	49.8446	-40.6751	µm	Spot	Position	1	2500
163.618	50.8126	-38.7751	µm	Spot	Position	1	2501
101.601	55.6811	-38.8945	µm	Spot	Position	1	2502
135.855	55.8384	-39.97	µm	Spot	Position	1	2503
85.7572	57.5906	-39.3263	µm	Spot	Position	1	2504
129.265	60.5037	-41.5174	µm	Spot	Position	1	2505
95.1086	64.9044	-40.9045	µm	Spot	Position	1	2506
116.974	64.6032	-40.1014	µm	Spot	Position	1	2507
85.1982	69.3504	-40.9319	µm	Spot	Position	1	2508
84.012	75.9807	-39.86	µm	Spot	Position	1	2509
96.0102	81.0613	-38.9277	µm	Spot	Position	1	2511
131.823	84.1778	-38.6642	µm	Spot	Position	1	2512
127.122	87.037	-40.386	µm	Spot	Position	1	2513
149.598	87.6538	-39.6912	µm	Spot	Position	1	2514
131.836	21.7687	-35.2839	µm	Spot	Position	1	2515
148.202	30.3864	-34.8765	µm	Spot	Position	1	2516
143.167	44.4785	-37.7656	µm	Spot	Position	1	2518
111.104	55.5748	-37.0468	µm	Spot	Position	1	2519
144.239	55.4315	-35.1357	µm	Spot	Position	1	2520
122.573	64.8939	-36.2728	µm	Spot	Position	1	2521
108.598	72.03	-36.8194	µm	Spot	Position	1	2522
131.553	72.8897	-36.5136	µm	Spot	Position	1	2523
103.302	73.7179	-35.3668	µm	Spot	Position	1	2524
162.383	75.0663	-36.4982	µm	Spot	Position	1	2525
164.983	85.096	-34.6142	µm	Spot	Position	1	2526
109.114	87.2305	-35.3021	µm	Spot	Position	1	2527
146.373	16.3536	-30.1598	µm	Spot	Position	1	2528
159.414	25.1168	-32.6737	µm	Spot	Position	1	2529
163.819	34.7499	-31.7868	µm	Spot	Position	1	2530
108.439	37.5456	-30.993	µm	Spot	Position	1	2531
122.146	37.1938	-32.4416	µm	Spot	Position	1	2532
145.718	40.3302	-31.3382	µm	Spot	Position	1	2533
164.179	50.1731	-32.7571	µm	Spot	Position	1	2534
151.63	56.6482	-31.2582	µm	Spot	Position	1	2535
162.528	59.2922	-31.3282	µm	Spot	Position	1	2536
153.592	66.3682	-33.018	µm	Spot	Position	1	2537
87.0466	73.4189	-32.8773	µm	Spot	Position	1	2538
140.923	75.4891	-30.4108	µm	Spot	Position	1	2539
119.874	85.7165	-32.7787	µm	Spot	Position	1	2540
136.51	27.0391	-28.5712	µm	Spot	Position	1	2542
165.118	27.5601	-28.8147	µm	Spot	Position	1	2543
111.492	35.572	-27.2037	µm	Spot	Position	1	2544
160.425	61.9946	-27.5885	µm	Spot	Position	1	2546
122.25	71.9844	-27.1408	µm	Spot	Position	1	2547
92.8399	72.983	-28.3303	µm	Spot	Position	1	2548
103.687	76.7374	-28.3625	µm	Spot	Position	1	2549
139.724	81.9739	-28.2276	µm	Spot	Position	1	2550
92.0577	82.6158	-26.5877	µm	Spot	Position	1	2551
158.982	83.1589	-27.7572	µm	Spot	Position	1	2552
83.4165	84.4748	-28.3899	µm	Spot	Position	1	2553
106.316	66.7169	-23.4169	µm	Spot	Position	1	2555
150.294	72.5591	-22.7741	µm	Spot	Position	1	2556
116.352	77.0681	-22.8987	µm	Spot	Position	1	2557
134.054	21.7447	-19.2261	µm	Spot	Position	1	2558
125.158	25.9821	-20.9376	µm	Spot	Position	1	2559
148.912	34.2429	-20.4428	µm	Spot	Position	1	2560
136.738	37.4366	-20.8836	µm	Spot	Position	1	2561
113.69	41.0527	-19.5527	µm	Spot	Position	1	2562
163.325	41.585	-20.018	µm	Spot	Position	1	2563
155.453	48.8515	-19.3004	µm	Spot	Position	1	2565
133.573	49.1988	-20.2196	µm	Spot	Position	1	2566
140.234	51.7789	-20.0936	µm	Spot	Position	1	2567
119.287	53.1057	-19.7248	µm	Spot	Position	1	2568
133.059	57.4678	-19.9818	µm	Spot	Position	1	2569
113.002	58.7584	-20.3795	µm	Spot	Position	1	2570
92.4785	62.5336	-20.6346	µm	Spot	Position	1	2571
126.558	62.2429	-20.7386	µm	Spot	Position	1	2572
155.44	63.8502	-21.3417	µm	Spot	Position	1	2573
162.725	71.2589	-20.4361	µm	Spot	Position	1	2574
124.418	72.0602	-20.8304	µm	Spot	Position	1	2575
141.764	73.1977	-19.6273	µm	Spot	Position	1	2576
130.997	74.1624	-20.0274	µm	Spot	Position	1	2577
126.615	85.7881	-21.1287	µm	Spot	Position	1	2578
102.187	45.9372	-16.2779	µm	Spot	Position	1	2580
98.2489	54.6758	-15.6588	µm	Spot	Position	1	2581
143.389	19.9512	-12.2563	µm	Spot	Position	1	2584
114.123	32.0159	-11.9088	µm	Spot	Position	1	2585
121.445	60.6354	-11.7563	µm	Spot	Position	1	2586
91.1743	72.616	-11.4828	µm	Spot	Position	1	2588
129.832	81.4318	-10.5338	µm	Spot	Position	1	2589
150.639	15.2438	-8.12906	µm	Spot	Position	1	2591
165.273	16.3653	-8.59872	µm	Spot	Position	1	2592
157.4	23.9635	-7.7821	µm	Spot	Position	1	2593
160.58	31.7523	-6.77485	µm	Spot	Position	1	2594
132.249	37.1353	-8.55751	µm	Spot	Position	1	2595
157.015	46.14	-7.76341	µm	Spot	Position	1	2597
142.872	56.7264	-7.31702	µm	Spot	Position	1	2600
98.7287	58.6425	-9.43444	µm	Spot	Position	1	2601
132.381	62.3909	-7.1342	µm	Spot	Position	1	2602
112.061	66.0865	-8.12965	µm	Spot	Position	1	2603
161.712	68.1367	-8.74669	µm	Spot	Position	1	2604
147.245	72.6798	-7.19702	µm	Spot	Position	1	2605
103.939	82.8291	-8.92651	µm	Spot	Position	1	2606
95.5547	86.134	-8.87133	µm	Spot	Position	1	2607
222.68	44.3028	-64	µm	Spot	Position	1	2613
207.813	45.3253	-64	µm	Spot	Position	1	2614
173.931	79.082	-64	µm	Spot	Position	1	2615
195.799	79.1722	-64	µm	Spot	Position	1	2616
236.599	80.2348	-64	µm	Spot	Position	1	2617
229.761	30.9398	-58.8792	µm	Spot	Position	1	2623
189.756	53.2784	-59.7685	µm	Spot	Position	1	2624
240.229	63.1969	-60.7445	µm	Spot	Position	1	2627
245.195	71.7928	-58.2467	µm	Spot	Position	1	2628
210.196	75.0713	-59.115	µm	Spot	Position	1	2629
229.562	78.6792	-59.2776	µm	Spot	Position	1	2630
243.138	85.2422	-58.8225	µm	Spot	Position	1	2631
236.327	90.7271	-61.2071	µm	Spot	Position	1	2633
170.513	17.0003	-55.7015	µm	Spot	Position	1	2634
174.665	23.7186	-57.3024	µm	Spot	Position	1	2635
241.301	40.7001	-54.3197	µm	Spot	Position	1	2636
228.281	41.4578	-57.577	µm	Spot	Position	1	2637
200.218	42.7268	-54.8125	µm	Spot	Position	1	2638
169.446	43.9351	-55.416	µm	Spot	Position	1	2639
206.835	46.9654	-55.9099	µm	Spot	Position	1	2640
216.559	49.5026	-56.1459	µm	Spot	Position	1	2641
237.5	51.3536	-56.3165	µm	Spot	Position	1	2642
174.805	55.6432	-56.6919	µm	Spot	Position	1	2643
235.034	56.3921	-55.2044	µm	Spot	Position	1	2644
200.131	62.1504	-55.1535	µm	Spot	Position	1	2645
218.604	65.8359	-56.6681	µm	Spot	Position	1	2646
208.05	67.0784	-55.609	µm	Spot	Position	1	2647
172.386	67.5726	-56.3213	µm	Spot	Position	1	2648
182.375	76.1993	-55.993	µm	Spot	Position	1	2649
175.939	76.9087	-57.5128	µm	Spot	Position	1	2650
201.008	76.9319	-56.8006	µm	Spot	Position	1	2651
216.577	77.1206	-57.6759	µm	Spot	Position	1	2652
194.984	85.1256	-56.7913	µm	Spot	Position	1	2653
171.554	86.3417	-56.6766	µm	Spot	Position	1	2654
212.188	13.3102	-51.6268	µm	Spot	Position	1	2655
192.979	21.3283	-52.6014	µm	Spot	Position	1	2656
206.161	34.7294	-51.5718	µm	Spot	Position	1	2658
175.91	35.4041	-51.1323	µm	Spot	Position	1	2659
218.126	41.3856	-51.0381	µm	Spot	Position	1	2660
205.861	51.0137	-51.1767	µm	Spot	Position	1	2661
193.987	55.7637	-53.5808	µm	Spot	Position	1	2662
174.817	71.9218	-53.1235	µm	Spot	Position	1	2664
248.485	73.7119	-50.702	µm	Spot	Position	1	2665
180.479	79.1943	-52.6036	µm	Spot	Position	1	2666
221.628	88.6544	-53.5856	µm	Spot	Position	1	2667
222.504	13.5541	-46.5138	µm	Spot	Position	1	2668
195.218	14.112	-48.4316	µm	Spot	Position	1	2669
179.253	22.9138	-47.9024	µm	Spot	Position	1	2670
239.186	59.6529	-46.7408	µm	Spot	Position	1	2671
230.223	75.9243	-49.355	µm	Spot	Position	1	2672
207.621	79.7326	-48.0993	µm	Spot	Position	1	2673
184.718	13.4387	-43.7736	µm	Spot	Position	1	2674
223.937	20.9081	-42.7017	µm	Spot	Position	1	2675
234.918	36.7592	-44.0474	µm	Spot	Position	1	2676
189.586	37.8612	-45.1238	µm	Spot	Position	1	2677
167.767	44.3547	-42.7948	µm	Spot	Position	1	2678
215.902	46.79	-43.3672	µm	Spot	Position	1	2679
204.438	48.9752	-43.8819	µm	Spot	Position	1	2680
168.828	16.5262	-40.0168	µm	Spot	Position	1	2683
234.397	16.5287	-40.8881	µm	Spot	Position	1	2684
194.18	21.4158	-40.6277	µm	Spot	Position	1	2685
202.679	26.922	-39.3659	µm	Spot	Position	1	2687
176.814	29.0389	-39.61	µm	Spot	Position	1	2688
171.921	34.0928	-41.7	µm	Spot	Position	1	2689
207.108	35.1238	-39.8029	µm	Spot	Position	1	2690
248.951	35.395	-41.6218	µm	Spot	Position	1	2691
233.211	40.2887	-40.7063	µm	Spot	Position	1	2692
171.966	49.8881	-38.3616	µm	Spot	Position	1	2693
228.985	50.2168	-39.1627	µm	Spot	Position	1	2694
185.093	52.454	-39.533	µm	Spot	Position	1	2695
240.633	57.8392	-38.6177	µm	Spot	Position	1	2696
206.571	59.8092	-40.3014	µm	Spot	Position	1	2697
217.847	60.2354	-39.1263	µm	Spot	Position	1	2698
199.881	65.2928	-41.5389	µm	Spot	Position	1	2699
211.426	67.8368	-39.0018	µm	Spot	Position	1	2700
180.724	69.5749	-40.1606	µm	Spot	Position	1	2701
224.785	75.9228	-39.6975	µm	Spot	Position	1	2702
208.06	79.0809	-38.7812	µm	Spot	Position	1	2703
197.805	80.6646	-40.4925	µm	Spot	Position	1	2704
225.793	85.978	-39.4189	µm	Spot	Position	1	2705
238.678	90.5878	-39.597	µm	Spot	Position	1	2706
183.463	8.14545	-35.5728	µm	Spot	Position	1	2707
231.6	8.14545	-34.687	µm	Spot	Position	1	2708
200.275	12.9198	-35.1794	µm	Spot	Position	1	2709
182.653	17.1516	-35.6371	µm	Spot	Position	1	2710
241.27	18.8425	-34.6505	µm	Spot	Position	1	2711
231.404	22.9639	-35.5037	µm	Spot	Position	1	2712
173.319	26.1109	-36.3846	µm	Spot	Position	1	2713
193.138	28.184	-36.536	µm	Spot	Position	1	2714
217.199	32.926	-36.1714	µm	Spot	Position	1	2715
178.008	43.6233	-35.8936	µm	Spot	Position	1	2717
195.773	43.6896	-36.6426	µm	Spot	Position	1	2718
214.698	44.1986	-36.0943	µm	Spot	Position	1	2719
197.395	58.741	-36.7113	µm	Spot	Position	1	2720
244.544	60.5528	-34.9918	µm	Spot	Position	1	2721
178.748	62.7592	-35.1064	µm	Spot	Position	1	2722
248.3	71.2752	-35.1756	µm	Spot	Position	1	2723
246.392	83.388	-35.1249	µm	Spot	Position	1	2724
181.352	85.243	-36.5768	µm	Spot	Position	1	2725
215.077	87.998	-36.1976	µm	Spot	Position	1	2726
171.415	8.14545	-31.6843	µm	Spot	Position	1	2727
247.199	18.0169	-32.473	µm	Spot	Position	1	2728
234.15	31.9942	-33.5159	µm	Spot	Position	1	2729
195.625	33.1788	-31.39	µm	Spot	Position	1	2730
214.931	35.5605	-31.278	µm	Spot	Position	1	2731
249.13	42.7384	-31.4323	µm	Spot	Position	1	2732
191.84	52.3864	-31.2644	µm	Spot	Position	1	2733
203.962	52.3062	-33.4311	µm	Spot	Position	1	2734
216.888	61.2351	-32.9417	µm	Spot	Position	1	2735
203.498	71.727	-32.2309	µm	Spot	Position	1	2736
195.419	72.604	-32.5588	µm	Spot	Position	1	2737
234.543	80.2513	-31.9882	µm	Spot	Position	1	2738
215.473	82.0321	-31.4792	µm	Spot	Position	1	2739
228.905	84.9251	-32.5753	µm	Spot	Position	1	2741
180.545	12.8627	-28.0272	µm	Spot	Position	1	2742
188.849	13.2133	-28.215	µm	Spot	Position	1	2743
202.917	19.6928	-27.9875	µm	Spot	Position	1	2744
221.922	21.7484	-27.1285	µm	Spot	Position	1	2745
228.443	30.034	-27.127	µm	Spot	Position	1	2746
206.916	32.6843	-27.5419	µm	Spot	Position	1	2747
236.252	34.7314	-28.6207	µm	Spot	Position	1	2748
181.401	35.2984	-26.8196	µm	Spot	Position	1	2749
193.836	37.1907	-26.873	µm	Spot	Position	1	2750
223.554	43.6794	-26.8727	µm	Spot	Position	1	2751
235.521	51.2608	-29.1305	µm	Spot	Position	1	2753
240.878	69.5377	-27.7323	µm	Spot	Position	1	2754
209.126	74.1379	-28.5618	µm	Spot	Position	1	2755
198.946	26.4464	-25.1307	µm	Spot	Position	1	2757
175.663	63.1093	-25.4736	µm	Spot	Position	1	2759
184.029	76.8825	-22.9583	µm	Spot	Position	1	2761
167.134	8.14545	-19.6217	µm	Spot	Position	1	2763
228.064	8.14545	-20.4475	µm	Spot	Position	1	2764
178.9	18.5034	-19.5162	µm	Spot	Position	1	2765
231.759	27.7149	-18.956	µm	Spot	Position	1	2766
171.186	32.213	-20.5357	µm	Spot	Position	1	2767
213.488	33.562	-20.8263	µm	Spot	Position	1	2768
238.654	37.9405	-19.3873	µm	Spot	Position	1	2769
172.244	53.1875	-21.2337	µm	Spot	Position	1	2771
185.38	54.7329	-19.5655	µm	Spot	Position	1	2772
198.162	59.1355	-19.8562	µm	Spot	Position	1	2773
206.921	60.656	-19.5715	µm	Spot	Position	1	2774
180.643	68.9928	-18.5406	µm	Spot	Position	1	2775
230.931	71.0269	-21.7004	µm	Spot	Position	1	2776
193.933	80.1215	-20.4338	µm	Spot	Position	1	2777
207.584	79.7196	-20.3121	µm	Spot	Position	1	2778
175.57	80.4217	-21.199	µm	Spot	Position	1	2779
227.631	12.0756	-14.9515	µm	Spot	Position	1	2780
167.875	14.5742	-17.1192	µm	Spot	Position	1	2781
245.593	18.059	-16.8537	µm	Spot	Position	1	2782
184.837	28.9511	-14.4087	µm	Spot	Position	1	2783
207.346	28.7585	-16.1307	µm	Spot	Position	1	2784
194.174	29.9574	-15.4035	µm	Spot	Position	1	2785
241.169	32.2989	-15.1129	µm	Spot	Position	1	2786
212.395	38.9216	-16.7714	µm	Spot	Position	1	2787
176.723	44.7872	-16.266	µm	Spot	Position	1	2788
246.687	46.277	-16.4389	µm	Spot	Position	1	2789
221.376	69.2633	-16.6409	µm	Spot	Position	1	2792
236.989	78.1898	-14.0152	µm	Spot	Position	1	2793
190.655	13.0097	-11.3686	µm	Spot	Position	1	2794
228.886	19.6737	-9.11446	µm	Spot	Position	1	2800
243.724	25.555	-7.69662	µm	Spot	Position	1	2801
179.637	27.1382	-7.84557	µm	Spot	Position	1	2802
175.644	34.8488	-7.79377	µm	Spot	Position	1	2804
177.586	46.0962	-8.44287	µm	Spot	Position	1	2805
243.018	52.4142	-7.14019	µm	Spot	Position	1	2807
182.324	63.3683	-6.32502	µm	Spot	Position	1	2810
198.022	82.1221	-6.51363	µm	Spot	Position	1	2814
202.818	21.9303	-4.66294	µm	Spot	Position	1	2816
222.461	34.5101	-4.76685	µm	Spot	Position	1	2817
209.779	37.3764	-3.27043	µm	Spot	Position	1	2818
204.175	43.2906	-3.7343	µm	Spot	Position	1	2819
193.178	45.3947	-3.37019	µm	Spot	Position	1	2820
242.255	66.2099	-2.87109	µm	Spot	Position	1	2825
211.617	67.3611	-4.66255	µm	Spot	Position	1	2826
196.323	74.6883	-3.39395	µm	Spot	Position	1	2829
229.946	75.85	-3.84085	µm	Spot	Position	1	2830
217.173	83.0008	-3.0672	µm	Spot	Position	1	2831
258.209	58.9144	-55.9812	µm	Spot	Position	1	2878
251.481	75.021	-56.5907	µm	Spot	Position	1	2881
257.828	87.2232	-54.5416	µm	Spot	Position	1	2883
256.132	43.5352	-50.6635	µm	Spot	Position	1	2888
250.881	51.2523	-51.6193	µm	Spot	Position	1	2889
261.43	52.2201	-50.8925	µm	Spot	Position	1	2890
267.991	73.4936	-51.5594	µm	Spot	Position	1	2893
259.566	74.0885	-50.9399	µm	Spot	Position	1	2894
266.213	66.0992	-46.4179	µm	Spot	Position	1	2899
252.863	53.2997	-43.867	µm	Spot	Position	1	2902
260.896	79.6517	-44.8784	µm	Spot	Position	1	2904
265.583	54.2645	-39.9019	µm	Spot	Position	1	2908
272.441	74.1387	-36.0284	µm	Spot	Position	1	2910
273.769	85.8935	-35.2297	µm	Spot	Position	1	2911
273.444	51.9637	-31.2395	µm	Spot	Position	1	2913
251.646	55.1014	-32.3967	µm	Spot	Position	1	2914
261.68	54.7921	-31.1096	µm	Spot	Position	1	2915
268.328	58.3106	-31.4943	µm	Spot	Position	1	2916
281.259	69.1997	-31.1668	µm	Spot	Position	1	2917
263.348	83.9398	-31.2858	µm	Spot	Position	1	2918
250.978	88.4962	-31.4222	µm	Spot	Position	1	2919
251.44	29.3578	-27.3557	µm	Spot	Position	1	2920
265.341	42.3242	-26.4813	µm	Spot	Position	1	2921
261.838	81.3972	-26.6678	µm	Spot	Position	1	2922
277.47	89.9068	-26.3889	µm	Spot	Position	1	2923
265.82	54.7347	-23.9226	µm	Spot	Position	1	2925
259.874	55.9217	-23.8172	µm	Spot	Position	1	2926
284.376	56.8875	-25.5427	µm	Spot	Position	1	2927
256.552	69.5619	-24.0478	µm	Spot	Position	1	2928
268.736	40.9483	-19.1171	µm	Spot	Position	1	2932
270.751	61.6631	-20.509	µm	Spot	Position	1	2933
270.025	91.014	-20.6507	µm	Spot	Position	1	2935
278.167	90.9819	-18.0705	µm	Spot	Position	1	2936
257.884	50.6873	-14.9944	µm	Spot	Position	1	2938
275.965	70.5809	-15.7418	µm	Spot	Position	1	2939
281.644	76.1281	-15.5474	µm	Spot	Position	1	2940
263.535	79.4499	-15.4323	µm	Spot	Position	1	2941
267.031	55.0246	-13.0503	µm	Spot	Position	1	2947
253.012	69.6025	-11.6874	µm	Spot	Position	1	2948
290.657	76.0286	-10.8187	µm	Spot	Position	1	2949
279.837	87.1937	-10.5719	µm	Spot	Position	1	2950
253.149	30.1755	-9.06433	µm	Spot	Position	1	2952
259.276	40.0449	-7.22651	µm	Spot	Position	1	2953
265.673	72.7502	-6.31903	µm	Spot	Position	1	2954
277.12	78.9082	-6.69944	µm	Spot	Position	1	2955
262.786	82.9807	-7.1328	µm	Spot	Position	1	2956
253.164	78.6163	-2.87411	µm	Spot	Position	1	2958
74.4298	93.3045	-43.7943	µm	Spot	Position	1	3000
76.2281	107.12	-43.498	µm	Spot	Position	1	3001
71.6234	98.157	-39.5328	µm	Spot	Position	1	3003
75.8165	112.14	-38.6678	µm	Spot	Position	1	3004
73.6216	100.052	-28.7986	µm	Spot	Position	1	3009
80.924	118.295	-29.3568	µm	Spot	Position	1	3010
66.7081	102.421	-23.9648	µm	Spot	Position	1	3011
82.0211	137.048	-23.1151	µm	Spot	Position	1	3012
82.493	99.8576	-17.5764	µm	Spot	Position	1	3015
82.4839	110.751	-15.1957	µm	Spot	Position	1	3016
69.5412	102.897	-9.23009	µm	Spot	Position	1	3020
77.0063	133.254	-7.78401	µm	Spot	Position	1	3022
148.108	103.864	-64	µm	Spot	Position	1	3028
141.267	108.15	-64	µm	Spot	Position	1	3029
130.22	112.268	-64	µm	Spot	Position	1	3030
137.574	117.796	-64	µm	Spot	Position	1	3031
158.08	125.666	-64	µm	Spot	Position	1	3032
125.981	127.07	-64	µm	Spot	Position	1	3033
140.956	132.331	-64	µm	Spot	Position	1	3034
161.905	145.722	-64	µm	Spot	Position	1	3035
135.067	91.5819	-59.6683	µm	Spot	Position	1	3036
156.914	97.2208	-59.9153	µm	Spot	Position	1	3037
111.316	107.048	-59.7849	µm	Spot	Position	1	3039
91.557	107.597	-59.4132	µm	Spot	Position	1	3040
133.661	110.226	-59.5442	µm	Spot	Position	1	3041
161.062	113.572	-59.9546	µm	Spot	Position	1	3042
153.864	136.054	-60.4319	µm	Spot	Position	1	3043
121.737	139.576	-60.524	µm	Spot	Position	1	3044
141.602	141.681	-60.2219	µm	Spot	Position	1	3045
118.646	91.739	-54.9525	µm	Spot	Position	1	3052
102.337	96.5517	-54.6627	µm	Spot	Position	1	3053
159.634	111.105	-55.5948	µm	Spot	Position	1	3054
128.693	131.076	-57.496	µm	Spot	Position	1	3055
110.986	139.111	-55.785	µm	Spot	Position	1	3056
122.38	143.007	-55.7503	µm	Spot	Position	1	3057
90.8437	92.0012	-52.7359	µm	Spot	Position	1	3059
135.053	91.8891	-52.3278	µm	Spot	Position	1	3060
158.996	92.886	-51.7784	µm	Spot	Position	1	3061
110.95	102.952	-53.1898	µm	Spot	Position	1	3062
92.6381	105.478	-52.0131	µm	Spot	Position	1	3063
146.999	113.239	-51.3276	µm	Spot	Position	1	3064
120.385	113.668	-51.7693	µm	Spot	Position	1	3065
136.712	118.904	-52.2445	µm	Spot	Position	1	3066
90.1057	120.078	-53.6611	µm	Spot	Position	1	3067
146.271	120.803	-52.4993	µm	Spot	Position	1	3068
126.436	121.635	-50.7407	µm	Spot	Position	1	3069
161.833	126.386	-51.6761	µm	Spot	Position	1	3070
104.638	127.571	-52.427	µm	Spot	Position	1	3071
119.539	132.478	-50.5733	µm	Spot	Position	1	3072
142.229	136.242	-53.4512	µm	Spot	Position	1	3073
130.331	138.236	-53.356	µm	Spot	Position	1	3074
157.851	148.926	-52.4372	µm	Spot	Position	1	3075
120.388	104.747	-47.0917	µm	Spot	Position	1	3076
164.101	117.941	-48.8191	µm	Spot	Position	1	3077
92.3847	126.167	-46.8541	µm	Spot	Position	1	3078
163.687	140.235	-47.2437	µm	Spot	Position	1	3079
124.082	147.235	-47.0414	µm	Spot	Position	1	3080
87.2663	105.343	-44.7948	µm	Spot	Position	1	3081
145.49	106.887	-43.5134	µm	Spot	Position	1	3082
143.628	122.657	-43.0096	µm	Spot	Position	1	3083
134.129	126.155	-43.2457	µm	Spot	Position	1	3084
100.453	126.46	-44.4025	µm	Spot	Position	1	3085
141.866	129.66	-43.4522	µm	Spot	Position	1	3086
154.528	129.086	-42.8889	µm	Spot	Position	1	3087
94.473	133.132	-42.349	µm	Spot	Position	1	3088
144.699	140.997	-44.7728	µm	Spot	Position	1	3089
142.498	156.239	-44.8692	µm	Spot	Position	1	3090
136.665	93.5712	-39.7709	µm	Spot	Position	1	3091
131.13	103.794	-40.9011	µm	Spot	Position	1	3092
121.498	104.938	-41.1772	µm	Spot	Position	1	3093
119.02	123.278	-41.4592	µm	Spot	Position	1	3094
119.911	132.678	-40.733	µm	Spot	Position	1	3095
161.968	134.186	-39.676	µm	Spot	Position	1	3096
115.079	144.054	-41.0064	µm	Spot	Position	1	3097
116.811	152.88	-39.4698	µm	Spot	Position	1	3098
88.6393	93.6761	-36.4892	µm	Spot	Position	1	3099
111.741	96.905	-36.7008	µm	Spot	Position	1	3100
96.6537	98.6059	-35.9596	µm	Spot	Position	1	3101
124.674	103.855	-34.6388	µm	Spot	Position	1	3102
102.577	112.68	-37.1326	µm	Spot	Position	1	3103
88.3619	112.971	-35.9731	µm	Spot	Position	1	3104
115.645	116.102	-35.9477	µm	Spot	Position	1	3105
130.913	119.352	-37.3264	µm	Spot	Position	1	3106
149.087	122.29	-36.7287	µm	Spot	Position	1	3107
110.231	128.754	-36.5165	µm	Spot	Position	1	3108
105.322	137.329	-35.3494	µm	Spot	Position	1	3109
154.164	143.542	-37.0818	µm	Spot	Position	1	3110
150.387	160.536	-36.0312	µm	Spot	Position	1	3111
145.032	91.9168	-31.73	µm	Spot	Position	1	3112
116.063	126.001	-31.5375	µm	Spot	Position	1	3113
117.047	131.13	-32.0408	µm	Spot	Position	1	3114
89.8866	131.73	-33.4303	µm	Spot	Position	1	3115
95.2564	132.294	-31.2399	µm	Spot	Position	1	3116
148.643	133.552	-31.9595	µm	Spot	Position	1	3117
130.008	136.291	-30.6698	µm	Spot	Position	1	3118
156.585	139.332	-30.8502	µm	Spot	Position	1	3119
122.701	139.96	-32.1593	µm	Spot	Position	1	3120
163.759	146.727	-33.4314	µm	Spot	Position	1	3121
154.356	159.367	-31.2226	µm	Spot	Position	1	3122
125.142	162.187	-31.0671	µm	Spot	Position	1	3123
97.9276	99.4777	-29.6356	µm	Spot	Position	1	3125
115.754	100.007	-27.9948	µm	Spot	Position	1	3126
145.549	105.876	-27.9025	µm	Spot	Position	1	3128
88.5376	106.29	-28.3488	µm	Spot	Position	1	3129
155.497	118.974	-26.6911	µm	Spot	Position	1	3130
85.1718	125.869	-26.5612	µm	Spot	Position	1	3131
133.46	127.582	-28.8971	µm	Spot	Position	1	3132
105.753	132.643	-28.6936	µm	Spot	Position	1	3133
88.8357	140.121	-27.1567	µm	Spot	Position	1	3134
106.293	144.902	-26.9078	µm	Spot	Position	1	3135
149.416	148.207	-26.817	µm	Spot	Position	1	3136
124.658	152.082	-29.2209	µm	Spot	Position	1	3137
88.4993	95.5071	-23.8053	µm	Spot	Position	1	3138
101.947	110.541	-22.5431	µm	Spot	Position	1	3139
147.255	115.562	-24.9768	µm	Spot	Position	1	3140
104.449	124.176	-25.9426	µm	Spot	Position	1	3141
123.452	129.932	-23.6752	µm	Spot	Position	1	3142
148.709	134.499	-23.606	µm	Spot	Position	1	3143
125.604	141.374	-23.5217	µm	Spot	Position	1	3144
137.223	148.069	-24.3445	µm	Spot	Position	1	3145
113.559	154.678	-23.8234	µm	Spot	Position	1	3146
101.352	91.4557	-18.7905	µm	Spot	Position	1	3147
117.191	98.9959	-20.7117	µm	Spot	Position	1	3149
141.297	100.066	-19.739	µm	Spot	Position	1	3150
135.413	119.066	-20.239	µm	Spot	Position	1	3151
161.361	123.977	-19.1082	µm	Spot	Position	1	3152
90.7013	132.775	-18.8447	µm	Spot	Position	1	3153
105.62	153.998	-21.3626	µm	Spot	Position	1	3154
122.053	91.7301	-14.9803	µm	Spot	Position	1	3155
142.809	109.714	-15.7667	µm	Spot	Position	1	3157
121.914	110.92	-15.095	µm	Spot	Position	1	3158
156.009	115.465	-16.7788	µm	Spot	Position	1	3159
138.615	120.592	-15.816	µm	Spot	Position	1	3160
116.585	126.378	-15.788	µm	Spot	Position	1	3161
137.884	128.904	-16.2521	µm	Spot	Position	1	3162
100.294	130.962	-17.0648	µm	Spot	Position	1	3163
130.233	140.857	-14.2075	µm	Spot	Position	1	3164
160.457	141.177	-16.4749	µm	Spot	Position	1	3165
85.4422	143.353	-15.0225	µm	Spot	Position	1	3166
126.792	150.051	-17.8368	µm	Spot	Position	1	3167
157.521	163.507	-14.8843	µm	Spot	Position	1	3168
160.774	127.407	-13.1839	µm	Spot	Position	1	3169
100.309	93.0141	-7.36078	µm	Spot	Position	1	3171
109.94	93.521	-8.63831	µm	Spot	Position	1	3172
138.204	101.238	-7.89735	µm	Spot	Position	1	3173
91.2634	104.784	-7.28878	µm	Spot	Position	1	3175
103.822	107.289	-9.57886	µm	Spot	Position	1	3176
142.52	107.558	-7.99743	µm	Spot	Position	1	3177
84.0907	111.578	-8.90133	µm	Spot	Position	1	3178
125.36	116.902	-7.01123	µm	Spot	Position	1	3180
112.999	117.958	-7.34677	µm	Spot	Position	1	3181
99.4288	119.635	-6.48952	µm	Spot	Position	1	3182
141.293	120.13	-9.2541	µm	Spot	Position	1	3183
117.894	120.671	-8.09636	µm	Spot	Position	1	3184
99.9382	129.272	-6.6956	µm	Spot	Position	1	3185
131.309	132.783	-7.48533	µm	Spot	Position	1	3186
115.883	136.798	-7.72139	µm	Spot	Position	1	3187
127.196	140.088	-8.3236	µm	Spot	Position	1	3188
102.767	143.906	-7.89674	µm	Spot	Position	1	3189
129.412	155.626	-6.894	µm	Spot	Position	1	3190
144.065	162.318	-6.86639	µm	Spot	Position	1	3191
166.351	129.897	-5.85458	µm	Spot	Position	1	3192
153.213	140.626	-4.10632	µm	Spot	Position	1	3193
132.473	150.394	-2.68377	µm	Spot	Position	1	3194
191.992	94.8013	-64	µm	Spot	Position	1	3196
245.435	97.1929	-64	µm	Spot	Position	1	3197
219.148	101.828	-64	µm	Spot	Position	1	3198
196.492	109.348	-64	µm	Spot	Position	1	3199
172.812	114.091	-64	µm	Spot	Position	1	3200
182.238	124.257	-64	µm	Spot	Position	1	3201
172.616	133.943	-64	µm	Spot	Position	1	3202
207.075	134.517	-64	µm	Spot	Position	1	3203
224.428	97.218	-61.794	µm	Spot	Position	1	3204
175.234	101.286	-59.8271	µm	Spot	Position	1	3205
188.816	102.338	-59.7532	µm	Spot	Position	1	3207
216.365	111.186	-59.6474	µm	Spot	Position	1	3208
188.582	115.051	-61.6403	µm	Spot	Position	1	3209
211.629	127.698	-60.8024	µm	Spot	Position	1	3210
193.261	132.378	-61.0838	µm	Spot	Position	1	3212
222.162	132.681	-59.8799	µm	Spot	Position	1	3213
186.716	100.844	-54.8469	µm	Spot	Position	1	3224
198.475	109.848	-55.643	µm	Spot	Position	1	3225
206.039	116.16	-57.609	µm	Spot	Position	1	3226
191.8	130.064	-56.3395	µm	Spot	Position	1	3227
183.266	150.971	-54.7307	µm	Spot	Position	1	3228
171.404	93.7223	-52.2618	µm	Spot	Position	1	3230
249.959	93.6401	-52.7006	µm	Spot	Position	1	3231
223.348	106.52	-50.7364	µm	Spot	Position	1	3232
181.99	115.07	-51.55	µm	Spot	Position	1	3233
196.256	115.98	-50.8852	µm	Spot	Position	1	3234
182.766	125.751	-53.9902	µm	Spot	Position	1	3235
170.949	127.943	-50.6038	µm	Spot	Position	1	3236
203.893	146.601	-51.0777	µm	Spot	Position	1	3237
175.644	150.52	-52.2871	µm	Spot	Position	1	3238
246.504	94.7625	-49.2158	µm	Spot	Position	1	3239
220.254	99.2062	-47.9255	µm	Spot	Position	1	3240
175.544	101.751	-49.4576	µm	Spot	Position	1	3242
213.03	110.975	-48.4307	µm	Spot	Position	1	3243
242.024	111.432	-48.8472	µm	Spot	Position	1	3244
227.054	115.35	-46.4549	µm	Spot	Position	1	3245
248.514	121.023	-46.7154	µm	Spot	Position	1	3246
228.649	132.081	-48.7197	µm	Spot	Position	1	3247
208.58	139.582	-49.8074	µm	Spot	Position	1	3249
194.544	152.176	-48.0528	µm	Spot	Position	1	3251
203.038	152.942	-46.4011	µm	Spot	Position	1	3252
186.813	121.44	-42.5814	µm	Spot	Position	1	3253
216.401	124.244	-43.0875	µm	Spot	Position	1	3254
208.885	127.78	-44.1634	µm	Spot	Position	1	3255
185.074	128.51	-43.6463	µm	Spot	Position	1	3256
196.449	128.842	-44.4422	µm	Spot	Position	1	3257
224.547	106.053	-41.8502	µm	Spot	Position	1	3260
167.936	120.007	-39.5515	µm	Spot	Position	1	3261
174.326	126.927	-40.0274	µm	Spot	Position	1	3263
190.811	144.335	-39.0229	µm	Spot	Position	1	3265
199.812	102.376	-37.2055	µm	Spot	Position	1	3266
222.633	108.629	-34.9351	µm	Spot	Position	1	3267
170.43	110.45	-36.0339	µm	Spot	Position	1	3268
183.341	111.548	-37.2725	µm	Spot	Position	1	3269
218.678	116.226	-35.8285	µm	Spot	Position	1	3270
208.885	119.487	-34.8431	µm	Spot	Position	1	3271
175.636	121.42	-36.2528	µm	Spot	Position	1	3272
190.376	121.35	-35.6148	µm	Spot	Position	1	3273
172.675	153.558	-34.2481	µm	Spot	Position	1	3274
187.493	156.072	-34.1748	µm	Spot	Position	1	3275
199.937	158.318	-37.9159	µm	Spot	Position	1	3276
217.738	99.5172	-32.4141	µm	Spot	Position	1	3278
243.429	106.703	-33.3573	µm	Spot	Position	1	3279
230.353	122.953	-31.8015	µm	Spot	Position	1	3281
220.554	128.242	-32.1813	µm	Spot	Position	1	3282
176.387	129.387	-32.6356	µm	Spot	Position	1	3283
212.699	132.56	-33.4287	µm	Spot	Position	1	3284
187.961	135.486	-30.119	µm	Spot	Position	1	3285
193.078	136.066	-30.4859	µm	Spot	Position	1	3286
169.9	136.456	-33.6367	µm	Spot	Position	1	3287
229.286	95.0929	-28.6974	µm	Spot	Position	1	3289
192.926	96.1802	-27.1194	µm	Spot	Position	1	3290
181.193	114.604	-29.4429	µm	Spot	Position	1	3292
215.861	114.27	-29.4724	µm	Spot	Position	1	3293
168.667	123.329	-29.2922	µm	Spot	Position	1	3294
181.725	145.895	-28.3231	µm	Spot	Position	1	3295
227.913	99.8597	-23.8702	µm	Spot	Position	1	3296
237.601	99.7131	-23.8051	µm	Spot	Position	1	3297
206.281	103.859	-24.1606	µm	Spot	Position	1	3298
211.951	104.37	-24.0896	µm	Spot	Position	1	3299
246.862	118.31	-24.8611	µm	Spot	Position	1	3302
183.869	119.977	-24.4996	µm	Spot	Position	1	3303
209.633	123.148	-24.4086	µm	Spot	Position	1	3304
174.315	101.978	-20.129	µm	Spot	Position	1	3307
219.285	109.951	-19.7729	µm	Spot	Position	1	3308
247.149	125.339	-20.2864	µm	Spot	Position	1	3309
176.912	126.195	-19.2539	µm	Spot	Position	1	3310
196.335	130.443	-19.7289	µm	Spot	Position	1	3311
180.501	132.343	-19.4853	µm	Spot	Position	1	3312
187.602	138.315	-20.3947	µm	Spot	Position	1	3313
215.65	138.349	-18.5339	µm	Spot	Position	1	3314
171.046	142.478	-20.5999	µm	Spot	Position	1	3315
194.695	95.9984	-16.01	µm	Spot	Position	1	3316
172.255	108.362	-17.5386	µm	Spot	Position	1	3318
204.18	118.593	-16.7949	µm	Spot	Position	1	3321
183.311	122.171	-17.1976	µm	Spot	Position	1	3322
167.578	131.226	-15.7205	µm	Spot	Position	1	3323
187.979	132.513	-16.8375	µm	Spot	Position	1	3324
228.28	135.615	-14.9615	µm	Spot	Position	1	3325
168.118	152.369	-16.0653	µm	Spot	Position	1	3326
241.742	96.9389	-11.7664	µm	Spot	Position	1	3327
214.541	107.519	-11.9873	µm	Spot	Position	1	3328
201.27	132.511	-11.7016	µm	Spot	Position	1	3329
186.09	143.472	-12.379	µm	Spot	Position	1	3330
180.164	100.989	-7.53259	µm	Spot	Position	1	3332
219.411	118.432	-6.66159	µm	Spot	Position	1	3335
216.551	131.678	-9.25611	µm	Spot	Position	1	3336
225.451	95.2541	-5.55783	µm	Spot	Position	1	3337
189.37	113.095	-3.11842	µm	Spot	Position	1	3340
168.322	117.071	-4.94305	µm	Spot	Position	1	3341
243.907	121.35	-3.68179	µm	Spot	Position	1	3342
205.752	127.537	-3.86835	µm	Spot	Position	1	3343
175.622	143.754	-2.16495	µm	Spot	Position	1	3344
251.974	106.436	-50.9706	µm	Spot	Position	1	3386
266.203	106	-38.5623	µm	Spot	Position	1	3394
273.608	95.3895	-31.995	µm	Spot	Position	1	3398
265.635	97.7822	-31.7129	µm	Spot	Position	1	3399
261.53	114.168	-32.6841	µm	Spot	Position	1	3400
253.543	116.007	-31.5775	µm	Spot	Position	1	3401
283.396	91.8091	-25.4164	µm	Spot	Position	1	3405
277.195	103.017	-25.7136	µm	Spot	Position	1	3407
262.841	111.896	-22.3509	µm	Spot	Position	1	3408
254.317	113.98	-25.462	µm	Spot	Position	1	3409
253.02	94.3852	-18.4634	µm	Spot	Position	1	3411
280.661	97.3618	-19.0948	µm	Spot	Position	1	3412
271.097	102.611	-10.8893	µm	Spot	Position	1	3415
273.579	91.4171	-2.49564	µm	Spot	Position	1	3423
282.027	100.879	-5.13564	µm	Spot	Position	1	3424
120.697	29.8136	-0.803844	µm	Spot	Position	1	3486
136.432	29.5217	1.04267	µm	Spot	Position	1	3487
147.632	31.5296	0.319359	µm	Spot	Position	1	3488
125.269	38.7057	-0.226364	µm	Spot	Position	1	3489
141.555	42.2843	1.39186	µm	Spot	Position	1	3490
132.332	46.533	0.136124	µm	Spot	Position	1	3491
110.815	47.2703	-0.531483	µm	Spot	Position	1	3492
150.687	47.9831	0.952698	µm	Spot	Position	1	3493
145.073	53.0212	-0.897846	µm	Spot	Position	1	3494
135.64	59.5851	-1.58822	µm	Spot	Position	1	3495
112.69	63.6984	-0.57206	µm	Spot	Position	1	3496
104.717	77.7632	0.379433	µm	Spot	Position	1	3497
90.2621	81.0024	1.15836	µm	Spot	Position	1	3498
100.613	85.7627	-0.336018	µm	Spot	Position	1	3499
161.952	25.7827	4.49264	µm	Spot	Position	1	3500
157.332	36.7188	4.10893	µm	Spot	Position	1	3501
132.51	49.8898	4.72843	µm	Spot	Position	1	3502
124.307	56.8225	3.41877	µm	Spot	Position	1	3503
164.258	57.6367	3.45414	µm	Spot	Position	1	3504
149.627	60.8695	3.02407	µm	Spot	Position	1	3505
143.475	66.4965	4.72288	µm	Spot	Position	1	3506
148.78	82.9329	3.61654	µm	Spot	Position	1	3509
114.38	41.7115	8.00458	µm	Spot	Position	1	3511
134.347	74.0142	8.13043	µm	Spot	Position	1	3512
157.633	37.5384	12.0534	µm	Spot	Position	1	3516
164.474	40.6107	11.6902	µm	Spot	Position	1	3517
123.971	41.3055	13.5385	µm	Spot	Position	1	3518
111.944	49.7856	12.4529	µm	Spot	Position	1	3520
134.071	50.9457	11.6069	µm	Spot	Position	1	3521
127.57	52.5021	12.2532	µm	Spot	Position	1	3522
141.669	54.3988	13.1652	µm	Spot	Position	1	3523
158.415	55.2718	11.8488	µm	Spot	Position	1	3524
116.67	64.7036	11.2008	µm	Spot	Position	1	3526
92.3852	69.1149	11.0101	µm	Spot	Position	1	3528
109.182	75.3058	11.7484	µm	Spot	Position	1	3529
96.0552	75.813	12.2063	µm	Spot	Position	1	3530
90.2817	78.3913	11.845	µm	Spot	Position	1	3531
156.621	29.141	15.8454	µm	Spot	Position	1	3534
112.374	54.9608	15.0541	µm	Spot	Position	1	3536
141.651	70.53	15.4053	µm	Spot	Position	1	3537
133.736	75.3315	15.291	µm	Spot	Position	1	3539
142.766	78.0255	15.5256	µm	Spot	Position	1	3540
95.8475	81.8382	16.3599	µm	Spot	Position	1	3541
123.233	85.3499	15.8667	µm	Spot	Position	1	3542
156.123	35.3745	18.5616	µm	Spot	Position	1	3547
118.929	45.9502	23.2673	µm	Spot	Position	1	3554
155.913	54.721	22.9821	µm	Spot	Position	1	3556
113.467	54.918	23.5135	µm	Spot	Position	1	3557
131.419	61.5653	23.5975	µm	Spot	Position	1	3559
115.21	62.833	23.8415	µm	Spot	Position	1	3560
142.238	71.5215	22.4048	µm	Spot	Position	1	3563
107.539	74.3098	24.3165	µm	Spot	Position	1	3564
134.341	75.0067	23.7522	µm	Spot	Position	1	3565
97.6715	82.3889	22.6945	µm	Spot	Position	1	3567
127.235	86.8698	23.9516	µm	Spot	Position	1	3568
163.259	55.9232	32.9643	µm	Spot	Position	1	3578
114.217	59.8181	31.8919	µm	Spot	Position	1	3579
133.421	61.8284	31.5012	µm	Spot	Position	1	3580
109.119	70.6871	32.734	µm	Spot	Position	1	3582
133.04	74.5744	32.6581	µm	Spot	Position	1	3584
111.747	75.6824	32.7801	µm	Spot	Position	1	3585
118.517	78.3209	33.3142	µm	Spot	Position	1	3586
97.744	82.5784	33.1384	µm	Spot	Position	1	3588
110.564	86.5966	32.8233	µm	Spot	Position	1	3589
150.451	87.7178	31.6411	µm	Spot	Position	1	3590
97.0686	69.9581	35.1609	µm	Spot	Position	1	3598
123.112	70.3259	34.6571	µm	Spot	Position	1	3599
102.093	75.8941	34.8087	µm	Spot	Position	1	3601
136.21	80.471	36.6802	µm	Spot	Position	1	3602
121.921	45.3351	39.1893	µm	Spot	Position	1	3618
156.52	60.2294	38.3612	µm	Spot	Position	1	3625
136.027	60.8423	39.1683	µm	Spot	Position	1	3626
166.27	78.4387	43.5571	µm	Spot	Position	1	3639
131.93	81.3993	42.8368	µm	Spot	Position	1	3641
112.804	87.2085	43.0781	µm	Spot	Position	1	3644
167.627	14.3445	-0.630669	µm	Spot	Position	1	3697
183.216	21.3242	-0.19717	µm	Spot	Position	1	3698
224.984	25.7436	1.10521	µm	Spot	Position	1	3699
177.181	27.5016	0.564316	µm	Spot	Position	1	3700
172.827	37.4031	0.194916	µm	Spot	Position	1	3701
240.013	43.3564	-0.814819	µm	Spot	Position	1	3702
231.809	55.8766	-1.42583	µm	Spot	Position	1	3703
195.783	29.1816	3.51057	µm	Spot	Position	1	3704
233.99	30.3081	4.03017	µm	Spot	Position	1	3705
189.195	32.652	3.9104	µm	Spot	Position	1	3706
200.694	36.9822	5.80945	µm	Spot	Position	1	3707
172.665	45.6224	2.71867	µm	Spot	Position	1	3709
232.676	46.988	5.21733	µm	Spot	Position	1	3710
203.089	48.8548	5.33811	µm	Spot	Position	1	3711
243.188	50.5122	3.85962	µm	Spot	Position	1	3712
190.987	51.9881	3.91041	µm	Spot	Position	1	3713
176.345	58.0628	3.77822	µm	Spot	Position	1	3715
225.859	64.6821	3.6638	µm	Spot	Position	1	3717
181.64	84.2921	3.73982	µm	Spot	Position	1	3721
197.809	19.3557	8.22322	µm	Spot	Position	1	3722
209.163	21.8063	7.82201	µm	Spot	Position	1	3724
224.578	28.7935	8.89034	µm	Spot	Position	1	3725
189.685	41.7912	8.52206	µm	Spot	Position	1	3727
213.926	49.4753	6.39226	µm	Spot	Position	1	3728
187.594	52.6608	8.86775	µm	Spot	Position	1	3729
218.52	62.642	8.47729	µm	Spot	Position	1	3730
240.486	16.6951	11.5822	µm	Spot	Position	1	3735
189.429	28.8599	13.1361	µm	Spot	Position	1	3736
197.884	35.8594	12.354	µm	Spot	Position	1	3737
242.874	52.2668	12.8234	µm	Spot	Position	1	3738
222.851	55.9704	12.2707	µm	Spot	Position	1	3739
170.5	24.9578	14.2582	µm	Spot	Position	1	3744
183.038	32.4444	16.4067	µm	Spot	Position	1	3745
171.612	43.9173	16.898	µm	Spot	Position	1	3747
171.419	28.0336	19.0889	µm	Spot	Position	1	3760
202.694	21.3306	23.5454	µm	Spot	Position	1	3764
187.464	31.9678	23.9653	µm	Spot	Position	1	3766
176.64	47.4785	22.6604	µm	Spot	Position	1	3771
243.824	87.0088	22.8927	µm	Spot	Position	1	3792
172.818	34.6674	35.1239	µm	Spot	Position	1	3816
188.642	34.9595	35.9975	µm	Spot	Position	1	3817
187.983	68.8196	36.025	µm	Spot	Position	1	3830
220.288	44.0456	39.7605	µm	Spot	Position	1	3848
254.595	66.9253	-0.0357208	µm	Spot	Position	1	3933
256.598	34.2581	4.02212	µm	Spot	Position	1	3935
291.811	45.5338	3.99913	µm	Spot	Position	1	3936
259.521	77.2551	4.23421	µm	Spot	Position	1	3940
274.642	87.5593	3.20883	µm	Spot	Position	1	3941
262.745	73.1904	8.6731	µm	Spot	Position	1	3945
253.312	78.3779	7.08141	µm	Spot	Position	1	3946
269.329	50.8038	11.5774	µm	Spot	Position	1	3951
78.9631	99.9702	-1.57692	µm	Spot	Position	1	4002
72.4475	130.268	15.181	µm	Spot	Position	1	4013
91.7254	96.8366	-0.564922	µm	Spot	Position	1	4073
105.969	106.145	-1.4221	µm	Spot	Position	1	4075
94.5458	106.678	0.171783	µm	Spot	Position	1	4076
117.272	108.438	-0.411972	µm	Spot	Position	1	4077
83.7469	110.63	-0.345795	µm	Spot	Position	1	4078
99.8298	118.879	-1.55681	µm	Spot	Position	1	4079
101.455	127.953	-0.741039	µm	Spot	Position	1	4080
107.316	150.396	-0.320068	µm	Spot	Position	1	4081
160.189	134.262	4.93668	µm	Spot	Position	1	4086
100.743	135.673	4.96737	µm	Spot	Position	1	4087
114.338	136.823	2.41345	µm	Spot	Position	1	4088
136.951	140.15	5.06863	µm	Spot	Position	1	4089
123.599	142.962	4.82147	µm	Spot	Position	1	4091
115.214	105.622	8.77624	µm	Spot	Position	1	4093
144.58	112.163	7.32935	µm	Spot	Position	1	4094
85.7452	114.519	7.75871	µm	Spot	Position	1	4095
132.618	119.716	6.93137	µm	Spot	Position	1	4096
154.467	121.844	7.88242	µm	Spot	Position	1	4097
123.24	126.066	8.36811	µm	Spot	Position	1	4098
127.318	136.745	8.85065	µm	Spot	Position	1	4100
116.681	145.057	8.31124	µm	Spot	Position	1	4101
162.617	121.419	12.7456	µm	Spot	Position	1	4108
151.609	100.642	15.7951	µm	Spot	Position	1	4112
117.448	103.112	15.7379	µm	Spot	Position	1	4113
133.506	115.834	14.8395	µm	Spot	Position	1	4115
87.6835	119.535	16.3461	µm	Spot	Position	1	4116
103.367	130.802	14.4912	µm	Spot	Position	1	4119
128.52	132.302	15.7232	µm	Spot	Position	1	4120
115.526	135.355	15.319	µm	Spot	Position	1	4121
84.662	139.824	17.091	µm	Spot	Position	1	4123
131.571	148.831	15.0008	µm	Spot	Position	1	4124
138.042	160.678	16.8471	µm	Spot	Position	1	4128
122.227	93.0102	23.4298	µm	Spot	Position	1	4131
142.738	100.827	23.0755	µm	Spot	Position	1	4134
129.247	103.625	23.0918	µm	Spot	Position	1	4136
118.829	111.877	24.569	µm	Spot	Position	1	4140
143.387	117.823	23.7007	µm	Spot	Position	1	4141
158.293	117.819	23.4771	µm	Spot	Position	1	4142
93.8639	119.985	23.8563	µm	Spot	Position	1	4143
120.242	123.499	25.4437	µm	Spot	Position	1	4144
105.061	129.635	23.8222	µm	Spot	Position	1	4146
144.986	151.727	24.1641	µm	Spot	Position	1	4152
129.847	92.2247	32.6565	µm	Spot	Position	1	4156
120.657	100.272	33.0016	µm	Spot	Position	1	4158
126.982	110.078	32.8325	µm	Spot	Position	1	4159
120.537	110.881	32.3393	µm	Spot	Position	1	4160
118.094	119.794	31.4493	µm	Spot	Position	1	4162
142.249	95.9029	35.6626	µm	Spot	Position	1	4169
148.143	98.5148	36.8205	µm	Spot	Position	1	4171
133.411	95.507	43.6462	µm	Spot	Position	1	4194
148.714	96.1882	42.5107	µm	Spot	Position	1	4195
166.933	122.759	0.0607224	µm	Spot	Position	1	4280
244.078	136.361	1.6134	µm	Spot	Position	1	4281
177.499	109.764	4.34385	µm	Spot	Position	1	4287
193.39	127.719	3.95478	µm	Spot	Position	1	4291
198.848	133.111	2.54465	µm	Spot	Position	1	4292
172.387	135.602	5.33319	µm	Spot	Position	1	4293
176.853	143.152	4.29933	µm	Spot	Position	1	4294
243.721	93.6956	8.25957	µm	Spot	Position	1	4295
195.907	95.0232	8.54672	µm	Spot	Position	1	4296
228.481	136.238	7.64378	µm	Spot	Position	1	4300
177.826	112.413	11.9535	µm	Spot	Position	1	4303
242.306	114.336	11.1202	µm	Spot	Position	1	4304
209.639	125.191	10.6025	µm	Spot	Position	1	4305
172.358	148.022	12.8535	µm	Spot	Position	1	4308
198.721	94.2575	15.7436	µm	Spot	Position	1	4309
222.74	127.281	16.9709	µm	Spot	Position	1	4315
222.289	134.267	16.5912	µm	Spot	Position	1	4316
220.172	141.026	15.1452	µm	Spot	Position	1	4317
179.735	118.075	19.1752	µm	Spot	Position	1	4319
221.579	132.52	23.7432	µm	Spot	Position	1	4335
216.606	94.0043	38.816	µm	Spot	Position	1	4362
178.71	101.597	44.1455	µm	Spot	Position	1	4381
254.827	106.714	-1.21661	µm	Spot	Position	1	4459
259.857	95.5785	7.7791	µm	Spot	Position	1	4461
282.417	107.818	15.7994	µm	Spot	Position	1	4469
260.295	94.8569	19.9115	µm	Spot	Position	1	4471
256.651	130.202	32.2246	µm	Spot	Position	1	4482
