# Supplementary material for: Glucokinase activity controls peripherally located subpopulations of β-cells that lead islet Ca2+ oscillations
Source: eLife. 2025 Feb 12;13:RP103068. doi: 10.7554/eLife.103068 (PMC11820133; doi:10.7554/eLife.103068)
Supplement: Source data 6. [file elife-103068-data6.zip › EJ155 10GPKa F03-1_Statistics/EJ155 10GPKa F03-1_Plot.csv]

Intensity Mean Ch=2 Img=1
====================
Time [s]	Intensity Mean::1000000000::0	Intensity Mean::1000000001::0	Intensity Mean::1000000002::0	Intensity Mean::1000000003::0	Intensity Mean::1000000004::0	Intensity Mean::1000000005::0	Intensity Mean::1000000006::0	Intensity Mean::1000000007::0	Intensity Mean::1000000008::0	Intensity Mean::1000000009::0	Intensity Mean::1000000010::0	Intensity Mean::1000000011::0	Intensity Mean::1000000012::0	Intensity Mean::1000000013::0	Intensity Mean::1000000014::0	Intensity Mean::1000000015::0	Intensity Mean::1000000016::0	Intensity Mean::1000000017::0	Intensity Mean::1000000018::0	Intensity Mean::1000000019::0	Intensity Mean::1000000020::0	Intensity Mean::1000000021::0	Intensity Mean::1000000022::0	Intensity Mean::1000000023::0	Intensity Mean::1000000024::0	Intensity Mean::1000000025::0	Intensity Mean::1000000026::0	Intensity Mean::1000000027::0	Intensity Mean::1000000028::0	Intensity Mean::1000000029::0	Intensity Mean::1000000030::0	Intensity Mean::1000000031::0	Intensity Mean::1000000032::0	Intensity Mean::1000000033::0	Intensity Mean::1000000034::0	Intensity Mean::1000000035::0	Intensity Mean::1000000036::0	Intensity Mean::1000000037::0	Intensity Mean::1000000038::0	Intensity Mean::1000000039::0	Intensity Mean::1000000040::0	Intensity Mean::1000000041::0	Intensity Mean::1000000042::0	Intensity Mean::1000000043::0	Intensity Mean::1000000044::0	Intensity Mean::1000000045::0	Intensity Mean::1000000046::0	Intensity Mean::1000000047::0	Intensity Mean::1000000048::0
0.000000	1648.48	1649.65	1654.36	1656.17	1641.96	1656.28	1648.63	1651.16	1665.36	1668.72	1676.68	1673.06	1669.39	1658.64	1633.11	1641.66	1649.22	1647.1	1654.46	1646.87	1656.52	1659.12	1666.49	1661.87	1652.1	1665.02	1666.37	1674.86	1688.74	1642.49	1649.25	1642.79	1649.88	1661.91	1669.79	1671.28	1665.99	1672.64	1655.86	1671.74	1662.31	1682.83	1645.46	1658.58	1624.08	1652.18	1654.71	1653.51	1652.13
0.495000	1647.98	1650.72	1652.05	1659.27	1640.95	1662.64	1649.71	1660.13	1667.55	1672.77	1677.23	1678.46	1671.01	1660.69	1633.85	1643.76	1651.29	1650.53	1658.41	1644.53	1658.56	1663.8	1665.47	1663.33	1651.52	1670.39	1670.27	1674.72	1686.67	1643.5	1650.79	1644.13	1651.03	1662.88	1671.29	1673.37	1665.14	1673.17	1655.95	1673.26	1662.16	1681.62	1643.79	1659.08	1625.57	1651.73	1655.97	1653.37	1652.33
0.990000	1645.1	1648.16	1654.86	1659.97	1642.6	1663.25	1652.59	1658.72	1665.33	1670.27	1677.16	1676.55	1674.28	1662.36	1637.44	1643.55	1650.88	1648.52	1657.14	1646.92	1658.63	1659.65	1665.13	1663.88	1651.38	1665.42	1670.76	1672.71	1683.57	1644.66	1650.12	1643.18	1650.23	1663.18	1670.66	1672.79	1663.75	1673.12	1655.77	1672.39	1663.5	1681.12	1642.98	1659.79	1623.64	1652.09	1654.04	1652.58	1651.27
1.485000	1644.94	1647.29	1651.14	1659.83	1644.37	1659.59	1651.09	1659.78	1665.63	1673.94	1677.06	1678.65	1671.97	1661.16	1637.15	1641.64	1651.41	1652.03	1657.03	1646.17	1658.8	1663.65	1664.25	1662.05	1653.6	1667.34	1667.9	1673.46	1684.96	1644.29	1651.21	1644.52	1650.16	1664.36	1671.46	1672.88	1663.63	1675.02	1656.79	1672.45	1663.06	1679.5	1647.35	1660.83	1624.71	1650.88	1654.9	1652.06	1649.18
1.980000	1646.33	1649.88	1656.1	1659.58	1641.1	1663.06	1649.3	1658.66	1667.7	1670.25	1677.48	1677.32	1673.52	1661.23	1635.91	1643.33	1651.14	1653.18	1659.12	1645.07	1658.25	1663.14	1666.32	1663.4	1651.44	1667.9	1668.24	1673.42	1688.64	1646.37	1650.53	1645.14	1652.8	1664.28	1672.8	1673.11	1666.12	1672.32	1656.77	1674.56	1663.54	1680.97	1646.75	1657.69	1625.91	1651.65	1652.45	1652.08	1651.49
2.476000	1646.91	1650.76	1654.29	1661.72	1642.02	1661.28	1651.09	1659.52	1666.43	1672.09	1678.18	1677.74	1673.15	1659.37	1636.3	1643.38	1650.68	1650.38	1658.7	1644.94	1657.88	1662.56	1666.08	1665.29	1650.5	1669.25	1669.79	1672.96	1685.62	1641.51	1651.83	1645.05	1649.41	1660.44	1669.93	1673.11	1663.97	1671.31	1654.88	1673.18	1661.07	1678.69	1647.04	1657.66	1627.69	1653.87	1656.22	1654.47	1650.51
2.971000	1649.06	1649.05	1654.2	1662.53	1640.49	1661.58	1652.46	1659	1668.81	1672.41	1677.32	1675.61	1669.86	1659.72	1634.17	1641.72	1648.97	1651.41	1659.09	1642.98	1657.3	1662.71	1665.18	1666.68	1654.82	1668.1	1668.43	1671.41	1684.14	1644.69	1651.12	1644.02	1650.42	1664.06	1671.15	1673.33	1666.88	1673.34	1656.94	1671.43	1662.61	1679.5	1647.62	1660.2	1625.42	1652.16	1655.11	1652.32	1651.24
3.466000	1646.64	1650.52	1652.62	1662.37	1644.02	1662.98	1651.13	1659.59	1667.52	1670.83	1677.51	1676.96	1673.65	1659.77	1635.14	1642.44	1650.19	1649.08	1657.95	1645.57	1655.98	1660.64	1665.19	1663.1	1652.74	1667.18	1668.34	1672.98	1684.76	1644.74	1651.68	1646.77	1650.78	1662.47	1671.78	1671.62	1663.96	1672.83	1655.85	1670.98	1662.55	1681.45	1646.94	1660.94	1627.34	1653.03	1654.45	1654.28	1652.27
3.961000	1646.87	1649.57	1654.61	1659.93	1644.52	1663.88	1648.93	1659.33	1666.85	1671.18	1678.86	1676.82	1672.87	1658.88	1634.14	1643.21	1650.2	1652	1658.35	1647.17	1658.19	1660.32	1664.15	1663.9	1650.57	1668.19	1669.54	1672.59	1687.75	1644.12	1651.97	1645.88	1649.98	1664.03	1669.97	1669.16	1664.71	1674.32	1658.68	1669.33	1662.08	1677.93	1648.19	1658.42	1626.39	1652.74	1654.78	1653.67	1652.05
4.456000	1645.48	1650.6	1653.05	1657.02	1643.56	1663.04	1650.67	1658.47	1666.52	1672.77	1677.39	1677.7	1671.13	1659.81	1635.83	1643.88	1651.15	1649.27	1658.14	1644.06	1658.1	1662.2	1665.3	1662.2	1651.21	1668.7	1669.58	1674.16	1688.16	1646.06	1651.09	1646.02	1651.62	1663.31	1671.14	1672.5	1664.33	1674.2	1656.03	1670.69	1661.41	1680.48	1646.8	1658.92	1624.71	1651.44	1653.92	1650.85	1651.24
4.952000	1648.42	1647.35	1653.62	1660.69	1641.14	1661.71	1652.34	1658.56	1666.64	1671.78	1678.81	1675.68	1672.1	1658.46	1634.93	1641.38	1649.74	1649.79	1657.99	1644.43	1658.18	1663.59	1664.53	1663.12	1650.53	1668.03	1668.75	1673.49	1685.81	1643.4	1650.18	1643.7	1649.53	1663.7	1669.87	1671.3	1665.97	1673.37	1655.91	1669.18	1662.18	1678.22	1649.26	1659.62	1623.92	1651.5	1654.22	1652.98	1650.76
5.447000	1645.98	1647.67	1653.08	1657.93	1640.77	1662.27	1650.12	1657.66	1667.86	1670.08	1676.65	1676.3	1674.18	1660.98	1635.65	1644.36	1653.03	1651.58	1658.1	1646.46	1658.59	1660.63	1667.66	1662.7	1652.16	1667.71	1668.04	1672.56	1683.82	1645.59	1652	1643.7	1648.83	1664.7	1671.52	1673.05	1667.23	1672.97	1656.36	1670.78	1662.77	1682.5	1648.23	1659.94	1624.37	1652.29	1655.4	1653.76	1652.5
5.942000	1645.44	1647.9	1653.47	1660.6	1639.96	1662.41	1651.59	1658.66	1665.5	1670.04	1679.37	1674.99	1671.75	1659.24	1637.63	1643.6	1648.62	1649.6	1656.8	1645.04	1656.73	1662.15	1665.64	1661.98	1653.3	1666.49	1666.59	1673.5	1684.58	1641.56	1649.54	1642.97	1648.49	1663.87	1671.56	1671.47	1664.66	1674.75	1657.1	1670.6	1661.79	1679.3	1645.51	1658.59	1626	1650.41	1654.85	1653.82	1652.28
6.437000	1646.66	1650.06	1653.58	1660.34	1640.08	1661.76	1651.68	1658.99	1668.47	1671.35	1676.72	1678	1672.38	1661.45	1634.28	1642.69	1651.8	1649.87	1656.71	1648.34	1657.4	1661.27	1665.71	1661.59	1649.31	1665.21	1666.79	1672.24	1687.79	1643.11	1648.87	1645.78	1649.98	1663.56	1670.95	1670.67	1662.53	1673.17	1658.12	1670.07	1663.28	1678.65	1647.41	1659.25	1623.31	1649.84	1654.9	1651.86	1650.03
6.933000	1646.1	1648.99	1653.39	1659.67	1643.36	1661.83	1649.99	1658.68	1665.67	1670.97	1674.69	1675.78	1672.31	1658.41	1633.85	1642.75	1650.01	1648.75	1656.67	1643.92	1656.2	1661.76	1665.21	1663.7	1650.61	1666.73	1668.52	1672.27	1684.28	1644.09	1650.24	1644.56	1649.79	1665.05	1672.5	1670.63	1664.77	1673.48	1657.13	1670.59	1661.41	1678.35	1646.54	1657.8	1626.68	1650.17	1654.93	1651.96	1651.1
7.428000	1646.62	1649.79	1653.4	1660.52	1643.03	1663.33	1651.55	1658.72	1667.05	1670.46	1677.27	1676.98	1672.29	1660.55	1637.57	1644.24	1652.75	1652.81	1657.5	1645.2	1658.23	1662.83	1668.33	1662.96	1652.23	1668.02	1668.4	1673.81	1686.08	1644.85	1653.29	1646.6	1651.48	1665.4	1671.81	1671.32	1665.88	1676.41	1654.95	1673.48	1662.5	1678.74	1645.72	1659.5	1626.38	1651.79	1654.05	1652.1	1652.73
7.923000	1646.14	1648.08	1654.89	1660.68	1642.16	1661.72	1651.17	1660.01	1668.02	1670.35	1681.12	1677.25	1675.84	1658.77	1635.32	1641.64	1649.92	1652.55	1656.73	1646.84	1657.69	1663.35	1665.22	1661.69	1650.13	1668.3	1668.46	1670.13	1684.8	1644.07	1650.89	1644.34	1650.89	1663.58	1669.7	1669.58	1664.28	1674	1655.79	1672.08	1663.14	1676.82	1646.86	1661.18	1627.76	1651.83	1655.67	1652.58	1650.15
8.418000	1647.53	1649.14	1654.24	1659.74	1641.98	1662.55	1649.41	1660.96	1665.34	1669.14	1676.9	1676.55	1672.06	1658.43	1634.9	1643.81	1651.32	1648.94	1656.02	1646.77	1655.95	1660.8	1666.14	1661.95	1651.07	1666.68	1666.51	1671.71	1685.76	1643.7	1650.4	1646.89	1650.91	1663	1673.5	1671.89	1662.96	1674.73	1657.58	1669.31	1664.24	1681.2	1645.05	1658.9	1626.58	1650.79	1657.09	1654.5	1649.84
8.913000	1646.35	1648.65	1653.64	1659.72	1641.4	1660.27	1650.42	1660.63	1667.36	1669.44	1678.38	1678.82	1671.82	1657.86	1635.52	1643.44	1650.53	1650.1	1658.46	1646.35	1655.74	1662.66	1665.36	1663.93	1652.04	1666.81	1667.9	1672.37	1685.87	1643.44	1650.56	1644.63	1648.87	1661.84	1671.22	1672.16	1662.58	1672.3	1655.62	1669.99	1662.83	1678.28	1644.69	1659.41	1624.6	1650.47	1654.93	1650.99	1649.64
9.408000	1646.63	1649.14	1653.28	1660.18	1644.64	1662.17	1650.82	1660.15	1667.85	1673.98	1679.18	1675.29	1672.65	1658.14	1636.98	1643.63	1653.26	1650.56	1659.05	1644.73	1658.16	1661.48	1665.71	1663.29	1651.14	1666.77	1669.54	1671.88	1687.51	1643.72	1652.03	1645.24	1650.25	1664.07	1671.83	1672.91	1664.04	1671.62	1656.56	1672.18	1661.32	1679.95	1648.37	1659.12	1626.63	1652.49	1655.4	1653.98	1652.23
9.904000	1645.12	1647.74	1651.62	1658.66	1641.86	1660.25	1652.1	1659.65	1664.18	1670.55	1678.68	1676.84	1675.36	1660.81	1634.82	1643.47	1653.06	1651.71	1657.18	1643.18	1657.39	1662.86	1666.83	1661.19	1652.96	1670.23	1669.97	1670.06	1682.6	1644.64	1651.52	1643.65	1653.03	1663.11	1670.7	1669.86	1662.83	1672.04	1657.11	1672.04	1663.35	1678.16	1645.92	1659.02	1628.3	1651.28	1654.03	1654.25	1649.8
10.399000	1646.61	1646.59	1651.69	1660.05	1642.43	1660.52	1651.03	1658.24	1666.68	1671.74	1676.16	1674.73	1672.73	1660.3	1633.51	1642.12	1651.12	1650.48	1656.71	1645.28	1656.28	1661.34	1665.61	1662.59	1650.85	1668.54	1666.35	1669.76	1684.17	1645.12	1650.16	1644.46	1651.89	1664.32	1668.89	1671.43	1662.97	1672.37	1654.04	1669.5	1660.64	1679.14	1646.6	1660.2	1627.2	1654.24	1655.29	1651.83	1651.53
10.894000	1646.05	1648.68	1652.78	1660	1639.55	1661.96	1650.63	1656.8	1666	1668.98	1676.56	1675.93	1671.96	1659.97	1637.72	1642.32	1650.07	1651.5	1658.61	1643.2	1659.32	1659.54	1664.27	1663.88	1650.87	1668.68	1668.9	1672.12	1684.07	1642.79	1650.59	1647.07	1649.64	1662.87	1673.15	1671.69	1665.47	1673.99	1656.37	1669.48	1660.48	1680.4	1646.13	1657.99	1626.04	1650.29	1655.11	1652.82	1649.64
11.389000	1647.16	1649.15	1651.15	1658.91	1640.11	1663.55	1649.12	1658.36	1665.19	1670.95	1675.73	1676.73	1672.81	1660.92	1634.12	1643.07	1650.45	1649.06	1656.52	1646.58	1658.03	1660.2	1663.78	1662.36	1654.01	1664.37	1666.6	1671.76	1683.75	1643.46	1651.08	1644.32	1651.37	1663.77	1671.63	1672.94	1663.43	1672.43	1656.02	1670.41	1661.71	1680.43	1648.42	1658.82	1626.21	1652.29	1657.15	1655.02	1650.31
11.885000	1645.64	1649.39	1653.26	1658.44	1641.79	1662.14	1650.92	1660.06	1668.21	1671.66	1679.59	1677.09	1671.99	1658.54	1636.01	1642.27	1649.41	1648.61	1658.83	1643.38	1656.05	1661.2	1664.12	1662.06	1649.77	1666.55	1666.99	1670.58	1684.38	1644.75	1652.89	1644.22	1651.31	1662.35	1672.26	1674.88	1665.27	1673.81	1656.21	1671.23	1661.68	1679.44	1645.68	1661.76	1627.53	1651.98	1655.6	1652.67	1649.83
12.380000	1642.95	1648.29	1651.97	1658.6	1641.54	1660.74	1651.87	1658.5	1666.31	1671.42	1676.47	1675.41	1672.79	1658.33	1634.74	1640.19	1650.96	1650.82	1656.74	1644.38	1657.65	1660.54	1664.16	1662.35	1649.37	1665.19	1668.26	1671.93	1684.37	1643.93	1650.75	1645.39	1650.74	1662.56	1669.86	1671.38	1663.15	1673.76	1654.14	1669.03	1661.63	1678.12	1646.92	1657.27	1626.62	1649.65	1655.82	1652.08	1652.16
12.875000	1645.37	1648.47	1655.53	1659.24	1641.17	1662.4	1649.93	1660.02	1667.7	1671	1677.15	1675.76	1673.05	1660.11	1635.62	1642.84	1649.11	1651.47	1657.36	1645.68	1656.72	1662.5	1664.82	1662.03	1652.36	1666.36	1667.98	1672.7	1683.86	1644.42	1649.11	1644.42	1650.83	1661.44	1670.07	1671.43	1663.34	1670.65	1655.48	1670.35	1661.5	1676.91	1646.45	1658.36	1623.65	1653.93	1656.16	1653.05	1652.33
13.370000	1647.04	1646.61	1654.95	1658.85	1643.55	1660.63	1649.97	1657.84	1665.79	1669.87	1677.54	1674.51	1670.35	1659.82	1637.46	1641.68	1651.01	1648.56	1655.26	1645.28	1659.15	1661.06	1665.03	1662.18	1653.87	1665.4	1665.66	1669.78	1683.84	1644.33	1652.19	1642.89	1649.29	1664.08	1669.66	1672.09	1662.91	1671.83	1655.44	1671.56	1662.31	1678.83	1645.88	1659.38	1622.47	1652.28	1654.49	1654.12	1651.8
13.865000	1645.73	1649.49	1651.06	1660.62	1640.67	1659.18	1649.71	1655.97	1664.52	1668.46	1677.22	1674.55	1673.87	1658.7	1634.22	1642.66	1649	1649.41	1656.11	1645.32	1655.84	1661.83	1662.18	1662.45	1651.92	1665.72	1667.34	1671.57	1682.95	1643.48	1651.15	1645.72	1649.6	1664.02	1671.41	1671.91	1663.32	1670.3	1656.7	1668.67	1663.11	1678.25	1646.76	1658.21	1624.45	1653.57	1655.81	1654.28	1651.38
14.361000	1646.94	1647.95	1652.42	1659.29	1642.03	1660.87	1649.37	1660.53	1667.15	1670.88	1675.08	1676.44	1672.56	1658.16	1636.78	1642.87	1650.31	1650.29	1656.32	1643.68	1655.33	1659.94	1664.57	1663.53	1650.91	1667.17	1668.13	1672.12	1681.12	1646.6	1649.19	1643.72	1653.84	1663.72	1668.58	1672.17	1663.12	1670.59	1654.62	1668.78	1659.77	1678.9	1645.69	1659.24	1625.35	1651.08	1654.96	1652.56	1649.78
14.856000	1647.49	1647.45	1653.81	1656.45	1641.17	1660.5	1650.48	1660.51	1665.9	1670.84	1677.53	1674.41	1671.22	1659.49	1634.3	1643.39	1650.84	1651.25	1656	1644.61	1656.28	1662.29	1666.03	1662.75	1651.26	1666.33	1667.71	1670.76	1683.15	1644.99	1651.33	1643.15	1650	1664.16	1669.62	1672.35	1665.59	1671.23	1655.6	1669.93	1662.52	1680.38	1646.07	1658.66	1624.26	1652	1655.35	1652.66	1650.96
15.351000	1646.35	1648.39	1652.66	1660.27	1638.64	1661.21	1650.48	1658.97	1669.18	1669.86	1675.28	1677.24	1671.87	1657.63	1635.35	1641.86	1650.49	1651.08	1655.61	1645.3	1658.11	1660.64	1665.37	1663.64	1651.74	1665.57	1666.89	1673.07	1686.44	1643.56	1650.87	1645.55	1649.11	1662.56	1670.79	1670.44	1665.42	1673.37	1654.96	1669.19	1660.94	1678.89	1646.51	1660.65	1626.41	1652.53	1654.44	1653.26	1649.22
15.846000	1643.53	1648.62	1651.63	1660.66	1642.44	1660.8	1651.39	1657.73	1664.48	1669.15	1676.11	1674.72	1671.94	1658.7	1634.67	1642.2	1651.05	1650.94	1656.67	1643.98	1657.73	1661.87	1666.5	1662.09	1650.64	1666.79	1667.25	1670.8	1683.27	1644.34	1651.95	1644.28	1651.72	1664.4	1670.64	1671.81	1662.91	1673.63	1656.18	1670.03	1661.56	1679.39	1646.19	1659.85	1625.47	1651.44	1653.87	1654.28	1650.52
16.341000	1646.08	1648.37	1653.82	1659.77	1642.5	1661.94	1651.34	1658.11	1666.57	1671.69	1677.37	1673.78	1675.18	1659.81	1634.61	1642.36	1651.5	1650.5	1657.84	1643.86	1657.08	1662.81	1664.99	1661.45	1652.06	1666.56	1667.08	1672.43	1683.42	1644.55	1651.13	1644.24	1649.7	1661.76	1669.91	1671.47	1662.87	1673.11	1653.07	1668.08	1662.07	1680.27	1645.63	1658.93	1624.28	1652.84	1656.4	1653.17	1648.84
16.837000	1644.74	1648.97	1653.5	1659	1641.05	1659.98	1648.65	1656.2	1666.08	1668.76	1676.38	1674.48	1672.51	1658.76	1634.19	1639.81	1650.29	1648.32	1655.3	1644.14	1656.17	1661.22	1664.31	1662.36	1650.26	1665.96	1667.58	1670.63	1684.9	1642.52	1650	1643.51	1650.41	1661.61	1671.89	1673.22	1663.05	1673.32	1651.3	1670.34	1660.21	1678.97	1642.84	1660.4	1625.4	1650.8	1654.94	1654.5	1650.29
17.332001	1644.71	1645.77	1652.62	1659.72	1641.69	1662.56	1648.2	1656.67	1664.81	1669.65	1675.19	1675.59	1672.94	1657.03	1633.99	1641.16	1650.68	1648.09	1656.52	1645.13	1656.63	1662.37	1662.24	1661.24	1651.42	1665.76	1666.97	1671.16	1682.47	1644.71	1648.85	1643.56	1652.28	1662.64	1668.56	1671.71	1663.55	1673.46	1653.44	1669.92	1659.82	1678.85	1646.63	1659.8	1625.42	1652.33	1652.17	1652.28	1652.47
17.827000	1646.05	1649.86	1651.97	1659.24	1641.65	1661.95	1650.14	1656.67	1665.71	1672.79	1678.46	1674.95	1671.14	1660.25	1634.45	1643.2	1650.91	1649.03	1658.99	1645.99	1655.96	1662.51	1665.54	1664.06	1652.19	1666.35	1667.36	1671.76	1682.07	1643	1651.53	1644.09	1650.27	1662.82	1672.1	1672.29	1663.65	1671.87	1654.5	1668.21	1662.78	1679.08	1645.48	1660.49	1626.69	1651.19	1654.74	1652.57	1650.69
18.322001	1646.08	1647.41	1652.1	1659.3	1641.82	1662.41	1651.33	1657.4	1667.04	1671.63	1678.41	1676.56	1673.27	1660.45	1636.58	1644.36	1648.84	1649.7	1657.86	1645.98	1657.17	1662.82	1667.17	1662.47	1652.13	1665.59	1665.63	1671.49	1684	1645.39	1651.91	1645.04	1649.46	1661.32	1670.15	1670.35	1662.01	1670.71	1653.4	1671.24	1660.99	1676.71	1647.17	1659.83	1625.22	1651.57	1654.43	1653.67	1652.32
18.816999	1645.63	1648.69	1651.88	1657.92	1641.53	1661	1648.29	1657.91	1668.64	1669.27	1675.54	1675.88	1670.69	1659.67	1633.39	1641.15	1650.21	1648.77	1656.36	1643.92	1657.3	1659.59	1662.06	1663.83	1649.61	1667.06	1667.89	1671.65	1684.44	1641.86	1648.71	1644.37	1649.59	1664.87	1670.81	1670.3	1664.11	1670.68	1655.63	1671.58	1660.84	1678.7	1645.08	1661.48	1625.35	1650.04	1652.24	1652.85	1649.73
19.313000	1644.48	1647.68	1652.76	1659.28	1639.43	1660.5	1651.68	1657.55	1665.82	1671.16	1676.36	1675.84	1669	1659.51	1634.23	1641.96	1650.42	1650.82	1656.71	1645.74	1653.82	1662.71	1666.68	1659.65	1651.84	1665.62	1665.56	1671.75	1683.52	1644.28	1650.95	1644.26	1648.72	1661.55	1670.86	1671.18	1664.9	1670.78	1654.62	1670.83	1661.34	1678.17	1647.13	1659.76	1626.94	1651.41	1655.11	1653.06	1649.67
19.808001	1644.23	1649.65	1651.52	1660.44	1640.01	1661.52	1649.31	1658.8	1665.58	1668.78	1677.86	1676.4	1671.37	1661.04	1635.3	1642.68	1651.46	1649.7	1656.43	1645.13	1656.47	1661.79	1665.67	1662.16	1652.01	1666.15	1666.51	1673.37	1685.21	1643.77	1651.7	1644.12	1650.78	1661.87	1670.94	1670.85	1665.04	1672.87	1655.18	1669.5	1662.24	1677.91	1648.25	1659	1626.36	1653.33	1656.44	1653.92	1650.75
20.302999	1645.04	1647.95	1652.19	1660.69	1641	1660.47	1650.87	1656.86	1666.78	1670.96	1676.4	1675.68	1673.93	1659.34	1636.83	1643.45	1649.26	1650.71	1655.48	1644.02	1657.2	1660.47	1663.56	1661.45	1652.41	1664.97	1667.05	1671.66	1685.34	1644.42	1651.38	1644.65	1649.79	1662.05	1671.82	1672.63	1666.49	1673.16	1656.14	1669.29	1660.15	1679.17	1647.18	1657.3	1625.17	1654.15	1653.86	1653.55	1653.65
20.798000	1645.71	1647.77	1651.77	1659.14	1640.07	1661.51	1651.18	1660.59	1666.19	1669.58	1675.07	1676.83	1671.32	1656.05	1635.51	1643.06	1649.05	1648.95	1657.88	1643.67	1656.72	1662.08	1662.98	1661.75	1649.97	1667.6	1668.58	1670.91	1682.47	1644.06	1648	1643.11	1649.33	1661.73	1670.15	1669.64	1663.44	1671.56	1654.68	1668.54	1662.48	1676.44	1646.71	1657.91	1624.4	1651.55	1652.2	1651.12	1650.92
21.292999	1646.21	1647.78	1652.56	1659.56	1641.21	1661.35	1651.11	1659.52	1665.88	1670.4	1674.96	1675.31	1669.41	1659.71	1636.47	1642.24	1648.64	1649.14	1656.47	1645.2	1656.08	1661.62	1664.93	1663.06	1652.17	1664.98	1667.69	1673.57	1684.16	1642.86	1650.45	1642.16	1649.06	1664.33	1669.94	1670.03	1664.87	1671.25	1657.11	1670.45	1662.23	1677.7	1645.58	1659.1	1624.96	1652.76	1656.38	1652.85	1652.68
21.789000	1645.56	1649.63	1652.39	1657.12	1639.39	1663.45	1649.7	1658.47	1666.5	1670.35	1677.85	1674.01	1673.23	1660.76	1637.6	1645.07	1650.23	1648.8	1656.16	1646.78	1658.73	1658.9	1664.7	1662.93	1650.19	1665.26	1670.65	1672.66	1682.47	1642.56	1648.87	1643.94	1650.46	1663.71	1670.61	1671.73	1664.19	1671.06	1654.05	1670.67	1662.77	1679.28	1645.63	1658.15	1624.75	1652.58	1657.04	1652.19	1650.28
22.284000	1646.63	1648.22	1654.36	1658.92	1638.79	1661.21	1650.63	1658.8	1666.91	1669.78	1676.56	1675.92	1672.65	1659.1	1636.95	1642.14	1651.45	1650.72	1656.47	1646	1657.31	1659.87	1666.73	1663.71	1652.29	1666.64	1667.8	1671.65	1683.3	1644.12	1651.08	1644.38	1650.26	1663.82	1672.17	1671.3	1664.48	1672.29	1657.6	1669.4	1663.25	1678.25	1649.71	1658.11	1625.21	1653.03	1655.28	1651.88	1651.57
22.778999	1645.82	1648.07	1651.36	1660.09	1642.53	1663.38	1650.17	1657.07	1666.31	1672.54	1676.33	1675.2	1672.65	1659.43	1636.26	1643.2	1650.37	1649.27	1658.47	1644.18	1657.42	1661.71	1664.89	1662.04	1651.66	1668.24	1667.96	1671.15	1682.89	1643.95	1652.28	1644.52	1650.06	1663.32	1670.94	1669.91	1665.01	1671.75	1656.8	1671.03	1663.01	1678.38	1646.74	1661.56	1626.61	1653.72	1654.69	1654.06	1652.13
23.274000	1646.64	1649.6	1651.37	1661.33	1639.33	1662.39	1650.41	1657.4	1665.9	1668.37	1673.85	1676.85	1674.12	1659.12	1633.6	1640.89	1649.65	1649.79	1655.96	1644.26	1656.32	1661.99	1663.97	1659.81	1652.94	1664.82	1667.55	1671.74	1682.92	1645.08	1649.01	1645.43	1647.77	1660.81	1670.83	1671.18	1663.67	1672.02	1653.9	1670.8	1661.99	1679.08	1646.45	1661.83	1624.78	1652.56	1651.77	1652.84	1649.83
23.768999	1646.21	1648.3	1653.71	1657.32	1641.2	1663.76	1650.68	1658.92	1665.84	1671.53	1677.33	1677.13	1672.39	1660.6	1636.78	1644.23	1651.06	1651.71	1656.61	1646.64	1659.01	1662.06	1668.01	1662.77	1651.44	1666.97	1669.71	1673.23	1685.23	1644.67	1651.06	1644.56	1649.38	1662.3	1672.53	1672.41	1664.7	1673.88	1654.92	1669.06	1663.16	1677.53	1648.77	1657.93	1625.61	1651.7	1655.48	1650.24	1650.75
24.264999	1647.4	1648.71	1650.39	1660.52	1641.81	1662.53	1651.37	1657.23	1663.25	1671.3	1676.66	1675.37	1671.52	1659.35	1635.54	1643.63	1651.43	1650.58	1656.76	1645.1	1658.97	1662.44	1665.24	1664.48	1651.95	1667.76	1668.98	1672.11	1683.3	1644.65	1649.73	1643.68	1650.3	1663.11	1671.42	1672.55	1664.11	1672.81	1655.46	1670.45	1662.56	1678.2	1645.99	1660.98	1627.32	1651.47	1654.82	1654.18	1648.53
24.760000	1646.09	1649.35	1651.88	1660.31	1639.05	1661	1649.96	1656.84	1665.99	1668.67	1676.43	1674.75	1674.26	1659.32	1634.75	1641.61	1649.97	1650.69	1657.86	1644.77	1656.41	1662.95	1665.07	1660.62	1651.19	1666.15	1664.95	1672.39	1684.38	1644.69	1648.39	1644.57	1651.57	1663.13	1670.53	1673.42	1664.61	1672.09	1655.69	1667	1660.79	1675.28	1645.69	1658.2	1625.27	1653.07	1654.28	1652.65	1648.59
25.254999	1647.05	1648.75	1653.13	1659.67	1640.29	1659.12	1651.12	1658.7	1667.02	1670.55	1675.59	1677.07	1671.63	1660.3	1633.64	1641.09	1648.85	1648.81	1656.36	1645.16	1658.41	1659.37	1663.8	1662.64	1651.13	1665.29	1666.03	1671.49	1684.38	1643.23	1650.43	1644	1651.33	1662.02	1672.39	1671.63	1665	1673.08	1656.66	1667.88	1661.82	1680.16	1644.93	1658.91	1626.25	1651.14	1655.9	1651.96	1651.6
25.750000	1647.94	1648.96	1651.89	1658.38	1641.84	1661.67	1650.46	1658.37	1666.05	1669.01	1673.96	1676.93	1672.77	1657.09	1637.84	1642.71	1647.78	1647.85	1655.71	1645.18	1655.75	1660.2	1666.53	1661.88	1651.78	1667.38	1669.05	1674.11	1685.55	1644.98	1648.68	1643.55	1650.71	1662.36	1671.66	1671.58	1664.93	1674.09	1655.37	1669.53	1661.18	1677.88	1646.91	1660.05	1625.46	1653.54	1654.33	1653.23	1648.69
26.246000	1648.02	1647.99	1654.2	1660.22	1642.24	1661.35	1652.02	1657.66	1666.15	1672.2	1677.73	1677.8	1672.3	1656.77	1632.68	1641.27	1650.45	1647.82	1657.21	1645.56	1655.54	1661.76	1665.37	1661.84	1650.34	1667.26	1668.71	1673.27	1683.86	1643.73	1650.74	1643.59	1650.03	1662.48	1668.3	1670.54	1662.26	1672.51	1653.81	1667.87	1662.32	1676.6	1645.93	1658.64	1626.19	1651.21	1655.95	1654.42	1650.52
26.740999	1645.77	1647.84	1651.43	1659.88	1638.93	1662.03	1650.21	1659.36	1666.76	1672.63	1677.21	1678.59	1671.55	1658.22	1634.96	1642.89	1649.51	1648.34	1656.8	1645.32	1658.15	1660.32	1664.16	1661.85	1651.1	1667.3	1664.63	1676.19	1683.93	1643.98	1650.64	1644.69	1651.65	1662.6	1670.9	1672.07	1664.2	1669.85	1656	1668.68	1663.52	1680.51	1646.26	1660.23	1626.01	1653.16	1655.08	1654.93	1651.94
27.236000	1645.92	1649.3	1653.6	1660.45	1640.47	1661.01	1650.39	1658.25	1666.76	1672.84	1677.13	1678.54	1673.81	1657.48	1636.74	1642.99	1651.44	1649.54	1658.19	1644.34	1658.42	1661.46	1665.19	1662.73	1650.35	1668.82	1667.27	1674.01	1684.78	1643.07	1651.66	1645.38	1651.46	1662.73	1672.82	1670.88	1663.14	1673.59	1656.74	1669.09	1662.91	1682.32	1647.16	1660.05	1626.05	1652.57	1655.24	1653.47	1651.24
27.731001	1646.17	1650.74	1654.12	1658.2	1643.1	1661.84	1651.2	1659.52	1667.89	1670.39	1679	1677.18	1671.98	1659.18	1635.68	1642.72	1651	1648.37	1658.1	1643.9	1657.3	1660.84	1665.44	1662.75	1651.05	1667.48	1669.6	1671.6	1687.19	1644.33	1651.08	1645.11	1651.17	1662.51	1671.92	1671.63	1665.06	1673.48	1654.65	1669.25	1662	1678.61	1646.26	1658.2	1627.73	1653.02	1653.47	1652.48	1651.13
28.226000	1646.67	1648.9	1652.26	1658.77	1641.24	1663.34	1651.8	1658.74	1666.57	1671.42	1677.02	1676.09	1672.15	1657.65	1634.61	1642.07	1650.75	1652.39	1657.69	1645.64	1658.15	1661.84	1666.72	1662.05	1648.96	1666.1	1668.25	1674.56	1685.89	1643.24	1650.7	1647.22	1648.83	1662.91	1671.38	1671.33	1663.43	1675.06	1656.25	1669.52	1661.37	1680.79	1647.49	1659.53	1626.9	1652.08	1655.36	1651.77	1650.53
28.722000	1647.31	1649.74	1652.62	1659.2	1640.8	1661.75	1650.41	1656.75	1666.68	1669.9	1676.13	1674.03	1671.59	1659.08	1635.61	1640.49	1652.06	1648.98	1657.55	1643.93	1656.44	1661.84	1665.41	1662.27	1651.56	1666.6	1667.55	1673.56	1683.4	1644.28	1651.7	1643.22	1651.09	1662.55	1670.87	1670.86	1664.83	1673.39	1656.32	1668.53	1661.1	1677.14	1644.86	1658.07	1626.42	1651.65	1656.01	1651.65	1650.04
29.216999	1646.97	1646.84	1652.95	1662.35	1642.74	1662.54	1650.15	1657.22	1665.54	1672.16	1676.56	1675.52	1671.11	1659.68	1635.51	1643.1	1651.19	1650.25	1657.9	1644.58	1657.55	1661.57	1664.11	1661.39	1649.82	1666.12	1668.81	1673.36	1684.8	1643.48	1650.89	1645.32	1650.99	1663.75	1670.85	1671.2	1662.96	1672.6	1656.04	1670.76	1660.82	1679.32	1646.58	1659.56	1624.49	1650.55	1654.89	1651.95	1650.3
29.712000	1647.38	1648.18	1652.83	1658.42	1639.94	1661.63	1650.39	1660.2	1665.62	1670.73	1679.53	1677.78	1672.62	1659.76	1636.45	1643.14	1650.99	1651.19	1656.17	1644.74	1656.97	1661.44	1665.56	1661.28	1652.07	1666.6	1668.32	1673.45	1686.06	1642.42	1651.42	1646.3	1650.66	1661.7	1672.02	1671.07	1664.13	1673.62	1656.26	1670.91	1661.7	1681.75	1646.27	1659.62	1623.97	1651.01	1654.95	1652.02	1649.53
30.207001	1646.5	1651.93	1652.4	1658.79	1640.09	1663.65	1649.61	1657.84	1667.18	1672.21	1676.46	1675.87	1671.22	1659.11	1635.86	1642.87	1648.99	1651.03	1657.91	1646.99	1658.29	1663.55	1665.4	1662.95	1652.21	1666.21	1666.84	1671.56	1685.68	1645.18	1651.29	1644.92	1648.66	1665.36	1670.7	1671.57	1662.67	1671.69	1654.76	1670.57	1663.37	1678.22	1647.42	1661.38	1624.53	1652.57	1654.49	1653.09	1650.73
30.702000	1647.45	1648.69	1652.59	1659.31	1641.01	1667.14	1650.3	1660.52	1668.83	1671.77	1679.08	1679.35	1673.73	1663.41	1634.5	1640.97	1651.48	1650.58	1657.99	1644.54	1656.01	1663.6	1666.51	1663.94	1654.33	1667.21	1667.8	1673.62	1684.29	1643.15	1651	1647.21	1650.35	1661.87	1671.71	1670.95	1663.54	1672.38	1657.05	1670.72	1663.84	1679.26	1645.89	1661.09	1625.71	1651.45	1655.17	1653.02	1649.56
31.198000	1648.17	1647.33	1653.82	1659.83	1640.42	1662.21	1650.11	1658.59	1666.05	1672.54	1676.93	1677.33	1671.47	1658.03	1635.55	1641.94	1649.29	1650	1656.12	1644.39	1657.28	1660.86	1666.07	1663.37	1650.97	1665.95	1666.52	1672.37	1684.74	1643.1	1650.76	1644.64	1651.26	1664.06	1672.92	1672.77	1662.42	1672.1	1655.36	1669.38	1660.6	1679.15	1648.5	1661.71	1627.14	1652.76	1655.04	1653.3	1649.88
31.693001	1648.66	1649.02	1654.03	1660.07	1638.36	1661.02	1651.44	1657.92	1666.16	1671.21	1677.17	1676.42	1674.74	1658.36	1636.16	1643.33	1653.1	1651.19	1657.38	1645.49	1655.85	1663.23	1665.33	1662.11	1651.65	1668.71	1667.13	1669.83	1685.15	1644.58	1651.84	1645.58	1649.31	1663.08	1669.96	1672.53	1664.61	1672.71	1654.18	1670.89	1662.07	1679.15	1648.4	1660.99	1626.21	1651.73	1657.53	1653.31	1651.13
32.188000	1647.18	1648.13	1651.24	1660.81	1641.5	1662.35	1649.84	1659.8	1667.08	1669.77	1675.95	1676.3	1674.77	1657.25	1635.09	1638.95	1649.82	1651.64	1656.96	1645.67	1657.71	1663.17	1664.72	1662.47	1649.83	1665.45	1667.06	1672.55	1682.99	1643.73	1652.08	1644.71	1652.19	1662.94	1670.67	1670.28	1664.44	1671.93	1656	1667.92	1661.39	1679.7	1648	1660.75	1624.86	1653.06	1655.87	1653.01	1651.93
32.682999	1647.77	1649.03	1653.52	1660.44	1642.14	1661.29	1649.56	1657.98	1667.38	1668.59	1675.25	1674.92	1673.1	1659.11	1637.98	1644.97	1649.75	1651.34	1657.12	1644.98	1656.98	1662.4	1666.67	1660.12	1650.67	1664.85	1665.72	1672.62	1684.36	1644.17	1650.39	1643.68	1649.94	1663.59	1670.93	1672.68	1663.65	1671.98	1657.56	1669.14	1660.57	1679.67	1647.03	1659.93	1625.39	1651.73	1654.79	1652.58	1648.41
33.178001	1645.47	1650.07	1651.57	1657.4	1640.68	1661.23	1650.67	1657.81	1666.39	1669.63	1675.83	1675.52	1671.6	1657.5	1636.49	1641.69	1652.39	1648.85	1657.31	1644.75	1658.09	1661.54	1663.41	1662.93	1650.04	1667.01	1668.31	1673.05	1682.49	1642.86	1650.32	1642.19	1651.24	1662.79	1670.65	1672.49	1666.28	1673.71	1653.18	1670.53	1662.08	1679.34	1648.16	1661.25	1625.94	1651.46	1653.76	1653.14	1651.17
33.674000	1647.65	1647.86	1652.08	1659.87	1640.06	1660.97	1651.64	1660.09	1668.32	1671.65	1675.27	1679.39	1673.14	1658.65	1635.5	1643.54	1652.02	1650.07	1656.02	1645.41	1656.43	1664.61	1664.42	1663.46	1650.82	1667.32	1667.55	1673.84	1684.54	1644.78	1648.76	1644.83	1650.06	1664.19	1669.18	1671.42	1662.99	1671.52	1655.81	1668.39	1660.87	1679.63	1646.39	1657.18	1624.54	1650.77	1655.04	1650.99	1649.55
34.168999	1646.43	1648.06	1651.05	1661.98	1641.4	1663.59	1649.85	1656.98	1664.22	1671.02	1679.33	1673.09	1671.24	1659.62	1634.77	1641.55	1652.67	1650.55	1656.93	1645.33	1655.49	1660.18	1664.91	1662.03	1652.56	1665.83	1667.21	1670.83	1683.54	1643.33	1651.29	1645.79	1652.44	1662.75	1671.39	1672	1662.26	1673.52	1655.49	1670.27	1662.61	1681.96	1645.98	1659.63	1625.42	1652.07	1654.42	1651.68	1649.56
34.664001	1645.35	1649.95	1652.05	1658.75	1641.02	1661.33	1649.9	1656.2	1666.17	1669.95	1677.49	1675.24	1671.06	1660.03	1635.24	1643.53	1651.19	1649.57	1658.34	1645.96	1656.01	1662.1	1663.98	1661.16	1653.32	1667.59	1667.06	1674.33	1685.55	1645.17	1651.78	1646.12	1649.8	1663.7	1674.36	1672.08	1663.27	1674.02	1657.71	1668.71	1661.82	1680.05	1647.18	1658.51	1625.43	1651.54	1653.46	1653.23	1651.07
35.159000	1646.61	1649.25	1652.41	1659.37	1641.38	1659.86	1651.07	1657.3	1663.29	1671.98	1679.22	1674.51	1673.93	1659.24	1636.25	1640.92	1650.38	1650.53	1654.97	1643.18	1657.32	1660.65	1664.98	1663.15	1653.02	1665.99	1667.95	1671.77	1683.3	1644.5	1650.29	1644.46	1650.28	1661.82	1670.67	1670.37	1661.24	1672.62	1656.5	1670.88	1662.24	1679.68	1647.38	1659.69	1625.47	1653.03	1653.38	1654.29	1650.84
35.653999	1645.31	1648.17	1651.49	1660.08	1642.06	1660.61	1650.81	1659.6	1664.83	1672.08	1678.1	1674.34	1671.43	1658.84	1635.26	1642.07	1650.63	1648.8	1657.08	1642.41	1656.83	1662.41	1664.87	1663.17	1652.98	1666.8	1668.5	1673.03	1684.92	1644.21	1651.31	1644.41	1650.56	1660.92	1670.16	1671.97	1663.36	1671.38	1654.21	1669	1661.09	1677.85	1646.57	1659.66	1625.58	1654.04	1654.53	1653.88	1649.79
36.150002	1646.32	1646.05	1653.8	1659.44	1640.22	1660.03	1650	1657.95	1664.85	1671.67	1676.3	1674.68	1670.12	1657.17	1635.84	1641.56	1649.77	1649.58	1657.79	1643	1656.67	1659.81	1663.95	1661.55	1649.13	1665.26	1666.47	1673.55	1682.63	1644.13	1649.34	1644.77	1648.94	1660.43	1671.41	1672.19	1662.22	1672.78	1655.93	1670.12	1660.24	1678.41	1644.42	1656.61	1625.85	1651.46	1654.29	1651.97	1651.71
36.645000	1646.38	1648.1	1650.79	1659.78	1639.36	1658.9	1649.44	1658.05	1665.38	1669.18	1677.33	1674.42	1669.78	1657.46	1633.8	1641.94	1650.15	1650.03	1656.77	1644.56	1656.98	1661.56	1666.51	1663.9	1651.37	1665.9	1668.59	1672.34	1683.49	1644.65	1649.57	1645.95	1648.97	1662.19	1674.39	1672.95	1665.84	1675.13	1654.51	1669.24	1659.8	1680.46	1647.35	1658.12	1624.3	1652.03	1655.53	1652.94	1649.03
37.139999	1645.96	1648.49	1652.89	1660.55	1640.4	1661.23	1650.63	1658.84	1667.41	1670.24	1678.49	1674.27	1670.24	1658.33	1635.86	1642.18	1650.29	1648.74	1658.45	1644.68	1656.49	1660.76	1664.79	1662.35	1650.69	1667.85	1667.59	1670.57	1685.42	1645.22	1651.02	1643.67	1650.45	1663.35	1669.9	1672.38	1664.74	1671.2	1654.21	1670.42	1661.93	1677.32	1647.41	1657.21	1625.26	1649.46	1655.3	1651.98	1648.56
37.634998	1646.73	1648.42	1652.3	1658.58	1640.51	1661.56	1650.5	1656.33	1665.51	1670.52	1677.04	1675.65	1671.63	1657.64	1637.42	1642.82	1651.26	1649.67	1659.51	1645.52	1657.62	1661.07	1663.82	1660.43	1650.38	1665.69	1668.04	1670.65	1682.04	1641.17	1650.87	1644.44	1650.9	1662.83	1668.68	1670.94	1662.86	1672.96	1654.26	1670.09	1662.18	1677.03	1648.6	1657.82	1626.48	1652.31	1652.79	1653.7	1650.49
38.131001	1646.78	1647.37	1652.38	1657.4	1640.26	1661.92	1649.1	1656.12	1667.34	1673.07	1675.87	1675.71	1670.45	1657.88	1634.91	1641.57	1650.25	1650.55	1656.52	1644.77	1658.13	1658.16	1663.74	1661.59	1650.66	1663.38	1665.59	1671.22	1681.85	1642.4	1650.11	1642.54	1651.67	1661.6	1668.28	1670.46	1662.39	1670	1653.28	1667.47	1659.91	1676.14	1645.26	1659.61	1625.6	1651.63	1654.98	1652.75	1651.43
38.625999	1645.45	1647.49	1653.38	1660.53	1641.06	1663.07	1650.06	1657.41	1664.03	1667.54	1678.45	1675.68	1670.31	1660.59	1635.19	1643.11	1651.35	1651.35	1657.38	1645.39	1657.62	1661.52	1665.47	1662.99	1650.62	1666.27	1666.72	1671.19	1683.52	1644.92	1650.25	1644.72	1652.46	1665.17	1669.54	1671.09	1662.22	1674.04	1654.67	1670.47	1662.4	1678.87	1646.32	1659.98	1624.9	1650.31	1650.8	1649.74	1649.27
39.120998	1645.25	1648.15	1652.94	1659.37	1640.91	1658.18	1649.85	1656.38	1666.9	1668.38	1677.12	1675.34	1669.98	1656.01	1635.97	1643.27	1651.36	1650.44	1656.19	1645.2	1657.69	1660.4	1663.41	1663.47	1650.3	1667.74	1666.75	1671.58	1683.4	1645.27	1649.93	1643.57	1650.22	1663.39	1670.45	1670.26	1661.77	1672.06	1652.88	1669.26	1662.02	1678.35	1644.87	1660.09	1626.46	1653.47	1654.16	1652.32	1649.4
39.616001	1645.88	1647.45	1653.46	1660.16	1640.51	1661.93	1649.34	1657.3	1666.16	1668.55	1677.26	1674.75	1671.07	1657.99	1636.86	1642.1	1650.14	1648.25	1656.61	1645.37	1655.72	1660.57	1661.47	1661.18	1651.25	1665.82	1666.64	1670.97	1683.83	1644.11	1651.54	1643.82	1650.11	1661.51	1670.87	1673.76	1661.58	1669.42	1654.73	1668.97	1660.99	1680.28	1646.03	1658.75	1625.56	1652.23	1653.48	1651.28	1650.16
40.111000	1645.93	1647.48	1654.26	1659.31	1638.72	1659.38	1650.09	1657.48	1667.03	1670	1677.28	1676.83	1672.69	1659.51	1635.71	1641.87	1650.3	1649.8	1657.59	1644.76	1658.14	1661.2	1664.84	1661.45	1651.32	1666.28	1667.19	1673.6	1686.22	1641.8	1649.67	1646.71	1649.56	1662.14	1671.01	1671.84	1663.81	1673.49	1655.07	1669.47	1660.25	1680.43	1645.78	1658.14	1625.86	1653.12	1653.6	1652.87	1651.78
40.606998	1646.01	1648.95	1652.19	1661.27	1640.34	1658.68	1649.39	1658.71	1667.39	1672.19	1673.57	1676.61	1672	1658.35	1635.7	1642.17	1648.54	1649.96	1657.84	1644.31	1657.11	1660.55	1664.06	1662.03	1650.6	1666.93	1667.81	1674.29	1684.69	1643.19	1649.73	1643.54	1650.94	1662.44	1671.44	1672.65	1663.57	1672.46	1654.97	1669.86	1662.56	1678.79	1647.71	1659.03	1627.86	1651.18	1653.51	1652.72	1651.31
41.102001	1645.3	1649.01	1654.51	1659.46	1639.54	1660.24	1650.37	1656.98	1665.51	1669.27	1676.21	1675.07	1672.44	1656.94	1635.77	1642.8	1649.92	1651	1658.28	1645.7	1658.8	1661.51	1665.58	1662.17	1651.1	1665.37	1664.87	1671.92	1683.67	1643.9	1650.16	1644.16	1651.19	1663.7	1668.28	1671.43	1665.75	1671.6	1652.4	1668.42	1660.88	1679	1645.43	1657.09	1627.52	1651.7	1654.32	1651.02	1650.69
41.597000	1647.2	1646.12	1653.95	1661.24	1641.61	1662.39	1648.3	1660.46	1668.09	1671.67	1675.75	1676.11	1670.69	1662.51	1634.02	1641.83	1650.3	1648.77	1657.3	1645.02	1656.98	1660.43	1666.33	1664.71	1651.28	1667	1667.23	1672.46	1684.99	1642.12	1650.68	1644.36	1649.07	1661.66	1670.81	1669.96	1664.91	1671.95	1653.84	1668.13	1663.35	1678.26	1645.7	1660.73	1625.79	1652.3	1655.75	1651.83	1651.69
42.091999	1646.58	1647.23	1653.58	1659.4	1641.39	1662.67	1650.48	1658.53	1666.67	1673.05	1678.4	1675.39	1674.27	1658.04	1635.88	1641.43	1649.5	1650.59	1657.15	1643.65	1657.27	1660.56	1668.13	1660.91	1650.79	1665.71	1665.94	1669.9	1682.35	1642.12	1649.32	1644.2	1646.57	1660.32	1670.97	1669.72	1660.37	1671.91	1654.26	1670.6	1661.19	1677.27	1645.81	1657.93	1626.88	1650.85	1653.23	1651.99	1649.64
42.587002	1646.28	1649.02	1650	1657.57	1638.8	1661	1652.35	1658.24	1666.85	1671.22	1677.19	1674.75	1672.22	1659.42	1638.16	1644.32	1650.63	1650.89	1658.79	1645.46	1658.39	1663.65	1666.08	1664.61	1651.82	1665.98	1665.96	1670.09	1684.77	1643.81	1650.91	1644.57	1649.67	1662.84	1671.53	1674.36	1664.49	1672.77	1653.53	1670.23	1660.42	1678.69	1647.57	1658.48	1626.88	1650.47	1655.11	1650.91	1649.98
43.083000	1646.33	1647.47	1652.52	1659.8	1642.2	1661.78	1650.1	1659.04	1666.46	1670.77	1676.92	1675.23	1673.96	1659.11	1635.94	1640.88	1651.02	1650.17	1656.91	1645.39	1657.62	1660.03	1663.54	1662.91	1652.3	1665.91	1667.79	1671.43	1684.85	1642.98	1651.3	1644.93	1649.72	1662.35	1671.95	1671.81	1662.85	1674.83	1655.15	1667.63	1662.11	1676.82	1647.23	1659.39	1626.59	1649.08	1653.87	1652.67	1649.18
43.577999	1645.28	1647.34	1651.57	1660.29	1640.43	1663.12	1648.74	1657.74	1666.01	1671.29	1676.57	1675.13	1672.63	1658.05	1635.94	1642.17	1650.2	1649.47	1657.38	1645.77	1657.37	1660.39	1666.76	1662.66	1651.26	1667.09	1668.11	1671.61	1684.03	1643.08	1649.86	1644.35	1650.36	1662.14	1672.47	1670.43	1662.78	1672.46	1656.14	1670.42	1663.28	1680.67	1647.09	1658.64	1625.19	1652.96	1655	1656.09	1650.38
44.073002	1645.58	1648.51	1652.54	1659.12	1640.14	1660.94	1649.86	1657.58	1664.74	1673.07	1678.05	1675.9	1671.09	1657.52	1634.07	1641.55	1650.01	1651.64	1658.08	1643.88	1658.02	1660.83	1665.76	1662	1651.81	1664.94	1666.2	1672.73	1683.2	1642.75	1651.13	1645.08	1649.72	1661.84	1671.69	1672.42	1662.75	1673.17	1654.56	1669.52	1659.94	1678.77	1648.11	1659	1626.77	1652.6	1653.56	1650.14	1648.76
44.568001	1645.56	1648.99	1653.21	1658.06	1641.3	1662.76	1649.72	1658.79	1665.31	1670.94	1679.46	1672.39	1671.3	1657.54	1636.91	1642.36	1651.09	1649.33	1656.54	1643.89	1658.72	1660.3	1662.89	1663.05	1651.73	1666.27	1666.72	1672.52	1684.18	1643.96	1649.88	1643.78	1650.62	1661.92	1670.56	1670.23	1663	1671.44	1654.74	1668.13	1660.36	1678.46	1647.22	1658.79	1625.17	1650.61	1652.68	1653.48	1649.08
45.063000	1644.16	1645.5	1649.99	1659.67	1640.75	1661.27	1650.15	1660.01	1666.06	1671.62	1675.82	1676.37	1671.79	1658.22	1636.19	1641.28	1651.15	1651	1657.89	1643.36	1659.7	1661.15	1665.62	1661.44	1651.97	1667.6	1666.71	1672.29	1683.29	1643.54	1652.05	1643.85	1649.93	1662.56	1668.84	1670.92	1663.4	1670.32	1655.16	1671.46	1660.8	1679.16	1646.83	1658.96	1627.36	1652.69	1655.33	1652.82	1654.09
45.558998	1645.23	1647.62	1652.62	1659.46	1641.78	1661.49	1648.73	1655.17	1664.35	1668.69	1675.84	1675.51	1672.08	1659.48	1634.42	1642.56	1651.17	1649.54	1656.99	1647.2	1657.12	1661	1665.29	1663.46	1650.92	1666.45	1666.84	1672.91	1681.96	1642.42	1651.4	1643.86	1649.93	1662.36	1670.93	1671.07	1665.35	1671.93	1656.04	1670.51	1660.92	1679.38	1645.7	1659.04	1624.6	1651.73	1653.16	1650.66	1650.07
46.054001	1646.06	1647.79	1654.48	1659.17	1642.77	1663.11	1651.73	1657.69	1666.38	1671.53	1676.77	1674.64	1672.21	1658.46	1636.84	1643.7	1650.8	1650.61	1657.07	1644	1658.76	1662.2	1665.77	1662.51	1649.88	1666.48	1665.92	1672.99	1685.77	1645.2	1651.66	1644.32	1651.27	1664.57	1669.93	1670.49	1662.58	1672.7	1654.32	1668.75	1659.28	1676.95	1646.15	1658.32	1624.07	1651.67	1653.63	1652.43	1650.53
46.549000	1647.77	1647.85	1653.79	1657.42	1638.14	1662.46	1648.71	1659.46	1667.09	1670.6	1676.41	1674.5	1668.93	1659.21	1636.21	1641.44	1651.43	1652.45	1658.2	1644.85	1657.44	1662.15	1665.17	1664.42	1650.11	1667.55	1669.09	1672.6	1684.42	1646	1652.79	1644.49	1652.25	1662.76	1668.7	1670.26	1664.33	1671.85	1653.1	1667.24	1660.71	1678.38	1646.79	1658.73	1627.31	1652.72	1654.8	1652.82	1649.76
47.043999	1646.79	1648.76	1653.31	1658.16	1643.34	1660.93	1651.15	1657.09	1664.67	1670.94	1676.9	1674.49	1672.97	1658.92	1636.28	1641.37	1649.92	1651.38	1658.03	1645.91	1656.46	1662.05	1665.64	1662.04	1650.63	1666.73	1667.54	1670.66	1683.98	1644.81	1651.3	1644.13	1651.48	1662.96	1669.84	1671.44	1662.3	1672.03	1653.21	1667.75	1661.46	1678.82	1646.68	1660.15	1624.03	1653.75	1654.55	1652	1649.22
47.540001	1645.73	1648.12	1654.29	1658.22	1639.18	1660.19	1650.19	1656.85	1665.09	1671.83	1677.37	1673.32	1670.99	1658.86	1636.82	1641.37	1648.97	1651.87	1658.04	1644.42	1656.93	1660.34	1663.89	1663.53	1649.97	1667.38	1665.29	1672.44	1684.08	1645.06	1648.71	1643.97	1652.34	1663.33	1669.87	1672.91	1661.9	1673.96	1653.74	1669.43	1661.15	1679.55	1646.58	1659.06	1627.02	1653.11	1655.97	1652.24	1649.55
48.035000	1645.41	1649.11	1651.93	1658.52	1642.17	1660.41	1651.3	1658.25	1667.38	1673.01	1675.9	1677.09	1671.62	1659.05	1634.49	1642.79	1651.69	1649.98	1658.69	1644.44	1656.58	1658.89	1663.65	1662.64	1650.53	1665.66	1668.13	1673.3	1684.38	1644.25	1651.21	1643.25	1651.03	1663.55	1668.35	1671.06	1661.7	1672.26	1656.15	1666.88	1659.68	1675.9	1644.45	1659.72	1623.67	1650.97	1654.11	1651.78	1651.56
48.529999	1645.35	1648.16	1652.32	1659.17	1642.28	1661.11	1649.92	1655.98	1667.32	1672.73	1677.22	1675.31	1671.38	1658.19	1635.57	1641.47	1651.84	1652.67	1657.62	1645	1656.74	1661.04	1665.99	1663.7	1651.56	1668.49	1668.83	1669.02	1681.38	1643.76	1651.71	1644.95	1649.51	1664.15	1671.34	1670.86	1665.44	1672.65	1654.67	1670.28	1661.84	1678.06	1647.13	1658.06	1625.83	1651.24	1655.26	1653.03	1650.71
49.025002	1646.6	1646.83	1651.85	1657.4	1641.16	1660.64	1648.74	1656.1	1665.73	1670.69	1676.72	1673.04	1674.47	1660.28	1637.26	1643.64	1652.29	1648.39	1656.7	1644.88	1658.16	1663.04	1661.53	1662.76	1653.02	1666.88	1668.4	1672.58	1684.98	1642.56	1650.29	1643.52	1649.08	1660.22	1668.93	1670.34	1666.61	1671	1654.69	1669.97	1662.7	1677.03	1646.55	1660.51	1626.67	1652.58	1652.58	1652.7	1650.27
49.520000	1644.79	1648.5	1655.62	1659.04	1640.1	1658.99	1649.51	1657.6	1667.91	1669.36	1676.93	1677.3	1672.36	1657.39	1636.66	1641.85	1649.71	1651.22	1658.42	1644.8	1655.73	1660.66	1665.1	1661.95	1650.74	1665.01	1667.38	1671.39	1681.72	1643.04	1650.78	1644.94	1651.06	1661.96	1669.5	1669.88	1663.76	1671.86	1654.81	1670.34	1662.3	1677.49	1646.74	1659.64	1626	1652.44	1653.73	1653.51	1649.22
50.014999	1647.04	1647.86	1650.95	1659.35	1641.12	1662.41	1647.46	1656.89	1667.18	1669.94	1677.13	1675.45	1673.35	1658.14	1634.72	1643.84	1650.92	1652.35	1656.65	1644.96	1658.25	1660.84	1665.27	1661.83	1650.43	1664.9	1666.03	1671.75	1684.75	1644.02	1651.69	1645.86	1650.1	1664.62	1669.92	1672.75	1664.05	1671.66	1655.02	1670.42	1661.15	1676.81	1646.57	1657.05	1622.97	1652	1652.84	1652.14	1650.69
50.511002	1644.8	1648.54	1655.01	1658.82	1642.27	1660.59	1650.91	1657.91	1667.46	1670.82	1679.69	1676.31	1672.6	1659.69	1636.51	1642.54	1651.61	1649.63	1654.94	1645.06	1657.63	1661.47	1665.48	1662.4	1650.11	1667.36	1667.75	1672.89	1683.65	1644.43	1651.59	1644.57	1649.95	1663.42	1670.06	1669.02	1665.25	1672.56	1657.37	1668.98	1662.84	1677.53	1647.39	1657.61	1626.53	1649.79	1653.62	1653.46	1651.88
51.006001	1646.23	1647.26	1654.11	1660.62	1643.31	1661.71	1649.45	1656.48	1666.57	1669.42	1675.1	1673.86	1670.65	1658.38	1637.98	1644.09	1648.39	1650.94	1655.46	1643.27	1657.51	1660.57	1665.81	1662.29	1650.76	1667.29	1668.94	1671.83	1682.85	1644.07	1650.6	1643.7	1649.97	1661.9	1670.54	1669.68	1662.69	1671.89	1654.94	1671.76	1664.25	1677.86	1645.86	1658.63	1624.95	1652.57	1654	1652.93	1650.27
51.500999	1645.35	1646.79	1652.56	1658.08	1640.93	1660.75	1650.26	1657.91	1668.01	1669.6	1677.26	1674.51	1672.79	1659.41	1636.51	1642.17	1651	1651.18	1658.29	1646.78	1657.65	1662.49	1665.32	1664.17	1649.96	1668.16	1668.14	1672.62	1683.18	1644.15	1651.45	1643.9	1649.39	1661.81	1670.21	1671.4	1664.75	1671.51	1656.4	1669.2	1663.16	1677.32	1644.71	1658.25	1625.53	1651.92	1653.28	1652.88	1650.49
51.995998	1645.03	1649.32	1650.9	1660.09	1641.22	1662	1649.56	1656.91	1666.63	1670.92	1678.17	1676.83	1672.79	1659.24	1635.19	1639.29	1650.04	1650.4	1656.37	1642.77	1655.29	1660.07	1664.01	1663.13	1651.2	1667.11	1666.79	1673.1	1686.93	1643.21	1648.78	1644.4	1650.65	1664.05	1670.67	1671.44	1662.7	1674.1	1654.79	1669.02	1661.94	1678.78	1647.46	1658.21	1628.32	1651.1	1653.93	1655.03	1649.47
52.492001	1644.35	1644.45	1651.69	1658.72	1641.13	1661	1650.02	1657.98	1666.64	1669.46	1676.98	1676.1	1672.1	1658.46	1634.88	1641.22	1651.2	1648.82	1656.8	1647.09	1657	1662.68	1665.71	1661.99	1651.45	1665.05	1665.88	1672.12	1683.62	1643.86	1650.41	1644.65	1649.27	1662.63	1669.05	1670.81	1663.37	1670.94	1654.76	1669.74	1661.87	1679.69	1643.6	1657.96	1624.89	1651.65	1652.14	1650.79	1647.65
52.987000	1646.29	1648.28	1652.29	1658.17	1641.91	1661.01	1649.6	1659.37	1665.86	1668.67	1673.76	1676.12	1671.37	1659.16	1634.33	1642.18	1651.71	1651.39	1657.95	1643.17	1659.55	1661.6	1665.52	1662.15	1648.27	1668.13	1666.48	1671.19	1684.2	1643.69	1652.03	1643.99	1651.11	1662.86	1670.96	1673.51	1665.08	1671.19	1653.06	1671.18	1660.16	1678.65	1647.73	1658.07	1628.24	1652.03	1653.33	1653.39	1647.87
53.481998	1645.19	1647.18	1652.92	1659.57	1639.09	1661.59	1650.93	1657.87	1666.42	1672.45	1677.45	1675.24	1672.36	1659.3	1634.74	1642.66	1651.4	1650.64	1656.92	1644.98	1658.12	1662.15	1664.71	1660.86	1650.97	1667.35	1666.83	1669.92	1683.25	1644.92	1651.03	1643.59	1651.61	1662.41	1668.86	1672.06	1661.45	1671.96	1655.01	1670.99	1660.68	1679.05	1645.82	1656.28	1627.73	1650.35	1653.17	1651.56	1650.98
53.977001	1646.52	1648.23	1650.31	1657.3	1641.25	1662.25	1650.02	1655.01	1667.32	1672.53	1677.83	1676.25	1672.67	1657.8	1636.52	1644.31	1651.63	1649.11	1658.12	1643.81	1655.48	1660.57	1663.28	1661.43	1652.18	1666.18	1667.06	1670.81	1682.11	1644.22	1651.22	1643.96	1649.77	1663.33	1669.53	1669.74	1662.51	1671.01	1653.95	1672.56	1659.18	1678.55	1644.81	1658.05	1625.07	1653.24	1652.29	1652.07	1652.12
54.472000	1644.68	1649.47	1651.85	1656.65	1640.24	1663.01	1649.48	1657.86	1665.6	1671.23	1675.86	1674.95	1671.1	1659.11	1633.45	1642.8	1653.92	1649.41	1656.34	1644.46	1655.98	1660.04	1664.35	1664.21	1651.02	1667.39	1668.46	1673.4	1684.12	1643.85	1652.75	1644.15	1648.27	1662.89	1671.11	1670.77	1662.87	1672.78	1653.63	1668.66	1660.16	1677.97	1646.39	1656.94	1623.81	1651.55	1652.64	1650.04	1649.69
54.967999	1644.33	1648.27	1652.77	1659.11	1639.88	1660.41	1649.49	1655.88	1665.62	1671.72	1676.31	1676.15	1671.34	1660.37	1636.28	1641.85	1649.74	1651.47	1656.94	1642.32	1655.3	1661.06	1664.8	1662.57	1650.51	1665.68	1668.17	1673.71	1683.03	1642.5	1649.38	1643.5	1649.72	1660.53	1669.7	1669.42	1663.65	1671.4	1655.03	1668.25	1659.58	1679.1	1646.84	1659.63	1623.44	1651.75	1654.22	1651.38	1648.34
55.463001	1645.85	1645.73	1651.39	1658.49	1640.99	1664.37	1651.32	1657.34	1666.46	1670.67	1675.31	1674.18	1671.95	1658.64	1634.97	1643.82	1650.26	1651.85	1657.31	1643.34	1657.68	1661.49	1664.2	1660.1	1649.92	1666.71	1665.32	1672.29	1683.77	1644.02	1650.31	1644.57	1650.81	1662.66	1670.02	1670.07	1663.55	1670.54	1653.07	1669.47	1660.48	1677.57	1646.43	1655.87	1625.1	1650.82	1651.74	1652.3	1649.1
55.958000	1644.58	1646.27	1654.15	1658.41	1639.4	1662.4	1648.28	1658.11	1664.61	1669.47	1676.25	1674.04	1672.42	1657.22	1635.01	1642.73	1650.33	1650.58	1658.72	1645.11	1658.07	1664.32	1664.81	1662.66	1651.27	1669.18	1669.98	1669.19	1682.81	1644.08	1651.18	1643.41	1651.66	1663.27	1671.81	1672.83	1665.93	1672.41	1656.63	1669.33	1661.07	1679.74	1645.99	1657.39	1627	1652.06	1655.8	1653.22	1649.64
56.452999	1645.04	1646.83	1653.25	1659.72	1640.93	1661.24	1650.66	1657.44	1666.94	1671.34	1679.29	1676.39	1670.25	1659.35	1637.44	1644.33	1651.98	1650.47	1656.65	1646.01	1657.13	1660.99	1664.18	1660.2	1652.15	1666.71	1667.78	1672.98	1681.43	1643.63	1651.24	1643.17	1650.61	1662.54	1671.79	1672.8	1664.22	1674.06	1655.48	1669.46	1661.51	1679.07	1647.81	1657.78	1623.54	1651.94	1653.11	1653.62	1649.3
56.948002	1646.86	1646.46	1652.28	1657.4	1641.46	1658.42	1651.2	1658	1666.19	1669.61	1675.25	1674	1672.53	1659.07	1636.17	1642.5	1649.77	1649.53	1657.24	1644.1	1657.05	1663.22	1664.84	1661.79	1649.67	1665.93	1668	1670.71	1681.48	1643.76	1652.39	1641.34	1650.79	1663	1669.63	1671.41	1664.83	1672.8	1655.52	1668.54	1661.15	1678.73	1647.82	1657.1	1624.23	1651.24	1653.86	1651.35	1651.13
57.444000	1646.71	1648.13	1651.78	1660.67	1641.65	1660.76	1647.68	1658.25	1666.13	1668.01	1674.73	1674.13	1672.44	1658.17	1636.74	1642.28	1649.02	1648.74	1656.6	1646.41	1657.69	1662.49	1665.34	1663.62	1651.92	1666.14	1667.46	1671.48	1683.34	1641.15	1647.79	1644.16	1647.51	1661.57	1671.37	1671.3	1664.53	1673.47	1653.98	1670.02	1662.12	1678.38	1646.75	1658.41	1625.32	1648.57	1654.25	1652.83	1648.71
57.938999	1644.27	1646.92	1651.03	1657.32	1639.6	1660.41	1648.97	1657.4	1665.75	1670.14	1676.36	1674.04	1672.93	1659.42	1636.52	1643.57	1649.95	1650.26	1656.71	1646.01	1657.92	1661.73	1666.32	1662.28	1650.54	1666.15	1668.08	1672.18	1682.58	1644.87	1649.56	1643.32	1650.62	1662.11	1671.04	1671.09	1663.43	1674.1	1653.28	1670.04	1662.91	1678.48	1644.56	1658.26	1625.99	1651.49	1653.73	1652.06	1649.35
58.433998	1646.42	1646.2	1653.66	1658.67	1641.32	1660.27	1649.03	1656.57	1665.25	1671.64	1677.87	1673.67	1671.93	1659.86	1634.94	1642.28	1651.89	1648.42	1655.58	1643.43	1658.54	1660.83	1665.35	1663.39	1650.72	1666.82	1667.17	1670.53	1682.35	1643.09	1650.11	1643.43	1649.68	1663.27	1670.16	1670.59	1661.9	1673.25	1654.9	1668.1	1661.57	1679.44	1645.4	1659.39	1625.06	1651.73	1655.17	1653.65	1650
58.929001	1646.94	1647.99	1650.31	1656.61	1638.58	1661.44	1650.97	1658.64	1667.52	1671.09	1677	1675.56	1670.2	1658.96	1636.13	1641.77	1650.24	1650.11	1655.53	1644.64	1656.03	1659.52	1662.05	1662.9	1650.27	1665.08	1666.44	1673.66	1682.72	1642.56	1651.29	1643.21	1649.29	1662.75	1671.23	1668.72	1664.2	1673.06	1654.56	1668.55	1660.75	1678.81	1646.08	1656.63	1626.27	1650.85	1655.41	1652.73	1649.78
59.424000	1646.27	1647.72	1652.39	1659.89	1639.69	1662.44	1647.66	1657.59	1666.06	1668.2	1675.53	1676.17	1670.06	1656.8	1635.25	1641.09	1651.7	1649.37	1657.9	1644.01	1655.84	1662.91	1664.83	1662.98	1650.78	1665.75	1665.34	1669.7	1683.56	1644.39	1650.14	1644.21	1650.16	1661.87	1670.26	1670.28	1664.74	1672.02	1654.98	1669.75	1662.09	1677.58	1647.67	1658.04	1625.79	1652.89	1653.18	1651.1	1649.97
59.919998	1645.74	1648.04	1652.95	1657.1	1642.11	1660.95	1650.66	1657.21	1665.71	1670.09	1677.23	1674.5	1671.05	1660.02	1635.35	1641.96	1647.39	1649.52	1655.91	1645.86	1657.71	1660.35	1664.17	1660.74	1649.97	1664.89	1665.57	1669.78	1682.12	1643.62	1650.76	1643.14	1651.27	1660.79	1669.17	1671.56	1665.44	1669.84	1654.98	1670.24	1661.57	1679.12	1648.17	1658.21	1625.87	1652.12	1653.6	1652.19	1650.08
60.415001	1645.39	1647.09	1652.97	1659.66	1640.42	1660.05	1651.13	1657.98	1666.89	1670.85	1677.41	1675.49	1670.3	1658.42	1635.56	1642.67	1649.68	1651.04	1657.46	1642.64	1655.65	1663.32	1664.89	1661.73	1651.56	1668.14	1667.36	1673.05	1681.05	1643	1650.02	1643.25	1649.97	1664.43	1670.79	1670.85	1663.82	1672.86	1655.34	1669.31	1661.35	1676.9	1644.25	1659.73	1624.88	1651.08	1652.86	1651.92	1650.76
60.910000	1645.94	1646.14	1651.49	1658.79	1641.29	1660.61	1648.68	1657.61	1665.7	1668.94	1674.68	1673.45	1671.7	1658.35	1636.97	1641.06	1649.78	1649.63	1656.31	1645.83	1657.91	1661.99	1665.98	1662.77	1652.63	1665.98	1668.11	1674.64	1684.12	1642.98	1648.22	1644.95	1650.83	1663.73	1670.74	1672.4	1662.74	1674.79	1655.87	1667.27	1662.34	1677.82	1647.39	1658.21	1624.46	1649.89	1653.71	1652.2	1649.6
61.404999	1645.49	1647.7	1652.01	1658.4	1640.89	1659.78	1649.85	1659.97	1667.26	1672.07	1676.97	1678.75	1671.47	1659.33	1635.82	1642	1649.26	1649.19	1658.04	1644.4	1655.93	1660.13	1663.86	1662.74	1652.38	1668.36	1669.15	1672.09	1682.82	1642.69	1649.88	1643.14	1649.58	1660.85	1669.81	1671.94	1662.98	1672.7	1655.43	1669.28	1661.39	1678.11	1646.19	1661.35	1625.53	1653.8	1653.61	1650.42	1650.97
61.900002	1646.22	1646.55	1654.81	1660	1637.63	1660.49	1649.39	1655.99	1665.87	1670.35	1677.85	1674.69	1673.3	1659.39	1635.11	1641.59	1652.16	1649.26	1656.39	1645.73	1657.24	1662	1665.87	1663.05	1651.64	1666.45	1666.99	1673.16	1681.7	1642.23	1650.69	1643.78	1650.08	1661.5	1671.66	1670.21	1661.95	1673.98	1655.62	1668.94	1664.64	1678.28	1645.97	1658.5	1626.26	1652.15	1654.8	1652.82	1649.56
62.396000	1645.19	1646.62	1650.61	1659.03	1640.42	1660.07	1649.77	1657.53	1664.66	1668.85	1676.49	1674.42	1671.65	1657.63	1635.28	1641.34	1649.21	1648.66	1658.23	1645.86	1657.79	1660.97	1665.09	1661.02	1651.4	1665.92	1667.67	1671.1	1682.9	1645.93	1650.64	1643.39	1649.46	1664.85	1669.51	1670.47	1663.5	1671.73	1655.58	1670.57	1660.81	1677.72	1646.03	1657.52	1622.53	1650.68	1654.14	1651.57	1649.37
62.890999	1646.09	1648.97	1652.97	1658.79	1639.6	1661.33	1650.52	1656.5	1665.14	1669.59	1676.56	1675.95	1668.97	1658.75	1632.82	1641.83	1649.78	1649.29	1658.02	1645.95	1656.22	1660.27	1664.13	1661.38	1651.18	1665.36	1666.69	1672.55	1683.81	1642.89	1650.57	1643.51	1648.05	1661.44	1670.07	1670.91	1665.58	1671.04	1655.54	1668.69	1660.86	1676.93	1649.11	1660.38	1625.24	1648.22	1653.13	1650.93	1650.08
63.386002	1645.96	1646.36	1653.68	1656.93	1640.6	1659.29	1649.66	1657.3	1666.65	1669.18	1677.31	1674.55	1672.84	1658.75	1634.43	1640.72	1650.55	1647.4	1655.42	1643.98	1655.59	1660.43	1664.93	1661.21	1650.13	1665.15	1665.5	1670.86	1684.03	1643.38	1651.24	1644.17	1649.53	1664.94	1671.35	1670.29	1663.88	1672.24	1655.51	1669.02	1660.96	1677.68	1647.24	1658.97	1624.4	1649.76	1651.72	1652.88	1649.4
63.881001	1644.83	1647.03	1651.89	1658.91	1641.68	1660.67	1649.32	1657.6	1666.05	1669.59	1676.54	1674.81	1672.79	1657.92	1633.87	1643	1651.01	1650.11	1655.16	1643.44	1656.06	1659.59	1663.85	1659.67	1649.95	1664.76	1666.04	1671.52	1682.66	1644.19	1650.27	1642.6	1649.68	1664.97	1669.39	1670.21	1662.52	1671.51	1654.19	1667.16	1661.25	1678.85	1645.76	1658.8	1626.63	1652.69	1656.56	1651.52	1651.09
64.375999	1644.17	1648.58	1650.93	1658.07	1641.19	1662.73	1651.16	1657.92	1664.58	1668.48	1677.41	1675.93	1671.42	1658.64	1634.05	1641.92	1650.74	1647.56	1659.45	1645.47	1657.81	1662.28	1664.21	1661.98	1651.32	1667.07	1668.78	1669.83	1683.21	1642.92	1649.42	1644.16	1649.73	1663.75	1671.58	1671.86	1664.28	1672.81	1653.33	1668.37	1660.79	1676.97	1646.26	1659.86	1626.72	1652.21	1652.59	1654.4	1650.17
64.872002	1645.77	1648.84	1651.29	1659.07	1639.68	1660.65	1650.21	1657.6	1663.82	1670.86	1677.83	1675.52	1670.74	1658.73	1635.87	1640.4	1651.25	1647.73	1656.93	1645.65	1655.94	1661.09	1662.59	1662.33	1652.32	1664.96	1667.8	1673.92	1681.58	1642.38	1650.33	1643.68	1648.29	1663.75	1669.71	1670.32	1661.02	1671.75	1654.67	1670.17	1661.01	1680.57	1645.26	1660.36	1625.87	1653.96	1656.89	1651.14	1649.67
65.366997	1646.49	1648.33	1652.36	1657.63	1637.57	1661.18	1650.68	1655.93	1663.72	1669.14	1676.64	1676.71	1673.3	1658.86	1636.01	1641.25	1649.66	1651.35	1656.42	1643.96	1656.94	1659.2	1664.62	1662.09	1649.61	1666.52	1667.97	1672.57	1682.73	1642.83	1649.09	1645.53	1648.89	1662.54	1669.45	1672.28	1662.43	1672.87	1656.1	1669.66	1662.68	1678.07	1648	1660.06	1626.27	1653.33	1654.13	1652.58	1650.69
65.862000	1646.11	1648.29	1653.04	1659.79	1638.49	1658.8	1650.2	1660.43	1668.43	1669.22	1676.41	1674.48	1673.57	1660.14	1635.66	1642.2	1650.03	1651.16	1659.19	1643.99	1657.13	1661.78	1665.22	1663.77	1653.74	1666.82	1669.55	1670.95	1684.24	1644.4	1650.61	1645.48	1650.06	1663.65	1671.24	1674.11	1665.73	1671.99	1656.57	1671.2	1661.01	1680.29	1645.89	1659.79	1627.01	1650.65	1654.96	1652.94	1651.77
66.357002	1645.62	1647.84	1654.99	1660	1640.67	1660.91	1650.93	1657.81	1667.09	1670.29	1678.04	1676.73	1671.43	1661.45	1634.94	1642.87	1651.05	1650.52	1657.69	1645.5	1656.92	1661.63	1666.52	1663.64	1652.35	1665.94	1666.47	1673.61	1683.46	1645.23	1653.18	1643.16	1651.8	1663.64	1670.26	1674.54	1663.53	1670.84	1656.2	1670	1661.63	1681.06	1645.65	1659.96	1625.32	1652.49	1654.43	1652.16	1651.17
66.852997	1647.75	1648.72	1654.22	1658.27	1639.41	1662.08	1651.25	1657.52	1663.66	1671.48	1679.49	1676.19	1673.12	1659.54	1635.92	1642.28	1650.05	1648.34	1656.91	1643.45	1658.36	1662.48	1665.22	1663.13	1651.03	1665.27	1666.58	1672.95	1685.58	1643.96	1650.89	1643.91	1648.53	1662.59	1674.24	1673.39	1664.02	1674.48	1656.13	1669.97	1662.07	1682.68	1646.97	1660.11	1625.03	1652.45	1652.84	1652.56	1649.7
67.348000	1645.44	1647.67	1652.96	1660.59	1640.56	1662.34	1649.64	1657.44	1666.29	1671.21	1677.57	1676.28	1672.59	1659.42	1635.7	1641.92	1651.05	1651.06	1657.76	1642.79	1657.38	1662.53	1664.28	1663.3	1652.04	1666.18	1668.22	1671.6	1684.63	1644.04	1650.55	1643.41	1650.86	1663.74	1671.21	1672.78	1665.42	1672.5	1655.15	1671.22	1661.68	1678.6	1647.02	1659.41	1625.88	1653.03	1654.14	1653.15	1650.14
67.843002	1646.17	1648.1	1651.41	1658.51	1640.5	1660.86	1650.9	1656.35	1667.81	1670.75	1676.49	1674.06	1671.88	1660.97	1635.41	1640.88	1650.48	1649.45	1657.3	1644.86	1656.38	1663.44	1665.59	1663.59	1651.05	1668.74	1667.08	1673.63	1684.09	1644.06	1650.03	1644.57	1649.51	1662.96	1670.49	1673.77	1663.55	1673.06	1655.61	1668.5	1662.03	1680.77	1646.04	1658.9	1627	1650.62	1653.1	1653.5	1651.41
68.337997	1644.98	1647.46	1652.78	1659.66	1640.85	1660.23	1649.98	1657.07	1666.12	1669.87	1676.3	1674.92	1671.49	1659.92	1635.34	1643.05	1650.77	1647.97	1657.24	1643.57	1655.71	1661.82	1663.32	1662.3	1650.94	1665.51	1668.42	1671.23	1682.96	1644.23	1650.43	1642.24	1650.34	1662.19	1672.24	1672.07	1664.04	1673.39	1654.84	1667.38	1661.58	1678.76	1644.64	1657.26	1626.3	1651.58	1655.7	1651.71	1650.34
68.833000	1645.9	1648.52	1651.72	1660.33	1641.09	1663.69	1651	1658.45	1667.74	1670.01	1678.77	1676.97	1674.09	1659.9	1635.46	1644.14	1649.3	1648.67	1656.75	1644.24	1657.05	1663.55	1665.44	1661.32	1651.38	1667.03	1668.23	1674.33	1684.72	1644.41	1648.47	1644.04	1650.97	1662.69	1672.19	1672.06	1663.5	1673.36	1656.12	1672.19	1660.81	1680.69	1645.52	1659.36	1624.24	1651.56	1656.03	1651.68	1650.82
69.329002	1644.28	1646.76	1651.03	1656.44	1640.99	1661.92	1649.48	1658.21	1665.1	1669.74	1678.3	1672.8	1671.09	1657.09	1635.37	1642.13	1651.27	1648.07	1658.22	1643.13	1657.37	1661.02	1664.63	1662.6	1651.21	1664.21	1666.4	1674.17	1684.44	1645.63	1650.65	1644.34	1651.73	1661.56	1672.09	1672.59	1662.37	1671.87	1655.58	1671.12	1660.01	1678.72	1646.24	1658.74	1626.02	1649.99	1653.95	1651.14	1651.49
69.823997	1646.19	1649.1	1650.18	1657.93	1639.5	1661.96	1649.07	1656.75	1665.83	1671.65	1677.44	1672.91	1672.09	1656.47	1635.24	1641.87	1651.09	1647.98	1657.99	1643.03	1656	1660.58	1664.51	1663.44	1650.73	1666.84	1667.42	1670.98	1684.72	1644.24	1651.49	1645.19	1651.47	1663.97	1671.19	1670.33	1663.36	1674.07	1654.74	1670	1659.33	1677.35	1645.62	1657.71	1625.32	1652.96	1653.27	1652.23	1649.93
70.319000	1644.91	1649.24	1655.15	1658.02	1637.44	1659.1	1650.31	1657.51	1664.39	1670.1	1677.31	1674.98	1671.3	1657.43	1635.39	1641.61	1650.23	1650.41	1658	1644.32	1656.38	1663.47	1663.87	1662.11	1651.19	1668.29	1665.96	1671.23	1683	1643.79	1650.16	1644.51	1651.89	1660.65	1670.36	1671.07	1663.78	1670.89	1655.3	1668.17	1660.3	1676.94	1647.12	1658.53	1624.39	1649.8	1654.72	1651.91	1648.62
70.814003	1644.32	1647.34	1651.85	1658.46	1640.41	1661.53	1649.65	1658.8	1665.56	1672.3	1678.31	1676.17	1671.65	1659.19	1636.63	1641.48	1651.63	1649.43	1657.55	1646.96	1656.65	1662.51	1665.66	1659.63	1651.22	1666.68	1664.56	1672.28	1683.34	1643.79	1650.22	1642.76	1649.08	1662.29	1671.79	1669.02	1661.78	1672.07	1656.34	1669.52	1661.89	1679.39	1645.76	1657.77	1625.71	1652.88	1656.09	1652	1649.79
71.308998	1644.79	1648.4	1652.48	1659.43	1642.38	1661.69	1652.8	1657.34	1665.27	1671.25	1679.57	1673.97	1671.73	1658.31	1636.15	1642.58	1651.03	1648	1657.27	1646.02	1657.67	1662.49	1664.93	1664.61	1650.97	1666.78	1668.25	1674.01	1686.45	1647.21	1653.7	1646.04	1651.11	1664.57	1671.78	1672.55	1663.02	1670.18	1656.09	1670.47	1662.36	1680.58	1647.26	1660.54	1624.63	1650.67	1653.51	1653.97	1649
71.805000	1645.49	1648.34	1651.63	1659.84	1640.11	1661.81	1648.14	1659.48	1665.24	1671.15	1676.29	1676.12	1669.77	1658.49	1635.3	1641.77	1652.16	1649.71	1657.44	1644.87	1655.75	1662.42	1665.99	1661.57	1650.27	1668.03	1668.55	1669.78	1684.01	1643.04	1650.84	1643.26	1649.77	1663.6	1669.68	1671.02	1662.76	1674.38	1654.45	1669.65	1660	1678.02	1644.7	1655.3	1625.46	1652.75	1652.89	1650.97	1651.38
72.300003	1645.18	1647.96	1653.35	1661.3	1640.69	1663.54	1651.1	1657.11	1667.55	1670.13	1676.54	1675.24	1674.28	1659.78	1635.64	1642.71	1652.17	1650.24	1657.22	1643.71	1656.66	1661.97	1667.3	1663.38	1651.54	1666.96	1666.9	1671.91	1684.57	1645.55	1650.02	1645.61	1651.11	1664.2	1670.03	1671.37	1663.34	1672.56	1655.61	1669.5	1661.12	1679.94	1645.95	1659.38	1622.78	1650.09	1653.01	1650.21	1651.93
72.794998	1644.38	1648.37	1650.74	1657.82	1640.83	1662.3	1650.83	1657.98	1665.59	1670.84	1676.94	1676.51	1673.49	1659.6	1634.5	1639.63	1649.79	1651.36	1657.66	1643.04	1656.03	1660.46	1662.59	1662.7	1651.33	1667.79	1667.63	1672.57	1681.51	1642.97	1652.07	1644.13	1649.01	1663.57	1669.07	1669.89	1665.39	1671.8	1654.29	1667.73	1661.32	1678.78	1647.73	1657.95	1626.02	1648.82	1653.73	1651.37	1649.94
73.290001	1647.58	1647.94	1653.24	1657.98	1643.12	1663	1650.46	1657.66	1665.64	1672.07	1679.16	1673.17	1672.34	1657.95	1634.33	1641.61	1652.11	1651.91	1657.74	1645	1656.68	1661.1	1664.78	1662.36	1651.88	1668.57	1666.88	1673.74	1685.37	1643.28	1651.04	1646.06	1649.35	1662.53	1671.84	1669.02	1664.81	1673.76	1655.39	1671.02	1663.05	1677.45	1646.87	1660.25	1624.95	1651.98	1654.06	1654.28	1650.76
73.785004	1645.82	1647.99	1650.97	1661.81	1638.47	1660.79	1652.91	1657.57	1665.43	1671.83	1678.15	1674.05	1670.94	1660.12	1635.8	1642.03	1650.46	1650.42	1656.29	1645.27	1656.7	1660.39	1665.4	1662.09	1650.65	1666.04	1666.87	1671.3	1684.71	1644.14	1651.74	1642.62	1649.8	1663.64	1670.92	1670.51	1665.09	1672.08	1654.91	1668.77	1660.42	1680.03	1645.63	1661.38	1627.08	1650.16	1655.11	1652.09	1651.46
74.280998	1646.27	1648.65	1652.26	1660.17	1639.39	1660.99	1649.9	1657.1	1665.26	1671.64	1677.72	1674.53	1669.97	1657.95	1634.76	1643.61	1648.44	1649.14	1654.91	1644.66	1657.17	1660.84	1665.36	1660.13	1652	1667.04	1666.84	1673.77	1683.33	1645.77	1649.55	1643.6	1649.53	1663.28	1669.64	1671.58	1664.58	1672.95	1657.58	1667.3	1662.28	1678.25	1645.71	1659.3	1627.12	1651.15	1654.77	1653.76	1651.01
74.776001	1647.14	1649.72	1652.13	1660.06	1640.57	1663.45	1649.67	1659.34	1665.68	1668.75	1673.63	1676.28	1673.65	1659.95	1634.71	1642.68	1651.7	1651.47	1658.74	1643.84	1656.07	1658.95	1667.01	1664.8	1651.36	1665.96	1667.9	1672.49	1684.43	1644.19	1651.55	1643.12	1650.74	1662.28	1670.08	1671.97	1663.07	1672.12	1656.93	1670.29	1660.21	1679.42	1645.55	1658.92	1626.4	1653	1656.06	1651.67	1649.07
75.271004	1646.21	1647.56	1650.27	1660.14	1641.17	1663.66	1649.79	1657.03	1663.99	1668.25	1676.72	1674.73	1671.72	1659.47	1636.98	1645.31	1652.2	1652.33	1657.8	1644.23	1658.55	1662.17	1665.22	1661.23	1653.68	1666.48	1668.05	1672.75	1683.42	1644.23	1650.72	1645.47	1651.16	1663.68	1672.05	1672.73	1664.07	1674.44	1656.28	1669.03	1661.21	1678.55	1645.43	1657.32	1625.79	1651.74	1653.37	1650.21	1650.95
75.765999	1645.18	1648.37	1651.29	1659.01	1645.83	1663.85	1651.87	1656.5	1667.06	1670.61	1677.89	1677.33	1671.69	1660.05	1633.96	1641.02	1651.96	1649.97	1655.34	1645.87	1656.79	1660.07	1664.38	1664.78	1651.94	1668.21	1668.51	1672.49	1683.44	1642.99	1653.64	1644.81	1650.63	1662.78	1670.56	1673.06	1663.63	1672.95	1654.86	1670.6	1661.34	1679.18	1647.89	1658.99	1626.01	1652.08	1653.96	1651.73	1651.47
76.261002	1646.56	1646.64	1651.41	1658.5	1642.51	1660.84	1652.54	1654.7	1666.85	1670.92	1680.36	1676.18	1672.15	1660.62	1638.39	1644.67	1651.65	1649.21	1656.43	1646.73	1656.05	1660.76	1665.78	1662.92	1651.82	1666.81	1668.95	1673.87	1682.93	1645.79	1651.87	1644.32	1650.33	1663.83	1671.21	1671.7	1667.25	1672.42	1656.66	1669.98	1663.94	1678.91	1647.61	1658.7	1627.65	1651.27	1655.07	1652.77	1652.69
76.757004	1645.68	1648.96	1653.15	1659.05	1641.91	1661.99	1650.67	1656.42	1666.92	1669.99	1675.12	1673.95	1671.81	1659.3	1636.68	1640.76	1649.56	1651.05	1659.93	1643.96	1657.94	1661.25	1667.01	1661.22	1652.85	1667.9	1666.98	1672.12	1685.86	1645.01	1650.01	1643.35	1650.59	1665.36	1670.18	1672.52	1663.28	1672.37	1655.6	1670.17	1660.68	1676.35	1645.79	1658.91	1624.57	1652.83	1654.77	1652.7	1649.96
77.251999	1646.94	1648.2	1653.35	1659.3	1641.88	1661.5	1649.34	1658.84	1666.39	1670.07	1677.35	1675.6	1672.6	1658.46	1633.24	1640.73	1651.87	1651.33	1656.73	1645.56	1657.86	1659.92	1664.76	1661.2	1650.43	1666.73	1667.51	1673.03	1685.35	1645.21	1650.83	1644.95	1651.01	1664.64	1671.31	1673.95	1664.35	1672.86	1655.58	1670.14	1661.16	1678.29	1645.7	1659.49	1625.6	1652.19	1655.19	1652.29	1652.69
77.747002	1646.24	1649.3	1653.8	1660.54	1640.12	1660.71	1650.1	1658.72	1666.15	1670.66	1677.18	1675.2	1673.51	1658.9	1635.86	1643.14	1650.75	1648.53	1655.35	1643.3	1658.22	1661.27	1663.04	1662.99	1650.03	1666.21	1664.93	1675.58	1684.95	1644.24	1649.71	1646.89	1652.27	1663.41	1672.5	1672.69	1665.33	1674.07	1655.28	1669.93	1661.17	1681.88	1648.35	1658.01	1624.25	1650.51	1653.85	1652.6	1650.64
78.241997	1644.79	1649.09	1654.46	1659.6	1643.03	1662.55	1651.34	1657.78	1665.04	1671.44	1678.36	1675.88	1672.17	1659.44	1636.15	1642.91	1652.45	1650.57	1658.27	1646.84	1656.4	1662.75	1666.38	1662.04	1651.13	1668.98	1667.79	1673.71	1685.08	1643.24	1651.76	1644.88	1649.43	1663.64	1672.87	1671.44	1662.79	1675.27	1653.77	1670.06	1661.67	1681.3	1646.89	1660.09	1626.98	1654.25	1654.13	1653.6	1652.54
78.737999	1645.24	1648.08	1654.54	1659.67	1642.87	1660.74	1650.04	1657.37	1668.42	1671.48	1678.05	1676.99	1673.12	1659.22	1634.83	1640.93	1652.38	1650.67	1656.65	1645.89	1658.75	1659.71	1665.71	1662.96	1652.23	1666.18	1668.9	1672.34	1681.99	1641.99	1650.18	1643.95	1650.26	1663.91	1670.04	1670.7	1663.97	1671.64	1654.6	1668.13	1662.03	1679.95	1646.5	1660.03	1624.24	1652.35	1653.61	1653.27	1652.45
79.233002	1644.66	1648.51	1652.85	1659.4	1642.51	1662.42	1647.55	1658.4	1666.04	1669.99	1675.5	1676.96	1672.91	1659.76	1635.93	1643.98	1651.75	1649.42	1657.44	1644.39	1657.96	1661.97	1666.3	1662.89	1650.71	1666.34	1666.15	1673.21	1684.88	1644.17	1650.59	1644.79	1652	1663.93	1673.28	1672.38	1661.21	1672.56	1655.26	1671.35	1661.96	1677.9	1647.11	1660.4	1626.33	1651.72	1651.74	1652.02	1651.75
79.727997	1647.74	1647.49	1653.27	1656.01	1639.67	1661.13	1650.34	1658.84	1664.45	1671.77	1676.69	1677.53	1670.22	1659.24	1637.45	1644	1650.16	1649.21	1656.5	1643.11	1656.93	1661.32	1664.6	1660.9	1651.59	1666.57	1667.61	1672.53	1683.82	1643.45	1651.74	1644.03	1651.58	1664.93	1670.78	1671.43	1661.87	1672.74	1655.75	1668.72	1661.17	1679.12	1646.13	1659.2	1625	1650.71	1653.11	1651.12	1649.72
80.223000	1645.81	1647.22	1654.34	1657.14	1639.04	1664.66	1649.63	1658.05	1665.2	1670.07	1677.57	1676.48	1672.88	1658.82	1638.15	1643.61	1651.7	1650.35	1656.45	1643.38	1657.51	1661.57	1664.57	1663.43	1650.35	1667.48	1666.46	1671.49	1682	1642.85	1651.18	1643.84	1650.63	1663.1	1670.63	1671.71	1663.29	1672.69	1652.88	1671.15	1661.12	1677.77	1645.54	1658.9	1625.57	1653.44	1652.84	1650.47	1651.79
80.718002	1646.44	1648.4	1653.69	1659.45	1639.48	1664.45	1649.88	1658.4	1666.8	1671.88	1678.32	1677.12	1674.34	1658.42	1636.34	1643.82	1650.86	1650.56	1658.01	1645.88	1659.99	1663.47	1666.89	1663.99	1652.55	1668.86	1668.43	1676.29	1684.56	1643.69	1650.56	1645.37	1651.96	1664.03	1670.63	1671.39	1661.94	1671.73	1655.51	1668.36	1662.07	1677.97	1646.03	1659.29	1625.01	1654.47	1654.04	1654.54	1650.2
81.213997	1646.19	1646.33	1655.87	1656.69	1640.15	1664.68	1651.76	1657.2	1666.57	1671.99	1678.23	1675.59	1672.96	1659.95	1636.93	1644.88	1653.1	1650.3	1658.32	1644.91	1658.13	1663.78	1665.41	1663.12	1650.71	1669.04	1668.63	1673.72	1685.48	1645.94	1651.03	1645.28	1650.89	1664.44	1672.39	1673.2	1665.47	1671.38	1656.85	1670.92	1663.59	1680.85	1647.11	1659.8	1625.55	1651.76	1654.62	1654.96	1651.95
81.709000	1646.42	1648.88	1653.71	1658.32	1641.1	1661.3	1651.41	1656.18	1665.99	1671.58	1678.81	1677.46	1672.52	1658.78	1634.89	1642.05	1649.73	1649.67	1657.81	1645.68	1656.09	1660.69	1665.24	1662.84	1653.77	1667.53	1669.21	1672.93	1685.06	1641.54	1650.53	1644.81	1647.65	1661.73	1673.78	1671.77	1666.42	1674.32	1656.22	1670.33	1660.57	1680.17	1647.85	1658.07	1626.4	1652.73	1654.69	1652.86	1649.87
82.204002	1647.4	1646.63	1653.6	1658.56	1641.82	1662.91	1650.17	1658.07	1667.26	1670.37	1677.41	1677.62	1671.35	1659.49	1635.8	1640.68	1651.26	1651.09	1657.94	1645.92	1657.26	1662.73	1666.55	1662.91	1650.19	1666.16	1668.57	1673.42	1686.7	1643.17	1651.03	1645	1647.93	1662.56	1669.7	1672.58	1665.37	1672.52	1655.87	1669.98	1662.39	1680.16	1645.8	1658.52	1625.15	1650.9	1654.58	1651.63	1649.04
82.698997	1645.87	1647.67	1651.77	1658.18	1639.74	1660.78	1650.12	1657.12	1666.18	1670.55	1678.18	1676.16	1674.03	1660.4	1634.76	1643.34	1653.76	1649.78	1657.29	1644.17	1658.98	1661.31	1665.64	1663.13	1652.67	1669	1668.57	1675.2	1684.98	1646.11	1652.6	1645.22	1652.72	1664.97	1671.41	1673.12	1667.48	1673.12	1656.36	1669.8	1662.41	1679.51	1647.69	1659.35	1625.1	1652.11	1654.65	1654.26	1651.24
83.194000	1645.88	1649.3	1654.77	1661.22	1642.97	1663.67	1651.51	1655.96	1666.71	1670.46	1678.33	1676.26	1672.16	1659.96	1636.82	1641.7	1652.45	1650.95	1657.78	1645.8	1656.56	1660.53	1666.56	1661.88	1650.92	1666.98	1666.59	1673.83	1685.64	1646.24	1651.68	1644.35	1651.43	1665.63	1670.84	1673.05	1665.19	1672.6	1656.38	1669.35	1661.18	1678.03	1649.14	1661.66	1626.78	1652.79	1653.72	1654.09	1649.61
83.690002	1646.42	1646.43	1652.48	1659.36	1640.5	1661.21	1651.24	1658.59	1666.97	1671.66	1676.99	1676.67	1673.99	1661.13	1637.65	1642.65	1652.28	1649.77	1656.3	1645.45	1657.32	1662.24	1665.4	1664.41	1650.95	1666.94	1668.25	1674.03	1684.95	1644	1648.84	1644.1	1651.21	1661.24	1673.57	1670.44	1665.33	1673.05	1654.28	1667.53	1664.3	1679.65	1648.34	1659.14	1626.13	1653.83	1654.89	1653.01	1650.82
84.184998	1645.02	1648.48	1652.5	1658	1642.03	1662.64	1650.17	1658.71	1667.27	1670.46	1677.26	1676.41	1670.84	1659.31	1635.34	1641.81	1651.66	1650.88	1657.9	1645.33	1658.46	1660.68	1665.89	1662.05	1651.94	1667.21	1667.56	1672.01	1684.18	1647.21	1651.34	1645.15	1652.22	1664.49	1671.3	1673.4	1664.67	1673.85	1655.46	1669.94	1665.46	1679.75	1648.68	1661.3	1626.02	1653.79	1655.68	1655.18	1652.65
84.680000	1646.54	1646.79	1653.49	1659.91	1642.77	1661.61	1650.12	1657.9	1665.61	1672.47	1677.66	1675.95	1673.46	1658.25	1636.03	1644.09	1651.49	1650.74	1658.7	1646	1656.24	1662.83	1665.41	1662.67	1650.41	1668.47	1667.99	1674.55	1685.55	1644.55	1650.66	1646.75	1651	1664.31	1671.97	1672.86	1665.01	1676.18	1657.61	1669.31	1664.62	1680.5	1644.72	1658.07	1628.07	1652.82	1654.26	1652.37	1651.89
85.175003	1645.18	1648.18	1652.32	1659.52	1640.81	1661.33	1649.23	1658.74	1665.65	1670.5	1678.17	1675.57	1672.77	1661.22	1633.2	1641.18	1652.46	1648.77	1657.61	1646.41	1655.77	1662.57	1666.04	1663.09	1651.64	1667.64	1668.88	1672.82	1683.43	1643.37	1651.23	1644.63	1649.08	1663.56	1673.08	1671.88	1663.4	1675.58	1655.44	1667.95	1662.82	1678.29	1646.76	1660.98	1625.11	1651.31	1652.64	1651.57	1650.53
85.669998	1645.52	1648.74	1652.43	1660.78	1640.91	1658.9	1649.32	1657.91	1666.88	1670.15	1676.7	1674.06	1672.91	1658.9	1633.94	1642.41	1650.15	1651.17	1655.72	1645.49	1657.12	1662.47	1666.29	1662.51	1649.6	1667.48	1665.36	1671.84	1683.02	1644.69	1650.99	1644.73	1651.53	1663.14	1671.63	1672.02	1665.03	1671.54	1657.33	1670.41	1662.51	1677.87	1646.16	1659.97	1625.9	1652.65	1654.97	1652.26	1649.01
86.166000	1645.28	1647.2	1652.8	1659.34	1640.3	1662.12	1652.33	1657.05	1665.69	1672.56	1678.87	1675.46	1670.77	1659.21	1634.73	1641.9	1651.68	1651.14	1657.36	1645.39	1657.35	1660.96	1664.73	1662.74	1651.21	1667.29	1666.69	1670.98	1685.1	1644.17	1652.15	1644.71	1650.58	1662.66	1668.78	1669.84	1664.47	1672.85	1656.63	1668.96	1661.07	1678.45	1647.79	1659.19	1626.24	1650.2	1654.06	1654.12	1650.16
86.661003	1647.26	1647.62	1652.33	1659.09	1640.21	1663.25	1648.53	1659.56	1666.41	1670.88	1679.32	1675.68	1671.16	1660.28	1635.8	1644.2	1652.05	1650.55	1656.72	1645.6	1655.92	1660.82	1665.09	1661.78	1651.73	1665.04	1666.38	1674.06	1684.15	1644.37	1650.62	1643.59	1650.59	1662.59	1671.48	1672.01	1662.89	1672.56	1655.65	1669.78	1662.09	1679.2	1646.28	1658.93	1625.93	1651.41	1655.46	1652.19	1652.47
87.155998	1649.77	1648	1653.45	1659.41	1641.67	1662.53	1650.48	1656.06	1667.03	1672.68	1677.21	1675.6	1672.97	1658.52	1636.29	1643.75	1651.18	1650.08	1656.61	1644.11	1659.3	1660.06	1664.69	1662.3	1650.56	1667.67	1667.51	1671.61	1683.82	1645.09	1650.11	1644.62	1652.02	1663.18	1672.02	1672.32	1663.59	1672.31	1654.67	1668.62	1662.65	1679.36	1647.91	1660.47	1626.43	1653.63	1651.62	1652.66	1650.12
87.651001	1646.01	1646.12	1653.38	1658.93	1641.83	1661.05	1649.61	1658.71	1667.12	1671.69	1678.15	1676.72	1673.37	1660.96	1635.27	1641.49	1652.14	1650.77	1656.88	1645.51	1657.19	1663.22	1665.53	1662.38	1651.51	1668.35	1668.29	1673.9	1684.48	1645.37	1652.61	1645.72	1650.56	1665.8	1671.29	1670.42	1662.17	1673.36	1655.01	1666.83	1664.26	1679.8	1648.41	1659.96	1625.37	1652.61	1654.14	1653.13	1650.28
88.146004	1646.48	1648.43	1653.61	1660.38	1641.31	1664.83	1652.07	1657.27	1668.83	1672.61	1678.19	1676.97	1673.26	1657.8	1637.17	1641.96	1651.5	1650.12	1657.61	1644.77	1655.89	1660.68	1664.88	1664.2	1651.82	1667.2	1669.63	1673.69	1682.98	1643.65	1649.65	1646.37	1650.53	1663.52	1671.61	1671.67	1663.59	1673.56	1655.24	1669.16	1661.89	1677.24	1647.88	1657.53	1625.32	1652.44	1654.7	1653.55	1650.09
88.641998	1645.77	1646.63	1652.08	1660.84	1641.07	1662.55	1652.27	1658.84	1668.15	1670.49	1677.1	1677.21	1671.03	1659.82	1635.51	1640.22	1653.26	1650.27	1656.76	1646.42	1656.54	1659.6	1665.84	1661.7	1653.16	1665.68	1666.17	1672	1684.32	1642.54	1653.16	1644.26	1650.68	1662.44	1671.05	1672.7	1663.52	1671.33	1656.75	1669.04	1662.17	1679.43	1647.74	1659.77	1624.81	1652.9	1657.54	1652.56	1653.02
89.137001	1645.67	1648.41	1652	1660.57	1643.31	1660.84	1651.92	1658.22	1666.72	1671.83	1677.07	1677.05	1671.69	1658.42	1636.77	1641.48	1650.25	1650.51	1658.82	1646.26	1655.76	1663.02	1664.58	1664.66	1653.63	1667.63	1668.35	1673.66	1686.41	1642.81	1651.21	1644.75	1649.78	1664.32	1670.98	1670.83	1664.15	1674.01	1656.19	1669.3	1663.28	1679.57	1648.06	1657.34	1625.52	1653.22	1652.61	1651.65	1650.72
89.632004	1646.29	1649.19	1654.6	1658.9	1642.79	1662.86	1648.83	1658.96	1667.22	1670.81	1677.14	1676.41	1671.83	1660.3	1634.83	1643.5	1650.54	1649.17	1656.2	1644.82	1656.76	1661.38	1664.79	1662.3	1649.93	1665.56	1667.48	1673.57	1683.77	1642.87	1648.59	1645.66	1649.55	1660.11	1670.42	1672.3	1664.51	1672.66	1655.88	1668.84	1660.5	1679.05	1645.96	1659.6	1625.1	1653.87	1654.75	1653.51	1650.84
90.126999	1646.35	1649.19	1653.28	1658.64	1641.44	1660.78	1650.78	1657.35	1664.53	1670.08	1679.04	1672.17	1670.89	1658.59	1634.81	1642.67	1651.34	1650.03	1657.39	1644.91	1658.12	1660.73	1666.58	1664.95	1651.73	1667.14	1667.84	1671.19	1683.94	1645.46	1651.13	1641.97	1651.86	1662.97	1671.03	1672.17	1665.58	1674.1	1654.56	1666.97	1662.68	1680.19	1648.77	1659.53	1627.19	1653.89	1652.04	1652.82	1651.18
90.623001	1646.95	1647.79	1654.35	1658.79	1641.02	1663.45	1648.98	1656.87	1667	1667.35	1674.99	1677.61	1673.35	1659.76	1636.14	1641.85	1650.12	1648.68	1658.38	1644.8	1658.15	1660.37	1663.79	1662.78	1651.49	1667.41	1667.75	1672.98	1682.85	1644.96	1650.92	1645.05	1649.58	1663.86	1671.97	1671.09	1664.72	1673.78	1654.5	1668.69	1660.87	1678.45	1644.59	1658.17	1625.12	1651.93	1655.29	1652.11	1651.9
91.117996	1644.06	1647.24	1653.25	1659.93	1640.16	1661.94	1650.7	1657.6	1666.53	1669.48	1674.83	1677.19	1670.49	1660.37	1635.22	1641.74	1650.02	1651.39	1656.31	1646.25	1657.26	1661.77	1664.79	1660.62	1651.15	1666.36	1669.16	1674.07	1685.07	1644.8	1650.68	1645.85	1650.25	1662.23	1671.11	1672.84	1664.05	1673.06	1656	1669.96	1664.86	1679.18	1647.92	1657.61	1626.19	1650.32	1653.42	1654.14	1651.36
91.612999	1645.71	1648.76	1652.67	1658.09	1640.92	1661.01	1650.35	1659.12	1665.5	1670.6	1678.52	1675.77	1671.5	1658.32	1635.56	1642.37	1652.71	1653.26	1656.16	1646.68	1658.02	1660.3	1667.29	1663	1652.39	1668.24	1669.4	1672.47	1684.93	1645.39	1650.9	1644.53	1652.86	1666.1	1672.58	1672.33	1664.44	1671.92	1657.16	1668.99	1662.5	1678.36	1646.9	1661.17	1624.62	1652.63	1652.26	1652.24	1648.9
92.108002	1646.39	1649.2	1652.09	1659.76	1639.41	1662.63	1650	1657.76	1665.69	1672.5	1677.48	1677.39	1671.27	1656.8	1635.43	1639.59	1649.05	1649.93	1660.03	1644.49	1658.35	1663.31	1664.9	1662.73	1650.17	1667.04	1667.73	1672.76	1683.86	1643.91	1649.95	1645.22	1650.75	1665.49	1671.04	1669.98	1666.52	1673.53	1655.91	1668.33	1660.68	1679.79	1648.84	1659.13	1624.91	1650.69	1652.54	1652.15	1649.55
92.602997	1645.48	1648.78	1652.05	1657.77	1639.1	1663.03	1650.35	1657.85	1667.81	1672.11	1679.99	1675.17	1670.56	1659.65	1634.88	1641.07	1651.21	1649.71	1656.46	1644.07	1658.78	1662.03	1663.88	1661.36	1651.21	1667.85	1665.76	1674.39	1684.23	1645.1	1652.43	1644.09	1650.87	1665.06	1669.61	1671.25	1664.85	1673.55	1653.75	1668.12	1660.13	1678.17	1645.32	1659.8	1627.38	1655.01	1652.18	1655.06	1651.04
93.098999	1646.6	1647.3	1652.5	1660.28	1641.7	1663.83	1652.53	1657.64	1665.44	1671.25	1677.7	1674.99	1673.12	1660.62	1635.67	1642.14	1652.6	1649.43	1657.12	1645.9	1657.86	1660.87	1664.36	1662.82	1651.27	1667.48	1668.1	1673.2	1684.75	1644.57	1651.37	1643.27	1652.63	1663.4	1671.52	1671.39	1663.18	1671.94	1656.57	1668.44	1661.95	1679.84	1646.3	1658.04	1625.36	1653.74	1653.1	1652.25	1650.55
93.594002	1646.09	1649.43	1654.81	1660.14	1641.13	1661.17	1651.24	1657.74	1665.06	1670.66	1678.56	1676.65	1673.07	1660.87	1634.14	1641.85	1652.23	1651.16	1657.02	1644.36	1657.46	1661.71	1665.27	1664.62	1651.9	1666.73	1667.48	1670.95	1683.42	1644.24	1652.68	1643.57	1651.25	1662.5	1669.26	1670.54	1662.63	1671.88	1655.93	1668.68	1660.76	1677.45	1648.21	1659.55	1627.76	1651.26	1653.5	1652.8	1652.29
94.088997	1646.42	1648.48	1653.33	1659.89	1641.77	1662.87	1651.22	1657.91	1665.29	1671.44	1677.32	1674.06	1672.48	1658.38	1638.97	1643.21	1652.67	1650.55	1657.45	1645.24	1657.89	1660.8	1666.64	1661.91	1650.33	1667.01	1669.44	1671.71	1684.51	1642.8	1650.02	1646.94	1649.78	1663.54	1670.63	1671.72	1660.96	1674.24	1654.94	1670.99	1664.22	1679.52	1648.24	1659.46	1625.63	1650.83	1653.95	1653.83	1652.89
94.584000	1644.76	1649.41	1654.33	1660.95	1642.33	1662.21	1651.96	1660.34	1666.08	1670.29	1677.6	1677.43	1672.08	1658.19	1635.4	1642.41	1649.63	1652.17	1660.83	1644.85	1660.89	1661.82	1666.52	1663.54	1650.26	1669.57	1669.74	1675.01	1684.85	1644.32	1649.83	1644.26	1649.53	1662.95	1673.17	1672.82	1662.74	1672.57	1656.15	1669.27	1660.89	1679.97	1648.52	1660.54	1625.48	1653.9	1651.28	1652.21	1649.47
95.079002	1645.09	1648.03	1653.01	1658.88	1640.92	1662.77	1650.41	1658.9	1666.63	1671.31	1676.42	1676.16	1672.11	1659.56	1638.06	1644.65	1650.96	1650.3	1658.8	1645.97	1658.43	1661.39	1666.63	1662.82	1652.34	1668.46	1668.48	1674	1684.93	1643.71	1650.06	1647.72	1651.8	1665.13	1671.32	1673.42	1663.33	1675.17	1656.98	1668.17	1662.49	1680.51	1647.18	1659.36	1623.55	1652.69	1653.64	1651.01	1652.38
95.574997	1644.82	1646.78	1653.68	1659.27	1641.89	1661.75	1650.63	1657.57	1666.2	1671.35	1676.65	1675.63	1672.36	1657.15	1636.77	1641.41	1651.18	1649.63	1656.16	1645.25	1656.13	1660.59	1664.03	1661.9	1652.65	1665.72	1666.04	1672.4	1683.23	1643.34	1652.9	1641.78	1650.41	1663.87	1670.54	1670.69	1665.61	1673.27	1655.88	1667.63	1658.56	1676.7	1647.73	1657.53	1625.35	1651.02	1652.23	1651.17	1647.87
96.070000	1645.32	1648.21	1652.04	1660.11	1642.13	1662.82	1650.62	1658.51	1664.75	1670.7	1677.85	1676.16	1672.58	1661.18	1637.18	1641.7	1651.92	1651.22	1657.16	1645.45	1658.14	1663.92	1667.22	1662.36	1651.1	1669.19	1669.63	1672.62	1685.64	1643.94	1650.33	1644.65	1651.02	1664.25	1669.31	1672.49	1665.16	1672.29	1657.69	1670.67	1661.14	1679.42	1645.57	1659.51	1627.32	1653.69	1658.34	1654.06	1650.96
96.565002	1645.93	1648.41	1652.46	1659.93	1640.61	1662.74	1649.59	1657.34	1669.5	1671.42	1678.46	1674.61	1670.62	1660.25	1636.99	1640.32	1651.8	1650.63	1657.36	1644.71	1657.11	1660.57	1665.36	1665.05	1649.81	1666.66	1668.46	1672.63	1685	1643.67	1651.93	1644.01	1648.64	1662.08	1672.16	1672.02	1664.44	1673.4	1655.73	1670.13	1661.5	1678.12	1644.24	1659.15	1627.82	1651.9	1654.22	1652.27	1650.18
97.059998	1647.85	1649.33	1652.87	1658.77	1640.97	1661.21	1650.27	1656.61	1665.86	1669.81	1677.72	1674.49	1672.02	1658.79	1637.07	1642.45	1649.72	1650.05	1657	1646.23	1655.81	1662.64	1665.27	1662.49	1653.15	1666.35	1666.76	1673.09	1684.89	1644.38	1651.87	1644.5	1649.76	1663.28	1672.56	1672.11	1665.07	1672.78	1656.89	1667.55	1660.23	1678.49	1647.8	1659.22	1625.52	1652	1653.24	1652.65	1652.15
97.555000	1644.66	1646.33	1652.89	1659.07	1642.26	1662.72	1652.22	1656.13	1665.26	1671.34	1679.43	1673.61	1672.05	1658.08	1636.65	1642	1651.26	1651.47	1657.01	1644.82	1658.84	1661.06	1666.47	1661.88	1649.41	1667.73	1668.54	1671.4	1684.4	1643.81	1650.32	1643.92	1648.92	1664.29	1670.95	1671.61	1664.08	1673.46	1655.09	1670.9	1661.2	1678.45	1646.48	1660.67	1625.92	1651.26	1654.6	1652.86	1651.18
98.051003	1645.49	1646.12	1654.49	1659.86	1642.64	1659.53	1650.57	1659.78	1666.54	1667.83	1676.45	1676.21	1674.01	1658.68	1635.78	1641.64	1652.26	1650.5	1656.81	1645.18	1656.65	1661.33	1665.77	1664.4	1651.87	1666.91	1667.68	1671.59	1686.42	1643.76	1651.55	1644.6	1651.6	1663.05	1671.37	1671.66	1664.48	1672.46	1655.88	1669.67	1661.5	1680.42	1645.6	1660.32	1626.53	1652.32	1654.5	1651.93	1650.62
98.545998	1647.59	1648	1652.24	1659.21	1638.45	1659.84	1650.32	1658.22	1666.32	1670.86	1677.45	1673.58	1672.5	1661.2	1635.17	1642.7	1652.32	1650.2	1658.05	1644.07	1657.37	1661.98	1665.08	1660.02	1652.39	1666.09	1666.27	1673.39	1687.72	1643.67	1651.42	1645.7	1651.53	1663.39	1673.09	1671.89	1662.09	1674.59	1657.89	1668.56	1660.84	1681.3	1646.67	1659.96	1625.75	1653.26	1654.54	1651.72	1650.93
99.041000	1647.33	1648.31	1654.53	1659.04	1641.32	1660.43	1649.58	1656.06	1663.7	1670.12	1678.41	1676.44	1671.95	1658.73	1635.11	1643.2	1648.85	1651.11	1657.84	1645.61	1657.51	1663.02	1664.65	1660.23	1650.88	1666.33	1667.29	1672.81	1685.33	1644.65	1649.3	1645.83	1649.93	1662.63	1668.96	1670.69	1661.19	1674.45	1655.69	1670.83	1661.28	1680.8	1644.59	1659.11	1626.99	1653.64	1654	1651.19	1649.63
99.536003	1646.57	1646.27	1652.86	1658.41	1639.23	1662.62	1650.4	1658.07	1663.99	1671.53	1678.14	1678.05	1669.69	1658.91	1634.1	1641.67	1652.95	1649.8	1658.66	1647.17	1656.38	1661.89	1664.32	1664.83	1650.95	1668.47	1671.3	1672.76	1684.87	1646.5	1651.61	1644.01	1651.8	1661.86	1669.94	1670.14	1663.69	1672.44	1658.24	1669.31	1661.58	1678.02	1647.12	1659.41	1627.31	1653.15	1652.99	1651.45	1650.38
100.030998	1645.13	1647.34	1652.21	1657.98	1642.63	1659.98	1649.11	1658.66	1665.89	1672.46	1676.67	1675.39	1672.91	1661.11	1635.53	1641.2	1652.29	1650.87	1656.7	1645.2	1656.17	1661.78	1666.42	1662.06	1652.6	1665.62	1667.07	1671.65	1683.63	1645.72	1650.81	1644.67	1652.39	1663.67	1670.87	1671.67	1661.37	1672.41	1655.43	1668.74	1662.61	1679.95	1644.49	1660.45	1624.69	1651.8	1656.64	1653.26	1651.3
100.527000	1645.5	1648.7	1653.53	1658.14	1642.75	1661.79	1650.8	1657.91	1665.89	1671.49	1677.13	1676.88	1674.38	1656.92	1637.02	1642.84	1650.9	1649.89	1656.38	1645.96	1660.1	1659.11	1666.11	1664.52	1652.01	1666.66	1668.98	1672.34	1683.26	1642.27	1651.42	1645.25	1649.46	1663.63	1671.9	1673.85	1664.29	1673.98	1655.59	1669.49	1662.24	1680.42	1646.73	1657.76	1624.88	1652.14	1654.93	1653.02	1650.57
101.022003	1644.67	1648.53	1652.33	1657.62	1642.09	1662.14	1651.76	1658.59	1666.17	1672.73	1678.26	1676.22	1673.33	1660.58	1638.31	1643.41	1650.93	1651.79	1657.11	1645.55	1658.18	1662.2	1664.28	1664.16	1652.92	1667.03	1667.67	1672.63	1684.17	1643.57	1651.18	1646.49	1649.02	1662.1	1671.98	1674.5	1663.07	1672.56	1657.36	1670.32	1662.45	1680.37	1648.35	1660.61	1626.22	1652.39	1654.38	1653.73	1651.11
101.516998	1645.53	1646.95	1653.71	1659.49	1640.28	1663.4	1650.96	1656.75	1664.44	1670.65	1677.43	1676.02	1672.17	1658.37	1636.3	1643.07	1651.36	1651.86	1657.2	1645.83	1655.24	1662.59	1667.63	1663.09	1651.42	1668.29	1669.21	1673.13	1684.46	1643.78	1653.09	1644.19	1650.03	1662.66	1669.35	1670.35	1663.56	1672.41	1655.63	1668.86	1661.51	1677.9	1646.66	1657.65	1627.44	1651.54	1653.84	1651.1	1648.83
102.012001	1647.78	1649.86	1653.71	1659.14	1642.33	1662.29	1651.89	1658.44	1667.35	1671.25	1677.16	1677.72	1672.37	1659.78	1637.08	1642.7	1651.99	1650.52	1657	1646.36	1657.47	1661.8	1665.62	1664.2	1651.05	1665.99	1667.32	1672.71	1683.85	1644.73	1652.46	1645.16	1651.8	1664.35	1669.66	1671.81	1662.37	1673.44	1654.49	1669.29	1663.45	1679.7	1646.31	1658.64	1627.75	1652.45	1652.4	1651.41	1648.77
102.507004	1644.67	1647.95	1652.55	1658.86	1642.61	1661.44	1649.95	1657.77	1666.37	1669.95	1679.14	1675.8	1670.81	1658.23	1636.83	1644.42	1649.34	1649.97	1658.05	1645.55	1657.55	1659.91	1665.15	1663.39	1652.45	1668.09	1667.36	1672.16	1683.94	1646.29	1652.16	1645.14	1651.29	1665.08	1669.86	1671.87	1665.46	1672.24	1655.86	1670.03	1662.22	1680.45	1648.18	1660.03	1625.63	1651.71	1654.57	1654.06	1653.31
103.002998	1645.52	1648.92	1653.55	1660.31	1642.72	1660.97	1651.31	1659.2	1666.71	1670.65	1676.9	1675.59	1672.92	1660.42	1636.75	1642.47	1651.37	1648.65	1656.24	1644.65	1657.25	1658.57	1664.82	1662.72	1649.58	1665.86	1667.88	1673.6	1683.68	1645.69	1652.03	1642.71	1651.21	1660.73	1669.89	1672.94	1664.71	1671.52	1654.35	1668.32	1662.15	1679.25	1647.93	1660.59	1626.99	1649.82	1654.73	1651.95	1650.93
103.498001	1647.36	1647.16	1653.65	1660.01	1642.11	1661.58	1649.94	1658.13	1665.47	1670.77	1675	1674.93	1670.82	1659.58	1636.76	1643.79	1650.1	1651.02	1657.39	1643.3	1657.45	1661.08	1666.15	1662.5	1652.65	1668.82	1669.19	1672.77	1683.02	1644.63	1651.16	1643.92	1651.35	1661.98	1670.17	1672.51	1666.33	1673.13	1655.79	1670.23	1663.57	1680.14	1647.19	1659.46	1626.38	1652.24	1655.46	1652.91	1650.22
103.992996	1646.74	1648.54	1652.37	1659.47	1642.18	1661.05	1652.27	1660.95	1666.59	1669.51	1679.32	1676.25	1672.45	1657.08	1637.24	1642.75	1651.8	1652	1657.36	1644.52	1659.02	1664.23	1664.29	1664.97	1649.17	1669.1	1668.34	1673.37	1685.86	1643.79	1654	1646.67	1651.45	1663.17	1672.81	1671.67	1662.42	1672.57	1653.96	1668.57	1661.81	1682.16	1648.15	1659.61	1626.45	1652.92	1655.82	1653.31	1651.18
104.487999	1645.02	1648.15	1652.01	1660.52	1641.31	1661.33	1650.48	1660.42	1667.64	1671.19	1678.87	1678.64	1672.68	1659.03	1634.85	1643.29	1653.18	1650.28	1657.87	1644.72	1656.98	1660.41	1664.14	1663.25	1650.62	1668.7	1668.25	1672.26	1685.23	1643.99	1655.08	1646.27	1650.75	1663.94	1672.6	1673.01	1663.64	1674.35	1655.76	1669.11	1659.46	1682.23	1647.61	1658.66	1626.52	1653.18	1653.13	1651.88	1650.89
104.983002	1645.33	1647.75	1653.95	1659.92	1641.01	1661.82	1651.95	1656.95	1667.33	1669.99	1674.43	1674.41	1672.12	1658.89	1636.97	1643.21	1653.34	1651	1658.46	1644.59	1655.77	1663.24	1666.11	1661.98	1651.99	1666.86	1667.05	1671.26	1684.16	1645.85	1651.68	1644.08	1651.28	1663.04	1671.47	1670.45	1662.88	1672.47	1655.96	1668.52	1659.46	1680.36	1647.32	1658.3	1626.13	1652.84	1653.79	1650.21	1649.02
105.478996	1647.15	1648.26	1653.46	1659.06	1640.22	1660.33	1650.67	1659.22	1666.59	1669.1	1678.71	1676.51	1672.51	1658.24	1636.58	1642.19	1651.05	1651.19	1656.71	1644.85	1655	1660.83	1665.62	1661.13	1652.14	1666.2	1666.02	1671.4	1683.65	1643.9	1650.6	1644.97	1651.17	1661.93	1669.23	1672.19	1661.56	1671.71	1655.6	1669.39	1660.59	1680.57	1645.42	1658.48	1625.19	1652.96	1653.29	1651.79	1650.13
105.973999	1647.52	1649.19	1653.4	1657.8	1642.26	1661	1651.72	1659.52	1664.89	1671.53	1678.72	1676.1	1671.27	1658.23	1637.93	1643.7	1651.29	1650.28	1658.98	1645.71	1657.69	1660.21	1664.94	1661.85	1653.15	1667.07	1667.2	1672.53	1684.82	1642.9	1651.73	1647.31	1649.25	1663.57	1673.51	1668.81	1666.53	1673.2	1655.54	1670.07	1662.25	1678.79	1648.2	1658.73	1623.9	1652.08	1654.91	1652.89	1650.21
106.469002	1645.21	1646.65	1654.16	1659.88	1640.39	1661.23	1650.02	1658.4	1668.74	1671.69	1680.85	1676.47	1672.21	1660.99	1637.29	1642.92	1652.63	1651.03	1654.75	1647.11	1658.11	1661.42	1663.39	1661.69	1653.94	1667.63	1669.79	1673.07	1683.05	1643.91	1652.07	1645.87	1650.22	1663.25	1670.88	1670.8	1665.24	1673.33	1654.96	1667.83	1662.51	1678.37	1645.24	1659.24	1628.29	1651.46	1653.82	1652.72	1650.96
106.963997	1644.77	1650.29	1653.77	1659.17	1641.99	1662.14	1649.63	1657.12	1667.38	1669.87	1678.07	1674.15	1672.08	1656.72	1634.41	1642.07	1651.95	1649.81	1659.79	1644.41	1655.08	1659.79	1663.18	1663.6	1651.28	1667.87	1669.26	1672.22	1683.96	1644.25	1651.57	1645.25	1649.99	1664.35	1668.91	1669.19	1664.14	1672.69	1654.9	1669.64	1662.97	1677.5	1647.3	1658.73	1625.18	1651.61	1652.18	1652.02	1648.24
107.459999	1644.52	1647.81	1656.17	1656.95	1643.07	1661.38	1649.49	1658.35	1666.93	1669.27	1676.56	1674.97	1671.8	1658.22	1634.46	1639.89	1650.89	1651.71	1656.18	1643.83	1656.19	1660.93	1663.13	1661.15	1650.74	1666.84	1665.53	1671.86	1683.5	1646.33	1650.5	1643.74	1650.31	1662.75	1670.51	1670.66	1664.33	1673.7	1655.07	1666.97	1660.59	1677.6	1647.37	1657.28	1626.84	1650.26	1654.21	1651.82	1650.1
107.955002	1645.96	1648.74	1651.72	1659.76	1642.88	1661.15	1651.01	1658.32	1666.48	1670.79	1676.38	1675.69	1671.79	1658.95	1633.45	1641.76	1649.28	1651.69	1657.53	1645.89	1656.45	1660.89	1666.69	1663.75	1653.55	1667.87	1669.51	1670.79	1682.9	1641.91	1651.82	1644.84	1649.04	1665.77	1672.04	1671.11	1661.71	1672.59	1656.75	1669.37	1662.63	1679.61	1645.8	1660.33	1626.85	1651.85	1652.61	1653.13	1651.42
108.449997	1647.16	1648.23	1655.08	1658.01	1639.32	1659.94	1648.78	1657.56	1664.87	1667.61	1674.51	1674.4	1672.51	1657.36	1634.83	1642.53	1649.95	1650.17	1658.45	1643.5	1655.59	1660.43	1664.89	1662.69	1649.83	1669.18	1668.81	1671.13	1683.15	1645.6	1650.54	1646.04	1650.44	1662.93	1671.22	1670.99	1662.25	1674.09	1655.18	1669.7	1660.52	1678.09	1644.5	1659.54	1626.55	1652.41	1653.51	1651.34	1651.71
108.945000	1644.52	1647.9	1650.7	1658.92	1639.79	1658.88	1651.26	1657.71	1667.78	1671.85	1679.42	1674.5	1671.84	1660.18	1636.41	1642.27	1651.28	1651.31	1658.18	1641.77	1656.81	1659.84	1666.49	1664.4	1651.5	1666.45	1665.77	1672.46	1681.93	1644.81	1651.61	1643.92	1649.68	1663.85	1670.86	1671.14	1663.26	1671.37	1656.7	1668.95	1661.44	1679.72	1646.01	1660.08	1624.89	1650.28	1655.33	1652.46	1650.43
109.440002	1645.52	1648.33	1652.3	1659.95	1641.47	1662.65	1650.24	1660.57	1666.95	1670.97	1678.88	1678.58	1672.97	1659.24	1634.67	1641.85	1651.68	1650.84	1657.76	1644.81	1655.86	1660.21	1664.27	1662.64	1652.55	1667.62	1667.67	1672.84	1683.3	1646.06	1651.91	1644.15	1650.44	1662.34	1672.72	1672.42	1663.98	1673.12	1656.96	1668.54	1661.38	1678	1648.35	1660.5	1626.06	1652.05	1654.46	1651.59	1652.64
109.935997	1646.25	1646.9	1653.64	1659.7	1639.82	1660.77	1650.34	1658.06	1664.66	1671.58	1676.71	1678.35	1670.11	1659.19	1636.83	1644.15	1650.67	1650.47	1657.5	1644.56	1656.82	1663.36	1664.23	1661.68	1652.9	1667.26	1667.52	1672.81	1685.05	1643.76	1651.96	1646.34	1649.77	1661.08	1671.64	1671.02	1662.65	1671.79	1657.24	1669.59	1662.07	1679.1	1649.23	1659.96	1625.88	1651.74	1654.82	1653.46	1651.11
110.431000	1646.79	1647.83	1654.05	1660.08	1641.82	1660.37	1649.97	1659.55	1664.74	1670.69	1679.24	1677.5	1670.62	1660.68	1637.62	1644.54	1649.39	1649.72	1657.67	1645.65	1658.61	1663.59	1665.31	1664.8	1652.18	1668.19	1667.92	1672.49	1682.77	1643.34	1651.66	1644.26	1651.72	1663.14	1669.61	1673.21	1664.44	1672.68	1657.64	1668.01	1663.36	1680.05	1646.76	1660.98	1625.07	1652	1655.29	1652.88	1651.53
110.926003	1645.63	1646.49	1651.94	1658.46	1640.77	1664.21	1649.3	1659.46	1666.3	1670.28	1676.03	1676.22	1670.67	1658.87	1637.04	1642.29	1653.26	1652.24	1657.54	1642.43	1656.7	1662.29	1664.33	1663.05	1652.47	1667.47	1668.14	1672.6	1684.45	1643.83	1652.53	1643.1	1649.25	1664.61	1670.2	1670.95	1662.2	1670.28	1654.63	1669.41	1660.82	1679.17	1645.43	1659.03	1625.45	1653.53	1654.39	1652.98	1649.69
111.420998	1647.35	1647.67	1653.41	1660.12	1640.77	1663.06	1649.02	1659.27	1666.43	1669.65	1676.36	1678	1673.88	1658.05	1637.82	1642.3	1651.18	1651.72	1659.2	1645.66	1659.16	1662.79	1664.13	1663.23	1650.19	1668.37	1667.82	1673.09	1684.12	1644.04	1653	1643.59	1650.27	1664.12	1669.89	1671.09	1663.86	1671.07	1654.43	1668.88	1660.5	1679.35	1646.7	1659.73	1626.13	1652.8	1654.69	1652.83	1650.68
111.916000	1645.58	1647.38	1653.85	1659.51	1642.75	1662.95	1649.89	1658.23	1665.83	1672.32	1677.49	1673.78	1673.96	1660.95	1636.9	1642.79	1650.36	1651.72	1657.88	1644.31	1657.07	1664.18	1667.31	1663.75	1654.76	1668.06	1668.65	1670.47	1684.48	1645.44	1650.9	1644.87	1652.5	1663.36	1672.4	1674.13	1664.48	1673.74	1657.39	1669.69	1663.75	1680.33	1647.47	1658.93	1626	1652.62	1654.29	1653.22	1651.42
112.412003	1645.44	1646.87	1653.63	1659.75	1641.79	1660.51	1649.54	1657.49	1667.02	1670.52	1676.92	1676.95	1673.29	1657.68	1635.6	1643.31	1651.14	1652.04	1657.43	1645.51	1658	1661.31	1668.61	1662.49	1651.94	1667.4	1668.25	1674.82	1683.78	1644.94	1650.58	1645.14	1650.8	1661.62	1672.42	1673.1	1663.6	1674.38	1655.33	1671.31	1661.92	1682.19	1645.94	1658.35	1627.11	1651.43	1653.9	1650.38	1651.98
112.906998	1645.4	1647.1	1653.88	1658.88	1643.48	1661.79	1649.97	1660.12	1666.34	1671.07	1678.2	1675.45	1674.09	1660.28	1635.86	1642.59	1650.52	1650.42	1658.02	1646.91	1657.23	1661.64	1668.13	1661.45	1653.92	1666.34	1670.02	1674.43	1684.17	1645.83	1651.41	1646.38	1651.48	1663.02	1671.33	1672.84	1666.84	1674.63	1656.66	1670.16	1661.14	1679.33	1648.92	1661.81	1626.98	1651.96	1656.09	1651.86	1651.92
113.402000	1647.24	1646.64	1651.74	1660.95	1642.82	1660.94	1651.93	1658.95	1667.33	1671.47	1679.23	1675.48	1671.87	1657.9	1636.5	1641.48	1651.16	1651.57	1658.82	1645.77	1657.78	1663.57	1666.95	1663.12	1652.87	1668.36	1668.27	1674.02	1685.34	1644.91	1651.3	1646.67	1650.82	1663.11	1674.23	1672.59	1662.97	1674.2	1654.94	1669.86	1661.31	1679.88	1647.85	1659.58	1627.19	1651.57	1653.98	1649.47	1651.12
113.897003	1645.41	1650	1652.45	1659.73	1642.28	1662	1652.34	1659.05	1665.67	1672.48	1678.52	1676.74	1672.52	1656.9	1636.91	1643	1651.21	1650.6	1657.64	1644.92	1658.3	1662.78	1665.17	1663.89	1650.03	1667.67	1669.59	1672.79	1683.47	1643.97	1651.1	1643.55	1649.73	1663.05	1669.25	1672.3	1663.66	1672.16	1656.92	1668.33	1662.25	1677.6	1645.95	1660.02	1626.57	1652.59	1653.93	1653.34	1652.02
114.391998	1644.37	1647.39	1655	1660.78	1641.37	1661.87	1650.34	1658.35	1666.24	1670.38	1677.26	1676.66	1671.27	1659.14	1636.13	1643.92	1651.5	1652.24	1658.92	1645.96	1658.39	1664.48	1665.1	1663.76	1651.34	1668.53	1669.16	1674.75	1685.93	1644.79	1652.97	1642.94	1649.54	1664.11	1669.28	1672.81	1663.74	1670.98	1657.29	1670.08	1661.05	1679.29	1648.85	1659.59	1628.19	1652.63	1654.43	1652	1652.83
114.888000	1644.67	1648.38	1652.8	1660.77	1643.66	1660.73	1652.29	1657.81	1665.42	1671.84	1677.12	1676.24	1673.01	1657.87	1636.39	1641.1	1650.94	1650.22	1657.9	1645.6	1658.72	1662.39	1666.06	1662.66	1649.92	1667.28	1666.08	1673.77	1683.83	1643	1652.33	1643.71	1650.79	1661.51	1670.18	1672.4	1661.86	1671.38	1653.98	1667.45	1658.36	1679.29	1645.89	1659.58	1626.19	1652.66	1652.7	1651.42	1651.73
115.383003	1643.28	1648.87	1652.46	1658.43	1643.7	1663.45	1649.97	1658.16	1665.45	1670.69	1675.81	1675.24	1672.6	1657.59	1636.28	1642.23	1651.13	1650.07	1657.84	1645.14	1657.76	1662.84	1663.91	1662.77	1650.6	1666.04	1668.19	1670.71	1682.8	1644.57	1651	1644.3	1647.75	1661.25	1670.32	1670.21	1664.21	1671.44	1654.95	1668.1	1662.18	1677.97	1645.66	1658.59	1628.29	1651.68	1655.12	1652.63	1651.95
115.877998	1646.38	1646.65	1652.13	1660.41	1641.02	1661.11	1651.51	1658.3	1665.06	1671.52	1676.82	1676.49	1673.37	1659.92	1635.64	1642.9	1649.2	1652.1	1657.52	1644.82	1658.17	1663.91	1667.04	1661.32	1653.57	1667.88	1667.9	1671.42	1683.49	1643.32	1651.55	1644.2	1649.3	1661.57	1671.59	1672.64	1663.25	1672.98	1654.94	1669.6	1661.63	1681.03	1645.16	1660.23	1627.79	1653.39	1653.4	1651.41	1650.21
116.373001	1644.09	1647.96	1652.88	1661.26	1641.01	1660.17	1651.57	1659.97	1668.23	1671.57	1677.9	1675.88	1673.97	1657.63	1636.24	1642.82	1651.25	1651.69	1659.38	1645.36	1657.62	1663.59	1665.64	1664.86	1649.93	1665.86	1667.2	1672.43	1685.74	1643.19	1650.13	1646.85	1649.59	1663.19	1670.96	1672.93	1664.04	1673.46	1655.75	1668.52	1662.67	1679.69	1649.48	1659.79	1624.48	1651.51	1653.68	1653.25	1650.84
116.869003	1647.29	1648.97	1652.01	1659.91	1643.61	1662.9	1649.07	1656.79	1665.7	1670.33	1677.08	1674.45	1670.33	1658.17	1635.82	1642.64	1649.59	1649.66	1656.67	1642.69	1655.65	1661.09	1666.42	1663.18	1650.61	1665.44	1666.35	1671	1684.32	1643.33	1650.58	1644.32	1650.85	1662.8	1669.9	1671.59	1664.8	1672.26	1654.7	1670.78	1660.29	1678.72	1649.32	1657.87	1627.38	1651.57	1654.16	1654.71	1649.47
117.363998	1645.65	1647.09	1652.68	1660.15	1641.7	1660.81	1651.54	1657.79	1666.63	1672.5	1679.54	1675.22	1674.57	1656.96	1635.75	1640.74	1651.67	1651.2	1656.35	1644.91	1654.07	1661.32	1666.1	1662.18	1650.29	1668.28	1667.82	1672.57	1682.8	1643.87	1650.74	1644.07	1650.73	1662.47	1672.68	1673.86	1661.9	1671.42	1654.8	1669.02	1662.55	1679.21	1649.52	1659.35	1626.26	1650.98	1653.42	1651.58	1650.94
117.859001	1646.81	1647.08	1651.48	1659.2	1641.94	1661.56	1648.45	1657.6	1666.95	1672.18	1677.25	1675.54	1671.81	1659.78	1635.39	1641.09	1650.41	1650.39	1658.58	1644.71	1657.02	1660.31	1664.25	1662.44	1652.87	1668.08	1667.7	1674.25	1684.16	1643.57	1649.79	1644.64	1649.9	1661.31	1672.45	1673.76	1662.92	1671.97	1654.63	1669.47	1661.17	1680.15	1648.76	1660.41	1625.14	1650.57	1655.65	1653.12	1649.94
118.353996	1646.39	1649.81	1650.91	1659.89	1642.57	1660.34	1648.63	1658.17	1667.69	1671.58	1676.44	1675.13	1673.09	1660.23	1637	1644.36	1652.69	1652.03	1656.62	1643.72	1656.36	1662.43	1665.66	1662.24	1650.93	1668.25	1666.45	1671.93	1684.63	1643.62	1651.53	1644.2	1650.48	1660.13	1672.57	1672.91	1664.93	1673.48	1653.9	1668.14	1661.6	1680.24	1648.14	1658.42	1628.1	1653.02	1652.49	1651.84	1653.17
118.848999	1644.79	1649.21	1653.25	1660.56	1644.09	1662.04	1650.68	1659.2	1667.36	1671.64	1677.44	1676.32	1670.01	1658.62	1637.85	1642.71	1649.66	1651.19	1657.8	1644.77	1656.32	1660.78	1666.7	1663.2	1651.39	1666.22	1667.98	1673.11	1684.33	1644.1	1651.6	1644.23	1647.97	1663.75	1670.42	1671.44	1665.68	1672.39	1655.13	1667.12	1661.4	1678.45	1648.31	1660.54	1626.8	1652.9	1653.14	1653.82	1649.35
119.345001	1646.53	1649.41	1653.82	1660.27	1640.17	1664.04	1651.32	1658.75	1666.8	1672.54	1679.15	1678.66	1672.82	1659.2	1636.99	1644.62	1649.71	1650.42	1657.32	1645.96	1657.73	1662.24	1664.17	1662.85	1652.32	1669.02	1668.64	1672.08	1684.27	1644.85	1650.31	1645.72	1650.1	1662.86	1672.08	1672.88	1663.89	1672.7	1656.03	1667.66	1660.89	1680.7	1647.75	1660.66	1626.61	1649.97	1651.15	1652.69	1649.92
119.839996	1646.65	1649.09	1651.94	1658.97	1640.4	1663.38	1651.57	1659.06	1667.18	1670.39	1677.48	1675.82	1673.56	1660.83	1636.07	1642.56	1651.04	1650.14	1655.88	1645.12	1657.84	1659.92	1664.76	1661.54	1652.53	1666.92	1667.17	1673.63	1683.4	1644	1649.99	1644.03	1650.19	1665.01	1670.05	1671.75	1663.3	1671.46	1655.8	1669.27	1662.08	1680.22	1645.6	1657.78	1626.76	1650.44	1653.09	1651.36	1651.16
120.334999	1647.93	1648.56	1653.53	1659.84	1643.49	1662.78	1650.23	1657.95	1664.06	1671.61	1677.14	1673.01	1672.9	1657.6	1634.55	1643.97	1650.84	1650.52	1655.08	1644.46	1658.62	1659.53	1664.62	1663.02	1652.35	1665.29	1665.86	1673.21	1682.92	1643.52	1651.17	1642.15	1650.94	1664.38	1670.38	1670.81	1665.06	1672.48	1654.16	1667.9	1662.94	1681.35	1645.94	1659.63	1623.88	1651.11	1651.93	1650.13	1647.09
120.830002	1643.78	1647.21	1653.2	1659.51	1637.84	1661.23	1650.8	1655.62	1665.01	1670.85	1677.61	1673.4	1673.17	1658.9	1636.81	1642	1651.74	1651.52	1657.48	1645.12	1659.02	1660.82	1666.22	1663.39	1649.95	1667.06	1668.47	1672.98	1683.59	1643.63	1651.03	1645.85	1650.75	1664.28	1671.71	1670.33	1664.05	1673.1	1654.34	1670.79	1660.49	1679.73	1646.01	1658.02	1627.19	1651.48	1654.3	1651.51	1651.82
121.324997	1644.4	1647.1	1654.15	1658.83	1642.21	1661.33	1649.07	1659.07	1667.18	1671.58	1677.75	1675.22	1671.89	1659.38	1634.59	1640.71	1651.4	1651.32	1655.53	1644.77	1657.85	1663.1	1664.58	1661.78	1651.71	1667.19	1670.17	1672.59	1684.45	1645.69	1651.32	1642.46	1650.08	1663.31	1669.67	1672.42	1662.77	1669.17	1656.02	1667.52	1661.9	1677.69	1646.32	1658.98	1626.84	1653.99	1654.68	1653.05	1652.58
121.820999	1645.49	1646.87	1654.66	1660.33	1641.75	1660.88	1650.97	1655.52	1665.34	1671.33	1678.25	1674.53	1670.73	1659.14	1634.98	1639.15	1652.6	1651.16	1657.57	1644.77	1655.13	1660.8	1665.76	1661.69	1650.67	1666.74	1667.49	1672.08	1686	1644.08	1652.49	1645.89	1649.76	1663.75	1668.24	1670.95	1663.91	1671.52	1656.4	1669.87	1661.7	1679.9	1648.07	1658.18	1625.93	1654.41	1653.37	1652.22	1651.74
122.316002	1645.57	1648.58	1656.49	1659.81	1640.45	1661.48	1650.78	1657.45	1667.07	1670	1677.75	1676.04	1671.68	1660.02	1636.77	1642.65	1649.3	1652.7	1658.88	1645.84	1657.79	1663.74	1667.04	1659.5	1652.52	1666.84	1666.61	1672.91	1684.2	1644.76	1651.39	1642.44	1650.4	1664.28	1670.48	1671.28	1664.69	1673.39	1656.39	1667.76	1662.57	1677.93	1647.94	1659.63	1624.23	1651.01	1653.57	1652.69	1650.06
122.810997	1646.96	1648.31	1653.44	1659.76	1641.18	1663.33	1652.03	1659.84	1666.24	1672.79	1678.3	1675.66	1670.45	1661.25	1636.08	1642.53	1650.71	1650.25	1659.23	1643.48	1656.84	1661.8	1666.34	1663.77	1651.53	1667.94	1667.44	1672.75	1682.68	1644.56	1650.88	1643.62	1650.03	1662.42	1671.29	1671.57	1663.91	1672.49	1656.18	1671.18	1661.59	1679.38	1645.34	1658.78	1626.28	1651.08	1654.32	1652.42	1649.63
123.306000	1643.81	1647.69	1653.26	1659.72	1640.36	1660.97	1650.63	1656.59	1667	1671.69	1677.77	1676.29	1671.59	1660.32	1635.76	1641.43	1651.11	1650.35	1657.17	1644.39	1655.97	1661.79	1666.61	1661.7	1650.41	1668.18	1665.88	1672.69	1684.28	1644.54	1650.84	1646.7	1649.69	1661.29	1670.55	1671.23	1662.49	1672.94	1655.24	1670	1662	1680.42	1647.36	1660.55	1624.76	1650.01	1653.2	1652.08	1649.8
123.801003	1645.5	1646.91	1652.93	1658.55	1643.26	1659.87	1652.26	1658.69	1666.13	1670.38	1677.69	1676.29	1672.73	1657	1635.75	1641.35	1651.53	1651.67	1659.92	1642.83	1657.7	1662.28	1666.48	1660.87	1650.64	1668.01	1667.82	1672.15	1684.19	1643.45	1650.8	1643.65	1650.45	1662.69	1668.88	1670.12	1661.18	1671.87	1654.65	1668.02	1661.07	1680.8	1644.4	1659.77	1625.9	1654.21	1652.28	1651.32	1651.61
124.296997	1646.15	1647.15	1653.55	1661.03	1641.94	1661.44	1651.37	1659.19	1666.24	1670.55	1677.37	1674.92	1670.69	1658.05	1637.06	1642.18	1650.06	1650.37	1657.48	1643.4	1655.92	1662.55	1664.47	1662.7	1649.89	1667.8	1669.62	1672.77	1683.95	1643.85	1650.76	1646.43	1649.91	1663.79	1673.93	1672.81	1664.6	1675.06	1654.86	1671.19	1662.66	1677.67	1648.02	1661.24	1623.16	1654.3	1655.02	1650.14	1650.7
124.792000	1646.22	1647.58	1653.92	1658.87	1640.77	1659.43	1651.65	1659.61	1666.69	1670.99	1677.59	1676.33	1672.73	1658.11	1634.66	1642.63	1652.67	1651.1	1656.21	1645.66	1656.87	1661.77	1665.32	1660.72	1651.06	1667.1	1666.92	1673.26	1684.79	1645.13	1650.41	1644.56	1651	1665.19	1670.11	1671.6	1664.02	1671.81	1655.21	1669.95	1661.49	1679.93	1645.05	1659.68	1625.89	1652.95	1653.65	1651.19	1652.42
125.287003	1646.78	1647.81	1653.9	1658.54	1641.86	1661.76	1649.66	1657.62	1665.41	1670.73	1676.79	1676.14	1673.6	1659.92	1636.74	1643.25	1650.92	1649.28	1658.77	1643.99	1657.16	1661.43	1665.5	1662.75	1653.75	1670.45	1669.94	1671.77	1682.47	1644.42	1650.93	1644.77	1652.15	1664.98	1672.05	1673.72	1664.55	1672.98	1658.35	1671.33	1660.91	1680.33	1649.65	1660.91	1625.8	1653.61	1654.24	1653.44	1651.11
125.781998	1646.12	1648.06	1652.48	1658.23	1640.81	1661.33	1653.56	1657.55	1666.27	1673.26	1677.08	1676.16	1673.99	1659.58	1636.5	1643.57	1652.47	1651.24	1658.49	1645.39	1658.86	1661.39	1666.91	1661.18	1651.05	1663.61	1664.08	1672.94	1683.37	1643.34	1652.78	1645.16	1649.5	1662.96	1670.08	1672.32	1665.21	1673.43	1656.46	1670.43	1662.89	1680.05	1647.97	1660.65	1628.86	1652.02	1652.75	1653.16	1650.89
126.277000	1647.77	1647.35	1651.39	1658.73	1641.06	1661.88	1650.41	1659.83	1667.37	1672.31	1678.41	1676.1	1673.73	1659.35	1636.61	1644.36	1652.66	1652.19	1658.36	1647.37	1660.67	1662.96	1666.74	1664.43	1651.23	1667.27	1669.32	1672.17	1684.83	1642.59	1652.37	1644.25	1650.44	1661.76	1671.09	1670.55	1665.12	1672.68	1657.07	1668.26	1662.99	1677.86	1650.24	1659.99	1625.93	1652.43	1654.39	1652.48	1649.77
126.773003	1643.62	1648.19	1655.15	1658.54	1642.21	1663.13	1651.32	1656.52	1667.46	1670.36	1677.97	1674.56	1672.17	1661.04	1635.97	1643.07	1652.34	1649.97	1659.55	1645.34	1656.65	1664.07	1664.87	1664.04	1652.36	1667.96	1668.4	1671.27	1685.05	1644.43	1653.24	1644.16	1649.87	1664.12	1668.39	1672.23	1663.42	1669.99	1652.66	1671.01	1661.79	1680.8	1645.52	1659.74	1628.37	1652.23	1654.24	1651.28	1650.05
127.267998	1646.82	1647.46	1653.12	1659.39	1643.23	1662.07	1649.81	1658.97	1666.11	1670.97	1675.76	1675.41	1671.3	1659.32	1636.75	1642.84	1649.29	1650.95	1657.48	1645.09	1659.61	1660.27	1664.96	1663.08	1651.88	1666.93	1668.97	1672.7	1684.6	1642.58	1651.26	1644.66	1650.82	1662.78	1672.05	1671.14	1663.78	1672.8	1654.92	1669.75	1662.68	1679.25	1648.39	1659.52	1627.21	1653.7	1654.95	1654.4	1650.01
127.763000	1645.29	1646.79	1653.52	1657.5	1642.85	1659.86	1651.44	1657.22	1666.98	1672.14	1677.31	1673.99	1674.17	1660.06	1637.35	1642.31	1651.29	1650.97	1658.14	1643.94	1659.62	1662.1	1667.84	1662.72	1650.22	1667.75	1669.17	1671.69	1682.18	1643.5	1649.56	1644.84	1649.43	1662.55	1673.99	1672.45	1663.33	1676.12	1656.96	1671.19	1662.05	1679.55	1647.76	1657.71	1625.14	1652.82	1654.37	1651.99	1648.92
128.257996	1645.04	1647.7	1652.2	1660.14	1639.49	1660.15	1648.1	1656.68	1664.51	1671.98	1675.71	1675.59	1671.98	1656.28	1636.7	1641.28	1651.7	1650.15	1657.21	1643.84	1657.63	1660.57	1665.82	1661.67	1650.66	1667.38	1667.83	1673.29	1685.02	1645.05	1651.03	1645.23	1651.11	1663.63	1672.22	1671	1661.88	1675.2	1654.49	1669.14	1660.57	1678.95	1646.43	1658.39	1626.52	1651.53	1652.69	1651.23	1648.44
128.753006	1646.1	1646.67	1655.26	1658.07	1641.11	1662.56	1651.92	1655.91	1665.52	1671.61	1678	1675.75	1673.77	1658.89	1635.11	1643.24	1650.82	1649.25	1658.22	1642.68	1657.23	1661.98	1663.53	1664.09	1649.73	1666.15	1667.94	1670.47	1681.59	1642.94	1650.47	1643.42	1650.49	1663.11	1672.1	1671.44	1663.81	1671.93	1655.7	1669.13	1662.27	1679.88	1646.05	1660.58	1627.81	1650.57	1650.86	1653.24	1652.06
129.248993	1644.2	1648.3	1653.6	1659.6	1639.61	1660.67	1649.42	1658.38	1665.8	1671.06	1680.75	1675.16	1672.86	1660.19	1638.13	1642.94	1651.08	1649.69	1656.47	1643.42	1655.8	1663.67	1667.49	1663.51	1650.87	1668.63	1669.67	1672.61	1683.69	1644.84	1650.39	1644.41	1650.85	1663.93	1671	1671.28	1664.63	1671.69	1654.96	1669.73	1661.29	1678.78	1645.18	1659.31	1625.54	1650.88	1653.19	1652.7	1651.56
129.744003	1646.13	1648.4	1653.65	1660.48	1642.31	1659.7	1650.79	1659.04	1665.79	1671.98	1676.71	1675.7	1673.18	1659.34	1636.41	1643.57	1649.09	1649.64	1658.61	1644.77	1656.36	1660.45	1664.77	1663.46	1650.14	1668.15	1670.75	1672.5	1683.17	1643.31	1650.84	1643.59	1649.34	1663.78	1670.35	1671.15	1665.4	1670.75	1654.65	1667.79	1661.86	1678.35	1646.05	1659.3	1625.64	1653.33	1654.91	1650.99	1649.68
130.238998	1644.46	1649.24	1652.13	1658.58	1640.48	1662.2	1651.33	1656.41	1667.63	1672.75	1677.39	1673.96	1671.23	1660.21	1636.17	1639.58	1648.57	1651.04	1655.55	1645.16	1658.97	1660.29	1665.46	1663.89	1652.54	1666.6	1668.29	1673.29	1685.42	1643.33	1651.53	1646	1651.14	1663.71	1670.74	1671.65	1664.8	1670.5	1657.77	1667.71	1660.42	1675.92	1646.95	1660.85	1627.67	1652.85	1651.61	1653.99	1649.93
130.733994	1644.19	1647.9	1653.05	1658.57	1641.88	1660.44	1651.75	1659.1	1666.28	1671.15	1676.97	1675.8	1672.29	1660.18	1634.45	1642.26	1651.62	1649.79	1659.15	1644.04	1658.34	1663.02	1664.72	1662.97	1650.66	1668.7	1669	1673.74	1684.37	1644.5	1653.19	1643.89	1647.81	1663.12	1670.87	1670.5	1664.7	1672.2	1653.88	1670.26	1662.38	1678.9	1646.31	1658.86	1624.14	1651.84	1652.84	1655.03	1649.01
131.229004	1646.39	1647.54	1652.59	1658.52	1642.35	1661.99	1650.94	1657.97	1665.98	1672.88	1680.72	1674.45	1671.61	1659.03	1635.49	1642.37	1651.51	1651.38	1659.7	1644.11	1655.48	1663.01	1664.6	1662.16	1652.78	1669.6	1667.77	1671.97	1682.16	1644.03	1650.71	1645.21	1649.73	1663.94	1670.68	1673.04	1665.26	1671.95	1655.91	1668.27	1661.97	1680	1645.35	1659.22	1627.35	1651.53	1652.6	1651.93	1651.78
131.725006	1644.84	1648.99	1654.44	1658.18	1640.7	1660.3	1649.98	1655.21	1666.73	1672.23	1678.13	1674.7	1671.47	1659.39	1635.27	1640.5	1653.24	1650.55	1657.67	1645.7	1656.7	1662.4	1665.1	1659.8	1650.15	1668.17	1668.71	1671.09	1684.56	1644.87	1651.97	1645.89	1652.17	1662.69	1670.05	1670.13	1663.74	1674.15	1657.43	1669.29	1661.46	1678.48	1645.97	1658.28	1626.79	1653.4	1653.58	1654.24	1649.9
132.220001	1645.17	1648.52	1653.25	1660.23	1642.59	1662.42	1650.86	1657.17	1665.99	1672.34	1677.64	1675.66	1671.82	1660.5	1637.08	1642.7	1649.68	1649.96	1658.37	1643.84	1655.79	1662.27	1665.04	1660.47	1649.81	1667.6	1666.71	1672.38	1683.75	1643.65	1652.26	1646.19	1648.85	1662.79	1670.94	1672.67	1664.3	1673.67	1655.19	1670.78	1661.67	1678.52	1648.58	1658.09	1627.22	1651.55	1654.62	1652.63	1651.1
132.714996	1646.3	1647.63	1655.82	1658.45	1640.82	1662.4	1650.55	1660.02	1665.69	1672.23	1678.3	1676.03	1673.84	1662.46	1633.73	1639.91	1651.03	1651.34	1657.95	1646.45	1657.2	1661.51	1665.79	1662.94	1653.85	1667.59	1668.44	1673.52	1683.58	1644.57	1649.1	1645.82	1651.05	1661.76	1670.76	1673.78	1663.1	1674.71	1657.54	1669.16	1662.32	1679.14	1646.71	1659.71	1625.99	1651.74	1654.28	1651.5	1651.71
133.210007	1646.33	1648.58	1654.27	1656.81	1640.39	1661.7	1649.02	1657.82	1667.01	1671.84	1677.04	1675.62	1670.64	1659.09	1636.97	1643.1	1651.34	1650.67	1656.17	1644.49	1655.9	1661.72	1666.06	1663.28	1652.96	1666.72	1667.19	1673.15	1684.33	1643.55	1651.86	1646.05	1649.38	1663.7	1671.87	1671.47	1665.9	1674.17	1656.88	1669.63	1660.99	1678.15	1647.29	1658.73	1624.59	1652.95	1652.26	1651.59	1649.62
133.705994	1645.98	1645.68	1654.35	1658.96	1642.18	1663.21	1651.22	1656.97	1665.42	1673.1	1677.7	1676.09	1670.02	1660.2	1638.15	1641.77	1651.68	1648.03	1655.56	1645.95	1657.55	1662.07	1664.62	1662.59	1651.36	1667.89	1666.63	1673.91	1684.4	1643.66	1651.79	1645.05	1650.07	1663.71	1670.2	1671.4	1665.41	1672.88	1655.73	1667.76	1661.89	1678.55	1648.88	1657.59	1625.25	1650.33	1655.13	1653.17	1648.68
134.201004	1645.07	1649.06	1654.1	1660.27	1643.02	1660.15	1651.17	1655.74	1666.62	1671.47	1679.85	1676.15	1672.22	1660.77	1637.41	1642.69	1649.97	1648.95	1657.63	1646.09	1656.28	1660.18	1662.88	1662.8	1651.08	1666.21	1670.77	1673.79	1681.59	1644.92	1652.75	1644.1	1651.39	1662.95	1670.85	1672.95	1664.47	1672.9	1653.56	1671.55	1660.77	1678.94	1647.22	1659	1625.02	1651.19	1654.26	1651.52	1651.2
134.695999	1644.97	1647.36	1651.81	1659.38	1640.34	1661.45	1650.55	1655.84	1665.1	1671.44	1678.05	1674.4	1672.21	1659.71	1634.94	1641.42	1651.06	1649.4	1657.05	1644.05	1657.6	1662.02	1664.57	1664.63	1652.67	1669.8	1671.32	1671.96	1684.2	1642.33	1650.97	1643.9	1649.96	1663.32	1670.36	1671.02	1663.42	1674.19	1654.27	1668.73	1659.82	1678.33	1647.13	1661.15	1625.04	1651.66	1655.29	1649.88	1649
135.190994	1646	1648.28	1652.94	1660.6	1640.47	1662.52	1650.72	1657.46	1666.88	1668.48	1678.78	1676.66	1672.87	1659.83	1636.04	1643.06	1650.32	1652.13	1658.9	1645.46	1657.12	1662.37	1667.34	1663.97	1651.16	1669.68	1669.23	1673.5	1684.9	1643.52	1652.62	1647.02	1648.95	1666.24	1669.8	1671.14	1666.74	1674.03	1657.09	1668.69	1663.39	1676.9	1648.22	1659.43	1624.6	1650.5	1653.87	1653.16	1650.93
135.686005	1645.81	1646.62	1652.36	1656.76	1640.58	1663.39	1650.84	1657.85	1665.58	1669.57	1676.92	1676.3	1672.78	1660.07	1634.37	1641.61	1650.11	1648.63	1658.07	1644.78	1657.36	1661.39	1665.27	1664.55	1650.3	1666.75	1667.77	1671.39	1683.43	1643.79	1648.72	1643.22	1650.76	1662.54	1669.79	1671.49	1665.86	1673.32	1655.67	1669.2	1661.56	1677.67	1647.01	1659.84	1627.34	1648.5	1651.95	1651.74	1651.16
136.182007	1647.07	1646.55	1651.05	1657.64	1641.41	1661.53	1650.39	1657.32	1665.22	1671.96	1678.49	1673.38	1671.02	1660.49	1635.52	1643.32	1650.45	1650.99	1657.34	1645.61	1657.96	1662.96	1664.67	1663.78	1652	1666.17	1667.85	1671.73	1683.99	1643.09	1650.82	1644.16	1650.99	1665.64	1669.77	1671.78	1660.9	1672.1	1655.89	1672.59	1662.02	1680.02	1646.19	1657.36	1627.24	1651.17	1654.47	1652.12	1650.28
136.677002	1647.63	1647.13	1653.33	1660.13	1642.62	1660.66	1651.02	1658.85	1666.16	1671.81	1678.27	1676.19	1671.85	1658.66	1636.8	1643.72	1650.06	1651.37	1657.91	1644.81	1659.97	1664.27	1666.36	1663.77	1649.87	1668.04	1668.98	1672.6	1683.9	1643.45	1649.56	1645.16	1649.5	1663.72	1671.94	1668.7	1663.46	1673.74	1654.97	1668.29	1661.51	1676.97	1647.29	1659.95	1626.32	1651.63	1651.39	1652.64	1650.91
137.171997	1643.84	1648.65	1653.89	1659.18	1640.23	1661.33	1649.57	1657.68	1665.09	1671.95	1678.19	1674.95	1672.89	1661.27	1637.19	1642.64	1651.5	1649.85	1658.12	1643.3	1655.62	1660.74	1663.69	1662.33	1650.87	1669.06	1669.68	1671.29	1685.39	1644.25	1652.28	1645.41	1649.8	1663.46	1669.95	1672.4	1663.89	1672.98	1656.39	1669.75	1660.07	1677.8	1647.07	1659.5	1626.03	1652.65	1656.36	1651.6	1650.57
137.667007	1645.27	1648.21	1652.68	1657.43	1641.08	1662.16	1650.62	1657.98	1666.15	1670.43	1677.05	1675.54	1672.48	1658.3	1636.87	1641.34	1649.24	1650.62	1656.29	1644.9	1657.31	1662.32	1663.68	1664.19	1649.73	1667.53	1667.74	1671.6	1681.54	1645.71	1648.72	1643.5	1652.07	1662.4	1668.95	1669.01	1663.18	1670.56	1656.27	1670.53	1660.55	1676.56	1644.97	1658.78	1624.26	1649.47	1653.57	1652.6	1652.16
138.162003	1644.82	1646.51	1652.9	1659.79	1640.79	1661.95	1651.39	1657.18	1664.08	1672.3	1676.21	1673.41	1673.42	1658.46	1633	1640.39	1650.13	1649.14	1656.49	1646.36	1658.03	1663.41	1664.88	1661.8	1651.02	1667.96	1667.65	1672.31	1685.29	1643.56	1652.61	1644.32	1650.64	1662.85	1671.6	1672.88	1663.77	1671.78	1655.88	1666.56	1662.29	1680.89	1647.13	1658.52	1625.51	1650.12	1652.89	1653.02	1652.52
138.658005	1645.61	1646.47	1650.92	1657.95	1640.86	1662.35	1651.19	1658.64	1665.47	1673.62	1679.11	1674.73	1672.91	1656.93	1636.04	1642.53	1650.83	1648.68	1655.12	1643.18	1657.16	1660.06	1665.26	1663.95	1650.9	1667.88	1669.9	1673.09	1683.02	1645.46	1651.7	1644	1652.92	1662.06	1672.07	1670.86	1664.24	1671.86	1655	1666.84	1660.09	1678.31	1646.24	1658.96	1628.11	1650.84	1653.57	1651.66	1650.2
139.153000	1646.22	1649.36	1652.91	1657.19	1640.83	1659.85	1653.01	1657.12	1665.18	1669.86	1678.55	1673.99	1672.5	1658.05	1636.25	1643.15	1651.7	1650.29	1655.69	1644.19	1658.66	1661.91	1665.69	1664.95	1650.58	1667.68	1668.16	1673.38	1684.97	1642.71	1652.43	1644.13	1649.39	1662.28	1670.35	1672.56	1664.76	1672.12	1654.44	1669.1	1661.74	1680.35	1647.55	1658.71	1624.7	1651.73	1653.76	1652.62	1650.64
139.647995	1646.92	1647.77	1652.74	1658.74	1643.05	1663.14	1650.16	1657.36	1664.45	1671.57	1678.24	1673.31	1671.07	1657.81	1636.56	1641.88	1650.86	1652.09	1658.3	1644.23	1656.44	1662.2	1665.7	1660.75	1652.01	1667.27	1668.35	1672.03	1682.48	1643.55	1650.67	1645.66	1649.72	1662.88	1672.08	1673.08	1664.77	1673.14	1655.63	1668.51	1661.72	1680.4	1646.7	1659.23	1626.47	1650.56	1654.84	1651.74	1650.58
140.143005	1647	1649.04	1651.96	1658.14	1641.24	1660.88	1652.94	1658.82	1666.47	1671.1	1676.77	1676.05	1672.84	1658.13	1635.71	1641.98	1651.09	1648.8	1657.04	1645.31	1657.45	1659.81	1665.94	1662.2	1650.97	1667.86	1668.77	1672.91	1684.94	1644.46	1650.87	1643.1	1650.43	1662.87	1668.61	1668.86	1663.27	1672.03	1654.85	1670.05	1660.25	1675.85	1646.35	1656.87	1627	1652.5	1657.16	1651.14	1648.61
140.638000	1645.07	1650.21	1653.9	1659.25	1640.21	1665.03	1651.88	1658.16	1665.69	1672.2	1678.74	1674.39	1672.83	1658.78	1635.48	1643.14	1651.78	1650.49	1658.41	1644.86	1657.07	1662.87	1666.5	1663.01	1651.18	1668.72	1667.7	1672.72	1685.41	1644.4	1651.84	1644.67	1652.87	1663.2	1671.83	1672.31	1664.79	1671.41	1655.34	1667.52	1661.58	1680.35	1645.24	1657.73	1624.33	1653.2	1653.88	1653.44	1650.19
141.134003	1644.92	1647.13	1651.97	1660.7	1641.52	1659	1651.96	1657.81	1666.18	1671.17	1677.86	1676.44	1671.11	1656.6	1634.67	1643.26	1651.85	1648.82	1656.9	1644.25	1656.66	1661.38	1663.23	1660.42	1650.44	1667.21	1666.15	1671.24	1684.24	1642.81	1651.45	1645.77	1650.25	1663.59	1668.99	1669.72	1661.95	1671.17	1655.83	1667.93	1660.94	1678.08	1647.97	1658.42	1624.34	1652.26	1653.42	1652.17	1651.02
141.628998	1645.14	1648.94	1650.39	1659.71	1640.01	1661.2	1651.26	1657.31	1666.08	1671.34	1679.01	1673.34	1671.06	1659.07	1636.6	1642.42	1652.18	1648.74	1656.66	1643.79	1657.35	1661.86	1665.23	1663.14	1651.21	1665.27	1668.38	1672.07	1685.12	1645.34	1652.48	1646.06	1650.64	1665.53	1671.43	1671.28	1662.54	1671.9	1654.59	1670.67	1663.26	1679.85	1646.33	1658.51	1626.06	1652.46	1655.05	1651.01	1653.16
142.123993	1645.46	1645.89	1652.22	1657.73	1640.61	1662.05	1651.29	1656.89	1663.09	1670.38	1677.06	1674.07	1673.22	1657.61	1637.7	1643.36	1653.51	1648.85	1658.44	1643.51	1659.27	1662.53	1665.56	1664.48	1651.31	1668.37	1667.67	1672.66	1682.01	1643.81	1651.74	1643.91	1650.03	1664.73	1670.39	1670.42	1664.78	1671.45	1653.7	1669.63	1661.5	1681.39	1646.12	1657.93	1624.94	1652.36	1652.9	1652.07	1651.07
142.619003	1645.53	1647.08	1651.88	1658.58	1641.32	1660.91	1651.39	1656.88	1666.61	1670.26	1679.03	1677.08	1671.11	1661.48	1635.91	1643.68	1650.78	1651.23	1658.13	1644.28	1656.77	1660.87	1665.09	1662.03	1651.49	1668.32	1669.16	1673.21	1683.78	1643.63	1650.38	1644.53	1649.38	1664.25	1671.95	1671.58	1662.31	1673.83	1657.37	1670.13	1661.42	1680.49	1647.77	1660.47	1623.31	1653.13	1655.05	1649.26	1654.01
143.115005	1645.68	1645.66	1653.75	1659.41	1641.41	1659.36	1649.98	1660.6	1666.51	1671.07	1676.95	1675.94	1670.4	1658.49	1634.77	1642.73	1651.02	1649.16	1656.87	1643.94	1659.25	1661.62	1665.87	1663.36	1649.43	1665.77	1667.85	1673.37	1684.05	1643.44	1651.17	1643.84	1649.14	1666.11	1670.66	1672.67	1665.23	1672.76	1656.59	1667.94	1661.27	1678.62	1647.52	1657.62	1625.44	1652.87	1654.21	1652.43	1649.08
143.610001	1645.85	1649.17	1654.65	1659.44	1642.22	1662.08	1650.38	1657.73	1665.51	1668.23	1678.54	1673.49	1671.45	1657.46	1635.74	1641.29	1652.06	1652.21	1657.19	1646.01	1656.55	1662.06	1665.83	1660.99	1649.44	1666.76	1668.56	1672.3	1684.07	1645.28	1650.29	1644.56	1650.82	1664.25	1669.84	1674	1664.58	1672.98	1655.65	1669.71	1661.91	1681.2	1646.19	1660.27	1625.67	1653.39	1655.81	1652.55	1651.17
144.104996	1645.77	1649.2	1656.11	1659.4	1638.44	1661.52	1650.36	1655.7	1664.74	1670.19	1675.79	1673.86	1671.01	1656.55	1634.68	1639.55	1650.45	1649.48	1655.25	1643.2	1657.95	1660.16	1664.38	1663.81	1650.5	1665.54	1666.12	1673.46	1682.19	1643.33	1651.64	1645.17	1650.68	1661.82	1668.9	1672.27	1663.49	1670.34	1656.06	1668.04	1659.13	1678.44	1646.18	1658.43	1625.94	1652.21	1654.64	1651.4	1653.02
144.600006	1644.89	1648.14	1652.21	1660.63	1638.74	1660.9	1651.26	1656.98	1664.79	1669.46	1675.72	1675.87	1671.85	1658.86	1635.28	1641.45	1652.13	1648.25	1657.38	1643.75	1658	1660.29	1665.63	1662.5	1650.88	1666.02	1668.44	1672.48	1684.36	1644.26	1652.15	1643.69	1649.23	1662.38	1668.4	1670.7	1663.23	1671.69	1653.75	1668.54	1659.58	1677.35	1648.82	1659.63	1625.39	1652.95	1654.71	1651.01	1650.16
145.095001	1644.88	1649.82	1653.04	1659.68	1642.54	1662.38	1649.75	1658.26	1668.08	1670.6	1677.84	1674.91	1672.12	1656.63	1635.3	1642.13	1649.99	1649.86	1657.52	1645.88	1656.91	1660.66	1664.56	1663.64	1649.64	1668.29	1669.56	1674.37	1684.81	1643.64	1649.84	1644.32	1651.02	1662.04	1671.22	1673.44	1662.56	1672.81	1654.73	1666.97	1660.82	1678.96	1647.65	1658.48	1626.96	1652.18	1655.3	1654.06	1650
145.589996	1644.4	1647.85	1649.44	1659.46	1641.56	1660.11	1651.84	1659.66	1667.76	1669.01	1678.21	1675.71	1670.39	1658.02	1635.97	1643.52	1653.37	1651.13	1655.56	1646.18	1659.79	1661.87	1664.19	1662.47	1649.28	1668.02	1668.14	1672.5	1683.18	1643.75	1651.45	1644.07	1647.94	1662.64	1669.28	1669.98	1663.82	1671.42	1656.05	1668.41	1661.78	1677.93	1647.68	1660.61	1624.81	1651.06	1654.19	1652.77	1648.92
146.085999	1645.34	1645.69	1651.94	1658.88	1640.99	1659.08	1650.68	1655.73	1663.33	1670.49	1679.53	1674.41	1672.71	1659.7	1636.87	1641.68	1650.55	1648.69	1658.38	1647.18	1657.54	1662.1	1663.12	1663.62	1649.74	1668.83	1670.87	1673.24	1683.22	1642.96	1653.17	1643.98	1650.21	1662.6	1669.55	1671.31	1664.03	1671.44	1654.44	1668.15	1663.83	1679.13	1646.39	1657.8	1623.85	1653.51	1652.9	1651.56	1651.68
146.580994	1643.79	1646.95	1651.31	1658.61	1639.53	1662.45	1650.96	1657.21	1666.52	1670.89	1678.23	1675.22	1673.04	1657.41	1634.13	1641.43	1651.42	1651.79	1656.1	1642.6	1656.89	1660.72	1665.45	1663.23	1650.7	1667.05	1665.34	1672.49	1683.8	1642.4	1652.36	1643.81	1650.08	1661.74	1670.67	1672.33	1664.82	1670.78	1655.51	1668.55	1660.78	1678.88	1649.63	1659.36	1624.82	1651.14	1654.1	1650.02	1651.66
147.076004	1647.61	1647.23	1652.95	1659.47	1640.44	1663.99	1653.79	1656.55	1664.28	1674.17	1678.54	1675.87	1671.19	1659.38	1635.5	1642.32	1651.34	1650.66	1658.43	1643.93	1657.22	1661.98	1666.21	1664.35	1651.61	1668.59	1669.59	1672.15	1684.97	1643.63	1653.8	1643.99	1650.66	1663.25	1669.11	1672.34	1663.22	1671.98	1654.73	1670.66	1660.96	1678.66	1647.95	1659.56	1626.11	1651.37	1653.66	1654.3	1651.98
147.570999	1646.69	1648.18	1652.49	1657.69	1640.79	1662.16	1650.54	1659.13	1668.03	1670.86	1676.11	1679.06	1673.21	1660.16	1635.5	1642.91	1651.82	1651.57	1656.57	1645.94	1659.5	1662.27	1665.47	1662.23	1653.1	1667.58	1668.67	1673	1684.62	1644.63	1651.82	1646.92	1651.75	1661.8	1670.86	1670.79	1664.44	1672.77	1655.85	1668.67	1661.68	1679.3	1646.37	1658.51	1626.45	1652.22	1654.34	1652.68	1650.78
148.067001	1645.92	1646.34	1653.24	1660.42	1641.75	1663.47	1649.2	1657.55	1666.85	1670.8	1677.35	1676.35	1672.5	1659.12	1636.18	1643.01	1652.77	1651.36	1657.1	1645.34	1656.85	1661.42	1663.6	1663.45	1650.56	1667.43	1669.67	1672.65	1685.33	1643.92	1650.92	1645.14	1650.88	1662.6	1670.96	1673.58	1664.99	1672.18	1655.44	1667.75	1661.27	1680.86	1648.36	1658.59	1627.53	1652.96	1654.41	1651.76	1649.76
148.561996	1647.38	1649.39	1653.05	1659.95	1641.68	1663.6	1651.21	1658.51	1666.54	1669.98	1679.75	1674.37	1673.65	1659.32	1634.48	1643.39	1653.28	1651.16	1657.19	1643.73	1659.47	1662.58	1667.6	1664.58	1652.95	1667.81	1670.62	1672.6	1686.36	1643.75	1652.86	1645.51	1649.97	1662.84	1670.51	1671.07	1663.7	1674.44	1655.7	1668.34	1663.3	1680.11	1647.47	1657.79	1624.83	1652.14	1654.6	1655.14	1650.66
149.057007	1645.39	1649.4	1652.95	1658.15	1642.26	1663.19	1653.21	1658.97	1665.66	1673.14	1679.66	1676.27	1672.96	1659.88	1636.67	1644.5	1649.84	1650.68	1656.71	1644.36	1657.62	1661.38	1666.85	1663.53	1650.55	1664.87	1666.51	1674.58	1684.85	1643.38	1651.08	1644.18	1649.69	1663.52	1669.7	1672.65	1662.06	1672.98	1655.42	1669.48	1661.5	1679	1648.66	1659.81	1625.48	1652.1	1652.95	1653.8	1650.88
149.552002	1645.74	1648.28	1652.97	1659.51	1642.48	1663.78	1651.16	1658.28	1666.67	1672.51	1679.41	1675.34	1675	1658.76	1638.51	1644.74	1650.69	1651.76	1659.14	1644.45	1658.37	1663.73	1665.44	1664	1650.9	1667.16	1669.78	1672.71	1682.88	1643.97	1653.31	1643.84	1650.22	1664.02	1670.77	1673.94	1664.14	1671.2	1654.64	1671.53	1660.88	1678.23	1647.1	1658.45	1626.62	1653.66	1652.14	1652.02	1650.07
150.046997	1645.24	1649.19	1651.41	1658.42	1641.81	1664.85	1648.98	1656.65	1667.2	1671.68	1677.69	1678.03	1671.09	1659.44	1637.55	1643.84	1651.66	1651.13	1657.02	1644.38	1659.3	1663.8	1665.67	1661.11	1652.3	1668.75	1666.26	1672.55	1684.34	1643.57	1650.45	1644.73	1650.47	1662.83	1668.71	1671.11	1663.84	1671.94	1656.91	1670.23	1661.7	1679.05	1647.07	1658.23	1626.94	1650.98	1653.41	1651.29	1650.42
150.542999	1645.91	1646.44	1654.15	1660.23	1641.04	1661.68	1651.01	1655.33	1664.98	1670.15	1677.2	1675.42	1672.47	1661.13	1636.09	1641.71	1652.05	1650.9	1655.45	1644.98	1658.78	1661.9	1665.24	1663.12	1652.21	1668	1669.22	1672.49	1685.47	1645.92	1649.69	1644.09	1651.05	1664.18	1670.65	1671.42	1663.48	1672.05	1656.04	1668.47	1663.54	1680.09	1648.67	1658.79	1626.67	1650.61	1653.76	1651.97	1650.29
151.037994	1646.56	1648.24	1652.21	1661.18	1644.07	1661.64	1651.78	1658.59	1666.67	1672.24	1679.14	1676.32	1672.42	1658.65	1635.99	1643.13	1651.68	1650.94	1657.74	1644.17	1656.84	1662.08	1666.01	1663.06	1652.5	1668.62	1669.4	1674.59	1686.65	1644.82	1652.18	1645.06	1651.25	1664.41	1670.93	1673.28	1662.75	1671.22	1657.7	1669.82	1661.43	1678.35	1648.92	1658.03	1625.81	1652.49	1653.36	1652.3	1651
151.533005	1646.02	1648.4	1651.93	1657.88	1642.52	1664.22	1653.09	1657.07	1666.17	1671.05	1678.53	1676.09	1673.05	1659.34	1637.33	1642.71	1649.61	1649.99	1657.26	1645.18	1658.59	1663.41	1666.71	1664.63	1651.21	1666.09	1668.27	1673.37	1684	1645.42	1651.25	1644.43	1651.97	1661.52	1671.34	1672.01	1666.51	1672.93	1657.71	1669.63	1663.18	1681.03	1647.83	1659.91	1627.29	1650.71	1653.91	1651.32	1651.42
152.028000	1645.38	1648.59	1653.55	1662.02	1639.5	1661.87	1650	1658.55	1665.39	1672.24	1679.06	1677.15	1672.56	1659.05	1635.11	1642.71	1651.76	1648.52	1657.27	1646.28	1654.83	1661.61	1662.68	1662.04	1651.14	1668.43	1667.99	1671.92	1684.56	1644.02	1653.84	1644.68	1650.92	1663.14	1671.24	1673.79	1665.55	1671.12	1655.84	1670.1	1662.45	1678.16	1646.97	1658.15	1626.83	1652.12	1652.79	1651.54	1648.61
152.522995	1645.35	1646.78	1651.19	1658.73	1642.97	1660.48	1649.61	1657.21	1665.93	1669.76	1677.7	1674	1674.2	1658.23	1635.69	1642.88	1649.96	1650.96	1655.2	1645.45	1658.1	1660.39	1665.45	1663.21	1651.54	1666.81	1665.99	1675.05	1684.56	1644.87	1652.81	1643.77	1649.4	1662.95	1672.25	1673.14	1662.09	1673.07	1654.4	1669.18	1660.77	1679.75	1647.62	1658.51	1626.6	1650.76	1653.73	1651.85	1652.01
153.018997	1647.64	1650.54	1654.03	1660.92	1640.1	1662.29	1650.9	1659.02	1668.25	1672.27	1676.71	1678.26	1675.88	1660.86	1635.38	1642.77	1649.63	1651.42	1657.43	1645.18	1657.84	1660.72	1665.5	1661.6	1650.19	1666.96	1668.15	1673.14	1685.57	1642.4	1648.89	1645.98	1648.67	1662.44	1671.48	1669.93	1664.78	1672.88	1656.31	1669.08	1661.87	1679.45	1648.99	1658.27	1625.48	1652.31	1654.74	1654.47	1648.55
153.514008	1647.27	1646.72	1651.41	1658.34	1642.07	1662.76	1649.17	1658.78	1667.24	1670.79	1676.41	1675.78	1672.56	1660.86	1637.7	1645.46	1651.32	1649.19	1658.21	1645.12	1658.87	1662.57	1665.67	1664.5	1652.15	1666.04	1668.98	1673.81	1683.79	1643.98	1651.97	1644.5	1649.22	1663.89	1670.02	1671.18	1664.52	1672.54	1655.78	1669.06	1661.29	1680.18	1647.66	1661.2	1626.42	1652.22	1657.09	1652.64	1652
154.009003	1645.4	1647.62	1653.27	1660.51	1641.37	1662.22	1651.02	1659.52	1665.06	1671.08	1676.77	1672.82	1672.34	1660.59	1634.64	1641.13	1650.73	1651.23	1658.05	1645.21	1656.02	1663.41	1665.97	1664.23	1651.88	1667.49	1668.96	1672.66	1687.2	1644.38	1650.28	1644.95	1650.34	1664.06	1672.3	1671.12	1663.51	1673.18	1657.06	1667.22	1662.86	1679.73	1646.94	1657.43	1625.54	1651.93	1653.01	1652.09	1652.39
154.503998	1644.9	1646.97	1651.91	1658.1	1641.43	1661.87	1649.93	1658.39	1665.24	1671.77	1680.34	1674.78	1673.38	1660.61	1634.52	1642.92	1650.29	1651.33	1658.83	1644.18	1656.65	1661.87	1666	1662.05	1652.96	1665.67	1668.17	1672.01	1684.56	1644.9	1651.69	1643.9	1650.2	1663.78	1670.5	1673.58	1666	1671.8	1653.87	1668.21	1662.15	1681.13	1648.22	1660.04	1625.83	1652.03	1654.63	1650	1652.23
154.998993	1648.14	1647.03	1652	1659.7	1639.06	1661.28	1651.03	1657.83	1665.96	1671.46	1678.55	1676.13	1673.17	1660.32	1637.61	1641.18	1649.61	1651.18	1657.92	1646.93	1656.64	1660.4	1665.52	1661.58	1653.1	1666.18	1667.84	1673.77	1686.46	1643.47	1650.44	1647.47	1648.22	1663.83	1670.97	1671.25	1661.97	1673.67	1657.88	1669.17	1663.77	1682.26	1646.45	1658.09	1625.76	1650.73	1652.97	1651.53	1651.54
155.494995	1645.34	1648.48	1654.25	1661.58	1640.71	1660.64	1650.59	1657.59	1667.06	1670.99	1678.03	1676.03	1672.72	1659.32	1635.55	1642.08	1651.42	1650.85	1657.73	1644.63	1657.71	1661.55	1665.4	1663.47	1651.24	1668.02	1669.05	1673.03	1684.49	1643.62	1650.52	1644.03	1652.24	1664.6	1670.37	1673.32	1666	1673.88	1655.64	1668.81	1661.48	1680.81	1647.29	1658.27	1626.71	1653.06	1657.52	1653.08	1651.33
155.990005	1645.26	1648.72	1652.06	1660.09	1641.43	1659.63	1650.62	1657	1665.7	1670.88	1678.36	1674.51	1673.07	1658.65	1635.07	1641.5	1652.19	1651.71	1658.71	1645.06	1656.9	1660.38	1664.33	1662.91	1649.15	1667.57	1667.78	1673.04	1686.86	1644.52	1651.51	1645.56	1651.21	1662.53	1672.38	1672.28	1663.51	1675.42	1654.95	1668.05	1660.28	1680.65	1646.98	1656.82	1625.39	1652.77	1654.04	1653.68	1648.87
156.485001	1646.03	1648.17	1650.84	1659.12	1642.31	1660.5	1650.87	1658.29	1667.54	1672.79	1678.73	1676.43	1672.51	1660.01	1636.1	1642.88	1651.33	1648.09	1658.61	1645.32	1655.02	1662.15	1666.6	1660.42	1651.29	1666.43	1667.58	1674.22	1685.37	1643.22	1652.5	1644.24	1650.92	1661.51	1669.61	1671.54	1664.52	1673.14	1655.03	1668.97	1662.25	1677.9	1649.08	1659.74	1625.7	1654.29	1655.24	1652.91	1650.3
156.979996	1646.11	1648.57	1655.28	1659.73	1639.42	1662.75	1650.5	1658.21	1666.09	1672.48	1679.89	1676.15	1673.89	1659.54	1638.22	1643.68	1653.98	1652.19	1657.7	1644.36	1658.95	1660.64	1666.64	1663.17	1653.31	1666.89	1668.94	1674.54	1686.13	1645.02	1652.21	1646.67	1653.14	1664.06	1671.62	1673.4	1665.06	1675.08	1656.8	1670.28	1661.78	1682.64	1649.63	1659.14	1624.09	1652.88	1654.67	1651.94	1651.54
157.475006	1645	1647.64	1653.56	1659.91	1640.03	1660.97	1651.81	1657.42	1665.65	1672.6	1678.31	1676.29	1673.12	1659.4	1635.1	1641.59	1650.49	1652.46	1658.74	1644.84	1659.55	1662.07	1666.09	1663.55	1652.52	1667.94	1667.12	1674.03	1684.01	1642.5	1650.42	1645.5	1649.67	1659.77	1672.15	1670.27	1667.42	1674.2	1655.5	1668.52	1660.95	1679.88	1647.5	1657.46	1625.31	1651.01	1653.44	1651.3	1648.27
157.970993	1645.7	1647.32	1653.31	1659.3	1640.28	1659.53	1651.68	1655.57	1666	1673.17	1677.22	1675.57	1672.12	1659.24	1636.33	1643.1	1651.2	1649.46	1656.59	1643.29	1657.59	1660.51	1665.67	1661.18	1651.36	1666.63	1668.41	1674.06	1685.98	1645.01	1651.55	1644.65	1650.63	1661.86	1671.84	1672.41	1663.66	1672.7	1654.29	1668.71	1660.8	1679.18	1645.78	1657.95	1626.27	1653.31	1655.22	1653.13	1648.71
158.466003	1646.43	1649.79	1653.03	1660.9	1641.05	1662.65	1649.83	1657.49	1666.36	1669.88	1677.95	1678.15	1672.18	1658.5	1638.39	1640.64	1650.84	1650.29	1656.31	1643.96	1655.67	1659.4	1663.83	1662.65	1650.67	1666.17	1666.6	1674.19	1685.41	1645.28	1652.42	1642.65	1650.25	1662.62	1670.45	1674.57	1662.56	1670.76	1656.63	1671.29	1662.64	1680.01	1647.2	1657.37	1625.96	1653.53	1656.55	1651.94	1649.65
158.960999	1644.32	1647.84	1654.41	1658.55	1640.61	1661.34	1650.2	1659.44	1663.88	1673.17	1676.82	1673.77	1672.33	1657.15	1637.16	1643.21	1651.34	1650.58	1658.43	1643.44	1656.91	1663.74	1664.81	1660.27	1652.59	1667.28	1667.75	1669.82	1682.73	1644.6	1650.98	1642.41	1649.42	1663.88	1668.8	1671.3	1664.23	1671.15	1656	1668.13	1660.02	1677.58	1646.22	1659	1626.14	1651.03	1653.79	1652.38	1650.12
159.455994	1645.5	1648.6	1654.03	1658	1640.55	1658.25	1651.85	1655.98	1667.18	1672.18	1680.76	1676.24	1674.41	1659.03	1635.96	1641.85	1650.48	1651.18	1657.46	1645.45	1657.79	1662.05	1665.25	1665.38	1651.28	1667.68	1668.65	1673.6	1683.43	1644.5	1651.11	1646.77	1651.1	1661.48	1670.71	1670.43	1663.12	1671.71	1656.88	1669.78	1662.48	1679.58	1643.81	1658.57	1625.23	1651.88	1651.75	1651.56	1651.42
159.951996	1646.38	1647.35	1652.66	1659.37	1640.88	1660.05	1651.38	1657.61	1665.65	1671.32	1678.88	1676.52	1674.37	1659.21	1638.24	1644.11	1650.12	1650.28	1657.59	1646.09	1657.83	1663.01	1666.49	1662.64	1652.67	1669.26	1669.27	1673.92	1684.73	1644.34	1650.41	1645.12	1650.16	1661.27	1672.35	1674.21	1663.03	1674.36	1653.77	1669.9	1661.63	1678.34	1646.09	1657.15	1626.96	1651.45	1654.71	1652.4	1650.11
160.447006	1646.13	1646	1651.98	1656.02	1639.38	1661.27	1650.03	1656.43	1663.73	1672.47	1677.2	1676.89	1673.25	1658.93	1637.15	1644.46	1650.43	1648.35	1657.4	1646	1657.78	1660.89	1665.85	1661.84	1650.31	1667.57	1667.2	1673.54	1683.66	1643.86	1653.7	1646.38	1648.03	1662.49	1670.28	1672.13	1665.3	1673.21	1655	1669.66	1661.41	1679.22	1648.8	1657.62	1624.21	1651.75	1653.43	1653.58	1651.05
160.942001	1646.91	1648.14	1652.21	1659.02	1638.71	1660.45	1650	1656.57	1665.86	1669.36	1676.49	1674.76	1671.28	1659.56	1636.42	1642.09	1650.24	1650.54	1658.87	1645.03	1657.98	1662.94	1664.75	1659.99	1650.61	1668.74	1666.21	1670.93	1682.9	1644.98	1652.59	1645.02	1649.45	1661.52	1670.2	1671.58	1663.74	1671.39	1654.93	1669.3	1661.75	1677.11	1647.56	1659.27	1623.47	1651.71	1654.25	1650.74	1649.78
161.436996	1644.89	1646.19	1652.21	1660.2	1640.49	1662.56	1650.41	1658.12	1668.22	1667.25	1677.33	1677.3	1671.58	1657.28	1637.3	1644.15	1651.4	1652.65	1656.71	1644.69	1658.44	1661.82	1664.04	1662.1	1653.85	1667.38	1666.68	1672.1	1685.7	1644.03	1651.06	1644.17	1651.52	1662.52	1668.16	1671.73	1665.59	1671.91	1656.25	1669.45	1660.62	1680.1	1650.47	1656.49	1625.02	1652.58	1653.49	1653.61	1649.45
161.932007	1645.65	1649.73	1653.55	1657.62	1638.19	1661.41	1650.99	1660.44	1666.61	1671.54	1678.04	1678.61	1669.78	1657.95	1635.74	1644.13	1649.21	1650.73	1658.28	1644.19	1656.53	1661.87	1664.54	1663.22	1652.06	1666.53	1666.42	1674.86	1686.68	1643.82	1650.87	1645.7	1653.3	1663.89	1670.79	1672.01	1663.2	1674.48	1655.86	1667.67	1661.63	1678.41	1646.68	1660.36	1626.17	1652.49	1651.81	1653.66	1647.96
162.427994	1646.01	1647.84	1651.51	1657.38	1641.73	1660.73	1650.67	1658.32	1664.28	1669.86	1677.52	1673.61	1669.58	1658.95	1636.14	1642.39	1651.26	1651.74	1657.63	1644.3	1657.76	1662.97	1664.59	1659.4	1650.97	1666.25	1665.58	1672.18	1683.2	1645.43	1651.65	1645.08	1650.6	1664.02	1669.57	1671.84	1663.02	1672.52	1652.85	1667.88	1661.52	1679.2	1647.28	1657.66	1625.94	1650.54	1652.41	1653.27	1651.08
162.923004	1645.66	1650.47	1652.86	1658.55	1641.73	1660.43	1649.54	1656.81	1662.22	1671.62	1677.69	1674.51	1670.38	1658.26	1636.18	1641.48	1651.96	1650.43	1657.17	1644.45	1656.02	1663.17	1664.48	1664.61	1651.59	1667.96	1667.28	1672.33	1683.59	1643.75	1651.32	1644.91	1649.27	1661.78	1672.16	1672.95	1666.67	1673.08	1654.67	1669.14	1660.65	1676.8	1648.4	1658.31	1626.88	1651.39	1653.52	1653.16	1648.6
163.417999	1645.23	1646.74	1652.52	1658.99	1640.64	1661.91	1650.9	1659.87	1666.01	1672.22	1678.36	1676.64	1672.18	1659.02	1635.87	1642.8	1650.93	1652.59	1659.57	1645.22	1657.85	1660.58	1665.19	1664.59	1652.15	1665.75	1666.49	1672.49	1687.4	1643.37	1650.51	1645.45	1650.54	1661.45	1673.19	1674.3	1663.01	1676.6	1656.49	1667.53	1662.54	1679.19	1647.5	1662.38	1626.31	1650.74	1653.15	1652.85	1651.16
163.912994	1643.86	1647.07	1652.11	1658.66	1639.49	1662.34	1651.38	1657.28	1666.71	1669.42	1676.88	1676.01	1672.71	1659.22	1635.5	1643.44	1650.68	1649.87	1657.28	1644.11	1655.24	1662.16	1665.61	1664.27	1649.69	1667.61	1668.05	1675.13	1684.9	1644.92	1650.18	1643.3	1648.92	1662.92	1671.5	1670.41	1664.74	1673.22	1655.26	1668.1	1660.82	1678.4	1645.04	1659.16	1625.58	1650.91	1653.96	1649.84	1650.19
164.408005	1645.75	1647.97	1650.86	1658.3	1641.64	1663.85	1650.29	1657.44	1666.41	1672.75	1677.72	1674.42	1672.79	1658.8	1635.08	1642.49	1652.23	1651.1	1657.58	1647.32	1657.7	1661.57	1663.53	1663.3	1653.31	1667.83	1669.58	1673.46	1684.66	1644.54	1651.58	1643.5	1650.44	1662.19	1669.22	1670.28	1663.97	1671.88	1654.58	1668.65	1661.81	1680.7	1646.05	1659.48	1624.13	1653.2	1655.57	1652.72	1650.88
164.904007	1645.17	1648.9	1651.91	1659.54	1640.82	1662.29	1651.89	1656.84	1665.29	1670.83	1677.57	1676.07	1673.64	1659.58	1636.02	1643.71	1653.71	1649.84	1658.3	1644.35	1657.68	1660.58	1663.27	1664.48	1651.73	1667.45	1669.1	1673.57	1684.1	1643.83	1652.12	1645.7	1653.24	1664.71	1672.13	1672.17	1664.34	1672.48	1654.78	1668.82	1659.33	1679.65	1648.15	1658.84	1628.76	1653.18	1655.8	1651.59	1651.21
165.399002	1644.33	1646.51	1651.31	1660.29	1638.84	1660.42	1651.53	1657.12	1667.05	1671.33	1678.53	1674.2	1672.15	1657.68	1637.11	1643.39	1651.02	1650.32	1658.27	1642.1	1659.19	1661.99	1664.78	1664.1	1649.89	1667.47	1668.87	1673.68	1684.09	1644.22	1651.33	1645.43	1650.47	1662.61	1670.74	1671.34	1664.86	1674.19	1653.95	1670.01	1659.23	1679.2	1647.65	1658.25	1625.76	1650.29	1652.33	1653.23	1653.38
165.893997	1644.33	1647.05	1651.46	1658.57	1643.27	1660.51	1651.65	1658.42	1665.97	1670.14	1677.84	1674.81	1671.04	1656.86	1636.3	1643.19	1651.08	1651.22	1657.55	1644.83	1657.99	1660.76	1663.69	1664.47	1651.64	1665.94	1666.34	1672.71	1682.93	1641.66	1650.45	1643.59	1649.14	1661.87	1669.61	1670.79	1664.68	1671.41	1656.26	1667.62	1661.23	1678.7	1646.83	1659.83	1625.5	1651.91	1652.97	1651.96	1650.7
166.389008	1644.26	1646.86	1652.75	1658.88	1641.86	1660.74	1650.71	1657.56	1666.2	1669.24	1677.98	1677.41	1670.8	1658.1	1634.78	1641.59	1650.47	1649.82	1654.86	1644.91	1658.42	1660.77	1665.91	1661.42	1651.09	1666.17	1666.44	1672.21	1684.3	1643.58	1649.59	1645.74	1648.33	1663.53	1671.17	1671.96	1661.9	1672.51	1654.05	1668.74	1662.29	1677.32	1644.17	1657.24	1626.31	1653.86	1655.07	1652.73	1651.53
166.884003	1644.04	1649.49	1650.99	1657.9	1641.81	1662.33	1651.11	1657.36	1667.32	1671.07	1675.61	1675.38	1671.21	1660.27	1634.39	1642.56	1650.74	1648.9	1657.42	1645.06	1658.19	1661.05	1663.64	1663.64	1651.99	1667.65	1667.14	1673.69	1685.24	1644.5	1650.25	1645.27	1649.71	1660.77	1670.24	1670.79	1666.33	1674.71	1655.09	1668.38	1661.62	1680.22	1646.71	1658.91	1623.86	1651.48	1655.04	1652.37	1651.03
167.380005	1645.52	1646.95	1654.49	1657.77	1639.09	1660.52	1651.74	1659.26	1666.72	1672.6	1678.96	1674.84	1670.69	1659.28	1634.78	1642.54	1651.04	1650.47	1657.25	1644.57	1656.47	1663.02	1663.98	1663.34	1650.1	1667.39	1667.29	1672.53	1684.9	1642.92	1650.67	1645.48	1650.42	1664.02	1670.01	1669.61	1663.21	1672.24	1654.84	1667.86	1660.7	1678.88	1646.42	1656.65	1627.22	1650.35	1653.69	1651.91	1651.14
167.875000	1645.27	1648.09	1654.8	1658.84	1641.63	1663.15	1651.27	1657.98	1666.29	1670.25	1677.92	1675.9	1671.72	1660.1	1635.23	1644.31	1653.15	1650.19	1657.22	1643.84	1658.43	1662.67	1664.54	1664.87	1650.99	1668.06	1669.06	1674.56	1686.17	1643.59	1651.66	1645.32	1651.32	1661.5	1671.09	1672.33	1663.81	1674.44	1652.65	1668.28	1662.61	1679.13	1648.23	1658.31	1625.27	1652.65	1653.38	1652.77	1649.28
168.369995	1647	1647.86	1653.53	1660.16	1642.98	1662.85	1650.66	1659.5	1665.56	1669.31	1679.13	1674.21	1670.6	1658.32	1633.24	1642.5	1650.39	1650.49	1658.45	1644.52	1657.67	1662.14	1666.43	1662.39	1652.66	1666.73	1667.24	1674.04	1685.1	1643.41	1653.67	1645.26	1648.46	1663.78	1669.7	1672.24	1665.88	1675.87	1655.3	1668.13	1661.41	1680.16	1646.6	1659.45	1626.12	1650.67	1654.39	1652.73	1650.87
168.865005	1645.29	1647.57	1652.52	1659.37	1641.47	1661.31	1650.85	1657.95	1664.83	1669.95	1678.63	1674.38	1673.51	1660.31	1634.93	1641.92	1650.33	1649.74	1658.55	1644.14	1655.85	1662.51	1665.49	1660.56	1651.09	1667.21	1667.9	1672.8	1684.38	1643.06	1652.65	1643.52	1650.94	1663.71	1671.24	1673.41	1662.88	1673.15	1654.93	1667.3	1662.17	1680.85	1645.97	1659.08	1624.42	1651.26	1654.98	1650.41	1650.08
169.360001	1645.87	1648.35	1651.75	1659.8	1641.64	1660.89	1650.19	1656.26	1666.73	1669.53	1676.73	1675.52	1672.57	1656.89	1635	1642.78	1651.25	1650.64	1656.52	1644.35	1657.43	1659.61	1665.27	1662.9	1650.3	1666.24	1669.43	1672.36	1684.25	1642.9	1651.89	1644.62	1649.75	1661.6	1670.97	1673.26	1662.86	1674.06	1654.98	1667.93	1661.22	1677.67	1644.37	1659.08	1626.19	1653.23	1655.09	1651.57	1650.07
169.856003	1645.42	1647.81	1651.47	1659.59	1641.05	1659.45	1650.31	1656.62	1667.93	1673.94	1676.83	1674.36	1671.51	1659.27	1635.89	1642.64	1650.63	1651.32	1657.89	1644.91	1658.07	1661.8	1666.3	1662.66	1651.85	1665.23	1666.48	1673.38	1687.38	1643.17	1651.24	1643.93	1647.99	1662.98	1672.13	1673.47	1663.08	1673.05	1654.08	1668.15	1663.44	1680.29	1645.76	1659.98	1627.38	1650.18	1653.18	1653.12	1649.35
170.350998	1645.99	1649.27	1654.28	1658.45	1641.02	1662.33	1648.75	1657.19	1667.27	1672.31	1678.26	1674.54	1671.1	1658.66	1637	1644.75	1651.66	1651.24	1657.43	1646.22	1658.24	1660.91	1666.02	1662.45	1650.41	1669.31	1667.2	1674.44	1686.36	1645.91	1654.03	1642.82	1651.14	1663.91	1670.67	1673.07	1665.99	1673.16	1656.11	1669.9	1659.71	1679.87	1648.08	1657.17	1625.87	1651.41	1653.46	1651.88	1651.37
170.845993	1647.79	1649.16	1651.28	1658.49	1640.27	1660.8	1652.1	1657.34	1662.66	1670.59	1677.65	1675.08	1674.35	1659.86	1637.13	1642.24	1650.11	1649.9	1656.5	1644.26	1657.56	1662.34	1664.92	1663.93	1651	1667.06	1668.42	1673.95	1686.88	1646.96	1652.35	1642.49	1653.61	1665.28	1671.9	1673.3	1665.01	1674.93	1654.87	1668.41	1660.19	1681.24	1649.42	1657.6	1625.23	1651.46	1654.34	1654.05	1649.62
171.341003	1645.58	1647.09	1653.46	1659.45	1642.73	1661.01	1652.36	1659.49	1665.47	1671.75	1678.85	1675.95	1674.64	1659.78	1636.28	1642.51	1652.16	1648.74	1657.22	1645.44	1657.89	1661.43	1665.07	1665.02	1652.53	1666.93	1667.52	1673	1684.46	1644.95	1654.61	1644.53	1649.94	1664.5	1670.75	1669.51	1663.9	1673.63	1657.23	1667.62	1660.66	1678.6	1646.34	1659.14	1628.29	1653.97	1652.23	1653.69	1650.88
171.837006	1645.04	1649.63	1652.75	1658.68	1640.98	1662.18	1650.45	1657.76	1665.51	1671.23	1675.47	1675.88	1673.38	1659.74	1635.95	1640.91	1650.19	1651.05	1657.17	1646.39	1656.76	1663.09	1666.73	1662.13	1653.14	1666.57	1666.32	1671.49	1685.66	1644.53	1652.41	1644.3	1650.03	1662.87	1672.97	1671.59	1664.86	1672.86	1657.15	1671.22	1665.41	1678.25	1646.75	1661.8	1626.04	1653.26	1654.04	1653.18	1649.51
172.332001	1647.14	1649.45	1653.94	1658.66	1640.23	1661.63	1650.87	1658.17	1664.66	1671.35	1676.5	1675.13	1673.05	1658.06	1637.22	1644	1650.26	1650.54	1655.63	1644.84	1657.09	1660.32	1665.86	1664.01	1652.15	1668.2	1669.27	1674.6	1687.12	1644.85	1653.4	1644.78	1648.65	1664.06	1670.87	1671.85	1663.95	1673.99	1656.72	1669.64	1662.1	1679.98	1646.24	1659.79	1625.9	1652.76	1654.34	1653.16	1652.14
172.826996	1645.37	1648.74	1653.71	1659.19	1641.93	1661.02	1651.47	1658.67	1666.13	1670.85	1678.18	1676.96	1671.11	1659.89	1636.07	1643.58	1650.1	1651.14	1657.55	1647.51	1656.62	1661.32	1664.71	1663.05	1652.67	1669.5	1669.1	1674.55	1685.14	1645.23	1650.51	1644.86	1651.03	1663.49	1670.43	1672.34	1663.65	1672.76	1657.88	1668.55	1663.98	1677.94	1646.37	1658.61	1626.53	1651.88	1653.07	1654	1650.53
173.322006	1646.18	1649.68	1652.82	1658.81	1641.73	1660.7	1650.79	1657.24	1665.72	1668.81	1677.1	1676.07	1672.47	1660.36	1636.12	1643.28	1650.75	1650.11	1656.84	1644.24	1657.93	1662.95	1665.69	1663.11	1651.73	1667.42	1668.1	1673.11	1684.75	1644.77	1650.59	1643.46	1650.69	1664.8	1670.69	1672.56	1663.92	1672.09	1654.74	1668.72	1661.31	1679	1646.63	1659.77	1626.81	1651.76	1653.5	1654	1651.16
173.817001	1644.01	1648.1	1653.62	1659.23	1640.66	1659.8	1650.57	1656.51	1665.28	1670.1	1679.24	1673.79	1671.27	1658.11	1637.09	1641.1	1649.78	1649.85	1658.12	1643.59	1658.38	1662.59	1665.23	1663.34	1649.92	1667.89	1667.43	1674.19	1684.45	1644.67	1650.29	1643.73	1651.07	1662.19	1669.93	1671.33	1663.56	1672.56	1654.6	1667.32	1660.96	1679.24	1645.82	1659.34	1628.93	1652.45	1653.61	1653.76	1649.73
174.313004	1646.69	1647.35	1651.94	1659.74	1641.75	1663.51	1652.18	1659.33	1666.06	1671.12	1678.42	1676.96	1672.83	1660.36	1638.42	1643.07	1648.53	1652.37	1658.49	1646.43	1658.91	1664.6	1665.8	1664.17	1650.99	1668.45	1667.74	1675.28	1686.1	1643.35	1650.47	1645.87	1650.6	1662.33	1669.91	1672.14	1662.54	1675.37	1657.55	1669.09	1662.37	1679.32	1646.84	1659.62	1626.7	1652.86	1652.57	1652.48	1651.15
174.807999	1646.77	1647.77	1652.69	1661.42	1640.47	1660.26	1651.29	1659.14	1666.64	1669.51	1676.41	1674.47	1669.79	1658.88	1636.3	1641.86	1650.32	1650.1	1656.52	1645.27	1656.92	1662.73	1664.43	1660.64	1652.32	1666.5	1666.53	1671.63	1685.26	1642.9	1649.9	1644.84	1647.8	1662.55	1671.42	1670.74	1665.39	1673.29	1655.52	1668.5	1662.82	1678.44	1645.21	1659.84	1628.26	1651.33	1654.72	1652.92	1651.56
175.302994	1646.43	1648.06	1652.85	1660.8	1639.88	1662.83	1651.18	1657.99	1666.91	1671.4	1678.36	1674.16	1673.26	1659.43	1637.37	1641.95	1653.21	1651.59	1656.21	1644.7	1655.85	1661.65	1666.53	1662.62	1652	1666.34	1667.22	1673.57	1684.47	1645.07	1652.04	1645.19	1651.77	1664.08	1671.27	1670.86	1663.08	1672.45	1656.94	1668.68	1662.22	1678.35	1646.6	1660.34	1625.87	1653.04	1655.43	1650.69	1653.36
175.798004	1643.86	1649.19	1654.61	1656.19	1641.38	1660.71	1650.39	1656.91	1665.14	1670.71	1677.47	1674.3	1672.54	1660.91	1635.21	1642.15	1651.59	1650.77	1656.37	1644.23	1655.05	1661.76	1667.07	1663.39	1652.5	1666.13	1668.56	1674.96	1684.55	1645.98	1651.08	1643.41	1650.9	1663.93	1669.61	1670.63	1662.8	1673.94	1655.69	1669.53	1663.83	1680.83	1645.92	1658.92	1628.24	1654.78	1654.94	1652.65	1649.99
176.292999	1645.68	1647.25	1652.09	1658.97	1642.56	1660.88	1652.8	1656.55	1665.25	1672.69	1677.85	1673	1673.21	1658.47	1636.88	1645.2	1652.03	1651.33	1656.47	1644.54	1658.13	1660.36	1668.12	1663.07	1652.1	1667.73	1668.41	1676.76	1686.07	1642.46	1652.88	1646.42	1650.42	1663.56	1671.92	1668.83	1663.88	1675.12	1657.02	1669.05	1662.22	1680.16	1649	1660.88	1627.89	1652.39	1653.28	1654.33	1651.22
176.789001	1645.93	1649.98	1653.88	1659.9	1640.18	1661.28	1651.54	1660.02	1667.97	1671.08	1677.03	1676.56	1675.25	1659.61	1638.1	1644.19	1651.63	1649.39	1657.75	1646.75	1657.78	1662.22	1665.68	1663.88	1650.59	1667.63	1668.51	1673.02	1685.22	1645.08	1652.39	1645.62	1650.35	1664.02	1671.99	1672	1665.27	1672.8	1656.65	1669.01	1662.43	1678.39	1646.79	1659.75	1627	1653.18	1654.73	1652.14	1651.01
177.283997	1644.05	1650.07	1653.99	1659.05	1640.44	1659.73	1652.52	1658.27	1665.46	1669.52	1678.07	1675.31	1671.89	1659.36	1637.57	1644.01	1649.14	1648.04	1657	1646.84	1658.09	1661.98	1664.33	1660.75	1650.72	1666.98	1668.23	1672.34	1685.02	1644.51	1651.45	1646.35	1651.99	1662.58	1671.97	1672.12	1663.95	1675.29	1657.35	1668.86	1663.06	1679.91	1643.5	1659.06	1628.13	1653.01	1655.82	1654.14	1651.26
177.779007	1646.55	1649.09	1653.13	1659.02	1642.87	1660.71	1653.29	1658.19	1665.03	1672.59	1677.79	1678.44	1672.61	1658.89	1635.86	1642.1	1653.15	1650.62	1658.71	1642.59	1655.56	1660.91	1666.24	1662.6	1649.84	1667.18	1666.81	1672.8	1683.34	1644.85	1652.55	1646.18	1651.22	1662.93	1672.85	1672.2	1664.36	1674.52	1656.4	1667.8	1662.11	1681.08	1646.77	1662.06	1628.4	1651.61	1655.91	1655.11	1650.83
178.274002	1647.36	1647.65	1653.02	1659.17	1641.6	1661.3	1652.18	1659.81	1666.09	1670.71	1680.01	1676.32	1672	1659.79	1637.3	1643.31	1651.34	1649.39	1657.13	1645.17	1657.15	1663.27	1665.99	1662.26	1651.95	1665.21	1668.11	1672.1	1684.71	1643.51	1652.44	1644.49	1651.02	1661.15	1670.04	1671.88	1661.48	1672.57	1654.37	1669.34	1662.71	1680.87	1646.03	1661.41	1627.88	1650.64	1655.21	1654.19	1650.5
178.768997	1646.07	1649.93	1652.77	1660.1	1645.08	1659.4	1651.38	1655.07	1664.5	1671.05	1677.54	1675.85	1672.68	1662	1632.54	1642.11	1650.46	1650.43	1658.55	1645.17	1656.34	1661.82	1665.94	1662.63	1651.9	1667.59	1669.5	1672.91	1684.13	1646.58	1649.29	1644.23	1651.5	1663.13	1670.02	1672.54	1665.43	1671.66	1656.54	1669.86	1660.41	1678.86	1647.27	1658.62	1627.34	1653.37	1654.6	1655.86	1649.29
179.264999	1646.81	1647.91	1652.37	1657.15	1641.9	1660.09	1651.36	1659.77	1664.04	1672.4	1678.78	1676.73	1672.58	1658.81	1636.31	1644.41	1651.68	1649.62	1656.69	1645.2	1658.66	1661.58	1664.81	1662.45	1650.67	1667.06	1667.87	1673.9	1684.11	1644.02	1650.96	1643.16	1650.01	1662.59	1670.13	1671.19	1662.4	1674.26	1655.69	1670.28	1663.47	1679.09	1646.72	1659.82	1627.43	1651.17	1655.8	1651.67	1652.28
179.759995	1646.67	1649	1652.9	1660.66	1643.78	1659.69	1650.07	1658.5	1665.44	1669.12	1678.18	1676.12	1671.01	1659.28	1635.74	1643.69	1649.63	1649.81	1658.85	1645.08	1656.95	1661.43	1664.25	1662.74	1652.62	1668.34	1670.64	1672.53	1687.23	1645.54	1651	1643.98	1649.66	1662.3	1670.82	1670.6	1663.39	1673.08	1656.81	1671.41	1661.34	1679.53	1648.11	1660.18	1627.25	1652.47	1655.93	1654.63	1649.68
181.085007	1649.87	1650.55	1656.15	1660.44	1646.26	1659.48	1650.43	1652.64	1665.39	1668.08	1677.35	1675.11	1673.65	1659.93	1636.28	1641.97	1652.6	1652.26	1657.96	1646.61	1660.17	1661.4	1665.91	1662.45	1653.76	1668.67	1667.97	1676.8	1687.55	1645.02	1651.4	1642.97	1651.89	1665.29	1672.76	1671.92	1665.17	1675.15	1658.31	1669.79	1662.66	1681.79	1647.18	1661.86	1626.58	1653.62	1655.59	1655.51	1650.76
181.580002	1646.84	1649.84	1655.12	1662.43	1643.31	1666.59	1651.58	1659.09	1668.42	1673.96	1681.03	1676.47	1674.24	1659.93	1640.14	1644.23	1652.58	1650.31	1657.84	1645.07	1658.41	1663.6	1665.8	1662.2	1654.16	1670.77	1667.43	1673.87	1686	1645.12	1652.67	1646.71	1652.42	1663.36	1673.42	1672.35	1666.81	1674.79	1657.6	1670.72	1662.09	1679.52	1649.13	1657.97	1629.59	1653.93	1653.43	1654.26	1653.47
182.074997	1647.67	1651.16	1653.18	1659.34	1642.13	1664.73	1650.88	1661.38	1667.27	1670.56	1679.31	1677.59	1674.92	1659.82	1638.16	1644.57	1653.67	1652.71	1660.35	1649.22	1660.04	1666.09	1666.83	1665.52	1652.11	1670.81	1669.85	1674.77	1686.13	1645.4	1653.55	1645.98	1652.34	1664.58	1672.72	1674.16	1666.58	1675.84	1658.88	1671.41	1664.09	1681.78	1649.35	1660.2	1629.05	1652.42	1653.57	1654.58	1654.16
182.570007	1647.87	1650.6	1653.48	1660.83	1643.06	1662.54	1652.23	1657.19	1665.75	1670.88	1679.63	1677.49	1673.19	1661.59	1636.79	1645.3	1651.38	1650.34	1657.87	1645.1	1658.41	1662.22	1665.47	1662.7	1654.64	1668.32	1668.92	1677.27	1686.99	1645.37	1651.88	1645.81	1652.26	1664.56	1673.52	1672.44	1663.08	1676.04	1656.75	1669.18	1663.7	1682.62	1647.18	1661.39	1626.31	1653.08	1655.45	1651.65	1652.22
183.065002	1649.1	1648.93	1655.82	1661.07	1643.05	1661.5	1652.73	1661.94	1666.7	1673.18	1678.58	1677.83	1673.35	1663.24	1636.9	1645.17	1652.44	1652.67	1657.1	1645.36	1657.83	1661.04	1666.1	1664.76	1651.95	1668.68	1669.04	1676.2	1686.86	1645.64	1653.74	1645.95	1651.2	1665.04	1671.89	1672.88	1665.33	1674.66	1656.89	1667.8	1664.47	1681.55	1647.82	1661.52	1629.97	1652.11	1654.79	1654.11	1652.45
183.561005	1646.06	1648.14	1654.24	1662.86	1642.82	1660.45	1651.45	1658.94	1669.09	1669.77	1675.52	1676.99	1673.91	1660.53	1635.79	1642.55	1652.23	1651.26	1659.19	1646.57	1658.26	1662.59	1667.39	1664.02	1652.12	1668.43	1670.34	1673.68	1687.86	1643.83	1650.73	1646.67	1651.5	1662.36	1674.75	1674.5	1664.96	1674.95	1656.44	1669.99	1664.41	1681.36	1647.18	1661.37	1628.05	1651.57	1657.37	1654	1650.93
184.056000	1647.69	1649.9	1653.77	1661.25	1640.78	1661.55	1650.97	1659.63	1668.94	1670.69	1677.62	1678.34	1674.32	1658.59	1636.11	1644.5	1651.4	1650.83	1657.4	1646.73	1658.42	1662.22	1665.4	1663.63	1653.61	1669.74	1670.01	1676.01	1689.28	1644.19	1653.13	1648.32	1650.77	1665.64	1672.95	1674.19	1667.27	1676.33	1657.12	1671.14	1662.24	1682.97	1649.24	1662.55	1627.57	1653.24	1656.13	1654.3	1650.68
184.550995	1647.53	1650.31	1655.1	1660.07	1643.11	1659.56	1651.65	1660.18	1666.26	1671.34	1677.53	1675.62	1674.87	1660.16	1635.93	1644.48	1652.05	1651.57	1657.28	1644.88	1659.19	1663.04	1666.1	1664.73	1654.05	1667.47	1669.71	1674.54	1685.74	1645.17	1651.92	1645.06	1651.16	1664.55	1669.95	1670.96	1666.02	1673.46	1656.25	1669.45	1662.81	1680.61	1646.83	1660.19	1628.5	1652.47	1653.41	1652.01	1652.4
185.046005	1649.37	1649.21	1652.37	1661.14	1644.85	1664.27	1650.99	1657.88	1666.2	1670.43	1677.05	1678	1673.4	1659.13	1636.78	1642.17	1651.37	1651.62	1659.06	1643.92	1656.44	1662.75	1666.44	1663.86	1652.27	1666.48	1667.67	1672.78	1686.42	1645.58	1652.96	1645.4	1651.58	1665.03	1673.54	1671.74	1664.94	1674.71	1654.01	1669.77	1663	1681.27	1647.5	1661.5	1627.41	1653.08	1654.06	1652.51	1652.32
185.541000	1649.19	1651.16	1651.86	1660.12	1641.7	1664.75	1652.95	1660.82	1667.19	1672.88	1679.3	1679.98	1674.5	1661.32	1638.11	1646.06	1652.33	1650.86	1657.81	1646.59	1659.41	1662.39	1665.28	1664.58	1654.21	1667.36	1666.66	1675	1685.19	1646.59	1651.71	1644.54	1650.73	1664.19	1669.83	1672.14	1663.88	1675.83	1658.06	1672.12	1663.68	1680.14	1646.89	1662.57	1628.58	1652.11	1656.9	1654.79	1649.44
186.037003	1647.92	1649.93	1653.88	1660.11	1642.74	1662.62	1650.64	1659.54	1667.45	1671.84	1679.51	1678.28	1673.09	1659.42	1636.75	1643.17	1652.61	1652.15	1657.69	1644.84	1658.71	1661.71	1667.01	1663.98	1654.48	1669.32	1669.39	1674.54	1686.72	1647.08	1655.37	1645.17	1651.23	1664.67	1671.24	1672.91	1665.54	1675.3	1656.51	1670.78	1664.5	1679.06	1646.52	1659.67	1626.67	1652.69	1655.85	1651.15	1652.49
186.531998	1645.91	1648.58	1653.33	1660.96	1642.7	1662.73	1651.7	1658.48	1668.96	1671.14	1678.47	1675.76	1672.46	1661.4	1638.03	1646.96	1651.97	1650.99	1659.4	1645.56	1659.82	1661.61	1668.05	1663.55	1651.4	1666.55	1669.02	1674.89	1685.6	1645.44	1652.47	1646.42	1650.41	1663.08	1672	1672.41	1664.67	1673.07	1657.16	1672.38	1662.86	1678.47	1647.97	1660.8	1629.32	1654.42	1656.18	1653.4	1653.97
187.026993	1648.69	1649.57	1653.91	1660.44	1642.37	1663.8	1650.47	1658.6	1667.93	1670.42	1677.85	1677.74	1671.99	1662.91	1637.6	1644.2	1652.16	1650.28	1659.9	1647.57	1658.14	1664.53	1665.29	1663.8	1654.09	1670.03	1667.9	1677.18	1686.42	1646.23	1651.22	1648.17	1651.26	1664.76	1673.93	1674.44	1666.83	1676.33	1657.81	1669.03	1664.24	1681.28	1651.06	1661.17	1626.49	1652.1	1653.66	1654.27	1652
187.522003	1648.75	1648.07	1654.57	1661.4	1643.12	1660.33	1652.1	1661.12	1667.59	1671.99	1677.78	1677.06	1674.71	1659.22	1636.26	1643.62	1652.15	1653.22	1660.02	1647.09	1659.56	1663.4	1667.57	1662.11	1651.04	1667.52	1668.79	1675.7	1686.67	1645.66	1651.57	1646.85	1650.78	1663.3	1673.13	1672.18	1664.64	1673.63	1654.46	1670.27	1663.91	1679.5	1647.48	1660.23	1628.14	1650.19	1655.6	1654.3	1651.5
188.016998	1648.87	1650.49	1652.4	1660.52	1643.39	1662.87	1652.68	1660.3	1668.28	1672.1	1680.33	1677.78	1673.73	1659.97	1637.42	1644.44	1652.36	1652.59	1657.72	1643.44	1659.74	1661.29	1664.16	1664.15	1650.07	1668.71	1670.12	1672.37	1685.61	1646.17	1651.6	1644.77	1652.54	1664.12	1671	1673.33	1664.65	1673.32	1657.73	1669.93	1662.93	1681.17	1648.91	1659.85	1627.46	1650.31	1654.37	1652.59	1652.36
188.513000	1646.71	1651.3	1651.41	1659.4	1642.46	1660.96	1654.01	1659.4	1667.86	1673.4	1679.79	1679.77	1675.01	1660.43	1637.51	1645.2	1652.47	1650.91	1658.74	1645.51	1658	1663.55	1666.53	1663.34	1652.11	1669.26	1667.52	1676.5	1686.77	1645.97	1652.55	1646.34	1651.88	1662.65	1673.24	1673.67	1665.45	1675.41	1657.89	1670.95	1661.58	1680.4	1648.42	1660.92	1627.18	1650.84	1652.92	1656.16	1651.96
189.007996	1647.27	1649.46	1654.62	1660.61	1642.58	1661.84	1652.03	1658.71	1668.05	1671.75	1678.96	1678.27	1672.13	1661.46	1638.47	1644.66	1652.98	1651.58	1660.79	1645.69	1658.16	1663.54	1667.14	1664.32	1650.83	1670.43	1668.36	1675.25	1689.23	1645.05	1652.16	1648.12	1650.38	1664.94	1674.71	1673.01	1665.98	1675.91	1655.22	1671.48	1662.74	1683.09	1647.62	1661.79	1628.22	1652.55	1653.32	1653.86	1651.54
189.503006	1649.79	1648	1653.17	1659.52	1646.18	1663.7	1652.09	1661.26	1668.42	1674.03	1678.93	1676.78	1672.9	1660.32	1638.84	1643.44	1650.89	1653.36	1658.54	1645.68	1658.59	1663.64	1665.26	1664.57	1651.96	1666.78	1670.42	1675.6	1687.59	1645.83	1651.84	1645.42	1654.63	1664.45	1674.85	1674.92	1665.82	1675.15	1656.38	1670.98	1661.64	1682.15	1650.11	1662.32	1628.61	1652.45	1653.71	1654.3	1653.03
189.998001	1649.12	1650.89	1654	1660.7	1643.48	1661.14	1651.29	1659.74	1667.58	1670.8	1676.73	1677.84	1674.86	1660.93	1636.98	1645.47	1650.3	1651.16	1658.23	1646.33	1660.44	1662.25	1666.51	1664.25	1653.48	1666.51	1666.58	1675.31	1685.75	1645	1651.59	1645.87	1652.33	1662.78	1672.13	1671.13	1666.2	1674.96	1656.98	1670	1661.68	1678.4	1648.99	1659.52	1624.97	1651.66	1655.39	1652.99	1651.68
190.492996	1648.96	1649.04	1653.65	1659.65	1641.3	1660.76	1653.14	1659.58	1667.78	1670.27	1677.93	1677.61	1672.52	1660	1636.44	1643.9	1652.29	1650.63	1658.94	1644.97	1657.89	1662.34	1666.13	1664.59	1652.15	1668.31	1667.33	1673.91	1686.37	1648.09	1653.21	1646.32	1651.33	1663.69	1674.02	1673.33	1665.11	1674.96	1658.05	1669.72	1663.64	1681.74	1648.19	1659.91	1627.17	1651.91	1657.04	1655.22	1651.49
190.988998	1646.43	1647.36	1653.08	1661.35	1642.51	1663.28	1653.98	1659.5	1669.21	1673.06	1680.2	1679.28	1674.59	1661.5	1636.43	1643.58	1650.94	1652.7	1659.61	1646.44	1657.46	1664.73	1666.82	1663.26	1654.52	1670.59	1667.48	1674.04	1687.5	1646	1652.05	1645.51	1651.11	1664.21	1671.63	1673.73	1663.59	1673.61	1659.91	1669.03	1663.33	1678.65	1647.76	1660.46	1627.66	1653.72	1655.73	1654.46	1650.12
191.483994	1647.04	1648.15	1654.06	1661.5	1643.11	1662.37	1651.43	1658.61	1667.57	1673.66	1679.22	1677.27	1672.26	1659.73	1637.65	1644.54	1651.87	1651.23	1657.94	1644.97	1657.74	1662.48	1664.92	1661.81	1654.41	1668.8	1669.08	1673.42	1687.58	1644.6	1651.71	1646.65	1651.79	1662.75	1672.87	1671.24	1664.87	1676.29	1656.7	1671.19	1663.52	1679.58	1646.61	1660.24	1626.73	1653.55	1654.71	1652.68	1650.17
191.979004	1646.98	1649.67	1654.21	1660.72	1641.29	1662.8	1652.03	1659.54	1666.77	1671.98	1677.51	1678.1	1675.6	1659.43	1638.7	1645.54	1651.58	1649.91	1659.31	1646.97	1658.36	1663.24	1667.22	1665.65	1653.57	1667.04	1669.46	1673.66	1687.99	1643.62	1651.45	1646.33	1652.06	1662.77	1672.13	1672.44	1665.39	1673.86	1656.2	1668.93	1661.86	1681.93	1648.8	1662.05	1627.24	1653.4	1653.63	1655.38	1652.26
192.473999	1647.27	1648.88	1651.73	1662.89	1643.31	1660.99	1652.56	1661.28	1666.88	1671.22	1680.04	1678.22	1675.83	1662.34	1638.48	1646	1651.86	1649.71	1658.25	1647.3	1659.46	1664.43	1667.2	1664.8	1650.54	1668.63	1669.11	1674.88	1687.53	1647.78	1651.63	1644.22	1652.56	1665.68	1672.29	1672.17	1667.42	1674.76	1656.31	1670.91	1664.43	1678.82	1648.73	1660.48	1627.72	1654.03	1653.32	1652.5	1651.82
192.970001	1648.84	1648.16	1654.44	1661.36	1643.17	1664.06	1652.87	1659.8	1667.42	1669.94	1678.78	1678.62	1674.43	1660.36	1637.35	1643.09	1650.25	1651.85	1657.25	1646.98	1658.69	1663.85	1665.42	1663.11	1652.51	1669.7	1669.5	1673.38	1686.4	1645.47	1650.65	1645.71	1651.23	1663.9	1672.06	1671.49	1662.52	1674.08	1656.78	1668.05	1664.19	1683	1644.1	1661.39	1627.25	1653.07	1655.04	1654.18	1651.86
193.464996	1648.15	1648.68	1653.53	1659.85	1642.87	1662.01	1653.65	1659.17	1669.04	1672.06	1679.12	1680.2	1673.29	1662.69	1638.96	1645.47	1651.86	1649.55	1659.47	1647.7	1661.37	1662.15	1666.34	1665.63	1652.45	1669.5	1670.39	1675.66	1687.62	1646.32	1653.93	1646.62	1650.17	1664.77	1673.87	1673.56	1667	1676.36	1659	1670.3	1664.18	1682.57	1649.4	1659.08	1628.16	1651.98	1655.18	1655.3	1653.43
193.960007	1648.2	1650.78	1654.73	1662.61	1644.58	1661.08	1653.59	1658.91	1665.51	1671.58	1678.74	1674.84	1674.64	1660.71	1638.33	1643.31	1653.72	1651.68	1658.04	1646.37	1658.63	1663.04	1668.21	1664.94	1653.9	1667.56	1668.6	1675.91	1686.84	1646.33	1653.17	1645.7	1651.44	1664.7	1671.27	1671.17	1664.2	1673.5	1655.96	1669.87	1663.32	1680.66	1646.34	1661.32	1629.3	1653.25	1655.3	1653.22	1652.36
194.455002	1647.79	1648.56	1653.74	1659.31	1640.68	1659.59	1653.32	1660.69	1668.64	1672.67	1678.9	1676.5	1673.49	1661.05	1637.7	1644.13	1653.02	1651.1	1660.52	1646.16	1657.65	1662.2	1666.99	1663.97	1653.04	1669.73	1668.77	1674.36	1685.65	1644.03	1652.3	1644.68	1651.22	1664.34	1672.77	1670.52	1665.98	1675.65	1657.66	1670.02	1664.2	1680.86	1647.89	1659.56	1626.12	1652.47	1655.26	1654.66	1650.76
194.949997	1646.94	1649.16	1654.44	1661.58	1642.19	1663.37	1652.75	1659.74	1668.41	1672.25	1677.61	1679.92	1673.92	1658.2	1638.95	1644.55	1651.94	1652.19	1659.55	1645.8	1657.75	1664.93	1666.72	1665.2	1651.38	1668.17	1668.46	1673.51	1686.89	1646.11	1651.63	1647.24	1652.72	1663.53	1674.36	1673.4	1665.03	1673.86	1657.15	1673.35	1661.26	1681.61	1648.7	1659.6	1628.31	1654.52	1653.86	1653.7	1651.64
195.445999	1645.4	1650.01	1655.21	1660.28	1641.23	1661.79	1651.78	1659.89	1667.66	1673.26	1678.65	1679.08	1671.52	1661.43	1636.91	1643.99	1650	1649.47	1658.9	1647.05	1657.62	1662.97	1667.98	1664	1653.66	1668.77	1669.13	1675.96	1688.31	1646.44	1650.5	1643.31	1651.17	1665.38	1672.85	1673.3	1665.75	1673.78	1657.23	1668.32	1663.13	1683.43	1647.32	1661.91	1630.15	1652.31	1653.93	1651.25	1652.28
195.940994	1646.63	1649.85	1652.24	1661.61	1644.22	1659.76	1650.12	1658.95	1667.13	1669.25	1675.03	1676.83	1672.87	1661.2	1637.44	1644.95	1650.19	1652.05	1658.76	1648.38	1658.37	1662.75	1667.53	1664.35	1653.59	1665.46	1669.75	1673.37	1687.93	1646.06	1651.55	1645.86	1652.22	1665.34	1674.37	1675.79	1666.16	1675.53	1656.47	1669.76	1664.76	1680.65	1647.08	1659.81	1628.4	1652.81	1654.1	1652.69	1652.95
196.436005	1648.1	1650.47	1652.01	1660.93	1642.46	1662.51	1650.37	1658.46	1665.67	1671.59	1678.61	1676.68	1672.85	1657.72	1637.93	1643.05	1651.91	1650.69	1659.24	1645.6	1657.66	1661.23	1666.02	1665.67	1652.85	1667.98	1669.1	1673.43	1687.88	1645.64	1650.26	1647.41	1649.57	1664.47	1672.19	1673.21	1665.49	1674.22	1656.52	1670.39	1661.39	1680.64	1646.51	1659.52	1625.95	1655.14	1655.7	1655.98	1650.38
196.931000	1648.73	1650.56	1654.16	1661.47	1642.05	1660.65	1652.73	1657.62	1668.57	1672.94	1678.1	1678.87	1672.75	1660.17	1635.62	1643.08	1652.26	1654.04	1657.92	1646.64	1658.24	1663.72	1665.86	1663.78	1652.84	1668.28	1668.08	1674.78	1687.22	1644.88	1652.43	1645.08	1650.57	1664.29	1671.63	1671.72	1664.3	1676.23	1657.1	1669.23	1663.27	1679.21	1648.25	1660.79	1628.57	1655.15	1655.54	1652.95	1652.11
197.425995	1648.3	1649.57	1654.6	1659.69	1643.99	1662.79	1652.29	1659.05	1665.09	1673.08	1679.77	1676.6	1672.32	1658.56	1637.73	1644.48	1652.45	1650.45	1659.32	1645.04	1659.24	1660.65	1666.99	1664.41	1653	1667.66	1666.8	1674.79	1688.3	1646.59	1653	1644.7	1653.03	1664.67	1675.02	1673.4	1665.02	1675.55	1657.15	1670.83	1663.33	1681.73	1650.39	1660.97	1628.12	1654.83	1654.98	1652.99	1651.99
197.921997	1647.27	1649.24	1654.47	1659.61	1645.14	1661.96	1655.07	1659.6	1666.17	1671.72	1679.42	1676.81	1672.9	1662	1639.3	1645	1654.71	1651.52	1659.29	1648.02	1658.6	1661.85	1669.5	1663.91	1654.15	1668.1	1668.69	1674.06	1688.14	1644.16	1652.5	1646.57	1650.31	1663.66	1671.07	1672	1664.16	1675.29	1657.09	1667.76	1663.48	1679.06	1649.19	1659.97	1628.06	1653.93	1655.6	1656.77	1652.99
198.417007	1647.74	1650.9	1655.22	1662.19	1642.42	1663.94	1651.8	1661.31	1668.13	1672.23	1677.94	1678.29	1675.12	1662.05	1638.97	1645.73	1654.22	1654.3	1656.58	1645.55	1662.01	1663.13	1668.41	1664.43	1651.3	1666.35	1670.68	1675.39	1688.52	1646.44	1652.37	1646.7	1652.58	1665.85	1673.9	1675.59	1665.37	1673.47	1656.64	1671.84	1663.84	1680.93	1648.76	1660.47	1629.34	1654.27	1655.1	1653.44	1651.92
198.912003	1649.27	1648.91	1654.86	1659.44	1643.24	1661.77	1651.2	1659.36	1666.1	1673.2	1678.96	1678.36	1672.43	1659.77	1635.69	1643.16	1651.66	1651.93	1659.29	1644.43	1656.34	1661.41	1666.69	1661.36	1650.6	1669.5	1668.01	1675.14	1687.54	1645.83	1652.44	1644.58	1650.6	1663.36	1671.18	1673.41	1663.89	1673.12	1656.93	1669.33	1662.15	1680.35	1647.25	1660.48	1629.1	1653.38	1655.83	1654.58	1651.2
199.406998	1648.13	1647.79	1655.5	1660.17	1642.03	1664.59	1652.19	1661.1	1667.7	1672.03	1680.21	1680.38	1673.28	1660.64	1640.02	1643.74	1653.76	1652.45	1660.18	1646.71	1658.99	1663.82	1667.85	1663.12	1651.55	1669	1669.81	1672.42	1687.18	1645.56	1654.6	1644.44	1652.58	1663.67	1673.78	1676.24	1664.32	1675.52	1656.33	1671.22	1662.38	1681.86	1648.44	1660.57	1627.15	1653.92	1655.89	1651.73	1653.45
199.901993	1645.82	1649.21	1652.8	1659.71	1643.64	1662.53	1653.55	1659.88	1664.82	1671	1676.78	1677.06	1675.63	1661.95	1638	1643.44	1653.69	1652.45	1658.23	1644.51	1658.81	1661.98	1666.77	1665.62	1652.5	1668.78	1669.05	1673.29	1684.72	1644.84	1652.72	1646.52	1652.77	1664.64	1672.95	1672.68	1665.35	1674.42	1655.86	1670.81	1662.71	1681.22	1648.64	1660.07	1629.26	1653.61	1656.29	1652.12	1652.38
200.397995	1647.53	1650.34	1653.94	1661.32	1642.76	1660.9	1653.69	1658.64	1667.69	1672.08	1682.1	1676.76	1672.68	1659.57	1637.56	1643.56	1652.22	1650.17	1658.65	1646.45	1660.21	1663.39	1666.43	1666.11	1654.58	1669.25	1668.89	1675.88	1687.73	1646.25	1651.97	1646.16	1651.57	1665.82	1672.66	1673.05	1665.9	1674.53	1657.58	1670.41	1663.22	1682.4	1648.99	1661.8	1627.58	1653.8	1657.17	1654.65	1653.38
200.893005	1648.44	1647.26	1654.07	1660.19	1641.5	1664.03	1652.6	1660.95	1666.65	1673.76	1680.72	1679.95	1673.72	1660.66	1637.35	1642.19	1652.16	1652.95	1660.41	1643.67	1658.16	1663.68	1666.09	1664.32	1652.63	1667.09	1668.59	1674.75	1686.83	1645.19	1653.62	1644.95	1653.81	1664.42	1670.94	1672.81	1664.49	1673.47	1656.23	1670.74	1662.78	1680.59	1647.87	1658.66	1629.89	1653.05	1654.29	1652.19	1651.96
201.388000	1647.18	1648.53	1655.06	1661.19	1643.4	1663.54	1652.15	1658.61	1667	1671.79	1678.14	1678.61	1674.56	1659.61	1637.54	1641.63	1653.64	1650.19	1657.46	1645.76	1657.97	1664.2	1665.63	1664.65	1653.62	1668.28	1668.62	1673.5	1687.02	1645.84	1651.5	1646.98	1652.69	1664.38	1672.92	1674.53	1666.07	1673.76	1656.31	1670.46	1661.61	1681.32	1649.05	1658.72	1628.29	1653.65	1654.5	1654.42	1653.26
201.882996	1646.48	1649.4	1655.46	1660.33	1642.13	1660.93	1651.28	1658.09	1667.3	1672.28	1677.48	1674.7	1675.68	1659.05	1637.5	1645.56	1650.79	1651.54	1657.52	1646.26	1658.47	1662.36	1665.72	1666.09	1652.87	1666.62	1667.96	1672.63	1686.37	1646.47	1652.27	1645.65	1651.27	1663.79	1674.38	1672.57	1663.58	1675.29	1657.26	1671.12	1664.74	1682.48	1647.47	1660.19	1629.27	1654.42	1656.07	1654.06	1652.46
202.378006	1645.54	1648.19	1654.49	1660.09	1642.01	1662.43	1652.32	1659.44	1666.74	1672.52	1679.71	1676.77	1672.28	1659.4	1637.4	1643.14	1651.1	1652.46	1658.25	1646.05	1657.62	1663.37	1664.51	1663.33	1653.65	1667.08	1667.49	1674	1685.43	1644.94	1653.05	1644.81	1652.1	1663.78	1674.26	1672.76	1666.06	1676.51	1656.56	1672.17	1661.88	1682.18	1648.86	1658.41	1626.52	1655.78	1654.64	1653.51	1653.36
202.873993	1646.67	1650.88	1652.59	1660.15	1640.43	1662.13	1653.45	1658.98	1667.26	1672.73	1678.53	1676.18	1674.36	1659.78	1637.82	1643.61	1652.86	1651.95	1656.43	1646.94	1659.5	1662.84	1669.08	1664.9	1653.6	1668.12	1667.54	1671.99	1684.93	1646.67	1653.16	1644.39	1652.35	1664.28	1670.78	1672.53	1665.26	1670.32	1657.35	1670.42	1663.62	1681.38	1645.65	1661.74	1629.15	1651.62	1654.19	1654.16	1653.49
203.369003	1644.92	1647.1	1655.04	1660.02	1638.8	1662.28	1649.6	1658.64	1668.41	1668.84	1679.46	1677.57	1674.86	1658.82	1638.86	1643.11	1653.11	1652.02	1657.12	1646.07	1658.57	1661.25	1669.5	1663	1650.36	1668.98	1668.15	1677.42	1687.17	1644.4	1652.13	1646.9	1651.85	1665.43	1671.92	1674.01	1665.73	1674.06	1657.47	1670.97	1663.22	1682.88	1648.6	1660.39	1628.57	1653.18	1656.28	1654	1652.29
203.863998	1645.46	1649.56	1652.51	1660.28	1643.68	1663.86	1652.82	1659.5	1664.97	1670.17	1678.08	1675.29	1671.13	1660.08	1637.41	1642.56	1654	1651.21	1658.39	1645.89	1658.74	1662.4	1667.04	1664.35	1653.23	1668.62	1668.45	1673.04	1683.44	1646.67	1653	1644.55	1653.2	1663.99	1672.16	1671.6	1664.78	1673.04	1654.74	1669.57	1663.42	1680.93	1647.42	1661.79	1630.71	1653.69	1653.82	1655.37	1653.54
204.358994	1647.4	1648.04	1651.47	1659.52	1643.24	1660.67	1649.58	1660.55	1666.95	1673.23	1679.81	1678.8	1672.98	1659.84	1636.25	1643.46	1652.39	1650.35	1657.87	1647.75	1655.88	1660.82	1665.95	1663.73	1653.15	1667.72	1669.32	1672.93	1683.87	1645.24	1651.28	1644.83	1651.38	1663.41	1671.87	1674	1664.39	1672.93	1655.93	1670.13	1662.34	1679.56	1647.77	1660.5	1630.26	1652	1654.64	1653.89	1651.26
204.854996	1645.66	1649.14	1654.21	1660.17	1642.3	1662.27	1649.78	1657.49	1666.83	1671.24	1678.9	1677.9	1670.88	1660.34	1637.64	1641.59	1652.18	1650.73	1658.03	1646.33	1656.54	1662.64	1665.75	1664.57	1652.62	1667.51	1668.79	1673.4	1687.15	1644.03	1652.97	1645.51	1653.09	1664.53	1673.58	1673.55	1666.42	1674.19	1656.7	1670.67	1663.59	1680.49	1647.15	1659.34	1628.46	1654.43	1656.06	1651.57	1651.27
205.350006	1649.14	1651.26	1653.3	1660.12	1640.39	1663.77	1651.29	1659.92	1667.56	1673.04	1680.49	1678.92	1671.94	1661.25	1638.28	1644.99	1654.29	1650.74	1658.24	1646.67	1657.77	1663.1	1667.62	1664.29	1652.76	1670.22	1670.42	1676.04	1686.97	1647.79	1653.27	1646.14	1653.39	1666.32	1672.75	1671.18	1664.06	1674.69	1654.26	1671.6	1663.03	1682.83	1647.95	1661.5	1629	1654.11	1656.69	1652.37	1651.55
205.845001	1647.13	1650.73	1654.2	1661.79	1642.38	1661.3	1650.26	1660.45	1667.85	1671.23	1677.37	1679.55	1671.91	1661.26	1638.26	1644.07	1651.58	1651.36	1658.7	1648.5	1656.67	1662.6	1666.01	1664.57	1653.04	1669.23	1670.84	1676.83	1688.4	1647.52	1651.29	1644.67	1652.11	1665.83	1672	1673.07	1666.43	1674.71	1657.9	1671.46	1663.07	1680.46	1650.29	1660.44	1627.91	1653.73	1655.73	1652.36	1653.87
206.339996	1644.05	1650.28	1654.24	1660.54	1639.8	1660.43	1651.56	1659.12	1666.47	1673.27	1679.73	1677.85	1671.86	1660.41	1637.17	1643.26	1651.74	1652.58	1659.06	1645.83	1659.54	1663.13	1666.86	1665.15	1650.79	1668.33	1667.59	1674.28	1686.96	1645.96	1650.37	1646.41	1650.28	1663.11	1670.97	1672.07	1667.44	1674.28	1656.21	1668.62	1664.55	1682.98	1648.61	1659.97	1627.9	1651.92	1655.46	1654.25	1651.4
206.835007	1646.79	1648.51	1654.29	1661.74	1641.95	1663.16	1652.31	1657.86	1666.06	1671.2	1678.35	1677.82	1672.96	1661.71	1636.78	1641.06	1653.27	1653.22	1659.13	1647.04	1657.45	1663.06	1667.98	1663.59	1653.31	1668.49	1668.36	1675.23	1686.66	1644.52	1654.07	1645.23	1651.28	1662.33	1672.38	1675.57	1665.86	1673.82	1656.28	1669.47	1663.39	1683.21	1648.95	1660.15	1628.32	1653.59	1655.71	1653.34	1652.58
207.330994	1647.82	1649.81	1651.48	1658.4	1641.81	1660.31	1652.02	1658.94	1667.68	1671.14	1678.67	1677.18	1670.97	1661.86	1636.57	1643.91	1651.21	1651.48	1658.85	1645.7	1657.9	1660.87	1666.89	1664.53	1650.72	1670.33	1668.54	1675.21	1686.93	1643.76	1652.78	1644.78	1652.14	1664.64	1672.3	1672.02	1665.51	1671.78	1656.62	1669.51	1663.06	1681.2	1647.16	1660.48	1629.36	1654.27	1653.21	1653.12	1652.5
207.826004	1645.24	1649.85	1651.49	1659.54	1641.78	1661.98	1651.7	1657.21	1666.45	1672.39	1678.73	1676.49	1672.25	1659.82	1638.74	1644.9	1651.92	1650.13	1657.78	1645.28	1660.57	1660.69	1665.51	1663.93	1654.22	1668.8	1668.98	1673.01	1683.77	1643.95	1650.03	1645.54	1652.26	1663.76	1672.68	1672.37	1666.42	1675.29	1655.84	1668.03	1663.31	1678.97	1646.34	1659.03	1627.39	1651.88	1655.59	1652.33	1652.25
208.320999	1648.13	1648.47	1652.97	1662.05	1643.41	1663.22	1652.11	1659.99	1666.3	1671.52	1677.88	1676.92	1674.22	1660.05	1639.55	1643.11	1651.18	1652.39	1658.75	1645.05	1657.14	1662.28	1667.06	1664.72	1650.63	1667.87	1668.83	1672.76	1686	1645.01	1651.93	1647.39	1652.28	1663.46	1672.15	1671.63	1666.74	1673.54	1656.5	1670.01	1661.1	1678.51	1648.08	1658.87	1628.33	1651.61	1655.01	1653.65	1651.86
208.815994	1643.76	1649.65	1654.49	1661.63	1641.38	1663.74	1651.88	1658.41	1666.12	1670.97	1679.2	1679.46	1672.58	1658.02	1636.26	1643.66	1650.35	1649.84	1659.37	1645.14	1658.73	1662.1	1664.73	1663.95	1652.73	1668.7	1667.86	1673.83	1687.58	1644.65	1650.7	1645.49	1651.64	1662.49	1671.32	1672.43	1662.82	1675.18	1656.31	1669.24	1660.18	1681.4	1647.13	1659.94	1626.93	1654.14	1655.53	1653.24	1649.38
209.311005	1647.33	1649.41	1653.79	1660.12	1641.83	1661.5	1652.95	1658.63	1669.01	1670.5	1679.26	1676.8	1672.97	1659.04	1636.69	1644.64	1652.65	1652.35	1656.47	1645.43	1656.97	1661.86	1665.17	1665.23	1649.5	1667.6	1668.93	1675.55	1685.11	1645.42	1651.51	1643.69	1650.52	1666.37	1671.84	1671.26	1664.48	1674.2	1654.51	1671.26	1662.57	1680.26	1648.01	1658.85	1628.65	1653.19	1654.28	1651.75	1650.78
209.807007	1644.82	1648.46	1653.74	1660.21	1641.32	1662.97	1652.36	1658.76	1668.52	1670.04	1681.03	1676.17	1674.32	1660.12	1636.59	1642.93	1650.58	1652.79	1659.11	1645.55	1658.18	1664.25	1666.56	1662.78	1650.41	1668.37	1668.32	1672.49	1684.4	1645.49	1651.62	1644.54	1650.58	1664.31	1670.53	1672.2	1662.09	1672.29	1655.65	1670.83	1661.71	1679.5	1646.93	1661.11	1625.86	1653.15	1653.92	1653.29	1651.42
210.302002	1648.25	1649.84	1654.27	1661.44	1643.69	1661.84	1651.18	1657.57	1666.69	1670.08	1676.53	1674.26	1674.37	1660.51	1638.5	1644.27	1651.54	1651.78	1658.26	1647.8	1659.59	1662.1	1669.05	1663.86	1654.18	1669.07	1670.35	1675.65	1685.68	1646.35	1652.28	1644.82	1651.81	1662.64	1671.03	1674.05	1667.3	1676.24	1656.3	1669.09	1661.05	1681.12	1647.87	1660.4	1628.37	1651.37	1655.44	1656.21	1650.47
210.796997	1647.15	1648.6	1653.9	1661.02	1643.55	1661.32	1652.93	1658.23	1665.26	1671.94	1679.45	1674.94	1673.66	1659.35	1636.59	1645.02	1650.37	1651.47	1656.14	1644.36	1658.67	1661.88	1668.64	1664.76	1653.31	1668.02	1668.97	1676.96	1688.34	1646.13	1653.99	1645.65	1652.45	1665.83	1673.28	1673.68	1665.2	1675.39	1655.95	1670.18	1662.68	1680.65	1649.7	1660.63	1626.34	1654.36	1657.4	1657.3	1651.85
211.292007	1646.4	1649.66	1652.73	1659.26	1642.18	1662.37	1652.55	1658.83	1668.33	1672.23	1678.88	1676.91	1675.49	1660.81	1636.74	1644.15	1650.81	1651.42	1659.27	1646.85	1657.95	1664.07	1666.25	1665.57	1650.56	1669.63	1670.75	1671.76	1686.02	1644.32	1652.68	1645.69	1652.13	1664.56	1673.03	1672.23	1666.77	1676.07	1656.23	1670.36	1660.94	1681	1645.68	1659.44	1627.81	1654.26	1653.96	1653.14	1652.11
211.787003	1647.03	1651.49	1653.01	1660.11	1642.28	1663.03	1652	1660.99	1668.46	1671.35	1679.82	1678.14	1674.27	1662.55	1637	1644.83	1651.43	1652.04	1660.22	1647.16	1657.99	1664.14	1666.6	1663.69	1652.7	1667.26	1670.08	1674.49	1687.78	1645.35	1653.52	1645.67	1651.89	1664.67	1674.03	1676.54	1664.81	1676.97	1658.02	1669.74	1663.86	1681	1648.72	1660.77	1628.12	1652.45	1657.5	1655.13	1652.41
212.283005	1647.77	1649.3	1654.33	1661.8	1643.77	1661.94	1651.98	1658.95	1665.3	1672.09	1679	1675.7	1671.9	1660.73	1637.9	1644.11	1652.87	1651.99	1658.67	1647.15	1657.94	1663.33	1667.14	1666.54	1653.4	1667.68	1668.82	1674.97	1688.13	1645.85	1650.79	1645.41	1652.57	1664.42	1671.78	1674.33	1666.46	1672.09	1657.4	1669.26	1664.75	1680.56	1648.78	1659.87	1629.4	1655.35	1655.46	1653.89	1651.74
212.778000	1649.31	1649.12	1653.87	1660.22	1641.43	1662.5	1650.56	1658.82	1665.61	1672.01	1679.32	1677.7	1673.15	1660.53	1637.17	1642.41	1651.8	1652.18	1658	1644.93	1656.27	1662.5	1666.78	1663.65	1651.09	1668.75	1667.93	1675.54	1686.67	1646.19	1651.68	1646.39	1652.33	1661.94	1672.71	1669.49	1664.14	1674.82	1655.88	1669.6	1661.86	1682.26	1647.52	1661.7	1627.35	1656.21	1654.38	1653.42	1651.13
213.272995	1647.47	1647.83	1654.59	1661.37	1643.92	1660.78	1651.81	1657.9	1665.98	1671.73	1679.56	1675.93	1673.82	1660.95	1636.35	1643.65	1652.83	1651.55	1658.21	1646.04	1655.42	1662.46	1667.2	1665.22	1652.14	1667.12	1670.92	1674.68	1686.78	1645.71	1652.38	1646.32	1650.76	1664.38	1672.45	1673.91	1664.74	1673.28	1655.93	1671.26	1662.44	1681.27	1647.72	1659.15	1628.29	1652.84	1656.66	1651.81	1652.13
213.768005	1648.63	1651.03	1655.25	1658.1	1641.32	1661.37	1652.19	1659.77	1667.17	1671.49	1680.32	1678.34	1672.96	1659.45	1639.09	1644.03	1653.24	1651.3	1658.11	1646.53	1659.19	1662.73	1667.29	1664.23	1653.18	1667.63	1671.28	1674.17	1687.9	1648.33	1653.97	1646.61	1652.99	1664.6	1671.4	1672.86	1665.87	1676.26	1657.92	1669.99	1663.67	1682.56	1648.51	1659.94	1627.97	1652.05	1654.54	1652.57	1653.3
214.263000	1646.08	1649.17	1653.16	1661.14	1642.99	1664.82	1650.46	1658.62	1665.82	1671.98	1678.59	1678.3	1672.21	1662.64	1638.76	1643.45	1651.99	1652.93	1659.24	1644.24	1657.72	1664.1	1665.75	1663.27	1652.66	1671.45	1669.67	1676.29	1687.61	1645.19	1652.88	1646.82	1652.1	1664.2	1672.95	1672.86	1665.91	1672.86	1657.07	1670.6	1663.1	1679.75	1648.58	1661.11	1628.07	1652.97	1656.23	1653.35	1653.84
214.759003	1647.22	1649.1	1654.74	1658.46	1640.13	1663.25	1650.92	1659.59	1667.57	1670.54	1679.33	1678.71	1672.77	1659.27	1635.9	1643.09	1651.96	1650.7	1657	1645.48	1658.12	1661.41	1665.02	1663.04	1653.31	1665.25	1669.06	1675.16	1686.25	1645.21	1652.28	1643.79	1651.83	1666.66	1671.73	1672.9	1663.56	1674.49	1656.82	1669.55	1661.84	1681.03	1647.37	1659.67	1628.45	1652.07	1654.86	1654.78	1652.11
215.253998	1645.21	1650.93	1654.44	1659.31	1641.97	1666.34	1651.44	1660.21	1666.88	1673.25	1678.41	1676.98	1673.58	1661.24	1638.73	1642.69	1653.06	1652.52	1658.22	1645.41	1658.46	1664.14	1664.82	1663.78	1653.74	1669.48	1670.4	1674.23	1686.74	1645.95	1652.12	1645.49	1651.91	1664.56	1671.74	1673.25	1663.4	1675.33	1657.12	1670.3	1661.77	1682.21	1649.32	1659.17	1627.17	1652.93	1654.71	1653.33	1653.47
215.748993	1645.21	1649.89	1653.62	1656.9	1643.05	1664	1651.92	1660.33	1666.27	1672.94	1678.31	1677.81	1670.27	1658.29	1638.46	1643.94	1650.82	1649.56	1659.55	1645.05	1659.65	1660.53	1666.02	1664.5	1649.96	1669.23	1669.43	1672.46	1686.74	1643.82	1650.68	1644.15	1651.06	1662.78	1670.31	1671.99	1666.18	1672.51	1657.19	1671.13	1661.43	1679.66	1646.95	1659.34	1630.49	1651.79	1652.71	1655	1649.76
216.244003	1647.95	1650	1654.67	1658.92	1644.4	1663.42	1651.38	1659.08	1666.2	1671.69	1679.85	1677.95	1673.52	1661.81	1636.26	1645.13	1652.44	1652.55	1658.94	1645.31	1658.18	1665.01	1668.93	1662.8	1651.73	1670.06	1668.94	1674.85	1687.93	1644.76	1653.44	1647.14	1651.84	1666.92	1673.36	1673.92	1666.22	1674.05	1657.39	1668.65	1664.68	1680.65	1648.24	1660.38	1627.96	1652.9	1650.59	1651.69	1652.78
216.738998	1650.32	1648.58	1653.58	1659.54	1641.99	1661.47	1651.66	1661.09	1667.77	1671.59	1679.3	1677.85	1674.2	1660.59	1637	1642.5	1651.69	1652.18	1658.69	1648.39	1658.6	1663.4	1666.15	1664.44	1654.18	1667.62	1669.03	1677.24	1687.43	1643.48	1652.5	1645.7	1650.87	1665.06	1669.54	1673.63	1667.74	1673.2	1658.09	1672.47	1664.08	1679.45	1647.95	1660.54	1627.39	1652.84	1655.33	1655.21	1652.85
217.235001	1647.52	1651	1652.69	1661.37	1642.4	1662.95	1652.08	1660.42	1667.88	1673.03	1677.59	1677.24	1673.37	1661.02	1637.45	1644.47	1651.61	1649.65	1656.29	1645.47	1657.98	1660.48	1666.71	1662.91	1651.65	1667.66	1668.62	1675.54	1687.26	1645.79	1652.92	1643.93	1651.14	1666.08	1670.23	1674.09	1666.64	1674.29	1657.64	1672.3	1663.27	1679.07	1648.25	1660.53	1626.82	1653.44	1652.68	1652.42	1650.73
217.729996	1646.87	1648.69	1653.13	1657.83	1642.6	1663.95	1650.69	1659.37	1667.4	1671.86	1678.69	1677.04	1671.71	1658.86	1636.87	1644.11	1650.76	1650.98	1657.92	1647.51	1655.33	1664.12	1666.18	1663.22	1651.56	1668.73	1668.07	1676.41	1687.51	1644.38	1652.66	1644.02	1648.97	1663.76	1670.84	1672.66	1664.14	1674.13	1656.36	1670.22	1662.6	1681.75	1646.84	1660.08	1628.61	1652.9	1654.11	1652.76	1651.48
218.225006	1645.79	1648.4	1653.49	1657.37	1642.59	1660.69	1651.56	1659.48	1666.38	1671.39	1680.57	1677.95	1674.08	1658.97	1637.07	1643.36	1652.34	1650.98	1658.71	1645.93	1657.11	1661.27	1665.91	1662.39	1650.71	1668.87	1668.71	1675.87	1686.87	1644.54	1651.4	1644.78	1650.11	1664.04	1672.29	1672.23	1664.05	1674.87	1654.71	1670.61	1662.78	1681.58	1648.29	1659.76	1627.93	1652.3	1655.82	1653.15	1652.77
218.720001	1647.38	1650.45	1652.52	1659.54	1640.35	1664.39	1651.99	1659.95	1667.42	1670.9	1676.6	1678.46	1670.88	1659.9	1639.98	1645.15	1651.86	1651.97	1657.09	1646.98	1661.48	1663.24	1667.65	1664.54	1651.08	1668.75	1669.71	1674.45	1686.79	1644.79	1652.61	1644.32	1651.03	1667.09	1670.05	1672.35	1665.65	1673.08	1657.06	1668.64	1665.32	1681.37	1648.75	1663.24	1627.37	1654.3	1655.39	1652.57	1651.93
219.214996	1645.82	1648.76	1653.21	1659.48	1644.07	1661.79	1650.38	1657.14	1665.12	1671.18	1678.7	1677.7	1672.32	1660.43	1637.89	1644	1650.27	1650.78	1657.98	1645.16	1657.57	1663.28	1666.4	1663.68	1651.45	1666.92	1665.51	1672.66	1686.29	1646.92	1652.04	1645.01	1651.7	1663.22	1671.47	1674	1664.12	1675.29	1657.2	1671.28	1663.37	1682.64	1647.31	1660.85	1629.01	1652.31	1656.27	1654.17	1650.76
219.710999	1645.56	1648.97	1653.46	1659.81	1641.63	1663.88	1649.11	1659.2	1667.33	1671.79	1678.97	1676.85	1673.24	1660.38	1638.46	1645.09	1652.25	1650.86	1659.6	1649.67	1659.77	1662.99	1668.08	1662.76	1654.69	1668.23	1668.71	1675.07	1687.49	1642.98	1653.54	1645.98	1648.95	1664	1673.03	1672.7	1666.81	1675.96	1656.67	1669.81	1664.65	1682.16	1648.98	1662.11	1628.67	1653.53	1655.33	1656.07	1652.46
220.205994	1649.54	1649.29	1653.68	1660.49	1642.64	1663.34	1652.42	1659.9	1668.55	1671.34	1679.83	1677.04	1672.94	1660.42	1637.85	1644.13	1651	1652.21	1658.76	1645.84	1660.42	1662.32	1665.85	1663.94	1652.97	1667.35	1668.73	1676.18	1686.77	1645.63	1651.82	1642.43	1653.15	1663.21	1672.1	1673.01	1665.21	1673.44	1655.64	1669.97	1663.78	1681.82	1648.1	1660.16	1627.47	1654.41	1656.59	1653.02	1651.92
220.701004	1646.19	1650.68	1653.33	1660.3	1643.08	1662.95	1650.24	1658.74	1666.03	1671.23	1678.44	1676.24	1672.97	1660.8	1636.47	1642.33	1653.03	1651.05	1660.29	1646.51	1656.69	1661.58	1666.64	1662.94	1653	1667.72	1666.79	1676.07	1686.92	1644.88	1652.96	1644.99	1652.35	1661.66	1673.2	1674.15	1664.37	1673.65	1657.69	1669.62	1663.65	1682.43	1644.97	1661.57	1628.7	1652.45	1653.71	1656.22	1652.53
221.195999	1644.71	1650.88	1651.8	1660.31	1640.51	1661.78	1650.75	1660.78	1665.82	1672.77	1678.79	1677.64	1674.65	1658.77	1636.82	1644.59	1653.12	1651.81	1657.39	1646.65	1657.58	1662.95	1665.91	1663.37	1651.39	1669.08	1668.88	1675.24	1687.21	1646.46	1653.66	1645.72	1654.49	1666.15	1672.11	1673.77	1664.84	1674.58	1656.75	1669.17	1663.05	1679.23	1647.11	1660.24	1626.95	1654.8	1655.73	1653.51	1653.02
221.690994	1646.39	1649.9	1654.2	1660.72	1642.71	1663.57	1649.16	1660.87	1668.48	1671.19	1677.87	1680.6	1672.93	1661.31	1639.68	1645.08	1652.13	1652.48	1658.29	1645.99	1658.25	1660.23	1665.83	1667.98	1653.56	1666.87	1669.19	1673.07	1686.57	1644.94	1653.85	1645.26	1649.69	1664.11	1673.5	1674.09	1664.94	1673.85	1657.47	1670.47	1662.61	1681.04	1647.01	1661.08	1628.54	1654.85	1654.09	1652.77	1652.5
222.186996	1645.69	1648.06	1654.31	1659.33	1643.04	1662.5	1654.59	1660.87	1668.79	1672.16	1681.29	1677.32	1673.95	1659.11	1636.62	1645.77	1653.28	1651.21	1658.58	1646.88	1658.15	1662.28	1668.1	1667.55	1653.29	1669.3	1667.25	1677.91	1688.25	1645.81	1653.34	1647.14	1652.17	1665.87	1673.06	1673.86	1666.79	1674.63	1659.36	1668.83	1663.51	1682.8	1648.68	1661	1629.1	1653.77	1655.55	1654.94	1653.56
222.682007	1644.85	1649.7	1653.37	1659.13	1641.09	1663.62	1651.14	1657.89	1668.72	1671.03	1677.92	1678.39	1673.72	1661.91	1637.36	1642.04	1652.08	1650.89	1659.66	1643.95	1657.31	1663.73	1668.38	1661.75	1652.65	1669	1669.26	1674.1	1687.57	1643.37	1653.05	1646.2	1652.21	1665.62	1671.96	1674.04	1666.48	1674.98	1655.81	1672.41	1661.4	1682.58	1648.41	1660.66	1626.02	1651.15	1655.79	1654.25	1652.72
223.177002	1648.86	1649.36	1650.04	1660.46	1643.26	1662.05	1654.54	1657.32	1668.43	1674.36	1679.35	1678.27	1674.9	1660	1637.55	1644.19	1652.96	1650.32	1659.19	1647.14	1661.15	1661.72	1664.94	1664.09	1652.68	1668.29	1668.48	1676.04	1689.84	1646.92	1653.85	1646.46	1651.83	1665.51	1675.53	1674.88	1665.33	1674.99	1657.71	1670.25	1664.59	1683.36	1646.76	1661.85	1628.22	1654.66	1657.64	1655.78	1652.24
223.671997	1646.6	1648.36	1652.12	1658.37	1641.96	1661.71	1651.27	1659.12	1666.2	1671.75	1678	1676.51	1673.57	1661.46	1637.33	1642.91	1650.85	1651.63	1659.53	1645.73	1658.97	1663.7	1666.32	1664.19	1654.72	1668.87	1669.79	1674.85	1688.04	1646.23	1651.97	1644.94	1649.95	1661.47	1672.38	1673.07	1665.18	1677.04	1656.77	1669.77	1663.42	1682.63	1648.43	1659.56	1627.19	1652.41	1654.27	1652.42	1652.38
224.167999	1646.06	1648.44	1652.88	1659.46	1642.43	1663.06	1651.9	1659.37	1666.9	1673.3	1679.01	1678.34	1671.9	1660.59	1637.65	1643.35	1651.22	1650.86	1658.29	1646.73	1659.12	1663.81	1666.99	1664.7	1650.89	1668.93	1670.95	1674.84	1686.65	1644.09	1654.42	1644.33	1650.82	1665.27	1671.74	1671.18	1663.77	1673.4	1654.71	1671.14	1662.01	1683.86	1648.57	1660.03	1626.9	1652.67	1654.56	1652.72	1653.43
224.662994	1648.1	1649.61	1656.24	1659.65	1642.3	1662.45	1652.61	1661.57	1669.19	1673.4	1678.1	1676.25	1674.67	1659.97	1637.51	1642.93	1650.72	1653.18	1659.45	1646.94	1657.41	1661.5	1667.61	1663.53	1653.8	1666.51	1669.01	1676.05	1688.68	1644.75	1652.04	1646.67	1651.71	1664.2	1673.53	1671.32	1664.25	1676.8	1656.12	1670.67	1662.95	1680.93	1646.79	1661	1626.43	1653.19	1654.21	1654.06	1653.54
225.158005	1646.05	1649.63	1654.07	1660.3	1640.37	1662.41	1651.56	1660.36	1669	1670.55	1678.24	1677.24	1672.78	1662.51	1638.06	1643.53	1652.18	1649.05	1658.36	1647.61	1657.84	1663.14	1666.9	1663.32	1652.46	1669.54	1669.23	1675.83	1685.76	1646.45	1652.87	1644.05	1652.87	1663.03	1671.73	1672.06	1665.6	1672.07	1656.35	1670.86	1662.73	1681.09	1645.29	1661.97	1628.2	1653.35	1654.89	1654.95	1651.58
225.653000	1649.69	1649.76	1654.42	1660.86	1641.78	1662.85	1650.8	1659.76	1667.79	1670.94	1679.3	1678.02	1672.18	1660.63	1637.8	1644.89	1651.64	1650.85	1658.92	1648.34	1659.8	1662.69	1665.51	1666.19	1652.62	1669.15	1669.45	1673.25	1686.6	1645.51	1654.19	1643.04	1653.72	1663.89	1673.83	1675	1665.25	1672.75	1656.63	1670.31	1665.5	1684.2	1648.47	1660.08	1628.13	1652.46	1656.35	1654.96	1653.88
226.147995	1647.31	1648.25	1651.45	1661.77	1641.59	1662.23	1651.24	1657.07	1666.72	1672.38	1678.71	1677.08	1672.83	1660.22	1636.21	1643.88	1651.82	1651.78	1658.87	1647.37	1658.25	1663.51	1667.36	1663.23	1652.59	1669.02	1668.15	1673.77	1686.45	1645.88	1651.77	1646.07	1650.52	1663.66	1674.69	1675.37	1664.88	1674.55	1657.09	1668.59	1665.1	1680.53	1646.61	1658.62	1625.34	1653.86	1655.01	1654.09	1651.45
226.643997	1646.8	1650.88	1656.96	1660.09	1642.07	1662.7	1653.67	1659.48	1668.8	1673.93	1679.89	1678.18	1672.21	1661.11	1637.2	1643.51	1652.63	1652.6	1659.29	1646.6	1657.92	1664.41	1667.89	1663.73	1652.72	1668.7	1668.51	1675.83	1685.77	1647.46	1652.02	1648.13	1653.36	1665.48	1674.5	1674.99	1667.31	1675.22	1659.08	1670.36	1664.3	1681.86	1647.41	1661.14	1626.41	1653.9	1658	1652.6	1651.41
227.139008	1647.49	1648.58	1655.2	1658.54	1642.51	1662.31	1650.54	1658.71	1666.48	1671.57	1680.74	1676.88	1673.67	1661.71	1637.27	1644.83	1651.85	1649.04	1658.24	1646.55	1658.83	1664.43	1667.33	1665.27	1652.28	1669.75	1669.11	1674.15	1687.02	1645.81	1652.17	1646.63	1650.89	1666.13	1674	1673.65	1665.13	1674.44	1658.5	1670.95	1664.41	1682.43	1648.58	1660.28	1627.7	1652.49	1655.89	1656.09	1651.98
227.634003	1646.98	1651.8	1654.67	1660.72	1641.72	1663.18	1652.42	1659.78	1667.76	1672.49	1678.99	1679.64	1675.44	1661.18	1638.64	1644.34	1652.93	1651.43	1658.78	1644.8	1657.8	1663.72	1665.79	1664.55	1653.12	1670.32	1668.94	1675.14	1684.76	1645.9	1654.58	1645.51	1652.47	1664.15	1673.45	1675.65	1664.16	1674.9	1656.97	1670.83	1661.97	1683.15	1648.91	1663.02	1628.63	1652.72	1656.69	1651.29	1652.33
228.128998	1647.25	1648.95	1652.87	1661.78	1642.14	1664.22	1653.1	1658.37	1666.97	1673.33	1679.44	1677.85	1673.64	1661.25	1635.63	1643.77	1653.49	1652.01	1657.92	1645.82	1657.89	1662.33	1665.49	1664.94	1652.2	1669.75	1669.04	1672.7	1686.29	1644.43	1650.6	1647.11	1651.68	1667.26	1672.62	1673.07	1665.35	1674.2	1656.38	1670.84	1663.86	1683.67	1649.15	1660.1	1627.36	1652.39	1654.96	1653.18	1651.41
228.623993	1646.64	1649.77	1652.64	1661.58	1644.96	1663.48	1651.47	1657.99	1667.57	1671.8	1679.3	1677.13	1673.71	1660.86	1638.52	1644.54	1652.57	1654.27	1660.06	1645.44	1658.59	1665.04	1669.01	1667.36	1652.1	1672.06	1670.44	1675.96	1689.1	1646.71	1651.95	1647.01	1649.52	1664.62	1672.08	1672.95	1664.27	1675.16	1659.77	1669.91	1663.52	1679.59	1646.36	1661.07	1627.76	1654.16	1656.72	1654.93	1653.96
229.119995	1646.85	1648.79	1652.74	1659.79	1640.56	1661.14	1651.12	1658.79	1665.39	1670.58	1677.89	1675.36	1673.26	1659.18	1636.12	1642.58	1652.48	1651.8	1658.4	1647.41	1658.24	1663.64	1665.91	1664.11	1654.79	1667.95	1666.23	1674.34	1686.93	1645.28	1651.26	1645.05	1650.98	1666.84	1673.8	1673.8	1665.81	1672.7	1659.7	1670	1663.27	1681.73	1649.76	1661.09	1627.46	1652.86	1652.22	1653.65	1652.28
229.615005	1647.04	1646.49	1653.74	1659.41	1641.61	1662.76	1652.46	1659.41	1668.42	1674.76	1681.18	1678.22	1671.16	1660.5	1637.71	1644.21	1653.18	1650	1659.68	1644.82	1659.69	1662.97	1664.98	1663.55	1652.44	1669.66	1668.82	1676.11	1687.07	1644.77	1652.62	1645.75	1653.31	1665.99	1670.92	1671.91	1664.95	1674.9	1657.04	1670.09	1662.79	1677.86	1648.1	1660.49	1628.14	1652.04	1653.1	1653.51	1651.67
230.110001	1646.63	1648.14	1651.03	1659.72	1639.85	1662.52	1649.32	1660.41	1667.55	1671.38	1680.39	1677.22	1674.56	1659.07	1637.23	1644.21	1651.4	1651.13	1659.76	1646.84	1657.67	1663.53	1667.38	1663.23	1649.49	1668.61	1668.12	1674.93	1685.33	1645.63	1651.61	1645.05	1650.65	1663.08	1671.37	1674.38	1664.96	1673.42	1653.67	1669.6	1661	1680.18	1648.32	1660.53	1627.61	1652.24	1656.55	1652.93	1653.24
230.604996	1647.86	1650.84	1652.53	1658.61	1641.83	1662.42	1651.79	1658.64	1667.35	1670.38	1677.54	1676.13	1673.75	1661.92	1637.06	1642.96	1651.52	1652.36	1657.82	1646.49	1658.88	1662.87	1666.88	1665.7	1652.22	1665.28	1669.96	1672.43	1685.35	1643.3	1653.29	1645.97	1649.87	1664.3	1673	1674.7	1664.58	1674.58	1655.97	1670.69	1663.69	1681.25	1649.39	1661.58	1626.51	1650.57	1653.88	1652.57	1651.13
231.100006	1645.62	1649	1654.31	1660.66	1641.53	1664.01	1651.18	1660.62	1669.49	1671.98	1678.08	1678.18	1673.62	1660.81	1637.94	1643.58	1652.38	1653.44	1659.15	1647.67	1658.58	1663.94	1667.42	1665.82	1652.58	1668.74	1669.11	1676.06	1687.98	1644.37	1652.57	1646	1651.42	1664.41	1673.26	1672.33	1665.25	1674.75	1658.77	1669.99	1662.43	1680.16	1647.4	1660.26	1627.93	1653.98	1655.05	1655.48	1654.87
231.595993	1645.67	1651.56	1655.44	1659.81	1642.99	1663.19	1650.08	1660.2	1668.96	1671.13	1678.23	1675.25	1675.18	1660.18	1637.63	1642.67	1652.44	1653.55	1658.26	1647.67	1658.1	1663.85	1667.08	1664.95	1653.32	1670.83	1670.57	1676.16	1687.27	1646.62	1652.26	1642.87	1652.8	1665.3	1671.54	1675.35	1666.2	1674.73	1656.34	1672.17	1664.59	1682.57	1649.11	1661.21	1629.98	1654.61	1654.09	1654.81	1653.3
232.091003	1646.83	1647.81	1652.58	1659.02	1641.82	1660.44	1651.71	1658.35	1665.95	1671.81	1678.55	1673.84	1672.15	1659.73	1636.81	1643.07	1650.96	1651.11	1657.69	1645.04	1659.1	1662.29	1667.21	1663.23	1650.67	1670	1668.65	1673.74	1686.53	1645.91	1651.84	1644.35	1652.32	1664.33	1671.61	1674.72	1667.24	1673.37	1653.78	1670.96	1662.8	1684.2	1649.5	1659.79	1629.62	1654.69	1656.89	1653.88	1652.49
232.585999	1648.25	1649.81	1654.63	1660.35	1641.01	1661.59	1651.76	1660.3	1666.42	1672.09	1679.91	1679.22	1671.71	1657.9	1635.55	1642.75	1653.19	1652.72	1659.36	1647.73	1658.56	1663.67	1665.88	1665.03	1651.72	1669.49	1670.97	1675.38	1686.67	1645.35	1650.64	1646.43	1652.07	1663.26	1671.91	1674.66	1667.1	1674.67	1657.47	1671.17	1664.07	1681.15	1647.55	1660.41	1628.39	1653.37	1656.66	1655.71	1651.31
233.080994	1647.74	1649.12	1653.21	1660.99	1644.42	1667.52	1651.09	1660.04	1669.27	1670.96	1679.69	1679.93	1672.95	1660.09	1637.06	1643.7	1650.39	1652.64	1657.37	1644.5	1659.48	1662.49	1666.16	1665.23	1652.01	1668.03	1667.56	1677.33	1687.33	1642.89	1651.97	1645.46	1650.65	1660.9	1671.25	1673.4	1666.26	1674.27	1655.66	1670.07	1661.59	1680.95	1649.77	1660.95	1628.83	1655.18	1655.65	1654.29	1651.75
233.576004	1648.53	1649.14	1652.94	1659.7	1644.11	1664.97	1651.6	1659.52	1665.91	1671.97	1679.89	1675.14	1673.43	1658.35	1638.68	1644.88	1651.57	1652.32	1658.92	1645.49	1657.6	1663.24	1667.45	1661.82	1650.61	1668.76	1667.42	1675.66	1687.68	1645.07	1652.16	1646.57	1651.3	1664.23	1671.29	1673.2	1661.9	1675.16	1656.01	1671.29	1660.32	1680.12	1647.03	1660.07	1628.96	1654.41	1655.89	1654.11	1651.69
234.072006	1646.35	1650.61	1653.77	1660.19	1639.38	1663.49	1649.22	1658.03	1665.8	1670.51	1676.92	1677.11	1673.16	1658.73	1639.1	1643.61	1651.28	1652.26	1656.57	1645.79	1660.02	1664.24	1665.15	1662.35	1653.45	1667.76	1666.85	1672.91	1687.46	1646.61	1650.95	1645.76	1651.17	1663.64	1673.42	1672.96	1665.22	1675.1	1655.71	1669.6	1660.49	1680.85	1648.42	1661.79	1626.57	1652.34	1655.89	1653.63	1654.69
234.567001	1646.43	1650.73	1653.89	1661.96	1642.58	1661.58	1651.25	1657.49	1668.95	1672.04	1676.04	1676.83	1674.79	1658.92	1637.87	1644.66	1652.5	1651.82	1657.42	1645.27	1659.66	1664.18	1669.92	1666.28	1653.25	1667.46	1670.48	1673.97	1685.9	1643.77	1652.32	1644.25	1651.78	1663.77	1670.03	1673	1665.86	1671.9	1657.45	1672.91	1662.87	1681.67	1648.02	1659.97	1629.33	1654.32	1654.55	1653.4	1651.1
235.061996	1647.82	1648.27	1656.13	1659.21	1642.47	1661.91	1650.78	1655.75	1667.66	1673.32	1677.18	1675.34	1674.1	1659.69	1637.13	1642.57	1651.59	1649.94	1659.18	1646.02	1658.71	1661.57	1666.2	1666.22	1654.67	1667.08	1670.36	1674.7	1686.1	1646.53	1650.77	1644.26	1652.13	1664.89	1673.83	1672.93	1666.28	1673.1	1656.49	1670	1662.64	1681.4	1645.06	1657.94	1629.79	1654.27	1653.59	1652.84	1650.98
235.557007	1646.4	1650.15	1652.37	1659.79	1641.86	1662.68	1653.85	1659.61	1669.04	1673.93	1677.88	1677.47	1674.57	1660.16	1635.76	1643.11	1652.43	1648.71	1657.86	1644.5	1658.6	1663.32	1664.87	1664.82	1653.72	1668.52	1670.14	1674.25	1686.64	1643.97	1652.09	1645.15	1652.25	1664.48	1673.51	1673.94	1664.27	1673.19	1655.78	1670.42	1661.5	1680.46	1649.06	1660.16	1628.88	1650.96	1652.56	1652.9	1650.54
236.052994	1647.38	1647.48	1651.54	1659.82	1642.06	1662.98	1652.51	1659.16	1664.36	1670.91	1678.01	1678.15	1672.41	1659.44	1637.09	1642.97	1653.48	1651.68	1659.03	1646.05	1658.43	1663.29	1666.25	1664.32	1651.11	1668.2	1668.31	1672.8	1684.44	1644.54	1653.72	1644.99	1650.43	1663.03	1673.18	1673.37	1664.79	1672.7	1655.14	1670.62	1662.72	1682.23	1646.58	1660.36	1626.24	1652.8	1655.36	1655.29	1651.17
236.548004	1645.2	1648.58	1654.31	1660.51	1642.61	1661.77	1652.25	1657.52	1666.3	1673.79	1679.32	1676.02	1675.01	1660.28	1636.08	1643.22	1651.34	1651.68	1658.29	1645.46	1657.72	1664.29	1667.16	1664.75	1651.77	1669.07	1669.58	1673.91	1685.43	1642.27	1651.1	1645.73	1649.2	1663.75	1673.47	1670.99	1663.6	1673.78	1653.66	1670.22	1661.36	1680.15	1647.41	1660.2	1628.39	1651.65	1654	1652.68	1651.04
237.042999	1647.52	1648.86	1653.47	1661.47	1644.16	1661.83	1653.59	1659.36	1665.83	1673.88	1679.46	1675.79	1673.65	1660	1638.05	1645.42	1651.81	1649.89	1659.28	1645.4	1659.31	1663.56	1667.33	1665.6	1652.51	1668.69	1668.52	1673.94	1684.09	1647.51	1652.9	1646.12	1654.14	1664.55	1672.32	1673.61	1666.71	1673.15	1656.92	1669.97	1662.92	1683.97	1649.02	1659.88	1629.3	1652.74	1653.18	1653.37	1650.51
237.537994	1645.65	1648.49	1653.32	1659.09	1642.27	1661.19	1651.51	1661.2	1667.72	1671.67	1678.63	1677.15	1671.51	1660.05	1639.31	1644.75	1651.35	1650.3	1657.1	1646.01	1657.93	1661.98	1664.45	1663.59	1652.11	1667.19	1669.84	1673.54	1686.85	1645.2	1648.77	1644.97	1652	1662.79	1673.48	1673.73	1665.12	1672.6	1656.55	1669.59	1662.24	1680.93	1649.33	1659.24	1628.62	1653.23	1654.4	1653.56	1651.73
238.033005	1645.84	1649.14	1653.33	1657.28	1641.99	1663.64	1648.67	1658.33	1664.66	1672.91	1678.26	1675.76	1671.43	1662.13	1639.65	1643.5	1651.16	1651.16	1661.19	1645.86	1657.44	1662.61	1664.71	1664.15	1652.31	1668.72	1669.27	1674.8	1684.09	1646.08	1652.9	1643.94	1650.76	1663.03	1671.77	1673.14	1664.6	1674.28	1655.74	1668.59	1663.25	1680.8	1648.08	1658.91	1628.74	1652.19	1654.22	1652.33	1652.18
238.529007	1647.95	1648.59	1656.34	1657.1	1641.01	1660.88	1651.18	1659.59	1668.37	1670.61	1678.51	1676.2	1674.11	1659.5	1636.33	1641.77	1652.01	1650.87	1657.88	1646.42	1658.46	1662.29	1667.08	1663.89	1653.05	1668.26	1670.41	1673.61	1685.1	1645.93	1653.74	1645.39	1652.4	1664.74	1673.1	1672.95	1665.99	1675.93	1656.99	1669.8	1663.95	1683.29	1649.33	1661.09	1628.08	1651.73	1654.32	1651.84	1650.7
239.024002	1644.76	1647.49	1654.38	1660.08	1640.51	1662.1	1652.03	1659.64	1667.18	1673.17	1679.97	1677.03	1674.29	1659.62	1635.48	1640.67	1652.23	1653.17	1659.91	1645.5	1657.05	1664.5	1666.49	1663.42	1652.92	1669.58	1669.83	1672.54	1683.58	1646.31	1653.54	1644.94	1652.12	1664.13	1674.61	1671.19	1667.91	1676.36	1656.58	1669.93	1661.93	1682.07	1646.87	1659.25	1629.31	1651.47	1654.89	1654.46	1651.76
239.518997	1646.38	1648.86	1653.17	1660.8	1642.35	1663.63	1650.83	1657.66	1667.33	1669.06	1678.8	1676.83	1675.82	1659.05	1638.46	1643.84	1652.16	1650.71	1658.98	1646.91	1658.35	1663.07	1667.6	1665.43	1653.31	1668.06	1670.07	1673.45	1684.19	1644.72	1652.66	1644.72	1652.72	1663.55	1672.42	1673.33	1664.3	1672.73	1655.58	1671.97	1663.37	1678.51	1646.59	1661.4	1628.7	1652.14	1654.51	1654.19	1651.09
240.014008	1647.61	1648.43	1653.38	1659.19	1643.79	1660.44	1652.86	1658.12	1666.12	1671.68	1676.95	1676.77	1673.91	1661.59	1636.52	1643.04	1653.97	1650.7	1657.69	1646.44	1657.75	1661.07	1667.04	1661.25	1650.94	1666.84	1669.56	1672.63	1682.68	1646.8	1654.26	1645.48	1650.88	1664.66	1674.51	1672.27	1664.55	1673.8	1655.7	1668.92	1665	1680.62	1648.97	1660.8	1628.82	1653.49	1654.91	1655.01	1652.98
240.509003	1646.21	1650.41	1654.79	1661.65	1641.33	1662.85	1650.96	1659.52	1666.59	1670.3	1678.11	1677.17	1673.52	1659.42	1638.01	1644.86	1653.84	1650.87	1659.06	1646.31	1659.45	1663.24	1665.45	1665.84	1652.74	1667.87	1670.58	1674.83	1686.78	1644.69	1652.62	1645.94	1652.12	1664.42	1671.94	1673.33	1665.99	1674.16	1655.97	1671.09	1662.93	1681.28	1647.47	1660.06	1626.75	1653.04	1656.51	1654.36	1653.54
241.005005	1646.77	1649.16	1652.92	1659.47	1642.71	1659.01	1650.74	1659.31	1664.98	1672.53	1678.97	1676.11	1671.98	1660.04	1638.19	1644.16	1654.29	1652.1	1656.52	1647.31	1657.91	1662.24	1667.69	1665.46	1651.59	1667.45	1668.08	1675.27	1685.82	1644.5	1652.73	1645.72	1651.41	1664.4	1671.97	1672.69	1665.25	1673.71	1653.87	1670.23	1660.06	1681.13	1648.55	1659.49	1627.62	1652.86	1653.13	1654.43	1654.37
241.500000	1646.33	1649.26	1654	1659.4	1640.49	1661.32	1650.51	1660.43	1667.88	1671.06	1677.95	1675.57	1675.66	1659.53	1636.89	1643.43	1653.55	1650.77	1659.06	1646.56	1659.43	1662.43	1666.17	1666.04	1653.23	1670.38	1668.91	1673.93	1687.25	1642.23	1652.39	1645.97	1650.41	1664.26	1673.32	1673.86	1665.69	1675.1	1654.36	1672.38	1664.45	1680.69	1648.32	1661.05	1630.43	1654.76	1654.98	1652.33	1652.78
241.994995	1646.38	1649.08	1654.7	1661.04	1641.04	1664.38	1652.86	1659.16	1666.76	1672.84	1679.24	1678.39	1672.4	1660.78	1638.51	1644.73	1651.3	1651.6	1657.46	1647.04	1658.97	1663.69	1667.81	1661.99	1653.63	1669.19	1670.11	1674.19	1684.26	1646.62	1653.6	1645.35	1651.12	1665.32	1672.3	1674.46	1665.71	1674.59	1657.45	1670.27	1664.03	1681.71	1648.89	1661.7	1629.47	1652.03	1654.09	1653.11	1651.1
242.490005	1647.88	1649.98	1653.32	1658.66	1640.29	1662.77	1651.71	1659.22	1666.2	1670.6	1676.64	1677.93	1673.36	1659.91	1637.56	1643.96	1652.47	1651.13	1658.26	1645.45	1659.99	1664.48	1667.33	1664.54	1652.85	1669.83	1669.69	1673.71	1685.4	1645.73	1652.78	1647.14	1651.65	1664.8	1672.81	1675.33	1667.09	1674.37	1656.65	1670.64	1663.13	1680.64	1649.29	1661.5	1630.22	1653.57	1653.77	1652.39	1653.83
242.985001	1645.49	1647.33	1654.09	1661.77	1640.42	1663.9	1652.37	1658.49	1667.68	1670.21	1677.67	1677.44	1673.56	1662.27	1636.38	1643.68	1653.97	1652.19	1659.07	1646.43	1657.98	1664.91	1664.12	1664.45	1654.95	1668.04	1667	1674.46	1687.18	1645.44	1652.22	1645.67	1652.86	1664.2	1670.69	1673.14	1665.6	1674.27	1655.55	1672.07	1662.83	1680.22	1647.66	1660.3	1630.88	1652.37	1655.16	1651.53	1651.41
243.481003	1645.35	1649.03	1653.53	1661.57	1642.1	1661.18	1651.22	1660.53	1665.92	1670.82	1678.67	1676.37	1674.52	1658.51	1636.13	1640.84	1651.34	1651.42	1660.23	1648	1657.76	1661.88	1668.27	1663.36	1652.85	1669.82	1669.38	1675.4	1683.85	1644.03	1652.91	1646.23	1651.64	1663.92	1671.19	1672.16	1665.17	1671.25	1657.52	1668.83	1663.98	1679.8	1648.51	1659.82	1627.25	1654.97	1655.26	1655.43	1653.64
243.975998	1645.75	1648.74	1650.54	1659.12	1641.38	1663.56	1650.73	1659.4	1667.49	1671	1678.53	1674.09	1672.76	1658.74	1637.58	1643.74	1651.12	1649.53	1656.92	1644.91	1660	1661.66	1665.16	1666.75	1650.46	1667.28	1669.82	1675.82	1686.19	1645.27	1654.62	1645.76	1649.06	1665.43	1674.19	1671.39	1666.13	1675.16	1656.76	1672.16	1662.34	1681.22	1648.29	1661.97	1630.86	1654.57	1654.55	1654.07	1652.09
244.470993	1646.57	1647.47	1653.16	1658.29	1641.9	1662.72	1651.86	1657.11	1664.4	1670.56	1678.92	1675.89	1673.21	1660.05	1636.66	1641.82	1653.11	1652.03	1659.38	1645.62	1659.78	1663.86	1667.11	1663.82	1653.82	1670.21	1672.52	1672.83	1686.11	1644.23	1653.5	1647.19	1650.56	1662.8	1672.3	1672.46	1664.78	1672.54	1658.44	1669.98	1659.96	1683.24	1647.73	1659.37	1628.21	1653.1	1655.45	1653.91	1653.17
244.966003	1648.66	1650.52	1653.53	1660.7	1640.22	1662.68	1649.93	1658.36	1665.72	1669.57	1678.24	1674.66	1670.32	1659.65	1635.89	1643.31	1648.98	1652.64	1657.96	1646.49	1656.8	1663.11	1665.58	1664.73	1651.81	1669.99	1670.64	1673.48	1682.85	1645.35	1651.63	1646.68	1650.47	1662.68	1672.55	1672.37	1665.61	1673.4	1657.05	1669.87	1663.11	1682.83	1647.82	1659.57	1629.94	1653.26	1655.05	1652.61	1653.69
245.462006	1646.94	1648.33	1651.2	1657.67	1642	1661.37	1652.25	1660.21	1665.8	1671.43	1675.62	1674.29	1673.98	1660.56	1635.15	1641	1651.06	1651.8	1657.18	1647.55	1658.16	1663.96	1665.25	1664.25	1650.51	1668.32	1669.48	1673.43	1686.84	1644.94	1651.11	1645.54	1651.87	1662.59	1670.48	1674.99	1665.12	1673.99	1657.66	1670.36	1663.09	1683.16	1648.64	1660.84	1627.76	1654.25	1654.46	1652.93	1648.66
245.957001	1647.88	1647.92	1654.52	1658.75	1640.19	1658.92	1652.21	1658	1667.37	1671.68	1678.86	1676.98	1674.53	1660.9	1637.43	1642.86	1651.25	1651.11	1658.89	1646.85	1657.73	1662.57	1664.52	1661.62	1654.02	1668.23	1668.17	1674.35	1686.3	1644.54	1652.35	1645.25	1650.22	1664.63	1673.8	1672.75	1664.96	1674.08	1654.82	1669.56	1661.58	1681.18	1647.45	1658.62	1628.97	1654.04	1653.98	1652.92	1651.53
246.451996	1646.53	1648.33	1652.01	1658.61	1642.99	1661.23	1652.9	1660.56	1667.48	1672.54	1678.64	1678.86	1674.68	1660.8	1638.36	1644.73	1651.79	1651.11	1660.2	1646.22	1657.97	1662.83	1663.11	1663.57	1653.31	1667.92	1669.84	1674.47	1686.09	1644.18	1653.5	1648.41	1652.07	1663.96	1670.5	1672.66	1664.42	1674.8	1657.45	1672.48	1664.29	1680.42	1646.9	1661.26	1626.8	1652.45	1654.87	1654.57	1650.8
246.947006	1645.69	1647.7	1654.8	1658.92	1640.64	1661.13	1653.49	1660.17	1666	1672.7	1679.06	1676.81	1672.35	1660.57	1638.61	1645.41	1653.79	1652.96	1659.95	1645.86	1658.13	1663.78	1667.09	1665.51	1652.31	1669.21	1669.28	1673.67	1685.49	1646.95	1653.31	1646.7	1652.37	1665.09	1673.27	1673.32	1666.93	1674.89	1657.19	1672.84	1663.02	1681.46	1648.78	1660.94	1627.1	1654.94	1656.84	1655.19	1652.26
247.442001	1646.73	1646.46	1653.35	1658.98	1642.63	1661.78	1650.06	1658.15	1667.1	1668.61	1678.28	1676.05	1671.37	1659.03	1637.14	1644.33	1652.07	1650.89	1658.17	1646.11	1657.86	1661.67	1664.31	1662.64	1650.77	1667.56	1669.27	1674.07	1684.56	1646.52	1653.14	1645.7	1650.59	1666.29	1671.56	1671.54	1664.19	1672.46	1654.4	1668.07	1661.79	1677.75	1647.44	1660.11	1627.38	1652.62	1654.43	1653.61	1654.13
247.936996	1646.91	1651.28	1654.78	1662.25	1641.63	1662.6	1652.21	1660.86	1667.98	1673.17	1677.39	1677.61	1672.14	1659.56	1638.68	1643.44	1650.92	1652.34	1657.65	1645.79	1659.06	1663.28	1666.47	1666.04	1652.88	1669.2	1670.36	1673.7	1685.29	1644.61	1650.64	1646.14	1650.59	1664.48	1672.59	1672.38	1665.64	1673.87	1657.68	1670.29	1662.7	1683.48	1648.55	1661.15	1628.71	1653.08	1655.47	1653.32	1655.2
248.432999	1645.97	1649.21	1654.23	1661.49	1643.8	1660.92	1651.49	1659.03	1666.61	1672.25	1678.12	1677.69	1675.42	1661.18	1635.92	1642.29	1649.56	1651.72	1657.45	1646.89	1657.34	1663	1665.91	1663.04	1651.86	1669.25	1666.48	1674.8	1686.4	1646.32	1649.93	1644.45	1648.62	1664.2	1670.89	1672.47	1665.42	1672.76	1655.88	1669.43	1663.49	1683.27	1647.72	1658.4	1626.9	1652.11	1656.18	1653.81	1652.53
248.927994	1648.16	1647.33	1653.76	1658.26	1642.69	1660.61	1649.53	1658.44	1664.54	1670.23	1679.27	1677.8	1673.77	1660.66	1637.16	1641.22	1651.75	1653.09	1660.02	1644.64	1657.12	1663.02	1665.78	1665.88	1651.18	1670.05	1669.18	1673.4	1685.68	1643.97	1655.27	1646.61	1649.97	1664.73	1671.58	1670.82	1667.74	1672.61	1655.6	1669.46	1663.25	1680.22	1649.57	1661.48	1628.96	1652.55	1653.67	1653.09	1652.07
249.423004	1648.19	1648.76	1654.41	1659.98	1643.65	1662.86	1652.16	1657.45	1664.8	1672.08	1678.98	1677.11	1675.33	1660.19	1636.42	1644.8	1650.59	1650.39	1657.98	1645.57	1657.5	1660.75	1666.47	1664.93	1649.91	1667.96	1667.39	1673	1682.88	1645.52	1651.46	1645.38	1650.94	1664.5	1671.89	1672.79	1664.36	1674.33	1657.21	1670	1663.83	1681	1648	1658.41	1626.38	1654.13	1655.35	1655.58	1653.95
249.917999	1647.62	1647.48	1654.18	1659.59	1641.17	1663.05	1650.36	1659.19	1665.37	1671.65	1678.56	1678.31	1673.91	1658.14	1637.04	1643.09	1652.45	1651.91	1656.59	1646.22	1657.5	1662.21	1665.99	1666.32	1653.42	1669.19	1669.94	1674.34	1686.15	1645.88	1654.74	1646.55	1651.36	1665.44	1673.11	1673.4	1665.7	1676.5	1656.51	1670.74	1663.76	1679.69	1649.15	1659.99	1627.6	1654.98	1656.11	1652.62	1652.92
250.414001	1647.73	1649	1652	1660.51	1640.69	1660.65	1651.85	1657.41	1667.96	1671.54	1678.55	1677.1	1672.26	1660.84	1636.29	1645.06	1650.36	1651.03	1657.65	1645	1658.34	1663.24	1665.96	1662.98	1652.24	1665.94	1668.48	1671.57	1687.4	1644.74	1651.31	1645.5	1650.5	1662.32	1670.91	1672.73	1666.44	1673.6	1656.32	1668.83	1663.85	1679.87	1648.76	1661.1	1627.93	1653.95	1657.75	1654	1651.91
250.908997	1645.37	1647.63	1653.11	1659.68	1641.85	1662.62	1651.8	1658.42	1663.94	1669.44	1678.15	1674.73	1672.75	1660.27	1637.8	1643.18	1652.05	1649.76	1658.67	1646.2	1658.28	1663.2	1665.81	1661.97	1652.61	1668.7	1667.68	1672.78	1684.77	1643.37	1653.33	1646.32	1651.52	1664.1	1673.03	1672	1666.13	1673.75	1655.49	1669.42	1662.47	1681.4	1648.89	1657.86	1627.76	1653.94	1654.93	1651.96	1649.51
251.404007	1647.73	1649.75	1654.89	1661.67	1641.43	1662.15	1652.38	1658.31	1667.12	1671.46	1680.35	1677.85	1675.53	1661.78	1638.46	1643.47	1653.37	1650.69	1660.45	1647.97	1657.51	1662.16	1666.01	1663.5	1652.45	1670.61	1670.17	1674.61	1684.43	1646.85	1652.04	1644.95	1652.03	1665.07	1670.42	1674.05	1664.62	1674.15	1656.42	1670.5	1663.34	1682.48	1648.13	1659.8	1629.3	1653.61	1656.72	1653.02	1650.02
251.899002	1645.19	1649.67	1654.25	1660.61	1642.24	1662.54	1652.06	1658.8	1665.27	1671.1	1677.9	1675.35	1673.47	1658.4	1637.67	1642.56	1652.84	1653.59	1658.07	1644.74	1658.51	1664.84	1666.96	1662.93	1652.63	1669.75	1669.95	1676.33	1686.3	1645.63	1652.06	1649.42	1650.89	1663.95	1671.75	1671.63	1663.8	1674.84	1655.93	1670.93	1660.19	1679.76	1646.61	1660.58	1628.22	1653.31	1656	1654.22	1654.02
252.393997	1646.4	1646.94	1653.87	1661.75	1639.22	1662.16	1650.17	1660.75	1665.99	1671.73	1677.19	1676.07	1674.39	1658.7	1638.07	1643.51	1651.44	1651.87	1658.64	1645.52	1658.5	1663.49	1666.52	1662.82	1651.22	1668.49	1668.59	1674.95	1686.11	1646.28	1650.82	1644.47	1650.85	1664.54	1673.57	1672.44	1665.13	1674.58	1655.56	1670.98	1663.73	1680.96	1649.09	1660.16	1629.43	1654.12	1653.47	1652.26	1651.67
252.889999	1648.52	1650.28	1654.35	1660.31	1641.23	1661.13	1649	1658.63	1664.11	1672.44	1679.16	1675.2	1673.32	1657.49	1635.81	1641.96	1649.48	1651.73	1657.33	1643.98	1657.3	1660.39	1666.52	1661.4	1650.9	1667.84	1667.38	1672.23	1685.26	1644.04	1650.09	1644.86	1650.81	1664.15	1671.89	1672	1666.78	1675.08	1656.92	1669.45	1662.6	1679.49	1647.92	1660.56	1627.93	1653.43	1654.53	1653.32	1651.81
253.384995	1647	1649.76	1652.13	1658.66	1642.72	1662.14	1651.1	1658	1665.16	1671.68	1678.17	1675.29	1673.93	1659.88	1639	1643.33	1651.03	1652.09	1658.3	1646.56	1658.42	1664.63	1668.11	1665.03	1652.37	1667.32	1669.36	1674.06	1686.03	1646.26	1651.53	1645.15	1652.21	1664.38	1671.74	1672.96	1664.64	1673.11	1657.37	1669.55	1663.35	1682.09	1650.52	1659.27	1628.34	1653.13	1652.94	1653.76	1652.31
253.880005	1646.61	1649.32	1654.06	1660.77	1640.59	1660.89	1649.93	1659.07	1665.53	1672.02	1679.38	1676.85	1671.41	1658.18	1636.65	1643.99	1653.13	1653.06	1657.86	1646.3	1659.21	1661.27	1666.99	1665.74	1651.86	1667.9	1669.81	1673.19	1684.95	1645.04	1652.37	1644.49	1650.62	1665.23	1672.13	1671.7	1665.51	1675.05	1656.88	1670.76	1662.45	1680.11	1647.67	1660	1627.8	1652.52	1655.08	1654.99	1651.12
254.375000	1646.4	1650.78	1652.29	1661.75	1641.7	1663.11	1650.6	1660.68	1667.01	1671.27	1678.73	1675.88	1672.44	1661.05	1636.22	1642.62	1653.62	1652.25	1658.58	1648.93	1656.43	1660.92	1666.55	1664.5	1650.46	1667.87	1668.99	1675.97	1686.81	1643.92	1652.39	1646.2	1650.67	1664.05	1672.77	1673.19	1665.8	1674.26	1655.56	1669.14	1661.94	1678.77	1647.49	1658.19	1627.98	1654.31	1656.26	1652.13	1652.55
254.869995	1646.22	1648.17	1651.77	1660.22	1641.6	1662.52	1652.73	1658.14	1668.04	1671.09	1680.71	1679.42	1675.15	1661.28	1635.62	1644.76	1651.68	1648.89	1658.45	1645.04	1658.87	1661.2	1665.96	1664.76	1650.43	1666.55	1666.96	1674.57	1685.78	1645.25	1651.91	1645.11	1650.63	1664.51	1670.72	1672	1664.59	1674.26	1655.28	1669.16	1662.79	1680.31	1647.59	1658.67	1628.84	1650.9	1654.81	1654.4	1653.91
255.365997	1646.5	1648.67	1654.36	1660.35	1640.82	1661.35	1653	1657.97	1666.62	1671.21	1680.08	1677.53	1674.18	1660.78	1635.88	1643.32	1652.79	1650.42	1658	1645.2	1656.42	1661.33	1667.1	1664.13	1653.3	1670.13	1667.88	1673.2	1685.89	1645.82	1653.58	1646.06	1650.19	1664.28	1673.75	1673.63	1666.77	1676.65	1658.35	1669.88	1664.59	1680.62	1649.31	1661.52	1628.1	1655.35	1655.07	1652.74	1653.22
255.860992	1646.26	1648.06	1655.21	1659.08	1639.44	1662.1	1650.77	1657.79	1665.26	1670.99	1680.04	1677.43	1673.64	1659.87	1638.15	1644.14	1652.76	1651.41	1659.05	1646.62	1659.11	1662.02	1665.62	1661.41	1652.22	1669.54	1667.75	1674.4	1684.58	1645.74	1652.7	1645.5	1652.72	1663.85	1671.13	1674.28	1666.04	1673.25	1655.63	1671.49	1662.4	1679.44	1646.8	1660.63	1630.39	1652.9	1654.39	1653.42	1652.7
256.355988	1648.08	1649.42	1653.62	1661.72	1642.99	1661.96	1651.84	1660.16	1668.32	1671.59	1677.64	1677.81	1673.66	1660.36	1638.25	1645.14	1651.45	1652.1	1660.46	1645.94	1658.53	1663.54	1665.04	1665.57	1653.44	1668.38	1667.26	1674.59	1686.41	1644.96	1650.55	1644.11	1650.78	1661.36	1670.55	1672.55	1665.9	1673.12	1656.37	1669.19	1661.93	1681.33	1645.14	1660.02	1629.31	1653.18	1656.32	1655.44	1651.79
256.851013	1646.38	1648.95	1653.56	1660.12	1641.01	1661.62	1652.03	1657.35	1665.15	1672.02	1676.56	1675.04	1672.17	1660.35	1636.26	1643.87	1652.62	1650.18	1658.1	1645.75	1656.82	1663.21	1665.46	1662.89	1651.89	1666.68	1665.53	1672.37	1687.51	1643.68	1652.79	1644.09	1650.85	1665.5	1669.81	1674.96	1663.93	1672.22	1654.82	1668.56	1662.98	1678.64	1646.68	1661.11	1627.86	1653.57	1656.37	1653.89	1653.28
257.346008	1646.58	1650.4	1653.58	1660.81	1639.07	1662.53	1651.8	1657.67	1666.65	1670.25	1676.93	1677.45	1675.1	1659.43	1636.67	1644.4	1652.86	1652.62	1658.24	1645.95	1658.22	1663.14	1667.02	1664.15	1652.38	1668.29	1668.33	1674.58	1685.92	1644.57	1651.08	1644.9	1648.21	1663.92	1673.12	1673.25	1664.61	1674.5	1657.3	1669.07	1661.88	1679.28	1648.16	1659.41	1629.16	1653.43	1656.23	1655.37	1652.94
257.842010	1647.63	1649.42	1653.86	1658.75	1643.01	1661.56	1652.23	1658.39	1664.93	1671.63	1677.96	1676.51	1673.04	1662.61	1636.23	1642.67	1651.16	1652.35	1660.24	1646.02	1657.59	1664.63	1666.59	1663.93	1652.92	1669.11	1668.44	1673.18	1683.77	1644.85	1650.98	1644.17	1651.93	1663.55	1670.26	1673.39	1662.91	1673.13	1655.82	1669.44	1662.47	1678.85	1649.68	1657.8	1627.09	1654.76	1654.5	1656.2	1651.82
258.337006	1647.1	1648.27	1652.51	1656.68	1643.74	1662.77	1651.36	1657.96	1666.92	1670.06	1677.16	1676.66	1674.13	1660.5	1636.86	1643.75	1649.72	1650.02	1656.92	1647.16	1658.77	1663.51	1664.96	1662.76	1651.26	1666.32	1666.75	1674.3	1685.72	1644.66	1651.41	1646.21	1650.47	1664.39	1672.06	1671.1	1665.28	1673.67	1656.38	1670.05	1661.94	1681.02	1647.37	1660.15	1628.38	1652.91	1653.03	1651.7	1650.78
258.832001	1646.44	1649.03	1655.25	1660.26	1643.74	1662.34	1650.88	1658.78	1667.73	1670.46	1677.56	1678.46	1673.21	1658.65	1637	1642.9	1651.82	1655.73	1661.11	1646.77	1658.46	1663.4	1667.38	1666.05	1653.1	1668.85	1670.57	1675.8	1684.32	1646.22	1652.68	1645	1652.14	1664.47	1670.53	1672.71	1665	1671.32	1655.83	1669.74	1662.38	1680.07	1647.79	1660.44	1626.89	1655.08	1655.71	1651.06	1652.34
259.326996	1645.67	1648.42	1654.03	1660.18	1642.01	1660.7	1650.27	1659.33	1667.67	1672.13	1678.67	1677.09	1672.96	1659.32	1636.15	1642.71	1651.97	1651.24	1656.38	1646.15	1657.3	1659.97	1665.54	1664.44	1652.14	1667.07	1667.75	1674	1683.96	1644.9	1652.54	1644.03	1651.11	1663.29	1670.98	1672.04	1662.99	1670.75	1654.83	1669.31	1661.94	1680.05	1645.18	1657.34	1626.2	1655.52	1652.64	1652.74	1651.65
259.821991	1645.33	1650.25	1655.15	1661.11	1642.8	1664.19	1652.88	1660.25	1666.64	1670.17	1677.99	1674.68	1671.67	1659.22	1637.55	1642	1651.35	1652.58	1657.69	1643.72	1658.04	1662.47	1666.85	1664.84	1651.98	1667.69	1668.01	1675.81	1684.86	1646.47	1653.26	1644.82	1652.24	1664.54	1669.76	1673.16	1665.56	1673.47	1656.22	1668.3	1658.62	1681.44	1648.5	1658.69	1627.72	1653.26	1656.78	1652.44	1652.2
260.317993	1647.05	1649.41	1652.91	1661.24	1640.33	1661.83	1651.05	1658.96	1665.38	1672.41	1677.95	1675.55	1674.2	1660.58	1636.42	1644.31	1653.09	1651.34	1659.65	1646.13	1659.18	1664.63	1665.59	1663.94	1651.58	1667.83	1670.12	1674.43	1686.52	1644.62	1653.37	1645.17	1651	1662.82	1671.84	1673.02	1664.76	1673.42	1654.3	1671.43	1661.73	1682.2	1646.35	1658.89	1628.47	1652.08	1656.71	1653.92	1653.1
260.812988	1646.28	1649.02	1655.75	1659.31	1641.35	1662.54	1651.73	1657.6	1669.17	1671.45	1677.01	1677.37	1673.29	1659.07	1637.07	1644.45	1652.84	1653.3	1658.84	1643.99	1658.6	1660.98	1666.98	1664.11	1650.81	1669.23	1669.48	1673.75	1686.65	1645.29	1651.72	1646.9	1650.93	1665.82	1672.22	1671.88	1664.86	1673.29	1656.22	1670.97	1663.47	1679.5	1647.64	1660.21	1628.87	1653.22	1655.54	1650.81	1650.6
261.308014	1647	1650.7	1655.41	1659.35	1642.17	1665.15	1651.05	1657.4	1666.24	1671.38	1676.45	1678.32	1673.76	1661.43	1637.89	1641.97	1653.31	1649.79	1656.64	1646.21	1659.63	1661.5	1664.69	1663.54	1651.77	1670.1	1669.11	1673.93	1687.97	1646.96	1654.74	1645.24	1653	1663.98	1671	1672.78	1664.9	1674.07	1655.68	1670.85	1663.53	1683.43	1649.46	1661.24	1628.63	1655.1	1656.64	1654.55	1653.76
261.803009	1647.04	1648.59	1653.87	1660.3	1642.12	1664.67	1653.29	1658.91	1668.86	1672.09	1678.58	1677.23	1675.27	1660.85	1637.13	1643.99	1652.21	1652.48	1659.82	1645.72	1658.89	1662.81	1666.8	1663.88	1653.23	1669.7	1671.89	1674.4	1685.83	1647.41	1652.97	1646.01	1653.43	1663.74	1671.01	1673.78	1665.09	1672.83	1655.53	1668.67	1662.61	1682.28	1647.98	1659.26	1631.46	1651.68	1652.71	1653.46	1653.17
262.298004	1646.96	1647.7	1654.11	1660.39	1642.69	1663.64	1651.36	1659.59	1663.61	1671.98	1678.85	1678.86	1674.36	1661.95	1636.93	1643.44	1654.19	1650.89	1658.27	1646.74	1656.58	1662.96	1667.76	1664.11	1654.03	1669.81	1668.19	1673.6	1685.45	1646.02	1654.3	1644.86	1652.28	1666.31	1671.11	1672.5	1665.27	1673.71	1658.72	1670.68	1664.3	1681.32	1648.81	1659.38	1626.81	1654.74	1656.4	1652.89	1653.31
262.794006	1647.45	1647.14	1654.63	1659.1	1643.49	1660.82	1651.44	1660.92	1665.66	1672.57	1677.49	1677.56	1673.82	1659.3	1637.29	1643.64	1654.41	1650.61	1659.78	1645.95	1657.64	1663.18	1665.88	1661.57	1652.95	1667.6	1666.93	1675.66	1688.4	1646.63	1654.23	1644.62	1652.68	1662.98	1671.75	1674.07	1665.65	1671.65	1657.32	1670.3	1661.69	1680.26	1647.5	1661.3	1628.56	1652.92	1656.04	1654.93	1651.8
263.289001	1646.63	1648.68	1651.33	1660.95	1641.43	1661.72	1655.18	1658.38	1665.74	1675.15	1680.24	1677.15	1675.51	1662.03	1637.28	1645.72	1654.46	1652.83	1660.09	1646.91	1657.69	1662.49	1667.3	1665.24	1652.79	1669.72	1667.41	1673.8	1683.64	1645.56	1652.97	1645.48	1651.56	1665.75	1672.37	1672.2	1664.42	1673.32	1655.72	1669.98	1662.15	1681.1	1650.03	1662.03	1630.84	1655.69	1654.9	1653.63	1650.44
263.783997	1647.03	1649.28	1652.77	1661.79	1643.13	1662.51	1650.3	1656.85	1665.98	1671.06	1678.05	1675.9	1672.99	1660.51	1636.47	1642.05	1651.77	1650.77	1659.6	1646.25	1656.7	1662.15	1666.87	1663.85	1654.08	1669.21	1668.1	1675.32	1683.19	1646.98	1652.89	1643.65	1649.51	1665.52	1672.09	1671.96	1665.24	1673.93	1656.58	1670.66	1663.29	1680	1649.18	1657.84	1630.05	1653.53	1655.39	1652.93	1651.65
264.278992	1646.16	1649.3	1654.57	1658.86	1642	1660.55	1652.03	1658.89	1665.86	1671.13	1678.32	1678.3	1677.29	1659.82	1637.09	1641.97	1650.13	1652.76	1658.86	1646.57	1658.26	1660.96	1667.15	1663.48	1651.71	1667.66	1668.99	1674.83	1685.05	1644.82	1651.97	1645.78	1652.01	1663.75	1670.07	1672.6	1667.55	1672.45	1656.44	1671.99	1662.54	1681.86	1647.59	1662.65	1627.91	1651.08	1656.16	1653.6	1653.36
264.774994	1646.76	1650.96	1652.99	1662	1643.41	1660.65	1652.5	1657.74	1667.85	1669.98	1679.71	1675.57	1673.88	1660.41	1639.69	1640.98	1650.74	1650.59	1658.12	1645.65	1656.73	1662.31	1669.64	1663.25	1651.61	1665.12	1666.29	1669.69	1685.73	1646.45	1653.32	1647.67	1652.38	1662.12	1673.2	1673.14	1663.91	1675.47	1655.34	1671.96	1663.34	1681.27	1646.45	1659.35	1629.26	1650.95	1654.98	1653.75	1653.34
265.269989	1646.77	1648.86	1654.19	1662.36	1642.14	1662.15	1651.11	1657.98	1666.47	1671.93	1677.51	1674.31	1672.55	1657.77	1639.34	1645.38	1652.28	1651.03	1658.69	1645.19	1658.54	1662.99	1666.37	1663.94	1651.71	1668.21	1669.57	1674	1685.69	1644.07	1652.84	1646.02	1649.61	1664.05	1670.98	1672.22	1665.46	1674.78	1657.3	1669.92	1663.42	1678.95	1647.99	1660.54	1628.09	1652.38	1653.24	1653.95	1652.77
265.765015	1646.73	1648.81	1652.67	1657.56	1640.22	1660.53	1652.1	1658.04	1666.07	1670.4	1677.85	1676.63	1672.5	1658.09	1637.6	1642.95	1652.34	1650.88	1657.83	1644.05	1656.22	1662.1	1667.68	1663.26	1651.18	1664.87	1667.08	1674.46	1686.15	1645.18	1652.79	1646.09	1651.07	1663.91	1673.2	1669.63	1666.49	1674.37	1656.35	1669.59	1660.13	1683.52	1646.92	1658.67	1627.74	1654.59	1654.74	1653.16	1650.52
266.260010	1648.73	1649.16	1654.38	1660	1640.95	1660.89	1651.19	1659.76	1666.41	1673.67	1678.23	1679	1673.2	1659.07	1638.71	1643.06	1653.04	1650	1657.61	1645.36	1658.32	1660.95	1666.05	1663.75	1650.94	1667.17	1668.22	1674.62	1688.16	1647.43	1651.91	1644.26	1651.42	1664.56	1672.24	1672.5	1665.51	1673.6	1654.84	1669.5	1663.62	1681.1	1648.06	1658.58	1629.26	1653.07	1655.75	1653.92	1653.77
266.755005	1646.27	1648.23	1656.22	1663.16	1642.26	1662.04	1653.36	1658.97	1670.03	1675.19	1681.84	1677.49	1673.49	1659.12	1638.74	1643.74	1651.02	1652.93	1656.86	1647.25	1657.35	1663.48	1666.09	1663.75	1654.27	1667.63	1669.61	1674.71	1687.36	1645.41	1653.15	1646.15	1652.84	1664.51	1670.39	1672.55	1665.92	1675.13	1656.25	1672.02	1663.33	1681.7	1648.75	1659.68	1629.15	1654.3	1653.63	1652.45	1650.37
267.251007	1647.3	1649.67	1652.76	1660.81	1643.48	1660.87	1652.96	1658.79	1665.1	1672.32	1680.63	1674.99	1675.3	1660.68	1640.17	1646.28	1652.61	1652.49	1659.27	1647.07	1661.19	1663.71	1666.78	1665.14	1652.91	1667.67	1668.39	1674.39	1686.54	1646.59	1652.49	1645.18	1649.94	1663.71	1674.38	1673.36	1665.96	1677.03	1657.87	1671.09	1664.35	1684.07	1649.57	1658.41	1626.27	1650.87	1657	1654.48	1651.79
267.746002	1646.25	1649.16	1653.94	1661.13	1642.73	1664.36	1651.93	1658	1667.61	1674.18	1680.26	1675.84	1673.33	1661.47	1635.11	1642.91	1652.79	1651.36	1659.98	1647.68	1658.04	1663.96	1667.01	1663.2	1653.77	1669.21	1668.86	1673.04	1684.94	1645.4	1652.82	1647.81	1652.48	1665.6	1671.73	1673.3	1664.86	1675.18	1658.86	1672.54	1663.35	1678.97	1648.1	1660.75	1628.05	1654.14	1655.31	1654.42	1651.49
268.240997	1646.37	1648.53	1654.56	1660.01	1642.19	1660	1650	1661.95	1667.26	1672.14	1679.3	1677.75	1674.29	1661.35	1637.04	1643.88	1651.7	1651.54	1657.13	1646.83	1661.68	1662.14	1667.17	1664.56	1654.08	1666	1667.5	1672.03	1687.87	1646.12	1653.03	1645.82	1650.72	1663.55	1671.87	1672.21	1665.96	1673.98	1657.93	1670.97	1662.82	1679.79	1647.6	1659.98	1628.86	1650.69	1656.85	1653.53	1653.28
268.735992	1645.44	1649.76	1654.36	1660.77	1640.98	1662.93	1651.63	1659.09	1667.07	1670.66	1677.77	1677.07	1672.9	1659.26	1635.51	1642.65	1653.28	1652.12	1660.64	1646.53	1660.78	1664.37	1669.44	1665.83	1652.34	1670.97	1671.04	1675.7	1686.23	1646.66	1653.49	1644.88	1654.04	1665.42	1670.42	1672.13	1666.81	1672.44	1657.3	1670.58	1661.98	1679.67	1648.33	1658.04	1627.11	1653.9	1655.02	1652.04	1653.31
269.230988	1646.25	1648.89	1652.62	1658.91	1641.15	1660.96	1651.62	1657.9	1665.77	1668.65	1677.31	1676.72	1671.76	1659.37	1634.32	1642.86	1654	1651.75	1659.74	1645.26	1656.94	1664.9	1666.17	1662.96	1650.64	1667.55	1669.65	1674.16	1684.38	1646.27	1653.92	1645.94	1653.15	1664.73	1671.08	1672.51	1664.81	1673.32	1656.77	1668.71	1661.81	1681.28	1647.16	1659.38	1629.25	1654.12	1653.12	1651.69	1652.92
269.726990	1646.48	1646.68	1653.81	1659.9	1640.5	1660.35	1651.34	1660.83	1666.79	1672.52	1676.26	1676.31	1673.44	1660	1636.93	1644.01	1655.8	1652.16	1658.07	1646.39	1659.71	1664.1	1666.42	1663.11	1651.41	1668.81	1668.41	1675.58	1683.4	1647.54	1657.75	1645.67	1652.72	1665.76	1671.14	1671.62	1664.59	1674.26	1656.53	1669.14	1661.84	1681.96	1648.76	1659.04	1627.88	1654.88	1654.56	1655.83	1653.57
270.221985	1647.49	1648.21	1655.46	1663.93	1643.98	1663.65	1653.66	1659.51	1666.66	1670.08	1676.87	1676.56	1673.88	1661.58	1638.66	1645.6	1658.06	1653.12	1660.56	1644.06	1659.6	1666.33	1668.22	1667.15	1652.49	1668.51	1673.62	1673.4	1686.84	1650.51	1660.28	1645.43	1652.87	1663.11	1672.08	1672.15	1667.85	1675.79	1657.6	1671.45	1660.76	1680.38	1648.81	1660.18	1626.97	1656.41	1655.21	1654.1	1653.22
270.717010	1647.56	1647.04	1654.93	1661.74	1645.22	1664.11	1658.78	1661.21	1667.88	1673	1677.41	1678.51	1677	1658.13	1638.17	1642.98	1660.79	1651.87	1658.07	1645.15	1657.15	1664.63	1667.22	1662.87	1651.95	1668.34	1670.24	1672.99	1682.99	1654.93	1665.88	1646.25	1655.18	1664.15	1671.34	1673.45	1667.38	1676.17	1654.63	1669.72	1662.7	1681.37	1648.37	1658.08	1628.8	1660.08	1657.5	1656.11	1654.18
271.212006	1647.54	1651.52	1653.84	1660.35	1649.9	1668.33	1665.27	1661.66	1670.06	1673.98	1678	1678.8	1675.73	1661.24	1641.21	1648.29	1667.89	1657.94	1666.83	1650.43	1662.84	1669.17	1669.65	1667.6	1653.71	1672.45	1671.55	1675.43	1687.32	1659.82	1675.39	1649.89	1662.44	1672.68	1674.74	1673.97	1670.02	1675.69	1657.5	1672.86	1664.25	1681.17	1655.74	1661.53	1633	1667.54	1667.55	1665.42	1660.28
271.707001	1650.85	1651.78	1659.96	1667.29	1662.29	1687	1676.58	1671.96	1678.85	1688.66	1695.72	1684.24	1685.73	1663.65	1645.75	1654.93	1679.85	1672.49	1679.28	1652.38	1681	1683.39	1694.32	1685.58	1655.77	1685.98	1685.88	1682.07	1695.35	1667.88	1686.66	1656.38	1676.05	1695.57	1688.46	1692.33	1690.32	1686.89	1660.58	1692.68	1667.85	1694.33	1666.41	1664.92	1637.3	1685.23	1686.55	1680.92	1674.13
272.203003	1661	1663.52	1677.54	1686.46	1672.74	1710.01	1686.76	1691.48	1696.85	1717.11	1720.33	1714.39	1709.25	1678.67	1649.17	1661.57	1693.28	1687.64	1695.2	1661.51	1695.95	1700.2	1713.13	1705.34	1669.9	1706.19	1712.92	1710.04	1734.14	1678.36	1696.62	1663.3	1688.72	1720.67	1713.24	1719.67	1713.54	1713.13	1676.96	1720.8	1686.67	1721.68	1678.84	1682.24	1644.96	1697.97	1702.07	1698.9	1691.07
272.697998	1665.29	1673.87	1689.18	1695.37	1684.09	1730.94	1690.26	1707.75	1712.68	1731.96	1736.45	1736.33	1726.88	1689.71	1654.86	1669.56	1696.87	1691.59	1707.87	1666.33	1709.31	1713.63	1728.72	1720.72	1678.43	1724.53	1730.66	1728.63	1762.42	1681.02	1706.57	1668.11	1694.81	1734.26	1734.99	1742.51	1734.8	1737.65	1687.29	1739.92	1699.14	1743.54	1689.16	1692.62	1649.31	1707.88	1717.38	1712.4	1699.71
273.192993	1672.38	1681.91	1697.45	1710.05	1689.14	1745.09	1699.83	1714.11	1723.17	1746.73	1752.41	1747.21	1740.2	1697.96	1660.73	1673.26	1702.57	1702.45	1719.29	1670.53	1719.5	1723.49	1743.08	1732.49	1684.42	1740.59	1747.48	1745.99	1776.1	1685.74	1709.42	1672.2	1699.17	1745.71	1750.16	1755.64	1746.09	1754.66	1697.84	1759.65	1712.87	1756.28	1696.41	1702.34	1653.07	1718.69	1723.96	1726.33	1705.87
273.687988	1678.29	1686.12	1706.41	1713.14	1696.97	1754.06	1703.09	1726.27	1733.87	1755.06	1763.07	1764.31	1756.55	1705.26	1660.18	1675.95	1710.42	1704.36	1728.24	1674.93	1727.68	1734.52	1756.81	1744.44	1690.46	1750.36	1759.82	1762.08	1797.57	1688.56	1715.79	1674.16	1705.91	1758.67	1763.11	1768.32	1761.97	1766.66	1705.43	1773.29	1721.77	1767.85	1703.04	1712.56	1656.91	1725.1	1736.84	1737.45	1714.11
274.183990	1682.61	1688.68	1713.12	1724.19	1705.03	1768.51	1710.59	1731.57	1740.21	1766.67	1776.3	1776.62	1761.72	1711.95	1665.54	1680.52	1713.5	1713.27	1736.1	1674.06	1740.24	1745.31	1771.84	1753.38	1694.68	1762.81	1774.77	1771.18	1812.71	1692.45	1723.38	1678.27	1712.42	1771.98	1771.71	1782.57	1771.91	1775.95	1711.23	1787	1728.23	1785.8	1710.63	1721.09	1658.17	1732.26	1746.07	1745.98	1721.54
274.678986	1685.3	1693.07	1724.26	1729.71	1711.57	1777.07	1712.53	1741.98	1748.55	1781.88	1789.01	1792.23	1773.73	1720.86	1670.43	1687.73	1719.43	1722.26	1744.25	1680.09	1752.31	1755.79	1781.86	1763.84	1700.85	1776.11	1783.73	1785.45	1827.32	1699.4	1728.47	1685.08	1720.02	1781.8	1783.26	1791.5	1783.76	1792.5	1716.85	1798.85	1738.36	1798.07	1716.84	1729.11	1660.66	1740.37	1753.07	1754.68	1727.06
275.174011	1693.74	1700.63	1728.03	1737.9	1718.72	1783.71	1715.53	1750.24	1754.2	1789.1	1805.44	1802.15	1783.62	1727.75	1673.65	1692.36	1725.1	1723.52	1754.31	1683.12	1756.77	1761.2	1791.22	1771.06	1707.62	1783.17	1792.43	1795.94	1839.17	1699.62	1732.7	1685.39	1726.3	1789.71	1794.9	1801.93	1792.02	1801.23	1725	1804.66	1750.28	1810.47	1724.7	1735.75	1665.41	1744.49	1762.25	1768.79	1735.18
275.669006	1694.04	1705.19	1733.67	1741.14	1721.85	1794.82	1721.45	1753.26	1759.66	1796.19	1814.86	1808.99	1791.6	1731.03	1672.76	1692.32	1728.55	1730.75	1759.42	1686.77	1765.21	1767.73	1796.47	1779.97	1709.11	1786.49	1798.56	1804.09	1844.4	1703.88	1735.16	1690.22	1728.94	1800.83	1800.76	1812.37	1802.86	1812.85	1726.98	1819	1753.12	1814.11	1728.55	1738.16	1668.31	1753.11	1769.09	1775.33	1740.64
276.164001	1701.34	1710.18	1738.69	1748.14	1727.77	1799.3	1724.15	1759.76	1770.55	1807.31	1823.33	1815.93	1799.09	1737.62	1681.52	1698.59	1732.29	1733.21	1766.21	1688.19	1771.76	1774.02	1807.76	1784.67	1711.87	1795.18	1806.03	1813.3	1856.44	1709	1739.78	1693.03	1734.31	1808.87	1814.01	1819.15	1811.93	1824.41	1731.49	1828.82	1761.12	1827.4	1736.69	1745.41	1672.92	1758.69	1777.24	1782.61	1745.92
276.660004	1702.91	1711.72	1745.33	1750.72	1732.81	1808.98	1728.52	1765.59	1775.2	1812.67	1833.56	1825.34	1805.14	1742.15	1681.08	1699.87	1732.93	1738.61	1772.29	1689.69	1777.31	1781.04	1813.03	1793.61	1716.8	1803.04	1810.15	1819.06	1859.14	1709.59	1743.34	1692.58	1739.25	1815.27	1818.91	1828.26	1817.3	1832.05	1737.14	1836.52	1765.1	1833.45	1739.56	1752.91	1673.25	1762.04	1782	1788.42	1750.52
277.154999	1703.72	1714.14	1745.47	1755.13	1738.84	1812.67	1728.22	1771.17	1776.72	1817.77	1839.33	1825.82	1808.41	1744.57	1682.05	1703.48	1739.49	1740.32	1778.16	1691.25	1779.66	1786.57	1818.28	1800.61	1720.34	1805.9	1819.53	1825.29	1866.47	1710.02	1744.3	1698.53	1743.31	1821.67	1825.24	1835.6	1826.86	1836.28	1740.32	1843.93	1767.45	1835.63	1744.91	1755.45	1676.8	1767.81	1789.05	1792.95	1753.06
277.649994	1705.88	1715.39	1752.32	1759.83	1739.15	1819.78	1735.38	1778.52	1783.15	1827.15	1849.5	1832.47	1813.42	1750.36	1684.74	1704.29	1739.95	1743	1781.41	1696.88	1785.68	1791.43	1825.36	1807.36	1720.39	1813.47	1827.65	1831.49	1874.68	1714.76	1748.23	1699.69	1747.73	1829.83	1831	1844.79	1828.74	1842.45	1747.41	1851.84	1774.83	1843.25	1747.18	1761.41	1678.16	1772.13	1791.78	1802.14	1758.85
278.144989	1712.14	1720.35	1755.48	1761.56	1740.14	1825.59	1733.83	1781.97	1789.77	1832.79	1853.8	1843.4	1823.59	1757.23	1687.89	1706.69	1740.46	1744.46	1788.71	1698.77	1792.03	1791.33	1831.06	1813.14	1727.35	1814.13	1826.82	1840.63	1879.82	1717.17	1750.52	1699.14	1750.05	1832.63	1838.34	1849.1	1837.23	1852.92	1752.79	1858.98	1779.89	1849.47	1751.04	1768.83	1679.86	1775.34	1795.64	1802.02	1759.49
278.640015	1714.77	1718.92	1754.13	1769.05	1747.05	1830.74	1738.36	1788.65	1797.21	1836.26	1861.99	1844.46	1824.03	1759.02	1691.61	1710.31	1743.25	1749.21	1792.61	1699.75	1798.64	1802.39	1836.91	1816.6	1728.63	1819.71	1831.73	1841.93	1883.76	1718.3	1750.54	1699.57	1751.06	1839.18	1842.42	1851.35	1839.88	1853.02	1755.49	1864.14	1780.39	1858.1	1753.64	1770.73	1683.09	1776.53	1801.26	1806.12	1764.65
279.135986	1714.84	1724.29	1759.44	1770.73	1747.77	1833.08	1741.24	1789.59	1796.98	1844.48	1869.85	1848.19	1829.07	1760.75	1689.63	1712.74	1744.25	1751.15	1797.63	1701.92	1800.5	1806.33	1844.09	1822.41	1731.23	1826.18	1838.5	1849.28	1892.52	1719.03	1755.05	1702.89	1756.1	1845.61	1848.76	1860.93	1848.02	1863.32	1761.29	1866.14	1790.55	1863.09	1761.41	1777.76	1682.23	1781.21	1804.02	1810.91	1767.93
279.631012	1716.08	1728.03	1759.49	1772.65	1751.51	1839.72	1741.98	1792.07	1801.52	1844.16	1868.9	1855.99	1832.88	1765.95	1691.1	1716.2	1745.77	1752.4	1799.95	1700.92	1800.88	1808.44	1842.71	1825.32	1731.59	1823.83	1837.12	1849.23	1894.98	1717.33	1755.2	1705.28	1758.91	1847.92	1849.85	1861.64	1850.48	1865.49	1759.53	1870.36	1787.24	1864.92	1761.82	1777.64	1685.57	1784.75	1806.7	1813.41	1771.19
280.126007	1720.15	1725.26	1764.28	1775.28	1754.55	1838.52	1741.39	1798.21	1806.48	1849.93	1879.04	1858.56	1835.12	1767.42	1693.68	1714.42	1746.44	1753.08	1798.25	1701.52	1803.69	1814.04	1848.33	1826.51	1734.95	1831.22	1842.89	1852.91	1905.71	1720.66	1756.01	1706.49	1756.3	1851.87	1857.68	1869.14	1849.21	1869.03	1762.82	1875.7	1790.37	1870.89	1763.83	1783.12	1688.12	1789.67	1812.88	1819.12	1773.44
280.621002	1720.62	1727.28	1763.7	1781.32	1758.68	1845.58	1744.93	1800.69	1808.87	1850.47	1880.04	1859.29	1842.57	1766.74	1696.42	1717.84	1748.76	1756.12	1804.33	1702.97	1809.38	1812.33	1854.87	1832.81	1733.41	1832.34	1848.31	1853.68	1898.27	1723.9	1755.99	1704.42	1758.18	1851.06	1860.3	1873.1	1854.42	1868.61	1762.34	1880.37	1793.71	1874.39	1765.96	1781.72	1687.89	1790.04	1810.43	1819.52	1775.57
281.115997	1718.53	1733.15	1763.3	1782.26	1759.9	1849.51	1746.32	1803.67	1809.81	1855.75	1885.41	1863.77	1841.92	1766.73	1693.87	1717.44	1750.35	1753.55	1806.35	1702.59	1812.4	1815.7	1853.61	1833.4	1735.42	1832.21	1846.63	1857.2	1899.55	1720.82	1762.42	1705.77	1761.36	1856.98	1861.97	1874.27	1858.93	1873	1764.98	1889.38	1794.36	1877.59	1767.3	1782.86	1693.11	1787.93	1815.44	1818.65	1779.43
281.612000	1718.63	1728.51	1767.44	1785.05	1761.63	1852.67	1746.66	1804.39	1813.42	1857.58	1891.87	1861.53	1843.73	1769.42	1695.21	1720.96	1756.05	1757.56	1807.13	1706.3	1813.44	1818.55	1857.39	1836.58	1739.64	1836.87	1850.92	1858.36	1898.8	1722.52	1761.15	1709.23	1761.44	1859.75	1867.11	1877.3	1859.82	1875.62	1767.3	1889.09	1796.98	1877.11	1774.18	1784.82	1694.88	1793.55	1818.54	1824.59	1776.72
282.106995	1723.34	1732.53	1771.64	1787.53	1763.72	1854.12	1748.18	1807.66	1820.38	1863.25	1896.55	1869.25	1851.39	1771.06	1696.7	1719.87	1754.13	1759.55	1810.98	1707.71	1814.92	1824.9	1858.16	1838.05	1741.38	1839.58	1854	1861.08	1905.72	1725.03	1761.68	1707.04	1766.31	1858.1	1877.26	1883.87	1864.25	1883.71	1769.93	1891.89	1797.17	1884.03	1774.63	1788.44	1693.51	1795.21	1821.24	1826.82	1783.22
282.601990	1723.25	1737.07	1775.15	1790.62	1769.08	1854.37	1747.99	1809.3	1820.04	1866.06	1894.67	1873.89	1849.72	1775.28	1699.38	1722.61	1754.42	1763.05	1811.37	1706.26	1820.84	1824.38	1860.04	1838.23	1740.25	1844.19	1855.17	1865.5	1909.53	1725.22	1761.07	1711.53	1765.77	1858.84	1879.17	1887.9	1869.52	1887.25	1772.41	1899.82	1801.93	1888.29	1776.69	1790.63	1694.33	1796.28	1823.32	1832.95	1781.27
283.096985	1727.33	1739.77	1776.82	1799.46	1769.73	1858.97	1748.25	1811.15	1825.91	1870.15	1892.87	1878.49	1853.89	1779.2	1699.33	1725.65	1752.49	1759.21	1812.74	1712.61	1821.14	1824.94	1865.25	1845.25	1745.05	1845.74	1857.22	1869.86	1921.71	1724.01	1762.87	1710.2	1764.08	1864.16	1881.38	1892.18	1870.81	1889.34	1774.35	1906.88	1809.02	1894.35	1775.79	1793.39	1698.69	1800.51	1823.62	1834.98	1780.83
283.592010	1727.71	1741.42	1774.1	1799.7	1767.65	1862.54	1749.1	1813.55	1828.18	1870.77	1901.34	1879.41	1858.63	1778.77	1699.34	1726.69	1756.59	1761.56	1815.86	1708.78	1818.99	1829.39	1864.78	1843.89	1745.6	1848.91	1861.24	1874.2	1925.59	1727.88	1761.92	1711.43	1767.08	1860.41	1883.05	1893.51	1872.61	1894.94	1773.84	1908.32	1807.94	1896.84	1776.82	1797.57	1696.98	1799.56	1822.61	1834.27	1782.16
284.088013	1728.74	1740.48	1778.54	1797.46	1771.19	1857.87	1750.09	1817.32	1829.61	1871.76	1902.01	1884.07	1864.73	1782.46	1704	1728.14	1756.02	1765.45	1818.68	1711.84	1825.3	1830.96	1869.79	1847.42	1745.92	1851.99	1860.99	1877.79	1927.42	1726.73	1767.01	1713.4	1770.55	1862.96	1888.97	1896.39	1876.98	1894.74	1775.46	1915.97	1809.98	1896.53	1780.44	1797.16	1700.2	1795.75	1824.57	1831.27	1784.01
284.583008	1729.73	1744.37	1783.19	1802.08	1776.23	1866.51	1750.32	1819.55	1833.28	1879.48	1906.6	1890.61	1872.14	1784.06	1701.99	1729	1759.95	1767.21	1818.76	1715.16	1826.74	1833.03	1871.35	1850.41	1750.76	1854.6	1863.33	1881.97	1936.8	1725.38	1766.3	1713.11	1770.81	1865.14	1896.66	1902.21	1878.73	1905.29	1779.53	1914.78	1815.38	1904.78	1781.99	1801.16	1701.78	1799.16	1826.84	1837.43	1784.12
285.078003	1733.9	1749.06	1786.56	1809.52	1775.18	1867.56	1753.77	1820.06	1836.68	1882.33	1910.36	1892.56	1873.43	1786.39	1705.06	1730.03	1758.15	1766.82	1817.93	1714.89	1825.18	1833.22	1869.68	1853.28	1753.44	1857.02	1863.29	1882.8	1936.27	1730.82	1769.67	1712.11	1770.5	1870.33	1898.39	1900.25	1884.63	1908.46	1783.53	1916.83	1818.23	1910.83	1781.71	1801.5	1701.18	1802.16	1831.78	1838.07	1787.83
285.572998	1734.11	1751.73	1788.6	1810.1	1779.55	1871.53	1755.24	1823.18	1844.07	1883.5	1915.62	1897.8	1877.19	1791.03	1706.15	1729.21	1760.87	1768.25	1822.74	1714.44	1829.69	1836.74	1877.39	1854.57	1756.41	1860.3	1871.47	1887.83	1941.36	1728.67	1770.03	1715.91	1774.13	1873.39	1901.06	1905.51	1885.16	1910.12	1788.19	1924.11	1821.45	1909.08	1786.79	1804.57	1702.01	1801.19	1833.65	1842.25	1788.75
286.067993	1733.59	1751.49	1785	1810.02	1784.53	1874.28	1755.5	1823.22	1843.67	1881.76	1915.04	1901.05	1878.39	1790.89	1709.86	1733.33	1762.31	1772.68	1821.24	1716.32	1831.49	1838.96	1878.92	1859.45	1754.41	1865.36	1874.69	1888.54	1940.52	1729.73	1768.87	1716.83	1771.72	1875.39	1901.83	1905.35	1888.63	1911.32	1786.98	1929.29	1823.7	1915.44	1788.79	1806.3	1705.77	1802	1832.18	1842.84	1791.86
286.563995	1736.33	1750.54	1787.05	1811.41	1783.49	1876.2	1755.88	1826.66	1845.7	1883.88	1916.44	1900.46	1879.85	1793.83	1709.74	1734.94	1762.26	1766.74	1820.28	1719.12	1835.29	1837.75	1878.74	1859.68	1755.76	1862.59	1874.83	1891.23	1949.3	1729.45	1771.64	1716.22	1771.1	1874.44	1901.91	1908.42	1891.44	1915.32	1787.09	1930	1826.95	1917.76	1787.89	1807.23	1708.34	1803.92	1833.1	1842.51	1789.61
287.058990	1738.29	1754.58	1791.89	1818.91	1784.85	1871.95	1758.38	1831.62	1844.73	1888.67	1921.88	1905.54	1887.62	1795.03	1711.2	1735.39	1760.89	1771.02	1825.51	1721.04	1835.81	1840.78	1880.05	1859.7	1759.42	1866.85	1877.99	1901.27	1950.42	1730.88	1771.35	1720.49	1772.92	1879.05	1904.98	1907.42	1890.42	1918.56	1790.66	1942.94	1827.32	1915.68	1794.16	1807.82	1706.37	1805.37	1833.43	1841.52	1793.82
287.553986	1737.77	1753.1	1796.87	1820.95	1785.64	1874.96	1759.49	1832.26	1849.79	1886.25	1921.38	1906.5	1886.43	1797.45	1710.41	1737.44	1763.61	1771.84	1822.61	1719.07	1836	1840.84	1881.04	1859.41	1763.16	1865.5	1875.12	1897.97	1954.26	1731.92	1772.34	1719.11	1774.47	1876.34	1910.87	1915	1889.35	1922.1	1793.55	1939.34	1826.16	1924.08	1788.94	1813.88	1708.19	1805.55	1834.5	1846.56	1790.17
288.049011	1737.88	1754.55	1793.04	1820	1788.09	1877.99	1761.29	1831.1	1852.01	1891.54	1926.08	1911.07	1890.74	1792.73	1709.69	1737.75	1759.41	1771.82	1824.91	1721.41	1836.38	1841.39	1883.75	1863.2	1761.07	1867.42	1874.62	1897.56	1952.91	1729.4	1772.37	1719.7	1774.57	1877.49	1906.54	1912.66	1892.84	1920.48	1791.28	1940.82	1828.23	1923.1	1789.03	1813.37	1705.6	1811.76	1835.32	1851.94	1794.81
288.544006	1737.71	1754.12	1795.46	1821.12	1788.45	1878.12	1761.8	1830.95	1851.06	1893.64	1928.13	1909.66	1894	1795.1	1712.81	1739.69	1764.11	1774.14	1828.33	1720.81	1838.06	1842.39	1881.29	1862.52	1762.57	1869.55	1877.11	1895.21	1957.04	1732.23	1776.29	1718.43	1777.5	1879.07	1911.13	1915.56	1897	1924.02	1795.35	1944.21	1828.73	1923.93	1792.43	1814.51	1712.88	1812.25	1837.15	1850.93	1793.71
289.040009	1738.07	1753.77	1794.94	1816.45	1787.01	1880.32	1762.49	1833.29	1849.05	1889.56	1925.39	1910.17	1891.95	1795.1	1712.13	1737.31	1766.53	1771.65	1828.53	1721.7	1839.11	1844.27	1886.31	1867.11	1764.47	1871.49	1885.8	1902.11	1955.48	1732.69	1776.04	1721.46	1778.18	1879.49	1911.05	1914.31	1901.49	1925.78	1794.76	1943.8	1828.47	1924.55	1793.93	1812.24	1710.38	1808.39	1837.99	1848.79	1796.94
289.535004	1739.25	1755.26	1799.97	1819.64	1794.14	1882.27	1762.24	1832.68	1851.53	1895.36	1924.93	1916.02	1892.86	1799.4	1708.54	1737.12	1764.14	1772.68	1823.67	1726.37	1837.85	1844.52	1883.67	1864	1761.09	1871.87	1879.28	1899.61	1957.98	1731.12	1773.97	1718.85	1777.36	1882.65	1913.22	1915.1	1898.24	1924.17	1794.88	1946.15	1833.3	1929.55	1792.55	1815.57	1713.22	1810.36	1838.89	1853.14	1799.16
290.029999	1739	1757.55	1796.41	1826.68	1793	1879.77	1761.11	1838.92	1852.77	1895.99	1936.12	1917.49	1901.24	1799.3	1711.75	1737.46	1764.27	1771.75	1829.26	1723.85	1841.55	1845.64	1882.89	1868.67	1762.8	1877.21	1881.09	1904.49	1960.92	1734.23	1774.76	1718.41	1776.2	1883.84	1916.04	1921	1902.9	1925.81	1797.36	1957.43	1831.66	1931.77	1793.26	1816.01	1710.9	1811.59	1843.17	1852.87	1793.89
290.524994	1743.73	1758.32	1801.79	1824.57	1793.09	1888.09	1764.38	1838.12	1854.1	1901.16	1937.11	1920.41	1903.97	1802.57	1716.02	1741.25	1765.74	1776.16	1832.92	1723.62	1844.09	1845.13	1886.16	1869.81	1765.22	1877.02	1884.13	1905.34	1965.08	1735.18	1775.79	1719.83	1779.69	1882.55	1919.42	1922.59	1902.75	1926.78	1801.86	1958.93	1831.93	1934.52	1793.27	1815.11	1714.06	1814.99	1841.53	1854.4	1799.01
291.020996	1742.04	1759.31	1802.15	1827.22	1796.41	1887.06	1761.86	1835.14	1856.52	1897.22	1933.05	1919.14	1910.32	1800.71	1711.84	1739.72	1767.32	1777.18	1830.46	1722.78	1845.97	1849.02	1891.73	1870.75	1762.69	1878.07	1887.91	1905.06	1962.48	1732.49	1776.59	1722.07	1777.83	1883.7	1921.24	1919.78	1907.1	1933.17	1798.8	1950.57	1830.43	1937.44	1790.82	1816.69	1715.17	1812.93	1840.09	1852.4	1798.45
291.515991	1742.72	1761.62	1803.01	1827.81	1794.2	1890.84	1764.02	1840.68	1858.85	1899.42	1940.31	1924.92	1908.21	1804.97	1712.83	1741.49	1765.01	1776.42	1830.13	1727.76	1847.37	1848.54	1889.04	1870.78	1767.67	1876.82	1884.52	1910.83	1970.26	1735.2	1774.73	1722.67	1779.5	1883.63	1923.4	1922.63	1907.53	1932.89	1797.72	1954.43	1834.27	1941.44	1794.74	1819.92	1714.55	1812.57	1839.78	1854.02	1798.95
292.010986	1743.04	1761.18	1805.91	1832.75	1794.1	1884.34	1763.93	1837.91	1856.29	1896.89	1938.56	1926.91	1913.2	1803.65	1713.79	1740.83	1767	1778.11	1833.44	1727.68	1844.31	1850.51	1890.64	1870.8	1769.25	1878.72	1886.89	1913	1970.69	1735.98	1775.68	1722.75	1779.89	1885.75	1921.97	1923.04	1905.23	1935.23	1804.21	1960.09	1836.17	1943	1789.72	1818.23	1714.2	1814.5	1842.25	1855.1	1799.6
292.506012	1744.01	1762.99	1802.6	1828.24	1793.6	1891.35	1765.92	1842.12	1862.38	1901.44	1945.89	1929.35	1914.35	1802.94	1713.24	1740.49	1767.32	1776.4	1834.04	1727.2	1848.63	1850.92	1893.61	1874.79	1767.91	1880.54	1891.58	1912.71	1972.9	1732.79	1775.35	1722.08	1779.82	1886.62	1925.56	1924.24	1914.05	1938.88	1800.72	1957.57	1836.9	1947.17	1796.65	1822.99	1717.94	1813.62	1841.82	1857.19	1799.57
293.001007	1745.86	1760.26	1802.13	1830.09	1790.43	1891.07	1765.66	1839.31	1861.43	1901.33	1945.52	1926.49	1910.3	1805.38	1717.72	1741.51	1765.55	1780.27	1834.83	1728.52	1850.87	1853.29	1894.15	1877.02	1767.44	1880.17	1887.27	1912.04	1974.86	1737.45	1777.75	1723.77	1777.14	1886.46	1928.44	1927.74	1911.53	1941.5	1803.46	1963.5	1838.24	1946.15	1796.3	1821.83	1714.15	1816.27	1844.45	1860.39	1798.75
293.497009	1742.92	1760.55	1801.31	1830.8	1793.93	1888.27	1759.42	1837.75	1855.41	1902.3	1944.31	1923.38	1917.42	1805.07	1715.19	1740.9	1766.23	1777.07	1832.58	1727.01	1846.87	1854.2	1892.05	1874.64	1765.7	1884.02	1892.9	1915.43	1971.16	1735.96	1774.31	1720.68	1779.28	1885.82	1921.24	1923.11	1912.37	1935.69	1801.27	1963.08	1837.62	1944.71	1795.08	1817.38	1716.09	1814.9	1846.76	1857.42	1798.3
293.992004	1743.29	1762.04	1800.11	1833.82	1793.65	1888.63	1762.72	1839.73	1859.85	1902.42	1947.92	1930.88	1915.7	1807.08	1718.61	1741.67	1766.72	1778.15	1835.98	1727.97	1849.43	1855.7	1891.39	1874.25	1768.08	1886.02	1891.86	1918.8	1975.6	1736.63	1778.7	1722.24	1780.45	1888.58	1924.97	1925.95	1916.64	1941.18	1806.05	1964.09	1839.47	1950.52	1797.08	1821.83	1714.15	1818.02	1846.61	1857.14	1801.4
294.487000	1746.2	1763.63	1805.08	1832.37	1798.62	1887.63	1764.02	1842.22	1861.34	1905.85	1944.06	1928.95	1918.85	1806.2	1715.14	1742.11	1767.03	1778.05	1832.57	1729.5	1849.11	1850.43	1892.33	1875.93	1767.41	1883.65	1893.88	1921.66	1977.38	1735.63	1777.47	1721.71	1781.62	1887.4	1923.79	1929.94	1914.51	1942.49	1805.53	1966.61	1843.01	1952.6	1796.96	1821.38	1715.35	1816.2	1841.25	1856.86	1802.07
294.981995	1747.68	1765.88	1806.95	1833.81	1797.9	1892.52	1765.49	1843.08	1864.97	1903.35	1947.69	1931.18	1923.69	1808.85	1719.1	1742.42	1768.46	1776.65	1835.28	1727.26	1850.89	1855.17	1896.29	1878.89	1768.93	1890.2	1897.56	1919.83	1977.49	1735.59	1776.55	1722.31	1780.46	1888.4	1926.52	1931.09	1917.44	1940.92	1807.57	1964.98	1840.54	1953.71	1796.53	1825.61	1715.34	1816.75	1842.57	1856.33	1802.58
295.476990	1743.94	1765.79	1803.62	1833.05	1798.51	1890.94	1767	1842.93	1864.18	1905.42	1952.41	1934.56	1923.68	1811.45	1716.81	1742.57	1770.78	1777.86	1835.45	1725.79	1847.06	1851.64	1895.74	1880.64	1768.87	1889.09	1898.09	1920.6	1981.91	1735.46	1776.55	1722.04	1779.1	1889.21	1929.41	1927.15	1920.67	1941.62	1803.78	1965.87	1841.73	1957.85	1795.89	1826.39	1714.13	1818.27	1842.07	1858.24	1800.6
295.972992	1745.96	1766.42	1810.61	1833.5	1798.12	1891.78	1766.1	1845.28	1864.82	1905.73	1952.36	1938.83	1926.97	1812.24	1719.61	1743.33	1768.77	1777.73	1835.62	1731.51	1851.88	1856.14	1892.64	1879.6	1770.77	1891.94	1898.45	1926.81	1988.73	1735.6	1776.78	1720.55	1780.95	1891.7	1928.07	1928.29	1918.62	1940.48	1805.7	1972.1	1843.68	1960.27	1798.73	1824.73	1717.13	1817.92	1850.35	1856.2	1804.4
296.467987	1744.87	1764.79	1805.65	1834.14	1795.62	1892.71	1765.85	1846.46	1866.35	1908.81	1954.81	1940.91	1927.58	1811.42	1716.74	1741.2	1768.56	1778.38	1835.13	1732.03	1853.6	1853.33	1897.57	1883.05	1769.28	1891.44	1896.61	1925.32	1986.36	1738.37	1776.95	1726.29	1784.58	1892.6	1933.87	1928.55	1922.07	1947.1	1805.02	1970.87	1847.46	1961.66	1799.34	1827.15	1715.69	1822.84	1844.15	1862.38	1803.78
296.963013	1749.2	1766.22	1806.62	1836.08	1799.94	1890.44	1766.69	1844.98	1864.4	1905.85	1956.7	1941.15	1929.76	1808.76	1717.76	1743.3	1769.7	1778.96	1833.12	1730.31	1852.91	1856.1	1895.51	1879.12	1769.93	1892.19	1897.43	1919.87	1984.98	1737.72	1777.68	1725.84	1785.57	1891.17	1929.51	1932.16	1920.14	1944.93	1804.6	1971.86	1843.68	1960.29	1798.68	1826.65	1718.57	1817.93	1849.43	1861.86	1805.58
297.458008	1747.78	1766.29	1806.44	1834.47	1798.37	1897.29	1765.17	1847.76	1865.18	1907.6	1952.48	1937.02	1926.05	1811.15	1714.77	1740.91	1770.4	1779.22	1831.48	1728.48	1853.93	1854.64	1893.41	1878.24	1771.67	1893.68	1898.7	1923.17	1984.38	1735.29	1775.06	1723.66	1782.08	1890.16	1929.14	1929.13	1920.26	1945.59	1804.95	1969.76	1845.67	1958.46	1797.5	1824.5	1714.74	1818.3	1843.8	1860.11	1800.82
297.953003	1744.88	1764.84	1801.55	1834.31	1800.89	1894.53	1763.89	1847.17	1870.07	1912.55	1950.85	1944.43	1937.11	1809.57	1716.09	1741.29	1769.42	1775.55	1835.91	1726.64	1850.05	1853.87	1894.04	1880.54	1766.64	1892.94	1898.4	1922.34	1985.68	1735.75	1777.62	1728.05	1782.3	1892.47	1933.3	1931.94	1921.71	1946.61	1804.43	1971.91	1844.67	1964.71	1796.08	1829.15	1717.32	1816.71	1847.91	1863.56	1806.45
298.449005	1744.83	1764.17	1802.21	1831.28	1798.32	1892.17	1767.5	1844.88	1862.48	1907.12	1952.96	1941.6	1933.92	1807.94	1716.33	1741.24	1766.87	1779.06	1834.56	1729.95	1852.01	1853.13	1893.44	1881.32	1769.51	1893.8	1897.39	1923.15	1987.47	1737.38	1779.66	1723.27	1781.62	1888.86	1930.95	1929.65	1922.03	1946.17	1801.35	1976.49	1840.01	1960.95	1799.09	1824.04	1714.66	1817.74	1846.28	1862.18	1802.07
298.944000	1742.12	1767.61	1804.62	1834.99	1801.94	1892.62	1766.54	1845.64	1864.22	1913.53	1956.08	1945.65	1936.13	1809.84	1716.27	1739.84	1768.61	1777.19	1835.25	1728.46	1851.77	1854.43	1895.02	1882.08	1770.07	1895.62	1899.68	1922.5	1984.35	1736.09	1778.89	1724.33	1783.11	1894.62	1930.89	1932.59	1919.93	1942.28	1805.39	1976.09	1842.28	1966.27	1796.96	1829.79	1717.9	1819.91	1850.39	1861.76	1805.59
299.438995	1745.88	1767.17	1805.78	1835.41	1797.49	1892.15	1765.66	1846.56	1863.12	1911.64	1951.36	1943.37	1936.72	1808.33	1719.07	1742	1765.06	1780.4	1833.7	1726.87	1855.14	1857.72	1901.08	1887.24	1769.57	1894.52	1898.42	1922.12	1983.09	1734.57	1776.41	1726.31	1780.89	1893.6	1930.77	1934.27	1922.96	1946.97	1804.52	1974.59	1841.6	1963.07	1799.04	1823.76	1717.18	1818.76	1851.51	1862.68	1804.89
299.933990	1744	1765.98	1804.85	1835.14	1802.62	1894.21	1763.95	1844.16	1865.62	1907.54	1951.25	1941.7	1933.98	1810.28	1717.11	1743.16	1768.54	1780.05	1834.63	1725.72	1853.08	1854.29	1894.69	1881.82	1767.05	1891.32	1900.54	1926.28	1985.67	1735.52	1777.49	1726.25	1781.41	1888.16	1933.82	1930.83	1923.79	1944	1803.37	1972.25	1844.56	1965.16	1800.67	1824.95	1717.58	1819.74	1852.11	1863.24	1803.17
300.428986	1745.15	1764.47	1804.53	1834.88	1801.9	1894.73	1767.3	1846.48	1864.67	1909.89	1956.37	1945.05	1938.91	1813.12	1718.06	1744.96	1770.82	1781.98	1836.45	1729.64	1857.58	1854.25	1895.73	1884.48	1769.76	1894.39	1899.48	1922.46	1983.71	1735.69	1776.08	1724.3	1779.9	1888.32	1930.47	1931.96	1922.96	1942.37	1807.77	1977.55	1848.57	1965.46	1795.2	1826.05	1714.56	1818.43	1848.44	1864.14	1805.38
300.924988	1746.29	1764.72	1804.87	1835.82	1800.19	1897.67	1766.08	1844.64	1862.2	1911.19	1954.36	1941.68	1936.19	1807.29	1717.76	1742.59	1767.03	1778.91	1836.86	1729.26	1851.37	1852.61	1897.15	1883.41	1766.31	1892.94	1901.06	1918.76	1982.67	1737.02	1777.72	1725.19	1784.72	1892.87	1927.67	1931.32	1923.56	1942.63	1801.44	1974.81	1844.11	1962.81	1800.22	1825.42	1717.21	1818.29	1844.82	1863.7	1802.67
301.420013	1745.73	1766.26	1806.95	1834.74	1802.72	1897.71	1764.68	1847.96	1866.46	1909.87	1959.03	1945.02	1937.24	1814.96	1717.05	1742.51	1767.8	1779.19	1835.31	1726.21	1854.11	1858.34	1899.58	1880.6	1769.36	1897.18	1903.01	1922.7	1989.5	1739.33	1776.33	1724.22	1784.79	1888.61	1932.28	1936.45	1926.68	1945.03	1805.49	1972.01	1847.8	1969.11	1799.32	1827.68	1717.48	1819.47	1850.31	1861.28	1803.51
301.915009	1747.73	1767	1801.69	1838.98	1800.6	1896.84	1766.22	1846.19	1867.32	1912.42	1956.91	1942.92	1935.35	1811.8	1718.63	1741.36	1769.49	1781.26	1834.78	1729.99	1855.87	1854.05	1896.79	1885.69	1769.98	1894.72	1899.06	1923.31	1984.15	1735.85	1773.84	1727.24	1782.41	1891.75	1932.69	1934.33	1925.89	1947.26	1806.44	1977.96	1845.59	1966.55	1794.87	1825.43	1716.11	1814.32	1849.4	1859.67	1805.67
302.410004	1746.73	1765.26	1808.02	1838.97	1798.22	1896.52	1765.39	1845.71	1865.86	1910.6	1957.56	1943.63	1935.58	1814.07	1717.56	1743.14	1769.89	1779.31	1834.73	1725.93	1854.65	1857.32	1897.87	1883.49	1770.45	1893.72	1901.6	1926.35	1986.88	1737.44	1777.59	1723.42	1782.87	1892.72	1932.31	1934.03	1926.8	1947.96	1805.26	1975.76	1846.04	1967.94	1796.25	1827.43	1718.23	1818.14	1848.46	1865.45	1802.85
302.906006	1746.15	1766.9	1804	1837.78	1800.47	1898.15	1767.59	1848.92	1864.59	1915.66	1956.69	1943.56	1939.57	1811.71	1718.72	1743.95	1768.73	1782.2	1841.26	1728.26	1853.22	1855.9	1900.69	1888.59	1772.41	1894.74	1899.76	1929.1	1988.49	1736	1778.27	1727.05	1780.48	1894.79	1933.76	1937.3	1922.93	1944.67	1809.08	1976.88	1845.26	1971.12	1799.51	1831.14	1716.83	1820.14	1850.67	1859.36	1807.05
303.401001	1746.28	1768.15	1804.44	1839.17	1801.39	1895.67	1763.79	1847.11	1864.9	1910.43	1957.93	1943.47	1936.78	1811.81	1720.27	1743.36	1770.67	1776.27	1838.76	1728.75	1855.71	1859.2	1901.29	1884.94	1770.49	1896.23	1901.68	1927.55	1992.05	1737.73	1777.77	1727.66	1783.79	1894.43	1927.76	1934.24	1925.66	1947.79	1807.34	1977.69	1845.64	1968.41	1796.84	1827.34	1718.71	1818.37	1849.71	1860.88	1805.42
303.895996	1748.52	1768.39	1811.35	1843.44	1799.43	1891.5	1767.53	1846.29	1870.19	1915.26	1962.67	1948.13	1941.23	1813.1	1720.11	1742.67	1769.88	1778.62	1838.57	1727.2	1857.11	1859.29	1898.18	1887.34	1775.15	1900.13	1905.86	1929.69	1992.27	1738.59	1779.38	1727.3	1784.06	1894.6	1939.87	1934.47	1924.28	1953.48	1808.87	1983.65	1845.09	1969.3	1799.28	1831.46	1717.71	1819.6	1848.86	1866.48	1807.19
304.390991	1750.6	1768.12	1810.87	1840.99	1803.75	1901.03	1764.78	1849.54	1870.55	1915.95	1962.18	1946.96	1945.17	1815.55	1718.02	1743.46	1771.39	1780.29	1836.45	1727.95	1856.92	1860.58	1901.61	1885.45	1774.21	1897.91	1906.65	1931.05	1995.64	1736.73	1778.63	1726.96	1786.53	1899.57	1934.85	1937.44	1932.38	1953.21	1810.87	1978.88	1848.88	1974.13	1800.79	1833.42	1719.55	1816.88	1851.57	1864.18	1805.67
304.885986	1748.69	1768.58	1811.34	1837.84	1803.66	1897.84	1769.27	1852.63	1870.99	1916	1959.73	1951	1940.9	1817.15	1718.87	1742.58	1771.45	1781.35	1838.6	1728.83	1856.86	1856.98	1905.01	1890.69	1773.1	1901.8	1907.41	1926.76	1992.03	1736.98	1778.38	1724.17	1783.6	1895.73	1937.68	1938.58	1927.21	1954.04	1809	1981.09	1850.48	1966.43	1799.11	1827.83	1716.81	1822	1850.52	1865.05	1805.83
305.381989	1747.1	1767.54	1808.98	1841.66	1802.09	1900.39	1768.55	1849.18	1870.67	1919.16	1962.79	1951.51	1945.32	1814.95	1718.66	1744.5	1770.74	1781.39	1838.88	1727.67	1856.54	1860.74	1904.13	1892.48	1772.62	1903.14	1905.13	1931.11	1988.4	1737.81	1779.85	1725.7	1786.41	1898.27	1938.45	1939.09	1929.51	1955.59	1808.68	1978.91	1844.7	1977.09	1798.66	1829.42	1715.29	1817.39	1847.86	1863.07	1806.41
305.877014	1749.98	1768.3	1806.45	1836.95	1802.34	1900.57	1765.79	1850.79	1867.95	1919.2	1960.28	1948.65	1943.48	1814.3	1719.93	1746.76	1771.84	1778.76	1838.76	1730.49	1857.38	1859.24	1902.54	1890.83	1771.92	1899.04	1907.49	1926.49	1995.62	1738.62	1779.77	1726	1784.39	1895.19	1939.43	1939.08	1931.98	1952.21	1808	1981.29	1847.98	1973.77	1797.89	1831.71	1718.85	1820.08	1850.71	1867.56	1804.6
306.372009	1748	1767.51	1807.61	1838.98	1801.7	1900.36	1767.83	1848.88	1872.05	1916.52	1959.42	1950.39	1943.3	1811.98	1717.46	1741.58	1770.99	1777.81	1837.18	1728.05	1856.78	1857.76	1901.35	1887.19	1771.78	1899.18	1901.78	1927.54	1990.49	1735.83	1778.73	1724.57	1785.7	1895	1933.19	1936.16	1930.15	1949.29	1809.42	1982.85	1845.28	1975.93	1798.6	1828	1718.25	1818.53	1850.93	1865.5	1803.52
306.867004	1746.72	1768.61	1808.87	1837.11	1802.96	1900.68	1765.72	1848.91	1869.86	1917.6	1963.49	1948.3	1944.87	1813.48	1718.02	1744.1	1771.97	1779.17	1836.77	1729.15	1859.75	1861.62	1902.91	1888.92	1769.7	1904.21	1901.27	1928.48	1991.04	1737.22	1779.05	1726.15	1785.93	1896.8	1941.39	1934.18	1928.66	1952.79	1808.61	1987.28	1849.6	1973.08	1794.7	1828.09	1717.65	1820.89	1851.64	1867.26	1806.8
307.362000	1746.06	1766.53	1808.28	1839.27	1803.47	1904.25	1767.12	1849.67	1873.33	1917.22	1961.36	1952.86	1944.49	1811.6	1717.9	1747.5	1770.04	1779	1840.46	1728.83	1859.87	1859.27	1902.94	1887.7	1770.66	1902.6	1908.3	1928.7	1993.57	1736.96	1778.02	1728.64	1783.5	1895.94	1937.06	1936.94	1933.46	1952.25	1808.33	1985.89	1848.32	1979.08	1801.14	1828.85	1719.42	1821.83	1853.74	1868.87	1802.38
307.858002	1747.59	1765.55	1807.31	1836.01	1803	1899.38	1765.21	1851.13	1868.32	1915.03	1962.31	1946.66	1941.45	1812.11	1718.62	1745.1	1768.37	1780.35	1835.81	1727.79	1860.11	1859.15	1902	1889.45	1770.14	1897.59	1904.34	1920.32	1991.71	1737.73	1776.85	1725.05	1785.3	1895.17	1935.82	1937.07	1929.75	1950.26	1808.52	1981.91	1843.52	1975.52	1798.61	1829.28	1718.84	1822.24	1857.16	1866.95	1808.29
308.352997	1746.92	1768.78	1805.77	1838.16	1802.72	1901.61	1766.65	1848.62	1871.09	1917.84	1960.91	1953.42	1946.07	1814.75	1716.59	1743.49	1771.82	1781.67	1841.68	1728.27	1860.26	1861.51	1902.56	1888.8	1769.61	1902.01	1906.75	1929.16	1993.86	1738.35	1781.58	1726.9	1786.74	1899.43	1934.93	1938.12	1931.63	1949.6	1806.39	1984.8	1847.91	1971.19	1800.05	1829.44	1716.19	1820.46	1857.71	1869.95	1805.63
308.847992	1748.45	1767.47	1809.24	1837.13	1802.93	1897.14	1770.09	1849.97	1870.77	1917.72	1964.15	1951.99	1945.39	1810.65	1718.81	1744.92	1769.85	1782.31	1841.51	1729.28	1858.41	1861.96	1906.42	1887.77	1772	1902.83	1905.63	1927.1	1990.82	1739.02	1779.58	1724.68	1786.08	1900.47	1937.44	1933.61	1928.84	1946.95	1809.57	1979.81	1847.95	1971.07	1804.84	1827.14	1721.04	1820.76	1851.59	1866.67	1806.74
309.342987	1750.01	1769.6	1809.98	1841.94	1802.92	1903.22	1766.72	1846.75	1871.39	1919.95	1963.85	1951.69	1950.39	1815.68	1721.73	1744.96	1771.19	1783.35	1843.16	1729.56	1857	1861.78	1902.76	1890.36	1770.13	1902.98	1906.92	1929.36	1995.28	1740	1780.41	1728.15	1784.34	1901.82	1938.58	1943.34	1931.61	1950.51	1808.4	1988.13	1847.89	1975.67	1801.07	1830.07	1718.17	1823.65	1850.41	1871.81	1805.74
309.838013	1749.89	1766.05	1807	1839.15	1804.3	1905.58	1768.49	1850.31	1874.15	1922.18	1963.7	1951.66	1945.3	1813.09	1718.54	1745.28	1773.25	1785.11	1841.59	1728.4	1859.45	1863.75	1902.82	1889.72	1773.08	1901.83	1909.18	1932.58	1994.21	1738.85	1783.13	1723.68	1782.33	1900.04	1940.6	1941.16	1937.55	1955.74	1806.03	1988.69	1845.42	1978.53	1799.48	1827.01	1717.55	1822.51	1855.24	1868.17	1809.68
310.334015	1749.62	1769.25	1809.35	1843.37	1804.22	1902.99	1768.78	1849.82	1870.85	1918.07	1964.01	1950.13	1945.53	1813.86	1720.32	1746	1772.13	1779.27	1840.32	1731.47	1858.47	1859.77	1906	1889.36	1774.22	1904.96	1906.4	1930.47	1995.45	1739.71	1778.63	1727.93	1787.71	1899.08	1938.55	1942.71	1935.72	1954.76	1810.42	1988.05	1848.85	1975.55	1804.09	1829.3	1717.34	1824.68	1852.48	1869.08	1809.27
310.829010	1746.92	1766.4	1807.79	1840.85	1804.73	1904.06	1768.44	1850.13	1874.15	1917.57	1967.4	1951.49	1943.09	1815.73	1721.17	1744.48	1773.94	1785.32	1839.48	1731.45	1861.54	1865.27	1904.73	1891.61	1774.46	1904.54	1910.01	1927.12	1992.32	1738.97	1782.62	1727.39	1786.36	1898.4	1940.47	1939.29	1934.05	1956.32	1811.21	1988.87	1849.05	1979.16	1799.02	1830.17	1720.07	1823.57	1852.27	1866.88	1806.71
311.324005	1749.81	1767.62	1809.87	1844.38	1803.11	1900.44	1768.63	1852.59	1869.37	1917.65	1963.51	1951.54	1942.7	1815.01	1719.94	1747.69	1773.06	1781.21	1841.18	1732.16	1861.2	1861.47	1904.75	1890.55	1771.66	1903.08	1908.71	1931.65	1992.57	1737.54	1780.05	1724.34	1784.79	1902.6	1941.4	1941.7	1931.82	1951.53	1809.33	1992.76	1851.64	1978.32	1802.28	1830.35	1718.98	1820.98	1854.73	1868.47	1810.17
311.819000	1748.42	1769.46	1809.45	1839.44	1803.03	1904.67	1770.35	1855.72	1875.11	1919.58	1963.91	1950.4	1946.28	1814.62	1721.72	1744.33	1772.82	1781.38	1838.29	1731.19	1860.36	1860.7	1905.18	1891.64	1772.05	1902.78	1912.06	1935.82	1998.82	1739.65	1782.39	1726.76	1786.84	1897.21	1944.95	1941.48	1933.17	1953.16	1809.24	1989.81	1848.61	1978.07	1801.87	1833.35	1719.58	1820.12	1854.64	1868.53	1807.36
312.313995	1749.04	1769.84	1806.49	1841.37	1804.76	1906.43	1765.2	1852.93	1871.8	1917.08	1961.56	1953.15	1946.22	1816.02	1721.49	1745.76	1770.88	1783.13	1840.46	1730.06	1864.43	1858.04	1904.31	1891.84	1774.41	1902.46	1909.51	1932.58	1992.77	1736.79	1781.14	1725.62	1785.46	1900.75	1944.68	1939.98	1932.76	1957.48	1807.08	1994.49	1848.7	1977.99	1802.37	1833.9	1717.56	1821.78	1852.87	1868.89	1806.04
312.809998	1746.6	1770	1809.5	1840.28	1799.68	1902.72	1770.93	1848.19	1876.87	1921.87	1960.62	1954.62	1947.53	1812.42	1721.46	1745.5	1771.73	1785.06	1840.3	1732.87	1861.28	1863.99	1905.09	1893.68	1775.05	1903.88	1908.86	1932.28	1997.2	1741.06	1783.08	1729.55	1785.48	1898.8	1940.84	1940.28	1934.61	1954.61	1808.44	1989.02	1848.24	1976.37	1801.5	1831.94	1719.07	1821.99	1850.05	1867.21	1808.57
313.304993	1747.66	1770.05	1808.73	1841.24	1801.67	1905.84	1769.09	1851.01	1875.8	1921.08	1960.63	1955.06	1948.15	1815.65	1718.88	1746.91	1773.15	1783.66	1842.16	1734.63	1864.62	1865.61	1907.05	1893.52	1774.67	1907	1911.73	1932.36	1998.65	1738.48	1779.98	1727.19	1786.54	1898.66	1946.04	1943.76	1936.43	1956.56	1809.86	1989.17	1849.58	1975.59	1801.88	1831.05	1718.71	1825.36	1854.79	1870.3	1812.73
313.799988	1748.21	1766.3	1808.46	1843.16	1804.26	1899.27	1767.13	1852.57	1876.03	1919.66	1960.94	1950.95	1948.23	1818.11	1720.99	1744.57	1771.97	1782.99	1843.81	1729.9	1862.03	1865.04	1906.86	1895.02	1775.3	1904.56	1910.34	1934.32	1992.43	1739.48	1781.71	1728.88	1788.78	1900.13	1944.04	1947.93	1936.27	1956.83	1810.35	1993.49	1849.51	1977.8	1801.41	1832.55	1720.26	1823.77	1858.03	1867.8	1810.35
314.295013	1750.37	1766.99	1808.27	1839.75	1804.5	1901.55	1769.2	1853.37	1878.16	1920.24	1961.16	1952.8	1944.2	1816	1721.08	1745.76	1773.2	1781.89	1839.61	1733.14	1859.68	1862.24	1908.06	1891.51	1772.14	1901.75	1911.27	1933.39	1999.03	1740.48	1781.05	1728.11	1786.73	1901.13	1942.83	1942.24	1941.59	1953.34	1812.84	1992.98	1850.94	1981.05	1801.75	1831.3	1718.64	1821.11	1853.76	1868.89	1806.91
314.790985	1750.63	1768.26	1809.58	1842.55	1802.96	1903.45	1767.33	1851.86	1877.45	1921.68	1965.04	1955.88	1947.31	1815.83	1720.6	1744.86	1771.45	1784.66	1842.28	1730.84	1860.11	1863.98	1908.24	1893.53	1774.41	1903.03	1913.78	1929.83	1997.53	1739.01	1778.74	1728.4	1787.66	1902.51	1943.35	1942.33	1935.35	1955.05	1810.67	1992.81	1846.23	1976.78	1803.08	1830.17	1719.08	1822	1852.18	1872.83	1809.72
315.286011	1751.21	1768.42	1813	1841.5	1803.83	1904.21	1770.04	1848.95	1876.55	1921.25	1965.31	1954.12	1946.35	1816.13	1718.1	1744.13	1773.93	1783.73	1843.28	1731.81	1859.99	1864.63	1907.9	1892.42	1777.11	1906.05	1911.94	1930.41	1993.4	1736.82	1779.92	1726.64	1787.49	1900.82	1941.65	1943.74	1938.6	1951.88	1811.7	1993.97	1849.19	1974.62	1800.68	1831.74	1718.03	1823.33	1852.5	1869.79	1806.38
315.781006	1751.48	1766.53	1809.58	1844.33	1804.97	1904.81	1769.15	1852.75	1876.97	1924.42	1965.36	1958.26	1944.24	1819.05	1718.19	1745.9	1774.18	1783.1	1845.16	1733.14	1861.33	1865.74	1904.87	1893.52	1774.58	1906.94	1911.65	1932.78	1998.27	1741.01	1782.11	1725.65	1786.51	1899.13	1941.79	1943.6	1935.69	1956.94	1808.79	1994.3	1851.45	1977.76	1803.23	1834.87	1717.05	1824.45	1855.89	1867.97	1807.96
316.276001	1749.61	1769.04	1810.26	1842.95	1805.74	1901.46	1770.51	1853.07	1874.19	1922.49	1965.39	1951.86	1945.72	1815.74	1720.51	1747.31	1771.96	1783.77	1840.78	1727.53	1857.82	1862.41	1907.56	1891.49	1775.63	1906.17	1912.07	1931.9	1997.58	1739	1780.82	1728.92	1789.92	1902.87	1946.77	1944.8	1939.74	1958.43	1810.98	1995.45	1847.07	1976.93	1801.89	1835.1	1717.64	1824.33	1855.93	1870.67	1806.83
316.770996	1752.21	1768.14	1812.9	1845.1	1804.81	1908	1769.76	1852.79	1878.04	1920.91	1963.46	1954.23	1948.73	1818.04	1719.92	1744.99	1771.07	1783.26	1844.62	1731.04	1862.57	1865.67	1904.62	1897.27	1773.57	1907.28	1911.64	1933.6	1999.08	1738.1	1780.43	1726.62	1787.73	1900.86	1943.96	1945.22	1937.16	1961.58	1812.85	1991.45	1849.18	1979.61	1801.55	1832.58	1721.53	1821.94	1850.25	1867.51	1810.44
317.266998	1752.75	1767.82	1810.92	1842.5	1801.99	1904.09	1769.93	1856.57	1878.59	1924.07	1966.11	1957.96	1947.87	1815.73	1719.44	1745.99	1772.87	1782.71	1840.29	1729.74	1860.89	1862.2	1907.86	1892.18	1773.27	1909.07	1914.54	1931.67	1995.81	1740.4	1778.33	1730.16	1786.33	1900.59	1942.2	1943.49	1933.39	1954.92	1807.31	1995.33	1848.43	1974.47	1804.11	1830.35	1717.95	1820.76	1856.61	1870.38	1806.83
317.761993	1751.58	1771.31	1810.85	1844.88	1805.34	1907.08	1770.89	1851.64	1875.77	1919.39	1960.4	1954.23	1947.29	1818.89	1719.19	1745.09	1771.53	1785.29	1844.84	1732.64	1861.87	1859.15	1911.34	1893.64	1773.86	1905.52	1915.87	1931.06	1996.62	1739.87	1783.33	1728.51	1786.46	1904.12	1942.41	1943.84	1936.35	1953.68	1812.46	1990.81	1850.84	1975.82	1803.89	1834.91	1716.92	1822.85	1855.41	1868.58	1810.22
318.256989	1751.35	1771.62	1813.79	1845.29	1804.93	1904.33	1770.37	1856.79	1872.21	1922.1	1967.39	1954.2	1947.58	1820.64	1719.48	1746.62	1774.5	1781.99	1842.88	1733.23	1861.7	1863.06	1906.42	1894.61	1776.47	1905.32	1912.2	1932.79	1996.31	1742.13	1781.53	1726.5	1788.67	1903.46	1944.48	1944.8	1936.24	1959.77	1812.69	1996.89	1850.17	1978.27	1800.65	1832.89	1720.68	1825.43	1854.8	1870.62	1810.22
318.752014	1752.24	1770.56	1813.92	1844.34	1805.02	1905.39	1766.91	1850.74	1872.46	1916.42	1962.62	1957.56	1945.41	1814.24	1718.94	1745.27	1770.14	1782.86	1841.29	1730.79	1861.05	1862.67	1907.27	1889.37	1772.85	1905.38	1911.73	1931.82	1997.71	1736.72	1780.26	1727.56	1782.74	1903.84	1940.2	1937.65	1934.86	1954.64	1810.49	1992.58	1848.33	1979.26	1802.79	1834.19	1720.6	1823.54	1856.2	1870.14	1809.19
319.247009	1751.49	1768.68	1814.05	1839.76	1804.74	1904.92	1769.46	1847.5	1876.92	1920.09	1963.39	1958.02	1947.02	1817.42	1720.08	1746.97	1769.66	1784.77	1845.02	1730.84	1860.97	1864.69	1909.18	1893.32	1775.06	1905.39	1911.12	1931.36	2004.27	1739.19	1778.81	1725.45	1788.76	1901.65	1940.08	1945.65	1937.11	1953.9	1813.18	1998.87	1851.32	1978.03	1798.25	1835.02	1716.86	1821.47	1853.29	1865.09	1809.29
319.743011	1751.28	1772.24	1810.06	1847.7	1804.09	1909.43	1768.92	1854.18	1877.15	1920.47	1965.64	1954.2	1946.7	1815.56	1716.91	1744.45	1772.69	1783.74	1839.11	1730.94	1861.62	1861.83	1904.73	1895.04	1772.61	1903.98	1912.23	1929.71	1999.78	1738.48	1779.45	1729.16	1787.82	1899.82	1942.68	1946	1939.02	1955.6	1813.5	1999.36	1852.39	1977.75	1801.77	1833.98	1720	1821.67	1855.55	1864.6	1811.03
320.238007	1748.17	1773.68	1810.05	1843.89	1805.73	1905.6	1770.27	1854.5	1871.02	1919.06	1965.99	1953.09	1948.64	1815.96	1720.55	1747.64	1772.66	1780.48	1842.62	1729.39	1862.2	1864.24	1907.29	1892.68	1776.31	1904.61	1914	1930.45	1994.94	1738.81	1780.41	1725.66	1785.51	1900.61	1940.95	1942.32	1938.96	1953.47	1808.44	1997	1846.41	1977.37	1803.1	1832.58	1720.66	1824.9	1853.81	1870.3	1806.92
320.733002	1750.76	1770.98	1807.71	1840.84	1803.31	1904.94	1768.51	1855.52	1873.78	1920.83	1963.33	1955.07	1946.5	1818.68	1718.21	1744.42	1772.32	1780.23	1839.28	1733	1861.06	1863.08	1908.34	1893.12	1773.81	1907.15	1914.17	1933.74	1998.11	1738.21	1778.87	1728.81	1786.57	1903.7	1945.11	1943.98	1935.98	1958.95	1812.41	1995.1	1852.56	1977.86	1798.9	1831.5	1717.06	1823.8	1855.83	1865.35	1808.62
321.227997	1749.59	1770.85	1811.31	1840.06	1805.41	1901.86	1772.43	1858.62	1875.56	1922.75	1964.04	1955.83	1946.97	1818.37	1718.71	1747.06	1771.73	1782.52	1840	1731.07	1861.69	1864.46	1906.55	1892.84	1773.78	1907.32	1914.74	1934.6	1997.43	1737.26	1778.75	1728.35	1787.37	1898.77	1941.45	1942.35	1937.93	1957.11	1811.29	1995.86	1849.65	1976.53	1801.77	1833.96	1720.05	1823.82	1853.13	1868.28	1808.05
321.722992	1748.15	1768.54	1809.47	1842.27	1806.73	1904.8	1767.56	1852.06	1872.15	1922.81	1963.11	1955.24	1946.66	1815.18	1718.66	1746.22	1771.68	1779.63	1839.91	1730.02	1858.69	1862.63	1900.49	1892.76	1772.88	1905.32	1914.04	1929.03	1994.67	1737.16	1779.45	1727.35	1784.88	1901.81	1938.2	1941.32	1936.7	1953.03	1809.14	1992.83	1847.36	1980.69	1801.96	1831.91	1720.83	1822.61	1856.82	1868.54	1806.27
322.218994	1750.7	1772.01	1809.25	1843.74	1805.6	1902.82	1769.12	1850.23	1871.88	1918.77	1964.69	1955.89	1950.39	1819.37	1719.91	1747.21	1770.78	1782.21	1841.33	1729.17	1860.85	1860.96	1905.21	1894.98	1774.78	1905.6	1913.9	1930.94	1993.37	1740.48	1781.47	1726.17	1787.83	1902.76	1941.31	1942.87	1937.06	1958.11	1809.12	1992.82	1847.73	1976.28	1804.87	1830.43	1721.84	1824.14	1853.2	1869.34	1807.63
322.713989	1750.56	1769.76	1809.3	1842.97	1803.35	1896.98	1766.45	1854.48	1875.55	1919.38	1962.39	1952.88	1945.92	1818.85	1718.62	1746.13	1773.82	1783.81	1842.98	1727.66	1860.26	1859.89	1909.28	1898.29	1775.9	1904.04	1909.79	1931.56	1999.6	1735.07	1778.79	1725.86	1785.52	1897.04	1941.98	1942.96	1934.58	1960.1	1811.02	1997.93	1850.59	1979.01	1804.05	1834.67	1718.64	1823.91	1854.68	1869.89	1809.86
323.209015	1753.46	1769.76	1807.48	1841.88	1802.31	1903.34	1769.41	1851.96	1878.64	1919.55	1967.28	1951.78	1950.75	1813.7	1718.67	1746.38	1772.43	1785.32	1840.02	1730.51	1861.64	1864.18	1911.87	1898.98	1773.38	1909.4	1915.27	1931.44	2002.68	1740.99	1783.79	1731.41	1786.09	1905.25	1947.17	1943.78	1943.04	1956.05	1811.02	1996.04	1849.68	1980.68	1803.22	1833.98	1721.6	1824.96	1855.04	1868.88	1807.99
323.704010	1748.98	1769.01	1809.53	1849.1	1807.27	1904.94	1770.57	1850.09	1878.49	1920.9	1965.26	1954.14	1948.57	1815.3	1719.2	1748.15	1772	1785.83	1841.58	1730.37	1862.1	1863.07	1909.57	1894.42	1776.18	1908.81	1915.48	1932.69	2003.87	1738.2	1779.47	1731.71	1784.4	1902.07	1945.76	1944.1	1938.81	1961.06	1811.73	1996.66	1853.65	1983.84	1799.66	1833.75	1719.4	1824.39	1854.87	1867.54	1807.79
324.199005	1752.48	1768.23	1811.04	1846.72	1807.03	1909.69	1769.81	1853.23	1879.28	1921.46	1967.3	1958.02	1949.91	1818.18	1720.26	1747.28	1773.18	1785.81	1840.6	1728.89	1861.97	1863.32	1910.38	1895.74	1773.74	1909.21	1911.71	1935.8	1999.52	1738.05	1781.7	1729.17	1786.42	1904.68	1945.66	1943.92	1937.35	1959.89	1812.77	1997.48	1851.66	1977.72	1802.73	1834.23	1719.64	1821.92	1852.46	1867.95	1809.47
324.695007	1750.31	1769.68	1809.95	1845.64	1807.28	1907.83	1770.87	1853.64	1877.37	1921.23	1965.8	1957.98	1949.12	1822.21	1720.74	1747.08	1772.16	1785.78	1844.06	1730.19	1862.59	1865.49	1908.14	1897.6	1777.54	1915.81	1915.01	1936.23	2002.86	1740.1	1782.8	1725.9	1785.79	1902.02	1944.63	1945.64	1939.89	1956.11	1812.03	1996.12	1853.82	1983.63	1800.97	1832.68	1717.1	1823	1852.12	1869.79	1808.73
325.190002	1748.55	1768.29	1809.74	1844.63	1805.45	1906.8	1768.37	1855.4	1879.88	1925.65	1969.54	1959.68	1950.42	1817.01	1720.58	1744.74	1774.9	1782.64	1846.28	1730.37	1862.67	1867.1	1908.76	1896.59	1774.02	1910.03	1916.33	1931.98	2000.96	1737.47	1781.58	1727.39	1784.96	1902.85	1945.81	1941.55	1939.67	1957.91	1809.96	1997.39	1848.63	1979.34	1801.37	1832.35	1716.71	1822.15	1854.39	1870.63	1808.7
325.684998	1751.62	1770.17	1811.67	1844	1803.8	1908.88	1767.43	1854.12	1878.26	1923.17	1964.23	1961.64	1949.04	1819.4	1719.67	1747.86	1771.73	1786.34	1842.12	1731.36	1861.05	1865.22	1909.21	1896.11	1775.32	1906.89	1909.8	1935.23	2000.28	1739.99	1778.79	1729.04	1786.14	1901.48	1948	1945.74	1936.49	1960.27	1812.75	2004.83	1851.9	1981.86	1801.71	1835.49	1719.51	1821.77	1856.62	1866.86	1806.76
326.179993	1749.98	1769.65	1814.08	1845.93	1808.6	1907.11	1772.41	1854.91	1879.27	1919.71	1967.51	1958.3	1955.6	1819.38	1720.74	1748.06	1773.55	1785.93	1842.79	1728.39	1867.53	1869.22	1909.76	1896.76	1775.38	1907.95	1915.02	1937.53	2004.4	1740.21	1783.16	1729.51	1784.78	1902.85	1946.75	1945.49	1940.94	1961.82	1813.35	2002.87	1850.77	1984.3	1800.17	1833.97	1720.77	1824.2	1856.68	1867.09	1807.68
326.674988	1752.4	1772.5	1810.8	1842.46	1806.22	1905.92	1769.42	1855.96	1880.76	1921.5	1967.31	1958.24	1950.91	1812.73	1718.78	1743.29	1771.58	1784.85	1840.68	1730.38	1861.86	1862.83	1908.04	1895.85	1776.27	1907.96	1916.32	1933.35	1999.33	1736.87	1778.74	1726.06	1785.56	1903.68	1942.6	1947.15	1938.9	1954.02	1810.73	1994.84	1851.93	1975.74	1803.08	1831.53	1715.93	1823.44	1854.79	1867.62	1807.48
327.170990	1748.44	1772.4	1811.05	1845.5	1807.57	1909.04	1770.91	1856.96	1880.94	1918.08	1967.1	1960.19	1952.02	1819.57	1721.52	1745.63	1772.16	1783.11	1841.95	1727.86	1860.85	1865.1	1910.5	1899.56	1778.41	1910.93	1912.92	1936.12	1997.38	1738.65	1778.68	1726.96	1786.81	1901.16	1946.64	1947.62	1937.98	1957.46	1813.63	1999.12	1853.15	1981.57	1803.29	1834.23	1718.5	1822.39	1855.55	1870.07	1810.71
327.665985	1752.21	1769.7	1811.93	1843.81	1806.79	1905.37	1771.72	1855.87	1880.43	1925.85	1967.25	1963.97	1949.6	1820.06	1720.48	1746.6	1774.61	1782.29	1844.04	1730.11	1859.56	1864.39	1907.87	1897.14	1778.17	1907.39	1911.19	1934.54	2000.72	1739.1	1781.81	1730.72	1790.33	1898.09	1950.87	1948.53	1938.5	1959.8	1813.45	1999.58	1852.69	1979.53	1802.62	1831.61	1717.24	1820.53	1854.13	1868.72	1809.02
328.161011	1747.9	1769.5	1814.11	1845.99	1805.26	1912.03	1771.69	1851.56	1877.3	1923.47	1967.18	1958.56	1952.29	1817.86	1720.43	1743.77	1770.71	1784.42	1839.57	1729.36	1859.09	1861.52	1911.47	1899.52	1778.91	1908.84	1915.47	1930.6	1997.6	1739.3	1782.16	1725.67	1784.96	1900.27	1944.96	1946.27	1941.5	1955.95	1810.74	1998.52	1853.38	1975.69	1801.5	1834.32	1719.82	1823.77	1851.18	1869.95	1808.6
328.656006	1753.34	1769.32	1813.2	1843.58	1805.55	1907.4	1771.27	1858.54	1876.02	1922.73	1967.56	1959.7	1951.22	1816.49	1720.03	1745.92	1773.08	1784.95	1841.73	1730.42	1860.86	1867.94	1909.55	1892.89	1771.86	1910.19	1916.43	1936.91	1997.36	1738.66	1779.61	1728.59	1785.31	1898.75	1943.97	1948.19	1935.79	1959.24	1808.88	1995.83	1849.15	1975.7	1801.42	1829.03	1720.6	1824.86	1856.53	1869.61	1807.54
329.151001	1751.82	1772.05	1809.98	1845.28	1806.21	1906.47	1769.62	1857.99	1877.49	1919.84	1963.99	1955.26	1949.81	1816.8	1721.3	1748.33	1772.94	1783.29	1839.96	1728.96	1863.03	1866.55	1908.8	1894.89	1775.5	1906.54	1915.23	1930.75	1996.37	1737.79	1778.58	1729.27	1782.72	1902.4	1945.37	1946.83	1937.06	1957.13	1809.48	1997.53	1848.72	1975.3	1803.09	1832.55	1719.48	1823.27	1851.69	1872.5	1805.71
329.647003	1748.93	1769.91	1809.26	1843.39	1804.76	1902.13	1765.96	1854.57	1876.13	1919.43	1962.55	1958.66	1949.76	1814.84	1717.15	1745.82	1769.44	1781.81	1840.21	1729.89	1862.06	1862.6	1907.6	1892.05	1771.77	1906.29	1912.79	1935.25	1999.25	1736.25	1779.1	1725.47	1784.12	1900.53	1940.05	1942.97	1936.69	1953.13	1808.4	1996.2	1849.91	1978.58	1804.86	1832.15	1720.24	1823.76	1854.66	1868.68	1807.1
330.141998	1749	1770.21	1811.92	1841.38	1803.02	1902.53	1770.99	1850.7	1873.28	1920.42	1962.85	1950.07	1947.9	1817.51	1718.59	1746.8	1769.62	1782.98	1838.76	1728.39	1861.23	1865.21	1907.99	1896.16	1773.1	1908.85	1913.42	1931.8	1998.51	1741.68	1780.92	1728.98	1782.18	1897.05	1939.07	1942.24	1938.72	1953.66	1811.07	2001.71	1847.46	1980.5	1803.49	1832.69	1717.69	1822.97	1852.14	1868.95	1810.22
330.636993	1747.91	1770.49	1810.59	1843.14	1804.69	1905.76	1766.86	1854.34	1876.32	1922.82	1961.75	1958.78	1952.06	1817.51	1718.34	1746.34	1770.12	1782.39	1842.03	1728.73	1863.24	1865.02	1906.87	1896.09	1770.67	1906.11	1916.66	1930.89	1995.97	1739.75	1776.31	1727.63	1784.93	1903.02	1943.93	1943.82	1936.88	1952.98	1809.09	1997.2	1851.32	1976.44	1800.84	1834.44	1718.35	1822.49	1857.54	1865.92	1807.11
331.131989	1750.12	1767.01	1809.64	1840.64	1804.07	1903.95	1770.66	1853.52	1876.54	1918.96	1960.69	1953.94	1949.02	1814.32	1719.18	1745.2	1768.58	1780.66	1837.76	1728.99	1859.83	1862.76	1905.67	1893.38	1773.05	1910.17	1915.18	1930.05	1996.2	1737.47	1776.52	1725.2	1782.9	1893.01	1945.54	1942.01	1939.96	1956.59	1813.47	1999.39	1849.08	1978.76	1798.29	1832.79	1717.18	1822.9	1850.27	1863.54	1809.27
331.627991	1750.66	1767.7	1810.53	1839.78	1803.97	1902.96	1767.3	1850.67	1873.99	1921.78	1964.78	1957.67	1948.84	1818.4	1719.87	1744.98	1772.21	1780.71	1838.63	1729.91	1862.28	1861.96	1903.3	1894.9	1772.34	1910.44	1914.15	1931.47	1997.45	1736.15	1778.01	1725.54	1783.78	1899.61	1938.96	1936.82	1936.07	1953.05	1809.67	1995.13	1845.45	1975.65	1799.39	1829.86	1717.47	1821.63	1851.95	1865.77	1803.45
332.122986	1750.11	1769.59	1808.84	1842.88	1805.96	1905.26	1768.42	1855.04	1875.93	1918.65	1963.51	1950.49	1948.29	1815.96	1720.05	1745.17	1770.42	1781.9	1841.19	1728.11	1854.56	1860.91	1906.53	1892.3	1776.27	1905.7	1913.93	1927.92	1994.01	1736.23	1778	1726.38	1782.21	1898.39	1941.57	1937.62	1935.43	1954.06	1810.22	1991.31	1846.21	1974.27	1800.1	1830.25	1717.35	1818.57	1852.35	1864.68	1803.69
332.618011	1751.83	1771.18	1810.49	1845.86	1802.14	1907.23	1768.86	1855.24	1871.21	1920.37	1962.37	1958.72	1947.72	1816.33	1717.96	1744.6	1768.96	1779.59	1839.5	1730.53	1861.02	1864.32	1905.61	1891.29	1774.03	1906.21	1917.09	1928.34	1992.23	1737.54	1777.46	1724.21	1778.64	1895.16	1938.62	1941.54	1938.12	1950.76	1811.94	1997.09	1849.85	1976.65	1802.84	1833.23	1720.92	1818.97	1851.59	1868.5	1804.01
333.113007	1750.53	1770.8	1812.4	1842.86	1807.92	1901.51	1767.18	1855.19	1874.6	1919.87	1957.51	1956.24	1952	1815.15	1718.37	1745.91	1770.18	1781.32	1841.64	1732.4	1861.54	1862.16	1905.64	1890.53	1775.83	1905.69	1914.52	1928.14	1994.67	1737.77	1777.72	1725.86	1783.52	1898.66	1940.71	1941.21	1936.15	1953.78	1810.57	1991.19	1847.24	1972.3	1798.9	1827.17	1718.21	1818.99	1851.43	1868.31	1805.62
333.608002	1749.22	1769.48	1812.69	1847.73	1803.96	1904.68	1765.81	1852.84	1877.41	1924.14	1959.05	1952.73	1951.5	1817.09	1719.98	1746.74	1769.6	1783.29	1842.49	1731.5	1861.26	1860.25	1908.32	1894.55	1774.55	1904.43	1909.76	1925.48	1993.13	1738.73	1774.97	1728.03	1786.79	1896.8	1942.11	1944.67	1936.84	1957.63	1807.09	1993.48	1848.29	1972.5	1802.97	1833.13	1719.55	1820.69	1850.78	1866.49	1806
334.104004	1750.15	1771.21	1812.91	1845.27	1801.9	1905.18	1770.05	1853.57	1873.51	1922.73	1960.46	1952.69	1951.59	1813.51	1721.85	1748.34	1768.92	1783.09	1835.32	1729.38	1860.64	1863.1	1910.23	1893.95	1773.75	1906.05	1912.69	1927.56	1998	1738.22	1777.84	1724.84	1785.76	1898.33	1941.87	1942.7	1937.78	1953.62	1810.26	1997.73	1845.62	1975.93	1800.8	1831.49	1722.64	1823.94	1852.59	1866.42	1807.59
334.598999	1750.88	1771.65	1810.32	1843.23	1807.25	1906.74	1770.7	1857.37	1872.86	1924.62	1960.56	1956.22	1951.85	1817.54	1717.52	1744.5	1768.55	1781.81	1839.83	1731.11	1861.19	1863.76	1907.68	1897.08	1774.78	1905.98	1910.77	1927.67	1997.93	1739.26	1778.15	1727.96	1784.14	1900.19	1942.08	1944.47	1939.81	1953.69	1813.3	2001.29	1852.14	1977.2	1801.8	1834.89	1720.02	1820.28	1853.03	1868.86	1808.62
335.093994	1752.47	1772.04	1810.06	1844.94	1802.94	1906.04	1768.31	1853.02	1877.34	1921.12	1964.16	1960.85	1947.12	1818.6	1719.48	1744.37	1769.5	1781.52	1835.44	1731.75	1861.43	1865.62	1908.38	1896.32	1775.35	1909.46	1911.88	1937.46	2002.8	1741.92	1781.38	1727.76	1786.47	1899.24	1942.18	1944.76	1940.68	1954.59	1814.37	1999.57	1851.45	1979.48	1803.93	1833.54	1719.41	1821.2	1854.33	1868.23	1807.57
335.588989	1752.78	1770.86	1813.64	1844.55	1805.28	1907.44	1767.68	1855.36	1877.21	1918.98	1964.84	1962.83	1947.03	1818.8	1718.76	1744.78	1772.9	1779.76	1839.25	1731.43	1863.54	1863.03	1908.69	1895.42	1775.23	1909.09	1913.19	1935.63	1998.28	1738.48	1778.75	1724.9	1783.97	1899.43	1943.45	1943.58	1940.69	1959.12	1812.09	1999.32	1848.79	1980.76	1800.18	1834.66	1723.55	1823.64	1854.26	1866.46	1808.61
336.084015	1752.1	1768.93	1814.5	1844.77	1801.75	1902.57	1767.22	1855.87	1877.95	1920.12	1966.29	1957.1	1952.29	1816.93	1718.78	1745.5	1771.14	1783.94	1840.76	1732.24	1863.82	1864.37	1906.36	1898.6	1773.21	1911.08	1915.22	1933.07	1997.83	1738.97	1782.2	1729.19	1783.14	1901.74	1946.17	1945.04	1946.23	1959.19	1813.98	1998.49	1853.09	1984.63	1800.76	1835.62	1717.78	1821.45	1855.07	1869.94	1804.34
336.579987	1750.36	1768.99	1812.85	1842.89	1806.75	1906.06	1768.36	1859.55	1876.56	1921.6	1962.69	1960.07	1953.73	1816.72	1718.67	1746.59	1769.75	1782.01	1840.9	1729.65	1860.97	1865.39	1911.4	1894.43	1773.88	1907.13	1911.79	1931.63	1998.15	1738.19	1777.87	1727.25	1787.82	1901.83	1943.26	1946.79	1937.14	1959.66	1811.96	1997.98	1849.44	1978.18	1801.55	1833.31	1719.54	1821.53	1851.93	1866.01	1807.69
337.075012	1749.62	1768.19	1808.81	1846.38	1801.96	1906.15	1768.28	1854.18	1873.24	1922	1958.1	1955.69	1952.27	1820.38	1719.72	1744.63	1771.16	1785.94	1842.79	1732.05	1859.24	1865.08	1906.52	1899.01	1774.41	1908.15	1914.67	1931.42	1996.29	1737.72	1781.51	1728.9	1785.4	1899.12	1946.92	1943.35	1944.24	1959.61	1810.4	2002.09	1851.44	1979.31	1804	1830.74	1718.74	1821.71	1854.26	1868.85	1806.65
337.570007	1751.98	1771.25	1807.98	1840.6	1804.26	1904.67	1769.77	1855.33	1878.19	1924.08	1962.5	1957.04	1955.85	1818.11	1719.83	1745.24	1770.16	1786.03	1840.05	1730.07	1861.04	1866.3	1915.16	1894.92	1775.35	1907.75	1916.08	1931.26	1997.42	1738.82	1780.09	1725.77	1784.12	1900.63	1944.25	1944.89	1939.12	1957.07	1812.18	1998.5	1849.2	1980.62	1802.68	1834.96	1719.41	1822.56	1854.53	1868.28	1806.32
338.065002	1752.95	1770.09	1808.44	1847.43	1804.53	1905.68	1767.54	1853.26	1875.25	1922.61	1965.34	1956.4	1955.68	1814.81	1718.94	1746.78	1770.02	1784.22	1842.61	1728.94	1860.28	1860.72	1908.62	1898.84	1773.99	1909.85	1918.75	1928.62	1995.62	1739.29	1779.05	1728.1	1784.63	1903.4	1946.79	1947.21	1939.8	1960.09	1813.16	2001.82	1847.88	1977.12	1804.11	1832.84	1719.02	1822.06	1855.53	1868.69	1807.35
338.559998	1752.8	1768.58	1808.86	1844.47	1806.1	1904.61	1766.36	1854.02	1881.11	1920.86	1961.52	1953.78	1952.6	1817.67	1719.45	1746.36	1771.71	1782.49	1837.83	1729.9	1856.16	1863.27	1907.8	1892.89	1771.11	1911.07	1917.71	1933.06	1997.11	1739.12	1781.16	1724.25	1786.96	1899.55	1949.26	1949.09	1938.85	1958.76	1811.51	2001.86	1849.14	1978.95	1802.05	1835.23	1718.96	1824.48	1853.15	1866.94	1804.48
339.056000	1750.76	1770.76	1808.98	1845.12	1803.82	1907.46	1771.38	1853.45	1880.74	1923.3	1966.69	1958.62	1954.63	1815.24	1719.63	1746.32	1770.46	1778.7	1837.86	1728.78	1861.86	1863.44	1909.87	1897.1	1771.97	1903.11	1910.15	1931.97	2000.69	1737.1	1779.78	1726.27	1783.31	1902	1945.05	1946.28	1942.34	1955.84	1807.48	1999.02	1848.43	1977.89	1800.96	1833.16	1719.36	1825.42	1854.21	1868.13	1805.2
339.550995	1751.03	1769.02	1810.6	1841.88	1805.99	1902.77	1766.86	1856.55	1875.93	1920.91	1962.7	1953.53	1953.55	1810.68	1720.17	1748.57	1769.83	1783.58	1840.74	1731.54	1863.77	1866.63	1909.58	1894.85	1774.11	1910.53	1914.95	1932.73	1998.2	1736.17	1780.49	1725.65	1783.79	1898.22	1945.96	1944.54	1944.75	1961.14	1812.44	1996.78	1848.72	1982.67	1802.35	1834.19	1719.25	1821.39	1854.65	1866.34	1805.24
340.045990	1749.5	1768.35	1810.71	1841.31	1806.95	1905.5	1767.43	1857.1	1875.13	1922.59	1964.77	1958.07	1949.79	1816.23	1722.11	1747.03	1771.06	1781.74	1842.62	1730.18	1861.72	1865.67	1907.71	1896.75	1775.65	1907.55	1916.5	1935.69	2000.02	1738.13	1780.03	1726.93	1785.62	1902.39	1947.56	1947.36	1948.34	1960.97	1809.42	2000.58	1848.91	1981.03	1803.69	1831.89	1722.13	1826.4	1855.75	1869.31	1806.86
340.540985	1751.34	1767.83	1809.52	1840.43	1805.13	1905.67	1767.23	1857.09	1881.67	1923.54	1965.39	1955.86	1957.59	1814.52	1719.61	1745.46	1769	1782.76	1840.43	1729.36	1860.86	1863.78	1909.15	1896.8	1774.01	1905.77	1915.28	1929.39	1999.64	1738.35	1778.86	1726.2	1782.84	1898.76	1945.73	1944.56	1940.9	1955.93	1811.65	2003.36	1847.55	1980.07	1800.53	1831.27	1719.64	1825.43	1854.87	1869.75	1808.81
341.036011	1750.42	1770.21	1807.1	1842.16	1803.74	1903.05	1767.76	1854.26	1878.09	1927.87	1962.06	1957.35	1952.86	1816.78	1719.16	1746.17	1769.87	1781	1841.73	1730.16	1862.64	1861.19	1903.58	1895.95	1772.49	1909.93	1919.38	1931.57	1999.83	1737.47	1775.73	1725.46	1787.63	1898.33	1945.01	1942.61	1940.96	1958.59	1809.8	2001.22	1847.04	1977	1801.1	1830.91	1720.61	1822.46	1854.25	1871.23	1807.32
341.532013	1749.46	1770.72	1809.01	1841.08	1805.32	1901.97	1766.93	1855.47	1875.83	1921.06	1964.84	1952.36	1952.49	1811.3	1722.18	1745.46	1771.38	1781.42	1837.54	1730.91	1859.83	1861.88	1905.96	1893.89	1773.54	1908.79	1913.96	1930.9	1999.82	1736.74	1778.54	1727.76	1786.56	1900.3	1944.74	1946.19	1941.84	1956.94	1809.61	2000.66	1848.88	1982.6	1802.47	1827.92	1720.74	1825.02	1854.51	1871.84	1806.76
342.027008	1750.48	1769.91	1809.89	1841.99	1805.35	1909.11	1769.89	1853.22	1878.68	1924.29	1963.04	1953.63	1953.57	1813.3	1720.46	1748.46	1769.35	1785.65	1836.88	1729.07	1862.56	1862.78	1905.37	1897.43	1771.77	1910.88	1914.94	1930.77	1999.77	1736.17	1777.32	1726.72	1785.6	1900.04	1944.62	1940.87	1939.09	1955.71	1809.66	1999.07	1847.2	1979.1	1803.26	1829.84	1719.58	1821.31	1850.65	1867.19	1806.02
342.522003	1747.61	1769.09	1808.28	1845.19	1804.67	1904.32	1766.4	1853.42	1874.27	1919.4	1963.77	1959.57	1950.94	1815.58	1719.96	1744.59	1770.56	1781.74	1836.71	1728.84	1862.6	1862.77	1905.99	1895.61	1773.59	1910.21	1918.06	1928.66	1999.99	1737.73	1779.18	1726.11	1782.51	1898.29	1947.05	1943.69	1942.06	1958.67	1813.19	2001.59	1845.54	1979.38	1801.95	1829.95	1721.38	1820.79	1852.74	1868.61	1803.53
343.016998	1750.15	1771.36	1806.5	1842.17	1806.01	1902.67	1767.84	1853.11	1876.55	1921.72	1963.07	1961.52	1952.21	1816.62	1718.23	1745.24	1772.42	1780.02	1838.11	1730.25	1860.63	1861.32	1904.52	1891.87	1774.31	1908.36	1915.78	1929.52	1993.24	1735.31	1779.29	1728.89	1781.82	1897.52	1942.71	1941.12	1941.79	1957.97	1812.21	1997.26	1850.25	1978.27	1801.84	1831.91	1718.26	1824.44	1856.35	1869.15	1805.72
343.513000	1748.38	1769.95	1811.91	1844.66	1804.34	1907.02	1767.47	1850.03	1874.78	1923.23	1959.94	1957.49	1954.28	1815.75	1720.78	1745.8	1767.49	1783.89	1838.07	1731.07	1862.48	1864.49	1910.04	1895.5	1773.94	1909.66	1913.68	1930.8	2000.45	1735.66	1775.21	1726.65	1782.76	1897.02	1944.15	1944.88	1943.14	1957.26	1812.53	1997.45	1850.7	1982.3	1802.3	1833	1717.62	1822.44	1851.29	1868.48	1807.98
344.007996	1746.37	1767.81	1808.64	1843.37	1804.76	1904.44	1769.11	1854.41	1875.63	1922.15	1963.05	1956.58	1953.82	1814.05	1717.87	1744.02	1768.37	1780.05	1837.4	1728.01	1861.39	1861.67	1902.6	1894.63	1772.27	1906.82	1915.54	1929.45	1997.63	1736.9	1777.84	1722.32	1785.52	1900.92	1939.51	1938.5	1937.67	1954.17	1808.81	2000.46	1847.25	1974.35	1800.42	1829.05	1718.83	1820.31	1851.93	1865.6	1804.18
344.502991	1748.53	1770.49	1810.08	1840.48	1802.27	1904.96	1768.03	1853.99	1872.91	1920.31	1965.89	1960.25	1950.39	1814.83	1715.61	1742.43	1763.79	1777.72	1838.79	1728.2	1857.6	1860	1907.15	1894.08	1772.3	1906.72	1915.23	1929.81	1996.14	1735.47	1777.56	1726.05	1782.83	1897.05	1945.88	1945.42	1940.47	1952.47	1807.87	1996.32	1847.69	1981.03	1801.37	1831.4	1717.81	1821.02	1851.19	1866.35	1802.67
344.997986	1749.31	1770.51	1807.1	1843.2	1805.73	1906.87	1766.07	1854.64	1874.18	1920.04	1961.86	1953.47	1951.89	1814.29	1717.19	1744.75	1768.3	1779.79	1840.73	1728.89	1859.2	1865.47	1907.8	1893.76	1771.37	1908.59	1915.18	1932.97	1997.62	1735.81	1776.64	1725.08	1782.89	1901.47	1941.68	1944.21	1937.91	1955.81	1810.32	1994.77	1848.18	1976.6	1804.65	1828.81	1721.6	1822.94	1850.05	1868.06	1804.64
345.493011	1747.44	1769.44	1809.66	1845.17	1803.89	1901.06	1765.95	1853.24	1873.28	1921.56	1965.49	1953.71	1953.31	1815.96	1721.22	1743.96	1768.69	1779.4	1836.39	1724.86	1858.14	1863.17	1907.29	1895.09	1773.49	1907.2	1917.2	1928.79	1996.34	1737.36	1777.78	1726.46	1782.1	1894.7	1944.59	1941.12	1942.61	1957.58	1808.15	1999.93	1846.1	1981.89	1802.14	1831.74	1717.31	1820.06	1849.85	1867.58	1803.89
345.989014	1746.55	1769.77	1810.49	1842.53	1805.01	1908.28	1767.64	1851.69	1874.97	1918.23	1961	1957.78	1953.21	1815.73	1721.53	1746.63	1766.15	1779.13	1837.93	1725.84	1860.65	1859	1905.93	1895.48	1772.55	1909.5	1917.01	1929.14	1999.05	1738.76	1775.42	1723.22	1782.39	1900.97	1942.2	1942.45	1941.18	1956.17	1809.07	1999.01	1847.12	1974.59	1801.58	1831.39	1719.86	1821.46	1852.14	1871.46	1805.12
346.484009	1748.19	1767.5	1805.46	1842.18	1803.4	1905.96	1766.67	1854.62	1872.36	1919.85	1962.75	1956.53	1948.47	1815.06	1719.66	1746.2	1768.39	1778.2	1838.58	1727.84	1860.89	1861.56	1907.39	1898.19	1774.21	1905.79	1912.18	1929.94	1991.88	1738.19	1776.67	1727.03	1782.81	1899.6	1944.46	1942.5	1939.96	1953.19	1808.28	1995.09	1848.73	1978.81	1801.61	1829.21	1719.13	1825.02	1848.28	1866.89	1800.2
346.979004	1749.61	1770.41	1807.82	1841.47	1803.2	1901.99	1768.07	1852.24	1872.12	1920.5	1966.97	1958.15	1949.82	1816.06	1719.37	1746.75	1769.04	1782.42	1838.66	1727.96	1856.53	1862.43	1906.85	1891.99	1770.8	1909.14	1915.01	1931.4	1999.05	1736.59	1778.23	1726.97	1782.53	1899.73	1942.58	1946.8	1942.02	1958.02	1812.37	1998.07	1847.68	1978.37	1801.92	1831.68	1720.63	1822.4	1852.92	1866.05	1803.69
347.473999	1748.72	1770.7	1808.18	1840.45	1804.38	1901.77	1765.66	1854.55	1875.9	1920.67	1958.27	1955.67	1953.67	1814.65	1719.43	1746.8	1769.53	1780.47	1837.55	1728.57	1860.64	1860.84	1906.49	1897.45	1771.23	1906	1916.08	1929.74	1998.13	1735.58	1773.32	1725	1782.35	1896.81	1946.67	1944.51	1938.74	1958.1	1812.33	1998.55	1846.89	1982.5	1799.07	1830.78	1717.33	1822.23	1854.28	1867	1804.93
347.968994	1749.86	1769.21	1807.26	1843.12	1802.98	1902.87	1766.34	1847.22	1873.18	1923.23	1963.72	1956.47	1950.85	1816.1	1720.84	1744.53	1769.74	1783.58	1836.77	1727.86	1857.92	1864.08	1906.56	1895.35	1771.22	1905.78	1910.16	1929.21	1993.71	1736.87	1779.25	1727.26	1783.96	1895.45	1942.2	1942.94	1936.4	1958.29	1809.12	1996.88	1845.63	1979.3	1796.64	1832.79	1718.74	1821.41	1852.19	1864.78	1805.14
348.464996	1750.7	1768.61	1806.53	1839.65	1804.08	1906.66	1765.54	1852.35	1875.25	1918.57	1961.51	1954.26	1951.84	1814.69	1717.78	1745.29	1768.55	1783.02	1838.19	1726.08	1860.74	1861.01	1905.99	1894.55	1770.93	1903.96	1911.33	1930.27	1995.54	1738.24	1776.66	1724.11	1782.45	1896.76	1941.29	1945.01	1942.41	1956.76	1807.97	1998.08	1847.11	1979.29	1800.21	1831.82	1719.17	1824.24	1852.52	1869.8	1806.55
348.959991	1751.23	1771.93	1810.49	1842.68	1803.58	1903.23	1765.29	1851.33	1872.29	1919.48	1961.62	1956.88	1955.25	1815.26	1718.69	1746.36	1768.74	1781.49	1839.28	1728.8	1863.01	1860.76	1905.72	1892.09	1772.93	1906.48	1912.88	1928.75	1992.35	1738.35	1775.54	1724.04	1784.02	1897.48	1937.15	1943	1937.55	1952.35	1807.88	2000.86	1850.2	1975.22	1800.21	1829.16	1719.71	1822.16	1851.38	1868.53	1803.3
349.454987	1754.76	1770.19	1810.47	1840.41	1805.73	1905.64	1765.9	1853.64	1873.59	1920.38	1962.24	1958.9	1956.5	1817.27	1720.06	1745.56	1767.54	1783.08	1839.01	1730.64	1859.4	1864.91	1908.96	1893.43	1775.64	1913.63	1916.23	1931.4	1996.43	1738.15	1776.11	1725.76	1784.38	1898.51	1944.95	1942.35	1940.7	1956.77	1811.82	1997.93	1849.82	1981.77	1802.97	1833.99	1721.79	1819.87	1850.14	1864.88	1805.56
349.950012	1750.79	1769.35	1805.71	1845.96	1804.47	1903.2	1768.88	1850.07	1874.76	1923.75	1962.28	1960.44	1953.62	1814.32	1717.78	1745.55	1766.87	1779.5	1837.3	1731.65	1859.95	1865.04	1911.51	1896.69	1775	1909.08	1912.19	1933.67	1996.91	1737.97	1774.1	1727.16	1785.56	1898.97	1944.96	1942.98	1941.86	1955.15	1811.18	2002.74	1849.02	1979.15	1804	1831.71	1721.47	1823.35	1848.65	1865.23	1804.09
350.445007	1750.38	1769.37	1807.95	1842.91	1804.19	1902.26	1769.14	1853.81	1877.84	1918.12	1966.22	1958.51	1953.22	1817.25	1720.59	1747.2	1768.95	1782.55	1838.86	1732.02	1863.71	1865.37	1903.98	1893.37	1775.88	1908.12	1911.98	1934.04	1997.13	1736.39	1776.71	1726.45	1782.59	1897.53	1943.63	1944.44	1935.3	1958.11	1811.63	1995.99	1847.47	1981.57	1800.03	1830.52	1719.1	1816.79	1850.99	1865.48	1807.06
350.941010	1750.1	1770.48	1808.59	1841.09	1808.53	1900.89	1769.23	1847.49	1872.66	1918.32	1965.17	1957.51	1952.22	1815.85	1718.28	1746.08	1767.24	1780.23	1840.41	1729.24	1859.58	1859.5	1899.35	1895.17	1772.88	1908.11	1911.6	1933.63	1992.05	1736.48	1777.45	1724.17	1780.66	1898.31	1945	1945.37	1935.55	1956.13	1809.91	1999.69	1849.86	1977.43	1801.89	1832.48	1717.28	1820.83	1849.25	1863.11	1802.32
351.436005	1751.54	1768.05	1807.98	1844.36	1802.61	1903.75	1769.35	1854.52	1872.91	1917.57	1965.67	1958.15	1950.64	1815.49	1718.89	1745.67	1768.7	1781.65	1841.69	1730.43	1860.09	1863.61	1905.14	1893.49	1772.34	1908.64	1913	1928.43	1991.07	1736.41	1774.75	1726.62	1780.28	1898.4	1942.73	1941.62	1938.09	1954.94	1811.37	1995.07	1850.09	1980.02	1799.96	1832.22	1719.4	1818.15	1852.79	1864.26	1802.59
351.931000	1750.35	1770.81	1805.27	1839.67	1804.95	1899.99	1766.98	1849.26	1872.18	1920.39	1955.5	1956.12	1952.24	1814.22	1717.07	1743.98	1767.63	1782.46	1835.65	1726.16	1858.34	1862.7	1906.71	1888.52	1772.68	1904.78	1910.03	1924.19	1993.81	1736.87	1777.2	1723.7	1779.96	1891.12	1937.76	1936.77	1933.98	1952.38	1804.62	1992.5	1848.46	1978.84	1797.27	1831.79	1718.89	1818.38	1847.35	1861.24	1802.15
352.425995	1748.48	1770.5	1808.22	1837.51	1803.25	1902.85	1768.38	1849.83	1874.64	1920.17	1959.26	1957.68	1947.81	1813.27	1718.38	1743.42	1767.19	1778.16	1836.96	1727.89	1854.95	1861.86	1900.79	1894.88	1771.87	1907.73	1913.37	1928.08	1994.76	1735.44	1774.38	1722.96	1781.47	1893.87	1938.68	1940.21	1940.68	1959.02	1812.26	1994.07	1845.61	1975.25	1802.35	1829.16	1721.72	1817.02	1849.62	1862.62	1802.25
352.920990	1749.62	1770.85	1807.64	1837.49	1805.65	1903.32	1769.46	1852.25	1874.51	1920.27	1962.29	1959.55	1954.35	1814.03	1720.21	1745.11	1768.76	1782.06	1834.8	1723.82	1860.41	1863.08	1907.64	1893.91	1772.95	1905.6	1911.8	1930.22	1999.12	1735.82	1777.64	1725.59	1780.94	1896.29	1942.3	1942.51	1934.21	1954.57	1810.91	1997.52	1847.68	1979.5	1801.9	1829.6	1721.86	1818.93	1851.42	1863.27	1800.99
353.416992	1750.13	1768.51	1809.33	1841.5	1804.68	1898.67	1765.82	1853.15	1877.4	1922.91	1965.67	1963.94	1953.82	1816.56	1716.83	1746.99	1768.03	1782.9	1840.05	1729.18	1863.25	1866.46	1908.8	1898.12	1773.72	1910.11	1916.91	1931.75	1997.59	1736.25	1777.43	1725.6	1784.11	1897.47	1941.96	1942.27	1937.73	1952.69	1811.72	1994.9	1846.2	1980.72	1798.61	1830.76	1719.19	1816.67	1852.27	1862.22	1801.66
353.911987	1750.6	1771.47	1808.46	1840.07	1804.85	1901.47	1768.04	1856.26	1876.31	1921.24	1962.54	1960.42	1953.3	1817.35	1718.83	1744.84	1769.01	1782.38	1838	1728.82	1859.06	1864.65	1905.45	1894.34	1774.94	1908.31	1914.79	1931.86	1995.45	1737.69	1776.82	1726.02	1782.14	1898.32	1948.05	1948.99	1941.57	1957.4	1811.28	1996.24	1848.84	1981.32	1799.12	1832.61	1718.7	1820.19	1849.09	1862.79	1802.32
354.407013	1752.2	1769.26	1807.34	1840.9	1804.98	1902.29	1767.29	1852.6	1878.83	1918.74	1964.48	1962.47	1952.13	1817.77	1719.19	1747.75	1769.08	1781.36	1839.23	1730.46	1859.97	1861.24	1905.01	1893.51	1775.3	1910.44	1916.74	1932.21	2002	1737.71	1778.12	1725.7	1783.85	1898.85	1941.5	1940.07	1938.68	1952.95	1812.51	1996.72	1846.92	1981.81	1798	1831.66	1721	1820.06	1846.9	1864.19	1803.15
354.902008	1751.42	1769.67	1806.9	1840.9	1802.04	1904.64	1770.32	1850.16	1873.58	1919.79	1961.82	1957.03	1956.51	1816.48	1720.39	1745.8	1769.01	1781.3	1840.66	1728.23	1861.01	1862.29	1905.16	1895.57	1773.96	1909.5	1915.21	1936.43	1995.23	1738.34	1778.72	1725.78	1783.96	1899.27	1944.18	1942.37	1938.36	1956.22	1811.65	1995.02	1847.62	1977.26	1800.67	1831.55	1718.23	1822.43	1852.18	1863.03	1803.43
355.398010	1750.94	1769.14	1804.87	1839.78	1804.05	1905.59	1767.42	1850.48	1874.8	1919.59	1964.58	1955.87	1955.84	1819.65	1716.79	1745.78	1767.61	1782.84	1839.26	1733.51	1860.29	1862.66	1903.58	1893.93	1773.94	1908.79	1911.27	1932.29	1995.67	1738.4	1776.32	1726.73	1784.67	1898.34	1945.83	1946.3	1938.02	1957.84	1809.67	1997.71	1846.99	1977.36	1801.22	1828.76	1718.52	1820.53	1850.44	1862.86	1804.22
355.893005	1749.35	1769.47	1806.81	1836.63	1805.36	1901.61	1765.86	1848.03	1872.24	1916.95	1959	1951	1949.63	1811.42	1717.11	1742.03	1768.38	1778.77	1839.28	1728.58	1856.27	1860.58	1906.93	1894.79	1776.08	1911.35	1916.02	1932.08	1994.22	1735.48	1775.48	1725.96	1784.49	1892.5	1938.55	1940.99	1935.81	1952.09	1810.03	1994.62	1845.41	1980.78	1799.38	1829.67	1718.11	1817.48	1846.61	1863	1805
356.388000	1748.08	1768.5	1804.21	1840.51	1804.51	1904.3	1768.03	1852.26	1872.7	1918.76	1960.97	1957.15	1956.93	1820.44	1717.53	1744.97	1768.65	1779.44	1837.05	1728.87	1860.43	1861.72	1904.93	1895.44	1771.96	1908.32	1914.27	1930.66	1998.43	1736.67	1774.25	1726.46	1781.24	1892.91	1944.28	1942.16	1938.77	1956.22	1809.05	1995.38	1851.81	1982.65	1802.16	1829.09	1717.67	1822.42	1847.62	1862	1805.83
356.882996	1745.86	1767.77	1801.55	1841.01	1803.51	1904.01	1768.85	1851.05	1874.8	1915.54	1960.77	1956.86	1953.56	1813.46	1717.99	1742.87	1766.52	1781.44	1836.55	1728.34	1859.69	1862.24	1904.62	1892.2	1774.48	1906.16	1911.28	1926.44	1994.4	1735.98	1777.57	1728.34	1782.36	1901.46	1943.71	1944.52	1938.21	1955.52	1812.74	1994.72	1848.22	1980.76	1799.84	1832.09	1718.79	1819.39	1851.07	1861.88	1802.66
357.377991	1752.34	1768.47	1806.91	1841.43	1799.8	1900.4	1765.28	1852.55	1876.46	1919.93	1962.3	1957.12	1951.16	1816.04	1717.81	1745.97	1767.25	1778.82	1839.4	1729.18	1857.38	1861.38	1907.64	1892.97	1772.24	1908.1	1910.41	1930.57	1993.6	1736.31	1775.65	1725.54	1784.04	1896.56	1945.08	1943.86	1938.25	1956.21	1810.63	1995.27	1846.48	1975.16	1801.24	1831.59	1719.71	1819.97	1852.56	1860.56	1803.67
357.873993	1751.92	1768.77	1805.17	1843.33	1804.64	1905.87	1765.39	1849.66	1875.58	1917.1	1959.69	1958.8	1955.33	1815.81	1719.83	1745.04	1769.15	1782.07	1835.99	1731.15	1859.95	1861.72	1903.77	1896.41	1776.58	1907.61	1914.51	1927.82	1995.87	1736.19	1778.13	1725.72	1780.1	1900.53	1943.61	1941.48	1936.78	1952.54	1810.94	1993.71	1848.96	1978.86	1802.32	1834.09	1719.05	1818.9	1850.43	1865.62	1804.57
358.368988	1749.49	1768.49	1807.69	1839.46	1801.73	1904.5	1765.56	1852.52	1874.76	1917.96	1957.84	1959.16	1952.83	1817	1721.69	1750.14	1769.5	1780.9	1839.12	1728.29	1860.26	1861.77	1905.43	1891.67	1773.31	1909.07	1911.6	1927.26	1995.92	1736.97	1776.77	1726.19	1784.86	1895.64	1945.65	1945.43	1939.37	1954.2	1809.8	1997.47	1848.02	1978.36	1799.74	1829.45	1717.35	1816.58	1851.8	1865.78	1801.24
358.864014	1747.92	1768.59	1807.44	1841.78	1799	1899.67	1768.36	1852.73	1876.06	1919.46	1962.32	1954.51	1953.54	1815.69	1716.29	1745.47	1763.82	1779.43	1835.11	1730.03	1858.94	1860.55	1905.58	1894.36	1775.85	1905.29	1910.23	1927.06	1999.84	1737.07	1773.53	1723.59	1779.74	1897.15	1941.64	1938.93	1937.61	1955.99	1809.61	1998.38	1846.76	1978.83	1804.37	1832.76	1718.55	1818.75	1846.89	1861.33	1805.44
359.359009	1748.84	1770.94	1805.99	1840.3	1804.36	1904.17	1766.62	1850.69	1872.68	1918.89	1960.11	1956.95	1957.25	1815.22	1718.33	1746.81	1766.31	1780.32	1836.55	1729.02	1864.17	1858.19	1905.78	1893.45	1772.56	1910.42	1910.73	1929.96	1994.32	1734.04	1777.7	1725.85	1780.31	1898.04	1946.93	1939.99	1937.33	1955.1	1812.46	1991.6	1847.7	1978.48	1800.3	1832.88	1715.59	1820.66	1850.74	1861.39	1804.93
359.854004	1750.86	1769.43	1807.74	1838.32	1803.5	1901.55	1767.43	1850.07	1877.59	1918.82	1962.45	1954.29	1955.93	1817.28	1717.75	1747.27	1768.88	1784.01	1839.34	1728.62	1859.38	1862.16	1907.52	1894.73	1774.96	1908.25	1912.13	1933.15	1998.54	1734.24	1776.08	1723.67	1782.41	1896.31	1942.5	1938.58	1933.98	1953.27	1810.37	1995.97	1849.29	1977.95	1799.69	1830.95	1716.69	1819.92	1850.39	1863.12	1803
360.350006	1750.27	1768.58	1806.81	1841.39	1806	1907.52	1765.3	1850.28	1873.23	1916.6	1958.63	1960.92	1952.25	1811.76	1717.54	1743.89	1768.75	1784.28	1835.63	1727.61	1856.73	1862.9	1907.49	1894.76	1774.08	1909.61	1917.25	1931.72	1998.79	1735.27	1775.45	1727.47	1780.59	1895.42	1940	1941.63	1936.68	1953.68	1810.22	1992.57	1845.15	1979.85	1802.17	1830.35	1718.5	1819.41	1848.35	1866.21	1803.6
360.845001	1750.39	1770.53	1807.84	1839.99	1800.79	1902.37	1767.75	1848.82	1872.52	1919.76	1963.92	1961.31	1953.29	1817.65	1719.75	1746.61	1771.97	1781.61	1838.4	1731.57	1859.3	1862.49	1903.24	1893.51	1775.67	1907.59	1913.8	1932.2	1999.91	1736.31	1777.34	1725.15	1781.37	1894.76	1940.98	1939.8	1937.44	1952.43	1808.93	1994.08	1845.26	1983.96	1803.13	1830.99	1719.17	1819.51	1846.79	1864.54	1802.52
362.169006	1757.18	1777.15	1813.93	1846.39	1741.34	1828.17	1749.41	1785.09	1882.09	1892.98	1968.18	1950.56	1947.04	1823.2	1721.99	1749.41	1777.34	1786.63	1845.34	1734.46	1870.3	1869.71	1916.75	1908.66	1784.37	1925.45	1924.9	1950.08	2015.24	1735.85	1783.18	1728.45	1781.11	1906.26	1950.13	1951.67	1946.97	1965.11	1819.37	2006.67	1858.46	1997.56	1803.67	1834.86	1718.76	1825.2	1853.61	1869.8	1807.39
362.664001	1752.5	1771.72	1805.7	1844.8	1807.03	1906.37	1768.64	1857.91	1877.3	1926.19	1967.82	1968.24	1958.56	1820.63	1720.91	1748.31	1768.81	1786.49	1843.93	1730.91	1864.13	1868.85	1913.9	1900.01	1774.43	1913.94	1917.42	1940.52	2004.92	1737.56	1778.4	1726.89	1782.85	1904.2	1951.57	1949.6	1941.36	1962.61	1816.28	2005.06	1853.45	1987.89	1804.04	1833.77	1722.34	1819.9	1851.29	1866.38	1806.12
363.158997	1751.53	1770.67	1807.4	1842.8	1805.01	1906.4	1770.37	1856.18	1881.33	1926.32	1971.22	1966.82	1960.28	1820.45	1720.75	1746.46	1769.71	1782.98	1841.06	1729.5	1862.03	1864.02	1908.71	1899.17	1776.89	1913.72	1920.67	1935.8	2005.03	1736.38	1777.33	1727.04	1784.06	1904.36	1945.71	1944.71	1941.28	1961.07	1812.35	2002.12	1851.38	1983.01	1799.78	1833.03	1718.85	1824.78	1854.2	1866.59	1803.09
363.653992	1754.69	1774.35	1809.88	1842.38	1806.67	1909.22	1766.07	1852.31	1877.73	1924.15	1965.7	1968.02	1960.66	1819.17	1719.3	1748.8	1768.72	1783.11	1843.71	1728.67	1865.65	1866.04	1909.88	1897.7	1774.32	1917	1918.49	1934.79	2003.9	1737.11	1774.88	1728.56	1781.74	1902.73	1946.71	1948.05	1944.41	1960.84	1814.39	1997.24	1852.55	1987.21	1802.21	1832.41	1719.97	1824.96	1852.29	1867.52	1808.18
364.149994	1747.9	1770.94	1807.34	1840.63	1803.45	1904.43	1764.27	1853.65	1875.59	1922.96	1965.73	1965.02	1958.21	1816.41	1718.24	1746.57	1770.7	1780.87	1836.73	1729.91	1860.66	1864.43	1913.47	1895.14	1775.44	1909.21	1915.37	1936.49	2001.3	1737.41	1777.93	1728.78	1785.43	1899.53	1948	1941.13	1938.8	1962.23	1812.48	2002.28	1849.84	1987.36	1804.57	1831.44	1717.57	1820.39	1854.29	1865.04	1806.31
364.644989	1751.53	1771.45	1803.53	1839.58	1802.96	1904.91	1763.88	1852.34	1876.89	1923.61	1962.24	1959.6	1955.69	1813.24	1720.79	1746.67	1771.79	1781.77	1837.99	1729.93	1858.32	1862.84	1909.07	1897.27	1770.7	1913.76	1915.13	1928.59	1998.31	1737.13	1777.21	1726.08	1779.57	1897.98	1943.49	1939.72	1941.37	1955.55	1809.7	2000.4	1847.29	1981.13	1801.75	1830.26	1718.42	1819.85	1849.92	1863.6	1804.32
365.140015	1750.74	1770.28	1803.14	1838.48	1802.55	1899.79	1767.29	1850.68	1869.32	1921.15	1963.44	1958.81	1958.4	1818.96	1717.83	1745.62	1767.32	1779.67	1837.81	1725.61	1862.24	1862.68	1908.8	1895.47	1774.56	1907.68	1910.94	1931.01	1997.33	1737.21	1776.03	1724.75	1780.28	1894.2	1941.93	1941.16	1940.87	1953.6	1808.22	1997.41	1845.86	1983.29	1802.52	1832.27	1720.19	1819.89	1848.88	1867.16	1801.28
365.635010	1751.83	1771	1798.39	1839.84	1805.63	1905.52	1764.58	1849.81	1876.59	1921.17	1958.15	1956.67	1952.95	1814.14	1717.78	1744.19	1767.22	1782.06	1836.71	1725.49	1860.04	1861.92	1906.35	1899.95	1770.41	1914.39	1914.12	1932.58	1999.59	1735.88	1776.39	1727.16	1782.06	1895.66	1944.13	1944.16	1939.5	1957.64	1810.15	1998.97	1847.07	1984.42	1799.78	1831.67	1717.93	1820.47	1851.11	1866.75	1807.11
366.130005	1750.66	1771.09	1801.18	1839.4	1803.79	1901.56	1767.09	1853.4	1872.48	1917.2	1959.09	1958.36	1952	1812.91	1716.35	1745.11	1766.95	1778.97	1834.07	1725.01	1858.11	1860.22	1905.93	1892.64	1766.79	1911.36	1913.93	1928.61	1996.63	1733.25	1774.97	1725.81	1781.96	1897.99	1941.16	1938.31	1936.02	1955.73	1805.02	1993.52	1845.5	1981.87	1796.83	1830.84	1716.05	1817.53	1848.62	1865.07	1802.68
366.626007	1747.85	1768.22	1802.08	1840.97	1802.98	1898.02	1766.45	1848.9	1872.1	1914.96	1958.21	1958.37	1952.21	1812.43	1718.71	1742.57	1764.67	1778.85	1834.16	1726.17	1855.81	1863.14	1902.55	1894.27	1768.28	1905.3	1911.4	1928.94	1996.28	1736.41	1774.32	1725.11	1778.5	1894.61	1937.63	1938.19	1940.35	1952.03	1808.61	1995.45	1846.57	1982.19	1803.17	1828.73	1718.98	1814.6	1844.95	1860.61	1803.77
367.121002	1750.5	1769.98	1800.44	1837.87	1802.52	1900.65	1765.57	1851.21	1875.95	1919.09	1957.44	1961.83	1954.43	1815.44	1717.23	1741.62	1764.72	1781.35	1838.98	1729.27	1856.72	1863.2	1905.67	1892.42	1771.42	1906.01	1908.91	1929.48	1994.36	1737.11	1775.62	1725.71	1778.68	1894.98	1941.65	1940.42	1939.42	1952.62	1809.26	1992.96	1849.56	1980.28	1799.61	1828.7	1719.16	1818.11	1849.09	1862	1804.56
367.615997	1747.52	1770.47	1801.12	1840.16	1800.98	1897.11	1765.84	1851.75	1874.61	1921.1	1962.97	1957.65	1953.43	1817.84	1717.77	1743.56	1769.43	1778.55	1837.81	1726.38	1860.78	1861.14	1905.51	1893.82	1771.01	1909.21	1915.58	1930.27	1994.45	1736.63	1775.26	1722.76	1782.28	1895.45	1938.12	1939.59	1935.4	1953.56	1806.48	1997.02	1846.17	1978.83	1797.81	1829.59	1716.74	1818.63	1846.15	1866.18	1803.31
368.110992	1749.63	1769.58	1802.33	1839.12	1807.45	1899.94	1765.25	1853.86	1874.01	1916.58	1962.09	1957.55	1955.27	1816.07	1721.35	1745.03	1765.22	1780.62	1837.01	1726.43	1862.43	1861.72	1906.87	1892.14	1771.95	1909.59	1912.25	1930.29	1994.8	1735.28	1774.25	1725.23	1780.87	1895.32	1942.2	1941.43	1934.92	1955.46	1809.56	1995.5	1849.32	1977.94	1798.81	1832.33	1717.21	1819.13	1852.27	1857.56	1800.07
368.605988	1747.29	1770	1800.61	1835.51	1802.82	1900.66	1765.89	1851.43	1871.32	1916.86	1961.33	1956.61	1951.81	1816.73	1719.69	1744.88	1770.67	1778.93	1833.14	1726.41	1859.65	1860.88	1902.84	1893.61	1772.41	1902.57	1911.48	1928.83	1995.56	1736.37	1778.39	1724.1	1782.5	1895.87	1941.82	1942.04	1939.58	1954.5	1810.48	1995.68	1847.63	1981.19	1800.29	1828.83	1716	1820.16	1850.82	1861.77	1802.73
369.101990	1750.11	1767.82	1800.37	1839.06	1802.78	1899.92	1764.75	1848.75	1873.59	1918.34	1958.97	1959.94	1955.85	1811.64	1717.04	1741.53	1767.85	1780.15	1837.6	1724.16	1859.21	1858.06	1904.85	1891.74	1771.77	1907.27	1907.98	1928.71	1991.63	1735.3	1773.67	1724.92	1778.52	1896.63	1938.66	1936.28	1936.06	1948.64	1808.18	1996.11	1841.73	1977.05	1797.73	1830.22	1715.5	1819.54	1846.19	1859.77	1802.44
369.596985	1745.33	1766.48	1798.97	1836.34	1801.7	1898.47	1765.19	1850.61	1870.7	1916.33	1960.03	1954.95	1955.79	1812.66	1716.25	1743.28	1766.21	1776.34	1837.68	1726.18	1855.89	1862.52	1906.13	1894.01	1770.49	1907.67	1912.2	1929.02	1999.48	1733.67	1774.2	1721.41	1780.96	1891.48	1939.08	1936.85	1939.08	1949.85	1805.95	1993.86	1844.47	1974.89	1800.71	1826.2	1716.37	1817.32	1849.3	1862.99	1803
370.092010	1746.1	1763.1	1798.43	1840.83	1799.8	1898.44	1762.74	1851.28	1871.19	1914.85	1960.34	1953.96	1955.71	1809.95	1714.86	1741.96	1765.86	1777.38	1835.55	1727.03	1855.73	1861.87	1903.46	1890.95	1766.77	1908.72	1910.69	1928.54	1996.1	1736.08	1775.02	1724.06	1781.51	1891.18	1938.81	1941.19	1940.35	1950.19	1806.63	1996.89	1843.7	1976.87	1798.36	1827.24	1718.23	1815.29	1847.4	1862.91	1801.13
370.587006	1747.58	1765.65	1803.77	1837.19	1802.01	1895.67	1765.01	1852.23	1874.56	1917.07	1961.5	1958.46	1948.91	1814.6	1717.12	1742.4	1765.33	1778.95	1836.14	1724.1	1860.02	1861.33	1900.76	1891.74	1771.33	1905.43	1913.86	1929.39	1993.63	1736.71	1773.28	1724.35	1778.55	1898.13	1938.54	1940.33	1932.27	1948.79	1802.63	1992.56	1846	1975.57	1799.46	1825.95	1717.05	1813.95	1847.75	1860.94	1801.62
371.082001	1747.04	1768.25	1798.94	1841.45	1802.19	1898.86	1766.51	1849.64	1869.12	1914.66	1958.55	1956.24	1950.9	1814.31	1715.63	1743.69	1763.8	1779.9	1836.02	1725.34	1861.33	1863.47	1903.6	1890.43	1769.73	1909.7	1910.63	1928.83	1992.64	1729.44	1771.28	1725.15	1780.1	1889.55	1942.57	1939.13	1938.11	1951.32	1806.42	1992.99	1846.4	1979.54	1799.12	1824.77	1717.41	1818.64	1842.11	1861.44	1803.02
371.578003	1744.85	1765.63	1801.72	1838.33	1800.9	1897.91	1765.9	1849.46	1872.06	1915.73	1957.33	1958.16	1952.15	1815.94	1716.48	1744.11	1764.45	1779.69	1836.38	1725.28	1859	1858.3	1903.42	1893.87	1768.71	1905.9	1910.03	1929.12	1994.34	1735.05	1773.26	1724.31	1779.95	1895.98	1940.89	1935.61	1937.42	1949.53	1806.42	1998.62	1844.69	1978.48	1796.09	1828.16	1715.74	1817.04	1848.25	1855.82	1801.66
372.072998	1746.92	1768.32	1802.06	1836.85	1799.7	1900.34	1764.37	1849.97	1870.85	1912.88	1955.7	1950.69	1946.15	1808.85	1715.09	1742.49	1766.5	1777.45	1834.15	1722.47	1859.35	1857.21	1898.84	1894.31	1768.83	1908.44	1907.5	1923.46	1991.15	1734.4	1775.09	1721.49	1775.43	1887.02	1939.46	1938.62	1936.62	1950.46	1805.7	1991.61	1843.68	1979.91	1796.73	1825.73	1716.65	1819.03	1847.17	1863.23	1799.36
372.567993	1745.62	1769.41	1802.1	1837.71	1798.62	1901.4	1763.4	1845.93	1870.23	1912.74	1955.42	1954.34	1950.2	1811.56	1716.8	1742.09	1766.24	1776.55	1835.94	1726.61	1856.19	1859.93	1904.72	1890.72	1767.19	1905.13	1909.44	1925.38	1992.47	1734.42	1774.51	1724.24	1777.45	1891.56	1938.23	1937.02	1935.01	1949.29	1805.56	1994.06	1843.98	1977.47	1798.34	1826.02	1718.28	1817.94	1848.35	1861.52	1798.74
373.062988	1745.08	1767.8	1801.51	1838.44	1797.52	1896.27	1766.95	1850.01	1879.83	1916.95	1957.06	1956.13	1948.53	1814.51	1716.95	1742.36	1764.25	1778.11	1832.14	1723.66	1857.05	1858.78	1901.93	1891.13	1768.58	1905.75	1909.47	1927.09	1992.22	1733.89	1771.93	1722.31	1780.51	1888.6	1935.24	1939.57	1933.68	1948.83	1804.95	1990.53	1845.91	1977.61	1798.12	1829.42	1715.05	1816.18	1844.71	1862.09	1800.79
373.558014	1748.31	1768.17	1802.52	1838.3	1799.04	1897.87	1765.37	1844.28	1868.43	1915.98	1953.17	1952.58	1949.23	1813.76	1715.54	1743.63	1767.05	1777.06	1836.27	1724.4	1855.49	1858.53	1904.04	1889.55	1767.47	1903.3	1909.92	1929.81	1991.68	1734.99	1776.91	1724.57	1778.45	1894.64	1942.26	1939.35	1934.3	1954.15	1803.7	1988.77	1843.2	1976.55	1795.11	1825.41	1716.52	1817.33	1847.34	1859.39	1800.9
374.053986	1745.96	1767.77	1804.03	1837.37	1801.07	1895.34	1763.84	1846.95	1870.98	1914.05	1954.64	1951.27	1948.93	1810.82	1717.09	1740.82	1767.12	1777.06	1836.29	1724.23	1857.88	1857.36	1902.71	1890.32	1764.67	1902.94	1908.58	1923.5	1990.77	1732.56	1773.74	1725.27	1778.4	1890.66	1936.08	1935.54	1931.95	1949.32	1804.57	1992.78	1842.3	1978.51	1796.77	1826.05	1717.18	1814.85	1846.97	1858.99	1803.01
374.549011	1744.89	1767.09	1802.15	1837.6	1804	1901.27	1762.36	1846.72	1872.37	1907.68	1954.07	1953.49	1947.68	1810.76	1715.89	1739.87	1764.57	1778.88	1830.16	1723.79	1856.49	1858.3	1903.99	1886.91	1769.72	1902.97	1909.55	1927.2	1994.13	1730.71	1772.19	1724.14	1777.42	1894.48	1942.05	1938.09	1934.77	1953.93	1806.2	1987.83	1840.42	1976.94	1797.57	1825.95	1715.34	1814.9	1847.98	1862.38	1800.7
375.044006	1746.85	1766.43	1802.06	1840.05	1798.36	1899.88	1763.65	1848.88	1870.25	1914.69	1956.09	1954.78	1949.81	1812.73	1717.88	1743.35	1763.87	1774.65	1836.37	1726.09	1859.38	1858.47	1903.07	1891.06	1768.23	1903.41	1906.28	1924.79	1988.76	1734.44	1773.05	1723	1778.69	1892.85	1936.01	1940.31	1936.86	1948.79	1803.07	1992.87	1840.61	1975.32	1798.15	1822.99	1716.98	1815.65	1846.16	1863.44	1799.09
375.539001	1749.1	1767.43	1802.92	1835.87	1800.28	1897.34	1765.39	1847.57	1872.09	1914.58	1956.18	1955.06	1949.09	1811.1	1717.01	1742.02	1765.2	1778.41	1831.96	1723.25	1857.15	1858.2	1902.86	1888.84	1767.5	1906.62	1910.54	1927.12	1986.21	1734.06	1772.37	1723.53	1778.54	1890.53	1935.95	1937.38	1930.59	1945.66	1806.9	1991.96	1842.09	1972.36	1795.26	1825.45	1715.43	1816.28	1845.33	1858.79	1800.61
376.035004	1746.1	1765.69	1800.64	1837.23	1798.71	1895.94	1764.44	1847.17	1869.25	1913.99	1957.9	1950.37	1945.91	1810.46	1716.13	1743.43	1763.27	1778.35	1833.83	1726.18	1855.05	1860.32	1902.35	1890.83	1768.41	1903.58	1909.75	1921.56	1992.34	1733.33	1774.41	1724.79	1778.66	1891.36	1936.94	1933.27	1935.38	1947.2	1805.74	1988.88	1841.34	1973.91	1796.38	1825.19	1715.64	1814.66	1846.43	1858.39	1802.05
376.529999	1745.98	1767.29	1800.97	1833.37	1799.93	1892.5	1760.47	1846.31	1869.71	1915.57	1955.73	1950.89	1949.64	1809.94	1715.8	1740.21	1765.46	1776.97	1833.21	1725.15	1854.45	1861.86	1904.91	1889.6	1768.82	1905.55	1906.42	1925.41	1990.53	1733.92	1773.69	1722.51	1778.09	1891.93	1935.59	1935.21	1932.66	1949.34	1803.62	1990.4	1843.95	1976.52	1795.72	1823.3	1713.56	1816.17	1845.9	1861.07	1801.78
377.024994	1746.74	1763.71	1801.46	1837.41	1799.2	1897.42	1763.38	1845.5	1870.31	1914.51	1955.62	1950.35	1946.97	1808.34	1715.16	1742.56	1766.16	1774.87	1832.67	1726.59	1856.46	1860.24	1900.94	1891.48	1771.65	1906.89	1911	1925.39	1994.35	1733.49	1772.84	1725.67	1780.11	1891.4	1932.63	1936.18	1933.09	1950.48	1806.52	1992.82	1843.23	1974.73	1798.31	1824.86	1717.81	1816.22	1843.83	1857.44	1799.47
377.519989	1749.39	1764.67	1797.64	1834.11	1799.5	1898.24	1763.06	1843.76	1869.27	1914.87	1955.53	1953.18	1951.29	1811.18	1715.74	1741.48	1763.5	1776.15	1833.73	1726.43	1855.81	1859.96	1899.22	1889.21	1767.73	1905.33	1908.41	1923.22	1988.2	1734.7	1771.93	1722.8	1776.19	1891.88	1935.34	1935.92	1933.83	1944.68	1805.36	1989.39	1841.64	1978.08	1798.33	1820.88	1717.29	1813.19	1843	1858.24	1798.75
378.015015	1743.96	1765	1796.73	1833.84	1799.04	1898.83	1762.24	1845.81	1870.29	1909.58	1959.75	1954.41	1948.69	1812	1716.27	1743.15	1762.39	1779.1	1830.86	1724.63	1855.43	1854.86	1900.18	1887.04	1769.37	1905.24	1906.83	1924.12	1992.07	1732.14	1771.44	1723.42	1776.94	1889.88	1933.74	1938.02	1933.87	1948.43	1804.35	1989.19	1840.72	1974.03	1792.74	1826.8	1713.34	1818.22	1847.14	1859.56	1801.35
378.510986	1745.13	1764.33	1799.34	1831.68	1796.7	1893.82	1761.67	1844.29	1866.79	1913.18	1951.9	1951.52	1946.79	1806.67	1713.83	1740.79	1762.16	1775.71	1833.72	1721.47	1852.66	1858.93	1900.05	1887.18	1764.5	1903.14	1906.49	1923.11	1988.65	1733.86	1770.07	1721.99	1779.19	1891.47	1930.09	1932.68	1930.6	1945.53	1803.11	1988.03	1836.74	1973.06	1797.41	1823.45	1716.87	1813.51	1842.54	1858.9	1800.92
379.006012	1745.46	1765.39	1799.94	1835.05	1793.05	1893.83	1761.3	1844.59	1867.84	1908.69	1951.53	1945.25	1948.62	1811.22	1715.72	1740.13	1762.62	1776.3	1829.49	1722.75	1850.64	1857.73	1901.82	1888.41	1767.7	1903.45	1907.64	1924.66	1988.58	1727.85	1770.33	1720.78	1777.34	1890.35	1933.41	1932.49	1931.62	1946.9	1803.27	1991.22	1839.16	1973.95	1799.32	1822.8	1713.95	1817.83	1842.69	1858.45	1797.95
379.501007	1743.77	1765.44	1800.03	1832.17	1796.27	1890.71	1759.29	1844.93	1870.45	1911.65	1949.05	1950.31	1950.74	1811.51	1715.92	1741.36	1762.34	1777.6	1830.62	1725.72	1853.65	1855.38	1898.42	1891.27	1767.38	1905.27	1905.89	1924.26	1988.56	1732.64	1771.43	1723.51	1777.87	1888.05	1932.53	1930.68	1933.53	1944.7	1802.42	1991.26	1840.75	1971.48	1797.25	1824.08	1717.09	1813.33	1845.75	1860.36	1799.73
379.996002	1744.92	1765.45	1796.21	1831.48	1796.58	1892.11	1763.01	1845.05	1866.67	1914.52	1952.08	1945.91	1943.17	1805.95	1715.2	1742.18	1764.22	1776.71	1830.51	1723.92	1853.69	1855.53	1900.51	1891.18	1768.07	1901.22	1904.25	1920.35	1982.33	1735.94	1767.47	1721.96	1778.39	1887.86	1929.36	1930.23	1931.01	1945.49	1803.26	1983.82	1839.72	1969.82	1797.48	1820.63	1714.88	1812.51	1843.18	1860.78	1798.64
380.490997	1744.33	1765.25	1795.8	1834.67	1796.32	1896.62	1761.35	1845.35	1866.47	1915.48	1952.33	1950.15	1943.22	1808.34	1715.66	1738.91	1763.84	1778.58	1830.19	1724.64	1854.18	1855.75	1899.11	1889.23	1767.46	1902.45	1906.19	1919.08	1987.91	1731.74	1772.63	1721.51	1775.86	1887.2	1931.56	1933.24	1932.42	1943.26	1802.08	1991.24	1839.04	1970.72	1795.42	1821.09	1717.75	1813.08	1843.47	1854.4	1797.06
380.987000	1743.9	1764.49	1797.01	1834.88	1796.84	1895.71	1763.07	1842.6	1864.97	1910.29	1949.46	1948.31	1949	1807.41	1715.24	1742.86	1763.82	1775.82	1831.69	1726.18	1857.95	1855.32	1898.62	1884.27	1766	1900.97	1904.81	1921.23	1989.33	1733.13	1772.84	1722.72	1778.75	1888.77	1931.03	1932.24	1933.4	1942.53	1802.07	1984.63	1840.86	1969.35	1795.63	1821.14	1716.45	1816.4	1845.34	1857.72	1796.27
381.481995	1744.51	1766.3	1794	1830.58	1793.47	1892.33	1762.64	1845.41	1868.36	1910.18	1954.27	1955.45	1945.3	1809.13	1715.74	1740.58	1764.3	1777.25	1832.36	1724.06	1852.05	1857.01	1898.53	1884.83	1766.36	1899.48	1902.98	1922.07	1985.63	1733.54	1771.3	1723.04	1774.81	1885.82	1930.49	1929.29	1928.13	1947.17	1802.43	1988.93	1837.22	1970.13	1794.4	1821.93	1716.05	1814.75	1842.29	1855.35	1796.96
381.976990	1741.79	1762.05	1794.52	1834.77	1794.86	1894.85	1758.7	1841.24	1865.3	1907.04	1949.98	1947.46	1943.28	1806.93	1714.82	1743.17	1761.21	1774.27	1828.66	1723.41	1852.48	1857.15	1898.57	1889.28	1764.32	1903.61	1910.31	1920.16	1987.33	1732.8	1770.57	1722.05	1777.74	1887.02	1934.18	1930.46	1932.77	1945.64	1804.95	1987.36	1838.68	1972.95	1796.42	1823.56	1715.83	1816.98	1843.95	1858.09	1799.18
382.471985	1744.3	1761.65	1798.7	1832.36	1797.39	1892.41	1764.24	1841.99	1867.45	1908.81	1950.87	1950.43	1947.5	1810.17	1716.67	1740.54	1763.36	1776.9	1830.61	1720.67	1851.42	1861.25	1898.44	1890.43	1767.24	1901.12	1903.06	1921.84	1985.5	1732.71	1769.93	1722.73	1775.52	1887.26	1933.99	1935.11	1935.72	1942.17	1799.09	1983.8	1838.58	1973.3	1793.66	1820.39	1712.78	1812.43	1843.38	1858.54	1798.3
382.967010	1743.36	1764.02	1793.23	1830.98	1797.74	1894.19	1763.46	1844.93	1866.92	1913.48	1951.4	1955.46	1948.75	1812.49	1714.88	1740.55	1764.7	1776.11	1831.67	1723.91	1853.26	1858.2	1896.34	1889.07	1767.9	1901.34	1906.08	1919.67	1988.4	1732.23	1769.41	1720.65	1775.72	1892.62	1934.2	1934.91	1934.07	1944.53	1800.82	1984.05	1837.08	1970.48	1797.31	1820.24	1714.5	1812.86	1842.21	1858.75	1800.23
383.463013	1745.33	1761.37	1797.26	1830.99	1801.1	1890.57	1760.98	1846.17	1868.87	1908.8	1949.75	1951	1940.38	1809.94	1714.68	1740.94	1764.86	1774.91	1832.17	1727.26	1854.43	1857.18	1900.37	1887.52	1765.59	1902.36	1906.58	1924.08	1985.6	1732.13	1771.6	1723.18	1777.11	1887.79	1930.91	1932.09	1928.65	1943.44	1803.56	1982.62	1839.05	1968.79	1799.66	1818.31	1716.96	1817.34	1842.02	1860.92	1797.7
383.958008	1742.55	1761.88	1794.9	1834.34	1798.19	1896.06	1761.01	1843.8	1868.33	1910.98	1950.35	1952.98	1948.09	1809.35	1714.95	1741.87	1761.4	1773.67	1834.41	1721.1	1854.93	1856.67	1900.4	1885.05	1768.38	1905.19	1903.83	1924.41	1985.12	1733	1772.94	1723.03	1781.07	1889.87	1933.3	1932.9	1926.67	1948.32	1803.66	1988.52	1836.98	1970.8	1795.33	1819.13	1715.07	1813.37	1843.89	1857.48	1798.05
384.453003	1743.69	1762.5	1794.68	1831.25	1796.6	1891.79	1759.46	1846.22	1871.98	1910.18	1949.27	1950	1947.41	1811.11	1715.67	1739.81	1764.63	1777.04	1830.99	1724.26	1851.63	1857.38	1899.9	1884.27	1765.2	1902.17	1903.12	1919.74	1986.39	1731.52	1771.09	1723.32	1775.63	1891.22	1932.6	1934.46	1930.16	1943.26	1804.44	1986.94	1837.71	1969.2	1794	1821.22	1715.41	1813.75	1840.62	1855.46	1796.7
384.947998	1742.7	1762.43	1793.62	1830.78	1798.14	1894.04	1761.18	1847.43	1868.3	1910.28	1953.42	1949.92	1947.7	1805.73	1717.26	1741.41	1764.66	1776.88	1831.4	1723.45	1855.49	1860.4	1897.64	1889.13	1764.93	1902.15	1902.8	1920.35	1982.52	1731.96	1770.85	1721.45	1775.07	1890.16	1932.12	1932.32	1934.99	1939.6	1803.84	1984.13	1833.93	1969.73	1794.93	1822.02	1713.62	1813.9	1843.85	1856.53	1798.42
385.442993	1743.22	1762.74	1794.76	1829.5	1799.06	1895.35	1762.83	1842.17	1866.65	1907.88	1947.21	1949.27	1944.32	1809.24	1713.66	1739.42	1762.24	1774.4	1831.52	1724.52	1853.15	1854.5	1897.86	1886.5	1769.25	1899.04	1902.04	1921.61	1988.05	1731.97	1769.24	1721.68	1778.31	1889.61	1933.02	1932.86	1930.1	1943.35	1803.54	1984.77	1839.69	1971.23	1795.1	1821.35	1714.46	1813.8	1841.56	1855.37	1795.33
385.938995	1740.77	1766.38	1793.88	1831.88	1801.45	1893.91	1762	1843.56	1868.73	1909.74	1952.82	1950.48	1941.15	1809.4	1718.97	1741.58	1761.34	1773.84	1830.19	1722.23	1852.68	1857.52	1893.92	1885.8	1766.68	1900.62	1902.48	1919.9	1987.25	1730.66	1770.52	1722.97	1775.39	1888.38	1932.59	1932.5	1927.67	1946.11	1800.77	1986.73	1838.3	1973.64	1794.46	1821.23	1714.17	1812.08	1844.26	1856.97	1797.59
386.433990	1741.33	1762.44	1793	1832.3	1794.97	1893.32	1762.14	1845.38	1866.28	1907.46	1953.97	1950.24	1946.82	1807.74	1714.46	1742.06	1761.81	1773.13	1830.84	1719.85	1853.15	1854.78	1896.88	1888.16	1762.82	1902.59	1900.96	1922.53	1987.23	1730.28	1768.64	1718.93	1774.16	1887.27	1930.78	1930.18	1932.39	1944.05	1798.64	1984.68	1837.36	1968.4	1793.32	1820.67	1717.23	1812.14	1841.09	1856.14	1798.53
386.928986	1744.88	1760.98	1795.16	1830.26	1794.4	1890.14	1762.92	1845.35	1868.28	1909.9	1950.52	1948.3	1946.91	1809.06	1715.37	1739.72	1760.85	1772.37	1830.51	1721.49	1850.7	1856.65	1895.98	1886.04	1766	1898.38	1903.29	1921.14	1984.73	1731.27	1771.38	1721.65	1775.98	1888.14	1933.28	1932.82	1929.46	1943.23	1804.14	1987.92	1836.23	1970.31	1793.09	1821.11	1716.32	1811.4	1842.73	1857.21	1795.81
387.424011	1743.57	1762.67	1793.3	1830.63	1796.25	1891.81	1763.61	1845.19	1866.5	1910.24	1952.49	1953.48	1946.09	1810.98	1716.02	1738.44	1761.56	1772.02	1827.88	1723.64	1850	1853.52	1895.69	1888.21	1767.62	1899.47	1901.33	1917.34	1983.71	1736.29	1767.07	1722.24	1774.44	1885.47	1931.61	1929.69	1929.09	1944.27	1802.29	1983.47	1838.57	1973.17	1795.18	1821	1711.14	1812.16	1840.3	1858.67	1794.09
387.920013	1743.78	1758.31	1794.69	1832.86	1795.91	1892.44	1761.53	1844.42	1864.76	1909.02	1950.63	1948.62	1945.1	1811.29	1715.69	1742.06	1764.01	1774.29	1828.37	1722.56	1851.01	1857.32	1900.07	1887.33	1768.59	1896.7	1902.36	1918.84	1985.82	1733.4	1770.45	1722.62	1774.96	1884.75	1937.16	1933.17	1933.39	1943.9	1801.82	1982.34	1842.06	1970.19	1793.24	1820.48	1711.69	1812.2	1843.68	1855.27	1796.36
388.415009	1743.27	1763.51	1792.7	1831.12	1796.92	1885.47	1762.8	1842.74	1869.36	1909.75	1949.46	1948.87	1948.27	1809.66	1716.03	1741.35	1763.01	1776.82	1832.84	1723.8	1851.44	1856.52	1898.32	1884.89	1766.6	1902.24	1904.89	1921.71	1982.88	1734.41	1770.61	1722.07	1777.31	1887.17	1929.87	1929.88	1925.09	1940.35	1799.29	1987.21	1838.25	1972.67	1795.19	1819.95	1715.24	1811.1	1844.01	1854.99	1793.69
388.910004	1741.72	1760.68	1792.13	1829.75	1794.79	1889.84	1760.06	1844.53	1866.27	1907.65	1947.51	1950.9	1943.28	1806.73	1715.53	1739.56	1760.51	1773.16	1827.87	1722.91	1849.21	1858.21	1893.89	1885.16	1765.15	1901.89	1902.42	1917.51	1986.15	1731.53	1769.36	1723.27	1776.89	1886.93	1930.5	1930.86	1927.51	1942.51	1800.61	1988.55	1840.93	1973.36	1790.86	1820.84	1714.48	1815.29	1840.89	1855.7	1797.39
389.404999	1741.56	1763.81	1789.63	1827.89	1795.75	1892.52	1758.32	1840.71	1866.94	1906.3	1947.54	1947.45	1940.56	1805.09	1714.81	1740.15	1759.56	1773.5	1828.7	1718.42	1851.58	1853.98	1893.47	1887.7	1762.87	1897.24	1900.1	1915.45	1982.53	1732.63	1769.43	1723.49	1775.99	1885.75	1930.16	1929.36	1926.02	1942.38	1799.78	1983.33	1834.33	1967.67	1790.42	1821.74	1718.07	1810.09	1843.51	1854.56	1796.09
389.899994	1742.25	1758.84	1791.5	1828.26	1798.35	1886	1760.77	1843.63	1864.15	1905.29	1942.66	1942.53	1940.46	1803.36	1713.44	1740.04	1762.2	1773.28	1826.04	1720.43	1850.64	1852.72	1896.64	1884.22	1764.46	1900.55	1902.25	1920.73	1980.03	1731.02	1770.07	1720.72	1775.04	1885.28	1924.34	1927.51	1925.37	1937.16	1800.56	1982.14	1835.75	1966.59	1793.35	1821.02	1714.51	1813.61	1839.65	1855.4	1792.97
390.395996	1744.6	1760.6	1787.19	1825.15	1796.01	1890.93	1757.83	1839.29	1865.28	1907.39	1943.16	1949.35	1937.65	1805.6	1713.67	1740.06	1759.29	1769.28	1827.63	1722.34	1851.33	1851.61	1889.72	1881.84	1762.26	1898.34	1903.02	1916.02	1981.78	1733.2	1768.95	1720.07	1774.47	1884.52	1931	1929.27	1925.93	1939.66	1799.4	1983.17	1835.12	1970.3	1792.86	1820.8	1716.05	1810.72	1841.08	1855.49	1795.98
390.890991	1740.96	1760.71	1789.14	1828.14	1793.96	1889.68	1760.03	1843.03	1862.94	1905.65	1941.61	1943.42	1940.99	1806.26	1713.67	1738.27	1758.61	1773.77	1827.88	1719.43	1849.59	1853.53	1891.97	1883.35	1763.95	1902.24	1903.5	1921	1980.31	1731.79	1769.5	1722.36	1774.25	1883.47	1926.79	1932.29	1923.25	1936.15	1795.01	1983.66	1833.67	1972.02	1792.05	1819.73	1712.67	1812.08	1841.58	1855.8	1792.49
391.385986	1737.33	1759.38	1785.22	1824.53	1792.79	1891.88	1758.49	1840.68	1860.99	1905.29	1942.92	1943.74	1943.08	1804.15	1715.14	1741.11	1762.36	1771.28	1829.38	1716.59	1849.3	1852.71	1891.62	1883.53	1762.8	1897	1903.31	1917.56	1979.38	1729.76	1770.11	1722.12	1774.22	1886.08	1927.87	1924.45	1923.37	1939.88	1797.94	1984.12	1834.8	1968.03	1795.14	1816.03	1715.43	1809.39	1837.93	1852.53	1794.05
391.881012	1739.39	1758.14	1789.85	1829	1796.26	1889.85	1757.63	1843.3	1862.86	1905.3	1949.64	1944.58	1939.65	1807.27	1714.47	1738.69	1760.33	1775.51	1823.91	1721.39	1847.74	1852.58	1895.55	1884.15	1764.97	1896.7	1904.23	1916.46	1982.95	1729.45	1769.37	1722.74	1773.62	1885.54	1928.32	1927.16	1925.57	1937.19	1799.16	1985.92	1837.61	1970.3	1791.36	1819.57	1715.05	1810.65	1841.43	1853.93	1796.23
392.376007	1739.71	1760.83	1788.73	1827.45	1790	1888.91	1758.64	1840.38	1860.54	1901.99	1943.39	1940.29	1942.2	1804.12	1713.67	1738.41	1762.2	1773.03	1825.55	1719.72	1848.01	1852.09	1895.23	1883.93	1764.09	1894.3	1898.46	1915.64	1977.61	1730.39	1767.34	1719.68	1772.31	1882.2	1926.61	1928.31	1926.84	1940.32	1801.61	1978.94	1830.86	1965.15	1788.81	1818.27	1713.01	1810.9	1838	1853.49	1794.99
392.872009	1737.77	1760.19	1789.95	1825.54	1794.85	1892.02	1757.8	1839.66	1865.18	1906.47	1945.87	1944.37	1937.18	1807.45	1713.4	1739.52	1759.02	1771.8	1826.24	1720.44	1846.2	1853.09	1895.06	1885.48	1764.11	1902.04	1903.02	1912.54	1977.92	1730.27	1768.27	1720.48	1774.6	1882.55	1921.17	1927.37	1919.75	1936.61	1796.97	1980.97	1833.47	1966.27	1794.52	1816.77	1713.59	1807.02	1841.75	1854.97	1794.2
393.367004	1739.96	1760.65	1787.14	1827.6	1793.87	1887.83	1763.04	1836.02	1861.63	1908.58	1948	1942.6	1939.05	1805.95	1714.65	1739.86	1760.13	1771.95	1824.93	1720.25	1849.63	1851.43	1893.33	1881.74	1762.7	1897.08	1899.77	1914.95	1976.05	1728.89	1767.28	1719.16	1775.69	1888.44	1925.15	1928.81	1926.29	1938.97	1797.67	1980.01	1837.09	1967.88	1793.48	1820.14	1714.24	1810.3	1841.3	1850.03	1793.51
393.862000	1741.69	1756.33	1789.74	1828.39	1794.85	1884.3	1759.07	1839.35	1859.99	1904.03	1942.54	1944.29	1939.96	1805.9	1712.65	1739.73	1761.89	1774.62	1823.51	1720.87	1847.04	1851.96	1896.52	1881.11	1764.91	1898.33	1900.18	1915.15	1980.2	1730.06	1767.87	1718.29	1773.27	1884.08	1922.37	1923.19	1929.33	1937.46	1799.75	1980.72	1834.5	1963.78	1789.76	1818.89	1714.35	1809.53	1839.08	1853.36	1791.31
394.356995	1743.62	1762.12	1791.27	1826.57	1792.91	1885.68	1759.12	1838.19	1862.48	1907.12	1943.7	1945.92	1938.82	1801.64	1712.65	1739.66	1758.36	1773.6	1825.72	1718.55	1848.05	1851.39	1895.26	1880.31	1763.46	1898.32	1902.72	1914.44	1981.88	1726.5	1770.1	1717.94	1773.18	1882.18	1921.98	1925.95	1923.29	1935.1	1798.43	1981.58	1835.6	1966.5	1789.34	1818.19	1713.31	1806.55	1837.38	1852.99	1790.81
394.851990	1739.71	1758.32	1788.72	1830.07	1795.39	1889.39	1757.34	1839.22	1858.67	1904.01	1944.21	1943.98	1940.34	1806.24	1712.28	1739.83	1758.09	1770.52	1827.63	1722.82	1846.93	1852.51	1891.2	1885.95	1763.7	1898.06	1899.95	1915.93	1979.36	1730.56	1766.71	1715.11	1772.93	1880.52	1922.03	1924.21	1925.25	1932.98	1798.71	1981.38	1834	1968.61	1792.85	1819.28	1712.29	1811.39	1840.06	1851.86	1792.83
395.347992	1742.54	1757.75	1793.04	1825.77	1792.15	1886.27	1758	1839.38	1860.35	1901.05	1943.29	1944.36	1939.37	1805.92	1712.62	1739.85	1759.28	1773.35	1827.28	1720.87	1845.05	1854.73	1894.89	1880.4	1762.85	1895.09	1900.66	1913.06	1980.78	1729.35	1766.23	1720.49	1773.27	1880.03	1924.59	1924.32	1926.18	1934.69	1798.76	1980.61	1830.57	1967.53	1791.25	1813.15	1713.3	1809.24	1835.92	1852.51	1791.79
395.842987	1738.35	1759.23	1793.13	1829.12	1794.92	1885.94	1760.41	1840.44	1861.67	1904.06	1944.2	1944.88	1937.53	1804.24	1713.37	1737.67	1760.35	1774.45	1829.36	1720.8	1845.27	1852.35	1893.79	1878.57	1762.22	1895.12	1899.94	1918.52	1979.06	1731.3	1768.24	1719.19	1772.59	1881.38	1927.09	1923.07	1924.66	1938.4	1799.54	1980.73	1832.59	1967.77	1792.79	1814.97	1713.36	1810.4	1835.54	1846.82	1792.85
396.338013	1739.39	1760.27	1791.4	1826.6	1793.98	1887.63	1758.28	1841.31	1861.4	1908.22	1946.5	1943.74	1938.16	1804.05	1713.49	1740.05	1759.83	1770.35	1826.76	1718.34	1846.35	1852.15	1893.84	1883.53	1764.89	1898.89	1902.71	1916.66	1974.8	1732.36	1768.05	1721.57	1769.52	1881.67	1923.72	1923.37	1921.88	1937.24	1797	1979.8	1832.91	1962.72	1791.21	1816.6	1712.14	1806.54	1837.33	1849.35	1793.09
396.833008	1740.78	1758.14	1786.95	1823.62	1790.57	1884.59	1759.87	1834.63	1862.94	1906.89	1941.13	1945.86	1936.34	1805.05	1712.18	1738.51	1761.51	1772.2	1824.66	1719.31	1845.91	1852.65	1892.02	1880.2	1760.92	1899.02	1898.78	1913.89	1976.76	1729.37	1768.06	1722.93	1773.63	1877.08	1927.87	1924.82	1923.34	1939.31	1797.63	1978.83	1834.7	1962.22	1790.3	1815.22	1714.76	1806.54	1839.51	1851.8	1787.89
397.328003	1740.41	1758.12	1788.77	1825.39	1792.2	1885.59	1759.72	1837.31	1861.75	1904.06	1943.15	1946.03	1939.6	1803.65	1711.93	1740.99	1761.26	1769.83	1826.55	1718.82	1846.55	1851.18	1890.98	1881.68	1764.51	1895.88	1900.6	1914.11	1978.28	1730.19	1767.83	1719.78	1772.51	1884.49	1921.83	1925.19	1919.84	1935.55	1797.06	1981.16	1835.05	1964.48	1789.62	1813.69	1714.24	1807.32	1835.16	1849.05	1792.31
397.824005	1739.08	1757.56	1789.77	1823.48	1794.79	1885.67	1759.2	1837.05	1862.58	1901.54	1945.47	1945.39	1937.77	1804.62	1710.5	1735.81	1761.03	1769.75	1825.04	1719.66	1847.9	1851.09	1891.56	1883.3	1762.18	1895.79	1900.97	1918.11	1980.4	1729.02	1767.03	1722.41	1771.73	1879.69	1927.53	1927.81	1926.02	1937.55	1797.39	1979.63	1833.58	1964.15	1790.39	1816.83	1712.84	1807.65	1837.79	1850.09	1790.87
398.319000	1740.18	1760.86	1788.19	1825.7	1795.18	1888.46	1757.41	1836.51	1860.79	1901.98	1940.85	1940.61	1939.43	1802.24	1715.31	1738.09	1758.32	1773.45	1825.68	1719.59	1849.63	1851.29	1892.87	1883.25	1763.44	1899.89	1900.15	1917.56	1975.64	1729.99	1767.59	1719.26	1772.45	1882.31	1923.5	1923.87	1924.04	1934.94	1794.5	1976.67	1834.07	1964.52	1790.23	1814.42	1710.9	1810.52	1839.48	1850.88	1790.75
398.813995	1738.7	1759.06	1788.1	1825.33	1795.35	1888.17	1757.11	1837.17	1856.6	1904.72	1940.59	1937.54	1936.4	1804.64	1713.58	1739.32	1759.38	1772	1824.71	1717.94	1846.23	1848.63	1889.43	1878.69	1759.72	1894.01	1899.62	1913.04	1974.25	1729.01	1764.63	1719.61	1772.36	1880.58	1921.39	1924.12	1919.93	1933.93	1795.6	1977.74	1831.4	1959.7	1792.1	1814.35	1711.7	1810.02	1839.91	1850.33	1791.75
399.308990	1739.39	1756.56	1784.72	1824.2	1792.85	1886.33	1756.53	1838.13	1859.31	1902.24	1939.15	1939.56	1936.99	1801.74	1711.62	1736.81	1760.15	1770.85	1826.94	1719.31	1844.67	1851.1	1891.3	1880.61	1760.76	1894.85	1899.02	1912.91	1977.38	1729.55	1765.45	1719.65	1770.83	1880.12	1925.45	1922.73	1921.72	1931	1795.6	1978.81	1833.48	1963.44	1792.51	1815.24	1715.41	1808.66	1836.21	1852.3	1792.26
399.804993	1739.85	1755.05	1786.97	1821.77	1796.36	1886.56	1758.09	1838.64	1855.39	1901.19	1937.85	1937.82	1935.05	1800.38	1711.69	1740.95	1758.4	1768.66	1825.64	1720.45	1845.19	1848.76	1892.01	1879.71	1762.71	1893.77	1896.57	1910.48	1972.23	1728.9	1766.05	1717.96	1769.91	1880.74	1922.78	1923.12	1921.48	1930.63	1792.82	1981.15	1828.03	1961.03	1791.98	1815.87	1711.79	1808.32	1837.45	1849.05	1792.97
400.299988	1736.06	1755.54	1784.22	1823	1791.62	1884.89	1757.49	1835.26	1861.19	1900.27	1938.62	1935.32	1932.08	1800.68	1713.35	1738.49	1756.84	1769.4	1825.44	1717.3	1846.61	1850.82	1891.78	1878.75	1757.62	1891.53	1900.53	1909.98	1969.48	1729.15	1766.13	1718.91	1771.42	1879.36	1918.24	1920.84	1921.68	1937	1793.49	1981.29	1831.28	1961.01	1790.32	1812.05	1712.9	1806.23	1836.4	1850.3	1791.03
400.795013	1735.24	1756.18	1784.82	1822.14	1791.66	1884.88	1756.45	1834.55	1855.02	1903.15	1937.89	1938.45	1937.32	1800.91	1712.95	1739.63	1761.16	1769.35	1822.26	1719.07	1847.05	1848.84	1888.95	1878.62	1761.9	1895.16	1898.87	1910.34	1972.3	1731.65	1765.83	1721.21	1773.55	1881.88	1921.41	1924.5	1925.34	1935.83	1791.51	1977.65	1832.08	1962.36	1793.69	1812.28	1711.95	1806.71	1835.93	1852.06	1790.78
401.290009	1735.26	1756.71	1781.66	1820.74	1791.28	1886.71	1757.84	1835.4	1863.1	1900.22	1940.73	1936.51	1932.88	1800.51	1715.01	1740.23	1759.32	1772.18	1826.19	1717.17	1847.84	1850.83	1890.9	1877.68	1757.09	1896.68	1898.69	1908.47	1970.51	1730.32	1766.21	1721	1771.72	1879.22	1919.02	1919.44	1919.21	1930.11	1793.84	1979.03	1826.3	1957.93	1788.84	1811.74	1715	1810.02	1837.08	1848.18	1790.75
401.785004	1736.98	1754.56	1780.54	1822.26	1792.23	1885.22	1757.31	1835.34	1856.06	1901.33	1944.09	1934.01	1932.06	1800.34	1713.57	1737.63	1757.28	1770.81	1823.86	1715.3	1846.76	1851.24	1889.31	1881.66	1758.92	1894.23	1899.94	1910.07	1969.4	1729.3	1767.57	1720.25	1770.43	1880.83	1916.98	1923.69	1921.61	1934.17	1793.29	1978.24	1827.7	1959.22	1790.59	1807.34	1715.31	1809.05	1837.61	1849.74	1793.05
402.281006	1736.9	1754.41	1780.98	1819.87	1790.69	1884.37	1759.02	1834.04	1857.32	1900.62	1937.88	1936.54	1932.38	1798.49	1712.84	1737.25	1757.37	1770.31	1825.66	1715.59	1844.42	1849.89	1886.08	1879.08	1759.47	1894.44	1899.33	1913.09	1972.7	1729.99	1766.3	1718.78	1771.15	1878.8	1921	1920	1920.56	1932.75	1791.7	1975.93	1825.99	1956.17	1791.6	1809.35	1713.1	1807.33	1833.43	1850.46	1791.32
402.776001	1734.32	1755.32	1783.02	1818.4	1790.02	1884.39	1755.31	1830.43	1853.16	1899.24	1937.48	1930.56	1932.13	1797.27	1714.39	1737.98	1760.66	1771.97	1824.97	1717.45	1845.3	1852.03	1889.84	1880.8	1757.83	1893.91	1895.92	1905.88	1970.53	1727.4	1766.75	1720.09	1770.21	1878.5	1919.31	1922.18	1923.68	1932.29	1792.77	1976.65	1826.45	1958.68	1789.68	1814.09	1711.29	1808.94	1834.45	1847.96	1789.85
403.270996	1734.23	1753.88	1781.66	1816.47	1793.93	1881.54	1752.78	1829.56	1852.84	1897.74	1936.19	1927.89	1934.77	1798.19	1714.15	1738.18	1756.8	1770.28	1823.02	1715.83	1844.14	1845.76	1887.56	1879.9	1753.22	1893.76	1896.51	1905	1966.47	1731.73	1766.35	1718.56	1770.5	1879.69	1921.73	1919.72	1919.75	1931.86	1791.13	1973.65	1828.12	1957.75	1789.98	1810.35	1712.97	1806.87	1835.51	1850.56	1790.38
403.765991	1734.2	1755.27	1781.2	1818.93	1791.83	1881.46	1756.07	1831.24	1852.42	1898.55	1936.99	1929.68	1932.96	1796.05	1712.22	1737.29	1758.38	1769.46	1822.8	1714.9	1846.41	1848.99	1889.98	1882.14	1754.67	1893.44	1896.33	1910.6	1971.08	1727.4	1765.84	1720.55	1770.98	1880.57	1920.13	1918.33	1919.18	1930.66	1791.82	1975.88	1827.35	1956.4	1788.59	1808.7	1709.5	1803.2	1834.98	1850.57	1792.1
404.260986	1733.18	1755.9	1780.3	1821	1793.17	1882.95	1759.69	1836.97	1856.5	1899.88	1935.17	1934.15	1933.46	1797.18	1711.56	1739.86	1756.96	1771.53	1822.11	1716.77	1845.44	1849.18	1887.76	1878.17	1756.98	1894.53	1897.21	1908.05	1967.23	1728.77	1765.24	1720.76	1770.05	1878.92	1924.16	1922.72	1919.98	1933.49	1790.65	1973.62	1830.59	1960.56	1789.25	1809.83	1712.61	1808.01	1836.48	1847.18	1791.31
404.756989	1738.44	1756.63	1780.68	1820.58	1793.72	1885.45	1758.75	1832.59	1856.29	1901.23	1936.18	1934.86	1935.73	1801.23	1711.87	1742.25	1760.22	1768.58	1822.04	1715.8	1843.08	1847.8	1885.24	1876.29	1758.05	1893.66	1898.73	1909.14	1971.34	1729.22	1769.73	1720.84	1772.27	1880.77	1919.25	1922.15	1922.98	1932.38	1791.49	1979.66	1828.15	1959.76	1786.84	1812.11	1712.79	1807.15	1836.69	1852.76	1788.24
405.252014	1736.04	1755.26	1781.47	1815.29	1789.41	1883.92	1755.35	1832.87	1854.43	1900.18	1937.18	1934.86	1934.63	1800.11	1713.92	1736.99	1758.97	1770.26	1821.46	1717.43	1841.46	1845.77	1886.71	1875.09	1757.56	1892.11	1895.44	1905.55	1969.44	1727.01	1768.87	1718.59	1770.26	1879	1916.4	1918.59	1917.36	1927.28	1791.08	1973.26	1828.93	1958.46	1788.14	1807.87	1713.58	1806.65	1835.26	1848.5	1788.26
405.747009	1737.27	1756.81	1779.49	1817.4	1793.97	1883.11	1757	1832.93	1853.55	1895.94	1936.56	1934.99	1933.38	1800.91	1712.72	1738.02	1758.56	1770.05	1820.19	1714.72	1843.9	1846.24	1889.27	1881.14	1756.18	1893.28	1896.96	1912.3	1969.45	1728.72	1768.89	1718.38	1772.84	1877.91	1920.32	1923.88	1922.41	1932.49	1793.22	1977.78	1830.25	1958.15	1790.32	1806.88	1712.44	1810.06	1839.39	1848.42	1790.58
406.242004	1733.85	1753.14	1781.73	1817.12	1791.1	1879.36	1754.88	1832.61	1854.76	1897.02	1937.93	1933.99	1931.33	1800.46	1713.03	1733.84	1757.95	1770.94	1823.26	1714.56	1843.2	1844.23	1890.94	1876.82	1755.47	1893.76	1898.25	1905.91	1969.91	1729.96	1766.72	1714.87	1773.14	1880.93	1921.01	1921.67	1921.42	1927.03	1794.66	1971.82	1826.65	1957.59	1785.17	1808.51	1713.47	1811.16	1835	1849.79	1790.86
406.737000	1735.59	1754.26	1778.81	1819.72	1789.44	1883.21	1754.97	1832.69	1854.94	1901.47	1933.65	1934.27	1933.07	1796.38	1711.95	1735.69	1758.12	1770.48	1822.5	1713.52	1842.66	1847.99	1887.84	1879.16	1757.16	1894.12	1895.16	1909.44	1972.92	1729.25	1768.23	1717.77	1768.72	1877.67	1920.4	1923.49	1918.58	1930.36	1791.61	1976.23	1824.11	1958.58	1790.56	1811.97	1713.31	1806.75	1833.04	1848.72	1789.53
407.233002	1735.63	1751.39	1777.14	1817.18	1791.13	1880.56	1757.45	1831.07	1856.24	1895.28	1935.85	1933.95	1931.15	1800.32	1711.65	1735.75	1757.93	1769.04	1820.59	1715.06	1843.81	1849.16	1884.51	1877.41	1755.1	1892.84	1895.77	1906.31	1969.26	1729.32	1766.72	1719.23	1766.91	1879.64	1919.63	1919.58	1919.11	1932.87	1789.54	1974.84	1827.71	1959.04	1788.21	1809.1	1710.89	1804.12	1833.41	1845.54	1788.41
407.727997	1731.2	1752.63	1776.79	1816.39	1788.94	1879.77	1754.52	1832.81	1855.27	1898.55	1937.17	1932.71	1928.06	1799.54	1710.48	1735.56	1753.35	1768.17	1822.63	1714.32	1843.35	1847.14	1887.67	1874.86	1758	1894.72	1894.92	1908.2	1973.45	1729	1766.43	1716.82	1768.51	1878.05	1916.55	1920.58	1918.95	1930.13	1789.46	1974.77	1824.82	1956.78	1785.62	1810.47	1709.28	1806.24	1836.8	1843.54	1789.47
408.222992	1735.03	1751.61	1778.4	1817.51	1791.56	1881.93	1756.32	1831.3	1856.94	1899.88	1937.1	1933.83	1930.11	1802.51	1713.11	1736.86	1755.59	1770.06	1821.25	1715.02	1839.16	1850.62	1887.84	1876.36	1754.23	1892.39	1896.1	1906.51	1969.53	1730.8	1763.95	1715.99	1769.51	1879.58	1915.58	1921.23	1920.23	1928.56	1787.97	1973.77	1824.12	1959.11	1786.41	1805.59	1714.09	1804.24	1835.79	1845.74	1786.98
408.717987	1733.83	1752.78	1778.46	1816.49	1789.9	1878.19	1756.56	1830.44	1855.73	1899.24	1937.01	1933.2	1933.16	1802.56	1711.46	1735.98	1759.22	1770.18	1824.33	1714.08	1841.5	1848.68	1889.24	1876.66	1757.9	1892.13	1894.29	1906.83	1970.03	1730.28	1765.33	1717.74	1769.97	1875.36	1921.03	1921.54	1920.35	1931.73	1790.9	1972.1	1828.73	1957.96	1787.82	1810.83	1709.96	1807.99	1833.06	1850.11	1789.59
409.213013	1734.67	1753.01	1774.08	1816.56	1788.89	1881.33	1755.91	1833.36	1858.8	1894.84	1936.41	1936.08	1934.08	1797.86	1710.63	1734.47	1756.78	1769.31	1822.65	1717.77	1843.32	1848.97	1890	1879.05	1757.73	1891.86	1897.02	1906.54	1972.63	1729.06	1763.96	1719.57	1767.91	1876.73	1917.38	1918.86	1920.54	1930	1790.02	1970.12	1826.82	1958.8	1789.2	1808.01	1713.28	1806.39	1833.98	1846.99	1788.06
409.709015	1733.04	1750.56	1776.12	1814.87	1788.9	1879.76	1755.17	1830.78	1853.9	1899.7	1936.38	1935.59	1931.85	1800.31	1712.21	1736.69	1757.06	1766.32	1821.57	1715.48	1844.74	1846.14	1886.34	1875.29	1757.83	1893.45	1896.77	1903.49	1970.33	1727.15	1766.58	1717.64	1771.64	1879.78	1916.97	1922.12	1916.22	1930.2	1791.77	1973.66	1826.98	1958.61	1787.66	1810.93	1710.99	1804.87	1831.16	1846.88	1790.58
410.204010	1733.79	1750.3	1778.18	1816.5	1785.52	1881.57	1754.37	1832.44	1854.51	1898.96	1932.18	1934.37	1928.03	1797.59	1710.82	1734.54	1755.34	1765.63	1821.31	1717.02	1837.01	1845.53	1884.54	1874.28	1756.98	1888	1890.79	1905.34	1963.97	1727.86	1764.41	1719.81	1768.19	1872.06	1918.04	1913.85	1914.07	1928.88	1791.07	1970.13	1825.48	1951.77	1787.05	1806.04	1711.33	1806.03	1829.14	1845.02	1785.53
410.699005	1730.91	1751.89	1775.59	1812.97	1788.58	1874.85	1755.59	1830.76	1856.68	1893.86	1931.3	1931.31	1929.57	1795.86	1710.49	1734.14	1756.3	1768.75	1819.95	1715.05	1840.98	1846.93	1884.36	1875.07	1754.24	1891.83	1891.28	1897.53	1959.18	1726.43	1764.19	1716.54	1766.11	1872.13	1914.71	1910.1	1915.16	1924.65	1788.7	1972.17	1822.73	1951.26	1784.53	1807.76	1709.31	1802.86	1832.21	1844.76	1788.17
411.194000	1732.77	1747.6	1771.82	1812.99	1785.7	1875.05	1754.94	1829.76	1856.82	1896.97	1927.45	1926.58	1930.46	1793.73	1710.75	1736.55	1754.68	1764.16	1818.42	1717.4	1841.47	1842.92	1884.35	1876.24	1757.85	1889.21	1893.75	1902.79	1963.71	1726.01	1761.21	1715.91	1768.78	1876.51	1917.44	1916.48	1919.98	1925.85	1789.5	1971.69	1825.16	1956.62	1788.87	1805.92	1710.62	1803.09	1832.22	1845.43	1786.22
411.690002	1734.18	1748.98	1778.56	1817.23	1785.36	1877.34	1751.83	1830.35	1853.92	1896.94	1935.12	1928.76	1927.19	1795.53	1710.98	1735.56	1756.29	1766.2	1817.7	1714.4	1840.68	1845.39	1884.12	1873.02	1754.91	1887.04	1891.72	1904.72	1964.32	1723.38	1761.55	1716.11	1768.54	1873.61	1913.76	1916.33	1916.37	1926.2	1788.94	1968.88	1823.02	1954.18	1788.82	1804.65	1712.45	1806.28	1832.33	1848.03	1790.56
412.184998	1732.46	1750.12	1781.91	1815.62	1789.34	1876.55	1752.51	1831.72	1853.21	1892.68	1930.77	1932.97	1926.57	1795.51	1712.46	1735.11	1756.17	1766.52	1818.83	1717.38	1840.05	1845.23	1884.98	1874.5	1755.58	1889.29	1894.44	1901.86	1960.12	1724.65	1760.82	1715	1767.86	1874.66	1914.41	1915.75	1914.8	1928.86	1788.48	1968.37	1826.02	1949.26	1786.23	1806.27	1711.86	1805.07	1833.33	1846.62	1788.62
412.679993	1734.79	1749.67	1783.42	1817.28	1787.63	1878.38	1754.96	1831.68	1852.82	1891.39	1932.37	1927.67	1929.57	1795.91	1711.47	1733.16	1755.04	1770.01	1818.02	1715.69	1840.76	1842.14	1887.94	1878.2	1757.82	1886.68	1887.04	1901.88	1964.42	1726.9	1761.27	1715.62	1770.58	1877.41	1913.37	1916.81	1915.15	1926.29	1790.48	1969.17	1825.64	1954.7	1784.56	1808.25	1712.4	1801.5	1834.36	1844.1	1787.49
413.174988	1734.6	1749.72	1782.53	1816.58	1786.44	1881.48	1754.74	1830.98	1855.7	1894.2	1934.12	1929.06	1930.54	1794.14	1714.5	1734.16	1755.99	1767.59	1821.74	1715.68	1838.43	1847.2	1887.51	1873.77	1755.72	1889.96	1891	1905.13	1964.07	1724.66	1764.38	1716.83	1770.43	1876.51	1915.4	1916.7	1914.56	1925.05	1789.6	1970.09	1821.22	1952.72	1785.27	1807.41	1714.05	1800.55	1830.85	1845.55	1787.36
413.670013	1733.92	1749.63	1782.21	1818.24	1790.67	1878.15	1754.64	1831.9	1854.57	1894.5	1933.16	1931.04	1931.52	1797.18	1711.7	1735.05	1753.39	1769.94	1821.25	1716.79	1839.07	1847.08	1884.81	1875.36	1757.39	1887.55	1892.28	1904.87	1964.53	1728.84	1763.32	1716.61	1767.83	1878.29	1917.79	1916.55	1913.83	1919.2	1790.48	1972.97	1824.9	1952.45	1786.03	1806.47	1714.48	1804.87	1832.77	1842.25	1787.22
414.165985	1732.29	1746.55	1783.78	1817.11	1789.5	1878.09	1753.34	1826.63	1855.95	1894.93	1929.64	1929.61	1931.73	1799.34	1712.75	1736.18	1754	1766.49	1822.3	1716.5	1837.85	1843.64	1884.91	1871.11	1758.67	1890.38	1896.02	1905.63	1964.44	1725.23	1760.17	1715.89	1766.24	1877	1911.54	1919.24	1915.97	1927.75	1790.01	1968.57	1822	1953.39	1785.17	1809.53	1710.35	1800.62	1829.71	1843.15	1786.91
414.661011	1731.02	1750.33	1779.37	1815.89	1786.84	1876.93	1752.7	1829.14	1849.68	1889.1	1930.03	1926.22	1923.37	1793	1708.92	1732.71	1752.27	1765.51	1815.59	1716.98	1836.17	1840.55	1881.48	1871.41	1755.78	1882.75	1887.73	1901.32	1959.54	1725.76	1759.28	1718.87	1764.5	1872.13	1914.88	1915.22	1915	1923.02	1787.35	1966.92	1823.7	1951.06	1784.92	1808.55	1712.9	1801.53	1829.01	1842.21	1784.24
415.156006	1731.98	1746.84	1780.47	1815.49	1787.34	1877.57	1753.82	1828	1853.32	1892.6	1927.49	1924.74	1920.08	1791.61	1710.95	1734.33	1755.1	1767.04	1816.62	1715.3	1836.9	1842.6	1884.55	1871.49	1753.96	1889.88	1889.43	1896.8	1953.48	1725.39	1761.39	1715.63	1764.98	1870.04	1908.54	1911.62	1911.74	1920.58	1786.05	1965.52	1816.84	1944.84	1782.53	1802.4	1710.96	1800.96	1828.32	1844.51	1787.3
415.651001	1731.66	1748.43	1779.05	1812.64	1787.24	1872.26	1752.96	1829.87	1847.98	1891.24	1928.88	1925.45	1923.7	1793.71	1707.82	1734.46	1754.99	1763.14	1817.43	1717.06	1834.48	1843.15	1882.72	1872.06	1754.46	1889.35	1890.52	1897.76	1957.53	1726.81	1761.87	1717.07	1766.51	1876.26	1911.5	1909.23	1911.7	1921.61	1785.51	1965.84	1822.91	1948.41	1783.52	1799.86	1709.68	1803.9	1830.52	1845	1785.53
416.145996	1731.86	1746.63	1776.98	1810.16	1788.98	1877.13	1753.09	1830.31	1848.03	1895.48	1931.08	1926.76	1927.11	1792.83	1710.33	1736.43	1753.53	1766.7	1819.76	1715.85	1838.51	1840.83	1879.6	1869.32	1755.16	1887.28	1891.42	1900.46	1960.93	1726.84	1761.34	1715.81	1766.64	1872.99	1909.82	1911.1	1913.61	1923.98	1787.28	1966.53	1821.3	1953.42	1784.13	1803.93	1709.75	1806.63	1828.76	1840.98	1784.09
416.641998	1731.55	1749.12	1778.03	1810.3	1785.11	1874.88	1754.01	1828.83	1851.84	1897.62	1927.89	1927.83	1927.96	1793.8	1710.33	1736.28	1758.39	1766.04	1821.05	1716.34	1835.44	1843	1888.26	1873.45	1753.78	1885.59	1889.91	1902.7	1964.47	1726.47	1763.02	1715.46	1769.55	1877.57	1911.58	1911.57	1913.47	1923.51	1788.48	1968.53	1822.72	1951.49	1782.42	1807.33	1712.45	1806.71	1830.04	1846.07	1788.49
417.136993	1730.51	1748.29	1775.82	1809.19	1784.11	1876.26	1752.22	1827.68	1850.3	1891.52	1929.85	1924.33	1926.03	1796.63	1709.49	1736.75	1756.56	1765	1818.11	1713.51	1840.96	1844.41	1883.09	1871.48	1752.85	1887.69	1889.41	1900.09	1958.14	1725.73	1765.55	1716.13	1770.23	1877.85	1914.77	1914.89	1913.87	1919.68	1786.71	1967.5	1821.98	1950.84	1783.42	1804.87	1708.58	1802.86	1834.52	1843.52	1787.78
417.631989	1730.42	1744.86	1770.38	1811.44	1787.73	1872.82	1756.41	1826.25	1849.3	1893.3	1930.31	1924.36	1925.7	1790.68	1709.91	1734.55	1757.13	1766.16	1818.19	1715.21	1841.09	1844.77	1883.41	1874.2	1752.85	1887	1892.42	1900.99	1959.04	1726.04	1762.44	1718.16	1765.93	1875.22	1913.41	1914.3	1915.35	1923.18	1786.95	1970.5	1822.58	1948.37	1786.45	1803.91	1710.39	1803.8	1829.31	1843.21	1787.94
418.127014	1727.96	1746.52	1770.42	1811.41	1788.84	1877.23	1757.18	1830.31	1851.59	1893.27	1931.83	1927.26	1925.54	1791.96	1712.28	1734.25	1755.08	1765.8	1818.29	1716.12	1835.15	1842.92	1881.64	1870.19	1752.65	1884.73	1886.87	1894.65	1955.92	1729.24	1761.24	1715.49	1767.11	1872.25	1907.35	1910.09	1913.52	1919.12	1780.95	1966.36	1818.66	1947.49	1783.59	1800.24	1710.18	1800.49	1832.26	1846.19	1786.48
418.622009	1728.7	1746.48	1770.23	1809.52	1785.17	1881.96	1753.51	1825.64	1853.58	1889.58	1928.17	1926.58	1921.31	1790.89	1709.34	1733.47	1752.64	1767.61	1814.94	1716.67	1842.26	1843.04	1881.66	1874.11	1751.2	1882.97	1889.56	1903.54	1958.75	1728.09	1762.34	1715.71	1765.59	1876.66	1913.28	1914.92	1911.48	1922	1784.05	1965.4	1821.31	1946.24	1783.61	1798.68	1711.33	1802.8	1827.12	1841.75	1784.91
419.118011	1729.51	1745.35	1769.78	1811	1785.87	1878.18	1755.76	1828.53	1849.62	1893.2	1929.58	1926.26	1925.88	1790.37	1710.68	1733.7	1752.83	1766.47	1818.77	1714.75	1837.63	1842.89	1883.92	1872.7	1751.23	1882.83	1886.06	1898.2	1956.52	1727.5	1761.76	1715.91	1768.78	1877.15	1911.8	1917.28	1915.09	1921.58	1782.74	1962.59	1819.05	1949.05	1786.84	1801.73	1710.31	1803.39	1827.68	1846.71	1784.71
419.613007	1729.02	1745.34	1768.96	1807.4	1784.97	1873.66	1752.97	1827.45	1847.88	1892.14	1930.03	1924	1923.68	1788.47	1709.37	1734.5	1754.91	1766.85	1819.03	1713.95	1837.49	1840.34	1881.88	1873.23	1753.31	1886.14	1887.55	1898.92	1956.47	1728.68	1762.83	1716.04	1767.35	1873.76	1907.39	1913.02	1913.45	1919.9	1782.24	1965.12	1818.6	1944.73	1782.66	1800.33	1710.96	1803.92	1829.24	1841.1	1783.52
420.108002	1728.34	1744.53	1769.02	1807.85	1785.8	1868.88	1754.2	1828.49	1849.25	1891.15	1927.05	1921.57	1924.45	1789.76	1710.57	1734.88	1754.08	1765.3	1816.37	1712.51	1836.02	1844.69	1880.06	1871.91	1751.1	1884.87	1887.35	1897.86	1954.77	1726.32	1762.39	1714.94	1768.89	1873.62	1912.56	1913.74	1912.93	1923.56	1781.28	1965.22	1816.8	1945.87	1785.26	1796.42	1709.62	1803.24	1828.89	1840.8	1785.27
420.602997	1726.63	1742.44	1768.29	1806.92	1785.5	1873.86	1751.81	1827.39	1844.76	1894.18	1929.54	1924.27	1922.71	1791.65	1711.29	1736.96	1754.08	1766.53	1817.79	1715.04	1838.6	1840.61	1879.82	1871.15	1751.78	1884.64	1891.06	1895.23	1954.12	1727.71	1763.57	1715.66	1767.51	1873.06	1908.75	1913.78	1909.34	1917.11	1782.64	1965.49	1820.2	1945.19	1782.84	1798.14	1710.4	1804.5	1827.25	1845.87	1786.04
421.097992	1724.93	1741.08	1766.95	1806.51	1787.82	1871.05	1753.19	1826.83	1849.09	1892.61	1928.6	1922.46	1924.32	1790.28	1710.4	1735.21	1754.83	1765.99	1818.91	1713.98	1836.56	1846.52	1882.69	1868.47	1751.81	1881.68	1887.54	1896.29	1953.09	1725.8	1764.21	1715.97	1765.56	1872.6	1905.35	1910.96	1914.5	1917.37	1780.58	1968.16	1818.73	1944.61	1781.52	1796.61	1710.69	1802.06	1828.61	1841.84	1786.28
421.593994	1724.96	1741.05	1765.7	1807.11	1785.43	1873.36	1752.58	1823.6	1849.88	1889.98	1926.85	1924.14	1924.41	1790.7	1705.76	1735.38	1754.19	1767.67	1813.24	1714.91	1835.98	1843.12	1885.67	1870.27	1749.15	1883.62	1884.76	1897.06	1956.78	1724.46	1761.05	1715.36	1763.94	1873.31	1907.79	1908.72	1912.97	1920.76	1782.12	1964.16	1817.44	1943.99	1781.44	1796.41	1709.63	1800.88	1827.81	1837.98	1785.47
422.088989	1729.4	1740.79	1768.28	1801.97	1785.78	1873.68	1752.12	1823.33	1849.09	1889.92	1926.95	1925.18	1921.85	1790.49	1709.14	1733.86	1753.05	1765.27	1816.19	1711.27	1836.37	1846.71	1880.22	1867.01	1747	1886.06	1885.05	1896.43	1954.23	1725.71	1761.88	1714.9	1766.69	1873.05	1904.77	1911.7	1911.05	1913.24	1781.65	1962.05	1818.46	1948.05	1781.26	1791.41	1711.26	1801.98	1827.87	1842.9	1782.89
422.584015	1729.32	1739.29	1763.32	1802.24	1786.85	1873.75	1751.85	1821.48	1844.58	1889.97	1927.26	1917.76	1920.35	1787.6	1710.06	1734.73	1751.7	1765.19	1815.06	1710.52	1836.29	1841.75	1879.96	1866.66	1746.9	1884.07	1885.04	1893.5	1951.17	1723.43	1760.29	1715.99	1767.74	1874.44	1909.25	1905.33	1909.43	1918.76	1779.26	1964.66	1814.3	1942.21	1781.45	1795.75	1708.25	1797.64	1829.25	1842.61	1781.49
423.079010	1725.85	1737.94	1761.03	1803.44	1780.81	1873.83	1750.61	1824.64	1846.71	1890.74	1922	1920.01	1920.68	1787.3	1709.77	1734.53	1755.28	1760.51	1813.34	1711.41	1834.25	1837.54	1879.32	1873.36	1747.12	1880.44	1883.05	1894.4	1950.82	1723.13	1759.61	1713.17	1766.66	1869.73	1903.63	1907.45	1908.77	1911.09	1777.54	1961.76	1813.84	1941.88	1778.19	1793.17	1708.64	1801.29	1826.99	1839.74	1782.62
423.575012	1723.92	1738.07	1761.95	1802.63	1784.25	1870	1749.05	1819.4	1844.88	1888.88	1924.76	1919.01	1921.22	1786.68	1708.3	1733.27	1755.11	1765.53	1818.24	1711.47	1833.7	1842.6	1879.88	1871.2	1745.51	1883.01	1887.79	1890.24	1948.83	1726.85	1760.75	1717.7	1768.49	1870.98	1906.63	1907.69	1911.99	1913.16	1774.68	1967.42	1817.5	1942.69	1782.16	1790.98	1711.25	1803.52	1829.16	1840.79	1783.86
424.070007	1725.82	1737.33	1761.7	1800.21	1784.27	1868.19	1750.38	1823.35	1843.67	1887.62	1924.66	1912.44	1917.01	1785.52	1708.2	1732.71	1753.31	1764.01	1813.12	1712.69	1835.3	1840.26	1880.02	1867.75	1744.55	1883.14	1881.19	1892.85	1948.22	1723.52	1760.72	1715.01	1767.02	1872.21	1902.04	1902.51	1907.9	1913.78	1776.35	1964.26	1814.82	1943.59	1780.72	1793.19	1708.61	1801.1	1827.15	1843.47	1781.86
424.565002	1726.81	1736.54	1763.03	1801.18	1784.38	1873.37	1749.68	1820.78	1844.47	1885.94	1927.04	1919.88	1927.45	1789.39	1707.25	1734.34	1751.55	1765.48	1816.1	1711.89	1835.95	1841.89	1878.92	1867.54	1748.9	1881.57	1886.19	1893.6	1947.8	1723.63	1760.85	1714.2	1764.08	1874.57	1901.16	1906.94	1912.3	1913.83	1777.78	1960.92	1813.77	1944.19	1780.04	1794.75	1709.5	1801.17	1826.19	1841.67	1784.76
425.059998	1724.41	1738.34	1761.6	1799.11	1786.14	1871.46	1751.8	1819.58	1844.3	1891.22	1925.23	1915.42	1917.57	1786.78	1710.5	1730.86	1751.47	1762.92	1814.26	1710.12	1833.72	1840.54	1878.54	1867.32	1745.6	1882.98	1885.02	1894.45	1949.83	1727.1	1761.96	1715.2	1766.38	1869.68	1901.19	1907.46	1909.26	1912.6	1778.37	1966.16	1816.09	1942.81	1779.39	1792.74	1708.3	1799.07	1829.61	1836.19	1781
425.554993	1725.98	1736.83	1762.39	1800.87	1780.72	1870.93	1751.61	1818.51	1844.72	1885.06	1924.46	1915.62	1917.65	1786.05	1705.58	1735.01	1753.99	1762.33	1815.49	1712.74	1834.04	1842.23	1883.13	1867.39	1748.71	1881.16	1883.53	1892.11	1946.59	1722.7	1759.5	1715.48	1764.74	1870.56	1904.13	1909.91	1906.55	1914.79	1776.67	1962.5	1811.57	1938.07	1777.96	1792.44	1708.45	1799.97	1831.93	1840.54	1780.06
426.050995	1722.14	1738.89	1761.82	1799.39	1783.25	1869.67	1751.96	1821.41	1845.31	1885.5	1923.01	1914.7	1917.91	1783.97	1706.65	1733.08	1752.42	1763.79	1813.42	1709.42	1834.39	1839.48	1877.55	1870.03	1746.13	1882.08	1882.89	1895.22	1948.54	1725.33	1760.77	1712.43	1764.25	1872	1905.23	1906.22	1905.6	1909.85	1776.7	1957.55	1811.73	1940.56	1778.24	1794.64	1705.8	1796.03	1825.13	1838.62	1780.9
426.545990	1724.79	1739.19	1764.61	1803.39	1785.29	1871.6	1751.59	1819.25	1846.26	1887.33	1921.03	1920.1	1917.36	1786.61	1707.63	1731.77	1752.44	1763.93	1815.71	1711.08	1835.55	1840.75	1877.87	1867.89	1750.72	1880.4	1883.02	1894.09	1950.17	1724.88	1760.35	1715.31	1762.73	1868.53	1906.04	1909.01	1905.74	1912.57	1779.65	1961.91	1811.73	1940.57	1778.65	1791.56	1709.9	1796.09	1825.71	1841.35	1780.87
427.040985	1723.33	1739.53	1763.76	1800.82	1784.32	1871.53	1750.86	1819.19	1844.23	1883.25	1924.02	1915.8	1918.51	1786.66	1707.83	1731.8	1752.68	1765.58	1814.97	1709.17	1839.11	1842.24	1879.51	1871.25	1746.89	1881.34	1885.98	1890.92	1949.22	1724.99	1760.44	1711.7	1763.72	1868.86	1904.13	1908.37	1910.07	1912.26	1777.72	1963.61	1813.1	1944.68	1777.13	1795.77	1707.27	1800.84	1828.6	1839.17	1779.53
427.536011	1724.75	1737.56	1764.6	1802.67	1784.29	1869.83	1748.37	1819.4	1844.06	1888.23	1924.39	1920.18	1919.81	1787.14	1706.82	1731.47	1751.19	1763.4	1811.78	1708.55	1833.36	1839.62	1880.12	1868.56	1744.45	1881.29	1888.6	1892.11	1951.18	1723.87	1759.8	1713.8	1763.61	1866.68	1901.61	1907.21	1907.48	1912.47	1777.95	1962.59	1811.58	1941.7	1779.97	1794.63	1707.89	1795.79	1829.18	1837.46	1777.29
428.031006	1723.39	1740.18	1761.54	1800.38	1782.06	1866.77	1750.06	1817.47	1841.59	1887.62	1924.37	1922.1	1921.37	1786.62	1706.22	1732.72	1752.54	1764.9	1811.46	1708.87	1834.52	1839.13	1875.55	1867.25	1747.9	1881.2	1886.04	1889.16	1945.55	1722.12	1759.38	1711.72	1761.67	1868.35	1906.63	1909.16	1910.6	1911.47	1776.6	1958.74	1812.61	1943.26	1778.76	1795.63	1705.93	1796.43	1822.48	1836.74	1781.52
428.527008	1722.84	1738.77	1764.05	1800.05	1783.68	1867.17	1749	1817.81	1845.78	1888.75	1922.03	1917.12	1918.19	1787.84	1707.24	1732.72	1751.39	1763.71	1813.07	1708.64	1830.18	1836.19	1877.42	1867.1	1746	1883.42	1885.7	1890.85	1947.34	1722.37	1759.83	1710.45	1761.06	1867.44	1904.03	1908.04	1905.32	1911.46	1775.32	1955.83	1811.92	1939.82	1774.94	1793.35	1705.88	1799.43	1822.35	1837.44	1778.77
429.022003	1724.01	1739.36	1763.85	1802.56	1784.41	1868.58	1748.21	1819.34	1841.64	1885.6	1925.09	1919.36	1918.84	1786.41	1704.34	1733.1	1751.51	1761.46	1812.1	1709.11	1832.84	1839.46	1878.2	1865.25	1745.25	1881.4	1883.73	1892.66	1951.13	1724.42	1758.73	1713.39	1761.63	1865.5	1905.09	1907.19	1906.68	1912.96	1777.3	1957.66	1816.91	1938.93	1775.54	1794.12	1706.42	1797.56	1822.6	1832.78	1776.69
429.516998	1726.29	1741.32	1763.85	1803	1780.32	1864.83	1747.78	1816.44	1841.13	1886.4	1918.72	1915.8	1919.29	1784.6	1705.06	1732.61	1749.72	1762.55	1812.23	1709.26	1835.81	1839.12	1877.14	1863.08	1745.57	1882.32	1884.23	1892.17	1946.91	1723.45	1756.74	1714.38	1758.89	1867.42	1905.8	1904.42	1904.37	1915.94	1783.49	1957.41	1812.01	1938.47	1776.98	1797.42	1704.89	1794.07	1823.01	1835.73	1777.88
430.011993	1722.91	1738.12	1764.81	1801.35	1781.23	1868.08	1750.03	1822.2	1843.36	1889.94	1919.12	1919.72	1917.68	1784.98	1704.67	1730.17	1750.58	1762.86	1810.81	1705.95	1832.18	1837.7	1876.27	1862.95	1748.16	1879.68	1886.78	1888.78	1949.48	1722.36	1754.86	1714.4	1763.06	1864.78	1901.71	1905.67	1905.56	1912.39	1776.98	1959.67	1812.7	1939.55	1775.55	1796.86	1704.61	1795.59	1824.48	1838.49	1778.16
430.506989	1724.5	1738.35	1762.31	1799.95	1780.95	1864.18	1750.06	1820.07	1842.23	1887.82	1920.42	1916.54	1920.13	1788.07	1705.46	1730.79	1750.73	1760.12	1809.99	1707.52	1829.11	1834.39	1875.26	1862.18	1745.99	1877.31	1881.49	1891.31	1948.5	1720.75	1756.7	1711.83	1762.89	1863.15	1899.61	1902.48	1902.7	1911.02	1777.59	1959.12	1811.89	1936.77	1777.24	1796.68	1707.38	1794.1	1822.48	1835.64	1774.39
431.002991	1722.05	1739.51	1762.12	1803.08	1777.05	1867.02	1748.93	1817.62	1838.89	1884.66	1917.15	1912.57	1915.01	1786.26	1705.16	1730.5	1749.68	1762.81	1807.94	1706.01	1830.98	1832.96	1872.09	1864.05	1744.46	1876.88	1881.89	1887.22	1946.65	1722.79	1754.3	1712.98	1758.93	1857.02	1902.49	1900.63	1903.61	1910.46	1774.98	1957.95	1812.15	1936.69	1775.84	1789.45	1705.57	1794.14	1818.54	1833.83	1778.41
431.497986	1723.35	1739.56	1760.98	1799.69	1779.02	1867.21	1750.37	1818.71	1839.59	1883.65	1919.53	1912.6	1915.71	1783.3	1705.02	1729.14	1748.9	1758.24	1808.13	1709.16	1826.38	1835.69	1874.33	1862.04	1746.36	1878.58	1885.85	1890.44	1945.01	1722.46	1751.09	1713.11	1758.17	1860.93	1899.86	1902.07	1902.92	1910.14	1776.1	1953.28	1808.92	1933.11	1775.39	1790.52	1704.48	1794.58	1823.16	1833.41	1774.19
431.993011	1722.04	1739.59	1761.84	1801.63	1777.87	1870.89	1748.3	1818.11	1839.93	1882.69	1912.73	1913.24	1916.76	1786.94	1703.3	1729.59	1747.83	1759.05	1809.97	1708.97	1827.88	1838.66	1873.74	1860.05	1747.01	1878.27	1878.64	1888.45	1943.66	1722.03	1751.99	1711.82	1758.21	1862.2	1900.18	1904.94	1905.97	1907.2	1776.46	1955.61	1811.91	1936.49	1774.08	1790.8	1705.14	1797.16	1819.33	1832.76	1774.69
432.488007	1722.98	1740.29	1764.75	1801.81	1780.32	1868.02	1748.17	1819.5	1843.79	1883.37	1915.72	1909.4	1916.86	1784.82	1704.98	1727.24	1750.46	1758.6	1811.32	1709.22	1828.66	1833.18	1869.23	1862.02	1747.1	1876.63	1882.46	1887.16	1943.92	1722.73	1759.21	1711.19	1758.95	1862.65	1900.09	1907.11	1901.44	1911.43	1779.09	1949.36	1809.97	1940.36	1772.67	1791.91	1702.9	1792.23	1819.13	1832.67	1774.5
432.983002	1725.66	1738.67	1768.79	1802.92	1779.07	1867.52	1746.54	1814.43	1842.75	1883.16	1918.34	1913.05	1913.56	1786.57	1704.18	1726.51	1745.32	1759.29	1808.19	1709.71	1827.57	1833.55	1874.45	1862.41	1746.54	1876.7	1880.14	1888.74	1945.17	1723.1	1756.7	1712.61	1759	1861.39	1901.21	1903.69	1901.63	1911.03	1778.98	1955.6	1812.71	1935.9	1773.16	1793.81	1701.21	1792.74	1820.12	1831.05	1777.24
433.479004	1722.29	1740.54	1772.85	1803.76	1780.18	1865.49	1748.69	1815.83	1841.85	1884.97	1914.47	1913.1	1914.55	1784.38	1701.46	1725.74	1745.74	1757.48	1806.28	1711.84	1827.96	1831.61	1868.8	1860.73	1747.72	1874.28	1878.33	1886.7	1945.21	1720.19	1753.58	1711.62	1758.64	1859.97	1897.13	1904.09	1902.53	1912.78	1778.07	1946.53	1812.72	1932.8	1774.41	1792.6	1703.66	1793.39	1820.07	1833.96	1775.01
433.973999	1725.04	1741.14	1771.32	1803.06	1774.24	1864.09	1747.25	1819.9	1841.73	1877.75	1914.87	1911.78	1913.6	1784.3	1702.73	1727.31	1748.09	1756.27	1808.37	1710.5	1827.95	1831.14	1870.21	1861.38	1748.38	1878.79	1881.42	1885.6	1943.39	1721.28	1756.31	1712.63	1760.8	1859.85	1901.04	1903.67	1903.35	1913.24	1779.68	1948.54	1809.68	1933.72	1772.07	1796.57	1701.29	1794.65	1822.44	1832.21	1774.67
434.468994	1725.26	1739.56	1771.14	1804.51	1777.91	1862.6	1745.92	1819.4	1840.2	1879.87	1915.43	1915.28	1910.7	1785.18	1704.62	1725.97	1744.12	1758.44	1804.66	1709.94	1825.95	1829.87	1869.72	1859.23	1746.24	1873.55	1875.44	1885.69	1943.62	1719.94	1752.63	1712.03	1758.83	1859.25	1899	1902.7	1899.16	1908.51	1778.59	1952.79	1810.26	1935.3	1770.86	1794.03	1699.63	1792.88	1822.07	1828.81	1777.53
434.963989	1724.18	1737.33	1771.79	1806.2	1772.04	1862.98	1744.83	1819.58	1839.73	1879.42	1912.58	1914.98	1912.84	1783.61	1699.56	1727.14	1746.88	1757.1	1804.71	1713.09	1823.22	1832.04	1865.71	1859.43	1746.8	1872.39	1875.52	1887.49	1944.47	1718.84	1751.89	1710.31	1757.41	1859.77	1900.83	1902.44	1899.31	1908.23	1777.97	1952.84	1812.75	1936.12	1774.46	1794.03	1703.38	1791.92	1819.78	1831.42	1776.79
435.459015	1725.78	1739.27	1770.89	1806.32	1773.21	1862.14	1745.69	1818.14	1838.07	1878.82	1910.66	1912.26	1910.58	1783.37	1699.21	1725.84	1745.8	1755.89	1808.17	1711.86	1822.9	1833.36	1870.73	1858.13	1747.46	1873.32	1876.65	1885.65	1941.16	1721.58	1754.05	1710.28	1757.05	1861.44	1898.22	1904.14	1900.74	1909.6	1779	1947.57	1811.32	1935.98	1769.29	1793.5	1701.83	1790.07	1818.68	1830.81	1776.6
435.954987	1726.19	1742.62	1774.24	1805.63	1778.2	1861.17	1744.66	1816.21	1838.19	1877.47	1912.14	1907.63	1909.95	1781.23	1701.07	1725.77	1747.62	1754.9	1804.21	1710.95	1823.64	1827.36	1865.02	1859.67	1745.55	1870.81	1877.69	1885.82	1940.77	1721.46	1752.73	1711.46	1756.91	1859.42	1902.37	1900.46	1897.95	1906.19	1781.7	1948.07	1809.05	1939.57	1771.05	1792.57	1702.5	1789.72	1817.56	1830.21	1776.02
436.450012	1723.44	1738.91	1774.22	1806.35	1774.26	1863.76	1745.07	1817.68	1841.87	1878.08	1913.71	1912.24	1912.58	1784.16	1700.07	1724.2	1744.54	1757.87	1803.26	1710.82	1824.46	1829.92	1868.78	1855.43	1748.85	1872.32	1876.21	1886.17	1938.52	1719.62	1753.19	1710.78	1756.6	1859.41	1898.36	1895.56	1897.08	1905.83	1779.44	1947.37	1809.22	1930.52	1770.92	1791.6	1700.72	1790.85	1816.04	1829.33	1776.56
436.945007	1724.16	1736.36	1775.95	1802.72	1772.48	1859.12	1743.66	1816.76	1836.17	1877.82	1912	1910.54	1906.32	1782.54	1700.79	1725.92	1745.05	1753.18	1803.1	1713.54	1820.35	1826.59	1864.59	1856.88	1750.37	1871.22	1875.53	1884.01	1942.09	1722.19	1752.59	1710.32	1759.44	1859.27	1898.3	1899.86	1896.26	1908.33	1779.3	1944.21	1808.75	1930.38	1771.61	1793.8	1698.46	1788.74	1815.74	1826.08	1772.25
437.440002	1725.25	1735.15	1771.33	1798.45	1770.95	1858.87	1743.99	1816.77	1838.94	1875.47	1908.44	1907.17	1904.99	1782.84	1700.6	1725.95	1741.11	1754.81	1800.08	1710.29	1819.7	1823.42	1865.63	1850.99	1748.67	1867.96	1871.38	1884.17	1937.61	1717.33	1747.48	1710.36	1755.14	1853.15	1895.95	1894.41	1895.62	1902.81	1777.54	1941.36	1807.95	1927.29	1767.38	1789.29	1699.36	1788.62	1811.21	1826.58	1769.02
437.934998	1719.66	1734.12	1765.2	1799.56	1767.1	1858.26	1742.51	1813.13	1830.5	1873.54	1907.35	1899.95	1901.41	1779.36	1697.23	1722.86	1741.21	1750.39	1797.7	1708.57	1818.29	1825.8	1859.11	1848.68	1746.27	1865.65	1865.56	1877.6	1932.7	1713.77	1746.78	1710.51	1751.77	1851.8	1895.64	1894.55	1885.06	1902.44	1774.05	1938.62	1804.59	1924.93	1764.38	1789.99	1695.23	1783.7	1811.36	1820.41	1768.68
438.431000	1720.47	1733.31	1762.7	1793.46	1764.5	1852.71	1739.52	1812.98	1834.82	1871.1	1901.43	1901.98	1897.18	1779.43	1699.36	1721.5	1742.21	1752.62	1796.8	1712.02	1814.14	1822.58	1859.42	1849.82	1743.08	1864.98	1867.51	1879.03	1932.94	1719.03	1747.18	1706.51	1752.88	1848.9	1891.82	1892.83	1885.02	1899.03	1773.4	1937.39	1805.08	1920.32	1765.53	1786.49	1696.47	1785.04	1807.41	1818.62	1769.3
438.925995	1715.39	1731.98	1761.44	1790.27	1761.61	1852.58	1739.57	1808.76	1829.58	1864.83	1896.05	1899.26	1895.94	1776.28	1699.39	1721.02	1740.96	1748.15	1794.98	1704.19	1811.07	1817.25	1857.07	1843.44	1741.99	1859.89	1860.2	1872.73	1928.21	1714.46	1745.7	1705.68	1751.35	1845.1	1882.56	1885.89	1878.83	1891.15	1770.78	1929.09	1801.12	1918.46	1763.94	1783.41	1694.52	1779.18	1804.22	1817.12	1766.77
439.420990	1716.37	1724.59	1758.33	1787.97	1761.55	1845.52	1741.93	1807.14	1826.59	1865.26	1897.13	1889.95	1891.91	1774.65	1696.4	1718.67	1739.15	1748.26	1791.38	1702.79	1807.87	1815.23	1853.72	1841.8	1738.12	1853.23	1859.11	1870.25	1917.82	1714.17	1744.62	1700.7	1746.92	1840.91	1879.41	1882.3	1877.12	1886.22	1767.72	1923.24	1798.19	1915.3	1759.51	1780.88	1694.59	1779.14	1801.34	1811.95	1766.38
439.915985	1712.76	1726.45	1756.8	1786.86	1762.74	1845.98	1735.46	1803.97	1823.31	1861.93	1892.52	1891.97	1886.98	1770.15	1695.02	1719.82	1736.29	1744.71	1789.5	1704.14	1811.63	1815.21	1848.36	1842.32	1734.74	1854.55	1855.51	1869.37	1914.7	1710.87	1741.93	1703.51	1742.97	1842.83	1880.16	1878.32	1878.02	1887.55	1761.02	1924.8	1795.12	1910.7	1759.5	1777.76	1692	1777.83	1800.61	1807.64	1760.1
440.411011	1713.88	1725.85	1754.74	1785.23	1759.71	1842.45	1735.49	1802.02	1819.22	1858.89	1889.23	1883.37	1887.14	1768.26	1692.72	1715.92	1732.95	1744.01	1790.55	1702.16	1805.36	1808.31	1844.67	1838.86	1734.03	1852.46	1853.29	1858.29	1910.75	1709.05	1741.29	1702.21	1741.18	1836.24	1876.77	1877.48	1872.06	1885.83	1762.56	1921.3	1792.61	1904.77	1757.31	1773.67	1692.39	1776.2	1799.96	1809.26	1760.71
440.907013	1713.16	1723.77	1751.27	1780.65	1760.82	1841.56	1733.26	1801.19	1818.25	1861.2	1888.19	1884.63	1885.41	1771.21	1693.86	1715.45	1732.39	1745.38	1786.31	1703.64	1805.09	1810.56	1844.9	1830.8	1735.79	1852.55	1852.33	1855.95	1910.08	1711.08	1739.76	1701.46	1740.7	1838.07	1873.08	1872.45	1871.84	1882.68	1762.09	1917.19	1787.82	1902.59	1754.95	1771.41	1692	1773.86	1796.03	1809.4	1757.9
441.402008	1712.13	1724.84	1748.15	1780.47	1762.25	1842.44	1732.83	1797.33	1819.81	1855.17	1886.51	1880.18	1880.53	1768.36	1691.74	1715.72	1731.45	1740.68	1790.23	1702.48	1801.94	1809.86	1842.15	1836.67	1734.55	1850.69	1856.92	1855.75	1909.75	1708.9	1737.37	1700.41	1744.72	1832.66	1871.09	1874.2	1870.91	1878.29	1760.77	1914.35	1787.63	1903.34	1757.27	1775.01	1692.69	1772	1796.54	1806.84	1757.73
441.897003	1710.77	1721.12	1750.3	1777.93	1756.65	1838.96	1732.83	1796.84	1816.34	1855.07	1881.77	1882.7	1879.36	1768.13	1691.93	1714.3	1733.23	1740.81	1783.11	1700.68	1804.38	1809.62	1839.35	1834.44	1731.55	1846.08	1849.81	1855.88	1904.84	1705.99	1734.48	1700.92	1737.55	1830.73	1869.08	1868.07	1867.4	1874.95	1757.95	1907.7	1788.82	1896.11	1752.89	1771.59	1690.94	1770.57	1793.66	1805.16	1754.94
442.391998	1710.9	1720.28	1745.67	1775.88	1754.06	1834.59	1732.31	1795.56	1818.55	1853.48	1881.91	1881.47	1878.03	1765.71	1692.48	1712.53	1729.67	1741.65	1784.99	1701	1798.81	1804.76	1841.68	1831.21	1734.08	1849.12	1846.89	1855.29	1903	1709.41	1735.23	1699.93	1740.71	1831.81	1867.35	1868.59	1865.85	1875.22	1757.93	1910.83	1789	1895.65	1751.54	1771.06	1689.57	1770.23	1790.8	1803.77	1753.73
442.888000	1709.66	1720.51	1744.35	1778.14	1755.8	1829.66	1730.04	1793.83	1814.62	1851.18	1878.82	1878.46	1877.37	1764.42	1691.11	1712.73	1730.01	1739.82	1782.35	1699.64	1802.1	1804.01	1841.65	1832.3	1733.64	1842.46	1845.19	1854.74	1902.37	1708.17	1733.88	1697.52	1740.44	1827.9	1865.84	1869.84	1863.08	1871.54	1758.56	1909.44	1787.5	1891.24	1749.61	1768.16	1691.86	1765.33	1789.91	1800.13	1753.13
443.382996	1710.7	1720.58	1744.69	1772.79	1754.86	1831.62	1730.58	1788.75	1809.47	1848.1	1874.39	1871.97	1875.06	1764.02	1691.05	1711.5	1728.87	1741.67	1782.62	1700.73	1800.11	1805.41	1839.38	1826.7	1730.76	1843.62	1841.69	1848.1	1899.82	1704.41	1734.5	1699.76	1736.23	1825.37	1862.7	1861.51	1863.46	1867.97	1755.83	1904.61	1785.82	1891.72	1751.79	1766.95	1688.78	1767.75	1789.16	1795.56	1754.13
443.877991	1709.15	1719.76	1741.25	1769.65	1747.18	1828	1728.9	1787.18	1809.53	1846.32	1874.5	1870.75	1870.86	1761.6	1691.91	1710.14	1726.58	1735.77	1780.11	1697.28	1794.78	1800.18	1834.91	1827.55	1728.87	1842.08	1842.39	1847.07	1895.23	1704.85	1730.2	1698.28	1738.5	1825.26	1859.87	1862.8	1857.26	1868.32	1753.98	1906.66	1784.3	1886.55	1751.82	1768.32	1688.41	1760.08	1785.51	1797.89	1754.37
444.372986	1706.5	1719.45	1742.21	1769.33	1749.58	1825.79	1726.2	1788.09	1806	1843.69	1867.2	1874.18	1866.36	1761.86	1690.84	1712.06	1725.91	1735.5	1778.73	1698.8	1793.12	1798.54	1830.65	1823.09	1728.79	1839.59	1840.91	1845.54	1893.67	1705.62	1732.16	1697.9	1737.21	1822.3	1856.76	1858.58	1857.08	1863.37	1752.42	1901.78	1782.57	1881.84	1748.78	1763.07	1689.8	1764.76	1789.55	1795.48	1749.7
444.868011	1705.39	1716.81	1739.69	1771.42	1751.99	1824	1725.7	1787.19	1805.51	1840.81	1868.9	1864.51	1867.18	1757.3	1688.79	1710.63	1726.02	1734.66	1775.31	1695.39	1792.7	1800.57	1835.18	1822.92	1726.28	1835.92	1837.89	1839.33	1890.13	1703.61	1730.62	1697.52	1734.39	1822.36	1856.91	1857.1	1856.29	1867.12	1751.07	1898.26	1778.3	1881.97	1749.55	1761.55	1686.47	1760.73	1784.75	1794.27	1749.56
445.364014	1705.27	1712.23	1739.73	1767.63	1747.61	1822.72	1726.06	1784.93	1807.2	1840.61	1864.05	1863.24	1861.22	1757.03	1686.96	1708.5	1725.84	1734.13	1772.64	1693.95	1791.21	1795.02	1827.39	1820.18	1725.25	1832.36	1834.21	1839.96	1889.91	1702.13	1728.45	1696.14	1733.17	1818.33	1849.95	1858.31	1857.44	1858.8	1748.53	1893.68	1776.11	1882.51	1747.44	1761.09	1684.47	1758.84	1783.71	1792.52	1747.97
445.859009	1702.5	1713.88	1737.73	1764.67	1749.6	1820.01	1723.16	1782.24	1801.19	1836.11	1863.24	1859.45	1863.68	1759.25	1686.65	1709.5	1724.72	1734.67	1772.35	1694.63	1787.06	1796.63	1826.78	1817.87	1724.45	1831.79	1834.53	1835.37	1884.32	1703.9	1728.58	1696	1733.46	1817.75	1857.03	1855.58	1848.59	1860.79	1747.81	1891.8	1775	1880.39	1747.67	1758.71	1685.12	1757.22	1780.06	1792.99	1745.42
446.354004	1703.5	1712.58	1737.06	1767.31	1746.45	1821.89	1724.74	1785.1	1798.08	1838.5	1864	1858.78	1859.02	1754.61	1689.37	1709.9	1724.08	1735.19	1774.99	1694.43	1790.21	1793.83	1824.89	1819.52	1724.07	1830.02	1836.19	1836.49	1881.87	1702.74	1725.47	1695.52	1730.55	1815	1847.07	1851	1848.99	1855.63	1747.87	1891.7	1771.1	1875.99	1748	1758.1	1685.38	1760.05	1781.9	1789.48	1744.11
446.848999	1703.65	1715.31	1735.92	1764.2	1745.25	1818.53	1724.14	1782.28	1799.53	1835.02	1863.61	1856.59	1859.81	1755.41	1688.19	1707.72	1725.19	1736.62	1766.83	1693.36	1788.36	1795.58	1826.09	1816.96	1722.37	1828.84	1833.35	1835.09	1881.49	1703.01	1728.57	1695.67	1730.53	1819.12	1850.32	1849.99	1847.14	1859.98	1748.07	1889.74	1771.23	1874.48	1745.72	1761.74	1687.53	1756.14	1780.2	1789.45	1743.13
447.343994	1706.55	1711.72	1732.78	1762.56	1741.86	1818.21	1722.66	1778.28	1798.58	1832.53	1855.9	1856.28	1855.98	1752.4	1689.77	1707.92	1722.62	1732.22	1768.56	1693.9	1785.7	1789.39	1825.74	1817.32	1722.51	1829.06	1832.42	1831.44	1879.04	1699.36	1724.66	1696.65	1730.13	1812.12	1846.2	1851.49	1847.03	1855.36	1747.44	1890.45	1771.36	1871.41	1741.57	1756.28	1682.24	1756.48	1778.48	1787.4	1743.11
447.839996	1701.98	1710.84	1736.78	1762.28	1740.19	1814.69	1724.1	1780.52	1798.93	1833.49	1856.95	1855.57	1853.79	1752.43	1686.65	1707.67	1721.39	1729.83	1768.99	1692.02	1784.73	1790.18	1821.8	1815.91	1721.51	1827.04	1829.3	1833.6	1881.59	1699.61	1725.17	1695.57	1729.25	1811.16	1843.71	1847.72	1847.66	1850.64	1744.17	1887.86	1771.3	1872.33	1740.48	1757.77	1683.92	1755.63	1778.35	1781.68	1743.59
448.334991	1699.77	1713.4	1734.05	1761.88	1742.64	1817.53	1719.98	1779.86	1799.84	1826.72	1853.44	1854.23	1854.89	1751.41	1685.84	1707.79	1721.4	1728.15	1768.13	1692.94	1785.02	1791.08	1822.68	1816.37	1720.84	1827.04	1828	1826.83	1875.9	1699.84	1722.79	1693.73	1727.84	1811.84	1840.78	1842.55	1843.1	1845.94	1743.28	1883.71	1769.3	1868.43	1738.54	1754.19	1684.41	1752.64	1777.22	1787.18	1740.26
448.829987	1700.18	1708.52	1730.49	1758.26	1739.29	1813.99	1720.7	1776.13	1796.03	1830.19	1850.94	1849.37	1851.21	1749.95	1685.7	1705.49	1720.83	1728.47	1767.41	1690.77	1782.75	1789.08	1820.81	1813.93	1721.01	1825.31	1826.3	1824.76	1874.02	1698.98	1724.29	1692.5	1725.8	1807.72	1839.58	1848.68	1842.02	1850.04	1741.98	1881.02	1766.8	1869.29	1742.17	1752.1	1684.39	1752.16	1771.59	1779.74	1740.56
449.325012	1698	1706.66	1731.72	1755.72	1738.92	1811.18	1719.71	1775.83	1795.87	1826.66	1846.97	1846.96	1851.31	1747.41	1684.64	1706.99	1718.96	1728.65	1763.26	1690.3	1780.66	1784.93	1817.34	1807.45	1717.05	1821.7	1828.35	1824.82	1869.36	1697.12	1724.28	1693.7	1726.29	1808.35	1837.84	1840	1840.03	1843.02	1741.21	1878.4	1767.86	1863.65	1736.42	1749.67	1680.05	1752.09	1773.35	1781.74	1740.47
449.820007	1700.43	1709.54	1728.91	1756.15	1738.46	1809.76	1720.64	1774.35	1788.54	1825.77	1846.98	1844.9	1844.06	1747.57	1684.9	1706.49	1719.62	1725.9	1761.89	1689.17	1782.11	1783.29	1815.91	1809.45	1717.55	1820.36	1825.61	1823.06	1865.75	1699.7	1721.94	1690.78	1724.55	1809.25	1833.7	1838.87	1837.44	1840.42	1739.72	1876.57	1766.42	1860.66	1737.61	1747.46	1684.07	1746.53	1772.49	1779.92	1737.04
450.316010	1698.86	1707.18	1729.53	1752.99	1735.05	1807.59	1719.09	1770.65	1788.2	1821.54	1843.05	1842.09	1845.67	1744.28	1685.77	1705.47	1717.7	1727.29	1765	1690.31	1779.47	1784.8	1814.92	1805.26	1716.98	1819.73	1822.38	1818.65	1864.87	1696.18	1722.79	1694.26	1725.03	1807.26	1832.71	1834.9	1837.93	1841.9	1737.69	1876.07	1763.05	1856.47	1737.72	1747.83	1683.56	1750.76	1770.34	1777.25	1736.59
450.811005	1696.76	1707.82	1725	1754.14	1738.53	1805.02	1717.58	1768.09	1790.15	1823.28	1841.46	1842.59	1841.67	1742.44	1685.93	1703.62	1717.74	1724.45	1758.65	1689.54	1771.74	1779.63	1810.9	1804.02	1716.26	1816.89	1822.84	1816	1864.72	1697.9	1720.29	1694.5	1724.44	1805.35	1835.59	1839.62	1835.51	1841.75	1736.5	1874.18	1760.69	1856.17	1738.65	1747.97	1679.03	1747.88	1770.09	1776.16	1735.56
451.306000	1697.69	1704.23	1725.81	1753.12	1738.99	1803.18	1716.98	1766.11	1784.48	1819.68	1841.34	1838.51	1842.34	1742.02	1682.12	1702.59	1717.08	1725.16	1758.72	1691.02	1776.76	1782.34	1813.58	1802.28	1712.91	1815.13	1823.37	1815.32	1859.82	1697.92	1722.77	1689.41	1724.92	1803.93	1829.3	1836.63	1830.38	1833.27	1736.74	1872.55	1761.32	1856.29	1734.66	1747.23	1681.57	1745.77	1767.68	1775.47	1735.63
451.800995	1696.21	1704.88	1723.74	1750.4	1735.76	1804.14	1713.51	1769.72	1786.59	1817.66	1837.12	1835.62	1837.67	1743.05	1684.15	1703.22	1714.65	1720.46	1759.46	1687.39	1773.05	1779.08	1810.56	1803.67	1717.8	1814	1816.37	1814.49	1858.16	1695.77	1719.91	1690.59	1721.16	1802.48	1831.56	1835.14	1831.99	1838.02	1737.26	1871.01	1759.11	1854.04	1731.57	1745.37	1676.84	1744.29	1765.65	1773.48	1734.66
452.296997	1694.23	1706.97	1724.44	1751.49	1734.04	1807.03	1715.4	1766.04	1784.33	1821.02	1837.5	1834.76	1838.34	1739	1683.69	1700.58	1713.12	1722.79	1754.29	1688.99	1770.63	1777.7	1810.7	1796.92	1713.38	1811.31	1815.31	1810.69	1855.79	1696.22	1716.89	1691.62	1721.22	1801.97	1826.53	1830.72	1826.16	1833.32	1732.24	1867.24	1754.59	1849.99	1731.29	1747.07	1678.86	1743.72	1766.85	1774.31	1734.09
452.791992	1692.67	1703.03	1723.33	1748.54	1733.43	1797.48	1715.66	1766.48	1780.76	1817.51	1836.83	1830.59	1835.26	1738.98	1682.52	1700.43	1713.6	1723.97	1756.4	1687.07	1768.99	1777.03	1807.62	1800.61	1714.12	1812.05	1811.15	1810.29	1851.68	1695.62	1715.41	1689.7	1720.41	1798.05	1826.39	1829.91	1827.88	1829.86	1734.46	1865.53	1753.98	1851.92	1734.31	1740.02	1679.33	1740.28	1763.56	1771.13	1730.49
453.286987	1694.02	1702.35	1722.84	1747.8	1730.57	1800.76	1714.4	1764.36	1780.23	1814.42	1833.78	1831.73	1834.61	1739.01	1683.63	1700.77	1711.91	1718.89	1754.32	1686.47	1770.09	1776.41	1803.16	1798.12	1713.82	1812.1	1812.02	1808.95	1857.13	1694.27	1719.46	1687.53	1718	1799.66	1826.53	1827.48	1825.74	1830.58	1733.57	1864.95	1753.01	1846.98	1730.39	1740.85	1677.57	1738.2	1761.76	1770.95	1732.18
453.782013	1691.79	1701.78	1721.19	1749.39	1730.25	1793.3	1710.56	1762.69	1782.48	1809.87	1828.68	1827.64	1832.35	1736.36	1682.78	1702.49	1714.97	1716.76	1752.6	1687.77	1771.1	1773.72	1805.02	1796.43	1713.28	1809.16	1812.57	1806.77	1851.4	1693.57	1718.29	1689.38	1721.69	1794.66	1823.85	1826.3	1825.54	1827.42	1734.64	1861.31	1752.58	1841.79	1729.47	1740.05	1676.81	1742.39	1761.13	1769.17	1730.91
454.277008	1694.04	1700.74	1720.22	1746.44	1728.93	1794.84	1709.05	1762.07	1781.97	1812.36	1826.96	1826.49	1829.89	1734.11	1680.15	1700.95	1712.47	1716.21	1750.84	1686.41	1767.74	1773.61	1801.12	1798.47	1712.87	1808.94	1812.33	1804.88	1847.01	1693.94	1715.89	1688.03	1716.62	1798.09	1818.43	1824.22	1823.88	1824.14	1731.42	1860.06	1753.43	1842.14	1726.75	1736.38	1678.49	1740.69	1759.79	1765.84	1731.29
454.772003	1692.49	1701.35	1723.34	1746.79	1731.72	1794.61	1709.15	1762.33	1777.84	1805.64	1826.17	1827.23	1827.84	1733.41	1680.93	1697.98	1710.3	1717.65	1751.55	1687.16	1764.54	1772.06	1801.42	1793.44	1708.65	1809.04	1811.47	1804.37	1844.97	1691.45	1714.45	1686.1	1718.44	1790.7	1817.31	1820.91	1820.79	1820.74	1729.37	1857.52	1749.25	1839.46	1729.81	1736.58	1679.07	1738.16	1760.18	1765.86	1728.2
455.268005	1691.27	1698.67	1718.27	1742.77	1728.42	1790.32	1709.54	1759.55	1775.97	1806.94	1824	1820.04	1829	1736.15	1679.23	1700.29	1710.65	1718.05	1750.52	1685.7	1764.84	1772.4	1799.58	1792.36	1711.64	1801.06	1807.83	1800.09	1846.14	1694.14	1713.52	1684.76	1718.76	1793.26	1816.34	1820.74	1818.39	1820.63	1729.77	1855.87	1751.9	1837.62	1727.14	1735.8	1676.94	1736.54	1757.67	1762	1727.91
455.763000	1692.12	1699.63	1718.75	1741.44	1726.83	1792.61	1709.14	1758.11	1776.79	1804.62	1822.92	1822.72	1823.96	1734.73	1678.09	1698.48	1709	1716.74	1750.94	1684.43	1764.55	1769.71	1797.47	1790.08	1707.93	1800.84	1805.16	1797.63	1844.72	1688.79	1713.61	1686.86	1715.27	1789.89	1813.85	1817	1816.17	1816.95	1725.26	1853.45	1750.17	1831.05	1727.29	1736.04	1674.67	1737.31	1756.25	1765.65	1727.49
456.257996	1691.31	1698.64	1718.46	1741.35	1724.19	1789.92	1710.38	1757.26	1774.63	1806.63	1821.08	1817.3	1825.97	1732.8	1678.84	1696.21	1708.66	1714.48	1748.95	1683.28	1761.03	1767.55	1796.58	1791.65	1709.38	1800.64	1807.4	1798.6	1838.67	1690.94	1712.31	1688.11	1715.61	1790.29	1814.24	1815.31	1816.43	1815.3	1726.16	1849.89	1749.6	1834.48	1726.17	1734.98	1673.98	1732.05	1753.62	1765.61	1724.89
456.752991	1690.81	1697.69	1717.74	1739.94	1722.02	1789.57	1709.29	1755.47	1770.01	1800.84	1818.73	1817.34	1821.6	1733.19	1677.38	1695.66	1707.51	1712.98	1743.3	1683.95	1760.3	1769.01	1793.46	1789.99	1706.56	1799.63	1803.65	1793.56	1836.88	1689.79	1711.13	1682.02	1717.07	1790.4	1811.5	1816.61	1814.83	1814.76	1726.91	1850.1	1746.14	1830.96	1723	1733.64	1672.86	1735.21	1753.65	1760.08	1726.56
457.248993	1688.11	1696.45	1719.34	1740.13	1724.06	1786.81	1707.14	1755.5	1771.67	1799.44	1814.75	1813.81	1816.54	1729.01	1678.96	1695.83	1706.27	1712.78	1743.43	1682.99	1762.89	1764.63	1793.72	1786.16	1708.28	1797.63	1802.21	1792.35	1832.88	1689.31	1709.33	1684.67	1713.82	1787.94	1807.96	1812.42	1812.78	1813.76	1724.4	1847.48	1744.11	1830.51	1723.5	1734.18	1674.48	1731.82	1754.32	1759.79	1723.64
457.743988	1688.83	1696.79	1716.26	1736.58	1724.04	1784.65	1707.09	1753.46	1767.85	1799.65	1813.72	1812.61	1820.5	1731.58	1676.26	1697.39	1707.87	1714.61	1742.26	1682.59	1759.84	1764.26	1792.11	1784.11	1706.9	1797.93	1801.72	1793.54	1833.72	1689.94	1707.59	1683.73	1715.14	1786.23	1805.58	1810.69	1810.33	1807.61	1725.02	1846.56	1743.84	1828.17	1723.89	1733.65	1675	1729.61	1750.68	1757	1721.56
458.239014	1687.85	1696.8	1717.18	1740.06	1722.67	1783.6	1704.68	1753.45	1767.82	1798.38	1813.76	1808.6	1815.47	1729.74	1677.82	1694.65	1707.37	1713.05	1743.83	1682.29	1758.87	1764.22	1791.11	1783.09	1708.05	1795.73	1800.83	1792.14	1831.05	1690.78	1710.2	1683.75	1710.87	1784.13	1808.91	1808.92	1807.93	1811.68	1723.68	1845.36	1742.65	1830	1722.53	1731.41	1673.86	1733.79	1754.1	1754.72	1722.63
458.734009	1687.94	1696.18	1715.87	1738.98	1721.69	1779.69	1705.07	1753.79	1772.29	1794.92	1813.46	1809.49	1815.38	1729.02	1675.26	1693.63	1704.76	1712.46	1742.88	1679.85	1756.13	1761.25	1793.29	1782.95	1707.32	1795.86	1801.42	1791.21	1831.43	1689.07	1708.62	1682.95	1712.12	1784.37	1802.65	1805.97	1807.46	1806.79	1724.27	1845.66	1742.53	1824.07	1721.24	1730.27	1671.68	1731.94	1750.73	1754.22	1719.94
459.229004	1688.07	1697.84	1714.52	1736.28	1720.56	1780.21	1706.31	1750.08	1766.46	1797.54	1813.54	1812.96	1813.73	1728.55	1677.16	1693.4	1704.85	1711.07	1742.5	1680.05	1757.99	1761.27	1790.77	1780.73	1703.33	1795.72	1799.5	1790.97	1830.37	1688.99	1706.52	1682.51	1710.73	1783.4	1802.7	1810.12	1807	1805.64	1720.81	1837.23	1741.23	1825.77	1719.05	1729.21	1670.1	1730.55	1744.8	1755.66	1721.91
459.725006	1686.04	1695.02	1714.86	1735.24	1719.05	1780.87	1706.73	1750.78	1767.16	1796.23	1809.61	1807.11	1815.24	1728.19	1674.92	1691.8	1704.68	1708.52	1741.55	1680.59	1755.33	1760.64	1785.18	1781.49	1702.48	1791.16	1796.6	1788.71	1825.35	1687.54	1708.29	1682.78	1710.96	1779.18	1801.17	1804.34	1806.6	1803.34	1720.77	1841.2	1741.87	1823.54	1718.12	1726.86	1670.91	1729.02	1747.12	1752.6	1717.58
460.220001	1689.27	1693.3	1714.63	1737.61	1718.51	1779.41	1703.56	1751.6	1766.12	1795.92	1808.65	1808.28	1810.63	1729.81	1676.09	1693.25	1704.6	1710.9	1741.47	1682.94	1754.53	1761.8	1784.46	1777.12	1704.89	1791.17	1794.07	1789.46	1824.13	1685.82	1705.41	1682.44	1710.47	1778.78	1800.68	1808.1	1806.02	1801.83	1720.91	1835.15	1739.65	1821.54	1718.68	1726.89	1670.57	1728.27	1750.96	1752.41	1720.21
460.714996	1685.7	1693.49	1712.42	1733.78	1718.5	1776.72	1702.45	1749.15	1763.09	1790.21	1806.85	1805.93	1808.26	1724.38	1673.68	1691.01	1704.18	1708.53	1737.59	1680.19	1752.29	1758.39	1784.57	1778.09	1704.93	1787.9	1794.65	1783.77	1823.86	1687.15	1706.62	1681.74	1709.9	1779.07	1797.19	1804.76	1800.9	1801.83	1719.84	1836.28	1737.62	1818.9	1721.44	1727	1672.64	1728.66	1745.87	1752.12	1719.37
461.209991	1685.94	1694.09	1710.47	1729.85	1719.46	1778.74	1703.96	1746.05	1756.82	1791.36	1806.05	1800.82	1805.28	1724.54	1677.22	1691.48	1702.93	1709.53	1735.34	1678.87	1750.41	1756.15	1782.18	1779.52	1703.34	1789.93	1792.27	1785.81	1821.92	1686.81	1702.43	1681.2	1707.52	1777.49	1798.45	1800.05	1804.43	1800.37	1718.23	1834.69	1737.9	1816.55	1718.55	1728.34	1669.51	1729.48	1745.07	1749.86	1717.72
461.704987	1687.51	1689.78	1712.52	1730.49	1716.49	1773.74	1701.1	1748.92	1757.81	1787.88	1800.27	1800.91	1807.32	1724.35	1676.73	1690.85	1703.45	1709.86	1736.17	1679.07	1753.71	1757.19	1782.92	1781.74	1702.85	1789.34	1795.83	1782.23	1821.55	1688.93	1706.05	1681.86	1709.68	1774.87	1795.92	1799.74	1801.37	1798.88	1716.77	1832.44	1735.72	1815.9	1718.5	1722.81	1667.14	1726.6	1745.52	1748.3	1716.48
462.200989	1683.58	1691.25	1708.38	1730.7	1716.43	1773.25	1700.05	1744.21	1758.21	1788.31	1804.97	1799.57	1803.45	1722.89	1673.73	1693.19	1702.97	1710.2	1738.32	1680.31	1752.08	1757.51	1781.86	1778.05	1701.21	1791.37	1793.3	1780.96	1819.45	1685.36	1704.34	1679.78	1707.81	1775.85	1793.72	1797.23	1797.48	1795.16	1714.98	1829.07	1735.21	1813.12	1718.2	1721.26	1667.69	1725.31	1743.64	1751.6	1717.08
462.696014	1684.05	1692.26	1706.6	1730.09	1715.94	1772.89	1701.62	1745.66	1756.78	1786.1	1801.17	1799.2	1803.15	1722.27	1674.3	1689.28	1700.81	1707.89	1735.31	1677.27	1752.9	1753.72	1780.76	1773.67	1696.16	1785.35	1789.71	1775.16	1819.08	1687.57	1705.97	1681.61	1711.33	1773.91	1792.28	1797.66	1797.26	1794.85	1714.46	1828.17	1734.19	1812.78	1715.19	1721.78	1668.69	1728.12	1742.96	1746.05	1716.49
463.191010	1683.71	1690.29	1706.5	1729.64	1714.26	1769.3	1702.2	1741.57	1755.83	1783.96	1797.9	1794.18	1802.16	1718.95	1672.15	1687.99	1700.98	1708.58	1737.6	1677.43	1748.49	1753.82	1779.05	1772.13	1699.23	1783.8	1789.92	1776.08	1813.14	1684.69	1701.97	1681.16	1706.49	1774.74	1792.08	1797.19	1794.49	1794.2	1715.26	1829.16	1733.69	1809.6	1716.6	1723.26	1665.83	1722.61	1741.57	1747.11	1712.82
463.686005	1682.9	1689.18	1708.82	1725.71	1711.92	1772.64	1701.29	1741.38	1755.36	1784.48	1795.85	1796.79	1803.5	1723.73	1672.06	1688.41	1699.61	1703.51	1733.12	1676.58	1745.77	1752.26	1779.73	1771.77	1697.51	1783.07	1787.07	1775.89	1813.59	1683.11	1700.8	1679.46	1705.23	1769.3	1789.12	1791.13	1794.29	1792.83	1714.95	1825.08	1734.62	1810.69	1714.17	1721.81	1664.9	1722.76	1742.79	1744.63	1714.38
464.181000	1681.7	1690.65	1706.77	1728.31	1713.82	1769.13	1698.5	1743.03	1753.25	1781.2	1795.15	1793.78	1798.99	1720.04	1673.35	1690.61	1699.75	1705.59	1732.69	1678.57	1744.13	1750.94	1778.1	1771.9	1698.15	1780.55	1786.52	1773.29	1813.13	1683.48	1698.65	1679.79	1705.18	1771.46	1792.51	1795.26	1793.96	1791.7	1714.14	1827.7	1732.64	1811.03	1712.22	1719.96	1667.45	1720.87	1741.43	1743.12	1715.82
464.677002	1679.49	1686.71	1706.51	1727.65	1713.58	1767.48	1697.4	1742.2	1749.19	1781.88	1792.95	1790.68	1797.74	1719.22	1670.2	1687.96	1698.79	1706.45	1730.11	1677.17	1742.6	1749.32	1776.29	1769.27	1699.49	1782	1786.47	1772.23	1810.98	1682.95	1700.9	1678.48	1702.03	1767.09	1783.39	1791.56	1790.99	1785.94	1713.09	1824.15	1731.66	1805.92	1715.55	1719.11	1667.06	1720.66	1739.31	1742.85	1712.14
465.171997	1683.21	1688.7	1705.97	1726.81	1713.07	1768.5	1698.73	1738.68	1749.85	1779	1793.97	1790.95	1798.04	1720.67	1670.75	1686.71	1699.06	1705.18	1730.92	1677.59	1745.16	1750.49	1774.09	1769.05	1700.49	1779.44	1786.74	1773.3	1811.93	1681.19	1702.45	1680.77	1702.25	1765.66	1787.35	1790.95	1792.34	1787.07	1712.84	1820.3	1731.77	1806.64	1714.06	1718.61	1664.71	1719.7	1737.32	1742.47	1710.96
465.666992	1681.89	1687.68	1704.06	1725.77	1708.6	1766.34	1698.72	1740.27	1750.61	1778.83	1793.39	1791.53	1796.38	1717.56	1671.65	1687.33	1700.41	1705.88	1729.59	1675.93	1740.48	1747.8	1773.36	1769.65	1696.86	1779.5	1782.27	1770.13	1807.24	1682.33	1701.38	1678.6	1703.25	1767.75	1784.91	1791.09	1792.19	1788.89	1712.16	1821.05	1727.1	1806.28	1711.72	1718.59	1665.7	1721.2	1736.2	1739.59	1711.16
466.161987	1681.05	1686.54	1704.31	1725.76	1709.05	1764.78	1699.44	1737.97	1749.64	1777.67	1789.82	1787.58	1795.49	1717.23	1671.8	1686.81	1696.82	1702.87	1732.36	1676	1741.78	1748.08	1774.9	1765.68	1697.3	1776.32	1782.3	1769.75	1806.26	1682.96	1700.58	1675.35	1703.44	1766.32	1782.72	1791.2	1787.76	1783.79	1711.32	1820.04	1730.73	1808.19	1712.37	1717.5	1665.96	1719.02	1736.17	1738.95	1709.64
466.657013	1680.14	1689.45	1703.44	1726.42	1708.38	1765.43	1695.8	1740.48	1749.89	1775.96	1790.38	1789.41	1788.47	1718.32	1669.49	1685.13	1694.67	1703.96	1727.17	1674.54	1739.22	1747.51	1773.35	1765.74	1700.22	1779.37	1781.54	1767.93	1804.45	1681.21	1699.42	1675.75	1700.18	1765.25	1779.72	1787.09	1786.14	1783.03	1713.35	1816.82	1725.73	1802.43	1710.48	1717.27	1666.1	1719.89	1733.12	1738.37	1711.57
467.153015	1681.38	1685.94	1703.36	1724.06	1708.09	1766.09	1697.67	1737.78	1747.05	1777.11	1788.38	1788.13	1791.16	1718.83	1671.57	1685.67	1697.33	1703.71	1730.1	1674.28	1742.05	1744.85	1771.39	1763.82	1695.79	1774.63	1779.62	1764.75	1804.71	1679.54	1698.65	1678.05	1702.64	1764.27	1778.49	1784.92	1789.37	1782.4	1707.37	1814.76	1726.23	1799.86	1708.41	1718.05	1663.62	1717.09	1733.96	1737.78	1704.1
467.648010	1680.42	1688.31	1702.36	1721.97	1708.43	1759.71	1695.02	1736.43	1746.21	1775.48	1787.29	1783.83	1791.31	1716.93	1669.67	1683.56	1692.59	1702.46	1726.6	1675.74	1740.4	1744.03	1768.83	1765.25	1695.82	1771.8	1781.86	1766.93	1802.17	1678.79	1697.67	1674.22	1701.83	1761.69	1777.21	1782.31	1785.81	1779.31	1709.1	1813.55	1725.9	1799.07	1711.03	1718.36	1665.25	1714.42	1733.34	1740.1	1709.31
468.143005	1679.68	1684.47	1701.2	1719.21	1706.39	1760.86	1695.7	1735.54	1743.13	1773.57	1787.47	1782.29	1788.84	1714.95	1669.68	1684.29	1694.91	1699.34	1726.33	1676.2	1736.84	1743.59	1767.01	1763.11	1693.24	1774.97	1777.13	1766.44	1798.33	1681.31	1694.64	1675.16	1699.67	1762.09	1773.76	1782.04	1783.87	1780.73	1709.95	1808.43	1728.59	1797.02	1708.11	1714.51	1662.21	1718.16	1730.45	1734.59	1708.14
468.638000	1680.9	1685.96	1704.45	1718.48	1702.42	1757.67	1695.74	1735.85	1742.51	1771.42	1782.77	1780.68	1791.37	1713.31	1668.99	1685.53	1691.73	1699.45	1725.73	1673.6	1736.68	1743.41	1768.52	1762.16	1692.92	1773.66	1778.42	1762.97	1796.02	1678.89	1696.46	1677.98	1698.42	1759.76	1774.34	1781.63	1781.93	1774.79	1707.91	1809.84	1724.86	1794.94	1709.85	1712.7	1663.94	1715.46	1732.29	1734.6	1709.37
469.134003	1677.89	1683.51	1701.7	1717.65	1705.84	1758.4	1694.46	1734.25	1742.27	1771.52	1783.79	1779.54	1785.89	1711.89	1669.23	1682.43	1694.87	1700.03	1725.02	1674.93	1736.35	1742.56	1766.01	1760.56	1693.4	1773.62	1777.91	1760.98	1798.09	1677.81	1695.71	1674.49	1697.75	1758.16	1773.55	1778.44	1783.43	1776.09	1707.1	1812.63	1724.03	1793.55	1706.78	1714.35	1665.1	1715.01	1727.95	1732.26	1709.36
469.628998	1679.67	1685.46	1700.38	1717.61	1701.74	1755.62	1695.29	1730.63	1743.12	1773.6	1782.91	1779.46	1785.49	1713.15	1669.42	1682.78	1691.52	1697.32	1723.35	1672.8	1732.55	1741.04	1766.22	1760.9	1692.23	1771.68	1773.13	1759.75	1794.62	1680.06	1695.39	1674.82	1698.6	1755.79	1775.7	1781.85	1781.67	1776.77	1707.1	1806.17	1719.68	1793.72	1706.4	1710.95	1663	1713.44	1729.35	1732.7	1706.44
470.123993	1677.25	1682.89	1701.21	1718.26	1704.77	1755.11	1694.69	1733.88	1744.2	1770	1782.47	1779.84	1782.88	1713.99	1668.02	1683.67	1693.54	1697.86	1724.93	1672.02	1734.71	1741.11	1762.09	1758.05	1693.43	1770.25	1774.14	1758	1793	1681.19	1697.16	1675.81	1697.86	1759.42	1772.18	1779.32	1779.77	1775.55	1707.03	1805.23	1721.59	1790.15	1701.79	1712.44	1664.57	1715.47	1728.15	1734.36	1708.6
470.618988	1676.4	1683.46	1700.29	1716.69	1702.03	1758.31	1692.63	1731.37	1740.8	1770.91	1778.55	1778.6	1782.57	1710.52	1669.16	1684.15	1693.89	1698.79	1720.17	1672.81	1733.61	1741.82	1763.38	1756.16	1692.23	1770.88	1773.42	1757.07	1793.15	1678.36	1695.37	1673.42	1697.85	1755.25	1771.86	1778.08	1779.79	1771.03	1704.17	1805.22	1722.25	1790.85	1704.04	1712.81	1663.71	1711.66	1727.9	1731.29	1706.22
471.114014	1677.93	1681.91	1699.26	1718.55	1700.45	1752.2	1692.63	1729.62	1740.21	1769.38	1776.57	1776.77	1782.14	1712.44	1669.59	1683.89	1691.77	1696.57	1718.52	1671.91	1734.46	1737.76	1762.75	1754.36	1688.9	1766.19	1772.75	1755.27	1791.06	1679.42	1694	1672.57	1697.14	1755.91	1770.69	1776.17	1773.79	1768.9	1704.25	1801.52	1720.89	1789.62	1703.83	1709.43	1661.95	1712.06	1727.4	1731.29	1706.47
471.609985	1679.45	1682.82	1698.07	1714.49	1701.2	1750.67	1692.61	1727.87	1739.58	1768.19	1776.82	1777.92	1781.24	1709.11	1667.46	1681.8	1692.85	1697.45	1718.02	1671.42	1731.88	1737.27	1762.86	1754.71	1690.64	1768.86	1771.38	1755.24	1790.98	1676.82	1695.62	1675.26	1696.81	1754.82	1765.88	1774.3	1775.48	1769.64	1703.01	1799.81	1720.75	1790.31	1704.57	1709.8	1661.22	1714.15	1727.67	1728.66	1702.04
472.105011	1675.88	1683.58	1697.06	1716.29	1701.45	1752.03	1689.57	1729.89	1736.05	1763.43	1772.34	1773.11	1778.95	1709.48	1667.65	1680.85	1691.66	1692.78	1720.77	1668.91	1729.57	1736.44	1760.48	1755.6	1689.1	1765.59	1771.02	1754.82	1787.2	1677.62	1691.44	1672.62	1696.56	1751.54	1765.71	1770	1775.49	1768.2	1702.49	1797.53	1718.15	1783.17	1703.95	1710.44	1661.22	1709.8	1726.62	1727.76	1703.94
472.600006	1674.64	1684.26	1697.76	1714.74	1702.34	1751.42	1690.05	1726.4	1739.1	1762.5	1772.97	1770.46	1778.55	1707.75	1666.7	1682.19	1690.29	1695.81	1720.17	1670.95	1730.28	1735.44	1760.62	1752.62	1690.5	1767.19	1770.29	1754.13	1787.12	1676.12	1692.57	1671.79	1694.94	1750.34	1766.37	1770.88	1774.41	1768.33	1701.88	1798.61	1717.3	1782.52	1700.13	1708.02	1661.55	1710.03	1722.39	1730.49	1703.93
473.095001	1676.79	1681.53	1699.58	1714.35	1698.85	1752.82	1691.8	1725.86	1737.41	1762.59	1772.73	1771.79	1778.72	1710.23	1665.43	1682.69	1690.71	1695.6	1717.48	1670.48	1728.85	1735.1	1759.49	1754.11	1689.69	1765.71	1770.04	1752.12	1788.15	1674.67	1692.99	1672.68	1695.13	1750.36	1765.89	1770.31	1771.98	1768.29	1702.11	1796.09	1716.29	1785.49	1702.5	1708.75	1660.24	1710.18	1724.72	1727.12	1702.4
473.589996	1672.9	1680.01	1695.66	1712.01	1700.03	1751.76	1691.46	1726.19	1737.99	1761.1	1773.05	1770.58	1775.94	1707.61	1666.82	1679.99	1689.61	1694.39	1718.43	1670.97	1730.05	1734.67	1757.45	1752.54	1688.25	1763.26	1769.41	1750.5	1787.35	1677.2	1690.59	1673.54	1695.45	1749.56	1767.5	1769.65	1773.67	1766.56	1701.47	1796.12	1717.95	1784.99	1705.1	1707.95	1662.2	1710.37	1723.23	1725.09	1704.43
474.085999	1676.18	1680.93	1695.24	1712.63	1699.04	1748.8	1689.4	1724.04	1735.58	1758.12	1769.48	1768.41	1777.1	1706.74	1667.92	1682.58	1693.14	1694.68	1717.33	1671.86	1728.41	1736.73	1759.62	1753.19	1690.44	1765.95	1769.02	1752.47	1786.43	1674.84	1691.57	1674.36	1694.41	1749.41	1766.16	1769.59	1768.2	1763.56	1701.94	1795.8	1715.9	1780.39	1701.41	1707.64	1660.04	1710.02	1723.63	1724.95	1702.34
474.580994	1676.02	1681.56	1693.87	1713.78	1695.28	1748.33	1687.61	1724.12	1732.65	1759.7	1769.85	1766.63	1774.06	1704.7	1665.5	1679.94	1692.79	1692.65	1716.15	1669.71	1728.57	1735.73	1756.9	1751.41	1686.62	1765.51	1769.56	1749.2	1786.07	1676.02	1690.18	1673.02	1694.06	1749.1	1760.93	1768.61	1770.12	1761.87	1699.55	1795.23	1716.05	1784.36	1702.08	1706.64	1659.32	1707.12	1721.6	1725.81	1699.42
475.075989	1673.53	1681.97	1693.15	1713.36	1695.31	1746.62	1691.11	1721.24	1732.94	1761.75	1769.86	1769.33	1771.97	1705.43	1665.18	1677.73	1689.36	1692.06	1716.86	1669.17	1727.8	1731.45	1751.9	1750.57	1687.58	1762.54	1768.55	1748.73	1781.88	1677	1691.52	1670.72	1694.6	1747.65	1760.96	1767.52	1769.61	1763.29	1699.39	1789.87	1717.16	1782.68	1701.17	1707.68	1658.98	1707.32	1718.53	1724.67	1698.96
475.571014	1674.71	1678.63	1691.91	1709.35	1700.87	1742.5	1687.39	1724.83	1733.9	1757.14	1767.21	1766.8	1770.99	1704.9	1666.17	1679.84	1691.35	1694.87	1715.22	1666.9	1728.42	1731.65	1755.29	1746.33	1685.72	1760.88	1764.87	1747.74	1782.27	1675.9	1691.7	1674.41	1694.41	1746.76	1760.18	1767.79	1767.23	1763.9	1700.86	1795.32	1712.65	1779.8	1701.39	1705.93	1657.93	1707.22	1718.75	1722.28	1697.7
476.066010	1673.79	1680.71	1693.16	1712.59	1698.5	1745.94	1687.14	1720.37	1731.44	1754.81	1763.89	1763.95	1768.14	1703.54	1666.98	1679.14	1687.17	1694.36	1715.31	1671.45	1723.55	1732.3	1753.02	1748.51	1687.08	1758.32	1767.51	1744.35	1781.45	1675.49	1690.46	1671.78	1692.58	1744.59	1757.43	1765.27	1764.17	1761.66	1698.51	1790.33	1711.44	1778.53	1700.82	1704.46	1658.21	1706.67	1720.14	1723.79	1699.71
476.562012	1673.3	1679.25	1692.68	1710.3	1695.98	1743.71	1686.39	1716.81	1731.73	1758.24	1763.21	1760.28	1770.46	1701.92	1664.33	1679.03	1687.25	1692.35	1714.9	1668.3	1726.63	1728.78	1752.2	1746.77	1686.51	1760.65	1763.32	1746.21	1779.21	1673.74	1690.13	1672.49	1690.94	1745.13	1760.07	1765.49	1768.47	1759.55	1699.37	1789.63	1714.32	1777.23	1699.21	1704.36	1657.71	1705.23	1715.29	1722.64	1697.87
477.057007	1670.92	1678.74	1689.81	1711.01	1697.12	1738.43	1685.99	1718.98	1728.89	1755.9	1762.29	1759.35	1771.27	1701.62	1665.44	1678.17	1688.63	1690.68	1715.51	1670.9	1723.3	1729.32	1751.8	1744.82	1684.72	1758.04	1762.86	1741.74	1775.37	1674	1691.06	1670.22	1692.42	1742.94	1756.91	1764.12	1761.94	1757.61	1698.38	1786.44	1712.74	1776.82	1699.97	1703.48	1659.21	1705.58	1717.52	1722.24	1699.93
477.552002	1671.77	1675.76	1690.59	1706.46	1695.51	1741.95	1687.57	1716.78	1729.29	1753.29	1761.62	1759.92	1767.07	1701.57	1663.2	1676.84	1687.44	1692.5	1714.85	1669.16	1720.85	1729.12	1750.45	1744.73	1686.08	1755.12	1759.35	1744.96	1778.22	1674.04	1690.59	1670.95	1692.57	1742.86	1754.29	1762.76	1762.58	1756.25	1696.23	1785.48	1710.33	1772.33	1699.56	1699.19	1657.5	1703.9	1716.51	1719.74	1698.51
478.046997	1672.59	1677.38	1693.08	1707.54	1694.76	1742	1685.99	1718.31	1728.13	1752.38	1763.3	1760.53	1766.77	1700.98	1664.44	1678.44	1686.69	1687.67	1711.49	1667.14	1723.82	1729.36	1749.32	1744.73	1683.21	1756.99	1762.98	1741.79	1777.36	1672.81	1688.66	1671.21	1691.88	1741.37	1751.18	1761.24	1763.14	1756.03	1696.91	1787.05	1710.89	1776.8	1699.02	1704.02	1658.53	1704.83	1715.34	1718.95	1698.39
478.542999	1670.86	1678.57	1692.08	1708.73	1693.86	1743.09	1685.38	1717.35	1729.02	1754.03	1763.61	1757.51	1768.38	1702.94	1662.99	1677.18	1686.62	1690.84	1712.53	1666.77	1723.51	1728.14	1750.16	1746.66	1685.14	1753.46	1757.9	1741.25	1774.19	1670.72	1690.29	1669.7	1689.46	1741.07	1754.9	1761.09	1759.73	1754.08	1694.93	1785.62	1711.37	1771.45	1696.17	1701.44	1657.71	1702.72	1716.63	1717.58	1696.53
479.037994	1672.11	1675.29	1692.48	1708.65	1693.42	1739.39	1688.25	1717.46	1726.52	1751.98	1760.51	1761.79	1763.56	1705.35	1665.18	1675.82	1685.41	1689.22	1709.62	1669.48	1724.29	1727.53	1747.6	1744.45	1686.31	1754.39	1760.78	1742	1775.99	1672.53	1686.08	1671.73	1690.59	1739.91	1752.27	1762.07	1760.93	1757.26	1695.79	1782.91	1710.41	1774.19	1697.73	1700.46	1656.89	1701.28	1713.63	1717.56	1693.48
479.532990	1671.48	1676.33	1691.26	1707.14	1692.3	1737.15	1685.2	1720.02	1726.06	1749.5	1759.58	1762.45	1765.33	1703.22	1663.39	1676.91	1685.85	1689.35	1712.38	1666.86	1721.92	1725.22	1746.84	1742.01	1684.79	1756.79	1759.2	1742.77	1775.44	1673.62	1684.87	1669.82	1688.45	1740.11	1750.65	1760.09	1758.5	1754.61	1695.16	1782.57	1713.28	1772.31	1697.26	1700.64	1657.93	1702.13	1713.31	1713.36	1697.66
480.028015	1670.91	1675.91	1692.91	1709.44	1692.99	1739.72	1686.91	1717.03	1726.44	1749.5	1760.64	1760.47	1765.59	1700.11	1663.84	1676.87	1686.47	1688.04	1712.1	1668.3	1719.19	1725.97	1746.48	1740.56	1684.6	1752.74	1757.29	1740.12	1769.93	1673.68	1687.14	1670.22	1690.36	1739.4	1749.72	1756.3	1759.79	1754.48	1695.63	1783.82	1707.19	1768.63	1696.12	1700.75	1655.31	1701.55	1714.05	1717.42	1697.28
480.523010	1670.66	1675.49	1690.86	1704.94	1691.7	1734.52	1684.44	1715.12	1725.11	1749.29	1758.27	1757.78	1760.7	1701.34	1662.22	1675	1685.35	1688.97	1711.09	1665.23	1720.48	1725.75	1743.06	1738.48	1683.27	1752.13	1756.64	1739.39	1768.68	1669.97	1685.12	1670	1688.21	1738.68	1750.16	1756.57	1757.92	1749.53	1694.7	1781.88	1707.52	1769.27	1693.09	1700.02	1653.58	1699.9	1712.93	1716.15	1692.16
481.019012	1670.85	1675.54	1689.81	1704.33	1693.26	1735.92	1682.55	1714.94	1722.77	1748.27	1756.59	1753.46	1763.04	1698.59	1662.08	1676.19	1682.69	1688.76	1709.41	1665.18	1715.98	1724.36	1744.38	1739.48	1683.67	1748.95	1756.72	1736.91	1772.45	1670.12	1684.27	1668.85	1687.7	1737.83	1746.87	1754.7	1756.26	1750.91	1696.31	1778.48	1708.32	1765.98	1696.35	1701.31	1655.39	1700.05	1712.73	1714.44	1693.83
481.514008	1669.11	1674.82	1688.98	1707.22	1689.36	1734.2	1683.53	1714.4	1723.06	1748.15	1756.69	1754.68	1762.81	1698.31	1660.27	1674.11	1684.69	1689.7	1709.14	1665.65	1716.05	1724.63	1742.85	1739.73	1681.62	1746.43	1751.87	1735.76	1769.33	1671.24	1686.87	1668.44	1687.74	1737.54	1746.37	1754.81	1755.55	1752.35	1692.59	1777.31	1706.47	1767.92	1694.38	1700.91	1656.47	1700.17	1712.45	1712.8	1693.95
482.009003	1670.22	1676.28	1690.05	1703.79	1687.98	1730.78	1683.95	1713.39	1722.18	1746.84	1752.08	1751.41	1762.86	1699.14	1659.97	1673.72	1684.6	1687.8	1708.84	1668.76	1717.36	1723.27	1743.87	1736.97	1682.8	1748.54	1754.73	1736.15	1768.37	1671.43	1683.99	1666.95	1688.24	1737.58	1746.77	1752.91	1755.9	1746.16	1695.1	1775.65	1706.25	1763.69	1692.16	1698.67	1655.26	1700.63	1710.2	1713.34	1693.67
482.503998	1669.87	1674.93	1689.89	1703.63	1689.16	1732.3	1684.26	1709.99	1719.21	1747.22	1753.29	1751.47	1758.47	1698.94	1661.12	1671.54	1682.55	1686.19	1708.64	1663.29	1714.12	1723.2	1743.21	1737.66	1681.08	1747.21	1752.73	1732.82	1767.12	1670.82	1684.41	1669.55	1683.22	1734.58	1743.82	1749.14	1752.11	1747.84	1691.56	1773.38	1705.41	1766.79	1690.74	1697.98	1654.81	1700.6	1707.68	1712.4	1692.55
482.998993	1669.97	1675.38	1685.64	1704.58	1687.71	1733.3	1683.64	1711.34	1719.79	1746.39	1754.43	1750.84	1756.81	1701.22	1662.72	1674.15	1682.95	1684.81	1709.13	1665.23	1714.97	1722.2	1741.71	1735.15	1681.01	1750.31	1754.07	1736.62	1765.9	1670.71	1686.74	1667.17	1685.41	1735.94	1744.23	1750.68	1753.57	1746.66	1692.15	1773.29	1704.79	1765.08	1691.82	1699.1	1654.04	1700.13	1710.01	1713.09	1692.17
483.494995	1670.17	1673.5	1687.26	1700.6	1689.96	1731.03	1682.03	1709.63	1720.54	1744.81	1752.81	1747.8	1758.76	1698.27	1661.33	1673.64	1683.93	1687.09	1708.39	1665.07	1716.44	1721.63	1737.9	1736.93	1682.53	1747.17	1749.89	1735.37	1765.71	1668.97	1683.74	1668.04	1686.17	1733.55	1743.74	1751.54	1752.88	1744.57	1693.35	1773.16	1704.9	1763.23	1693.25	1694.91	1653.69	1698.84	1708.91	1711.35	1693.76
483.989990	1668.56	1675.28	1686.58	1704.07	1687.72	1730.66	1681.82	1713.17	1721.62	1744.79	1748.7	1749.76	1759.33	1698.67	1661.86	1671.58	1683.4	1684.18	1706.33	1666.83	1715.86	1719.13	1739.4	1735.07	1682.14	1743.28	1752.71	1735.03	1764.62	1670.44	1683.21	1668.65	1685.15	1730.82	1745	1750.86	1748.73	1745.17	1691.88	1772.59	1707.34	1761.54	1690.71	1696.41	1652.43	1700.28	1707.75	1710.51	1691.68
484.484985	1668.42	1672.26	1685.56	1701.99	1688.01	1727.3	1681.32	1708.49	1719.99	1743.15	1749.75	1748.5	1757.25	1695.83	1659.95	1671.33	1681.71	1685.18	1705.63	1664.5	1715.04	1718.54	1739.11	1733.45	1680.23	1746.79	1750.95	1732.98	1763.49	1671	1681.91	1666.76	1686.11	1734.21	1739.9	1751.9	1750.6	1744.22	1691.34	1772.95	1705.68	1759.32	1691.55	1696.99	1654.35	1697.99	1708.55	1706.88	1690.49
484.980011	1670.13	1675.76	1685.57	1702.81	1687.6	1731.72	1679.79	1711.31	1718.95	1739.52	1751.11	1747.42	1755.08	1697.87	1660.45	1672.81	1681.16	1687.19	1704.22	1667.04	1713.03	1719.2	1739.06	1734.73	1680.23	1743.48	1748.98	1731.66	1765.17	1673.08	1685.34	1667.78	1685.6	1734.8	1743.29	1750.27	1749.74	1744.97	1693.58	1771.04	1703	1761.65	1690.63	1695.57	1654.03	1697.08	1710.15	1708.67	1690.09
485.475006	1668.19	1674.4	1685.87	1700.06	1687.63	1730.82	1681.18	1707.27	1716.64	1740.64	1747.46	1745.98	1756.02	1695.75	1660.16	1673.06	1680.51	1684.9	1704.31	1664.39	1713.2	1717.93	1738.2	1734.43	1679.08	1744.92	1750.51	1731.56	1761.82	1669.19	1684.67	1665.35	1683.14	1730.52	1742.77	1747.67	1752.03	1740.32	1691	1767.67	1701.91	1758.92	1690.19	1695.69	1653.64	1695.85	1705.93	1710.53	1690.67
485.971008	1668.85	1670.89	1684.53	1701.54	1686.81	1728.82	1679.92	1710.47	1719.07	1740.5	1749.62	1746.5	1755.83	1698.52	1658.67	1673.86	1684.37	1684.55	1702.5	1665.29	1711.23	1717.75	1736.18	1732.73	1679.59	1744.08	1751.13	1728.15	1761.98	1666.82	1686.93	1667.84	1683.86	1729.37	1738.11	1747.35	1746.15	1743.43	1689.71	1769.11	1704.56	1758.99	1690.95	1695.66	1653.83	1695.31	1705.97	1707.48	1690.21
486.466003	1668.3	1672.82	1685.28	1698.86	1686.32	1728.27	1680.8	1708.31	1715.81	1740.05	1749.77	1743.32	1753.27	1694.58	1656.85	1669.68	1681.37	1684.81	1703.98	1663.94	1710.64	1716.4	1736.43	1732.49	1680.7	1744.26	1748.2	1729.34	1763.59	1670.88	1682.24	1666.37	1683.92	1729.47	1739.84	1747.13	1748.27	1742.32	1691.12	1768.31	1701.68	1758.09	1689.67	1695.66	1651.63	1695.64	1703.84	1707.24	1687.26
486.960999	1666.19	1671.66	1686.3	1697.78	1686.51	1728.7	1679.54	1706.45	1717.61	1739.51	1749.46	1746.3	1752.36	1694.8	1661.7	1673.13	1681.65	1683.88	1704.69	1662.2	1711.31	1717.7	1733.47	1733.3	1679.95	1741.21	1749.16	1730.86	1761.44	1668.11	1683.16	1665.62	1684.79	1729.89	1741.75	1745.86	1747.3	1741.29	1690.92	1766.47	1700.77	1759	1690.63	1695.66	1654.52	1695.4	1705.5	1709.58	1690.34
487.455994	1667.13	1670.93	1683.63	1698.19	1684.79	1727.5	1680.22	1706.83	1715.82	1738.76	1748.76	1746.68	1752.68	1694.27	1658.93	1673.48	1681.26	1684.29	1700.62	1662.3	1711.16	1715.04	1736.1	1731.81	1676.5	1740.45	1747.62	1728.34	1758.62	1665.72	1680.96	1667.03	1684.85	1728.1	1736.59	1742.67	1746.82	1739.7	1689.35	1766.54	1700.7	1756.31	1691.47	1694.39	1651.58	1695.99	1706.06	1706.12	1687
487.950989	1668.83	1671.81	1683.25	1699.41	1686.7	1724.44	1679.2	1707.78	1715.52	1736.29	1745.37	1744.28	1753.96	1694.02	1660.28	1672.22	1680.29	1684.26	1702.45	1663.13	1710.22	1715.76	1734.38	1729.51	1677.4	1741.72	1744.82	1728.8	1759.03	1668.03	1679.98	1665.27	1683.13	1729.73	1736.76	1745.37	1746.95	1736.27	1687.77	1762.31	1700.14	1754.67	1689.35	1697.2	1653.97	1698.08	1706.09	1706.65	1690.68
488.446991	1666.81	1670.94	1683.62	1700.02	1684.49	1721.36	1677.66	1705.45	1714.97	1737.93	1743.87	1742.04	1749.1	1693.06	1660.08	1671.74	1679.87	1683.44	1699.72	1664.14	1710.17	1715.86	1733.18	1730.86	1679.58	1740.15	1743.31	1725.04	1755.18	1667.54	1681.92	1666	1682.46	1725.69	1735.04	1742.32	1743.97	1739.07	1687.98	1764.04	1699.69	1754.16	1686.83	1693.57	1650.91	1693.85	1703.42	1705.57	1686.65
488.941986	1665.22	1670.75	1684.09	1697.99	1686.77	1725.01	1679.38	1704.43	1716.5	1738.14	1743.36	1744.48	1749.6	1693.05	1658.19	1670.22	1679.55	1682.73	1700.48	1662.48	1709.34	1714.73	1731.98	1728.69	1678.44	1739.28	1745.15	1725.05	1756.95	1668.68	1681.01	1665.14	1684.04	1723.91	1734.64	1741.64	1741.46	1736.5	1685.61	1766.71	1699.99	1753.07	1686.72	1691.37	1650.76	1695.13	1704.5	1706.02	1688.25
489.437012	1666.6	1668.6	1684.79	1696.94	1683.5	1723.52	1679.13	1705.28	1712.45	1733.85	1742.52	1742.79	1749.92	1693.19	1660.29	1669.96	1678.71	1680.43	1701.32	1661.75	1708.99	1712.82	1732.4	1729.16	1674.92	1739.38	1744.78	1725.41	1756.7	1668.77	1679.37	1663.91	1682.09	1726.32	1734.38	1741.41	1745.64	1737.38	1688.24	1758.41	1700.1	1757.21	1687.69	1691.32	1653.27	1692.74	1701.86	1705.8	1685.84
489.932007	1666.56	1669.95	1683.18	1696.64	1681.32	1724.43	1679.2	1706.02	1715.36	1737.96	1741.83	1741.83	1746.83	1693.33	1661.33	1671.7	1678.87	1685.83	1698.65	1661.39	1708.54	1714.33	1730.88	1727.8	1676.87	1737.52	1745.4	1723.3	1755.32	1669.5	1681.18	1665.34	1681.7	1725.31	1732.05	1741.69	1742.38	1734.04	1685.46	1762.91	1699.1	1756.49	1688.76	1693.7	1653.36	1693.02	1701.77	1705.97	1686.18
490.427002	1664.24	1669.49	1682.62	1696.86	1682.29	1723.84	1677.52	1706.07	1713.49	1734.02	1741.62	1742.04	1747.28	1691.42	1657.86	1670.61	1681.52	1681.85	1698.37	1663.36	1709.26	1711.61	1731.75	1725.94	1676.9	1737.59	1744.29	1723.08	1754.27	1668.27	1679.27	1663.74	1684.5	1723.73	1732.24	1738.08	1742.31	1735.32	1686.73	1760.26	1697.76	1749.93	1688.3	1691.25	1650.92	1693.74	1702.97	1706.33	1687.92
490.923004	1665.65	1668.93	1680.56	1695.33	1682.77	1723.31	1678.12	1704.15	1710.5	1734.26	1740.75	1738.64	1749.48	1689.89	1656.61	1668.74	1678.4	1681.29	1702.47	1663.56	1708.28	1713.45	1729.21	1730.55	1676.66	1738.99	1743.64	1726.28	1752.55	1667.79	1678.99	1665.19	1681.89	1722.94	1732.27	1740.08	1741.16	1734.22	1686.68	1758.72	1696.14	1753	1686.04	1689.71	1651.05	1692.56	1700.63	1700.94	1686.76
491.417999	1667.99	1669.39	1682.75	1696.18	1682.48	1720.73	1679.12	1705.5	1710.58	1735.6	1743.37	1738.85	1746.72	1693.37	1661.37	1669.35	1680.61	1684.03	1698.57	1663.57	1707.19	1712.32	1730.28	1728.16	1678.47	1734.89	1741.84	1723.56	1752.7	1666.6	1680.92	1667.07	1682.15	1725.15	1730.92	1738.88	1742.81	1732.52	1686.88	1758.21	1699.29	1753.49	1687.66	1690.2	1651.77	1692.04	1700.55	1700.42	1685.48
491.912994	1663.79	1669.6	1682.59	1694	1682.56	1720.66	1679.6	1706.62	1712.4	1731.85	1740.66	1740.26	1746.63	1692.55	1657.53	1666.7	1678.34	1680.53	1698.33	1660.62	1708.26	1710.01	1728.98	1726.81	1675.34	1734.47	1741.38	1724.56	1754.6	1663.37	1678.39	1665.83	1680.92	1724.02	1730.16	1737.09	1740.47	1734.2	1684.63	1756.54	1697.23	1750.15	1687.06	1687.65	1650.75	1691.28	1700.32	1700.71	1684.65
492.407990	1662.91	1670.3	1681.21	1696.51	1680.84	1720.51	1675.39	1701.96	1711.06	1730.26	1741.21	1736.94	1743.47	1690.24	1655.08	1668.33	1680.3	1679.43	1693.62	1661.07	1705.14	1708.38	1728.14	1722.78	1673.39	1734.53	1736.96	1723.26	1753.44	1667.15	1680.32	1665.68	1683.85	1722.35	1730.7	1733.47	1737.81	1733.49	1685.09	1756.72	1695.89	1749.2	1686.14	1689.48	1652.23	1691.9	1702.02	1703.98	1686.1
492.903992	1664.69	1670.06	1679.49	1693.98	1681.5	1719.8	1678.02	1706.5	1710.3	1733.41	1738.9	1736.54	1741.24	1690.86	1657.07	1668.51	1677.47	1679.69	1698.85	1660.18	1704.84	1711.97	1725.84	1722.13	1673.9	1732.71	1739.74	1720.84	1748.72	1665.65	1678.97	1663.24	1678.67	1720.85	1728.76	1736.98	1737.63	1732.74	1684.27	1754.56	1695.71	1747.9	1686.03	1688.42	1646.98	1688.49	1698.58	1702.5	1685.46
493.398987	1665.76	1667.33	1680.67	1693.9	1679.77	1718.77	1677.5	1704.22	1710.45	1730.01	1737.42	1739.14	1742.74	1689.58	1656.55	1668.34	1676.82	1678.9	1695.52	1660.98	1704.24	1708.71	1729.01	1722.67	1675.14	1735.03	1738.56	1719.85	1748.58	1667.39	1677.13	1664.52	1677.92	1718.52	1727.58	1732.38	1735.26	1730.37	1686.71	1755.54	1695.57	1748.42	1683.05	1689.18	1650.95	1690.64	1699.38	1701.4	1682.98
[truncated: 6,286 more rows]
[truncated: 822 more columns]
