# Supplementary material for: Glucokinase activity controls peripherally located subpopulations of β-cells that lead islet Ca2+ oscillations
Source: eLife. 2025 Feb 12;13:RP103068. doi: 10.7554/eLife.103068 (PMC11820133; doi:10.7554/eLife.103068)
Supplement: Source data 6. [file elife-103068-data6.zip › EJ155 10GPKa F04-1_Statistics/EJ155 10GPKa F04-1_Detailed.csv]

Detailed
====================
Position X	Position Y	Position Z	Unit	Category	Collection	Time	ID
135.622	50.9804	-64	µm	Spot	Position	1	13
149.379	58.3227	-64	µm	Spot	Position	1	14
124.947	82.8308	-64	µm	Spot	Position	1	15
127.196	58.575	-60.4251	µm	Spot	Position	1	32
164.636	62.7903	-61.7002	µm	Spot	Position	1	33
119.084	70.8325	-61.5703	µm	Spot	Position	1	35
145.449	71.4252	-60.5689	µm	Spot	Position	1	36
156.189	76.248	-61.3912	µm	Spot	Position	1	37
136.298	77.9145	-59.3587	µm	Spot	Position	1	38
143.465	41.1176	-56.2754	µm	Spot	Position	1	40
131.112	49.6102	-55.4605	µm	Spot	Position	1	41
160.023	51.7271	-57.1675	µm	Spot	Position	1	42
120.964	53.059	-55.7057	µm	Spot	Position	1	43
149.205	53.3356	-56.9255	µm	Spot	Position	1	44
155.267	61.3003	-55.5879	µm	Spot	Position	1	45
135.757	63.0223	-56.5993	µm	Spot	Position	1	46
163.725	67.6681	-56.4748	µm	Spot	Position	1	47
101.194	70.1369	-56.0785	µm	Spot	Position	1	48
97.3852	80.9321	-55.438	µm	Spot	Position	1	49
141.756	46.2362	-52.3239	µm	Spot	Position	1	50
157.533	46.6968	-47.9931	µm	Spot	Position	1	53
140.642	51.9983	-47.716	µm	Spot	Position	1	54
131.622	69.4218	-47.7762	µm	Spot	Position	1	55
144.741	70.2497	-48.0293	µm	Spot	Position	1	56
165.632	71.5036	-47.666	µm	Spot	Position	1	57
122.19	75.0723	-47.5535	µm	Spot	Position	1	58
145.182	81.8755	-47.4063	µm	Spot	Position	1	59
145.915	41.9477	-44.3024	µm	Spot	Position	1	62
131.346	42.7365	-44.6506	µm	Spot	Position	1	63
127.842	52.9265	-43.8819	µm	Spot	Position	1	64
117.437	55.5792	-43.714	µm	Spot	Position	1	65
134.331	61.575	-42.4054	µm	Spot	Position	1	66
113.422	70.1939	-43.9178	µm	Spot	Position	1	67
97.5488	73.5224	-42.6611	µm	Spot	Position	1	68
147.903	73.6027	-42.9613	µm	Spot	Position	1	69
146.278	28.2672	-39.9136	µm	Spot	Position	1	70
162.159	38.4962	-39.5515	µm	Spot	Position	1	71
164.589	56.2092	-40.1554	µm	Spot	Position	1	72
137.83	28.7514	-34.893	µm	Spot	Position	1	74
140.048	50.2241	-34.9902	µm	Spot	Position	1	75
153.997	52.0468	-35.2667	µm	Spot	Position	1	76
113.023	59.2868	-36.5194	µm	Spot	Position	1	77
124.88	75.414	-36.8972	µm	Spot	Position	1	78
105.118	77.9493	-35.0576	µm	Spot	Position	1	79
165.489	22.711	-32.0335	µm	Spot	Position	1	80
145.838	41.0291	-32.4247	µm	Spot	Position	1	81
119.066	50.4946	-30.8515	µm	Spot	Position	1	82
100.246	59.4145	-33.4308	µm	Spot	Position	1	83
132.142	69.274	-32.6823	µm	Spot	Position	1	84
148.926	72.3244	-32.5263	µm	Spot	Position	1	85
158.451	24.7346	-27.9599	µm	Spot	Position	1	86
117.178	37.6167	-28.1563	µm	Spot	Position	1	87
149.076	40.2011	-28.1389	µm	Spot	Position	1	88
130.711	51.2131	-26.9388	µm	Spot	Position	1	89
145.533	50.9381	-28.1564	µm	Spot	Position	1	90
106.576	53.9531	-27.1929	µm	Spot	Position	1	91
114.226	70.6586	-27.0357	µm	Spot	Position	1	92
157.34	72.6214	-29.3354	µm	Spot	Position	1	93
104.92	76.4266	-27.665	µm	Spot	Position	1	94
125.165	37.2447	-23.9401	µm	Spot	Position	1	95
132.964	41.8075	-22.9056	µm	Spot	Position	1	96
164.154	43.9298	-23.8839	µm	Spot	Position	1	97
118.576	49.7662	-22.6757	µm	Spot	Position	1	98
145.958	74.7794	-23.2726	µm	Spot	Position	1	99
142.479	25.7848	-20.456	µm	Spot	Position	1	100
165.916	32.4714	-20.7488	µm	Spot	Position	1	101
141.069	37.9118	-19.2451	µm	Spot	Position	1	102
148.089	45.518	-19.9045	µm	Spot	Position	1	103
132.751	57.778	-21.1367	µm	Spot	Position	1	104
140.742	66.7726	-20.0645	µm	Spot	Position	1	105
164.867	74.4658	-18.1035	µm	Spot	Position	1	106
162.796	82.3564	-20.6019	µm	Spot	Position	1	107
164.974	40.8676	-15.4949	µm	Spot	Position	1	109
111.846	41.5352	-16.5834	µm	Spot	Position	1	110
131.012	50.4406	-17.3333	µm	Spot	Position	1	111
156.467	54.1386	-16.1916	µm	Spot	Position	1	112
163.049	56.6084	-17.4648	µm	Spot	Position	1	113
114.574	61.6965	-17.1432	µm	Spot	Position	1	114
106.879	75.6464	-16.024	µm	Spot	Position	1	115
129.28	79.2175	-15.9854	µm	Spot	Position	1	116
151.504	82.5928	-16.1763	µm	Spot	Position	1	117
145.69	35.7293	-10.607	µm	Spot	Position	1	118
121.586	54.1877	-11.7189	µm	Spot	Position	1	119
133.339	63.526	-10.875	µm	Spot	Position	1	120
165.742	73.1428	-11.5965	µm	Spot	Position	1	121
150.387	75.8296	-11.7777	µm	Spot	Position	1	122
91.62	81.2931	-11.3017	µm	Spot	Position	1	123
133.748	36.5233	-8.23032	µm	Spot	Position	1	124
124.814	41.1512	-8.87316	µm	Spot	Position	1	125
163.872	51.2033	-7.49219	µm	Spot	Position	1	126
157.519	54.9943	-7.38685	µm	Spot	Position	1	127
102.617	60.6555	-8.25189	µm	Spot	Position	1	128
142.46	74.7717	-8.53207	µm	Spot	Position	1	129
152.029	16.5331	-4.07698	µm	Spot	Position	1	130
164.336	23.6508	-2.96428	µm	Spot	Position	1	131
144.357	27.2864	-3.24405	µm	Spot	Position	1	132
160.077	35.1962	-3.08373	µm	Spot	Position	1	133
127.403	42.5887	-3.4063	µm	Spot	Position	1	134
144.663	45.7551	-4.3012	µm	Spot	Position	1	135
142.889	60.3987	-2.47382	µm	Spot	Position	1	136
130.228	68.4791	-3.46149	µm	Spot	Position	1	137
122.939	77.3386	-4.05482	µm	Spot	Position	1	138
169.408	41.8315	-64	µm	Spot	Position	1	139
182.075	56.3865	-64	µm	Spot	Position	1	140
202.477	58.6586	-64	µm	Spot	Position	1	141
189.512	62.6241	-64	µm	Spot	Position	1	142
172.265	72.4052	-64	µm	Spot	Position	1	143
184.542	46.7726	-60.3356	µm	Spot	Position	1	160
175.261	55.1008	-60.4746	µm	Spot	Position	1	163
201.85	66.6975	-61.0723	µm	Spot	Position	1	165
213.047	68.7926	-60.582	µm	Spot	Position	1	167
168.569	76.8313	-59.8288	µm	Spot	Position	1	169
190.822	78.1472	-61.3095	µm	Spot	Position	1	170
198.429	25.8128	-55.6422	µm	Spot	Position	1	173
171.311	33.9893	-55.2747	µm	Spot	Position	1	174
192.881	40.3102	-55.9671	µm	Spot	Position	1	175
182.386	43.626	-56.6883	µm	Spot	Position	1	177
177.562	47.7524	-55.1624	µm	Spot	Position	1	179
187.268	51.5157	-55.1472	µm	Spot	Position	1	180
172.477	59.5668	-55.1794	µm	Spot	Position	1	182
205.895	60.7159	-54.7456	µm	Spot	Position	1	183
183.531	61.4136	-55.1189	µm	Spot	Position	1	184
190.923	69.1724	-57.2413	µm	Spot	Position	1	185
201.907	81.2213	-54.914	µm	Spot	Position	1	186
179.915	82.4295	-54.5778	µm	Spot	Position	1	187
199.202	49.8761	-51.5914	µm	Spot	Position	1	189
197.074	32.1499	-47.021	µm	Spot	Position	1	191
170.196	42.4723	-47.077	µm	Spot	Position	1	192
196.319	51.1019	-47.4166	µm	Spot	Position	1	193
196.03	65.5077	-48.8133	µm	Spot	Position	1	194
183.422	71.6969	-47.4258	µm	Spot	Position	1	195
227.084	78.9298	-46.6261	µm	Spot	Position	1	196
192.297	38.1472	-44.1905	µm	Spot	Position	1	197
193.704	52.9286	-43.2782	µm	Spot	Position	1	198
184.164	56.3206	-43.9665	µm	Spot	Position	1	199
225.719	65.1632	-42.2558	µm	Spot	Position	1	200
203.234	67.048	-45.1505	µm	Spot	Position	1	201
174.267	70.052	-43.276	µm	Spot	Position	1	202
212.214	80.6244	-45.1721	µm	Spot	Position	1	203
183.504	41.0126	-41.0925	µm	Spot	Position	1	204
177.343	46.309	-38.7939	µm	Spot	Position	1	205
218.039	54.636	-40.0876	µm	Spot	Position	1	206
210.093	56.1433	-38.8371	µm	Spot	Position	1	207
202.231	63.293	-39.591	µm	Spot	Position	1	208
199.637	70.6337	-39.2411	µm	Spot	Position	1	209
207.6	45.7652	-37.4935	µm	Spot	Position	1	210
176.905	63.8665	-35.7982	µm	Spot	Position	1	211
183.355	72.6042	-35.1711	µm	Spot	Position	1	212
167.576	74.1019	-35.846	µm	Spot	Position	1	213
174.916	75.2894	-36.9432	µm	Spot	Position	1	214
216.855	78.6727	-35.8154	µm	Spot	Position	1	215
172.582	36.4452	-31.759	µm	Spot	Position	1	216
213.976	41.67	-31.9434	µm	Spot	Position	1	217
168.512	45.2678	-30.6545	µm	Spot	Position	1	218
186.758	45.6678	-32.0603	µm	Spot	Position	1	219
224.952	55.0237	-30.5469	µm	Spot	Position	1	220
173.196	55.6955	-31.9635	µm	Spot	Position	1	221
230.712	70.0662	-31.5263	µm	Spot	Position	1	222
217.106	70.7657	-33.1442	µm	Spot	Position	1	223
208.013	71.2718	-31.1089	µm	Spot	Position	1	224
199.705	33.579	-29.152	µm	Spot	Position	1	225
223.791	47.5417	-26.3376	µm	Spot	Position	1	226
178.024	49.3918	-26.8467	µm	Spot	Position	1	227
194.819	52.0112	-26.6345	µm	Spot	Position	1	228
184.769	56.9806	-28.8879	µm	Spot	Position	1	229
193.533	65.3689	-27.715	µm	Spot	Position	1	230
231.095	78.6486	-26.4197	µm	Spot	Position	1	231
174.479	22.5816	-22.8452	µm	Spot	Position	1	232
196.459	32.8247	-23.9372	µm	Spot	Position	1	233
201.146	45.3995	-23.5035	µm	Spot	Position	1	234
211.182	45.1854	-25.004	µm	Spot	Position	1	235
171.656	54.2812	-23.9687	µm	Spot	Position	1	236
166.985	63.6883	-24.51	µm	Spot	Position	1	237
176.336	82.0722	-23.0678	µm	Spot	Position	1	238
178.762	44.5205	-19.6697	µm	Spot	Position	1	239
219.993	60.3911	-21.0007	µm	Spot	Position	1	240
189.179	28.9857	-17.1804	µm	Spot	Position	1	241
182.301	33.0334	-15.6429	µm	Spot	Position	1	242
210.793	64.0135	-15.9522	µm	Spot	Position	1	244
183.755	75.3776	-15.1629	µm	Spot	Position	1	245
199.187	76.0023	-16.4865	µm	Spot	Position	1	246
237.056	76.4748	-14.2137	µm	Spot	Position	1	247
199.749	30.4895	-11.1242	µm	Spot	Position	1	248
177.976	45.2733	-10.9507	µm	Spot	Position	1	250
203.94	46.504	-12.44	µm	Spot	Position	1	251
189.068	53.8966	-10.4799	µm	Spot	Position	1	252
230	62.8062	-11.0521	µm	Spot	Position	1	253
175.222	76.1679	-13.7012	µm	Spot	Position	1	254
194.512	76.4581	-11.5912	µm	Spot	Position	1	255
208.727	76.9285	-12.5175	µm	Spot	Position	1	256
221.725	82.6997	-13.0573	µm	Spot	Position	1	257
194.668	32.2852	-7.7499	µm	Spot	Position	1	258
183.592	37.6977	-6.71911	µm	Spot	Position	1	259
218.244	47.624	-7.82445	µm	Spot	Position	1	260
209.4	56.8035	-7.38218	µm	Spot	Position	1	261
170.171	32.4806	-3.7443	µm	Spot	Position	1	262
207.13	37.3742	-3.13267	µm	Spot	Position	1	263
228.104	55.8692	-4.38953	µm	Spot	Position	1	264
219.733	58.4043	-5.17082	µm	Spot	Position	1	265
207.2	62.729	-2.84072	µm	Spot	Position	1	266
179.269	64.2724	-5.67319	µm	Spot	Position	1	267
226.419	73.7331	-4.46038	µm	Spot	Position	1	268
157.647	83.5086	-64	µm	Spot	Position	1	292
112.75	84.5895	-64	µm	Spot	Position	1	293
117.606	100.573	-64	µm	Spot	Position	1	295
142.856	96.1641	-61.0797	µm	Spot	Position	1	297
144.617	107.207	-58.6801	µm	Spot	Position	1	298
162.876	119.739	-59.7466	µm	Spot	Position	1	301
140.341	88.4824	-55.1156	µm	Spot	Position	1	313
97.184	91.4095	-54.5637	µm	Spot	Position	1	314
161.906	96.9171	-56.4481	µm	Spot	Position	1	315
119.096	105.51	-55.3126	µm	Spot	Position	1	317
166.551	105.157	-55.0525	µm	Spot	Position	1	318
135.089	109.009	-55.0209	µm	Spot	Position	1	320
153.624	113.207	-55.4384	µm	Spot	Position	1	322
133.947	119.48	-55.3379	µm	Spot	Position	1	323
163.393	85.0051	-50.2363	µm	Spot	Position	1	324
98.4426	86.1099	-51.1102	µm	Spot	Position	1	325
116.195	87.4511	-52.5286	µm	Spot	Position	1	326
153.077	125.342	-50.899	µm	Spot	Position	1	327
144.461	88.3533	-48.7057	µm	Spot	Position	1	329
113.174	90.0262	-47.2765	µm	Spot	Position	1	330
154.63	91.4203	-46.78	µm	Spot	Position	1	331
123.707	101.001	-47.0581	µm	Spot	Position	1	332
129.189	105.63	-47.2482	µm	Spot	Position	1	333
156.069	115.994	-48.859	µm	Spot	Position	1	334
122.666	118.181	-46.8293	µm	Spot	Position	1	335
127.401	86.6206	-43.417	µm	Spot	Position	1	336
106.829	88.0693	-45.824	µm	Spot	Position	1	337
97.6768	98.3527	-44.1256	µm	Spot	Position	1	338
147.112	108.489	-45.1175	µm	Spot	Position	1	339
156.974	139.065	-43.2874	µm	Spot	Position	1	340
164.811	96.5088	-39.1567	µm	Spot	Position	1	341
131.811	105.936	-40.7142	µm	Spot	Position	1	342
135.109	123.859	-39.3195	µm	Spot	Position	1	344
164.95	131.32	-39.5622	µm	Spot	Position	1	345
141.645	131.791	-40.1861	µm	Spot	Position	1	346
125.566	137.598	-40.9364	µm	Spot	Position	1	347
108.619	85.0874	-35.3782	µm	Spot	Position	1	348
164.924	86.1219	-37.5125	µm	Spot	Position	1	349
140.706	92.9729	-35.1669	µm	Spot	Position	1	350
116.596	97.3952	-36.8146	µm	Spot	Position	1	351
137.662	97.4441	-36.5138	µm	Spot	Position	1	352
122.209	112.617	-35.0571	µm	Spot	Position	1	353
141.448	112.408	-37.8277	µm	Spot	Position	1	354
151.264	123.624	-35.3382	µm	Spot	Position	1	356
139.622	84.3253	-31.812	µm	Spot	Position	1	357
119.672	92.0292	-32.1309	µm	Spot	Position	1	358
112.462	103.81	-32.011	µm	Spot	Position	1	359
158.073	109.085	-32.4641	µm	Spot	Position	1	360
144.197	123.913	-30.6409	µm	Spot	Position	1	361
135.004	133.315	-31.8973	µm	Spot	Position	1	362
153.114	151.857	-30.7633	µm	Spot	Position	1	364
93.0977	84.5298	-28.4382	µm	Spot	Position	1	365
106.261	92.0334	-28.1449	µm	Spot	Position	1	366
118.969	102.272	-26.6817	µm	Spot	Position	1	367
91.9885	102.869	-28.4233	µm	Spot	Position	1	368
139.333	107.389	-26.1122	µm	Spot	Position	1	369
110.797	114.301	-28.9892	µm	Spot	Position	1	370
137.602	138.502	-27.773	µm	Spot	Position	1	371
109.482	85.5142	-24.337	µm	Spot	Position	1	372
102.451	86.0533	-22.0644	µm	Spot	Position	1	373
149.58	90.4263	-22.8897	µm	Spot	Position	1	374
137.718	96.7089	-24.8809	µm	Spot	Position	1	375
162.783	105.132	-23.7296	µm	Spot	Position	1	376
146.965	106.649	-23.4552	µm	Spot	Position	1	377
128.51	108.748	-23.9459	µm	Spot	Position	1	378
117.594	110.287	-23.9738	µm	Spot	Position	1	379
161.802	122.029	-23.848	µm	Spot	Position	1	380
135.409	125.215	-23.5807	µm	Spot	Position	1	381
106.66	129.123	-23.6926	µm	Spot	Position	1	382
124.919	132.004	-23.8787	µm	Spot	Position	1	383
123.542	142.518	-24.1016	µm	Spot	Position	1	384
143.945	146.373	-22.8023	µm	Spot	Position	1	385
119.728	102.171	-20.5102	µm	Spot	Position	1	386
121.468	115.193	-19.3518	µm	Spot	Position	1	387
150.246	89.421	-14.6759	µm	Spot	Position	1	388
100.979	94.6576	-14.0772	µm	Spot	Position	1	389
165.194	96.8599	-16.7304	µm	Spot	Position	1	390
137.067	107.183	-16.9924	µm	Spot	Position	1	392
154.161	123.423	-16.4433	µm	Spot	Position	1	393
130.413	125.233	-16.9883	µm	Spot	Position	1	394
137.625	131.477	-15.2245	µm	Spot	Position	1	395
151.724	131.991	-15.0168	µm	Spot	Position	1	396
134.512	140.696	-15.7739	µm	Spot	Position	1	397
118.135	83.7969	-10.6311	µm	Spot	Position	1	398
164.223	86.3785	-12.4831	µm	Spot	Position	1	399
120.154	91.9473	-11.0671	µm	Spot	Position	1	400
129.194	107.818	-13.5045	µm	Spot	Position	1	401
106.162	110.066	-11.5257	µm	Spot	Position	1	402
111.94	119.839	-12.4781	µm	Spot	Position	1	403
144.836	153.483	-10.6023	µm	Spot	Position	1	404
112.297	88.461	-7.77029	µm	Spot	Position	1	405
100.354	96.1251	-9.22842	µm	Spot	Position	1	406
134.55	101.534	-7.80133	µm	Spot	Position	1	408
107.88	104.784	-7.40907	µm	Spot	Position	1	409
146.368	105.468	-7.60428	µm	Spot	Position	1	410
116.717	121.443	-7.25811	µm	Spot	Position	1	411
132.8	123.586	-8.81582	µm	Spot	Position	1	412
127.605	132.813	-8.60733	µm	Spot	Position	1	413
143.975	140.806	-7.28681	µm	Spot	Position	1	414
161.972	86.4385	-5.54001	µm	Spot	Position	1	415
164.369	100.532	-2.70491	µm	Spot	Position	1	417
88.6371	101.837	-2.53436	µm	Spot	Position	1	418
116.279	104.6	-4.36131	µm	Spot	Position	1	419
140.179	124.285	-4.5817	µm	Spot	Position	1	420
161.061	131.314	-4.55298	µm	Spot	Position	1	421
176.158	84.3394	-64	µm	Spot	Position	1	422
196.637	89.3074	-64	µm	Spot	Position	1	423
204.563	99.9447	-64	µm	Spot	Position	1	424
175.723	103.658	-64	µm	Spot	Position	1	425
216.623	85.9373	-61.0024	µm	Spot	Position	1	426
185.831	103.863	-60.8415	µm	Spot	Position	1	428
211.33	113.062	-56.4619	µm	Spot	Position	1	445
183.103	114.926	-55.9878	µm	Spot	Position	1	446
196.593	120.056	-56.1868	µm	Spot	Position	1	447
181.22	126.448	-57.5409	µm	Spot	Position	1	448
167.982	128.323	-56.845	µm	Spot	Position	1	449
167.9	141.112	-56.1522	µm	Spot	Position	1	450
214.849	84.7623	-52.6295	µm	Spot	Position	1	451
204.949	100.422	-52.7342	µm	Spot	Position	1	452
219.33	106.62	-51.8948	µm	Spot	Position	1	453
203.606	108.716	-51.6732	µm	Spot	Position	1	454
167.085	130.098	-51.4915	µm	Spot	Position	1	455
191.6	92.5831	-48.8601	µm	Spot	Position	1	456
177.384	105.495	-49.1495	µm	Spot	Position	1	457
195.66	117.786	-47.671	µm	Spot	Position	1	458
174.561	126.316	-46.444	µm	Spot	Position	1	459
207.02	84.9387	-43.3505	µm	Spot	Position	1	460
174.08	87.1564	-44.2548	µm	Spot	Position	1	461
205.672	94.0481	-44.9341	µm	Spot	Position	1	463
173.534	110.152	-43.3345	µm	Spot	Position	1	464
189.788	125.995	-43.3597	µm	Spot	Position	1	465
199.551	137.105	-44.4878	µm	Spot	Position	1	466
188.045	89.9969	-40.545	µm	Spot	Position	1	468
179.124	92.7338	-38.5784	µm	Spot	Position	1	469
227.865	96.4819	-41.3268	µm	Spot	Position	1	470
207.901	107.99	-38.8629	µm	Spot	Position	1	471
169.494	116.221	-39.2377	µm	Spot	Position	1	472
176.35	135.982	-39.1752	µm	Spot	Position	1	473
224.227	85.705	-35.3009	µm	Spot	Position	1	474
213.726	86.4045	-35.7491	µm	Spot	Position	1	475
192.101	87.8332	-37.0882	µm	Spot	Position	1	476
184.795	88.4268	-35.9759	µm	Spot	Position	1	477
232.233	89.8748	-34.824	µm	Spot	Position	1	478
199.459	93.9049	-35.1946	µm	Spot	Position	1	479
219.401	95.8267	-36.9328	µm	Spot	Position	1	480
199.173	103.159	-36.663	µm	Spot	Position	1	481
189.41	111.809	-36.2201	µm	Spot	Position	1	482
193.186	116.695	-36.8027	µm	Spot	Position	1	484
208.88	87.3203	-31.603	µm	Spot	Position	1	485
215.265	108.066	-30.8815	µm	Spot	Position	1	486
199.574	119.686	-31.741	µm	Spot	Position	1	487
210.356	135.383	-33.2803	µm	Spot	Position	1	489
201.109	142.758	-33.3642	µm	Spot	Position	1	490
186.167	98.4188	-27.5631	µm	Spot	Position	1	492
209.517	107.683	-27.4534	µm	Spot	Position	1	494
184.448	114.861	-28.0413	µm	Spot	Position	1	495
210.45	122.345	-27.5268	µm	Spot	Position	1	496
174.286	124.205	-26.7755	µm	Spot	Position	1	497
186.222	87.555	-22.7508	µm	Spot	Position	1	498
232.292	105.498	-23.966	µm	Spot	Position	1	500
219.463	107.987	-25.7955	µm	Spot	Position	1	501
203.271	108.47	-22.893	µm	Spot	Position	1	502
180.221	108.922	-22.6221	µm	Spot	Position	1	503
217.399	119.287	-23.6264	µm	Spot	Position	1	504
195.439	125.912	-25.0919	µm	Spot	Position	1	505
186.802	128.657	-23.0717	µm	Spot	Position	1	506
203.565	137.761	-23.5751	µm	Spot	Position	1	507
219.269	85.8858	-19.3872	µm	Spot	Position	1	508
236.711	90.6388	-18.586	µm	Spot	Position	1	509
172.464	98.3697	-20.083	µm	Spot	Position	1	510
223.521	126.255	-20.8341	µm	Spot	Position	1	511
201.226	84.7148	-14.0245	µm	Spot	Position	1	512
193.467	92.6066	-17.0794	µm	Spot	Position	1	513
170.837	108.984	-15.3654	µm	Spot	Position	1	514
226.048	109.188	-14.2723	µm	Spot	Position	1	515
214.868	117.248	-15.7424	µm	Spot	Position	1	516
208.806	126.521	-15.4774	µm	Spot	Position	1	517
208.643	140.741	-15.6178	µm	Spot	Position	1	518
212.884	86.8499	-12.9683	µm	Spot	Position	1	520
225.392	93.8251	-12.3304	µm	Spot	Position	1	521
180.261	116.572	-10.6655	µm	Spot	Position	1	522
237.668	85.3291	-6.38234	µm	Spot	Position	1	523
183.589	86.3266	-7.76511	µm	Spot	Position	1	524
170.017	94.3214	-8.18596	µm	Spot	Position	1	525
235.106	112.949	-7.56789	µm	Spot	Position	1	526
178.691	124.991	-9.39536	µm	Spot	Position	1	527
188.644	90.1294	-3.4283	µm	Spot	Position	1	528
238.345	91.5193	-3.25341	µm	Spot	Position	1	529
227.37	92.1735	-2.34324	µm	Spot	Position	1	530
175.75	102.116	-4.1393	µm	Spot	Position	1	532
182.341	129.466	-2.14747	µm	Spot	Position	1	533
195.438	129.551	-4.12114	µm	Spot	Position	1	534
150.456	25.1552	0.265671	µm	Spot	Position	1	548
158.753	39.3764	0.27491	µm	Spot	Position	1	549
137.683	52.535	0.424461	µm	Spot	Position	1	550
160.928	61.4278	-0.0596771	µm	Spot	Position	1	551
121.348	38.0814	5.00121	µm	Spot	Position	1	553
136.006	43.2547	3.75744	µm	Spot	Position	1	554
116.756	56.7614	4.49485	µm	Spot	Position	1	555
124.251	75.3544	3.95892	µm	Spot	Position	1	556
141.896	80.2092	4.9335	µm	Spot	Position	1	557
148.866	45.5827	7.61617	µm	Spot	Position	1	559
106.948	64.8504	7.54045	µm	Spot	Position	1	560
113.339	61.8777	12.905	µm	Spot	Position	1	561
97.4387	70.8559	13.157	µm	Spot	Position	1	562
161.671	71.0575	10.9794	µm	Spot	Position	1	563
109.19	75.84	11.2598	µm	Spot	Position	1	564
128.665	40.6678	15.8662	µm	Spot	Position	1	565
161.536	42.3097	16.2602	µm	Spot	Position	1	566
141.821	56.2271	14.3068	µm	Spot	Position	1	567
136.068	65.6553	16.7626	µm	Spot	Position	1	568
116.668	78.1409	16.9173	µm	Spot	Position	1	570
134.675	77.5712	16.3788	µm	Spot	Position	1	571
133.432	53.5061	20.7834	µm	Spot	Position	1	577
155.721	60.9979	20.3221	µm	Spot	Position	1	578
115.352	64.3712	19.3542	µm	Spot	Position	1	579
126.609	69.5079	23.6042	µm	Spot	Position	1	581
131.182	51.0939	27.2804	µm	Spot	Position	1	584
164.648	56.4716	28.0851	µm	Spot	Position	1	585
150.85	67.8708	28.195	µm	Spot	Position	1	586
130.477	76.3088	28.7919	µm	Spot	Position	1	587
141.606	81.9613	28.4401	µm	Spot	Position	1	588
156.645	59.5232	32.4666	µm	Spot	Position	1	594
137.655	66.796	32.5268	µm	Spot	Position	1	595
124.45	55.5418	36.218	µm	Spot	Position	1	597
135.484	59.5407	36.8962	µm	Spot	Position	1	598
158.453	81.8423	35.7708	µm	Spot	Position	1	599
129.486	83.3753	35.2433	µm	Spot	Position	1	600
148.844	68.8093	41.5584	µm	Spot	Position	1	603
141.911	67.2645	45.6373	µm	Spot	Position	1	606
160.917	82.2149	43.8501	µm	Spot	Position	1	607
147.499	50.4251	48.1016	µm	Spot	Position	1	608
162.298	52.0409	46.2755	µm	Spot	Position	1	609
152.01	61.9521	46.5953	µm	Spot	Position	1	610
138.212	62.5999	50.3641	µm	Spot	Position	1	619
178.543	45.8358	1.44258	µm	Spot	Position	1	621
216.854	46.8429	-1.38601	µm	Spot	Position	1	622
194.326	49.7112	0.454605	µm	Spot	Position	1	623
170.576	52.3511	-0.310268	µm	Spot	Position	1	624
214.059	61.5036	-0.433872	µm	Spot	Position	1	625
224.508	65.85	0.74691	µm	Spot	Position	1	626
186.15	23.0727	4.50941	µm	Spot	Position	1	627
201.698	33.3315	3.32018	µm	Spot	Position	1	628
174.525	34.3818	3.08946	µm	Spot	Position	1	629
189.608	70.7046	4.66367	µm	Spot	Position	1	630
217.557	77.6196	2.88367	µm	Spot	Position	1	631
171.847	24.9361	8.91501	µm	Spot	Position	1	632
188.667	40.5073	8.96523	µm	Spot	Position	1	633
194.31	41.9377	6.95122	µm	Spot	Position	1	634
208.214	47.5723	9.04395	µm	Spot	Position	1	635
185.537	62.4185	8.77744	µm	Spot	Position	1	636
231.441	63.5549	9.56787	µm	Spot	Position	1	637
202.517	69.1118	7.36529	µm	Spot	Position	1	638
216.593	69.5388	8.78519	µm	Spot	Position	1	639
232.752	77.5372	8.62727	µm	Spot	Position	1	640
237.231	82.4052	6.65227	µm	Spot	Position	1	641
191.516	31.5456	15.7277	µm	Spot	Position	1	642
174.59	46.7645	17.2032	µm	Spot	Position	1	643
192.786	48.6936	16.5968	µm	Spot	Position	1	644
204.821	49.0843	15.4377	µm	Spot	Position	1	645
183.708	66.9173	14.94	µm	Spot	Position	1	646
168.597	79.2759	15.2021	µm	Spot	Position	1	647
186.499	82.0085	15.1426	µm	Spot	Position	1	648
185.047	34.2132	21.1746	µm	Spot	Position	1	649
174.498	39.8592	20.0283	µm	Spot	Position	1	650
199.624	63.7906	20.7713	µm	Spot	Position	1	651
219.098	71.0316	21.1765	µm	Spot	Position	1	652
192.152	35.2936	22.6295	µm	Spot	Position	1	653
199.51	39.7429	24.0504	µm	Spot	Position	1	654
187.888	54.7169	24.9845	µm	Spot	Position	1	655
170.312	62.2846	25.4288	µm	Spot	Position	1	656
174.901	72.465	23.4724	µm	Spot	Position	1	657
207.468	74.3165	24.9374	µm	Spot	Position	1	658
225.86	66.4847	27.3718	µm	Spot	Position	1	661
185.974	83.3565	26.6175	µm	Spot	Position	1	664
203.905	82.8412	27.6941	µm	Spot	Position	1	665
194.26	45.9628	32.4966	µm	Spot	Position	1	668
174.152	48.8724	31.4998	µm	Spot	Position	1	669
196.466	66.3621	30.8649	µm	Spot	Position	1	671
180.268	71.8912	32.7284	µm	Spot	Position	1	672
179.511	78.521	32.3789	µm	Spot	Position	1	673
173.766	73.8561	37.0533	µm	Spot	Position	1	677
191.699	76.05	36.782	µm	Spot	Position	1	678
183.965	50.6566	40.9366	µm	Spot	Position	1	680
202.224	66.7345	42.4042	µm	Spot	Position	1	682
209.032	82.5385	45.2299	µm	Spot	Position	1	683
177.509	74.404	48.0599	µm	Spot	Position	1	684
202.161	57.9063	52.0207	µm	Spot	Position	1	694
200.045	65.5057	51.7626	µm	Spot	Position	1	695
169.641	74.7097	52.0229	µm	Spot	Position	1	696
183.098	78.7856	58.6484	µm	Spot	Position	1	701
200.165	82.1805	58.9519	µm	Spot	Position	1	702
119.847	88.4686	0.708626	µm	Spot	Position	1	704
132.109	89.8233	-0.129158	µm	Spot	Position	1	705
110.61	96.5113	0.444504	µm	Spot	Position	1	707
109.608	109.668	-0.991348	µm	Spot	Position	1	708
161.925	120.692	-1.41423	µm	Spot	Position	1	709
126.002	130.955	-0.412525	µm	Spot	Position	1	710
136.834	138.064	0.33445	µm	Spot	Position	1	711
107.075	85.075	4.27522	µm	Spot	Position	1	712
127.715	90.2956	4.55247	µm	Spot	Position	1	714
144.214	98.7444	5.14214	µm	Spot	Position	1	715
118.638	112.996	2.53499	µm	Spot	Position	1	716
151.02	127.249	5.05704	µm	Spot	Position	1	717
154.503	143.159	3.72931	µm	Spot	Position	1	718
161.605	94.8721	6.79868	µm	Spot	Position	1	719
126.259	116.69	8.72138	µm	Spot	Position	1	720
116.222	118.207	8.52991	µm	Spot	Position	1	721
118.585	133.126	8.82229	µm	Spot	Position	1	722
144.078	92.1147	12.7268	µm	Spot	Position	1	723
164.009	92.3166	11.5767	µm	Spot	Position	1	724
95.8859	100.039	12.5222	µm	Spot	Position	1	725
122.53	101.763	12.2489	µm	Spot	Position	1	726
135.412	103.304	10.2715	µm	Spot	Position	1	727
142.482	105.117	11.3512	µm	Spot	Position	1	728
158.131	111.743	11.2809	µm	Spot	Position	1	729
144.767	126.461	11.6767	µm	Spot	Position	1	730
133.07	129.244	12.0302	µm	Spot	Position	1	731
146.038	136.768	12.7616	µm	Spot	Position	1	732
108.511	86.559	16.686	µm	Spot	Position	1	733
152.259	111.264	15.1594	µm	Spot	Position	1	734
135.46	120.9	15.8238	µm	Spot	Position	1	735
159.294	133.455	16.5221	µm	Spot	Position	1	736
154.005	141.732	16.5137	µm	Spot	Position	1	737
136.666	145.588	16.8605	µm	Spot	Position	1	738
132.355	92.1426	20.5571	µm	Spot	Position	1	739
161.04	103.903	19.7838	µm	Spot	Position	1	740
135.953	115.875	20.8345	µm	Spot	Position	1	741
117.941	117.532	19.8414	µm	Spot	Position	1	742
153.915	154.109	19.6396	µm	Spot	Position	1	743
116.209	87.2267	23.7301	µm	Spot	Position	1	744
133.896	107.05	24.0143	µm	Spot	Position	1	745
150.295	125.211	24.3921	µm	Spot	Position	1	746
127.517	126.713	23.9907	µm	Spot	Position	1	747
143.176	137.344	23.8176	µm	Spot	Position	1	748
155.474	86.7107	29.2057	µm	Spot	Position	1	749
109.336	88.4527	28.1852	µm	Spot	Position	1	750
113.121	103.482	29.3567	µm	Spot	Position	1	751
129.255	122.678	27.9284	µm	Spot	Position	1	752
133.923	127.905	27.9271	µm	Spot	Position	1	753
155.738	93.9352	32.7396	µm	Spot	Position	1	754
126.731	96.2346	32.3197	µm	Spot	Position	1	755
116.674	98.7128	32.3754	µm	Spot	Position	1	757
116.24	115.266	32.5016	µm	Spot	Position	1	758
136.163	125.974	32.3899	µm	Spot	Position	1	760
117.896	112.027	36.0497	µm	Spot	Position	1	761
135.393	102.128	39.5942	µm	Spot	Position	1	762
153.793	94.914	43.1714	µm	Spot	Position	1	764
131.266	110.503	44.3917	µm	Spot	Position	1	765
144.751	124.215	42.6903	µm	Spot	Position	1	766
146.174	106.421	53.7102	µm	Spot	Position	1	769
202.817	86.227	0.522423	µm	Spot	Position	1	770
232.74	102.185	0.981903	µm	Spot	Position	1	771
179.942	109.293	0.16571	µm	Spot	Position	1	772
209.165	109.707	-0.250099	µm	Spot	Position	1	773
207.971	122.047	-1.45985	µm	Spot	Position	1	774
193.114	123.11	-0.157883	µm	Spot	Position	1	775
207.844	140.297	-0.57341	µm	Spot	Position	1	776
235.404	91.6694	3.19374	µm	Spot	Position	1	777
195.112	86.4596	9.19012	µm	Spot	Position	1	778
170.591	87.6337	7.11181	µm	Spot	Position	1	779
209.739	91.3836	8.5362	µm	Spot	Position	1	780
183.092	103.765	8.634	µm	Spot	Position	1	781
201.202	111.849	8.5218	µm	Spot	Position	1	782
220.449	113.107	8.48048	µm	Spot	Position	1	783
169.155	124.026	7.88607	µm	Spot	Position	1	784
218.716	88.2712	11.3308	µm	Spot	Position	1	785
228.291	88.3644	11.6519	µm	Spot	Position	1	786
170.325	107.511	12.3823	µm	Spot	Position	1	787
198.302	128.854	12.3356	µm	Spot	Position	1	788
226.736	84.6656	17.1286	µm	Spot	Position	1	789
199.636	106.181	15.9932	µm	Spot	Position	1	790
207.262	108.105	15.9304	µm	Spot	Position	1	791
208.822	88.195	19.2659	µm	Spot	Position	1	792
198.962	91.6805	20.7001	µm	Spot	Position	1	793
234.589	98.9268	19.3588	µm	Spot	Position	1	794
192.167	101.988	20.2344	µm	Spot	Position	1	795
176.936	110.815	19.1351	µm	Spot	Position	1	796
184.39	120.123	18.5598	µm	Spot	Position	1	797
220.121	89.5467	24.2716	µm	Spot	Position	1	798
198.476	110.471	24.0781	µm	Spot	Position	1	799
172.229	113.026	24.6537	µm	Spot	Position	1	800
173.605	137.454	24.4772	µm	Spot	Position	1	801
175.103	88.9862	26.5508	µm	Spot	Position	1	804
177.112	94.9297	32.4363	µm	Spot	Position	1	805
185.247	100.066	32.9859	µm	Spot	Position	1	806
168.569	102.033	31.6045	µm	Spot	Position	1	807
208.897	107.528	31.1681	µm	Spot	Position	1	808
192.139	115.474	31.7253	µm	Spot	Position	1	809
202.06	116.948	31.4317	µm	Spot	Position	1	810
167.913	122.227	31.7967	µm	Spot	Position	1	812
188.817	92.9628	36.8127	µm	Spot	Position	1	813
201.747	102.406	36.9432	µm	Spot	Position	1	814
177.564	103.184	37.0308	µm	Spot	Position	1	815
191.96	140.833	36.4692	µm	Spot	Position	1	816
196.372	83.8472	39.174	µm	Spot	Position	1	817
183.781	90.0658	43.5052	µm	Spot	Position	1	818
174.101	134.462	44.4827	µm	Spot	Position	1	819
214.806	112.615	46.9902	µm	Spot	Position	1	820
201.851	101.738	51.0105	µm	Spot	Position	1	821
173.114	133.052	50.0303	µm	Spot	Position	1	822
