# Supplementary material for: Glucokinase activity controls peripherally located subpopulations of β-cells that lead islet Ca2+ oscillations
Source: eLife. 2025 Feb 12;13:RP103068. doi: 10.7554/eLife.103068 (PMC11820133; doi:10.7554/eLife.103068)
Supplement: Source data 6. [file elife-103068-data6.zip › EJ155 10GPKa F04-1_Statistics/EJ155 10GPKa F04-1_Plot.csv]

Intensity Mean Ch=2 Img=1
====================
Time [s]	Intensity Mean::1000000000::0	Intensity Mean::1000000001::0	Intensity Mean::1000000002::0	Intensity Mean::1000000003::0	Intensity Mean::1000000004::0	Intensity Mean::1000000005::0	Intensity Mean::1000000006::0	Intensity Mean::1000000007::0	Intensity Mean::1000000008::0	Intensity Mean::1000000009::0	Intensity Mean::1000000010::0	Intensity Mean::1000000011::0	Intensity Mean::1000000012::0	Intensity Mean::1000000013::0	Intensity Mean::1000000014::0	Intensity Mean::1000000015::0	Intensity Mean::1000000016::0	Intensity Mean::1000000017::0	Intensity Mean::1000000018::0	Intensity Mean::1000000019::0	Intensity Mean::1000000020::0	Intensity Mean::1000000021::0	Intensity Mean::1000000022::0	Intensity Mean::1000000023::0	Intensity Mean::1000000024::0	Intensity Mean::1000000025::0	Intensity Mean::1000000026::0	Intensity Mean::1000000027::0	Intensity Mean::1000000028::0	Intensity Mean::1000000029::0	Intensity Mean::1000000030::0	Intensity Mean::1000000031::0	Intensity Mean::1000000032::0	Intensity Mean::1000000033::0	Intensity Mean::1000000034::0	Intensity Mean::1000000035::0	Intensity Mean::1000000036::0	Intensity Mean::1000000037::0	Intensity Mean::1000000038::0	Intensity Mean::1000000039::0	Intensity Mean::1000000040::0	Intensity Mean::1000000041::0	Intensity Mean::1000000042::0	Intensity Mean::1000000043::0	Intensity Mean::1000000044::0	Intensity Mean::1000000045::0	Intensity Mean::1000000046::0	Intensity Mean::1000000047::0	Intensity Mean::1000000048::0
0.000000	1680.54	1683.35	1686.23	1686.13	1690.25	1674.96	1697.93	1691.8	1695.4	1680.43	1681.81	1685.66	1672.17	1687.57	1690.7	1697.16	1702.72	1652.11	1649.18	1692.39	1690.84	1692.95	1703	1707.3	1701.77	1689.2	1705.96	1684.42	1674.42	1688.91	1679.76	1699.72	1678.56	1655.57	1704.05	1664.89	1690.13	1714.55	1663.65	1689.71	1699.01	1683.84	1696.39	1670.97	1665.32	1686.5	1682.72	1665.92	1704.71
0.495000	1693.64	1692.05	1701.74	1692.21	1695.91	1686.21	1697.07	1698.69	1697.08	1676.81	1679.95	1684.24	1671.07	1686.3	1689.01	1695.62	1695.82	1653.45	1650.77	1689.54	1691.78	1692.82	1701.69	1704.77	1700.99	1688.9	1700.87	1686.91	1678.03	1687.79	1679.77	1702.6	1679.41	1655	1706.13	1664.73	1686.7	1711.14	1665.2	1688.86	1697.18	1682.39	1694.95	1673.06	1663.09	1686.31	1682.75	1666.68	1705.82
0.990000	1694.15	1692.99	1698.5	1692.32	1696.81	1683.88	1697.14	1699.88	1696.52	1677.84	1679.09	1685.41	1672.55	1686.21	1690.74	1697.13	1696.8	1651.33	1649.35	1689.08	1690.43	1691.76	1699.37	1704.91	1702.6	1687.09	1701.46	1685.13	1675.47	1686.16	1677.11	1701.14	1675.42	1653.93	1700.09	1662.16	1689.73	1711.02	1663.07	1684.89	1697.84	1682.53	1694.97	1668.62	1665.27	1685.09	1685.13	1663.84	1703.05
1.485000	1693.27	1695.54	1698.21	1689.45	1696.12	1685.58	1696.55	1697.27	1693.5	1676.1	1678.27	1686.43	1672.28	1686.24	1690.3	1691.41	1699.02	1653.01	1651.57	1689.98	1691.14	1692.5	1700.66	1703.29	1701.24	1686.11	1700.22	1683.49	1674.6	1687.98	1677.92	1700.74	1676.89	1653.81	1700.53	1661.8	1688.66	1711.58	1660.12	1686.34	1696.93	1681.89	1694.75	1669.69	1663.35	1686.39	1683.69	1664.23	1704.35
1.981000	1693.88	1693.53	1701.87	1689.3	1696.77	1682.28	1697.19	1697.63	1694.98	1676.93	1678.13	1685.47	1670.62	1687.03	1691.43	1694.67	1695.56	1652.01	1649.41	1688.56	1690.9	1691.53	1699.59	1705	1702.97	1686.24	1701.93	1683.07	1673.27	1686.01	1678.95	1697.67	1676.38	1653.03	1701.58	1664.03	1687.81	1710.31	1661.93	1684.95	1697.34	1681.27	1695.08	1669.09	1662.44	1683.58	1680.47	1665.11	1702.23
2.476000	1694.67	1694	1696.8	1689.3	1695.65	1682.44	1695.62	1697.22	1695.21	1677.16	1680.8	1685.25	1670.9	1686.62	1689.94	1693.1	1698.43	1651.78	1648.94	1690.8	1689.12	1690.28	1701.47	1702.43	1701.61	1687.41	1700.24	1683.5	1673.92	1687.91	1677.43	1698.38	1675.2	1652.38	1701.1	1662.95	1689.49	1709.09	1663.19	1685.8	1698.11	1680.86	1696.22	1670.36	1663.77	1683.84	1681.31	1665.42	1703.74
2.971000	1694.61	1693.66	1697.52	1687.19	1695.89	1682.35	1694.45	1697.21	1697.49	1676.72	1679.12	1685.87	1671.97	1688.87	1690.48	1693.77	1695.01	1651.42	1647.83	1687.56	1690.25	1690.85	1698.33	1702.03	1699.34	1685.85	1700.6	1683.88	1672.92	1688.43	1677.74	1698.99	1673.76	1655.09	1699.24	1661.57	1688.63	1709.85	1662.49	1686.3	1696.6	1681.13	1695.25	1671.14	1665.68	1685.21	1684.07	1665.8	1700.83
3.466000	1695.34	1691.81	1704.95	1690.89	1695.09	1686.35	1697.77	1699.12	1696.48	1677.46	1678.84	1687.86	1673.33	1688.53	1686.47	1697.05	1696.27	1653.35	1652.66	1689.02	1692.77	1691.65	1700.37	1703.22	1703.18	1691.89	1704.55	1685.04	1674.93	1691.34	1681.31	1701.17	1679.85	1658.4	1704.14	1664.34	1690.54	1713.77	1665.76	1687.52	1698.27	1687.58	1701.85	1679.65	1665.01	1685.35	1690.43	1674.83	1708.11
3.961000	1712.22	1709.53	1740.2	1712.26	1709.15	1707.88	1718.35	1713.55	1719.8	1687.03	1695.69	1693.71	1695.1	1699.8	1703.7	1717.66	1709.24	1664.27	1664.02	1703.33	1701.54	1708.33	1733.74	1729.75	1715.54	1720.73	1726.92	1694.02	1693.24	1716.72	1702.3	1730.84	1707.79	1672.83	1730.08	1667.57	1698.11	1733.69	1672.89	1705.04	1717.81	1710.45	1735.31	1705.46	1665.88	1699.96	1718.48	1700.29	1740.96
4.457000	1735.48	1733.35	1768.94	1741.14	1737.3	1734.85	1743.71	1740.14	1752.1	1699.28	1715.34	1715.09	1713.55	1717.13	1730.5	1748.01	1740.12	1672.92	1673.87	1723.52	1725.07	1728.91	1762.84	1762.24	1743.42	1752.98	1754.26	1712.42	1710.47	1739.36	1723.13	1758.43	1722.11	1680.14	1761.75	1676.97	1717.67	1777.59	1681.58	1720.84	1738.71	1728.5	1766.88	1720.42	1675.04	1716.12	1741.28	1718.37	1771.26
4.952000	1747.66	1751.21	1793.45	1757.95	1754.97	1752.05	1762.06	1759.92	1772.41	1707.26	1731.34	1729.36	1723.05	1730.23	1742.47	1769	1762.93	1678.27	1679.6	1734.86	1736.29	1743.72	1781.82	1785.04	1758.8	1765.77	1772.33	1718.86	1718.53	1752.96	1734.28	1772.74	1732.74	1685.88	1777.44	1681.82	1729.68	1794.41	1685.43	1731.78	1751.01	1738.02	1784.33	1730.16	1679.44	1724.04	1755.82	1727.26	1785.9
5.447000	1763.72	1765.28	1807.94	1775.3	1773.81	1762.55	1777.39	1770.84	1786.06	1711.94	1737.47	1738.87	1729.3	1741.94	1755.96	1785.65	1783.4	1681.7	1684.87	1743.53	1749.95	1755.35	1800.19	1805.1	1777.02	1779.04	1785.82	1728.05	1725.67	1763.76	1743.15	1789.75	1741.97	1695.09	1797.52	1684.87	1738.67	1815.41	1689.04	1739.76	1767.37	1746.63	1796.19	1742.54	1686.39	1733.28	1766.77	1735.54	1804.18
5.942000	1773.26	1773.5	1822.71	1781.28	1789.64	1779.85	1793.97	1788.85	1800.73	1719.3	1752.18	1750.45	1739	1749.65	1767.64	1805.1	1807.16	1685.66	1690.06	1756.52	1763.36	1767.74	1814.5	1823.72	1793.86	1794.15	1805.78	1735.42	1733.76	1774.52	1752.95	1809.79	1751.95	1699.11	1815.73	1687.61	1754.44	1831.26	1694.35	1750.31	1781.61	1756.25	1813.77	1753.5	1687.3	1740	1779.12	1742.16	1822.92
6.437000	1784.43	1786.92	1834.07	1796.51	1801.35	1789.95	1806.99	1799.15	1816.69	1727.75	1763.06	1766.2	1749.35	1763.67	1783.22	1824.53	1828.78	1691.84	1695.78	1769.53	1779.61	1783.25	1832.79	1842.67	1813.83	1808.03	1817.43	1747.89	1745.05	1788.97	1763.03	1823.49	1761.42	1704.56	1830.58	1692.48	1759.96	1857.6	1697.74	1760.25	1795	1765.4	1826	1765.64	1691.87	1752.23	1791.34	1750.65	1835.9
6.933000	1793.83	1796.78	1847.59	1811.41	1817.62	1802.41	1823.81	1812.86	1830.78	1736.69	1771.85	1775.9	1755.98	1773.6	1795.6	1836.59	1845.89	1696.84	1702.95	1778.62	1786.38	1790.4	1844.76	1851.02	1826.48	1816.65	1824.87	1752.48	1744.3	1799.91	1769.12	1833.14	1773.2	1710.19	1845.59	1694.96	1768.31	1871.98	1701.41	1769.5	1805.46	1772.91	1843.64	1777.29	1693.94	1756.31	1802.68	1757.75	1853.58
7.428000	1803.05	1806.61	1860.24	1821.75	1830.9	1807.52	1834.96	1826.36	1846.69	1740.6	1778.94	1781.09	1762.56	1781.66	1804.92	1848.63	1864.39	1698.7	1703.39	1787.52	1799.26	1802.88	1861.21	1869.75	1843.07	1834.5	1844.19	1763.92	1750.74	1809.52	1778.8	1852.57	1780.82	1712.4	1861.74	1700.21	1777.38	1889.01	1703.92	1777.43	1821.11	1783.56	1852.97	1781.75	1697.53	1764.64	1810.81	1765.67	1873.25
7.923000	1815.24	1814.7	1871.85	1832.62	1845.41	1818.29	1844.35	1837.11	1856.28	1746.03	1787.23	1792.22	1772.83	1789.65	1817.09	1863.84	1882.53	1700.36	1708.39	1796.58	1812.45	1814.12	1872.1	1880.75	1861.45	1840	1853.2	1773.21	1760.55	1820.14	1793.18	1863.88	1786.45	1719.16	1873.48	1702.63	1788.98	1910.11	1705.87	1780.87	1832.74	1794.53	1858.75	1789.09	1702	1771.27	1824.88	1774.17	1882.43
8.418000	1822.04	1825.21	1881.17	1844.26	1853.07	1824.67	1857.79	1846.81	1862.03	1756.18	1795.18	1800.19	1781.54	1798.06	1828.92	1867.96	1894.88	1701.43	1706.4	1810.25	1825.53	1825.59	1880.95	1894.45	1871.64	1849.82	1864.51	1781.22	1769.35	1830.91	1797.65	1874.14	1795.37	1719.9	1881.64	1704.71	1797.19	1915.38	1709.18	1791.68	1839.44	1801.53	1870.1	1794.09	1703.88	1780.8	1828.85	1779.11	1891.55
8.913000	1829.67	1833.18	1888.16	1849.87	1866.78	1832.29	1864.71	1857.98	1876.26	1760.48	1801.17	1809.4	1786.38	1808.44	1838.2	1879.67	1914.34	1713.17	1712.96	1817	1829.17	1832.51	1894.44	1906.95	1883.44	1862.35	1877.04	1789.38	1773.57	1839.25	1806.15	1885.28	1805.12	1725.03	1896.64	1708.61	1805.65	1924.48	1715.3	1798.46	1853.42	1809.88	1882.73	1801.62	1709.02	1785.7	1838.22	1787.86	1905.5
9.409000	1837.51	1840.46	1900.01	1859.43	1869.08	1841.49	1872.81	1862.32	1884.23	1766.32	1804.21	1810.18	1791.23	1812.85	1843.84	1886.77	1920.18	1711.32	1715.38	1828.41	1838.45	1841.44	1903.66	1917.33	1891.28	1868.1	1880.68	1794.27	1780.42	1843.82	1808.89	1894.51	1810.8	1726.77	1901.81	1711.99	1813.53	1937.64	1714.25	1800.48	1861.38	1817.11	1886.61	1805.19	1710.78	1791	1837.55	1785.02	1908.34
9.904000	1843.71	1850.69	1908.44	1867.78	1887.81	1842.6	1879.7	1873.5	1891.24	1770.29	1810.4	1821.16	1794.85	1824.7	1849.19	1893.9	1933.04	1710.57	1716.12	1832.63	1846.46	1846	1911.9	1924.28	1901.85	1880.65	1889.21	1798.97	1782.97	1850.23	1814.12	1905.66	1814.53	1728.91	1908.95	1714.98	1823.11	1955.85	1714.94	1805.99	1865.65	1824.45	1894.73	1811.38	1716.3	1798.87	1847.1	1791.75	1914.69
10.399000	1849.1	1856.91	1917.59	1873.25	1889.32	1853.37	1884.76	1884.41	1902.71	1778.31	1817.46	1827.13	1801.13	1827.52	1860.19	1899.06	1941.84	1716.46	1720.47	1837.19	1854.99	1851.92	1917.95	1929.38	1913.68	1880.62	1901.13	1804.02	1782.44	1853.46	1820.35	1907.82	1819.6	1732.24	1917.83	1715.79	1829.36	1963.56	1719.03	1814.57	1874.97	1832.24	1903.71	1816.25	1717.59	1799.13	1851.71	1796.85	1928.27
10.894000	1854.4	1861.98	1922.28	1878.63	1897.97	1851.36	1894.29	1879.25	1906.11	1782.58	1816.21	1830.73	1799.5	1831.96	1864.26	1897.09	1939.95	1719.05	1725.13	1842.44	1856.22	1855.47	1925.59	1937.36	1906.78	1890.24	1899.46	1810.17	1791.73	1859.67	1825.83	1913.84	1824.8	1736.2	1922.86	1717.5	1829.51	1964.63	1718.08	1816.14	1878.63	1840.54	1906.81	1822.32	1718.95	1804.84	1852.72	1801.54	1934.07
11.389000	1863.4	1870	1927.69	1887.2	1903.4	1860.39	1897.34	1889.89	1917.15	1784.77	1826.42	1842.06	1808.83	1838.72	1867.44	1908.23	1949.35	1720	1725.71	1848.52	1869.72	1863.5	1940.76	1941.88	1918.46	1898.82	1907.85	1812.79	1793.57	1866.01	1832.97	1926.48	1833.84	1737.69	1927.56	1718.67	1837.83	1982.39	1720.61	1818.21	1885.17	1851.11	1919.32	1824.25	1718.67	1809.72	1863.79	1813.4	1942.47
11.885000	1867.73	1874.53	1935.29	1890.56	1914.17	1862.62	1906.23	1898.1	1922.18	1787.52	1826.68	1847.27	1813.47	1842.49	1874.33	1908.16	1957.71	1717.63	1724.58	1850.56	1872.71	1870.17	1946.78	1943.8	1927.72	1906.03	1915.7	1813.39	1798.66	1869.95	1835.9	1930.12	1834.79	1738.91	1931.92	1722.56	1841.48	1990.3	1723.7	1822.52	1891.3	1850.9	1926.92	1831.86	1723.03	1811.27	1861.81	1811.63	1947.19
12.380000	1870.6	1877.72	1934.97	1892.78	1917.31	1862.89	1907.91	1903.55	1929.3	1791.63	1828.24	1850.39	1813.51	1847.84	1881.71	1917.2	1968.36	1726.54	1729.61	1857.94	1880.18	1872.21	1953.07	1959.38	1936.1	1907.34	1921.81	1817.21	1799.07	1874.39	1841.78	1945.83	1844.52	1745.46	1944.32	1724.14	1841.43	2007.87	1721.92	1828.73	1900.19	1863.69	1933.27	1834.07	1725.63	1815.97	1873.98	1818.34	1956.63
12.875000	1877.06	1885.84	1948.33	1900.23	1926.94	1875.41	1914.86	1913.41	1936.41	1793.09	1829.11	1851.48	1818	1852.12	1881.59	1917.19	1973.65	1727.04	1733.69	1861.68	1887.54	1878.79	1958.03	1957.32	1935.3	1917.38	1926.61	1821.4	1802.18	1878.59	1850.86	1940.18	1849.61	1747.72	1949.17	1721.93	1847.21	2016.13	1724.96	1831.38	1904.64	1869.03	1940.59	1838.49	1724.69	1817.59	1881.5	1829.38	1961.83
13.370000	1877.28	1882.84	1952.76	1900.08	1930.14	1872.84	1915.1	1904.84	1938.4	1793.66	1830.33	1854.79	1819.88	1855.32	1881.39	1919.89	1970.85	1728.75	1729.17	1862.19	1887.6	1879.62	1958.49	1961.07	1940.52	1919.72	1926.8	1824.37	1804.96	1881.47	1855.88	1949.45	1854.05	1748.02	1953.79	1723.4	1848.35	2016.66	1723.75	1832.91	1903.65	1874.8	1941.03	1838.53	1727.33	1819.62	1882.5	1832.18	1962.97
13.866000	1879.35	1887.64	1944.03	1908.66	1930.41	1875.59	1916.49	1916.76	1937.08	1794.77	1834.37	1858.42	1823.4	1857.98	1885.25	1921.15	1975.57	1728.37	1732.39	1867.48	1894.87	1883.07	1965.56	1963.85	1949.95	1925.12	1934.67	1827.66	1805.81	1883.11	1858.85	1951.96	1860.51	1752.47	1950.81	1727.78	1853.26	2027.64	1728.75	1836.57	1911.71	1887.13	1950.03	1844.35	1728.01	1823.89	1885.06	1841.46	1971.53
14.361000	1880.53	1891.6	1957.34	1913.95	1939.81	1878.78	1927.6	1922.77	1951.1	1798.14	1837.2	1865.01	1827.54	1859.87	1895.87	1930.91	1984.24	1731.33	1734.95	1868.55	1899.9	1884.65	1974.14	1968.67	1951.76	1929.4	1938.16	1830.5	1808.69	1890.44	1866.21	1960.4	1868.04	1753.07	1959.88	1728.96	1858.31	2040.32	1728.89	1840.53	1916.76	1893.58	1953.93	1851.63	1731.08	1826.28	1892.3	1842.09	1977.53
14.856000	1888.44	1897.56	1958.55	1913.34	1942.93	1880.62	1927.58	1927.99	1944.92	1794.41	1839.02	1863.13	1828.14	1858.92	1893.35	1931.73	1986.02	1732.28	1734.45	1873.56	1898.86	1885.16	1972.07	1972.28	1953.39	1930.09	1941.72	1829.45	1807.72	1891.43	1864.84	1956.68	1862.62	1753.17	1955.91	1729.49	1859.83	2040.51	1728.98	1839.04	1916.65	1893.63	1958	1848.35	1733.92	1826.13	1898.69	1843.15	1984.34
15.351000	1888.84	1899.08	1961.46	1914.15	1943.36	1884.92	1929.51	1928.16	1952	1798.8	1838.27	1867.52	1832.05	1862.64	1895.89	1930.87	1985	1731.11	1735.55	1874.98	1901.38	1888.67	1982.04	1969.59	1957.28	1928.86	1941.07	1829.74	1811.08	1894.66	1870.43	1966.47	1868.55	1753.26	1961.67	1732.03	1862.22	2049.68	1729.91	1842.74	1917.13	1899.68	1960.25	1847.69	1734.59	1831.42	1897.38	1847.92	1990.53
15.846000	1889.97	1905.29	1965.06	1919.47	1948.4	1886.18	1930.37	1937.53	1956.34	1800.76	1837.91	1866.21	1834.69	1866.68	1900.91	1932.69	1990.21	1734.66	1735.38	1873.27	1906.29	1893.1	1981.86	1975.84	1964.48	1937.6	1943.8	1830.09	1813.17	1890.99	1872.68	1969.97	1872.54	1758.44	1966.89	1730.17	1867.02	2053.05	1729.66	1845.53	1924.77	1897.7	1965.17	1852.13	1732.6	1828.72	1896.03	1848.15	1988.04
16.341999	1891.2	1906.43	1970.53	1916.68	1948.92	1886.33	1934.81	1934.53	1957.74	1798.9	1835.8	1871.4	1831.93	1864.77	1897.06	1933.76	1990.1	1731.92	1737.18	1872.93	1908.88	1889.24	1981.81	1978.98	1970.02	1941	1944.62	1829.89	1807.04	1892.34	1874.38	1967.82	1869.86	1758.36	1966.3	1730.23	1865.09	2068.11	1731.7	1845.05	1923.66	1903.66	1965.52	1853.72	1731.75	1827.34	1895.81	1846.2	1989.33
16.837000	1890.26	1905.9	1966.48	1922.68	1949.53	1892.88	1932.93	1934.79	1958.49	1801.84	1838.14	1873.24	1833.26	1867.58	1898.52	1936.58	1990.35	1734.78	1738.82	1871.79	1908.82	1893.35	1984.24	1976.07	1961.61	1934.6	1947.62	1831.73	1812.12	1897.34	1873.84	1971.01	1875.91	1755.86	1968.98	1734.56	1866.7	2075.95	1731.08	1846.59	1927.04	1902.46	1964.87	1853.96	1733.53	1830.78	1897.59	1851.5	1988.67
17.332001	1897.06	1911.18	1972.66	1925.2	1955.63	1893.25	1937.54	1941.9	1962.4	1798.51	1842.97	1872.41	1839.04	1868.6	1906.27	1938.71	1995.92	1736.51	1736.58	1874.87	1915.29	1894.04	1991.51	1981.32	1967.06	1945.53	1951.27	1832.23	1811.73	1895.42	1876.08	1974.17	1879.15	1758.82	1971.02	1732.43	1872.26	2084.99	1732.21	1847.92	1926.34	1904.1	1964.02	1857.52	1737.82	1826.97	1902.56	1855.41	1999.88
17.827000	1894.53	1912.3	1969.01	1922.17	1955.98	1893.45	1935.79	1944.41	1957.11	1800.28	1839.66	1872.33	1835.42	1871.96	1908.36	1938.65	1995.96	1735.39	1737.44	1873.82	1912.89	1895.36	1987.71	1981.66	1970.07	1942.08	1946.41	1830.8	1813.04	1898.93	1875.9	1973.3	1877.8	1758.36	1972.15	1729.33	1871.13	2081.46	1729.75	1847.39	1926.34	1905.45	1970.53	1857.78	1734.84	1830.72	1902.04	1858.91	1997.33
18.322001	1895.15	1908.69	1979.81	1924.55	1954.77	1895.18	1940.48	1943.77	1962.49	1805.8	1843.06	1879.07	1838.22	1872.02	1907.72	1940.78	1999.24	1739.44	1738.93	1876.45	1914.97	1898.55	1994.79	1988.62	1968.82	1949.13	1951.43	1833.28	1816.46	1898.93	1878.76	1978.26	1882.26	1760.28	1970.37	1732.07	1872.21	2084.77	1732.47	1847.58	1927.07	1911.45	1969.42	1858.18	1734.11	1832.76	1904.66	1865.77	1997.85
18.818001	1896.08	1907.68	1972.68	1927.49	1959.54	1894.98	1941.31	1946.73	1965.99	1801.39	1840.3	1875.67	1840.17	1869.14	1910.04	1945.03	1999.2	1736.95	1739.71	1873.34	1911.88	1895.03	1996.47	1984.07	1970.28	1944.29	1949.67	1832.92	1812.41	1897.96	1883.84	1980.09	1880.39	1759.96	1975.24	1734.59	1868.72	2082.43	1732.99	1852.97	1932.63	1911.2	1973.58	1857.82	1736.78	1831.83	1907.57	1870.03	2001.2
19.313000	1897.31	1912.9	1972.52	1925.78	1957.95	1900.41	1946.66	1944.79	1965.04	1798.1	1843.5	1875.58	1838.43	1871.65	1908.81	1942.29	1997.02	1737.3	1739.94	1876.14	1912.15	1898.43	2005.38	1982.05	1970.49	1952.81	1956.07	1830.46	1817.44	1902.19	1883.12	1983.6	1888.24	1764.3	1971.51	1733.88	1871.67	2093.5	1731.97	1855.33	1932.55	1918.16	1978.22	1862.47	1735.19	1831.16	1909.15	1876.05	2010.79
19.808001	1895.65	1912.61	1980.44	1926.94	1957.47	1899.58	1940.18	1949.65	1963.66	1801.31	1842.08	1872.69	1836.31	1869.78	1903.94	1942.6	1995.59	1737.45	1737.28	1872.73	1911.01	1896.51	2000.07	1985.99	1968.9	1950.56	1956.33	1833.89	1817.41	1900.99	1884.82	1986.46	1884.21	1763	1973.74	1731.88	1874.14	2089.41	1735.49	1854.14	1929.37	1920.13	1975.03	1859.19	1734.91	1833.61	1906.17	1868.61	2001.24
20.302999	1899.98	1913.63	1975.33	1932.06	1959.14	1901.2	1944.32	1951.14	1966.16	1802.15	1842.53	1880.49	1842.09	1872.88	1911.24	1943.43	2001.48	1736.43	1739.16	1874.07	1911.71	1897.51	2002.61	1985.17	1971.59	1949.12	1953.79	1832.06	1814.37	1901.89	1886.29	1981.97	1885.06	1763.48	1978.91	1733.87	1872.63	2095.84	1733.64	1853.44	1933.52	1917.42	1977.29	1858.53	1739.01	1830.92	1909.27	1870.7	2005.47
20.798000	1897.61	1915	1976.88	1930.37	1962.24	1899.97	1949	1955.27	1964.85	1801.69	1840.81	1879.89	1840.72	1871.16	1910.67	1944.11	2002.14	1738.34	1742.34	1873.56	1913.56	1897.51	1998.4	1986.18	1976.82	1951.84	1960.63	1832.21	1813.93	1899.83	1888.82	1986.36	1886.02	1761.38	1976.9	1732.91	1874.34	2096.64	1731.56	1854.52	1933.55	1921.38	1976.62	1860.82	1741.82	1833.22	1908.69	1875.49	2003.3
21.294001	1897.18	1912.51	1979.66	1933.43	1966.87	1904.64	1943.85	1960.4	1967.8	1801.88	1845.21	1880.02	1845.37	1870.67	1910	1944.45	2005.32	1742.64	1742.88	1871.96	1912.46	1899.11	2007.56	1985.7	1974.41	1956.04	1956.75	1832.65	1815.48	1897.78	1889.08	1984.16	1891.35	1766.33	1981.02	1734.11	1873.83	2092.41	1731.92	1850.89	1927.82	1919.67	1981.54	1860.26	1734.68	1833.83	1908.88	1873.47	2009.72
21.789000	1901.14	1917.93	1981.94	1934.62	1966	1905.91	1947.92	1956.32	1971.41	1805.77	1845.15	1880.01	1844.96	1874.16	1907.61	1947.62	2000.92	1743.24	1741.12	1880.09	1914.07	1897.59	2007.67	1986.22	1975.4	1958.68	1957.41	1831.27	1817.75	1901.55	1887.3	1981.74	1887.56	1764.31	1977.05	1736	1874.62	2095.16	1734.32	1853.43	1928.93	1920.32	1981.12	1862.99	1737.6	1833.49	1908.95	1870.62	2008.31
22.284000	1898.31	1916.8	1976.25	1929.83	1967.72	1903.5	1947.04	1958.27	1967.65	1802.87	1842.46	1878.57	1842.55	1871.64	1908.76	1942.99	2003.18	1740.71	1741	1876.85	1913.62	1894.79	2006.1	1989.58	1976.76	1953.81	1958.81	1831.9	1822.19	1898.02	1889.66	1987.91	1890.74	1765.86	1980.96	1735.05	1877.77	2101.6	1734.04	1859.07	1935.58	1924.72	1982.38	1864.86	1740.49	1834.63	1910.29	1871.71	2010.76
22.778999	1899.82	1919.33	1980.18	1931.89	1967.17	1899.51	1951.55	1955.41	1970.62	1801.95	1845.22	1883.4	1843.92	1871.91	1910.74	1945.46	2002.78	1742.75	1742.17	1872.95	1914.94	1897.92	2006.61	1984.49	1979.68	1953.86	1958.05	1834.9	1820.06	1899.42	1889.26	1983.99	1888.71	1764.6	1979.08	1734.09	1878.05	2102.52	1734.04	1855.94	1932.92	1922.24	1979.93	1864.68	1737.22	1833.86	1907.59	1869.33	2014.54
23.275000	1900.84	1919.24	1979.2	1932.96	1967.53	1904.08	1947.71	1962.71	1970.05	1804.97	1841.46	1883.15	1848.03	1874.41	1914.96	1944.53	2003.57	1739.41	1740.79	1874.18	1917.2	1899.49	2009.81	1993.2	1975.48	1957.37	1963.11	1832.19	1820.59	1905.36	1895.07	1990.83	1895.43	1763.79	1984.07	1735.98	1881.45	2104.68	1729.51	1855.27	1936.01	1922.71	1979.47	1864.98	1741.59	1832.21	1913.68	1875.56	2014.92
23.770000	1902.83	1918.76	1979.13	1932.67	1967.74	1904.04	1949.34	1959.16	1966.41	1806.23	1840.68	1880.36	1846.02	1873.43	1910.88	1944.82	2002.04	1740.7	1740.64	1874.46	1914.95	1896.37	2008.98	1993.97	1976.48	1957.87	1961.65	1833.76	1819.86	1903.26	1890.23	1992.18	1894.91	1768.78	1983	1733.71	1879.54	2097.19	1729.93	1853.64	1931.19	1921.48	1979.84	1865.98	1739.01	1832.89	1909.56	1879.67	2008.82
24.264999	1901.09	1922.18	1981.6	1928.64	1968.14	1905.16	1952.14	1962.15	1971.9	1803.6	1843.99	1880.96	1847.85	1872.4	1911.58	1946.7	2003.63	1740.89	1740.58	1872.26	1915.26	1894.17	2006.45	1988.71	1979.22	1955.75	1966.08	1832.93	1816.48	1903.73	1894.88	1990.76	1897.25	1764.64	1984.34	1736.28	1874.64	2094.75	1734.07	1857.25	1934.24	1926.83	1984.6	1867.22	1741.27	1835.13	1912.06	1881.26	2013.29
24.760000	1897.12	1920.86	1981.56	1931.83	1968.7	1904.35	1955.13	1961.45	1971.24	1807.27	1841.79	1880.85	1846.7	1876.72	1912.94	1948.05	2003.45	1742.27	1743.72	1876.19	1916.1	1899.25	2010.24	1993.47	1980.4	1958.4	1965.25	1834.45	1819.56	1905.28	1890.95	1987.93	1896.77	1767.52	1986.47	1737.62	1879.46	2097.71	1732.98	1853.74	1930.68	1925.48	1985.92	1867.1	1739	1832.35	1911.25	1883.65	2011.3
25.254999	1904.49	1920.4	1981.29	1936.39	1969.17	1906.7	1951.82	1962.1	1969.21	1804.24	1841.48	1881.03	1843.79	1874.12	1910.25	1946.63	2005.56	1741.65	1740.05	1878.95	1914.19	1894.26	2013.64	1990.56	1980.29	1956.85	1959.82	1831.98	1817.86	1902.43	1893.62	1985.91	1897.19	1766.42	1984.6	1735.43	1876.21	2094.28	1732.21	1854.85	1931.56	1924.38	1984.82	1867.76	1738.26	1830.55	1908.87	1881.84	2012.4
25.750999	1901.78	1917.13	1982.51	1933.07	1965.66	1903.74	1951.56	1957.41	1971.37	1803.99	1844.08	1877.6	1847.68	1872.81	1914.8	1947.97	2004.11	1739.71	1741.48	1873.49	1914.39	1898.63	2008.47	1991.04	1980.81	1955.93	1961.34	1828.97	1816.83	1901.27	1890.93	1991.57	1895.16	1764.68	1986.86	1735.75	1877.97	2093.2	1731.1	1854.16	1933.3	1924.53	1980.74	1867.19	1739.38	1830.89	1912.74	1883.42	2015.91
26.246000	1902.9	1919.53	1982.73	1932.08	1965.92	1905.99	1951.61	1961.27	1968.64	1803.77	1840.35	1881.47	1845.13	1875.49	1911.64	1951.63	2006.97	1741.2	1741.28	1869.98	1915.42	1895.8	2008.92	1993.27	1985.14	1958.33	1968.66	1834.56	1819.01	1903.4	1891.24	1992.15	1895.68	1767.54	1985.16	1735.34	1874.82	2096.3	1732.19	1855.03	1930.87	1924.19	1981.63	1869.72	1739.91	1829.5	1911.09	1884.83	2011.81
26.740999	1901.55	1916.34	1980.41	1933.34	1970.86	1906.99	1955.32	1962.05	1973.79	1802.97	1843.99	1881.43	1846.2	1875.31	1917.28	1946.35	2004.78	1742.72	1742.93	1873.4	1912.31	1895.4	2007.93	1992.98	1975.6	1960.67	1959.57	1831.61	1815.35	1899.78	1890.8	1991.33	1894.17	1766.12	1985.99	1737.33	1875.68	2091.32	1733.6	1853.74	1931.26	1923.97	1981.13	1866.41	1741.8	1832.2	1908.65	1881.45	2012.89
27.236000	1901.83	1922.51	1983.01	1933.32	1970.18	1907.61	1953.61	1965.85	1972.74	1801.37	1839.89	1881.52	1847.1	1874.28	1913.72	1947.61	2004.68	1738.36	1740.88	1877.29	1913.31	1896.96	2011.71	1994.42	1978.2	1957.42	1967.61	1832.78	1820.26	1901.4	1894.25	1992.25	1897.7	1769.08	1988.12	1736.47	1880.77	2095.51	1734.08	1858.22	1934.97	1927.93	1988.53	1867.49	1739.79	1832.57	1911.75	1886.28	2015.86
27.731001	1903.64	1921.64	1985.82	1938.26	1970.16	1905.4	1954.75	1962.29	1980.52	1804.21	1846.53	1882.38	1849.59	1874.11	1914.22	1949.6	2003	1743.83	1742.1	1875.77	1918.72	1898.97	2012.41	1994.94	1977.91	1958.88	1967.19	1834.46	1819.95	1905.41	1894.07	1988.87	1894.51	1766.41	1991.56	1735.3	1878.68	2096.44	1730.64	1855.76	1934.5	1927.5	1985.3	1864.96	1740.66	1832.94	1914.46	1884.28	2017.03
28.226999	1898.96	1918.56	1982.99	1938.36	1973.25	1910.17	1955.59	1967.39	1970.84	1804.97	1844.34	1883.57	1850.44	1870.94	1914.73	1950.23	2005.63	1740.73	1742.03	1873.79	1919.36	1900.51	2011.48	1998.27	1987.21	1959.12	1966.2	1834.57	1821.05	1902.84	1892.59	1990.75	1896.08	1766.57	1990.02	1736.21	1879.37	2095.73	1730.71	1856.59	1935.63	1927.05	1985.6	1868.72	1742.19	1835.79	1916.24	1884.97	2016.07
28.722000	1906.22	1923.11	1982.21	1939.83	1974.55	1906.65	1956.94	1965.03	1976.51	1804.85	1843.92	1882.07	1847.98	1874.72	1913.7	1951.86	2007.09	1742.52	1743.5	1876.58	1918.64	1898.07	2015.28	1999.9	1986.97	1962.33	1970.81	1832.57	1819.81	1906.69	1892.73	1993.74	1895.03	1765.9	1991.93	1736.9	1883.64	2099.29	1734.14	1859.19	1934.85	1927.87	1990.09	1870.48	1741.78	1834.61	1914.87	1885.4	2020.42
29.216999	1903.56	1919.11	1985.38	1935.85	1974.44	1904.54	1957.24	1967.61	1979.9	1803.55	1847.68	1884.98	1850.17	1874.41	1918.74	1953.76	2015.25	1739.86	1743.25	1877.13	1916.84	1896.02	2012.61	2002.43	1986.5	1961.1	1971.63	1838.22	1824.43	1901.36	1894.27	1993.58	1895.28	1768.79	1994.46	1737.18	1881.98	2100.77	1732.26	1858.83	1936.06	1924.9	1989.24	1869.47	1743.31	1834.67	1913.05	1885.41	2019.03
29.712000	1902.28	1924.43	1983.25	1942.36	1972.5	1911.1	1959.95	1967.55	1977.68	1805.71	1847.3	1885.16	1850.86	1877.16	1920.94	1950.64	2008.29	1742.05	1742.58	1874.26	1916.1	1898.68	2015.05	1999.94	1988.3	1964.17	1971.72	1835.49	1821.38	1904.7	1899.93	1994.11	1893.3	1766.82	1991.73	1737.06	1875.97	2101.09	1735.89	1859.87	1936.58	1929.16	1985.53	1868.96	1740.31	1833.06	1915.16	1886.56	2019.54
30.207001	1906.21	1925.82	1985.17	1939.41	1972.19	1906.91	1957.51	1964.83	1977.58	1802.57	1844.41	1887.62	1850.48	1876.38	1918.45	1951.35	2008.11	1742.21	1743.09	1876	1915.61	1903.41	2016.27	2003.64	1990.48	1959.51	1974.81	1831.46	1820.44	1904.38	1898.32	1993.47	1899.24	1770.31	1994.12	1735.22	1882.46	2103.88	1732.38	1857.8	1936.13	1923.38	1987.57	1868.08	1742.18	1833.88	1915.85	1882.23	2018.07
30.702999	1901.15	1920.09	1983.2	1938.46	1971.85	1907.2	1957.78	1966.28	1976.36	1803.62	1846.05	1880.62	1849.49	1874.04	1914.97	1950.06	2008.34	1739.63	1740.14	1877.78	1917.86	1899.34	2013.1	1996.92	1983.88	1960.47	1972.45	1833.27	1821.41	1902.73	1895.46	1990.6	1893.26	1766.21	1990.11	1738.74	1878.09	2101.7	1735.74	1859.11	1933.91	1923.39	1983.22	1865.63	1742.27	1834.62	1915.44	1885.01	2010.3
31.198000	1901.23	1920.18	1982.29	1935.63	1973.16	1911.33	1957.98	1972.21	1978.94	1805.96	1842.08	1883.18	1848.29	1873.45	1917.39	1949.95	2009.49	1742.68	1741.33	1877.33	1921.52	1899.55	2013.42	2001.58	1984.35	1962.14	1968.46	1833.49	1818.87	1904.86	1895.18	1993.44	1896.83	1764.25	1997.33	1736.25	1881.25	2097.3	1734.68	1858.62	1935.56	1929.63	1985.93	1866.17	1740.74	1837	1912.59	1891.51	2018.01
31.693001	1901.81	1921.27	1978.69	1934.72	1969.67	1907.34	1961.11	1966.42	1974.61	1805.25	1845.74	1883	1854.01	1875.44	1921	1952.69	2008.44	1741.51	1741.72	1876.16	1917.2	1900.8	2012.62	2003.7	1987.82	1957.03	1971.53	1836.1	1818.82	1906.7	1895.94	1995.36	1893.46	1767.14	1994.26	1735.63	1881.38	2103.54	1733.37	1859.42	1935.98	1926.29	1985.54	1865.28	1742.24	1837.66	1915.41	1882.2	2015.22
32.188000	1898.93	1924.02	1982.47	1934.89	1970.68	1907.9	1957.71	1967.56	1974.54	1803.45	1842.51	1884.45	1850.51	1876.23	1915.33	1952.51	2008.49	1740.76	1744.34	1873.81	1914.12	1898.11	2013.36	1999.05	1984.14	1961.75	1968.03	1832.74	1822.39	1900.17	1897.72	1993.2	1896.55	1768.69	1997.42	1735.72	1880.51	2098.98	1732.52	1859.08	1934.98	1929.97	1989.72	1866.33	1741.84	1835.48	1914.05	1891.37	2013.21
32.682999	1900.01	1924.14	1983.42	1934.83	1975.37	1907.38	1955.84	1970.29	1977.4	1804.6	1843.69	1886.84	1850.75	1873.17	1917.53	1948.62	2013.87	1745.62	1745.73	1878.12	1917.33	1899.14	2012.04	2000.12	1987.3	1960.15	1970.63	1831.71	1817.59	1904.59	1896.07	1997.72	1895.3	1769.87	1993.97	1736.18	1875.63	2099.03	1730.86	1858.59	1935.36	1930.1	1985.06	1867.57	1741.63	1832.91	1913.76	1892.53	2021.38
33.179001	1903.72	1920.92	1982.79	1939.65	1975.17	1905.3	1959.72	1966.66	1972.14	1802.54	1841.71	1885.98	1850.61	1874.82	1915.53	1955.49	2011.61	1742.27	1742.84	1876.12	1917.59	1897.45	2016.17	1998.25	1986.7	1956.47	1969.86	1831.59	1817.55	1900.97	1892.37	1997.91	1893.49	1769.09	1993.91	1733.45	1877.93	2096.71	1730.79	1857.38	1936.11	1928.32	1989.06	1867.15	1737.96	1830.39	1911.24	1893.99	2018.62
33.674000	1902.94	1923.56	1988.44	1938.27	1973.55	1910.47	1957.41	1968.51	1974.7	1803.2	1841.84	1882.23	1850.55	1877.84	1914.34	1950.88	2011.94	1742.3	1739	1873.88	1914.71	1895.53	2015.64	1998.61	1983.4	1958.08	1972.65	1835.86	1817.28	1898.15	1890.51	1990.59	1892.46	1764.12	1995.45	1736.15	1880	2098.65	1734.21	1858.64	1935.73	1927.54	1983.95	1866.12	1741.67	1833.08	1910.47	1891.69	2017.61
34.168999	1903.88	1921.6	1981.62	1936.49	1971.3	1901.56	1958.18	1969.7	1975.09	1802.54	1845.39	1881.95	1848.86	1873.88	1915.55	1948.85	2013.97	1740.75	1742.73	1873.82	1914.44	1897	2017.74	1999.47	1986.55	1957.06	1971.36	1833.59	1817.16	1902.02	1898.1	1991.47	1897.01	1768.1	1993.48	1735.97	1878.13	2100.68	1732.43	1857.64	1936.82	1928.81	1985.19	1868.07	1739.79	1833.24	1914.31	1893.56	2018.39
34.664001	1903.96	1920.17	1984.68	1934.91	1973.24	1903.79	1958.92	1963.85	1980.13	1803.24	1844.57	1884.87	1843.74	1875.79	1916.08	1951.5	2011.92	1741.16	1738.32	1875.15	1919.08	1897.97	2016.25	2005.65	1990.52	1963.4	1974.97	1833.59	1818.96	1906.86	1894.76	1996.45	1897.77	1769.97	1992.72	1734.23	1880.79	2103.31	1732.7	1856.58	1932.19	1926.73	1984.37	1870.82	1739.65	1834.29	1909.55	1892.9	2014.81
35.159000	1904.54	1927.85	1985.34	1935.11	1972.23	1905.9	1956.08	1968.5	1979.5	1802.27	1841.47	1881.67	1846.89	1879.37	1915.63	1952.24	2011.25	1740.95	1740.3	1873.77	1913.77	1894.51	2013.37	1998.31	1982.63	1961.63	1972.97	1834.96	1817.35	1901.08	1893.1	1995.63	1893.73	1767.79	1992.15	1735.97	1880.38	2096.82	1734.12	1857.93	1937.24	1926.97	1984.89	1869.24	1742.09	1834.27	1912.79	1889.58	2016.92
35.654999	1903.27	1919.58	1979.86	1936.63	1973.93	1904.74	1957.37	1968.66	1978.77	1804.78	1843.94	1887.69	1849.49	1875.44	1917.22	1951.82	2012.58	1744.34	1745.01	1873.07	1918.62	1900.2	2015.07	2002.72	1986.66	1957.77	1973.11	1831.01	1814.34	1904.81	1892.91	1992.43	1897.68	1765.39	1998.67	1734.89	1877.54	2107.64	1733.67	1855.72	1937.03	1925.54	1985.01	1863.61	1741.85	1833.5	1912.8	1884.49	2014.59
36.150002	1903.95	1925.81	1987.76	1939.5	1977.27	1906.01	1963.71	1970.29	1978.85	1806.2	1843.92	1884.11	1848.03	1875.19	1919.08	1954.22	2015.97	1740.55	1742.39	1875.88	1919.38	1900.26	2017.5	2004.09	1986.74	1965.03	1976.14	1835.36	1820.17	1901.7	1894.34	1995.12	1896.27	1767.71	1995.86	1736.02	1880.52	2106.7	1731.37	1857.45	1932.98	1926.34	1983.96	1868.71	1742.09	1832.54	1914.06	1890.32	2018.91
36.645000	1902.39	1926.16	1984.31	1939.73	1972.84	1906.21	1961.93	1971.32	1980.37	1805.7	1845.51	1883.45	1849.08	1877.45	1917.11	1953.82	2008.74	1742.55	1745.38	1875.22	1915.73	1896.5	2008.08	2002.35	1984.65	1956.44	1973.34	1833.35	1822.22	1904.93	1895.07	1992.91	1896.79	1766.43	1995.37	1738.21	1880.06	2095.4	1730.37	1857.68	1933.5	1921.14	1982.82	1866.09	1741.4	1833.09	1912.56	1893.11	2018.22
37.139999	1903.13	1923.57	1985.6	1938.63	1977.85	1907.72	1957.36	1969.33	1978.96	1805.35	1843.91	1885.38	1848.56	1875.87	1913.67	1945.41	2012.51	1744.06	1741.15	1878.85	1918.73	1901.7	2017.33	2004.62	1989.88	1961.65	1974.82	1833.32	1822.87	1903.11	1899.5	1995.8	1896.13	1767.71	1995.13	1735.31	1882.41	2102.87	1734.52	1856.58	1934.74	1926.21	1986.21	1865.21	1740.82	1834.48	1915.71	1887.2	2014.36
37.636002	1905.14	1922.68	1985.82	1938.56	1975.57	1904.98	1957.99	1968.14	1980.8	1804.47	1842.41	1884.99	1847.74	1874.96	1919.27	1951.48	2011.16	1739.18	1740.8	1877.6	1918.66	1897.1	2016.64	2007.58	1990.24	1962.16	1971.29	1830.61	1816.74	1900.87	1892.99	1995.43	1896.52	1765.09	1998.97	1734.18	1876.36	2101.52	1732.48	1858.33	1936.66	1932.8	1986	1867.92	1743.09	1833.34	1914.73	1888.97	2018.59
38.131001	1904.01	1920.13	1985.88	1937.8	1976.98	1907.69	1961.83	1969.93	1970.56	1807.27	1843.34	1883.28	1847.44	1876.06	1913.76	1948.6	2013.04	1741.45	1741.92	1872.45	1916.01	1897.64	2011.81	1999.78	1990.03	1955.35	1972.42	1832.87	1820.08	1902.4	1899.61	1992.47	1897.49	1766.86	1994.46	1733.55	1880.02	2101.33	1735.57	1858.92	1936.37	1929.52	1985.1	1868.64	1741.4	1835.44	1915.99	1889.54	2019.95
38.625999	1902.78	1920.09	1986.1	1936.42	1977.9	1904.01	1959.74	1969.59	1977.48	1805.54	1842.67	1879.94	1847.73	1873.45	1917.14	1950.31	2010.19	1739.61	1740.82	1872.64	1918.11	1897.41	2015.9	2005.6	1991.21	1960.36	1971.38	1835.68	1815.09	1904.2	1898.14	1991.05	1897.19	1765.74	1996.85	1735.6	1881.16	2101.1	1732.63	1859.32	1936.57	1927.47	1991.12	1870	1742.76	1833.51	1914.23	1888.11	2018.96
39.120998	1901.23	1925.52	1984.03	1938.25	1976.92	1909.52	1963.45	1972.73	1980.16	1803.41	1843.75	1885.27	1853.26	1880.29	1920.16	1956.38	2016.92	1740.84	1742.11	1874.07	1917.52	1897.36	2015.53	2005.69	1992.6	1960.66	1971	1830.7	1813.8	1906.92	1900.67	1994.93	1893.64	1768.2	2001.29	1733.46	1880.55	2104.64	1731.87	1854.04	1936.57	1927.19	1988.38	1866.91	1741.13	1832.25	1911.15	1891.53	2015.82
39.616001	1903.44	1924.08	1984.61	1941.58	1975.16	1907.67	1961.11	1969.56	1978.31	1803.48	1845.05	1882.48	1848.41	1875.88	1918.18	1952.1	2014.46	1742.55	1743.03	1874.78	1917.9	1898.4	2018.14	2003.38	1989.15	1963.8	1976.67	1832.26	1817.78	1903.95	1895.3	1995.74	1900.05	1768.78	1998.9	1734.98	1879.95	2105.6	1731.47	1857.55	1938.69	1933.66	1987.19	1870.13	1741.22	1834.96	1911.44	1893.54	2023.04
40.112000	1910.53	1927.87	1985.69	1940.86	1982.14	1909.77	1962.45	1971.88	1981.13	1804.18	1842.62	1888.28	1849.9	1877.21	1922.59	1953.76	2016.4	1743.7	1742.6	1872.51	1919.97	1901.4	2021.8	2006.94	1994.64	1965.47	1975.14	1833.07	1822.63	1906.12	1901.28	1999.28	1897.77	1767.48	1998.4	1737.21	1880.88	2108.67	1731.52	1859.16	1940.87	1931.39	1988.87	1865.71	1740.87	1833.93	1913.65	1892.03	2021.89
40.606998	1907.97	1926.55	1988.01	1943.13	1980.02	1909.65	1962.84	1973.84	1983.04	1804.33	1845.81	1887.05	1856.39	1881.83	1921.81	1955.54	2016.73	1744.18	1745.53	1875.05	1923.59	1898.03	2021.6	2008.37	1994.47	1965.72	1972.82	1835.28	1819.35	1907.46	1899.27	1993.18	1895	1768.44	2000.57	1735.38	1883.56	2108.93	1733.85	1862.31	1940.29	1929.17	1991.82	1870.28	1741.7	1835.41	1912.06	1890.88	2025.87
41.102001	1905.1	1929.86	1984.54	1943	1979.88	1908.52	1961.01	1972.98	1980.71	1806.71	1841.33	1884.73	1851.67	1875.8	1921.17	1954.35	2019.09	1742.34	1743.69	1873.34	1923.61	1903.37	2023.07	2001.83	1994.55	1964.28	1975.9	1834.98	1819.04	1910.95	1901.03	1997.48	1899.09	1765.27	1995.71	1736.46	1880.07	2108.35	1731.84	1861.75	1933.36	1933.75	1994.62	1867.87	1738.69	1831.2	1913.45	1890.71	2017.81
41.597000	1907.28	1929.16	1986.26	1941.48	1981.63	1909.35	1962.42	1973.34	1981.54	1804.11	1845.25	1886.39	1853.28	1881.74	1923.24	1956.04	2017.95	1743.51	1742.26	1872.87	1916.38	1899.46	2019.97	2007.81	1995.36	1966.15	1974.9	1836.61	1817.85	1902.69	1901.68	1998.3	1901.24	1766.48	2000.36	1737.81	1881.83	2108.62	1731.75	1858.45	1937.01	1932.05	1986.34	1868.76	1742.55	1837.85	1911.78	1893.95	2022.4
42.091999	1900.89	1927.84	1986.7	1939.57	1982.46	1907.71	1959.98	1973.38	1979.68	1802.45	1841.58	1885.92	1849.76	1880.88	1921.38	1949.63	2018.09	1742.25	1745.26	1875.27	1921.41	1898.55	2019.51	2008.16	1994.58	1962.97	1975.69	1831.85	1821.51	1905.56	1896.8	2000.19	1894.11	1766	1999.7	1732.86	1879.54	2101.18	1731.57	1859.7	1936.33	1927.96	1991.03	1871.49	1742.29	1834.11	1916.55	1894.82	2019.22
42.588001	1905.92	1926.28	1987.41	1940.29	1976.73	1911.11	1965.59	1973.32	1980.97	1805.83	1843.58	1888.89	1852.89	1881.09	1919.58	1957.27	2014.61	1744.43	1741.06	1875.02	1919.66	1904.2	2023.16	2006.49	1993.93	1968.22	1980.15	1832.93	1821.63	1909.64	1902.55	1999.33	1898.1	1771.69	2000.19	1737.47	1881.35	2106.27	1732.66	1860.59	1937.9	1930.53	1987.14	1871.38	1745.01	1832.98	1914.29	1890.88	2017.52
43.083000	1908.91	1929.86	1987.97	1940.11	1982.35	1908.6	1964.11	1974.7	1985.1	1808.23	1846.88	1882.91	1854.32	1882.74	1921.19	1955.79	2018.67	1744.02	1745.94	1877.69	1919.67	1900.37	2022.13	2009.87	1990.6	1963.74	1980.12	1836.18	1819.12	1906.93	1896.05	2000.04	1899.59	1768.71	2001.46	1738.3	1881.13	2108.43	1733.98	1859.73	1939.71	1933.91	1992.16	1869.76	1743.39	1834.1	1916.19	1895.45	2021.5
43.577999	1909.01	1929.14	1987.28	1940.84	1978.68	1910.4	1964.34	1972.04	1981.45	1807.8	1842.86	1887.47	1849.8	1878.3	1920.74	1955.75	2018.43	1742.54	1742.92	1878.53	1924.75	1898.92	2019.23	2006.06	1992.73	1961.93	1975.54	1833.32	1819.42	1902.86	1900.24	1996.53	1896.55	1765.28	2001.54	1736.07	1881.42	2109.93	1735.51	1859.33	1940.93	1932.48	1990.38	1870.73	1743.89	1836.66	1914	1892.28	2023.2
44.073002	1905.76	1929.77	1990.79	1944.49	1981.08	1905.75	1961.1	1971.82	1978.8	1810.95	1843.97	1887.14	1851.22	1878.08	1922.75	1955.09	2021.41	1740.19	1743.32	1875.15	1922.9	1901.47	2021.44	2012.75	1991.17	1966.6	1972.27	1833.3	1819.34	1907.84	1897.99	1996.76	1898.09	1767.03	2004.99	1735.87	1882.92	2109.79	1735.27	1862	1939.88	1931.08	1988.78	1869.57	1742.65	1836.08	1915.71	1891.88	2020.93
44.568001	1911.75	1926.03	1987.9	1944.78	1983.85	1911.3	1962.61	1973.55	1985.84	1805.78	1845.19	1886.01	1853.52	1880.92	1923.73	1958.02	2019.68	1744.47	1744.48	1874.67	1923.67	1902.53	2026.84	2008.3	1994.07	1967.8	1977.11	1835.46	1819.78	1909.24	1902.24	1999.27	1900.56	1766.77	2001.02	1739.09	1884.46	2108.49	1732.22	1860.99	1939.25	1928.42	1988.01	1867.73	1742.51	1835.37	1914.97	1896.97	2024.36
45.063999	1909.44	1930.15	1988.39	1939.95	1980.42	1910.38	1964.42	1970.72	1983.37	1805.95	1846.53	1884.49	1852.56	1878.56	1919.86	1957.35	2019.54	1742.55	1743.67	1875.61	1921.57	1900	2024.25	2006.22	1993.91	1966.36	1978.86	1836.59	1819.09	1907.29	1901.94	2002.05	1900.05	1767.07	2003.79	1735.9	1883.59	2110.31	1733.69	1862.15	1943.51	1933.29	1996.76	1869.35	1743.63	1840.82	1913.92	1891.43	2021.4
45.558998	1903.52	1930.19	1987.84	1940.54	1978.35	1909.31	1961.44	1975.37	1982.14	1805.75	1849.61	1886.39	1853.95	1882.54	1922.9	1957.64	2019.75	1743.59	1744.11	1877.57	1922.05	1902.53	2021.12	2011.62	1996.77	1967.91	1979.69	1832.99	1819.87	1904.17	1903.6	2000.68	1900.29	1770.9	2004.76	1737.68	1883.17	2109.94	1731.44	1861.3	1939.68	1932.62	1996.94	1870.03	1742.6	1838.9	1913.45	1893.52	2023.61
46.054001	1905.32	1927.97	1987.02	1942.92	1978.92	1910.53	1961.17	1969.47	1982.05	1806.22	1846.39	1886.82	1851.26	1883.71	1922.31	1953.71	2022.09	1741.89	1740.58	1877.83	1920.13	1903.85	2022.91	2005.12	1993.96	1966.28	1981.24	1836.61	1818.55	1909.2	1903.47	1996.47	1898	1764.56	1999.91	1736.02	1882.19	2108.09	1733.79	1862.29	1940.18	1930.16	1989.96	1870.44	1744.11	1833.03	1916.1	1889.02	2021.54
46.549000	1910.98	1930.83	1990.59	1943.68	1983.45	1909.97	1959.45	1971.34	1982.39	1806.15	1846.73	1887.41	1852.58	1879.91	1922.66	1952.22	2017.24	1744.66	1742.78	1874.05	1920.66	1900.89	2022.1	2004.27	1993.29	1966.99	1974.25	1835.5	1821.25	1905.52	1898.9	1998.24	1901.26	1767.77	2002.13	1736.45	1884.14	2113.65	1735.72	1861.66	1938.88	1934.58	1991.38	1869.48	1745.79	1836.11	1917.75	1890.18	2021.77
47.043999	1907.09	1930.89	1988.91	1941.73	1980.4	1908.95	1962.84	1971.03	1980.14	1805.74	1841.18	1882.79	1852.27	1878.93	1923.58	1958.07	2017.65	1742.03	1742.65	1873.69	1923.72	1900.53	2021.42	2007.65	1992.59	1968.73	1972.81	1837.01	1819.81	1908.25	1897.46	1998.19	1900.76	1767.93	2003.89	1736.42	1879.89	2109.09	1733.47	1864.7	1938.07	1932.62	1990.84	1867.3	1744.68	1838.79	1921.19	1895.62	2020.88
47.540001	1908.3	1927.74	1989.38	1942.09	1983.06	1912.36	1962.69	1971.86	1980.71	1810.34	1844.58	1886.89	1851.56	1878.15	1922.14	1956.4	2020.33	1742.21	1742.82	1879.76	1921.63	1902.43	2020.98	2009.68	1994.05	1967.3	1975.21	1831.99	1823.27	1907.34	1896.4	2001.06	1900.41	1768.84	1999.74	1735.98	1881.05	2108.49	1735.26	1859.09	1938.5	1930.03	1993.73	1867.1	1743.28	1836.14	1913.84	1896.33	2024.21
48.035000	1907.06	1933.19	1989.84	1946.72	1983.69	1911.88	1962.28	1971.6	1982.91	1809.01	1842.8	1889.02	1856.1	1880.57	1926.18	1951.4	2016.61	1741.58	1744.82	1880.7	1919.66	1903.2	2023.62	2010.16	1990.88	1965.77	1977.09	1834.89	1819	1907.08	1900.37	1997.24	1899.67	1769.74	2002.87	1737.13	1879.74	2111.12	1732.9	1860.6	1940.98	1932.26	1989.03	1871.56	1742.8	1836.53	1920.16	1895.2	2018.56
48.529999	1908.35	1929.72	1990.62	1939.94	1978.71	1910.57	1963.31	1975.02	1984.12	1805.28	1844.84	1885.15	1853.97	1879.21	1918.91	1956.47	2019.41	1742.76	1743.18	1875.6	1921.34	1903.79	2022.43	2008.18	1994.88	1969.5	1982.02	1830.62	1820.38	1907.95	1897.96	1997.54	1898.58	1769.6	1998.67	1738.09	1881	2104.8	1731.88	1863.84	1940.65	1936.22	1993.29	1873.29	1741.95	1835.6	1914.75	1895.39	2027.29
49.025002	1909.39	1930.26	1988.41	1940.25	1981.92	1911.85	1962.75	1973.75	1983.8	1804.82	1845.25	1887.29	1858.07	1878.07	1923.88	1958.3	2016.55	1741.63	1744.91	1875.79	1921.24	1902.94	2022.46	2007.71	1992.89	1969.78	1975.18	1837.23	1817.93	1908.17	1900.64	2002.99	1898.09	1767.94	2005.49	1737.07	1882.84	2119.02	1734.43	1856.47	1939.24	1931.03	1991.44	1868.7	1742.61	1833.38	1918.1	1892.66	2022.73
49.520000	1908.06	1929.49	1989.02	1942.18	1983.39	1910.4	1964.53	1975.98	1984.43	1805.68	1849.44	1886.72	1851.44	1878.2	1924.06	1953.44	2025.08	1741.51	1747.28	1875.94	1918.95	1900.31	2021.44	2009.2	1995.62	1966.8	1979.46	1836.01	1819.04	1907.16	1904.55	2004.9	1901.55	1768.52	2002.16	1737	1880.88	2119.87	1732.57	1862.27	1938.81	1932.05	1991.86	1869.8	1741.99	1839.79	1916.04	1895.38	2022.85
50.015999	1905.26	1927.52	1989.49	1942.71	1983.18	1911.06	1962.73	1974.85	1980.96	1806.2	1847.39	1885.93	1856.08	1880.83	1924.27	1956.73	2019.73	1741.87	1743.46	1877.48	1918.76	1901.56	2022.04	2008.96	1995.65	1972.57	1979.78	1832.39	1822.62	1907.32	1901.8	1994.65	1899.02	1770.4	2004.26	1737.92	1882.12	2118.53	1733.54	1866.66	1942.04	1935.06	1995.1	1873.18	1741.2	1837.76	1915.22	1893.84	2027.18
50.511002	1906.7	1929.93	1990.24	1942.5	1983.13	1909.96	1967.01	1975.5	1980.5	1803.25	1845.73	1887.61	1854.62	1882.29	1921.15	1956.41	2023.74	1743.01	1744.22	1875.6	1920.44	1901.52	2023.83	2012.26	1998.74	1967.48	1981.56	1835.83	1824.01	1908.27	1904.82	2001.25	1904.27	1769.29	2002.48	1737.48	1884.85	2115.88	1733.65	1864.51	1944.14	1934.31	1992.45	1871.97	1744.67	1834.76	1920.48	1895.53	2022.35
51.006001	1909.63	1928.41	1988.31	1946.74	1983.73	1914.18	1967.62	1976	1988.57	1808.35	1847.31	1887.12	1853.14	1880.26	1926.98	1955.61	2021.46	1744.57	1743.53	1879.4	1923.49	1905.05	2026.12	2013.68	1996.22	1966.6	1978.99	1835.68	1821.72	1906	1902.21	2004.16	1906.19	1766.56	2003.67	1737.28	1882.07	2120.65	1731.22	1861.68	1946.13	1932.84	1995.91	1871.49	1744.99	1835.62	1916.42	1897.32	2022.33
51.500999	1911.63	1935.75	1994.62	1943.8	1983.04	1911.47	1964.06	1974.47	1983.14	1807.96	1848.06	1884.72	1855.33	1880.63	1926.26	1952.92	2018.4	1746	1744.43	1876.98	1921.37	1900.93	2019.67	2007.43	1991.22	1967.26	1979.3	1835.49	1816.62	1907.48	1903.6	2001.42	1904.72	1767.95	2007.42	1738.23	1880.64	2116.26	1733.08	1863.35	1941.41	1935.16	1996.72	1873.77	1741.12	1834.36	1918.66	1897.22	2023.82
51.997002	1906.73	1930.45	1988.22	1937.8	1981.62	1909.13	1965.02	1974.64	1977.81	1807.31	1840.81	1883.76	1851.03	1877.83	1927.25	1950.79	2017.68	1744.5	1741.34	1875.88	1922.52	1901.76	2023.6	2012.05	1999.06	1966.86	1982.08	1833.59	1824.34	1912.32	1900.35	2001.83	1902.82	1768.51	2008.2	1735.66	1884.68	2120.5	1731.12	1863.87	1943.9	1937.39	1991.83	1874.93	1741.31	1834.66	1915.44	1896.55	2025
52.492001	1907.9	1930.15	1993.17	1942.7	1984.97	1914.68	1971.1	1980.4	1984.82	1807.76	1850.18	1887.47	1854	1882.8	1927.25	1960.32	2017.99	1745.68	1746.2	1877.61	1922.6	1903.68	2024.41	2009.42	1992.49	1971.79	1978.85	1834.89	1819.66	1908.82	1902.72	2005.97	1903.15	1769.78	2006.86	1736.22	1882.66	2114.1	1731.56	1861.92	1941.97	1933.82	1993.43	1871.66	1742.53	1836.83	1915.45	1893.44	2020.74
52.987000	1907.04	1931.58	1990.36	1948.3	1982.87	1911.49	1968	1975.38	1988.56	1805.09	1846.41	1886.43	1853.15	1883.05	1924.19	1957.44	2023.16	1745.56	1745.46	1876.83	1924.85	1901.95	2024.68	2011	1992.91	1970.25	1975.44	1834.98	1818.42	1906.97	1902.76	2005.95	1903.89	1770.7	2003.45	1735.73	1880.51	2115.37	1731.09	1860.48	1940.52	1933.3	1994.09	1870.93	1744.38	1833.36	1913.35	1898.23	2025.47
53.481998	1905.72	1925.82	1989.5	1944	1983.63	1909.91	1967.36	1975.23	1980.61	1807.86	1843.46	1888.43	1852.24	1882.41	1924.9	1957.59	2022.08	1744.52	1743.55	1879.17	1923.07	1899.39	2031.4	2014.72	1995.07	1968.79	1982.77	1835.57	1821.44	1907.23	1905.46	2006.2	1903.4	1768.99	2008.85	1738.08	1883.02	2119.22	1730.54	1863.62	1941.87	1930.22	1993.64	1870.94	1742	1838.75	1918.1	1897.15	2021.92
53.977001	1905.9	1932.17	1991.35	1946.17	1985.33	1915.25	1971.47	1979.4	1982.02	1807.34	1849.82	1884.89	1858.44	1883.27	1925.99	1959.52	2016.44	1744.73	1744.99	1878.89	1921.65	1902.62	2028.14	2017.53	2003.12	1971.02	1984.34	1835.52	1816.75	1906.14	1901.34	2005.83	1905.1	1770.22	2009.79	1738.73	1880.84	2118.67	1735.01	1866.02	1942.55	1935.09	1998.91	1874.93	1744.12	1837.11	1915.2	1899.11	2025.92
54.473000	1906.93	1930.24	1991.84	1947.99	1984.38	1912.82	1967.03	1977.35	1983.05	1808.07	1850.45	1888.68	1855.35	1884.4	1927.77	1956.52	2022.26	1744.18	1746.25	1876.7	1918.03	1901.03	2022.99	2011.78	1996.37	1969.89	1985.35	1835.91	1821.75	1908.46	1905.43	1999.74	1902.69	1768.48	2002.19	1736.48	1880.9	2116.65	1735.23	1862.25	1939.39	1936.19	1994.36	1871.83	1745.71	1834.87	1918.19	1891.73	2024.32
54.967999	1907.44	1931.52	1994.57	1941.46	1982.44	1913.07	1962.07	1978.41	1981.27	1804.13	1848.55	1887.63	1857.53	1880.71	1924.05	1954.35	2023.25	1742.8	1742.86	1876.05	1921.96	1900.98	2023.74	2008.13	1999.17	1969.57	1982.54	1834.03	1820.98	1905.66	1902.4	2003.19	1901.29	1768.22	2006.59	1737.79	1882.42	2114.17	1731.96	1861.73	1941.75	1932.03	1995.51	1871.84	1745.3	1840	1918.16	1898.28	2028.05
55.463001	1908.44	1933.35	1991.95	1944.97	1982.21	1909.67	1970.63	1976.56	1984.89	1810.47	1844.09	1887.84	1858.13	1882.78	1926.97	1956.35	2020.76	1743.95	1742	1879.65	1920.47	1902.38	2021.8	2009.53	1996.1	1972.69	1977.34	1834.85	1822.6	1910.11	1906.31	2002.66	1904.58	1773.19	2004.12	1737.25	1884.79	2125.97	1732.98	1863.16	1940.8	1938.29	1995.66	1872.08	1745.26	1836.39	1913.34	1896.91	2023.83
55.958000	1907.44	1932.56	1995.71	1943.9	1985.34	1911.69	1965.54	1977.3	1984.77	1807.07	1848.84	1887.88	1858.01	1883.05	1924.77	1957.96	2024.91	1744.86	1742.12	1875.55	1923.01	1900.39	2023.41	2016.15	1996	1973.4	1984.13	1838.78	1823.21	1907.45	1904.18	2002.61	1904.64	1768.4	2005.88	1735.81	1883.12	2117.89	1730.64	1867.19	1942.69	1938.04	1993.17	1872.95	1743.6	1835.83	1913.94	1898.01	2023.17
56.452999	1909.26	1929.66	1989.42	1944.93	1986.22	1916.74	1965.66	1975.14	1980.18	1805.8	1850.03	1886.07	1856.57	1883.88	1925.82	1953.62	2018.83	1741.64	1743.16	1876.25	1923.61	1903.26	2021.66	2008.09	1999.05	1969.37	1981.35	1832.97	1823.05	1909.02	1902.67	2002.04	1901.15	1767.67	2005.4	1738.22	1884.25	2113.26	1731.11	1861.16	1946.67	1933.87	1998.78	1871.54	1748.82	1837.39	1914.29	1895.07	2028.01
56.949001	1909.86	1928.68	1990.12	1942.3	1984.4	1912.08	1964.98	1980.12	1984.31	1807.41	1847.44	1886.75	1858.38	1881.58	1924.18	1955.01	2021.2	1744.91	1745.14	1877.85	1920.58	1905.25	2026.58	2010.78	1995.35	1970.5	1983.89	1836.56	1822.77	1906.34	1904.74	2003	1902.85	1770.61	2004.58	1740.62	1883.52	2123.47	1735.35	1864.65	1944.89	1938.9	1996.4	1873.57	1745.59	1838.24	1916.73	1898.65	2028.3
57.444000	1911.39	1931.57	1994.32	1944.35	1983.82	1916.49	1966.01	1976.98	1984.73	1805.97	1847.52	1885.18	1853.26	1879.57	1924.08	1960	2021.17	1744.81	1743.31	1879.86	1926.08	1905.83	2027.26	2015.7	1996.2	1971.95	1983.38	1836.15	1820.01	1907.44	1902.53	2003.31	1907.44	1767.99	2007.5	1737.38	1882.77	2117.56	1731.63	1863.69	1947.23	1931.76	1989.69	1876.18	1744.37	1836.69	1914.05	1899.64	2025.55
57.938999	1904.62	1933.44	1991.91	1943.54	1984.18	1912.34	1963.34	1977.78	1985.82	1807.38	1847.35	1887.56	1856.79	1880.74	1923	1957.95	2020.37	1744.68	1742.97	1878.74	1922.2	1903.99	2023.99	2015.91	1992.9	1969.53	1985.05	1835.51	1820.53	1906.39	1898.92	2005.44	1903.01	1770.33	2004.5	1738.7	1881.27	2116.55	1731.82	1866.25	1948.48	1933.71	1997.2	1872.27	1739.63	1836.98	1914.97	1894.61	2030.28
58.433998	1908.47	1930.78	1989.97	1943.23	1982.88	1911.15	1966.24	1980.33	1981.16	1808.69	1849.2	1887.25	1853.18	1883.86	1925.24	1959.66	2017.79	1744.75	1745.04	1879.42	1922.12	1906.07	2024.51	2012.38	1998.5	1971.61	1984.01	1836.24	1825	1910.48	1905.91	2007.63	1904.67	1769.43	2004.08	1738.21	1879.76	2118.48	1732.27	1864.19	1942.26	1932.69	1992.98	1874.2	1742.17	1838.99	1913.29	1897.87	2026.53
58.929001	1908.69	1933.55	1992.1	1947.59	1981.02	1913.86	1966.4	1979.82	1986.97	1804.14	1848.47	1888.78	1856.04	1881.81	1922.72	1958.41	2020.28	1744.05	1742.7	1876.98	1918.91	1906.1	2030.32	2013.73	1996.59	1969.3	1982.18	1835.61	1826.34	1907.73	1901.08	2004.71	1905.73	1767.72	2005.77	1736.11	1880.41	2115.83	1730.43	1860.3	1944.46	1930.99	1997.73	1872.82	1741.11	1834.43	1917.54	1892.61	2028.72
59.424999	1908.19	1927.68	1987.58	1939.71	1981.16	1910.94	1963.17	1975.79	1985.49	1804.04	1845.68	1884.28	1853.23	1878	1920.71	1955.45	2013.76	1740.27	1744.05	1880.64	1922.41	1899.78	2026.83	2007.34	1996.02	1969.1	1980.1	1832.26	1818.69	1903.8	1901.06	2000.57	1900.41	1767.7	2002.16	1735.54	1882.21	2111.05	1731.59	1861.57	1937.95	1931.5	1990.96	1872.95	1744.6	1837.16	1916.35	1899.49	2024.29
59.919998	1904.03	1927.6	1986.68	1943.95	1979.52	1908.84	1959.47	1974.48	1981.8	1803.39	1850.41	1887.42	1855.04	1878.28	1922.81	1949.02	2009.29	1742.46	1746.75	1875.31	1922.52	1903.31	2024.46	2007.59	1992.49	1966.36	1980.78	1833.09	1822.66	1908.29	1903.92	2002.88	1900.39	1767.86	1998.4	1736.24	1878.97	2112.57	1732.1	1864.28	1938.22	1935.84	1993.76	1871.24	1741.84	1836.74	1917.06	1894.61	2020.77
60.415001	1907.9	1927.08	1992.09	1939.38	1984.2	1910.09	1964.77	1973.01	1980.81	1803.97	1846.31	1884.89	1856.61	1882.19	1919.03	1955.56	2014.58	1740.8	1739.22	1876.52	1921.83	1898.84	2023.05	2006.45	1996.68	1967.6	1974.16	1832.18	1819.13	1903.63	1899.37	1999.08	1900.4	1767.88	1998.7	1735.4	1876.44	2116.37	1729.8	1862.14	1939.24	1929.88	1990.17	1869.87	1743.84	1837.16	1915.62	1897.83	2025.56
60.910000	1909.62	1925.71	1991.7	1942.66	1982.42	1909.22	1968.86	1975.76	1984.86	1808.89	1847.89	1888.78	1850.87	1883.48	1925.69	1954.22	2018.95	1744.14	1744.67	1877.13	1923.9	1900.5	2025.58	2007.26	1997.26	1971.26	1979.61	1836.45	1821.28	1904.19	1900.82	2002.29	1903.31	1768.62	2000.2	1735.62	1882.59	2117.88	1731.66	1861.73	1942.53	1936.38	1990.52	1870.19	1743	1834.21	1911.29	1900.29	2024.59
61.404999	1903.7	1930.91	1989.07	1941.29	1982.49	1910.46	1964.45	1976.17	1984.69	1802.09	1845.32	1889.51	1853.31	1885.52	1925.84	1953.2	2014.77	1742.36	1740.57	1877.01	1917.6	1898.35	2022.2	2009.94	1993.82	1971.05	1978.95	1833.79	1817.73	1906.79	1904.52	1999.7	1901.46	1771.67	1999.42	1735.4	1881	2118.51	1732.3	1862.84	1941.27	1936.16	1995.68	1869.84	1743.55	1831.71	1914.79	1900.7	2026.47
61.901001	1907.48	1929.64	1990.64	1941.55	1981.78	1913.69	1963.21	1976.43	1981.74	1805.68	1846.9	1887.4	1851.08	1879.8	1920.74	1953.44	2020.95	1740.65	1740.48	1875.5	1919.77	1904.48	2024.42	2010.98	1996.71	1967.66	1978.89	1833.04	1822.06	1906.18	1902.22	2003.44	1900.78	1767.62	2001.84	1736.64	1881.05	2120.71	1730.8	1861.83	1940.8	1934.34	1994.03	1868.99	1741.86	1837.91	1912.37	1900.63	2018.42
62.396000	1907.93	1931.54	1988.64	1938.54	1980.23	1910.16	1962.84	1973.55	1983.43	1805.18	1847.23	1884.42	1855.59	1882.71	1924.47	1953.97	2016.87	1740.49	1738.76	1876.06	1921.34	1905.41	2024.49	2009.38	1996.17	1970.79	1980.86	1834.17	1820.54	1908.32	1902.03	2000.87	1903.09	1768.57	2002.57	1735.98	1879.56	2118.95	1730.41	1867.69	1941.63	1932.69	1993.01	1870.37	1743.47	1837.95	1911.54	1900.42	2023.28
62.890999	1901.27	1927.43	1988.55	1942.43	1982.15	1906.78	1962.87	1972.93	1986.06	1810.51	1847.98	1887.7	1856.64	1881.99	1922.41	1951.41	2015.45	1742.48	1742.85	1879.9	1919.02	1898.93	2021.28	2009.74	1992.98	1964.95	1976.79	1835.74	1821.73	1905.46	1901.22	1997.33	1902.84	1768.39	1998.81	1735.83	1881.74	2122.01	1733.49	1863.18	1939.66	1935.11	1992.47	1871.04	1740.48	1835.07	1913.77	1898.63	2022.46
63.386002	1909.92	1928.22	1992.31	1942.05	1981.95	1908.09	1965.53	1973.37	1986.29	1804	1848.09	1885.54	1857.62	1882.12	1923.81	1955.63	2013.57	1741.19	1742.65	1876.19	1922.06	1905.68	2028.11	2012.58	1996.82	1966.14	1981.06	1834.96	1821.22	1910.97	1900.52	2002.8	1902.16	1769.53	2006.61	1738.17	1881.48	2120.82	1731.8	1863.33	1941.74	1931.15	1997.2	1871.18	1741.76	1836.39	1914.75	1901.34	2022.98
63.881001	1909.54	1931.73	1991.08	1946.16	1982.84	1912.04	1964.87	1974.45	1986	1806.95	1848.99	1882.74	1856.4	1881.7	1919.27	1956.91	2017.97	1742.51	1742.88	1875.99	1919.14	1900.25	2027.62	2012.82	1995.2	1972.64	1983.26	1833.23	1822.11	1907.2	1899.32	2001.59	1902.48	1769.68	2002.24	1732.81	1878.67	2111.21	1729.56	1863.21	1938.71	1929.47	1992.58	1870.06	1743.02	1835.21	1913.92	1896.48	2025.1
64.376999	1909.07	1930.41	1992.12	1940.61	1980.06	1909.6	1963.39	1975.38	1982.39	1806.85	1848.03	1884.49	1858.06	1882.6	1921.11	1957.92	2017.86	1741.83	1740.3	1873.22	1923.04	1901.17	2024.65	2006.86	1993.53	1970.8	1977.94	1836.63	1824.53	1908.12	1901.73	2003.86	1905.06	1769.52	1997.45	1736.62	1880.12	2120.23	1731.69	1866.2	1942.43	1930.51	1995.55	1872	1746.14	1838.56	1914.83	1895.98	2024.37
64.872002	1906.04	1930.18	1995.86	1943.26	1983.66	1912.71	1966.3	1977.87	1984.66	1806.44	1847.39	1885.94	1857.02	1883.98	1924.51	1952.8	2019.42	1746.23	1742.01	1876.64	1925.9	1900.5	2030.03	2015.05	1995.41	1971.02	1983.75	1837.41	1824.28	1904.97	1907.24	2000.56	1905.14	1770.09	2000.65	1737.95	1880.94	2117.4	1732.31	1860.69	1940.45	1929.48	1990.47	1870.79	1741.44	1835	1911.71	1897.51	2022.93
65.366997	1909.18	1928.16	1989.94	1941.81	1986.06	1909.18	1967.75	1975.09	1983.74	1807.47	1849.11	1887.39	1854.72	1882.22	1925.35	1949.8	2015.77	1741.8	1741.1	1876.41	1920.36	1900.6	2024.77	2008.83	1994.45	1967.07	1982.41	1832.34	1822.25	1906.51	1902.3	2001.9	1901.38	1767.88	2000	1736.05	1875.75	2120.06	1730.27	1866.65	1938.91	1931.45	1992.51	1869.86	1744.91	1837.7	1913.04	1894.11	2024.3
65.862000	1910.29	1930.64	1990.76	1944.55	1987.48	1908.29	1966.83	1978.46	1987.49	1808.85	1849.98	1885.58	1854.44	1883.43	1924.87	1957.7	2023.68	1741.25	1743.56	1878	1925.81	1901.59	2025.85	2011.72	1997.33	1971.48	1982.63	1838.13	1824.46	1909.78	1903.34	2002.94	1904.04	1769.79	2001.64	1735.17	1879.79	2122.65	1733.17	1862.01	1941.67	1935.37	1990.64	1872.21	1742.55	1837.95	1914.93	1897.96	2025.55
66.357002	1904.56	1930.84	1992.22	1940.48	1983.77	1911.28	1968.84	1976.25	1986	1805.16	1850.55	1886.23	1857.28	1882.65	1925.52	1959.25	2021.92	1744.07	1741.82	1876.99	1919.89	1904.41	2025.37	2004.06	1991.32	1971.57	1981.66	1835.84	1823.57	1908.47	1902.44	2002.38	1906.32	1769.79	2003.35	1735.58	1881.72	2118.56	1731.87	1863.92	1938.79	1927.51	1991.68	1872.49	1744.33	1839.61	1911	1895.05	2021.96
66.852997	1911.82	1929.65	1990.51	1942.9	1986.53	1910.39	1965.92	1971.36	1987.96	1807.29	1848.81	1884.41	1856.57	1880.27	1924.11	1954.31	2017.65	1741.54	1743.55	1878.54	1923.55	1900.68	2021.21	2013.64	1995.83	1970.26	1978.64	1835.2	1824.48	1907.3	1903.74	2004.6	1909.06	1765.82	2003.21	1738.42	1882.56	2120.46	1730.61	1865.39	1939.91	1932.09	1991.44	1875.89	1746.47	1837.36	1915.74	1895.84	2025
67.348000	1905.49	1929.26	1989.51	1943.14	1983.54	1907.72	1968	1978.11	1982	1803.26	1846.43	1887.47	1855.78	1881.82	1928.91	1957.95	2021.37	1746	1743.88	1878.45	1920.91	1900.93	2025.07	2010.25	1994.66	1972.29	1982.59	1833.48	1825.08	1907.31	1900.43	2001.39	1909	1768.12	2004.54	1735.33	1879.14	2121.38	1730.59	1862.12	1941.63	1927.84	1990.27	1869.55	1741.23	1837.24	1913.54	1898.63	2023.46
67.843002	1910.09	1931.71	1988.73	1944.59	1983.71	1908.15	1966.23	1977.62	1982.52	1805.67	1848.32	1882.67	1850.23	1880.56	1923.86	1953.63	2013.95	1742.79	1742.53	1876.14	1924.93	1900.9	2021.9	2009.3	1994.83	1966.99	1980.62	1834.35	1822.77	1907.29	1901.18	2004.31	1900.89	1768.9	2004.72	1739.14	1883.08	2120.66	1732.01	1865.03	1943.03	1932.59	1994.17	1873.89	1747.43	1835.97	1914.25	1899.46	2023.54
68.337997	1906.6	1931.26	1989.15	1943.76	1988.11	1907.07	1967.47	1976.89	1985.72	1807.26	1850.73	1885.05	1854.46	1883.81	1923.72	1959.47	2015.57	1742.39	1742.32	1879.12	1919.27	1901.76	2026.37	2009.54	2000.59	1967.4	1981.16	1836.19	1821.72	1909.48	1902.41	2002.39	1900.98	1767.24	2007.46	1736.7	1881.02	2124.33	1731.97	1864.93	1944.92	1931.58	1993.44	1872.24	1744.8	1834.15	1912.49	1899.35	2020.45
68.834000	1912.69	1931.76	1991.93	1941.12	1986.63	1909.08	1965.84	1975.02	1984.08	1809.65	1850.48	1887.9	1854.89	1884.71	1924.49	1959.42	2016.43	1741.36	1742.09	1880.42	1924.99	1904.53	2026.78	2011.32	1993.8	1970.01	1978.02	1832.55	1823.71	1907.23	1900.13	2001.98	1904.94	1770.52	2001.25	1735.69	1882.21	2118.81	1731.33	1863.43	1946.34	1932.36	1992.71	1872.47	1744.39	1840.57	1913.58	1901.59	2022.93
69.329002	1910.46	1931.05	1994.58	1943.22	1986.08	1913.33	1965.76	1975.26	1981.95	1805.35	1850.02	1886.63	1855.08	1885.14	1922.02	1959.38	2017.05	1744.7	1738	1880.63	1925.13	1908.1	2027.29	2010.15	1995.93	1966.85	1978.11	1834.63	1822.76	1909.35	1905.11	2002.66	1903.28	1769.38	2003.73	1737.67	1877.78	2121.43	1732.71	1863.04	1940.85	1931.42	1989.83	1873.59	1744.2	1839.6	1915.87	1900.09	2028.66
69.823997	1904.13	1929.56	1985.71	1943.38	1983.36	1912.07	1967.63	1976.39	1985.05	1806.9	1846.41	1885.31	1856.46	1882.75	1925.79	1957.38	2019.41	1742.67	1743.89	1879.09	1922.67	1901.86	2026.09	2011.6	1998.59	1967.57	1983.35	1833.05	1821.67	1905.74	1902.04	2001.74	1903.79	1766.23	2000.49	1739.03	1879.88	2122.6	1730.9	1860.98	1938.72	1931.48	1991.47	1873.16	1745.93	1838.3	1912.68	1900.7	2022.32
70.319000	1903.95	1932.59	1995.37	1943.03	1985.19	1911.93	1967.05	1977.65	1985.37	1807.05	1851.1	1890.56	1854	1881.55	1924.75	1957.18	2016.42	1742.22	1742.56	1877.98	1924.14	1900.33	2026.07	2008.25	1995.96	1970.85	1982.51	1832.66	1823.62	1903.19	1901.32	1999.36	1899.54	1770.1	2004.35	1741.19	1879.72	2121.75	1732.04	1862.45	1940.85	1932.16	1992.62	1872.43	1745.39	1835.9	1910.89	1898.43	2021.07
70.814003	1903.95	1932.04	1984.15	1942.2	1984	1909.37	1970.5	1980.75	1985.66	1802.99	1848.76	1886.14	1851.77	1881.67	1925.03	1953.56	2016.76	1743.04	1741.64	1874.72	1920.15	1903.2	2023.79	2004.67	1993.19	1967.7	1977.71	1833.81	1824.58	1908.41	1899.95	2001.59	1898.31	1767.72	2003.64	1735.9	1881.9	2122.27	1730	1866.05	1941.24	1930.89	1991.02	1868.49	1743.31	1837.61	1911.17	1897.75	2022.87
71.309998	1908.83	1931.92	1987.77	1939.26	1987.12	1910.01	1960.66	1974.98	1983.47	1807.27	1847.8	1885.13	1855.33	1880.55	1922.56	1959.03	2013.89	1743.26	1739.83	1877.45	1925.76	1901.84	2027.44	2011.45	1997.12	1966.42	1983.27	1833.71	1825.04	1907.42	1900.73	1999.43	1901.93	1769.27	2002.15	1732.84	1879.97	2117.3	1730.51	1862.05	1943.1	1930.6	1995.18	1872.09	1745.47	1835.1	1906.6	1899.57	2024.49
71.805000	1906.97	1932.65	1992.18	1940.58	1982.42	1909.02	1970.1	1974.52	1984.05	1806.31	1847.56	1885.24	1851.93	1878.77	1920.06	1954.87	2015.61	1742.66	1741.07	1874.99	1921.06	1898.8	2021.92	2010.34	1995.03	1966.93	1979.92	1836.25	1820.92	1905.32	1900.6	2004.18	1903.48	1769.97	2001.87	1738.19	1882.07	2123.91	1732	1862.08	1945.06	1934.04	1997.16	1872.3	1747.27	1837.11	1914.74	1900.65	2022.8
72.300003	1906.69	1933.39	1989.93	1941.75	1984.17	1908.6	1967.66	1975.22	1981.66	1804.15	1848.37	1887.58	1851.55	1879.57	1921.79	1954.54	2016.41	1742.65	1742.43	1874.74	1921.44	1903.77	2031.58	2011.65	1997.79	1972.45	1982.32	1830.39	1818.66	1907.4	1904.5	2009.5	1904.99	1765.46	2003.28	1735.1	1881.41	2125.7	1733.93	1867.52	1943.3	1933.16	1996.25	1871.96	1746.96	1838.44	1915.27	1903.01	2022.01
72.794998	1910.08	1927	1988.93	1942.97	1983.06	1911.66	1967.55	1971.95	1985.83	1803.79	1845.02	1883.88	1853.75	1877.65	1923.41	1955.49	2014.53	1742.92	1742.1	1876.69	1922.43	1904.36	2026.94	2009.17	1998.9	1969.65	1983.9	1835.68	1819.98	1904.85	1901.18	2002.38	1900.26	1768.47	2002.97	1736.1	1880.91	2119.91	1731.49	1866.83	1944.14	1932.13	1994.4	1876.19	1742.82	1835.86	1911.49	1901.08	2021.98
73.290001	1909.6	1933.79	1990.76	1944.91	1981.03	1913.44	1972.54	1978.01	1981.24	1809.01	1851.15	1888.36	1858.42	1883.11	1925	1959.53	2016.02	1743.87	1744.86	1878.12	1921.7	1900.54	2031.92	2013.93	1994.59	1970.16	1983.22	1832.13	1820.99	1909.12	1906.57	2002.07	1904.32	1770.23	2005.21	1737.38	1881.47	2116.14	1733.68	1866.25	1940.11	1936.5	1995.75	1870.86	1742.13	1837.97	1915.29	1901.51	2026.4
73.786003	1911.16	1933.9	1993.93	1942.38	1984.91	1908.12	1961.98	1973.8	1982.61	1810.34	1849.76	1884.37	1855.79	1881.61	1923.92	1955.82	2011.47	1744.41	1745.33	1875.64	1920.74	1904.41	2028.14	2015.37	1996.49	1970.93	1981.38	1834.27	1824.68	1907.87	1904.87	2004.02	1904.64	1768.97	2006.3	1736.98	1877.97	2121.13	1730.88	1864.87	1940.27	1934.64	1998.91	1869.87	1746.25	1839.13	1914.79	1900.88	2023
74.280998	1906.44	1930.27	1989.86	1944.22	1981.73	1915.07	1968.46	1981.39	1984.17	1806.29	1846.28	1886.38	1853.89	1882.28	1924.82	1959.54	2018.47	1745.13	1740.95	1875.81	1923.46	1901.45	2032.04	2014.97	1996.05	1972.26	1976.52	1835.09	1824.19	1908.34	1904.39	2004.94	1902.9	1771.66	2003.25	1737.16	1883.38	2121.96	1733.99	1864.07	1945.47	1932.48	1991.31	1872.58	1742.08	1837.2	1912.11	1903.88	2024.42
74.776001	1908.86	1932.92	1992.07	1945.32	1983.26	1911.81	1969.13	1972.79	1986.21	1802.31	1848.57	1888.49	1861.55	1882.79	1928.85	1959.58	2013.34	1744.6	1741.48	1874.93	1922.26	1901.38	2029.11	2015.84	1999.85	1974.14	1983.93	1830.99	1820.15	1910.89	1902.24	2004.5	1903.26	1770.33	2000.33	1736.36	1885.17	2123.03	1732.46	1866.81	1942.71	1933.43	1994.26	1875.07	1747.33	1837.03	1920.37	1902.76	2029.57
75.271004	1905.36	1930.91	1986.95	1940.83	1988.39	1909.41	1968.98	1976.39	1981.51	1807.5	1846.51	1886.5	1858.21	1879.6	1921.22	1955.31	2016.91	1743.99	1745.15	1878.39	1921.5	1901.34	2032.88	2015.97	2002.55	1968.48	1985.86	1834.44	1822.6	1908.75	1905.26	2007.05	1907.18	1768.94	2005.84	1736.88	1882.03	2125.67	1729.42	1866.79	1945.62	1934.06	1994.75	1877.72	1744.01	1839.98	1911.79	1902.61	2028.34
75.765999	1908.74	1930.63	1988.13	1940.5	1984.54	1908.85	1962.9	1979.52	1981.26	1807.5	1850.35	1880.21	1856.49	1881.17	1923.32	1956.74	2020	1743.6	1741.27	1875.39	1920.8	1906.1	2032.23	2009.45	2001.84	1967.13	1983.32	1831.79	1823.26	1907.2	1900.76	2003.69	1902.84	1768.78	2000.65	1734.03	1882.16	2123.98	1732.66	1864.68	1943.71	1934.25	1994.07	1871.21	1747.26	1837.79	1912.3	1904.07	2025.33
76.262001	1908.74	1934.56	1989.91	1943.23	1984.09	1911.66	1965.89	1975.7	1978.63	1807.12	1843.53	1883.82	1852.42	1882.2	1923.12	1955.18	2010.87	1740.27	1743.15	1872.95	1923.98	1898.27	2023.44	2012.6	2000.58	1974	1980.94	1832.62	1824.07	1907.85	1903.07	2001.61	1901.76	1767.95	2007.49	1735.8	1879.7	2121.4	1730.1	1863.07	1942.29	1930.53	1995.33	1870.61	1742.4	1836.07	1914.14	1900.45	2022.52
76.757004	1908.83	1929.52	1985.52	1942.88	1980.6	1904.86	1969.76	1978.41	1986.95	1802.95	1846.11	1888.38	1854.51	1880.73	1927.34	1953.78	2015.89	1742.95	1743.46	1874.07	1922.97	1901.97	2027	2012.12	1991.82	1966.85	1984	1833.31	1820.33	1903.64	1902	2007.74	1902.35	1764.6	2005.98	1734.88	1879.19	2117.25	1732.36	1863.73	1938.16	1932.45	1988.15	1871.4	1745.4	1837.26	1908.41	1903.03	2022.45
77.251999	1907.2	1930.19	1988.78	1940.61	1986.65	1913.88	1965.29	1978.4	1986.57	1806.65	1845.61	1888.22	1852.18	1881.71	1925.8	1955.81	2015.13	1740.73	1738.26	1876.18	1922.09	1902.25	2026.15	2007.13	1993.85	1968.46	1983.11	1832.12	1822.2	1908.16	1901.8	2004.64	1908.11	1771.18	2004.09	1735.39	1876.69	2124.27	1733.32	1865.56	1943.72	1932.56	1995.47	1875.87	1744.25	1836.48	1913.46	1905.33	2021.6
77.747002	1907.64	1931.28	1990.14	1942.3	1983.21	1908.27	1964.36	1971.4	1982.63	1804.82	1844.54	1885.45	1855.7	1880.81	1921.49	1956.09	2009.04	1744.08	1739.37	1876.24	1925.13	1901.63	2028.29	2014.3	2000.9	1966.57	1984.36	1831.98	1822.66	1906.07	1901.79	2005.24	1902.12	1767.59	2005.8	1736.45	1880.1	2126.4	1730.92	1865.72	1941.23	1933.16	1994.47	1871.84	1744.68	1836.96	1911.4	1908.12	2022.26
78.241997	1906.31	1930.51	1991.07	1942.54	1982.53	1910.88	1968.94	1978.91	1981.8	1804.98	1849.24	1885.31	1856.46	1885.07	1924.83	1958.47	2020.83	1745.65	1739.61	1876.62	1921.47	1902.97	2027.83	2011.53	1995.5	1965.08	1979.57	1832.17	1822.92	1900.12	1900.17	2002.65	1905.22	1768.74	2002.72	1737.19	1879.33	2120.79	1728.51	1863.97	1938.2	1929.52	1991.22	1870.91	1746.97	1836.87	1913.06	1901.81	2021.11
78.737999	1905.78	1931.16	1990.19	1941.75	1984.68	1912.95	1962.34	1973.83	1983.49	1804.67	1844.28	1882.13	1852.01	1880.27	1923.11	1956.18	2011.29	1740.97	1741.37	1879.8	1923.33	1905.27	2024.15	2010.57	1995.18	1967.48	1980.58	1833.73	1820.69	1905.79	1903.13	2002.74	1905.41	1767.87	2006.21	1735.74	1880.19	2125.37	1730.02	1864.97	1942.8	1933.54	1992.46	1872.1	1745.96	1834.43	1912.38	1902.39	2026.48
79.233002	1909.52	1925.42	1989.39	1940.21	1980.39	1904.51	1963.32	1975.89	1981.59	1803.38	1844.97	1882.18	1853.38	1880.58	1926.02	1955.83	2014.36	1742.76	1741.7	1876.98	1921.98	1902.89	2029.38	2010.68	1995.06	1966.88	1978.3	1831.07	1821.1	1907.06	1901.53	2003.5	1903.4	1765.28	2003.21	1735.46	1879.77	2118.97	1729.92	1861.34	1936.67	1929.16	1995.27	1874.59	1743.16	1835.19	1911.49	1901.68	2025.33
79.727997	1905.24	1930.17	1986.57	1941.16	1984.24	1909.9	1963.1	1973.73	1983.76	1806.36	1847.36	1879.63	1855.41	1884.64	1921.42	1958.08	2015.96	1740.75	1740.53	1876.9	1918.29	1900.7	2024.07	2005.34	1994.76	1964.22	1977.39	1830.94	1818.3	1902.98	1899.75	2003.18	1904.93	1768.69	1996.83	1734.65	1879.14	2121.83	1729.96	1861.32	1943.1	1932.65	1990.81	1874.49	1742.38	1837.03	1912.63	1901.95	2022.04
80.223000	1905.28	1929.92	1983.55	1935.98	1978.81	1907.98	1964.65	1976.05	1977.79	1804.19	1844.98	1885.07	1854.28	1879.43	1920.44	1957.48	2014.21	1743.21	1741.81	1875.93	1920.1	1903.11	2027.96	2008.66	1995	1973.04	1984.79	1828.34	1821.84	1901.26	1899.94	2005.05	1900.67	1767.32	2001.99	1733.81	1882.2	2126.2	1731.73	1865.44	1940.68	1930.43	1993.48	1873.87	1743.89	1839.49	1913.56	1903.89	2019.6
80.718002	1904.98	1925.07	1986.3	1936.98	1982.39	1908.23	1965.35	1974.39	1985.88	1806.78	1844.97	1886.51	1854.09	1883.56	1926.84	1958.96	2018.71	1744.27	1741.32	1873.29	1919.36	1898.35	2026.42	2009.45	1994.2	1967.49	1980.56	1833.73	1819.98	1904.59	1899.18	2001.39	1900.56	1769.36	2000.96	1732.89	1875.91	2120.27	1731.49	1862.39	1938.49	1926.98	1994.24	1871.36	1743.52	1834.92	1909.44	1900.68	2020.98
81.213997	1902.75	1926.06	1989.82	1939.97	1983.66	1911.71	1967.23	1973.7	1979.13	1804.91	1843.63	1887.49	1853.74	1880.06	1921.53	1953.14	2018.18	1743.02	1740.52	1874.16	1919.9	1894.9	2027.85	2008.12	1994.61	1965.71	1983.11	1831.97	1821.34	1902.05	1903.57	2001.46	1902.87	1768.32	2000.93	1735.52	1879.95	2123.14	1731.81	1864.66	1936.26	1931.56	1991.15	1869.31	1743.03	1836.07	1911.63	1898.44	2020.24
81.709000	1908.05	1928.6	1990.01	1942.71	1982.72	1909.83	1963.82	1976.18	1985.67	1803	1845.48	1885.82	1854.31	1880.26	1923.46	1957.49	2015.5	1741.18	1741	1873.38	1918.04	1901.12	2025.87	2010.21	1994.43	1968.92	1979.97	1831.48	1821.33	1904.43	1899.41	2003.7	1902.79	1770.12	2002.63	1737.46	1882.39	2124.59	1731.94	1863.03	1939.58	1931.76	1995.62	1873.17	1741.54	1836.16	1907.03	1901.17	2025.39
82.204002	1906.12	1928.84	1988.96	1942.16	1984.01	1911.41	1969.21	1976.54	1982.54	1805.44	1848.16	1887.15	1854.13	1882.74	1923.38	1956.07	2013.99	1744.1	1743.45	1875.12	1919.87	1898.25	2026.12	2008.89	1997.99	1968.48	1980.31	1832.07	1825.25	1906.06	1902.67	2008.13	1907.22	1767.98	2006.42	1738	1878.9	2125.44	1731.58	1863.17	1939.41	1927.63	1990.76	1869.09	1745.27	1836.92	1910.83	1903.16	2022.15
82.698997	1910.11	1931.84	1990.38	1941.16	1980.34	1908.2	1967.34	1976.64	1981.77	1804.73	1845.52	1887.97	1854.73	1887.04	1926.78	1959.48	2013.97	1745.58	1741.05	1873.48	1917.93	1901.56	2027.14	2008.9	1990.94	1967.88	1979.12	1831.23	1820.93	1905.6	1899.62	1998.92	1902.82	1767.99	1999.75	1732.43	1881.51	2122.77	1728.22	1863.56	1939.5	1931.97	1993.42	1872.93	1741.56	1834.08	1913.6	1902.19	2021.83
83.195000	1906.66	1930.95	1990.91	1939.18	1978.38	1906.3	1968.13	1976	1985.26	1806.32	1842.6	1887.82	1853.27	1878.35	1920.47	1957.95	2011.42	1742.48	1739.95	1875.16	1918	1900.98	2030.4	2011.01	1996.6	1968.39	1978.42	1833.16	1820.94	1902.3	1902.11	2006.16	1902.74	1768.1	2005.7	1738	1879.69	2123.58	1731.37	1864.68	1939.58	1934.3	1992.6	1871.37	1743.67	1837.01	1907.61	1904.06	2026.6
83.690002	1905.64	1925.84	1986.88	1942.07	1980.4	1906.71	1965.88	1974.17	1984.46	1807.87	1846	1884.77	1855.92	1882.69	1924.28	1954.42	2017.36	1741.09	1738.97	1875.17	1920.21	1901.29	2029.52	2008.73	1992.91	1970.01	1978.61	1834.01	1820.15	1904.43	1901.33	1999.98	1902.82	1768.14	2000.88	1733.62	1877.05	2118.92	1730.53	1863.01	1940.26	1928.05	1990.94	1870.07	1739.62	1835.11	1912.16	1901.45	2018.12
84.184998	1901.73	1927.84	1987.53	1937.15	1980.92	1905.86	1965.06	1971.71	1979.9	1805.05	1844.87	1882.69	1850.23	1880.22	1919.69	1953.87	2009.89	1741.06	1738.11	1870.69	1918.88	1896.63	2022.86	2006.48	1991.84	1965.22	1977.08	1832.23	1817.38	1900.59	1898.82	1997.49	1902.28	1767.69	1999.39	1736.45	1881.1	2117.63	1731.94	1867.85	1937.96	1926.87	1988.97	1867.35	1744.42	1835.46	1908.33	1902.85	2020.44
84.680000	1903.64	1929.43	1988.98	1938.49	1977.15	1912.26	1964.92	1977.73	1986.09	1802.2	1846.75	1886.21	1849.5	1878.37	1921.63	1955.2	2013.17	1741.17	1739.49	1872.19	1919.86	1899.6	2027.56	2006.42	1993.3	1970.3	1985.13	1834.66	1821.32	1906.84	1897.65	1999.82	1903.39	1766.62	2002.69	1735.09	1877.56	2124.35	1727.69	1859.5	1939.48	1927.1	1993.66	1869.08	1744.16	1834.81	1907.04	1897.54	2021.85
85.175003	1906.99	1930.63	1990.35	1937.09	1979.89	1905.85	1965.59	1972.81	1980.9	1803.97	1842.61	1886.23	1852.51	1881.29	1924.4	1954.29	2016.96	1739.26	1740.28	1876.57	1920.65	1899.77	2026.81	2008.24	1990.13	1963.83	1980.84	1831.25	1824.63	1903.76	1901.44	2001.71	1901.35	1767.47	2003.94	1735.17	1877.49	2118.06	1729.22	1860.82	1940.03	1929.47	1991.64	1866.35	1742.81	1834.74	1906.6	1897.26	2023.34
85.670998	1907.94	1929.43	1990.1	1937.69	1981.63	1907.89	1962.37	1975.31	1981.08	1801.8	1844.16	1885.89	1853.17	1884.67	1923.02	1956.55	2013.21	1737.96	1740.15	1872.62	1921.1	1896.27	2024.84	2006.93	1990.9	1965.11	1980.61	1829.51	1821.34	1903.29	1900.51	1997.25	1896.8	1767.83	1999.16	1735.71	1877.2	2122.69	1727.03	1857.24	1935.64	1924.74	1990.09	1869.65	1743.09	1836.58	1909.38	1901.63	2022.44
86.166000	1903.79	1928.31	1985.68	1942.14	1980.85	1909.78	1962.45	1978.08	1984.15	1804.58	1849.29	1886.17	1853.11	1880.77	1920.9	1957.79	2016.26	1743.97	1742.6	1875.6	1918.3	1900.05	2027.06	2003.06	1997.12	1968.19	1980.63	1829.85	1822.96	1901.45	1900.71	2001.12	1902.81	1767.15	2001.56	1734.86	1878.97	2122.03	1732.03	1864.79	1938.5	1925.47	1986.2	1870.67	1742.56	1832.18	1910.21	1898.1	2017.36
86.661003	1907.43	1928.66	1990.92	1943.49	1980.22	1907.03	1962.87	1974.21	1983.17	1803.75	1841.38	1880.73	1850.15	1879.27	1921.5	1954.24	2010.2	1741.34	1739.34	1872.04	1916.68	1894.41	2024.9	2008.63	1992.93	1965.64	1976.35	1832.32	1821.67	1904.42	1898.11	2001.51	1900.42	1768.25	2000.89	1733.5	1881.22	2120.16	1729.79	1866.02	1938.73	1932.35	1992.29	1871.65	1743.31	1835.96	1909.18	1901.98	2021.67
87.155998	1902.73	1928.79	1984.8	1940.25	1980.22	1908.05	1962.33	1971.49	1979.7	1805.36	1846.82	1883.15	1851.05	1883.64	1923.68	1952.41	2011.73	1744.3	1740.6	1874.63	1917.32	1899.32	2026.53	2009.55	1994.02	1968.2	1978.81	1831.64	1819.76	1904.9	1899.69	2001.31	1899.56	1766.48	2001.84	1735.87	1877.57	2116.99	1730.37	1862.66	1937.23	1924.82	1992.7	1870.89	1742.49	1834.57	1906.2	1902.21	2019.5
87.651001	1906.9	1928.96	1987.01	1939.47	1981.34	1905.6	1965.66	1974.01	1985.85	1804.35	1844.9	1883.07	1853.79	1880.8	1923.63	1956.79	2014.5	1742.59	1740.95	1874.28	1916.78	1897.55	2025.73	2007.68	1992.75	1966.09	1978.54	1830.53	1819.87	1902.53	1898.6	2001.24	1901.42	1768.39	2004.4	1737.93	1875.32	2119.26	1731.7	1860.92	1938.93	1928.83	1988.62	1869.85	1743.77	1833.71	1907.72	1901.78	2021.85
88.147003	1904.53	1926.9	1986.74	1940.18	1981.24	1907.66	1961.61	1969.87	1983.42	1805.15	1844.12	1884.3	1850.31	1878.98	1919.11	1959.47	2010.97	1741.12	1737.18	1872.35	1919.75	1900.05	2026.83	2008.95	1992	1963.87	1982.31	1827.24	1822.3	1903.19	1898.6	2004.66	1900.91	1768.62	2003.03	1733.62	1875.28	2118.45	1729.26	1859.55	1936.87	1928.48	1991.05	1869.16	1742.39	1836.19	1909.2	1904.38	2019.03
88.641998	1908.91	1932.25	1983.51	1931.04	1981.9	1906.38	1965.76	1970.87	1984.3	1804.05	1845.2	1883.69	1853.38	1881.34	1921.4	1954.66	2012.85	1739.43	1740.72	1869.35	1924.03	1899.68	2025.71	2007.04	1993.23	1969.34	1981.43	1831.85	1817.32	1903.15	1899.55	2003.68	1901.37	1768.95	2004.9	1733.1	1876.05	2120.43	1728.85	1861.79	1933.67	1926.76	1991.25	1870.84	1745.39	1835.1	1908.27	1900.58	2023.74
89.137001	1907.41	1926	1985.39	1938.06	1977.79	1901.67	1962.97	1973.53	1980.65	1803.18	1843.66	1881.01	1853.41	1879.89	1920.5	1952.22	2011.42	1737.9	1740.34	1872.24	1917.51	1897.86	2022.23	2004.18	1991.5	1968.72	1979.8	1829.57	1825.89	1906.93	1902.94	2003.2	1900.19	1768.19	1996.17	1736.68	1876.85	2117.72	1729.89	1861.36	1938.05	1926.45	1994.67	1868.06	1744.16	1837.55	1910	1905.43	2017.77
89.632004	1903.21	1927.77	1986.55	1937.36	1977.98	1902.45	1963.56	1971.38	1979.58	1804.6	1844.64	1883.79	1849.48	1882.15	1919.61	1952.95	2010.53	1739.76	1740.47	1872.2	1917.08	1899.55	2029.66	2008.68	1991.5	1968.33	1983.52	1829.68	1821.1	1901.52	1901.71	1999.6	1899.73	1767.7	2000.85	1730.88	1876.19	2121.42	1732.16	1860.12	1938.87	1927.18	1992.44	1868.05	1743.79	1836.15	1910.45	1900.5	2020.91
90.126999	1903.93	1929.48	1983.81	1935.99	1977.54	1904.93	1963.21	1973.42	1982.73	1801.89	1848.29	1880.79	1851.42	1879.97	1922.19	1954.72	2011.84	1742.72	1739.42	1875.77	1913.49	1900.63	2025.34	2009.42	1989.47	1965.22	1975.98	1828.49	1821.61	1903.16	1900.86	2001.97	1898.9	1769.04	2003.01	1734.63	1873.94	2115.11	1731.57	1862.24	1939.88	1932.14	1992.1	1870.73	1742.09	1833.77	1911.53	1899.57	2019.43
90.623001	1902.44	1926.11	1985.18	1938.94	1976.87	1901.62	1965.29	1976.84	1982.2	1807.56	1847.05	1886.56	1852.23	1882.26	1919.83	1956.31	2010.47	1741.8	1737.07	1876.08	1916.05	1900.66	2023.66	2014.16	1995.2	1965.54	1981.5	1832.04	1819.46	1901.31	1896.85	1998.83	1899.99	1767.96	2002.38	1735.29	1879.08	2111.03	1729.29	1859.83	1938.1	1923.69	1991.11	1865.81	1744.92	1834.81	1909.56	1901.13	2020.97
91.117996	1903.73	1923.79	1986.81	1940.97	1980.81	1909.5	1965.7	1977.04	1979.08	1801.72	1844.87	1883.21	1849.48	1880.49	1917.81	1951.37	2012.66	1743.6	1739.65	1872.87	1916.19	1898.03	2028.8	2007.12	1997.23	1967.05	1978.54	1833.18	1822.73	1900.76	1895.95	1999.97	1901.59	1770.58	2000.29	1737.2	1877.35	2113.62	1726.84	1857.28	1938.87	1926.06	1990.43	1871.28	1742.15	1833.16	1907.71	1897.49	2015.69
91.612999	1902.26	1930.62	1986.57	1939.81	1980.3	1908.79	1965.9	1970.59	1979.1	1803.82	1842.81	1881.6	1851.92	1879.56	1920.58	1951.14	2009.82	1741.66	1738.78	1873.6	1919.4	1902.2	2031.16	2008.7	1993.56	1966.34	1981.88	1832.42	1820.07	1903.61	1899.25	1997.93	1901.7	1765.13	2003.31	1733.72	1878.56	2118.95	1729.65	1860.27	1940.67	1928.51	1990.54	1867.38	1744.29	1834.86	1909.06	1898.77	2017.56
92.108002	1901.27	1923.84	1987.65	1939.04	1981.78	1905.64	1960.42	1974.67	1978.01	1803.45	1846.14	1884.98	1853.26	1878.98	1924.72	1952.9	2018.81	1741.02	1739.52	1868.92	1915.1	1899.23	2023.87	2011.01	1996.49	1964.88	1982.65	1832.25	1816.88	1905.78	1902.74	2002.5	1899.79	1768.37	1999.55	1733.81	1878.32	2119.87	1728.76	1862.67	1934.57	1928.71	1992.54	1866.9	1743.53	1835.44	1908.58	1899.02	2020.45
92.602997	1905.27	1927.33	1990.08	1942.04	1980.21	1906.36	1963.11	1978.45	1982.12	1805.8	1844.55	1882.9	1851.45	1879.46	1919.23	1955.1	2009.61	1742.72	1738.81	1874.19	1915.75	1900.57	2022.87	2004.95	1987.27	1969.25	1975.7	1827.77	1820.49	1898.45	1897.67	2000.48	1901.4	1770.9	1995.56	1733.98	1879.69	2113.97	1727.23	1864.21	1937.11	1923.68	1988.92	1870.04	1740.98	1833.21	1908.88	1899.43	2018.67
93.098999	1902.35	1929.59	1983.13	1938.52	1977.8	1903.6	1965.22	1972.73	1976.89	1803.91	1847.17	1883.53	1849.71	1877.28	1920.07	1954.68	2008.81	1740.73	1742.62	1874.12	1917.74	1897.03	2023.75	2009.66	1996.68	1966.61	1980.05	1832.22	1819.46	1903.68	1898.15	1999.63	1901.67	1767.19	2000	1736.67	1877.06	2119.12	1729.34	1861.16	1936.06	1928.63	1997.18	1870.92	1744.19	1834.22	1905.93	1900.07	2018.9
93.594002	1901.65	1929.14	1979.93	1936.45	1976.05	1904.04	1960.36	1970.64	1979.97	1804.48	1844.54	1880.09	1849.52	1877.02	1916.11	1950.73	2011	1744.15	1740.15	1873.53	1914.41	1895.17	2020.61	2005.7	1991.32	1958.34	1980.11	1831.48	1816.75	1904.52	1900.57	2001.1	1900.74	1769.07	1996.6	1731.34	1872.9	2114.84	1729.27	1858.14	1936.42	1925.44	1989.77	1866.58	1741.54	1835.5	1908.13	1899.87	2015.17
94.088997	1907.16	1926.3	1986.66	1938.66	1981.77	1905.07	1963.31	1971.26	1977.94	1802.82	1841.79	1881.69	1848.9	1876.65	1922.28	1953.02	2013.66	1740.7	1741.02	1870.41	1917.56	1895.91	2022.12	2004.71	1985.88	1961.72	1974.95	1829.17	1817.68	1901.68	1897.3	2000.99	1900.9	1768.3	1997.96	1733.11	1875.68	2114.33	1730.24	1858.73	1934.96	1925.66	1987.26	1866.15	1743.55	1831.26	1909.19	1900.45	2012.15
94.584000	1898.99	1923.31	1982.43	1936.68	1978.92	1903.34	1961.51	1971.54	1978.98	1802.05	1844.65	1883.05	1851.31	1882.03	1918.07	1952.79	2008.19	1741.13	1742.49	1870.02	1918.44	1891.96	2020.64	1999.1	1988.41	1960.22	1970.81	1827.7	1817.07	1901.28	1897.67	1995.7	1896.74	1765.72	1998.48	1733.67	1872.59	2112.88	1729.14	1864.09	1934.09	1925.78	1989.43	1867.19	1742.43	1831.33	1905.71	1901.66	2019.92
95.080002	1901.3	1924.4	1981.71	1937.74	1977.3	1905.58	1962.33	1973.67	1977.69	1800.61	1845	1879.8	1850.12	1878.87	1922.17	1948.82	2012.8	1738.22	1737.36	1870.35	1916.62	1897.31	2018.09	2003.25	1986.8	1963.02	1976.06	1828.41	1817.57	1900.8	1897.52	1997.91	1899.39	1765.67	1997.66	1735.76	1875.47	2114.42	1725.47	1859.88	1932.82	1925.16	1986.81	1864.84	1740.71	1830.82	1908.29	1897.19	2017.55
95.574997	1902.29	1926.44	1983.09	1938.15	1972.29	1903.13	1957.44	1970.75	1975.06	1802.03	1843.18	1881.22	1847.35	1880	1916.73	1953	2008.78	1741.08	1737.72	1872.9	1915.63	1897.48	2026.66	2009.26	1989.43	1961.35	1976.7	1828.12	1816.41	1899.97	1898.99	1997.05	1900.37	1764.93	1998.6	1731.14	1875.85	2112.56	1731.81	1861.25	1936.25	1925.95	1987.27	1869.15	1743.79	1833.48	1905.62	1899.87	2017.84
96.070000	1901.8	1924.99	1981.78	1936.23	1977.13	1903.36	1962.03	1970.82	1973	1801.68	1844.18	1882.53	1849.69	1875.89	1919.13	1949.48	2005.79	1741.75	1739.07	1868.17	1915.53	1895.68	2020.06	2000.67	1987.92	1961.74	1971.38	1827.6	1813.56	1896.66	1893.16	1994.9	1898.53	1767.78	1996.02	1733.28	1873.38	2114.19	1730.93	1859.97	1935.64	1923.54	1990	1867.14	1742.49	1831.39	1910.1	1899.68	2014.23
96.565002	1900.24	1927.26	1984.09	1935.18	1976.82	1905.37	1961.17	1971.06	1975.43	1800.83	1839.52	1878.75	1849.99	1878.93	1916.38	1951.94	2006.53	1740.05	1737.68	1868.6	1914.99	1894.38	2021.97	2007.95	1986.72	1961.8	1980.14	1828.98	1816.04	1898.79	1896.82	1996.59	1899.49	1767.18	1997.56	1735.5	1874.87	2109.44	1727.19	1859.36	1936.35	1927.55	1986.06	1868.99	1743.37	1834.92	1906.73	1901.26	2012.49
97.059998	1900.25	1928.27	1980.96	1936.91	1980.36	1902.47	1963.74	1972.67	1974.29	1800.22	1842.82	1877.86	1848.81	1875.62	1919.17	1950.01	2010.11	1740.31	1737.27	1872.58	1915.39	1896.2	2025.45	2003.97	1996.54	1965.8	1981.81	1825.6	1816.36	1903.53	1897.15	1998.02	1897.21	1765.5	1998.04	1733.21	1872.81	2114.09	1728.17	1861.23	1937.42	1924.18	1987.51	1865.5	1740.81	1832.25	1906.54	1899.01	2018.66
97.556000	1900.63	1925.26	1976.58	1936.55	1975.39	1900.35	1961.45	1970.29	1977.34	1800.8	1840.59	1883.5	1849.44	1876.33	1919.29	1949.24	2007.04	1737.28	1737.2	1869.2	1914.82	1895.83	2023.88	2005.98	1992.1	1963.41	1980.52	1829.56	1819.01	1898.4	1896.32	1999.94	1897.54	1764.91	1999.13	1732.11	1873.64	2111.97	1729.65	1858.15	1936.92	1924.97	1985.73	1867.82	1744.5	1830.92	1905.17	1900.29	2014.17
98.051003	1896.26	1919.72	1981.78	1932.72	1979.28	1903.56	1959.09	1974.49	1973	1802.36	1844.77	1881.54	1849.02	1875.31	1916.35	1952.76	2006.45	1744.15	1740.4	1868.68	1913.7	1894.13	2024.76	2006.39	1991.67	1968.16	1981.24	1828.15	1820.67	1903.06	1901.31	2001.67	1898.42	1769.92	2002.1	1734.74	1877.81	2112.6	1730.35	1861.86	1930.8	1928.2	1988.4	1866.44	1740.34	1832.28	1904.1	1900.78	2013.82
98.545998	1900.11	1926.53	1983.06	1934.84	1977.75	1903.38	1959.96	1972.11	1977.19	1798.21	1844.55	1885	1850.24	1877.78	1921.16	1951.65	2006.21	1742.36	1739.55	1867.34	1913.26	1897.02	2027.03	2002.8	1993.93	1962.7	1974.86	1827.7	1817.33	1902.59	1898.39	2000.25	1897.22	1766.97	2001.72	1733.22	1873.37	2112.19	1728.44	1859.58	1937.09	1926.29	1988.97	1866.65	1743.51	1832.57	1901.85	1902.95	2016.58
99.041000	1899.97	1928.99	1986.47	1935.86	1981.29	1908.02	1960.32	1970.04	1979.83	1801.4	1843.76	1881.41	1850.78	1875.3	1920.63	1953.6	2011.37	1740.36	1741.44	1872.96	1919.12	1896.28	2027.36	2009.12	1990.15	1962.78	1982.09	1829.68	1821.08	1900.18	1901.42	2001.61	1899.8	1767.33	1998.52	1733.8	1876.09	2115.42	1731.31	1857.25	1931.16	1926.67	1987.24	1866.64	1740.71	1834.28	1908.3	1902.41	2014.47
99.536003	1898.14	1927.52	1980.33	1935.52	1973.78	1906.48	1962.7	1971.39	1979.17	1803.9	1834.89	1881.77	1845.24	1879.48	1918.42	1949.83	2009.89	1738.23	1739.25	1869.77	1916.79	1897.13	2023.86	2003.83	1990.28	1961.38	1976.6	1829.2	1819.19	1900.63	1899.43	1996.58	1897.73	1767.74	2001.21	1733.07	1877.46	2112.62	1729.41	1859.64	1936.6	1923.4	1987.84	1866.48	1741.75	1832.92	1902.92	1902	2021.33
100.031998	1899.25	1924.34	1984.72	1931.82	1978.7	1900.02	1964.68	1968.96	1978.51	1802.71	1842.56	1881.07	1848.55	1875.79	1917.96	1950.7	2006.69	1743.48	1739.07	1872.55	1920.16	1896.94	2021.07	2001.42	1991.84	1964.73	1978.19	1826.03	1818.87	1904.05	1899.51	1995.16	1900	1767.99	1998.02	1733.48	1874.41	2113.57	1727.85	1858.55	1935.47	1923.18	1987.28	1865.27	1741.18	1832.71	1906.92	1898.49	2014.31
100.527000	1904.02	1928.71	1984.06	1940.36	1980.18	1905.33	1964.6	1974.66	1975.74	1800.99	1842.58	1883.47	1847.3	1879.49	1921.81	1952.24	2006.96	1739.42	1737.01	1871.79	1913.52	1895.83	2022.54	2005.83	1994.88	1961.78	1976.16	1829.8	1818.37	1896.55	1899.55	1995.6	1897.75	1765.53	1999.45	1733.44	1874.98	2111.96	1728.68	1862.69	1930.81	1924.08	1984.69	1864.8	1743.02	1832.86	1907.2	1897.31	2016.98
101.022003	1900.58	1930.71	1984.27	1935.21	1975.74	1902.29	1962.43	1972.38	1974.66	1799.97	1841.13	1882.37	1847.02	1877.64	1919.39	1950.13	2005.67	1737.61	1736.42	1870.66	1914.32	1894.93	2024.06	2008.22	1992.21	1968.19	1979.08	1829.33	1815.16	1902.68	1898.2	2000.71	1901.18	1766.48	1999.69	1735.43	1874.68	2109.89	1730.16	1863.33	1935.39	1926.25	1986.63	1868.6	1743.78	1832.72	1903.98	1900.04	2013.75
101.516998	1897.27	1924.69	1981.81	1935.89	1973.45	1901.87	1962.42	1968.7	1973.26	1800.26	1844.74	1883.62	1846.55	1875.66	1915.64	1952.11	2006.17	1741.28	1738.7	1871.63	1917.7	1899.65	2025.83	2008.32	1992.86	1962.76	1977.31	1830.89	1816.26	1899.33	1899.7	2000.36	1900.94	1767.81	2000.98	1732.16	1876.43	2110.96	1729.65	1862.44	1933.94	1922.11	1987.77	1867.37	1741.57	1829.83	1905.25	1901.32	2020.07
102.012001	1899.08	1926.75	1983.24	1935.57	1978.93	1901.34	1963.68	1970.91	1976.97	1803.07	1842.5	1883.67	1849.27	1877.53	1922.05	1951.58	2009.88	1740.8	1738.28	1869.82	1915.9	1898.75	2023.58	2011.77	1985.93	1957.84	1975.05	1829.27	1819.3	1900.77	1891.24	1999.86	1899.4	1766.48	1998.18	1731.73	1871.22	2111.59	1727.57	1858.56	1932.61	1921.66	1985.37	1866.92	1740.67	1828.52	1903.36	1898.96	2012.52
102.508003	1894.67	1924.52	1982.97	1932.8	1972.84	1902.52	1958.88	1968.17	1978.62	1802.89	1840.54	1880.07	1851.54	1877.34	1917.44	1951.09	2006.24	1738.64	1735.57	1869.21	1914.2	1896.59	2025.39	2003.78	1987.05	1961.6	1977.48	1825.09	1818.49	1897.64	1896.12	1992.85	1896.97	1767.55	1992.42	1732.04	1870.35	2108.31	1728.08	1857.39	1928.1	1922.09	1984.41	1865.34	1740.49	1828.74	1906.88	1898.71	2014.64
103.002998	1900.66	1922.84	1977.56	1937.66	1972.73	1900.84	1962.88	1974.76	1972.36	1800.62	1842.44	1877.81	1850.04	1876.58	1916.88	1950.18	2006.88	1741.19	1737.43	1868.48	1910.05	1891.5	2023.93	2006.43	1989.31	1965.41	1972.26	1824.85	1817.64	1897.52	1894.88	2003.02	1898.45	1765.95	1995.64	1730.76	1875.08	2108.14	1728.33	1858.87	1931.22	1924.97	1982.85	1866	1744.31	1829	1905.17	1900.38	2011.92
103.498001	1895.61	1926.24	1980.85	1935.03	1974.57	1901.89	1958.39	1966.05	1975.37	1799.99	1841.91	1879.48	1847.82	1877.35	1917.27	1950.31	2006.51	1741.05	1736.66	1871	1914.14	1898.34	2023.04	2004.69	1988.9	1959.23	1978.48	1826.3	1818	1899.4	1895.8	1997.29	1897.8	1768.21	1994.68	1732.24	1871.19	2113.6	1727.81	1858.39	1932.29	1922.25	1986.68	1868.64	1741.24	1828.59	1901.83	1902.96	2016.79
103.992996	1897.82	1921.13	1979.59	1938.17	1975.4	1902.78	1959.71	1972.04	1975.2	1800.07	1843.82	1885.25	1848.61	1877.01	1919.38	1951.6	2005.52	1738.45	1738.94	1870.57	1907.98	1894	2018.17	2004.35	1990.68	1963.47	1976.92	1825.8	1816.69	1898.27	1898.88	1997.48	1895.86	1766.75	1995.33	1731.02	1869.53	2108.12	1726.68	1856.04	1933.57	1920	1979.58	1863.95	1738.77	1826.98	1905.52	1902.67	2016.97
104.487999	1897.54	1928.98	1984.21	1931.76	1973.71	1903.47	1962.11	1968.8	1971	1799.67	1840.12	1880	1846.59	1877.57	1919.18	1953.07	2010.31	1741.5	1739.62	1869.8	1911.56	1895.62	2020.95	2006.3	1991.77	1964.58	1974.83	1825.2	1816.11	1897.27	1895.93	1996.79	1894.72	1764.61	1997.73	1732.32	1867.78	2107.51	1728.9	1856.93	1933.56	1924.98	1981.74	1865.5	1738.15	1827.55	1902.81	1904.68	2015.67
104.984001	1895.65	1921.09	1978.47	1934.22	1974.22	1902.71	1962.84	1968.23	1973.39	1800.55	1840	1882.18	1849.36	1880.16	1921.52	1947.88	2009.68	1742.71	1739.75	1867.49	1910.29	1889.55	2023.14	2003.68	1989.61	1957.8	1976.38	1827.25	1814.59	1899.32	1895.75	2001.17	1894.43	1766.39	1995.23	1731.47	1868.57	2108.3	1727.2	1852.97	1928.58	1926.21	1983.57	1863.76	1736.41	1829.8	1900.15	1914.36	2016.55
105.478996	1893.1	1918.11	1979.63	1932.54	1975.27	1900.64	1956.62	1967.12	1972.77	1799.93	1836.79	1879.16	1847.4	1876.04	1918.94	1948.87	2003.21	1736.82	1739.63	1862.76	1905.75	1890.53	2021.12	1994.93	1984.76	1958.89	1976.84	1826.87	1813.71	1897.75	1894.22	1994.04	1895.23	1765.95	1993.84	1732.24	1869.22	2108.44	1727	1854.2	1927.13	1924.34	1982.27	1865.18	1739.01	1826.24	1891.11	1912.21	2008.94
105.973999	1897.6	1917.08	1969.14	1930.77	1978	1895.58	1957.64	1968.4	1967.05	1796.87	1838.1	1880.26	1845.76	1871.54	1918.89	1946.26	2005.26	1740.88	1740.64	1863.17	1905.33	1888.38	2016.93	2001.33	1984.52	1960.56	1974.95	1823.1	1813.33	1898.57	1896.32	1994.93	1896.43	1764.12	1996.43	1731.87	1864.92	2108.42	1724.42	1852.67	1924.48	1919.29	1985.73	1860.26	1737.36	1829.7	1892.17	1906.39	2011.53
106.469002	1893.21	1922.61	1977.48	1928.54	1967.6	1899.16	1955.39	1964.38	1966.13	1799.08	1837.98	1878.41	1844.48	1872.95	1915.13	1944.28	1995.78	1738.73	1738.93	1866.53	1910.07	1888.83	2021.99	2003.73	1983.98	1955.22	1971.93	1823.99	1812.58	1893.7	1892.01	1997.17	1895.81	1763.45	1993.95	1729.31	1867.58	2106.89	1725.55	1850.1	1926.68	1918.95	1976.71	1866.72	1741.5	1825.65	1893.3	1895.81	2007.52
106.963997	1896.19	1920.01	1978.81	1931.86	1972.31	1901.86	1960.14	1968.12	1972.9	1796.04	1836.81	1879.28	1847.1	1875.51	1920.29	1949.4	2011.07	1739.86	1737.57	1863.05	1905.09	1891.43	2016.08	2008.5	1986.66	1958.69	1973.99	1822.28	1809.63	1894.16	1892.25	1992.61	1893.85	1766.06	1993.7	1732.13	1866.68	2101.63	1724.42	1852.6	1929.04	1915.39	1983.17	1864.28	1740.1	1828.71	1893.02	1890.09	2014.81
107.459999	1897.79	1923.81	1980.92	1934.19	1974.16	1903.33	1959.47	1968.76	1972.69	1799.39	1838.35	1876.71	1846.91	1877.73	1920.13	1950.03	2004.39	1738.11	1738.43	1866.75	1909.71	1892.58	2025.13	2004.63	1985.35	1959.44	1973.7	1825.39	1815.44	1895.86	1895.25	1993.81	1895.38	1764.23	1990.09	1732.7	1867.41	2101.6	1726.38	1852.42	1921.71	1913.68	1983.89	1864.51	1740.56	1823.45	1890.15	1887.43	2014.03
107.955002	1895.28	1922.59	1974.72	1934.67	1979.24	1904.13	1955.04	1967.59	1974.46	1799.33	1840.12	1879.11	1847.23	1876.31	1920.93	1947.92	2007.97	1740.97	1735.68	1867.62	1912.51	1892.77	2018.85	2001.95	1985.07	1962.76	1977.12	1823.12	1812	1892.92	1896.43	1998.88	1894.85	1766.14	1995.83	1732.07	1866.11	2104.67	1728.55	1852.16	1927.77	1913.36	1987.62	1866.89	1740.78	1824.95	1895.29	1891.31	2015.66
108.449997	1895.58	1923.51	1982.44	1938.08	1976.37	1898.16	1957.99	1968.43	1974.09	1796.95	1836.43	1878.98	1845.23	1872.54	1915.72	1949.17	2007.23	1738.18	1737.55	1866.81	1915.02	1889.94	2021.43	1999.3	1985.85	1959	1975.89	1824.9	1815.53	1893.71	1896.31	2001.98	1896.53	1769.49	1996.19	1729.83	1870.3	2096.24	1727.45	1853.36	1926.37	1911.41	1988.24	1864.7	1743.38	1827.07	1893.84	1886.72	2015.53
108.945000	1897.06	1917.7	1973.57	1931.68	1972.32	1901.49	1960.65	1971.88	1971.98	1799.97	1842.93	1880.84	1848.3	1878.97	1921.95	1952.45	2005.08	1738.98	1735.92	1869.51	1915.15	1892.43	2020.52	2000.97	1989.48	1957.1	1977.1	1822.57	1813.74	1897.14	1892.84	2004.81	1894.01	1770.26	1998.57	1730.8	1866.82	2092.52	1727.04	1855	1924.51	1912.82	1982.42	1863.22	1741.8	1828.76	1896.44	1885.35	2009.8
109.441002	1895.85	1921.03	1975.22	1933.35	1975.13	1899.94	1963.38	1969.75	1977.01	1798.4	1841.82	1876.62	1847.87	1877.28	1920.92	1951.83	2009.6	1739.57	1739.64	1867.21	1913.52	1891.1	2018.12	1998.47	1990.34	1959.28	1974.04	1824.29	1817.3	1894.96	1888.72	2002.13	1899.62	1768.37	1996.6	1726.78	1869.13	2093.99	1728.36	1858.55	1930.11	1911.49	1987.43	1866.25	1741.07	1828.07	1895.07	1891.47	2009.72
109.935997	1892.51	1919.52	1974.08	1930.49	1973	1895.75	1959.72	1966.13	1968.51	1796.74	1839.04	1876.26	1846.56	1874.1	1916.4	1949.75	2009	1736.75	1738.22	1864.92	1904.61	1887.66	2013.99	1996.05	1989.15	1956.93	1972.55	1818.23	1812.82	1888.13	1886.09	1998.22	1895.81	1766.77	1990.93	1729.08	1861.95	2088.29	1726.82	1854.46	1925.57	1910.76	1984.13	1861.85	1739.84	1828.11	1894.2	1890.2	2009.39
110.431000	1892.7	1917.82	1979.32	1929.8	1975.6	1896.13	1957.45	1964.69	1974.8	1794.86	1840.89	1872.87	1844.21	1871.51	1918.52	1948.61	2001.34	1739.52	1736.36	1866.65	1910.26	1889.6	2013.83	1994.86	1986.2	1955.8	1973.06	1820.52	1809.67	1888.11	1882.89	1994.68	1893.99	1766.71	1995.51	1731.26	1866.75	2085.45	1727.55	1853.43	1927.86	1910.01	1981.34	1862.29	1741.19	1826.65	1899.58	1885.88	2007.89
110.926003	1892.96	1918.83	1970.29	1930.5	1970.32	1898.04	1959.54	1966.98	1969.98	1796.35	1835.04	1876	1842.67	1871.82	1917	1945.75	2008.97	1739.5	1736.89	1865.62	1909.69	1885.1	2011.93	1995.28	1982.29	1956.74	1976.19	1821.3	1807.12	1886.3	1884.72	1993.01	1897.43	1768.32	1991.54	1729.39	1866.22	2096.81	1724.52	1852.5	1922.21	1914.24	1979.57	1863.92	1740.58	1827.82	1900.62	1889.23	2002.73
111.420998	1891.98	1919.01	1972.28	1930.72	1968.39	1894.56	1958.82	1969.15	1969.26	1799.71	1835.33	1875.48	1844.62	1871.54	1914.77	1942.27	2003.83	1738.83	1736.45	1863.11	1903.28	1886.05	2008.58	1993.61	1981.82	1956.52	1973.11	1825.27	1813.12	1889.84	1890.38	1987.56	1896.39	1764.13	1994.54	1730.87	1864.45	2094.29	1726.8	1852.06	1925.74	1914.99	1975.39	1862.67	1741.2	1827.65	1895.37	1893.69	2005.05
111.917000	1891.07	1919.08	1968.51	1925.76	1972.63	1896.07	1956.96	1964.18	1968.54	1799.13	1837.53	1877.28	1841	1873.3	1916.73	1942.05	1998.16	1737.48	1736.62	1863.15	1904.02	1885.56	2009.03	1991.71	1983.56	1956.65	1975.92	1823.11	1809.66	1890.08	1892.06	1990.8	1893.12	1765.66	1990.42	1730.36	1870	2090.04	1724.13	1854.64	1925.22	1915.54	1979.56	1860.46	1739.6	1824.47	1894.56	1890.42	2003.41
112.412003	1891.52	1918.22	1977.76	1926.5	1971.14	1895.2	1951.13	1966.61	1971.63	1798.77	1834.03	1878.76	1839.04	1872.16	1914.63	1941.21	2003.96	1740.15	1740.29	1862.32	1905.74	1883.6	2006.2	1990.56	1976.84	1953	1976.7	1816.63	1810.18	1889.61	1885.58	1984.43	1893.79	1765.13	1993.52	1729.92	1869.77	2092.34	1728.33	1855.11	1924.86	1917.67	1979.53	1861.62	1737.33	1827.71	1893.31	1892.43	2007.97
112.906998	1890.65	1921.99	1972.5	1923.82	1970.68	1896.58	1957.22	1966.58	1967.43	1794.03	1832.78	1877.09	1839.24	1868.54	1911.92	1939.23	1996.94	1738.91	1737.35	1857.64	1905.33	1885.86	2008.15	1994.19	1981.27	1949.71	1973.85	1819.99	1813.48	1892.05	1892.34	1991.1	1894.39	1766.24	1991.18	1730	1868.85	2094.28	1726.02	1855.37	1927.71	1913.79	1978.9	1858.02	1739.12	1826.79	1893.9	1895.25	2012.68
113.402000	1893.48	1920.04	1972.85	1927.78	1970.63	1899.04	1956.07	1968.77	1969.57	1797.99	1835.83	1877.2	1842.1	1873.67	1912.89	1938.77	1997.99	1736.59	1734.63	1861.55	1908.63	1889.88	2008.46	1995.69	1982.03	1949.41	1975.11	1821.97	1810.34	1890.64	1892.13	1989.69	1894.11	1763.73	1992.51	1730.92	1870.34	2087.76	1725.98	1850.01	1926.82	1916.01	1977.22	1861.3	1741.71	1826.45	1892.21	1890.65	2003.71
113.897003	1897.57	1914.41	1978.55	1925.07	1969.64	1895.26	1954.34	1962.3	1969.46	1796.6	1834.76	1871.49	1841.61	1871.9	1910.75	1935.8	1997.38	1736.3	1735.21	1860.55	1907.62	1887.99	2009.03	1998.01	1980.37	1949.06	1967.56	1824.54	1813.79	1889.97	1886.2	1991.14	1893.67	1763.03	1991.67	1729.28	1869.97	2095.22	1723.65	1855.02	1923.61	1913.29	1976.09	1858.78	1739.01	1823.95	1897.5	1893.91	2005.75
114.392998	1891.86	1915.16	1973.42	1925.87	1970.48	1893.02	1954.11	1966.38	1968.05	1796.94	1832.05	1872.96	1837.97	1873.05	1910.22	1942.96	1994.56	1736.16	1735.97	1860.13	1908.47	1886.86	2011.77	1992.79	1983.95	1948.9	1967.49	1818.92	1815.59	1890	1887.85	1990.94	1887.51	1765.18	1988.25	1728.97	1869.9	2092.13	1724.28	1855.87	1925.42	1915.39	1976.49	1860.36	1740.42	1826.67	1893.04	1895.66	2007.75
114.888000	1891.4	1924.11	1973.27	1930.35	1975.13	1893.88	1954.39	1964.69	1965.27	1795.51	1837.23	1875.49	1838.72	1872.75	1912.04	1942.23	2001.68	1736.24	1735.17	1861.59	1912.4	1887.84	2012.58	1996.6	1981.17	1952.22	1972.11	1820.01	1815	1891.76	1886.01	1990.73	1892.28	1762.16	1990.77	1730.74	1866.05	2099.72	1725.69	1854.26	1927.5	1914.08	1977.56	1858.96	1744.3	1826.79	1897.77	1894.86	2008.09
115.383003	1893.74	1917.74	1970.95	1924.94	1971.35	1895.49	1953.65	1962.51	1964.74	1796.1	1835.88	1873.17	1838.84	1870.87	1912.22	1938.59	1990.14	1738.05	1734.5	1862.87	1908.85	1888.7	2013.62	1998.65	1982.18	1952.27	1971.82	1821.32	1809.66	1890.61	1886.51	1993.45	1888.79	1764.29	1989.48	1730.6	1868.32	2100.44	1725.39	1854.76	1927.56	1913.91	1978.29	1858.56	1741.38	1829.84	1897.33	1894.82	2007.69
115.877998	1887.88	1918.69	1973.62	1925.2	1973.96	1896.13	1949.62	1961.89	1964.33	1797.97	1837.26	1877	1838.3	1869.69	1914.95	1940.28	1994.6	1736.15	1733.84	1867.1	1907.96	1888.72	2012.45	1996.12	1982.42	1952.58	1970.99	1823.3	1815.55	1893.25	1889.35	1990.2	1889.32	1762.41	1989.15	1735	1870.36	2102.63	1725.72	1852.4	1930.99	1916.09	1978.6	1859.07	1739.48	1829.8	1895.81	1895.69	2002.16
116.373001	1892.96	1920.94	1969.67	1922.18	1968.43	1894.71	1953.23	1964.11	1957.46	1797.59	1836.37	1875.16	1837.58	1869.95	1913.6	1938.89	1998.63	1735.81	1736.35	1862.64	1906.93	1892.66	2010.42	1997.34	1983.38	1951.39	1970.45	1821.7	1810.27	1894.24	1890.27	1990.79	1890.93	1763.49	1992.37	1730.58	1869.31	2102.23	1727.47	1854.56	1930.36	1910.83	1976.32	1859.75	1742	1828.74	1898.25	1890.38	2008.81
116.869003	1890.4	1918.03	1971.13	1918.57	1971.75	1894.91	1952.19	1962.31	1955.41	1798.25	1833.47	1872.8	1839.56	1868.59	1911.61	1937.57	1996.45	1738.06	1733.95	1863.38	1912.6	1889.27	2015.63	2000.45	1984.42	1950.9	1971.59	1823.41	1813	1890.66	1891.5	1991.64	1888.49	1762.59	1991.29	1731.73	1870.44	2103.34	1721.69	1855.8	1926.12	1916.4	1976.65	1858.07	1741.78	1828.33	1898.31	1895.59	2001.71
117.363998	1893.66	1918.88	1969.73	1918.54	1970.6	1891.2	1950.31	1963.19	1958.8	1800.24	1835.53	1876.71	1837.72	1873.73	1912.3	1940.44	1993.49	1738.05	1734.53	1865.53	1907.71	1887.65	2012.8	1994.27	1979.99	1953.27	1967.46	1824.34	1815	1892.85	1889.15	1986.33	1887.94	1764.4	1990.92	1730.24	1869.49	2099.68	1728.23	1854.09	1929.41	1913.34	1977.5	1862.75	1742.18	1827.26	1893.66	1896.61	2004.25
117.859001	1891.35	1917.97	1968.57	1916.74	1965.87	1893.13	1949.95	1959.76	1957.89	1798.01	1835.19	1876.66	1837.76	1870.68	1914.72	1936.77	1992.16	1737.37	1732.03	1867.18	1905.79	1890.8	2012.56	1998.73	1981.92	1948.18	1968.3	1824.9	1810.62	1891.76	1890	1987.21	1887.97	1762.61	1988.85	1729.37	1866.51	2099.78	1726.91	1852.63	1931.1	1913.08	1974.74	1857.6	1740.07	1826.84	1896.66	1897.71	2004.95
118.353996	1892.12	1917.67	1965.07	1919.21	1963.24	1894.98	1947.64	1961.91	1955.93	1796.47	1838	1876.58	1839.31	1867.31	1913.84	1933.28	1991.11	1736.95	1734.66	1863.4	1905.42	1888.28	2015.22	1995.31	1977.53	1952.03	1966.78	1826.15	1810.64	1892.51	1889.96	1990	1888.79	1765.09	1989.56	1729.85	1869.41	2101.67	1725.48	1857.98	1928.07	1915.26	1974.36	1858.07	1740.72	1827.08	1891.83	1893.53	2003.68
118.848999	1892.38	1914.99	1970.39	1920.21	1961.49	1892.74	1946.58	1958.88	1960.44	1796.7	1841.78	1878.16	1841.64	1872.96	1912.36	1938.38	1996.26	1738.77	1733.45	1867.84	1909.8	1892.68	2015.64	1999.61	1981.55	1950.41	1968.44	1821.78	1814.02	1895.89	1891.83	1989.45	1890.68	1762.59	1986.06	1729.54	1871.29	2103.88	1723.43	1853.8	1929.58	1914.31	1978.27	1860.02	1736.93	1827.95	1891.21	1895.35	2004.97
119.345001	1893.46	1916.31	1965.17	1924.09	1966.83	1893.61	1951.31	1958.39	1961.23	1799.62	1837.16	1878.19	1843.66	1873.04	1912.88	1938.27	1992.58	1737.68	1733.77	1863.02	1914.69	1888.59	2018.18	2001.28	1980.63	1951.91	1967.29	1827.54	1813.88	1892.89	1894.32	1989.19	1889.51	1764.27	1987.73	1729.29	1867.31	2098.94	1720.92	1853.29	1927.81	1914.09	1977.03	1856.43	1738	1826.56	1892.93	1889.4	2005.19
119.839996	1890.61	1917.19	1968.72	1923.65	1967.63	1893.21	1952.26	1962.5	1960.67	1795.63	1836.14	1879.51	1842.3	1873.86	1911.43	1935.05	1995.86	1735.73	1733.86	1862.81	1907.01	1890.15	2012.79	1998.49	1982.66	1952.51	1965.15	1824.84	1810.61	1888.78	1888.97	1988.79	1888.84	1761.38	1990.17	1729.08	1868.03	2098.81	1724.62	1853.05	1928.49	1915.36	1973.38	1855.11	1737.99	1825.2	1893.35	1891.81	2001.03
120.334999	1891.7	1916.7	1967.69	1926.91	1968.4	1892.98	1947.66	1959.02	1962.69	1797.94	1835.05	1876.16	1839.43	1870.3	1911.02	1933.92	1990.79	1735.94	1733.91	1862.85	1906.96	1884.45	2011.84	1993.48	1982.23	1950.2	1965.66	1820.79	1809.56	1891.31	1885.47	1988.3	1888.01	1761.38	1988.73	1728.45	1868.95	2100.3	1723.19	1854.05	1925.65	1912	1976.18	1858.9	1737.16	1827.24	1891.03	1891.11	2002.8
120.830002	1889.29	1918.18	1964.24	1926.28	1968.22	1890.85	1954.84	1956.44	1956.34	1793.87	1835.91	1870.14	1837.61	1870.89	1909.3	1938.22	1994.53	1734.95	1732.05	1862.84	1908.23	1888.57	2011.94	1994.62	1978.15	1951.22	1964.69	1821.13	1809.2	1889.95	1884.68	1987.94	1888.25	1760.98	1987.28	1727.83	1865.56	2095.58	1722.54	1855.22	1924.76	1914.07	1971.07	1857.78	1738.83	1825	1891.83	1890.85	2000.81
121.325996	1887.82	1914.83	1965.3	1927.22	1966.65	1891.06	1948.27	1956.88	1962.87	1794.7	1836.47	1874.91	1840.03	1875.05	1912.18	1941.22	1991.04	1737.34	1735.3	1861.69	1902.81	1883.7	2011.49	1996.35	1976.79	1948.19	1964.03	1819.61	1811.01	1888.39	1882.54	1988.4	1887.78	1761.43	1981.69	1726.19	1862.17	2093.17	1722.07	1851.16	1921.82	1908.84	1967.8	1853	1734.96	1826.23	1887.71	1887.63	2004.17
121.820999	1888.12	1911.93	1964.35	1928.95	1964.22	1891.06	1950.42	1955.3	1956.14	1795.39	1830.8	1872.22	1833.11	1869.23	1907.8	1939.21	1988.22	1731.62	1735.75	1861.53	1901.97	1886.05	2011.18	1989.21	1974.66	1945.07	1963.65	1819.39	1808.24	1890.62	1881.98	1983.88	1883.9	1761.41	1983.62	1729.43	1863.34	2093.15	1720.43	1850.25	1923.59	1905.33	1975.88	1855.19	1737.85	1821.02	1885.88	1885.53	2000.03
122.316002	1883.86	1910.57	1958.92	1920.53	1960.07	1886.62	1945.04	1952.26	1953.59	1794.76	1832.03	1870.68	1834.37	1866.11	1908.81	1939.27	1983.75	1735.43	1732.22	1859.19	1901.18	1881.94	2010	1991.48	1970.04	1943.1	1958.03	1816.65	1805.36	1882.86	1878.98	1981.06	1884.77	1758.21	1984.13	1725.93	1861.11	2092	1723.1	1851.77	1921.89	1906.94	1969.97	1854.05	1735.69	1822.68	1887.39	1887.56	1995.97
122.810997	1884.46	1906.13	1957.23	1917.62	1959.9	1883.34	1943.29	1950.25	1951.72	1791.68	1826.68	1867.61	1832.11	1864.82	1904.58	1931.02	1986.37	1734.57	1731.56	1857.07	1899.11	1880.49	2001.74	1987.07	1970.18	1940.98	1956.02	1813.37	1802.67	1882.17	1880.8	1982.58	1882.8	1759.34	1981.02	1724.21	1859.77	2086.08	1720.26	1842.84	1915.95	1904.52	1966.25	1851.77	1734.64	1817.18	1882.98	1885.52	1991.2
123.306000	1880.61	1904.75	1951.57	1912.42	1950.13	1884.61	1938	1946.73	1944.97	1785.4	1827.42	1867.35	1828.3	1862.37	1905.07	1928.01	1980.27	1730.29	1728.06	1850.24	1894.28	1877.96	1996.81	1980.35	1965.17	1939.27	1951.96	1814.66	1801.04	1878.46	1875.15	1976.75	1877.76	1758.34	1974.11	1726.1	1856.36	2078.14	1721.1	1845.63	1913.78	1899.56	1963.61	1849.77	1734.64	1816.57	1880.29	1879.28	1991.24
123.802002	1874.65	1904.61	1950.28	1912.3	1954.28	1884.08	1937.17	1944.1	1946.84	1789.15	1823.38	1863.2	1828.83	1860.75	1899.84	1927.82	1980.01	1728.87	1728.92	1848.35	1891.35	1877.16	1994.54	1983.14	1962.23	1935.69	1952.26	1811.66	1798.49	1877.18	1874.59	1972.84	1877.84	1754.62	1967.33	1721.61	1855.41	2076.34	1718.43	1842.25	1908.63	1899.22	1958.53	1849.13	1731.12	1816.58	1881.63	1879.48	1982.73
124.296997	1875.34	1895.46	1954.46	1912.16	1948.73	1879.93	1934.97	1940.56	1944.37	1783.74	1819.87	1860.19	1829.96	1859.93	1898.31	1926.18	1977.24	1730.46	1727.4	1847.36	1891.48	1872.24	1991.2	1979.19	1959.89	1931.4	1946.44	1810.47	1798.65	1871	1869.64	1969.01	1871.92	1752.57	1965.33	1719.24	1848.51	2065.72	1715.39	1838.93	1907.42	1893.6	1952.93	1841.43	1730.6	1813.67	1871.35	1872.62	1979.76
124.792000	1869.58	1900.64	1948.68	1906.25	1943.73	1878.72	1932.16	1943.12	1941.07	1784.55	1817.61	1860.52	1824.66	1856.65	1896.39	1922.01	1975.6	1730.09	1725.76	1845.92	1887.23	1870.88	1986.7	1970.24	1956.02	1928.86	1943.05	1807.62	1796.81	1871.02	1869.22	1969.06	1871.38	1754.47	1963.58	1720.01	1848.1	2064.68	1715.38	1837.59	1906.41	1892.37	1953.45	1841.55	1730.09	1815.89	1870.88	1866.48	1976.54
125.287003	1869.99	1893.04	1947.17	1906.97	1946.97	1871.48	1926.76	1935.93	1943.57	1782.63	1812.38	1855.43	1824.95	1854.2	1890.67	1921.2	1971.87	1725.68	1725.76	1844.48	1883.85	1868.69	1984.73	1969.48	1955.59	1928.4	1940.97	1803.37	1792.28	1865.13	1871.15	1964.91	1870.16	1750.16	1961.58	1719.87	1847.1	2060	1712.29	1836.61	1904	1890.89	1951.89	1840.35	1731.46	1807.74	1868.69	1868.36	1974.82
125.781998	1867.58	1891.72	1942.55	1901.27	1939.26	1873.58	1926.47	1934.95	1935.38	1780.32	1811.02	1854.33	1823.3	1849.5	1888.97	1918.01	1967.24	1728.24	1725.17	1839.64	1882.72	1865.83	1984.41	1968.58	1955.7	1925.57	1942.7	1803.83	1791.52	1865.68	1861.87	1961.51	1866.99	1750.5	1958.5	1718.93	1846	2052.3	1713.69	1832.12	1899.98	1883.23	1949.93	1838.67	1729.46	1805.67	1865.42	1862.79	1973.59
126.278000	1865.33	1887.23	1939.12	1895.77	1936.87	1870.06	1925.96	1932.26	1933.2	1776.73	1809.12	1851.39	1817.57	1848.69	1889.77	1913.83	1966.96	1725.88	1724.08	1836.14	1878.89	1859.74	1977.46	1961.21	1948.28	1922.25	1929.62	1800.77	1787.26	1863.16	1859.91	1956.19	1867.82	1748.31	1952.58	1716.83	1842.22	2050.51	1713.41	1832	1893.28	1883.22	1941.86	1837.44	1725.95	1806.56	1864.64	1856.72	1963.86
126.773003	1865.01	1888.64	1938.98	1895.8	1935.37	1871.94	1923.29	1927.81	1929.11	1780.66	1811.72	1850.38	1817.74	1847.98	1885.36	1912.29	1964.03	1728.18	1724.28	1836.9	1878.37	1863.93	1973.61	1962.56	1941.46	1923.27	1933.23	1801.41	1788.04	1859.47	1855.92	1957.23	1864.98	1747.92	1954.6	1716.55	1842.03	2053.74	1712.35	1827.7	1896.77	1877.99	1940.13	1834.14	1728.19	1805.39	1857.86	1855.45	1967.85
127.267998	1859.24	1885.08	1940.73	1895.69	1930.09	1867.92	1919.85	1926.76	1928.86	1779.91	1811.92	1848.58	1814.4	1846.89	1884.04	1907.22	1960.42	1726.51	1721.01	1839.93	1873.5	1863.95	1973.19	1961.68	1945.11	1918.74	1933.62	1797.66	1787.71	1863.78	1860.85	1957.35	1867.19	1744.73	1953.43	1715.38	1839.2	2049.28	1711.88	1826.45	1891.01	1880.65	1941.52	1836.72	1726.33	1803.25	1860	1857.52	1964.01
127.763000	1863.21	1887.07	1935.44	1892.14	1930.07	1862.79	1917.25	1924.28	1925.13	1775.71	1806.43	1843.88	1815.75	1843.89	1881.45	1907.31	1954.89	1723.53	1723.57	1834.71	1876.17	1863.82	1970.38	1957.38	1944.11	1919.7	1929.99	1800.57	1786.83	1859.12	1855.54	1955.35	1861.27	1747.34	1951.29	1716.36	1839.29	2048.65	1711.27	1827.34	1890.97	1877.39	1940.32	1832.82	1725.68	1802.15	1859.11	1854.94	1960.65
128.257996	1858.27	1882	1932.12	1892.52	1926.27	1862.98	1918.99	1922.96	1922.82	1774.9	1806.43	1842.88	1810.65	1844.26	1881.69	1906.82	1954.8	1722.92	1720.72	1832.99	1872.17	1858.28	1970.07	1952.42	1940.21	1917.29	1926.05	1797.41	1785.53	1857.86	1854.95	1949.01	1859.55	1744.52	1949.61	1718.83	1835.28	2039.05	1712.16	1827.69	1888.68	1878.89	1934.72	1832.51	1725.55	1802.99	1850.39	1852.03	1957.64
128.753998	1853.49	1881.71	1930.13	1889.24	1925.4	1863.27	1915.43	1921.41	1920.29	1774.18	1803.06	1848.35	1812.7	1843.07	1881.14	1903.37	1954.14	1725.18	1719.79	1831.57	1873.43	1858.45	1968.89	1954.96	1940.34	1912.31	1925.51	1794.67	1783.55	1855.26	1853.77	1949.49	1860.9	1745.76	1947.79	1715.62	1834.45	2043.09	1708.91	1825.31	1889.89	1874.24	1937.09	1834.58	1725.11	1799.5	1855.7	1852.85	1955.67
129.248993	1855.11	1880.7	1924.41	1888.18	1927.29	1861.66	1912.41	1919.9	1920.72	1773.82	1803.98	1845.37	1806.72	1841	1878.67	1904.37	1949.8	1724.33	1719.45	1828.22	1870.25	1854.33	1965.3	1953.67	1934.74	1910.46	1925.34	1795.29	1782.25	1852.56	1850.4	1944.28	1860.37	1742.44	1941.47	1714.3	1832.56	2032.79	1708.97	1824.2	1884.74	1872.1	1933.29	1830.38	1723.42	1800.03	1854.35	1850.05	1955.51
129.744003	1852.21	1878.11	1928.06	1886.66	1922.88	1859.17	1911.92	1916.86	1919.87	1771.7	1802.69	1841.71	1811.95	1838.9	1877.41	1902.35	1949.42	1721.39	1718.91	1828.96	1867.26	1851.29	1964.41	1954.72	1934.46	1911.57	1922.38	1795.15	1779.61	1851.7	1848.25	1940.68	1854.34	1744.13	1943.12	1716.78	1834.67	2034.26	1708.8	1823.15	1883.88	1869.09	1935.8	1826.21	1724.24	1796.52	1847.9	1846.45	1956.28
130.238998	1851.57	1873.55	1921.33	1885.03	1921.86	1855.53	1909.32	1916.08	1916.82	1770.23	1803.13	1839.58	1808.58	1839.61	1871.17	1899.77	1944.4	1719.81	1717.85	1826.43	1867.67	1855.32	1965.32	1949.75	1932.31	1906.31	1914.51	1791.76	1779.45	1851.57	1844.83	1943.16	1852.79	1742.69	1941.17	1713.24	1826.44	2032	1707.71	1821.41	1882.29	1869.49	1931.51	1828.02	1721.08	1797	1848.48	1847.97	1952.52
130.733994	1848.54	1876.4	1917.23	1881.58	1918.73	1856.25	1904.13	1912.05	1915.16	1767.98	1801.94	1837.38	1804.96	1839.09	1872.31	1896.97	1942.84	1721.37	1715.39	1824.02	1863.65	1848.88	1956.39	1945.14	1932.41	1904.82	1917.34	1791.52	1778.97	1849.89	1844.23	1938.24	1854.26	1739.03	1935.94	1712.31	1829.79	2028.1	1708.16	1817.82	1881.66	1863.45	1929.67	1825.31	1721.26	1796.76	1845.38	1846.89	1951.09
131.229996	1847.38	1870.62	1921.5	1881.33	1915.45	1853.21	1909.04	1911.85	1912.31	1768.64	1799.87	1836.36	1808.57	1834.23	1868.06	1899.42	1938.08	1719.57	1716.13	1820.95	1862.68	1846.66	1956.41	1941.76	1928.55	1901.54	1914.15	1787.24	1779	1847.17	1841.43	1935.6	1852.49	1738.6	1934.76	1710.78	1829.37	2024.67	1705.97	1817.78	1876.68	1861.97	1924.86	1822.4	1721.62	1792.08	1843.22	1845.26	1944.58
131.725006	1845.87	1872.92	1917.99	1881.14	1912.45	1850.6	1905.57	1911.66	1909.99	1765.94	1797.2	1832.78	1803.62	1834.59	1867.74	1892.2	1934.69	1720.14	1713.25	1820.92	1856.65	1845.51	1949.8	1935.97	1924.67	1898.46	1908.54	1785.42	1773.54	1840.57	1837.82	1933.48	1850.85	1735.12	1929.75	1710.15	1825.88	2015.41	1703.57	1816.4	1876.23	1861.1	1919.34	1822.05	1716.97	1791.1	1843.47	1842.47	1942.78
132.220001	1845.24	1868.87	1913.22	1875.4	1909.23	1849.5	1901.71	1904.87	1906.08	1765.04	1791.15	1831.25	1797.21	1830.16	1862.28	1890.68	1932.17	1716.65	1713.12	1818.77	1855.73	1849.21	1946.54	1937.71	1921.92	1899.7	1906.86	1787.37	1775.46	1842.12	1836.59	1932.54	1849.16	1740.47	1929.51	1710.35	1823.36	2014.76	1706.53	1816.33	1874.46	1858.51	1918	1820.64	1721.98	1790.8	1840.39	1842.37	1940.31
132.714996	1841.85	1868.11	1912.88	1873.07	1910.07	1848.77	1897.08	1904.23	1903.3	1764.18	1795.08	1829.97	1800.54	1829.9	1863.17	1886.07	1932.3	1718.23	1709.76	1815.41	1855.33	1840.1	1948.37	1933.5	1920.43	1897.81	1904.45	1786.54	1772.44	1839.62	1837.98	1930.19	1843.42	1738.66	1925.29	1709.66	1825.51	2010.94	1704.31	1812.63	1872.21	1856.89	1921.59	1817.09	1720.82	1789.61	1839.38	1840.15	1940.11
133.210999	1840.27	1868.39	1916.98	1872.28	1902.1	1843.94	1892.95	1899.33	1899.4	1763.75	1792.48	1829.91	1797.38	1830.68	1867.42	1883.8	1927.58	1717.41	1712	1815.94	1849.34	1839.49	1938.24	1929.75	1917.77	1899.28	1902.34	1781.57	1769.96	1835.25	1835.45	1928.26	1845.51	1737.21	1924.77	1708.41	1820.81	2004.89	1702.7	1811.06	1870.26	1854.27	1914.75	1816.27	1719.53	1788.42	1835.43	1838.96	1935.76
133.705994	1836.8	1865.07	1908.38	1867.74	1905.25	1842.13	1894.63	1897.19	1900.18	1762.65	1792.15	1824.53	1800.41	1825.46	1855.36	1880.53	1924.81	1714.33	1710.68	1812.28	1849.3	1839.03	1944.13	1932.22	1913.62	1896.11	1903.65	1781.62	1769.29	1837.23	1834.7	1923.83	1842.05	1736.88	1921.81	1707.07	1819.23	2007.72	1705.35	1810.59	1866.06	1849.94	1910.84	1818.54	1718.1	1785.44	1833.88	1835.29	1933.75
134.201004	1838.45	1860.27	1901.93	1865.77	1900.9	1845.13	1892.78	1898.21	1897.11	1759.84	1789.5	1827.92	1795.18	1825.16	1858.02	1880.25	1923.71	1713.55	1708.71	1810.49	1851.29	1834.21	1942.25	1924.75	1914.59	1888.44	1900.25	1777.02	1765.8	1831.24	1826.5	1923.75	1843.81	1734.94	1919.22	1706.58	1819.28	1997.25	1703.27	1809.71	1863.05	1852.68	1904.48	1812	1718.2	1782.55	1828.12	1833.65	1924.65
134.695999	1834.03	1857.81	1904.55	1863.53	1896.42	1840	1886.51	1892.32	1898.19	1757.53	1789.85	1824.57	1797.06	1822.66	1855.8	1877.79	1919.22	1712.45	1711.49	1809.63	1847.22	1833.76	1935.81	1921.97	1909.94	1883.04	1897.02	1778.3	1766.44	1829.69	1831	1918.12	1838.12	1732.09	1912.34	1705.26	1815.07	1995.39	1702.51	1808.73	1863.55	1846.53	1906.25	1814.05	1717.76	1785.99	1829.96	1835.53	1926.58
135.190994	1832.09	1857.83	1901.71	1859.72	1894.91	1837.65	1887.92	1892.62	1891.64	1757.12	1782.67	1822.38	1794.64	1822.33	1858.39	1875.48	1920.59	1713.38	1708.83	1805.71	1845.68	1835.1	1936	1923.05	1909.31	1888.43	1895.62	1779.82	1766.09	1830.04	1825.8	1917.33	1835.7	1729.97	1913.45	1707.47	1811.14	1997.28	1700.23	1805.72	1864.49	1843.81	1905.82	1812.49	1718.16	1781.82	1827.98	1834.04	1925.63
135.686996	1827.2	1854.52	1895.63	1858.17	1894.64	1834.33	1888.08	1888.67	1892.05	1758.91	1783.63	1821.19	1792.65	1820.44	1851.83	1871.62	1917.61	1713.09	1711.66	1808.45	1841.9	1836.43	1930.51	1920.08	1906.25	1889.41	1896.5	1775.88	1763.32	1829.25	1824.35	1909.83	1835.91	1733.15	1907.66	1704.69	1813.12	1990.53	1703.4	1805.02	1856.8	1843.09	1900.8	1812.58	1715.89	1782.55	1828.01	1832.92	1922.82
136.182007	1826.84	1852.62	1900.09	1858.64	1892.76	1837.36	1883.17	1887.23	1890.12	1757.06	1785.5	1819.38	1792	1817.53	1852.71	1871.15	1915.82	1713.02	1707.12	1804.6	1840.19	1830.7	1930.57	1917.78	1904.98	1888.18	1891.9	1776.31	1766.93	1827.17	1821.08	1911.87	1834.24	1731.34	1911.54	1703.77	1811.28	1988.21	1700.17	1800.72	1853.56	1842.41	1900.05	1810.5	1718.42	1780.18	1826.17	1825.47	1919.59
136.677002	1828.04	1851.17	1902.28	1857.86	1892.83	1834.05	1877.16	1885.43	1887.51	1755.11	1783.1	1815.37	1789.27	1818.12	1849.92	1869.24	1912.98	1712.36	1710.22	1806.85	1839.31	1828.72	1923.85	1915.8	1899.77	1882.06	1886.22	1773.17	1760.84	1827.02	1820.82	1905.95	1830.42	1730.43	1904.51	1704.65	1805.78	1982.77	1698.43	1801.86	1855.98	1840.45	1899.35	1806.07	1714.33	1775.82	1824.38	1827.29	1918.22
137.171997	1825.23	1851.21	1895.04	1854.32	1891.18	1835.12	1879.5	1886.03	1885.38	1750.07	1783.29	1814.75	1786.11	1813.46	1844.55	1867.03	1910.01	1714.34	1706.88	1800.22	1836.34	1827.62	1927.37	1914.54	1898.29	1878.32	1890.8	1770.9	1761.39	1821.25	1819.89	1910.83	1832.38	1728.45	1907.05	1703.99	1808.66	1982.02	1700.79	1799.8	1852.3	1839.13	1899.56	1808.49	1715.68	1779.65	1821.59	1824.97	1920.71
137.667007	1823.33	1848.74	1894.68	1853.27	1885.35	1829.81	1877.39	1883.28	1880.71	1750.76	1781.61	1813.72	1788.12	1813.26	1846.44	1865.06	1905.03	1711.26	1705.94	1801.45	1836.6	1826.28	1923.17	1910.68	1900.11	1878.07	1888.12	1771.73	1759.81	1820.59	1819.97	1904.93	1831.44	1728.91	1902.56	1705.19	1810.15	1978.79	1700.38	1800.14	1853.29	1837.05	1896.8	1804.96	1713.06	1775.11	1821.34	1826.3	1915.78
138.162994	1824.54	1847.45	1897.82	1850.41	1886.16	1831.6	1873.91	1880.53	1881.78	1752.87	1780.45	1816.73	1785.16	1814.01	1845.68	1863.83	1903.41	1706.72	1705.25	1801.14	1835.55	1826.04	1920.79	1905.22	1896.15	1879.41	1883.77	1769.15	1755.31	1821.2	1813.56	1905.41	1829.54	1727.25	1899.91	1701.19	1802.12	1973.11	1699.27	1798.52	1848.53	1834.48	1891.71	1804.32	1713.51	1775.95	1821.25	1822.19	1908.89
138.658005	1821.19	1848.52	1895.07	1850.14	1882.51	1826.82	1876.08	1880.49	1883.71	1751.45	1780.87	1815	1790.23	1813.96	1848.08	1866.77	1901.71	1710.75	1706.28	1799.17	1834.29	1827.76	1921.91	1902.3	1894.46	1880.42	1884.32	1768.22	1759.01	1818.31	1815.93	1904.83	1826.56	1726.31	1899.13	1701.97	1805.51	1976.46	1698.04	1798.57	1850.01	1833.6	1894.1	1803.95	1713.05	1771.54	1818.16	1822.01	1908.38
139.153000	1823.45	1844.74	1891.03	1850.14	1881.16	1827.32	1874.55	1878.86	1876.66	1751.43	1779.92	1809.9	1785.11	1809.15	1841.94	1863.58	1896.42	1708.05	1705.4	1799.58	1831.64	1826.19	1917.27	1906.51	1893.34	1873.45	1882.35	1765.07	1758.89	1816.77	1813.1	1896.69	1824.15	1725.52	1898.82	1702.5	1800.75	1969.93	1697.82	1796.97	1846.65	1835.06	1893.33	1803.71	1712.45	1773.07	1819.77	1824.4	1909.81
139.647995	1817.67	1842.53	1886.54	1847.68	1881.06	1822.87	1869.8	1875.3	1878.16	1748.69	1780.92	1812.6	1780.83	1808.57	1842.07	1860.66	1895.85	1708.02	1702.27	1796.81	1831.12	1820.19	1913.61	1902.06	1891.3	1872.36	1876.92	1766.76	1756.44	1817.04	1810.22	1899.02	1824.93	1725.26	1895.23	1700.45	1801.87	1967.94	1698.28	1795.41	1844.11	1831.53	1890.13	1801.72	1711.29	1774.4	1813.97	1819.72	1907.35
140.143005	1817.34	1842.91	1884.08	1847.24	1879.33	1825.06	1868.71	1876.2	1874.54	1747.5	1778.13	1813.44	1784.13	1811.9	1839.8	1859.61	1893.68	1709.37	1703.29	1792.71	1828.4	1817.5	1917.67	1900.67	1890.09	1868.89	1874.16	1767.63	1757.66	1816.36	1813.02	1898.84	1821.26	1723.66	1895.8	1698.71	1800.81	1968.83	1695.58	1795.63	1845.48	1829.97	1890.07	1796.07	1709.57	1772.08	1813.77	1818.93	1905.82
140.639008	1814.84	1839.63	1882.77	1845.46	1876.78	1826.47	1870.21	1873.38	1873.49	1750.75	1779.72	1811.55	1779.4	1809.53	1840.22	1855.57	1892.82	1707.74	1703.28	1796.82	1826.83	1821.07	1915.73	1899.82	1885.07	1867.98	1876.27	1765.74	1756.09	1812.82	1811.59	1896.89	1819.33	1725.22	1891.58	1698.35	1799.63	1963.53	1697.51	1793.64	1847.67	1823.76	1884.25	1798.84	1713.35	1773.73	1812.66	1820.71	1903.4
141.134003	1816.07	1839.13	1884.71	1841.61	1873.7	1820.2	1865.1	1873.52	1868.68	1746.24	1775.18	1801.44	1781.57	1807.19	1837.48	1857.87	1888.98	1708.27	1702.2	1790.8	1828.67	1816.66	1911.13	1894.1	1886.04	1866.94	1871.51	1764.62	1754.88	1810.64	1809.51	1890.61	1820.56	1722.69	1887.12	1701	1798.48	1962.1	1698.45	1792.73	1842.58	1825.22	1883.5	1798.35	1712.46	1773.05	1810.22	1818.49	1901.51
141.628998	1813.33	1834.91	1877.12	1838.17	1875.41	1816.76	1860.09	1868.75	1867.26	1743.43	1775.53	1807.24	1778.74	1807.27	1833.71	1851.12	1890.47	1707.84	1703.43	1788	1822.83	1815.35	1907.04	1895.48	1878.49	1865.08	1867.77	1762.85	1752.26	1808.81	1809.92	1893.04	1822.11	1721.72	1887.42	1697.31	1793.54	1957.28	1693.99	1792.05	1840.37	1822.66	1883.63	1798.2	1710.78	1768.49	1808	1814.91	1899.96
142.123993	1811.61	1834.72	1874.8	1837.63	1867.68	1819.05	1860.7	1866.23	1863.79	1747.24	1772.95	1804.06	1779.57	1807.16	1833.46	1849.05	1887.45	1706.97	1700.49	1790.91	1823.74	1813.41	1904.56	1892.35	1881.45	1863.87	1866.4	1759.88	1750.63	1812.55	1804.83	1890.75	1819.19	1721.04	1882.73	1697.79	1793.03	1955.94	1693.82	1789.6	1836.25	1819.44	1883.92	1796.52	1709.83	1769.23	1806.95	1810.26	1895.22
142.619003	1807.56	1839.58	1874.21	1836.9	1869.41	1817.56	1859.25	1863.64	1864.95	1744.75	1773.92	1799.6	1775.29	1803.28	1828.28	1849.53	1886.56	1705.48	1699.88	1789.43	1823.84	1811.98	1910.29	1890.86	1875.28	1866.73	1866.69	1762.46	1752.58	1807.23	1802.86	1888.86	1816.13	1722.95	1884.82	1701.44	1793.33	1954.42	1693.24	1790.23	1835.12	1820.37	1879.48	1794.67	1709.62	1768.81	1805.35	1811	1890.9
143.115005	1809.38	1834.01	1873.45	1836.61	1867.55	1816.31	1855.02	1861.77	1863.11	1744.89	1772.23	1802.22	1776.42	1800.58	1828.8	1847.56	1880.74	1704.1	1701.15	1786.38	1821.9	1810.93	1903.75	1885	1875.83	1857.86	1863	1760.83	1751.02	1805.9	1801.15	1885.69	1812.92	1722.1	1880.29	1694.64	1793.41	1954.02	1694.14	1788.1	1836.35	1822.41	1877.91	1792.03	1708.46	1765.55	1804.79	1810.66	1891.53
143.610001	1805.47	1826.89	1871.94	1832.72	1865.78	1813.03	1855.53	1859.72	1858.51	1742.41	1768.82	1800.11	1775.29	1800.7	1828.86	1848.83	1880.39	1705.16	1701.93	1785.31	1821.07	1810.88	1902.77	1886.01	1875.24	1859.3	1865.67	1759.23	1751.22	1803.32	1799.34	1883.57	1817.17	1718.89	1880.02	1696.48	1792.85	1945.23	1695.93	1788.48	1832.56	1814.82	1874.02	1793.67	1706.79	1766.29	1803.11	1811.38	1886.05
144.104996	1806.32	1829.98	1871.24	1832.68	1864.21	1812.28	1853.55	1858.88	1859.4	1742.02	1768.27	1797.29	1773.12	1801.83	1825.77	1846.54	1874.09	1702.67	1700.68	1782.51	1814.51	1805.05	1897.77	1882.64	1870.6	1857.52	1857.86	1759.32	1746.89	1804.57	1795.71	1879.77	1812.76	1719.7	1876.1	1695.91	1788.85	1943.73	1694.81	1785.07	1829.06	1815.11	1874.58	1791.26	1706.93	1765	1799.29	1808.45	1888.94
144.600006	1804.27	1825.99	1868.2	1831.59	1863.25	1809.94	1854.13	1856.17	1861.73	1741.14	1766.85	1796.57	1774.28	1797.99	1825	1841.88	1872.37	1703.02	1699.63	1781.08	1814.66	1807.24	1896.25	1881.32	1870.49	1853.7	1859.24	1756.44	1747.72	1801.03	1796.41	1876.36	1813.29	1721.45	1875.87	1696.74	1789.48	1942.53	1695.08	1785.82	1830.5	1812.96	1874.6	1791.11	1707.69	1760.71	1800.6	1808.06	1889.77
145.095001	1800.88	1826.68	1867.48	1830.15	1857.75	1810.51	1848.69	1858.23	1856.44	1741.97	1768.31	1794.73	1773.08	1798.73	1824.44	1837.16	1872.59	1701.66	1698.72	1780.3	1812.65	1804.49	1895.78	1876.87	1873.68	1857.53	1855.46	1754.12	1745.67	1800.25	1794.54	1877.26	1809.6	1718.55	1870.35	1693.83	1785.45	1934.55	1692.21	1781.97	1830.35	1813.57	1871.25	1790.44	1707.66	1760.83	1800.07	1804.59	1886.95
145.591003	1801.18	1825.31	1865.31	1830.75	1858.73	1809.81	1849.22	1855.65	1854.17	1737.79	1765.21	1796.93	1770.56	1797.9	1822.51	1840.28	1871.39	1703.76	1698.04	1778.76	1814.36	1803.89	1895.14	1878.47	1866.95	1857.98	1855.72	1756.59	1745.66	1801.21	1795.45	1875.77	1812.17	1719.8	1871.86	1696.23	1786.9	1939.91	1692.96	1781.14	1827.4	1812.97	1870.69	1787.68	1705.83	1760.98	1796.85	1805.93	1880
146.085999	1801.38	1822.72	1864.62	1823.89	1859.6	1808.64	1851.92	1853.5	1855.41	1738.6	1766.73	1795.31	1771.15	1791.68	1822.97	1837.97	1868.73	1703.71	1701.4	1778.36	1815.05	1803.15	1891.32	1875.1	1866.92	1851.8	1853.04	1756.19	1746.43	1800	1792.13	1873.08	1808.25	1721.48	1869.05	1696.64	1783.68	1932.93	1693.91	1782.88	1825.28	1809.24	1868.42	1785	1707.05	1760.79	1796.35	1800.97	1882.15
146.580994	1798.06	1820.5	1857.98	1823.72	1853.24	1803.95	1846.58	1847.29	1847.77	1737.7	1762.71	1793.04	1768.68	1792.61	1818.81	1833.27	1866.39	1699.05	1696.51	1776.1	1810.21	1802.34	1889.51	1872.1	1860.83	1848.2	1850.34	1753.45	1743.94	1796.73	1790.24	1871.02	1807.12	1715.16	1867.69	1694.26	1783.3	1931.37	1691.71	1778.99	1822.33	1805.76	1864.98	1783.6	1705.72	1759.35	1795.34	1801.41	1878.73
147.076004	1794.52	1819.68	1860.38	1822.54	1854.52	1803.07	1843.32	1849.34	1849.02	1736.1	1765.89	1792.91	1767.85	1793.15	1820.06	1833.67	1866.37	1700.56	1696.9	1777.13	1807.19	1799.32	1886.63	1871.35	1862.21	1846.74	1850.44	1752.72	1741.59	1798.01	1791.65	1871.5	1805.53	1716.79	1863.71	1696.08	1783.87	1925.72	1693.67	1780.59	1820.55	1803.68	1868.28	1783.28	1705.63	1759.22	1793.14	1799.91	1873.25
147.572006	1794.71	1820.71	1858.85	1824.19	1850.33	1803.66	1846.08	1848.6	1847.29	1734.55	1761.36	1790.37	1769.51	1793.08	1816.87	1832.33	1864.45	1702.25	1693.57	1775.61	1805.94	1798.25	1885.39	1868.75	1860.07	1846.88	1846.27	1751.82	1739.96	1792.45	1788.53	1866.5	1804.89	1715.12	1860.42	1691.51	1781.92	1923.9	1689.48	1777.51	1820.46	1800.83	1861.2	1781.34	1704.91	1756.63	1792.58	1797.92	1873.43
148.067001	1795.94	1817.16	1855.03	1819.62	1850.85	1801.29	1841.35	1848.07	1844.2	1735.43	1764.14	1786.85	1766.59	1787.11	1812.63	1832.14	1859.08	1700.57	1696.22	1773.61	1805.84	1795.71	1880.79	1867.91	1858.79	1845.51	1845.02	1751.07	1742.2	1791.71	1785.86	1862.38	1802.58	1713.95	1859.31	1691.86	1781.93	1919.54	1691.09	1776.14	1817.2	1804.66	1862.08	1780.53	1703.51	1757.58	1791.21	1797.44	1873.35
148.561996	1795.65	1818.61	1851.88	1817.53	1844.09	1802.85	1840.69	1847.86	1843.96	1734.27	1757.32	1787.25	1766.02	1788.5	1812.21	1830.19	1857.65	1698.5	1694.42	1775.5	1801.69	1797.67	1878.59	1865.89	1855.11	1841.93	1843.59	1749.62	1741.87	1790.37	1781.1	1865.96	1802.27	1715.45	1855.16	1693.25	1777.21	1920.44	1691.94	1776.26	1819.08	1802.48	1859.62	1782.09	1702.6	1754.39	1790.94	1793.35	1872.69
149.057007	1792.21	1812.43	1854.29	1815.24	1841.76	1799.09	1837.8	1843.61	1842.16	1734.94	1762.04	1782.51	1766.39	1786.6	1814.97	1830.41	1853.29	1699.38	1694.87	1769.92	1803.65	1796.79	1878.84	1860.98	1851.7	1842.68	1844.85	1748.88	1741.25	1789.95	1785.85	1860.08	1802.39	1713.99	1855.89	1693.22	1778.54	1914.59	1688.44	1775.47	1815.02	1799.95	1860.65	1780.58	1704.51	1755.47	1787.51	1794.08	1870.57
149.552002	1791.85	1812.92	1848.58	1813.82	1845.66	1797.6	1837	1839.82	1840.53	1734.72	1760.33	1783.14	1760.54	1785.67	1808.83	1827.14	1851.16	1695.85	1693.67	1771.14	1802.09	1792.04	1876.25	1863.57	1854.84	1839.14	1842.27	1751.17	1740.33	1789.3	1784.86	1859.6	1801.37	1713.49	1854.62	1692.93	1775.49	1912.94	1685.48	1773.47	1812.48	1798.82	1857.85	1778.22	1701.44	1753.94	1785.68	1794.43	1863.47
150.048004	1793.16	1811.29	1848.33	1814.01	1843.89	1794.28	1833.41	1838.51	1839.66	1731.38	1756.03	1785.27	1763.24	1784.93	1809.53	1821.81	1852.82	1696.81	1693.15	1769.33	1805.05	1793.02	1872.39	1858.26	1851.9	1838.63	1838.78	1747.16	1737.99	1788.15	1782.41	1858.08	1796.97	1712.84	1856.02	1691.47	1776.05	1909.59	1690.01	1773.61	1812.95	1797.07	1850.95	1778.8	1702.48	1751.5	1785.65	1791.6	1864.28
150.542999	1786.77	1810.9	1850.73	1812.38	1841.54	1794.71	1832.18	1837.18	1838.44	1732.68	1758.47	1782.69	1760.79	1782.77	1808.31	1821.94	1853.48	1699.48	1694.48	1767.05	1798.93	1791.67	1875.49	1856.16	1849.2	1838.51	1835.01	1745.56	1739.34	1787.1	1781.13	1856.63	1798.57	1711.12	1852.16	1688.43	1773.67	1906.45	1688.16	1771.81	1810.96	1792.82	1849.24	1775.91	1702.35	1751.34	1783.23	1791.07	1861.44
151.037994	1787.63	1808.59	1846.87	1810.64	1840.47	1793.36	1832.16	1832.12	1834.32	1730.54	1754.73	1782.43	1760.03	1783.37	1808.56	1820.24	1849.84	1694.93	1691.72	1768.4	1798.14	1789.7	1868.74	1854.69	1847.8	1835.55	1832.98	1747.16	1736.11	1783.3	1778.07	1851.49	1797.8	1710.76	1848	1690.38	1771.85	1902.91	1686.7	1771.91	1812.15	1792.45	1853.18	1773.5	1701.29	1753.02	1780.54	1790.23	1859.98
151.533005	1785.72	1807.1	1846.8	1807.45	1839.32	1792.9	1829.4	1833.51	1833.72	1731.47	1755.94	1779.3	1758.85	1781.54	1803.46	1819.23	1841.92	1695.94	1690.72	1767.31	1795.52	1789.41	1868.05	1854.55	1845.61	1835.31	1835.61	1745.26	1735.62	1785.39	1779.01	1853.55	1797.49	1709.43	1849.23	1689.06	1772.2	1903.16	1687.4	1770.1	1809.22	1791.13	1850.69	1771.99	1702.36	1749.48	1782.14	1787.88	1861.69
152.028000	1783.54	1802.74	1845.1	1809.06	1835.25	1790.85	1829.13	1835.98	1831.26	1728.69	1751.54	1780.11	1758.8	1778.6	1805.06	1813.64	1846.09	1696.66	1691.85	1766.18	1793.85	1787.82	1867.61	1848.24	1845.68	1832.4	1830.16	1741.66	1738.04	1781.52	1772.77	1852.18	1791.4	1709.95	1848.45	1689.52	1770.76	1898.77	1687.74	1768.7	1807.17	1789.39	1845.17	1772.71	1699.47	1748.44	1780.02	1788.07	1855.83
152.524002	1781.98	1805.33	1841.05	1806.06	1834.31	1788.52	1823.11	1831.3	1831.21	1730.97	1753.1	1777.39	1755.44	1780.65	1799.49	1815.12	1841.29	1693.2	1691.41	1762.43	1790.85	1782.53	1864.17	1847.91	1841.81	1830.12	1831.6	1743.12	1736.31	1781.68	1773.82	1849.03	1794.84	1708.91	1844	1688.14	1769.21	1897.45	1686.93	1768.97	1803.46	1789.99	1845.93	1771.64	1701.41	1749.82	1775.97	1787.98	1851.78
153.018997	1780.42	1802.85	1840.19	1803.98	1831.38	1788.35	1821.75	1828.97	1826.8	1730.64	1755.26	1774.99	1754.18	1775.92	1798.62	1810.71	1838.14	1691.49	1688.45	1762.23	1794.41	1783.23	1866.59	1847.05	1839.83	1832.73	1825.45	1740.03	1734.97	1782.32	1771.23	1850.29	1796.48	1707.64	1838.71	1688.63	1769.59	1894.12	1687.46	1764.28	1804.31	1789.15	1844.73	1769.37	1698.86	1746.8	1776.28	1785.37	1852.73
153.514008	1780.78	1803.95	1838.27	1805.32	1829.59	1788.22	1820.63	1828.11	1825.78	1727.67	1748.74	1776.64	1757.13	1777.94	1801.37	1814.06	1838.58	1694.2	1689.1	1761.75	1790.28	1783.33	1863.98	1850.64	1837.65	1830.46	1832.36	1744.35	1736.6	1780.32	1774.2	1845.69	1790.26	1708.24	1842.37	1688.98	1768.88	1890.66	1688.69	1769.25	1804.3	1786.14	1841.17	1769.13	1698.13	1747.89	1776.38	1782.41	1850.31
154.009003	1778.74	1801.88	1840.18	1803.41	1832.63	1786.04	1820.92	1824.25	1824.23	1727.65	1749.96	1774.47	1751.76	1775.8	1796.27	1813.05	1835.89	1694.66	1688.1	1762.37	1792.95	1783.15	1862.7	1845.91	1835.98	1830.38	1827.65	1741.87	1733.08	1778.74	1770.68	1844.83	1785.96	1707.78	1835.91	1689.28	1768.51	1892.49	1686.62	1765.29	1800.57	1784.54	1844.52	1770.8	1700.01	1745.95	1772.99	1784.27	1849.53
154.503998	1780.2	1800.31	1832.91	1802.87	1827.95	1786.89	1820.69	1825.43	1823.06	1727.3	1750.95	1774.74	1753.85	1773.6	1798.95	1810	1837.44	1694.03	1688.56	1759.9	1785.91	1781.18	1858.91	1842.02	1835.34	1824.53	1824.53	1740.01	1732.52	1779.34	1771.66	1842.83	1787.54	1706.73	1836.96	1689.48	1765.37	1887.88	1685.63	1766.2	1801.74	1787.9	1840.35	1767.47	1697.67	1745.84	1773.31	1782.11	1850.07
155.000000	1774.82	1795.59	1836.35	1802.45	1828.35	1785.87	1819.77	1826.35	1824.6	1725.75	1750.14	1773.62	1754.31	1772.8	1792.99	1811.13	1832.89	1693.69	1686.07	1761.47	1786.83	1781.89	1858.43	1843.6	1833.65	1822.16	1822.43	1739.88	1734.34	1773.32	1768.11	1840.83	1785.97	1702.84	1830.46	1685.81	1765.25	1883.73	1684.85	1762.68	1799.35	1782.93	1838.48	1763.21	1699.14	1743.55	1773.91	1779.86	1851.23
155.494995	1777.74	1796.71	1836.28	1797.68	1824.04	1781.65	1817.84	1821.54	1824.2	1725.04	1746.63	1772.6	1749.91	1773.12	1794.28	1809.29	1829.98	1690.3	1686.84	1756.25	1785.9	1776.39	1856.11	1837.32	1833.04	1820.38	1821.97	1737.94	1730.95	1777.64	1770.12	1836.94	1786.38	1703.89	1831.52	1687.43	1764.1	1880.17	1685.78	1762.98	1800.27	1779.91	1836.75	1763.34	1702.24	1743.46	1772.23	1777.38	1845.88
155.990005	1771.63	1793.59	1833.4	1801.4	1823.73	1782.75	1816.05	1820.67	1816.56	1723.55	1748.8	1771.64	1750.06	1771.25	1795.01	1803.62	1829.9	1691.95	1687.5	1756.85	1786.18	1779.01	1852.37	1837.5	1831.2	1823.18	1820.54	1741.84	1728.49	1774.21	1768.19	1836.4	1787.3	1704.35	1832.54	1685.02	1760.06	1876.26	1684.63	1758.48	1797.24	1779.42	1836.03	1763.66	1698.2	1742.56	1772.52	1781.05	1845.51
156.485001	1775.96	1791.74	1831.2	1797.7	1818.98	1779.2	1814.42	1818.55	1819.16	1723.38	1744.08	1769.33	1749.04	1772.35	1791.61	1805.32	1826.79	1691.97	1685.41	1753.71	1783.4	1778.56	1852.2	1833.95	1828.39	1820.59	1817.56	1736.25	1727.83	1772.01	1767.94	1835.19	1784.94	1704.05	1825.49	1686.49	1760.62	1878.98	1682.51	1760.32	1795.82	1776.15	1836.71	1763.38	1697.42	1744.72	1766.87	1775.45	1841.17
156.979996	1773.78	1795.03	1830.55	1795.24	1820.07	1780.79	1812.22	1816.75	1821.42	1720.34	1745.75	1767.91	1746.79	1769.88	1788.91	1803.65	1825.75	1691.26	1686.38	1755.59	1782.95	1778.28	1847.79	1835.72	1827.72	1818.15	1813.84	1737.06	1725.33	1768.09	1762.16	1834.92	1783.19	1703.73	1827.3	1684.54	1761.88	1873.02	1684.5	1758.59	1794.41	1778.28	1832.32	1764.6	1694.5	1743.53	1768.35	1777.12	1840.45
157.475998	1768.97	1788.52	1826.89	1795.08	1818.39	1775.7	1811.32	1814.57	1814.54	1720.77	1743.29	1765.53	1745.79	1769.68	1789.53	1804.12	1820.98	1690.97	1685.36	1754.73	1778.14	1774.66	1846.25	1833.29	1824.27	1814.32	1817.57	1734.99	1725.27	1767.75	1765.72	1830.27	1782.84	1702.12	1824.25	1684.83	1757.84	1872.85	1685.68	1758.22	1794.44	1773.85	1833.13	1762.66	1695.62	1738.87	1765.76	1772.03	1841.25
157.970993	1770.41	1786.74	1825.26	1792.43	1816.35	1776.55	1808.38	1813.66	1812.96	1721.15	1743.21	1765.53	1744.82	1768.61	1786.86	1800.21	1819.89	1690.41	1683.95	1752.14	1780.29	1776.78	1848.25	1831.47	1825.79	1816.51	1811.68	1731.93	1727.02	1768.64	1761.43	1830.37	1780.78	1702.98	1822.34	1686.2	1754.69	1866.94	1684.19	1759.82	1789.34	1775.11	1827.91	1760.4	1696.96	1739.43	1764.37	1774.98	1837.33
158.466003	1769.1	1788.2	1825.12	1788.95	1815.41	1775.69	1808.18	1814.6	1808.53	1720.45	1742.9	1763.8	1745.98	1767.38	1785.27	1798.54	1820.59	1691.75	1683.82	1751.78	1778.63	1772.57	1847.68	1827.63	1824.35	1815.59	1810.24	1733.07	1726.53	1769.8	1759.68	1828.72	1780.39	1702.82	1821.64	1685.12	1756.52	1867.99	1682.92	1756.96	1790.03	1774.33	1825.98	1760.67	1694.64	1739	1764.31	1774.44	1835.35
158.960999	1769.01	1787.16	1821.73	1790.36	1817.1	1777.8	1808.62	1812.54	1813	1721.43	1741.82	1766.16	1746.72	1764.78	1785.03	1799.34	1821.65	1690.89	1684.43	1751.51	1777.89	1768.73	1845.32	1829.01	1822.63	1812.99	1811.45	1730.8	1726.36	1767.86	1758.05	1827.53	1775.38	1701.03	1820.64	1686.95	1754.92	1864.38	1682.04	1755.31	1790.59	1772.88	1825.8	1758.42	1695.84	1739.79	1763.19	1771.37	1833.01
159.455994	1765.51	1784.44	1818.62	1787.64	1815.8	1773.24	1805.74	1809.78	1812.31	1718.01	1740.62	1764.81	1742.46	1765.65	1783.93	1797.34	1817.32	1688.37	1684.75	1749.28	1774.61	1768.35	1841.33	1823.97	1817.7	1814.25	1809.13	1730.61	1725.01	1767.34	1758.2	1828.43	1778.77	1700.78	1818.11	1684.61	1754.78	1863.25	1681.94	1754.93	1788.4	1771.28	1822.6	1755.37	1696.69	1737.45	1763.07	1769.93	1830.94
159.951996	1763.31	1787.81	1822.02	1786.2	1810.82	1772.35	1803.02	1808.27	1809.74	1718.58	1738.92	1761.71	1742.8	1762.86	1782.37	1792.71	1813.83	1687.17	1683.86	1747.7	1772.55	1768.77	1840.94	1822.37	1818.28	1809.42	1806.31	1731.83	1722.94	1762.47	1756.07	1824.81	1773.33	1699.17	1817.42	1684.21	1756.25	1857.6	1681.99	1754.3	1783.5	1771.37	1824.4	1755.66	1692.08	1736.93	1760.28	1770.04	1829.28
160.447006	1765.67	1782.97	1818.06	1790.13	1809.3	1772.47	1803.03	1808.7	1809.49	1717.06	1740.77	1760.49	1743.77	1763.55	1783.56	1794.48	1815.75	1686.36	1684.99	1748.15	1772.21	1767.59	1839.43	1824.02	1818.14	1810.93	1807.81	1731.26	1726.52	1763.8	1759.12	1823.94	1774.13	1701.72	1817.37	1683.1	1754.24	1855.42	1682.9	1755.87	1785.25	1768.2	1823.67	1756.56	1692.16	1737.47	1757.97	1768.03	1829.36
160.942001	1762.52	1783.3	1819.76	1784.64	1808.18	1770.16	1802.55	1807.5	1806.15	1714.52	1738.09	1761.09	1743.54	1761.01	1781.17	1795.44	1812.16	1686.91	1682.12	1745.57	1771.85	1769.2	1841.83	1821.43	1817.77	1808.7	1806.87	1728.56	1722.74	1763.16	1754.26	1822.7	1771.86	1698.24	1815.35	1680.91	1754.39	1855.56	1681.5	1753.14	1783.58	1769.82	1819.38	1751.93	1694.72	1736.41	1758.21	1766.49	1828.68
161.436996	1759.49	1779.53	1817.28	1787.23	1806.04	1768.12	1799.42	1801.97	1803.83	1716.3	1738.42	1759.73	1741.97	1761.51	1780.57	1791.21	1809.6	1686.68	1681.64	1746.74	1771.11	1767.83	1838.83	1822.55	1812	1808.85	1805.55	1731.03	1723	1763.05	1752.9	1818.91	1771.52	1699.03	1813.38	1684.63	1751.09	1850.32	1679.33	1750.03	1783.36	1768.91	1819.76	1754.64	1693.35	1735.14	1756.74	1766.13	1826.21
161.932999	1762.22	1780.18	1814.44	1780.16	1803.67	1769.26	1800.12	1804.01	1802.68	1714.16	1738.03	1757.7	1738.81	1759.04	1776.82	1792.41	1808.75	1686.03	1680.9	1744.54	1770.52	1763.62	1836.32	1820.38	1807.86	1806.67	1803.36	1730.45	1722.88	1760.74	1752.12	1817.95	1771.23	1698.75	1811.41	1685.38	1752.26	1850.12	1682.07	1750.99	1781.05	1765.47	1817.14	1752.51	1693.13	1734.82	1757.34	1768.78	1824.58
162.427994	1761.56	1781.95	1813.44	1781.34	1802.64	1769.83	1798.18	1800.83	1803.13	1716	1736.88	1758.47	1739.3	1758.93	1775.18	1789.59	1809.94	1686.27	1678.14	1743.59	1767.52	1762.21	1830.46	1818.35	1814.2	1803.5	1800.41	1728	1722.6	1761.13	1753.09	1817.3	1771.02	1697.94	1809.08	1684.34	1751.77	1848.05	1681.73	1751.55	1782.37	1765.33	1817.33	1752.19	1692.13	1736.38	1755.78	1764.73	1823.26
162.923004	1760.66	1781.23	1813.28	1781.68	1804.08	1766.67	1793.73	1803.17	1799.71	1714.74	1738.05	1754.83	1738.66	1759.57	1775.98	1788.48	1801.92	1684.93	1681.78	1743.54	1771.87	1766.19	1831.38	1813.41	1810.75	1802.17	1801.05	1726.71	1717.11	1758.73	1754.03	1817.12	1769.7	1698.6	1807.42	1682.91	1750	1847.05	1679.63	1750.32	1778.5	1763.32	1816.29	1748.7	1691.84	1734.58	1754.37	1764.77	1819.5
163.417999	1759.62	1777.68	1808.26	1778.89	1804.73	1766.53	1794.63	1797.95	1796.17	1712.53	1734.33	1755.79	1738.67	1758.07	1774.26	1784.55	1804.59	1684.5	1679.13	1741.55	1770.39	1764.42	1829.66	1811.08	1808.94	1804.71	1800.01	1726.24	1719.83	1757.75	1751.69	1816.43	1768.03	1696.87	1805.28	1679.8	1750.02	1844.76	1679.16	1750.56	1775.87	1763.68	1816.02	1749.46	1688.54	1732.84	1754.48	1764.27	1822.89
163.912994	1756.49	1776.87	1807.3	1776.92	1801.03	1762.87	1792.17	1799.46	1797.66	1710.53	1735.62	1755.18	1736.76	1754.86	1773.83	1786.08	1802.37	1685.25	1679.75	1742.95	1767.76	1760.05	1832.44	1812.05	1808.04	1802.75	1801.03	1727.08	1720.03	1758.02	1751.21	1814.95	1768.18	1696.19	1806.98	1682.81	1747.04	1844.06	1679.77	1747.09	1776.88	1764.01	1815.55	1751.45	1690.05	1730.38	1751.49	1763.64	1821.65
164.408997	1757.11	1775.59	1810.03	1778.96	1800.12	1762.87	1794.78	1799.61	1798.63	1711.58	1731.56	1753.46	1737.43	1759.17	1772.64	1782.97	1801.88	1685.06	1679.12	1740.27	1764	1761.17	1829.99	1807.69	1805.85	1799.35	1798.3	1723.88	1719.1	1754.98	1746.11	1815.74	1763.27	1697.4	1803.42	1683.14	1746.59	1840.29	1680.43	1748.79	1773.59	1760.2	1814.13	1744.47	1691.39	1732.05	1751.83	1761.3	1816.95
164.904007	1755.26	1774.03	1807.19	1777.32	1797.79	1762.07	1788.55	1796.86	1794.03	1712.45	1735.3	1753.11	1736.11	1758.75	1773.03	1782.68	1801.72	1684.16	1679.68	1740.67	1764.61	1759.4	1829.18	1806.27	1805.99	1802.53	1794.62	1725.73	1721.13	1754.45	1746.75	1813.22	1768.98	1696.44	1803.86	1680.03	1746.31	1841.6	1680.86	1745.3	1778.13	1761.31	1811.38	1746.95	1687.93	1734.21	1750.09	1757.63	1816.72
165.399002	1756.79	1772.31	1808.78	1777.2	1798.83	1759.65	1788.54	1795.5	1791.06	1711.13	1733	1751.93	1734.8	1752.8	1771.31	1781.98	1799.84	1684.78	1680.19	1740.44	1763.06	1760.15	1827.31	1809.32	1803.75	1799.15	1792.76	1721.53	1717.92	1753.52	1748.3	1808.36	1764.77	1696.06	1802.49	1681.85	1747.43	1837.39	1679.51	1743.84	1774.72	1758.08	1808.01	1747.28	1692.21	1730.74	1746.49	1760.33	1813.44
165.893997	1754.39	1771.01	1808.97	1777.65	1798.51	1761.4	1788.97	1795.93	1791.06	1710.93	1730.69	1751.94	1735.79	1754	1767.86	1779.84	1798.82	1684.48	1678.62	1739.21	1762.71	1756.58	1825.89	1804.61	1806.53	1795.48	1793.52	1722.91	1717.77	1754.56	1746.06	1805.82	1764.55	1697.34	1801.26	1679.31	1746.33	1838.98	1679.73	1747.23	1774.3	1758.22	1807.46	1745.74	1691.54	1729.45	1750.4	1758.53	1813.91
166.389008	1751.92	1769.79	1804.46	1773.75	1793.82	1756.75	1787.53	1792.97	1790.36	1711.62	1731.66	1749.89	1734.17	1752.25	1769.61	1777.82	1795.64	1683.08	1679.5	1741.54	1761.21	1757.11	1822.14	1802.4	1800.97	1795.27	1788.86	1722.48	1715.29	1752.96	1744.71	1808.84	1762.88	1693.38	1799.81	1679.24	1745.63	1833.12	1677.55	1744.96	1772.85	1756.15	1807.06	1745.98	1692.63	1730.19	1747.77	1758.62	1814.28
166.884995	1754.63	1770.53	1802.32	1772.77	1791.92	1758.25	1784.5	1792.63	1792.14	1712.18	1730.38	1748.29	1733.44	1753.69	1768.07	1781.85	1795.5	1684.96	1678.68	1734.75	1760.12	1754.33	1819.37	1803.38	1800.24	1792.66	1788.6	1721.93	1718.93	1753.71	1744.78	1806.54	1761.3	1694.17	1799	1680.07	1743.99	1832.48	1678.23	1742.91	1769.26	1755.67	1807.22	1746.52	1691.33	1728.26	1746.34	1757.74	1811.97
167.380005	1753.1	1770.92	1803.69	1771.61	1792.81	1757.43	1787.17	1793.43	1791.73	1713.82	1729.08	1750.18	1730.86	1753.24	1766.74	1779.97	1793.39	1681.74	1675.76	1735.73	1761.24	1755.43	1817.39	1800.17	1801.02	1796.32	1791.37	1721.78	1714.83	1750.42	1744.58	1804.85	1762.22	1694.43	1795.04	1679.79	1746.17	1834.32	1677.95	1743.17	1771.21	1759.82	1803.9	1741.83	1691.35	1727.26	1746.42	1757.52	1809.82
167.875000	1750.58	1768.89	1798.71	1768.23	1789.61	1757.2	1786.56	1789.9	1787.51	1709.54	1726.87	1747.39	1730.37	1749.63	1763.53	1774.84	1792.13	1683.82	1675.84	1734.29	1759.93	1753.01	1820.27	1800.97	1801.15	1790.45	1788.52	1720.09	1715.42	1753.92	1743.07	1801.12	1763.15	1693.02	1795.69	1680.22	1741.59	1831.53	1678.32	1744.2	1769.35	1756.85	1804.59	1742.78	1686.89	1728.54	1747.2	1753.93	1808.38
168.369995	1747.96	1770.36	1795.03	1766.19	1789.78	1755.58	1783.24	1789.05	1785.89	1709.2	1727.46	1744.6	1732.83	1749.47	1765.65	1776.53	1790.55	1682.62	1674.79	1735.01	1758.25	1752.81	1819.22	1800.79	1798.86	1792.64	1789.09	1719.39	1715.38	1751.69	1741.55	1801.31	1759.91	1692.78	1792.22	1676.97	1741.54	1825.2	1677.8	1742.18	1769.26	1756.53	1805.04	1742.03	1689.04	1726.13	1743.95	1754.02	1808.61
168.865005	1750.83	1764.8	1794.94	1770.08	1789.9	1757.19	1784.21	1786.24	1786.48	1708.22	1726.66	1745.01	1732.8	1751.92	1768.01	1776.5	1789.79	1680.3	1676.86	1734.42	1759.24	1752.76	1814.83	1798.35	1797.76	1788.7	1785.85	1719.83	1715	1749.86	1742.6	1802.71	1757.44	1693.64	1794.56	1678.62	1739.65	1830.37	1675.97	1738.65	1768.19	1751.71	1798.47	1739.76	1686.81	1726.55	1744.47	1754.37	1808.02
169.360992	1751.75	1761.21	1797.1	1771.23	1787.86	1753.87	1781.34	1787.93	1784.28	1708.49	1727.88	1744.57	1729.72	1751.26	1762.17	1773.07	1788.94	1680.42	1677.16	1735.49	1755.17	1750.57	1813.9	1796.98	1793.36	1788.77	1783.54	1718.15	1713.04	1747.41	1741.67	1798.33	1758.37	1690.75	1788.52	1679.66	1739.81	1825.36	1678.33	1739.71	1764.33	1748.72	1798.88	1737.24	1688.06	1726.11	1745.13	1751.24	1804.21
169.856003	1750.14	1767.87	1797.52	1767.58	1786.05	1751.7	1778.53	1787.02	1783.7	1705.9	1729.2	1745.55	1728.26	1748.24	1761.47	1772.82	1787.99	1680.79	1675.56	1734.2	1755.75	1749.57	1810.9	1793.2	1793.27	1789.78	1782.92	1716.97	1710.57	1746.69	1737.92	1794.89	1755.08	1692.17	1789.26	1676.05	1739.26	1820.19	1677.49	1741.81	1767.61	1751.39	1799.22	1738.65	1689.91	1727.68	1742.14	1749.55	1802.11
170.350998	1747.66	1761.98	1791.85	1764.9	1785.39	1751.47	1776.29	1786.92	1780.51	1709.56	1725.7	1742.59	1726.26	1746.51	1760.69	1768.9	1787.56	1680.93	1676.16	1734.88	1755.16	1750.78	1811.59	1793.93	1794.11	1787.55	1780	1718.71	1712.48	1748.16	1739.18	1798.94	1755.15	1693.33	1786.83	1679.14	1737.83	1820.79	1678.29	1739.61	1764.91	1747.54	1800.3	1741.67	1688.16	1725.34	1745.33	1752.35	1801.66
170.845993	1746.91	1761.74	1791.12	1766.08	1782.32	1749.22	1774.51	1781.03	1781.07	1706.3	1723.46	1743.92	1727.54	1746.64	1759.73	1771.71	1786.53	1676.91	1672.74	1731	1751.17	1750.02	1813.72	1789.09	1793.1	1786.74	1781.26	1715.98	1710.5	1746.02	1739.99	1796.1	1755.41	1689.75	1785.91	1678.41	1738.66	1819.86	1678.36	1738.23	1763.52	1749.7	1797.09	1735.8	1685.29	1721.17	1739.84	1751.45	1802.49
171.341003	1746.47	1759.99	1792.74	1764.25	1780.73	1751.09	1778.09	1778.55	1779.6	1706.83	1725.07	1740.24	1724.97	1747.53	1759.58	1771.51	1785.86	1679.57	1674.35	1729.88	1753.77	1750.52	1810.59	1789.15	1793.7	1783.81	1780.77	1719	1712.17	1742.14	1736.66	1791.03	1753.52	1687.46	1785.05	1677.93	1736.33	1819.15	1676.55	1735.39	1764.39	1747.01	1797.2	1736.55	1687.81	1724.14	1742.32	1750.72	1802.21
171.837006	1743.89	1760.64	1794.94	1765.45	1783.37	1750.15	1778.16	1780.85	1782.43	1706.14	1726.8	1743.45	1726.98	1746.17	1760.86	1769.07	1782.76	1679.72	1673.94	1730.58	1753.45	1749.12	1804.41	1788.41	1790.07	1784.05	1780.78	1715.55	1710.95	1745.95	1735.09	1795.52	1753.57	1689.44	1784.85	1676.93	1737.2	1815.06	1678.06	1734.14	1761.66	1748.12	1796.66	1736.16	1686.31	1723.49	1740.61	1747.88	1801.44
172.332001	1741.94	1759.59	1789.39	1764.72	1779.94	1748.54	1774.8	1777.98	1778.95	1708.23	1723.7	1740.15	1725.64	1744.93	1758.22	1768.22	1781.1	1676	1672.99	1728.55	1751.12	1746.95	1810.11	1786.43	1792.38	1780.72	1776.47	1717.69	1709.13	1742.39	1737.75	1790.06	1753.84	1687.84	1782.6	1676.68	1733.21	1809.34	1675.36	1737.2	1760.8	1746.3	1793.23	1736.56	1687.53	1721.45	1738.4	1747.13	1798.72
172.826996	1742.85	1761.61	1785.16	1762.95	1781.95	1748.44	1772.92	1778.86	1775.69	1706.63	1723.95	1739.63	1724.14	1742.13	1755.13	1764.56	1779.39	1679.15	1671.16	1728.51	1747.38	1746.49	1803.09	1785.51	1788.51	1778.88	1773.89	1713.78	1710.13	1741.34	1734.84	1789.28	1751.21	1689.34	1780.95	1675.75	1733.9	1811.33	1676.93	1734.62	1759.28	1744.41	1790.39	1734.68	1684.93	1723	1737.58	1745.6	1795.75
173.322006	1743.3	1758.26	1787.3	1758.2	1778.26	1746.09	1771.33	1777.43	1777.44	1703.6	1723.21	1738.97	1725.81	1743.33	1759.1	1767.32	1781.68	1680.25	1672.3	1728.27	1749.19	1745.89	1804.75	1788.3	1787.24	1780.66	1775.43	1715.39	1710.54	1741.59	1732.52	1789.61	1752.44	1686.21	1784.6	1678.21	1735.81	1809.73	1676.49	1735.68	1761.01	1745.41	1792.73	1735.94	1685.15	1720.21	1736.96	1746.67	1794.83
173.817993	1743.02	1755.33	1784.26	1761.35	1777.26	1747.95	1770.79	1777.99	1774.56	1704.37	1722.55	1742.67	1725.55	1740.33	1755.35	1766.76	1776.5	1679.18	1672.86	1728.01	1748.55	1744.89	1803.9	1783.72	1786.24	1780.66	1776.31	1716.09	1709.76	1742.84	1734.76	1790.33	1748.45	1687.34	1780.12	1676.33	1731.5	1811.78	1674.87	1733.91	1755.07	1742.99	1787.83	1731.95	1684.9	1718.24	1735.97	1746.07	1794.33
174.313004	1743.72	1756.03	1786.98	1758.04	1778.39	1745.66	1768.95	1777.65	1774.02	1702.74	1721.15	1738.49	1724.59	1741.7	1753	1762.79	1774.89	1676.34	1673.09	1727.87	1747.48	1745.79	1800.7	1783.78	1782.1	1776.73	1777.59	1714.8	1709.33	1743.8	1733.84	1787.82	1748.74	1687.23	1780.06	1676.85	1733.85	1808.28	1675.36	1732.08	1758.4	1743.75	1791.74	1731.89	1685.73	1719.23	1737.51	1745.52	1793.69
174.807999	1743.34	1755.08	1784.56	1760.16	1775.7	1744.85	1769.53	1776.25	1775.04	1701.44	1721.34	1734.94	1721.69	1740.79	1751.28	1762.47	1779.09	1676.8	1669.12	1725.32	1746.83	1741.12	1798.73	1781.85	1781.8	1776.07	1771.47	1711.81	1708.35	1738.79	1732.99	1785.92	1748.97	1687.54	1775.05	1675.69	1735.09	1805.19	1675.94	1734.2	1756.53	1744.53	1788.03	1732.16	1685.64	1719.89	1734.1	1743.88	1789.03
175.302994	1736.02	1750.96	1782	1759.08	1778.05	1741.35	1767.88	1773.21	1771.41	1701.99	1718.73	1732.84	1722.09	1737.52	1752.62	1762.29	1773.28	1679.69	1672.03	1725.17	1747.33	1743.19	1799.8	1780.57	1781.78	1776.8	1774.91	1712.83	1708.61	1739.16	1731.65	1782.71	1749.39	1684.89	1775.53	1676.09	1734.76	1805.4	1675.29	1732.93	1754.98	1739.79	1788.8	1731.01	1682.57	1719.25	1732.85	1745.31	1789.17
175.798004	1738.72	1752.05	1784.51	1757.22	1773.65	1740.95	1764.35	1770.63	1770.8	1701.79	1716.64	1735.73	1722.18	1741.69	1747.58	1760.27	1772.23	1674	1671.58	1725.03	1746.13	1741.08	1800.18	1780.93	1779.97	1775.82	1768.62	1712.69	1705.73	1738.86	1729.86	1784.47	1748.29	1687.47	1775.95	1675.62	1731.04	1801.26	1674.13	1731.51	1753.31	1739.02	1786.93	1731.36	1684.12	1719.1	1733.68	1743.98	1785.81
176.294006	1740.39	1750.5	1781.31	1753.78	1772.34	1743.22	1767.33	1771.84	1773.2	1704.06	1722.33	1732.9	1720.14	1738.38	1748.83	1761.94	1771.6	1677.69	1670.75	1726.92	1744.32	1742.13	1799.83	1778.42	1781.01	1777.32	1772.68	1713.16	1705.81	1737.75	1730.22	1784.53	1747.43	1688.1	1773.89	1674.87	1731.73	1801.53	1673.74	1729.1	1753.29	1742.05	1785.43	1729.75	1681.52	1718.48	1732.35	1741.03	1790.41
176.789001	1738.54	1749.08	1780.57	1755.49	1772.86	1742.23	1765.34	1768.39	1768.14	1703.28	1720.79	1737.13	1723.02	1740.87	1749.94	1760.3	1773.87	1677.52	1671.62	1726.26	1743.11	1742.24	1794.04	1777.4	1779.08	1774.8	1771.62	1711.59	1707.81	1736.28	1730.95	1780.73	1747.6	1687.26	1774.61	1674.51	1729.31	1804.22	1675.22	1731.37	1754.22	1739.77	1786.84	1730.39	1684.51	1718.66	1728.74	1740.34	1782.49
177.283997	1736.45	1750.96	1778.44	1751.68	1772.7	1741.31	1764.72	1770.7	1768.25	1701.55	1721.27	1736.63	1720.24	1737.63	1749.28	1761.56	1770.83	1675.9	1669.17	1724.54	1744.36	1737.64	1794.32	1775.29	1778.12	1771.9	1766.37	1713.06	1707.26	1737.8	1730.38	1782.66	1743.12	1684.62	1772.25	1672.7	1731.58	1803.89	1674.06	1731.11	1753.84	1739.79	1781.67	1730.38	1682.69	1717.06	1730.33	1741.33	1788.97
177.779007	1733.75	1753.09	1778.39	1755.51	1769.87	1739.37	1764.08	1772.76	1766.75	1700.28	1715.81	1735.5	1718.59	1737.16	1748.56	1759.53	1769.43	1675.62	1670.53	1723.74	1743.97	1740.43	1794.19	1777.46	1778.98	1769.55	1767.33	1712.85	1702.82	1735.45	1728.18	1777.9	1742.59	1684.45	1768.54	1673.15	1729.41	1797.84	1673.43	1728.21	1748.09	1736.31	1777.71	1727.33	1682.64	1715.95	1727.13	1739.25	1786.17
178.274002	1734.25	1749.2	1779.87	1751.39	1770.02	1739.04	1763.32	1766.79	1768.79	1700.97	1719.36	1734.08	1720.04	1735.32	1747.56	1757.8	1769.55	1675.38	1668.76	1721.89	1742.59	1738.08	1791.6	1775	1774.7	1771.81	1765.3	1711.25	1705.31	1735.68	1729.13	1777.94	1744.16	1686.16	1769.44	1674.96	1727.66	1797.2	1673.67	1729.52	1747.18	1735.29	1779.14	1724.71	1679.87	1716.53	1728.14	1738.12	1781.46
178.770004	1734.95	1748.23	1777.31	1752.72	1767.9	1737.12	1757.64	1766.95	1764.8	1698.83	1717.08	1730.34	1718.36	1733.13	1746.42	1759.61	1766.86	1673.23	1669.79	1721.43	1741.08	1738.53	1792.74	1772.92	1776.96	1770.53	1764.45	1711.19	1703.63	1734.99	1728.03	1778.27	1744.05	1684.22	1767.66	1673.81	1727.08	1795.94	1672.76	1728.8	1750.74	1734.1	1781.9	1726.09	1682.83	1716.32	1726.35	1738.21	1781.08
179.264999	1732.52	1748.1	1772.96	1749.62	1768.97	1736.66	1760.21	1765.84	1764.54	1700.21	1718.23	1730.56	1716.91	1732.18	1743.31	1756.09	1765.44	1672.84	1669.87	1724.43	1739.87	1737.34	1791.39	1770.99	1774.69	1769.79	1764.2	1708.44	1703.67	1732.13	1727.8	1775.61	1742.46	1682.79	1767.37	1672.93	1724.87	1794.68	1674.22	1729.24	1750.74	1735.72	1779.02	1725.74	1681.27	1712.71	1728.11	1735.74	1782.39
179.759995	1734.21	1748.13	1775.89	1751.25	1767.27	1737.56	1758.87	1763.19	1761.77	1700.05	1716.63	1731.99	1717.13	1734.05	1746.97	1756.29	1766.5	1675.1	1669.77	1721.61	1740.11	1735.99	1785.57	1771.54	1773.09	1765.67	1764.68	1709.32	1703	1731.39	1727.42	1776.28	1741.95	1683.05	1768.27	1673.31	1727.46	1795.05	1672.3	1727.64	1747.55	1734.71	1777.09	1725.36	1679.25	1717.44	1727.46	1734.77	1782.82
181.089005	1713.84	1733.78	1745.63	1758	1753.72	1725.63	1753.08	1748.25	1764.88	1700.82	1718.72	1733.7	1718.66	1737.56	1749.52	1759.72	1769.89	1676.7	1667.45	1721.17	1740.4	1734.82	1790.71	1773.12	1772.34	1767.15	1766.04	1710.37	1702.61	1732.14	1725.74	1775.45	1741.33	1682.78	1765.28	1675.97	1725.8	1794.21	1674.27	1725.82	1744.96	1736.28	1779.27	1723.03	1683	1714.97	1725.45	1738.93	1779.71
181.584000	1732.28	1746.86	1773.83	1750.46	1764.18	1739.01	1758.46	1766.55	1762.2	1696.93	1716.32	1728.64	1719.41	1735.7	1744.94	1754.72	1765.24	1672.76	1668.99	1720.42	1739.04	1734.7	1794.44	1771.81	1771.73	1769.25	1764.43	1708.61	1704.55	1733.47	1725.74	1777.42	1739.46	1684.39	1768.66	1673.33	1724.96	1789.98	1672.69	1728.89	1744.89	1734.7	1780.36	1725.58	1681.55	1712.79	1726.3	1738.51	1780.36
182.078995	1732.66	1747.26	1773.2	1750.55	1767.21	1738.03	1759.42	1763.3	1762.89	1698.61	1715.62	1729.83	1716.85	1735.94	1745.64	1755.95	1766.85	1674.97	1667.28	1721.5	1739.4	1733.83	1789.05	1770.27	1773.05	1765	1764.96	1708.73	1703.98	1732.8	1726.62	1773.5	1741.79	1683.67	1764.42	1673.32	1727.05	1791.04	1672.24	1726.8	1746.16	1735.85	1775.32	1725.51	1684.08	1715.63	1725.1	1736.98	1777.63
182.574005	1734.55	1741.89	1771.95	1745.74	1765.15	1736.8	1759.14	1763.38	1761.7	1698.4	1713.53	1733.12	1714.71	1734.45	1743.8	1755.02	1765.76	1671.35	1668.15	1720.38	1738.55	1737.54	1784.64	1769.22	1771.93	1764.35	1762.16	1707.14	1702.37	1732.69	1725.14	1770.92	1740.91	1683.58	1766.67	1673.06	1725.31	1789.83	1671.71	1726.82	1745.44	1731.24	1775.81	1722.47	1681.11	1713.15	1725.96	1736.33	1776.03
183.069000	1733.12	1742.8	1771.9	1746.41	1762.36	1733.07	1756.71	1762.3	1759.16	1697.79	1713.83	1727.46	1716.33	1732.12	1742.06	1754.26	1762.28	1673.02	1671.44	1718.12	1738.01	1734.04	1787.02	1765.82	1771.96	1762.27	1761.95	1708.24	1699.56	1731.69	1723.13	1772.47	1739.09	1681.81	1762.71	1672.6	1725.52	1790	1671.86	1725.74	1745.32	1732.24	1776.55	1723.49	1681.65	1715.28	1722.62	1734.56	1776.67
183.565002	1731.58	1745.84	1766.52	1746.68	1762.48	1735.01	1757.88	1763.08	1758.78	1698.22	1713.71	1729.54	1715.24	1729.41	1739.47	1752.02	1759.66	1674.15	1668.21	1719.85	1735.4	1733.04	1781.46	1767.95	1770.24	1761.95	1761	1708.11	1701.04	1730.39	1723.85	1771.56	1737.57	1684.12	1764.69	1675.04	1722.48	1788.77	1672.47	1725.41	1741.83	1731.71	1775.24	1722.78	1682.32	1713.73	1724.32	1736.27	1776.06
184.059998	1730.88	1742.34	1767.98	1745.42	1761.57	1729.35	1753.61	1759.72	1759	1696.75	1714.89	1729.15	1713.64	1729.84	1742.37	1750.35	1760.64	1674.11	1668.62	1717.86	1738.28	1733.82	1782.95	1766.6	1770.5	1763.09	1761.39	1708.7	1702.35	1727.68	1724.4	1771.52	1737	1681.64	1761.02	1671.43	1723.32	1788.22	1673.24	1726.43	1742.81	1729.79	1770.78	1718.88	1681.22	1711.49	1723.94	1733.2	1776.8
184.554993	1728.28	1738.23	1765.43	1743.21	1758.42	1732.57	1751.28	1758.33	1758.04	1697.74	1712.18	1725.73	1712.88	1728.16	1738.06	1751.91	1756.88	1672.2	1667.95	1718.8	1738.64	1731.09	1784.64	1767.16	1767.03	1761.91	1758.94	1707.8	1701.39	1731.04	1721.01	1768.69	1735.79	1680.6	1760.88	1673.55	1721.04	1786.44	1671.27	1723.95	1743.27	1727.81	1769.57	1721.54	1680.84	1712.74	1722.52	1731.52	1772.94
185.050003	1729.81	1742.49	1767.78	1742.5	1759.34	1732.49	1755.57	1757.32	1755.8	1696.82	1714.6	1725.77	1714.24	1729.17	1738.88	1748.88	1758.69	1671.14	1664.2	1718.02	1733.5	1731.05	1780.56	1765.97	1768.03	1761.17	1760.13	1706.91	1699.72	1730.3	1719.3	1771.47	1737.15	1681.53	1760.33	1672.83	1721.85	1785.89	1672.86	1721.65	1743.39	1731.1	1771.38	1721.2	1678.13	1711.09	1722.19	1733.22	1772.72
185.544998	1729.99	1740.4	1765.98	1744.49	1757.61	1731.55	1753.42	1760.88	1756.87	1696.59	1713.22	1723.14	1713.66	1729.97	1739.7	1745.63	1759.33	1669.75	1666.39	1716.67	1735.84	1732.51	1780.19	1762.8	1766.69	1759.66	1760.32	1706.11	1700.47	1727.53	1720.91	1769.91	1733.68	1679.94	1760.65	1674.65	1724.25	1781.71	1670.46	1721.77	1742.92	1728.3	1768.3	1717.72	1680.56	1710.58	1720.35	1730.27	1772.7
186.041000	1729.31	1740.84	1762.56	1742.4	1756.28	1731.64	1752.48	1758.12	1755.76	1695.1	1710.09	1726.24	1711.51	1726.67	1739.36	1747.2	1758.21	1672.3	1666.78	1716.5	1733.55	1730.8	1781.33	1759.19	1764.15	1757.87	1757.07	1707.63	1700.77	1726.81	1719.15	1764.95	1732.37	1681.11	1758.93	1671.58	1719.71	1783.31	1671.59	1722.97	1738.29	1729.43	1767.76	1719.26	1677.89	1712.89	1720.49	1729.18	1771.19
186.535995	1726.22	1740.17	1765.76	1743	1757.85	1728.75	1748.68	1759.12	1753.27	1694.12	1708.61	1725.61	1711.08	1728.17	1737.17	1747.22	1756.11	1672.02	1664.76	1716.09	1731.24	1729.28	1779.07	1759.23	1762.69	1754.62	1757.71	1704.62	1696.36	1725.8	1719.79	1764.03	1734.99	1679.86	1752.91	1670.05	1720.79	1780.99	1672.63	1722.07	1741.25	1726.64	1765.73	1716.56	1679.02	1711.81	1720.89	1728.4	1769.54
187.031006	1724.68	1737.11	1762.88	1743.22	1752.32	1729.1	1750.72	1754.83	1753.37	1693.43	1711.92	1722.9	1711.79	1727.4	1739.29	1745.16	1756.71	1671.03	1665.55	1714.33	1731.5	1730.14	1777.69	1762.93	1765.63	1755.2	1755.84	1706.25	1697.74	1723.5	1718.48	1766.4	1730.35	1680.12	1755.1	1670.9	1718.7	1781.23	1670.77	1720.58	1740.93	1727.32	1766.11	1719.79	1679.07	1709.3	1718.52	1728.63	1769.97
187.526001	1725.6	1738.53	1763.85	1741.01	1754.87	1727.86	1753.09	1754.17	1753	1694.5	1710.19	1723.07	1709.4	1726.95	1740.12	1742.97	1753.48	1670.63	1667.44	1714.22	1732.98	1727.98	1778.92	1762.48	1761.19	1754.07	1754.64	1706.89	1699.22	1728.58	1715.29	1763.23	1732.93	1678.01	1756.36	1673.12	1719.97	1779.61	1670.76	1720.89	1738.37	1726.72	1762.51	1717.2	1678.84	1710.77	1721.81	1724.76	1769.04
188.020996	1725.58	1735.46	1762.35	1742.58	1754.75	1729.76	1749.72	1755.76	1749.43	1695.1	1708.42	1725.06	1708.38	1725.18	1739.04	1745.29	1754.51	1670.48	1665.76	1713.49	1730.74	1726.16	1773.56	1759.55	1762.8	1754.23	1755.67	1706.24	1695.93	1724.86	1717	1763.7	1731.09	1677.91	1754.81	1670.24	1719.75	1778.78	1668.74	1719.7	1738.3	1724.62	1767.14	1715.73	1679.78	1709.61	1717.81	1726.23	1767.17
188.516998	1725.05	1734.14	1761.45	1741.18	1753.79	1727.97	1750.14	1755.06	1751.77	1693.75	1713.42	1722.44	1708.48	1724.16	1738.6	1748.94	1754.75	1670.92	1664.8	1714.93	1732.95	1727.88	1778.05	1757.75	1758.8	1753.8	1751.71	1704.56	1698.3	1726.24	1713.97	1761.05	1730.01	1679.05	1752.88	1670.41	1719.08	1778.47	1668.47	1718.32	1737.51	1725.18	1764.71	1716.54	1678.21	1708.33	1719.52	1724.57	1766.41
189.011993	1723.92	1738.26	1760.46	1737.91	1753.04	1729.65	1749.9	1755.03	1749.45	1693.84	1708.74	1722.38	1708.43	1723.91	1732.78	1743.45	1750.4	1670.26	1666.81	1714.05	1728.65	1728.69	1774.23	1758.56	1760.81	1753.57	1754.11	1702.4	1698.79	1723.76	1717.26	1761.91	1727.42	1677.68	1754.44	1670.18	1718.69	1778.17	1670.79	1718.02	1735.27	1723.41	1761.78	1716.67	1675.89	1709.08	1718.23	1726.12	1766.95
189.507004	1723.2	1737.97	1758.27	1738.11	1752.55	1727.11	1746.04	1754.58	1752.24	1695.27	1708.87	1722.58	1709.11	1725.35	1733.55	1743.36	1751.18	1669.87	1665.6	1713.98	1726.95	1727.47	1773.93	1756.38	1756.69	1753.77	1750.67	1703.92	1696.29	1723.77	1715.38	1761.57	1728.85	1678.39	1755.16	1672.33	1718.9	1776.4	1670.48	1716.75	1734.67	1721.96	1761.48	1716.93	1676.93	1706.88	1716.15	1724.35	1767.06
190.001999	1722.97	1735.66	1761.09	1739.09	1751.4	1724.65	1744.54	1752.57	1748.92	1693.28	1710.03	1722.02	1710.86	1723.38	1734.2	1742.72	1752.5	1667.43	1663.48	1714.14	1729.28	1723.96	1773	1758.03	1762.04	1751.53	1750.84	1705.38	1697.35	1725.95	1715.57	1761.2	1728.51	1676.06	1753.87	1672.38	1717.05	1777.26	1669.39	1717.2	1736.33	1723.94	1763.8	1714.99	1680.59	1707.86	1717.76	1723.49	1763.64
190.496994	1725.01	1736.36	1758.63	1738.31	1750.63	1725.43	1750.88	1749.87	1748.09	1693.31	1708.29	1720.08	1706.98	1723.65	1735.09	1741.52	1751.33	1669.73	1662.83	1712.6	1729.84	1727.39	1771.21	1752.85	1759.72	1753.05	1751.72	1704.13	1694.88	1721.99	1714.18	1760.77	1726.21	1676.21	1749.59	1671	1717.93	1776.11	1671.67	1719.2	1734.54	1722.77	1761.09	1713.18	1677.25	1706.75	1715.85	1720.12	1765.22
190.992996	1725.04	1735	1756.08	1737.11	1750.49	1724.76	1745.27	1751.59	1745.93	1693.1	1706.59	1718.93	1709.69	1721.79	1732.94	1739.56	1751.63	1670.32	1663.96	1714.28	1726.93	1725.37	1769.66	1757.17	1757.82	1752.96	1751.3	1703.61	1695.81	1721.93	1712.81	1758.97	1727.38	1676.64	1750.5	1671.42	1716.86	1773.11	1670.27	1715.08	1734.44	1720.55	1757.26	1712.4	1676.93	1706.62	1715.22	1720.99	1763.56
191.488007	1722.33	1734.28	1755.97	1737.31	1749.21	1724.71	1745.2	1750.67	1749.91	1692.71	1707.79	1719.58	1708.67	1720.75	1732.41	1742.78	1750.53	1669.65	1664.87	1712.81	1729.94	1724.52	1770.35	1753.84	1757.97	1751.38	1746.74	1701.95	1693.65	1721.63	1711.63	1760.33	1726.6	1675.74	1748.95	1670.94	1714.91	1770.1	1669.48	1717.83	1734.69	1723.47	1763.47	1713.38	1677.67	1705.75	1714.71	1722.18	1763.36
191.983002	1723.07	1735.13	1758.81	1737.73	1747.88	1722.33	1744.58	1749.21	1749.49	1692.03	1706.32	1717.16	1706.85	1722.78	1731.34	1738.2	1750.32	1667.55	1664.29	1709.87	1728.51	1723.97	1768.89	1753.45	1759.28	1750.25	1749.62	1704.56	1697.27	1722.62	1711.83	1756.09	1726.14	1676.64	1749.5	1669.6	1717.07	1771.14	1667.52	1717.84	1733.47	1722.28	1761.47	1710.45	1673.69	1706.06	1713.74	1720.96	1763.25
192.477997	1721.78	1731.55	1754.59	1736.86	1747.25	1722.76	1741.95	1747.18	1744.98	1692.06	1706.18	1719.09	1705.56	1720.79	1729.81	1739.54	1747.17	1669.75	1666.3	1710.98	1727.73	1722.81	1769.69	1753.45	1759.45	1748.03	1749.95	1703.29	1694.87	1724.09	1713.93	1759.79	1724.08	1676.64	1749.76	1669.41	1715.88	1770.5	1668.98	1716.89	1734.12	1720.08	1759.29	1712.03	1677.2	1705.79	1716.77	1719.61	1759.52
192.973007	1720.8	1730.75	1754.38	1736.38	1746.22	1723.09	1740.22	1747.35	1745	1691.38	1705.21	1717.35	1708.46	1720.7	1731.64	1740.85	1747.33	1670.39	1663.66	1711.6	1723.77	1724.01	1768.87	1753.32	1756.3	1750.49	1747.39	1703.28	1694.73	1719.09	1709.96	1756.44	1724.52	1675.35	1748.5	1671.53	1713.03	1769.38	1671.46	1715.41	1732.58	1718.06	1757.55	1711.59	1677.73	1705.45	1714.6	1721.14	1757.29
193.468994	1720.19	1733.31	1752.97	1738.31	1746.48	1719.96	1740.58	1748.86	1746.92	1691.02	1705.88	1718.17	1706.82	1721.54	1731.36	1740.29	1745.92	1669.06	1662.33	1711.1	1724.42	1723.27	1767.47	1753.13	1754.93	1748.66	1749.31	1700.56	1696.96	1721.76	1711.87	1756.98	1723.87	1674.69	1747.56	1669.4	1714.68	1769.3	1668.46	1715.55	1730.31	1719.2	1758.13	1707.34	1677.08	1705.02	1716.08	1720.42	1759.61
193.964005	1721.4	1731.65	1753.6	1733.63	1747.05	1722.22	1743.39	1746.93	1747.09	1690.77	1707.74	1719.53	1703.75	1721.29	1729.94	1738.09	1745.1	1666.76	1662.67	1710.06	1723.75	1722.35	1768.54	1752.38	1753.38	1747.53	1747.26	1701.41	1693.97	1720.43	1712.49	1753.82	1723.74	1676.41	1747.46	1670.07	1713.8	1766.71	1669.22	1713.3	1731.1	1718.96	1756.63	1709.85	1676.49	1706.32	1714.08	1718.51	1758.79
194.459000	1722.44	1728.97	1754.24	1734.14	1748.06	1719.33	1739.07	1746.18	1742.91	1691.36	1703.69	1717.62	1705.37	1719.27	1726.51	1735.02	1744.86	1667.27	1661.58	1708.74	1720.99	1723.47	1766.83	1749.65	1753.69	1744.21	1745.15	1700.23	1695	1721.68	1712.25	1753.38	1725.12	1674.5	1747.44	1669.63	1711.99	1770.37	1670.3	1714.85	1734.37	1717.21	1752.8	1708.67	1676.88	1704.1	1714.35	1719.43	1758.75
194.953995	1720.28	1728.71	1754.39	1733.61	1744.59	1721.13	1740.63	1745.75	1744.14	1688.48	1704.6	1715.33	1707.23	1719.21	1726	1735.98	1743.37	1665.82	1661.84	1709.63	1721.57	1722.4	1764.39	1747.81	1753.32	1746.42	1744.83	1700.8	1694.3	1718.84	1710.18	1753.33	1721.2	1673.21	1745.56	1667.25	1712.48	1767.82	1666.74	1713.6	1731.77	1717.86	1754.93	1708.52	1676.33	1703.43	1715.85	1719.35	1756.5
195.449997	1720.19	1730.05	1750.88	1732.99	1744.08	1719.53	1738.62	1744.87	1740.55	1690.23	1704.24	1713.69	1703.63	1719.17	1727.84	1736.08	1745.95	1666.52	1661.41	1709.29	1723.21	1723.19	1768.15	1748.62	1750.66	1742.68	1742.69	1702.08	1694.51	1720.27	1709.85	1752.5	1722.64	1673.93	1742.65	1666.5	1712.29	1765.6	1666.1	1713.4	1728.54	1717.91	1752.27	1709.91	1677.02	1706.66	1713.4	1717.66	1755.96
195.945007	1718.06	1732.43	1748.72	1731.74	1742.78	1717.37	1740.42	1744.84	1737.63	1690.32	1703.8	1715.89	1702.7	1718.05	1731.03	1735	1744.12	1665.55	1660.47	1710.72	1718.93	1721.55	1763.46	1748.59	1752.82	1741.81	1744.15	1698.12	1691.97	1719.17	1711.04	1750.86	1723.84	1673.89	1745.4	1667.07	1712.12	1763.65	1667.64	1712.33	1731.35	1715.75	1753.17	1707.51	1676.69	1703.45	1710.89	1717.07	1757.83
196.440002	1719.29	1726.62	1750.29	1730.46	1741.26	1715.8	1736.55	1741.42	1741.76	1689.54	1704	1716.49	1702.85	1718.14	1725.6	1734.24	1739.76	1667.64	1662.39	1708.67	1722.09	1720.86	1761.69	1747.75	1749.15	1745.27	1743.04	1699.38	1694.31	1719.17	1708.83	1750.09	1721.16	1672.82	1742.56	1667.71	1711.81	1765.73	1666.45	1713.67	1729.9	1717.32	1751.69	1706.86	1672.64	1703.16	1712.34	1718.98	1755.56
196.934998	1719.42	1728.12	1748.84	1730.72	1741.03	1718.76	1738.55	1742.99	1738.95	1690.56	1700.61	1713.21	1702.23	1717.47	1726.13	1734.79	1739.69	1664.91	1659.83	1707.69	1720.92	1719.61	1760.73	1745.8	1748.74	1740.63	1743.19	1699.94	1690.04	1715.3	1708.17	1748.36	1720.95	1674.15	1742.2	1667.84	1711.43	1762.68	1666.84	1713.3	1729.53	1715.51	1750.68	1704.79	1675.37	1704.75	1709	1716.8	1754.69
197.429993	1718.53	1729.12	1750.6	1731.95	1741.7	1716.82	1739.16	1742.3	1736.03	1689.33	1701.18	1715.25	1701.85	1717.44	1726.18	1732.39	1744.31	1665.14	1660.2	1708.43	1722.58	1718.1	1761.02	1745.7	1748.69	1741.69	1740.22	1698.53	1691.28	1716.12	1708.67	1749.43	1718.98	1668.72	1741.76	1667.5	1706.84	1758.69	1667.59	1712.91	1727.65	1713.23	1749.31	1706.27	1674.97	1702.53	1710.98	1716.87	1752.32
197.925995	1716.81	1725.36	1745.54	1729.14	1741.34	1719.87	1737.01	1741.45	1739.25	1688.18	1700.89	1712.98	1702.57	1715.68	1723.33	1729.53	1741	1665.89	1660.75	1708.04	1720.01	1719.84	1756.82	1745.47	1746.32	1739.14	1743.19	1696.56	1688.11	1715.82	1707.6	1747.79	1721.46	1671.33	1738.76	1667.96	1711.21	1761.08	1663.88	1708.98	1727.86	1715.71	1751.42	1704.08	1673.09	1702.09	1710.58	1715.2	1754.13
198.421005	1715.83	1725.41	1746.97	1727.3	1740.65	1713.07	1734.57	1742.68	1736.81	1687.61	1703.01	1712.35	1701.9	1715.72	1720.37	1730.41	1739.53	1664.4	1660.88	1706.67	1720.68	1717.14	1757.85	1744.98	1749.97	1741.12	1738.83	1694.27	1689.51	1715.23	1705.58	1747.47	1717	1672.07	1737.72	1667.4	1710.44	1761	1666.41	1711.21	1723.91	1717.42	1747.52	1703.52	1673	1698.69	1710.05	1712.68	1750.35
198.916000	1717.71	1725.48	1749.59	1725.67	1738.87	1714.43	1735.42	1739.87	1738.71	1689.32	1699.56	1712.73	1702.9	1716.09	1724.85	1732.94	1738.13	1665.88	1662.28	1705.38	1717.3	1717.46	1756.23	1743.95	1746.81	1739.08	1739.9	1696.06	1687.13	1716.39	1707.31	1747.94	1716.99	1669.69	1738.54	1665.72	1710.58	1758.87	1667.1	1711.67	1725.95	1713	1746.85	1701.05	1674.03	1701.82	1710.31	1713.17	1751.39
199.410995	1716	1725	1747.32	1728.15	1737.55	1715.4	1735.2	1738.02	1736.42	1689.27	1703.45	1711.18	1703.72	1713.81	1725.14	1729.43	1740.43	1664.04	1660.8	1707.88	1717.5	1718.4	1755.43	1745.94	1745.06	1737.06	1742.54	1695.58	1689.01	1714.39	1705.15	1747.33	1717.01	1670.65	1739.66	1667.33	1708.13	1759.69	1666.37	1710.75	1727.27	1713.82	1750.91	1703.09	1674.11	1703.93	1707.84	1711.49	1752.31
199.906006	1714.31	1722.95	1744.85	1728.41	1741.22	1714.92	1733.2	1737.38	1736.09	1687.85	1703.61	1711.98	1700.28	1711.48	1723.98	1730.91	1739.46	1664.67	1657.99	1703.54	1717.06	1716.68	1756.05	1743.08	1747.4	1737.57	1740.34	1696.74	1691.31	1713.42	1708.2	1749.4	1716.09	1670.12	1738.31	1668.57	1710.46	1758.45	1665.08	1708.11	1723.92	1711.94	1747.91	1704.56	1672.99	1702.82	1706.93	1712.41	1750.74
200.401993	1714.85	1725.56	1746.16	1729.39	1736.9	1715	1734.24	1737.57	1737.08	1688.73	1698.2	1711.19	1702.08	1714.03	1721.62	1731.22	1736.93	1664.03	1659.4	1707.03	1717.64	1716.21	1753.46	1742.78	1742.97	1739.09	1734.96	1695.37	1689.62	1714.13	1703.34	1748.03	1715.57	1670.41	1740.64	1668.89	1709.03	1756.67	1665.82	1708.14	1725.2	1712.06	1744.31	1703.71	1674.83	1700.36	1707.33	1710	1748.61
200.897003	1714.47	1722.92	1743.16	1728.92	1737.12	1713.69	1734.67	1737.72	1735.14	1687.14	1700.25	1712.49	1701.41	1712.82	1724.84	1730.59	1733.3	1663.16	1661.41	1704.19	1715.88	1715.82	1753.19	1742.82	1746.8	1734.96	1737.66	1697.04	1689.32	1714.88	1703.89	1745.45	1716.14	1670.93	1738.92	1667.81	1707.36	1757.37	1668.71	1710.9	1723.03	1711.33	1745.72	1705.26	1673.13	1700.55	1707.45	1709.45	1748.67
201.391998	1717.7	1722.49	1743.92	1726.81	1738.32	1714.69	1734.61	1735.41	1735.42	1687.64	1700.11	1711.81	1699.49	1715.21	1722.18	1729.5	1735.89	1665.95	1658.9	1706.71	1720.12	1717.16	1754.34	1741.6	1746.05	1734.95	1736.37	1696.15	1689.5	1712.42	1706.68	1745.62	1715.28	1669.04	1736.79	1667.14	1708.5	1757.19	1668.12	1708.06	1724.63	1710.13	1743.6	1700.69	1674.81	1699.83	1706.91	1710.9	1745.29
201.886993	1715.28	1721.25	1740.63	1726.27	1735.83	1714.98	1731.32	1736.81	1735.39	1685.17	1699.51	1710.55	1700.82	1713.19	1722.49	1729.56	1735.41	1664.45	1659.6	1703.04	1716.89	1717.78	1755.88	1740.78	1743.65	1737.42	1739.65	1696.1	1687.95	1715.62	1703.46	1743.4	1715.96	1668.74	1738.33	1667.29	1707.82	1755.79	1669.1	1710.35	1724.05	1712.82	1745.63	1702.11	1672.64	1702.93	1706.42	1709.5	1749.37
202.382004	1712.41	1723.8	1739.6	1725.47	1736.13	1713.97	1732	1736.24	1734.76	1687.85	1700.91	1711.8	1699.54	1713.42	1720.81	1729.77	1734.11	1662.16	1658.19	1704.91	1716.59	1714.42	1752.9	1739.06	1741.35	1737.53	1735.76	1697.76	1691.16	1715.58	1701.76	1744.66	1713.92	1671.53	1737.67	1667.14	1709.13	1756.38	1666.17	1712.08	1723.39	1708.51	1744.96	1703	1671.64	1699.08	1706.46	1710.23	1745.13
202.878006	1714.83	1723.66	1741.74	1725.23	1734.87	1712.22	1731.88	1738.29	1733.38	1688.43	1700.06	1709.85	1697.7	1713.83	1722.7	1727.39	1735.04	1665.17	1659.81	1704.5	1716.31	1716.56	1754.74	1740.35	1742.3	1734.24	1737.28	1696.37	1690.53	1715.01	1704.91	1744.96	1713.79	1670.51	1736.75	1664.91	1707.87	1754.81	1667.43	1710.12	1723.13	1710.67	1742.8	1703.87	1671.42	1702.16	1704.4	1707.26	1747
203.373001	1710.2	1722.94	1742.24	1724.7	1735.8	1712	1729.08	1737.82	1732.94	1687.46	1697.63	1710.27	1696.93	1712.49	1720.91	1727.79	1735.3	1666.53	1658.8	1705.37	1717.4	1715	1753.84	1739.55	1741.98	1734.54	1737.05	1696.17	1687.74	1713.28	1706.8	1743.1	1713.24	1671.72	1735.35	1667.24	1707.78	1752.72	1666.39	1705.75	1720.79	1712.29	1743.28	1699.2	1671.81	1699.58	1704.21	1710.52	1745.46
203.867996	1711.69	1722.35	1735.38	1723.24	1732.44	1711.11	1732.41	1733.69	1733.63	1685.01	1699.25	1711	1697.29	1710.93	1721.39	1728.82	1734.08	1664.83	1658.55	1706.22	1715.39	1712.25	1752.78	1737.92	1740.68	1734.02	1735.99	1694.75	1691.15	1714.8	1703.5	1744.74	1714.91	1670	1737.07	1668.79	1705.91	1752.96	1665.18	1708.86	1726.27	1711.46	1742.86	1700.22	1673.59	1699.01	1705.85	1710.97	1744.36
204.363007	1711.65	1722.18	1739.37	1723.24	1734.12	1711.75	1731.18	1730.84	1730.38	1686.1	1699.2	1708.98	1697.38	1713.2	1721.77	1727.23	1732.99	1661.72	1657.95	1701.93	1716.37	1713.8	1749.69	1736.13	1742.32	1733.55	1736.17	1696.86	1690.03	1712.22	1703.82	1741.6	1713.14	1669.38	1734.14	1666.64	1707.33	1752.36	1666.17	1707.47	1722.42	1708.37	1741.35	1700.28	1670.66	1698.21	1706.97	1708.74	1743.52
204.858002	1712.11	1723.02	1739.14	1722.76	1731.87	1710.29	1728.72	1731.47	1731.86	1685.37	1697.95	1706.42	1695.29	1709.8	1719.9	1728.6	1734.74	1664.3	1659.61	1702.27	1714.22	1713.75	1749.36	1736.31	1738.4	1734.21	1733	1694.7	1689.69	1712.91	1702.54	1742.52	1715.86	1669.89	1734.13	1665.64	1707.1	1752.59	1665.46	1705.55	1719.45	1709.04	1739.42	1697.62	1672.04	1698.74	1704.16	1706.37	1742.11
205.354004	1712.69	1720.98	1741.48	1720.9	1734.66	1711.36	1730.55	1733.71	1730.71	1686.26	1697.84	1709.48	1697.36	1710.5	1720.98	1726.9	1731.55	1661.69	1658.1	1703.39	1713.62	1711.56	1747.8	1739.47	1740.3	1732.45	1734.84	1692.44	1689.37	1710.46	1700.75	1739.28	1711.94	1668.66	1730.81	1665.82	1706.2	1751.82	1667.81	1706.09	1720.22	1710.63	1740.49	1699.82	1672.97	1699.59	1703.75	1708.52	1742.41
205.848999	1711.5	1719.39	1741.27	1725.04	1733.44	1709.05	1728.32	1733.66	1731.56	1686.1	1699.16	1707.52	1698.51	1710.78	1721.41	1728.54	1732	1662.8	1656.3	1703.27	1714.89	1712.78	1748.4	1740.2	1740.46	1732.78	1733.21	1696.32	1686.08	1712.82	1702.76	1744.82	1714.37	1669.86	1733	1665.3	1706.12	1751.68	1664.39	1705.55	1720.5	1707.71	1741.18	1699.54	1671.75	1697.76	1702.3	1706.17	1746.01
206.343994	1710.21	1718.09	1734.8	1720.76	1731.85	1707.53	1726.37	1732.64	1728.22	1685.02	1694.97	1708.8	1695.41	1711.53	1719.05	1724.59	1729.58	1661.76	1657.4	1701.67	1713.49	1710.93	1748.4	1734.46	1738.84	1731.57	1734.62	1692.92	1686.03	1709.43	1701.37	1742.24	1712.57	1667.5	1732.74	1665.41	1704.99	1750	1663.08	1705.89	1717.54	1706.76	1738.93	1696.71	1671.55	1696.49	1702.9	1706.05	1740.92
206.839005	1710.01	1718.56	1738.07	1721.34	1728.17	1708.95	1727.81	1733.95	1730.44	1686.3	1698.13	1708.3	1696.25	1711.21	1719.18	1726.63	1729.99	1661.9	1656.33	1703.34	1714.18	1711.16	1749.31	1734.43	1742.21	1732.02	1732.19	1692.45	1689.2	1713.36	1701.38	1740.11	1710.76	1667.95	1730.38	1663.94	1707.86	1750.09	1664.62	1702.84	1718.92	1708.14	1740.82	1700.4	1671.04	1698.58	1704.44	1705.52	1742.94
207.335007	1709.95	1714.6	1738.36	1723.42	1735.34	1706.6	1729.32	1732.82	1728.38	1685.24	1694.71	1704.84	1693.87	1708.54	1718.51	1725.44	1729.58	1664.32	1658.32	1702.94	1715.86	1711.06	1750.22	1735.83	1740.87	1729.24	1732	1693.05	1687.35	1707.51	1701.32	1739.22	1710.47	1668.72	1730.58	1664.29	1704.22	1749.21	1665.22	1707.94	1720.89	1708.73	1740.49	1697.82	1670.55	1697.24	1703.23	1704.01	1739.64
207.830002	1712.09	1719.51	1737.36	1722.07	1729.4	1709.07	1730.37	1732.33	1730.63	1684.54	1695.93	1709.45	1697.66	1711.14	1718.13	1725.14	1731.68	1663.32	1659.7	1701.6	1714.77	1713.54	1746.64	1734.4	1740.55	1730.74	1731.49	1694.42	1685.95	1709.36	1703.4	1739.94	1713.45	1668.22	1731.25	1665.39	1706.13	1750.86	1666.84	1706.05	1716.73	1709.05	1737.03	1696.98	1673.84	1698.52	1705.34	1705.02	1741.97
208.324997	1707.52	1719.77	1735.75	1720.52	1732.38	1710.82	1726.49	1730.86	1730.23	1683.29	1699.06	1705.07	1694.11	1708.87	1716.52	1725.79	1728.63	1665.75	1657.73	1700.66	1713.71	1710.85	1747.68	1736.23	1740.97	1728.34	1731.19	1694.48	1687.25	1710.52	1702.34	1737.32	1708.67	1667.76	1730.15	1666.4	1704.13	1748.28	1663.43	1703.08	1721.02	1706.61	1740.52	1695.67	1673.51	1696.21	1700.4	1703.86	1740.97
208.820007	1709.97	1718.72	1735.9	1719.33	1731.52	1708.84	1726.82	1730.95	1727.76	1684.94	1696.76	1707.11	1692.4	1707.54	1716.26	1723.62	1729.92	1663.83	1659.06	1699.21	1710	1709.26	1746.08	1734.35	1735.74	1729.09	1730.5	1692.48	1684.29	1709.6	1700.57	1735.26	1709.6	1667.97	1732.25	1665.83	1704.48	1747.19	1664.84	1703.72	1719.63	1705.4	1737.22	1697.34	1672.51	1698.21	1700.91	1703.7	1738.36
209.315002	1711.55	1716.18	1736.35	1718.38	1729.08	1707.75	1726	1731.4	1726.79	1686	1695.52	1704.33	1695.43	1710.8	1716.58	1723.06	1728.9	1662.87	1658.99	1701.66	1711.19	1709.42	1744.66	1735.14	1736.13	1728.57	1731.86	1694.05	1685.92	1708.82	1697.3	1736.07	1709.4	1667.16	1730.39	1664.72	1705.94	1746.7	1664.99	1705.21	1717.27	1707.09	1734.43	1696.33	1671.71	1697.05	1699.79	1702.96	1738.58
209.811005	1706.32	1717.54	1733.16	1719.11	1730.79	1707.24	1727.13	1729.62	1725.95	1684.5	1692.78	1704.49	1691.46	1709.9	1712.62	1724.09	1729.34	1661.07	1659.41	1697.11	1710.74	1708.51	1743.8	1732.63	1734.53	1728.78	1729.45	1690.81	1685.15	1707.76	1699.94	1739.09	1708.54	1667.48	1728.91	1664.36	1702.86	1742.82	1665.03	1703.99	1714.42	1703.76	1735.56	1695.79	1669.67	1695.87	1696.71	1700.36	1738.89
210.306000	1710.23	1713.89	1732.99	1717.81	1728.84	1706.71	1724.22	1731.45	1725.69	1685.26	1694.97	1704.62	1693.28	1709.22	1713.5	1722.06	1726.88	1662.21	1656.23	1697.91	1708.05	1709.66	1744.1	1731.35	1734.5	1728.03	1727.11	1691.84	1685.98	1708.64	1697.7	1735.02	1707.56	1668.13	1731.3	1663.68	1702.25	1745.88	1664.83	1702.98	1714.45	1704.45	1732.22	1693.47	1669.13	1695.36	1701.09	1699.84	1738.39
210.800995	1707.86	1718.55	1734.57	1718.28	1729.34	1706.52	1723.66	1727.97	1724.86	1683.54	1694.22	1704.4	1691.44	1709.26	1715.09	1720.82	1727.81	1661.48	1655.09	1699.98	1707.79	1709.32	1743.94	1732.98	1734.18	1726.39	1728.99	1692.67	1686.61	1707.49	1699.22	1734.41	1708.26	1667.81	1729.44	1666.22	1704.42	1743.27	1664.3	1703.8	1712.03	1706.74	1734.93	1697.36	1670.64	1696.31	1700.5	1704.76	1739.36
211.296005	1707.09	1717.7	1732.55	1716.1	1727.54	1705.21	1724.4	1729.57	1726.11	1683.48	1692.88	1702	1693.03	1708.14	1714.89	1720.61	1727.67	1660.04	1657.8	1699.85	1709.69	1711.14	1742.93	1729.66	1734.39	1726.19	1730.63	1692.08	1688.22	1708.84	1697.72	1735.06	1708.8	1667.66	1729.18	1665.61	1701.98	1742.5	1664.54	1703.49	1717.38	1705	1731.87	1694.47	1669.32	1698.65	1697.94	1698.92	1738.03
211.791000	1710.25	1715.93	1728.94	1718.11	1725.89	1705.28	1723.79	1726.83	1725.89	1683.73	1693.01	1706.04	1692.74	1707.6	1714.63	1721.69	1727.13	1657.93	1657.05	1702	1710.27	1710.76	1745.47	1732.14	1733.98	1728.08	1730.14	1691.02	1685.59	1708.18	1699.19	1736.7	1706.99	1667.19	1727.22	1664.12	1704.64	1742.44	1664.45	1703.41	1716.34	1703.72	1732.29	1695	1669.62	1696.08	1698.59	1699.5	1736.69
212.287003	1706.81	1713.04	1729.02	1717.03	1725.84	1704.76	1721.5	1727.64	1724.17	1683.16	1693.78	1701.78	1692.03	1704.98	1713.92	1720.35	1727.12	1660.47	1657.05	1697.36	1709.31	1705.34	1741.55	1729.7	1734.4	1728.7	1726.03	1690.34	1687.48	1705.95	1696.34	1732.42	1705.79	1666.19	1723.41	1665.21	1701.01	1739.98	1662.74	1702.07	1714.64	1702.22	1733.1	1692.58	1670.02	1694.6	1698.13	1698.37	1736.72
212.781998	1707.55	1716.96	1730.06	1716.45	1724.25	1703.57	1721.07	1728.61	1725.01	1682.26	1692.37	1704.24	1691.63	1706.51	1714.51	1718.19	1725.53	1660.34	1656.34	1701.62	1708.24	1709.9	1742.48	1730.67	1734.17	1722.89	1727.66	1692.16	1685.52	1707.28	1698.75	1732.58	1706.67	1666.66	1725.54	1664.79	1703.49	1738.81	1664.11	1701.37	1716.37	1703.58	1733.22	1692.73	1670.2	1692.3	1700.1	1697.12	1733.67
213.276993	1705.28	1713.8	1730.3	1716.98	1724.66	1704.05	1722.15	1728.14	1723.54	1684.46	1694.05	1701.56	1690.38	1707.24	1713.5	1721.32	1725.91	1662.1	1657.92	1699.81	1709.25	1708.25	1739.07	1731.32	1733.08	1723.1	1727.13	1691.92	1683.41	1705.41	1697.53	1731.05	1705.05	1666.31	1727.47	1663.98	1700.21	1742.07	1663.49	1702.16	1714.45	1703.74	1729.24	1693.64	1670.24	1693.66	1698.43	1696.18	1733.99
213.772003	1708.42	1714.09	1729.98	1713.4	1723.03	1708.31	1723.16	1726.15	1723.85	1683.91	1692.5	1702.47	1692.48	1709.23	1714.12	1721.52	1725.6	1661.39	1658.61	1699.79	1707.87	1708.66	1742.27	1727.74	1732.99	1722.15	1725.65	1689	1684.47	1707.17	1696.3	1733.44	1708.06	1666.24	1725.25	1664.24	1700.56	1738.4	1663.95	1702.79	1713.9	1703.44	1732.09	1694.24	1668.88	1695.14	1698.12	1700.21	1734.38
214.266998	1706.41	1711.43	1730.88	1716.26	1723.42	1703.28	1720.47	1725.73	1723.82	1683.8	1690.79	1703.26	1690.95	1704.73	1712.33	1719.64	1726.88	1659.49	1656.4	1698.61	1706.69	1707.21	1740.54	1729.63	1733.12	1722.21	1724.49	1690.88	1685.19	1705.39	1694.46	1734.1	1702.85	1665.36	1727.2	1664.54	1701.44	1739.29	1663.95	1703.42	1717.79	1699.69	1731.93	1694.66	1669.66	1694.83	1699.09	1698.61	1735.54
214.763000	1707.87	1712.42	1732.69	1715.24	1725.81	1706.35	1721.6	1726.54	1723.66	1685.39	1693.69	1703.37	1692.79	1705.49	1713.71	1719.55	1725.59	1661.56	1655.73	1700.52	1708.63	1709.23	1739.1	1728.1	1732.45	1724.52	1728.3	1691.12	1686.2	1705.8	1695.71	1730.37	1702.73	1666.64	1727.69	1664.85	1701.51	1740.11	1664.81	1702.34	1715.65	1700.94	1732.08	1690.58	1670.13	1694.34	1701.08	1698.6	1734.89
215.257996	1705.55	1714.22	1729.94	1715.42	1725.71	1706.96	1719.71	1724.52	1721.46	1682.98	1693.19	1701.78	1689.96	1704.95	1712.3	1718.96	1723.15	1660.03	1655.88	1699.72	1706.59	1705.56	1737.36	1730.89	1733.85	1722.23	1726.58	1692.82	1683.44	1705.01	1697.29	1729.21	1705.62	1664.71	1725.96	1664.86	1701.18	1739.15	1664.48	1701.54	1715.55	1702.42	1729.33	1692.59	1668.99	1694.19	1696.57	1697.12	1731.66
215.753006	1704.13	1714.57	1727.1	1712.42	1723.52	1706.17	1721.49	1725.86	1724.69	1683.37	1693.41	1702.87	1691	1704.91	1713.56	1720.73	1722.59	1659.03	1656.16	1698.76	1707.76	1706.72	1738.11	1730.27	1730.85	1723.55	1729.3	1690.43	1686.17	1703.5	1694.88	1733.13	1703.69	1663.78	1726.34	1663.26	1697.88	1738.28	1663.06	1700.83	1712.7	1700.24	1728.84	1693.3	1671.24	1694.98	1693.53	1697.14	1730.08
216.248001	1703.76	1710.45	1728.71	1712.59	1723.29	1702.11	1721.92	1723.27	1724.83	1679.54	1689.57	1701.15	1687.25	1703.17	1709.96	1718.18	1721	1662.06	1656.08	1696.21	1703.81	1704.57	1735.22	1727.56	1731.31	1719.03	1727.82	1691.81	1683.01	1704.46	1696.38	1730.59	1704.54	1664.62	1725.42	1665.27	1701.73	1738.71	1664.09	1700.48	1714.74	1702.49	1730.51	1693.36	1668.19	1694.08	1697.44	1695.91	1734.35
216.742996	1706.14	1711.48	1729.48	1713.49	1725	1705	1718.33	1725.68	1722.51	1683.75	1690.96	1702	1690.79	1704.4	1708.91	1717.62	1724.75	1661.71	1656.25	1697.17	1708.5	1707.36	1737.66	1727.32	1730.06	1722.96	1724.27	1691.35	1685.28	1705.89	1695.38	1730.22	1703.94	1666.11	1723.9	1663.6	1700.12	1738.51	1664.13	1702.15	1713.41	1700.17	1729.71	1691.53	1666.65	1695.55	1694.6	1695.99	1734.65
217.238998	1705.21	1711.58	1727.64	1714.17	1722.32	1701.48	1718.72	1724.41	1724.29	1683.19	1692.45	1700.56	1691.14	1703.44	1710.59	1717.19	1723.17	1659.32	1655.43	1699.57	1707.07	1707.86	1739.12	1726.98	1728.88	1722.68	1726.46	1692.72	1684	1704.82	1695.85	1733.22	1701.98	1666.89	1726.08	1664.37	1698.6	1737.24	1665.7	1701.5	1712.7	1700.7	1728.12	1691.16	1669.26	1693.09	1697.79	1695.25	1731.03
217.733994	1704.46	1711.6	1725.22	1713.8	1721.78	1701.84	1719.28	1721.52	1723.22	1681.5	1692.2	1699.64	1690.45	1704.4	1712.54	1718.23	1722.73	1659.81	1656.68	1695.85	1704.32	1704.77	1735.89	1727.18	1731.73	1719.3	1722.17	1687.71	1684.48	1700.56	1694.17	1726.49	1702.63	1663.38	1719.87	1663.3	1698	1732.39	1661.5	1698.46	1711.47	1699.88	1728.86	1690.12	1668.16	1693.82	1694.69	1693.67	1728.29
218.229004	1705.88	1710.26	1726.21	1713.02	1723.48	1701.69	1717.55	1722.77	1721.04	1681.94	1693.02	1701.1	1690.1	1704.21	1712.79	1714.97	1724.55	1660.23	1654.19	1697.77	1706.17	1705.79	1736.98	1727.21	1730.93	1719.78	1724.44	1691.3	1684.29	1703.7	1693.52	1729.29	1704.41	1665.26	1723.7	1663.99	1697.76	1738.79	1664.57	1699.21	1713.76	1700.33	1729.7	1691.09	1670.12	1693.21	1697.47	1695.47	1729.31
218.723999	1703.06	1711	1725.98	1712.35	1720.29	1700.18	1719.42	1723.84	1720.78	1683.91	1692.04	1701.41	1689.93	1704.19	1710.61	1718.48	1722.8	1660.51	1653.8	1697	1705.2	1706.12	1735.63	1726.45	1729.75	1719.32	1725.13	1691.19	1681.75	1704.63	1694.38	1727.72	1703.02	1663.83	1722.5	1663.36	1696.08	1736.11	1664.21	1698.23	1712.84	1701.55	1725.93	1690.75	1670.24	1693.75	1694.51	1696.86	1728.82
219.220001	1702.42	1711.02	1728.93	1713.34	1721.03	1702.16	1719.24	1722.48	1722.72	1682.21	1690.73	1699.31	1689.08	1704.66	1708.41	1717.64	1721.34	1659.2	1655.13	1697.6	1706.35	1702.65	1735.32	1724.25	1728.21	1720.24	1721.64	1689.67	1684.97	1702.58	1694	1727.16	1699.84	1663.83	1720.01	1662.93	1698.57	1731.88	1662.91	1698.39	1712.24	1698.89	1724.13	1689.95	1669.24	1693.12	1693.54	1696.63	1729.38
219.714996	1704.32	1711.07	1725.19	1710.73	1718.86	1700.25	1717.81	1721.95	1720.26	1682.24	1690.02	1699.32	1689.2	1702.77	1710.48	1715.25	1719.97	1658.61	1654.8	1696.28	1706.71	1701.73	1734.1	1726.55	1727.46	1716.93	1723.39	1692.1	1683.17	1701.95	1691.92	1727.47	1701.93	1664.19	1721.13	1664.33	1698.62	1736.54	1662.16	1698.51	1711.45	1698.04	1724.28	1688.22	1668.3	1695.1	1695.71	1693.27	1729.19
220.210007	1703.88	1708.42	1725.72	1711.27	1719.51	1699.81	1717.63	1722.32	1721.57	1680.16	1689.54	1699.5	1689.23	1701.72	1707.76	1714.87	1719.87	1660.27	1654.93	1695.8	1703.7	1704.07	1733.84	1722.93	1728.48	1718.63	1722.76	1686.93	1681.77	1699.97	1692.14	1731	1698.63	1663.6	1719.3	1663.33	1697.75	1731.97	1665.26	1699.03	1710.73	1698.99	1723.97	1688.41	1667.26	1692.71	1696.09	1693.59	1729.42
220.705002	1705.69	1709.1	1720.94	1708.57	1718.31	1698.85	1716.1	1720.8	1718.45	1679.95	1691.59	1700.98	1690.14	1702.58	1710.59	1714.37	1717.29	1659.56	1654.02	1693.88	1704.4	1704.59	1731.32	1724.81	1724.83	1717.17	1719.89	1688.52	1684.14	1701.27	1692.76	1726.86	1700.55	1664.14	1720.35	1662.52	1699.35	1729.58	1664.33	1696.45	1710.33	1700.54	1722.71	1687.69	1667.06	1692.08	1693.96	1692.19	1728.39
221.199997	1701.99	1709.06	1722.88	1711.89	1718.47	1700.1	1718.35	1723.13	1723.31	1681.13	1692.05	1701.17	1687.06	1702.92	1709.08	1717.41	1718.91	1659.34	1653.61	1693.62	1703.14	1702.57	1733.48	1722.55	1728.25	1718.71	1722.63	1688.44	1683.03	1703.05	1693.95	1726.02	1701.09	1662.24	1720.72	1663.18	1697.99	1731.4	1663.14	1699.3	1709.98	1698.63	1724.93	1689.73	1669.57	1689.75	1696.09	1696.44	1728.86
221.695999	1701.2	1708.49	1722.88	1708.1	1718.11	1696.92	1715.08	1718.62	1717.91	1680.44	1687.99	1697.83	1690.29	1699.72	1708.34	1713.37	1719.08	1660.18	1653.34	1696.09	1703.6	1704.16	1732.72	1723.11	1725.36	1719.86	1719.33	1688.9	1680.95	1699.28	1694.9	1724.9	1700.36	1663.99	1722.2	1663.81	1696.91	1730.49	1664.66	1697.44	1710.84	1698.8	1723.5	1688.28	1670.25	1692.13	1694.83	1693.13	1727.69
222.190994	1704.16	1709.32	1722.01	1711.72	1717.58	1697.08	1717.89	1721.7	1718.06	1679.18	1689.5	1698.62	1689.2	1701.54	1706.77	1715.21	1719.22	1655.19	1654.55	1694.2	1705.18	1703.38	1733.11	1724.01	1725.68	1715.36	1721.03	1688.71	1681.64	1702.11	1692.04	1727.85	1698.11	1663.59	1722.14	1662.93	1697.28	1729.23	1665.26	1700.05	1708.88	1697.02	1726.49	1690.14	1666.29	1694.33	1694.82	1693.31	1726.47
222.686005	1701.47	1709.61	1725.24	1710.81	1717.72	1699.56	1715.75	1719.82	1717.27	1681.77	1691.39	1701.01	1688.49	1701.98	1709.33	1712.87	1720.21	1658.45	1652.85	1696.03	1703.17	1703.44	1734.71	1725.07	1728.45	1716.11	1720.49	1687.33	1681.41	1700.04	1692.94	1725.38	1701.21	1663.33	1719.68	1662.95	1696.59	1732.32	1661.46	1698.13	1712.1	1699.08	1723.58	1687.44	1667.73	1692.31	1692.89	1691.96	1728.11
223.181000	1700.97	1707.6	1724.69	1712.51	1717.52	1698.49	1714.42	1716.16	1716.42	1680.45	1688.64	1700.94	1688.75	1699.44	1706.87	1714.23	1718.28	1659	1653.24	1695.49	1699.98	1704.45	1731.46	1725.17	1726.56	1717.07	1722.37	1687.83	1680.52	1703.89	1691.95	1728.66	1698.87	1663.52	1720.76	1662.02	1693.63	1731.85	1662.51	1697.4	1706.83	1699.66	1723.2	1686.95	1667.17	1691.86	1691.98	1693.9	1724.74
223.675995	1702.4	1708.49	1721.3	1709.49	1717.83	1698.56	1714.24	1719.59	1716.63	1679.18	1688.44	1698.32	1686.77	1701.99	1709.19	1711.12	1716.92	1657.56	1651.74	1695.03	1702.62	1703.96	1728.73	1722.37	1724.24	1713.6	1719.78	1688.55	1678.7	1699.61	1691.83	1724.74	1697.03	1660.25	1718.69	1663.97	1698.44	1729.38	1663.75	1697.69	1709.5	1696.15	1725.07	1684.95	1667.94	1691.49	1692.59	1692.32	1725.44
224.171997	1700.51	1707.87	1720.89	1708.27	1718.53	1697	1712.57	1718.69	1714.84	1681.11	1688.43	1698.13	1687.22	1700.97	1707.99	1712.71	1715.62	1656.87	1652.6	1693.46	1701.5	1700.96	1730.95	1720.82	1725.04	1715.44	1719.75	1685.1	1679.64	1700.97	1690.97	1723.66	1696.67	1659.95	1718.13	1660.71	1697.57	1733.03	1662.48	1695.51	1707.44	1697.78	1719.71	1686.99	1667.45	1688.21	1690.79	1692.15	1725.48
224.667007	1704.12	1705.93	1720.03	1707.63	1715.92	1695.71	1713.92	1720.39	1716.58	1679.55	1690.5	1699.75	1685.92	1700.92	1706.42	1714.13	1717.04	1658.3	1653.57	1693.51	1702.07	1700.83	1733.73	1722.9	1724.81	1714.72	1719.29	1686.33	1683.01	1700.07	1691.17	1725.29	1697.09	1664.03	1721.21	1660.64	1696.91	1730.26	1662.35	1694.44	1708.28	1694.33	1722	1684.97	1666.13	1690.91	1691.1	1690.47	1727.32
225.162003	1699.77	1706.67	1720.64	1709.84	1717.19	1695.73	1713.37	1718.15	1715.14	1680.23	1687.66	1697.74	1685.89	1700.85	1707.54	1711.16	1716.66	1656.81	1652.38	1692.63	1701.3	1702.53	1729.42	1722.4	1724.22	1714.45	1719.45	1685.98	1679.64	1699.52	1689.78	1724.14	1699.46	1662.31	1717.6	1663.57	1694.27	1726.13	1659.69	1694.28	1707.84	1697.36	1721.27	1686.84	1665.33	1690.16	1689.55	1690.21	1724.38
225.656998	1700.06	1706.58	1722.51	1707.59	1716.47	1696.36	1714.12	1718.16	1716.08	1678.73	1689.29	1696.73	1687.53	1700.36	1707.3	1712.12	1716.11	1656.51	1652.88	1696.29	1702.94	1702.56	1731.35	1721.76	1727.31	1714.85	1718.55	1688.41	1681.07	1700.64	1690.56	1722.47	1697.49	1662.9	1718.71	1661.84	1696.37	1729.75	1662.6	1697.68	1708.8	1695.15	1722.09	1686.39	1667.81	1692.1	1693.9	1691.66	1726.4
226.151993	1701.32	1707.41	1718.06	1708.84	1716.9	1695.76	1713.89	1718.43	1716.44	1679.36	1688.42	1696.75	1685.79	1701.66	1706.13	1711.27	1717.26	1657.13	1652.01	1695.39	1701.8	1699.08	1729.05	1720.97	1724.23	1715.49	1716.86	1686.94	1680.31	1697.79	1691.63	1721.61	1698.72	1663.54	1718.58	1661.43	1697.8	1732.31	1663.25	1695.91	1707.69	1695.52	1721.81	1688.42	1667.76	1690.64	1689.99	1690.35	1722.73
226.647995	1703.34	1704.4	1717.26	1705.91	1714.84	1696.93	1713.68	1714.89	1715.2	1679.9	1687.61	1698.08	1687.02	1699.12	1705.97	1713.2	1716.57	1658.65	1654.84	1693.47	1700.59	1698.67	1727.79	1720.21	1723.9	1715.84	1719.45	1689.71	1681.5	1700.94	1689.73	1723.73	1696.84	1662.96	1717.28	1663.89	1695.13	1728.05	1661.56	1695.16	1710.41	1696.26	1721.98	1685.96	1667.18	1695.37	1690.09	1692.4	1726.32
227.143005	1699.46	1704.78	1720.44	1708.84	1716.1	1697.4	1714.97	1715.85	1714.94	1679.77	1687.82	1697.46	1685.11	1699.9	1707.33	1712.3	1716.27	1656.07	1651.46	1695.62	1702.12	1700.5	1729.19	1720.55	1721.86	1711.46	1716.12	1689.16	1680.62	1698.1	1691.7	1721.93	1697.97	1661.81	1717.43	1664.16	1696.98	1729.93	1660.63	1696.72	1707.33	1694.63	1719.17	1685.5	1665.96	1692.27	1691.29	1691.62	1724.07
227.638000	1699.33	1703.01	1718.02	1708.24	1715.44	1696.21	1714.3	1719.92	1713.65	1679.62	1689.47	1698.27	1687.38	1699.07	1705.5	1714.46	1717.01	1654.36	1652.17	1695.09	1701.84	1701.12	1726.85	1721.34	1725.32	1712.13	1718.65	1688.2	1678.33	1699.13	1691.95	1720.86	1700.06	1660.45	1717.85	1661.59	1697.16	1728.4	1659.65	1695.55	1706.88	1695.62	1720.31	1685.29	1665.98	1690.21	1691.06	1690.57	1726.87
228.132996	1699.58	1706.24	1718.48	1707.75	1713.99	1695.34	1713.79	1716.11	1712.26	1679.96	1687.84	1695.7	1690.22	1697.88	1705.15	1710.59	1715.92	1656.93	1652.19	1691.79	1700.16	1701.11	1728.4	1719.41	1722.55	1713.98	1719.03	1688.51	1679.81	1698.97	1689.42	1723.54	1696.28	1662.99	1717.58	1663.1	1695.74	1728.71	1661	1695.75	1706.62	1696.32	1721.06	1686.14	1666.47	1690.1	1691.96	1692.15	1723.53
228.628006	1700.92	1705.02	1717.34	1707.34	1715.26	1696.05	1715.14	1716.29	1713.07	1679.02	1687	1696.97	1683.64	1699.85	1707.82	1708.95	1716.76	1657.25	1653.82	1693.17	1700.57	1701.46	1727.06	1721.89	1719.98	1713.69	1718.15	1685.71	1680.25	1697.94	1689.88	1721.95	1695.17	1661.39	1716.85	1660.1	1695.31	1726.6	1660.97	1695.22	1705.24	1698.79	1720.2	1685.42	1667.31	1689.51	1691.62	1689.6	1721.78
229.123993	1700.49	1705.82	1718.06	1706.46	1713.08	1693.54	1712.18	1716.28	1716.79	1680.09	1689.36	1697.82	1686.48	1698.49	1706.07	1708.88	1715.68	1657.26	1653.95	1692.24	1697.48	1698.7	1725.11	1719.93	1719.73	1715.34	1716.17	1686.36	1678.85	1699.31	1690.51	1722.44	1697.1	1661.11	1716.79	1663.52	1696.16	1730.07	1659.94	1695.64	1707.68	1696.09	1721.19	1685.56	1665.58	1687.97	1690.21	1690.27	1721.73
229.619003	1698.85	1706.97	1720.72	1706.67	1713.02	1699.03	1713.94	1717.68	1715.66	1679.5	1689.11	1696.07	1684.9	1701.44	1706.62	1712.33	1712.79	1655.93	1652.88	1693.52	1701.04	1698.53	1725.35	1719.65	1721.74	1712.99	1716.15	1686.07	1677.9	1697.82	1687.94	1720.75	1695.24	1659.71	1716.65	1661.03	1695.42	1725.73	1660.07	1693.22	1704.73	1696.53	1718.58	1685.11	1665	1689.14	1691.41	1685.88	1721.85
230.113998	1698.85	1705.65	1718.58	1707.24	1712.82	1695.53	1711.22	1716.48	1716.02	1679.38	1686.45	1699.15	1685.62	1697.54	1704.47	1711.61	1715.04	1657.32	1653.43	1693.91	1699.87	1700.91	1725.61	1721.11	1720.5	1710.73	1718.22	1689.24	1678.81	1700.52	1688.72	1719.65	1695.6	1661.55	1719.51	1663.68	1694.18	1727.58	1661.8	1696.35	1707.13	1695.73	1719.36	1684.04	1666.59	1690.46	1689.18	1687.87	1721.87
230.608994	1700.73	1705.07	1716.06	1706.15	1713.12	1696.58	1712.47	1715.98	1713.06	1679.09	1686.93	1696.6	1685.51	1698.61	1705.64	1709.79	1713.7	1656.75	1652.78	1692.82	1702	1700.25	1727.04	1715.67	1718.3	1712.82	1719.12	1684.76	1680.47	1698.77	1687.65	1723.34	1695.35	1659.66	1714.37	1662.67	1696.71	1728.82	1663.31	1697.16	1706.25	1695.59	1719.44	1684.52	1666.47	1688.82	1690.7	1688.38	1722.2
231.104004	1698.58	1702.23	1718.78	1705.85	1712.87	1696.37	1712.21	1714.42	1711.17	1677.23	1686.92	1695.21	1682.31	1700.24	1705.47	1710.67	1712.48	1656.39	1652.47	1692.68	1700.4	1701.1	1727.81	1718.72	1720.14	1709.82	1718.64	1686.52	1680.43	1698.29	1691.14	1722.85	1696.63	1662.28	1717.28	1661.08	1694.36	1726.81	1662.54	1695.85	1706.63	1695.11	1719.42	1682.4	1667.16	1688.87	1691.33	1686.68	1717.8
231.600006	1698.7	1706.49	1715.94	1706.12	1714.94	1695.33	1712.16	1712.89	1713.08	1677.41	1687.04	1695.02	1685.84	1698.69	1705.67	1708.88	1717.27	1656.73	1649.69	1689.87	1697.46	1699.46	1725.06	1718.05	1721.87	1712.78	1716.99	1686.02	1678.23	1698.8	1686.48	1721.02	1693.82	1663.1	1716.02	1662.19	1695.99	1727.21	1660.73	1692.21	1704.02	1694.37	1718.08	1683.26	1665.69	1687.63	1688.48	1688.67	1720.27
232.095001	1701.5	1701.91	1714.18	1706.75	1713.81	1694.11	1709.27	1712.43	1714.96	1679.15	1687.24	1695.96	1683.88	1697.13	1703.51	1707.29	1715.07	1656.12	1651.05	1691.26	1699.88	1699.27	1723.25	1718.78	1718.78	1710.09	1714.22	1684.59	1679.04	1695.85	1688.48	1719.17	1694.08	1660.89	1710.63	1659.98	1694.32	1725.5	1659.92	1695.22	1705.1	1694.57	1717.67	1682.39	1665.53	1688.53	1688.34	1688.14	1721.28
232.589996	1699.22	1705.38	1714.03	1705.14	1711.48	1694.45	1713.06	1716.02	1713	1678.72	1687.92	1696	1685.21	1698.33	1703.08	1709.62	1711.8	1656.91	1652.82	1692.3	1698.41	1701.49	1724.25	1717.87	1717.89	1708.52	1716.94	1687.82	1675.99	1696.93	1688.7	1719.26	1694.78	1660.54	1713.9	1660.39	1694.73	1725.04	1660.56	1693.47	1703.98	1693.44	1715.27	1683.39	1665.62	1689.36	1688.04	1689.05	1721.26
233.085007	1698.18	1703.19	1711.3	1705.1	1712.53	1693.37	1711.72	1715.04	1711.71	1680.11	1688.24	1696.28	1683.81	1699.7	1704.92	1711.82	1709.59	1656.62	1653.03	1694.87	1700.46	1701.1	1724.73	1718.25	1719.2	1711.97	1718.7	1686.27	1678.65	1697.63	1689.41	1720.46	1695.84	1663.6	1713.88	1661.11	1694.05	1726.92	1660.55	1695.51	1706.61	1694.68	1716.69	1683.74	1665.91	1691.6	1689.5	1686.87	1719.89
233.580002	1696.83	1703.09	1716.21	1705.19	1711.96	1694.73	1710.24	1714.37	1711.74	1677.8	1687.44	1693.67	1685.33	1697.41	1702.61	1708.3	1710.91	1655.07	1652.92	1692.33	1700.15	1699.7	1724.16	1718.9	1720.47	1709.22	1715.21	1686.13	1678.19	1695.27	1687.59	1718.06	1695.4	1660.16	1713.88	1660.91	1696.35	1724.72	1660	1692.35	1703.67	1692.84	1714.65	1683.18	1666.57	1687.65	1686.92	1686.75	1718.97
234.076004	1696.06	1701.41	1715.68	1704.26	1709.47	1694.02	1713.15	1712.82	1709.76	1678.96	1686.53	1692.16	1684.43	1697.3	1702.11	1705.69	1711.32	1655.92	1652.6	1690.48	1698.41	1699.75	1723.91	1716.4	1718.55	1707.82	1713.1	1683.6	1678.6	1697.38	1689.37	1719.42	1691.66	1659.59	1712.22	1659.95	1692.38	1722.93	1659.67	1692.21	1701.84	1691.94	1715.28	1681.03	1667.56	1688.32	1689.1	1685.08	1719.27
234.570999	1698.18	1702.32	1713.04	1705.03	1709.54	1690.75	1708.28	1712.61	1712.39	1678.64	1684.86	1693.88	1683.77	1696.81	1702.11	1708.51	1711.08	1656.26	1651.52	1692.01	1699.5	1698.58	1723.28	1715.6	1716.4	1707.02	1713.97	1685.41	1678.77	1696.46	1685.91	1717.27	1695.66	1659.38	1714.84	1660.81	1692.85	1723.74	1662.47	1693.2	1704.6	1692.31	1716.72	1681.4	1664.03	1687.74	1687.83	1684.17	1718.77
235.065994	1698.39	1701	1715.73	1701.57	1709.31	1693.34	1712.26	1713.61	1709.04	1678.18	1685.91	1695.98	1683.17	1698.43	1703.39	1707.03	1711.94	1656	1651.21	1692.21	1699.62	1700.12	1721.47	1717.4	1716.87	1710.01	1716.77	1685.2	1678.81	1697.7	1688.16	1717.96	1694.81	1660.16	1714.1	1662.36	1691.61	1722.91	1660.11	1695.23	1706.86	1692.62	1713.61	1681.7	1665.45	1688.62	1687.81	1686.55	1718.5
235.561005	1697.02	1700.61	1714.25	1703.65	1706.38	1694.98	1710.82	1711.48	1708.35	1676.56	1685.41	1696.91	1682.66	1697.5	1700.89	1707.08	1711.21	1655.27	1652.25	1690.97	1698.07	1697.62	1720.68	1717.12	1718.55	1708.09	1713.13	1684.19	1678.8	1696.45	1687.52	1716.89	1695.82	1657.48	1709.59	1659.77	1693.1	1725.05	1661.68	1693.43	1704.05	1691.66	1712.36	1683.13	1665.4	1686.14	1687.85	1685.4	1718.24
236.057007	1697.52	1702.38	1712.76	1705	1710.62	1693.87	1710	1711.86	1709.82	1678.59	1686.19	1695.35	1681.9	1697.66	1700.63	1707.39	1711.09	1655.79	1651.66	1690.3	1697.92	1698.22	1721.63	1714.73	1718.37	1706.68	1713.79	1681.73	1677.53	1693.84	1686.29	1717.45	1691.16	1661.35	1711.42	1662.16	1692.43	1724.16	1658.4	1689.97	1703.43	1691.68	1714.21	1679.3	1665.05	1687.21	1687.92	1683.53	1717.36
236.552002	1697.45	1703.03	1713.12	1704.86	1707.39	1690.96	1708.98	1712.7	1712.26	1678.61	1687.28	1694.64	1681.96	1696.52	1702.8	1708.52	1711.55	1657.17	1651.42	1690.92	1693.72	1698	1724.22	1716.37	1720.7	1707.61	1714.25	1684.96	1680.07	1695.55	1685.39	1719.17	1692.89	1659.63	1711.9	1663.73	1693.33	1722.29	1661.8	1690.54	1702.75	1690.36	1712.69	1682.72	1665.34	1686.17	1687.83	1684.99	1721.86
237.046997	1700.6	1701.09	1714.59	1705.29	1708.45	1690.85	1709.13	1711.35	1710.85	1678.34	1685.55	1695.04	1684.38	1696.78	1700.47	1708.82	1710.55	1654.23	1649.39	1691.72	1694.78	1698.76	1721.79	1717.74	1716.61	1706.65	1713.57	1685.41	1676.71	1695.24	1687.92	1716.43	1694.89	1659.78	1714.21	1659.62	1693.33	1722.73	1661.78	1691.3	1702.26	1688.7	1714.45	1678.49	1664.42	1689.31	1687.49	1684.83	1719.23
237.542007	1698.12	1700.55	1714.32	1703	1709.04	1693.04	1708.88	1709.97	1710.28	1678.09	1687.05	1694.36	1682.88	1695.58	1697.96	1707.35	1710.14	1655.51	1650.49	1691.45	1696.81	1698.49	1720.2	1713.65	1717.9	1704.3	1713	1684.48	1676.08	1695.19	1687.03	1715.73	1692.04	1659.59	1710.41	1660.79	1691.82	1722.7	1660.84	1693.8	1703.91	1691.45	1713.2	1679.12	1665.2	1686.92	1687.77	1684.89	1714.83
238.037003	1698.94	1698.78	1713.8	1703.87	1708.76	1691.47	1708.96	1712.8	1712.1	1675.81	1683.08	1693.89	1683.88	1697.24	1699.69	1705.74	1710.93	1654.44	1651.59	1687.84	1698.24	1695.61	1720.59	1715.55	1717.98	1706.6	1713.06	1684.49	1677.88	1695.11	1687.1	1714.42	1691.28	1657.01	1711.4	1661.66	1691.53	1722.43	1661.03	1693.05	1703.45	1690.76	1713.81	1683.18	1665.53	1686.22	1687.56	1685.17	1715.46
238.533005	1696.07	1700.65	1710.41	1702.53	1710.66	1691.42	1707.5	1709.95	1707.62	1676.8	1684.99	1692.5	1681.59	1694.64	1701.58	1707.27	1709.36	1655.16	1649.88	1690.94	1698.34	1694.43	1718.67	1713.63	1714.1	1704.75	1710.68	1684.74	1678.69	1694.86	1685.9	1714.51	1694.46	1657.7	1712.05	1662.45	1692.47	1724.1	1660.21	1692.6	1704.67	1691.16	1712.27	1681.94	1666.98	1687.79	1685.62	1683.27	1717
239.028000	1698.66	1700.36	1710.7	1704.3	1708.44	1690.89	1708.97	1709.98	1709.15	1678.08	1682.78	1692.96	1681.93	1697.58	1701.89	1707.11	1709.76	1653.41	1650.42	1690.24	1697.48	1695.9	1718.79	1714.04	1716.67	1706.55	1712.47	1684.57	1678.07	1694.27	1684.11	1715.34	1689.83	1659.44	1711.55	1662.31	1693.57	1723.92	1658.71	1692.36	1703.12	1687.87	1710.21	1680.73	1665.12	1686.16	1686.85	1682.19	1715.44
239.522995	1694.79	1701.54	1712.03	1701.14	1706.69	1691.46	1706.14	1710.23	1708.56	1675.77	1683.53	1692.82	1683.26	1695.32	1700.33	1705.92	1707.95	1655.16	1650.4	1690.17	1696.3	1694.53	1719.03	1713.44	1716.89	1705.25	1712.97	1684.56	1677.71	1696.39	1685.86	1716.87	1690.15	1658.12	1711.48	1658.76	1692.87	1721.81	1660.31	1692.5	1703.13	1690.68	1711.71	1679.78	1663.22	1686.96	1686.17	1681.37	1715.6
240.018005	1696.31	1700.73	1709.22	1699.8	1708	1691.93	1705.86	1710.94	1708.61	1676.68	1687.41	1690.72	1682.67	1694.14	1698.92	1704.55	1708.58	1653.15	1650.39	1691	1696.84	1697.02	1719.87	1713.22	1713.98	1707.62	1711.63	1684.24	1677.64	1695.97	1685.41	1714.09	1690.65	1658.51	1713.55	1661	1691.62	1721.63	1660.78	1690.3	1702.4	1688.66	1712.48	1680.33	1665.86	1686.85	1685.58	1681.59	1714.19
240.513000	1696.29	1700.98	1710.58	1701.04	1708.92	1689.95	1707.06	1713.66	1708.18	1675.25	1685.92	1695.11	1682.94	1694.68	1697.58	1705.07	1710.44	1654.71	1650.87	1690.02	1697.83	1696.23	1717.7	1711.93	1716.54	1706.9	1711.6	1683.47	1679.05	1696.65	1685.45	1715.9	1691.94	1661.11	1711.04	1659.73	1690.6	1722.63	1660.52	1692.39	1701.56	1690.19	1712.92	1678.01	1665.97	1686.33	1686.48	1682.5	1715.3
241.009003	1696.76	1701.95	1714.24	1702.31	1706.72	1690.11	1705.82	1710.13	1709	1676.8	1682.72	1693.18	1681.03	1696.68	1699.6	1705.82	1709.1	1653.18	1649.45	1690.14	1696.67	1695.53	1716.69	1713.38	1715.51	1705.52	1711.11	1683.48	1676.8	1695.32	1686.6	1713.91	1692.67	1656.8	1711.64	1661	1689.06	1719.29	1660.31	1690.98	1704.11	1688.65	1712.25	1680.99	1665.16	1686.9	1684.64	1682.92	1714.37
241.503998	1696.39	1701.7	1710.15	1700.97	1707.61	1692.11	1709.67	1712.55	1708.45	1676.72	1683.81	1693.02	1680.3	1695.21	1699.72	1702.84	1708	1655.2	1650.78	1691.26	1696.6	1695.72	1717.15	1711.54	1715.07	1703.85	1711.76	1683.26	1679.33	1694.91	1687.77	1714.98	1691.84	1656.61	1710.74	1662.86	1692.82	1723.26	1658.28	1689.93	1701.65	1689.18	1711.67	1678.86	1664.9	1686.5	1687.83	1681.33	1716.88
241.998993	1692.71	1698.87	1710.11	1700.28	1706.42	1689.11	1703.66	1708.76	1707.84	1677.62	1682.53	1693.57	1679	1695.18	1699.04	1703.38	1707.82	1653.23	1648.9	1689.84	1695.72	1696.49	1719.26	1714.72	1714.6	1703.9	1712.94	1683.09	1676.57	1691.95	1686.35	1711.88	1690.19	1658.38	1709.81	1659.44	1690.56	1720	1660.77	1692	1703.93	1689.43	1710.6	1679.8	1663.39	1688.89	1686.17	1680.2	1714.74
242.494003	1694.51	1700.61	1711.1	1699.95	1706.59	1689.86	1706.07	1709.55	1706.48	1677.77	1685.87	1695.85	1679.74	1695.7	1698.5	1706.02	1708.2	1653.92	1648.6	1688.03	1696.09	1697.32	1716.82	1715.12	1714.06	1704.65	1710.81	1682.59	1674.84	1695.14	1683.98	1713.93	1688.55	1658.21	1710.01	1659.35	1690.32	1721.04	1659.47	1690.89	1700.21	1688.75	1710.99	1678.25	1664.31	1687.93	1686.41	1678.15	1712.13
242.988998	1696.02	1699.02	1709.28	1701.26	1706.35	1690.57	1705.26	1709.38	1705.9	1678.18	1683.97	1693.45	1679.75	1693.41	1699.88	1702.77	1707.61	1654.74	1648.73	1692.17	1695.28	1695.88	1715.46	1713.42	1712.86	1703.12	1710.97	1683.03	1678.45	1693.87	1683.93	1713.92	1689.95	1659.79	1712.56	1659.97	1691.71	1720.63	1659.94	1692.73	1702.26	1690.64	1710.74	1679.16	1664.63	1685.63	1686.66	1680.33	1714.29
243.485001	1693.62	1697.84	1708.17	1698.52	1705.15	1690.58	1703.57	1709.87	1706.62	1675.78	1682.29	1690.57	1679.15	1695.58	1700.03	1704.25	1707.58	1655.11	1650.73	1689.98	1697.1	1696.38	1717.93	1710.64	1713.83	1702.91	1710.28	1682.83	1679.17	1693.55	1683.54	1713.56	1689.58	1659.57	1707.46	1659.44	1692.14	1723.09	1660.47	1690.33	1701.45	1688.55	1710.42	1679.55	1664.36	1685.39	1684.93	1681.91	1714.84
243.979996	1695.84	1700.5	1711.11	1699.1	1705.91	1688.15	1707.35	1710.2	1705.56	1675.18	1683.28	1691.26	1679.68	1691.9	1699.06	1703.6	1707.84	1653.06	1650.38	1689.41	1698.69	1695.05	1717.2	1713.28	1714.07	1702.95	1710.59	1684.07	1676.41	1693.93	1685.29	1712.33	1688.32	1657.36	1710.72	1661.21	1690.16	1722.53	1661.08	1688.69	1698.55	1687.86	1709.83	1680.95	1662.6	1687.42	1684.7	1679.26	1714.38
244.475006	1694.99	1697	1709.01	1699.24	1705.04	1690.38	1706.44	1707.32	1708.02	1674.38	1683.76	1690.44	1677.73	1694.2	1696.99	1704.11	1709.28	1653.93	1652.03	1691.08	1696.19	1696.07	1717.19	1711.83	1712.41	1703.17	1709.98	1683.15	1675.15	1694.58	1684.87	1713.34	1688.9	1656.13	1708.31	1659.81	1692.29	1722.06	1661.43	1689.07	1701.62	1688.45	1709.5	1677.11	1662.91	1685.76	1687.18	1682.41	1712.24
244.970001	1693.09	1699.73	1708.2	1698.09	1705.63	1691.08	1704.37	1710.74	1703.08	1676.08	1683.02	1692.05	1680.35	1691.4	1696.81	1701.83	1705.86	1652.09	1648.92	1686.54	1694.3	1695.05	1718.24	1710.97	1713.51	1702.61	1709.95	1683.63	1676.37	1693.92	1683.88	1714.5	1688.25	1657.55	1711.61	1661.55	1689.62	1718.33	1659.12	1688.41	1701.46	1689.4	1708.4	1678.64	1663.44	1685.3	1683.47	1680.31	1716.44
245.464996	1695.63	1700.01	1705.22	1698.26	1707.3	1690.66	1706.42	1709.02	1707.11	1674.57	1682.11	1691.39	1679.57	1693.29	1697.67	1702.23	1707.76	1652.95	1647.66	1688.08	1692.67	1694.14	1714.9	1710.95	1711.36	1702.54	1708.65	1679.93	1677.76	1692.45	1684	1713.21	1689.61	1655.76	1708.31	1657.86	1692.51	1719.38	1658.79	1691.18	1698.62	1687.23	1712.01	1679.37	1664.15	1688.01	1685.22	1678.43	1712.68
245.960999	1694.53	1697.91	1709.2	1698.4	1704.1	1688.06	1706.07	1707.38	1706.38	1675.08	1683.06	1690.17	1678.82	1692.08	1696.74	1702.69	1703.26	1654.67	1650.93	1690.79	1694.57	1697.01	1717.78	1712.4	1714.25	1703.97	1709.1	1683.55	1679.09	1694.6	1685.07	1711.26	1690.02	1657.71	1708.72	1657.4	1689.33	1719.24	1657.94	1690.26	1701.05	1689.66	1707.13	1677.51	1663.66	1684.05	1687.77	1675.88	1713.54
246.455994	1693.94	1697.87	1706.24	1697.34	1705.03	1690.08	1702.13	1708.31	1706.01	1676.3	1682.32	1692.59	1679.76	1691.66	1699.44	1703.07	1706.73	1653.57	1649.38	1691.02	1694.15	1695.02	1714.18	1712.13	1712.32	1701.94	1709.23	1681.95	1675.19	1692.24	1683.54	1712.53	1686.93	1655.67	1709.26	1660	1688.59	1720.34	1661.91	1691.4	1701.25	1687.09	1708.69	1677.89	1662.07	1684.25	1683.81	1679.8	1713.14
246.951004	1693.75	1697.79	1707.66	1699.6	1701.43	1689.03	1705.29	1708.07	1704.99	1675.52	1681.22	1689.98	1677.82	1695.32	1698.36	1700.71	1705.68	1653.82	1648.99	1689.48	1693.16	1693.9	1714.2	1712.45	1712.98	1700.54	1706.86	1683.19	1675.31	1691.79	1683.9	1707.68	1688.98	1657.47	1708.96	1660.16	1693.42	1718.37	1658.61	1688.64	1698.47	1687.2	1708.79	1678.16	1663.39	1685.61	1683.7	1677.57	1711.14
247.445999	1696.45	1699.05	1707.38	1700.28	1702.89	1688.45	1704.19	1707.91	1705.78	1675.71	1682.86	1693	1679.85	1692.08	1696.75	1702.51	1705.71	1655.19	1649.84	1691.03	1695.43	1694.21	1712.77	1710.29	1712.74	1699.42	1707.02	1680.9	1676.33	1692.02	1682.53	1711.01	1689.39	1658.66	1706.25	1657.47	1690.13	1718.8	1660.23	1692.67	1700.83	1688.26	1705.39	1676.64	1664.13	1685.05	1684.89	1675.83	1712.11
247.942001	1695.13	1698.91	1708.92	1700.6	1702.75	1689.49	1706.89	1710.38	1704.97	1676.09	1682.47	1691.09	1679.19	1693.26	1697.01	1701.58	1706.48	1652.24	1650.75	1689.98	1696.83	1696.13	1716.41	1713.35	1711.96	1704.81	1708.69	1682.49	1677.04	1693.87	1684.74	1708.02	1689.52	1655.85	1709.55	1659.5	1690.52	1721.9	1658.47	1689.75	1701.87	1689.16	1707.71	1675.92	1664.42	1686.63	1685.29	1678.97	1712.03
248.436996	1693.28	1695.71	1705.3	1698.42	1705.58	1686.9	1705.61	1705.65	1705.77	1676.6	1683.75	1691.54	1678.3	1692.79	1696.26	1700.68	1705.42	1654.5	1648.09	1689.24	1694.08	1696.58	1715.23	1710.79	1710.66	1701.52	1709.23	1679.92	1677.55	1692.85	1684.87	1708.66	1690.72	1656.65	1708.11	1660.1	1691.57	1717.51	1660.29	1691.13	1701.17	1688.45	1707.55	1676.74	1664.02	1687.46	1685.19	1679.76	1712.06
248.932007	1694.06	1696.33	1708.54	1696.54	1704.11	1687.93	1703.47	1705.31	1704.27	1674.55	1684.63	1690.74	1679.14	1691.88	1697.74	1701.1	1707.17	1655.82	1648.75	1685.98	1694.31	1693.52	1714.2	1711.15	1711.03	1698.09	1709.41	1681.74	1675.05	1691.2	1682.32	1712.13	1686.5	1656.82	1706.58	1660.68	1690.16	1717.35	1659.62	1690.58	1699.45	1689.48	1707.76	1676.63	1663.59	1685.04	1683.44	1678.17	1710.21
249.427002	1694.19	1697.6	1706.53	1696.08	1703.86	1687.09	1702.61	1706.66	1704.63	1674.68	1686.3	1690.55	1678.95	1692.46	1694.81	1701.69	1707.8	1653.51	1648.22	1688.99	1694.83	1693.8	1714.23	1709.69	1709.62	1699.6	1709.78	1682.71	1675.72	1693.6	1684.67	1710.23	1688.74	1656.45	1705.74	1658.85	1690.62	1717.31	1660.53	1689.28	1698.17	1689.74	1709.5	1676.64	1664.05	1685.6	1685.72	1678.24	1709.71
249.921997	1694.33	1697.26	1702.73	1697.83	1704.35	1686.53	1703.54	1706.18	1704.4	1674.41	1682.48	1691.38	1678.22	1689.77	1698.73	1699.67	1703.08	1653.7	1648.3	1687.59	1693.21	1692.3	1715.07	1709.96	1709.69	1698.94	1708.57	1680.97	1676.98	1690.48	1683.93	1710.46	1686.68	1656.05	1706.65	1660.36	1692.44	1719.54	1658.75	1690.13	1696.66	1686.99	1705.18	1676.4	1665.49	1682.84	1686.11	1676.82	1710.79
250.417999	1692.83	1695.5	1703.27	1695.81	1701.65	1687.38	1702.65	1704.8	1704.63	1675.83	1682.92	1689.28	1678.38	1693.57	1696.63	1699.21	1703.76	1653.32	1650.16	1688.72	1695.05	1696.06	1712.66	1710.07	1711	1702.4	1706.57	1679.73	1674.04	1691.41	1683.6	1711.19	1689.06	1655.87	1705.66	1658.97	1689.38	1715.74	1662.26	1689.5	1699.46	1685.38	1705.73	1675.21	1662.22	1684.64	1684.08	1675.52	1711.18
250.912994	1693.32	1696.55	1703.44	1695.85	1701.85	1688.68	1702.36	1702.79	1704.75	1673.94	1681.42	1688.27	1677.66	1691.84	1694.39	1701.23	1704.57	1654.45	1649.84	1687.19	1693.63	1693.58	1711.75	1710.43	1709.18	1699.42	1709.46	1683.3	1674.84	1690.59	1683.46	1709.24	1688.01	1656.62	1707.31	1659.89	1687.59	1716.08	1659.59	1687.14	1700.19	1685.45	1705.44	1674.63	1665.04	1684.21	1684.37	1678.68	1709.02
251.408005	1693.13	1695.26	1703.41	1692.81	1701.26	1689.68	1701.3	1707.13	1702.98	1674.03	1681.22	1690.29	1677.85	1691.86	1696.61	1699.72	1703.12	1653.49	1649.47	1687.85	1693.4	1693.38	1713.82	1709.05	1710.47	1696.65	1704.92	1680.36	1675.66	1691.3	1681.22	1708.87	1686.1	1654.3	1705.84	1660.2	1688.06	1716.16	1657.56	1687.47	1697.86	1687.17	1705.52	1676.05	1663.75	1686.47	1684.07	1676.36	1711.06
251.903000	1694.15	1696.74	1704.98	1696.72	1702.41	1688.02	1700.92	1705.3	1702.53	1674.9	1681.67	1688.79	1674.41	1691.44	1695.28	1698.99	1701.55	1651.56	1646.72	1686.38	1692.82	1693.67	1711.59	1710.81	1706.38	1697.9	1706.21	1681.79	1674.58	1688.02	1681.07	1706.84	1687.66	1654.77	1707.08	1660.33	1690.09	1717.11	1658.35	1689.4	1700.18	1686.59	1709.6	1674.81	1664.41	1682.74	1681.53	1676.18	1708.93
252.397995	1691.42	1696.07	1703.02	1696.24	1700.54	1684.96	1702.38	1703.71	1703.35	1672.97	1682.33	1690.48	1675.83	1691.74	1694.25	1700.74	1703.24	1652.95	1649.15	1686.45	1692.68	1691.01	1710.12	1706.81	1709.85	1698.65	1708.18	1680.37	1675.93	1689.22	1681.78	1710.44	1686.3	1654.05	1705.05	1658.94	1686.85	1713.3	1658.47	1687.85	1696.07	1685.12	1705.21	1673.97	1664.5	1682.08	1681.45	1677.17	1710.38
252.893997	1692.3	1694.99	1704.58	1696.52	1701.86	1686.32	1702.28	1703.62	1701.81	1674.78	1684.18	1691.4	1676.98	1692.99	1695.88	1700.07	1703.41	1650.85	1648.8	1686.97	1694.03	1694.33	1712.51	1709.4	1708.33	1699.9	1706.5	1682.57	1675.42	1690.45	1681.9	1708.65	1684.62	1654.56	1703.62	1658.52	1687.87	1715.3	1658.92	1687.03	1698.64	1685.51	1705.58	1673.7	1662.05	1683.51	1683	1677.26	1709.09
253.389008	1691.41	1696.38	1704.66	1695.05	1700.73	1687.05	1701.46	1703.5	1704.38	1676.36	1681.84	1688.46	1675.14	1692.49	1697.83	1701.19	1700.46	1652.03	1647.71	1688.04	1694.69	1693.17	1711.34	1707.43	1708.1	1698.02	1707.05	1682.66	1673.2	1690.23	1682.63	1707.52	1684.46	1656.55	1705.19	1658.5	1686.92	1714.1	1658.13	1688.05	1697.93	1687.27	1707.11	1675.03	1663.21	1684.88	1680.77	1674.76	1708.57
253.884003	1693.16	1695.75	1701.8	1696.89	1701.85	1685.95	1702.36	1704.81	1701.64	1676.32	1680.13	1688.91	1678.62	1692.88	1696.32	1700.41	1703.13	1653.05	1649.47	1689.71	1694.35	1693.47	1711.16	1708.2	1707.97	1698.81	1705.48	1681.32	1677.54	1690.19	1679.81	1708.74	1686.19	1656.79	1707.23	1659.28	1687.74	1715.89	1658.94	1689.75	1699.84	1688.36	1703.93	1674.99	1663.52	1685.39	1684.26	1675.04	1709.34
254.378998	1696.39	1696.55	1702.78	1694.39	1700.58	1685.25	1703.08	1704.3	1702.41	1674.9	1681.77	1691.03	1675.27	1690.81	1694.39	1701.5	1703.91	1652.93	1647.33	1686.14	1692.84	1692.91	1709.55	1709.54	1709.02	1697.75	1705.18	1681.23	1674.48	1689.52	1679.24	1708.5	1682.03	1655.18	1704.66	1658.41	1688.84	1715.12	1659.67	1689.26	1697.78	1685.55	1705.14	1674.43	1661.05	1683.52	1681.9	1676.78	1706.78
254.873993	1692.93	1697.94	1704.74	1695.64	1701.63	1684.47	1700.81	1705.25	1703.74	1672.58	1679.09	1689.08	1676.73	1690.07	1693.74	1700.88	1701.72	1651.54	1649.24	1688.17	1693.83	1692.17	1711.26	1707.57	1709.12	1696.19	1705.73	1680.74	1673.16	1691.14	1682.2	1707.04	1684.95	1655.39	1703.84	1659.9	1690.43	1714.69	1660.69	1690.38	1698.32	1685.44	1703.08	1675.52	1661.2	1683.04	1680.55	1676.59	1709.89
255.369995	1692.38	1693.8	1706.6	1697.73	1702.05	1687.29	1703.1	1704.55	1701.7	1674.18	1678.72	1690.65	1678	1690.94	1697.38	1700.83	1703.33	1651.88	1647.36	1688.55	1693.5	1694.43	1712.93	1711.18	1708.06	1695.16	1709.74	1684.2	1674.91	1692.14	1679.71	1708.29	1683.46	1655.86	1704.95	1659.24	1689.04	1714.96	1660.66	1688.72	1698.11	1684.37	1703.54	1675.87	1663.04	1684.78	1682.98	1675.02	1709.27
255.865005	1692.82	1693.94	1702.44	1694.03	1699.44	1684.48	1698.66	1701.1	1701.97	1673.67	1682.04	1688.18	1676.09	1690.44	1695.3	1700.59	1700.74	1651.67	1647.74	1687.23	1694.17	1691.83	1709	1708.7	1707.88	1699.3	1705.3	1679.86	1674.13	1692.68	1679.51	1706.99	1684.1	1654.68	1703.37	1659.52	1688.38	1714.1	1657.45	1687.66	1696.74	1685.83	1705.69	1671.75	1663.53	1683.22	1681.35	1673.95	1707.46
256.359985	1693.74	1696.05	1702.04	1695.77	1699.43	1686.31	1702.3	1703.65	1702.27	1676.29	1681.66	1689.93	1674.37	1690.86	1695.39	1700.21	1703.6	1651.73	1649.78	1686.21	1691.99	1691.9	1710.02	1708.7	1706.38	1697.9	1706.47	1679.38	1672.19	1689.37	1679.85	1707.26	1686.23	1655.56	1705.16	1659.79	1688.56	1715.96	1657.87	1687.1	1698.4	1686.2	1704.87	1672.99	1663.67	1682.07	1679.37	1676.02	1709
256.855011	1692.65	1696.73	1702.1	1695.22	1702.48	1685.09	1702.28	1704.38	1701.41	1675.43	1679.5	1687.45	1674.86	1690.39	1694.76	1698.99	1701.75	1652.52	1649.74	1686.74	1692.93	1690.05	1712.67	1706.7	1706.89	1698.32	1705.8	1679.06	1673.56	1689.61	1680.56	1707.17	1684.3	1652.68	1704.13	1659.19	1688.35	1714.03	1658.26	1689.02	1697.74	1682.76	1703.27	1673.17	1664.56	1683.39	1682.97	1673.28	1708.74
257.350006	1691.33	1692.8	1703.63	1694.01	1701.9	1684.24	1699.88	1704.34	1700.81	1673.92	1681.03	1687.92	1675.15	1690.33	1694.92	1699.19	1702.19	1651.11	1649.62	1686.88	1694.16	1691.49	1709.24	1707.69	1709.06	1698.06	1704.34	1681.05	1673.04	1688.86	1676.37	1705.9	1684.96	1654.26	1703.67	1658.11	1686.48	1714.33	1659.54	1685.73	1696.08	1682.88	1705.12	1673.21	1663	1683.24	1682.28	1674.92	1709.12
257.846008	1693.87	1694.74	1700.84	1696.93	1698.9	1685.71	1701.89	1702.75	1700.98	1676.3	1681.58	1689.9	1676.16	1691.39	1695.53	1700.56	1701.92	1652.71	1648.83	1687.93	1692.26	1692.47	1709.56	1707	1707.22	1698.17	1705.19	1680.14	1672.38	1689.05	1679.93	1705.49	1683.99	1655.84	1702.86	1657.29	1690.09	1715.74	1658.52	1686.47	1696.23	1685.47	1702.53	1673.71	1661.97	1683.43	1682.67	1672.97	1705.69
258.341003	1693.19	1697.32	1706.05	1694.25	1699.51	1685.66	1700.35	1702.57	1702.02	1675.63	1681.16	1688.8	1675.92	1690.13	1695.59	1699.11	1701.72	1651.16	1647.8	1685.1	1692.99	1691.5	1708.96	1706.56	1706.3	1695.9	1703.08	1680.56	1672.18	1689.48	1681.48	1703.01	1682.03	1653.11	1705.25	1660.18	1688.12	1716.5	1657.95	1686.77	1695.37	1684.69	1703.26	1673.53	1661.63	1683.97	1683.01	1673.37	1707.16
258.835999	1691.14	1694.27	1701.52	1693.68	1698.14	1685.56	1699.63	1700.1	1699.14	1674.19	1677.67	1687.1	1674.78	1689.53	1693.07	1697.16	1701.88	1652.11	1645.52	1684.85	1689.68	1691.35	1708.7	1705.48	1708.35	1696.5	1704.12	1680.92	1673.49	1688.57	1678.57	1704.45	1684.63	1655.85	1704.06	1660.29	1690.04	1715.96	1656.21	1685.86	1697.67	1684.43	1702.35	1674.82	1663.18	1682.28	1680.73	1673.2	1707.25
259.330994	1690.8	1696.33	1700.11	1693.45	1700.26	1683.65	1701.4	1704.3	1699.8	1673.73	1679.7	1689.29	1675.85	1689.59	1694.71	1697.79	1702.55	1652.4	1647.55	1685.99	1693.64	1690.84	1708.92	1706.31	1707.29	1698.67	1706.53	1679.41	1672.11	1691.25	1681.4	1703.75	1684.08	1653.74	1705.06	1658.81	1689	1716.27	1659.6	1685.81	1698.04	1684.28	1703.49	1674.72	1663.31	1683.17	1682.15	1675.26	1709.92
259.826996	1687.66	1694.11	1700.93	1694.2	1701.24	1682.93	1700.32	1701.71	1702.24	1673.56	1678.15	1687.5	1675.9	1690.37	1693.06	1697.65	1701.31	1651.51	1648.58	1687.65	1689.98	1693.42	1709.93	1707.42	1708.61	1696.05	1703.58	1682.86	1675.04	1691.25	1680.72	1706.83	1682.41	1655.19	1703.97	1661.7	1689.38	1715.14	1658.47	1686.21	1697.39	1685.06	1703.48	1672.14	1663.28	1684.21	1681.7	1673.27	1705.82
260.321991	1693.26	1696.66	1703.53	1696.24	1699	1684.05	1699.07	1703.16	1700.82	1673.95	1681.18	1687.8	1673.08	1692.23	1697.92	1698.24	1701.64	1651.17	1649.39	1685.63	1691.64	1690.62	1708.86	1706.94	1704.75	1693.38	1705.24	1681.38	1674.25	1687.84	1679.6	1704.19	1682.72	1654.51	1705.01	1659.89	1689.54	1713.06	1658.49	1686.2	1697.63	1683.05	1700.88	1674.2	1663.05	1685.29	1680.25	1674.6	1704.78
260.816986	1690.95	1693.98	1700.97	1691.76	1699.74	1682.92	1700.91	1701.36	1699.4	1671.12	1679.24	1686.4	1674.13	1691.09	1694.11	1695.97	1700.8	1651.92	1648.81	1686.1	1690.41	1691.3	1708.4	1707.15	1707.29	1694.33	1703.06	1682.12	1672.87	1690	1678.53	1704.6	1682.21	1655.93	1703.78	1658.49	1686.41	1713.56	1659.29	1683.72	1697.57	1683.5	1703.5	1672.2	1662.38	1683.69	1680.71	1674.53	1705.81
261.312012	1690.69	1691.13	1700.63	1694.75	1698.61	1682.82	1699.58	1704.17	1699.67	1671.78	1678.79	1687.9	1674.97	1689.17	1692.58	1697.03	1698.7	1650.75	1648.32	1686.07	1690.18	1690.69	1707.59	1703.25	1706.31	1692.98	1701.9	1678.36	1672.21	1688.03	1676.19	1705.64	1682.98	1653.57	1700.12	1658.95	1687.54	1712.93	1658.25	1684.88	1696.84	1682.49	1700.03	1673.18	1663.5	1681.61	1683.16	1671.31	1705.73
261.807007	1690.65	1693.57	1701.43	1693	1700.66	1684	1698.49	1701.15	1699.82	1672.88	1678.46	1687.99	1673.37	1686.9	1696.07	1695.69	1700.84	1650.99	1648.57	1684.69	1689.56	1690.17	1707.34	1706.62	1706.41	1695.67	1703.86	1678.41	1671.73	1689.65	1679.48	1704.79	1684.21	1655.24	1703.98	1659.19	1688.27	1714.87	1658.16	1684.71	1696.58	1683.6	1700.81	1673.13	1662.25	1684.02	1681.31	1672.95	1705.08
262.303009	1691.76	1693.78	1698.39	1693.29	1700.56	1684.36	1700.36	1702.63	1700.05	1672.01	1679.07	1687.38	1672.92	1689.87	1695.69	1696.64	1702.33	1650.29	1647.68	1684.8	1691.19	1691.1	1710.97	1707.84	1705.06	1695.2	1702.82	1679.26	1672.65	1687.08	1678.87	1704.37	1681.62	1652.43	1706.05	1659.91	1687.74	1712.44	1657.68	1686.88	1696.68	1682.95	1700.58	1671.53	1662.87	1683.29	1682.88	1670.75	1701.86
262.798004	1690.09	1694.98	1700.23	1692.38	1698.52	1685.23	1701.11	1702.11	1698.31	1675.69	1679.02	1688.04	1675.26	1689.77	1692.14	1696.07	1701.4	1651.26	1647.29	1684.53	1690.22	1691.61	1707.42	1702.88	1704.92	1694.94	1701.18	1677.73	1670.82	1686.58	1678.11	1704.61	1682.37	1653.8	1702.01	1656.45	1687	1711.67	1657.9	1686.3	1696.61	1684.76	1701.74	1674.85	1663.94	1683.68	1681.4	1672.28	1706.82
263.292999	1687.74	1695.28	1699.3	1690.19	1698.87	1683.58	1697.32	1703.14	1698.76	1672.25	1678.49	1687.88	1673.52	1688.79	1693.01	1696.5	1702.29	1651.84	1646.6	1684.65	1688.31	1690.71	1705.1	1707.12	1704.71	1695.43	1702.05	1678.12	1671.93	1687.72	1679.22	1704.07	1683.42	1654.71	1702.81	1658.81	1685.78	1708.51	1656.84	1684.25	1697.81	1683.45	1701.64	1671.61	1661.72	1681.32	1680.82	1673.56	1707.14
263.787994	1688.4	1693.6	1699.88	1691.86	1697.58	1682.77	1696.89	1700.98	1699.71	1673.6	1678.79	1689.19	1672.9	1685.43	1692.45	1695.29	1700.87	1651.7	1646.57	1684.31	1688.75	1690.9	1706.8	1704.06	1705.08	1693.22	1702.27	1677.69	1673.91	1685.61	1677.45	1702.5	1684.83	1653.97	1700.18	1658.12	1687.05	1714.49	1657.52	1684.29	1695.98	1683.18	1699.16	1672.52	1663.3	1683.79	1681.09	1672.45	1707.46
264.282990	1688.93	1695.41	1700.78	1692.51	1697.61	1684.19	1696.52	1702.48	1698.23	1671.08	1676.01	1688.8	1675.05	1687.49	1691.74	1696.78	1698.46	1651.05	1648.12	1683.84	1691.01	1689.89	1707.27	1704.21	1704.53	1693.43	1703.76	1680.14	1672.47	1687.73	1678.57	1703.16	1682.15	1653.26	1702.53	1657.73	1686.16	1712.7	1659.22	1687.7	1695.33	1683.08	1702.29	1671.5	1661.85	1682.26	1678.49	1672.23	1703.14
264.778992	1689.85	1694.88	1700.2	1693.95	1696.36	1683.98	1698.5	1699.72	1701.83	1671.4	1678.11	1686.53	1673.62	1688.99	1692.47	1697.75	1699.63	1649.34	1645.9	1681.95	1690.1	1690.77	1703.92	1704.33	1704.33	1690.91	1704.17	1680.74	1672.74	1687.26	1680.71	1702.9	1681.03	1651.14	1701.57	1659.62	1686.25	1714.51	1657.89	1685.49	1696.91	1681.6	1700.96	1671.22	1663.09	1681.32	1678.79	1670.47	1702.8
265.273987	1688.64	1691.78	1697.96	1693.51	1697.29	1682.24	1698.57	1702.55	1699.12	1674.31	1676.69	1687.76	1673.65	1689.4	1692.72	1696.02	1699.84	1650.62	1647.19	1685.76	1690.58	1690.77	1704.35	1706.4	1705.07	1695.23	1704.32	1677.91	1673.62	1685.04	1676.21	1702.79	1680.87	1651.1	1701.45	1658.31	1687.05	1711.82	1658.72	1685.21	1693.87	1681.45	1700.16	1672.64	1661.4	1682.79	1679.46	1670.61	1703.01
265.769012	1687.11	1690.48	1698.25	1690.6	1696.39	1682.19	1702.02	1702.73	1696.96	1672.87	1678.01	1685.94	1673.67	1688.92	1691.1	1694.85	1698.66	1650.99	1645.01	1685.33	1691.27	1689.45	1704.17	1702.7	1702.18	1693.77	1702	1678.81	1670.41	1688.28	1681.71	1702.69	1680.5	1653.07	1701.07	1656.45	1684.85	1709.75	1657.57	1684.64	1695.44	1683.65	1698.67	1671.73	1661.43	1683.57	1680.55	1670.79	1705.36
266.264008	1690.49	1693.84	1699.99	1692.05	1697.52	1682.3	1699.47	1698.63	1699.46	1672.78	1678.55	1687.07	1673.93	1688.27	1689.69	1696.5	1696.74	1649.94	1646.09	1684.61	1688.13	1689.25	1704.15	1705.32	1702.97	1695.29	1701.38	1677.79	1672.8	1685.31	1679.56	1706.41	1681.02	1652.93	1701.52	1658.51	1687.37	1713.02	1659	1684.36	1697.37	1683.46	1700.44	1671.34	1663	1682.71	1679.98	1671.25	1704.62
266.759003	1687.48	1693.24	1700.93	1691.9	1695.85	1685.87	1699.03	1700.32	1698.54	1673.7	1678.22	1685.74	1676.26	1689.41	1694.73	1696.66	1699.34	1652.64	1647.36	1684.15	1690.06	1688.81	1705.28	1705.32	1704.29	1695.9	1700.32	1676.15	1672.94	1686.77	1678.8	1704.08	1682.56	1655.83	1700.97	1659.26	1688.7	1715.02	1657.31	1688.77	1697.03	1683.97	1700.08	1673.4	1660.51	1683.94	1682.78	1670.93	1704.22
267.255005	1689.42	1691.61	1698.01	1691.33	1698.05	1683.06	1698.13	1701.9	1700.82	1671.42	1677.5	1686.42	1674.08	1688.92	1691.84	1695.07	1697.5	1653.02	1646.31	1687.88	1690.38	1692.42	1706.29	1707.07	1705.28	1695.32	1704.75	1679.42	1672.42	1688	1680.12	1706.94	1683.65	1652.25	1701.97	1658.47	1687.48	1713.1	1660.41	1688.65	1697.33	1683.05	1700.84	1673.4	1663.02	1682.53	1678.92	1672.6	1705.62
267.750000	1691.9	1694.65	1698.17	1692.93	1700.32	1682.55	1698.98	1701.96	1700.01	1672.53	1679.44	1689.05	1673.1	1687.63	1691.68	1699.35	1700.88	1651.9	1649.22	1684.97	1688.19	1689.06	1705.26	1703.62	1705.77	1693.36	1703.7	1680.9	1673.6	1685.95	1679.65	1704.32	1681.5	1651.45	1701.1	1659.19	1689.3	1713.54	1660.15	1684.8	1698.03	1684.71	1703.91	1670.58	1661.99	1684.07	1679.76	1672.34	1705.4
268.244995	1690.16	1695.69	1699.27	1692.02	1699.85	1682.69	1698.94	1701.48	1698.21	1674.29	1679.54	1688.96	1672.82	1689.58	1693.13	1697.5	1700.5	1653.14	1646.82	1686.72	1688.54	1690.75	1708.21	1703.75	1705.27	1693.41	1701.84	1678.43	1674.42	1687.89	1680.15	1703.88	1683.59	1653.2	1702.19	1658.73	1686.05	1714.22	1659.53	1686.67	1697.17	1683.35	1701.8	1673.37	1662.5	1686.97	1682.05	1669.25	1706.85
268.739990	1690.71	1692.21	1697.56	1692.75	1697.23	1682.95	1697.32	1701.24	1701.59	1672.25	1679.85	1688.06	1671.87	1686.91	1692.42	1695.62	1700.09	1652.98	1647.38	1685.19	1690.61	1688.29	1708.75	1705.72	1707.52	1695.62	1703.21	1679.85	1674.54	1689.86	1679.52	1705.41	1680.87	1653.84	1703.17	1659.83	1687.38	1714.24	1657.59	1686.5	1699.44	1684	1701.22	1671.32	1663.82	1686.5	1679.57	1671.01	1707.68
269.234985	1691.03	1694.62	1700.59	1693.16	1699.22	1685.84	1701.99	1701.09	1699.09	1673.9	1679.43	1688.25	1674.37	1690.21	1696.02	1698.06	1701.34	1653.14	1647.08	1685.22	1692.19	1692.57	1707.99	1707.84	1704.85	1694.12	1702.32	1679.35	1676.11	1688.33	1678.72	1704.42	1681.45	1654.08	1703.07	1660.12	1688.58	1714.23	1657.66	1687.3	1698.61	1681.96	1699.88	1672.37	1663.02	1680.85	1680.49	1669.7	1708.1
269.730988	1690.29	1695.59	1699.88	1691.52	1697.7	1685.11	1699.61	1702.53	1700.03	1674.91	1680.56	1687.6	1674.23	1690.7	1693.41	1697.59	1701.16	1652.16	1646.42	1688.91	1692.6	1692.09	1706.98	1706.05	1707.05	1694.35	1702.44	1681.36	1675.17	1688.75	1679.87	1704.84	1682.64	1652.25	1702.72	1659.27	1686.26	1713.98	1660	1686.38	1696.93	1683.53	1703	1673.72	1661.96	1684.2	1682.55	1674.22	1707.56
270.226013	1691.78	1693.26	1698.49	1691.64	1700.62	1681.07	1698.4	1700.11	1701.41	1674.12	1679.84	1687.59	1672.94	1689.51	1693.16	1698.3	1701.16	1652.55	1646.52	1686.12	1691.78	1693.18	1706.77	1705.78	1706.18	1694.95	1703.32	1678.91	1674.94	1688.6	1681.69	1703.25	1682.84	1655.06	1701.92	1660.12	1688.2	1712.74	1658.46	1688.49	1698.22	1684.86	1702.82	1672.72	1664.58	1683.17	1680.01	1671.5	1706.08
270.721008	1693.41	1692.33	1700.29	1693.62	1697.14	1685.8	1699.7	1700.93	1698.54	1674.65	1678.52	1686.35	1673.92	1687.18	1689.71	1696.47	1700.82	1651.24	1647.56	1684.86	1691.93	1691.22	1706.95	1706.73	1705.47	1696.99	1704.23	1680.66	1676.93	1690.51	1678.93	1703.93	1682.54	1651.96	1703.03	1659.55	1688.19	1714.26	1658.52	1687.49	1695.72	1684.73	1702.83	1672.31	1663.25	1684.19	1680.76	1670.63	1706.14
271.216003	1692.7	1691.68	1698.95	1692.55	1696.61	1682.67	1699.58	1701.39	1700.57	1676.57	1682.45	1686.29	1673.92	1690.58	1695.9	1695.67	1699.54	1653.57	1648.86	1685.69	1692.47	1692.35	1707.95	1706.6	1704.95	1693.55	1704.86	1682.46	1674.64	1688.76	1679.76	1703.69	1681.98	1654.94	1703.3	1659.46	1686.11	1713.16	1657.63	1684.84	1696.33	1683.89	1701.68	1670.67	1660.96	1683.99	1680.15	1672.28	1706.38
271.710999	1692.7	1696.54	1696.68	1692.15	1699.32	1680.47	1697.96	1702.75	1698.19	1675.03	1679.61	1687.74	1675.55	1689.32	1695.03	1696.33	1701.61	1651.09	1647.37	1687.25	1689.65	1691.66	1707.67	1707.19	1706.02	1693.59	1704.59	1681.38	1674.68	1690.26	1678.58	1704.41	1681.31	1655.63	1703.46	1659.07	1689.01	1715.26	1658.06	1684.76	1699.08	1683.39	1701.78	1671.99	1663.58	1680.29	1680.68	1671.71	1705.88
272.207001	1692.46	1693.11	1699.06	1692.32	1698.03	1682.07	1695.94	1701.75	1700.76	1673.88	1679.24	1689.06	1676.92	1688.65	1694.06	1698.33	1700.76	1653.34	1647.31	1686.86	1690.76	1692.96	1704.96	1707.68	1705.79	1695.47	1703.19	1680.71	1673.93	1686.74	1683.48	1704.26	1681.14	1653.53	1702.76	1659.09	1687.67	1714.24	1660.83	1687.45	1697.97	1683.59	1700.84	1671.38	1661.61	1684.89	1680.4	1671.44	1703.11
272.701996	1690.26	1692.33	1698.99	1692.54	1700.26	1684.59	1698.34	1700.84	1700.41	1675.66	1678.97	1687.71	1673.8	1688.72	1693.67	1695.73	1699.76	1651.03	1646.62	1687.01	1693.04	1692.92	1705.02	1707.62	1703.58	1695.35	1707.34	1680.33	1673.38	1689.1	1678.41	1705.97	1680.98	1654.69	1701.96	1659.3	1691.08	1715.75	1658.61	1688.8	1697.07	1683.34	1700.41	1671.02	1662.02	1684.37	1681.2	1671.9	1705.19
273.196991	1691.21	1694	1700.31	1692.03	1696.32	1682.29	1697.42	1703.49	1700.35	1674.97	1677.79	1687.89	1673.97	1690.05	1693.09	1696.75	1697.95	1651.45	1646.89	1684.6	1690.54	1691.23	1704.98	1704.38	1705.8	1693.66	1704.3	1679.16	1674.25	1688.42	1679.47	1705.16	1680.81	1653.71	1700.48	1659.46	1687.7	1713.31	1659.83	1685.82	1696	1683.42	1700.15	1673.36	1663.28	1684.21	1682.28	1672.23	1704.65
273.691986	1692.79	1693.69	1698.79	1693.45	1700.76	1684.36	1697.91	1702.78	1698.68	1675.53	1680.58	1688.47	1675.51	1688.93	1693.55	1697.02	1701.19	1652.07	1647.35	1687.23	1690.1	1691.72	1705.91	1706.88	1706.9	1695.43	1703.67	1681.08	1674.66	1689.4	1682.65	1706.19	1682.17	1654.61	1703.68	1661.4	1688.75	1715.23	1660.13	1685.89	1697.3	1683.45	1702.17	1673.57	1665.04	1682.4	1682.45	1670.57	1705.68
274.187988	1691.32	1696	1700.58	1693.31	1698.06	1683.62	1697.98	1698.65	1700.49	1674.75	1679.53	1687.78	1672.16	1690.02	1692.7	1696.37	1699.68	1652.07	1647.38	1688.63	1690.52	1691.82	1708.93	1705.47	1705.44	1692.34	1707.04	1682.73	1673.68	1689.28	1680.1	1704.4	1680.89	1654.46	1704.24	1660.64	1687.66	1714.98	1659.71	1686.35	1700.2	1685.58	1701.3	1673.51	1661.85	1682.98	1680.86	1670.78	1703.02
274.683014	1690.26	1693.1	1702.06	1692.94	1700.71	1685.29	1700.19	1701.16	1699.06	1675.25	1680.08	1689.81	1674.87	1690.91	1695.19	1698.6	1700.7	1650.3	1647.38	1686	1692.87	1690.86	1708.03	1709.35	1705.26	1694.61	1706.47	1680.1	1675.18	1688.62	1681.72	1703.28	1682.77	1653.43	1705.46	1659.46	1687.91	1714.48	1659.78	1687.7	1697.22	1687.06	1700.46	1673.8	1663.79	1683.51	1684.35	1672.87	1704.39
275.178009	1693.06	1695.43	1701.17	1691.89	1699.15	1684.42	1697.28	1702.39	1698.53	1675.69	1680.29	1687.11	1672.81	1688.34	1694.15	1693.67	1701.85	1652.88	1646.96	1687.29	1692.35	1692.07	1708.72	1705.5	1705.28	1692.47	1704.49	1682.07	1674.02	1687.57	1680.03	1703.21	1682.82	1654.96	1703.02	1659.48	1688.59	1713.23	1659.41	1687.38	1699.07	1683.8	1700.01	1672.87	1664.09	1685.25	1679.83	1668.9	1705.5
275.673004	1693.54	1692.85	1699.54	1691.92	1698.04	1681.42	1699.63	1701	1698.6	1674.12	1680.32	1690.42	1675.05	1688.97	1695.23	1697.45	1699.39	1652.33	1648.43	1686.4	1692.59	1692.79	1707.46	1705.43	1706.84	1696.38	1704.61	1681.6	1676.87	1688.57	1678.93	1703.87	1684.34	1654.37	1703.5	1659.61	1688.24	1711.86	1660.07	1688.01	1696.33	1684.56	1701.31	1673.27	1661.18	1684.02	1680.81	1670.24	1706.19
276.167999	1691.01	1695.07	1699.45	1692.77	1698.4	1684.65	1699.21	1701.04	1700.45	1671.73	1681.51	1686.44	1675.57	1690.07	1694.51	1697.68	1698.62	1650	1647.16	1687.81	1691.17	1691.46	1708.64	1707.48	1706.32	1694.85	1704.36	1683.37	1671.86	1690.39	1678.83	1705.19	1681.88	1655.53	1704.14	1660.82	1688.37	1713.74	1660.2	1689.62	1697.89	1685.17	1699.98	1671.18	1661.25	1683.49	1681.67	1671.93	1706.04
276.664001	1691.34	1694.46	1699.6	1692.83	1699.18	1681.25	1696.78	1700.39	1699.1	1672.55	1679.69	1685.54	1674.9	1689.53	1694.34	1698.5	1699.98	1652.06	1647.53	1685.8	1692.06	1692.65	1706.13	1703.97	1706.07	1695.34	1702.85	1679.96	1674.73	1689.2	1679.18	1704.67	1683.22	1656.13	1701.48	1659.79	1688.59	1714.28	1659.4	1686.3	1696.96	1682.78	1701.57	1672.94	1661.5	1684.73	1681.98	1672.31	1705.46
277.158997	1691.77	1692.87	1699.55	1690.49	1699.66	1682.41	1700.85	1703.21	1700.15	1672.57	1680.04	1688.93	1673.99	1689.4	1691.46	1698.62	1700.57	1651.84	1646.22	1684.85	1691.13	1692.43	1704.84	1705.81	1706.38	1694.13	1703.78	1681.82	1674.2	1688.66	1677.19	1702.44	1681.1	1652.83	1702.37	1660.44	1687.71	1713.86	1658.98	1685.42	1696.9	1681.87	1702.85	1673.56	1663.5	1684.2	1679.32	1671.55	1705.22
277.653992	1691.5	1695.6	1700.17	1690.33	1698.26	1684.17	1697.79	1698.98	1701.35	1675.7	1678.63	1688.69	1675	1689.61	1692.14	1696.79	1699.39	1652.33	1648.63	1687.1	1691.75	1693.87	1704.17	1705.05	1705.49	1693.92	1705.68	1682.15	1673.56	1688.73	1678.89	1703.37	1681.28	1653.92	1703.16	1659.35	1688.67	1713.87	1659.69	1685.94	1697.75	1682.27	1700.4	1674.34	1660.66	1684.29	1680.54	1668.97	1705.83
278.148987	1691.27	1694.16	1696.24	1690.96	1699.27	1684.46	1699.48	1702.48	1697.31	1676.1	1677.86	1687.48	1674.88	1688.88	1695.51	1696.61	1700.86	1653.5	1646.05	1686.61	1691.86	1692.35	1704.15	1705.84	1706.37	1695.25	1702.53	1679.66	1675.72	1691.39	1679.25	1703.76	1680.62	1654.06	1701.39	1659.99	1686.8	1715.68	1659.23	1685.11	1696.25	1684.88	1702.07	1671.73	1659.8	1685.24	1680.94	1670.35	1704.17
278.644012	1692.89	1694.07	1699.01	1691.6	1696.47	1685.08	1697.47	1702.9	1697.77	1673.82	1682.1	1687.72	1676.85	1687.9	1693.35	1697.89	1698.56	1650.75	1648.48	1686.16	1692.32	1694.37	1708.95	1706.09	1705.26	1690.15	1703.78	1679.22	1673.84	1687.71	1679.05	1702.57	1680.25	1655.93	1702.87	1659.98	1689.21	1715.99	1659.77	1687.8	1697.92	1682.04	1699.48	1673.55	1665.25	1683.9	1681.54	1671.15	1703.69
279.140015	1690.92	1695.53	1699.56	1692.44	1696.37	1682.32	1697.05	1700.4	1700.3	1672.67	1679.03	1689.21	1674.82	1687.29	1691.53	1698.99	1700.68	1651.13	1649.44	1686.8	1690.93	1692.61	1705.82	1704.64	1706.25	1690.72	1702.84	1680.04	1674.36	1688.77	1677.11	1703.96	1680.14	1654.47	1702.01	1659.77	1686.57	1715.11	1661.17	1684.61	1697.65	1681.27	1701.41	1672.2	1662.77	1685.3	1681.06	1670.9	1704.44
279.635010	1691.86	1697.16	1701.49	1693.95	1697.04	1683.42	1701	1703.36	1700.05	1674.66	1679.9	1689.62	1674.29	1688.91	1692.96	1698.51	1699.83	1650.93	1649.07	1687.63	1692.07	1693.4	1705.25	1706.84	1706.32	1692.12	1706.75	1681.75	1673.67	1688.52	1681.82	1704.65	1682.72	1655.21	1703.45	1662.15	1686.97	1713.89	1661.84	1686.86	1698.04	1685.06	1698.99	1673.67	1662.22	1687.12	1680.9	1670.43	1701.86
280.130005	1691.79	1693.42	1699.28	1693.04	1696.79	1682.91	1698.37	1700.25	1698.99	1672.75	1678.43	1685.84	1673.85	1688.62	1693.44	1695.96	1699.08	1652.42	1648.71	1686.1	1693.26	1691.02	1704.35	1706.46	1704.15	1694.57	1706.68	1682.43	1674.43	1688.68	1679.31	1701.62	1681.33	1652.81	1701.9	1661.9	1689.12	1712.5	1660.06	1687.02	1697.85	1683.3	1699.93	1673.2	1664.2	1683.95	1683.16	1670.43	1704.16
280.625000	1693.35	1692.06	1695.97	1692.72	1699.75	1684.15	1696.93	1702.15	1699.64	1673.64	1679.7	1687.63	1674.21	1689.44	1694.33	1698.83	1700.58	1651.04	1647.03	1688.81	1689.3	1694.57	1704.41	1708.83	1705.18	1692.4	1702.8	1683.17	1672.51	1687.29	1681.19	1704.38	1682.56	1655.24	1703.94	1661.94	1691.29	1712.6	1658.93	1687.38	1698.42	1683.82	1702.66	1672.27	1663.94	1686.05	1681.4	1670.68	1704.08
281.119995	1693.4	1693.74	1703.42	1694.96	1697.5	1684.96	1700.97	1699.45	1700.54	1674.76	1680.64	1685.96	1673.28	1690.23	1693.63	1697.74	1699.12	1651	1648.54	1687.35	1692.73	1691.82	1705.8	1704.36	1708.31	1694.32	1706.23	1678.97	1673.64	1689.09	1680.97	1705.31	1680.17	1654.07	1702.63	1659.35	1687.13	1714.62	1660.17	1687.64	1697.62	1683.83	1700.45	1674.26	1665.04	1683.93	1682.62	1669.96	1705.8
281.615997	1690.6	1695.53	1700.2	1692.57	1699.03	1682.93	1699.13	1702.45	1698.24	1677.77	1678.76	1687.78	1674.72	1688	1692.17	1698.01	1701.31	1651.27	1647.15	1686.14	1693.54	1690.85	1704.02	1706.61	1704.8	1693.01	1703.24	1681.13	1674.08	1688.84	1678.92	1704.25	1681.86	1653.72	1701.88	1660.76	1690.98	1713.91	1661.11	1687.08	1697.11	1684.53	1698.58	1672.68	1664.48	1685.42	1681.2	1668.1	1707.55
282.110992	1690.96	1694.65	1699.95	1692.89	1699.09	1686.67	1699.39	1700.16	1701	1676	1679.2	1688.88	1674.51	1691.23	1693.74	1696.85	1699.9	1651.93	1648.25	1688.07	1690.98	1688.72	1705.25	1704.9	1706.18	1695.07	1703.41	1679.62	1675.37	1689.74	1679.9	1704.46	1681.57	1654.21	1701.93	1660.43	1689.52	1713.09	1661.11	1685.91	1696	1684.16	1701.85	1672.02	1663.35	1684.1	1681.19	1672.87	1703.99
282.605988	1693.8	1694.55	1700.41	1690.73	1697.3	1682.08	1698.47	1701.45	1700.74	1675.17	1681.08	1687.22	1674.53	1689.85	1694.72	1698.38	1699.51	1650.9	1647.14	1688	1689.91	1693.56	1703.96	1704.78	1706.52	1694.81	1704.49	1680.26	1675.32	1686.44	1677.59	1702.78	1681.92	1653.18	1700.14	1659.83	1687.89	1714.83	1660.55	1684.52	1694.69	1682.08	1696.84	1672.85	1663.87	1685.87	1680.5	1669.59	1703.04
283.101013	1691.21	1694.67	1697.3	1689.82	1698.06	1682.16	1697.26	1701.15	1696.33	1675.4	1678.79	1688.99	1674.22	1689.26	1693.41	1695.05	1700.79	1651.7	1647.7	1688.99	1689.33	1690.91	1705.39	1705.03	1705.71	1690.85	1704.57	1682.6	1674.58	1687.05	1677.03	1703.28	1679.91	1655.8	1700.12	1660.92	1687.55	1714.21	1659.21	1688.1	1694.22	1682.13	1700.38	1671.95	1663.22	1684.33	1679.94	1671.33	1706.69
283.596008	1693.1	1693.97	1698.54	1691.05	1695.41	1682.75	1697.56	1701.34	1698.9	1675.02	1678.05	1689.11	1673.06	1687.23	1693.03	1695.08	1699.66	1652.11	1646.03	1686.24	1692	1691.03	1703.04	1706.98	1702.43	1691.89	1706.27	1681.39	1673.8	1688.09	1679.94	1704.64	1682.78	1655.5	1700.43	1659.64	1687.7	1708.78	1659.11	1688.38	1698.07	1681.16	1699.67	1673.38	1663.21	1685.79	1680.64	1668.48	1702.92
284.092010	1693.3	1696.59	1699.55	1692.42	1696.3	1682.38	1699.2	1700.96	1699.12	1674.94	1679.71	1690.05	1677.44	1689.3	1693.16	1694.38	1699.31	1653.39	1646.56	1686.81	1690.78	1691.78	1705.55	1703.28	1704.76	1691.91	1703.01	1680.32	1674.68	1689.02	1681.44	1703.74	1679.21	1651.57	1700.91	1658.51	1687.95	1710.7	1659.37	1686.14	1698.61	1681.02	1698.38	1671.27	1662.46	1684.79	1680.39	1670.23	1704.13
284.587006	1692.46	1693.87	1697.68	1690.51	1696.9	1683.1	1697.39	1702.32	1696.11	1676.45	1678.66	1687.95	1674.67	1689.59	1692.77	1696.71	1696.87	1650.22	1648.01	1687.34	1691.02	1692.87	1705.68	1707.19	1705.03	1694.13	1703.74	1679.44	1676	1688.56	1677.55	1703.17	1680.07	1655.73	1700.4	1661.57	1688.27	1713.03	1661.24	1686.94	1697.92	1683.97	1699.48	1673.16	1663.02	1684.24	1679.97	1668.83	1704.39
285.082001	1694.79	1694.02	1698.65	1691.87	1696.12	1682.03	1700.36	1700.73	1697.87	1674.57	1678.95	1687.74	1671.9	1687.11	1692.52	1695.29	1698.3	1652.09	1649.2	1685.04	1692.78	1691.72	1704.07	1705.27	1704.84	1692.01	1702.42	1681.12	1673.9	1688.59	1680.77	1702.61	1679.89	1652.63	1700.55	1660.69	1689.64	1713.69	1661.12	1686.18	1695.9	1685.21	1698.64	1672.51	1662.73	1684.34	1680.1	1666.77	1702
285.576996	1694.06	1696.82	1699.77	1692.02	1698.54	1682.27	1698.84	1698.86	1699.86	1674.72	1680.16	1686.71	1673.61	1687.25	1693.16	1695.53	1700.19	1649.36	1648.65	1687.11	1689.85	1690.15	1706.71	1707.22	1702.83	1692.12	1704.24	1680.69	1674.56	1687.95	1679.3	1703.71	1680.58	1655.93	1700.93	1661.4	1688.94	1713.88	1658.53	1686.02	1698.51	1683.36	1698.72	1669.15	1662.64	1684.85	1679.02	1670.27	1704.93
286.072998	1693.64	1694.31	1697.98	1692.57	1698.1	1685.08	1698.57	1702.55	1699.57	1675.09	1678.11	1687.84	1674.54	1689.98	1694.19	1698.15	1698.11	1648.34	1647.98	1686.21	1692.43	1687.59	1702.87	1705.85	1706.28	1691.24	1702	1681.18	1674.15	1686.7	1677.27	1699.76	1678.85	1652.64	1701.77	1660.92	1688.97	1714.74	1661.08	1684.63	1698.79	1681.72	1699.15	1672.03	1663.4	1684.5	1679.33	1668.2	1704.63
286.567993	1691.85	1695.95	1696.27	1691.1	1697.94	1681.53	1697.63	1702.36	1698.98	1676.51	1678.67	1684.36	1675.81	1687.72	1693.69	1697.31	1700.75	1648.81	1649	1688.35	1692.01	1692.19	1702.72	1705.5	1704.01	1692.37	1704.92	1683.44	1673.72	1688	1676.98	1702.84	1678.68	1652.78	1704.93	1659.42	1689.1	1712.19	1661.12	1687	1697.73	1682.74	1697.56	1669.62	1664.95	1684.75	1679.77	1669.72	1701.48
287.062988	1692.54	1692.34	1697.41	1690.89	1697.41	1682.73	1696.3	1698.34	1700.19	1675.37	1679.88	1686.2	1674.42	1689.63	1692.2	1696.1	1699.6	1651.39	1648.78	1687.73	1691.45	1690.36	1702.86	1706.47	1704.49	1694.8	1706.33	1683.73	1675.63	1688.28	1680.21	1702.81	1681.34	1655.43	1702.65	1661.25	1688.73	1713.49	1659.61	1687.33	1697.91	1680.48	1698.98	1672.28	1662.2	1686.29	1680.6	1668.86	1704.81
287.558014	1692.49	1694.12	1696.42	1692.04	1695.19	1685.6	1697.91	1702.99	1697.9	1676.7	1680.55	1687.28	1674.82	1689.46	1692.01	1697.17	1696.29	1649.18	1647.85	1687.36	1689.21	1690.97	1703.11	1703.62	1704.87	1689.97	1702.75	1680.67	1676.12	1687.41	1680.26	1702.09	1681.37	1655.36	1703.53	1660.84	1687.15	1710.09	1659.78	1687.22	1698.19	1680.34	1699.6	1673.05	1663.09	1685.64	1680.78	1669.22	1705.22
288.053009	1690.13	1693.22	1697.17	1690.73	1696.31	1684.62	1695.45	1700.55	1697.6	1676.43	1681.63	1689.08	1673.37	1686.67	1692.88	1697.11	1700.44	1652.89	1648.83	1689.83	1691.83	1691.95	1703.33	1705.94	1706.13	1692.72	1703.08	1680	1673.63	1688.39	1677.88	1702.4	1680.63	1654.02	1701.85	1660.6	1688.85	1713.79	1660.83	1687.23	1694.07	1682.48	1699.87	1671.16	1661.89	1686.37	1680.81	1667.54	1703.48
288.549011	1691.66	1695.17	1698.8	1692.26	1696.53	1683.39	1698.77	1701.08	1698.04	1675.17	1676.98	1687.86	1672.69	1690.1	1692.58	1693.23	1700.58	1650.81	1647.76	1688.53	1690.66	1690.63	1702.96	1706.82	1702.71	1691.55	1703.64	1679.91	1675.25	1686.82	1678.87	1701.66	1680.13	1654.13	1700.58	1659.28	1686.22	1713	1660.33	1686.63	1697.12	1683.09	1697.84	1670.15	1662.06	1686.79	1679.6	1669.86	1703.52
289.044006	1690.93	1693.74	1701.73	1692.55	1697.27	1681.29	1699.3	1698.98	1698.17	1676.47	1678.74	1687.82	1673.06	1688.23	1693.2	1696.96	1697.07	1651.59	1648.62	1687.98	1689.26	1693.52	1704.84	1703.13	1704.36	1691.82	1702.84	1680.73	1675.45	1690.11	1677.32	1702.77	1677.79	1653.93	1701.1	1660.35	1688.61	1711.09	1660.06	1685.36	1694.83	1681.18	1699.49	1673.79	1665.04	1683.79	1680.35	1668.29	1704.07
289.539001	1693.12	1694.55	1697.32	1691.41	1697.9	1684.37	1697.63	1700.79	1696.85	1675.12	1678.61	1685.19	1671.45	1690.51	1690.44	1695.47	1701.38	1652.32	1648.04	1684.73	1690.37	1691.72	1702.67	1704.42	1703.55	1691.72	1701.97	1682.79	1675.22	1686.77	1681.34	1702	1682.53	1654.08	1704.56	1662.12	1690.57	1713.86	1660.74	1688.29	1694.59	1683.11	1700.65	1672.23	1663.71	1685.32	1680.36	1666.19	1706.14
290.033997	1689.86	1690.3	1699.19	1691.65	1696.07	1681.67	1697.2	1701.04	1695.7	1675.04	1678.91	1687.65	1672.66	1686.63	1689.83	1694.98	1699.91	1652.84	1647.8	1686.75	1690.95	1689.99	1704.83	1706.14	1701.11	1691.58	1699.78	1678.95	1674.43	1688.52	1680.39	1701.72	1681.6	1652.63	1699.78	1659.08	1688.95	1714.14	1661.18	1687.31	1697.59	1682.97	1698.42	1671.02	1660.78	1684.66	1680.72	1668.73	1702.42
290.528992	1691.98	1694.62	1696.37	1690.83	1695.58	1682.89	1699.16	1700.64	1700.57	1676.53	1681.89	1687.14	1675.1	1688.46	1692.64	1697.34	1697.41	1653.68	1647.21	1687.5	1690.08	1691.97	1704.38	1704.5	1703.41	1694.81	1702.84	1681.36	1673.73	1689.13	1678.33	1701.52	1680.67	1654.84	1702.65	1661.08	1689.55	1713.15	1660.34	1688.04	1696.16	1680.5	1701.21	1671.89	1665.23	1686.19	1679.7	1668.47	1705.3
291.024994	1692.21	1694.91	1697.38	1691.49	1697.22	1686.05	1700.1	1701.28	1697.22	1675.63	1680.41	1687.15	1673.7	1689.91	1694.23	1694.46	1699.32	1652.18	1648.65	1688.56	1692.37	1691.2	1702.05	1705.7	1706.02	1692.5	1705.66	1681.91	1675.1	1685.51	1680.38	1704.6	1680.67	1651.97	1701.26	1657.99	1687.04	1711.94	1659.27	1689.32	1696.7	1682.78	1699	1671.1	1661.17	1683.75	1682.37	1666.98	1705.54
291.519989	1691.09	1693.43	1697.49	1691.03	1696.04	1682.42	1695.79	1699.36	1698.73	1677.5	1679.38	1686.43	1673.06	1689.93	1691.55	1695.54	1701	1652.98	1648.66	1686.91	1690.26	1690.53	1701.9	1704.22	1705.44	1691.45	1702.69	1680.98	1675.05	1690.85	1680.66	1703.39	1680.26	1654.17	1700.98	1660.48	1688.85	1714.53	1658.88	1685.47	1695.09	1683.04	1699.93	1668.15	1663.94	1682.99	1677.24	1667.26	1703.22
292.015015	1691.6	1692.33	1694.45	1692.14	1696.31	1682.84	1700.51	1701.89	1697.43	1676.38	1679.95	1687.16	1672.54	1687.7	1692.77	1695.59	1696.54	1651.57	1647.32	1687.33	1690.43	1691.8	1702.34	1704.96	1705.19	1691.58	1702.92	1682.12	1675.24	1687.65	1679.78	1703.52	1679.53	1653.22	1701.09	1660.56	1685.83	1713.56	1659.7	1685.54	1696.74	1683.56	1696.84	1674.33	1661.56	1682.02	1678.43	1670.29	1702.97
292.510010	1692.16	1690.58	1698.36	1689.15	1696.52	1684.5	1695.85	1697.65	1697.09	1672.32	1675.72	1687.77	1673.55	1689.37	1691.35	1694.55	1699.1	1651.81	1647.66	1687.07	1693.14	1691.61	1702.43	1707.13	1704.84	1690.29	1703.57	1681.39	1673.94	1688.87	1679.11	1702.19	1680.8	1652.44	1701.79	1658.47	1685.86	1709.29	1659.18	1684.89	1696.95	1681.76	1697.64	1673	1663.34	1682.49	1680.62	1667.58	1702.9
293.005005	1692.14	1695.09	1698.65	1691.47	1698.08	1684.02	1696.2	1697.89	1697.01	1675.6	1679.83	1685.26	1672.49	1689.02	1694.1	1695.59	1698.17	1653.25	1647.4	1686.88	1690.02	1690.82	1705.22	1705.05	1704.35	1692.8	1701.1	1681.79	1675.11	1687.91	1680.22	1704.64	1679.62	1657.18	1702.3	1659.42	1687.95	1712.23	1661.25	1685.1	1696.84	1682.18	1700.2	1671.6	1662.68	1684.02	1680.16	1667.93	1702.37
293.501007	1693.66	1694.67	1696.85	1690.68	1694.24	1683.05	1697.78	1700	1695.79	1676.65	1679.1	1686.86	1670.85	1687.82	1689.51	1695.84	1699.44	1650.4	1646.3	1686.71	1690.29	1691.45	1701.56	1705.63	1703.42	1691.64	1701.6	1681.52	1674.78	1688.21	1678.63	1702.57	1677.25	1652.33	1701.27	1660.35	1688.48	1713.11	1659.1	1685.06	1696.83	1680.59	1698.24	1673.59	1663.22	1682.77	1679.17	1668.41	1701.48
293.996002	1689.42	1693.37	1696.8	1691.39	1695.03	1682.15	1698.56	1699.06	1695.87	1675.78	1677.86	1688.31	1671.74	1688.29	1691.24	1693.95	1698.19	1652.36	1648.1	1686.51	1688.7	1692.35	1703.8	1704.36	1704.15	1691.63	1700.5	1682.08	1675.81	1687.67	1681.27	1701.64	1680.36	1653.64	1703.84	1660.46	1689.45	1711.14	1660.23	1685.33	1697.53	1681.45	1699.53	1669.37	1663.92	1683.82	1680.28	1667.07	1703.43
294.490997	1690.46	1691.6	1699.01	1691.69	1695.7	1679.44	1699.46	1698.5	1695.51	1674.2	1679	1688.21	1674.64	1688.55	1691.1	1692.99	1696.74	1652.92	1648.64	1685.65	1689.49	1691.05	1703.82	1704.28	1704.19	1692.07	1703.35	1682.85	1675.3	1689.11	1678.05	1700.31	1679.41	1654.38	1700.93	1661.84	1689.64	1713.59	1657.1	1682.79	1695.84	1682.11	1699.67	1669.02	1661.18	1683.08	1679.21	1668.21	1702.44
294.985992	1690.4	1693.92	1696.46	1691.42	1699.08	1680.79	1698.1	1698.31	1697.47	1675.97	1678.18	1688.53	1672.9	1688.75	1691.7	1696.85	1698.41	1650.43	1646.75	1685.4	1688.03	1689.35	1702.26	1703	1702.72	1692.72	1700.82	1680.86	1672.8	1684.8	1677.78	1703.55	1681.63	1652.32	1701.93	1660.7	1687.54	1709.68	1658.45	1685.1	1695.53	1681.55	1699.07	1670.53	1661.33	1683.69	1680.07	1666.93	1702.93
295.480988	1691.1	1691.25	1697.58	1691.82	1696.42	1682.12	1697.35	1700.99	1697.03	1676.43	1676.98	1686.01	1671.23	1688.19	1693.03	1697.01	1697.34	1653.08	1646.14	1689.07	1690.36	1690.07	1701.47	1706.82	1704.47	1689.31	1702.09	1681.92	1672.69	1686.32	1678.55	1700.74	1680.91	1654.92	1702.17	1659.22	1688.92	1712.33	1658.73	1685.3	1694.69	1681.11	1696.64	1669.05	1664.56	1683.97	1678.05	1666.32	1703.53
295.976990	1689.01	1691.74	1699.04	1691.67	1695.99	1683.47	1697.43	1699.66	1697.16	1673.09	1680.62	1684.18	1671.46	1687.31	1688.9	1693.09	1697.55	1649.51	1644.99	1685.95	1691.12	1690.37	1702.36	1703.89	1702.22	1691.69	1700.61	1682.04	1673.43	1687.29	1677.03	1702.05	1677.76	1654.15	1701.86	1659.37	1686	1708.41	1659.26	1686.77	1697.26	1679.64	1698.87	1669.08	1661.86	1683.07	1681.46	1666.7	1700.8
296.471985	1688.35	1693.83	1693.98	1689.22	1696.84	1680.45	1696.42	1697.93	1694.82	1674.25	1677.79	1686.2	1672.98	1688	1691.36	1694.53	1697.29	1650.56	1647.6	1685.58	1687.64	1687.75	1701.11	1703.65	1701.72	1688.68	1701.02	1678.21	1673.98	1687.35	1678.8	1698.86	1678.36	1653.1	1701.09	1658.68	1687.37	1713.08	1660	1685.82	1694.76	1681.31	1700.76	1671.1	1661.69	1682.97	1678.56	1667.92	1702.94
296.967010	1690.72	1691.02	1697.49	1690.77	1696.94	1681.8	1695.72	1699.3	1695.95	1674.26	1676.96	1685.23	1672.34	1687.18	1691.46	1695.05	1698.33	1653.14	1648.32	1687.57	1688.19	1690.61	1701.41	1703.45	1702.12	1690.82	1701.97	1680.62	1674.85	1688.28	1680.35	1701.69	1679.69	1655.15	1700.79	1659.9	1686.67	1710.54	1659.18	1684.37	1697.75	1685.26	1698.05	1670.34	1662.64	1683.4	1681.99	1668.18	1701.11
297.462006	1689.81	1692.96	1698.67	1690.14	1695.72	1681.85	1698.16	1697.45	1698.51	1676.47	1678.64	1687.7	1672.46	1688.44	1691.87	1693.85	1698.38	1651.89	1648.12	1686.91	1690.05	1690.05	1703.28	1706	1704.15	1691.83	1700.29	1678.89	1675.59	1688.09	1676.34	1699.38	1678.94	1652.89	1700.64	1659.71	1687.44	1708.15	1660.85	1687.44	1697.1	1682.96	1698.59	1672.22	1662.55	1682.26	1679.06	1666.93	1702.68
297.957001	1693.52	1692.25	1697.44	1689.3	1696.73	1678.35	1695.28	1696.63	1697.3	1673.67	1677.21	1687.07	1672.79	1687.61	1692.02	1692.99	1696.1	1649.42	1646.85	1686.54	1687.76	1690.76	1702.19	1706.11	1702.3	1690.39	1703.32	1682.52	1673.08	1688.17	1676.64	1701.09	1677.96	1651.62	1701.29	1662.04	1688.03	1710.64	1659.18	1683.63	1696.29	1679	1696.82	1670.29	1662.94	1683.58	1679.79	1666.79	1701.97
298.453003	1691.09	1694.95	1697.15	1689.92	1695.87	1681.89	1696.83	1699.18	1696.63	1675.77	1676.26	1685.08	1672.88	1685.15	1692.48	1695.54	1697.59	1649.7	1648.38	1685.26	1690.62	1690.62	1702.51	1701.96	1701.87	1689.33	1701.06	1682.01	1673.19	1686.21	1678.39	1702.46	1677.73	1653.07	1701.65	1661.79	1687.04	1710.29	1657.06	1685.14	1696.74	1681.33	1695.78	1672.18	1663.66	1683.37	1681.02	1668.05	1703.76
298.947998	1690.97	1691.21	1697.08	1690.09	1697.12	1680.65	1695.74	1699.21	1697.09	1673.62	1677.38	1688.36	1672.85	1687.94	1692.28	1694.83	1698.79	1649.83	1646.12	1685.54	1690.93	1691.54	1702.3	1705.47	1702.03	1688.7	1699.59	1681.07	1673.33	1687.19	1678.27	1700.65	1680.97	1654.99	1702.87	1659.86	1686.15	1710.06	1659.48	1684.46	1696.17	1681.07	1700.93	1671.71	1662.24	1684.12	1677.41	1666.05	1701.68
299.442993	1693.06	1691.09	1696.97	1689.2	1695.35	1680.28	1697.76	1698.36	1695.54	1674.68	1677.66	1686.63	1672.15	1687.26	1690.17	1692.37	1697.21	1648.44	1645.03	1686.17	1688.57	1688.86	1701.61	1705.15	1703.3	1689.47	1701.41	1681.99	1674.84	1685.62	1678.54	1703.48	1677.59	1651.22	1699.44	1658.77	1686.87	1710.79	1658.62	1683.35	1694.78	1680.29	1697.56	1668.49	1662.07	1685.17	1680.01	1664.29	1701.2
299.937988	1689.17	1690.57	1697.44	1690.22	1695.35	1682.65	1695.1	1697.11	1694.54	1673.2	1678.66	1684.96	1671.67	1687.41	1691.32	1693.88	1697.57	1651.91	1645.83	1685.25	1687.68	1688.72	1703.37	1701.64	1703.19	1688.9	1702.4	1679.42	1676.57	1686.68	1677.6	1701.23	1679.5	1652.75	1698.24	1659.14	1688.33	1713.3	1660.2	1684.78	1695.95	1681.31	1696.41	1671.81	1661.84	1683.92	1677.72	1667.36	1702.1
300.433990	1691.81	1692.01	1695.29	1688.42	1695	1681.59	1695.73	1697.36	1695.48	1672.39	1676.76	1686.94	1673.01	1688.15	1689.84	1694.44	1699.52	1651.8	1646.3	1685.05	1690.42	1692.44	1703.22	1706.41	1699.26	1688.53	1702.97	1680.58	1675.12	1686.61	1679.04	1700.4	1678.71	1653.68	1700.09	1659.98	1687.33	1708.3	1657.52	1683.79	1696.04	1681.84	1697	1670.01	1662.24	1682.96	1677.05	1666.19	1703.19
300.928986	1690.27	1690.49	1695.54	1689.88	1695.7	1681.43	1694.81	1699.4	1697.27	1673.95	1678.76	1686.03	1672.46	1687.65	1692.7	1695.92	1698.07	1652.43	1647.63	1684.98	1689.01	1688.68	1703.95	1702.81	1702.75	1688.46	1701.82	1678.52	1674.84	1686.84	1677.21	1703.55	1677.93	1653.59	1700.42	1659.4	1686.79	1709	1657.58	1683.07	1695.27	1681.32	1698.02	1670.99	1663.06	1684.85	1678.05	1667.73	1700.44
301.424011	1691.42	1692.65	1695.94	1690.52	1693.5	1680.73	1694.39	1698.18	1695.99	1671.83	1676.71	1685.2	1673.58	1686.47	1690.28	1695.56	1697.55	1651.08	1648.06	1684.75	1688.21	1690.07	1701.05	1701.95	1702.02	1690.71	1701.63	1679.68	1674.42	1688.54	1675.4	1702.64	1676.11	1652.82	1700.9	1660.37	1686.82	1711.06	1659.65	1684.51	1695.09	1679.37	1694.91	1670.56	1665.16	1683.99	1681.12	1667.21	1700.47
301.919006	1689.94	1688.61	1697.8	1687.63	1697.24	1683.98	1695.45	1697.44	1697.38	1673.78	1677.33	1686.01	1671.68	1686.97	1689.75	1694	1696.39	1651.25	1647.6	1684.6	1688.3	1687.22	1704.19	1704.1	1702.03	1689.27	1699.77	1679.43	1673.59	1687.89	1678.82	1699.76	1679.15	1652.29	1699.63	1658.6	1685.42	1708.14	1657.1	1684.32	1692.98	1678.32	1696.44	1670.31	1661.38	1683.79	1677.55	1666.57	1702.08
302.414001	1693.81	1692.48	1694.98	1691.74	1696.41	1680.94	1696.97	1698.79	1696.93	1673.32	1676.75	1686.44	1673.04	1689.17	1691.15	1695.11	1698.66	1650.8	1647.88	1685.12	1690.07	1687.91	1701.91	1704.59	1702.62	1688.01	1701.44	1678.71	1674.48	1685.97	1674.36	1699.88	1678.29	1652.77	1699.69	1659.81	1688.36	1711.12	1657.65	1684.88	1695.11	1679.65	1697.87	1670.79	1663.2	1682.52	1677.24	1667.85	1701.57
302.910004	1689.97	1693.41	1695.19	1689.92	1693.94	1681.64	1693.34	1695.49	1696.95	1672.38	1676.18	1683.91	1671.21	1685.22	1689.61	1692.7	1696.1	1651.64	1647.24	1683.24	1688.57	1689.43	1701.05	1705.97	1702.44	1689.22	1701.43	1679.5	1673.02	1686.49	1678.55	1703.83	1679.64	1654.39	1700.38	1659.74	1685.89	1710.78	1660.23	1684.4	1695.11	1679.12	1696.4	1669.53	1660.34	1684.47	1678.75	1666.92	1702.06
303.404999	1690.11	1692.23	1695.09	1689.89	1696.23	1683.29	1695.96	1698.23	1697.93	1674.79	1677.63	1685.05	1671.3	1689.07	1692.35	1694.66	1696.21	1650.23	1646.93	1685.03	1687.42	1689.03	1700.19	1706.25	1701.76	1690.34	1702.67	1682.1	1673.08	1688.84	1677.44	1700.94	1678.29	1652.66	1700.27	1659.01	1686.03	1707.63	1659.84	1684.81	1693.64	1680.73	1698.76	1668.24	1662.83	1684.11	1676.59	1667.82	1699.66
303.899994	1691.82	1689.84	1697.56	1690.57	1697.02	1684.08	1697.14	1699.25	1697.31	1674.48	1679.36	1685.56	1673.12	1686.77	1690.22	1695.01	1696.54	1651.61	1647.58	1685.7	1689.04	1688.33	1702.32	1704.56	1705.64	1691.06	1702.88	1680.28	1672.49	1686.25	1678.78	1700.76	1678.21	1655.09	1698.74	1658.76	1684.66	1710.35	1658.63	1685.28	1696.43	1681.63	1697.51	1669.97	1662.47	1684.28	1678.85	1665.98	1700.17
304.394989	1691.76	1691.51	1697.46	1688.74	1695.77	1680.76	1696.13	1697.55	1697.3	1675.12	1675.24	1687.09	1671.29	1687.6	1690.44	1693.99	1698.57	1651.25	1646.7	1687.76	1685.52	1688.72	1700.86	1704.28	1702.12	1687.19	1699.54	1680.44	1673.24	1685.72	1679.45	1699.25	1677.63	1653.12	1703.79	1657.58	1686.74	1709.23	1659.32	1685.77	1696.31	1681.05	1695.49	1670.99	1661.17	1684.22	1680.99	1666.15	1702.49
304.890015	1689.03	1692.8	1694.59	1689.08	1695.63	1679.95	1697.3	1697.88	1696.08	1676.18	1679.23	1685.79	1671.12	1688.67	1692.44	1694.2	1697.15	1650.18	1646.08	1686.75	1687.65	1688.79	1701.9	1703.12	1702.25	1689.71	1702.05	1681.15	1671.73	1685.54	1676.41	1699.45	1678.33	1652.02	1698.23	1658.41	1685.5	1709.75	1659.65	1683.66	1693.99	1680.08	1695.62	1669.53	1662.49	1684.18	1678.1	1665.57	1701.77
305.385986	1690.75	1692.75	1694.8	1688.13	1692.71	1678.88	1698.94	1697.39	1695.8	1674.76	1677.31	1686.98	1671.67	1686.21	1690.33	1696.16	1697.63	1649.5	1646.77	1686.22	1689.18	1690.6	1701.84	1704.47	1700.97	1691.35	1700	1681.32	1674.81	1687.23	1676.6	1699.55	1676.35	1651.02	1700.88	1660.19	1688.69	1708.39	1660.8	1684.41	1696.15	1679.55	1697.56	1670.36	1663.88	1682.83	1677.82	1665.96	1701.97
305.881012	1691.3	1690.92	1694.41	1689.07	1692.57	1681.58	1696.5	1698.94	1696.29	1673.34	1678.32	1688.03	1671.25	1687.57	1692.92	1694.25	1697.11	1650.62	1647.01	1686.69	1689.01	1689.18	1702.24	1704.76	1702.28	1688.84	1700.24	1678.7	1672.15	1688.23	1680.21	1700.9	1679.84	1651.39	1698.16	1660.43	1685.32	1710.31	1660.68	1688.75	1695.61	1681.47	1695.65	1669.58	1660.92	1683.68	1680.54	1664.8	1701.47
306.376007	1689.95	1692.7	1693.44	1689.44	1694.39	1680.67	1696.87	1697.84	1695.3	1673.88	1676.16	1686.87	1671.82	1687.14	1689.44	1693.37	1697.07	1651.22	1648.85	1684.96	1686.2	1690.9	1701.78	1701.5	1700.44	1689.55	1699.84	1679.54	1674.47	1687.01	1678.67	1700.33	1677.16	1651.51	1699.41	1658.93	1685.31	1709.16	1657.56	1682.86	1695.32	1680.68	1695.62	1669.72	1661.31	1683.48	1678.75	1666.74	1699.45
306.871002	1689.86	1691.1	1696.11	1689.07	1693.57	1681.56	1694.92	1698.95	1695.8	1672.42	1674.59	1685.26	1671.31	1687.09	1688.7	1694.67	1698	1650.95	1647.04	1686.14	1690.92	1689.73	1701.12	1702.44	1700.98	1688.05	1702.12	1677.2	1672.73	1686.23	1679.86	1700.82	1676.94	1651.23	1698.59	1658.62	1685.36	1708.75	1658.61	1683.57	1695	1680.06	1696.16	1671.57	1661.32	1681.5	1677.42	1664.35	1702.77
307.365997	1688.95	1690.71	1695.96	1689.97	1693.89	1680.49	1694.27	1697.04	1693.28	1672.57	1676.52	1687.81	1671.75	1685.84	1690.84	1694.59	1698.43	1650.34	1646.62	1683.96	1687.5	1688.27	1699.96	1701.63	1702.57	1686.93	1700.84	1677.83	1674.59	1687.95	1675.94	1699.54	1677.16	1652.02	1698.56	1659.06	1687.6	1708.57	1656.73	1684.08	1695.31	1680.6	1695.6	1670.87	1661.39	1682.05	1680.34	1667	1699.85
307.862000	1690.61	1691	1695.62	1688.04	1696.67	1680.57	1697.84	1697.28	1695.94	1676	1678.2	1685.19	1671.91	1686.37	1689.56	1692.88	1697.68	1650.3	1646.95	1688.98	1691.96	1689.61	1700.13	1704.22	1699.8	1688.04	1702.47	1680.59	1674.04	1685.8	1676.83	1701.8	1677.94	1652.31	1700.04	1660.13	1684.53	1709.81	1660.69	1684.36	1696.12	1679.61	1694.27	1669.04	1662.9	1682.44	1680.73	1665.29	1702.08
308.356995	1690.79	1691.43	1693.51	1689.97	1694.92	1681.94	1695.6	1696.08	1693.76	1674.33	1676.95	1684.02	1670.57	1686.31	1692.12	1692.33	1695.13	1652.11	1646.36	1683.29	1688.01	1688.06	1700.32	1705.23	1701.3	1690.48	1700.54	1680.24	1673.32	1684.64	1677.6	1700.64	1678.9	1652.2	1699.31	1659.81	1683.5	1708.29	1659.32	1683.33	1693.31	1680.61	1694.49	1668.25	1661.12	1682.56	1678.47	1667.98	1701.79
308.851990	1691.86	1691.68	1695.02	1688.51	1695.04	1681.26	1698.07	1695.62	1696.09	1673.08	1674.76	1686.34	1671.53	1686.44	1690.43	1693.61	1697.02	1651.44	1648.3	1684.17	1688.17	1689.07	1702.57	1704.31	1699.3	1688.06	1702.17	1680.47	1673	1686.57	1677.96	1701.18	1680.94	1652.02	1699.95	1661.23	1685.13	1710.28	1659.58	1684.5	1696.03	1683.8	1694.74	1670.39	1662	1681.02	1677.32	1668.25	1701.23
309.346985	1687.3	1692.12	1697.6	1690.7	1694.73	1683.89	1697.53	1696.83	1696.16	1673.53	1678.95	1686.86	1670.05	1687.65	1691.54	1694.44	1696.66	1650.31	1645.31	1684.9	1689.79	1690.74	1698.34	1703.74	1700.68	1689.41	1701.32	1681.15	1674.05	1685.04	1675.08	1702.74	1678.63	1653.99	1699.74	1658.44	1687.77	1709.54	1658.2	1683.75	1694.81	1679.5	1698.98	1669.93	1661.89	1680.04	1677.2	1666.4	1700.74
309.842010	1690.52	1692.02	1697.97	1689.79	1692.77	1681.59	1696.1	1697.11	1694.16	1672.58	1678.84	1684.31	1672.19	1687.85	1689.78	1693.79	1695.85	1650.71	1647.57	1684.22	1686.45	1689.07	1701.16	1703.47	1703.65	1690.19	1700.23	1678.84	1671.9	1686.26	1678.53	1699.88	1677.99	1654.41	1699.71	1660.49	1686.68	1707.27	1659.84	1687.46	1694.48	1680.29	1695.73	1670.16	1662.29	1682.06	1678.72	1666.57	1700.24
310.338013	1689.54	1692.23	1695.53	1688.5	1695.45	1678.69	1694.52	1698.08	1694.83	1672.4	1678.79	1686.84	1670.25	1686.59	1691.35	1693.37	1698.1	1650.29	1647.18	1685.64	1688.44	1688.74	1701.17	1701.99	1701.22	1686.7	1700.07	1677.92	1674.63	1685.99	1677.88	1701.08	1676.63	1653.24	1700.25	1658.05	1686.21	1710.04	1658.46	1684.38	1693.03	1680.79	1695.73	1667.47	1662.02	1682.17	1678.88	1665.18	1700.83
310.833008	1689.22	1691.94	1696.06	1689.19	1695.45	1679.76	1693.21	1697.61	1696.11	1670.74	1677.77	1686.62	1672.48	1687.08	1690.58	1694.21	1693.93	1651.18	1646.8	1686.38	1689.08	1690.4	1701.53	1702.78	1701.68	1688.41	1700.2	1679.69	1674.96	1688.03	1677.61	1698.61	1676.97	1651.95	1698.26	1662.98	1685.37	1711.4	1660.72	1686.61	1695.51	1681.2	1694.78	1668.75	1660.62	1684.1	1676.91	1666.62	1703.29
311.328003	1687.56	1689.98	1690.34	1687.67	1697.83	1679.69	1695.45	1697.87	1696.51	1672.95	1676.67	1683.89	1671.06	1687.05	1691.61	1695.19	1696.17	1649.59	1648.37	1685.84	1686.83	1688.11	1699.94	1704.13	1701.64	1688.17	1699.89	1676.99	1674.91	1685.18	1676.6	1701.95	1677.47	1653.01	1699	1657.92	1685.38	1708.39	1658.74	1683.44	1695.82	1679.89	1695.46	1668.18	1660.71	1682.66	1676.66	1665.26	1702.43
311.822998	1692.77	1689.77	1693.12	1688.32	1694.48	1679.74	1697.27	1698.29	1695.11	1673.36	1678.92	1684.73	1671.18	1685.95	1689.31	1693.91	1695.5	1649.03	1646.29	1686.5	1688.11	1687.45	1701.22	1702.81	1700.78	1687.66	1702.22	1680.28	1673.06	1687.33	1675.95	1699.55	1677.67	1653.02	1702.43	1662	1684.69	1709.1	1659.73	1685.39	1696.26	1678.97	1693.64	1668.84	1661.16	1683.81	1674.8	1665.36	1699.77
312.317993	1690.88	1692.38	1694.69	1688.73	1694.5	1680.02	1694.55	1696.26	1693.61	1674.45	1675.66	1684.51	1669.9	1686.78	1690.13	1694.2	1697.09	1650.84	1647.65	1685.04	1688.67	1689.05	1699.24	1704.25	1701.31	1687.8	1699.4	1679.56	1674.42	1687.33	1676.93	1700.23	1675.54	1653.13	1700.98	1657.6	1686.39	1709.32	1658.68	1683.57	1697.42	1681.28	1697.47	1669.32	1662.82	1681.27	1677.82	1666.83	1701.84
312.813995	1688.77	1693.45	1693.81	1690.11	1694.23	1681.92	1694.42	1699.2	1696.25	1673.62	1677.76	1686.83	1671.16	1685.79	1689.62	1694.69	1697.55	1650.16	1644.61	1684.71	1688.83	1689.66	1699.16	1703.96	1700.47	1688.6	1696.94	1678.36	1674.19	1686.58	1677.08	1700.83	1678.06	1652.81	1701.14	1661.7	1685.56	1709.79	1658	1683.38	1695.92	1679.62	1693	1667.03	1662.54	1683.24	1678.52	1666.01	1700.96
313.308990	1690.86	1692.05	1695.44	1688.11	1695.83	1683.38	1697.14	1699.62	1698.02	1676.6	1676.84	1687.1	1669.9	1687.09	1690.74	1694.63	1695.79	1650.46	1644.55	1683.95	1687.24	1688.32	1701.02	1700.56	1699.45	1687.73	1698.39	1681.07	1672.97	1687.14	1677.76	1701.37	1677.27	1653.39	1698.77	1659.62	1688.23	1709.91	1656.51	1684.89	1695.24	1679.91	1694.88	1668.83	1662.99	1682.14	1676.42	1666.25	1700.4
313.803986	1689.85	1691.46	1693.2	1687.91	1693.19	1680.88	1694.55	1698.89	1693.97	1674.38	1676.4	1685.89	1671.02	1684.93	1689.41	1692.74	1696.11	1650.8	1646.35	1684.42	1688.81	1690.25	1701.1	1702.35	1700.21	1688.12	1700.14	1680.46	1673.09	1683.89	1678.49	1698.64	1677.03	1652.85	1699.37	1655.99	1686.18	1710.37	1659.39	1682.2	1695.37	1678.37	1692.39	1668.8	1660.59	1683.14	1679.86	1663.22	1700.83
314.299011	1688.83	1688.38	1693.58	1686.7	1692.34	1680.19	1695.05	1695.36	1695.27	1671.29	1675.84	1684.7	1668.2	1685.27	1688.55	1695.76	1696.02	1650.63	1645.24	1683.07	1687.53	1685.72	1701.35	1701.75	1702.95	1688.46	1698.74	1680.85	1673.58	1685.14	1678.13	1700.92	1677.01	1654.33	1698.52	1659.65	1687.2	1711.19	1658.84	1685.95	1695.09	1680.45	1694.46	1669.19	1661.78	1684.52	1677.29	1665.32	1697.87
314.794006	1689.48	1694.07	1696.47	1687.7	1692.68	1681.28	1697.55	1697.56	1694.57	1673.83	1678.56	1685.03	1671.29	1687.47	1687.92	1694.15	1697.44	1653.24	1645.33	1684.57	1687.25	1687.61	1702.27	1702.63	1700.23	1691.28	1698.51	1681.35	1674.9	1685.21	1677.32	1696.31	1678.85	1654.76	1698.51	1660.74	1684.5	1708.9	1659.15	1683.78	1694.45	1680.08	1694.5	1671.6	1663.29	1682.61	1677.9	1666.3	1699.44
315.290009	1689.1	1689.79	1693.08	1689.34	1695.04	1680.35	1695.79	1695.74	1696.34	1672.19	1676.42	1686.6	1669.41	1685.04	1689.69	1694.61	1696.33	1651.18	1646.18	1686.71	1689.5	1688.25	1700.37	1704.32	1702.23	1687.53	1700.39	1680.35	1671.85	1685.07	1675.28	1699.03	1677.65	1650.97	1700.23	1659.67	1686.18	1706.78	1658.97	1684.44	1693.47	1680.82	1693.06	1669.24	1661.75	1682.11	1677.37	1667.08	1702.75
315.785004	1689.15	1690.8	1695.01	1688.61	1691.39	1680.92	1694.47	1695.88	1695.29	1674.6	1676.38	1685.27	1670.89	1687.65	1688.97	1693.03	1695.26	1648.93	1646.54	1685.12	1688.4	1686.13	1700.59	1700.84	1702.54	1687.67	1701.77	1678.55	1674.73	1685.84	1678.01	1698.33	1677.35	1652.58	1696.91	1659.31	1686.26	1709.13	1658.99	1684.14	1694.39	1679.88	1694.11	1670.92	1660	1683.28	1679.44	1664.53	1699.01
316.279999	1688.97	1693.31	1693.23	1686.19	1693.85	1679.11	1696.1	1696.27	1695.34	1673.07	1675.63	1686.29	1671.57	1688.28	1690.88	1694.27	1697.21	1650.93	1645.57	1683.82	1686.86	1689.52	1699.31	1700.68	1698.72	1687.9	1701.41	1680.35	1671.83	1686.07	1678.57	1698.62	1678.1	1650.92	1700.17	1658.32	1685.65	1709.21	1657.59	1682.32	1693.93	1679.96	1693.14	1669.77	1664.13	1680.54	1676.23	1662.38	1700.23
316.774994	1689.86	1693.59	1694.36	1688.67	1695.4	1681.01	1695.83	1699.41	1696.38	1675.5	1676.93	1684.68	1669.46	1687.62	1691.67	1694.96	1694.38	1650.9	1644.74	1684.23	1688.21	1689.97	1701.27	1702.62	1699.93	1684.88	1699.03	1678.75	1671.33	1686.11	1680.56	1699.69	1676.74	1650.9	1699.37	1660.3	1684.34	1710.3	1659.42	1684.9	1696.97	1680.18	1695.4	1668.87	1660.82	1684.11	1678.31	1665.07	1701.2
317.270996	1689.92	1689.6	1694.22	1689.08	1692.15	1680.22	1693.32	1696.95	1692.21	1674.38	1676.46	1686.43	1671.15	1686.46	1688.5	1693.88	1696.26	1649.9	1645.46	1685.54	1688.43	1689.71	1700.13	1702.31	1698.56	1687.46	1695.56	1678.24	1672.61	1685.72	1678.43	1698.24	1676.36	1649.69	1698.11	1659.54	1684.36	1707.27	1660.65	1684.91	1691.94	1679.74	1695.65	1669.05	1660.82	1682.95	1676.43	1665	1702.3
317.765991	1690.38	1690.37	1694.73	1689.98	1692.82	1682.52	1695.21	1696.89	1699	1673.1	1676.21	1686.48	1671.6	1684.99	1690.17	1691.57	1696.63	1650.64	1646.47	1682	1686.46	1687.74	1697.66	1701.48	1700.68	1686.95	1698.1	1679.29	1672.8	1685.04	1677.56	1700.34	1676.06	1651.66	1699.54	1657.97	1687.62	1706.7	1658.84	1685.14	1695.86	1679.98	1694.89	1667.98	1661.68	1681.45	1679.15	1662.72	1701.28
318.260986	1688.79	1691.17	1694.72	1690.1	1694.85	1681.04	1695.56	1696.12	1693.7	1671.11	1675.55	1686.74	1669.97	1683.62	1691.64	1693.59	1695.03	1652.02	1644.3	1684.64	1688.42	1687.73	1698.64	1703.63	1699.31	1688.17	1697.73	1679.81	1672.93	1685.17	1676.81	1697	1679.11	1653.28	1696.98	1657.1	1685.09	1707.36	1660.08	1683.41	1693.1	1678.08	1694.77	1667.21	1661.37	1681.77	1677.8	1663.11	1698.33
318.756012	1688.14	1688.63	1690.67	1688.21	1694.07	1681.72	1693.62	1696.95	1693.52	1673.14	1674.57	1684.62	1668.96	1686.26	1686.76	1692.72	1696.31	1648.76	1645.05	1684.79	1687.71	1688.88	1700.87	1702.52	1700.31	1687.79	1699.21	1678.62	1671.59	1684.61	1679.05	1696.56	1677.37	1650.62	1698.06	1657.92	1684.31	1707.82	1660.12	1683.17	1692.93	1677.83	1692.47	1667.53	1660.24	1680.97	1675.73	1662.83	1704.15
319.251007	1687.98	1690.81	1692.11	1686.02	1692.14	1679.69	1694	1695.25	1693.46	1669.77	1672.31	1682.97	1669.22	1686.49	1687.38	1690.79	1694.58	1647.7	1644.97	1681.47	1689.21	1689.2	1700.15	1705.06	1699.18	1686.87	1699.24	1680.15	1672.35	1683.57	1677.07	1699.22	1678.28	1652.84	1700.23	1659.93	1685.91	1711.82	1659.43	1682.96	1695.98	1678.92	1694.35	1669.1	1662.36	1681.87	1675.63	1664.15	1699.3
319.747009	1688.32	1688.47	1693.87	1686.81	1693.21	1682.31	1693.48	1698.4	1694.06	1673.36	1678.28	1684.62	1670.15	1683.95	1687.25	1693.62	1695.94	1649.84	1645.17	1685.09	1685.67	1686.27	1700.75	1701.57	1698.8	1687.7	1699.49	1678.47	1673.33	1685.93	1674.95	1699.41	1677.25	1650.84	1697.44	1657.95	1683.55	1707.75	1659.86	1683.57	1693.14	1680.28	1693.53	1665.93	1661.77	1682.63	1674.67	1663.26	1699.59
320.242004	1688.07	1690.31	1693.31	1688.37	1693.1	1680.86	1696.04	1696.35	1695.03	1674.64	1675.78	1685.51	1671.63	1686.64	1689.88	1693.34	1696.95	1648.4	1646.69	1684.93	1688.36	1686.57	1698.25	1702.51	1699.62	1687.65	1699.01	1678.94	1672.34	1685.04	1675.07	1696.46	1678.7	1650.47	1698.64	1659.8	1686.05	1708.03	1657.28	1681.68	1693.62	1678.53	1692.87	1668.82	1661.34	1683.76	1676.67	1663.73	1700.12
320.737000	1689.73	1688.86	1691.65	1687.51	1694.55	1679.92	1696.27	1695.13	1693.15	1674.61	1675.18	1685.71	1669.81	1685.75	1688.06	1690.06	1696.7	1651.02	1647.15	1683.91	1687.24	1687.45	1697.92	1702.84	1699.4	1688.55	1700.51	1680.51	1673.86	1687.61	1675.6	1696.85	1674.06	1650.26	1701.3	1659.74	1685.67	1707.81	1659.36	1682.78	1696.32	1679.84	1694.12	1667.27	1661.6	1682.84	1675.98	1664.67	1696.61
321.231995	1689.77	1689.63	1693.44	1687.21	1694.82	1678.62	1693.99	1696.75	1694.36	1672.75	1675	1684.39	1670.11	1686.65	1688.47	1691.98	1697.3	1650.65	1645.97	1683.03	1687.57	1687.38	1701.52	1701.82	1700.2	1688.48	1697.24	1677.77	1672.81	1684.96	1675.97	1700.24	1675.74	1652.34	1697.84	1657.74	1684.7	1709.68	1661.55	1686.27	1696.01	1677.3	1692.61	1670.58	1660.84	1681.22	1675.02	1663.57	1698.42
321.726990	1688.57	1686.39	1690.64	1685.32	1691.35	1679.8	1695.79	1697.48	1694.15	1674.15	1675.74	1683.62	1669.19	1686.34	1687.23	1691.64	1695.32	1650.9	1645.85	1682.9	1688.21	1684.97	1697.58	1699.15	1697.11	1687.34	1698.34	1679.1	1673.36	1684.2	1675.38	1697.59	1674.12	1653.08	1697.68	1660.33	1685.41	1709.79	1659.22	1683.48	1695.12	1677.15	1695.07	1666.2	1661.3	1682.52	1676.22	1664.92	1701.02
322.222992	1688.99	1689.96	1695.08	1688.26	1694.16	1680.42	1695.25	1697.37	1695.73	1674.93	1676.05	1684.64	1668.85	1686.53	1689.6	1692.65	1696.18	1649.28	1646.62	1683.85	1685.59	1686.89	1699.12	1703.38	1700.9	1686.55	1699.02	1679.75	1675.4	1687.52	1678.33	1700.79	1679.55	1653.82	1698.95	1659.03	1687.64	1708.71	1659.24	1683.93	1695.42	1680.71	1695.14	1666.93	1661.91	1680.3	1678.6	1666.97	1703.8
322.717987	1688.89	1689.12	1692.53	1687.37	1693.86	1680.94	1694.22	1693.67	1695.12	1674.65	1675.39	1683.34	1669.86	1684.66	1689.47	1692.52	1695.42	1651.93	1647.4	1685.43	1687.88	1687.41	1700.37	1703.48	1702	1687.16	1701.18	1679.96	1672.96	1685.05	1673.25	1698.94	1675.67	1653.1	1699.5	1659.84	1682.67	1707.88	1659.06	1684.21	1695.2	1679.15	1693.91	1669.25	1661.13	1683.1	1675.12	1663.27	1699.17
323.213013	1689.16	1690.78	1695.91	1688.19	1691.31	1681.18	1692.27	1695.83	1693.57	1673.48	1676.64	1684.79	1668.11	1684.93	1691.45	1693.88	1696.21	1650.86	1647.87	1685.34	1687.63	1689.36	1698.45	1702.87	1700.3	1688.2	1698.56	1678.71	1674.83	1684.45	1677.69	1696.91	1678.04	1652.57	1699.37	1660.98	1686.67	1708.01	1660.63	1682.43	1693.29	1678.64	1694.69	1669.09	1662.58	1680.91	1676.71	1665.21	1701.97
323.708008	1689.3	1691.68	1695.26	1687.73	1694.13	1678.6	1690.82	1693.66	1692.25	1672.38	1676.7	1683.42	1670.85	1684.4	1689.52	1692.57	1695.88	1651.62	1645.71	1683.5	1688.62	1687.42	1701.45	1700.79	1697.41	1686.32	1699.92	1680.77	1673	1685.76	1675.14	1698.13	1676.45	1651.45	1696.19	1657.48	1684.42	1708.12	1657.51	1682.3	1694.44	1677.93	1694.22	1667.8	1661.76	1681.19	1676.91	1664.3	1700.7
324.203003	1690.41	1690.09	1690.17	1686.61	1694.6	1678.97	1695.37	1695.16	1693.47	1672.62	1676.64	1686.14	1668.74	1685.21	1690.81	1692.28	1699	1650.14	1646.08	1685.35	1687.27	1686.34	1698.37	1702.17	1699.17	1686.61	1699.02	1679.46	1673.43	1686.04	1676.35	1698.17	1677.07	1653.98	1698.24	1659.01	1685.82	1710.19	1658.95	1684.3	1694.51	1680.34	1691.92	1666.63	1660.19	1683.13	1677.17	1664.25	1699.75
324.699005	1690.78	1689.54	1694.3	1687.17	1693.63	1678.95	1692.66	1697.7	1694.28	1673.22	1675.69	1684.82	1671.65	1686.07	1688.29	1693.27	1695.38	1649.73	1645.82	1682.38	1689.16	1688.49	1697.78	1702.39	1700.74	1686.64	1700.54	1677.1	1673	1685.65	1675.31	1698.57	1674.72	1651.04	1697.42	1658.79	1685.18	1708.09	1658.32	1683.23	1694.87	1677.3	1692.34	1669.72	1660.84	1681.15	1678.32	1663.68	1700.02
325.194000	1686.73	1689.57	1692.54	1688.63	1691.98	1680.1	1694.79	1697.14	1693.45	1673.22	1674.4	1684.66	1669.99	1686.89	1689.95	1692.11	1694.75	1649.53	1644.3	1684.59	1686.47	1687.62	1697.21	1701.16	1699.64	1684.81	1698.42	1679.9	1673.96	1683.84	1676.85	1695.83	1675.77	1651.79	1697.28	1658.89	1684.64	1706.92	1657.84	1683.3	1693.79	1680.85	1695.72	1668.56	1660.31	1681.32	1676.35	1665.4	1697.5
325.688995	1690.02	1692.2	1695.99	1687.89	1694.48	1679.2	1693.48	1694.55	1696.17	1673.01	1676.64	1684.05	1669.68	1684.55	1687.02	1692.24	1697.11	1649.03	1644.76	1683.1	1687.9	1688.72	1700.24	1702.41	1700.13	1686.07	1700.08	1680.51	1673.05	1685.22	1677.76	1698.82	1678.19	1651.5	1701.55	1659.69	1685.14	1709.43	1660.14	1684.16	1693.55	1679.57	1693.43	1667.77	1661.96	1679.79	1677.34	1665.27	1698.76
326.183990	1688.18	1690.65	1692.99	1685.46	1692.54	1679.76	1692.85	1697.66	1693.44	1672.85	1677.02	1684.58	1669.81	1686.4	1690.35	1692.21	1696.42	1649.69	1645.57	1683.48	1689.34	1688.41	1698.49	1699.23	1698.69	1685.33	1698.42	1680.91	1673.04	1686.34	1677.3	1699.71	1676.88	1651.17	1698.26	1658.75	1686.51	1706.78	1657.04	1681.07	1695.65	1679.26	1692.62	1669.3	1663.35	1679.86	1676.55	1663.17	1698.67
326.679993	1688.46	1691.01	1693.48	1688.06	1693.58	1679.84	1692.63	1696.3	1692.26	1672.29	1675.36	1688.23	1667.22	1686.56	1690.4	1692.09	1697.51	1649.2	1645.98	1684.3	1685.98	1686.5	1701	1704.39	1698.6	1686.86	1698.51	1678.67	1674.14	1684.48	1676.53	1697.78	1676.45	1650.27	1698.15	1658.84	1684.58	1709.02	1658.74	1684.8	1695.11	1680.12	1694.2	1668.2	1661.75	1680.71	1674.43	1665.83	1698.09
327.174988	1688.18	1690.61	1692.98	1689.71	1693.22	1679.54	1694.33	1693.85	1695.3	1672.8	1678.32	1684.39	1671.43	1684.49	1687.44	1692.73	1693.97	1649.07	1645.89	1685.07	1688.16	1689.32	1698.02	1701.63	1700.86	1686.55	1699.88	1679.32	1672.45	1686.63	1675.72	1698.21	1678.43	1651.29	1697.05	1658.22	1684.56	1707.21	1658.9	1683.09	1694.68	1679.81	1697.69	1669.07	1661.45	1681.19	1678.19	1666.28	1698.29
327.670013	1689.76	1693.76	1694.33	1689.26	1692.21	1678.34	1694.31	1696.95	1693.82	1672.71	1676.44	1685.91	1671.23	1689.14	1687.58	1694.75	1694.36	1649.09	1646.56	1683.4	1685.66	1690.71	1699.01	1701.8	1695.74	1686.66	1699.18	1677.89	1672.13	1686.64	1676.82	1697.37	1677.47	1650.72	1698.76	1658.93	1683.17	1707.26	1658.52	1685.14	1694.11	1677.65	1693.12	1667.49	1661.21	1679.6	1674.14	1663.79	1699.72
328.165009	1688.41	1687.33	1691.88	1685.99	1693.89	1679.38	1692.49	1693.8	1692.11	1673.41	1676.78	1683.05	1668.83	1682.85	1690.27	1691.25	1694.28	1649.07	1645.28	1683	1687.53	1686.92	1697.59	1700.47	1700.06	1687.75	1697.32	1678.5	1670.44	1683.05	1675.32	1695.03	1675.79	1651.17	1698.46	1659.48	1685.25	1705.71	1659.7	1681.29	1692.51	1677.32	1693.6	1668.04	1659.91	1682.71	1678.54	1662.53	1700.31
328.660004	1689.71	1691.59	1691.58	1685.72	1692.96	1676.83	1694.36	1695.88	1694.2	1674.63	1676.13	1684.05	1669.92	1686.42	1688.05	1693.93	1692.65	1649.3	1644.03	1684.99	1688.2	1688.65	1698.16	1702.88	1700.71	1684.72	1699.12	1676.98	1673.2	1684.93	1676.05	1698.98	1674.44	1650.21	1698.08	1658.91	1684.49	1706.6	1658.08	1683.52	1695.31	1679.51	1692.52	1669.88	1659.36	1682.23	1677.64	1663.87	1697.95
329.156006	1689.5	1692.26	1692.66	1687.3	1693.45	1678.77	1695.49	1697.43	1693.29	1672.57	1679.11	1682.99	1669.76	1684.68	1688.74	1693.02	1696.7	1649.63	1644.91	1684.93	1687.84	1689.97	1697.87	1701.66	1697.82	1687.57	1697.6	1677.97	1671.7	1683.42	1675.29	1696.23	1676.35	1651.51	1698.57	1658.91	1686.85	1707.37	1658.26	1683.26	1692.81	1680.55	1693.32	1667.09	1661.46	1682.26	1677.66	1662.97	1699.52
329.651001	1689.18	1690.6	1692.46	1687.56	1692.63	1680.97	1695.12	1693.59	1693.45	1672.94	1675.21	1684.7	1670.77	1686.5	1688.4	1691.1	1698.23	1650.5	1645.28	1683.51	1687.62	1686.43	1699.19	1700.05	1699.29	1684.45	1698.43	1678.94	1673.07	1687.05	1674.75	1697.23	1677.21	1649.92	1697.29	1659.83	1686.31	1708.38	1657.36	1682.25	1695.84	1678.24	1693.55	1668.3	1663.88	1680.92	1677.53	1664.38	1697.07
330.145996	1685.97	1690	1692.67	1687.95	1692.47	1679.91	1692.24	1697.02	1692.43	1673.44	1675.72	1686.71	1671.69	1687.11	1691.78	1692.5	1695.91	1650.65	1647.81	1683.86	1688.29	1688.1	1698.29	1700.92	1698.04	1685.81	1698.01	1677.97	1672.19	1684.01	1674.2	1695.9	1675	1651.33	1697.18	1657.89	1682.72	1710.13	1659.44	1684.15	1694.39	1678.34	1690.66	1667.03	1660.25	1681.54	1678.81	1663.45	1698.47
330.640991	1688.36	1690.29	1693.49	1687.29	1693.98	1680.89	1694.08	1698.23	1694.09	1672.52	1676.89	1686.25	1669.56	1685.17	1687.35	1692.44	1698.04	1651.32	1646.28	1682.4	1687.4	1687.85	1699.24	1700.63	1698.71	1685.6	1697.52	1677.72	1671.47	1684.54	1676	1698.18	1677.03	1651.39	1697.9	1656.88	1685.68	1707.12	1658.12	1684.76	1694.56	1678.37	1693.61	1668.79	1661.69	1680.35	1674.44	1664.49	1698.04
331.135986	1689.09	1689.93	1690.82	1686.03	1692.6	1679.75	1693.7	1694.93	1694.49	1670.9	1677.18	1683.9	1668.33	1686.21	1686.43	1691.49	1692.74	1650.94	1644.72	1682.12	1685.59	1689.38	1697.23	1700.47	1700.87	1684.97	1696.79	1678.44	1672.73	1685.18	1678.04	1697.14	1676.74	1650.31	1698.88	1659.46	1683.56	1709.15	1660.25	1684.24	1695.15	1679.08	1690.96	1666.13	1661.15	1680.35	1677.14	1663.05	1696.11
331.631989	1689.21	1688.05	1691.12	1688.22	1695.1	1681.09	1692.34	1697.55	1692.67	1674.07	1675.34	1682.81	1669.22	1685.05	1684.97	1691.21	1694.14	1649.19	1645.12	1684.6	1688.08	1690.39	1701.08	1700.5	1701.39	1684.65	1698.08	1677.76	1672.25	1684.05	1674.8	1696.69	1676.3	1651.76	1700.65	1661.08	1687.18	1706.26	1661.37	1685.89	1694.7	1678.92	1693.78	1668.65	1661.84	1683.07	1675.28	1662.5	1697.66
332.127014	1690.19	1689.79	1689.94	1686.9	1690.43	1679.7	1694.93	1695	1693.93	1673.09	1676.53	1684.41	1669.3	1685.46	1689.04	1692.65	1694.82	1650.01	1644.91	1684.28	1687.32	1686.08	1698.68	1700.65	1698.22	1685.58	1698.15	1679.59	1672.48	1685.12	1678.46	1697.74	1677.23	1653.17	1699.09	1660.19	1684.59	1708.57	1658.75	1684.13	1693.72	1677.15	1692.88	1667.24	1661.76	1681.04	1678.65	1664.95	1699.7
332.622009	1688.7	1688.15	1694.41	1685.98	1693.71	1678.6	1693.71	1696.24	1695.6	1673.94	1676.16	1683	1669.03	1686.68	1688.79	1692.12	1696.1	1650.86	1647.4	1685.95	1687.58	1688.35	1698.2	1699.58	1697.45	1685.94	1696.75	1678.68	1672.68	1684.38	1677.32	1697.99	1674.9	1652.25	1696.64	1661.52	1684.18	1707.95	1660.2	1684.13	1693.9	1675.62	1693.62	1667.3	1660.34	1683.37	1674.3	1663.52	1699.29
333.117004	1689.66	1688.49	1693.37	1688.44	1692.19	1678.85	1694.52	1696.88	1694.23	1670.45	1677.31	1684.08	1670.05	1685.39	1689.56	1694.81	1695.89	1650.33	1646.28	1683.62	1687.26	1686.93	1698	1699.74	1699.32	1685.36	1698.41	1677.92	1673.02	1682.29	1675.1	1698.15	1675.49	1652.31	1696.57	1659.6	1684.76	1708.23	1659.85	1683.86	1693.76	1680.24	1694.17	1665.42	1662.9	1682	1677.46	1663.1	1697.24
333.612000	1689.72	1689.14	1693.7	1687.35	1694.56	1679.63	1694.23	1696.57	1694.55	1672.4	1675.77	1685.51	1668.68	1685.32	1688.99	1693.03	1696.37	1648.17	1646.05	1683.03	1687.23	1689.62	1698.34	1701.7	1699.16	1686.89	1698.14	1680.75	1672.15	1684.01	1675.62	1699.36	1675.05	1649.54	1695.72	1657.33	1683.42	1709.53	1657.74	1680.83	1694.43	1677.43	1692.91	1667.37	1660.81	1682.45	1675.5	1663.32	1699.16
334.108002	1689.73	1690.69	1694.68	1687.89	1690.25	1679.08	1694.9	1694.12	1694.51	1673.39	1675.19	1683.26	1668.58	1686.08	1688.31	1691.2	1697.34	1650.55	1644.92	1684.08	1684.93	1686.57	1699.07	1701.48	1699.44	1685.62	1698.92	1678.28	1672.71	1685.71	1677.9	1697.78	1675.25	1651.36	1697.51	1657.82	1685.55	1709.35	1659.29	1683.45	1693.46	1678.55	1693.86	1667.14	1661.34	1681.92	1674.38	1662.11	1698.84
334.602997	1688.35	1691.69	1693.02	1685.8	1693.99	1681.11	1693.27	1696.02	1694.24	1671.12	1676.92	1683.47	1668.6	1686.25	1689.49	1691.85	1695.28	1649.62	1645.64	1685.62	1686.7	1689.17	1700.24	1701.87	1695.62	1687	1697.29	1676.59	1670.11	1683.3	1675.06	1697.28	1675.13	1650.99	1696.33	1659.03	1684.32	1707.98	1658.32	1683.67	1695.08	1678.84	1695.78	1668.04	1661.7	1682.13	1675.44	1664.55	1696.14
335.097992	1687.71	1691.48	1695.5	1686.61	1692.73	1680.1	1695.08	1695.29	1693.88	1672.09	1675.59	1682.66	1669.36	1683.64	1688.02	1691.19	1696.01	1649.61	1647.63	1682.01	1687.72	1688.22	1695.3	1702.49	1697.67	1684.34	1697.98	1676.92	1671.82	1683.84	1673.05	1697.13	1675.49	1651.01	1698.27	1660.18	1684.09	1707.85	1657.98	1682.05	1694.13	1679.24	1694.8	1666.53	1660.29	1680.64	1674.85	1663.19	1699.31
335.592987	1688.78	1690.68	1694.25	1689.38	1693.87	1678.98	1694.24	1695.38	1694.07	1672.52	1674.96	1685.43	1669.17	1686.33	1687.55	1691.89	1697.97	1647.95	1648.6	1684.52	1685.69	1687.39	1699.3	1701.63	1701.22	1686.27	1697.56	1677.67	1671.65	1684.55	1675.04	1698.21	1674.64	1653.05	1698.83	1659.43	1684.6	1706	1661.2	1684.13	1694.64	1679.11	1693.24	1668.04	1661.85	1682.77	1677.45	1662.69	1699.5
336.088013	1688.06	1690.13	1691.33	1686.5	1691.72	1677.53	1695.45	1695.18	1692.53	1672.63	1678.08	1684.49	1668.91	1685.12	1689.88	1691.79	1698.1	1651.28	1646.8	1684.18	1686.89	1688.5	1698	1701.27	1699.57	1685.46	1696.88	1678.38	1673.74	1685.48	1675.17	1700.47	1675.08	1651.91	1700.12	1658.51	1682.29	1708.93	1658.27	1681.83	1694.08	1678.32	1691.37	1668.41	1659.98	1682.53	1677.55	1664.71	1699.66
336.584015	1689.02	1688.66	1693.87	1687.83	1692.13	1679.59	1691.17	1695	1691.27	1675.24	1675.73	1682.8	1667.47	1685.54	1689.15	1689.32	1696.06	1649.11	1645.29	1684.14	1685.4	1687.74	1694.66	1700.59	1699.98	1686.43	1697.84	1679.26	1672.81	1685.47	1676.22	1698.98	1673.65	1651.08	1697.72	1657.76	1683.44	1706.08	1658.08	1681.62	1693.61	1675.75	1690.82	1666	1659.69	1678.88	1674.92	1664.24	1696.18
337.079010	1688.2	1689.85	1692.14	1687.43	1692.23	1681.11	1693.76	1697.41	1694.74	1672.49	1674.64	1684.3	1670.53	1686.21	1689.59	1690.97	1694.71	1650.93	1647.34	1682.45	1685.25	1687.15	1695.6	1701.11	1696.96	1684.65	1699.38	1679.81	1670.4	1684.57	1677.3	1697.93	1677.01	1651.6	1700.12	1660.02	1684.97	1709.69	1660.21	1686.39	1693.95	1680.98	1693.24	1666.18	1661.03	1679.46	1675.79	1666.03	1697.97
337.574005	1689.83	1691.88	1692.37	1686	1692.87	1679.29	1692.26	1695.19	1693.17	1673.26	1675.6	1683.46	1669.56	1685.94	1687.46	1693.31	1694.76	1651.04	1646.27	1684.89	1685.74	1686.22	1701.96	1700.85	1699.32	1686.83	1697.39	1679.43	1673.27	1684.75	1676.92	1697.56	1675.12	1651.94	1696.59	1660.68	1683.76	1707.71	1659.93	1683.86	1695.57	1679.89	1694.27	1668.33	1660.68	1681.36	1677.17	1664.19	1696.93
338.069000	1687.9	1691.36	1690.94	1687.62	1690.28	1678.65	1691.48	1694.41	1695.14	1672.7	1674.73	1685.69	1669.38	1686.19	1690.95	1691.84	1693.34	1648.77	1644.1	1683.65	1685.27	1685.35	1696.96	1700.75	1698.32	1686.91	1696.24	1678.07	1671.81	1684.74	1677.9	1696.55	1677.08	1651.89	1696.57	1658.74	1685.01	1708.97	1658.98	1684	1694.96	1680.08	1692.42	1668.31	1661	1679.59	1677.11	1663.43	1696.1
338.563995	1690.65	1690.17	1691.29	1686.88	1692.12	1678.66	1693.91	1695.82	1694.01	1673.46	1675.65	1684.17	1667.49	1685.65	1687.61	1693.12	1693.82	1648.82	1645.79	1684.39	1686.22	1686.74	1696.85	1700.13	1697.75	1687.7	1698.37	1678.97	1670.04	1684.64	1675.76	1696.41	1674.72	1649.71	1699.17	1658.66	1683.5	1708.06	1659.12	1681.09	1693.74	1678.52	1693.04	1666.49	1661.26	1680.95	1677.58	1663.97	1696.28
339.059998	1687.97	1692.1	1691.57	1686.37	1693.73	1679.27	1695.52	1697.21	1692.46	1671.37	1676.82	1684.91	1669.1	1685	1690.31	1691.64	1696.51	1650.97	1648.2	1682.51	1689.56	1686.68	1699.56	1700.69	1699.08	1687.12	1696.68	1675.93	1674.59	1685.81	1676.56	1699.05	1676.31	1650.59	1696.15	1660.61	1684.77	1708.66	1658.56	1681.48	1691.62	1679.76	1691.44	1670.07	1661.44	1682.37	1678.46	1662.25	1700.15
339.554993	1690.43	1691.39	1691.97	1685.37	1692.61	1679.13	1693.74	1695.34	1693.97	1672.76	1674.85	1683.24	1670.49	1683.61	1687.4	1692.2	1691.86	1649.72	1644.2	1683.07	1685.98	1685.53	1699.1	1701.8	1698.2	1686.39	1699.62	1679.98	1671.74	1685.85	1674.29	1696.28	1674.33	1651.38	1698.4	1658.2	1684.02	1708.26	1659.31	1682.03	1693.38	1678.52	1693.28	1666.99	1662.42	1680.13	1677.71	1663.87	1699.96
340.049988	1689	1687.92	1692.13	1686.45	1691.82	1681.43	1692.65	1693.97	1693.74	1672.05	1671.85	1681.52	1668.9	1681.33	1688.48	1691.71	1695.21	1649.58	1645.79	1683.2	1685.58	1685.7	1695.97	1698.34	1697.02	1684.13	1698.64	1676.96	1673.22	1685.12	1677.03	1696.77	1674.48	1650.24	1698.29	1659.48	1685.44	1708.3	1657.81	1683.83	1693	1676.68	1692.86	1668.43	1661.16	1681.24	1677.29	1664.88	1697.01
340.545013	1687.71	1689.3	1693.88	1686.76	1691.6	1681.16	1691.97	1695.44	1692.45	1673.67	1675.42	1683.24	1668.56	1686.19	1688.18	1693.35	1696.45	1648.65	1643.67	1682.68	1687.15	1686.07	1697.05	1701.43	1699.72	1684.12	1696.91	1677.68	1675.74	1683.94	1676.34	1696.68	1676.03	1651.16	1696.25	1660.99	1684.87	1708.93	1657.98	1681.62	1693.58	1678.11	1693.48	1666.29	1660.93	1681.9	1676.56	1666.52	1699.42
341.040009	1688.06	1688.25	1692.56	1686.57	1692.24	1679.89	1694.32	1695.29	1693.96	1673.03	1676.97	1684.87	1668.65	1682.81	1688.25	1693.95	1695.96	1648.55	1645.04	1683.7	1689.48	1687.45	1697.7	1702.61	1698.62	1685.2	1696.68	1678.93	1674.49	1686.79	1678.32	1696.5	1676.27	1651.28	1696.72	1657.79	1684.91	1709.6	1659.68	1681.61	1693.17	1677.99	1692.84	1666.76	1659.66	1683.45	1672.92	1664.46	1698.03
341.536011	1687.15	1690.08	1690.54	1685.78	1692.06	1679.84	1692.67	1694.57	1693.89	1673.05	1674.53	1682.59	1671.91	1683.93	1688.85	1693.57	1695.76	1651.64	1645.1	1682.31	1688.49	1687.47	1694.86	1702.53	1697.08	1684.58	1698.86	1679.2	1671.5	1683.76	1674.6	1694.87	1674.32	1647.94	1697.49	1658.69	1684.67	1707.28	1660.25	1684.54	1691.17	1676.96	1692.29	1667.8	1662.6	1680.96	1676.87	1663.55	1696.66
342.031006	1689.31	1687.6	1691.56	1685.35	1691.61	1679.7	1692.04	1693.67	1695.41	1671.37	1673.29	1682.84	1665.31	1686.06	1688.06	1692.83	1697.07	1648.72	1646.05	1685.42	1685.29	1686.74	1697.19	1700.02	1696.41	1686.73	1697.97	1681.1	1672.86	1683.93	1676.01	1696.55	1674.54	1652.03	1699.12	1660.09	1683.87	1708.28	1659.22	1682.11	1694.01	1680.94	1694.61	1668.07	1660.47	1681.61	1675.88	1663.03	1697.61
342.526001	1689.49	1688.05	1689.42	1686.9	1694.3	1679.94	1691.38	1696.75	1694.37	1673.59	1675.76	1684.88	1669.43	1686.66	1689.05	1693.3	1694.92	1647.35	1644.7	1684.24	1687.49	1689.3	1698.75	1700.62	1699.68	1686.22	1695.23	1678.52	1672.81	1684.1	1674.43	1696	1673.36	1650.69	1696.15	1657.45	1685.15	1708.59	1657.29	1680.96	1695.14	1678.89	1694.98	1668.31	1660.47	1682.05	1677.63	1665.48	1698.85
343.020996	1688.35	1691.25	1690.12	1686.7	1693.15	1679.49	1691.74	1696.91	1695.71	1672.78	1675.39	1684.78	1670.18	1685.84	1688.11	1691.44	1694.63	1650.07	1646.31	1683.51	1686.64	1689.61	1696.15	1699.82	1700.44	1686.8	1699.03	1677.85	1672.28	1685.66	1674.55	1695.2	1674.74	1650.59	1698.05	1660.08	1687.03	1708.75	1659.96	1683.65	1694.76	1678.22	1693.53	1670.16	1660.47	1683.17	1676.52	1663.67	1699.78
343.516998	1689.07	1691.2	1692.36	1687.3	1692.63	1680.28	1694.74	1695.22	1693.76	1673.15	1674.84	1683.4	1670.3	1686.51	1689.34	1691.35	1695.82	1649.11	1646.12	1684.08	1686.61	1688.6	1698.74	1702.5	1699.64	1686.15	1699.82	1678.9	1671.81	1682.35	1676.75	1695.83	1674.73	1651.61	1698	1658.03	1684.97	1706.74	1657.89	1684.09	1691.43	1677.56	1693.09	1666.99	1661.85	1681.59	1674.98	1662.92	1698.02
344.011993	1688.09	1688.01	1691.41	1687.29	1692.58	1676.48	1693.35	1693.46	1691.71	1673.62	1674.27	1682.21	1667.12	1684.67	1687.88	1691.94	1695.71	1646.28	1642.91	1683.9	1687.79	1686.72	1699.55	1701.89	1697.74	1687.83	1697.02	1678.69	1672.09	1684.68	1675.45	1697.36	1675.85	1651.33	1697.23	1658.21	1683.56	1706.4	1659.86	1683.32	1693.19	1679.59	1694.1	1669.96	1659.5	1682.05	1679.4	1664.18	1699.39
344.506989	1688.49	1690.1	1690.82	1686.12	1693.47	1681.29	1693.87	1693.25	1692.54	1671.43	1675.18	1685.94	1670.39	1684.8	1690.67	1691.15	1695.39	1650.34	1644.18	1682.49	1686.43	1688.03	1697.72	1702.69	1698.82	1686.7	1697.82	1678.23	1674.37	1686.22	1673.43	1696.52	1676.04	1651.62	1698.91	1659.96	1683.36	1706.77	1659.19	1682.93	1694.52	1678.98	1691.83	1666.85	1660.1	1680.16	1676.54	1665.64	1699.28
345.002014	1688.42	1690.25	1691.25	1685.93	1692.07	1679.66	1693.53	1694.34	1693.67	1672.11	1675.67	1682.63	1668.35	1684.4	1688.13	1689.38	1695	1648.18	1647.47	1683.4	1688.92	1687.59	1699.15	1703.23	1698.31	1687.28	1698.88	1677.15	1671.77	1685.22	1677.75	1696.46	1676.21	1653.47	1698.18	1658.62	1684.43	1706.34	1657.46	1679.57	1694.16	1679.58	1691.67	1667.11	1661.98	1681.03	1675.27	1662.59	1698.19
345.497009	1689.47	1692.11	1691.22	1685.63	1692.25	1680.42	1693.07	1695.45	1695.1	1672.89	1675.71	1682.91	1668.96	1685.69	1686.91	1691.3	1696.79	1649.82	1644.18	1683.19	1688.74	1689.63	1697.42	1700.59	1698.8	1684.53	1698.08	1677.4	1673.29	1686.21	1674.59	1696.63	1674.76	1651.35	1696.02	1656.95	1684.15	1708.25	1658.05	1681.87	1694.2	1679.77	1691.48	1665.38	1661.2	1681.75	1676.87	1663.28	1699.97
345.993011	1688.3	1690.46	1694.06	1687.52	1690.1	1680.46	1692.65	1692.55	1693.46	1675.74	1673.38	1683.26	1669.89	1684.59	1686.83	1691.02	1695.33	1650.22	1646.2	1684.55	1685.69	1688.32	1697.35	1701.95	1699.12	1685.88	1699.45	1679.02	1673.02	1684.42	1674.6	1697.83	1675.14	1649.86	1696.16	1659.09	1683.67	1706.7	1659.59	1682.07	1694.82	1678.7	1691.94	1667.38	1658.35	1682.11	1672.99	1663.93	1697.97
346.488007	1688.98	1689.67	1691.36	1685.64	1692.77	1678.04	1693.33	1694.25	1693.08	1672.95	1675.63	1686.72	1670	1684.25	1687.74	1690.4	1693.63	1647.91	1643.98	1682.89	1689.21	1688.4	1694.8	1701.43	1697.82	1686.67	1698.35	1677.61	1671.98	1683.31	1675.47	1696.98	1675.29	1648.47	1697.11	1658.86	1683.03	1708.07	1657.86	1682.49	1694.44	1677.24	1690.52	1667.07	1659.84	1681.01	1677.27	1663.25	1697.27
346.983002	1691.08	1688.8	1691.32	1685.54	1692.23	1678.92	1697.36	1695.34	1692.74	1673.36	1673.62	1686.95	1668.89	1686.76	1685.95	1691.08	1695.24	1650.11	1644.97	1684.83	1687.24	1686.67	1697.08	1701.79	1694.86	1686.37	1699.32	1678.64	1671.99	1683.83	1675.86	1698.64	1675.81	1651.84	1697.96	1659.81	1683.8	1706.53	1660.12	1684.15	1692.32	1677.23	1690.49	1667.53	1661.16	1681.29	1676.27	1663.62	1697.44
347.477997	1687.87	1689.4	1693.15	1685.07	1689.65	1678.69	1695.75	1694.87	1693.83	1672.16	1675.19	1683.54	1667.52	1685.02	1688.65	1690.15	1694.94	1647.83	1645.84	1684.77	1688.03	1686.69	1695.62	1702.22	1698.37	1683.98	1697.6	1679.55	1672.45	1684.09	1675.82	1696.31	1673.99	1649.81	1697.65	1658.91	1685.36	1708.35	1657.81	1682.16	1691.66	1679.82	1695	1666.64	1661.43	1680.71	1676.23	1663.27	1698.41
347.972992	1688.11	1688.02	1691.04	1686.08	1691.39	1680.38	1691.91	1692.62	1692.98	1671.75	1673.33	1684.58	1670.15	1686.88	1688.32	1693.08	1695.05	1647.96	1644.71	1682.16	1688	1688.07	1697.44	1701.6	1700.08	1684.74	1696.88	1677.87	1672.56	1683.53	1675.65	1698.55	1675.15	1650.36	1695.63	1659.06	1683.81	1708.66	1658.21	1681.38	1693.75	1679.67	1692.16	1665.76	1661.5	1680.79	1674.94	1665.52	1697.76
348.468994	1687.82	1689.82	1693.53	1687.72	1694.45	1679.61	1694.51	1695.64	1693.08	1673.69	1674.31	1684.59	1669.86	1685.7	1688.39	1689.59	1696.26	1650.08	1646.34	1684.36	1686.93	1688.52	1695.52	1701.35	1698.03	1685.42	1695.98	1677.8	1673.19	1684.55	1673.45	1698.26	1676.35	1649.15	1696.87	1658.2	1682.95	1705.73	1660.37	1685.35	1693.29	1677.47	1694.24	1666.84	1658.3	1679.4	1674.85	1661.12	1698.33
348.963989	1690.65	1689.4	1692.74	1687.37	1693.2	1680.45	1692.8	1696.13	1695.19	1671.25	1675.95	1682.88	1669.22	1687.08	1688.08	1692.83	1695.35	1649.96	1646.42	1683.3	1687.31	1686.06	1698.74	1700.8	1698.5	1687.65	1697.43	1679.05	1673.73	1687.02	1676.79	1694.61	1674.25	1650.18	1697.89	1659.19	1684.38	1706.16	1658.61	1682.92	1692.86	1679.46	1693.69	1666.42	1661.58	1679.54	1676.03	1663.02	1700.33
349.459015	1688.67	1687.29	1694.53	1687.08	1692.76	1679.56	1691.65	1694.1	1695.05	1671	1677.47	1683.86	1669.42	1684.54	1687.86	1692.65	1693.18	1650.64	1646.81	1682.29	1686.93	1688.26	1699.09	1701.74	1698.44	1685.92	1697.92	1678.03	1671.84	1684.77	1676.59	1694.95	1674.97	1650.71	1699.45	1661.04	1686.67	1708.91	1659.95	1681.45	1693.27	1677.91	1692.13	1667.14	1661	1680.93	1675.28	1665.43	1696.36
349.954010	1688.03	1690.73	1691.2	1689.91	1690.88	1679.78	1695.66	1693.52	1693.86	1674.18	1673.04	1682.87	1669.91	1686.49	1687.51	1690.68	1692.9	1649.8	1643.9	1683.54	1687.95	1688	1696.5	1702.8	1697.39	1687.59	1695.42	1678.1	1671.28	1684.52	1673.08	1699	1675.42	1652.42	1696.91	1659.68	1684.34	1707.2	1659.07	1680.15	1692.81	1677.29	1693.1	1664.85	1661.29	1678.92	1677.55	1662.32	1697.89
350.449005	1688.78	1688.14	1689.98	1685.64	1692.23	1677.7	1696.54	1693.38	1693.34	1673.67	1674.79	1683.49	1671.19	1687.01	1689.18	1691.41	1695.57	1650.89	1645.3	1684.03	1688.04	1687.12	1695.23	1699.56	1695.22	1685.44	1696.27	1676.65	1671.61	1682.76	1674.05	1694.14	1675.49	1652	1696.23	1658.66	1684.41	1706.7	1657.39	1683.09	1692.62	1677.7	1690.31	1668.37	1660.51	1680.7	1676.21	1664.03	1695.64
350.945007	1688.26	1689.58	1692.96	1686.54	1691.16	1677.98	1691.39	1695.74	1694.69	1671.21	1673.91	1684.27	1669.99	1684.38	1688.84	1693.14	1694.51	1650.34	1646.42	1682.12	1684.82	1686.78	1695.33	1698.47	1697.2	1684.46	1697.92	1677.03	1671.44	1683.9	1673.54	1697.2	1676.12	1651.05	1697.71	1659.79	1683.51	1703.97	1660.47	1679.66	1693.19	1678.57	1691.85	1665.32	1662.78	1681.35	1676.35	1661.78	1697.42
351.440002	1686.71	1688.46	1691.03	1685.97	1691.5	1678.76	1693.32	1693.57	1693.11	1675.43	1674.5	1682.15	1668.72	1683.39	1688.16	1691.32	1692.58	1648.15	1645	1684.17	1686.36	1684.78	1696.64	1699.14	1700.91	1683.75	1696.84	1676.9	1668.72	1684.22	1676.75	1694.48	1675.5	1651.2	1699.07	1659.52	1683.04	1705.7	1657.29	1683.48	1695.01	1676.4	1694.27	1667.13	1660.66	1682.63	1674.05	1662.52	1699.53
351.934998	1689.45	1689.93	1692.22	1687.19	1690.21	1678.85	1691.22	1694.81	1693.51	1671.99	1676.88	1682.58	1667.27	1681.72	1687.31	1691.13	1693.97	1650.05	1646.58	1683.67	1685	1686.07	1693.89	1701.12	1698.25	1685.57	1698.27	1680.51	1673.32	1684.37	1675.2	1696.99	1675.86	1651.72	1695.07	1658.13	1680.9	1706.6	1660.33	1684.96	1691.69	1678.65	1692.09	1667.41	1661.11	1682.02	1676.25	1663.82	1698.32
352.429993	1687.61	1689.49	1689.65	1686	1691.26	1678.27	1691.14	1693.57	1691.2	1672.37	1674.22	1684.01	1668.46	1683.46	1687.16	1689.21	1694.74	1648.05	1643.83	1683.57	1687.37	1687.43	1693.82	1699.67	1697.96	1684.32	1694.85	1676.88	1673.12	1680.84	1673.83	1694.31	1674.58	1649.8	1695.54	1659.38	1683.7	1707.31	1657.32	1681.8	1693.82	1676.42	1691.97	1665.51	1661.3	1682.29	1677.46	1663.45	1696.36
352.924988	1688.66	1690.22	1689.78	1684.74	1692.89	1679.07	1693.18	1694.96	1692.54	1671.93	1675.43	1684.87	1669.91	1683.12	1687.31	1691.05	1695.1	1650.14	1645.05	1684.21	1687.08	1685.48	1696.13	1701.15	1696.75	1683.94	1697.35	1679.32	1670.91	1681.25	1676.14	1693.02	1673.53	1652.63	1696.89	1660.02	1684.67	1706.89	1657.92	1680.61	1688.72	1676.01	1690.56	1667.09	1662.47	1681.1	1676.97	1663.17	1695.72
353.420990	1686.91	1689.01	1689.62	1687.54	1692.94	1677.85	1694.69	1690.53	1693.24	1674.81	1674.98	1683.64	1667.45	1686.14	1690.2	1689.72	1695.26	1650.74	1645.35	1682.32	1688.14	1685.14	1697.48	1700.99	1698.2	1683.23	1696.55	1676.29	1672.81	1683.27	1676	1697.91	1676.42	1650.05	1697.72	1658.86	1684.91	1707.11	1658.15	1682.86	1693.49	1676.98	1691.73	1666.76	1660.83	1678.5	1673.97	1663.6	1697.34
353.915985	1686.99	1687.99	1689.94	1686.48	1690.9	1678.93	1693.19	1696.66	1692.65	1671	1675.06	1684.47	1669.14	1684.74	1689.02	1690.77	1696.16	1650.14	1645.72	1681.7	1688.12	1687.15	1696.88	1699.97	1699.42	1686.01	1697.73	1676.14	1671.9	1683.35	1676.49	1696.86	1675.23	1649.7	1696.83	1658.67	1683.06	1709.06	1657.86	1682.8	1693.83	1678.63	1690.96	1667	1662.04	1680.74	1676.88	1663.49	1696.33
354.411011	1688.41	1688.48	1690.15	1686.59	1692.82	1678.56	1691.72	1694.49	1693.4	1670.93	1674.21	1683.02	1668.58	1684.51	1687.94	1691.49	1693.02	1648.74	1644.58	1683.81	1687.98	1686.46	1695.49	1700.03	1698.22	1685.28	1693.51	1679.19	1673.18	1682.55	1675.62	1696.95	1673.72	1650.84	1695.21	1657.74	1684.85	1707.24	1657.05	1682.44	1692.71	1677.65	1692.74	1668.23	1659.01	1679.5	1675.6	1662.46	1693.83
354.906006	1688.53	1688.83	1691.2	1686.7	1692.71	1681.06	1693.35	1694.18	1692.8	1671.53	1673.47	1683.04	1666.65	1683.79	1687.34	1692.59	1695.47	1648.44	1647.49	1683.45	1686.96	1686.9	1696.39	1699.3	1697.89	1685.5	1695.55	1676.97	1671.13	1685.11	1675.19	1695.44	1675.12	1649.32	1695.97	1658.93	1685.06	1707.21	1660.89	1684.98	1693.43	1678.48	1692.6	1667.66	1661.91	1681.48	1677.21	1663.62	1696.65
355.402008	1685.02	1690.99	1692.79	1687.6	1692.46	1678.89	1691.98	1694.82	1693.31	1671.38	1676.04	1683.54	1667.41	1686.64	1686.92	1691.27	1691.12	1650.5	1645.75	1681.7	1686.17	1687.38	1697.44	1699.97	1698.67	1683.76	1697.19	1677.29	1672.7	1683.77	1675.3	1696.07	1674.39	1651.65	1695.47	1659.83	1683	1706.24	1659.73	1681.6	1693.61	1677.53	1692.27	1668.08	1661.92	1682.15	1677.27	1662	1696.77
355.897003	1687.34	1688.72	1692.48	1685.57	1693.26	1679.66	1693.5	1693.14	1693.28	1674.1	1676.31	1683.79	1670.39	1684.3	1690.14	1692.16	1695.3	1649.15	1645.6	1684.3	1686.46	1686.36	1697.41	1699.71	1695.68	1682.75	1698.62	1678.19	1669.38	1682.95	1674.86	1697	1674.68	1650.28	1696.02	1658.57	1684.35	1707.88	1659.74	1681.23	1691.76	1678.65	1687.99	1666.05	1662.11	1680.29	1675.87	1663.48	1694.97
356.391998	1688.76	1689.62	1693.99	1684.52	1690.73	1680.42	1692.51	1695.93	1691.89	1673.32	1675	1685.03	1668.53	1686.73	1686.62	1692.48	1694.41	1648.79	1645.75	1683.86	1684.86	1685.72	1697.67	1700.75	1697.55	1685.29	1697.42	1680.38	1674.41	1683.79	1676.03	1696.48	1673.3	1650.89	1694.8	1658.02	1683.79	1706.93	1659.33	1681.77	1692.3	1676.03	1692.53	1668.34	1661.64	1680.57	1676.51	1662.8	1697.42
356.886993	1689.98	1689.95	1692.54	1684	1691.85	1679.48	1692.25	1695.34	1693.99	1670.77	1675.72	1683.7	1669.05	1684.54	1688.04	1694.06	1694.74	1650.96	1647.2	1685.23	1687.57	1686.69	1697.98	1703.14	1698.02	1685.48	1698.03	1678.27	1675.88	1683.87	1675.48	1696.6	1672.41	1650.17	1698.66	1659.93	1684.15	1708.86	1657.27	1683.95	1693.91	1676.88	1692.38	1666.87	1662	1679.92	1675.98	1662.41	1696.3
357.381989	1687.89	1689.76	1691.58	1688.24	1691.45	1679.04	1693.94	1696.64	1691.83	1673	1674.74	1683.11	1669.21	1687	1687.3	1692.27	1695.62	1650.32	1647	1683.26	1687.29	1685.54	1700.12	1701.04	1696.72	1685.49	1695.48	1678	1674.73	1684.99	1674.18	1696.84	1675.05	1650.66	1700.24	1661.04	1686.23	1708.64	1658.42	1683.75	1695.04	1677.54	1689.18	1668.06	1662.04	1680.81	1674.81	1662.43	1695.02
357.877991	1688.24	1689.37	1691.22	1686.37	1691.14	1678.01	1694.47	1693.86	1694.2	1669.5	1674.08	1684.51	1670.18	1685.82	1688.92	1692.14	1693.56	1649.81	1645.66	1684	1686.97	1686.28	1696.22	1700.36	1696.62	1685.84	1697.94	1678.1	1672.19	1682.83	1674.19	1695.95	1675.04	1652.12	1698.25	1660.45	1687.26	1708.55	1657.96	1680.71	1691.64	1677.9	1691.89	1669.07	1661.3	1682.35	1675.96	1662.44	1698.4
358.372986	1687.93	1688.68	1691.55	1686.57	1691.04	1678.81	1694.82	1695.41	1692.17	1670.5	1676.61	1685.87	1668.56	1685.34	1688.87	1692.85	1695.08	1649.05	1643.32	1683.48	1685.39	1689.04	1698.62	1699.39	1696.06	1686.38	1697.68	1678.83	1670.23	1684.82	1675.53	1695.56	1674.35	1650.92	1697.49	1658.95	1683.65	1707.82	1660.67	1682.36	1693.45	1676.34	1693.5	1667.36	1660.4	1681.55	1676.06	1663.55	1697.39
358.868011	1690.98	1688.23	1694.15	1685.97	1692.21	1679.55	1693.74	1694.43	1692.31	1673.04	1676.42	1683.4	1670.19	1684.74	1687.35	1690.53	1694.61	1649.13	1644.43	1682.95	1689.25	1687.5	1695.49	1700.8	1696.06	1685.64	1698.38	1678.44	1674.57	1682.45	1675.4	1696.45	1675.7	1649.95	1698.14	1660.71	1684.23	1706.28	1658.55	1681.85	1695.39	1675.46	1691.94	1668.52	1658.76	1681.4	1677.43	1663.28	1697.85
359.363007	1689	1688.02	1690.2	1686.73	1692.17	1678.64	1694.54	1695.44	1694.91	1672.72	1676.36	1683.56	1668.39	1683.32	1688.46	1694.11	1696.3	1650.72	1645.07	1683.4	1685.18	1688.05	1696.4	1699.85	1697.65	1684.11	1697.67	1680.61	1670.42	1681.19	1675.97	1697.21	1673.73	1650.37	1696.11	1659.8	1684.1	1706.56	1659.9	1681.76	1691.04	1677.18	1691.68	1667.38	1660.21	1681.09	1674.96	1663.37	1698.86
359.858002	1689.07	1689.65	1691.94	1685.89	1689.31	1677.11	1693.97	1694.3	1692.27	1676.5	1674.83	1683.07	1670.23	1685.78	1687.36	1690.12	1692.58	1649.59	1645.77	1684.32	1685.74	1686.95	1695.69	1698.99	1698.79	1684.14	1698.21	1677.05	1670.56	1682.01	1675.37	1695.6	1675.52	1650.47	1698.03	1657.78	1685.54	1708.45	1658.43	1683.68	1691.97	1676.43	1691.42	1667.13	1659.68	1682.58	1674.8	1664.01	1696.61
360.354004	1687.76	1688.24	1689.31	1685.29	1692.01	1677.55	1692.62	1695.37	1695.2	1671.78	1676.61	1684.14	1669.28	1685.56	1688.09	1692.17	1694	1647.96	1646.33	1681.07	1685.57	1685.35	1695.19	1698.8	1699.4	1683.65	1696.08	1677.2	1671.1	1684.01	1675.05	1696.67	1674.96	1651.38	1695.65	1660.05	1683.92	1705.22	1659.27	1681.92	1691.27	1679.16	1690.9	1667.98	1661.71	1680.89	1673.95	1662.65	1696.91
360.848999	1686.45	1689.32	1690.16	1685.92	1691.12	1678.33	1695.86	1693.8	1695.79	1672.62	1674.52	1682.98	1669.1	1684.02	1689.5	1690.73	1692.55	1648.25	1643.27	1681.98	1685.1	1685.97	1697.18	1698.75	1697.75	1684.76	1699.86	1678.15	1669.83	1683.43	1674.97	1695.98	1674.59	1651.03	1695.93	1658.56	1684.38	1705.43	1657.1	1681.01	1690.76	1675.04	1692.36	1667.33	1659.29	1679.25	1676.56	1662.28	1698.5
362.174988	1679.37	1684.36	1683.03	1683.33	1688.55	1674.79	1689.03	1692.54	1697.48	1674.75	1675.36	1684.33	1669.23	1687.46	1688.74	1693	1699.95	1648.49	1645.87	1683.06	1687.67	1687.22	1697.37	1702.74	1700.32	1685.48	1699.98	1678.21	1673.6	1684.08	1675.4	1695.14	1677.08	1650.68	1699.26	1660.89	1684.74	1704.89	1658.68	1681	1693.08	1678.58	1691.88	1669.98	1661.16	1681	1676.51	1665.48	1696.62
362.670990	1688.06	1688.53	1692.92	1684.16	1691.29	1678.91	1691.33	1694.95	1692.35	1669.45	1672.8	1683.23	1667.78	1681.84	1686.54	1689.9	1692.61	1648.31	1644.95	1681.44	1686.96	1686.19	1698.1	1699.53	1698.54	1685.42	1696.98	1680.02	1672.65	1684.5	1675.03	1697	1674.15	1651.61	1698.42	1660.02	1683.96	1707	1659.95	1682.89	1692.94	1675.56	1693.07	1665.17	1659.34	1682	1675.95	1661.22	1696.32
363.165985	1689.36	1690.39	1692.22	1687.08	1692.38	1679.37	1692.55	1695.09	1692.38	1672.99	1673.59	1684.12	1667.84	1686.14	1688.49	1689.89	1696.66	1651.44	1647.75	1683.12	1687.59	1685.03	1698.07	1700.64	1698.58	1686.82	1695.85	1678.32	1671.19	1684.57	1676.92	1696.59	1675.36	1650.02	1695.96	1657.95	1685.82	1706.7	1658.87	1682.71	1691.79	1679.53	1693.24	1666.42	1661.16	1681.79	1676.33	1663.18	1695.44
363.661011	1687.46	1688.95	1694.21	1687.51	1692.24	1680.86	1692.34	1695.15	1691.28	1671.56	1675.24	1686.01	1669.86	1682.86	1686.69	1690.47	1695.48	1650.55	1645.65	1683.45	1687.91	1687.02	1698	1701.81	1699.28	1683.9	1697.19	1676.47	1670.81	1682.93	1676.55	1693.79	1673.66	1652.72	1696.87	1658.95	1681.68	1706.54	1660.44	1681.52	1692.66	1679.03	1692.18	1668.98	1662.24	1680.06	1676.73	1660.85	1698.47
364.156006	1688.92	1691.14	1692.2	1685.7	1691.27	1678.91	1693.69	1694.82	1692.7	1672.44	1675.35	1682.78	1668.86	1683.64	1688.43	1691.25	1693.13	1648.89	1646.54	1680.94	1685.65	1684.07	1696.27	1698.62	1694.89	1684.23	1695.45	1677.14	1672.13	1683.2	1673.9	1696.19	1674.3	1650.9	1696.49	1659.91	1683.41	1705.64	1657.95	1681.4	1691.13	1675.04	1691.27	1665.62	1660.18	1680.27	1676.67	1661.95	1695.98
364.651001	1685.86	1689.49	1690.36	1684.06	1690.45	1677.33	1691.55	1692.89	1693.39	1670.7	1674.99	1684.18	1668.46	1685.56	1686.43	1690.03	1694.3	1650.72	1644.23	1681.78	1684.8	1684.35	1696.66	1699.53	1694.23	1685.63	1695.33	1676.89	1670.28	1680.49	1672.71	1696.84	1673.6	1649.38	1695.11	1657.47	1682.54	1707.06	1657.53	1681.86	1692.32	1675.9	1690.6	1668.98	1659.4	1679.87	1672.9	1661.03	1696.81
365.147003	1687.99	1689.27	1691.76	1688.67	1689.79	1679.75	1692.64	1692.39	1692.63	1672.71	1675.08	1682.98	1668.92	1684.33	1689.76	1689.94	1694.11	1649.73	1644.6	1683.47	1686.57	1685.64	1696.89	1700.47	1696.56	1687.48	1696.95	1675.63	1670.96	1682.77	1676.75	1696.33	1677.17	1651.99	1699.32	1659.43	1683.75	1705.62	1659.68	1681.97	1690.86	1679.78	1693.44	1666.74	1660.13	1681.96	1673.46	1661.24	1697.36
365.641998	1687.71	1689.49	1691.47	1687.76	1691.55	1679.13	1693.14	1695.06	1692.54	1670.83	1675.16	1683.26	1669.85	1687.12	1689.69	1691.75	1697.51	1650.18	1645.86	1680.78	1686.1	1686.53	1695.77	1701.56	1696.35	1685.21	1697.54	1678.87	1673.14	1682.77	1674.68	1695.03	1673.13	1650.79	1696.93	1661.24	1682.9	1704.29	1659.27	1681.51	1689.19	1678.08	1689.05	1664.8	1661.65	1677	1676.64	1663.62	1696.65
366.136993	1690.74	1689.23	1691.69	1684.97	1690.21	1676.6	1694.58	1693.87	1693.93	1673.15	1673.72	1685.04	1669.81	1683.44	1686.63	1692.62	1694.56	1649.13	1646.87	1684.4	1686.62	1685.56	1695.78	1701.53	1698.11	1685.63	1699.43	1680.75	1671.81	1682.01	1673.47	1696.61	1674.86	1650.1	1694.83	1660.43	1683.25	1705.3	1659.45	1680.89	1691.68	1676.73	1691.98	1664.07	1662.05	1681.74	1672.67	1657.68	1695.19
366.631989	1690.22	1688.01	1692.03	1685.69	1693.83	1678.69	1692.89	1695.29	1692.12	1671.83	1675.19	1682.4	1668	1684.84	1686.22	1689.11	1695.91	1647.66	1645.7	1682.83	1685.45	1686.38	1694.37	1698.61	1698.03	1680.67	1696.56	1677.61	1672.24	1683.46	1673.93	1695.72	1672.78	1649.21	1696.58	1661.03	1682.01	1706.65	1656.05	1681.29	1694.28	1676.74	1690.84	1666.81	1660.29	1681.06	1674.9	1661.22	1694.97
367.127014	1688.55	1691.93	1692.12	1685.59	1692.5	1678.19	1693.93	1696.12	1692.54	1673.03	1675.89	1681.2	1667.2	1685.39	1688.32	1692.12	1696	1649.06	1645.15	1682.37	1685.43	1686.31	1697.86	1701.12	1697.25	1683.36	1697.14	1677.74	1672.62	1681.72	1675.94	1695.99	1672.28	1648.67	1696.47	1656.96	1683.84	1705.98	1659.24	1679.13	1691.37	1677.71	1693.08	1665.79	1661.1	1681.26	1674.79	1661.67	1694.5
367.622986	1686.73	1687.52	1689.84	1683.83	1689.66	1677.51	1692.18	1692.87	1692.77	1671.5	1675.38	1680.49	1667.71	1684.49	1685.44	1690.91	1691.7	1646.58	1643.06	1680.78	1686.88	1683.94	1694.55	1697.7	1695.37	1682.68	1696.62	1677.2	1672.42	1682.79	1671.02	1695.38	1673.59	1649.54	1695.49	1657.98	1683.85	1707.36	1659.04	1680.34	1691.93	1677.84	1692.63	1665.91	1659.74	1678.75	1672.77	1661.5	1696.93
368.118011	1687.26	1690.82	1691.8	1684.51	1690.46	1678.98	1692.85	1693.82	1692.36	1671.51	1673.71	1682.06	1667.36	1684.41	1686.62	1691.83	1694.08	1648.03	1645.9	1681.06	1686.93	1684.96	1694.47	1698.62	1696.63	1683.85	1693.99	1677.49	1672.2	1684.81	1672.25	1693.01	1671.19	1647.75	1695.63	1659.14	1683.57	1705.93	1658.14	1680.68	1692.79	1678.26	1690.66	1664.29	1661.65	1682.37	1674.57	1662.44	1698.42
368.613007	1689.92	1690.44	1692.44	1685.7	1691	1680.55	1693.45	1693.53	1693.05	1671.44	1677.92	1684.73	1669.21	1683.53	1687.57	1693.39	1694.97	1649.44	1645.34	1684.7	1687	1687.17	1695.47	1700.23	1696.96	1685.06	1697.55	1678.03	1672.73	1684.66	1676.6	1694.4	1675.84	1649.9	1693.67	1659.17	1683.76	1704.33	1658.08	1680.65	1694.57	1677.64	1687.51	1666.91	1661.29	1680.39	1674.98	1662.86	1695.74
369.108002	1688.31	1687.55	1691.73	1684.14	1689.05	1678.6	1690.88	1692.47	1692.55	1671.26	1676.87	1683.03	1669.36	1683.51	1686.23	1692.18	1692.53	1648.85	1645.33	1683.61	1686.24	1684.82	1699.08	1698.11	1699.84	1684.81	1696.07	1677.29	1671.23	1682.39	1675.68	1697.74	1674.62	1650.69	1695.71	1657.83	1683.91	1706.28	1658.59	1681.53	1692.46	1675.74	1693.02	1664.63	1660.48	1678.78	1675.75	1662.2	1696.72
369.602997	1687.69	1687.99	1688.69	1683.6	1689.45	1679.21	1692.42	1692.72	1692.1	1673.74	1673.93	1684.17	1665.33	1684.09	1686.71	1689.98	1693.94	1650.36	1644.08	1683.88	1686.25	1684.32	1696.05	1698.01	1695.74	1682.61	1696	1678.19	1670.67	1683.55	1673.2	1694.5	1672.53	1648.82	1695.86	1657.36	1683.41	1705.19	1657.21	1681.35	1691.43	1677.57	1692.1	1665.44	1661.15	1680.59	1675.06	1661.83	1696.04
370.098999	1688.82	1690.22	1690.03	1684.66	1693.02	1681.25	1693.76	1694.42	1692.05	1670.16	1673.53	1684.51	1668.89	1687.11	1688.03	1690.05	1695.39	1648.71	1644.77	1683.33	1686.89	1685.09	1695.53	1700.1	1697.72	1684.1	1697.1	1676.2	1672.11	1681.77	1671.32	1695	1671.93	1647.45	1695.91	1658.94	1680.48	1703.39	1659.04	1683.74	1690.98	1674.8	1690.93	1664.47	1659.72	1680.77	1674.89	1661.31	1694.94
370.593994	1689.44	1688.49	1689.33	1685.13	1692.14	1678.83	1692.49	1693.99	1693.89	1670.7	1673.44	1683.07	1665.68	1685.41	1687.07	1692.65	1693.24	1648.32	1644.12	1680.99	1686.04	1685.45	1696.58	1699.53	1694.74	1685.57	1696.05	1675.96	1672.07	1684.3	1674.97	1695.14	1672.84	1649.74	1695.36	1660.63	1682.7	1704.46	1657.85	1681.52	1693.45	1674.18	1689.74	1663.62	1661.22	1680.74	1674.34	1659.78	1696.35
371.088989	1688.18	1687.49	1691.91	1686.53	1693.04	1678.62	1694.93	1693.81	1689.71	1669.8	1676.29	1683.39	1671.77	1684.63	1684.83	1688.5	1694.88	1649.9	1645.29	1680.36	1686.22	1684.53	1696.46	1698.11	1697.66	1683.66	1698	1678.34	1671.66	1682.93	1675.08	1694.95	1674.13	1648.34	1696.87	1658.29	1683.71	1703.91	1654.67	1681.25	1691.68	1675.87	1691.87	1669.14	1661.69	1681.56	1675.7	1661.7	1696.91
371.584015	1688.89	1689.13	1691.51	1684.37	1690.03	1677.01	1695.42	1691.15	1691.06	1671.05	1674.95	1680.19	1666.82	1683.48	1684.68	1689.3	1693.54	1648.04	1645.01	1681.24	1688.23	1684.88	1694.33	1695.17	1698.32	1681.99	1696.01	1677.3	1671.31	1682.07	1676.2	1695.04	1675.6	1649.67	1695.44	1658.81	1684.26	1707.32	1660.42	1681.25	1691.32	1675.06	1688.47	1665.66	1659.35	1679.92	1675.19	1661.6	1696.82
372.079987	1687.36	1686.7	1689.22	1684.17	1690.36	1678.05	1691.01	1693.6	1692.83	1670.47	1675.6	1683.31	1669.62	1685.85	1688.75	1692.31	1694	1647.3	1644.15	1680.67	1686.65	1684.33	1696.36	1698.21	1698.44	1685.88	1695.84	1678.68	1671.91	1683.92	1676.99	1694.12	1674.65	1651.19	1697.31	1658.31	1683.47	1705.37	1659.4	1682.11	1691.13	1676.16	1692.68	1666.24	1661.22	1681.14	1673.66	1662.07	1697.67
372.575012	1688.86	1688.74	1691.17	1685.17	1688.16	1676.47	1692.63	1692.6	1691.72	1671.93	1673.28	1682.68	1667.94	1684.87	1686.26	1687.26	1693.42	1646.94	1644.94	1682.19	1687.02	1686.37	1696.58	1700.01	1694.78	1683.65	1697.81	1677.14	1668.85	1685.23	1674.38	1696.73	1672.67	1650.37	1697.21	1660.35	1683.41	1705.86	1660	1682.52	1690.99	1676.81	1690.89	1666.73	1660.34	1681.53	1675.42	1659.88	1696.92
373.070007	1688.59	1688.52	1691.16	1688.92	1690.16	1677.03	1693.25	1694.65	1693.33	1672.46	1673.96	1684.37	1667.11	1684.77	1686.31	1689.4	1695.17	1648.49	1644.34	1683.82	1686.13	1684.57	1695.86	1699.16	1695.48	1684.18	1693.47	1677.07	1671.48	1682.02	1674.66	1693.07	1671.42	1649.15	1694.89	1656.57	1683.69	1705.99	1657	1679.5	1692.89	1675.39	1691.27	1667.34	1661.8	1681.11	1674.58	1662.76	1696.68
373.565002	1687.33	1687.44	1691.52	1685.39	1692.44	1679.94	1692.42	1693.02	1691.79	1672.4	1673.99	1682.61	1666.59	1683.41	1684.69	1692.09	1693.24	1648.94	1642.86	1683.77	1684.52	1686.46	1695.11	1698.04	1699.16	1683.75	1695.68	1677.34	1670.43	1683.14	1672.4	1693.62	1673.9	1649.71	1695.22	1658.82	1682.69	1704.76	1658.64	1681.02	1694.14	1677.48	1690.69	1666.65	1659.46	1680.55	1675.06	1660.79	1696.82
374.059998	1686.94	1687.91	1689.9	1682.74	1689.82	1677.6	1689.79	1693.34	1690.79	1671.18	1673.23	1682.53	1665.9	1682.77	1688.41	1690.91	1692.89	1648.33	1645.02	1683.56	1687.11	1684.95	1694.66	1698.18	1697.11	1683.81	1696.94	1677.41	1670.99	1681.88	1674.89	1694.68	1672.48	1649.69	1695.91	1658.13	1684.16	1703.98	1657.45	1680.86	1690.95	1675.86	1691	1665.37	1661.07	1681.44	1673.9	1659.15	1695.49
374.556000	1686.94	1690.1	1690.1	1684.08	1689.88	1677.15	1692.12	1693.98	1692.35	1671.97	1673.83	1681.76	1667.79	1685.14	1686.37	1690.29	1693.39	1649.29	1645.03	1681.45	1686.42	1684.82	1697.68	1696.54	1695.64	1682.55	1695.43	1678.23	1670.34	1683.21	1674.58	1694.46	1674.14	1649.61	1694.42	1658.6	1680.49	1705.73	1658.2	1679.2	1691.72	1676.13	1692.06	1665.24	1658.64	1680.49	1674.38	1663.52	1694.36
375.050995	1687.1	1688.47	1689.91	1683.7	1692.84	1678.29	1690.97	1694.97	1691.28	1671.46	1674.97	1683.72	1666.92	1682.62	1687.57	1689.52	1691.84	1647.01	1643.19	1681.1	1683.66	1683	1692.92	1698.8	1696.76	1682.18	1694.57	1675.95	1671.96	1681.26	1672.23	1695.55	1672.73	1648.41	1696.05	1657.74	1681.58	1705.34	1660.53	1681.7	1693.37	1674.31	1689.04	1665.86	1659.9	1678.25	1674.46	1663.9	1695.64
375.545990	1688.9	1689.76	1691.62	1685.4	1689.68	1677.29	1692.94	1692.49	1691.43	1670.59	1672.67	1680.14	1667.84	1682.74	1683.74	1691.17	1693.23	1648.03	1644.28	1683.02	1684.23	1686.84	1695.54	1699.87	1694.75	1684.03	1695.05	1678.16	1671.19	1682.2	1674.06	1694.86	1671.66	1650.53	1696.97	1656.53	1683.44	1705.97	1658.06	1680.78	1689.59	1674.81	1688.8	1663.5	1658.64	1680.32	1673.8	1660.93	1695.75
376.040985	1686.31	1689.02	1690.78	1685.43	1690.16	1677.92	1693.53	1692.89	1689.84	1672.94	1673.76	1683.36	1669.33	1682.73	1685.99	1690.03	1694.58	1648.86	1645.22	1682.47	1684.76	1685.53	1695.24	1701.2	1696.73	1684.4	1696.36	1677.9	1672.06	1683.71	1674.04	1694.64	1673.44	1650.57	1695.89	1659.17	1683.69	1705.59	1658.12	1680.41	1690.9	1678	1687.08	1666.08	1662.48	1677.95	1675.31	1661.63	1695.49
376.536011	1688.24	1689.29	1691.12	1683.98	1693.65	1676.94	1691.01	1693.34	1693.41	1672.55	1672.92	1682.31	1667.71	1684.81	1689.86	1689.62	1695.58	1647.35	1645.1	1684.4	1685.09	1686	1694.35	1698.57	1696.15	1686.28	1696.26	1678.15	1669.74	1682.01	1673.85	1693.95	1672.66	1651.14	1696.94	1658.83	1684.77	1706.96	1658.18	1683.08	1692.58	1677.41	1691.16	1663.67	1660.52	1680.12	1677.58	1661.23	1697.09
377.032013	1687.57	1689.54	1688.88	1686.22	1691.35	1678.06	1691.89	1692.33	1691.07	1672.45	1674.06	1680.85	1668.29	1684.46	1684.1	1692.2	1694.11	1648.16	1647.52	1681.45	1685.2	1685.3	1694.86	1701.01	1694.75	1684.73	1694.73	1678.38	1669.23	1683.76	1674.71	1694.5	1673.37	1650.95	1696.28	1659.42	1684.47	1707.14	1659.92	1680.48	1691.32	1678.1	1690.46	1666.87	1661.27	1680.82	1674.6	1663.13	1698.77
377.527008	1687.39	1686.72	1690.22	1684.39	1689.3	1677.45	1690.75	1694.89	1692.23	1672.28	1673.09	1680.37	1668.47	1684.67	1688.59	1689.16	1693.46	1647.85	1643.08	1681.68	1685.59	1684.82	1694.65	1698.97	1696.92	1684.28	1696.16	1677.33	1673.52	1682.57	1672.8	1696.38	1672.95	1649.69	1694.88	1658.8	1684.67	1705.4	1657.62	1680.27	1691.22	1676.58	1689.8	1666.18	1662.59	1678.5	1675.31	1658.55	1692.84
378.022003	1689.07	1689.77	1689.19	1685.07	1690.35	1678.02	1692.84	1694.07	1691.99	1672.73	1674.77	1683.23	1668.14	1684.61	1686.96	1692.14	1694.83	1650.8	1644.41	1682.57	1688.45	1685.79	1695.71	1699.48	1697.48	1682.54	1695.31	1676.88	1671.01	1682.25	1675.47	1697.77	1673.52	1649.79	1695.9	1660.6	1683	1707.64	1658.49	1681.56	1693.27	1676.87	1689.87	1667.09	1660.52	1679.21	1675.79	1661.99	1697.9
378.516998	1686.98	1688.29	1690.34	1683.97	1691.16	1676.79	1692.12	1695.93	1692.74	1672.88	1673.53	1682.31	1667.16	1681.65	1688.14	1690.66	1695.35	1649.1	1645.1	1682.99	1684.88	1686.68	1695.99	1698.6	1694.37	1682.73	1695.57	1677.25	1671.93	1682.58	1671.71	1696.71	1671.32	1650.04	1696.37	1657.45	1683.34	1706.69	1656.61	1679.75	1692.08	1678.64	1689.69	1664.69	1659.2	1681.76	1675.37	1662.92	1696.04
379.011993	1687.54	1689.59	1690.56	1684.96	1690.33	1679.45	1693.31	1695.5	1692.96	1670.97	1675.4	1682.57	1666.33	1683.45	1688.3	1692.36	1694.76	1649.52	1644.15	1682.56	1683.6	1685.92	1697.07	1699.27	1698	1682.38	1696.86	1676.42	1670.27	1681	1674.44	1696.41	1673.6	1648.4	1699.05	1659.49	1685.08	1705.38	1658	1681.86	1691.26	1677.03	1688.96	1665.33	1658.26	1679.29	1673.31	1662.47	1696.08
379.507996	1687.33	1687.81	1691.69	1684.75	1690.34	1680.51	1689.91	1692.25	1693.47	1674.24	1673.86	1681.26	1669.18	1685.88	1685.74	1692.52	1694.15	1649.32	1647.95	1684.31	1686.68	1685.25	1695.92	1700.49	1696.14	1684.63	1699.27	1679.19	1672.79	1683.63	1674.86	1694.91	1672.48	1649.57	1697.82	1660.55	1682.77	1704.78	1658.1	1678.55	1692.45	1676.4	1690.04	1666.76	1661.58	1681.79	1673.21	1662.17	1695.91
380.002991	1687.81	1688.55	1690.38	1688.28	1689.76	1678.27	1691	1693.88	1692.22	1673.47	1675.23	1683.21	1666.33	1683.25	1688.64	1692.09	1695.18	1649.14	1645.48	1682.41	1685.62	1686.42	1698.21	1699.99	1695.6	1681.75	1697.88	1677.29	1672.66	1683.68	1676.61	1696.17	1670.89	1650.89	1694.95	1657.66	1683.23	1706.07	1657.8	1681.07	1691.16	1676.95	1690.13	1666.13	1659.87	1679.14	1674.52	1660.46	1695.26
380.497986	1686.81	1686.95	1689.99	1686.52	1690.47	1677.93	1691.66	1695.33	1692.96	1672.92	1673.99	1682.2	1667.89	1684.19	1686.37	1690.41	1694.19	1650.37	1645.18	1681.95	1686.21	1685.14	1694.45	1698.09	1698.26	1682.3	1694.85	1677.06	1670.37	1681.5	1674.95	1695.81	1671.62	1651.34	1696.89	1658.19	1683.65	1704.8	1657.57	1680.47	1692.58	1675.61	1688.61	1665.92	1660.59	1681.07	1674.77	1662.68	1694.05
380.993011	1689.06	1691.98	1690.94	1685.25	1692.96	1678.42	1690.24	1693.63	1694.02	1671.87	1674	1683.13	1670.59	1683.85	1690.11	1692.22	1695.24	1649.74	1647.55	1684.1	1687.61	1686.89	1696.36	1699.28	1697.47	1683.93	1698.21	1680.78	1671.53	1683.26	1673.83	1693.57	1674.08	1649.16	1696.46	1660.1	1684.88	1704.1	1658.75	1682.16	1690.93	1676.06	1689.98	1667.3	1659.16	1682.28	1674.69	1662.9	1696.27
381.488007	1686.01	1688.12	1692.65	1684	1690.18	1677.05	1692.55	1693.33	1691.64	1674.35	1673.53	1682.52	1666.72	1681.95	1686.64	1688.57	1691.94	1648.7	1642.85	1682.46	1686.52	1686.85	1695.51	1700.78	1696.04	1683.45	1696.88	1678.95	1671.06	1682.6	1673.2	1694.89	1671.8	1648.63	1695.16	1659.4	1685.82	1707.1	1656.31	1679.95	1691.2	1677.13	1690.1	1667.09	1660.84	1681.08	1674.46	1661.42	1696.52
381.984009	1686.9	1688.66	1689.84	1684.18	1692.67	1678.56	1692.08	1692.86	1691.09	1669.92	1673.18	1684.3	1669.76	1682.69	1688.78	1687.69	1694.81	1648.85	1645.87	1682.42	1685.36	1686.04	1696.62	1697.81	1695.92	1685.69	1696.22	1678.46	1674.13	1684.21	1674.53	1697.47	1672.37	1648.84	1697.79	1658.76	1681.02	1705.76	1658.11	1681.99	1691.77	1677.12	1688.39	1666.1	1659.41	1679.29	1674.12	1660.67	1693.95
382.479004	1687.34	1690.46	1689.26	1683.71	1691.19	1679.82	1690.69	1693.41	1692.52	1671.34	1674.69	1683.05	1666.34	1684.79	1687.6	1691.81	1693.91	1649.04	1646.34	1681.08	1686.1	1685.22	1694.98	1697.7	1696.43	1683.99	1695.11	1676.21	1670.86	1681.83	1674.02	1693.12	1671.3	1649.59	1696.95	1657.65	1683.59	1704.23	1657.33	1681.11	1691.87	1675.62	1688.33	1665.25	1660.76	1679.79	1674.6	1661.57	1696.06
382.973999	1686.6	1688.64	1689.59	1685.43	1690.56	1679.73	1690.26	1690.98	1691.35	1671.31	1672.52	1681.86	1669.43	1683.98	1687.39	1690.01	1695.3	1651.19	1644.45	1683.32	1685.19	1685.07	1697.22	1701.38	1699.06	1681.56	1697.87	1678.01	1673.79	1682.94	1675.28	1693.43	1671.64	1651.37	1698.52	1657.48	1684.62	1707.45	1658.59	1680.43	1693.05	1675.67	1690.82	1664.09	1660.98	1679.97	1676.13	1662.42	1696.36
383.468994	1687.29	1687.05	1687.36	1686.03	1689.53	1676.64	1694.33	1693.14	1689.91	1674.07	1674.79	1683.97	1666.6	1683.51	1688.27	1690.42	1694.93	1649.27	1644.41	1682.88	1685.88	1685.86	1696.34	1702.06	1695.77	1684.35	1697.41	1677.66	1672.75	1679.96	1674.57	1694.38	1674.94	1651.4	1696.1	1657.73	1684.36	1705.42	1656.83	1682.03	1691.49	1675.64	1691.01	1665.69	1660.33	1681.33	1674.48	1659.83	1697.17
383.964996	1685.51	1687.86	1690.15	1684.7	1690.33	1679.03	1691.66	1693.24	1692.17	1670.5	1674.7	1681.23	1666.06	1683.26	1687.7	1690.17	1696.61	1648.46	1644.41	1682.13	1684.29	1687.85	1696.49	1704.16	1698.09	1683.58	1698.78	1678.41	1671.81	1683.18	1673.38	1693.59	1674.4	1650.01	1696.89	1660.14	1684.03	1706.87	1658.14	1680.04	1693.46	1676.68	1692.04	1665.79	1661.52	1679.56	1674.58	1658.95	1693.26
384.459991	1685.67	1688.61	1689.43	1685.98	1689.67	1676.77	1691.54	1692.03	1690.8	1671.43	1672.6	1679.84	1668.33	1682.91	1686.61	1689.1	1692.86	1649.4	1645	1683.94	1685.96	1685.26	1697.12	1702.25	1697.29	1684.2	1698.52	1676.33	1673.29	1683.93	1674.28	1694.82	1673.63	1650.76	1697.63	1655.74	1683.63	1705.02	1657.23	1681.1	1694.04	1676.68	1690.55	1664.95	1659.16	1678.41	1673.25	1661.68	1694.73
384.954987	1689.29	1687.74	1689.11	1685.05	1689.45	1677.2	1690.59	1692.02	1690.83	1672.43	1674.1	1682.5	1667.56	1683.08	1687.49	1690.96	1694.76	1647.53	1644.68	1682.76	1684.94	1686.9	1695	1698.56	1696.22	1682.81	1696.33	1677.09	1670.17	1683.35	1673.79	1695.56	1672.67	1649.19	1693.55	1657.44	1683.33	1704.83	1658.86	1680.68	1690.11	1676.07	1688.66	1665.73	1659.27	1678.79	1673.57	1660.21	1694.06
385.450012	1686.68	1686.29	1687.38	1683	1689.52	1677.53	1692.17	1694.08	1693.29	1670.39	1672.21	1680.5	1665.83	1682.6	1687.15	1689.61	1692.84	1648.46	1643.98	1679.71	1685.68	1683.26	1695.52	1698.86	1697.82	1682.98	1696.05	1675.11	1671.82	1679.64	1672.34	1693.47	1672.15	1649.57	1697.13	1656.65	1683.77	1705.14	1658.07	1681.45	1694.05	1674.74	1689.24	1666.4	1660.82	1679.82	1674.72	1663.04	1696.39
385.945007	1689.13	1686.17	1690.34	1686.22	1691.4	1678.29	1689.86	1692.96	1690.66	1670.95	1675.39	1683.35	1667.83	1682.93	1687.19	1691.03	1693.71	1648.13	1644.84	1683.92	1685.75	1685.77	1693.76	1699.62	1696.39	1682.8	1696.5	1678.37	1671.7	1680.68	1676.49	1694.45	1677.55	1649.06	1696.08	1658.27	1684.18	1707.34	1657.09	1680.64	1690.92	1675.2	1691.84	1663.64	1660.08	1679.34	1676.04	1661.62	1695.51
386.441010	1684.89	1687.73	1690.81	1682.57	1688.03	1677.53	1691.16	1691.33	1692.39	1670.35	1671.05	1681.84	1668.13	1679.47	1685.15	1686.38	1692.01	1651.77	1644.63	1681.36	1686.7	1687.07	1695.75	1698.66	1696.2	1683.52	1697.07	1677.14	1673.23	1681.97	1672.97	1692.22	1673.39	1649.64	1695.98	1656.66	1682	1703.88	1656.45	1679.56	1692.57	1675.9	1689.02	1664.34	1658.57	1679.8	1672.15	1661.35	1696.36
386.936005	1687.32	1690.1	1690.66	1684.5	1689.68	1677.44	1693.53	1692.55	1693.13	1672.6	1674.19	1682.11	1668.97	1683.77	1685.29	1690.35	1693.76	1647.23	1644.68	1682.05	1685.99	1686.57	1697.99	1702.23	1694.66	1682.51	1695.08	1679.1	1671.03	1680.52	1673.25	1694.53	1672.67	1651.6	1695.73	1657.1	1681.89	1704.36	1658.02	1683.39	1690.06	1678.35	1689.54	1665.31	1658.81	1680.22	1671.9	1662.45	1696.76
387.431000	1685.58	1686.85	1688.88	1684.01	1689.61	1679.28	1690.7	1694.26	1691.55	1669.85	1672.87	1679.73	1668.58	1683.04	1687.21	1689.29	1692	1647.89	1645.02	1679.41	1685.14	1684.69	1694.32	1697.82	1697.34	1682.66	1695.78	1677.33	1669.35	1680.95	1673.66	1693.13	1672.2	1648.29	1695.49	1656.25	1682.52	1704.1	1657.25	1678.13	1688.87	1675.1	1689.86	1665.61	1658.52	1678.4	1675.29	1661.93	1696.47
387.925995	1688.98	1688.64	1690.56	1685.57	1688.94	1674.83	1690.47	1692.9	1691.06	1670.54	1672.45	1682.56	1667.23	1681.01	1685.25	1689.67	1693.93	1646.9	1646.34	1680.82	1683.31	1686.65	1696.89	1698.99	1696.56	1684.07	1696.03	1677.3	1669.65	1682.16	1672.72	1693.1	1672.44	1648.52	1696.98	1659.14	1684.47	1705.57	1657.04	1680.52	1690.6	1676.5	1690.91	1665.36	1657.86	1680.23	1675.43	1662.87	1696.82
388.420990	1684.27	1688.45	1690.68	1682.6	1690.69	1674.93	1693.97	1693.44	1690.68	1672.19	1674.85	1681.86	1667.4	1681.78	1685.83	1691.02	1694.97	1647.14	1643.4	1683.07	1686.23	1683.03	1694.76	1698.85	1694.62	1682.57	1695.62	1677.92	1671.52	1682.16	1673.06	1693.77	1673.61	1650.27	1694.58	1659.22	1684.7	1705.65	1657.27	1678.9	1693.36	1676.09	1688.04	1666.8	1660.97	1681.21	1675.09	1663.07	1695.5
388.916992	1685.74	1686.11	1688.17	1683.23	1689.85	1675.97	1691.18	1692.09	1691.46	1669.14	1674.18	1681.61	1667.23	1682.5	1687.15	1689.61	1692.26	1648.01	1644.37	1682.21	1685.65	1685.1	1695.7	1700.28	1694.69	1682.01	1695.77	1676.66	1672.41	1679.46	1673.75	1693.16	1674.13	1648.4	1694.35	1656.23	1680.91	1703.91	1657.29	1679.9	1690.27	1675	1690.21	1665.25	1660.11	1679.04	1673.42	1660.15	1695.57
389.411987	1684.96	1686.23	1690.02	1686.76	1689.63	1677.66	1691.08	1693.46	1690.63	1670.35	1672.49	1681.53	1668.25	1682.84	1687.32	1691.34	1692.4	1646.68	1644.88	1682.16	1684.34	1683.7	1695.81	1700.19	1695.5	1682.51	1695.77	1676.15	1671.74	1680.05	1673.69	1693.89	1670.71	1650	1694.87	1657.53	1682.03	1703.83	1656.58	1679.98	1691.5	1676.37	1690	1667.64	1659.91	1681.05	1673.7	1662.16	1694.35
389.907013	1685.37	1686.95	1690.22	1683.45	1690.74	1676.67	1690.24	1693.23	1689.85	1672.04	1673.34	1682.89	1666.29	1684.64	1688.36	1691.58	1693.84	1647.59	1643.61	1680.81	1685.06	1683.76	1694.87	1701.53	1696.15	1683.79	1699.98	1678.01	1671.45	1681.13	1674.62	1694	1671.67	1648.12	1696.76	1656.6	1680.97	1704.82	1657.5	1680.14	1693.05	1676.65	1690.95	1666.18	1662.12	1677.45	1674.89	1660.42	1695.48
390.402008	1687.41	1688.06	1688.38	1684.51	1691.33	1678.69	1690.89	1694.43	1692.14	1671.15	1673.75	1683.28	1667.13	1682.11	1686.22	1689.39	1692.54	1648.49	1643.94	1679.98	1686	1684.1	1695.77	1697.6	1697.51	1680.99	1695.74	1677.64	1670.06	1682.47	1672.6	1694.5	1671.66	1650.36	1694.34	1657.07	1681.23	1704.6	1656.52	1677.91	1691.47	1675.13	1689.16	1665.5	1661.01	1679.5	1674.45	1662.73	1692.58
390.897003	1686.4	1689.47	1689.59	1684.25	1690.63	1676.69	1692.3	1692.95	1690.69	1672.84	1673.93	1682.76	1668.61	1683.33	1687.94	1689.2	1696.06	1647.95	1644.5	1681.78	1684.93	1684.91	1693.54	1700.69	1697.72	1682.09	1698.1	1677.79	1669.62	1681.06	1673.9	1693.89	1672.54	1648.05	1695.58	1659.16	1684.17	1707.05	1657.21	1681.93	1694.1	1675.51	1691.42	1665.37	1659.86	1680.47	1673.39	1658.76	1694.46
391.393005	1686.78	1686.7	1687.3	1683.96	1689.57	1677.38	1690.68	1692.35	1692.23	1670.97	1672.95	1683.4	1667.52	1684.49	1686.83	1688.06	1694.94	1649.22	1647.09	1681.24	1684.53	1685.57	1693.73	1698.84	1697.07	1684.45	1695.74	1676.64	1668.26	1680.48	1674.43	1694.51	1670.64	1648.51	1695.09	1658.14	1683.66	1703.67	1657.23	1680.01	1690.68	1676.22	1689.58	1665.69	1659.51	1678.92	1673.7	1661.37	1694.96
391.888000	1687.29	1686.77	1691.43	1684.37	1687.7	1678.35	1690.62	1690.51	1691	1671.4	1672.83	1679.58	1666.21	1681.46	1685.54	1690.09	1692.27	1648.82	1645.07	1682.87	1684.59	1687.32	1695.75	1698.74	1695.74	1681.25	1698.69	1677.75	1671.41	1683.7	1674.18	1693.02	1675.16	1650.75	1698.14	1659.23	1681.67	1705	1656.86	1680.6	1689.61	1676.6	1692.27	1666.9	1660.16	1682.2	1675.11	1661.57	1695.09
392.382996	1686.1	1687.86	1688.94	1684.49	1689.57	1675.95	1689.56	1691.9	1689.86	1670.55	1672.21	1682.92	1666.67	1683.17	1686.36	1688.6	1693.43	1645.84	1642.67	1681.83	1685.55	1684.08	1694.38	1697.91	1694.52	1679.65	1696.93	1676	1669.57	1682.01	1672.69	1691.23	1671.32	1646.57	1695.83	1659.82	1683.2	1703.59	1656.6	1681.88	1691.18	1676.85	1690.4	1666.45	1660.87	1678.84	1674.88	1662.01	1693.69
392.877991	1685.47	1686.08	1690.29	1685.16	1687.19	1679.78	1689.91	1690.19	1690.03	1669.49	1672.72	1681.02	1667.28	1679.57	1687.11	1687.03	1692.8	1647.26	1644.3	1682.8	1684.18	1682.79	1693.78	1699.97	1697.17	1681.3	1696.3	1676.07	1672.15	1683.22	1674.26	1692.7	1671.16	1646.84	1695.04	1657.89	1683.35	1704.37	1657.2	1680.2	1691.75	1675.36	1687.22	1667.21	1658.78	1679.79	1677.25	1661.21	1695.25
393.372986	1684.69	1687.19	1687.61	1683.31	1688.09	1677.74	1691.63	1693.66	1690.94	1670.68	1671.39	1682.94	1667.37	1682.3	1686.24	1688.67	1694.65	1648.64	1643.63	1681.6	1685.35	1685.08	1694.52	1697	1696.19	1684.25	1694.28	1675.97	1671.41	1680.75	1674.01	1692.43	1672.55	1649.05	1696.3	1657.11	1683.52	1703.44	1657.86	1679.8	1690.41	1674.34	1687.64	1665.24	1659.84	1679.5	1674.7	1659.89	1691.56
393.868988	1685.36	1689.2	1687.9	1683.47	1688.14	1676.12	1690.41	1692.14	1690.17	1672.71	1674.89	1680.38	1668.21	1682.72	1685.14	1689.75	1693.88	1648.64	1643.69	1680.76	1687.91	1684.29	1694.31	1700.78	1692.23	1681.5	1695.26	1678.16	1674.22	1682.01	1675.06	1693.66	1672.12	1648.93	1694.72	1658.95	1681.21	1707.59	1657.02	1679.11	1692.49	1675.64	1689.47	1665.13	1658.28	1678.21	1673.86	1663.34	1695.6
394.364014	1686.49	1687.22	1688.7	1683.11	1688.78	1676.64	1689.24	1691.36	1690.99	1670.05	1672.47	1683.83	1669.19	1683.09	1688.08	1689.09	1692.35	1650.18	1645.84	1683.37	1685.9	1684.22	1694.65	1697.51	1697.69	1681.52	1696.73	1677.25	1669.58	1681.66	1671.54	1692.79	1672.49	1648.4	1695.62	1656.35	1683.08	1704.56	1657.57	1680.57	1691.74	1676.52	1689.09	1663.7	1658.93	1681.21	1673.09	1659.82	1695.82
394.859009	1684.18	1688.44	1692.12	1686.11	1688.22	1676.29	1690.44	1690.86	1690.86	1669.69	1673.33	1682.52	1667.47	1680.14	1685.53	1690.55	1692.59	1648.3	1644.51	1682.76	1685.1	1683	1693.49	1697.96	1694.55	1683.47	1696.65	1678.76	1672.12	1683.79	1674.4	1693.77	1673.2	1647.92	1694.24	1657.85	1682.34	1705.19	1657.04	1679.11	1691.63	1678.33	1688.67	1666.26	1658.48	1678.91	1674.44	1660.63	1693.4
395.354004	1687.23	1686.66	1691.41	1685.83	1689.11	1676.27	1691.15	1693.69	1691.08	1670.61	1673	1680.89	1667.83	1683.54	1687.7	1690.69	1691.82	1648.27	1645.18	1683.13	1685.19	1686.92	1696.16	1697.25	1697.8	1683.56	1694.73	1675.76	1669.48	1684.3	1672.86	1692.24	1670.6	1649.68	1694.37	1656.86	1682.75	1708.84	1657.61	1679.19	1690.9	1676.32	1688.18	1664.49	1658.29	1679.76	1675.3	1660.44	1696.12
395.848999	1688.84	1686.83	1689.91	1682.65	1689.37	1676.4	1691.18	1692.94	1690.82	1671.39	1674.25	1681.45	1666.77	1684.56	1685.39	1689.21	1692.84	1648.52	1643.05	1683.11	1685.58	1684.41	1694.54	1698.92	1694.77	1681.33	1694.54	1677.63	1670.14	1682.24	1673.45	1693.87	1675.21	1649.8	1692.63	1656.76	1681.61	1705.15	1655.22	1677.79	1692.49	1676.11	1689.16	1663.7	1660	1679.24	1673.29	1661.19	1692.89
396.345001	1689.45	1688.23	1688.85	1685.14	1688.45	1678.41	1690.89	1692.48	1693.32	1670.64	1671.88	1681.21	1669.02	1682.74	1686.35	1688.04	1692.06	1649	1644.57	1681.17	1686.5	1683.98	1695.2	1698.8	1697.33	1682.15	1695.65	1675.19	1673.43	1681.91	1675.67	1695.2	1672.86	1648.8	1695.06	1658.83	1683.24	1706.21	1655.82	1679.47	1688.75	1676.89	1690.47	1663.86	1661.28	1680.2	1674.35	1660.37	1695.64
396.839996	1683.36	1686.3	1689.63	1682.98	1689.18	1677.38	1690.08	1692.6	1692.69	1672.42	1673.45	1678.91	1665.9	1683.68	1684.77	1691.74	1692.57	1646.6	1644.13	1682.6	1682.69	1683.73	1695.28	1699.11	1694.26	1680.43	1698.4	1677.32	1673.25	1681.98	1671.38	1694.19	1673.85	1649.42	1696.1	1658.64	1683.44	1706.91	1657.29	1679.46	1691.31	1674.35	1691.86	1664.93	1658.99	1679.18	1676.38	1659.75	1694.88
397.334991	1684.91	1684.83	1686.8	1683.21	1688.17	1676.75	1688.74	1689.16	1688.53	1669.4	1671.41	1679.78	1666.96	1683.53	1686.84	1687.83	1690.37	1646.55	1643.47	1678.68	1683.22	1687.31	1692.7	1699.02	1694.34	1684.17	1695.4	1677.01	1670.48	1682.56	1674.82	1692.44	1674.12	1649.78	1693.3	1656.51	1683.45	1705.72	1655.92	1680.69	1691.44	1674.57	1688.56	1664.68	1660.19	1679.4	1673.65	1659.53	1694.93
397.829987	1685.94	1686.49	1685.05	1684.28	1687.31	1674.98	1687.55	1692.85	1690.69	1670.43	1673	1681.64	1667.69	1681.1	1684.79	1689.98	1691.2	1646.14	1643.4	1678.67	1685.07	1683.07	1695.43	1698.85	1695.54	1682	1694.58	1678.67	1671.02	1682.76	1673.56	1692.83	1674.19	1648.14	1695.37	1657.79	1683.31	1705.36	1657.04	1680.09	1688.95	1674.76	1688.97	1664.72	1660.13	1677.2	1670.13	1661.83	1691.77
398.325989	1690.22	1686.56	1691.39	1684.14	1689.06	1676.26	1691.68	1691.44	1689.22	1671.5	1671.3	1682.27	1667.53	1682.26	1685.53	1690.41	1693.26	1648.08	1644.66	1680.78	1684.73	1683.78	1693.96	1698.04	1693.54	1681.82	1695.61	1676.9	1669.85	1681.37	1671.24	1694.72	1672.35	1649.45	1696.16	1659.24	1682.16	1704.94	1656.93	1677.83	1693.82	1676.42	1690.19	1666.18	1660.77	1678.6	1671.17	1661.4	1694.68
398.821014	1686.52	1687.02	1687.9	1683.01	1688.44	1674.11	1691.65	1691.16	1689.86	1669.95	1675.12	1683.31	1666.52	1682.19	1685.76	1690.75	1691.73	1648.88	1644.03	1679.76	1684.5	1684.42	1695.51	1699.81	1691.05	1680.6	1697.01	1675.18	1671.59	1679.07	1673.62	1691.88	1671.63	1647.3	1695.23	1656.11	1682.23	1703.96	1656.88	1679.75	1692.28	1676.03	1687.32	1665.82	1659.27	1678.19	1674.9	1660.65	1693.88
399.316010	1685.24	1685.55	1687.54	1684.08	1688.31	1675.68	1692.29	1690.93	1690.72	1670.63	1672.45	1681.56	1666.67	1681.79	1684.97	1688.6	1689.44	1648.67	1643.37	1683.08	1684.52	1685.76	1694.08	1701.09	1695.52	1681.25	1695.71	1675.75	1671.7	1681.75	1672.74	1694.77	1672.91	1650.09	1695.62	1657.95	1681.05	1704.99	1658.66	1680.21	1688.88	1676.84	1689.18	1664.97	1660.21	1679.7	1672.86	1659.48	1694.64
399.811005	1684.85	1685.9	1687.39	1682.7	1688.05	1676.09	1689.11	1690.91	1688.42	1670.19	1671.64	1680.39	1666.91	1680.13	1683.92	1688.51	1691.94	1647.23	1644.02	1681.89	1684	1685.1	1693.63	1698.57	1693.82	1681.38	1695.25	1676.49	1671.72	1681.61	1674.88	1693.37	1669.71	1650.16	1692.21	1657.71	1680.51	1703.74	1656.51	1678.63	1693.28	1676.06	1690.36	1665.13	1659.2	1678.86	1675.03	1661.58	1693.91
400.306000	1685.83	1687.37	1686.19	1682.57	1689.86	1678.06	1691.84	1691.43	1688.24	1670.24	1673.55	1678.89	1666.27	1681.51	1685.2	1689.49	1692.23	1648.86	1646.81	1680.79	1684.6	1684.8	1695.72	1698.82	1692.44	1681.04	1696.22	1676.81	1670.71	1680.65	1672.97	1693.47	1670.19	1648.77	1693.25	1658.84	1682.94	1703.19	1657.11	1679.85	1689.44	1676.17	1686.47	1664.8	1658.7	1677.33	1674.24	1660.84	1695.39
400.802002	1686.06	1685.1	1688.24	1682.27	1687.67	1679.15	1689.69	1691.29	1688.57	1672	1672.94	1681.21	1668.82	1681.63	1685.24	1689.18	1692.43	1647.71	1643.25	1680.72	1684.3	1684.16	1694.52	1699	1695.7	1679.86	1697.52	1676.68	1670.29	1682.3	1674.19	1691.77	1672.59	1647.5	1693.91	1658.36	1683.66	1704.96	1657.79	1680.78	1690.8	1674.89	1690.44	1663.76	1660.73	1679.18	1674.09	1658.29	1691.85
401.296997	1685.34	1685.41	1688.32	1681.81	1688.03	1677.03	1689.61	1690.94	1687.69	1670.45	1671.94	1680.5	1667.5	1680.58	1684.95	1687.34	1691.45	1646.47	1643.51	1682.16	1685.7	1683.25	1691.38	1699.04	1692.8	1679.03	1696.79	1674.75	1670.22	1681.42	1674.74	1691.6	1671.99	1649	1692.27	1657.1	1681.72	1702.78	1655.88	1678.86	1690.36	1672.68	1685.64	1663.94	1659.48	1679.91	1672.95	1660.75	1694.96
401.791992	1683.43	1684.75	1686.51	1681.92	1688.53	1676.71	1690.02	1690.62	1690.41	1666.33	1672.95	1682.68	1666.51	1679.82	1683.48	1688.21	1693.3	1648.76	1644.2	1678.45	1681.92	1682.7	1693.96	1694.81	1693.92	1679.34	1694.72	1673.79	1668.64	1682.16	1672.15	1691.85	1674.87	1646.17	1693.38	1657.36	1683.53	1704.67	1656.73	1678.79	1688.74	1677.24	1688.39	1663.96	1658.07	1678.42	1673.71	1658.06	1695.39
402.286987	1684.31	1684.72	1687.11	1683.97	1688.88	1677.91	1687.96	1690.89	1687.81	1671.25	1672.69	1683.17	1665.96	1682.14	1683.88	1686.95	1694.39	1648.3	1646.97	1682.84	1683.8	1684.92	1692.28	1698.15	1694.85	1680.57	1694.9	1676.31	1670.53	1681.31	1672.81	1692.69	1669.81	1648.12	1694.47	1656.99	1681.15	1703.59	1656.69	1679.73	1692.64	1673.44	1689.32	1663.8	1659.88	1678.52	1671.58	1658.15	1692.47
402.782013	1685.25	1684.63	1688.45	1682.77	1690.31	1676.93	1689.77	1689.09	1690	1670.39	1673.15	1681.04	1666.03	1682.25	1684.12	1688.77	1695.63	1648.5	1644.06	1682.32	1683.14	1684.82	1693.48	1697.43	1693.63	1679.82	1693.02	1675.93	1671.26	1681.39	1670.85	1692.78	1672.73	1649.83	1695.1	1657.73	1683.21	1705.45	1658.7	1678.55	1692.52	1674.53	1686.54	1664.67	1658.62	1679.34	1675.58	1660.52	1695.18
403.278015	1686.07	1686.75	1689.56	1683.4	1687.42	1676.89	1690.24	1692.14	1689.8	1672.41	1672.68	1681.33	1666.1	1680.34	1685.49	1689.45	1693.19	1647.77	1643.72	1682.64	1687.15	1682.87	1692.95	1699.77	1694.39	1681.02	1695.14	1675.93	1670.37	1682.84	1671.53	1690.61	1669.74	1646.78	1692.92	1657.19	1681.9	1704.74	1657.33	1679.53	1691.14	1674.45	1688.61	1665.8	1659.91	1679.18	1673.96	1658.6	1695.34
403.773010	1683.58	1685.41	1688.66	1681.33	1688.35	1674.14	1690.01	1690.11	1689.77	1669.6	1674.47	1678.48	1666.53	1681.64	1684.81	1689.09	1693.75	1649.42	1644.28	1681.33	1684.21	1685.45	1691.76	1698.73	1693.48	1682.02	1692.54	1674.29	1671.07	1681.63	1672.4	1691.71	1670.44	1648.79	1693.91	1658.35	1682.4	1705.05	1655.71	1679.57	1690.5	1671.42	1688.7	1664.42	1660	1678.47	1671.82	1659.18	1693
404.268005	1684.97	1686.16	1685.91	1682.81	1689.35	1676.32	1690.13	1692.92	1689.2	1671.29	1671.4	1682.98	1665.34	1682.86	1684.86	1689.03	1694.66	1648.24	1643.44	1681.6	1684.48	1682.9	1693.99	1698.89	1696.95	1680.85	1694.84	1677.06	1671.3	1679.38	1673.13	1692.51	1669.95	1648.43	1692.36	1658.1	1681.59	1702.41	1656.84	1678.01	1689.63	1674.43	1686.51	1666.21	1657.51	1679.59	1674.09	1659.96	1692.78
404.763000	1684.4	1686.81	1688.91	1682.16	1686.83	1674.04	1689.15	1692.74	1689.12	1670.57	1668.61	1682.51	1667.03	1684.23	1685.99	1688.59	1692.47	1647.38	1645.43	1685.29	1681.24	1683.42	1693.85	1694.78	1694.22	1680.56	1695.88	1676.58	1670.41	1679.52	1671.8	1694.76	1671.93	1647.52	1695.25	1658.73	1682.49	1703.04	1657.28	1681.03	1691.45	1676.22	1688.62	1665.38	1659.79	1677.47	1672.77	1659.96	1693.49
405.257996	1685.62	1684.94	1686.32	1681.68	1688.27	1675.42	1688.72	1690.05	1689.71	1670.14	1672.57	1681.54	1667.7	1683.23	1685.02	1688.51	1694	1648.64	1642.57	1680.63	1682.76	1683.66	1692.39	1698.72	1691.76	1683.72	1694.44	1674.45	1671.24	1682.1	1672.83	1692.46	1670.4	1648.57	1695.59	1656.88	1681.34	1702.68	1658.46	1679.37	1689.3	1673.58	1690	1663.11	1659.93	1675.07	1673.54	1658.9	1694.52
405.753998	1684.52	1687.06	1686.46	1683.6	1688.31	1675.42	1688.32	1691.12	1688.32	1670.02	1673.13	1680.04	1666.26	1683.78	1685.05	1687.82	1690.94	1649.75	1644.05	1680.81	1685	1683.65	1692.23	1697.47	1696.8	1681.52	1693.51	1674.23	1670.17	1680.13	1671.2	1694.84	1670.26	1648.41	1696.09	1657.12	1681.88	1703.19	1657.42	1680.16	1690.37	1675.85	1687.55	1663.87	1661.83	1677.72	1673.6	1659.24	1693.32
406.248993	1686.59	1684.11	1687.73	1683.63	1687.47	1674.77	1690.78	1692.73	1689.58	1669.38	1674.01	1680.67	1666.95	1681.72	1683.87	1687.79	1691.66	1646.35	1643.44	1680.7	1682.4	1684.07	1692.29	1699.18	1693.88	1680.34	1692.89	1673.27	1671.34	1681.64	1673.62	1692.63	1674.02	1649.21	1693.63	1657.3	1682.77	1704.52	1655.43	1679.2	1692.17	1675.11	1685.58	1664.95	1660.09	1679.58	1672	1659.97	1695.14
406.743988	1684.77	1686.82	1690.42	1683.08	1688.23	1675.01	1690.14	1691.92	1690.6	1669.76	1672.93	1681.21	1664.42	1682.03	1686.43	1688.23	1692.58	1647.88	1644.25	1681.02	1682.99	1684.55	1693.26	1698.88	1693.41	1681.99	1695.1	1675.15	1668.52	1681.41	1675	1691.74	1671.95	1648.63	1696.77	1657.62	1682.9	1703.76	1655.86	1678.68	1689.54	1674.76	1687.67	1662.38	1659.07	1678.78	1671.67	1658.92	1691.25
407.239014	1686.17	1685.13	1689.97	1684.94	1685.72	1674.63	1689.95	1690.1	1689.17	1667.31	1670.62	1680.35	1666.34	1679.62	1685.27	1688.23	1693.38	1647.64	1645.29	1679.14	1682.51	1683.32	1693.12	1698.94	1694.99	1681.45	1693.86	1675.98	1670.18	1681.14	1674.39	1693.12	1668.81	1650.04	1695.22	1655.9	1682.02	1703.7	1654.65	1677.8	1691.05	1674.16	1686.28	1663.48	1660.05	1678.23	1672.44	1660.58	1691.42
407.734009	1685.92	1687.85	1687.46	1682.86	1687.27	1675.13	1689.74	1691.94	1687.79	1670.98	1670.48	1679.04	1667.82	1681.83	1685.76	1688.64	1693.15	1646.27	1644.35	1680.49	1684.62	1682.86	1690.71	1697.4	1694.96	1681.57	1694.11	1675.15	1669.42	1679.73	1673.6	1692.44	1670.52	1647.52	1693.44	1656.07	1681.49	1705.05	1656.04	1678.74	1690.7	1675.27	1691.32	1663.26	1658.47	1678.28	1672.16	1657.1	1694.18
408.230011	1685.91	1685.04	1688.86	1682.38	1685.98	1676.54	1688.74	1692.98	1688.91	1671.55	1671.41	1678.9	1666.21	1678.12	1683.4	1688.56	1692.9	1647.25	1644.56	1680.36	1682.02	1685.82	1691.59	1696.64	1693.25	1678.56	1694.46	1673.8	1668.22	1679.05	1670.19	1690.26	1671.33	1647.21	1693.81	1655.03	1679.85	1704.45	1657.11	1679.33	1689.56	1674.55	1689.18	1664.78	1658	1675.42	1673.5	1660.27	1690.97
408.725006	1684.34	1684.24	1687.59	1682.15	1689.48	1674.72	1689.87	1688.23	1690.83	1668.85	1672.52	1680.54	1664.86	1682.39	1684.58	1688.1	1691.69	1648.17	1642.93	1679.29	1683.82	1684.86	1690.72	1697.47	1693.03	1679.44	1693.97	1675.65	1668.82	1679.3	1671.54	1692.48	1671.63	1647.7	1693.92	1656.36	1682.33	1702.94	1655.48	1677.99	1690.03	1674.77	1687.15	1664.64	1659.23	1677.84	1673.35	1658.97	1693.84
409.220001	1683.76	1686.06	1688.45	1682.31	1686.06	1674.69	1690.05	1690.81	1688.86	1670.58	1674.05	1682.05	1666.1	1682.38	1683.89	1689.08	1693.41	1647.2	1644.36	1680.61	1684.12	1683.35	1693.38	1695.83	1693.18	1679.95	1693.23	1674.08	1669.52	1680.5	1671.45	1693.66	1670.09	1651.96	1693.12	1657.24	1679.51	1703.15	1657.62	1680.4	1689.73	1677.53	1688.29	1664.85	1658.97	1677.59	1672.73	1660.1	1695.75
409.714996	1684.94	1686.17	1688.37	1679.95	1687.6	1675.21	1688.48	1690.5	1687.37	1668.26	1670.55	1680.57	1667.95	1680.8	1683.42	1688.47	1693.71	1646.15	1644.36	1679.55	1679.99	1682.12	1691.79	1694.74	1695.06	1681.38	1693.44	1674.44	1670.91	1681.55	1673.78	1691.57	1669.14	1648.24	1693.39	1657.79	1681.7	1704.02	1656.01	1678.42	1692.59	1674.68	1688.52	1664.52	1658.67	1677.86	1671.35	1658.58	1694.33
410.209991	1684.43	1685.57	1689.29	1682.76	1685.21	1675.74	1690.99	1691.49	1690.08	1667.16	1672.15	1679.02	1667.43	1681.77	1684.46	1688.11	1691.53	1647.63	1643.29	1680.9	1680.84	1682.61	1693.96	1693.56	1693.07	1681.4	1695.86	1676.63	1669.19	1681.93	1672.35	1692.44	1670.38	1649	1693.07	1657.48	1681.73	1704.29	1656.62	1677.47	1689.83	1674.45	1685.96	1666.02	1658.88	1677.45	1672.81	1659.29	1692.58
410.705994	1686.84	1685.55	1689.76	1681.4	1688.18	1674.11	1688.28	1691.34	1687.88	1668.08	1671.07	1679.89	1666.69	1682.49	1682.47	1687.65	1691.71	1649.65	1644.57	1679.86	1684.68	1684.38	1693.99	1695.78	1694.16	1679.96	1693.27	1673.79	1671.56	1679.59	1670.93	1691.87	1670.79	1647.81	1693.18	1656.06	1682.4	1702.73	1655.3	1675.06	1690.21	1676.08	1686.66	1663.78	1658.18	1676.27	1673.74	1658.15	1692.78
411.200989	1685.47	1688.23	1686.86	1682.49	1686.62	1676.08	1688.59	1690.3	1691.05	1669.69	1672.75	1678.69	1666.59	1679.84	1685.68	1687.77	1691.66	1646.91	1645.62	1679.53	1682.59	1682.86	1693.37	1698.66	1693.33	1680.52	1694.96	1677.86	1668.79	1679.82	1673.05	1692.1	1670.59	1647.66	1695.11	1657.53	1682.44	1703.89	1655.34	1679.77	1693.37	1673.47	1688.5	1666.03	1657.6	1679.06	1673.73	1659.54	1693.57
411.696014	1683.57	1688.17	1687.73	1682	1687.63	1676.35	1691.14	1691.6	1690.08	1669.26	1671.47	1679.89	1665.89	1682.91	1684.89	1686.53	1693.48	1646.18	1642.89	1678.91	1685.23	1682.47	1693.85	1696.95	1693.55	1681.07	1694.92	1674.12	1669.19	1681.7	1674.03	1691.26	1669.75	1646.74	1693.35	1657.75	1679.63	1702.81	1656.62	1676.65	1690.16	1674.03	1686.49	1663.42	1658	1676.8	1673.31	1659.92	1692.08
412.191010	1685.09	1684.69	1686.88	1680.69	1688.06	1675.16	1689.59	1689.36	1688.47	1669.46	1670.81	1680.78	1665.62	1681.17	1684.56	1688.24	1692.02	1646.57	1643.16	1680.66	1683.65	1681.57	1692.14	1697.19	1693.81	1681.42	1694.27	1674.56	1670.15	1680.22	1673.28	1691.49	1672.84	1648.14	1693.01	1657.84	1680.05	1702.12	1655.71	1679.37	1690.87	1675.55	1686.36	1663.98	1658.89	1677.91	1670.25	1661.3	1693.12
412.687012	1686.17	1685.32	1686.9	1680.83	1687.27	1673.38	1689.23	1690.05	1690.4	1668.13	1673.32	1680.29	1666.19	1681.36	1686.47	1689.11	1693.6	1647.09	1643.78	1676.37	1681.68	1681.08	1693.68	1696.77	1694.47	1678.67	1693.84	1673.09	1669.74	1679.28	1673.1	1692.07	1670.74	1647.58	1692.72	1657.46	1682.49	1703.77	1655.12	1676.22	1689.22	1675.19	1686.35	1664.73	1659.84	1678.3	1671.54	1659.62	1692.47
413.182007	1682.35	1684.95	1688.24	1682.69	1687.86	1676.58	1690.54	1690.45	1687.79	1668.38	1671.39	1681.84	1666.21	1679.31	1682.91	1688.49	1694.27	1646.23	1644.24	1678.49	1685.72	1683.99	1693.25	1697.13	1694.25	1679.98	1693.96	1674.92	1670.59	1680.98	1674.01	1694.32	1672.03	1648.03	1695.45	1656.81	1680.76	1703.28	1655.73	1677.55	1688.53	1677.02	1688.64	1664.85	1658.04	1677.1	1672.46	1659.89	1692.24
413.677002	1683.56	1685.1	1686.8	1681.98	1688.1	1674.75	1689.06	1690.79	1688.12	1668.87	1670.53	1680.42	1666.11	1683.03	1684.76	1687.72	1693.08	1647.19	1642.5	1679.72	1682.58	1682.24	1692.36	1696.49	1691.5	1681.5	1691.36	1673.6	1670.64	1678.31	1672.53	1692.56	1669.51	1649.13	1691.45	1656.62	1679.1	1705.88	1655.87	1677.56	1688.53	1674.7	1689.07	1661.84	1658.6	1676.82	1672.9	1657.73	1692.03
414.171997	1686.27	1685.57	1686.58	1684.18	1685.67	1677.06	1691.88	1690.67	1687.88	1669.02	1671.86	1681.45	1666.13	1679.79	1684.27	1686.68	1689.96	1646.62	1643.96	1680.07	1682.29	1684.2	1693.6	1698.39	1692.86	1679.46	1695.92	1676.11	1667.78	1677.07	1672.49	1691.25	1671.45	1649.35	1693.76	1655.6	1678.74	1703.69	1657.22	1679.24	1689.21	1673.78	1687.55	1663.67	1656.32	1676.48	1670.35	1661.24	1692.34
414.666992	1685.72	1685.77	1686.1	1681.64	1687.54	1676.69	1687.93	1688.62	1689.79	1668.17	1672.11	1680.29	1667.57	1679.44	1683.69	1688.42	1692.83	1646.44	1642.67	1679.94	1683.96	1684.03	1695.15	1696.6	1693.99	1680.46	1695.08	1676.13	1670.31	1679.86	1669.58	1690.34	1672.96	1648.28	1691.29	1655.91	1680.93	1703.84	1655.11	1678.31	1688.98	1674.32	1686.37	1662.98	1659.93	1678.44	1673.27	1660.9	1694.58
415.162994	1683.61	1682.6	1683.56	1682.19	1688.26	1673.36	1688.83	1687.88	1691.92	1670.2	1672.13	1681.44	1666.34	1681.51	1686.75	1688.57	1693.83	1648.02	1644.73	1678.26	1685.57	1683.78	1692.02	1695.6	1692.7	1678.22	1693.93	1674.37	1668.61	1679.79	1673.22	1692.79	1670.21	1647.67	1691.36	1657.06	1679.46	1704.88	1655.27	1676.07	1689.57	1674.44	1687.83	1664.37	1659.06	1678.84	1670.92	1659.43	1692.84
415.657990	1685.05	1685.11	1688.33	1681.95	1687.02	1676.33	1691.85	1690.64	1690.44	1667.57	1672.44	1680.79	1666.14	1681.61	1684.72	1687.29	1692.17	1646.96	1642.65	1679.66	1684.34	1682.55	1693.12	1697.07	1694.67	1680.03	1695.07	1677.32	1670.03	1682.49	1672	1692.78	1672	1647.86	1693.36	1655.21	1679.63	1702.65	1654.24	1677.75	1689.57	1675.73	1687.09	1664.12	1659.31	1675.53	1670.42	1657.99	1693.81
416.153015	1685.05	1684.27	1685.45	1682.46	1688.37	1673.35	1689.78	1691.66	1687.43	1667.71	1671.65	1681.4	1665.75	1683.45	1685.96	1686.79	1691.12	1645.74	1642.03	1680.77	1681.55	1681.46	1694.19	1695.5	1693.57	1679.09	1692.98	1674.1	1672.07	1680.52	1670.69	1692.33	1670.93	1649.19	1693.6	1656.08	1680.45	1702.21	1654.27	1678.32	1690.66	1675.17	1688.46	1660.98	1657.84	1678.48	1672.77	1659.51	1692.79
416.648010	1685.82	1687.28	1684.93	1680.93	1687.38	1675.08	1692.53	1689.46	1689.82	1667.81	1672.32	1680.58	1666.77	1681.65	1684.74	1689.29	1691.77	1647.27	1644.75	1679.6	1681.22	1684.1	1694.6	1696.97	1693.09	1682.51	1693.65	1676.5	1669.99	1680.07	1672.38	1694.37	1670.95	1648.34	1694.46	1656.51	1679.3	1700.07	1654.73	1677.09	1691.28	1672.91	1687.51	1663.33	1657.6	1676.88	1671.87	1656.51	1693.79
417.143005	1684.04	1683.7	1687.34	1681.68	1687.82	1676.07	1691.08	1691.19	1688.8	1671.95	1672.86	1680.07	1667.34	1682.01	1684.47	1686.72	1689.48	1647.64	1641.94	1679.91	1681.88	1683.58	1692.77	1698.15	1692.36	1680.81	1694.73	1675.33	1669.02	1679.53	1670.62	1692.66	1668.36	1648.92	1694.02	1657.22	1682.02	1705.13	1656.24	1679.67	1690.58	1674.03	1689.46	1663.61	1657.41	1676.8	1672.65	1660.27	1692.19
417.639008	1685.04	1684.38	1688.62	1681	1688.29	1674.36	1687.95	1690.4	1690.43	1671.1	1670.98	1682.63	1666.97	1681.3	1683	1689.23	1692.88	1647.36	1642.37	1679.77	1682.07	1684.26	1690.67	1696.55	1694.14	1680.18	1696.02	1675.95	1670.81	1681.15	1671.41	1692.14	1669.31	1648.3	1693.27	1657.74	1680.14	1701.95	1657.75	1677.21	1689.73	1672.87	1685.49	1664.88	1656.28	1676.85	1673.97	1658.2	1692.71
418.134003	1683.64	1684.53	1686.64	1683.33	1686.56	1674.73	1685.22	1688.69	1688.79	1667.04	1671.45	1679.45	1667	1679.94	1683.42	1688.16	1692.83	1646.71	1642.78	1680.22	1683.17	1680.52	1692.24	1695.53	1693.9	1680.06	1693.03	1672.9	1671.38	1681.13	1672.36	1691.96	1671.26	1647.23	1692.87	1655.52	1679.74	1703.93	1656.13	1676.45	1689.18	1673.99	1687.24	1666.63	1656.67	1675.26	1672.73	1660.07	1693.43
418.628998	1684.81	1684.9	1687.92	1681.83	1689.75	1673.28	1689.76	1690.31	1688.8	1667.27	1672.74	1679.95	1666.37	1679.75	1684.83	1687.88	1692.28	1645.78	1643.89	1679.95	1683.39	1685.6	1691.1	1694.54	1690.96	1680.65	1694.78	1674.53	1668.81	1679.73	1672.78	1689.96	1669.53	1648.22	1694.03	1656.49	1678.49	1705.26	1656.31	1675.61	1689.99	1672.72	1687.19	1662.43	1657.09	1676.29	1674.35	1660.52	1691.41
419.123993	1686.28	1684.8	1685.95	1681.19	1686.92	1674	1687.68	1689.62	1689.07	1668.92	1673.29	1679.42	1664.73	1681.09	1684.09	1689.06	1691.64	1649.14	1645.03	1679.12	1682.51	1681.56	1693.21	1697.73	1693.58	1679.2	1694.88	1674.52	1667.84	1679.45	1673.2	1692.27	1669.98	1649.07	1691.23	1656.48	1679.43	1703.44	1655.98	1680.88	1689.57	1673.63	1686.26	1664.5	1659.49	1678.21	1672.13	1657.33	1694.08
419.618988	1684.59	1686.7	1687.35	1683.19	1685.58	1675.91	1687.48	1689.96	1688.99	1669.61	1669.99	1680.45	1665.31	1681.31	1684.24	1687.48	1689.71	1646.04	1643.48	1679.8	1682.82	1682.83	1693.46	1697.54	1693.94	1681.55	1694.32	1675.65	1669.6	1680.5	1672.28	1690.73	1672.07	1648.47	1692.86	1656.48	1682.39	1701.72	1656.96	1677.69	1689.41	1671.91	1688.25	1663.58	1657.66	1677.66	1672.19	1660.44	1691.97
420.114990	1684.81	1685.42	1688.32	1680.61	1687.18	1673.98	1686.15	1689.96	1689.74	1672.03	1671.85	1680.52	1666.32	1681.45	1683.91	1687.47	1690.36	1646.39	1641.05	1682.52	1682.3	1684.71	1693.44	1697.61	1694.81	1682.92	1695.44	1677.11	1671.41	1680.07	1672.48	1690.4	1670.76	1649.63	1695.3	1658.5	1682.8	1702.05	1657.67	1678.75	1689.92	1676.3	1687.02	1666.56	1658.75	1678.17	1672.23	1658.87	1692.37
420.609985	1684.1	1682.67	1687.09	1681.49	1687.27	1675.6	1689.85	1687.85	1687.77	1668.8	1673.58	1678.52	1667.27	1678.36	1682.25	1689.06	1691.65	1647.32	1643.7	1681.81	1685.57	1685.99	1690.8	1696.12	1692.82	1679.6	1694.89	1676.1	1669.17	1679.01	1674.72	1690.28	1669.7	1648.89	1693.64	1657.99	1681.54	1702.68	1655.78	1675.92	1689.62	1673.75	1687.75	1665.65	1657.44	1679	1671.55	1660.36	1691.21
421.105011	1683.52	1684.71	1683.84	1679.68	1685.44	1674.22	1689.34	1690.75	1690.12	1668.42	1669.12	1680.44	1666.27	1679.85	1682.93	1688.77	1691.5	1645.51	1643.77	1679.75	1682.77	1681.85	1692.29	1698.14	1693.55	1681.35	1696.15	1675.32	1668.5	1679.59	1671.65	1690.46	1670.75	1647.67	1694.85	1659.46	1681.72	1703.66	1656.06	1678.2	1689.37	1672.25	1689.38	1664.45	1660.52	1675.3	1672.68	1659.65	1694.99
421.600006	1685.43	1684.89	1687.65	1678.9	1687.66	1674.3	1687.36	1690.35	1690.17	1667.98	1669.92	1679.55	1664.31	1679.71	1685.94	1688.35	1692.26	1648.23	1644.72	1677.8	1684.26	1682.74	1692.64	1695.06	1692.52	1679.72	1693.86	1677.15	1671	1679.05	1670.09	1693.71	1669.27	1647.64	1694.1	1656.26	1680.93	1701.82	1656.84	1679.05	1690.21	1676.03	1687.53	1663.05	1655.89	1676.8	1673.62	1661.28	1693.53
422.096008	1683.62	1686.71	1686.04	1680.98	1686.13	1675.8	1688.08	1687.84	1690.14	1669.46	1673.08	1678.94	1665.19	1678.72	1682.46	1687.76	1693.33	1647.95	1644.45	1677.46	1683.27	1684.24	1693.02	1695.25	1693.89	1681.45	1693.97	1674.78	1669.84	1680.38	1673.71	1692.41	1670.57	1649.35	1691.5	1656.39	1680.67	1704.45	1655.39	1676.5	1690.69	1674.97	1686.51	1661.5	1658.89	1679.24	1672.35	1659.97	1691.74
422.591003	1685.58	1686.16	1684.98	1682.18	1688.13	1672.54	1689.69	1688.39	1685.52	1668.07	1671.1	1678.51	1665.85	1683.16	1684.94	1683.32	1691.05	1646.67	1642.97	1679.62	1681.79	1682.95	1692.14	1696.08	1693.61	1680.22	1692.68	1673.72	1668.09	1679.68	1670.6	1691.3	1669.11	1647.85	1691.94	1659.05	1676.48	1703.91	1656.02	1677.22	1688.77	1675.56	1686.98	1662.27	1657.27	1678.07	1671.85	1657.45	1690.74
423.085999	1684.94	1684.36	1689.46	1678.44	1687.52	1674.77	1688.73	1689.59	1689.69	1668.27	1671.07	1680.14	1668.45	1679.29	1685.12	1686.47	1689.61	1645.88	1642.05	1678.98	1682.55	1681.93	1693.03	1695.62	1694.8	1681.79	1692.9	1672.71	1669.48	1678.85	1672.5	1690.92	1670.05	1648.17	1693.48	1656.32	1679.85	1702.25	1655.31	1677.11	1690.49	1674.42	1686.2	1662.77	1659.28	1676.52	1670.52	1657.3	1690.5
423.580994	1685.18	1684.59	1687.17	1682.86	1686.21	1675.42	1686.85	1688.93	1688.58	1669.63	1670.55	1678.71	1662.74	1681.32	1683.72	1685.66	1691.13	1646.7	1645.47	1677.87	1681.67	1682.4	1691.12	1697.99	1693.63	1680.13	1695.17	1673.66	1668.04	1677.16	1671.47	1690.28	1669.58	1647.38	1693.81	1658.05	1679.28	1704.6	1655.72	1676.78	1687.91	1672.92	1687.79	1662.11	1656.2	1676.53	1672.22	1658.78	1693.38
424.075989	1684.48	1684.44	1687.57	1678.94	1687.61	1672.05	1686.13	1687.02	1690	1669.42	1673.38	1682.19	1665.88	1680.46	1684.9	1687.23	1690.44	1647.3	1641.85	1678.77	1682.24	1681.99	1692.07	1697.39	1693.72	1680.58	1695.43	1673.05	1669.18	1678.81	1669.76	1691.73	1670.25	1648.23	1693.35	1657.76	1681.1	1701.7	1653.48	1678.05	1689.82	1674.14	1686.42	1662.99	1659.24	1677.84	1671.22	1659.64	1695.49
424.571991	1686.56	1682.55	1688.45	1681.72	1685.9	1675.09	1688.37	1690.54	1687.62	1670.64	1671.64	1679.78	1665.45	1678.88	1682.41	1687.67	1693.34	1649.55	1642.95	1678.57	1682.05	1682.08	1692.19	1697.22	1692.93	1676.68	1694.04	1675.68	1668.96	1680.41	1671.78	1692.12	1668.65	1647.52	1692.87	1656.5	1679.32	1703.25	1657.96	1678.16	1688.9	1674.16	1685.9	1663.36	1657.26	1678	1673.02	1660.68	1692.18
425.066986	1684.43	1684.26	1687.2	1681.78	1688.96	1674.1	1687.51	1692.95	1689.28	1667.78	1673.58	1677.68	1664.7	1681.33	1682.54	1687.7	1692.57	1647.63	1643.36	1679.58	1683.25	1683.07	1690.64	1695.77	1693.45	1680.44	1692.71	1673.1	1669.89	1679.57	1670.2	1691.97	1671.72	1647.46	1690.79	1654.34	1679.19	1703.02	1654.85	1674.38	1685.73	1673.52	1684.78	1661.85	1655.92	1675.66	1671.28	1657.75	1691.44
425.562012	1686.05	1682.66	1685.44	1681.96	1688.18	1675.37	1685.3	1689.37	1686.27	1666.48	1672.77	1680.75	1665.95	1679.19	1684.54	1687.28	1692.72	1645.7	1643.98	1677.11	1683.05	1680.96	1690.12	1696.01	1691.72	1679.46	1691.57	1672.25	1669.37	1678.8	1670.69	1692.47	1670.65	1645.81	1691.01	1655.88	1679.69	1700.41	1655.21	1675.18	1685.42	1675.06	1687.23	1663.7	1656.57	1676.24	1672.09	1658.42	1692.37
426.057007	1684.79	1682.42	1687.27	1681.43	1687.34	1673.68	1687.1	1690.83	1687.26	1667.78	1671.29	1681.07	1664.02	1679.16	1683.01	1688.34	1692.45	1646.99	1644.37	1679.58	1682.13	1681.42	1692.03	1694.92	1692.81	1678.6	1693.62	1672.49	1668.28	1677.27	1671.07	1689.2	1668.85	1648.4	1694.19	1654.52	1678.7	1702.14	1654.08	1675.69	1689.3	1674.68	1686.87	1662.93	1657.45	1675.45	1670.67	1657.79	1689.45
426.552002	1683.18	1686.63	1689.01	1679.76	1685.11	1675.64	1686.58	1687.3	1689.16	1668.52	1672.8	1678.15	1663.72	1680.07	1682.75	1687.89	1691.87	1645.35	1644.07	1678.7	1682.98	1681.2	1693.1	1698.37	1693.84	1679.32	1692.79	1672.72	1669.63	1679.27	1668.79	1691.27	1668.99	1649.09	1690	1656.6	1678.95	1700.71	1654.49	1677.73	1687.96	1672.65	1686.54	1661	1658.2	1676.25	1672.21	1657.33	1691.75
427.048004	1682.71	1682.24	1686.82	1680.69	1687.61	1673.73	1686.53	1692.55	1689.53	1669.39	1673.71	1680.93	1666.67	1680.08	1683.13	1686.92	1694.27	1646.49	1643.13	1679.2	1681.71	1682.52	1689.93	1697	1693.15	1678.42	1690.39	1673.26	1666.2	1677	1670.47	1689.71	1668.81	1646	1690.2	1655.75	1680.78	1700.93	1654.98	1678.01	1688.21	1674.49	1684.97	1661.47	1657.36	1678.78	1672.32	1657.53	1690.29
427.542999	1685.09	1681.78	1686.44	1680.64	1686.92	1673.71	1686.04	1689.44	1687.53	1666.67	1672.1	1680.74	1663.62	1679.94	1682.98	1686.78	1692.7	1645.92	1641.38	1680.52	1681.91	1683.45	1693.21	1695.29	1692.94	1679.28	1692.75	1673.94	1668.42	1679.36	1671.01	1691.12	1667.72	1648.24	1693.34	1656.71	1680.95	1702.26	1656.53	1677.47	1689.74	1670.66	1685.35	1662.61	1658.15	1678.17	1671.35	1657.33	1692.85
428.037994	1681.54	1682.85	1685.34	1682.6	1685.52	1674.23	1686.63	1687.83	1686.28	1669.06	1671.79	1677.53	1665.84	1682.02	1684.73	1689.51	1690.26	1647	1640.5	1679.11	1682.55	1684.34	1688.79	1695.73	1689.56	1678.07	1692.04	1675.35	1667.91	1677.56	1669.97	1689.97	1667.56	1646.24	1690.46	1656.34	1679.52	1700.97	1655.62	1677.39	1686.05	1670.78	1684.96	1663.16	1657.76	1677.82	1672.36	1658.07	1691.53
428.532990	1685.39	1683.51	1685.03	1680.09	1685.73	1673.86	1686.8	1689.75	1689.09	1665.53	1672.73	1678.33	1665.44	1679.71	1682.92	1685.57	1690.28	1646.71	1642.36	1678.19	1682.22	1681.1	1691.91	1694.32	1691.31	1680.06	1693.22	1673.26	1670.48	1678.19	1670.88	1691.39	1668.86	1648.63	1692.17	1655.97	1680.08	1699.61	1653.46	1675.02	1687.93	1672.3	1688.09	1665.1	1657.18	1674.27	1673.07	1657.92	1691.18
429.028015	1684.18	1683.89	1685.7	1680.64	1687.38	1672.85	1686.13	1689.01	1687.95	1668.46	1672.2	1680.55	1664.08	1681.26	1684.46	1686.63	1689.88	1648.16	1645.85	1678.85	1681.93	1680.57	1689.57	1693.3	1690.79	1680.1	1691.92	1672.8	1667.6	1677.43	1669.23	1688.32	1667.97	1648.84	1693.96	1654.98	1680.55	1700.86	1655.53	1675.97	1689.86	1673.3	1685.34	1662.3	1657.67	1675.39	1671.42	1657.49	1691.18
429.523987	1682.83	1681.84	1684.79	1679.27	1686.35	1670.78	1685.71	1686.76	1685.49	1666.06	1671.11	1677.76	1664.08	1677.51	1681.58	1686.33	1689.35	1647.18	1643.18	1677.24	1681.46	1685.45	1689.04	1694.08	1690.68	1680.1	1693.2	1674.84	1667.47	1678.2	1669.11	1690.88	1667.7	1646.72	1690.01	1655.37	1681.46	1703.8	1653.94	1676.39	1687.22	1673.74	1686.15	1662.81	1656.21	1676.23	1669.52	1655.94	1691.37
430.019012	1682.43	1682.52	1685.22	1678.16	1684.79	1672.22	1689	1688.53	1688.78	1667.69	1670.15	1678.53	1665.94	1680.28	1685.04	1684.48	1689.7	1645.3	1644.07	1677.93	1680.27	1681.38	1688.98	1693.55	1692.74	1677.3	1691.55	1672.9	1667.23	1676.72	1670.44	1688.86	1668.56	1646.24	1692.79	1657.05	1678.21	1701.25	1654.63	1675.32	1688.2	1672.71	1686.23	1661.41	1657.79	1676.32	1668.73	1657.49	1689.83
430.514008	1683.67	1684.12	1687	1680.66	1687.18	1676.13	1686.54	1686.1	1689.61	1667.74	1671.08	1677.53	1662.06	1680.17	1684.09	1685.75	1691.49	1647.57	1643.33	1680.36	1681.07	1680.85	1688.15	1695.85	1691.52	1679.08	1691.72	1673.23	1669.91	1679.34	1672.45	1690.94	1670.44	1646.69	1693.28	1655.98	1679.76	1702.55	1654.48	1677.39	1690.21	1674	1686.78	1663.15	1657.39	1675.19	1672.35	1656.87	1689.8
431.009003	1682.82	1681.49	1684.6	1679.66	1685.39	1674.18	1686.47	1689.82	1687.51	1668.38	1670.63	1678.07	1663.79	1680.95	1683	1686.81	1689.25	1646.52	1641.42	1677.86	1679.63	1681.1	1690.21	1694.81	1690.89	1680.48	1691.93	1673.42	1665.81	1676.89	1671.02	1689.82	1668.77	1646.74	1692.7	1654.89	1676.66	1698.7	1655.66	1676.27	1684.63	1671.73	1687.14	1661.73	1658.09	1676.03	1672.71	1657.42	1690.73
431.503998	1682.21	1680.52	1684.12	1678.96	1684.09	1674.11	1687.49	1688.78	1687.32	1667.63	1670.03	1677.51	1663.76	1680.11	1683.64	1686.15	1692.14	1645.64	1643.06	1676.78	1681.83	1680.38	1690.95	1695.12	1690.26	1678.87	1693.18	1672.32	1668.36	1678.18	1670.08	1689.81	1670.28	1647.13	1693.36	1654.22	1678.71	1701.52	1654.86	1675.86	1689.08	1674.72	1685.92	1660.61	1655.44	1675.57	1670.96	1659.35	1690.58
432.000000	1682.65	1682.96	1687.39	1679.83	1684.94	1675.6	1685.82	1688.9	1687.69	1667.09	1669.41	1678.64	1664.83	1681.35	1681.91	1686.58	1689.85	1645.9	1642.85	1676.16	1681.12	1680.98	1691.12	1698.87	1691.54	1680.5	1693.88	1674.46	1668.05	1679.2	1669.9	1688.6	1668.45	1645.81	1691.38	1654.16	1679.3	1704.85	1654.38	1677.22	1685.07	1673.58	1683.99	1662.68	1655.47	1675.93	1670.15	1659.07	1690.99
432.494995	1682.03	1682.51	1685.43	1680.35	1687.05	1674.56	1686.18	1691.39	1687.73	1666.6	1671.9	1676.96	1665.31	1680.21	1683.35	1687.88	1691.46	1647.16	1642.64	1678.29	1681.88	1681.9	1689.53	1694.47	1692.35	1678.66	1692.03	1670.63	1666.8	1675.89	1673.24	1691.31	1667.37	1647.91	1690.23	1654.29	1679	1702.6	1654.49	1677.53	1688.46	1670.9	1685.99	1662.23	1657.31	1673.42	1669.98	1659.91	1690.73
432.989990	1683.86	1681.79	1683.61	1678.58	1685.47	1674.31	1687.4	1689.18	1685.74	1666.61	1672.58	1679.3	1665.31	1678.57	1684.63	1687.6	1691.13	1646.7	1644.53	1677.55	1681.55	1682.25	1692.36	1696.1	1691.91	1678.53	1693.3	1673.6	1668.87	1677.12	1672.46	1691.69	1669.67	1647.93	1689.88	1654.5	1676.68	1701.21	1653.18	1674.98	1688.24	1674.6	1683.11	1662.83	1656.5	1674.16	1670.65	1657.84	1690.56
433.484985	1682.11	1684.52	1684.38	1678.62	1684.94	1672.56	1686.1	1688.15	1686.25	1665.94	1669.58	1678.66	1663.49	1679.8	1683.67	1687.15	1690.6	1646.89	1643.42	1677.71	1680.12	1682.3	1692.44	1693.08	1692.73	1677.74	1691.24	1672.45	1668.08	1678.35	1670.43	1690.57	1666.93	1649	1691.94	1654.61	1679.76	1702.84	1655.32	1678.63	1685.13	1670.61	1686.66	1663.93	1656.73	1676.49	1670.79	1657.46	1690.99
433.980011	1681.83	1684.18	1684.11	1679	1686.33	1673.08	1689.59	1686	1686.97	1669.11	1670.03	1679.21	1665.53	1677.51	1682.88	1686.03	1690.91	1648.56	1644.9	1678.92	1681.46	1680.98	1691.18	1694.05	1694.06	1680.5	1695.07	1672.57	1668.77	1680.24	1670.1	1689.57	1669.4	1648.89	1691.56	1655.08	1677.65	1701.95	1654.02	1676.27	1688.24	1672.58	1688.07	1662.95	1655.31	1672.6	1673.26	1657.56	1692.32
434.476013	1682.31	1683.71	1684.71	1680.66	1687.99	1672.7	1687.46	1689.3	1689.29	1668.47	1670.66	1680.09	1664.88	1680.7	1681.54	1685.3	1690.28	1647.03	1641.56	1679.53	1682.69	1680.63	1688.05	1696.5	1693.39	1677.78	1694.27	1673.54	1666.35	1677.72	1672.01	1690.56	1669.51	1647.86	1690.75	1657.42	1678.33	1701.61	1654.46	1676.57	1689.16	1671.47	1686.34	1664.1	1657.69	1675.79	1671.12	1658.89	1691.63
434.971008	1683.38	1681.7	1684.73	1680.07	1686.28	1673.25	1688.49	1684.54	1689.83	1668.32	1671.14	1679.46	1665.74	1679.95	1682.85	1686.75	1692.49	1647.41	1642.8	1677.27	1683.59	1680.47	1690.76	1695.13	1692.74	1677.97	1694.32	1671.38	1669.36	1678.58	1671.32	1692.59	1668.3	1647.64	1691.15	1657.02	1679.92	1700.57	1656.54	1677.18	1688.39	1674.37	1686.2	1662.91	1657.95	1675.35	1672.6	1658.87	1689.94
435.466003	1682.14	1683.39	1684.19	1678.81	1685.25	1673.83	1687.14	1689.23	1686.33	1665.19	1669.89	1678.04	1665	1679.94	1684.5	1685.42	1691.74	1646.58	1643	1676.99	1680.95	1681.52	1692	1693.83	1690.51	1678.32	1692.49	1671	1668.47	1680	1669.48	1692.86	1669.68	1647.75	1690.25	1656.83	1677.44	1703.06	1654.86	1674.91	1688.82	1673.95	1684.9	1664.51	1658.25	1676.81	1669.63	1659.13	1690.64
435.960999	1682.23	1683.47	1686.28	1682.72	1684.67	1673.65	1686.29	1690.54	1688.89	1666.69	1671.94	1681.16	1665.03	1680.26	1682.95	1688.25	1691.3	1646.84	1643.25	1680.39	1681.21	1681.11	1691.29	1694.39	1691.52	1680.4	1694.29	1673.88	1670.15	1677.23	1672.88	1691.85	1671.23	1648.78	1690.17	1656.66	1680.06	1702.41	1655.04	1676.25	1688.18	1674.72	1685.17	1663.61	1656.33	1674.68	1671.22	1657.05	1689.95
436.455994	1681.46	1684.49	1684.24	1681.38	1688.82	1672.2	1687.58	1689.44	1688.55	1667.75	1668.55	1681.51	1666.92	1677.97	1682.41	1686.43	1692.31	1647.44	1643.66	1679.83	1680.7	1682.1	1690.71	1694.73	1691.65	1680.26	1693.76	1674.1	1667.76	1680.06	1671.13	1689.02	1669.84	1646.05	1691.95	1656.36	1679.08	1700.16	1654.12	1676.48	1690.18	1670.91	1685.89	1664.85	1657.35	1676.03	1672.38	1658.34	1691.6
436.951996	1684.3	1684.01	1688.52	1682.95	1685.76	1674.26	1685.74	1690.23	1688.3	1667.15	1669.99	1677.89	1665.74	1680.67	1682.94	1685.96	1692.95	1647.46	1644.84	1677.9	1681.15	1682.23	1693.02	1695.13	1691.62	1679.37	1692.01	1672.37	1668.73	1677.67	1671.27	1690.68	1669.06	1646.74	1691.58	1656.63	1678.79	1702.58	1656.34	1677.45	1688.26	1675.32	1686.05	1661.72	1655.11	1674.79	1671.9	1656.4	1690.65
437.446991	1684.8	1682.17	1684.82	1680.19	1686.16	1672.73	1687.98	1688.55	1687.04	1670.14	1673.21	1677.28	1665.97	1678.4	1684.31	1686.92	1691.93	1647.64	1643.83	1679.41	1683.45	1682.45	1693.41	1695.75	1692.68	1678.7	1693.77	1674.08	1669.03	1680.25	1670.02	1693.22	1668.58	1647.44	1693.33	1655.17	1678.7	1701.7	1654.29	1677.37	1690.08	1673.61	1684.73	1663.99	1655.76	1673.89	1672.22	1658.72	1692.39
437.941986	1681.83	1682.65	1684.2	1679.19	1685.43	1672.3	1688.75	1687.44	1686.96	1666.34	1670.21	1680.67	1665.64	1680.5	1684.52	1684.98	1689.29	1645.97	1643.9	1680.05	1682.36	1682.47	1691.53	1696.89	1694.71	1678.03	1695.49	1673.02	1666.17	1678.9	1672.81	1690.2	1668.41	1645.88	1693.21	1656.85	1677.88	1703.37	1654.76	1677.15	1687.54	1671.84	1684.82	1660.46	1658.96	1675.71	1670.44	1658.04	1690.31
438.437012	1680.94	1681.17	1685.61	1677.17	1686.2	1674.24	1688.33	1688.77	1689.1	1668.76	1669.59	1679.28	1666	1679.64	1683.42	1686.77	1689.61	1646.12	1641.62	1679.43	1682.88	1681.43	1692.91	1695.38	1689.94	1680.4	1692.65	1674.86	1669.11	1677.96	1670.17	1688.81	1668.44	1645.62	1693.52	1654.9	1676.4	1699.39	1653.08	1673.71	1684.91	1672.08	1686.38	1661.65	1658.22	1673.71	1670.44	1657.62	1691.14
438.932007	1680.1	1683.03	1684.14	1678.59	1685.71	1674.14	1687.22	1689.98	1685.86	1665.91	1672.52	1677	1662.92	1678.05	1685.32	1684.61	1691.05	1644.31	1641.33	1677.64	1680.28	1680.82	1690.01	1695.56	1689.4	1677.73	1692.59	1671.86	1668.26	1678.3	1670.31	1690.96	1667.63	1645.59	1689.19	1655.36	1678.13	1703.2	1654.93	1675.02	1686.89	1671.69	1685.29	1662.17	1655.84	1675.72	1669.75	1657.95	1690.22
439.428009	1680.71	1685.47	1683.36	1680.22	1686.66	1674.7	1684.12	1689.49	1686.45	1667.38	1671.09	1676.2	1662.3	1679.31	1683.77	1685.67	1688.53	1647.23	1642.34	1677.88	1682.17	1680.92	1690.38	1694.24	1691.4	1678.47	1692.28	1673.37	1667.01	1679.5	1671.15	1689.48	1667.08	1646.23	1691.67	1657.65	1678.6	1703.7	1654.35	1675.98	1686.35	1672.93	1685.65	1659.37	1655.78	1675.7	1670.79	1659.02	1692.24
439.923004	1682.57	1684.02	1683.58	1678.49	1685.62	1673.18	1688.92	1686.73	1688.05	1668.29	1669.37	1679.99	1663.82	1678.5	1685.78	1686.74	1688.9	1647.2	1641.9	1678.8	1682.98	1679.95	1692.34	1694.78	1692.05	1679.44	1690.67	1671.49	1669.41	1677.14	1670.98	1692.07	1669.42	1646.71	1691.9	1655	1679.13	1702.6	1654.99	1678.26	1686.8	1672.31	1687.63	1661.93	1655.8	1675.79	1672.4	1657.48	1692.92
440.417999	1681.1	1684.89	1683.79	1681.86	1684.13	1672.88	1688.22	1688.91	1688.29	1667.22	1670.16	1680.98	1665.36	1681.12	1683.51	1688.65	1691.84	1646.64	1642.68	1679.66	1681.38	1683.58	1690.05	1693.8	1690.1	1679.04	1695.13	1672.58	1666.35	1678	1670.78	1692	1669.94	1646.34	1691.15	1654.22	1675.79	1703.53	1652.46	1677.27	1687.29	1672.26	1687.32	1662.5	1658.93	1675.06	1669.8	1656.83	1689.34
440.912994	1683.31	1684.1	1686.1	1680.55	1685.49	1671.57	1684.23	1688.09	1688.52	1668	1671.26	1677.68	1665.8	1680.33	1682.27	1686.19	1691.03	1647.09	1644.81	1677.07	1681.78	1680.14	1690.27	1694.65	1691.2	1679.24	1692.84	1672.14	1667.79	1677.48	1671.48	1690.08	1668.56	1647.21	1692.17	1656.43	1678.36	1701.58	1654.63	1675.11	1687.43	1672.42	1685.88	1663.16	1655.18	1677.12	1671.95	1658.6	1690.22
441.408997	1681.38	1682.76	1684.82	1681.7	1686.1	1673.99	1687.41	1690.53	1688.8	1667.87	1669.97	1678.05	1663.63	1679.92	1684.01	1685.14	1689.53	1647.75	1643.28	1679.32	1680.64	1680.94	1690.28	1696.13	1690.44	1680.04	1692.69	1674.56	1669.98	1677.89	1670.79	1691.16	1668.55	1647.09	1690.91	1655.01	1680.67	1701.5	1653.74	1675.66	1688.71	1672.03	1684.23	1662.78	1655.42	1674.59	1669.85	1658.43	1690.85
441.903992	1682.04	1680.6	1683.82	1679.23	1683.71	1673.82	1686.11	1687.97	1687.08	1666.52	1670.25	1678.94	1665.25	1678.8	1684.9	1687.45	1687.64	1645.37	1643.38	1679.49	1681.67	1680.18	1690.28	1695.31	1691.61	1679.71	1690.22	1672.26	1668.52	1678.05	1671.19	1692.62	1667.84	1647.45	1690.59	1654.94	1678.93	1701.57	1654.14	1675.48	1686.96	1671.68	1685.18	1661.15	1655.89	1674.54	1673.29	1659.36	1690.3
442.398987	1683.59	1682.45	1684.41	1680.29	1684.23	1674.84	1688.24	1689.41	1689.06	1668.43	1671.36	1680.01	1664.4	1679.82	1683.83	1687.79	1689.57	1645.1	1643.05	1678.96	1683.72	1683.93	1692.04	1693.5	1691.15	1677.51	1693.51	1673.24	1669.68	1679.2	1669.75	1689.35	1669.38	1646.78	1693.9	1655.86	1678.7	1702.58	1654.25	1677.27	1686.88	1670.89	1685.69	1664.29	1657.9	1676.44	1672.09	1656.19	1691.82
442.894012	1683.96	1682.15	1684.86	1681.35	1687.02	1674.41	1687.65	1689.81	1687.71	1668.11	1671.52	1677.42	1664.63	1681.03	1681.99	1684.47	1691.14	1646.23	1643.38	1677.37	1683.2	1684.15	1689.7	1696.38	1690.85	1679.45	1691.6	1675.22	1668.6	1680	1671.53	1690.6	1666.86	1647.96	1692.47	1655.86	1679.56	1702.51	1655.94	1676.55	1687.83	1672.89	1686.19	1661.44	1657.77	1675.26	1670.21	1659.47	1689.89
443.389008	1681.93	1684.72	1686.64	1678.99	1685.89	1672.36	1685.96	1687.31	1687.69	1669.35	1670.57	1679.27	1665.88	1680.6	1684.1	1685.99	1689.19	1646.36	1641.94	1679.19	1683.17	1680.14	1691.3	1694.68	1690.94	1678.56	1691.26	1675.07	1670.5	1678.19	1671.87	1689.76	1668.58	1646.41	1691.71	1654.78	1680.4	1701.59	1654.16	1674.89	1688.24	1672.87	1684.6	1661.37	1657.33	1674.67	1671.04	1658.81	1689.16
443.885010	1682.14	1682.7	1683.42	1680.03	1685.05	1670.76	1685.6	1688.26	1685.73	1668.95	1670.76	1678.33	1664.54	1678.46	1681.44	1685.35	1689.97	1644.62	1643.07	1677.43	1680.76	1681.03	1689.37	1693.09	1692.31	1679.58	1692.22	1673.3	1668	1677.82	1671.75	1691.53	1668.77	1647.69	1691.36	1656.05	1679.39	1701.64	1653.09	1675.02	1687.37	1671.61	1686.28	1658.62	1656.88	1673.52	1670.56	1656.24	1690.62
444.380005	1681.09	1682.48	1684.74	1679.43	1685.14	1669.49	1684.53	1685.29	1685.16	1666.67	1671.49	1677.52	1666.13	1678.85	1682.64	1686.59	1689.93	1646.04	1643.05	1679.9	1680.14	1679.36	1689.75	1693.33	1691.27	1677.65	1693.27	1674.48	1669.4	1675.92	1668.95	1687.6	1668.32	1646.03	1691.11	1655.45	1677.96	1701.67	1655.52	1676.87	1688.34	1671.84	1685.04	1664.19	1655.32	1676.32	1671.35	1657.6	1688.93
444.875000	1679.16	1683.26	1683.69	1680.86	1685.73	1672.58	1687.59	1687.52	1685.53	1669.1	1669.82	1677.97	1662.44	1678.85	1682.57	1685.15	1688.21	1647.3	1643.37	1678.24	1681.89	1680.8	1689.85	1695.26	1689.94	1677.45	1690.96	1671.66	1669	1675.73	1671.42	1686.91	1667.81	1647.61	1689.98	1653.67	1679.43	1701.74	1654.21	1673.15	1687.31	1673.48	1682.99	1660.36	1656.51	1675.46	1670.1	1658.35	1689.69
445.369995	1682.19	1681.98	1684.12	1680.28	1683.79	1673.51	1687.6	1686.23	1685.2	1668.51	1670.95	1678.45	1664.66	1677.39	1685.92	1686.94	1690.61	1645.53	1641.6	1679.12	1681.17	1684.27	1688.76	1696.48	1690.03	1679.04	1692.26	1673.92	1668.93	1679.11	1669.72	1689.1	1669.77	1646.83	1692.36	1655.66	1680.63	1701.91	1655.68	1674.74	1688.91	1672.39	1684.23	1659.86	1658.89	1674.24	1670.47	1656.3	1689.56
445.864990	1682.55	1683.73	1681.48	1679.35	1683.33	1670.62	1684.47	1687.25	1686.39	1669.04	1671.57	1677.45	1662.14	1678.65	1681.06	1685.73	1687.42	1645.21	1642.67	1677.26	1680.14	1680.22	1691.17	1695.19	1690.18	1679.94	1693.46	1672.84	1668.21	1678.11	1670.83	1689.83	1668	1646.34	1690	1653.4	1678.89	1702.14	1653.59	1674.16	1685.84	1671.61	1684.37	1660.73	1656.31	1677.39	1668.94	1659.14	1690.31
446.360992	1680.83	1683.13	1684.16	1679.07	1685.29	1671.38	1686.73	1688.01	1688.4	1667.38	1670.86	1677.69	1663.29	1679.73	1682.9	1686.18	1689.83	1647.39	1640.27	1678.75	1682.12	1682.61	1689.93	1695.69	1692.25	1677.62	1692.22	1673.77	1668.15	1678.35	1670.37	1691.29	1668.79	1646.46	1693.32	1655.94	1677.28	1702.39	1654.13	1675.47	1686.51	1671.46	1683.6	1660.84	1657.2	1672.98	1670.73	1657.69	1691.49
446.855988	1682.34	1684.51	1683.64	1680.12	1684.43	1673.56	1685.78	1687.35	1688.13	1666.72	1670.74	1679.58	1664.8	1679.23	1681.48	1685.23	1689.5	1645.05	1643.15	1676.78	1681.31	1680.46	1689.27	1695.3	1690.9	1678.66	1691.24	1673.15	1668.18	1678.2	1669.99	1690.12	1667.72	1648.14	1691.6	1653.79	1678.87	1702.13	1654.89	1677.51	1686.98	1676.67	1684.19	1662.6	1656.82	1677.39	1671.29	1659.8	1689.06
447.351013	1682.62	1683.02	1686.21	1679.7	1684.76	1672.64	1686.31	1687.51	1687.01	1666.68	1669.04	1678.68	1662.8	1677.88	1681.81	1683.94	1691.39	1644.79	1642.5	1678.42	1681.88	1681.56	1691.25	1696.28	1690.47	1680.3	1694.34	1674.99	1669.85	1679.65	1669.11	1690.29	1668.48	1646.64	1689.21	1656.28	1678.5	1701.63	1653.45	1675.36	1687.51	1672.08	1685.01	1661.29	1657.47	1675.65	1670.85	1658.24	1690.08
447.846008	1682.67	1682.63	1685.78	1679.72	1685.32	1673.79	1686.34	1688.09	1684.52	1667.4	1669.96	1678.8	1664.36	1678.99	1684.22	1684.55	1690.98	1648.73	1642.9	1677.9	1681.7	1682.75	1692.07	1693.35	1691.4	1676.86	1690.83	1674.62	1669.05	1680.21	1671.03	1692.17	1668.34	1647.53	1691.66	1656.24	1680.02	1704.26	1655.01	1674.98	1685.53	1672.46	1686.19	1663.1	1656.76	1675.36	1669.75	1657	1689.03
448.341003	1683.69	1680.48	1684.18	1678.91	1686.39	1674.36	1686.59	1686.61	1687.3	1668.57	1668.84	1678.73	1661.76	1680.07	1680.17	1682.95	1690.13	1648.09	1642.89	1678.48	1683.19	1683.01	1690.46	1696.42	1690.58	1679.79	1692.74	1672.07	1667.96	1677.97	1671.96	1690.82	1669.43	1646.44	1690.68	1656.82	1678.9	1703.42	1652.92	1675.37	1685.18	1671	1683.51	1660.64	1657.74	1675.32	1671.28	1656.45	1688.95
448.837006	1682.34	1681.36	1684.77	1679.69	1682.87	1672.39	1685.98	1687.15	1686.99	1666.75	1670.52	1677.19	1662.13	1679.4	1683.27	1687.17	1688.6	1646.18	1642.4	1679.12	1681.88	1680.98	1690.99	1695.33	1690.9	1676.95	1690.14	1672.81	1668.52	1677.49	1668.32	1688.02	1665.5	1647.4	1690.89	1654.12	1678.6	1703.01	1654	1675.51	1687.63	1671.23	1686.22	1660.74	1656.59	1674.92	1669.78	1656.5	1687.44
449.332001	1682.98	1681.41	1685.08	1678.8	1685.71	1672.38	1687.01	1686.09	1687.43	1669.98	1671.16	1678.23	1664.13	1681.02	1681.73	1686.15	1691.94	1645.7	1641.85	1677.97	1681.77	1681.74	1691.44	1693.81	1689.81	1677.18	1692.96	1673.38	1668.07	1678.4	1671.39	1691.12	1669.45	1646.94	1691.51	1655.24	1680.64	1704.56	1657.58	1677.62	1686.73	1672.45	1684.8	1662.28	1656.63	1675.38	1670.25	1657.47	1688.97
449.826996	1683.71	1682.74	1684.44	1678.79	1686.44	1672.72	1687.49	1687.48	1687.59	1665.93	1670.32	1678.67	1662.89	1677.54	1680.78	1684.62	1691.23	1645.72	1641.6	1677.79	1681.55	1680.46	1688.39	1693.88	1688.46	1677.46	1694.21	1672.32	1666.93	1679.5	1672.81	1690.21	1671.38	1645.71	1690.55	1654.43	1681.17	1700.78	1653.63	1676.18	1687.44	1673.42	1686.53	1662.02	1656.5	1676.34	1671.66	1656.4	1690.89
450.321991	1684.35	1680.54	1685.58	1680.14	1684.53	1672.09	1688.12	1686.92	1687.17	1667.99	1669.19	1676.99	1663.88	1678.22	1684.24	1686.27	1691.11	1645.55	1643.38	1679.48	1681.83	1681.56	1688.51	1692.88	1691.54	1679	1694.19	1672.53	1669.73	1678.61	1672.86	1690.4	1668.56	1648.44	1690.43	1657.44	1678.15	1700.87	1654.69	1674.69	1687.26	1673.14	1686.67	1659.87	1656.1	1674.25	1670.24	1657.07	1690.72
450.817993	1682.4	1681.7	1682.87	1677.18	1685.69	1671.35	1687.76	1686.65	1687.36	1667.17	1670.98	1677.72	1663.09	1677.79	1682.32	1685.76	1689.99	1647.77	1644.24	1679.52	1680.81	1682.52	1691.07	1694.55	1690.63	1677.82	1692.19	1674.16	1667.14	1678.93	1671.83	1690.99	1668.69	1644.62	1693.33	1655.94	1679.27	1700.9	1654.52	1675.25	1686.56	1672.53	1683.2	1662.04	1655.93	1672.44	1669.32	1659.03	1692.08
451.312988	1680.92	1683.55	1683.31	1679.53	1685.16	1672.33	1686.28	1687.37	1688.25	1667.5	1670.55	1678.1	1664.56	1679.99	1682.75	1687.79	1690.72	1645.06	1641.98	1677.68	1680.21	1681.47	1688.8	1695.41	1692.76	1677.13	1692.52	1671.42	1666.5	1677.83	1669.05	1688.75	1668.09	1647.11	1692.18	1656.05	1676.41	1700.41	1654.23	1675.36	1686.49	1673.03	1686.52	1663.89	1654.49	1674.6	1673.65	1660.46	1690.43
451.808014	1684.38	1684.69	1684.82	1680.64	1686.5	1674.17	1687.67	1688.42	1687.95	1666.63	1671.18	1679.88	1665.01	1680.94	1684.66	1687.83	1690.77	1646.66	1643.95	1678.88	1682.67	1681.75	1690.33	1697.05	1691.03	1679.22	1690.34	1675.24	1668.96	1678.39	1671.42	1691.01	1669.96	1647.19	1690.24	1656.87	1676.86	1703.24	1655.06	1676.86	1689.27	1674.57	1687.83	1660.8	1656.55	1676.83	1670.79	1656.49	1690.88
452.303009	1681.1	1683.16	1682.9	1679.23	1684.53	1673.53	1687.35	1687.06	1686.34	1667.31	1671.43	1679.23	1665.57	1679.05	1682.95	1683.73	1688.97	1645.87	1644.28	1677.28	1684.16	1682.72	1691.07	1695.46	1692.02	1682.45	1693.53	1674.4	1668.95	1680.76	1670.09	1692.09	1671.44	1645.42	1693.73	1655.95	1680.68	1700.85	1656.69	1674.91	1688.74	1675.36	1684.49	1663.53	1655.86	1674.46	1672.37	1658.95	1689.08
452.798004	1683.23	1685.18	1684.88	1680.81	1688.06	1671.64	1686.38	1687.83	1687.26	1669.6	1670.5	1680.15	1664.65	1679.48	1685.99	1686.58	1691.84	1646.84	1643.09	1678.53	1680.72	1681.43	1691.04	1693.88	1690.43	1677.76	1692.84	1673.92	1667.44	1677.98	1670.73	1687.14	1668.55	1646.48	1691.67	1655.18	1679.12	1701.51	1654.91	1675.28	1688.52	1673.92	1685.27	1663.26	1658.26	1674.59	1671.81	1658.29	1689.89
453.294006	1682.27	1682.35	1686.01	1680.39	1685.58	1671.29	1687.98	1686.7	1685.91	1666.13	1669.01	1676.76	1666.39	1679.31	1683.43	1686.36	1688.14	1647.57	1643.31	1680.29	1680.9	1682.82	1689.94	1693.89	1693.3	1675.9	1693.82	1673.83	1668.68	1679.5	1671.48	1692.31	1669.39	1646.79	1690.64	1654.66	1680.8	1702.38	1654.81	1675.38	1686.33	1672.79	1685.02	1663.47	1656.27	1677.33	1670.62	1657.07	1689.87
453.789001	1683.54	1682.36	1684.28	1679.85	1685.68	1670.98	1687.89	1689.02	1689.6	1668.92	1671.62	1680.19	1665.26	1679.97	1686.13	1688.47	1692.16	1647.3	1643.21	1679.91	1681.77	1680.62	1691.67	1695.3	1691.62	1680.69	1693.49	1674.36	1670.09	1679.43	1672.65	1690.83	1667.54	1646.24	1692.29	1654.36	1678.38	1703.68	1653.84	1677.72	1687.21	1674.64	1682.71	1662.39	1657.66	1676.01	1669.38	1658.03	1691.36
454.283997	1684.54	1682.27	1684.8	1681.38	1686.05	1670.29	1687.2	1688.75	1687.23	1668.33	1671.65	1679.43	1664.25	1682.05	1683.11	1685.24	1688.83	1645.77	1643.62	1679.46	1681.14	1683.39	1692.05	1693.54	1692.81	1678.76	1694.59	1672.26	1670.26	1678.3	1669.78	1691.15	1669.97	1648.66	1690.16	1655.79	1677.26	1701.86	1652.43	1675.93	1686.94	1672.5	1687.98	1662.93	1657.09	1676.45	1671.93	1657.75	1690.11
454.778992	1684.34	1683.07	1688.26	1680.5	1687.31	1673.32	1686.99	1687.05	1689.02	1667.14	1671.43	1679.08	1664.64	1681.43	1683.77	1688.46	1691.31	1644.8	1643.47	1679.18	1682.59	1682.85	1690.1	1694.34	1692.23	1680.17	1692.19	1671.9	1667.14	1679.18	1671.24	1690.22	1667.7	1646.33	1691.82	1658.04	1679.13	1702.11	1653.88	1676	1687.83	1674.84	1684.93	1662.22	1655.31	1677.18	1671.99	1656.37	1691.36
455.273987	1680.05	1681.92	1685.05	1681.18	1685.44	1671.33	1684.3	1686.77	1685.97	1666.09	1672.84	1678.87	1665.37	1678.12	1683.68	1687.39	1688.21	1646.46	1644.06	1678.74	1682.49	1682.1	1691.02	1696.17	1692.62	1680.25	1694.45	1673.38	1667.11	1677.15	1672.56	1688.91	1669.49	1648.29	1693.3	1656.5	1678.61	1701.82	1652.16	1674.77	1685.96	1673.98	1683.84	1662.62	1655.05	1674.53	1669.3	1657.86	1688.58
455.769989	1681.02	1681.73	1683.45	1679.35	1686.94	1673.57	1685.76	1687.53	1687.35	1667.91	1669.96	1679.55	1665.79	1679.57	1684.01	1687.38	1690.02	1648.7	1643.64	1679.67	1681.74	1681.38	1689.02	1693	1692.03	1678.18	1692.38	1674	1668.16	1676.87	1670.95	1692.52	1668.76	1645.45	1691.54	1655.38	1678.05	1701.88	1655.85	1674.59	1687.73	1671.25	1683.89	1660.08	1657.18	1675.43	1669.93	1656.58	1688.05
456.265015	1680.62	1682.55	1683.27	1680.64	1685.27	1672.45	1686.63	1687.43	1687.41	1667.2	1671.12	1676.26	1664.49	1678.94	1683.51	1685.3	1689.37	1646.09	1642.26	1677.59	1680.89	1680.15	1688.61	1693.59	1691.85	1678.72	1691.8	1671.33	1667.16	1678.2	1671.01	1690.67	1669.06	1646.95	1691.69	1656	1679.47	1702.66	1654.67	1675.9	1686.37	1672.45	1685.55	1662.12	1657.18	1675.66	1670.05	1657.75	1688.79
456.760010	1684.14	1685.28	1683.69	1681.66	1685.05	1673.31	1684.57	1686.29	1687.25	1666.5	1670.01	1678.54	1665.37	1679.16	1685.24	1686.85	1691.49	1646.94	1641.35	1678.93	1681.72	1680.05	1691.13	1695.62	1691.55	1680.08	1691.49	1673.98	1667.48	1677.47	1671.31	1689.85	1667.14	1648	1694.44	1657.39	1676.58	1701.64	1654.56	1676.06	1686.55	1672.09	1685.69	1659.53	1658.03	1675.6	1671.77	1656.63	1691.27
457.255005	1684.19	1685.71	1688.55	1679.81	1684.3	1672.53	1688.24	1687.75	1687.72	1669.53	1670.74	1680.91	1665.08	1681.62	1680.77	1686.04	1690.21	1645.95	1642.1	1677.86	1681.73	1681.31	1691.25	1693.27	1692.52	1677.5	1690.79	1671.78	1666.33	1677.79	1670.34	1689.56	1667.38	1646.66	1691.37	1655.38	1677.23	1700.12	1653.9	1675.73	1685.41	1673.02	1683.63	1662.08	1656.66	1675.03	1668.23	1656.97	1689.75
457.750000	1683.91	1682.61	1681.28	1677.23	1686.63	1673.88	1685.24	1686.7	1688.2	1667.82	1669.38	1680.19	1665.39	1679.23	1680.77	1685.7	1690.93	1646.93	1642.66	1677.97	1680.58	1682.12	1690.82	1694.17	1688.6	1677.38	1692.22	1673.02	1667.33	1679.66	1669.87	1692.08	1668.72	1645.79	1691.58	1655.04	1679.59	1703.13	1655.17	1676.74	1686.99	1670.54	1684.69	1661.55	1657.32	1675.16	1672.27	1656.84	1690.16
458.246002	1685.61	1683.54	1687.18	1681.34	1684.52	1672.25	1685.09	1686.66	1687.69	1667.89	1669.75	1679.87	1666.62	1679.21	1683.93	1686.33	1690.11	1645.28	1643.53	1678.4	1682.64	1682.97	1691.49	1695.15	1691.13	1677.9	1692.65	1674.75	1666.35	1679.97	1672.4	1690.79	1667.74	1646.62	1691.78	1655.01	1679.82	1701.16	1655.24	1674.68	1686.65	1673.99	1685.98	1662.03	1655.6	1674.96	1670.77	1658.11	1687.99
458.740997	1681.31	1681.78	1685.62	1680.92	1684.16	1674	1685.5	1688.16	1687.63	1665.5	1670.62	1677.96	1663.99	1678.46	1683.59	1685.58	1690.71	1644.35	1642.13	1676.39	1681.86	1683.47	1690.79	1696.01	1690.74	1679.35	1691.85	1672.75	1668.04	1678.36	1669.95	1690.74	1667.09	1645.64	1691.38	1655.1	1680.09	1703.22	1654.2	1677.54	1689.93	1674.6	1685.44	1661.44	1655.35	1675.83	1671.02	1655.89	1689.87
459.235992	1685.87	1682.62	1683.28	1678.63	1685.24	1672.73	1686.89	1689.15	1689.42	1667.49	1669.9	1678.21	1663.84	1678.61	1682.75	1685.26	1692.08	1646.83	1642.88	1677.33	1681.03	1679.65	1688.05	1693.63	1691.98	1677.8	1692.37	1673.91	1666	1676.56	1671.16	1688.41	1666.46	1648.06	1691.84	1655.62	1679.33	1704.51	1654.01	1676.11	1688.26	1672.41	1684.95	1663.69	1657.11	1675.34	1672.15	1656.93	1691.05
459.730988	1686.12	1682.67	1685.03	1679.79	1689.17	1675.51	1687.79	1688.02	1688.13	1668.43	1669.92	1679.63	1665.27	1679.56	1684.49	1685.15	1690.09	1646.09	1641.47	1679.63	1680.59	1682.12	1689.93	1696.43	1692.4	1677.28	1694	1674.54	1669.95	1678.66	1669.78	1690.17	1668.22	1647.22	1691.29	1657.64	1679.11	1701.64	1653.42	1676.48	1688.56	1673.71	1684.97	1663.27	1658.83	1677.23	1673.8	1658.43	1689.89
460.226013	1681.19	1683.41	1682.33	1677.73	1686.78	1672.31	1685.01	1687.77	1686.23	1668.16	1672.43	1676.83	1664.44	1679.46	1684.99	1686.73	1691.08	1645.48	1641.88	1679.47	1681.54	1681.15	1691.53	1694.98	1691.27	1678.36	1693.83	1673.05	1669.42	1678.44	1671.66	1692	1670.17	1647.57	1693.54	1655.71	1677.28	1703.05	1655.99	1675.66	1687.85	1673.17	1684.45	1661.99	1657.65	1675.3	1669.5	1658.02	1689.37
460.721985	1682.32	1682.88	1685.27	1679.86	1686.15	1672.05	1688.13	1686.07	1687.82	1668.95	1670.75	1678.12	1662.93	1676.92	1683	1686.72	1691.91	1647.56	1643.64	1679.15	1680.96	1679.61	1690.5	1695.86	1690.95	1678.1	1689.79	1672.68	1670.1	1677.22	1670.79	1688.31	1667.88	1647.19	1689.37	1656.18	1678.26	1701.03	1654.55	1675.11	1686.7	1670.62	1683.19	1661.93	1656.89	1674.15	1670.62	1658.15	1688.64
461.217010	1681.77	1680.41	1684.3	1680.03	1685.26	1674	1686.93	1689.2	1687.2	1668.24	1669.14	1681.27	1663	1681.63	1683.94	1685.26	1691.29	1646.82	1640.95	1678.39	1680	1680.51	1691.64	1692.83	1691.34	1678.02	1691.3	1672.22	1667.9	1678.37	1669.58	1689.67	1667.48	1646.28	1692.52	1657.45	1679.07	1699.87	1656.01	1677.98	1685.86	1671.36	1684.57	1661.71	1656.03	1675.28	1672.89	1659.58	1692
461.712006	1682.66	1681.96	1684.45	1680.16	1684.69	1673.04	1685.35	1688.44	1686.97	1665.49	1669.51	1678.82	1666.1	1679.27	1683.36	1686.56	1691.94	1646.01	1642.83	1678.94	1680.14	1680.88	1690.43	1693.49	1689.75	1681.7	1693.03	1673	1668.39	1677.92	1672.3	1690.61	1666.78	1647.45	1692.3	1655.55	1678.82	1699.21	1653.87	1675.71	1685.81	1673.47	1682.42	1661.73	1657.14	1674.5	1670.28	1658.64	1687.64
462.207001	1682.44	1682.35	1681.85	1681.39	1686.18	1673.81	1687.2	1689.97	1687.9	1667.16	1671	1680.13	1665.88	1678.63	1683.52	1686.95	1690.28	1645.85	1640.82	1678.77	1680.57	1681.41	1689.66	1695.65	1690.18	1679.7	1691.17	1674.06	1668.24	1678.54	1670.72	1691.55	1667.76	1646.19	1689.67	1655.23	1678.42	1701.57	1655.1	1672.47	1686	1672.84	1685.34	1661.1	1657.33	1675.05	1670.1	1658.71	1688.4
462.701996	1680.1	1683.3	1681.58	1680.16	1684.86	1673.82	1686.27	1687.88	1686.29	1667	1670.83	1677.66	1664.08	1680.22	1683.76	1685.56	1691.45	1646.79	1642.6	1678.46	1680.5	1680.39	1691.19	1694.42	1688.95	1679.26	1693.14	1672.5	1668.73	1679.23	1670.34	1689.9	1668.29	1647.09	1692.4	1655.79	1678.98	1700.58	1654.48	1679.02	1686.58	1672.84	1685.77	1662.83	1656.79	1673.5	1669.23	1657.02	1691.18
463.197998	1682.63	1684.63	1683.59	1680.51	1683.09	1670.38	1687.3	1686.1	1686.3	1666.86	1672.43	1679.95	1666.6	1680.25	1681.87	1683.89	1690.27	1647.14	1642.6	1679.55	1680.59	1681.96	1690.37	1694.82	1688.73	1677.73	1692.08	1671.26	1668	1679.6	1669.28	1690.01	1667.86	1644.66	1689.51	1653.2	1677.89	1702.35	1653.84	1675.25	1686.65	1672.54	1684.76	1661.31	1655.61	1675.93	1670.54	1659.97	1689.77
463.692993	1681.48	1682.58	1685.29	1679.52	1684.65	1673.18	1686.48	1685.11	1686.48	1665.97	1671.19	1677.63	1662.95	1677.95	1681.42	1686.58	1687.98	1645.58	1641	1678.58	1682.26	1679.32	1690.35	1695.68	1691.57	1675.68	1692.34	1671.49	1668.02	1676.99	1670.95	1689.21	1666.53	1646.45	1691.83	1655.17	1678.5	1701.78	1654.55	1675.51	1686.62	1671.63	1685.65	1662.86	1656.75	1673.46	1670.23	1657.19	1690.95
464.187988	1681.37	1678.98	1683.28	1678.34	1686.05	1672.45	1686.09	1689.98	1686.84	1667.48	1667.8	1678.17	1664.44	1680.05	1684.28	1683.53	1689.29	1645.55	1640.67	1675.93	1681.67	1679.9	1690	1695.76	1690.94	1678.39	1691.31	1673.17	1666.77	1677.66	1668.61	1689.45	1666.09	1647.11	1691.09	1653.71	1678.51	1702.7	1653.36	1676.98	1688.03	1671.46	1682.09	1663.04	1656.27	1675.12	1671.65	1659.39	1689.35
464.683014	1680.72	1682.1	1685.35	1677.13	1686.15	1672	1685.42	1686.81	1686.16	1666.7	1668.33	1680.44	1662.86	1678.12	1681.36	1683.15	1691.12	1646.25	1641.68	1677.84	1680.69	1680.5	1689.12	1693.38	1690.82	1677.78	1691.29	1670.06	1669.97	1678.43	1670.38	1689.42	1665.92	1645.54	1690.79	1655.61	1677.26	1698.99	1652.56	1677.11	1684.47	1672.6	1685.28	1660.22	1654.99	1675.6	1672.03	1658.11	1690.59
465.178009	1682.66	1680.81	1684.65	1680.41	1684.7	1671.91	1686.23	1685.58	1686.45	1667.61	1669.18	1678.36	1662.76	1674.96	1682.6	1685.97	1688.27	1647.51	1642.19	1675.83	1681.69	1679.65	1690.22	1692.55	1688.73	1678.12	1691.68	1671.23	1665.51	1676.84	1669.1	1689.54	1668.33	1645.12	1689.74	1655.33	1679.41	1702.01	1651.64	1675.35	1686.07	1672.15	1686.01	1660.52	1654.88	1672.19	1670.08	1659.02	1689.91
465.674011	1682.47	1681.77	1682.73	1680.21	1682.91	1671.86	1688.13	1684.58	1683.86	1666.88	1670.78	1676.68	1661.86	1679.59	1683.86	1687.22	1690.59	1645.55	1643.22	1677.63	1680.65	1680.66	1691.35	1695.52	1689.3	1676.66	1690.36	1672.57	1667.19	1678.32	1672.7	1688.72	1667.67	1645.29	1692.14	1654.11	1680.87	1700.44	1652.74	1674.57	1686.85	1670.15	1685.24	1662.22	1657.29	1674.24	1668.55	1655.35	1686.75
466.169006	1680.64	1683.36	1682.94	1678.96	1685.36	1673.3	1685.48	1687.98	1687.76	1665.89	1669.61	1678.54	1664.05	1679.26	1682.8	1685.25	1690.26	1647.73	1641.66	1678.28	1680.91	1680.56	1687.17	1694.88	1691.07	1678.79	1694.17	1673.22	1667.52	1675.98	1670.5	1691.13	1667.61	1646.79	1689.86	1656	1679.29	1700.72	1654.11	1675.74	1683.67	1673.79	1684.41	1659.31	1656.22	1675.06	1671.61	1655.96	1688.07
466.664001	1683.12	1681.29	1682.12	1679.75	1683.15	1673.55	1687.47	1686.79	1684.78	1669.69	1670.08	1678.99	1665.93	1677.52	1682.89	1685.73	1689.18	1643.41	1642.03	1678.12	1682.93	1680.67	1689.4	1694.09	1691.1	1677.04	1692.86	1674.17	1667.71	1678.08	1668.92	1689.28	1667.21	1644.77	1691.98	1656.12	1677.66	1701	1653.45	1675.37	1687.87	1673.37	1686.64	1660.75	1656.42	1677.44	1671.95	1657.42	1694.14
467.158997	1679.93	1681.33	1682.85	1677.39	1685.84	1672.02	1687.2	1687.16	1685.87	1665.95	1668.83	1680.04	1663.61	1678.4	1682.67	1686.66	1688.09	1647.05	1643.57	1676.57	1680.48	1680.77	1687.67	1692.53	1689.05	1677.45	1691.05	1672.92	1665.61	1678.94	1671.07	1688.21	1669.44	1645.8	1688.95	1657.49	1678.32	1701.94	1652.91	1675.41	1688.26	1672.28	1681.83	1661.49	1656.09	1674.83	1670.36	1657.72	1686.8
467.654999	1682.59	1681.06	1683.65	1679.84	1684.64	1674.57	1687.44	1688.19	1688.63	1666.17	1668.33	1675.74	1663.02	1678.47	1683.64	1688.21	1689.89	1644.05	1640.44	1676.45	1678.71	1680.24	1688.63	1692.85	1690.82	1678.56	1692.11	1671.65	1666.62	1678.75	1669.87	1692.34	1667.84	1646.33	1691.55	1655.1	1680.76	1702.56	1655.6	1675.19	1685.31	1673.43	1683.25	1664.09	1656.6	1675.28	1669.6	1656.05	1689.22
468.149994	1683.3	1683.26	1684.38	1679.57	1685.16	1671.37	1685.79	1687.25	1685.03	1665.9	1670.02	1678.97	1662.92	1678.2	1681.4	1685.77	1687.68	1647.77	1641.1	1676.61	1682.44	1677.38	1688.99	1692.07	1689.62	1676.75	1691.85	1673.94	1667.42	1676.63	1669.27	1689.71	1670.57	1649.39	1691.14	1655.54	1678.16	1700.37	1656.96	1676.43	1685.71	1673.55	1683.32	1661.47	1656.44	1674.37	1669.63	1657.13	1689.16
468.644989	1683.32	1683.77	1684.28	1681.32	1683.29	1673.39	1686.13	1688.38	1686.66	1665.32	1671.28	1680.34	1667.79	1676.24	1682.89	1686.1	1691.45	1645.79	1641.06	1679.71	1682.04	1680.65	1692.34	1694.91	1690.07	1677.65	1692.66	1673.86	1668.36	1679.5	1672.32	1690.84	1666.88	1645.57	1689.46	1653.81	1678.4	1699.88	1656.83	1676.9	1689.38	1672.57	1685.68	1660.96	1655.34	1675.19	1670.74	1657.2	1688.01
469.140015	1682.61	1682.74	1683.93	1679.4	1685.87	1672.42	1686.87	1686.96	1686.66	1665.22	1670.64	1680.06	1661.67	1679.6	1682.98	1686.18	1692.42	1644.29	1640.56	1676.53	1678.69	1679.99	1689.75	1694.03	1689.84	1680.2	1689.58	1672.78	1667.77	1678.49	1668.43	1691.76	1667.85	1645.6	1689.65	1655.37	1676.56	1697.8	1653.12	1677.23	1687.5	1673.75	1683.98	1660.99	1655.93	1674.82	1671.22	1657.11	1688.28
469.635010	1681.96	1682.09	1684.86	1679.72	1687.08	1672.04	1687.27	1686.37	1687.07	1666.63	1670.5	1677.42	1664.22	1678.12	1682.11	1687.45	1690.36	1647.08	1643.99	1677.37	1680.3	1678.76	1689.85	1689.95	1689.62	1677.82	1690.09	1670.1	1667.3	1679.26	1670.46	1688.98	1666.19	1645.98	1688.93	1654.25	1677.43	1702.38	1655.04	1675.51	1687.88	1670.22	1685.47	1662.34	1656.83	1674.48	1669.29	1656.88	1690.3
470.131012	1682.17	1682.22	1684.33	1680.1	1684.06	1674.62	1685.84	1688.84	1687.23	1666.89	1669.62	1681.66	1663.77	1677.32	1681.85	1685.43	1690.83	1644.87	1643.33	1677.45	1681.69	1682.48	1690.34	1692.74	1690.64	1676.36	1692.05	1671.22	1668.39	1677.59	1669.69	1689.16	1667.3	1646.32	1689.65	1655.69	1678.87	1700.64	1653.41	1674.26	1687.66	1673.09	1686.78	1662.87	1655.9	1674.14	1670.92	1658.8	1689.72
470.626007	1682.08	1685.16	1682.89	1681.01	1685.05	1670.54	1686.37	1688.31	1686.46	1667.9	1670.1	1679.17	1664.15	1679.28	1682.57	1684.79	1690.06	1644.84	1642.05	1680.23	1682.02	1682.33	1688.98	1695.28	1690.36	1676.53	1692.19	1672.84	1667.47	1675.67	1671.05	1690.13	1667.33	1645.15	1691.78	1655.36	1680.52	1701.51	1652.71	1674.56	1687.27	1672.58	1684.39	1663.09	1656.68	1677.36	1670.46	1657.28	1688.01
471.121002	1679.47	1682.76	1684.23	1679.54	1687.7	1671.44	1684.19	1689.74	1687.24	1665.79	1670.13	1679.51	1665.19	1678.44	1680.49	1684.09	1689.3	1644.88	1642.22	1677.85	1681.26	1678.32	1689.61	1692.41	1691.09	1678.16	1690.05	1671.85	1666.71	1676.43	1669.03	1687.88	1665.7	1645.78	1688.85	1652.38	1677.2	1701.26	1654.58	1674.96	1687.05	1670.89	1686.9	1661.13	1656.47	1675.05	1670.53	1654.53	1690.85
471.615997	1683.51	1679.27	1683.91	1678.71	1682.61	1672.16	1684.94	1686.02	1687.57	1667.47	1670.14	1676.81	1663.08	1677.32	1681.77	1684.47	1689	1645.02	1643.21	1677.7	1680.72	1678.15	1687.29	1695.56	1690.79	1676.63	1692.78	1674.47	1668.12	1673.93	1668.92	1688.26	1666.4	1646.56	1690.54	1654.3	1678.15	1701.88	1655.13	1677.27	1686.78	1671.13	1683.87	1661.43	1656.62	1673.97	1671.17	1655.41	1690.62
472.110992	1679.78	1683.96	1681.9	1679.37	1686.45	1671.24	1686.86	1685.25	1686.58	1665.6	1671.12	1677.72	1664.71	1678.8	1681.71	1686.87	1691.96	1645.72	1642.62	1674.38	1681.04	1678.35	1689.93	1692.3	1689.41	1677.6	1692.26	1673.09	1668.48	1675.86	1669.65	1687.93	1666.7	1645.24	1690.59	1653.45	1676.99	1699.92	1652.94	1674.85	1686.63	1671.49	1683.94	1661.29	1655.96	1674.29	1669.19	1658.75	1688.96
472.606995	1682.3	1682.17	1683.09	1678.65	1683.32	1675.25	1685.03	1688.24	1686.11	1665.31	1670.23	1679.32	1664.57	1678.5	1683.81	1681.92	1688.61	1645.07	1641.91	1678.38	1681.6	1680.63	1689.53	1694.23	1688.89	1676.74	1690.63	1672.52	1666.44	1675.1	1670.85	1688.02	1668.89	1645.67	1691.66	1656.8	1678.18	1701.05	1654.86	1673.92	1686.24	1674.48	1685.21	1661.85	1657.21	1673.09	1670.95	1657.79	1687.6
473.101990	1680.92	1678.83	1682.57	1679.56	1686.68	1671.7	1685.72	1685.63	1687.17	1666.24	1672.25	1676.74	1663.7	1678.92	1682.69	1685.73	1688.39	1646.79	1645.21	1675.94	1679.42	1679.04	1689.31	1692.89	1691.09	1677.49	1690.3	1671.69	1666.39	1677.93	1670.7	1687.98	1668.72	1647.36	1689.11	1655.1	1678.06	1699.75	1654.68	1675.93	1687.65	1669.73	1686.34	1660.12	1656.56	1675.83	1671.19	1657.04	1689.89
473.596985	1681.3	1682.42	1683.1	1675.63	1685.02	1673.67	1684.97	1687.56	1686.31	1664.67	1668.66	1680.83	1662.52	1679.88	1682.12	1685.97	1689.55	1645.79	1640.4	1676.56	1680.76	1681.88	1689.38	1693.08	1689.82	1676.9	1691.28	1672.67	1667.69	1677.31	1671.3	1690.21	1668.47	1646.57	1687.77	1653.4	1676.45	1699.54	1655.46	1675.05	1684.75	1670.23	1685.18	1661.36	1658.64	1673.3	1671.15	1655.61	1689.45
474.092010	1682.75	1683.07	1683.01	1679.55	1684.12	1672.01	1686.55	1685.8	1685.39	1666.84	1671.06	1676.52	1662.89	1679.12	1682.33	1683.3	1688.68	1645.13	1641.51	1677.84	1680.26	1681.6	1689.63	1695.31	1688.52	1676.97	1691.93	1672.36	1666.57	1675.78	1670.47	1688.44	1666.06	1645.03	1691.97	1656.42	1680.58	1700.35	1653.13	1674.58	1684.27	1671.27	1683.77	1661.99	1655.48	1671.16	1670.21	1658.8	1691.46
474.587006	1680.33	1681.7	1681.98	1678.11	1684.26	1672.47	1685.19	1686.88	1686.44	1666.45	1668.89	1678	1663.69	1679.79	1682.42	1686.49	1690.35	1644.63	1641.72	1677.6	1679.29	1681.69	1688.55	1692.58	1691.07	1675.24	1691.74	1671.61	1667.42	1676.61	1667.98	1687.97	1667.63	1646.6	1691.17	1655.91	1679.4	1700.1	1653.72	1675.95	1687.36	1671.85	1682.44	1661.36	1656.86	1675.44	1672.35	1658.67	1690.23
475.083008	1683.3	1679.65	1684.92	1677.95	1683.42	1674	1684.58	1686.94	1684.34	1666.31	1671.19	1678.94	1662.44	1676.63	1681.72	1687.03	1690.59	1646.8	1642.7	1675.8	1682.94	1678.51	1690.69	1693.62	1689.3	1675.19	1690.03	1673.14	1668.18	1676.68	1669.27	1689.17	1666.61	1645.15	1692.25	1654.79	1676.03	1700.66	1655.65	1675.67	1687.6	1674.24	1685.27	1660.75	1655.31	1674.5	1671.04	1657.41	1687.96
475.578003	1680.27	1683.33	1683.82	1677.88	1686.66	1670.27	1684.2	1687.34	1686.7	1664.21	1669.7	1677.69	1663.84	1678.78	1680.33	1686.42	1689.2	1646.67	1642.26	1675.42	1677.19	1680.8	1689.87	1695.64	1691.6	1678.17	1692.63	1674.86	1665.65	1676.75	1668.95	1688.44	1667.07	1646.4	1694.2	1654.12	1675.7	1699.23	1653.18	1677.14	1686.08	1671.49	1685.95	1662.6	1655.34	1674.98	1671.59	1658.64	1687.77
476.072998	1682.31	1680.66	1684.66	1681.35	1684.46	1672.1	1683.48	1687.03	1687.72	1665.89	1669.96	1676.82	1662.89	1679.07	1682.3	1686.04	1690.53	1645.79	1641.39	1677.9	1680.39	1680.55	1688.08	1695.42	1690.99	1678.72	1690.62	1673	1667.28	1675.45	1668.15	1689.07	1666.24	1647.16	1688.25	1653.54	1678.21	1702.59	1654.67	1675.14	1686.71	1673.58	1684.13	1662.56	1656.31	1671.05	1671.96	1656.35	1691
476.567993	1683.94	1683.3	1679.92	1678.23	1684.66	1671.28	1684.72	1687.91	1687.94	1667.02	1668.93	1678.16	1662.18	1679.07	1682.69	1686.06	1687.08	1645.17	1640.9	1675.33	1682.28	1679.83	1686.26	1692.84	1690.21	1678.77	1690.84	1670.59	1667.63	1677.16	1669.11	1688.03	1667.42	1647.13	1691	1655.29	1678.72	1700.23	1653.92	1676.14	1685.46	1671.16	1683.88	1661.23	1654.67	1675.3	1668.33	1658.91	1689.47
477.062988	1682.19	1682.61	1683.11	1679.48	1685.26	1671.17	1687.13	1688.17	1685.86	1666.09	1668.74	1680.28	1663.18	1678.67	1681.22	1684.93	1690.44	1644.65	1640.58	1676.32	1680.55	1680.45	1690.9	1693.44	1690.34	1677.46	1692.87	1671.73	1668.8	1676.01	1671	1688.76	1665.76	1645.57	1690.62	1655.02	1677.28	1699.97	1654.92	1673.18	1685.75	1673.91	1686.78	1663.79	1654.73	1673.91	1668.52	1658.34	1689.6
477.558990	1681.58	1681.13	1682.58	1679.81	1686.2	1672.11	1686.54	1687.39	1685.08	1665.83	1669.75	1677.92	1664.65	1679.05	1681.69	1686.54	1690.34	1645.88	1643.59	1678.27	1682.19	1680.39	1690.75	1694.69	1691.55	1677.57	1693.57	1670.98	1669.68	1678.45	1670.23	1692.16	1665.11	1645.56	1690.65	1653.95	1675.43	1700.14	1653.45	1674.39	1686.32	1672.03	1685.78	1659.4	1656.29	1673.29	1670.11	1658.87	1688.89
478.053986	1683.24	1680.58	1684.07	1675.92	1684.34	1672.91	1683.77	1688.41	1688.91	1667.15	1670.4	1678.08	1662.12	1680.28	1680.49	1685.71	1690.68	1647.9	1643.18	1680.12	1680.93	1681.8	1689.46	1695.32	1691.71	1677.61	1692.59	1672.45	1667.9	1677.23	1670.24	1691.08	1667.05	1646.12	1690.21	1656.38	1676.82	1702.21	1654.66	1675.47	1685.38	1672.87	1682.76	1662.89	1656.64	1677.8	1671.95	1656.97	1689.61
478.549011	1679.9	1682.46	1682.81	1681.31	1684.39	1672.91	1685.47	1689.13	1685.3	1666.92	1669.05	1677.46	1663.4	1678.03	1685.02	1684.48	1688.42	1645.09	1641.25	1678.54	1682.48	1679.67	1690.91	1694.52	1691.03	1676.88	1693.14	1673.08	1668.21	1675.84	1671.18	1688.69	1667.42	1646.18	1688.61	1654.63	1675.64	1703.39	1653.12	1674.97	1688.03	1673.32	1684.95	1662.25	1657.36	1675.47	1670.27	1657.6	1687.88
479.044006	1684.2	1681.42	1686.07	1680.81	1684.76	1672.57	1683.07	1686.82	1686.52	1665.26	1670.16	1677.78	1662.56	1678.67	1680.54	1686.37	1689.79	1645.17	1642.08	1677.45	1681.62	1680.63	1688.55	1694.29	1689.66	1678.26	1687.78	1672.41	1667.85	1677.5	1670.75	1688.93	1668.79	1645.7	1690.67	1655.31	1676.9	1700.67	1654.86	1674.49	1683.12	1674.21	1687.12	1660.27	1657.03	1676.07	1671.01	1656.59	1688.22
479.540009	1683.86	1682.38	1685.35	1679.5	1685.11	1674.06	1686.58	1686.21	1686.47	1667.02	1668.76	1677.67	1662.61	1680.23	1683.08	1684.56	1690.18	1644.88	1642.03	1678.03	1682.58	1679.79	1689.36	1694.01	1691.42	1679.84	1690.39	1671.5	1666.48	1676.53	1670.02	1688.21	1666.91	1646.47	1690.81	1654.69	1675.8	1700.21	1653.85	1674.01	1686.76	1672.05	1683.74	1659.63	1655.3	1673.95	1670.26	1655.73	1688.79
480.035004	1681.78	1683.13	1682.68	1680.96	1684.34	1673.45	1684.86	1689.1	1684.79	1667.14	1669.07	1679.45	1663.59	1678.84	1684.3	1683.33	1688.38	1645.93	1642.27	1677.1	1681	1678.76	1690.3	1692.97	1690.97	1676.36	1690.42	1672.5	1666.18	1675.74	1669.25	1687.61	1666.58	1647.42	1688.65	1653.98	1676.35	1702.33	1654.66	1674.85	1686.06	1673.05	1684.64	1661.51	1655.31	1672.26	1667.51	1657.43	1689.92
480.529999	1682.35	1679.11	1683.93	1678.45	1683.48	1673.13	1686.53	1687.9	1687.38	1665.66	1669.21	1678.77	1662.78	1678.73	1680.46	1685.1	1690.87	1643.61	1641.28	1677.93	1679.81	1680.99	1689.8	1693.03	1693.55	1675.47	1690.72	1673.46	1665.07	1675.59	1670.11	1688.5	1667.82	1644.64	1692.92	1656.07	1676.38	1699.76	1656.17	1675.74	1685.22	1671.93	1686.12	1661.23	1656.1	1674.25	1669.8	1657.72	1686.85
481.024994	1682.66	1678.74	1683.35	1680.76	1686.53	1672.03	1684.51	1688.12	1686.71	1664.81	1668.08	1677.93	1662.52	1677.11	1681.01	1685.8	1689.77	1646.66	1641.85	1676.52	1678.55	1679.06	1688.65	1693.62	1692.47	1677.25	1691.08	1671.59	1666.28	1677.11	1669.6	1687.41	1666.76	1646.3	1690.38	1656.26	1680.37	1700.97	1655.45	1674.7	1686.7	1670.03	1684.42	1661.82	1654.45	1674.14	1670.09	1657.98	1688.78
481.519989	1683.45	1682.06	1683.44	1676.81	1684.58	1672.36	1687.53	1687.51	1687.23	1667.01	1670.76	1678.84	1663.24	1677.95	1684.64	1686.68	1689.84	1646.1	1642.16	1675.11	1680.09	1678.53	1690.71	1693.59	1690.97	1676.21	1692.49	1672.15	1665.81	1676.19	1668.72	1689.98	1666.23	1644.98	1692.07	1654.21	1677.47	1703.14	1653.35	1675.82	1688.22	1670.9	1682.98	1662.89	1656.59	1674.11	1670.7	1658.39	1689.96
482.015991	1680.48	1678.32	1683.12	1679.17	1687.15	1671.95	1684.66	1682.96	1687.7	1666.85	1669.53	1678.28	1663.02	1676.99	1681.8	1687.18	1690.44	1644.2	1640.57	1677.63	1680.99	1679.28	1689.73	1693.63	1689.65	1677.88	1691.41	1673.29	1667.75	1677.2	1671.26	1689.43	1668.41	1646.17	1690.61	1654.53	1678.54	1704.25	1652.51	1674.31	1685.53	1672.41	1684.59	1660.33	1657.8	1674.62	1669.93	1656.44	1689.88
482.510986	1681.28	1682.54	1683.06	1680.7	1683.77	1672.43	1687.69	1686.8	1684.57	1669.96	1670.06	1679.14	1664.61	1679.86	1683.56	1684.22	1689.65	1645.58	1642.79	1678.62	1680.08	1681.17	1688.61	1694.67	1689.32	1675.92	1691.18	1672.19	1667.59	1678.43	1670.29	1689.82	1667.25	1644.76	1688.95	1655.38	1678.81	1702.37	1652.39	1672.8	1685.21	1671.82	1682.85	1660.53	1656.47	1673.63	1673.2	1657.84	1686.95
483.006012	1682.36	1682.18	1682.47	1679.14	1685.49	1672.02	1684.93	1686.34	1685.89	1669.2	1671.26	1676.4	1663.88	1680.92	1683.1	1687.15	1689.71	1645.26	1643.2	1680.3	1683.08	1679.7	1687.63	1694.53	1690.38	1677.25	1688.7	1673.46	1665.77	1678.12	1668.28	1689.84	1665.49	1645.32	1690.24	1654.48	1676.15	1698.94	1654.8	1674.45	1685.13	1671.68	1682.58	1662.91	1656.67	1676.79	1671.76	1659.15	1689.27
483.501007	1680.46	1682.93	1684.56	1678.91	1685.58	1673.86	1685.42	1687.68	1684.31	1667.43	1670.77	1678.01	1666.01	1681.04	1683.1	1686.38	1689.15	1647.03	1643.67	1676.67	1678.76	1680.22	1691.11	1693.26	1690.02	1675.3	1693.36	1672.95	1666.83	1677.84	1669.88	1689.63	1668.37	1647.06	1689.75	1656	1679.07	1702.6	1653.74	1674.39	1687.94	1672.97	1684.91	1660.94	1655.89	1674.17	1669.57	1657.61	1687.5
483.996002	1683.32	1683.69	1682.97	1678.57	1685.87	1675.09	1684.46	1688.41	1686.2	1665.75	1670.64	1678.02	1665.81	1680.74	1682.74	1684.46	1687.67	1646.46	1642.47	1677.86	1681.44	1681.33	1688.93	1694.05	1690.11	1677.27	1692.11	1671.31	1671.7	1678.16	1671.55	1690.13	1665.29	1648.14	1690.86	1655.34	1678.02	1701.77	1653.78	1674.56	1688.25	1671.78	1685.84	1661.82	1656.44	1673.85	1670.61	1658.93	1688.56
484.492004	1681.14	1681.68	1685.07	1678.15	1685.33	1673.54	1687.55	1687.18	1685.71	1669.3	1671.77	1678.02	1662.86	1676.4	1683.3	1685.87	1690.29	1646.84	1639.65	1677.36	1679.72	1679.06	1688.9	1694.66	1691.87	1675.85	1689.41	1672.82	1667.57	1678.5	1669.86	1689.59	1668.34	1645.52	1690.56	1656.23	1678.22	1702.12	1654.73	1673.77	1686.53	1673.18	1684.6	1662.81	1656.65	1673.67	1671.21	1659.63	1689.98
484.987000	1679.42	1682.2	1682.31	1679.82	1685.85	1671.74	1684.73	1686.11	1685.47	1666.11	1669.13	1679.19	1663.15	1678.58	1682.11	1684.25	1690.42	1645.36	1638.48	1675.43	1679.51	1677.7	1688.7	1692.78	1689.65	1675.75	1689.79	1670.05	1667.52	1676.14	1667.08	1689.31	1665.72	1645.55	1689.83	1651.09	1674.77	1700.9	1652.65	1675.15	1685.19	1668.47	1684.56	1662.49	1658.14	1673.5	1671.68	1655.63	1688.01
485.481995	1681.44	1683.21	1683.96	1680.61	1686.11	1673.42	1687.18	1689.22	1687.8	1664.54	1672.14	1678.08	1664.09	1678.87	1680.91	1684.7	1687.98	1645.98	1643.15	1676.98	1683.21	1681.02	1690.35	1691.81	1690.68	1674.85	1688.56	1670.27	1669.08	1677.41	1669.5	1689.17	1664.6	1645.11	1690.26	1655.7	1676.6	1702.63	1655.72	1675	1686.63	1670.95	1683.25	1661.32	1658.41	1673.5	1673.25	1657.22	1691.67
485.976990	1681.11	1681.78	1684.33	1678.9	1683.29	1669.92	1684.54	1687.52	1684.21	1665.84	1668.34	1677.65	1664.6	1678.09	1681.14	1683.92	1690.93	1643.94	1641.8	1676.37	1679.77	1680.38	1689.45	1694.26	1689.87	1675.33	1689.68	1672.68	1666.13	1677.4	1668.52	1688.18	1667.16	1647.86	1691.31	1657.07	1676.97	1700.54	1655.9	1674.73	1684.89	1672.74	1685.44	1661.02	1654.43	1673.97	1671.56	1655.77	1690.55
486.471985	1680.91	1683.3	1683.43	1679.35	1684.47	1670.79	1685.52	1686.01	1686.09	1665.32	1669.79	1676.6	1662.33	1678.42	1681.24	1687	1690.66	1645.2	1640.42	1678.55	1681.9	1678.27	1689.27	1692.14	1690.9	1677.11	1688.43	1672.44	1668.86	1679.04	1669.1	1689.83	1668.12	1645.38	1689.1	1653.71	1678.32	1703.72	1653.59	1676.58	1686.67	1669.43	1684.39	1660.43	1656.03	1674.86	1670.81	1657.12	1689.2
486.967987	1683.71	1684.46	1683.35	1679.65	1684.73	1672.14	1686.89	1689.19	1684.6	1666.55	1669.19	1676.53	1662.07	1679.44	1683.8	1683.11	1685.46	1644.4	1643.77	1675.61	1681.68	1680.45	1691.66	1693.83	1692.34	1677.42	1691.16	1672.39	1668.71	1679.47	1672.57	1691.27	1668.81	1646.33	1689.81	1654.07	1676.9	1701.49	1654.68	1675.44	1689.23	1672.25	1687.04	1661.84	1656.87	1673.92	1669.78	1657.74	1688.09
487.463013	1682.59	1679.87	1684.18	1678.55	1682.05	1672.7	1685.6	1686.14	1684.41	1667.55	1671.45	1677.92	1664.32	1677.54	1685.61	1683.3	1689.68	1644.99	1641.71	1677.34	1679.74	1680.32	1688.89	1694.9	1691.87	1676.67	1692.94	1671.93	1665.42	1676.68	1670.86	1690.22	1665.97	1646.19	1690.91	1654.33	1677.53	1702.8	1655.24	1676.64	1687.68	1671.58	1684.46	1660.29	1656.1	1674.46	1669.54	1656.73	1690.46
487.958008	1682.54	1680.93	1683.44	1679.56	1683.56	1673.15	1685.82	1688.93	1687.46	1664.6	1671.18	1678.67	1665.32	1677.32	1681.85	1684.48	1690.98	1644.95	1643.45	1675.05	1678.87	1679.83	1687.72	1694.29	1692.18	1677.82	1691.57	1672.11	1667.56	1676.59	1666.61	1687.06	1666.86	1646.19	1689.52	1653.93	1676.4	1701.83	1655.32	1675.17	1686.6	1673.08	1685.49	1661.68	1658.94	1676.11	1669.74	1657.29	1689.78
488.453003	1682.35	1680.66	1683.47	1680.52	1683.28	1672.6	1685.3	1688.32	1686.55	1666.04	1670.58	1677.98	1664.34	1677.3	1682.46	1685.87	1690.09	1644.69	1640.69	1677.22	1682.25	1681.17	1688.87	1692.03	1690.25	1678.02	1690.42	1672.59	1666.64	1677.51	1669.44	1690.09	1665.26	1647.43	1689.78	1655.1	1680.16	1702.87	1653.36	1674.25	1685.01	1673.5	1684.34	1662.75	1656.23	1676.08	1670.02	1656.92	1688.61
488.947998	1681.15	1680.8	1680.93	1679.72	1685.87	1672.72	1685.76	1687.52	1687.9	1667.3	1670.2	1678.71	1662.91	1678.91	1683.75	1686.53	1688.55	1646.12	1639.88	1678.02	1680.55	1680.15	1688.78	1691.72	1690.35	1677.79	1690.66	1672.88	1668.26	1677.69	1670.37	1691.59	1664.58	1645.57	1690.68	1656.98	1677.3	1701.45	1654.24	1675.76	1686.23	1675.1	1685.05	1662.53	1655.83	1674.86	1672.72	1657.39	1688.56
489.444000	1682.54	1681.54	1684.22	1678.46	1684.27	1672.62	1686.68	1685.91	1686.04	1665.7	1671.11	1677.05	1664.56	1676.46	1681.8	1688.09	1689.55	1645	1643.13	1674.04	1679.94	1680.53	1687.58	1691.99	1688.52	1675.28	1690.09	1672.08	1667.42	1676.84	1670.28	1688.77	1668.44	1646.22	1693.51	1656.82	1677.48	1701.4	1652.58	1674.69	1686.98	1672.11	1684.08	1662.04	1656.52	1672.64	1669.75	1657.35	1687.13
489.938995	1682.23	1682.08	1682.27	1677.91	1685.85	1672.98	1687.29	1686.62	1687.34	1665.97	1669.59	1679.32	1664.17	1679.74	1683.56	1686.32	1692.63	1644.55	1642.75	1676.64	1680.2	1680.73	1688.39	1691.95	1691.47	1677.15	1687.44	1670.66	1669	1679.64	1668.95	1689.24	1666.79	1646.52	1689.49	1657.47	1677.01	1701.98	1655.21	1676.39	1685.97	1674.29	1683.92	1661.62	1655.4	1672.87	1672.99	1657.01	1689.06
490.433990	1681.42	1682.53	1685.82	1678.2	1684.02	1673.77	1684.24	1688.43	1689.29	1665.53	1668.12	1677.04	1664.95	1678	1679.64	1684.65	1688.75	1645.91	1641.73	1677.82	1681.46	1679.95	1688.41	1693.34	1692.19	1675.85	1693.12	1672.64	1667.02	1677.91	1670.88	1686.33	1665.71	1644.47	1689.37	1654.31	1675.65	1699.72	1654.03	1675.55	1686.09	1672.33	1684.5	1663.5	1658.01	1672.06	1670.73	1655.79	1688.52
490.928986	1682.94	1680.66	1682.4	1678.67	1685.52	1673.28	1683.21	1687.49	1687.07	1665.49	1672.24	1677.82	1664.13	1677.99	1682.15	1684.54	1687.82	1647.41	1643.34	1677.25	1681.8	1678.5	1689.29	1690.78	1689.52	1678.61	1690.44	1672.59	1668.77	1677.36	1670.05	1688.63	1666.99	1647.63	1692.36	1655.93	1678.62	1701.42	1655.63	1675.93	1687.24	1669.57	1686.11	1659.89	1655.4	1674.06	1670.98	1657.21	1689.31
491.424988	1683.06	1681.87	1683.44	1680.55	1686.33	1671.41	1685.76	1686.28	1686.25	1668.18	1671.35	1677.82	1663.18	1677.15	1681.59	1685.64	1690.15	1645.73	1642.64	1675.76	1680.67	1679.23	1690.95	1695.18	1689.99	1677.99	1690.96	1670.07	1669.09	1676.18	1669.4	1689.52	1668.24	1646.15	1692.52	1655.31	1677.29	1699.69	1653.74	1675.61	1687.54	1670.82	1684.67	1661.7	1656.33	1675.32	1673.63	1656.98	1688.88
491.920013	1681.85	1680.87	1681.12	1680.51	1682.91	1670.55	1684.76	1685.7	1686.88	1666.61	1669.8	1677.21	1661.84	1676.64	1681.39	1682.96	1690.21	1646.66	1642.4	1675.88	1680.09	1678.25	1689.82	1694.31	1688.07	1676.66	1690.53	1673.22	1670.37	1678.22	1669.42	1686.95	1667.87	1645.59	1691.02	1656.65	1677.09	1699.43	1655	1676.42	1688.12	1672.97	1682.46	1659.68	1655.4	1672.84	1672.05	1657.55	1688.65
492.415009	1682.26	1682.34	1683.65	1679.17	1685.31	1672.02	1685.5	1687.28	1686.37	1665.79	1670.47	1676.31	1664.05	1678.99	1681.9	1684.02	1688.84	1647.95	1643.79	1679.14	1680.84	1679.65	1689.31	1692.45	1690.88	1676.87	1691.54	1672.63	1666.62	1675.52	1670.5	1688.29	1666.01	1646.07	1691.77	1654.91	1676.37	1702.76	1655.86	1676.72	1686.72	1671.05	1683.04	1661.14	1655.82	1675	1671.77	1656.54	1689.21
492.910004	1682.03	1683.11	1681.72	1677.17	1684.18	1673.9	1686.26	1686.77	1684.32	1666.77	1668.77	1677.08	1661.9	1677.35	1681.15	1683.72	1686.39	1643.46	1643.5	1675.92	1682.78	1680.07	1688.03	1692.84	1689.23	1676.63	1690.62	1671.15	1667.3	1675.92	1668.79	1688.48	1667.95	1646.78	1689.61	1654.21	1676.6	1701.47	1654.47	1676.59	1683.2	1669.35	1683.36	1659.62	1657.71	1673.05	1669.89	1654.07	1687.76
493.404999	1681.16	1681.17	1682.81	1678.41	1683.65	1671.67	1687.38	1688.51	1685.7	1664.19	1672.07	1677.75	1662.6	1679.26	1681.61	1686.62	1690.59	1645.68	1643.25	1676.75	1681.77	1679.04	1688.63	1692.11	1689.4	1676.67	1691.89	1673.34	1665.2	1675.48	1667.57	1686.98	1665.6	1644.03	1688.33	1652.16	1677.25	1700.99	1654.08	1674.65	1685.92	1670.22	1680.52	1661.69	1655.58	1676.01	1669.46	1655.17	1688.97
[truncated: 6,286 more rows]
[truncated: 554 more columns]
