# Supplementary material for: Glucokinase activity controls peripherally located subpopulations of β-cells that lead islet Ca2+ oscillations
Source: eLife. 2025 Feb 12;13:RP103068. doi: 10.7554/eLife.103068 (PMC11820133; doi:10.7554/eLife.103068)
Supplement: Source data 6. [file elife-103068-data6.zip › EJ155 10GPKa F05-1_Statistics/EJ155 10GPKa F05-1_Detailed.csv]

Detailed
====================
Position X	Position Y	Position Z	Unit	Category	Collection	Time	ID
126.038	26.3308	-64	µm	Spot	Position	1	20
129.329	37.4719	-64	µm	Spot	Position	1	21
155.493	44.9323	-64	µm	Spot	Position	1	22
118.499	45.3324	-64	µm	Spot	Position	1	23
154.223	54.3775	-64	µm	Spot	Position	1	24
164.873	60.7428	-64	µm	Spot	Position	1	25
144.286	66.8232	-64	µm	Spot	Position	1	26
159.565	73.1354	-64	µm	Spot	Position	1	27
137.534	74.6537	-64	µm	Spot	Position	1	28
122.408	79.6871	-64	µm	Spot	Position	1	29
164.614	82.4537	-64	µm	Spot	Position	1	30
142.895	4.58599	-59.6486	µm	Spot	Position	1	34
154.08	18.6936	-60.1038	µm	Spot	Position	1	36
147.331	28.3083	-60.286	µm	Spot	Position	1	39
151.438	37.8477	-61.0002	µm	Spot	Position	1	41
162.141	37.9143	-61.0268	µm	Spot	Position	1	42
116.242	62.0646	-60.4966	µm	Spot	Position	1	43
126.721	65.5294	-60.7237	µm	Spot	Position	1	44
121.639	30.4354	-55.1197	µm	Spot	Position	1	45
134.461	32.2791	-55.3879	µm	Spot	Position	1	47
106.194	43.4422	-57.0909	µm	Spot	Position	1	48
129.337	43.4719	-55.1889	µm	Spot	Position	1	49
161.667	48.35	-54.7665	µm	Spot	Position	1	50
146.798	49.4498	-55.4173	µm	Spot	Position	1	51
125.361	52.6875	-55.4397	µm	Spot	Position	1	52
113.687	58.0827	-56.6545	µm	Spot	Position	1	53
152.593	65.0552	-54.6402	µm	Spot	Position	1	55
120.761	78.2392	-55.3664	µm	Spot	Position	1	56
113.468	79.8018	-54.7677	µm	Spot	Position	1	57
154.041	22.6771	-50.9418	µm	Spot	Position	1	59
155.679	34.9643	-51.1713	µm	Spot	Position	1	60
136.02	41.4425	-52.5062	µm	Spot	Position	1	61
112.943	53.9173	-51.6505	µm	Spot	Position	1	62
135.353	53.9789	-51.3308	µm	Spot	Position	1	63
155.389	55.8662	-53.0878	µm	Spot	Position	1	64
135.753	66.8973	-53.1734	µm	Spot	Position	1	65
157.512	71.5276	-52.9602	µm	Spot	Position	1	66
133.852	77.1091	-52.3826	µm	Spot	Position	1	67
129.953	23.5657	-46.7107	µm	Spot	Position	1	69
142.885	25.2615	-47.9347	µm	Spot	Position	1	70
132.755	46.8565	-47.8287	µm	Spot	Position	1	71
160.641	50.7681	-48.9296	µm	Spot	Position	1	72
121.621	51.8726	-47.5801	µm	Spot	Position	1	73
146.201	65.7277	-46.4522	µm	Spot	Position	1	74
105.642	70.8606	-49.0339	µm	Spot	Position	1	75
124.524	82.9261	-46.1477	µm	Spot	Position	1	76
140.233	2.52485	-43.859	µm	Spot	Position	1	77
166.596	32.3571	-44.2496	µm	Spot	Position	1	78
140.258	50.4063	-44.6282	µm	Spot	Position	1	79
132.571	56.228	-43.2304	µm	Spot	Position	1	80
147.473	57.7096	-43.5727	µm	Spot	Position	1	81
130.026	68.5235	-42.8382	µm	Spot	Position	1	82
119.468	70.7178	-44.6885	µm	Spot	Position	1	83
110.929	71.8752	-44.7919	µm	Spot	Position	1	84
153.036	20.6864	-40.0767	µm	Spot	Position	1	85
159.133	29.9479	-39.0598	µm	Spot	Position	1	86
123.673	35.2625	-40.3081	µm	Spot	Position	1	87
147.193	67.8424	-38.6035	µm	Spot	Position	1	88
147.696	73.4614	-38.7049	µm	Spot	Position	1	89
166.198	75.1514	-38.8354	µm	Spot	Position	1	90
143.105	81.8168	-38.4929	µm	Spot	Position	1	91
160.399	6.83749	-35.3584	µm	Spot	Position	1	92
126.651	8.94642	-37.4263	µm	Spot	Position	1	93
114.676	25.9348	-35.596	µm	Spot	Position	1	94
147.892	30.17	-36.9829	µm	Spot	Position	1	95
109.965	33.1752	-36.7296	µm	Spot	Position	1	96
104.614	38.2208	-37.9617	µm	Spot	Position	1	97
127.028	39.8882	-37.289	µm	Spot	Position	1	98
160.456	47.4882	-37.8308	µm	Spot	Position	1	99
96.0653	47.8809	-36.4828	µm	Spot	Position	1	100
109.333	48.0057	-35.4747	µm	Spot	Position	1	101
160.983	57.7167	-35.2883	µm	Spot	Position	1	102
152.439	58.1289	-35.8737	µm	Spot	Position	1	103
101.984	65.767	-36.0905	µm	Spot	Position	1	104
114.534	69.0944	-37.4214	µm	Spot	Position	1	105
128.061	69.3522	-36.8136	µm	Spot	Position	1	106
130.307	29.5941	-32.0878	µm	Spot	Position	1	107
133.978	38.9854	-32.1449	µm	Spot	Position	1	108
135.765	47.8913	-32.5623	µm	Spot	Position	1	109
135.022	56.075	-30.2685	µm	Spot	Position	1	110
118.339	62.3505	-32.5952	µm	Spot	Position	1	111
135.821	68.6142	-33.3577	µm	Spot	Position	1	112
96.4292	75.6986	-31.4175	µm	Spot	Position	1	113
162.753	77.5889	-32.0569	µm	Spot	Position	1	114
103.676	81.4274	-32.5238	µm	Spot	Position	1	115
137.032	5.60955	-27.1347	µm	Spot	Position	1	116
116.346	10.3029	-29.1365	µm	Spot	Position	1	117
164.885	12.2082	-27.3662	µm	Spot	Position	1	118
103.354	17.383	-29.362	µm	Spot	Position	1	119
141.271	27.9202	-28.8704	µm	Spot	Position	1	120
120.335	45.1341	-26.9652	µm	Spot	Position	1	121
157.625	52.174	-29.4737	µm	Spot	Position	1	122
159.678	72.549	-27.6404	µm	Spot	Position	1	123
119.874	75.5125	-26.5653	µm	Spot	Position	1	124
106.167	77.2526	-28.2402	µm	Spot	Position	1	125
129.4	18.244	-24.5258	µm	Spot	Position	1	126
150.288	19.6708	-24.0622	µm	Spot	Position	1	127
96.0875	28.4732	-22.6889	µm	Spot	Position	1	128
99.0249	32.8499	-24.5292	µm	Spot	Position	1	129
108.386	40.0698	-24.2156	µm	Spot	Position	1	130
92.3934	50.986	-23.7425	µm	Spot	Position	1	131
111.16	51.2922	-24.2253	µm	Spot	Position	1	132
119.487	57.5685	-25.7858	µm	Spot	Position	1	133
128.855	62.1642	-23.1104	µm	Spot	Position	1	134
130.892	79.7688	-25.074	µm	Spot	Position	1	135
121.13	14.7386	-18.9629	µm	Spot	Position	1	136
122.096	29.2179	-18.9121	µm	Spot	Position	1	137
152.9	35.9337	-21.2234	µm	Spot	Position	1	138
126.318	38.5155	-20.8508	µm	Spot	Position	1	139
165.913	41.1833	-21.1834	µm	Spot	Position	1	140
152.702	44.8805	-19.9063	µm	Spot	Position	1	141
142.788	49.6044	-20.8598	µm	Spot	Position	1	142
98.0238	61.8674	-19.4755	µm	Spot	Position	1	143
156.107	65.3231	-20.029	µm	Spot	Position	1	144
143.657	67.7686	-21.6488	µm	Spot	Position	1	145
130.926	68.7742	-21.3434	µm	Spot	Position	1	146
138.084	75.4906	-21.7991	µm	Spot	Position	1	147
98.6691	81.2495	-20.2954	µm	Spot	Position	1	148
144.228	3.83782	-14.9601	µm	Spot	Position	1	149
148.491	9.80945	-17.5274	µm	Spot	Position	1	150
110.878	16.5952	-14.8261	µm	Spot	Position	1	151
135.327	19.0938	-15.1583	µm	Spot	Position	1	152
141.363	40.4973	-15.0409	µm	Spot	Position	1	153
88.2099	45.715	-14.626	µm	Spot	Position	1	154
121.52	49.4337	-16.9738	µm	Spot	Position	1	155
92.9238	59.7011	-14.4122	µm	Spot	Position	1	156
165.259	60.2154	-15.1664	µm	Spot	Position	1	157
109.882	63.9261	-16.741	µm	Spot	Position	1	158
151.637	72.4073	-16.0434	µm	Spot	Position	1	160
157.101	10.2806	-11.75	µm	Spot	Position	1	161
102.675	26.9588	-10.5321	µm	Spot	Position	1	162
125.465	28.7765	-12.7899	µm	Spot	Position	1	163
96.1321	39.343	-10.9103	µm	Spot	Position	1	164
113.474	56.728	-11.7376	µm	Spot	Position	1	165
147.881	57.1107	-12.9269	µm	Spot	Position	1	166
135.566	57.418	-12	µm	Spot	Position	1	167
128.707	63.2725	-12.0395	µm	Spot	Position	1	168
96.821	73.789	-11.5979	µm	Spot	Position	1	169
142.559	80.4937	-11.4761	µm	Spot	Position	1	170
129.293	81.2699	-13.7189	µm	Spot	Position	1	171
157.043	82.7194	-11.9768	µm	Spot	Position	1	172
122.092	6.1768	-7.57898	µm	Spot	Position	1	173
142.271	17.8046	-8.93822	µm	Spot	Position	1	174
104.413	76.486	-6.62134	µm	Spot	Position	1	175
161.682	4.25888	-3.05224	µm	Spot	Position	1	176
113.916	34.137	-5.36388	µm	Spot	Position	1	177
132.984	34.2726	-5.28127	µm	Spot	Position	1	178
128.336	41.0969	-3.78747	µm	Spot	Position	1	179
103.598	44.7692	-3.38457	µm	Spot	Position	1	181
165.229	48.7285	-5.56905	µm	Spot	Position	1	182
95.0754	66.7587	-3.8797	µm	Spot	Position	1	183
146.762	69.8366	-4.05951	µm	Spot	Position	1	184
115.036	72.8767	-4.0495	µm	Spot	Position	1	185
163.759	78.1971	-3.6169	µm	Spot	Position	1	186
179.94	17.6534	-64	µm	Spot	Position	1	187
211.884	23.7921	-64	µm	Spot	Position	1	188
169.776	43.9886	-64	µm	Spot	Position	1	189
200.245	48.5905	-64	µm	Spot	Position	1	190
187.558	65.8116	-64	µm	Spot	Position	1	191
178.996	66.1537	-64	µm	Spot	Position	1	192
173.152	67.6025	-64	µm	Spot	Position	1	193
242.757	72.7213	-64	µm	Spot	Position	1	194
179.455	75.468	-64	µm	Spot	Position	1	196
186.58	80.5735	-64	µm	Spot	Position	1	197
193.586	80.4265	-64	µm	Spot	Position	1	198
193.945	29.9283	-59.5319	µm	Spot	Position	1	205
213.741	34.2909	-60.9948	µm	Spot	Position	1	206
218.656	42.7805	-61.2076	µm	Spot	Position	1	208
181.049	51.9592	-59.8555	µm	Spot	Position	1	209
206.435	60.9075	-59.9561	µm	Spot	Position	1	210
219.994	69.5302	-61.4969	µm	Spot	Position	1	211
230.956	80.2057	-60.4581	µm	Spot	Position	1	212
168.325	81.1706	-60.6347	µm	Spot	Position	1	213
201.103	6.60583	-56.8392	µm	Spot	Position	1	214
209.358	30.0218	-55.447	µm	Spot	Position	1	215
206.223	46.3258	-55.5903	µm	Spot	Position	1	216
195.19	51.4088	-55.9396	µm	Spot	Position	1	217
186.667	72.8842	-57.7972	µm	Spot	Position	1	218
196.991	15.4409	-50.1873	µm	Spot	Position	1	221
190.484	43.0808	-52.239	µm	Spot	Position	1	223
200.535	43.6164	-53.3487	µm	Spot	Position	1	224
186.726	54.8706	-52.8165	µm	Spot	Position	1	226
199.668	60.8479	-53.5228	µm	Spot	Position	1	227
175.649	61.9736	-52.2174	µm	Spot	Position	1	228
225.366	75.6625	-51.5759	µm	Spot	Position	1	229
241.831	79.7083	-50.934	µm	Spot	Position	1	230
169.011	6.5995	-46.8174	µm	Spot	Position	1	231
221.439	16.5781	-47.5779	µm	Spot	Position	1	232
202.581	23.9923	-48.6942	µm	Spot	Position	1	233
183.622	30.6493	-48.7305	µm	Spot	Position	1	234
214.607	40.9262	-49.5149	µm	Spot	Position	1	235
222.986	50.636	-48.4969	µm	Spot	Position	1	236
209.112	57.0603	-47.7623	µm	Spot	Position	1	237
234.576	63.0266	-46.683	µm	Spot	Position	1	238
168.465	64.0281	-49.7853	µm	Spot	Position	1	239
213.438	65.0332	-47.5605	µm	Spot	Position	1	240
206.634	77.6201	-48.2956	µm	Spot	Position	1	241
229.526	81.5748	-47.5481	µm	Spot	Position	1	242
205.737	34.627	-44.9558	µm	Spot	Position	1	243
172.009	51.3631	-43.7523	µm	Spot	Position	1	244
182.033	58.0749	-43.0371	µm	Spot	Position	1	245
195.024	71.9835	-44.9662	µm	Spot	Position	1	246
229.801	10.5137	-38.3417	µm	Spot	Position	1	247
243.567	23.4816	-38.8373	µm	Spot	Position	1	248
174.764	35.0558	-41.0689	µm	Spot	Position	1	249
223.477	39.2665	-39.9464	µm	Spot	Position	1	250
193.724	41.0069	-40.7473	µm	Spot	Position	1	251
217.259	49.475	-39.1533	µm	Spot	Position	1	252
194.706	52.5003	-39.6496	µm	Spot	Position	1	253
238.465	52.3928	-39.9642	µm	Spot	Position	1	254
171.257	66.3671	-40.2468	µm	Spot	Position	1	255
212.375	20.8974	-34.5324	µm	Spot	Position	1	256
214.672	42.7783	-36.538	µm	Spot	Position	1	257
170.987	46.286	-35.4123	µm	Spot	Position	1	258
220.699	60.8523	-35.8431	µm	Spot	Position	1	259
199.136	82.769	-36.8827	µm	Spot	Position	1	261
249.85	41.3129	-30.4547	µm	Spot	Position	1	262
183.227	46.2707	-32.1213	µm	Spot	Position	1	263
206.278	51.0876	-32.637	µm	Spot	Position	1	264
245.004	62.2781	-32.4203	µm	Spot	Position	1	265
235.919	67.4376	-31.0766	µm	Spot	Position	1	266
187.838	68.7056	-31.9568	µm	Spot	Position	1	267
185.378	79.7241	-33.1793	µm	Spot	Position	1	268
199.584	4.19192	-26.2213	µm	Spot	Position	1	269
235.632	12.5124	-27.102	µm	Spot	Position	1	270
178.145	23.3929	-29.7982	µm	Spot	Position	1	271
202.684	24.9637	-29.1858	µm	Spot	Position	1	272
245.258	26.6719	-27.198	µm	Spot	Position	1	273
231.84	26.8859	-27.3345	µm	Spot	Position	1	274
194.985	38.8639	-28.1284	µm	Spot	Position	1	275
203.579	42.1314	-28.6688	µm	Spot	Position	1	276
219.697	44.973	-27.0368	µm	Spot	Position	1	277
236.167	45.7821	-29.2521	µm	Spot	Position	1	278
206.923	54.7546	-27.0668	µm	Spot	Position	1	279
175.354	56.0121	-27.7412	µm	Spot	Position	1	280
248.659	79.9404	-27.8054	µm	Spot	Position	1	281
215.285	80.3539	-28.4228	µm	Spot	Position	1	282
223.612	31.1004	-22.9676	µm	Spot	Position	1	284
176.148	41.2824	-24.2861	µm	Spot	Position	1	285
240.453	53.0813	-25.0612	µm	Spot	Position	1	286
228.639	54.808	-25.391	µm	Spot	Position	1	287
169.631	66.2811	-24.3815	µm	Spot	Position	1	288
178.826	66.0158	-22.553	µm	Spot	Position	1	289
199.118	66.8244	-24.8791	µm	Spot	Position	1	290
234.97	66.6659	-24.8365	µm	Spot	Position	1	291
203.395	20.0464	-20.6227	µm	Spot	Position	1	293
197.968	38.8814	-20.9872	µm	Spot	Position	1	294
237.355	40.2225	-19.6221	µm	Spot	Position	1	295
192.771	44.0876	-19.16	µm	Spot	Position	1	296
203.521	46.5744	-19.2873	µm	Spot	Position	1	297
210.619	48.1017	-20.3216	µm	Spot	Position	1	298
223.016	64.4127	-20.7292	µm	Spot	Position	1	300
183.245	71.6166	-21.4897	µm	Spot	Position	1	301
207.555	76.3298	-20.1319	µm	Spot	Position	1	302
173.977	5.46954	-17.0148	µm	Spot	Position	1	303
221.867	13.6697	-14.9826	µm	Spot	Position	1	304
172.542	25.0312	-16.482	µm	Spot	Position	1	305
220.066	25.3516	-15.8661	µm	Spot	Position	1	306
206.931	26.7731	-15.705	µm	Spot	Position	1	307
174.678	34.1576	-15.5979	µm	Spot	Position	1	308
240.242	41.5992	-14.917	µm	Spot	Position	1	310
176.939	47.5978	-17.7337	µm	Spot	Position	1	311
222.396	32.3975	-12.1261	µm	Spot	Position	1	312
209.389	42.4111	-13.565	µm	Spot	Position	1	313
201.588	44.3699	-11.9863	µm	Spot	Position	1	314
178.118	60.648	-12.5285	µm	Spot	Position	1	316
231.751	62.0315	-11.1835	µm	Spot	Position	1	318
248.097	64.0261	-11.0076	µm	Spot	Position	1	319
235.171	13.2213	-8.10019	µm	Spot	Position	1	320
194.381	27.3546	-7.91777	µm	Spot	Position	1	321
244.832	30.4253	-9.01258	µm	Spot	Position	1	322
204.725	53.5521	-9.4408	µm	Spot	Position	1	323
209.547	65.4022	-6.75107	µm	Spot	Position	1	324
228.673	73.788	-9.65812	µm	Spot	Position	1	325
194.81	6.12065	-4.19921	µm	Spot	Position	1	326
210.792	14.8909	-3.76377	µm	Spot	Position	1	327
168.741	23.3059	-5.4122	µm	Spot	Position	1	328
218.737	27.1035	-3.94027	µm	Spot	Position	1	329
239.375	27.5979	-4.96783	µm	Spot	Position	1	330
229.148	32.5813	-3.00285	µm	Spot	Position	1	331
197.501	43.1538	-4.79304	µm	Spot	Position	1	332
180.512	45.8035	-4.82996	µm	Spot	Position	1	333
186.033	65.7873	-4.84668	µm	Spot	Position	1	334
198.962	65.6651	-3.14662	µm	Spot	Position	1	335
252.273	60.7281	-53.1703	µm	Spot	Position	1	353
252.81	46.9414	-46.671	µm	Spot	Position	1	354
262.623	56.2177	-43.5333	µm	Spot	Position	1	356
251.228	74.5108	-42.4987	µm	Spot	Position	1	357
255.108	54.2645	-38.4842	µm	Spot	Position	1	358
251.722	33.3807	-37.5512	µm	Spot	Position	1	359
250.664	74.3379	-37.1035	µm	Spot	Position	1	360
261.72	72.7242	-32.0596	µm	Spot	Position	1	362
254.97	62.5715	-27.427	µm	Spot	Position	1	363
250.844	54.4423	-23.6239	µm	Spot	Position	1	364
264.31	74.1152	-24.1145	µm	Spot	Position	1	365
256.967	69.6582	-15.7367	µm	Spot	Position	1	367
250.49	80.2633	-10.2532	µm	Spot	Position	1	368
273.312	81.4848	-12.2248	µm	Spot	Position	1	369
261.917	47.1282	-8.44554	µm	Spot	Position	1	370
256.793	61.6265	-8.60508	µm	Spot	Position	1	371
275.828	67.8718	-9.00435	µm	Spot	Position	1	372
252.346	48.8589	-3.30945	µm	Spot	Position	1	373
117.005	85.0244	-64	µm	Spot	Position	1	385
152.853	85.1579	-64	µm	Spot	Position	1	386
140.486	92.7148	-64	µm	Spot	Position	1	387
139.325	103.523	-64	µm	Spot	Position	1	388
147.649	104.253	-64	µm	Spot	Position	1	389
165.819	120.927	-64	µm	Spot	Position	1	390
155.006	125.003	-64	µm	Spot	Position	1	391
146.88	125.418	-64	µm	Spot	Position	1	392
124.307	102.713	-61.2543	µm	Spot	Position	1	396
163.862	103.133	-61.1936	µm	Spot	Position	1	397
128.126	92.4527	-56.7956	µm	Spot	Position	1	401
145.77	104.508	-55.6516	µm	Spot	Position	1	402
134.088	117.712	-56.8331	µm	Spot	Position	1	404
164.946	132.064	-55.682	µm	Spot	Position	1	405
137.285	83.475	-53.4458	µm	Spot	Position	1	406
153.414	87.3202	-53.7442	µm	Spot	Position	1	407
156.463	107.419	-51.2423	µm	Spot	Position	1	408
121.485	107.778	-51.1816	µm	Spot	Position	1	409
126.846	120.233	-51.7615	µm	Spot	Position	1	410
163.011	139.989	-52.467	µm	Spot	Position	1	411
106.483	86.807	-47.0504	µm	Spot	Position	1	412
159.788	92.6335	-48.1453	µm	Spot	Position	1	413
112.645	95.5642	-48.2445	µm	Spot	Position	1	414
128.516	104.363	-48.2222	µm	Spot	Position	1	415
156.896	118.141	-47.5	µm	Spot	Position	1	416
142.837	136.545	-49.3936	µm	Spot	Position	1	417
148.768	136.631	-46.7514	µm	Spot	Position	1	418
136.24	98.2924	-45.0104	µm	Spot	Position	1	419
148.752	111.755	-42.8958	µm	Spot	Position	1	420
162.634	87.834	-38.7483	µm	Spot	Position	1	421
158.042	92.9298	-40.27	µm	Spot	Position	1	422
150.766	96.3367	-40.1697	µm	Spot	Position	1	423
126.51	101.123	-39.979	µm	Spot	Position	1	424
141.328	120.22	-38.9284	µm	Spot	Position	1	425
126.565	128.717	-40.6169	µm	Spot	Position	1	426
145.59	133.901	-40.9991	µm	Spot	Position	1	427
160.158	135.505	-39.8069	µm	Spot	Position	1	428
151.549	143.478	-39.9447	µm	Spot	Position	1	429
126.372	83.8903	-34.4801	µm	Spot	Position	1	430
117.011	85.3564	-35.3484	µm	Spot	Position	1	431
128.05	92.4207	-35.5989	µm	Spot	Position	1	432
140.846	95.9351	-36.3944	µm	Spot	Position	1	433
161.945	102.353	-34.8993	µm	Spot	Position	1	434
141.996	106.757	-37.9116	µm	Spot	Position	1	435
113.974	107.378	-35.1697	µm	Spot	Position	1	436
166.74	113.256	-34.5725	µm	Spot	Position	1	437
121.632	119.249	-37.3226	µm	Spot	Position	1	438
165.186	134.318	-35.1334	µm	Spot	Position	1	439
165.005	143.815	-37.1278	µm	Spot	Position	1	440
144.583	94.9328	-31.3783	µm	Spot	Position	1	441
108.089	97.5351	-32.4509	µm	Spot	Position	1	442
134.655	109.791	-31.4458	µm	Spot	Position	1	443
153.88	110.226	-33.2564	µm	Spot	Position	1	444
154.771	127.779	-33.0109	µm	Spot	Position	1	445
134.395	129.903	-32.99	µm	Spot	Position	1	446
155.043	145.132	-32.3926	µm	Spot	Position	1	447
151.003	148.97	-33.1803	µm	Spot	Position	1	448
155.728	88.7938	-28.6472	µm	Spot	Position	1	449
135.761	90.8395	-28.3353	µm	Spot	Position	1	450
118.851	106.391	-27.7358	µm	Spot	Position	1	451
141.914	113.742	-28.9297	µm	Spot	Position	1	452
135.262	118.56	-27.9745	µm	Spot	Position	1	453
147.04	133.401	-27.7027	µm	Spot	Position	1	454
131.905	139.115	-29.6821	µm	Spot	Position	1	455
112.058	86.9646	-24.7276	µm	Spot	Position	1	456
142.592	87.3673	-24.567	µm	Spot	Position	1	457
117.986	94.5425	-22.853	µm	Spot	Position	1	458
105.5	105.61	-23.3166	µm	Spot	Position	1	459
146.301	123.236	-25.2477	µm	Spot	Position	1	460
146.527	149.137	-25.3283	µm	Spot	Position	1	461
163.186	153.713	-24.4994	µm	Spot	Position	1	462
107.569	94.96	-20.2456	µm	Spot	Position	1	463
150.452	104.076	-18.8775	µm	Spot	Position	1	464
117.213	120.046	-20.6383	µm	Spot	Position	1	465
156.409	140.44	-18.7503	µm	Spot	Position	1	466
146.585	140.868	-21.3407	µm	Spot	Position	1	467
108.755	86.2418	-14.612	µm	Spot	Position	1	468
119.616	90.4009	-16.1359	µm	Spot	Position	1	469
132.671	91.0294	-16.0821	µm	Spot	Position	1	470
98.1176	97.0051	-15.8191	µm	Spot	Position	1	471
134.668	111.954	-16.9647	µm	Spot	Position	1	472
114.022	113.499	-15.0772	µm	Spot	Position	1	473
127.207	117.213	-16.4313	µm	Spot	Position	1	474
143.985	117.259	-16.6552	µm	Spot	Position	1	475
153.027	117.709	-16.0542	µm	Spot	Position	1	476
109.304	124.503	-16.9011	µm	Spot	Position	1	477
127.584	135.185	-15.675	µm	Spot	Position	1	478
155.14	147.327	-16.5106	µm	Spot	Position	1	479
166.294	91.294	-11.2579	µm	Spot	Position	1	480
146.593	94.1922	-10.9991	µm	Spot	Position	1	481
160.554	98.1582	-12.334	µm	Spot	Position	1	482
128.22	100.944	-12.9694	µm	Spot	Position	1	483
107.444	106.205	-10.4806	µm	Spot	Position	1	484
162.751	121.738	-13.5983	µm	Spot	Position	1	485
140.737	124.541	-11.7902	µm	Spot	Position	1	486
151.726	131.334	-13.1431	µm	Spot	Position	1	487
117.682	133.629	-12.2707	µm	Spot	Position	1	488
144.887	149.22	-12.1465	µm	Spot	Position	1	489
138.165	98.3954	-7.73773	µm	Spot	Position	1	490
151.905	112.346	-8.14676	µm	Spot	Position	1	491
133.8	116.231	-8.81701	µm	Spot	Position	1	492
117.46	126.683	-8.51709	µm	Spot	Position	1	493
131.086	133.332	-8.59179	µm	Spot	Position	1	494
124.647	94.7348	-4.86218	µm	Spot	Position	1	495
116.497	108.863	-4.08161	µm	Spot	Position	1	496
106.59	118.208	-4.05362	µm	Spot	Position	1	497
128.343	119.098	-2.99313	µm	Spot	Position	1	498
218.116	84.6162	-64	µm	Spot	Position	1	499
226.088	89.5801	-64	µm	Spot	Position	1	500
203.579	93.478	-64	µm	Spot	Position	1	501
236.003	101.684	-64	µm	Spot	Position	1	503
213.792	102.337	-64	µm	Spot	Position	1	504
178.16	103.815	-64	µm	Spot	Position	1	505
168.155	114.017	-64	µm	Spot	Position	1	507
204.032	123.066	-64	µm	Spot	Position	1	508
183.03	128.175	-64	µm	Spot	Position	1	509
179.442	84.9069	-60.051	µm	Spot	Position	1	510
192.853	91.7853	-60.0355	µm	Spot	Position	1	511
180.06	95.9549	-60.3806	µm	Spot	Position	1	512
197.562	99.6338	-59.7745	µm	Spot	Position	1	513
186.22	110.046	-60.5753	µm	Spot	Position	1	514
236.467	111.694	-58.8929	µm	Spot	Position	1	515
212.516	116.933	-59.1671	µm	Spot	Position	1	516
187.943	118.587	-60.9172	µm	Spot	Position	1	517
174.486	120.705	-61.1272	µm	Spot	Position	1	519
197.316	131.452	-61.2662	µm	Spot	Position	1	520
184.259	134.961	-58.992	µm	Spot	Position	1	521
169.41	141.69	-60.6148	µm	Spot	Position	1	522
248.922	99.0403	-57.2422	µm	Spot	Position	1	525
224.418	103.051	-54.8004	µm	Spot	Position	1	526
205.136	111.876	-55.2127	µm	Spot	Position	1	527
214.069	128.824	-56.6421	µm	Spot	Position	1	528
194.122	141.976	-55.0356	µm	Spot	Position	1	531
219.175	87.0625	-52.0408	µm	Spot	Position	1	532
167.945	88.0501	-51.1179	µm	Spot	Position	1	533
186.009	91.8012	-51.4943	µm	Spot	Position	1	534
205.624	101.797	-51.9798	µm	Spot	Position	1	535
177.411	121.357	-51.9781	µm	Spot	Position	1	536
200.942	123.184	-51.8563	µm	Spot	Position	1	537
190.021	127.956	-52.2861	µm	Spot	Position	1	538
168.445	129.884	-52.2147	µm	Spot	Position	1	539
184.932	143.9	-53.1064	µm	Spot	Position	1	540
174.696	83.5882	-48.5025	µm	Spot	Position	1	541
210.315	93.7308	-48.1477	µm	Spot	Position	1	542
223.605	102.836	-48.151	µm	Spot	Position	1	543
248.045	110.569	-48.5157	µm	Spot	Position	1	544
218.942	112.649	-48.1084	µm	Spot	Position	1	545
224.174	113.586	-48.5759	µm	Spot	Position	1	546
191.342	119.051	-46.3604	µm	Spot	Position	1	547
239.703	121.606	-47.4393	µm	Spot	Position	1	548
222.252	125.033	-47.9536	µm	Spot	Position	1	549
184.858	136.777	-49.7251	µm	Spot	Position	1	550
222.864	145.425	-47.4175	µm	Spot	Position	1	551
198.652	86.4518	-45.0954	µm	Spot	Position	1	552
233.79	102.608	-43.6126	µm	Spot	Position	1	553
209.039	105.661	-43.9475	µm	Spot	Position	1	554
178.805	108.169	-42.7996	µm	Spot	Position	1	555
168.927	118.351	-42.3153	µm	Spot	Position	1	556
239.442	131.008	-43.3642	µm	Spot	Position	1	557
190.35	136.969	-42.3656	µm	Spot	Position	1	558
167.035	138.245	-44.7496	µm	Spot	Position	1	559
199.862	145.923	-42.4717	µm	Spot	Position	1	560
185.549	146.413	-44.8342	µm	Spot	Position	1	561
171.969	147.108	-44.463	µm	Spot	Position	1	562
210.241	149.282	-43.1998	µm	Spot	Position	1	563
187.395	83.808	-40.4188	µm	Spot	Position	1	564
220.413	84.5424	-39.1287	µm	Spot	Position	1	565
239.143	89.5424	-38.8945	µm	Spot	Position	1	566
243.581	105.771	-40.752	µm	Spot	Position	1	567
227.915	121.894	-40.1413	µm	Spot	Position	1	568
221.11	133.588	-40.4963	µm	Spot	Position	1	569
231.336	145.425	-39.8101	µm	Spot	Position	1	570
214.643	85.0367	-35.9452	µm	Spot	Position	1	571
177.84	86.6541	-36.2244	µm	Spot	Position	1	572
173.061	93.0824	-34.5996	µm	Spot	Position	1	573
229.311	96.2519	-35.5242	µm	Spot	Position	1	574
197.714	100.358	-37.8278	µm	Spot	Position	1	575
214.942	100.988	-34.4564	µm	Spot	Position	1	576
185.035	104.052	-35.2862	µm	Spot	Position	1	577
211.858	106.459	-35.2018	µm	Spot	Position	1	578
239.6	106.393	-35.6949	µm	Spot	Position	1	579
249.736	113.386	-37.0029	µm	Spot	Position	1	580
190.835	119.851	-34.6143	µm	Spot	Position	1	581
210.438	121.314	-34.4222	µm	Spot	Position	1	582
178.384	130.769	-35.7583	µm	Spot	Position	1	583
243.005	137.984	-34.4537	µm	Spot	Position	1	584
177.962	143.3	-34.5497	µm	Spot	Position	1	585
194.651	158.07	-36.1839	µm	Spot	Position	1	586
240.837	89.4248	-32.2621	µm	Spot	Position	1	587
182.719	90.7199	-30.9049	µm	Spot	Position	1	588
172.635	122.413	-30.9562	µm	Spot	Position	1	589
217.411	123.873	-31.7623	µm	Spot	Position	1	590
238.682	125.715	-32.9416	µm	Spot	Position	1	591
225.251	127.78	-32.4898	µm	Spot	Position	1	592
195.088	132.968	-31.7491	µm	Spot	Position	1	593
215.109	142.445	-30.3989	µm	Spot	Position	1	594
199.028	144.24	-32.5342	µm	Spot	Position	1	595
216.147	148.681	-30.8697	µm	Spot	Position	1	596
186.325	149.26	-32.02	µm	Spot	Position	1	597
182.868	157.592	-31.4048	µm	Spot	Position	1	599
203.248	157.545	-30.9618	µm	Spot	Position	1	600
172.651	87.2409	-26.9711	µm	Spot	Position	1	601
202.584	108.606	-27.8366	µm	Spot	Position	1	603
230.53	115.965	-27.8921	µm	Spot	Position	1	604
208.272	124.697	-28.2646	µm	Spot	Position	1	605
232.378	133.377	-27.41	µm	Spot	Position	1	606
207.491	137.68	-27.0046	µm	Spot	Position	1	607
204.992	89.5814	-24.6444	µm	Spot	Position	1	608
221.714	90.7388	-23.9653	µm	Spot	Position	1	610
234.588	100.575	-25.2756	µm	Spot	Position	1	611
248.633	107.436	-22.6596	µm	Spot	Position	1	612
215.38	117.204	-23.1181	µm	Spot	Position	1	615
179.862	129.168	-24.5691	µm	Spot	Position	1	616
169.568	135.225	-24.5453	µm	Spot	Position	1	617
188.513	145.237	-22.3177	µm	Spot	Position	1	618
169.727	147.045	-25.6216	µm	Spot	Position	1	619
201.672	152.548	-25.3604	µm	Spot	Position	1	620
178.996	156.687	-23.4043	µm	Spot	Position	1	621
195.257	158.25	-23.3582	µm	Spot	Position	1	622
226.411	101.749	-18.8417	µm	Spot	Position	1	623
206.516	106.029	-20.2907	µm	Spot	Position	1	624
170.302	119.131	-19.6222	µm	Spot	Position	1	625
181.222	120.711	-20.4734	µm	Spot	Position	1	626
218.794	135.62	-19.8005	µm	Spot	Position	1	627
240.951	140.231	-21.0293	µm	Spot	Position	1	628
228.562	117.863	-15.5626	µm	Spot	Position	1	631
168.068	130.531	-15.6737	µm	Spot	Position	1	632
205.549	135.839	-15.5662	µm	Spot	Position	1	633
237.422	137.495	-14.7424	µm	Spot	Position	1	634
230.565	152.962	-14.1933	µm	Spot	Position	1	635
185.463	159.707	-17.6534	µm	Spot	Position	1	636
179.284	89.339	-10.249	µm	Spot	Position	1	638
224.613	90.1112	-12.1207	µm	Spot	Position	1	639
228.664	96.6856	-12.0205	µm	Spot	Position	1	640
213.136	106.687	-10.6455	µm	Spot	Position	1	642
240.119	109.93	-12.0853	µm	Spot	Position	1	643
200.54	115.964	-12.2404	µm	Spot	Position	1	644
218.007	117.459	-13.0579	µm	Spot	Position	1	645
182.472	118.506	-13.3317	µm	Spot	Position	1	646
189.428	140.407	-12.1084	µm	Spot	Position	1	647
205.959	159.944	-12.7449	µm	Spot	Position	1	648
192.165	162.586	-12.3795	µm	Spot	Position	1	649
175.044	84.3888	-8.3595	µm	Spot	Position	1	650
250.021	98.1133	-7.48561	µm	Spot	Position	1	651
178.275	101.089	-7.07638	µm	Spot	Position	1	652
202.704	104.388	-6.94933	µm	Spot	Position	1	653
170.761	107.213	-9.14315	µm	Spot	Position	1	654
226.048	107.629	-8.34113	µm	Spot	Position	1	655
192.6	111.026	-6.38926	µm	Spot	Position	1	656
240.66	117.416	-9.09531	µm	Spot	Position	1	657
187.896	125.095	-7.47716	µm	Spot	Position	1	658
213.29	125.996	-7.86249	µm	Spot	Position	1	659
229.708	126.828	-7.01002	µm	Spot	Position	1	660
237.387	126.639	-8.52097	µm	Spot	Position	1	661
197.445	127.258	-7.02747	µm	Spot	Position	1	662
223.733	136.235	-6.77247	µm	Spot	Position	1	663
169.059	138.977	-7.63741	µm	Spot	Position	1	664
180.391	142.805	-8.57329	µm	Spot	Position	1	665
225.806	145.55	-7.32675	µm	Spot	Position	1	666
218.797	146.96	-7.50699	µm	Spot	Position	1	667
166.923	147.576	-9.00357	µm	Spot	Position	1	668
238.72	149.993	-8.1511	µm	Spot	Position	1	670
230.014	152.754	-9.09134	µm	Spot	Position	1	671
205.221	125.173	-3.07224	µm	Spot	Position	1	672
191.336	139.274	-4.51993	µm	Spot	Position	1	673
250.863	84.026	-56.6602	µm	Spot	Position	1	679
255.545	96.7581	-39.0911	µm	Spot	Position	1	680
251.747	118.77	-41.3501	µm	Spot	Position	1	681
261.382	88.8132	-35.6034	µm	Spot	Position	1	682
260.456	108.899	-35.0968	µm	Spot	Position	1	683
252.548	123.412	-28.6233	µm	Spot	Position	1	684
269.868	91.7415	-24.307	µm	Spot	Position	1	685
256.744	111.392	-22.986	µm	Spot	Position	1	686
260.592	93.7575	-20.1388	µm	Spot	Position	1	687
266.136	101.997	-14.4502	µm	Spot	Position	1	688
254.675	96.0211	-12.3885	µm	Spot	Position	1	690
263.007	121.651	-9.21326	µm	Spot	Position	1	691
265.693	93.3246	-4.29316	µm	Spot	Position	1	692
123.818	22.7953	0.619659	µm	Spot	Position	1	701
90.1141	28.866	0.492065	µm	Spot	Position	1	702
123.531	33.8541	-0.611515	µm	Spot	Position	1	703
154.858	40.2992	1.40948	µm	Spot	Position	1	704
118.512	40.5722	-0.0485306	µm	Spot	Position	1	705
135.268	49.0495	1.10054	µm	Spot	Position	1	706
112.596	50.0664	-0.694756	µm	Spot	Position	1	707
149.181	56.374	-1.11582	µm	Spot	Position	1	708
113.569	57.9683	-0.15704	µm	Spot	Position	1	709
160.533	58.0655	-0.0905266	µm	Spot	Position	1	710
95.6991	61.5965	0.389252	µm	Spot	Position	1	711
129.941	63.9316	-0.421867	µm	Spot	Position	1	712
143.834	64.3733	-0.700439	µm	Spot	Position	1	713
124.93	71.7791	-0.594883	µm	Spot	Position	1	714
123.037	14.1925	3.52205	µm	Spot	Position	1	715
148.418	19.1129	5.12597	µm	Spot	Position	1	717
158.702	19.8273	3.15469	µm	Spot	Position	1	718
85.2535	49.5548	3.68836	µm	Spot	Position	1	719
91.8806	64.1553	3.80639	µm	Spot	Position	1	720
95.0282	76.5548	4.94042	µm	Spot	Position	1	721
136.286	79.7025	4.56358	µm	Spot	Position	1	722
151.473	79.739	3.49604	µm	Spot	Position	1	723
101.735	5.25998	8.8083	µm	Spot	Position	1	724
166.174	10.5629	9.07008	µm	Spot	Position	1	725
137.256	37.1761	7.39099	µm	Spot	Position	1	726
154.949	47.0234	7.85714	µm	Spot	Position	1	727
126.143	51.5132	7.89484	µm	Spot	Position	1	728
150.262	58.0262	8.3678	µm	Spot	Position	1	729
113.241	68.7558	8.40764	µm	Spot	Position	1	730
133.586	71.9133	6.81247	µm	Spot	Position	1	732
121.042	76.2973	8.8367	µm	Spot	Position	1	733
160.382	80.2141	9.84318	µm	Spot	Position	1	734
126.077	14.7478	12.7731	µm	Spot	Position	1	735
157.791	20.8568	10.281	µm	Spot	Position	1	736
120.237	27.9581	12.9898	µm	Spot	Position	1	737
118.536	37.4658	12.4201	µm	Spot	Position	1	738
97.737	43.9436	11.6252	µm	Spot	Position	1	739
151.417	61.5475	12.1582	µm	Spot	Position	1	740
96.8894	65.9253	13.7194	µm	Spot	Position	1	741
166.162	78.5762	12.3368	µm	Spot	Position	1	742
149.952	5.21433	17.2004	µm	Spot	Position	1	743
101.59	9.9539	16.6686	µm	Spot	Position	1	744
95.5773	56.9044	16.8763	µm	Spot	Position	1	746
122.541	60.59	16.7496	µm	Spot	Position	1	747
138.789	66.3606	15.4108	µm	Spot	Position	1	748
147.093	80.3352	14.9799	µm	Spot	Position	1	750
103.199	82.5124	16.3942	µm	Spot	Position	1	751
140.536	5.04681	20.8545	µm	Spot	Position	1	752
160.073	5.80742	18.4409	µm	Spot	Position	1	753
118.98	10.2409	20.6042	µm	Spot	Position	1	754
131.288	40.3339	19.9678	µm	Spot	Position	1	755
136.22	39.8441	20.3628	µm	Spot	Position	1	756
118.058	41.4825	19.9494	µm	Spot	Position	1	757
109.028	45.1432	20.6843	µm	Spot	Position	1	758
114.514	55.9532	20.9187	µm	Spot	Position	1	760
86.3376	59.0449	19.5744	µm	Spot	Position	1	761
129.836	63.4931	20.7221	µm	Spot	Position	1	762
146.861	70.6283	21.5254	µm	Spot	Position	1	763
136.47	81.2183	18.6798	µm	Spot	Position	1	764
98.3121	28.9232	23.6657	µm	Spot	Position	1	765
114.993	29.9305	25.11	µm	Spot	Position	1	766
98.1852	48.9504	24.5165	µm	Spot	Position	1	767
114.399	69.868	24.7317	µm	Spot	Position	1	769
121.724	74.9419	24.1889	µm	Spot	Position	1	770
160.658	77.769	24.4349	µm	Spot	Position	1	771
126.351	24.9723	27.7566	µm	Spot	Position	1	772
153.57	29.5498	28.5749	µm	Spot	Position	1	773
138.5	31.0454	28.582	µm	Spot	Position	1	774
116.293	37.756	27.914	µm	Spot	Position	1	775
137.796	40.2223	27.6345	µm	Spot	Position	1	776
118.311	53.6101	26.708	µm	Spot	Position	1	778
134.893	58.1235	28.3762	µm	Spot	Position	1	779
103.921	61.0094	28.3211	µm	Spot	Position	1	780
142.076	70.5437	29.2458	µm	Spot	Position	1	781
110.621	6.74619	32.8578	µm	Spot	Position	1	782
91.1341	45.7125	32.6065	µm	Spot	Position	1	784
97.9736	74.507	30.3415	µm	Spot	Position	1	785
153.466	75.5561	30.563	µm	Spot	Position	1	786
105.662	77.0302	32.5457	µm	Spot	Position	1	787
159.839	77.57	32.134	µm	Spot	Position	1	788
136.736	5.15902	36.8742	µm	Spot	Position	1	789
154.783	5.24855	37.0229	µm	Spot	Position	1	790
108.591	14.712	34.6156	µm	Spot	Position	1	792
144.852	15.6515	36.1284	µm	Spot	Position	1	793
123.741	18.6139	35.9474	µm	Spot	Position	1	794
151.548	28.9815	35.9789	µm	Spot	Position	1	795
139.108	31.6676	35.2202	µm	Spot	Position	1	796
115.078	36.2902	36.5919	µm	Spot	Position	1	797
155.51	44.4306	36.4676	µm	Spot	Position	1	798
152.453	50.8386	35.5095	µm	Spot	Position	1	799
133.77	54.4659	36.707	µm	Spot	Position	1	800
96.7371	61.323	36.5781	µm	Spot	Position	1	801
125.649	74.7754	36.0823	µm	Spot	Position	1	803
147.711	5.00692	38.8348	µm	Spot	Position	1	805
140.254	39.1907	39.9457	µm	Spot	Position	1	807
110.68	45.9812	41.5586	µm	Spot	Position	1	808
138.591	48.063	39.159	µm	Spot	Position	1	809
105.505	57.783	39.2555	µm	Spot	Position	1	810
131.987	69.7828	39.1571	µm	Spot	Position	1	811
145.117	72.4695	39.2792	µm	Spot	Position	1	812
100.412	35.1998	43.8807	µm	Spot	Position	1	814
97.7624	46.6587	43.3572	µm	Spot	Position	1	815
118.664	63.4082	44.2478	µm	Spot	Position	1	818
96.3787	64.0456	42.9465	µm	Spot	Position	1	819
111.532	67.7524	43.1255	µm	Spot	Position	1	820
149.758	78.7784	44.2311	µm	Spot	Position	1	821
151.367	5.03998	47.7228	µm	Spot	Position	1	823
163.933	5.05772	48.279	µm	Spot	Position	1	824
153.087	27.5391	48.549	µm	Spot	Position	1	825
140.365	30.6849	47.9554	µm	Spot	Position	1	826
129.881	39.0339	48.6835	µm	Spot	Position	1	828
138.959	49.2887	46.5241	µm	Spot	Position	1	830
130.572	63.813	47.7845	µm	Spot	Position	1	831
105.886	69.9866	47.5165	µm	Spot	Position	1	832
133.96	19.2525	51.0112	µm	Spot	Position	1	836
116.513	20.4609	51.2707	µm	Spot	Position	1	837
105.079	40.5167	52.1676	µm	Spot	Position	1	838
151.221	41.9185	52.1361	µm	Spot	Position	1	839
120.414	44.0446	53.4128	µm	Spot	Position	1	840
114.07	70.6937	51.3998	µm	Spot	Position	1	841
143.58	21.6157	57.2539	µm	Spot	Position	1	843
106.206	29.3774	55.175	µm	Spot	Position	1	844
139.07	49.4378	55.8775	µm	Spot	Position	1	846
99.0325	49.5365	54.5746	µm	Spot	Position	1	847
123.588	70.8859	57.1104	µm	Spot	Position	1	849
100.958	73.962	55.8099	µm	Spot	Position	1	850
121.084	78.8757	55.243	µm	Spot	Position	1	851
141.967	4.8023	58.5219	µm	Spot	Position	1	852
159.881	15.3138	59.3349	µm	Spot	Position	1	853
120.36	21.2379	59.5631	µm	Spot	Position	1	854
163.174	29.4768	60.1655	µm	Spot	Position	1	855
149.06	33.4838	59.712	µm	Spot	Position	1	856
129.229	43.1913	59.6645	µm	Spot	Position	1	858
163.145	45.0952	58.8605	µm	Spot	Position	1	859
118.404	45.9822	59.9987	µm	Spot	Position	1	860
135.298	76.4365	59.0195	µm	Spot	Position	1	862
229.85	9.1209	0.479721	µm	Spot	Position	1	863
184.326	18.1513	-0.57225	µm	Spot	Position	1	864
199.663	25.1867	0.643425	µm	Spot	Position	1	866
214.235	36.7532	-0.587715	µm	Spot	Position	1	867
237.598	41.0473	0.319748	µm	Spot	Position	1	869
169.41	52.857	0.352104	µm	Spot	Position	1	871
222.52	67.4132	0.255333	µm	Spot	Position	1	872
232.794	69.7159	0.385376	µm	Spot	Position	1	873
245.284	72.9239	-1.09235	µm	Spot	Position	1	874
171.726	75.3095	0.250351	µm	Spot	Position	1	875
215.23	14.72	4.77834	µm	Spot	Position	1	878
177.386	29.8628	4.32283	µm	Spot	Position	1	880
193.841	50.7664	4.6988	µm	Spot	Position	1	881
245.277	59.6334	3.71075	µm	Spot	Position	1	882
199.437	65.6092	4.97242	µm	Spot	Position	1	884
192.93	76.0367	2.31719	µm	Spot	Position	1	885
212.716	5.57385	7.91591	µm	Spot	Position	1	886
203.063	5.899	8.10928	µm	Spot	Position	1	887
230.045	9.17154	8.52158	µm	Spot	Position	1	888
187.496	14.0464	8.90225	µm	Spot	Position	1	889
228.455	22.9261	8.44395	µm	Spot	Position	1	890
228.695	80.6728	8.33842	µm	Spot	Position	1	899
203.223	9.41107	12.5545	µm	Spot	Position	1	900
213.764	18.898	11.6178	µm	Spot	Position	1	901
172.022	28.4279	10.1526	µm	Spot	Position	1	902
244.748	30.8115	12.3657	µm	Spot	Position	1	904
232.962	69.0041	11.3342	µm	Spot	Position	1	907
187.754	5.60487	15.0732	µm	Spot	Position	1	908
177.379	27.9039	15.4204	µm	Spot	Position	1	909
191.309	34.7803	15.6122	µm	Spot	Position	1	910
173.189	56.7625	14.9628	µm	Spot	Position	1	913
214.603	15.3925	18.8742	µm	Spot	Position	1	916
215.655	29.8894	19.9855	µm	Spot	Position	1	918
248.796	46.2596	19.4475	µm	Spot	Position	1	919
207.706	6.30641	23.5928	µm	Spot	Position	1	923
172.288	19.8574	24.2545	µm	Spot	Position	1	924
238.387	44.4065	24.3949	µm	Spot	Position	1	932
243.921	61.4703	23.5125	µm	Spot	Position	1	939
195.804	6.80974	29.2578	µm	Spot	Position	1	944
210.735	7.27032	28.0361	µm	Spot	Position	1	945
236.243	23.757	29.8176	µm	Spot	Position	1	946
223.065	24.8903	31.084	µm	Spot	Position	1	949
234.403	48.4728	32.8582	µm	Spot	Position	1	951
189.852	11.2339	35.9231	µm	Spot	Position	1	956
171.64	21.7203	35.8475	µm	Spot	Position	1	957
197.971	27.366	35.7384	µm	Spot	Position	1	959
181.588	37.6725	36.0858	µm	Spot	Position	1	960
216.619	39.2403	36.1147	µm	Spot	Position	1	961
166.965	4.81514	39.326	µm	Spot	Position	1	973
182.11	5.77566	38.5434	µm	Spot	Position	1	974
211.16	20.5896	39.0767	µm	Spot	Position	1	975
217.064	36.3712	40.7559	µm	Spot	Position	1	977
229.255	50.5462	39.7663	µm	Spot	Position	1	978
242.882	56.56	40.3173	µm	Spot	Position	1	980
177.842	76.7387	40.6877	µm	Spot	Position	1	986
246.555	83.2779	39.2913	µm	Spot	Position	1	988
225.765	24.6139	44.0461	µm	Spot	Position	1	989
196.583	71.5674	43.5148	µm	Spot	Position	1	990
238.373	27.8132	47.073	µm	Spot	Position	1	991
213.556	64.2599	47.2784	µm	Spot	Position	1	999
185.266	4.92086	52.9366	µm	Spot	Position	1	1002
207.525	28.5684	51.6593	µm	Spot	Position	1	1003
235.016	58.7201	56.7896	µm	Spot	Position	1	1011
176.663	24.294	58.9525	µm	Spot	Position	1	1016
229.109	38.5815	59.5237	µm	Spot	Position	1	1019
262.184	69.8045	-0.646976	µm	Spot	Position	1	1033
259.9	80.5518	4.10549	µm	Spot	Position	1	1034
260.719	45.016	8.84468	µm	Spot	Position	1	1035
262.419	63.3966	9.46537	µm	Spot	Position	1	1036
255.35	71.2517	11.9949	µm	Spot	Position	1	1037
255.246	34.6095	20.4993	µm	Spot	Position	1	1038
255.33	68.3215	21.3907	µm	Spot	Position	1	1039
252.663	41.3485	32.2786	µm	Spot	Position	1	1041
251.466	40.6646	38.6442	µm	Spot	Position	1	1042
260.475	65.0258	39.7242	µm	Spot	Position	1	1043
263.28	77.9906	40.4819	µm	Spot	Position	1	1044
107.148	87.1355	-0.54723	µm	Spot	Position	1	1047
119.111	97.9049	1.57008	µm	Spot	Position	1	1048
147.001	135.946	-0.0454788	µm	Spot	Position	1	1050
166.02	137.436	0.86026	µm	Spot	Position	1	1051
134.296	142.148	-0.134762	µm	Spot	Position	1	1052
165.639	151.567	-0.783192	µm	Spot	Position	1	1053
155.577	157.091	-0.931541	µm	Spot	Position	1	1054
140.544	89.0441	4.08694	µm	Spot	Position	1	1055
158.226	102.436	3.28779	µm	Spot	Position	1	1056
133.44	110.247	3.91367	µm	Spot	Position	1	1057
154.241	116.682	4.2869	µm	Spot	Position	1	1058
144.59	126.578	4.91506	µm	Spot	Position	1	1059
161.609	128.273	4.25979	µm	Spot	Position	1	1060
158.268	142.544	2.5084	µm	Spot	Position	1	1061
142.377	152.476	4.64366	µm	Spot	Position	1	1062
89.8155	85.6523	8.3485	µm	Spot	Position	1	1063
116.701	89.9119	7.5318	µm	Spot	Position	1	1064
159.318	95.2473	8.77384	µm	Spot	Position	1	1065
110.586	104.718	9.27327	µm	Spot	Position	1	1066
160.06	115.675	9.11795	µm	Spot	Position	1	1067
123.135	122.024	7.95673	µm	Spot	Position	1	1068
136.151	140.081	7.69131	µm	Spot	Position	1	1069
165.466	142.325	7.35421	µm	Spot	Position	1	1070
120.991	86.2751	12.7537	µm	Spot	Position	1	1071
91.5607	88.7236	13.0073	µm	Spot	Position	1	1072
124.035	91.5125	13.2633	µm	Spot	Position	1	1073
139.132	96.9727	11.9668	µm	Spot	Position	1	1074
110.012	124.208	11.7221	µm	Spot	Position	1	1075
140.451	125.868	11.1363	µm	Spot	Position	1	1076
120.608	129.769	13.6917	µm	Spot	Position	1	1077
159.493	132.734	13.5562	µm	Spot	Position	1	1078
147.193	152.096	11.3345	µm	Spot	Position	1	1079
155.043	86.9878	16.8675	µm	Spot	Position	1	1080
131.066	101.822	17.8831	µm	Spot	Position	1	1081
153.301	107.617	15.9394	µm	Spot	Position	1	1082
121.393	114.654	16.8547	µm	Spot	Position	1	1083
126.065	122.329	16.397	µm	Spot	Position	1	1084
150.15	135.78	17.2593	µm	Spot	Position	1	1085
111.364	85.2305	20.9646	µm	Spot	Position	1	1086
112.12	92.1581	19.7236	µm	Spot	Position	1	1087
106.935	100.838	20.7606	µm	Spot	Position	1	1088
115.054	102.897	20.1561	µm	Spot	Position	1	1089
165.611	107.081	20.0311	µm	Spot	Position	1	1090
149.167	116.016	18.9245	µm	Spot	Position	1	1091
137.749	121.945	21.2999	µm	Spot	Position	1	1092
134.031	131.906	21.1121	µm	Spot	Position	1	1093
132.81	144.224	20.6256	µm	Spot	Position	1	1094
158.027	146.504	19.4869	µm	Spot	Position	1	1095
119.11	117.174	22.8028	µm	Spot	Position	1	1096
120.617	134.591	22.4344	µm	Spot	Position	1	1097
155.204	154.909	22.7285	µm	Spot	Position	1	1098
117.77	87.4641	26.9068	µm	Spot	Position	1	1100
109.436	100.101	28.9095	µm	Spot	Position	1	1101
150.621	126.347	26.6857	µm	Spot	Position	1	1102
136.189	141.196	27.9837	µm	Spot	Position	1	1103
151.322	92.4151	32.6103	µm	Spot	Position	1	1104
125.949	100.74	32.1628	µm	Spot	Position	1	1105
158.988	106.335	31.9408	µm	Spot	Position	1	1106
112.94	112.536	32.3821	µm	Spot	Position	1	1107
134.83	120.136	30.9586	µm	Spot	Position	1	1108
112.785	124.04	33.0968	µm	Spot	Position	1	1109
156.113	143.781	32.279	µm	Spot	Position	1	1110
149.607	145.208	31.9608	µm	Spot	Position	1	1111
159.792	150.405	31.8591	µm	Spot	Position	1	1112
165.925	155.537	32.3312	µm	Spot	Position	1	1113
116.27	90.9699	37.3756	µm	Spot	Position	1	1115
102.623	92.2824	37.8847	µm	Spot	Position	1	1116
147.219	102.543	35.3834	µm	Spot	Position	1	1117
162.334	112.44	35.5393	µm	Spot	Position	1	1118
129.879	113.456	37.2947	µm	Spot	Position	1	1119
138.168	114.893	35.824	µm	Spot	Position	1	1120
152.194	115.189	36.5378	µm	Spot	Position	1	1121
120.754	127.701	36.3356	µm	Spot	Position	1	1122
145.191	137.698	34.289	µm	Spot	Position	1	1123
112.005	84.59	41.4143	µm	Spot	Position	1	1124
129.347	87.6838	39.5033	µm	Spot	Position	1	1125
158.923	96.1786	39.4476	µm	Spot	Position	1	1126
113.826	101.895	40.7875	µm	Spot	Position	1	1127
126.158	104.59	41.083	µm	Spot	Position	1	1128
112.794	116.056	39.9451	µm	Spot	Position	1	1129
129.006	126.257	40.3508	µm	Spot	Position	1	1130
147.862	125.814	38.3486	µm	Spot	Position	1	1131
162.76	133.55	39.813	µm	Spot	Position	1	1132
151.64	136.695	40.5059	µm	Spot	Position	1	1133
146.136	88.8497	43.5735	µm	Spot	Position	1	1134
135.848	105.62	44.0281	µm	Spot	Position	1	1135
154.68	111.614	43.1166	µm	Spot	Position	1	1136
123.721	126.674	42.9048	µm	Spot	Position	1	1137
159.636	147.865	43.4684	µm	Spot	Position	1	1138
137.821	86.3249	48.4504	µm	Spot	Position	1	1139
113.368	89.0618	47.4992	µm	Spot	Position	1	1140
121.934	97.3888	46.6057	µm	Spot	Position	1	1141
132.95	99.2425	46.4615	µm	Spot	Position	1	1142
120.052	105.363	49.2116	µm	Spot	Position	1	1143
147.874	119.401	47.2848	µm	Spot	Position	1	1144
137.65	126.478	48.524	µm	Spot	Position	1	1145
163.685	126.986	48.0949	µm	Spot	Position	1	1146
156.213	133.931	48.8491	µm	Spot	Position	1	1147
150.222	140.502	52.2918	µm	Spot	Position	1	1150
161.301	146.922	51.4115	µm	Spot	Position	1	1151
120.097	94.691	55.8751	µm	Spot	Position	1	1152
143.123	109.247	55.9986	µm	Spot	Position	1	1153
151.932	127.265	57.3914	µm	Spot	Position	1	1154
158.955	137.249	55.382	µm	Spot	Position	1	1155
150.322	96.5302	60.6143	µm	Spot	Position	1	1157
127.275	98.4359	61.5778	µm	Spot	Position	1	1158
163.87	99.3357	59.2618	µm	Spot	Position	1	1159
123.348	111.044	59.6127	µm	Spot	Position	1	1160
147.306	119.54	58.9356	µm	Spot	Position	1	1161
127.782	121.573	59.8109	µm	Spot	Position	1	1162
163.439	130	58.5357	µm	Spot	Position	1	1165
230.364	90.8977	0.67131	µm	Spot	Position	1	1166
179.901	95.443	-0.837563	µm	Spot	Position	1	1168
191.424	109.978	-0.928051	µm	Spot	Position	1	1170
170.052	116.949	0.386787	µm	Spot	Position	1	1173
175.674	120.819	0.392113	µm	Spot	Position	1	1174
197.543	126.176	-1.18935	µm	Spot	Position	1	1175
227.983	126.906	-0.278099	µm	Spot	Position	1	1176
238.086	127.641	-0.581371	µm	Spot	Position	1	1177
223.938	134.019	0.0591049	µm	Spot	Position	1	1178
238.016	149.322	-0.390873	µm	Spot	Position	1	1179
214.605	151.76	0.912453	µm	Spot	Position	1	1180
171.835	152.46	-1.26403	µm	Spot	Position	1	1181
190.752	86.5576	3.84411	µm	Spot	Position	1	1182
235.753	104.534	4.78551	µm	Spot	Position	1	1184
197.684	105.493	3.6097	µm	Spot	Position	1	1185
216.135	116.511	2.73675	µm	Spot	Position	1	1187
228.799	122.74	3.44911	µm	Spot	Position	1	1188
191.67	124.841	2.569	µm	Spot	Position	1	1189
194.112	136.878	3.00848	µm	Spot	Position	1	1190
177.564	138.029	3.0847	µm	Spot	Position	1	1191
207.076	138.526	5.44886	µm	Spot	Position	1	1192
176.717	142.711	4.65946	µm	Spot	Position	1	1193
185.46	144.053	5.75932	µm	Spot	Position	1	1194
238.944	147.219	4.74123	µm	Spot	Position	1	1195
233.713	95.1922	9.55384	µm	Spot	Position	1	1196
218.141	98.9188	7.96685	µm	Spot	Position	1	1197
197.974	99.6749	8.6139	µm	Spot	Position	1	1198
171.143	105.419	8.6091	µm	Spot	Position	1	1200
187.54	112.172	6.43768	µm	Spot	Position	1	1201
205.041	132.177	7.20518	µm	Spot	Position	1	1202
243.51	135.941	8.55179	µm	Spot	Position	1	1203
190.772	152.236	7.08002	µm	Spot	Position	1	1204
233.723	116.697	12.6794	µm	Spot	Position	1	1205
204.602	129.4	11.3797	µm	Spot	Position	1	1206
184.068	132.961	11.339	µm	Spot	Position	1	1207
178.409	139.296	10.7369	µm	Spot	Position	1	1208
214.938	152.308	10.9508	µm	Spot	Position	1	1209
180.858	83.8361	16.859	µm	Spot	Position	1	1210
167.068	117.36	17.6275	µm	Spot	Position	1	1213
223.157	121.032	16.5462	µm	Spot	Position	1	1214
182.146	130.347	15.8927	µm	Spot	Position	1	1216
229.781	134.657	16.2915	µm	Spot	Position	1	1217
202.095	138.737	17.268	µm	Spot	Position	1	1218
186.586	147.09	14.3089	µm	Spot	Position	1	1219
202.034	153.372	15.4789	µm	Spot	Position	1	1220
221.245	90.322	20.352	µm	Spot	Position	1	1222
231.085	102.252	19.2035	µm	Spot	Position	1	1224
208.532	103.638	21.5053	µm	Spot	Position	1	1225
193.885	107.604	20.628	µm	Spot	Position	1	1227
172.445	112.418	20.0365	µm	Spot	Position	1	1229
246.414	128.979	20.7335	µm	Spot	Position	1	1231
239.29	146.204	21.1504	µm	Spot	Position	1	1232
181.067	153.028	20.5378	µm	Spot	Position	1	1233
228.446	153.27	21.0276	µm	Spot	Position	1	1234
169.144	158.772	20.0531	µm	Spot	Position	1	1235
191.302	159.143	20.7741	µm	Spot	Position	1	1236
181.393	89.0209	23.2422	µm	Spot	Position	1	1237
198.142	115.714	22.3909	µm	Spot	Position	1	1239
221.601	118.901	22.8287	µm	Spot	Position	1	1240
204.997	124.328	22.8935	µm	Spot	Position	1	1241
237.375	123.831	23.6681	µm	Spot	Position	1	1242
229.508	128.489	24.4319	µm	Spot	Position	1	1243
185.35	137.921	23.6652	µm	Spot	Position	1	1244
198.398	149.682	23.6887	µm	Spot	Position	1	1246
218.752	150.799	23.3878	µm	Spot	Position	1	1247
202.936	154.938	23.4582	µm	Spot	Position	1	1248
189.084	156.19	24.6016	µm	Spot	Position	1	1249
172.51	110.306	27.5197	µm	Spot	Position	1	1250
220.706	111.267	29.1276	µm	Spot	Position	1	1251
177.477	112.471	27.813	µm	Spot	Position	1	1252
180.435	128.12	27.5926	µm	Spot	Position	1	1253
182.512	86.9783	31.8476	µm	Spot	Position	1	1254
199.926	104.056	32.6257	µm	Spot	Position	1	1256
207.83	103.692	31.1798	µm	Spot	Position	1	1257
237.711	113.46	31.7784	µm	Spot	Position	1	1259
200.242	123.053	31.894	µm	Spot	Position	1	1260
215.452	123.549	32.0502	µm	Spot	Position	1	1261
187.379	124.454	30.8563	µm	Spot	Position	1	1262
230.621	124.089	31.3712	µm	Spot	Position	1	1263
248.045	129.011	33.3526	µm	Spot	Position	1	1265
214.084	132.947	32.8449	µm	Spot	Position	1	1267
172.161	138.587	31.3375	µm	Spot	Position	1	1268
235.977	146.047	31.3637	µm	Spot	Position	1	1269
172.68	148.709	31.8257	µm	Spot	Position	1	1270
192.694	149.689	33.3984	µm	Spot	Position	1	1271
210.93	107.552	37.2478	µm	Spot	Position	1	1277
186.59	155.515	35.9599	µm	Spot	Position	1	1279
181.516	85.7278	39.605	µm	Spot	Position	1	1280
244.331	106.747	39.2252	µm	Spot	Position	1	1281
238.881	112.113	40.1189	µm	Spot	Position	1	1282
246.651	121.626	40.7174	µm	Spot	Position	1	1285
209.611	107.729	43.2127	µm	Spot	Position	1	1292
210.81	123.132	43.6876	µm	Spot	Position	1	1294
201.061	123.506	42.9314	µm	Spot	Position	1	1295
211.532	131.464	43.9578	µm	Spot	Position	1	1297
196.635	141.204	43.5308	µm	Spot	Position	1	1299
230.337	142.628	43.4153	µm	Spot	Position	1	1300
216.687	144.06	44.7791	µm	Spot	Position	1	1301
176.511	146.114	43.474	µm	Spot	Position	1	1302
205.475	148.592	44.1637	µm	Spot	Position	1	1303
170.525	149.499	43.2181	µm	Spot	Position	1	1304
185.333	150.53	44.9031	µm	Spot	Position	1	1305
176.193	153.631	44.034	µm	Spot	Position	1	1306
188.148	111.274	46.9526	µm	Spot	Position	1	1310
181.058	115.115	47.8119	µm	Spot	Position	1	1311
237.561	120.731	49.1412	µm	Spot	Position	1	1312
183.902	128.16	49.5928	µm	Spot	Position	1	1313
191.711	85.7971	52.1927	µm	Spot	Position	1	1314
210.839	122.437	51.382	µm	Spot	Position	1	1318
247.039	122.069	52.0741	µm	Spot	Position	1	1319
188.254	127.653	52.3796	µm	Spot	Position	1	1320
202.668	146.613	52.2047	µm	Spot	Position	1	1322
237.334	108.58	56.2835	µm	Spot	Position	1	1328
167.026	118.386	57.2488	µm	Spot	Position	1	1329
182.892	144.248	54.6503	µm	Spot	Position	1	1330
182.634	87.6149	59.4936	µm	Spot	Position	1	1332
211.852	120.842	59.4726	µm	Spot	Position	1	1336
238.957	121.21	59.7095	µm	Spot	Position	1	1337
188.912	123.777	59.8937	µm	Spot	Position	1	1338
179.026	123.973	60.2975	µm	Spot	Position	1	1339
171.973	126.095	60.106	µm	Spot	Position	1	1340
209.074	134.902	59.5446	µm	Spot	Position	1	1342
251.136	125.033	0.0932465	µm	Spot	Position	1	1343
250.956	97.9957	7.25652	µm	Spot	Position	1	1347
262.452	121.998	7.01873	µm	Spot	Position	1	1349
254.876	83.5009	11.0863	µm	Spot	Position	1	1350
260.793	90.0881	25.1693	µm	Spot	Position	1	1356
253.312	107.562	24.6229	µm	Spot	Position	1	1358
260.312	119.682	23.5002	µm	Spot	Position	1	1359
259.688	128.801	23.7688	µm	Spot	Position	1	1360
251.898	133.268	24.3099	µm	Spot	Position	1	1361
253.009	112.581	29.3046	µm	Spot	Position	1	1362
264.639	89.6214	31.7403	µm	Spot	Position	1	1363
258.259	109.431	36.5521	µm	Spot	Position	1	1365
254.068	107.585	40.9549	µm	Spot	Position	1	1366
257.8	110.14	47.4102	µm	Spot	Position	1	1368
254.377	84.798	59.7798	µm	Spot	Position	1	1370
134.467	27.2506	64	µm	Spot	Position	1	1376
129.377	60.1656	64	µm	Spot	Position	1	1378
109.563	61.6622	64	µm	Spot	Position	1	1379
119.557	83.8337	64	µm	Spot	Position	1	1386
139.97	101.326	64	µm	Spot	Position	1	1388
120.098	102.478	64	µm	Spot	Position	1	1389
133.205	107.199	64	µm	Spot	Position	1	1390
142.96	107.015	64	µm	Spot	Position	1	1391
191.882	110.287	64	µm	Spot	Position	1	1395
