# Supplementary material for: Glucokinase activity controls peripherally located subpopulations of β-cells that lead islet Ca2+ oscillations
Source: eLife. 2025 Feb 12;13:RP103068. doi: 10.7554/eLife.103068 (PMC11820133; doi:10.7554/eLife.103068)
Supplement: Source data 6. [file elife-103068-data6.zip › EJ155 10GPKa F05-1_Statistics/EJ155 10GPKa F05-1_Plot.csv]

Intensity Mean Ch=2 Img=1
====================
Time [s]	Intensity Mean::1000000000::0	Intensity Mean::1000000001::0	Intensity Mean::1000000002::0	Intensity Mean::1000000003::0	Intensity Mean::1000000004::0	Intensity Mean::1000000005::0	Intensity Mean::1000000006::0	Intensity Mean::1000000007::0	Intensity Mean::1000000008::0	Intensity Mean::1000000009::0	Intensity Mean::1000000010::0	Intensity Mean::1000000011::0	Intensity Mean::1000000012::0	Intensity Mean::1000000013::0	Intensity Mean::1000000014::0	Intensity Mean::1000000015::0	Intensity Mean::1000000016::0	Intensity Mean::1000000017::0	Intensity Mean::1000000018::0	Intensity Mean::1000000019::0	Intensity Mean::1000000020::0	Intensity Mean::1000000021::0	Intensity Mean::1000000022::0	Intensity Mean::1000000023::0	Intensity Mean::1000000024::0	Intensity Mean::1000000025::0	Intensity Mean::1000000026::0	Intensity Mean::1000000027::0	Intensity Mean::1000000028::0	Intensity Mean::1000000029::0	Intensity Mean::1000000030::0	Intensity Mean::1000000031::0	Intensity Mean::1000000032::0	Intensity Mean::1000000033::0	Intensity Mean::1000000034::0	Intensity Mean::1000000035::0	Intensity Mean::1000000036::0	Intensity Mean::1000000037::0	Intensity Mean::1000000038::0	Intensity Mean::1000000039::0	Intensity Mean::1000000040::0	Intensity Mean::1000000041::0	Intensity Mean::1000000042::0	Intensity Mean::1000000043::0	Intensity Mean::1000000044::0	Intensity Mean::1000000045::0	Intensity Mean::1000000046::0	Intensity Mean::1000000047::0	Intensity Mean::1000000048::0
0.000000	1672.45	1677.38	1703.89	1665.55	1721.07	1724.94	1711.87	1771.18	1704.12	1698.02	1747.45	1665.41	1674.42	1684.53	1691.65	1697.24	1678.23	1699.56	1675.9	1677.73	1650.6	1683.61	1715.04	1714.28	1693.91	1681.24	1754.43	1707.7	1691.39	1680.98	1698.89	1684.23	1682.63	1700.74	1730.14	1716.37	1791.76	1713.31	1676.37	1682.71	1694.29	1724.77	1697.95	1736.02	1674.46	1721.62	1654.47	1705.2	1714.4
0.495000	1685.89	1695.15	1720.18	1693.54	1730.3	1737.93	1736.79	1754.99	1728.6	1720.3	1753.69	1665.29	1678.46	1690.83	1703.85	1708.14	1684.71	1711.34	1675.5	1681.14	1649.06	1684.27	1713.88	1711.86	1691.18	1674.19	1753.18	1709.49	1689.88	1681.65	1698.63	1683.4	1680.46	1702.78	1727.9	1714.36	1787.15	1709.69	1676.78	1682.71	1694.68	1723.52	1697.29	1735.79	1677.04	1721.84	1657.71	1702.72	1716.04
0.990000	1688.31	1696.67	1719.8	1695.35	1729.98	1733.56	1735.21	1751.11	1730.09	1721.52	1752.1	1666.07	1680.35	1691.21	1702.77	1707.56	1686.34	1708.93	1677.07	1679.79	1647.34	1685.23	1713.54	1711.67	1693.53	1675.95	1752.31	1708.26	1689.88	1682.38	1694.61	1685.7	1680.79	1701.37	1727.85	1712.43	1784.62	1712.1	1677.77	1684.31	1693.31	1721.95	1695.91	1736.04	1675.02	1721.62	1660.37	1703.05	1713.97
1.485000	1685.36	1695.89	1717.57	1691.77	1731.77	1732.65	1733.58	1751.05	1725.68	1720.05	1749.08	1665.29	1678.05	1690.06	1702.57	1706.01	1684.44	1708.8	1675.6	1680.34	1647.48	1686.15	1713.91	1711.76	1691.53	1674.97	1753.02	1707.77	1687.42	1682.02	1697.48	1683.49	1678.9	1700.81	1726.57	1713.43	1784.83	1710.64	1676.92	1682.69	1693.2	1720.82	1697.08	1734.12	1678.8	1720.87	1657.27	1701.69	1713.06
1.980000	1685.1	1695.17	1719.69	1693.45	1728.72	1732.91	1735.51	1750.97	1729.17	1719.52	1750.1	1664.16	1679.83	1691.84	1702.41	1705.54	1684.4	1707.24	1675.17	1680.24	1647.88	1684.28	1716.4	1711.86	1691.68	1671.67	1749.05	1706.65	1688.14	1681.85	1695.84	1684.23	1679.68	1700.06	1730.63	1713.14	1783.53	1710.89	1675.22	1682.77	1693.44	1719.64	1694.23	1733.55	1674.85	1717.29	1659.57	1702.25	1714.27
2.476000	1683.2	1697.31	1717.93	1692.51	1727.84	1732.14	1730.87	1750.07	1725.19	1717.83	1749.26	1665.14	1677.31	1689.37	1700.15	1707.7	1683.47	1707.68	1676.23	1679.5	1648.48	1683.96	1711.7	1711.83	1691.62	1672.95	1749.67	1705.65	1688.04	1681.99	1697.86	1684.98	1680.87	1704.19	1725.98	1713.35	1783.8	1710.66	1676.21	1680.88	1693	1718.24	1698.46	1734.41	1677.36	1721.89	1657.22	1700.88	1710.74
2.971000	1686.91	1697.1	1719.88	1692.84	1730.3	1731.74	1732.32	1750.79	1728.66	1718.96	1750.66	1663.89	1678.06	1690.89	1702.29	1705.2	1682.2	1707.24	1674.52	1683.36	1647.93	1682.77	1711.62	1712.21	1691.36	1671.57	1750.37	1705.7	1685.25	1679.85	1694.26	1681.86	1678.41	1702.41	1726.9	1713.5	1779.57	1710.09	1677.31	1681.3	1691.64	1718.68	1694.24	1735.03	1676.22	1719.97	1657.42	1701.88	1712.52
3.466000	1684.5	1694.08	1717.27	1690.32	1727.6	1733.14	1731.83	1749.29	1725.96	1719.14	1747.73	1663.66	1680.02	1689.68	1700.94	1702.1	1682.15	1706.7	1675.18	1679.19	1645.68	1680.54	1711.49	1710.06	1691.27	1670.8	1749.59	1704.52	1684.33	1681.04	1696.13	1682.5	1677.21	1700.42	1727.93	1711.33	1781.43	1712.03	1674.11	1681.64	1693.49	1717.14	1695.15	1735.03	1673.68	1718.73	1657.7	1699.48	1712.42
3.961000	1685.45	1695.22	1717.11	1689.78	1730.42	1727.02	1729.96	1747.35	1723.86	1718.26	1747.16	1663.66	1677.41	1688.25	1703.15	1707.02	1684.99	1707.3	1675.03	1678.5	1645.71	1681.78	1708.98	1709.76	1690.23	1670.39	1745.9	1706.76	1684.75	1680.46	1695.06	1682.3	1679.41	1700.91	1725.13	1710.38	1777.34	1710.18	1674.76	1681.63	1692.59	1717.41	1692.13	1732.16	1673.92	1717.32	1656.01	1699.36	1711.11
4.456000	1684.93	1692.96	1716.57	1691.18	1727.49	1729.77	1731.61	1745.86	1722.75	1717.81	1747.51	1662.32	1677.63	1689	1700.75	1702.58	1681.05	1707.26	1674.64	1679.1	1646.57	1682.96	1710.39	1712.19	1688.68	1670.62	1746.4	1703.27	1686.34	1680.42	1695.85	1684.16	1677.25	1701.5	1722.61	1710.02	1775.88	1708	1676.31	1679.49	1692.22	1716.15	1693.21	1730.19	1673.03	1718.76	1656.72	1700.14	1713.1
4.952000	1683.69	1694.37	1717	1690.42	1727.56	1729.76	1728.49	1747.68	1724.72	1715.94	1746.42	1662.95	1678.13	1688.68	1699.56	1704.1	1678.7	1706.86	1676.05	1679.28	1645.68	1682.46	1708.85	1710.33	1691.05	1669.34	1746.28	1705.44	1686.92	1681.36	1695.85	1683.01	1677.58	1699.83	1725.79	1710.1	1777.13	1706.19	1676.01	1679.95	1689.29	1715.03	1694.54	1729.54	1672.78	1715.4	1658.43	1700.97	1712
5.447000	1682.25	1693.34	1714.31	1690.33	1726.05	1725.76	1728.93	1744.87	1722.89	1715.06	1740.77	1662.96	1678.59	1689.72	1700.76	1703.17	1681.24	1706.43	1673.71	1677.89	1645.46	1682.91	1708.65	1708.58	1691.57	1671.46	1743.84	1703.53	1684.06	1680.2	1694.34	1681.93	1676.39	1698.37	1722.3	1710.58	1772.95	1708.71	1676.96	1681.75	1690.87	1716.57	1692.46	1729.96	1674.31	1715.44	1656.63	1697.68	1710.99
5.942000	1683.66	1691.88	1716.29	1689.27	1722.86	1729.9	1730.73	1743.16	1724.49	1714.17	1746.16	1664.01	1675.25	1688.94	1700.54	1703.9	1682.55	1706.28	1675.43	1680.57	1645.52	1682.75	1706.36	1708.94	1693	1669.27	1742.44	1702.86	1684.09	1679.64	1692.19	1683.22	1678.04	1701.08	1722.36	1709.39	1771.4	1708.84	1674	1682.41	1688.37	1715.36	1694.66	1729.53	1672.5	1714.47	1657.72	1697.07	1710.85
6.437000	1683.7	1693.05	1715.79	1688.28	1723.84	1727.51	1728.22	1743.58	1723.52	1712.38	1744.32	1664.77	1678.65	1689.05	1699.58	1700.58	1683.25	1705.57	1672.56	1677.85	1644.17	1681.36	1709.25	1709.06	1688.09	1670.04	1745.34	1699.7	1684.72	1680.4	1693.56	1680.99	1674.32	1698.37	1724.45	1709.46	1773.75	1704.41	1674	1681.55	1689.59	1716.37	1692.41	1730.07	1671.02	1715.67	1658.05	1699.58	1709.8
6.932000	1682.97	1691.08	1713.04	1689.04	1726.65	1727.8	1726.92	1742.72	1719.99	1714.9	1745.3	1665.68	1676.12	1690.52	1699.08	1703.9	1682.31	1705.4	1674.91	1677.59	1645.48	1682.8	1707.35	1710.66	1690.41	1669.01	1742.95	1703.73	1683.33	1682.51	1691.18	1682.93	1676.1	1697.54	1718.59	1707.23	1770.2	1705.77	1674.98	1679.33	1689.46	1712.93	1693.93	1727.92	1671.93	1712.1	1656.64	1696.42	1708.71
7.428000	1684.6	1691.3	1712.11	1690.1	1723.71	1726.87	1727.63	1742.04	1720.81	1714.55	1744.81	1662.19	1675.09	1686.22	1697.61	1700.3	1680.14	1704.88	1674.72	1679.52	1645.61	1683.06	1705.37	1708.25	1688.43	1667.62	1744.36	1702.02	1682.85	1679.33	1692.13	1684.03	1673.3	1699.45	1722.38	1709.12	1772.84	1707.45	1674.62	1680.61	1690.44	1714.23	1692.49	1729.35	1672.18	1715.35	1657.15	1696.34	1706.12
7.923000	1684.67	1691.46	1714.58	1690.66	1721.54	1727.76	1728.29	1742.3	1721.9	1715.73	1743.6	1665.57	1675.87	1690.72	1698.51	1700.89	1681.81	1705.56	1674.64	1678.37	1646	1681.46	1708.56	1710.89	1688.62	1669.13	1738.99	1700.83	1681.34	1677.49	1690.01	1681.46	1676.47	1696.45	1719.21	1708.8	1773.43	1704.4	1674.73	1679.02	1689.89	1716.09	1692.33	1729.64	1672.26	1718.13	1658.47	1696.24	1708.84
8.418000	1683.72	1692.01	1714.21	1687.86	1727.26	1727.65	1727.99	1745.95	1721.38	1714.07	1745.11	1664.39	1677.22	1686.22	1698.13	1701.3	1681.43	1704.71	1673.55	1679.68	1646.07	1681.17	1708.88	1708.65	1691.53	1669.11	1742.26	1702.06	1683.92	1681.23	1690.83	1683.59	1675.79	1698.67	1721.85	1712.99	1772.17	1707.77	1674.66	1677.61	1690.34	1715.39	1693.11	1726.34	1671.57	1716.33	1657.31	1697.92	1709.51
8.913000	1684.1	1692.71	1712.11	1687.71	1723.03	1725.04	1726.71	1738.89	1719.93	1713.51	1739.25	1664.83	1677.62	1686.82	1699.95	1699.34	1679.6	1704.58	1674.32	1675.87	1645.2	1682.6	1707.48	1705.05	1689.4	1669.7	1741.43	1703.5	1682.82	1678.75	1692.47	1681.94	1675.2	1698.55	1718.62	1705.77	1769.1	1705.44	1674.08	1678.94	1688.68	1713.29	1692.88	1729.41	1672.1	1713.2	1657.14	1697.85	1710.62
9.408000	1685.31	1693.97	1712.71	1690	1721.87	1724.44	1725.62	1742.47	1720.91	1712.5	1741.28	1664.06	1677.03	1688.37	1698.48	1699.28	1681.34	1705.56	1672.32	1677.52	1645.32	1679.98	1706.07	1709.07	1688.12	1667.77	1739.57	1702.76	1683.28	1677.5	1692.2	1682.17	1675.17	1698.12	1718.65	1706.9	1766.96	1706.98	1673.62	1680.84	1691.64	1712.97	1693.12	1726.6	1672.56	1716.73	1658.71	1695.84	1709.72
9.904000	1682.65	1693.1	1711.57	1688.04	1724.71	1725	1725.52	1743.01	1723.42	1714.92	1743.15	1661.51	1676.02	1685.07	1696.9	1698.7	1681.9	1704.57	1673.17	1677.58	1645.3	1680.56	1705.89	1707.91	1688.16	1670.1	1738.26	1702.95	1684.31	1679.7	1689.71	1681.09	1676.82	1696.64	1717.26	1708.8	1763.67	1704.67	1675.62	1678.36	1691.13	1712.06	1694.72	1727.91	1671.3	1713.52	1657.21	1697.56	1707.18
10.399000	1684	1692.55	1710.93	1690.64	1723.56	1726.53	1723.68	1739.69	1719.01	1714.14	1739.8	1662.86	1675.89	1687.93	1698.96	1700.77	1680.27	1704.42	1675.61	1677.79	1646.02	1681.46	1703.33	1707.38	1690.7	1667.6	1740.46	1700.81	1681.38	1679.33	1691.85	1680.11	1673.65	1697.54	1721.84	1706.43	1767.48	1704.44	1676.52	1680.44	1691.8	1711.51	1692.95	1728	1671.18	1715.04	1658.37	1697.29	1708.87
10.894000	1683.75	1691.51	1712.77	1690.18	1723.55	1724.76	1726.49	1738.98	1721.8	1712.11	1743.69	1664.78	1676	1688.07	1698.28	1702.14	1680.18	1704.94	1674.27	1678.46	1646.19	1681.2	1704.22	1706.77	1688.12	1669.67	1740.09	1703.29	1684.2	1677.58	1690.34	1683.11	1675.82	1697.68	1719.44	1708.51	1766.84	1704.17	1673.72	1679.01	1688.68	1709.32	1693.44	1727.25	1672.98	1713.13	1657.37	1697.94	1707.37
11.389000	1681.78	1691.55	1709.52	1689.76	1719.32	1722.97	1727.06	1740.26	1720.22	1714.28	1740.6	1663.22	1676.13	1686.98	1697.79	1698.06	1681.32	1703.1	1673.65	1678.08	1647.04	1681.64	1705.35	1706.7	1690.8	1671.28	1735.01	1700.38	1683.69	1676.69	1690.61	1680.68	1675.7	1696.78	1716.19	1707.73	1763.61	1703.88	1674.58	1679.71	1690.05	1710.12	1689.51	1725.33	1670.52	1713.34	1657.76	1695.64	1705.44
11.885000	1685.18	1691.74	1712.01	1686.43	1720.58	1721.92	1723.83	1736.37	1719.16	1714.12	1738.93	1663.76	1676.8	1688.39	1698.72	1699.15	1678.5	1705.32	1673.48	1677.41	1645.03	1681.49	1706.97	1706.69	1687.67	1666.78	1738.54	1701.9	1683.43	1680.57	1693.58	1680.74	1673.33	1693.86	1720.41	1706.93	1764.31	1702.57	1674.66	1679.23	1688.99	1710.27	1691.03	1726.09	1673.83	1712.5	1657.72	1694.47	1706.6
12.380000	1685.03	1691.07	1711.79	1685.61	1721.35	1722.3	1722.66	1735.79	1719.62	1711.96	1737.12	1663.6	1675.95	1687.95	1698.5	1700.08	1678.3	1701.82	1673.12	1676.62	1645.61	1678.47	1704.02	1707.39	1687.15	1669.14	1740.19	1700.44	1682.84	1679.16	1693.3	1681.51	1674.88	1697.8	1717.98	1707.92	1763.24	1705.94	1674.86	1678.77	1689.33	1709.46	1691.81	1726.79	1673.23	1711.68	1657.06	1695.79	1706.9
12.875000	1682.49	1691.61	1712.8	1690.88	1723.15	1720.97	1724.87	1740.12	1719.55	1713.45	1738.38	1662.47	1675.31	1688.59	1698.17	1698.78	1679.79	1705.26	1675.11	1676.92	1648.62	1679.72	1703.41	1706.91	1687.85	1670.01	1739.57	1699.81	1683.89	1679.77	1687.95	1681.07	1673.76	1697.77	1717.85	1707.04	1763.32	1703.83	1675.31	1680.9	1688.69	1709.34	1693.64	1725.26	1672.51	1715.55	1658.3	1694.8	1707.65
13.370000	1682.08	1693.48	1712.75	1689.73	1720.14	1722.78	1723.49	1737.86	1719.26	1711.05	1738.54	1663.9	1674	1686.69	1694.3	1699.39	1678.38	1701.4	1673.15	1677.6	1645.45	1678.08	1702.81	1706.47	1686	1667.33	1736.46	1698.54	1681.06	1676.82	1690.39	1681.08	1673.18	1695.57	1716.34	1706.79	1761.2	1700.57	1672.63	1678.67	1687.05	1710.85	1691.02	1723.1	1671.61	1709.28	1657.92	1693.68	1704.86
13.865000	1681.39	1690.52	1709.28	1686.57	1718.05	1720.01	1723.53	1736.72	1719.64	1712.15	1738.06	1665.88	1676.6	1687.24	1697.49	1696.89	1676.41	1701.95	1672.13	1676.6	1643.76	1679.92	1703.28	1705.67	1688.08	1666.66	1733.49	1697.93	1681.46	1678.62	1688.8	1678.02	1673.76	1694.07	1714.82	1704.82	1761.98	1704.8	1673.63	1679.26	1685.96	1709.09	1691.85	1723.3	1670.57	1711.38	1659.7	1692.9	1706.34
14.361000	1682.17	1690.83	1709.56	1685.3	1718.05	1721.31	1720.04	1740.41	1716.26	1710.84	1737.16	1662.9	1675.26	1686.21	1697.88	1699.09	1679.4	1702.96	1672.28	1677.62	1643.46	1678.68	1700.35	1706.21	1686.98	1669.44	1734.7	1700.52	1682.29	1677.88	1687.71	1678.23	1672.18	1696	1714.57	1705.52	1759.17	1702.71	1672.79	1678.36	1688.49	1706.29	1692.11	1725.4	1672.46	1712.58	1657.5	1693.18	1706.34
14.856000	1682.73	1691.03	1710.36	1687.43	1715.83	1722.8	1721.18	1736.73	1715.83	1712.08	1735.09	1662.12	1674.07	1686.24	1696.25	1697.55	1678.12	1703.05	1673.34	1676.94	1646.31	1680.66	1702.64	1707.7	1686.28	1667.14	1734.63	1699.9	1680.66	1679.5	1688.8	1682.06	1674.36	1695.98	1717.1	1704.5	1758.53	1702.77	1673.3	1680.82	1688.63	1709.48	1690.28	1726.73	1669.73	1710.45	1657.26	1693.56	1704.58
15.351000	1681.76	1689.69	1708.78	1688.65	1717.47	1717.91	1720.83	1736.44	1717.01	1710.82	1734.37	1664.34	1675.72	1686.59	1696.73	1694.56	1676.79	1701.6	1674.34	1676.26	1644.14	1680.02	1700.86	1705.36	1686.29	1666.34	1737.83	1701.42	1681.29	1678.85	1690.16	1680.81	1673.72	1694.92	1714.08	1703.45	1759.1	1701.18	1674.98	1677.85	1687.99	1709.62	1692.5	1724.5	1671.39	1711.24	1656.66	1691.87	1704.32
15.846000	1682.58	1691.05	1707.48	1684.74	1717.62	1721.07	1722.2	1733.77	1715.75	1709.8	1737.61	1663.14	1673.2	1684.68	1694.93	1695.78	1678.41	1701.78	1674.23	1674.29	1644	1677.58	1701.04	1704.32	1685.54	1666.78	1732.81	1699.69	1681.31	1677.48	1688.75	1678.31	1672.4	1692.99	1714.53	1704.14	1756.22	1700.11	1674.17	1678.18	1688.29	1709.08	1689.25	1722.02	1669.65	1711.25	1655.58	1693.75	1706.61
16.341000	1682.89	1690.78	1709.44	1686.15	1717.73	1720.6	1719.95	1733.99	1714.62	1713.06	1736.38	1661.48	1672.93	1686.12	1694.01	1698.42	1676.86	1702.6	1671.38	1674.82	1644.44	1678.1	1702.69	1702.12	1685	1666.3	1731.58	1698.49	1679.2	1679.17	1690.13	1679.85	1670.41	1695.97	1713.15	1703.8	1757.38	1701.29	1674.19	1680.63	1689.2	1707.98	1690.29	1724.54	1670.63	1709.33	1656.36	1693.09	1704
16.837000	1681.11	1688.36	1707.25	1688.3	1718.01	1717.99	1721.55	1733.45	1715.05	1709.45	1734.85	1661.93	1673.79	1684.69	1695.86	1696.29	1675.31	1701.93	1672.44	1676.35	1646.31	1678.18	1702.78	1704.65	1687.56	1666.96	1732.68	1699.45	1681.27	1674.94	1687.08	1679.31	1671.46	1694.52	1712.29	1701.39	1752.9	1699.37	1672.1	1679.98	1688.51	1708.32	1691.4	1722.92	1668.17	1710.65	1658.04	1689.89	1705.91
17.332001	1682.43	1690.22	1708.3	1686.63	1714.53	1719.37	1718.45	1734.26	1715.58	1710.56	1734.05	1661.59	1672.98	1684.41	1696.13	1697.25	1676.39	1700.01	1672.68	1674.62	1645.15	1680.79	1701.35	1703.49	1688	1665.55	1734.08	1699.91	1681.89	1677.96	1690.24	1681.35	1672.33	1695.35	1714.37	1704.21	1755.26	1701.36	1672.34	1679.18	1686.75	1706.74	1690.27	1722.57	1669.43	1710.35	1654.92	1690.71	1702.59
17.827000	1680.63	1692.78	1705.58	1686.43	1715.01	1718.93	1721.89	1734.04	1714.94	1710.17	1734.75	1663.07	1672.85	1685.77	1694.66	1694.81	1677.07	1702.14	1671.75	1676.29	1643.49	1679.29	1702.09	1704.34	1684.29	1664.86	1732.96	1699.46	1682.52	1676.18	1688.41	1681.39	1672.24	1693.43	1712.4	1703.61	1757.15	1702.45	1674.18	1676.58	1688.16	1705.4	1689.67	1722.16	1669.74	1712.17	1657.33	1690.72	1703.83
18.322001	1679.89	1691.53	1709.12	1685.21	1717.38	1720.52	1720.84	1731.87	1712.24	1711.62	1735.95	1661.68	1673.01	1684.24	1693.72	1695.78	1675.14	1700.9	1671.29	1674.46	1645.5	1679.04	1702.29	1704.71	1684.54	1664.74	1733.36	1698.41	1680.13	1678.73	1687.91	1678.03	1673	1692.33	1711.42	1700.35	1755.72	1702.1	1674.31	1676.56	1686.91	1705.95	1689.24	1722.9	1669.95	1709.75	1655.01	1690.34	1705.36
18.816999	1680.64	1688.22	1708.51	1686.77	1720.55	1719.45	1720.87	1733.26	1712.64	1708.73	1731.16	1662.56	1673.92	1685.5	1694.35	1694.98	1677.46	1701.33	1672.81	1675.94	1643.92	1679.78	1699.72	1703.74	1684.08	1665.46	1732.79	1698.44	1680.01	1676.24	1688.02	1680.46	1670.54	1694.29	1711.38	1703.55	1752.16	1699.51	1673.96	1678.31	1685.13	1705.65	1690.38	1722.33	1666.84	1708.82	1655.86	1691.38	1704.78
19.313000	1681.69	1691.28	1706.96	1685.88	1716.02	1719.67	1717.96	1730.46	1712.57	1709.27	1733.68	1662.17	1673.36	1684.73	1695.2	1694.85	1676.09	1700.07	1673.93	1675.7	1644.54	1678	1698.74	1702.38	1683.09	1664.88	1730.24	1697.47	1678.38	1676.23	1686.93	1677.4	1670.79	1691.97	1712.44	1704.86	1753.37	1699.05	1672.31	1677.83	1686.47	1704.27	1690.95	1722.95	1666.81	1707.88	1656.18	1690.16	1702.31
19.808001	1679.96	1689.4	1708.4	1687.56	1718.03	1717.67	1717.74	1733.55	1715.7	1710.18	1730.71	1661.6	1671.59	1683.18	1692.78	1696	1675.47	1702.09	1672.76	1676.72	1644.81	1680.06	1699.55	1701.87	1686.07	1664.9	1731.04	1697.71	1680.04	1673.83	1689.02	1680.1	1670.4	1695.22	1712.21	1705.08	1753.72	1701.98	1672.07	1678.37	1687.07	1705.37	1688.63	1721.07	1668.42	1708.55	1656.45	1690.26	1703.08
20.302999	1682.54	1689.59	1705.36	1685.84	1714.34	1719.41	1719.88	1733.6	1714.17	1707.03	1733.94	1661.83	1672.77	1684.55	1694.22	1694.62	1677.29	1700.17	1671.68	1676.13	1645.02	1677.92	1699.15	1703.1	1684.61	1663.5	1731.14	1697.52	1678.54	1674.75	1686.95	1679.1	1670.96	1692.68	1711.34	1704.42	1752.77	1699.05	1673.09	1677.44	1683.58	1704.89	1688.89	1720.3	1666.4	1706.74	1656.17	1690.27	1703.11
20.798000	1681.49	1689.29	1707.89	1686.8	1715.72	1715.34	1719.84	1731.48	1712	1711.86	1732.71	1661.18	1674.53	1683.45	1694.52	1693.92	1676.51	1699.15	1671.25	1675.03	1642.85	1677.12	1701.23	1701.31	1684.12	1665.21	1731.16	1696.4	1679.88	1677.36	1688.57	1679.34	1671.59	1693.77	1711.06	1701.97	1751.62	1698.54	1671.67	1675.16	1686.52	1705.38	1689.31	1718.82	1667.39	1709.14	1656.38	1690.92	1701.77
21.292999	1682.17	1688.91	1706.16	1684.61	1714.92	1718.54	1716.63	1732.95	1716.01	1710.07	1730.68	1661.3	1675.78	1683.73	1693.29	1696.02	1677.89	1701.41	1671.62	1673.49	1642.96	1679.41	1698.65	1701.69	1684.5	1665.72	1731.82	1697.73	1678.33	1676.66	1687.03	1677.55	1669.63	1693.89	1711.11	1703.73	1748.83	1699.86	1671.98	1677.63	1687.53	1703.86	1687.74	1720.99	1668.14	1710.73	1658.13	1689.88	1703.49
21.789000	1681.79	1690.1	1706.5	1686.03	1715.2	1715.86	1720.79	1727.8	1712.09	1710	1733.59	1662.93	1672.57	1684.91	1692.94	1693.39	1674.46	1699.2	1670.84	1674.68	1644.72	1680.93	1700.04	1701.87	1685.48	1664.08	1728.98	1695.32	1679.28	1675.42	1688.27	1680.22	1671.56	1694.25	1711.62	1702.91	1751.35	1697.31	1672.99	1675.62	1687.29	1704.39	1688.31	1720.77	1666.55	1707.73	1659.55	1687.72	1702.89
22.284000	1678.49	1691.49	1704.88	1686.71	1715.7	1718.85	1719.3	1731.23	1713.73	1709.63	1732.32	1663.39	1674.6	1683.83	1696.06	1695.81	1675.68	1702.63	1672.44	1674.59	1643.35	1677.76	1698.54	1702.08	1685.05	1664.13	1728.65	1696.31	1678.56	1674.83	1686.18	1679.34	1670.49	1693.86	1710.64	1702.15	1748.53	1698.83	1673.9	1678.57	1687.43	1703.61	1689.45	1719.3	1669.15	1708.6	1657.83	1687.66	1704.63
22.778999	1680.74	1690.73	1705.85	1686.46	1716.06	1714.2	1718.75	1730.37	1714.36	1710.27	1729.87	1662.62	1673.84	1686.39	1695.45	1695.27	1679.13	1701.6	1672.54	1675.98	1642.23	1678.62	1698.05	1703.56	1686.41	1664.17	1733.52	1698.27	1677.84	1676.89	1688.97	1678.36	1670.79	1692.58	1711.74	1704.57	1750.44	1699.44	1672.05	1677.69	1686.34	1704.32	1689.75	1720.11	1667.64	1707.94	1657.06	1690.89	1702.96
23.274000	1678.19	1689.28	1704.45	1685.19	1716.55	1715.07	1718.39	1729.5	1712.54	1708.21	1728.18	1660.5	1671.86	1683.29	1691.79	1694.73	1675.95	1698.01	1669.61	1675.03	1642.23	1677.69	1699.46	1702.32	1683.73	1664.66	1731.06	1696.6	1677.15	1676.26	1685.55	1679.54	1670.41	1692.85	1711.26	1701.16	1751.45	1699.21	1671.58	1676.09	1686.05	1702.14	1687.75	1717.51	1667.96	1709.59	1656.15	1687.77	1701.65
23.768999	1682.82	1690.13	1707.92	1686.23	1713.4	1718.08	1718.54	1729.61	1712.08	1711.36	1732.13	1663.7	1674.9	1684.92	1694.94	1694.68	1676.74	1699.38	1674.13	1675.38	1643.25	1679.11	1699.25	1704.86	1686.11	1665.96	1728.48	1697.61	1678.98	1675.57	1687.93	1679.27	1672.26	1692.58	1712.24	1702.1	1747.06	1698.45	1671.39	1675.81	1683.91	1704.85	1688.29	1721.44	1669.91	1707.48	1656.68	1688.47	1702.14
24.264999	1676.88	1688.87	1705.59	1685.08	1715.76	1717.18	1716.75	1729.81	1710.79	1707.54	1729.27	1660.81	1673.78	1681.85	1694.73	1692.53	1675.82	1700.75	1670.69	1674.94	1643.25	1677.55	1697.68	1704.54	1686.51	1663.06	1728.78	1696.86	1677	1674.79	1687.24	1676.9	1670.58	1690.02	1710.69	1701.43	1749.41	1696.7	1671.8	1677.26	1685.92	1705.94	1689.89	1719.68	1667.03	1705.88	1658.66	1689.68	1703.47
24.760000	1683.03	1689.67	1705.14	1684.82	1712.98	1716.17	1717.98	1730.46	1712.62	1708.31	1730.32	1662.28	1671	1684.08	1693.64	1693.02	1674.96	1699.21	1671.88	1674.03	1643.88	1677.35	1696.24	1703.21	1683.68	1663.94	1727.31	1696.35	1676.56	1674.31	1685.07	1678.92	1670.5	1692.65	1710.5	1699.46	1747.85	1697.88	1671.07	1675.97	1686.63	1701.51	1687.46	1718.2	1667.14	1706.47	1654.39	1687.06	1702.29
25.254999	1681.18	1688.73	1706.67	1684.75	1714.06	1716.28	1718.27	1728.22	1713.37	1707.98	1729.17	1661.43	1672.66	1684.1	1692.16	1694.61	1677.36	1699.74	1670.68	1675.78	1642.79	1679.38	1696.41	1703.48	1685.29	1664.8	1730.3	1695.17	1678.59	1674.94	1684.82	1678.24	1672.54	1691.46	1710.28	1702.62	1748.08	1697.32	1672.23	1676.83	1686.43	1703.1	1687.06	1719.47	1669.77	1707.66	1656.65	1688.2	1702.59
25.750000	1678.55	1687.58	1704.04	1685.14	1713.39	1713.67	1716.47	1728.66	1707.52	1707.38	1728.98	1662.63	1671.93	1683.61	1690.98	1691.42	1674.44	1697.62	1670.63	1673.14	1642.38	1676.53	1696.21	1701.44	1683.14	1665.08	1727.91	1694.86	1677.35	1677.3	1686.27	1676.85	1669.41	1689.65	1709.01	1699.24	1746.91	1697.16	1670.64	1677.75	1683.35	1701.19	1687.49	1718.82	1668.07	1706.32	1656.94	1688.7	1702.06
26.246000	1679.73	1687.59	1702.21	1683.8	1714.99	1714.84	1717.62	1728.65	1710.08	1708.71	1728.64	1660.92	1672.89	1685.76	1691.55	1694.33	1674.94	1699.72	1671.54	1672.63	1643	1677.83	1696.83	1700.48	1685.03	1665.03	1727.04	1696.25	1678.25	1674.63	1685.49	1676.94	1670.59	1692.62	1709.14	1700.9	1745.73	1697.55	1673.12	1675.56	1685.54	1702.59	1687.09	1718.08	1669.82	1707.63	1656.37	1685.49	1703.38
26.740999	1679.48	1688.63	1704.11	1683.88	1713.36	1715.3	1715.8	1729.13	1710.39	1704.97	1728.51	1661.58	1672.37	1683.36	1690.68	1692.74	1674.64	1699.58	1671.49	1675.9	1642.82	1678.15	1697.09	1702.22	1683.25	1664.83	1727.02	1696.71	1678.62	1677.1	1687.36	1677.31	1670.62	1694.53	1709.2	1702.27	1748.87	1698.64	1671.02	1677.88	1683.9	1702.98	1688.94	1717.52	1668.02	1707.22	1655.5	1687.92	1702.64
27.236000	1679.49	1687.65	1704.42	1686.19	1713.85	1711.49	1715.37	1726.85	1711.78	1707.18	1728.69	1662.42	1673.46	1683.91	1692.39	1694.06	1674.86	1696.66	1670.07	1675.24	1641.34	1677.39	1696.8	1701	1682.79	1665.47	1729.41	1695.4	1678.21	1675.88	1686.1	1676.09	1671.68	1692.27	1707.49	1700.68	1744.91	1698.09	1672.81	1676.63	1683.95	1704.41	1687.1	1718.24	1666.42	1706.3	1655.6	1688.5	1702.31
27.731001	1679.33	1687.07	1703.04	1684.53	1711.55	1715.61	1715.46	1727.26	1710.67	1707.25	1728.63	1662	1670.95	1683.32	1690.94	1690.67	1674.17	1697.81	1670.11	1673.66	1640.91	1678.61	1696.8	1702.57	1686.28	1662.78	1726.48	1696	1678.59	1673.17	1684.11	1676.37	1669.77	1692.64	1705.21	1700.31	1743.58	1698.01	1672.07	1673.86	1684.7	1703.18	1686.46	1717.6	1666.71	1708.19	1657.07	1686.43	1701.98
28.226000	1677.72	1687.11	1703.91	1685.46	1711.47	1713.95	1716.13	1728.67	1713.04	1706.6	1729.12	1660.73	1672.44	1681.87	1691.57	1692.58	1675.26	1698.94	1670.49	1672.74	1640.19	1676.12	1696.64	1699.42	1681.29	1660.14	1728.35	1694.48	1677	1676.06	1686.75	1677.11	1669.17	1691.28	1709.04	1702.45	1743.31	1697.99	1671.76	1675.61	1684.05	1702.88	1686.88	1715.81	1666.11	1706.61	1656.95	1688.24	1700.88
28.722000	1681.52	1686.73	1706.71	1683.75	1713.5	1711.56	1715.69	1728.15	1711.19	1708.07	1728.71	1662.34	1672.01	1682.5	1692.9	1692.35	1674.18	1698.05	1670.21	1673.46	1643.89	1677.9	1695.55	1701.05	1685.9	1664.56	1724.78	1695.14	1677.54	1673.67	1685.22	1677.4	1668.69	1691.15	1707.58	1700.21	1743.13	1697.02	1671.18	1675.93	1683.49	1700.72	1687.94	1717.07	1666.75	1707.5	1657.3	1686.74	1703.74
29.216999	1678.71	1688.92	1704.52	1685.19	1714.03	1717.19	1715.86	1726.69	1712.83	1708.77	1727.94	1661.33	1670.21	1683.52	1690.43	1691.83	1673.15	1700.62	1669.77	1674.76	1643	1680.17	1697.13	1701.99	1684.58	1662.75	1729.29	1696.98	1678.25	1675.88	1686.54	1677.96	1668.83	1691.7	1711.1	1701.06	1742.72	1698.56	1672.05	1674.28	1685.59	1702.89	1685.04	1716.02	1665.27	1703.91	1656.53	1687.89	1699.79
29.712000	1678.98	1688.65	1702.73	1686.17	1709.59	1713.02	1715.57	1725.28	1710.45	1705.74	1727.39	1661.91	1671.72	1683.93	1692.63	1692.62	1674.43	1699.91	1668.38	1673.84	1641.49	1675.58	1695.44	1699.97	1682.8	1664.72	1725.93	1694.48	1676.73	1673.53	1684.9	1677.4	1671.57	1692.83	1705.86	1700.9	1742.83	1697.5	1671.06	1676.76	1686.55	1700.04	1688.28	1716.58	1668.88	1706.13	1656.97	1686.11	1700.86
30.207001	1679.16	1688.5	1701.25	1684.88	1712.3	1713.84	1715.77	1729.75	1711	1705.11	1727.26	1663.47	1671.88	1683.21	1690.7	1691.3	1674.22	1697.86	1670.56	1673.48	1642.32	1678.59	1693.1	1699.75	1682.75	1663.18	1726.25	1692.74	1676.93	1672.66	1685.15	1676.71	1669.76	1692.42	1705.43	1700.47	1741.69	1697.57	1672.04	1675.41	1685.88	1700.21	1686.32	1716.46	1667.34	1709.48	1657.36	1686.55	1699.34
30.702000	1678.62	1688.62	1704.43	1684.5	1711.08	1713.05	1716.93	1723.37	1711.48	1703.24	1727.45	1663.89	1672.08	1686.31	1693.59	1692.52	1675.02	1699.02	1671.74	1673.75	1644.06	1677.49	1697.01	1700.61	1684	1662.77	1725.95	1696.64	1677.21	1674.39	1685.32	1677.25	1667.33	1691	1707.58	1700.95	1740.43	1695.67	1670.05	1673.61	1684.89	1700.84	1687.29	1717.33	1668.08	1706.15	1654.88	1687.52	1697.79
31.198000	1679.57	1687.75	1702.51	1685.17	1711.11	1713.99	1714.4	1723.2	1710.74	1705.6	1729.31	1662.23	1671.16	1683.2	1691.43	1690.64	1673.03	1698.94	1671.32	1674.75	1643.45	1678.71	1697.97	1700.8	1685.44	1662.58	1724.41	1695.36	1676.19	1674.02	1685.78	1676.79	1670.22	1690.63	1707.25	1699.56	1742.25	1696.92	1671.82	1673.61	1684.85	1701.56	1685.94	1717.09	1666.49	1706.77	1657.1	1685.25	1700.94
31.693001	1678.52	1687.74	1705.33	1683.76	1713.35	1711.1	1716.7	1724.53	1709.26	1703.86	1724.6	1663	1671.6	1682.71	1691.44	1691.23	1674.97	1699.18	1668.22	1673.94	1643.98	1676.06	1695.46	1701.83	1683.45	1662.53	1724.17	1695.21	1675.73	1673.71	1684.15	1677.86	1667.13	1689.09	1707.01	1699.83	1739.2	1695.01	1670.42	1674.12	1683.9	1702.64	1683.75	1716.64	1666.22	1704.55	1658.05	1686.87	1700.62
32.188000	1677.59	1687.3	1701.47	1682.69	1710.29	1714.06	1715.01	1726.44	1710.09	1704.56	1725.85	1661.67	1671.74	1682.75	1690.3	1692.39	1672.37	1699.48	1670.82	1672.83	1643.32	1677.5	1695.56	1697.98	1685.03	1661.6	1725.72	1694.34	1676.58	1673.4	1683.15	1675.78	1669.48	1690.74	1707.1	1696.7	1741.42	1697.48	1670.92	1675.52	1685.9	1700.83	1686.98	1715.68	1663.54	1705.48	1656.32	1685.89	1699.62
32.682999	1679.92	1685.17	1702.99	1683.59	1711.87	1714.16	1715.67	1721.76	1706.94	1703.94	1725.64	1664.39	1675.77	1684.95	1691.78	1693.6	1673.21	1698.04	1670.19	1673.3	1641.51	1677.48	1697.31	1698.93	1685.22	1664.28	1724.62	1694.97	1680.13	1673.7	1683.16	1678.4	1672.1	1691.15	1704.87	1699.85	1742.63	1697.43	1670.6	1675.73	1685.07	1702.4	1687.21	1717	1666.19	1705.46	1656.22	1684.79	1698.92
33.178001	1681.12	1690.91	1703.13	1684.73	1711.9	1711.58	1714.55	1725.83	1709.01	1706.71	1724.78	1663.81	1671.29	1682.99	1693.09	1692.98	1672.11	1699.29	1670.89	1672.95	1643.57	1678.7	1696.07	1700.17	1684.37	1663.8	1724.5	1694.37	1675.65	1673.35	1684.09	1675.51	1669.13	1692.21	1705.41	1699.41	1740.67	1695.52	1671.85	1673.95	1685.32	1700.37	1687.92	1716.74	1663.95	1705.72	1656.43	1685.16	1698.32
33.674000	1679.61	1687.9	1701.32	1684.09	1711.38	1713.39	1713.61	1724.92	1711.08	1705.78	1724.15	1660.98	1672.64	1683.76	1691.46	1691.2	1674.54	1696.1	1669.94	1670.8	1641.42	1674.26	1696.13	1698.69	1683.56	1662.62	1724.48	1692.33	1675.92	1672.98	1684.03	1675.46	1669.31	1688.68	1704.91	1697.53	1740.86	1694.34	1671.02	1676.92	1685.08	1701.18	1686.88	1713.21	1665.28	1704.75	1657.5	1684.39	1699.91
34.168999	1678.88	1689	1705.03	1684.67	1712.67	1712.88	1712.86	1724.48	1709.99	1706.88	1723.87	1661.42	1672.73	1684.18	1691.21	1691.22	1673.33	1696.82	1670.39	1674.16	1643.23	1674.99	1696.14	1699.95	1683.1	1661.99	1721.76	1696.35	1676.48	1673.91	1685.34	1678.46	1669.09	1690.22	1707.34	1700.97	1739.33	1697.43	1670.75	1673.74	1684.31	1699.75	1686.95	1715.36	1665.72	1704.28	1654.32	1686.75	1699.68
34.664001	1679.99	1686.88	1700.19	1685.79	1708.14	1709.14	1715.48	1722.87	1709	1708.23	1725.62	1662.37	1669.65	1682.57	1691.13	1690.28	1674.16	1696.43	1669.66	1672.92	1642.66	1675.09	1695.39	1698.51	1680.36	1663.07	1724.54	1692.28	1676.2	1672.54	1684.68	1675.94	1668.84	1690.29	1704.81	1698.56	1739.92	1694.9	1670.37	1677.36	1685.1	1700.16	1687.58	1714.86	1666.32	1706.19	1657.37	1685.97	1701.34
35.159000	1680.64	1686.4	1702.19	1682.34	1710.34	1711.27	1714.85	1721.91	1710.44	1703.77	1726.1	1663.42	1670.09	1684.49	1690.55	1690.39	1673.14	1698.11	1670.19	1672.29	1644.73	1676.61	1693.63	1700.42	1683.16	1661.86	1723.76	1695.2	1677.01	1672.94	1684.51	1675.24	1667.93	1689.8	1703.79	1697.93	1737	1694.79	1671.97	1675.49	1684.82	1698.76	1685.11	1715.75	1665.12	1705.51	1656.52	1683.04	1702.94
35.653999	1680.23	1687.04	1701	1684.1	1711.3	1711.75	1712.14	1724.97	1705.21	1704.57	1726.05	1660.2	1671.78	1679.43	1689.67	1689.88	1672.98	1696.22	1671.25	1673.43	1641.58	1676.94	1695.07	1698.22	1682.41	1661.81	1724.04	1694.28	1677.2	1671.63	1683	1676.87	1668.71	1689.58	1702.77	1697.84	1737.37	1694.26	1669.58	1673.61	1684.02	1698.41	1688.84	1713.95	1669.05	1706.52	1656.86	1683.37	1698.75
36.150002	1680.56	1687	1701.33	1682.95	1709.28	1711.44	1713.37	1721.12	1708.82	1706.44	1724.72	1659.87	1672.06	1681.93	1691.33	1688.97	1676.04	1697.79	1671.87	1672.9	1641.23	1677.89	1695.84	1699.09	1684.29	1662.36	1723.24	1694.33	1676.55	1674.96	1682.88	1675.41	1668.94	1689.53	1705.18	1698.56	1741.23	1696.37	1670.5	1675.34	1685.67	1698.7	1686.8	1715.1	1667.36	1704.97	1655.43	1682.97	1696.83
36.645000	1678.65	1685.69	1701.96	1685.69	1711.05	1709.97	1712.42	1721.96	1705.04	1705.06	1722.3	1659.64	1669.67	1682.61	1691.51	1692.18	1674	1695.87	1670.69	1672.24	1641.21	1676.21	1694.08	1699.91	1682.75	1662.94	1721.71	1694.8	1677.21	1673.41	1683.66	1677.36	1668.54	1689.08	1702.83	1698.76	1736.99	1693.57	1670.27	1675.2	1683.03	1695.77	1686.5	1712.96	1666.07	1705.05	1657.77	1684.29	1700.41
37.139999	1678.44	1686.91	1700.45	1684.89	1709.01	1711.2	1714.12	1721.05	1708.47	1703.69	1723.64	1662.91	1671.44	1683.17	1689.67	1686.76	1674.72	1696.46	1667.49	1672.32	1640.15	1676.95	1694.07	1701.46	1683.6	1662.32	1722.65	1693.32	1676.08	1674	1684.32	1675.23	1667.72	1689.84	1703.54	1697.51	1737.4	1694.5	1671.29	1675.34	1685.73	1698.2	1684.24	1714.04	1667.06	1706.53	1656.95	1682.79	1699.72
37.634998	1677.89	1686.5	1699.43	1683.42	1708.73	1710.7	1712.11	1723.18	1708.51	1706.31	1722.2	1661.69	1671.06	1682.8	1689.05	1690.29	1671.89	1696.41	1669.63	1673.92	1641.3	1675.71	1693.23	1698.91	1681.63	1661.83	1725.34	1692.36	1676.55	1671.92	1682.68	1674.91	1670.57	1689.79	1704.08	1698.89	1736.56	1696.38	1670.48	1675	1683.18	1699.1	1685.37	1713.41	1664.37	1705.14	1657.22	1683.99	1701.39
38.131001	1677.79	1687.04	1700.41	1680.93	1707.65	1708.92	1712.97	1720.78	1709.52	1701.51	1724.5	1660.42	1669.63	1682.69	1692.17	1688.39	1670.83	1694.79	1670.05	1671.48	1643.22	1675.99	1695.32	1698.65	1680.23	1661.76	1720.76	1695.11	1675.84	1675.57	1685.12	1676.19	1668.52	1689.45	1704.16	1697.85	1741.14	1695.09	1671.23	1674.17	1683.47	1698.13	1687.07	1713.32	1665.2	1704.18	1655.94	1682.86	1698.36
38.625999	1680.51	1686.47	1701.81	1683.55	1708.89	1711.05	1712.01	1724.23	1711.39	1707.44	1722.42	1663.33	1672.28	1683.06	1691.99	1690.07	1671.6	1697.23	1669.91	1674.64	1643.2	1677.65	1695.36	1700.58	1684.65	1660.5	1723.02	1694.48	1675.79	1675.29	1681.1	1678.1	1667.54	1689.05	1703.65	1699.04	1736.75	1694.97	1671.4	1675.18	1684.2	1698.04	1688.42	1714.07	1665.2	1705.98	1657.51	1685.07	1699.94
39.120998	1678.12	1687.73	1702.42	1684.09	1707.07	1711.39	1711.98	1722.37	1706.07	1704.1	1721.25	1661.79	1670.53	1680.25	1692.04	1689.44	1673.6	1694.66	1670.48	1672.33	1641.08	1676.01	1693.92	1695.94	1681.5	1661.76	1720.59	1694.34	1675.48	1672.44	1681.34	1677.2	1668.82	1690.11	1704.07	1697.6	1735.09	1692.26	1670.64	1672.4	1684.06	1699.28	1684.66	1712.05	1665.01	1703.97	1655.78	1683.76	1700.09
39.616001	1680.28	1686.47	1701.37	1681.37	1710.9	1710.37	1711.6	1720.64	1706.71	1703.35	1720.47	1663.23	1671.68	1683.3	1688.28	1687.81	1671.23	1696.81	1669.81	1671.87	1641.9	1676.41	1690.91	1699.02	1681.95	1660.34	1723.27	1691.96	1674.47	1672.37	1683.1	1675.6	1667.98	1689.07	1702.77	1697.47	1737.18	1692.67	1673.08	1675.6	1683.01	1697.96	1684.15	1713.41	1664.37	1703.71	1656.61	1683.8	1697.71
40.111000	1679.58	1685.65	1701	1682.1	1707.91	1710.12	1712.53	1718.89	1705.76	1702.43	1720.6	1660.15	1670.38	1680.29	1688.65	1689.72	1674.85	1697.66	1670.26	1673.67	1639.75	1677.4	1692.32	1697.69	1683.7	1662.23	1721.9	1694.08	1673.73	1671.69	1684.19	1676.63	1668.32	1688.21	1701.99	1697.85	1736.54	1693.62	1671.36	1674.46	1683.6	1696.48	1686.55	1713.14	1665.68	1704.55	1657.94	1684.84	1697.41
40.606998	1681.12	1686.34	1700.98	1681.24	1706.93	1707.65	1713.19	1721.91	1706.11	1703.89	1723	1662.4	1668.8	1678.32	1688.86	1690.79	1672.27	1695.06	1670.96	1673.49	1643.1	1676.9	1692.77	1696.89	1683.38	1661.59	1719.3	1693.76	1676.32	1673.38	1681.28	1675.5	1669.02	1690.33	1702.47	1698.22	1734.32	1695.98	1671.06	1674.49	1683.93	1698.91	1685.93	1714.24	1666.37	1703.17	1657.48	1686.16	1696.99
41.102001	1678.51	1688.44	1701.88	1683	1707.89	1708.14	1712.05	1720.36	1707.89	1703.94	1723.01	1662.17	1671.81	1683.55	1691.31	1690.49	1673.53	1694.28	1670.73	1672.55	1640.67	1676.15	1691.83	1698.75	1683.01	1662.27	1720.49	1691.46	1674.64	1673.06	1683.92	1673.58	1668.91	1687.97	1703.86	1696.55	1736.6	1693.17	1669.34	1674.31	1682.9	1697.24	1686.24	1711.91	1665.44	1702.31	1657.7	1684.34	1696.9
41.597000	1679.54	1687.28	1699.23	1682.96	1708.22	1709.19	1711.56	1720.74	1705.47	1705.7	1720.2	1662.32	1670.94	1682.72	1690.19	1689.39	1673.72	1695.67	1671.69	1672.63	1642.13	1676.47	1693.48	1698.96	1683.25	1661.56	1719.1	1692.32	1673.48	1673.94	1683.79	1676.94	1669.52	1688.37	1703.15	1696.59	1735.24	1694.03	1670.87	1676.4	1681.12	1697.09	1687.44	1712.35	1662.34	1700.87	1658.23	1685.39	1697.04
42.091999	1678.59	1686.82	1701.1	1681.34	1709.83	1710.11	1712.22	1721.79	1706.98	1704.54	1721.52	1660.1	1671.14	1682.8	1691.87	1688.45	1673.42	1695.34	1669.77	1671.56	1639.91	1676.77	1693.58	1698.26	1682.97	1658.97	1722.21	1692.84	1675.73	1673.67	1683.42	1675.71	1668.85	1689.61	1701.59	1696.79	1734.53	1694.31	1669.61	1675.11	1685.54	1697.96	1686.33	1711.84	1665.26	1705.18	1657.5	1683.74	1698.14
42.587002	1678.58	1686.89	1700.49	1681.53	1708.06	1708.61	1710.29	1717.99	1707.39	1702.47	1720.75	1661.72	1670.1	1681.2	1689.49	1688.1	1670.85	1697.59	1669.64	1672.79	1642.63	1676.43	1691.75	1696.69	1681.45	1659.81	1718.16	1690.83	1674.46	1673.71	1681.38	1675.82	1669.38	1689.03	1703.36	1695.42	1733.75	1692.62	1669.57	1674.78	1681.94	1695.55	1682.54	1712	1665.49	1704.66	1654.03	1683.5	1696.91
43.083000	1678.72	1686.35	1700.4	1682.04	1707.94	1710.58	1713.54	1718.03	1705.36	1702.54	1722.08	1660.55	1672.13	1681.47	1690.75	1690.9	1671.77	1695.54	1669.59	1673.55	1640.02	1674.79	1693.81	1699.71	1681.95	1662.81	1720.91	1692.18	1675.44	1671.87	1682.48	1677.75	1667.23	1690.42	1700.96	1696.88	1733.18	1692.56	1670.8	1675.72	1683.98	1699.77	1686.92	1711.59	1665	1702.3	1655.32	1682.26	1697.4
43.577999	1679.88	1686	1699.11	1682.6	1707.97	1707.37	1712.44	1718.97	1703.85	1702.67	1717.75	1659.31	1671.83	1681.63	1690.03	1686.22	1671.34	1696.65	1670.94	1670.98	1641.83	1674.44	1693.11	1698.31	1680.5	1660.69	1721.13	1691.6	1675.82	1672.6	1684.25	1673.66	1668.85	1690.74	1704.35	1696.4	1734.25	1694.55	1670.05	1675.87	1684.9	1696.07	1688.34	1711.05	1662.22	1703.14	1655.68	1683.44	1699.35
44.073002	1683.85	1686.72	1702.79	1683.49	1709.78	1710.93	1710.69	1719.97	1706.03	1702.55	1720.79	1662.36	1673.16	1682.62	1691.3	1687.05	1673.83	1694.24	1670.14	1673.52	1641.2	1677.68	1692.61	1699	1684.38	1661.58	1720.9	1695.51	1675.98	1674.36	1683.49	1676.32	1668.68	1690.14	1702.07	1698.89	1733.6	1693.56	1671.15	1676.03	1684.54	1697.15	1685.88	1712.63	1664.89	1702.12	1658.59	1685.12	1697.64
44.568001	1682.02	1686.63	1701.59	1681.58	1709.42	1709.22	1711.37	1721.65	1706.8	1701.7	1722.14	1663.93	1672.09	1683.54	1690.56	1689.34	1672.23	1696.12	1671.67	1674.19	1641.57	1677.23	1693.68	1698.08	1681.97	1662.21	1720.47	1695.16	1677.37	1673.41	1682.69	1678.55	1667.76	1690.79	1704.26	1696.85	1731.59	1692.86	1670.74	1675.39	1685.22	1698.56	1685.29	1711.64	1665.15	1703.33	1659.7	1682.92	1698.61
45.063000	1685.69	1688.58	1701.64	1685.8	1708.3	1708.81	1710.15	1721.64	1706.26	1705.31	1721.26	1662.85	1672.54	1684.21	1693.72	1691.28	1673.86	1695.17	1670.11	1673.82	1640.43	1676.74	1693.35	1697.85	1684.08	1661.58	1723.47	1693.59	1676.54	1675.64	1684.07	1676.47	1668.59	1690.6	1701.95	1697.53	1733.56	1691.76	1670.55	1675.7	1684.39	1697.99	1685.84	1713.13	1664.18	1702.32	1658.23	1682.8	1699.19
45.558998	1691.91	1696.76	1703.88	1688.67	1712.85	1709.91	1712.61	1720.96	1707.38	1704.73	1721.38	1662.6	1672.86	1684.78	1693.79	1692.08	1675.06	1699.16	1672.92	1673.99	1644.1	1679.34	1692.98	1700.57	1686.92	1662.69	1721.55	1696.13	1677.83	1674.07	1684.48	1678.77	1670.96	1689.67	1705.69	1699.28	1734.73	1695.21	1675.91	1678.23	1685.34	1696.46	1690.15	1713.96	1667.4	1705.04	1658.61	1682.21	1701.61
46.054001	1697.21	1698.48	1708.28	1694.49	1714.35	1714.36	1717.99	1726.07	1711.36	1712.7	1725.93	1665.61	1677.93	1688.4	1697.83	1694.46	1681.06	1705.03	1675.77	1677.04	1647.1	1680.73	1696.48	1703.69	1689.03	1669.73	1722.43	1699.88	1685.06	1678.59	1688.32	1679.82	1679.63	1695	1705.22	1700.63	1735.61	1697.52	1679.78	1679.2	1690.29	1698.74	1693.12	1717.34	1675.78	1709.78	1659.22	1686.29	1703.06
46.549000	1700.51	1704.5	1714.54	1703.09	1723.8	1722.63	1728.52	1734.68	1724.43	1724.33	1737.52	1669.43	1680.54	1695.11	1700.31	1699.74	1687.37	1711.4	1680.22	1684.62	1650.92	1684.97	1698.16	1705.96	1693.46	1676.32	1728.4	1709.11	1695.85	1683.21	1692.87	1685.19	1684.71	1700.87	1711.87	1710.53	1743.26	1707.97	1685.28	1684.98	1694.94	1703.71	1700.22	1724.68	1683.83	1721.42	1663.82	1692.58	1711.42
47.043999	1705.88	1710.7	1724.35	1707.55	1732.42	1732.04	1741.94	1748.03	1735.47	1736.67	1749.49	1669.91	1686.75	1694.77	1710.56	1706.51	1696.8	1721.08	1682.98	1686.69	1656.39	1690.5	1709.61	1714.03	1697.84	1684.73	1748.98	1723.76	1702.44	1686.65	1695.92	1691.11	1688.82	1709.99	1718.89	1724.78	1764.67	1717.02	1687.33	1688.86	1700.5	1713.85	1704.05	1741.42	1691.2	1732.42	1663.82	1700.3	1720.44
47.539001	1711.7	1720.38	1732.35	1713.76	1741.66	1748.31	1750.82	1767.98	1745.66	1745.83	1770.15	1670.98	1689.67	1704.58	1714.37	1717.96	1705.23	1731.54	1686.53	1691.53	1659.67	1693.55	1718.33	1721.21	1704.16	1690.67	1758.53	1734.25	1712.13	1693.04	1703.85	1692.6	1693.49	1715.29	1729.36	1737.19	1783.77	1723.35	1691.81	1693.67	1707	1723.74	1713.05	1753.19	1697.96	1744.99	1665.3	1709.1	1726.44
48.035000	1715.73	1724.37	1742.56	1721.41	1756.42	1763.11	1760.29	1781.98	1755.47	1754.4	1784.3	1674.01	1694.86	1705.11	1720.69	1723.13	1710.84	1738.21	1690.59	1698.19	1661.36	1697.42	1722.61	1726.16	1707.93	1699.42	1771.74	1745.81	1723.39	1697.22	1709.22	1700	1700.43	1724.69	1740.78	1748.1	1796.61	1734.46	1693.25	1695.42	1710.8	1734.93	1716.95	1762.91	1705.28	1750.99	1665.64	1716.11	1736.18
48.529999	1718.92	1730.8	1747.11	1722.69	1765.05	1776.28	1771.07	1796.3	1767.94	1765.17	1800.64	1675.78	1700.59	1710.74	1725.19	1730.06	1715.89	1749.59	1694.81	1700.31	1665.35	1702.34	1731.63	1732.07	1711.21	1704.7	1784.65	1761.65	1733.17	1701.1	1712.61	1702.63	1705.59	1730.72	1748.17	1759.35	1811.67	1745.2	1699.22	1699.71	1715.55	1739.37	1723.05	1774.7	1711.09	1763.93	1670.25	1723	1741.37
49.025002	1723.91	1733.91	1758.27	1730.14	1773.75	1784.95	1779.24	1812.12	1777.98	1774.41	1819.73	1678.14	1702.87	1717.02	1732.42	1737.82	1723.15	1755.11	1696.2	1704.95	1665.48	1706.64	1736.56	1738.91	1717.89	1710.72	1796.11	1773.79	1742.78	1702.35	1719.64	1704.67	1709.27	1737.86	1756.6	1767.41	1829.5	1751.97	1698.71	1700.03	1718.06	1748.21	1728.13	1784.13	1715.22	1771.64	1670.24	1727.16	1748.33
49.520000	1723.04	1738.83	1763.48	1735.03	1783.33	1795.02	1791.84	1822.8	1787.93	1782.57	1834.11	1679.1	1705.67	1720.21	1737.33	1741.65	1733.11	1763.61	1696.96	1708.59	1669.87	1710.17	1744.16	1742.91	1722.51	1715.32	1808.13	1784.54	1751.92	1707.29	1722.36	1709.8	1712.36	1741.81	1764.3	1774.04	1841.15	1759.86	1701.52	1704.36	1721.56	1755.3	1731.1	1794.74	1722	1782.92	1671.29	1733.36	1755.97
50.014999	1727.63	1740.27	1768.95	1738.81	1786.34	1802.31	1799.34	1836.51	1795.87	1792.62	1843.73	1681.02	1709.31	1724.39	1740.4	1748.99	1735.9	1766.7	1702.25	1707.54	1673.56	1711.85	1752.11	1750.92	1725.95	1717.86	1820.74	1794.54	1761.42	1712.01	1726.93	1710.95	1719.09	1747.05	1771.62	1784.63	1859.9	1765.99	1708.01	1706.17	1727.39	1763.78	1736.06	1805.65	1725.22	1796.17	1672.52	1733.18	1760.59
50.511002	1730.72	1743.17	1776.4	1744.33	1794.82	1808.18	1807.61	1844.62	1802.38	1799.14	1851.95	1681.01	1707.85	1722.68	1743.27	1750.31	1738.21	1774.58	1702.78	1711	1673.42	1713.97	1757.63	1753.48	1730.72	1721.19	1827.76	1805.45	1768.5	1712.5	1728.12	1715.26	1719.13	1751.53	1776.79	1793.79	1872.7	1772.93	1708.29	1709.12	1732.59	1768.84	1737.77	1814.8	1733.39	1798.71	1673.96	1741.26	1764.41
51.006001	1733.77	1749.83	1782.1	1748.15	1802.93	1824.71	1816.31	1856.16	1809.03	1804.51	1871.49	1681.97	1714.07	1725.58	1749.98	1755.11	1745.37	1780.53	1706.55	1712.79	1676.55	1718.05	1758	1759.34	1733.18	1722.55	1834.95	1813.63	1776.84	1713.6	1733.16	1719.09	1723.61	1756.48	1781.39	1802.63	1883.5	1776.26	1709.95	1710.08	1731.16	1771.26	1741.38	1822.74	1735.04	1803.36	1673.88	1742.72	1768.08
51.500999	1737.03	1753.73	1786.42	1751.74	1809.99	1826.77	1821.33	1863.93	1820.91	1815.69	1879.51	1684.73	1714.17	1728.76	1750.96	1759.25	1746.21	1789.62	1708.98	1713.4	1678.43	1717.29	1762.7	1762.02	1735.42	1727.2	1843.02	1823.37	1779.23	1718.56	1739.02	1719.98	1727.39	1760.1	1788.81	1807.35	1896.53	1783.83	1712.65	1713.59	1738.09	1776.71	1747.6	1835.39	1737.09	1811.08	1674.91	1750.86	1775.82
51.995998	1735.66	1756.45	1790.99	1753.06	1816.56	1841.86	1829.44	1873.57	1822.88	1819.24	1889.89	1684.72	1717.41	1731.05	1755.4	1764.93	1750.51	1788.8	1710.25	1718.41	1677.11	1719.54	1768.48	1767.46	1738.73	1728.08	1855.33	1831.16	1788.88	1721.32	1740.66	1723.81	1727.68	1765.08	1792.6	1818.1	1907.27	1787.06	1712.48	1714.29	1740.32	1781.18	1749.16	1842.09	1740.26	1818.42	1675.54	1754.13	1783.24
52.491001	1738.45	1758.31	1798.3	1756.17	1820.61	1844.46	1836.62	1883.75	1827.11	1823.66	1898.8	1685.81	1720.7	1732.88	1761.35	1771.86	1754.62	1793.57	1710.46	1721.93	1678.91	1721.37	1774.28	1769.74	1742.12	1733.37	1864.94	1834.52	1794.77	1724.31	1747.2	1723.44	1730.8	1770.53	1800.54	1819.52	1923.33	1791.69	1714.29	1717.4	1741.43	1789.81	1751.67	1850.49	1744.14	1822.51	1674.26	1758.27	1784.46
52.987000	1741.03	1761.35	1803.99	1759.68	1828.97	1852.77	1841.29	1891.25	1834.77	1829.57	1911.64	1687.28	1719.37	1738.14	1762.42	1775.67	1756.78	1801.48	1712.15	1721.31	1682.58	1724.33	1776.84	1775.64	1740.6	1733.63	1872.38	1838.44	1801.04	1723.96	1748.85	1727.36	1730.85	1773.29	1802.67	1824.98	1932.11	1797.94	1716.26	1719.2	1743.1	1793.95	1756.62	1856.21	1745.46	1828.31	1676.75	1763.56	1789.59
53.481998	1744.64	1762.68	1803.21	1761.71	1834.99	1859.6	1847	1900.27	1837.53	1833.19	1913.86	1686.57	1722.39	1738.09	1766.84	1776.45	1758.52	1802	1715.15	1725.54	1684.59	1726.83	1782.45	1779.49	1742.68	1737.31	1877.12	1843.86	1801.56	1727.31	1752.64	1728.6	1731.62	1775.87	1811.68	1829.01	1940.84	1799.62	1717.13	1721.26	1744.72	1797.29	1756.03	1862.86	1749.64	1832.5	1679.22	1765.55	1794.82
53.977001	1743.36	1765.54	1813.44	1763.07	1834.29	1867.66	1850.9	1902.35	1845.51	1834.09	1919.44	1689.28	1724.77	1740.27	1770.92	1780.73	1761.45	1802.93	1713.2	1725.73	1685.41	1727.17	1786.66	1783.69	1747.75	1740.28	1887.48	1850.77	1808.33	1729.7	1757.13	1732.73	1735.99	1778.16	1816.28	1834.11	1952.9	1803.46	1720.19	1723.13	1748.72	1801.21	1758.43	1865.32	1750.11	1836.03	1675.73	1767.69	1794.08
54.472000	1743.88	1767.81	1811.86	1768.41	1835.94	1867.82	1851.54	1904.43	1847	1844.09	1922.87	1688.36	1725.09	1743.4	1771.98	1781.86	1762.52	1807.11	1716.54	1724.91	1686.94	1728.67	1789.07	1784.91	1747.76	1739.76	1886.7	1851.42	1811.37	1729.15	1756.46	1732.82	1737.27	1777.78	1812.21	1836.08	1946.86	1805.59	1719.37	1724.95	1746.98	1802.7	1758.85	1869.3	1752.1	1839.67	1679.07	1773.24	1799.05
54.967999	1747.5	1770.77	1813.89	1769.29	1839.97	1867.85	1855.22	1912.23	1850.98	1841.17	1929.49	1688.83	1724.44	1740.86	1773.1	1783.37	1763.68	1810.24	1718.2	1729.59	1685.91	1731.62	1787.91	1786.71	1748.32	1740.42	1894.99	1854.19	1812.65	1732.77	1757.63	1735.08	1738.76	1779.02	1816.94	1836.04	1954.75	1808.63	1719.6	1725.98	1750.29	1804.93	1763.23	1868.2	1753.17	1838.74	1677.85	1773.12	1801.55
55.463001	1746.55	1768.78	1820.27	1766.92	1844.45	1874.14	1857.79	1913.03	1850.67	1846.36	1935.12	1689.18	1726.81	1744.02	1776.58	1787.36	1766.14	1812.69	1720.87	1729.1	1690.53	1731.08	1792.67	1788.74	1749.88	1741.42	1897.93	1857.17	1813.75	1735.21	1761.83	1734.67	1742.23	1782.39	1821.02	1842.08	1962.8	1810.6	1721.29	1727.23	1752.13	1808.74	1762.15	1870.77	1759.3	1843.68	1679.43	1775.26	1803.48
55.958000	1747.51	1773.02	1817.99	1770.71	1844.88	1871.39	1863.69	1917.67	1850.96	1844.36	1936.14	1690.64	1727.09	1747.32	1779.57	1786.56	1765.66	1809.33	1718.91	1729.34	1689.7	1733.1	1796.23	1791.3	1753.03	1741.73	1904.6	1858.98	1817.53	1735.12	1759.39	1735.21	1740.49	1784.07	1826.98	1843.78	1960.9	1813.36	1720.56	1727.5	1753.55	1811.95	1764.59	1875.33	1755.57	1846.54	1680.13	1774.51	1806.03
56.452999	1746.28	1774.09	1821.33	1770.91	1850.9	1878.95	1863.8	1920.37	1856.27	1847.7	1943.94	1690.39	1728.38	1746.78	1779.38	1791.64	1764.81	1815.4	1720.01	1729.12	1689.4	1731.98	1795.27	1791.49	1751.24	1742	1903.98	1863.17	1820.91	1735.79	1765.07	1736.68	1743.12	1783.34	1825.91	1841.55	1960.33	1813.98	1724.41	1729.09	1753.96	1811.72	1766.83	1877.2	1755.02	1847.36	1678.77	1777.95	1808.66
56.948002	1750.51	1775.27	1823.24	1771.38	1851.35	1880.66	1868.29	1925.38	1855.37	1850.21	1941.43	1694.28	1729.83	1748.45	1781.31	1790.88	1770.6	1817.36	1721.23	1731.42	1689.83	1732.85	1794.48	1794.56	1751.68	1742.89	1910.84	1864.36	1820.45	1734.76	1767.01	1736.66	1741.99	1783.36	1828.37	1844.18	1967.06	1817.46	1722.76	1731.17	1755.06	1814.07	1765.02	1881.2	1759.86	1849.73	1680.73	1780.53	1807.96
57.444000	1752.94	1776.56	1822.53	1771.58	1857.45	1878.33	1870.09	1927.26	1862.63	1850.22	1940.67	1691.91	1733.15	1746.54	1780.04	1794.62	1767.6	1817.36	1720.89	1733.13	1692.72	1737.69	1798.5	1792.64	1753.25	1744.3	1910.4	1864.3	1823.94	1736	1768.57	1738.45	1745.13	1787.72	1828.66	1843.91	1970.28	1821.05	1723.81	1732.05	1754.73	1816.26	1767.75	1880.35	1759.49	1848.45	1681.97	1781.18	1809.19
57.938999	1749.58	1774.97	1825.37	1775.12	1857.46	1881.39	1871.4	1930.63	1860.46	1850.88	1945.85	1691.32	1730.85	1749.2	1783.23	1794.86	1768.28	1817.08	1725.02	1732.31	1689.79	1737.46	1795.94	1794.21	1754.88	1742.76	1913.4	1866.88	1825.2	1737.74	1770.15	1736.72	1748.11	1790.07	1831.27	1846.2	1974.74	1816.71	1723.92	1734.05	1758.56	1812.64	1769.06	1882.72	1760.68	1851.52	1678.23	1780.13	1809.07
58.433998	1750.67	1777.17	1828.69	1777.13	1860.78	1887.24	1868.78	1931.53	1858.39	1850.39	1953.07	1690.11	1731.61	1748.31	1782.43	1795.56	1771.48	1817.98	1723.68	1733.1	1693.06	1736.69	1798.74	1794.13	1754.28	1744.28	1920.53	1864.85	1826.3	1739.09	1770.1	1738.09	1745.9	1787.78	1832.8	1844.3	1981.57	1814.87	1725.37	1729.99	1758.14	1818.67	1770.22	1882.82	1762.53	1849.84	1679.94	1787.74	1814.39
58.929001	1748.94	1777.79	1830.01	1774.06	1859.85	1889.56	1871.68	1929.5	1862.21	1857.23	1952.69	1692.3	1731.68	1749.98	1784.8	1800.52	1771.63	1819.86	1723.93	1735.92	1692.23	1735.12	1802.83	1798.42	1752.61	1747.25	1922.21	1867.09	1826.85	1740.15	1773.41	1739.58	1746.34	1789.66	1834.68	1847.35	1982.39	1820.45	1725.08	1732.88	1759.51	1821.95	1766.87	1884.28	1760.46	1850.42	1680.22	1785.91	1813.26
59.424000	1751.66	1775.69	1828.11	1776.36	1860.07	1889.72	1872.53	1939.25	1864.84	1852.05	1956.44	1691.69	1733.62	1752.54	1787.86	1800.91	1772.78	1817.53	1727.7	1736.17	1690.01	1740.53	1805.7	1795.03	1754.45	1746.92	1925.22	1871.7	1828.8	1739.04	1774.51	1740.85	1747.83	1791.39	1836.01	1847.56	1986.54	1819.85	1725.67	1733.28	1758.35	1821.07	1768.21	1887.72	1762.24	1856.03	1681.27	1785.66	1813
59.919998	1753.35	1779.15	1832.64	1773.59	1861.17	1889.6	1873.89	1936.01	1864.14	1858.69	1957.92	1690.9	1735.58	1751.89	1785.51	1801.18	1772.9	1820.54	1726.34	1734.44	1692.99	1737.24	1806.11	1796.9	1757.02	1747.97	1925.18	1868.14	1824.7	1739.65	1775.73	1739.87	1747.64	1791.38	1836.27	1847.12	1979.82	1821.17	1725.83	1734.83	1760.52	1821.17	1770.21	1888.33	1765.64	1852.48	1681.29	1785.57	1813.43
60.415001	1752.06	1780.32	1833.33	1774.52	1861.03	1888.29	1879.09	1936.43	1864.35	1857.24	1960.72	1692.43	1734.2	1752.58	1792.7	1801.07	1774.89	1822.2	1725.23	1736.29	1691.81	1737.12	1803.47	1798.79	1757.67	1744.71	1928.72	1867.52	1826.79	1742.94	1776.31	1743.79	1748.29	1794.13	1838.99	1850.23	1988.97	1824.13	1725.98	1735.83	1761.59	1824.66	1771.19	1886.51	1765.06	1854.99	1679	1787.59	1818.06
60.910000	1753.22	1777.49	1832.7	1778.14	1865.2	1895.21	1875.52	1938.69	1864.63	1855.23	1955.47	1694.06	1736.48	1754.26	1790.06	1806.16	1772.4	1819.16	1727.32	1737.68	1693.15	1736.91	1807.92	1799.22	1755.89	1747.93	1937.46	1869.93	1827.74	1743.68	1778.41	1741.13	1748.75	1791.61	1843.09	1850.82	1989.63	1827.73	1726.9	1738.63	1761.83	1826.37	1770.8	1890.46	1762.76	1853.13	1680.31	1789.74	1817.12
61.404999	1751.93	1778.18	1830.71	1775.16	1865.28	1897.23	1878.11	1937.83	1869.72	1857.13	1958.65	1695.15	1734.87	1755.11	1789.98	1803.73	1775.23	1822.09	1729.37	1737.07	1694.81	1739.76	1805.92	1798.53	1757.05	1747.71	1936.43	1871.61	1828.9	1744.32	1777.61	1744.48	1750.88	1795.58	1845.74	1850.14	1987.07	1825.73	1726.82	1736.37	1762.42	1827.04	1770.04	1890.35	1762.64	1854.3	1681.19	1789.81	1816.73
61.900002	1754.31	1779.81	1837.68	1776.46	1867.2	1896.79	1877.26	1941.44	1870.92	1857.77	1963.43	1694.2	1736.1	1757.08	1790.88	1801.4	1778.84	1822.21	1729.17	1739.24	1695.16	1738.87	1811.85	1799.51	1758.1	1748.46	1941.07	1872.21	1833.56	1746.47	1782.44	1746.69	1752.73	1792.71	1847.85	1852.75	1989.7	1828.11	1725.57	1737.73	1757.74	1826.38	1771.15	1892.22	1763.37	1855.25	1679.49	1791.67	1818.15
62.396000	1752.17	1782.67	1832.64	1776.66	1869.39	1893.83	1879.65	1942.6	1868.02	1860.66	1964.83	1693.69	1735.15	1758.84	1790.71	1805.22	1777.06	1823.17	1732.14	1740.59	1693.49	1738.12	1808.86	1803.49	1761.09	1749.28	1941.72	1872.24	1828.31	1744.58	1781.49	1745.98	1750.01	1794.8	1849.75	1851.82	1995.08	1827.26	1726.11	1736.68	1764	1829.76	1770.25	1892.47	1766.64	1854.47	1680.23	1793.36	1823.32
62.890999	1754.95	1783.83	1836.82	1778.08	1870.88	1898.1	1883.59	1946.04	1874.81	1860.57	1963.73	1694.22	1738.54	1755.25	1793.58	1805.59	1774.48	1823.31	1731.81	1741.06	1691.76	1739.13	1815.33	1801.25	1758.59	1748.78	1950.55	1871.29	1832.16	1744.62	1777.42	1746.29	1754.19	1795.73	1850.97	1853.7	1996.41	1828.51	1728.52	1738.28	1763.62	1834.2	1771.85	1898.53	1763.8	1857.98	1682.12	1791.48	1826.68
63.386002	1756.92	1784.79	1839.07	1781.3	1867.98	1900.58	1882.78	1945.42	1872.24	1864.01	1967.61	1694.46	1737.37	1756.8	1796.08	1807.08	1775.07	1822.79	1732.01	1741	1695.27	1741.74	1816.41	1802.7	1759.99	1748.4	1949	1872.06	1830.31	1749.38	1783.98	1745.66	1752.26	1794.71	1856.13	1853.33	1996.17	1829.71	1728.88	1737.8	1762.88	1834.18	1771.36	1895.53	1766.2	1856.88	1682.38	1794.91	1822.66
63.881001	1751.9	1782.22	1837.4	1778.25	1869.85	1901.56	1878.03	1950.39	1874.66	1861.45	1966.85	1694.75	1738.2	1756.86	1791.49	1806.86	1775.65	1824	1733.05	1740.01	1695.6	1740.64	1813.48	1804.48	1760.94	1751.13	1945.12	1873.7	1829.39	1746.39	1781.28	1746.43	1750.79	1793.56	1851.33	1852.31	1999.08	1829.12	1729.76	1740.44	1761.22	1832.52	1774.65	1895.85	1764.01	1857.88	1680.15	1796.39	1825.15
64.376999	1751.56	1780.27	1839.42	1778.94	1870.03	1896.69	1885.68	1948.26	1874.83	1862.94	1964.68	1691.08	1734.19	1757.42	1790.45	1803.3	1776	1824.38	1730.38	1739.43	1694.37	1738.24	1813.18	1800.65	1759.45	1750.85	1951.6	1875.3	1830.37	1745.87	1784.85	1747.88	1752	1794.61	1850.2	1850.46	1999.39	1828.99	1730.22	1737.39	1765.45	1835.65	1774.6	1894.89	1764.61	1858.16	1682.47	1795.69	1823.71
64.872002	1754.29	1781.28	1837.68	1780.56	1870.2	1901.21	1883.3	1948.2	1878.55	1859.93	1970.55	1693.9	1740.92	1756.5	1790.73	1806.27	1777.03	1824.39	1733.6	1740.28	1696.66	1737.57	1814.27	1804.09	1759.3	1748.34	1951.59	1874.87	1831.15	1748.41	1783.62	1748.65	1753.38	1794.95	1855.25	1850.27	2001.5	1829.32	1726	1740.84	1767.33	1835.74	1776.39	1894.26	1764.32	1859.35	1678.5	1798.28	1822.78
65.366997	1755.26	1779.05	1839.58	1778.89	1872.33	1902.88	1886.07	1946.17	1873.14	1863.38	1972.31	1692.2	1740.37	1757.13	1794.69	1807.33	1776.13	1828.76	1731.96	1741.03	1693.79	1741.05	1814.76	1801.8	1756.32	1748.83	1954.24	1871.05	1831.3	1750.2	1785.52	1747.13	1752.25	1797.31	1851.89	1848.16	2001.09	1832.92	1729.4	1742.76	1768.17	1835.06	1773.9	1897.77	1765.22	1858.32	1679.76	1795.9	1824.47
65.862000	1754.56	1784.08	1842.41	1782.29	1874.5	1908.32	1885.09	1952.62	1871.52	1863.05	1972.64	1691.39	1738.39	1758.8	1797.75	1809.84	1776.8	1827.33	1733.65	1740.85	1696.34	1741.88	1818.35	1805.58	1760.13	1752.7	1955.09	1872.95	1832.35	1751.46	1785.48	1747.21	1754.95	1800.19	1857.39	1855.67	2003.54	1831.86	1731.27	1741.34	1768.11	1835.63	1778.2	1896.41	1767.12	1861.15	1678.5	1798.13	1827.15
66.357002	1754.28	1780.69	1843.99	1782.82	1872.43	1905.93	1887.49	1948.72	1874.07	1862.19	1969.91	1694.75	1738.02	1758.43	1795.54	1810.43	1779.54	1826.31	1734.9	1743.58	1696.8	1742.83	1819.12	1808.02	1758.08	1751.26	1954.4	1870.91	1831.48	1747.95	1786.7	1746.63	1754.65	1799.18	1861.64	1852.29	2001.63	1831.15	1727.47	1738.77	1763.89	1840.44	1776.49	1898.03	1767.24	1858.1	1680.78	1797.05	1824.97
66.852997	1753.31	1784.15	1841.98	1778.66	1872.29	1900.73	1888.07	1947.51	1877.14	1861.45	1975.11	1695.17	1737.77	1759.73	1794.31	1809.8	1779.76	1825.82	1731.64	1743.03	1696.2	1741.85	1821.17	1808.34	1762.55	1751.74	1965.17	1872.2	1830.3	1748.46	1790.79	1749.48	1755.54	1796.61	1860.6	1852.27	2005.52	1825.93	1728.53	1742.24	1763.9	1840.81	1772.26	1899.88	1769.65	1856.41	1680.52	1797.26	1825.03
67.348000	1754.85	1782.5	1839.18	1780.67	1874.27	1907.23	1885.53	1948.95	1873.46	1863.33	1971.43	1693.52	1737.83	1760.37	1796.77	1811.51	1779.44	1825.87	1734.12	1743.89	1697.08	1740.82	1817.36	1808.26	1762.03	1750.36	1960	1870.79	1832.57	1749.13	1788.9	1748.9	1755.81	1799.74	1856.61	1854.27	2006.22	1830.6	1729.83	1742.33	1764.79	1837.9	1775.13	1898.36	1768.26	1859.72	1679.93	1798.35	1827.62
67.843002	1754.5	1784.97	1841.63	1780.2	1876.29	1905.69	1887.72	1952.94	1875.34	1864.24	1970.45	1694.72	1737.83	1761.26	1798.14	1810.09	1779.36	1827.57	1734.25	1742.89	1697.9	1740.63	1818.26	1805.32	1760.42	1753.38	1963.07	1872.82	1829.23	1748.63	1786.05	1748.34	1755.83	1798.26	1860.06	1851.18	2010.31	1832.07	1729.8	1745.71	1767.25	1841.78	1777.22	1904.44	1763.51	1860.43	1683.04	1796.3	1830.22
68.337997	1752.9	1784.19	1841.56	1780	1875.16	1906.99	1891.81	1951.52	1876.87	1865.34	1978.79	1694.94	1739.29	1759.41	1796.6	1810.53	1782.18	1825.53	1733.75	1742.08	1697.55	1742.29	1818.68	1806.43	1762.4	1753.94	1961.76	1872.19	1832.63	1750.99	1790.82	1747.62	1753.12	1799.12	1866.18	1854.59	2010.83	1831.29	1730.15	1742.06	1767	1839.51	1777.5	1902.46	1766.2	1860.69	1680.57	1796.76	1825.66
68.833000	1755.57	1785.1	1841.78	1779.93	1875.93	1909.65	1889.46	1953.2	1878.01	1864.55	1975.63	1694.86	1739.75	1761.57	1794.96	1809.02	1779.58	1829.42	1736.14	1744.5	1695.55	1743.55	1817.85	1807.66	1760.39	1750.47	1966.14	1871.01	1828.71	1751.67	1786.86	1750.82	1755.88	1798.68	1864.41	1852.04	2008.33	1835.82	1728.98	1743.46	1764.98	1839.48	1775.72	1908.12	1768.76	1858.25	1683.76	1799.84	1827.72
69.329002	1757.77	1785.83	1840.46	1782.84	1877.93	1909.53	1889.93	1955.63	1876.64	1865.42	1981.01	1696.43	1740.78	1759.71	1797.09	1812.83	1777.74	1828.02	1736.44	1742.16	1698.58	1741.2	1816.35	1810.64	1761.89	1752.15	1968.41	1871.03	1830.37	1748.03	1785.31	1748.96	1756.33	1796.48	1866.36	1853.59	2004.9	1832.74	1730.47	1743.93	1766.27	1838.61	1773.49	1905.03	1767.25	1860.66	1681.13	1797.57	1830.8
69.823997	1758.99	1784.86	1843.98	1782.14	1878.74	1907.24	1890.25	1953.68	1877.21	1865.31	1974.55	1695.05	1739.12	1761.45	1798.39	1813.03	1780.95	1826.03	1735.95	1743.81	1697.73	1740.64	1822.53	1807.26	1763.42	1754.72	1966.4	1875.1	1831.29	1752.8	1784.44	1753.87	1755.51	1801.48	1863.52	1857.8	2010.03	1831.18	1729.11	1743.76	1767.54	1843.39	1777.98	1904.34	1767.06	1861.14	1681.29	1799.81	1832.34
70.319000	1755.69	1787.43	1845.13	1782.31	1877.36	1911.19	1894.62	1955.47	1873.59	1864.94	1971.8	1696	1738.7	1762.57	1798.26	1810.7	1778.2	1826.16	1736.2	1746.4	1696.99	1744.69	1824.34	1810.69	1764.91	1752	1966.4	1870.74	1830.79	1754.06	1788.32	1752.02	1757.48	1799.71	1866.94	1856.92	2005.61	1832.95	1733.26	1742.8	1770.9	1844.26	1776.44	1903.75	1769.98	1864.2	1681.11	1799.95	1830.54
70.814003	1758.39	1787.88	1845.23	1779.6	1879.4	1912.09	1892.81	1955.96	1878.78	1866.3	1978.85	1693.86	1740.83	1761.24	1798.6	1811.34	1779.6	1827.9	1736.2	1743.75	1698.83	1745.64	1822.07	1812.03	1760.97	1753.69	1965.54	1875.08	1829.22	1751.83	1789.1	1749.63	1755.86	1801.93	1863.46	1855.67	2009.24	1834.25	1729.78	1741.36	1767.23	1842.46	1774.52	1903.1	1768.1	1865.1	1681.39	1800.1	1829.27
71.308998	1756.69	1786.04	1843.85	1782.05	1876.59	1910.09	1892.07	1954.39	1880.36	1864.9	1978.05	1694.33	1737.98	1759.75	1799.81	1808.98	1781.61	1827.63	1737.25	1743.87	1697.09	1741.05	1822.15	1806.31	1763.74	1755.53	1970.19	1873.47	1830.29	1752.54	1788.02	1747.82	1757.89	1801.12	1868.67	1855.41	2010.06	1828.14	1731.25	1743.14	1768.72	1846.37	1776.62	1901.69	1766.26	1861.34	1682.67	1801.32	1832.48
71.805000	1755.14	1785.7	1851.5	1781.95	1879.34	1909.71	1891.51	1954.82	1876.95	1864.12	1975.38	1694.92	1738.36	1759.21	1796.14	1812.5	1780.95	1824.43	1737.74	1743.51	1696.92	1743.9	1821.47	1811.74	1762.83	1754.08	1968.66	1873.21	1826.63	1753.81	1789.95	1749.55	1755.5	1801.77	1870.32	1854.28	2011.26	1828.9	1732.17	1744.73	1767.64	1842.22	1775.7	1904.48	1767.15	1858.33	1680.85	1800.05	1830.2
72.300003	1758.81	1784.83	1843.4	1781.89	1878.24	1910.95	1893.11	1958.92	1881.7	1865.05	1982.05	1693.52	1742.33	1761.7	1799.94	1813.52	1780.64	1830.8	1737.49	1743.66	1699.48	1741.52	1823.07	1810.63	1764.02	1756.09	1967.01	1872.93	1832.44	1755.43	1785.46	1751.84	1758.1	1803.78	1866.76	1855.69	2010.11	1834.02	1732.92	1744.38	1769.61	1845.73	1776.07	1906.3	1769.82	1862.45	1682.12	1796.96	1832.38
72.794998	1757.27	1788.12	1845.34	1784.17	1879.77	1910.67	1891.67	1957.5	1880.65	1866.07	1979.65	1694.12	1740.67	1762.39	1801.79	1810.36	1782.6	1831.68	1739.57	1745.44	1699.38	1745.8	1821.81	1811.4	1765.54	1757.58	1969.84	1870.49	1833.78	1751.63	1789.41	1749.88	1756.38	1798.66	1867.04	1857.79	2013.29	1831.09	1731.34	1745.12	1768.07	1845.07	1779.18	1899.48	1767.34	1859.02	1681.86	1801.96	1826.65
73.290001	1755.36	1788.15	1844.98	1783.62	1878.27	1909.26	1891.91	1956.55	1881.62	1868.44	1978.19	1695.13	1742.15	1761.28	1799.76	1814.13	1780.64	1828.98	1740.73	1744.1	1699.3	1747.94	1823.35	1808.09	1763.48	1750.06	1964.84	1870.86	1829.48	1754.84	1790.66	1751.57	1757.34	1802.38	1868.71	1855.86	2007.58	1834.47	1731.03	1744.5	1768.04	1843.24	1776.07	1903.96	1768.12	1857.64	1680.08	1798.66	1832.19
73.785004	1754.62	1787.08	1847.26	1783.5	1881.23	1912.92	1893.54	1961.28	1878.89	1866.74	1982.67	1698.22	1741.69	1763.83	1799	1812.84	1783.14	1826.06	1738.18	1743.72	1697.89	1743.88	1823.81	1812.97	1764.16	1754.86	1969.91	1874.08	1831.15	1756.62	1790.1	1748.61	1756.49	1800.74	1869.8	1858.67	2013.89	1835.73	1732.61	1747.32	1771.19	1843.05	1776.62	1903.58	1767.85	1859.4	1681.21	1798.19	1828.63
74.280998	1754.85	1788.46	1847.43	1784.31	1878.2	1912.39	1897.64	1959.29	1876.67	1865.49	1983.69	1694.16	1739.68	1764.76	1800.56	1815.36	1781.53	1826.55	1738.31	1745.6	1698.85	1743.55	1826.83	1812.01	1762.71	1751.45	1967	1873.15	1830.13	1754.67	1788.54	1751.97	1759.54	1801.78	1870.28	1859.42	2013.31	1836.04	1731.82	1743.34	1770.27	1843.51	1778.27	1906.69	1765.89	1860.93	1681.38	1798.39	1832.13
74.776001	1757.83	1787.09	1845.99	1781.85	1880.72	1915.08	1892.48	1960.61	1880.49	1867.51	1981.57	1696.09	1742.38	1760.57	1799.62	1812.29	1782.8	1830.35	1739.32	1745.21	1698.74	1744.5	1823.94	1813.2	1762.81	1755	1971.93	1872.26	1830.9	1754.1	1790.98	1751.54	1757.37	1801.25	1870.8	1858.56	2011.46	1832.95	1731.69	1745.39	1768.27	1846.43	1776.02	1904.22	1770.54	1862.23	1682.76	1799.44	1831.51
75.271004	1760.38	1787.82	1846.45	1782.48	1876.72	1912.36	1893.4	1958.46	1881.75	1867.28	1980.81	1696.02	1740.86	1763.21	1799.36	1811.08	1779.53	1828.55	1736.06	1746	1697.45	1745.15	1825.94	1808.32	1762.43	1753.47	1968.65	1869.92	1831.69	1752.4	1789.68	1751.63	1758.35	1802.8	1869.39	1855.6	2015.2	1833.1	1728.25	1747.21	1767.5	1842.57	1777.54	1902.46	1767.64	1863.22	1680.14	1797.74	1832.85
75.765999	1758.41	1787.39	1845.24	1781.75	1879.86	1913.05	1893.89	1960.81	1881.11	1868.92	1975.96	1696.91	1741.21	1764.52	1800.26	1812.05	1777.03	1828.76	1741.48	1742.66	1699	1743.85	1824.42	1811.98	1762.66	1754.9	1965.35	1870.22	1828.35	1752.95	1790.11	1749.45	1757.46	1802.72	1866.32	1850.84	2013.92	1830.03	1730.37	1743.74	1769.37	1845.66	1777.13	1904.95	1769.06	1863.36	1683.5	1802.3	1832.59
76.261002	1758.77	1784.21	1849.79	1783.56	1883.8	1912.49	1897.43	1961.02	1883.21	1868.24	1979.98	1697.19	1741.39	1765.23	1801.02	1811.96	1781.47	1831.23	1740.12	1745.28	1697.95	1745.92	1823.11	1811.59	1767.87	1755.3	1973.08	1873.1	1834.64	1754	1791.15	1749.51	1756.29	1802.15	1872.11	1860.15	2016.08	1835.53	1730.36	1747.67	1766.49	1846.29	1778.62	1904.94	1769.97	1861.63	1682.77	1801.39	1834.44
76.757004	1756.58	1782.55	1848.63	1789.3	1879.83	1913.17	1894.5	1963.01	1882.88	1865.33	1981.43	1695.87	1742.72	1765.02	1802.52	1816.23	1781.6	1827.71	1740.25	1745.83	1698.34	1745.3	1825.54	1808.21	1764.12	1757.05	1968	1872.54	1832.72	1753.82	1792.72	1752.65	1761.87	1802.08	1871.73	1855.84	2019.75	1833.11	1731.23	1746.33	1769.49	1846.66	1775.23	1904.4	1770.75	1860.25	1681.41	1803.06	1833.01
77.251999	1758.71	1784.35	1848	1783.77	1882.99	1914.21	1895.17	1959.02	1883.19	1868.85	1980.84	1697.52	1740.6	1762.89	1801.25	1812.1	1784.09	1829.26	1739.86	1743.83	1698.28	1744.02	1823.33	1810.55	1763.71	1757.93	1970.05	1872.84	1831.92	1754.2	1790.32	1753.51	1757.16	1803.51	1870.45	1857.31	2016.12	1834.17	1735.01	1746.44	1771.19	1848.98	1778.33	1904.56	1769.17	1864.86	1681.55	1801.86	1835.19
77.747002	1757.99	1784.91	1845.82	1781.59	1878.4	1910.55	1895.1	1962.45	1878.68	1863.24	1979.96	1692.92	1741.16	1762.95	1799.74	1812.31	1779.71	1828.19	1739.99	1742.67	1697.78	1744.38	1821.24	1813.11	1764	1751.4	1968.19	1872.67	1832.17	1756.61	1790.36	1751.83	1758.37	1803.49	1867.82	1858.37	2013.71	1835.21	1730.18	1747.14	1770.49	1844.48	1777.82	1905.35	1768.7	1863.06	1683.64	1801.71	1835.02
78.241997	1757.59	1785.21	1848.44	1786.13	1878.39	1911.4	1897.75	1959.75	1878.9	1868.37	1980.42	1697.35	1741.2	1764.61	1799.58	1812.53	1781.09	1830.88	1739.48	1746.59	1697.37	1744.27	1823.45	1810.8	1763.87	1755.49	1968.88	1875.18	1834.66	1754.72	1791.18	1753.41	1759.05	1806.69	1867.34	1856.2	2013.51	1834.52	1733.6	1746.87	1770.8	1846.9	1778.59	1899.72	1767.93	1861.5	1680.17	1802.74	1833.9
78.737999	1756.57	1785.32	1845.63	1782.14	1878.54	1915.36	1894.35	1954.32	1884.95	1868.72	1975.12	1695.82	1743.3	1762.51	1801.73	1812.19	1781.43	1830.6	1739.05	1743.09	1699.04	1745.46	1824.56	1809.93	1766.02	1753.84	1967.28	1870.89	1826.12	1751.42	1788.54	1750.46	1757.7	1803.53	1873.05	1856.87	2013.48	1834.26	1731.37	1745.07	1771.03	1844.2	1774.54	1904.59	1768.2	1860.43	1681.8	1800.19	1835.94
79.233002	1755.85	1786.83	1847.36	1784.19	1880.62	1912	1896.49	1965.76	1880.88	1862.43	1986.87	1697.29	1741.12	1761.41	1798.75	1815.04	1780.78	1832.36	1740.17	1747.79	1699.01	1744.6	1825.6	1812.14	1765.83	1758.14	1968.52	1873.48	1832.24	1753.77	1790.42	1751.53	1755.23	1803.78	1870.77	1858.8	2014.71	1831.14	1728.6	1744.14	1768.94	1848.34	1780.15	1905.61	1771.88	1859.5	1681.79	1801.85	1833.69
79.727997	1760.41	1787.62	1849.64	1784.71	1880.31	1915.98	1897.72	1959.81	1883.61	1871.19	1982.42	1695.27	1744.14	1764.32	1801.46	1817.29	1781.74	1827.04	1739.57	1746.76	1700.05	1744.35	1823.67	1814.61	1766.67	1753.78	1972.3	1871.84	1835.71	1752.7	1790.39	1749.88	1757.57	1804.24	1869.73	1856.04	2018.01	1832.67	1730.49	1743.52	1768.2	1847.56	1775.89	1903.89	1768.94	1864.5	1681.66	1800.61	1836.27
80.223000	1760	1786.72	1848.88	1784.53	1883.86	1914.71	1894.26	1960.87	1878.45	1867.75	1979.93	1697.86	1741.56	1764.64	1798.92	1812.82	1781.66	1830.54	1742.41	1744.87	1700.49	1746	1824.08	1814.58	1767.86	1753.64	1972.85	1873.19	1831.29	1758.57	1795.7	1754.02	1759	1802.75	1870.49	1857.9	2018.32	1834.67	1729.49	1747.53	1769.06	1848.81	1778.72	1904.45	1769.99	1861.93	1683.43	1802.3	1838.44
80.718002	1761.72	1788.83	1848.03	1786.07	1879.8	1914.49	1898.1	1957.05	1880.28	1865.28	1983.23	1695.76	1742.4	1763.6	1802.67	1811.81	1780.2	1832.69	1741.5	1744.2	1698.63	1744.55	1826.46	1813.9	1765.01	1754.54	1969.94	1875.14	1829.9	1755.87	1791.61	1751.09	1761.12	1806.86	1873.25	1857.66	2024.99	1836.69	1730.57	1746.12	1770.07	1847.73	1779.35	1903.82	1768.09	1863.74	1682.26	1800.37	1835.97
81.213997	1759.19	1786.78	1848.85	1784.13	1881.95	1914.97	1895.55	1965.01	1881.97	1868.03	1978.3	1698.04	1743.97	1763.2	1796.66	1814.3	1780.4	1830.11	1741.11	1744.99	1697.53	1745.19	1825.01	1812.15	1764.49	1753.9	1970.76	1875.81	1833.25	1753.44	1793.88	1752.78	1760.24	1807.47	1873.16	1859.67	2019.42	1835.54	1730.14	1746.82	1772.01	1846.54	1777.51	1907.77	1769.94	1862.22	1681.05	1801.3	1835.87
81.709000	1758.47	1785.77	1849.11	1781.83	1879.85	1915.12	1896.19	1963.67	1880.71	1866.9	1978.72	1696.82	1743.91	1765.27	1799.63	1813.5	1781.46	1830.48	1738.92	1744.84	1699.01	1744.64	1824.28	1816.11	1762.87	1755	1969.96	1873.72	1834.81	1757.65	1791.12	1751.07	1757.83	1807.22	1872.45	1858.35	2021.58	1831.56	1731.01	1748.42	1770.71	1846.07	1781.76	1908.82	1769.47	1862.57	1680.72	1805.14	1837.2
82.204002	1758.68	1789.29	1845.17	1785.87	1885.2	1916.53	1897.87	1963.1	1885	1867.07	1981.4	1696.96	1741.18	1766.99	1801.69	1814.28	1783.53	1830.81	1740.63	1747.72	1697.92	1742.24	1827.7	1811.91	1764.64	1755.97	1968.93	1872.71	1831.42	1755.3	1787.28	1752.02	1761.61	1803.78	1872.48	1857.12	2020.89	1836.74	1732.51	1750.64	1770.5	1845.03	1777.81	1908.19	1772.86	1856.94	1683.48	1802	1836.29
82.698997	1759.19	1786	1849.97	1784.13	1883.18	1917.85	1895.48	1961.33	1882.1	1869.47	1986.74	1696.45	1742.48	1764.69	1800.93	1817.69	1785.76	1831.47	1738.98	1745.69	1697.55	1746.71	1825	1811.19	1766.28	1755.33	1969.2	1875.8	1834.07	1754	1793.73	1753.11	1757.61	1807.11	1874.61	1859.27	2018.13	1838.41	1731.08	1746.17	1769.19	1846.44	1779.63	1905.77	1771.76	1864.19	1682.97	1803.63	1838.04
83.194000	1759.41	1789.87	1853.49	1786.14	1889.27	1917.56	1895.06	1962.24	1882.51	1868.69	1984.76	1697.06	1742.79	1762.62	1801.3	1817.21	1784.05	1832.27	1742.64	1743.76	1699.04	1745.21	1827.3	1814.53	1767.36	1756.61	1973.87	1876.4	1834.95	1755.4	1791.21	1753.62	1761.42	1809.29	1876.97	1861.47	2021.79	1837.47	1732.73	1747.68	1770.28	1849.84	1779.54	1907.84	1771.22	1865.21	1682.58	1805.06	1838.61
83.690002	1762.5	1787.82	1845.42	1784.26	1885.46	1916.24	1898.31	1962.82	1885.8	1871.75	1983.3	1696.17	1740.28	1764.69	1801.68	1811.84	1780.97	1830.02	1740.98	1743.14	1701.08	1743.39	1826.67	1816.24	1766.22	1756.48	1970.32	1876.35	1831.21	1757.1	1791.43	1752.06	1760.38	1804.81	1875.88	1858.7	2021.58	1833.88	1730.94	1748.66	1770.61	1852	1777.69	1907.69	1770.85	1861.32	1681.06	1802.88	1839.18
84.184998	1758.19	1789.7	1850.75	1787.67	1885.2	1918.07	1899.01	1963.76	1884.68	1872.17	1984.75	1696.68	1739.91	1765.26	1800.7	1814.42	1780.8	1830.37	1738.36	1746.06	1701.02	1746.33	1828.65	1815.9	1767.78	1756.36	1971.38	1877.31	1832.64	1755.37	1793.93	1753.29	1759.09	1806.88	1873	1857.98	2023.56	1835.29	1730.22	1748.64	1771.98	1850.42	1781.05	1909.64	1771.06	1862.81	1683.3	1803.97	1838.18
84.680000	1760.06	1788.32	1853.51	1781.91	1886.15	1918.28	1898.06	1970.6	1884.97	1873.95	1989.9	1697.46	1744.78	1765.23	1800.9	1817.97	1781.28	1832.3	1739.45	1745.91	1698.52	1743.46	1825.69	1816.84	1765.26	1755.09	1972.59	1873.83	1834.15	1758.44	1792.27	1754.39	1761.69	1808.82	1877.55	1857.98	2020.93	1834.14	1733.52	1746.55	1771.81	1849.54	1782.08	1907.14	1770.59	1865.07	1682.11	1804.52	1838.47
85.175003	1758.54	1787.2	1849.87	1786.49	1886.01	1918.23	1900.12	1961.79	1886.95	1870.71	1985.01	1697.97	1743.57	1765.89	1804.61	1814.02	1783.15	1829.34	1738.25	1744.02	1701.38	1746.52	1828.24	1815.06	1766.35	1753.94	1973.97	1876.91	1833.36	1756.3	1791.68	1756.57	1758	1806	1874.36	1863.56	2023.1	1835.9	1731.98	1747.12	1773.54	1851.19	1779.09	1911.53	1772.02	1863.26	1681.08	1805.36	1837.76
85.669998	1757.14	1786.94	1854.56	1784.24	1885.95	1914.35	1897.68	1963.74	1881.4	1870.28	1985.24	1696.11	1744.04	1763.31	1801.3	1814.67	1783.46	1830.86	1740.59	1745.51	1697.98	1747.13	1826.73	1815.78	1767.09	1758.61	1976.56	1873.43	1834.15	1753.99	1793.43	1755.66	1762.69	1810.53	1876.46	1860.88	2017.15	1836.84	1731.54	1745.61	1775.51	1849.27	1780.84	1908.81	1772.1	1865	1683.85	1806.18	1840.06
86.166000	1757.82	1788.5	1851.19	1787.39	1887.93	1915.9	1900.06	1969.09	1888.01	1871.98	1992.83	1694.72	1743.05	1763.86	1802.27	1819.99	1783.01	1830.42	1740.67	1745.39	1699.43	1749.08	1831.3	1816.16	1769.53	1757.41	1977.07	1875.47	1831.52	1757.76	1794.06	1755.66	1760.42	1805.49	1876.54	1861.55	2022.02	1836.22	1732.57	1747.23	1772.37	1851.27	1782.22	1906.45	1770.24	1863.57	1683.67	1808.44	1840.05
86.661003	1759.99	1786.05	1853.32	1784.43	1888.08	1919.47	1897.07	1965.4	1884.29	1866.73	1986.74	1696.35	1743.77	1764.59	1804.3	1819.23	1785.04	1831.16	1739.54	1748.11	1696.77	1746.85	1830.37	1816.51	1763.55	1759.98	1976.79	1874.18	1831.37	1755.72	1795.74	1756.49	1760.19	1807.59	1879.23	1861.55	2026.33	1838.97	1733.47	1749.9	1774.98	1851.38	1778.03	1908.98	1772.09	1867.97	1683.97	1804.11	1837.23
87.155998	1760.91	1787.3	1848.11	1784.15	1886.01	1915.58	1898.77	1965.03	1884.96	1868.09	1986.64	1697.01	1740.77	1764.82	1802.4	1815.77	1783.78	1832.48	1742.71	1746.14	1700.42	1746.49	1828.97	1815.69	1766.03	1758.3	1972.84	1876.99	1833.87	1756.06	1793.93	1752.6	1759.17	1806.47	1874.98	1859.67	2023.22	1831.1	1733.23	1748.5	1773.63	1852.1	1781.35	1908.7	1772.76	1864.11	1681.31	1807.77	1837.45
87.651001	1759.36	1788.62	1851.53	1784.58	1886.51	1916.24	1898.74	1963.48	1880.82	1870.32	1988.18	1694.56	1742.63	1763.56	1801.24	1820.57	1782.31	1831.4	1739.59	1742.83	1699.27	1742.34	1828.56	1813.11	1763.44	1755.98	1971.47	1876.89	1835.27	1755.62	1795.73	1753.18	1760.76	1803.61	1876.58	1858.15	2021.66	1834.98	1731.34	1748.15	1771.32	1848.96	1780.13	1906.73	1771.19	1863.99	1684.75	1805.02	1838.03
88.147003	1758.02	1791.38	1855.6	1782.43	1885.94	1920.14	1899.77	1966.56	1883.27	1870.8	1987.52	1700.13	1741.79	1764.27	1803.33	1817.22	1785.45	1833.27	1739.83	1747.52	1699.97	1743.47	1830.73	1814.16	1767.27	1757.14	1973.6	1873.8	1833.62	1757.88	1793.99	1755.74	1760.29	1808.08	1878.04	1862.09	2029.68	1837.28	1732.92	1745.5	1771.64	1852.54	1779.31	1907.95	1771.82	1866.02	1682.9	1805.13	1838.68
88.641998	1760.2	1785.9	1854.43	1784.45	1883.11	1914.68	1897.98	1966.85	1884.99	1871.29	1986.51	1697.34	1742.15	1764.97	1803.72	1817.91	1782.42	1831.08	1740.32	1747.16	1698.73	1748.41	1827.67	1813.49	1769.11	1759.42	1972.93	1876.97	1831.14	1755.21	1792.46	1754.09	1761.5	1808.2	1875.78	1860.02	2022.72	1837.56	1730.48	1745.25	1772.66	1851.22	1779.97	1906.32	1767.82	1860.73	1681	1804.33	1839.06
89.137001	1759.52	1791.48	1851.07	1783.87	1884.9	1917.31	1899.46	1966.49	1883.47	1866.32	1988.74	1697.39	1744.28	1765.2	1802.56	1815.42	1782.55	1832.3	1740.4	1746.48	1700.37	1742.18	1828.97	1814.46	1762.35	1758.13	1973.5	1873.62	1834.86	1757.5	1790.87	1753.64	1758.64	1807.73	1877.97	1858.08	2021.65	1833.62	1727.63	1746.62	1769.88	1852.15	1777.06	1908.17	1770.99	1859.65	1681.85	1803.39	1839.35
89.632004	1760.03	1786.65	1851.82	1787.79	1882.47	1922.46	1901.77	1968.11	1885.37	1868.29	1983.52	1694.6	1742.67	1765.01	1804.01	1819.3	1782.38	1832.41	1738.23	1745.86	1697.67	1747.03	1829.9	1815.27	1765.8	1756.44	1972.36	1874.86	1834.62	1756.4	1792.24	1754.66	1761.94	1807.64	1881.34	1856.5	2026.05	1838.88	1731.5	1744.05	1770.95	1852.08	1780.94	1907.23	1770.52	1865.88	1678.3	1803.66	1836.36
90.126999	1756.78	1787.61	1854.4	1784.84	1887.8	1919.81	1897.47	1965.26	1888.94	1875.49	1989.59	1698.8	1742.49	1766.39	1800.98	1816.26	1784.68	1832.13	1737.82	1743.92	1700.23	1746.25	1832.39	1814.92	1765.54	1757.86	1974.24	1878.52	1835.01	1755.35	1791.13	1754.65	1758.38	1808.74	1878.89	1859.31	2027.36	1834.41	1730.02	1748.26	1771.75	1855.84	1780.33	1908.22	1771.34	1864.52	1683.38	1806.46	1839.57
90.622002	1759.54	1790.73	1852.51	1784.76	1886.93	1919.61	1904.13	1969.26	1886.62	1871.83	1986.19	1696.17	1741.97	1766.7	1798.6	1817.02	1784.01	1832.23	1737.8	1746.45	1699.06	1747.06	1830.51	1815.58	1765.82	1755.73	1975.51	1875.24	1834.34	1755.52	1795.47	1754.71	1761.5	1805.73	1878.27	1857.63	2025.33	1839.49	1728.67	1748.85	1770.78	1853.84	1779.62	1907.91	1767.95	1862.74	1679.66	1803.47	1839.59
91.117996	1759.36	1786.87	1854.47	1786.64	1889.16	1917.17	1901.8	1965.74	1886.48	1874.86	1988.05	1696.6	1740.14	1764.67	1805.62	1816.95	1785.42	1831.52	1740.07	1745.04	1699.72	1747.27	1830.99	1817.53	1765.89	1758.31	1976.74	1876.77	1835.1	1759.43	1792.85	1753.24	1763.6	1807.47	1877.6	1858.93	2025.61	1837.36	1729.88	1748.39	1770.13	1850.86	1778.41	1908.14	1772.16	1868.02	1681.05	1805.96	1840.37
91.612999	1759.8	1785.87	1849.82	1790.04	1886.4	1920.3	1902.86	1969.25	1885.17	1871.62	1989.09	1697.62	1742.51	1763.67	1802.94	1817.68	1785.64	1834.1	1741.69	1745.62	1698.07	1746.02	1832.94	1818.8	1767.95	1760.89	1975.35	1878.47	1837.46	1757.73	1795.46	1753.21	1760.27	1808	1878.74	1857.85	2026.5	1839.13	1729.54	1744.25	1772.84	1856.93	1782.23	1911.68	1773.12	1865.35	1681.33	1805.66	1841.02
92.108002	1758.72	1786.7	1853.81	1787.46	1886.81	1917.46	1899.04	1969.53	1882.22	1870.88	1988.49	1694.81	1742.34	1764.45	1802.88	1818	1786.16	1834.68	1740.07	1744.71	1699.91	1746.85	1831.61	1816.2	1766.53	1761.06	1974.01	1875.28	1834.27	1757.05	1796.45	1755.68	1759.86	1808.56	1877.24	1859.89	2025.24	1837.85	1731.42	1749.44	1772.31	1856.4	1780.51	1912.59	1771.84	1866.87	1682.53	1805.97	1838.7
92.602997	1756.69	1790.33	1855.02	1784.47	1890.18	1922.82	1901.67	1971.73	1883.3	1870.69	1988.49	1696.61	1744.09	1763.43	1804.02	1818.33	1786.03	1836.3	1738.26	1745.27	1697.87	1746.21	1831.79	1814.11	1768.44	1758.84	1978.46	1879.05	1835.21	1757.19	1795	1753.81	1759.04	1807.75	1879.4	1862.79	2029.06	1837.62	1730.24	1746.9	1774.15	1854.6	1783.2	1913.35	1770.95	1866	1681.27	1804.5	1841.38
93.098999	1757.65	1787.8	1853.97	1785.82	1886.09	1919.45	1900.84	1973.81	1890.2	1874.31	1991.67	1696.87	1740.18	1766.82	1804.91	1818.12	1781.73	1831.4	1739.27	1745.05	1700.25	1745.6	1830.59	1817.74	1769.65	1759.14	1984.36	1878.19	1833.83	1755.53	1793.48	1757.33	1762.31	1810.32	1881.18	1863	2026.15	1838.05	1727.54	1749.02	1774.13	1854.68	1781.55	1912.61	1774.32	1865.89	1681.52	1805.18	1844.76
93.594002	1760.04	1789.08	1855.61	1787.39	1888.41	1921.61	1901.25	1973.69	1885.92	1875.52	1990.78	1697.4	1744.02	1766.53	1802.88	1818.68	1784.21	1834.05	1741.45	1745.53	1701.36	1744.59	1833.28	1817.23	1768.42	1760.24	1979.31	1879.64	1836.61	1757.54	1796.28	1754.76	1763.59	1811.22	1882.47	1861.94	2030.52	1840.19	1732.11	1749.24	1774.39	1856.32	1781.2	1913.02	1775.11	1867.07	1683.55	1807.86	1844.67
94.088997	1759.51	1791.94	1852.89	1785.72	1889.44	1921.92	1900.45	1969.94	1888.92	1874.64	1995.32	1697.33	1744.84	1764.99	1804.06	1816.47	1782.91	1835.38	1739.75	1746.16	1700.65	1744.93	1834.33	1819.32	1766.91	1756.86	1979.21	1876.95	1838.44	1755.97	1795.24	1754.56	1759.53	1809.26	1881.01	1860.49	2028.46	1838.81	1730.5	1748.6	1774.13	1856.59	1778.1	1914.7	1770.54	1867.48	1681.01	1805.92	1844.97
94.584000	1758.47	1792.26	1852.71	1787.04	1891.06	1916.95	1903.83	1972.04	1889.66	1876.6	1995.01	1695.13	1744.16	1765.03	1805.7	1818.85	1786	1836.26	1740.8	1747.49	1702.21	1748.07	1837.2	1818.01	1771.43	1758.59	1982.01	1878.03	1837.45	1757.11	1798.74	1755	1761.33	1807.49	1883.33	1861.08	2033.95	1837.45	1730.47	1751.11	1773.79	1856.51	1782.35	1910.97	1774.73	1868.23	1680.58	1809.48	1841.92
95.079002	1759.79	1792.13	1855.83	1786.75	1892.23	1924.49	1905.74	1971.6	1891.15	1876.15	1998.38	1696.36	1742.96	1767	1804.53	1820.72	1787.43	1834.51	1742	1746.08	1699.5	1747.07	1833.58	1818.96	1768.28	1761.39	1982.85	1883.97	1836.31	1760	1796.1	1757.26	1761.89	1812.02	1885.02	1866.59	2033.07	1840.62	1731.28	1745.95	1777	1854.42	1783.38	1911.66	1772.3	1867.5	1682.06	1807.32	1843.23
95.574997	1759.12	1793.79	1854.95	1790.29	1889.67	1925.15	1905.51	1974.5	1886.12	1878.77	1991.47	1694.2	1744.16	1766.47	1804.11	1819.29	1788.32	1836.74	1739.71	1747.47	1700.6	1747.07	1834.26	1819.06	1768.25	1760.9	1987.25	1878.87	1840.05	1758.93	1799.79	1754.9	1765.62	1811.97	1885.04	1866.43	2033.66	1840.93	1731.44	1748.4	1775.13	1858.6	1783.58	1915.8	1775.38	1869.93	1682.16	1806.3	1845
96.070000	1760.44	1790.2	1856.52	1783.36	1891.3	1924.13	1905.49	1972.98	1892.67	1869.28	1993.73	1695.67	1742.07	1766.59	1809.09	1822.32	1787.4	1834.16	1741.72	1746.03	1699.89	1747.82	1834.7	1822.95	1769.15	1759.67	1986.88	1881.41	1834.64	1756.45	1797.27	1755.69	1762.19	1810.03	1884.35	1864.58	2034.15	1841.69	1730.45	1747.63	1774.86	1856.46	1780.9	1912.81	1771.01	1864.8	1680.06	1806.8	1845.41
96.565002	1761.08	1794.75	1859.05	1789.81	1894.35	1924.11	1905.42	1967.72	1891.81	1872.83	1994.84	1696.21	1742.84	1769.62	1806.39	1818.38	1786.48	1832.72	1741.28	1746.56	1700.7	1745.79	1833.22	1817.78	1767.58	1760.93	1981.34	1879.86	1835.86	1754.31	1794.41	1755.03	1761.93	1809.31	1880.54	1862.9	2036.17	1837.44	1732.38	1750.1	1774.29	1856.15	1781.66	1915.16	1772.34	1867.19	1683.1	1806.01	1844.29
97.059998	1761.06	1789.71	1856.45	1788.49	1889.43	1924.33	1908.16	1972.58	1887.74	1871.99	1996.28	1697.28	1742.39	1763.82	1804.38	1819.52	1785.48	1833.5	1742.28	1747.76	1699.13	1746.44	1835.82	1818.34	1768.35	1757.85	1984.02	1881.79	1836.86	1755.83	1795.76	1756.55	1762.39	1811.19	1882.61	1863.45	2034.61	1841.4	1733.69	1748.11	1774.49	1857.63	1781.73	1913.54	1774.88	1871.06	1682.09	1806.79	1843.23
97.555000	1759.69	1788.46	1854.74	1787.14	1892.66	1921.94	1904.49	1972.28	1893.77	1872.31	1996.09	1695.89	1744.07	1766.57	1806.57	1815.3	1787.04	1835.11	1740.6	1746.64	1701.83	1748.57	1833.44	1817.66	1769.97	1764.79	1978.69	1877.48	1839.66	1757.96	1793.5	1756.15	1762.26	1810.36	1882.1	1861.99	2034.96	1842.05	1730.79	1746.71	1776.67	1853.77	1780.51	1912.47	1769.78	1866.96	1681.84	1809.13	1841.34
98.051003	1762.12	1792.17	1857.09	1787.42	1891.83	1923.33	1904.62	1972.81	1893.96	1875.6	1997.04	1697.35	1744.63	1768.99	1807.08	1818.03	1785.74	1835.23	1741.02	1747.1	1700.42	1748.29	1836.4	1817.9	1770.41	1759.13	1977.84	1880.51	1835.58	1757.56	1794.01	1754.5	1762	1808.13	1882.18	1862.85	2036.57	1840.6	1729.63	1748.43	1774.56	1855.7	1781.93	1915.25	1771.09	1866.27	1681.67	1807.99	1840.54
98.545998	1759.44	1787.81	1859.13	1785.21	1894.3	1924.78	1904.42	1974.65	1891.82	1877.53	1993.49	1696.29	1745.03	1765.95	1806.23	1820.55	1786.95	1833.71	1739.19	1746.86	1700.26	1746.18	1832.92	1818.84	1771.6	1760.72	1982.13	1878.95	1837.32	1756.15	1795.05	1756.21	1762.01	1812.78	1882.1	1865.43	2036.16	1843.93	1732.85	1745.83	1777.55	1855.79	1779	1915.11	1774.38	1868.47	1682.56	1809.36	1841.77
99.041000	1760.24	1786.13	1854.8	1787.59	1891.78	1922.27	1901.94	1974.41	1891.22	1873.49	1996.34	1696.5	1742.52	1766.15	1805.94	1820.1	1784.98	1833.52	1739.21	1744.5	1699.24	1747.77	1831.85	1818.16	1769.3	1759.42	1984.83	1875.33	1835.06	1757.06	1793.68	1756.44	1762.58	1809.7	1884.87	1862.08	2035.4	1837.84	1731.98	1747.39	1776.35	1856.03	1781.4	1916.45	1773.25	1869.08	1683.43	1807.61	1844.98
99.536003	1757.79	1791.78	1854.12	1788.4	1891.1	1922.07	1907.43	1969.29	1890.01	1871.81	1995.23	1695.68	1743.98	1763.25	1802.48	1820.16	1784.21	1837.54	1743.13	1746.52	1699.94	1749.57	1834.65	1819.97	1768.4	1758.19	1977.98	1878.81	1836.87	1758.52	1794.73	1752.29	1763.5	1807.37	1879.86	1858.56	2038.06	1841.91	1731.62	1748.7	1774.93	1855.4	1782.95	1916.07	1772.46	1866.35	1681.14	1805.06	1841.53
100.030998	1762.35	1789.74	1856.37	1787.91	1893.02	1926.78	1906.74	1978.93	1893.22	1874.24	1996.11	1695.96	1744.16	1769.08	1806.59	1821.34	1784.02	1833.7	1737.86	1747.79	1700.37	1746.78	1831.73	1817.4	1768.41	1759.14	1985.79	1878.04	1837.98	1758.36	1794.4	1753.11	1760.6	1810.86	1883.42	1862.85	2037.17	1836.94	1730.64	1747.14	1777.86	1854.09	1782.26	1913.23	1771.03	1867.55	1681.96	1804.97	1839.89
100.527000	1757.89	1789.29	1857.25	1788.79	1893.01	1924.81	1906	1975.23	1892.27	1877.91	1999.76	1696.42	1742.56	1764.11	1807.58	1819.05	1787.15	1834.5	1740.23	1744.44	1699.1	1744.64	1835.56	1817.6	1769.79	1755.49	1979.83	1881.78	1834.77	1754.52	1795.66	1751.38	1758.84	1811.89	1880.55	1858.68	2036.21	1839.48	1730.66	1746.19	1775.93	1856.08	1778.49	1912.27	1770.53	1864.35	1681.85	1806.34	1842.58
101.022003	1763.45	1790.79	1859.55	1786.15	1894.17	1923.1	1907.12	1978.68	1888.15	1875.39	1991.53	1697	1741.76	1768.79	1806.43	1817.45	1783.6	1835.29	1740.23	1743.66	1700.71	1747.14	1836.97	1817.89	1770.5	1758.03	1983.24	1881.35	1835.19	1757.39	1797.29	1755.96	1762.01	1809.88	1881.71	1861.91	2042.29	1841.9	1729.87	1747.8	1777.51	1859.74	1783.34	1919.15	1772.92	1867.46	1680.79	1808.8	1846.23
101.516998	1757.59	1789.98	1853.87	1783.59	1892.84	1925.2	1900.75	1978.87	1890.07	1875.99	1997.73	1695.77	1741.92	1768.05	1805.94	1819.94	1786.43	1837.2	1740	1745.73	1700.64	1747.82	1831.11	1818.64	1767.07	1758.87	1987.54	1881.54	1838.57	1758.08	1797.51	1754.42	1759.91	1812.14	1887.18	1863.03	2041.13	1843.45	1731.19	1745.69	1776.9	1855.53	1784.34	1915.93	1773.05	1870.21	1682.38	1806.97	1845.05
102.012001	1759.78	1789.66	1855.39	1787.67	1893.25	1923.68	1905.94	1976.08	1892.55	1875.33	1997.17	1697.24	1743.12	1764.07	1806.69	1819.78	1787.07	1835.31	1738.49	1746.43	1701.16	1744.15	1833.77	1818.8	1767.32	1762.46	1983.73	1882.59	1836.12	1754.9	1796.76	1753.66	1761.71	1808.7	1884.36	1860.53	2040.03	1842.78	1732.44	1746.72	1772.74	1854.75	1783.92	1915.43	1772.63	1866.85	1682.43	1807.63	1845.35
102.507004	1761.26	1793.87	1860.14	1789.78	1893.03	1922.93	1907.6	1976.83	1891.33	1879.04	1996.1	1694.61	1745.4	1765.79	1804.01	1821.42	1785.8	1837.07	1740.03	1748.25	1702.03	1749.49	1837.64	1820.06	1769.83	1761.94	1989.77	1879.76	1835.12	1759.2	1798.79	1753.74	1761.25	1810.87	1886.42	1862.33	2041.81	1844.1	1732.11	1748.6	1775.08	1859.21	1782.14	1913.47	1770.12	1866.01	1683.54	1811.34	1843.45
103.002998	1760.01	1791.83	1857.42	1787.38	1891.53	1931.2	1907.7	1975.81	1891.36	1878.49	2004.17	1698.75	1744.67	1767.78	1809.06	1824.44	1790.57	1836.15	1741.77	1745.51	1699.58	1749.11	1837.83	1821.27	1770.52	1765.85	1988.12	1882.72	1838.69	1757.79	1799.29	1757.41	1763.74	1812.41	1885.3	1866.23	2042.26	1842.93	1734.08	1748.65	1776.58	1861.23	1785.98	1917.16	1774.57	1870.82	1683.34	1809.46	1847.56
103.498001	1760.13	1790.51	1860.15	1790.02	1893.07	1927.42	1907.28	1980.72	1893.19	1877.67	2002.76	1699.79	1744.84	1767.45	1808.33	1821.96	1788.14	1838.94	1741.17	1745.44	1703.31	1746.84	1839.4	1821.39	1772.62	1763.45	1989.47	1883.93	1839.33	1761.07	1800.08	1756.03	1761.53	1813.29	1887.77	1866.58	2043.17	1843.3	1733.87	1751.5	1778.73	1860.81	1784.31	1915.37	1770.89	1868.78	1683.21	1807.53	1843.57
103.992996	1761.31	1791.74	1856.55	1789.87	1891.46	1926.67	1912.99	1981.82	1891.41	1874.6	1999.82	1697.47	1742.53	1768.44	1804	1822.62	1788.86	1837.09	1740.05	1747.86	1703.36	1749.07	1835.13	1821.47	1769.13	1758.85	1987.2	1880.98	1835.97	1757.94	1798.34	1759.11	1761.91	1813.25	1889.69	1865.2	2041.06	1841.64	1733.11	1749.63	1777.19	1857.27	1783.82	1916.78	1773.79	1868.28	1683.83	1806.87	1844.53
104.487999	1761.47	1789.94	1856.1	1785.49	1894.6	1927	1909.29	1978.25	1893.34	1877.23	2005.26	1696.35	1743.8	1766.46	1809.22	1821.96	1787.62	1838.14	1739.96	1747.03	1702.69	1747.8	1835.93	1821.72	1772.99	1762.75	1991.04	1880.68	1838.73	1759.38	1798.13	1754.78	1762.35	1811.79	1887.47	1868.93	2045.74	1846.95	1731.77	1748.97	1775.01	1859.94	1784.43	1916.1	1775.05	1868.73	1682.56	1809.21	1846.22
104.984001	1760.84	1793.66	1859.16	1789.7	1896.9	1927.56	1908.24	1977.65	1892.42	1878.86	2001.99	1699.28	1744.04	1767.14	1810.84	1821.86	1788.27	1837.97	1739.11	1747.36	1703.97	1747.07	1838.11	1824.91	1772.13	1761.63	1990.05	1881.68	1838.2	1756.24	1796.65	1756.99	1761.73	1810.49	1889.13	1868	2042.07	1841.02	1732.67	1750.59	1780.26	1859.96	1783.57	1915.8	1775.76	1869.59	1683.86	1808.86	1845.26
105.478996	1758.47	1789.24	1857.4	1789.26	1893.85	1925.15	1913.13	1981.26	1896.66	1877.27	1998.2	1697.98	1744.53	1765.73	1805.33	1824.69	1789.16	1837.37	1741.89	1747.86	1699.01	1747.85	1838	1820.94	1771.68	1764.02	1987.39	1878.27	1839.96	1758.09	1798.82	1756.29	1762.44	1813.2	1887.34	1866.45	2040.67	1843.44	1733	1747.16	1773.98	1861.54	1783.99	1919.24	1777.48	1868.98	1681.69	1805.73	1845.48
105.973999	1758.86	1791.72	1860.82	1785.57	1897.13	1924.35	1907.41	1981.5	1895.67	1876.28	1997.86	1697.69	1745.45	1768.14	1808.73	1819.9	1788.34	1839.96	1741.65	1747.04	1702.65	1747.85	1838.83	1825.05	1771.01	1758.97	1988.44	1882.23	1838.78	1760.02	1798.17	1756.93	1763.05	1811.44	1888.58	1864.63	2042.27	1842.05	1732.38	1748.16	1776.46	1856.63	1784.33	1916.95	1773.09	1872.21	1680.44	1808.99	1844.11
106.469002	1759.29	1793.77	1858.56	1790.78	1895.14	1924.69	1911.13	1982.04	1893.62	1878.45	2000.76	1696.81	1741.99	1767.16	1808.62	1822.17	1786.98	1835.55	1737.64	1749.09	1701.89	1747.06	1835.01	1818.06	1771.2	1761.3	1984.71	1880.1	1839.15	1758.09	1797.15	1756.66	1762.64	1814.99	1890.7	1862.89	2046.4	1845.12	1733.98	1750.45	1775.51	1858.64	1781.68	1915.93	1770.98	1870.68	1682.11	1810.79	1841.62
106.963997	1762.92	1791.22	1859.57	1789.95	1897.16	1929.28	1909.98	1985.3	1898.37	1878.51	2001.43	1697.03	1743.12	1769.18	1804.95	1823.32	1786.68	1834.33	1741.33	1746.35	1700.66	1749.02	1837.78	1821.64	1771.19	1764.01	1987.69	1880.06	1840.46	1757.98	1798.65	1755.4	1763.91	1810.4	1885.56	1865.87	2044.33	1843.46	1732.1	1752.17	1777.44	1859.33	1786.23	1918.46	1773.08	1870.91	1682.42	1810.15	1849.27
107.459999	1759.1	1791.41	1858.79	1789.32	1895.22	1926.78	1908.49	1982.71	1894	1874.99	2000.24	1696.78	1741.16	1769.66	1806.25	1823.3	1787.72	1836.57	1741.57	1747.83	1701.25	1749.32	1837.2	1825.78	1769.33	1762.56	1988.78	1881.49	1838.05	1758.13	1794.48	1754.94	1762.69	1810.33	1887.21	1868.82	2045.33	1844.19	1731.59	1747.55	1776.44	1862.98	1782.56	1916.51	1773.69	1869.68	1682.12	1810.45	1846.23
107.955002	1760.48	1792.75	1862.79	1788.18	1897.74	1927.84	1914.85	1983.28	1897.02	1878.96	2003.18	1696.28	1747.93	1769.04	1810.34	1823.7	1785.48	1838.72	1739.3	1744.4	1698.21	1748.8	1836.82	1820.89	1772.16	1762.85	1990.74	1880.68	1838.99	1759.9	1800.44	1756.91	1762.15	1813.79	1890.18	1864.87	2047.18	1842.56	1732.68	1750.76	1780.88	1860.49	1784.8	1921.65	1776.08	1872.01	1683.04	1808.55	1845.69
108.449997	1763.01	1794.18	1857.67	1790.92	1899.88	1925.23	1912.14	1976.9	1895.01	1872.65	1999.2	1698.67	1744.8	1770.72	1808.48	1825.06	1790.94	1836.39	1741.08	1748.35	1706.35	1745.9	1836.08	1821.69	1768.91	1761.86	1988.31	1882.68	1839.46	1758.76	1799.47	1755.98	1764.55	1811.73	1889.57	1864.53	2047.81	1842.94	1732.87	1750.31	1776.76	1863.09	1784.63	1917.23	1772.64	1873.03	1682.65	1811.39	1847.66
108.945000	1758.31	1790.12	1859.36	1788.96	1894.7	1928.94	1909.65	1982.59	1894.47	1876.15	2002.8	1696.82	1742.26	1768.68	1806.8	1824.15	1790.6	1837.13	1740.52	1748.15	1701.15	1748.66	1836.95	1822.64	1771.16	1762.07	1990.49	1882.38	1839.87	1758.88	1798.8	1758.08	1762.47	1814.23	1891.38	1865.73	2047.84	1841.99	1733.1	1753.69	1778.93	1861.36	1784.62	1921.91	1771.32	1866.62	1682.44	1807.84	1846.77
109.440002	1760.48	1792.66	1860.2	1790.01	1895.26	1929.74	1909.59	1978.74	1895.82	1875.39	1999.4	1697.23	1745.85	1770.25	1808.31	1822.32	1786.43	1836.39	1741.32	1748.02	1704.09	1748.19	1836.04	1822.67	1770.18	1763.19	1991.64	1882.5	1837	1759.25	1799.91	1756.68	1763.77	1809.32	1890.43	1863.17	2048.78	1843.97	1733.32	1748.62	1778.75	1860.72	1785.86	1918.32	1774.95	1869.34	1681.77	1812.96	1845.84
109.935997	1761	1789.27	1859.59	1788.22	1891.41	1931.57	1912.83	1980.65	1895.83	1873.19	2006.33	1696.31	1746.18	1766.71	1805.41	1821.2	1787.93	1834.16	1741.98	1748.24	1703.45	1750.04	1836.83	1825.3	1769.93	1765.34	1993.84	1880.57	1839.87	1759.15	1797.82	1757.11	1762.55	1811.94	1889.73	1866.82	2046.19	1842.85	1731	1749.47	1778.98	1860.69	1783.9	1922.27	1773.08	1868.12	1681.05	1809.83	1848.4
110.431000	1759.02	1794.09	1856.13	1791.64	1894.12	1928.71	1908.25	1981.4	1894.74	1878.32	1999.04	1699.11	1746	1766.45	1807.84	1823.37	1789.29	1839.22	1742.12	1747.87	1703.94	1747.59	1839.22	1823.66	1770.55	1763.6	1992.46	1883.06	1842.34	1759.38	1798.8	1758.15	1763.66	1811.41	1890.37	1863.33	2045.82	1844.7	1732.46	1752.2	1778.47	1861.13	1784.9	1922.42	1772.43	1871.73	1683.91	1809.61	1849.38
110.926003	1760.68	1793.11	1858.01	1791.91	1894.52	1930.35	1911.15	1984.75	1892.15	1876.39	2001.95	1694.97	1743.51	1766.68	1807.8	1822.07	1790.17	1834.33	1740.77	1748.31	1701.77	1746.77	1835.82	1820.22	1770.57	1762.04	1992.69	1878.72	1835.04	1759.91	1799.71	1757.6	1762.41	1810.18	1889.11	1863.85	2048.97	1841.6	1732.4	1751.8	1778.34	1861.21	1782.88	1919.38	1775.6	1868.7	1684.41	1810.88	1849
111.420998	1759.99	1791.96	1857.49	1789.65	1895.93	1926.26	1914.32	1982.93	1896.94	1875.53	2003.35	1699.07	1745.28	1770.08	1810.74	1821.47	1785.67	1836.4	1742.58	1746.52	1701.9	1749.61	1836.15	1823.04	1771.76	1760.38	1986.74	1884.4	1836.83	1756.13	1795.59	1756.48	1761.97	1811.89	1892.64	1862.06	2045.76	1843.75	1732.25	1750.03	1778.36	1860.33	1782.13	1916.14	1775.86	1867.96	1683.61	1809.25	1848.21
111.916000	1759.68	1792.89	1863.43	1789.8	1897.55	1929.63	1909.58	1982.98	1895.68	1876.3	1998.81	1699.78	1746.02	1768.17	1807.79	1822.32	1788.57	1835.84	1742.5	1749.34	1701.96	1748.73	1838.81	1820.65	1771.68	1762.32	1987.51	1882.41	1840.44	1756.78	1794.83	1756.94	1764.17	1814.84	1891.49	1864.61	2047.93	1846.23	1731.02	1749.9	1777.14	1858.99	1783.54	1917.29	1773.59	1869.49	1683.9	1812.39	1848.05
112.412003	1760.7	1795.9	1856.23	1790.64	1899.26	1924.7	1916.48	1980.91	1894.79	1878.11	2000.03	1695.67	1744.72	1767.34	1804.71	1823.81	1786.26	1836.59	1740.37	1748.22	1701.1	1749.27	1838.71	1821.01	1770.95	1761	1992.9	1881.68	1837.43	1757.98	1796.59	1755.71	1762.16	1812.78	1888.94	1868.05	2049.46	1847	1734.59	1748.88	1775.14	1858.01	1783.32	1918.97	1771.29	1868.59	1680.57	1809.89	1849.07
112.906998	1762.56	1792.38	1864.16	1790.29	1895.91	1927.72	1914.89	1979.99	1893.33	1877.11	2001.26	1696.06	1745.21	1768.68	1812.81	1824.3	1789.05	1838.66	1740.37	1749.37	1701.64	1746.58	1838.59	1823.7	1771.51	1762.5	1995.6	1882.84	1838.81	1756.89	1798.25	1758.64	1766.67	1809.89	1890.66	1868.88	2047.7	1847.57	1733	1750.14	1780.08	1863.65	1783.84	1920.81	1771.32	1869.67	1680.35	1809.08	1847.06
113.402000	1759.57	1793.54	1857.71	1788.31	1896.74	1928.62	1912.99	1980.66	1895.13	1873.49	1999.94	1697.84	1745.92	1766.45	1811.47	1821.51	1784.22	1836.7	1738.98	1748.45	1700.15	1747.92	1838.33	1823.95	1771.1	1761.25	1996.15	1882.05	1838.5	1757.42	1800.9	1757.53	1763.99	1811.81	1892.94	1864.37	2049.17	1843.31	1731.95	1749.4	1776.83	1859.07	1781.11	1921.1	1775.12	1869.87	1682.38	1811.13	1849.94
113.897003	1760.88	1790.49	1859.43	1789.74	1893.59	1925.39	1906.85	1980.55	1896.33	1878.8	1994.62	1696.83	1740.72	1767.89	1807.07	1823.25	1785.34	1837.69	1739.07	1748.79	1701.94	1749.91	1835.43	1821.53	1770.25	1761.13	1989.97	1877.59	1839.12	1757.78	1796.85	1756.48	1762.42	1814.03	1892.43	1866.58	2049.74	1845.64	1730.9	1747.11	1777.83	1860	1784.33	1918.3	1773.77	1869.25	1681.92	1811.81	1845.59
114.391998	1762.16	1787.9	1858.99	1787.28	1894.89	1930.54	1914.3	1982.02	1894.46	1878.24	2002.55	1696.67	1746.55	1768.25	1808.78	1822.45	1787.04	1839.35	1739.61	1746.85	1698.91	1747.04	1838.31	1820.34	1769.64	1756.66	1995.72	1880.86	1837.63	1758.75	1800.59	1755.06	1763.05	1811.13	1887.8	1862.8	2051.08	1842.36	1731.92	1750.33	1775.28	1861.9	1785.5	1920.48	1773.02	1866.29	1682.52	1807.43	1845.68
114.888000	1760.46	1791.48	1860.16	1786.94	1897.95	1924.48	1912.98	1982.1	1894.2	1877.44	2001.34	1697	1743.4	1766.39	1805.1	1823.93	1785.86	1838.09	1742.17	1747.6	1702.18	1747.01	1838.92	1821.21	1768.34	1763.51	1992.32	1882.02	1840.86	1757.84	1797.51	1759.32	1765.02	1812.8	1888.6	1865.29	2046.7	1846.09	1731.38	1748.17	1778.42	1860.24	1784.36	1918.25	1772.75	1869.31	1681.47	1809.97	1846.82
115.383003	1759.57	1793.14	1862.92	1790.99	1894.49	1930.42	1910.92	1977.84	1892.16	1876.58	1997.29	1696.54	1743.41	1766.68	1808.22	1822.81	1790.88	1838.32	1742.07	1746.21	1701.92	1749.19	1837.27	1821.75	1770.45	1763.68	1994.38	1880.24	1839.75	1758.12	1798.58	1755.34	1767.96	1814.16	1893.18	1865.8	2051.07	1848.36	1733.58	1748.97	1774.09	1860.33	1785.01	1921.55	1774.82	1873.43	1682.84	1810.97	1848.79
115.877998	1762.9	1790.63	1861.18	1788.58	1898.61	1931.73	1909.07	1984.01	1895.09	1875.85	2005.83	1695.1	1744.13	1766.17	1808.75	1825.08	1788.32	1837.43	1739.41	1745.24	1699.28	1746.95	1837.87	1821.27	1771.26	1761.79	1995.42	1883.27	1839.48	1757.47	1798.47	1756.34	1764.47	1812.88	1889.08	1865.86	2050.89	1845.43	1731.62	1751.1	1778.71	1861.08	1783.77	1920.54	1770.66	1867.1	1682.6	1811.14	1847.01
116.373001	1761.02	1793.04	1862.48	1788.63	1899.04	1934.57	1911.78	1982.66	1897.77	1876.93	1998.75	1695.65	1742.85	1768.37	1808.9	1825.97	1788.6	1836.07	1742.24	1747.58	1701.5	1750.34	1838.16	1821.23	1772.53	1761.59	1997.95	1882.32	1838.96	1756.79	1798.94	1757.67	1764.93	1813.11	1890.02	1866.37	2048.84	1844.54	1730.67	1752.67	1776.99	1862.53	1783.22	1920.46	1774.15	1869.32	1683.59	1814.84	1847.9
116.869003	1761.98	1792.53	1859.75	1787.91	1898.69	1928.67	1911.19	1980.38	1894.65	1883.23	2006.75	1698.71	1744.27	1768.92	1808.76	1823.02	1786.05	1837.31	1739.83	1749.21	1700.75	1748.73	1837.45	1822.37	1768.53	1761.2	1998.06	1884.69	1838.14	1758.33	1801.24	1755.34	1761.74	1812.74	1895.5	1867.29	2051.13	1845.14	1730.98	1752.71	1777.65	1860.71	1784.24	1920.77	1775.3	1866.16	1682.53	1812.2	1847.08
117.363998	1760.38	1792.17	1860.35	1788.29	1897.52	1928.53	1910.1	1982.61	1892.45	1872.72	1995.69	1695.8	1744.98	1767.3	1808.94	1826.06	1786.68	1839.09	1738.97	1747.52	1700.78	1748.5	1835.32	1825.6	1769.75	1758.91	1990.35	1881.61	1837.5	1759.09	1800.02	1756.74	1766.59	1812.35	1891.2	1869.19	2047.2	1848.1	1731.97	1747.09	1773.74	1860.37	1784.29	1920.23	1771.99	1871.39	1684.59	1808.44	1848.5
117.859001	1759.02	1793	1859.51	1791.43	1895.82	1925.78	1910.28	1982.06	1896.82	1877.55	2003	1697.42	1743.28	1766.8	1809.53	1825.54	1788.81	1837.3	1741.12	1747.56	1702.62	1748.74	1839.91	1823.46	1770.71	1763.21	1992.91	1877.8	1837.91	1758.49	1802.55	1755.44	1764.33	1812.14	1891.58	1867.41	2050.45	1844.95	1732.13	1750	1776.27	1861.44	1785.23	1918.96	1772.63	1866.27	1680.78	1809.23	1847.78
118.353996	1761.32	1792.69	1859.31	1788.56	1896.13	1925.79	1910.81	1985.43	1892.76	1877.24	2003.72	1697.54	1744.91	1767.9	1807.65	1825.46	1786.3	1836.81	1740.3	1748.07	1701.64	1749.39	1841.74	1825.53	1769.13	1763.44	1997.65	1879.86	1838.79	1758.54	1797.44	1754.98	1764.07	1811	1890.47	1868.33	2054	1843.08	1729.48	1748.93	1776.78	1864.72	1782.1	1916.35	1772.17	1869.12	1681.45	1807.82	1844.88
118.848999	1760.98	1791.87	1859.51	1791.29	1895.62	1929.07	1912.81	1980.59	1895.07	1879.57	2004.98	1696.42	1744.65	1768.49	1802.87	1822.21	1788.28	1838.24	1741.93	1746.6	1700.17	1748.68	1839	1820.37	1771.13	1759.86	1994.43	1878.17	1840.41	1760.13	1799.57	1757.63	1766	1813.39	1891.32	1866.2	2051.98	1846.04	1733.93	1751.41	1780.63	1863.21	1784.71	1920.05	1770.74	1872.85	1686.24	1811.33	1847.55
119.345001	1757.55	1787.67	1860.34	1787.56	1896.18	1930.29	1910.51	1978.34	1891.49	1879.52	1999.88	1699.25	1743.12	1768.48	1809.44	1823.2	1787.43	1836.27	1741.94	1747.08	1701.03	1746.34	1837.7	1821.94	1770.13	1759.06	1992.05	1878.63	1834.54	1757.52	1799.82	1756.35	1763.74	1811.58	1891.25	1862.89	2050.16	1845.61	1734.66	1751.52	1778.18	1859.59	1783.37	1922.6	1772.83	1868.08	1683.09	1810.48	1846.61
119.839996	1760.79	1793.84	1862.02	1789.33	1901.7	1930.21	1909.69	1986.91	1897.3	1877.75	2000.46	1697.61	1745.3	1767.16	1807.17	1822.54	1786.63	1837.75	1738.11	1749.19	1700.44	1748.56	1837.53	1821.8	1769.73	1760.41	1991.14	1878.5	1837.69	1760.42	1799.7	1758.38	1765.13	1813.08	1892.54	1864.61	2052.05	1846.66	1730.98	1748.71	1778.24	1862.48	1782.48	1921.63	1772.4	1869.11	1684	1810.54	1845.21
120.334999	1761.72	1795.44	1861.98	1788.27	1897.3	1932.03	1908.78	1985.24	1898.61	1879.13	2000.5	1697.49	1742.28	1766.77	1810.4	1823.24	1791.05	1839.22	1740.08	1746.44	1701.66	1749.04	1835.24	1824.11	1768.97	1762.43	1993.71	1879.39	1841	1758.97	1797.77	1756.13	1762.76	1812.54	1890.87	1865.92	2053.76	1841.03	1732.79	1749.26	1778.34	1858.82	1782.2	1922.84	1772.58	1870.53	1684.23	1814.78	1847.41
120.830002	1761.71	1790.18	1858.18	1789.69	1897.02	1931.1	1908.58	1983.95	1895.12	1875.98	1996.85	1696.26	1744.4	1768.82	1809.26	1824.56	1786.42	1836.66	1739.49	1749.69	1702.14	1746.88	1840.35	1821.75	1766.93	1760.8	1995.7	1880.25	1839.89	1756.35	1800.56	1758.45	1762.04	1814.69	1890.94	1866.23	2052.76	1843.68	1732.48	1751.59	1779.33	1860.95	1781.9	1920.65	1771.59	1868.22	1682.82	1809.26	1846.82
121.324997	1760.15	1791.5	1862.44	1791.81	1899.19	1928.14	1912.11	1981.3	1893	1876.02	1999.03	1697.61	1743.91	1768.4	1809.26	1820.98	1787.2	1838.2	1739.78	1748.57	1703.32	1746.83	1838.32	1822.41	1771.07	1761.87	1997.8	1881.19	1842.98	1759.95	1800.51	1759.43	1763.18	1809.7	1893.01	1866.89	2053.09	1842.69	1732.93	1747.93	1778.35	1860.22	1786.29	1923.25	1773.79	1868.73	1682.14	1809.03	1851.21
121.820999	1760.69	1790.47	1861.92	1786.36	1897.25	1929.36	1915.91	1984.93	1893.07	1878.71	2000.88	1696.32	1746.34	1767.59	1808.37	1822.86	1786.67	1838.37	1740.82	1746.14	1701.18	1748.6	1838.57	1821.79	1768.82	1761.1	2000.06	1880.7	1839.19	1758.27	1799.78	1757.63	1761.85	1812.09	1893.62	1865.18	2052.46	1845.53	1732.97	1750.07	1778.28	1863.02	1785.78	1921.55	1774.88	1869.45	1682.68	1809.03	1848.36
122.316002	1761.67	1794.13	1862.01	1788.8	1898.18	1931.48	1913.74	1982.79	1899.34	1877.55	2003.55	1696.45	1743.2	1768.45	1811.06	1824.32	1786.48	1838.31	1737.93	1747.62	1699.31	1745.76	1836.61	1822.39	1768.03	1757.39	1998.48	1878.89	1840.73	1758.47	1801.78	1756.43	1761.94	1812.39	1894.78	1872.84	2054.33	1848.19	1731.59	1750.53	1777.7	1860.28	1784.29	1921.22	1775.42	1870.25	1682.43	1810.74	1850.55
122.810997	1760.98	1792.01	1862.49	1788.62	1903.01	1931.28	1913.26	1982.26	1900.5	1877.55	2002.61	1697.46	1746.51	1768.93	1811.19	1824.47	1789.87	1837.26	1740.66	1748.91	1702.48	1749.85	1839.7	1825	1770.09	1763.74	1999.4	1879.73	1839.76	1759.67	1800.58	1756.79	1764.19	1812.55	1891.91	1867.74	2054.28	1844.22	1731.65	1751.16	1779.43	1866.68	1782.85	1923.25	1774.26	1872.67	1683.61	1810.72	1848.63
123.306000	1761.58	1792.99	1863.99	1790.39	1902	1931.41	1919.78	1983.58	1899.06	1878.56	2001.79	1697.35	1747.22	1768.74	1812.94	1823.86	1790.09	1841.48	1739.99	1749.84	1702.01	1749.56	1840.68	1821.27	1772.36	1762.88	1999.04	1882.02	1836.19	1760.25	1800.22	1758.23	1766.24	1813.18	1894.01	1870.33	2052.36	1847.24	1733.45	1749.85	1777.77	1865.16	1786.64	1925.64	1772.92	1871.93	1679.57	1810.76	1848.38
123.801003	1762.67	1795.18	1862.77	1788.97	1896.27	1932.23	1915.79	1983.09	1899.48	1880.97	2002.77	1695.92	1744.02	1767.96	1806.3	1824.32	1787.43	1837.96	1742.09	1748.73	1702.7	1748.43	1842.54	1826.78	1771.58	1762.43	1998.77	1879	1839.25	1758.81	1799.66	1755.67	1763.88	1815.14	1893.52	1866.76	2052.8	1846.24	1733.99	1755.01	1778.09	1869.24	1786.09	1923.4	1775.58	1872.01	1683.81	1813.11	1848.27
124.296997	1759.82	1794.77	1858.03	1788.76	1899.18	1930.51	1913.1	1985.43	1899.55	1876.56	2000.25	1697.64	1742.13	1771.36	1808.77	1825.92	1789.8	1837.54	1738.74	1750.91	1702.45	1748.9	1840.29	1822.02	1772.54	1761.16	2001.77	1881.4	1836.15	1757.44	1801.43	1759.2	1762.65	1812.14	1894.15	1864.64	2052.55	1848.63	1734.73	1752.16	1779.02	1864.56	1785.9	1924.85	1774.8	1869.55	1682.79	1813.27	1851.63
124.792000	1758.37	1791.5	1860.04	1788.42	1894.21	1933.08	1914.32	1983.27	1898.58	1880.06	2000.91	1697.33	1746.04	1770.34	1808.55	1824.94	1787.49	1838.24	1739.98	1749.01	1701.43	1747.19	1843.9	1824.35	1767.61	1759.07	1998.86	1879	1835.7	1758.56	1799.28	1758.59	1765.05	1814.39	1893.28	1868.66	2051.63	1846.79	1733.46	1751.14	1778.41	1863.77	1784.91	1922.4	1772.8	1867.42	1681.99	1808.8	1847.44
125.287003	1759.32	1792	1864.61	1789.61	1899.75	1931.17	1910.04	1983.68	1896.35	1878.07	2004.3	1697.76	1745.53	1767.2	1810.62	1822.92	1787.45	1839.9	1740.31	1746.46	1703.93	1747.64	1841.13	1823.11	1771.8	1762.06	1999.83	1881.11	1835.81	1759.38	1800.79	1759.95	1763.49	1814.22	1891.98	1867.15	2054.68	1847.44	1732.27	1750.97	1777.95	1867.01	1786.39	1923.19	1776.61	1871.88	1683.54	1810.13	1849.15
125.781998	1759.8	1789.97	1862.18	1790.31	1894.57	1927.49	1913.83	1981.31	1896.03	1879.39	2000.47	1695.45	1741.01	1771.48	1808.83	1822.35	1787.67	1836.5	1740.39	1745.81	1703.72	1751.18	1838.35	1824.68	1768.47	1761.47	1998.53	1880.74	1839.62	1760.22	1801.79	1758.97	1765.55	1810.71	1894.68	1870.08	2052.41	1843.96	1732.1	1752.2	1778.24	1865.71	1783.68	1920.07	1775	1871.72	1679.94	1810.93	1850.53
126.277000	1758.05	1793.15	1860.97	1788.66	1900.06	1928.96	1913.87	1981.49	1898.62	1877.72	1998.57	1696.53	1743.73	1768.11	1808.34	1826.3	1786.64	1835.94	1743.28	1750.85	1700.15	1748.48	1841.42	1822.57	1772.88	1761.12	1996.94	1877.68	1835.08	1758.89	1797.92	1759.32	1762.64	1814.12	1893.24	1867.86	2050.58	1845.37	1733.08	1750.97	1778.79	1861.38	1784.39	1920.87	1773.64	1870.67	1683.37	1812.95	1849.27
126.773003	1759.43	1792.95	1859.87	1786.62	1899.24	1933.4	1910.29	1983.42	1899.55	1878.65	2001.57	1697.44	1743.54	1767.12	1807.31	1823.48	1787.68	1837.25	1740.85	1748.17	1701.93	1747.69	1839.35	1822.43	1772.45	1759.9	1999	1875.01	1839.3	1758.33	1800.98	1756.06	1761.99	1813.17	1891.91	1869.86	2055.09	1847.21	1732.94	1750.18	1777.82	1861.86	1784.11	1922.37	1773	1869.13	1680.31	1811.49	1844.09
127.267998	1759.44	1794.73	1862.89	1787.33	1900	1927.81	1910.46	1982.31	1897.52	1877.59	2001.24	1695.58	1743.88	1764.95	1809.26	1826.89	1785.26	1838.13	1741.18	1747.85	1699.66	1747.03	1839.87	1822.48	1770.44	1759.17	1997.9	1877.53	1838.48	1757.79	1797.87	1757.06	1761.49	1814.3	1895.08	1864.13	2050.36	1847.64	1733.54	1750.92	1780.9	1861.77	1786.45	1923.91	1772.69	1868.5	1681.28	1815.99	1848.33
127.763000	1762.09	1791.02	1864.98	1791.79	1898.28	1927.49	1912.99	1982.99	1898.76	1879.57	2004.66	1696.11	1744.2	1768.3	1808.78	1825.61	1787.57	1835.29	1739.86	1748.52	1702.78	1747.51	1837.29	1822.56	1771.71	1760.91	1996.71	1878.76	1837.08	1757.42	1799.46	1758.07	1766.57	1813.5	1893.61	1868.72	2050.95	1843.89	1731.29	1752.71	1781.66	1864.42	1786.63	1922.46	1773.7	1871.43	1683.4	1812.81	1848.19
128.257996	1758.56	1791.78	1861.13	1788.7	1897.21	1927.5	1909.59	1980.18	1895.79	1879.11	2001.82	1696.72	1745.97	1768.02	1811.31	1826.92	1788.85	1841.88	1741.87	1747.33	1703.25	1751.39	1840.52	1825.07	1774.25	1762.14	1997.07	1880.54	1840.44	1761.97	1800.44	1757.45	1762.76	1814.47	1891.13	1867.53	2053.25	1843.85	1732.73	1750.72	1778.99	1867.07	1784.71	1921.76	1773.42	1869.18	1680.68	1812.28	1850.78
128.753006	1757.43	1791.48	1859.31	1787.07	1895.8	1931.14	1909.06	1981.66	1895.44	1878.88	2002.75	1697.99	1742.12	1770.79	1808.86	1824.94	1786.34	1834.5	1740.25	1748.28	1702.45	1751.47	1839.91	1822.11	1770.61	1761.21	1995.05	1879.45	1839.36	1758.91	1799.89	1758.2	1762.9	1811.17	1890.4	1866.04	2052.93	1846.07	1734.19	1752.44	1778.66	1861.06	1786.59	1922.21	1774.13	1872.52	1681.12	1812.21	1849.16
129.248993	1763.11	1794.39	1861.75	1790.1	1897.79	1928.71	1911.3	1976.23	1900.42	1880.55	2001.83	1694.84	1743.74	1768.59	1808.15	1824.77	1787.75	1836.66	1742.34	1748.86	1702.64	1749.88	1839.69	1825.3	1771.22	1760.95	2000.6	1879.55	1838.24	1759.94	1802.18	1758.87	1764.74	1814.92	1892.56	1867.07	2052.56	1843.24	1732.12	1751.81	1778.07	1862.18	1784.62	1919.76	1773.84	1875.52	1681.48	1813.09	1847.53
129.744003	1761.8	1791.62	1864.46	1787.87	1894.57	1926.86	1914.47	1983.86	1901.07	1877.51	2002.2	1700.3	1742.48	1769.1	1810.17	1825.79	1785.2	1838.97	1742.03	1748.8	1702.06	1747.34	1840.47	1822.32	1770.23	1760.83	1998.46	1881.42	1840.85	1758.65	1801.93	1759.44	1761.42	1809.79	1894.17	1868.43	2055.89	1844.74	1732.56	1754.52	1777.21	1865.01	1782.11	1922.88	1774.15	1873.2	1684.83	1812.91	1846.65
130.238998	1761.7	1793.21	1862.91	1788.84	1898.58	1926.26	1912.29	1983.6	1895.15	1877.79	1996.98	1696.61	1745.21	1767.07	1805.78	1825.04	1786.69	1838.38	1740.57	1745.58	1703.37	1748.29	1838.87	1823.81	1771.6	1762.47	2001.23	1879.76	1837.93	1757.96	1798.6	1756.37	1760.83	1811.89	1895.15	1869.61	2057.38	1846.51	1732.42	1751.71	1777.34	1862.24	1786.99	1923.18	1769.06	1870.26	1681.67	1810.84	1850.28
130.733994	1758.72	1790.23	1861.33	1789.32	1894.35	1924.91	1912.43	1984.75	1891.54	1881.21	2004.53	1696.83	1745.19	1766.7	1808.04	1827.87	1789.26	1835.11	1740.16	1747.84	1700.93	1746.73	1840	1824.2	1772.04	1760.77	1997.21	1880.13	1838.42	1761.42	1800.67	1758.63	1761.51	1813.4	1894.54	1865.91	2051.91	1846.61	1732.58	1749.3	1779.02	1866.87	1787.88	1923.06	1772.74	1869.59	1682.93	1808.19	1849.5
131.229004	1762.3	1792.27	1860.61	1787.92	1897.36	1925.4	1913.39	1980.33	1897.69	1876.43	2001.54	1696.59	1743.76	1767.92	1811.31	1819.24	1789.81	1838.65	1742.63	1749.7	1700.8	1750.83	1841.65	1825.53	1775.26	1761.75	1997.86	1878.37	1835.92	1760.16	1797.06	1760.97	1762.48	1811.43	1893.09	1869.27	2054.79	1845.4	1734.12	1751.89	1779.73	1863.35	1782.39	1923.65	1774.92	1868.05	1682.77	1814.54	1849.41
131.725006	1760.41	1791.63	1863.81	1788.45	1900.82	1929.26	1914.1	1978.79	1899.78	1877.05	2001.05	1696.91	1743.91	1767.22	1807.91	1822.67	1786.39	1838.38	1741.62	1747.92	1702.1	1749.19	1839.93	1823.25	1771.83	1758.15	1998.99	1877.02	1836.87	1759	1799.29	1756.43	1761.76	1811.9	1892.45	1863.59	2054.87	1843.71	1733.73	1748.55	1778.71	1861.96	1785.85	1919.61	1771.22	1869.43	1683.17	1811.02	1849.43
132.220001	1759.1	1794.08	1865.46	1788.29	1896.04	1929.67	1909.38	1983.34	1896.5	1876.14	2002.79	1698.19	1746.88	1768.74	1809.49	1822.62	1789.4	1837.26	1740.66	1748.66	1702.84	1746.78	1843.65	1823	1772.8	1764.14	1998.72	1877.39	1838.52	1758.74	1798.83	1758.66	1763.74	1813.07	1894.46	1871.59	2056.54	1847.23	1734.46	1751.48	1777.45	1861.56	1783.32	1920.37	1773.53	1869.13	1684.1	1813.72	1849.49
132.714996	1763.53	1795.63	1860.74	1788.12	1898.71	1929.51	1916.15	1979.24	1898.88	1882.01	1999.98	1696.36	1745.05	1766.28	1808.81	1823.08	1788.74	1840.49	1744.84	1748.81	1703.13	1749.52	1840.22	1824.2	1772.29	1761.86	1995.92	1878.24	1841.73	1760.48	1798.69	1759.24	1763.42	1816.26	1894.67	1867.21	2056.4	1844.87	1732.42	1752.95	1775.56	1864.11	1783.09	1919.7	1775.09	1874.28	1683.84	1812.42	1852.62
133.210007	1759.68	1790.43	1863.14	1788.97	1898.17	1928.43	1914.3	1981.22	1896.62	1876.34	2001.84	1695.56	1744.49	1768.94	1807.25	1823.74	1789.82	1836.46	1742.05	1747.67	1701.3	1748.51	1841.58	1823.45	1769	1760.65	1996.24	1872.33	1835.57	1759.52	1802.37	1756.78	1762.42	1812.45	1892.18	1865.42	2051.74	1842.68	1735.29	1750.26	1776.1	1864.25	1784.22	1922.12	1770.52	1871.25	1684.25	1811.4	1848.5
133.705994	1760.06	1788.06	1861.27	1788.11	1900.89	1926.24	1914.05	1978.75	1897.97	1877.37	2005.21	1695.39	1744.05	1768.53	1807.42	1823.93	1785.85	1835.97	1739.53	1750.84	1703.05	1747.44	1841.05	1821.86	1770.16	1759.64	1996.88	1880.59	1836.93	1758.77	1800.93	1759.11	1761.57	1812.49	1894.73	1871.43	2047.47	1845.75	1733.51	1752.69	1781.11	1862.95	1784.76	1921.53	1773.75	1868.88	1681.27	1813.59	1850.79
134.201004	1761.38	1793.5	1863.16	1787.36	1901	1929.61	1913.62	1980.95	1897.06	1877.46	2002.39	1694.86	1743.02	1769.12	1808.54	1826.01	1786.81	1836.23	1741.57	1751.48	1702.51	1750.38	1841.54	1823.6	1770.07	1759.01	1997.59	1876.29	1836.21	1759.55	1801.33	1757.67	1764.29	1809.92	1894.91	1867.08	2052.27	1844.95	1730.74	1749.89	1777.29	1864.98	1784.68	1922.22	1774.44	1867.91	1681.12	1811.27	1849.28
134.695999	1757.16	1787.96	1861.28	1789.8	1900.76	1926.91	1914.34	1978.16	1894.81	1875.67	1998.17	1694.61	1742.49	1767.09	1807.48	1823.36	1788.42	1833.09	1741.33	1749.06	1699.28	1747.54	1838.73	1823.99	1768.73	1759.73	1994.29	1875.06	1838.63	1757.42	1798.56	1758.09	1761.45	1811.29	1892.71	1865.17	2048.42	1846.36	1732.2	1752.12	1777.4	1863.29	1784.61	1920.8	1771.78	1868.78	1681.83	1813.49	1847.34
135.190994	1757.09	1792.51	1859.47	1787.93	1897.25	1926.61	1916.66	1977.54	1898.42	1878.88	2001.97	1696.75	1744.5	1766.75	1808.77	1823.95	1788.07	1835.04	1737.26	1747	1704.08	1745.91	1844.39	1823.11	1770.35	1759.72	2000.11	1879.52	1835.43	1757.91	1799.41	1756.53	1763.38	1811.65	1891.75	1867.81	2048.75	1844.38	1732.88	1750.14	1778.62	1864.18	1781.06	1922.28	1772.66	1871.74	1683.93	1812.88	1852.13
135.686005	1763.06	1788.99	1862.3	1790.22	1894.26	1929.98	1913.6	1979.15	1896.47	1878.58	2003.59	1698.74	1742.58	1767.54	1811.07	1822.72	1788.06	1838.07	1741.25	1749.55	1700.62	1750.57	1839.94	1824.9	1770.13	1758.91	1995.02	1878.22	1835.81	1759.54	1800.41	1759.72	1762.04	1813.13	1895.94	1870.7	2047.6	1846.05	1732.77	1751.51	1778.98	1864.67	1783.39	1918.37	1773.43	1870.05	1681.39	1812.15	1849.48
136.182007	1760.83	1791.02	1861.77	1790.48	1897.63	1921.05	1912.55	1981.22	1894.01	1876.73	1998.91	1697.65	1744.96	1766.49	1810.04	1825.37	1784.87	1836.11	1738.22	1746.93	1702.17	1753.95	1841.13	1822.24	1771.14	1760	1992.41	1874.46	1834.7	1756.94	1797.98	1759.44	1763.12	1811.14	1894.11	1868.91	2051.81	1845.59	1732.33	1749.45	1779.45	1864.77	1784.64	1919.26	1772.72	1869.8	1681.09	1812.14	1848.15
136.677002	1759.8	1793.95	1862.02	1788.32	1897.2	1933.25	1909.07	1983.13	1897.81	1873.14	1996.68	1694.67	1743.95	1767.26	1812.21	1825.35	1787.78	1839.72	1742.16	1746.65	1703.93	1749.6	1842.48	1821.05	1770.74	1760.35	1993.67	1879.22	1838.06	1758.43	1798.76	1756.71	1763.66	1810.61	1890.95	1864.67	2048.78	1845.65	1730.61	1752	1776.22	1864.85	1786.17	1923.86	1771.62	1870.32	1683.2	1813.93	1848.8
137.171997	1760.87	1790.14	1864.13	1785.56	1899.62	1926.91	1913.07	1981.6	1895.67	1877.38	2000.05	1694.28	1743.92	1770.29	1808.34	1822.56	1786.09	1837.34	1740.28	1747.95	1703.3	1746.05	1838.68	1823.14	1770.4	1759.81	1998.66	1875.3	1837.48	1759.57	1799.11	1759.76	1762.71	1809.55	1890.19	1866.06	2050.03	1841.86	1732.28	1748.82	1776.95	1858.58	1784.05	1921.35	1770.17	1867.9	1681.32	1811.27	1851.02
137.667007	1758.07	1789.8	1862.31	1786.25	1897.06	1925.21	1911.71	1980.89	1898.34	1876.58	1998.25	1697.59	1741.74	1770.41	1808.24	1822.35	1788.22	1839.46	1741.59	1747.83	1702.42	1749.27	1840.98	1825.68	1768.34	1758.88	1996.86	1875.76	1835.92	1756.99	1800.44	1758.57	1761.48	1812.93	1893.47	1867.96	2045.52	1843.69	1730.27	1752.34	1778.28	1862.99	1782.96	1920.93	1773.11	1868.92	1683.17	1810.26	1850.61
138.162003	1757.23	1791.19	1859.09	1788.06	1896.83	1927.15	1913.22	1979.47	1898.47	1875.05	1998.08	1695.58	1743.16	1766.92	1806.48	1822.32	1783.94	1835.5	1740.28	1746.46	1701.92	1747.67	1841.81	1821.25	1770.39	1759.68	1992.84	1873.82	1834.16	1758.26	1800.68	1759.12	1762.33	1814.29	1890.55	1863.06	2044.45	1847.15	1731.77	1750.61	1777.47	1862.44	1783.77	1918.14	1774.2	1868.48	1681.21	1810.37	1844.75
138.658005	1758.93	1793.13	1862.35	1787.53	1894.95	1925.79	1914.62	1980.35	1895.15	1874.44	1999.79	1699.98	1742.56	1769.02	1807.86	1821.82	1784.99	1834.29	1740.5	1747.88	1703.13	1749	1842.19	1824	1770.73	1758.56	1996.39	1875.4	1836.7	1759.18	1801.32	1755.37	1763.55	1810.37	1891.92	1866.65	2050.44	1843.92	1731.9	1750.88	1778.05	1861.83	1784.24	1921.47	1769.27	1867.92	1682.47	1811.37	1848.73
139.153000	1758.05	1789.84	1857.78	1787.01	1899.83	1927.49	1910.77	1975.9	1897.14	1876.59	1997.09	1695.2	1741.46	1767.93	1808.96	1823.14	1783.46	1833.74	1740.95	1749.78	1702.68	1748.55	1839.2	1820.29	1770.84	1758.16	1998.11	1871.93	1834.94	1760.49	1798.5	1760.18	1761.39	1813.26	1891.09	1869.48	2048.24	1842.72	1730.33	1749.31	1777.49	1866.02	1782.23	1922.08	1771.73	1869.5	1681.92	1814.24	1849.61
139.647995	1759.92	1791.58	1859.29	1788.46	1895.94	1928.17	1910.49	1977.64	1896.8	1873.91	1996.16	1693.88	1743.4	1767.42	1808.75	1823.81	1786.06	1837.2	1739.36	1748.13	1702.57	1748.34	1837.35	1822.33	1768.72	1757.95	2000.05	1874	1835.96	1759.45	1799.96	1755.09	1763.34	1811.14	1894.85	1869	2055.3	1844.33	1732.27	1752.5	1775.98	1861.55	1784.73	1918.51	1772.04	1872.72	1682.42	1812.29	1843.58
140.143005	1759.11	1789.01	1862.01	1785.44	1895.02	1925.33	1913.47	1977.06	1898.84	1874.95	1998.65	1694.44	1745.29	1766.55	1809.66	1824.95	1784.71	1836.02	1739.9	1746.84	1700.98	1746.42	1840.71	1820.6	1769.05	1760.88	1999.63	1874.32	1837	1757.52	1800.87	1756.13	1760.95	1812.03	1893.76	1867.86	2052.94	1846.74	1731.12	1750.08	1779.3	1863.97	1783.13	1920.7	1769.69	1869.46	1684.31	1811.73	1850.94
140.638000	1756.71	1787.34	1859.55	1787.84	1896.27	1925.45	1906.84	1980.5	1894.93	1872.85	1995.95	1695.53	1740.96	1768.59	1806.44	1823.95	1786.94	1831.19	1742.81	1746.1	1702.02	1747.2	1840.22	1824.1	1769.88	1760.15	1995.53	1873.33	1832.67	1756.74	1802.65	1756.78	1762.83	1811.54	1891.19	1866.49	2052.49	1842.43	1729.45	1749.56	1780.6	1864.24	1784.66	1918.38	1771.68	1868.38	1679.95	1811.76	1849.87
141.134003	1759.81	1791.84	1858.28	1786.04	1895.18	1927.9	1912.59	1975.97	1889.69	1872.53	2000.23	1697.02	1741.02	1766.83	1806.04	1822.08	1787.42	1835.69	1740.29	1749.12	1699.7	1749.71	1841.7	1820.69	1769.99	1756.81	2000.02	1872.76	1831.34	1761.3	1800.82	1757.26	1765.15	1810.7	1890.73	1867.73	2048.57	1844.36	1733.55	1748.55	1780.07	1862.35	1786.14	1921.38	1772.66	1871.03	1680.93	1809.77	1849.78
141.628998	1761.08	1791.37	1862.13	1790.2	1898.34	1923.73	1914.4	1976.34	1897.56	1875.29	1998.32	1699.21	1743.36	1767.66	1808.63	1821.76	1785.69	1835.83	1742.04	1747.38	1702.47	1747.56	1840.74	1825.91	1769.2	1758.11	1997.64	1874.21	1830.17	1756.02	1797.37	1757.13	1761.95	1812.14	1893	1868.59	2047.58	1847.74	1732.67	1750.17	1777.17	1864.52	1783.03	1921.9	1774.74	1869.23	1683.47	1812.39	1849.93
142.123993	1760.17	1793.4	1860.34	1790.85	1894.76	1927.17	1911.46	1974.03	1898.85	1875.7	1996.27	1696.94	1742.72	1764.51	1805.28	1824.28	1788.37	1839.85	1741.35	1748.55	1702.04	1747.95	1840.45	1822.88	1772.96	1759.53	1999.52	1872.53	1831.62	1758.66	1800.36	1757.29	1763.3	1812.54	1893.91	1868.18	2052.52	1843.53	1734.1	1751.11	1777.83	1865.23	1784.81	1921.33	1773.82	1868.24	1681.57	1809.64	1846.86
142.619003	1760.94	1791.65	1858.62	1786.23	1894.09	1927.38	1911.99	1977.09	1895.63	1876.62	1999.99	1696.85	1743.3	1768.5	1806.71	1825.15	1783.59	1838.65	1741.1	1747.83	1703.02	1748.23	1839.88	1823.29	1771.31	1757.41	1998.83	1874.51	1833.47	1759.82	1797.78	1755.28	1761.23	1813.11	1895.83	1867.14	2049.42	1842.34	1729.88	1748.68	1778.28	1865.18	1784.71	1921.7	1773.64	1869.17	1682.19	1810.46	1850.77
143.115005	1760.63	1794.18	1860.28	1785.26	1898.23	1923.56	1909.67	1979.83	1896.58	1874.71	1999.26	1696.37	1740.14	1767.59	1808.18	1824.62	1786.14	1837.11	1741.27	1749.53	1701.68	1749.66	1841.51	1824.53	1771.62	1759.86	1998.7	1870.48	1831.56	1755.95	1801.2	1760.3	1760.08	1811.4	1891.89	1866.56	2049.45	1841.35	1733.6	1751.38	1780.03	1863.59	1784.34	1917.95	1771.32	1871.54	1682.79	1810.35	1850.98
143.610001	1762.85	1792.72	1861.89	1788.75	1896.5	1927.13	1912.38	1979.67	1894.88	1876.43	1997.41	1698.73	1744.68	1767.01	1808.8	1825.06	1787.55	1837.29	1742.19	1747.11	1702.42	1750.05	1842.13	1826.35	1771.58	1758.02	1999.62	1871.87	1833.95	1759.95	1801.97	1758.57	1761.6	1813.42	1896.67	1869.33	2052.18	1844.56	1730.4	1752.66	1779.66	1861.52	1783.88	1920.82	1770.76	1867.35	1680.59	1809.73	1851.57
144.104996	1756.59	1790.58	1858.97	1785.55	1896.73	1922	1915.25	1976.86	1893.94	1874.62	1998.1	1694.64	1741.36	1771.5	1808.79	1820.02	1787.73	1835.05	1741.1	1749.18	1701.41	1748.78	1842.29	1826.17	1769.85	1757.87	1999.7	1868.4	1831.71	1759.04	1800.71	1757.25	1762.02	1811.16	1895.28	1866.24	2054.46	1844.58	1733.8	1751.8	1778.74	1861.16	1782.45	1918.27	1768.97	1866.35	1683.64	1812.59	1848.88
144.600006	1757.85	1791.55	1859.19	1785.64	1892.96	1928.44	1908.31	1971.52	1895.96	1875.21	2003.35	1696.39	1743.43	1767.03	1806.25	1825.35	1785.49	1837.38	1738.93	1749.09	1700.86	1751.25	1841.48	1826.28	1771.88	1759.63	2000.93	1872.72	1830.88	1756.08	1799.68	1757.96	1761.21	1812.18	1893.05	1867.62	2047.52	1842.72	1732.92	1753.71	1778.88	1860.28	1785.25	1921.5	1769.24	1866.88	1680.97	1810.63	1851.38
145.095001	1758.29	1789.46	1859.17	1783.66	1891.25	1923.17	1907.78	1974.74	1894.87	1874.76	1992.54	1698.47	1744.92	1766.99	1805.42	1820.26	1786.87	1834.69	1741.42	1746.97	1698.68	1751.19	1841.56	1827.51	1773.12	1760.42	1998.41	1870.78	1830.99	1758.4	1799.99	1759.64	1761.93	1814.91	1891.93	1863.93	2050.66	1842.52	1731.42	1751.1	1780.16	1867.48	1784.16	1920.22	1770.12	1866.83	1683.15	1811.65	1850.66
145.589996	1761.59	1787.43	1860.18	1784.81	1892.65	1927.31	1912.26	1976.3	1890.85	1873.29	1998.62	1696.37	1745.19	1765.48	1808.62	1821.54	1784.67	1834.56	1739.42	1748.85	1700.11	1749.91	1838.9	1822.89	1771.85	1757.35	1995.77	1867.14	1832.49	1757.21	1800.51	1760.31	1761.29	1813.67	1891.89	1865.9	2052.55	1846.45	1731.29	1749.38	1776.83	1862.86	1781.98	1919.4	1769.56	1866.87	1681.06	1812.21	1846.71
146.085999	1756.94	1786.77	1862.27	1784.5	1892.82	1923.67	1915.29	1977.57	1894.71	1874.24	1996.37	1695.41	1742.84	1767.1	1806.03	1821.63	1784.91	1835.47	1738.25	1750.8	1699.64	1750.34	1837.7	1823.7	1772.94	1759.87	1998.67	1871.62	1829.36	1756.94	1799.3	1759.27	1760.96	1813.58	1891.64	1864.47	2053.15	1844.41	1731.46	1750.37	1779.56	1863.12	1781.39	1920.54	1770.36	1867	1681.6	1807.93	1848.09
146.580994	1757.22	1788.37	1860.21	1784.52	1893.4	1924.16	1911.7	1974.46	1892.47	1871.8	1996.03	1695.06	1744.81	1765.08	1807.6	1821.15	1787.27	1835.44	1742.6	1748.68	1703	1748.56	1837.39	1822.55	1773.08	1759.06	1997.02	1868.02	1825.53	1756.31	1798.61	1758.12	1761.49	1815.15	1889.61	1866.37	2051.45	1840.52	1730.03	1747.05	1779.33	1860.35	1781.18	1920.05	1765.74	1867.37	1679.28	1813.11	1847.77
147.076004	1759.37	1789.85	1857.31	1785.18	1895.16	1919.16	1911.95	1977.32	1893.95	1874.59	1992.02	1698.71	1743.44	1767.11	1807.88	1819.73	1783.72	1834.88	1741.8	1747.62	1699.53	1751.57	1835.17	1823.11	1771.6	1760.54	1995.99	1864.71	1831.02	1758.19	1797.05	1758.19	1761.37	1811.7	1890.15	1862.72	2047.77	1842.39	1732.2	1752.66	1777.37	1858.94	1783.31	1919.07	1769.62	1867.22	1680.36	1812.99	1848
147.570999	1756.05	1783.87	1858.79	1786.26	1895.07	1925.36	1907.8	1976.07	1889.18	1872.15	1991.79	1693.42	1741.49	1765.64	1804.32	1823.48	1780.13	1833.49	1739.16	1749.27	1700.55	1748.27	1837.54	1824.59	1772.31	1756.7	1994.58	1868.61	1826.04	1759.08	1800.85	1757.51	1759.93	1815.99	1890.51	1865.08	2051.21	1842.99	1731.59	1751.69	1782.01	1863.52	1784.03	1920.33	1769.03	1866.83	1680.28	1810.37	1848.91
148.067001	1756.86	1786.61	1858.84	1785.42	1894.85	1920.58	1911.64	1974.42	1891.41	1876.32	1994.17	1695.38	1741.59	1764.36	1807.73	1821.02	1786.27	1835.42	1738.5	1747.55	1702.51	1747.34	1838.99	1820.86	1771.67	1758.27	1998.6	1866.6	1829.25	1757.18	1795.79	1761.04	1761.06	1815.91	1889.27	1868.28	2048.46	1840.68	1731.12	1750.53	1779.07	1862.91	1781.62	1921.68	1771.66	1863.5	1679.96	1810.15	1850.21
148.561996	1754.47	1789.45	1858.14	1784.25	1895.99	1919.56	1909.48	1971.12	1894.27	1869.4	1991.04	1698.29	1742.67	1767.16	1805.97	1822.56	1784.62	1834.66	1737.72	1745.87	1700.19	1750.99	1837.69	1821.91	1770.73	1756.56	1994.14	1866.62	1827.55	1756.98	1800.09	1758.34	1760.37	1812.92	1890.84	1864.32	2051.3	1841.28	1730.83	1752.76	1776.01	1862.26	1783.75	1922.75	1768.67	1864.08	1682	1809.58	1852.53
149.057007	1755.78	1787.1	1859.18	1786.24	1891.74	1922.05	1909.53	1975.02	1891.84	1872.01	1992.87	1695.98	1742.87	1763.02	1806.61	1819.32	1781.81	1831.23	1738.09	1744.78	1700.84	1746.8	1836.58	1822.8	1770.06	1756.75	1993.73	1866.95	1825.84	1755.57	1799.52	1759.38	1757.18	1813.08	1885.08	1865.93	2046.67	1841.12	1727.52	1751.6	1779.02	1860.45	1782.1	1915.68	1769.28	1862.45	1681.56	1809.52	1851
149.552002	1759.92	1788.77	1858.68	1784.24	1895.99	1924.19	1908.26	1968.4	1891.02	1873.18	1991.32	1694.69	1742.72	1764.02	1807.35	1821.42	1785.09	1835.75	1738.64	1749.6	1698.69	1746.15	1836.71	1821.19	1770.32	1757.32	1993.95	1865.39	1822.67	1757.81	1800	1757.97	1759.49	1813.53	1889.96	1866.85	2048.46	1843.85	1733.37	1750.47	1778.59	1860.67	1781.99	1920.91	1769.34	1861.73	1682.15	1807.95	1849.96
150.046997	1757.05	1787.54	1858.95	1781.84	1893.26	1920.06	1911.08	1969.51	1891.23	1871.48	1994.35	1696.16	1742.96	1765.73	1808.39	1818.38	1784.46	1834.07	1740.55	1748.71	1698.08	1749.19	1840.59	1825.74	1771.92	1756.82	1996.86	1869.97	1830.18	1756.64	1795.16	1759.95	1759.8	1811.25	1892.74	1866.62	2051.89	1841.09	1730.42	1750.52	1780.62	1864.09	1784.32	1918.13	1768.4	1863.96	1682.22	1813.61	1849.36
150.542999	1754.51	1788.31	1858.91	1783.6	1895.98	1920.99	1909.18	1975.66	1893.43	1872.5	1996.26	1694.98	1744.34	1763.61	1806.3	1822.36	1786.73	1834.08	1738.22	1746.14	1702.52	1749.74	1841.82	1825.18	1772.79	1757.7	1995.54	1867.78	1827.23	1757.43	1798.86	1758.94	1758.2	1810.74	1891.14	1868.55	2050.78	1839.93	1730.93	1751.62	1778.01	1861.16	1780.64	1921.06	1769.4	1863.88	1681.36	1809.83	1848.05
151.037994	1754.98	1788.29	1854.51	1787.97	1891.12	1920.58	1909.62	1975.71	1894.12	1873.05	1989.12	1695.7	1742.09	1768.96	1806.79	1825.47	1786.16	1833.69	1739.98	1746.81	1699.16	1747.22	1839.02	1823.53	1772.19	1761.29	1998.11	1869.15	1828.88	1758.65	1801.73	1758.69	1761.86	1817.05	1894.52	1865.38	2049.83	1841.71	1732.89	1749.97	1778.22	1862.4	1783.49	1920.91	1770.56	1863.24	1682.26	1808.09	1850.17
151.533005	1754.75	1790.11	1860.71	1783.83	1894.26	1920.94	1910.98	1973.22	1890.61	1869.43	1992.51	1695.72	1742.82	1767.76	1809.83	1821.56	1784.09	1836.8	1738.73	1748.33	1700.18	1751.65	1838.56	1823.51	1773.61	1758.04	1995.72	1864.1	1825.54	1758.14	1801.41	1760.62	1760.74	1812.19	1892.66	1867.52	2052.04	1842.55	1732.41	1750.74	1783.35	1862.33	1784.16	1920.16	1770.58	1865.92	1681.93	1810.19	1851.2
152.028000	1756.1	1789.17	1859.51	1786.42	1893.95	1922.65	1908.49	1978.4	1893.13	1871.8	1993.8	1696.01	1741.12	1765.75	1809.2	1825.1	1786.92	1836.17	1736.37	1747.65	1701.7	1749.03	1839.35	1826.29	1776.08	1759.86	1991.7	1870.29	1826.69	1759.76	1799.49	1760.64	1760.14	1811.46	1890.21	1863.24	2048.7	1840.39	1730.16	1748.29	1778.87	1861.86	1784.03	1917.19	1767.93	1864.38	1682.74	1810.04	1849.9
152.522995	1756.99	1790.52	1858.85	1786.53	1895.37	1922.43	1911.33	1973.8	1894.67	1871.77	1993.83	1697.94	1741.84	1768.42	1807.52	1821.18	1784.21	1837.03	1736.17	1749.12	1698.24	1749.91	1843.8	1823.71	1772.65	1758.92	1997.21	1866.22	1824.89	1759.97	1799	1760.68	1759.29	1814.87	1891.89	1864.93	2048.09	1842.29	1730.56	1750.95	1780.56	1865.05	1782.29	1919.32	1769.47	1861.77	1680.98	1816.91	1850.44
153.018997	1755.2	1790.04	1857.72	1785.63	1894.02	1922.3	1907.78	1971.86	1895.23	1867.72	1993	1697.47	1743.57	1764.23	1806.15	1823.25	1783.2	1833.34	1738.34	1746.79	1699.58	1750.14	1841.55	1827.97	1772.93	1758.02	2001.03	1866.14	1826.88	1756.34	1796.41	1757.83	1762.25	1814.32	1892.05	1865.18	2054.38	1840.32	1730.33	1751.29	1778.71	1859.94	1784.29	1915.16	1768.5	1862.45	1681.96	1812.76	1853.11
153.514008	1757.63	1787.49	1857.93	1783.86	1894.91	1921.74	1910.78	1970.36	1892.21	1870.39	1995.76	1697.25	1740.96	1765.41	1807.22	1822.43	1780.8	1835.57	1740.57	1748.86	1698	1746.83	1840.49	1824.11	1772.81	1756.54	1994.08	1870.26	1826.15	1755.59	1798	1757.84	1761.1	1813.28	1887.02	1865.1	2054.32	1842.69	1731.49	1750.65	1779.57	1862.38	1782.12	1919.4	1768.56	1864.5	1681.79	1807.08	1850.31
154.009003	1757.6	1786.96	1859.19	1783.31	1892.36	1924.76	1903.49	1971.52	1894.64	1867.66	1993.84	1697.77	1741.3	1768.54	1806.04	1821.43	1784.12	1835.41	1737.43	1744.2	1699.47	1749.74	1842.05	1822.99	1770.91	1757.22	1995.12	1864.38	1824.14	1760.21	1797.41	1758.76	1759.6	1811.66	1890.43	1864.3	2047.85	1840.8	1730.09	1751.19	1778.24	1861.95	1782.57	1918.75	1767.89	1861.74	1681.32	1810.88	1849.21
154.503998	1754.65	1785.73	1857.46	1782.56	1893.88	1919.9	1911.58	1970.16	1890.16	1875.39	1990.2	1696.98	1743.04	1765.55	1806.49	1821.56	1783.67	1833.68	1738.2	1748	1700.96	1747.26	1837.43	1820.51	1769.97	1756.31	1997.29	1865.57	1822.88	1759.99	1798.81	1755.62	1760.79	1810.06	1888.84	1866.8	2048.56	1841.31	1729.8	1749.71	1779.29	1859.71	1780.51	1921.65	1768.18	1861.77	1680.32	1810.1	1847.44
154.998993	1753.11	1788.63	1861.37	1781.86	1893.43	1922.08	1907.38	1971.62	1890.83	1873.01	1989.96	1695.28	1743.52	1766.93	1806.17	1825.18	1783.4	1836.19	1740.15	1749.11	1699.19	1748.87	1841.66	1826.24	1773.48	1752.57	2001.23	1863.94	1823.86	1754.18	1797	1757.2	1761.38	1809.67	1888.17	1863.99	2047.62	1841.09	1734.65	1750.69	1779.34	1862.74	1783.68	1924.89	1766.46	1863.98	1680.27	1811.7	1847.56
155.494995	1756.73	1787.45	1857.08	1783.72	1894.86	1916.62	1911.49	1975	1890.49	1871.49	1992.65	1697.29	1741.62	1766.18	1807.78	1819.15	1783.04	1835.35	1738.8	1746.2	1700.5	1746.11	1839.25	1823.3	1772.57	1757.79	1997.77	1862.74	1823.81	1755.71	1797.8	1755.88	1757.93	1812.75	1890.49	1867.01	2046.32	1836.58	1728.94	1749.58	1778.35	1861.7	1779.54	1917.74	1769.69	1866.22	1680.46	1811.36	1848.59
155.990005	1755.24	1786.91	1853.8	1780.48	1892.83	1920.81	1908.03	1972.12	1890.22	1874.88	1993.47	1695.85	1741.26	1763.47	1806.39	1823.46	1783.73	1828.64	1739.87	1747.31	1700.56	1749.02	1839.27	1822.07	1773.88	1756.1	1998.01	1866.92	1830.34	1757.58	1801.24	1759.77	1758.85	1810.52	1890.96	1865.06	2053.63	1842.31	1728.44	1751.77	1776.56	1861.99	1780.82	1916.75	1768.34	1862.9	1681.58	1808.75	1852.88
156.485001	1759.35	1787.83	1857.29	1785.86	1891.53	1922.76	1908.98	1974.38	1890.44	1868.92	1988.13	1692.09	1738.2	1764.89	1807.06	1821.12	1781.25	1835.67	1739.93	1746.58	1699.01	1748.29	1836.82	1823.01	1771.57	1755.27	1995.22	1864.11	1824.2	1756.82	1799.36	1758.5	1759.25	1812.19	1890.35	1863.26	2047.14	1838.23	1730.6	1751.6	1780.2	1859.72	1782.74	1916.9	1766.64	1861.6	1682.12	1810.22	1847.64
156.979996	1755.99	1788.6	1857.34	1783.41	1889.23	1918.44	1903.03	1970.44	1891.31	1868.94	1988.66	1696.28	1741.75	1765.69	1806.87	1821.56	1781.88	1834.42	1736.43	1746.6	1700.42	1747.47	1836.83	1819.6	1771.31	1755.18	1990.43	1861.91	1818.88	1757.05	1798.09	1758.46	1758.29	1813.42	1886.83	1864.44	2042.63	1842.91	1729.38	1748.31	1776.78	1859.06	1778.75	1915.6	1767.72	1861.48	1679.78	1812.22	1849.96
157.475006	1752.89	1783.95	1854.41	1780.84	1891.06	1917.93	1902.93	1969.97	1889.62	1870.7	1983.69	1695.41	1740.79	1765.5	1806.16	1820.88	1782.85	1833.67	1735.89	1745.66	1701.79	1749.68	1836.47	1819.4	1769.6	1756.36	1989.31	1864.1	1822.15	1758.11	1794.42	1757.56	1759.12	1810.7	1890.49	1862.2	2042.45	1841.75	1729	1747.31	1775.9	1858.25	1779.22	1914.48	1766.86	1864.08	1680.9	1810.34	1848.62
157.970993	1752.6	1786.53	1856.99	1781.15	1893.33	1918.34	1905.31	1968.59	1888.22	1867.12	1985.44	1698.78	1740.51	1764.67	1803.53	1820.94	1780.39	1832.09	1736.71	1744.8	1701.4	1747.12	1836.69	1819.4	1768.21	1754.49	1988.55	1859.9	1821.8	1755.48	1794.28	1755.04	1757.89	1808.34	1882.34	1863.87	2044.91	1837.38	1729.41	1749.76	1774.57	1858.2	1780.18	1914	1765.28	1860.85	1681.34	1807.63	1846.73
158.466003	1753.19	1786.22	1855.14	1781.34	1893.57	1916.92	1905.96	1970.03	1886.65	1867.13	1989.67	1695	1742.75	1763.98	1803.46	1820.99	1781.3	1830.79	1737.18	1745.46	1699.33	1744.95	1834.28	1821.38	1769.01	1756.58	1994.48	1858.82	1820.37	1754.43	1795.9	1756.66	1757.89	1809.25	1885.83	1865.59	2041.76	1840.69	1729.37	1751.55	1773.83	1855.56	1780.43	1912.96	1767.24	1859.33	1682.57	1804.68	1846.71
158.960999	1754.28	1786.57	1854.74	1781.12	1891.68	1918.77	1905.99	1968.6	1888.93	1867.41	1981.79	1695.11	1742.41	1764.09	1805.04	1818.24	1783.09	1830.67	1733.92	1743.73	1702.02	1744.53	1836.49	1818.97	1769.75	1752.69	1989.97	1861.16	1819.21	1754.26	1794.17	1755.4	1758.62	1810.72	1882.93	1865.38	2049.59	1839.22	1728.94	1750	1777.49	1858.49	1780.16	1913.84	1765.86	1859.12	1681.36	1809.8	1843.88
159.455994	1753.39	1784.71	1853.31	1778.64	1887.8	1915.45	1906.79	1966.71	1888.56	1867.77	1983.49	1694.79	1740.27	1764.83	1804.1	1818.9	1781.66	1830.49	1736.29	1744.16	1697.34	1745.72	1837.01	1821.49	1767.67	1755.08	1989.61	1858.08	1820.73	1754.59	1794.1	1754.89	1755.2	1807.4	1886.53	1861.3	2042.27	1837.45	1731.13	1747.91	1775.5	1860.41	1779.94	1910.07	1764.85	1858.35	1681.36	1805.61	1846.61
159.951996	1751.65	1787.74	1854.86	1780.37	1889.05	1915.36	1903.47	1968.91	1883.7	1863.34	1984.71	1694.91	1737.9	1763.48	1807.64	1819.12	1778.11	1833.27	1736.99	1744.63	1695.81	1745.93	1837.4	1820.92	1768.03	1755.55	1989.25	1863.68	1821.65	1754.52	1794.93	1753.43	1757.2	1809.3	1884.19	1857.28	2044.63	1836.69	1728.44	1747.7	1776	1859.12	1780.42	1913.86	1761.86	1858.78	1681.02	1806.89	1847.19
160.447006	1752.86	1784.82	1855.91	1782.44	1888.04	1916.95	1901.19	1966.6	1887.53	1864.91	1987.3	1695.7	1739.34	1764.6	1804	1819.84	1778.48	1826.62	1737.27	1747.55	1697.12	1746.06	1837.02	1818.69	1767.61	1753.55	1988.1	1862.21	1822.05	1755.92	1798.55	1754.84	1756.52	1808.58	1883.51	1860.51	2042.25	1837.73	1728.42	1747.42	1777.16	1858.42	1779.47	1916.26	1764.44	1860.01	1682.85	1807.5	1844.04
160.942001	1753.38	1786.74	1853.64	1782.76	1885.51	1915.04	1905.13	1966.3	1889.92	1866.06	1979.11	1695.08	1739.37	1763	1802.73	1814.92	1778.8	1830.95	1734.75	1743.96	1697.16	1748.05	1838.2	1822.09	1767.65	1755.36	1991.51	1854.42	1818.52	1755.96	1793.81	1752.83	1757.57	1810.54	1883	1860.86	2044.17	1836.93	1729.03	1749.81	1777.02	1860.42	1779.54	1911.19	1763.59	1859.83	1680.8	1808.48	1848.92
161.436996	1752.08	1787.34	1852.96	1783.29	1891.65	1916.64	1901.16	1965.1	1887.93	1864.02	1987.4	1694.56	1742.12	1763.07	1804.83	1818.66	1779.23	1827.86	1735.5	1743.24	1698.28	1745.44	1835.35	1817.21	1769.74	1755.01	1987.26	1858.07	1820.3	1753.63	1796.14	1757.07	1755.88	1810.81	1886.48	1860.88	2044.96	1836.94	1728.68	1747.49	1776.82	1858.74	1781.18	1909.93	1765.68	1855.98	1682.62	1805.79	1848.97
161.932007	1752.41	1785.81	1855.57	1777.26	1884.69	1915.38	1904.84	1965.72	1886.56	1864.92	1983.7	1695.69	1741.73	1763.54	1803.54	1817.5	1781.08	1827.21	1737.64	1746.75	1697.73	1747.21	1836.85	1820.62	1770.09	1755.94	1986.81	1861.14	1819.68	1755.2	1791.85	1757.7	1757.86	1808.91	1885.43	1860.48	2040.95	1837.67	1728.13	1750.3	1776.51	1859.37	1779.06	1913.16	1764.9	1855.78	1679.68	1806.42	1844.22
162.427994	1754.17	1785.94	1856.22	1775.98	1888.55	1913.11	1902.99	1964.59	1885.66	1863.52	1978.23	1692.25	1738.79	1763.77	1803.4	1816.94	1776.01	1827.61	1736.7	1741.68	1694.58	1744.8	1834.49	1820.42	1768.5	1753.35	1987.72	1861.22	1820.37	1752.5	1797.19	1754.29	1759.48	1810.68	1883.54	1858.39	2045.39	1838.5	1727.21	1747.86	1776.09	1856.51	1780.34	1911.53	1764.96	1853.41	1680.66	1806.97	1848.23
162.923004	1751.81	1787.33	1852.23	1783.95	1888.29	1912.8	1901.51	1961.89	1885	1862.13	1978.97	1694.2	1736.54	1760.53	1801.69	1815.36	1779.63	1829.11	1735.63	1746.3	1695.54	1745.5	1833.71	1819.26	1769.61	1754.42	1986.86	1862.32	1817.38	1752.62	1795.66	1752.72	1755.5	1807.38	1887.48	1858.36	2040.12	1836.22	1724.99	1746.45	1776.35	1855.22	1778.92	1911.65	1762.92	1857.16	1679.31	1802.45	1843.41
163.417999	1751.31	1780.64	1851.53	1781.19	1888.24	1912.14	1899.67	1963.18	1883.41	1863.77	1977.77	1693.78	1740.21	1762.8	1801.4	1817.37	1778.17	1827.49	1735.31	1743.67	1697.95	1743.21	1833.14	1817.45	1766.37	1751.81	1985.11	1858.92	1815.94	1751.99	1792.93	1753.02	1755.98	1807.12	1881.06	1855.68	2039.74	1836.31	1728.35	1747.84	1776.88	1854.16	1777.01	1914.04	1761.39	1854.23	1682.66	1807.35	1849.97
163.912994	1755.03	1781.94	1852.73	1782.04	1886.42	1910.74	1899.95	1959.57	1885.31	1866.76	1979.55	1693.12	1736.51	1763.94	1800.21	1816.96	1778.56	1831.36	1735.73	1744.5	1695.36	1745.77	1829.6	1815.74	1768.01	1750.4	1981.87	1857.78	1818.27	1753.4	1794.14	1754.75	1753.49	1807.35	1883.6	1860.11	2043.06	1837	1726.13	1747.61	1774.71	1855.56	1775.78	1909.49	1762.8	1853.21	1679.94	1804.5	1844.58
164.408005	1753.41	1783.8	1853.26	1780.9	1887.38	1910.72	1898.9	1964.01	1885.05	1863.57	1979.02	1694.26	1738.29	1761.77	1801.58	1815.85	1780.57	1826.95	1735.3	1740.1	1696.62	1743.03	1834.06	1820.23	1768.77	1754.79	1979.71	1859.18	1818.23	1753.52	1796.19	1756.16	1756.4	1812.55	1885.51	1858.75	2042.78	1838.37	1728.18	1747.46	1776.09	1855.27	1779.93	1909.42	1765.08	1853.92	1681.71	1806.98	1845.4
164.904007	1749.85	1786.7	1852.21	1780.12	1888.2	1912.3	1900.86	1963.29	1885.49	1864.56	1978.18	1693.31	1739.17	1761.36	1803.69	1819.9	1777.56	1825.86	1737.97	1743.98	1696.21	1745.07	1832.57	1817.97	1766.72	1752.03	1983.86	1855.81	1820.25	1754.05	1796.79	1753.38	1756.9	1806.44	1881.93	1854.95	2040.07	1835.4	1724.65	1746.13	1774.21	1857.67	1778.37	1906.59	1762.32	1858.4	1680.28	1807.39	1848.29
165.399002	1752.91	1782.99	1851.84	1780.63	1887.42	1910.6	1896.32	1964.45	1888.43	1862.34	1979.82	1696.39	1739.78	1762.82	1801.37	1817.16	1780.27	1829.15	1732.71	1746.86	1697.28	1745.5	1833.2	1819.37	1769.72	1755.17	1986.79	1854.43	1820.62	1755.93	1793.42	1754.83	1756.06	1806.14	1880.53	1858.22	2043.67	1834.83	1726.16	1742.54	1776.34	1857.88	1778.73	1909.35	1759.77	1857.6	1679.18	1805.64	1843.33
165.893997	1751.3	1785.68	1851.23	1776.85	1886.68	1913.85	1902.24	1963.23	1886.7	1861.62	1980.83	1693.94	1739.94	1763	1805.81	1818.51	1776.22	1826.09	1734.19	1743.04	1696.11	1744.02	1833.06	1820.3	1767.57	1751.28	1985.71	1859.72	1816.26	1753.73	1794.78	1753.01	1755.71	1810.26	1885.13	1855.44	2043.93	1838.59	1729.51	1749.83	1776.59	1856.8	1776.92	1909.16	1764.16	1855.48	1680.65	1804.97	1847.69
166.389008	1752.22	1783.09	1857.41	1782.06	1887.12	1914.06	1904.69	1964.1	1886.48	1860.74	1980.3	1695.08	1740.76	1763.91	1803.38	1818.65	1778.27	1832.08	1735.28	1744.81	1696.98	1743.17	1834.63	1820.03	1769.82	1751.44	1982.52	1857.45	1817.32	1753.63	1793.81	1753.59	1754.35	1808.61	1884.38	1856.21	2040.85	1840.08	1726.83	1749.78	1775.83	1856.15	1778.39	1910.56	1759.87	1859.01	1680.86	1805.47	1843.15
166.884003	1752.42	1784.59	1852.63	1781.55	1888.74	1908.15	1901.94	1965.81	1883.14	1863.68	1974.46	1694.75	1739.44	1767.85	1803.16	1819.23	1780.06	1827.08	1733.78	1743.93	1696.14	1745.19	1835.97	1821.86	1766.34	1752.78	1982.01	1856.52	1818.11	1755.06	1794.28	1752.57	1757.64	1809.5	1885.72	1854.96	2040.97	1834.98	1725.29	1746.87	1773.29	1860.28	1781.27	1909.04	1762.77	1858.63	1680.51	1809.98	1845.16
167.380005	1751.44	1782.95	1852.76	1778.28	1886.5	1914.22	1901.14	1964.59	1885.26	1861.05	1974.67	1694.08	1740.58	1763.54	1804.49	1813.99	1777.69	1827.07	1736.25	1743.14	1695.69	1745.02	1833.75	1819.19	1767.73	1750.83	1983.85	1857.6	1818.78	1753.75	1798.34	1757.11	1758.08	1809	1890.83	1859.33	2039.83	1835.84	1727.77	1748.71	1774.91	1856.14	1780.21	1907.94	1764.08	1855.76	1680.12	1804.58	1845.43
167.875000	1751.26	1781.55	1849.29	1777.74	1887.57	1909.88	1901.86	1959.97	1882.67	1862.43	1977.6	1695.72	1739.4	1762.46	1800.51	1815.2	1777.11	1826.52	1736.05	1741.07	1694.81	1742.18	1832.39	1818.05	1767.93	1749.97	1984.47	1854.91	1818.68	1753.16	1796.31	1751.92	1753.16	1805.34	1882.51	1858.14	2041.8	1836.5	1725.38	1748.43	1773.32	1855.75	1778.91	1911.37	1761.14	1851.71	1679.56	1808.32	1842.88
168.369995	1750.69	1779.54	1855.77	1773.54	1884.59	1912.4	1899.94	1962.72	1885.27	1863.06	1977.01	1694.35	1737.25	1761.09	1801.81	1817.49	1774.45	1824.84	1734.65	1743.09	1695.15	1742.37	1831.55	1817.58	1764.88	1752.61	1983.01	1854.47	1818.48	1754.3	1792.22	1753.25	1755.67	1806.78	1881.69	1855.12	2038.05	1834.19	1724.77	1748.24	1774.22	1854.2	1779.18	1909.54	1761.59	1852.82	1680.76	1805.66	1840.11
168.865005	1751.13	1782.51	1854.88	1773.6	1883.52	1909.27	1904.89	1962.91	1888.87	1865.42	1975.48	1693.4	1739.8	1762.66	1802.18	1815.4	1778.07	1829.22	1734.2	1743.47	1694.79	1742.51	1832.15	1813.83	1765.28	1751.33	1981.5	1854.86	1815.42	1757.23	1791.65	1752.71	1756.41	1805.98	1880.29	1853.37	2035.96	1833.43	1725.6	1747.36	1770.84	1854.67	1776.4	1906.95	1762.49	1851.24	1677.26	1806.11	1840.96
169.360992	1748.25	1782.06	1850.84	1772	1885.64	1911.71	1900.85	1961.76	1884.04	1862.37	1978.65	1692.1	1736.82	1760.57	1802.08	1814.37	1775.5	1826	1733.89	1741.83	1693.68	1743.04	1829.21	1814.77	1765.67	1751	1979.29	1856.42	1814.38	1751.07	1791.39	1752.08	1752.79	1808.3	1876.76	1856.89	2034.32	1832.06	1723.91	1745.18	1770.97	1853.41	1777.88	1907.88	1761.3	1852.11	1678.04	1803.09	1841.47
169.856003	1749.46	1777.63	1847.29	1773.83	1881.65	1911.36	1899.88	1959.79	1881.88	1861.71	1978.65	1694.13	1738.68	1762.08	1798.5	1817.42	1773.99	1824.95	1734.32	1740.96	1693.8	1739.83	1829.64	1816.5	1764.57	1749.95	1977.86	1852.13	1815.38	1754.55	1793.32	1752.52	1754.57	1807.76	1881.06	1856.73	2035.8	1831.89	1725.13	1747.58	1768.08	1854.11	1775.77	1907.16	1762.88	1852.64	1680.65	1804.61	1843.01
170.350998	1749.01	1780.89	1848.15	1773.45	1880.68	1906.49	1895.39	1962.14	1881.12	1860.61	1972.25	1692.15	1738.98	1759.3	1798.03	1812.38	1775.71	1826.05	1731.8	1742.35	1693.73	1742.71	1831.28	1818.76	1764.48	1750.28	1979.47	1857.16	1815.13	1750.21	1792.45	1751.95	1753.88	1807.16	1882.75	1853.65	2035.02	1831.82	1725.85	1746.36	1773.29	1855.4	1775.18	1905.23	1759.35	1848.85	1677.68	1804.63	1838.62
170.845993	1745.08	1778.2	1847.85	1774.01	1884.67	1910.33	1898.67	1955.61	1882.57	1859.45	1976.06	1692.53	1736.85	1760.91	1801.66	1813.78	1773.27	1821.78	1732.95	1740.34	1693.09	1740.62	1831.25	1814.37	1760.11	1746.67	1975.67	1852.36	1813.42	1748.88	1791.29	1746.82	1751.67	1802.62	1877.98	1849.8	2036.63	1830.87	1722.01	1743.85	1772.29	1853.79	1772.45	1905.13	1756.99	1852.13	1679.48	1801.37	1837.66
171.341003	1747.1	1777.99	1845.23	1775.36	1881.99	1906.85	1895.02	1951.32	1881.52	1860.06	1969.14	1693.85	1734.67	1758.15	1796.26	1809.78	1775.22	1820.5	1730.73	1740.31	1693.02	1739.97	1831.37	1813.86	1762.14	1749.48	1977.59	1849.88	1813.25	1749.15	1787.68	1748.35	1751.16	1802.18	1879.35	1853.94	2034.46	1831.57	1720.06	1743.55	1772.15	1850.19	1771.06	1903.32	1756.34	1849.42	1677.45	1800.12	1838.51
171.837006	1745.62	1777.27	1848.4	1773.76	1879.51	1903.61	1899.36	1956.59	1877.77	1857.63	1973.98	1691.31	1734.46	1756.71	1796.02	1813.26	1773.69	1822.43	1731.1	1737.14	1694.32	1739.08	1829.92	1815.06	1762.07	1747.5	1975	1852.13	1812.59	1752.12	1792.1	1749.55	1750.86	1805.47	1877.88	1853.49	2034.79	1833.38	1724.32	1743.56	1769.82	1853.75	1773.23	1903.7	1756.88	1847.41	1678.97	1801.88	1841.23
172.332001	1740.04	1777.14	1846.64	1770.64	1877.56	1904.09	1898.89	1958.75	1877.71	1856.16	1975.47	1693.82	1734.7	1756.27	1797.58	1814.86	1775.35	1822.6	1728.69	1739.21	1692.35	1741.29	1829.11	1813.4	1761.85	1748.83	1978.23	1852.32	1816.41	1751.81	1787.08	1749.05	1752.4	1802.26	1875.89	1853.01	2035.25	1830.71	1720.53	1744.57	1771.26	1849.16	1772.48	1900.33	1754.36	1850.22	1678.8	1801.92	1838.24
172.826996	1745.3	1777.29	1842.83	1769.78	1877.86	1902.58	1892.2	1951.9	1875.65	1857.05	1968.38	1692.23	1736.48	1758.34	1797.24	1807.01	1771.01	1821.91	1729.99	1738.21	1691.72	1740.22	1829.97	1812.63	1764.18	1748.6	1976.98	1851.05	1813.04	1749.6	1789.07	1749.91	1748.8	1803.68	1874.04	1852.82	2030.35	1832.22	1720.9	1743.41	1768.86	1851.74	1772.98	1899.23	1756.1	1848.79	1680.87	1800.22	1836.12
173.322006	1745.51	1777.17	1846.09	1771.6	1876.99	1903.29	1894.12	1953.89	1879.8	1857.76	1971.68	1692.95	1737.65	1757.44	1795.86	1810.84	1772.66	1822.4	1731.15	1735.84	1690.59	1737.33	1827.34	1808.81	1762.9	1747.32	1973.38	1851.35	1812.75	1746.12	1787.34	1747.25	1748.01	1802.33	1873.29	1847.89	2032.48	1830.34	1719.1	1739.29	1766.07	1849.53	1773.28	1900.16	1756.63	1849.73	1678.45	1798.09	1834.79
173.817001	1741.01	1772.64	1847.21	1766.85	1881.07	1899.49	1893.97	1955.6	1875.28	1853.75	1967.91	1689.1	1735.56	1754.96	1796.04	1808.96	1770.82	1819.02	1728.07	1736.83	1690.08	1738.56	1824.35	1809.98	1761.39	1744.93	1971.66	1849.22	1811.02	1747	1788.3	1745.51	1746.47	1798.98	1872.52	1848.54	2029.85	1829.7	1719.94	1741.71	1767.35	1846.53	1771.81	1904.43	1755.64	1849.02	1678.25	1795.52	1833.19
174.313004	1743.16	1771.68	1843.57	1771.31	1876.46	1901.72	1890.4	1954.47	1876.53	1855.81	1966.96	1692.06	1732.41	1754.59	1793.06	1810	1769.7	1818.68	1728.12	1735.67	1691.5	1738.98	1824.65	1810.17	1761.91	1744.15	1973.58	1848.86	1809	1748.23	1785.51	1744.46	1746.61	1799.91	1873.09	1848.38	2031.55	1827.55	1719.85	1738.28	1766.17	1847.56	1771.11	1900.18	1757.24	1848.28	1677.86	1793.37	1833.15
174.807999	1740.73	1774.15	1841.84	1768.97	1874.78	1901.69	1891.57	1954.68	1876.98	1857.96	1969.4	1689.28	1732.93	1753.76	1793.04	1805.5	1770.81	1818.94	1727.2	1733.86	1689.79	1735.08	1825.7	1808.72	1758.52	1746.06	1971.11	1848.32	1811.18	1745.37	1781.27	1744.34	1745.39	1796.01	1874.51	1846.57	2028.85	1827.34	1717.65	1737.22	1764.95	1845.98	1768	1898.14	1753.99	1847.75	1680.02	1795.29	1832.36
175.302994	1740.7	1772.08	1841.62	1766.64	1873.52	1899.91	1883.82	1946.2	1876.37	1850.7	1962.79	1690.47	1732.27	1750.61	1790.79	1805.55	1767.56	1816.56	1724.83	1732.01	1687.63	1733.91	1823.76	1809.76	1757.37	1742.49	1970.25	1845.43	1808.92	1743.55	1783.83	1745.41	1744.38	1798.1	1871.96	1846.9	2026.17	1826.27	1720.23	1737.09	1764.42	1843.27	1764.6	1899.06	1753.52	1845.41	1677.15	1794.34	1827.67
175.798004	1738.89	1772.33	1836.35	1765.04	1870.07	1895.35	1888.06	1943.56	1871.5	1850.41	1962.29	1690.71	1731.06	1752.54	1789.43	1803.64	1766.14	1815.89	1723.17	1734.26	1687.08	1735.82	1819.96	1807.63	1756.48	1742.39	1969.95	1848.16	1811.46	1742.41	1780.32	1742.95	1741.95	1797.61	1869.66	1840.66	2025.86	1826.76	1719.86	1736.3	1766.54	1844.67	1765.44	1899.19	1751.1	1848.28	1677.03	1794.27	1831.79
176.292999	1735.62	1774.07	1838.81	1766.44	1871.42	1894.61	1883.93	1944.93	1872.59	1851.02	1962.41	1689.99	1730.94	1751.61	1789.27	1805.34	1764.71	1814.5	1724.63	1730.92	1687.92	1732.03	1820.69	1805.18	1755.38	1743.51	1966.52	1847.98	1810.76	1742.95	1784.57	1743.63	1743.76	1795.19	1868.06	1846.86	2023.7	1826.38	1717.31	1737.26	1765.46	1842.22	1762.7	1895.39	1753.18	1843.47	1679.21	1792.99	1827.34
176.789001	1738.14	1767.28	1835.07	1759.9	1867.12	1890.54	1880.54	1944.69	1867.19	1851.07	1961.26	1687.04	1729.99	1749.86	1787.72	1800.55	1762.71	1814.73	1721.98	1730.36	1689.3	1735.75	1817.71	1802.83	1751.74	1741.56	1966.28	1844.5	1809.42	1743.56	1781.22	1741.18	1744.55	1792.53	1865.94	1842.75	2021.28	1824.23	1716.09	1734.97	1764.49	1839.74	1766.31	1897.1	1752.37	1843.86	1677.2	1788.94	1827.97
177.283997	1738.66	1772.72	1830	1759.58	1867.37	1891.55	1879.4	1940.66	1864.45	1847.61	1958.46	1687.58	1727.34	1752.13	1784.13	1802.26	1762.2	1812.04	1724.69	1730.23	1687.73	1731.83	1814.63	1805.31	1752.47	1740.93	1957.05	1846.59	1804.92	1740.42	1780.27	1741.87	1740.47	1795.34	1862.5	1838.82	2018.07	1824.47	1718.93	1734.26	1762.78	1839.6	1764.66	1889.86	1748.44	1841.75	1673.96	1787.15	1821.23
177.779007	1733.55	1765.13	1831.31	1762.21	1861.99	1892.84	1876.63	1939.8	1865.26	1844.04	1957.94	1686.99	1725.69	1750.01	1784.54	1796.46	1761.94	1812.08	1721.14	1731.4	1685.66	1731.7	1816.24	1797.97	1752.15	1736.78	1957.61	1847.78	1803.29	1739.69	1778.18	1740.96	1742.4	1790.88	1862.56	1840.03	2017.54	1822.54	1713.65	1732.79	1760.41	1839.05	1763.71	1888.74	1747.09	1842.96	1674.24	1784.98	1824.66
178.274002	1737.23	1764.35	1827.62	1756.52	1862.46	1883.28	1873.47	1933.8	1863.98	1845.88	1956.23	1688.69	1725.73	1746.04	1782.91	1796.73	1760.66	1806.84	1721.55	1727.91	1685.15	1732.37	1813.18	1799.2	1749.58	1734.97	1954.5	1844.3	1801.65	1739.02	1775.18	1739.31	1737.55	1787.6	1859.8	1836.41	2015.9	1820.51	1713.77	1731.24	1758.5	1836.7	1763.21	1887.86	1744.77	1837.94	1674.86	1782.74	1823.06
178.768997	1734.24	1766.41	1827.98	1761.28	1863.04	1886.64	1875.13	1936.3	1860.09	1843.22	1947.64	1687.88	1727.02	1745.15	1782.98	1794.68	1760.09	1805.63	1721.51	1726.98	1686.8	1732.09	1810.74	1796.88	1752.29	1735.27	1948.34	1839.9	1799.59	1735.65	1771.7	1738.89	1737.67	1789.33	1860.39	1832.62	2008.55	1817.76	1714.49	1732.31	1757.22	1832.58	1760.45	1888.18	1745.66	1837.09	1675.76	1785.04	1820.15
179.264999	1735.84	1763.21	1826.33	1759.03	1860.4	1884.8	1871.94	1930.31	1855.17	1841.71	1949.54	1685.64	1723.53	1747.18	1780.1	1793.32	1759.58	1809.38	1718.34	1725.98	1685.35	1730.2	1810.45	1798.09	1749.57	1734.77	1946.81	1836.91	1795.24	1735.87	1772.15	1739.37	1738.69	1789.61	1854.27	1834.41	2007.36	1816.17	1712.39	1732.64	1757.49	1833.49	1761.56	1884.89	1743.9	1828.4	1675.63	1782.51	1821.91
179.759995	1733.07	1765.95	1825.62	1760.23	1858.8	1882.43	1870.16	1929.87	1856.23	1839.67	1942.71	1684.14	1724.92	1746.26	1780.56	1790.72	1756.2	1804.86	1717.4	1725.36	1683.94	1728.41	1809.56	1792.77	1748.88	1733.71	1942.43	1833.89	1790.31	1737.11	1772.99	1735.69	1734.93	1787.93	1857.14	1828.59	2002.2	1812.68	1711.91	1732.33	1756.09	1827.59	1755.04	1878.75	1744.28	1829.62	1674.26	1780.92	1818.86
181.095993	1705.31	1713.18	1768.83	1701.2	1819.01	1848.23	1811.33	1946.32	1785.33	1796.55	1959.86	1682.9	1714.89	1732.03	1754.34	1766.1	1741.08	1785.71	1720.13	1724	1686.03	1730.89	1808.81	1798.4	1749.95	1741.19	1942.38	1837.1	1799.68	1734.71	1770.38	1739.2	1736.34	1786.91	1851.75	1834.55	2006.8	1817.6	1714.18	1726.12	1754.9	1829.92	1757.75	1874.85	1738.38	1829.33	1673.45	1777.42	1814.74
181.591995	1732.94	1759.83	1821.26	1760.12	1851.75	1876.09	1869.98	1924.6	1855.47	1835	1941.22	1687.01	1722.19	1746.08	1778.29	1788.92	1756.14	1802.45	1717.1	1724.15	1684.18	1725.68	1804.95	1794.98	1746.37	1733.34	1939.35	1826.43	1790.81	1735.08	1769.84	1735.23	1735.12	1782.68	1851.7	1827.51	2000.17	1806.43	1711.28	1730.69	1756.05	1829.09	1755.17	1874.87	1741.1	1827.25	1678.03	1778.55	1814.62
182.087006	1732.31	1760.8	1816.22	1757.93	1854.68	1876.33	1863.4	1920.99	1853.76	1832.69	1936.92	1685.96	1723.35	1741.34	1778.38	1788.36	1752.81	1800.24	1716.04	1724.71	1683.62	1727.84	1806.75	1792.43	1746.7	1732.61	1937.7	1824.63	1783.73	1734.36	1768.94	1735.91	1734.6	1781.65	1851.66	1824.29	1994.85	1809.9	1712.97	1728.64	1755.14	1829.67	1756.04	1872.85	1743.09	1823.5	1673.87	1777.22	1812.91
182.582001	1728.28	1760.26	1821.22	1752.72	1848.81	1875.64	1865.13	1920.7	1849.21	1833.8	1936.79	1686.33	1721.63	1742.49	1776.37	1789.69	1751.32	1799.18	1717.84	1723.8	1683.33	1727.44	1803.89	1791.83	1745.61	1733.72	1933.41	1823.73	1787.84	1732.18	1769.1	1733.52	1736.07	1781.72	1851.14	1826.95	1992.98	1805.49	1711.19	1727.56	1753.03	1824.62	1752.5	1872.06	1738.03	1824.09	1673.98	1777.3	1811.3
183.076996	1730.51	1757.37	1821.58	1754.95	1848.34	1874.15	1863.5	1915.64	1849.27	1829.42	1933.59	1685.97	1722.69	1740	1772.91	1785.14	1749.96	1796.35	1716	1723.29	1683.67	1725.51	1802.44	1792.57	1747.05	1731.32	1937.31	1819.8	1783.77	1730.98	1765.45	1732.87	1735.77	1778.37	1846.59	1823.55	1994.62	1804.79	1709.7	1728.45	1751.45	1822.16	1754.84	1869.15	1737.44	1820.9	1673.29	1777.14	1812.37
183.572006	1730.88	1755.29	1817.53	1753.34	1848.86	1868.12	1863.15	1913.01	1847.35	1826.77	1932.4	1682.74	1718.79	1740.93	1774.4	1784.36	1750.83	1797.86	1714.62	1720.97	1682.66	1725.42	1800.25	1792.1	1742.58	1729.05	1930.68	1818.07	1781.42	1732.52	1765.79	1733.33	1731.99	1778.98	1846.49	1819.16	1981.86	1800.86	1710.05	1727.32	1750.51	1822.28	1751.57	1870.02	1738.06	1817.35	1674.63	1774.6	1807.96
184.067993	1729.1	1753.19	1815.51	1752.91	1843.82	1867.08	1857.15	1915.33	1847.57	1828.06	1924.3	1685.48	1721.43	1739.83	1773.1	1785.63	1749.74	1793.19	1715.41	1723.12	1680.51	1724.65	1798.8	1787.13	1744.23	1730.88	1928.23	1814.06	1781.59	1730	1764.43	1732.16	1729.94	1777.58	1842.05	1821.89	1983.77	1804.23	1712	1724.37	1749.65	1819.15	1752.38	1869.75	1737.86	1818.77	1674.44	1771.53	1809.09
184.563004	1730.45	1754.83	1815.19	1752.04	1842.43	1862.42	1858.94	1910.11	1841.89	1827.52	1925.3	1683.75	1717.87	1739.18	1771.86	1780.11	1749.77	1793.24	1715.57	1719.17	1678.65	1724.24	1798.15	1788.34	1743.87	1729.81	1926.2	1813.94	1781.05	1729.41	1766.66	1730.51	1730.16	1776.87	1842.64	1816.91	1979.01	1804.2	1708.07	1728.4	1748.44	1819.15	1750.24	1866.32	1737.05	1816.68	1672.57	1769.29	1806.7
185.057999	1729.19	1756.8	1812	1748.8	1838.52	1862.22	1855.4	1910.94	1843.12	1824.12	1924.48	1684.97	1718.44	1737.31	1773.39	1782.02	1750.77	1794.43	1710.53	1719.07	1679.94	1722.8	1797.78	1781.69	1740.86	1726.06	1925.02	1812.52	1777.19	1730.46	1761.63	1730.72	1729.33	1775.81	1841.14	1817.37	1974.6	1801.54	1706.99	1725.55	1746.91	1817.51	1747.87	1860.75	1730.22	1812.74	1673.91	1771.42	1807.28
185.552994	1724.54	1752.26	1808.63	1751.79	1840.82	1863.93	1856.23	1906.53	1840.01	1822.2	1924.03	1682.25	1716.6	1738.41	1771.07	1781.36	1744.55	1794.55	1712.51	1719.81	1678.96	1722.91	1795.96	1786.7	1741.77	1728.73	1921.94	1809.28	1778.52	1726.14	1760.92	1729.21	1731.09	1772.77	1839.06	1818.98	1972.06	1800.1	1706.65	1724.07	1747.42	1818.76	1749.04	1862.34	1731.92	1810.43	1671.68	1771.03	1804.99
186.048996	1724.48	1756.19	1812.55	1745.97	1839.83	1858.77	1853.93	1904.11	1840.2	1819.88	1920.89	1681.26	1718.63	1738.55	1770.23	1779.96	1745.55	1792.02	1712.45	1718.33	1678.05	1724.45	1796.33	1783.65	1739.93	1723.75	1917.69	1807.27	1777.52	1729.72	1761.65	1729	1729.43	1772.2	1838.28	1810.36	1971.12	1796.88	1708.83	1725.13	1747.14	1815.03	1745.98	1859.26	1730.85	1811.75	1674.62	1765.74	1801.85
186.544006	1726.57	1749.59	1809.39	1749.48	1841.17	1858.58	1853.39	1902.43	1840.66	1821.28	1916.41	1683.06	1716.25	1738.16	1769.37	1777.63	1745.97	1786.65	1713.88	1720.97	1679.76	1722.78	1794.49	1781.6	1741.38	1726.17	1913.12	1805.55	1772.09	1725.59	1761	1728.73	1726.93	1772.21	1836.31	1812.68	1972.05	1797.12	1707.13	1723.83	1747.21	1814.9	1746.62	1858.85	1732.92	1811.42	1670.66	1766.89	1800.55
187.039001	1726.29	1748.16	1808.72	1744.37	1836.6	1856.81	1851.93	1896.99	1834.89	1818.78	1913.74	1683.07	1716.87	1736.41	1768.07	1777.88	1743.93	1787.6	1709.92	1720.21	1676.63	1718.36	1792.46	1783.93	1740.28	1722.61	1915.46	1803.53	1774.58	1728.01	1760.93	1728.27	1728.39	1772.74	1835.6	1811.79	1962.85	1796.58	1706.88	1724.07	1745.24	1813.67	1748.6	1854.49	1731.71	1808.95	1671.62	1766.7	1800.42
187.533997	1724.85	1752.42	1805.99	1745.21	1835.93	1853.22	1849.69	1898.63	1834.36	1815.08	1910.35	1684.81	1713.9	1735.91	1766.11	1778.76	1743.24	1786.43	1710.45	1717.57	1679.59	1721.39	1792.2	1779.37	1739.21	1725.05	1910.85	1802.46	1769.25	1726.1	1757.75	1727.53	1724.9	1769.27	1830.21	1809.94	1958.56	1794.01	1705.04	1721.64	1744.38	1809.26	1748.21	1855.8	1732.85	1809.3	1672.95	1765.71	1799.63
188.029007	1725.81	1750.61	1805.68	1743.5	1833.93	1851.82	1845.59	1901.77	1832.24	1812.09	1909.46	1682.15	1716.77	1734.74	1767.38	1777.95	1740.83	1783.71	1708.89	1717.3	1677	1720.07	1788.72	1780.02	1740.4	1725.71	1910.63	1801.37	1772.17	1726.24	1755.46	1727	1730.45	1767.68	1835.72	1808.22	1963.02	1790.63	1705.62	1722.47	1742.71	1808.63	1745.94	1852.74	1731.62	1807.92	1668.13	1763.76	1796.33
188.524994	1723.68	1750.16	1802.83	1743.47	1832.82	1850.06	1842.11	1890.59	1832.1	1811.84	1909.57	1681.4	1716.16	1733.46	1765.17	1773.18	1740.72	1786.6	1709.91	1716.66	1677.69	1718.23	1787.06	1780.34	1736.5	1721.62	1900.07	1798.68	1768.8	1722.55	1755.94	1726.37	1722.33	1767.04	1832.19	1807.31	1952.68	1791.6	1705.09	1719.94	1743.83	1807.24	1744.93	1849.46	1728.65	1803.11	1671.81	1762.68	1793.98
189.020004	1722.51	1748.42	1805.26	1744.79	1831.59	1849.4	1839.92	1895.27	1831.33	1811.82	1903.07	1682.42	1713.65	1733.89	1764.39	1772.94	1741.37	1784.22	1710.25	1716.7	1676.63	1719.91	1788.36	1777.27	1734.42	1721.24	1905.83	1795.09	1768.45	1722.34	1755.17	1726.65	1722.8	1768.44	1830.87	1806.25	1955.83	1788.43	1707.03	1720.06	1743.07	1805.78	1745.92	1846.04	1728.29	1804.9	1672.51	1760.23	1795.81
189.514999	1721.87	1747.03	1804.01	1741.95	1829.34	1846.35	1841.31	1890.69	1826.83	1809.04	1907.32	1679.56	1712.23	1732.85	1762.58	1775.38	1740.32	1783.93	1708.83	1715.65	1677.95	1718.55	1785.35	1773.6	1734.22	1720.06	1902.58	1796.71	1767.81	1722.08	1750.81	1726.97	1723.42	1765.26	1825.93	1807.47	1952.52	1790.01	1702.25	1718.92	1741.46	1805.8	1743.62	1845.96	1728.5	1804.09	1670.91	1762.61	1797.09
190.009995	1722.22	1745.24	1802.2	1739.52	1825.16	1843.72	1839.12	1890.19	1830.45	1811.94	1904.75	1681.02	1710.72	1730.86	1763.19	1772	1739.45	1780.37	1707.15	1716.55	1676.53	1717.24	1786.96	1774.99	1734.2	1720.01	1903.29	1793.49	1765.46	1722.18	1755.71	1725.85	1723.55	1765.58	1823.41	1805.06	1949.64	1787.28	1703.56	1720.47	1740.38	1804.7	1741.89	1842.75	1725.37	1802	1671.94	1762.53	1793.18
190.505005	1721.2	1742.71	1799.14	1742.7	1828.44	1843.09	1840.13	1887.24	1828.18	1811.22	1902.46	1677.99	1714.7	1732.48	1762.13	1769.8	1740.8	1780.54	1706.2	1713.57	1675.26	1717.77	1787.56	1773.95	1735.35	1720.59	1898.56	1790.54	1763.37	1721.65	1752.59	1724.51	1723.21	1766.16	1824.97	1804.33	1945.41	1787.18	1703.26	1717.57	1739.51	1804.89	1741.24	1843.24	1724.05	1801	1672.93	1761.64	1791.89
191.001007	1721.34	1745.31	1798.84	1741.38	1827.77	1841.68	1840.66	1881.28	1826.21	1808.79	1894.22	1680.31	1710.42	1731.25	1761.92	1770.74	1740.18	1780.34	1706.53	1716.25	1675.04	1717.12	1785.45	1771.72	1735.41	1720.25	1896.61	1790.54	1762.81	1721.12	1753.06	1724.51	1724.18	1765.65	1825.06	1802.62	1945.28	1785.58	1703.76	1718.14	1740.14	1803.51	1740.7	1844.27	1723.64	1800.53	1670.52	1760.47	1787.96
191.496002	1719.12	1746.88	1798.42	1737.59	1823.97	1841.17	1840.64	1886.77	1825.8	1806.14	1894.03	1681.61	1713.48	1730.36	1758.73	1771	1739.94	1780.34	1706.92	1713.64	1674.77	1718.57	1785.89	1773.66	1734.89	1720.78	1898.65	1787.28	1761.79	1722	1751.58	1723.65	1722.5	1764.03	1824.55	1804.63	1949.44	1786.36	1702.47	1717.07	1740.72	1802.46	1741.01	1841.52	1726.23	1796.66	1671.64	1759.37	1790.26
191.990997	1719.19	1746	1795.76	1741.46	1822.55	1841.85	1835.69	1885.65	1825.35	1804.81	1899.61	1681.21	1711.57	1730.3	1758.5	1768.48	1737.83	1779.05	1705.48	1714.37	1673.69	1717.66	1786.87	1776.12	1733.95	1722.11	1895.5	1786.53	1760.63	1721.25	1751.49	1723.94	1721.02	1761.56	1824.37	1801.93	1943.23	1783.33	1701.97	1718.79	1739.64	1803	1738.3	1839.35	1724.73	1796.03	1671.58	1760.18	1790.21
192.485992	1720.66	1741.85	1796.05	1740.48	1821.21	1841.86	1833.32	1880.46	1824.26	1804.2	1895.96	1680.5	1710.22	1728.33	1760.31	1768.8	1738.57	1778.69	1707.84	1712.13	1675.83	1718.38	1784.01	1771.55	1734.52	1719.91	1893.59	1785.24	1757.76	1719.14	1750.86	1723.79	1721.48	1764.61	1823.04	1799.92	1938.29	1783.27	1701.04	1715.6	1738.38	1799.01	1739.05	1840.04	1722.4	1794.82	1670.24	1758.11	1788.21
192.981003	1715.52	1742.04	1793.21	1738.78	1821.16	1838.33	1834.49	1882.84	1820.7	1801.56	1892.68	1681.11	1708.33	1727.95	1758.03	1768.64	1735.04	1778.58	1705.13	1713.13	1673.13	1716.33	1780.28	1771.48	1733.21	1718.24	1887.19	1785.06	1759.11	1719.25	1750.67	1722.49	1721.45	1760.72	1820.83	1798.15	1935.99	1782.99	1704.04	1720.15	1738.64	1798.56	1741.11	1839.61	1721.44	1796.04	1672.96	1756.42	1787.6
193.477005	1718.75	1741.87	1793.29	1734.82	1821.34	1835.36	1832.03	1877.71	1820.68	1799.55	1890.95	1679.86	1708.67	1730.64	1757.48	1765	1735.99	1776.26	1707.5	1711.97	1672.04	1716.95	1781.44	1771.05	1731.75	1717.72	1890.05	1784.87	1757.35	1718.64	1749.78	1723.27	1717.94	1760.02	1819.51	1795.49	1936.15	1782.39	1702.54	1716.92	1736.34	1797.59	1739.32	1836.32	1721.54	1795.24	1670.65	1755.32	1787.74
193.972000	1719.62	1740.68	1795.14	1738.73	1818.66	1833.83	1826.76	1875.96	1817.3	1799.82	1889.04	1679.05	1709.5	1727.56	1758.6	1765.76	1734.85	1774.01	1703.88	1711.31	1674.18	1713.88	1778.59	1769.26	1732.4	1717.23	1885.81	1783.32	1755.27	1720.52	1748.63	1719.58	1719.83	1757.03	1820.62	1795.85	1938.14	1779.83	1699.76	1716.95	1734.88	1795.14	1740.46	1835.24	1720.95	1794.1	1669.44	1755.21	1784.46
194.466995	1717.07	1740.71	1790.67	1739.42	1817.75	1833.38	1828.28	1873.88	1817.11	1802.4	1885.15	1679.59	1707.37	1724.89	1754.03	1763.12	1732.98	1772.3	1703.73	1712.03	1674.09	1715.67	1779.69	1768.58	1728.35	1713.38	1883.74	1782.38	1754.23	1715.83	1748.73	1722.68	1718.86	1758.36	1813.68	1795.44	1933.01	1782.38	1701.96	1716.8	1737.66	1794.85	1738.41	1839.26	1720.21	1790.82	1670.83	1758.28	1784.89
194.962006	1717.38	1741.83	1790.12	1736.41	1814.01	1833.29	1824.62	1872.75	1818.56	1800.5	1885.93	1678.59	1709.6	1726.05	1756.38	1763.07	1732.81	1775.21	1703.94	1711.57	1672.5	1712.16	1776.86	1765.63	1729.05	1715.75	1878.88	1778.91	1752.73	1714.52	1747.94	1718.32	1715.2	1758.67	1811.72	1791.85	1928.37	1775.93	1699.49	1712.42	1734.68	1791.87	1733.13	1830.04	1718.24	1789.38	1669.93	1754.8	1784.31
195.457001	1714.97	1738.32	1789.54	1734.03	1812.34	1829.42	1826.71	1870.81	1811.72	1796.7	1880.33	1678.07	1708.53	1725.53	1752.93	1763.05	1730.93	1771.19	1702.11	1711.16	1669.91	1713.79	1775.87	1768.49	1727.63	1713.45	1880.88	1781.74	1753	1715.46	1746.68	1718.01	1716.97	1756.61	1811.25	1792.37	1929.52	1778.93	1699.1	1714.59	1734.5	1793.82	1734	1831.62	1719.1	1789.81	1669.98	1751.42	1782.66
195.953003	1715.61	1739.49	1791.1	1736.91	1811.19	1827.93	1826.3	1870.23	1807.64	1797.97	1880.04	1679.75	1707.25	1725.41	1755.8	1763.31	1731.78	1772.63	1701.15	1708.62	1672.71	1715.01	1773.73	1765.12	1729.92	1714.67	1875.34	1781.95	1751.25	1715.06	1747.46	1716.54	1714.33	1754.26	1808.3	1793.21	1929.59	1775.78	1699.34	1715.46	1735	1790.65	1737.02	1828.77	1716.7	1788.08	1670.54	1753.1	1782.27
196.447998	1717.33	1736.88	1786.74	1730.88	1812.14	1829.25	1824.85	1866.94	1813.22	1796.13	1879.95	1679.62	1706.94	1725.74	1754.79	1760.22	1733.01	1772.27	1701.16	1709.11	1669.93	1713.9	1772.12	1763.82	1729.01	1715.03	1874.52	1780.75	1749.34	1713.73	1745.75	1718.04	1716.45	1752.03	1808.15	1790.83	1924.79	1776.48	1699.48	1713.02	1736.82	1789.32	1734.17	1829.09	1718.35	1784.62	1670.53	1751.92	1780.02
196.942993	1715.86	1736.52	1785.91	1737.72	1810.88	1828.33	1823.33	1863.91	1808.59	1793.8	1876.52	1678.66	1704.67	1723.2	1754.15	1761.26	1730.7	1771.65	1700.34	1707.32	1669.42	1711.87	1774.07	1765.26	1725.92	1711.43	1874.84	1774.11	1750.44	1714.3	1745.1	1717.18	1716.04	1754.93	1808.88	1788.94	1923.91	1773.12	1699.06	1715.76	1732.19	1790.73	1734.79	1828.19	1714.26	1786.73	1670.69	1752.48	1782.09
197.438004	1716.55	1740.05	1783.77	1732.66	1808.23	1826.73	1822.45	1865.55	1809.93	1792.31	1876.64	1677.61	1706.04	1723.86	1750.85	1762.14	1728.97	1769.34	1699.99	1706.8	1670.93	1711.34	1772.13	1762.03	1725.81	1710.03	1871.61	1772.78	1748.1	1713.35	1744.5	1716.67	1715.73	1754.08	1806.11	1789.96	1923.34	1771.86	1698.26	1712.42	1735.15	1789.5	1732.94	1825.96	1716.79	1783.59	1670.86	1748.23	1777.56
197.934006	1713.99	1735.01	1784.75	1731.69	1810.35	1824.1	1820.66	1865.42	1807.31	1791.59	1873.25	1679.37	1705.49	1723.62	1751.53	1760.26	1730.54	1768.83	1699.36	1708.62	1670.23	1712.96	1770.81	1761.49	1728.76	1711.08	1871.79	1775.03	1747.35	1714.17	1745.05	1716.52	1715.17	1754.07	1806.19	1787.78	1921.02	1770.2	1697.62	1712.32	1730.3	1786.85	1731.27	1822.58	1714.46	1786.1	1668.25	1747.15	1776.19
198.429001	1714.47	1736.15	1784.37	1732.51	1810.71	1824.93	1819.77	1857.65	1808.76	1793.19	1869.31	1678.09	1705.81	1723.11	1750.67	1759.9	1731.16	1770.73	1700.68	1706.64	1669.79	1711.24	1772.69	1762.2	1726.87	1714.7	1871.21	1772.93	1747.87	1712.7	1743.52	1715.23	1713.51	1750.42	1806.77	1789.89	1920.23	1770.86	1698.95	1711.84	1730.98	1785.93	1731.53	1821.41	1714.99	1783.46	1670.68	1747.26	1778.44
198.923996	1714.72	1736.17	1781.3	1731.5	1806.02	1823.35	1819.7	1858.89	1805.65	1792.65	1870.82	1679.78	1702.85	1723.8	1750.79	1759.45	1728.13	1768.23	1701.62	1708.77	1672.35	1712.98	1769.15	1761.59	1728.25	1711.78	1869.56	1771.98	1745.6	1715.03	1743.58	1717.73	1715.51	1752.09	1803.78	1788.84	1915.23	1772.17	1698.46	1711.07	1733.93	1787.56	1731.49	1823.06	1714.28	1783.58	1668.86	1749.1	1774.52
199.419006	1710.8	1733.73	1784.64	1732.23	1807.16	1819.7	1820.1	1858.13	1806.13	1787.18	1867.99	1678.54	1703.16	1722	1748.63	1756.77	1726.94	1766.46	1700.69	1708.66	1670.41	1712.14	1768.94	1759.58	1723.55	1713.03	1865.65	1771.04	1746.67	1713.9	1742.24	1717.4	1712.8	1749.51	1803.46	1785.31	1910.28	1767.22	1698.5	1710.37	1730.53	1783.72	1730.21	1822.05	1711.08	1778.7	1669.97	1746.53	1775.11
199.914001	1713.93	1733.17	1779.52	1729.7	1802.85	1820.07	1816.39	1857.94	1806.89	1789.08	1868.23	1678.41	1702.4	1720.54	1748.68	1753.58	1726.14	1766.38	1699.6	1707.02	1670.21	1711.16	1768.26	1759.83	1724.39	1709.92	1867.37	1766.53	1741.58	1713.15	1744.52	1715.69	1713.26	1749.44	1804.85	1787.32	1911.61	1770.73	1697.36	1710.85	1730.9	1785.46	1730.63	1822.47	1713.74	1779.8	1667.4	1746.16	1774.03
200.410004	1713.66	1733.8	1777.67	1730.87	1804.12	1817.79	1816.51	1855.08	1803.85	1783.54	1863.8	1677.65	1704.84	1720.75	1748.66	1757.25	1723.66	1767.41	1699.09	1706.69	1671.14	1710.07	1767.91	1758.71	1725.52	1709.58	1865.32	1768.77	1740.76	1713.6	1742.49	1712.86	1711.36	1749.84	1800.99	1784.53	1911.99	1769.35	1697.02	1710.66	1730.18	1784.93	1731.1	1817.59	1712.24	1779.87	1669.45	1746.83	1774.01
200.904999	1712.45	1731.28	1778.99	1730.58	1800.59	1816.67	1814.56	1854.81	1801.69	1786.68	1864.29	1677.76	1703.92	1721.9	1747.48	1754.6	1727.47	1762.64	1699.55	1708.03	1668.74	1708.05	1770.2	1758.7	1724.39	1708.27	1863.64	1766.33	1743.09	1713.41	1739.59	1713.89	1711.28	1746.36	1800.39	1782.88	1908.69	1767.61	1696.57	1708.81	1728.02	1782.81	1730.95	1816.14	1713.81	1781.29	1669.53	1744.12	1772.42
201.399994	1712.3	1732.99	1776.6	1728.76	1800.03	1815.23	1816.87	1854.89	1802.76	1784.34	1863.16	1677.98	1701.58	1719.46	1746.41	1753.82	1723.25	1761.92	1701.3	1702.83	1668.8	1708.15	1766.63	1756.13	1724.06	1708.86	1861.37	1765.86	1742.83	1710.78	1739.95	1714.48	1712.96	1747.73	1799.87	1780.33	1908.95	1763.82	1696.47	1710.59	1729.28	1781.54	1729.04	1816.81	1712.84	1777.93	1671.24	1745.18	1774.75
201.895004	1712.82	1733.67	1780.71	1726.45	1801.44	1817.25	1815.91	1853.69	1799.99	1783.69	1862.71	1676.12	1703.05	1718.34	1744.23	1754.21	1726.62	1762.58	1699.41	1705.88	1667.74	1708.33	1768.2	1759.3	1723.32	1711.9	1857.03	1762.78	1738.96	1709.95	1738.77	1713	1710.36	1742.59	1796.7	1779.7	1900.5	1765.12	1695.33	1709.17	1728.87	1778.84	1731.8	1815.91	1711.16	1774.27	1668.52	1743.89	1771.04
202.389999	1710.86	1729.78	1777.74	1725.91	1797.83	1812.33	1811.78	1849.74	1799.84	1784.38	1859.76	1676.28	1700.98	1717.74	1743.58	1752.81	1725.74	1760.84	1697.54	1705.55	1667.5	1708.27	1767.17	1756.39	1722.13	1708.74	1855.34	1761.49	1738.24	1709.15	1738.3	1712.04	1708.58	1746.4	1795.99	1780.02	1902.41	1765.48	1693.85	1708.09	1726.41	1781.21	1728.27	1815.74	1709.15	1774.23	1665.56	1741.34	1768.3
202.886002	1709.7	1728.92	1774.33	1726.64	1795.74	1812.24	1810.71	1843.86	1795.52	1781.35	1854.82	1675.17	1700.87	1718.55	1742.76	1749.69	1724.63	1760.25	1696.55	1704.53	1666.14	1710.14	1766.09	1757.58	1721.75	1705.16	1857.07	1760.8	1738.06	1709.89	1734.88	1714.38	1710.31	1745.47	1796.04	1778.53	1900	1762.9	1692.6	1708.67	1726.27	1778.91	1728.02	1813.9	1710.01	1771.37	1668.15	1745.1	1769.05
203.380997	1710.57	1730.05	1778.74	1726.26	1797.13	1813.61	1807.26	1846.38	1797.71	1780.05	1856.35	1674.64	1703.27	1717.51	1744.39	1749.84	1723.02	1758.66	1695.3	1703.85	1668.08	1707.9	1763.47	1753.06	1721.97	1704	1853.28	1758.47	1736.88	1708.71	1734.99	1712.69	1708.57	1743.56	1790.43	1779.08	1896.24	1762.4	1693.83	1707.23	1726.66	1779.26	1724.46	1811.6	1712.53	1771.68	1669.79	1744.86	1767.61
203.876007	1710.58	1728.52	1772.33	1723.47	1797.94	1811.01	1805.26	1843.46	1795.16	1780.3	1852.77	1676.4	1699.36	1717.52	1741.4	1746.84	1722.91	1757.75	1697.2	1703.22	1667.95	1707.61	1760.39	1754.26	1720.96	1705.96	1849.31	1760.29	1738.71	1707.52	1735.32	1714.59	1707.17	1744.46	1796.02	1775.5	1899.13	1761.43	1695.1	1706.8	1727.34	1776.96	1729.14	1811.28	1706.73	1773.22	1668.57	1740.06	1766.24
204.371002	1708.99	1728.63	1774.4	1726.39	1796.22	1807.69	1807.65	1843.81	1797.16	1780.2	1854.01	1675.91	1700.79	1716.98	1746.68	1750.03	1721.42	1758.52	1695.63	1701.9	1667.45	1703.51	1762.45	1753.86	1719.89	1705.08	1849.95	1757.8	1733.36	1707.98	1733.74	1711.62	1709.16	1743.87	1793.36	1775.43	1898.51	1760.86	1695.47	1707.08	1726.04	1776.82	1728.25	1809.75	1708.13	1772.55	1668.26	1741.87	1769.8
204.865997	1711.53	1728.13	1775.41	1723.72	1793.87	1809.23	1804	1841.3	1793.87	1780.91	1850.91	1674.81	1699.95	1716.45	1738.69	1747.38	1720.65	1758.11	1694.61	1701.82	1667.42	1704.89	1759.79	1749.77	1722.07	1704.56	1845.37	1755.5	1734.09	1707.73	1733.19	1709.74	1706.5	1741.59	1791.67	1777.35	1891.12	1761.02	1696.17	1706.2	1724.79	1775.84	1725.01	1806.28	1708.32	1768.61	1665.87	1739.52	1762.95
205.362000	1712.07	1725.08	1770.97	1725.62	1795.57	1807.74	1803.85	1841.96	1794.54	1779.31	1849.31	1677.22	1702	1716.38	1742.39	1748.77	1722.64	1758.12	1694.14	1702.05	1665.93	1706.37	1761.45	1749.92	1720.91	1705.42	1846.71	1755.81	1732.06	1705.32	1734.83	1712.08	1707.26	1741.15	1791.44	1774.8	1892.37	1759.03	1695.43	1707.43	1722.41	1773.81	1727.79	1808.81	1706.42	1771.22	1668.03	1738.42	1764.07
205.856995	1709.56	1728.85	1769.02	1726.02	1789.35	1806.75	1801.65	1840.03	1793.72	1775.96	1849.51	1674.75	1699.3	1714.89	1739.65	1749.78	1719.05	1754.66	1696.82	1702.1	1664.43	1705.24	1759.24	1753.97	1720.02	1704.21	1843.43	1757.15	1734.21	1705.56	1735.73	1710.44	1709.79	1743.07	1788.7	1773.05	1891.45	1758.54	1694.16	1709.13	1723.26	1776.37	1726.24	1809.35	1707.42	1769.88	1668.57	1739.16	1763.65
206.352005	1707.98	1727.94	1766.61	1721.34	1793.66	1807.26	1805.34	1840.19	1792.3	1774.73	1850.57	1675.44	1700.87	1716.82	1741.19	1749.51	1720.36	1757.96	1694.62	1700.72	1666.05	1705.29	1759.75	1751.84	1718.24	1704.97	1844.18	1753.52	1731.3	1706.21	1731.42	1710.15	1706.69	1741.3	1788.49	1771.9	1887.43	1759.52	1693.96	1707.45	1723.25	1771.98	1726.46	1806.53	1706.51	1769.53	1667.27	1738.09	1763.59
206.847000	1708.86	1726.2	1769.24	1724.82	1791.25	1800.04	1801.66	1839.39	1790.52	1776.64	1845.59	1674.54	1697.54	1715.23	1739.71	1746.33	1718.66	1753.83	1696.48	1701.89	1667.69	1703.32	1759.48	1749.31	1720.55	1704.75	1843.53	1753.7	1731.33	1707.23	1731.34	1708.39	1707.47	1740.03	1785.75	1772.48	1888.46	1756.41	1695.02	1706.36	1725.41	1771.22	1724.57	1802.93	1705.5	1768.55	1665.43	1736.66	1762.72
207.341995	1708.32	1728.48	1770.57	1725.68	1791.86	1802.2	1800.57	1835.07	1790.18	1773.47	1843.89	1675.35	1698.67	1715.13	1741.47	1745.16	1717.67	1754.91	1693.84	1700.42	1665.17	1706.23	1758.15	1748.67	1719.05	1704.09	1843.09	1752.76	1727.98	1704.47	1730.61	1709.57	1706.05	1737.39	1788.2	1771.77	1885.81	1757.14	1693.19	1707.19	1722.69	1770.95	1724.01	1804.14	1706.79	1766.19	1666.14	1736.89	1763.75
207.837997	1707.85	1726.51	1769.13	1723.84	1790.83	1799.27	1801.99	1835.47	1788.95	1776.19	1842.88	1676.12	1697.84	1714.96	1739.92	1747.08	1719.39	1753.49	1695	1700.68	1666.29	1705.06	1759.79	1749.92	1716.75	1703.86	1839.31	1752	1729.99	1706.25	1731.45	1709.48	1704.95	1740.89	1786.45	1770.17	1884.12	1757.12	1696.24	1704.75	1723.29	1770.74	1725.41	1801.85	1704.16	1767.8	1670.18	1736.94	1765.28
208.332993	1707.05	1729.46	1768.27	1721.23	1787.42	1802.79	1801.49	1831.95	1788.76	1771.69	1843.44	1675.47	1699.11	1714.54	1737.93	1746.9	1718.64	1753.25	1692.4	1699.29	1665.81	1704.14	1756.8	1749.81	1716.44	1702.06	1838.11	1748.7	1729.74	1706.02	1731.01	1708.78	1707.29	1737.61	1787.36	1767.86	1882.64	1756.46	1693.32	1704.33	1723.12	1770.4	1724.24	1801.46	1707.52	1765.56	1666.33	1736.41	1760.93
208.828003	1705.81	1724.76	1765.45	1722.6	1786.7	1796.91	1798.65	1834.31	1790.07	1771.7	1841.18	1675.94	1699.61	1715.19	1736.57	1745.91	1715.18	1750.29	1695.96	1700.93	1664.62	1705.05	1754.65	1746.86	1716.79	1701.89	1837.05	1749.4	1727.85	1705.17	1730.24	1706.5	1704.86	1736.46	1786.33	1767.96	1881.85	1755.27	1692.96	1704.07	1721.1	1768.35	1722.23	1798.16	1704.83	1764.22	1665.74	1736.27	1760.67
209.322998	1708.83	1723.88	1764.92	1721.91	1786.87	1799.69	1797.58	1833.71	1789.2	1772.1	1839.37	1674.24	1697.99	1714.48	1734.6	1746.22	1716.57	1754.03	1693.73	1700.27	1666.02	1704.73	1755.33	1748.22	1714.92	1703.76	1837.75	1749.78	1727.9	1704.21	1729.46	1706.72	1705.6	1737.94	1784.19	1769.45	1881.8	1755.62	1692.9	1703.8	1720.71	1770.45	1721.51	1799.98	1704.64	1763.94	1664.68	1738.25	1759.33
209.819000	1706.86	1725.57	1765.96	1722.41	1785.74	1795.9	1797.87	1827.64	1783.88	1769.14	1836.43	1675.88	1697.73	1714.77	1734.27	1740.46	1715.37	1752.2	1693.32	1698.94	1662.08	1702.23	1756.14	1747.14	1715	1702.57	1835.61	1746.88	1728.24	1704.48	1728.41	1704.45	1704.71	1733.85	1783.67	1763.94	1878.92	1754.48	1693.76	1703.69	1720	1770.42	1723.76	1796.65	1702.93	1763.47	1667.9	1735.15	1756.47
210.313995	1706.26	1722.94	1764.05	1720.67	1784.79	1794.36	1792.49	1827.79	1784	1769.8	1836.19	1673.03	1698.08	1715.99	1736.43	1741.07	1717.35	1749.34	1690.38	1700.65	1667.19	1704.05	1754.07	1746.58	1714.64	1700.66	1835.28	1746.12	1725.08	1703.48	1726.26	1706.41	1703.01	1736.07	1779.96	1766.82	1873.41	1752.8	1692.41	1701.84	1722.07	1766.73	1721.53	1797.35	1701.68	1762.85	1667.77	1734.39	1761.55
210.809006	1705.45	1724.13	1762.79	1717.81	1784	1793.55	1796.01	1826.35	1784.2	1767.81	1834.54	1675.05	1698.44	1712.11	1736.24	1742	1715.27	1747.81	1693.71	1698.77	1664.74	1700.96	1754.55	1746.25	1715.96	1699.75	1829.08	1745.83	1725.12	1706.48	1727.91	1705.21	1703.36	1732.66	1780.19	1766.69	1873.52	1750.22	1693.65	1702.83	1719.63	1767.63	1724.54	1795.67	1703.57	1761.73	1667.12	1732.53	1757.56
211.304001	1706.22	1722.63	1766.56	1719.93	1782.37	1792.85	1791.69	1827.78	1781.31	1768.49	1834.55	1673.61	1697.45	1712.18	1733.51	1741.47	1714.04	1749.94	1691.13	1697.34	1663.89	1702.33	1751.81	1746.23	1715.34	1699.85	1833.04	1746.49	1726.49	1701.85	1727.48	1705.05	1702.26	1735.56	1778.7	1764.57	1873.31	1750.54	1691.88	1702.91	1721.25	1763.21	1719.52	1793.81	1704.34	1760.7	1664.54	1731.11	1755.41
211.798996	1705.07	1724.67	1762.18	1719.58	1782.97	1794.33	1793.08	1824.11	1782	1768.92	1831.86	1672.87	1696.91	1712.24	1733.44	1744.5	1714.93	1748.49	1691.07	1698.3	1663.96	1702.45	1750.83	1745.75	1715.07	1698.12	1827.94	1745	1722.76	1702.96	1726.58	1705.31	1700.98	1737.01	1776.3	1762.49	1870.03	1748.45	1690.57	1703.52	1718.54	1763.69	1721.91	1795.51	1702.16	1760.28	1664.08	1731.1	1756.38
212.294998	1706.48	1719.44	1759.24	1716.87	1781.7	1794.29	1789.92	1825.02	1778.17	1766.23	1829.7	1673.89	1694.83	1713.34	1732.36	1738.97	1713.17	1748.26	1691.39	1697.34	1663.28	1703.02	1749.05	1745.44	1714.43	1698.79	1827.07	1744.95	1722.63	1700.8	1724.08	1705.93	1700.46	1733.68	1775.71	1760.92	1873.5	1750.26	1691.12	1701	1717.55	1760.22	1721.56	1793.73	1700.47	1757.33	1667.91	1728.33	1756.86
212.789993	1703.17	1720.51	1758.59	1716.13	1779.41	1790.54	1789.24	1820.21	1782.12	1766.02	1824.18	1675.11	1692.91	1710.59	1730.83	1740.52	1713.66	1746.37	1691.13	1697.29	1661.87	1701.61	1751.44	1743.66	1713.28	1698.28	1821.45	1743	1722.4	1699.9	1724.96	1706.55	1701.5	1730.5	1778.12	1763.14	1870.16	1751.47	1690.01	1701.23	1717.88	1763.5	1718.55	1788.75	1700.34	1759.49	1663.62	1729.38	1752.82
213.285004	1705.21	1718.88	1760.58	1718.25	1775.92	1793.97	1786.08	1823.22	1773.94	1767.47	1829.86	1672.12	1696.41	1711.07	1732.42	1737.58	1713.37	1746.11	1690.23	1696.81	1662.08	1699.81	1750.25	1741.1	1713.02	1698.48	1821.38	1742.4	1719.66	1700.39	1721.77	1703.79	1699.92	1732.81	1772.2	1760.17	1867.55	1750.95	1689.62	1700.4	1716.75	1760.29	1719.41	1789.31	1698.76	1757.72	1665.26	1728.56	1752.53
213.779999	1704.21	1720.97	1759.02	1717.32	1780.75	1790.63	1787.77	1818.6	1780.53	1763.6	1827.64	1672.64	1694.87	1709.32	1734.3	1738.26	1709.81	1745.58	1688.47	1695.31	1663	1701.2	1748.98	1742.6	1712.75	1697.87	1821.06	1739.17	1721.01	1699.33	1725.37	1704.1	1699.01	1729.64	1772.98	1761.51	1866.3	1747.3	1689.49	1699.95	1717.67	1761.63	1717.82	1792.94	1700.53	1756.5	1664.03	1729.94	1754.14
214.274994	1702.06	1720.96	1756.31	1713.94	1775.81	1787.31	1787.12	1819.85	1778.13	1761.59	1825.33	1672.98	1696.1	1710.09	1732.55	1737.57	1712.32	1743.27	1688.7	1698.49	1662.51	1698.69	1748.2	1738.8	1714.33	1697.64	1820.96	1743.74	1720.83	1699.78	1725.16	1704.04	1700.76	1731.49	1773.86	1759.82	1863.13	1749.57	1689.35	1699.58	1715.48	1759.42	1718	1788.15	1700.2	1757.67	1666.59	1728.77	1753.75
214.770996	1702.6	1720.98	1757.02	1716.12	1780.19	1785.52	1788.76	1817.41	1773.68	1763.49	1822.17	1673.06	1693.65	1707.98	1729.87	1735.51	1709.77	1746.68	1688.28	1697.79	1661.53	1701.71	1746.54	1740.18	1710.79	1695.18	1818.02	1739.98	1720.43	1698.93	1722.68	1703.8	1701.48	1728.08	1772.83	1759.31	1862.31	1747.55	1690.36	1700.12	1718.64	1759.51	1719.13	1789	1696.95	1752.57	1666.83	1727.56	1750.5
215.266006	1702.54	1719.43	1759.33	1717.56	1777.16	1785.69	1786.99	1815.46	1774.17	1760.75	1826.93	1674.86	1694.8	1709.38	1730.47	1735.83	1711.32	1744.33	1688.99	1694.21	1662.32	1700.17	1748.09	1740.88	1711.42	1697.72	1816.61	1741.12	1719.11	1697.82	1720.46	1703.14	1699.16	1728.35	1773.43	1756.04	1864.17	1746.57	1688.52	1699.36	1714.8	1759.91	1718.95	1787.75	1696.79	1756.23	1667.41	1728.58	1753.12
215.761002	1701.79	1722.65	1755.81	1712.15	1774.94	1784.52	1781.75	1819.46	1775.26	1759.08	1818.68	1675.35	1694.06	1708.92	1728.83	1738.69	1711.02	1745.6	1690.09	1694.72	1660.68	1701.36	1745.38	1738.21	1710.43	1695.74	1819.76	1741.1	1718.54	1700.87	1722.86	1701.12	1699.34	1728.37	1770.34	1756.49	1861.42	1743.67	1688.92	1699.6	1711.84	1760.27	1717.95	1785.8	1697.32	1755.25	1667.66	1727.1	1751.66
216.255997	1702.88	1720.91	1752.68	1716.13	1772.2	1780.69	1785.61	1814.36	1772.45	1762.84	1817.26	1672.01	1693.93	1707.87	1727.4	1733.06	1710.62	1743.29	1687.52	1693.19	1659.32	1700.7	1743.03	1738.14	1711.19	1698.05	1816.06	1738.52	1717.39	1697.88	1722.72	1701.43	1699.18	1729.76	1767.83	1759.67	1858.84	1745.69	1688.3	1700.17	1712.15	1757.06	1716.61	1784.72	1696.92	1754.31	1666.87	1727.48	1748.31
216.751007	1700.51	1717.96	1754.62	1715.06	1771.07	1785.4	1783.14	1814.85	1774.34	1759.94	1816.53	1674.24	1693.23	1706.86	1729.55	1733.08	1709.8	1741.74	1687.89	1693.5	1659.81	1699.66	1744.41	1737.9	1707.25	1694.57	1813.41	1735.88	1715.52	1700.5	1720.54	1703.14	1697.28	1729.56	1766.42	1753.57	1858.67	1744.87	1689.5	1697.91	1716.75	1755.56	1717.21	1782.72	1695.62	1751.42	1665.95	1724.87	1746.49
217.246994	1700.33	1716.06	1756.51	1713.17	1770.66	1781.37	1781.09	1808.9	1774.6	1760.2	1818.16	1672.11	1692.85	1709.63	1727.22	1732.41	1708.55	1739.34	1688.57	1693.09	1660.23	1698.37	1744.32	1740.72	1712.02	1694.03	1813.76	1738.23	1716.5	1697.67	1722.63	1699.37	1697.06	1728.75	1765.96	1756.5	1858.37	1742.42	1687.4	1700.49	1713.55	1754.52	1718.68	1784.57	1696.1	1753.11	1665.39	1725.55	1749.08
217.742004	1699.52	1716.77	1750.63	1716.44	1772.13	1782.07	1781.49	1810.06	1772.63	1760.65	1816.32	1672.44	1691.11	1708.61	1728.35	1733.66	1709.33	1741.5	1688.57	1696.76	1660.51	1697.21	1743.41	1738.45	1709.36	1693.89	1813.01	1737.15	1716.01	1697.63	1718.61	1700.67	1696.86	1726.47	1763.87	1757.19	1854.62	1743.31	1688.11	1698.84	1711.88	1754.85	1715.69	1782	1694.82	1751.9	1664.68	1723.39	1748.93
218.237000	1698.89	1716.35	1749.99	1711.58	1769.72	1780.44	1781.47	1809.07	1771.78	1758.08	1816.2	1672.33	1691.59	1705.83	1725.1	1732.02	1707.63	1738.83	1686.63	1692.46	1660.12	1697.77	1744.48	1733.06	1707.51	1695.22	1808.55	1736.99	1716.66	1694.88	1719.99	1699.81	1695.71	1723.91	1767.18	1751.83	1850.7	1741.05	1686.16	1696.21	1712.9	1755.15	1715.94	1779.51	1695.19	1752.37	1665.29	1724.65	1746.57
218.731995	1699.1	1717.28	1753.62	1712.61	1769.36	1780.74	1781.25	1806.8	1771.32	1756.97	1818.49	1670.54	1691.14	1706.44	1727.16	1729.38	1707.19	1738.7	1684.48	1694.18	1660.6	1699.11	1740.97	1736.74	1709.23	1693.39	1809.77	1733.59	1714.6	1698.52	1718.01	1701.5	1697.57	1727.94	1765.44	1754.1	1856.29	1741.43	1687.12	1694.62	1715.79	1754.49	1715.97	1780.19	1692.5	1750.35	1662.12	1723.27	1744.88
219.227005	1700.78	1717.56	1752.49	1712.54	1770.54	1779.92	1778.53	1805.61	1771.83	1756.33	1816.65	1671.01	1689.53	1704.44	1724.09	1731.55	1705.37	1738.97	1687.45	1692.78	1658.4	1698.17	1741.03	1739.56	1710.63	1693.86	1806.54	1734.41	1713.06	1696.81	1719.05	1697.14	1697.5	1724.89	1763.14	1752.93	1854.62	1742.6	1689.92	1697.76	1711.58	1753.44	1715.24	1781.03	1694.54	1749.59	1665.06	1722.45	1746.23
219.723007	1700.65	1717.52	1751.92	1713.63	1769.31	1775.82	1778.63	1806.74	1768.81	1755.22	1811.32	1672.69	1691.61	1706.94	1726.86	1731.95	1707.58	1739.09	1689.98	1694.72	1659.68	1696.37	1740.01	1736.41	1708.93	1694.58	1808.72	1736.28	1711.67	1696.73	1718.71	1701.63	1695.88	1726.76	1767.77	1753.2	1851.7	1743.53	1687.2	1696.83	1714	1754.05	1715.31	1779.44	1691.07	1752.77	1665.69	1724.64	1747.1
220.218002	1698.98	1715.77	1750.04	1712.23	1769.56	1776.43	1780.27	1803.4	1767.79	1759.47	1812.22	1672.11	1688.42	1707.11	1725.64	1730.42	1707.92	1739.77	1684.8	1692.9	1660.05	1697.13	1741.43	1737.21	1708.6	1694.55	1806.41	1732.84	1713.65	1696.87	1716.73	1700.56	1696.27	1724.21	1763.24	1751.37	1850.72	1740.89	1690.24	1697.31	1712.91	1751.61	1715.35	1780.8	1694.46	1752.46	1663.65	1722.99	1742.59
220.712997	1698.57	1715.01	1751.94	1712.17	1764.57	1775.81	1779.01	1807.21	1765.84	1755	1810.18	1670.45	1691.08	1703.68	1724.57	1728.89	1704.61	1734.94	1687.68	1694.13	1659.44	1695.72	1738.58	1734.21	1706.9	1689.9	1806.72	1733.75	1712.48	1694.32	1717.23	1699.95	1694.6	1726.56	1762.17	1748.6	1847.59	1740.87	1687.67	1694.69	1711.29	1752.62	1715.27	1777.26	1696.29	1750.48	1662.86	1719	1743.57
221.207993	1698.43	1713.26	1749.6	1711.39	1764.67	1773.66	1775.89	1804.93	1766.76	1752.94	1808.51	1672.2	1689.56	1703.95	1722.35	1730.3	1705.93	1735.1	1688.3	1691.41	1657.38	1698.01	1739.52	1732.69	1710.06	1691.02	1804.74	1733.42	1709.32	1694.49	1716.66	1698.6	1693.71	1720.86	1762.75	1750.08	1844.39	1737.85	1688.21	1695.79	1711.41	1752.37	1712.4	1776.15	1692.64	1748.85	1664.34	1722.44	1742.28
221.703003	1699.13	1718.21	1747.45	1709.64	1765.26	1776.05	1771.98	1804.45	1767.13	1749.74	1806.92	1669.74	1690.35	1703.69	1723.77	1728.14	1706.28	1736.45	1688.1	1692.17	1657.89	1694.05	1740.15	1734.03	1706.45	1693.41	1804.12	1731.99	1712.65	1695.79	1719.65	1699.26	1694.93	1724.73	1761.22	1749.27	1847.96	1739.8	1687.73	1694.96	1711.08	1749.5	1714.78	1775.61	1693.86	1749.34	1664.68	1720.29	1742.37
222.199005	1697.12	1717.65	1748.45	1710.61	1765.17	1774.44	1774.6	1801.15	1767.96	1752.75	1811.43	1670	1689.24	1703.11	1723.64	1729.94	1705.65	1735.49	1684.45	1693.7	1659	1695.96	1739.04	1731.15	1706.17	1688.75	1799.23	1729.06	1708.81	1695.35	1716.71	1696.45	1693.46	1723.97	1762.53	1746.53	1846.02	1739.58	1687.3	1694.83	1710	1749.44	1714.31	1776.75	1693.45	1748.75	1664.14	1722.08	1742.56
222.694000	1699.69	1713.84	1747.37	1711.58	1766.03	1773.44	1771.82	1802.94	1766.29	1752.35	1809.19	1670.68	1688.28	1706.35	1722.3	1729.82	1704.66	1736.34	1684.56	1691.52	1657.06	1696.89	1738.12	1731.6	1705.93	1690.68	1800.86	1727.97	1709.88	1695.88	1716.13	1697.48	1694.67	1721.86	1760.36	1747.94	1845.4	1737.59	1689.1	1696.82	1710.52	1750.09	1711.69	1775.44	1691.8	1743.97	1664.95	1720.4	1743.84
223.188995	1699.52	1714.49	1747.9	1711.69	1763.75	1774.34	1771.49	1800.83	1762.54	1752.79	1807.72	1671.89	1689.91	1704.61	1721.74	1725.42	1703	1734.02	1688.24	1691.26	1657.86	1694.63	1737.38	1734.63	1707.25	1688.83	1800.46	1730.27	1711.17	1695.19	1716.19	1699.15	1692.6	1722	1757.79	1747.36	1843.03	1736.99	1686.25	1695.14	1710.99	1747.84	1710.51	1777.46	1692.24	1744.81	1665.13	1719.63	1741.78
223.684006	1697.45	1714.33	1744.8	1707.77	1761.5	1772.27	1775.44	1800.14	1761.78	1750.18	1805.27	1671.95	1687.22	1703.58	1722.14	1726.94	1703.56	1735.1	1686.78	1691.82	1657.15	1696.59	1736.96	1733.37	1707.6	1690.72	1800.72	1732.32	1708.95	1694.39	1715.52	1697.57	1693.23	1723.34	1758.98	1744.88	1843.11	1736.55	1686.49	1694.8	1708.54	1745.86	1712.22	1774	1691.52	1744.73	1663.64	1718.18	1743.53
224.179001	1697.91	1712.4	1745.94	1706.6	1763.33	1772.53	1773.13	1797.97	1762.16	1749.12	1799.97	1668.97	1688.58	1702.2	1720.09	1729.21	1701.56	1734.64	1684.89	1688.99	1657.15	1694.43	1736.49	1732	1704.98	1688.05	1793.27	1725.86	1706.38	1693.27	1714.51	1697.43	1690.98	1720.52	1754.56	1745.5	1839.74	1734.47	1684.15	1695.05	1709.63	1747.88	1711.83	1772.97	1689.8	1744.34	1663.7	1719.09	1737.64
224.675003	1695.41	1712.95	1746.09	1708.84	1762.23	1769.77	1773.26	1799.82	1763.96	1747.76	1804.48	1670.48	1689.42	1701.65	1723.96	1726.32	1703.46	1732.45	1686.21	1690.56	1656.86	1693.73	1733.96	1731.91	1706.72	1690.91	1794.41	1729.97	1707.33	1694.81	1715.22	1697.41	1693.4	1721.08	1757.53	1743.5	1835.43	1733.85	1684.79	1693.02	1707.94	1746.08	1712.2	1770.47	1691.32	1742.04	1662.42	1721.76	1739.08
225.169998	1698.88	1713.12	1746.77	1708.11	1761.56	1768.62	1771.54	1794.4	1761.27	1749.36	1798.49	1669.95	1690.13	1702.51	1720.7	1724.34	1701.38	1733.14	1685.7	1688.46	1656.92	1694.3	1735.75	1732.46	1704.81	1689.16	1795.79	1727.64	1708.29	1692.83	1711.99	1696.33	1693.84	1718.37	1755.74	1745.42	1838.53	1734.35	1686	1691.56	1708.17	1746.84	1709.12	1770.53	1691.95	1743.68	1662.7	1717.33	1737.17
225.664993	1696.68	1712.52	1745.06	1708.04	1759.61	1771.04	1769.84	1794.33	1760.85	1748.55	1802.65	1671.48	1688.23	1703.66	1723.06	1725.51	1703.55	1732.61	1682.73	1689.97	1658.1	1693.78	1738.24	1729.6	1706.3	1689.77	1797.53	1728.54	1706.96	1695.27	1713.59	1696.43	1692.53	1721.66	1756.17	1743.37	1837.78	1734.5	1684.45	1695.13	1710.51	1746.35	1711.14	1769.67	1687.81	1744.97	1662.95	1718.8	1738.98
226.160004	1696.24	1711.66	1746.18	1706.28	1756.42	1765.06	1770.75	1794.34	1758.2	1748.02	1798.23	1673.42	1687.24	1701.7	1721.02	1724.94	1701.85	1732.99	1684.26	1687.73	1657.29	1695.36	1735.88	1730.78	1706.7	1690.26	1792.09	1729.31	1705.19	1693.84	1712.93	1695.99	1691.14	1721.13	1754.82	1743.84	1835.83	1732.88	1684.14	1695.53	1707.26	1744.99	1710.02	1770.66	1690.09	1744.16	1664.68	1718.03	1739.26
226.656006	1695.32	1711.79	1746.03	1708.79	1762.67	1768.28	1769.29	1796.43	1759.53	1750.39	1799.01	1670.83	1689.55	1702.2	1722.06	1724.42	1702.14	1730.85	1682.34	1690.28	1656.42	1693.2	1735.73	1728.69	1705.41	1689.5	1795.26	1725.85	1703.5	1693.48	1713.53	1697.53	1693.08	1720.75	1755.6	1744.74	1833.31	1735.17	1686.29	1695.71	1711.17	1745.87	1711.66	1767.72	1687.67	1744.58	1665.94	1717.11	1741.24
227.151001	1698.13	1712.51	1742.05	1707.48	1759.75	1768.93	1768.69	1794.49	1757.97	1747.66	1800.08	1671.07	1690.02	1701.99	1719.19	1726.26	1701.8	1736.32	1685.63	1690.08	1657.74	1694.5	1734.15	1730.97	1706.98	1689.28	1789.25	1726.26	1706.51	1692.84	1713.28	1697.88	1693.13	1721.44	1755.76	1744.54	1834.26	1733.71	1683.72	1690.97	1708.84	1743.79	1708.92	1768.39	1689.3	1742.29	1665.3	1715.2	1737.9
227.645996	1697.33	1711.97	1742.17	1707.53	1756.65	1766.78	1769.91	1791.69	1757.5	1748.52	1797.89	1670.5	1688	1701.21	1721.17	1722.82	1703.66	1730.29	1685.81	1688.06	1656.55	1693.98	1734.37	1728.95	1706.31	1687.29	1789.62	1727.49	1707.04	1691.67	1712.2	1695.49	1691.71	1717.27	1752.83	1740.74	1832.25	1733.62	1682.65	1692.95	1709.29	1743.12	1707.27	1767.58	1688.2	1740.83	1661.52	1716.58	1735.97
228.141006	1693.76	1712.34	1742.81	1707.21	1761.29	1768.76	1765.21	1793.93	1756.72	1747.21	1797.82	1672.11	1687.48	1703.93	1721.26	1722.97	1700.22	1729.66	1685.65	1691.25	1656.72	1694.11	1734.77	1729.56	1702.5	1690.05	1790.05	1727	1706.24	1693.63	1714.54	1697.38	1690.93	1720.15	1755.24	1742.69	1829.39	1733.12	1683.48	1692.68	1708.7	1745.08	1710.88	1767.35	1688.75	1742.97	1664.47	1715.87	1738.42
228.636002	1696.91	1710.57	1740.64	1705.52	1758.8	1765.03	1764.99	1790.42	1761.53	1748.94	1794.58	1669	1690.12	1700.73	1719.89	1723.82	1702.29	1731.53	1683.16	1690.1	1654.77	1695.43	1731.41	1731.4	1705.83	1688.17	1790.6	1724.24	1705.06	1695.38	1712.71	1695.61	1692.66	1719.33	1753.07	1741.24	1830.31	1734.42	1685.12	1692.72	1708.02	1744.24	1711.1	1767.04	1689.85	1743.04	1664.16	1717.99	1734.52
229.132004	1696.9	1710.74	1742.38	1706	1757.07	1766.22	1765.6	1791.91	1754.08	1745.34	1797.53	1669.52	1688.14	1700.87	1717.93	1722.84	1698.23	1730.14	1682.78	1688.84	1656.4	1692.76	1734.95	1726.38	1703.69	1688.63	1785.53	1724.77	1703.79	1690.61	1713.63	1694.42	1690.43	1717.31	1752.34	1741.91	1826.18	1731.19	1681.95	1690.71	1706.61	1742.36	1707.93	1764.19	1686.46	1738.45	1663.27	1714.82	1734.03
229.626999	1692.77	1711.43	1739.36	1705.56	1757.37	1760.05	1761.35	1786.68	1756.23	1745.29	1792.01	1670.01	1686.05	1699.15	1716.88	1723.34	1699.76	1728.92	1684.42	1685.87	1656.35	1692.41	1731.64	1727.89	1703.94	1685.89	1787.22	1723.7	1703.13	1692.3	1712.95	1694.73	1689.19	1715.56	1752.71	1740.1	1826.34	1731.46	1685.42	1691.67	1706.2	1740.06	1706.62	1763.14	1686.93	1739.2	1661.2	1715.59	1735.71
230.121994	1695.21	1707.75	1741.25	1702.42	1757.53	1765.09	1762.81	1786.99	1757.61	1745.65	1791.37	1670.54	1686.95	1701.53	1719	1720.46	1699.46	1730.94	1682.34	1686.54	1655.74	1691.05	1730.28	1726.86	1702.9	1686.2	1785.35	1723.95	1701.95	1689.07	1711.46	1692.23	1690.81	1716.01	1753.03	1738.91	1824.67	1728.55	1683.6	1692.35	1704.04	1739.1	1708.01	1764.23	1689.23	1741.32	1662.22	1714.52	1733.93
230.617004	1693.9	1709.11	1737.49	1703.48	1756.08	1762.14	1765.04	1788.64	1754.75	1742.56	1791.33	1669.23	1687.45	1699.74	1717.9	1722.36	1698.75	1728.19	1683.23	1688.54	1654.7	1692.26	1729.96	1728.74	1703.68	1685.88	1786.14	1722.48	1704.22	1691.98	1710.6	1693.72	1688.35	1716.28	1750.83	1740.61	1822.54	1729.86	1682.04	1688.7	1703.99	1741.56	1708.83	1763.32	1687.2	1739.36	1662.14	1711.97	1734.03
231.112000	1694.8	1710.79	1738.64	1705.07	1755.17	1763.17	1765.3	1785.12	1754.8	1745.98	1791.36	1670.28	1685.33	1699.33	1715.4	1720.2	1698.44	1731.02	1682.09	1686.95	1653.96	1691.1	1730.17	1726.37	1703.18	1686.27	1788.66	1722.33	1701.95	1692.29	1711.99	1693.23	1687.55	1714.76	1751.95	1737.86	1827.19	1731.06	1683.76	1690.9	1706.01	1740.24	1707.54	1762.62	1685.97	1740.51	1664.02	1715.75	1732.18
231.608002	1692.97	1707.33	1737.61	1703.04	1754.5	1761.31	1764.39	1785.78	1754.26	1742.42	1789.51	1669.51	1686.33	1697.65	1715.3	1721.25	1697.29	1727.89	1681.86	1686.99	1654	1691.86	1729.9	1727.39	1704.81	1684.12	1781.6	1724.42	1702.23	1687.32	1709.03	1693.91	1688.48	1717.08	1745.8	1739.69	1824.04	1729.32	1683.86	1692.17	1706.21	1739.86	1707.9	1761.59	1684.61	1740.71	1662.2	1712.74	1734.14
232.102997	1694.94	1711.3	1735.93	1704.18	1751.96	1760.88	1761.98	1785.19	1753.28	1741.94	1790.96	1667.25	1686.09	1699.59	1719.71	1718.62	1698.94	1726.46	1679.94	1684.41	1652.63	1692.82	1730.16	1725.07	1701.54	1682.68	1783.2	1723.22	1702.01	1690.93	1708.89	1690.91	1689.11	1716.51	1747.89	1734.87	1821.63	1727.13	1682.96	1688.88	1706.48	1740	1706.21	1761.39	1687.74	1736.17	1661.61	1714.04	1734.39
232.598007	1693.38	1707.51	1738.65	1703.2	1754.64	1761.98	1760.07	1783.69	1752.29	1742.31	1787.41	1669.1	1685.35	1700.7	1714.9	1720.56	1697.73	1727.16	1682.2	1687.07	1654.04	1691.02	1726.87	1727.21	1704.01	1684.12	1782.34	1721.95	1699.86	1686.21	1707.45	1692.71	1688.34	1716.28	1746.78	1737.74	1818.59	1727.01	1682.63	1691.17	1704.3	1736.36	1706.75	1761.9	1684.19	1736.95	1663.06	1712.73	1733.76
233.093002	1691.94	1706.93	1735.26	1701.38	1752.7	1760.56	1759.54	1783.02	1753.12	1740.93	1788.19	1667.58	1684.69	1700.55	1716.08	1721.24	1695.71	1724.51	1681.33	1687.48	1653.85	1692.22	1729.79	1725.86	1702.68	1684.51	1779.99	1722.44	1700.68	1688.09	1707.37	1691.71	1688.66	1712.81	1746.46	1737.27	1818.44	1727.12	1682.66	1691.56	1704.83	1736.04	1704.86	1759.75	1685.57	1737.6	1665.44	1713.72	1730.26
233.587997	1694.03	1705.17	1736.48	1702.53	1753.65	1757.48	1758.53	1782.8	1750.4	1741.85	1784.99	1669.87	1686.34	1698.02	1717.31	1720.16	1697.54	1725.84	1683.52	1687.36	1655.91	1690.21	1729.71	1724.83	1701.5	1685.61	1780.27	1720.32	1700.6	1690.6	1708.11	1693.16	1687.09	1716.31	1747.1	1738.07	1819.11	1730.05	1682.37	1689.84	1705.07	1739.25	1704.66	1760.25	1685.12	1738.24	1660.79	1710.96	1731.15
234.084000	1693.3	1703.51	1735.84	1701.52	1751.43	1758.4	1759.28	1781.5	1753.08	1740.1	1785.29	1669.08	1686.59	1698.92	1715.73	1718.12	1696.6	1724.9	1681.73	1684.56	1650.49	1689.36	1729.11	1725.94	1701.05	1684.02	1779.67	1717.82	1698.65	1689.62	1708.34	1692.33	1686.56	1714.49	1747.21	1735.19	1818.91	1726.7	1682.77	1689.78	1703.49	1737.69	1705.04	1758.34	1684.75	1735.39	1661.41	1711.67	1730.47
234.578995	1694.06	1706.36	1735.87	1703.92	1752.5	1759.77	1756.41	1781.33	1750.73	1742.56	1784.87	1668.63	1685.28	1698.84	1714.08	1717.53	1697.23	1726	1681.59	1684.93	1654.28	1690.84	1727.03	1723.66	1699.96	1685.05	1779.48	1720.26	1702.5	1688.83	1709.14	1692.42	1685.72	1711.32	1744.09	1734.52	1816.46	1725.52	1682.62	1692.51	1703.85	1735.9	1705.29	1758.38	1685.24	1733.82	1663.6	1712	1729.16
235.074005	1691.17	1707.87	1737.98	1701.26	1752.83	1756.22	1759.7	1781.13	1750.69	1740.37	1783.37	1670.44	1686.63	1697.91	1716.31	1717.34	1695.37	1723.95	1680.51	1686.81	1654.36	1689.66	1727.13	1725.17	1700.61	1685.75	1775.83	1717.59	1699.92	1688.68	1707.28	1692.19	1687.45	1715.4	1745.31	1736.86	1816.48	1728.09	1682.74	1689.12	1704.36	1736.38	1704.92	1758.08	1686.24	1735.37	1663.28	1708.74	1728.75
235.569000	1693.1	1707.59	1734.22	1701.84	1748.39	1753.37	1754.96	1781.07	1752.16	1741.05	1783.91	1669.05	1683.74	1698.02	1714.01	1717.44	1694.94	1726.4	1681.61	1686.59	1652.46	1690.48	1723.98	1723.49	1698.86	1682.09	1776.21	1718.6	1697.96	1689.58	1705.37	1689.94	1685.62	1711.56	1744.17	1733.84	1815.16	1725.84	1683.56	1691.98	1702.9	1734.94	1704.49	1757.52	1684.85	1736.7	1664.7	1712.43	1729.5
236.065002	1692	1708.01	1735.09	1699.84	1751.35	1754.55	1760.06	1777.25	1747.66	1738.17	1784.01	1668.89	1685.15	1698.52	1716.36	1719.27	1695.75	1722.75	1681.88	1685.96	1654.94	1691.88	1724.79	1724.53	1700.05	1683.66	1774.28	1719.17	1697.97	1688.27	1705.71	1691.94	1687.48	1711.21	1744.28	1733.27	1813.46	1725.27	1680.88	1688.74	1702.75	1734.25	1705.85	1754.84	1682.87	1736.9	1665.87	1709.71	1733.19
236.559998	1691.21	1705.87	1734.32	1701.47	1745.78	1755.6	1754.73	1774.41	1746.03	1735.94	1779.43	1667.58	1684.29	1697.64	1712.95	1717.59	1693.72	1722.51	1680.89	1686.22	1651.95	1689.71	1726.86	1723.51	1698.18	1678.25	1776.47	1717.93	1699.72	1688.96	1707.72	1691.29	1686.72	1713.78	1744.87	1732.57	1813.04	1726.83	1682.63	1689.96	1704.75	1734.5	1704.95	1755.52	1685.02	1731.96	1660.71	1707.39	1728.63
237.054993	1692.92	1704.93	1733.52	1701.12	1747.08	1753.19	1753.94	1775.27	1748.03	1735.74	1778.44	1669.04	1682.86	1697.79	1713.28	1714.06	1693.91	1722.7	1679.05	1685.36	1652.55	1689.3	1724.57	1723.5	1698.16	1682.57	1771.59	1717.52	1698.11	1688.15	1705.14	1690.98	1685.09	1712.19	1742.03	1734.45	1812.6	1725.37	1681.48	1689.73	1702.43	1734.45	1703.75	1755.2	1682.14	1734.2	1662.27	1711.52	1729.48
237.550003	1692.84	1705.23	1735.13	1701.39	1747.85	1755.35	1754.51	1776.16	1746.03	1737.39	1779.38	1666.61	1685.37	1695.99	1714.53	1717.82	1694.12	1721.57	1679.23	1684.95	1652.56	1688.17	1724.9	1722.52	1699.77	1683.81	1774.06	1718.57	1695.29	1688.16	1705.83	1690.34	1686.6	1712.56	1742.12	1730.45	1810.65	1722.87	1681.75	1689.93	1703.72	1732.75	1704.58	1753.56	1682.01	1733.45	1663.03	1708.87	1727.78
238.044998	1689.75	1704.95	1732.53	1698.47	1744.62	1752.9	1756.57	1775.97	1747.9	1737.05	1778.45	1670.8	1684.42	1697.55	1712.45	1715.68	1695.52	1720.93	1679.05	1684.44	1654.25	1692.41	1724.13	1722.37	1699.59	1680.25	1770.1	1715.86	1698.36	1687.47	1706.54	1690.95	1685.21	1713.1	1741.9	1731.6	1810.58	1725.01	1680.04	1690.2	1701.81	1732.75	1705.57	1756.65	1680.55	1735.07	1661.44	1708.66	1727.06
238.539993	1690.47	1706.23	1732.2	1702.48	1745.22	1754.59	1753.96	1774.13	1747.54	1736.71	1780.64	1668	1682.41	1696.53	1711.6	1716.43	1692.83	1720.6	1679.99	1685.48	1652.87	1690.41	1724.8	1722.65	1697.45	1680.2	1773.9	1717.08	1696.23	1686.6	1706.38	1689.61	1687.39	1708.87	1742.51	1732.6	1812.91	1723.61	1680.93	1689.24	1701.52	1733.63	1705.49	1755.24	1680.55	1732.38	1662.12	1705.77	1729.7
239.035995	1692.74	1702.32	1730.46	1701.45	1744.71	1751.64	1751.2	1776.91	1743.59	1736.69	1776.36	1670.08	1682.53	1695.52	1711.09	1714.14	1693.46	1723.72	1680.4	1684.37	1652.49	1688.75	1723.06	1723.54	1698.64	1680.04	1769.61	1716.88	1697.77	1687.69	1706.58	1689.9	1685.56	1712.35	1742.03	1731.49	1812.52	1723.96	1684.42	1689.17	1700.78	1731.56	1703.28	1750.55	1681.52	1732.15	1662.2	1708.23	1727.71
239.531006	1692.99	1705.19	1731.79	1702.91	1746.88	1753.7	1754.98	1774.23	1743.03	1735.83	1777.2	1668.68	1683.06	1695.83	1714.17	1715.66	1694.98	1722.57	1681.7	1686.25	1650.91	1690.4	1726.19	1724.48	1699.33	1683.63	1770.6	1717.03	1696.03	1690.42	1706.12	1691.77	1686.09	1711.41	1740.92	1732.41	1809.62	1723.82	1683.42	1690.25	1702.15	1733.99	1703.45	1753.26	1681.14	1732.29	1662.97	1708.67	1727.85
240.026001	1691.43	1703.91	1732.35	1699.29	1745.81	1750.24	1754.1	1774.18	1743.8	1736.93	1778.34	1668.4	1683.13	1695.34	1709.75	1713.38	1692.16	1722.78	1678.32	1683.64	1652.41	1689.49	1723.05	1719.59	1698.42	1680.95	1767.1	1716.14	1695.51	1686.36	1705.39	1689.64	1682.55	1709.72	1740.87	1730.52	1806.5	1721.12	1678.74	1685.8	1699.97	1731.44	1702.38	1754.56	1681.63	1730.14	1660.82	1705.3	1724.68
240.520996	1688.35	1703.63	1728.92	1699.57	1743.49	1752.35	1750.95	1769.89	1743.37	1735.92	1776.22	1667.2	1681.79	1695.79	1712.58	1715.5	1694.41	1721.6	1678.41	1682.55	1654.23	1688.66	1722.13	1721.3	1699.51	1680.68	1770.02	1715.29	1695.83	1686.77	1703.32	1688.83	1684.92	1709.77	1739.02	1731.64	1807.91	1720.91	1680.39	1687.64	1698.08	1731.79	1702.39	1751.01	1680.63	1731.73	1662.86	1705.89	1725.97
241.016998	1692.02	1705.31	1731.8	1700.95	1745.69	1751.33	1751.92	1775.43	1746.5	1735.11	1773.98	1666.54	1683.4	1694.97	1710.13	1714.71	1693.31	1722.68	1677.71	1683.92	1652.34	1687.99	1721.09	1717.45	1699.33	1678.92	1769.35	1712.84	1694.05	1688.5	1706.29	1689.3	1684.02	1711.25	1740.6	1729.02	1808.02	1720.69	1681.15	1687.71	1699.97	1728.81	1702.63	1750.14	1679.6	1730.53	1663.1	1706.35	1727.58
241.511993	1688.88	1705.04	1730.74	1700.51	1742.56	1748.95	1750.46	1770.84	1748.32	1733.94	1776.21	1669.58	1682.12	1695.09	1709.6	1713.49	1690.88	1719.94	1680.3	1683.61	1649.97	1687.92	1719.7	1722	1698.74	1681.06	1766.51	1717.32	1696.6	1686.9	1704.39	1689.26	1683.71	1709.35	1737.48	1729.35	1806.07	1719.76	1681.1	1690.24	1699.85	1731.4	1702.46	1749.79	1682.14	1730.57	1662.44	1706.92	1727
242.007004	1690.85	1701.92	1729.94	1699.02	1742.56	1750.52	1751.98	1771.48	1741.72	1735.76	1771	1667.49	1683.09	1697.43	1710.88	1713.2	1691.29	1720.51	1680.3	1683.88	1652.29	1689.59	1720.37	1719.73	1697.14	1678.15	1765.1	1716.41	1692.24	1686.07	1703.62	1690.27	1681.52	1710.47	1737.64	1728.69	1808.46	1720.96	1679.77	1685.86	1701.69	1729.63	1704.23	1750.54	1680.65	1731.05	1661.43	1705.53	1725.91
242.501999	1691.4	1702.94	1727.99	1697.7	1743.43	1750.81	1750.95	1772.54	1740.78	1731.92	1772.9	1667.34	1683.79	1697.09	1711.63	1714.77	1692.5	1719.03	1680.08	1682.22	1651.68	1686.43	1721.94	1720.51	1699.24	1682.1	1765.64	1713.78	1694.13	1688.88	1706.25	1685.51	1682.81	1708.16	1739.15	1728.48	1808.69	1720.03	1679.54	1686.73	1698.53	1731.49	1703.3	1749.42	1679.41	1729.76	1661.11	1710.16	1727.44
242.996994	1690.19	1703.38	1729.87	1698.87	1741.29	1747.44	1749.62	1767.63	1742.14	1731.78	1774.96	1666.21	1679.44	1695.27	1710.52	1713.99	1692.55	1721.52	1679.27	1683	1652.66	1689.16	1720.22	1718.55	1696.06	1680.69	1765.36	1714.46	1695.52	1686.33	1703.51	1688.46	1682.44	1707.47	1736.8	1729.73	1803.59	1719.4	1680.01	1686.51	1701.31	1729.31	1703.02	1750.85	1681.11	1731.65	1662.88	1706.58	1727.17
243.492996	1690.76	1701.87	1728.48	1699.73	1739.98	1748.31	1749.35	1766.92	1743.6	1733.31	1771.4	1665.28	1681.38	1694.36	1709.42	1713.78	1690.93	1720.4	1681.57	1684.16	1652.15	1687.32	1719.78	1721.28	1696.07	1679.51	1762.41	1713.98	1692.83	1686.3	1701.39	1689.64	1684.75	1709.51	1736.66	1729.73	1804.44	1720.74	1678.03	1688.36	1700.48	1728.16	1701.88	1747.93	1679.91	1729.74	1661.1	1702.86	1724.56
243.988007	1692.18	1702.35	1727.39	1700.97	1742.06	1748.58	1747.4	1770.7	1740.88	1731.12	1769.1	1668.57	1683.02	1695.54	1709.74	1713.08	1693.96	1717.29	1679.58	1683.1	1650.06	1687.39	1720.06	1721.21	1695.55	1681.69	1764.32	1715.86	1693.7	1684.04	1703.09	1689.4	1682.5	1710.16	1738.89	1730.07	1801.56	1719.98	1678.81	1688.55	1700.33	1729.54	1700.62	1749.37	1681.96	1725.91	1659.39	1704.63	1724.63
244.483002	1689.78	1702.64	1730.07	1699.1	1740.41	1747.88	1749.02	1769.47	1741.82	1732.83	1771.81	1668.02	1685.74	1693.77	1711.07	1711.1	1692.38	1717.95	1678.82	1683.77	1651.59	1687.59	1719.52	1716.42	1694.72	1680.74	1762.27	1713.54	1693.89	1687.51	1702.38	1689.22	1683.86	1709.08	1736.87	1728.07	1801.16	1719.36	1680.19	1687.26	1701.24	1728.07	1700.75	1748.45	1677.99	1728.54	1661.8	1706.82	1725.8
244.977997	1688.31	1700.1	1724.82	1699.79	1740.81	1744.33	1745.57	1765.81	1738.96	1729.79	1768.95	1668.31	1680.86	1690.49	1707.02	1709.72	1692.34	1718.86	1677.79	1681.95	1651.99	1687.12	1718.61	1719.11	1696.95	1678.76	1760.41	1710.86	1690.9	1686.18	1703.15	1687	1682.88	1708.26	1735.05	1724.29	1801.93	1717.62	1680.43	1686.43	1699.2	1727.05	1701.08	1746.81	1681.41	1728.3	1662.49	1706.19	1722.22
245.473007	1688.83	1700.27	1728.35	1699.56	1740.42	1743.85	1747.66	1769.37	1738.12	1730.95	1769.31	1666.25	1682.7	1693.4	1708.32	1711.74	1688.93	1718.71	1680.99	1683.45	1649.32	1687.58	1720.94	1717.39	1698.23	1676.82	1757.48	1712.05	1689.75	1685.78	1700.97	1688.19	1681.43	1710.28	1733.08	1723.28	1798.32	1718.55	1678.58	1687.17	1700.71	1726.34	1702.49	1746.47	1681.76	1728.5	1660.45	1704.45	1720.17
245.968994	1690.54	1700.47	1726.6	1697.58	1740.63	1744.21	1745.88	1765.93	1739.61	1730.06	1767.59	1666.49	1681.95	1693.69	1709.52	1708.68	1689.74	1716.37	1676.59	1681.13	1650.75	1684.91	1718	1717	1695.21	1680.53	1761.33	1710.47	1691.8	1684.08	1700.44	1688.53	1681.2	1705.96	1731.72	1724.78	1799.41	1718.46	1679.62	1687.36	1697.16	1727.5	1700.59	1744.04	1680.61	1726.42	1661.07	1702.57	1721.73
246.464005	1687.85	1700.91	1725.37	1695.01	1739.76	1740.98	1745.88	1765.28	1738.56	1728.55	1766.25	1666.34	1680.74	1691.73	1706.77	1713.1	1691.42	1717.32	1678.96	1681.66	1651.03	1685.46	1717.81	1715.36	1697.5	1678.53	1759.64	1710.14	1692.46	1685.06	1702.02	1685.91	1682.96	1706.99	1732.36	1725.9	1795.83	1715.47	1679.09	1685.1	1700.46	1724.5	1698.8	1746.21	1674.61	1728.16	1659.55	1702.85	1721.61
246.959000	1687.44	1701.93	1726.21	1695.51	1736.54	1745.38	1746.01	1765.66	1736.47	1730.13	1765.6	1668.35	1679.54	1693.61	1707.37	1709.21	1690.35	1716.24	1676.57	1682.4	1650.12	1686.23	1717.93	1717.79	1696.43	1677.65	1756.59	1710.45	1692.19	1684.61	1704.93	1686.47	1681.5	1707.73	1733.34	1725.55	1797.3	1717.98	1681.43	1685.29	1699.1	1727.49	1698.33	1741.41	1675.66	1727.3	1661.72	1704.13	1722.7
247.453995	1690.17	1699.9	1726.19	1697.69	1737.17	1743.3	1745.25	1764.69	1736.17	1730.31	1767.08	1664.16	1680.14	1693.29	1707.56	1711.15	1689.06	1717.94	1679.53	1681.95	1651.24	1684.58	1717.38	1716.29	1695.32	1676.56	1758.73	1710.31	1692.02	1684.65	1702.45	1686.61	1680.06	1707.92	1732.22	1723.19	1797.58	1716.77	1678.42	1685.68	1697.07	1726.42	1699.81	1745.33	1679	1724.72	1662.02	1703.08	1722.12
247.949005	1690.94	1699.83	1726.88	1697.88	1738.46	1741.63	1745.04	1762.92	1735.76	1727.22	1766.27	1667.01	1680.84	1691.89	1706.61	1710.06	1690.79	1715.96	1675.07	1682.54	1650.56	1685.46	1715	1717.15	1694.66	1678.67	1756.93	1709.93	1692.88	1685.02	1699.49	1687.23	1680.68	1706.21	1729.76	1724.89	1794.59	1713.86	1680.67	1685.58	1698.65	1724.75	1699.11	1741.64	1677.98	1725.31	1662.36	1702.03	1721.1
248.445007	1687.88	1699.72	1725.13	1695.03	1738.09	1743.76	1745.14	1764.12	1738.78	1729.71	1766.61	1666.22	1681.76	1692.05	1707.06	1709.81	1688.35	1716.21	1677.68	1683.62	1651.18	1684.84	1717.25	1716.08	1694.77	1678.3	1757.45	1708.55	1692.99	1686.15	1699.63	1688.53	1681.41	1706.93	1730.59	1725.36	1794.1	1716.33	1676.79	1685.3	1699.17	1725.49	1700.18	1745.13	1678.89	1728.52	1658.93	1704.48	1722.01
248.940002	1688.43	1699.85	1724.89	1695.61	1736.83	1742.44	1744.14	1764.11	1735.19	1728.82	1765.45	1666.12	1679.58	1691.25	1704.55	1708.17	1687.43	1715.69	1676.54	1681.27	1650.65	1686.85	1716.88	1718.18	1695.06	1674.54	1757.81	1711.06	1690.9	1686.43	1700.49	1688.54	1681.42	1703.7	1732.71	1724.48	1794.75	1717.08	1679.58	1686.43	1697.19	1725.6	1696.73	1745.51	1676.4	1726.16	1657.96	1703.3	1717.47
249.434998	1689.18	1700.85	1723.13	1695.95	1734.57	1739.46	1743.67	1763.57	1735.28	1727.54	1763.91	1667.41	1680.59	1693.66	1705.77	1709.11	1687.6	1714.12	1676.27	1680.59	1648.69	1686.85	1713.95	1715.83	1697.23	1676.61	1756.49	1710.75	1691.31	1685.11	1698.26	1686.73	1678.88	1703.94	1730.54	1724.65	1794.48	1715.02	1676.94	1682.9	1695.74	1721.84	1699.82	1742.65	1675.65	1725.96	1659.52	1699.79	1720.44
249.929993	1689.24	1698.53	1724.41	1696.76	1736.12	1739.32	1742.17	1760.38	1733.49	1726.17	1762.64	1667.73	1681.4	1692.95	1707.3	1708.14	1686.9	1712.91	1677.44	1682.21	1647.91	1685.23	1717.48	1713.72	1694.44	1676.81	1757.67	1708.85	1690.67	1683.76	1699.62	1684.7	1681.22	1701.69	1731.64	1722.2	1794.09	1714.21	1678.18	1684.26	1696.22	1725.23	1700.25	1740.19	1678.42	1726.75	1661.14	1700.82	1720.41
250.425003	1688.74	1699.77	1722.29	1695.77	1736.13	1735.74	1743.54	1760.81	1733.66	1728.16	1761.06	1666.45	1679	1692.14	1705.03	1707.04	1687.13	1714.69	1675.36	1683.42	1647.85	1685.85	1714.24	1716	1691.54	1676.23	1754.98	1709.06	1689.76	1685.84	1700.15	1687.16	1680.55	1707.84	1728.35	1722.21	1789.11	1715.08	1679.4	1683.04	1698.78	1722.66	1698.57	1739.78	1675.61	1724.43	1659.52	1701.34	1719.71
250.921005	1687.11	1698.87	1721.25	1693.82	1736.45	1738.85	1744.58	1759.73	1736	1725.94	1762.76	1667.68	1680.62	1691.36	1706.55	1708.18	1687.89	1712.94	1676.41	1678.98	1648.04	1685.41	1714.94	1715.12	1693.3	1675.84	1753.16	1710	1688.06	1683.05	1697.37	1685.59	1680.28	1705.92	1729.43	1722.98	1793.4	1716.25	1678.23	1685.87	1697.39	1721.22	1698.66	1741.82	1676.2	1723.26	1659.71	1701.87	1718.91
251.416000	1688.43	1700.83	1723.16	1694.6	1736.97	1738.5	1742.64	1757.17	1734.39	1724.99	1762.19	1666	1680.42	1691.02	1707.16	1704.68	1686.6	1714.34	1676.42	1680.92	1650.11	1685.03	1717.28	1715.34	1693.2	1675.46	1751.99	1707.7	1688.26	1682.5	1697.59	1685.71	1678.56	1704.88	1729.86	1720.65	1789.06	1714.67	1678.31	1684.94	1696.13	1723.74	1698.61	1741.86	1675.54	1725.02	1659.07	1698.29	1718.37
251.910995	1689.66	1702.2	1722.84	1694.45	1733.09	1736.01	1740.14	1758.45	1735.01	1727.43	1761.1	1668.04	1680.09	1690.03	1703.5	1707.29	1685.19	1713.43	1677.16	1680.41	1647.98	1683.89	1714.38	1713.21	1693.75	1676.39	1753.27	1710.43	1691.02	1682.48	1695.87	1682.4	1680.23	1703.35	1728.16	1719.96	1788.21	1713.64	1678	1685.07	1696.54	1722.4	1697.51	1740.76	1677.12	1725.47	1660.34	1701.27	1719.65
252.406006	1686.8	1697.34	1720.61	1695.12	1736.5	1740.01	1742.81	1757.43	1733.35	1726.17	1761.78	1665.87	1679.3	1691.81	1704.62	1708.71	1686.33	1714.05	1675.75	1680.26	1647.86	1685.34	1713.52	1717.07	1692.94	1676.08	1753.09	1709.35	1688.37	1683.97	1698.13	1685.17	1680.83	1705.39	1726.2	1720.34	1789.41	1715.9	1678.95	1684.99	1698.37	1722.11	1697.16	1741.77	1676.68	1722.1	1661.01	1699.45	1718.73
252.901993	1687.3	1698.1	1720.27	1695.22	1731.28	1736.85	1738.14	1758.78	1734.65	1726.84	1762.13	1664.27	1679.81	1691.02	1706.73	1707.06	1686.71	1714.28	1677.11	1680.55	1649.37	1685.41	1714.42	1715.43	1693.44	1674.01	1749.67	1707.17	1690.21	1682.08	1699.49	1685.44	1680.74	1701.54	1728.34	1719.77	1790	1713.89	1678.91	1683.65	1696.89	1723.27	1697.87	1741.94	1674.39	1720.86	1660.16	1699.49	1718.06
253.397003	1686.46	1700.47	1722.54	1695.55	1735.52	1737.77	1739.18	1758.92	1734	1726.74	1762.3	1663.8	1677.68	1689.32	1705.42	1705.58	1686.07	1713.52	1676.49	1680.27	1649.15	1684.54	1711.22	1714.29	1693.85	1674.95	1750.84	1707.55	1688.59	1684.23	1698.16	1684.8	1679.84	1704.37	1726.76	1719.51	1787.3	1714.62	1677.39	1682.84	1696.62	1720.03	1697.19	1739.09	1676.76	1723.39	1659.82	1699.88	1715.52
253.891998	1686.85	1697.69	1722.53	1696.65	1733.06	1736.81	1740.75	1754.57	1735.19	1725.88	1757.06	1665.43	1681.08	1689.31	1705.48	1703.93	1686.25	1712.47	1679.16	1678.49	1651.46	1685.52	1712.1	1712.77	1692.9	1676.48	1752.14	1709.73	1687.29	1682.5	1696.67	1686.49	1677.87	1703.01	1726.53	1719.09	1787.07	1712.29	1676.16	1685.08	1695.62	1721.14	1695.67	1739.75	1676.86	1719.44	1659.77	1699	1717.86
254.386993	1686.68	1699.67	1720.86	1696.49	1734.23	1736.26	1739.08	1756.11	1732.87	1723.83	1759.29	1665.63	1679.44	1690.96	1705.81	1706.28	1685.24	1713.94	1674.82	1679.62	1650.19	1685.03	1713.09	1715.28	1693.08	1674.51	1750.26	1708.12	1687.48	1682.23	1697.38	1685.75	1679.05	1702.29	1725.53	1721	1787.23	1714.29	1676.94	1685.18	1695.7	1720.09	1696.75	1739.15	1676.73	1722.26	1661.07	1699.1	1716.38
254.882004	1687.02	1696.84	1721.56	1693.76	1735.83	1736.33	1738.24	1755.47	1731.35	1726.64	1753.26	1666.63	1675.16	1688.83	1703.9	1704.33	1687.04	1713.96	1675.32	1678.14	1647.51	1683.84	1714.1	1713.96	1693.27	1675.73	1750.16	1705.89	1687.47	1682.67	1696.12	1684.37	1677.16	1703.69	1726.19	1719	1785.04	1711.37	1674.89	1682.31	1693.77	1718.71	1695.75	1738.37	1674.63	1720.82	1659.84	1699.48	1716.53
255.378006	1686.06	1698.43	1720.49	1693.43	1731.49	1735.47	1737.65	1755.03	1731.82	1724.76	1759.63	1667.98	1677.64	1689.52	1701.71	1704.42	1686.46	1712.96	1675.61	1678.24	1649.56	1685.56	1710.59	1711.97	1694.03	1675.69	1747.64	1707.23	1686.96	1681.67	1698.38	1685.19	1677.83	1702.4	1727.24	1717.27	1785.85	1711.01	1678.8	1681.7	1694.75	1719.59	1696.04	1737.48	1679.43	1722.38	1658.63	1698.14	1716.13
255.873001	1686.43	1697.5	1721.38	1691.63	1731.85	1734.46	1734.36	1756.58	1732.61	1724.38	1756.29	1664.09	1678.69	1690.29	1705.23	1705.47	1686.18	1712.63	1677.96	1681.43	1649.82	1684.51	1713.92	1714.06	1694.02	1675.7	1751.21	1707.69	1687.36	1681.75	1695.96	1684.35	1678.93	1700.92	1726.66	1716.25	1786.06	1712.36	1677.49	1683.48	1694.3	1720.66	1695.83	1739.28	1675.41	1722.11	1659.41	1700.55	1715.87
256.368011	1686.65	1697.12	1719.09	1695	1730.22	1733.23	1737.65	1755.07	1731.44	1722.57	1755.91	1665.36	1680	1690.91	1701.23	1704.24	1684.8	1710.42	1675.37	1682.61	1647.94	1683.79	1713.91	1711.96	1690.56	1673.69	1750.49	1706.79	1689.65	1682.7	1695.47	1683.69	1676.29	1703.33	1725.28	1718.29	1786.22	1713.38	1677.42	1684.87	1694.3	1721.1	1696.1	1737.87	1673.58	1722.25	1661.06	1699.13	1715.44
256.863007	1688.14	1696.93	1716.99	1692.51	1729.94	1732.17	1734.92	1752.64	1733.11	1725.85	1754.46	1666.73	1676.21	1688.67	1703.29	1705.56	1687.18	1713.98	1674.09	1679.96	1646.55	1683.68	1711.82	1713.11	1690.36	1675.2	1749.76	1705.97	1686.56	1682.5	1695.53	1684.06	1677.9	1699.62	1725.53	1718.23	1786.39	1711.54	1676.42	1681.95	1695.08	1715.73	1694.6	1736.16	1676.12	1720.72	1661.21	1699.26	1717.24
257.358002	1684.69	1697.95	1719.19	1693.01	1729.84	1734.44	1735.15	1753.72	1731.07	1722.64	1755.61	1665	1678.24	1687.7	1703.24	1706.79	1684.44	1711.14	1676.45	1678.37	1648.01	1682.85	1708.93	1711.46	1690.53	1673.21	1748.43	1706.7	1687.17	1681.94	1693.72	1683.02	1677.73	1702.97	1724.42	1718.22	1781.28	1710.9	1676.44	1681.65	1695.59	1716.98	1694.46	1735.76	1675.42	1716.18	1659.73	1698.29	1715.03
257.854004	1687.44	1696.22	1718.94	1691.26	1727.95	1735.24	1738.37	1752.19	1731.13	1722.59	1753.72	1664.5	1677.47	1690.17	1703.83	1703.18	1683.97	1712.8	1676.27	1679.78	1649.54	1684.32	1710.75	1711.51	1694.06	1673.86	1749.11	1705.52	1688.75	1681.19	1694.58	1685.28	1677.15	1701.96	1725.61	1717.9	1781.98	1711.92	1676.39	1683.98	1694.44	1717.29	1696.47	1737.57	1675.51	1723.1	1659.71	1696.5	1716.54
258.348999	1683.11	1696.22	1719.66	1692.92	1729.48	1729.44	1732.06	1754.12	1727.7	1724.6	1751.31	1665.77	1677.6	1688.93	1701.81	1704.61	1683.72	1708.93	1672.57	1678.79	1649.55	1683.91	1710.97	1713.97	1690.38	1675.32	1747.59	1704.98	1686.27	1680.14	1693.95	1683.03	1675.99	1700.33	1726.38	1714.82	1778.72	1712.54	1676.77	1681.34	1691.51	1718.21	1696.76	1733.49	1673.44	1720.59	1659.21	1695.16	1716.62
258.843994	1684.81	1696.24	1717.55	1691.47	1730.22	1731.57	1737.59	1751.7	1729.21	1720.14	1754.68	1664.4	1677.61	1690.78	1703.9	1703.5	1683.29	1709.74	1675.25	1679.83	1646.82	1682.83	1710.83	1710.39	1691.5	1672.28	1745.41	1706.33	1685.12	1679.78	1696.72	1683.57	1678.3	1702.6	1725.53	1716.74	1781.57	1712.95	1677.41	1684.38	1694.14	1715.77	1696.78	1738.05	1675.17	1720.38	1659.1	1697.97	1714.87
259.338989	1683.94	1697.98	1720.33	1693.08	1729	1731.36	1733.01	1750.46	1727.92	1722.96	1754.1	1663.59	1678.18	1688.18	1702.1	1705.09	1683.61	1710.53	1673.86	1676.61	1648.55	1683.97	1709.65	1708.82	1689.35	1673.17	1746.52	1706.59	1687.62	1680.85	1694.84	1685.04	1676.52	1701.64	1724.81	1715.23	1779.89	1709.82	1677.03	1682.51	1694.5	1716.11	1696.36	1734.87	1672.24	1717.98	1658.37	1698.11	1713.07
259.834015	1686.21	1696.93	1717.06	1691.34	1729.92	1731.66	1737.93	1751.69	1728.94	1721.78	1751.98	1664.77	1678.15	1690.32	1701.73	1705.74	1685.11	1710.23	1676.16	1678.59	1649.06	1684.49	1709.53	1712.65	1692.48	1674.72	1746.03	1705.96	1686.14	1680.28	1694.23	1684.07	1676.23	1699.56	1723.3	1713.41	1778.67	1709.58	1676.19	1683	1693.15	1715.95	1695.22	1733.86	1672.87	1717.72	1659.5	1697.83	1715.38
260.329987	1686.6	1697.17	1716.02	1693.2	1729.91	1729.58	1737.56	1749.42	1728.32	1722.36	1751.52	1666.48	1678.92	1689.02	1702.6	1700.54	1682.88	1711.83	1671.98	1677.31	1647.39	1684.27	1707.15	1712.1	1690.93	1672.28	1748.88	1704.31	1685.73	1681.87	1695.09	1682.53	1676.52	1701.78	1721.12	1713.16	1776.71	1708.57	1677.42	1684.9	1694.03	1718.21	1696.03	1733.46	1675.07	1720.76	1659.97	1695.28	1711.35
260.825012	1688.47	1698.44	1718.58	1691.62	1728.45	1732.88	1735.02	1749.97	1727.69	1721.49	1749.38	1666.6	1678.43	1689.68	1702.01	1702.61	1684.5	1711.39	1674.14	1676.7	1647.26	1680.91	1706.54	1709.47	1691.86	1671.51	1742.54	1705.24	1684.58	1680.29	1694.23	1682.34	1677.66	1698.5	1720.05	1714.67	1777.37	1706.56	1676.29	1683.66	1691.61	1714.19	1696.42	1736.73	1673.41	1718.15	1659.23	1693.58	1712.67
261.320007	1684.88	1696.46	1715.49	1692.3	1728.01	1731.47	1734.63	1751.06	1725.84	1723.19	1748.53	1663.32	1678.25	1688.33	1701.77	1703.99	1684.09	1709.43	1675.75	1680.2	1647.21	1683.29	1709.24	1710.29	1690.9	1674.83	1743.88	1705.09	1686.46	1680.7	1694.81	1684.08	1676.43	1699.69	1722.15	1715.41	1778.26	1710.83	1675.81	1680.93	1694.71	1713	1694.42	1734.65	1675.74	1719.58	1658.63	1695.27	1713.32
261.815002	1685.98	1697.6	1718.16	1692.99	1729.47	1730	1731.87	1749.89	1728.78	1720.66	1749.95	1666.8	1678.42	1688.15	1703.34	1700.38	1680.6	1708.55	1674.51	1678.54	1650.69	1681.14	1709.9	1710.21	1689.35	1670.38	1743.84	1703.96	1686.35	1680.27	1696.63	1683.21	1675.19	1698.2	1721.21	1714.39	1778.52	1710.38	1674.69	1682.39	1691.36	1713.73	1694.57	1734.14	1672.86	1715.95	1659.01	1693.63	1712.62
262.309998	1685.19	1696.49	1715.72	1691	1726.14	1729.06	1732.94	1749.51	1727.05	1718.49	1748.64	1664.42	1678.4	1687.97	1700.22	1701.25	1682.39	1708.14	1676.16	1679.18	1647.17	1684.28	1708.57	1708.39	1690.6	1672.26	1740.09	1704.41	1684.94	1677.7	1693.25	1681.6	1677.74	1699.11	1722.06	1711.81	1777.47	1709.23	1677.18	1682.36	1694.01	1715.63	1694.21	1732.19	1672.07	1717.54	1661.19	1696.22	1713.98
262.806000	1684.52	1695.17	1715.15	1691.77	1727.92	1730.95	1732.32	1751.08	1725.66	1720.72	1751.7	1665.49	1676.65	1687.12	1699.66	1702.76	1684.52	1708.54	1674.49	1678.37	1646.61	1683.28	1707.6	1708.6	1690.46	1672.16	1741.87	1702.86	1686.2	1680.62	1694.43	1682.94	1676.07	1699.03	1720.88	1712.18	1776.68	1708.77	1677.06	1681.97	1692.39	1714	1695.78	1731.45	1673.9	1721.12	1656.62	1696.84	1711.84
263.300995	1686.45	1696.88	1716.8	1691.3	1728.03	1729.8	1733.35	1746.09	1728.47	1720.25	1749.02	1664.11	1677.57	1688.43	1700.38	1699.22	1684.17	1710.56	1674.53	1677.05	1646.87	1681.9	1707.13	1709.16	1689.78	1673.19	1739.44	1702.87	1684.18	1681.25	1693.33	1683.27	1678.09	1700.23	1723.09	1711.96	1775.18	1709.07	1674.75	1680.53	1693.04	1714.23	1692.72	1731.29	1671.28	1716.34	1660.17	1695.36	1710.92
263.795990	1686.05	1695.15	1715.32	1693.29	1725.6	1730.1	1733.07	1746.7	1727.98	1718.72	1749.74	1666.07	1677.7	1688.24	1699.5	1701.51	1685.54	1708.95	1675.63	1677.03	1649.36	1682.35	1708.98	1709.91	1689.09	1674.5	1743.61	1703.09	1685.87	1681.77	1694.64	1683.29	1676.82	1697.9	1718.83	1713.2	1773.22	1709.09	1675.64	1681.26	1694.08	1713.26	1693.77	1733.82	1673.33	1718.41	1660.95	1693.95	1710.18
264.290985	1686.03	1694.67	1717.2	1691.43	1726.3	1727.95	1730.98	1747.91	1723.91	1720.32	1748.43	1668.49	1676.48	1688.68	1701.19	1701.4	1682.93	1708.82	1671.97	1678.93	1646.88	1683.88	1707.43	1710.13	1690.33	1670.77	1741.08	1705.13	1686.11	1680.11	1694.51	1683.17	1674.96	1698.17	1719.62	1712.15	1773.6	1709.17	1676.79	1682.02	1693.99	1714.71	1695.19	1731.12	1673.26	1715.13	1658.79	1695	1713.62
264.786987	1686.81	1695.05	1714.8	1695.26	1726.15	1727.44	1732.25	1746.31	1725.83	1720.23	1744.83	1664.59	1677.11	1686.95	1701.58	1701.8	1684.86	1707.35	1675.27	1676.06	1648.36	1683.51	1709.27	1709.11	1687.95	1671.71	1740.77	1704.39	1686.66	1682.3	1693.65	1683.91	1674.8	1699.35	1719.11	1712.6	1773.17	1708.69	1676.57	1680.96	1692.15	1714.12	1693.23	1731.52	1672.67	1716.12	1660.87	1694.65	1709.79
265.282013	1684.01	1694.99	1716.98	1692.17	1726.95	1729.43	1731.45	1744.79	1724.84	1719.4	1747.99	1665.99	1676.88	1690.53	1700.94	1701.92	1684.25	1710.22	1674.29	1678.5	1645.81	1683.94	1706.46	1707.9	1689.4	1674.13	1741.09	1701	1684.78	1678.63	1693.15	1682.24	1673.8	1696.21	1718.62	1710.96	1773.17	1708.14	1676.1	1679.81	1690.12	1714.84	1693.33	1729.85	1672.71	1719.35	1659.67	1695.05	1710.01
265.777008	1683.96	1694.39	1715.55	1689.76	1727.32	1728.41	1730.71	1745.74	1725.89	1719.55	1747.67	1665.36	1677.84	1688.54	1698.95	1699.48	1683.59	1708.34	1673.48	1677.2	1647.19	1681.81	1706.39	1709.74	1688.85	1672.94	1740.63	1702.9	1684.56	1678.26	1692.68	1681.09	1674.68	1700.19	1718.42	1711.39	1770.2	1710.04	1676.8	1682.15	1694.11	1712.71	1691.74	1729.67	1671.3	1715.5	1658.02	1691.36	1710.53
266.272003	1686.71	1696.44	1715.23	1691.23	1725.03	1729.85	1728.35	1744.82	1721.47	1722.66	1747.38	1664.93	1676.17	1688.01	1697.65	1701.02	1682.85	1707.46	1673.25	1676.72	1648.05	1682.88	1706.06	1708.94	1690.48	1671.71	1741.37	1702.12	1685.84	1678.72	1693.07	1682.69	1675.41	1698.75	1719.9	1711.85	1769.76	1707.16	1677.86	1678.38	1692.56	1714.98	1693.37	1730.09	1671.81	1718.97	1659.6	1692.26	1712.53
266.766998	1684.02	1694.26	1710.88	1691.03	1723.9	1726.59	1729.45	1742.89	1724.11	1718.68	1745.59	1662.92	1675.5	1684.95	1698.59	1701.34	1681.59	1705.36	1674.25	1676.21	1646.45	1682.57	1704.58	1709.27	1689.51	1670.97	1739.33	1702.7	1682.36	1678.54	1691.71	1681.58	1674.62	1701.53	1715.86	1711.61	1768.48	1707.24	1675.98	1680.94	1691.26	1711.07	1691.73	1728.57	1672.57	1717.04	1659.84	1690.9	1709.8
267.261993	1683.06	1694.36	1714.09	1688.85	1723.22	1728.44	1729.57	1743.62	1723.82	1719.1	1745.15	1665.3	1676.21	1687.07	1697.44	1700.2	1681.47	1707.52	1673.48	1675.57	1646.81	1681.8	1706.65	1705.67	1687.42	1671.43	1739.03	1702.35	1682.49	1680.13	1692.94	1681.62	1674.33	1697.57	1717.93	1709.48	1771.38	1707.02	1674.65	1680.63	1692.05	1711.88	1692.56	1731.34	1671.02	1714.95	1658.1	1693.63	1710.55
267.757996	1683.92	1694.81	1713.75	1688.03	1723.39	1727.34	1727.51	1742.63	1725.05	1721.91	1746.85	1663.71	1678.68	1688.01	1699.71	1699.61	1680.79	1707.91	1675.18	1675.79	1647.96	1679.69	1705.73	1707.37	1689.1	1670.88	1739.55	1703.51	1683.58	1676.44	1692.89	1679.66	1676.06	1697.39	1717.96	1709.88	1768.93	1707.55	1673.38	1679.19	1690.23	1712.98	1691.96	1728.35	1670.94	1714.22	1657.72	1691.18	1711.56
268.252991	1683.72	1694.46	1714.31	1688.28	1723.41	1726.3	1729.81	1743.38	1726.01	1716.52	1741.4	1664.24	1676.88	1689.44	1700.12	1698.16	1682.06	1705.89	1673.07	1676.39	1646.66	1679.99	1705.74	1709.26	1687.54	1672.55	1738.84	1702.03	1683.84	1678.33	1690.44	1681.14	1674.94	1697.29	1717.86	1711.16	1766.02	1706.19	1674.52	1679.76	1690.46	1711.98	1693.8	1726.24	1671.12	1716.26	1659.79	1695.29	1709.77
268.747986	1682.19	1694.65	1712.11	1691.08	1723.89	1728.25	1730.03	1744.05	1722.95	1717.17	1744.61	1662.25	1676.87	1686.48	1697.6	1698.24	1683.18	1705.97	1673.68	1676.56	1647.05	1682.31	1704.4	1709.95	1689.28	1671.65	1737.33	1702.12	1683.76	1678.87	1693.56	1680.67	1675.32	1695.93	1718.85	1711.1	1770.14	1707	1673.42	1681.25	1691.97	1710.59	1693.38	1729.22	1670.47	1716.13	1660.1	1692.98	1711.33
269.243011	1682.13	1694	1714.51	1689.44	1722.89	1727.26	1728.67	1744.37	1722.8	1714.97	1744.79	1663.41	1676.04	1684.68	1698.08	1699.18	1680.09	1707.05	1671.57	1675.57	1648.34	1680.35	1704.41	1705.2	1687.8	1670.59	1736.57	1703.13	1684.23	1679.74	1691.5	1678.45	1674.16	1693.54	1714.92	1710.67	1767.01	1704.59	1673.22	1680.47	1689.74	1710.64	1691.15	1726.78	1671.72	1712.53	1659.66	1693.08	1710.91
269.739014	1684.83	1692.48	1715.96	1690.24	1722.14	1726.76	1729.3	1742.01	1723.98	1719.88	1742.9	1663.67	1677.77	1686.83	1701.12	1701.44	1680.92	1705.55	1672.71	1677.7	1646.02	1681.46	1705.4	1706.51	1689.09	1669.1	1735.47	1704.47	1685.29	1677.37	1691.73	1679.38	1676.25	1695.78	1715.73	1709.36	1765.71	1709	1675.9	1680.94	1689.46	1711.41	1692.66	1727.87	1670.88	1714.7	1658.89	1692.62	1712.64
270.234009	1682.43	1690.83	1712.05	1689.66	1721.44	1724.56	1726.88	1743.57	1724.56	1715.43	1740.63	1665.68	1675.88	1687.61	1698	1698.37	1680.03	1704.61	1675.9	1678.94	1647.31	1680.21	1704.03	1706.63	1688.22	1669.67	1737.14	1701.38	1681.69	1678.31	1690.76	1680.1	1671.51	1697.4	1715.46	1710.12	1766.65	1705.23	1674.2	1679.18	1691.28	1713.31	1692.42	1726.7	1671.82	1713.94	1658.99	1693.06	1710.55
270.729004	1684.03	1693.42	1714.78	1689.9	1726.76	1724.4	1728.54	1740.54	1719.94	1717.68	1738.82	1665.32	1678.55	1686.66	1699.26	1698.83	1679.91	1706.11	1673.57	1676.43	1645.85	1680.77	1703.17	1707.59	1687.77	1670.59	1735.27	1701.07	1683.1	1680.09	1691.12	1679.36	1674.76	1696.32	1714.78	1708.88	1764.37	1706.02	1676.44	1679.6	1689.73	1708.58	1691.14	1725.8	1672.84	1715.58	1655.89	1691.64	1709.12
271.223999	1682.95	1692.42	1712.35	1689.77	1723.3	1726.06	1725.25	1740.65	1719.82	1717.96	1744.41	1663.27	1676.27	1685.89	1697.56	1700.02	1682.37	1703.22	1673.35	1677.53	1646.87	1680.05	1703.64	1706.66	1687.21	1670.02	1736.51	1700.76	1683.95	1677.1	1688.39	1680.57	1674.26	1697.94	1715.26	1708.71	1763.78	1705.98	1675.54	1678.05	1690.61	1709.45	1692.18	1726.04	1671.06	1715.18	1659.69	1692.16	1707.73
271.718994	1683.89	1692.62	1712.76	1690.19	1723.06	1725.26	1728.15	1742.19	1720.75	1715.11	1744.1	1663.24	1677.15	1686.52	1695.45	1698.23	1682.01	1706.83	1673.58	1678.24	1645.81	1681.52	1704.31	1707.24	1688.61	1670.95	1737.61	1700.67	1683.92	1680.07	1693.11	1679.83	1671.57	1695.05	1717.96	1710.12	1766.36	1706.93	1675.69	1680.03	1691.49	1708.21	1691.71	1727.08	1671.08	1713.69	1660.12	1692.01	1710.02
272.214996	1681.79	1692.89	1711.34	1689.13	1723.1	1724.04	1725.76	1739.43	1719.32	1716.85	1742.07	1662.71	1677.97	1687.43	1698.24	1699.26	1679.03	1705.16	1672.57	1674.37	1645.36	1682.19	1703.66	1706.22	1688.04	1671.3	1733.7	1699.99	1681.73	1676.17	1690.76	1680.42	1672.23	1694.86	1713.75	1708.69	1764.47	1704.33	1674.31	1681.26	1691.05	1710.46	1691.16	1724.49	1670.97	1711.34	1660.31	1693.26	1707.96
272.709991	1683.05	1692.75	1711.46	1687.98	1721.69	1721.24	1726.52	1737.83	1720.99	1714.79	1739.29	1664.88	1675.07	1685.9	1697.5	1698.06	1679.64	1704.91	1671.66	1676.32	1645.3	1681.62	1701.5	1705.94	1689.26	1668.92	1734.17	1702.08	1684.14	1679.26	1690.91	1680.26	1674.55	1696.08	1715.4	1705.16	1763.09	1704.15	1672.43	1679.08	1689.06	1708.13	1692.51	1727.54	1669.31	1713.55	1658.62	1692.71	1709.06
273.204987	1683.62	1693.19	1712.88	1690.18	1722.45	1725.32	1726.44	1740.38	1719.55	1714.57	1740.11	1667.21	1676.94	1686.62	1699.81	1698.2	1681.71	1707.15	1673.53	1675.01	1645.71	1678.76	1703.72	1705.83	1686.11	1670.48	1732.57	1700.51	1681.93	1679.44	1689.38	1678.83	1673.69	1695.95	1715.15	1706.1	1761.98	1703.33	1674.88	1678.87	1691.45	1708.77	1690.54	1727.22	1671.44	1712.11	1658.83	1690.81	1709.37
273.700012	1684.93	1696.04	1712.56	1687.95	1722.25	1722.81	1726.04	1741.17	1720.98	1718.74	1740.14	1664.49	1674.58	1685.93	1696.92	1698.7	1680.54	1704.02	1673.46	1676.72	1645.25	1681.97	1704.65	1705.66	1688.22	1667.28	1733.68	1700.83	1682.15	1679.03	1689.63	1680.41	1672.69	1695.17	1716	1708.96	1761.39	1704.38	1675.03	1680.1	1690.91	1709.75	1692.05	1727.71	1670.67	1714.05	1659.04	1692.13	1707.47
274.195007	1680.31	1693.06	1710.72	1689.6	1722.65	1722.66	1726.26	1739.04	1721.25	1717.62	1739.28	1664.08	1675.51	1686.39	1696.52	1698.43	1678.95	1703.6	1673.54	1674.48	1647.15	1682.1	1703.63	1706.08	1688.34	1669.63	1733.05	1700.38	1681.25	1677.57	1689.47	1680.26	1672.74	1695.64	1713.73	1708.65	1764.3	1705.04	1673.81	1678.25	1689.66	1708.74	1692.47	1727.7	1669.5	1712.85	1659.16	1691.82	1708.28
274.691010	1683.13	1692.38	1711.35	1689.4	1720.65	1724.33	1726.65	1739.14	1718.93	1713.83	1740.81	1663.45	1675.31	1686.85	1695.55	1698.19	1679.79	1703.63	1672.58	1675.21	1645.81	1681.83	1703.07	1706.95	1687.51	1669.63	1732.29	1699.43	1681.37	1678.97	1691.38	1679.09	1674.35	1695.43	1713.98	1707.35	1763.74	1703.29	1673.71	1679.16	1689.69	1708.68	1690.76	1724.84	1669.3	1715.08	1659.2	1689.18	1711.16
275.186005	1682.09	1692.61	1708.55	1688.03	1719.82	1722.33	1726.77	1738.37	1723	1716.69	1740.66	1665.14	1675.04	1686.18	1696.8	1697.64	1681.06	1703.53	1673.08	1674.84	1647.01	1678.87	1699.75	1705.78	1687.61	1669.31	1732.3	1698.2	1680.56	1675.48	1687.62	1679.98	1671.74	1695.34	1712.79	1705.07	1762.38	1702.99	1674.24	1678.67	1687.11	1707.33	1690.28	1724.69	1670.78	1712.5	1659.16	1691.34	1706.26
275.681000	1680.95	1693.12	1711.04	1688.51	1718.86	1721.83	1726.48	1738.76	1720.22	1713.82	1738.42	1663.94	1674.2	1686.3	1695.67	1696.08	1678.97	1704.33	1671.03	1674.93	1645.77	1679.43	1703.83	1706.41	1688.32	1666.82	1732.18	1698.14	1679.77	1679.07	1691.4	1682.06	1671.44	1695.49	1715	1709.48	1758.27	1702.95	1673.05	1679.21	1690.49	1707.44	1689.98	1724.31	1668.73	1712.15	1657.67	1689.43	1708.71
276.175995	1682.67	1690.5	1708.35	1688.03	1723.6	1723.68	1725.61	1737.34	1719.03	1716.15	1742.08	1663.35	1675.26	1683.72	1695.54	1696.6	1677.72	1703.06	1673.01	1673.45	1646.75	1679.19	1703.74	1708.79	1686.89	1669.82	1732.81	1696.94	1680.36	1676.86	1688.67	1677.63	1672.68	1693.42	1712.7	1706.08	1762.14	1702.43	1675.41	1680.19	1686.02	1709.53	1691.6	1724.26	1668.62	1713.61	1656.28	1687.67	1705.49
276.670990	1681.27	1691.07	1711.07	1688.67	1720.52	1723.36	1722.56	1740.05	1720.35	1714.07	1742.12	1664.88	1673.46	1684.73	1697.3	1698.22	1678.59	1704	1671.05	1674.36	1645.08	1680.09	1697.96	1704.48	1685.57	1668.16	1732.85	1697.42	1680.35	1677.46	1687.94	1680.83	1672.12	1695.57	1712.93	1707.87	1759.41	1702.93	1673.31	1680.27	1688.39	1704.49	1690.93	1724.99	1670.37	1712.95	1660.55	1689.32	1707.04
277.166992	1681.5	1692.84	1711.33	1686.81	1719.12	1720.37	1725.91	1737.85	1719.1	1713.94	1735.99	1663.43	1675.3	1686.73	1696.17	1695.87	1679.09	1704.96	1671.54	1673.9	1646.62	1679.03	1701.92	1704.42	1686.27	1667.86	1729.24	1698.16	1681.62	1676.71	1687.59	1681.2	1673.31	1693.89	1713.08	1707.05	1759.3	1701.77	1674.71	1680.77	1688.54	1707.07	1689.16	1723.72	1669.46	1713.53	1658.13	1690.87	1704.59
277.661987	1683.9	1689.91	1709.52	1686.46	1718.1	1720.02	1724.67	1734.92	1717.56	1713.62	1737.99	1663.5	1674.05	1685.47	1695.24	1695.04	1679.04	1702.35	1672.94	1675.48	1645.58	1678.77	1703.92	1703.77	1686.43	1668.01	1730.33	1700.72	1681.55	1675.86	1690.43	1680.66	1673.34	1696.35	1714.02	1706.3	1758.64	1703.6	1673.77	1679.04	1690.65	1707.63	1691.53	1723.9	1666.66	1709.6	1656.99	1688.34	1706.18
278.157013	1682.19	1692.39	1710.87	1685.53	1720.42	1721.33	1723.53	1736.92	1717.56	1715.3	1736.66	1664.03	1673.58	1685.67	1697.21	1697.21	1677.81	1702.31	1673.11	1676.17	1643.62	1679.25	1704.12	1702.33	1686.14	1667.95	1730.8	1697.88	1680.64	1678.18	1689.1	1680.63	1672.68	1694.08	1712.69	1707.4	1757.38	1701.6	1673.7	1675.98	1690.2	1708.63	1690.16	1724.86	1668.87	1710.81	1659.7	1687.92	1706.2
278.652008	1682.24	1691.41	1707.98	1686.67	1719.1	1721.08	1723.37	1735.37	1719.6	1713.3	1737.89	1662.72	1674.54	1684.7	1694.44	1694.01	1679.95	1703.58	1672.09	1675.68	1646.11	1679.52	1700.24	1705.23	1688.23	1668.06	1729.48	1698.97	1681.1	1677.3	1688.26	1679.53	1671.26	1695.06	1712.36	1705.72	1756.57	1701.91	1673.12	1676.71	1687.4	1709.16	1690.66	1724.53	1669.25	1711.45	1658.62	1691.32	1706.31
279.148010	1683.33	1691.08	1711.18	1688.99	1718.16	1720.08	1725.48	1737.68	1718.12	1715.17	1738.06	1665.96	1673.95	1684.26	1695.48	1694.88	1677.55	1702.16	1673.77	1676.31	1645.53	1679.25	1700.93	1703.39	1688.44	1666.34	1729.04	1698.77	1679.75	1677.27	1688.37	1680.07	1671.86	1696.35	1713.47	1707.97	1758.25	1703.92	1673.57	1678.44	1689.09	1707.6	1687.63	1723	1670.6	1710.67	1656.78	1689.08	1708.2
279.643005	1681.72	1693.34	1707.56	1687.29	1718	1721.19	1724.06	1737.43	1719.83	1712.42	1738.42	1661.19	1675.41	1684.02	1696.32	1695.34	1676.92	1701.17	1672.45	1674.84	1646.18	1678.81	1699.91	1705.84	1686.85	1665.69	1730.26	1697.65	1680.46	1677.45	1688.88	1677.24	1669.86	1694.35	1712.87	1704.08	1755.69	1703.54	1673.21	1677.65	1687.88	1705.81	1688.66	1720.92	1669.33	1710.42	1657.51	1690.48	1705.68
280.138000	1680.14	1689.97	1708.64	1686.15	1717.82	1720.22	1720.88	1736.19	1714.76	1712.57	1735.17	1663.81	1673.93	1683.84	1694.85	1694.73	1679.13	1703.18	1671.51	1673.83	1646.38	1681.32	1699.98	1704.1	1687.4	1668.35	1728.91	1697.29	1680.04	1676.88	1688.73	1676.98	1673.23	1693.51	1712.98	1706.56	1754.96	1701.58	1674.94	1680.11	1687.39	1706.57	1690.41	1722.42	1670.13	1712.48	1658.33	1689.43	1708.04
280.632996	1682.08	1689.25	1707.37	1686.53	1715.99	1721.14	1722.17	1735.69	1720.18	1713.27	1736.74	1665.83	1673.36	1684.89	1696.75	1695.6	1678.41	1703.81	1669.52	1676.43	1643.78	1680.16	1701.68	1704.27	1688.36	1666.58	1729.47	1698.08	1678.81	1678.78	1689.95	1678.68	1670.7	1693.65	1711.94	1705.19	1757.15	1700.64	1674.1	1678.2	1687.88	1706.79	1689.63	1720.94	1671.02	1709.06	1657.9	1690.58	1704.03
281.127991	1679.94	1688.91	1707.62	1687.72	1715.1	1719.68	1723.17	1735.76	1718.04	1714.26	1735.77	1663.54	1672.74	1683.71	1694.42	1696.82	1678.79	1701.41	1670.3	1672.55	1644.31	1679.41	1700.77	1701.71	1686.56	1666.52	1729.35	1695.91	1679.44	1675.65	1687.41	1676.96	1671.4	1693.29	1710.24	1704.16	1755.85	1702.22	1672.37	1676.75	1688.43	1704.66	1689.56	1722.48	1668.23	1710.86	1656.45	1688.77	1703.73
281.623993	1682.47	1690.55	1711.29	1687.27	1717.63	1720.18	1721.12	1736.75	1719.69	1715.57	1736.38	1661.13	1674.28	1684.21	1694.56	1696.21	1677.48	1701.31	1672.99	1673.08	1644.14	1679.54	1701.12	1706.01	1685.62	1666.26	1729.56	1698.73	1679.82	1676.34	1688.53	1678.46	1671.11	1692.79	1711.85	1704.56	1755.93	1699.84	1673.15	1678.12	1687.04	1706.99	1690.01	1721.63	1666.88	1709.82	1658.97	1688.32	1704.69
282.118988	1680.36	1689.79	1708.45	1686.3	1718.15	1717.28	1721.39	1734.07	1714.82	1711.94	1734.72	1661.86	1672	1685.07	1692.54	1693.04	1676.55	1702.95	1671.27	1675.06	1645.93	1679.92	1698.23	1704.91	1686.42	1666.29	1728.38	1696.76	1680.23	1677.82	1688.54	1680.28	1671.33	1693.14	1710.27	1704.15	1756.09	1699.4	1672.21	1678.26	1688.27	1704.37	1690.58	1721.48	1668.52	1710.28	1659.23	1690.18	1706.15
282.614014	1682.53	1689.96	1708.54	1688.1	1716.21	1716.33	1719.82	1735.77	1719.57	1711.8	1733.54	1662.99	1675.11	1682.93	1695.48	1695.07	1678.94	1704.36	1671.61	1675.18	1644.36	1679.37	1699.83	1703.52	1686.21	1667.04	1729.28	1697.91	1679.36	1676.35	1688.87	1679.31	1672.96	1694.67	1708.42	1704.39	1754.29	1701.97	1674.78	1679.68	1689.27	1703.85	1689.07	1718.8	1667.61	1709.37	1660.16	1688.2	1704.09
283.109009	1680.86	1689.24	1707.45	1685.98	1714.97	1721.24	1718.38	1733.94	1716.29	1712.39	1734.33	1663.23	1672.88	1684.57	1694.33	1692.03	1677.45	1701.48	1669.49	1672.86	1645.6	1678.18	1698.96	1701.86	1684.88	1665.98	1726.34	1695.78	1678.58	1676.98	1688.37	1677.07	1669.62	1694.53	1711.03	1703.89	1755.35	1699.46	1673.88	1677.05	1686.19	1704.45	1689.68	1718.23	1668.24	1709.27	1659.38	1685.64	1704.22
283.604004	1681.31	1690.78	1707.77	1685.6	1716.4	1716.81	1720.55	1733.67	1715.32	1710.65	1732.06	1662.84	1673.82	1685.48	1694.49	1694.08	1677.72	1702.25	1671.31	1674.52	1644.26	1679.21	1699.6	1703.1	1686.74	1667.32	1728.61	1697.14	1678.85	1674.82	1687.85	1678.66	1670.53	1691.63	1709.47	1704.77	1753.89	1702.48	1673.53	1676.79	1686	1705.39	1689.15	1720.63	1666.91	1709.65	1657.86	1687.21	1707.07
284.100006	1682.21	1689.78	1709.15	1685.07	1718.02	1719.34	1722.46	1731.85	1715.79	1710.49	1736.14	1663.05	1673.47	1684.87	1695.47	1692.8	1676.36	1699.16	1669.66	1673.07	1643.87	1677.67	1699.51	1702.75	1685.85	1666.5	1727.62	1696.57	1677.25	1676.33	1684.54	1677.63	1671.64	1693.36	1708.71	1703.91	1752.38	1700.36	1674.38	1676.29	1688.28	1707.19	1690.03	1722.52	1667.26	1710.12	1660.24	1689.43	1704.14
284.595001	1682.39	1690.64	1707.1	1685.19	1714.79	1717.14	1720.25	1731.5	1717.19	1711.1	1732.81	1664.33	1674.32	1684.85	1693.56	1692.01	1677.8	1699.77	1672.06	1673.64	1647.27	1679.22	1698.74	1704.22	1685.95	1665.03	1728.6	1697.9	1681.41	1675.78	1687.17	1676.82	1672.26	1693.14	1709.56	1701.65	1753.35	1701.02	1675.81	1678.22	1688.67	1705.9	1688.21	1723.23	1668.14	1709.65	1657.22	1686.17	1704.08
285.089996	1683.12	1689.74	1707.78	1685.76	1716.63	1719.31	1720.85	1732.87	1715.52	1710.89	1732.65	1664.27	1674.46	1683.27	1694.33	1694.9	1677.7	1702.68	1670.77	1672.77	1644.28	1678.15	1699.67	1700.82	1683.83	1666.02	1726.23	1697	1679.5	1676.38	1685.55	1679.37	1673.1	1692.09	1707.55	1701.95	1753.26	1699.35	1674.75	1677.36	1686.67	1704.13	1688.51	1723.8	1666.46	1708.53	1657.45	1686.03	1703.29
285.584991	1679.13	1691.41	1708.15	1688.02	1717.4	1717.1	1722.25	1731.47	1716.64	1712.59	1732.26	1661.08	1672.26	1684.52	1693.03	1693.04	1675.5	1700.46	1669.94	1672.63	1644.88	1678.02	1698.93	1702.76	1686.47	1664.09	1727.86	1697.86	1678.42	1677.41	1685.86	1677.88	1671.85	1691.71	1708.81	1703.06	1751.2	1699.56	1672.22	1675.27	1687.93	1704.03	1688.91	1719.4	1667.9	1708.12	1656.82	1688.42	1702.46
286.079987	1679.51	1691.02	1707.41	1686.73	1714.58	1716.8	1718.81	1731.37	1714.68	1712.72	1735.08	1660.39	1673.55	1682	1694.31	1695.42	1677.35	1698.27	1669.62	1671.53	1645.58	1679.21	1698.13	1703.09	1685.46	1664.52	1725.1	1696.95	1677.04	1674.96	1685.03	1678.12	1671.31	1692.74	1708.24	1701.82	1751.21	1700.6	1673.4	1678.49	1687.03	1703.67	1689.95	1718.74	1667.13	1707.13	1660.05	1687.24	1704.29
286.575989	1680.95	1688.44	1707.83	1685.91	1715.96	1717.68	1719.97	1731.47	1712.29	1706.82	1732.18	1662.73	1672.94	1684.08	1693.7	1693.46	1677.91	1701.01	1671.2	1674.26	1644.7	1677.49	1697.81	1702.81	1684.97	1666.82	1725.45	1693.95	1680.46	1675.21	1686.93	1677.25	1670.81	1693.03	1708.53	1704.49	1747.81	1698.06	1671.71	1678.12	1685.72	1701.27	1690.17	1719.8	1665.67	1709.92	1659.42	1686.69	1703.21
287.071014	1680.32	1688.95	1707.99	1687.42	1715.67	1717.12	1719.93	1729.72	1714.56	1712.06	1732.74	1663.38	1674.33	1683.94	1693.64	1691.88	1676.5	1700.58	1670.9	1673.74	1643.8	1678.14	1698.14	1702.98	1685.04	1665.84	1726.28	1695.17	1680.07	1674.92	1685.31	1677.33	1672.39	1691.28	1707.2	1703.16	1750.52	1700.4	1673.33	1676.84	1686.95	1703.08	1687.38	1719.59	1666.26	1706.92	1657.18	1687.74	1702.31
287.566010	1681.26	1691	1704.76	1686.66	1714.54	1716.46	1719.28	1733.07	1712.89	1707.32	1730.82	1662.04	1672.43	1683.13	1691.9	1692.02	1674.86	1699.9	1670.86	1674.16	1643.81	1677.04	1698.13	1700.57	1685.12	1665.33	1723.09	1695.49	1679.19	1672.1	1685.74	1676.43	1670.8	1691.44	1706.64	1701.69	1749.83	1699.26	1672.14	1675.52	1685.16	1704.42	1687.77	1720.2	1666.85	1709.53	1657.95	1687.11	1703.91
288.061005	1679.3	1689.58	1704.18	1685.24	1713.33	1715.97	1719.34	1728.76	1714.28	1708.5	1731.79	1663.29	1671.42	1682.35	1690.55	1690.95	1677.97	1700.4	1670.56	1673.95	1645.19	1677.54	1698.43	1701.64	1685.74	1665.22	1724	1695.09	1678.28	1676.56	1687.44	1679.17	1670.1	1690.33	1707.83	1700.26	1749.62	1699.52	1673.58	1677.05	1686.39	1702.72	1686.73	1720.5	1666.04	1707.87	1657.6	1685.17	1702.2
288.556000	1680.51	1689.06	1706.07	1685.62	1712.68	1716.15	1717.31	1727.98	1712	1711.24	1729.68	1662.68	1671.5	1682.08	1692.7	1691.99	1673.19	1698.37	1668.7	1672.5	1643.83	1678.04	1697.19	1701.66	1683.62	1663.89	1724.01	1696.25	1678.48	1676.94	1688	1676.03	1670.03	1692.62	1707.34	1701.74	1749.64	1700.62	1672.95	1677.12	1687.98	1702.22	1686.78	1719.14	1662.99	1709.12	1658.79	1685.85	1703.2
289.052002	1681.87	1689.59	1705.3	1684.88	1713.13	1716.09	1721.02	1728.55	1713.89	1709.65	1733.04	1662.94	1674.26	1684.09	1693.58	1691.44	1678.51	1700.65	1669.74	1670.59	1645.63	1676.56	1698.74	1703.65	1685.14	1666.48	1723.36	1695.34	1676.82	1676.19	1685.97	1678.2	1671.41	1692.22	1707.31	1700.95	1748.63	1700.17	1672.59	1675.71	1685.26	1700.56	1686.17	1717.92	1667.23	1708.82	1657.53	1686.79	1701.1
289.546997	1681.61	1689.76	1704.85	1685.95	1714.81	1714.55	1718.6	1728.85	1711.37	1708.05	1728.54	1661.48	1673.22	1680.64	1694.93	1691.17	1677.28	1701.05	1668.96	1672.75	1643.42	1678.87	1697.53	1700.2	1683.16	1663.86	1722.48	1694.97	1677.82	1675.36	1687.56	1677.64	1670.86	1692.31	1706.94	1700.42	1747.99	1697.94	1672.48	1677.81	1687.59	1703.52	1686.3	1716.91	1667.17	1710.01	1657.43	1686.66	1702.41
290.041992	1681.97	1687.06	1702.14	1685.61	1712.35	1713.94	1717.7	1726.38	1714.13	1709.61	1727.82	1660.55	1673.45	1683	1691.59	1692.21	1674.71	1699.6	1672	1672.91	1644.92	1676.78	1698.99	1701.28	1683.84	1664.62	1722.35	1697.47	1677.85	1676.13	1684.46	1676.39	1667.79	1690.89	1708.34	1702.28	1748.2	1697.81	1672.14	1676.86	1684.95	1702.19	1686.12	1717.89	1665.79	1706.07	1656.37	1686.21	1700.45
290.536987	1680.85	1689.31	1704.3	1686.78	1711.63	1716.58	1716.76	1730.26	1711.68	1708.94	1731.92	1661.78	1672.04	1682.87	1691.71	1689.96	1676.46	1699.54	1669	1671.51	1643.59	1676.78	1695.9	1701.66	1682.16	1665.74	1725.17	1694.51	1675.61	1674.91	1686.58	1674.89	1668.76	1690.2	1707.3	1700.9	1747.63	1697.8	1670.98	1674.38	1683.88	1702.48	1687.6	1716.61	1665.1	1707	1658.4	1687.26	1701.08
291.032013	1681.32	1688.25	1704.6	1686.55	1714.07	1716.52	1714.41	1730.06	1710.3	1708.02	1732.53	1660.38	1670.1	1681.95	1694.17	1693.22	1675.75	1696.97	1670.59	1675.21	1644.01	1675.79	1698.82	1700.11	1683.5	1664.62	1724.6	1694.34	1679.57	1675.76	1687.83	1676.38	1671.53	1690.59	1707	1700.19	1748.62	1699.34	1674.92	1678.8	1687.43	1702.89	1688.22	1717.83	1665.52	1706.47	1658.45	1684.24	1703.59
291.528015	1677.85	1689.91	1704.35	1685.98	1714.14	1717.08	1717.32	1730.03	1710.71	1709.28	1731.17	1659.4	1671.88	1683.12	1693.02	1693.99	1676.26	1698.76	1671.31	1671.07	1641.92	1674.1	1697.64	1701.51	1683.73	1664.59	1723.77	1696.71	1679.08	1674.71	1687.2	1676.1	1669.9	1690.63	1706.86	1701.16	1748.75	1696.26	1673.13	1677.45	1685.68	1700.46	1687.6	1717.7	1666.36	1707.56	1657.39	1684.89	1702.99
292.023010	1681.03	1688.75	1703.7	1685.08	1713.89	1714.46	1716.85	1731.28	1711.96	1709.55	1726.23	1662.67	1671.83	1683.16	1691.92	1691.08	1676.16	1699.06	1672.08	1672.76	1642.08	1675.66	1696.24	1699.75	1683.56	1666.31	1724.19	1693.19	1678.71	1675.52	1684.84	1676.31	1670.28	1691.75	1704.97	1701.64	1750.14	1697.22	1671.69	1676.74	1687.58	1701.05	1687.34	1717.86	1663.88	1706.02	1658.3	1686.45	1698.29
292.518005	1681.05	1687.6	1702.66	1686.47	1710.9	1713.23	1718.63	1727	1712.34	1710.96	1727.04	1660.84	1669.87	1682.29	1691.08	1690.05	1674.8	1696.68	1669.84	1673.4	1645.69	1679.84	1697.03	1701.01	1685.97	1663.04	1720.09	1696.49	1678.09	1675.4	1685.01	1677.83	1670.07	1692.92	1705.78	1700.7	1744.49	1699.6	1671.24	1676.16	1686.07	1700.43	1687.37	1717.87	1664.54	1706.75	1658.93	1687.04	1702.18
293.013000	1679.68	1688.26	1704.7	1685.33	1711.8	1716.78	1715.81	1726.17	1714.01	1709.3	1729.78	1660.83	1671.12	1684.4	1691.33	1692.73	1675.56	1698.03	1669.91	1673.82	1644.56	1676.39	1696.43	1701.85	1683.73	1666.13	1721.98	1695.22	1677.97	1674.05	1685.69	1676.84	1669.55	1693.6	1704.74	1700.44	1743.39	1697.8	1671.12	1677.16	1685.11	1701	1687.1	1717.33	1664.47	1707.1	1659.98	1685.29	1702.9
293.509003	1681.28	1688.88	1703.91	1685.11	1713.17	1711.21	1713.6	1728.38	1711.39	1707.32	1730.2	1662.03	1672.11	1682.7	1691.95	1692.71	1674.57	1697.51	1669.85	1671.68	1643.14	1677.54	1695.22	1701.43	1683.73	1663.6	1722.17	1692.27	1677.18	1673.75	1683.91	1676.31	1670	1690.31	1705.83	1701.99	1744.89	1696.4	1670.15	1674.12	1684.53	1701.6	1686.88	1716.2	1667.02	1706.18	1657.75	1685.97	1699.43
294.003998	1680.53	1687.92	1702.32	1685.28	1713.51	1713.75	1713.64	1728.94	1711.26	1709.35	1728.46	1660.17	1674.72	1682.18	1694.37	1690.9	1675.16	1699.44	1670.57	1671.46	1644.48	1677.05	1693.99	1698.82	1683.79	1663.54	1724.17	1694.39	1675.81	1674.5	1686.49	1677.8	1669.53	1690.98	1706.08	1699.61	1742.68	1698.83	1671.32	1677.7	1686.07	1701.82	1687.8	1715.57	1665.46	1707.06	1656.63	1685.99	1703.29
294.498993	1681.68	1688.66	1705.21	1685.54	1711.99	1714.1	1716.99	1729.91	1711.8	1707.27	1727.44	1659.72	1672.6	1682.97	1692.89	1692.9	1674.58	1698.11	1672.53	1672.71	1644.32	1677.59	1696.28	1700.81	1683.87	1663.7	1721.86	1695.73	1677.87	1674.46	1683.12	1676.14	1669.93	1688.63	1704.12	1698.94	1745.45	1697.97	1672	1675.3	1685.54	1700.1	1686.43	1715.85	1665.46	1706.06	1656.48	1685.92	1700.36
294.993988	1679.24	1688.35	1703.35	1683.55	1710.41	1714.29	1716.38	1727.35	1708.68	1707.57	1727.64	1662.29	1671.79	1680.25	1693.42	1692.82	1675.89	1701.09	1668.87	1672.09	1644.79	1676.15	1695.56	1700.87	1683.04	1663.42	1721.89	1695.27	1676.32	1676.79	1686.31	1675.25	1669.95	1689.67	1704	1699.1	1745.66	1695.11	1672.15	1675.4	1687.12	1700.9	1687.06	1714.57	1668.92	1706.32	1660.62	1685.42	1702.04
295.489014	1680.74	1691.02	1704.66	1686.59	1712.15	1714.05	1716.7	1726.65	1710.85	1708.83	1727.17	1661.62	1671.07	1683.64	1690.88	1692.67	1676.75	1700.05	1670.57	1673.84	1642.09	1676.82	1695.76	1701.52	1685.01	1663.55	1722.01	1696.18	1678.67	1674.73	1683.89	1676	1667.31	1690.7	1705.04	1702.08	1742.14	1697.74	1672.94	1675.94	1685.88	1700.74	1688.1	1716.42	1665.87	1706.4	1658.19	1683.69	1702.4
295.984985	1676.74	1686.96	1702.87	1685.46	1711.91	1714.43	1716.1	1728.26	1710.4	1709.46	1730.21	1661.64	1670.63	1682.17	1692.92	1692.49	1674.49	1697.88	1667.26	1672.45	1643.74	1674.96	1695.29	1701.64	1680.58	1663.64	1718.95	1690.95	1674.23	1672.54	1684.44	1678.64	1669.12	1690.6	1703.7	1700.06	1741.86	1697.9	1672.63	1675.04	1684.62	1700.07	1686.85	1714.87	1666.98	1707.14	1656.82	1685.16	1700.05
296.480011	1681.4	1689.17	1702.23	1684.5	1711.95	1713.73	1714.68	1726.85	1710.59	1709.08	1726.04	1663.04	1671.78	1683.17	1691.84	1690.72	1673.51	1697.19	1669.91	1670.97	1643.96	1675.5	1695.59	1699.05	1682.95	1662.47	1721.22	1695.47	1675.81	1674.59	1684.26	1673.73	1667.61	1689.08	1703.88	1699.29	1742.53	1695.33	1672.39	1676.14	1685.35	1702.19	1686.27	1714.28	1665.68	1706.71	1658.26	1685.42	1700.01
296.975006	1681.42	1687.84	1703.33	1684.25	1711.82	1713.14	1717.23	1724.96	1707.72	1707.61	1727.01	1660.99	1673.59	1682.76	1690.61	1689.63	1675.16	1697.54	1670.21	1673.28	1642.95	1675.36	1696.3	1701.22	1684.9	1664.73	1720.65	1695.64	1679.28	1675.23	1685.98	1675.55	1669.11	1689.31	1704.81	1698.62	1740.22	1695.14	1672.8	1678.4	1685.46	1699.7	1687.67	1713.41	1665.66	1704.18	1658.67	1684.61	1700.86
297.470001	1678.45	1687.68	1703.31	1683.79	1711.56	1712.27	1718.07	1727.59	1709.68	1707.48	1728.37	1661.26	1672.63	1680.78	1692.85	1691.54	1675.29	1701.04	1670.72	1673.87	1643.02	1675.52	1692.27	1699.49	1684.5	1664.46	1719.22	1694.86	1678.36	1675.09	1685.82	1677.17	1671.33	1691.69	1702.87	1700.84	1740.71	1696.75	1670.1	1675.5	1683.04	1699.67	1688.17	1715	1665.4	1706.98	1656.72	1686.63	1698.82
297.964996	1679.36	1687.33	1700.21	1683	1708.79	1715.85	1713.7	1724.92	1711.03	1705.98	1727.57	1663.58	1671.91	1681.73	1693.5	1692.07	1673.58	1698.7	1670.31	1672.03	1644.13	1677.52	1694.64	1700.02	1685.32	1662.83	1719.97	1694.31	1675.23	1671.43	1685.95	1677.18	1666.98	1688.32	1703.02	1699.64	1738.24	1697.2	1672.28	1676.46	1683.57	1699.23	1688.46	1716.47	1664.98	1707.01	1658.07	1683.12	1700.25
298.460999	1678.42	1686.34	1703.46	1683.28	1711.74	1712.28	1712.15	1726.48	1708.02	1709.76	1726.26	1660.5	1672.88	1680.93	1691.83	1690.64	1671.94	1698.87	1670.73	1669.69	1642.92	1675.81	1695.67	1699.85	1684.51	1662.96	1720.12	1694.01	1676.66	1674.05	1684.59	1675.14	1668.07	1689.66	1705.27	1696.93	1741.05	1695.48	1672.57	1676.83	1685.68	1699.89	1686.71	1714.52	1664.7	1707.16	1657.79	1683.47	1700.7
298.955994	1678.71	1685.42	1701.36	1684.27	1710.02	1714.3	1711.33	1725.31	1709.55	1705.01	1724.82	1661.99	1671.22	1680.2	1693.1	1691.88	1675.66	1697.48	1672.52	1672.03	1642.64	1674.66	1695.34	1700.75	1684.28	1663.42	1719.7	1695.42	1676.4	1674.08	1685.17	1676.17	1669.17	1691.71	1706.6	1699.13	1742.76	1695.9	1672.22	1675.94	1684.1	1698.98	1687.48	1715.13	1664.16	1704.79	1657.27	1684.87	1699.65
299.450989	1679.05	1686.22	1699.91	1683.91	1711.33	1710.07	1713.45	1725.24	1709.35	1707.58	1724.62	1662.58	1669.91	1680.49	1690.84	1690.51	1672.86	1696.77	1668.6	1670.01	1642.71	1675.27	1693.65	1699.45	1682.01	1663.45	1721.14	1692.08	1674.29	1670.83	1684.71	1675.12	1667.14	1687.99	1701.13	1697.96	1739.77	1693.6	1671.23	1677.5	1686.61	1696.3	1684.2	1714.6	1664.88	1705.42	1658.19	1682.98	1700.72
299.946014	1681.77	1685.83	1700.91	1684.48	1711.14	1712.41	1713.77	1724.44	1708.84	1706.86	1723.94	1660.61	1671.74	1680.06	1690.1	1689.4	1674.91	1698.11	1669.29	1673.18	1642.85	1677.65	1692.9	1699.96	1681.58	1662.98	1719.91	1692	1675.42	1672.48	1682.46	1675.2	1668.44	1691.76	1704	1699.98	1741.15	1696.54	1670.8	1676.21	1683.18	1698.88	1686.72	1714.34	1663.04	1704.47	1655.89	1682.29	1698.51
300.441010	1679.32	1686.31	1703.07	1683.88	1710.28	1712.66	1715.59	1723.51	1711.95	1706.52	1725.45	1662.23	1669.94	1681.16	1688.75	1688.2	1672.75	1697.48	1668.48	1670.69	1643.83	1674.61	1693.65	1699.39	1681.34	1663.17	1717.64	1693.87	1675.48	1674.58	1683.61	1675.94	1669.31	1690.61	1703.4	1699.96	1738.97	1695.57	1673.1	1677.86	1686.32	1699.15	1685.75	1714.05	1664	1704	1657.8	1687.29	1701.59
300.937012	1679.19	1689.15	1701.22	1684.74	1711.01	1709.81	1710.93	1723.21	1708.26	1707.37	1723.95	1661.47	1671.49	1679.7	1690.57	1690.64	1674.98	1697.27	1669.42	1672.77	1643.7	1676.01	1695.13	1700.95	1683.75	1663.14	1715.59	1693.65	1674.91	1671.12	1682.98	1675.88	1669.31	1690.39	1702.6	1699.27	1737.53	1695.68	1671.14	1675.39	1685.89	1700.38	1686.53	1714.44	1664.72	1703.62	1655.67	1682.4	1699.4
301.432007	1678.71	1685.72	1700.91	1681.99	1708.55	1711.34	1714.4	1721.86	1708.18	1705.82	1723.94	1660.68	1672.07	1682.02	1690.96	1688.91	1673.74	1695.31	1672.09	1671.28	1642.1	1677.12	1694.46	1701.25	1683.49	1665.15	1717.07	1695.92	1675	1675.59	1683.06	1675.94	1666.89	1687.06	1702.02	1696.06	1736.69	1698.01	1669.92	1678.79	1685.05	1700.1	1686.71	1714.81	1663.9	1705.35	1655.6	1683.03	1699.59
301.927002	1680.54	1686.89	1701.38	1684.69	1708.11	1709.76	1713.66	1722.09	1707.66	1707.45	1722.55	1662.3	1671.84	1681.27	1689.09	1688.08	1674.58	1698.45	1671.69	1673.1	1642.1	1677.4	1694.3	1698.74	1683.46	1663.89	1719	1692.46	1673.1	1675.12	1685.04	1676.59	1667.7	1688.69	1704.27	1699.35	1739.98	1696.08	1669.99	1674.49	1685.69	1700.62	1686.92	1712.4	1662.43	1705.67	1658.06	1681.45	1697.91
302.421997	1680.15	1688.76	1701.83	1682.59	1710.29	1707.94	1714.23	1722.58	1710.36	1705.38	1723.48	1662.8	1671.57	1680.35	1689.93	1689.06	1672.26	1697.07	1668.68	1672.03	1643.72	1677.63	1697.5	1698.92	1682.87	1662.54	1719.1	1694.04	1676.51	1672.6	1682.27	1676.9	1667.44	1691.16	1702.9	1698.13	1739.09	1697.51	1672.28	1674.57	1684.92	1700.89	1685.25	1712.36	1665.16	1706.38	1656.59	1685.2	1698.85
302.916992	1678.71	1688.5	1701.59	1683.73	1710.59	1710.98	1715.32	1721.83	1708.63	1705.84	1722.14	1660.83	1671.51	1678.56	1689.8	1688.71	1673.58	1698.09	1669.29	1667.37	1645.01	1676.3	1695.07	1699.32	1684.14	1663.81	1718.15	1692.45	1676.46	1674.75	1684.66	1673.67	1666.62	1689.17	1703.2	1697.79	1735.93	1694.23	1672.02	1674.88	1684.97	1699	1686.93	1713.12	1664.98	1706.08	1657.96	1683.89	1699.13
303.412994	1680.06	1686.3	1701.58	1684.15	1706.12	1710.07	1711.71	1725.12	1709.51	1707.53	1724.3	1661.89	1670.27	1681.85	1692.33	1689.72	1673.98	1698.21	1670.21	1669.94	1643.14	1674.96	1694.18	1697.81	1684.37	1659.84	1718.87	1694.76	1673.97	1673.16	1683.15	1676.43	1666.91	1687.87	1703.85	1696.14	1740.38	1695.08	1672.5	1676.29	1682.65	1700	1685.13	1714.41	1663.84	1705.94	1657.14	1683.28	1698.52
303.907990	1680.4	1687.43	1701.44	1684.7	1709.81	1710.32	1713.69	1723.07	1709.31	1705.87	1723.64	1664.2	1672.46	1683.91	1691.31	1690.04	1678.29	1698.5	1670.47	1673.01	1644.83	1674.63	1692.44	1698.76	1683.28	1662.19	1717.9	1693.91	1676.59	1673.29	1685.5	1674.52	1667.6	1689.64	1702.7	1699.41	1736.18	1695.71	1671.31	1674.64	1683.71	1697.07	1684.46	1714.16	1664.47	1705.93	1660.22	1684.33	1699.22
304.403015	1677.94	1685.25	1700.16	1683.35	1709.55	1711.59	1713.76	1722.06	1707	1707.19	1722.73	1661.63	1669.16	1679.95	1688.73	1690.59	1674.09	1696.44	1670.17	1671.36	1643.12	1675.69	1690.9	1698.49	1683.2	1664.79	1714.95	1692.24	1675.9	1672.2	1684.19	1676.03	1667.53	1688.86	1701.63	1698.45	1736.35	1697.99	1672.18	1675.45	1684.79	1698.82	1684.9	1712.39	1664.09	1704.34	1658.45	1683.52	1700.17
304.898010	1678.88	1688.16	1701.49	1681.77	1709.98	1711.03	1709.02	1723.2	1709.67	1703.53	1721.62	1660.08	1670.44	1680.34	1690.81	1687.84	1671.75	1696.84	1669.48	1670.07	1640.68	1676.76	1692.41	1698.22	1681.6	1661.45	1718.78	1691.85	1675.18	1673.54	1684.01	1675.47	1666.64	1689.11	1702.19	1696.71	1736.73	1694.9	1671.61	1677.46	1684.95	1698.18	1686.99	1713.32	1663.95	1704.43	1657.5	1682.77	1699.12
305.393005	1681.24	1686.83	1702.36	1682.62	1708.6	1711.13	1710.52	1722.16	1709.84	1705.85	1722.4	1661.53	1670.58	1680.95	1690.31	1689.75	1673.94	1699.04	1668.3	1670.1	1643.11	1676.24	1692.83	1699.26	1682.98	1661.72	1716.33	1691.3	1677.37	1675.2	1683.87	1675.42	1666.22	1689.03	1702.7	1698.22	1735.88	1693.45	1672.25	1674.96	1685.61	1698.86	1685.27	1715.21	1663.84	1704.25	1654.42	1684.04	1698.92
305.889008	1679.45	1685.77	1700.34	1682.34	1708.1	1710.08	1711.46	1722.16	1708.83	1706.85	1721.1	1661	1670.67	1682.39	1689.64	1690.39	1674.3	1696.6	1669.84	1672.7	1643.74	1676.76	1691.63	1697.29	1684.92	1665.05	1716.87	1691.74	1674.14	1674.52	1682.35	1678.23	1666.05	1691.17	1700.36	1698.77	1734.35	1696.19	1669.01	1676.87	1683.79	1697.74	1684.63	1714.13	1663.03	1705.02	1657.21	1680.46	1697.65
306.384003	1679.28	1687.57	1700.53	1681.44	1706.62	1706.72	1713.02	1721.93	1706.59	1704.78	1721.28	1660.39	1671.41	1681.34	1688.04	1688.84	1672.27	1696.09	1669.48	1670.61	1642.54	1674.94	1692.65	1697.57	1681.35	1661.39	1716.94	1693.68	1673.65	1672.97	1682.92	1677.86	1667.81	1687.91	1700.48	1698.13	1737.4	1694.72	1671.68	1676.94	1684.46	1696.6	1686.47	1712.8	1663.98	1704.4	1659.2	1682.85	1697.77
306.878998	1680.72	1689.26	1701.16	1681.79	1708.19	1708.29	1710.71	1722.54	1703.85	1706.94	1720.16	1659.83	1671.59	1677.9	1688.8	1688.49	1674.52	1695.97	1669.68	1669.87	1643.39	1676.48	1692.94	1696.49	1681.96	1660.44	1716.42	1694.24	1672.51	1673.44	1683.71	1674.19	1666.31	1686.11	1699.47	1696.57	1734.45	1694.86	1670.52	1673.55	1683.54	1699.09	1683.63	1711.23	1662.3	1702.46	1656.88	1684	1699.31
307.373993	1679.76	1686.92	1696.83	1684.12	1709.14	1709.8	1713.48	1723.26	1708.11	1706.26	1723.58	1660	1668.14	1679.42	1690.12	1690.02	1673.91	1697.2	1668.09	1671.69	1642.15	1676.17	1691.81	1697.52	1681.62	1661.41	1716.82	1691.11	1673.57	1671.21	1681.57	1676.37	1665.27	1688.63	1701.48	1697.94	1735.08	1694.63	1669.39	1673.81	1683.78	1698	1686.59	1712.01	1664.22	1702.42	1657.42	1683.3	1698.5
307.869995	1679.68	1684.38	1699.51	1682.01	1708.98	1709.11	1710.42	1719.7	1710.25	1703.83	1721.91	1659.8	1671.88	1682.16	1689.49	1685.96	1672.59	1695.77	1670.14	1669.28	1643.37	1676.67	1692.97	1698.43	1682.32	1661.21	1717.95	1692.62	1675.06	1675.9	1683.26	1675.89	1667.19	1688.15	1702.38	1696.16	1736.92	1694.71	1670.95	1675.88	1685.34	1695.32	1685.81	1712.46	1666.06	1702.67	1657.32	1684.96	1695.63
308.364990	1676.8	1686.5	1699.33	1681.22	1708.99	1709.82	1711.41	1719.79	1709.33	1706.65	1721.65	1659.56	1670.45	1680.98	1686.19	1687.46	1673.92	1693.83	1670.16	1671.63	1641.68	1675.33	1691.57	1697.29	1680.5	1662.97	1714.53	1691.52	1675.02	1673.23	1683.72	1673.37	1667.45	1687.89	1700.79	1696.4	1736.74	1693.71	1670.74	1674.36	1682.87	1695.63	1685.86	1710.09	1663.13	1704.83	1658.25	1683.22	1696.22
308.859985	1680.45	1688.25	1700.97	1681.94	1706.48	1710.52	1710.57	1722.75	1706.96	1704.48	1723.02	1661.08	1669.29	1680.66	1690.17	1686.96	1673.87	1694.84	1668.05	1670.13	1642.61	1675.61	1690.75	1697.97	1682.41	1661.88	1715.34	1691.23	1674.85	1673.56	1682.45	1673.56	1667.31	1687.44	1701.39	1697.41	1731.61	1694.91	1671.28	1674.81	1683.17	1694.97	1684.18	1712.02	1665.13	1702.4	1657.75	1682.47	1697.68
309.355011	1679.36	1686.59	1701.15	1683.73	1708.88	1709.01	1710.24	1721.52	1706.3	1706.48	1722.79	1661.33	1671.4	1682.12	1689.85	1688.66	1672.46	1695.59	1667.64	1669.7	1643	1674.61	1693.1	1697.52	1681.84	1663.45	1714.85	1692.12	1674.2	1672.52	1685.12	1675.14	1667.73	1688.94	1701.19	1695.35	1734.22	1694.43	1672.1	1674.23	1683.88	1696.83	1684.37	1713.08	1666.06	1703.12	1658.55	1681.58	1698.79
309.850006	1677.26	1685.48	1699.19	1683.34	1708.57	1705.74	1711.03	1717.85	1708.9	1702.43	1721.79	1660.14	1669.91	1678.94	1689.26	1686.41	1672.79	1695.16	1669.09	1668.66	1642.18	1677.73	1691.06	1698.86	1682.58	1664.33	1714.17	1692.76	1675.78	1674.11	1682.59	1672.61	1669.12	1687.77	1699.25	1694.37	1733.71	1692.94	1671.58	1675.26	1684.46	1697.54	1685.87	1711.74	1662.78	1702.7	1657.94	1680.91	1697.08
310.346008	1678.59	1685	1697.42	1683.11	1707.02	1709.9	1709.1	1719.04	1706.62	1707.07	1720.85	1661.69	1669.95	1679.49	1688.61	1687.7	1671.67	1696.51	1668.21	1669.21	1644.03	1674.56	1691.98	1696.57	1682.35	1662.07	1715.84	1690.94	1675.23	1675.23	1683.83	1674.5	1666.91	1687.08	1700.73	1695.4	1733.83	1694	1671.48	1673.17	1683.32	1695.06	1684.49	1712.83	1663.84	1702.62	1659.49	1680.67	1698.56
310.841003	1680.55	1687.67	1699.93	1682.86	1707.4	1708.86	1709.5	1722.29	1707.74	1705.42	1720.25	1661.33	1671.26	1679.51	1688.21	1689.54	1671.37	1693.29	1668.8	1671.06	1641.38	1675.1	1691.4	1695.98	1679.45	1660.57	1715.45	1692.87	1674.69	1672.3	1683.54	1675.34	1667.57	1687.42	1700.8	1697.17	1731.02	1695.07	1671.3	1673.66	1685.13	1694.75	1684.22	1713.79	1662.14	1703.04	1657.57	1682.5	1698.3
311.335999	1679.31	1686.28	1700.84	1682.04	1708.44	1709.07	1709.02	1719.83	1706.31	1705.58	1722.01	1662.64	1671.91	1680.23	1688.46	1688.02	1672.54	1696.33	1669.52	1671.63	1643.75	1675.86	1692.81	1697.96	1682.13	1661.17	1716.58	1692.12	1675.2	1673.95	1684.06	1673.64	1665.83	1687.84	1700.19	1696.63	1732.57	1692.47	1670.92	1675.66	1684.57	1698.58	1684.12	1711.48	1663.68	1703.17	1657.98	1684.16	1699.2
311.830994	1677.97	1683.83	1701.01	1682.75	1707.32	1708.01	1710.69	1720.42	1706.24	1704.4	1721.25	1660.22	1669.8	1680.49	1687.73	1686.79	1671.4	1694.63	1669.38	1670.46	1643.53	1676.81	1691.97	1697.34	1682.67	1661.17	1714.52	1691.22	1674.63	1671.41	1682.47	1673.35	1666.9	1686.38	1698.69	1696.62	1730.99	1691.87	1671.8	1673.86	1683.77	1695.03	1683.56	1710.45	1663.85	1702.46	1657.04	1681.05	1699.29
312.325989	1677.66	1682.85	1698.69	1681.52	1705.64	1705.46	1710.51	1720.44	1705.2	1703.82	1720.46	1661.6	1670.93	1681.25	1689.81	1687.19	1671.73	1692.12	1666.7	1668.01	1643.94	1675.84	1693.58	1698.34	1682.81	1662.22	1715.27	1691.2	1674.33	1673.3	1681.2	1673.09	1669.03	1689.26	1699.27	1696.02	1730.62	1694.19	1672.23	1674.11	1684.42	1695.93	1686.02	1709.6	1661.95	1701.41	1657.79	1683.59	1697.56
312.821991	1677.2	1685.54	1698.53	1683.57	1705.45	1708.69	1709.87	1718.77	1707.38	1704.79	1720.87	1660.42	1669.41	1679.04	1687.5	1687.19	1671.03	1694.09	1666.93	1670.03	1642.28	1675.33	1689.01	1695.84	1681.31	1663.4	1713.39	1691.39	1675.55	1670.12	1680.84	1675.34	1665	1689.68	1698.59	1696.2	1730.65	1692.64	1671.49	1675.78	1684.33	1696.47	1685.88	1709.54	1661.82	1703.75	1657.21	1682.75	1697.93
313.316986	1678.51	1685.58	1698.15	1682.5	1707.4	1707.71	1708.28	1719.14	1705.58	1704.34	1721.32	1662.74	1672.4	1679.68	1689.34	1686.74	1673.1	1693.96	1669.45	1671.43	1642.34	1674.28	1691.3	1698.51	1680.03	1661.48	1714.03	1693.95	1676.75	1673.36	1682.85	1674.18	1666.44	1688.58	1700.08	1694.1	1733.09	1692.93	1671.61	1674.57	1684.31	1695.16	1684.81	1711.81	1662.98	1703.65	1656.56	1680.87	1697.86
313.812012	1680.2	1685.36	1700.76	1683.1	1705.49	1709.16	1709.54	1720.35	1708.55	1705.4	1721.45	1662.31	1669.76	1678.69	1688.57	1686.52	1672.7	1695.67	1668.82	1670.04	1641.75	1676.4	1692.38	1696.97	1681.7	1661.73	1714.07	1692.94	1675.85	1670.3	1680.25	1672.99	1667.12	1687.67	1696.13	1696.37	1732.61	1691.7	1670.81	1675.02	1681.26	1696.35	1683.66	1709.67	1664.05	1703.08	1657.65	1679.45	1697.18
314.307007	1678.95	1686.13	1699.65	1679.21	1707.95	1703.78	1713.37	1722.33	1708.85	1704.58	1717.23	1663.43	1673.61	1680.77	1690.58	1685.74	1672.5	1697.26	1668.41	1670.25	1641.93	1675.58	1691.5	1696.84	1681.67	1661.28	1713.53	1690.31	1674.77	1671.26	1680.78	1674.22	1663.55	1687.4	1696.91	1695.51	1729.57	1693.83	1669.17	1673.53	1681.95	1695.06	1686.77	1711.09	1663.92	1703.79	1658.37	1680.66	1698.7
314.802002	1679.24	1685.68	1701.33	1682.26	1707.62	1705.55	1708.83	1718.28	1705.93	1704.56	1717.27	1662.39	1669.12	1680.59	1690.58	1687.78	1671.03	1694.11	1669.23	1670.73	1640.91	1675.09	1690.09	1698.4	1681.66	1660.66	1714.11	1691.17	1674.32	1672.64	1680.63	1674.69	1666.57	1687.86	1697.17	1696.47	1730.77	1694.8	1670.92	1675.36	1684.84	1696.26	1685.34	1709.53	1663.65	1704.85	1656.1	1679.43	1697.33
315.298004	1678.79	1686.53	1698.09	1681.31	1705.21	1704.76	1711.83	1720.52	1707.3	1704.04	1718.5	1660.82	1671.27	1681.96	1690.27	1687.48	1673.13	1694.22	1668.68	1670.99	1641.94	1674.49	1691.57	1699.61	1682.47	1662.23	1714.58	1691.45	1674.27	1671.88	1681.5	1674.64	1667.71	1688.56	1698.92	1695.17	1729.37	1693.79	1670.02	1675.77	1683.28	1695.63	1685.36	1708.45	1666.49	1702.48	1656.94	1681.71	1698.41
315.792999	1677.24	1685.51	1697.84	1680.57	1706.46	1704.61	1709.51	1717.91	1707.12	1703.77	1717.26	1662.14	1670.28	1681.02	1688.32	1687.52	1671.41	1693.52	1668.41	1671.08	1641.83	1678.07	1693.77	1699.19	1680.43	1661.42	1714.26	1693.41	1676.18	1671.86	1680.93	1673.71	1667.33	1686.82	1698.34	1692.97	1729.74	1694	1671.12	1674.85	1683.72	1695.68	1685.43	1710.05	1662.35	1702.48	1658.59	1682.29	1699.42
316.287994	1678.84	1684.05	1700.03	1680.95	1705.88	1707.02	1711.87	1718.06	1703.81	1703.02	1717.63	1662.03	1670.02	1680.61	1687.52	1686.1	1670.43	1697.42	1667.11	1671.79	1642.79	1677.32	1691.02	1696.6	1680.88	1660.43	1713.9	1690.78	1673.6	1672.62	1681.02	1672.56	1666.41	1687.6	1699.92	1696.01	1730.11	1692.5	1669.34	1675.09	1680.88	1694.32	1683.29	1710.86	1662.18	1702.27	1657.32	1680.72	1696.21
316.782990	1679.78	1685.1	1696.9	1680.56	1704.43	1705.69	1707.3	1717.71	1706.85	1703.47	1720.3	1662.12	1670.48	1680.61	1689.43	1684.88	1671.36	1693.33	1667.84	1671.98	1639.93	1675.19	1691.07	1697.5	1679.16	1659.84	1712.95	1692	1675.15	1670.86	1680.99	1673.6	1664	1685.81	1697.29	1693.97	1728.91	1693	1670.38	1675.68	1681.23	1695.58	1684.14	1710.21	1663.34	1701.59	1655.96	1682.12	1696.35
317.278015	1679.51	1686.7	1696.74	1681.53	1703.75	1707.54	1711.18	1718.69	1706.52	1705.07	1720.46	1661.51	1670.03	1680.71	1689.2	1687.48	1670.71	1695.7	1668.33	1670.75	1642.4	1674.4	1689.9	1697.17	1682.5	1662.29	1710.11	1691.72	1673.63	1670.85	1679.82	1672.69	1664.76	1685	1696.82	1694.45	1729.65	1695.33	1670.37	1675.36	1683.12	1693.02	1685.73	1710.67	1664.15	1703.62	1657.45	1680.77	1696.47
317.773987	1678.95	1686.89	1700.03	1680.45	1704.68	1707.08	1707.97	1715.29	1704.13	1702.21	1718.12	1663.38	1670.17	1679.66	1686.96	1685.46	1671.23	1693.51	1671.76	1669.09	1643.12	1675.54	1690	1697.56	1682.47	1660.08	1713.33	1692.79	1673.78	1671.84	1681.33	1675.54	1666.38	1686.6	1696.94	1694.11	1730.29	1691.97	1672.12	1675.79	1684.43	1694.93	1683.28	1707.53	1662.63	1700.03	1657.92	1681.8	1699.51
318.269012	1677.48	1685.4	1698.29	1681.85	1707.53	1708.1	1710.01	1718.17	1706.73	1703.65	1718.33	1661.12	1670.44	1681.17	1687.62	1686.42	1671.35	1694.55	1669	1669.57	1642.84	1675.56	1692.04	1694.65	1681.76	1661.78	1713.61	1691.25	1673.97	1670.37	1680.93	1673.95	1664.62	1688.69	1697.4	1694.69	1729.98	1694.22	1669.28	1672.33	1682.12	1691.76	1684.56	1708.19	1662.74	1703.39	1657.6	1680.27	1697.08
318.764008	1678.03	1683.8	1696.89	1679.68	1706.58	1705.78	1707.91	1716.57	1702.22	1703.58	1719.51	1658.64	1669.5	1681.48	1686.97	1688.22	1671.39	1693.49	1668.19	1668.73	1644.25	1673.83	1689.94	1694.72	1681.35	1661.16	1714.36	1690.73	1675.73	1672.66	1681.13	1673.2	1667.39	1688.01	1698.08	1695.01	1728.77	1691.24	1670.43	1674.53	1685.18	1694.64	1683.88	1707.77	1663.11	1700.08	1655.59	1680.13	1694.71
319.259003	1679.49	1686.21	1699.83	1680.66	1707.24	1705.72	1711.4	1718.62	1702.31	1700.09	1717.65	1661.78	1670.39	1679.37	1689.71	1688.65	1672.11	1693.91	1668.79	1670.35	1641.58	1677.78	1690.6	1694.25	1681.07	1661.19	1712.62	1691.08	1673.31	1672.8	1682.35	1674.87	1667.59	1686.07	1699.2	1691.94	1728.67	1693.25	1669.78	1673.41	1683.94	1694.77	1683.85	1709.6	1662.56	1702.61	1657.83	1681.82	1696.5
319.753998	1679.52	1685.42	1696.67	1681.53	1705.47	1706.28	1708.63	1716.08	1704.22	1705.6	1716.99	1661.04	1671.24	1682.16	1688.25	1685.71	1670.11	1695.65	1667.49	1670.36	1642.57	1674.55	1689.08	1695.54	1679.78	1662.08	1712.78	1689.99	1674.48	1672.61	1681.82	1674.33	1665.09	1686.97	1697.19	1692.83	1729.26	1693.62	1671.67	1675.23	1682.66	1694.31	1684.94	1708.45	1661.14	1703.86	1659.82	1682.35	1698.18
320.250000	1677.41	1686.81	1700.02	1683.36	1703.77	1704.93	1707.84	1718.89	1702.18	1702.84	1717.48	1659.94	1668.51	1679.7	1688.41	1684.36	1673.82	1693.79	1668.45	1670.31	1642.63	1676.25	1689.76	1693.87	1679.21	1661.5	1712	1690.55	1677.14	1670.74	1680.54	1673.13	1665.74	1686.36	1696.64	1693.8	1727.44	1692.88	1670.38	1673.82	1682.88	1693.26	1682.34	1709.25	1662.94	1704.09	1656.97	1678.86	1696.34
320.744995	1675.45	1683.51	1701.05	1682.45	1703.99	1704.18	1709.06	1718.64	1701.77	1702.13	1717.63	1662.44	1669.79	1679.97	1687.15	1686.82	1671.9	1694.76	1667.6	1673.12	1641.95	1677.43	1691.28	1696.48	1680.93	1660.54	1711.95	1689.43	1674.52	1671.54	1682.3	1675.95	1665.94	1688.51	1698.76	1695.91	1725.87	1693.6	1670.85	1675.01	1684.08	1695.32	1684.14	1708.05	1664.6	1702.45	1657.42	1680.93	1697.26
321.239990	1679.59	1686.57	1698.55	1681.8	1704.59	1703.53	1707.29	1717.04	1703.33	1704.56	1720.21	1660.53	1667.92	1678.5	1687.39	1686.11	1673.09	1693.86	1668.22	1670.93	1641.93	1675.4	1689.62	1695.69	1679.6	1661.88	1710.91	1688.63	1674.61	1670.73	1681.46	1675.49	1665.36	1685.96	1698.47	1694.06	1726.67	1694.13	1669.69	1674.57	1681.87	1694.46	1683.36	1709.57	1663.56	1702.55	1657.08	1680.57	1696.69
321.734985	1680.83	1683.84	1698.2	1682.82	1703.81	1706.96	1709.36	1717.03	1703.88	1703.99	1719.06	1661.18	1668.37	1680.1	1686.46	1685.49	1672.2	1695.54	1668.17	1670.48	1641.45	1675.39	1690.03	1696.15	1679.81	1661.99	1712.66	1690.02	1675.09	1673.66	1680.01	1671.43	1665.51	1685.89	1697.17	1692.65	1726.5	1692.47	1671.01	1676.28	1681.93	1693.27	1685.73	1709.35	1664.03	1700.08	1658.71	1680.33	1697.52
322.230988	1678.56	1683.77	1697.75	1679	1705.29	1705.74	1707.82	1714.61	1703.65	1699.11	1718.11	1661.97	1670.64	1680.49	1687.62	1685.32	1671.15	1694.63	1667.24	1671.02	1642.95	1674.37	1689.61	1696.94	1682.35	1658.39	1709.31	1688.95	1672.38	1671.19	1680.16	1672.87	1667.28	1686.48	1697.28	1691.13	1728.68	1691.64	1670.7	1674.32	1682.43	1694.23	1684.6	1708.89	1661.52	1702.43	1658.04	1680.79	1697.19
322.726013	1677.93	1684.9	1700.92	1682.91	1704.76	1707.5	1707.09	1719.08	1706.06	1704.52	1714.49	1660.18	1671.03	1680.64	1689	1687.28	1670.97	1692.18	1668.93	1670.44	1641.98	1675.39	1688.41	1696.11	1681.7	1659.73	1712.21	1690.37	1672.22	1673.07	1682.42	1671.74	1663.24	1685.9	1698.27	1692.62	1726.72	1692.98	1671.77	1673.26	1683.14	1691.35	1684.39	1707.81	1662.09	1701.54	1657.24	1681.07	1696.26
323.221008	1677.64	1686.71	1697.15	1681.34	1705.05	1707.91	1706.64	1718.26	1705.07	1700.68	1717.78	1658.64	1669.69	1680.04	1687.15	1683.97	1670.35	1693.72	1668.05	1668.75	1642.79	1675.01	1689.64	1694.74	1679.02	1659.36	1712.88	1690.4	1671.82	1671.87	1681.88	1673.49	1665.5	1687.4	1699.67	1693.27	1725.54	1693.01	1670.14	1674.74	1683.63	1692.41	1684.19	1706.94	1662.46	1701.44	1658.21	1680.68	1697.27
323.716003	1677.91	1684.54	1697.96	1682.57	1705.83	1705.53	1710.21	1716.06	1703.78	1703.44	1716.85	1660.36	1672.36	1679.94	1688.42	1686.32	1672.81	1693.03	1669.27	1670.69	1642.64	1675.41	1689.7	1696.89	1682.02	1660.7	1712.52	1691.42	1673.78	1672.93	1682.49	1675.09	1665.76	1686.58	1698.66	1694.39	1726.73	1691.08	1670.31	1674.21	1683.11	1694.83	1684.3	1709.89	1662.44	1700.59	1658.24	1680.17	1695.21
324.210999	1676.69	1684.5	1699.59	1680.5	1706.32	1703.23	1707.24	1715.99	1702.68	1701.81	1716.62	1660.23	1670.18	1677.94	1687.08	1686.01	1670.4	1693.47	1668.32	1670.07	1642.62	1677.04	1689.63	1695.25	1680.65	1659.96	1711.87	1689.21	1674.22	1673.52	1679.88	1674.02	1667.17	1687.02	1696.75	1692.61	1724.37	1692	1672.45	1674.17	1682.82	1694.95	1682.64	1708.23	1664.58	1701.27	1656.86	1680.26	1696.88
324.707001	1676.64	1685.27	1698.18	1681.81	1705.09	1707.52	1709.45	1714.49	1705.18	1704.25	1715.87	1661.07	1671.32	1680.11	1686.22	1686.14	1672.11	1693.41	1669.2	1670.01	1642.65	1675.24	1690.7	1695.12	1683.19	1658.43	1712.07	1690.35	1672.34	1670.77	1681.58	1672.1	1666.76	1684.91	1696.17	1690.34	1726.1	1689.71	1670.66	1675.1	1681.41	1694.05	1682.78	1707.35	1662.95	1701.64	1658.5	1680.05	1697.04
325.201996	1679.02	1683.45	1697.92	1682.26	1704.36	1704.93	1707.04	1714.48	1705.86	1702.35	1713.82	1660.66	1672.19	1679.61	1688.78	1685.64	1671.61	1693.91	1668.52	1669.13	1640.72	1676.1	1690.22	1696.63	1682.89	1661.32	1712.88	1691.89	1674.19	1673.56	1681.23	1674.4	1667.52	1685.92	1698.09	1694.4	1725.02	1692.65	1672.17	1674.44	1683.35	1692.7	1683.76	1710.24	1661.24	1698.69	1658.78	1680.05	1696.12
325.696991	1679.88	1686.45	1698.77	1681.77	1704.16	1703.93	1708.2	1715.5	1704.06	1704.12	1717.63	1659.63	1670.09	1679.32	1688.81	1688.02	1670.72	1693.32	1669.28	1670.52	1642.1	1676.88	1690.66	1696.62	1680.4	1659.83	1710.71	1689.89	1672.86	1671.31	1679.05	1674.23	1666.16	1687.91	1697.23	1692.47	1724.86	1691.18	1671.51	1675.12	1682.61	1693.07	1684.34	1706.91	1661.5	1701.33	1658.64	1679.42	1697.01
326.191986	1677.13	1686.91	1699.54	1679.78	1707.18	1707.54	1704.7	1715.53	1701.95	1700.45	1718.18	1662.01	1670.5	1680.67	1688.33	1685.37	1671.52	1694.14	1668.9	1668.66	1641.74	1676.07	1689.37	1696.62	1680.08	1660.73	1710.91	1691.63	1673.74	1673.57	1680.73	1673.93	1665.28	1686.93	1699.15	1691.21	1723.5	1692.07	1671.44	1673.19	1682.44	1692.9	1683.11	1706.06	1663.62	1702.68	1657.32	1680.29	1696.19
326.687012	1677.64	1686.3	1698.57	1683.1	1705.02	1703.76	1709.81	1715.45	1702.99	1702.31	1717.16	1661.73	1669.96	1680.45	1687.15	1686.61	1669.62	1691.58	1668.56	1670.68	1642.9	1676.29	1689.97	1696.52	1679.55	1659.53	1710.53	1689.9	1672.78	1671.35	1680.79	1675.27	1665.45	1685.71	1699.01	1693.53	1726.55	1691.64	1671.75	1676.07	1683.04	1692.52	1681.62	1708.55	1663.57	1701.34	1660.9	1679.63	1697.22
327.183014	1678.51	1685.81	1700.17	1681.59	1707.19	1705.71	1707.04	1718.53	1704.69	1702.04	1718.06	1662.33	1671.7	1679.71	1687.55	1686.8	1672.58	1695.75	1670.5	1669.58	1642.51	1674.78	1688.7	1695.88	1681.1	1661.81	1709.76	1691.12	1673.62	1671.62	1680.7	1673.71	1666.52	1688.39	1698	1693.03	1724.42	1689.26	1670.42	1672.92	1683.57	1692.47	1684.83	1707.04	1661.06	1700.32	1656.68	1679.86	1696.18
327.678009	1679.35	1685.15	1695.68	1682.41	1706.27	1704.44	1707.79	1715.28	1702.38	1701.34	1716.42	1664.08	1669.39	1679.11	1687.52	1687.19	1669.62	1690.98	1670.18	1670.31	1642.91	1676.27	1690.27	1696.88	1680.88	1660.04	1711.26	1694.53	1673.98	1673.11	1681.91	1673.37	1666.49	1686.94	1696.07	1692.46	1724.27	1692.32	1670.22	1674.39	1683.46	1693.55	1684.54	1709.53	1662.39	1701.1	1656.62	1679.13	1697.02
328.173004	1676.43	1684.65	1698.78	1681.94	1701.81	1704.02	1704.68	1714.05	1701.8	1701.58	1717.03	1662.03	1670.07	1681.8	1688.1	1685.05	1671.4	1693.18	1668.13	1668.85	1641.34	1676.82	1689.91	1696.65	1680.71	1660.03	1710.1	1689.06	1674.51	1672.05	1679.72	1674.46	1665.54	1687.62	1695.8	1691.93	1725.11	1691.15	1671.36	1675.32	1681.81	1693.88	1685.18	1709.35	1663.14	1701.38	1659.66	1679.49	1697.44
328.667999	1678.92	1682.47	1697.67	1683.38	1705.05	1702.45	1708.44	1717.26	1702.52	1701.34	1717.15	1661.64	1670.51	1679.22	1686.77	1685.49	1670.6	1693.43	1667.25	1671.79	1641.23	1674.67	1690.43	1697.29	1680.45	1660.97	1711.76	1689.68	1672.47	1675.4	1681.44	1675	1667.25	1686.64	1696.05	1694.6	1724.69	1691.71	1671	1674.9	1682.34	1691.05	1683.99	1706.56	1662.1	1702.07	1658.76	1678.39	1697.07
329.162994	1680.01	1682.7	1698.44	1682.61	1704.16	1704	1707.75	1716.94	1701.46	1702.34	1716.96	1661.14	1668.72	1678.84	1686.73	1686.14	1669.84	1694.88	1667.97	1669.61	1641.32	1676.67	1689.74	1698.2	1679.45	1660.83	1711.46	1688.09	1672.14	1672.56	1680.05	1675.32	1668.9	1686.5	1698.06	1694.6	1725.77	1691.57	1672.74	1673.49	1682.95	1691.65	1683.44	1706.57	1662.56	1701.27	1657.49	1679.42	1696.01
329.658997	1678.99	1684.8	1700.16	1682.41	1705.28	1704.18	1706.48	1715.38	1702.69	1702.17	1717.6	1662.27	1667.21	1678.87	1687.29	1685.34	1669.77	1694.25	1668.88	1668.93	1639.53	1673.04	1689.37	1696.76	1681.88	1659.83	1711.71	1689.05	1673.5	1673.46	1681.44	1672.94	1664.24	1684.81	1698	1691.1	1724.02	1690.29	1670.37	1675.03	1684.39	1693.13	1684.98	1707.13	1661.36	1701.87	1658.18	1680.1	1695.32
330.153992	1677.74	1685.5	1698.92	1683.63	1705.13	1702.74	1708.64	1716.02	1705.67	1702.46	1714.53	1661.25	1668.44	1677.95	1687.4	1685.05	1671.9	1694.19	1668.14	1669.32	1641.9	1675.74	1687.95	1696.21	1681.3	1659.17	1711.96	1690.77	1674.59	1671.76	1679.68	1674.17	1666.4	1684.91	1696	1694.88	1722.05	1690.88	1670.52	1673.99	1681.89	1692.68	1685.61	1707.99	1661.36	1701.8	1658.86	1679.55	1698.54
330.648987	1677.67	1685.75	1699.13	1682.21	1704.78	1699.71	1705.01	1716.14	1702.76	1700.62	1712.94	1660.83	1668.47	1679.89	1687.21	1685.28	1671.14	1694.8	1667.43	1671.87	1642.45	1673.83	1690.14	1694.29	1682.26	1661.55	1709.81	1687.84	1674.37	1671.19	1679.41	1671.91	1665.98	1687.39	1694.72	1691.02	1725.5	1691.05	1669.59	1672.48	1683.3	1694.27	1685.04	1706.86	1662.4	1700.72	1660.48	1679.96	1697.27
331.144012	1676.24	1684.13	1695.2	1679.91	1704.93	1704.36	1707.18	1713.92	1701.66	1697.6	1714.03	1660.9	1669.59	1678.15	1686.85	1686.58	1671.2	1693.92	1667.7	1670.16	1641.74	1674.17	1689.03	1695.09	1681.37	1659.29	1708.88	1690.19	1674.46	1671.41	1680.25	1673.35	1665.92	1684.94	1693.36	1690.07	1725.88	1688.69	1670.77	1673.59	1681.03	1692.82	1684.31	1707.26	1661.46	1701.46	1656.32	1678.6	1693.76
331.639008	1679.96	1686.43	1696.56	1682.06	1704.72	1703.03	1707.8	1714.12	1702.84	1702.39	1714.63	1660.71	1670.53	1681.69	1687.15	1683.79	1671.97	1694.67	1666.94	1669.67	1642.86	1675.58	1688	1695.84	1681.14	1660.98	1708.51	1689.46	1673.64	1670.16	1681.79	1673.28	1665	1686.41	1697.23	1690.04	1725.26	1690.61	1668.93	1675.31	1683.57	1693.5	1683.71	1710.56	1661.19	1700.67	1659.3	1678.01	1694.71
332.135010	1679.07	1685.47	1697.82	1681.88	1704.7	1703.56	1705.71	1716.68	1702.08	1702.41	1716.34	1661.43	1671.89	1679.52	1688.56	1687.26	1670.64	1694.2	1666.95	1667.43	1644.1	1675.73	1687.41	1695.31	1682.95	1661.08	1710.4	1690.46	1672.92	1671.89	1680.59	1674.06	1666.81	1685.42	1695.57	1694.48	1722.16	1690.42	1670.89	1675.23	1682.19	1691.37	1683.14	1706.9	1663.01	1701.37	1658.39	1679.14	1693.2
332.630005	1676.89	1685.5	1699.95	1682.87	1703.44	1701.2	1705.16	1715.07	1702.94	1699.36	1716.13	1661.38	1670.66	1678.84	1686.82	1689	1672.04	1693.76	1669.43	1670.01	1641.68	1675.88	1689.28	1696.81	1681.69	1660.56	1709.83	1691.23	1674.76	1672.04	1681.52	1674.17	1665.16	1686.08	1696.36	1693.8	1721.66	1693.2	1669.92	1674.08	1681.59	1694.07	1684.39	1707.1	1662.01	1699.6	1658.75	1677.89	1695.33
333.125000	1677.43	1684.26	1697.61	1681.75	1704.71	1705.04	1706.61	1716.39	1704.38	1703.3	1716.07	1660.64	1671.84	1680.96	1688.41	1686.31	1671.81	1693.44	1667.86	1668.96	1640.11	1675.05	1688.58	1694.17	1679.52	1660.83	1709.47	1689.99	1672.73	1671.56	1680.71	1674.8	1663.53	1684.28	1695.54	1691.44	1721.53	1690.92	1671	1674.66	1680.58	1693.14	1683.8	1706.6	1663.28	1702.33	1658.58	1681.99	1695.81
333.619995	1679.65	1684.9	1696.99	1682.97	1705.23	1703.34	1707.22	1711.91	1702.75	1703.62	1714.41	1662.85	1668.76	1679.31	1687.59	1685.02	1673.4	1691.43	1666.59	1668.88	1640.74	1673.34	1687.74	1695.19	1680.57	1662.69	1709.98	1688.69	1671.83	1670.64	1678.7	1672.68	1665.1	1685.21	1694.08	1691.75	1722.79	1689.96	1669.84	1675.53	1681.39	1692.15	1683	1708.65	1662.87	1700.1	1658.12	1677.87	1696.1
334.115997	1680.72	1683.32	1695.02	1681.24	1704.93	1704.31	1707.68	1716.92	1704	1703.01	1712.75	1662.07	1669.52	1679.76	1687.4	1686.3	1669.74	1693.53	1668.83	1668.1	1641.77	1673.8	1689.2	1694.22	1681.43	1660.19	1709.04	1690.87	1672.54	1671.86	1682.39	1673.68	1666.31	1683.01	1696.88	1693.64	1721.2	1689.45	1670.51	1674.77	1682.63	1694.35	1686.72	1705.98	1660.98	1702.14	1657	1680.28	1695.72
334.610992	1679.23	1685.02	1696.89	1682.21	1704.11	1704.47	1706.4	1714.53	1702.64	1700.21	1714.89	1660.2	1670.78	1678.98	1687.71	1684.59	1669.94	1694.81	1667.92	1669.61	1642.21	1673.94	1687.17	1695.61	1678.09	1660.27	1707.28	1689.13	1671.52	1670.93	1679.85	1673.91	1663.56	1685.98	1695.95	1693.16	1721.78	1691.93	1670.74	1673.88	1683.71	1691.64	1685.82	1706.03	1662	1700.86	1656.83	1679.46	1696.97
335.105988	1680.28	1686.33	1697.28	1681.32	1702.21	1704.97	1708.34	1717.74	1705.05	1702.31	1713.98	1660.39	1670.6	1680.27	1688.59	1685.29	1671.01	1695.23	1670.31	1670.45	1641.38	1673.08	1689.93	1695.8	1681.85	1661.48	1709.97	1688.89	1672.14	1670.54	1679.65	1673.4	1665.25	1685.12	1695.64	1692.08	1724.63	1689.49	1670.69	1673.41	1681.31	1691.73	1682.77	1708.45	1662.68	1699.15	1657.65	1678.65	1695.35
335.601013	1677.77	1684.5	1696.42	1683.52	1704.67	1703.83	1707.81	1715.93	1702.62	1702.79	1716.18	1660.86	1669.01	1678.42	1687.81	1684.58	1671.72	1693.54	1667.51	1669.72	1640.5	1676.15	1686.41	1694.87	1679.44	1660.69	1711.5	1690.6	1671.81	1671.62	1681.06	1673.5	1667.45	1686.55	1695.53	1691.47	1721.81	1689.92	1672.26	1673.36	1682.16	1690.79	1683.49	1705.15	1662.98	1701.22	1657	1678.38	1696.13
336.096008	1677.79	1683.86	1696.1	1681.24	1703.16	1702.1	1705.68	1714.93	1701.51	1699.21	1713.95	1659.46	1668.97	1678.89	1686.08	1686.73	1672.07	1692.13	1667.39	1670.24	1643.48	1676.56	1688.9	1695.2	1680.85	1659.86	1710	1688.96	1673.2	1671.88	1680.77	1674.28	1665.8	1685.44	1695.04	1692.45	1722.55	1690.79	1670.07	1673.9	1681.51	1692.16	1683.27	1706.13	1661.12	1701.95	1658.16	1678.53	1694.59
336.592010	1678.05	1683.65	1698.09	1681.38	1705.45	1701.88	1705.77	1715.09	1702.17	1702.09	1714.28	1661.19	1667.94	1678.31	1687.72	1685.28	1669.4	1691.91	1669.76	1667.52	1641.02	1673.97	1689.02	1694.62	1682.68	1660.05	1709.73	1688.72	1672.89	1673.49	1678.88	1671.65	1662.88	1684.11	1695.48	1691.16	1725.51	1688.19	1669.87	1675.24	1681.57	1692.54	1683.65	1706.92	1661.16	1698.81	1660.48	1679.62	1696.38
337.087006	1679.01	1683.09	1695.32	1680.74	1701.49	1703.79	1705.23	1712.61	1703.58	1701.52	1713.97	1661.7	1670	1676.63	1685.76	1684.48	1670.29	1693.86	1669.02	1667.62	1641.11	1673.65	1688.51	1696.23	1681.09	1661.23	1706.22	1688.65	1671.21	1671.12	1679.73	1672.87	1665	1686.12	1694.7	1693.45	1723.13	1692.01	1671.13	1673.82	1681.13	1692.29	1684.24	1707.15	1661.26	1699.83	1656.79	1677.35	1695.69
337.582001	1678.51	1686.35	1697.55	1681.39	1703.26	1702.22	1705.64	1714.4	1703.71	1699.69	1714.58	1662.19	1667.64	1679.38	1687.77	1684.29	1670.54	1694.91	1666.1	1668.77	1643.72	1675.95	1688.69	1694.5	1679.76	1659.4	1707.93	1688.91	1671.37	1670.62	1679.23	1673.73	1664.57	1684.82	1694.52	1692.44	1722.52	1691.4	1670.06	1672.7	1681.5	1693.25	1681.44	1705.54	1658.96	1700.45	1657.17	1678.94	1695.18
338.076996	1677.85	1684.67	1697.88	1680.8	1702.84	1702.52	1706.64	1715.7	1704.32	1699.3	1712.87	1662.49	1669.74	1678.09	1686.27	1685.46	1669.56	1692.16	1666.64	1667.31	1643.53	1673.34	1689.55	1692.75	1681.09	1658.66	1705.05	1687.95	1670.41	1670.21	1677.69	1671.52	1665.1	1685.37	1696.4	1690.3	1721.89	1688.12	1670.88	1673.61	1684.15	1691.87	1681.79	1708.11	1663.48	1699.96	1659.28	1678.89	1694.04
338.571991	1677.73	1683.74	1695.36	1680.32	1701.79	1702.95	1705.46	1714.61	1701.41	1699.39	1713.99	1662.75	1669.95	1678.73	1686.26	1686.69	1669.89	1692.72	1669.3	1670.32	1639.61	1674.84	1688.5	1694.12	1680.96	1659.32	1709.41	1689.35	1671.48	1672.26	1681.2	1672.75	1664.73	1685.49	1696.86	1691.55	1721.61	1690.75	1669.52	1676.36	1681.48	1690.74	1683.42	1706.33	1660.92	1699.69	1658.31	1678.7	1694.53
339.067993	1677.6	1683.03	1694.29	1681.89	1702.29	1700.84	1705.25	1712.2	1703.09	1700.36	1714.22	1660.1	1668.27	1679.55	1686.47	1685.66	1668.73	1690.37	1666.01	1670.1	1640.69	1675.32	1685.89	1696.02	1680.91	1657.57	1708.02	1690.69	1672.29	1669.71	1679.07	1673.48	1665.88	1684.01	1692.67	1691.99	1719.3	1691.11	1672.13	1673.63	1681.66	1689.46	1682.68	1705	1661.47	1699.3	1659.24	1679.46	1695.96
339.562988	1678.01	1684.7	1695.7	1682.06	1703.48	1703.38	1704.53	1713.24	1704.13	1701.44	1713.93	1660.43	1668.77	1678.89	1687.27	1684.28	1670.78	1692.79	1667.11	1668.8	1640.93	1675.76	1687.25	1694.79	1680.68	1657.71	1706.49	1688.59	1670.9	1672.76	1679.95	1671.1	1663.5	1684.07	1696.06	1691.02	1719.92	1691.16	1670.69	1673.96	1680.73	1691.95	1681.85	1706.65	1661.45	1700.31	1658.16	1678.93	1694.26
340.058014	1677.06	1684.85	1695.35	1681.18	1701.74	1702.32	1704.89	1711.97	1701.16	1699.69	1712.94	1662.45	1669.46	1679.64	1684.38	1685.61	1669.93	1691.86	1667.35	1670.38	1640.12	1673.92	1689.38	1695.63	1680.89	1660.14	1709.22	1689.32	1670.58	1671.36	1677.81	1673.09	1665.19	1686.13	1693.63	1691.45	1720.83	1689.54	1671.95	1673.58	1680.45	1689.68	1681.8	1707.39	1664.75	1700.94	1657.89	1677.44	1694.58
340.553009	1680.29	1684.52	1695.37	1681.19	1701.75	1700.77	1703.46	1711.47	1701.38	1700.1	1714.86	1660.69	1668.16	1677.19	1686.8	1685.83	1671.11	1695.06	1667.4	1667.9	1638.68	1672.68	1688.9	1694.43	1679.78	1657.82	1708.71	1689.13	1671.12	1671	1680.33	1672.03	1663.65	1684.94	1694.77	1691.35	1719.65	1690.65	1670.99	1673.02	1683.63	1692.36	1684.12	1706.12	1660.5	1699.69	1656.61	1678.4	1694.03
341.048004	1678.31	1685.06	1693.87	1679.75	1701.61	1701.28	1702.65	1712.37	1703.15	1698.53	1711.36	1661.45	1669.16	1676.8	1686.07	1685.66	1669.96	1692.51	1667.28	1666.98	1640.25	1673.48	1685.39	1693.03	1679.41	1660.37	1707.05	1689.06	1671.96	1673.39	1680.17	1671.99	1664.87	1683.94	1695.41	1690.78	1719.78	1688.64	1668.58	1673.64	1680.15	1690.84	1682.17	1705.88	1660.5	1699.52	1656.33	1678.92	1695.07
341.544006	1676.08	1683.23	1696.3	1678.82	1704.87	1701.83	1705.11	1712.49	1703.39	1700.91	1709.78	1661.27	1668.93	1678.88	1686.23	1684.33	1669.21	1691.43	1668.05	1668.4	1641.11	1674.58	1690.31	1694.1	1679.15	1658.89	1704.51	1689.92	1671.54	1669.66	1678.76	1672.21	1663.76	1685.22	1694.41	1690.42	1719.15	1689.16	1669.98	1672.68	1682.49	1693.24	1681.64	1705.44	1662.93	1696.86	1658.99	1679.03	1695.83
342.039001	1677.29	1680.71	1694.1	1680.02	1701.65	1701.58	1705.98	1711.21	1701.7	1700.14	1711.44	1659.74	1669.85	1678.87	1685.09	1685.29	1669.66	1691.16	1665.37	1667.34	1639.5	1672.96	1687.34	1694.56	1680.71	1658.1	1709.42	1687.37	1670.87	1671.34	1677.29	1670.12	1663.95	1683.14	1694.42	1689.74	1718.76	1688.8	1670.48	1673.01	1681.81	1690.82	1682.85	1705.41	1660.86	1700.26	1656.24	1677.08	1694.97
342.533997	1676.37	1683.02	1695.75	1679.9	1700.86	1700.61	1703.48	1712.12	1701.3	1699.57	1713.85	1659.62	1667.76	1676.73	1685.71	1683.89	1668.2	1693.23	1669.18	1667.91	1640.28	1674.37	1687.25	1694.57	1679.37	1657.62	1709.41	1688.07	1670.73	1673.52	1682.33	1672.11	1664.81	1684.13	1694.4	1691.57	1719.79	1688.57	1668.06	1672.83	1679.26	1692.32	1682.22	1706.27	1661.29	1701.13	1656.74	1676.68	1693.82
343.028992	1677.17	1684.16	1693.25	1678.8	1701.71	1702.66	1703.67	1711.39	1701.54	1699.2	1712.68	1660.97	1667.18	1678.14	1685.71	1683.83	1668.99	1690.94	1666.38	1669.41	1641.73	1674.82	1688	1692.26	1681.06	1658.81	1707.44	1686.94	1669.66	1670.16	1678.05	1670.42	1664.59	1686.05	1692.31	1690.26	1716.99	1689.19	1670.22	1672.88	1680.81	1690	1682.46	1705.09	1660.58	1701.18	1657.11	1676.1	1694
343.524994	1678.88	1683.03	1695.46	1682.84	1702.91	1701.15	1703.47	1712.3	1701.05	1700.63	1715.59	1662.56	1668.06	1678.98	1685.13	1684.82	1668.64	1690.22	1667.78	1666.93	1641.75	1673.68	1687.69	1694.96	1679.58	1659.47	1708.14	1688.24	1671.17	1669.09	1680.25	1673.14	1665.38	1685.36	1693.76	1691.32	1720.96	1690.68	1672.13	1673.53	1682.1	1690.98	1682.49	1709.12	1659.93	1700.19	1657.47	1677.13	1695.68
344.019989	1677.62	1684.83	1697.9	1680.22	1701.57	1700.95	1702.75	1712.14	1698.85	1700.78	1709.48	1659.91	1669.05	1678.53	1686.68	1683.94	1669.31	1691.63	1666.1	1673.3	1640.01	1673.36	1686.77	1696.4	1679.6	1659.47	1707.03	1689.27	1673.53	1670.68	1680.23	1675.37	1663.33	1685.9	1693.6	1693.14	1718.31	1689.67	1671.49	1672.29	1681.94	1691.4	1684.12	1705.6	1660.82	1699.45	1657.57	1676.88	1693.99
344.515015	1677.53	1684.81	1693.85	1681.37	1704.14	1701.56	1704.9	1711.17	1702.1	1701.34	1710.52	1660.84	1665.78	1677.66	1685.42	1681.64	1668.21	1693.8	1666.78	1668.77	1642.68	1672.65	1687.57	1693.99	1679.25	1659.86	1708.48	1685.77	1671.95	1670.82	1678.17	1672.5	1662.27	1684.45	1693.3	1689.83	1719.1	1686.01	1671.6	1673.16	1682.5	1691.17	1684.24	1706.07	1660.64	1700.16	1657.3	1678.91	1693.05
345.010010	1677.42	1683.3	1697.89	1680.85	1701.94	1700.33	1704.26	1711.26	1700.72	1699.56	1711.45	1660.18	1667.66	1677.79	1686.05	1683.5	1669.53	1694.17	1666.86	1666.2	1641.22	1674.52	1686.22	1695.57	1679.89	1657.25	1707.75	1688.85	1671.4	1671.64	1679.8	1671.4	1665.5	1685.06	1695.03	1691.95	1716.87	1686.67	1670.92	1673.32	1680.72	1687.87	1683.72	1705.18	1660.88	1700.44	1657.5	1679	1694.8
345.505005	1678.53	1684.64	1695.2	1680.58	1700.85	1700.59	1706.18	1711.23	1700.31	1702.58	1712.09	1659.47	1668.66	1679.15	1686.77	1684.29	1669.03	1694.14	1666.62	1667.34	1641.24	1674.93	1685.83	1692.98	1679.37	1656.74	1708.01	1687.91	1669.61	1671.29	1679.43	1672.29	1662.76	1684.26	1694.02	1688.97	1719.24	1689.08	1670	1674.8	1682.45	1691.66	1681.77	1706.05	1660.64	1698.4	1657.83	1677.43	1694.53
346.001007	1677.8	1683.39	1696	1682.41	1704.27	1698.33	1706.01	1711.54	1700.21	1700.43	1710.81	1661.32	1667.92	1678.66	1683.52	1688.34	1671.24	1692.34	1669.39	1669.79	1640.59	1675.54	1686.69	1692.9	1680.78	1659.93	1705.72	1688.29	1673.72	1671.23	1678.72	1672.64	1664.35	1687.05	1693.64	1690.97	1720.43	1688.74	1669.04	1674.38	1682.27	1690.51	1683.17	1703.96	1662.77	1699.88	1658.9	1679.26	1694.23
346.496002	1674.18	1684.17	1696.7	1681.34	1702.47	1700.54	1707.51	1715.32	1699.57	1701.12	1710.92	1660.5	1668.63	1679.18	1685.51	1684.46	1670.15	1691.58	1665.98	1668.55	1638.97	1672.32	1686.6	1691.92	1680.19	1659.05	1708.12	1688.89	1671.38	1670.17	1679.58	1671.76	1665.23	1684.13	1695.27	1688.97	1720.36	1686.01	1668.82	1672.98	1680.79	1691.93	1684.39	1703.65	1660.06	1699.05	1657.09	1677.88	1693.21
346.990997	1678.41	1685.1	1695.61	1680.08	1704.68	1702.41	1703.54	1711.81	1700.5	1699.55	1711.39	1661.53	1670.19	1680	1686.68	1686.01	1668.94	1694.11	1666.68	1669.61	1639.26	1674.06	1686.68	1695.55	1679.32	1658.04	1708.97	1688.29	1672.16	1670.74	1679.22	1672.43	1664.6	1684.55	1692.34	1689.73	1718.62	1689.07	1670.79	1672.87	1680.68	1690.23	1683.25	1703.74	1660.76	1700.43	1656.32	1677.89	1695.13
347.485992	1677.43	1683.63	1696.69	1681.96	1702.86	1702.57	1706	1710.42	1701.76	1701.17	1710.81	1661.5	1667.03	1676.27	1684.52	1683.33	1670.56	1694.38	1666.98	1668.28	1642.42	1672.94	1688.14	1693.58	1679.84	1659.88	1705.45	1687.08	1670.64	1671.32	1679.93	1671	1664.46	1683.47	1694.73	1687.75	1718.58	1687.53	1671.75	1672.24	1679.27	1691.37	1684.5	1705.25	1660.02	1698.97	1656.88	1675.61	1695.08
347.980988	1675.7	1683.51	1693.49	1680.56	1701.74	1701.82	1705.63	1711.59	1701.92	1700.97	1710.31	1659.33	1669.26	1677.52	1685.35	1685.06	1667.77	1693.69	1666.65	1667.33	1640.68	1674.8	1684.96	1695.16	1681.52	1657.36	1708.09	1686.72	1671.52	1671.35	1679.51	1671.87	1663.09	1685.71	1693.06	1692.03	1716.61	1688.27	1669.55	1674.38	1681.9	1690.23	1681.76	1706.48	1659.63	1699.28	1656.48	1678.45	1694.76
348.476990	1675.99	1683.78	1695.17	1679.91	1701.51	1701.01	1704.39	1710.75	1699.49	1698.54	1710.31	1662.97	1668.7	1678.8	1685.33	1683.49	1668.74	1691	1668.57	1669.03	1640.18	1674.15	1686.86	1693	1677.97	1657.52	1705.41	1688.86	1672.35	1671.17	1679.57	1673.09	1664.55	1685.72	1693.23	1690.18	1718.51	1688.31	1670.77	1672.82	1682.42	1690.78	1683.85	1703.07	1662.73	1699.95	1658.23	1676.61	1692.56
348.971985	1678.23	1683.54	1693.67	1677.72	1702.43	1702.09	1703.77	1711	1702.7	1702.13	1714.36	1661.12	1669.41	1677.78	1684.2	1682.1	1671.02	1692.45	1666.14	1670.7	1641.2	1672.07	1687.84	1693.7	1681.34	1660.21	1707.23	1688.62	1672.05	1670.62	1678.54	1670.87	1664.21	1683.62	1693.18	1690.74	1716.35	1688.09	1671.15	1674.49	1682.72	1688.77	1682.44	1704.2	1658.28	1698.97	1657.77	1677.64	1694.82
349.467010	1677.28	1681.43	1693.57	1679.75	1701.28	1698.19	1703.23	1711.88	1700.37	1698.74	1711.55	1660.31	1668.07	1676.11	1684.57	1684.99	1669.71	1694	1666.19	1669.52	1640.12	1673.16	1684.87	1694	1678.36	1657.89	1706.12	1685.08	1671.31	1669.26	1679.06	1672.89	1664.82	1680.55	1691.39	1690.66	1718.27	1688.5	1668.58	1671.96	1679	1689.54	1683.78	1706.51	1661.08	1697.47	1658.2	1677.59	1692.57
349.962006	1678.61	1684.32	1693.54	1678.33	1700.87	1698.83	1704.88	1711.05	1699.2	1700.67	1710.15	1659.15	1668.28	1677.94	1685.55	1684.58	1668.54	1692.6	1667.99	1667.31	1641.34	1675.11	1688.65	1694.62	1679.13	1657.67	1705.93	1686.13	1673.09	1668.53	1678.25	1670.14	1664.82	1682.44	1691.57	1690.52	1718.72	1687.74	1670.38	1673.95	1681.07	1690.59	1681.75	1704.96	1659.12	1699.05	1653.19	1677.53	1692.5
350.457001	1677.11	1682.65	1694.39	1680.1	1702.69	1697.54	1702.55	1709.34	1699.35	1700.4	1709.25	1658.9	1668.91	1677.85	1682.58	1681.58	1668.95	1691.33	1667.41	1666.62	1641.99	1673.88	1686.59	1694.91	1679.33	1659.25	1706.48	1687.03	1670.08	1669.14	1677	1670.18	1661.34	1682.86	1694.02	1688.16	1719.27	1686.87	1668.36	1671.76	1680.8	1691.47	1683.24	1705.08	1662.55	1698.71	1657.95	1677.29	1693.38
350.953003	1677.98	1683.76	1696.74	1680.06	1703.09	1699.19	1703.23	1711.84	1698.86	1702.12	1709.55	1659.53	1667.6	1676.75	1683.42	1684.37	1668.07	1694.26	1666.73	1666.51	1639.19	1673.41	1686.2	1694.71	1678.54	1656.87	1705.03	1685.92	1669.08	1669.7	1678.1	1672.88	1664.35	1684.61	1693.75	1690.82	1717.98	1687.45	1670.94	1672.47	1683.06	1690.18	1681.39	1705.97	1660.5	1698.13	1655.74	1677.66	1693.97
351.447998	1678.14	1683.46	1694.15	1680.18	1701.6	1699.76	1700.98	1711.41	1700.08	1699.88	1710.17	1660.85	1669.39	1679.21	1686.34	1682.49	1666.41	1692.12	1668.35	1670.01	1641.53	1672.07	1688.16	1694.73	1680.38	1658.15	1706.25	1687.54	1673.5	1670	1677.9	1670.03	1666.9	1681.92	1692.8	1689.82	1716.36	1687.22	1671.81	1672.26	1679.93	1690.57	1683.56	1705.75	1659.12	1700.98	1658.17	1677.14	1694.52
351.942993	1676.79	1684.54	1694.39	1680.09	1700.38	1703.06	1704.63	1709.01	1701.03	1699.76	1711.02	1660.7	1668.29	1678.73	1686.63	1683.54	1669.74	1691.05	1668.64	1668.29	1638.68	1673.15	1687.52	1693.76	1680.43	1659.27	1706	1687.55	1671.56	1672.16	1679.01	1673.78	1663.57	1683.66	1692.45	1689.94	1718.08	1688.65	1668.3	1672.04	1680.55	1688.36	1682.35	1704.96	1659.54	1698.91	1655.79	1677.49	1692.6
352.437988	1675.55	1685.07	1695.8	1679.67	1701.31	1700.77	1704.05	1712.7	1700.27	1700.45	1711.39	1660.98	1668.52	1678.84	1685.29	1684.81	1669.53	1690.82	1668.57	1668.66	1638.97	1673.65	1686.33	1693.76	1680.6	1660.22	1709.91	1688.52	1671.28	1670.94	1677.69	1672.49	1664.78	1684.64	1694.43	1692.08	1717.83	1687.89	1668.48	1675.24	1679.83	1690.18	1681.7	1706.06	1660.94	1698.52	1656.87	1677.48	1694.97
352.933014	1678.7	1684.4	1695.66	1680.76	1701.5	1701.77	1704.23	1711.53	1700.67	1702.77	1711.37	1659.95	1669.54	1677.91	1686.48	1683.47	1671	1692.17	1667.69	1670.04	1640.37	1675	1686.98	1694.54	1680.38	1659.36	1706.13	1687.75	1671.28	1671.06	1678.01	1674.1	1664.06	1682.72	1694	1690.96	1718.12	1687.33	1670.24	1672.99	1680.76	1688.25	1683.03	1703.56	1660.7	1699.52	1657.25	1678.83	1693.21
353.428986	1675.43	1682.45	1695.24	1677.76	1700.61	1699.12	1703.4	1712.25	1700.41	1699.73	1713.18	1660.06	1667.28	1678.34	1683.69	1683.96	1669.15	1692.39	1668.55	1669.23	1639.5	1672.68	1686.12	1692.66	1678.18	1659.56	1708.89	1685.24	1671.52	1670.94	1678.3	1672.73	1663.95	1685.28	1693.29	1690.94	1717.1	1688	1671.49	1673.43	1681.37	1690.21	1683.21	1704	1660.23	1699.86	1656.86	1677.42	1694.93
353.924011	1674.28	1682.68	1694.1	1679.89	1702.52	1700.03	1704.99	1711.8	1700.93	1698.68	1709.88	1662.43	1668.44	1678.54	1684.22	1681.68	1667.56	1691.47	1667.82	1666.9	1639.23	1672.55	1686.87	1692.8	1679.72	1660.07	1707.9	1686.05	1671.16	1672.29	1679.15	1672.05	1664.5	1684.47	1694.6	1691.49	1717.43	1687.95	1669.75	1673.19	1681.42	1689.95	1682.72	1704.37	1660.94	1697.65	1656.81	1679.53	1690.95
354.419006	1678.18	1682.11	1696.99	1677.77	1700.29	1702.36	1703.7	1711.76	1701.36	1696.78	1710.49	1659.99	1667.82	1677.03	1682.83	1685.17	1668.52	1690.86	1667.13	1667.25	1639.13	1673.22	1686.17	1693.53	1680.65	1658.56	1707.88	1687.43	1669.27	1672.87	1678.53	1672.37	1662.95	1684.6	1695.06	1691.17	1719.48	1687.89	1671.96	1674.78	1681.24	1689.36	1681.22	1704.85	1662.05	1698.86	1656.4	1675.39	1694.34
354.914001	1678.36	1681.95	1693.33	1679.58	1700.53	1700.17	1705.74	1708.87	1699.93	1700.77	1710.8	1661.78	1666.72	1677.97	1688.09	1681	1669.26	1693.13	1666.55	1667.9	1641.21	1673.93	1687.7	1694.17	1679.57	1658.57	1704.89	1687.46	1673.06	1670.08	1678.75	1673.57	1662.81	1686.04	1691.9	1692.51	1717.23	1688.71	1671.22	1673.71	1681.78	1690.41	1682.52	1706.54	1661.43	1698.24	1658.47	1677.42	1694.22
355.408997	1676.62	1684.34	1695.03	1679.85	1701.33	1702.11	1701.85	1709.01	1701.4	1701.33	1713.04	1659.76	1668.7	1675.84	1685.29	1683.12	1668.32	1692.6	1667.16	1668.88	1639.86	1672.57	1687.15	1691.28	1677.93	1656.93	1704.04	1686.36	1670.73	1672.65	1680.23	1674.47	1663.13	1682.31	1693.49	1688.7	1717.3	1686.24	1670.08	1671.28	1679.03	1689.42	1684.82	1706.96	1662.42	1699.47	1658.09	1678.32	1694.32
355.904999	1676.87	1684.38	1693.74	1682.25	1702.19	1700.44	1704.41	1709.68	1701.73	1699.81	1710.72	1659.44	1667.77	1678.64	1684.48	1683.76	1669.1	1692.46	1667.73	1669	1638.32	1674.82	1686.85	1693.72	1680.38	1659.03	1706.22	1688.62	1671.65	1672.44	1677.81	1672.43	1661.61	1682.87	1690.66	1689	1716.36	1686.77	1668.28	1673.55	1680.93	1688.49	1682.06	1703.72	1657.8	1696.21	1657.36	1678.41	1692.38
356.399994	1677.25	1681.71	1693.18	1678.9	1702.56	1701.83	1704.6	1711.99	1701.72	1698.89	1708.87	1660.36	1669.06	1677.86	1685.41	1684.11	1670.02	1692.29	1666.04	1668.43	1641.27	1673.18	1684.9	1694.84	1678.44	1660.2	1707.08	1687.86	1670.32	1670.9	1676.8	1672.11	1664.03	1684.63	1693.26	1689.57	1715.54	1687.19	1669.24	1672.62	1681.24	1689.49	1682.72	1702.2	1659.91	1700.73	1656.74	1677.56	1692.51
356.894989	1677.44	1684.04	1693.6	1679.32	1700.58	1699.94	1701.99	1711.6	1700.77	1698.3	1708.78	1659.9	1666.95	1677.68	1685.72	1683.72	1668.62	1690.9	1667.44	1666.73	1639.28	1673.17	1685.71	1692.96	1676.48	1659.9	1706.6	1687.17	1669.5	1670.82	1677.07	1672.06	1661.48	1684.61	1692.14	1686.69	1717.13	1686.56	1670.39	1672.02	1682.08	1688.7	1680.67	1703.8	1657.86	1697.28	1656.41	1678.13	1694.4
357.390015	1675.58	1681.25	1693.53	1681.09	1699.6	1699.7	1700.17	1711.04	1697.7	1701.14	1707.9	1661.21	1668.06	1678.06	1682.59	1683.88	1669.12	1689.83	1665.9	1667.61	1639	1673.74	1687.56	1692.98	1677.07	1659.17	1706.5	1686.65	1669.88	1668.67	1679.65	1671.01	1663.46	1681.74	1692.38	1691.79	1718.28	1685.33	1670.08	1671.62	1679.75	1689.01	1683.39	1701.16	1659.82	1698.39	1657.17	1676.48	1691.06
357.885010	1677.62	1684.35	1693.06	1680.07	1699.99	1699.37	1702.81	1709.05	1698.64	1698.69	1708.63	1660.36	1665.84	1676.66	1686.02	1683.02	1667.49	1690.65	1667.47	1666.4	1641.67	1672.89	1684.54	1693.52	1679.65	1657.71	1705.69	1689.28	1672.6	1671.33	1676.98	1671.23	1663.78	1683.3	1693.4	1688.63	1713.39	1687.66	1668.27	1672.97	1679.41	1689.91	1684	1704.62	1660.61	1697.03	1658.31	1680.65	1691.64
358.381012	1676.44	1683.49	1692.07	1678.57	1700.97	1702.19	1702.18	1710.98	1699.9	1697.57	1712.35	1661.2	1668.51	1678.67	1685.81	1683.14	1668.76	1690.82	1665.44	1668.41	1638.87	1672.47	1685.65	1692.69	1677.66	1657.39	1707.16	1685.31	1670.66	1672.61	1678.08	1672.04	1663.03	1685.66	1691.53	1688.14	1714.89	1688.3	1670.92	1672.88	1680.58	1690.04	1682.9	1704.98	1662.42	1698.9	1656.98	1676.93	1695.38
358.876007	1677.34	1685.33	1693.63	1681.02	1700.88	1699.21	1701.05	1710.68	1697.97	1698.97	1709.96	1661.13	1667.35	1677.69	1684	1682.51	1669.2	1689.67	1666.28	1669.21	1642.61	1674.27	1685.63	1694.76	1678.76	1658.01	1706.19	1687.34	1671.63	1670	1677.72	1672.34	1664.04	1681.81	1690.74	1689.4	1715.23	1686.09	1669.9	1672.6	1681.78	1688.35	1680.02	1703.15	1658.65	1695.12	1656.64	1677.32	1693.23
359.371002	1677.48	1683.37	1692.53	1679.21	1702.81	1700.52	1702.32	1708.12	1700.56	1698.18	1711.79	1661.44	1668.47	1677.57	1684.84	1682.63	1668.97	1688.62	1667.14	1668.09	1641.62	1674.56	1684.7	1693.35	1679.71	1657.76	1707.01	1687.43	1670.54	1670.54	1678.65	1670.78	1663.26	1684.6	1693.19	1689.12	1715.01	1687.36	1669.98	1674.07	1681.29	1688.16	1682.07	1704.3	1659.03	1698.52	1655.59	1676.18	1692.6
359.865997	1677.14	1682.75	1696.24	1680.03	1701.54	1699.08	1704.53	1711.46	1698.33	1698.87	1708.89	1660.89	1669.08	1677.36	1685.56	1680.48	1670.26	1690.62	1667.03	1668.37	1640.92	1673.3	1685.61	1693.12	1678.25	1658.34	1704.76	1687.27	1671.14	1669.92	1677.92	1670.89	1663.78	1682.72	1692.02	1687.81	1717.43	1686.62	1671	1672.14	1680.2	1687.14	1681.7	1701.58	1661.82	1698.28	1656.47	1677.55	1692.26
360.362000	1676.36	1684.3	1693.25	1679.15	1699.83	1700.82	1700.91	1709.59	1698.75	1697.81	1708.8	1659.98	1667.54	1677.97	1684.83	1684.56	1667.59	1689.71	1664.82	1669.01	1636.77	1674.61	1685.05	1693.2	1678.31	1657.92	1705.53	1686.32	1671.14	1670.58	1678.57	1673.05	1664.31	1684.19	1692.28	1691.48	1716.23	1688.86	1669.15	1672.48	1681.36	1689.71	1682.66	1702.45	1659.84	1698.85	1654.98	1678.9	1692.88
360.856995	1675.47	1680.89	1693.9	1678.18	1699.71	1701.19	1703.8	1708.76	1700.32	1699.65	1710.49	1658.79	1666.66	1677.34	1683.57	1683.38	1668.09	1690.94	1665.89	1666.28	1638.75	1672.96	1685.02	1692.2	1679.78	1657.45	1705.78	1685.95	1669.29	1672.92	1677.89	1671.95	1661.95	1682.91	1693.03	1687.59	1714.58	1686.12	1669.51	1672.87	1678.97	1688.3	1682.24	1704.23	1659.91	1698.19	1653.93	1675.18	1692.18
362.183014	1662.88	1665.68	1678.44	1657.9	1685.91	1685.68	1690.59	1703.76	1683.28	1682.96	1702.19	1664.56	1664.32	1674.89	1678.45	1671.96	1662.83	1682.98	1668.78	1666.21	1643.36	1675.38	1685.56	1693.58	1681.97	1660.96	1705.67	1691.32	1673.86	1672.41	1681.02	1671.86	1663.19	1684.87	1693.54	1691.55	1715.83	1687.38	1668.67	1673.99	1682.95	1690.77	1681.68	1703.95	1659.34	1698.59	1656.79	1679	1694.32
362.678009	1675.73	1681.99	1693.83	1679.88	1699.48	1699.63	1705.73	1711.95	1696.73	1699.39	1707.75	1660.86	1668.72	1677.42	1684.88	1684.54	1669.31	1691.42	1668.31	1668.38	1641.57	1674.71	1687.07	1696.42	1681.47	1658.64	1705	1688.04	1671.28	1671.5	1679.37	1671.04	1662.89	1682.92	1693.82	1689.31	1714.78	1688.72	1669.17	1673.2	1680.5	1690.18	1682.94	1701.79	1659.87	1698.83	1657.61	1676.21	1694.3
363.173004	1677.52	1683.12	1694.4	1677.68	1699.74	1698.24	1703.87	1710.86	1699.19	1699.41	1709.35	1660.63	1667.18	1678.45	1684.67	1684.77	1668.06	1691.09	1666.43	1667.33	1640.92	1674.31	1685.49	1692.55	1679.85	1659.06	1705.46	1684.91	1672.89	1672.8	1678.48	1672.92	1663.56	1683.34	1692.85	1691.33	1715.92	1687.06	1669.94	1673.68	1681.62	1688.07	1683.69	1702.94	1661.29	1696.93	1661.42	1676.57	1694.11
363.667999	1678.24	1683.83	1695.23	1679.42	1700.93	1700.46	1704.14	1711.98	1698.18	1699.33	1709.74	1662.09	1668.61	1677.54	1685.57	1683.02	1668.65	1690.54	1666.57	1668.72	1639.17	1674.66	1687.88	1693.99	1680.54	1659.32	1707.74	1688.6	1671.66	1670.35	1676.21	1672.75	1662.86	1684.42	1690.35	1690.49	1716.07	1688.99	1670.32	1673.76	1681.69	1691.88	1684.9	1704.57	1661.31	1698.55	1658.87	1675.66	1693.58
364.162994	1677.92	1683.98	1694.78	1678.78	1700.43	1700.67	1702.76	1709.68	1699.86	1698.09	1710.13	1661.38	1667.96	1679.4	1684.92	1681.74	1668.97	1692.81	1666.39	1666.44	1640.38	1671.26	1685.44	1694.3	1678.76	1659.1	1704.11	1689.83	1672.35	1671.54	1677.07	1670.55	1664.48	1682.92	1692.95	1689.53	1713.42	1685.54	1670.31	1670.95	1681.9	1688.47	1682.58	1703.88	1659.73	1698.23	1658.31	1676.39	1692.75
364.658997	1677.92	1682.46	1696.16	1680.06	1700.83	1697.81	1703.51	1710.7	1701.26	1700.89	1709.66	1661.46	1668.66	1675.94	1684.37	1683.67	1668.74	1690.79	1664.76	1667.62	1641.85	1673.63	1685.75	1692.55	1679	1658.65	1704.06	1688.56	1669.9	1671.42	1679.51	1672.67	1663.41	1682.97	1692.68	1687.62	1714.68	1685.62	1670.15	1672.84	1681.24	1690.07	1683.36	1704.47	1660.9	1699.33	1657.71	1677.44	1693.91
365.153992	1676.04	1685.58	1694.57	1680.15	1701.52	1701.19	1704.27	1711.6	1698.75	1699.99	1708.37	1662.02	1668.31	1679.43	1685.88	1683.45	1669.91	1692.32	1668.21	1670.05	1641.54	1675.09	1688.82	1694.83	1678.35	1658.88	1707.75	1687.14	1670.46	1669.05	1679.57	1673.45	1662.95	1684.83	1692.87	1689.15	1716.13	1687.97	1670.74	1674.6	1681.22	1692.77	1682.22	1703.87	1660.24	1698.39	1658.9	1677.22	1693.8
365.648987	1678.98	1682.7	1694.96	1677.74	1698.07	1700.5	1701.43	1708.92	1698.78	1699.04	1710.13	1662.19	1668.04	1679.27	1688.26	1683.93	1668.78	1692.17	1667.64	1668.28	1641.5	1673.24	1684.29	1692.96	1676.49	1660.06	1705.45	1687.46	1673.26	1670.98	1678.56	1672.8	1664.94	1684.11	1692.39	1689.4	1715.74	1685.97	1670.35	1673.25	1680.39	1688.17	1683.69	1702.21	1659.95	1697.52	1655.33	1676.06	1694.06
366.144012	1676.31	1684.3	1694.53	1679.59	1702.31	1700.53	1702.75	1710.75	1699.01	1698.54	1709.74	1661.78	1669.37	1677.82	1686.03	1683.79	1669.61	1691.96	1666.89	1669.52	1640.15	1674.49	1683.76	1693.48	1679.95	1660.12	1704.77	1688.19	1673.9	1669.54	1679.16	1670.92	1664.5	1684.66	1692.66	1688.92	1715.77	1688.52	1671.54	1675.74	1681.31	1688.61	1681.47	1704.84	1659.4	1698.03	1658.03	1677.24	1693
366.639008	1676.72	1682.41	1694.2	1677.14	1699.69	1697.92	1700.8	1709.76	1697.43	1697.82	1707.81	1661.4	1667.99	1677.93	1683.9	1681.34	1668.71	1691.73	1666.91	1669.94	1640.76	1671.68	1684.22	1693.46	1677.15	1659.45	1703.15	1689.39	1673.66	1670.27	1677.68	1671.01	1663.13	1682.43	1693.04	1688.99	1715.23	1687.39	1669.11	1671.05	1679.78	1687.52	1682.37	1701.74	1660.2	1697.18	1657.03	1676.53	1692.29
367.135010	1678.31	1683.4	1693.06	1679.05	1700.08	1698.99	1703.01	1707.05	1697.76	1699.23	1706.9	1659.45	1669.73	1678.5	1683.52	1682.47	1669.51	1691.1	1665.53	1666.31	1640.81	1675.22	1684.49	1691.52	1680.4	1656.74	1705.04	1688.87	1670.73	1671.38	1676.83	1672.06	1664.84	1685.89	1691.26	1687.25	1715.44	1686.1	1670.49	1670.63	1679.96	1688.33	1682.59	1704.26	1658.22	1697.45	1658.94	1674.68	1694.14
367.630005	1678.74	1681.3	1691.55	1678.58	1698.08	1700.91	1699.1	1708.28	1698.58	1699.24	1711.03	1660.67	1667.84	1677.88	1683.96	1682.51	1667.57	1690.88	1666.5	1666.66	1639.95	1671.81	1685.45	1693.05	1678.32	1658.28	1705.86	1688.15	1670.9	1671.5	1677.53	1673.66	1664.1	1684.85	1691.44	1689.49	1717.9	1686.63	1669.55	1672.63	1681.51	1689.42	1681.37	1702.43	1658.48	1698.97	1656.68	1676.28	1692.67
368.125000	1675.99	1683.14	1693.37	1677.95	1701.88	1698.52	1703.68	1710.65	1700.29	1698.55	1709.09	1660.59	1667.77	1680.29	1685.75	1684.26	1667.06	1690.64	1667.2	1669.57	1639.52	1673.85	1683.84	1693.87	1681.08	1657.86	1705.4	1687.62	1670.38	1671.29	1678.52	1672.75	1663.1	1684.18	1693.29	1690.08	1716.04	1687.19	1669.43	1673.52	1680.23	1687.31	1681.88	1703.38	1659.98	1698.64	1658.07	1677.08	1692.85
368.619995	1677.31	1682.84	1692.38	1678.26	1699.35	1698.25	1700.73	1709.2	1694.93	1696.77	1709.73	1661.5	1667.45	1678.19	1685.02	1680.72	1666.66	1688.63	1666	1668.88	1641.63	1671.96	1684.17	1691.98	1678.21	1658.07	1705.03	1683.99	1671.94	1670.38	1678.42	1673.32	1664.1	1685.7	1691.9	1690.25	1714.64	1687.86	1669.89	1673.14	1681.4	1689	1683.37	1702.71	1662.73	1698.15	1657.79	1675.78	1693.53
369.114990	1677.53	1682.24	1693.65	1678.54	1700.87	1698.98	1702.25	1707.33	1698.52	1698.9	1706.34	1661.44	1669.19	1678.9	1685.68	1680.53	1668.36	1690.26	1664.66	1668.69	1641.79	1672.58	1684.38	1694.53	1679.61	1657.53	1704.73	1686.92	1671.82	1669.11	1677.61	1671.88	1663.49	1683.21	1692.05	1688.42	1716.98	1687.6	1670.26	1671.98	1680.88	1690.51	1682.77	1705.25	1658.76	1697.6	1656.5	1675.68	1690.83
369.610992	1677.09	1684.86	1696.28	1680.99	1699.96	1697.36	1703.3	1709.43	1698.25	1697.8	1706.92	1662.04	1667.22	1679.08	1685.39	1683.53	1670.14	1689.97	1664.36	1668.74	1640.02	1674.34	1686.5	1691.63	1678.18	1657.84	1704.47	1685.1	1672	1672.25	1677.97	1672.31	1663.69	1684.24	1692.03	1691.01	1712.79	1686.95	1669.27	1671.89	1681.07	1687.75	1681.32	1703.77	1658.86	1696.44	1657.29	1675.27	1692.87
370.105988	1675.8	1681.09	1692.35	1679.73	1700.75	1696.58	1700.65	1708.08	1700.49	1699.05	1708.21	1661.11	1666.2	1678.59	1684.35	1681.81	1666.05	1690.17	1666.73	1668.53	1640.47	1672.47	1686.61	1694.41	1678.21	1657.44	1704.27	1685.51	1670.43	1670.31	1678.14	1673.47	1662.24	1684.15	1691.53	1691.33	1716.5	1688.39	1669.21	1672.08	1680.76	1690.31	1682.47	1703.9	1659.36	1698.41	1655.73	1674.6	1692.29
370.601013	1676.85	1683	1692.45	1677.83	1700.29	1698.56	1701.82	1710.52	1698.89	1696.28	1708.98	1660.38	1665.86	1678.29	1682.89	1683.24	1668.63	1690.37	1666.95	1668.75	1640.15	1672.3	1686.69	1691	1680.05	1657.69	1706.5	1687.98	1669.71	1671.03	1678.38	1672.12	1662.17	1683.39	1691.66	1690.81	1715.37	1687.19	1669.48	1671.8	1679.23	1689.98	1682.94	1703.37	1660.14	1697.35	1659.85	1675.9	1692.12
371.096008	1674.42	1680.93	1693.36	1678.01	1698.48	1697.42	1702.22	1709.36	1698.89	1696.71	1707.73	1658.58	1666.74	1677.09	1683.92	1680.66	1667.2	1689.8	1665.87	1669.82	1640.53	1671.48	1684.69	1692.8	1678.15	1656.62	1706.35	1686.24	1670.36	1668.81	1677.35	1673.28	1663.05	1685.45	1693.13	1690.22	1715.51	1685.54	1668.04	1670.55	1679.95	1689.43	1682.48	1702.49	1660.51	1698.01	1655.54	1674.78	1691.86
371.591003	1677.01	1682.03	1692.42	1677.89	1700.91	1698.81	1702.28	1707.2	1697.58	1699.17	1708.4	1660.26	1666.12	1676.55	1683.85	1682.97	1669.23	1689.4	1666.09	1669.83	1641.85	1672.31	1683.53	1691.58	1679.66	1658.57	1704.64	1687.24	1672.71	1670.23	1678.84	1673.18	1664.28	1685.24	1692.64	1689.83	1715.09	1687.45	1670.33	1670.36	1681.41	1689.16	1682.07	1702.22	1659.77	1696.73	1657.46	1676.18	1691.42
372.087006	1675.9	1682.52	1692.31	1678.49	1699.22	1700.41	1701.87	1709.44	1698.59	1697.99	1711.37	1662.09	1670.4	1678.88	1686.68	1683.17	1667.75	1690.28	1668.3	1666.91	1639.85	1674.54	1683.03	1692.93	1681.49	1657.23	1705.98	1687.03	1671.71	1670.21	1679.1	1670.16	1661.99	1684.72	1693.15	1686.51	1713.52	1685.91	1667.52	1672.74	1681.24	1688.62	1684.45	1701.25	1659.94	1698.28	1656	1676.75	1692.61
372.582001	1676.88	1679.63	1695.12	1678.55	1699.38	1699.93	1702.64	1707.14	1697.58	1699.19	1707.51	1659.64	1667.7	1678.26	1681.92	1682.48	1665.22	1689.81	1665.13	1666.45	1640.56	1673.25	1687.43	1692.48	1677.63	1657.45	1705.91	1686.12	1671.75	1671.05	1679.13	1671.46	1664.09	1682.44	1692.21	1687.25	1714.79	1684.95	1669.1	1673.62	1678.64	1688.67	1684.22	1703.4	1661.51	1697.85	1658.13	1677.47	1693.22
373.076996	1674.59	1682.94	1692.78	1677.99	1700.05	1697.92	1701.74	1707.78	1698.83	1697.59	1707.4	1661.03	1665.75	1676.16	1683.18	1682.4	1667.24	1689.18	1667.09	1667.58	1641.76	1674.82	1684.2	1691.51	1677.88	1656.97	1705.53	1685.56	1668.71	1670	1677.76	1671.79	1663.33	1681.35	1692.55	1688.12	1713.83	1686.93	1668.56	1670.76	1680.31	1688.12	1683.22	1703.6	1660.85	1699.38	1656.44	1677.17	1691.91
373.571991	1674.57	1683.86	1693.35	1680.77	1699.03	1698.12	1701.34	1708.57	1698.23	1699.47	1705.7	1660.06	1669.27	1676.48	1685.2	1680.71	1669.96	1690.86	1667.62	1669.91	1641.48	1674.95	1685.61	1694	1677.43	1659.34	1704.21	1686.67	1672.3	1670.46	1677.03	1670.54	1663.84	1683.85	1691.66	1688.92	1714.58	1685.82	1668.74	1672.3	1680.45	1688.37	1679.52	1702.53	1660.42	1695.98	1657.73	1676.88	1691.39
374.067993	1677.21	1681.69	1695.37	1679.38	1699.47	1698.26	1702.36	1707.88	1699.81	1697.03	1708.82	1661.11	1667.62	1675.42	1683.36	1681.52	1667.31	1690.59	1663.87	1666.66	1640.92	1673.62	1685.44	1692.4	1677.97	1658.35	1705.78	1685.58	1670.94	1670.38	1677.6	1670.99	1660.96	1681.73	1692.54	1686.62	1712.52	1684.57	1668.63	1672.67	1681.83	1688.22	1682.37	1702.04	1659.75	1698.27	1658.41	1676.26	1693.47
374.562988	1677.05	1683.66	1692.73	1679.38	1699.99	1697.64	1701.62	1707.19	1697.5	1699.32	1706.41	1662.86	1666.57	1679.73	1683.54	1683.52	1667.36	1689.72	1665.03	1667.7	1639.91	1674.21	1683.72	1693.95	1679.74	1658.36	1705.95	1684.83	1669.37	1671.76	1677.01	1671.77	1660.97	1684.01	1691.92	1688.86	1714.02	1684.98	1669.8	1674.11	1680.76	1687.88	1683.14	1704.44	1659.33	1698.12	1654.61	1676.23	1693
375.058014	1676.14	1682.75	1692.05	1678.25	1699.97	1698.53	1701.18	1705.56	1697.78	1698.69	1706.8	1660.64	1665.19	1677.82	1683.82	1682.45	1668.09	1689.43	1667.02	1669.44	1639.74	1671.9	1685.98	1691.34	1679.93	1658.16	1705.55	1685.6	1670.92	1669.51	1676.9	1670.17	1662.88	1683.59	1690.2	1690.51	1714.96	1685.12	1669.57	1673.59	1679.6	1688.36	1683.17	1702.76	1659.92	1695.94	1656.48	1673.93	1691.4
375.553009	1677.88	1683.11	1694.97	1678.22	1701.65	1699.11	1703.39	1710.74	1700.12	1698.02	1709.09	1662.69	1668.84	1677.5	1683.97	1681.04	1669.56	1691.04	1666.39	1667.25	1641.94	1673.59	1683.76	1693.19	1679.01	1658.19	1704.38	1685.04	1671.19	1669.17	1677.54	1672.51	1663.55	1682.83	1691.47	1688.57	1713.46	1687.15	1669.73	1672.24	1681.38	1687.8	1680.98	1701.27	1660.01	1696.3	1657.96	1674.11	1691.87
376.048004	1675.62	1681.12	1693.07	1678.86	1698.78	1698.69	1703.39	1707.79	1701.09	1699.52	1706.95	1661.18	1669.21	1679.28	1683.19	1681.24	1667	1688.75	1665.66	1667.72	1640.27	1671.8	1684.15	1690.96	1676.4	1656.46	1704.71	1684.8	1670.89	1670.72	1677.96	1669.79	1660.62	1682.86	1692.11	1689.22	1713.3	1686.05	1668.87	1673.1	1679.5	1688	1682.01	1702.92	1658.08	1697.35	1657.32	1675.79	1691.84
376.544006	1677.03	1682.95	1692.74	1680.51	1699.67	1697.23	1700.93	1707.27	1698.03	1696.45	1707.27	1660.39	1667.28	1678.08	1683.94	1681.66	1667.83	1688.57	1665.23	1665.59	1639.47	1673.15	1683.7	1691.21	1676.73	1657.52	1705.4	1686.04	1670.43	1669.37	1676.03	1669.73	1662.35	1683.33	1689.74	1687.31	1712.48	1685.88	1669.46	1671.94	1679.18	1688.47	1680.46	1702.47	1659.2	1696.8	1658.22	1674.71	1690.72
377.039001	1676.81	1681.41	1693.42	1679.7	1698.58	1698.3	1702.39	1708.01	1696.97	1697.09	1709.49	1662.76	1668.29	1675.73	1682.82	1681.47	1668.42	1691.72	1665.45	1666.81	1640.51	1672.99	1683.7	1693.17	1677.93	1657.86	1704.45	1685.53	1671.18	1671.08	1679.06	1671.77	1661.2	1685.14	1691.18	1688.96	1713.99	1687.68	1669.99	1674.13	1681	1688.33	1681.53	1702.35	1659.31	1696.68	1657.05	1677.42	1692.9
377.533997	1676.06	1683	1694.29	1676.67	1699.4	1695.69	1700.76	1708.21	1697.14	1697.24	1705.58	1661.71	1669.26	1676.49	1684.96	1681.66	1666.01	1688.83	1665.27	1669.46	1640.08	1672.65	1682.93	1690.71	1677.84	1657.91	1702.36	1685.8	1670.11	1669.18	1677.91	1673.37	1662.24	1683.97	1688.79	1689.76	1713.11	1686.07	1670.3	1674.37	1682.3	1687.32	1681.3	1702.93	1659.33	1697.64	1655.01	1675.99	1691.45
378.028992	1675.94	1683.71	1693.96	1676.98	1698.53	1697.81	1700.25	1706.16	1695.33	1697.86	1708.33	1661.64	1666.7	1678.19	1684.9	1681.76	1666.57	1689.05	1666.64	1667.33	1641.26	1675.28	1684.8	1691.8	1680.96	1657.59	1703.36	1685.82	1671.22	1668.81	1678.46	1669.77	1663.86	1682.02	1691.49	1688.3	1713.22	1687.08	1668.29	1673.94	1680.2	1687.84	1679.47	1704.19	1659.67	1698.31	1658.72	1678.24	1690.55
378.523987	1674.17	1680.41	1693.53	1678.29	1700.01	1696.56	1700.66	1709.04	1695.8	1697.26	1708.03	1658.69	1667.03	1675.32	1683.35	1682.4	1666.43	1688.44	1665.82	1668.63	1640.66	1673.55	1685.56	1693.28	1676.6	1657.67	1705.31	1687.51	1670.4	1669.79	1678.81	1670.27	1663.15	1681.07	1689.05	1689.32	1711.62	1684.4	1668.05	1671.82	1680.2	1686.75	1683.62	1701.17	1660.37	1697.45	1656.88	1673.89	1691.01
379.019989	1678.89	1681.88	1693.24	1678.18	1699.29	1697.21	1701.6	1706.99	1700.54	1698.38	1707.91	1660.97	1667.95	1678.53	1685.48	1680.4	1667.59	1689.78	1666.28	1666.77	1640.59	1673.43	1685.79	1694.14	1676.57	1655.53	1704.86	1687.61	1669.42	1671.03	1677.84	1671.45	1663.67	1683.11	1692.28	1689.24	1711	1685.89	1669.47	1674.13	1681.7	1688.28	1681.01	1704.07	1659.71	1697.78	1658.64	1674.8	1693.37
379.515015	1676.54	1682.26	1691.39	1676.97	1699.3	1699.33	1701.46	1706.42	1695.69	1695.97	1708.07	1659.81	1666.06	1677.58	1682.96	1680.54	1666.8	1688.41	1666.38	1668.08	1640.59	1673.59	1684.23	1692.14	1677.99	1656.51	1703.24	1685.76	1668.31	1670.33	1675.83	1671.62	1660.92	1683.6	1690.52	1688.68	1710.74	1684.6	1668.87	1671.92	1679.75	1688.21	1681.18	1701.32	1659.38	1697.49	1657.51	1675.97	1690.44
380.010010	1674.65	1680.28	1692.07	1677.76	1698.57	1697.05	1700.57	1707.36	1698.26	1696.7	1705.48	1659.98	1667.6	1675.84	1683.6	1682.67	1665.22	1690.45	1666.57	1667.09	1638.45	1671.3	1683.41	1691.88	1676.53	1657.08	1702.19	1686.27	1671.07	1669.79	1676.34	1672.12	1661.74	1682.39	1691.75	1687.7	1711.83	1686.54	1670.72	1673.22	1679.25	1687.39	1680.51	1702.95	1658.57	1695.16	1656.92	1673.99	1689.69
380.505005	1676.35	1682.92	1692.01	1677.64	1699.21	1698.76	1700.36	1707.66	1696.8	1697.68	1705.6	1658.82	1665.99	1677.09	1682.87	1681.63	1666.56	1690.48	1663.86	1666.88	1640.34	1671.87	1683.3	1691.17	1678.35	1656.83	1702.69	1687.52	1672.47	1669.25	1677.51	1669.22	1663.29	1679.28	1690.1	1685.05	1711.67	1684.76	1668.31	1670.12	1677.93	1686.03	1680.44	1700.19	1657.74	1696.62	1653.42	1675.31	1688.96
381.000000	1676.69	1682.04	1692.2	1678.32	1699.99	1698.53	1701.52	1707.17	1697.03	1699.42	1706.35	1660.75	1666.87	1676.67	1683.03	1681.15	1666.35	1689.4	1665.53	1666.96	1640.22	1672.66	1682.96	1693.47	1677.79	1656.24	1703.38	1684.81	1671.37	1669.88	1676.16	1670.87	1661.75	1682.77	1690.25	1687.14	1709.51	1684.82	1668.83	1673.73	1679.73	1689.55	1679.56	1702.72	1659.54	1696.16	1655.94	1676.87	1692.73
381.496002	1675.65	1683.33	1694.49	1678.64	1699.16	1697.09	1699.3	1708.46	1696.12	1697.85	1706.99	1658.21	1667.49	1676.31	1683.32	1682.33	1668.02	1690.14	1667.19	1666.78	1639.51	1672.24	1683.43	1691.75	1677.47	1657.91	1701.91	1687.12	1669.58	1668.04	1676.34	1669.51	1663.46	1680.67	1690.96	1687.37	1713.34	1684.21	1668.41	1672.93	1678.81	1685.93	1681.07	1701.03	1660.91	1695.36	1658.27	1674.05	1690.35
381.990997	1675.45	1680.9	1694.64	1677.62	1700.76	1697.33	1700.88	1707.61	1697.13	1695.68	1707.14	1660.5	1669.16	1677.14	1684.65	1682.19	1668.52	1689.69	1666.43	1668.17	1638.38	1671.56	1683.35	1691.15	1675.83	1658.33	1701.33	1684.94	1669.73	1668.24	1674.81	1670.24	1661.87	1679.64	1690.05	1686.72	1709.24	1684	1669.42	1673.36	1678.33	1687.06	1679.9	1703.28	1659.86	1694.93	1658.43	1676.26	1691.74
382.485992	1676.09	1683.63	1693.13	1678.49	1699.67	1696.39	1699.97	1709.44	1696.09	1698.56	1707.36	1662.16	1667.5	1679.62	1682.55	1680.1	1667.9	1690.26	1665.22	1664.5	1638.34	1672.14	1684.34	1693.25	1677.8	1657.18	1703.78	1686.3	1670.05	1670.45	1675.64	1670.06	1661.84	1681.91	1688.79	1687.94	1711.63	1686.17	1669.35	1673.02	1680.37	1686.21	1683.3	1700.81	1658.25	1696.73	1659.19	1677	1690.85
382.980988	1676.5	1681.24	1692.59	1677.2	1701.67	1695.58	1698.87	1708.74	1697.21	1697.54	1707.13	1656.95	1668.41	1677.05	1683.36	1680.82	1667.31	1689.64	1664.39	1666.74	1640.49	1673.75	1683.81	1691.68	1677.38	1657.68	1704.31	1686.34	1671.9	1670.96	1677.64	1671.49	1661.45	1682.42	1691.13	1688.85	1711.54	1686.5	1669.63	1672.97	1679.24	1685.69	1680.07	1701.6	1658.71	1697.71	1655.7	1673.5	1693.15
383.476013	1676.39	1681.05	1691.15	1674.73	1700.59	1697.85	1701.18	1707.09	1695.3	1695.25	1706.44	1660.98	1667	1677.4	1685.22	1680.03	1667.76	1689.69	1667.78	1667.98	1639.91	1671.57	1683.76	1692.46	1678.43	1658.01	1704.29	1687.04	1672.74	1670.86	1678.14	1671.71	1662.33	1681.26	1690.18	1687.6	1709.83	1686.1	1670.09	1672.8	1680.88	1689.38	1680.17	1702.43	1659.06	1697.35	1655.82	1675.31	1692.23
383.971985	1675.94	1682.18	1692.42	1677.73	1699.81	1696.9	1699.68	1706.08	1698.75	1697.02	1707.89	1660.67	1665.82	1677.22	1682.85	1681.31	1664.26	1690.25	1665.35	1668.45	1639.53	1672.05	1686.8	1693.81	1676.08	1656.26	1705.19	1684.98	1669.65	1670.8	1678.64	1670.94	1662.78	1683.19	1691.67	1686.42	1712.38	1687.13	1670.18	1674.09	1679.91	1688.98	1681.38	1703.24	1658.66	1700.05	1657.99	1675.42	1692.22
384.467010	1674.33	1682.37	1691.22	1678.32	1698.64	1697.79	1699.45	1708.14	1697.28	1697.66	1709.42	1660.43	1668.72	1677.17	1683.96	1683.45	1669.31	1689.57	1666.04	1666.47	1639.99	1672.49	1683.36	1692.51	1678.13	1656.02	1703.96	1686.38	1670.62	1670	1676.56	1670.88	1660.19	1681.93	1690.53	1688.34	1710.3	1684.59	1669.52	1672.91	1679.47	1687.3	1681.16	1704.45	1657.28	1695.73	1655.34	1677.82	1692.46
384.962006	1676.11	1681.93	1694.14	1676.57	1699.67	1698.74	1699.71	1707.46	1696.12	1696.89	1707.37	1657.42	1668.78	1677.04	1683.16	1681.44	1668.67	1689.3	1667.3	1668.01	1638.52	1671.45	1682.36	1693.22	1677.62	1657.69	1702.53	1685	1667.46	1669.99	1677.78	1669.22	1658.71	1683.2	1689.68	1687.71	1710.56	1685.75	1668.94	1675.15	1679.05	1684.94	1680.22	1701	1656.96	1698.21	1657.01	1674.34	1692.3
385.457001	1674.29	1680.71	1691.07	1680	1696.92	1694.27	1701.26	1706.25	1697.16	1696.53	1702.56	1659.84	1667.01	1675.66	1685.5	1681.16	1668.13	1687.6	1664.43	1667.73	1641.01	1673.61	1686.52	1691.84	1675.75	1657.89	1702.71	1684.59	1670.91	1668.33	1675.66	1672.54	1664.49	1682.37	1687.81	1689.38	1712.53	1685.6	1666.74	1672.79	1679.43	1689.24	1683.63	1702.15	1659.83	1696.11	1658.13	1675.05	1691.29
385.953003	1674.73	1679.33	1690.82	1677.95	1698.02	1697.36	1699.25	1704.52	1696.99	1698.1	1705.72	1660.59	1667.18	1674.48	1683.02	1680.89	1667.19	1686.99	1664.36	1667.01	1638.44	1673.22	1683.39	1690.23	1677.27	1657.81	1703.57	1685.8	1669.7	1670.95	1675.89	1673.85	1662.24	1683.54	1690.5	1687.98	1710.88	1683.63	1668.54	1672.55	1679.08	1688.17	1683.07	1702.74	1658.87	1698.7	1653.81	1675.24	1691.34
386.447998	1676.08	1678.78	1693.61	1677.18	1699.53	1699.15	1700.66	1706.88	1696.93	1695.63	1706.89	1658.86	1666.93	1678.62	1683.31	1681.72	1669.66	1690.34	1664.22	1666.69	1639.65	1671.69	1682.71	1690.95	1678.86	1656.8	1703.03	1682.4	1668.58	1668.86	1676.37	1669.9	1660.07	1681.17	1689.95	1685.47	1711.07	1684.48	1670.36	1672.22	1679.16	1685.17	1681.09	1700.9	1658.45	1697	1656.74	1675.7	1691.21
386.942993	1675.98	1682.72	1692.15	1678.7	1699.95	1697.48	1702.65	1707.47	1695.62	1696.78	1709.38	1660.48	1667.81	1677.12	1681.81	1681.81	1668.71	1692.5	1665.87	1668.23	1638.09	1671.59	1684.04	1692.65	1678.22	1656.85	1701.62	1684	1668.71	1670.67	1675.78	1671.6	1661.89	1684.42	1687.58	1688.93	1712.64	1684.06	1668.39	1673.05	1677.48	1688.27	1682.63	1702.46	1657.82	1697.45	1658.07	1674.08	1690.39
387.437988	1676.88	1680.68	1692.76	1678.33	1700.17	1694.81	1698.05	1705.39	1698.08	1698.08	1704.71	1660.88	1667.44	1675.29	1685.37	1683.74	1667.56	1689.54	1667.59	1667.79	1642.14	1671.08	1683.46	1691.06	1679.3	1656.53	1704.04	1684.35	1668.84	1672.25	1678.37	1674.21	1661.84	1681.76	1690.47	1689.54	1711.15	1685.33	1669.33	1672.93	1679.7	1686.66	1682.5	1703.75	1657.63	1696.75	1658.25	1677.89	1692.24
387.933014	1675.77	1681.02	1692.68	1677.31	1698.19	1697.53	1699.58	1707.74	1697.97	1696.41	1707.76	1658.84	1667.11	1677.07	1682.43	1681.65	1665.55	1691.01	1666.55	1666.6	1639.45	1671.52	1685.66	1690.54	1679.19	1656.88	1703.55	1686.1	1668.71	1670.42	1676.94	1671.2	1661.67	1681.83	1691.21	1687.46	1711.25	1683.22	1671.38	1674.48	1681.24	1686.99	1679.83	1702.07	1658.28	1695.96	1657.45	1674.06	1690.17
388.428986	1674.62	1680.4	1690.97	1679.14	1699.99	1698.16	1699.68	1704.69	1697.63	1696.26	1705.43	1658.33	1664.59	1678.22	1682.72	1680.4	1666.87	1691.81	1667.02	1667.68	1639.69	1672.44	1684.91	1693.21	1679	1657.47	1702.33	1686.63	1669.94	1671.41	1674.88	1671.24	1660.96	1680.8	1689.41	1689.07	1711.24	1684.68	1669.07	1673.19	1680.91	1685.85	1681.83	1702.68	1658.58	1696.39	1657.58	1674.18	1689.94
388.924011	1676.52	1684.01	1691.88	1676.84	1698.24	1693.83	1701.06	1705.49	1696.36	1696.12	1705.08	1659.11	1668.29	1676.48	1684.17	1680.32	1666.36	1689.63	1666.3	1668.13	1639.91	1670.34	1683.16	1690.97	1676.95	1656.91	1704.17	1683.67	1670.88	1669.63	1676.49	1671.76	1660.46	1681	1690.5	1686.64	1713.35	1683.39	1670.65	1672	1681.25	1687.77	1679.29	1701.04	1658.3	1696.07	1657.9	1675.73	1690.73
389.419006	1677.98	1681.14	1693.23	1677.53	1697.74	1695.06	1700.57	1703.28	1697.37	1697.91	1704.22	1660.53	1666.12	1678.3	1683.55	1680.72	1666.43	1690.46	1665.13	1666.61	1638.85	1673.77	1686.13	1692.85	1676.83	1658.15	1703.77	1684.69	1670.58	1669.24	1676.7	1672.35	1663.03	1683.21	1691.24	1687.49	1709.81	1684.68	1668.2	1673.69	1680.51	1689.96	1679.11	1700.79	1658.99	1695.22	1657.6	1676.08	1690.78
389.914001	1677.85	1680.86	1692.45	1677.34	1697.08	1699.79	1700.48	1707.21	1696.93	1696.52	1707.3	1662.33	1668.4	1675.32	1682.73	1680.92	1669.44	1690.11	1665.41	1666.31	1638.6	1672.99	1684.7	1694.04	1677.14	1659.39	1704.9	1684.71	1669.34	1670.13	1678.5	1670.49	1663.26	1682.41	1690.88	1687.15	1713.71	1684	1667.94	1671.39	1678.81	1685.66	1680.51	1702.34	1658.91	1698.02	1655.61	1678.09	1692.05
390.408997	1677.57	1683.22	1691.69	1678.26	1697.27	1694.73	1702.41	1705.17	1697.6	1694.71	1706.15	1661.05	1667.67	1676.94	1683	1680.54	1667	1691.09	1666.93	1668.01	1638.52	1672.17	1684.5	1690.4	1677.97	1657.63	1703.07	1684.92	1671.01	1670.46	1678.16	1673.04	1663.65	1684.11	1690.37	1688.39	1710.62	1685.57	1670.24	1672.74	1680.87	1686.03	1682.61	1703.25	1661	1695.59	1657.79	1675.32	1692
390.904999	1676.35	1681.16	1691.01	1677.34	1697.79	1698.77	1698.33	1704.89	1698.46	1699.72	1705.64	1659.14	1665.74	1677.39	1682.99	1681.53	1666.96	1688.44	1665.74	1667.25	1642.36	1672.12	1683.17	1691.86	1679.22	1656.85	1704.72	1687.35	1671.88	1670.6	1676.13	1670.83	1662.63	1684.55	1688.26	1689.14	1709.71	1685.01	1667.53	1671.84	1679.9	1686.77	1681.11	1701.14	1658.02	1695.47	1655.96	1677.11	1692.68
391.399994	1676.11	1681.91	1694.86	1678.38	1700.85	1696.49	1699.97	1706.15	1695.59	1697.84	1707.91	1660.39	1668.08	1677.7	1684.04	1680.12	1666.75	1689.63	1664.69	1666.39	1639.4	1671.64	1683.53	1693.46	1677.78	1658.25	1704.66	1685.73	1670.33	1670.42	1676.41	1671.17	1662.63	1681.19	1689.93	1687.27	1709.15	1684.79	1668.29	1671.6	1680.28	1685.42	1681.78	1702.67	1658.99	1698	1658.42	1672.23	1691.61
391.894989	1675.27	1680.84	1688.95	1677.71	1699.86	1694.82	1698.71	1705.43	1694.29	1696.38	1708.09	1658.02	1667.68	1676	1683.48	1680.92	1667.2	1687.64	1665.82	1664.32	1641.85	1671.47	1683.22	1691.36	1675.89	1656.99	1702.45	1685.5	1670.5	1669.88	1679.24	1670.22	1662.68	1681.87	1689.64	1687.49	1710.9	1683.8	1667.59	1673.36	1679.53	1685.84	1681.96	1702.39	1658.4	1697.67	1656.22	1675.84	1690.01
392.390015	1677.01	1680.53	1690.54	1677.33	1697.4	1697.35	1699.17	1709.83	1697	1696.08	1706.31	1660.51	1665.39	1677.49	1682.44	1682.53	1667.69	1688.86	1666.07	1668.84	1641.42	1673.66	1682.46	1693.38	1679.8	1659.14	1702.42	1686.05	1669.75	1668.6	1676	1671.34	1663.71	1680.69	1690.73	1687.64	1710.47	1684.83	1670.42	1671.61	1679.26	1686.28	1682.22	1701.82	1658.07	1695.24	1657.58	1675.46	1689.73
392.885010	1676.98	1683.39	1690.22	1678.34	1696.64	1697.22	1697.38	1706.36	1697.71	1697.12	1706.92	1656.71	1667.85	1676.03	1685.29	1681.47	1668.04	1687.79	1666.4	1666.19	1639.13	1672.12	1683.65	1691.69	1679.25	1657.3	1702.2	1687.33	1668.5	1668.66	1675.39	1671.53	1663.39	1683.05	1687.7	1688.49	1708.89	1685.25	1667.94	1670.16	1680.07	1685.61	1681.47	1699.39	1656.47	1695.61	1655.68	1674.82	1690.56
393.381012	1677.52	1683.12	1693.23	1678.17	1697.32	1699.43	1701.09	1706.34	1696.05	1697.66	1707.23	1659.7	1667.65	1678.21	1683.79	1683.04	1669.81	1689.68	1665.9	1666.06	1642.25	1669.54	1685.28	1692.59	1677.71	1657.17	1700.56	1685.19	1668.53	1669.5	1676.25	1670.37	1660.77	1683.08	1689.03	1687.61	1710.31	1684.44	1667.67	1673.64	1679.29	1688.5	1681.97	1701.13	1656.56	1697.42	1656.1	1675.99	1689.23
393.876007	1674.03	1680.75	1693.19	1677.81	1698.08	1697.39	1700.72	1705.42	1697.35	1696.05	1706.52	1660.61	1666.65	1676.62	1683.48	1680.17	1668.3	1688.84	1665.89	1664.28	1639.11	1671.12	1683.84	1690.49	1679.06	1657.86	1701.81	1684.37	1670.12	1668.67	1675.65	1669.32	1661.38	1682.56	1689.36	1687.35	1710.2	1685.33	1667.55	1673.2	1680.19	1686.93	1681.89	1700.9	1658.72	1696.49	1655.42	1673.82	1690.91
394.371002	1676.82	1681.21	1693.69	1674.75	1699.04	1700.92	1696.71	1706.4	1697.49	1695.88	1707.19	1658.4	1668.15	1676.3	1683.1	1681.81	1666.51	1688.05	1664.39	1668.3	1641.47	1669.75	1682.22	1691.71	1678.13	1655.91	1702.05	1682.33	1668.19	1669.29	1676.81	1671.7	1663.12	1682.5	1688.19	1688.53	1710.8	1685.54	1668.05	1671.11	1679.52	1686.64	1682.27	1699.73	1660.04	1694.93	1657.58	1673.75	1691.22
394.865997	1675.8	1681.91	1691.3	1676.42	1698.73	1695	1701.07	1705.3	1698.01	1697.23	1705.87	1661.3	1666.38	1676.98	1681.47	1679.2	1666.46	1690.6	1667.52	1668.48	1639.92	1671.84	1683.41	1692.03	1677.61	1657.85	1703.61	1684.41	1671.98	1669.08	1677.78	1670.23	1661.02	1682.08	1688.57	1689.14	1708.35	1683.65	1666.77	1670.98	1678.23	1687.5	1682.84	1701.73	1659.61	1695.92	1657.44	1673.9	1691.58
395.360992	1675.51	1679.95	1690.62	1675.64	1699.57	1699.12	1699.42	1703.58	1695.64	1695.44	1708.22	1658.96	1667.84	1677.07	1684.47	1680.79	1668.42	1688.29	1666.79	1666.65	1638.85	1672.61	1683.48	1690.88	1678.68	1659.39	1703.32	1683.79	1669.21	1667.97	1676.3	1669.1	1661.03	1681.4	1690.15	1686.61	1710.18	1684.71	1671.19	1672.05	1678.03	1687.03	1681.63	1701.32	1657.73	1697.84	1655.48	1674.71	1692.48
395.856995	1675.92	1681.81	1692.3	1678.23	1698.9	1695.06	1699.77	1706.29	1698.46	1697.42	1705.6	1659.08	1669.1	1675.2	1684.33	1680	1667.08	1688.61	1668.67	1665.13	1641.55	1672.28	1682.59	1691.28	1678.83	1657.04	1703.26	1687.99	1670.16	1670.89	1678.01	1671.89	1661.69	1682.99	1688.74	1688.57	1709.34	1685.42	1668.5	1671.2	1678.95	1688.24	1680.44	1699.59	1659.52	1697.13	1657.6	1674.28	1690.18
396.351990	1674.04	1680.42	1693.6	1678.83	1699.51	1698.08	1699.55	1708.48	1696.72	1695.32	1708.01	1661.14	1666.52	1676.23	1684.32	1682.84	1669.14	1690.31	1665.43	1666.27	1639.05	1671.01	1684.65	1692.35	1679.01	1658.97	1702.34	1685.3	1669.66	1669.42	1675.65	1668.53	1661.54	1681.56	1690.37	1686.14	1708.05	1684.66	1668.17	1670.82	1678.34	1688.48	1679.02	1699.96	1660.01	1695.76	1658.54	1674.21	1693.12
396.846985	1677.58	1683.14	1691.4	1679.37	1697.5	1697.33	1698.96	1707.67	1697.05	1697.88	1706.61	1659.32	1667.57	1675.33	1683.29	1680.68	1668.02	1689.75	1666.41	1666.46	1641.02	1672.78	1685.4	1692.54	1677.21	1656.03	1703.91	1686.12	1667.9	1670.22	1677.71	1670.95	1661.96	1682.13	1690.67	1686.28	1709.77	1686.07	1669.53	1671.82	1679.29	1686.67	1682.27	1702.46	1659.1	1696.13	1656.49	1674.53	1691.05
397.342010	1678.03	1681.89	1692.68	1677.66	1697.08	1696.39	1698.27	1704.77	1696.14	1694.7	1705.07	1660.5	1665.43	1676.94	1681.9	1681.76	1667.44	1690.2	1664.88	1666.54	1639.87	1673.3	1683.38	1690.82	1678.68	1657.69	1704.44	1684.53	1669.46	1671.15	1676.97	1670.72	1661.64	1683.66	1691.13	1688.39	1710.76	1685.02	1668.96	1672.88	1677.65	1687.14	1680.47	1700.17	1658.16	1696.81	1657.83	1673.5	1692.05
397.837006	1677.49	1682.13	1692.58	1678.54	1696.8	1694.42	1700.47	1706.36	1695.95	1697.12	1704.61	1660.48	1669.31	1676.45	1684.5	1681.7	1666.5	1690.18	1666.5	1668.53	1639.01	1671.44	1682.78	1690.11	1678.69	1657.02	1703.71	1686.49	1671.23	1670.6	1676.39	1671.74	1660.03	1680.83	1689.86	1687.87	1710.98	1683.22	1667.81	1671.72	1679.34	1687.39	1681.24	1700.04	1660.25	1698.1	1656.42	1674.22	1691.26
398.333008	1678.03	1683.08	1691.68	1677.28	1696.33	1698.04	1699.28	1702.08	1697.08	1698.68	1705.36	1658.56	1667.26	1676.26	1682.28	1680.18	1666.05	1687.54	1664.55	1666.18	1639.75	1671.01	1682.78	1691.55	1677.79	1656.35	1701.17	1683.43	1668.37	1670.76	1677.99	1672.38	1663.57	1680.41	1690.17	1688.07	1708.8	1683.71	1669.15	1671.48	1679.2	1686.89	1680.42	1700.5	1658.58	1696.45	1656.15	1674.72	1690.68
398.828003	1675.36	1680.29	1690.54	1676.81	1698.23	1696.42	1698.78	1703.93	1696.27	1696.78	1704.12	1661.11	1665.66	1676.86	1683.99	1678.83	1667.22	1690.45	1665.2	1666.74	1641.08	1673.71	1683.45	1693.38	1678.57	1656.49	1703.27	1685.13	1670.58	1668.59	1676.31	1672.34	1662.44	1682.97	1687.19	1687.22	1708.1	1684.77	1670.27	1674.1	1680.65	1687.09	1681.63	1702.62	1658.72	1695.55	1659.06	1675.12	1692.03
399.322998	1676.54	1681.25	1692.19	1678.54	1697.61	1695.64	1699.25	1703.28	1694.6	1698.02	1703.06	1660.92	1666.6	1676.67	1683.97	1682.21	1664.94	1690.04	1665.59	1667.75	1640.85	1671.93	1682.93	1691.37	1678.23	1656.62	1702.37	1686.74	1670.35	1668.35	1676.02	1672.22	1663.48	1682.92	1689.23	1686.76	1708.59	1684.69	1668.37	1671.44	1678.41	1686.02	1681.72	1700.82	1659.11	1696.2	1655.27	1674.59	1690.46
399.817993	1676.45	1682.95	1689.69	1678.53	1696.63	1693.23	1699.04	1703.96	1696.31	1698.21	1704.09	1658.2	1666.12	1677.86	1682.54	1679	1667.04	1689.62	1665.18	1667.24	1639.55	1669.66	1683.2	1693.2	1677.65	1655.57	1701.38	1683.5	1667.81	1669.69	1677.01	1670.69	1661.38	1680.63	1689.48	1687.2	1707.64	1683.14	1669.79	1672.8	1679.14	1689.08	1682.6	1699.72	1659.58	1696.63	1656.59	1673.24	1690.95
400.312988	1673.85	1681.22	1691.49	1676.27	1699.83	1696.6	1698.96	1705.8	1696.24	1694.89	1704.81	1660.02	1667.72	1676.92	1684.09	1681.02	1670.27	1689.18	1663.2	1664.23	1639.33	1673.1	1684.74	1692.66	1676.3	1658.71	1701.17	1682.67	1670.17	1669.81	1674.61	1669.79	1661.04	1681.38	1687.43	1686.64	1711.08	1683.31	1669.38	1672.96	1679.21	1685.23	1681.53	1702.09	1659.89	1697.04	1656	1675.2	1690.15
400.808990	1679.07	1682.94	1692.39	1679.17	1695.94	1696.09	1699.38	1706.53	1695.33	1699.19	1705.92	1659.99	1666.31	1676.39	1682.12	1682.29	1668.35	1690.11	1663.82	1666.22	1640.69	1671	1683.89	1691.95	1678.45	1658.66	1700.96	1687.32	1671.22	1668.76	1676.24	1670.29	1663.21	1682.16	1687.17	1685.63	1709.12	1685.53	1670.3	1671.44	1680.04	1684.74	1681.04	1701.46	1657.84	1694.93	1656	1674.39	1690.55
401.303986	1674.92	1682.71	1692.33	1678.06	1698.2	1695.69	1697.45	1706.32	1694.95	1695.09	1702.69	1659.61	1666.93	1676.04	1683.29	1680.05	1667.49	1687.65	1665.41	1666.17	1638.92	1670.26	1683.37	1692.21	1677.68	1657.46	1700.24	1685.46	1669.59	1668.19	1678.03	1669.56	1662.47	1683.03	1689.55	1686.06	1708.29	1683.74	1669.13	1671.77	1679.65	1686.78	1682.18	1701.23	1659.63	1698.87	1655.79	1674.33	1692.33
401.799011	1675.59	1679.64	1692.22	1677.86	1696.58	1696.72	1696.45	1705.09	1698.43	1694.63	1706.3	1660.76	1665.72	1677.43	1683.5	1683.38	1667.17	1688.21	1665.64	1668.43	1639.61	1672.09	1686.65	1690.42	1677.91	1656.83	1701.41	1683.45	1671.03	1669.71	1677.34	1671.11	1660.46	1681.8	1689.63	1687.03	1710.56	1684.38	1667.37	1673.14	1677.39	1687.87	1680.25	1700.47	1657.06	1695.21	1655.75	1673.14	1690.6
402.294006	1674.05	1681.31	1692.03	1677.33	1697.61	1695.06	1698.36	1706.46	1697.49	1693.5	1703.53	1662.7	1666.88	1677.46	1683.06	1679.02	1666.6	1688.09	1668.16	1666.43	1638.4	1669.78	1682.36	1690.94	1677.65	1657	1702.33	1685.11	1669.37	1669.21	1676.83	1669.8	1662.75	1681.55	1691.03	1687.93	1709.85	1682.4	1668.21	1671.74	1680.08	1685.97	1679.4	1699.19	1658.74	1694.07	1657.68	1674.72	1691.35
402.790009	1675.88	1682.39	1690.71	1677.45	1698.72	1696.05	1696.97	1707.64	1695.67	1696.98	1703.68	1659.74	1667.22	1676.33	1683.28	1679.74	1665.83	1690.15	1665.48	1664.03	1639.36	1672.21	1683.69	1691.8	1677.55	1658.46	1701.45	1687.3	1669.79	1668.65	1674.22	1670.66	1662.05	1681.86	1690.72	1688.56	1710.13	1684.03	1669.71	1672.4	1678.31	1688.43	1682.46	1701.29	1659	1697.31	1656.78	1674.16	1691.2
403.285004	1675.2	1680.67	1690.21	1675.78	1697.1	1696.8	1699.05	1706.46	1694.64	1697.09	1705.35	1660.21	1667.02	1676.22	1683.31	1682.23	1667.33	1688.82	1665.2	1667.15	1640.7	1673.11	1683.14	1693.14	1677.77	1656.22	1703.37	1688.3	1670.02	1668.9	1674.83	1670.87	1662.7	1682.77	1690.6	1686.83	1710.59	1683.44	1669.73	1672.94	1679.39	1686.49	1680.74	1700.56	1660.38	1696.22	1657.44	1674.13	1690.87
403.779999	1677.25	1683.54	1691.07	1676.1	1694.96	1693.73	1697.76	1706.65	1694.04	1693.25	1703.66	1659.64	1665.81	1677.7	1683.3	1680.95	1666.65	1688.52	1665.11	1668.3	1639.95	1674.71	1683.28	1692.61	1679.06	1655.82	1704.02	1685.5	1671.4	1670.21	1677.4	1671.02	1663.37	1682.28	1690.77	1689.55	1708.13	1684.2	1669.33	1673.18	1678.2	1686.83	1678.59	1699.57	1660.29	1695.15	1657.11	1676.26	1692.37
404.274994	1676.51	1682.28	1692.21	1678.04	1697.94	1695.68	1699.83	1704.27	1694.7	1697.56	1706.01	1659.85	1666.23	1675.35	1682.42	1680.74	1664.64	1690.18	1664.84	1665.74	1639.93	1670.32	1683.28	1690.54	1676.76	1656.42	1700.76	1684.43	1667.94	1671.96	1677.71	1670.78	1661.31	1682.68	1689.39	1688.53	1708.47	1685.62	1668.19	1670.7	1680.92	1686.51	1682.77	1702.61	1658.38	1696.35	1658.97	1676.28	1692.34
404.769989	1674.94	1682.19	1691.32	1677.38	1698.09	1698.52	1701.86	1708.16	1695.89	1694.75	1708.52	1659.98	1666.14	1676.14	1683.12	1683.46	1666.36	1688.03	1665.94	1664.38	1641.05	1672.32	1682.08	1694.38	1676.9	1656.4	1704.34	1683.43	1668	1669.39	1675.94	1671.06	1662.74	1682.99	1689.72	1687.13	1708.91	1685.65	1667.78	1668.67	1679.2	1684.9	1681.95	1699.48	1657.92	1697.78	1656.25	1674.15	1688.95
405.265991	1675.7	1682.15	1694.22	1677.68	1698.52	1696.62	1699.83	1707.39	1695.49	1695.81	1706.46	1658.79	1668.28	1675.5	1683.5	1680.36	1665.76	1689.56	1664.43	1667.45	1639.6	1673.73	1683.37	1691.78	1679.71	1657.31	1702.15	1686.18	1670.22	1669.17	1676.63	1670.86	1661.16	1683.59	1689.35	1687.9	1711.41	1686.24	1667.43	1672.88	1678.56	1688.14	1681	1700.51	1657.72	1694.99	1655.56	1672.08	1689.44
405.760986	1675.07	1680.48	1689.57	1676.19	1698.08	1693.66	1698.34	1704.02	1695.4	1696.72	1701.48	1658.91	1666.84	1673.73	1684.66	1680.99	1665.39	1688.49	1665.56	1666.12	1638.07	1671.33	1681.69	1692.17	1677.73	1656.56	1700.98	1686.55	1669.65	1667.78	1677.32	1670.01	1660.88	1682.39	1689.72	1687.61	1708.93	1685.43	1669.08	1672.8	1679.37	1685.81	1682.64	1700.46	1657.04	1696.38	1656.56	1675.55	1692.3
406.256012	1675.89	1681.09	1692.1	1677.76	1699.46	1698.06	1699.55	1706.92	1695.28	1699.94	1708	1658.89	1664.19	1678.78	1681.73	1681.25	1666.66	1689.06	1667.5	1665.37	1639.6	1672.68	1683.57	1692.56	1678.45	1658.46	1702.08	1686.29	1671.48	1666.58	1675.87	1670.6	1662.68	1681.82	1688.19	1686.32	1710.62	1684.1	1668.4	1670.66	1678.8	1683.35	1678.73	1701.59	1658.34	1695.19	1657.02	1671.32	1691.17
406.751007	1677.59	1681.87	1691.51	1679.45	1698.46	1695.87	1700.26	1706.01	1696	1696.72	1705.09	1661.46	1667.45	1677.58	1684.55	1683.18	1666.3	1689.7	1665.43	1669.24	1641.45	1673.61	1682.65	1691.08	1678.33	1656.11	1703.36	1685.21	1670.88	1669.61	1675.99	1670.14	1661.25	1683.74	1690.3	1688.08	1708.74	1683.43	1666.95	1672.71	1677.52	1681.96	1682.87	1701.28	1657.9	1693.26	1656.32	1672.55	1691.73
407.246002	1675.99	1682.04	1691.47	1677.03	1696.45	1697.04	1700.38	1706.44	1696.21	1696.55	1706.87	1661.7	1665.4	1678.32	1683.1	1682.47	1667.34	1689.21	1664.46	1666.88	1639.06	1671.34	1682.65	1693	1677.03	1657.97	1702.74	1686.08	1670.62	1670.03	1676.37	1670.64	1661.37	1682.23	1689.38	1686.96	1708.33	1686.16	1667.94	1670.2	1679.61	1684.13	1681.07	1700.09	1659.5	1696.18	1657.83	1674.65	1690.42
407.742004	1677.27	1682.11	1692.54	1678.25	1697.07	1698.43	1700.58	1703.75	1694.75	1696.58	1707.04	1658.21	1665.04	1676.55	1684.46	1682.58	1669.06	1691.06	1665.98	1667.35	1640.03	1671.44	1683.96	1689.81	1677.52	1656.84	1703.19	1687.32	1668.54	1670.69	1674.66	1668.33	1661.76	1680.64	1688.19	1685.67	1708.5	1683.7	1669	1672.13	1679.34	1686.64	1680.85	1700.91	1658.66	1697.39	1657.07	1673.4	1687.46
408.237000	1675.55	1679.92	1691.04	1676.03	1696.75	1696.48	1697.99	1706.04	1697.6	1696.07	1703.99	1660.67	1665.86	1675.92	1683.3	1681.24	1666.3	1686.74	1665.83	1667.59	1643.1	1672.52	1682.28	1690.88	1677.05	1655.14	1700.83	1685.81	1670.34	1669.62	1673.03	1672.69	1661.92	1682.14	1686.33	1686.8	1707.76	1684.83	1667.92	1673.1	1678.33	1685.76	1681.29	1701.14	1659.08	1695.93	1657.85	1674.72	1690.45
408.731995	1673.7	1682.02	1690.02	1675.59	1695.99	1695.64	1697.82	1703.08	1698.12	1697.03	1706.73	1660.03	1665.54	1676.2	1681.52	1681.61	1665.25	1688.4	1665.71	1666.12	1639.89	1671.54	1682.81	1688.85	1678.29	1655.33	1702.19	1686.32	1669.39	1671.08	1676.39	1671.55	1662.8	1682.82	1689.71	1687.64	1708.1	1684.67	1668.45	1671.09	1677.89	1686.53	1679.74	1700.99	1658.21	1696.1	1656.91	1673.37	1688.97
409.226990	1675.3	1680.79	1691.21	1676.75	1699.61	1695.75	1701.74	1705.57	1694.5	1696.38	1705.75	1658.61	1665.69	1675.8	1683.13	1681.6	1666.51	1687.94	1665.68	1667.36	1638.63	1672.42	1681.78	1689.03	1676.84	1656.95	1701.64	1685.41	1667.95	1671.3	1677.86	1670.88	1661.39	1682.74	1689.05	1686.39	1709.21	1683.4	1668.63	1672.23	1678.65	1685.06	1682.49	1701.64	1657.5	1695.78	1656.18	1672.78	1691.16
409.721985	1675.09	1684.72	1692.12	1677.22	1698.72	1694.69	1698.09	1704.82	1696	1695.06	1704.24	1657.79	1664.85	1676.53	1679.69	1681.36	1666.61	1687.81	1665.73	1667.48	1640.4	1669.89	1683.16	1690.77	1678.24	1654.52	1699.96	1685.75	1666.76	1669.62	1675.75	1669	1659.79	1681.21	1690.9	1686.18	1709.78	1684.03	1670.29	1670.28	1679.55	1685.65	1679.86	1699.88	1656.2	1694.18	1658.05	1674.01	1692.91
410.217987	1674.2	1682.96	1692.69	1676.44	1695.42	1695.58	1698.86	1705.38	1695.3	1697.26	1706.92	1660.06	1666.04	1677.25	1685.31	1681.92	1665.73	1689.7	1667.08	1667.36	1640.28	1670.76	1683.09	1692.45	1677.57	1656.72	1702.65	1685.75	1669.46	1668.88	1675.9	1672.12	1661.28	1681.37	1690.23	1686.76	1708.33	1683.72	1669.68	1673.81	1678.61	1686.69	1680.77	1702.15	1658.81	1694.63	1658.52	1675.66	1692.32
410.713013	1674.42	1681.5	1688.9	1678.53	1694.63	1693.66	1698.97	1703.13	1695.84	1695.91	1705.75	1658.12	1666.98	1676.64	1681.43	1679.7	1667.01	1686.23	1663.43	1666.82	1639.31	1671.02	1684.7	1690.56	1678.2	1655.92	1702.46	1685.79	1668.71	1670.46	1676.95	1668.65	1661.73	1680.54	1690.3	1687.8	1707.75	1684.69	1667.73	1672.88	1678.52	1688.12	1679.38	1699.78	1659.75	1695.45	1656.42	1672.67	1690.88
411.208008	1675.55	1681.64	1691.25	1677.33	1700.49	1696.26	1699.21	1705.25	1697.51	1695.85	1705.68	1658.69	1667.8	1675.75	1684.42	1682.31	1667.3	1687.95	1665.01	1666.97	1639.71	1670.05	1684.21	1691.49	1676.54	1656.81	1704.04	1683.97	1669.98	1668.38	1674.76	1669.46	1661.95	1679.05	1690.38	1686.8	1707.59	1684.06	1667.91	1671.02	1677.32	1686.02	1680.6	1702.84	1657.34	1697.18	1657.52	1671.75	1692.48
411.703003	1676.32	1682.7	1691.65	1676.38	1697.81	1697.82	1700.37	1706.62	1696.21	1698.16	1703.85	1660.58	1669.74	1677.32	1685.64	1682.16	1666.05	1688.87	1666.78	1666.52	1640.71	1672.88	1682.79	1691.27	1678.63	1655.98	1702.08	1684.72	1668.73	1671.81	1675.65	1671.05	1663.07	1682.04	1688.43	1688.62	1707.44	1685.44	1667.89	1671.72	1679.03	1687.46	1680.13	1698.88	1658.79	1695.59	1654.81	1673.63	1689.7
412.199005	1675.42	1683.11	1690.38	1677.54	1697.11	1697.72	1698.71	1705.98	1696.15	1697.64	1705.16	1658.48	1666.89	1674.77	1683.43	1680.91	1666.85	1686.89	1663.86	1666.55	1640.69	1672.47	1683.36	1689.98	1676.51	1656.7	1703.29	1684.98	1669.02	1670.33	1676.51	1670.74	1658.65	1682.14	1689.22	1685.82	1708.85	1684.82	1667.07	1671.46	1676.72	1685.04	1681.68	1699.37	1658.62	1696.74	1655	1675.02	1689.18
412.694000	1676.8	1682.17	1689.81	1675.73	1698.55	1697.93	1698.25	1703.8	1694.06	1694.21	1706.45	1660.14	1667.85	1674.77	1681.81	1682.24	1668.67	1687.16	1664.66	1667.49	1640.17	1672.16	1681.9	1690.14	1678.52	1658.58	1702.72	1684.78	1667.79	1668.5	1677.77	1671.87	1662.57	1683.97	1689.49	1689.74	1707.99	1684.97	1666.94	1671.97	1678.74	1684.16	1683.91	1701.2	1659.86	1694.48	1657.43	1673.11	1692.12
413.188995	1676.07	1681.13	1690.02	1677.23	1698.28	1696.16	1698.51	1705.29	1695.65	1694.25	1702.55	1658.31	1668.32	1676.27	1683.83	1682.34	1667.17	1687.39	1666.41	1667.89	1638.4	1672.74	1683.89	1691.21	1677.49	1656.02	1703.97	1686.56	1668.55	1669.13	1675.68	1670.73	1661.37	1682.86	1687.12	1688.8	1707.72	1684.91	1669.21	1671.17	1678.08	1685.51	1678.62	1699.39	1657.36	1695.57	1658.15	1673.31	1691.22
413.683990	1676.66	1680.73	1689.7	1677.39	1697.16	1695.31	1698.49	1705.49	1697.43	1698.04	1703.99	1661.46	1666.94	1678.24	1684.15	1681.84	1666.44	1690.51	1667	1666.76	1638.19	1672.11	1681.43	1690.25	1678.35	1655.95	1703.27	1683.54	1668.96	1669.75	1678.18	1670.51	1660.79	1681.47	1689.28	1687.25	1708.46	1685.01	1669.42	1669.9	1678.93	1685.86	1682.04	1699.74	1658.77	1695.87	1658.11	1676.11	1690.28
414.178986	1676.04	1681.36	1690.6	1677	1699.18	1695.09	1699.2	1705.82	1694.67	1696.92	1704.38	1659.61	1668.06	1674.56	1682.67	1678.86	1666.22	1688.88	1662.45	1666.39	1638.41	1672.03	1684.24	1690.92	1676.4	1655.75	1700.5	1683.06	1667.69	1669.73	1676.36	1670.8	1660.53	1681.69	1687.47	1688.72	1706.94	1683.43	1669.85	1670.98	1680.32	1685.16	1682.42	1700.7	1656.98	1695.92	1655.88	1673.25	1690.49
414.674011	1677.41	1680.54	1692.74	1677.65	1696.37	1694.88	1700.52	1704.91	1696.79	1695.8	1701.24	1660.32	1664.79	1674.8	1682.06	1680.62	1667.41	1688.76	1666.02	1666.76	1638.57	1672.74	1681.75	1691.13	1678.42	1654.82	1701.3	1686.65	1668.81	1670.23	1675.24	1669.43	1661.4	1680.89	1688.68	1685.37	1705.88	1684.14	1667.03	1672.51	1677.34	1685.93	1679.55	1702.37	1657.38	1697.77	1657.34	1675.74	1690.16
415.170013	1674.97	1680.73	1693.2	1676.54	1697.51	1694.44	1697.32	1703.88	1696.29	1695.67	1700.98	1658.91	1667.24	1674.64	1683.27	1679.22	1667.47	1689.21	1666.05	1665.66	1639.76	1671.5	1684.54	1691.34	1678.82	1656.84	1702.4	1685.24	1670.88	1671.04	1677.22	1670.83	1662.38	1683.35	1689.51	1686.89	1706.31	1683.88	1667.61	1672.11	1678.39	1689.27	1682.05	1699.67	1657.89	1696.55	1656.22	1671.56	1690.55
415.665009	1674.28	1680.02	1692.36	1678.03	1697.99	1695.31	1699.03	1706.93	1695.4	1695.24	1704.54	1659.74	1665.11	1677.51	1682.94	1681.18	1666.33	1687.45	1666.1	1666.66	1641.52	1672.48	1683.26	1691.4	1678.03	1655.23	1702.88	1685.14	1670.06	1668.68	1676.12	1670.53	1661.19	1682.06	1688.97	1686.53	1708.1	1683.53	1668.79	1671.7	1677.51	1686.41	1681.15	1702.45	1658.02	1696.61	1655.69	1672.77	1691.03
416.160004	1676.8	1679.9	1692.26	1676.92	1697.33	1697.98	1699.57	1704.48	1694.53	1697.06	1705.07	1660.04	1665.48	1676.19	1682.35	1680.38	1665.42	1686.62	1666.61	1667.18	1639.51	1671.68	1683.5	1690.83	1677.81	1655.94	1700.99	1685.4	1667.43	1668.83	1675.55	1671.76	1661.55	1682.38	1688.19	1685.74	1706.07	1684.71	1667.35	1674.01	1678.04	1686.16	1679.73	1701.53	1657.63	1695.42	1656.5	1673.33	1690.02
416.654999	1675.69	1683.89	1691.54	1677.99	1698.3	1694.7	1698.84	1704.25	1694.9	1694.58	1706.47	1658.99	1664.93	1675.87	1683	1682.24	1665.69	1688.45	1665.8	1665.99	1640.35	1672.26	1680.6	1689.77	1677.81	1655.06	1699.53	1684.6	1668.18	1669.45	1675.36	1670.88	1660.23	1680.72	1688.31	1687.58	1705.3	1683.72	1670.06	1673.75	1677.95	1685.49	1680.55	1699.04	1658.14	1695.66	1657.51	1673.97	1691.33
417.151001	1676.22	1680.55	1691.31	1678.05	1697.09	1695.07	1698.95	1704.68	1692.22	1693.63	1704.53	1657.79	1664.85	1675.54	1682.54	1680.98	1666.06	1687.22	1664.75	1667.59	1639.37	1672.08	1681.55	1689.75	1677.98	1655.55	1700.95	1683.48	1668.74	1669.57	1674.77	1671.26	1660.96	1682.77	1686.58	1686.88	1707.2	1683.59	1668.27	1674.06	1680.11	1683.8	1679.47	1701.7	1659	1694.91	1657.04	1673.44	1690.76
417.645996	1676.57	1682.26	1690.56	1674.44	1694.72	1696.12	1698.97	1705.39	1696.86	1694.79	1704.89	1660.12	1665.87	1675.76	1682.79	1681.57	1663.02	1687.57	1665.84	1665.1	1638.48	1669.12	1682.77	1691.3	1679	1655.15	1701.91	1685.29	1669.73	1669.6	1676.88	1668.66	1660.8	1681.39	1689.1	1684.74	1707.38	1684.65	1668.55	1671.79	1677.82	1685.98	1680.52	1699.94	1657.7	1695.72	1657.66	1673.95	1691.77
418.140991	1677.35	1681.86	1690.82	1677.67	1696.9	1695.05	1699.2	1705.32	1694.47	1694.6	1704.35	1659.43	1664.56	1678.02	1683.81	1682.62	1666.82	1689.14	1666.8	1668.6	1638.69	1669.78	1683.31	1693.36	1677.08	1657.13	1703.42	1685.28	1668.48	1669.26	1677.11	1669.94	1661.77	1681.63	1689.52	1687.4	1707.48	1683.34	1668.68	1673.27	1678.24	1686.58	1680.52	1701.17	1656.63	1696.22	1657.54	1674.13	1691.46
418.635986	1676.36	1683.27	1691.7	1676.63	1698.6	1698.66	1696.11	1708.4	1697.29	1696.84	1704.64	1660.67	1666.46	1675.65	1684.1	1682.71	1667.43	1688.37	1663.66	1665.58	1639.77	1670.57	1681.35	1692.79	1677.56	1654.85	1702.05	1684.13	1666.95	1668.35	1677.29	1669.19	1661.12	1680.85	1690.69	1686.53	1707.07	1680.37	1669.03	1672.91	1677.95	1684.16	1680.75	1700.12	1657.81	1696.5	1657	1673.75	1691.37
419.131012	1674.12	1680.2	1689.52	1674.87	1698.58	1695.68	1698.98	1703.03	1696.84	1692.78	1703.38	1660.03	1665.37	1676.2	1682.26	1679.07	1665.39	1686.8	1666.2	1666.63	1637.06	1670.85	1682.61	1689.13	1675.4	1658.56	1699.07	1684.43	1670.54	1669.07	1674.17	1671.82	1663.03	1681.52	1690.69	1686.82	1705.66	1684.48	1666.6	1670.53	1676.48	1686	1680.23	1701.6	1657.31	1693.93	1657.99	1673.35	1689.91
419.627014	1676.01	1680.2	1691.03	1677.87	1699.45	1696.19	1700.28	1704.61	1695.84	1694.51	1704.03	1659.98	1665.7	1677.09	1682.9	1677.95	1666.86	1688.4	1664.73	1667.7	1641.34	1672.42	1684.19	1691.2	1678.29	1656.18	1700.8	1683.11	1669.14	1669.92	1675.24	1671.4	1662.76	1682.33	1688.16	1686.49	1703.54	1684.28	1668.71	1671.71	1679.63	1685.14	1680.92	1700.5	1657.58	1694.62	1656.01	1673.44	1691.1
420.122009	1675.66	1680.45	1690.58	1676.7	1696.9	1693.1	1697.45	1704.49	1693.75	1693.57	1704.18	1659.89	1664.95	1675.9	1683.82	1680.1	1665.9	1688.78	1666.53	1666.09	1638.86	1672.32	1684.56	1691.08	1678.02	1655.77	1701.63	1683.02	1668.58	1669.19	1675.74	1672.11	1659.92	1683.72	1689.68	1687.01	1706.8	1685.49	1669.87	1672.45	1677.1	1686.56	1679.54	1698.5	1656.7	1693.97	1657.79	1673.13	1692.55
420.617004	1676.83	1681.33	1692.25	1674.6	1694.96	1693.51	1698.41	1703.26	1695.47	1694.84	1704.5	1658.39	1664.51	1676	1682.36	1680.44	1663.61	1686.44	1665.33	1667.08	1638.76	1672.66	1682.15	1690.87	1677.52	1654.67	1702.56	1684.78	1668.75	1668.56	1676.63	1672.14	1663.09	1681.43	1687.79	1687.29	1705.45	1684.97	1668.41	1672.5	1680.33	1685.29	1678.78	1697.8	1659.46	1693.51	1658.17	1672.81	1692.73
421.112000	1674.61	1681.1	1692.08	1677.66	1696.61	1697.3	1698.02	1706.08	1696.35	1695.64	1704.95	1660.65	1668.09	1677.1	1682.69	1679.9	1666.55	1686.89	1665.38	1668.31	1639.96	1671.61	1683.54	1689.89	1677.44	1656.24	1702.27	1683.52	1666.57	1667.58	1676.76	1669.3	1660.27	1683.06	1688.99	1684.82	1706.49	1686.1	1667.55	1671.71	1678.49	1685.6	1680.2	1699.81	1657.77	1695.79	1656.57	1671.44	1688.39
421.608002	1675.61	1682.27	1691.41	1676.45	1696.49	1693.06	1699	1702.15	1695.23	1697.02	1702.21	1660.02	1665.28	1675.87	1680.44	1679.21	1666.06	1687.68	1662.15	1667.2	1638.55	1671.38	1685.2	1691.01	1676.94	1656.73	1704.07	1681.7	1669.13	1669.79	1677.13	1670.43	1659.65	1680.6	1689.39	1685.88	1706.57	1683.55	1668.67	1671.43	1674.51	1684.36	1678.85	1700.37	1657	1694.69	1656.98	1674.15	1687.69
422.102997	1676.18	1679.56	1691.13	1678.97	1697.56	1694.77	1696.72	1703.77	1696.22	1693.43	1703.99	1660.94	1666.11	1676.19	1682.1	1679.58	1665.72	1689.13	1663.51	1665.23	1640.46	1669.55	1683.17	1691.79	1676.25	1657.46	1703.29	1683.22	1668.06	1670.59	1677.13	1668.2	1660.97	1681.36	1691.65	1686.8	1710.4	1683.14	1669.18	1673.03	1676.76	1686.16	1678.75	1700.61	1656.1	1693.34	1655.43	1674.17	1690.12
422.597992	1676.14	1680.54	1689.98	1678.92	1695.15	1694.42	1699.14	1705.04	1694.18	1697.03	1706.33	1658.34	1666.15	1676.39	1682.02	1680.69	1667.67	1688.89	1666.68	1666.83	1640.03	1670.35	1685.17	1692.13	1676.82	1658.32	1702.93	1685.64	1669.22	1673.23	1678.63	1671.86	1662.04	1683.04	1692.08	1688.39	1710.63	1685.26	1666.81	1673.38	1680.5	1687.29	1682.69	1700.77	1658.59	1695.74	1656.49	1671.69	1690.46
423.092987	1676.01	1681.5	1690.29	1675.14	1698.38	1696.4	1698.78	1705.91	1694.5	1695.33	1705.39	1657.32	1665.04	1676.51	1682.84	1681.73	1664.82	1689.11	1666.16	1665.51	1639.41	1671.99	1683.58	1692.17	1677.26	1656.48	1700.38	1684.59	1669.93	1671.49	1676.97	1670.21	1662.51	1679.95	1687.32	1685.67	1705.17	1683.25	1669.18	1670.5	1679.51	1686.05	1680.69	1700.54	1659	1695.9	1655.92	1675.18	1688.79
423.588013	1675.57	1681.1	1690.21	1677.77	1696.92	1694.43	1697.83	1703.61	1694.22	1695.39	1703.66	1660.74	1665.19	1675.46	1681.99	1678.54	1666.11	1689.36	1665.38	1665.6	1639.75	1670.87	1683.65	1691.69	1676.9	1655.66	1700.86	1685.59	1668.06	1670.57	1675.78	1670.31	1661.4	1679.86	1687.57	1685.19	1707.33	1682.64	1668.5	1672.34	1678.12	1685.08	1679.45	1699.45	1657.28	1696.07	1658.34	1673.23	1690.91
424.083008	1676.1	1680.28	1689.99	1677.96	1698.25	1697.59	1698.27	1703.51	1697.4	1694.06	1705.02	1659.47	1666.37	1676.09	1681.28	1682.26	1666.48	1688.84	1664.77	1663.79	1640.25	1671.62	1682.54	1688.86	1676.7	1653.91	1703.2	1684	1667.37	1669.65	1677.75	1668.71	1660.64	1682.22	1691.72	1684.69	1707.78	1682.7	1668.25	1672.6	1677.81	1683.88	1679.69	1699.49	1658.72	1693.67	1656.01	1675.18	1690.26
424.579010	1675.28	1680.85	1691.52	1678.04	1698.32	1695.61	1694.49	1703.57	1693.97	1696.33	1702.76	1657.5	1665.6	1676.39	1684.44	1679.86	1666.08	1687.43	1665.34	1666.14	1640.11	1673.08	1682	1691.75	1675.63	1655.4	1702.83	1684.65	1668.49	1668.93	1675.17	1672.35	1660.75	1681.22	1690.32	1688.14	1705.88	1685.72	1670.41	1673.35	1678.6	1686.19	1681.45	1701.34	1657.6	1693.77	1659.54	1674.02	1691.04
425.074005	1677.91	1680.94	1690.7	1676.48	1695.57	1694.73	1696.5	1703.17	1694.52	1695.92	1703.31	1657.22	1666.24	1674.76	1682.35	1681.13	1666.32	1688.96	1665.07	1665.57	1639.66	1669.85	1683.16	1689.53	1676.81	1655.14	1701.89	1684.46	1668.79	1668.96	1676.98	1671.36	1660.21	1680.6	1689.09	1686.85	1706.77	1684.74	1667.67	1671.24	1678.61	1684.62	1681.8	1701.4	1656.66	1694.21	1655.82	1675.45	1691.3
425.569000	1675.12	1681.83	1689.3	1680.25	1695.63	1695.57	1697.8	1704.18	1695.28	1696.09	1706.36	1658.27	1668.06	1673.88	1682.37	1680.76	1664.06	1688.46	1662.11	1666.07	1639.6	1672.78	1682.58	1691.85	1677.65	1656.26	1702.89	1683.46	1667.87	1670.11	1675.75	1669.64	1659.84	1681.19	1690.15	1685.86	1708.98	1682.81	1668.44	1672.11	1679.45	1684.24	1679.82	1702.83	1658.96	1696.52	1657.5	1671.81	1689.89
426.063995	1675.51	1682.98	1691.78	1675.73	1698.75	1693.6	1698.19	1706.09	1694.87	1695.41	1704.67	1657.83	1666.1	1677.73	1679.6	1679.1	1664.37	1687.91	1665.52	1665.21	1639.87	1670.1	1682.83	1690.94	1677.61	1656.7	1703.79	1686.3	1669.57	1670.17	1676.73	1669.63	1662.28	1682.06	1688.92	1687.6	1708.23	1684.17	1668.18	1675.24	1679.74	1685.2	1680.29	1700.35	1659.88	1693.59	1655.69	1673.1	1690.18
426.559998	1675.15	1682.79	1689.76	1678.19	1698.31	1697.78	1699.25	1705.64	1695.88	1698.07	1706.23	1659.86	1666.28	1676.72	1681.91	1680.04	1666.78	1688.44	1665.93	1666.72	1640.29	1673.17	1682.48	1691.91	1677.67	1657.8	1702.76	1685.91	1671.25	1669.88	1676.84	1671.01	1660.07	1682.51	1688.38	1687.33	1707.1	1683.75	1668.02	1673.09	1678.13	1685.95	1680.95	1700.74	1657.69	1694.25	1655.6	1673.75	1689.25
427.054993	1675.22	1679.08	1689.79	1678.02	1697.44	1695.92	1697.15	1703.4	1695.44	1695.7	1703.76	1658.42	1664.77	1675.45	1681.39	1679.78	1666.13	1689.53	1665.96	1665.53	1639.26	1671.02	1682.08	1691.46	1676.41	1656.87	1701.33	1686	1667.95	1669.52	1677.76	1669.71	1662.71	1681.98	1686.99	1687.18	1707.59	1683.15	1668.18	1672.83	1678.79	1685.41	1682.22	1700.83	1656.92	1695.84	1657.56	1672.37	1690.4
427.549988	1675.46	1682.04	1691.24	1677.17	1697.01	1694.77	1699.53	1702.85	1693.95	1696.63	1702.44	1658.66	1667.51	1675.22	1683.54	1679.36	1666.55	1687.6	1667.19	1665.28	1639.58	1670.35	1681.78	1692.95	1678.29	1656.97	1700.96	1684.28	1670.32	1669.73	1673.09	1672.27	1659.81	1682.53	1686.89	1687.3	1705.96	1682.3	1668.63	1670.52	1679.12	1683.97	1682.91	1702.12	1657.19	1695.71	1656.14	1673.94	1690.72
428.045013	1672.98	1681.2	1691.94	1675.77	1696.8	1697.15	1697.39	1705	1695.79	1694.34	1707.05	1661.99	1666.58	1674.82	1683.1	1679.03	1667.58	1689.06	1666.08	1666.69	1639.81	1671.31	1682.21	1691.18	1676.53	1656.11	1701.71	1683.73	1669.42	1668.68	1673.56	1670.83	1660.86	1681.09	1689.46	1686.3	1705.8	1684.73	1669.08	1671.76	1678.34	1684.55	1681.58	1699.72	1659.09	1695.11	1656.44	1673	1689.53
428.540009	1676.21	1679.83	1689.5	1674.78	1697.22	1695.29	1697.05	1704.03	1692.75	1693.24	1701.23	1657.89	1665.49	1675.41	1680.96	1680.94	1665.19	1688	1665.95	1666.86	1639.57	1671.58	1684.05	1691.09	1675.45	1656.33	1700.63	1682.43	1668.7	1668.03	1675.2	1671.13	1658.68	1680.21	1688.2	1685.96	1707.83	1683.89	1667.92	1672.16	1676.44	1685.6	1678.98	1699.78	1655.54	1695.58	1657.79	1671.67	1689.62
429.036011	1672.81	1679.67	1690.3	1675.88	1697.68	1695.11	1696.97	1704.51	1694.62	1694.12	1703.11	1660.11	1666.53	1675.76	1682.53	1679.42	1664.96	1687.57	1664.47	1667.82	1639.47	1675.07	1681.29	1691.4	1675.9	1655	1700.99	1685.24	1667.79	1668.71	1677	1669.76	1659.51	1679.54	1689.81	1687.46	1707.72	1685.27	1667.28	1671.04	1679.14	1686.88	1677.3	1698.87	1657.87	1693.87	1656.17	1673.37	1690.06
429.531006	1677.03	1681.2	1692.07	1677.46	1697.46	1694.3	1699.84	1703.98	1697.4	1696.57	1703.03	1659.64	1666.27	1675.96	1684.15	1680.3	1664.5	1687.17	1664.63	1665.53	1639.19	1671.59	1682.04	1692.98	1678.05	1655.76	1700.19	1683.51	1666.7	1668.48	1674.2	1669.61	1659.95	1679.93	1689.12	1686.64	1706.95	1682.79	1666.32	1671.88	1678.07	1684.74	1680.17	1701.09	1659.73	1694.18	1658.6	1671.47	1690.78
430.026001	1673.69	1681.2	1691.89	1677.45	1697.36	1696.87	1699.31	1704.14	1696.28	1695.21	1707.44	1658.87	1665.23	1676.16	1679.95	1680.33	1666.52	1686.61	1664.55	1667.38	1639.62	1672.59	1679.12	1690.16	1677.07	1655.11	1701.55	1684.07	1669.71	1669.47	1674.83	1672.52	1659.81	1680.49	1688.48	1686.88	1707.41	1682.31	1665.78	1674.93	1677.81	1684.93	1680.78	1704.27	1659.22	1694.02	1657.37	1673.26	1691.4
430.520996	1675.52	1681.29	1692.71	1677.24	1697.04	1695.48	1696.22	1704.05	1692.81	1695.79	1705.32	1658.4	1667.36	1677.63	1683.03	1679.66	1666.8	1688.37	1663.78	1665.61	1639.59	1670.22	1681.6	1692.02	1675.78	1658.04	1701.38	1682.48	1668.57	1667.69	1676.13	1667.94	1660.23	1681.31	1688.02	1686.52	1707.41	1683.33	1668.62	1672.98	1677.82	1685.94	1680.55	1700.46	1659.99	1695.24	1656.09	1672.54	1691.14
431.015991	1675.72	1681.13	1690.71	1678.21	1697.2	1697.34	1699.49	1702.98	1695.3	1696.68	1706.23	1657.59	1665.75	1676.18	1684.6	1680.37	1665.7	1686.83	1662.98	1665.1	1637.38	1671.03	1682.14	1691.94	1675.78	1654.66	1701	1685.62	1668.16	1668.58	1674.72	1670.37	1660.66	1682.89	1688.95	1685.16	1705.9	1685.71	1669.79	1671.06	1677.52	1683.95	1680.66	1699.18	1657.38	1696.9	1657.38	1672.4	1692.76
431.511993	1674.81	1680.41	1690.87	1676.23	1696.59	1694.56	1698.66	1702.31	1692.89	1695.47	1705.5	1659.1	1666.35	1674.02	1682.19	1681.25	1665.7	1689.1	1664.94	1667.13	1639.61	1670.61	1682.81	1690.19	1677.14	1656.66	1701.07	1685.53	1668.57	1670.56	1675.28	1669.32	1662.71	1682.17	1689.79	1684.98	1706.63	1683.16	1667.53	1670.59	1680.36	1685.01	1677.34	1697.71	1659.59	1695.63	1655.64	1673.88	1691.1
432.006989	1676.44	1683.55	1691.24	1677.27	1698.55	1691.94	1699.44	1704.3	1695.77	1694.34	1702.08	1658.89	1667.96	1677.51	1681.58	1681.89	1664.67	1688.75	1664.3	1667.1	1640.02	1672.1	1681.77	1690.93	1678.24	1656.95	1701.74	1684.49	1668.58	1668.69	1678.36	1672.34	1663.64	1682.53	1687.42	1686.97	1705.34	1685.14	1667.86	1672.31	1677.28	1684.56	1679.79	1701.55	1657.24	1694.28	1654.98	1671.76	1690.41
432.502014	1675.93	1682.1	1690.65	1676.42	1695.41	1695.31	1698.47	1705.51	1694.21	1695.74	1705.67	1659.59	1665.42	1675.55	1681.09	1681.18	1666.1	1686.21	1665.07	1666.89	1638.58	1671.39	1682.98	1693	1678.66	1657.27	1700.41	1685.67	1668.75	1667.5	1675.93	1669.83	1661.82	1681.83	1686.26	1687.49	1704.82	1684.53	1667.81	1673.31	1677.39	1685.72	1680.29	1699.91	1660.16	1694.33	1657.27	1671	1691.62
432.997009	1676.01	1683.72	1691.65	1677.66	1695.79	1694.32	1697.6	1704.88	1695.5	1697.56	1703.01	1659.19	1667.06	1677.15	1686.1	1679.14	1666.13	1685.46	1662.64	1665.38	1638.58	1671.71	1683.34	1690.58	1678.08	1657.19	1703.43	1686.08	1668.15	1670.91	1676.51	1669.78	1662.26	1681.92	1687.74	1686.19	1706.16	1684.83	1668.93	1672.43	1677.39	1685.52	1680.51	1700.07	1658.43	1695.66	1658	1673.05	1689.86
433.492004	1674.65	1680.43	1692.45	1675.61	1699.5	1696.24	1697.15	1705.22	1694.83	1694.43	1704.25	1657.33	1667.12	1675.89	1682.78	1678.94	1667.23	1689.06	1665.61	1665.76	1636.62	1670.62	1682.95	1689.67	1678.6	1657.92	1700.81	1686.03	1668.29	1669.07	1675.56	1669.08	1662.35	1681.72	1688.78	1685.58	1705.64	1682.97	1669.02	1670.33	1677.6	1683.49	1682.13	1698.7	1658.1	1695.21	1654.52	1673.38	1687.94
433.988007	1675.87	1681.66	1691.99	1676.55	1696.92	1695.9	1697.79	1703.22	1694.92	1696.87	1704.59	1659.94	1666.27	1676.57	1682.9	1679.84	1664.69	1687.91	1665.5	1666.48	1640.18	1672.73	1680.32	1690.92	1678.51	1657.16	1702.57	1685.93	1667.37	1668.1	1675.43	1669.8	1660.57	1680.03	1687.12	1685.3	1706.24	1682.17	1669.01	1672.75	1679	1683.79	1680.61	1701.56	1658.07	1696.27	1657.99	1675.07	1690.66
434.483002	1675.78	1680.7	1689.59	1676.47	1697.97	1692.31	1698.06	1704.54	1695.35	1695.31	1703.91	1658.76	1666.53	1676.4	1683.98	1681.21	1666.52	1688.7	1664.87	1666.55	1638.94	1671.02	1681.26	1691.39	1676.45	1656.37	1702.34	1684.51	1667.93	1669.71	1675.78	1669.66	1661.68	1680.28	1690.55	1685.08	1706.4	1680.55	1667.86	1672.18	1677.74	1683.92	1678.74	1698.69	1659.33	1696.22	1657.89	1672.37	1689.12
434.977997	1675.24	1681.71	1690.78	1678.18	1695.19	1696.82	1699.88	1706.82	1694.84	1695.64	1706.4	1657.53	1667.93	1676.69	1682.67	1680.57	1668.09	1690.18	1665.14	1665.66	1639.3	1670.63	1682.71	1690.02	1679.28	1656.94	1701.91	1683.87	1670.23	1668.33	1675.68	1673.31	1661.95	1681.75	1689.76	1687.78	1705.67	1682.16	1670.54	1672	1680.2	1684.95	1679.35	1701.21	1660.23	1694.8	1659.97	1671.5	1691.55
435.472992	1677.81	1679.21	1693.68	1678	1700.38	1695.75	1700.53	1704.19	1693.15	1696.6	1703.48	1658.73	1666.58	1675.77	1682.56	1679.13	1667	1686.81	1665.41	1667.07	1639.17	1670.8	1682.56	1691.38	1677.59	1656.22	1702.97	1686.02	1669.88	1668.12	1674.16	1670.4	1662	1683.31	1689.23	1686.91	1707.28	1684.81	1668.5	1672.77	1680.28	1685.82	1681.32	1700.14	1659.73	1695.59	1659.09	1673.7	1690.27
435.967987	1676.99	1679.56	1691.15	1675.37	1697.55	1696.51	1696.88	1705.63	1693.75	1697.06	1704.63	1660.85	1666.26	1676.86	1683.25	1680.23	1666.07	1687.68	1663.51	1664.93	1637.08	1670.03	1682.47	1688.85	1676.61	1654.73	1701.73	1683.95	1667.45	1669.48	1675.14	1669.4	1660.02	1679.67	1687.43	1686.27	1706.3	1682.95	1666.09	1671.85	1678.3	1683.88	1678.88	1699.75	1657.51	1693.77	1656.23	1673.25	1688.71
436.463989	1677.58	1681.35	1688.29	1676.84	1697.48	1694.08	1698.34	1705.09	1696.77	1694.93	1702.5	1662.19	1665.29	1675.09	1681.49	1680.54	1665.85	1690.15	1665.68	1667.24	1638.3	1671.76	1682.22	1690.01	1677.25	1658.21	1702.96	1686.41	1669.78	1667.56	1675.03	1670.3	1661.24	1681.82	1689.35	1685.63	1706.74	1682.22	1667.4	1670.16	1676.26	1684.42	1679.58	1699.19	1659.56	1696.18	1656.72	1672.5	1690.65
436.959015	1674.75	1680.79	1690.42	1676.69	1696.19	1696.8	1700.44	1702.93	1692.48	1695.97	1704.56	1659.77	1665.6	1675.14	1682.08	1679.48	1665.99	1688.18	1664.19	1666.9	1638.7	1672.7	1680.87	1692.41	1677.55	1655.91	1699.69	1683.84	1668.78	1670.01	1675.97	1670.22	1662.79	1679.11	1690.81	1685.77	1709.02	1683.38	1669.02	1669.85	1678.6	1685.7	1680.43	1700.63	1657.86	1696	1656.39	1673.19	1690.74
437.454010	1675.47	1680.13	1691.72	1676.46	1697.38	1692.39	1695.29	1703.62	1694.13	1695.71	1702.61	1659.92	1664.77	1677.66	1682.45	1681.24	1666.17	1688.67	1664.13	1667.69	1636.98	1672.48	1682.38	1691.8	1677.92	1656.84	1703.34	1684.03	1667.31	1669.46	1676.1	1669.84	1661.93	1680.67	1689.13	1685.53	1707.83	1682.31	1669.23	1672.63	1677.24	1687.15	1680.16	1701.46	1657.46	1693.78	1656.98	1672.82	1689.62
437.949005	1675.27	1679.05	1690.47	1677.19	1697.79	1693.75	1698.62	1703.64	1694.86	1695.06	1704.67	1658.48	1667.29	1676.86	1683.92	1678.4	1666.14	1689.97	1664.18	1666.29	1636.44	1673.27	1681.14	1692.17	1678.44	1655.45	1701.02	1683.95	1668.03	1668.03	1674.26	1670.11	1661.9	1678.88	1688.55	1686.52	1707.53	1683.18	1669.83	1672.8	1677.83	1683.91	1679.73	1700.44	1657.63	1694.67	1655.57	1673.13	1689.38
438.445007	1673.3	1679.92	1692.54	1677.11	1697.45	1694.93	1696.86	1703.06	1695.91	1694.99	1703.61	1658.78	1669.02	1676.22	1681.94	1680.14	1666.37	1686.33	1663.95	1667.11	1639.45	1673.14	1684.85	1692.33	1678.74	1657.36	1702.4	1685.68	1668.71	1666.19	1675.44	1670.32	1661.33	1682.74	1690.03	1687.39	1709.57	1682.23	1669.26	1671.64	1677.44	1685.44	1680.74	1700.98	1659.05	1695.47	1657.13	1672.25	1689.36
438.940002	1677.38	1683.45	1690.15	1677.27	1696.15	1693.55	1699.81	1704.21	1695.11	1697.05	1703.1	1660.66	1665.84	1677.03	1683.22	1681.45	1666.84	1687.69	1665.43	1667.07	1639.23	1673.22	1683.69	1689.56	1675.87	1658.5	1703.97	1684.93	1669.91	1668.31	1675.37	1669.14	1661.02	1681.72	1689.15	1687	1706.64	1683.8	1667.33	1671.76	1677.3	1686.89	1680.25	1699.49	1658.38	1693.89	1656.79	1671.31	1689.93
439.434998	1674.09	1681.83	1691.47	1675.31	1698.24	1693.9	1700.3	1705.67	1692.66	1695.24	1703.9	1661.19	1667.82	1677.04	1682.23	1679.99	1666.14	1686.87	1665.07	1668.23	1639.08	1671.45	1681.59	1691.46	1676.97	1656.99	1702.95	1685.03	1670.35	1667.04	1674.49	1669.74	1660.94	1681.96	1687.92	1686.12	1705.35	1683.24	1666.26	1669.46	1678	1684.45	1679.08	1699.6	1658.43	1695.25	1656.11	1675.86	1690.79
439.929993	1677.83	1682.79	1692.15	1678.71	1698.64	1692.99	1698.52	1705.21	1696.31	1696.67	1702.97	1660.35	1666.44	1673.99	1681.86	1682.02	1663.94	1690.97	1667.19	1667.05	1640.44	1672.12	1682.8	1690.31	1678.54	1654.21	1703.11	1685.45	1668.72	1669.91	1674.65	1670.08	1661.15	1682.54	1691.93	1686.8	1705.49	1684.15	1667.92	1672.35	1678.8	1686.46	1680.73	1701.63	1659.04	1695.18	1657.36	1672.97	1689.59
440.424988	1674.66	1681.48	1690.34	1676.19	1698.28	1693.8	1700.75	1703.72	1695.52	1696.96	1704.07	1660.92	1665.69	1678.29	1682.27	1678.8	1665.31	1689.35	1664.98	1667.45	1640.74	1673.56	1683.78	1689.49	1677.32	1656.14	1701.53	1683.49	1669.01	1668.13	1674.94	1672.74	1661.44	1680.03	1689.32	1687.35	1707.93	1684.29	1666.55	1670.89	1677.3	1685.71	1680.78	1698.02	1658.51	1695.67	1658.94	1671.74	1690.69
440.920013	1677.57	1680.9	1690.88	1678.15	1696.53	1693.79	1696.42	1705.41	1696.06	1695.9	1703.45	1661.04	1668.59	1676.4	1683.25	1680	1667.21	1689.33	1665.85	1666.32	1640.1	1672.81	1682.56	1691.53	1676.72	1657.53	1703.39	1684.88	1669.06	1671.83	1675.34	1668.39	1661.25	1681.03	1687.9	1686.11	1706.77	1684.05	1670.08	1672.7	1679.38	1686.54	1681.11	1697.51	1658.87	1696.01	1657.4	1673.12	1689.31
441.415985	1673.81	1680.65	1692.91	1677.82	1697.58	1696.75	1699.34	1704.88	1693.48	1696.05	1702.21	1660.16	1668.04	1675.48	1683.12	1679.66	1665.73	1688.57	1663.77	1665.86	1638.03	1672.66	1684.3	1689.61	1676.55	1656.93	1701.59	1683.68	1667.91	1668.65	1674.46	1668.49	1660.45	1678.74	1688.36	1684.43	1706.61	1681.44	1668.56	1672.36	1678.34	1683.5	1679.88	1699.74	1657.9	1694.94	1655.99	1673.61	1688.99
441.911011	1676.57	1682.81	1690.68	1674.72	1697.64	1693.82	1696.73	1703.47	1692.98	1694.53	1703.36	1660.17	1667.68	1676.56	1682.9	1681.32	1666.57	1689.11	1662.66	1667.21	1639.79	1671.57	1681.77	1690.83	1675.92	1657.68	1703.24	1684.64	1668.72	1667.07	1674.73	1670.37	1661.51	1681.27	1689.99	1687.37	1707.79	1683.14	1666.89	1670.55	1677.39	1683.74	1679.32	1699.72	1657.77	1694.87	1657.33	1672.7	1691.5
442.406006	1674.21	1679.08	1693.49	1678.33	1698.13	1694.97	1699.01	1703.82	1694.68	1694.06	1703.02	1658.41	1667.97	1677.74	1682.05	1680.38	1664.25	1687.34	1664.58	1665.95	1639.28	1670.76	1681.35	1692.8	1675.17	1655.82	1701.4	1682.31	1669.1	1670.06	1676.4	1670.66	1661.85	1680.19	1689.11	1687.1	1706.97	1683.86	1668.56	1670.38	1678.73	1682.66	1678.27	1699.88	1658.92	1694.73	1657.57	1674.01	1687.88
442.901001	1676.66	1680.07	1689.59	1676.47	1697.34	1692.8	1697.01	1702.87	1697.15	1694.95	1705.71	1660.38	1666.69	1676.03	1681.07	1679.16	1665.92	1688.2	1664.02	1666.71	1638.85	1672.34	1683.5	1690.32	1676.87	1657.22	1700.52	1686.41	1668.71	1667.91	1674.77	1670.07	1662.45	1682.91	1688.27	1686.53	1709.43	1683.81	1669.67	1672.05	1678.86	1686.34	1681.85	1699.25	1657.64	1697.04	1655.94	1672.54	1689.42
443.397003	1678.36	1682.4	1688.96	1679.22	1697.8	1695.28	1699.86	1704.14	1695.01	1696.33	1703.84	1660.55	1665.88	1678.81	1682.65	1680.74	1666.44	1688.43	1664.43	1666.2	1640.58	1668.99	1682.28	1689.91	1676.05	1656.73	1703.46	1684.01	1669.4	1669.11	1675.32	1670.04	1661.22	1683.23	1688.62	1686.02	1707.29	1682.41	1666.52	1670.68	1677.9	1686.08	1680.41	1700.89	1659.14	1696.6	1655.13	1673.18	1688.26
443.891998	1675.07	1680.07	1694.34	1677.84	1699.72	1693.2	1698.45	1705.78	1699.42	1695.19	1701.72	1659.99	1665.04	1676.14	1680.38	1681	1667.97	1687.82	1665.19	1668.6	1638.43	1670.59	1681.94	1691.04	1676.37	1654.7	1700.44	1685.76	1668.3	1670.1	1675.83	1671.2	1661.55	1681.88	1686.82	1687.92	1705.51	1683.5	1669	1673.81	1677.96	1684.97	1680.38	1701.36	1656.99	1692.66	1655.29	1673.09	1689.89
444.386993	1675.46	1681.61	1689.73	1676.98	1695.4	1696.96	1700.99	1703.33	1696.8	1696.69	1706.8	1659.96	1664.84	1678.43	1681.83	1679.22	1666.69	1687.83	1664.69	1666.83	1637.65	1670.32	1683.61	1689.45	1674.9	1657.07	1701.74	1685.05	1668.81	1668.33	1676.47	1669.14	1660.15	1678.69	1686.73	1686.96	1707.3	1682.46	1669	1673.07	1678.7	1686.07	1679.1	1700.95	1658.62	1695.02	1659.95	1673.3	1690.61
444.881989	1677.72	1681.88	1692.01	1677.6	1697.46	1696.12	1698.8	1703.47	1696.11	1695.3	1703.64	1659.58	1667.91	1675.95	1684.79	1677.96	1665.43	1689.04	1664.69	1666.92	1638.58	1671.6	1681.66	1689.65	1676.91	1655.34	1700.74	1684.15	1668.81	1668.06	1673.34	1669.07	1659.67	1679.75	1687.62	1684.22	1703.32	1683.19	1665.69	1674.03	1676.54	1683.76	1679.73	1700.22	1656.59	1693.87	1657.39	1673.51	1691.07
445.377014	1676.83	1680.74	1690.4	1675.6	1695.92	1694.4	1697.96	1705	1697.21	1694.34	1704.25	1659.56	1666.8	1677.66	1682.25	1680.77	1665	1689.46	1665.05	1666.85	1640.2	1672.03	1681.91	1690.47	1675.58	1655.43	1701.81	1683.53	1669.31	1670.69	1675.95	1670.01	1661.06	1680.4	1690.15	1686.74	1707.42	1682.98	1669.13	1671.4	1679.31	1684.83	1681.52	1700.43	1659.91	1694.73	1657.86	1673.68	1690.58
445.872986	1676.18	1679.98	1690.04	1678.97	1695.62	1694.65	1698.32	1704.01	1695.25	1694.68	1702.49	1659.93	1664.94	1678.29	1682.2	1679.79	1666.77	1687.45	1662.62	1665.12	1638.8	1670.73	1682.28	1692.28	1676.46	1656.88	1699.44	1682.25	1668.17	1667.45	1675.73	1669.34	1661.71	1681.1	1688.09	1685.27	1707.53	1682.56	1668.91	1674.35	1681.34	1685.26	1679.27	1699.65	1657.74	1696.04	1657.88	1672.42	1691.4
446.368011	1678.45	1680.31	1690.44	1675.09	1697.05	1694.06	1699.82	1702.58	1696.61	1695.68	1703.51	1659.87	1666.77	1677.24	1681.64	1679.98	1664.31	1688	1663.7	1666.1	1640.29	1670.5	1679.27	1689.86	1677.96	1657.11	1701.24	1684.95	1669.81	1668.47	1676.24	1667.25	1660.76	1681.25	1688.81	1686.47	1707.62	1682.64	1666.67	1671.55	1679.73	1684.77	1679.67	1701.56	1657.62	1696.35	1656.77	1672.26	1691.4
446.863007	1674.94	1682.08	1689.58	1676.46	1697.49	1696.53	1700.02	1703.5	1696.71	1694.78	1706.01	1663.41	1664.93	1676.31	1681.65	1681.12	1665	1688.01	1665.14	1667.55	1636.9	1671.58	1682.84	1692.34	1675.07	1658.39	1702.34	1685.19	1668.37	1669.17	1676.46	1669.22	1661.17	1680.02	1688	1685.74	1706.78	1683.26	1668.15	1671.58	1678.31	1684.05	1681.44	1699.23	1656.82	1694.02	1657.03	1671.99	1688.23
447.358002	1675.96	1680.66	1688.97	1676.37	1695.78	1695.06	1696.67	1704.35	1695.88	1694.58	1705.43	1660.8	1665.8	1674.79	1681.74	1680.53	1666.42	1689.02	1663.61	1665.87	1637.94	1672.16	1682.15	1691.45	1677.13	1657.84	1702.6	1685.65	1667.83	1669.23	1675.43	1668.67	1661.42	1682.05	1689.79	1686.74	1706.33	1683.74	1668.54	1671.95	1679.76	1686.51	1678.08	1699.82	1658.56	1694.16	1658.63	1672.34	1690.97
447.852997	1677.97	1679.96	1689.66	1677.67	1696	1694.76	1699.12	1705.86	1695.2	1695.93	1703.52	1660.52	1665.54	1677.24	1679.01	1678.63	1666.49	1687.58	1665.58	1665.83	1639.61	1670.98	1682.09	1690.93	1677.71	1654.64	1701.75	1686.65	1670.47	1669.83	1676.42	1669.73	1661.59	1681.88	1687.87	1687.71	1707.5	1685.19	1669.24	1673.26	1679.85	1684.35	1678.41	1701.55	1658.06	1695	1657.76	1672.14	1690.05
448.348999	1675.17	1679.15	1688.24	1677.37	1696.69	1693.83	1697.57	1703.79	1694.73	1694.77	1704.37	1661.04	1666.86	1676.51	1682.74	1680.98	1665.55	1687.11	1664.29	1666.72	1641.03	1671.72	1681.85	1689.69	1678.73	1656.32	1699.72	1681.64	1667.72	1667.9	1675.15	1669.63	1659.69	1680.58	1688.67	1684.14	1707.15	1681.26	1667.34	1671.6	1677.74	1685.18	1681.04	1698.04	1657.7	1695.07	1656.72	1672.71	1689.44
448.843994	1678.04	1684.56	1693.48	1678.79	1696.81	1694.54	1699.5	1702.75	1695.18	1695.22	1704.2	1660.86	1666.46	1678.07	1684.73	1679.2	1665.68	1688.35	1663.41	1667.16	1639.87	1672.01	1682.57	1692.53	1677.88	1655.89	1699.16	1684.14	1669.27	1668.28	1675.4	1671.84	1661.19	1679.64	1688.43	1686.97	1707.5	1681.29	1669.76	1671.88	1679.12	1685.67	1682.2	1700.33	1657.98	1694.63	1657.5	1672.83	1687.83
449.338989	1676.26	1682.44	1691.09	1679.26	1695.83	1695.77	1699.38	1705.13	1694.14	1695.51	1703.97	1661.62	1666.57	1677.39	1682.83	1679.53	1665.72	1688.19	1665.48	1667.47	1640.24	1672.5	1681.3	1692.08	1677.34	1655.25	1701.82	1684.45	1668.25	1669.69	1675.46	1670.46	1662.61	1681.87	1690.15	1687.5	1708.51	1682.23	1669.08	1673.87	1678.49	1684.99	1681.51	1702.41	1658.67	1694.44	1658.92	1676.07	1693.41
449.834015	1677.32	1684.17	1690.02	1676.3	1698.69	1694.83	1697.36	1704.48	1694.68	1696.36	1704.29	1659.92	1666	1676.8	1683.95	1680.98	1667.22	1687.95	1665.5	1667.56	1640.34	1672.07	1682.08	1692.38	1677.54	1655.67	1701.21	1684.64	1668.49	1668.06	1674.17	1671.12	1661.21	1682.99	1687.36	1687.3	1705.81	1682.53	1668.91	1673.05	1677.52	1685	1678.6	1699.68	1658.73	1695.23	1659.21	1672	1689.68
450.329987	1676.77	1681.81	1692.29	1677.07	1696.76	1696.62	1697.86	1702.77	1697.25	1696.72	1703.16	1660.44	1665.09	1675.59	1682.1	1681.24	1664.57	1685.9	1665.81	1667.17	1640.57	1670.81	1682.3	1691.55	1677.24	1656.3	1701.44	1684.35	1668.67	1668.55	1674.42	1671.4	1660.83	1680.7	1687.13	1686.04	1704.96	1683.68	1667.96	1671.79	1679.21	1684.72	1680.89	1698.77	1658.48	1695.04	1656.97	1674.17	1691.25
450.825012	1672.95	1681.51	1692.69	1676.95	1697.57	1695.31	1698.53	1702.43	1696.37	1695.31	1703.01	1661.02	1666.11	1676.87	1681.4	1679.18	1665.89	1688.01	1665.68	1665.75	1638.94	1671.83	1683.07	1688.82	1675.8	1658.84	1700.12	1683.16	1669.06	1668.16	1675.85	1669.54	1661.09	1681.5	1686.38	1687.25	1704.54	1684.05	1669.31	1673.23	1679.34	1684.23	1680.24	1700.46	1656.96	1695.85	1657.93	1672.6	1690.28
451.320007	1676.46	1681.39	1693.63	1677.44	1698.7	1695.01	1697.61	1701.99	1693.48	1695.11	1704.72	1659.24	1667.44	1676.16	1682.32	1678.24	1666.38	1688.31	1665.43	1668.02	1638.13	1674.07	1680.98	1691.65	1678.39	1654.83	1702.8	1684.14	1668.47	1670.88	1677.25	1672.4	1660.66	1680.63	1688.75	1688.27	1705.48	1683.02	1667.9	1672.64	1677.39	1683.23	1679.52	1701.12	1657.62	1696.74	1654.52	1672.39	1690.54
451.815002	1677.06	1682.17	1692.18	1677.45	1696.99	1692.97	1698.27	1701.04	1694.99	1695.07	1704.32	1659.49	1666.55	1677.25	1683.65	1679.27	1667.5	1689	1664.73	1667.66	1638.75	1670.39	1682.12	1690.94	1676.4	1658.1	1703.02	1683.49	1670.31	1670	1676.38	1669.71	1663.21	1682.67	1688.5	1686.14	1707.03	1683.26	1669.31	1673.47	1679.13	1683.08	1681.31	1701.08	1659.1	1694.79	1656.94	1674.98	1690.92
452.309998	1677.22	1683.52	1691.34	1678.15	1696.23	1697.8	1697.93	1704.69	1696.11	1696.77	1703.96	1659.14	1666.9	1676.05	1681.87	1680.19	1667.14	1687.2	1664.62	1667	1639.17	1672.85	1681.85	1691.69	1678.78	1656.97	1701.72	1685.46	1668.79	1669.52	1674.79	1670.94	1661.19	1682.1	1688.37	1686.52	1706.62	1682.42	1667.86	1672.97	1678.86	1683.26	1681.34	1699.52	1657.26	1695.9	1658.13	1672.34	1690.61
452.806000	1677.3	1682.06	1689.44	1677.8	1695.16	1693.48	1696.23	1704.18	1694.75	1694.35	1701.22	1660.56	1665.96	1676.08	1682.38	1680.06	1666.84	1688.06	1663.99	1666.66	1640.1	1671.89	1682.68	1691.14	1677.44	1654.95	1702.64	1685.78	1667.64	1670.28	1678.04	1673.06	1660.31	1682.05	1689.48	1686.79	1705.33	1683.1	1669.16	1671.9	1679.84	1685.09	1681.15	1698.46	1658	1694.5	1656.78	1671.92	1689.02
453.300995	1676.48	1680.81	1690.57	1675.72	1698.25	1693.78	1700.32	1703.8	1696.04	1696.32	1702.14	1662.99	1665.54	1677.94	1682.08	1680.29	1666.51	1688.23	1663.77	1667.13	1641.68	1670.61	1681.67	1691.74	1676.74	1656.81	1701.4	1685.94	1667.47	1666.59	1674.72	1670.15	1661.88	1682.89	1687.93	1687.58	1706.09	1683.84	1668.8	1673.52	1680.69	1687.03	1680.12	1701.35	1658.32	1693	1657.84	1673.45	1690.66
453.795990	1675.78	1680.39	1691.67	1676.02	1696.55	1693.71	1697.98	1704.48	1696.12	1694.63	1704.38	1660.06	1666.85	1675.94	1681.78	1683.01	1666.04	1686.97	1665.11	1664.99	1641.16	1671.23	1683.78	1691.89	1679.28	1657.1	1700.79	1685.67	1668.63	1670.5	1677.08	1671.12	1662.79	1682.17	1687.7	1687.19	1706.92	1681.9	1668.85	1672.67	1679.92	1686.78	1680.58	1699.54	1658.18	1696.39	1657.88	1673.2	1690.04
454.290985	1678.76	1683.86	1690.7	1679.81	1695.78	1695.56	1696.36	1704.48	1696.01	1695.95	1699.84	1658.78	1667.05	1677.18	1681.33	1679.87	1665.6	1688.51	1665.2	1667.21	1639.79	1670.02	1682.61	1691.44	1677.95	1657.12	1702.5	1683.39	1670.57	1669.76	1676.12	1671.19	1659.13	1681.97	1691.7	1686.77	1707.11	1684.35	1667.45	1673.95	1678.44	1685.44	1681.82	1702.06	1659.37	1694.62	1656.16	1673.82	1691.42
454.786011	1676.15	1680.57	1690.88	1677.8	1696.78	1693.42	1697.88	1703.63	1694.31	1695.2	1703.8	1660.39	1666.46	1676.18	1681.71	1682.57	1667.79	1686.54	1665.52	1667.91	1640	1670.84	1680.05	1690.76	1676.03	1658.32	1700.91	1682.41	1670.15	1668.94	1677.31	1670.19	1660.98	1680.31	1689.4	1685.12	1705.54	1682.3	1668.17	1672.78	1678.06	1682.6	1680.24	1698.63	1658.31	1694.47	1659.85	1672.72	1689.97
455.282013	1677.11	1682.35	1690.23	1677.82	1696.99	1695.78	1699.14	1704.61	1692.77	1697.49	1704.06	1659.96	1666.82	1677.29	1681.95	1681.14	1665.42	1688.42	1665.37	1668.2	1640.04	1671.34	1684.15	1690.74	1677.45	1656.67	1700.22	1683.9	1668.61	1669.99	1677.57	1670.91	1661.62	1681.88	1688.82	1686.5	1707	1683.01	1668.31	1671.39	1677.71	1688.05	1681.15	1701.33	1656.55	1695.04	1657.86	1671.54	1690.35
455.777008	1676.53	1680.91	1692.72	1676.18	1696.95	1695.43	1699.31	1704.83	1696.26	1696.43	1704.8	1662.01	1667	1676.36	1683.18	1682.78	1667.19	1685.77	1666.37	1666.16	1640.85	1672.87	1681.77	1691.31	1679.67	1658.69	1701.33	1688.76	1669.08	1671.64	1676.06	1672.52	1663.45	1684.31	1689.57	1689.73	1703.12	1683.58	1668.41	1672.2	1679.96	1685.28	1682.49	1697.98	1658.42	1695.21	1658.76	1671.06	1690.35
456.272003	1677.35	1680.5	1689.69	1678.78	1694.76	1694.9	1696.62	1704.34	1693.89	1695.15	1702.43	1661.25	1666.19	1677.8	1680.65	1681.73	1666.84	1685.42	1664.25	1665.16	1639.01	1670.49	1681.27	1692.7	1677.35	1655.11	1700.27	1682.89	1669.4	1668.57	1673.75	1668.06	1661.41	1681.21	1687.3	1685.32	1705.13	1681.21	1667.41	1674.12	1677.07	1682.98	1678.48	1698.46	1658.26	1694.42	1660.08	1670.77	1690.24
456.766998	1676.78	1680.85	1691.63	1678.29	1697.95	1693.57	1698.52	1702.8	1693.75	1696.28	1702.95	1660.83	1666.08	1677.91	1684.11	1681.4	1667.23	1687.57	1666.3	1664.59	1638.22	1672.03	1679.96	1690.26	1676.78	1655.29	1703.22	1682.29	1667.19	1670.09	1675.49	1668.91	1661.22	1678.97	1688.98	1684.65	1705.46	1680.87	1668.58	1674.29	1679.63	1682.72	1679.8	1698.79	1657.91	1694.13	1659.5	1673.15	1690.04
457.261993	1675.01	1681.69	1691.82	1678.02	1698.19	1695.45	1697.26	1703.02	1695.22	1697.79	1704.32	1661.83	1667.67	1677.88	1682.14	1678.73	1667.87	1687.95	1666.32	1667.38	1637.75	1670.29	1681.32	1691.51	1677.04	1656.22	1702.59	1684.32	1669.62	1670.42	1678.31	1672.08	1662.21	1682.79	1689.28	1686.2	1707	1683.86	1668.24	1675.02	1680.26	1685.43	1679.48	1700.93	1658.5	1693.82	1658	1671.46	1692.97
457.757996	1677.35	1680.16	1691.36	1678.52	1694.8	1694.24	1698.64	1701.68	1694.36	1698.76	1702.08	1659.69	1665.72	1676.84	1681.56	1677.96	1666.11	1685.48	1664.27	1665.69	1638.23	1672.75	1681.11	1689.91	1678.62	1656.28	1698.93	1683.82	1666.73	1669.46	1675.34	1670.84	1660.67	1681.39	1688.49	1686.9	1705.31	1683.97	1668.15	1671.45	1677.86	1683.84	1680.34	1699.28	1657.73	1692.08	1658.3	1670.97	1689.04
458.252991	1676.67	1681.79	1688.88	1678.31	1694.8	1695.42	1698	1704.17	1695.88	1694.78	1703.94	1659.3	1665.1	1676.02	1683.27	1680.79	1668.22	1688.49	1665.43	1665.83	1639.17	1670.12	1682.43	1689.6	1677.2	1657.91	1701.06	1685.84	1666.76	1669.02	1675.68	1668.76	1660.55	1681.29	1686.21	1684.63	1704.04	1682.12	1667.17	1671.19	1677.91	1683.23	1679.22	1699.75	1658.78	1694.46	1656.73	1672.22	1689.72
458.747986	1677.36	1681.51	1691.19	1677.37	1696.4	1695.88	1699.17	1705.23	1694.38	1694.3	1703.99	1659.92	1667.07	1677.02	1679.61	1679.62	1666.84	1687.49	1665.7	1668.48	1637.86	1671.47	1683.95	1689.9	1676.63	1657.84	1702.03	1684.08	1665.81	1670.92	1675.2	1669.05	1659.59	1678	1688.79	1685	1702.28	1680.08	1667.75	1670.2	1677.41	1686.31	1679.2	1701.1	1655.64	1694.98	1655.93	1672.43	1689.75
459.243011	1674.81	1679.63	1688.38	1677.02	1695.89	1693.81	1698.01	1701.9	1694.5	1696.47	1704.2	1659.01	1667.01	1677.7	1681	1679.52	1665.1	1687.69	1664.65	1666.1	1638.95	1670.18	1681.68	1690.11	1676.27	1655.58	1702.6	1683.72	1667.31	1668.49	1672.71	1670.29	1660.11	1681.47	1687.9	1687.33	1701.83	1682.12	1667.71	1671.94	1677.15	1683.19	1680.87	1700.21	1656.33	1694.67	1655.67	1671.11	1688.79
459.738007	1674.9	1680.46	1692.13	1677.85	1698.65	1695.61	1698.95	1706.28	1694.2	1693.67	1701.99	1660.47	1665.81	1677.74	1683.25	1678.38	1666.4	1685.5	1663.61	1666.9	1639.68	1672.88	1680.93	1690.84	1677.53	1655.95	1701.37	1684.49	1666.27	1668.78	1676.48	1671.11	1660.27	1679.52	1689.23	1686.06	1707	1680.5	1666.68	1671.73	1677.4	1682.5	1680.56	1699.14	1657.96	1692.48	1657.11	1672.23	1689.92
460.234009	1676.05	1681.3	1692.32	1679.29	1696.15	1694.02	1698.68	1702.18	1692.95	1694.54	1703.01	1660.37	1666.89	1675.59	1682.62	1679.08	1667.59	1688.29	1664.58	1666.19	1639.22	1670.18	1681.91	1689.79	1676.75	1655.72	1700.29	1683.76	1670.04	1670.34	1676.73	1669.31	1660.69	1681.39	1687.68	1685.26	1705.93	1683.01	1668.7	1672.29	1679.54	1684.76	1680.5	1700.08	1658.8	1693.95	1655.83	1673.94	1690.56
460.729004	1675.35	1680.52	1689.76	1675.48	1698.22	1693.39	1697.55	1704.05	1696.15	1695.44	1701.54	1659.95	1667.33	1676.64	1680.26	1678.4	1665.96	1685.14	1663.52	1668.03	1640.6	1670.47	1679.19	1690.32	1676.64	1655.01	1700.77	1682.71	1669.17	1670.02	1674.92	1671.49	1659.89	1682.35	1686.82	1687.26	1704.13	1683.64	1669.12	1671.62	1677.31	1683.5	1678.66	1700.51	1656.97	1694.26	1660.84	1672.13	1688.83
461.223999	1677.56	1681.66	1691.02	1677.86	1697.9	1695.15	1697.89	1703.84	1693.91	1697.52	1705.1	1659.84	1666.59	1676.02	1679.84	1681.3	1667.08	1689.24	1665.98	1669.21	1639.57	1672.5	1680.75	1689.73	1674.07	1658.74	1700.95	1684.91	1669.6	1669.54	1676.28	1671.44	1659.86	1681.45	1686.87	1687.43	1704.55	1684.98	1668.07	1671.6	1677.02	1683.43	1680.93	1699.35	1656.43	1696.41	1659.54	1670.9	1689.59
461.718994	1675.53	1682.32	1692.48	1678.91	1693.68	1694.5	1699.01	1703.46	1693.88	1694.43	1704.02	1659.2	1664.9	1675.02	1681.17	1681.74	1667.17	1687.2	1665.98	1667.3	1639.33	1673.56	1682.11	1690.43	1677.36	1653.91	1702.74	1685.23	1668.11	1670.53	1674.88	1670.55	1661.12	1679.9	1687.81	1684.03	1706.51	1684.08	1668.61	1673.93	1679.98	1685.08	1680.8	1700.28	1658.14	1693.98	1660.22	1672.29	1690.44
462.213989	1675.57	1679.98	1691.52	1677.36	1697.91	1695.1	1698.32	1701.16	1693.42	1695.39	1703.42	1658.58	1666.36	1676.12	1681.82	1678.87	1664.75	1687.76	1663.91	1665.81	1639.65	1669.83	1681.51	1692.54	1676.37	1654.61	1700.21	1684.63	1666.97	1669.82	1674.05	1671.37	1661.07	1681.91	1689.25	1684.38	1703.78	1682.45	1668.17	1672.98	1678.22	1684.76	1677.68	1698.45	1657.44	1692.78	1657.18	1672.52	1692.69
462.709991	1676.36	1680.91	1691.35	1676.39	1698.7	1696.36	1698.97	1702.9	1695.91	1693.84	1706.3	1659.97	1666.35	1675.14	1683.5	1680.88	1665.14	1689.2	1663.93	1664.63	1640.05	1672.99	1680.83	1691.14	1677.46	1655.94	1701.95	1685.71	1669.29	1669.85	1674.92	1670.04	1661.4	1681.81	1688.84	1686.59	1705.07	1682.22	1668.84	1670.46	1680.44	1684.72	1679.71	1698.84	1656.33	1695.4	1658.05	1671.77	1689.71
463.204987	1674.44	1681.89	1690.13	1676.32	1697.42	1695.45	1696.68	1701.62	1692.59	1695.38	1703.44	1658.43	1665.38	1676.57	1684.33	1679.86	1665.9	1685.54	1663.65	1665.56	1639.65	1671.69	1680.62	1692.17	1676.09	1656.2	1700.91	1684.54	1669.04	1668.07	1675.28	1669.28	1661.99	1679.11	1688.25	1684.37	1703.24	1681.52	1667.83	1671.02	1678.68	1684.63	1677.59	1699.07	1658.66	1693.96	1656.96	1673.48	1691.86
463.700012	1674.49	1681.83	1689.82	1678.85	1695.05	1695.58	1698.07	1705.92	1695.11	1694.93	1703.97	1659.29	1666.33	1677.19	1684.52	1681.71	1665.85	1686.66	1663.02	1667.51	1637.94	1669.84	1683.32	1689.66	1675.84	1657.6	1702.67	1680.99	1668.38	1669.23	1675.98	1671.5	1660.49	1681.37	1685.73	1686.55	1707.17	1681.88	1669.67	1672.58	1677.39	1686.22	1679.21	1699.43	1658	1694.14	1658.46	1674.39	1690.99
464.195007	1676.08	1681.27	1690.82	1676.85	1698.9	1693.92	1697.57	1703.68	1691.74	1696.02	1704.72	1658.4	1666.85	1676.14	1682.11	1679.95	1666.16	1689.42	1666.45	1666.59	1638.9	1671.19	1681.5	1689.46	1678.19	1654.67	1701.98	1685.02	1668.84	1668	1676.71	1672.12	1659.39	1682.94	1689.72	1686.93	1704.93	1682.63	1668.18	1673.56	1679.27	1684.65	1680.49	1701.57	1657.86	1695.23	1656.7	1674.23	1690.64
464.690002	1676.29	1682.42	1693.5	1678.2	1696.91	1693.68	1699.52	1703.69	1693.53	1695.09	1704.46	1659.06	1666.12	1676.63	1682.38	1678.64	1665.24	1687.78	1664	1665.43	1638.19	1672.53	1681.52	1691.33	1675.32	1655.49	1701.55	1682.24	1668.77	1668.26	1674.85	1671.03	1661.03	1683.38	1686.12	1686.11	1704.9	1683.99	1666.38	1673.19	1676.8	1682.98	1677.39	1700.79	1656.74	1693.99	1657.74	1672.94	1688.83
465.186005	1675.1	1679.7	1692.6	1676.87	1700.52	1694.44	1699.07	1703.44	1693.87	1694.18	1703.45	1659.87	1667.64	1677.02	1681.94	1680.03	1665.88	1687.54	1664.86	1667.66	1639.89	1671.13	1680.96	1691.43	1675.37	1655.67	1702.76	1683.51	1670.16	1669.22	1675.66	1671.07	1661.73	1681.2	1690.47	1689	1705.81	1684.42	1667.27	1673.2	1677.93	1685.16	1680.22	1698.91	1658.17	1694.45	1658.63	1673.07	1690.27
465.681000	1675.73	1683.12	1691.11	1676.23	1697.96	1694.01	1697.59	1702.41	1693.97	1695.7	1703.2	1662.42	1666.52	1675.22	1681.87	1679.08	1666.36	1688.42	1664.67	1667.21	1638.93	1671.84	1683.93	1690.55	1677.67	1655.75	1702.51	1685.37	1669.63	1670.06	1675.67	1670.63	1659.98	1681.14	1689.19	1686.13	1706.67	1682.62	1669.35	1671.46	1679.99	1686.29	1680.61	1699.63	1658.63	1695.81	1656.76	1672.07	1691.56
466.175995	1676.66	1680.21	1692.13	1678.04	1697.78	1695.11	1699.9	1701.72	1697.35	1697.44	1704.97	1662.2	1666.04	1674.73	1681.94	1678.3	1668.31	1687.47	1665.5	1668.23	1639.11	1673.21	1682.11	1690.85	1677.5	1658.04	1701.4	1683.06	1670.73	1669.6	1677.1	1669.65	1660.73	1684.06	1688.43	1687.76	1705.86	1683.98	1670.01	1671.98	1677.98	1686.14	1679.87	1699.3	1657.77	1696.16	1656.05	1671.81	1690.29
466.670990	1676.09	1682.62	1691.46	1678.26	1699.32	1694.71	1699.05	1703.08	1695.72	1696.27	1704.42	1661.32	1666.05	1676.45	1680.31	1681.22	1666.8	1689.23	1664.64	1666.76	1639.63	1672.79	1684.33	1690.8	1678.97	1655	1701.18	1685.3	1669.56	1668.43	1675.32	1670.2	1661.72	1680.72	1688.69	1686.23	1708.28	1683.37	1667.37	1672.49	1678.5	1685.14	1681.41	1698.91	1658.02	1694.6	1656.88	1675.24	1690.29
467.166992	1676.24	1681.96	1691.49	1678.29	1699.53	1698.9	1699.6	1705.68	1697.56	1694.65	1710.69	1659.44	1667.34	1676.74	1684.01	1681.04	1667.05	1689.28	1664.07	1667.34	1638.82	1671.5	1683.5	1692.37	1677.45	1656.31	1703.03	1686.06	1667.65	1670.52	1677.2	1669.76	1660.4	1681.9	1689.3	1688.43	1710.39	1683.13	1667.35	1673.44	1680.03	1686.4	1678.92	1703.35	1657.44	1697.69	1657.13	1675.3	1692.23
467.661987	1678.88	1686.9	1697.3	1682.73	1705.08	1705.62	1706.06	1717.93	1704.72	1703.31	1721.74	1660.56	1669.34	1677.03	1686.94	1685.82	1673.57	1695.5	1668.59	1669.42	1641.55	1672.97	1689.23	1697.66	1680.24	1660.81	1711.56	1697.73	1678.56	1672.5	1678.07	1673.09	1663.86	1684.89	1697.13	1695.18	1721.09	1692.71	1668.87	1674.62	1681.74	1694.6	1685.15	1709.1	1663.16	1706.61	1658.71	1677.38	1694.83
468.157013	1685.97	1690.4	1705.54	1685.23	1714.82	1716.49	1717.93	1731.07	1715.6	1717.19	1733.68	1664.38	1671.88	1683.77	1691.31	1692.02	1678.22	1703.34	1669.28	1674.25	1646.01	1679.46	1694.71	1701.86	1685.51	1668.19	1723.6	1708.6	1686.97	1677.63	1685.86	1676.72	1669.83	1693.17	1705.11	1706.21	1734.67	1701.02	1673.5	1678.53	1689.83	1701.08	1692.71	1720.87	1672.8	1716.68	1659.96	1687.16	1703.35
468.652008	1688.19	1699.1	1709.61	1692.38	1722.65	1725.76	1724.4	1739.91	1721.67	1721.94	1744.02	1664.67	1678.79	1686.39	1697.85	1697.63	1686.56	1708.85	1675.07	1674.55	1648.01	1681.77	1703.04	1706.74	1690.17	1674.43	1732.47	1716.86	1696.09	1678.73	1689.14	1681.34	1675.1	1700.5	1708.94	1713	1744.5	1710.32	1678.04	1681.37	1694.27	1707.46	1695.03	1728.58	1679.16	1724.03	1661.65	1691.03	1709.44
469.147003	1690.12	1700.81	1715.86	1698.02	1730.37	1731.59	1733.35	1747.06	1731.09	1727.98	1753.23	1668.38	1681.12	1691.43	1703.3	1702.3	1690.83	1714.36	1675.43	1680.07	1653.47	1684.27	1705.74	1711.9	1693.98	1682.16	1740.73	1730.84	1704.65	1682.35	1693.51	1686.88	1679.91	1705.24	1716.69	1720.76	1754.01	1715.02	1683.3	1684.93	1696.56	1710.09	1699.15	1740.3	1683.96	1730.91	1662.9	1694.61	1716.22
469.643005	1696.28	1705.41	1721.49	1702.18	1734.57	1742.88	1741.89	1758.07	1735.46	1737.79	1766.6	1669.95	1683.45	1695.61	1706.99	1708.69	1699.03	1722.75	1680.48	1684.32	1654.19	1688.67	1709.15	1716.36	1698.43	1687.79	1749.13	1739.71	1711.36	1687.53	1698.15	1686.11	1686.3	1712.12	1721.17	1728.38	1766.4	1718.31	1683.98	1687.45	1699.22	1717.61	1705.58	1745.6	1692.28	1741.61	1667	1699.13	1722.06
470.138000	1698.06	1707.27	1729.28	1709.02	1741.69	1750.18	1745.82	1768.84	1742.18	1743.13	1773.56	1673.53	1686.72	1698.34	1710.34	1711.69	1702.74	1729.63	1683.46	1687.04	1656.66	1691.98	1717.82	1720.57	1702.45	1691.9	1758.34	1748.82	1721.6	1689.71	1701.64	1692.34	1688.08	1716.05	1730.28	1736.49	1776.28	1728.2	1687.55	1690.04	1704.18	1722.4	1708.09	1752.02	1696.31	1748.73	1663.93	1703.4	1727.61
470.632996	1705.68	1714.1	1733.89	1709.24	1747.68	1756.65	1753.47	1777.41	1751.31	1752.41	1785.16	1671.92	1687.8	1699.77	1711.81	1716.82	1708.54	1735.97	1687.5	1690.81	1658.66	1693.35	1721.91	1726.54	1702.41	1696.03	1764.16	1762.83	1730.52	1691.02	1703.63	1696.07	1693.52	1722.13	1735.21	1745.43	1788.53	1733.17	1689.33	1692	1708.08	1727.98	1713.8	1760.26	1702.8	1757.35	1666.61	1707.29	1730.73
471.127991	1706.33	1714.68	1736.26	1713.78	1754.02	1763.81	1758.04	1785.5	1761.22	1754.19	1792.28	1673.64	1691.01	1702.99	1717.84	1720.34	1710.82	1740.39	1687.62	1692.54	1662.36	1696.69	1724.99	1727.46	1708.2	1698.77	1775.83	1768.99	1735.59	1695.07	1709.69	1698.16	1696.34	1728.2	1738.87	1751.75	1799.67	1738.42	1691.33	1693.97	1711.01	1734.36	1716.95	1771.46	1705.69	1762.48	1668.29	1713.34	1735.02
471.622986	1710.82	1719.17	1745.18	1716.47	1758.5	1772.15	1765.6	1796.91	1764.91	1767.55	1802.05	1673.3	1693.41	1705.82	1719.51	1726.01	1716.8	1745.65	1691.7	1693.36	1663.07	1698.61	1730.57	1735.06	1713.85	1704.11	1784.27	1778.61	1746.13	1698.2	1710.68	1697.7	1698.32	1729.43	1743.57	1757.3	1811.26	1744.35	1694.38	1694.29	1715	1737.56	1719.11	1775.11	1710.15	1772.51	1670	1716.74	1741.04
472.118988	1714.19	1721.91	1748.22	1722.67	1764.76	1776.3	1769.07	1801.03	1766.91	1769.09	1803.85	1676.75	1695.49	1707.79	1723.29	1729.2	1717.72	1749.9	1691.44	1692.72	1665.12	1702.11	1736.69	1735.28	1714.06	1706.28	1788.28	1785.45	1752.54	1698.73	1717.51	1700.12	1700.62	1734.81	1749.7	1767.01	1817.64	1745.43	1695.5	1699.13	1715.02	1744.28	1721.12	1783.63	1713.68	1774.47	1671.18	1718.79	1745.73
472.614014	1716.56	1725.27	1750.76	1725.39	1767.62	1782.8	1775.23	1808.66	1774.05	1775.86	1814.48	1677.05	1697.11	1710.72	1726.14	1733.65	1724.44	1756.56	1693.66	1696.55	1667.13	1702.97	1740.24	1740.16	1716.27	1709.8	1795.19	1795.67	1758.63	1701.51	1717.42	1702.89	1702.54	1736.59	1756.73	1771.9	1825.07	1752.79	1695.58	1699.3	1717.86	1746.46	1724.45	1786.93	1715.7	1781.38	1670.33	1723.71	1752.03
473.109009	1716.62	1727.18	1756.34	1727.04	1770.77	1792.46	1782.69	1814.64	1781.93	1782.39	1820.95	1680.17	1699.31	1713.19	1731.74	1737.47	1726.89	1760.65	1696.28	1698.06	1668.5	1704.92	1740.87	1745.28	1719.07	1713.23	1799.62	1803.92	1767.57	1704.1	1719.07	1704.71	1706.17	1740.34	1755.91	1774.39	1830.38	1754.81	1698.41	1702.76	1722.88	1750.72	1729.54	1793.93	1719.49	1785.04	1671.72	1723.93	1753.61
473.604004	1720.78	1732.42	1762.2	1731.49	1775.42	1793.37	1784.83	1819.77	1782.43	1784.71	1828.27	1677.65	1700.46	1713.3	1731.96	1739.18	1729.1	1760.07	1697.43	1699.64	1669.77	1705.95	1741.77	1745.68	1721.39	1712.5	1807.25	1805.46	1772.52	1704.98	1723.3	1708.81	1709.72	1745.2	1761.95	1782.04	1833.48	1760.57	1698.73	1701.84	1722.41	1753.37	1730.41	1796.38	1724.3	1791.28	1672.92	1728.11	1757.25
474.098999	1721.09	1734.74	1763.9	1734.4	1779.64	1801.54	1790.98	1826.42	1785.47	1790.03	1830.07	1680.76	1703.87	1716.2	1735.36	1741.3	1734.06	1769.24	1695.3	1702.97	1671	1709.61	1748.69	1750.49	1721.78	1718.65	1807.09	1814.73	1778.29	1705.33	1722.95	1709	1711.64	1747.04	1762.75	1783.67	1841.48	1764.92	1701.53	1703.6	1724.5	1756.52	1732.17	1802.68	1726.61	1795.27	1672.78	1731.47	1762.68
474.595001	1723.06	1735.62	1766.6	1735.11	1785.85	1800.33	1793.11	1830.31	1792.2	1795.38	1834.27	1680.32	1702.25	1718.91	1737.32	1742.58	1736.47	1769.1	1700.76	1705.78	1673.62	1710.47	1748.34	1753.36	1724.08	1720.21	1812.52	1818.76	1778.87	1707.52	1730.12	1712.17	1714.42	1753.63	1767.78	1791.25	1843.13	1771.02	1701.87	1705.32	1729.12	1758.35	1737.21	1801.51	1728.87	1799.33	1673.41	1730.53	1761.94
475.089996	1726.36	1736.87	1766.79	1740.56	1785.84	1804.6	1795.53	1830.5	1794.81	1798.8	1838.2	1682.01	1707.81	1719.96	1741.11	1747.71	1738.24	1774.53	1700.42	1706.04	1675.24	1711.02	1751.43	1758.44	1728.79	1719.5	1818.12	1823.19	1786.82	1710.91	1732.27	1712.73	1715.33	1754.61	1770.15	1794.28	1850.35	1772.1	1702.3	1704.95	1731.02	1760.72	1738.75	1806.83	1730.33	1800.7	1673.32	1733.94	1768.68
475.584991	1727.05	1739.62	1773.92	1740.98	1790.02	1813.55	1802.02	1835.75	1798.49	1800.1	1847.06	1683.52	1710.06	1721.13	1743.11	1751.3	1739.71	1776.73	1703.15	1706.36	1677.79	1713.82	1756.72	1758.72	1728.15	1722.67	1824.41	1828.35	1787.87	1712.64	1732.99	1715.63	1717.67	1754.61	1775.95	1797.06	1857.52	1771.17	1703.79	1710.29	1729.39	1764.98	1741.85	1813.04	1731.87	1806.85	1674.98	1740.67	1770.77
476.079987	1727.19	1741.65	1774.85	1743.1	1792.03	1813.15	1805.19	1844.38	1800.15	1805.52	1851.07	1684.08	1710.32	1726.17	1747.3	1751.98	1743.19	1778.28	1703.66	1710.53	1677.53	1715.23	1760.44	1760.46	1731.48	1724.97	1831.06	1827.96	1792.77	1715.61	1735.84	1718.85	1722.05	1758.74	1779.55	1800.8	1865.16	1775.95	1704.34	1712.98	1732.09	1769.48	1741.35	1821.56	1735.46	1808.47	1675.17	1742.85	1770.7
476.575989	1729.65	1742.8	1774.81	1746.67	1796.55	1817.02	1808.45	1847.09	1802.54	1808.44	1852.78	1683.78	1709.21	1724.23	1745.39	1753.74	1744.7	1783.46	1706.28	1710	1678.03	1714.63	1760.72	1763.54	1733.77	1724.91	1832.57	1833.05	1794.18	1714.81	1738.6	1717.22	1719.37	1759.09	1782.56	1802.08	1870.92	1773.05	1707.39	1709.94	1733.87	1768.98	1743.75	1819.84	1736.8	1812.83	1674.92	1742.24	1771.86
477.071014	1731.91	1748.76	1780.59	1748.79	1803.19	1818.57	1808.33	1850.11	1807.58	1809.42	1857.9	1683.61	1711.15	1727.02	1748.83	1757.3	1747.09	1784.83	1711.09	1713.33	1680.03	1717.19	1762.7	1768.36	1735.37	1727.97	1839.19	1835.31	1797.04	1717.49	1739.5	1718.95	1722.42	1762.03	1786.43	1808.12	1875.72	1784.21	1707.57	1713.66	1736.37	1775.21	1745.05	1824.13	1738.07	1814.48	1678.29	1745.26	1778.4
477.566010	1734.5	1750.19	1783.5	1748.45	1803.83	1826.44	1813.08	1853.57	1809.46	1813.99	1865.88	1686.63	1711.73	1727.21	1752.87	1759.96	1751.56	1785.42	1710.31	1713.72	1680.56	1716.57	1765.3	1766.95	1735.31	1729.68	1840.3	1835.85	1797.05	1717.33	1739.89	1720.03	1725.48	1764.47	1787.3	1809.27	1880.86	1785.99	1709.4	1713.36	1737.01	1777.56	1747.87	1825.36	1741.12	1816.13	1675.84	1747.62	1779.36
478.061005	1736.51	1750.94	1783.02	1749.02	1805.68	1826.33	1813.2	1855.44	1815.06	1815.83	1866.51	1684.16	1712.97	1730.94	1754.25	1763.2	1750.38	1791.01	1711.06	1713.8	1681.42	1719.26	1766.39	1768.06	1736.34	1730.11	1843.16	1842.24	1803.08	1720.34	1743.47	1723.06	1728.28	1765.22	1787.67	1813.49	1887.39	1781.67	1710.71	1716.9	1740.4	1780.7	1747.64	1829.88	1740.75	1820.67	1677.36	1750.2	1780.19
478.556000	1732.92	1751.23	1787.76	1751.2	1812.91	1831.85	1820.22	1862.42	1813.81	1817.46	1869.51	1687.74	1714.57	1730.5	1757.27	1766.16	1754.42	1791.81	1713.07	1716.32	1683.68	1721.07	1772.02	1772.97	1739.58	1732.5	1847.42	1839.58	1802.08	1721.08	1744.35	1724.22	1727.98	1768.31	1796.85	1813.29	1895.18	1786.69	1710.83	1716.46	1742.09	1783.07	1749.87	1833.98	1744.2	1819.94	1676.12	1752.78	1782.71
479.050995	1737.08	1754.88	1787.72	1751.77	1813.67	1834.46	1820.03	1863.05	1822.84	1819.62	1873.63	1687.45	1716.97	1733.14	1759.06	1766.78	1750.85	1791.4	1711.94	1716.17	1683.37	1723.34	1770.18	1774.03	1739.15	1732.55	1849.57	1841.94	1800.4	1720.68	1745.61	1724.29	1731.03	1768	1792.47	1815.37	1895.57	1791.06	1714.99	1719.2	1741.68	1780.45	1754.15	1833.76	1745.05	1821.08	1678.24	1750.67	1786.59
479.546997	1738.54	1759.4	1789.16	1756.16	1814.43	1838.6	1825.59	1868.38	1821.43	1823.17	1874.51	1686.2	1717.35	1734.33	1760.71	1768.97	1755.34	1793.14	1716.24	1717.76	1682.96	1721.85	1778.02	1772.14	1741.41	1734.47	1853.77	1846.04	1803.06	1721.74	1752.21	1724.84	1731.83	1769.81	1794.77	1816.23	1903.87	1792.14	1712.96	1719.5	1743.27	1788.69	1755.84	1836.68	1745.16	1824.98	1677.45	1756.5	1784.97
480.041992	1740.2	1757.53	1791.77	1753.16	1817.76	1840.22	1827.51	1871.06	1823.55	1821.97	1881.51	1687.24	1717.66	1737.3	1763.04	1769.88	1755.91	1796.62	1712.21	1719.88	1684.64	1721.88	1776.19	1775.37	1738.38	1734.22	1858.67	1843.39	1805.9	1722.75	1753.87	1727.9	1732.42	1773.3	1801.13	1822.07	1906.74	1793.93	1714.6	1719.69	1742.54	1788.17	1749.67	1838.1	1745.92	1824.53	1680.76	1756.78	1784.57
480.536987	1739.43	1758.67	1794.31	1757.11	1817.53	1841.97	1828.78	1876.45	1827.57	1829.09	1882.81	1686.54	1718.1	1737.55	1764.87	1774.63	1757.62	1798.97	1719.05	1721.27	1685.16	1723.39	1775.83	1774.26	1742.7	1737.52	1864.8	1847.97	1808.7	1725.08	1755.77	1727.55	1733.43	1772.48	1803.97	1819.28	1911.54	1797.11	1719.81	1723.07	1743.52	1789.65	1756.05	1844.28	1751.26	1826.94	1679.34	1758.83	1790.58
481.032013	1742.27	1763.08	1798.68	1762.04	1821.53	1844.73	1829.49	1874.66	1827.58	1828.36	1885.26	1688.24	1718.09	1737.29	1763.67	1772.36	1760.47	1798.47	1720.64	1721.72	1687.37	1724.95	1781.25	1781.64	1744.39	1737.43	1870.77	1849.41	1806.68	1726.77	1755.71	1727.17	1735	1776.08	1806.43	1822.43	1918.14	1799.37	1714.84	1723.57	1747.11	1794.35	1756.02	1845.49	1746.11	1831.4	1678.73	1761.11	1789.21
481.528015	1742.73	1759.98	1798.07	1760.88	1825	1843.47	1829.29	1880.72	1828.18	1832.67	1885.94	1686.16	1718.54	1736.36	1763.54	1773.49	1759.27	1799.16	1722.14	1723.91	1687.26	1727.73	1779.03	1780.23	1745.08	1737.67	1871.2	1851.85	1807.26	1725.97	1754.66	1730.58	1736.81	1778.18	1804.44	1825.12	1921.16	1797.06	1716.31	1724.98	1748.05	1794.83	1759.11	1846.06	1749.26	1828.3	1678.03	1760.42	1789.45
482.023010	1741.45	1764.43	1798.84	1761.17	1822.81	1851.61	1834.57	1883.24	1828.08	1832.31	1889.66	1688.84	1722.95	1737.91	1768.07	1777.02	1761.31	1802.98	1721.19	1725.44	1686.9	1723.94	1784.1	1781.06	1746.04	1740.71	1872.11	1853.22	1811.77	1728.03	1757.48	1729.83	1738.99	1776.74	1812.71	1824.15	1921.63	1798.6	1717.04	1722.44	1746.48	1797.15	1758.1	1847.6	1751.94	1831.46	1678.69	1763.56	1791.53
482.518005	1746.01	1762.47	1804.08	1762.46	1826.2	1851.35	1834.14	1882.79	1830.67	1835.65	1896.28	1687.76	1719.94	1737.81	1769.97	1777.47	1763.46	1802.8	1722.28	1725.81	1688.3	1727.24	1786.16	1778.81	1746.98	1741.13	1879.45	1852.15	1811.42	1730.37	1760.11	1732.34	1735.98	1777.68	1814.82	1823.45	1929.41	1800.83	1718.2	1726.3	1747.56	1800.26	1761.06	1852.15	1751.7	1832.46	1678.93	1762.69	1793.92
483.013000	1744.62	1765.31	1802.77	1763.12	1831.68	1851.38	1836.62	1883.95	1831.77	1834.53	1898.85	1688.11	1724.19	1739.72	1770.68	1779.33	1762.21	1804.03	1725.44	1724.71	1687.01	1730.41	1789.04	1782.47	1748.42	1740.33	1880.72	1854.92	1814.18	1731.27	1759.37	1731.7	1738.01	1780.11	1814.99	1826.22	1930.38	1804.98	1721.04	1726.79	1751.02	1799.6	1758.98	1850.72	1751.2	1832.98	1677.25	1764	1796.29
483.507996	1744.62	1763.44	1806.7	1765.97	1830.52	1855.26	1841.01	1888.6	1834.86	1835.74	1896.49	1688.57	1721.77	1740.62	1768.22	1780.63	1765.84	1804.78	1723.91	1727.84	1690.3	1729.51	1788.98	1786.7	1748.03	1741.91	1886.28	1850.96	1812.24	1729.62	1761.66	1735.15	1740.74	1781.87	1818.29	1829.05	1932.66	1805.06	1718.2	1726.45	1754.07	1799.49	1761.92	1854.57	1751.37	1835.82	1681.44	1769.88	1795.85
484.003998	1743.27	1763.42	1805.38	1765.33	1835.35	1862.23	1843.87	1891.41	1839.35	1839.99	1901.63	1690.76	1721.82	1744.85	1772.75	1783.64	1766.41	1807.62	1721.6	1729.54	1691.25	1731.86	1791.46	1786.43	1747.9	1743.11	1890.64	1852.81	1813.52	1733.39	1764.44	1735.47	1741.03	1780.94	1822.97	1829.42	1937.02	1806.08	1719.33	1727.3	1751.94	1802.79	1761.71	1857.81	1753.99	1835.36	1679.93	1769.83	1798.38
484.498993	1745.56	1768.7	1810.28	1766.36	1838.17	1865.45	1844.99	1897.72	1841.22	1840.23	1904.02	1689.83	1727.1	1743.22	1773.58	1787.02	1765.25	1806	1725.27	1727.86	1691.68	1730.61	1794.07	1784.1	1752.3	1743.24	1892.51	1855.52	1812.99	1735.91	1767.56	1736.91	1741.74	1782.03	1826.44	1830.73	1941.13	1805.13	1719.59	1730.14	1753.84	1806.73	1764.59	1857.88	1755.6	1837.96	1682.41	1773.62	1805.03
484.993988	1746.61	1770.2	1811.78	1767.78	1837.42	1863.64	1848.87	1893.91	1840.79	1838.32	1905.57	1691.22	1723.12	1744.74	1773.36	1788.95	1766.75	1807.34	1724.76	1728.38	1689.3	1732.63	1795.69	1788.02	1752.87	1745.4	1900.98	1857.43	1810.74	1732.54	1769.04	1736.58	1741.04	1782.21	1827.39	1830.56	1945.09	1809.19	1720.94	1729.69	1756.38	1808.96	1764.1	1863.53	1752.94	1839.86	1681.16	1776.05	1805.38
485.489014	1748.98	1768.53	1811.77	1767.43	1839.1	1866.52	1850.08	1896.3	1845.73	1838.52	1908.51	1689.36	1725.26	1744.7	1775.76	1789.53	1768.86	1811.84	1727.5	1730.02	1691.42	1732.54	1797.32	1794.2	1752.8	1745.38	1901.37	1858	1813.88	1733.64	1767.46	1735.79	1739.8	1784.7	1830.89	1833.79	1949.69	1805.14	1719.83	1730.81	1754.67	1809.61	1764.64	1864.25	1752.6	1839.43	1682.46	1776.32	1805.5
485.984009	1746.52	1770.08	1813.72	1769.02	1842.32	1869.47	1851.35	1902.95	1841.3	1844.52	1910.03	1691.76	1726.51	1747.84	1777.31	1785.3	1769.13	1808.16	1728.54	1729.94	1692.16	1731.54	1799.53	1790.84	1755.87	1746.75	1901.21	1862.1	1818.01	1737.52	1769.39	1735.68	1744.9	1786.83	1830.92	1836.24	1951.44	1810.18	1722.52	1729.51	1755.96	1811.98	1764.49	1866.52	1757.28	1841.05	1680.17	1774.21	1806.93
486.480011	1750.72	1770.8	1813.9	1769.72	1845.78	1869.81	1850.3	1907.33	1846	1842.17	1913.41	1692	1726.53	1745.87	1779	1790.45	1769.28	1809.81	1728.12	1729.2	1691.3	1734.12	1801.32	1792.97	1753.93	1747.06	1908.5	1858.21	1815.33	1737.39	1769.83	1739.51	1742.05	1785.96	1831.98	1833.55	1953.2	1810.94	1721.57	1731.6	1755.47	1813.77	1763.58	1866.31	1758.34	1838.91	1678.26	1776.51	1803.41
486.975006	1748.15	1773.51	1815.82	1770.52	1846.83	1874.64	1850.81	1908.07	1848.89	1844.31	1919.94	1693.49	1729.1	1747.41	1780.67	1789.22	1769.14	1810.57	1729.17	1730.63	1693.79	1731.18	1801.67	1796.67	1754.98	1746.93	1909.03	1861	1817.09	1734.34	1771.56	1739.34	1744.84	1790.14	1834.86	1832.82	1953.99	1811.02	1724.49	1733.03	1757.04	1815.11	1766.36	1870.41	1755.78	1839.99	1681.05	1777.41	1810.08
487.470001	1748.24	1774.15	1819.81	1769.74	1848.51	1873.2	1858.76	1911.16	1846.73	1844.67	1917.04	1691.36	1727.3	1747.61	1780.45	1788.97	1769.1	1811.89	1728.7	1733.59	1690.08	1735.93	1801.22	1795.25	1756.48	1745.57	1911.48	1861.17	1816.69	1735.31	1774.14	1741.66	1743.33	1787.47	1835.53	1837.39	1959.76	1810.86	1723.52	1730.22	1759.42	1817.4	1766.96	1867.98	1755.72	1843.58	1680.41	1777.07	1810.93
487.964996	1753.95	1773.43	1818.33	1770.32	1849.01	1874.31	1856.92	1910.05	1846.18	1845.72	1920.13	1692.12	1729.47	1750.39	1779.7	1792.98	1770.29	1813.24	1731.9	1734.22	1696.58	1737.93	1803.38	1797.6	1756.73	1747.09	1914.34	1860.68	1819.02	1740.56	1774.24	1740.03	1747.95	1789.59	1839.67	1837.67	1963.45	1814.14	1723.45	1732.87	1760.84	1817.73	1769.44	1869.53	1759.2	1841.96	1679.38	1779.99	1811.08
488.459991	1753.47	1773.54	1821.19	1772.92	1846.8	1874.99	1856.88	1916.23	1851.53	1850.53	1922.61	1693.8	1727.68	1748.83	1780.01	1793.92	1771.71	1814.39	1729.31	1734.63	1695.98	1736.66	1802.75	1796.46	1754.73	1748.09	1914.65	1860.62	1818.84	1739.25	1774.11	1739.66	1745.1	1790.82	1838.05	1835.52	1959.79	1817.04	1721.39	1736.85	1759.2	1820.08	1765.44	1874.35	1759.11	1842.17	1683.36	1778.61	1811.75
488.955994	1753.18	1773.27	1819.81	1772.1	1853.47	1875.51	1858.78	1915.17	1850.24	1849.64	1923.01	1692.5	1730.98	1748.12	1781.84	1797.17	1772.52	1815.16	1727.86	1731.52	1693.22	1735.05	1804.84	1798.89	1754.68	1748.96	1917.65	1864.37	1821.42	1737.58	1776.41	1742.19	1749.43	1789.8	1844.95	1838.47	1966.08	1815.46	1725.15	1733.77	1757.95	1820.27	1770.85	1871.46	1757.23	1841.34	1681.89	1781.29	1814.5
489.450989	1749.03	1773.31	1819.08	1773.92	1852.16	1879.07	1857.99	1912.16	1852.39	1850.69	1922.09	1690.32	1729.28	1750.16	1780.65	1794.64	1770.03	1812.94	1729.24	1734.41	1693.58	1736.3	1808.37	1797.77	1756.13	1748.78	1927	1867.38	1821.92	1740.79	1775.41	1741.81	1748.88	1792.47	1845.63	1840.12	1968.2	1815.98	1725.05	1736.21	1759.4	1820.69	1770.49	1876.12	1761.1	1845.85	1683.77	1783.32	1815.71
489.946014	1752.16	1774.48	1823.21	1771.33	1852.04	1881.45	1860.55	1922.69	1854.5	1849.14	1927.06	1692.39	1730.24	1750.62	1783.49	1797.95	1773.03	1814.24	1731.77	1733.77	1693.2	1737.42	1808.85	1800.46	1756.59	1746.52	1925.98	1861.79	1820.71	1741.32	1777.37	1742.01	1749.21	1791.52	1849.41	1841.43	1973.48	1817.95	1724.32	1736.65	1764	1823.91	1769.13	1877.48	1761.63	1848.18	1682.91	1783.03	1815.64
490.441010	1750.44	1773.89	1825.22	1775.32	1854.86	1883.23	1865.36	1923.14	1856.67	1851.85	1934.64	1692.13	1730.31	1749.61	1786.87	1799.99	1772.88	1816.29	1730.38	1734.95	1694.15	1735.68	1809.99	1799.85	1755.4	1747.49	1928.97	1863.61	1822.71	1741.13	1779.65	1742.33	1748.43	1793.34	1844.89	1842.02	1974.94	1816.48	1722.9	1735.6	1763.16	1824.41	1770.25	1874.12	1762.16	1847.75	1682.25	1782.63	1816.84
490.937012	1752.39	1773.03	1826.35	1774.43	1856.98	1883.86	1863.43	1921.87	1855.48	1849.95	1932.96	1692.76	1732.4	1753.42	1785.63	1800.72	1772.58	1818.58	1731.36	1735.12	1694.43	1734.49	1809.43	1798.84	1756.4	1747.37	1934.36	1868.02	1820.04	1741.82	1777.44	1744.03	1748.39	1791.53	1847.49	1840.28	1978.63	1817.09	1726.62	1738.94	1762.01	1826.09	1771.51	1877.78	1761.73	1846.2	1683.76	1785.44	1817.73
491.432007	1755.22	1781.38	1826.26	1776.39	1860.29	1885.78	1863.43	1923.5	1856.97	1852.67	1932.38	1693.51	1729.63	1753.72	1785.53	1799.67	1770.91	1819.43	1731.73	1735.14	1695.7	1734.63	1809.56	1801.77	1758.08	1750.79	1934.03	1865.27	1820.61	1741.06	1781.37	1743.86	1746.08	1792.45	1851.17	1841.55	1977.5	1816.03	1725.54	1738.27	1765.91	1830.81	1770.22	1880.99	1762.28	1849.03	1678.99	1786.26	1818.32
491.927002	1753.44	1775.12	1829.04	1774.69	1856.61	1885.96	1863.05	1925.88	1856.11	1854.33	1935.61	1692.83	1732.25	1751.7	1783.3	1801.97	1771.74	1816.35	1731.29	1738.7	1691.84	1735.93	1809.27	1804.47	1756.68	1750.54	1939.93	1863.5	1821.16	1744.1	1781.23	1742.4	1749.9	1794.45	1851.6	1845.68	1977.82	1819.83	1725.77	1738.87	1765.02	1829.86	1770.1	1878.23	1762.04	1846.87	1685.86	1785.59	1821.41
492.421997	1753.5	1778.79	1829.97	1774.17	1859.02	1885.76	1867.47	1930.93	1859.92	1850	1935.89	1691.98	1733.39	1754.18	1786.95	1800.9	1772.66	1821.91	1730.17	1737.53	1695.24	1736.7	1811.69	1803.99	1759.85	1748.91	1932.38	1864.06	1822.6	1742.75	1777.65	1747.69	1747.06	1795.11	1850.34	1841.22	1975.74	1820.86	1725.86	1739.07	1765.08	1828.21	1772.84	1878.52	1758.38	1848.3	1683.99	1789.32	1817.12
492.916992	1755.41	1777.43	1832.72	1774.92	1864.2	1889.3	1869.85	1929.11	1858.38	1853.2	1942.74	1692.64	1733.5	1753.36	1791.84	1802.03	1778.18	1818.69	1734.34	1739.28	1695.49	1738.83	1811.45	1805.96	1760.7	1750.64	1936.34	1867.06	1822.44	1744.12	1778.04	1748.98	1750.81	1798.17	1853.87	1846.54	1979.54	1821.79	1727.17	1739	1764.72	1825.42	1772.2	1880.36	1759.51	1850.67	1681.93	1786.52	1822.18
493.412994	1753.79	1776.5	1829.17	1775.75	1862.89	1888.78	1870.05	1925.45	1858.06	1850.12	1939.34	1693.43	1733.13	1756.6	1788.54	1805.15	1774.8	1820.52	1732.43	1737.2	1696.02	1738.1	1811.27	1803.08	1762.82	1751.16	1940.33	1862.64	1818.37	1747.28	1781.91	1747.05	1748.12	1795.69	1857.07	1845.8	1980.57	1822.6	1725.76	1740.45	1768.05	1826.74	1770.75	1882.38	1760.35	1845.46	1681.62	1789.83	1820.96
[truncated: 6,286 more rows]
[truncated: 1,000 more columns]
