# Supplementary material for: Glucokinase activity controls peripherally located subpopulations of β-cells that lead islet Ca2+ oscillations
Source: eLife. 2025 Feb 12;13:RP103068. doi: 10.7554/eLife.103068 (PMC11820133; doi:10.7554/eLife.103068)
Supplement: Source data 7. [file elife-103068-data7.zip › EJ155 10GPKa F06-1_Statistics/EJ155 10GPKa F06-1_Detailed.csv]

Detailed
====================
Position X	Position Y	Position Z	Unit	Category	Collection	Time	ID
163.714	38.6525	-64	µm	Spot	Position	1	75
143.292	46.5266	-64	µm	Spot	Position	1	76
122.055	70.6181	-64	µm	Spot	Position	1	77
137.256	70.7713	-60.4867	µm	Spot	Position	1	104
146.756	71.0216	-61.5931	µm	Spot	Position	1	105
166.149	70.6751	-60.1809	µm	Spot	Position	1	106
164.063	43.7739	-55.1366	µm	Spot	Position	1	110
135.936	49.0776	-57.3821	µm	Spot	Position	1	111
127.858	60.7671	-54.118	µm	Spot	Position	1	112
115.536	62.8415	-54.9838	µm	Spot	Position	1	113
152.78	11.332	-51.6423	µm	Spot	Position	1	114
123.708	40.0216	-52.0198	µm	Spot	Position	1	118
121.614	48.7586	-53.1177	µm	Spot	Position	1	119
154.298	55.9208	-51.423	µm	Spot	Position	1	120
158.474	62.9721	-52.2276	µm	Spot	Position	1	121
132.646	64.9816	-52.7958	µm	Spot	Position	1	122
153.808	71.1043	-51.9135	µm	Spot	Position	1	123
116.909	75.9963	-53.4932	µm	Spot	Position	1	124
133.56	78.3188	-53.5928	µm	Spot	Position	1	125
161.372	6.74701	-48.5388	µm	Spot	Position	1	128
111.744	55.8724	-47.0717	µm	Spot	Position	1	129
162.361	66.3933	-48.2208	µm	Spot	Position	1	132
145.906	70.7715	-47.9448	µm	Spot	Position	1	133
142.489	59.847	-45.0876	µm	Spot	Position	1	134
147.596	10.6892	-40.3986	µm	Spot	Position	1	138
133.039	19.3846	-39.7886	µm	Spot	Position	1	139
149.497	20.4112	-38.8386	µm	Spot	Position	1	140
165.057	31.5068	-40.2258	µm	Spot	Position	1	141
141.812	32.1347	-40.2643	µm	Spot	Position	1	142
157.839	49.7181	-39.0839	µm	Spot	Position	1	144
125.404	57.1174	-38.2336	µm	Spot	Position	1	145
151.625	68.7591	-40.239	µm	Spot	Position	1	146
148.82	36.9241	-36.2634	µm	Spot	Position	1	148
117.945	54.2239	-36.7508	µm	Spot	Position	1	151
137.996	58.2873	-37.077	µm	Spot	Position	1	152
102.045	64.0446	-36.4036	µm	Spot	Position	1	153
154	17.6865	-31.2791	µm	Spot	Position	1	159
132.521	51.3974	-30.4446	µm	Spot	Position	1	161
101.804	57.3631	-31.1506	µm	Spot	Position	1	162
141.186	67.4073	-33.4699	µm	Spot	Position	1	163
112.255	67.1117	-27.4758	µm	Spot	Position	1	170
147.37	78.3741	-26.9216	µm	Spot	Position	1	171
109.886	51.8653	-22.8713	µm	Spot	Position	1	181
113.122	61.5546	-15.2321	µm	Spot	Position	1	201
102.724	62.8813	-16.1192	µm	Spot	Position	1	202
113.098	46.0366	-7.60346	µm	Spot	Position	1	218
108.319	56.0404	-4.01633	µm	Spot	Position	1	229
114.728	60.0786	-2.79922	µm	Spot	Position	1	230
211.658	38.6492	-64	µm	Spot	Position	1	234
226.099	40.95	-64	µm	Spot	Position	1	235
229.564	60.0641	-64	µm	Spot	Position	1	237
242.536	62.1873	-64	µm	Spot	Position	1	238
210.576	64.7177	-64	µm	Spot	Position	1	239
195.504	66.6343	-64	µm	Spot	Position	1	240
223.293	25.185	-61.1974	µm	Spot	Position	1	249
169.235	32.1644	-60.1433	µm	Spot	Position	1	253
216.874	49.8002	-59.7046	µm	Spot	Position	1	255
202.299	50.3479	-61.1922	µm	Spot	Position	1	256
198.943	73.9821	-60.2509	µm	Spot	Position	1	257
237.498	74.554	-60.2251	µm	Spot	Position	1	258
193.845	40.3041	-56.5406	µm	Spot	Position	1	261
180.877	42.5212	-55.9194	µm	Spot	Position	1	262
231.143	60.6488	-57.0342	µm	Spot	Position	1	265
177.41	5.73343	-50.5307	µm	Spot	Position	1	268
223.571	19.708	-51.4468	µm	Spot	Position	1	271
225.83	29.6854	-50.2989	µm	Spot	Position	1	272
189.089	40.8843	-50.4327	µm	Spot	Position	1	273
200.904	44.0697	-52.9857	µm	Spot	Position	1	274
184.708	55.3066	-51.4252	µm	Spot	Position	1	275
201.236	58.4516	-51.8171	µm	Spot	Position	1	276
175.643	61.3272	-50.9842	µm	Spot	Position	1	277
221.069	66.0108	-51.0625	µm	Spot	Position	1	278
203.523	67.7968	-52.3827	µm	Spot	Position	1	279
239.575	67.8176	-51.8832	µm	Spot	Position	1	280
189.432	71.051	-51.1999	µm	Spot	Position	1	281
227.401	75.3135	-50.5623	µm	Spot	Position	1	282
213.605	81.1026	-51.6795	µm	Spot	Position	1	284
194.526	13.9516	-47.1945	µm	Spot	Position	1	285
211.138	14.1867	-48.283	µm	Spot	Position	1	286
170.295	18.0837	-49.542	µm	Spot	Position	1	287
185.851	28.3044	-47.1183	µm	Spot	Position	1	288
235.328	36.7892	-46.7444	µm	Spot	Position	1	290
228.121	44.8679	-49.6506	µm	Spot	Position	1	291
242.18	45.4548	-48.5988	µm	Spot	Position	1	292
173.496	76.6604	-47.668	µm	Spot	Position	1	294
174.782	59.2304	-45.0003	µm	Spot	Position	1	299
168.64	5.1527	-39.9124	µm	Spot	Position	1	304
185.642	24.0049	-38.6277	µm	Spot	Position	1	305
168.981	24.6277	-40.1702	µm	Spot	Position	1	306
234.429	55.6631	-41.6622	µm	Spot	Position	1	307
175.814	79.0656	-41.0446	µm	Spot	Position	1	308
194.669	79.9389	-40.645	µm	Spot	Position	1	309
208.193	9.65198	-36.5283	µm	Spot	Position	1	311
226.094	18.5338	-36.1778	µm	Spot	Position	1	312
200.246	19.2476	-35.5903	µm	Spot	Position	1	313
173.422	26.8322	-37.7924	µm	Spot	Position	1	314
233.439	36.2335	-35.9731	µm	Spot	Position	1	317
180.772	59.0017	-36.6643	µm	Spot	Position	1	321
173.07	4.50177	-30.7955	µm	Spot	Position	1	324
207.281	6.5031	-32.8901	µm	Spot	Position	1	325
233.971	24.4486	-33.6942	µm	Spot	Position	1	326
168.815	32.2666	-31.367	µm	Spot	Position	1	327
170.592	4.47642	-20.0986	µm	Spot	Position	1	349
204.449	4.61341	-19.5102	µm	Spot	Position	1	352
172.407	50.9255	-19.6294	µm	Spot	Position	1	362
195.382	4.62471	-4.33514	µm	Spot	Position	1	408
263.165	80.3705	-51.1909	µm	Spot	Position	1	481
257.063	50.9909	-38.5307	µm	Spot	Position	1	486
256.066	51.7731	-27.6411	µm	Spot	Position	1	490
119.211	127.996	-64	µm	Spot	Position	1	572
133.482	139.754	-64	µm	Spot	Position	1	573
120.496	141.689	-64	µm	Spot	Position	1	574
127.997	148.734	-64	µm	Spot	Position	1	575
160.926	97.8378	-60.0787	µm	Spot	Position	1	580
159.467	105.428	-60.4984	µm	Spot	Position	1	582
144.97	108.211	-61.2355	µm	Spot	Position	1	583
152.095	125.024	-60.1657	µm	Spot	Position	1	587
127.196	126.411	-60.9037	µm	Spot	Position	1	588
161.973	135.199	-61.1659	µm	Spot	Position	1	590
160.969	149.548	-59.917	µm	Spot	Position	1	595
120.925	165.185	-61.1758	µm	Spot	Position	1	598
122.554	88.1911	-54.6533	µm	Spot	Position	1	600
145.965	127.928	-55.2111	µm	Spot	Position	1	603
152.345	110.877	-50.5985	µm	Spot	Position	1	606
149.688	127.386	-51.9222	µm	Spot	Position	1	607
112.517	149.603	-51.2278	µm	Spot	Position	1	608
141.697	158.29	-51.5852	µm	Spot	Position	1	609
113.072	159.172	-51.1906	µm	Spot	Position	1	610
105.979	166.493	-50.2434	µm	Spot	Position	1	611
125.803	166.493	-50.3266	µm	Spot	Position	1	612
145.879	166.493	-53.1565	µm	Spot	Position	1	613
133.104	106.049	-47.2133	µm	Spot	Position	1	620
166.598	118.98	-47.8596	µm	Spot	Position	1	621
138.054	120.317	-48.8686	µm	Spot	Position	1	622
121.711	123.034	-48.6474	µm	Spot	Position	1	623
104.48	124.169	-47.8331	µm	Spot	Position	1	624
154.201	127.341	-47.7781	µm	Spot	Position	1	625
139.38	140.653	-48.8175	µm	Spot	Position	1	627
147.368	140.548	-46.7173	µm	Spot	Position	1	628
140.482	152.244	-48.46	µm	Spot	Position	1	630
158.238	166.493	-48.3524	µm	Spot	Position	1	633
163.905	119.09	-40.2153	µm	Spot	Position	1	637
160.756	126.604	-40.2195	µm	Spot	Position	1	638
138.342	142.491	-41.0878	µm	Spot	Position	1	640
157.937	145.132	-38.1099	µm	Spot	Position	1	641
114.296	157.29	-41.6708	µm	Spot	Position	1	644
156.536	165.41	-39.3544	µm	Spot	Position	1	645
138.854	166.493	-41.2709	µm	Spot	Position	1	646
146.852	90.6509	-36.7403	µm	Spot	Position	1	647
121.994	92.3511	-35.2976	µm	Spot	Position	1	648
130.726	111.507	-35.6875	µm	Spot	Position	1	652
126.195	127.065	-35.7631	µm	Spot	Position	1	653
119.16	138.247	-35.7276	µm	Spot	Position	1	655
120.677	147.408	-36.1606	µm	Spot	Position	1	656
155.573	121.815	-31.6249	µm	Spot	Position	1	658
93.0039	123.442	-31.1055	µm	Spot	Position	1	659
101.205	151.129	-31.067	µm	Spot	Position	1	661
100.805	84.5939	-27.9052	µm	Spot	Position	1	663
138.93	131.163	-29.4175	µm	Spot	Position	1	665
147.997	144.96	-28.1414	µm	Spot	Position	1	666
162.449	157.997	-27.564	µm	Spot	Position	1	667
148.531	160.218	-26.9179	µm	Spot	Position	1	668
139.329	162.112	-27.8529	µm	Spot	Position	1	669
113.997	162.957	-28.2094	µm	Spot	Position	1	670
99.9308	164.46	-28.6959	µm	Spot	Position	1	671
97.7085	151.093	-23.275	µm	Spot	Position	1	674
142.35	121.645	-21.4443	µm	Spot	Position	1	684
113.921	141.558	-20.3626	µm	Spot	Position	1	689
157.065	146.361	-19.3116	µm	Spot	Position	1	690
133.07	147.271	-20.1034	µm	Spot	Position	1	691
115.895	157.545	-19.5853	µm	Spot	Position	1	693
144.488	163.579	-19.5478	µm	Spot	Position	1	695
99.0834	131.055	-14.9027	µm	Spot	Position	1	701
102.115	159.361	-15.9233	µm	Spot	Position	1	703
115.386	137.542	-10.948	µm	Spot	Position	1	708
100.627	129.461	-7.03121	µm	Spot	Position	1	717
119.085	137.374	-7.68143	µm	Spot	Position	1	718
96.2597	140.246	-7.79232	µm	Spot	Position	1	720
118.749	153.31	-5.57381	µm	Spot	Position	1	732
219.126	133.426	-64	µm	Spot	Position	1	739
210.328	136.425	-64	µm	Spot	Position	1	740
249.174	91.0986	-61.2394	µm	Spot	Position	1	744
214.952	95.2267	-59.9779	µm	Spot	Position	1	745
181.069	98.229	-58.6298	µm	Spot	Position	1	747
179.216	124.206	-60.689	µm	Spot	Position	1	754
183.253	134.386	-61.3981	µm	Spot	Position	1	757
238.255	142.599	-60.9953	µm	Spot	Position	1	760
215.436	160.437	-59.884	µm	Spot	Position	1	764
214.12	133.155	-56.5688	µm	Spot	Position	1	774
167.909	134.718	-55.8155	µm	Spot	Position	1	775
167.476	85.8048	-51.7099	µm	Spot	Position	1	780
200.864	111.542	-51.9675	µm	Spot	Position	1	781
213.836	124.003	-52.1642	µm	Spot	Position	1	782
193.536	134.771	-51.0087	µm	Spot	Position	1	784
236.959	134.329	-51.8166	µm	Spot	Position	1	785
204.527	150.386	-51.5424	µm	Spot	Position	1	787
184.666	158.163	-51.2735	µm	Spot	Position	1	789
193.553	166.493	-50.4198	µm	Spot	Position	1	790
207.301	166.493	-50.1798	µm	Spot	Position	1	791
169.195	100.004	-47.5225	µm	Spot	Position	1	797
190.11	112.965	-47.515	µm	Spot	Position	1	800
179.559	119.967	-48.0183	µm	Spot	Position	1	801
238.76	153.759	-47.9118	µm	Spot	Position	1	808
214.957	158.852	-47.0452	µm	Spot	Position	1	810
169.823	166.493	-47.1947	µm	Spot	Position	1	811
220.161	166.493	-48.3382	µm	Spot	Position	1	812
240.46	166.493	-48.015	µm	Spot	Position	1	813
221.069	93.6535	-44.5256	µm	Spot	Position	1	815
222.545	117.262	-45.0287	µm	Spot	Position	1	819
218.322	130.461	-42.9787	µm	Spot	Position	1	822
210.148	135.988	-44.1793	µm	Spot	Position	1	823
200.142	144.863	-43.1627	µm	Spot	Position	1	826
199.356	154.388	-43.5751	µm	Spot	Position	1	827
242.706	162.104	-43.8846	µm	Spot	Position	1	828
185.733	151.892	-40.5932	µm	Spot	Position	1	836
241.983	156.243	-40.3238	µm	Spot	Position	1	838
205.891	160.572	-39.2552	µm	Spot	Position	1	839
194.988	161.51	-41.0273	µm	Spot	Position	1	840
228.46	166.493	-31.1663	µm	Spot	Position	1	858
224.347	141.454	-23.921	µm	Spot	Position	1	866
171.401	151.59	-19.0025	µm	Spot	Position	1	899
242.3	156.149	-20.1257	µm	Spot	Position	1	901
172.698	164.637	-20.0825	µm	Spot	Position	1	903
181.616	161.478	-16.6782	µm	Spot	Position	1	907
259.012	96.6952	-55.8003	µm	Spot	Position	1	1003
251.738	115.72	-56.1585	µm	Spot	Position	1	1004
263.224	131.445	-40.3745	µm	Spot	Position	1	1025
262.233	137.467	-27.819	µm	Spot	Position	1	1039
263.337	143.556	-9.23644	µm	Spot	Position	1	1061
164.907	15.1589	6.86646e-05	µm	Spot	Position	1	1103
111.266	38.7288	7.98234	µm	Spot	Position	1	1129
214.001	11.3343	0.673233	µm	Spot	Position	1	1300
173.889	4.09009	4.22047	µm	Spot	Position	1	1307
192.585	11.3185	4.49586	µm	Spot	Position	1	1308
192.127	5.8307	7.91103	µm	Spot	Position	1	1318
226.396	29.9873	11.4646	µm	Spot	Position	1	1336
187.256	6.3082	20.4643	µm	Spot	Position	1	1353
93.7845	132.559	-0.0279732	µm	Spot	Position	1	1540
