# Supplementary material for: Glucokinase activity controls peripherally located subpopulations of β-cells that lead islet Ca2+ oscillations
Source: eLife. 2025 Feb 12;13:RP103068. doi: 10.7554/eLife.103068 (PMC11820133; doi:10.7554/eLife.103068)
Supplement: Source data 7. [file elife-103068-data7.zip › EJ155 10GPKa F07-1_Statistics/EJ155 10GPKa F07-1_Detailed.csv]

Detailed
====================
Position X	Position Y	Position Z	Unit	Category	Collection	Time	ID
142.633	76.9517	-64	µm	Spot	Position	1	167
159.917	79.8246	-60.8094	µm	Spot	Position	1	196
146.527	70.9357	-55.6433	µm	Spot	Position	1	198
164.746	77.1955	-54.8806	µm	Spot	Position	1	199
130.171	80.0369	-57.2929	µm	Spot	Position	1	200
166.073	22.9381	-51.3773	µm	Spot	Position	1	212
143.296	45.1902	-51.6297	µm	Spot	Position	1	218
157.192	46.4679	-50.5611	µm	Spot	Position	1	220
165.521	52.0466	-52.8287	µm	Spot	Position	1	221
150.081	57.5192	-52.491	µm	Spot	Position	1	224
121.388	67.4868	-51.2594	µm	Spot	Position	1	225
136.232	69.5491	-53.7879	µm	Spot	Position	1	226
166.693	69.8551	-51.8743	µm	Spot	Position	1	227
142.965	78.7095	-52.7201	µm	Spot	Position	1	228
116.221	79.3971	-51.1416	µm	Spot	Position	1	229
150.925	79.6675	-51.6877	µm	Spot	Position	1	230
135.793	65.1054	-47.8294	µm	Spot	Position	1	242
150.418	72.6965	-46.6979	µm	Spot	Position	1	245
142.117	30.0915	-43.2627	µm	Spot	Position	1	247
133.05	30.9508	-42.6755	µm	Spot	Position	1	248
132.166	44.4597	-43.9244	µm	Spot	Position	1	251
154.134	46.3862	-43.9026	µm	Spot	Position	1	252
163.104	61.7026	-43.9401	µm	Spot	Position	1	257
114.915	68.9566	-44.0761	µm	Spot	Position	1	258
124.735	80.3559	-43.0787	µm	Spot	Position	1	259
159.454	36.0317	-40.5237	µm	Spot	Position	1	268
146.599	50.9694	-40.4485	µm	Spot	Position	1	270
143.241	79.7703	-38.2985	µm	Spot	Position	1	273
157.57	79.929	-41.3146	µm	Spot	Position	1	274
166.744	13.2251	-35.0832	µm	Spot	Position	1	277
159.738	18.6341	-36.7556	µm	Spot	Position	1	278
146.456	26.1842	-37.6302	µm	Spot	Position	1	279
157.448	45.5518	-34.511	µm	Spot	Position	1	281
128.749	73.4261	-35.8281	µm	Spot	Position	1	283
105.425	74.4762	-37.1394	µm	Spot	Position	1	284
137.378	36.3258	-31.4975	µm	Spot	Position	1	286
141.059	46.195	-32.6143	µm	Spot	Position	1	288
122.682	55.171	-31.2447	µm	Spot	Position	1	290
137.322	58.8513	-31.8966	µm	Spot	Position	1	293
120.544	61.6583	-33.0955	µm	Spot	Position	1	294
114.142	69.5255	-33.4132	µm	Spot	Position	1	296
99.2306	73.2236	-30.9158	µm	Spot	Position	1	297
140.866	79.3255	-32.6722	µm	Spot	Position	1	298
123.181	27.695	-26.4027	µm	Spot	Position	1	303
137.095	29.8167	-26.72	µm	Spot	Position	1	305
155.438	53.859	-27.742	µm	Spot	Position	1	306
107.844	57.5485	-29.0208	µm	Spot	Position	1	307
101.707	80.8311	-28.2076	µm	Spot	Position	1	308
152.657	10.3279	-23.0209	µm	Spot	Position	1	310
165.062	12.9492	-23.0411	µm	Spot	Position	1	311
146.836	14.6528	-25.2657	µm	Spot	Position	1	312
136.954	15.7238	-24.5705	µm	Spot	Position	1	313
152.232	31.4472	-25.0239	µm	Spot	Position	1	316
107.871	53.3875	-22.949	µm	Spot	Position	1	317
114.682	75.1254	-22.6125	µm	Spot	Position	1	318
95.6787	78.1665	-23.074	µm	Spot	Position	1	319
121.977	22.0465	-20.6135	µm	Spot	Position	1	322
146.015	38.2901	-20.3083	µm	Spot	Position	1	323
161.182	44.5662	-19.324	µm	Spot	Position	1	324
114.467	45.036	-21.2963	µm	Spot	Position	1	325
149.656	45.3307	-19.267	µm	Spot	Position	1	326
161.141	50.9046	-19.0712	µm	Spot	Position	1	327
125.172	53.0813	-18.9664	µm	Spot	Position	1	328
117.526	56.7275	-20.2609	µm	Spot	Position	1	329
134.701	56.8781	-20.048	µm	Spot	Position	1	330
97.889	61.7033	-20.1015	µm	Spot	Position	1	331
134.941	64.8121	-19.9933	µm	Spot	Position	1	332
144.705	67.6353	-19.5682	µm	Spot	Position	1	333
105.837	68.5644	-20.2124	µm	Spot	Position	1	334
147.374	82.398	-19.8736	µm	Spot	Position	1	335
145.413	6.09416	-16.4275	µm	Spot	Position	1	337
117.205	26.3905	-15.8679	µm	Spot	Position	1	338
155.447	29.7203	-17.3591	µm	Spot	Position	1	339
125.835	30.1587	-15.4566	µm	Spot	Position	1	340
150.492	52.8427	-14.7024	µm	Spot	Position	1	341
98.0227	55.5499	-15.3769	µm	Spot	Position	1	342
103.4	63.5345	-15.9546	µm	Spot	Position	1	343
100.357	72.0389	-16.443	µm	Spot	Position	1	344
113.881	72.1572	-15.7621	µm	Spot	Position	1	345
126.737	74.1922	-14.9365	µm	Spot	Position	1	346
152.609	75.1444	-16.039	µm	Spot	Position	1	347
111.836	80.1434	-15.291	µm	Spot	Position	1	348
131.636	82.9742	-16.5495	µm	Spot	Position	1	349
118.264	61.5797	-11.8959	µm	Spot	Position	1	351
130.603	74.1891	-11.9267	µm	Spot	Position	1	352
91.1502	74.5618	-12.1804	µm	Spot	Position	1	353
97.1817	82.1003	-11.7117	µm	Spot	Position	1	354
127.983	12.0532	-8.21741	µm	Spot	Position	1	355
151.495	29.2272	-7.5303	µm	Spot	Position	1	357
136.802	37.4469	-7.91897	µm	Spot	Position	1	358
155.893	37.3171	-8.71531	µm	Spot	Position	1	359
110.029	38.9899	-9.04969	µm	Spot	Position	1	360
159.414	41.8029	-7.53376	µm	Spot	Position	1	361
100.023	42.7582	-8.18322	µm	Spot	Position	1	362
150.642	44.3549	-7.12984	µm	Spot	Position	1	363
114.473	45.5628	-8.60646	µm	Spot	Position	1	364
124.612	50.0289	-9.17378	µm	Spot	Position	1	365
120.322	61.3837	-7.43966	µm	Spot	Position	1	366
104.782	63.4777	-9.1771	µm	Spot	Position	1	367
145.93	7.33371	-2.84841	µm	Spot	Position	1	368
158.853	11.7504	-3.22633	µm	Spot	Position	1	369
121.051	16.3737	-3.80248	µm	Spot	Position	1	370
145.01	19.7806	-2.90562	µm	Spot	Position	1	371
137.176	20.2932	-3.17643	µm	Spot	Position	1	372
108.767	31.6026	-3.76732	µm	Spot	Position	1	373
88.8444	67.3707	-3.87953	µm	Spot	Position	1	374
122.658	71.8394	-3.64927	µm	Spot	Position	1	375
110.782	75.905	-4.0198	µm	Spot	Position	1	376
129.136	83.2614	-3.53743	µm	Spot	Position	1	377
190.728	67.0005	-64	µm	Spot	Position	1	378
172.876	71.7834	-64	µm	Spot	Position	1	379
203.323	78.5745	-64	µm	Spot	Position	1	380
174.111	81.0027	-64	µm	Spot	Position	1	381
186.063	55.4405	-60.0104	µm	Spot	Position	1	395
194.984	59.7723	-60.191	µm	Spot	Position	1	397
216.348	65.4684	-59.8149	µm	Spot	Position	1	398
193.895	34.3862	-51.8122	µm	Spot	Position	1	420
171.911	45.6062	-51.9174	µm	Spot	Position	1	422
191.942	49.0104	-51.7449	µm	Spot	Position	1	423
190.013	74.1604	-51.7337	µm	Spot	Position	1	426
179.661	77.3338	-53.2554	µm	Spot	Position	1	427
221.135	81.832	-51.5047	µm	Spot	Position	1	428
177.24	32.3034	-49.0233	µm	Spot	Position	1	430
215.684	46.9801	-47.0888	µm	Spot	Position	1	431
187.374	51.8005	-47.4692	µm	Spot	Position	1	432
221.714	54.7933	-47.7547	µm	Spot	Position	1	433
199.864	58.3618	-48.8622	µm	Spot	Position	1	434
214.342	58.9397	-48.1921	µm	Spot	Position	1	435
225.356	67.8484	-48.0425	µm	Spot	Position	1	438
197.798	75.2307	-49.089	µm	Spot	Position	1	440
226.421	76.3427	-47.8931	µm	Spot	Position	1	441
236.195	76.7175	-47.4191	µm	Spot	Position	1	442
211.848	77.4801	-47.4798	µm	Spot	Position	1	443
169.247	23.3965	-43.9917	µm	Spot	Position	1	449
212.198	27.8638	-42.7559	µm	Spot	Position	1	451
213.082	40.5829	-43.3718	µm	Spot	Position	1	452
175.228	46.8398	-43.6866	µm	Spot	Position	1	453
232.884	46.7395	-42.8611	µm	Spot	Position	1	454
189.145	72.2085	-44.3055	µm	Spot	Position	1	457
178.009	75.4619	-44.7548	µm	Spot	Position	1	458
221.47	75.5166	-43.8281	µm	Spot	Position	1	459
194.478	5.58192	-39.4836	µm	Spot	Position	1	461
179.385	15.3348	-40.4738	µm	Spot	Position	1	462
195.438	23.1136	-39.911	µm	Spot	Position	1	463
172.441	24.6996	-40.5072	µm	Spot	Position	1	464
184.321	30.2078	-39.7199	µm	Spot	Position	1	465
221.294	30.4549	-41.2079	µm	Spot	Position	1	466
173.269	32.1645	-41.2533	µm	Spot	Position	1	467
195.389	39.7574	-40.8719	µm	Spot	Position	1	468
176.886	71.2954	-40.6227	µm	Spot	Position	1	470
193.666	82.5326	-39.7236	µm	Spot	Position	1	471
240.016	76.1785	-36.0713	µm	Spot	Position	1	472
210.364	20.4611	-31.8034	µm	Spot	Position	1	476
174.869	23.8188	-33.1841	µm	Spot	Position	1	478
204.325	31.2097	-33.5099	µm	Spot	Position	1	479
231.069	36.0362	-32.3607	µm	Spot	Position	1	480
201.644	41.7027	-30.727	µm	Spot	Position	1	483
203.646	56.4627	-30.9626	µm	Spot	Position	1	489
246.65	58.6415	-30.2758	µm	Spot	Position	1	491
176.237	63.3631	-32.0464	µm	Spot	Position	1	492
239.437	65.6306	-33.0824	µm	Spot	Position	1	493
167.293	68.4562	-31.3947	µm	Spot	Position	1	494
218.656	71.8718	-32.5246	µm	Spot	Position	1	495
193.034	79.8269	-33.1221	µm	Spot	Position	1	496
199.024	7.78749	-27.797	µm	Spot	Position	1	498
221.534	18.7538	-29.1035	µm	Spot	Position	1	499
210.958	37.4486	-28.5217	µm	Spot	Position	1	501
217.858	45.5194	-29.5934	µm	Spot	Position	1	504
186.072	68.536	-29.4063	µm	Spot	Position	1	507
211.327	74.3842	-27.9973	µm	Spot	Position	1	508
184.57	75.8445	-29.2282	µm	Spot	Position	1	509
192.829	76.1939	-27.8371	µm	Spot	Position	1	510
173.571	77.9386	-29.5023	µm	Spot	Position	1	512
234.515	77.587	-27.5763	µm	Spot	Position	1	513
213.581	81.4969	-29.308	µm	Spot	Position	1	515
181.359	23.448	-23.8919	µm	Spot	Position	1	518
197.764	24.3396	-22.8094	µm	Spot	Position	1	519
208.146	25.1594	-22.9434	µm	Spot	Position	1	520
171.871	35.6993	-24.96	µm	Spot	Position	1	521
228.28	76.6358	-22.9664	µm	Spot	Position	1	523
176.007	19.6421	-18.8488	µm	Spot	Position	1	525
244.544	33.3823	-19.6998	µm	Spot	Position	1	528
227.28	39.6603	-20.4703	µm	Spot	Position	1	530
182.762	46.3582	-19.4535	µm	Spot	Position	1	532
211.07	51.4662	-18.4397	µm	Spot	Position	1	533
173.144	58.4191	-19.2262	µm	Spot	Position	1	534
196.31	58.4341	-19.0384	µm	Spot	Position	1	535
229.656	58.4116	-18.993	µm	Spot	Position	1	536
167.365	74.2276	-18.6682	µm	Spot	Position	1	537
184.936	12.1933	-17.0881	µm	Spot	Position	1	538
193.691	12.6185	-16.3955	µm	Spot	Position	1	539
209.219	13.111	-16.6861	µm	Spot	Position	1	540
221.162	13.5251	-14.9698	µm	Spot	Position	1	541
216	23.3649	-15.8528	µm	Spot	Position	1	542
196.368	24.0052	-16.0737	µm	Spot	Position	1	543
232.866	25.512	-14.8439	µm	Spot	Position	1	544
203.926	29.8315	-15.7205	µm	Spot	Position	1	545
200.2	54.0215	-14.7328	µm	Spot	Position	1	549
248.267	60.0635	-15.9244	µm	Spot	Position	1	550
169.903	64.7804	-17.1508	µm	Spot	Position	1	551
187.902	64.7652	-15.35	µm	Spot	Position	1	552
179.535	75.3559	-17.6492	µm	Spot	Position	1	553
219.301	78.4813	-16.5963	µm	Spot	Position	1	554
234.566	82.2644	-16.8041	µm	Spot	Position	1	555
171.847	4.69011	-12.3309	µm	Spot	Position	1	556
206.108	9.62725	-11.261	µm	Spot	Position	1	557
229.766	13.9248	-11.6753	µm	Spot	Position	1	558
209.849	19.7637	-11.6385	µm	Spot	Position	1	559
170.289	24.1238	-13.4301	µm	Spot	Position	1	560
177.446	31.0979	-12.2783	µm	Spot	Position	1	562
219.487	41.5522	-12.2909	µm	Spot	Position	1	566
234.017	44.8675	-12.4598	µm	Spot	Position	1	567
238.646	57.0704	-11.8241	µm	Spot	Position	1	568
234.713	65.7298	-13.4257	µm	Spot	Position	1	569
231.519	78.1854	-10.9268	µm	Spot	Position	1	570
208.255	3.41617	-9.4244	µm	Spot	Position	1	571
194.563	5.73935	-8.40276	µm	Spot	Position	1	572
183.947	8.14013	-8.29241	µm	Spot	Position	1	573
190.324	18.0535	-8.24114	µm	Spot	Position	1	575
197.596	26.0937	-8.6821	µm	Spot	Position	1	576
247.575	30.1478	-7.73104	µm	Spot	Position	1	577
210.414	61.0132	-7.41973	µm	Spot	Position	1	578
204.328	14.4092	-4.46251	µm	Spot	Position	1	580
178.164	23.7269	-3.14176	µm	Spot	Position	1	582
187.971	44.7022	-4.28542	µm	Spot	Position	1	584
169.89	47.1208	-4.915	µm	Spot	Position	1	585
200.616	47.4368	-4.52696	µm	Spot	Position	1	586
172.988	59.0224	-3.22148	µm	Spot	Position	1	587
183.976	62.2003	-3.17316	µm	Spot	Position	1	588
213.105	81.9512	-4.41185	µm	Spot	Position	1	591
255.005	80.5457	-15.4736	µm	Spot	Position	1	727
254.37	73.1891	-7.78712	µm	Spot	Position	1	730
253.137	81.8459	-3.11037	µm	Spot	Position	1	731
156.625	103.365	-59.5478	µm	Spot	Position	1	919
156.656	111.296	-60.9451	µm	Spot	Position	1	921
145.174	117.54	-60.8886	µm	Spot	Position	1	924
157.646	123.686	-58.7499	µm	Spot	Position	1	925
141.63	84.9031	-55.4088	µm	Spot	Position	1	933
133.918	98.8405	-56.5738	µm	Spot	Position	1	934
136.917	122.312	-56.6082	µm	Spot	Position	1	937
154.588	98.0035	-51.7027	µm	Spot	Position	1	940
120.458	98.6873	-52.0392	µm	Spot	Position	1	941
141.164	102.035	-51.4166	µm	Spot	Position	1	942
165.344	105.876	-50.2511	µm	Spot	Position	1	943
141.431	130.963	-50.9587	µm	Spot	Position	1	945
152.711	131.851	-51.5249	µm	Spot	Position	1	946
119.278	88.8781	-49.2263	µm	Spot	Position	1	950
110.359	104.625	-48.7358	µm	Spot	Position	1	953
133.691	105.091	-48.2199	µm	Spot	Position	1	954
161.088	116.496	-47.0957	µm	Spot	Position	1	956
148.3	117.672	-46.4895	µm	Spot	Position	1	957
128.963	118.273	-47.2117	µm	Spot	Position	1	958
137.167	118.871	-48.1016	µm	Spot	Position	1	959
116.084	121.563	-47.0041	µm	Spot	Position	1	960
133.595	123.428	-46.5582	µm	Spot	Position	1	962
160.411	125.666	-48.171	µm	Spot	Position	1	963
123.509	125.958	-47.8827	µm	Spot	Position	1	964
146.908	129.275	-46.9019	µm	Spot	Position	1	966
127.821	136.301	-47.7758	µm	Spot	Position	1	968
143.388	142.697	-48.3185	µm	Spot	Position	1	970
162.739	145.721	-47.4161	µm	Spot	Position	1	972
147.923	150.995	-47.8211	µm	Spot	Position	1	973
146.952	85.2234	-42.7923	µm	Spot	Position	1	979
128.11	88.0849	-45.3984	µm	Spot	Position	1	980
108.125	88.7294	-42.2666	µm	Spot	Position	1	981
158.797	105.648	-44.3155	µm	Spot	Position	1	982
141.155	135.134	-44.8334	µm	Spot	Position	1	984
159.166	138.994	-44.4855	µm	Spot	Position	1	986
158.654	157.279	-43.0636	µm	Spot	Position	1	990
114.007	89.2142	-38.7482	µm	Spot	Position	1	991
104.461	98.0818	-39.6113	µm	Spot	Position	1	992
155.997	100.666	-39.5571	µm	Spot	Position	1	993
128.79	104.463	-39.7782	µm	Spot	Position	1	994
119.051	105.213	-39.5159	µm	Spot	Position	1	995
126.285	117.197	-40.7047	µm	Spot	Position	1	998
164.657	147.842	-40.6092	µm	Spot	Position	1	1002
143.134	156.884	-39.8684	µm	Spot	Position	1	1003
165.612	94.9604	-36.4516	µm	Spot	Position	1	1004
160.447	113.125	-35.3242	µm	Spot	Position	1	1005
119.928	127.669	-35.7075	µm	Spot	Position	1	1006
134.142	128.124	-34.9822	µm	Spot	Position	1	1007
153.2	156.621	-37.8307	µm	Spot	Position	1	1009
163.661	160.285	-35.0521	µm	Spot	Position	1	1010
138.718	98.8926	-31.5379	µm	Spot	Position	1	1013
145.269	124.385	-32.694	µm	Spot	Position	1	1014
165.099	134.776	-32.3352	µm	Spot	Position	1	1015
121.913	136.773	-30.5893	µm	Spot	Position	1	1016
137.799	138.13	-31.8068	µm	Spot	Position	1	1017
122.834	144.131	-31.4924	µm	Spot	Position	1	1018
144.737	152.315	-31.0995	µm	Spot	Position	1	1019
112.687	85.2403	-27.9231	µm	Spot	Position	1	1022
143.922	87.7052	-28.2917	µm	Spot	Position	1	1023
162.095	92.5613	-28.1523	µm	Spot	Position	1	1024
102.94	94.3947	-28.3701	µm	Spot	Position	1	1025
119.767	95.5361	-27.6952	µm	Spot	Position	1	1026
116.842	101.403	-27.2487	µm	Spot	Position	1	1027
107.012	105.885	-27.1113	µm	Spot	Position	1	1028
131.451	105.803	-27.1291	µm	Spot	Position	1	1029
121.875	108.997	-27.4944	µm	Spot	Position	1	1030
114.109	110.082	-28.6329	µm	Spot	Position	1	1031
154.322	110.547	-26.1222	µm	Spot	Position	1	1032
137.666	114.295	-28.5726	µm	Spot	Position	1	1033
106.203	118.994	-27.5089	µm	Spot	Position	1	1034
124.95	123.442	-26.7325	µm	Spot	Position	1	1035
107.191	127.084	-26.8361	µm	Spot	Position	1	1036
136.332	127.467	-28.7133	µm	Spot	Position	1	1037
151.403	139.759	-27.3384	µm	Spot	Position	1	1040
134.244	143.916	-28.2726	µm	Spot	Position	1	1041
156.979	150.59	-28.3542	µm	Spot	Position	1	1044
166.085	155.572	-28.9807	µm	Spot	Position	1	1046
126.525	84.6502	-24.1016	µm	Spot	Position	1	1048
156.623	94.8742	-24.0947	µm	Spot	Position	1	1049
92.1083	95.8337	-23.2235	µm	Spot	Position	1	1050
120.879	125.57	-22.8195	µm	Spot	Position	1	1053
102.284	127.418	-24.0426	µm	Spot	Position	1	1054
144.307	136.125	-24.1102	µm	Spot	Position	1	1055
143.69	156.595	-25.1173	µm	Spot	Position	1	1058
125.874	90.0753	-20.5635	µm	Spot	Position	1	1060
117.077	93.6575	-20.7665	µm	Spot	Position	1	1061
164.4	99.4624	-18.3083	µm	Spot	Position	1	1062
150.167	101.005	-20.1472	µm	Spot	Position	1	1063
148.952	106.554	-21.395	µm	Spot	Position	1	1064
106.453	130.885	-18.968	µm	Spot	Position	1	1066
120.865	146.801	-19.4487	µm	Spot	Position	1	1067
114.178	86.6284	-15.2483	µm	Spot	Position	1	1069
96.8406	90.4158	-16.4366	µm	Spot	Position	1	1070
108.396	113.701	-14.4414	µm	Spot	Position	1	1073
160.207	116.944	-14.8581	µm	Spot	Position	1	1075
113.755	126.019	-16.7025	µm	Spot	Position	1	1076
148.029	128.252	-15.7409	µm	Spot	Position	1	1077
158.146	130.619	-15.3744	µm	Spot	Position	1	1078
151.411	142.789	-15.7946	µm	Spot	Position	1	1079
103.208	93.0116	-13.1729	µm	Spot	Position	1	1081
122.443	102.942	-12.0328	µm	Spot	Position	1	1083
102.82	103.65	-12.6661	µm	Spot	Position	1	1084
124.471	114.902	-11.4257	µm	Spot	Position	1	1085
153.256	117.208	-11.6131	µm	Spot	Position	1	1086
94.8021	120.817	-11.8212	µm	Spot	Position	1	1087
97.6395	127.468	-13.0683	µm	Spot	Position	1	1088
131.251	135.912	-13.0369	µm	Spot	Position	1	1090
158.067	139.172	-11.8714	µm	Spot	Position	1	1091
102.205	140.984	-11.0697	µm	Spot	Position	1	1092
112.867	142.462	-10.1632	µm	Spot	Position	1	1093
155.836	90.8528	-8.5772	µm	Spot	Position	1	1095
92.7224	96.1727	-8.32616	µm	Spot	Position	1	1096
108.369	114.638	-7.41111	µm	Spot	Position	1	1098
93.9399	114.75	-7.22602	µm	Spot	Position	1	1099
147.606	144.167	-8.65909	µm	Spot	Position	1	1100
123.388	149.243	-8.8553	µm	Spot	Position	1	1101
141.223	163.691	-8.56646	µm	Spot	Position	1	1102
159.923	166.493	-7.36995	µm	Spot	Position	1	1103
159.71	85.0421	-3.04224	µm	Spot	Position	1	1104
118.094	86.1125	-2.46922	µm	Spot	Position	1	1105
87.5371	100.158	-2.46514	µm	Spot	Position	1	1107
123.989	101.252	-5.46431	µm	Spot	Position	1	1108
127.975	111.205	-4.45262	µm	Spot	Position	1	1110
135.043	128.681	-4.02411	µm	Spot	Position	1	1114
123.559	130.68	-4.17519	µm	Spot	Position	1	1115
103.304	134.786	-4.2246	µm	Spot	Position	1	1116
154.223	137.758	-3.21149	µm	Spot	Position	1	1117
162.066	138.605	-2.74175	µm	Spot	Position	1	1118
113.276	145.118	-3.93332	µm	Spot	Position	1	1119
128.428	145.122	-3.07593	µm	Spot	Position	1	1120
164.699	151.219	-2.98332	µm	Spot	Position	1	1121
147.767	153.699	-2.57052	µm	Spot	Position	1	1122
136.986	155.556	-2.77167	µm	Spot	Position	1	1123
177.938	87.1773	-61.6102	µm	Spot	Position	1	1126
201.96	86.8	-61.6926	µm	Spot	Position	1	1127
212.842	90.4261	-59.884	µm	Spot	Position	1	1128
173.586	113.976	-60.2612	µm	Spot	Position	1	1132
187.895	116.363	-60.8918	µm	Spot	Position	1	1133
175.965	128.531	-61.521	µm	Spot	Position	1	1137
185.411	129.506	-59.1074	µm	Spot	Position	1	1138
168.564	92.9149	-55.9757	µm	Spot	Position	1	1154
189.378	105.521	-55.9412	µm	Spot	Position	1	1155
178.521	106.855	-56.3355	µm	Spot	Position	1	1156
210.819	110.555	-56.6493	µm	Spot	Position	1	1157
203.122	121.628	-56.6831	µm	Spot	Position	1	1158
206.598	85.2792	-51.6751	µm	Spot	Position	1	1164
227.051	88.6264	-52.319	µm	Spot	Position	1	1165
189.432	128.32	-52.7179	µm	Spot	Position	1	1169
182.587	83.6147	-48.3184	µm	Spot	Position	1	1171
193.624	89.412	-47.6006	µm	Spot	Position	1	1172
227.785	96.8351	-47.1174	µm	Spot	Position	1	1173
176.171	97.1807	-48.8185	µm	Spot	Position	1	1174
197.323	105.704	-48.4028	µm	Spot	Position	1	1175
202.251	115.236	-47.6888	µm	Spot	Position	1	1178
168.492	117.351	-47.7771	µm	Spot	Position	1	1179
179.345	125.563	-46.8864	µm	Spot	Position	1	1180
181.696	139.837	-46.8674	µm	Spot	Position	1	1183
189.728	142.583	-46.7843	µm	Spot	Position	1	1184
218.84	96.0632	-44.3421	µm	Spot	Position	1	1193
210.097	97.0077	-45.6718	µm	Spot	Position	1	1194
217.91	112.232	-43.113	µm	Spot	Position	1	1197
196.13	113.269	-43.4296	µm	Spot	Position	1	1198
171.495	113.595	-44.9528	µm	Spot	Position	1	1199
237.93	115.579	-44.5513	µm	Spot	Position	1	1200
223.772	116.606	-44.1524	µm	Spot	Position	1	1201
223.404	131.054	-42.6482	µm	Spot	Position	1	1202
200.245	141.961	-45.963	µm	Spot	Position	1	1203
185.812	149.479	-43.3491	µm	Spot	Position	1	1204
226.205	90.1899	-40.4974	µm	Spot	Position	1	1206
182.111	146.52	-39.9043	µm	Spot	Position	1	1208
197.73	146.656	-39.1788	µm	Spot	Position	1	1209
177.996	92.2634	-37.2307	µm	Spot	Position	1	1210
211.277	92.3806	-36.3864	µm	Spot	Position	1	1211
221.774	92.562	-35.9247	µm	Spot	Position	1	1212
174.475	101.353	-37.537	µm	Spot	Position	1	1213
182.792	101.715	-36.5515	µm	Spot	Position	1	1214
223.916	114.48	-34.0875	µm	Spot	Position	1	1215
180.289	122.972	-36.043	µm	Spot	Position	1	1218
179.905	128.456	-36.1212	µm	Spot	Position	1	1219
176.761	134.321	-35.3857	µm	Spot	Position	1	1220
222.858	145.135	-34.7392	µm	Spot	Position	1	1222
210.604	148.295	-35.7374	µm	Spot	Position	1	1224
226.084	83.5191	-31.8252	µm	Spot	Position	1	1226
213.303	111.548	-32.2207	µm	Spot	Position	1	1229
238.58	123.625	-32.6072	µm	Spot	Position	1	1230
201.952	133.148	-32.5	µm	Spot	Position	1	1231
189.562	138.949	-32.2949	µm	Spot	Position	1	1232
221.853	139.179	-31.0739	µm	Spot	Position	1	1233
205.723	145.376	-33.045	µm	Spot	Position	1	1234
185.636	156.041	-32.5302	µm	Spot	Position	1	1235
170.996	86.7818	-28.7797	µm	Spot	Position	1	1236
193.58	96.9982	-28.8075	µm	Spot	Position	1	1238
247.622	107.871	-27.8502	µm	Spot	Position	1	1240
167.685	112.453	-27.913	µm	Spot	Position	1	1241
192.136	114.666	-27.7164	µm	Spot	Position	1	1243
205.138	119.787	-27.3557	µm	Spot	Position	1	1244
193.733	121.379	-27.4131	µm	Spot	Position	1	1245
179.777	124.667	-28.8402	µm	Spot	Position	1	1246
189.756	134.4	-26.5236	µm	Spot	Position	1	1249
195.245	143.79	-27.7023	µm	Spot	Position	1	1250
171.119	147.525	-28.195	µm	Spot	Position	1	1252
189.657	154.426	-28.8165	µm	Spot	Position	1	1253
209.769	157.678	-27.1581	µm	Spot	Position	1	1254
171.105	102.895	-25.0074	µm	Spot	Position	1	1256
236.352	104.42	-23.8927	µm	Spot	Position	1	1257
238.251	117.72	-24.334	µm	Spot	Position	1	1258
194.462	147.035	-22.2233	µm	Spot	Position	1	1259
220.355	104	-21.1574	µm	Spot	Position	1	1261
167.403	107.145	-19.7592	µm	Spot	Position	1	1262
186.652	113.895	-18.742	µm	Spot	Position	1	1264
192.24	121.801	-20.678	µm	Spot	Position	1	1265
177.469	138.581	-19.4171	µm	Spot	Position	1	1266
219.645	85.8402	-15.9138	µm	Spot	Position	1	1269
170.287	86.8492	-15.8446	µm	Spot	Position	1	1270
198.881	90.8667	-17.0565	µm	Spot	Position	1	1271
187.042	91.9596	-16.9188	µm	Spot	Position	1	1273
183.432	105.596	-15.9938	µm	Spot	Position	1	1278
240.353	111.826	-17.2044	µm	Spot	Position	1	1281
223.768	118.053	-14.6169	µm	Spot	Position	1	1282
187.26	119.733	-16.5116	µm	Spot	Position	1	1283
225.982	122.547	-15.7526	µm	Spot	Position	1	1284
206.041	125.839	-17.3995	µm	Spot	Position	1	1285
174.793	127.822	-16.6876	µm	Spot	Position	1	1286
207.117	135.739	-17.7242	µm	Spot	Position	1	1287
190.992	140.441	-15.7019	µm	Spot	Position	1	1288
194.955	166.493	-15.9025	µm	Spot	Position	1	1289
237.637	85.7768	-13.1566	µm	Spot	Position	1	1290
186.371	101.795	-12.0848	µm	Spot	Position	1	1292
238.182	104.022	-12.7184	µm	Spot	Position	1	1293
195.726	137.22	-11.691	µm	Spot	Position	1	1296
230.466	138.63	-12.51	µm	Spot	Position	1	1297
222.41	139.674	-13.1248	µm	Spot	Position	1	1298
169.625	90.4428	-7.96991	µm	Spot	Position	1	1299
181.731	113.075	-8.54203	µm	Spot	Position	1	1300
238.972	137.356	-9.66965	µm	Spot	Position	1	1302
166.939	143.956	-9.15973	µm	Spot	Position	1	1303
194.563	151.858	-8.84934	µm	Spot	Position	1	1304
196.833	85.7122	-3.60319	µm	Spot	Position	1	1306
215.118	114.705	-4.07645	µm	Spot	Position	1	1312
229.056	124.053	-3.27098	µm	Spot	Position	1	1314
204.087	129.141	-3.66009	µm	Spot	Position	1	1315
184.601	135.216	-3.49059	µm	Spot	Position	1	1316
176.042	137.215	-2.96263	µm	Spot	Position	1	1317
233.862	137.767	-4.20778	µm	Spot	Position	1	1318
203.342	142.896	-3.29375	µm	Spot	Position	1	1319
197.648	159.507	-5.27448	µm	Spot	Position	1	1320
215.488	160.892	-5.24872	µm	Spot	Position	1	1321
252.606	90.6989	-10.8199	µm	Spot	Position	1	1423
159.61	4.24754	0.862808	µm	Spot	Position	1	1468
117.866	37.2451	0.0728531	µm	Spot	Position	1	1469
102.239	43.7534	-0.721607	µm	Spot	Position	1	1470
118.03	45.9165	1.38132	µm	Spot	Position	1	1471
94.8607	56.0374	0.0508652	µm	Spot	Position	1	1472
131.916	59.5882	-0.739941	µm	Spot	Position	1	1473
154.524	60.1026	-0.0695457	µm	Spot	Position	1	1474
144.987	69.4583	-1.37797	µm	Spot	Position	1	1475
92.277	72.1208	-0.19289	µm	Spot	Position	1	1476
135.033	74.2121	-0.404469	µm	Spot	Position	1	1477
104.1	74.7164	0.025528	µm	Spot	Position	1	1478
142.224	77.3556	0.0693741	µm	Spot	Position	1	1479
157.677	11.7833	2.57083	µm	Spot	Position	1	1480
122.375	17.9265	3.76966	µm	Spot	Position	1	1481
137.761	27.1618	3.90582	µm	Spot	Position	1	1482
138.32	54.4257	3.43058	µm	Spot	Position	1	1483
164.341	61.1813	3.2608	µm	Spot	Position	1	1484
93.1398	68.043	3.30942	µm	Spot	Position	1	1485
107.428	70.7814	5.53163	µm	Spot	Position	1	1486
136.994	8.30584	8.3958	µm	Spot	Position	1	1487
116.872	26.3691	8.84045	µm	Spot	Position	1	1488
108.57	30.6416	7.33221	µm	Spot	Position	1	1489
105.19	37.4585	8.77262	µm	Spot	Position	1	1490
122.961	39.0611	7.98482	µm	Spot	Position	1	1491
129.774	43.9385	7.82809	µm	Spot	Position	1	1492
116.031	50.6777	6.44756	µm	Spot	Position	1	1493
156.069	56.8394	7.94433	µm	Spot	Position	1	1494
144.567	68.2549	8.89787	µm	Spot	Position	1	1495
87.8663	68.6641	7.38071	µm	Spot	Position	1	1496
114.959	69.4364	9.50418	µm	Spot	Position	1	1497
125.932	82.42	9.69293	µm	Spot	Position	1	1498
152.924	4.20485	11.2633	µm	Spot	Position	1	1499
163.968	12.025	12.4361	µm	Spot	Position	1	1500
127.518	16.7264	12.3972	µm	Spot	Position	1	1501
155.979	33.163	11.2834	µm	Spot	Position	1	1502
108.417	71.0955	10.6477	µm	Spot	Position	1	1503
101.461	80.0854	12.1565	µm	Spot	Position	1	1504
151.495	9.39142	15.8702	µm	Spot	Position	1	1505
150.879	37.3791	15.1127	µm	Spot	Position	1	1506
163.791	54.4046	16.5107	µm	Spot	Position	1	1508
93.5676	57.7085	17.0842	µm	Spot	Position	1	1509
141.083	62.6277	17.5389	µm	Spot	Position	1	1510
112.042	64.6201	17.1168	µm	Spot	Position	1	1511
135.19	68.7864	16.079	µm	Spot	Position	1	1512
141.334	80.0131	14.622	µm	Spot	Position	1	1513
120.652	82.6961	15.0802	µm	Spot	Position	1	1514
163.864	4.22809	18.9365	µm	Spot	Position	1	1515
122.216	23.7352	20.5044	µm	Spot	Position	1	1516
123.608	32.05	18.6622	µm	Spot	Position	1	1518
116.468	36.6536	20.3795	µm	Spot	Position	1	1519
129.094	38.8858	19.7482	µm	Spot	Position	1	1520
126.817	47.4283	19.5747	µm	Spot	Position	1	1521
143.615	59.0672	19.8305	µm	Spot	Position	1	1522
149.458	59.2027	19.1995	µm	Spot	Position	1	1523
116.466	65.19	19.3492	µm	Spot	Position	1	1524
157.62	67.2284	18.2502	µm	Spot	Position	1	1525
90.9432	78.0716	20.5943	µm	Spot	Position	1	1527
128.681	43.1538	24.9871	µm	Spot	Position	1	1529
113.359	47.469	24.448	µm	Spot	Position	1	1530
109.351	61.5471	23.7066	µm	Spot	Position	1	1531
118.721	68.358	23.4039	µm	Spot	Position	1	1532
143.681	9.74145	27.0096	µm	Spot	Position	1	1533
129.624	16.375	27.3391	µm	Spot	Position	1	1534
148.854	26.956	26.4039	µm	Spot	Position	1	1535
160.777	51.4364	28.1704	µm	Spot	Position	1	1536
164.166	62.6743	28.6017	µm	Spot	Position	1	1537
96.3531	80.3127	28.8378	µm	Spot	Position	1	1538
129.818	27.2416	31.3871	µm	Spot	Position	1	1539
165.661	52.7573	31.6655	µm	Spot	Position	1	1541
155.576	54.8428	32.6051	µm	Spot	Position	1	1542
117.423	61.1493	31.898	µm	Spot	Position	1	1543
107.016	62.2155	31.7988	µm	Spot	Position	1	1544
143.055	63.7299	31.5477	µm	Spot	Position	1	1545
142.832	71.5639	32.0558	µm	Spot	Position	1	1546
120.804	71.8077	31.2927	µm	Spot	Position	1	1547
163.577	5.00195	35.2469	µm	Spot	Position	1	1549
153.761	13.2574	36.8454	µm	Spot	Position	1	1550
137.222	17.55	36.3599	µm	Spot	Position	1	1551
162.072	21.9763	35.8912	µm	Spot	Position	1	1552
139.602	41.6393	35.2517	µm	Spot	Position	1	1554
123.828	44.8531	35.0697	µm	Spot	Position	1	1555
166.565	47.595	36.2943	µm	Spot	Position	1	1556
157.097	67.4566	35.1199	µm	Spot	Position	1	1557
108.516	68.3629	35.6235	µm	Spot	Position	1	1558
119.032	82.184	35.8045	µm	Spot	Position	1	1559
161.982	72.6387	39.7386	µm	Spot	Position	1	1562
144.654	75.063	38.9459	µm	Spot	Position	1	1563
132.839	66.0974	45.3702	µm	Spot	Position	1	1574
155.846	68.5396	43.7695	µm	Spot	Position	1	1575
117.295	83.2566	44.109	µm	Spot	Position	1	1576
155.661	5.44997	48.7186	µm	Spot	Position	1	1579
121.123	78.1692	48.8321	µm	Spot	Position	1	1587
117.905	45.0111	52.7156	µm	Spot	Position	1	1591
150.92	5.18026	56.4653	µm	Spot	Position	1	1595
163.949	5.11333	55.562	µm	Spot	Position	1	1596
132.336	45.4238	55.8902	µm	Spot	Position	1	1601
124.68	60.1585	56.5917	µm	Spot	Position	1	1602
122.032	72.1578	59.2205	µm	Spot	Position	1	1615
191.825	4.14124	1.03451	µm	Spot	Position	1	1618
214.595	5.51812	1.39986	µm	Spot	Position	1	1619
223.092	11.6666	-0.88467	µm	Spot	Position	1	1620
175.931	14.7705	-0.700813	µm	Spot	Position	1	1621
214.256	18.8296	0.208878	µm	Spot	Position	1	1622
205.832	19.0045	1.20711	µm	Spot	Position	1	1623
216.474	45.4152	-1.10898	µm	Spot	Position	1	1625
176.286	72.6894	-0.0605202	µm	Spot	Position	1	1628
222.08	73.9099	0.87664	µm	Spot	Position	1	1629
209.068	79.2777	0.944496	µm	Spot	Position	1	1630
168.672	81.6451	-0.875141	µm	Spot	Position	1	1631
245.087	83.2013	1.46217	µm	Spot	Position	1	1633
183.606	6.23057	5.52408	µm	Spot	Position	1	1634
225.187	13.9005	4.7247	µm	Spot	Position	1	1635
238.87	23.3152	4.56669	µm	Spot	Position	1	1636
168.172	28.798	2.63546	µm	Spot	Position	1	1637
233.453	30.5068	3.75738	µm	Spot	Position	1	1638
243.518	37.3283	3.62602	µm	Spot	Position	1	1639
168.049	40.5122	2.90603	µm	Spot	Position	1	1641
233.785	44.5904	3.19621	µm	Spot	Position	1	1642
178.209	46.5788	5.2574	µm	Spot	Position	1	1643
174.502	50.5102	2.47111	µm	Spot	Position	1	1644
208.8	54.8843	2.58937	µm	Spot	Position	1	1645
203.388	60.9723	2.08501	µm	Spot	Position	1	1646
189.237	68.8505	3.02847	µm	Spot	Position	1	1647
182.822	69.9219	3.42535	µm	Spot	Position	1	1648
215.339	75.3757	3.9128	µm	Spot	Position	1	1649
167.287	5.37626	8.05369	µm	Spot	Position	1	1650
183.366	13.9167	7.90743	µm	Spot	Position	1	1651
186.621	17.5547	7.67208	µm	Spot	Position	1	1652
246.659	25.2998	7.03511	µm	Spot	Position	1	1653
239.277	39.8613	8.75024	µm	Spot	Position	1	1654
198.409	43.8869	7.75566	µm	Spot	Position	1	1655
243.921	45.837	8.90541	µm	Spot	Position	1	1656
221.45	52.7774	8.99413	µm	Spot	Position	1	1658
194.512	57.3221	7.61524	µm	Spot	Position	1	1659
245.236	66.6281	6.52366	µm	Spot	Position	1	1662
230.292	78.5128	6.66437	µm	Spot	Position	1	1663
193.179	5.89052	11.7471	µm	Spot	Position	1	1664
217.504	10.0901	12.3693	µm	Spot	Position	1	1665
202.384	31.5511	11.5806	µm	Spot	Position	1	1667
229.569	32.846	11.3289	µm	Spot	Position	1	1668
169.604	37.6403	12.2327	µm	Spot	Position	1	1669
231.119	38.8864	12.043	µm	Spot	Position	1	1670
212.628	57.5153	12.574	µm	Spot	Position	1	1671
202.113	77.0801	10.4483	µm	Spot	Position	1	1673
167.125	5.09462	15.1285	µm	Spot	Position	1	1674
218.414	4.69451	17.1822	µm	Spot	Position	1	1675
202.791	12.9904	15.9861	µm	Spot	Position	1	1676
182.578	13.3315	15.0383	µm	Spot	Position	1	1677
188.47	20.9427	16.0192	µm	Spot	Position	1	1678
204.505	31.4657	17.3003	µm	Spot	Position	1	1679
198.53	44.0315	15.7991	µm	Spot	Position	1	1680
232.818	68.3938	16.6355	µm	Spot	Position	1	1683
241.809	69.6421	15.049	µm	Spot	Position	1	1685
184.382	4.77487	20.4317	µm	Spot	Position	1	1687
177.827	5.37547	20.2085	µm	Spot	Position	1	1688
194.434	16.8626	18.7967	µm	Spot	Position	1	1690
174.238	21.3852	18.599	µm	Spot	Position	1	1691
176.786	34.0671	20.2335	µm	Spot	Position	1	1693
247.207	36.1712	21.0571	µm	Spot	Position	1	1694
220.077	44.1366	19.1062	µm	Spot	Position	1	1695
244.829	47.1265	21.3136	µm	Spot	Position	1	1696
167.603	59.4487	19.2096	µm	Spot	Position	1	1697
182.032	10.7192	24.3163	µm	Spot	Position	1	1702
181.569	44.4912	24.0413	µm	Spot	Position	1	1703
225.638	63.5079	23.8561	µm	Spot	Position	1	1706
245.713	68.5418	23.6102	µm	Spot	Position	1	1707
224.37	24.2427	26.7602	µm	Spot	Position	1	1708
245.963	32.2442	27.6126	µm	Spot	Position	1	1709
224.337	48.1932	27.265	µm	Spot	Position	1	1710
229.703	48.5348	28.786	µm	Spot	Position	1	1711
219.862	65.3153	28.3767	µm	Spot	Position	1	1713
207.056	14.7344	31.0187	µm	Spot	Position	1	1716
182.887	15.9743	31.7902	µm	Spot	Position	1	1717
211.183	27.1303	33.008	µm	Spot	Position	1	1718
242.793	30.1588	31.1057	µm	Spot	Position	1	1719
168.918	35.6169	33.1676	µm	Spot	Position	1	1721
244.999	46.1746	33.478	µm	Spot	Position	1	1722
180.967	82.6689	31.1153	µm	Spot	Position	1	1724
183.465	4.93702	35.3407	µm	Spot	Position	1	1725
218.335	16.3201	35.5235	µm	Spot	Position	1	1727
190.562	33.2948	35.7774	µm	Spot	Position	1	1730
223.332	40.0887	36.2869	µm	Spot	Position	1	1732
203.275	40.8209	35.4962	µm	Spot	Position	1	1733
184.102	43.5359	34.979	µm	Spot	Position	1	1734
176.581	48.0556	34.651	µm	Spot	Position	1	1736
207.921	52.4997	35.124	µm	Spot	Position	1	1737
191.236	66.1482	35.3681	µm	Spot	Position	1	1742
184.151	69.799	35.2312	µm	Spot	Position	1	1743
167.574	5.57014	48.8475	µm	Spot	Position	1	1760
184.872	5.34741	47.1849	µm	Spot	Position	1	1761
166.988	12.9606	47.7207	µm	Spot	Position	1	1762
190.683	12.9187	47.563	µm	Spot	Position	1	1763
183.176	21.307	56.5029	µm	Spot	Position	1	1788
251.068	59.218	0.816376	µm	Spot	Position	1	1813
252.36	37.4068	4.97325	µm	Spot	Position	1	1814
250.251	42.9486	10.6002	µm	Spot	Position	1	1817
257.555	56.7255	11.6971	µm	Spot	Position	1	1818
251.368	35.6487	14.8904	µm	Spot	Position	1	1819
251.145	70.1121	15.3105	µm	Spot	Position	1	1821
255.87	45.0355	20.4703	µm	Spot	Position	1	1822
253.93	52.0314	27.3059	µm	Spot	Position	1	1826
142.406	102.017	-0.333111	µm	Spot	Position	1	1870
109.055	109.844	-0.125996	µm	Spot	Position	1	1871
94.1598	123.195	0.389244	µm	Spot	Position	1	1874
96.7202	84.1926	2.23916	µm	Spot	Position	1	1875
109.339	85.67	3.54346	µm	Spot	Position	1	1876
119.554	85.7522	3.4363	µm	Spot	Position	1	1877
140.804	92.4891	4.32466	µm	Spot	Position	1	1878
131.854	126.075	4.49522	µm	Spot	Position	1	1879
103.8	130.4	4.19375	µm	Spot	Position	1	1880
129.286	143.71	2.63248	µm	Spot	Position	1	1881
88.1424	87.8535	8.3527	µm	Spot	Position	1	1882
127.9	114.478	7.39791	µm	Spot	Position	1	1883
156.77	125.388	6.85267	µm	Spot	Position	1	1886
163.575	127.18	6.28461	µm	Spot	Position	1	1887
135.963	152.561	7.58199	µm	Spot	Position	1	1890
148.102	157.32	6.82475	µm	Spot	Position	1	1891
115.834	87.222	12.1571	µm	Spot	Position	1	1892
163.553	90.75	11.0771	µm	Spot	Position	1	1893
105.164	91.5652	11.9244	µm	Spot	Position	1	1894
142.093	92.8317	11.375	µm	Spot	Position	1	1895
131.992	94.3301	11.4009	µm	Spot	Position	1	1896
146.398	100.607	11.6345	µm	Spot	Position	1	1897
111.258	106.318	12.2162	µm	Spot	Position	1	1898
155.253	107.262	10.2197	µm	Spot	Position	1	1899
137.122	108.545	12.8767	µm	Spot	Position	1	1900
98.3503	109.357	12.2228	µm	Spot	Position	1	1901
149.682	113.684	13.3566	µm	Spot	Position	1	1902
152.107	120.181	11.5776	µm	Spot	Position	1	1903
130.357	124.328	10.5378	µm	Spot	Position	1	1904
102.091	124.669	11.1271	µm	Spot	Position	1	1905
122.22	125.482	12.5581	µm	Spot	Position	1	1906
148.206	138.618	10.8567	µm	Spot	Position	1	1908
141.411	149.763	12.3738	µm	Spot	Position	1	1909
152.023	150.284	12.3104	µm	Spot	Position	1	1910
164.17	150.118	11.7919	µm	Spot	Position	1	1911
109.341	151.055	11.5262	µm	Spot	Position	1	1912
120.983	150.626	11.5722	µm	Spot	Position	1	1913
135.992	158.868	10.8598	µm	Spot	Position	1	1914
87.1883	85.8205	15.989	µm	Spot	Position	1	1915
128.612	114.531	15.2722	µm	Spot	Position	1	1917
101.742	134.756	16.3626	µm	Spot	Position	1	1918
128.13	136.289	16.1996	µm	Spot	Position	1	1919
128.413	149.324	16.6031	µm	Spot	Position	1	1920
88.0872	91.5278	20.4414	µm	Spot	Position	1	1921
91.407	105.062	21.3459	µm	Spot	Position	1	1922
105.055	122.372	18.8878	µm	Spot	Position	1	1923
162.128	123.509	19.3862	µm	Spot	Position	1	1924
133.671	131.436	19.2206	µm	Spot	Position	1	1926
153.167	148.203	20.8333	µm	Spot	Position	1	1927
107.147	116.957	24.1287	µm	Spot	Position	1	1930
165.909	116.808	24.6495	µm	Spot	Position	1	1931
123.525	117.401	24.6919	µm	Spot	Position	1	1932
153.365	120.972	22.3269	µm	Spot	Position	1	1933
143.695	122.242	24.0335	µm	Spot	Position	1	1934
103.562	130.021	23.0263	µm	Spot	Position	1	1935
111.871	132.731	24.6031	µm	Spot	Position	1	1936
116.973	137.417	23.4564	µm	Spot	Position	1	1937
110.166	142.569	25.2066	µm	Spot	Position	1	1938
132.047	142.516	24.7928	µm	Spot	Position	1	1939
140.594	142.395	24.7986	µm	Spot	Position	1	1940
154.131	143.714	24.7931	µm	Spot	Position	1	1941
96.389	113.886	28.7323	µm	Spot	Position	1	1943
121.05	149.745	27.5721	µm	Spot	Position	1	1944
133.356	154.005	26.791	µm	Spot	Position	1	1945
93.5483	92.1095	31.4036	µm	Spot	Position	1	1948
99.4889	101.546	32.7421	µm	Spot	Position	1	1951
140.14	103.338	31.7946	µm	Spot	Position	1	1953
126.096	106.672	31.1484	µm	Spot	Position	1	1954
137.164	109.481	32.4033	µm	Spot	Position	1	1955
110.723	110.504	31.6632	µm	Spot	Position	1	1956
101.31	115.326	32.6358	µm	Spot	Position	1	1957
107.275	115.019	32.0851	µm	Spot	Position	1	1958
166.31	115.633	30.3449	µm	Spot	Position	1	1959
142.944	120.596	33.405	µm	Spot	Position	1	1960
115.085	123.399	33.1689	µm	Spot	Position	1	1961
109.565	133.115	33.4683	µm	Spot	Position	1	1962
111.363	87.2826	36.3974	µm	Spot	Position	1	1966
157.899	98.7406	35.6366	µm	Spot	Position	1	1968
119.509	124.682	35.3383	µm	Spot	Position	1	1970
159.132	126.763	35.8243	µm	Spot	Position	1	1971
149.27	129.188	35.9451	µm	Spot	Position	1	1972
118.021	136.426	35.5745	µm	Spot	Position	1	1974
124.117	122.615	40.0738	µm	Spot	Position	1	1979
103.072	98.0722	44.2286	µm	Spot	Position	1	1988
213.207	107.771	1.36455	µm	Spot	Position	1	2048
234.891	108.914	0.739883	µm	Spot	Position	1	2049
198.091	114.361	-0.632248	µm	Spot	Position	1	2051
243.812	135.323	0.562332	µm	Spot	Position	1	2053
192.934	137.673	-0.544647	µm	Spot	Position	1	2054
226.803	141.65	-1.53171	µm	Spot	Position	1	2055
213.583	85.4522	4.04592	µm	Spot	Position	1	2056
172.946	86.1705	5.15094	µm	Spot	Position	1	2057
201.398	95.3194	5.39356	µm	Spot	Position	1	2059
178.928	98.1354	4.94855	µm	Spot	Position	1	2060
223.709	103.264	3.94666	µm	Spot	Position	1	2061
190.63	145.751	5.02519	µm	Spot	Position	1	2063
209.983	162.986	3.86446	µm	Spot	Position	1	2064
234.26	86.4744	7.28035	µm	Spot	Position	1	2065
179.836	95.0818	8.6919	µm	Spot	Position	1	2067
170.833	99.9155	6.7151	µm	Spot	Position	1	2069
172.285	115.198	7.44855	µm	Spot	Position	1	2072
189.21	116.629	8.1001	µm	Spot	Position	1	2073
219.873	122.283	7.27234	µm	Spot	Position	1	2074
184.185	130.475	9.15025	µm	Spot	Position	1	2076
202.566	130.675	9.40071	µm	Spot	Position	1	2077
208.951	135.932	6.60024	µm	Spot	Position	1	2078
200.04	99.9431	12.9752	µm	Spot	Position	1	2081
210.422	110.976	11.355	µm	Spot	Position	1	2083
235.552	111.84	11.9984	µm	Spot	Position	1	2084
225.334	113.143	12.7414	µm	Spot	Position	1	2085
241.194	115.841	11.739	µm	Spot	Position	1	2086
220.201	117.006	11.8778	µm	Spot	Position	1	2087
209.894	128.67	12.677	µm	Spot	Position	1	2088
242.891	132.014	11.3439	µm	Spot	Position	1	2089
187.153	136.51	10.3072	µm	Spot	Position	1	2090
228.457	149.809	13.227	µm	Spot	Position	1	2091
181.209	86.3986	17.3331	µm	Spot	Position	1	2095
204.344	93.0952	15.662	µm	Spot	Position	1	2096
217.083	95.7379	16.1266	µm	Spot	Position	1	2097
171.286	98.1944	14.6079	µm	Spot	Position	1	2098
226.07	98.4594	14.5808	µm	Spot	Position	1	2099
239.303	130.29	16.6998	µm	Spot	Position	1	2101
232.737	140.346	15.8522	µm	Spot	Position	1	2102
187.218	142.906	14.962	µm	Spot	Position	1	2103
215.717	155.473	14.6534	µm	Spot	Position	1	2104
217.711	109.385	21.5265	µm	Spot	Position	1	2109
176.166	145.75	19.1935	µm	Spot	Position	1	2112
199.573	101.594	22.6405	µm	Spot	Position	1	2115
177.546	116.797	24.3045	µm	Spot	Position	1	2116
187.644	120.132	24.5845	µm	Spot	Position	1	2118
235.265	127.407	24.0046	µm	Spot	Position	1	2120
170.634	130.332	23.1067	µm	Spot	Position	1	2122
184.649	138.627	23.8103	µm	Spot	Position	1	2124
232.233	134.278	26.1993	µm	Spot	Position	1	2126
212.983	158.307	27.3153	µm	Spot	Position	1	2131
239.537	105.001	30.8329	µm	Spot	Position	1	2134
177.982	133.234	31.7246	µm	Spot	Position	1	2135
200.195	88.0017	36.3047	µm	Spot	Position	1	2138
183.14	115.308	36.3129	µm	Spot	Position	1	2145
199.94	118.31	35.2303	µm	Spot	Position	1	2146
195.379	127.358	36.1127	µm	Spot	Position	1	2148
165.38	5.16484	64	µm	Spot	Position	1	2269
