# Supplementary material for: Glucokinase activity controls peripherally located subpopulations of β-cells that lead islet Ca2+ oscillations
Source: eLife. 2025 Feb 12;13:RP103068. doi: 10.7554/eLife.103068 (PMC11820133; doi:10.7554/eLife.103068)
Supplement: Source data 7. [file elife-103068-data7.zip › EJ155 10GPKa F07-1_Statistics/EJ155 10GPKa F07-1_Plot.csv]

Intensity Mean Ch=2 Img=1
====================
Time [s]	Intensity Mean::1000000000::0	Intensity Mean::1000000001::0	Intensity Mean::1000000002::0	Intensity Mean::1000000003::0	Intensity Mean::1000000004::0	Intensity Mean::1000000005::0	Intensity Mean::1000000006::0	Intensity Mean::1000000007::0	Intensity Mean::1000000008::0	Intensity Mean::1000000009::0	Intensity Mean::1000000010::0	Intensity Mean::1000000011::0	Intensity Mean::1000000012::0	Intensity Mean::1000000013::0	Intensity Mean::1000000014::0	Intensity Mean::1000000015::0	Intensity Mean::1000000016::0	Intensity Mean::1000000017::0	Intensity Mean::1000000018::0	Intensity Mean::1000000019::0	Intensity Mean::1000000020::0	Intensity Mean::1000000021::0	Intensity Mean::1000000022::0	Intensity Mean::1000000023::0	Intensity Mean::1000000024::0	Intensity Mean::1000000025::0	Intensity Mean::1000000026::0	Intensity Mean::1000000027::0	Intensity Mean::1000000028::0	Intensity Mean::1000000029::0	Intensity Mean::1000000030::0	Intensity Mean::1000000031::0	Intensity Mean::1000000032::0	Intensity Mean::1000000033::0	Intensity Mean::1000000034::0	Intensity Mean::1000000035::0	Intensity Mean::1000000036::0	Intensity Mean::1000000037::0	Intensity Mean::1000000038::0	Intensity Mean::1000000039::0	Intensity Mean::1000000040::0	Intensity Mean::1000000041::0	Intensity Mean::1000000042::0	Intensity Mean::1000000043::0	Intensity Mean::1000000044::0	Intensity Mean::1000000045::0	Intensity Mean::1000000046::0	Intensity Mean::1000000047::0	Intensity Mean::1000000048::0
0.000000	1673.13	1674.51	1677.57	1672.3	1678.6	1648.39	1663.57	1660.99	1661.52	1663.14	1675.91	1679.01	1665.38	1676.94	1679.57	1673.36	1672.42	1672.56	1649.53	1654.14	1663.09	1661.39	1659.98	1678.83	1682.54	1651.87	1667.28	1670.66	1670.88	1635.54	1642.6	1646.28	1653.88	1682.81	1680.27	1651.14	1657.67	1667.87	1662.44	1673.43	1679.54	1683.2	1674.79	1651.89	1646.11	1661.03	1673.05	1683.96	1631.47
0.496000	1671.81	1673.39	1680.03	1674.11	1679.6	1647.74	1664.45	1658.98	1662.49	1666.89	1678.28	1675.98	1664.92	1677.62	1679.4	1674.67	1672.87	1674.37	1650.11	1654.8	1662.63	1659.75	1660.1	1679.06	1681.03	1650.66	1668.04	1669.59	1668.05	1636.77	1643.44	1647	1653.88	1682.03	1680.8	1650.55	1657.98	1669.35	1662.31	1672	1677.4	1680.22	1671.16	1649.43	1643.96	1660.96	1673.11	1684.14	1629.99
0.991000	1671.48	1672.54	1676.48	1670.3	1677.81	1646.42	1664.11	1659.11	1658.86	1665.2	1677.96	1678.64	1663.25	1679.47	1680.67	1675.71	1673.38	1674.8	1651.05	1653.08	1661.26	1659.71	1660.78	1679.72	1680.13	1649.94	1667.85	1673.08	1669.74	1636.71	1643.09	1647.11	1654.89	1682.74	1684.25	1652.37	1659.05	1669.03	1665.18	1675.32	1680.11	1681.09	1673.29	1650.36	1645.55	1660.78	1671.47	1683.95	1631.69
1.486000	1673.92	1673	1677.8	1671.89	1677.76	1647.81	1666.17	1660.42	1660.73	1666.03	1678.4	1676.17	1663.07	1678.85	1680.22	1674.63	1675.94	1674.09	1650.53	1653.01	1664.17	1662.68	1659.81	1678.31	1680.53	1651.29	1666.68	1674.02	1672.17	1637.13	1641.13	1646.89	1654.59	1682.17	1680.92	1650.12	1658.77	1668.6	1662.53	1673.33	1678.14	1682.04	1671.34	1651.84	1644.17	1661.73	1673.17	1686.45	1630.29
1.981000	1672.66	1674.96	1677.12	1672.41	1678.55	1647.59	1664.67	1660.99	1659.52	1665.67	1679.18	1675.73	1663.05	1678.69	1679.31	1675.74	1671.47	1672.7	1653.1	1654.12	1661.38	1661.29	1660.21	1679.05	1681.19	1652.1	1668.27	1670.1	1668.17	1635.16	1641.27	1647.6	1656.42	1684.37	1683.73	1653	1655.6	1669.47	1661.81	1675.38	1680.01	1681.41	1671.26	1651.79	1646.58	1659.77	1672.91	1682.16	1631.53
2.476000	1671.03	1673.28	1679.22	1672.32	1678.6	1646.22	1663.91	1659.77	1661.02	1665.69	1677.84	1677.93	1662.53	1676.52	1680.07	1673.14	1674.88	1672.92	1649.56	1653.29	1663.23	1661.4	1659.65	1678.28	1681.42	1651.61	1666	1669.55	1670.4	1637	1641.38	1645.18	1654.18	1680.92	1681.35	1650.18	1655.96	1668.82	1662.29	1672.19	1678.77	1682.4	1669.81	1651.07	1644.82	1657.65	1672.5	1685.7	1631.62
2.972000	1671.25	1670.22	1675.46	1672.37	1678.76	1645.8	1663.88	1661.52	1660.92	1664.74	1676.21	1678.85	1665.38	1676.3	1677.45	1673.36	1671.95	1673.96	1651.01	1654.6	1665.5	1661.6	1659.25	1678.72	1680.82	1651.71	1668.1	1670.95	1670.29	1637.92	1641.79	1646.3	1653.2	1680.41	1681.16	1654.52	1658.73	1668.89	1663.97	1673.46	1678.69	1681.39	1671.73	1652.54	1645.04	1659.9	1672.25	1685.54	1630.97
3.467000	1671.26	1671.46	1675.6	1672.36	1679.1	1646.89	1664.58	1658.51	1662.4	1666.46	1676.81	1675.92	1663.86	1677.19	1678.74	1673.43	1673.39	1675.14	1651.02	1653.28	1662.51	1660.94	1661.07	1681.56	1680.09	1651.51	1666.03	1672.51	1666.51	1637.74	1642.49	1644.62	1653.8	1682.89	1683.56	1651.8	1658.88	1665.87	1660.71	1671.7	1678.85	1682.41	1671.12	1649.51	1644.9	1661.48	1671.73	1682.72	1631.49
3.962000	1670.71	1670.98	1675.86	1671.14	1677.79	1645.06	1664.21	1659.04	1661.34	1664.65	1676.17	1678.85	1662.14	1678.21	1679.16	1672.86	1672.64	1671.83	1650.47	1653.63	1662.92	1659.69	1659.21	1678.89	1679.37	1647.71	1667.2	1671.59	1668.08	1634.21	1641.61	1647.04	1651.66	1679.5	1680.81	1651.03	1656.23	1666.1	1662.43	1671.89	1677.41	1681.48	1672.36	1653.32	1643.53	1660.17	1672.48	1683.97	1630.33
4.457000	1669.21	1671.43	1674.06	1669.19	1677.74	1647.4	1664.1	1656.62	1659.48	1666.15	1676.53	1675.35	1663.29	1675.45	1678.1	1673.34	1672	1673.31	1649.86	1654.8	1662.25	1661.62	1659.43	1676.88	1680.93	1649.32	1666.53	1666.15	1669.29	1634.77	1640.1	1646.91	1652.22	1679.72	1679.65	1648.91	1657.23	1668.39	1660.31	1671.7	1678.93	1677.42	1666.31	1648.79	1645.61	1658.42	1670.22	1681.73	1629.99
4.952000	1671.18	1672.08	1675.06	1671.55	1678.25	1647.46	1665.34	1660.16	1659.65	1664.24	1676.38	1676.08	1661.83	1676.12	1676.35	1671.95	1672.36	1673.21	1648.49	1653.46	1661.5	1659.85	1656.49	1677.38	1678.72	1649.86	1667.38	1669.49	1667.46	1634.23	1640.27	1647.37	1651.35	1679.67	1678.24	1648.5	1655.25	1666.55	1661.54	1671.02	1676.57	1680.22	1669.94	1648.02	1644.35	1658.34	1671.05	1682.8	1630.36
5.448000	1669.21	1670.77	1675.42	1669.19	1676.72	1644.16	1663.19	1660.88	1657.75	1664.62	1674.71	1675.64	1660.5	1677.27	1676.66	1673.87	1669.67	1671.08	1647.63	1652.81	1662.39	1660.69	1658.28	1678.67	1677.43	1650.3	1665.48	1671.16	1669.29	1637.12	1642.75	1645.16	1651.39	1680.71	1680.25	1649.8	1657.88	1668.17	1661.68	1673.45	1677.37	1680.63	1669.43	1651.73	1644.72	1659.67	1672.87	1683.52	1629.53
5.943000	1670.8	1671.29	1675.89	1668.55	1677.73	1645.06	1664.36	1660.41	1658.53	1667.2	1675.39	1675.46	1661.66	1678.28	1678.31	1672.6	1672.47	1671.27	1650.7	1654.61	1662.04	1661.21	1657.93	1677.5	1676.98	1648.75	1666.06	1668.69	1669.04	1635.3	1642.31	1646.68	1651.8	1680.52	1680.7	1649.49	1657.22	1667.25	1660.11	1671.13	1676.15	1678.6	1670.05	1649.43	1645.62	1658.68	1669.45	1680.43	1627.96
6.438000	1668.15	1671.35	1677.29	1671.33	1677.89	1646.09	1663.54	1658.34	1659.16	1663.9	1675.32	1675.61	1660.39	1676.14	1678.51	1674.84	1673.05	1669.44	1650.88	1653.79	1663.2	1661.96	1657.67	1676.99	1679.77	1649.46	1667.39	1669.07	1667.37	1636.95	1644.16	1647.73	1655.19	1679.05	1679.72	1648.14	1656.87	1666.56	1658.55	1672.42	1676.87	1681.39	1669.33	1650.34	1643.42	1659.07	1670.14	1684.34	1630.92
6.933000	1668.48	1671.33	1675.15	1670.73	1676.38	1645.97	1662.6	1660.27	1657.25	1665.41	1675.22	1678.37	1659.51	1676.25	1677.37	1672.6	1672.64	1672.67	1649.35	1653.44	1661.91	1660.53	1658.14	1676.26	1677.77	1649.82	1665.58	1668.37	1667.78	1633.51	1639.56	1646.14	1651.45	1678.55	1679.18	1649.57	1656.14	1667.53	1660.56	1670.63	1677.51	1679.23	1669.45	1649.62	1642.73	1658.88	1670.18	1681.88	1628.22
7.428000	1668.63	1669.65	1674.35	1671.81	1673.62	1647.51	1662.99	1657.69	1659.66	1664.47	1675.17	1673.46	1663.59	1673.22	1676.1	1671.78	1672.52	1670.01	1648.6	1651.21	1661.11	1658.84	1658.79	1677.28	1678.02	1648.57	1666.23	1669.37	1668.2	1635.38	1640.69	1646.31	1649.67	1677.5	1677.94	1649.94	1656.68	1665.21	1660.65	1672.52	1675.79	1680.76	1670.88	1650.56	1644.39	1657.35	1669.47	1683.09	1630.44
7.924000	1667.44	1670.08	1675.09	1669.81	1675.43	1645.68	1662.66	1660.14	1659.34	1664.6	1674.93	1675.47	1663.34	1674.37	1677.79	1673.49	1670.92	1671.79	1649.62	1653.14	1661.73	1657.12	1658.18	1678.91	1680.14	1650.11	1665.66	1671.1	1666.92	1633.64	1642.29	1646.84	1652.86	1678.13	1680.17	1649.21	1656.94	1665.83	1659.42	1670.41	1675.97	1678.37	1668.22	1649.6	1644.37	1657.65	1670.23	1682.9	1628.94
8.419000	1666.78	1670.33	1675.27	1669.73	1676.47	1645.88	1664.5	1659.38	1659.45	1662.33	1674.18	1674.09	1660.53	1675.99	1677.68	1671.55	1670.94	1669.5	1650.04	1651.81	1661.31	1659.8	1660.39	1676	1678.69	1648.64	1666.5	1668.7	1666.75	1634.09	1641.6	1644.05	1652.14	1678.52	1680.2	1648.96	1654.73	1665.96	1658.65	1669.51	1676.59	1676.84	1668.96	1648.96	1644.48	1657.57	1669.24	1681.58	1632.59
8.914000	1667.98	1670.74	1673.83	1670.23	1675.61	1646.85	1664.15	1659.23	1658.44	1666.3	1675.87	1675.43	1663.03	1677.71	1678.4	1671.82	1673.22	1670.9	1651.26	1652.68	1660.74	1661.28	1658.72	1677.12	1680.27	1650.12	1666.95	1669.13	1666.19	1633.38	1643.97	1645.22	1652.27	1677.58	1678.12	1648.9	1658.17	1666.78	1660.51	1672.74	1673.52	1677.24	1668.33	1648.62	1643.12	1658.49	1671.28	1680.21	1630.94
9.409000	1667.45	1669.4	1675.27	1668.63	1678.52	1644	1662.84	1658.55	1657.28	1664.65	1676.41	1676.46	1660.93	1677.45	1677.33	1672.27	1671.78	1670.52	1649.7	1653.54	1660.15	1656.87	1657.22	1677.4	1676.78	1650.33	1663.88	1671.23	1666.13	1634.88	1641.61	1646.63	1651.59	1679.38	1680.38	1647.04	1655.55	1666.64	1658.4	1669.93	1676.09	1677.35	1670.8	1649.66	1643.53	1656.08	1671.09	1680.76	1629.67
9.904000	1666.73	1669.66	1674.94	1669.57	1676.88	1646.12	1662.97	1660.3	1658.21	1664.27	1675.11	1674.18	1661.74	1674.91	1678.11	1673.43	1673.9	1671	1651.05	1651.5	1659.69	1659.51	1658.04	1675.88	1677.87	1649.55	1667.02	1669.28	1664.98	1634.49	1640.66	1645.97	1649.94	1678.02	1680.9	1648.93	1657	1665.37	1661.29	1670.74	1675.2	1678.3	1669.34	1649.46	1643.16	1658.5	1669.57	1678.49	1629.13
10.400000	1669.93	1672.19	1675.47	1669.93	1676.88	1644.59	1662.98	1657.84	1657.07	1663.86	1674	1676.02	1661.53	1675.65	1676.42	1670.46	1672.36	1671.25	1650.38	1652.12	1661.29	1660.36	1656.71	1676.71	1676.81	1650.63	1665.45	1667.04	1665.57	1636.91	1640.77	1645.89	1651.44	1677.04	1681.19	1648.17	1655.25	1664.76	1659.66	1668.3	1674.68	1677.98	1667.91	1648.95	1643.1	1659.85	1671.75	1681.49	1629.26
10.895000	1670.67	1671.15	1673.8	1668.54	1674.5	1645.25	1662.8	1659.78	1657.37	1663.65	1672.76	1673.07	1661.36	1676.27	1675.72	1673	1670.86	1670.19	1649.29	1654.31	1663.2	1658.47	1658.45	1675.42	1677	1648.44	1664.97	1667.97	1666.35	1638.07	1640.58	1644.86	1649.23	1677.42	1678.14	1650.21	1654.24	1665.09	1659.57	1668.32	1673.53	1679.79	1669.7	1649.78	1643.02	1657.39	1667.96	1682.93	1629.79
11.390000	1666.59	1671.38	1673.21	1669.83	1676.15	1646.1	1660.96	1657.91	1658.67	1663.4	1676.04	1672.88	1661.4	1676.06	1676.39	1671.03	1671.09	1668.22	1648.27	1651.07	1659.75	1657.76	1659.23	1675.93	1677.65	1649.68	1662.97	1669.28	1666.03	1634.65	1644.04	1645.22	1651.12	1677.97	1679.06	1648.19	1653.95	1665.87	1660.47	1668.44	1675.79	1678.48	1667.1	1650.15	1644	1657.7	1668.02	1682.4	1630.26
11.885000	1665.99	1670.02	1674.35	1667.98	1675.52	1644.72	1662.94	1657.89	1657.41	1664.32	1673.4	1674.77	1660.03	1674.96	1675.49	1671.38	1670.38	1669.51	1649.34	1653.22	1661.43	1659.2	1658.5	1675.76	1676.72	1650.55	1667.22	1668.71	1666.08	1637.6	1640.3	1647.3	1649.95	1676.41	1679.08	1648.17	1657.16	1665.22	1659.36	1672.35	1676.87	1677.54	1667.65	1648.4	1643.32	1656.28	1669.89	1680.18	1629.87
12.380000	1668.42	1669.22	1674.33	1667.84	1677.24	1646.26	1663.85	1659.69	1657.56	1665.43	1675.05	1675.52	1662.56	1674.43	1674.24	1671.9	1668.89	1669.85	1650.36	1651.21	1661.17	1657.72	1657.52	1676	1675.59	1650.52	1666.25	1668.14	1665.71	1634.49	1639.36	1647.83	1652.52	1674.55	1677.22	1649.3	1656.96	1664.07	1661.02	1670.87	1674.48	1677.84	1669.11	1648.47	1644.9	1657.9	1669.71	1682.93	1629.38
12.876000	1668.4	1670.09	1674.07	1668.89	1675.14	1645.59	1662.36	1658.71	1658.75	1663.18	1675.25	1675.12	1660.97	1675.78	1677.9	1671.14	1670.76	1669.56	1648.55	1653.45	1659.59	1659.89	1655.97	1674.03	1677.33	1651.06	1665.58	1666.98	1667.61	1633.99	1641.37	1643.34	1652.59	1674.62	1679.02	1649.18	1654.36	1665.18	1659.08	1668.7	1673.97	1676.28	1668.89	1649.64	1643.91	1656.2	1668.55	1677.78	1628.43
13.371000	1666.77	1671.84	1673.54	1669.21	1675.32	1647.84	1663.56	1659.19	1659.44	1662.93	1673.87	1673.25	1661.98	1673	1676.12	1669.95	1670.87	1670.42	1649.17	1654.78	1659.87	1658.07	1656.77	1676.46	1678.98	1647.58	1664.86	1666.17	1663.94	1635	1639.72	1645.39	1651.05	1676.32	1677.83	1649.46	1653.2	1663.58	1661.02	1669.55	1672.37	1677.16	1666.02	1647.77	1643.09	1655.99	1668.05	1680.73	1630
13.866000	1667.46	1668.27	1673.98	1668.07	1674.63	1644.11	1662.31	1659.09	1657.55	1664.74	1674.75	1672.8	1661.48	1673.73	1676.78	1671.42	1671.92	1670.83	1649.45	1654.22	1661.93	1657.58	1658.02	1676.01	1676.8	1648.43	1662.27	1668	1664.63	1635.14	1642.1	1644.91	1652.3	1676.34	1677.68	1649.09	1654.89	1662.39	1658.5	1669.94	1674.27	1676.59	1667.82	1648.52	1643.47	1654.69	1667.26	1679.78	1629.54
14.361000	1665.13	1670.44	1675.53	1667.16	1675.08	1645.19	1663.92	1657.81	1658.63	1664.39	1675.26	1676.22	1662.24	1675.07	1680.12	1672.04	1668.13	1670.01	1648.24	1651.62	1659.92	1659.87	1658.5	1675.44	1676.02	1648.48	1664.19	1666.02	1664.54	1633.94	1638.18	1644.41	1651.07	1674.65	1679.63	1649.14	1654.97	1662.5	1658.53	1668.46	1672.89	1677.18	1666.13	1650.71	1645.46	1655.78	1669.83	1679.67	1629.41
14.857000	1665.61	1670.16	1674.25	1667.26	1674.84	1645.8	1662.44	1658.94	1657.49	1663.01	1674.19	1674.13	1659.1	1674.68	1678.74	1670.9	1670.12	1670.71	1651.2	1650.41	1660.46	1659.05	1657.12	1676.29	1677.95	1651.16	1664.39	1667.89	1668.92	1634.46	1643.61	1646.75	1650.42	1677.33	1677.78	1648.27	1655.79	1666	1659.05	1668.96	1673.1	1677.41	1667.6	1647.09	1642.68	1656.98	1669.56	1681.52	1628.16
15.352000	1663.17	1671.03	1673.41	1669.98	1675.95	1645.44	1662.14	1658.78	1657.35	1663.47	1674.14	1671.76	1659.52	1673.78	1676.94	1672.34	1669.4	1670.39	1649.26	1651.22	1658.7	1657.47	1658.55	1674	1674.77	1648.78	1663.01	1665.95	1665.39	1633.85	1640.23	1644.22	1650.25	1676.49	1675.92	1645.81	1653.87	1663.92	1658.64	1670.25	1672.62	1676.73	1667.47	1647.34	1642.5	1655.81	1667.45	1680.77	1629.21
15.847000	1665.91	1669.37	1674.09	1669.19	1674.17	1645.06	1661.69	1659.73	1657.32	1662.04	1673.58	1673.17	1659.21	1674.33	1673.73	1671.32	1671.6	1668.52	1649.34	1650.96	1659.96	1657.57	1656.81	1674.53	1675.93	1646.74	1665.61	1667.67	1667.24	1633.89	1639.88	1645.91	1651.27	1675.43	1676.33	1648.54	1653.6	1663.94	1658.97	1668.87	1672.69	1677.84	1666.03	1647.53	1642.59	1653.2	1669.48	1678.56	1631.03
16.341999	1662.41	1667.85	1671.95	1667.9	1675.14	1644.13	1661.66	1658.94	1659.25	1663.83	1674.38	1672.53	1662.59	1675.68	1673.71	1672.19	1668.69	1668.46	1649.37	1651.56	1659.18	1657.81	1655.89	1676.25	1677.5	1649.04	1663.82	1667.12	1666.47	1634.21	1640.18	1643.9	1651.75	1674.06	1677.16	1649.21	1655.15	1663.09	1659.27	1667.25	1671.3	1675.5	1665.16	1647.31	1643.65	1656.51	1668.2	1680.68	1628.18
16.837000	1668.61	1668.58	1674.74	1667.53	1675.05	1644.92	1661.66	1657.47	1656.71	1661.15	1672.56	1671.39	1658.42	1673.44	1673.53	1670.98	1667.67	1670.24	1649.26	1652.73	1660.5	1656.42	1654.99	1674.97	1676.63	1649.71	1663	1666.65	1666.07	1635.42	1640.98	1645.03	1651.16	1674.09	1676.79	1647.36	1654.65	1664.07	1658.34	1667.77	1675.84	1676.64	1663.97	1647.36	1641.67	1656.78	1669.68	1679.92	1628.33
17.333000	1666.26	1670.76	1672.15	1667.84	1676.87	1644.78	1661.57	1658.01	1656.46	1662.07	1671.68	1672.86	1660.21	1674.28	1675.54	1670.5	1668.83	1669.77	1649.77	1651.14	1661.46	1658.81	1657.38	1675.99	1676.25	1650.02	1664.72	1666.41	1667.72	1635.33	1639.79	1646	1651.92	1674.15	1676.08	1647.43	1654.25	1665.2	1659.5	1670.81	1675.38	1677.2	1666.05	1649.14	1641.14	1656.21	1667.78	1681.64	1627.96
17.827999	1664.85	1668.17	1672.67	1666.55	1675.64	1644.38	1661.66	1658.38	1655.67	1662.41	1672.77	1671.43	1660.49	1672.75	1675.02	1671.36	1666.43	1669.73	1648.95	1649.74	1659.17	1656.15	1657.82	1674.41	1674.49	1648.23	1663.91	1665.97	1665.04	1634.31	1641.62	1643.87	1650.91	1674.49	1676.52	1648.51	1653.47	1663.71	1658.52	1669.58	1671.76	1677.23	1665.14	1647.21	1640.93	1656.33	1668.82	1679.38	1629.23
18.323000	1664.77	1667.19	1672.8	1667.57	1673.32	1644.48	1660.74	1656.84	1656.95	1661.9	1674.07	1672.9	1660.3	1675.22	1673.12	1671.36	1670.38	1668.45	1650	1648.77	1658.14	1658.49	1655.17	1674.03	1677.12	1649.21	1661.78	1668.49	1665.38	1636.28	1638.87	1644.26	1648.95	1675.43	1678.8	1648.02	1654.84	1662.82	1658.47	1668.7	1673.03	1675.76	1666.52	1646.17	1643.5	1655.32	1671.19	1678.79	1629.32
18.818001	1664.27	1668.45	1672.6	1667.28	1674.91	1644.5	1661.23	1657.86	1657.8	1661.68	1671.91	1672.22	1659.38	1675.27	1674.48	1670.26	1668.56	1670.07	1650.01	1651.36	1661.15	1656.93	1655.46	1674.31	1674.39	1648.27	1663.78	1666.2	1665.14	1634.53	1641.08	1645.17	1648.46	1675.67	1673.26	1646.1	1653.55	1664.18	1657.83	1668.25	1672.68	1676.02	1666.21	1648.34	1642.67	1654.81	1667.65	1679.62	1626.95
19.313000	1662.08	1667.15	1672.45	1666.38	1674.15	1644.8	1660.7	1657.09	1655.93	1662.2	1671.27	1672.02	1657.98	1673.4	1673.85	1669.57	1666.99	1670	1648.79	1652.4	1659.87	1656.88	1656.32	1674	1675.49	1649.4	1663.55	1665.6	1664.96	1632.99	1638.48	1645.42	1647.66	1674.6	1673.6	1646.64	1652.16	1663.81	1657.1	1667.74	1673.52	1675.11	1667.33	1646.46	1639.99	1655.53	1668.6	1678.63	1628.46
19.809000	1664.14	1667.25	1673.02	1666.41	1673.62	1642.97	1659.31	1657.24	1657.56	1661.69	1671.24	1671.67	1658.91	1672.14	1673.36	1669.46	1668.9	1667.67	1649.34	1651.87	1659.78	1656.49	1655.34	1673.51	1674.65	1646.7	1662.29	1666.45	1662.79	1634.02	1639.19	1645.5	1649.27	1674.59	1676.81	1647.49	1654.15	1662.94	1657.87	1668.28	1671.58	1676.11	1668.35	1649.68	1642.42	1655.28	1668.47	1678.75	1627.07
20.304001	1664.84	1667.43	1670.64	1668.13	1674.64	1646.1	1660.05	1657.41	1655.82	1660.41	1671.98	1671.74	1659.9	1674.77	1674.83	1669.81	1668.27	1667.71	1648.42	1649.91	1658.87	1654.59	1656.26	1673.1	1674.48	1648.26	1661.21	1665.38	1664.1	1633.46	1640.32	1641.32	1649.83	1674.02	1675.37	1647.52	1653.6	1662.99	1657.62	1668.1	1672.93	1674.23	1664.68	1646.43	1640.34	1655.18	1667.2	1678.09	1629.61
20.799000	1666.1	1667.69	1673.41	1667.05	1674.3	1644.76	1660.21	1656.63	1657.55	1661.68	1672.53	1671.47	1659.72	1672.3	1673.06	1669.35	1668.05	1667.5	1649.2	1651.32	1659.58	1657.58	1656.56	1673.26	1674.52	1648.5	1666.22	1668.17	1664.38	1633.44	1639.76	1647.23	1648.93	1675.49	1676.16	1646.91	1653.14	1661.73	1658.38	1667.74	1671.59	1674.48	1666.28	1647.93	1642.24	1657.16	1667.93	1676.98	1626.26
21.294001	1662.92	1667.22	1671.89	1666.44	1674.25	1643.83	1660.38	1659.46	1657.32	1662.93	1673.72	1672.5	1659.24	1673.29	1672.14	1669.93	1667.16	1667.46	1648.82	1652.24	1658.61	1655.06	1655.12	1672.78	1674.37	1646.87	1662.47	1666.46	1662.49	1635.56	1640.04	1646.13	1649.11	1673.89	1676.37	1647.07	1654.26	1662.21	1656.44	1667.28	1669.52	1674.44	1666.46	1645.39	1642.35	1654.69	1666.67	1679.03	1628.87
21.789000	1663.06	1668.23	1670.87	1665.89	1673.8	1645.52	1661.09	1659.38	1657.02	1662.27	1671.46	1672.17	1658.6	1673.89	1672.55	1669.4	1667.51	1669.38	1648.58	1652.8	1659.73	1657.65	1654.8	1673.5	1674.6	1647.66	1663.35	1666.31	1662.41	1632.93	1639.73	1644.88	1649.95	1672.82	1675.09	1647.12	1652.99	1662.6	1655.43	1669.8	1670.77	1674.11	1665.03	1648.05	1640.42	1657.25	1667.98	1677.16	1629.26
22.285000	1663.03	1667.52	1672.97	1666.68	1673.65	1645.79	1660.53	1658.13	1658.83	1663.67	1671.39	1671.92	1659.95	1673.2	1673.71	1671.18	1668.14	1667.5	1648.83	1651.94	1658.13	1658.82	1656.4	1673.54	1675.76	1649.3	1662.47	1667.97	1663.94	1636.13	1640.11	1645.35	1651.66	1675.07	1674.07	1647.41	1654.66	1660.5	1657.49	1664.72	1669.83	1675.89	1665.79	1646.38	1639.72	1654.41	1666.24	1680.12	1629.03
22.780001	1661.6	1668.72	1671.46	1668.6	1673.56	1645.97	1662.43	1656.53	1658.37	1660.34	1673.86	1671.86	1660.07	1673.22	1675.44	1669.48	1669.54	1666.16	1650.82	1651.69	1658.58	1655.28	1655.26	1671.91	1673.09	1649.27	1662.62	1667.04	1665.11	1633.02	1639.72	1645.48	1649.27	1672.61	1674.02	1646.49	1653.76	1663.63	1656.93	1667.83	1672.62	1675.63	1665.49	1647.94	1642.67	1654.27	1666.51	1678.52	1628.9
23.275000	1665.01	1667.77	1674.41	1668.66	1673.45	1642.84	1661.25	1658.74	1658.58	1663.71	1672.63	1671.91	1661.53	1672.91	1674.17	1671.12	1668.65	1667.56	1649.18	1649.02	1658.31	1655.91	1655.61	1673.33	1673.16	1647.02	1663.77	1663.53	1664.49	1632.88	1639.6	1644.37	1650.85	1672.25	1676.5	1647.3	1652.89	1662.65	1657.06	1668.93	1671.91	1674.32	1663.85	1647.22	1639.62	1654.05	1666.61	1678.44	1629.65
23.770000	1663.63	1668.32	1672.55	1668.03	1674.11	1645.42	1659.79	1657.44	1658.41	1660.73	1672.51	1670.47	1662.48	1673.72	1672.85	1668.5	1668.17	1665.83	1650.73	1650.42	1658.59	1656.62	1655.81	1672.4	1674.91	1648.06	1662.57	1665.62	1664.28	1633.02	1637.83	1645.86	1647.62	1674.08	1677.21	1646.76	1654.47	1663.79	1656.83	1667.62	1670.57	1675.87	1664.95	1647.6	1640.91	1653.3	1666.38	1679.94	1627.98
24.264999	1665.81	1668.54	1670.76	1668.79	1673.76	1646.19	1661.49	1656.57	1659.77	1661.25	1671.4	1671.62	1660.79	1674.63	1671.64	1669.42	1667.04	1667.08	1649.76	1650.62	1659.07	1656.73	1656.78	1672.64	1674.88	1648.42	1661.77	1664	1666.3	1636.56	1638.57	1645.57	1650.11	1673.94	1674.27	1646.94	1652.63	1662.43	1656.82	1666.69	1671.15	1673.98	1664.32	1647.89	1639.6	1653.43	1665.97	1677.7	1627.12
24.761000	1664.98	1667.56	1671.75	1665.66	1674.41	1643.76	1660.41	1658.48	1656.38	1661.58	1672.14	1673.45	1657.36	1672.28	1673.6	1672.6	1667.69	1669.23	1649.44	1652.4	1660	1658.18	1657.26	1674.31	1673.2	1647.6	1659.63	1664.27	1664.7	1633.33	1639.32	1644.16	1649.5	1671.47	1675.83	1645.45	1653.55	1662.2	1657.13	1666.6	1669.97	1676.8	1662.57	1645.06	1639	1656.44	1666.46	1678.3	1628.11
25.256001	1663.64	1666.62	1673.32	1665.5	1673.55	1646.29	1660.81	1658.93	1657.01	1661.29	1672.44	1670.86	1658.77	1670	1674.83	1669.3	1666.36	1666.23	1648.48	1649.13	1659.64	1655.54	1654.89	1671.2	1673.5	1651.46	1661.6	1666.43	1663.3	1633.33	1640.26	1645.08	1651.23	1671.57	1675.58	1649.98	1652.8	1661.21	1656.8	1664.62	1671.69	1674.43	1663.85	1648.68	1643.28	1653.49	1665.9	1680.23	1628.38
25.750999	1663.86	1669.51	1672.1	1666.29	1673.59	1646.04	1661.29	1657	1657.26	1662.39	1672.96	1672.03	1660.39	1672.43	1674.39	1670.18	1668.75	1666.63	1649.29	1647.92	1657.16	1656.74	1655.99	1671.79	1673.74	1650.14	1660.93	1663.36	1666.55	1632.98	1639.62	1644.7	1648.2	1671.45	1673.83	1646.36	1651.36	1660.49	1655.45	1664.89	1668.71	1671.03	1663.78	1649.5	1641.2	1653.76	1665.47	1677.73	1629.2
26.246000	1663.35	1668.91	1671.83	1667.77	1673.19	1645.33	1660.74	1655.23	1659.02	1663.09	1671.72	1671.85	1660.43	1673.19	1675.14	1669.99	1667.87	1667.58	1649.13	1651.46	1658.64	1657.99	1654.45	1672.06	1670.87	1647.88	1662.99	1665.45	1663.37	1633.22	1639.83	1645.07	1650.52	1673.9	1675.8	1647.46	1651.67	1663.28	1658.12	1666.61	1670.55	1674.98	1665.7	1646.19	1640.55	1655.39	1666.93	1679.06	1628.35
26.740999	1662.93	1667.48	1671.71	1665.96	1675.7	1643.91	1658.34	1654.8	1656.43	1661.28	1669.81	1669.59	1659.86	1670.17	1673.33	1668.52	1668.14	1668.21	1649.39	1651.37	1659.33	1657.76	1655.79	1672.68	1672.37	1648.37	1661.37	1664.59	1663.47	1634.93	1640.38	1643.33	1649.18	1672.69	1673.12	1648.4	1651.96	1661.48	1654.47	1666.76	1669.96	1673.96	1663.78	1646.7	1639.95	1652.69	1666.48	1676.33	1627.71
27.237000	1662.68	1665.63	1671.16	1665.24	1675.14	1644.09	1659.44	1655.5	1656.32	1661.72	1672.85	1672.26	1659.4	1672.42	1671.69	1667.44	1667.23	1668.23	1648.39	1650.4	1657.14	1654.74	1655.47	1673.1	1670.05	1648.52	1661.47	1665.2	1663.16	1635.48	1640.15	1644.74	1650.23	1672.08	1674.49	1646.6	1653.08	1661.52	1655.14	1666.13	1669.96	1673.79	1665.6	1647.86	1641.28	1653.97	1666.56	1674.29	1629.76
27.732000	1661.52	1666.98	1671.24	1664.67	1672.81	1647.31	1659.33	1654.8	1656.56	1660.23	1671.83	1670.43	1660.6	1671.05	1672.66	1669.67	1666.56	1667.37	1650	1651.1	1657.11	1656.91	1652.52	1672.4	1673.45	1648.63	1660.59	1664.71	1662.51	1636.44	1637.95	1643.87	1648.21	1672.45	1676.29	1646.14	1652.72	1662.59	1653.91	1665.79	1671.62	1674.6	1663.26	1648.24	1640.55	1654.28	1665.38	1676.49	1628.16
28.226999	1664.99	1667.48	1672.07	1667.81	1673.45	1644.18	1661.31	1657.66	1656.6	1659.82	1672.97	1671.58	1659.21	1672.25	1672.88	1667.29	1668.54	1667.76	1650.53	1650.73	1657.29	1653.96	1656.3	1672.13	1670.74	1646.88	1663.66	1666.81	1663.79	1635.57	1638.94	1643.75	1646.6	1672.75	1675.02	1647.19	1652.76	1662.05	1655.73	1665.15	1669.96	1675.58	1665.9	1648.09	1640.29	1653.62	1666.05	1677.38	1629.42
28.722000	1663.1	1666.73	1673.32	1666.98	1671.68	1644.32	1661.13	1657.36	1657	1661.02	1672.92	1671.64	1657.51	1671.96	1673	1669.96	1667.21	1665.71	1650.3	1649.66	1658.44	1655.51	1654.88	1671.19	1674.71	1646.54	1662.38	1664.23	1660.4	1632.1	1638.12	1643.45	1646.21	1670.77	1675.55	1645.44	1651.05	1661.67	1656.56	1665.76	1671.5	1672.69	1662.58	1645.72	1642.06	1652.19	1665.99	1677.19	1629.35
29.218000	1663.04	1667.27	1669.82	1666.62	1674.58	1643.21	1660.28	1655.91	1654.55	1661.1	1671.74	1672.66	1657.39	1672.62	1673.83	1668.6	1667.02	1666.59	1648.21	1651.14	1658.36	1657.23	1656.85	1672.63	1672.66	1649.04	1661.64	1665.19	1664.24	1633.22	1640.97	1645.93	1648.81	1670.2	1672.78	1646.53	1653.7	1662.76	1655.66	1666.8	1668.57	1671.65	1664.02	1648.45	1641.69	1653.9	1664.69	1676.67	1626.65
29.712999	1662.4	1668.65	1670.62	1664.11	1672.42	1643.35	1660.91	1657.12	1656.08	1660.59	1670.69	1673.13	1658.03	1670.5	1674.4	1667.59	1667.89	1666.46	1648.97	1652.25	1658.28	1656.06	1654.72	1673.52	1672	1647.24	1660.61	1665.57	1664.78	1633.54	1638.77	1644.54	1649.73	1671.37	1674.58	1646.82	1652.36	1663.32	1659.17	1667.07	1670.59	1675	1666.19	1647.25	1641.69	1652.69	1666.14	1676.35	1629.76
30.208000	1664.07	1666.17	1671.2	1665.25	1672.26	1643.51	1659.59	1655.68	1655.35	1659.29	1670.22	1670.88	1656.57	1671.39	1671.39	1668.8	1669.71	1666.75	1647.99	1651.57	1659.27	1656.21	1655.34	1673.17	1673.05	1648.33	1662.12	1664.55	1662.7	1633.28	1637.97	1643.93	1649.73	1670.81	1675.58	1646.07	1652.62	1662.41	1659.14	1667.64	1669.54	1672.89	1664.6	1647.36	1641.95	1653.31	1665.8	1674.99	1627.9
30.702999	1663.97	1666.79	1672.68	1667	1673.2	1644.56	1660.95	1657.77	1656.45	1661.49	1670.23	1670.6	1659.14	1670.56	1673.35	1670.53	1665.07	1666.35	1648.05	1650.16	1657.25	1656.2	1657.05	1672.16	1672.57	1648.08	1663.55	1664.89	1660.85	1633.23	1639.18	1643.38	1648.43	1671.34	1674.71	1645.67	1652.08	1661.08	1655.82	1667.31	1670.67	1672.79	1663.79	1645.16	1641.06	1654.2	1669.07	1676.02	1627.67
31.198000	1665.91	1666.24	1669.93	1664.21	1672.64	1644.33	1660.28	1655.98	1657.46	1662.28	1671.5	1669.89	1658.97	1670.27	1672.15	1668.8	1664.3	1666.36	1646.12	1648.47	1656.79	1656.72	1655.96	1670.02	1673.4	1648.12	1660.78	1663.73	1662.27	1633.37	1640.41	1644.19	1646.53	1671.19	1676.06	1647.1	1654.41	1661.93	1655.44	1666.03	1670.36	1672.36	1665.45	1646.87	1640.89	1655.2	1665.8	1679.23	1630.28
31.694000	1660.77	1665.82	1670.15	1666.45	1672.36	1643.37	1660.19	1657.59	1654.8	1661.45	1670.03	1670.98	1656.89	1671.86	1674.35	1668.45	1668.37	1666.56	1649.14	1651.2	1657.79	1656.36	1653.57	1671.78	1673.26	1648.6	1660.22	1661.54	1664.72	1634.32	1640.05	1643.37	1650.22	1671.79	1672.33	1645.24	1654.61	1663.37	1655.82	1664.04	1669.15	1676.7	1662.35	1645.67	1638.88	1654.53	1663.76	1675.58	1627.58
32.188999	1661.5	1666.3	1672.3	1664.39	1674.24	1643.71	1659.89	1655.05	1656.26	1661.6	1671.96	1671.18	1657.07	1672.2	1671.76	1669.54	1668.29	1666.13	1649.01	1649.21	1657.54	1653.13	1656.38	1672.5	1671.01	1647.88	1661.63	1666.2	1662.55	1635.51	1637.82	1645.07	1648.25	1671.43	1675.43	1648.07	1653.33	1659.79	1656.26	1665.85	1669.24	1672.86	1663.46	1645.16	1641.25	1652.08	1664.47	1677.98	1625.37
32.683998	1661.83	1667.67	1669.28	1664.99	1672.01	1641.42	1660.19	1657.93	1655.6	1661.16	1670.99	1669.91	1656.86	1672.34	1672.62	1669.12	1666.35	1667.21	1648.13	1650.77	1656.29	1656.44	1657.53	1671.33	1674.65	1649.09	1660.47	1664.6	1663.75	1633.66	1641.76	1643.09	1649.75	1669.67	1675.22	1646.57	1652.97	1660.26	1655.8	1664.34	1669.54	1672.31	1663.98	1646	1639.8	1652.81	1663.21	1674.75	1627.16
33.179001	1659.5	1665.04	1670.4	1663.38	1671.52	1645.81	1660.45	1655.15	1654.86	1661.33	1672.5	1669.98	1657.77	1670.37	1671.55	1668.47	1666.68	1664.95	1646.9	1651.7	1658.28	1654.08	1655.33	1670.48	1672.64	1648.36	1660.77	1664.92	1662.74	1633.56	1639.51	1642.81	1648.77	1670.24	1675.85	1644.65	1650.86	1661.82	1655.3	1664.93	1668.14	1671.87	1664.97	1645.77	1641.09	1655.42	1665.31	1676.04	1627.38
33.674000	1661.75	1666.24	1670.1	1665.97	1672.53	1646.67	1659.72	1657.28	1655.44	1661.69	1670.38	1669.62	1659.36	1670.49	1670.74	1667.73	1667.58	1665.92	1649.24	1650.03	1658.49	1655.78	1652.69	1669.34	1672.86	1644.07	1659.91	1664.24	1661.26	1633.98	1639.03	1644.14	1647.75	1670.58	1671.84	1646.14	1652.5	1659.93	1656.59	1665.51	1671.33	1672.99	1664.65	1647	1641	1652.79	1665.61	1676.77	1628.54
34.169998	1660.97	1664.93	1671.07	1663.98	1671.23	1645.2	1661.9	1657.68	1656.42	1659.1	1670.52	1671.6	1658.67	1672.77	1671.29	1668.8	1667.55	1665.98	1648	1651.73	1658.04	1653.41	1655.86	1670.75	1670.86	1645.62	1659.46	1662.59	1661.94	1635.17	1637.51	1643.98	1647.47	1670.37	1675.18	1645.23	1653.87	1661.24	1656.76	1665.1	1668.89	1670.91	1662.94	1645.75	1640.48	1652.68	1665.53	1677.23	1629.52
34.665001	1663.02	1665.24	1673.97	1666.22	1673.05	1643.79	1660.89	1656.66	1656.11	1659.4	1671.54	1671.46	1657.86	1670.75	1671.58	1667.17	1667.47	1665.02	1648.37	1652.42	1657.57	1655.82	1655.13	1672.56	1673.3	1648.03	1660.46	1663.01	1663.75	1630.61	1638.62	1643.65	1649.7	1669.43	1672.44	1646.59	1652.03	1661.58	1656.04	1663.69	1667.34	1671.97	1663.39	1646.5	1641.6	1653.44	1664.69	1676.92	1629.08
35.160000	1663.32	1665.88	1669.84	1666.68	1673.03	1643.75	1659.28	1654.08	1656.61	1659.49	1671.55	1670.32	1659.48	1670.69	1671.23	1669.47	1666.02	1664.63	1648.91	1649.43	1658.59	1655.91	1653.38	1670.19	1672.37	1647.3	1660.5	1663.55	1664.4	1634.28	1639.7	1643.25	1648.47	1671.95	1673.44	1647.83	1650.73	1660.43	1655.67	1664.91	1667.47	1674.41	1662.54	1645.9	1640.95	1652.28	1665.64	1674.92	1627.91
35.654999	1661.1	1666.88	1669.79	1664.92	1673.55	1642.75	1661.93	1658.09	1655.93	1659.93	1671.22	1670.03	1658.07	1671.89	1670.01	1668.11	1666.17	1666.19	1647.21	1650.66	1657.66	1655.49	1657.76	1671.4	1670.57	1647.17	1659.95	1664.25	1664.1	1634.26	1639.78	1643.05	1646.57	1670.79	1672.26	1645.6	1650.92	1659.78	1655.18	1666.81	1668.3	1672.7	1662.5	1644.89	1641.36	1653.74	1664.06	1675.31	1629.02
36.150002	1662.15	1666.04	1671.96	1663.79	1671.75	1642.03	1661.59	1656.55	1654.13	1660.87	1670.86	1670.03	1659.27	1671.13	1671.75	1668.7	1666.09	1664.57	1647.21	1648.74	1657.52	1656.51	1653.57	1670.97	1670.13	1648.21	1660.65	1662.9	1662.55	1633.2	1639.45	1645.34	1649.46	1671.31	1674.18	1644.98	1652.39	1662.6	1656.36	1664.48	1670.3	1673.01	1665.39	1647.67	1641.19	1654.53	1664.58	1674.4	1628.9
36.646000	1661.07	1665.77	1668.05	1663.85	1670.21	1643.47	1657.53	1656.27	1655.95	1659.86	1671.21	1670.8	1656.83	1668.83	1670	1667.2	1666.44	1667.18	1649.2	1650.9	1658.71	1655.97	1655.75	1672.11	1671.66	1648.49	1660.63	1662.7	1663.13	1633.98	1638.5	1642.51	1648.54	1671.67	1672.28	1647.33	1652.9	1662.06	1655.96	1666.78	1669.26	1671.79	1661.75	1645.98	1640.41	1655.07	1665	1674.54	1627.73
37.140999	1658.87	1665.54	1670.55	1663.74	1671.61	1642.62	1659.52	1655.5	1656.89	1661.28	1670.66	1669	1656.7	1670.61	1671.23	1668.26	1665.87	1664.89	1649.18	1651.47	1658.23	1653.05	1654.96	1670.02	1672.19	1645.74	1659.9	1663.62	1663.51	1632.25	1638.34	1643.04	1648.54	1669.82	1672.71	1646.77	1652.39	1660.03	1655.44	1665.17	1668.86	1671.29	1661.79	1646.2	1641.27	1652.48	1664.19	1676.6	1628.52
37.636002	1663.44	1665.13	1668.78	1663.35	1674.11	1645.44	1657.65	1656.83	1657.18	1659.74	1667.97	1670.78	1657.04	1670.57	1670.45	1667.97	1668.36	1665.72	1648.8	1652.11	1657.13	1656.21	1654.84	1670.26	1670.95	1648.04	1659.55	1663.06	1661.87	1632.82	1640.84	1646.25	1648.52	1671.18	1673.39	1646.15	1652.39	1659.69	1656.38	1665.11	1669.55	1672.98	1663.42	1645.14	1639.95	1651.41	1664.51	1674.68	1629.94
38.131001	1661.62	1664.82	1670.28	1661.62	1670.11	1643.4	1659.9	1654.83	1655.42	1659.85	1671.3	1670.75	1657.18	1668.83	1669.7	1666.21	1667.92	1666.07	1647.22	1648.78	1656.09	1655.15	1655.34	1672.64	1670.38	1646.95	1658.47	1665.44	1661.48	1635.67	1638.68	1643.48	1645.7	1669.58	1672.65	1646.35	1650.91	1660.1	1655.02	1664.91	1669.85	1672.5	1661.95	1645.82	1639.62	1651.85	1664.91	1675.35	1629.31
38.625999	1657.33	1667.22	1670.68	1662.46	1670.97	1645	1659.76	1655.82	1655.58	1659.96	1670.35	1671.22	1656.76	1670.64	1671.31	1667.85	1664.16	1664.67	1646.92	1648.59	1655.89	1654.24	1655.54	1667.88	1672.94	1645.81	1658.42	1662.76	1658.61	1634.61	1638.67	1643.84	1649.62	1668.26	1673.17	1645.66	1651.03	1661.72	1655.11	1666.3	1668.14	1672.84	1661.99	1645.99	1641.3	1653.27	1665.04	1675.65	1625.86
39.122002	1658.92	1665.51	1670.83	1665.94	1672.05	1643.79	1658.26	1656.26	1658.39	1658.51	1669.67	1670.17	1657.67	1670.55	1671.33	1668.29	1664.83	1664.75	1648.95	1650.15	1655.51	1655.44	1656.5	1669.31	1669.55	1647.27	1660.99	1661.44	1663.24	1633.14	1637.55	1644.75	1650.57	1670.17	1671.72	1646.8	1653.09	1658.33	1656.07	1665.12	1668.08	1672.85	1661.77	1647.59	1641.22	1651.44	1666	1674.87	1628.98
39.617001	1659.43	1666.14	1667.68	1662.61	1671.61	1643.73	1660.21	1654.43	1657.26	1658.97	1668.35	1670.94	1659.36	1671.81	1672.19	1666.87	1665.82	1665.5	1647.18	1648.02	1657.65	1658.08	1654.33	1671.53	1670.89	1647.66	1659.75	1664	1662.42	1633.22	1640.29	1644.04	1649.95	1669.87	1674.41	1646.59	1651.07	1661.44	1654.61	1666.12	1667.73	1671.48	1662.25	1645.86	1641.02	1651.86	1664.76	1674.79	1630.67
40.112000	1661.09	1666.38	1669.66	1664.02	1671.43	1643.5	1658.68	1655.79	1654.93	1658.78	1668.56	1672	1658.59	1669.12	1670.64	1667.16	1664.46	1666.18	1649.05	1650.77	1658.13	1655.19	1653.43	1670.24	1671.41	1645.78	1659	1661.58	1660.93	1631.46	1637.03	1643.86	1648.09	1668.89	1670.91	1647.53	1651.52	1662.47	1655.76	1664.85	1669.3	1672.2	1663.22	1645.59	1639.57	1650.81	1665.87	1674.16	1630.1
40.606998	1659.55	1665.59	1670.94	1662.94	1673.19	1642.96	1659.56	1655.77	1655.6	1661.52	1670.11	1670.59	1657.4	1672.13	1671.14	1669.58	1666.98	1663.75	1648.55	1648.54	1658.11	1652.98	1652.2	1669.45	1671.51	1647.21	1659.05	1662.64	1661.76	1633.8	1640.55	1643.87	1649.21	1669.45	1671.62	1643.64	1652.25	1660.4	1654.53	1664.29	1670.01	1672.58	1665.02	1645.56	1640.12	1652.94	1663.92	1673.89	1627.86
41.103001	1660.62	1665.29	1670.18	1664.44	1670.59	1642.98	1658.61	1656.01	1653.48	1661.72	1669.78	1668.81	1657.59	1670.64	1670.04	1668.31	1667.66	1665.2	1647.96	1647.74	1656.49	1651.3	1653.62	1672.43	1670.72	1646.1	1659.08	1662.24	1659.7	1633.52	1639.28	1644.96	1648.1	1668.25	1671.54	1644.7	1649.72	1660.3	1655.26	1664.29	1668.25	1671.79	1659.96	1646.22	1641.25	1652.69	1663.4	1675.2	1629.25
41.598000	1660.09	1664.4	1670.01	1663.94	1672.27	1643.64	1659.53	1656.31	1654.74	1661.29	1670.76	1669.68	1657.48	1668.44	1672.5	1669.39	1667.09	1667.52	1646.77	1652.17	1657.4	1655.07	1655.78	1670.74	1670.71	1649.01	1658.2	1660.92	1663.1	1633.32	1639.65	1642.55	1648.07	1670.22	1674.53	1645.81	1652.97	1661.5	1656.25	1665.49	1667.09	1671.33	1662.29	1646.46	1640.25	1653.46	1663.62	1673.43	1629.03
42.092999	1661.58	1665.95	1670.63	1663.51	1672.03	1643.94	1660.1	1656.35	1653.58	1662.5	1669.74	1671.97	1656.74	1670.6	1670.07	1668.32	1664.99	1664.05	1647.52	1649.45	1655.83	1656.56	1654.08	1671.69	1673.16	1647.03	1659.93	1663.19	1661.2	1635.18	1639.83	1642.95	1647.36	1668.52	1669.98	1644.74	1651.49	1660.48	1656.13	1665.76	1667.61	1672.46	1662.82	1645.96	1641.35	1651.99	1663.2	1674.27	1628.89
42.588001	1659.89	1665.52	1670.77	1663.15	1671.49	1642.27	1659.62	1655.57	1654.87	1659.38	1670.35	1669.4	1653.96	1669.41	1670.82	1665.96	1665.42	1664.54	1646.57	1651.03	1657.78	1653.02	1652.86	1670.13	1671.4	1647.03	1658.49	1660.72	1660.22	1633.12	1637.79	1642.45	1648.26	1670.32	1672.94	1644.73	1650.72	1661.2	1652.69	1664.57	1669.41	1672.54	1658.26	1645.78	1641.35	1651.83	1662.04	1673.71	1626.83
43.083000	1658.1	1665.63	1669.53	1663.79	1671.08	1644.78	1659.87	1654.68	1655.19	1658.07	1670.71	1668.59	1657.23	1667.42	1670.43	1667.39	1666.54	1664.43	1646.91	1649.02	1655.02	1654.57	1655.57	1671.18	1670.26	1646.39	1658.74	1660.26	1660.77	1634.12	1636.98	1641.87	1645.53	1668.81	1672.96	1644.1	1649.1	1660.34	1654.24	1665.94	1667.5	1671.57	1659.53	1645.74	1640.52	1652.71	1661.81	1675.61	1627.1
43.578999	1661.8	1665.97	1669.83	1662.49	1671.29	1643.41	1660.04	1655.97	1654.54	1660.58	1668.14	1669.59	1656.94	1669.52	1670.14	1665.89	1664.13	1663.21	1647.57	1649.36	1657.43	1656.51	1653.4	1669.6	1669.09	1646.54	1656.23	1662.03	1659.5	1633.24	1637.64	1643.14	1647.89	1665.54	1671.04	1644.24	1649.45	1658.88	1652.8	1664.68	1667.89	1673.87	1661.34	1645.23	1639.3	1649.79	1663.4	1673.48	1628.17
44.074001	1659.63	1665.2	1669.45	1663.11	1670.9	1642.24	1658.32	1656.66	1655.9	1660.69	1669.71	1667.1	1657.32	1670.62	1670.82	1667.82	1664.68	1664.19	1646.45	1648.74	1655.96	1652.72	1652.38	1669.77	1670.07	1645.96	1657.65	1661.51	1659.22	1634.43	1637.91	1644.64	1646.91	1670.79	1671.35	1644.89	1650.62	1661.37	1653.49	1663.08	1668.26	1671.64	1661.14	1646.39	1639.05	1652.85	1662.38	1675.51	1626.44
44.569000	1659.84	1666.2	1668.72	1663.92	1671.41	1644.62	1658.36	1656.65	1654.58	1660.41	1671.16	1669.68	1656.85	1669.17	1671.23	1666.04	1666.14	1663.17	1645.49	1649.65	1656.72	1655.6	1654.7	1670.11	1670.22	1647.43	1658.54	1661.89	1658.64	1634.24	1636.97	1645.33	1646.8	1669.01	1671.99	1644.15	1651.81	1660	1653.81	1662.83	1666.37	1670.3	1661.63	1647.39	1641.5	1653.41	1662.65	1674.29	1628.6
45.063999	1659.16	1664.32	1670.06	1662.17	1671.48	1640.15	1658.59	1655.07	1653.72	1660.65	1669.97	1671.45	1655.66	1669.6	1670.91	1665.86	1665.6	1665.64	1645.18	1649.83	1655.72	1654.49	1654.09	1669.9	1670.72	1644.94	1660.62	1662.64	1658.78	1633.26	1637.22	1641.58	1649.48	1668.42	1670.24	1645.12	1650.28	1658.39	1655.68	1663.92	1668.58	1669.51	1663.24	1644.34	1639.68	1651.39	1662.84	1674.3	1627.06
45.558998	1659.33	1665.61	1669.55	1662.67	1672.1	1642.73	1658.81	1654.4	1654.88	1660.61	1670.32	1667.8	1656.7	1669.1	1668.59	1666.22	1664.86	1663.86	1646.14	1648.9	1655.36	1655.4	1652.07	1668.89	1668.47	1646.95	1659.85	1661.24	1661.35	1633.98	1637.11	1641.7	1647.01	1669.46	1672.13	1645.65	1651.1	1658.88	1655.66	1664.23	1668.89	1670.65	1661.12	1644.68	1640.56	1652.34	1664.29	1674.74	1626.95
46.055000	1658.4	1661.08	1668.53	1664.17	1671.8	1644.48	1659.57	1653.14	1656.56	1661.57	1670.02	1671.23	1656.72	1670.12	1671.35	1668.42	1664.88	1663.87	1646.16	1646.99	1656.21	1653.4	1653.44	1668.89	1670.17	1647.8	1659.18	1660.68	1661.53	1632.23	1637.97	1644.95	1647.47	1667.71	1673.84	1645.19	1649.68	1659.07	1656.2	1664.78	1666.89	1671.17	1661.32	1644	1640.84	1653.21	1662.71	1674.46	1627.11
46.549999	1660.59	1664.29	1669.54	1662.98	1672.66	1643.5	1658.34	1655.01	1655.88	1658.11	1671.27	1668.24	1657.39	1670.54	1672.16	1667.25	1667.92	1663.15	1648	1650.13	1658.67	1653.33	1653.59	1672.58	1669.58	1646.99	1660.72	1661.21	1659.65	1633.97	1636.24	1644.84	1646.93	1669.18	1671.78	1643.46	1650.32	1659.17	1655.82	1665.59	1668.26	1671.25	1662.26	1647.57	1638.52	1652.45	1664.58	1674.77	1627.54
47.044998	1659.15	1662.22	1669.67	1665.28	1671.43	1643.95	1658.42	1656.32	1655.9	1659.76	1666.79	1667.53	1655.02	1671.78	1671.18	1667.43	1667.24	1664.93	1646.92	1646.96	1657.14	1655.85	1654.63	1670.22	1669.37	1645.54	1658.8	1660.97	1660.84	1632.32	1638.87	1641.64	1649.38	1669.21	1670.92	1647.6	1649.76	1660.54	1654.15	1662.85	1667.77	1672.14	1660.94	1645.95	1639.96	1651.43	1662.56	1673.55	1624.52
47.540001	1657.33	1665.77	1670.57	1663.21	1671.74	1643.35	1658.04	1656.77	1655.11	1658.2	1669.61	1670.96	1655.15	1669.34	1670.62	1666.06	1665.47	1662.42	1649.13	1648.42	1655.91	1653.18	1654.52	1668.83	1670.28	1646	1658.87	1661.53	1660.32	1631.92	1637.98	1644.67	1648.44	1668.66	1672.11	1645.85	1650.42	1660.59	1654.31	1663.4	1667.04	1673.2	1660.27	1644.32	1640.71	1652.03	1663.38	1674.09	1626.92
48.035000	1660.36	1661.51	1671.34	1662.5	1671.83	1644	1658.61	1655.24	1656.54	1659.75	1670.56	1669.79	1656.97	1669.53	1671.72	1667.44	1666.02	1667.05	1646.75	1649.2	1657.3	1654.05	1654.05	1670.88	1671.48	1647.04	1658.38	1661.54	1661.84	1633.67	1638.26	1642.13	1647.21	1670.79	1672.69	1644.66	1650.08	1659.79	1652.45	1664.36	1669.56	1672.11	1659.32	1645.96	1639.21	1652.64	1664.16	1675.49	1627.82
48.530998	1658.21	1665.11	1669.62	1663.75	1670.85	1642.38	1658.23	1656.79	1655.02	1659.32	1667.85	1668.49	1658.24	1668.89	1669.63	1666.11	1666.33	1664.75	1647.57	1650.32	1656.15	1656.09	1654.27	1667.82	1669.63	1646.56	1658.37	1660.46	1660.25	1634.05	1636.47	1644.07	1648	1668.52	1671.24	1644.07	1648.6	1660	1654.52	1663.43	1665.62	1669.73	1661.27	1645.25	1639.47	1652.73	1662.45	1674.26	1625.2
49.026001	1660.61	1663.02	1669.06	1665.87	1669.88	1642.74	1658.45	1656.89	1654.49	1660.11	1668.66	1668.18	1657.95	1670.08	1668.81	1666.23	1665.11	1664.17	1649.68	1649.03	1655.89	1654.84	1655.98	1671.38	1670.35	1647.17	1660.28	1661.62	1659.95	1631.67	1638.44	1643.78	1648.64	1667.95	1672.51	1644.49	1650.66	1659.4	1653.72	1664.07	1668.06	1671.75	1660.02	1645.27	1639.84	1651.51	1663.83	1673.14	1628.25
49.521000	1658.28	1661.62	1669.2	1662.46	1670.96	1642.93	1660.15	1655.46	1656.8	1659.78	1669.28	1672.81	1657.44	1669.81	1670.6	1666.45	1665.29	1664.97	1646.43	1650.43	1657.46	1652.21	1651.78	1669.03	1668.16	1646.15	1658.67	1662.74	1659.18	1634.01	1638.99	1641.58	1647.99	1670.23	1670.09	1645.44	1650.67	1657.71	1654.7	1662.66	1667.57	1671.65	1660.62	1645.38	1640.61	1651.01	1665.41	1675.09	1626.17
50.015999	1659.71	1664.1	1668.33	1663.45	1672.5	1642.29	1659.18	1654.84	1654.82	1660.1	1668.65	1667.17	1655.92	1669.42	1669.71	1666.52	1666.92	1663.61	1646.67	1648.8	1654.89	1653.62	1651.99	1667.51	1669	1646.73	1660.24	1661.24	1660.48	1631.31	1637.2	1644.21	1649.25	1667.78	1671.45	1642.5	1647.21	1659.32	1650.08	1666.16	1669.25	1671.15	1659.57	1644.89	1639.34	1650.62	1660.89	1673.35	1629.06
50.511002	1657.12	1664.36	1667.59	1665.06	1671.5	1643.06	1657.85	1655.29	1655.3	1659.56	1669.89	1668.39	1658.24	1668.73	1670.03	1665.37	1663.52	1663.4	1648.89	1647.75	1655.97	1652.83	1654.61	1671.26	1669.57	1647.14	1660.22	1660.67	1659.94	1633.42	1637.52	1643.14	1647.32	1669.33	1672.15	1644.1	1651.61	1660.45	1653.61	1663.92	1668.52	1671	1658.68	1644.09	1639.56	1653.06	1663.02	1672.89	1625.72
51.007000	1659.23	1662.98	1669.88	1663.47	1671.16	1641.89	1657.07	1655.12	1654.94	1659.77	1670.73	1669.26	1655.39	1668.34	1670.08	1666.1	1666.24	1663.18	1646.16	1650.23	1656.75	1652.73	1653.65	1666.83	1669.32	1646.42	1658.85	1659.95	1660.2	1632.96	1640.44	1642.77	1646.68	1669.56	1671.92	1643.46	1647.89	1659.96	1653.47	1662.96	1668.57	1671.37	1658.56	1645.3	1638.32	1651.78	1665.22	1673.31	1628.79
51.501999	1661.45	1663.82	1668.62	1662.19	1671.84	1641.45	1658.72	1655.2	1656.58	1659.8	1669.53	1669.09	1656	1671.99	1670.07	1666.61	1666.07	1665.04	1644.79	1649.89	1657.07	1654.95	1652.47	1667.61	1668.88	1644.75	1658.09	1659.58	1659.72	1633.63	1636.79	1641.84	1645.1	1668.71	1669.93	1644.2	1651.46	1659.8	1652.76	1663.64	1668.18	1671.67	1660.59	1645.46	1638.88	1651	1662.18	1676.17	1626.82
51.997002	1659.08	1662.99	1670.93	1661.49	1669.75	1644.31	1658.78	1655.01	1653.92	1661.06	1668.97	1671.25	1656.44	1668.89	1670.05	1665.32	1664.16	1663.07	1647.45	1649.28	1657.74	1653.78	1654.71	1668.57	1668.28	1645.86	1659.29	1661.78	1659.65	1633.23	1637.73	1642.77	1645.98	1669.05	1671.9	1645.76	1647.82	1658.5	1652.87	1663.89	1666.54	1670.21	1659.65	1644.17	1641.32	1649.94	1662.6	1673.13	1626.17
52.492001	1661.92	1664.56	1668.98	1662.22	1669.45	1644.45	1658.26	1654.07	1655.15	1658.4	1668.64	1666.8	1655.37	1669.53	1671	1666.26	1665.17	1662.82	1647.45	1648.27	1654.38	1653.27	1653.75	1670.02	1668.25	1645.09	1658.73	1661.04	1659.59	1633.56	1637.78	1643.59	1646.8	1667.87	1670.76	1645	1649.41	1658.77	1653.19	1664.55	1666	1669.86	1660.27	1643.84	1637.55	1650.61	1662.11	1673.32	1627.01
52.987999	1661.32	1664.19	1667.79	1664.43	1669.75	1644.15	1657.94	1654.84	1655.77	1661.01	1668.43	1669.28	1658.18	1668.77	1670.29	1664.97	1663.86	1664.2	1646.76	1649.26	1656.67	1652.15	1653.43	1671.07	1669.49	1647.06	1658.29	1661.45	1660.14	1634.37	1640.39	1641.61	1646.11	1667.86	1670.57	1644.7	1649.87	1659.4	1653.7	1664.25	1666.21	1673.22	1659.7	1645.26	1640.45	1652.02	1663.2	1672.55	1628.12
53.483002	1658.98	1664.28	1669.25	1663.05	1670.47	1643.78	1657.92	1652.92	1655.09	1661.46	1668.62	1668.14	1655.54	1668.35	1669.89	1667.19	1665.84	1663.97	1647.19	1650.19	1655.26	1654.27	1654.32	1670.81	1670.03	1648.21	1659.92	1661.68	1662.7	1631.25	1639.41	1644.54	1648.01	1667.57	1671.05	1645.49	1650.23	1660.82	1654.82	1663.72	1668.12	1670.15	1657.35	1646.35	1640.46	1651.18	1661.37	1671.94	1625.61
53.978001	1658.32	1663.95	1670	1663.68	1671.41	1643.7	1658.22	1654.5	1654.75	1660.92	1669.05	1668.56	1654.09	1668.36	1668.82	1666.55	1665.24	1661.56	1646.8	1648.67	1654.51	1653.22	1653.9	1668.55	1671.03	1647.43	1660.35	1660.92	1660.88	1633.54	1637.63	1643.14	1645.66	1666.93	1670.37	1643.44	1649.7	1657.74	1652.78	1661.88	1668.15	1672.07	1659.27	1644.46	1638.9	1650.82	1662.27	1673.99	1626.53
54.473000	1659.45	1662.94	1670.25	1662.19	1671.85	1643.56	1658.45	1654.46	1655.88	1660.75	1668.33	1668.21	1656.26	1669.94	1669.73	1665.64	1666.74	1663.88	1646.38	1649.06	1655.88	1652.85	1653.88	1670.45	1668.08	1646.4	1658.44	1660.39	1659.82	1634.56	1637.36	1644.25	1648.11	1667.17	1668.31	1644.65	1650.11	1658.53	1654.93	1662.32	1667	1673.19	1659.94	1643.2	1639.21	1650.48	1664.24	1675.36	1626.96
54.967999	1659.66	1662.95	1667.4	1662.14	1670.21	1643.35	1656.94	1654.66	1655.76	1659.34	1668.33	1669.12	1656.75	1669.13	1669.25	1665.65	1666.46	1662.05	1646.74	1648.51	1655.83	1653.54	1653.13	1670.12	1669.88	1647.2	1659.08	1660.93	1659.96	1631.98	1636.7	1643.65	1646.94	1669.18	1669.93	1644.06	1649.74	1659.3	1651.86	1664.12	1665.32	1671.38	1659.63	1643.21	1638.1	1649.92	1664.31	1674.06	1625.58
55.464001	1658.53	1663.12	1669.47	1661.35	1670.66	1642.84	1658.26	1655.57	1655.77	1659.5	1670.07	1670.1	1656.36	1667.93	1669.95	1667.04	1662.98	1663.12	1647.72	1647.48	1656.58	1654.53	1653.69	1668.36	1667.66	1646.55	1657.93	1662.29	1659.12	1632.27	1637.36	1642.75	1645.86	1666.06	1668.92	1642.44	1651.7	1659.24	1653.16	1665.72	1666.3	1670.2	1660.37	1646.81	1638.84	1652.27	1663.79	1673.46	1626.35
55.959000	1660.73	1664.17	1668.14	1662.23	1672.67	1644.32	1657.8	1653.9	1653.81	1660.97	1670.04	1667.96	1655.98	1668.49	1671.81	1666.79	1663.53	1662.27	1647.35	1648.18	1656.12	1651.84	1652.72	1668.65	1670.07	1645.07	1659.76	1660.86	1660.43	1633.83	1639.28	1642.95	1646.84	1667.13	1672.58	1646.55	1649.26	1659.11	1653.02	1661.87	1666.68	1669.89	1659.52	1643.6	1640.86	1652.48	1663.22	1673.14	1629.47
56.453999	1659.59	1663.79	1667.63	1663.24	1670.24	1642.7	1658.3	1654.68	1653.67	1658.4	1668.05	1668.94	1657.07	1670.49	1670.67	1663.32	1664.48	1663.8	1646.45	1646.64	1655.35	1653.07	1653.95	1670.06	1669.3	1646.07	1659.2	1660.24	1659.84	1630.94	1636.43	1640.46	1646.19	1667.56	1672.08	1646.14	1649.39	1659.17	1652.32	1663.57	1669.46	1671.54	1659.9	1645.21	1640.06	1651.84	1662.74	1671.74	1627.98
56.949001	1658.47	1665.14	1667.62	1663.56	1672.47	1643.17	1657.99	1654.11	1656.56	1658.91	1668.27	1666.63	1657.07	1669.78	1670.63	1666.75	1665.69	1664.65	1646.75	1649.09	1656.93	1654.43	1655.35	1670.63	1669.94	1647.58	1659.29	1660.32	1659.13	1632.3	1638.01	1641.77	1648.59	1669.03	1672.31	1647.37	1651.35	1659.05	1653.84	1663.26	1665.7	1670.55	1660.29	1645.52	1640.01	1652.08	1663.44	1673.01	1629.51
57.444000	1659.91	1664.81	1671.14	1661.91	1669.38	1643.62	1659.3	1656.54	1656.01	1659.78	1668.49	1669.48	1655.25	1669.66	1671.28	1668.02	1665.49	1664.4	1646.15	1648.78	1656.7	1652.42	1654.21	1669.46	1668.41	1648.6	1658.52	1659.46	1659.08	1631.76	1635.75	1641.47	1647.12	1669.48	1670.51	1645.37	1651.42	1658.86	1654.33	1662.72	1666.5	1670.48	1660.48	1645.27	1639.24	1652.94	1664.44	1674.08	1626.81
57.939999	1660.72	1662.75	1669.1	1662.61	1669.77	1643.15	1657.45	1654.2	1655.88	1658.73	1667.94	1668.01	1658.81	1669.88	1669.54	1668.08	1665.52	1664.22	1646	1648.93	1656.49	1652.13	1651.72	1668.97	1668.29	1646.2	1658.18	1660.58	1659.17	1633.2	1636.73	1641.97	1645.47	1667.91	1671.16	1643.05	1649.47	1658.97	1653.09	1662.55	1669.1	1669.16	1658.91	1645.49	1638.54	1649.82	1664.34	1671.97	1626.02
58.435001	1657.9	1662.59	1667.23	1661.25	1670.69	1641.62	1659.18	1655.15	1653.08	1659.14	1668.31	1667.53	1654.61	1667.79	1669.7	1666.27	1664.29	1664.96	1646.9	1647.02	1657.37	1652.52	1651.58	1668.55	1668.27	1647.41	1659.92	1660.7	1658.88	1633.19	1636.95	1642.88	1645.59	1666.7	1671.07	1642.68	1650.26	1657.92	1652.27	1662.12	1664.8	1670.71	1657.46	1643.5	1638.12	1651.25	1664.31	1672.84	1625.48
58.930000	1658.07	1662.36	1668.94	1661.41	1669.99	1641.4	1658.81	1655.24	1653.8	1659.23	1668.52	1668.75	1653.24	1668.39	1669.25	1664.36	1664.56	1663.12	1647.15	1648.59	1656.51	1654.75	1653.83	1667.41	1669.72	1644.93	1657.29	1658.14	1658.47	1632.84	1639.46	1642.44	1646.48	1667.37	1669.8	1642.59	1650.05	1658.82	1654.96	1662.02	1665.36	1668.95	1661.02	1643.63	1639.04	1651.92	1663.27	1672.42	1625.96
59.424999	1654.97	1662.91	1667.88	1661.71	1670.58	1643.35	1656.23	1652.62	1654.94	1658.81	1667.44	1667.95	1656.88	1666.83	1668.81	1662.93	1663.66	1665.21	1646.09	1647.61	1654.16	1651.39	1652.62	1667.59	1666.67	1644.4	1656.4	1658.81	1657.93	1631.89	1636.96	1641.9	1644.25	1667.48	1670.68	1643.6	1648.69	1657.4	1653.17	1661.94	1667.57	1669	1657.58	1643.91	1639.36	1650.13	1662.22	1672.34	1626.59
59.919998	1655.46	1662.93	1668.8	1661.82	1670.44	1643.85	1657.03	1655.65	1654.25	1659.46	1668.14	1667.14	1658.17	1668.63	1667.99	1663.89	1666.69	1663.84	1646.55	1647.79	1654.89	1655.19	1650.91	1668.5	1667.46	1645.68	1658.74	1659.14	1659.43	1632.33	1637.94	1641.92	1647.72	1666.41	1669.41	1644.34	1648.2	1658.82	1654.1	1661.19	1668.4	1670.33	1658.9	1644.71	1639.98	1651.66	1662.73	1671.91	1626.83
60.416000	1659.64	1664.82	1666.8	1662.82	1668.86	1641.68	1656.34	1654.04	1657.11	1659.37	1668.21	1670.03	1654.95	1668.78	1668.87	1664.09	1666.02	1663.88	1647.39	1649.28	1656.05	1652.69	1654.28	1669.17	1668.44	1647.65	1658.17	1661.61	1661.47	1632.25	1640.23	1643.23	1647.42	1667.07	1671.6	1644.11	1649.91	1659.5	1653.85	1662.55	1664.71	1670.45	1660.65	1643.57	1641.06	1652.03	1662.44	1670.78	1627.02
60.910999	1658.43	1661.59	1668.22	1663.08	1670.45	1642.53	1655.7	1652.78	1657.17	1659.17	1668.31	1669.11	1655.95	1668.3	1669.21	1665.39	1665	1661.45	1644.54	1648.7	1656.37	1651.17	1652.15	1665.51	1669.56	1646.68	1659.55	1660.57	1658.06	1633.83	1635.49	1641.77	1646.02	1666.9	1671	1645.34	1650.38	1657.01	1652.95	1660.55	1666.32	1670.92	1658.57	1645.16	1639.19	1652.46	1661.65	1673.84	1625.12
61.405998	1659.17	1663.38	1669.61	1663.04	1670.66	1642.77	1657.88	1653.2	1654.21	1659.35	1666.38	1670.04	1656.67	1669.64	1670.46	1666.05	1664.32	1663.38	1646.55	1648.83	1657.77	1654.58	1650.12	1669.43	1668.86	1645.13	1658.38	1661.69	1659.68	1632.01	1637.8	1643.31	1645.85	1664.99	1668.52	1643.65	1647.37	1660.79	1653.69	1662.91	1663.43	1668.67	1659.15	1645.25	1640.88	1652.05	1661.62	1673.16	1624.46
61.901001	1659.7	1663.98	1666.24	1661.26	1669.27	1641.21	1657.58	1654.13	1652.27	1657.55	1669.08	1667.71	1655.37	1669.19	1670.19	1662.45	1665.31	1662.9	1646.39	1647.33	1655.83	1653.8	1651.55	1666.1	1667.23	1646.83	1658.4	1659.72	1660.55	1632.82	1637.77	1641.5	1645.54	1667.83	1670.98	1642.35	1648.25	1659.32	1652.2	1664.93	1665.81	1670.17	1657.31	1644.22	1638.62	1651.67	1663.71	1674.55	1627.12
62.396000	1657.48	1661.14	1669.28	1663.39	1668.8	1641.9	1657.07	1652.96	1654.39	1659.05	1667.75	1668.88	1656.39	1666.86	1668.99	1665.42	1666.96	1664.3	1645.42	1647.97	1654.4	1651.4	1653.73	1667.21	1667.95	1646.77	1659.2	1661.34	1659.63	1631.67	1638.79	1642.98	1647.78	1668.46	1669.46	1645.22	1650.12	1658.17	1652.45	1661.17	1666.41	1672.06	1660.19	1644.57	1637.76	1652.09	1661.91	1673.8	1626.99
62.891998	1660.1	1663	1667.78	1663.29	1671.54	1642.65	1657.84	1653.79	1654.3	1659.84	1667.02	1668.85	1655.2	1669.77	1671.17	1667.39	1664.88	1662.87	1647.19	1648.04	1655.61	1652.83	1652.23	1668.32	1668.52	1645.83	1658.47	1660.92	1659.49	1632.23	1637.59	1643.04	1645.15	1665.92	1669.1	1642.98	1650	1658.14	1653	1662.47	1665.03	1671.34	1658.93	1644.73	1639.74	1650.82	1662.69	1671.74	1626.59
63.387001	1657.68	1664.09	1670.3	1660.64	1668.93	1640.8	1659.31	1652.97	1653.66	1658.46	1669.35	1667.33	1654.48	1669.86	1671.76	1666.15	1666.43	1664.05	1646.2	1649.32	1654.97	1653.34	1651.11	1666.95	1668.73	1644.1	1659.57	1661.85	1658.38	1633.85	1637.1	1642.81	1645.07	1666.98	1670.1	1643.86	1649.87	1657.23	1651.64	1664.15	1666.93	1669.08	1663.03	1645.38	1638.99	1649.46	1662.2	1672.76	1626.45
63.882000	1657.51	1663.07	1669.26	1660.7	1668.98	1642.45	1656.63	1654.54	1653.54	1658.46	1667.53	1668.36	1655.21	1669.56	1669.51	1664.94	1665.39	1664.71	1647.28	1648.32	1655.18	1651.23	1654.22	1668.24	1668.13	1644.88	1658.68	1660.56	1658.19	1633.87	1638.34	1641.25	1645.87	1666.15	1667.98	1645.86	1648.02	1658.06	1652.13	1664.68	1667.15	1669.9	1661	1644.33	1638.15	1649.89	1663.31	1672.83	1628.31
64.376999	1655.96	1664.36	1667.32	1662.1	1670.28	1641.94	1656.32	1653.12	1655.92	1658.49	1669.53	1669.23	1655.7	1667.72	1669.49	1667.07	1664.96	1664.94	1645.91	1650.45	1655.9	1653.32	1653.18	1668.49	1666.73	1645.08	1658.34	1660.08	1661.77	1632.47	1638.1	1640.71	1645.75	1666.75	1670.08	1644.54	1649.89	1658.71	1652.98	1661.58	1666.94	1671.58	1657.58	1644.59	1639.14	1650.93	1661.18	1673.78	1626.79
64.872002	1658.01	1661.62	1666.07	1661.28	1670.63	1642.27	1657.21	1655.59	1653.02	1658.51	1667.09	1667.7	1655.99	1666.4	1668.57	1664.97	1666.13	1663.99	1646.69	1648.72	1654.49	1652.43	1651.1	1665.97	1669.65	1644.83	1658.95	1659.61	1659.15	1633.79	1637.64	1640.47	1646.59	1667.36	1668.86	1643.87	1648.04	1657.67	1652.98	1661.23	1665.55	1670.86	1659.12	1643.34	1638.75	1649.51	1662.34	1672.38	1627.56
65.367996	1658.83	1662.95	1668.56	1661.81	1670.6	1642.98	1658.4	1654.97	1655.93	1660.18	1670.69	1669.53	1655.03	1667.13	1667.75	1666.14	1664.41	1663.65	1646.32	1648.96	1655.76	1651.98	1654.35	1669.65	1666.74	1646.03	1658.27	1658.56	1659.87	1632.26	1637.35	1642.87	1647.48	1666.51	1670.21	1644.19	1648.21	1659.08	1652.99	1661.96	1664.07	1671.35	1656.42	1644.68	1638.98	1651.09	1662.18	1672.34	1627.42
65.862999	1657.92	1662.67	1669.23	1661.34	1670.03	1640.37	1657.78	1653.68	1652.8	1658.14	1668.55	1666.37	1653.79	1667.5	1667.32	1663.63	1664.5	1662.82	1644.42	1647.81	1657.07	1654.18	1652.19	1667.93	1668.8	1643.91	1657.58	1658.09	1658.29	1630.56	1639.72	1642.35	1646.18	1665.34	1669.09	1644.58	1648.26	1661.15	1653.47	1661.1	1662.56	1669.23	1660.06	1646.09	1639.12	1650.35	1664.05	1671.18	1625.38
66.358002	1656.01	1663.21	1667.88	1662.1	1668.81	1642.99	1656.95	1654.39	1655.84	1657.47	1669.79	1670	1657.06	1667.48	1667.33	1666.1	1665.26	1663.77	1648.74	1648.79	1655.81	1651.51	1652.93	1667.31	1667.8	1645.59	1659.3	1658.44	1659.09	1632.33	1638.86	1642.37	1646.38	1666.12	1670.47	1643.57	1649.93	1657.81	1652.41	1661.62	1665.12	1669.69	1658.32	1644.72	1639.48	1650.26	1663.6	1671.17	1622.51
66.852997	1656.44	1661.74	1668	1662.17	1670.58	1643.45	1656.27	1652.8	1655.41	1659.51	1669.56	1667.82	1656.39	1668.33	1666.62	1665.82	1661.74	1666.02	1646.85	1646.54	1656.45	1652.59	1654.05	1667.83	1666.9	1644.03	1658.18	1659.48	1658.13	1634.34	1639.27	1642.28	1646.68	1666.24	1668.41	1643.71	1649.12	1657.07	1653.49	1663.55	1663.46	1672.18	1657.46	1642.98	1639.83	1650.47	1661.73	1672.44	1627.52
67.348000	1659.12	1665.85	1666.2	1661.38	1670.22	1643.15	1657.12	1653.73	1654.93	1658.07	1669.08	1669.3	1654.24	1666.38	1670.97	1664.28	1662.64	1662.13	1648.2	1647.76	1656.28	1652.86	1652.61	1668.44	1667.45	1646.19	1657.1	1660.84	1657.13	1631.93	1636.44	1642.42	1645.43	1667.43	1669.37	1644.4	1648.36	1658.41	1652.48	1661.49	1664.59	1669.62	1658.96	1643.29	1639.31	1652.28	1663.62	1673.33	1625.21
67.844002	1657.68	1663.2	1669.3	1660.91	1668.67	1642.21	1658.33	1653.78	1655.2	1659.7	1668.39	1667.8	1654.08	1669.46	1669.87	1665.69	1665.79	1663.74	1645.59	1648.8	1655.74	1653.47	1652.37	1667.46	1668.42	1646.56	1658.69	1657.78	1659.38	1633.39	1637.85	1644.57	1647.99	1665.82	1670.62	1643.23	1649.48	1658.22	1654.07	1663.58	1667.55	1668.7	1657.88	1643.74	1639.6	1649.86	1662.59	1672.52	1628.07
68.338997	1656.84	1662.8	1668.24	1662.88	1668.28	1642.3	1657.67	1653.74	1654.16	1659.91	1667.64	1667.62	1654.58	1667.34	1667.25	1663.25	1663.77	1664.83	1647.75	1649.13	1657.49	1653.41	1649.98	1667.98	1669.77	1645.01	1659.29	1660.02	1657.84	1629.74	1636.66	1642.89	1644.86	1666.5	1668.3	1643.16	1649.18	1657.72	1651.42	1661.85	1665.34	1669.31	1659.69	1644.68	1637.82	1649.04	1662.23	1670.94	1626.64
68.834000	1656.62	1659.98	1667.62	1660.15	1668.47	1641.6	1658.25	1653.47	1653.55	1658.44	1667.47	1667.13	1656.53	1668.35	1669.35	1666.55	1665.1	1663.13	1645.01	1649.2	1656.47	1654.48	1652.06	1666.41	1670.21	1646.69	1659.71	1660.28	1658.65	1632.12	1637.49	1643.25	1646.84	1665.75	1668.19	1645.69	1651.08	1658.55	1655.11	1663.05	1664.77	1669.69	1660.41	1644.37	1639.86	1651.64	1663.08	1673.22	1626.36
69.329002	1655.61	1661.44	1667.81	1662.47	1669.44	1640.67	1655.17	1653.94	1654.05	1660.54	1670.45	1668.71	1653.39	1667.04	1669.01	1665.45	1664.25	1663.88	1646.28	1646.51	1655.4	1653.56	1652.38	1666.11	1668.74	1646.78	1656.29	1660.06	1660.02	1632.8	1639.36	1643.64	1645.46	1666.02	1667.39	1642.12	1647.91	1659.35	1654.28	1660.45	1665.41	1671.15	1658.26	1643.42	1638.59	1649.35	1663.13	1671.75	1626.89
69.824997	1656.38	1663.13	1668.65	1661.85	1672.09	1641.54	1657.11	1653.6	1652.21	1660.08	1670.27	1669.46	1653.53	1666.12	1666.91	1663.86	1663.81	1661.19	1646.31	1649.78	1658.39	1654.07	1652.78	1667.98	1666.3	1644.51	1657.83	1660.46	1659.64	1631.51	1637.56	1643.28	1645.46	1666.27	1670.76	1643.89	1649.77	1658.16	1653.69	1662.61	1665.66	1669.7	1658.62	1644.5	1639.26	1652.04	1663.85	1672.82	1627.23
70.320000	1655.84	1661.52	1665.52	1662.29	1668.22	1640.96	1657.98	1656.04	1654.51	1657.41	1667.92	1667.65	1654.07	1667.14	1667.95	1664.57	1663.4	1663.92	1644.84	1648.85	1656.51	1651.51	1654.47	1667.93	1667.98	1644.03	1657.09	1659.51	1658	1632.01	1637.91	1641.99	1646.01	1665.38	1670.57	1642.86	1649.13	1658.6	1653.73	1662.82	1665.25	1667.81	1657.88	1644.42	1638.62	1651.03	1661.63	1672.56	1628.17
70.815002	1657.44	1661.88	1668.45	1660.81	1670.5	1643.21	1657.02	1653.86	1652.58	1659.02	1669.97	1666.88	1654.09	1668.19	1669.16	1664.82	1664.1	1661.64	1645.47	1646.33	1654.78	1653.17	1655	1668.14	1669.2	1646.7	1654.98	1658.38	1659.67	1631.75	1638.52	1641.33	1647.8	1665.88	1670.92	1642.83	1648.42	1658.61	1653.13	1661.35	1666.39	1670.9	1658.43	1643.39	1638.73	1649.36	1663.56	1672.56	1626.73
71.309998	1657.89	1662.37	1667.81	1661.11	1669.57	1642.79	1653.61	1653.36	1653.01	1657.5	1668.11	1668.2	1655.03	1667.31	1668.83	1663.45	1664.77	1662.83	1647.24	1649.78	1654.47	1652.77	1652.4	1668.59	1667.81	1646.51	1657	1661.16	1660.17	1631.31	1637.23	1644.08	1647.48	1665.21	1668.49	1644.36	1649.18	1658	1652.34	1661.74	1664.82	1671.04	1659.72	1645.21	1639.17	1651.35	1663.93	1673.52	1626.18
71.805000	1654.44	1662.29	1665.33	1661.03	1671.05	1641.55	1655.94	1654.79	1654.83	1659.62	1669.42	1667.99	1654.89	1666.35	1668.42	1663.89	1663.11	1663.41	1644.88	1648.29	1656.15	1651.31	1651.96	1668.53	1667.14	1646.13	1657.93	1658.07	1656.96	1632.76	1637.43	1642.67	1646.65	1665.98	1670	1645.1	1649.86	1658.79	1653.52	1661.56	1665.38	1669.12	1656.63	1643.89	1638.46	1650.36	1663.22	1672.05	1624.97
72.301003	1656.84	1661.83	1665.72	1660.68	1670.24	1642.25	1657.19	1655.32	1654.1	1660.17	1668.21	1667.09	1655.01	1666.79	1669.68	1664.43	1663.07	1661.9	1644.83	1647.62	1656.23	1652.98	1652.38	1668.73	1669.33	1644.13	1657.61	1659.86	1657.99	1631.08	1636.94	1641.15	1646.52	1666.72	1667.93	1641.59	1647.75	1658.79	1650.42	1661.51	1664.04	1669.44	1658.05	1645.09	1638.31	1649.36	1662.97	1670.19	1626.71
72.795998	1656.75	1662.9	1667.35	1661.9	1670.66	1642.6	1656.39	1652.73	1654.47	1658.49	1666.41	1667.62	1655.75	1667.53	1667.84	1664.55	1664.86	1663.04	1645.36	1648.04	1654.52	1651.42	1652.76	1667.98	1666.16	1645.26	1655.87	1657.56	1658.98	1631.12	1637.93	1642.61	1646.32	1664.94	1669.44	1642.81	1649.11	1657.87	1653.02	1663.57	1665.86	1668.97	1656.57	1643.52	1639.17	1650.5	1661.69	1671.29	1627.11
73.291000	1656.39	1663.22	1666.2	1658.98	1670.23	1640.84	1655.4	1653.47	1654.37	1658.18	1668.87	1667.4	1655.74	1663.81	1668.09	1664.56	1664.55	1661.75	1645.7	1646.37	1653.57	1651.76	1652.82	1664.81	1667.91	1644.56	1657.08	1656.38	1658.32	1631.64	1638.16	1639.93	1645	1665.86	1669.32	1643.84	1648.46	1659.28	1652.06	1662.32	1663.07	1670.65	1655.53	1643.46	1639.55	1646.95	1663.26	1670.35	1628.54
73.786003	1656.74	1660.89	1666.22	1659.79	1670.55	1641.36	1657.4	1655.02	1654.55	1658.39	1667.07	1668.28	1654.3	1669.64	1670.04	1665.1	1663.88	1663.3	1645.02	1647.72	1655.35	1651.54	1651.24	1666.08	1668.6	1644.32	1656.85	1659.27	1657.4	1631.93	1636.42	1642.82	1644.44	1664.81	1669.67	1641.27	1647.66	1657	1652.65	1661.09	1666.71	1668.86	1657.77	1645.18	1638.95	1651.17	1662.93	1672.41	1627.12
74.280998	1657.29	1663.51	1666.74	1661.26	1669.72	1641.11	1655.38	1655.22	1653.69	1658.94	1668.23	1664.6	1653.07	1666.74	1667.58	1664.39	1663.88	1662.91	1645.11	1648.64	1654.15	1652.82	1651.41	1664.78	1666.54	1644.1	1658.87	1658.33	1657.7	1631.52	1638.26	1640.97	1644.83	1665.12	1668.33	1641.9	1650.74	1660.06	1652	1663.15	1663.85	1670.39	1658.16	1643.92	1639.16	1649.18	1663.21	1671.49	1629.31
74.777000	1653.93	1659.55	1667.97	1661.06	1668.24	1641.59	1657.18	1654.09	1655.43	1656.44	1668.55	1668.31	1654.77	1666.14	1668.51	1664.41	1663.12	1664.32	1646.03	1648.04	1658.09	1653.1	1650.64	1667.39	1667.07	1644.51	1657.88	1659.13	1657.64	1630.28	1636.21	1641.72	1644.8	1665.75	1669.92	1642.33	1648.32	1658.15	1652.48	1661.75	1665.73	1669.66	1657.89	1645.6	1637.66	1650.77	1663.22	1670.53	1626.15
75.272003	1655.88	1659.95	1667.06	1660.18	1667.5	1643.03	1655.39	1653.46	1654.64	1656.56	1666.68	1666.04	1655.72	1664.95	1668.71	1664.5	1663.06	1659.31	1645.78	1647.74	1655.62	1651.38	1652.91	1664.59	1668.1	1645.09	1657.51	1659.51	1659.81	1630.9	1638.82	1643.56	1644.35	1663.88	1668.32	1642.92	1646.59	1658.54	1652.32	1662.87	1663.09	1666.37	1657.7	1644.07	1637.88	1647.07	1662.21	1670.6	1625.25
75.766998	1655.41	1658.91	1667.47	1661.2	1670.15	1641.43	1653.96	1652.08	1653.24	1659.16	1667.07	1666.78	1654.33	1665.59	1667.23	1666.52	1661.9	1662.97	1646.54	1648.75	1656.19	1651.36	1650.48	1667.05	1665.6	1643.57	1658.39	1658.96	1656.49	1633.23	1636.17	1643.28	1644.89	1665.02	1667.22	1642.34	1647.49	1655.97	1652.4	1662.65	1663.11	1669.13	1656.99	1643.43	1637.98	1650.86	1659.87	1667.77	1626.1
76.262001	1656.18	1660.7	1669.16	1660.34	1668.71	1642.75	1655.61	1652.5	1652.2	1657.51	1668.92	1666.11	1654.99	1666.21	1668.55	1662.66	1664.14	1663.18	1645	1648.66	1654.37	1652.09	1651.16	1666.05	1667.67	1644.74	1659.67	1658.44	1658.07	1631.35	1637.07	1641.76	1645.9	1664.94	1666.89	1641.62	1647.9	1658.92	1650.82	1663.06	1664.48	1669	1657.25	1644.21	1639.36	1648.15	1663.58	1669.01	1626.59
76.757004	1657.24	1661.55	1667.96	1660.24	1668.57	1641.95	1655.45	1653.34	1652.85	1655.67	1667.68	1667.41	1655.46	1667.86	1668.78	1663.34	1664.11	1661.42	1644.55	1649.45	1654.65	1651.19	1652.05	1665.08	1666.73	1645.98	1656.76	1656.83	1656.68	1632.23	1636.57	1641.58	1644.05	1665.99	1668.16	1641.14	1648.23	1657.47	1651.02	1659.62	1664.05	1666.89	1655.55	1642.94	1637.65	1648.17	1661.42	1668.32	1625.69
77.252998	1656.46	1659.49	1665.34	1658.32	1668.67	1644.06	1655.73	1653.45	1653.18	1657.32	1665.2	1666.27	1654.51	1665.92	1667.36	1663.69	1662.16	1663.55	1645.73	1648.18	1653.21	1650.64	1650.54	1666.25	1666.05	1643.65	1656.62	1654.53	1656.91	1633.49	1637.79	1644.22	1645.35	1662.67	1669.38	1643.24	1648.74	1657.83	1651.62	1661.41	1663.16	1668.2	1655.95	1643.42	1636.6	1651.55	1661.76	1669.67	1624.96
77.748001	1656.47	1663.11	1667.12	1659.66	1668.34	1640.28	1655.86	1651.25	1652.21	1658.39	1667.17	1666.27	1653.43	1667.08	1668.12	1665.74	1664.99	1664.1	1643.58	1647.17	1654.64	1650.66	1649.77	1668.99	1665.89	1644.94	1656.68	1657.49	1656.82	1632.18	1636.35	1641.68	1643.98	1664.64	1668.76	1643.5	1649.5	1657.33	1652.58	1661.32	1664.42	1668.75	1658.29	1642.93	1638.98	1648.35	1661.21	1671.28	1627.31
78.242996	1654.31	1659.15	1666.25	1657.98	1669.43	1638.21	1655.85	1653.77	1652.8	1657.75	1666.68	1666.76	1652.09	1667.24	1668.42	1664.33	1663.67	1661.32	1644.99	1648.7	1652.63	1650.76	1650.45	1666.42	1666.36	1641.68	1657.46	1657.73	1657.24	1633.26	1637.16	1640.17	1645.51	1664.26	1668.04	1641.14	1648.53	1658.43	1651.18	1660.72	1663.83	1668.36	1657.9	1642.3	1637.8	1648.53	1661.89	1670.11	1625.68
78.737999	1655.3	1661.2	1666.73	1657.91	1671.96	1641.47	1655.7	1653.2	1651	1657.78	1669.39	1668.01	1653.99	1665.74	1669.45	1663.27	1664.7	1660.63	1644.03	1649.22	1654.01	1651.73	1648.04	1667.53	1666.36	1644.71	1655.33	1658.56	1657.9	1630.34	1637.08	1641.04	1643.22	1664.55	1667.59	1642.28	1648.42	1657.45	1650.98	1660.52	1663.75	1671.07	1657.2	1641.92	1636.76	1649.16	1663.04	1673.38	1624.36
79.233002	1655.71	1660.62	1666.41	1660.35	1667.55	1642.36	1656.65	1654.49	1654.7	1657.69	1667.72	1666.59	1651.88	1665.79	1668.86	1665.29	1664.5	1660.7	1646.34	1646.49	1653.73	1651.48	1651.25	1667.38	1664.07	1643.84	1655.7	1659.2	1657.15	1630.98	1636.53	1641.9	1644.85	1664.52	1666.19	1641.48	1647.91	1657.19	1651.69	1659.81	1665.17	1669.76	1657	1642.68	1637.01	1649.84	1662.42	1670.72	1624.59
79.728996	1655.43	1661.12	1666.09	1657.87	1668.66	1641.18	1655.45	1653.13	1652.25	1657.38	1666.13	1667.33	1654.07	1666.89	1667.79	1661.17	1662.96	1659.5	1644.06	1647.76	1652.62	1652.59	1650.66	1666.58	1666.99	1642.4	1655.51	1657.54	1658.36	1631.02	1634.45	1640.53	1645.09	1665.74	1668.64	1644.4	1647.87	1658.25	1651.51	1661.25	1662.28	1668.83	1657.86	1643.77	1636.93	1648.94	1662.54	1670.14	1624.68
80.223999	1654.96	1662.22	1666.14	1659.65	1670.54	1641.56	1656.34	1653.02	1653.59	1657.91	1666.92	1666.63	1654.67	1665.34	1669.87	1664.53	1663.65	1662.48	1644.8	1649.09	1654.45	1650.89	1652.15	1666.58	1668.33	1645.2	1657.47	1660.74	1658.7	1633.16	1637.1	1641.58	1645.3	1665.67	1669.04	1641.72	1646.79	1658.21	1651.22	1664.38	1665.56	1668.91	1655.37	1645.29	1636.55	1649.91	1662.9	1670.9	1625.46
80.719002	1654.49	1659.69	1666.08	1656.64	1671.11	1642.38	1656.42	1650.68	1651.04	1658.55	1666.99	1666.69	1654.87	1665.93	1667.24	1663.12	1662.98	1662.84	1645.45	1646.33	1653.3	1651.2	1652.81	1667.05	1667.45	1645.98	1656.31	1657.13	1657.76	1630.02	1636.92	1641.14	1646.52	1664.32	1668.39	1642.39	1647.95	1657.73	1651.95	1662.74	1663.02	1667.89	1657.58	1644.69	1637.94	1649.82	1662.16	1670.13	1624.3
81.213997	1657.28	1661.83	1666.64	1659.34	1667.84	1642.29	1656.44	1653.51	1652.91	1659.4	1668.75	1667.75	1653	1666.04	1667.95	1665.22	1661.39	1661.6	1645.9	1648.03	1652.27	1653.13	1652.41	1666.01	1667.29	1645.54	1657.09	1656.38	1659.33	1629.81	1635.64	1642.42	1644.06	1662.69	1668.19	1643.04	1648.71	1657.48	1651.55	1660.83	1664.31	1667.4	1656.35	1642.2	1637.84	1647.75	1662.47	1669.57	1625.35
81.709999	1654.2	1661.49	1666.3	1659.84	1668.59	1642.43	1654.46	1651.95	1652.9	1656.69	1666.96	1667.63	1655.86	1665.64	1667.05	1662.25	1664.02	1660.86	1643.94	1643.12	1653.59	1652.5	1650.14	1665.35	1664.48	1644.44	1655.72	1657.66	1659.92	1630.56	1635.32	1640.5	1645.41	1665.12	1669.04	1642.08	1646.47	1656.05	1650.31	1660.63	1666.1	1668.25	1656.43	1643	1639.41	1648.75	1662.02	1671.09	1624.79
82.205002	1656.82	1661.4	1665.68	1658.21	1667.77	1641.06	1655.89	1652.52	1651.05	1657.19	1666.21	1666.53	1652.41	1667.38	1666.36	1663.69	1663.19	1661.38	1642.69	1647.98	1655.6	1651.03	1652.33	1664.88	1664.91	1643.48	1657.01	1656.61	1656.06	1632.66	1635.89	1641.21	1646.03	1663.44	1667	1644.03	1646.16	1658.51	1650.77	1660.72	1665.39	1668.02	1656.96	1645	1637.69	1650.35	1660.8	1670.42	1624.38
82.699997	1653.82	1662.56	1667.2	1659.74	1669.02	1642.01	1656.68	1651.89	1653.01	1660.14	1666.81	1666.68	1653.55	1666.79	1667.23	1665.49	1662.77	1661.29	1645.07	1649.41	1655.82	1651	1651.98	1668.88	1665.83	1644.07	1656.31	1657.75	1656.21	1630.24	1636.89	1642.54	1646.48	1665.05	1667.06	1643.06	1647.76	1657.51	1652.01	1659.66	1663.82	1665.86	1656.94	1644.66	1638.04	1648.54	1661.8	1671.35	1624.67
83.195000	1654.31	1659.59	1666.61	1657.98	1668.81	1640.84	1654.89	1652.33	1653	1656.24	1667.25	1666.03	1652.62	1666.9	1667.58	1664.45	1665.3	1661.89	1646.27	1648.38	1655.47	1653.03	1651.11	1669	1665.86	1643.5	1655.82	1658.19	1657.44	1630.2	1634.34	1641.04	1644.48	1663.81	1668.98	1642.89	1647.83	1656.44	1651.18	1659.72	1662.77	1666.6	1656.28	1643.33	1638.5	1649.59	1661.73	1669.94	1624.8
83.690002	1653.3	1663.35	1666.57	1657.04	1669.44	1639.97	1655.24	1652.28	1651.27	1656.95	1666.88	1665.33	1652.49	1667.73	1667.33	1662.63	1662.98	1660.85	1644.81	1645.62	1654.09	1650.86	1650.31	1664.42	1666.09	1644.09	1657.38	1659.61	1658.4	1631.68	1636.85	1642.42	1645.12	1663.41	1669.34	1642.91	1647.62	1657	1651.99	1661.27	1665.12	1668.42	1658.17	1643.67	1639.16	1651.03	1661.39	1671.33	1624.85
84.185997	1655.56	1661.41	1665.22	1660.13	1667.52	1642.52	1656.28	1650.27	1652.98	1658.24	1665.53	1667.06	1653.36	1665.47	1668.67	1663.64	1661.88	1662.34	1644.93	1649.18	1652.61	1652.71	1651.4	1665.33	1668.15	1643.87	1657.29	1658.84	1655.49	1631.29	1635.91	1641.25	1645.31	1663.91	1669.76	1640.13	1648.46	1659.03	1650.32	1659.75	1664.9	1670.67	1656.75	1645.32	1636.98	1648.38	1662	1672.72	1626.18
84.681000	1653.58	1661.18	1666.81	1659.85	1669.35	1641.88	1655.3	1651.82	1654.13	1656.99	1667.54	1665.49	1654.38	1666.75	1666.26	1663.67	1663.28	1662.12	1646.33	1647.53	1653.7	1649.49	1649.88	1665.06	1667.39	1643.23	1655.68	1659.51	1658.35	1628.1	1636.23	1642.18	1644.43	1666.03	1669.9	1644.2	1646.59	1658.44	1650.61	1661.54	1665.52	1669.33	1656.82	1643.33	1636.6	1649.76	1662.76	1671.02	1626.75
85.176003	1657.04	1662	1666.24	1660.6	1668.02	1642.92	1655.58	1652.63	1654.16	1656.92	1666.05	1666.55	1654.52	1665.47	1665.26	1662.71	1664.5	1664.95	1645.57	1648.03	1653.41	1652.69	1651.03	1666.15	1667.43	1644.85	1658.19	1656.68	1657.08	1632.44	1637.95	1641.75	1646.71	1667.51	1669.25	1642.53	1648.76	1659.92	1652.53	1661.48	1663.86	1669.67	1657.22	1644.89	1638.93	1648.74	1663.45	1670.6	1626.13
85.670998	1655.05	1661.44	1667.85	1659.38	1670.28	1641.72	1657.22	1653.23	1652.66	1656.93	1665.61	1667.09	1652.92	1666.49	1667.24	1662.98	1660.94	1661.27	1646.28	1648.34	1654.38	1650.98	1650.85	1666.57	1666.49	1643.83	1658.1	1659.73	1657.43	1631.52	1639.22	1642.28	1645.1	1664.75	1667.56	1644.53	1648.09	1656.7	1651.17	1661.29	1663.98	1666.39	1658.86	1641.95	1638.9	1647.28	1661.41	1667.98	1624.88
86.166000	1655.74	1661.41	1665.29	1659.9	1668.33	1642.33	1657.79	1652.38	1653.46	1657.37	1666.3	1664.02	1654.44	1666.12	1668.72	1661.7	1664.14	1662.57	1644.78	1647.17	1655.19	1651.25	1650.9	1663.4	1666.13	1645.46	1657.32	1659.55	1657.39	1630.99	1635.23	1643.32	1644.45	1663.82	1669.42	1642.79	1647.67	1657.45	1651.82	1662.7	1665.54	1669.84	1658.75	1643.09	1637.5	1649.42	1662.01	1670.39	1625.48
86.662003	1654.12	1662.22	1666.67	1658.91	1670.51	1640.96	1656.7	1652.95	1652.58	1658.13	1666.87	1665.1	1652.86	1665.67	1667.93	1661.84	1663.95	1660.51	1643.81	1648.42	1653.83	1652.16	1650.56	1666.3	1666.83	1642.49	1654.03	1656.67	1656.38	1632.14	1636.95	1640.28	1646.6	1665.07	1668.74	1643.78	1647.79	1657.42	1651.98	1660.62	1662.79	1667.87	1656.75	1642.42	1637.58	1651.15	1663.34	1671.8	1624.38
87.156998	1656.53	1661.83	1665.13	1660.77	1669.07	1643.09	1656.57	1654.79	1654.65	1658.95	1666.53	1668.61	1655.3	1665.52	1666.21	1664.23	1661.94	1659.81	1645.84	1646.69	1653.93	1652.18	1651.53	1665.98	1668.34	1643.96	1655.62	1657.85	1656.91	1630.67	1634.28	1641.8	1643.97	1664.81	1667.82	1642.99	1648.59	1657.94	1651.47	1661.15	1663.73	1668.3	1657.68	1641.62	1638.69	1648.95	1660.67	1669.34	1625.68
87.652000	1654.31	1659.58	1666.52	1661.39	1671.09	1640.65	1656.3	1653.51	1652.98	1656.21	1666.76	1665.14	1652.55	1665.42	1668.33	1662.07	1662.95	1660.8	1646.11	1646.95	1654.07	1650.33	1650.99	1666.92	1666.19	1645.78	1655.99	1658.15	1659.72	1630.61	1637.41	1640.27	1645.52	1662.39	1668.51	1643.33	1646.97	1657.8	1652.54	1661.62	1663.5	1666.65	1658.09	1644.41	1638.38	1647.72	1663.96	1670.18	1626.65
88.147003	1655.58	1660.95	1667.75	1660.29	1669.18	1642.62	1658.61	1652.53	1654.65	1658.29	1667.03	1667.4	1654.14	1665.44	1669.42	1661.67	1662.6	1660.38	1646.45	1647.8	1653.91	1651.25	1652.36	1668.78	1665.12	1645.41	1655.59	1657.75	1659.28	1632.49	1637.35	1640.84	1646.52	1664.69	1667.02	1642.5	1647.37	1659.33	1653.17	1660.66	1662.89	1667.51	1655.23	1643.52	1638.21	1649.85	1663.11	1668.44	1626.05
88.641998	1655.03	1659.56	1665.47	1659.74	1669.11	1641.94	1654.82	1651.96	1652.26	1658.37	1667.1	1668	1654.96	1667.68	1667.68	1664.72	1663.43	1661.62	1645.44	1647.46	1654.39	1649.94	1651.18	1666.97	1666.26	1643.5	1654.75	1659.6	1656.46	1631.11	1635.13	1640.61	1646.56	1664.76	1666.12	1641.95	1651.32	1658.13	1652.63	1661.7	1663.39	1670.33	1659.18	1643.11	1639.49	1647.16	1661.38	1669.09	1626.11
89.138000	1656.63	1661.53	1665.14	1660.77	1666.71	1642.1	1657.74	1651.74	1652.78	1657.32	1667.89	1665.93	1655.39	1666.66	1668.7	1661.93	1660.39	1660.58	1643.95	1648.36	1654.92	1652.24	1651.94	1665.3	1667.98	1644.28	1656.26	1658.01	1657.08	1631.72	1634.4	1641.97	1644.24	1663.1	1667.14	1644.86	1647.12	1657.79	1652.12	1659.97	1664.25	1667.32	1656.8	1644.1	1639.8	1650.41	1661.01	1670.45	1627.53
89.633003	1655.83	1660.89	1666.56	1658.97	1667.86	1642.87	1656.7	1653.8	1653.08	1658.44	1665.89	1667.82	1654.7	1665.21	1666.54	1665.01	1664	1661.91	1644.44	1647.48	1654.52	1651.54	1650.37	1666.67	1666.39	1644.09	1654.12	1659.39	1656.56	1631.5	1637.29	1641.35	1646.61	1665.22	1667.6	1642.12	1648.4	1657.57	1651.01	1660.2	1663.61	1668.07	1657.31	1644.33	1639.41	1648.73	1660.5	1670.07	1626.23
90.127998	1655.06	1660.66	1665.09	1659.37	1668.6	1639.83	1654.39	1652.62	1651.37	1655.65	1667.55	1665.7	1650.13	1666.04	1668.03	1663.56	1662.4	1661.38	1645.81	1649.6	1654.65	1650.21	1649.55	1667.13	1665.33	1643.58	1656.81	1656.98	1656.68	1630.28	1637.26	1642.24	1645.25	1663.74	1668	1644.38	1648.09	1657.4	1651.26	1661.32	1663.07	1668.48	1656.46	1643.88	1637.47	1649.97	1661.67	1672.36	1624.01
90.623001	1656.16	1659.37	1667.06	1660.9	1669.24	1640.06	1654.65	1653.62	1653.63	1659.67	1669.04	1668.37	1653.71	1667.63	1666.99	1664.28	1661.8	1661.6	1643.99	1646.78	1653.68	1652.28	1651.6	1667.19	1667.39	1644.53	1655.31	1657.18	1657.44	1630.36	1635.82	1641.79	1644.57	1664.21	1667.96	1641.21	1647.55	1658.29	1652.29	1662.3	1661.15	1670.9	1659.09	1644.41	1637.16	1650.2	1660.72	1670.27	1626.25
91.117996	1654.86	1660.6	1668.65	1659.74	1669.67	1640.95	1658.1	1653.73	1652.8	1658.4	1667.01	1667.45	1653.34	1666.42	1667.64	1664.45	1664.01	1661.58	1644.93	1647.73	1653.52	1651.35	1650.83	1664.6	1667.51	1644.91	1657.01	1657.49	1657.32	1631.67	1636.77	1642.63	1643.88	1663.7	1668.96	1644.47	1648.89	1656.18	1653.51	1661.68	1664.55	1668.3	1656.12	1644.05	1637.24	1648.8	1662.43	1668.94	1626.42
91.613998	1655.28	1660.37	1668	1660.45	1671.03	1642.32	1656.51	1654.78	1653.91	1656.79	1667.47	1667.71	1653.45	1665.46	1668.36	1665.26	1661.81	1662.87	1645.04	1647.54	1654.69	1653.37	1651.65	1665	1666.56	1645.71	1657.94	1659.2	1657.83	1630.78	1636.58	1640.07	1644.86	1663.31	1668.39	1644.08	1647.73	1657.76	1653.21	1660.56	1666.12	1669.46	1657.4	1643.44	1638.83	1649.74	1660.22	1668.99	1625.83
92.109001	1656.01	1661.43	1668.22	1658.77	1667.83	1640.48	1656.32	1654.3	1650.42	1659.5	1669.17	1666.67	1654.24	1666.39	1668.93	1663.77	1664.12	1660.28	1644.06	1647.99	1654.51	1651.95	1651.8	1667.58	1667.44	1646.06	1656.72	1658.5	1656.02	1631.14	1636.37	1640.56	1645.33	1664.64	1669.74	1640.89	1648.09	1656.46	1651.03	1661.62	1663.8	1666.36	1658.36	1644.34	1640.17	1648.7	1662.42	1670.97	1626.05
92.603996	1655.1	1662.1	1667.02	1658.84	1667.74	1640.37	1656.55	1651.3	1651.98	1656.26	1666.08	1664.39	1652.72	1667.47	1665.71	1664.08	1660.81	1662.1	1644.92	1647.71	1649.52	1651.89	1649.44	1666.04	1667.42	1642.21	1657.15	1657.85	1656.21	1634	1637.57	1640.64	1644.57	1665.6	1668.88	1642.62	1645.76	1656.33	1652.44	1660.89	1665.67	1669.19	1657.45	1642.92	1639.61	1651.91	1660.72	1670.19	1626.59
93.098999	1653.84	1661.31	1666.72	1658.96	1669.08	1642.43	1655.63	1651.69	1654.01	1656.65	1667.68	1666.95	1654.57	1664.4	1668.2	1661.16	1661.33	1661.13	1643.15	1646.77	1654.31	1650.66	1652.07	1666.38	1667.2	1646.39	1658.23	1654.78	1656.86	1630.74	1635.79	1639.95	1644.13	1662.1	1668.98	1642.92	1647.82	1657.08	1649.87	1659.38	1664.61	1666.04	1656.41	1641.25	1636.7	1647.57	1661.71	1668.84	1623.39
93.595001	1655.32	1658.98	1666.3	1660.24	1666.59	1640.99	1655.78	1653.66	1652.39	1657	1667.65	1666.44	1653.28	1664.62	1667.56	1664.23	1664.94	1662.86	1644.66	1645.71	1652.8	1652.78	1650.67	1664.13	1666.22	1643.28	1657.27	1656.96	1656.98	1631.05	1634.77	1641.61	1643.46	1662.61	1667.86	1643.59	1647.77	1659.41	1652.13	1662.61	1663.82	1667.88	1656.21	1640.72	1637.47	1647.94	1661.87	1669.57	1624.58
94.089996	1655.99	1660.81	1667.12	1658.57	1668.5	1640.62	1656.65	1650.95	1651.38	1656.84	1666.11	1667.13	1653.05	1666.86	1668.21	1662.45	1664.46	1662.8	1645.87	1648.99	1655.44	1649.73	1652.22	1665.32	1665.74	1646.52	1657.43	1655.76	1658.63	1630.91	1639.36	1641.83	1645.31	1666.89	1666.65	1642.22	1648.04	1657.74	1651.79	1660.61	1663.13	1667.53	1656.2	1641.73	1635.7	1651.78	1661.67	1670.4	1624.86
94.584999	1655.82	1661.01	1667.72	1659.1	1668.43	1639.82	1655.54	1653.59	1651.93	1658.51	1666.81	1667.41	1653.18	1666.99	1664.35	1663.1	1664.4	1660.99	1644.48	1646.62	1652.76	1651.46	1651.72	1666.55	1666.61	1645.09	1657.13	1659.57	1657.32	1630.44	1637.26	1640.26	1644.62	1666.91	1666.1	1641.75	1647.74	1657.54	1649.36	1660.66	1664.36	1667.04	1657	1642.53	1637.55	1649.71	1662.11	1668.68	1627.18
95.080002	1655.15	1662.5	1665.85	1659.31	1666.72	1642.02	1656.67	1652.7	1653.55	1657.08	1666.63	1666.56	1654.05	1665.89	1667.31	1663.79	1662.2	1661.74	1646.92	1648.23	1653.41	1653.08	1650.88	1666.9	1666.32	1644.36	1655.7	1657.78	1656.65	1630.4	1637.38	1642.83	1645.56	1663.29	1667.49	1643.77	1647.29	1656.03	1651.49	1659.65	1663.61	1669.25	1657.57	1642.88	1637.4	1649.55	1661.17	1670	1626.86
95.574997	1656.79	1660.37	1664.95	1660.63	1669.17	1642.04	1655.24	1652.47	1653.53	1658.51	1667.67	1664.54	1653.02	1667.94	1667.68	1663.38	1662.49	1662.69	1646.62	1646.67	1652.88	1652.56	1651.13	1665.76	1664.7	1645.44	1657.62	1656.45	1658.44	1632.4	1635.99	1642.25	1645.31	1663.83	1668.4	1640.76	1647.56	1657.39	1648.52	1660.92	1665.06	1671.15	1655.12	1642.22	1636.25	1647.45	1661.02	1670.79	1625.79
96.070999	1653.98	1661.72	1666.88	1660.85	1671.07	1642.17	1655.63	1654.15	1653.64	1657.84	1666.48	1666.44	1654.78	1666.13	1665.97	1663.25	1661.96	1662.06	1647.68	1645.58	1651.46	1651.69	1651.51	1664.52	1665.33	1644.76	1657.28	1658.08	1655.32	1631.65	1635.87	1643.21	1646.18	1663.94	1666.63	1640.44	1647.57	1655.98	1649.41	1660.3	1662.71	1669.68	1654.39	1643.87	1638.36	1648.53	1660.59	1669.93	1623.44
96.566002	1656.7	1661.34	1666.81	1660.31	1668.14	1642.03	1656.91	1653.1	1654.55	1658.33	1667.71	1665.88	1654.3	1665.78	1666.3	1663.84	1662.49	1662.67	1646.79	1647.56	1653.68	1650.09	1650.6	1666.89	1669.63	1645.53	1656.8	1656.69	1658.98	1631.37	1635.11	1640.91	1645.91	1664.37	1669.44	1642.83	1649.91	1656.92	1651.67	1660.81	1663.57	1666.92	1655.43	1642.01	1637.98	1648.9	1663.41	1667.12	1626.11
97.060997	1656.67	1661.53	1666.05	1658.48	1668.55	1642.46	1654.45	1650.96	1654.07	1656.17	1667.14	1665.41	1650.42	1664.9	1669.02	1663.61	1662.6	1661.19	1645.97	1648.5	1654.84	1651.58	1652.19	1665.56	1665.33	1644.47	1656.42	1657.97	1657.95	1632.78	1638.88	1640.92	1647.59	1664.7	1668	1642.14	1649.11	1655.09	1650.83	1659.26	1662.89	1666.9	1657.26	1643.42	1637.76	1648.91	1662.19	1669.47	1624.99
97.556000	1655.2	1660.89	1666.3	1659.6	1666.46	1641.98	1655.02	1654.15	1652.58	1657.37	1668.03	1665.8	1654.51	1664.75	1668.25	1663.2	1664.37	1660.38	1643.62	1647.33	1655	1649.71	1650.83	1664.13	1666.54	1644.8	1655.59	1657.55	1656.63	1630.98	1638.36	1642.74	1645.12	1662.48	1667.8	1644.03	1648.32	1658.71	1651.85	1661.72	1665.29	1668.28	1657.04	1641.86	1636.48	1652.3	1660.18	1668.8	1625.34
98.051003	1654.41	1659.38	1666.53	1659.01	1668.26	1640.83	1655.49	1653.3	1652.23	1656.94	1668.19	1666.7	1654.43	1665.45	1666.3	1663.44	1663.04	1660.02	1646.2	1647.65	1653.64	1653.11	1651.45	1664.31	1666.73	1644.93	1656.85	1657.71	1655.34	1629.98	1636.28	1639.75	1645.64	1662.48	1668.69	1642.5	1646	1656.53	1651.28	1658.35	1662.91	1666.54	1654.48	1643.57	1639	1647.61	1660.54	1669.33	1626.5
98.546997	1657.32	1660.44	1665.8	1659.66	1668.61	1640.01	1655.37	1651.03	1653.29	1657.35	1665.61	1666.85	1653.27	1665.7	1667.64	1661.88	1662.53	1661.66	1647.36	1647.81	1651.85	1652.52	1649.11	1666.47	1666.15	1644.87	1654.84	1656.81	1658.62	1629.75	1635.51	1640.11	1645.84	1662.92	1668.79	1641.67	1646.55	1656.59	1650.32	1660.99	1662.55	1668.06	1656.25	1645.53	1638.44	1649.44	1661.67	1671.9	1625.48
99.042000	1654.88	1660.3	1666.09	1658.93	1669.21	1641.82	1656.03	1655.3	1651.18	1659.57	1666.74	1665.41	1653.37	1664.84	1667.93	1664.23	1662.43	1662.43	1644.18	1647.34	1655.42	1651.98	1654.18	1663.39	1665.46	1643.81	1655.55	1657.96	1655.79	1630.7	1636.92	1642.87	1645.04	1663.21	1666.8	1642.41	1649.39	1656.21	1650.46	1660.04	1663.21	1668.29	1656.93	1642.3	1640.01	1646.85	1661.24	1669.87	1624.22
99.537003	1653.71	1659.85	1665.78	1657.64	1670.48	1639.94	1656.98	1652.07	1650.51	1656.66	1668.31	1667.02	1652.18	1667.52	1668.53	1661.97	1662.35	1659.87	1644.54	1646.41	1653.5	1650.91	1649.46	1665.1	1667.49	1645	1656.23	1656.36	1656.68	1631.2	1635.41	1640.31	1643.36	1662.56	1669.35	1643.12	1648.2	1656.32	1653.49	1661.78	1662.43	1666.33	1656.57	1643.79	1635.99	1650	1659.17	1670.19	1625.23
100.031998	1655.13	1662.42	1668.34	1660.31	1668.85	1642.92	1654.52	1652.75	1654.95	1659.63	1663.97	1667.36	1653.16	1667.61	1664.82	1664.4	1661.28	1660.87	1644.6	1647.91	1654.32	1650.92	1651.85	1665.08	1668.25	1645.39	1658.36	1657.21	1658.55	1628.95	1635.81	1639.03	1645.12	1662.33	1664.24	1640.26	1647.96	1655.48	1650.36	1660.67	1662.31	1667.04	1654.06	1642.31	1636.91	1649.5	1660.43	1669.14	1624.17
100.527000	1651.78	1659.83	1667.16	1658	1667.76	1642.64	1654.55	1652.43	1652.75	1655.42	1665.66	1664.99	1654.72	1664.45	1667.83	1662.06	1662.68	1661.46	1643.28	1647.5	1653.47	1649.49	1649.54	1666.24	1664.6	1645.57	1655.03	1658.45	1655.78	1630.34	1636.47	1641.81	1644.24	1664.75	1667.67	1643.32	1647.12	1656.74	1653.35	1661.49	1664.11	1667.98	1655.96	1641.66	1640.61	1649.81	1660.16	1668.51	1627.77
101.023003	1657.63	1662.03	1666.92	1659.4	1670.19	1639.11	1657.82	1653.93	1653.09	1658.74	1666.94	1667.25	1654.69	1668.51	1667.21	1662.77	1662.78	1661.39	1644.48	1647.65	1655.12	1651.58	1651.55	1666.62	1665.19	1644.71	1654.02	1657.52	1657.71	1631.13	1636.79	1640.93	1643.41	1662.87	1670.89	1643.57	1646.68	1657.16	1652.1	1661.89	1662.33	1667.25	1654.53	1641.98	1638.22	1648.81	1660.99	1669.9	1625.9
101.517998	1654.32	1661.45	1665.12	1660.53	1667.58	1641.55	1655.15	1652.4	1651.98	1656.77	1666.55	1665.24	1655.58	1665.98	1669.04	1661.85	1662.47	1661.33	1644.02	1646.65	1654.12	1652.29	1650.67	1666.57	1664.58	1644.3	1656.37	1656.94	1655.47	1632.37	1637.2	1640.94	1643.31	1661.67	1665.29	1643.08	1646.27	1656.67	1649.51	1661.18	1663.84	1666.84	1656.23	1644.38	1636.66	1649.46	1661.83	1670.33	1625.12
102.013000	1656.03	1661.71	1664.94	1657.49	1667.62	1639.5	1655.61	1652.46	1652.7	1658.16	1667.81	1665.26	1652.01	1666.62	1666.23	1664.39	1662.1	1660.35	1643.78	1644.78	1653.74	1651.47	1649.35	1664.48	1664.79	1643.98	1654.47	1654.61	1657.51	1630.89	1636.56	1639.54	1645.03	1662.7	1665.84	1643.37	1648.34	1657.82	1653.39	1661.19	1664.07	1666.81	1655.12	1640.94	1638.48	1649	1661.53	1668.47	1622.2
102.508003	1655.04	1660.37	1665.68	1660.67	1668.69	1640.84	1653.85	1652.42	1653.62	1658.06	1665.26	1665.1	1653.63	1666.31	1666.52	1663.18	1663.09	1660.9	1644.31	1647.64	1653.44	1651.24	1648.81	1664.64	1664.07	1643.6	1655.68	1657.58	1656.43	1632.21	1636.12	1640.99	1645.65	1663.6	1668.28	1642.76	1646.37	1655.74	1649.04	1661.09	1663.77	1668.29	1655.88	1641.81	1637.65	1648.55	1660.11	1668.47	1625.42
103.002998	1656.15	1661.98	1665.5	1660.68	1669.02	1639.35	1657.7	1653.46	1653.7	1656.05	1669.33	1664.55	1653.74	1666.29	1668.02	1662.11	1662.78	1660.42	1645.13	1646.7	1653.28	1648.16	1651.09	1665.42	1665.67	1644.45	1656.83	1655.98	1657	1632.13	1636.31	1640.54	1644.71	1664.35	1666.11	1645.23	1649.1	1655.46	1650.92	1661.73	1663.27	1665.93	1656.04	1643.21	1637.26	1647.66	1661.18	1669.58	1626.76
103.499001	1653.3	1659.76	1666.61	1659.15	1666.62	1643.97	1656.06	1654.43	1653.05	1656.77	1664.56	1664.29	1652.56	1665.14	1667.73	1663.36	1664.14	1662.68	1645.71	1646.96	1653.44	1651.22	1650.74	1666.06	1666.01	1646.86	1657.31	1657.69	1657.85	1629.75	1636.77	1641.68	1645.17	1665.9	1669.2	1643.05	1647.1	1658.76	1650.85	1660.9	1665.02	1667.8	1654.03	1643.06	1638.5	1647.56	1662.02	1670.2	1625.08
103.994003	1654.36	1660.07	1665.69	1658.66	1669.34	1643.22	1655.39	1652.74	1651.27	1655.9	1665.81	1666.45	1652.28	1666.58	1668.31	1660.46	1663.05	1658.21	1643.6	1647.1	1653.91	1651.33	1650.34	1665.49	1662.74	1645.02	1656.27	1657.86	1656.22	1632.95	1637.15	1642.39	1644.8	1663.92	1669.47	1641.37	1648.4	1654.42	1650.39	1660.35	1663.18	1667.83	1655.75	1642.95	1637.86	1651.85	1660.59	1670.17	1624.38
104.488998	1653.14	1661.22	1666.02	1659.02	1668.25	1640.77	1657.33	1652.02	1653.73	1658.22	1665.24	1667.32	1653.91	1664.75	1667.42	1662.52	1659.97	1660.45	1646.06	1648.3	1652.61	1650.3	1652.2	1665.5	1666.56	1645.42	1657.28	1657.62	1656.7	1631.44	1635.55	1639.03	1643.92	1661.54	1669.09	1642.75	1649.05	1658.01	1651.87	1660.98	1663.12	1666.94	1657.28	1642.68	1637.61	1649.4	1661.58	1668.92	1624.9
104.984001	1652.5	1661.02	1665.65	1660.9	1668.98	1642.02	1656.89	1653.6	1653.66	1656.57	1667.36	1665.73	1655.09	1663.94	1668.02	1664.66	1660.5	1659.91	1645.39	1646.57	1653.39	1651.01	1650.39	1666.2	1666.07	1644.21	1655.37	1657.96	1657.47	1630.12	1637.92	1640.84	1644.93	1664.79	1665.69	1643.49	1649.51	1659.11	1650.42	1660.87	1663.52	1668.08	1657.48	1642.14	1635.43	1648.16	1661.82	1669.38	1623.94
105.478996	1656.6	1662.51	1664.76	1659.72	1667.69	1641.56	1654.82	1651.86	1652.88	1656.04	1667.71	1664.47	1652.44	1665.37	1667.18	1660.36	1664.74	1663.14	1645.6	1645.62	1652.46	1653.12	1650.82	1665.5	1664.44	1643.84	1657.47	1657.17	1656.81	1631.65	1635.72	1644.13	1644.68	1664.51	1666.3	1642.98	1647.46	1658.15	1652.37	1659.64	1664.62	1665.98	1657.03	1643.13	1639.38	1647.1	1660.14	1669.55	1625.07
105.974998	1653.63	1659.73	1665.4	1657.77	1668.46	1640.4	1656.16	1651.69	1652.57	1658.81	1665.61	1665.73	1651.61	1665.57	1665.56	1663.81	1663.2	1660.1	1643.75	1645.56	1651.73	1651.64	1651.18	1661.95	1663.25	1643.69	1656.4	1656.9	1656.58	1629.93	1636.64	1639.98	1643.99	1664.32	1667.92	1641.91	1646.34	1657.38	1650.22	1660.61	1662.73	1666.27	1656.91	1642.12	1638.84	1649.01	1661.63	1669.17	1623.36
106.470001	1652.95	1661.28	1667.2	1658.49	1667.51	1641.29	1654.38	1651.53	1652.72	1657.48	1665.74	1665.79	1653.72	1665.83	1665.47	1663.66	1661.9	1661.37	1643.68	1646.91	1654.39	1651.69	1650.74	1665.1	1666.79	1643.02	1654.1	1655.73	1657.17	1631.96	1634.98	1640.35	1645.34	1663.54	1667.51	1644.21	1647.99	1655.97	1651.36	1660.3	1664.5	1666.63	1658.43	1640.75	1637.78	1646.61	1659.03	1668.96	1627.62
106.964996	1653.38	1661.7	1666.39	1660.85	1669.05	1641.52	1657.03	1650.81	1652.49	1655.97	1667	1664.11	1655.87	1666.09	1667.19	1663.5	1660.84	1659.9	1644.97	1646.02	1653.73	1649.99	1649.63	1665.53	1665.92	1644.1	1653.31	1657.24	1656.91	1630.47	1635.77	1639.84	1645.39	1663.44	1667.12	1642.65	1647.73	1655.11	1649.32	1658.89	1661.31	1666.23	1655.29	1641.09	1639.41	1649.22	1662.09	1669.42	1625.74
107.459999	1657.41	1661.41	1666.55	1657.79	1668.52	1640.24	1655.5	1652.65	1653.19	1658.52	1664.06	1667.14	1652.61	1665.66	1667.08	1663.18	1661.1	1660.51	1646.4	1646.04	1652.37	1651.93	1649.61	1666.58	1666.11	1646.43	1655.19	1658.14	1657.37	1633.03	1636.23	1642.26	1645.17	1664.41	1669.61	1642.6	1649.16	1658.34	1651.98	1661.13	1665.49	1665.83	1658.06	1643.64	1637.43	1648.18	1660.99	1670.04	1626.46
107.956001	1652.35	1662.66	1663.71	1659.19	1669.25	1643.44	1653.61	1652.29	1653.56	1658.24	1666.05	1664.86	1653.38	1665.94	1666.84	1663.05	1662.26	1658.99	1646.32	1645.02	1652.42	1650.49	1648.72	1663.81	1664.78	1643.41	1655.31	1656.2	1658.28	1631.61	1634.64	1641.44	1643.45	1662.5	1665.4	1641.8	1645.6	1656.3	1650.9	1659.17	1662.78	1667.12	1654.64	1640.34	1634.66	1648.97	1661.4	1666.62	1623.2
108.450996	1656.2	1660.97	1667.4	1657.56	1669.1	1641.79	1656.3	1652.68	1652.81	1659.2	1665.84	1665.78	1655.59	1666.85	1666.21	1664	1661.21	1660.57	1645.52	1645.29	1651.35	1650.64	1649.28	1666.16	1666.73	1642.68	1654.68	1655.95	1656.05	1630.54	1634.93	1641.86	1644.98	1662.33	1666.82	1641.27	1646.6	1655.11	1650.56	1660.22	1664.58	1667.8	1654.74	1643.07	1637.47	1646.4	1661.45	1669.34	1624.85
108.945999	1654.39	1660.06	1664.07	1661.3	1666.55	1640.05	1654.96	1651.76	1650.54	1656.97	1666.83	1665.37	1652.83	1665.82	1666.69	1663.25	1661.17	1661.94	1643.84	1647.61	1653	1650.6	1651.38	1665.57	1662.63	1645.53	1654.65	1657	1656.45	1630.85	1636	1641.75	1643.85	1663.78	1668.49	1641.9	1646.97	1655.47	1652.09	1659.74	1664.53	1666.93	1655.15	1644.26	1637.07	1647.8	1662.13	1670.53	1626.6
109.441002	1654.25	1662.37	1664.26	1659.88	1667.33	1639.45	1655.41	1653.62	1653.15	1656.88	1667.88	1663.92	1655.49	1665.81	1667.02	1664.09	1663.77	1662.8	1643.64	1649.61	1653.61	1650.31	1648.08	1667.34	1664.04	1643.51	1657.67	1658	1656.22	1630.71	1635.26	1642.86	1642.51	1664.4	1667.8	1643.57	1648.05	1654.77	1651.89	1660.33	1664.76	1667.43	1657.89	1642.64	1640.05	1648.93	1661.33	1668.44	1626.69
109.935997	1653.15	1661.59	1664.78	1659.54	1668.56	1638.89	1654.19	1651.34	1651.82	1654.7	1664.01	1665.37	1655.28	1665.07	1664.46	1662.33	1662.06	1661.31	1644.34	1647.48	1652.05	1648.42	1649.43	1665.22	1666.37	1644.63	1655.79	1658.12	1655.42	1630.78	1634.97	1640.42	1644.19	1663.21	1665.21	1642.03	1646.28	1656.15	1651.5	1659.77	1664.45	1666	1654.67	1642.49	1637.13	1647.13	1662.07	1666.56	1626
110.431999	1654.57	1661.77	1664.7	1659.3	1666.88	1641.83	1656.68	1652.04	1651.95	1657.45	1665.78	1664.74	1651.67	1664.74	1666.34	1663.68	1661.27	1659.91	1645.11	1646.02	1654.08	1650.49	1651.45	1666	1665.32	1645.25	1655.77	1656.4	1656.11	1628.87	1636.77	1639.7	1646.51	1661.39	1666.36	1642.78	1646.32	1655.35	1653.91	1660.15	1664.57	1667.73	1656	1642.15	1637.08	1649.43	1662.06	1667.94	1625.08
110.927002	1655.54	1660.33	1663.91	1658.8	1668.27	1642.32	1654.83	1650.05	1654.34	1655.59	1665.57	1665.47	1654.44	1666.47	1664.86	1661.02	1662.08	1660.57	1644.91	1645.94	1651.86	1649.67	1649.55	1665.3	1666.06	1643.47	1655.83	1656.88	1657	1631.72	1635.3	1641.07	1643	1664.52	1668.09	1641.74	1647.22	1658.22	1650.49	1660.43	1665.15	1667.23	1654.16	1640.91	1636.44	1647.85	1660.88	1668.01	1626.42
111.421997	1655.51	1660.88	1665.34	1659.06	1667.22	1640.32	1654.91	1653.15	1652.17	1653.91	1667.78	1665.86	1652.96	1665.2	1668.23	1661.17	1661.23	1660.37	1645.03	1647.8	1653.1	1650.93	1652	1664.48	1665.63	1644.54	1655.89	1655.99	1657.58	1631.49	1637.47	1642.07	1643.23	1662.15	1666.41	1641.96	1646.33	1655.45	1650.89	1659.65	1663.23	1668.22	1654.58	1643.53	1638.5	1648.63	1659.36	1669.76	1623.83
111.917000	1654.3	1658	1665.54	1658.03	1669.65	1641.94	1658.47	1652.88	1651.43	1656.03	1665.88	1666.95	1653.87	1666.17	1666.67	1662.07	1661.98	1662.02	1643.1	1646.01	1652.59	1650.1	1650.28	1663.76	1664.65	1642.05	1655.01	1656.8	1654.67	1630.13	1636.4	1642.28	1645.86	1662.47	1666.39	1643.46	1646.88	1655.65	1652.29	1659.53	1663.89	1668.68	1655.92	1643.57	1637.85	1649.41	1661.81	1669.47	1625.02
112.412003	1654.56	1660.46	1665.16	1660.96	1671.11	1643.26	1654.11	1652.76	1654.65	1656.43	1664.03	1664.81	1653.23	1665.17	1667.02	1662.57	1662.59	1659.64	1642.16	1647.31	1654.08	1650.25	1649.36	1666.48	1665.29	1642.86	1654.07	1656.62	1657.36	1631.6	1635.58	1642.05	1644.13	1663.44	1666.72	1642.72	1647.44	1656.58	1651.62	1660.12	1662.74	1667.69	1654.77	1641.5	1638.72	1647.97	1659.54	1668.68	1624.77
112.907997	1656.34	1658.95	1663.8	1659.32	1667.66	1640.42	1655.86	1652.05	1652.72	1656.07	1665.27	1664.76	1653.14	1663.63	1664.78	1664.42	1660.97	1661.19	1642.87	1646.76	1652.63	1650.89	1650.51	1662.54	1665.74	1644.77	1655.35	1658.46	1656.17	1631.35	1635.74	1640.47	1642.65	1661.43	1665.94	1642.67	1650.58	1658.42	1651.93	1659.02	1664.68	1664.78	1657.78	1644.34	1637.8	1649.38	1658.01	1668.96	1625.85
113.403000	1652.88	1660.07	1665.3	1658.39	1666.21	1641.54	1653.45	1650.99	1652	1656.61	1665.42	1665.86	1652.57	1664.23	1665.94	1660.86	1661.31	1659.31	1644.18	1645.88	1651.7	1651.09	1649.82	1664.49	1663.99	1644.83	1656.11	1656.92	1655.91	1631.28	1635.95	1641.43	1642.48	1662.25	1664.71	1640.7	1647.01	1656.07	1648.82	1658.35	1661.98	1667.53	1654.16	1642.05	1635.66	1647.42	1660.86	1667.51	1626.05
113.898003	1652.27	1660.29	1665.43	1657.02	1670.67	1640.67	1653.98	1653.27	1652.75	1657.15	1665.34	1664.76	1652.23	1665.3	1664.26	1661.94	1661.99	1660.18	1645.45	1647.28	1653.65	1651.33	1648.27	1664.72	1664.88	1642.06	1655.2	1655.94	1655.39	1632.83	1634.06	1639.31	1642.14	1661.22	1668.53	1644.31	1646.68	1656.96	1650.31	1660.79	1663.32	1668.43	1657	1643.85	1638.4	1648.76	1658.44	1666.61	1622.35
114.392998	1653.8	1660.78	1665.76	1657.25	1667.91	1639.59	1654.74	1650.11	1650	1655.69	1664.86	1664.56	1651.33	1664.86	1666.33	1664.01	1661.95	1660.13	1645.28	1646.64	1652.56	1650.24	1651.43	1664.07	1663.85	1646.81	1656.25	1654.97	1659.01	1630.3	1637.37	1640.95	1643.4	1662.9	1667.48	1643.11	1648.03	1655.05	1652.07	1660.8	1664.27	1669.07	1655.4	1643.26	1635.13	1650.4	1659.27	1668.18	1623.81
114.888000	1656.16	1657.51	1666.16	1657.07	1668.29	1642.31	1655.08	1652.55	1651.23	1656.92	1666.45	1666.1	1652.8	1664.14	1666.58	1661.78	1663.74	1661.04	1643.83	1645.62	1652.14	1649.12	1651.11	1664.02	1662.95	1642.51	1655.35	1655.88	1655.39	1630.54	1635.13	1640.37	1642.6	1663.14	1668.23	1641.83	1645.58	1656.64	1648.8	1660.26	1660.46	1666.3	1653.2	1639.38	1637.13	1647.54	1661.62	1666.73	1623.58
115.384003	1651.47	1661.56	1665.46	1658.63	1667.52	1638.99	1655.1	1650.83	1650.26	1655.98	1665.08	1664.07	1650.84	1665.39	1666.53	1661.29	1662.28	1660.42	1644.7	1646.32	1651.85	1650.21	1650.81	1665.09	1666.79	1642.32	1655.94	1658.71	1656.87	1631.21	1635.41	1641.23	1645.01	1661.53	1666.97	1642.04	1645.87	1655.11	1650.81	1661.68	1662.27	1666.56	1656.77	1641.72	1637.55	1647.99	1660.11	1671.24	1626.31
115.878998	1656.52	1659.9	1664.34	1658.02	1667.37	1639.31	1654.75	1651.25	1652	1655.71	1664.13	1665.12	1652.04	1667.1	1665.08	1661	1661.43	1658.59	1646.49	1645.76	1652.94	1651.25	1650.46	1665.76	1665.79	1643.87	1654.95	1655.58	1658.44	1631.09	1634.1	1639.87	1643.22	1664.09	1667.78	1643.46	1646.32	1655.69	1650.84	1659.98	1660.87	1668.15	1654.86	1642.11	1638.34	1645.97	1660.12	1668.33	1623.73
116.374001	1653.43	1659.9	1664.88	1657.9	1668.49	1641.37	1655.82	1652.21	1652.34	1656.74	1664.68	1665.93	1653.09	1665.18	1666.83	1662.41	1661.86	1662.34	1644.21	1647.65	1652.37	1648.26	1651.39	1664.92	1667.05	1643.88	1655.08	1656.58	1655.86	1629.88	1636.16	1642.02	1645.83	1662.84	1667.09	1642.24	1646.96	1657.08	1649.06	1659.81	1663.03	1666.06	1655.64	1642.97	1635.56	1647.89	1662.22	1668.46	1626.49
116.869003	1652.93	1659.49	1665.48	1656.39	1667.06	1641.55	1655.97	1652.94	1651.68	1656.13	1664.06	1663.58	1652.56	1665.71	1665.66	1663.78	1658.85	1661.75	1643.64	1648.56	1653.37	1648.9	1651.52	1664.44	1664.97	1644.57	1656.19	1656.35	1656.6	1632.22	1635.04	1638.61	1644	1662.39	1667.76	1641.12	1644.95	1657.05	1649.32	1659.53	1661.92	1666.72	1653.79	1641.52	1637	1648.49	1659.31	1670.59	1624.86
117.363998	1652.66	1658.63	1665.25	1658.36	1668.52	1640.9	1656.24	1650.93	1650.64	1656.96	1667.34	1664.42	1651.18	1666.89	1666.87	1663.05	1660.9	1658.11	1643.93	1645.89	1653.95	1649.86	1649.39	1664.86	1664.18	1645.59	1654.38	1656.33	1655.72	1631.71	1638.17	1640.5	1645.66	1662.71	1667.04	1641.06	1646.91	1654.83	1650.82	1658.65	1662.3	1664.68	1655.29	1642.67	1637	1647.32	1660.89	1667.3	1624.01
117.860001	1653.15	1658.73	1665.88	1657.58	1666.38	1641.47	1656.22	1651.88	1651.01	1656.23	1663.92	1664.31	1652.24	1665.14	1666.64	1663.99	1661.61	1660.11	1642.02	1647.84	1653.52	1648.93	1650.72	1664.53	1665.22	1643.84	1655.65	1655.82	1656.8	1632.35	1635.79	1639.45	1643.73	1663.43	1667.16	1641.86	1643.85	1654.91	1647.6	1660.84	1660.75	1666.87	1654.44	1642.19	1637.83	1647.08	1660.12	1669.53	1625.04
118.355003	1653.24	1660.18	1663.22	1657.22	1666.51	1640.44	1655.97	1652.46	1650.56	1656.5	1662.82	1664.4	1651.09	1661.4	1664.32	1661.53	1660.44	1661	1643.84	1647.47	1651.72	1650.64	1653.75	1663.14	1664.49	1645.36	1652.68	1657.48	1657.1	1630.36	1635.73	1641.72	1644.21	1663.96	1665.98	1644.08	1648.91	1654.82	1652.3	1657.86	1660.56	1665.45	1658.21	1640.94	1636.75	1645.98	1659.27	1668.56	1624.58
118.849998	1653.9	1659.66	1663.7	1658.81	1667.17	1640.61	1656.26	1651.87	1651.21	1656.74	1664.03	1665.54	1653.34	1664.29	1665.7	1662.89	1660.39	1659.35	1644.32	1648.14	1653.76	1652.56	1649.1	1664.26	1664.82	1644.03	1655.66	1654.43	1655.72	1630.89	1635.06	1639.49	1644.12	1662.99	1666.84	1643.32	1645.45	1656.04	1651.76	1659.85	1661.61	1666.84	1655.3	1643.54	1637.58	1646.44	1661.11	1669.67	1625.49
119.345001	1654.61	1660.24	1665.54	1658.29	1668.55	1643.09	1655.75	1651.77	1650.53	1656.3	1665.9	1664	1652.92	1664.56	1665.12	1661.87	1663.18	1659.65	1645.02	1646.9	1654.83	1649.45	1650.22	1665.09	1663.89	1644.53	1655.35	1657.61	1656.1	1628.75	1635.24	1641.99	1644.09	1659.9	1664.71	1643.34	1646.2	1657	1652.09	1659.14	1661.33	1664.94	1656.47	1640.9	1635.19	1648.2	1659.91	1667.51	1624.97
119.839996	1655.6	1658.18	1664.12	1658.49	1667.62	1641.43	1654.66	1650.95	1653.43	1655.08	1665.12	1662.83	1651.06	1663.91	1665.78	1663.2	1662.67	1658.4	1643.12	1645.42	1653.11	1650.5	1649.46	1663.5	1663.53	1644.19	1655.62	1655.57	1654.36	1629.15	1636.12	1640.67	1642.32	1661.87	1665.75	1641.68	1646.22	1655.73	1650.28	1660.7	1661.84	1665.11	1655.56	1642.34	1636.54	1647.09	1659.81	1669.33	1623.5
120.335999	1654.84	1658.89	1664.08	1657.89	1668.28	1640.82	1655.79	1650.71	1650.49	1658.61	1664.65	1666.03	1650.67	1665.2	1666.9	1662.41	1660.69	1659.77	1643.9	1645.66	1652.17	1649.55	1649.88	1664.46	1664.63	1645.25	1655.26	1656.29	1657.08	1632.86	1634.97	1640.64	1643.53	1662.22	1667.35	1642.11	1645.38	1657.64	1649.78	1660.79	1660.55	1666.98	1654.83	1642.83	1636.56	1647.44	1660.17	1667.84	1623.76
120.831001	1652.02	1658.66	1662.93	1655.93	1669.69	1640.98	1655.74	1650	1649.86	1656.02	1667.76	1665.1	1651.91	1666.93	1665.76	1662.64	1661.92	1659.92	1643.16	1645.28	1652.28	1649.64	1650.97	1663.71	1662.2	1643.89	1655.78	1656.25	1655.19	1629.06	1635.9	1640.35	1641.09	1661.12	1664.48	1641.01	1645.08	1656.26	1652.06	1659.75	1662.93	1666.17	1654.03	1641.76	1636.36	1645.57	1659.32	1667.98	1623.63
121.325996	1653.84	1657.79	1662.15	1659.53	1667.66	1639.09	1655.53	1651.51	1650.63	1657.69	1663.21	1665.28	1652.54	1663.63	1666.29	1663.97	1663.78	1658.79	1643.13	1650.5	1654.1	1648.61	1650.71	1663.17	1666.31	1643.83	1654.16	1654.68	1654.43	1629.28	1634.97	1639.77	1644.12	1660.02	1665.72	1641.28	1647.45	1657.62	1649.8	1660.09	1661.79	1666.36	1654.79	1642.19	1636.64	1646.8	1660.48	1669	1623.92
121.820999	1652.66	1659.72	1665.55	1658.61	1668.74	1640.47	1655.28	1652.08	1650.52	1653.73	1664.19	1667.83	1653.74	1666.93	1665.96	1661.43	1659.39	1660.1	1644.65	1645.6	1652.65	1650.18	1650.17	1663.55	1664.9	1642.87	1654.51	1657.57	1656.02	1631.07	1636.58	1640.84	1643.07	1661.29	1666.92	1641.56	1645.5	1656.29	1651.71	1658.72	1661.41	1667.24	1655.68	1640.75	1638.09	1648.22	1659.88	1668	1624.09
122.317001	1650.49	1657.56	1663.6	1660.73	1668.23	1640.74	1653.94	1652.69	1653.18	1655.49	1663.04	1666.18	1654	1664.81	1663.19	1663.66	1661.58	1661.42	1641.4	1645.89	1652.58	1651.79	1649.09	1665.19	1663.57	1644.31	1651.92	1656.4	1658.19	1632.24	1636.12	1639.69	1644.09	1664.41	1667.06	1643.05	1645.93	1655.6	1651.52	1659.46	1661.73	1667.15	1655.29	1639.84	1637.54	1648.96	1661.14	1669.16	1624.42
122.811996	1654.82	1659.82	1664.36	1658.64	1669.28	1641.16	1654.72	1650.45	1650.16	1657.05	1664.71	1664.95	1651.59	1664.72	1667.31	1662.2	1661.95	1660.45	1644.95	1648.18	1653.75	1648.69	1649.42	1662.98	1665.2	1643.5	1653.68	1657.58	1657.48	1631.62	1633.97	1639.97	1642.77	1662.75	1667.67	1640.7	1647.18	1653.42	1650.3	1658.74	1660.92	1666.36	1655.55	1641.7	1636.57	1644.54	1660.51	1668.33	1625.18
123.306999	1652.36	1660.51	1664.42	1658.3	1670.91	1641.37	1656.48	1652.86	1652.07	1657.13	1666.43	1666.87	1652.24	1666.04	1665.82	1663.18	1662.43	1659.18	1644.93	1647.85	1652.87	1649.84	1650.61	1665.48	1664.23	1642.6	1655.5	1657.1	1654.11	1633.07	1633.48	1641.18	1643.06	1662.64	1666.88	1641.68	1647.76	1655.29	1650.13	1660.77	1661.82	1664.75	1655.19	1641.86	1637.98	1646.81	1661.38	1669.69	1622.25
123.802002	1653.21	1660.28	1665.35	1659.24	1667.52	1638.06	1653.89	1652	1651.48	1655.79	1662.26	1664.23	1649.76	1664.38	1666.13	1660.76	1661.55	1660.61	1644.39	1645.1	1650.55	1648.9	1648.6	1664.26	1664.18	1643.27	1655.84	1656.83	1656.08	1630.56	1635.08	1644.56	1642.61	1662.06	1667.46	1641.74	1645.72	1654.51	1648.14	1657.9	1662.36	1667.31	1655.1	1641.23	1637.28	1644.38	1660.77	1669.33	1623
124.296997	1652.14	1661.2	1666.35	1658.36	1666.91	1639.9	1655.11	1650.04	1653.11	1656.83	1667.34	1664.99	1654.88	1664.2	1667.8	1663.39	1662.52	1660.27	1643.47	1645.54	1652.92	1647.64	1650.28	1666.21	1663.3	1642.76	1654.65	1657.69	1655.01	1631.65	1635.85	1641.14	1642.6	1663.57	1665.63	1644.32	1647.95	1654.56	1651.3	1659.51	1662.06	1665.8	1655.29	1642.05	1636.54	1647.21	1660.71	1668.17	1625.59
124.792999	1651.83	1658.27	1663	1655.88	1667.64	1637.51	1653.71	1650.95	1649.17	1653.64	1663.24	1663.64	1649.42	1663.06	1663.76	1661.46	1660.11	1657.97	1644.63	1643.74	1652.92	1649.99	1648.63	1664.6	1663.87	1644.26	1653.24	1654.32	1656.93	1630.22	1634.38	1639.54	1642.64	1661.54	1665.61	1644.05	1646.4	1655.3	1651.9	1659.33	1662.92	1665.48	1654.47	1641.38	1635.4	1648.03	1660.04	1668.05	1623.7
125.288002	1655.74	1660.88	1665.17	1657.84	1667.7	1641.61	1653.68	1650.14	1652.12	1654.39	1664.42	1663.38	1652.65	1661.79	1666.47	1662.02	1661.3	1661.51	1643.81	1646.36	1653.83	1649.31	1649.29	1664.15	1664.3	1642.71	1654.43	1652.62	1654.02	1630.65	1635.19	1640.67	1644.03	1662.25	1665.33	1641.7	1646.43	1654.82	1650.64	1660.07	1661.65	1667.85	1656.15	1642.48	1636.57	1647.47	1660.2	1667.18	1625.23
125.782997	1650.73	1658.76	1664.18	1657.23	1666.47	1642.03	1654.06	1650.7	1652.02	1655.86	1666.5	1665.6	1653.43	1662.58	1666.35	1662.04	1661.49	1660.17	1644.73	1646.08	1655.48	1651.89	1651.34	1663.91	1663.93	1642.31	1654.84	1654.88	1656.11	1630.56	1636.87	1640.82	1642.66	1661.88	1666.67	1640.86	1646.22	1653.29	1649.4	1659.51	1662.45	1666.34	1654.43	1641.19	1635.52	1645.29	1660.05	1669.14	1625.64
126.278000	1654.59	1658.11	1666.48	1657.51	1667.86	1641.06	1654.72	1653.61	1648.96	1655.78	1665.99	1664.4	1651.16	1665.03	1666.76	1660.95	1660.46	1660.15	1643.37	1643.75	1649.11	1650.7	1650.25	1665.17	1664.58	1642.26	1655.2	1655.02	1656.01	1631.65	1636.35	1640.75	1641.79	1662.29	1666.05	1640.4	1644.72	1657	1648.01	1659.53	1662.17	1666.5	1653.34	1639.7	1635.28	1646.94	1661.28	1668.88	1624.44
126.773003	1652.1	1658.33	1663.17	1655.6	1665.66	1639.79	1653.93	1651.57	1652.2	1655.39	1666.1	1665.48	1651.95	1662.16	1666.67	1660.46	1661.22	1657.65	1641.11	1646.05	1653.41	1648.71	1648.62	1664.17	1663.58	1642.71	1654.93	1656.51	1653.58	1629.88	1635	1639.3	1641.3	1663.32	1664.96	1642.42	1646.5	1654.27	1649.38	1658.43	1662.27	1665.75	1654.26	1642.02	1636.03	1646.6	1658.87	1668.4	1622.88
127.268997	1650.9	1658.48	1664.83	1658.2	1668.5	1640.61	1653.3	1651.48	1652.09	1655.37	1663.89	1664.27	1653.7	1663.15	1665.84	1661.06	1659.47	1660.03	1641.2	1645.86	1653.65	1648.51	1650.71	1663.14	1666.53	1643.99	1653.45	1654.6	1655.55	1631.6	1634.9	1642.14	1642.61	1662.83	1665.49	1643.93	1645.54	1655.67	1649.69	1659.13	1662.96	1666	1654.85	1640.3	1635.38	1648.55	1659.22	1667.42	1623.63
127.764000	1652.52	1660.83	1664.36	1658.01	1668.5	1642.42	1655.28	1650.29	1651.58	1657.67	1663.25	1663.78	1652.39	1663.45	1664.13	1662.58	1662.86	1659.23	1645.11	1646.17	1653.95	1651.48	1651.47	1663.38	1666.78	1644.06	1655.58	1657.59	1656.3	1630.03	1637.44	1640.34	1645.2	1661.27	1664.4	1640.32	1646.29	1654.01	1649.81	1657.8	1661.65	1664.42	1655.79	1640.35	1634.24	1645.47	1659.04	1667.37	1624
128.259003	1651.36	1659.05	1663.74	1655.31	1666.09	1640.23	1653.62	1652.04	1651.9	1654.79	1666.44	1664.8	1651.77	1664.58	1665.56	1661.92	1662.82	1659.73	1642.94	1645.46	1652.31	1650.8	1648.3	1663.65	1661.62	1644.48	1654.42	1655.51	1656.41	1629.2	1635.05	1640.19	1645.33	1663.15	1665.12	1642.52	1646.26	1653.94	1651	1660.4	1663.53	1667.21	1654.35	1642.29	1636.04	1647.08	1661.01	1667.9	1622.88
128.753998	1653.67	1658.16	1663.24	1656.83	1666.93	1640.32	1654.81	1652.2	1651.91	1654.19	1663.72	1664.27	1653.31	1663.51	1663.88	1661.64	1659.33	1661.04	1645.9	1645.34	1652.78	1650.12	1650.89	1662.81	1662.6	1643.42	1655.05	1655.27	1655.93	1630.73	1633.99	1641	1642.03	1662.38	1667.93	1640.76	1646.5	1655.45	1649.13	1659.55	1662.04	1666.3	1654.21	1641.68	1635.19	1646.48	1659.84	1668.01	1625.69
129.248993	1654.03	1659.65	1663.67	1657.21	1667.44	1641.12	1654.21	1649.7	1650.95	1657.66	1665.67	1661.86	1654.64	1663.85	1665.5	1661.69	1660.14	1658.63	1643.24	1645.83	1652.3	1650.26	1650.18	1664.5	1664.56	1644.07	1653.32	1655.79	1656.21	1628.68	1636.23	1640.41	1645.16	1660.74	1667.25	1641.54	1647.68	1656.19	1651.29	1660.11	1662.46	1666.62	1655.06	1644.16	1637.47	1647.78	1659.57	1666.83	1623.6
129.744995	1652.71	1660.34	1664.24	1656.49	1667.41	1639.61	1656.73	1651.84	1652.18	1655.09	1665.47	1662.4	1651.2	1662.14	1666.29	1660.79	1659.45	1661.27	1643.87	1645.38	1651.73	1649.44	1651.88	1666.07	1665.4	1644.39	1654.17	1657.06	1656.42	1630.24	1636.71	1640.49	1644	1661.47	1665.68	1642.81	1646.66	1656.16	1650.88	1659.16	1663.31	1669.81	1656.5	1640.45	1638.17	1647.58	1659.54	1669.95	1624.62
130.240005	1651.14	1657.69	1665.25	1656.78	1666.4	1639.67	1654.19	1650.23	1649.82	1655.27	1664.01	1663.55	1651.57	1665.28	1664.83	1662.73	1662.82	1660.01	1644.31	1645.25	1652.16	1650.98	1649.56	1664.41	1665.73	1643.4	1654.82	1656.21	1655.59	1628.58	1634.7	1639.55	1643.52	1662.02	1664.93	1640.97	1644.29	1655.52	1648.87	1660.38	1660.38	1666.15	1653.99	1641.95	1637.19	1649.31	1659.44	1668.91	1624.36
130.735001	1652.21	1659.11	1663.95	1658.26	1667.31	1639.39	1654.73	1652.92	1651.47	1653.88	1665.39	1665.18	1651.46	1663.6	1665.35	1659.82	1663.05	1660.7	1643.83	1646.56	1653.98	1649.27	1650.19	1663.97	1664.94	1643.88	1657.48	1655.33	1656.22	1632.47	1634.43	1642.47	1644.16	1661.68	1665.17	1641.32	1647.98	1655.06	1650.96	1659.7	1662.32	1665.34	1654.69	1643.52	1637.56	1648.7	1660.49	1668.36	1624.28
131.229996	1652.54	1660.67	1665.1	1656.84	1667.2	1639.71	1654.33	1652.75	1651.89	1655	1663.96	1662.57	1650.58	1665.22	1665.81	1662.14	1660.39	1660.49	1642.13	1644.6	1651.96	1649.88	1649.66	1664.39	1667.19	1643.65	1654.24	1654.78	1656.76	1630.07	1634.33	1638.9	1643.48	1662.54	1666.17	1640.92	1645.8	1655.71	1648.89	1657.56	1662.02	1667.28	1655.15	1642.1	1636.74	1646.2	1661.67	1667.98	1624.84
131.725006	1651.3	1658.65	1666.15	1657.17	1665.07	1640.14	1655.37	1650.53	1649.86	1655.38	1663.82	1665.54	1650.07	1665.26	1666.29	1660.84	1662.05	1659.76	1645.53	1647.01	1652.11	1649.96	1648.47	1664.28	1664.25	1642.07	1652.61	1657.39	1656.06	1631.13	1637.77	1639.59	1643.73	1661.14	1665.38	1643.63	1645.75	1655.24	1651.98	1658.47	1662.77	1666.05	1654.64	1642.35	1638.77	1646.95	1659.66	1669.46	1623.97
132.220993	1653.35	1657.69	1662.67	1658.78	1668.04	1641.99	1653.11	1651.72	1652.31	1656.7	1664.94	1665.79	1651.29	1664.28	1663.73	1663.25	1661.01	1660.15	1643.95	1646.53	1653.04	1649.88	1648.94	1664.22	1666.84	1643.85	1654.77	1656.55	1655.76	1628.39	1634.55	1639.02	1644.15	1663.45	1667.52	1640.61	1645.93	1655.5	1649.94	1660.1	1660.55	1665.89	1656.29	1641.98	1637.21	1645.82	1658.6	1669.06	1625.06
132.716003	1650.79	1658.65	1666.54	1657.18	1667.67	1640.84	1657.18	1651.04	1651.95	1657.6	1665.28	1664.17	1654.3	1664.81	1664.92	1662.36	1662.92	1661.19	1644.13	1643.55	1652.52	1650.36	1651.1	1663.52	1664.74	1644.12	1655.61	1655.75	1654.02	1631.04	1634.05	1640.64	1643.65	1663.47	1666.12	1641.98	1647.39	1653.63	1649.62	1658.74	1660.42	1668.2	1654.04	1640.96	1635.27	1645.59	1660.5	1667.66	1623.04
133.210999	1652.9	1658.59	1662.8	1656.81	1668.06	1638.79	1653.52	1648.19	1651.32	1656.52	1664.87	1663.97	1652.05	1665.12	1663.93	1662.57	1662.55	1659.53	1645.06	1647.72	1651.97	1648.85	1646.7	1665.76	1665.03	1642.34	1655	1656.17	1654.58	1628.74	1634.92	1640.61	1641.59	1659.49	1664.08	1641.39	1645.3	1655.18	1649.54	1658.17	1661.69	1667.59	1654.05	1641.82	1635	1646.27	1658.13	1668.79	1624.32
133.705994	1651.9	1659.26	1663.24	1655.3	1667.2	1637.11	1654.73	1651.02	1649.53	1656.77	1665.58	1664.43	1651.76	1664.65	1665.76	1661.36	1662.22	1661.07	1644.54	1646.54	1652.46	1651.12	1649.87	1663.4	1664.41	1643.66	1655.08	1655.23	1654.09	1629.56	1633.64	1640.12	1642.47	1661.27	1665.43	1643.11	1645.35	1656.64	1650.16	1660.89	1661.45	1665.76	1655.41	1643.5	1635.82	1644.21	1661.1	1667.55	1622.85
134.201004	1654.52	1656.77	1664.38	1657.43	1670.36	1639.76	1653.95	1650.72	1651.46	1655.37	1663.42	1667.19	1653.1	1664.34	1664.72	1662.76	1661.1	1660.1	1644.19	1646.91	1653.41	1651.4	1650.4	1664.45	1664.72	1644.36	1655.18	1656.02	1657.94	1630.38	1634.49	1640.36	1644.66	1661.83	1667.1	1641.48	1647.76	1654.59	1650.54	1658.48	1662.54	1668.04	1655.72	1639.62	1638.98	1647.85	1659.92	1669.16	1624.14
134.697006	1651.53	1657.94	1664.27	1655.74	1666.66	1641.64	1655.7	1651.07	1651.1	1653.09	1664.83	1665.74	1652.07	1666.22	1663.84	1660.93	1661.72	1660.5	1644.86	1645.04	1654.06	1652.25	1650.45	1664.25	1663.66	1643.04	1653.18	1655.31	1657.21	1631.28	1633.97	1641.18	1641.79	1661.57	1664.72	1642.38	1647.22	1652.85	1649.12	1659.62	1661.25	1665.04	1655.02	1641.28	1636.55	1645.36	1658.61	1667.88	1625.32
135.192001	1650.96	1658.28	1664.28	1657.97	1666.95	1643.68	1656.27	1650.12	1654.06	1655.91	1665.2	1665.83	1653.8	1664.09	1666.19	1663.6	1663.15	1659.94	1644.46	1648.33	1654.06	1649.62	1649.12	1663.22	1663.59	1642.07	1655.31	1655.24	1654.95	1630.39	1635.16	1640.82	1644.21	1660.75	1668.11	1639.89	1645.86	1655.43	1649.12	1660.57	1661.31	1666.85	1653.16	1641.18	1639.06	1644.56	1659.13	1668.3	1622.33
135.686996	1652.02	1657.87	1664.6	1656.87	1666.67	1640.41	1655.41	1652.39	1651.02	1655.41	1665.38	1662.67	1652.14	1663.38	1666.41	1662.03	1664.1	1659.79	1642.94	1646.63	1653.21	1648.72	1650.9	1664.78	1664.09	1642.31	1655.07	1653.04	1655.26	1631.04	1635.63	1640.75	1644.27	1664.55	1666.9	1641.74	1645.57	1654.89	1650.06	1661.21	1663.88	1665.43	1654.07	1641.76	1637.02	1646.15	1659.89	1666.28	1625.85
136.182007	1652.26	1658.81	1662.92	1656.77	1666.69	1642.75	1655.56	1651.72	1650.68	1654.66	1664.62	1665.01	1652.7	1663.54	1664.32	1660.55	1661.9	1658.04	1644.16	1647.02	1652.8	1650.16	1651.22	1664.05	1665.58	1642.9	1655.47	1655.48	1655.73	1630.7	1634.82	1639.87	1641.95	1662.48	1666.47	1641.41	1645.09	1654.74	1650.84	1660.23	1662.64	1665.33	1656.27	1640.51	1635.66	1646.08	1662.23	1667.25	1625.7
136.677002	1653.43	1657.3	1663.58	1658.06	1667.01	1639.71	1655.89	1651.43	1651.9	1655.91	1665.22	1666.01	1650.32	1666.49	1665.56	1662.03	1662.88	1658.99	1645.04	1646.72	1654.09	1649.82	1649.14	1666.21	1663.83	1642.33	1653.85	1654.63	1654.28	1629.91	1635.26	1640.67	1645.79	1662.9	1666.14	1641.09	1644.97	1655.29	1649.73	1658.51	1662.26	1668.17	1654.08	1643.03	1637.41	1646.18	1657.23	1669.75	1622.44
137.173004	1651.67	1660.59	1660.62	1655.59	1667.1	1638.93	1653.74	1652.22	1650.57	1654.21	1664	1663.37	1651.28	1663.39	1665.9	1661.01	1660.74	1660.03	1645.51	1647.08	1652.38	1650.65	1648.9	1663.07	1665.23	1643.42	1652.58	1655.88	1655.66	1629.96	1635.73	1642.02	1642.9	1661.04	1664.29	1642.57	1645.38	1656.55	1649.74	1659.49	1661.62	1667.02	1654.25	1641.98	1635.4	1646.78	1661.59	1668.82	1624.89
137.667999	1652.67	1657.64	1664.05	1656.97	1667.4	1640.55	1655.89	1652.72	1650.96	1657.62	1665.82	1663.1	1650.68	1664.09	1663.71	1663.38	1661.33	1660.35	1643.62	1643.63	1651.31	1648.65	1650.03	1665.98	1662.76	1641.27	1653.38	1653.24	1654.19	1630.91	1634.45	1641.28	1642.74	1660.7	1665.1	1639.6	1645.97	1655.55	1649.54	1658.5	1662.38	1666.15	1654.52	1640.34	1636.62	1645.56	1658.61	1667.34	1623.31
138.162994	1652.18	1660.05	1663.08	1657.63	1667.31	1639.36	1653.6	1651.75	1650.3	1655.01	1664.46	1663.38	1650.96	1661.16	1665.47	1663.06	1660.54	1658.55	1644.89	1647.9	1652.74	1651.53	1649.79	1664.65	1663.32	1644.29	1655.49	1657.35	1654.12	1631.71	1636.56	1640.7	1645.03	1661.28	1666.22	1641.72	1645.6	1656.69	1649.4	1659.7	1659.52	1667.04	1654.14	1641.24	1637.72	1646.02	1659.28	1669.32	1624.2
138.658005	1650.72	1658.68	1665.6	1655.41	1666.93	1639.62	1655.92	1653.02	1649.92	1655.04	1664.53	1664.04	1651.51	1664.56	1664.37	1663.25	1661.86	1660.26	1642.68	1646.24	1652.66	1651.38	1649.46	1663.92	1663.23	1641.43	1652.64	1654.69	1653.73	1626.45	1634.33	1640.66	1642.49	1661.9	1665.54	1641	1645.29	1655.98	1650.04	1660.28	1661.84	1665.28	1654.46	1642.18	1636.78	1645.51	1659.25	1668.22	1623.82
139.154007	1654.62	1657.98	1664.4	1657.68	1667.85	1638.36	1653.39	1651.49	1649.77	1653.53	1665.82	1662.88	1651.13	1663.83	1665.87	1661.19	1661.53	1659.87	1643.66	1644.77	1652.52	1649.38	1647.72	1664.76	1664.18	1641.3	1655.58	1656.4	1654.99	1631.58	1635.73	1640.8	1641.97	1661.76	1668.31	1642.68	1645.6	1655.45	1648.8	1657.72	1660.43	1665.6	1654.68	1641.05	1636.69	1646.05	1657.87	1667.22	1624.11
139.649002	1651.87	1658.22	1662.5	1657.62	1665.58	1639.67	1654.5	1651.49	1652.3	1655.8	1662.49	1662.45	1651.79	1661.9	1665.26	1661.56	1661.73	1660.46	1644.09	1646.55	1652	1650.43	1648.82	1664.17	1662.12	1641.71	1653.58	1656.29	1653.59	1631.39	1636.72	1640.22	1644.93	1663.79	1666.44	1639.98	1645.83	1654.03	1647.06	1656.78	1661.3	1663.99	1654.97	1639.94	1635.1	1645.25	1660.84	1668.41	1623.53
140.143997	1655.23	1659.11	1661.46	1657.68	1665.56	1640.12	1652.44	1649.72	1650.67	1654.98	1664.46	1664.26	1651.18	1661.37	1664.27	1661.93	1662.27	1658.62	1642.64	1645.08	1655.46	1649	1649.35	1662.91	1664.16	1642.68	1654.26	1653.18	1654	1628.97	1634.08	1640.98	1642.42	1661.1	1666.82	1642.02	1645.8	1655.71	1649.64	1659.89	1661.62	1666.44	1654	1640.99	1636.38	1647.55	1660.18	1670.7	1622.12
140.639008	1650.94	1659.08	1662.28	1655.12	1666.53	1638.38	1654.79	1651.84	1649.84	1652.96	1665.71	1664.61	1650.88	1663.84	1665.01	1661.68	1662.99	1659.24	1643.91	1645.55	1652.13	1649.94	1649.03	1665	1664.02	1643.44	1652.93	1654.96	1654.49	1631.23	1636.48	1638.96	1643	1663.69	1668.36	1640.7	1645.28	1653.48	1650.52	1658.32	1660.57	1667.91	1654.65	1641.93	1637.59	1645.78	1659.79	1669.34	1623.04
141.134003	1649	1658.37	1664.68	1655.56	1665.45	1639.03	1654.83	1650.21	1650.14	1654.29	1664.51	1664.95	1651.13	1664.73	1665.89	1661.72	1663.9	1659.44	1645.5	1645.94	1652.19	1649.03	1648.3	1664.93	1663.54	1644.36	1651.52	1654.41	1652.85	1629.47	1635.45	1639.07	1642.99	1662.47	1664.67	1640.94	1644.24	1653.96	1651.98	1658.22	1662.25	1666.02	1653.02	1639.6	1635.94	1645.45	1660.78	1668.99	1623.15
141.630005	1651.55	1659.27	1664.45	1657.42	1666.11	1639.28	1654.34	1651.51	1651.09	1653.88	1664.65	1662.78	1652.09	1664.06	1666.33	1658.89	1661.98	1658.37	1643.64	1644.34	1652.56	1650.61	1649.06	1662.5	1662.93	1641.56	1652.63	1654.18	1653.81	1630.32	1634.53	1639.48	1642.97	1660.56	1664.44	1639.16	1643.08	1655.49	1647.88	1657.87	1660.37	1665.72	1651.23	1638.85	1636.39	1645.07	1659.63	1668.78	1625.33
142.125000	1652.69	1659.58	1662.06	1656.55	1666.31	1640.23	1652.83	1652.81	1649.92	1655.49	1665.25	1663.62	1652.89	1665.37	1665.73	1662.68	1660.31	1661.24	1643.41	1646.39	1653.38	1649.45	1649.29	1664.26	1664.96	1643.1	1654.98	1654.15	1654.82	1631.49	1636.28	1641.77	1644.27	1661.51	1665.93	1640.93	1644.51	1654.75	1647.74	1659.14	1663.61	1665.41	1654.76	1641.82	1636.06	1645.37	1658.87	1669.46	1622.48
142.619995	1652.19	1658.93	1663.89	1656.78	1669.16	1638.54	1654.16	1651.23	1650	1653.46	1666.26	1663.22	1650.79	1663.53	1666.18	1662	1661.36	1658.52	1644.23	1645.64	1652.07	1650	1649.99	1662.99	1665.81	1645.75	1653.75	1654.49	1654.62	1631.03	1637.25	1639.87	1642.91	1663.14	1664.2	1640.8	1644.37	1655.17	1648.83	1658.6	1663.16	1667.4	1653.86	1639.69	1635.18	1647.26	1661.06	1668.48	1623.17
143.115005	1653.25	1656.9	1664.52	1656	1666.26	1641.58	1655.57	1652.11	1650.58	1656.51	1665.96	1665.33	1652.37	1664.79	1668.24	1661.95	1662.94	1661.35	1643.24	1646.85	1652.22	1649.37	1650.82	1663.46	1662.86	1643.63	1653.38	1657.19	1654.97	1631.7	1636.64	1641.04	1643.01	1662.82	1666.29	1640.76	1649.95	1656.87	1650.05	1658.91	1661.81	1668.04	1656.31	1642.67	1636.49	1646.93	1660.06	1667.92	1624.8
143.610001	1653.16	1659.91	1665.14	1655.28	1668.36	1638.48	1655.26	1647.89	1649.62	1655.1	1664.64	1665.32	1650.69	1665.13	1665.76	1663.5	1662.93	1658.05	1646.61	1647.1	1653.34	1649.32	1648.94	1664.7	1664.34	1644.16	1652.53	1654.87	1656.37	1629.77	1635.97	1642.39	1642.82	1660.81	1666.74	1639.45	1645.29	1656.29	1648.78	1659.34	1660.53	1665.81	1653.91	1639.42	1636.61	1646.54	1660.53	1667.25	1624.85
144.106003	1652.24	1658.72	1663.39	1657.29	1668.79	1642.29	1656.31	1651.19	1651.37	1656.18	1664.58	1665.27	1653.7	1665.52	1663.8	1662.22	1662.6	1659.18	1643.76	1645.83	1654.2	1650.12	1650.49	1665.2	1662.78	1642.75	1657.64	1655.8	1654.19	1629.79	1636.61	1642.56	1643	1662.4	1666.04	1644.35	1646.92	1655	1652.23	1658.62	1662.11	1666.42	1656.48	1641.9	1637.75	1644.47	1659.23	1666.67	1622.29
144.600998	1654.15	1659.8	1662.49	1655.72	1666.75	1639.36	1654.79	1648.07	1649.79	1655.47	1663.36	1665.22	1650.58	1664.54	1663.93	1659.41	1661.7	1659.92	1643.45	1643.98	1650.83	1649.73	1649.25	1665.26	1663.46	1643.32	1654.32	1655.19	1655.3	1630.7	1634.02	1640.61	1640.91	1663.28	1666.06	1639.59	1644.79	1655.27	1647.74	1658.93	1663.48	1665.55	1652.78	1641.35	1637.14	1645.91	1659.67	1666.29	1624.81
145.095993	1652.8	1658.48	1666.45	1656.69	1668.81	1638.82	1656.64	1650.78	1650.28	1657.5	1663.94	1664.9	1651.74	1666.17	1664.71	1662.28	1662.38	1659.32	1644.92	1646.81	1651.68	1647.81	1650.25	1664.03	1664.67	1644.21	1654.41	1655.51	1654.51	1629.79	1635.82	1642.44	1643.72	1661.6	1666.26	1643.52	1649.14	1656.45	1650.56	1658.04	1661.38	1666.02	1655.29	1643.35	1637.14	1649.92	1658.94	1667.18	1621.94
145.591003	1652.4	1658.41	1664.33	1656.63	1667.1	1639.59	1654.04	1650.6	1651.57	1655.86	1666.25	1665.59	1652.23	1664.55	1666.32	1660.79	1661.22	1661.37	1644.09	1644.95	1653.37	1648.87	1651.06	1667.03	1662.86	1644.33	1656.1	1654.48	1654.72	1628.87	1636.44	1641.53	1643.45	1662.77	1665.05	1641.55	1646.55	1657.79	1652.04	1660.55	1663.23	1667.39	1656.37	1642.22	1636.72	1645.97	1660.31	1669.97	1625.14
146.087006	1651.96	1656.55	1661.4	1655.34	1667.07	1640.41	1653.92	1651.21	1649.88	1656.04	1665.87	1664.58	1650.59	1663.63	1666.84	1660.41	1662.66	1659.75	1645.02	1646.18	1653.09	1650.22	1649.42	1665.22	1661.93	1644.77	1653.52	1654.95	1654.81	1629.96	1634.9	1639.28	1643.17	1662.45	1665.84	1642.91	1647.19	1655.69	1650.49	1660.74	1665.89	1666.4	1654.25	1642.38	1638.7	1646.44	1660.81	1667.36	1624.49
146.582001	1652.69	1659.17	1663.09	1656.99	1666.52	1639.3	1654.64	1651.5	1650.58	1652.66	1665.35	1664.21	1653.22	1664.6	1664.47	1660.31	1664.22	1658.85	1645.03	1645.78	1652.17	1650.19	1649.5	1663.09	1664.95	1644.37	1652.84	1653.25	1656.21	1630.61	1635.08	1641.13	1643.36	1663.29	1664.79	1641.13	1646.25	1655.46	1650.08	1660.46	1662.13	1666.26	1653.96	1640.79	1636.14	1646.21	1660.31	1669.59	1624.06
147.076996	1650.35	1657.2	1663.47	1657.46	1668.83	1641.6	1653.32	1651.39	1651.16	1653.84	1664.8	1662.66	1653.67	1662.52	1664.64	1660.55	1661.75	1659.51	1644.95	1647.38	1653	1649.29	1650.07	1664.06	1664.81	1641.96	1653.12	1655.27	1653.95	1629.38	1635.53	1642.35	1642.91	1660.14	1664.99	1639.89	1644.08	1653.94	1650.51	1659.06	1661.2	1666.11	1653.51	1641.08	1636.21	1646.82	1659.57	1667.21	1622.92
147.572006	1655.27	1658.25	1663.6	1657.66	1666.91	1639.84	1654.03	1651.42	1650.99	1656.04	1664.35	1664.22	1653.61	1662.44	1664.5	1661.46	1662.56	1659.99	1645.58	1643.65	1652.68	1650.7	1650.2	1663.49	1662.63	1642.54	1654.71	1654.8	1655.46	1629.56	1634.46	1638.8	1641.3	1662.71	1663.59	1641.1	1646.24	1654.7	1647.6	1658.95	1660.95	1665.91	1653.91	1641.01	1634.11	1646.53	1657.99	1667.07	1622.75
148.067001	1651.03	1658.05	1663.81	1658.14	1666.23	1638.47	1655.29	1651.3	1649.72	1656.29	1664.87	1665.56	1650.91	1663.76	1664.69	1662.67	1662.72	1659.18	1641.43	1647.05	1653.39	1650.76	1649.7	1663.97	1661.45	1642.67	1655.37	1655.61	1655.4	1631.6	1635.64	1641.27	1644.34	1662.18	1666.85	1641.33	1645.56	1655.16	1650.33	1658.62	1660.2	1664.63	1652.84	1643.36	1636.1	1644.88	1660.32	1669.9	1623.73
148.563004	1653.06	1658.66	1665.35	1657.37	1666.14	1638.66	1654.79	1651.68	1650.48	1655.11	1665.47	1663.83	1651.9	1665.18	1665.83	1660.87	1662.8	1659.36	1645.77	1646.82	1653.62	1648.72	1648.69	1664.24	1662.44	1642.85	1654.14	1654.61	1652.9	1631.32	1635.58	1640.75	1642.77	1663.27	1664.87	1639.98	1646.53	1655.4	1647.53	1658.3	1660.98	1667.59	1652.74	1640.51	1635.06	1645.15	1658.8	1668.5	1625.64
149.057999	1654.11	1658.28	1663.02	1656.19	1669.31	1640.22	1655.76	1651.13	1651.03	1655.01	1664.85	1663.72	1650.24	1665.01	1664.72	1663.11	1663.97	1659.87	1644.73	1645.89	1654.23	1650.27	1648.91	1664.24	1663.02	1642.58	1656.08	1656.47	1654	1631.67	1634.39	1639.31	1644.29	1659.88	1665.67	1641.67	1648.63	1655.3	1649.5	1658.87	1662.17	1666.86	1655.48	1641.79	1635.86	1646.85	1658.35	1667.81	1623.99
149.552994	1651.43	1658.71	1662.29	1654.3	1667.38	1638.94	1655.31	1651.18	1650.54	1656	1665.76	1665.57	1651.79	1664.89	1665.49	1661.3	1663	1660.15	1644.47	1645.57	1652.7	1649.13	1649.5	1663.58	1664.83	1641.98	1652.62	1654.78	1656.21	1630.78	1633.32	1640.22	1642.52	1660.69	1664.23	1642.06	1646.66	1655.51	1650.47	1657.67	1662.8	1666.07	1656.55	1642.3	1636.25	1645.5	1662.2	1669.42	1626.7
150.048004	1654.03	1658.75	1663.52	1655.72	1667.51	1641.41	1654.87	1650	1651.41	1655.06	1665.25	1664.61	1651.67	1665.05	1664.65	1660.75	1663.38	1657.01	1643.66	1647.96	1653.28	1649.38	1649.97	1664.36	1663.64	1642.4	1654.11	1654.39	1654.56	1628.27	1634.41	1640.97	1642.95	1660.91	1664.55	1642.18	1644.35	1654.38	1649.64	1659.42	1663.6	1666.22	1653.59	1642.34	1636.85	1645.87	1661.02	1667.98	1625.77
150.542999	1652.09	1659.27	1662.82	1658.36	1664.96	1639.99	1654.78	1651.86	1650.47	1654.8	1665.9	1664.73	1652.52	1664.39	1664.11	1662.48	1661.83	1658.83	1646.84	1645.91	1653.06	1650.45	1649.06	1664.13	1663.15	1643.66	1654.48	1655.73	1654.86	1631.59	1634.62	1642.09	1644.8	1662.6	1666.41	1641.99	1646.44	1656.53	1650.67	1659.34	1661.24	1666.27	1655.73	1642.59	1637.7	1646.32	1659.57	1669.21	1624.22
151.039001	1652.16	1660.17	1664.47	1657.26	1666.29	1640.17	1654.3	1651.97	1650.29	1653.17	1665.89	1664.9	1651.49	1663.52	1665.17	1660.96	1660.44	1658.24	1644.07	1645.47	1650.35	1650.02	1649.53	1664.19	1663.36	1642.94	1652.53	1656.17	1655.23	1630.25	1634.75	1640.64	1643.86	1660.47	1664.9	1642.68	1646.98	1655.21	1650.8	1659.83	1661.98	1667.6	1654.71	1641.12	1637.56	1644.31	1659.16	1667.78	1627.05
151.533997	1652.11	1658.49	1662.66	1656.67	1668.64	1640.99	1654.29	1651.3	1651.87	1654.66	1666.18	1665.35	1653.02	1662.75	1665.73	1662.3	1661.57	1660.24	1643.77	1646.07	1652.67	1649.05	1651.62	1662.44	1663.79	1642.61	1654.84	1656.38	1653.75	1629.98	1635.77	1640.9	1643.57	1661.29	1665.99	1640.05	1647.5	1657.72	1648.83	1661.68	1662.45	1665.06	1656.41	1641.23	1636.62	1647.13	1661.53	1669.86	1624.25
152.029007	1652.69	1660.91	1663.53	1655.15	1665.82	1638.73	1653.18	1649.55	1650.14	1656.98	1663.83	1664.9	1651.79	1663.56	1663.31	1662.93	1662.5	1660.86	1643.76	1646.25	1653	1649.56	1650.06	1663.67	1664.3	1643.54	1655.3	1656.14	1655.24	1628.98	1634.78	1640.82	1643.73	1663.02	1665.69	1642.78	1646.83	1655.05	1649.71	1661.2	1660.4	1666.12	1654.74	1640.26	1636.42	1645.88	1658.06	1669.62	1623.71
152.524002	1652.4	1660.54	1664.35	1655.33	1667.3	1637.76	1656.13	1649.54	1648.81	1655.56	1665.97	1663.75	1649.94	1665.64	1664.8	1660.1	1662.02	1659.87	1643.78	1645.03	1652.15	1649.46	1649.46	1663.31	1662.42	1644.02	1654.44	1654.69	1655.57	1631.05	1634.98	1639.67	1641.85	1662.61	1665.51	1641.8	1646.12	1654.88	1650.69	1659.09	1661.27	1665.59	1653.71	1641.41	1637.03	1644.51	1659.2	1670.25	1624.48
153.018997	1652.49	1660.73	1663.82	1656.55	1667.88	1641.03	1654.3	1653.3	1650.17	1656.3	1666.6	1663.88	1653.47	1661.76	1665.31	1660.89	1660.62	1658.77	1644.05	1647.25	1649.78	1648.91	1650.7	1664.16	1663.91	1644.42	1653.79	1656.35	1655.28	1632.43	1634.56	1638.21	1644	1662.12	1665.94	1639.98	1646.66	1656.57	1649.68	1660.01	1661.57	1666.33	1655.45	1638.94	1635.52	1646.33	1660.85	1667.93	1624.43
153.514999	1654.92	1658.52	1666.09	1658.93	1668.29	1641.42	1654.48	1651.24	1651.96	1656.89	1665.36	1665.74	1653.13	1665.08	1664.78	1660.65	1661.39	1659.74	1643.18	1647.44	1653.33	1651.27	1650.69	1665.04	1664.02	1643.96	1652.98	1655.49	1654.47	1631.14	1635.36	1639.51	1643.63	1663.72	1667.37	1644.32	1645.76	1654.61	1649.31	1658.11	1662.52	1665.66	1654.58	1641.73	1639.72	1648.4	1657.79	1663.21	1625.36
154.009995	1656.85	1660.94	1663.15	1656.09	1666.98	1639.85	1656.22	1652.4	1653.49	1657.32	1665.01	1665.39	1653.19	1665.43	1665.76	1661.39	1664.11	1659.65	1643.65	1647.7	1652.39	1649.33	1648.62	1664.52	1666.37	1642.79	1656.6	1656.06	1655.46	1630.01	1636.52	1641.6	1641.84	1663.43	1663.86	1639.41	1644.72	1656.53	1649.09	1659.62	1661	1667.13	1654.24	1639.27	1635.3	1647.29	1660.38	1670.65	1623.37
154.505005	1653.14	1659.49	1664.88	1657.25	1665	1640.27	1652.79	1651.24	1649.93	1654.33	1665.46	1665.04	1652.37	1664.67	1666.14	1659.84	1662.96	1659.84	1645.75	1646.97	1652.49	1649.83	1649.26	1663.57	1665.51	1642.21	1652.38	1656.46	1653.51	1630.33	1635.93	1638.96	1642.34	1663.23	1667.18	1640.82	1646.17	1655.56	1651.18	1660.35	1662.5	1668.35	1654.93	1641.09	1638.15	1647.75	1661.47	1667.44	1624.56
155.000000	1654.02	1659.44	1665.05	1657.62	1667	1640.95	1655.3	1652.18	1650.67	1657.09	1665.41	1665.81	1652.18	1664.44	1664.24	1660.89	1662.07	1658.92	1644.63	1644.84	1653.38	1651.65	1651.07	1664.38	1662.53	1641.68	1654.96	1657.63	1656.69	1630.35	1634.82	1641.54	1644.76	1660.32	1664.28	1641.62	1646.88	1655.89	1649.4	1659.44	1662.4	1666.3	1654.37	1641.84	1633.82	1647.34	1659.97	1667.56	1624.98
155.494995	1655.04	1657.8	1664.39	1658.51	1667.21	1638.7	1653.8	1651.39	1653.08	1657.39	1663.69	1665.67	1651.81	1664.86	1664.32	1662.59	1661.51	1660.27	1645.21	1646.72	1651.11	1648.96	1649.59	1665.3	1663.83	1643.05	1654.16	1655.9	1655.65	1630.85	1634.52	1638.65	1642.64	1664.38	1666.91	1642	1646.09	1655.34	1650.2	1659.19	1661.76	1666.58	1654.95	1643.14	1635.46	1646.1	1659.06	1667.86	1625
155.990997	1652.76	1660.05	1665.15	1656.51	1668.3	1641	1655.31	1652.09	1651.05	1655.33	1666.69	1665.85	1652.02	1663.02	1664.46	1660.16	1665.39	1660.38	1644.43	1646.74	1653.83	1648.2	1649.7	1664.5	1666.54	1642.46	1654.45	1656.29	1655.86	1632.48	1637.32	1639.27	1642.44	1662.12	1667.55	1640.5	1646.73	1655.26	1650.53	1657.98	1663.25	1666.53	1652.9	1640.5	1634.34	1647.01	1660.1	1668.44	1622.67
156.485992	1654.73	1658.13	1664.88	1656.6	1668.44	1640.74	1654.47	1650.34	1651.11	1655.34	1664.8	1667.24	1654.14	1664.86	1666.21	1660.25	1661.2	1662.19	1644.58	1646.92	1651.77	1650.94	1647.45	1663.78	1663.1	1642.89	1655.71	1657.69	1655.47	1629.72	1635.25	1640.58	1644.48	1660.14	1666.16	1641.13	1645.83	1655.26	1650.8	1659.34	1662.41	1666.73	1654.74	1640.96	1636.61	1647.5	1661.82	1665.98	1623.88
156.981003	1654.94	1660.44	1664.58	1656.19	1666.78	1641.09	1655.33	1651.57	1651.85	1655.43	1663.36	1664.74	1651.36	1663.67	1664.09	1662.64	1661.66	1661.07	1643.87	1645.9	1653.01	1650.65	1650.6	1663.36	1664.88	1642.11	1653.79	1656.49	1654.98	1629.69	1637.66	1641.14	1643.01	1660.74	1666.14	1643.51	1646.13	1653.97	1649.69	1659.73	1663.29	1666.01	1654.93	1641.77	1638.53	1645.77	1659.33	1666.77	1625.29
157.475998	1653.81	1661.26	1663.85	1655.53	1667.79	1639.73	1656.78	1651.76	1650	1655.2	1663.33	1663.14	1650.87	1664.79	1665.4	1662.97	1663.05	1661.19	1644.99	1646.88	1654.79	1650.73	1647.78	1664.37	1666.11	1643.66	1655.27	1656.7	1655	1631.8	1639.28	1641.31	1645.91	1663.01	1665.94	1641.7	1647.32	1654.54	1649.57	1657.95	1664.09	1668.7	1654.94	1642.12	1637.47	1645.85	1660.98	1666.75	1625.12
157.970993	1654.99	1660.31	1664.51	1656.43	1667	1641.37	1656.95	1651.86	1652.46	1656.59	1666.72	1663.51	1652.83	1665.93	1666.19	1662.92	1661.98	1661.64	1642.68	1645.88	1651.48	1651.59	1650.09	1664.61	1664.33	1641.87	1655	1655.36	1656	1630.26	1635.61	1641.23	1643.51	1661.62	1666.6	1641.53	1649.34	1658.51	1651.57	1661.33	1661.6	1666.15	1655.4	1642.41	1635.46	1645.91	1658.96	1668	1623.89
158.466995	1654.82	1659.2	1665.28	1658.05	1667.69	1639.35	1653.99	1651.93	1651.15	1656.28	1664.62	1664.38	1651.9	1663.56	1663.65	1661.95	1661.33	1661.38	1642.81	1645.64	1653.9	1650.22	1649.14	1664.11	1664.49	1644.71	1655.87	1656.89	1653.96	1631.44	1635.65	1640.73	1642.19	1661.41	1665.82	1640.72	1646.73	1656.15	1648.41	1659.57	1663	1666.07	1654.1	1642.31	1638.53	1645.7	1660.81	1669.38	1625.29
158.962006	1652.51	1659.63	1665.97	1657.13	1667.93	1643.04	1655.58	1649.58	1652.49	1655	1665.14	1665.66	1653.22	1666.45	1666.17	1661.68	1661.61	1660.59	1643.55	1648.74	1653.21	1650.88	1649.83	1666.29	1663.36	1642.29	1655.09	1655.21	1656.22	1631.02	1635.49	1639.48	1643.99	1662.66	1666.61	1644.24	1645	1657.44	1652.18	1657.24	1661.42	1666.19	1654.14	1642.54	1636.69	1646.93	1659.97	1668.07	1625.31
159.457001	1652.15	1658.91	1664.73	1656.46	1668.05	1641.58	1654.88	1653.28	1649.77	1654.43	1664.96	1664.1	1652.46	1663.74	1663.61	1662.08	1662.59	1660.28	1644.42	1645.2	1651.73	1650.02	1649.77	1661.79	1661.25	1642.59	1654.2	1655	1654.74	1630.67	1633.3	1641.47	1643.19	1661.91	1665.26	1640.83	1648.15	1654.39	1649.47	1658.59	1660.69	1665.65	1655.7	1640.75	1634.47	1647.03	1660.8	1668.45	1626.35
159.951996	1651.47	1657.45	1665.11	1655.59	1664.43	1640.15	1654.2	1650.27	1650.76	1653.76	1663.68	1663.61	1652.17	1665.39	1665.21	1661.35	1661.2	1659.43	1645.43	1645.6	1651.87	1650.47	1648.19	1663.93	1664.77	1643.65	1653.18	1656.23	1656.01	1630.79	1635.63	1640.78	1644.44	1659.46	1666.85	1639.89	1645.72	1655.34	1647.29	1658.64	1662.25	1665.78	1655.13	1641.95	1636.71	1647.71	1660.5	1669.51	1625.9
160.447006	1652.18	1659.9	1663.63	1659.19	1667.99	1639.41	1652.96	1652.21	1649.91	1655.99	1667.59	1664.85	1650.94	1663.33	1666.48	1663.18	1663.11	1660.55	1645.46	1646.51	1651.7	1649.46	1648.47	1665.51	1664.43	1644.65	1655.37	1654.02	1654.57	1628.59	1634.95	1640.49	1647.23	1661.68	1667.77	1640.98	1644.42	1655.61	1649.66	1658.43	1663.38	1667.4	1653.06	1640.88	1638.35	1648.16	1659.38	1667.71	1623.31
160.942993	1652.72	1659.41	1662.51	1655.53	1666.14	1640.73	1652.86	1651.23	1649.8	1656.11	1665.21	1664.78	1650.16	1662.93	1664.62	1660.27	1661.48	1661.57	1645.32	1645.21	1650.11	1649.64	1650.28	1663.53	1663.7	1643.22	1652.69	1656.17	1655.29	1629.86	1633.88	1640.08	1644.8	1662.27	1665.74	1642.33	1646.39	1653.83	1650.9	1657.78	1659.57	1664.89	1654.77	1640.38	1637.52	1645.88	1659.15	1668.77	1624.85
161.438004	1651.29	1659.48	1664.18	1658.1	1667.77	1643.37	1654.54	1651.52	1654.1	1656.48	1666.07	1664.52	1652.61	1664.1	1663.23	1660.92	1661.95	1659.07	1644.59	1645.85	1653.35	1649.58	1650.12	1665.69	1664	1642.73	1654.65	1656.8	1655.71	1629.58	1635.27	1640.95	1643.34	1661.62	1666.77	1640.84	1646.68	1656.79	1650.63	1659.17	1662.5	1667	1655.21	1638.48	1637.31	1646.42	1658.68	1667.96	1627.62
161.932999	1653.24	1659.37	1664.28	1656.72	1666.51	1641.07	1654.81	1651.95	1649.98	1656.26	1665.01	1663.2	1651.4	1664.71	1666.26	1660.32	1661.93	1659.64	1645.2	1647.9	1652.74	1649.48	1648.55	1662.43	1665.08	1643.11	1654.1	1657.74	1653.75	1632.01	1635.61	1641.67	1643.13	1662.6	1666.02	1640.83	1645.28	1653.78	1649.37	1657.89	1661.62	1667.55	1654.82	1640.59	1636.39	1646.1	1659.71	1666.13	1627.19
162.427994	1652.69	1659.2	1664.96	1657.04	1668.03	1641.99	1656.37	1652.07	1651.67	1656.8	1664.93	1664.81	1653.47	1661.92	1666.4	1662.83	1663.81	1661.83	1645.01	1646.39	1653.81	1651.73	1649.03	1665.04	1663.46	1644.19	1655.03	1658.02	1657.79	1632.93	1635.85	1641.95	1645.46	1663.06	1667.13	1641.17	1646.87	1657.88	1650.09	1659.41	1663.49	1666.19	1654.88	1642.57	1637.81	1648.16	1658.27	1668.78	1625
162.923004	1655.35	1658.68	1665.28	1657.74	1667.77	1640.56	1654.08	1651.17	1652.51	1655.83	1665.31	1666.75	1651.53	1663.67	1665.21	1661.77	1662.05	1661.15	1643.83	1646.14	1651.22	1650.66	1651	1662.42	1662.11	1644.87	1656.35	1656.69	1657.25	1632.31	1637.55	1642.09	1643.42	1662.29	1665.23	1642.01	1644.56	1655.29	1648.93	1659.39	1661.14	1666.91	1654.37	1641.53	1638.02	1645.46	1661.85	1667.16	1625.09
163.419006	1652.94	1659.2	1664.08	1657.94	1665.76	1641.65	1654.33	1651.68	1651.94	1655.8	1664.43	1663.24	1652.58	1664.93	1665.53	1663.09	1662.07	1660.98	1644.48	1646.38	1652.33	1651.46	1649.6	1664.51	1663.84	1643.57	1654.91	1655.83	1657.26	1631.7	1632.97	1640.57	1644.54	1660.5	1665.9	1641.74	1645.42	1657.66	1648.89	1659.25	1660.7	1666.34	1653.75	1639.87	1635.82	1647.59	1660.25	1668.56	1623.86
163.914001	1653.49	1659.27	1665.39	1656.82	1668.12	1640.56	1654.06	1651.26	1650.58	1657.31	1666.51	1665.21	1651.52	1663.53	1665.96	1660.45	1660.94	1659.37	1643.32	1644.89	1651.59	1649.42	1649.02	1662.51	1664.63	1643.65	1652.58	1656.24	1653.62	1631.23	1635.77	1639.84	1642.3	1662.19	1665.9	1641.03	1644.15	1653.75	1650.02	1658.68	1661.89	1666.98	1653.57	1640.96	1636.89	1646.05	1659.62	1666.91	1625.39
164.408997	1651.91	1657.1	1663	1656.05	1667.54	1639.71	1653	1651.11	1650.99	1654.48	1664.4	1664.63	1651.14	1665.31	1665.07	1660.44	1663.45	1659.29	1642.48	1643.86	1651.82	1649.56	1649.3	1665.6	1663.02	1641.86	1652.8	1653.59	1654.26	1632.22	1637.36	1641.17	1641.14	1661.94	1664.83	1639.11	1647.12	1656.93	1650.67	1661.59	1661.92	1664.54	1653.58	1642.39	1636.47	1645.68	1660.45	1668.2	1624.22
164.904007	1651.26	1658.78	1663.48	1656.88	1666.65	1641.01	1654.87	1652	1649.49	1654.77	1665.98	1665.12	1652.18	1664.14	1665.79	1662.32	1662.26	1660.03	1645.29	1646.23	1653.15	1651.78	1649.45	1663.47	1662.66	1644.4	1654.51	1655.76	1654.76	1631.65	1634.69	1641.23	1642.53	1661.72	1666.4	1642.33	1646.22	1655.4	1649.09	1657.97	1662.68	1666.7	1655.35	1638.68	1637.63	1647.74	1660.33	1665.69	1625.7
165.399994	1650.46	1659.82	1665.01	1658.51	1666.27	1641.69	1656.56	1651.95	1653.07	1655.73	1667.23	1664.06	1653.31	1664.83	1665.26	1659.93	1661.83	1660.69	1646.47	1646.25	1654.52	1650.09	1650.46	1663.3	1661.18	1642.94	1654.4	1654.3	1654.6	1630.83	1633.87	1641.01	1642.75	1661.75	1662.44	1642.05	1647.61	1655.54	1650.58	1658.48	1661.11	1664.79	1657.85	1641.32	1635.65	1644.73	1659.6	1666.17	1624.35
165.895004	1653.02	1659.43	1663.22	1658.28	1666.49	1640.23	1652.39	1653.05	1651.93	1656.48	1665.48	1665.62	1651.64	1663.24	1666.13	1662.44	1661.31	1657.81	1644.46	1645.97	1650.87	1650.11	1648.26	1664.74	1663.26	1644.08	1654.25	1656.87	1654.42	1630.58	1635.23	1640.07	1642.66	1661.97	1665.16	1640.95	1647.11	1653.18	1649.68	1657.11	1661.05	1664.72	1654.66	1639.26	1635.89	1647.38	1657.68	1666.78	1623.88
166.389999	1653.57	1659.51	1664.74	1657.83	1666.09	1641.73	1653.26	1651.17	1652.17	1655.28	1665.83	1665.4	1652.95	1664.55	1664.69	1661.09	1661.09	1662.93	1642.82	1647.83	1651.33	1650.57	1647.66	1663.73	1662.93	1643.89	1652.43	1654.91	1655.52	1630.35	1636.58	1641.48	1643.8	1661.56	1663.96	1640.33	1644.91	1654.3	1647.68	1659.05	1662.87	1665.37	1653.29	1641.66	1638.9	1644.75	1660.5	1667.83	1626.76
166.884995	1650.8	1659.52	1665.9	1657.23	1665.46	1641.12	1654.28	1649.38	1652.77	1656.91	1663.14	1665.21	1654.11	1662.81	1663.29	1662.19	1660.33	1659.19	1645.58	1644.68	1648.63	1649.48	1649.15	1663.68	1663.02	1642.52	1653.55	1654.32	1654.17	1631.19	1634.92	1640.93	1643.66	1664.55	1665.67	1639.64	1646.47	1654.75	1649.87	1659.01	1663.04	1665.54	1654.24	1638.9	1635.13	1646.64	1658.99	1666.8	1625.08
167.380005	1653.14	1659.03	1666.62	1658.12	1669.84	1640.52	1655.32	1650.89	1650.01	1656.22	1664.87	1664.54	1654.09	1663.44	1665.38	1661.99	1661.55	1659.26	1643.46	1645.68	1652.52	1649.57	1649.35	1664.81	1663.05	1641.28	1651.89	1655.01	1654.5	1628.8	1634.77	1640.93	1642.61	1659.02	1664.27	1639.9	1646.53	1657.02	1649.13	1658.43	1663.46	1666.82	1653.99	1642.46	1637.08	1645.97	1660.73	1668.69	1624.38
167.876007	1653.71	1658.92	1664.66	1657.78	1665.5	1640.35	1654.8	1650.86	1650.35	1654.66	1663.57	1665.04	1653.01	1663.57	1663.11	1660.62	1660.07	1660.08	1643.21	1644.45	1652.53	1650.27	1648.75	1662.62	1664.74	1644.34	1652.1	1655.67	1653.7	1632.89	1634.37	1639.93	1640.82	1661.93	1666.05	1640.21	1646.72	1654.95	1650.51	1657.91	1661.31	1666.87	1654.42	1641.68	1636.6	1645.18	1658.98	1667.41	1625.11
168.371002	1654.04	1659.59	1664.62	1659.1	1667.66	1642.51	1653.97	1651.13	1651.99	1655.7	1665.78	1666.6	1654.59	1663.08	1665.31	1662.53	1661.63	1661.3	1645.05	1648.04	1652.48	1649.85	1649	1664.57	1662.99	1643.86	1656.19	1654.59	1654.99	1632.6	1636.45	1639.88	1645.43	1661.14	1667.97	1642.38	1645.52	1654.88	1650.38	1658.7	1662.09	1666.56	1655.63	1642.58	1638.04	1648.83	1659.92	1667.4	1624.15
168.865997	1651.52	1660.44	1665.03	1657.63	1666.43	1641.33	1656.63	1651.62	1652.38	1654.83	1663.99	1665.51	1651.73	1664.18	1665.88	1661.75	1663.83	1660.33	1643.64	1646.1	1653.75	1650.23	1650.74	1665.42	1663.65	1643.26	1652.74	1656.46	1655.4	1631.44	1634.6	1640.56	1643.52	1663.77	1666.32	1644.07	1644.26	1657.27	1649.85	1658.42	1663.13	1667.78	1654.99	1642	1638.28	1646.36	1660.29	1665.72	1624.75
169.360992	1651.07	1658.34	1663.11	1655.5	1668.77	1639.65	1654.23	1650.4	1650.57	1653.83	1664.29	1665.86	1654.16	1662.92	1662.55	1659.74	1659.57	1658.9	1644.84	1648.24	1651.33	1648.66	1649.44	1663.86	1662.33	1642.49	1655.1	1653.67	1655.29	1629.93	1637.13	1641.64	1645.96	1662.35	1665.41	1643.13	1646.53	1658.57	1650.91	1661.25	1660.8	1665.63	1657.05	1642.73	1637.76	1646.73	1660.85	1668.93	1625.05
169.856003	1652.88	1659.88	1662.79	1657.84	1669.72	1641.65	1654.84	1652.04	1650.35	1655.14	1665.19	1667.61	1654.03	1662.54	1665.37	1661.33	1659.93	1660.31	1643.19	1647.22	1650.37	1648.89	1651.12	1664.23	1662.96	1642.71	1652.38	1656.21	1654.44	1629.21	1634.25	1641.76	1644.86	1660.74	1665.97	1640.71	1647.63	1654.13	1649.74	1658.18	1661.39	1666.5	1656.54	1640.16	1636.82	1648.17	1659.63	1668.87	1624.99
170.352005	1651.83	1659.54	1663.92	1655.83	1664.75	1639.75	1655.14	1650.48	1649.22	1654.03	1663.11	1664.51	1650.41	1664.32	1665.14	1660.7	1663.04	1658.23	1643.12	1647.82	1651.3	1649.89	1649.2	1664.27	1663.89	1641.57	1650.99	1656.74	1654.05	1630.76	1632.93	1640.18	1642.19	1658.7	1663.82	1639.66	1645.05	1656.66	1649.42	1658.99	1662.07	1666.54	1654.55	1640.42	1635.77	1647.46	1659.37	1668.56	1626.23
170.847000	1654.95	1658.81	1665.07	1655.86	1666.66	1639.29	1653.89	1649.32	1651.88	1656.65	1663.25	1665.41	1652.58	1665.25	1664.42	1662.77	1662.24	1660.17	1646.15	1644.54	1650.87	1649.96	1648.95	1663.47	1663.42	1643.56	1653.3	1656.76	1653.8	1630.83	1633.85	1641.04	1645.23	1660.82	1666.02	1639.89	1645.62	1654.78	1650.53	1657.98	1663.8	1665.98	1654.25	1640.79	1638.63	1648.37	1661.05	1668.94	1625.19
171.341995	1652.87	1659.86	1664.01	1657.68	1666.38	1639.49	1654.66	1651.92	1650.27	1656.29	1666.97	1663.93	1650.74	1663.67	1664.09	1662.73	1660.41	1659.79	1644.02	1645.87	1652.28	1648.25	1648.28	1664.12	1663.42	1643.49	1654.44	1656.62	1654.61	1629.48	1636.52	1639.82	1642.84	1661.88	1665.35	1641.43	1646.59	1655.49	1651.05	1659.73	1662.51	1665.42	1655.81	1643.38	1636.98	1648.81	1661.82	1667.91	1626.46
171.837006	1651.73	1659.3	1665.56	1657.39	1665.97	1640.05	1655.18	1651.99	1650.71	1654.95	1664.5	1665.54	1651.6	1664.93	1664.6	1662.27	1661.51	1658.75	1643.34	1645.94	1653.44	1650.22	1651.11	1665.71	1663.81	1641.65	1656.05	1654.81	1653.85	1630.78	1634.79	1640.81	1644.21	1659.75	1666.79	1641.44	1647.69	1654.68	1650.24	1657.73	1662.2	1667.64	1654.72	1639.99	1636.08	1647.46	1661.04	1669.63	1625.45
172.332001	1654.17	1659.76	1665.98	1658.57	1666.16	1640.79	1653.94	1650.49	1651.21	1657.03	1665.83	1665.25	1654	1662.58	1667.47	1662.91	1661.26	1660.42	1644.65	1645.19	1651.45	1650.79	1648.12	1664.29	1663.76	1641.66	1653.3	1656.05	1655.5	1631.12	1634.51	1640.12	1643.53	1662.15	1664.96	1641.47	1647.28	1654.08	1649.49	1659.36	1662.32	1665.27	1657.19	1641.54	1637.07	1647.61	1660.18	1668.75	1623.71
172.828003	1650.84	1660.51	1664.13	1657.09	1668.23	1641.08	1654.21	1653.37	1649.26	1657.44	1665.5	1665.2	1652.75	1664.7	1665.24	1663.01	1661.21	1662.45	1645.3	1647.26	1654.35	1650.62	1649.38	1664.67	1664	1644.91	1655.4	1655.12	1655.38	1631.21	1637.4	1641.13	1644.47	1662.2	1668.09	1640.9	1645.31	1654.22	1646.7	1658.74	1662.62	1667.62	1652.74	1642.1	1637.06	1648.31	1660.02	1668.38	1623.57
173.322998	1653.67	1658.85	1664.61	1656.44	1665.86	1639.69	1656.2	1651.92	1650.46	1655.17	1663.9	1665.5	1651.79	1663.4	1663.37	1660.84	1659.98	1660.55	1642.68	1644.92	1651.31	1648.95	1647.37	1665.93	1661.83	1641.13	1653.4	1655.78	1654.36	1630.87	1634.14	1639.98	1643.23	1661.31	1665.83	1639.88	1644.33	1653.46	1648.09	1658.28	1663.45	1667.98	1655.02	1639.66	1638.14	1646.55	1660.05	1667.08	1622.88
173.817993	1651.8	1658.51	1661.99	1656.36	1666.88	1640.22	1653.92	1652.67	1651.03	1654.01	1667.88	1665.27	1651.97	1663.09	1665.12	1660.36	1663	1660.81	1644.97	1646.78	1651.2	1650.47	1649.5	1664.5	1663.92	1643.66	1654.1	1656.48	1655.06	1630.17	1634.56	1640	1642.09	1663.78	1665.73	1641.93	1646.06	1655	1650.63	1658.5	1661.55	1666.54	1655.84	1640.57	1633.62	1646.07	1659.77	1669.55	1625
174.313004	1651.7	1658.3	1664.91	1655.07	1665.23	1639.75	1654.89	1651.07	1647.42	1655.83	1665.48	1665.78	1651.05	1665.21	1664.92	1662.96	1661.15	1660.17	1642.61	1646.04	1651.47	1648.78	1650.74	1665.67	1663.34	1643.34	1654.75	1655.22	1655.26	1630.19	1635.3	1639.71	1643.64	1660.84	1665.91	1641.05	1646.03	1654.05	1649.62	1659.05	1662.23	1665.33	1655.27	1641.98	1635.59	1647.87	1659.27	1667.18	1626.05
174.807999	1653.09	1659.96	1664.72	1657.46	1666.66	1639.4	1653.88	1651.29	1649.5	1657.41	1665.67	1664.42	1651.14	1665.44	1665.6	1663.41	1661.87	1661.37	1643.72	1646.61	1651	1650.59	1648.72	1663.05	1664.52	1641.74	1654.7	1656.45	1655.29	1629.37	1636.75	1639.09	1641.89	1662.39	1667.06	1642.34	1644	1654.05	1650.09	1657.22	1662.66	1665.97	1655.21	1639.37	1635.7	1646.83	1658.8	1667.63	1625.51
175.304001	1653.73	1659.39	1665.71	1657.6	1666.64	1639.77	1655.22	1650.64	1650.29	1655.35	1666.95	1663.91	1652.01	1663.77	1663.97	1661.55	1661.56	1660.88	1642.65	1646.3	1651.3	1650.91	1651.29	1665.12	1661.88	1641.8	1655.33	1655.11	1655.65	1631.64	1636.57	1639.97	1642.23	1659.26	1665.76	1639.77	1646.66	1655.88	1649.78	1660.13	1661.16	1665.33	1653.47	1639.29	1636.96	1647.23	1659.69	1666.6	1625.5
175.798996	1652.94	1657.08	1663.32	1658.47	1665.3	1639.88	1654.22	1650.9	1653.14	1655.47	1665.13	1665.42	1653.37	1663.49	1663.76	1662.06	1662.52	1659.73	1643.72	1646.6	1653.36	1648.65	1649.57	1662.33	1664.01	1641.35	1653.25	1655.54	1656.73	1630.25	1636.03	1640.91	1641.06	1662.17	1663.88	1639.65	1644.92	1655.34	1648.64	1658.8	1661.46	1666.69	1652.39	1638.97	1635.49	1645.88	1659.6	1668.67	1624.1
176.294006	1647.85	1659.37	1665.46	1657.15	1666.91	1640.38	1655.58	1650.87	1650.73	1653.94	1664.45	1663.59	1653.14	1665.89	1663.95	1660.35	1659.16	1658.58	1644.58	1645.75	1652.77	1648.91	1649.21	1665.84	1664.43	1642.53	1655.79	1655.8	1653.95	1631.89	1637.88	1641.44	1644.82	1661.55	1665.02	1642.41	1645.52	1655.36	1651.2	1658.27	1660.09	1665.13	1654.61	1641.29	1636.62	1645.7	1662.03	1668	1623.81
176.789001	1652.78	1658.89	1664.49	1659.81	1666.66	1642.25	1657.31	1651.03	1652.8	1654.2	1665.32	1663.34	1652.74	1666.51	1666.43	1660.99	1661.34	1660.81	1643.15	1646.07	1653.06	1650.46	1649.83	1665.74	1664.53	1643.56	1653.48	1654.08	1654.49	1632.35	1635.34	1639.66	1642.83	1659.79	1665.89	1642.43	1646.29	1655.47	1650.98	1659.3	1661.43	1666.23	1655.3	1641.81	1637.44	1649.15	1659.56	1668.34	1626.44
177.283997	1653.63	1659.21	1664.36	1656.64	1666.51	1641.03	1655.04	1649.45	1650.02	1654.42	1663.74	1665.58	1650.53	1664.01	1664.04	1659.93	1661.08	1660.9	1644.49	1645.67	1651.87	1651.53	1650.06	1662.67	1665.35	1641.4	1653.71	1655.92	1656.07	1631.01	1633.7	1638.03	1642.84	1660.57	1665.49	1641.16	1644.98	1656.76	1648.55	1659.94	1663.46	1665.99	1656.06	1641.01	1635.19	1645.53	1661.36	1666.57	1625.72
177.779999	1653.42	1658.56	1663.82	1655.79	1667.43	1638.35	1654.95	1649.36	1650.96	1657.16	1662.65	1664.59	1651.43	1665.7	1661.83	1661.27	1660.68	1659.15	1642.84	1646.41	1652.34	1647.55	1648.38	1661.98	1663.65	1645.15	1652.62	1653.56	1655.96	1629.83	1635.36	1641.33	1643	1660.12	1665.7	1640.84	1642.61	1654.18	1647.87	1661.68	1663.54	1665.67	1652.71	1640.52	1634.47	1647.78	1659.6	1666.23	1624.63
178.274994	1653.38	1659.39	1663.89	1657.59	1667.09	1642.57	1652.49	1649.86	1651.49	1656.54	1665.23	1662.42	1653.05	1664.28	1665.34	1662.7	1660.67	1657.92	1644.68	1644.62	1651.63	1648.39	1649.98	1663.46	1662.04	1641.96	1655.08	1656.12	1655.64	1628.75	1637.56	1640.41	1644.06	1663.31	1664.34	1639.53	1646.81	1655.7	1648.21	1660.85	1662.68	1664.04	1654.78	1640.16	1636.84	1646.01	1659.39	1669	1624.03
178.770004	1652.65	1658.7	1663.93	1658.23	1665.09	1639.5	1656.73	1649.44	1651.51	1654.63	1665.03	1665.88	1651.14	1664.68	1665.02	1662.7	1663.94	1661.85	1643.77	1647.78	1653.24	1649.38	1649.87	1662.81	1663.77	1643.11	1654.79	1655.14	1655.32	1633.26	1637.28	1639.51	1643.57	1662.4	1665.54	1642.84	1645.91	1655.32	1651.84	1657.85	1661.21	1666.74	1655.5	1640.62	1637.12	1646.73	1660.17	1668.96	1624.54
179.264999	1651.19	1662.84	1664.3	1656.49	1668.66	1641.02	1654.72	1652.25	1651.47	1656.49	1664.31	1664.65	1654.22	1666.73	1664.54	1662.32	1661.28	1659.23	1643.04	1646.9	1651.61	1649.44	1649.72	1664.1	1662.88	1643.94	1655.86	1655.01	1656.19	1631.24	1637.31	1641.1	1644.16	1661.07	1664.29	1642.45	1646.03	1653.36	1650.28	1658.23	1662.68	1666.72	1655.43	1640.38	1635.22	1648.55	1658.56	1668.88	1625.46
179.761002	1652.94	1659.22	1663.96	1658.07	1666.02	1640.94	1653.7	1648.78	1651.2	1656.11	1663.36	1662.83	1651.85	1663.83	1664.83	1662.82	1661.43	1659.14	1642.62	1646.14	1651.09	1648.53	1646.57	1661.37	1661.26	1642.71	1652.75	1656.57	1656.56	1630.31	1635.6	1641.48	1644.02	1660.56	1665.12	1641.2	1644.65	1655.14	1651.62	1658.24	1661.72	1665.64	1654.54	1641.31	1638.23	1647.95	1658.8	1666.91	1625.03
181.108994	1662.15	1663.32	1665.49	1656.43	1666.07	1640.95	1652.91	1650.28	1650.07	1655.33	1663.74	1664	1650.72	1663.19	1664.67	1660.89	1661.62	1657.11	1642.87	1645.88	1651.99	1649.25	1650.13	1662.75	1663.2	1641.98	1651.76	1656.68	1654.24	1630.39	1636.06	1638.86	1642.21	1661.46	1665.57	1640.41	1643.49	1653.89	1649.56	1655.51	1661.05	1665.48	1655	1640.8	1636.01	1646.18	1658.8	1669.3	1625.54
181.604004	1652.23	1657.37	1666.39	1657.64	1667.06	1640.78	1655.21	1652.68	1650.77	1654.57	1666.17	1664.92	1653.28	1666.61	1664.44	1662.09	1663.08	1659.2	1643.74	1646.4	1651.2	1647.33	1648.68	1662.75	1664.03	1642.71	1655.45	1655.98	1656.3	1631.83	1635.87	1639.75	1642.13	1661.05	1666.91	1644.25	1646.66	1655.16	1650.51	1658.18	1662.82	1667.09	1654.86	1639.37	1636.19	1646.42	1659.84	1667.93	1626.98
182.098999	1650.49	1657.65	1663.69	1655.84	1666.19	1639.8	1655.73	1650.62	1649.75	1654.82	1664.5	1664.66	1652.61	1663.87	1664.14	1660.14	1663.67	1659.4	1644.7	1645.42	1653.49	1648.53	1648.24	1665.1	1663.69	1640.69	1654.98	1656.36	1655.64	1631.04	1634.24	1640.7	1640.93	1661.19	1664.76	1640.19	1644.52	1655.31	1647.56	1658.68	1661.52	1666.45	1656.31	1641.78	1637.29	1645.13	1658.2	1668.4	1626.44
182.595001	1652.85	1659.08	1664.18	1657.11	1667.93	1639.78	1654.38	1650	1651.03	1654.44	1664.47	1666.97	1651.53	1664.08	1664.83	1661.84	1662.4	1660.4	1643.58	1647.3	1653.07	1651.56	1650.98	1662.5	1662.52	1643.34	1654.35	1655.45	1655.37	1631.52	1634.59	1640.72	1642.11	1661.78	1666.39	1640.15	1644.71	1653.87	1649.24	1660.56	1662.25	1665.35	1651.82	1640.01	1637.21	1646.91	1661.9	1668.86	1626.6
183.089996	1652.45	1659.1	1665.6	1655.84	1666.98	1641.22	1655.21	1652.22	1651.47	1654.65	1665.02	1666.21	1651.67	1664.87	1664.75	1662.14	1662.32	1659.77	1642.3	1646.37	1651.54	1648.15	1651.41	1662.12	1662.76	1642.59	1652.81	1655.54	1656.51	1630.91	1636.04	1639.88	1642.57	1660.77	1664.75	1643.14	1645.34	1652.07	1649.49	1658.23	1661.29	1665.41	1653.41	1642.51	1637.26	1646.79	1659.4	1665.79	1625.03
183.585007	1651.15	1658.3	1665.56	1657.37	1666.64	1640.84	1653.41	1650.88	1651.66	1656.9	1662.56	1664.14	1651.61	1664.44	1664.78	1662.4	1660.56	1658.82	1644.28	1643.04	1650.43	1647.99	1649.54	1663.22	1662.8	1643.8	1651.57	1653.84	1654.34	1632.4	1636.77	1639.19	1643.21	1659.69	1664.89	1640.48	1645.05	1654.48	1649.35	1657.54	1662.11	1666.67	1654.25	1639.96	1634.54	1645.03	1658.85	1668.5	1624.02
184.080002	1651.48	1657.11	1661.41	1657.61	1666.18	1639.55	1653.69	1651.45	1651.24	1655.41	1663.64	1663.67	1652.84	1662.88	1664.12	1663.01	1661.58	1659.79	1645.71	1646.42	1650.91	1649.27	1649.08	1663.96	1662.95	1643.57	1654.85	1654.45	1655.72	1629.31	1634.49	1641.06	1643.42	1663.15	1664.06	1641.86	1646.34	1656.08	1649.96	1660.01	1661.56	1665.65	1654.09	1639.08	1637.62	1646.85	1659.22	1668.57	1624.03
184.574997	1654.45	1658.29	1666.73	1657.71	1666.97	1638.4	1655.79	1652.28	1650.78	1656.21	1665.2	1667.08	1651.99	1665.03	1665.12	1661.46	1662.17	1660.42	1644.87	1644.11	1653.02	1650.02	1650.83	1663.91	1664.05	1643.72	1655.23	1655.21	1655.66	1629.14	1635.67	1640.45	1642.83	1660.46	1666.38	1640.18	1645.11	1654.02	1649.25	1658.42	1662.67	1666.62	1655.41	1639.39	1635.11	1645.01	1660.19	1666.84	1624.65
185.070999	1653.03	1659.09	1663.73	1657.66	1667.91	1640.41	1653.24	1649.79	1651.06	1655.82	1662.02	1665.17	1653.53	1662.98	1664.83	1662.02	1660.98	1658.7	1642.54	1643.67	1649.76	1649.37	1649.64	1663.04	1665.09	1643.77	1652.96	1653.22	1654.05	1630.85	1634.05	1638.65	1642.51	1660.3	1663.23	1640.6	1644.5	1653.5	1648.91	1658.43	1661.63	1664.64	1653.43	1641.61	1637.12	1646.62	1658.67	1667.1	1622.99
185.565994	1652.49	1659.08	1664.36	1657.21	1666.09	1641.03	1653.71	1651.96	1651.93	1655.08	1664.5	1663.95	1653.18	1665.38	1664.34	1662.34	1660.41	1659.32	1643.63	1644.35	1651.78	1649.75	1648.17	1661.65	1664.2	1643.58	1654.19	1654.05	1655.97	1630.95	1634.95	1641.49	1642.98	1659.76	1664.71	1640.51	1646.33	1654.44	1648.72	1657.34	1660.55	1664.41	1652.52	1640.58	1635.5	1646.5	1658.43	1668.76	1624.55
186.061005	1651.2	1656.88	1661.81	1655.13	1665.55	1640.66	1652.18	1649.41	1651.49	1653.28	1663.48	1664.28	1651.22	1662.37	1663.57	1660.09	1663.55	1658.02	1641.87	1646.12	1652.13	1647.79	1648.68	1664.01	1663.16	1643.64	1652.09	1652.84	1654.83	1630.34	1634.59	1639.55	1642.85	1661.65	1666.2	1642	1646.88	1655.85	1650.09	1660.07	1663.3	1665.76	1653.84	1640.83	1636.91	1646.8	1661.83	1669.34	1625.12
186.556000	1655.29	1659.85	1664.22	1658.1	1666.53	1643.58	1655.05	1650.88	1653.98	1656.86	1663.6	1664.17	1653.45	1663.47	1664.79	1663.3	1660.36	1658.85	1643.87	1645.66	1651.42	1648.33	1650.52	1663.23	1663.13	1642.68	1655.6	1655.1	1654.27	1631.04	1636.03	1641.47	1643.84	1661.19	1664.75	1640.99	1646.28	1655.27	1647.96	1658.97	1661.45	1666.46	1654	1640.41	1637.35	1645.62	1659.36	1667.79	1624.25
187.052002	1652.45	1658.69	1663.92	1656.25	1667.18	1639.19	1654.06	1650.68	1649.94	1657.33	1664.53	1664.17	1651.9	1663.18	1666.13	1663.95	1660.3	1659.96	1641.74	1646.12	1651.48	1650.03	1649.71	1663.01	1662.23	1643.14	1653.25	1654.87	1654.54	1632.47	1634.77	1641.37	1643.16	1661.41	1662.18	1640.78	1647.08	1656.98	1649.59	1659.22	1663.33	1667.41	1655.11	1642.88	1636.08	1646.65	1659.4	1667.71	1624.02
187.546997	1651.61	1657.25	1663.95	1658.21	1667.11	1639.98	1655.4	1650.74	1651.77	1655.76	1664.98	1664.63	1652.8	1665.85	1665.38	1663.44	1661.45	1658.5	1643.13	1645.8	1653.15	1649.22	1651.02	1662.59	1664.56	1643.34	1655.11	1654.48	1654.78	1630.82	1634.59	1641.3	1645.22	1661.43	1664.29	1642.18	1645.01	1656.67	1650.26	1659.3	1662.43	1665.95	1653.47	1639.52	1635.27	1645.92	1661.46	1665.96	1625.58
188.042007	1653.9	1659.72	1664.32	1657.38	1665.55	1642.36	1654.53	1650.28	1652.03	1653.83	1663.66	1665.06	1653.13	1663.11	1664.04	1660.26	1663.72	1658.66	1643.42	1645.68	1653.14	1648.63	1649.17	1663.61	1662.85	1643.89	1653.85	1654.23	1655.47	1631.14	1634.84	1639.44	1642.01	1662.24	1663.08	1641.54	1644.59	1653.49	1651.74	1658.79	1661.51	1665.93	1655.62	1640.61	1637.3	1648.2	1660.1	1667.62	1624.81
188.537003	1655.23	1657.92	1663.65	1656.86	1666.38	1639.16	1654.8	1650.84	1651.89	1657.07	1665.15	1665.72	1651.95	1665.02	1664.68	1660.82	1661.69	1659.03	1642.79	1646.64	1651.76	1649.62	1648.27	1663.86	1664.38	1640.55	1654.93	1654.57	1653.98	1631.37	1636.1	1640.61	1642.9	1661.81	1666.89	1641.17	1647.31	1654.86	1647.51	1658.61	1662.64	1664.79	1652.64	1641.27	1634.84	1648.02	1661.98	1668.42	1626.08
189.031998	1654.51	1659.92	1666.38	1658.08	1665.6	1640.05	1653.84	1652.38	1651.04	1654.95	1664.07	1664.92	1654.18	1665.31	1664.21	1662.37	1661.21	1658.29	1645.28	1644.05	1650.44	1650.98	1649.45	1663.93	1662.81	1645.35	1654.83	1655.65	1656.47	1631.52	1636.87	1641.38	1643.41	1660.86	1666.59	1640.92	1646.03	1655.22	1650.02	1660	1661.95	1667.6	1655.77	1641.01	1635.33	1646.85	1658.96	1666.81	1623.92
189.528000	1653.8	1657.55	1663.25	1658.25	1666.27	1642.54	1653.48	1650.61	1651.67	1654.69	1666.64	1665.37	1654.3	1665.22	1664.95	1664.25	1660.76	1660.55	1644.95	1645.63	1653.03	1648.53	1648.78	1664.42	1666.2	1643.42	1655.07	1654.59	1654.57	1633.8	1636.85	1639.46	1644.19	1661.22	1668.03	1642.23	1644.26	1654.64	1650.04	1659.96	1662.57	1668.66	1654.32	1640.86	1638.89	1646.2	1660.53	1670.81	1625.6
190.022995	1652.9	1659.93	1664.25	1657.77	1665.55	1640.11	1655.4	1652.38	1651.19	1655.8	1665.88	1664.89	1651.56	1664.46	1667	1661.36	1661.75	1661.82	1643.61	1646.13	1651.8	1652.22	1650.23	1663.76	1663.99	1642.66	1654.22	1655.98	1655.89	1631.31	1637.7	1640.67	1644.24	1662.2	1666.76	1641.86	1645.19	1654.92	1649.22	1660.24	1662.52	1665.07	1655.91	1641.05	1635.97	1646.7	1660.13	1670.69	1626.19
190.518005	1652.77	1658.87	1665.32	1656.44	1664.29	1639.74	1654.52	1653.39	1650.15	1656.2	1665.18	1664.18	1650.21	1662.53	1664.58	1660.99	1662.22	1658.18	1643.59	1645.12	1651.98	1649.65	1649.12	1662.67	1662.46	1641.99	1653.38	1655.71	1656.09	1632.26	1636.09	1639.73	1643.11	1661.39	1663.56	1642.29	1645.85	1655.2	1649.75	1662.23	1662.63	1666.29	1654.3	1640.91	1635.33	1647.8	1660.08	1668.53	1625.27
191.013000	1653.81	1659.78	1664.05	1658.39	1667.33	1640.16	1653.54	1651.9	1651.31	1654.83	1665.73	1664.3	1650.6	1665.5	1664	1662.34	1662.71	1660.41	1642.49	1646.23	1651.92	1650.43	1648.2	1663.43	1661.79	1642.48	1653.24	1655.03	1656.69	1630.26	1635.03	1639.13	1642.41	1661.32	1664.73	1642.2	1645.29	1656.63	1648.26	1659.65	1660.18	1666.72	1653.58	1640.07	1635.5	1644.62	1659.39	1670.53	1624.77
191.507996	1648.98	1657.84	1662.81	1657.81	1667.48	1640.3	1653.81	1650.04	1651.84	1654.02	1664.46	1664.04	1653.07	1664.39	1665.93	1659.94	1660.8	1659.87	1644.23	1646.75	1652.46	1651.17	1650	1664.8	1666.02	1644.24	1654.93	1655.61	1656.87	1629.82	1635.84	1639.89	1643.45	1661.45	1664.78	1643.64	1644.21	1655.11	1650.74	1658.59	1660.96	1667.37	1653.18	1640.83	1636.63	1646.52	1659.29	1669.78	1624.05
192.003998	1652.61	1658.85	1663.94	1658.37	1668.42	1638.76	1653.79	1649.88	1649.57	1655.9	1663.92	1665.21	1651.8	1664.83	1665.83	1662.17	1660.57	1662.4	1643	1646.74	1652.17	1650.8	1648.46	1663.81	1665.54	1644.37	1656.69	1655.29	1655.43	1629.21	1634.32	1640.74	1640.9	1659.86	1666.56	1642.28	1645.98	1655.62	1651.04	1657.7	1660.66	1667.4	1653.13	1640.95	1636.78	1646.77	1658.75	1667.31	1626.13
192.498993	1651.31	1660.5	1665.53	1657.02	1668.29	1641.2	1654.92	1649.89	1652.91	1656.09	1663.41	1665.34	1653.5	1666.32	1664.49	1662.53	1661.46	1659.01	1644.81	1644.43	1651.07	1649.49	1648.66	1662.81	1665.23	1643.48	1653.04	1657.39	1656	1631.58	1636.9	1640.54	1642.91	1661.58	1665.34	1640.55	1645.23	1653.29	1649.87	1658.77	1661.16	1666.67	1655.41	1639.73	1636.77	1646.99	1660.19	1669.15	1624.43
192.994003	1652.15	1657.58	1664.18	1657.57	1666.16	1640.09	1655.31	1650.25	1653.1	1655.88	1663.46	1663.4	1653.84	1665.36	1665.27	1661.27	1660.83	1659.43	1642.62	1645.9	1650.57	1649.78	1648.93	1664.54	1663.5	1643.91	1652.39	1654.97	1655.4	1630.02	1634.77	1641	1642.65	1662.96	1667.42	1642.52	1646	1656.23	1650.26	1659.81	1662.67	1665.41	1655.59	1641.54	1637.8	1643.92	1659.68	1669.84	1626.02
193.488998	1654.71	1657.88	1664.22	1656.74	1666.38	1640.85	1654.65	1653.51	1652.27	1657	1665.89	1663.21	1653.37	1665	1666.2	1662.69	1661.79	1661.4	1643.61	1647.47	1652.41	1647.93	1649.95	1663.93	1662.33	1644.23	1653.74	1653.39	1655.19	1630.37	1635.97	1639.11	1641.62	1660.93	1667.04	1641.79	1645.27	1657.38	1648.99	1658.5	1663.66	1666.75	1653.54	1641.7	1637.16	1645.43	1661.47	1668.87	1624.09
193.983994	1653.11	1660.28	1664.28	1658.21	1666.73	1642.77	1653.88	1650.47	1652.3	1654.58	1665.11	1662.88	1653.04	1665.7	1665.32	1664.68	1662.93	1659.07	1643.78	1644.56	1651.7	1650.04	1648.6	1662.16	1663.51	1642.41	1652.62	1656.52	1655.93	1629.42	1634.13	1641.25	1639.94	1660.35	1664.09	1641.51	1645.46	1656.71	1649.13	1657.4	1662.4	1666.11	1654.68	1640.72	1635.05	1647.68	1657.3	1668.36	1624.56
194.479996	1651.72	1658.86	1663.73	1656.47	1666.01	1640.98	1654.8	1652.55	1650.78	1655.66	1662.65	1663.65	1653.65	1666.06	1667.01	1663.29	1662.35	1659.25	1642.7	1646.45	1653.7	1651.18	1650.5	1662.88	1664.68	1643.14	1652.82	1655.64	1654.62	1629.39	1635.2	1640.73	1641.88	1661.25	1664.24	1640.73	1644.87	1654.32	1650.78	1658.75	1662.87	1665.57	1654.63	1640	1637.21	1646.08	1658.17	1668.17	1624.11
194.975006	1653.11	1659.22	1665.61	1657.04	1666.57	1641.3	1652.6	1650.78	1649.95	1656.91	1663.53	1664.05	1651.65	1662.53	1666.43	1662.34	1659.57	1660.06	1643.65	1644.98	1651.76	1648.38	1647.46	1663.43	1664.49	1643.63	1653.67	1656.13	1655.29	1630.85	1634.9	1641.08	1643.88	1662.6	1664.72	1638.39	1646.95	1655.8	1649.23	1661.19	1661.65	1665.15	1656.14	1641	1636.75	1647.02	1659.41	1667.84	1625.4
195.470001	1655.26	1657.5	1666.3	1655.96	1666.51	1639.93	1652.62	1650.56	1651.93	1654.97	1666.19	1665.16	1652.57	1663.08	1667.31	1660.5	1661.43	1659.4	1643.11	1644.91	1653.77	1649.7	1651.14	1664.02	1664.9	1643.54	1654.17	1655.31	1655.53	1629.86	1636.84	1640.09	1643.34	1661.54	1662.88	1642.47	1646.89	1656.92	1648.89	1660.13	1662.83	1667.46	1655.34	1642.58	1636.2	1646.74	1659.49	1667.99	1626.34
195.964996	1652.65	1658.97	1663.32	1656.01	1666.69	1640.35	1653.32	1649.81	1651.18	1655.77	1663.96	1663.41	1652.6	1665.03	1665.24	1661.01	1660.63	1657.62	1641.81	1645.86	1653.92	1649.29	1649.59	1663.56	1662.2	1643.37	1653.15	1655.05	1653.54	1630.76	1637.49	1640.64	1644.27	1661.43	1664.67	1640.68	1644.8	1652.95	1649.57	1655.97	1660.39	1666.4	1654.56	1642.82	1636.91	1643.54	1659.16	1666.29	1624.86
196.460007	1651.63	1660.22	1663.44	1656.06	1667.87	1641.39	1653.87	1651.49	1650.42	1657.51	1663.98	1665.59	1652.01	1663.09	1664.68	1662.78	1661.96	1658.48	1644.43	1645.88	1652.47	1649.48	1651.94	1662.28	1664.76	1643.69	1653.83	1654.01	1655.7	1629.49	1635.44	1639.96	1642.1	1662.02	1664.82	1641.27	1644.93	1656.66	1650.57	1659.19	1661.57	1665.19	1656.1	1639.83	1635.49	1645.87	1660.21	1667.08	1625.73
196.955994	1653.31	1659.89	1662.78	1657.02	1666.26	1640.01	1654.2	1652.07	1650.43	1655.5	1662.72	1664.98	1652.17	1664	1663.14	1661.64	1661.17	1660.44	1643.85	1645.8	1651.86	1648.33	1649.42	1662.33	1663	1643.21	1654.69	1655.68	1654.98	1630.96	1635.25	1639.75	1641.59	1662.07	1664.98	1641.11	1645.42	1654.55	1649.24	1659.27	1660.91	1666.39	1654.47	1640.12	1635.66	1645.26	1660.64	1667.9	1625.35
197.451004	1652.65	1659.88	1663.64	1658.55	1668.11	1640.39	1654.29	1651.91	1652.61	1655.89	1663.86	1664.94	1654.95	1665.26	1663.67	1661.01	1661.67	1657	1644.48	1644.36	1651.46	1650.84	1650.39	1661.46	1664.83	1643.31	1654.27	1656.39	1656.52	1631.3	1635.63	1640.02	1644.18	1661.9	1663.71	1643.17	1645.93	1654.92	1649.87	1660.4	1661.39	1666.14	1654.66	1641.94	1636.87	1648.43	1659.81	1668	1625.6
197.945999	1652.6	1657.01	1663.79	1655.93	1666.62	1640.69	1654.52	1650.29	1649.93	1655.85	1663.62	1665.25	1652.49	1664.39	1665.07	1661.03	1660.74	1658.1	1643.89	1644.67	1652.08	1649.9	1648.36	1663.13	1665.49	1641.47	1654.78	1657.7	1654.87	1631.59	1634.12	1641.88	1642.79	1659.49	1665.57	1639.82	1645.61	1655.05	1651.65	1659.57	1662.07	1665.73	1655.45	1641.43	1634.94	1647.7	1659.17	1666.42	1625.8
198.440994	1650.97	1658.05	1665.77	1657.89	1666.31	1640.5	1655.54	1649.01	1651.67	1654.74	1664.22	1664.81	1652.9	1664.9	1665.92	1662.65	1659.93	1658.51	1644.18	1645.34	1652.85	1648.01	1648.17	1666.2	1666.12	1644.72	1654.87	1654.04	1655.79	1630.85	1635.33	1640.98	1644.55	1659.07	1664.85	1642.13	1644.98	1656.09	1649.59	1656.84	1661.58	1666.96	1655.36	1640.94	1635.8	1646.85	1660.96	1668.53	1625.16
198.936005	1651	1659.29	1665.27	1657.82	1667.64	1641.55	1654.63	1651.49	1651.89	1655.71	1664.66	1665.25	1652.57	1665.25	1664.31	1663.67	1663.24	1660.46	1643	1646.52	1651.19	1647.17	1647.78	1665.03	1662.79	1644.21	1654.48	1655.83	1656.66	1631.09	1636.37	1639.75	1642.92	1663.11	1667.18	1641.96	1645.33	1656.24	1651.28	1658.94	1663.61	1665.36	1654.77	1640.34	1637.35	1645.02	1659.27	1668.06	1622.77
199.432007	1653.26	1660.72	1663.68	1658.27	1664.13	1639.62	1653.72	1650.64	1650.21	1654.75	1665.73	1664.15	1653.68	1665.65	1665.4	1663.09	1660.18	1661.12	1644.9	1646.64	1651.22	1649.55	1649.33	1663.7	1662.68	1643.87	1652.66	1654.47	1655.26	1631.16	1636.64	1640.64	1642.66	1658.88	1666.36	1642.53	1646.74	1653.7	1650.62	1656.77	1660.7	1665.72	1654.71	1641.61	1635.93	1647.45	1660	1670.64	1625.19
199.927002	1656.45	1661.55	1664.48	1659.4	1665.37	1640.41	1654.56	1652.39	1650.37	1654.6	1664.81	1662.93	1653.42	1666.02	1665.62	1662.27	1661.91	1660.93	1641.94	1645	1651.65	1648.02	1649.46	1663.41	1663.23	1642.21	1655.4	1656.9	1654.63	1631.6	1634.24	1640.92	1642.22	1661.91	1664.07	1642.75	1645.07	1655.06	1647.76	1658.35	1663.9	1665.26	1653.55	1641.84	1636.12	1645.2	1659.1	1666.92	1624.4
200.421997	1656.16	1658.43	1666.65	1658.92	1666.95	1640.09	1654.76	1651.67	1651.53	1657.58	1663.54	1664.15	1652.9	1663.26	1665.17	1663.33	1661.13	1660.23	1644.15	1647.27	1652.4	1649.04	1650.41	1665.2	1665.35	1642.91	1654.08	1658.86	1656.53	1632.73	1635.09	1640.79	1642.52	1660.62	1665.94	1640.78	1646.05	1653.93	1649.54	1657.98	1662.24	1666.61	1655.33	1643	1637.57	1646.4	1658.87	1667.66	1623.19
200.917007	1651.25	1659.66	1662.5	1657.57	1666.68	1640.81	1654.79	1650.96	1652.39	1657.85	1662.42	1665.59	1652.65	1664.75	1665.47	1662.79	1662.01	1660.21	1643.91	1645.73	1652	1648.28	1650.49	1663.16	1663.28	1642.63	1653.49	1654.48	1656.5	1632.55	1636.83	1638.93	1641.51	1660.77	1666.74	1641.35	1646.67	1652.33	1650.53	1656.43	1661.79	1665.11	1656.12	1640.87	1636.06	1646.43	1660.05	1666.48	1626.71
201.412003	1653.32	1658.28	1663.53	1655.89	1667.15	1639.38	1655.22	1651.96	1650.39	1655.37	1663.07	1665.7	1649.4	1665.25	1664.73	1662.19	1661.87	1658.25	1645.13	1644.27	1652.2	1650.76	1648.46	1663.92	1663.67	1643.27	1653.23	1655.45	1658.83	1631.42	1635.31	1640.61	1644.87	1663.19	1664.59	1641.61	1644.79	1654.71	1650.76	1659.83	1662.36	1666.02	1655.05	1640.29	1637.28	1645.48	1659.07	1667.52	1626.39
201.908005	1651.53	1658.61	1664.44	1658.04	1667.88	1641	1654.72	1652.28	1650.06	1656.74	1666.03	1664.36	1652.81	1664.56	1664.5	1662.13	1661.33	1656.3	1642.88	1645.03	1651.24	1649.14	1649.15	1665.87	1665.78	1644.17	1653.2	1654.58	1656.69	1631.49	1636.17	1639.31	1643.32	1659.98	1666.03	1641.49	1646.09	1654.53	1649.79	1660.3	1663.22	1665.03	1656.15	1641.97	1634.75	1647.29	1659.15	1666.89	1623.99
202.403000	1651.56	1657.62	1663.07	1656.95	1667.75	1639.35	1653.49	1650.36	1651.68	1656.44	1664.03	1663.58	1651.17	1663.54	1664.85	1660.78	1659.8	1657.43	1643.8	1644.88	1650.78	1647.56	1650.47	1664.29	1663.79	1642.85	1652.36	1655	1656.42	1631.9	1636.41	1639.25	1641.73	1662.08	1663.74	1641.45	1647.28	1654.57	1649.58	1660.66	1662.39	1665.65	1655.95	1639.77	1637.68	1644.88	1660.03	1667.6	1624.18
202.897995	1651.1	1660.25	1664.43	1656.55	1666.59	1640.09	1654.67	1651.64	1650.31	1656.11	1663.66	1664.25	1652.43	1664.36	1665.9	1662.29	1663.41	1660.21	1643.93	1647.01	1651.83	1649.77	1649.42	1662.82	1663.76	1642.72	1653.7	1655.58	1654.08	1627.95	1634.88	1640.86	1642.65	1661.48	1665.05	1641.7	1644.78	1653.93	1650.88	1659.75	1660.5	1664.13	1653.32	1640.49	1635.8	1644.25	1660.61	1667.99	1625.4
203.393005	1653.1	1660.11	1663.35	1658.8	1666.15	1642.19	1654.32	1649.67	1651.76	1655.82	1665.01	1665.77	1653.64	1664	1666.24	1660.7	1659.12	1657.6	1643.8	1645.88	1652.06	1648.65	1650.76	1664.28	1662.43	1641.69	1651.25	1654.14	1657.34	1629.07	1634.22	1640.04	1642.21	1660.91	1665.23	1640	1643.11	1652.53	1650.45	1658.76	1662.71	1664.88	1651.18	1640.26	1637.35	1645.4	1659.42	1666.76	1624.46
203.889008	1652.4	1659.48	1665.39	1656.59	1665.79	1641.07	1655.61	1651.78	1651.92	1655.86	1662.56	1663.58	1651.63	1666.69	1664.16	1662.89	1661.27	1660.3	1645.03	1647.59	1653.07	1649.39	1651.23	1664.09	1664.7	1641.36	1652.9	1654.31	1656.65	1632.58	1637.26	1640.16	1642.71	1660.43	1668.48	1641.05	1644.72	1655.84	1649.5	1660.88	1664.02	1665.11	1654.48	1640.89	1637.04	1645.58	1658.57	1668.49	1622.71
204.384003	1650.85	1658.52	1663.88	1656.1	1666.35	1638.32	1655.27	1649.99	1649.68	1654.15	1664.64	1667.33	1651.19	1665.67	1665.08	1662.46	1662.3	1658.27	1644	1645.45	1653.91	1648.33	1649.55	1663.71	1662.02	1643.55	1650.81	1654.32	1656.29	1630.39	1635.03	1638.7	1639.48	1659.84	1664.48	1642.13	1643.82	1653.82	1648.24	1658.68	1658.67	1664.67	1653.37	1642.12	1634.04	1644.38	1658.42	1668.03	1626.13
204.878998	1653.69	1658.48	1665.9	1656.64	1665.59	1641.67	1652.37	1651.28	1650.53	1654.75	1666.06	1666.29	1651.93	1664.6	1666.07	1661.1	1661.52	1659.4	1644.86	1644.36	1652.98	1648.97	1649.75	1663.18	1663.12	1644.83	1654.06	1656.05	1655	1632.27	1636.49	1642.3	1643.86	1661.1	1667.05	1641.22	1645.48	1654.49	1649.53	1658.64	1661.84	1663.45	1654.73	1641.43	1635.78	1644.74	1659.16	1667.9	1625.58
205.373993	1653.52	1659.41	1663.01	1654.46	1667.63	1641.96	1654.21	1650.85	1650.49	1653.11	1664.33	1664.99	1651.09	1665	1663.77	1661.87	1660.6	1659.67	1644.35	1644.92	1650.04	1648.83	1649.56	1662.25	1665.4	1641.91	1651.84	1654.12	1656.09	1631.58	1634.82	1639.17	1641.51	1660.71	1665.15	1642.09	1645.97	1653.18	1649.91	1656.98	1661.55	1666.5	1652.54	1640.13	1635.87	1645.03	1659.64	1669.87	1624.29
205.869003	1652.83	1659.67	1663.65	1654.59	1666.09	1641.56	1656.34	1650.23	1649.53	1656.2	1665.06	1664.45	1651.85	1665.79	1667.6	1662.71	1661.84	1658.55	1643.17	1645.23	1652.88	1649.99	1647.95	1664.61	1665.68	1641.81	1654.03	1657.01	1654.1	1630.87	1635.54	1640.36	1642.2	1659.72	1665	1641.36	1646.27	1653.6	1651.3	1656.72	1662.23	1665.5	1654.81	1641.97	1635.65	1644.4	1660.35	1666.18	1623.22
206.365005	1651.44	1660.29	1664.43	1658.24	1666.19	1641.66	1653.15	1649.84	1650.76	1655.66	1663.22	1666.48	1653.23	1664.31	1663.8	1664.4	1662.88	1661.02	1643.27	1646.44	1652.63	1648.04	1649.72	1663.47	1661.69	1641.77	1651.85	1654.95	1654.95	1632.86	1636.28	1638.56	1641.14	1661.21	1664.59	1641.02	1643.48	1655.08	1649.09	1657.68	1661.75	1665.83	1652.68	1639.39	1635.36	1645.18	1658.84	1666.84	1623.22
206.860001	1654.02	1657.72	1663.26	1655.33	1665	1640.22	1655.18	1650.97	1651.21	1655.11	1662.63	1664.04	1651.7	1665.88	1664.99	1662.5	1663.13	1660.69	1644.49	1644.74	1651.41	1647.89	1650.76	1663.05	1664.9	1643.17	1654.65	1654.03	1655.42	1630.43	1635.48	1639.84	1643.48	1661.78	1665.76	1641.78	1644.53	1652.9	1649.78	1659.07	1661.48	1666.15	1656.07	1640.22	1635.69	1645.47	1659.41	1666.85	1623.26
207.354996	1650.64	1659.91	1663.24	1656.83	1665.74	1638.94	1653.34	1652.91	1652.81	1656.38	1665.34	1665.2	1651.25	1663.5	1664.87	1662.41	1661.07	1661	1644.16	1644.26	1652.7	1651.02	1647.08	1663.64	1663.19	1642.27	1654.15	1653.93	1654.86	1632.5	1634.79	1641.22	1643.62	1659.81	1666.42	1642.59	1645.05	1654.11	1649.15	1657.3	1664.64	1666.99	1655.61	1640.63	1636.44	1644.2	1656.71	1666.72	1623.73
207.850006	1653.29	1658.79	1662.99	1658.29	1669.19	1639.92	1652.79	1650.71	1651.28	1655.04	1664.52	1664.14	1651.02	1664.87	1664.02	1661.88	1660.64	1659.95	1645.24	1645.34	1651.42	1650	1651.27	1665.68	1664.6	1641.74	1652.31	1655.19	1654.82	1630.68	1634.38	1639.06	1643.35	1661.36	1664.74	1640.47	1645.29	1655.04	1648.92	1658.85	1661.43	1666.63	1655.41	1643.27	1635.47	1644.4	1660.44	1668.04	1625.66
208.345001	1652.07	1659.38	1664.4	1657.89	1667.87	1640.39	1652.44	1651.48	1650.69	1656.29	1664.66	1664.06	1652.46	1665.31	1664.03	1661.25	1662.88	1657.34	1645.41	1645.09	1651.32	1647.23	1649.73	1663.08	1660.65	1641.84	1652.27	1654.3	1653.85	1631.46	1634.6	1640.63	1642.13	1661.07	1664.38	1641.25	1643.61	1655.42	1649.64	1658.04	1661.3	1666.47	1652.09	1640.78	1636.68	1642.17	1658.46	1667.44	1624.71
208.841003	1653.25	1658.36	1663.19	1658.68	1666.48	1641	1655	1650.1	1650.34	1655.29	1666.78	1663.24	1653.21	1664.53	1666.31	1661.91	1660.96	1660.39	1642.12	1644.2	1650.61	1650.03	1650.87	1662.9	1663.56	1640.94	1652.67	1655.63	1654.78	1631.4	1636.67	1642.41	1642.97	1658.86	1664.67	1641.96	1645.74	1655.45	1649.31	1660.28	1663.25	1665.06	1653.28	1639.93	1636.81	1646.22	1660.42	1665.57	1625.33
209.335999	1654.5	1660.74	1661.9	1654.9	1666	1642.23	1654.3	1651.38	1649.12	1653.06	1666.38	1663.93	1652.14	1663.64	1666.27	1659.78	1662.41	1658.03	1643.8	1646.57	1650.12	1648.82	1649.53	1663.8	1662.81	1642.04	1653.94	1654.38	1657.3	1630.49	1636.64	1642.25	1644.32	1660.64	1663.12	1641.98	1646.69	1653.8	1651.04	1658.81	1661.84	1664.9	1653.65	1641.46	1636.77	1646.98	1658.82	1666.08	1625.35
209.830994	1652.76	1659.54	1664.06	1658.06	1667.53	1640.45	1653.61	1649.94	1652.69	1655.89	1664.05	1664.33	1650.93	1663.58	1664.49	1660.83	1660.24	1659.4	1644.24	1646.82	1653.43	1648.32	1651.36	1663.74	1664.06	1642.01	1652.52	1654.35	1654.87	1630.2	1635.31	1641.96	1645.34	1660.12	1665.29	1641.41	1646.11	1655.67	1648.89	1658.31	1659.27	1665.65	1655.62	1641.1	1635.77	1643.2	1659.61	1668.25	1624.43
210.326004	1651.89	1658.44	1664.43	1655.91	1667.14	1640.62	1653.45	1652.78	1651.7	1653.2	1663.04	1667.52	1652.14	1663.76	1665.32	1662.47	1661.1	1658.58	1642.59	1644.66	1651.78	1649.53	1648.89	1663.96	1661.69	1643.33	1653.85	1655.71	1653.73	1631.42	1636.46	1641.53	1643.36	1661.02	1664.49	1642.14	1645.3	1653.85	1650.35	1659.94	1661.95	1665.59	1654.58	1640.68	1634.63	1643.53	1658.13	1667.71	1624.01
210.820999	1652.22	1660.03	1662.47	1658.32	1666.37	1640.74	1653.95	1650.7	1651.61	1654.66	1664.58	1664.13	1651.56	1664.75	1664.6	1661.85	1660.91	1661.21	1644.46	1645.36	1651.15	1648.82	1648.2	1661.44	1660.86	1643.01	1653.9	1653.85	1654.72	1628.36	1637.46	1641.78	1643.18	1660.95	1665.75	1640.82	1644.63	1653.53	1649.53	1656.98	1663.68	1665.07	1653.27	1641.32	1633.35	1646.51	1658.84	1667.09	1625.33
211.317001	1652.05	1657.92	1663.67	1655.39	1667.95	1640.16	1655.16	1650.92	1650.59	1654.73	1661.98	1663.44	1652.58	1665.02	1663.31	1662.61	1660.87	1658.84	1645.36	1648.44	1653	1648.54	1651.06	1664.72	1662.56	1640.89	1654.33	1655.22	1653.94	1631.63	1636.86	1640.16	1641.6	1658.16	1664.82	1640.31	1645.89	1654.8	1648.2	1657.1	1662.69	1665.12	1651.43	1641.09	1635.48	1645.29	1660.62	1669	1623.06
211.811996	1653.51	1659.64	1663.32	1656.55	1666.87	1641.71	1656.36	1650.65	1651.14	1654.67	1664.17	1662.67	1653.23	1665.55	1664.57	1661.71	1663.66	1661.74	1645.24	1648.02	1652.09	1650.64	1648.96	1661.84	1663.56	1643.77	1653.93	1655.19	1655.35	1631.7	1637.07	1639.87	1642.56	1661.42	1665.41	1641.3	1645.4	1652.58	1649.67	1657.94	1663.82	1665.47	1654.79	1640.98	1637.87	1646.99	1658.56	1665.02	1626.22
212.307007	1652.79	1658.38	1664.93	1659.1	1666.23	1640.72	1653.92	1649.62	1651.91	1655.77	1663.75	1665.5	1652.25	1664.83	1664.16	1662.94	1661.06	1658.52	1644.25	1644.97	1652.46	1647.13	1649.6	1663.69	1664.91	1643.61	1652.5	1656.59	1654.82	1632.22	1635.56	1641.11	1642.14	1663.33	1665.09	1642.22	1645.27	1653.57	1649.79	1661.52	1660.28	1664.24	1654.66	1640.46	1635.36	1644.97	1659.13	1666.69	1624.35
212.802002	1651.63	1658.51	1661.97	1655.91	1666.7	1640.67	1655.67	1651.36	1650.27	1657.22	1664.83	1664.25	1652.17	1664.92	1666.88	1661.87	1661.88	1658.25	1643.8	1646.59	1651.41	1648.52	1648.57	1662.17	1664.15	1640.33	1652.14	1656.38	1655.11	1630.18	1632.89	1639.3	1642.76	1661.28	1664.48	1640.69	1643.24	1654.75	1648.58	1659.47	1662.55	1664.34	1654.49	1640.93	1635.34	1645.54	1659.15	1666.98	1626.18
213.296997	1648.45	1662.15	1665.52	1655.22	1665.55	1639.26	1653.69	1651.51	1650.12	1653.71	1664.57	1663.31	1651.85	1663.17	1665.02	1660.36	1660.91	1659.11	1643.56	1646.84	1654.88	1648.84	1648.06	1662.45	1664.44	1641.96	1652.68	1653.89	1655.91	1631.27	1636.26	1639.96	1643.05	1660.35	1664.72	1641.89	1647.84	1653.66	1650.78	1658.02	1663.3	1664.72	1654.68	1639.41	1635.31	1645.75	1657.88	1667.32	1624.62
213.792999	1653.23	1657.6	1664.61	1657.42	1664.61	1643.95	1655.05	1650.68	1651.21	1653.75	1664.37	1665.32	1654.13	1663.46	1664.77	1661.03	1661.81	1659.76	1644.38	1647.66	1653.22	1649.45	1649.39	1664.77	1663.28	1642.62	1650.3	1656.11	1653.96	1630.16	1635.94	1639.94	1642.96	1661.43	1665.01	1640.97	1643.77	1654.46	1650.41	1660.16	1662.33	1665.07	1656.17	1640.79	1636	1645.74	1658.38	1666.38	1624.89
214.287994	1652.04	1658.94	1666.11	1657.05	1665.33	1642.33	1656.55	1650.08	1651.26	1657.08	1666.21	1662.9	1652.7	1664.72	1665.48	1663.15	1661.98	1661.33	1642.18	1645.08	1652.24	1650.04	1650.28	1664.13	1662.23	1643.73	1654.31	1657.69	1653.87	1631.43	1637.28	1640	1643.09	1662.59	1665.84	1641.43	1645.63	1654.09	1648.25	1655.83	1661.1	1665.96	1654.68	1642.26	1636.93	1644.22	1659.73	1666.55	1624.71
214.783005	1652.03	1660.2	1662.91	1657.63	1666.41	1641.29	1655.89	1652.07	1651.74	1656.58	1664.04	1663.67	1651.54	1665.07	1664.77	1661.93	1660.62	1659.44	1643	1645.58	1653.56	1647.87	1650.78	1664.88	1664.23	1642.85	1653.75	1653.94	1655.28	1631.74	1634.95	1640.17	1642.9	1663.99	1664.46	1641.14	1644.85	1653.29	1649.14	1657.47	1659.99	1664.7	1653.76	1639.96	1634.8	1645.24	1656.42	1667.44	1625.58
215.278000	1651.79	1658.26	1662.63	1657.95	1665.57	1640.51	1654.68	1652.77	1650.63	1654.43	1664.36	1664.54	1653.54	1663.16	1665.36	1662.54	1661.36	1659.52	1644.36	1645.77	1651.72	1649.04	1647.97	1664.6	1663.02	1641.53	1652.63	1655.71	1655.32	1630.33	1636.69	1641.55	1642.79	1661.42	1667.07	1640.29	1646.19	1654.25	1646.23	1659.51	1660.71	1665.55	1653.45	1641.41	1637.38	1644.29	1659.2	1667.08	1623.05
215.774002	1651.15	1658.24	1664.45	1656.77	1667.89	1640.29	1655.53	1651.03	1649.71	1655.38	1664.51	1663.32	1650.82	1663.43	1666.3	1661.98	1660.65	1660.4	1643.99	1646.47	1652.52	1649.38	1648.4	1665.59	1662.88	1641.17	1653.5	1655.65	1653.53	1630.43	1636.34	1641.92	1645.23	1662.22	1664.96	1638.29	1646.1	1656.97	1650.86	1656.42	1662.21	1665.15	1653.95	1642.35	1637.37	1646.53	1659.84	1665.47	1624.25
216.268997	1652.07	1658.97	1663.69	1657.7	1666.45	1639.4	1653.06	1649.79	1652.07	1655.07	1663.36	1665.27	1651.48	1663.79	1664.09	1663.68	1661.47	1660.16	1645.08	1646.4	1651.63	1649.02	1650.1	1663.95	1664.07	1642.58	1655.08	1656.19	1655.57	1631.96	1638.04	1641.18	1645.64	1663.22	1661.9	1641.03	1645.2	1654.48	1649.42	1657.7	1661.65	1664.11	1653.91	1639.81	1638.39	1644.78	1660.34	1668.93	1625.54
216.764008	1651.66	1659.04	1664.14	1657.31	1666.11	1639.21	1653.66	1649.97	1650.34	1655.69	1663.2	1664.96	1650.3	1663.78	1664.91	1661.42	1662.07	1660.04	1645.04	1646.46	1651.49	1647.17	1649.42	1663.76	1663.43	1640.63	1653.74	1653.68	1652.93	1629.39	1636.22	1639.98	1642.06	1659.66	1663.01	1642.12	1644.67	1653.31	1648.24	1658.04	1662.71	1664.79	1654.26	1640.64	1636.99	1644.57	1658.08	1668.63	1626.52
217.259003	1651.14	1658.45	1663.92	1656.44	1666.87	1640.16	1654.27	1649.56	1650.35	1653.63	1665.37	1664.29	1651.89	1664.07	1664.39	1659.98	1662.86	1658.88	1643.43	1646.83	1652.09	1648.91	1649.5	1664.57	1663.98	1641.56	1655.42	1655.14	1655.66	1631.17	1634.89	1642.75	1642.94	1661.56	1664.2	1640.67	1644.9	1654.05	1647.63	1658.71	1662.25	1665.42	1653.95	1641.75	1638	1645.22	1660.62	1668.91	1624.21
217.753998	1650.13	1658.51	1663.97	1658.25	1667.81	1640.54	1654.43	1652.41	1650.74	1654.66	1664.22	1664.61	1652.79	1662.86	1664.87	1660.48	1660.93	1658.98	1645.4	1647.86	1653	1649.07	1648.93	1664.77	1665.6	1641.54	1654.47	1654.93	1654.37	1631.57	1636.13	1640.7	1641.17	1660.2	1665.5	1641.19	1645.75	1653.98	1649.2	1657.38	1661.93	1664.16	1654.3	1641.9	1634.54	1645.12	1658.09	1666.03	1623.69
218.250000	1651.33	1660.85	1663.63	1657.4	1667.34	1641.81	1654.31	1651.61	1651.16	1656.41	1664.07	1661.92	1652.85	1665.78	1664.79	1661.89	1660.47	1659.12	1643.91	1648.53	1653.31	1649.15	1650.3	1661.3	1663.13	1644.12	1654.2	1655.87	1658.13	1631.52	1635.63	1640.3	1642.76	1662.39	1663.51	1639.86	1646.13	1654.97	1648.69	1656.89	1658.91	1666.62	1652.81	1641.47	1636.02	1646.13	1657.89	1666.81	1624.79
218.744995	1652.42	1660.75	1663.33	1657.06	1667.17	1642.46	1654.64	1649.79	1653.24	1653.04	1664.89	1664.36	1652.72	1663.6	1665.05	1661.99	1661.92	1659.33	1643.51	1646.8	1651.78	1650.69	1650.02	1663.67	1664.19	1642.94	1652.34	1657.05	1655.52	1632.14	1634.46	1642.01	1643.57	1660.88	1665.1	1640.75	1646.32	1656.6	1649.28	1659.09	1662.46	1664.88	1655.45	1642.84	1636.46	1646.76	1659.87	1668.49	1625.66
219.240005	1650.54	1658.97	1662.71	1656.45	1666.1	1640.73	1654.08	1651.84	1650.72	1655.39	1663.15	1665.38	1651.48	1664.82	1665.71	1661.5	1660.31	1659.28	1646.34	1646.26	1653.46	1648.12	1650.12	1663.7	1663.63	1641.55	1653.9	1655.17	1655.12	1629.37	1637.01	1640.77	1644.16	1663.09	1664.84	1638.76	1644.87	1654.84	1648.12	1659.33	1662.41	1663.64	1653.84	1641.11	1636.26	1646.18	1657.9	1667.73	1624.69
219.735001	1650.75	1659.05	1663.53	1656.6	1667.03	1640.6	1655.3	1651.3	1649.51	1655.57	1664.5	1664.35	1652.35	1663.87	1665.95	1662.02	1660.6	1660.29	1644.15	1644.24	1651.51	1647.8	1648.45	1662.81	1662.54	1643.63	1651.93	1655.85	1655.09	1631.41	1635.77	1638.56	1643.03	1660.74	1666.2	1639.62	1647.94	1653.92	1649.93	1657.19	1661.95	1665.27	1656.03	1641.89	1638.32	1647.53	1658.73	1667.01	1625.12
220.229996	1652.24	1661.89	1663.62	1656.42	1668.58	1641.31	1653.41	1650.38	1650.57	1656.34	1662.36	1662.6	1652.05	1662.76	1664.31	1660.85	1661.68	1658.56	1643.95	1646.49	1651.68	1649.73	1649.61	1663.4	1663.22	1643.43	1652.77	1655.22	1654.66	1631.34	1637.6	1639.47	1644.59	1663.43	1662.84	1641.87	1645.28	1654.97	1649.69	1655.44	1660.86	1666.06	1653.86	1640.98	1637.24	1646.39	1659.3	1668.45	1625.38
220.725998	1650.87	1658.61	1661.85	1655.5	1666.34	1637.42	1652.38	1651.75	1650.44	1655.53	1664.37	1663.29	1651.32	1663.67	1665.36	1663.23	1661.99	1659.22	1643.41	1646.16	1651.46	1650.69	1649.23	1663.29	1663.91	1642.27	1652.14	1654.78	1654.86	1632.31	1636	1641.16	1641.25	1662.23	1664.84	1640.51	1644.88	1657.78	1650.31	1659.08	1660.4	1664.07	1652.52	1641.32	1636.8	1645.3	1658.4	1665.07	1625.1
221.220993	1652.11	1661.32	1661.55	1657.97	1665.98	1641.82	1653.57	1649.66	1651.35	1656.18	1663.53	1666.43	1654.02	1664.29	1666.34	1662.94	1662.71	1660.67	1644.37	1644.51	1653.2	1649.73	1650.72	1663.96	1664.56	1643.04	1654.41	1655.93	1656.05	1632.27	1637.3	1642.3	1641.36	1662.67	1666.3	1640.49	1644.51	1655.24	1649.61	1658.85	1662.79	1665.06	1654.41	1640.94	1637.87	1646.73	1660.74	1666.2	1625.38
221.716003	1650.22	1658.76	1663.45	1656.82	1665.02	1641.46	1652.56	1652.2	1650.54	1654.46	1663.09	1664.83	1654.1	1663.08	1664.57	1661.14	1662.89	1659.07	1643.63	1646.26	1652.7	1648.83	1649.51	1662.88	1663.97	1644.39	1654.63	1654.36	1653.48	1630.79	1633.51	1642.04	1641.73	1659.79	1665.23	1641.43	1644.13	1654.46	1648.93	1659.1	1661.79	1666.52	1654.2	1640.75	1638.32	1645	1658.08	1668.98	1624.6
222.210999	1653.04	1659.33	1663.42	1657.03	1668.41	1641.38	1655.12	1649.85	1650.9	1655.1	1663.27	1663.56	1651.91	1662.59	1666.16	1660.73	1659.59	1658.86	1645.82	1645.32	1651.87	1648.77	1649.37	1664.14	1663.83	1640.9	1653.4	1654.02	1653.68	1630.51	1636.97	1640.91	1640.96	1658.72	1665.44	1640	1645.78	1654.01	1648.71	1659.46	1662.02	1666.44	1653.46	1640.33	1635.15	1645.64	1661.49	1666.31	1624.6
222.705994	1652.66	1658.5	1661.75	1655.95	1664.61	1640.03	1651.43	1650.21	1651.54	1655.55	1660.73	1665.59	1651.25	1663.76	1665.13	1661.86	1659.81	1658.5	1643.14	1642.24	1650.26	1647.36	1649.9	1661.97	1663.34	1643.17	1652.32	1654.88	1654.17	1630.42	1635.9	1640.16	1642.38	1659.21	1662.88	1640.44	1644.81	1654.09	1648.23	1656.74	1662.08	1664.27	1654.58	1641.21	1636.18	1644.3	1659.07	1666.87	1624.93
223.201996	1651.7	1656.33	1661.58	1656.52	1664.48	1641.94	1652.23	1652.21	1651.18	1653.46	1662.92	1663.04	1653.66	1663.03	1664.64	1660.21	1661.56	1659.71	1644.28	1643.53	1652.76	1647.79	1649.08	1663.38	1661.21	1642.05	1650.62	1654.86	1652.13	1630.7	1636.74	1639.12	1642.42	1660.02	1663.69	1640.24	1646.4	1655.37	1648.2	1657.3	1661.66	1663.39	1655.17	1641.99	1636.76	1646.61	1660.56	1668.03	1625.15
223.697006	1652.37	1657.34	1659.92	1656.68	1666.29	1639.29	1654.69	1650.75	1650.42	1653.76	1663.37	1664.55	1651.56	1663.94	1663.04	1660.8	1660.62	1659.18	1644.75	1646.04	1651.72	1648.1	1649.15	1662.99	1660.58	1641.98	1653.38	1655.66	1654.86	1631.4	1636.27	1640.95	1642.69	1659.21	1664.24	1639.62	1644.03	1653.96	1647.64	1657.77	1660.09	1663.31	1653.57	1642.1	1635.48	1646.63	1659.72	1665.89	1624.48
224.192001	1651.67	1659.98	1663.5	1656	1667.94	1641.04	1652.74	1651.41	1652.78	1656.26	1665.52	1663.62	1652.93	1663.65	1665.34	1659.9	1658.97	1658.9	1645.84	1645.68	1651.02	1649.88	1649.82	1663.78	1664.56	1644.25	1653.06	1655.02	1656.31	1630	1635.62	1639.77	1643.75	1659.97	1664.1	1641.62	1645.83	1654.94	1648.93	1659.82	1661.46	1664.9	1655.31	1641.73	1636.63	1646.4	1659.16	1666.9	1624.05
224.686996	1653.98	1660.89	1663.74	1657.05	1664.89	1642.44	1654.04	1650.54	1651.1	1653.4	1664.07	1662.68	1651.54	1664.3	1664.54	1661.1	1663.07	1658.3	1644.43	1645.26	1650.79	1649.08	1647.35	1660.61	1662.96	1641.23	1653.62	1656.05	1654.84	1629.68	1635.89	1640.42	1642.3	1661.02	1663.63	1641.41	1645.91	1654.44	1650.95	1659.48	1661.11	1665.86	1655.32	1642.57	1635.88	1645.1	1658.69	1667.62	1625.12
225.182007	1652.54	1660.16	1663.87	1656.35	1666.27	1640.94	1654.58	1651.47	1652.5	1653.95	1661.97	1664.92	1650.35	1665.42	1663.83	1660.92	1662.45	1661.19	1644.36	1645.98	1651.56	1648.77	1649.41	1660.14	1664	1642.75	1653.88	1654.19	1655.82	1629.57	1635.44	1641.86	1643.06	1660.36	1664.61	1640.91	1645.17	1654.11	1648.56	1659.01	1659.71	1666.49	1654.97	1644.26	1638.44	1644.54	1658.1	1668.22	1624.41
225.677994	1652.53	1658.02	1662.89	1656.03	1666.09	1642.19	1654.91	1652.17	1650.51	1654.89	1666.06	1667.99	1651.95	1665.05	1666.05	1660.71	1660.44	1658.91	1645.16	1644.62	1651.93	1649.13	1650.32	1661.76	1663.78	1642.54	1652.04	1657.21	1655.44	1631.46	1634.32	1640.89	1644.59	1661.14	1663.99	1642.78	1648.4	1652.59	1649.32	1658.99	1659.69	1666.45	1655.36	1641.47	1638.59	1645.36	1657.81	1666.85	1627.17
226.173004	1654.16	1658.75	1664.09	1656.08	1665.93	1641.47	1652.9	1650.07	1651.33	1656.57	1663.73	1663.33	1652.93	1661.06	1666.09	1661.85	1661.04	1656.77	1644.62	1647.35	1652.57	1647.37	1649.24	1664.4	1663.8	1642.57	1653.18	1654.31	1654.22	1632.79	1634.82	1640.39	1642.95	1660.59	1665.39	1641.86	1646.12	1654.58	1648.97	1658.62	1661.46	1665.59	1654.24	1643.29	1636.42	1647.56	1657.57	1667.62	1625.12
226.667999	1649.94	1658.85	1662.16	1657.72	1667.11	1639.94	1652.56	1650.61	1651.22	1654.09	1664.43	1664.51	1649.97	1662.78	1665.74	1660.74	1659.72	1659.64	1645.37	1644.58	1649.3	1647.02	1649.15	1662.77	1663.23	1642.2	1653.71	1655.22	1652.76	1630.29	1632.41	1640.9	1643.27	1660.46	1664.35	1640.84	1644.85	1654.36	1648.15	1657.78	1662.43	1664.58	1654.59	1641.82	1636.51	1645.22	1660.62	1667.57	1624.69
227.162994	1654.92	1660.88	1662.27	1657.1	1662.75	1639.04	1655.22	1651.37	1648.92	1655.37	1662.58	1663.73	1648.53	1663.62	1664.43	1661.91	1658.7	1659.31	1643.84	1645.69	1650.7	1645.71	1649.33	1663.9	1662.6	1643.38	1653.28	1655.69	1655.11	1630.05	1634.33	1640.66	1641.8	1660.89	1664.44	1640.56	1642.9	1654.26	1648.46	1658.94	1660.99	1664.3	1654.55	1640.84	1636.39	1646	1660.15	1667.9	1626.16
227.658005	1652.47	1657.79	1662.38	1656.02	1667.59	1638.36	1655.61	1650.55	1651.67	1655.12	1664.09	1662.18	1650.07	1663.39	1664.88	1662.5	1661.08	1658.13	1642.74	1644.86	1650.27	1645.99	1648.07	1662.24	1665.42	1643.36	1653.07	1656.22	1655.04	1630.99	1640.23	1641.61	1644.62	1662.26	1664.9	1639.69	1643.81	1652.72	1649.51	1660.56	1662.56	1666.28	1655.54	1640.24	1637.12	1646.51	1660.4	1668.14	1626.16
228.154007	1652.87	1658.72	1663.94	1656.88	1667.47	1641.88	1655.47	1648.95	1652.07	1656.04	1665.94	1665.11	1652.34	1665.09	1664.75	1663.37	1663.39	1658.47	1644.85	1645.97	1651.55	1648.08	1650.55	1663.56	1663.23	1643.32	1653.14	1653.61	1656.01	1629.81	1637.27	1638.45	1641.79	1659.84	1666.45	1640.36	1645.16	1655.5	1648.34	1658.36	1662.46	1665.73	1653.97	1642.17	1637.2	1646.12	1660.81	1668.1	1624.86
228.649002	1650.07	1658.88	1665.37	1656.56	1667.75	1640.99	1655.24	1652.79	1649.6	1654.27	1663.8	1666.51	1653.14	1664.47	1665.1	1661.04	1662.02	1660.18	1645.43	1646.8	1653.01	1649.34	1651.63	1662.6	1663.42	1641.93	1655.18	1655.97	1656.12	1629.62	1634.6	1640.05	1641.82	1662.43	1664.89	1642.18	1645.52	1655.81	1651.6	1660.68	1663.54	1667.55	1654.22	1640.86	1638.26	1647.74	1660.68	1667.8	1623.44
229.143997	1653.13	1662.54	1664.78	1660.31	1667.67	1641.98	1653.87	1652.81	1651.3	1656.98	1664.45	1665.47	1657.42	1664.83	1664.68	1662.88	1663.07	1661.7	1643.72	1644.54	1652.92	1649.85	1651.77	1665.64	1664	1644.63	1654.83	1658.86	1657.14	1632.17	1637.08	1641.16	1644.16	1663.36	1665.18	1640.99	1646.05	1655.95	1649.72	1660.34	1662.94	1666.67	1656.94	1642.08	1637.14	1649.09	1658.96	1667.93	1625
229.639008	1663.72	1673.8	1673.02	1675.72	1671.84	1646.87	1660.25	1658.68	1660.74	1662.2	1665.86	1671.77	1667.73	1672.82	1666.76	1673.7	1668.17	1674.68	1647.97	1646.79	1655.81	1655.56	1662.01	1666.67	1668.65	1649.73	1660.05	1670.23	1671.2	1636.57	1642.64	1645.71	1652.48	1670.78	1667.19	1645.7	1654.12	1661.79	1658.71	1664.03	1667.68	1668.22	1668.77	1643.32	1641.52	1661.3	1663.58	1672.05	1629.13
230.134995	1683.98	1688.36	1687.05	1688.84	1681.29	1652.9	1669.03	1668.02	1670.69	1673.38	1678.5	1682.07	1679.83	1685.59	1675.31	1688.22	1681.16	1687.64	1657.68	1656.3	1665.22	1665.98	1674.79	1675.09	1677.78	1659.25	1677.25	1685.66	1686.29	1645.47	1655.05	1653.51	1665.78	1682.47	1672.94	1656.96	1666.17	1671.55	1672.45	1675.96	1675.4	1673.58	1683.1	1649.66	1649.15	1677.1	1669.88	1678.47	1636.52
230.630005	1702.56	1702.91	1698.5	1701.8	1691.76	1663.25	1680.37	1676.41	1676.4	1685.49	1691.65	1696.85	1692.04	1699.39	1687.76	1699.32	1695.16	1707.1	1665.56	1667.19	1681.7	1680.91	1687.73	1688.26	1693.26	1671.38	1688.69	1701.61	1699.92	1656.28	1664.69	1664.98	1677.12	1695.71	1687.16	1671.38	1685.4	1691.53	1687.78	1691.31	1693.26	1685.98	1704.27	1660.48	1665.12	1696.07	1685.64	1691.5	1646.59
231.125000	1718.78	1717.87	1711.25	1713.74	1699.14	1670.78	1691.47	1684.75	1687.6	1694.5	1696.47	1705.29	1705.87	1711.28	1699.91	1710.3	1710.98	1720.11	1674.72	1673.37	1693.85	1689.08	1697.8	1702.29	1707.03	1681.1	1699.75	1716.24	1711.92	1668.27	1674.18	1672.81	1688.87	1713.19	1700.29	1681.11	1697.03	1707	1700.69	1703.5	1706.1	1696.76	1716.56	1670.2	1672.22	1708.22	1700.87	1705.14	1654.11
231.619995	1732.27	1727.71	1723.69	1722.97	1707.55	1676.22	1701.53	1695.15	1696.93	1701.29	1706.85	1719.54	1713.18	1720.28	1713.08	1720.95	1719.62	1729.73	1682.76	1683.88	1706.85	1697.43	1706.22	1715.86	1714.73	1689.71	1713.92	1726.02	1722.07	1672.49	1681.22	1681.35	1699.6	1727.62	1711.13	1692.21	1707.09	1720.62	1712.89	1720.88	1719.81	1710.73	1728.77	1677.14	1685.4	1720.44	1713.77	1714.98	1657.98
232.115005	1747.04	1737.23	1731.64	1731.61	1715.09	1684.93	1708.06	1700.55	1701.92	1709.65	1717.76	1730.28	1722.35	1728.34	1723.17	1729.32	1731.41	1741.88	1688.6	1688.16	1712.31	1703.53	1713.99	1721.06	1725.23	1696.08	1723.28	1736.32	1734.11	1680.1	1689.36	1684.68	1706.1	1739.45	1719.61	1701.57	1715.68	1732.61	1723.65	1729.1	1730.82	1717.32	1737.82	1683.05	1690.44	1727.88	1724.96	1723.65	1664.2
232.610992	1754.37	1742.05	1739.17	1737.72	1719	1685.56	1712.84	1706.29	1707.61	1713.46	1724.28	1734.67	1728.36	1734.77	1728.86	1733.36	1739.46	1748.19	1693.95	1695.31	1719.79	1710.49	1719.66	1733.54	1734.74	1701.21	1729.18	1746.78	1741.59	1686.18	1694.51	1692.4	1713.59	1748.71	1729.43	1706.93	1724.68	1743.59	1734.23	1739.9	1742.2	1723.74	1747.71	1691.55	1695.47	1736.84	1731.54	1729.57	1671.08
233.106003	1766.33	1749.12	1744.8	1744.1	1725.34	1689.78	1720.19	1709.65	1708.85	1721.31	1728.57	1740.98	1734.98	1742.57	1735.06	1741.25	1746.27	1753.87	1696.84	1699.04	1726.84	1713.84	1723.15	1735.49	1741.05	1703.33	1733.59	1753.01	1745.83	1689.88	1697.37	1694.76	1716.5	1758.04	1733.37	1714.16	1732.27	1749.02	1740.48	1744.15	1745.79	1730.8	1758.91	1694.6	1702.64	1744.3	1741.44	1738.22	1675.96
233.600998	1768.83	1755.16	1751.75	1745.41	1730.55	1691.79	1727.51	1713.43	1714.31	1723.67	1731.73	1746.27	1736.09	1747.69	1737.76	1745.8	1754.29	1757.42	1700.64	1703.34	1732.59	1720.9	1727.7	1743.14	1746.48	1713.4	1737.15	1759.28	1753.86	1693.3	1704.08	1696.73	1722.64	1762.86	1736.95	1717.86	1739.76	1754.54	1744.15	1751.58	1754.52	1736.63	1762.07	1697.61	1703.7	1749.5	1748.29	1744.07	1676.93
234.095993	1776.79	1758.41	1757.28	1751.23	1734.92	1696.62	1728.7	1715.68	1714.49	1726.09	1736.56	1753.53	1740.16	1751.63	1743.77	1750.32	1755.64	1764.73	1703.08	1707.34	1739.9	1723.13	1732.18	1748.05	1751.02	1710.26	1741.65	1762.71	1756.55	1697.77	1704.34	1700.88	1727.02	1769.22	1743.37	1722.56	1741.59	1758.77	1752.6	1755.71	1760.08	1742.4	1769.76	1702.43	1707.7	1753.11	1751.31	1746.63	1677.75
234.591003	1781.32	1765.73	1759.67	1754.73	1736.85	1697.7	1733.49	1717.57	1718.22	1731.09	1743.71	1756.68	1745.27	1758.74	1748.64	1753.95	1763.32	1771.44	1706.85	1709.29	1745.37	1727.23	1734.83	1750.71	1754.26	1714.05	1750.53	1766.28	1762.58	1698.47	1706.43	1703.87	1731.04	1776.11	1748.05	1725.08	1747.2	1763.47	1755.22	1759.61	1764.07	1746.28	1771.23	1705.34	1711.43	1758.95	1758.49	1751.19	1679.33
235.087006	1789.85	1766.64	1763.55	1758.69	1742.62	1700.18	1733.94	1721.28	1721.33	1729.4	1743.82	1760.19	1745.93	1762.09	1754.07	1758.68	1765.4	1773.87	1708.76	1713.8	1744.17	1728.51	1736.33	1754.58	1759.21	1716.48	1748.96	1769.85	1764.47	1699.51	1710.03	1706.55	1734.13	1779.53	1752.39	1727.26	1749.69	1767.11	1760.24	1765.47	1769.84	1748.71	1776.44	1710.2	1713.92	1760.81	1762.36	1755.6	1684.12
235.582001	1791.85	1771.91	1770.18	1762.43	1743.29	1701.33	1738.42	1722.3	1725.11	1732.33	1749.11	1763.38	1748.62	1764.34	1756.36	1760.11	1770.96	1777.45	1712.48	1715.86	1751.09	1729.2	1740.86	1761.09	1763.09	1718.8	1752.2	1775.62	1767.58	1701.16	1711.28	1708.98	1730.99	1784.36	1756.12	1734.26	1755.38	1769.84	1763.65	1769.68	1775.27	1753.22	1780.93	1709.23	1718.7	1762.3	1765.84	1761.66	1685.6
236.076996	1794.23	1773.8	1769.87	1764.68	1747.8	1701.88	1740.07	1723.74	1725.13	1734.37	1748.51	1764.85	1751.23	1766.14	1758.54	1764.36	1769.96	1780.02	1711.92	1716.81	1749.11	1732.36	1743.32	1764.94	1765.29	1721.31	1755.27	1778.24	1772.19	1702.91	1710.29	1711.18	1734.45	1787.2	1762.65	1735.23	1757.01	1773.77	1766.07	1772.57	1779.55	1760.94	1784.23	1712.48	1719.68	1767.3	1769.91	1767.13	1688.15
236.572006	1799.05	1779.23	1774.99	1767.26	1749.68	1706.66	1743.84	1726.04	1726.87	1737.17	1752.73	1770.13	1754.32	1770.55	1764.1	1764.01	1774.48	1782.06	1715	1721.14	1756.58	1732.39	1742.94	1764.98	1768.46	1723.89	1756.9	1784.16	1772.56	1703.39	1715.3	1713.7	1737.13	1790.47	1766.23	1735.62	1757.4	1779.45	1769.6	1775.25	1783.95	1764.59	1789.38	1716.53	1721.83	1769.68	1773.8	1770.95	1688.57
237.067001	1803.34	1778.8	1778.53	1768.94	1752.66	1705.3	1746.7	1728.82	1728.16	1739.43	1755.7	1772.12	1754.66	1772.13	1764.05	1767.79	1778.83	1786.13	1716.1	1719.18	1756.38	1735.88	1744.64	1766.35	1770.4	1724.58	1760.8	1784.03	1775.82	1702.79	1716.4	1714.51	1742.02	1796.67	1769.16	1737.44	1760.42	1778.81	1770.5	1777.57	1786.09	1765.46	1791.14	1718.3	1722.73	1768.62	1779.89	1774.68	1688.27
237.563004	1809.65	1781.89	1781.27	1770.01	1749.27	1705.12	1744.37	1728.3	1729.6	1740.63	1756.04	1773.08	1755.1	1776.98	1767.45	1773.72	1778.74	1783.43	1717.82	1721.73	1760.21	1735.89	1747.43	1769.35	1770.51	1729.63	1758.9	1787.28	1779.62	1706.64	1716.56	1713.19	1741.46	1798.29	1770.3	1740.78	1764.97	1780.52	1775.59	1782.27	1788.2	1766.38	1794.61	1720.21	1728.16	1772.23	1776.87	1776.58	1691.13
238.057999	1808.53	1785.36	1782.7	1769.23	1754.4	1708.4	1747.11	1732.09	1729.98	1743.75	1759.59	1774.56	1755.86	1780.45	1768.25	1771.91	1781.6	1789.83	1720.55	1723.14	1758.77	1736.32	1746.62	1770.86	1776.31	1727.85	1761.82	1789.34	1778.96	1707.76	1716.67	1716.44	1744.34	1799.12	1771.5	1742.4	1764.67	1781.41	1776.7	1781.6	1787.74	1763.57	1796.25	1721.04	1725.26	1771.29	1776.42	1774.34	1690.33
238.552994	1810.15	1785.64	1784.87	1773.06	1755.63	1710.71	1747.07	1730.71	1732.57	1740.86	1756.56	1776.08	1761.02	1780.88	1768.66	1774.29	1783.32	1790.99	1720.09	1724.54	1762.06	1739.73	1749.63	1771.93	1778.6	1728.96	1765.47	1795.06	1785.82	1707.63	1717.05	1716.6	1746.85	1800.11	1772.81	1745.55	1764.14	1785.78	1776.78	1787.76	1791.02	1766.75	1800.98	1723.46	1728.85	1777.92	1777.54	1777.51	1692.94
239.048004	1810.05	1787.57	1788.86	1773.96	1756.8	1710.55	1751.67	1732.68	1735.14	1745.88	1762.75	1779.71	1760.69	1783.35	1774.04	1773.86	1784.84	1793.54	1719.93	1727.76	1763.05	1741.18	1752.53	1773.41	1778.87	1727.55	1765.18	1796.03	1786.51	1708.53	1720.36	1720.96	1747.02	1803.22	1773.99	1744.88	1770.59	1784.26	1779.22	1786.33	1791.5	1770.12	1801.35	1724.33	1729.54	1775.78	1780.27	1779.7	1693.69
239.544006	1815.41	1784.15	1786.21	1774.59	1758.1	1709.61	1749.39	1732.01	1735.76	1742.89	1759.22	1781.74	1762.01	1781.71	1770.6	1776.84	1785.68	1798.56	1722.46	1727.67	1765.78	1738.91	1753.93	1775.5	1778.77	1730.77	1768.09	1798.08	1788.07	1710.35	1721.74	1719.96	1747.33	1808.62	1777.62	1746.43	1772.27	1789.67	1780.07	1788.17	1791.48	1774.89	1803.58	1721.82	1731.36	1779.42	1785.34	1787	1696.1
240.039001	1815.46	1790.48	1789.68	1778.87	1761.47	1710.59	1751.15	1735.9	1734.44	1746.53	1764.17	1783.16	1763.22	1784.72	1776.54	1779.56	1782.07	1797.12	1724.07	1728.18	1764.83	1743.46	1755.27	1777.58	1778.81	1731.18	1768.57	1799.45	1790.8	1710.67	1719.49	1720.61	1750.54	1809.85	1780.29	1748.78	1772.63	1790.25	1788.42	1791.66	1795.56	1775.11	1807.46	1724.62	1734.32	1783.12	1789.64	1787.43	1696.67
240.533997	1822.89	1791.65	1793.4	1783.23	1761.86	1713.05	1752.88	1735.34	1738	1748.41	1767.44	1784.01	1766.69	1786.95	1774.46	1783.48	1788.19	1800.04	1725.44	1727.83	1764.48	1742.75	1755.93	1779.77	1783.29	1730.43	1769.88	1801.99	1791.91	1712.77	1720.83	1722.38	1752.45	1809.25	1782.75	1752.06	1776.02	1790.03	1784.64	1794.62	1799.84	1779.71	1811.77	1723.11	1732.06	1781.66	1794.02	1789.92	1696.25
241.029007	1823.41	1795.79	1796.75	1781.71	1764.84	1715.31	1751.69	1736.01	1739.96	1747.62	1766	1785.61	1766.69	1790.63	1778.98	1782.64	1792.13	1803.69	1726.09	1731.12	1768.85	1743.09	1758.1	1781.03	1784.54	1732.57	1768.78	1804.51	1795.16	1712.47	1721.55	1720.69	1750.49	1813.8	1783.33	1751.25	1773.12	1794.95	1786.55	1797.45	1802.76	1779.69	1812.47	1725.04	1735.7	1781.85	1790.88	1790.79	1697.23
241.524002	1825.19	1794.86	1799.28	1783.29	1766.69	1713.12	1756.13	1737.86	1739.69	1748.57	1767.83	1786.5	1766.9	1795.4	1778.94	1783.91	1791.78	1804.61	1724.58	1729.17	1769.8	1745.04	1757.23	1782.15	1788.46	1735.08	1773.69	1806.1	1797	1711	1722.97	1724.51	1751.87	1810.69	1787.41	1747.96	1777.3	1794.23	1790.2	1796.79	1802.23	1783.59	1815.77	1726.05	1733.66	1786.26	1793.19	1794.73	1696.23
242.018997	1827.93	1793.33	1802.06	1782.46	1766.71	1715.97	1754.96	1738.01	1740.72	1751.66	1770.31	1786.05	1768.93	1795.05	1780.16	1784.58	1793.26	1803.65	1727.39	1730.91	1770.87	1748.25	1759.56	1785.29	1788.1	1733.17	1772.97	1808.52	1797.21	1712.55	1721.15	1724.63	1753.17	1814.47	1788.96	1749.12	1773.74	1795.83	1788.49	1800.59	1806.26	1788.76	1814.5	1728.11	1736.88	1785.99	1796.17	1797.24	1697.72
242.514999	1830.5	1799.86	1794.4	1782.32	1765.82	1716.15	1753.83	1740.13	1742.13	1752.92	1767.86	1790.24	1768.93	1793.89	1780.73	1786.85	1792.64	1808.2	1727.03	1730.29	1769.35	1747.79	1760.09	1785.29	1788.76	1738.83	1774.74	1812.15	1799.79	1713.89	1722.81	1725.1	1755.09	1816.28	1791.26	1748.88	1779.17	1794.11	1790.02	1800.36	1805.23	1788.99	1816.63	1728.1	1735.16	1789.68	1796.41	1799.07	1699.38
243.009995	1834.31	1797.78	1801.25	1785.1	1765.74	1715.51	1757.45	1738.38	1741.21	1751.11	1770.03	1793.15	1764.53	1796.64	1783.51	1790.64	1793.62	1805.15	1731.02	1730.53	1770.83	1746.87	1759.15	1783.75	1788.35	1738.39	1777.77	1811.56	1799.92	1714.79	1724.33	1726.37	1753.4	1814.37	1790.78	1752.89	1778.02	1797.89	1792.92	1796.36	1809.77	1789.08	1817.48	1730.96	1736.92	1788.44	1796.87	1798.62	1698.56
243.505005	1832.37	1800.14	1800.65	1783.15	1765.52	1715.09	1755.73	1740.04	1742.19	1748.74	1773.41	1790.55	1769.22	1793.66	1780.82	1790.41	1794.83	1808.13	1729.91	1732.19	1772.14	1747.51	1761.51	1785.63	1790.1	1737.13	1777.19	1811.76	1800.98	1713.74	1724.67	1727.4	1755.66	1820.05	1794.73	1754.65	1780.29	1798.75	1793.22	1799.47	1804.79	1791.59	1818.54	1725.41	1734.7	1787.85	1796.03	1800.31	1696.92
244.000000	1832.59	1801.13	1803.33	1791.03	1767.48	1714.83	1755.89	1737.37	1746.06	1755.09	1773.8	1792.33	1772.1	1796	1782.76	1790.23	1795.05	1807.14	1729.71	1733.3	1771.11	1748.67	1765.55	1787.23	1790.74	1736.66	1776.78	1812.9	1801.89	1714.05	1725.02	1725.3	1756	1816.26	1790.74	1751.19	1778.68	1797.07	1793.54	1801.28	1809.38	1791.78	1819.64	1727.37	1735.9	1790.06	1798.02	1805.67	1700.85
244.496002	1836.11	1806.86	1802.55	1787.22	1769.86	1712.6	1757.85	1740.98	1744.95	1755.6	1772.97	1789.72	1769.77	1796.72	1784.61	1789.69	1792.99	1809.93	1726.73	1731.3	1771.68	1749.44	1762.3	1789.38	1792	1736.66	1777.4	1809.96	1801.73	1714.19	1722.94	1726.39	1759.14	1819.32	1797.28	1755.07	1782.54	1798.3	1793.09	1803.08	1809.33	1796.08	1821.95	1728.39	1739.27	1790.73	1799.77	1804.64	1697.76
244.990997	1834.57	1803.05	1802.36	1786.64	1768.86	1716.91	1754.84	1740.05	1741.83	1752.32	1775.31	1788.95	1774.72	1796.84	1784.19	1795.59	1794.56	1809.96	1729.86	1732.87	1773.38	1748.52	1762.32	1788.91	1795.42	1737.84	1779.9	1817.98	1804.34	1715.89	1724.84	1729.06	1756.64	1823.02	1796.77	1754.75	1782.98	1797.54	1793.02	1804.11	1811.23	1794.88	1826.18	1728.92	1737.62	1790.43	1801.14	1806.53	1699.61
245.485992	1839.27	1800.27	1804.15	1790.83	1773.03	1713.38	1757.13	1741.19	1745.22	1753.79	1773.28	1794.33	1772.72	1797.87	1785.73	1790.94	1797.14	1810.73	1730.05	1733.64	1773.98	1749.46	1761.4	1790.92	1792.28	1736.81	1775.81	1814.68	1802.92	1713.32	1722.65	1725.39	1758.71	1825.19	1794.84	1756.81	1784.63	1800.19	1795.35	1801.72	1811.23	1797.85	1823.32	1729.91	1737.78	1793.54	1801.71	1806.28	1698.66
245.981003	1841.51	1804.26	1803.16	1790.36	1772.12	1715.53	1758.37	1740.25	1745.33	1753.99	1773.96	1791.54	1773.14	1798.01	1784.43	1794.43	1798.1	1811.14	1728.93	1732.89	1774.47	1749.53	1762.47	1789.31	1796.32	1738.27	1780.59	1817.14	1804.32	1714.85	1724.03	1725.61	1758.42	1825.46	1798.8	1756.04	1784.55	1799.71	1794.47	1802.43	1810.99	1795.32	1825.59	1730.41	1738.84	1792.43	1802.23	1807.71	1699.7
246.475998	1838.79	1804.35	1805.22	1791.34	1772.05	1715.7	1757.32	1743.25	1746.97	1755.14	1774.97	1796.2	1773.38	1801.13	1787.12	1794.27	1795.76	1811.69	1727.95	1732.53	1774.41	1751.94	1763.32	1795.23	1796.05	1736.53	1779.15	1819.71	1803.15	1714.95	1723.93	1728.25	1758.02	1824.35	1800.23	1757.04	1783.42	1803.75	1795.98	1807.46	1812.35	1795.04	1827.73	1731.07	1740.64	1795.11	1804.66	1806.28	1700.36
246.972000	1843.01	1807.85	1805.48	1791.85	1773.78	1719.08	1759.03	1740.38	1745.5	1753.83	1775.03	1794.79	1772.27	1797.51	1784.6	1792.91	1799.71	1810.83	1729.42	1736.28	1776.6	1751.4	1763.14	1789.06	1799.34	1738.06	1779.22	1819.43	1805.06	1715.86	1724.21	1729.45	1760.25	1823.54	1800.75	1757.51	1784.68	1803.8	1795.24	1806.57	1813.05	1795.79	1827.92	1732.91	1737.8	1793.36	1802.29	1810.13	1701.71
247.466995	1842.75	1804.03	1803.84	1792.51	1772.9	1716.24	1759.06	1743.77	1745.96	1755.92	1776.49	1797.86	1771.69	1801.23	1784.9	1796.49	1798.6	1815.5	1732.43	1733.92	1777.64	1754.22	1764.69	1790.47	1797.67	1738.86	1779.79	1819.89	1808.57	1716.95	1725.68	1728.74	1763.14	1826.43	1800.02	1754.59	1783.61	1803.85	1797.42	1808.53	1814.79	1796.61	1826.53	1730.2	1738.6	1793.88	1803.36	1807.93	1702.04
247.962006	1841.01	1806.46	1803.84	1792.32	1774.26	1717.05	1759.85	1744.34	1747.83	1754.73	1775.61	1795.08	1777.83	1798.51	1788.26	1796.33	1799.98	1813.56	1730.34	1736.4	1775.33	1753.93	1763.89	1793.41	1797.16	1741.06	1781.07	1819.86	1802.96	1715.2	1727.39	1729.37	1760.87	1825.71	1802.1	1753.57	1789.18	1801.29	1797.26	1809.24	1815.57	1798.61	1829.35	1730.18	1739.03	1795.79	1804.6	1810.56	1702.31
248.457001	1843.42	1808.8	1805.53	1792.23	1771.56	1718.25	1760.96	1742.09	1746.38	1756.26	1776.33	1794.97	1775.39	1802.89	1788.16	1797.01	1800.36	1814.13	1731.46	1733.84	1778.16	1749.95	1764.04	1791.82	1797.85	1738.75	1779.26	1821.25	1808.1	1716.19	1725.31	1731.18	1760.34	1828.13	1802.19	1758.27	1783.22	1802.37	1799.65	1806.91	1815.04	1799.42	1830.39	1733.12	1740.9	1795.75	1806.02	1808.33	1701.74
248.951996	1845.49	1806.72	1804.67	1792.28	1772	1717.41	1761.25	1742.96	1746.55	1758.51	1776.6	1791.9	1778.52	1800.74	1790.16	1795.24	1800.06	1818.9	1730.68	1735.79	1777.36	1754.9	1768.39	1795.6	1800.28	1739.11	1784.25	1824.19	1811.5	1715.95	1727.21	1731.45	1762.26	1828.03	1802.18	1758.11	1784.89	1803.56	1798.11	1807.21	1817.39	1797.93	1835.17	1731.9	1739.29	1797.45	1803	1810.04	1703.52
249.447998	1843.9	1812.37	1805.06	1793.55	1773.78	1718.04	1761.48	1745.27	1746.12	1759.77	1777.54	1796.81	1775.4	1800.83	1788.3	1796.26	1803.33	1816.91	1733.71	1733.76	1780.13	1756.8	1767.95	1792.7	1800.96	1737.43	1781.03	1825.55	1809.08	1716.53	1725.89	1730.1	1763.05	1827.12	1802.39	1756.08	1785.65	1805.48	1801.31	1810.6	1814.04	1801.3	1832.83	1730.39	1742.2	1795.72	1807.39	1810.56	1699.61
249.942993	1843.91	1810.58	1807.18	1791.63	1775.45	1720.14	1765.38	1745.25	1744.37	1761.41	1780.16	1799.49	1778.97	1803.18	1790.59	1797.94	1803.49	1817.31	1731.28	1735.5	1780.18	1755.24	1768.9	1798.27	1801.81	1742.35	1785.37	1824.39	1810.49	1716.84	1726.1	1728.98	1762.92	1832.03	1802.26	1756.98	1787.71	1802.91	1801.92	1808.6	1821.37	1802.51	1831.91	1733.42	1740.64	1796.99	1804.81	1810.98	1701.39
250.438004	1846.29	1811.84	1810.31	1794.38	1775.62	1718.88	1759.73	1745.62	1747.46	1758.2	1776.4	1796.64	1778.27	1803.53	1789.29	1796.28	1802.07	1817	1731.51	1737.1	1779.25	1754.73	1769.15	1790.66	1801.37	1738.7	1782	1824.27	1810.36	1713.99	1724.42	1730.49	1763.3	1829.87	1800.67	1759.22	1786.76	1804.18	1802.51	1811.5	1814.34	1798.87	1833.62	1732.09	1741.56	1798.7	1804.92	1809.71	1700.49
250.932999	1847.81	1812.08	1805.64	1792.5	1772.94	1715.78	1760.91	1745.62	1748.04	1758.23	1776.87	1794.46	1778.38	1803.1	1789.33	1797.61	1802.26	1812.51	1732.37	1736.26	1777.46	1755.23	1765.44	1793.89	1800.81	1741.46	1781.2	1824.57	1807.23	1717.36	1723.69	1730.39	1763.71	1829.97	1803.62	1754.7	1789.44	1804.18	1799.29	1809.16	1812.38	1797.98	1833.51	1733.4	1737.6	1797.7	1804.41	1810.69	1700.21
251.427994	1846.65	1813.87	1806.31	1796.89	1774.07	1717.36	1759.41	1746.5	1749.81	1759.4	1777.7	1798.42	1775.74	1806.89	1792.52	1800.66	1800.56	1813.82	1734.51	1736.42	1779.43	1755.93	1768.12	1790.58	1799.46	1741.28	1782.33	1827.14	1811.79	1717.93	1722.8	1728.23	1764.42	1830.92	1803.07	1756.37	1787.95	1804.62	1800.33	1808.65	1817.16	1799.88	1833.32	1732.69	1738.52	1797.22	1803.67	1808.05	1701.69
251.923996	1848.47	1810.74	1806.9	1795.36	1774.41	1718.71	1759.33	1745.2	1748.16	1757.17	1776.85	1795.74	1776.59	1803	1789.8	1797.66	1802.98	1818.9	1735.1	1735.32	1779.91	1755.64	1767.32	1795	1800.79	1743.73	1782.41	1826.8	1809.2	1716.02	1724.64	1729.48	1762.97	1830.87	1802.85	1757.68	1790.55	1802.63	1797.85	1810.66	1815.83	1798.92	1833.38	1732.08	1740.3	1797.02	1809.17	1808.73	1700.15
252.419006	1847.79	1814.2	1806.07	1799.94	1772.39	1718.82	1761.04	1744.79	1749.19	1758.87	1776.67	1795.93	1778.18	1806.66	1789.59	1797.5	1802.56	1817.12	1731.16	1739.42	1780.6	1756.22	1770.04	1795.2	1801.98	1739.82	1784.37	1827.17	1812.59	1716.31	1723.31	1729.67	1767.38	1831.58	1804.86	1756.47	1790.66	1804.15	1800.7	1810.75	1815.55	1799.02	1834.41	1733.16	1741.22	1797.54	1807.05	1808.87	1699.84
252.914001	1846.23	1809.9	1808.07	1795.27	1773.63	1717.99	1761.15	1744.93	1750.06	1759.38	1777.43	1797.35	1777.47	1806.34	1789.97	1797.7	1803.69	1819.18	1732.72	1734.93	1781.68	1754.57	1768.89	1791.2	1801.43	1740.18	1785.56	1827.99	1811.74	1715	1724.64	1731.17	1762.93	1827.86	1802.26	1756.75	1790.6	1805.09	1798.57	1806.67	1814.59	1799.13	1836.76	1733.35	1743.56	1798.8	1809.69	1810.34	1700.98
253.408997	1850.19	1812.74	1810.12	1795.6	1776.19	1718.27	1761.99	1746.2	1747.2	1761.56	1776.88	1801.86	1778.23	1805.76	1789.14	1796.74	1803.83	1817.74	1733.99	1736.08	1781.06	1756.91	1765.83	1795.53	1801.82	1739.47	1785.17	1829.06	1811.87	1713.65	1724.81	1729.52	1766.88	1830.6	1803.4	1756.96	1788.77	1805.63	1798.71	1811.07	1819.42	1800.53	1837.02	1729.82	1740.95	1797.6	1804.01	1808.77	1701.59
253.904999	1850.52	1814.89	1809.16	1793.7	1772.8	1716.38	1764.74	1743.7	1748.88	1758.86	1776.22	1797.12	1775.29	1806.42	1788.31	1798.61	1801.67	1816.89	1732.92	1735.3	1779.45	1757.28	1769.05	1796.29	1799.41	1739.5	1783.27	1826.51	1811.3	1717.19	1727.12	1731.46	1765.98	1831.46	1800.99	1754.35	1791.57	1804.48	1801.68	1808.97	1817.04	1795.9	1836.24	1729.56	1741.59	1797.62	1805.95	1807.87	1699.88
254.399994	1849.53	1813.83	1808.39	1799.12	1774.25	1718.55	1760.23	1742.82	1749.46	1758.28	1779.19	1797.53	1778.74	1809.22	1787.67	1797.14	1805.74	1820.21	1734.95	1735.32	1776.94	1755.93	1770.07	1795.25	1803.58	1739.76	1784.21	1830.31	1813.02	1716.86	1725.72	1731.28	1765.79	1832.45	1803.24	1758.45	1789.56	1806.12	1800.14	1809.18	1817.46	1802.09	1838.16	1733.88	1742.43	1800.63	1804.8	1810.1	1700.02
254.895004	1852.93	1810.76	1810.07	1796.62	1774.6	1720.48	1763.51	1745.93	1747.08	1760.54	1780.57	1797.34	1778.96	1808.65	1791.74	1800.32	1802.62	1818.39	1735.27	1733.86	1779.95	1755.66	1766.07	1794.59	1799.54	1741.06	1784.55	1832.87	1815.95	1716.36	1727.37	1732.48	1766.21	1833.35	1803.31	1757.41	1790.41	1802.77	1802.59	1812.1	1819.05	1799.69	1839.24	1731.09	1739.21	1797.35	1805.84	1811.98	1699.5
255.389999	1853.34	1814.75	1814.27	1797.64	1776.58	1717.8	1760.98	1745.98	1749.13	1758.26	1782.2	1800.3	1778.4	1808.46	1789.6	1800.31	1802.21	1820.67	1731.06	1737.62	1779.96	1755.89	1770.3	1797.16	1806.31	1741.91	1786.7	1832.1	1817.01	1716.52	1725.96	1731.04	1766.43	1830.91	1805.47	1755.72	1790.37	1804.71	1801.71	1811.98	1818.61	1800.99	1843.9	1733.57	1740	1796.86	1805.78	1812.96	1701.05
255.884995	1851.66	1814.41	1812.72	1798	1777.31	1718.1	1763.99	1745.49	1754.77	1763.03	1781.91	1799.44	1782.5	1804.28	1789.86	1798.16	1806.5	1819.11	1731.19	1736.88	1780.64	1758.57	1769.23	1795.64	1804.57	1741.3	1784.77	1830.78	1812.61	1717.33	1727.65	1730.17	1765.42	1829.84	1805.93	1756.59	1788.79	1806.03	1803.85	1810.81	1821.05	1799.65	1836.82	1733.43	1743.22	1797.34	1808.77	1812.1	1698.38
256.381012	1852.81	1813.52	1808.21	1799.58	1777.72	1721.35	1763.87	1746.9	1751.4	1763.04	1781.64	1801.88	1779.89	1804	1790.38	1799.5	1806.93	1821.07	1734.67	1739.42	1777.91	1757.11	1767.29	1795.98	1804.37	1741.52	1785.6	1828.42	1810.83	1717.23	1727.26	1730.06	1764.27	1833.97	1804.61	1756.03	1790.35	1804.75	1802.64	1809.87	1820.46	1803.21	1841.49	1732.67	1740.52	1797	1805.91	1813.42	1703.15
256.876007	1853.82	1812.5	1810.48	1796.05	1777.12	1720.81	1761.17	1746.97	1747.24	1761.32	1783.94	1802.81	1779.95	1806.44	1791.76	1801.01	1803.68	1818.88	1732.95	1734.33	1780.65	1758.68	1771.86	1796.24	1808.68	1742.16	1783.02	1828.37	1816.24	1716.49	1724.15	1729.3	1765.55	1834.83	1805.75	1756.48	1786.13	1806.09	1799.02	1813.09	1821.32	1804.52	1838.82	1735.19	1741.29	1798.87	1808.34	1816.29	1701.6
257.371002	1853.61	1814.39	1812.32	1796.35	1776.05	1720.15	1761.99	1746.61	1752.17	1761.56	1781.8	1801.29	1779.16	1806.64	1790.4	1800.98	1804.84	1819.29	1734.66	1736.96	1779.52	1756.36	1768.07	1798.36	1804.66	1740.28	1786.06	1830.9	1812.05	1718.36	1728.92	1734.59	1765.07	1834.31	1805.99	1759.43	1789.66	1804.94	1799.99	1811.98	1820.92	1804.05	1839.04	1736	1741.34	1799.25	1806.19	1814.99	1701.07
257.865997	1851.02	1816.66	1812.16	1798.04	1776.17	1719.83	1763.35	1749.76	1750.11	1762.82	1781.42	1799.71	1775.71	1807.74	1790.01	1801.36	1805.64	1818.46	1734.32	1739.36	1779.51	1758.17	1768.48	1796.93	1805.12	1739.17	1782.45	1828.03	1812.55	1716.91	1726.95	1730.5	1766.36	1838.19	1802.86	1756.62	1789.76	1801.98	1799.1	1809.19	1820.34	1804.3	1841.16	1735.4	1742.66	1798.85	1805.12	1815.02	1702.47
258.360992	1849.51	1814.65	1812.51	1797.58	1775.35	1716.55	1764.32	1744.05	1749.53	1760.2	1779.92	1800.46	1777.46	1806.88	1788.97	1799.93	1806.08	1816.74	1734.03	1735.98	1779.16	1758.37	1770.91	1795.34	1805.19	1741.12	1785.61	1830.69	1811.64	1717.77	1729.64	1732.72	1768.08	1836.11	1808.27	1759	1788.81	1803.66	1804.3	1810.77	1819.78	1803.85	1839.58	1733.26	1742.83	1798.52	1809.54	1815.83	1701.38
258.856995	1853.52	1814.26	1810	1796.84	1780.56	1719.34	1766.69	1747.66	1751.11	1761.11	1777.41	1803.94	1776.21	1807.34	1792.7	1801.06	1800.32	1814.65	1731.25	1736.04	1778.82	1757.63	1768.7	1795.05	1803.21	1740.24	1784.17	1830.34	1814.86	1717.49	1728.35	1731.14	1763.46	1834.94	1807.61	1758.68	1788.88	1807.27	1802.11	1811.22	1819.7	1804.33	1840.32	1735.13	1739.35	1798.2	1809.73	1818.37	1702.58
259.351990	1851.51	1815.24	1810.03	1798.05	1777.03	1721.58	1760.78	1744.48	1747.88	1760	1781.54	1801.6	1776.67	1805.17	1786.75	1795.01	1801.65	1815.43	1730.34	1736.69	1779.29	1757.09	1770.29	1792.89	1805.48	1741	1786.18	1830.49	1814.56	1718.73	1728.2	1729.05	1764.58	1833.28	1806.65	1758.2	1788.33	1806.42	1802.84	1810.55	1819.13	1802.5	1840.77	1734.84	1742.57	1797.64	1804.78	1815.74	1701.92
259.846985	1855.44	1812.72	1810.33	1798.74	1776.65	1717.12	1761.39	1746.01	1747.86	1761.49	1780.27	1801.32	1776.15	1808.79	1790.21	1798.95	1804.79	1816.64	1732.67	1736.82	1780.73	1756.5	1770.69	1793.65	1804.65	1741.69	1784.28	1833.99	1812.89	1717.16	1726.85	1732.16	1766.61	1832.28	1807.43	1758.82	1790.39	1806.38	1799.99	1810.63	1818.08	1798.94	1836.32	1735.36	1740.96	1799.17	1805.38	1811.93	1703.74
260.342010	1852.96	1815.83	1811.13	1798.32	1779.04	1719.5	1763.07	1746.76	1749.09	1760.86	1779.97	1800.25	1780.24	1806.1	1790.01	1799.5	1803.26	1819.03	1734.21	1734.8	1777.27	1756.29	1767.29	1794.4	1807.02	1742.64	1784.88	1830.73	1816.37	1715.79	1729.85	1732.55	1766.88	1833.66	1805.23	1758.28	1792.45	1805.16	1800.23	1812.36	1817.31	1803.66	1843.26	1735.38	1740.02	1798.85	1807.67	1815.73	1696.42
260.837006	1854.33	1816.71	1812.52	1799.11	1778.78	1718.58	1763.58	1746.76	1748.88	1761.26	1778.4	1801.13	1778.37	1807.53	1791.48	1800.45	1802.96	1815.23	1735.86	1738.79	1783.42	1758.88	1768.62	1794.3	1806.46	1738.36	1784.56	1828.98	1813.22	1720.85	1729.49	1732.95	1766.03	1833.93	1804.82	1761.95	1788.74	1804.01	1801.3	1808.92	1821.7	1805.4	1842.61	1735.95	1744.71	1798.67	1807.95	1815.83	1701.46
261.333008	1855.15	1815.56	1813.24	1801.14	1780.29	1717.42	1762.64	1747.51	1750.84	1763.17	1780.97	1801.63	1779.91	1808.22	1791.79	1802.11	1806.27	1820.17	1736.89	1738.42	1779.05	1757.83	1768.73	1796.88	1808.39	1741.29	1786.38	1830.33	1817.02	1718.91	1730.49	1733.11	1767.16	1834.45	1805.78	1759.54	1794.53	1806.36	1804.73	1811.77	1818.17	1806.9	1840.02	1735.27	1743.56	1799.58	1806.64	1818.84	1700.26
261.828003	1855.13	1818.42	1816.3	1797.95	1779.24	1721.31	1763.93	1748.19	1751.19	1759.6	1782.27	1799.73	1784.3	1805.97	1789.86	1801.75	1808.24	1822.84	1734.2	1739.24	1781.67	1759.91	1770.01	1798.57	1807.8	1743.6	1784.47	1833.65	1814.48	1718.36	1728.67	1732.22	1766.53	1837.77	1806.99	1760.27	1791.08	1806.42	1805.2	1812.08	1820.49	1806.48	1842.23	1734.69	1741.42	1800.12	1806.03	1815.84	1703.37
262.322998	1857.65	1817.22	1809.61	1798.57	1778.01	1718.77	1767.58	1748.69	1753.49	1759.85	1779.5	1800.17	1779.58	1805.99	1792.95	1805.61	1808.94	1821.34	1731.19	1738.8	1784.77	1760.42	1769.78	1796.58	1808.95	1741.47	1787.82	1830.15	1817.61	1718.33	1725.36	1732.54	1770.21	1836.06	1809.14	1758.94	1795.69	1809.38	1804.62	1808.47	1815.84	1802.07	1841.48	1734.83	1742.54	1803.69	1804.18	1816.73	1702.56
262.817993	1862.95	1816.93	1809.1	1798.87	1778.3	1717.25	1764.25	1749.47	1750.72	1763.64	1784.28	1801.15	1780.91	1809.56	1791.37	1802.05	1806.22	1818.87	1735.83	1738.73	1783.91	1759.04	1770.82	1796.55	1806.81	1743.6	1788.8	1832.01	1813.93	1718.34	1726.47	1731.52	1769.85	1832.88	1805.22	1758.79	1790.25	1806.03	1802.91	1810.4	1818.21	1808.26	1843.71	1731.86	1743.19	1801.54	1809.89	1815.36	1701.43
263.312988	1855.35	1817.1	1813.88	1802.02	1778.5	1717.55	1765.57	1749.55	1750.24	1763.28	1782.7	1805.36	1779.77	1805.3	1793.17	1802.67	1808.1	1822	1737.03	1738.23	1786.29	1758.78	1772.11	1794.44	1806.35	1743.1	1788.32	1832.57	1816.64	1717.54	1724.7	1734.98	1767.98	1837.77	1809.83	1757.86	1790.16	1804.66	1802.96	1813.56	1818.2	1805.35	1842.97	1736.16	1742.78	1803.79	1809.83	1814.93	1703.28
263.808990	1853.95	1816.68	1813.58	1801.54	1780.72	1720.76	1764.3	1747.43	1751.5	1762.89	1784.31	1804.64	1778.76	1806.53	1793	1801.77	1810.98	1824.62	1733.97	1735.68	1783.9	1760.46	1774.15	1797.74	1806.72	1740.86	1787.59	1831.35	1817.92	1716.8	1728.2	1730.94	1768.97	1837.1	1808.11	1758.46	1792.98	1807.92	1804.71	1815.64	1822.98	1805.98	1843.54	1735.45	1741.33	1799.57	1808.85	1817.34	1703.29
264.303986	1857.93	1817.76	1813.59	1797.53	1777.49	1719.16	1765.59	1749.52	1750.34	1763.69	1782.17	1803.65	1779.91	1805.74	1793.17	1800.45	1806.96	1826.35	1735.32	1738.76	1781.89	1760.59	1773.58	1798.25	1809.07	1743.46	1785.28	1831.26	1819.15	1718.28	1728.86	1732.94	1768.39	1833.78	1805.45	1759.27	1792.72	1811.45	1805.11	1815.86	1819.65	1803.78	1840.48	1736.55	1745.51	1805.78	1811.42	1818.35	1700.02
264.799011	1856.82	1821.15	1812.26	1800.4	1779.41	1722.14	1765.49	1747.12	1752.81	1762.22	1782.72	1805.02	1783.67	1809.32	1795.25	1803.76	1807.93	1824.32	1736.67	1739.74	1782.46	1761.46	1772.59	1799.76	1810.51	1742.33	1788.23	1836.13	1819.05	1720.69	1728.6	1730.89	1772.28	1837.63	1810.87	1759.09	1796.1	1809.51	1806.37	1815.97	1823.51	1804.09	1844.73	1736.44	1741.28	1803.73	1812.53	1822.01	1703.6
265.294006	1858.33	1819.81	1810.68	1801.15	1778.22	1720.87	1764.82	1752.16	1754.74	1763.42	1783.84	1801.14	1786.16	1810.42	1796.28	1804.59	1807.13	1822.17	1734.56	1736.91	1783.4	1757.82	1772.67	1799.98	1810.36	1742.44	1789.87	1835.01	1817.69	1716.36	1727.49	1729.99	1771.26	1837.54	1806.31	1758.44	1798.73	1808.61	1804.75	1812.88	1820.91	1805.51	1847.25	1734.85	1742.23	1803.45	1810.78	1816.48	1701.69
265.789001	1859.98	1817.64	1813.33	1801.26	1779.01	1719.83	1764.39	1747.61	1749.25	1759.77	1787.25	1802.03	1781.57	1813.13	1796.5	1801.05	1808.27	1821.51	1735.78	1737.94	1785.3	1762.73	1769.82	1801.3	1810.26	1743.34	1791.85	1834.66	1819.29	1718.45	1728.28	1734.59	1770.98	1839.43	1808.72	1760.45	1794.08	1808.34	1808.18	1817.75	1825.23	1806.98	1849.74	1736.19	1744.25	1800.03	1808.65	1818.75	1702.15
266.285004	1858.42	1815.33	1813.3	1798.47	1781.38	1722.3	1766.8	1750.1	1750.65	1764.07	1783.86	1805.68	1781.08	1808.65	1794.89	1803.91	1807.31	1825.74	1735.71	1738.57	1781.76	1761.73	1774.12	1798.86	1809.58	1746.34	1791.28	1833.86	1819.46	1718.88	1729.3	1735.2	1769.16	1837.14	1809.05	1761.6	1794.92	1809.4	1805.4	1814.59	1821.05	1805.72	1847.62	1735.5	1745.21	1801.84	1812.73	1823.58	1703.89
266.779999	1856.81	1818.9	1811.19	1799.17	1778.72	1720.9	1766.29	1749.56	1752.51	1764.39	1785.17	1802.1	1780.23	1809.22	1800.34	1804.7	1804.91	1821.87	1735.65	1737.25	1785.69	1763.42	1771.06	1799.09	1807.53	1745.02	1788.03	1835.78	1819.87	1718.73	1730.44	1733.26	1769.83	1838.07	1810.22	1760.43	1792.29	1808.46	1805.56	1817.05	1820.38	1807.06	1845.02	1737.31	1744.66	1805.64	1808.64	1819.37	1703.75
267.274994	1860.9	1821.42	1815.76	1799.95	1779.98	1723.72	1767.82	1748.83	1755.21	1763.01	1787.19	1807.72	1785.7	1811.8	1799.21	1805.02	1809.42	1826.69	1735.55	1738.46	1782.92	1763.77	1772.13	1803.21	1810.63	1742.06	1792.6	1839.29	1820.51	1719.33	1728.77	1734.73	1770.71	1839.62	1810.98	1759.3	1796.45	1810.15	1806.83	1815.92	1825.68	1804	1843.97	1739.39	1744.48	1801.75	1811.49	1821.09	1704.59
267.769989	1859.06	1819.2	1817.95	1799.14	1780.39	1719.58	1771.12	1751.57	1751.81	1767.57	1783.63	1802.44	1783.1	1813.86	1797.29	1804.09	1810.05	1820.8	1734.62	1738.77	1787.77	1763.33	1775.53	1797.56	1813.09	1744.75	1789.98	1837.42	1819.65	1718.47	1727.14	1729.33	1770.95	1842.54	1811.88	1760.84	1795.22	1811.08	1809.85	1816.98	1824.05	1807.85	1851.77	1734.74	1743.98	1805.15	1810.91	1821.57	1703.19
268.265991	1862.84	1820	1817.98	1803.86	1783.24	1723.09	1768.47	1750.43	1754.27	1762.45	1781.81	1806.3	1782.87	1813.87	1796.54	1806.58	1809.29	1825.17	1733.52	1739	1784.48	1761.45	1773.17	1803.5	1812.49	1742.71	1790.95	1839.8	1818.16	1717.81	1727.15	1732.28	1772.33	1840.45	1808.87	1758.28	1796.64	1813.88	1805.62	1816.3	1823.16	1807.82	1848.61	1736.46	1745.89	1806.38	1812.2	1818.73	1701.79
268.760986	1861.81	1819.45	1814.38	1800.96	1779.22	1723.11	1764.63	1750.14	1752.13	1764.71	1782.53	1802.54	1782.81	1811.32	1796.74	1805.65	1809.98	1826.99	1733.69	1738.93	1781.17	1761.73	1773.05	1795.19	1814.42	1741.74	1793.9	1836.9	1819.26	1716.95	1729.45	1732.75	1772.06	1841.36	1811.25	1761.92	1795.15	1810.42	1808.33	1818.89	1823.39	1804.38	1848.78	1737.92	1745.5	1808.43	1811.27	1818.74	1702.85
269.256012	1860.86	1823.78	1819.01	1802.82	1782.52	1719.64	1768.08	1749.07	1753.28	1766.33	1784.34	1803.85	1785.45	1813.27	1796.07	1806.71	1811.2	1827.92	1734.39	1739.66	1780.8	1759.95	1772.71	1800.98	1812.08	1743.71	1792.31	1839.22	1821.67	1720.05	1731.03	1735.56	1771.96	1840.24	1810.85	1762.29	1795.14	1809.49	1806.35	1816.26	1824.53	1807.83	1847.95	1737.23	1744.62	1804.55	1807.6	1820.58	1702.92
269.751007	1864.02	1822.32	1817.98	1799.72	1781.97	1722.27	1767.31	1750.14	1753.22	1765.14	1786.61	1805.93	1783.21	1813.19	1797.79	1805.2	1808.79	1824.12	1735.89	1738.62	1783.76	1763.46	1774.75	1798.16	1815.51	1745.53	1789.82	1836.98	1820.99	1720.33	1728.41	1731.88	1768.94	1842.07	1809.15	1761.8	1797.37	1810.69	1808.67	1815.42	1821.34	1810.61	1848.43	1737.17	1744.08	1806.37	1812.22	1822.81	1703.79
270.246002	1864.97	1820.71	1814.38	1801.17	1779.9	1719.84	1768.53	1750.19	1754.49	1767.83	1783.49	1805.62	1784.35	1813.23	1795.84	1805.63	1810.9	1825.96	1734.96	1741.74	1786.65	1763.28	1772.49	1800.38	1810.51	1742.89	1790.22	1838.4	1822.09	1717.09	1728.59	1732.21	1770.12	1842.55	1808.45	1759.95	1796.18	1811.87	1808.02	1815.23	1825	1807.34	1847.27	1737.9	1742.72	1805.98	1814.84	1821.93	1702.14
270.742004	1865.04	1821.2	1817.07	1803.65	1784	1721.45	1767.7	1751.32	1756.28	1763.24	1785.73	1807.78	1784.46	1812.47	1798.3	1804.66	1809.84	1825.64	1736.29	1738.48	1785.45	1764.27	1775.35	1801.28	1813.71	1743.9	1794.09	1836.1	1820.06	1717.35	1730.4	1731.27	1770.66	1840.81	1811.07	1760.55	1793.91	1809.49	1809.27	1816.26	1826.26	1808.8	1846.82	1734.99	1746.89	1807.38	1810.67	1820.37	1700.62
271.237000	1861.98	1820.97	1818.3	1805.6	1785.9	1722.56	1768.51	1749.75	1754.81	1766.63	1784.82	1806.64	1786.98	1815.54	1797.98	1807.52	1807.85	1824.42	1734.77	1740.63	1786.78	1763.92	1777.03	1802.41	1814.33	1745.06	1796.05	1837.1	1821.75	1716.56	1730.61	1734.49	1771.82	1842.55	1815.49	1761.36	1796.92	1810.66	1806.82	1816.54	1825.34	1810	1849.27	1737.8	1746.75	1806.76	1814.92	1821.06	1703.53
271.731995	1862.04	1821.99	1816.73	1807.25	1786.81	1722.98	1766.76	1749.19	1756.81	1764.45	1781.48	1804.84	1783.49	1813.86	1796.07	1806.95	1809.1	1827.83	1736.14	1738.04	1784.24	1763.43	1772.8	1802.2	1812.79	1745.25	1790.91	1836.57	1822.62	1720.52	1728.66	1732.49	1769.95	1839.9	1814.06	1761.34	1797.06	1812.87	1807.02	1817.22	1823.78	1806.93	1847.34	1736.18	1745.54	1804.19	1812.61	1822.76	1703.29
272.226990	1863.61	1819.97	1816.61	1804.68	1782.76	1721.51	1769.47	1751.14	1753.85	1764.94	1787.64	1805.79	1786.91	1817.08	1798.41	1805.36	1809.68	1824.71	1734.55	1739.32	1786.58	1760.43	1776.74	1799.44	1815.76	1742.4	1792.54	1839.04	1821.67	1717.98	1728.34	1732.93	1771.61	1839.71	1812.35	1763.45	1795.86	1809.23	1808.84	1817.59	1826.95	1809.72	1850.79	1739.18	1746.68	1805.23	1809.85	1820.92	1703.06
272.721985	1864.72	1822	1818.49	1802.86	1782.54	1718.67	1768.68	1751.6	1751.08	1766.24	1785.03	1804.57	1782.81	1812.51	1796.48	1807.89	1811.2	1827.06	1737.47	1741.16	1786.17	1764.98	1776.27	1803.14	1813.67	1746.63	1796.17	1838.51	1823.42	1715.64	1731.41	1732.72	1770.53	1840.15	1813	1762.17	1798.15	1812.6	1808.46	1817.9	1827.85	1810.92	1847.69	1736.18	1745.39	1806.32	1811.76	1825.54	1701.45
273.217987	1864.61	1820.69	1816.61	1804.38	1781.57	1722.63	1767.25	1750.58	1755.18	1766.87	1782.66	1804.58	1786.73	1814.6	1798.38	1806.04	1809.79	1825.89	1735.29	1740.06	1786.54	1762.46	1774.97	1802.81	1809.88	1744.52	1792.27	1838.15	1821.39	1718.19	1729.82	1732.88	1773.96	1844.4	1816.46	1761.62	1799.3	1813.43	1808.09	1818.11	1827.98	1809.43	1849.09	1738	1745.86	1807.81	1814.73	1822.68	1701.44
273.713013	1863.79	1822.47	1816.93	1802.3	1780.59	1718.88	1769.82	1753.65	1754.49	1764.31	1784.03	1807.91	1782.84	1813.51	1801.67	1809.97	1810.15	1825.98	1732.92	1741.46	1787.15	1763.74	1772.45	1803.8	1811.24	1745.64	1791.86	1835.87	1819.51	1718.15	1726.29	1731.93	1773.35	1840.73	1812.99	1763.33	1795.15	1815.47	1808.13	1819.52	1827.89	1810.38	1846.29	1740.38	1745.58	1803.86	1815.01	1821.12	1700.84
274.208008	1864.48	1819.49	1816.67	1801.9	1781.25	1723.17	1768.63	1750.01	1755.89	1764.31	1789.53	1808.16	1786.83	1814.66	1797.25	1808.35	1807.22	1827.76	1737.47	1741.48	1786.94	1765.09	1777.43	1802.67	1819.74	1744.57	1792.36	1839.76	1824.58	1716.01	1728.95	1734.87	1770.7	1841.55	1812.35	1764.18	1796.79	1813.72	1814.67	1818.06	1826.91	1809.91	1850.24	1737.73	1746.4	1811.99	1814.49	1822.79	1702.79
274.703003	1863.97	1826.43	1816.39	1807.28	1783.21	1719.81	1768.56	1749.97	1755.33	1764.67	1786.43	1807.98	1786.46	1814.35	1796.9	1807.38	1809.06	1825.22	1734.97	1740.27	1786.86	1762.96	1777.57	1802.88	1812.09	1744.9	1797.35	1841.95	1822.66	1714.55	1727.8	1735.3	1770.94	1841.87	1815.67	1761.47	1796.61	1812.77	1811.27	1816.38	1824.98	1807.98	1847.47	1738	1747.72	1808.5	1811.22	1822.76	1705.04
275.197998	1867.55	1823.9	1816.07	1804.97	1781.17	1719.25	1768.63	1751.72	1754.67	1766.83	1788.16	1808.24	1783.7	1814.96	1799.22	1811.27	1810.29	1830.62	1736.14	1738.98	1782.6	1766.16	1772.84	1803.78	1809.75	1742.61	1796.35	1842.21	1821.19	1715.01	1727.65	1733.26	1772.19	1842.61	1814.53	1761.54	1796.86	1815.78	1809.04	1816.95	1825.12	1808.01	1853.27	1738.05	1744.3	1810.33	1815.62	1824.99	1703.52
275.694000	1866.35	1822.44	1817.4	1805.17	1783.36	1719.1	1769.88	1750.69	1756.18	1766.46	1787.02	1810.3	1785.09	1814.11	1798.9	1807.44	1813.29	1825.69	1735.25	1739.86	1782.62	1760.63	1776.72	1804.9	1817.19	1744.97	1796.05	1839.17	1822.66	1717.21	1729.18	1732.58	1771.89	1843.3	1817.22	1763.88	1799.03	1813.89	1810.55	1823.06	1824.19	1808.92	1851.86	1738.86	1746.79	1807.81	1813.41	1825.12	1705
276.188995	1866.33	1823.88	1820.49	1806.93	1785.94	1722.64	1769.05	1752.49	1757.28	1766.99	1787.19	1807.94	1787.16	1817.44	1796.9	1810.2	1810.01	1826.55	1736.29	1737.93	1785.79	1763.6	1774.9	1803.57	1816.21	1746.14	1797.38	1840.07	1824.06	1718.51	1727.19	1732.37	1770.31	1845.47	1811.9	1765.88	1796.58	1813.22	1808.79	1817.83	1826.67	1810.24	1848.45	1737.26	1745.95	1807.88	1813.93	1824.9	1703.14
276.683990	1862.73	1819.61	1818.95	1805.7	1783.16	1721.74	1769.84	1748	1754.38	1767.33	1786.43	1809.42	1786.6	1815.96	1800.3	1810.19	1814.28	1826.85	1737.53	1739.32	1787.69	1761.94	1776.23	1804.64	1813.66	1746.28	1792.94	1842.15	1821.77	1717.74	1729.03	1731.9	1770.7	1846.33	1813.39	1760.55	1796.29	1814.79	1810.58	1819.9	1828.82	1808.71	1850.88	1739.7	1748.65	1807.08	1814.82	1825	1701.65
277.178986	1865.12	1825.14	1817.6	1805.7	1785.15	1720.65	1768.74	1752.02	1757.44	1765.85	1786.11	1808.16	1785.49	1818.81	1801.23	1806.67	1810.67	1831.67	1734.97	1740.56	1786.5	1764.82	1774.93	1804.52	1811.75	1747.25	1791.95	1836.25	1822.98	1716.05	1731.54	1734.32	1770.73	1842.44	1812.6	1762.62	1798.09	1814.18	1806.75	1819.64	1828.43	1808.73	1851.62	1739.78	1747.06	1809.54	1814.29	1822.86	1701.1
277.674011	1864.99	1824.09	1818.86	1806.35	1784.08	1719.28	1765.62	1750.26	1756.53	1766.57	1786.64	1807.24	1786.69	1815.65	1801.75	1809.24	1810.19	1828.44	1737.77	1738.05	1786.67	1761.33	1774.03	1803.76	1815.7	1745.06	1796.18	1841.59	1824.92	1716.58	1724.99	1735.36	1770.84	1845.44	1816.14	1766.28	1799.38	1812.93	1813.02	1818	1829.64	1811.37	1852.45	1740.4	1746.12	1808.6	1815.09	1827.14	1703.14
278.170013	1868.54	1824.15	1819.5	1804.35	1781.37	1718.72	1767.94	1753.72	1756.64	1768.55	1789.14	1809.26	1785.81	1818.58	1798.65	1811.96	1811.45	1826.83	1734.85	1740.84	1784.57	1764.82	1776.54	1804.23	1813.23	1746.48	1796.09	1839.41	1825.01	1715.58	1728.51	1730.53	1774.48	1846.49	1816.82	1766.14	1798.07	1815.75	1809.63	1819.39	1827.61	1811.79	1850.9	1738.18	1747.1	1809.43	1813.46	1825.63	1703.61
278.665009	1868.53	1825.52	1819.94	1804.15	1786.58	1720.05	1770.37	1750	1752.79	1764.94	1788.97	1806.31	1783.51	1814.67	1797.29	1806.38	1811.58	1828.2	1736.37	1740.26	1786.09	1765.96	1778.18	1801.61	1815.3	1744.91	1794.7	1842.54	1824.27	1717.49	1726.48	1731.75	1772.95	1842.04	1816.3	1764.42	1793.89	1813.68	1811.35	1817.08	1828.18	1813.3	1852.63	1740.71	1746.6	1808.67	1816.12	1825.35	1701.71
279.160004	1868.23	1823.83	1819.91	1805.04	1785.94	1719.77	1770.31	1753.27	1755.81	1767.31	1787.66	1808.78	1783.23	1815.64	1799.27	1806.76	1809.74	1828.72	1735.66	1741.24	1787.63	1764.26	1775.03	1806.89	1815.58	1745.19	1795.45	1845.77	1820.7	1716.38	1729.77	1732.39	1771.83	1843.21	1817.71	1764.09	1797.21	1813.06	1813.26	1821.23	1829.14	1810	1852.01	1740.76	1745.18	1812.88	1816.52	1824.08	1700.21
279.654999	1866.2	1824.98	1821.27	1802.06	1784.21	1720.46	1769.89	1752.39	1754.16	1767.15	1786.53	1807.15	1784.36	1816.54	1799.98	1807.11	1811.53	1826.02	1737.67	1740.27	1785.41	1765.2	1774	1804.24	1816.58	1747.77	1794.9	1840.9	1822.09	1716.74	1729.13	1733.43	1773.32	1848.56	1814.64	1764.5	1800.08	1814.55	1811.61	1818.47	1828.48	1810.12	1852.43	1738.34	1746.59	1810.41	1816.73	1827	1704.17
280.149994	1870.86	1825.83	1821.4	1808.32	1782.76	1718.17	1770.61	1750.74	1752.95	1765.21	1786.14	1808.49	1784.6	1816.65	1797.18	1809.12	1809.76	1826.73	1740.99	1741.69	1785.3	1765.99	1776.62	1803.33	1814.19	1744.81	1795.53	1844.22	1823.27	1715.05	1730.06	1733.18	1772.12	1845.6	1817.08	1764.42	1802.82	1815.67	1811.91	1824.8	1829.96	1809.14	1853.51	1737.77	1743.68	1811.85	1815.85	1824.44	1701.16
280.645996	1865.93	1823.23	1817.37	1805.51	1779.72	1718.02	1766.24	1752.22	1753.31	1765.51	1788.11	1809.04	1785.65	1820.71	1798.71	1807.59	1810.97	1826.83	1736.13	1744.04	1785.86	1765.11	1777.3	1808.03	1817.61	1742.85	1797.71	1839.79	1824.49	1714.34	1727.38	1734.05	1773.62	1844.58	1817.18	1765.59	1797.3	1813.01	1811.08	1820.21	1828.83	1813.37	1851.08	1739.54	1744.95	1807.74	1815.34	1823	1700.84
281.140991	1869.86	1826.55	1822.7	1805.24	1783.18	1721.83	1769.11	1752.99	1754.47	1768.16	1788.34	1809.31	1783.6	1815.48	1797.75	1810.56	1812.5	1830.35	1734.83	1742.66	1786.68	1763.4	1777.25	1807.67	1818.49	1745.27	1793.83	1844.41	1829.68	1716.72	1727.43	1731.86	1775.45	1843.21	1818.69	1766.87	1798.04	1815.39	1811.62	1817.7	1830.06	1811.07	1857.27	1740.59	1745.83	1810.57	1815.18	1821.49	1701.66
281.635986	1868.72	1825.73	1821.6	1807.69	1787.15	1719.85	1768.7	1751.73	1752.63	1766.95	1787.06	1808.92	1783.46	1818.42	1799.68	1809.58	1814.92	1831.1	1733.89	1740.03	1786.95	1762.76	1777.5	1804.7	1816.57	1747.08	1796.08	1842.5	1826.37	1717.14	1728.32	1733.36	1774.8	1849.02	1817.7	1766.47	1800.27	1815.95	1812.46	1824.64	1831.01	1810.52	1852.51	1739.86	1746.32	1810.22	1815.68	1825.28	1700.56
282.131012	1867.09	1827.39	1821.58	1804.62	1782.14	1718.95	1766.87	1750.75	1757.44	1768.05	1789.24	1808.31	1784.25	1815.33	1797.01	1808.52	1812.25	1832.14	1734.84	1742.23	1787.07	1764.59	1779.39	1803.95	1815.83	1745.44	1798.71	1846.18	1825.59	1718	1725.91	1731.86	1772.53	1848.26	1817.18	1766.46	1799.43	1817.05	1810.09	1820.36	1829.71	1813.06	1854.77	1742.3	1748.16	1810.49	1814.54	1823.89	1702
282.627014	1868.22	1825.04	1821.89	1808.35	1783.13	1719.21	1769.92	1751.31	1757.89	1766.32	1789.12	1804.98	1783.2	1814.03	1798.23	1807.05	1811.39	1828.34	1735.97	1742.45	1786.41	1763.44	1778.34	1805.23	1817.64	1747.29	1796.65	1842.29	1827.34	1715.36	1725.21	1734.76	1771.8	1846.73	1818.34	1764.09	1800.5	1817.71	1809.24	1822.94	1832.6	1813.28	1850.54	1740.49	1744.41	1810.68	1814.66	1826.35	1700.31
283.122009	1872.23	1824.02	1823.47	1807.19	1782.71	1719.25	1768.54	1748.84	1756.69	1768.07	1789.36	1807.83	1780.91	1817.11	1797.85	1809.61	1812.22	1827.69	1733.76	1740.9	1780.28	1766.91	1776.28	1804.33	1813.86	1745.84	1794.17	1845.06	1828.72	1715.74	1726.28	1730.99	1775.26	1848.83	1816.86	1765.65	1800.91	1814.93	1811.29	1821.68	1827.61	1815.07	1852.99	1740.29	1746.04	1811.34	1813.49	1823.42	1701.23
283.617004	1870.09	1825.8	1823.2	1808.57	1783.37	1719.78	1772.33	1752.7	1757.6	1767.6	1790.28	1807.1	1787.36	1819.05	1796.61	1810.54	1814.07	1829.88	1735.98	1742.93	1783.8	1768.54	1777.74	1804.95	1813.09	1743.75	1794.97	1842.85	1826.9	1718.24	1729.55	1735.43	1773.77	1848.32	1821.25	1769.47	1802.16	1813.74	1814.68	1821.24	1829.65	1812.99	1853.4	1738.58	1745.87	1807.03	1816.42	1824.38	1701.36
284.112000	1870.73	1826.72	1821.81	1804.93	1784.75	1719.85	1770.18	1751.82	1752.38	1766.67	1788.97	1806.95	1784.6	1816.79	1798.15	1808.25	1812.6	1829.09	1736.11	1742.74	1783.28	1764.15	1776.65	1803.68	1815.35	1744.94	1793.88	1843.33	1826.6	1718.97	1728.75	1734.65	1773.63	1846.76	1814.23	1766.46	1801.37	1813.4	1815.42	1820.76	1827.75	1812.76	1853.27	1738.63	1746.6	1811.5	1816.71	1826.3	1702.28
284.606995	1872.71	1828.94	1820.23	1808.75	1784.27	1722.37	1771.07	1750.45	1759.42	1768.99	1789.68	1809.37	1785.19	1820.4	1796.98	1812.05	1812.72	1829.56	1736.31	1740.34	1785.2	1765.43	1774.47	1801.98	1813.57	1746.63	1796.1	1845.46	1828.55	1715.23	1729.11	1731.95	1773.11	1848.65	1817.18	1765.84	1798.92	1814.54	1814.02	1819.94	1827.92	1809.37	1854.56	1739.22	1745.27	1812.37	1813.89	1826.41	1701.69
285.101990	1868.83	1826.95	1821.89	1806.33	1782.91	1720.42	1767.45	1750.73	1756.65	1766.29	1788.69	1806.11	1785.78	1817.32	1796.82	1810.68	1811.83	1830.31	1735.66	1741.98	1784.87	1765.24	1776.3	1804.19	1815.42	1748.53	1794.71	1845.63	1824.78	1710.85	1727.01	1731.78	1771.81	1848.24	1815.1	1764.79	1799.23	1814.75	1811.64	1819.29	1826.04	1811.37	1852.26	1742.17	1743.76	1807.23	1816.51	1823.53	1702
285.597992	1869.75	1827.7	1819	1805.72	1785.62	1719.93	1769.41	1747.93	1754.33	1767.65	1788.22	1808.97	1786.11	1816.33	1801.42	1810.93	1812.79	1827.84	1737.28	1741.45	1785.75	1765.58	1773.22	1805.5	1813.5	1745.01	1793.16	1845.28	1826.61	1715.93	1729.49	1735	1773.7	1847.56	1817.04	1765.92	1800.38	1814.01	1811.54	1820.04	1827.37	1812.17	1853.44	1738.45	1745.92	1813.79	1812.59	1826.96	1703.33
286.092987	1870.33	1826.29	1816.07	1804.43	1785.22	1717.33	1769.5	1755.5	1755.19	1765.41	1788.1	1807.53	1783.39	1815	1802.02	1813.52	1814.69	1827.55	1735.92	1740.78	1786.91	1766.14	1776.97	1804.9	1815.4	1744.9	1794.45	1842.34	1825.25	1715.46	1726.05	1733.49	1770.96	1847.33	1815.77	1764.03	1798.04	1813.86	1812.42	1819.7	1827.1	1810.39	1855.24	1741.52	1749.21	1808.68	1812.57	1826.03	1702.4
286.588013	1869.76	1825.9	1817.71	1805.24	1787.05	1719.74	1771.16	1751.26	1757.49	1766.36	1788.78	1806.87	1786.95	1815.67	1799.4	1809.16	1813.29	1827.72	1735.65	1741.36	1788.2	1767.49	1777.42	1801.52	1818.09	1747.89	1798.02	1846.95	1830.95	1714.06	1726.7	1732.17	1774.79	1851.45	1821.69	1764.74	1799.41	1813.63	1811.18	1821.81	1830.16	1810.13	1855.44	1739.56	1746.49	1810.47	1814.23	1826.67	1700.02
287.083008	1866.43	1827.62	1816.83	1806.74	1783.14	1722.28	1769.9	1751.57	1756.18	1764.51	1787.67	1805.9	1786.1	1815.05	1801.52	1808.41	1811.19	1830.81	1734.84	1740.9	1782.13	1761.42	1775.75	1801.61	1814.28	1745.13	1795.16	1842.05	1827.68	1714.3	1728.54	1733.43	1772.27	1845.72	1820.84	1763.11	1797.38	1811.97	1810.4	1821.06	1830.12	1810.9	1851.31	1744.05	1743.12	1811.58	1814.86	1827.54	1699.25
287.579010	1867.6	1824.61	1815.75	1803.38	1782.77	1720.03	1768.33	1751.31	1754.63	1767.04	1791.19	1802.64	1782.21	1815.04	1797.02	1807.79	1811.42	1829.14	1736.67	1739.2	1783.58	1766.69	1775.69	1803.46	1812.75	1743.07	1796.65	1843.37	1821.49	1714.88	1726.02	1733.96	1774.42	1847.28	1820.04	1765.42	1799.28	1815.02	1812	1821.12	1831.46	1813.5	1853.74	1741.46	1745.43	1811.94	1815.9	1828.02	1702.44
288.074005	1869.96	1824.9	1816.25	1805.59	1783.42	1721.68	1769.1	1750.15	1756.64	1768.51	1787.37	1806.75	1784.98	1813.31	1799.74	1809.98	1810.67	1829.96	1738.81	1741.31	1784.74	1765.99	1775.15	1801.89	1813.92	1745.51	1796.23	1848.11	1826.2	1717.91	1728.01	1734.3	1774.23	1848.28	1817.86	1766.91	1799.99	1818.52	1811.21	1822.17	1829.85	1816.28	1853.59	1740.02	1745.14	1809.95	1816.2	1827.9	1699.27
288.569000	1866.93	1826.16	1819.83	1806.91	1783.42	1719.5	1771.6	1752.43	1758.28	1769.37	1790.56	1807.75	1786.91	1814.12	1801.33	1808.94	1811.29	1831.01	1732.89	1739.38	1785.39	1763.71	1774.63	1804.34	1815.94	1746.41	1795.43	1843.92	1828.13	1715.08	1727.24	1733.79	1774.25	1847.6	1820.02	1766.56	1799.49	1813.19	1812.03	1824.15	1830.77	1814.83	1856.41	1741.56	1749.06	1811.44	1816.24	1828.04	1701.4
289.063995	1867.58	1826.65	1819.57	1806.73	1785.99	1719.27	1767.78	1750.81	1758.23	1768.56	1788.89	1807.92	1785.41	1814.84	1803.1	1808.93	1812.93	1830.36	1733.42	1739.46	1783.71	1763.87	1775.03	1803.66	1819.24	1749.28	1793.34	1846.89	1828.98	1715.95	1727.85	1732.3	1773.88	1848.43	1819.96	1768.67	1800.51	1817.01	1813.23	1824.2	1831.17	1816.1	1852.98	1741.8	1748.91	1810.68	1815.72	1829.14	1702.78
289.558990	1874.51	1824.94	1820.83	1807.86	1782.83	1717.9	1769.57	1751.06	1755.55	1769.01	1788.51	1810.58	1786.95	1816.42	1799.07	1811.84	1814.38	1832.22	1736.47	1740.86	1785.34	1763.02	1776.68	1805.06	1818	1744	1798.81	1849.4	1825.61	1717.92	1722.72	1734.27	1773.12	1848	1822.23	1764.39	1798.57	1816.42	1812.69	1822.4	1830.38	1814.75	1857.71	1740.89	1744.82	1813.22	1815.6	1829.71	1701.1
290.054993	1872.96	1830.07	1825.12	1806.32	1784.61	1720.03	1770.95	1749.97	1756.07	1767.54	1787.68	1807.2	1784.46	1817.8	1798.43	1810.16	1811.09	1830	1736.24	1741.39	1784.83	1766.97	1778.82	1805.99	1818.31	1745.28	1794.46	1849.06	1829.64	1713.71	1725.79	1734.11	1776.09	1848.79	1819.33	1767.1	1799.08	1814.32	1814.1	1824.77	1833.55	1818.38	1858.86	1739.63	1744.08	1814.51	1817.66	1825.56	1701.88
290.549988	1872.95	1828.12	1822.28	1806.88	1783.31	1720.82	1770.76	1752.5	1755.48	1766.82	1787.61	1808.64	1786.64	1819	1799.95	1810.48	1814.1	1832.09	1734.74	1741.9	1786.12	1767.36	1777.69	1806.67	1816.33	1746.45	1795.63	1845.57	1827.93	1716.72	1727.61	1733.16	1772.82	1848.35	1820.2	1767.43	1798.78	1812.99	1810.48	1821.26	1832.45	1814.24	1855.36	1738.89	1745.95	1810.49	1817.91	1827.53	1702.39
291.045013	1871.98	1826.91	1820.33	1807.3	1786.64	1721.67	1770.15	1751.21	1759.45	1769.08	1792.67	1810.44	1787.09	1820.69	1800.3	1811.67	1814.83	1829.92	1736.97	1739.46	1787.67	1765.94	1778.1	1807	1819.23	1749.85	1797.55	1848.53	1829.59	1718.28	1728.87	1734.63	1775.35	1849.48	1821.93	1768.32	1801.93	1813.37	1817.12	1824.13	1836.34	1815.17	1858.1	1743.54	1747.56	1813.66	1818.4	1828.99	1701.93
291.540009	1873.52	1828.32	1824.95	1807.99	1786	1723.09	1769.27	1752.75	1758.03	1771.94	1789.77	1812.61	1789.02	1814.67	1803	1812.07	1816.46	1830.95	1737.48	1739.42	1784.03	1764.78	1779.33	1807.78	1816.46	1747.73	1796.57	1843.89	1827.2	1716.31	1727.3	1735.05	1773.66	1849.67	1821.56	1766	1800.82	1816.33	1812.79	1823.54	1830.53	1813.31	1852.49	1738.1	1746.12	1813.45	1817.22	1829	1704.69
292.035004	1875.62	1826.29	1823.1	1809.14	1784.64	1721.15	1766.78	1755.71	1758.45	1768.47	1791.98	1811.59	1786.89	1815.53	1803.64	1809.35	1815.57	1833.18	1736.34	1741.16	1788.11	1766.43	1779.57	1803.32	1818.65	1744.08	1793.54	1845.39	1826.54	1718.99	1726.62	1734.23	1776.19	1849.93	1816.43	1765.21	1798.46	1819.16	1815.56	1824	1830.66	1814.04	1857.35	1737.56	1749.65	1816.53	1818.62	1832.24	1704.02
292.531006	1880.76	1826.1	1821.12	1807.55	1780.35	1723	1767.4	1753.12	1759.15	1769.32	1789.38	1807.25	1784.27	1818.01	1800.09	1811.22	1814.92	1830.37	1736.51	1741.63	1785.78	1765.73	1778.48	1807.85	1820.86	1749.03	1799.18	1846.97	1830.33	1716.65	1729	1734.93	1775.35	1852.93	1821.45	1763.47	1796.42	1816.48	1816.58	1820.61	1830.99	1817.15	1856.58	1738.59	1747.53	1814.33	1814.71	1831.38	1699.82
293.026001	1873.65	1829.16	1822.86	1804.54	1786.43	1721.24	1771.05	1753.56	1754.93	1767.59	1788.35	1806.4	1788.02	1820.89	1804.02	1812.64	1813.75	1826.22	1737.76	1741.82	1787.06	1767.18	1779.94	1804.71	1817.01	1746.52	1795.52	1849.08	1830.86	1718.28	1728.59	1734.37	1773.95	1849.44	1820.51	1766.25	1800.2	1813.81	1814.46	1822.15	1832.98	1811.83	1856.45	1739.4	1749.27	1813.88	1815.85	1829.96	1700.38
293.520996	1871.81	1825.61	1818.6	1809.49	1783.23	1722.06	1767.83	1752.63	1757.64	1766.35	1791.28	1806.06	1788	1813.11	1801.98	1811.6	1812.51	1831.14	1736.8	1742.66	1785.43	1766.89	1776.43	1808.6	1821.51	1744.34	1796.4	1846.3	1828.96	1720.88	1733.41	1734.25	1774	1851.95	1819.61	1763.55	1801.64	1814.47	1814.54	1823.66	1833.27	1816.42	1858.5	1738.95	1749.72	1811.35	1818.47	1835.71	1701.77
294.015991	1875.51	1831.81	1824.22	1809.55	1785.86	1721.79	1768.97	1753.82	1758.95	1769.46	1790.42	1811.21	1787.77	1820.29	1803.05	1812.13	1816.12	1829.33	1736.79	1740.98	1785.97	1766.87	1781.04	1804.78	1819	1746.51	1797.84	1845.27	1831.78	1718.64	1726.7	1732.89	1771.7	1852.29	1823.58	1765.08	1800.34	1817.63	1815.78	1823.35	1831.17	1812.59	1859.29	1739.79	1747.98	1813.31	1819.69	1833.86	1701.03
294.510986	1873.94	1827.51	1825.09	1808.72	1785.95	1720.46	1770.31	1755.59	1758.28	1768.77	1786.83	1810.73	1788.79	1819.65	1802.67	1812.59	1807.87	1836.03	1737.34	1741.43	1788.52	1765.4	1780.73	1808.38	1818.95	1746.51	1796.22	1849.15	1825.53	1717.02	1724.19	1733.47	1774.08	1856.25	1822.8	1764.85	1798.32	1818.29	1813.53	1827.6	1835.77	1817.38	1860.88	1739.58	1748.92	1810.53	1822	1833.58	1704.52
295.006989	1874.62	1829.25	1822.83	1806.34	1785.66	1724.21	1770.54	1755.09	1755.79	1768.86	1789.08	1808.92	1788.54	1822.3	1803.35	1811.62	1813.49	1834.34	1736.64	1745.03	1787.43	1764.99	1778.11	1812	1822.04	1747.43	1797.18	1846.36	1830.05	1717.92	1728	1734.56	1772.7	1856.59	1823.23	1767.69	1802.87	1819.42	1815.66	1827.81	1835.61	1819.24	1857.51	1739.56	1748	1813.19	1820.3	1832.95	1703.16
295.502014	1873.57	1830.91	1825.53	1808.92	1786.6	1722.42	1770.94	1750.96	1759.13	1768.07	1789.44	1808.28	1789.28	1822.73	1799.5	1815.95	1814.73	1832.32	1735.84	1742.37	1789.18	1764.76	1780.11	1807.09	1823.81	1745.46	1794.7	1849.27	1829.66	1716.38	1729.1	1734.19	1774.23	1854.88	1823.14	1767.19	1796.79	1816.56	1815.53	1828.71	1839.33	1819.08	1859.24	1740.74	1745.63	1813.25	1817.22	1832.25	1702.89
295.997009	1874.19	1832.74	1824.5	1808.84	1783.94	1720.32	1768.65	1753.47	1754	1767.52	1789.2	1808.73	1787.5	1817.29	1800.93	1812.48	1815.58	1832.4	1737.13	1742.6	1787.41	1768.14	1778.83	1805.8	1818.39	1747.81	1796.38	1849.76	1829.12	1713.54	1729.3	1734.11	1775.78	1851.81	1820.43	1767.72	1800.84	1817.15	1815.01	1824.42	1832.3	1814.73	1859.37	1740.55	1747.39	1813.84	1821.27	1830.17	1702.19
296.492004	1875.32	1831.01	1823.55	1810.32	1783.51	1721.09	1769.97	1749.61	1755.82	1768.45	1785.54	1809.98	1787.14	1819.19	1801.27	1813.66	1811.4	1832.13	1737.05	1740.03	1781.07	1765.21	1779.52	1803.13	1819.4	1743.21	1795.63	1850.2	1828.44	1717.61	1731.31	1732	1772.7	1850.6	1820.06	1765.61	1803.12	1816.24	1813.97	1825.56	1832.24	1815.14	1858.88	1740.48	1746.45	1815.19	1818.16	1829.17	1702.27
296.988007	1874.62	1829.6	1822.27	1806.05	1783.17	1722.68	1769.16	1752.73	1756.98	1767.9	1789.14	1807.41	1789.97	1816.15	1799.99	1811.85	1816.09	1831.07	1735.26	1742.08	1786.08	1766.75	1777.87	1803.92	1819.1	1746.59	1793.98	1847.64	1829.85	1717.85	1728.32	1732.86	1776.98	1851.32	1819.3	1765.63	1802.36	1817.27	1813.32	1825.09	1833.1	1811.15	1859.1	1740.37	1745.84	1811.52	1817.15	1831.26	1702.21
297.483002	1871.01	1827.53	1820.88	1808.87	1784.11	1718.03	1766.45	1749.97	1756.79	1766.61	1786.79	1804.17	1784.84	1817.86	1799.01	1810.07	1812.12	1832.75	1735.31	1741.46	1781.01	1765.85	1776.05	1803.72	1818.81	1745.94	1794.79	1845.63	1824.48	1717.98	1728.62	1735.79	1773.7	1853.49	1823.7	1768.34	1803.24	1816.84	1814.94	1825.44	1833.53	1815.92	1860.33	1742.61	1747.4	1818.43	1818.33	1828.62	1701.58
297.977997	1869.77	1826.56	1820.21	1808.09	1782.63	1719.21	1770.74	1753.37	1753.96	1768.74	1789.25	1810.61	1787.23	1821.44	1797.85	1810.87	1812.64	1832.67	1735.56	1740.28	1783.54	1765.1	1777.32	1805.53	1818.26	1744.4	1795.49	1848.11	1825.35	1717.81	1727.55	1733.26	1773.77	1852.38	1820.78	1765.74	1800.57	1813.89	1813.3	1824.04	1830.25	1814.2	1856.2	1740.42	1748.46	1814.91	1814.84	1830.09	1701.96
298.472992	1874.91	1829.61	1820.6	1808.06	1785.73	1719.93	1770.41	1751.33	1758.07	1769.95	1790.43	1811.29	1786.31	1814.75	1796.98	1809.43	1811.37	1830.9	1736.87	1741.11	1786.12	1766.76	1778.67	1806.47	1820.55	1745.86	1797.02	1844.34	1827.47	1715.53	1730.95	1732.81	1774.81	1851.27	1821.7	1762.96	1800.08	1814.27	1812.52	1823.23	1833.61	1816.25	1856.36	1743.39	1746.43	1813.68	1815.87	1832.94	1703.19
298.967987	1876.09	1827.49	1826.39	1810.29	1785.18	1719.7	1765.99	1750.27	1755.93	1767.58	1786.74	1806.13	1786.13	1818.17	1800.96	1810.43	1811.69	1831.04	1737.03	1742.62	1781.96	1764.08	1778.44	1807.7	1819.48	1745.95	1796.19	1846.1	1826.61	1716.32	1728.7	1735.22	1774.89	1847.92	1821.41	1766.71	1802.55	1814.41	1815.27	1822.64	1833.8	1817.22	1859.63	1742.96	1746.78	1814.09	1819.77	1831.61	1702.19
299.463989	1873.14	1829.52	1822.63	1807.38	1783.76	1721.63	1767.14	1749.7	1756.99	1768.7	1790.67	1808.08	1785.93	1817.94	1799.2	1813.25	1815.48	1832.91	1737.76	1743.78	1786.8	1768.55	1778.47	1808.09	1816.77	1746.49	1794.1	1849.69	1831.35	1717.35	1730.63	1732	1776.32	1850.94	1820.83	1766.93	1800.19	1815.39	1815.52	1826.64	1835.58	1816.05	1862.58	1740.06	1747.81	1813.14	1815.49	1828.73	1701.77
299.959015	1870.93	1826.51	1823.39	1808.09	1782.36	1721.44	1768.06	1750.88	1755.08	1768.32	1789.12	1810.02	1787.99	1816.76	1798.11	1813.27	1813.11	1832.2	1736.45	1740.5	1785.79	1768.2	1778.56	1808.35	1815.7	1745.71	1795.43	1847.02	1827.13	1713.28	1726.23	1731.94	1774.43	1849.69	1819.18	1764.3	1796.87	1814.59	1812.39	1823.24	1832.12	1814.51	1859.42	1738.9	1745.27	1814.99	1816.33	1827.74	1703.29
300.454010	1872.28	1826.76	1823.25	1809.25	1786.74	1721.77	1768.78	1750.46	1758.8	1768.67	1790.36	1807.99	1787.51	1816.75	1801.95	1810.48	1811	1836.58	1735.99	1739.11	1788.04	1766.21	1778.93	1810.64	1819.35	1744.81	1794.14	1849.58	1824.85	1715.28	1728.74	1733.52	1774.39	1850.94	1820.95	1767.66	1799.84	1815.97	1817.54	1827.64	1833.39	1816.53	1858.69	1740.98	1750.57	1815.03	1816.92	1830.64	1700.98
300.949005	1874.95	1826.68	1826.23	1806.51	1788.52	1721.07	1769.28	1755.31	1759.59	1769.36	1788.07	1811	1787.43	1816.89	1802.63	1813.88	1811.2	1832	1737.36	1741.51	1785.56	1767.83	1779.76	1807.38	1818.51	1743.67	1798.52	1849.33	1831.22	1714.19	1726.88	1730.96	1776.31	1854.67	1819.39	1764.11	1802.91	1819.84	1817.71	1825.72	1834.94	1814.87	1861.34	1742.07	1748.09	1816.42	1818.6	1829.6	1703.18
301.444000	1875.08	1828.47	1823.53	1809.6	1784.58	1718.94	1770.77	1751.19	1759.24	1766.7	1793.47	1808.07	1788.35	1821.97	1801.3	1811.09	1816.08	1833.28	1736.52	1738.44	1783.89	1763.82	1777.79	1808.66	1819.61	1746.29	1795.95	1846.93	1828.53	1715.22	1727.85	1733.28	1773.18	1851.71	1821.11	1770.94	1798.73	1815.55	1813.84	1826.3	1831.7	1814.98	1859.11	1741.29	1748.45	1813.13	1817.02	1830.51	1699.59
301.940002	1876.04	1829.88	1822.5	1810.23	1787.1	1717.71	1767.51	1751.84	1757.63	1766.59	1786.89	1810.2	1788.72	1818.87	1802.13	1812.68	1811.67	1833.04	1733.55	1737.97	1783.86	1765.47	1778.7	1803.58	1814.1	1747.07	1796.97	1849.96	1829.43	1716.46	1729.96	1733.23	1774.82	1854.26	1821.6	1765.78	1803.74	1815.91	1813.96	1822.7	1832.61	1813.07	1861.49	1739.86	1746.6	1814.53	1818.55	1830.98	1701.4
302.434998	1872.04	1827.49	1824.53	1807.11	1785.98	1717.7	1770.19	1753.79	1756.72	1769.45	1790.4	1810.76	1787.28	1820.53	1800.24	1814.91	1814.95	1833.19	1732.9	1740.53	1786.53	1767.56	1777.4	1806.04	1818.79	1746.05	1798.18	1848.23	1831.64	1714.86	1728.19	1733.78	1777.62	1854.9	1817.78	1765.52	1803.45	1816.76	1815.06	1822.44	1833.61	1815.63	1865.31	1739.58	1747.38	1815.11	1818.1	1833.44	1702.75
302.929993	1872.49	1829.87	1822.8	1810.94	1786.25	1720.46	1767.97	1750.15	1756.59	1770.14	1787.74	1813.02	1787.19	1818.45	1797.52	1811.06	1812.11	1829.96	1736.57	1741	1784.16	1764.32	1781.16	1808.03	1819.19	1746.99	1793.82	1849.53	1824.39	1716.21	1726.57	1733.64	1777.59	1848.62	1820.66	1763.84	1801.49	1817.62	1814.35	1826.45	1833.8	1812.91	1857.42	1740.52	1746.73	1813.13	1815.33	1828.92	1701.38
303.424988	1872.53	1827.59	1823.59	1810.28	1789.29	1721.45	1766.45	1754.35	1758.44	1769.18	1788.87	1809.95	1786.65	1820.71	1797.9	1812.44	1815.4	1833.94	1733.05	1743.13	1785.53	1769.27	1778.97	1806.36	1817.16	1746.97	1793.49	1848.64	1829	1716.52	1727.98	1733	1776.34	1850.81	1820.92	1766.82	1800.32	1816.1	1814.24	1825.6	1832.98	1813.21	1859.33	1742.95	1747.62	1813.13	1814.28	1828.8	1699.32
303.920013	1870.98	1827.46	1823.99	1809.44	1785.11	1718.65	1768.09	1753.04	1757.72	1767.41	1789.03	1809.82	1785.02	1817.42	1798.39	1813.32	1812.01	1833.79	1736.3	1741.41	1785.75	1765.31	1776.79	1809.86	1817.06	1744.73	1793.74	1848.02	1830.36	1714.91	1725.11	1731.22	1771.83	1853.91	1819.74	1766.85	1801.29	1815.26	1814.92	1826.64	1832.37	1817.79	1857.81	1743.12	1746.49	1813.97	1818.62	1830.61	1702.59
304.415985	1876.17	1829.42	1821.78	1809.65	1784.82	1720.54	1767.76	1750.93	1755.6	1770.57	1788.59	1808.24	1788.11	1819.47	1800.11	1810.98	1814.43	1834.04	1732.97	1740.22	1782.52	1763.74	1776.78	1808.21	1819.02	1744.06	1794.51	1849.17	1831.23	1715.5	1727.45	1733.42	1776.82	1847.7	1820.59	1765.91	1800.42	1813.01	1815.5	1821.87	1827.82	1817.4	1859.43	1743.71	1744.5	1812.18	1818.25	1829.44	1703.13
304.911011	1874.79	1827.69	1821.96	1810.98	1782.52	1720.3	1766.89	1751.91	1757.59	1771.17	1790.19	1808.02	1785.09	1817.19	1799.39	1812.13	1814.04	1834.35	1734.55	1739.42	1783.69	1766.18	1779.53	1808.37	1816.78	1747.51	1796.7	1848.02	1829.45	1716.02	1727.12	1734.25	1774.35	1848.77	1822.48	1765.52	1803.08	1816.67	1813.82	1827.89	1834.45	1813.24	1860.56	1739.09	1747.3	1811.65	1815.54	1832.08	1702.48
305.406006	1873.54	1827.82	1823.12	1807.28	1786.76	1718.79	1766.07	1751.38	1758.99	1767.64	1789.58	1807.55	1785.42	1816.69	1798.58	1809.07	1815.24	1828.53	1733.3	1739.04	1784.31	1765.86	1777.97	1804.29	1816.87	1746.24	1794.54	1845.25	1828.25	1713.68	1726.73	1731.82	1774.39	1849.09	1819.49	1764.9	1802.34	1814.81	1817.58	1826	1831.8	1813.91	1858.75	1741.69	1744.66	1814.32	1815.82	1831.91	1702.06
305.901001	1873.46	1829.05	1823.45	1809.05	1785.26	1719.98	1766.69	1751.33	1760.55	1770.19	1792.56	1810.68	1784.23	1819.21	1801.92	1815.75	1813.81	1832.8	1736.47	1744.5	1784.04	1764.9	1779.01	1806.19	1818.45	1742.68	1794.64	1845.72	1830.98	1717.64	1727.61	1733.53	1775.53	1850.19	1821.21	1768.03	1797.26	1817.34	1814.23	1824.51	1830.91	1815.52	1859	1740.38	1747.52	1812.15	1816.61	1830.62	1701.46
306.395996	1873.55	1826.84	1824.48	1808.28	1783.83	1720.08	1765.43	1750.68	1756.91	1769.7	1787.97	1812.33	1784.76	1818.17	1802.28	1810.68	1815.19	1834.53	1734.89	1742.9	1781.45	1765.3	1779.71	1808.36	1819.12	1743.57	1795.4	1848.06	1832.02	1717.37	1727.2	1731.82	1773.18	1852.79	1821.12	1768.2	1797.67	1815.95	1814.99	1825.7	1835.01	1814.92	1866.18	1743.24	1745.9	1814.47	1816.68	1836.58	1701.83
306.891998	1872.46	1830.6	1823.9	1809.86	1786.68	1721.01	1768.17	1752.36	1756.77	1770.19	1788.72	1808.37	1786.56	1819.57	1802.16	1813	1815.8	1830.97	1736.5	1741.98	1784.76	1766.47	1775.56	1808.11	1814.81	1744.7	1793.97	1845.61	1828.73	1715.06	1727.38	1732.25	1773.29	1852.82	1820.17	1765.25	1797.65	1816.25	1814.11	1824.1	1832.85	1814.61	1860.43	1740.06	1747.09	1810.06	1815.7	1829.16	1702
307.386993	1877.8	1828.49	1821.64	1806.31	1785.23	1720.71	1767.55	1752.14	1757.66	1767.61	1789.16	1808.39	1787.31	1820.17	1802.33	1809.92	1812.31	1833	1733.76	1739.89	1783.38	1766.26	1776.24	1807.9	1817.75	1746.66	1795.18	1844.87	1827.56	1717.05	1726.64	1733.15	1775.81	1852.58	1819.12	1765.46	1800.26	1816.45	1811.69	1823.28	1834.84	1819.14	1862.63	1743.01	1746.58	1813.44	1818.16	1831.48	1700.81
307.881989	1875.95	1829.72	1823.19	1809.54	1786.54	1720.13	1766.95	1752.05	1758.63	1768.17	1789.28	1808.71	1788.31	1820.94	1798.07	1814.91	1815.44	1829.23	1734.41	1744.84	1785.76	1763.03	1779.43	1807.42	1816.33	1748.07	1795.56	1851.21	1828.93	1716.62	1725.75	1732.94	1774.7	1851.54	1820.36	1766.18	1801.18	1816.61	1812.61	1826.85	1830.42	1817.51	1856.22	1740.72	1747.48	1813.75	1816.89	1832.43	1705.24
308.377014	1872.14	1827.34	1822.7	1810.5	1782.06	1718.76	1765.9	1751.54	1755.4	1768.4	1791.98	1807.7	1786.24	1817.75	1799.69	1812.49	1810.94	1831	1733.98	1737.32	1784.83	1764.93	1778.81	1806.69	1821.2	1746.05	1793.4	1847.99	1830.94	1715.14	1724.11	1731.96	1773.47	1851	1821.2	1765.81	1801.88	1814.46	1814.68	1826.56	1834.17	1818.49	1861.02	1738.67	1745.46	1812.81	1811.93	1833.22	1703.21
308.872009	1875.75	1827.89	1822.16	1813.1	1783.72	1718.08	1767.45	1748.09	1759.19	1769.67	1786.42	1808.67	1787.88	1821.04	1801.14	1813.05	1813.91	1830.42	1733.78	1738.24	1785.42	1765.44	1777.9	1807.64	1818.7	1743.8	1794.99	1846.64	1830.28	1714.38	1723.21	1729.67	1774.85	1849.58	1820.27	1764.88	1801.51	1812.43	1815.34	1826.47	1835.09	1818.58	1859.4	1740.47	1748.53	1815.44	1819.47	1833.64	1701.45
309.368011	1878.62	1830.46	1824.54	1810.31	1783.06	1718.53	1767.56	1751.5	1756.38	1767.31	1790.5	1811.53	1787.5	1819.01	1803.48	1810.33	1814.14	1833.63	1735.07	1740.4	1787.86	1765.44	1781.21	1806.51	1819.07	1745.2	1796.48	1847.73	1825.68	1716.3	1726.9	1733.53	1777.37	1852.82	1819.82	1766.56	1801.14	1816.75	1816.8	1825.25	1835.45	1817.25	1862.12	1740.76	1746.54	1815.47	1816.33	1830.38	1702.04
309.863007	1873.89	1829.54	1826.52	1810.66	1785.27	1720.25	1764.63	1755.27	1758.55	1768.73	1792.92	1811.49	1789.87	1817.97	1801.65	1815.05	1814.36	1831.11	1733.18	1739.81	1784.32	1765.1	1779.47	1807.73	1818.38	1745.89	1794.2	1849.5	1831.06	1714.6	1721.62	1729.07	1771.34	1849.43	1822.63	1766.26	1800.82	1813.31	1814.69	1828.4	1833.75	1818.97	1860.2	1738.28	1747.52	1812.93	1816.68	1834.14	1701.98
310.358002	1876.29	1828.91	1821.94	1811.81	1783.98	1716.31	1764.65	1751	1756.53	1768.27	1785.77	1808.66	1787.02	1817.28	1798.04	1814.48	1816.16	1833.12	1734.78	1741.8	1780.85	1765.91	1778.41	1806.24	1821.58	1741.81	1795.85	1853.12	1831.91	1713.12	1724.83	1732.63	1774.06	1851.13	1821.22	1766.11	1800.45	1817.35	1811.83	1826.31	1832.5	1815.46	1861.25	1741.6	1743.94	1814.86	1816	1833.33	1701.77
310.852997	1879.09	1830.93	1825.7	1810.55	1786.95	1716.56	1768.89	1753.7	1756.35	1769.92	1790.06	1807.36	1785.96	1819.53	1798.65	1814.84	1814.8	1836.36	1734.6	1742.56	1785.75	1765.06	1780.5	1807.1	1819.15	1747.12	1797.35	1853.49	1827.09	1713.16	1728.74	1731.81	1774.3	1851.42	1822	1765.46	1800.68	1816.05	1816.22	1824.21	1832.43	1816.73	1866.23	1738.51	1742.9	1817.56	1817.98	1831.55	1702.98
311.348999	1876.23	1830.88	1826.35	1813.15	1783.71	1721.18	1763.82	1750.66	1758.74	1766.89	1794.17	1808.97	1791.89	1821.84	1801.74	1813.74	1815.42	1835.27	1733.4	1737.57	1784.14	1763.58	1779.48	1806.72	1819.63	1744.69	1795.1	1850.61	1835.05	1715.69	1722.42	1731.38	1775.68	1848.98	1821.06	1765.94	1802.88	1817.37	1812.92	1828.85	1834.61	1817.35	1859.2	1740.54	1749.39	1815.72	1817.69	1834.44	1701.77
311.843994	1874.12	1829.65	1824.86	1810.83	1785.38	1718.98	1768.55	1751.26	1755.27	1770.08	1789	1807.74	1785.05	1820.54	1799.98	1812.56	1815.78	1833.86	1735.44	1736.63	1787.7	1766.12	1780.01	1808.24	1821.81	1747.56	1796.47	1850.59	1834.14	1717.15	1727.13	1731.24	1775.48	1850.26	1822.12	1763.06	1797.09	1818.26	1815.31	1824.69	1832.46	1816.72	1860.03	1741.26	1747.61	1813.7	1816.12	1830.57	1702.02
312.338989	1872.32	1829.35	1824.09	1812.08	1786.29	1719.74	1767.98	1755.92	1757	1771.36	1790.71	1811.06	1791.43	1820.16	1800.46	1812.7	1815.18	1833.13	1736.82	1740.38	1785.09	1768.05	1782.2	1807.73	1821.35	1744.79	1798.29	1853.1	1831.6	1716.59	1726.32	1733.7	1774.57	1854.52	1823.02	1763.78	1801.16	1816.62	1816.93	1828.94	1833.71	1817.24	1864.86	1741.86	1748.18	1815.97	1815.33	1834.31	1699.84
312.834015	1872.76	1832.1	1825.6	1810.04	1785.86	1717.66	1768.48	1753.36	1757.77	1769.51	1792.21	1810.88	1787.06	1821.42	1799.94	1815.83	1817.05	1836.68	1734.33	1741.48	1783.97	1761.84	1778.72	1811.9	1823.18	1745.52	1794.33	1853.37	1833.03	1714.83	1724.61	1729.75	1776.74	1855.64	1823.69	1762.76	1802.32	1814.93	1815.24	1828.57	1836.03	1816.64	1863.26	1742.27	1745.26	1812.72	1818.95	1829.49	1700.11
313.329010	1874.66	1831.55	1828.22	1811.8	1787.04	1719.12	1766.14	1754.39	1758.28	1768.6	1792.46	1811.57	1789.24	1821.71	1802.29	1814.45	1815.47	1835.55	1735.35	1737.36	1785.69	1764.13	1780.2	1807.96	1820.24	1743.68	1794.63	1848.02	1829.49	1712.76	1724.62	1730.35	1776.23	1855.78	1824.46	1765.52	1802.06	1816.07	1816.44	1824.05	1832.97	1817.96	1863.07	1741.23	1748.5	1813.5	1816.47	1834.17	1702.5
313.825012	1874.78	1830.14	1826.76	1812.73	1786.1	1718.66	1767.8	1753.02	1754.4	1769.83	1792.13	1814.64	1786.42	1823.28	1801.7	1813.74	1818.16	1834.26	1735.95	1739.68	1784.17	1768.76	1780.28	1809.84	1822.43	1747.4	1793.11	1852.13	1830.28	1712.93	1724.1	1732.35	1774.61	1854.75	1824.84	1762.37	1801.51	1818.29	1814.14	1825.83	1833	1815.39	1862.44	1741.15	1745.4	1817.46	1820.09	1836.37	1699.92
314.320007	1878.14	1831.98	1828.01	1810.88	1785.93	1718.79	1767.55	1749.57	1757.74	1770.31	1793.08	1808.82	1786.26	1820.9	1799.73	1811.96	1816.69	1833.6	1734.85	1738.04	1783.93	1764.33	1779.55	1807.3	1820.88	1744.97	1796.66	1850.8	1833.38	1714.91	1723.95	1733.03	1776.36	1853.11	1822.8	1768.27	1799.63	1816.15	1817.1	1830.09	1835.53	1820.86	1862.53	1740.3	1750.69	1815.29	1817.77	1832.29	1702.16
314.815002	1876.38	1828.2	1822.35	1811.23	1786.8	1717.28	1769.31	1752.47	1756.02	1768.33	1789.31	1809.75	1785.81	1818.97	1801.06	1815.92	1814.69	1832.77	1735.09	1739.26	1784.39	1764.95	1779.23	1808.63	1820.56	1745.14	1796.38	1848.01	1830.28	1713.58	1724.23	1732.51	1776.11	1852.03	1826.02	1765.4	1801.04	1818.56	1811.88	1828.08	1835.86	1815.18	1858.85	1739.07	1747.81	1813.47	1821.46	1834.04	1701.43
315.309998	1880.39	1830.96	1822.52	1807.83	1784.3	1719.48	1764.15	1749.84	1756.48	1768.57	1788.44	1808.06	1788.5	1817.26	1801.04	1813.68	1815.33	1834.57	1732.18	1739.63	1787.6	1766.36	1777.28	1807.72	1820.35	1744.76	1797.43	1851.83	1828.02	1714.52	1727.35	1731.33	1773.23	1852.68	1821.69	1762.39	1800.75	1817.43	1814.43	1825.36	1833.62	1817.52	1863.47	1739.36	1746.18	1812.04	1817.2	1830.93	1701.21
315.804993	1873.95	1831.59	1822.85	1806.18	1790.6	1720.02	1766.33	1752.34	1757.04	1766.81	1788.34	1808.62	1786.82	1822.91	1799.33	1816.07	1812.82	1833.63	1736.18	1739	1780.95	1763.52	1778.92	1807.57	1817.6	1745	1795.9	1852.07	1826.85	1716.94	1726.24	1732.97	1776.09	1852.87	1821.22	1768.03	1798.83	1815.8	1814.79	1826.45	1835.83	1816.3	1862.65	1740.06	1744.7	1815.43	1816.15	1832.11	1702.53
316.300995	1876.36	1830	1823.77	1807.64	1784.79	1718.68	1764.1	1750.05	1756.87	1768.9	1789.07	1808.93	1786.62	1817.13	1799.16	1813.29	1811.87	1832.44	1732.79	1739.2	1783.01	1765.8	1775.18	1807.73	1818.6	1744.6	1794.11	1849.04	1831.44	1712.92	1726.99	1731.16	1774.06	1849.83	1820.98	1768.06	1800.87	1818.55	1815.96	1828.13	1833.61	1816.77	1861.29	1741.05	1747.94	1816.25	1818.02	1829.62	1701.87
316.795990	1876.13	1828.79	1821.93	1809.6	1785.52	1719.95	1767.09	1751.32	1757.8	1765.78	1788.84	1808.39	1783.98	1819.28	1800.48	1812.81	1813.52	1829.79	1733.34	1738.61	1781.48	1763.59	1781.05	1806.2	1820.64	1746.64	1795.96	1849.58	1826.43	1715.13	1726.25	1732.83	1770.25	1853.6	1821.65	1765.99	1800.09	1812.71	1814.67	1822.49	1835.52	1815.13	1859.22	1740.75	1745.28	1811.12	1815.41	1827.11	1700.4
317.290985	1874.03	1827.94	1822.28	1804.92	1783.36	1717.53	1763.87	1752.72	1757.23	1769.27	1787.74	1807.49	1786.3	1818.06	1796.05	1811.71	1811.24	1831.81	1733.96	1738.37	1782.37	1764.06	1777.83	1807.23	1819.09	1742.56	1795.43	1850.61	1826.55	1713.94	1726.98	1729.45	1777.12	1848.23	1820.77	1767.42	1798.18	1815.45	1812.95	1826.42	1832.5	1820.49	1863.47	1738.68	1747.54	1812.39	1816.38	1829.19	1701.33
317.786011	1872.16	1830.02	1820.15	1808.37	1784.89	1717.16	1766.65	1751.94	1757.23	1764.31	1790.93	1808.47	1787.07	1818.15	1800.01	1812.45	1813.26	1831.32	1732.69	1740.14	1781.52	1766.62	1778.94	1806.4	1818.65	1740.97	1795.96	1848.62	1830.96	1713.23	1725.24	1730.52	1772.62	1846.86	1820.78	1765.62	1798.69	1815.53	1810.63	1825.03	1831.24	1814.71	1861.87	1740.66	1747.04	1812.05	1815.16	1829.05	1699.31
318.281006	1873.31	1827.69	1820.64	1808.79	1785.34	1719.37	1763.38	1752.17	1753.1	1767.5	1789.26	1803.84	1785.6	1816.76	1800.74	1813.61	1810.51	1831.1	1732.55	1740.33	1785.21	1761.35	1777.88	1803	1818.16	1743.09	1796.18	1849.59	1825.21	1712	1723.63	1731	1774.96	1847.59	1817.59	1762.27	1797.88	1814.05	1810.93	1821.83	1831.55	1816.53	1861.07	1741.61	1747.84	1814.24	1812.63	1830.43	1701.38
318.777008	1878.15	1826.9	1823.43	1809.78	1785.12	1718.22	1766.13	1751.43	1757.36	1766.29	1786.19	1807.9	1785.13	1814.81	1800.47	1811.64	1816.73	1832.04	1734.06	1740.37	1782.72	1761.57	1776.78	1802.78	1819.27	1742.21	1794.79	1848.13	1828.15	1713	1727.67	1731.58	1772.19	1848.19	1822.79	1762.38	1797.55	1813.01	1812.55	1823.84	1833.26	1812.8	1859.56	1739.35	1745.57	1814.7	1812.73	1828.6	1700.77
319.272003	1874.57	1827.86	1824.4	1809.04	1786.27	1719.09	1763.68	1749.8	1753.59	1768.16	1788.72	1805.35	1786.21	1819.37	1797.51	1810.5	1813.81	1830.5	1730.74	1738.52	1780.24	1761.45	1775.67	1805.31	1814.71	1745.83	1790.82	1845.71	1828.45	1713.26	1723.59	1730.27	1771.74	1850.1	1818.6	1764.47	1801.39	1815.7	1816.13	1822.78	1832.1	1815.78	1858.49	1738.76	1746.36	1810.97	1814.66	1833.13	1700.77
319.766998	1873.48	1827.41	1820.72	1809.02	1784.38	1719.21	1764.88	1750.55	1757.94	1768.48	1788.63	1808.6	1786.95	1820.72	1800.02	1809.82	1813.09	1831.06	1732.53	1740.38	1782.73	1764.47	1781.75	1804.87	1820.04	1743.02	1793.74	1847.72	1827.51	1712.96	1726.33	1729.67	1775.43	1848.66	1819.24	1765.57	1797	1815.1	1816.18	1827.22	1830.21	1812.32	1860.44	1740.09	1747.68	1812.68	1816.85	1828.98	1701.8
320.261993	1872.26	1830.43	1820.19	1805.58	1784.91	1719.23	1765.5	1748.88	1756.28	1767.23	1787.43	1810.81	1785.77	1816.47	1797.9	1810.49	1814.96	1831.65	1731.07	1737.87	1783.56	1762.79	1778.64	1805.28	1816.86	1743.88	1792.2	1847.71	1826.88	1712.11	1722.87	1731.42	1773.85	1849.33	1820.98	1766.67	1795.65	1814.89	1810.29	1822.81	1830.93	1814.43	1860.17	1740.18	1745.1	1813.43	1818.27	1827.32	1704.7
320.757996	1874.46	1826.96	1824.52	1807.58	1782.95	1716.31	1763.67	1750.45	1753.92	1769.05	1789.89	1808.15	1785.54	1816.91	1799.79	1809.57	1813.36	1830.1	1731.38	1739.86	1782.76	1759.52	1775.98	1807.59	1815.63	1743.89	1791.83	1847.71	1827.04	1712.64	1724.88	1728.9	1773.36	1851.36	1820.77	1766.15	1799.91	1815.32	1811.68	1823.57	1834.68	1814.75	1857.75	1741.13	1748.48	1814.45	1816.29	1827.3	1697.51
321.252991	1872.23	1830.83	1825.11	1806.95	1783.81	1716.76	1760.2	1751.77	1753.99	1767.76	1787.96	1805.25	1785.42	1816.08	1800.04	1810.95	1811.76	1828.35	1732.08	1739.34	1784.43	1764.02	1777.26	1805.35	1816.16	1742.51	1793.42	1845.52	1828.62	1712.98	1724.73	1731.95	1773.89	1848.59	1817.92	1762.26	1799.22	1814.42	1812.95	1822.01	1829.43	1814.43	1858.68	1739.27	1745.04	1810.83	1815.6	1832.56	1699.06
321.747986	1874.12	1830.03	1824.05	1805.68	1783.69	1717.62	1762.13	1750.11	1756.12	1767.39	1788.86	1808.21	1786.37	1817.04	1801.3	1811.49	1813.85	1832.59	1733.78	1737.47	1781.36	1762.87	1776.23	1809.53	1817.3	1743.6	1795.41	1846.93	1826.57	1715.23	1725.52	1730.82	1774.79	1848.2	1821.99	1767.69	1800.29	1811.8	1811.34	1823.09	1832.59	1814.1	1861.11	1740.26	1745.68	1810.45	1815.77	1830.88	1702.29
322.243011	1871.2	1828.38	1822.85	1806.36	1785.4	1720.19	1764.12	1750.39	1757.6	1767.26	1788.28	1808.49	1784.48	1817.05	1802.46	1812.75	1812.18	1831.08	1733.68	1736.95	1781.92	1763.31	1774.62	1805.91	1816.62	1743.08	1790.83	1848.73	1825.21	1715.11	1723.46	1728.32	1774.2	1848.32	1821.19	1761.03	1796.58	1813.36	1812.86	1824.25	1832.94	1810.69	1861.7	1740.07	1744.73	1813.37	1816.61	1827.19	1696.72
322.738007	1874.67	1826.4	1822.01	1805.57	1786.88	1717.06	1764.54	1754.55	1756.51	1766.07	1789.61	1808.24	1783.32	1814.95	1798.79	1809.21	1814.39	1831.94	1731.81	1738.54	1783.55	1765.74	1775.43	1807.83	1819.81	1741.48	1792.22	1847.66	1826.32	1713.2	1724.31	1729.87	1773.25	1853.47	1820.23	1766.01	1800.73	1813.42	1814.98	1824.09	1831.77	1815.89	1858.7	1741.04	1743.72	1811.45	1814.65	1828.26	1698.69
323.234009	1873.62	1826.16	1823.81	1808.55	1785.64	1716.3	1765.82	1753.08	1756.92	1767.74	1788.64	1806.59	1784.96	1816.33	1796.84	1810.95	1809.83	1832.79	1730.27	1737.76	1783.17	1762.8	1777.57	1806.17	1819.37	1743.26	1792.38	1850.28	1829.3	1712.99	1723.66	1727.89	1775.06	1850.44	1819.12	1762.46	1798.54	1813.97	1813.51	1825.95	1831.88	1812.99	1858.29	1742.27	1744.95	1809.73	1813.97	1828.38	1699.32
323.729004	1873.63	1830.61	1822.23	1807.34	1784.9	1717.86	1760.7	1751.04	1753.71	1766.7	1787.73	1809.3	1782.01	1816.81	1798.97	1809.84	1815.07	1832.43	1733.21	1739.23	1782.86	1761.31	1776.9	1805.4	1817.7	1744.4	1794.59	1846.28	1829.45	1711.67	1724.01	1732.37	1772.67	1849.29	1819.19	1766.33	1799.22	1812.52	1814.11	1825.47	1832.61	1811.42	1859.49	1743.02	1746.32	1809.28	1815.95	1829.58	1700.25
324.223999	1872.19	1826.84	1823.3	1807.37	1785.14	1717.97	1763.79	1750.71	1754.45	1765.99	1789.13	1809.87	1784.39	1817.87	1798.5	1810.93	1812.9	1830	1734.87	1739.96	1783.85	1763.1	1776.1	1808.46	1816.43	1745.01	1794.72	1844.44	1824.24	1714.92	1725.55	1731.25	1772.89	1852.4	1820.96	1762.96	1796.85	1815.37	1810.96	1823.97	1831.84	1817.15	1859.15	1741.01	1744.59	1811.9	1816.68	1832.75	1700.97
324.718994	1875.89	1830.41	1821.35	1805.89	1785.6	1717.58	1762.87	1749.82	1754.88	1767.09	1788.32	1806.5	1788.13	1814.83	1800.04	1812.03	1814.41	1834.71	1732.45	1739.8	1783.03	1763.1	1774.82	1808.26	1819.14	1743.78	1795.82	1846.27	1828.45	1713.98	1723.43	1728.84	1774.32	1849.49	1820.68	1764.97	1797.32	1812.41	1813.05	1825.91	1831.44	1811.91	1859.14	1737.88	1745.8	1806.95	1813.3	1828.55	1698.58
325.213989	1871.66	1828.62	1821.71	1808.87	1781.71	1718.68	1763.1	1747.64	1755.46	1766.89	1788.31	1807.99	1787.44	1816.97	1798.76	1810.93	1814.67	1828.54	1731.49	1741.61	1784.63	1764.77	1773.72	1806.56	1814.2	1740.66	1791.4	1846.17	1823.94	1713.33	1725.77	1730.06	1772.75	1849.55	1820.31	1762.27	1797.87	1813.71	1811.19	1822.71	1832.93	1811.54	1858.11	1737.48	1742.88	1808.85	1812.83	1826.48	1698.29
325.709991	1872.14	1830.95	1822.83	1807.04	1786.69	1717.79	1765.32	1747.3	1755.42	1766.09	1790.65	1807.84	1786.16	1812.57	1797.25	1810.44	1815.05	1833.02	1730.2	1741.23	1785.72	1763.63	1777.86	1806.98	1819.39	1743.78	1791.8	1849.44	1825.79	1712.79	1722.64	1731.54	1772.47	1849.69	1819.94	1762.81	1798.89	1815.29	1809.87	1824.65	1826.21	1813.66	1859.82	1741.11	1742.56	1813.49	1814.53	1829.14	1698.85
326.204987	1872.39	1826.34	1820.61	1807.34	1782.15	1716.57	1762.31	1750.41	1757.91	1765.91	1788.4	1809.58	1783.43	1816.07	1798.76	1808.3	1812.27	1829.17	1732.2	1736.91	1784.27	1762.4	1776.99	1803.44	1819.28	1745.66	1795.2	1848.25	1824.68	1712.99	1725.07	1730.92	1774.46	1853.38	1822.42	1761.89	1794.86	1815	1811.04	1825.07	1832.12	1814.75	1855.99	1742.61	1744.61	1811.54	1814.03	1829.73	1700.13
326.700012	1876.54	1828.31	1820.06	1807.06	1785.96	1715.91	1762.84	1749.2	1755.02	1768.01	1789.16	1809.43	1783.28	1817.76	1799.32	1810.25	1814.22	1830.41	1731.67	1738.65	1782.6	1764.71	1776.38	1807.13	1818.22	1741.27	1789.9	1846.98	1827.89	1713.77	1724.95	1729.15	1773.3	1848.65	1820.34	1763.16	1798.44	1815.19	1812.22	1825.37	1833.53	1811.92	1858.11	1742.62	1745.39	1808.79	1813.22	1826.17	1700.55
327.195007	1873.78	1827.71	1821.88	1808.81	1785.92	1718.15	1762.98	1748.92	1755.93	1765.72	1788.11	1809.08	1783.66	1819.32	1800.16	1808.33	1812.93	1830.73	1732.83	1739.28	1781.3	1764.21	1775.35	1805.56	1818.64	1743.04	1795.1	1845.63	1824.96	1713.72	1723.74	1728.4	1773.65	1850.5	1819.27	1759.97	1795.59	1813.26	1810.47	1823.4	1833.11	1812.97	1856.73	1740.74	1747.12	1811.18	1818.07	1827.93	1699.11
327.690002	1874.83	1830.87	1820.62	1808.51	1783.95	1716.32	1764.77	1751.09	1755.46	1767.64	1789.34	1806.82	1786.64	1817.41	1800.26	1811.45	1810.43	1829.23	1732.94	1739.22	1781.91	1762.92	1775.35	1807.33	1816.71	1740.42	1792.67	1847.97	1828.36	1710.79	1724.06	1727.97	1771.16	1847.98	1818.17	1764.42	1797.1	1811.32	1813.87	1823.49	1830.96	1814.8	1861.02	1741.01	1746	1809.7	1815.25	1828.17	1699.75
328.186005	1874.61	1824.62	1826.27	1805.93	1784.59	1719.31	1764.24	1748.93	1755.89	1766.02	1785.68	1805.84	1787.85	1819.29	1798.28	1810.11	1813.84	1832.17	1730.89	1739.22	1783	1763.2	1775.35	1806.67	1818.12	1744.55	1791.83	1846.24	1824.85	1711.81	1723.92	1730.77	1773.66	1850.01	1820.04	1767.09	1801.13	1811.92	1811.53	1824.44	1829.67	1813.37	1859.58	1740.46	1744.12	1810.19	1815.81	1824.29	1702.13
328.681000	1873.84	1827.54	1823.73	1806.45	1785.26	1717.44	1763.64	1752.52	1753.83	1766.13	1786.94	1807.82	1785.21	1819.15	1798.17	1806.79	1813.89	1829.81	1732.56	1737.68	1781.37	1762.64	1776.01	1803.78	1818.62	1738.03	1792.38	1842.57	1820.4	1713.66	1723.42	1729.12	1769.8	1849.87	1821.49	1763.71	1796.37	1812.78	1811.77	1823.43	1829.33	1811.81	1858.69	1739.18	1742.54	1809.57	1812.38	1825.34	1700.25
329.175995	1870.13	1826.64	1821.72	1806.98	1782.66	1716.17	1762.97	1749.89	1754.82	1765.93	1787.42	1805.35	1783.95	1816.29	1798.92	1809.05	1812.88	1831.31	1733.5	1736.16	1782.13	1763.61	1775.65	1805.72	1816.67	1739.26	1794.27	1847.36	1826.97	1713.56	1724.61	1730.25	1773.44	1848.98	1820.15	1764.41	1798.05	1813	1814.39	1825.27	1833.12	1810.95	1858.21	1737.33	1745.76	1811.68	1815.93	1827.27	1698.95
329.670990	1873.25	1829.09	1825.51	1807.06	1784.25	1717.45	1763.31	1751.82	1754.58	1768.94	1791.95	1809.33	1786.21	1817.68	1798.09	1811.22	1813.53	1834.62	1734.54	1738.05	1781.13	1764.24	1778.96	1807.15	1818.93	1741.79	1794.33	1849.09	1824.2	1715.48	1724.95	1729.69	1774.24	1851.56	1822.42	1764.46	1796.74	1817.95	1813.2	1824.57	1828.66	1816.99	1862.12	1743.09	1744.66	1812.14	1813.38	1825.16	1699.09
330.165985	1871.73	1826.24	1817.9	1805.89	1785	1716.27	1760.73	1748.7	1751.91	1763.27	1789.27	1808.65	1782.75	1816.58	1795.85	1810.28	1812.28	1829.61	1731.33	1737.3	1781.61	1761.01	1777.35	1803.93	1815.1	1742.49	1793.05	1847.88	1823.47	1711.76	1724.85	1730.75	1773.39	1848.05	1819.05	1762.44	1796.5	1814.88	1811	1827.43	1829.94	1810.82	1861.37	1740.76	1744.9	1810.05	1811.35	1822.67	1700.81
330.661987	1874.26	1829.2	1820.28	1808.08	1783.17	1719.26	1761.44	1751.24	1756.91	1767.22	1788.03	1804.95	1786.25	1817.85	1795.12	1812.37	1813.52	1831.02	1733.98	1741.62	1780.79	1762.87	1779.01	1808.26	1819.67	1744.11	1795.53	1848.37	1826.04	1714.61	1723.69	1729.98	1774.06	1850.29	1822.22	1763.8	1797.52	1811.83	1813.22	1825.68	1832.05	1814.17	1855.71	1738.26	1744.3	1811.91	1818.51	1827.71	1699.61
331.157013	1871.65	1830.46	1823.45	1807.15	1783.29	1717.58	1762.78	1749.19	1756.58	1767.21	1784.7	1807.72	1786.17	1817.89	1799.62	1811.6	1812.67	1833.23	1733.03	1739.14	1784.52	1762.1	1775.52	1807.21	1819.18	1740.52	1793	1847.82	1828.72	1712.11	1722.71	1728.92	1772.61	1852.99	1822.25	1759.23	1796.58	1813.94	1811.42	1827.17	1835.54	1810.58	1858.77	1737.71	1742.42	1810.69	1811.38	1826.49	1698.29
331.652008	1868.84	1828.15	1820.8	1807.21	1783.17	1717	1760.74	1750.36	1758.61	1767.26	1787.42	1807.58	1787.8	1816.25	1799.64	1809.75	1810.47	1833.61	1731.82	1739.37	1782.62	1763.83	1776.34	1806.8	1817.2	1743.14	1791.47	1847.97	1829.23	1713.54	1723.54	1728.49	1772.92	1853.95	1818.42	1764.39	1797.68	1816.07	1815.13	1826.2	1828.22	1815.6	1857.15	1738.77	1744.61	1812.67	1814.57	1825.77	1697.44
332.147003	1874.21	1828.23	1822.18	1806.78	1785.53	1717.65	1765.16	1750	1756.62	1767.26	1789.79	1810.52	1784.87	1818.05	1795.83	1813.09	1812.78	1830.62	1730.94	1740.19	1779.54	1763.96	1775.25	1807.45	1816.21	1742.89	1793.39	1845.83	1828.75	1712.8	1721.09	1727.55	1772.14	1851.62	1818.77	1764.51	1796.71	1812.14	1812.72	1825.23	1833.05	1813.52	1855.85	1740.72	1746.36	1813.74	1814.96	1828.02	1698.59
332.641998	1873.88	1829.41	1821.55	1804.45	1781.25	1718.61	1762.5	1753.19	1754.34	1767.54	1791.07	1808.03	1782.4	1822.09	1799.71	1810.55	1811.5	1829.7	1733.92	1737.46	1783.59	1764.97	1775.99	1808.3	1819.23	1739.49	1792.22	1847.64	1826.72	1711.71	1725.21	1730.65	1771.92	1850.48	1821.39	1764.2	1796.53	1812.37	1809.6	1827.35	1830.96	1811.1	1854.27	1738.95	1743.64	1810.5	1810.47	1826.82	1698.02
333.138000	1872.58	1827.02	1822.69	1806.23	1786.03	1720.77	1762.68	1749.25	1754.13	1767.21	1788.62	1808.82	1785.63	1818.07	1797.74	1813.39	1812.76	1832.65	1732.49	1738.5	1783.27	1764.02	1774.78	1809.25	1817.88	1742.54	1794.72	1849.22	1825.46	1712	1726.21	1730.11	1772.11	1850.31	1823.06	1763.86	1793.9	1814.31	1812.18	1824.68	1831.12	1812.6	1857.59	1739.93	1744.94	1809.69	1814.04	1827.8	1699.14
333.632996	1870.89	1825.79	1823.29	1807.26	1786.52	1715.79	1760.6	1748.96	1757.32	1765.53	1785.88	1808.94	1782.9	1816.05	1798.12	1813	1810.19	1829.74	1729.53	1739.49	1781.9	1763.58	1776.63	1805.82	1820.14	1741.15	1791.3	1848.96	1826.29	1708.21	1723.12	1728.66	1773.3	1849.31	1821.83	1763.59	1798.44	1811.81	1810.58	1822.58	1831.42	1813.72	1858.09	1740.41	1742.99	1811.08	1815.38	1827.75	1697.88
334.127991	1874.01	1827.8	1823.84	1804.26	1786.21	1715.29	1759.29	1749.84	1756.43	1768.53	1787.44	1807.37	1785.57	1815.26	1797.36	1811.15	1809.42	1833.44	1729.53	1739.7	1779.89	1763.26	1776.97	1805.83	1817.21	1744.82	1790.25	1844.17	1828.53	1710.87	1724.91	1728.73	1773.16	1849.99	1822.69	1761.37	1793	1810.58	1810.44	1823.52	1830.7	1809.59	1853.83	1741.32	1742.64	1809.62	1813.98	1826.95	1699.82
334.622986	1874.52	1826.73	1821.71	1806.31	1784.22	1716.57	1761.98	1749.4	1752.05	1768.05	1791.17	1808.05	1782.25	1816.19	1799.76	1811.82	1811.46	1832.43	1730.79	1735.59	1781.54	1764.73	1777.1	1806.7	1818.28	1744.41	1793.12	1848.58	1829.14	1712.57	1725.18	1727.71	1773.24	1849.58	1821.66	1764.62	1797.07	1817.98	1811.74	1823.57	1829.35	1812.07	1861.12	1740.09	1746.35	1809.04	1816.2	1828.7	1698.06
335.118011	1872.29	1826.32	1821.46	1805.09	1785.6	1717.35	1760.39	1747.5	1755.17	1764.4	1791.25	1806.57	1785.42	1816.28	1797.29	1809.81	1813.05	1827.87	1732.01	1738.56	1783.38	1762.59	1775.7	1808.74	1815.21	1742.24	1790.75	1848.99	1824.24	1712.04	1723.08	1729.08	1770.8	1850.6	1821.91	1759.59	1797.35	1810.74	1809.89	1822.79	1829.34	1810.15	1857.89	1739.79	1745.29	1809.87	1816.4	1825.59	1699.85
335.614014	1872.36	1826.37	1823.25	1807.82	1780.94	1715.51	1763.48	1748.98	1755.54	1766.04	1786.67	1807.51	1785.94	1817.49	1797.8	1809.95	1812.98	1831.26	1729.83	1735.8	1784.26	1763.4	1776.24	1807.89	1815.42	1743.67	1794.38	1846.29	1825.97	1714.08	1724.45	1729.72	1773.05	1852.12	1818.35	1761	1799.03	1813.29	1812.1	1825.03	1829.5	1811.57	1858.03	1742.27	1745.77	1808.21	1815.11	1825.31	1697.31
336.109009	1869.97	1827.66	1822.01	1805.4	1780.58	1718.35	1760.26	1752.39	1755.2	1765.16	1787.8	1807.95	1783.64	1816.13	1798.44	1807.8	1813.6	1829.65	1730.67	1738.78	1784.5	1763.32	1776.77	1807.77	1819.08	1742.24	1789.64	1847.76	1823.52	1712.13	1723.02	1726.84	1771.86	1850.45	1821.49	1764.79	1799.41	1811.73	1812.63	1820.98	1831.04	1809.85	1858.99	1738.06	1742.76	1810.27	1816.04	1826.14	1698.69
336.604004	1872.67	1825.66	1820.06	1805.38	1784.68	1716.66	1762.64	1747.32	1753.28	1765.23	1788.44	1804.49	1783.16	1814.59	1796.38	1809.59	1810.99	1831.4	1730.74	1738.03	1781.67	1763.24	1776.05	1801.77	1818.2	1741.94	1793.97	1845.92	1825.53	1714.55	1723.75	1728.01	1773.34	1847.49	1820.05	1763.92	1794.32	1812.35	1806.4	1820.44	1827.25	1814.29	1858.22	1737.97	1741.77	1811.98	1813.07	1826.48	1700.11
337.098999	1869.86	1825.99	1821.82	1805.49	1783.4	1716.31	1758.95	1749.64	1754.63	1767	1789.44	1809.05	1781.1	1817.71	1796.38	1812.45	1816.53	1832.65	1732.97	1739.39	1783.94	1761.98	1777.93	1805.6	1818.9	1742.22	1793.16	1845.59	1827.6	1711.86	1722.14	1726.96	1773.97	1847.24	1816.29	1764.25	1797.95	1811.96	1808.95	1822.1	1832.45	1811.33	1859.31	1737.63	1747.22	1809.32	1811.35	1827.66	1701.68
337.593994	1868.71	1826.9	1821.25	1802.98	1784.36	1714.81	1761.21	1749.11	1754.05	1766.51	1790.47	1805.36	1782.96	1815.01	1796.19	1807.5	1810.98	1830.44	1732.76	1738.16	1781.33	1762.16	1772.53	1803.36	1814.58	1739.67	1791.07	1847.61	1826.35	1710.65	1721.57	1727.37	1772.86	1846.55	1819.51	1761.24	1796.61	1812.58	1810.22	1822.33	1830.41	1811.79	1857.3	1736.46	1742.07	1809.95	1812.14	1820.8	1696.08
338.089996	1871.4	1824.05	1819.77	1804.77	1783.35	1719.19	1758.76	1748.43	1752.57	1765.88	1786.9	1802.23	1782.96	1812.17	1794.64	1808.32	1807.69	1828.81	1730.39	1737.25	1781.07	1763.03	1774.66	1803.02	1814.43	1738.63	1789.65	1844.15	1823.34	1711.43	1721.23	1725.06	1770.12	1848.25	1815.91	1760.19	1796.76	1809.63	1808.07	1823.48	1830.32	1809.31	1855.82	1738.51	1741.06	1808.08	1811.43	1822.99	1699.68
338.584991	1869.86	1824.67	1820.5	1804.06	1781.23	1717.32	1761.56	1748.84	1754.65	1762.16	1787.15	1804.37	1785.81	1813.45	1795.17	1808.35	1811.06	1830.3	1730.73	1739.88	1781.83	1759.29	1775.17	1805.68	1816.88	1739.9	1791.89	1841.83	1821.29	1714.01	1720.49	1728.49	1768.91	1849.35	1817.19	1762.21	1797.89	1813.61	1809.96	1822.9	1825.68	1810.28	1853.74	1740.16	1742.2	1806.95	1810.48	1822.79	1699.14
339.079987	1865.46	1823.12	1814.73	1802.42	1781.81	1718.6	1760.55	1747.57	1753.4	1763.69	1786.35	1803.34	1781.66	1812.95	1793.83	1807.61	1807.38	1826.87	1731.96	1736.11	1782.92	1762.52	1776.37	1800.58	1816.9	1739.13	1790.15	1841.53	1820.91	1711.4	1724.52	1726.49	1769.35	1848.63	1818.57	1762.08	1794.99	1810.26	1809.9	1820.87	1829.13	1811.59	1853.38	1738.27	1743.19	1807.7	1810.76	1823.24	1697.12
339.575012	1866.21	1824.12	1822.56	1807.87	1780.69	1716.33	1761.18	1746.32	1749.53	1762.61	1787.21	1805.47	1781	1812.58	1795.73	1807.59	1809.27	1829.36	1731.3	1737.29	1777.68	1761.58	1772.96	1803.12	1813.98	1740.31	1790.28	1842.07	1824.66	1711.43	1722.12	1727.53	1768.35	1845.98	1818.09	1760.44	1794.29	1809.91	1814.11	1820.28	1829.86	1808.78	1850.8	1739	1743.52	1808.27	1809.12	1822.81	1693.47
340.071014	1873.34	1823.78	1819.19	1801.67	1785.58	1715.5	1758.81	1748.32	1750.86	1762	1789.67	1805.95	1781.74	1814.81	1795.96	1808.48	1812.12	1828.67	1731.62	1737.68	1779.97	1762.77	1774.08	1805.03	1819.13	1739.33	1789.03	1842.25	1821.7	1709.54	1720.2	1725.3	1768.25	1846.5	1817.59	1760.03	1793.48	1809.25	1809.63	1820.43	1830.16	1809.99	1853.94	1738.53	1745.14	1806.56	1812.75	1821.09	1695.94
340.566010	1867.58	1825.46	1817.74	1805.82	1782.61	1716.88	1764.05	1748	1751.69	1764.99	1789.17	1802.62	1782.33	1812.36	1797.28	1805.96	1811.86	1827.87	1732.7	1735.91	1779.49	1759	1773.35	1805.27	1815.49	1735.85	1793.03	1845.54	1820.23	1710.62	1721.69	1728.28	1769.74	1848.19	1817.17	1761.21	1792.8	1806.54	1809.93	1821.08	1827.72	1811.89	1852.85	1739.91	1744.4	1810.89	1812.98	1819.52	1699.12
341.061005	1866.07	1824.09	1817.37	1804.95	1781.55	1716.76	1760.57	1749.04	1753.42	1766.77	1785.08	1804.62	1782.63	1816.7	1796.58	1807.2	1806.79	1828.9	1733.19	1740.59	1778.15	1760.88	1774.51	1803.15	1818.23	1741.28	1788.03	1844.32	1822.84	1711.28	1721.07	1729.63	1770.48	1846.36	1816.1	1761.4	1794.88	1807.11	1809.73	1816.81	1828.88	1805.45	1853.64	1738.79	1742.98	1807.51	1810.82	1821.76	1697.18
341.556000	1864.56	1824.39	1818.64	1803.87	1780.87	1715.09	1758.82	1749.77	1750.57	1763.87	1786.5	1805.53	1779.82	1813.4	1795.53	1808.18	1810.54	1830.86	1730.29	1737.71	1778.8	1762.62	1773.83	1805.57	1812.49	1741.02	1790.87	1839.98	1824.14	1712.02	1724.06	1726.74	1769.84	1845.69	1816.19	1761.49	1795.62	1809	1806.47	1817.84	1828.32	1810.83	1851.73	1736.51	1742.59	1804.83	1811.1	1820.74	1697.77
342.050995	1866.81	1821.29	1819.82	1803.61	1781.66	1715.19	1762.23	1748.87	1754.22	1761.82	1784.27	1806.24	1783.42	1814.5	1793.59	1809.75	1807.47	1825.89	1730.19	1734.49	1779.39	1759.04	1771.35	1804.38	1816.7	1739.14	1789.62	1843.87	1822.63	1710.55	1720.63	1725.78	1769.04	1847.84	1815.06	1760.76	1793.8	1810	1809.8	1822.28	1828.32	1809.14	1857.58	1736.39	1743.32	1808.21	1812.42	1821.14	1695.64
342.546997	1869.66	1821.95	1817.79	1803.53	1783	1716.79	1760.57	1747.07	1752.19	1765.6	1788.01	1805.01	1780.88	1815.18	1795.05	1808.93	1805.36	1827.16	1730.07	1738.21	1780.43	1762.77	1774.28	1801.24	1816.88	1738.98	1789.13	1843.85	1821.98	1710.98	1721.35	1728.69	1770.38	1847.39	1817.49	1762.3	1794.01	1806.84	1808.08	1818.4	1828.3	1804.48	1853.07	1740.39	1743.34	1807.15	1813.01	1824.47	1696.1
343.041992	1870.04	1821.1	1819.89	1801.34	1781.85	1714.78	1759.8	1749.06	1752.92	1764.6	1787.82	1805.38	1782.32	1816.04	1796.37	1810.38	1811.78	1827.9	1732.43	1737.84	1778.81	1760.86	1775	1807.35	1817.35	1741.13	1789.2	1842.5	1823.74	1712.78	1723.7	1728.18	1767.67	1846.24	1817.1	1761.85	1796.12	1810.86	1808.47	1818.7	1827.5	1807.88	1856.84	1738.21	1744.56	1807.13	1812.91	1820.27	1701.64
343.536987	1869.77	1822.84	1818.89	1804.1	1783.48	1717.69	1758.6	1749.38	1752.21	1766.09	1786.47	1802.59	1780.99	1818.03	1796.28	1805.16	1807.95	1830.02	1729.03	1735.97	1780.71	1762.51	1773.51	1804.47	1818.41	1739.04	1792.86	1843.6	1822.49	1710.38	1721.19	1728.29	1770.13	1847.52	1817.9	1761.88	1795.77	1809.96	1809.89	1822	1828.96	1810.17	1855.52	1737.07	1745.22	1807.86	1814.3	1823.29	1697.78
344.032013	1869.46	1823.13	1819.87	1803.43	1782.16	1715.29	1759.95	1747.94	1752.3	1763.85	1785.53	1806.45	1779.42	1816.88	1797.04	1805.76	1808.03	1827.71	1731.23	1736.98	1778.85	1761.75	1772.88	1803.29	1818.03	1739.44	1790.5	1844.33	1822.11	1712.92	1722.32	1726.42	1770.21	1851.14	1819.24	1760.62	1794	1813.32	1810.85	1824.83	1831.74	1810.55	1853.79	1739.98	1743.89	1808.77	1810.99	1823.01	1696.56
344.527008	1872.91	1821.23	1818.32	1803.28	1781.03	1716.19	1756.45	1747.78	1752.91	1764.1	1787.58	1806.23	1779.75	1814.31	1798.77	1807.73	1810.81	1828.64	1732.18	1735.47	1778.89	1762.99	1775.3	1805.41	1816	1739.51	1789.81	1845.68	1825.03	1708.66	1720.95	1728.82	1769.88	1849.39	1820.46	1759.23	1794.42	1813.12	1807.19	1819.33	1827.24	1807.64	1853.72	1737.5	1741.63	1806.56	1809.91	1820.07	1698.31
345.023010	1872.66	1821.71	1824.06	1803.26	1783.72	1714.23	1760.28	1746.93	1751.81	1765.05	1786.14	1806.3	1780.53	1816.89	1798.43	1808.97	1811.06	1832.01	1731.24	1737.2	1777.9	1761.53	1775.46	1805.74	1819.77	1737.85	1788.73	1842.67	1820.77	1714.28	1722.33	1728.53	1769.97	1848.69	1819.86	1760.22	1794.01	1808.73	1808.64	1822.92	1832.26	1809.24	1859.32	1738.48	1740	1806.91	1813.5	1821.49	1698.8
345.518005	1867.92	1820.49	1819.32	1804.08	1783.6	1717.44	1759.97	1747.31	1753.91	1763.87	1782.95	1805.05	1779.95	1814.83	1795.61	1807.55	1808.5	1829.86	1728.08	1735.47	1780.67	1758.59	1772.28	1803.05	1815.93	1738.27	1788.91	1845.67	1821.97	1707.06	1723.26	1724.86	1769.46	1851.18	1819.75	1757.75	1795.45	1811.76	1807.11	1822.56	1826.77	1809.24	1855.59	1739.22	1743.78	1806.18	1811.16	1823.51	1697.67
346.013000	1871.48	1824.55	1820.19	1802.38	1781.77	1714.29	1759.88	1749	1752.73	1764.54	1785.27	1805.84	1782.14	1814.28	1796.7	1808.3	1808.01	1828.76	1729.7	1736.06	1779.86	1762.24	1774.71	1800.77	1817.9	1740.08	1790.9	1844.66	1823.8	1708.63	1723.35	1726.97	1771.16	1847.87	1818.31	1758.62	1794.53	1809.37	1809.29	1821.28	1826.52	1807.27	1854.14	1738.7	1741.36	1805.24	1812.59	1818.48	1697.67
346.507996	1865.32	1823.18	1823.15	1803	1781.55	1713.92	1759.5	1747.44	1750.73	1765.59	1784.75	1804.51	1780.7	1810.94	1792.87	1807.15	1805.63	1827.26	1729.38	1735.1	1776.64	1761	1773.16	1801.38	1815.58	1739.11	1791.12	1845.22	1823.37	1710.23	1721.96	1724.84	1771	1846.18	1816.9	1758.93	1795.74	1810.63	1807.79	1816.72	1827.83	1803.12	1853.72	1737.78	1741	1806.27	1809.03	1815.85	1696.17
347.002991	1865.43	1822.14	1818.71	1804.49	1781.7	1717.34	1760.59	1744.9	1754.86	1764.5	1783.71	1805.08	1781.95	1815.66	1794.25	1805.91	1805.43	1826.73	1727.01	1735.92	1775.59	1761.72	1775.53	1800.05	1814.79	1738.8	1788.67	1841.59	1821.15	1713.99	1721.49	1723.77	1768.01	1848.83	1815.18	1761.18	1797.9	1810.78	1810.84	1820.59	1829.33	1808.42	1856.83	1738.28	1739.8	1805.1	1808.35	1817.33	1700.52
347.498993	1871.65	1822.93	1819.86	1802.84	1781.3	1714.82	1759.83	1748.35	1752.51	1761.8	1787.3	1802.93	1778.98	1813.64	1794.07	1805.75	1807.98	1827.08	1728.11	1734.26	1779.18	1758.92	1773.07	1804.52	1815.32	1736.88	1789.39	1841.9	1824.17	1708.81	1721.64	1726.61	1766.93	1848.13	1815.12	1759.61	1793.37	1806.45	1806.78	1819.96	1827.15	1807.11	1854.15	1736.22	1738.08	1805.53	1809.7	1818.93	1695.51
347.993988	1870.83	1823.34	1819.03	1801.47	1778.98	1717.77	1757.7	1747.17	1751.13	1761.6	1783.51	1804.78	1779.63	1812.28	1793.78	1807.09	1808.33	1828.08	1731.05	1733.31	1777.59	1757.89	1772.21	1801.54	1815.18	1737.91	1790.06	1843.02	1823.31	1712.27	1720.51	1726.42	1770.11	1845.71	1816.08	1761.32	1794.63	1808.87	1808.15	1816.91	1827.1	1805.92	1850.84	1734.99	1743.08	1807.27	1808.42	1819.04	1698.16
348.489014	1867.06	1823.76	1818.08	1800.22	1781.83	1714.97	1755.79	1744.72	1749.33	1759.91	1784.72	1802.77	1779.92	1810.62	1792.02	1803.64	1808.84	1825.6	1728.39	1736.83	1779.2	1761.12	1773.22	1802.39	1814.55	1739.23	1787.5	1842.56	1821.87	1710.54	1721.9	1725.39	1769.86	1848.02	1813.58	1758.26	1795.21	1808.87	1812.21	1818.47	1827.04	1808.11	1856.6	1738.79	1740.34	1807	1807.9	1820.88	1697.54
348.984009	1864.55	1821.42	1815.85	1802.45	1776.52	1715.69	1756.66	1744.53	1751.4	1763.68	1787.17	1804.63	1784.37	1811.06	1796.1	1806.3	1806.12	1828.91	1732.33	1732.98	1775.48	1759.84	1772.12	1800.48	1814.32	1739.49	1788.43	1842.86	1818.94	1710.32	1721.16	1727.14	1768.1	1848.21	1812.33	1757.75	1792.01	1811.42	1808.56	1818.59	1825.41	1806.06	1852.93	1736.66	1742.3	1804.2	1807.96	1821.42	1696.51
349.479004	1866.67	1820.46	1817.3	1803.19	1782.03	1714.32	1756.55	1746.95	1752.49	1761.18	1783.21	1802.65	1783.02	1813.7	1794.08	1805.95	1803.99	1825.69	1732	1737.1	1775.76	1758.72	1771.24	1797.87	1815.46	1739.54	1788.78	1842.94	1821.76	1713.33	1721.03	1726.6	1767.84	1846.49	1811.67	1758.31	1793.07	1808.03	1804	1815.57	1826.63	1805.94	1849.26	1734.21	1741.4	1806.59	1811.45	1817.54	1697.33
349.975006	1866.57	1819.67	1819.14	1800.3	1779.97	1714.94	1757.61	1748.61	1752.95	1763.88	1783.59	1801.73	1781.86	1811.51	1794.41	1804.8	1804.47	1827.4	1728.16	1732.61	1776.65	1758.29	1771.85	1801.13	1814.99	1737.87	1788.36	1840.35	1819.69	1711.42	1719.66	1726.84	1766.49	1843	1813.05	1757.27	1792.41	1807.78	1806.78	1817.64	1825.17	1806.61	1854.63	1734.71	1741.27	1804.98	1806.89	1821.68	1699.03
350.470001	1867.81	1821.65	1816.4	1800.29	1781.19	1715.32	1757.01	1744.39	1751.21	1760.5	1784.69	1803.63	1779.94	1812.81	1791.53	1805.66	1804.97	1825.88	1727.9	1733.16	1777.24	1759.52	1772.51	1802.54	1815.63	1737.89	1789.36	1843.74	1821.72	1710.8	1721.42	1727.6	1769.57	1847.39	1813.69	1757.9	1792.47	1811.79	1804.63	1819.67	1827.71	1807.69	1852.32	1737.46	1742.93	1805.82	1809.73	1819.47	1696.02
350.964996	1868.72	1820.65	1818.5	1801.88	1778.79	1714.97	1755.48	1747.7	1748.26	1761.26	1787.27	1804.18	1777.3	1812.83	1793.97	1804.57	1807.83	1827.73	1730.77	1737.77	1777.53	1759.7	1770.81	1802.22	1813.09	1736.93	1792.9	1839.36	1822.62	1709.26	1718.29	1725.68	1765.39	1846.79	1816.06	1758.78	1794.07	1807.77	1806.19	1819.61	1825.64	1803.67	1851.82	1738.87	1741.62	1806.02	1808.38	1816.68	1698.58
351.459991	1864.54	1820.47	1818.53	1801.27	1778	1714.09	1756.66	1746.51	1752.33	1764.09	1783.69	1802.2	1779.18	1811.18	1792.21	1805.55	1808.68	1823.37	1726.72	1735.6	1776.19	1758.29	1773.72	1799.18	1813.1	1739.52	1786.65	1841.85	1819.95	1710.95	1720.36	1726.36	1768.5	1850.26	1813.11	1758.17	1791.45	1806.82	1804.63	1819.36	1823.16	1805.68	1851.53	1738.67	1740.59	1802.26	1809.13	1817.63	1694.77
351.955994	1864.63	1820.34	1816.12	1800.73	1779.06	1713.52	1756.29	1745.05	1749.33	1761.05	1784.1	1800.59	1776.47	1809.96	1789.91	1803.34	1807.53	1827.05	1728.35	1734.52	1777.92	1758.72	1770.14	1799.88	1812.23	1735.94	1785.63	1835.04	1819.87	1709.79	1717.87	1724.89	1765.96	1846.94	1813.61	1758.13	1792.97	1806.75	1805.85	1817.4	1824.89	1807.38	1853.88	1738.21	1742.35	1804.42	1804.52	1817.06	1695.52
352.450989	1864.87	1824.59	1816.88	1798.32	1777.33	1714.66	1755.57	1744.18	1751.18	1760.54	1785.06	1801.52	1778.91	1810.18	1791.9	1803.17	1806.04	1824.64	1728.09	1733.66	1776.5	1757.52	1774.07	1802.19	1813.68	1739.31	1788.43	1840.22	1818.39	1707.93	1719.78	1726.07	1768.52	1846.02	1810.22	1758.79	1790.42	1806.59	1805.82	1815.95	1823.44	1803.67	1847.21	1737.15	1743.14	1803.78	1805.28	1820.03	1697.76
352.946014	1865.21	1820.45	1818.12	1797.52	1778.84	1716.04	1756.64	1745.54	1751.78	1760.87	1785.89	1801.22	1778.42	1811.14	1791.9	1802.91	1804.57	1822.27	1728.28	1735.18	1776.87	1758.6	1768.75	1799.6	1813.77	1737.09	1789.39	1841.66	1820.09	1709.51	1723.3	1725.89	1769.59	1847.02	1813.39	1758.05	1791.52	1805.18	1804.43	1814.87	1827.64	1805.3	1852.39	1737.97	1737.64	1801.93	1807.03	1818.65	1696.1
353.441010	1867.16	1818.64	1813.9	1798.08	1779.64	1712.54	1754.66	1746.92	1749.38	1760.2	1782.02	1801.66	1776.22	1810.9	1793.87	1805.38	1805.47	1827.11	1730.11	1734.59	1776.05	1759.62	1771.2	1799.57	1813.31	1737.4	1785.1	1839.34	1819.96	1710.95	1717.45	1724.25	1767.78	1844.65	1813.55	1756.2	1793.06	1806.25	1803.51	1815.86	1824.16	1805.21	1846.92	1736	1740.59	1803.49	1805.86	1816.93	1696.44
353.936005	1863.9	1822.41	1818.06	1796.65	1778.49	1714.51	1758.46	1742.5	1750.23	1765.2	1782.77	1800.93	1778.84	1811.37	1790.56	1806.98	1806.03	1823.35	1728.42	1733.34	1777.34	1757.66	1769.49	1801.03	1814.62	1736.69	1788.7	1840.48	1819.71	1711.1	1719.94	1725.1	1767.73	1844.48	1813.55	1758.06	1794.06	1808.95	1804.6	1816.69	1824.42	1803.72	1850.54	1735.54	1740.66	1804.78	1810.16	1815.86	1696.57
354.432007	1865.98	1821.38	1815.03	1800.91	1781.38	1712.55	1755.55	1746.23	1750.43	1761.84	1780.71	1801.14	1779.67	1808.79	1791.25	1803.91	1804.04	1824.38	1724.63	1735.26	1778.05	1760.86	1770.28	1801.41	1814.19	1738.06	1783.28	1839.39	1818.12	1708.05	1719.52	1720.2	1766.79	1845.35	1815.28	1756.23	1790.73	1807.46	1804.27	1820.37	1823.71	1804.9	1851.88	1736.43	1737.8	1807.17	1807.27	1815.85	1695.79
354.927002	1865.48	1816.41	1815.84	1796.34	1777.84	1711.31	1755.54	1746.53	1748.66	1760.08	1781.69	1800.49	1778.5	1810	1790.72	1802.62	1806.05	1825.58	1727.81	1732.78	1777.42	1758.9	1770.72	1797.73	1813.37	1737.2	1787.2	1836.83	1816.43	1704.93	1719.65	1723.01	1768.25	1845.25	1815.1	1758.54	1790.97	1807.17	1807.02	1815.79	1824.93	1803.76	1851.55	1735.03	1739.53	1803.65	1803.89	1816.23	1695.12
355.421997	1867.79	1819.4	1819.05	1800.34	1780.84	1713.98	1758.83	1745.99	1748.97	1758.8	1783.55	1800.28	1779.03	1807.92	1791.78	1804.4	1803.31	1825.05	1726.48	1731.76	1772.4	1758.79	1771.23	1801.05	1815.05	1734.72	1786.02	1835	1818.48	1710.16	1719.2	1725.43	1768.87	1843.58	1813.8	1757.42	1790.43	1807.8	1804.59	1815.88	1826.88	1804.93	1846.86	1737.22	1740.85	1800.61	1806.39	1814.72	1695.66
355.916992	1866.89	1821.06	1815.05	1797.49	1778.57	1708.47	1754.23	1741.79	1747.35	1759.22	1783.97	1800.18	1773.63	1810.69	1787.27	1803.67	1804.32	1822.15	1726.73	1734.69	1778.66	1757.98	1771.68	1797.24	1812.77	1739.22	1787.45	1836.42	1816.7	1712.34	1719.68	1726.01	1767.08	1843.19	1808.53	1756.52	1789.08	1806.6	1807.85	1819.81	1827.85	1803.08	1851.65	1736.49	1740.03	1803.44	1804.72	1819.95	1693.85
356.411987	1867.71	1817.97	1813.56	1798.48	1779.56	1717.28	1754.92	1744.45	1751.41	1759.38	1780.07	1800.97	1776.77	1807.58	1790.12	1801.43	1804.2	1823.4	1730.44	1736.13	1776.8	1758	1770.38	1797.75	1813.32	1736.93	1788.24	1841.12	1818.94	1711.23	1719.79	1725.19	1765.85	1846.43	1812.88	1756.7	1789.26	1807.52	1801.63	1817.37	1825.41	1806.05	1851.41	1737.79	1740.93	1804.05	1807.71	1818.77	1696.45
356.907990	1863.29	1815.8	1814.19	1800.93	1775.95	1716.51	1756.66	1746.61	1748.54	1760.55	1781.09	1798.53	1777.93	1811.35	1791.32	1803.54	1802.83	1827.18	1728.5	1732.45	1774.12	1759.5	1770.82	1798.87	1810.88	1734.14	1790.33	1839.32	1816.14	1711.13	1719.89	1725.49	1766.73	1846.78	1811.71	1758.46	1790.79	1805.42	1799.73	1817.68	1822.48	1803.3	1850.51	1735.98	1743.16	1804.18	1805.14	1812.46	1694.51
357.403015	1863.53	1816.79	1813.38	1796.62	1775.93	1712.87	1757.49	1744.35	1749.34	1761.52	1779.9	1800.14	1776.49	1809.6	1787.12	1802.46	1805.24	1827.54	1727.35	1732.9	1775.11	1756.81	1769.7	1798.09	1812.17	1735.12	1783.59	1834.92	1817.43	1710.33	1716.94	1724.43	1768.02	1846.47	1812.2	1757.47	1790.54	1805.14	1804.78	1814.7	1824.35	1799.71	1849.83	1735	1739.08	1805.76	1804.15	1816.07	1695.77
357.898010	1864.93	1820.1	1818.99	1796.72	1777.29	1712.35	1754.08	1743.99	1747.35	1761.51	1782.55	1799.35	1777.33	1810.13	1789.66	1805.2	1803.78	1821.27	1725.74	1733.54	1773.87	1759.03	1770.49	1796.71	1810.11	1734.69	1783.82	1838.66	1815.54	1705.77	1718.31	1722.52	1766.77	1842.37	1816.91	1756.03	1792.05	1806.37	1807.38	1817.51	1825.14	1806.91	1851.09	1733.45	1740.57	1803.04	1804.56	1817.41	1695.11
358.393005	1862.81	1819.77	1816.73	1799.89	1780.55	1712.26	1756.65	1742.78	1750.94	1761.31	1781.8	1803.59	1777.72	1810.49	1789.56	1804.27	1801.07	1822.5	1724.87	1733.18	1773.89	1757.33	1771.91	1797.54	1811.26	1736.06	1783.66	1843.83	1820.51	1706.67	1718.24	1722.4	1766.43	1846.5	1812.92	1758.21	1792.64	1805.91	1808.43	1817.37	1824.89	1803.52	1853.72	1732.61	1736.81	1802.06	1803.82	1815.93	1695.68
358.888000	1864.63	1813.53	1814.79	1798.3	1779.99	1713.44	1754.53	1741.66	1748.26	1760.77	1780.47	1800.82	1776.98	1811.56	1790.89	1803.8	1803.73	1827.63	1727.41	1733.87	1773.17	1756.76	1769	1801.37	1812.6	1736.45	1785	1839.49	1818.64	1708.08	1719	1723.3	1767.23	1844.59	1810.42	1755.83	1790.58	1804.56	1806.25	1815.49	1822.89	1801.28	1850.73	1734.51	1739.48	1804.72	1803.89	1814.79	1692.91
359.384003	1867.92	1815.29	1816.12	1798.88	1776.78	1714.59	1754.1	1743.73	1750.35	1760.26	1780.88	1797.58	1779.24	1807.31	1789.84	1803.43	1803.21	1827.08	1727.13	1730.72	1774.65	1758.22	1769.38	1798.36	1812.63	1737.33	1788.9	1838.11	1817.06	1709.15	1721.47	1723.21	1765.86	1845.73	1810.91	1757.66	1790.64	1806.86	1803.33	1814.75	1821.71	1802.37	1850.79	1735.73	1737.11	1804.28	1802.07	1813.18	1693.95
359.878998	1865.48	1815.84	1818.3	1796.8	1780.59	1714.04	1756.85	1745.53	1748.75	1762.75	1782.36	1798.28	1776.6	1812.18	1792.3	1801.37	1802.77	1821.88	1727.62	1732.59	1776.44	1757.04	1768.24	1798.85	1811.04	1737.14	1786.93	1836.78	1816.07	1708.77	1719.45	1722.3	1766.88	1845.02	1815.56	1757.56	1792.37	1807.44	1801.33	1812.57	1822.43	1802.8	1853.8	1736.62	1738.8	1801.57	1803.17	1815.02	1691.31
360.373993	1862.74	1816.8	1817.35	1801.39	1778.83	1713.58	1753.43	1743.87	1748.83	1761.39	1780.03	1802.73	1779.82	1807.71	1789.31	1802.43	1800.71	1824.84	1721.8	1733.04	1775.04	1755.39	1768.88	1796.83	1811.62	1735.93	1785.78	1835	1817.16	1708.96	1717.96	1721.37	1766.15	1844.01	1810.74	1759.5	1790.14	1808.28	1802.66	1816.53	1821.99	1803.8	1849.29	1733.85	1740	1802.68	1800.82	1813.42	1693.93
360.868988	1866.89	1818.99	1815.93	1801.36	1778.44	1715	1754.39	1742.38	1749.38	1757.89	1783.57	1796.57	1779.13	1809.65	1788.86	1802.07	1806.97	1825.4	1726.73	1732.04	1773.64	1757.64	1767.51	1797.73	1810.46	1735.81	1787.54	1837.8	1818.51	1707.28	1720.05	1725.59	1765.58	1844.02	1812.53	1756.08	1792.42	1806.16	1804.32	1814.41	1818.73	1803.46	1849.9	1734.87	1737.92	1802.8	1800.72	1815.27	1695.94
362.173004	1784.54	1790.96	1826.71	1805.31	1782.76	1717.25	1758.67	1749.04	1755.95	1763.31	1791.51	1806.1	1782.99	1816.31	1795.09	1807.24	1811	1826.58	1727.46	1731.27	1776.75	1756.71	1772.03	1797.57	1818.79	1737.64	1789.87	1846.01	1819.69	1714.98	1722.04	1727.11	1768.98	1848.62	1807.03	1760.58	1796.95	1809.58	1808.77	1815.75	1823.23	1802.31	1856.23	1735.54	1740.57	1805.79	1809.52	1822.8	1694.53
362.667999	1863.29	1822.83	1817.28	1801.43	1780.2	1718.07	1756.56	1745.83	1753.81	1761.2	1780.13	1803.38	1783.4	1812.69	1790.56	1804.68	1807.03	1825.47	1727.64	1733.06	1775.72	1754.93	1768.1	1798.28	1814.74	1735.21	1787.13	1841.07	1820.66	1714.91	1718.74	1725.93	1766.81	1848.07	1809.87	1758.94	1792.81	1808.02	1806.55	1816.28	1826.25	1799.83	1853.1	1735.62	1738.63	1803.44	1806.15	1817.23	1697.31
363.164001	1867.85	1822.44	1815.71	1802.7	1778.64	1716.77	1758.71	1745.36	1754.95	1760.13	1782.33	1802.49	1785.34	1812.78	1793.97	1804.23	1809.31	1826.37	1729.09	1735.32	1776.15	1758.32	1772.71	1800.09	1816.51	1739.97	1789.3	1841.48	1821.14	1712.12	1723.37	1721.68	1767.75	1844.93	1811.53	1759.15	1794.12	1803.47	1803.56	1817.72	1824.86	1802.21	1854.62	1736.51	1742.13	1801.95	1807.78	1817.96	1693.58
363.658997	1865.45	1818.32	1818	1802.8	1778.43	1716.68	1755.04	1745.61	1750.82	1762.58	1782.19	1801.89	1781.19	1811.48	1788.83	1805.25	1809.17	1826.47	1727.95	1736.09	1776.8	1760.24	1766.85	1797.18	1812.99	1735.58	1789.8	1842.48	1820.91	1712.98	1718.54	1724.54	1768.68	1848.36	1810.08	1757.2	1792.09	1802.57	1806.89	1816.95	1823.92	1799.83	1851.82	1734.79	1740.13	1807.4	1802.33	1815.56	1695.75
364.153992	1868.3	1820.71	1815.23	1800.55	1780.88	1714.8	1755.54	1744.9	1749.4	1762.72	1783.96	1799.72	1780.54	1813.92	1791.12	1805.42	1802.96	1825.77	1727.11	1734.01	1778.34	1756.32	1771.82	1796.99	1811.85	1735.02	1784.76	1840.29	1817.46	1711.69	1719.38	1722.51	1765.2	1845.45	1810.19	1755.8	1789.1	1804.79	1805.27	1809.33	1821.9	1797.21	1851.84	1734.95	1738.61	1800.88	1801.78	1810.33	1696.12
364.648987	1867.63	1820.31	1813.16	1799.26	1779.7	1715.62	1752.74	1743.9	1751.45	1760.52	1780.66	1798.73	1777.85	1811.66	1792.21	1802.06	1804.47	1823.5	1729.14	1733.09	1773.53	1757.38	1771.18	1798.05	1810.07	1736.32	1785.69	1836.56	1820.03	1710.07	1720.59	1724.26	1765.5	1844.32	1806.28	1756.22	1790.16	1803.45	1803.22	1814.45	1821.43	1798.33	1851.86	1734.84	1739.71	1803.18	1808.62	1811.03	1696.19
365.144012	1864.8	1818.77	1815.03	1800.26	1777.67	1714.91	1757.39	1745.27	1751.16	1760.29	1781.11	1801.65	1778.77	1811.25	1788.88	1805.15	1802.86	1822.43	1728.03	1731.66	1776.72	1756.47	1771.47	1797.51	1813.28	1735.61	1787.08	1840.61	1818.85	1712.73	1716.62	1728.06	1763.62	1844.33	1811.45	1753.35	1792.79	1805.02	1803.06	1815.42	1824.07	1800.33	1848.23	1733.62	1739.63	1802.78	1803.6	1810.68	1694.81
365.640015	1863.97	1817.37	1817.45	1797.01	1778.25	1716.69	1754.82	1744.1	1749.18	1761.4	1780.88	1801.94	1779.09	1813.64	1788.83	1804.95	1804.9	1824.09	1723.62	1730.96	1776.19	1758.67	1767.68	1795.89	1807.77	1734.78	1784.9	1837.72	1818.13	1709.8	1718.55	1724.12	1765.11	1840.01	1807.6	1756.3	1791.69	1806.82	1802.9	1816.4	1821.2	1799.18	1849.16	1735.33	1737.94	1800.03	1799.88	1810.15	1694.39
366.135010	1866.17	1818.8	1813.88	1797.53	1776.97	1712.57	1752.99	1744.59	1748.19	1763.05	1777.24	1798.59	1777.33	1809.78	1788.45	1803.49	1802.59	1822.56	1727.11	1732.9	1776.37	1756.4	1771.4	1793.97	1813.96	1735.97	1788.35	1839.03	1820.35	1710.76	1718.97	1722.65	1765.76	1845.27	1806.29	1756.27	1790.4	1805.13	1807.44	1812.86	1820.18	1797.87	1850.91	1732.93	1738.98	1802.2	1804.28	1813.64	1694.47
366.630005	1868.42	1817.7	1813.22	1800.89	1779.01	1712.98	1754.72	1745.91	1750.5	1759.53	1778.75	1802.39	1779.99	1810.69	1787.43	1805.45	1806.59	1824.49	1725.84	1734.14	1774.14	1758.56	1769.52	1793.2	1807.47	1736.8	1787.32	1838.98	1816.29	1709.21	1719.6	1722.95	1766.96	1843.82	1806.8	1757.15	1790	1808.97	1804.18	1814.32	1821.13	1797.63	1847.93	1734.51	1736.44	1800.57	1800.73	1811.44	1692.54
367.125000	1859.63	1818.74	1814.06	1798.47	1779.45	1715.03	1756.38	1742.32	1748.07	1758.84	1779.04	1797.26	1776.67	1809.95	1786.47	1803.5	1802.95	1822.88	1726.92	1734.48	1776.44	1753.77	1766.6	1796.51	1810.09	1736.91	1783.84	1835.68	1819.56	1711.63	1717.3	1722.18	1765.86	1842.4	1807.17	1758.55	1787.46	1804.48	1801.92	1812.29	1820.88	1793.31	1845.81	1732.73	1736.72	1801.21	1801.37	1808.67	1693.27
367.619995	1861.72	1816.77	1813.24	1799.74	1778.81	1716.74	1753.63	1741.87	1747.95	1758.78	1780.47	1797.23	1780.58	1812.28	1783.66	1801.51	1799.89	1821.46	1729.35	1732.34	1774.34	1755.12	1772.35	1794.26	1809.69	1737.09	1783.35	1838.69	1815.98	1710.3	1719.82	1723.42	1767.37	1841.14	1803.74	1754.43	1787.46	1801.67	1800.7	1809.29	1818.31	1794.19	1848.23	1734.76	1735.87	1801.96	1796.88	1808.38	1694.07
368.115997	1864.18	1816.97	1810.12	1796.6	1776.93	1714.6	1754.18	1741.03	1748.8	1757.93	1775.33	1793.14	1776.82	1807.18	1786.28	1800.42	1800.97	1824.31	1725.95	1733.96	1772.11	1754.84	1771.3	1792.09	1809.07	1735.54	1787.4	1839.91	1817.1	1710.26	1717.94	1724.64	1761.96	1840.66	1804.52	1759.34	1788.26	1798.22	1801.1	1808.49	1814.27	1792.93	1848.45	1732.71	1734.56	1799.25	1794.72	1808.66	1692.99
368.610992	1861.53	1816.35	1813.27	1795.32	1772.73	1714.56	1750.97	1744.51	1746.33	1759.67	1776.08	1793.76	1777.08	1806.62	1785.82	1800.59	1799.79	1819.28	1726.61	1732.21	1774.18	1754.92	1768.23	1789.18	1806.81	1730.67	1786.25	1835.76	1812.15	1708.58	1719.83	1722.38	1764.07	1840.36	1804.95	1755.62	1786.73	1798.41	1798.3	1808.47	1814.07	1791.5	1849.79	1732.79	1736.79	1797.34	1797.15	1805.58	1692.74
369.105988	1860.68	1814.31	1809.82	1794.95	1773.69	1715.33	1751.84	1741.52	1745.66	1754.8	1779.76	1793.66	1773.75	1806.43	1784.61	1799.3	1798.7	1819.32	1725.5	1729.17	1766.78	1752.76	1767.98	1789.8	1804.89	1732.52	1781.06	1833.14	1810.52	1712.26	1718.4	1722.56	1760.24	1834.73	1800.18	1753.73	1786.34	1797.39	1798.79	1801.25	1815.18	1791.84	1843.49	1731.42	1737.4	1801.93	1791.78	1806.8	1693.69
369.601013	1861.18	1816.06	1809.35	1798.04	1773.53	1716.13	1750.26	1743.16	1751.03	1757.1	1778.19	1796.57	1776.34	1803.83	1787.29	1798.62	1798.75	1818.91	1724.37	1731.5	1771.39	1754.76	1767.55	1789.14	1805.98	1735.61	1779.64	1835.67	1815.55	1709.62	1717.54	1721.87	1764.91	1833.83	1801.1	1753.95	1783.2	1799.37	1796.71	1808.28	1813.21	1790.47	1843.73	1731.19	1737.07	1797.27	1794.78	1806.79	1691.48
370.096008	1856.62	1815.69	1804.23	1795.3	1771.6	1713.16	1753.6	1740.32	1746.15	1756.86	1775.12	1793.57	1776.6	1804.25	1784.32	1799.67	1796.67	1814.98	1720.97	1730.36	1764.98	1748.97	1764.83	1790.79	1801.93	1731.83	1779.6	1830.9	1811.16	1708.35	1717.24	1719.73	1760.1	1832.53	1798.43	1754.12	1783.12	1796.62	1795.73	1804	1809.67	1786.46	1841.99	1729.87	1735.9	1791.83	1793.42	1802.84	1693.82
370.592010	1850.21	1812.37	1808.1	1793.17	1770.82	1712.11	1752.64	1740	1746.79	1757.56	1773.11	1790.51	1776.04	1799.93	1779.62	1794	1796.15	1816.29	1722.94	1729.34	1767.11	1751.43	1763.82	1784.71	1800.58	1730.96	1778.03	1826.6	1807.05	1708.71	1711.72	1718.63	1759.34	1831.69	1796.59	1748.01	1784.23	1794.99	1794.89	1800.26	1808	1784.57	1839.05	1730.19	1732.01	1792.57	1789.72	1802.21	1692.19
371.087006	1846.26	1812.26	1802.05	1792.72	1768.86	1711.4	1747.11	1740.09	1746.16	1755.79	1773.36	1791.97	1775.15	1798.17	1777.36	1794.98	1797.87	1813.96	1721.73	1728.07	1766.83	1752.12	1764.08	1785.22	1798.72	1728.81	1774.69	1826.48	1809.14	1705.3	1712.92	1718.33	1757.55	1828.98	1793.2	1747.59	1780.05	1790.41	1793.73	1799.12	1805.7	1781.99	1838.46	1727.57	1728.52	1789.76	1787.52	1798.02	1691.3
371.582001	1848.66	1807.19	1804.01	1791.68	1766.28	1709.7	1745.18	1734.25	1741.6	1753.62	1770.97	1784.5	1773.49	1797.94	1778.18	1791.61	1790	1814.58	1721.67	1724.92	1764.78	1746.82	1762.8	1781.69	1798.94	1727.15	1777.45	1824.92	1804.36	1703.05	1713.38	1715.85	1755.62	1823.98	1793.88	1747.31	1781.33	1788.97	1789.91	1796.7	1801.84	1781.67	1835.43	1723.53	1729.04	1789.02	1787.15	1797.35	1689.48
372.076996	1848.01	1809.18	1802.34	1790.29	1766.86	1708.71	1745.14	1736.97	1742.52	1750.83	1770.13	1786.52	1770.51	1795.43	1774.23	1792.79	1792.36	1811.38	1717.06	1726.86	1764.33	1749.01	1762.4	1784.27	1795.07	1731.49	1778.87	1823.35	1809.27	1705.15	1711.23	1713.56	1754.64	1824.4	1792.91	1748.48	1777.66	1788.17	1791.2	1797	1804.42	1781.1	1832.19	1725.57	1726.04	1788	1787.26	1798.84	1686.97
372.571991	1842.57	1804.52	1799.67	1788.14	1767.34	1707.18	1746.92	1737.46	1738.43	1749.92	1766.7	1786.76	1768.48	1796.8	1774	1791.95	1789.88	1808.32	1716.03	1722.53	1761.26	1746.62	1758.61	1783.14	1795.48	1725.66	1770.44	1825.1	1804.77	1702.81	1713.03	1712.5	1754.61	1824.96	1794.81	1745.01	1776.85	1790.53	1791.05	1795.08	1801.75	1780.65	1833.55	1726.04	1727.94	1784.62	1784.86	1796.4	1684.96
373.067993	1842.17	1802.68	1800.7	1785.15	1766.11	1705.96	1744.66	1736.71	1738.34	1749.24	1770.04	1787.02	1765.87	1797.8	1775.81	1790.48	1789.12	1807.85	1716.79	1724.92	1761.09	1746.56	1760.37	1782.18	1798.44	1725.1	1772.91	1823.68	1800.53	1702.02	1708.38	1712.27	1754.14	1824.14	1791.18	1745.69	1775.83	1785.81	1786.06	1795.91	1801.61	1777.28	1834.01	1721.17	1728.04	1786.27	1783.22	1795.98	1686.73
373.562988	1841.38	1801.87	1801.28	1785.52	1765.16	1707.74	1741.91	1732.22	1742.79	1749.74	1768.07	1785.34	1768.13	1796.09	1771.84	1787.68	1787.74	1808.49	1716.61	1722.08	1759.39	1746.58	1758.51	1779.1	1791.31	1726.93	1771.47	1817.61	1800.76	1700.66	1711.26	1710.74	1753.08	1821.81	1789.02	1742.7	1771.89	1786.58	1786.42	1794.15	1798.39	1776.97	1827.96	1720.88	1726.02	1784.44	1781.93	1793.99	1683.89
374.058014	1836.77	1800.76	1798.37	1784.14	1765.92	1708.21	1743.02	1733.69	1738.72	1751.22	1762.66	1784.75	1766.09	1796.14	1769.88	1787.99	1788.28	1805.55	1713.55	1722.04	1757.74	1743.74	1757.65	1779.55	1793.5	1724.77	1768.72	1817.36	1802.68	1701.82	1707.99	1712.3	1751.97	1817.94	1787.65	1741.21	1772.75	1784.55	1787.43	1791.58	1798.36	1776.81	1828.77	1722.68	1727.24	1784.43	1781.4	1793.11	1684.28
374.553009	1837.77	1797.53	1799.2	1782.56	1762.16	1708.37	1740.92	1730.68	1737.67	1746.47	1763.59	1783.76	1765.22	1795.31	1772.49	1785.77	1785.77	1804.08	1717.16	1719.62	1755.59	1740.19	1756.46	1774.12	1790.99	1723.55	1768.15	1814.62	1794.97	1700.86	1708.19	1711.04	1749.71	1815.19	1786.06	1741.7	1771.01	1780.93	1782.05	1790.74	1797.39	1775.65	1820.9	1720.8	1725.54	1780.99	1777.77	1788.44	1684.69
375.048004	1835.47	1796.96	1797.45	1780.35	1763.02	1707.43	1741.19	1732.7	1739.54	1747.24	1762.89	1781.26	1762.99	1791.01	1769.52	1785.75	1783.62	1803.67	1713.86	1720.9	1755.52	1741.52	1753.48	1775.95	1786.36	1724.48	1767.32	1815.81	1798.43	1699.38	1707.43	1710.2	1747.64	1818.24	1784.74	1739.01	1770.26	1781.9	1783.87	1790.06	1796.45	1775.02	1828	1718.39	1724.07	1781.89	1778.14	1791.71	1684.67
375.544006	1833.99	1799.55	1798.4	1781.81	1759.42	1706.68	1740.68	1733.15	1736.65	1745.53	1762.25	1781.37	1763.39	1788.73	1767.7	1786.04	1784.17	1805	1712.23	1719.7	1753.46	1742.65	1750.91	1776.06	1786.68	1722.22	1770.52	1814.91	1796.58	1698.41	1705.44	1710.74	1748.15	1812.79	1783.68	1737.24	1768.25	1779.78	1779.19	1790.58	1797.38	1773.89	1824.18	1718.17	1721.8	1779.02	1778.42	1787.96	1683.23
376.039001	1837.2	1797.36	1796.52	1782.21	1762.35	1707.2	1738.19	1730.36	1736.42	1746.92	1761.88	1778.71	1763.06	1788.94	1768.26	1785.31	1779.29	1802.49	1713.05	1719.2	1754.75	1742.25	1752.11	1776.65	1787.81	1721.54	1767.57	1812.51	1795.97	1698.13	1704.04	1708.95	1745.61	1813	1780.59	1738.73	1768.45	1779.68	1778.07	1784.7	1794.57	1770.86	1823.22	1717.96	1721.97	1777.23	1775.1	1787.07	1681.86
376.533997	1831.27	1793.03	1794.71	1781.48	1760.38	1701.66	1736.71	1731.2	1733.08	1742.4	1761.78	1777.2	1760.25	1788.01	1768.44	1779.66	1781.55	1798.7	1711.57	1719.11	1753.85	1738.45	1752.97	1772.35	1785.77	1723.56	1766.09	1810.94	1792.12	1696.27	1705.51	1707.13	1747.44	1813.33	1780.99	1737.6	1767.16	1778.13	1776.53	1785.53	1789.38	1767.55	1820.65	1717.3	1721.7	1779.01	1773.95	1786.97	1684.81
377.028992	1831.21	1796.13	1790.81	1779.2	1758.12	1700.8	1738.61	1726.88	1733.13	1743.3	1762.11	1776.2	1760.88	1787.97	1767.64	1778.43	1779.12	1798.71	1710.73	1717.02	1754.26	1739.29	1750.18	1771.74	1783.44	1721.86	1763.89	1808.22	1793.78	1698.74	1706.23	1708.63	1744.96	1810.31	1780.49	1734.77	1766.58	1773.11	1777.1	1784.5	1792.05	1769.3	1818.27	1716.76	1719.89	1780.07	1772.27	1784.85	1678.43
377.524994	1830.41	1793.7	1789.21	1776.19	1758.49	1702.68	1737.05	1727.69	1734.37	1742.54	1760.57	1774.28	1758.96	1785.58	1764.93	1775.11	1777.65	1795.87	1710.75	1717.38	1749.42	1739.38	1751.97	1769.8	1783.47	1720.78	1765.37	1808.51	1788.58	1695.09	1703.54	1708.48	1744.05	1810.26	1779.61	1733.79	1766.79	1774.29	1777.12	1784.18	1789.43	1768.04	1818.44	1716.43	1719.59	1774.6	1772.67	1782.82	1681.7
378.019989	1826.73	1794.38	1790.57	1779.19	1759.36	1703.03	1737.79	1728.18	1734.27	1740.01	1758.46	1777.39	1758.67	1785.96	1763.11	1777.03	1774.89	1796.49	1711.36	1716.05	1746.59	1737.38	1749.74	1769.43	1783.17	1718.42	1766.29	1809.88	1793.26	1695.71	1700.36	1706.35	1743.77	1809.46	1778.03	1731.27	1764.14	1776.53	1775.37	1781.9	1786.95	1768.09	1814.64	1715.96	1718.73	1775.51	1770.3	1781.8	1681.41
378.515015	1827.48	1793.13	1790.75	1774.15	1756.52	1701.68	1736.87	1726.43	1732.45	1742.67	1755.05	1773.38	1756.7	1784.59	1761.67	1778.33	1778.03	1796.17	1710.13	1715.11	1749.72	1737.71	1750.05	1767.38	1783.17	1719.59	1761.89	1806.17	1786.62	1697.6	1701.92	1706.19	1742.85	1805.5	1774.53	1736.08	1760.67	1772.31	1776.14	1781.72	1785.75	1767.97	1815.14	1714.54	1716.14	1772.79	1772.87	1783.29	1680.07
379.010010	1824.9	1789.46	1789.1	1770.99	1753.99	1701.62	1734.36	1727.93	1731.8	1740.43	1757.22	1771.68	1757.75	1780.99	1764.21	1778.36	1774.5	1794.25	1706.68	1715.69	1747.44	1737.45	1748.7	1767.98	1780.93	1715.08	1760.77	1802.63	1788.83	1693.77	1702.23	1703.03	1743.88	1807.83	1777.17	1735.12	1762.4	1771.64	1774.36	1780.31	1787.38	1765.06	1813.23	1712.98	1715.83	1772.32	1768.26	1780.09	1678.97
379.505005	1824.75	1787.1	1786.28	1773.06	1755.1	1699.58	1732.71	1724.95	1729.47	1739.04	1753.36	1773	1753.96	1782.39	1759.12	1774.39	1773.46	1793.9	1707.29	1713.6	1747.28	1736	1746.33	1765.14	1779.44	1716.69	1760.41	1802.5	1788.72	1692.93	1699.52	1702.06	1743.82	1807.44	1775.48	1732.13	1758.78	1771.05	1772.34	1778.19	1784.07	1765.11	1814.83	1714.03	1718.08	1771.69	1770.56	1779.49	1678.47
380.001007	1820.11	1786.95	1784.3	1771.39	1754.34	1700.49	1731.42	1727.43	1730.16	1739.33	1753.58	1770.46	1755.82	1779.94	1761.51	1775.8	1774.45	1793.41	1706.41	1715.24	1749.45	1736.67	1743.7	1766.47	1778.94	1717.78	1759.66	1802.76	1782.57	1694.19	1700.15	1704.04	1740.96	1804.38	1777.02	1731.61	1759.66	1767.7	1770.24	1777.9	1781.04	1764.36	1813.06	1710.2	1715.33	1771.68	1768.97	1779.65	1679.61
380.496002	1825.88	1786.05	1787.08	1767.88	1751.9	1697.6	1731.36	1725.36	1728.05	1741.2	1753.62	1769.18	1751.06	1775.8	1759.62	1770.91	1773.01	1789.37	1704.98	1714.53	1745.85	1734.87	1745.62	1764.04	1778.71	1713.89	1760.46	1799.67	1782.28	1691.44	1701.01	1703.46	1740.89	1803.66	1776.49	1732.21	1758.57	1770.99	1769.7	1778.55	1781.33	1764.74	1808.19	1711.31	1713.38	1768.81	1768.71	1777.54	1676.17
380.990997	1819.04	1784.66	1784.12	1770.38	1756.78	1695.91	1732.59	1724.69	1728.91	1737.94	1753.4	1769.24	1753.74	1779.33	1758.24	1773.09	1772.82	1791.86	1704.38	1712.93	1745.43	1733.17	1745.11	1765.2	1775.24	1711.8	1755.37	1796.9	1781.37	1690.4	1699.18	1701.42	1742.25	1798.64	1773.96	1728.79	1756.47	1772.99	1771.89	1780.28	1781.7	1766.41	1806.49	1712.4	1712.56	1768.82	1765.71	1778.87	1674.33
381.485992	1817.29	1782.97	1782.24	1771.01	1752.61	1697.14	1733.62	1723.13	1728.33	1737.53	1750.33	1766.56	1752.98	1777.41	1757.02	1771.12	1769.57	1787.37	1705	1712.34	1746.46	1732.11	1742.57	1765.43	1777.75	1713.86	1756.08	1803.45	1784.13	1690.29	1696.95	1704.2	1737.92	1801.05	1775.64	1729.75	1756.52	1767.45	1769.01	1776.92	1786.31	1763.42	1809.27	1708.96	1714.94	1765.32	1764.91	1775.83	1676.06
381.980988	1815.77	1782.76	1784.38	1767.17	1751.02	1697.5	1728.35	1723.26	1728.59	1738.8	1748.76	1767.52	1750.66	1780.67	1757	1770.05	1769.04	1786.71	1706.47	1716.61	1746.93	1733.29	1744.67	1761.54	1776.86	1713.69	1757.44	1799.59	1780.15	1690.6	1698.64	1702.77	1736.87	1801.55	1772.39	1729.32	1757.84	1768	1768.74	1775.82	1781.36	1761.33	1807.38	1712.24	1711.97	1766.43	1765.57	1773.51	1675.44
382.476990	1814.69	1783.1	1781.53	1767.95	1752.03	1698.06	1730.69	1719.18	1730.25	1736.07	1753.22	1767.79	1751.56	1773.6	1757.56	1770.92	1768.98	1788.24	1706.63	1713.1	1742.18	1728.91	1742.51	1761.93	1773.16	1715.08	1756.72	1795.55	1781.62	1693	1699.42	1702.15	1737.55	1800.31	1771.61	1727.91	1756.29	1769.08	1767.43	1776.63	1781.13	1763.42	1808.68	1710.57	1711.76	1767.01	1765.53	1775.67	1675.89
382.971985	1815.72	1783.69	1778.41	1768.89	1750.84	1698.92	1729.27	1722.38	1725.49	1736.97	1748.95	1766.19	1750.12	1773.94	1757.71	1768.65	1769.29	1789.18	1704.77	1710.71	1743.18	1732.32	1743.22	1761.71	1774.46	1716.32	1753.92	1800.63	1780.05	1690.19	1697.89	1702.09	1736.09	1799.93	1771.07	1731.71	1757.7	1768.32	1767.84	1775.14	1780.76	1762.96	1808.02	1710.55	1712.42	1767.95	1762.32	1776.53	1675.1
383.467010	1814.68	1780.73	1779.98	1765.42	1746.41	1696.96	1727.21	1721.45	1725.69	1736.6	1749.41	1767.24	1747.42	1774.05	1755.31	1768.69	1768.07	1785.67	1706.29	1709.98	1740.15	1730.85	1743.28	1761.52	1773.09	1713.32	1755.41	1795.37	1782.18	1690.13	1695.01	1699.12	1734.91	1796.92	1768.17	1726.03	1751.34	1765.71	1765.37	1773.89	1775.89	1759.75	1803	1710.91	1712.11	1766.55	1761.65	1774.55	1675.86
383.962006	1812.27	1782.1	1779.97	1765.95	1748.14	1696.92	1727.28	1721.06	1728.67	1733.29	1750.04	1764.45	1747.34	1774.85	1755.17	1767.86	1767.47	1785.9	1705.95	1708.09	1741.55	1731.35	1738.77	1760.83	1772.88	1709.62	1756.29	1796.65	1778.89	1687.25	1698.31	1699.81	1733.04	1794.57	1769.06	1727.71	1754.95	1764.21	1764.97	1771.62	1777.65	1756.4	1799.64	1708.7	1711.48	1764.49	1763.16	1772.92	1675.63
384.458008	1811.68	1777.68	1778.55	1766.7	1748.56	1692.72	1728.48	1717.71	1725.06	1734.95	1750.92	1762.76	1748.21	1773.67	1755.26	1767.8	1766.41	1785.02	1703.36	1708.33	1741.95	1729.45	1739.88	1762.45	1771.53	1711.82	1754.03	1795.73	1776.49	1689.77	1698.65	1699.38	1733.88	1796.8	1767.48	1724.87	1753.07	1764.49	1764.76	1770.5	1779.16	1759.39	1803.88	1709.11	1710.25	1766.07	1762.87	1772.66	1673.43
384.953003	1813.65	1778.84	1777.66	1766.41	1748.65	1693.7	1728.94	1720.76	1726.49	1736.17	1748.17	1762.4	1746	1773.78	1754.37	1768.49	1766.36	1786.02	1701.63	1707.13	1739.69	1730.58	1741.1	1760.43	1770.36	1711.58	1753.27	1795.19	1780.19	1687.58	1694.75	1699.28	1731.84	1796.33	1766.44	1725.6	1751.32	1763.05	1764.24	1771.35	1775.61	1757.97	1803.59	1708.6	1708.52	1762.3	1760.88	1772.55	1676.74
385.447998	1811.07	1775.15	1776.44	1765.27	1747.51	1694.84	1727.55	1716.96	1724	1735.39	1748.4	1763.18	1746.71	1769.53	1753.73	1767.34	1764.71	1784.55	1703.39	1710.29	1741.21	1728.81	1739.8	1758.86	1770.67	1710.91	1753.45	1793.76	1776.86	1688.34	1696.04	1695.24	1732.86	1790.43	1766.58	1724.15	1753.3	1764.76	1763.51	1769.28	1776.36	1755.65	1803.44	1704.17	1709.57	1760.4	1762.28	1768.68	1675.83
385.942993	1810.96	1778.47	1776.62	1762.02	1747.74	1694.33	1728.17	1717.96	1724.11	1732.66	1746.3	1760.77	1749.82	1769.58	1748.65	1761.8	1762.33	1781	1700.46	1708.17	1739.93	1728.07	1738.12	1757.4	1771.3	1709.99	1751.34	1794.28	1772.19	1687.64	1697.48	1697.6	1732.14	1792.42	1763.74	1724.22	1752.2	1762.09	1762.97	1771.38	1774.19	1755.37	1802.5	1710.11	1707.12	1762.6	1759.31	1768.07	1673
386.437988	1805.94	1777.1	1776.85	1764.8	1745.6	1693.3	1727.76	1718.8	1724.22	1733.38	1746.95	1761.35	1746.23	1770.63	1754.15	1766.85	1764.31	1779.83	1703.62	1707.96	1735.67	1729.09	1736.79	1755.65	1770.69	1709.71	1749.7	1790.9	1773.21	1688.3	1692.73	1695.34	1733.5	1793.93	1762.24	1723.53	1748.47	1757.29	1762.37	1769.11	1774.07	1752.51	1799.64	1707.2	1707.03	1760.75	1759.02	1767.29	1672.85
386.933014	1809.75	1772.56	1775.18	1761.13	1746.8	1693.72	1724.71	1717.82	1722.01	1732.03	1748.33	1758.69	1743.37	1765.93	1751.52	1764.51	1761.86	1779.35	1700.49	1710.29	1737.74	1727.46	1735.68	1754.79	1768.98	1709.77	1750.48	1788.17	1773.06	1688.7	1695.6	1695.42	1732.04	1792.87	1763.47	1721.44	1751.22	1757.88	1759.85	1767.46	1770.99	1755.96	1797.5	1704.81	1705.71	1757.85	1758.25	1764.71	1671.12
387.428986	1806.3	1777.86	1773.44	1761.46	1741.51	1693.79	1725.45	1716.78	1720.62	1734.8	1746.43	1761.57	1746.06	1770.06	1752.71	1766.12	1764.05	1782.21	1700.9	1707.88	1737.73	1728.83	1738.05	1755.4	1769.08	1709.48	1748.72	1788.95	1771.32	1687.63	1693.44	1697.49	1731.03	1786.98	1762.68	1721.33	1748.32	1761.33	1761.94	1769.22	1775.26	1753.34	1798.44	1706.55	1707	1760.57	1756.1	1762.98	1672.53
387.924011	1801.53	1774.64	1773.18	1758.77	1744.85	1690.81	1726.3	1717.66	1719.79	1731.09	1744.36	1758.76	1744.24	1765.91	1749.64	1767.34	1761.04	1782.48	1701.34	1702.78	1734.46	1725.39	1736.22	1755.05	1765.12	1708.89	1749.24	1786.25	1772.04	1688.41	1693.29	1695.6	1730.98	1786.04	1762.52	1722.52	1748.33	1759.03	1760.96	1766.44	1772.05	1753.01	1798.22	1704.2	1705.7	1756.98	1756.08	1764.08	1670.1
388.419006	1803.58	1773.97	1771.58	1763.04	1744.71	1692	1727.09	1717.29	1721.84	1733.42	1745.61	1760.35	1744.84	1766.36	1747.14	1764.41	1761.93	1779.11	1698.89	1706.46	1735.49	1726.02	1736.07	1758.37	1766.64	1708.44	1751.75	1788.01	1768.6	1688.58	1692.79	1694.98	1729.11	1789.05	1763.64	1723.54	1746.98	1758.55	1759.96	1767.11	1770.54	1751.05	1794.86	1703.88	1704.41	1755.65	1757.37	1764.4	1672.24
388.914001	1806	1771.84	1774.68	1756.35	1743.42	1691.97	1724.46	1715.68	1720.26	1730.05	1745.02	1758.15	1744.49	1767.97	1748.66	1762.89	1757.87	1777.37	1697.2	1704.73	1735.45	1725.17	1734.97	1753.52	1764.72	1706.95	1747.08	1784.77	1770.57	1686.83	1691.28	1693.69	1726.57	1787.65	1761.27	1718.81	1747.17	1758.09	1753.65	1763	1772.22	1751.06	1794.4	1704.22	1703.86	1755.58	1754.05	1765.64	1671.75
389.410004	1803	1772.57	1774.54	1760.22	1740.5	1691.21	1725.6	1714.91	1720.02	1728.73	1743.6	1756.82	1740.82	1769.88	1747.51	1761.64	1757.88	1776.52	1697.65	1705.9	1737.44	1722.56	1735.8	1753.54	1763.93	1705.26	1745.32	1784.9	1770.51	1684.23	1691.64	1695.45	1727.42	1787.1	1758.16	1719.52	1745.09	1755.78	1755.41	1763.69	1771.64	1749.08	1793.86	1702.16	1702.1	1755.63	1753.65	1765.44	1667.33
389.904999	1799.85	1771.37	1770.68	1757.13	1741.99	1691.53	1721.91	1714.43	1718.22	1731	1741.88	1756.75	1743.6	1765.26	1747.26	1760.52	1757.54	1775.85	1698.63	1702.87	1735.33	1724.18	1734.52	1753.21	1760.82	1706.04	1744.02	1783.43	1767.08	1682.3	1692.53	1692.75	1726.9	1787.01	1758.59	1720.65	1747.1	1753.14	1755.02	1761.08	1769.35	1750.25	1794.22	1702.96	1702.6	1755.72	1753.96	1762.76	1672.4
390.399994	1798.78	1767.51	1768.82	1752.22	1741.34	1688.85	1722.14	1713.62	1718	1726.64	1741.67	1752.76	1740.16	1764.67	1746.7	1757.16	1755.64	1775.8	1697.25	1704.64	1734.61	1720.89	1733.03	1750.9	1763.69	1703.8	1745.86	1783.06	1765.19	1683.19	1690.15	1695.35	1724.95	1786.25	1761.04	1717.23	1741.39	1756.33	1752.62	1760.43	1765.87	1748.36	1791.78	1699.73	1702.54	1753.4	1755.6	1764.27	1669.5
390.894989	1799.65	1767.88	1764.84	1755.36	1741.52	1689.49	1721.66	1709.47	1716.81	1725.7	1740.07	1752.67	1737.86	1762	1745.96	1756.52	1753.05	1772.9	1694.93	1704.1	1730.87	1720.07	1731.82	1748.72	1760.21	1706.11	1743.79	1781.07	1763.39	1683.95	1691.36	1693.48	1725.31	1783	1755.91	1716.28	1743.07	1749.91	1751.8	1761.68	1766.09	1748.74	1788.54	1701.36	1702.07	1751.03	1750.47	1758.81	1668.28
391.390015	1793.01	1766.01	1769.66	1752.79	1740.77	1686.81	1720.39	1710.98	1717.89	1728.56	1740.53	1750.83	1735.02	1762.48	1747.02	1757.38	1753.72	1773.73	1698.08	1703.78	1730.42	1721.3	1731.05	1747.69	1760.97	1705.05	1744.04	1777.78	1763.76	1683.67	1690.22	1693.89	1722.86	1780.98	1755.74	1714.76	1740.3	1751.51	1753.46	1758.08	1763.13	1749.13	1785.94	1700.71	1701.81	1749.15	1750.44	1760.32	1667.77
391.885986	1793.77	1765.33	1767.83	1750.3	1739.4	1688.99	1720.61	1714.57	1717.03	1726.97	1737.78	1751.24	1735.85	1757.11	1745.81	1758.79	1753.35	1774.38	1695.44	1700.16	1730.65	1720.33	1729.02	1748.45	1758.76	1703.94	1741.89	1777.69	1761.84	1681.66	1689.49	1690.41	1724.12	1780.3	1755.07	1716.5	1742.75	1748.79	1749.54	1758.74	1764.25	1746.61	1787.74	1698.82	1703.77	1749.1	1748.82	1759.63	1666.77
392.381012	1793.74	1764.13	1768.37	1755.1	1741.21	1688.18	1718.08	1709.45	1714.01	1724.03	1738.58	1751.9	1739.09	1760.29	1742.77	1756.1	1752.38	1770.99	1693.34	1701.01	1729.64	1721.24	1727.91	1747.2	1758.21	1705.31	1743.87	1778.14	1763.06	1680.03	1685.87	1690.8	1724.88	1780.55	1754.73	1713.67	1740.37	1751.86	1749.44	1757.39	1764.34	1745.07	1786.13	1698.9	1701.68	1748.18	1747.72	1760.1	1666.21
392.876007	1791.32	1765.34	1767.52	1751.58	1738.81	1688.31	1717.47	1709.35	1716.63	1726.46	1740.84	1753.49	1735.99	1758.42	1740.18	1756.68	1753.1	1771.35	1693.84	1701.09	1728.76	1717.07	1728.32	1744.99	1758.02	1705.55	1741.65	1779.38	1762.45	1679.33	1687.85	1689.05	1721.36	1780.29	1754.69	1714.37	1741.75	1751.13	1752.34	1756.85	1761.73	1746.33	1786.68	1698.7	1698.57	1747.59	1746.49	1756.91	1667.17
393.371002	1788.55	1765.45	1764.99	1751.27	1738.11	1686.92	1718.03	1709.96	1713.7	1724.4	1740.55	1751.71	1736.4	1756.76	1741.83	1753.44	1751.57	1773.13	1692.58	1699.79	1727.45	1719.02	1730.11	1747.58	1755.14	1703.21	1741.92	1775.75	1759.66	1679.63	1688.59	1689.74	1723.56	1774.21	1753.87	1713.63	1739.48	1748.08	1747.91	1756.6	1763.82	1746.16	1781.45	1697.36	1696.38	1746.65	1748.4	1757.84	1664.57
393.865997	1790.76	1765.24	1761.97	1753.02	1737.72	1688.75	1718.53	1712.16	1715.51	1722.78	1737.33	1749.93	1737.06	1757.52	1740.36	1754.09	1751.07	1769.42	1694.63	1698.28	1729.7	1718.69	1729.46	1746.28	1755.98	1701.77	1739.06	1777.97	1760.43	1679.81	1686.12	1687.95	1722.11	1778.2	1751.57	1712.09	1738.77	1748.05	1748.11	1754.76	1762.54	1744.7	1784.16	1699.52	1697.8	1744.73	1748.3	1757.68	1665.79
394.362000	1792.96	1762.46	1765.12	1754.26	1737.31	1688.17	1715.31	1711.15	1714.75	1720.03	1738.98	1750.68	1735.09	1763.76	1740.28	1754	1751.21	1768.52	1694.09	1701.64	1727.26	1718.91	1726.72	1744.44	1755.08	1700.09	1737.29	1774.56	1759.41	1679.95	1685.31	1686.97	1720.57	1776.57	1752.37	1712.37	1741.98	1744.89	1749.17	1753.99	1758.49	1741.87	1782.44	1696.43	1698.45	1745.65	1742.74	1757.18	1664.75
394.856995	1794.14	1762.68	1765.38	1749.27	1738.72	1685.17	1716.7	1709.45	1713.73	1721.29	1735.42	1749.02	1734.76	1759.83	1742.17	1754.8	1749.11	1769.32	1693.04	1700.74	1725.94	1717.59	1726.34	1746.28	1757.23	1700.42	1735.95	1772.3	1758.02	1679.07	1686.03	1688.76	1721.75	1774.68	1751.75	1712.91	1736.55	1749.53	1749.31	1753.38	1757.22	1743.14	1780.36	1696.46	1698.34	1744.8	1740.29	1754	1666.75
395.351990	1788.36	1759.73	1759.34	1749.85	1735.09	1687.44	1715.87	1710.27	1715.27	1721.2	1735.85	1749.06	1733.42	1758.11	1739.05	1750.94	1749.71	1765.74	1694.95	1699.72	1726.31	1719.89	1723.29	1745.65	1755.29	1702.21	1739.63	1776.5	1759.17	1678.95	1682.47	1688.81	1720.37	1774.03	1751.58	1711.82	1736.03	1746.59	1745.34	1752.29	1756.77	1744.13	1781.65	1695.71	1695.06	1744.78	1745.05	1754.53	1666.61
395.846985	1786.33	1758.01	1760.77	1747.08	1734.87	1685.73	1715.79	1709.81	1713.16	1724.55	1734.42	1746.64	1733.6	1757.72	1737.78	1751.22	1745.86	1768.04	1691.45	1696.72	1726.29	1715.6	1726.38	1746.57	1754.85	1701.7	1738.93	1774.18	1756.91	1679.87	1686.1	1690.18	1717.01	1772.79	1748.73	1712.01	1733.24	1743.45	1744.3	1753.98	1755.35	1740.46	1780.17	1694.57	1694.88	1745.71	1742.18	1754.02	1665.15
396.342010	1785.2	1759.45	1760.23	1747.06	1735.8	1687.14	1714.91	1709.8	1712.42	1720.64	1735.92	1746.25	1731.33	1755.36	1737.75	1752.05	1747.15	1767.1	1690.02	1697.25	1726.76	1715.76	1723.51	1745.05	1752.15	1700.69	1738.35	1769.86	1755.97	1679.17	1686.85	1688.6	1718.88	1775.45	1748.28	1706.08	1734.09	1743.39	1742.69	1751.52	1756.1	1740.23	1777.73	1695.95	1694.79	1742.69	1741.42	1753.33	1665.43
396.838013	1785.62	1759.76	1759.54	1747.87	1732.48	1686.5	1714.42	1708.43	1712.5	1718.58	1732.94	1743.35	1730.04	1754.71	1738.99	1749.44	1745.62	1762.41	1690.18	1698.06	1726.44	1713.87	1724.24	1745.13	1753.51	1699.45	1735.8	1768.99	1757.06	1679.04	1686.16	1688.74	1719.47	1772.21	1749.41	1706.48	1734	1743.56	1745.51	1750.65	1757.24	1742.79	1777.61	1695.23	1695.74	1743.26	1742.07	1752.88	1663.32
397.333008	1784.79	1758.96	1760.25	1746.19	1733.44	1680.51	1710.71	1704.52	1710.07	1719.72	1732.22	1742.38	1728.3	1752.3	1736.33	1748.61	1746.19	1763.67	1689.14	1696.66	1724.34	1712.35	1722.6	1739.63	1753.49	1697.21	1735.35	1767.9	1752.71	1677.17	1686.58	1687.13	1713.42	1770.78	1747.59	1705.55	1733.48	1743.22	1740.27	1750.21	1754.72	1740.62	1777.36	1695.66	1695.82	1740.82	1741.4	1751.5	1663.36
397.828003	1785.07	1756.98	1758.53	1746.65	1732.93	1682.58	1713.85	1709.29	1709.44	1719.08	1733.92	1745.44	1730.7	1755.25	1738.64	1746.71	1744.87	1761.86	1688.98	1695.51	1723.2	1711.31	1721.03	1741.36	1750.04	1698.38	1734.67	1770.15	1752.03	1678.12	1682.95	1686.34	1714.58	1769.76	1745.45	1710.36	1733.2	1743.47	1744.26	1748.92	1754.23	1738.85	1776.97	1694.77	1695.74	1739.82	1737.36	1748.76	1663.27
398.322998	1779.51	1756.16	1759.85	1744.39	1734.35	1683.24	1712.12	1706.7	1710.2	1721.96	1733.8	1743.84	1729.98	1756	1738.05	1750.4	1744.62	1762.23	1690.06	1695.37	1723.55	1711.92	1723.07	1742.47	1750.47	1697.74	1732.58	1770.29	1752.79	1678.26	1683.89	1684.32	1715.24	1768.97	1747.83	1707.59	1731.91	1741.82	1739.87	1750.55	1751.12	1736.89	1777.46	1694.22	1695.69	1741.32	1739.71	1750.36	1664.07
398.819000	1781.2	1754.83	1757.93	1745.66	1730.65	1682.77	1713.11	1703.91	1710.31	1718.04	1731.24	1743.98	1730.63	1751.43	1735.76	1746.78	1742.68	1760.94	1687.79	1695.45	1723.49	1712.82	1722.62	1740.75	1747.69	1697.09	1732.53	1769.9	1752.32	1674.05	1683.94	1685.75	1715.29	1767.52	1745.16	1704.51	1731.45	1739.43	1741.85	1747.35	1752.87	1740.14	1776.78	1694.42	1693.3	1738.75	1737.95	1748.82	1664.02
399.313995	1779.66	1753.04	1758.26	1743.27	1732.51	1684.7	1713.45	1704.96	1709.35	1718.05	1730.58	1744.54	1728.15	1752.66	1733.88	1745.61	1740.5	1760.03	1687.55	1695.36	1721.67	1712.79	1722.18	1738.31	1747.24	1695.49	1733	1767.64	1750.75	1676.07	1683.45	1685.3	1715.39	1767.6	1746.37	1707.54	1729.34	1740.34	1740.05	1746.27	1751.59	1736.78	1771.09	1693.71	1693.22	1736.24	1737.71	1749.97	1660.12
399.808990	1780.79	1755.2	1757.47	1743.37	1733.19	1683.29	1713.26	1705.46	1706.11	1713.86	1729.03	1741.58	1725.6	1751.33	1733.92	1745.99	1742.25	1759.27	1687.46	1693.36	1718.09	1713.04	1719.4	1739.01	1748.05	1694.6	1732.79	1768.19	1750.98	1676.36	1684.07	1682.62	1713.75	1766.42	1743.69	1705.14	1728.31	1740.83	1737.27	1745.71	1753.57	1735.33	1773.96	1691.81	1693.82	1737.61	1735.51	1747.05	1661.1
400.303986	1778.32	1749.72	1753.4	1740.53	1731.72	1681.73	1709.76	1702.78	1708.54	1717.39	1729.08	1738.15	1727.94	1749.85	1734.2	1739.81	1738.14	1760.52	1687.73	1691.74	1721.13	1711.52	1719.04	1735.75	1747.75	1695.59	1732.54	1762.22	1747.96	1674.52	1681.51	1683.84	1712.82	1765.1	1743.54	1706.1	1728.97	1738.29	1739.98	1746.6	1751.57	1736.86	1771.45	1692.22	1692.25	1736.99	1733.8	1748.48	1660.18
400.799011	1777.09	1751.5	1752.45	1743.38	1730.74	1681.47	1710.58	1703.32	1708.85	1714.91	1730.66	1739.28	1726.31	1749.88	1731.21	1743.02	1739.19	1754.76	1688.17	1695.29	1721.22	1710.58	1721.27	1736.85	1745.16	1695.32	1731.43	1765.36	1747.15	1675.07	1679.63	1686.28	1712.77	1762.2	1741.4	1706.08	1728.67	1738.34	1738.98	1744.26	1751.49	1737.37	1770.75	1694.13	1692.09	1735.34	1736.46	1745.71	1661.67
401.295013	1774.4	1748.98	1754.08	1740.98	1728.75	1683.76	1708.45	1703	1710.68	1715.27	1728.2	1741.13	1728.44	1751.47	1732.26	1740.12	1736.38	1757.65	1687.76	1693.23	1717.96	1711.76	1719.1	1734.41	1747	1697.6	1731.08	1765.27	1746.04	1675.08	1680.97	1684.97	1708.3	1765.56	1741.57	1703.3	1727.13	1735.17	1737.7	1745.47	1751.21	1733.41	1771.22	1691.5	1690.64	1733.59	1737.7	1744.93	1657.79
401.790009	1773.98	1750.12	1753.44	1740.78	1727.72	1680.18	1708.65	1702.11	1707.19	1714.82	1728.9	1739.9	1725	1746.69	1733.51	1742.33	1736.84	1757.35	1690.71	1693.05	1717.95	1709.63	1717.4	1735.13	1743.77	1693.54	1731.38	1761.95	1744.91	1673.02	1681.18	1681.73	1710.17	1762.62	1740.42	1702.41	1726.84	1735.39	1735.96	1743.21	1749.77	1733.02	1766.6	1690.86	1690.72	1733.19	1734.62	1745.72	1660.3
402.285004	1772.28	1747.67	1752.69	1738.21	1729.22	1680.87	1711.12	1703.69	1706.56	1714.56	1727.47	1738.04	1722.53	1746.44	1730.83	1741.42	1737.43	1756.62	1686.41	1692.76	1718.08	1707.41	1714.67	1736.22	1743.91	1692.6	1728.49	1759.81	1744.6	1673.36	1678.31	1684.21	1709.62	1762.15	1738.18	1703.04	1724.37	1734.23	1735.79	1742.44	1747.15	1731.83	1767.5	1689.72	1690.65	1731.83	1735.08	1743.4	1660.52
402.779999	1771.12	1747.16	1753.82	1738.2	1726.86	1682.12	1708.19	1702.87	1706.21	1714.22	1728.35	1736.62	1726.2	1747.79	1731.94	1741.73	1737.16	1754.2	1687.2	1690.56	1717.77	1709.62	1718.69	1736.67	1744.35	1691.08	1728.35	1759.46	1743.1	1673.77	1679.1	1682.27	1707.86	1760.4	1737.14	1700.97	1722.5	1733.34	1735.67	1741.32	1746.2	1730.62	1764.85	1690.42	1690.58	1731.28	1731.99	1742.61	1658.32
403.274994	1771.16	1748.94	1748.79	1737.97	1726.19	1680.24	1708.11	1697.37	1707.23	1712.82	1727.92	1739.13	1724.28	1744.67	1730.14	1741.05	1735.21	1752.64	1686.16	1691.66	1714.83	1707.7	1716.89	1732.59	1742.93	1693.82	1728.61	1761.94	1747.02	1670.38	1681.84	1684.75	1711.13	1757.81	1741.63	1702.4	1726.74	1732.5	1733.89	1739.4	1747.39	1730.89	1768.24	1690.5	1688.16	1733.85	1731.2	1741.77	1662.51
403.769989	1770.76	1747.96	1749.94	1740.64	1727.78	1681.3	1709.58	1700.05	1706.99	1713.59	1728.96	1736.97	1723.16	1747.48	1728.72	1737.14	1736.75	1751.66	1685.59	1691.98	1714.26	1706.83	1716.02	1732.05	1740.58	1695.14	1727.17	1759.36	1745.75	1673.86	1678.95	1684.11	1706.69	1760.81	1740	1701.61	1724.43	1733.74	1733.04	1739.62	1746.09	1730.02	1764.93	1688.02	1688.41	1731.34	1731.78	1741.51	1657.92
404.265991	1769.7	1746.66	1747.95	1734.81	1725.09	1679.7	1705.35	1701.57	1704.28	1711.57	1725.76	1732.68	1724.98	1745.53	1727.23	1737.51	1733.57	1751.97	1683.44	1689.96	1714.79	1707.5	1715.1	1734.72	1740.68	1691.84	1726.07	1758.61	1742.07	1672.06	1678.11	1680.89	1706.8	1756.4	1737.18	1701.52	1721.89	1733	1730.47	1740.55	1743.9	1730.85	1762.1	1687.72	1686.88	1732.25	1733.5	1738.89	1659.22
404.760986	1767.23	1746.88	1745.88	1737.49	1727.31	1679.98	1704.81	1698.24	1703.31	1711.89	1724.32	1733.95	1721.19	1744.55	1729.69	1739.23	1736.43	1750.94	1686.07	1690.71	1719.24	1706.4	1715.68	1731.85	1742.14	1690.19	1727.53	1757.38	1741.34	1671.55	1677.45	1683.17	1707.39	1755.89	1736.91	1700.18	1723.85	1733.46	1734.14	1739.92	1741.96	1730.46	1760.74	1688.88	1687.26	1729.86	1730.71	1738.25	1658.61
405.256012	1767.19	1744.39	1749.65	1737.45	1726.78	1680.31	1705.19	1698.74	1703.53	1711.84	1723.27	1737.35	1721.23	1744.69	1728.06	1740.01	1733.36	1750.78	1686.76	1689.54	1717.26	1705.6	1711.98	1732.6	1742.88	1691.59	1726	1757.94	1740.9	1670.01	1676.39	1682.88	1706.2	1756.21	1740.64	1699.53	1723	1735.16	1729.26	1736.9	1743.11	1731.26	1763.15	1690.32	1687.74	1732.55	1727.72	1737.61	1656.8
405.751007	1766.12	1744.28	1748.09	1736.14	1724.95	1678.27	1703.19	1699.3	1704.16	1709.96	1724.59	1735	1721.37	1743.78	1726.12	1737.86	1733.93	1750.86	1684.05	1689.2	1714.28	1703.67	1713.49	1729.19	1742.39	1691.56	1722.47	1758.04	1741.04	1672.28	1678.7	1680.37	1704.78	1755.95	1738.25	1698.95	1720.03	1730.55	1730.92	1737.23	1744.23	1728.96	1763.79	1687.67	1689.04	1731.9	1730.68	1740.4	1659.24
406.247009	1766.95	1743.4	1748.39	1735.49	1724.6	1678.68	1706.92	1700.43	1702.29	1710	1721.79	1733.25	1719.65	1743.4	1726.74	1734.4	1733.25	1749.38	1682.7	1689.99	1713.04	1703.3	1714.08	1731.28	1741.56	1690.64	1726.55	1753.9	1738.54	1671.22	1676.46	1681.7	1703.43	1756.44	1736.28	1701.92	1722.15	1728.38	1731.42	1737.53	1744.58	1730.11	1761.82	1689.4	1685.26	1729.68	1730.77	1738.13	1659.86
406.742004	1760.84	1742.32	1748.48	1734.84	1725.69	1678.09	1706.74	1696.5	1704.53	1710.78	1721.62	1731.06	1719.25	1742.08	1724.93	1734.95	1731.48	1749.04	1683.56	1687.54	1711.96	1705.31	1710.76	1729.84	1741.5	1691.43	1725.9	1754.89	1737.76	1669.66	1675.11	1679.91	1703.66	1752.12	1734.48	1697.03	1723.71	1731.68	1724.44	1734.6	1741.55	1726.29	1760.13	1686.59	1685.56	1726.06	1727.42	1736.74	1655.91
407.237000	1767.9	1743.19	1745.43	1732.25	1723.07	1677.52	1704.95	1698.96	1701.76	1707.76	1723.3	1734.08	1716.47	1738.97	1727.93	1736.22	1731.57	1749.29	1683.21	1688.99	1713.76	1703.78	1711.4	1730.9	1738.65	1689.12	1723.52	1752.38	1739.03	1670.3	1678.12	1682.08	1707	1751.86	1734.12	1697.81	1718.57	1727.65	1727.19	1734.78	1741.2	1724.98	1759.5	1687.38	1684.82	1727.06	1724.93	1736.04	1657.54
407.731995	1765.91	1741.03	1743.92	1733.41	1724.38	1676.87	1703.1	1696.54	1701.59	1708.98	1722.18	1729.43	1717.36	1739.78	1726.75	1733.02	1728.41	1746.27	1683.19	1686	1711.08	1703.1	1710.66	1728.41	1735.56	1688.97	1720.66	1750.92	1737.92	1671.9	1677.14	1679.24	1703.31	1752.89	1735.72	1698.26	1717.88	1726.54	1726.54	1735.65	1739.48	1727.53	1757.88	1685.38	1683.89	1726.09	1729.27	1740.18	1658.85
408.226990	1763.13	1740.43	1744.76	1731.33	1722.47	1678.76	1702.85	1695.2	1701.09	1709.71	1721.76	1732.47	1717.19	1740.97	1724.69	1734.77	1728.54	1747.28	1681.61	1687.35	1712.21	1704.31	1710.55	1727.8	1737.37	1688.29	1723.59	1748.31	1737.69	1668.56	1676.72	1680.39	1704.12	1751.96	1732.3	1698.25	1717.21	1727.05	1728.71	1734.42	1737.28	1726.8	1756.9	1686.3	1686.64	1726.91	1723.91	1734.2	1656.66
408.722992	1762.97	1741.68	1743.22	1729.84	1720.03	1677.07	1701.57	1697.48	1702.94	1707.56	1720.35	1730.21	1717.8	1736.75	1725.02	1735.33	1728.34	1746.09	1679.58	1687.02	1712.74	1702.17	1712.39	1726.38	1737.51	1688.68	1720.27	1750.17	1738.6	1668.37	1676.96	1677.28	1704.89	1748.65	1733.27	1696.34	1718.42	1727.9	1727.09	1735.84	1738.2	1729.81	1757.15	1686.23	1683.66	1723.57	1725.5	1734.31	1656.9
409.217987	1759.15	1742.64	1743.05	1732.58	1722.31	1676.66	1701.34	1694.67	1700	1708.44	1718.14	1726.36	1717.46	1738.53	1725.61	1732.11	1727.69	1744.65	1680.58	1686.69	1709.01	1702.57	1709.76	1728.02	1737.2	1686.3	1721.46	1750.65	1735.25	1669.49	1672.64	1679.63	1703	1751.16	1731.22	1695.93	1717.65	1724.01	1727.58	1731.32	1741.53	1726.92	1755.49	1683.94	1684.04	1724.35	1725.79	1734.1	1656.12
409.713013	1760.48	1735.95	1740.91	1728.21	1722.6	1675.14	1701.94	1696.16	1698.16	1705	1719.01	1727.91	1713.14	1739.53	1723.85	1734.39	1728.39	1747.71	1680.34	1685.61	1708.97	1700.87	1708.02	1726.63	1734	1686.51	1718.93	1747.99	1734.45	1667.98	1674.78	1677.74	1699.83	1749.22	1731.47	1696.1	1716.41	1724.34	1726.6	1733	1737.6	1722.93	1754.06	1684.33	1683.33	1723.86	1723.6	1734.07	1656.54
410.208008	1757.73	1738.46	1743.12	1728.84	1725.36	1675.48	1701.58	1695.95	1700.78	1705.66	1720.12	1728.5	1715.35	1738.04	1725.19	1730.6	1727.29	1745.33	1681.6	1684.27	1709.1	1703.58	1707.93	1727.45	1733.6	1685.79	1719	1748.79	1732.97	1667.86	1672.96	1675.91	1701.43	1751.05	1729.21	1694.56	1716.08	1725.37	1721.46	1732.18	1735.7	1724.07	1751.02	1683.57	1681.72	1720.97	1722.23	1734.11	1656.07
410.703003	1759.12	1736.22	1741.01	1728.32	1721.8	1673.1	1701.82	1696.09	1699.02	1706.88	1716.58	1728.48	1713.19	1739.34	1721.61	1732.08	1724.69	1744.17	1680.95	1685.91	1707.02	1701.64	1703.86	1724.44	1734.16	1686.34	1717.67	1745.98	1731.27	1667.54	1672.51	1675.9	1699.6	1747.81	1730.31	1694.8	1713.95	1724.71	1723.83	1729.21	1733.46	1723.13	1753.56	1682.59	1680.85	1719.41	1723.39	1732.69	1654.99
411.199005	1758.5	1738.7	1742.06	1728.98	1720.19	1675.27	1702.11	1695.34	1698.95	1707.56	1717.12	1729.31	1713.92	1736.84	1721.12	1732.73	1726.45	1740.52	1679.86	1685.18	1708.19	1699.41	1707.28	1721.98	1734.96	1688.45	1718.68	1744.35	1732.4	1664.28	1674.74	1675.57	1699.37	1747	1727.55	1694.03	1712.86	1724.79	1721.8	1730.35	1735.35	1722.71	1750.03	1682.51	1683.11	1720.31	1722.82	1729.15	1655.03
411.694000	1755.44	1733.52	1738.15	1725.89	1719.57	1675.01	1701.53	1696.25	1696.09	1705.33	1719.53	1726.11	1711.98	1736.53	1721.95	1727.65	1726.6	1741.47	1680.56	1684.62	1707.93	1701.31	1708.77	1724.74	1730.23	1686.19	1716.5	1745.45	1731.88	1667.16	1673.29	1675.47	1699.49	1750.4	1731.14	1693.68	1714.68	1725.73	1722.46	1731.06	1735.31	1721.75	1750.07	1683.37	1682.74	1718.45	1724.43	1730.83	1655.16
412.188995	1755.32	1734.45	1738.25	1725.95	1721	1675.02	1700.24	1694.63	1697.4	1705.9	1718.95	1727.17	1713.68	1736.88	1723.18	1730.3	1724.46	1740.85	1679.91	1683.9	1707.22	1698.68	1709.39	1724.89	1730.66	1685.57	1716.25	1747.82	1731.9	1666.16	1673.66	1676.57	1697.82	1747.72	1730.56	1691.88	1714.24	1722.06	1722.44	1729.25	1735.18	1722.33	1753.43	1681.91	1679.9	1717.55	1721.46	1729.49	1654.45
412.683990	1753.09	1737.73	1737.52	1723.4	1718.41	1674.64	1701.23	1690.88	1697.69	1705.43	1717	1724.89	1711.62	1732.35	1720.33	1726.04	1725.24	1743.36	1680.64	1684.03	1706.88	1698.84	1703.91	1722.96	1730.96	1686.59	1716.2	1740.59	1731	1669.09	1673.46	1676.87	1697.3	1744.1	1730.04	1692.63	1712.21	1721.88	1722.25	1727.26	1734.21	1720.91	1750.2	1682.19	1680.62	1719.78	1722.8	1729.49	1655.78
413.178986	1755.1	1732.9	1737.12	1723.06	1716.76	1674.22	1699.16	1695.53	1696.69	1704.96	1716.57	1724.9	1711.84	1733.51	1720.72	1727.11	1721.99	1739.76	1677.73	1683.88	1706.09	1697.6	1705.23	1723.93	1730.46	1684.7	1714.21	1745	1724.87	1664.59	1672.1	1677.15	1696.42	1745.22	1727.52	1690.07	1711.61	1725.22	1720.4	1728.64	1731.66	1721.51	1748.19	1683.77	1680.97	1718.92	1719.9	1729.62	1653.74
413.674988	1751.88	1731.4	1735.62	1721.6	1716.67	1674.23	1698.3	1691.89	1696.61	1704.91	1715.49	1723.98	1711.18	1732.19	1717.64	1728.53	1724.55	1741.58	1680.16	1683.97	1706.47	1698.08	1705.08	1723.8	1729.83	1684.09	1718.07	1741.45	1725.88	1666.88	1672.11	1674.47	1698.38	1745.27	1726.49	1692.2	1710.24	1720.04	1718.11	1728.49	1730.71	1718.94	1748.18	1680.94	1681.95	1718.56	1720.4	1728.89	1655.36
414.170013	1751.01	1734.15	1737.85	1725.53	1718.06	1674.06	1700.39	1693.7	1695.52	1705.74	1714.52	1723.03	1709.41	1732.42	1718.48	1725.34	1721.24	1738.85	1678.68	1683.58	1705.61	1698.31	1705.43	1722.67	1729.08	1684.81	1714.72	1740.19	1726.66	1664.96	1675	1675.58	1699.78	1742.99	1726.05	1691.41	1711.58	1720.58	1720.25	1726.39	1731.06	1720.68	1746.38	1681.88	1679.88	1718.42	1719.9	1729.47	1652.01
414.665009	1752.25	1729.88	1736.98	1722.56	1715.63	1673.46	1698.69	1692.9	1696.47	1702.72	1714.72	1722.91	1709.21	1733.23	1718.76	1725.86	1723.69	1737.99	1678.01	1683.23	1704.93	1697.53	1703.72	1723.16	1727.99	1683.47	1716.85	1741.2	1728.23	1664.44	1670.26	1673.91	1697.85	1743.33	1724.67	1690.74	1709.91	1721.05	1718.73	1727.2	1730.99	1719.06	1745.84	1682.18	1678.12	1716.46	1721.05	1730.54	1651.51
415.160004	1748.63	1732.61	1736.18	1723.38	1715.12	1673.8	1697.98	1692.25	1697.69	1704.75	1712.5	1721.94	1711.22	1731.08	1717.71	1725.94	1720.88	1738.29	1676.48	1683.43	1705.7	1694.96	1704.79	1718.28	1728.41	1682.97	1713.34	1741.21	1728.09	1665.98	1669.9	1673.91	1694.58	1743.63	1724.72	1690.1	1711.52	1719.26	1719.47	1722.76	1728.79	1719.94	1744.72	1679.89	1678.84	1716.88	1718.44	1728.81	1653.53
415.656006	1748.67	1730.84	1732.88	1721.48	1714.28	1673.88	1698.14	1689.15	1695.26	1702.02	1712.85	1724.61	1711.35	1730.41	1718.58	1725.43	1720.6	1735.95	1677.02	1681.94	1703.12	1696.31	1703.01	1719.88	1728.44	1685.42	1710.98	1739.91	1725.85	1664.25	1669.04	1674.08	1693.46	1738.24	1723.79	1689.27	1708.03	1717.25	1720.17	1724.25	1725.09	1720.61	1744.66	1679.48	1678.32	1713.9	1717	1725.49	1652.56
416.151001	1747.55	1730.47	1734.64	1720.78	1715.81	1672.15	1694.34	1690.95	1695.27	1703.82	1713.7	1721.15	1706.25	1730.03	1717.44	1724.63	1721.72	1736.69	1678.35	1682.76	1705.79	1695.32	1701.79	1720.14	1723.21	1683.56	1713.61	1738.78	1723.17	1663.67	1669.86	1674.46	1694.18	1741.69	1723.64	1690.99	1709.26	1720.42	1718.66	1724.83	1728.72	1718.61	1746.34	1679.52	1676.81	1712.24	1719.94	1727.47	1652.28
416.645996	1746.89	1728.01	1735.43	1721.91	1715.09	1670.67	1697.46	1692.8	1694.93	1703.53	1715.26	1722.61	1708.04	1730.07	1714.73	1724.18	1719.96	1734.64	1674.33	1678.88	1703.41	1694.32	1702.71	1719.22	1725.54	1682.05	1712.18	1737.66	1724.88	1661.99	1669.16	1672.74	1692.81	1739.33	1724.52	1689.64	1709.56	1716.39	1717.19	1725.14	1727.95	1718.83	1742.53	1678.68	1676.61	1714.58	1714.69	1724.78	1653.4
417.140991	1745.86	1729.75	1733.57	1720.06	1715.07	1672.99	1699.58	1691.78	1692.93	1701.26	1712.46	1722.66	1708.19	1729.54	1713.33	1720.77	1718.9	1734.56	1674.49	1681.49	1704.14	1696.63	1702.09	1719.57	1726.19	1680.77	1712.39	1737.19	1725.56	1664.58	1670.05	1673.33	1694.12	1739.95	1724.41	1687.98	1708.51	1716.88	1714.81	1722.85	1728.07	1718.61	1742.65	1678.98	1677.32	1711.3	1714.13	1726.16	1653.7
417.635986	1747.05	1725.61	1733.72	1721.96	1712.83	1674.21	1695.42	1690.34	1692.91	1702.68	1710.77	1722.05	1707.7	1730.67	1714.78	1724.02	1719.29	1732.87	1675.44	1681.42	1703.37	1694.16	1702.13	1719.76	1723.52	1681.31	1711.38	1736.84	1722.66	1664.04	1669.62	1671.9	1694.88	1739.07	1719.63	1690.27	1709.33	1716.17	1718.48	1723.1	1726.79	1716.45	1744.23	1679.34	1679.03	1712.65	1717.08	1724.98	1654.1
418.131989	1747.06	1724.99	1732.78	1720.77	1713.48	1672.54	1697.97	1688.46	1694.99	1697.86	1713.67	1721.44	1709.38	1728.22	1714.49	1721.89	1719.61	1734.53	1677.73	1682.99	1704.49	1694.62	1701.57	1716.53	1725.93	1680.76	1711.55	1736.8	1723.56	1663.96	1669.74	1673.42	1691.41	1738.38	1723.7	1687.11	1705.27	1715.98	1715.64	1722.27	1728.46	1715.33	1741.85	1680.21	1676.22	1711.18	1714.64	1723.69	1653.33
418.627014	1745.52	1725.26	1732.84	1719.28	1714.8	1670.92	1697.49	1690.59	1693.77	1700.2	1713.22	1719.74	1707.44	1727.85	1715.22	1722.45	1716.56	1733.46	1673.69	1678.74	1701.21	1693.38	1702.35	1717.85	1724.62	1681.93	1710.69	1735.59	1725.34	1661.99	1668.88	1672.16	1693.02	1737.31	1722.08	1688.59	1707.86	1714.78	1712.6	1720.98	1727.91	1717.5	1742.06	1679.81	1676.02	1711.93	1714.4	1722.52	1651.06
419.122009	1743.81	1725.02	1727.78	1717	1714.08	1670.4	1693.88	1689.32	1690.16	1700.96	1710.66	1717.46	1706.62	1725.51	1711.81	1721.97	1716.53	1732.55	1675.34	1679.52	1698.38	1694.54	1700.52	1715.28	1724.41	1680.73	1710.32	1736.03	1720.38	1662.07	1670.26	1672.18	1691.91	1737.44	1721.37	1689.69	1704.27	1715.89	1714.67	1721.36	1725.07	1716.09	1741.28	1680.65	1675.69	1712.73	1715.54	1722.09	1653.96
419.617004	1744.64	1726.76	1730.25	1719.44	1714.41	1671.12	1693.64	1687.63	1693.32	1698.81	1710.71	1718.38	1706.5	1725.07	1713.93	1720.4	1717.06	1732.82	1675.87	1682.41	1699.33	1692.99	1699.7	1714.81	1724.6	1680.63	1709.57	1733.8	1720.28	1662.95	1667.04	1669.35	1690.45	1733.99	1721.04	1684.79	1703.44	1715.18	1713.38	1719.66	1723.24	1717.26	1737.54	1677.41	1678.32	1705.9	1713.21	1723.06	1650.67
420.112000	1743.68	1725.03	1731.31	1718.98	1713.28	1671.26	1692.64	1688.34	1691.78	1699.09	1712.12	1720.07	1706.36	1728.35	1712.5	1719.06	1716.6	1731.26	1675.21	1679.47	1698.61	1691.02	1698.19	1715.91	1723.35	1682.71	1710.81	1735.64	1721.35	1663.42	1668.31	1672.26	1690.66	1737.05	1717.61	1685.56	1707.24	1714.49	1709.82	1721.34	1724.75	1713.51	1738.17	1677.57	1674.15	1709.22	1712.82	1720.78	1649.92
420.608002	1742.93	1722.71	1730.05	1716.54	1710.63	1671.8	1694.5	1687.5	1694.33	1700.37	1711.18	1717.24	1704.53	1726	1714.33	1720.23	1716.87	1732.09	1673.54	1680.33	1698.63	1693.42	1698.57	1717.05	1723.25	1678.86	1706.29	1732.51	1720.17	1661.21	1666.9	1671.49	1689.55	1735.17	1717.21	1685.18	1704.29	1713.58	1713.01	1719.44	1723.55	1712.64	1737.11	1678.79	1675.52	1707.54	1714.2	1723.9	1650
421.102997	1743.29	1724.9	1731.81	1717.83	1712.94	1670.51	1694.71	1687.79	1691.98	1697.89	1710.3	1718.32	1704.58	1725.77	1714.6	1720.73	1715.7	1731.14	1674.62	1678.23	1701.14	1691.05	1700.86	1717.24	1723.89	1678.15	1709.77	1732.34	1719.51	1663.79	1668.94	1668.57	1689.59	1734.76	1718.9	1684.49	1702.24	1712.43	1711.96	1717.19	1722.93	1713.88	1736.23	1676	1675.32	1708.43	1710.02	1719.5	1648.1
421.597992	1741.39	1722.56	1727.54	1717.04	1712.02	1671.73	1693.61	1690.01	1690.53	1698.06	1710.15	1715.44	1703.56	1726.01	1712.19	1719.27	1711.93	1732.18	1674.97	1679.24	1698.61	1689.38	1700.41	1716	1722.23	1676.24	1710.32	1732.02	1718.14	1664.34	1667.9	1672.09	1691.48	1735.52	1717.97	1685.38	1703.33	1712.66	1712.78	1717.38	1723.81	1713.28	1735.14	1675.36	1674	1706.72	1713.02	1720.22	1648.63
422.092987	1740.39	1723.2	1729.78	1716.85	1709.72	1670.8	1691.57	1686.7	1691.6	1697.2	1710.1	1716.43	1705.06	1723.34	1710.98	1718	1714.69	1730.24	1674.15	1678.69	1699.55	1691.52	1695.85	1715.48	1721.21	1677.49	1707.12	1730.67	1718.1	1662.97	1667.9	1669.93	1690.84	1733.21	1717.81	1683.47	1703.91	1711.62	1710.42	1719.68	1724.45	1713.94	1734.61	1675.81	1672.54	1707.32	1711.79	1721.39	1651.42
422.588013	1740.64	1721.98	1726.81	1715.51	1711.76	1669.58	1693.23	1687.77	1689.12	1697.62	1710.75	1716.84	1703.52	1724.86	1711.49	1717.63	1716.32	1726.71	1672.82	1678.54	1698.7	1689.38	1698	1714.87	1723.04	1680.05	1707.19	1730.1	1716.66	1665.33	1668.12	1670.6	1691.5	1730.6	1715.48	1683.93	1702.69	1709.89	1710.18	1718.17	1721.57	1712.12	1733.79	1675.5	1673.51	1707.87	1711.5	1717.97	1650.61
423.084015	1740.48	1724.77	1728.5	1710.85	1709.51	1670.88	1693.11	1687.46	1689.93	1696.26	1709.31	1715.65	1702.28	1723.9	1712.33	1718.54	1713.81	1726.86	1674.18	1678.46	1699.67	1689.08	1696.65	1714.76	1721.13	1677.4	1706.2	1729.85	1717.79	1663.08	1665.78	1669.95	1688.61	1731.7	1715.39	1683.78	1701.56	1711.96	1710.62	1720.26	1721.1	1711.11	1734.19	1675.13	1672.42	1707.54	1710.81	1718.45	1650.75
423.579010	1737.65	1721.61	1727.93	1716.45	1707.62	1669.12	1692.63	1686.91	1689.98	1699.2	1706.47	1716.38	1703.77	1724.24	1710.02	1719.25	1713.69	1725.72	1674.34	1677.82	1696.24	1689.6	1696.54	1712.1	1718.47	1676.42	1707.11	1731.98	1715.45	1659.19	1666.46	1669.58	1688.34	1730.59	1716.81	1680.89	1700.92	1710.26	1708.93	1714.51	1720.75	1711.74	1734.59	1673.16	1673.42	1705.12	1710.49	1718.12	1648.67
424.074005	1736.05	1721.39	1726.05	1713.9	1707.78	1666.79	1692.74	1684.11	1689.99	1695.3	1706.17	1716.89	1700.98	1721.13	1710.69	1716.13	1714.79	1727.54	1670.79	1678.83	1699.67	1690.81	1695.3	1712.45	1719.21	1676.4	1705.28	1729.05	1715.5	1658.86	1667.5	1668.21	1690.72	1730.52	1715.11	1683.08	1701.13	1711.31	1708.55	1716.04	1720.25	1712.89	1731.19	1674.05	1673.1	1706.32	1708.75	1717.4	1649.05
424.569000	1732.67	1719.73	1726.87	1714.38	1710.14	1669.07	1693.19	1684.96	1689.47	1693.34	1708.64	1713.44	1699.67	1720.73	1709.43	1713.16	1711.35	1724.88	1668.31	1676.42	1694.35	1688.2	1693.73	1709.19	1718.89	1676.49	1704.93	1725.88	1712.95	1658.66	1664.88	1669.72	1686.05	1727.85	1713.59	1681.37	1699.21	1709.87	1707.26	1716.55	1716.96	1709.02	1731.37	1675.11	1672.62	1704.09	1707.27	1714.27	1647.8
425.063995	1735.8	1719.7	1723.45	1713.04	1709.29	1668.81	1691.26	1685.72	1689.71	1695.39	1705.53	1714.12	1700.62	1720.14	1708.62	1714.5	1711.42	1726.07	1671.49	1678.71	1695.4	1688.15	1694.82	1711.65	1716.67	1676.36	1705.42	1728.46	1715.43	1660.24	1666.48	1667.57	1689.34	1729.64	1718.48	1682.46	1701.37	1710.13	1710.82	1717.66	1720.54	1712.43	1731.23	1673.88	1670.5	1704.68	1710.13	1718.53	1648.53
425.559998	1733.8	1719.8	1724.38	1712.9	1709.34	1667.73	1691.5	1683.68	1689.19	1697.02	1706.88	1715.31	1700.57	1721.11	1708.17	1715.77	1710.32	1723.9	1671.97	1678.57	1697.48	1690.8	1692.54	1711.19	1715.18	1678.21	1707.22	1728.58	1717.22	1659.64	1666.96	1667.9	1688.16	1728.04	1712.29	1683.04	1698.4	1711.19	1706.67	1715.32	1720.38	1709.44	1731.39	1676.29	1672.07	1704.99	1706.82	1717.63	1650.08
426.054993	1736.39	1718.37	1723.97	1711.49	1706.97	1666.41	1691.94	1685.95	1686.96	1694.49	1706.34	1714.6	1701.14	1720.38	1706.62	1714.34	1710.6	1724.27	1672.43	1678.84	1696.24	1687.73	1696.84	1711.65	1717.8	1677.89	1702.94	1724.88	1714.52	1658.46	1664.79	1666.33	1687.75	1726.61	1715.31	1683.41	1699.87	1709.5	1706.19	1714.64	1718.75	1711.01	1729.64	1675.89	1671.36	1703.46	1708.73	1713.99	1647.16
426.549988	1732.37	1718.97	1723.31	1712.79	1707.37	1665.79	1692.44	1687.21	1689.37	1694.3	1705.57	1712.68	1702.6	1720.57	1709.46	1716.78	1710.97	1726.64	1672.24	1674.03	1694.3	1690	1693.97	1711.44	1717.22	1677.1	1702.57	1724.39	1712.5	1661.26	1665.4	1667.13	1688.75	1727.07	1715.52	1683.05	1699.93	1706.68	1707.71	1715.06	1718.29	1709.14	1729.7	1673.94	1673.28	1703.09	1710.16	1715.91	1648.53
427.045013	1735.55	1715.6	1724	1708.78	1707.72	1666.85	1688.98	1683.23	1687.12	1693.85	1706.95	1713.23	1699.78	1718.31	1705.97	1714.09	1712.71	1724.08	1673.65	1677.99	1694.89	1688.07	1695.54	1708.77	1715.37	1675.46	1703.86	1727.77	1714.94	1660.86	1664.52	1668.32	1686.71	1725.95	1713.41	1680.42	1695.65	1705.56	1704.77	1712.52	1717.27	1708.55	1731.21	1671.93	1672.48	1701.88	1706.33	1715.35	1649.4
427.540009	1731.74	1717.66	1724.65	1714.02	1710.2	1668.39	1690.28	1685.11	1684.93	1694.22	1704	1712.35	1699.08	1719.86	1707.5	1713.01	1709.71	1723.45	1672.02	1677.28	1695.62	1687.72	1695.48	1709.68	1714.81	1674.39	1702.56	1724.57	1714.1	1658.12	1663.25	1670.01	1683.69	1726.57	1712.72	1679.45	1695.69	1709.31	1705.53	1714.26	1719.41	1708.8	1728.63	1672.47	1670.84	1703.25	1706.98	1713.29	1648.1
428.036011	1732.47	1718.19	1721.95	1710.04	1708.85	1667.41	1689.37	1681.59	1685.65	1692.75	1704.87	1711.15	1699.28	1717.29	1707.84	1712.2	1711.83	1720.52	1670.97	1676.32	1694.67	1685.24	1693.24	1707.96	1712.84	1675.87	1702.83	1722.21	1712.13	1658.11	1662.18	1666.39	1684.47	1726.19	1712.58	1678.47	1696.59	1706.32	1703.32	1713.11	1715.32	1708.45	1725.49	1672.18	1671.83	1700.75	1705.99	1713.9	1648.41
428.531006	1728.94	1716.54	1718.95	1711.56	1703.31	1667.32	1687.69	1682.53	1686.08	1691.47	1704.19	1709.48	1698.25	1714.08	1706.21	1707.61	1708.17	1719.51	1669.91	1674.05	1691.89	1686.73	1692.19	1708.18	1713.92	1674.98	1702.2	1722.25	1710.32	1657.28	1664.05	1667.07	1684.41	1722.5	1712	1680.97	1696.83	1705.55	1704.5	1709.37	1715.68	1707.3	1725.59	1672.79	1670.32	1701.04	1707.93	1713.11	1648.04
429.026001	1727.33	1717.15	1721.66	1708.13	1705.35	1667.73	1687.51	1681.45	1685.05	1692.65	1702.97	1709.38	1698.07	1714.02	1705.26	1710.64	1707.82	1720.3	1668.23	1674.1	1693.04	1686.9	1690.82	1711.23	1713.74	1673.85	1701.4	1721.45	1707.53	1659.23	1663.13	1668.08	1684.5	1727.17	1709.93	1679.72	1694.77	1703.96	1703.35	1710.34	1715.64	1705.29	1727.85	1672.48	1669.79	1702.75	1706.06	1712.98	1646.57
429.520996	1727.64	1717.3	1721.91	1707.61	1704.12	1665.5	1687.34	1681.96	1684.79	1691.17	1703.94	1708.67	1697.88	1717.21	1703.93	1711.67	1707.3	1722.42	1669.66	1675.2	1693.03	1688.06	1691.96	1709.7	1714.16	1674.76	1701.7	1721.45	1710.37	1659.14	1663	1667.29	1683.21	1725.05	1713.32	1677.01	1697.12	1703.92	1702.12	1709.22	1714.86	1707.82	1725.84	1672	1668.76	1699.89	1706.76	1712.36	1646.58
430.016998	1730.26	1713.43	1720.62	1707.92	1706.21	1666.41	1686.46	1683.64	1684.93	1691.67	1704.74	1709.22	1695.54	1717.17	1705.31	1711.7	1705.58	1719.93	1671.51	1674.45	1692.45	1685.57	1689.07	1709.35	1712.77	1673.17	1700.42	1723.9	1709.4	1657.31	1663.63	1666.27	1684.25	1723.3	1709.95	1678.48	1695.47	1704.13	1702.19	1710.38	1713.66	1706.96	1726.37	1673.84	1668.24	1697.83	1703.22	1713.8	1648
430.511993	1727.89	1713.68	1716.37	1707.77	1702.74	1666.22	1688.26	1680.76	1682.33	1690	1703.53	1710.33	1696.42	1715.86	1704.4	1708.89	1706.28	1719.94	1668.92	1674.5	1690.22	1687.06	1691.63	1706.8	1712.55	1673	1701.35	1718.9	1708.05	1656.93	1665.18	1667.21	1682.57	1724.03	1708.94	1677.22	1694.09	1703.38	1700.53	1708.71	1714.52	1704.45	1724.78	1671.4	1667.55	1696.57	1701.71	1713.15	1646.35
431.006989	1724.78	1712.81	1721.4	1706.2	1701.98	1665.27	1690.37	1682.66	1685.66	1691.83	1703.97	1709.78	1696.9	1716.21	1703.13	1709.21	1707.1	1722.46	1668.42	1674.9	1690.15	1685.12	1690.72	1706.81	1712.23	1671.64	1699.42	1715.47	1708.27	1658.9	1662.99	1666.49	1682.03	1720.97	1709.39	1677.44	1696.14	1702.36	1702.46	1710.3	1712.77	1704.01	1721.18	1671.19	1667.12	1698.85	1701.71	1710.5	1645.99
431.502014	1727.26	1712.96	1719.82	1705.64	1703.2	1666.41	1687.18	1680.67	1684.74	1690.01	1702.25	1707.29	1698.21	1714.15	1703.18	1709.21	1705.24	1718.81	1668.78	1673.26	1693.91	1685.52	1687.65	1705.25	1710.84	1673.71	1700.58	1721.32	1708.37	1657.12	1662.09	1664.07	1683	1721.36	1710.33	1675.47	1693.05	1702.75	1702.05	1707.38	1712.31	1705.67	1725.41	1669.6	1666.88	1698.16	1704.36	1710.44	1646.33
431.997009	1727.76	1710.22	1717.73	1704.79	1702.02	1664.84	1685.45	1678.56	1683.1	1690.03	1700.42	1709.11	1695.71	1713.17	1704.03	1709.4	1705.3	1717.98	1666.98	1671.01	1690.89	1682.14	1690.64	1705.14	1709.44	1671.87	1697.59	1717.42	1706.55	1658.62	1662.91	1662.28	1683.45	1720.56	1707.72	1674.67	1693.01	1703.9	1699.63	1709.84	1709.42	1703.28	1722.87	1670.11	1667.6	1695.98	1700.93	1710.59	1644.01
432.493011	1725.14	1711.81	1719.18	1704.08	1703.24	1664.23	1685.57	1682.65	1684.4	1690.8	1700.23	1707.36	1696.61	1713.03	1702.32	1711.48	1704.55	1719.27	1669.04	1670.85	1689.65	1681.89	1689.85	1705.94	1709.83	1671.59	1696.88	1719.71	1705.45	1657.21	1659.96	1665.7	1680.24	1718.03	1707.94	1676.85	1694.07	1701.49	1699.29	1706.3	1712.34	1704.6	1721.31	1670.31	1667.64	1695.6	1701.13	1709.99	1644.72
432.988007	1724.56	1710.88	1717.94	1706.15	1703.09	1664.27	1684.78	1679.44	1684.47	1690.56	1704.6	1705.73	1693.55	1712.23	1702.92	1709.59	1704.52	1716.26	1667.99	1673.28	1689.09	1684.63	1687.57	1705.24	1710.1	1671.37	1698.16	1718.16	1705.86	1656.57	1659.77	1662.88	1682.67	1720.57	1708.56	1676.96	1694.23	1701.87	1698.39	1705.94	1710.37	1704.16	1724.02	1669.86	1669.99	1695.43	1702.2	1708.72	1646.34
433.483002	1722.02	1712.78	1714.37	1704.68	1703.27	1662.2	1686.58	1681.03	1682.51	1688.87	1701.75	1706.28	1696.23	1712.14	1703.38	1708.07	1702.42	1715.21	1669.71	1672.15	1691.51	1685.07	1686.8	1706.33	1710.43	1673.58	1699.27	1716.76	1704.96	1655.81	1662.34	1663.47	1682.01	1720.5	1706.2	1676.82	1692.33	1701.53	1697.62	1707.29	1711.21	1703.41	1720.35	1670.63	1665.8	1693.34	1701.02	1709.49	1643.8
433.977997	1724.14	1709.74	1717.62	1704.45	1704.07	1664.42	1687.39	1681.28	1682.59	1689.88	1701.34	1707.61	1693.14	1711.38	1702.74	1707.67	1704.64	1715.77	1668.42	1674.5	1691.3	1685.98	1686.68	1703.09	1707.76	1672.45	1699.01	1719.14	1706.89	1656.37	1658.32	1665.68	1680.53	1719.05	1705.29	1675	1690.42	1701.9	1698.57	1706.91	1710.05	1702.62	1722.4	1668.49	1666.01	1694.84	1700.01	1710.32	1643.51
434.472992	1725.06	1709.02	1716.54	1703.5	1702.2	1663.4	1684.93	1679.36	1683.29	1688.95	1700.78	1706.68	1692.03	1712.3	1701.68	1707.14	1703.95	1718.48	1665.35	1671.5	1689.52	1682.73	1689.81	1705.64	1709.11	1670.52	1696.34	1715.92	1704.57	1656.48	1661.25	1663.91	1684.23	1716.2	1708.91	1676.95	1692.51	1699.76	1698.11	1704.53	1709.8	1703.28	1719.35	1669.32	1667.58	1696.34	1700.75	1707.47	1643.45
434.968994	1724.39	1708.89	1715.41	1703.11	1699.72	1664.53	1684.47	1681.34	1683.45	1691.45	1699.85	1705.84	1692.23	1712.86	1700.73	1707.36	1703.91	1715.83	1667.33	1671.76	1690.43	1681.98	1686.33	1701.02	1709.08	1671.1	1696.88	1715.44	1703.2	1652.75	1660.74	1662.88	1680.13	1718.52	1704.93	1676.59	1691.34	1698.81	1699.59	1705.31	1707.07	1700.67	1719.41	1668.48	1665.48	1694.99	1698.72	1710.71	1645.67
435.463989	1722.05	1706.46	1715.41	1703.98	1702.41	1663.43	1686.57	1682.11	1679.2	1689.18	1699.56	1704.46	1693.79	1713.24	1700.65	1703.66	1703.16	1718.42	1666.33	1672.21	1690.86	1682.43	1686.98	1703.63	1707.79	1668.61	1696.36	1715.92	1702.48	1657.16	1662.6	1663.92	1679.75	1718.83	1706.81	1675.76	1690.7	1700.02	1696.44	1703.82	1706.71	1704.14	1717.09	1667.06	1664.11	1691.18	1698.65	1707.25	1641.42
435.959015	1724.96	1710.86	1716.34	1703.65	1700.29	1663.55	1685.23	1679.61	1682.31	1689.62	1700.89	1706.32	1690.64	1711.02	1700.08	1706.68	1704.07	1712.19	1667.38	1674.89	1688.9	1681.5	1687.32	1703.07	1709.39	1670.07	1694.47	1716.14	1703.56	1655.81	1661.16	1662.18	1680.84	1718.65	1704.94	1676.06	1690.58	1700.58	1698.68	1704	1707.16	1702.63	1716.97	1669.3	1664.96	1693.68	1698.61	1708.42	1644.56
436.454010	1721.92	1709.68	1716.42	1702.9	1700.27	1662.46	1684.55	1680.35	1682.7	1687.1	1698.72	1704.58	1691.28	1709.99	1701	1707.59	1701.95	1714.22	1667.65	1669.02	1687.91	1679.62	1685.72	1702.84	1708.32	1671.05	1696.39	1715.05	1703.77	1655.28	1659.28	1663.88	1678.9	1718.08	1705.82	1673.39	1689.73	1697.68	1693.83	1705.91	1709.02	1701.08	1715.55	1666.87	1664.39	1692.91	1699.35	1711.23	1643.44
436.949005	1719.56	1709.08	1713.1	1702.8	1701.74	1661.05	1683.73	1679.8	1678.8	1689.16	1699.77	1702.66	1688.96	1711	1700	1704.92	1700.62	1710.97	1665.51	1669.17	1687.22	1681.07	1686.01	1701.43	1708.25	1669.46	1693.74	1715.45	1705.48	1654.84	1661.67	1663.44	1679.94	1716.72	1707.38	1672.74	1688.84	1699.62	1693.93	1704.1	1705.09	1702.53	1716.29	1669.26	1664.46	1690.94	1698	1707.5	1642.61
437.445007	1719.77	1709.18	1713.54	1702.12	1702.03	1662.85	1681.87	1679.79	1680.95	1686.78	1699.53	1704.23	1691.02	1709.65	1699.79	1704.48	1703.53	1714.19	1665.83	1670.06	1687.76	1682.55	1685.16	1702.03	1707.83	1669.38	1696.55	1713.49	1703.26	1654.06	1660.77	1663.81	1677.02	1717	1707.1	1675.36	1692.36	1698.14	1696.22	1702.04	1706.78	1699.83	1718.25	1665.6	1661.76	1692.02	1696.82	1706.78	1643.41
437.940002	1721.7	1709.32	1713.17	1701.92	1700.96	1662.59	1684.05	1678.14	1680.32	1687.76	1698.44	1705.33	1692.01	1710.66	1699.73	1704.91	1699.88	1712.49	1667.54	1671.06	1687.06	1681.04	1685.45	1702.28	1705.87	1669.39	1693.66	1712.15	1701.51	1656.41	1659	1662.92	1678.06	1714.61	1704.43	1673.08	1689.65	1699.36	1695.61	1703.45	1706.11	1700	1714.54	1667.36	1664.51	1691.67	1699.45	1704.8	1642.77
438.434998	1717.58	1708.05	1714.25	1700.02	1700.46	1661.68	1682.16	1676.22	1678.02	1686.81	1698.06	1702.79	1689.6	1709.86	1702.38	1704.62	1698.51	1709.73	1667.32	1670.86	1686.05	1679.76	1683.91	1702.34	1707.54	1670.21	1694.5	1711.12	1703.76	1653.52	1660.46	1663.58	1677.73	1712.57	1702.04	1672.57	1688.39	1697.79	1696.32	1704.24	1706.1	1698.74	1717.65	1666.64	1665.16	1693.93	1696.24	1707.14	1644.47
438.929993	1716.28	1705.1	1710.49	1703.37	1700.4	1663.68	1683.96	1675.94	1680.73	1686.4	1697.81	1701.66	1690	1706.72	1698	1703.88	1700.5	1712.56	1665.73	1672.38	1687.72	1680.6	1687.76	1699.98	1707.11	1670.9	1693.7	1710.53	1705.12	1655.23	1658.79	1661.83	1678.86	1712.1	1705.58	1673.27	1688.2	1694.63	1694.24	1701.6	1708.11	1700.33	1715.85	1665.89	1665.16	1690.5	1699.33	1706.5	1643.24
439.424988	1717.89	1706.46	1711.57	1702.64	1699.22	1664.21	1682.38	1677.41	1683.56	1685.89	1696.92	1704.1	1689.69	1709.82	1699.84	1705.01	1699.72	1712.93	1666.77	1668.91	1685.51	1680.57	1681.83	1701.61	1704.42	1670.14	1696.35	1713.18	1703	1653.16	1661.01	1664.26	1679.32	1713.5	1704.93	1672.65	1686.36	1700.84	1694.78	1704.46	1708.79	1699.37	1714.47	1665.78	1663.28	1688.78	1696.27	1704.08	1642.04
439.920990	1716.85	1706.57	1712.64	1700.58	1701.13	1662.2	1684.51	1676.86	1678.03	1685.82	1699.25	1703.55	1690.39	1707.5	1696.71	1701.68	1702.54	1711.6	1665.81	1669.67	1687.56	1681.37	1684.7	1698.8	1705.97	1669.75	1693.55	1711.24	1702.38	1655.31	1659.18	1661.29	1678.66	1713.3	1705.36	1671.54	1689.47	1697.27	1693.38	1703.88	1704.42	1699.02	1714.78	1668.33	1662.29	1689.66	1695.57	1703.07	1642.52
440.415985	1717.58	1706.92	1711.83	1699.94	1698.9	1662.84	1684.07	1676.88	1679.66	1687.41	1700.01	1703.23	1690.67	1708.49	1698.71	1702.41	1700.95	1709.48	1665.37	1670	1686.9	1680.15	1686.39	1702.56	1704.07	1667.46	1692.78	1711.51	1700.38	1652.56	1657.59	1660.44	1676.77	1712.86	1703.12	1673.43	1688.85	1696.75	1694.84	1703.61	1706.37	1699.09	1715.24	1666.42	1664.66	1687.66	1697.66	1703.71	1643.1
440.911011	1715.35	1702.65	1712.3	1699.96	1700.4	1661.92	1682.85	1678.29	1678.9	1686.13	1696.28	1701.81	1689.24	1707.2	1697.81	1702.41	1697.86	1710.09	1662.75	1670.3	1687.12	1677.42	1681.23	1699.53	1705.65	1667.37	1692.37	1709.43	1699.76	1653.51	1658.71	1662.64	1674.5	1709.39	1702.85	1672.37	1688.17	1696.08	1693.4	1701.92	1705.23	1697.07	1712.17	1663.58	1662.86	1686.76	1696.03	1701.24	1642.54
441.406006	1717.49	1705.46	1711.59	1701.23	1700.22	1660.91	1679.9	1676.89	1680.6	1686.63	1696.79	1700.71	1688.76	1707.14	1697.73	1701.8	1697.24	1708.39	1665.04	1668.5	1683.61	1677.72	1684.23	1698.83	1704.02	1669.16	1690.75	1709.86	1698.26	1653.17	1659.46	1662.55	1676.34	1710.87	1701.82	1673.41	1685.4	1695.26	1693.6	1698.61	1705.26	1699.02	1711.12	1667.17	1662.65	1691.37	1695.51	1701.67	1642.36
441.901001	1716.08	1703.07	1709.2	1698.92	1698.77	1663.23	1682.55	1677.77	1679.55	1684.78	1696.33	1699	1690.12	1706.33	1697.24	1700.45	1698.33	1706.23	1665.46	1669.74	1685.18	1679.11	1681.49	1699.05	1703.59	1666.07	1689.09	1707.49	1699.49	1652.46	1660.4	1660.04	1675.46	1709.12	1701.31	1671.7	1685.36	1694.23	1692.78	1701.65	1703.83	1698.93	1710.35	1666.33	1661.62	1688.42	1695.57	1703.11	1641.72
442.397003	1714.35	1704.8	1711.62	1698.29	1699.63	1662.42	1681.5	1676.58	1679.94	1687.27	1694.46	1700.56	1686.46	1708.42	1697.76	1701.36	1697.19	1708.12	1663.84	1669.39	1684.2	1677.04	1680.83	1698.69	1703.8	1669.25	1690.18	1708.29	1699.73	1654.02	1661.88	1661.58	1677.05	1709.9	1701.13	1669.32	1683.63	1696.35	1691.88	1704.16	1703.39	1697.7	1711.15	1668.47	1662.48	1686.98	1697.17	1702.66	1642.25
442.891998	1714.07	1702.17	1708.84	1697.95	1699.8	1662.18	1680.92	1675.52	1678.62	1683.6	1695.87	1699.41	1687.14	1703.76	1697.24	1700.61	1698.6	1709.71	1663.38	1667.77	1682.79	1680.02	1682.23	1697.68	1703.62	1667.84	1689.24	1706.79	1697.83	1652.68	1659.24	1661.53	1675.76	1707.3	1701.94	1670.06	1685.54	1693.17	1691.25	1699.08	1702.93	1698.78	1711.35	1665.8	1662.1	1688.5	1694.43	1702.6	1640.71
443.386993	1711.21	1701.11	1708.48	1696.72	1696.05	1660.92	1680.46	1676.52	1678.35	1682.17	1694.92	1697.84	1687.41	1707.49	1695.7	1700.47	1697.12	1707.25	1663.58	1668.71	1682.35	1678.48	1683.85	1698.32	1701.54	1666.62	1688.76	1707.48	1699.06	1652.53	1656.95	1661.25	1675.16	1710.02	1701.71	1671.21	1688.54	1695.84	1691.69	1699.62	1701.71	1695.32	1711.86	1667.5	1663	1688.62	1695.89	1700.15	1642.52
443.881989	1710.02	1701.83	1710.87	1697.23	1697.8	1659.98	1682.03	1677.39	1678.17	1684.19	1694.92	1698.82	1688.05	1704.77	1696.82	1700.37	1700.11	1708.79	1663.95	1669.11	1684.41	1676.67	1681.55	1699.51	1702.61	1667.35	1690.59	1705.6	1696.51	1652.23	1657.03	1660.72	1674.65	1708.45	1699.44	1669.77	1686.22	1693.02	1691.11	1698.24	1702.95	1694.26	1710.75	1664.5	1660.34	1686.64	1693.71	1702.28	1643.16
444.377991	1711.97	1702.14	1706.68	1697.23	1696.44	1661.02	1679.22	1676.6	1679.94	1684.63	1693.03	1700.01	1687.46	1703.9	1695.71	1698.95	1699.46	1707.1	1663.46	1668.33	1685.15	1678.61	1680.41	1695.74	1701.51	1664.7	1689.88	1706.18	1697.64	1650.33	1658.77	1660.99	1676.35	1708.1	1699.78	1669.43	1681.86	1694.89	1689.11	1699.88	1700.91	1695.32	1708.23	1663.96	1662.32	1688.28	1694.2	1701.1	1640.4
444.872986	1711.91	1701.56	1707.87	1695.89	1696.12	1659.05	1680.33	1676.64	1677.57	1683.67	1692.07	1697.29	1685.35	1703.99	1696.3	1699.13	1696.48	1709.06	1665.36	1668.41	1682.41	1677.73	1682.6	1696.92	1704.56	1666.62	1689.11	1706.26	1696.8	1652.59	1657.34	1660.25	1675.34	1707.39	1699.35	1669.81	1684.33	1693.14	1689.27	1697.98	1702.45	1696.18	1709.89	1664.89	1663.1	1685.69	1692.42	1702.76	1642.32
445.368011	1709.35	1702.03	1706.53	1696.43	1695.54	1661.94	1678.76	1674.7	1678.49	1682.23	1693.31	1698.62	1687.37	1702.94	1694.44	1698.72	1693.13	1704.54	1665.06	1670.12	1683.15	1675.55	1681.33	1696.48	1701.22	1665.98	1690.5	1705.3	1694.79	1652.14	1656.31	1660.37	1673.16	1706.81	1699.14	1672.15	1682.18	1690.88	1691.03	1700.99	1699.84	1695.67	1709.2	1666.14	1661.52	1686.28	1695.03	1700.55	1642.58
445.863007	1708.37	1702.66	1705.99	1695.99	1694.03	1661.42	1678.82	1676.15	1679.51	1682	1695.53	1696.88	1685.79	1702.91	1694.3	1698.01	1697.69	1706.14	1666.25	1669.04	1681.66	1676.85	1682.05	1698.38	1700.22	1665.1	1688.18	1704.75	1696.3	1651.49	1657	1661.07	1675.01	1706.64	1698.05	1669.64	1681.89	1692.48	1689.99	1697.04	1702.54	1693.97	1706.98	1668.2	1661.1	1685.82	1691.74	1700.79	1642.14
446.358002	1708.47	1699.73	1709.77	1697.4	1696.06	1660.17	1680.68	1675.04	1676.9	1682.68	1694.68	1698.09	1687	1702.29	1695.12	1699.3	1695.33	1707.81	1662.68	1667.98	1682.76	1675.2	1681.8	1694.34	1700.06	1667.49	1691.55	1704.09	1697.66	1652.38	1659.04	1659.69	1673.08	1707.36	1700.27	1668.77	1685.34	1690.09	1689.17	1697.04	1699.71	1694.98	1705.98	1665.42	1660.7	1684.25	1694.81	1700.51	1638.91
446.854004	1711.69	1698.02	1708.32	1694.29	1692.34	1661	1680.22	1671.62	1677.68	1682.36	1692.52	1698.24	1685.91	1702.6	1694.62	1697.7	1693.4	1704.78	1663.45	1667.06	1682.76	1676.38	1680.52	1694.63	1700.41	1664.29	1689.06	1705.76	1693.83	1650.08	1655.17	1658.21	1673.34	1705.62	1697.32	1670.93	1681.88	1688.26	1691.05	1696.42	1700.06	1695.2	1708.44	1663.62	1662.04	1683.24	1692.4	1699.44	1641.98
447.348999	1707.11	1698.66	1705.36	1695.07	1692.66	1660.46	1678.77	1674.46	1677.12	1680.46	1692.66	1697.39	1686.39	1701.14	1694.25	1696.8	1693.58	1705.12	1663.48	1667.84	1683.26	1677.79	1680.02	1694.93	1699.8	1666.57	1689.35	1701.95	1694.25	1649.96	1655.79	1658.45	1672.82	1703.82	1695.16	1667.76	1681.07	1690.7	1689.26	1694.67	1698.76	1695.04	1706.51	1663.75	1660.01	1684	1691.21	1701.09	1639.79
447.843994	1706.34	1700.46	1703.67	1695.04	1692.06	1659.61	1678.45	1673.11	1677.1	1682.03	1692.04	1696.72	1685.37	1700.93	1692.45	1696.7	1694.15	1706.1	1661.41	1666.02	1683.27	1675.51	1678.74	1695.5	1698.28	1666.41	1685.93	1703.32	1695.73	1651.54	1656.42	1659.79	1672.5	1705.87	1699.49	1670.07	1681.87	1691.91	1688.31	1697.53	1698.55	1691.97	1706.79	1664.41	1660.77	1683.79	1690.29	1701.82	1637.56
448.338989	1707.92	1698.72	1706.38	1696	1692.59	1662.27	1678.8	1671.75	1676.6	1681.63	1692.67	1696.32	1685.41	1700.5	1692.62	1699.27	1695.85	1703.23	1661.82	1665.74	1679.84	1673.29	1679.14	1694.64	1697.07	1665.75	1688.19	1702.28	1691.92	1651.95	1658.89	1658.11	1671.14	1702.98	1697.47	1668.28	1683.01	1689.98	1688.37	1695.65	1700.56	1695.66	1704.44	1665.24	1657.96	1683.21	1694.22	1698.34	1638.76
448.834015	1706.56	1700.15	1705.22	1696.53	1693.95	1661.58	1677.92	1674.12	1674.79	1681.41	1690.9	1698.2	1682.43	1700.67	1692.26	1696.66	1694.88	1702.21	1662.57	1665.77	1682.1	1676.73	1680.05	1695.02	1701.03	1665.22	1685.81	1700.12	1694.34	1651.35	1654.78	1658.22	1670.52	1705.24	1697.3	1668.19	1681.95	1691.62	1686.15	1693.54	1699.85	1693.84	1702.68	1663.73	1660.02	1684.47	1691.59	1700.22	1640.45
449.329987	1708.14	1698.16	1707.59	1692.95	1693.52	1656.6	1678.9	1674.75	1672.8	1682.93	1691.68	1695.83	1683.91	1699.45	1692.59	1697.38	1693.96	1702.58	1663.63	1667.59	1679.58	1677.69	1678.93	1693.57	1699.71	1663.76	1686.07	1703.07	1695.52	1650.23	1656.84	1657.82	1670.3	1702.17	1695.35	1668.35	1682.29	1691.19	1687.82	1695.99	1698.8	1692.72	1704.3	1660.64	1658.11	1685.5	1689.68	1696.52	1640.75
449.825012	1707.81	1700.24	1705.44	1694.64	1694.12	1660.41	1676.37	1671.48	1676.26	1681.43	1690.29	1696.64	1685.38	1702.78	1692.26	1697.37	1693.1	1703.6	1660.89	1665.6	1681.58	1674.42	1679.1	1692.29	1696.35	1664.01	1685.25	1700.5	1692.64	1652.02	1655.58	1657.49	1670.42	1706.61	1698.68	1669.11	1682.98	1690.42	1688.8	1694.4	1700.34	1692.4	1705.85	1662.56	1658.99	1682.84	1690.82	1699.71	1640.6
450.320007	1704.78	1697.98	1701.74	1692.74	1693.48	1658.57	1677.47	1673.1	1673.12	1679.19	1690.37	1694.32	1682.01	1700.33	1693.06	1695.93	1692.51	1702.29	1660.27	1667.22	1682.45	1675.84	1677.64	1694.54	1697.74	1664.05	1687.07	1700.69	1695.13	1649.15	1655.65	1657.39	1670.12	1703.87	1697.37	1666.83	1680.9	1691.55	1686.42	1693.5	1696.87	1692.39	1704.14	1662.88	1660.2	1681.62	1691.88	1699.63	1639.15
450.815002	1704.18	1696.79	1704.2	1692.22	1692.54	1659.1	1678.89	1672.89	1675.67	1681.8	1691.42	1694.39	1684.06	1702.07	1693.32	1696.73	1693.51	1702.48	1660.43	1665.68	1679.82	1672.65	1678.03	1693.19	1698.26	1665.69	1686.49	1699.76	1693.84	1649.81	1656.13	1660.12	1668.07	1702.51	1698.41	1667.76	1682	1689.31	1687.07	1695.01	1695.09	1692.89	1706.41	1663.43	1660.66	1681.38	1689.86	1697.25	1640.02
451.311005	1704.24	1695.84	1704.15	1692.91	1693.86	1657.68	1677.54	1674.56	1676.65	1680.39	1692.06	1696.2	1682.46	1701.32	1692.19	1696.75	1691.49	1702.03	1659.85	1665.58	1680.61	1677.07	1679.09	1692.43	1698.26	1664.46	1685.97	1700.24	1693.96	1649.63	1654.99	1657	1669.05	1701.61	1694.6	1664.99	1680.4	1688.86	1685.6	1694.4	1697.94	1692.65	1701.24	1663.84	1656.83	1683.26	1689.67	1699.08	1640.52
451.806000	1703.17	1697.15	1702.05	1693.82	1692.43	1659.42	1679.08	1671.8	1677.23	1680.52	1689.08	1694.55	1684.19	1699.98	1690.1	1694.89	1691.7	1702.02	1660.39	1664.28	1677.8	1673	1676.4	1692.3	1696.1	1663.61	1684.39	1699.98	1689.94	1648.67	1655.11	1657.12	1669.88	1701.36	1695.18	1665.33	1678.05	1688.28	1682.71	1690.11	1695.85	1692.51	1701.82	1663.24	1660.39	1680.68	1688.18	1699.01	1639.54
452.300995	1704.33	1695.98	1701.46	1692.24	1694.97	1657.88	1677.57	1673.84	1675.08	1679.5	1688.89	1695.19	1685.38	1697.13	1690.22	1694.42	1691.89	1698.14	1658.61	1665.36	1681.8	1671.89	1677.14	1693.08	1695.51	1663.58	1683.96	1699.76	1689.98	1649.09	1655.64	1659.08	1670.32	1701.15	1694.58	1666.8	1678.82	1690.58	1686.44	1690.23	1696.66	1689.81	1700.39	1661.84	1658.78	1681.41	1688.7	1694.24	1638.16
452.795990	1705.2	1698.54	1702.61	1694.17	1690.71	1659.18	1676.51	1671.18	1673.98	1681.7	1689.71	1694.68	1684.47	1698.23	1690.89	1695.61	1691.12	1700.33	1662.32	1665.87	1679.43	1674.47	1675.03	1693.75	1695.95	1664.09	1683.68	1698.78	1691.51	1650.28	1654.71	1657.95	1671.09	1698.88	1693.14	1666.98	1679.24	1687.92	1684.62	1691.92	1694.36	1693.5	1702.06	1662.23	1658.06	1679.14	1689.6	1698.02	1640.13
453.290985	1703.06	1694.06	1702	1691.11	1692	1657.79	1675.59	1670.37	1675.93	1677.8	1689.98	1693.42	1680.88	1697.39	1691.5	1695.52	1690.16	1699.9	1661.41	1665.95	1679.6	1673.21	1675.74	1693.03	1695.51	1662.15	1683.04	1696.37	1690.57	1647.68	1652.94	1656.11	1668.58	1701.93	1692.42	1666.11	1678.96	1689.3	1684.85	1692.3	1694.74	1692.28	1701.61	1662.52	1658.98	1678.34	1688.95	1697.17	1639.45
453.786011	1701.13	1695.54	1699.82	1691.29	1690.55	1656.55	1675.02	1672.76	1674.42	1679.09	1688.16	1693.44	1680.95	1695.51	1688.49	1694.2	1687.96	1700.07	1660.14	1663	1675.33	1671.56	1676.02	1690.07	1695.71	1661.53	1683.12	1698.47	1688.94	1648.23	1653.2	1657.41	1671.85	1700.9	1694.89	1664.09	1678.24	1686.48	1683.32	1691.26	1695.17	1691.7	1701.79	1661.14	1655.88	1680.11	1689.22	1695.58	1638.73
454.282013	1700.29	1695.59	1700.1	1691.57	1690.87	1659.13	1675.74	1671.3	1672.93	1678.61	1689.12	1692.76	1681.13	1698.11	1690.65	1694.18	1691.94	1699.32	1659.85	1663.13	1679.36	1670.47	1676.62	1692.38	1694.29	1662.8	1684.8	1695.86	1690.45	1649.86	1653.27	1656.76	1670.39	1701.86	1692.36	1665.64	1677.7	1688.87	1683	1692.71	1693.9	1691.02	1700.34	1661.89	1655.88	1679.62	1688.21	1695.97	1639.9
454.777008	1700.05	1697.83	1699.71	1688.75	1690.37	1656.82	1676.42	1672.7	1672.81	1680.39	1690.36	1692.1	1679.46	1699.27	1692.77	1694.16	1688.72	1701.3	1659.29	1663.7	1679.12	1672.15	1674.97	1693.44	1696.61	1663.64	1682.17	1696.98	1692.42	1648.26	1655.79	1656.94	1668.94	1699.41	1694.4	1665.38	1678.22	1687.5	1683.49	1691.48	1693.24	1692.03	1701.03	1663.65	1658.14	1682.21	1687.33	1697.68	1642.22
455.272003	1700.11	1690.87	1700.18	1691.08	1691.44	1659.7	1677.98	1671.93	1673.98	1679.34	1690.33	1692.82	1682.02	1697.26	1689.16	1693.51	1690.71	1699.03	1659.06	1662.56	1679.42	1672.96	1676.08	1689.85	1697.07	1661.7	1683.26	1698.98	1689.67	1647.12	1654.83	1658.12	1670.64	1701.37	1694.47	1664.15	1678.03	1688.06	1683.6	1691.39	1694.47	1692.66	1700.79	1658.93	1657.77	1679.82	1687.27	1696.38	1636.95
455.766998	1700.53	1692.45	1701.07	1689.89	1693.64	1655.12	1677.47	1670.66	1671.78	1677.51	1689.81	1691.44	1680.31	1699.25	1690.64	1693.74	1690.23	1699.5	1659.6	1663.65	1677.72	1673.72	1674.45	1690.73	1691.77	1659.91	1682.74	1695.47	1686.92	1650.18	1652.75	1657.47	1666.24	1701.05	1692.64	1665.33	1676.5	1689.33	1683.32	1689.89	1693.32	1690.04	1699.61	1662.64	1657.56	1678.07	1686.95	1695.16	1639.85
456.261993	1699.42	1692.47	1698.72	1689.88	1690.93	1656.07	1675.54	1670.07	1670.49	1675.58	1687.3	1694.42	1678	1695.46	1688.71	1692.92	1690.97	1697.29	1660.09	1663.07	1677.47	1671.52	1673.96	1688.47	1695.54	1661.74	1682.53	1698.32	1686.54	1649.46	1653.9	1656.28	1668.23	1698.83	1692.8	1663.27	1678.63	1686.1	1682.93	1690.81	1693.64	1689.65	1697.58	1661.79	1655.48	1677.12	1689.07	1694.14	1639.11
456.757996	1697.32	1693.28	1700.28	1689.32	1688.77	1657.1	1675.87	1669.61	1672.28	1675.17	1687.86	1692.04	1680.67	1697.58	1689.98	1691.5	1690.13	1698.04	1658.67	1663.58	1679.02	1672.91	1675.18	1689.81	1694.17	1662.68	1682.28	1696.4	1686.85	1648.43	1654.48	1655.81	1666.49	1699.71	1691.69	1665.94	1676.82	1686.02	1682.69	1692.43	1694.24	1691.51	1699.52	1659.61	1656.04	1677.65	1685.42	1694.38	1640.29
457.252991	1698.23	1693.32	1697.54	1686.94	1689.26	1656.51	1674.74	1671.86	1671.91	1679.06	1686.95	1691.27	1676.68	1694.97	1688.77	1692.89	1691.63	1698.1	1657.2	1664.57	1678.98	1670.17	1675.13	1692.48	1693.78	1660.97	1681.47	1693.39	1686.64	1647.57	1654.66	1655.12	1668.32	1700.93	1693.51	1662.44	1676.55	1685.47	1680.96	1690.07	1694.87	1687.87	1695.56	1660.84	1655.76	1679.36	1688.27	1693.85	1638.46
457.747986	1699.33	1693.05	1699.93	1687.04	1691.13	1656.23	1674.24	1670.02	1673.5	1675.91	1687.1	1690.42	1679.48	1694.13	1689.31	1693.09	1688.09	1696.03	1661.81	1664.24	1676.96	1670.11	1672.52	1689.84	1691.46	1661.43	1680.73	1697.16	1688.48	1647.97	1652.94	1657.81	1665.91	1695.32	1692.35	1660.81	1673.92	1684.79	1682.09	1688.79	1690.34	1689.64	1698.24	1660.75	1656.19	1677.91	1684.76	1694.32	1636.89
458.243011	1696.93	1690.6	1698.47	1689.63	1691.65	1658.32	1674.79	1671.09	1670.53	1677.12	1687.72	1688.8	1679.12	1694.44	1689.9	1694.48	1688.61	1696.96	1660.5	1661.04	1677.19	1671.08	1674.6	1690.36	1694.86	1661.79	1683.63	1694.75	1687.49	1648.21	1651.56	1655.4	1667.93	1695.07	1691.78	1664.11	1675.57	1683.76	1679.64	1689.7	1692.64	1689.72	1697.95	1658.89	1658.74	1676.97	1685.07	1692.43	1637.74
458.739014	1699.49	1691.52	1699.31	1688.45	1689.34	1656.73	1675.97	1672.12	1672.19	1678.1	1687.49	1691.17	1678	1694.14	1688.74	1692.37	1687.66	1696.23	1659.76	1662.3	1678.87	1670.78	1673.89	1690.1	1693.1	1662.83	1682.62	1694.78	1688.93	1649.72	1651.84	1656.58	1666.68	1697.81	1691.63	1666.41	1678.4	1683.21	1681.09	1687.43	1691.37	1686.53	1698.04	1658.55	1656.37	1679.57	1685.91	1693.24	1637.71
459.234009	1697.94	1693.18	1698.37	1686.8	1691.13	1655.03	1673.18	1667.36	1670.16	1677.49	1686.39	1689.78	1677.93	1694.29	1687.25	1692.51	1687.57	1694.75	1659.72	1662.16	1676.49	1669.2	1671.87	1690	1690.61	1661.62	1680.58	1694.76	1687.4	1649.89	1652.86	1654.61	1669.21	1697.18	1692.58	1664.14	1676.73	1684.86	1681.34	1692.15	1693.16	1686.91	1698.31	1659.2	1657.87	1675.9	1684.52	1693.18	1638.54
459.729004	1698.35	1691.51	1698.52	1689.81	1688.67	1658.1	1675.65	1671.12	1672.35	1678.13	1686.48	1690.19	1680.14	1693.93	1688.48	1693.11	1686.71	1697.37	1660.36	1661.36	1677.78	1670.2	1672.71	1688.07	1693.28	1659.45	1681.81	1693.84	1686.68	1646.44	1653.15	1655.44	1667.18	1696.89	1691.06	1663.95	1675.67	1683.86	1680.64	1691.66	1693.14	1689.01	1698.22	1659.15	1654.65	1677.71	1685.14	1690.43	1637.51
460.223999	1697.61	1691.43	1697.47	1685.79	1686.82	1656.55	1676.78	1670.89	1669.93	1677	1688.03	1690.53	1677.67	1695.34	1688.66	1689.35	1687.2	1696.9	1657.63	1663.02	1673.5	1670.17	1671.94	1689.24	1691.94	1660.03	1680.42	1693.97	1686.02	1645.84	1650.74	1655.12	1664.79	1694.41	1690.19	1662.07	1675.2	1683.43	1679.42	1688.74	1691.61	1685.83	1695.11	1659.07	1654.58	1678.35	1686.54	1693.86	1638.87
460.718994	1698.51	1691.23	1696.94	1685.04	1688.81	1656.48	1672.82	1669.11	1668.63	1676.44	1685.55	1686.74	1677.93	1695.11	1686.33	1691.02	1686.29	1695.17	1657.49	1661.38	1676.07	1668.4	1672.15	1687.56	1689.35	1659.94	1680.1	1691.75	1684.56	1646.97	1652.1	1654.04	1665.15	1696.25	1687.83	1661.11	1674.37	1684.94	1680.84	1686.85	1691.86	1687.41	1694.82	1658.35	1653	1677.5	1681.84	1691.94	1635.1
461.214996	1694.93	1691.82	1697.24	1687.89	1689.89	1657.58	1674.27	1670.48	1671.4	1676.14	1684.39	1689.63	1679.23	1693.99	1688.82	1690.88	1685.61	1696.12	1660.37	1662.74	1675.07	1669.44	1674.13	1689.22	1689.82	1660.57	1678.83	1691.68	1685.63	1647.28	1654.44	1657	1666.98	1695.93	1690.92	1661.49	1673.05	1683.06	1679.82	1686.55	1691.49	1688.84	1693.49	1660.68	1656.32	1675.81	1681.56	1691.12	1637.71
461.709991	1694.06	1688.79	1693.66	1684.35	1688.68	1655.94	1674.18	1668.06	1672.04	1676.66	1687.08	1689.6	1678.57	1692.53	1686.27	1691.14	1685.51	1695.5	1657.35	1663.42	1676.06	1671.01	1674.93	1686.36	1691.65	1660.77	1678.86	1694.01	1684.57	1647.96	1652.66	1654.12	1666.21	1693.85	1690.73	1660.84	1674.62	1681.98	1680.29	1687.19	1689.39	1687.6	1693.98	1661.21	1655.48	1674.55	1682.28	1694.26	1637.75
462.204987	1694.64	1688.11	1696.11	1688.13	1687.77	1656.85	1673.35	1669.66	1671.35	1673.4	1688	1689.62	1678.75	1692.13	1686.44	1689.21	1687.71	1694.24	1658.03	1662.32	1674.76	1671.19	1670.83	1686.48	1692.21	1659.5	1678.76	1691.39	1685.19	1648.29	1651.51	1654.76	1666.04	1693.5	1689.79	1660.48	1672.58	1683.38	1679.97	1689.14	1689.93	1686.45	1693.03	1658.53	1656.37	1676.97	1683.51	1692.2	1639.31
462.700012	1695.3	1691.49	1695.32	1684.91	1687.23	1656.22	1673.02	1668.95	1668.02	1675.32	1685.33	1687.77	1678.51	1690.42	1687.31	1689.47	1683.66	1693.86	1658.12	1662.83	1676.05	1669.85	1670.47	1688.19	1690.93	1657.77	1676.91	1691.14	1685.74	1647.55	1650.75	1654.32	1666.25	1695.51	1689.64	1659.15	1671.88	1680.24	1676.33	1687.23	1689.14	1688.48	1693.91	1658.44	1655.14	1673.59	1683.17	1692.75	1637.3
463.195007	1694.37	1688.59	1695.97	1684.45	1687.56	1656.34	1672.22	1667.93	1668.12	1674.11	1684.79	1688.6	1678.21	1694.61	1685.57	1688.4	1685.08	1693.42	1657.64	1661.69	1673.14	1669.38	1672.16	1687.43	1687.71	1657.15	1676.82	1689.62	1684.9	1647.35	1651.54	1654.74	1664.43	1692.54	1689.48	1662.36	1670.73	1680.56	1677.43	1684.08	1688.82	1685.47	1694.28	1657.21	1656.3	1675.55	1682.49	1690.32	1636.61
463.691010	1692.96	1688.82	1696.28	1684.16	1686.71	1654.67	1673	1667.93	1669.67	1675.6	1686.81	1687.77	1677.24	1693.47	1685.7	1690.51	1684.01	1693.35	1656.2	1663.2	1676.53	1669.33	1672.22	1687.42	1690.26	1655.66	1679.75	1691.46	1684.14	1646.06	1650.49	1655.43	1662.74	1692.43	1689.74	1658.88	1671.8	1681.84	1676.95	1686.09	1688.88	1685.89	1693.21	1657.6	1654.78	1674.76	1683.66	1690.87	1637.77
464.186005	1693.32	1687.29	1695.39	1685.94	1686.35	1654.68	1673.87	1668.59	1671.3	1673.96	1683.62	1687.02	1678.38	1694.79	1686.88	1687.77	1685.62	1692.06	1658.79	1662.3	1675.24	1667.43	1670.57	1687.33	1688.8	1660.26	1678.53	1691.75	1684.49	1646.14	1653.45	1654.93	1665.37	1692.05	1687.49	1661.32	1672.06	1685.91	1677.99	1686.71	1687.88	1687.93	1691.56	1661.47	1654.78	1673.48	1682.39	1690.68	1638.39
464.681000	1692.95	1687.69	1694.53	1683.23	1685.79	1657.48	1671.02	1669.56	1670.4	1676.14	1684.56	1690.1	1676.76	1689.41	1683.31	1688.46	1687.21	1694.45	1654.77	1660.27	1674.43	1668.58	1670.69	1685.49	1688.28	1660.23	1678.56	1688.18	1681.83	1646.12	1648.95	1654.25	1662.81	1693.51	1688.08	1661.02	1673.44	1682.59	1677.04	1686.49	1688.21	1685.49	1692.37	1659.38	1655.59	1673.69	1682.25	1689	1636.59
465.175995	1692.89	1686.83	1693.66	1684.21	1687.99	1653.84	1672.01	1668.75	1667.41	1673.37	1682.81	1685	1676.51	1689.71	1683.19	1687.29	1685.01	1693.23	1657.28	1664.18	1673.4	1668.11	1669.24	1685.92	1688.75	1659.79	1677.72	1690.75	1683.61	1646.17	1650.39	1656.03	1664.85	1692.98	1687.65	1660.23	1672.97	1680.86	1676.41	1686.06	1690.41	1685.3	1691.23	1656.42	1654.04	1672.14	1684	1687.67	1635.61
465.670990	1691.42	1688.71	1694.29	1684.83	1686.22	1656.04	1671.43	1667.68	1669	1675.69	1683.96	1687.42	1675.65	1689.38	1685.86	1686.73	1683.72	1693.29	1655.94	1660.61	1673.91	1668.85	1669.27	1688.37	1689.51	1659.11	1678.38	1688.12	1683.97	1646.23	1649.05	1655.83	1662.61	1692.24	1686.38	1662.01	1671.3	1680.08	1678.38	1684.68	1690.3	1685.2	1693.09	1659.32	1654.31	1672.1	1680.05	1692.64	1638.38
466.166992	1691.26	1685.98	1694.22	1686.92	1684.33	1653.65	1671.05	1668.49	1668.22	1673.65	1683.03	1688.64	1674.44	1690.82	1683.65	1688.44	1684.68	1692.6	1655.2	1661.77	1674.66	1668.31	1670.12	1687.33	1688.57	1659.94	1676.8	1689.3	1681.21	1645.21	1650.05	1653.23	1664.8	1692.12	1688.29	1660.84	1672.03	1680.11	1677.31	1684.32	1687.41	1685.61	1690.2	1657.59	1655.93	1670.7	1684.38	1689.32	1637.38
466.661987	1693.89	1688.68	1694.4	1684.57	1685.27	1656.61	1671.99	1667.84	1670.12	1672.54	1684.79	1686.3	1675.21	1691.85	1683.76	1687.72	1683.31	1691.82	1656.57	1660.49	1673.96	1668.02	1672.72	1686.02	1690.27	1656.96	1678.2	1688.56	1681.98	1646.28	1650.84	1655.35	1665.46	1691.76	1688.13	1660.26	1671.83	1680.12	1677.27	1687.13	1688.91	1683.23	1690.41	1656.72	1652.45	1671.68	1681.96	1689.51	1637.91
467.157013	1692.13	1688.8	1692.55	1684.34	1683.48	1653.03	1671.57	1668.32	1668.96	1673.78	1684.33	1684.42	1676.35	1691.64	1685.16	1686.09	1684.49	1691.9	1658.2	1661.48	1673.17	1666.98	1671.06	1686	1691.25	1656.49	1677.44	1687.25	1681.35	1644.75	1648.72	1653.81	1662.98	1693.09	1685.58	1660.22	1669.25	1678.08	1675.69	1683.4	1686.16	1683.71	1689	1656.91	1655.62	1672.65	1680.73	1689.15	1635.4
467.652008	1692.17	1687.59	1693.25	1683.46	1685.63	1654.34	1672.34	1667.82	1671.06	1674.52	1683.03	1688.39	1673.8	1692.38	1685.09	1687.4	1684.29	1691.75	1659.2	1660.21	1676.05	1668.99	1671.43	1686.15	1688.52	1659.83	1677.03	1687.91	1680.58	1646.97	1651.38	1654.48	1664.46	1692.26	1686.78	1660.59	1670.89	1680.43	1677.03	1684.72	1686.88	1685.29	1689.64	1656.88	1653.03	1672.79	1680.23	1689.58	1637.1
468.147003	1690.68	1688.34	1693.01	1683.88	1685.2	1656.38	1673.06	1668.67	1669.08	1676.06	1682.29	1685.75	1676.72	1690.45	1681.03	1689.51	1684.48	1689.43	1657.43	1661.96	1673.04	1667.55	1668.69	1685.9	1687.95	1659.09	1676.75	1688.03	1680.98	1646.91	1649.72	1654.51	1663.02	1692.6	1686.45	1661.62	1672.65	1679.26	1676.93	1683.64	1688.44	1686.07	1689.73	1658.61	1650.58	1672.63	1679.88	1687.6	1638.2
468.643005	1690.97	1686.64	1694.97	1683.5	1683.87	1655.63	1671.2	1665.24	1670.51	1671.69	1684.47	1687.32	1675.06	1689.65	1684.77	1686.11	1683.25	1688.44	1658.15	1658.39	1672.46	1665.97	1670.03	1686.4	1686.78	1658.26	1675.65	1687.34	1680.63	1646.33	1648.77	1654.23	1663.83	1694.18	1687.49	1660.24	1670.84	1679.26	1675.94	1682.54	1686.12	1685.58	1690.82	1655.57	1651.65	1671.87	1679.73	1688.23	1635.8
469.138000	1688.53	1686.83	1693.49	1683.38	1684.21	1655.47	1670.37	1665.4	1670.81	1672.81	1681.86	1685.58	1676.61	1689.18	1682.66	1684.89	1683.7	1691.24	1656.26	1658.18	1671.65	1663.87	1670.12	1685.54	1688.26	1658.79	1676.63	1686.86	1680.79	1645.16	1646.31	1653.37	1662.66	1689.06	1688.36	1661.01	1671.63	1678.82	1674.27	1682.21	1688.36	1685.01	1689.35	1657.14	1653.5	1674.65	1679.96	1688.63	1636.93
469.632996	1689.05	1686	1692.1	1682.81	1684.15	1654.59	1671.5	1667.24	1668.18	1673.37	1682.82	1686.17	1674.07	1692.14	1683.21	1685.32	1683.98	1689.9	1657.31	1659.76	1672.57	1665.56	1668.93	1684.86	1686.04	1654.64	1675.32	1684.83	1680.81	1644.73	1649.31	1653.54	1662.8	1691.18	1685.6	1659.6	1669.98	1679.99	1675.6	1685.06	1686.06	1683.74	1689.04	1656.4	1651.45	1671.92	1683.31	1687.14	1634.21
470.127991	1692.06	1685.3	1691.25	1683.78	1685.39	1653.29	1669.82	1666.81	1668.4	1673.76	1683	1686.37	1674.6	1689.52	1681.91	1686.6	1683.75	1690.78	1656.93	1659.84	1672.38	1669.4	1670.17	1684.91	1686.46	1657.45	1675.35	1685.82	1681.65	1646.12	1648.72	1651.55	1662.91	1690.13	1687.32	1658.99	1669.63	1678.19	1672.99	1684.42	1687.63	1686.45	1687.38	1655.98	1651.52	1671.1	1681.71	1687.3	1635.95
470.623993	1689.77	1684.77	1690.68	1682.57	1685.08	1655.13	1668.34	1665.85	1667.37	1672.37	1682.8	1685.43	1675.69	1688.92	1682.16	1683.46	1683.11	1690.31	1656.13	1660.33	1672.48	1664.9	1670.09	1685.13	1686.07	1658.46	1677.54	1688.49	1681.17	1645.56	1648.14	1650.76	1663.5	1690.77	1686.21	1661.17	1670.96	1680.31	1676.7	1684.47	1685.44	1683.47	1687.34	1657.84	1652.96	1671.44	1679.61	1687.84	1637.46
471.118988	1688.15	1685.68	1691.43	1685.37	1685.02	1654.63	1670.27	1667.91	1669.32	1673.18	1683.21	1685.5	1673.65	1689.76	1684.51	1683.93	1683.82	1690.68	1657.12	1660.36	1672.91	1666.69	1669.42	1685.37	1686.51	1656.63	1675.29	1685.55	1679.37	1646.53	1649.68	1652.85	1661.22	1689.94	1687.92	1658.61	1668.88	1677.61	1673.93	1683.49	1687.17	1682.24	1688.42	1655.41	1652.2	1669.35	1682.29	1688.04	1635.28
471.614014	1688.56	1685.07	1694.5	1682.47	1685.67	1654.14	1670.3	1666.43	1669.19	1675.17	1682.21	1685.14	1672.45	1689.36	1684.23	1686.77	1681.74	1689.43	1658.44	1660.67	1671.58	1667.78	1668	1683.12	1685.34	1657.77	1674.33	1688.99	1677.81	1645.09	1648.55	1654.3	1661.7	1690.55	1684.54	1659.84	1669.53	1679.04	1675.15	1683.66	1686.56	1684.89	1689.69	1655.39	1653.22	1671.71	1680.42	1688.36	1636.06
472.109009	1687.31	1684.65	1689.72	1682.11	1683.25	1655.38	1670.68	1666.39	1668.86	1672.31	1683.53	1684.98	1675.42	1687.46	1683.12	1684.43	1682.01	1685.99	1655.93	1659.26	1672.6	1666.19	1667.67	1685.14	1685.76	1659.02	1674.22	1687.09	1678.43	1646.08	1650.05	1652.93	1662.74	1688.72	1686.47	1656.56	1668.71	1676.84	1673.25	1683.27	1686.36	1685.48	1687.24	1656.11	1651.86	1671.32	1680	1689.24	1635.54
472.604004	1689.88	1685.39	1690.12	1682	1682.79	1652.81	1670.79	1666.09	1670.54	1673.6	1683.97	1684.43	1673.03	1687.81	1681.6	1684.79	1682.39	1687.27	1657.39	1660.5	1671.54	1665.29	1667.67	1684.28	1685.07	1658.11	1677.17	1686.31	1678.94	1646.23	1650.38	1652.74	1662.25	1687.69	1686.53	1659.41	1668.42	1676.82	1673.82	1680.65	1686.38	1681.76	1689.07	1656.88	1652.64	1669.93	1678.44	1687.82	1635.37
473.100006	1691.19	1685.05	1691.95	1680.53	1683	1653.85	1670.86	1665.62	1666.44	1670.89	1681.84	1684.75	1673.15	1688.26	1682.78	1684.19	1681.73	1686.08	1656.98	1659.63	1669.64	1666.18	1668.44	1682.48	1685.45	1656.54	1674.6	1685.24	1678.55	1643.49	1651.54	1652.07	1661.81	1689.99	1685.81	1657.84	1665.9	1677.81	1671.55	1682.67	1683.88	1683.9	1687.59	1654.9	1653.13	1669.26	1679.78	1685.92	1636.32
473.595001	1687.95	1686.74	1691.39	1680.68	1682.86	1652.04	1670.34	1664.98	1667.28	1671.58	1683.91	1681.62	1673.93	1688.49	1682.17	1684.2	1681.64	1690.33	1656.37	1659.77	1671.88	1665.8	1667.16	1681.14	1684.64	1656.07	1675.33	1685.55	1677.65	1643.77	1650.68	1652.32	1661.63	1686.69	1685.99	1658.33	1669.64	1676.98	1673.3	1681.33	1683.38	1681.88	1684.77	1654.14	1652.96	1670.02	1681.2	1687.01	1634.58
474.089996	1686.99	1680.99	1689.68	1682.04	1683.73	1652.11	1669.08	1664.95	1667.72	1669.9	1682.76	1685.1	1672	1688.86	1681.41	1684.44	1683.24	1686.63	1654.54	1660.34	1669.35	1664.62	1667.21	1683.42	1684.62	1657.03	1672.17	1683.19	1678.57	1643.49	1648.11	1650.3	1662.63	1687.72	1686.27	1657.48	1667.08	1677.63	1672.37	1680.16	1683.5	1682.48	1684.77	1655.61	1651.8	1668.68	1677.62	1686.73	1635.88
474.584991	1687.44	1683.3	1691.4	1682.14	1683.12	1655.73	1670.83	1666.17	1667.45	1670.63	1680.81	1683.19	1674.56	1687.91	1682.59	1684.09	1679.98	1688.38	1656.18	1658.89	1670.91	1667.01	1666.58	1683.51	1685.53	1656.86	1674.85	1685.09	1680.11	1644.53	1649.09	1653.14	1661.7	1688.86	1685.94	1657.67	1669.16	1675.55	1671.7	1680.67	1685.36	1680.72	1686.29	1655.43	1654.73	1668.66	1678.86	1686.24	1636.76
475.079987	1683.88	1683.11	1690.02	1679.3	1683.12	1654.39	1670.66	1665.12	1667.09	1672.32	1680.89	1684.2	1673.92	1688.86	1681.79	1682.61	1681.1	1686.12	1654.9	1658.04	1670.49	1663.15	1668.64	1683.6	1684.68	1655.49	1673.68	1683.83	1679.63	1644.16	1647.31	1653.48	1658.49	1688.96	1683.76	1656.78	1667.62	1674.92	1672.2	1680.67	1683.57	1683.11	1685.26	1656.91	1650.66	1666.35	1678.31	1685.59	1637.52
475.575989	1684.84	1686.44	1689.69	1679.22	1681.73	1651.79	1669.29	1665.48	1667.07	1670.42	1678.89	1683.88	1670.79	1686.04	1682.12	1681.91	1681.55	1687.54	1657.05	1659.59	1669.96	1664.85	1666.5	1680.69	1684.96	1655.06	1672.86	1683.32	1678.59	1646.33	1648.38	1651.65	1659.36	1686.65	1683.51	1656.92	1666.63	1676.82	1671.72	1680.16	1685.39	1681.56	1684.1	1656.21	1650.7	1668.35	1676.86	1685.33	1636.31
476.071014	1684.69	1683.49	1689.3	1679.15	1683.96	1653.07	1670.05	1666.09	1667.75	1669.96	1682.56	1682.06	1670.93	1686.86	1681.4	1683.21	1681.53	1685.95	1653.58	1658.11	1670.59	1665.41	1668.49	1682.9	1684.07	1656.6	1672.47	1685.11	1677.15	1648.07	1647.77	1650.69	1659.39	1686.76	1684.11	1658.7	1669.39	1677.56	1672.9	1679.82	1683.96	1681.35	1686.29	1653.85	1651.04	1668.71	1676.04	1684.35	1634.48
476.566010	1685.21	1684.91	1690.78	1680.28	1681.37	1654.33	1670.05	1664.48	1667.94	1670.26	1681.24	1684.61	1672.9	1686.68	1680.85	1682.25	1679.95	1686.05	1654.08	1658.44	1669.74	1663.26	1667.61	1680.78	1682.78	1656.5	1672.5	1682.97	1676.11	1644.37	1647.5	1651.72	1659.89	1685.99	1683.51	1657.15	1666.53	1678.08	1672.24	1681.74	1684.01	1682.46	1685.93	1658.35	1653.53	1669.78	1677.61	1688.61	1634.4
477.061005	1683.16	1682.45	1688.29	1679.25	1683.35	1652.17	1670.1	1667.21	1666.33	1671.23	1678.97	1681.98	1672.66	1687.67	1680.52	1682.29	1679.98	1686.52	1654.76	1657.47	1670.73	1665.83	1663.15	1682.5	1684.01	1657.38	1671.83	1682.03	1677.87	1644.29	1649.07	1651.21	1660.75	1686.71	1684.26	1659.33	1668.65	1676.73	1670.63	1680.7	1683.3	1683.46	1686.79	1655.51	1650.54	1667.47	1679.01	1684.44	1634.73
477.556000	1683.93	1683.1	1687.95	1680.55	1684.44	1652.69	1669.92	1664.35	1666.41	1670.29	1679.53	1680.88	1671.09	1686.9	1680.26	1683.66	1680.32	1686.26	1654.64	1658.86	1670.29	1662.36	1666.58	1680.97	1683.44	1655.14	1671.04	1683.56	1676.59	1645.64	1649.88	1652.75	1660.03	1686.91	1682.08	1657.84	1669.24	1676.29	1672.63	1680.35	1682.79	1681.12	1684.22	1656	1651.11	1667.72	1677.22	1686.14	1635.42
478.052002	1684.62	1681.31	1688.96	1677.65	1681.91	1654.42	1668.42	1664.35	1665.07	1671.47	1680.51	1682.15	1671.16	1685.96	1681.32	1682.18	1680.67	1687.58	1653.3	1657.48	1670.25	1663.81	1667.28	1679.31	1684.05	1654.92	1672	1683.33	1678.03	1643	1647.35	1649.67	1657.09	1686.73	1684.37	1658.51	1665.97	1678.13	1673.46	1679.65	1682.97	1682.63	1682.98	1654.63	1652.59	1668.25	1678.16	1684.82	1635.52
478.546997	1686.56	1680.95	1686.02	1676.68	1681.81	1653.24	1668.37	1662.93	1666.05	1671.31	1681.17	1682.24	1670.14	1685.06	1680.48	1681.75	1678.56	1685.71	1655.43	1656.8	1668.28	1664.63	1665.58	1678.57	1681.81	1654.05	1671.53	1680.7	1676.52	1643.79	1649.58	1650.81	1659.54	1685.94	1682.1	1659.03	1665.76	1675.21	1672.64	1677.93	1684.79	1680.07	1686.4	1655.09	1650.61	1665.88	1678.9	1684.47	1634.01
479.041992	1682.64	1681.39	1689.98	1680.91	1680.82	1655.87	1666.9	1664.49	1668.23	1671.86	1681.08	1682.59	1672.72	1684.35	1681.3	1682.25	1679.26	1685.8	1654	1656.86	1669.45	1663.13	1664.12	1681.13	1685.38	1656.88	1672.09	1680.07	1675	1643.35	1648.6	1651.73	1660.68	1687.01	1684.08	1655.23	1664.86	1675.7	1670.6	1678.81	1681.45	1680.93	1684.24	1655.6	1649.8	1666.25	1677.57	1684.39	1635.19
479.536987	1683.83	1682.32	1687.19	1678.2	1680.2	1654.07	1668.69	1664.23	1666.3	1671.97	1680.32	1683.34	1670.86	1686.35	1678.68	1682.98	1678.83	1685.96	1652.15	1657.6	1669.72	1664.09	1665.97	1682.05	1680.72	1654.72	1672.97	1680.68	1676.89	1642.56	1649.35	1653.02	1658.75	1685.56	1682.18	1655.73	1667.7	1675.36	1671.44	1680.11	1684.79	1680.89	1684.19	1654.33	1649.98	1668.68	1677.42	1685.71	1635.53
480.032013	1684.06	1682.67	1687.33	1678.41	1682.61	1653.09	1670.44	1664.72	1664.69	1671.23	1681.61	1680.5	1670.84	1684.68	1679.9	1680.96	1678.93	1685.46	1653.93	1657.36	1667.13	1664.64	1666.5	1680.86	1683.79	1655.75	1674.66	1680.47	1676.18	1644.53	1647.85	1650.29	1659.95	1687	1681.99	1656.56	1665.23	1676.25	1672.28	1678.55	1680.95	1680.64	1682.94	1654.02	1650.96	1668.74	1678.08	1684.93	1634.05
480.528015	1682.86	1679.4	1686.11	1679.29	1682.51	1652.79	1667.07	1664.34	1665.6	1668.69	1678.92	1683.49	1672.58	1683.27	1680.93	1681.41	1679.68	1686.75	1651.68	1658.2	1669.93	1662.62	1665.66	1682.79	1684.82	1654.59	1672.62	1680.97	1676.26	1644.05	1644.96	1651.06	1660.42	1682.98	1682.96	1656	1665.93	1673.26	1669.08	1678.07	1681.78	1680.4	1683.02	1656.57	1649.56	1666.32	1676.89	1684.08	1632.68
481.023010	1680.08	1679.91	1686.9	1677.72	1682.97	1652.97	1669.24	1663.75	1667.99	1668.37	1679.53	1680.67	1671.92	1684.77	1678.59	1681.09	1680.37	1686.32	1656	1657.44	1668.85	1663.35	1666.15	1680.73	1680.81	1654.69	1672.85	1681.25	1676.48	1642.93	1646.38	1651.6	1659.77	1686.12	1682.1	1658.37	1665.1	1676.94	1668.86	1676.87	1684.18	1680.01	1682.73	1652.91	1649.86	1666.41	1676.06	1683.04	1635.87
481.518005	1682.32	1681.3	1687.46	1678.13	1679.82	1652.85	1667.91	1662.54	1666.78	1671.91	1679.47	1683.53	1671.55	1686.11	1678.23	1681.39	1678.19	1684.87	1655.03	1659.36	1668.39	1664.14	1663.32	1680.82	1680.75	1655.17	1671.38	1680.88	1676.31	1643.66	1648.13	1651.9	1659.63	1686.1	1681.04	1656.71	1666.41	1674.75	1669.45	1678.8	1681.7	1682.22	1683.1	1652.33	1650.08	1667.18	1672.91	1683.17	1635.72
482.013000	1680.28	1679.69	1685.49	1678.5	1681.34	1652.26	1667.52	1664.35	1667.7	1670.31	1682.56	1678.88	1670.92	1684.23	1678.69	1679.08	1676.01	1683.39	1654.75	1657.1	1668.31	1661.1	1664.77	1679.12	1682.78	1653.57	1670.63	1681.95	1674.35	1642.53	1647.66	1650.82	1660.89	1684.83	1681.71	1655.96	1667.38	1674.59	1672.05	1678.59	1681.71	1680.39	1684.28	1652.48	1648.29	1666.5	1677.37	1684.82	1634.48
482.507996	1679.69	1682.09	1685.03	1675.49	1679.49	1651.58	1667.34	1661.81	1663.79	1668.84	1678.22	1681.71	1669.07	1683.48	1679.45	1681.27	1676.6	1682.63	1655.86	1657.43	1669.67	1664.49	1664.8	1679.09	1681.02	1653.69	1671.9	1680.47	1675.16	1642.22	1646.73	1652.15	1658.86	1684.08	1682.37	1655.64	1667.83	1675.43	1670.64	1678.61	1681.72	1678.89	1681.62	1654.38	1649.28	1666.39	1676	1681.38	1634.24
483.003998	1681.66	1680.85	1685.94	1677.12	1679.25	1651.09	1668.51	1662.29	1666.65	1667.38	1678.86	1679.03	1670.18	1684.62	1680.11	1680.64	1675.6	1681.52	1653.68	1656.15	1668.57	1663.32	1664.05	1677.12	1678.79	1654.76	1668.3	1680.67	1677.6	1643.49	1644.71	1649.35	1657.65	1682.8	1681.15	1655.37	1666.4	1673.9	1670.12	1678.26	1681.42	1680.53	1681.42	1653.73	1648.66	1668.52	1676.78	1684.27	1635.04
483.498993	1680.38	1679.43	1685.79	1675.56	1681.28	1652.17	1666.32	1661.8	1666.63	1667.4	1676.96	1681.36	1670.3	1683.14	1678	1680.01	1676.24	1680.64	1653.1	1657	1665.82	1662.53	1666.09	1679.7	1680.73	1655.06	1672.18	1680.42	1673.68	1642.85	1646.39	1649.95	1657.46	1683.9	1682.05	1655.9	1665.46	1674.54	1669.4	1677.41	1680.13	1681.07	1681.87	1655.7	1650.84	1666.42	1676.86	1683.45	1633.96
483.993988	1683.79	1677.1	1684.34	1676.46	1680.03	1653.06	1667.1	1661.52	1667.48	1668.55	1677.09	1679.36	1670.58	1683.94	1679.14	1679.48	1678.85	1684.75	1655.72	1656.85	1666.46	1662.42	1663.48	1678.84	1680.7	1654.55	1671.3	1680.86	1676.16	1642.96	1645.08	1650.79	1658.21	1683.12	1681.45	1656.84	1665.41	1675.25	1672.34	1678.45	1680.2	1680.35	1684.3	1653.4	1650.2	1664.53	1674.74	1682.94	1634.09
484.489014	1681.58	1677.57	1686.69	1676.94	1681.5	1653.2	1666.83	1662.45	1665.28	1668.99	1675.94	1679.3	1669.29	1682.84	1677.69	1680.63	1676.7	1681.71	1654.93	1656.98	1668.13	1661.46	1665.98	1679.12	1680.84	1655.22	1668.9	1679.41	1675.49	1643.2	1646.16	1647.98	1659.64	1682.33	1680.93	1656.46	1664.2	1673.42	1669.72	1677.51	1678.63	1679	1679.45	1652.88	1647.52	1664.8	1673.76	1682.92	1631.27
484.984985	1678.34	1677.26	1685.14	1678.72	1680.27	1653.01	1667.08	1663.04	1665.6	1668.49	1676.7	1682.23	1671.22	1684.06	1679.54	1680.49	1676.48	1683.46	1654.71	1656.88	1667.89	1662.51	1664.65	1678.38	1680.02	1655.79	1666.72	1679.11	1674.13	1644.32	1645.68	1649.09	1658.68	1683.85	1680.78	1655.84	1662.7	1674.53	1669.86	1677.45	1680.04	1679.06	1680.44	1649.61	1646.47	1664.73	1673.98	1683.41	1635.9
485.480011	1679.58	1681.79	1685.7	1675.91	1680.95	1652.5	1666.09	1662.75	1664.53	1667.55	1679.19	1679.61	1670.79	1680.49	1676.98	1678.16	1677.15	1682.19	1654.69	1656	1671.04	1661.67	1661.93	1680.86	1679.22	1656.23	1668.19	1677.54	1674.51	1642.69	1646.15	1647.86	1657.22	1683.86	1680.67	1655.14	1661.65	1674.47	1669.68	1676.07	1677.84	1679.23	1680.65	1652.22	1648.67	1664	1672.74	1682.62	1633.51
485.975006	1679.21	1681.69	1682.15	1674.79	1680.33	1650.73	1666.98	1662.64	1663.34	1667.1	1678.33	1679.32	1667.56	1681.06	1678.97	1680.95	1678.06	1682.24	1652.98	1655.38	1667.72	1662.29	1664.57	1677.93	1680.13	1655.99	1668.35	1679.12	1672.91	1640.7	1646.74	1651.35	1658.08	1683.98	1681.22	1655.61	1665.21	1671.78	1668.62	1675.22	1680.01	1678.52	1680.48	1651.91	1648	1663.79	1674.59	1683.82	1636.27
486.470001	1680.67	1679.12	1687.15	1676.22	1680.31	1652.32	1665.82	1662.05	1665.17	1667.83	1678.25	1681.2	1667.8	1685.64	1676.02	1678.34	1677.68	1681.57	1653.14	1657.22	1668.01	1662.2	1664.38	1680.18	1681.07	1654.62	1670.34	1678.76	1672.75	1643.63	1645.46	1651.64	1656.44	1681.08	1681.22	1654.8	1664.22	1674.42	1669.07	1677.26	1680.52	1677.38	1678.91	1653	1649.45	1663.61	1676.6	1682.32	1632.82
486.964996	1680.49	1679.81	1683	1676.89	1678.08	1652.91	1665.42	1663.32	1664.96	1666.94	1677.64	1680.9	1668.45	1682.22	1678.08	1679.23	1677.18	1681.4	1654.75	1659.42	1667.62	1661.2	1662.8	1678.4	1680.02	1655.25	1669.43	1679.25	1673.18	1643.1	1647.69	1650.67	1655.13	1682.7	1681.65	1654.84	1664.86	1670.76	1666.31	1675.3	1678.66	1676.64	1680.45	1652.51	1646.86	1664.14	1674.78	1683.05	1633.69
487.460999	1680.31	1677.3	1685.6	1674.3	1679.77	1653.11	1666.83	1662.61	1665.13	1666.29	1675.28	1679.16	1669.58	1681.11	1676.41	1678.42	1676.68	1682.19	1652.2	1655.22	1666.97	1660.43	1664.75	1680.62	1681.13	1654.35	1667.95	1677.38	1672.26	1640.5	1644.81	1650.3	1657.09	1682.95	1680.16	1657.01	1664.91	1671.61	1667.81	1675.9	1679.22	1679.93	1680.35	1652.71	1648.17	1665.28	1675.5	1680.93	1632.38
487.955994	1678.75	1678.31	1683.68	1674.81	1679.04	1648.55	1666.45	1660.13	1662.34	1668.06	1677.22	1679.85	1667.6	1682.16	1678.9	1678.81	1677.45	1681.61	1652.44	1656.8	1667.59	1661.6	1663.11	1678.16	1679.77	1654.9	1668.11	1678.17	1673.16	1642.59	1647.24	1650.08	1658.16	1682.78	1679.69	1654.59	1664.33	1672.93	1670.58	1675.75	1679.93	1679.23	1679.07	1651.62	1647.75	1665	1675.04	1682.32	1632.84
488.450989	1680.86	1679.03	1681.42	1675.19	1680.47	1651.07	1665.5	1663	1662.31	1666.01	1678.25	1677.24	1668.44	1680.8	1677.29	1677.85	1678.6	1682.2	1652.95	1656.99	1668.2	1662.64	1664.26	1678.79	1682.63	1655.14	1670.08	1679.82	1674.21	1642.74	1646.22	1649.92	1657.05	1680.99	1680.59	1654.56	1663.99	1671.51	1667.27	1675.36	1679.17	1677.98	1680.77	1651.96	1649.19	1662.62	1674.48	1681.07	1633.5
488.946014	1678.73	1676.54	1682.64	1677.1	1679.52	1650.87	1666.74	1664.14	1664.59	1668.96	1674.74	1678.18	1670.14	1681.23	1677.9	1679.15	1674.76	1681.38	1653.37	1654.22	1665.24	1661.08	1663.97	1677.94	1680.62	1652.33	1668.35	1677.17	1673.62	1641.44	1645.73	1650.27	1657.36	1681.98	1681.7	1653.27	1662.16	1670.76	1668.87	1676.89	1677.8	1678.23	1677.71	1651.15	1647.7	1665.47	1675.44	1682.44	1633.19
489.441010	1678.74	1679.15	1684.06	1674.83	1678.93	1650.94	1665.9	1662.84	1665.37	1666.79	1677.76	1679.13	1667.8	1682.58	1677.37	1679.66	1675.2	1678.52	1653.83	1655.14	1665.97	1660.84	1663.32	1679.3	1679.35	1654.33	1668.73	1679.69	1672.56	1640.91	1645.98	1648.93	1655.95	1680.56	1679.28	1657.28	1664	1674.13	1667.78	1677.11	1679.7	1678.18	1683.02	1652.41	1647.28	1665.7	1676.25	1681.99	1635.13
489.937012	1677.19	1679.36	1686.13	1674.95	1679.52	1649.68	1666.2	1662.07	1665.63	1666.43	1678.93	1678.13	1668.15	1680.43	1679.98	1678.16	1677.24	1680.71	1652.92	1654.95	1667.14	1662.77	1662.93	1679.07	1680.74	1652.31	1667.57	1675.44	1673.92	1641.79	1646.64	1651.15	1656.96	1681.11	1680.45	1652.87	1664.08	1674.3	1666.92	1677.85	1679.03	1678.66	1678.24	1652.48	1649.05	1665.08	1673.51	1679.83	1633.22
490.432007	1681.61	1679.94	1684.64	1674.72	1679.48	1653.23	1665.69	1660.11	1663.03	1668.02	1678.79	1677.67	1667.64	1679.6	1677.51	1678.55	1678.68	1684.09	1652.34	1657.46	1667.59	1660.03	1664	1679.98	1681.46	1653.88	1668.48	1678.11	1673.47	1642.73	1648.62	1651	1656.22	1681.28	1682.29	1654.43	1662.43	1672.43	1668.16	1674.91	1679.7	1680.21	1678.93	1652.66	1648.86	1663.31	1673.89	1680.23	1634.48
490.927002	1676.24	1676.18	1681.2	1673.91	1677.75	1651.83	1668.03	1660.09	1662.8	1668.43	1676.57	1679.92	1667.79	1681.44	1677.5	1679.55	1675.83	1678.84	1651.73	1656.45	1666.03	1659.98	1662.46	1677.5	1679.02	1652.26	1668.59	1676.46	1672.04	1644.44	1645.5	1648.58	1658.86	1681.33	1678.1	1654.13	1662.84	1673.52	1667.59	1675.22	1679.82	1680.48	1678.95	1651.03	1648.47	1663.72	1674.57	1680.63	1632.13
491.421997	1677.08	1678.63	1681.25	1673.8	1679.48	1649.77	1667.08	1660.23	1664.1	1667.2	1678.07	1679	1666.62	1681.21	1677.69	1677.01	1673.86	1679.04	1653.16	1655.61	1666.22	1660.21	1662.65	1674.87	1676.99	1653.82	1668.57	1677	1670.35	1642.54	1644.44	1650.15	1654.88	1679.92	1681.11	1654.1	1660.6	1670.01	1666.78	1674.14	1676.92	1676.91	1679.42	1651.14	1646.55	1664.24	1674.72	1679.68	1631.71
491.916992	1677.13	1676.27	1684.11	1673.46	1678.21	1649.36	1667.28	1662.29	1661.6	1666.67	1676.6	1678.07	1664.79	1682.64	1675.81	1679.44	1675	1680.24	1652.19	1654.44	1665.69	1661.15	1661.88	1677.02	1677.01	1653.01	1666.1	1676.43	1670.64	1644.45	1644.08	1649.79	1656.93	1681.56	1679.37	1654.46	1663.74	1670.82	1666.76	1674.58	1678.56	1679.12	1678.71	1651.26	1646.43	1663.23	1676.07	1682.42	1633.43
492.412994	1678.7	1677.12	1682.16	1677.97	1679.12	1650.83	1664.71	1661.03	1664.85	1666.51	1676.84	1676.91	1667.12	1680.54	1676.86	1676.35	1673.36	1679.17	1652.16	1656.64	1667.27	1660.84	1662.97	1677.07	1679.52	1653.03	1667.34	1677	1672.21	1642.43	1645.16	1648.36	1657.92	1680.34	1679.15	1652.34	1662.58	1672.31	1666.01	1675.39	1678.33	1676.28	1679.69	1652.54	1648.01	1663.45	1673.63	1680.39	1630.7
492.907990	1677.65	1675.96	1683.04	1674.75	1679.48	1648.94	1665.91	1660.78	1663.11	1665.48	1674.91	1679.08	1665.91	1680.6	1675.63	1677.5	1676.62	1680.26	1651.18	1655.6	1665.78	1659.86	1662.94	1676.77	1679.24	1652.46	1666.62	1673.56	1672.62	1642.37	1646.22	1647.83	1655.5	1680.68	1679.34	1652.54	1659.63	1672.09	1668.94	1674.98	1677.04	1676.68	1676.01	1652.2	1649.16	1661.95	1673.35	1681.51	1631.98
493.403015	1677.03	1677.38	1682.62	1675.53	1678.04	1650.87	1664.44	1660.59	1664.68	1664.97	1677.28	1680.05	1668.48	1681.21	1676.68	1675.04	1674.22	1678.21	1652.04	1655.15	1665.57	1658.66	1661.6	1677.9	1679.35	1650.63	1666.79	1678.46	1671.42	1641.02	1646.1	1649.3	1656.48	1679.54	1679.85	1652.12	1661.55	1670.36	1664.48	1673.46	1675.09	1676.12	1679.21	1650.91	1647.05	1662.22	1671.69	1680.36	1633.12
[truncated: 6,286 more rows]
[truncated: 775 more columns]
