# Supplementary material for: Glucokinase activity controls peripherally located subpopulations of β-cells that lead islet Ca2+ oscillations
Source: eLife. 2025 Feb 12;13:RP103068. doi: 10.7554/eLife.103068 (PMC11820133; doi:10.7554/eLife.103068)
Supplement: Source data 7. [file elife-103068-data7.zip › EJ155 10GPKa F08-1_Statistics/EJ155 10GPKa F08-1_Detailed.csv]

Detailed
====================
Position X	Position Y	Position Z	Unit	Category	Collection	Time	ID
74.2996	4.81213	-58.8776	µm	Spot	Position	1	2
82.2538	37.96	-50.4959	µm	Spot	Position	1	32
67.6286	43.4751	-43.4961	µm	Spot	Position	1	46
76.3751	81.3171	-43.9554	µm	Spot	Position	1	49
81.6123	23.5475	-39.1064	µm	Spot	Position	1	51
68.1379	72.8608	-40.6748	µm	Spot	Position	1	54
70.8776	8.60699	-34.8819	µm	Spot	Position	1	57
74.0769	45.467	-36.3057	µm	Spot	Position	1	58
63.9536	57.0496	-34.3801	µm	Spot	Position	1	60
66.028	26.4588	-32.3791	µm	Spot	Position	1	63
69.944	47.354	-30.526	µm	Spot	Position	1	64
61.9474	66.5842	-33.1757	µm	Spot	Position	1	66
81.1511	71.9333	-31.6571	µm	Spot	Position	1	67
63.9823	10.8044	-27.4605	µm	Spot	Position	1	69
50.3441	28.95	-26.8624	µm	Spot	Position	1	70
80.4442	29.5341	-28.2607	µm	Spot	Position	1	71
65.0916	30.4386	-28.1723	µm	Spot	Position	1	72
58.8923	41.0252	-25.3765	µm	Spot	Position	1	77
60.3449	7.7643	-20.5751	µm	Spot	Position	1	80
74.8583	12.1502	-19.9774	µm	Spot	Position	1	81
68.3386	19.4846	-21.5057	µm	Spot	Position	1	82
60.2591	32.7207	-20.0776	µm	Spot	Position	1	83
74.0659	37.9362	-18.9566	µm	Spot	Position	1	84
59.9685	68.2458	-20.6201	µm	Spot	Position	1	85
80.6819	82.2757	-19.5436	µm	Spot	Position	1	86
72.2335	3.54536	-16.6854	µm	Spot	Position	1	87
44.7134	6.17501	-14.2085	µm	Spot	Position	1	88
60.1376	17.7218	-15.057	µm	Spot	Position	1	90
47.8485	36.2084	-14.8995	µm	Spot	Position	1	92
55.1301	56.5609	-16.3778	µm	Spot	Position	1	95
46.4632	61.9334	-15.5793	µm	Spot	Position	1	96
50.5793	71.8522	-16.9761	µm	Spot	Position	1	98
72.3034	81.9919	-15.4419	µm	Spot	Position	1	99
70.1223	25.538	-11.9956	µm	Spot	Position	1	101
51.0806	30.3093	-11.8192	µm	Spot	Position	1	102
65.1412	33.2886	-12.3761	µm	Spot	Position	1	103
67.4814	38.4358	-12.6051	µm	Spot	Position	1	104
53.5791	5.13027	-8.21015	µm	Spot	Position	1	107
66.6123	17.5686	-7.11192	µm	Spot	Position	1	109
47.5944	18.7235	-6.61551	µm	Spot	Position	1	111
82.2877	36.0395	-8.87181	µm	Spot	Position	1	115
57.2177	67.7001	-7.45884	µm	Spot	Position	1	118
46.8818	43.0172	-4.66497	µm	Spot	Position	1	120
92.4895	4.6704	-59.4802	µm	Spot	Position	1	125
153.619	66.1639	-61.9777	µm	Spot	Position	1	137
133.456	13.1647	-54.7604	µm	Spot	Position	1	141
103.529	24.6628	-54.4927	µm	Spot	Position	1	142
100.517	61.5422	-55.3712	µm	Spot	Position	1	145
116.727	44.1926	-50.9903	µm	Spot	Position	1	146
100.608	46.5517	-53.0363	µm	Spot	Position	1	147
155.666	47.0718	-51.5722	µm	Spot	Position	1	148
121.508	51.2195	-50.4629	µm	Spot	Position	1	149
149.735	64.1598	-52.3576	µm	Spot	Position	1	150
113.441	66.1725	-52.4205	µm	Spot	Position	1	151
119.308	68.6957	-52.7823	µm	Spot	Position	1	152
107.121	78.3982	-50.4087	µm	Spot	Position	1	153
119.627	5.80314	-47.8577	µm	Spot	Position	1	154
145.376	15.7769	-47.3282	µm	Spot	Position	1	155
154.668	23.7815	-48.2921	µm	Spot	Position	1	156
111.581	31.8524	-48.4383	µm	Spot	Position	1	157
135.356	35.7238	-46.7953	µm	Spot	Position	1	158
94.6783	46.2393	-48.3776	µm	Spot	Position	1	160
152.719	57.4805	-47.3483	µm	Spot	Position	1	161
160.936	68.7967	-48.2929	µm	Spot	Position	1	162
84.2624	11.1105	-44.4941	µm	Spot	Position	1	163
90.4618	18.1625	-42.2242	µm	Spot	Position	1	164
120.138	20.4412	-42.7608	µm	Spot	Position	1	165
102.661	24.3136	-42.9404	µm	Spot	Position	1	166
166.533	33.4561	-45.0984	µm	Spot	Position	1	168
158.809	46.6804	-43.3885	µm	Spot	Position	1	170
129.824	50.7904	-42.7826	µm	Spot	Position	1	171
94.9442	55.8257	-42.5342	µm	Spot	Position	1	172
145.829	66.2844	-43.67	µm	Spot	Position	1	173
86.1019	68.8188	-43.8993	µm	Spot	Position	1	174
91.8857	79.0912	-44.239	µm	Spot	Position	1	175
130.611	81.3623	-45.7434	µm	Spot	Position	1	176
148.49	81.2122	-44.4596	µm	Spot	Position	1	177
104.794	5.21168	-39.7556	µm	Spot	Position	1	178
162.031	22.5978	-40.3635	µm	Spot	Position	1	179
119.279	28.9091	-38.9388	µm	Spot	Position	1	181
141.203	38.8705	-39.1777	µm	Spot	Position	1	183
108.444	39.1357	-39.819	µm	Spot	Position	1	184
86.3676	51.864	-40.5539	µm	Spot	Position	1	185
150.682	51.9688	-39.0575	µm	Spot	Position	1	186
113.742	72.6255	-38.7352	µm	Spot	Position	1	188
160.856	74.6335	-40.3204	µm	Spot	Position	1	189
150.886	3.31868	-35.8713	µm	Spot	Position	1	190
159.611	12.7887	-34.244	µm	Spot	Position	1	191
141.619	21.6594	-36.2157	µm	Spot	Position	1	192
155.331	21.9173	-36.9305	µm	Spot	Position	1	193
90.9228	30.3825	-34.9776	µm	Spot	Position	1	194
148.705	35.4132	-35.2847	µm	Spot	Position	1	195
101.265	74.0956	-36.7191	µm	Spot	Position	1	198
122.304	74.2643	-35.064	µm	Spot	Position	1	199
95.5634	8.34909	-32.2699	µm	Spot	Position	1	200
124.651	8.28667	-31.5381	µm	Spot	Position	1	201
104.483	14.6597	-32.8356	µm	Spot	Position	1	203
86.1363	19.7151	-32.873	µm	Spot	Position	1	204
99.2605	19.6244	-30.4773	µm	Spot	Position	1	205
124.078	28.1977	-32.5594	µm	Spot	Position	1	206
99.4299	30.5235	-33.0331	µm	Spot	Position	1	207
118.46	36.7635	-31.7642	µm	Spot	Position	1	208
102.514	45.4315	-32.3989	µm	Spot	Position	1	209
120.868	50.7098	-32.6135	µm	Spot	Position	1	210
144.095	50.4184	-32.6469	µm	Spot	Position	1	211
155.785	53.2562	-31.225	µm	Spot	Position	1	212
92.3543	57.3291	-31.0497	µm	Spot	Position	1	214
156.64	81.8704	-32.3752	µm	Spot	Position	1	217
90.2782	4.44815	-28.2184	µm	Spot	Position	1	218
140.917	4.2766	-26.6214	µm	Spot	Position	1	219
105.97	4.95891	-27.6776	µm	Spot	Position	1	220
111.5	31.1858	-27.3603	µm	Spot	Position	1	222
120.977	35.8278	-27.5104	µm	Spot	Position	1	223
145.02	38.8548	-27.6887	µm	Spot	Position	1	224
131.84	42.0011	-28.053	µm	Spot	Position	1	225
84.2922	45.2883	-27.0118	µm	Spot	Position	1	226
165.836	65.6426	-26.908	µm	Spot	Position	1	227
159.906	82.592	-27.4444	µm	Spot	Position	1	228
158.091	4.22983	-23.5676	µm	Spot	Position	1	229
122.721	7.15811	-25.1757	µm	Spot	Position	1	230
165.061	11.5748	-23.1564	µm	Spot	Position	1	231
150.047	49.3417	-23.2403	µm	Spot	Position	1	233
161.423	67.4595	-23.359	µm	Spot	Position	1	235
140.168	70.1031	-25.7637	µm	Spot	Position	1	237
83.6759	70.5057	-24.5865	µm	Spot	Position	1	238
110.486	77.4337	-24.4249	µm	Spot	Position	1	239
115.75	4.54408	-20.3168	µm	Spot	Position	1	240
160.522	12.8163	-19.3596	µm	Spot	Position	1	241
103.646	15.3969	-18.6555	µm	Spot	Position	1	242
131.605	23.9292	-21.1039	µm	Spot	Position	1	244
90.7631	27.4797	-19.3807	µm	Spot	Position	1	245
147.202	28.7838	-19.043	µm	Spot	Position	1	246
117.181	39.4864	-20.7866	µm	Spot	Position	1	247
146.422	40.2352	-20.9632	µm	Spot	Position	1	248
95.4437	46.439	-20.2445	µm	Spot	Position	1	249
110.643	48.6102	-19.4682	µm	Spot	Position	1	250
86.4725	49.9765	-20.6153	µm	Spot	Position	1	251
113.917	54.508	-18.8586	µm	Spot	Position	1	252
88.5278	64.4327	-18.1921	µm	Spot	Position	1	253
90.2355	82.353	-19.1348	µm	Spot	Position	1	254
122.418	83.2874	-20.9361	µm	Spot	Position	1	255
119.245	10.004	-16.5291	µm	Spot	Position	1	256
91.5305	12.6323	-17.9818	µm	Spot	Position	1	258
89.0807	19.9049	-15.2958	µm	Spot	Position	1	259
164.409	35.7422	-16.5816	µm	Spot	Position	1	261
105.109	38.619	-16.7652	µm	Spot	Position	1	262
88.961	45.3555	-15.5252	µm	Spot	Position	1	263
96.513	70.7359	-15.8472	µm	Spot	Position	1	268
161.992	72.138	-16.3631	µm	Spot	Position	1	269
115.346	73.5252	-15.5552	µm	Spot	Position	1	270
128.847	4.42566	-11.4158	µm	Spot	Position	1	271
94.0356	17.9632	-12.6467	µm	Spot	Position	1	273
159.821	19.1145	-12.9191	µm	Spot	Position	1	274
124.663	73.7852	-12.225	µm	Spot	Position	1	279
93.5173	23.0543	-7.91972	µm	Spot	Position	1	280
99.7316	24.2674	-8.60545	µm	Spot	Position	1	281
122.292	25.4951	-8.9158	µm	Spot	Position	1	282
92.1647	4.75579	-2.57265	µm	Spot	Position	1	291
119.03	4.93972	-4.69974	µm	Spot	Position	1	292
108.443	11.2848	-4.36988	µm	Spot	Position	1	293
175.889	67.2606	-64	µm	Spot	Position	1	301
179.998	36.2265	-58.5165	µm	Spot	Position	1	317
206.079	78.1165	-60.7375	µm	Spot	Position	1	322
208.068	44.7477	-55.9946	µm	Spot	Position	1	324
178.577	62.4961	-56.016	µm	Spot	Position	1	328
215.129	67.913	-57.648	µm	Spot	Position	1	329
174.054	75.763	-51.4216	µm	Spot	Position	1	340
194.736	77.1643	-52.2421	µm	Spot	Position	1	341
175.367	45.2948	-47.861	µm	Spot	Position	1	345
169.68	51.1995	-47.3776	µm	Spot	Position	1	346
213.807	57.5188	-48.9662	µm	Spot	Position	1	347
193.106	62.061	-47.8602	µm	Spot	Position	1	349
208.182	73.3051	-49.2695	µm	Spot	Position	1	350
180.65	39.9999	-45.525	µm	Spot	Position	1	352
183.427	51.6825	-43.0962	µm	Spot	Position	1	354
237.129	53.0691	-44.7098	µm	Spot	Position	1	355
171.876	66.3474	-44.993	µm	Spot	Position	1	356
218.435	67.1572	-42.1491	µm	Spot	Position	1	357
200.624	75.872	-44.4544	µm	Spot	Position	1	359
180.387	10.8123	-40.5101	µm	Spot	Position	1	363
213.459	26.4403	-38.5893	µm	Spot	Position	1	365
223.924	31.7555	-38.6789	µm	Spot	Position	1	366
173.658	38.5054	-38.1512	µm	Spot	Position	1	367
213.28	48.3228	-40.5203	µm	Spot	Position	1	369
201.734	49.6773	-39.7561	µm	Spot	Position	1	370
198.134	36.5326	-35.2934	µm	Spot	Position	1	378
209.202	48.9491	-36.0169	µm	Spot	Position	1	380
235.861	58.2741	-35.8801	µm	Spot	Position	1	381
187.927	62.0232	-36.648	µm	Spot	Position	1	383
210.4	70.6446	-37.3493	µm	Spot	Position	1	384
169.021	24.1677	-30.5954	µm	Spot	Position	1	388
217.339	43.8178	-31.0838	µm	Spot	Position	1	390
248.884	63.082	-31.5964	µm	Spot	Position	1	395
192.739	28.8197	-29.2811	µm	Spot	Position	1	399
194.25	39.5302	-27.5109	µm	Spot	Position	1	402
199.495	68.7277	-27.8222	µm	Spot	Position	1	408
199.565	6.11524	-24.6273	µm	Spot	Position	1	410
236.771	74.6773	-22.57	µm	Spot	Position	1	416
223.432	79.436	-23.5333	µm	Spot	Position	1	417
181.788	23.7079	-19.0981	µm	Spot	Position	1	419
192.204	72.1026	-18.5195	µm	Spot	Position	1	427
171.521	7.53079	-15.6968	µm	Spot	Position	1	428
199.206	13.0743	-16.0488	µm	Spot	Position	1	430
226.757	23.4109	-17.3791	µm	Spot	Position	1	431
202.288	26.1911	-14.834	µm	Spot	Position	1	434
205.655	15.5984	-12.2864	µm	Spot	Position	1	443
242.75	24.607	-13.6542	µm	Spot	Position	1	445
175.178	39.5528	-12.2354	µm	Spot	Position	1	447
202.381	5.55392	-7.20746	µm	Spot	Position	1	455
180.531	40.0829	-7.80895	µm	Spot	Position	1	460
216.131	41.4687	-6.83879	µm	Spot	Position	1	461
248.057	82.2432	-7.78194	µm	Spot	Position	1	465
171.318	4.51745	-2.75148	µm	Spot	Position	1	466
181.861	4.90095	-4.34571	µm	Spot	Position	1	467
251.718	69.7854	-44.2358	µm	Spot	Position	1	525
266.899	73.7561	-40.9092	µm	Spot	Position	1	526
265.732	65.9592	-24.0365	µm	Spot	Position	1	537
284.015	70.1093	-22.4206	µm	Spot	Position	1	538
256.965	34.6579	-20.2415	µm	Spot	Position	1	540
267.637	55.4659	-19.9325	µm	Spot	Position	1	541
258.642	78.1119	-20.3966	µm	Spot	Position	1	543
258.045	82.5407	-11.524	µm	Spot	Position	1	547
280.209	82.3231	-11.9369	µm	Spot	Position	1	548
67.1101	88.8101	-34.5987	µm	Spot	Position	1	608
83.2208	110.361	-36.04	µm	Spot	Position	1	609
77.6392	104.565	-33.2637	µm	Spot	Position	1	610
60.5169	84.5185	-27.4566	µm	Spot	Position	1	611
76.4763	116.819	-22.9279	µm	Spot	Position	1	614
60.6935	87.459	-20.7261	µm	Spot	Position	1	616
67.3672	90.1071	-20.1497	µm	Spot	Position	1	617
79.6504	100.632	-20.6295	µm	Spot	Position	1	618
72.3386	102.625	-12.7406	µm	Spot	Position	1	622
60.4675	83.5476	-8.85121	µm	Spot	Position	1	623
67.9513	119.753	-8.09289	µm	Spot	Position	1	624
71.028	105.3	-4.55762	µm	Spot	Position	1	626
163.206	84.6293	-64	µm	Spot	Position	1	628
135.79	117.834	-64	µm	Spot	Position	1	632
99.3591	83.4424	-59.4856	µm	Spot	Position	1	633
152.768	101.118	-60.509	µm	Spot	Position	1	636
156.855	84.2344	-55.6107	µm	Spot	Position	1	641
164.061	105.875	-55.6451	µm	Spot	Position	1	644
117.317	124.248	-56.3625	µm	Spot	Position	1	645
93.3309	87.4861	-51.638	µm	Spot	Position	1	648
104.728	89.7101	-50.4405	µm	Spot	Position	1	649
97.2546	102.833	-52.5646	µm	Spot	Position	1	650
112.816	110.003	-52.1459	µm	Spot	Position	1	651
121.829	97.1288	-47.7505	µm	Spot	Position	1	656
107.891	102.385	-49.9921	µm	Spot	Position	1	657
145.25	109.461	-47.2267	µm	Spot	Position	1	658
140.632	124.797	-48.3057	µm	Spot	Position	1	659
157.263	124.567	-48.5255	µm	Spot	Position	1	660
112.961	127.359	-46.6855	µm	Spot	Position	1	661
125.706	135.101	-49.3108	µm	Spot	Position	1	662
93.914	90.7469	-42.7824	µm	Spot	Position	1	666
129.19	99.7235	-43.5464	µm	Spot	Position	1	667
124.407	113.567	-42.1261	µm	Spot	Position	1	668
105.632	122.469	-42.8279	µm	Spot	Position	1	669
158.418	135.855	-45.2824	µm	Spot	Position	1	670
110.08	84.2295	-40.8717	µm	Spot	Position	1	673
156.525	91.6951	-40.8346	µm	Spot	Position	1	674
116.946	96.822	-39.5399	µm	Spot	Position	1	675
162.025	102.987	-38.8127	µm	Spot	Position	1	676
117.555	103.891	-39.0006	µm	Spot	Position	1	677
105.359	112.236	-39.807	µm	Spot	Position	1	678
161.929	117.436	-39.1814	µm	Spot	Position	1	679
86.0799	118.982	-40.0691	µm	Spot	Position	1	680
154.846	143.799	-39.8134	µm	Spot	Position	1	681
128.508	88.1841	-36.5831	µm	Spot	Position	1	682
86.082	88.9947	-34.257	µm	Spot	Position	1	683
141.534	93.7104	-37.6273	µm	Spot	Position	1	684
87.6295	100.542	-36.2145	µm	Spot	Position	1	685
159.057	114.637	-35.5983	µm	Spot	Position	1	686
123.618	129.525	-35.993	µm	Spot	Position	1	687
154.01	132.795	-36.255	µm	Spot	Position	1	688
144.29	83.6337	-32.093	µm	Spot	Position	1	691
103.297	88.6205	-31.5737	µm	Spot	Position	1	692
105.488	97.7279	-32.3543	µm	Spot	Position	1	693
126.126	108.624	-30.5801	µm	Spot	Position	1	694
93.8896	109.402	-33.81	µm	Spot	Position	1	695
100.276	111.768	-31.1909	µm	Spot	Position	1	696
164.583	121.274	-30.2603	µm	Spot	Position	1	698
96.9084	122.719	-30.506	µm	Spot	Position	1	699
108.342	123.012	-31.1519	µm	Spot	Position	1	700
93.5634	132.625	-31.0809	µm	Spot	Position	1	701
137.353	136.927	-33.0568	µm	Spot	Position	1	702
149.073	140.409	-33.4287	µm	Spot	Position	1	703
114.81	93.9984	-27.4977	µm	Spot	Position	1	704
138.031	97.8469	-26.6005	µm	Spot	Position	1	705
149.851	99.7424	-29.1032	µm	Spot	Position	1	706
165.489	106.477	-29.0998	µm	Spot	Position	1	707
137.396	111.808	-27.7606	µm	Spot	Position	1	708
87.678	118.058	-27.8797	µm	Spot	Position	1	709
84.2687	131.959	-27.5339	µm	Spot	Position	1	710
110.006	136.022	-27.5505	µm	Spot	Position	1	711
128.57	142.063	-28.2062	µm	Spot	Position	1	712
96.2246	90.4173	-23.5472	µm	Spot	Position	1	714
83.7403	93.0464	-22.9398	µm	Spot	Position	1	715
157.453	95.6884	-24.4703	µm	Spot	Position	1	716
102.768	97.163	-23.9009	µm	Spot	Position	1	717
98.1615	119.089	-23.5517	µm	Spot	Position	1	718
119.927	118.985	-23.3463	µm	Spot	Position	1	719
148.531	129.862	-22.9595	µm	Spot	Position	1	720
123.603	137.349	-22.7847	µm	Spot	Position	1	721
148.197	146.305	-24.4016	µm	Spot	Position	1	722
108.284	150.43	-23.955	µm	Spot	Position	1	723
146.528	156.95	-22.4488	µm	Spot	Position	1	724
111.298	83.7778	-19.3246	µm	Spot	Position	1	725
93.0687	98.7201	-18.9013	µm	Spot	Position	1	727
143.155	104.828	-19.9733	µm	Spot	Position	1	728
152.222	106.307	-19.7988	µm	Spot	Position	1	729
105.591	111.225	-20.1231	µm	Spot	Position	1	730
125.607	116.898	-19.8619	µm	Spot	Position	1	731
134.887	129.96	-21.9199	µm	Spot	Position	1	732
164.761	129.721	-20.2799	µm	Spot	Position	1	733
158.7	139.74	-19.6182	µm	Spot	Position	1	734
127.493	166.493	-21.1711	µm	Spot	Position	1	735
156.697	166.493	-19.1956	µm	Spot	Position	1	736
143.442	85.5258	-15.7874	µm	Spot	Position	1	737
160.578	85.6863	-15.3696	µm	Spot	Position	1	738
104.708	98.3049	-17.9153	µm	Spot	Position	1	739
84.7029	99.67	-15.8266	µm	Spot	Position	1	740
108.742	130.639	-14.8898	µm	Spot	Position	1	741
131.964	155.654	-14.7682	µm	Spot	Position	1	743
165.47	99.5494	-13.2855	µm	Spot	Position	1	745
125.98	100.696	-12.1806	µm	Spot	Position	1	746
126.942	113.108	-12.5293	µm	Spot	Position	1	747
111.28	117.696	-11.7693	µm	Spot	Position	1	749
132.202	122.009	-11.5856	µm	Spot	Position	1	751
95.8978	126.565	-11.0239	µm	Spot	Position	1	752
141.973	135.88	-11.5676	µm	Spot	Position	1	753
118.768	138.055	-13.4243	µm	Spot	Position	1	754
135.966	141.011	-13.1947	µm	Spot	Position	1	755
89.2524	85.2449	-7.61922	µm	Spot	Position	1	756
128.817	97.4496	-8.29353	µm	Spot	Position	1	758
95.3559	114.931	-8.22009	µm	Spot	Position	1	759
119.996	133.507	-7.8523	µm	Spot	Position	1	761
99.4467	137.356	-8.57724	µm	Spot	Position	1	763
120.235	145.13	-7.64028	µm	Spot	Position	1	764
137.233	158.99	-6.4296	µm	Spot	Position	1	765
89.6136	95.5709	-4.52051	µm	Spot	Position	1	766
96.6853	103.279	-4.54015	µm	Spot	Position	1	767
130.666	112.907	-3.28484	µm	Spot	Position	1	770
116.541	118.879	-4.13118	µm	Spot	Position	1	771
163.013	145.428	-4.67999	µm	Spot	Position	1	772
99.8222	147.571	-5.10764	µm	Spot	Position	1	773
148.245	152.825	-5.49305	µm	Spot	Position	1	774
132.868	154.727	-2.64685	µm	Spot	Position	1	775
125.104	165.15	-5.3489	µm	Spot	Position	1	776
181.86	84.4721	-64	µm	Spot	Position	1	777
201.584	86.894	-64	µm	Spot	Position	1	778
189.333	113.201	-64	µm	Spot	Position	1	779
185.234	120.55	-64	µm	Spot	Position	1	780
198.058	124.112	-64	µm	Spot	Position	1	781
240.764	145.205	-64	µm	Spot	Position	1	783
221.243	98.0586	-58.8417	µm	Spot	Position	1	784
233.994	102.54	-59.3525	µm	Spot	Position	1	785
197.527	103.348	-60.2319	µm	Spot	Position	1	786
180.418	106.532	-59.7574	µm	Spot	Position	1	787
245.915	107.624	-61.8675	µm	Spot	Position	1	788
210.65	116.694	-60.0191	µm	Spot	Position	1	789
210.793	129.237	-58.8848	µm	Spot	Position	1	790
220.997	129.414	-60.7656	µm	Spot	Position	1	791
220.398	146.264	-61.6523	µm	Spot	Position	1	792
216.324	160.163	-60.3187	µm	Spot	Position	1	794
250.113	160.516	-59.342	µm	Spot	Position	1	795
249.217	86.7175	-55.1897	µm	Spot	Position	1	797
193.722	95.8903	-55.9644	µm	Spot	Position	1	798
182.93	96.4658	-57.7229	µm	Spot	Position	1	799
183.202	113.611	-55.5071	µm	Spot	Position	1	801
218.621	114.558	-57.5483	µm	Spot	Position	1	802
241.833	116.529	-54.4797	µm	Spot	Position	1	803
202.962	120.285	-56.5657	µm	Spot	Position	1	805
190.687	130.027	-54.3477	µm	Spot	Position	1	806
167.316	136.811	-54.3742	µm	Spot	Position	1	807
217.287	136.805	-55.7346	µm	Spot	Position	1	808
229.54	136.427	-56.2939	µm	Spot	Position	1	809
186.784	88.0551	-52.5904	µm	Spot	Position	1	811
220.039	100.684	-51.5266	µm	Spot	Position	1	813
196.049	101.011	-52.7405	µm	Spot	Position	1	814
238.847	103.107	-51.5359	µm	Spot	Position	1	815
190.635	123.569	-51.0928	µm	Spot	Position	1	816
175.006	136.356	-52.0038	µm	Spot	Position	1	817
189.853	141.076	-50.5251	µm	Spot	Position	1	818
245.226	153.694	-50.482	µm	Spot	Position	1	820
202.145	156.832	-51.4868	µm	Spot	Position	1	821
226.878	157.334	-52.2763	µm	Spot	Position	1	822
215.196	166.493	-51.3982	µm	Spot	Position	1	823
234.853	166.493	-51.1592	µm	Spot	Position	1	824
249.368	166.493	-51.3186	µm	Spot	Position	1	825
210.539	87.5871	-49.5703	µm	Spot	Position	1	826
189.199	104.135	-48.4933	µm	Spot	Position	1	827
245.015	108.731	-47.5718	µm	Spot	Position	1	829
232.459	117.636	-47.7714	µm	Spot	Position	1	830
202.082	122.946	-49.4252	µm	Spot	Position	1	832
246.284	125.546	-47.8356	µm	Spot	Position	1	833
212.366	132.798	-48.0081	µm	Spot	Position	1	834
173.169	141.474	-48.6469	µm	Spot	Position	1	835
212.074	146.091	-46.8705	µm	Spot	Position	1	836
195.017	166.493	-47.8928	µm	Spot	Position	1	838
209.274	100.192	-42.6966	µm	Spot	Position	1	841
219.021	104.728	-43.4061	µm	Spot	Position	1	842
171.056	113.765	-44.2326	µm	Spot	Position	1	843
185.403	124.786	-43.0069	µm	Spot	Position	1	844
167.686	130.973	-43.2705	µm	Spot	Position	1	845
227.992	132.826	-43.3128	µm	Spot	Position	1	846
193.752	134.065	-44.6627	µm	Spot	Position	1	847
210.164	135.841	-44.1042	µm	Spot	Position	1	848
186.546	139.625	-43.7494	µm	Spot	Position	1	851
228.654	147.133	-43.3175	µm	Spot	Position	1	852
229.239	84.6081	-39.3278	µm	Spot	Position	1	855
201.49	92.431	-40.2173	µm	Spot	Position	1	856
193.041	94.3287	-40.3853	µm	Spot	Position	1	857
198.309	104.968	-40.7796	µm	Spot	Position	1	858
233.054	107.35	-38.7164	µm	Spot	Position	1	859
190.579	112.33	-40.4126	µm	Spot	Position	1	860
183.706	138.894	-39.1166	µm	Spot	Position	1	865
195.52	148.443	-39.0147	µm	Spot	Position	1	866
229.505	166.493	-39.2205	µm	Spot	Position	1	869
242.808	105.585	-36.8391	µm	Spot	Position	1	871
175.719	107.815	-37.0055	µm	Spot	Position	1	872
170.752	115.821	-36.469	µm	Spot	Position	1	873
183.409	122.353	-35.0089	µm	Spot	Position	1	874
233.874	148.304	-35.6796	µm	Spot	Position	1	877
206.719	166.493	-36.4252	µm	Spot	Position	1	878
197.122	98.0674	-31.7723	µm	Spot	Position	1	880
209.913	114.414	-30.9519	µm	Spot	Position	1	882
191.046	119.333	-32.7775	µm	Spot	Position	1	883
186.778	127.934	-31.3609	µm	Spot	Position	1	884
226.995	146.14	-33.3131	µm	Spot	Position	1	885
203.55	150.078	-31.8102	µm	Spot	Position	1	886
217.656	150.013	-31.2943	µm	Spot	Position	1	887
226.395	158.164	-31.2978	µm	Spot	Position	1	888
221.137	87.6023	-27.9849	µm	Spot	Position	1	889
183.714	95.7312	-26.3177	µm	Spot	Position	1	891
171.606	110.295	-29.0257	µm	Spot	Position	1	892
223.201	110.14	-26.8089	µm	Spot	Position	1	893
183.574	113.272	-29.2601	µm	Spot	Position	1	894
187.583	123.616	-26.9201	µm	Spot	Position	1	896
210.587	132.273	-26.9102	µm	Spot	Position	1	899
184.587	138.189	-29.0428	µm	Spot	Position	1	900
171.544	143.271	-28.3595	µm	Spot	Position	1	902
190.183	147.308	-28.1869	µm	Spot	Position	1	903
168.77	152.528	-28.7716	µm	Spot	Position	1	904
196.454	159.193	-27.9551	µm	Spot	Position	1	905
203.667	162.643	-28.6562	µm	Spot	Position	1	906
235.798	162.521	-26.6801	µm	Spot	Position	1	907
169.347	86.0894	-25.195	µm	Spot	Position	1	910
242.131	114.46	-23.0774	µm	Spot	Position	1	912
185.288	132.881	-23.1045	µm	Spot	Position	1	913
242.439	149.686	-22.6363	µm	Spot	Position	1	914
196.928	150.484	-24.1527	µm	Spot	Position	1	915
211.071	154.529	-23.0288	µm	Spot	Position	1	916
178.681	158.586	-24.1252	µm	Spot	Position	1	917
224.2	166.493	-22.4534	µm	Spot	Position	1	918
204.413	94.7814	-18.7245	µm	Spot	Position	1	920
215.341	103.094	-21.1172	µm	Spot	Position	1	923
207.534	118.933	-21.0574	µm	Spot	Position	1	926
247.381	118.809	-19.4854	µm	Spot	Position	1	927
227.772	135.332	-20.3582	µm	Spot	Position	1	929
194.16	135.671	-21.5492	µm	Spot	Position	1	930
182.945	142.257	-19.86	µm	Spot	Position	1	931
219.858	151.993	-20.0629	µm	Spot	Position	1	932
228.811	158.521	-18.6982	µm	Spot	Position	1	933
199.234	163.153	-20.7779	µm	Spot	Position	1	934
169.672	86.8336	-16.7281	µm	Spot	Position	1	935
202.731	114.128	-15.787	µm	Spot	Position	1	939
240.845	140.628	-16.3372	µm	Spot	Position	1	944
173.776	141.459	-15.4513	µm	Spot	Position	1	945
201.493	145.643	-16.0546	µm	Spot	Position	1	946
239.172	147.426	-15.9824	µm	Spot	Position	1	947
191.551	153.688	-17.1085	µm	Spot	Position	1	948
170.455	155.055	-16.2731	µm	Spot	Position	1	949
207.729	160.152	-15.6193	µm	Spot	Position	1	950
185.397	166.493	-16.7769	µm	Spot	Position	1	951
222.432	83.5685	-12.4554	µm	Spot	Position	1	952
178.302	111.581	-10.9026	µm	Spot	Position	1	955
184.661	121.081	-12.4239	µm	Spot	Position	1	956
166.926	139.898	-12.0639	µm	Spot	Position	1	957
219.136	144.677	-11.9942	µm	Spot	Position	1	958
180.067	158.909	-11.2241	µm	Spot	Position	1	959
237.183	161.914	-12.5009	µm	Spot	Position	1	960
197.844	93.1579	-7.91479	µm	Spot	Position	1	961
247.175	100.927	-8.069	µm	Spot	Position	1	962
183.177	116.93	-7.86439	µm	Spot	Position	1	965
209.374	120.998	-7.5439	µm	Spot	Position	1	966
168.68	135.392	-8.04227	µm	Spot	Position	1	971
240.728	138.982	-9.57853	µm	Spot	Position	1	973
213.251	145.821	-7.9786	µm	Spot	Position	1	974
196.754	147.07	-8.32347	µm	Spot	Position	1	975
169.822	160.229	-6.54844	µm	Spot	Position	1	976
179.89	150.074	-3.23376	µm	Spot	Position	1	981
246.427	158.023	-4.27629	µm	Spot	Position	1	983
227.489	159.03	-3.80762	µm	Spot	Position	1	984
251.381	122.832	-58.4242	µm	Spot	Position	1	988
254.115	102.328	-56.3487	µm	Spot	Position	1	992
250.291	163.919	-55.8366	µm	Spot	Position	1	998
250.787	92.9753	-51.5383	µm	Spot	Position	1	999
259.269	115.511	-50.3124	µm	Spot	Position	1	1000
267.262	126.375	-51.4014	µm	Spot	Position	1	1001
258.846	150.25	-51.6137	µm	Spot	Position	1	1005
266.941	95.4101	-49.3715	µm	Spot	Position	1	1008
268.422	91.6375	-43.9175	µm	Spot	Position	1	1011
270.856	106.052	-44.0807	µm	Spot	Position	1	1014
273.126	134.575	-43.4578	µm	Spot	Position	1	1017
253.257	143.164	-44.6124	µm	Spot	Position	1	1018
276.58	89.5404	-38.8825	µm	Spot	Position	1	1022
256.558	105.298	-35.6428	µm	Spot	Position	1	1026
281.04	134.045	-36.8215	µm	Spot	Position	1	1029
271.572	151.928	-37.421	µm	Spot	Position	1	1031
256.912	154.814	-35.1269	µm	Spot	Position	1	1032
276.441	146.307	-31.8658	µm	Spot	Position	1	1035
262.423	88.5785	-28.4618	µm	Spot	Position	1	1036
252.282	93.5395	-29.5768	µm	Spot	Position	1	1037
268.7	97.7221	-28.2326	µm	Spot	Position	1	1038
251.467	109.266	-28.4664	µm	Spot	Position	1	1039
271.089	129.028	-28.1866	µm	Spot	Position	1	1041
252.944	133.022	-29.2773	µm	Spot	Position	1	1042
265.196	143.863	-27.6648	µm	Spot	Position	1	1043
271.24	156.318	-29.459	µm	Spot	Position	1	1046
251.111	166.493	-28.1002	µm	Spot	Position	1	1049
285.568	90.6342	-24.4107	µm	Spot	Position	1	1052
255.357	95.6692	-23.2276	µm	Spot	Position	1	1053
273.556	110.886	-22.9614	µm	Spot	Position	1	1055
270.893	89.5835	-19.1804	µm	Spot	Position	1	1059
267.766	133.974	-20.9747	µm	Spot	Position	1	1065
252.859	137.886	-19.1367	µm	Spot	Position	1	1066
260.857	146.752	-19.4655	µm	Spot	Position	1	1068
251.045	148.282	-21.1935	µm	Spot	Position	1	1069
295.092	86.5766	-14.7263	µm	Spot	Position	1	1071
269.033	149.363	-15.4879	µm	Spot	Position	1	1072
267.108	166.493	-15.064	µm	Spot	Position	1	1073
259.335	110.596	-11.9291	µm	Spot	Position	1	1076
267.054	126.138	-12.3602	µm	Spot	Position	1	1078
293.325	132.957	-10.511	µm	Spot	Position	1	1079
283.241	162.14	-11.8312	µm	Spot	Position	1	1082
275.366	137.195	-6.8159	µm	Spot	Position	1	1088
281.628	157.813	-8.26223	µm	Spot	Position	1	1090
264.8	135.76	-4.56595	µm	Spot	Position	1	1096
276.228	157.941	-5.02567	µm	Spot	Position	1	1099
68.6915	4.1507	-1.29751	µm	Spot	Position	1	1101
45.0581	27.1163	0.485168	µm	Spot	Position	1	1102
58.9739	29.5535	-0.222084	µm	Spot	Position	1	1103
36.723	38.5236	-1.40949	µm	Spot	Position	1	1105
46.2082	77.8197	0.978615	µm	Spot	Position	1	1107
35.0607	6.65948	4.22299	µm	Spot	Position	1	1108
65.967	13.7601	5.07906	µm	Spot	Position	1	1109
29.7884	28.4232	3.69378	µm	Spot	Position	1	1112
77.8535	4.88545	6.95853	µm	Spot	Position	1	1113
42.1972	42.9946	7.2322	µm	Spot	Position	1	1115
52.8255	57.5525	8.58322	µm	Spot	Position	1	1117
44.2048	4.34395	13.2443	µm	Spot	Position	1	1119
54.3565	30.5843	11.1138	µm	Spot	Position	1	1121
66.0303	42.7532	12.1036	µm	Spot	Position	1	1123
50.8052	43.3361	12.3942	µm	Spot	Position	1	1124
75.0507	47.7644	10.658	µm	Spot	Position	1	1125
60.5336	5.50251	15.5193	µm	Spot	Position	1	1127
35.2012	9.6956	15.527	µm	Spot	Position	1	1128
25.054	19.3491	16.8596	µm	Spot	Position	1	1129
57.9574	24.974	19.9044	µm	Spot	Position	1	1133
50.62	34.2497	21.4559	µm	Spot	Position	1	1136
55.2542	43.8208	20.3085	µm	Spot	Position	1	1137
32.8093	49.3829	19.3809	µm	Spot	Position	1	1138
37.9692	19.2999	23.816	µm	Spot	Position	1	1142
74.4373	37.9059	23.1157	µm	Spot	Position	1	1143
37.7477	44.182	23.3674	µm	Spot	Position	1	1145
64.6312	4.65672	27.7889	µm	Spot	Position	1	1150
81.1002	4.93597	27.3649	µm	Spot	Position	1	1151
25.2375	23.7151	28.6308	µm	Spot	Position	1	1153
42.7163	4.5904	32.7959	µm	Spot	Position	1	1158
51.8976	4.91537	31.3526	µm	Spot	Position	1	1159
41.084	39.3434	31.9791	µm	Spot	Position	1	1162
72.8723	42.9098	31.0422	µm	Spot	Position	1	1163
41.4537	61.2015	30.1905	µm	Spot	Position	1	1166
63.1995	4.374	36.7548	µm	Spot	Position	1	1169
71.3253	4.82708	34.9348	µm	Spot	Position	1	1170
26.6015	33.3191	36.6657	µm	Spot	Position	1	1175
82.4457	4.71526	39.9822	µm	Spot	Position	1	1179
47.1174	45.7024	39.8108	µm	Spot	Position	1	1184
78.5002	53.5855	40.1481	µm	Spot	Position	1	1186
55.5121	12.2002	43.7446	µm	Spot	Position	1	1189
30.6896	36.78	43.8948	µm	Spot	Position	1	1193
32.0825	46.8782	42.747	µm	Spot	Position	1	1194
54.5083	82.3657	44.6216	µm	Spot	Position	1	1198
41.8422	39.4369	48.5345	µm	Spot	Position	1	1201
39.5407	55.6922	49.0336	µm	Spot	Position	1	1204
31.2639	3.6941	51.3299	µm	Spot	Position	1	1206
73.9484	5.10738	50.5443	µm	Spot	Position	1	1207
63.7936	6.12452	52.037	µm	Spot	Position	1	1208
48.0942	11.2814	53.0482	µm	Spot	Position	1	1209
41.5931	48.7536	54.6002	µm	Spot	Position	1	1219
74.4239	74.7978	54.654	µm	Spot	Position	1	1222
60.2266	4.23146	58.7896	µm	Spot	Position	1	1223
82.9118	4.78204	59.6869	µm	Spot	Position	1	1224
63.5182	30.079	58.8316	µm	Spot	Position	1	1228
72.5524	57.2053	59.3785	µm	Spot	Position	1	1231
158.085	4.87361	1.40451	µm	Spot	Position	1	1233
128.002	23.1183	-0.820339	µm	Spot	Position	1	1234
96.8288	81.6522	0.681808	µm	Spot	Position	1	1241
140.021	4.55212	4.31667	µm	Spot	Position	1	1243
127.018	4.77998	4.25954	µm	Spot	Position	1	1244
164.773	4.74698	5.11449	µm	Spot	Position	1	1245
85.3603	78.1521	4.42615	µm	Spot	Position	1	1259
113.377	4.5195	7.9762	µm	Spot	Position	1	1260
93.7745	4.78016	8.36839	µm	Spot	Position	1	1261
125.624	19.9144	6.52618	µm	Spot	Position	1	1262
98.051	26.7147	7.38101	µm	Spot	Position	1	1263
108.386	4.28429	20.3945	µm	Spot	Position	1	1294
125.602	4.32476	20.9394	µm	Spot	Position	1	1295
166.547	4.47969	20.8422	µm	Spot	Position	1	1296
141.788	5.759	19.5058	µm	Spot	Position	1	1297
87.3265	4.14702	25.5274	µm	Spot	Position	1	1308
100.705	4.8956	22.5487	µm	Spot	Position	1	1309
143.412	4.54453	33.4469	µm	Spot	Position	1	1329
120.76	4.72214	31.68	µm	Spot	Position	1	1330
154.046	5.06038	33.2309	µm	Spot	Position	1	1331
107.647	4.38018	35.1657	µm	Spot	Position	1	1346
87.9337	4.34517	48.6124	µm	Spot	Position	1	1376
111.856	4.38049	48.3149	µm	Spot	Position	1	1377
137.785	4.94799	48.2044	µm	Spot	Position	1	1378
99.6867	4.74935	51.3569	µm	Spot	Position	1	1387
118.818	4.5853	52.598	µm	Spot	Position	1	1388
161.612	4.81054	57.0199	µm	Spot	Position	1	1401
106.58	4.86599	58.6432	µm	Spot	Position	1	1404
137.565	5.07488	59.989	µm	Spot	Position	1	1405
150.443	4.84228	60.8543	µm	Spot	Position	1	1406
238.991	16.4094	-0.900997	µm	Spot	Position	1	1429
199.443	22.9846	4.66449	µm	Spot	Position	1	1442
179.481	4.49451	12.6334	µm	Spot	Position	1	1462
207.627	3.95319	11.6459	µm	Spot	Position	1	1463
231.513	8.71038	16.0591	µm	Spot	Position	1	1468
172.739	6.06205	20.2576	µm	Spot	Position	1	1481
194.315	5.16584	23.2004	µm	Spot	Position	1	1489
215.029	4.79209	29.6284	µm	Spot	Position	1	1501
171.664	5.3075	32.0958	µm	Spot	Position	1	1513
204.626	5.15721	34.8649	µm	Spot	Position	1	1531
222.046	4.34111	45.6604	µm	Spot	Position	1	1554
166.837	5.01986	52.3745	µm	Spot	Position	1	1581
182.742	4.91587	51.9941	µm	Spot	Position	1	1582
255.641	25.0044	29.3145	µm	Spot	Position	1	1655
57.789	97.5497	0.563919	µm	Spot	Position	1	1705
71.7792	85.8408	4.40359	µm	Spot	Position	1	1706
79.1746	89.6925	2.51065	µm	Spot	Position	1	1707
78.499	107.415	2.30516	µm	Spot	Position	1	1708
62.2435	122.399	4.7786	µm	Spot	Position	1	1709
49.4506	84.1173	7.73243	µm	Spot	Position	1	1710
59.346	113.077	9.41277	µm	Spot	Position	1	1711
60.413	100.628	11.9628	µm	Spot	Position	1	1714
71.6349	101.599	11.9899	µm	Spot	Position	1	1715
75.8727	120.173	11.0574	µm	Spot	Position	1	1716
62.1612	88.7371	14.5508	µm	Spot	Position	1	1717
57.379	112.074	16.3822	µm	Spot	Position	1	1718
58.3245	98.1843	20.6208	µm	Spot	Position	1	1719
67.7818	97.7501	20.7312	µm	Spot	Position	1	1720
77.7409	108.47	18.5039	µm	Spot	Position	1	1721
73.3027	98.8447	24.7803	µm	Spot	Position	1	1722
82.1688	128.331	24.5215	µm	Spot	Position	1	1724
82.4817	115.716	27.2823	µm	Spot	Position	1	1726
82.3792	99.7002	31.4175	µm	Spot	Position	1	1728
67.09	112.896	31.3654	µm	Spot	Position	1	1729
67.0736	92.3137	35.2659	µm	Spot	Position	1	1731
70.2225	85.5987	44.0069	µm	Spot	Position	1	1732
78.4583	98.5147	47.082	µm	Spot	Position	1	1733
64.6878	87.9719	61.2653	µm	Spot	Position	1	1738
140.35	116.041	-0.0755157	µm	Spot	Position	1	1740
146.124	123.409	0.68251	µm	Spot	Position	1	1741
125.127	129.738	-1.24105	µm	Spot	Position	1	1742
146.374	142.998	0.617386	µm	Spot	Position	1	1743
106.421	151.299	-0.0531731	µm	Spot	Position	1	1744
143.206	158.985	0.543831	µm	Spot	Position	1	1745
110.291	102.826	4.37132	µm	Spot	Position	1	1747
119.384	108.712	5.31061	µm	Spot	Position	1	1748
100.882	118.065	3.25756	µm	Spot	Position	1	1750
149	120.353	4.47958	µm	Spot	Position	1	1751
120.101	125.616	4.75624	µm	Spot	Position	1	1752
109.656	134.746	4.19685	µm	Spot	Position	1	1754
116.96	152.816	4.67319	µm	Spot	Position	1	1756
120.242	163.605	4.62019	µm	Spot	Position	1	1757
164.89	92.8151	8.61272	µm	Spot	Position	1	1758
127.849	101.25	8.26903	µm	Spot	Position	1	1759
140.568	112.046	6.49585	µm	Spot	Position	1	1761
92.5932	139.206	7.15443	µm	Spot	Position	1	1764
107.983	145.395	9.5163	µm	Spot	Position	1	1765
143.31	146.704	8.76727	µm	Spot	Position	1	1766
153.568	146.956	6.31086	µm	Spot	Position	1	1767
140.978	160.478	6.53075	µm	Spot	Position	1	1768
91.3429	105.938	10.6144	µm	Spot	Position	1	1771
151.393	126.933	12.6003	µm	Spot	Position	1	1772
109.739	132.281	12.823	µm	Spot	Position	1	1773
120.202	138.737	13.8949	µm	Spot	Position	1	1774
132.844	156.771	12.3777	µm	Spot	Position	1	1776
117.738	160.555	13.4003	µm	Spot	Position	1	1777
154.694	166.493	11.9978	µm	Spot	Position	1	1778
103.018	102.606	16.2634	µm	Spot	Position	1	1781
111.395	104.153	14.3482	µm	Spot	Position	1	1782
127.231	104.67	15.9578	µm	Spot	Position	1	1783
142.971	116.359	17.2976	µm	Spot	Position	1	1784
158.746	118.233	16.4518	µm	Spot	Position	1	1785
164.593	135.737	16.5542	µm	Spot	Position	1	1788
84.9294	90.8835	20.9051	µm	Spot	Position	1	1790
103.649	114.099	20.3928	µm	Spot	Position	1	1792
117.285	138.618	19.1874	µm	Spot	Position	1	1794
105.692	141.524	20.8391	µm	Spot	Position	1	1795
148.678	151.368	20.523	µm	Spot	Position	1	1797
107.833	153.853	20.4613	µm	Spot	Position	1	1798
145.884	166.493	20	µm	Spot	Position	1	1799
156.05	166.493	19.0222	µm	Spot	Position	1	1800
113.981	101.004	23.5399	µm	Spot	Position	1	1803
132.892	103.041	23.5325	µm	Spot	Position	1	1805
98.2588	106.066	22.913	µm	Spot	Position	1	1806
126.461	116.922	23.2229	µm	Spot	Position	1	1807
97.5071	124.085	24.2024	µm	Spot	Position	1	1808
130.617	131.639	25.4837	µm	Spot	Position	1	1809
146.342	143.321	22.936	µm	Spot	Position	1	1810
115.028	150.244	25.5224	µm	Spot	Position	1	1811
164.9	151.495	22.5568	µm	Spot	Position	1	1812
155.814	153.143	24.1852	µm	Spot	Position	1	1813
123.514	166.493	22.8208	µm	Spot	Position	1	1814
84.5825	92.2776	27.5463	µm	Spot	Position	1	1816
145.649	128.375	26.7213	µm	Spot	Position	1	1819
109.63	145.276	28.9937	µm	Spot	Position	1	1821
99.96	109.342	30.805	µm	Spot	Position	1	1824
104.339	118.018	33.0585	µm	Spot	Position	1	1825
96.0495	136.645	30.7997	µm	Spot	Position	1	1826
142.297	147.103	31.4138	µm	Spot	Position	1	1827
157.347	148.819	31.5016	µm	Spot	Position	1	1828
126.475	152.357	31.8939	µm	Spot	Position	1	1829
150.238	152.77	31.5702	µm	Spot	Position	1	1830
135.583	153.328	31.228	µm	Spot	Position	1	1831
109.927	154.368	30.3637	µm	Spot	Position	1	1832
110.559	117.069	37.0254	µm	Spot	Position	1	1838
164.569	138.372	34.5389	µm	Spot	Position	1	1840
142.278	152.614	36.0676	µm	Spot	Position	1	1841
139.302	166.493	35.7808	µm	Spot	Position	1	1842
99.1028	101.887	38.8844	µm	Spot	Position	1	1844
86.6093	103.138	39.8135	µm	Spot	Position	1	1845
145.462	129.505	40.5232	µm	Spot	Position	1	1847
105.743	131.044	40.9952	µm	Spot	Position	1	1848
117.03	135.863	39.443	µm	Spot	Position	1	1849
146.874	158.417	40.9329	µm	Spot	Position	1	1850
122.078	107.311	44.1792	µm	Spot	Position	1	1858
134.051	107.828	43.1468	µm	Spot	Position	1	1860
84.2752	115.076	43.7354	µm	Spot	Position	1	1861
124.643	117.441	44.0854	µm	Spot	Position	1	1862
106.229	124.416	44.2495	µm	Spot	Position	1	1863
124.288	133.96	45.4427	µm	Spot	Position	1	1864
139.898	145.116	45.7666	µm	Spot	Position	1	1867
140.821	138.545	48.1897	µm	Spot	Position	1	1876
156.932	140.855	48.5804	µm	Spot	Position	1	1878
113.973	150.208	48.0595	µm	Spot	Position	1	1879
128.94	156.082	48.0916	µm	Spot	Position	1	1880
144.033	159.212	48.0889	µm	Spot	Position	1	1881
107.272	101.039	51.9955	µm	Spot	Position	1	1884
98.6721	101.738	52.9035	µm	Spot	Position	1	1885
103.106	120.483	51.6334	µm	Spot	Position	1	1886
148.86	148.645	50.5994	µm	Spot	Position	1	1889
111.555	112.309	55.1778	µm	Spot	Position	1	1893
125.17	135.559	58.479	µm	Spot	Position	1	1901
122.327	144.305	59.957	µm	Spot	Position	1	1902
141.501	152.167	59.085	µm	Spot	Position	1	1903
207.032	154.46	-0.301304	µm	Spot	Position	1	1914
241.647	158.041	-0.112694	µm	Spot	Position	1	1915
186.614	163.696	-0.715042	µm	Spot	Position	1	1916
177.174	165.131	0.0659256	µm	Spot	Position	1	1917
216.815	166.493	-0.504322	µm	Spot	Position	1	1918
217.196	140.17	3.13492	µm	Spot	Position	1	1926
173.266	147.478	4.69207	µm	Spot	Position	1	1927
189.217	114.586	7.24372	µm	Spot	Position	1	1934
167.14	156.086	8.3159	µm	Spot	Position	1	1939
173.301	162.226	6.55779	µm	Spot	Position	1	1940
205.515	166.493	6.75851	µm	Spot	Position	1	1941
182.112	111.948	10.7661	µm	Spot	Position	1	1945
206.754	162.462	12.3694	µm	Spot	Position	1	1949
198.869	166.493	13.4866	µm	Spot	Position	1	1950
186.172	135.022	15.8719	µm	Spot	Position	1	1960
174.601	151.331	16.6536	µm	Spot	Position	1	1962
185.15	159.887	15.621	µm	Spot	Position	1	1963
178.446	161.297	15.4524	µm	Spot	Position	1	1964
224.96	166.493	15.1549	µm	Spot	Position	1	1965
212.773	145.924	21.0638	µm	Spot	Position	1	1971
188.962	155.717	20.8954	µm	Spot	Position	1	1974
210.29	166.493	19.9864	µm	Spot	Position	1	1975
179.18	122.131	23.1516	µm	Spot	Position	1	1983
197.46	121.995	23.2036	µm	Spot	Position	1	1984
229.002	151.094	22.4688	µm	Spot	Position	1	1986
244.295	153.547	25.0559	µm	Spot	Position	1	1987
249.706	121.656	28.4627	µm	Spot	Position	1	1992
212.835	156.976	27.1078	µm	Spot	Position	1	1994
171.68	166.493	26.6951	µm	Spot	Position	1	1997
176.772	130.046	33.4363	µm	Spot	Position	1	2001
241.174	135.695	33.061	µm	Spot	Position	1	2002
204.033	137.924	36.1324	µm	Spot	Position	1	2013
196.702	144.888	39.3666	µm	Spot	Position	1	2022
243.2	145.09	39.7527	µm	Spot	Position	1	2023
185.948	166.493	41.0035	µm	Spot	Position	1	2024
243.793	130.495	44.2224	µm	Spot	Position	1	2037
204.457	138.75	43.3434	µm	Spot	Position	1	2039
241.706	141.624	44.1489	µm	Spot	Position	1	2040
212.914	144.016	44.9501	µm	Spot	Position	1	2041
179.109	166.493	45.5993	µm	Spot	Position	1	2046
204.457	166.493	44.6088	µm	Spot	Position	1	2047
167.725	161.744	47.5717	µm	Spot	Position	1	2055
186.653	164.175	48.7426	µm	Spot	Position	1	2056
241.742	129.931	51.456	µm	Spot	Position	1	2064
209.198	136.298	50.4676	µm	Spot	Position	1	2067
213.406	143.349	58.6073	µm	Spot	Position	1	2083
241.484	155.96	59.7379	µm	Spot	Position	1	2085
259.764	102.462	-0.871227	µm	Spot	Position	1	2091
297.113	159.493	8.37646	µm	Spot	Position	1	2117
250.376	166.493	6.34216	µm	Spot	Position	1	2118
265.47	137.397	28.0922	µm	Spot	Position	1	2165
290.25	148.839	27.5388	µm	Spot	Position	1	2167
285.678	166.493	35.4446	µm	Spot	Position	1	2190
254.048	166.493	40.1618	µm	Spot	Position	1	2198
281.03	135.988	43.8644	µm	Spot	Position	1	2208
290.557	144.035	52.765	µm	Spot	Position	1	2226
251.695	158.083	51.6573	µm	Spot	Position	1	2227
280.251	154.619	55.6375	µm	Spot	Position	1	2232
54.2433	55.9866	64	µm	Spot	Position	1	2248
125.473	4.49145	64	µm	Spot	Position	1	2251
95.0267	4.8728	64	µm	Spot	Position	1	2252
158.117	4.81686	64	µm	Spot	Position	1	2253
200.079	4.27049	64	µm	Spot	Position	1	2262
169.31	4.81984	64	µm	Spot	Position	1	2264
90.0323	107.798	64	µm	Spot	Position	1	2292
263.911	143.052	64	µm	Spot	Position	1	2329
