# Supplementary material for: Glucokinase activity controls peripherally located subpopulations of β-cells that lead islet Ca2+ oscillations
Source: eLife. 2025 Feb 12;13:RP103068. doi: 10.7554/eLife.103068 (PMC11820133; doi:10.7554/eLife.103068)
Supplement: Source data 7. [file elife-103068-data7.zip › EJ155 10GPKa F08-1_Statistics/EJ155 10GPKa F08-1_Plot.csv]

Intensity Mean Ch=2 Img=1
====================
Time [s]	Intensity Mean::1000000000::0	Intensity Mean::1000000001::0	Intensity Mean::1000000002::0	Intensity Mean::1000000003::0	Intensity Mean::1000000004::0	Intensity Mean::1000000005::0	Intensity Mean::1000000006::0	Intensity Mean::1000000007::0	Intensity Mean::1000000008::0	Intensity Mean::1000000009::0	Intensity Mean::1000000010::0	Intensity Mean::1000000011::0	Intensity Mean::1000000012::0	Intensity Mean::1000000013::0	Intensity Mean::1000000014::0	Intensity Mean::1000000015::0	Intensity Mean::1000000016::0	Intensity Mean::1000000017::0	Intensity Mean::1000000018::0	Intensity Mean::1000000019::0	Intensity Mean::1000000020::0	Intensity Mean::1000000021::0	Intensity Mean::1000000022::0	Intensity Mean::1000000023::0	Intensity Mean::1000000024::0	Intensity Mean::1000000025::0	Intensity Mean::1000000026::0	Intensity Mean::1000000027::0	Intensity Mean::1000000028::0	Intensity Mean::1000000029::0	Intensity Mean::1000000030::0	Intensity Mean::1000000031::0	Intensity Mean::1000000032::0	Intensity Mean::1000000033::0	Intensity Mean::1000000034::0	Intensity Mean::1000000035::0	Intensity Mean::1000000036::0	Intensity Mean::1000000037::0	Intensity Mean::1000000038::0	Intensity Mean::1000000039::0	Intensity Mean::1000000040::0	Intensity Mean::1000000041::0	Intensity Mean::1000000042::0	Intensity Mean::1000000043::0	Intensity Mean::1000000044::0	Intensity Mean::1000000045::0	Intensity Mean::1000000046::0	Intensity Mean::1000000047::0	Intensity Mean::1000000048::0
0.000000	1636.13	1642.88	1649.3	1652.82	1651.41	1652.92	1655.28	1652.88	1656.37	1652.42	1658.97	1658.42	1658.98	1658.7	1665.09	1659.66	1656.14	1663.32	1651.82	1652.94	1654.74	1662.68	1656.99	1664.46	1661.05	1643.86	1662.97	1654.54	1677.44	1682.02	1676.5	1661.19	1658.52	1661.4	1667.85	1658.8	1657.66	1654.21	1656.12	1660.76	1655.3	1660.69	1693.44	1632.61	1648.24	1633.68	1644.97	1655.31	1650.98
0.495000	1640.17	1645.85	1650.78	1652.31	1651.21	1653.05	1653.29	1650.92	1656.12	1655.24	1657.64	1658.44	1658.74	1656.87	1663.09	1656.76	1659.3	1662.11	1651.33	1649.23	1652.61	1661.27	1652.05	1664.28	1660.55	1642.91	1664.94	1654.28	1676.42	1677.29	1676.68	1660.54	1658.65	1658.33	1665.71	1654.72	1655.71	1655.68	1653.22	1661.54	1657.15	1657.95	1692.23	1631.68	1661.92	1634.89	1644.47	1652.33	1650.89
0.990000	1638.76	1645.34	1651.73	1653.22	1652.43	1653.44	1653.13	1654.89	1656.47	1654.2	1658.58	1659.82	1659.75	1655.45	1665.51	1656.68	1656.28	1661.48	1652.85	1650.38	1654.8	1665.18	1655.46	1664.95	1660.17	1644.32	1665.07	1654.9	1676.71	1679.96	1676.74	1662.59	1658.94	1657.88	1667.43	1655.41	1655.55	1656.34	1654.24	1663.22	1657.63	1659.29	1693.53	1633.42	1660.39	1634.8	1644.11	1651.09	1651.78
1.486000	1640.84	1647.33	1653.24	1654.22	1652.33	1655.39	1653.39	1652.29	1657.82	1654.08	1656.6	1660.66	1657.39	1657.42	1665.36	1658.73	1657.34	1663.49	1651.2	1649.9	1655.51	1663.65	1655.34	1665.46	1659.05	1646.68	1664.09	1653.68	1677.27	1680.47	1677.44	1662.39	1659.22	1659.48	1666.23	1655.51	1656.66	1655.58	1651.24	1662.53	1655.83	1659.43	1691.11	1631.79	1662.23	1634.75	1644.67	1651.69	1650.41
1.981000	1639.75	1645.81	1650.28	1656.29	1653.28	1656.17	1653.72	1653.08	1657.35	1651.85	1656.22	1658.41	1660.07	1656.26	1663.51	1658.33	1657.29	1661.89	1651	1649.06	1655.92	1665.35	1655.24	1663.8	1660.82	1643.39	1664.17	1656.82	1675.57	1681.1	1678.15	1663.79	1657.05	1657.1	1664.81	1655.51	1654.76	1655.12	1651.3	1660.93	1656.13	1660.48	1690.65	1633.69	1662.38	1635.23	1645.15	1649.81	1650
2.476000	1640.81	1646.35	1649.11	1654.55	1650.69	1652.66	1651.88	1654.01	1657.06	1653.62	1656.3	1658.58	1655.72	1658.22	1663.3	1655.45	1656.15	1662.05	1651.04	1646.85	1653.45	1664.09	1651.47	1666.2	1659.13	1643.02	1661.84	1652.81	1676.34	1681.6	1676.64	1661.46	1656.49	1656.89	1664.54	1656.26	1654.69	1653.81	1652.02	1660.39	1655.03	1659.64	1690.75	1630.66	1659.4	1633.17	1642.6	1649.44	1650.3
2.971000	1640.69	1645.22	1649.14	1651.04	1651.83	1653.09	1650.66	1651.99	1655.74	1653.59	1657.62	1658.21	1659.21	1656.39	1663.19	1656.24	1657.73	1661.72	1650.35	1648.71	1651.79	1663.55	1654.89	1665.62	1659.81	1642.15	1665.13	1656.66	1676.67	1679.63	1677.57	1663.06	1653.69	1657.74	1664.74	1653.53	1652.71	1653.39	1651.37	1662	1654.45	1659.38	1690.25	1631.9	1659.08	1633.71	1641.79	1649.18	1650.45
3.466000	1639.42	1643.6	1650.43	1652.89	1650.26	1654.21	1651.48	1650.42	1653.25	1649.9	1655.34	1658.84	1658.69	1657.27	1661.16	1658.2	1655.44	1663.3	1651.47	1649.14	1652.79	1662.34	1652.31	1664.88	1659.76	1645.52	1661.48	1653.99	1676.23	1677.41	1676.54	1660.96	1657.96	1655.05	1664.66	1655.89	1655.64	1655.49	1651.91	1662.38	1654.69	1658.79	1689.09	1631.26	1658.39	1632.42	1645.03	1650.01	1647.82
3.962000	1639.88	1643.95	1649.46	1652.05	1650.14	1653.69	1649.98	1651.55	1654.65	1650.18	1656.43	1658.29	1658.82	1654.79	1664.92	1655.2	1652.92	1661.54	1652.31	1648.15	1653.06	1662.16	1653.79	1663.11	1660.02	1641.55	1662.3	1656.07	1672.95	1677.88	1676.3	1660.98	1655.65	1654.43	1665.99	1654.51	1653.94	1653.22	1650.56	1662.05	1654.12	1659.3	1690.07	1631.91	1659.29	1634.68	1642.89	1651.41	1646.74
4.457000	1639.26	1643.29	1646.42	1651.48	1651.49	1653.14	1651	1650.8	1654.55	1652.14	1656.19	1660.46	1658.97	1655.81	1661.46	1659.07	1655.81	1663.68	1650.92	1649.43	1650.31	1661.34	1651.51	1665.77	1659.26	1644.92	1662.09	1652.97	1674.31	1676.47	1676.53	1660	1656.32	1655.04	1664.66	1653.11	1652.06	1654.84	1650.22	1662.4	1654.8	1658.46	1688.12	1632.24	1659.22	1634.66	1642.42	1648.54	1646.13
4.952000	1639.89	1645.04	1648.59	1652.51	1649.24	1652.69	1650.29	1651.19	1655.5	1652.34	1654.46	1658.04	1656.81	1654.13	1662.45	1655.54	1656.29	1660.17	1650.5	1649	1651.04	1661.84	1653.77	1662.8	1657.67	1643.66	1664.72	1651.59	1673.65	1675.25	1675.97	1659.83	1656.41	1658.88	1665.41	1654.11	1656.07	1654.27	1650.63	1660.34	1654.66	1658.75	1689.01	1631.09	1658.87	1633.29	1641.18	1649.89	1650.19
5.447000	1640.28	1643.86	1649.7	1651.14	1648.15	1653.44	1652.07	1652.12	1655.73	1651.66	1656.57	1657.96	1658.14	1654.41	1662.4	1657.77	1651.73	1660.94	1649.44	1647.58	1653.75	1659.58	1651.67	1661.46	1658.62	1641.5	1662.49	1654.15	1673.47	1676.62	1672.42	1660.03	1656.68	1654.66	1664.3	1654.08	1653.2	1653.44	1650.37	1661.98	1652.21	1660.04	1688.03	1631.56	1657.43	1630.73	1642.24	1649.42	1648.71
5.942000	1639.47	1643.69	1646.96	1650.2	1650.42	1651.11	1649.25	1651.53	1653.48	1652.44	1654.9	1658.72	1657.41	1656.54	1662.16	1656.39	1653.12	1658.49	1650.48	1648.56	1653.7	1660.19	1650.87	1662.99	1658.12	1642.29	1659.82	1653.85	1672.25	1677.3	1674.45	1660.78	1656.85	1657.9	1663.01	1652.28	1654.1	1654.08	1652.02	1658.65	1653.01	1657.49	1685.82	1631.88	1659.16	1631.55	1644.21	1650.58	1647.95
6.438000	1639.16	1642.66	1650.02	1651.02	1650.23	1651.05	1649.56	1650.66	1654.48	1652.67	1655.14	1658.54	1657.25	1653.86	1660.57	1656.15	1655.23	1661.72	1647.47	1648.41	1651.7	1658.74	1653.43	1661.08	1658.14	1641.2	1660.22	1652.3	1674.24	1677.64	1674.59	1660.96	1656.08	1657.14	1665.83	1652.65	1652.83	1655.27	1649.98	1659.9	1654.78	1657.57	1687.22	1632.92	1658.4	1633.06	1642.69	1647.8	1647.23
6.933000	1639.25	1643.88	1647.66	1653.41	1649.15	1652.1	1650.16	1650.78	1654.41	1652.32	1654.5	1656.79	1656.54	1655.91	1662.65	1656.92	1654.85	1660.73	1649.03	1647.86	1653.54	1661.96	1652.34	1661.97	1655.26	1641.66	1663.94	1652.72	1672.2	1676.83	1676.33	1660.43	1655.54	1655.69	1664.53	1654.33	1653.58	1652.63	1651.06	1660.73	1653.82	1659.58	1685.75	1630.88	1657.89	1631.64	1644.28	1649.08	1644.96
7.428000	1639.42	1643.99	1646.78	1651.12	1651.11	1650.99	1650.02	1651.72	1652.32	1652.55	1655.37	1657.22	1656.95	1654.6	1660.4	1656.91	1654.61	1662.23	1648.88	1649.82	1653	1659.33	1651.66	1663.14	1659.49	1642.42	1661.61	1653.41	1671.84	1674.21	1672.47	1658.88	1655.47	1655.03	1663.99	1653.07	1651.93	1654.04	1649.96	1661.36	1654.18	1660.03	1686.46	1630.76	1659.09	1630.89	1644.58	1648.46	1647.23
7.923000	1638.64	1641.76	1648.96	1650.15	1649.74	1651.97	1651.66	1651.77	1654.91	1653.58	1654.91	1655.38	1654.22	1654.62	1661.52	1656.21	1653.2	1659.47	1650.18	1648.97	1652.82	1661.95	1654.7	1661.72	1658	1641.74	1660.83	1653.05	1672.93	1677.48	1674.97	1660.55	1656.54	1656.64	1665.13	1653.7	1651.61	1653.42	1651.23	1661.02	1650.76	1658.59	1688.8	1631.83	1657.4	1630.84	1644.69	1649.33	1648.76
8.418000	1639.33	1644.15	1649.98	1652.29	1649.46	1652.47	1651.58	1653.12	1654.75	1653.15	1655.67	1657.6	1656.11	1653.15	1660.69	1654.39	1655.56	1660.04	1650.84	1649.23	1651.04	1663.07	1654.02	1663.33	1656.78	1642.81	1658.51	1651.84	1672.48	1673.98	1672.89	1659.88	1655.1	1658.72	1664.09	1653.05	1653.4	1649.66	1651.51	1658.87	1654.59	1656.73	1686.53	1630.25	1656.22	1630.92	1641.45	1646.23	1646.91
8.914000	1639	1642.84	1650.35	1650.55	1650.87	1653.5	1652.7	1649.83	1654.42	1650.94	1655.58	1656.26	1656.32	1655.34	1663.62	1656.72	1654.06	1660.93	1649.13	1646.8	1651.79	1659.93	1648.6	1661.44	1657.88	1641.77	1661.38	1651.1	1671.75	1676.06	1673.95	1659.69	1655.15	1655.67	1662.23	1652.63	1652.28	1652.03	1649.45	1659.33	1652.73	1658.4	1685.54	1632.45	1656.33	1632.27	1644.53	1649.94	1648.13
9.409000	1637.02	1642.14	1646.79	1650.2	1648.65	1653.16	1650.54	1652.16	1653.31	1652.98	1653.54	1655.71	1656.57	1653.89	1661.18	1654.98	1652.78	1658.49	1649.25	1647.32	1651.61	1658.01	1653.32	1661.71	1659.7	1642.33	1660.24	1652.73	1672.94	1674.83	1673.4	1659.47	1656.35	1654.37	1661.69	1652.87	1652.56	1651.87	1649.81	1660.38	1651.01	1655.53	1685.88	1630.07	1658.46	1631.8	1641.12	1647.42	1645.62
9.904000	1637.42	1646.81	1650.03	1649.37	1647.41	1653.47	1650.18	1650.62	1654.49	1652.04	1654.86	1658.25	1657.11	1653.85	1662.79	1655.34	1654.35	1658.9	1650.82	1646.29	1651.71	1659.08	1649.77	1664.67	1660.67	1641.21	1660.62	1652.96	1672.63	1676.1	1673	1660.21	1654.39	1655.68	1662.03	1653.9	1654.31	1652.68	1650.28	1660.15	1653.58	1659.49	1684.14	1630.79	1655.21	1629.24	1641.71	1646.03	1648.72
10.399000	1639.97	1643.41	1649.39	1650.14	1647.97	1653.66	1651.27	1651.88	1653.46	1652.55	1654.15	1658.06	1655.48	1654.5	1661.83	1654.9	1654.96	1658.92	1647.97	1647.44	1651.19	1662.41	1651.91	1661.23	1657.65	1642.85	1661.77	1650.88	1673.68	1676.05	1675.11	1660.48	1656.22	1658.39	1664.21	1654.36	1653.68	1650.9	1647.5	1659.54	1652.68	1657.9	1684.62	1630.09	1657.32	1631.09	1640.8	1646.66	1645.92
10.895000	1639.38	1643.13	1648.55	1651.4	1647.38	1654.26	1650.67	1650.6	1654.5	1651.54	1654.43	1657.62	1656.17	1653.97	1662.01	1655.26	1656.05	1659.6	1650.68	1647.93	1653.51	1661.16	1650.94	1662.08	1657.84	1644.65	1659.95	1649.93	1671.31	1676.39	1673.77	1659.24	1655.33	1656.71	1664.41	1653.97	1651.02	1651.93	1650.51	1660.13	1654.32	1658.42	1682.47	1630.98	1657.92	1630.48	1641.07	1648.09	1647.9
11.390000	1638.99	1642.81	1649.27	1651.11	1648.42	1651.64	1650.2	1649.17	1654.47	1651.6	1655.32	1659.06	1656.24	1654.16	1662.67	1656.1	1652.77	1660.23	1650.74	1648.52	1652.91	1660.47	1650.65	1664.05	1656.39	1640.54	1661.49	1653.26	1673.42	1673.87	1673.99	1661.82	1654.38	1653.31	1664.52	1653.07	1652.51	1653.14	1647.38	1663.32	1652.57	1656.67	1683.85	1629.95	1658.65	1632.61	1643.05	1648.69	1647.48
11.885000	1639.57	1643.8	1648.67	1649.58	1649.1	1651.94	1653.54	1651.58	1654.18	1651.62	1654.3	1656.88	1658.12	1654.91	1662.48	1655.87	1653.38	1659.42	1648.41	1647.28	1654.43	1658.56	1651.41	1661.2	1656.82	1641.84	1659.53	1654.41	1671.72	1674.47	1671.39	1661.48	1657.28	1655.67	1665.85	1652.74	1651.35	1654.07	1649.98	1660.12	1653.85	1656.87	1682.3	1630.2	1657.68	1629.64	1641.69	1648.3	1647.19
12.380000	1638.53	1643.78	1648.2	1648.28	1648.73	1652.11	1650.98	1650.3	1654.74	1651.16	1655.28	1655.94	1654.44	1651.42	1662.64	1655.35	1655.8	1658.94	1647.26	1648.41	1650.35	1659.09	1651.49	1661.75	1657.75	1643.31	1660.54	1652.26	1670.31	1672.71	1673.8	1659.53	1654.11	1655.77	1661.41	1654.95	1652.79	1653.6	1650.24	1659.41	1652.57	1655.06	1683.86	1630.41	1657.79	1631.95	1642.36	1648.47	1645.79
12.875000	1640.44	1644.21	1647.33	1649.67	1646.76	1652.68	1650.08	1650.77	1652.28	1651.17	1654.99	1656.98	1655.38	1653.43	1660.68	1653.46	1653.61	1656.98	1647.62	1648.37	1650.22	1659.72	1650.45	1661.94	1657.91	1639.47	1660.33	1650.26	1670.09	1674.55	1673.92	1660.11	1654.23	1655.42	1662.62	1651.39	1651.75	1651.57	1648.23	1656.98	1650.59	1655.78	1685.5	1631.83	1656.97	1630.79	1641.23	1644.83	1646.35
13.371000	1639.52	1640.62	1649.3	1649.96	1647.65	1651.93	1649.04	1648.98	1651.54	1650.72	1653.53	1655.45	1654.34	1653.58	1661.47	1655.84	1652.07	1661.09	1650.41	1648.37	1650.82	1658.58	1651.55	1661.86	1657.06	1639.97	1658.44	1652.05	1671.67	1675.09	1672.91	1660.09	1655.95	1655.4	1660.88	1651.13	1654.72	1651.08	1648.68	1658.6	1654.28	1657.74	1682	1630.94	1656.33	1630.39	1641.21	1647.77	1644.94
13.866000	1640.07	1642.95	1648.97	1649.32	1651.09	1654.13	1650.82	1650.12	1653.41	1648.94	1653.92	1656.34	1655.64	1654.64	1660.82	1653.42	1650.95	1659.09	1649.19	1647.3	1652.16	1659.85	1650.37	1661.06	1658.44	1639.6	1661.71	1649.2	1668.43	1673.65	1673.09	1661.2	1656.05	1654.55	1661.73	1652.42	1652.2	1649.08	1649.88	1658.21	1653.07	1655.53	1682.4	1629.39	1657.13	1631.61	1641.77	1647.66	1648.81
14.361000	1639.89	1642.4	1648.96	1650.42	1649.18	1654.06	1648.99	1649.03	1652.05	1650.77	1653.27	1655.23	1653.77	1651.35	1660.28	1653.12	1653.24	1658.95	1650.1	1646.02	1651.09	1658.08	1650.17	1662.81	1657.16	1640.93	1660.54	1651.54	1670.04	1672.77	1672.79	1660.03	1655.32	1654.97	1661.31	1650.12	1647.36	1650.61	1648.6	1657.49	1650.84	1655.98	1680.95	1631.78	1656.16	1631.5	1643.52	1648.44	1647.42
14.856000	1638.96	1640.91	1645.34	1648.1	1647.35	1651.76	1645.99	1649.18	1651.41	1651.15	1654.79	1656.99	1654.91	1652.29	1660.74	1653.97	1653.24	1659.83	1648.64	1646.21	1652.64	1656.91	1650.67	1661.11	1655.94	1640.86	1658.39	1652.08	1669.42	1674.42	1672.28	1659.21	1653.61	1653.55	1663.1	1650.32	1650.51	1650.51	1646.67	1659.22	1652.42	1655.36	1680.24	1629.97	1655.57	1631.81	1639.82	1646.83	1645.75
15.351000	1638.94	1641.76	1647.38	1649.22	1649.05	1651.43	1646.3	1649.64	1654.07	1648.62	1652.17	1657.82	1653.39	1652.54	1660.77	1652.27	1652.87	1658.55	1646.2	1646.77	1653.43	1658.56	1649.67	1660.66	1657.3	1638.43	1658.16	1652.06	1669.69	1671.11	1670.79	1659.42	1654.51	1652.81	1664.21	1652.44	1652.34	1651.06	1649.5	1655.97	1651.91	1657.81	1680.25	1628.81	1658.2	1630.38	1642.35	1646.8	1647.35
15.847000	1639.2	1642.88	1648	1648.4	1647.27	1652.12	1647.44	1648.56	1652.96	1650.83	1654.78	1657.5	1656.25	1652.24	1660.93	1655.23	1652.06	1657.6	1647.54	1646.81	1652.51	1659.15	1651.7	1660.02	1654.53	1641.54	1657.99	1651.33	1668.71	1673.23	1670.13	1658.43	1654.52	1655.26	1662.87	1653.03	1651.08	1652.12	1648.49	1661.73	1650.93	1656.18	1679.53	1629.94	1655.67	1630.38	1640.65	1646.92	1647.46
16.341999	1638.51	1641.69	1648.92	1648.17	1648.08	1652.08	1649.12	1649.94	1653.74	1651.74	1654.45	1656.11	1654.78	1650.39	1661.56	1652.53	1651.22	1659.97	1648.56	1646.98	1651.26	1659.65	1650.99	1660.66	1656.42	1641.08	1658.92	1651.09	1669.71	1672.52	1670.71	1658.74	1656.97	1653.36	1663.49	1650.55	1650.25	1653.01	1647.62	1659.11	1652.39	1654.49	1680.83	1630.34	1657.15	1629.89	1642.2	1647.03	1646.07
16.837000	1638.62	1642.51	1647.87	1648.8	1647.16	1652.21	1645.15	1650.14	1653.02	1649.68	1653.22	1656.45	1654.89	1650.02	1659.12	1654.05	1651.25	1660.33	1646.59	1645.18	1650.1	1659.06	1649.51	1661.39	1657.92	1637.43	1657.49	1649.22	1667.14	1671.01	1670.98	1659.69	1653.54	1655.1	1662.9	1651.5	1649.55	1650.98	1649.3	1656.75	1651.43	1656.86	1679.89	1629.51	1656.06	1629.2	1638.74	1646.47	1646.15
17.332001	1637.55	1644.09	1647.21	1648.19	1647.97	1652.86	1647.48	1650.87	1653.49	1649.25	1652.91	1655.33	1654.64	1653.37	1659.92	1653.45	1651.19	1657.42	1647.95	1644.88	1649.77	1660.54	1649.96	1661.29	1656.34	1639.45	1658.31	1652.56	1667.48	1672.85	1671.23	1659.13	1654.76	1650.49	1662.26	1652.87	1650.83	1648.45	1647.05	1656.83	1652.33	1656.65	1679.72	1630.03	1655.69	1630.73	1639.37	1645.22	1644.77
17.827000	1637.95	1642.82	1647.11	1651.38	1648.94	1650.28	1648.22	1647.64	1652.6	1652.34	1653.49	1653.95	1654.24	1652.15	1658.72	1655.58	1654.02	1657.92	1647.42	1645.42	1650.01	1659.71	1649.58	1660.21	1656.42	1639.48	1657.97	1649.33	1669.82	1672.92	1671.16	1659.17	1655.78	1654.16	1663.9	1651.26	1651.65	1649.63	1647.44	1656.2	1650.78	1654.02	1679.59	1630.32	1655.99	1631.46	1641.46	1647.07	1647.13
18.323000	1637.53	1641.8	1647.17	1648.13	1645.99	1652.64	1647.78	1647.97	1652.56	1650.56	1652.85	1655.68	1653.13	1650.84	1660.75	1651.3	1651.5	1656.59	1647.69	1644.93	1651.03	1659.16	1650.26	1661.46	1656.05	1639.38	1658.02	1648.63	1667.06	1672.08	1671	1658.38	1653.79	1654.65	1662.9	1651.04	1649.58	1648.55	1649.59	1658.51	1651.1	1656.06	1680.58	1626.82	1653.93	1629.94	1640.43	1646.78	1646.91
18.818001	1637.57	1640.96	1645.84	1649.92	1647.09	1650.92	1646.95	1648.95	1651.08	1650.22	1651.72	1654.44	1654.84	1650.75	1660.44	1652.88	1652.74	1658.62	1645.49	1644.44	1649	1657.7	1648.93	1660.17	1654.82	1639.51	1657.25	1652.12	1667.57	1672.08	1671.02	1659.08	1654.74	1653.63	1660.7	1652.73	1650.03	1650.45	1648.37	1657.86	1651.7	1656.58	1679.63	1629.52	1657.09	1631.14	1640.46	1647.6	1646.38
19.313000	1639.38	1641.04	1647.49	1649.67	1647.17	1649.08	1647.38	1648.99	1652.61	1651.64	1653.02	1656.68	1654.3	1649.67	1658.28	1655.79	1652.27	1656.13	1648.17	1645.28	1650.45	1658.46	1647.46	1662.04	1654.87	1637.96	1658.56	1651.62	1668.86	1670.07	1670.51	1659.45	1653.43	1654.06	1661.65	1649.94	1649.58	1649.11	1648.18	1657.32	1650.1	1654.92	1680.37	1629.39	1655.05	1629.88	1639.84	1643.93	1642.39
19.808001	1637.61	1640.98	1647.75	1649.22	1645.38	1650.45	1647.07	1648.26	1650.46	1649.2	1652.52	1653.27	1652.88	1653.03	1659.55	1652.4	1653.54	1659.53	1646.06	1644.45	1649.13	1656.56	1648.39	1659.5	1652.69	1639.33	1658	1649.93	1669.02	1670.77	1669.42	1657.19	1652.91	1652.98	1660.93	1651.41	1650.58	1648.63	1647.23	1657.54	1652.95	1654.92	1679.45	1625.66	1655.34	1629.39	1638.36	1646.67	1644.85
20.302999	1636.45	1640.69	1647.28	1648.45	1647.41	1650.87	1647.32	1648.63	1653.75	1650.54	1652.06	1655	1654.86	1651.6	1660.38	1654.32	1652.91	1658.51	1647.21	1644.57	1648.46	1658.23	1649.7	1660.34	1656.5	1638.52	1658.95	1649.72	1666.8	1670.8	1669.88	1657.79	1652.94	1653.03	1660.07	1649.7	1649.88	1648.68	1648.71	1656.13	1652.65	1653.79	1676.98	1631.19	1655.32	1630.54	1640.15	1646.28	1645.6
20.799000	1636.73	1641.96	1644.39	1648.65	1646.56	1650.18	1646.08	1649.25	1651.45	1648.44	1650.27	1655.67	1652.81	1652	1660.39	1650.02	1652.61	1658.24	1646.31	1644.3	1649.3	1658.96	1650.43	1660.78	1653.39	1638.16	1660.4	1650.48	1669.06	1672.84	1668.69	1658.9	1653.3	1653.53	1660.84	1649.32	1650.4	1650.61	1643.67	1656.52	1653.83	1656.47	1676.27	1626.33	1653.09	1629.68	1638.85	1644.04	1643.95
21.294001	1635.84	1639.04	1646.22	1649.63	1645.95	1649.72	1647.67	1648.68	1652.29	1649.22	1652.91	1654.18	1651.63	1651.88	1660.15	1652.24	1651.84	1654.98	1646.26	1644.18	1648.99	1655.7	1650.63	1659.22	1657.57	1638.76	1657.41	1649.77	1666.22	1671.3	1671.47	1659.17	1654.52	1653.95	1660.66	1650.03	1651.36	1649.2	1647.69	1655.52	1650.29	1655.51	1677.08	1628.86	1654.47	1629.02	1639.75	1648.31	1644.15
21.789000	1638.65	1641.58	1646.26	1647.31	1646.64	1649.95	1647.42	1646.81	1654.61	1651.34	1651.64	1655.71	1651.6	1649.26	1658.79	1651.28	1652.1	1656.45	1645.9	1643.28	1647.74	1655.39	1649.36	1657.38	1656	1638.58	1657.36	1648.54	1667.25	1670.05	1668.15	1657.83	1653.17	1654.66	1659.55	1651.2	1652.22	1649.78	1645.82	1657.55	1649.96	1655.24	1679.32	1629.34	1655.28	1630.36	1640.47	1646.96	1646.84
22.284000	1638.6	1639.36	1644.93	1648.56	1646.39	1650.16	1646.96	1647.15	1651.61	1648.92	1650.5	1655.75	1653.29	1651.24	1660.82	1652.74	1651.46	1656.6	1647.86	1644.74	1647.99	1655.96	1648.62	1659	1657.54	1639.26	1658.47	1650.21	1666.47	1671.5	1668.7	1657.93	1652.58	1652.44	1660.35	1649.21	1651.33	1650.43	1646.84	1656.35	1651.7	1653.75	1678.7	1628.85	1655.47	1630.45	1640.86	1645.87	1645.44
22.780001	1637.13	1642.08	1648.16	1648.45	1646.14	1651.66	1644.82	1647.44	1650.4	1650.14	1653.85	1653.88	1655.9	1651.52	1657.95	1652.09	1649.99	1654.98	1646.74	1642.47	1648.36	1659.68	1649.59	1660.47	1653.75	1637.4	1658.65	1649.38	1666.44	1669.64	1670.97	1657.31	1653.26	1651.25	1660.62	1650.61	1650.06	1651.17	1646.99	1655.28	1650.33	1656.29	1676.78	1628.54	1652.4	1631.53	1639.95	1644.91	1644.89
23.275000	1636.43	1640.6	1645.46	1647.91	1645.02	1652.25	1646.98	1647.16	1651.32	1651.5	1651.7	1653.66	1652.62	1651.81	1660.25	1652.18	1652.03	1655.95	1646.62	1644.08	1648.01	1656.99	1650.23	1658.39	1654.63	1637.08	1655.79	1650.72	1670.39	1669.07	1672.81	1658.95	1653.22	1650.74	1660.12	1651.24	1650.19	1649.41	1647.39	1656.84	1648.71	1656.24	1678.22	1627.2	1653.79	1631.03	1639.69	1646.26	1645.01
23.770000	1637.62	1642.44	1645.24	1649.99	1647.16	1649.25	1646.93	1647.8	1650.04	1651.56	1652.36	1654.86	1653.68	1649.18	1660.1	1650.22	1653.2	1655.53	1646.42	1643.23	1649.48	1656.54	1649.25	1659.51	1655.29	1640.48	1658.03	1649.96	1668.23	1669.21	1668.63	1657.29	1653.4	1654.12	1660.87	1650.78	1650.12	1649.57	1647.88	1657.86	1650.88	1655.68	1678.44	1629.01	1655.67	1630.04	1640.64	1647.08	1643.63
24.264999	1637.45	1641.09	1644.04	1648.96	1647.64	1650.17	1646.8	1647.22	1650.63	1650.24	1653.12	1655.5	1655.83	1652.45	1658.85	1651.89	1650.89	1657.59	1646.95	1644.57	1648.64	1656.42	1650.19	1659.16	1654.57	1641.05	1654.89	1650.78	1665.28	1668.65	1668.4	1655.89	1654.14	1655.13	1658.63	1650.37	1650.75	1647.63	1647.51	1657.14	1648.75	1654.63	1678.39	1627.78	1655.85	1627.95	1639.49	1644.34	1645.29
24.760000	1636.98	1641.12	1646.31	1651.33	1645.95	1652.17	1644.89	1647.92	1653.78	1648.08	1650.67	1655.94	1654.52	1652.76	1658.7	1652.95	1650.34	1655.42	1645.81	1644	1649.25	1656.15	1649.22	1659.35	1655.76	1637.69	1655.64	1647.86	1666.73	1671.01	1668.6	1657.77	1653.21	1654.12	1659.91	1650.04	1649.3	1648.31	1646	1657.18	1652.11	1653.96	1678.3	1629.44	1654.08	1631	1640.03	1644.44	1645.35
25.256001	1636.41	1638.95	1645.81	1649.05	1646.66	1649.65	1646.44	1648.13	1651.22	1651.2	1652.26	1655.97	1654.81	1650	1658.48	1651.66	1653.25	1657.91	1646.48	1643.07	1648.66	1658.62	1649	1658.39	1655.64	1638.03	1654.76	1649.78	1667.35	1670.76	1668.3	1658.15	1652.12	1654.38	1659.8	1651.79	1650.76	1648.84	1646.44	1657.07	1650.08	1656.59	1677.24	1627.95	1657.71	1630.32	1639.66	1645.06	1645.24
25.750999	1636.41	1639.61	1645.48	1645.68	1645.31	1649.07	1648.46	1648.95	1649.88	1650.07	1653.11	1655.47	1652.72	1650.49	1658.38	1649.43	1651.54	1657.7	1646.94	1643.29	1649.01	1656.77	1647.76	1660.88	1654	1636.95	1658.98	1648.21	1666.48	1670.73	1670.44	1659.49	1654.84	1653.38	1659	1650.25	1649.18	1651.15	1646.48	1654.29	1650.48	1655.46	1675.36	1627.76	1652.3	1629.47	1639.71	1644.25	1645.88
26.246000	1636.55	1640.56	1646.41	1649.55	1644.63	1649.4	1645.74	1647.78	1648.18	1648.49	1653.13	1654.45	1652.54	1648.68	1659.77	1651.06	1652.18	1655.19	1645.59	1644.34	1647.01	1657.79	1649.09	1660.06	1655.42	1638.43	1659.34	1651.71	1668.29	1667.55	1668.62	1658.44	1654.5	1653.79	1661.8	1649.68	1648.45	1650	1644.42	1654.74	1649.23	1655.16	1675.76	1626.55	1653.36	1628.05	1638.28	1645.9	1644.67
26.740999	1635.52	1639.19	1645.2	1645.57	1644.43	1649.78	1644.41	1648.63	1651.06	1647.22	1649.95	1656.18	1651.68	1648.32	1658.6	1652.07	1649.53	1655.02	1644.29	1644.39	1647.03	1652.46	1646.59	1658.33	1655.07	1637.69	1655.74	1648.6	1665.97	1671.58	1669.5	1657.68	1650.92	1651.93	1657.75	1649.64	1649.1	1648.57	1645.97	1655.34	1646.73	1653.72	1677.3	1630.06	1654.06	1630.33	1637.27	1644.69	1643.76
27.236000	1634.49	1640.28	1645.96	1646.78	1646.38	1651.19	1644.58	1646.15	1650.53	1650.81	1650.44	1653.52	1654.48	1649.61	1659.66	1654.02	1650.92	1656.75	1643.9	1643.95	1647.47	1655.3	1647.09	1656.67	1654.2	1638.62	1654.57	1649.3	1666.82	1667.83	1668.09	1656.03	1651.17	1653.43	1658.05	1650.57	1651.14	1647.88	1647.28	1652.78	1650.37	1654.43	1675.98	1626.83	1655.71	1627.3	1637.09	1644.25	1642.21
27.732000	1635.52	1638.52	1644.83	1648.99	1644.98	1650.61	1643.73	1646.08	1650.18	1648.51	1651.31	1654.64	1652.11	1647.02	1659.73	1652.93	1647.72	1656.87	1647.94	1643.33	1647.73	1656.6	1649.08	1660.14	1653.46	1639.84	1657.1	1650.11	1665.43	1669.62	1669.19	1657.36	1653.84	1651.22	1659.56	1650.33	1650.03	1647.05	1644.36	1655.25	1650	1654.45	1675.79	1628.7	1655.69	1627.77	1640.9	1646	1644.01
28.226999	1635.15	1640.71	1643.89	1647.17	1643.72	1649.95	1645.5	1648.58	1649.22	1648.93	1649.78	1653.65	1652.68	1648.74	1659.82	1648.8	1649.75	1655.06	1644.98	1644.31	1648.35	1654.65	1649.59	1660.18	1652.96	1638.08	1656.98	1649.03	1664.45	1667.53	1668.5	1657.34	1652.91	1652.16	1657.67	1650.98	1648.85	1647.36	1646.64	1656.56	1650.04	1655.13	1676.36	1626.4	1654.75	1629.27	1640.13	1643.43	1643.67
28.722000	1636.44	1639.41	1645.66	1648.38	1647.43	1650.54	1644.63	1647.47	1651.31	1646.76	1651.43	1654.37	1653.34	1648.17	1656.29	1652.24	1649.51	1655.7	1645.14	1643.29	1646.26	1656.5	1646.15	1658.64	1655.1	1636.84	1655.17	1650.7	1667.82	1670.08	1669.17	1656.47	1654.05	1652.8	1657.08	1649.68	1649.77	1647.1	1646.41	1656.04	1649.32	1654.52	1677.08	1627.75	1655.24	1628.8	1638.13	1646.03	1643.14
29.216999	1636.83	1640.85	1645.61	1647.67	1644.75	1649.52	1646	1647.89	1650.24	1649.09	1652.81	1653.53	1654.02	1647.66	1658.79	1651.47	1651.59	1655.62	1646.08	1645.26	1649.11	1654.12	1649.47	1659.27	1654.84	1637.63	1656.08	1648.51	1665.39	1668.53	1668.11	1657.77	1651.66	1651.66	1658.3	1648.64	1647.67	1648.1	1643.65	1654.69	1648.66	1652.68	1674.73	1628.25	1652.18	1629.59	1638.85	1645.68	1642.93
29.712000	1635.27	1639.2	1644.95	1647.26	1645.17	1647.22	1645.62	1646.93	1647.7	1648.06	1650.52	1652.44	1652.89	1646.64	1657.86	1652.78	1649.24	1656.17	1645.19	1644.01	1647.08	1657.91	1648.14	1658.27	1656.6	1636.6	1657.94	1648.84	1664.62	1669.96	1667.74	1657.45	1649.83	1651.8	1658.3	1651.52	1648.54	1648.99	1646.02	1654.38	1650.91	1655.05	1675.85	1627.48	1653.72	1628.05	1638.17	1645.62	1644.15
30.208000	1635.99	1640.61	1644.78	1647.96	1645.61	1650.77	1645.78	1645.83	1649.53	1648.13	1649.43	1652	1651.44	1648.59	1657.45	1650.46	1646.81	1657.37	1645.24	1642.46	1646.4	1654.38	1648.55	1659.03	1655.08	1636.83	1656.41	1648.64	1663.85	1668.04	1667.11	1656.13	1652.76	1650.77	1658.57	1647.05	1648.06	1648.37	1643.77	1656.01	1649.94	1653.2	1674.74	1626.7	1651.53	1628.95	1639.41	1645.68	1644.39
30.702999	1635.45	1640.2	1645.86	1645.73	1645.87	1649.76	1645.17	1646.78	1650.52	1647.83	1651.62	1653.94	1652.18	1649.85	1661.06	1650.85	1648.27	1656.28	1646.75	1642.85	1648.34	1658.76	1650.6	1658.81	1653.12	1638.08	1656.05	1649.39	1666.39	1669.62	1666.89	1657.23	1653.26	1653.39	1658.8	1650.34	1649.5	1649.06	1646.45	1656.15	1650.17	1652.41	1675.81	1627.73	1653.04	1628.32	1641.37	1644	1643.61
31.198000	1636.64	1638.89	1645.37	1647.52	1645.01	1649.75	1642.36	1645.95	1648.9	1649.34	1650.72	1653.13	1651.76	1648.36	1659.11	1653.06	1651.73	1654.9	1644.87	1643.25	1647.54	1655.56	1651.13	1660.51	1653.21	1637.1	1654.87	1648.23	1665.45	1669.77	1667.3	1656.87	1653.68	1650.69	1659.88	1648.65	1648.08	1650.55	1643.84	1654.11	1649.41	1655.34	1673.7	1629.15	1653.66	1628.71	1640.61	1645.31	1642.37
31.693001	1634.89	1640.78	1646.28	1646.25	1645.64	1649	1644.68	1646.31	1650.1	1649.32	1650.89	1652.85	1652.37	1648.14	1657.45	1651.18	1648.85	1657.12	1646.48	1643.96	1646.8	1656.28	1649.28	1658.75	1654.91	1638.77	1657.34	1649.63	1664.62	1668.9	1668.24	1656.3	1653.33	1651.65	1658.07	1649.61	1648.29	1647.44	1645.98	1656.3	1648.68	1652.92	1675.72	1628.51	1654.71	1628.05	1637.22	1644.39	1645.57
32.188000	1635.47	1640.36	1644.95	1646.81	1643.88	1650.7	1645.31	1647.91	1649.89	1649.94	1649.78	1653.88	1652.76	1649.04	1658.75	1651.98	1651.88	1656.12	1646.27	1642.77	1647.74	1656.4	1649.48	1657.81	1654.29	1637.24	1657.28	1648.98	1667.08	1669.6	1669.88	1657.02	1652.42	1650.48	1658.78	1650.29	1648.39	1647.28	1647.97	1655.37	1650.49	1654.88	1674.93	1628.93	1651.7	1627.89	1637.13	1643.29	1641.16
32.683998	1636.58	1641.14	1647.03	1646.17	1644.79	1652.59	1644.77	1646.76	1650.25	1649.32	1651.17	1653.94	1652.6	1649.26	1657.17	1649.67	1650.93	1655.55	1645.71	1644.71	1649.62	1656.95	1649.01	1658.73	1652.18	1639.13	1656.61	1650.1	1666.66	1667.82	1669.26	1656.15	1652.13	1652.18	1660	1648.11	1648.1	1648.91	1645	1654.87	1648.92	1655.3	1673.66	1628.37	1653.31	1629.67	1635.91	1643.9	1644.06
33.179001	1638.37	1639.19	1646.78	1648.34	1647.8	1653.42	1644.67	1648.58	1649.99	1649.07	1650.61	1655.27	1651.35	1648.8	1659.48	1652.18	1651.42	1654.26	1643.6	1641.62	1647.26	1655.92	1649.5	1658.52	1652.84	1637.87	1656.8	1649.82	1667.16	1668.79	1666.85	1656.31	1652.18	1653.72	1659.24	1649.4	1650.11	1645.78	1645.01	1652.73	1650.92	1655.68	1674.79	1624.48	1654.43	1630.45	1637.95	1645.21	1641.43
33.674000	1635.85	1638.98	1645.64	1649.12	1645.29	1649.95	1645.69	1646.17	1649.8	1646.86	1650.97	1653.02	1652.23	1648.43	1658.3	1652.23	1650.54	1657.44	1646.51	1642.09	1646	1656.33	1648.99	1659.52	1654.99	1638.41	1655.77	1651.13	1665.4	1668.16	1667.79	1654.23	1653.58	1651.21	1658.94	1649.79	1649.33	1650.06	1644.56	1655.58	1651.34	1653.77	1674.75	1627.38	1655.37	1626.57	1637.67	1643.74	1644.16
34.168999	1634.71	1640.5	1646.43	1647.8	1644.89	1650.33	1645.46	1648.8	1649.21	1646.14	1650.57	1653.84	1650.27	1651.14	1657	1649.07	1649.68	1653.91	1645.36	1640.29	1647.87	1655.04	1645.83	1658.43	1651.95	1636.22	1656.43	1649.39	1666.4	1667.53	1669.03	1657.53	1651.24	1652.03	1660.38	1649.46	1646.33	1649.83	1645.99	1655.88	1649.25	1655.06	1674.97	1629	1654.03	1628.74	1639.8	1645.24	1641.52
34.664001	1632.82	1639.49	1644.54	1645.32	1642.48	1648.78	1646.31	1645.6	1650.29	1648.22	1650.19	1653.21	1649.96	1648.32	1657.03	1650.73	1649.21	1655.72	1645.15	1640.7	1647.27	1656.45	1647.27	1659.28	1653.44	1638.83	1654.67	1649.57	1665.84	1667.73	1667.99	1655.24	1652.05	1652.76	1659.68	1648.19	1649.87	1648.44	1644.14	1654.89	1648.41	1653.89	1673.81	1626.03	1654.2	1627.08	1635.87	1643.33	1644.71
35.160000	1635.68	1638.53	1643.38	1646.86	1645.8	1649.5	1645.34	1646.69	1651.31	1650.09	1647.95	1655.08	1651.24	1648.81	1659.29	1651.95	1651.33	1655.78	1644.99	1643.26	1647.08	1658.34	1647	1658.19	1655.44	1637.59	1655.3	1647.73	1665.86	1666.81	1666.57	1655.51	1650.98	1650.27	1659.08	1649.76	1649.21	1647.36	1645.03	1656.05	1650.89	1653.73	1674.94	1628.18	1655.07	1628.85	1637.97	1643.92	1645.2
35.654999	1636.21	1640.02	1643.08	1648.64	1644.03	1648.69	1645	1648.06	1650.26	1648.39	1650.72	1652.88	1650.19	1646.99	1657.69	1651.57	1652.05	1656.13	1644.87	1641.91	1648.31	1655.54	1648	1658.91	1654.54	1636.61	1655.66	1648.02	1664.5	1665.7	1667.91	1656.35	1651.35	1653.32	1659.1	1649.29	1648.58	1647.38	1646.54	1653.03	1649.74	1654.81	1672.88	1626.83	1652.99	1628.81	1637.42	1644.8	1643.34
36.150002	1635.03	1640.63	1645.41	1649.77	1645.8	1650.3	1643.26	1646.32	1650.23	1648.31	1648.68	1653.43	1652.55	1648.68	1659.25	1650.38	1649.68	1654.67	1644.86	1640.38	1646.98	1657.26	1647.57	1657.74	1653.55	1635.3	1656.82	1648.4	1663.95	1666.83	1666.56	1654.92	1651.56	1653.05	1657.93	1649.35	1648.3	1647.54	1645.63	1656.69	1651.07	1655.89	1675.09	1627.65	1651.93	1627.38	1638.81	1644.76	1644.39
36.645000	1634.69	1639.14	1644.67	1648.33	1646.72	1649.28	1644.28	1647.2	1649.77	1646.98	1649.25	1653.13	1653.55	1648.48	1657.39	1649.53	1651.31	1654.72	1644.62	1641.68	1646.48	1654.91	1648.46	1657.54	1654.18	1637.1	1655.79	1649.19	1663.82	1666.53	1667.58	1657.03	1655.08	1652.63	1657.56	1648.51	1649.26	1647.63	1643.88	1655.35	1649.88	1654.22	1673.92	1625.42	1654.77	1627.43	1638.38	1645.57	1643.27
37.140999	1634.93	1638.1	1644.5	1647.33	1645.34	1649.85	1642.56	1643.98	1650.12	1646.77	1650.19	1654.08	1651.86	1647.91	1658.23	1649.26	1650.32	1653.97	1642.88	1643.91	1645.53	1654.69	1648.84	1658.84	1654.27	1635.85	1654.77	1649.68	1663.94	1666.83	1665.75	1655.54	1651.66	1650.65	1659.11	1649.07	1648.96	1645.8	1643.52	1654.1	1650.9	1652.21	1673.72	1626.97	1653.29	1627.72	1638.56	1645.61	1642.08
37.636002	1634.25	1638.64	1645.84	1645.93	1645.45	1650.06	1644.86	1646.56	1650.25	1648.47	1651.44	1654.05	1650.18	1645.68	1657.38	1650.29	1648	1655.06	1645.51	1642.34	1646.98	1653.56	1646.98	1657.01	1653.74	1638.16	1655.71	1650.52	1664.81	1665.94	1667.29	1656.01	1649.44	1650.25	1659.98	1650.06	1647.2	1645.87	1644.96	1655.47	1647.78	1653.9	1673.49	1626.49	1654.38	1627.12	1640.99	1644.47	1644.37
38.131001	1633.39	1637.41	1644.28	1646.33	1643.75	1648.41	1644.68	1646.08	1650.54	1646.2	1648.68	1651.18	1650.81	1651.17	1658.46	1651.27	1650.2	1653.54	1645.14	1640.8	1646.44	1652.72	1647.12	1655.4	1651.21	1634.5	1654.4	1648.9	1665.94	1669.54	1665.66	1655.13	1649.83	1649.67	1659.55	1649.4	1648.07	1647.27	1644.73	1653.12	1650.36	1651.68	1673.37	1627.11	1654.16	1626.29	1637.78	1642.53	1642.69
38.625999	1636	1638.67	1644.01	1647.86	1645.16	1648.85	1644.32	1646.17	1649.85	1647.36	1648.69	1654.31	1651.01	1648.81	1656.95	1652.6	1649.16	1653.96	1645.85	1639.73	1648.01	1655.69	1648.04	1658.81	1653.23	1636.19	1654.28	1646.67	1663.69	1666.83	1666.25	1656.49	1651.54	1650.4	1660.28	1650.44	1647.55	1647.08	1645.43	1655.94	1649.69	1652.32	1673.03	1626.81	1650.77	1628.46	1639.59	1645.38	1643.42
39.120998	1634.86	1640.34	1645.81	1646.24	1643.95	1647.55	1643.66	1647.29	1649.1	1645.9	1648.8	1652.06	1650.74	1647.78	1656.76	1649.63	1649.35	1656.63	1644.2	1642.29	1647.46	1655.57	1646.5	1658.81	1654.16	1635.06	1656.64	1646.04	1664.46	1666.66	1665.21	1656.31	1652.84	1651.05	1657.05	1648.01	1648.98	1647.86	1646.67	1655.84	1650.44	1652.68	1672.31	1625.74	1653.07	1628.42	1637.39	1644.54	1641.77
39.616001	1634.9	1639	1645.12	1646.54	1645.25	1648.81	1645.25	1647.34	1651.2	1647.42	1652.24	1652.37	1652.07	1647.35	1657.86	1649.75	1650.85	1654.56	1643.82	1642.51	1647.97	1655.56	1647.2	1658.36	1653.23	1637.7	1655.84	1647.93	1664.55	1664.5	1665.15	1657.79	1651.85	1651.07	1659.94	1649.89	1651.04	1647.2	1642.83	1655.45	1648.59	1654.89	1672.36	1624.77	1653.14	1627.52	1637.87	1644.03	1643.85
40.112000	1635.29	1639	1644.6	1647.74	1643.9	1648.67	1644.38	1648.82	1650.13	1647.71	1651.23	1652.25	1651.68	1648.96	1654.76	1650.48	1651.94	1655.46	1646.2	1642.94	1647.96	1656.23	1649.02	1657.4	1653.71	1637.98	1654.91	1647.85	1664.07	1667.04	1665.95	1656.97	1651.96	1649.28	1659.05	1647.79	1651.23	1646.03	1644.46	1655.21	1649.34	1652.11	1673.14	1626.71	1650.27	1632.46	1638.07	1646.11	1643.28
40.606998	1633.82	1640.28	1645.26	1646.1	1645.39	1647.65	1644.01	1648.32	1648.52	1645.98	1649.56	1651.5	1651.55	1648.09	1655.92	1651.06	1650.09	1654.85	1645.5	1642.86	1645.75	1654.74	1646.7	1656.79	1653.99	1634.35	1655.19	1647.62	1663.3	1665.19	1665.76	1654.5	1651.8	1649.9	1658	1648.76	1646.8	1646.9	1645.73	1656.88	1647.05	1653.28	1673.37	1625.78	1651.99	1629.15	1638.58	1644.49	1643.22
41.102001	1635.18	1639.38	1645.15	1648.14	1643.85	1648.05	1644.84	1647.16	1650.28	1649.53	1650.2	1653.6	1649.99	1648.26	1657.54	1652.73	1649.83	1653.6	1644.1	1642.09	1646.44	1653.8	1647.29	1657.98	1654.55	1633.79	1655.05	1645.94	1663.17	1666.25	1665.31	1656	1650.1	1652	1657.95	1649.97	1649.4	1644.85	1643.33	1656.22	1648.09	1651.35	1672.79	1627.73	1650.82	1628.04	1637.07	1644.2	1642.66
41.597000	1636.19	1638.51	1645.79	1648.02	1643.61	1649.61	1645.4	1647.71	1650.16	1647.95	1650.72	1653.09	1652.79	1648.22	1657.32	1650.78	1650.36	1652.72	1644.25	1643.15	1649.3	1654.33	1647.23	1654.84	1652.97	1637.2	1655.8	1648.38	1664.76	1665.5	1666.83	1656.74	1653.95	1650.23	1658.6	1650.57	1649.39	1648.37	1644.33	1655.65	1649.55	1653.33	1670.48	1627.66	1653.48	1628.07	1637.29	1645.92	1642.7
42.092999	1637.45	1639.53	1644.99	1646.67	1646.48	1651.5	1642.41	1645.43	1649.66	1647.02	1649.66	1654.1	1651.89	1645.52	1657.97	1650.2	1648.61	1653.91	1645.53	1641.42	1644.07	1655.61	1647.62	1658.75	1651.82	1637.16	1655.3	1648.54	1664.46	1669.83	1666.29	1657.17	1652.7	1648.1	1657.22	1650.19	1648.29	1645.59	1643.23	1652.51	1648.66	1653.05	1672.12	1626.4	1652.61	1628.21	1640.51	1643.7	1643.89
42.588001	1634.61	1636.8	1643.77	1645.39	1644.43	1649.48	1643.7	1646.66	1649.57	1647.5	1648.93	1654.07	1650.09	1644.73	1656.61	1650.13	1650.54	1654.34	1644.75	1641.85	1647.11	1656.21	1647.88	1658.42	1653.88	1637.05	1653.75	1645.67	1665.36	1667.66	1666.14	1653.98	1652.82	1651.09	1657.64	1648.46	1649.75	1646.88	1642.49	1654.1	1649.46	1652.29	1669.59	1625.23	1651.77	1628.33	1637.97	1644.09	1644.52
43.083000	1636.09	1642.25	1644.71	1647.26	1645.18	1650.11	1644.99	1647.1	1649.02	1648.55	1649.89	1653.91	1650.15	1647.6	1658.53	1649.78	1647.36	1654.72	1643.86	1642.07	1647.67	1654.24	1647.55	1657.61	1652.09	1636.54	1654.78	1646.98	1664.34	1668.1	1665.51	1655.05	1651.56	1650.27	1657.21	1647.71	1646.73	1647.25	1645.04	1654.21	1647.32	1653.49	1670.06	1627.26	1653.87	1627.98	1639.68	1645.28	1640.56
43.577999	1635.39	1639.7	1645.43	1645.55	1642.59	1648.8	1644.3	1644.93	1648.54	1648.15	1646.77	1652.92	1649.93	1647.57	1656.74	1650.14	1649.4	1654.43	1644.23	1640.64	1646.92	1654.67	1647.51	1658.38	1652.62	1634.52	1655.38	1650.02	1664.25	1667.52	1666.48	1654.48	1649.88	1652.11	1661.16	1650.15	1649.43	1649.07	1643.48	1654.76	1647.75	1654.67	1673.21	1625.6	1652.77	1629.98	1636.58	1644	1644.69
44.073002	1634.56	1639.27	1643.61	1646.44	1646.15	1649.8	1643.53	1647.54	1649.83	1647.92	1649.13	1653.68	1652.94	1645.52	1657.42	1650.3	1651.39	1656.43	1644.94	1641.77	1646.88	1655.27	1648.24	1657.47	1652.62	1637.6	1654.56	1647.85	1664.07	1668.48	1666.37	1656.17	1653.43	1653.01	1659.21	1648.99	1648.48	1646.24	1644.1	1653.25	1648.8	1652.34	1672.23	1627.48	1653.39	1627.73	1637.24	1643.14	1643.22
44.569000	1634.98	1637.62	1644.03	1646.57	1644.38	1649.76	1643.68	1645.93	1650.02	1647.56	1648.52	1654.13	1649.28	1646.73	1657.87	1651.36	1648.69	1655.19	1644.65	1642.11	1647.81	1655.16	1647.35	1655.61	1651.79	1636.26	1656.98	1645.5	1664.43	1666.21	1666.07	1656.03	1650.57	1650.74	1657.17	1647.81	1646.77	1646.47	1642.67	1655.54	1648.67	1652.65	1671.15	1627.49	1655.03	1628.96	1636.26	1642.76	1645
45.063999	1633.03	1638.52	1643.76	1647.27	1644.09	1647.55	1643.38	1645.76	1647.83	1644.93	1649.34	1652.17	1651.29	1647.55	1658.04	1650.44	1650.79	1654.79	1644.31	1641.89	1644.77	1654.1	1649.02	1657.03	1651.61	1635.55	1653.79	1647.58	1661.79	1666.86	1668.42	1655.72	1651.97	1650.42	1656.9	1649.24	1648.28	1648.15	1643.01	1652.28	1647.88	1653.95	1669.63	1628.48	1653.15	1627.18	1636.17	1642.84	1643.28
45.558998	1634.62	1639.55	1643.11	1647.96	1643	1648.78	1642.96	1644.61	1650.53	1648.99	1648.35	1653.56	1652.16	1647.42	1658.2	1649.81	1650.42	1653.18	1645.44	1644.1	1648.08	1656.81	1646.95	1659.55	1654.03	1636.78	1653.71	1647.85	1662.99	1664.86	1665.03	1655.05	1651.32	1650.83	1657.64	1647.61	1648	1646.81	1644.22	1653.2	1648.79	1652.91	1672.44	1627.59	1653.7	1627.79	1638	1644.08	1643.17
46.054001	1633.18	1637.87	1644.61	1646.34	1645.64	1649.65	1642.81	1644.61	1650.26	1645.87	1647.65	1653.4	1650.29	1648.18	1657.43	1651.32	1651.31	1653.69	1644.65	1641.51	1646.59	1654.77	1646.41	1656.64	1652.32	1637.3	1655.31	1646.44	1662.68	1666.77	1666.79	1657.47	1652.14	1649.85	1658.18	1647.66	1646.71	1647.59	1643.04	1655.65	1648.56	1654.5	1671.41	1624.79	1649.78	1626.33	1637.75	1643.88	1642.44
46.549000	1634.33	1638.05	1642.73	1648.34	1642.26	1649.42	1643.76	1646.98	1649.62	1646.71	1649.85	1651.8	1651.31	1647.83	1658.5	1650.66	1648.21	1654.47	1643.68	1641.55	1645.93	1655.01	1647.29	1656.58	1653.56	1634.78	1653.13	1647.29	1662.07	1664.61	1664.71	1656.37	1650.27	1649.04	1658.39	1648.08	1648.51	1647.09	1642.94	1653.95	1647.67	1652.65	1672.49	1625.46	1651.62	1629.25	1637.72	1645.01	1644.28
47.044998	1635.7	1637.2	1644.64	1647.31	1643.45	1649.9	1642.26	1645.12	1648.12	1647.01	1648.76	1652.4	1651.22	1646.89	1656.05	1647.31	1648.74	1653.2	1643.81	1643.1	1645.77	1654.16	1645.38	1657.26	1653.61	1632.98	1653.26	1644.5	1660.84	1666.29	1665.95	1655.75	1650.77	1650.85	1657.33	1648.19	1646.28	1649.16	1643.79	1655.04	1648.18	1653.35	1669.82	1627.31	1652.82	1628.62	1637.83	1642.99	1643.68
47.540001	1635.18	1637.67	1641.03	1646.29	1643.62	1647.74	1642.42	1645.85	1648.65	1646.28	1647.44	1651.81	1649.93	1647.71	1658.62	1649.91	1647.27	1652.69	1645.14	1641.31	1647.35	1655.5	1645.89	1657.28	1651.8	1635.56	1654.56	1648.52	1664.02	1666.01	1667.49	1655.62	1650.52	1650.94	1658.52	1648.75	1646.92	1646.3	1643.52	1654.64	1648.9	1653.2	1669.62	1627.07	1651.88	1629.07	1636.45	1641.92	1642.25
48.035000	1634.2	1638.89	1644.31	1646.93	1644.35	1649.46	1643.68	1647	1650.25	1646.3	1650.64	1653.07	1650.9	1645.7	1657.95	1649.9	1647.92	1652.97	1644.22	1641.53	1646.15	1653.52	1647.26	1656.01	1652.23	1637.04	1653.26	1648.44	1660.03	1665	1664.23	1653.62	1652.69	1650.26	1659.94	1646.64	1647.66	1647.84	1641.7	1653.27	1647	1651.57	1669.78	1626.74	1653.51	1627.21	1639.52	1645.56	1642.01
48.529999	1633.85	1637.27	1642.95	1648.46	1644.67	1646.9	1642.6	1646.62	1649	1649.81	1648.59	1652.87	1651.17	1646.35	1655.63	1650.54	1651.63	1655.08	1644.14	1643.46	1647.28	1655.55	1647.59	1656.77	1652.53	1635.4	1654.18	1647.31	1663.2	1663.42	1664.45	1655.79	1651.62	1649.91	1656.7	1648.63	1648.83	1644.2	1644.03	1652.78	1648	1652.01	1667.32	1627.12	1651.47	1628.82	1636.94	1642.69	1641.58
49.025002	1635.66	1639.31	1643.94	1646.11	1643.98	1648.93	1641.55	1645.31	1649.07	1645.58	1647.99	1652.82	1651.41	1645.28	1658.04	1651.4	1650.19	1654.78	1645.59	1640.97	1648.33	1654.81	1647.11	1657.94	1652.66	1634.3	1652.74	1647.43	1662.5	1665.32	1666.59	1656.69	1651.37	1651.06	1657.1	1648.47	1648.03	1646.5	1642.78	1652.12	1646.86	1651.3	1670.74	1627.05	1654.47	1627.02	1635.95	1643.48	1643.09
49.521000	1632.6	1641.75	1643.74	1644.37	1644.32	1649.06	1643.32	1646.58	1648.28	1649.84	1649.85	1652.1	1650.74	1645.49	1656.59	1648.92	1649.91	1654.77	1644.38	1641.2	1646.25	1654.49	1647.3	1658.14	1650.37	1636.39	1654.41	1645.96	1663.24	1663.4	1664.36	1656.49	1650.67	1649.79	1658.11	1647.98	1648.73	1646.12	1641.97	1652.95	1647.54	1652.67	1671.18	1627.06	1651.66	1628.29	1638.66	1643.47	1641.41
50.015999	1633.49	1635.96	1645.46	1645.81	1645.02	1648.5	1644.24	1645.8	1651.15	1647.6	1649.58	1652.39	1653.13	1648.2	1655.48	1648.07	1649.44	1652.68	1644.98	1642.58	1645.19	1655.44	1647.67	1656.4	1652.42	1635.58	1652.24	1646.6	1661.77	1663.56	1664.28	1654.92	1651.91	1652.26	1658.34	1649.35	1648.21	1645.64	1643.17	1653.45	1647.22	1653.22	1666.96	1625.31	1652.08	1628.54	1634.76	1642.56	1642.63
50.511002	1633.88	1638.03	1644.26	1646.74	1643.43	1647.39	1641.99	1646	1649.47	1647.74	1649.59	1652.4	1649.02	1646.79	1656.44	1650.06	1650.28	1653.17	1643.54	1641.83	1648.4	1655.3	1648.86	1656.89	1652.17	1637.77	1654.72	1647.87	1662.47	1664.05	1665.65	1656.1	1650.76	1652.29	1660.01	1648.79	1647.85	1646.09	1642.75	1652.36	1648.14	1653.51	1669.31	1626.1	1651.45	1627.42	1638.03	1642.54	1642.89
51.006001	1633.53	1638.82	1644.43	1644.76	1643.46	1646.08	1645.2	1646.16	1650.8	1646.37	1648.92	1653.46	1651.95	1644.37	1655.32	1648.35	1648.03	1652.03	1644.62	1640.66	1646.14	1654.16	1645.86	1658.05	1652.87	1632.1	1652.75	1646.39	1663.48	1664.62	1664.87	1654.93	1649.63	1648.75	1655.93	1647.34	1646.92	1645.49	1642.89	1654.51	1645.9	1653.63	1671.06	1626.1	1652.36	1626.46	1636.35	1643.92	1641.82
51.501999	1634.27	1638.87	1642.33	1646.64	1640.61	1646.25	1641.41	1646.3	1649.09	1644.97	1649.15	1650.77	1650.57	1645.46	1655.29	1652.8	1648.88	1653.3	1642.8	1640.86	1643.38	1652.62	1645.49	1655.81	1650.82	1634.76	1651.57	1648.04	1661.23	1666.19	1664.74	1653.74	1649.73	1648.67	1657.1	1647.08	1647.18	1647.78	1642.98	1653.78	1647.56	1652.14	1669.59	1628.53	1651.54	1627.74	1637.41	1643.81	1641.39
51.997002	1633.71	1637.73	1643.49	1643.96	1644.2	1647.94	1641.43	1645.73	1649.42	1648.64	1651.08	1651.35	1649.74	1644.27	1654.35	1646.75	1647.32	1652.26	1643.38	1640	1644.42	1655.49	1645.92	1657.82	1650.99	1635.62	1653.37	1647.13	1660.93	1664.03	1664.58	1655.74	1653.04	1649.15	1658.64	1648.74	1646.71	1645.56	1641.51	1654.43	1646.7	1654.43	1668.71	1623.71	1649.79	1625.79	1637.4	1642.19	1641.9
52.492001	1634.1	1637.95	1643.52	1645.52	1644.7	1648.25	1640.04	1645.93	1648.86	1644.54	1647.47	1651.49	1652.53	1646.14	1656.51	1648.36	1647.75	1653.28	1641.24	1640.79	1644.8	1652.98	1648.27	1656.33	1651.91	1636.22	1654.7	1645.24	1662.11	1663.49	1665.65	1656.53	1650.83	1648.88	1657.25	1646.78	1646.58	1646.14	1643.47	1654.69	1647.88	1653.13	1669.03	1626.76	1652.7	1625.61	1636.24	1642.25	1642.03
52.987000	1632.89	1639.75	1643.87	1645.32	1641.03	1650.33	1640.9	1644.82	1648.85	1644.85	1649.32	1650.9	1649.14	1643.55	1655.62	1647.75	1648.7	1652.04	1639.94	1638.35	1642.47	1651.37	1645.96	1654.64	1650.63	1633.7	1652.48	1645.53	1662.09	1662.24	1665.26	1656.65	1649.33	1648.39	1657.78	1647	1644.97	1644.94	1640.8	1654.43	1647.01	1652.38	1670.64	1627.04	1651.86	1625.49	1636.37	1642.64	1643.14
53.481998	1636.79	1640.93	1642.68	1645.76	1645.51	1647.15	1641.74	1645.68	1646.69	1645.08	1648.42	1649.36	1650.69	1645.66	1656.93	1647.98	1646.89	1653.78	1643.8	1641.13	1647.62	1651.63	1646.28	1656.25	1651.73	1635.55	1654.01	1646.09	1661.16	1663.86	1665	1654.04	1650.81	1650.58	1657.75	1648.44	1649.16	1645.96	1643.18	1653.88	1648.25	1653.69	1671.42	1626.95	1649.33	1626.73	1632.76	1642.18	1640.89
53.978001	1635.46	1639.87	1642.62	1645.96	1642.67	1647.34	1642.16	1645.07	1648.71	1646.38	1647.91	1653.38	1647.6	1643.57	1654.03	1646.65	1647.9	1651.72	1641.97	1638.29	1643.16	1654.97	1645.17	1659.44	1650.54	1634.05	1652.84	1645.49	1662.04	1666.88	1664.39	1656.45	1649.38	1648.9	1658.82	1648.47	1647.91	1646.44	1643.29	1652.09	1646.12	1649.25	1670.44	1625.09	1650.62	1626.89	1635	1643.34	1641.68
54.473000	1634.2	1638.08	1642.55	1646.15	1644	1648.22	1641.39	1645.75	1647.83	1644.29	1646.55	1651.88	1649.37	1644.64	1655.49	1648.71	1646.56	1654.2	1643.25	1640.07	1643.59	1651.38	1645.47	1658.2	1649.93	1636.09	1653.75	1644.94	1661.92	1665.18	1662.93	1655.28	1650.13	1650.47	1656.49	1648.08	1648.46	1643.71	1641.25	1652.42	1647.06	1651.52	1670.36	1626.29	1651.33	1627.2	1635.77	1644.24	1641.84
54.967999	1633.64	1637.93	1644.65	1646.44	1642.43	1649.2	1642.1	1645.25	1650.53	1645.86	1647.48	1653.82	1649.19	1643.88	1655.3	1648.12	1647.49	1652.11	1644.24	1641.96	1647.29	1654.04	1648.99	1656.57	1651.5	1636.56	1653.25	1648.34	1661.86	1664.26	1666.31	1655.37	1652.95	1650.25	1657.61	1647.03	1645.5	1645.52	1642.58	1652.14	1648.41	1651.42	1668.25	1627.65	1651.99	1626.07	1636.68	1642.77	1640.41
55.463001	1630.97	1637.83	1642.66	1647.54	1642.63	1648.91	1643.18	1644.98	1651.21	1647.02	1648.41	1651.79	1648.53	1644.93	1656.65	1649.13	1648.12	1651.3	1644.51	1639.72	1648.2	1653.81	1646.13	1656.66	1652.81	1636.21	1653.84	1647.61	1663.18	1664.25	1664.68	1655.44	1651.36	1648.9	1656.57	1646.67	1649.19	1646.98	1643.24	1652.75	1646.44	1652.7	1666.2	1624.55	1652.19	1628.07	1636.73	1642.95	1642.33
55.958000	1635.3	1638.14	1640.67	1646.74	1642.92	1648.16	1640.42	1646.23	1649.48	1647.46	1646.44	1652.25	1650.92	1644.99	1654.73	1648.41	1649.29	1652.77	1645.1	1640.24	1647.48	1656.28	1645.04	1660.08	1652.42	1633.83	1651.48	1647.49	1660.56	1662.62	1663.74	1655.08	1650.48	1650.32	1656.35	1647.46	1646.65	1645.73	1642.25	1652.61	1649.36	1651.95	1668.38	1627.46	1652.6	1628.32	1636.48	1645.1	1640.63
56.453999	1633.9	1637.3	1641.73	1645.9	1643.31	1648.98	1641.2	1644.34	1648.87	1643.74	1647.43	1652.9	1648.72	1642.92	1653.5	1647.41	1647.28	1650.81	1642.5	1640.21	1646.34	1653.84	1644.36	1656.98	1651.09	1634.53	1652.19	1643.42	1659.2	1663.35	1663.61	1653.12	1648.08	1649.3	1656.45	1647.5	1648.12	1642.55	1641.42	1651.87	1645.63	1651.92	1668.01	1624.79	1653.35	1627.72	1636.52	1642.92	1642.04
56.949001	1632.24	1638.98	1644.38	1647.1	1642.44	1646.93	1642.88	1646.6	1648.63	1646.69	1646.69	1653.24	1649.58	1644.43	1654.88	1648.35	1648.24	1651.68	1642.94	1641.67	1645.9	1653.57	1645.36	1657.38	1652.52	1635.04	1655.54	1647.04	1660.16	1663.2	1662.28	1653.35	1650.68	1648.25	1656.98	1645.66	1645.99	1646.22	1642.98	1654.78	1649.83	1654.14	1670.6	1624.16	1650.81	1626.09	1637.3	1641.45	1640.08
57.444000	1634.68	1637.71	1642.73	1646.57	1642.67	1647.43	1642.16	1643.41	1649.88	1646.22	1647.67	1653.66	1649.29	1644.92	1653.36	1649.95	1648.46	1653.1	1642.42	1642.65	1643.58	1655.03	1649.43	1656.09	1652.18	1636.14	1654.38	1646.8	1658.94	1662.79	1664.05	1653.75	1651.04	1648.07	1655.29	1646.8	1645.62	1643.52	1642.64	1653.31	1645.13	1650.05	1668.78	1624.25	1651.26	1626.31	1635.78	1642.28	1640.28
57.938999	1633.44	1639.75	1642.2	1646.83	1643.66	1648.48	1641.22	1645.31	1648.19	1645.73	1647.46	1650.41	1650.61	1645.89	1656.62	1649.51	1647.43	1652.26	1643.2	1642.07	1646.05	1652.93	1644.59	1656.42	1649.61	1636.78	1652.79	1646	1658.41	1665.16	1663.05	1654.3	1649.96	1647.22	1655.44	1648.29	1647.25	1645.32	1642.22	1653.29	1648.07	1653.32	1666.81	1626.14	1650.69	1628.24	1636.02	1644.19	1641.37
58.433998	1633.15	1638.08	1644.94	1645.33	1642.5	1647.88	1641.5	1644.75	1648.59	1646.93	1648.38	1652.61	1651.26	1642.62	1657.73	1647.89	1648.88	1652.45	1640.99	1639.8	1645.15	1653.99	1646.42	1655.73	1651.33	1633.88	1653.08	1645.02	1660.89	1665.41	1664.57	1653.22	1650.97	1649.84	1656.37	1645.59	1643.17	1644.11	1642.81	1652.91	1647.24	1651.48	1667.77	1626.03	1650.83	1624.76	1636.54	1643.61	1640.59
58.930000	1631.74	1637.44	1644.12	1646.74	1643.54	1648.61	1640.26	1646.56	1648.88	1647.82	1648.54	1652.54	1651.91	1645	1654.87	1648.72	1648.95	1651.87	1642.08	1639.93	1642.98	1653.32	1644.92	1655.92	1651.3	1633.35	1654.02	1644.98	1660.05	1661.51	1661.83	1654	1651.16	1650.6	1656.63	1646	1646.37	1644.27	1641.79	1653.24	1648.7	1650.25	1668.45	1625.31	1650.09	1626.25	1637.92	1641.36	1638.85
59.424999	1633.47	1638.24	1645.68	1646.67	1643.33	1649.84	1641.25	1646.03	1646.35	1647.56	1648.7	1650.75	1652.83	1642.43	1655.3	1648.83	1647.76	1652.38	1643.9	1640.85	1644.7	1652.84	1647.29	1655.92	1652.36	1634.84	1653.24	1646.15	1663.88	1663.95	1662.96	1655.34	1648.32	1649.29	1656.57	1647.71	1645.81	1645.96	1643.39	1650.95	1645.64	1651.73	1668.36	1628.15	1649.66	1627.61	1636.03	1642.71	1641.2
59.919998	1632.75	1637.91	1643.67	1642.83	1644.35	1647.62	1641.83	1645.6	1647.48	1646.49	1647.11	1652.12	1650.74	1646.1	1655.51	1647.51	1648.3	1652.51	1641.66	1639.96	1644.71	1652.87	1646.62	1654.72	1651.67	1634.3	1653.4	1647.17	1660.62	1664.43	1663.37	1654.76	1651.82	1651.24	1656.34	1647.82	1647.9	1644.55	1640.01	1653.28	1647.08	1652.88	1669.19	1627.74	1651.43	1628.12	1635.86	1642.82	1642.14
60.415001	1633.27	1638.39	1643.81	1644.8	1643.69	1648.15	1642.14	1645.27	1648.77	1646.63	1649.31	1653.1	1651.11	1644.34	1655.41	1649.88	1648.68	1653.85	1642.43	1640.2	1646.11	1652.35	1646.25	1655.74	1651.77	1636.61	1652.28	1645.23	1660.73	1662.02	1662.97	1655.23	1650.02	1646.71	1655.58	1643.86	1645	1645.19	1643.07	1653.34	1646.45	1651.61	1666.55	1625.63	1651.03	1626.57	1635.81	1642.76	1641.8
60.910000	1634.03	1637.45	1643.51	1646.7	1645.2	1648.56	1642.45	1645.21	1648.98	1648.63	1649.11	1653.52	1651.14	1646.9	1656.77	1648.76	1649.69	1653.81	1641.56	1640.86	1644.59	1652.91	1645.83	1655.22	1651.88	1636.27	1654.29	1644.72	1662.41	1661.76	1665.07	1654	1651.56	1648.68	1658.23	1646.24	1647.33	1644.86	1642.68	1655.16	1646.15	1649.98	1668.89	1624.77	1650.4	1625.81	1637.83	1642.23	1639.32
61.405998	1634.54	1638.53	1644.3	1645.23	1643.64	1647.82	1641.98	1645.63	1649.12	1646.89	1650.27	1650.9	1649.51	1644.59	1654.78	1649.49	1647.51	1651.41	1643.12	1638.75	1646.75	1652.01	1645.82	1655.33	1651.32	1636.45	1654.07	1647.2	1659.87	1666.05	1665.33	1654.97	1648.77	1648	1657.54	1646.53	1645.69	1645.81	1644.62	1651.58	1645.79	1652.37	1666.19	1624.75	1651.74	1625.88	1635.44	1641.34	1641.69
61.901001	1634.1	1636.21	1642.62	1644.96	1642.3	1645.71	1643.1	1642.12	1647.82	1645.77	1649.08	1651.69	1648.87	1645.61	1653.82	1649.01	1648.02	1652.8	1644.01	1640.24	1645.44	1654.09	1646.29	1656.47	1653.38	1637.37	1653.51	1646.96	1661.27	1662.18	1662.76	1655.15	1651	1649.12	1656.89	1646.26	1646.42	1644.37	1641.37	1652.28	1645.52	1650.02	1665.64	1626.18	1650.84	1627.97	1633.98	1641.89	1641.58
62.396000	1633.26	1634.49	1642.08	1644.57	1642.55	1647.62	1643.65	1647.07	1647.84	1647.15	1647.78	1652.49	1649.44	1644.92	1655.5	1646.97	1648.48	1651.69	1643.15	1641.24	1646.1	1654.56	1644.28	1656.31	1650.16	1636.88	1653.43	1646.09	1660.89	1664.67	1664.42	1654.61	1648.64	1647.45	1654.61	1647.53	1648.15	1643.54	1642.84	1650.33	1645.79	1652.68	1666.96	1625.38	1649.6	1626.07	1634.46	1643.3	1642.95
62.890999	1631.8	1637.85	1643.87	1646.83	1642.19	1649.57	1641.08	1644.22	1648.15	1647.26	1649.73	1651.62	1649.15	1645.15	1654.52	1647.86	1646.86	1652.17	1642.41	1639.41	1643.27	1654.59	1645.57	1654.22	1652.68	1634.47	1653.81	1646.47	1660.09	1664.28	1665.32	1655.16	1650.61	1647.48	1655.89	1647.28	1646.91	1644.59	1641.65	1653.14	1647.47	1650.7	1667.67	1623.6	1650.03	1625.45	1636.83	1643.04	1641.23
63.386002	1633.06	1638.87	1641.46	1646.99	1643.57	1647.92	1641.55	1645.29	1647.84	1647.02	1649.14	1652.24	1650.14	1644.28	1656.75	1648.44	1646.98	1652.42	1641.19	1639.47	1645.81	1653.32	1645.15	1657.67	1649.77	1633.35	1651.69	1646.45	1659.71	1662.21	1662.77	1654.15	1651.93	1648.73	1656.15	1645.2	1644.42	1645.06	1643.44	1652.17	1646.05	1652.68	1666.78	1626.66	1651.83	1628	1634.83	1642.22	1641.71
63.882000	1634.65	1637.65	1642.49	1645.03	1643.51	1647.71	1641.01	1645.03	1647.99	1646.3	1648.62	1651.93	1649.36	1645.97	1655	1650.34	1651.27	1652.62	1643.57	1641.69	1644.53	1651.68	1647.68	1656.04	1653.24	1633.87	1651.55	1645.21	1658.49	1662.53	1662.49	1657.44	1649.77	1647.35	1656.57	1647.95	1647.31	1647.2	1642.63	1652.51	1647.2	1651.74	1665.21	1624.38	1650.74	1627.14	1634.95	1645.07	1642.26
64.376999	1630.86	1638.09	1642.73	1645.81	1643	1646.52	1642.56	1645.91	1648.73	1645.94	1648.13	1653.17	1651.85	1647.32	1656.04	1649.34	1649.3	1653.6	1642.84	1638.46	1644.97	1652.21	1645.89	1656.88	1650.71	1634.3	1650.67	1646.23	1661.1	1663.36	1665.61	1654.2	1648.85	1648.5	1655.95	1648.15	1646.03	1645.02	1642.03	1653.93	1646.9	1650.94	1667.06	1625.79	1650.15	1625.59	1638.16	1644.74	1641.17
64.872002	1632.81	1636.95	1643.61	1645.43	1644.24	1649.33	1640.46	1646.22	1645.83	1648.03	1647.37	1651.27	1649.03	1643.49	1655.35	1646.76	1647.27	1653.19	1642.8	1640.26	1643.37	1651.88	1646.09	1654.91	1651.22	1636.81	1652.57	1646.42	1659.47	1661.17	1663.01	1654.34	1649.02	1650.73	1655.98	1648.97	1646.75	1645.42	1644.12	1651.86	1647.13	1651.18	1668.14	1625.77	1649	1624.79	1637.47	1641.55	1641.82
65.366997	1633.99	1636.73	1641.97	1646.18	1642.33	1646.21	1642.61	1646.38	1649.4	1645.8	1650.85	1651.13	1648.3	1645.09	1654.39	1647.06	1646.8	1650.17	1641.01	1639.71	1645.8	1651.71	1644.43	1655.55	1650.05	1633.59	1650.95	1646.31	1659.33	1664.47	1663.59	1654.69	1650.79	1649.78	1655.79	1646.5	1645.61	1644.83	1643.1	1651.7	1648.62	1650.55	1668	1623.42	1648.57	1625.41	1636.67	1642.37	1638.98
65.862999	1631.8	1639.45	1642.85	1645.02	1643.37	1649.11	1643.44	1644.71	1650.42	1646.97	1649.82	1651.21	1650.09	1646.23	1655.06	1647.32	1648.34	1651.54	1644.34	1640.8	1646.07	1651.98	1644.49	1657.06	1652.32	1634.46	1653.41	1647.63	1659.93	1663.69	1660.75	1654.58	1648.95	1646.38	1657.27	1645.43	1645.82	1646.49	1643.17	1653.4	1646.21	1655.57	1667.67	1625.89	1648.69	1626.68	1635.63	1641.92	1641.07
66.358002	1633.91	1638.36	1641.3	1645.51	1642.26	1648.75	1643.13	1646.71	1648.14	1645.39	1647.67	1650.06	1649.76	1644.6	1653.36	1647.94	1646.18	1651.49	1643.28	1640.84	1645.07	1653.18	1644.94	1655.46	1648.74	1634.94	1651.23	1646.17	1660.02	1663.54	1664.31	1654.44	1649.34	1649.41	1656.02	1647.11	1646.99	1646.66	1642.51	1651.39	1646	1650.77	1668.23	1626.04	1651.6	1626.11	1635.29	1640.84	1642.26
66.852997	1632.53	1637.58	1641.19	1645.71	1642.35	1647.21	1642.84	1645.61	1647.77	1645.92	1648.86	1651.6	1651.04	1646.17	1653.44	1648.05	1647.75	1652.07	1643.21	1639.37	1644.87	1651.51	1644.14	1655.82	1650.17	1634.55	1653.28	1645.53	1661.53	1662.88	1663.27	1656.71	1650.54	1646.46	1658.06	1646.17	1647.84	1646.51	1642.58	1651.9	1645.37	1650.36	1667.21	1624.3	1649.79	1626.8	1634.07	1641.45	1640.4
67.348000	1634.96	1637.9	1644.63	1646.21	1642.39	1646.51	1641.32	1645.26	1646.05	1645.73	1648.25	1650.19	1648.73	1646.07	1654.92	1649.15	1647.01	1651.59	1641.72	1639.7	1644.49	1654.24	1645.1	1656.36	1649.76	1635.61	1652.47	1643.84	1660.98	1661.51	1661.53	1654.87	1649.89	1649.55	1656.95	1647.02	1646.74	1644.93	1642.06	1652.51	1646.07	1651.59	1666.15	1624.95	1652.81	1626.52	1635.31	1642.12	1638.17
67.843002	1634.22	1639.6	1643.15	1644.62	1643.21	1646.85	1639.57	1644.47	1647.87	1644.83	1647.72	1650.93	1648.69	1645.45	1655.91	1647.35	1648.31	1652.94	1641.68	1640.42	1643.25	1650.14	1647.28	1654.58	1650.24	1634.89	1653.29	1646.2	1658.4	1663.64	1663.19	1653.82	1650.2	1646.69	1653.68	1645.4	1645.74	1644.07	1641.4	1651.41	1649.05	1650.83	1666.65	1626.32	1649.99	1624.93	1635.83	1642.74	1640.8
68.338997	1633.56	1637.58	1645.78	1647.03	1644.16	1649.25	1642.11	1644.35	1646.02	1646.67	1648.26	1650.75	1650.1	1644.3	1655.09	1644.98	1646.9	1651.95	1641.95	1639.93	1644.28	1649.98	1647.16	1655.97	1650.31	1635.04	1651.69	1646.35	1659.57	1661.61	1665.18	1655.14	1650.95	1647.29	1656.17	1644.24	1646.18	1648.05	1642.3	1652.52	1647.49	1653.14	1667.19	1626.69	1649.44	1624.82	1634.65	1644.14	1643
68.834000	1632.77	1635.47	1640.77	1641.78	1642.13	1647.64	1641.34	1646.28	1646.95	1646.95	1648.77	1651.04	1649.38	1643.42	1654.74	1647.68	1647.24	1650.37	1641.03	1639.95	1644.18	1651.44	1643.21	1652.43	1651.29	1637.05	1653.8	1645.56	1658.76	1662.9	1665.24	1653.36	1650.9	1648.48	1655.53	1645.95	1645.76	1644.17	1641.85	1654.02	1643.45	1650.17	1665.22	1625.87	1651.1	1625.1	1636.01	1640.58	1639.41
69.329002	1633.67	1637.78	1644.16	1647.64	1644.88	1648.35	1642.14	1644.93	1647.65	1646.59	1647.08	1649.91	1647.97	1643.92	1655.09	1646.62	1647.66	1650.62	1640.11	1640.07	1643.02	1651.34	1647.47	1654.61	1652.11	1634.51	1651.64	1646.32	1658.94	1662.16	1663.25	1653.55	1650.96	1648.47	1656.83	1646.55	1644.34	1647.42	1640.92	1652.92	1646.49	1651.58	1668.18	1624.18	1651.16	1627.36	1636.68	1642.43	1642.26
69.823997	1633.24	1637.12	1641.65	1643.69	1642.81	1648.5	1641.77	1645.15	1647.02	1644.17	1647.93	1651.12	1647.41	1645.15	1652.49	1646.44	1648.49	1649.18	1642.13	1639.87	1642.44	1650.68	1644.74	1652.64	1650.55	1633.56	1650.92	1643.9	1657.8	1661.47	1662.29	1653.46	1650.19	1648.8	1656.59	1647.68	1648.02	1642.43	1640.07	1650.5	1643.41	1649.6	1666.27	1623.5	1649.11	1626.73	1635.84	1639.82	1641.73
70.319000	1632.43	1638.44	1641.66	1645.1	1640.44	1646.01	1642.41	1643.39	1645.09	1644.03	1646.21	1650.58	1648.52	1642.99	1654.02	1646.76	1647.17	1650.74	1643.29	1638	1644.6	1654.15	1643.13	1656.85	1648.76	1631.93	1650.68	1644.45	1659.99	1663.5	1663.26	1654.03	1649.06	1646.85	1655.23	1644.72	1644.23	1644.72	1641.65	1652.64	1645.95	1652.02	1665.78	1624.13	1649.29	1626.9	1635.82	1640.58	1640.31
70.815002	1631.9	1637.71	1642.51	1642.68	1642.56	1648.65	1640.8	1642.42	1647.47	1644.55	1648.24	1649.72	1648.47	1646.08	1655.77	1646.68	1647.34	1650.03	1641.56	1639.26	1644.61	1654.58	1645.41	1655.77	1650.19	1635.32	1650.45	1645.07	1658.11	1663.81	1662.54	1654.98	1648.3	1648.04	1654.99	1646.06	1642.36	1642.73	1641.37	1651.33	1645.96	1650.47	1665.24	1625.61	1649.87	1624.96	1636.62	1641.46	1641.94
71.309998	1633.75	1636.18	1642.04	1643.81	1643.75	1646.53	1639.35	1646.07	1647.01	1645.93	1644.92	1651.52	1648.94	1641.64	1653.74	1645.21	1646.36	1649.43	1642.98	1641.2	1642.68	1651.81	1646.02	1654.72	1650.5	1633.65	1652.66	1644.54	1659.49	1662.68	1662.3	1654.41	1650.25	1648.67	1656.9	1646.48	1645.28	1646.56	1640.41	1650.53	1646.31	1651.47	1663.41	1623.05	1649.97	1627.82	1634.97	1643.11	1640.72
71.805000	1632.57	1636.05	1640.92	1645.35	1644.05	1645.98	1641.18	1644.58	1646.82	1645.56	1648.4	1650.45	1648.89	1644.14	1654.16	1646.68	1645.78	1651.94	1642.21	1639.41	1642.4	1651.12	1644.02	1653.69	1650.71	1632.54	1651.14	1646.25	1660.33	1662.62	1663.06	1655.1	1649.14	1648	1655.52	1646.39	1646.23	1644.74	1640.44	1651.88	1644.84	1650.19	1664.92	1625.54	1649.32	1625.09	1635.52	1641.2	1640.49
72.300003	1631.89	1637.82	1642.34	1643.75	1640.77	1645.97	1641.89	1643.75	1647.63	1645.56	1646.33	1650.64	1648.34	1645.27	1655.69	1646.05	1647.08	1649.81	1641.8	1638.01	1644.33	1652.83	1643.5	1654.18	1651.98	1633.2	1648.28	1645.02	1658.86	1662.29	1663.1	1655.23	1647.36	1648.11	1655.59	1645.56	1644.35	1643.89	1639.81	1653.17	1644.84	1649.5	1667.91	1625.21	1649.46	1627.59	1636.03	1642.49	1640.36
72.794998	1632.38	1637.59	1642.96	1644.73	1642.03	1648.12	1640.82	1644.38	1647.03	1645.18	1647.89	1650.45	1651.19	1644.27	1655.09	1645.61	1646.83	1652.21	1643.59	1639.38	1643.72	1653.19	1643.43	1655.86	1649.03	1635.16	1652.48	1645.92	1659.43	1661.97	1663.82	1656.17	1649.05	1647.81	1655.66	1647.05	1646.48	1645.78	1644.18	1654.03	1645.96	1650.57	1668.32	1625.97	1649.85	1626.88	1636.45	1641.97	1641
73.291000	1632.73	1636.53	1640.32	1644.56	1640.83	1646.86	1640.94	1644.79	1647.73	1646.3	1647.31	1650.39	1649.07	1645.11	1655.19	1649.85	1648.29	1651.5	1641.55	1638.75	1642.99	1651.2	1644.36	1654.64	1648.82	1634.77	1651.72	1644.75	1658.09	1661.18	1662.46	1650.69	1648.54	1647.61	1654.41	1647.32	1644.97	1646.43	1641	1651.59	1647.57	1648.51	1666.22	1625.05	1649.47	1626.51	1635.37	1642.5	1641.41
73.786003	1633.06	1637.86	1641.05	1645.19	1643.12	1645.46	1642.82	1646.49	1646.58	1645.59	1648.85	1650.37	1647.21	1643.78	1654.08	1646.8	1646.83	1651.57	1641.18	1639.97	1643.21	1652.26	1644.72	1653.55	1650.92	1635.74	1651.93	1646.51	1660.47	1662.13	1661.87	1654.22	1651.43	1648.88	1655.83	1644.45	1645.6	1642.8	1640.04	1651.26	1643.58	1650.47	1665.38	1627.24	1650.07	1625.15	1633.94	1642.54	1640.21
74.280998	1634	1637.79	1641.03	1645.02	1644.13	1646.35	1639.94	1643.1	1646.43	1648.91	1647.76	1650.76	1650.69	1644.31	1655.67	1647.97	1647.46	1653	1642.99	1639.3	1646.11	1651.84	1645.67	1655.41	1649.62	1636.77	1652.77	1646.72	1659.18	1663.43	1662.84	1653.19	1648.33	1648.8	1655.49	1646.79	1645.08	1644.53	1640.84	1651.73	1648.22	1652.19	1665.17	1624.87	1650.32	1624.7	1637.39	1640.45	1638.98
74.776001	1630.96	1636.55	1643.11	1647.07	1642.81	1646.99	1641.45	1644.5	1645.91	1644.87	1649.07	1649.51	1647.11	1644.87	1654.52	1647.36	1647.71	1651.03	1643	1640.44	1643.79	1652.3	1645.11	1654.42	1651.02	1633.2	1652.96	1641.63	1659.66	1659.74	1662.93	1651.9	1649	1648.67	1654.28	1645.91	1644.33	1643.49	1641.94	1653.01	1646.06	1648.69	1664.33	1624.31	1648.98	1625.77	1635.1	1642.23	1638.01
75.272003	1633.83	1637.84	1642.03	1645.69	1642.26	1645.81	1640.2	1644.38	1648.63	1644.87	1647.84	1652.44	1649.91	1645.71	1655.43	1647.43	1645.06	1651.15	1640.51	1640.1	1644.92	1651.49	1644.87	1653.89	1651.5	1636.15	1653.34	1644.13	1658.14	1662.43	1662.18	1655.31	1649.09	1647.24	1656.57	1644.74	1646.54	1645.17	1639.95	1649.85	1644.83	1648.61	1667.65	1625.07	1649.51	1625.36	1635.46	1643.36	1641.53
75.766998	1631.55	1637.35	1641.83	1644.19	1640.71	1645.67	1641.75	1644.39	1648.41	1647.16	1646.64	1650.6	1649.4	1642.32	1654.37	1644.65	1647.58	1650.96	1641.57	1638.48	1643.03	1651.98	1646.32	1653.97	1648.79	1632.72	1650.86	1644.75	1658.08	1661.26	1661.98	1651.58	1648.64	1647.59	1654.09	1647.09	1646.56	1643.11	1640.44	1651.97	1644.58	1650.26	1665.18	1623.87	1649.6	1625.93	1634.55	1642.12	1639.45
76.262001	1632.35	1637.03	1641	1644.3	1641.26	1645.16	1640.4	1642.87	1646.36	1647.41	1646.54	1649.48	1647.29	1644.21	1654.53	1647.67	1646.44	1651.22	1642.02	1639.81	1641.88	1650.55	1644.83	1653.72	1650.69	1632.64	1651.01	1645.76	1657.79	1661.04	1660.38	1652.42	1648.51	1647.7	1655.75	1645.61	1644.98	1644.22	1641.81	1651.5	1645.09	1650.68	1663.45	1625.93	1649.34	1626.45	1634.97	1641.28	1642.05
76.757004	1632.03	1636	1641.95	1644.06	1643.71	1646.99	1639.98	1644.54	1644.81	1643.7	1648.3	1648.21	1649.28	1645.29	1655.45	1646.6	1647.42	1652.64	1641.15	1638.07	1643.66	1648.64	1643.8	1655.87	1649.19	1634.09	1651.99	1644.72	1656.99	1659.74	1662	1651.74	1648	1646.19	1653.61	1645.52	1646.35	1644.34	1641.91	1652.81	1646.36	1650.59	1667.56	1624.53	1649.63	1625.59	1633.48	1641.44	1640.99
77.251999	1631.6	1635.59	1642.02	1644.23	1641.62	1646.86	1640.31	1643.29	1648.45	1646.81	1646.83	1651.58	1649.74	1645.28	1655.83	1650.02	1648.97	1651	1643.25	1638.49	1644.69	1650.86	1644.43	1654.69	1651.32	1632.85	1652.11	1644.78	1658.8	1664.43	1663.42	1654.51	1648.21	1647.46	1654.85	1646.51	1646.45	1644.28	1640.62	1651.34	1646.24	1650.75	1666.84	1623.52	1648.94	1624.8	1635.82	1640.05	1641.06
77.747002	1633.11	1635.05	1642.42	1641.72	1640.6	1646.45	1640.62	1644.67	1648.03	1644.7	1646.62	1651.54	1646.73	1645.13	1654.68	1645.19	1647.23	1650.97	1639.45	1637.74	1642.67	1651.74	1642.32	1653.94	1648.78	1631.89	1651.64	1643.85	1659.41	1661.38	1663.38	1653.2	1648.95	1646.3	1651.89	1647.18	1646.48	1644.68	1641.57	1650.44	1645.02	1651.13	1665.86	1623.38	1648.83	1623.16	1634.97	1641.3	1640.04
78.242996	1632.37	1636.38	1643.44	1643.55	1643.34	1648.06	1642.64	1644.33	1649.08	1645.97	1646.95	1651.82	1649.9	1644.49	1654.84	1647.54	1646.6	1650.83	1642.25	1638.54	1641.79	1650.66	1644.43	1655.26	1650.71	1632.54	1650.08	1643.24	1659.4	1661.37	1662.08	1655.43	1648.68	1647.62	1655.77	1646.93	1644.77	1641.57	1642.15	1652.15	1644.13	1649.38	1664.49	1625.82	1651.13	1625.47	1634.55	1640.33	1639.69
78.737999	1631.38	1637.52	1641.78	1644.21	1640.12	1646.44	1641.72	1642.73	1647.72	1645.73	1648.85	1650.98	1647.84	1644.14	1654.39	1645.93	1647.39	1650.53	1641.85	1639.89	1644.16	1650.68	1641.92	1655.43	1649.68	1634.41	1649.79	1642.51	1657.85	1661.98	1659.82	1652.95	1647.68	1647.04	1657.91	1644.92	1645.42	1646.34	1638.2	1652.17	1646.09	1651.97	1666.07	1624.37	1649.38	1625.58	1633.12	1638.93	1641.16
79.233002	1633.16	1636.58	1642.38	1645.45	1641.8	1649.07	1641.08	1644.61	1647.02	1646.07	1647.74	1650.31	1648.66	1647.3	1653.77	1647.69	1648.43	1650.36	1640.97	1638.81	1645.44	1649.62	1646.2	1654.75	1648.87	1633.18	1652.4	1644.88	1659.23	1659.27	1662.26	1654.03	1651.05	1646.4	1656.98	1646.32	1643.67	1644.61	1640.06	1651.58	1646.03	1650.17	1666.12	1625	1649.51	1626.05	1634.14	1641.58	1639.84
79.727997	1634.78	1638.12	1642.83	1644.85	1639.74	1649.04	1641.72	1644.71	1646.98	1645.34	1647.26	1651.67	1648.55	1644.35	1655.72	1647.49	1646.78	1651.76	1641.58	1640.5	1643.13	1651.09	1645.7	1654.68	1650	1635.38	1651.05	1645.74	1662.24	1662.76	1661.99	1654.6	1649.18	1647.09	1656.27	1646.1	1646.97	1644.06	1641.77	1651.88	1646.88	1649.86	1664.73	1623.79	1648.68	1624.77	1634.85	1642.2	1639.62
80.223999	1632.25	1638.51	1640.72	1644.33	1641.05	1646.9	1642.12	1643.26	1647.37	1646.93	1647.83	1650.92	1648.19	1644.34	1657.41	1648.73	1647.99	1650.18	1641.97	1639.66	1644.28	1652.96	1645.71	1652.71	1650.87	1635.18	1650.2	1645.05	1658.95	1660.95	1662.34	1656.6	1648.2	1648.18	1656.2	1647.66	1645.27	1643.15	1642.16	1649.53	1645.03	1651.66	1664.21	1624.82	1647.82	1624.59	1635.22	1641.82	1638.9
80.719002	1633.59	1638.49	1641.09	1646.52	1641.5	1648.68	1641.87	1643	1644.51	1643.33	1646.71	1649.17	1648.91	1643.25	1656.49	1646.39	1647.71	1650.85	1641.26	1637.3	1642.18	1651.65	1644.09	1653.58	1650	1632.13	1651.54	1645.22	1658.87	1661.82	1661.93	1653.08	1649.98	1648.11	1656.82	1645.16	1644.36	1642.24	1640.46	1651.77	1644.35	1649.64	1662.56	1624.55	1651.01	1623.82	1635.69	1640.74	1639.4
81.213997	1631.81	1636.38	1642.24	1644.68	1642.52	1647.13	1639.23	1644.87	1647.68	1647.9	1648.17	1654.1	1648.67	1644.01	1652.09	1646.15	1648.27	1651.39	1642.85	1638.14	1644.3	1650.99	1643.07	1654.81	1651.18	1632.99	1651.15	1645.91	1660.57	1663.15	1661.78	1654.44	1649.44	1648.45	1655.3	1643.97	1644.66	1644.53	1641.51	1651.95	1645.12	1651.2	1664.06	1623.42	1650.66	1626.14	1635.09	1642.06	1640.13
81.709000	1634.15	1637.28	1642.96	1645.52	1641.27	1646.68	1641.87	1646.41	1646.61	1645.39	1648.48	1651.69	1649.57	1644.43	1653.76	1646.26	1648.64	1649.11	1641.62	1638.13	1643.69	1652.13	1645.26	1655.1	1651.11	1632.66	1651.58	1646.78	1657.56	1662.24	1661.61	1651.81	1648.54	1647.2	1656.68	1645.05	1643.3	1641.87	1640.31	1651.87	1647.31	1650.52	1665.42	1625.41	1648.73	1627.36	1636.54	1640.75	1641.08
82.204002	1632.09	1638.17	1640.51	1643.17	1640.87	1646.1	1638.98	1643	1647.07	1644.41	1647.7	1652.06	1646.92	1643.02	1655.6	1648.2	1647.36	1650.93	1642.47	1640.04	1643.87	1651.45	1646.66	1652.47	1648.35	1633.76	1648	1646.05	1660.33	1661.69	1661.79	1652.97	1649.77	1649.64	1654.63	1648.45	1645.88	1645.9	1641.09	1652.7	1644.36	1650.29	1665.47	1625.5	1650.76	1625.32	1635.8	1641.95	1642.26
82.699997	1635.67	1638.99	1641.94	1645.85	1641.95	1646.92	1642.42	1642.86	1646.87	1645.03	1648.31	1649.46	1648.1	1644.69	1654.62	1645.73	1646.67	1651.95	1641.98	1641.23	1644.85	1649.69	1643.84	1653.86	1648.65	1631.87	1650.95	1644.18	1658.34	1659.89	1662.12	1651.98	1648.58	1647.23	1653.97	1644.78	1645.58	1643.08	1642.38	1650.88	1645.42	1647.37	1662.9	1625.51	1651.37	1626.39	1634.07	1643.51	1642.06
83.195000	1631.51	1636.64	1643.22	1644.65	1640.05	1647.16	1637.84	1643.28	1647.2	1644.87	1646.6	1650.91	1646.93	1645.05	1655.4	1645.61	1648.2	1651.85	1641.14	1638.35	1642.18	1653.14	1646.11	1653.59	1649.55	1631.96	1650.81	1644.78	1656.81	1660.51	1660.74	1652.77	1647.7	1648.47	1654.26	1645.55	1644.58	1641.76	1638.84	1652.05	1646.58	1650.4	1665.53	1624.63	1648.47	1626.63	1635.62	1642.77	1639.59
83.690002	1633.23	1637.78	1643.8	1646.12	1642.73	1649.31	1640.52	1642.87	1646.5	1645.37	1646.48	1653.71	1648.89	1643.45	1654.76	1646.44	1647.1	1650.83	1641.78	1640.47	1643.61	1650.4	1646.59	1654.75	1650.5	1635.76	1649.86	1642.99	1660.72	1662.71	1662.71	1654.72	1649.65	1647.12	1654.96	1644.02	1645.38	1644.11	1641.45	1651.12	1645.57	1652.35	1663.92	1625.58	1648.94	1625.86	1635.68	1640.8	1639.08
84.184998	1631.85	1639.55	1642.63	1644.79	1643.05	1646.77	1641.24	1642.76	1646.95	1643.41	1644.93	1649.57	1650.37	1644.54	1654.96	1645.44	1646.21	1651.06	1640.09	1640.25	1644.33	1649.94	1644.43	1653.78	1649.84	1634.08	1652.85	1644.87	1660.95	1661.69	1662.52	1653.61	1650.68	1649.25	1654.27	1646.25	1645.51	1643.69	1642.01	1653.17	1646.75	1651.82	1665.13	1626.4	1649.47	1625.52	1636.3	1641.57	1640.72
84.680000	1633.22	1635.77	1642.65	1645.24	1641.96	1646.5	1641.14	1645.75	1647.27	1645.68	1648.24	1652.15	1647.29	1643.23	1654.41	1645.51	1646.1	1649.87	1641.1	1639.54	1644.7	1652.75	1645.66	1654.25	1648.18	1634.6	1653.54	1642.77	1658.44	1660.68	1660.27	1654.57	1649.46	1646.55	1656.73	1647.2	1645.2	1644	1640.18	1650.78	1645.02	1651.86	1664.62	1623.69	1650.63	1624.58	1636.8	1642.47	1640.66
85.176003	1633.88	1637.75	1641.07	1644.88	1640.84	1647.44	1639.44	1644.17	1647.1	1642.83	1645.91	1650.49	1647.26	1644.05	1653.92	1646.05	1645.78	1651.43	1641.69	1640.5	1643.43	1651.61	1645.34	1655.86	1649.78	1633.69	1652.23	1644.61	1659.35	1660.57	1661.15	1654.94	1648.86	1649.15	1656.18	1644.39	1644.83	1644.24	1641.6	1650.59	1646.68	1650.9	1662.63	1623.8	1648.14	1624.72	1635.91	1641.78	1640.67
85.670998	1633.12	1638.02	1641.91	1644.36	1642.76	1643.66	1640.1	1644.9	1647.39	1645.04	1646.59	1652.39	1646.8	1642.79	1654.32	1645.25	1647.75	1650.02	1640.81	1639.04	1643.27	1651.78	1644.28	1654.93	1647.79	1630.53	1649.97	1644.39	1656.09	1661.16	1662.29	1653.32	1646.83	1644.57	1654.43	1643.82	1642.51	1644.45	1639.21	1653.83	1644.71	1650	1666.97	1624.56	1649.4	1625.47	1634.2	1641.17	1641.26
86.166000	1632.95	1636.18	1642.04	1643.34	1645.23	1646.79	1640.01	1642.55	1647.17	1645.68	1646.17	1649.84	1648.6	1644.34	1654.33	1647.68	1648.41	1650.13	1641.97	1637.89	1644.94	1651.36	1645.14	1656	1648.85	1634.24	1650.15	1645.11	1657.82	1660.65	1661.7	1654.05	1648.94	1647.74	1654	1647.24	1646.05	1647.11	1641.29	1652.82	1645.23	1648.34	1664.48	1625.47	1648.84	1624.52	1634.34	1641.92	1640.51
86.661003	1631.96	1636.6	1640.93	1644.74	1643.81	1646.99	1639.46	1642.73	1647.54	1644.7	1646.53	1649.44	1650.53	1643	1656.09	1647.29	1646.88	1650.62	1643.23	1638.67	1643.19	1652.21	1644.39	1655.2	1650.28	1633.16	1651.71	1644.07	1659.95	1659.93	1660.63	1652.18	1648.25	1647.07	1655.68	1644.62	1644.65	1644.49	1639.83	1649.86	1645.61	1649.99	1665.33	1621.94	1648.9	1624.23	1636.07	1641.13	1640.62
87.155998	1631.33	1637.79	1640.78	1642.93	1642.27	1647.81	1642.24	1643.6	1645.25	1645.25	1646.48	1649.17	1649.66	1641.02	1654.18	1646.98	1646.56	1651.75	1641.32	1638.79	1643.18	1652.07	1645.09	1653.37	1648.01	1633	1650.05	1645.2	1657.83	1659.92	1660.1	1651.96	1648.1	1645.26	1656.24	1644.17	1644.57	1643.62	1639.83	1650.94	1644.99	1650.33	1664.19	1625.6	1649.17	1625	1633.37	1641.92	1639.17
87.652000	1631.74	1638.01	1641.49	1644.26	1641.42	1647.35	1641.01	1645.44	1646.77	1643.27	1646.02	1649.91	1647.57	1643.71	1651.96	1646.79	1646.27	1651.03	1641.95	1638.09	1643.76	1649.87	1644.79	1652.12	1650.11	1633.24	1650.61	1642.78	1656.32	1659.99	1661.85	1654.41	1646.75	1646.66	1655.57	1648.73	1645.09	1641.41	1641.01	1650.73	1645.85	1648.89	1665	1624.54	1648.32	1624.31	1634.28	1638.33	1638.28
88.147003	1631.84	1637.06	1640.14	1646.22	1641.81	1645.82	1642.57	1645.08	1647.43	1645.15	1647.79	1649.91	1647.1	1642.74	1654.68	1645.87	1647	1650.79	1642.14	1638.69	1643.99	1651.44	1643.36	1654.36	1651.18	1632.94	1652.46	1644.08	1659.41	1659.89	1661.09	1652.64	1651.88	1647.29	1656.49	1645.85	1645.65	1644.76	1642.52	1651.51	1645.73	1647.56	1665.31	1623.39	1650.83	1623.64	1633.8	1637.87	1639.39
88.641998	1633.28	1634.82	1641.72	1644.51	1641.19	1647.87	1640.33	1644.85	1645.92	1644.25	1647.19	1651.57	1648.76	1644.49	1654.55	1646.09	1647.91	1650.79	1641.63	1638.05	1643.53	1650.16	1643.16	1654.31	1650.5	1632.48	1651.88	1642.5	1658.33	1661.26	1661.75	1654.2	1648.49	1647.44	1653.66	1645.85	1643.91	1642.84	1640.39	1651.52	1642.94	1650.34	1665.32	1625.44	1647.68	1624.33	1632.85	1638.87	1639.23
89.137001	1632.14	1637.77	1642.8	1645.07	1641.81	1646.84	1641.46	1646.35	1647.78	1645.06	1646.66	1651.1	1647.88	1646.15	1654.51	1647.84	1648.45	1651.04	1641.49	1637.5	1642.85	1650.28	1643.41	1652.5	1651.7	1633.36	1652.85	1644.28	1660.22	1658.71	1660.63	1653.14	1646.56	1646.04	1656.12	1647.13	1646.16	1644.83	1639.19	1652.27	1645.63	1650.27	1662.76	1623.74	1650	1624.09	1632.96	1641.03	1640.32
89.633003	1632.58	1638.56	1641.38	1644.66	1643.34	1646.87	1641.1	1643.34	1647.09	1646.16	1647.78	1649.26	1647.46	1643.84	1657	1646.93	1648.54	1649.51	1643.74	1638.79	1643.19	1650.91	1645.21	1655.56	1649.66	1632.6	1650.05	1643.58	1657.25	1661.43	1659.97	1653.91	1648.89	1647.35	1655.94	1644.27	1642.97	1642.81	1641.23	1650.74	1645.96	1648.89	1663.58	1625.79	1650.89	1626.12	1635.11	1641.22	1639.38
90.127998	1632.49	1639.27	1642.99	1645.16	1643.25	1649.16	1640.42	1642.66	1648.1	1647.49	1645.6	1651.39	1648.52	1644.1	1654.96	1646.65	1648.26	1652.28	1641.59	1639.77	1642.93	1650.29	1645.49	1655.43	1651.24	1635.3	1652.78	1646.48	1658.64	1662.69	1662.2	1655.91	1649.1	1648.33	1655.8	1646.18	1643.76	1643.27	1639.46	1650.05	1645.1	1649.87	1663.6	1623.86	1648.34	1625.19	1634.56	1640.08	1640.62
90.623001	1632.3	1635.81	1641.85	1646.15	1639.7	1648.11	1641.79	1644.62	1648.05	1642.82	1645.45	1651.08	1646.81	1643.55	1653.5	1648.42	1645.86	1650.44	1639.29	1637.66	1642.84	1649.61	1644.53	1655.45	1651.21	1632	1652.61	1643.96	1656.08	1658.57	1660.11	1654.03	1647.1	1646.67	1656.12	1646.15	1643.28	1644.05	1640.1	1651.5	1646.48	1652.04	1663.7	1621.92	1650.84	1622.81	1633.98	1639.33	1638.24
91.117996	1631.44	1636.89	1643.41	1647.19	1641.01	1646.65	1642.34	1645.03	1645.88	1646.2	1647.78	1651.07	1648.08	1641.8	1653.56	1645.08	1647.65	1651.6	1640.52	1637.45	1642.64	1651.11	1642.77	1656.07	1648.66	1631.27	1650.13	1643.67	1658.25	1658.95	1660.93	1653.6	1647.05	1647.43	1653.92	1645.65	1646.57	1644.53	1642.83	1650.01	1646.15	1649.62	1663.7	1626.14	1649.77	1625.85	1635.7	1642.72	1641.54
91.612999	1632.48	1636.7	1640.51	1645.51	1643.84	1648.42	1641.8	1644.39	1647.79	1645.51	1647.14	1651.33	1649.04	1644.24	1653.21	1646.94	1648.22	1649.7	1641.56	1640.64	1642.9	1651.56	1644.88	1654.53	1649.28	1633.65	1650.7	1645.47	1658.69	1659.62	1660.11	1653.13	1648.75	1650.22	1656.98	1645.69	1644.06	1643.39	1642.65	1650.28	1642.52	1650.22	1664.59	1623.92	1649.86	1626.11	1636.89	1642.89	1640.32
92.109001	1631.05	1634.92	1641.78	1644.04	1642.51	1645.5	1641.77	1646.45	1648	1646.56	1648.19	1646.83	1647.97	1643.16	1654.52	1647.48	1647.81	1652.75	1642.45	1639.03	1644.04	1651.37	1647.06	1654.92	1648.84	1634.79	1652.65	1645.24	1660.2	1658.89	1661.78	1653.68	1648.33	1647.45	1655.62	1645.45	1644.73	1642.63	1639.99	1651.3	1643.92	1649.7	1664.51	1623.3	1648.69	1625.77	1634.2	1637.67	1638.27
92.603996	1631.5	1637.64	1642.01	1644.24	1639.49	1646.76	1639.23	1644.59	1647.32	1645.29	1646.19	1651.37	1648.64	1642.49	1652.14	1646.07	1647.67	1651.5	1641.29	1638.21	1642.83	1650.63	1645.42	1655.18	1650.18	1635.12	1649.77	1642.96	1657.69	1660.46	1660.62	1652.94	1649.96	1647.39	1654.76	1644.17	1644.49	1643.1	1639.36	1651.65	1643.62	1649.86	1663.39	1623.74	1649.16	1623.86	1634.74	1640.87	1639.22
93.098999	1631.49	1638.53	1640.69	1644.53	1642.03	1645.72	1640.83	1642.9	1648.06	1644.83	1646.46	1651.48	1647.88	1643.39	1653.34	1648.98	1648.53	1652.26	1641.88	1639.73	1643.67	1651.87	1645.02	1656.34	1650.67	1635.36	1649.29	1644.1	1659.12	1660.86	1659.97	1655.28	1648.71	1647.36	1654.01	1644.53	1643.1	1643.01	1638.82	1651.46	1643.54	1650.53	1664.01	1623.68	1648.08	1624.31	1634.27	1641.63	1639.32
93.594002	1631.03	1637.22	1642.23	1642.59	1642.19	1647.26	1640.95	1642.91	1646.53	1646.2	1646.19	1649.75	1646.82	1644.41	1654.56	1647.53	1646.35	1652.13	1640.09	1640.19	1642.92	1649.88	1645.08	1655.04	1648.03	1633.59	1652.37	1644.78	1658.95	1659.79	1661.35	1655.9	1649.48	1646.29	1652.87	1646.38	1644.57	1644.98	1639.3	1650.77	1645.81	1651.49	1665.56	1624.15	1648.7	1624.2	1636.34	1640.46	1638.79
94.088997	1631.66	1635.61	1642.4	1644.94	1640.26	1645.11	1641.88	1642.46	1647.79	1645.95	1646.17	1650.59	1647.81	1644.85	1654.04	1647.78	1648.61	1650.3	1641.17	1639.38	1641.75	1651.42	1644.66	1655	1648.5	1633.86	1651.19	1644.07	1657.3	1658.24	1662.12	1653.16	1650.45	1648.73	1654.75	1646.88	1646.52	1644.15	1639.46	1651.75	1642.07	1653.39	1662.38	1625.04	1651.39	1624.37	1634.83	1640.94	1639.89
94.584999	1631.82	1636.25	1640.42	1643.38	1642.09	1646.52	1640.8	1642.82	1645.92	1644.76	1647.19	1649.52	1647.33	1643.25	1654.94	1644.56	1646.27	1649.9	1642.68	1642.98	1642.29	1650.66	1646.3	1654.11	1648.98	1634.83	1650.33	1643.91	1656.8	1660.24	1661	1651.88	1649.72	1649.1	1654.02	1646.43	1645.86	1644.24	1641.83	1649.74	1644.64	1650.86	1661.84	1623.44	1649.53	1626.13	1634.72	1641.86	1641.14
95.080002	1631.97	1636.82	1643.27	1644.79	1640.96	1646.79	1640.08	1643.52	1645.61	1644.76	1646.24	1650.29	1648.14	1644.51	1654.75	1646.22	1647.98	1650.29	1640.98	1639.5	1641.79	1652.23	1645.86	1653.43	1646.45	1634.33	1651.02	1643.07	1656.43	1659.11	1660.32	1653.41	1648.9	1646.26	1653.78	1645.72	1643.3	1643.31	1641.37	1649.64	1645.34	1649.37	1662.36	1623.86	1648.62	1625.95	1632.59	1640.45	1641.13
95.574997	1631.8	1636.37	1641.86	1644.31	1641.07	1647.86	1640.98	1643.32	1645.37	1645.71	1649.73	1650.85	1648.95	1642.54	1655.92	1646	1646.9	1650.78	1642.92	1639.42	1642.37	1651.95	1643.95	1654.98	1650.41	1634.12	1649.37	1645.63	1659.36	1660.38	1661.5	1655.06	1646.38	1647.27	1656.51	1646.93	1645.37	1644.46	1640.32	1650.13	1645.24	1649.14	1663.17	1624.12	1650.28	1623.29	1634.76	1639.64	1641.93
96.070000	1630.78	1638.57	1643.99	1646.64	1642.29	1646.72	1640.65	1644.66	1646.71	1645.65	1647.21	1650.09	1648.9	1644.03	1654.69	1644.98	1647.32	1650.64	1641.23	1639.35	1643.54	1651.23	1644.28	1652.81	1647.77	1632.8	1649.03	1643.6	1658.74	1658.98	1661.67	1652.74	1648.84	1647.02	1653.08	1644.41	1643.84	1643.38	1638.79	1651.05	1645.25	1648.69	1665.97	1624.14	1649.25	1625.29	1631.85	1640.27	1641.07
96.565002	1631.51	1636.42	1639.8	1643.89	1641.86	1646.46	1639.29	1644.1	1647.75	1643.26	1645.83	1651	1648.53	1644.46	1655.4	1646.32	1646.63	1651.5	1641.59	1637.75	1642.79	1652.16	1641.88	1653.97	1647.16	1633.25	1651.57	1643.99	1660.05	1660.85	1661.68	1654.01	1649.91	1648.12	1656.92	1647.64	1647.69	1644.32	1638.34	1651.65	1646.39	1649.32	1663.86	1622.64	1650.37	1625.43	1635.12	1641.17	1640.09
97.060997	1631.85	1636.61	1644.02	1644.64	1641.98	1645.19	1640.23	1644.16	1645.69	1644	1647.52	1649.45	1646.02	1644.17	1654.36	1648.12	1647.7	1650.31	1641.93	1637.44	1641.53	1651.46	1645.35	1655.65	1648.52	1632.08	1651.33	1643.06	1657.07	1658.86	1660.69	1651.89	1646.19	1646.55	1654.49	1647.36	1643.6	1644.61	1638.85	1649.32	1646.22	1649.08	1663.88	1623.34	1648.74	1624.71	1633.46	1640.89	1639.42
97.556000	1631.55	1636.87	1641.59	1642.28	1642.44	1646.22	1640.81	1644.71	1646.29	1644.5	1647.75	1649.88	1647.81	1645.35	1653.68	1645.79	1648.2	1650.01	1642.66	1638.81	1643.08	1651.03	1644.04	1655.51	1649.99	1633.97	1649.29	1643.3	1658.16	1658.57	1661.05	1654.81	1647.72	1645.17	1653.56	1645.83	1645.35	1642.68	1638.74	1648.77	1643.38	1648.98	1664.27	1624.89	1647.57	1624.08	1633.61	1641.05	1639.99
98.051003	1633.11	1635.82	1640.34	1643.33	1640.47	1647.56	1639.85	1644.23	1645.97	1643.66	1646.48	1649.92	1647.86	1643.82	1655.89	1646.19	1647.15	1649.96	1639.92	1637.72	1643.59	1650.5	1645.63	1654.8	1649.92	1633.58	1651.09	1642.27	1658.34	1661.87	1661.74	1653.23	1648.42	1646.07	1656.8	1646.53	1644.37	1644.22	1638.03	1650.2	1644.17	1652.57	1662.26	1624.94	1648.62	1625.71	1635.08	1643.03	1638.89
98.545998	1629.95	1637.1	1641.69	1645.21	1641.76	1647.26	1640.56	1640.68	1648.12	1643.84	1646.74	1649.46	1649.71	1643.54	1651.7	1646.7	1646.06	1650.34	1640.5	1638.13	1643.32	1648.91	1644.55	1653.57	1647.55	1632.35	1649.37	1643.82	1657.38	1659.41	1658.87	1653.83	1649.17	1646.49	1655.56	1645.64	1644.41	1641.58	1638.84	1650.85	1643.65	1649.41	1661.56	1625.66	1649.42	1623.96	1633.67	1640.55	1639.63
99.041000	1632.18	1637.47	1643.01	1643.73	1641.42	1647.8	1640.03	1643.69	1646.36	1645.38	1645.02	1651.41	1649.53	1642.3	1654.94	1646.5	1648.12	1648.64	1641.36	1638.42	1642.51	1651.92	1643.57	1655.51	1651.49	1634.12	1649.75	1644	1656.4	1659.01	1662.79	1654.36	1648.25	1646.47	1655.98	1644.97	1644.16	1644.18	1641.25	1652.47	1644.37	1651.62	1662.88	1623.06	1648.62	1624.42	1634.05	1641.75	1639.72
99.537003	1633.75	1637.42	1641.79	1645.34	1641	1646.54	1640.61	1644.18	1647.03	1644.81	1647.54	1649.96	1649.26	1642.37	1654.44	1646.08	1647.51	1651.71	1638.97	1641.45	1643.34	1651.25	1644.56	1654.95	1650.39	1631.86	1650.7	1645.04	1657.11	1657.41	1659.74	1653.94	1648.9	1646.44	1654.85	1646.85	1644.17	1643.34	1639.67	1651.25	1643.64	1651.36	1664.26	1625.42	1649.15	1625.01	1634.49	1642.31	1638.38
100.031998	1632.07	1637.99	1643.69	1642.01	1641.21	1647.27	1641.96	1644.32	1646.89	1641.93	1645.98	1649.76	1645.88	1644.95	1651.99	1646.34	1646.49	1651.29	1640.09	1638.12	1641.91	1650.82	1644.09	1653.04	1648.73	1632.15	1650.61	1644.59	1657.43	1661.39	1661.16	1652.31	1648.41	1644.93	1654.88	1642.67	1642.12	1641.43	1638.24	1650.79	1644.46	1649.3	1663.7	1622.61	1649.36	1623.44	1634.73	1641.69	1642.05
100.527000	1631.26	1638.83	1639.81	1644.57	1641.13	1645.98	1641.73	1643.63	1647.5	1644.56	1648.46	1650.51	1650.09	1644.61	1652.96	1645.43	1644.89	1650.92	1642.49	1639.3	1640.47	1652.14	1643.82	1655.76	1648.08	1632.94	1651.05	1644.35	1657	1658.36	1660.24	1651.7	1647.33	1646.91	1652.96	1647.39	1643.89	1640.22	1639.02	1651.31	1643.78	1650.26	1662.73	1622.73	1650.07	1623.09	1635.67	1640.72	1638.76
101.022003	1632.2	1634.75	1641.08	1644.6	1641.96	1646.3	1639.42	1641.2	1646.92	1645.2	1646.61	1650.57	1648.58	1642.05	1654.13	1646.84	1646.93	1649.41	1640.46	1638.86	1642.93	1650.48	1642.68	1651.43	1649.11	1633.77	1649.89	1644.53	1656.43	1659.62	1660.04	1653.72	1647.8	1647.01	1655.62	1643.45	1643.78	1644.2	1639.28	1653.27	1644.13	1649.53	1662.66	1624.87	1650.26	1625.25	1635.52	1641.53	1641.74
101.516998	1631.42	1635.49	1641.44	1642.73	1641.93	1645.87	1640.28	1643.63	1645.87	1643.26	1646.43	1649.1	1646.88	1642.72	1653.98	1644.56	1646.01	1648.81	1641.07	1638.65	1642.95	1650.16	1644.2	1655.25	1650.13	1633.35	1649.31	1643.52	1658.05	1658.21	1660.82	1651.41	1649.12	1646.49	1655.16	1644.44	1643.2	1642.46	1639.41	1650.95	1640.93	1650.54	1661.94	1623.76	1649.08	1622.92	1633.78	1639.45	1638.98
102.013000	1633.93	1635.93	1642.64	1644.02	1641.9	1648.35	1641.85	1644.99	1646.73	1646.39	1647.98	1652	1650.33	1642.11	1653.28	1646.41	1647.05	1651.64	1640.44	1639.8	1643.35	1652.99	1645.92	1654.41	1649.95	1634.88	1648.64	1644.55	1658.08	1659.69	1660.46	1653.83	1649.95	1645.79	1654.44	1645.86	1644.26	1643.47	1642.02	1650.51	1643.49	1648.97	1663.13	1623.26	1647.67	1626.25	1633.98	1641.6	1640.11
102.508003	1632.02	1635.09	1641.24	1645.81	1641.31	1644.47	1638.88	1645.66	1647.08	1644.95	1645.53	1650.85	1650.01	1639.93	1653.4	1646.82	1644.15	1648.72	1643.36	1637.23	1644.19	1652.05	1643	1654.06	1649.04	1630.77	1650.04	1644.37	1656.53	1657.81	1659.54	1652.74	1646.8	1642.77	1654.67	1643.63	1643.15	1640.39	1639.36	1649.14	1642.98	1650.47	1664.28	1625.37	1649.96	1625.03	1635	1641.69	1639.41
103.002998	1632.44	1636.15	1641.16	1643.19	1640.79	1646.06	1639.76	1643.25	1647.23	1645.13	1646	1650.53	1647.6	1642.82	1656.13	1646.17	1647.48	1649.56	1639.05	1637.33	1642.75	1651.59	1642.32	1654.94	1647.25	1632.19	1650.72	1645.13	1658.11	1658.81	1659.59	1652.63	1647.24	1646.72	1654.49	1644.53	1645.6	1643.87	1637.3	1651.24	1643.74	1651.2	1665.19	1621.76	1649.3	1625.53	1635.45	1641.36	1639.85
103.498001	1630.75	1634.68	1640.51	1645.89	1641.36	1645.86	1638.61	1644.44	1646.7	1643.61	1645.54	1650.94	1646.26	1643.95	1653.93	1646.37	1645.92	1650.25	1642.18	1637.84	1642.47	1650.44	1644.41	1654.08	1649.19	1632.16	1649.23	1643.61	1658.03	1657.52	1659.98	1653.87	1649.13	1646.81	1655.31	1647.54	1642.6	1642.93	1642.09	1651.97	1642.86	1649.57	1664.61	1621.82	1649.65	1623.28	1635.53	1641.96	1640.67
103.994003	1631.74	1635.1	1640.57	1646.05	1642.34	1646.54	1638.5	1644.37	1647.33	1645.92	1645.83	1649.31	1647.97	1643.51	1654.63	1646.12	1647.07	1649.57	1639.49	1638.13	1643.41	1650.1	1644.24	1654.33	1649.94	1632.98	1649.93	1643.51	1655.21	1658.74	1659.81	1653.32	1645.97	1646.44	1655.45	1645.6	1645.13	1641.76	1640.84	1651	1642.49	1647.55	1662.9	1623.01	1647.85	1625.15	1633.3	1641.07	1639.24
104.488998	1633.64	1634.34	1642.35	1643.51	1641.25	1646.99	1640.39	1643.1	1645.18	1643.12	1645.56	1645.94	1647.45	1643.49	1651.92	1645.56	1646.59	1651.69	1643.61	1637.44	1642.24	1650.24	1645.05	1656.46	1648.84	1632.92	1647.44	1642.55	1656.31	1660	1660.11	1654.7	1648.11	1646.36	1653.25	1643.94	1642.87	1643.26	1641.23	1649.49	1644.16	1650.85	1662.5	1623.57	1648.95	1627.26	1634.57	1639.53	1640.2
104.984001	1631.36	1636.31	1641.06	1645.19	1642.75	1646.95	1641.8	1645.12	1645.82	1644.6	1646.34	1650.65	1646.41	1643.44	1653.21	1643.71	1644.8	1648.69	1640.47	1638.15	1642.95	1649.66	1644.66	1652.07	1650.74	1632.98	1651.94	1643.43	1657.18	1660.51	1661.57	1654.51	1648.28	1646.72	1654.56	1645.25	1645.33	1644.64	1640.03	1653.15	1643.24	1650.31	1664.26	1623.44	1648.94	1625.14	1635.94	1641.63	1640.09
105.478996	1631.29	1634.29	1639.19	1642.61	1640.88	1647.55	1640.72	1647.17	1646.05	1644.42	1645.9	1648.44	1647.19	1641.49	1653.94	1645.33	1645.14	1649.75	1639.98	1638.23	1641.83	1649.51	1644.45	1653.31	1645.97	1631	1649.81	1644.87	1658.29	1660.15	1659.03	1651.45	1648	1648.86	1654.36	1642.84	1641.4	1642.53	1641.18	1652.2	1642.36	1650.55	1661.44	1624.49	1647.8	1625.73	1634.82	1641.29	1641.47
105.973999	1632.62	1637.05	1641.68	1642.28	1637.45	1645.17	1641.2	1641.09	1645.96	1642.86	1645.24	1650.12	1646.98	1643.08	1654.06	1645.04	1646.44	1648.23	1640.58	1638.89	1642.07	1650.32	1643.03	1653.19	1647.87	1633.51	1647.61	1643.9	1656.25	1660.04	1658.96	1653.86	1648.24	1645.29	1654.35	1644.66	1643.87	1644.46	1640.33	1650.83	1643.59	1650.35	1665.19	1624.1	1649.35	1625.93	1634.96	1640.58	1639.41
106.470001	1632.38	1635.04	1641.03	1642.83	1640.38	1647.57	1639.42	1642.58	1646.99	1645.76	1646.43	1651.88	1647.97	1644.44	1655.7	1647.42	1646.06	1650.78	1641.26	1638.82	1641.58	1650.52	1644.26	1654.18	1646.11	1633.03	1649.96	1643.8	1658.09	1659.65	1660.03	1653.45	1649.11	1648.14	1653.91	1643.07	1644.16	1642.53	1641.05	1652.66	1644.06	1649.45	1663.57	1623.16	1648.18	1625.31	1632.42	1640.92	1639.03
106.964996	1633.43	1634.12	1641	1643.6	1640.62	1645.31	1639.88	1643.63	1646.63	1643.18	1645.62	1650.29	1647.16	1644.73	1654.6	1647.28	1646.51	1650.91	1639.99	1639.35	1642.42	1649.76	1644	1653.56	1648.12	1633.96	1649.84	1642.57	1657.9	1659.36	1658.94	1651.41	1650.38	1646.62	1655.04	1645.22	1644.28	1641.2	1637.55	1650.75	1645.66	1651.09	1663.7	1622.55	1648.19	1624	1633.24	1640.74	1638.89
107.459999	1631.02	1635.8	1640.79	1642.72	1640.27	1646.02	1641.76	1644.13	1645.57	1645	1646.4	1648.54	1646.26	1641.12	1653.38	1644.34	1645.57	1648.75	1640.36	1638.84	1642.56	1649.62	1645.37	1650.98	1649.66	1632.77	1651.9	1642.05	1656.01	1656.3	1660.06	1652.43	1646.14	1647.15	1652.83	1644.52	1643.77	1643.33	1637.54	1652.02	1644.79	1649.15	1665.24	1625.38	1647.03	1625.84	1632.32	1642.17	1639.24
107.955002	1631.06	1635.29	1641.82	1642.69	1642.75	1645.74	1638.99	1644.73	1646.52	1644.83	1643.81	1649.84	1646.26	1644.3	1653.98	1645.78	1647.02	1650.96	1641.56	1637.59	1643.13	1650.93	1641.51	1652.55	1648.75	1632.72	1649.26	1642.48	1657.07	1659.86	1658.35	1653.06	1647.62	1644.68	1655.22	1645.66	1643.33	1644.77	1639.88	1648.86	1644.01	1649.48	1663.02	1624.34	1647.9	1625.16	1632.71	1639.33	1639.06
108.449997	1631.46	1636.63	1641.8	1642.79	1640.09	1647.04	1640.68	1642.11	1646.62	1644.18	1646.46	1651.63	1647.94	1643.74	1656.09	1644.83	1645.85	1648.54	1641.32	1638.91	1645.54	1653.27	1644.08	1655.31	1650.39	1634.36	1650.69	1645	1658.15	1659.33	1659.48	1653.11	1648	1645.04	1654.02	1643.64	1644.73	1644.26	1640.25	1650.34	1643.73	1649.54	1661.8	1624.38	1647.18	1625.35	1633.42	1638.95	1640.8
108.945999	1630.57	1635.7	1641.6	1643.14	1639.39	1644.5	1640.96	1645.29	1646.38	1645.04	1646.41	1649.63	1648.03	1642.7	1653.94	1644.54	1648.12	1648.12	1640.85	1638.14	1641.71	1650.11	1643.85	1654.63	1650.27	1633.33	1650.06	1642.94	1657.79	1659.16	1659.26	1651.85	1647.74	1645.73	1655.33	1646.57	1643.18	1642.65	1640.8	1651.21	1645.76	1650.12	1662.6	1622.93	1647.26	1623.73	1635.25	1638.21	1638.48
109.441002	1631.62	1634.15	1641.22	1643.26	1640.76	1644.41	1637.34	1643.8	1646.02	1643.67	1645.64	1649.55	1645.17	1643.87	1654.02	1645.63	1645.82	1649.22	1641.3	1638.4	1642.29	1650.45	1644.24	1653.36	1649.65	1631.32	1651.52	1642.32	1655.85	1659.33	1661.6	1653.21	1646.59	1645.29	1652.12	1643.78	1642.79	1641.87	1639.69	1650.9	1642.91	1648.63	1664.02	1624.52	1646.94	1623.64	1635.27	1641.03	1638.58
109.935997	1632.42	1636.63	1641.35	1645.08	1641.5	1646.43	1640.44	1644.6	1645.94	1644.99	1644.69	1648.8	1648.28	1642.83	1654.61	1645.66	1645.76	1651.94	1640.27	1636.55	1641.85	1650.3	1642.38	1654.95	1647.28	1632.96	1651.85	1642.74	1656.84	1660.75	1660.04	1653.4	1648.94	1645.76	1652.91	1642.95	1643.09	1642.58	1638.44	1650.98	1642.02	1651.88	1663.89	1623.43	1649.25	1623.85	1634.62	1637.74	1638.05
110.431000	1631.35	1635.6	1642.91	1643.5	1642.84	1649.27	1641.29	1644.42	1647.69	1644.76	1646.31	1651.46	1646.24	1642.21	1653.62	1645.62	1645.9	1649.94	1638.82	1639.15	1641.29	1649.21	1644.83	1654.35	1649.03	1631.98	1649.66	1644.43	1656.47	1661.02	1660.82	1652.62	1648.37	1646.69	1654.93	1644.58	1642.43	1640.74	1640.53	1649.88	1643.21	1650.38	1663.33	1624.13	1647.79	1625.56	1635.08	1641.08	1640.88
110.926003	1630.23	1635.35	1643.83	1644.74	1640.34	1648.26	1639.49	1643.28	1645.9	1643.07	1644.59	1650.25	1647.55	1642.57	1655.23	1643.06	1642.36	1650.68	1640.17	1637.63	1643.06	1649.46	1643.44	1652.74	1648.28	1633.32	1650.26	1642.98	1656.53	1660.05	1658.48	1652.48	1649.3	1646.28	1654.1	1644.33	1643.92	1644.05	1639.69	1652.45	1642.51	1648.3	1662.85	1621.97	1647.26	1624.51	1634.57	1638.71	1640.54
111.421997	1635.55	1634.74	1641.99	1641.53	1641.52	1644.67	1641.44	1643.44	1644.74	1642.66	1645.96	1648.72	1647.31	1643.31	1654.84	1644.46	1645.33	1649.41	1642.29	1638.27	1641.56	1649.56	1642.28	1653.78	1646.81	1632.62	1650.04	1642.41	1657.89	1660.24	1662.01	1656.32	1646.87	1646.69	1654.35	1645.11	1642.67	1641.75	1639.77	1650.13	1642.49	1649.27	1663.3	1623.57	1648.38	1625.01	1633.39	1641.93	1640.82
111.917000	1631.91	1635.07	1642.05	1642.91	1642.17	1645.01	1640.01	1641.72	1646.56	1644.73	1647.02	1648.53	1645.43	1642.2	1652.77	1644.13	1645.72	1649.24	1639.34	1638.26	1641.75	1649.19	1644.7	1652.13	1649.16	1633.2	1648.18	1642.58	1654.91	1659.92	1657.61	1652.25	1649.67	1648.1	1653.4	1644.86	1645.99	1641.77	1638.56	1649.72	1643.35	1649.32	1663.53	1623.59	1647.92	1624.31	1632.4	1639.67	1638.76
112.412003	1632.41	1635.29	1641.32	1644.62	1640.1	1645.16	1639.74	1641.3	1646.5	1641.79	1646.87	1649.44	1646.21	1641.31	1652.81	1644.55	1643.9	1651.12	1638.31	1636.44	1641.44	1650.32	1643.17	1652.33	1649.62	1632.39	1651.05	1643.9	1657.29	1658.42	1659.45	1653.61	1647.77	1644.31	1653.91	1643.39	1643.1	1641.41	1638.02	1650.27	1643.09	1648.42	1663.76	1623.33	1646.66	1625.8	1631.91	1636.43	1639.99
112.906998	1633.55	1636.24	1642.29	1643.26	1642.08	1641.99	1640.57	1642.98	1646.4	1643.88	1648.39	1650.06	1645.05	1641.51	1651.38	1643.36	1646.53	1647.07	1640.32	1638.4	1640.92	1650.39	1643.37	1654.12	1647.15	1632.88	1647.2	1643.98	1655.9	1657.88	1657.5	1652.79	1648.25	1644.37	1654.73	1641.39	1643.7	1641.91	1639.64	1649.08	1640.65	1648.97	1662.64	1623.28	1645.7	1624.65	1633.91	1639.48	1637.35
113.402000	1633.64	1634.27	1642.86	1646.27	1639.78	1646.25	1638.3	1642.36	1647.4	1644.11	1646.01	1650.73	1647.19	1643.19	1652.91	1644.26	1645.27	1651.08	1640.31	1638.51	1642.52	1650.74	1643.89	1653.86	1647.7	1632.82	1647.92	1644.91	1656.32	1659.17	1660.19	1652.43	1649.05	1647.23	1653.06	1645.21	1644.9	1643.75	1640.88	1650.93	1643.26	1650.48	1662.93	1622.73	1646.87	1624.66	1632.68	1639.76	1639.97
113.898003	1630.85	1634.33	1640.97	1643.21	1640.71	1647.44	1639.27	1644.39	1647.55	1644.94	1647.04	1650.57	1647.81	1645.26	1654.9	1645.42	1645.94	1651.21	1640.75	1643.11	1643.51	1649.97	1644.25	1654.48	1648.22	1631.11	1649.77	1642.73	1655.87	1659.9	1660.26	1653.67	1647.07	1646.63	1651.94	1641.55	1643.3	1641.06	1639.12	1649.34	1643.42	1649.24	1663.09	1623.58	1647.44	1624.59	1633.78	1639.6	1640.88
114.392998	1630.7	1633.85	1641.48	1644.46	1640.31	1648.3	1638.98	1643.07	1647.4	1645.17	1645.28	1650.44	1646.41	1644.04	1653.17	1644.93	1645.38	1651.12	1638.63	1640.09	1640.33	1649.57	1644.32	1651.55	1649.56	1633.2	1649.43	1642.67	1657.59	1657.08	1660.36	1652.42	1650.09	1647.36	1653.04	1645.84	1644.42	1642.47	1637.93	1649.81	1642.88	1651.21	1662.82	1623.31	1646.63	1625.39	1633.05	1639.64	1639.37
114.888000	1631.63	1634.47	1641.05	1645.29	1641.17	1643.21	1639.89	1641.87	1646.49	1644.36	1648.9	1649.46	1647.95	1644.01	1653.14	1646.4	1645.28	1649.18	1639.97	1639.65	1641.12	1650.03	1641.02	1653.58	1647.96	1631.51	1649.91	1644.42	1657.21	1659.37	1657.92	1652.43	1647.95	1646.79	1654.57	1645.81	1645.21	1642.15	1639.08	1649.95	1641.83	1649.27	1664.02	1624.37	1648.81	1623.86	1633.74	1637.41	1638.15
115.383003	1631.4	1636.09	1640.78	1644.77	1639.46	1646.71	1641.19	1644.51	1646.19	1642.23	1646.03	1648.97	1646.3	1642.32	1653.49	1645.88	1646.97	1651.55	1639.78	1637.62	1641.88	1650.16	1643.03	1651.76	1648.86	1633.4	1649.6	1643.8	1656.65	1659.57	1660.22	1652.61	1646.57	1644.87	1656.16	1643.31	1641.88	1643.75	1640.83	1651.64	1643.77	1648.35	1662.3	1623.57	1646.55	1624.68	1633.38	1639.61	1638.2
115.877998	1631.41	1636.2	1641.14	1643.89	1641.46	1646.31	1639.29	1643.99	1647.09	1643.25	1645.14	1650.83	1646.37	1643.42	1654.2	1644.1	1645.73	1648.59	1639.86	1639.09	1642.95	1650.2	1645.15	1654.06	1647.5	1633.47	1650.94	1643.52	1656.75	1658.95	1659	1653.38	1646.11	1645.57	1654.37	1643.82	1642.19	1643.17	1642.07	1649.8	1643.32	1650.54	1662.39	1624.25	1644.79	1625.16	1634.1	1639.46	1640.19
116.374001	1631.75	1636.59	1643.57	1643.3	1639.12	1646.45	1639.21	1642.36	1646.39	1642.39	1646.27	1648.25	1646.5	1644.17	1652.08	1645.28	1647.19	1649.78	1639.62	1638.05	1642.11	1653.43	1644.41	1653.06	1647.84	1630.95	1648.7	1644.71	1657.02	1659.43	1662.39	1653.34	1647.72	1644.32	1655.41	1643.42	1641.64	1642.88	1638.07	1647.72	1642.17	1648.87	1664.42	1624.19	1646.23	1625.08	1634.35	1638.97	1638.91
116.869003	1632.44	1638.04	1642.24	1644.45	1639.67	1646.75	1638.27	1641.98	1644.17	1645.23	1645.72	1649.98	1646.75	1640.74	1652.19	1645.01	1646.06	1650.43	1637.97	1636.67	1641.19	1648.36	1643.68	1651.85	1646.84	1631.86	1650.31	1645.09	1657.1	1657.74	1659.58	1651.79	1647.13	1645.64	1653.31	1645.29	1643.92	1641.15	1638.51	1651.56	1644.87	1649.92	1665.3	1623.89	1650.26	1623.53	1634.7	1637.71	1639.61
117.363998	1632.96	1634.9	1640.12	1643.81	1638.85	1646.25	1639.72	1639.98	1647.52	1644.51	1646.56	1646.77	1646.76	1642.4	1653.48	1645.47	1643.94	1648.72	1639.79	1638.37	1641.3	1649.73	1644.24	1652.45	1649.66	1632.9	1651.75	1642.62	1657.94	1659.77	1660.44	1650.15	1647.24	1646.23	1653.21	1644.13	1645.18	1644.18	1639.93	1650.98	1641.28	1648.93	1662.97	1625.59	1646.64	1625.59	1632.85	1640.55	1641.07
117.859001	1632.33	1635.37	1641.81	1643.45	1640.42	1646.08	1640.33	1642.29	1646.13	1645.34	1645.33	1650.53	1647.8	1643.08	1655.49	1645.21	1646.05	1649.81	1640.41	1641.09	1641.91	1649.42	1644.34	1650.94	1647.79	1632.09	1651.37	1642.44	1656.68	1658.91	1659.15	1651.25	1646.06	1644.42	1653.27	1643.5	1644.19	1643.66	1638.95	1653.02	1643.38	1650.51	1663.72	1624.19	1646.87	1625.56	1632.5	1639.42	1639.3
118.355003	1632.85	1637.48	1641.5	1645.89	1641.2	1644.87	1638.09	1642.44	1645.08	1644.59	1645.81	1649.01	1646.47	1643.11	1654.19	1646.39	1646.81	1651.22	1640.45	1637.79	1641.93	1648.79	1644.26	1655.41	1647.56	1633.08	1651.11	1642.85	1656.59	1661.36	1658.47	1654.28	1648.09	1645.64	1653.96	1643.56	1642.79	1642.6	1638.7	1649.23	1640.31	1650.83	1661.53	1623.28	1647.02	1625.92	1634.4	1638.6	1638.78
118.849998	1630.63	1635.45	1639.05	1644.4	1640.61	1644.5	1640.16	1642.52	1647.63	1643.74	1646.94	1650.02	1645.22	1641.88	1654.17	1643.67	1646.99	1650.25	1637.19	1636.42	1641.74	1648.81	1643.21	1652.39	1647.29	1631.82	1649.43	1642.43	1655.3	1659.12	1660.46	1652.73	1646.2	1644.2	1654.84	1642.84	1645.18	1642.77	1637.6	1649.92	1641.66	1649.59	1662.7	1622.89	1645.45	1624.79	1633.81	1640.78	1641.18
119.345001	1633.57	1636.34	1641.68	1642.81	1638.5	1645.48	1638.76	1642.76	1645.83	1644.4	1644.94	1649.77	1645	1644.37	1651.55	1644.39	1646.18	1650.87	1642.25	1639.16	1641.41	1650.41	1645.91	1654.65	1647.07	1631.35	1652.58	1642.15	1657.39	1659.22	1660.2	1651.87	1647.24	1644.87	1652.14	1641.7	1643.03	1642.07	1638.79	1650.2	1643.91	1650.29	1662.11	1624.07	1647.45	1625.48	1634.22	1640	1639.28
119.839996	1632.15	1635.09	1641	1642.82	1638.79	1644.83	1638.26	1643.52	1643.85	1646.22	1645.8	1648.8	1647.09	1640.77	1652.76	1645.26	1646.46	1651.58	1640.46	1635.39	1640.26	1651.46	1640.93	1654.21	1646.75	1631.4	1647.85	1642.28	1655.28	1658.9	1659.57	1649.99	1647.15	1644.77	1655.4	1644.71	1642.58	1642.59	1637.66	1651.05	1644.1	1650.45	1661.94	1624.52	1647.59	1623.34	1634.15	1639.09	1638.84
120.334999	1631.24	1636.03	1640.05	1643.91	1640.23	1644.13	1638.08	1642.44	1645.01	1643.51	1642.9	1649.2	1647.69	1643.13	1655.31	1643.61	1645.64	1647.47	1640.97	1638.58	1642.21	1650.38	1645.32	1652.19	1650.42	1631.52	1650.76	1643.97	1657.61	1658.82	1657.63	1650.08	1647.39	1643.02	1653.46	1643.34	1643.94	1641.41	1638.33	1649.44	1643.33	1650.17	1661.71	1623.27	1646.69	1624.35	1633.67	1637.87	1639.24
120.830002	1630.58	1635.01	1641.59	1644.31	1642.34	1644.84	1640.43	1643.13	1647.24	1644.01	1646.73	1651.26	1645.5	1644.76	1653.57	1644.66	1647.86	1649.67	1640.54	1636.92	1643.61	1651.46	1643.42	1653.03	1645.56	1633.01	1649.21	1644.79	1656.82	1659.63	1659.29	1653.18	1648.79	1647.83	1655.21	1644.66	1644.55	1642.95	1639.6	1649.37	1643.77	1650.06	1660.06	1622.61	1649.56	1626.69	1634.32	1638.99	1641.54
121.325996	1633.78	1634.78	1643.34	1642.96	1641.38	1646.97	1639.38	1642.66	1645.37	1646.27	1644.6	1649.38	1643.55	1641.96	1652.85	1645.34	1646.44	1648.25	1639.01	1636.72	1641.95	1649.17	1644.69	1650	1647.83	1633.35	1649.61	1643.02	1655.8	1659.56	1659.57	1652.43	1648.08	1647.78	1652.76	1644.58	1645.33	1643.46	1638.7	1649.14	1644.48	1648.24	1662.65	1622.89	1647.38	1625.52	1633.7	1637.96	1639.86
121.820999	1631.85	1635.63	1640.84	1644.17	1639.76	1646.03	1639.65	1642.86	1645.16	1643.29	1646.52	1650.67	1645.77	1641.73	1652.9	1644.2	1644.48	1648.82	1639.77	1638.19	1642.08	1650.61	1645.02	1654.81	1647.43	1632.98	1650.96	1643.07	1656.68	1659.83	1660.62	1652.57	1649.2	1646.55	1654.17	1645.7	1644.67	1641.22	1639.62	1648.87	1643.41	1648.93	1661.09	1624.1	1646.44	1625.89	1632.99	1640.21	1639.89
122.316002	1632.94	1634.35	1639.56	1644.19	1640.42	1646.1	1639.62	1642.2	1644.22	1642.85	1646.02	1648.31	1646.66	1643.19	1654.32	1647.42	1644.98	1650.74	1639.38	1637.97	1643.13	1649.88	1645.15	1653.54	1647.34	1633.56	1648.69	1642.99	1656.85	1658.89	1660.11	1653.11	1648.59	1645.26	1652.51	1644	1643.47	1641.88	1638.72	1650.64	1642.99	1649.22	1663.74	1622.82	1648.23	1624.63	1633.42	1640.85	1638.79
122.810997	1630.93	1636.38	1642.28	1642.74	1640.7	1645.83	1642.67	1645.56	1647.82	1645.41	1646.03	1650.38	1647.03	1644.65	1653.78	1647.41	1647.08	1650.04	1641.79	1637.99	1642.94	1651.99	1643.89	1653.44	1647.29	1631.34	1649.69	1644.05	1656.84	1656.39	1660.68	1650.94	1647.09	1645.26	1653.85	1644.85	1645.3	1643.07	1637.91	1648.93	1644.73	1648.55	1662.67	1621.07	1646.69	1627.91	1634.12	1640.64	1640.89
123.306999	1631.72	1636.97	1643.51	1643.37	1641.45	1645.35	1638.52	1643.32	1644.82	1643.63	1644.54	1648.25	1644.6	1641.35	1653.47	1645.33	1644.69	1647.84	1639.46	1637.63	1643.58	1650.38	1642.69	1651.83	1649.42	1632.92	1649.58	1643.78	1656.39	1659.34	1659.37	1650.71	1648.82	1645.1	1652.82	1643.75	1643.87	1642.92	1636.29	1650.06	1643.72	1648.6	1665.02	1621.36	1647.51	1623.19	1632.31	1639.38	1639.68
123.802002	1632.21	1634.87	1639.82	1642.92	1640.69	1644.64	1638.66	1639.95	1645.57	1642.54	1645.8	1649.67	1645.36	1642.24	1653.61	1644.23	1643.82	1648.65	1639.57	1637.54	1640.37	1649.36	1643.62	1651.2	1647.34	1630.99	1650.84	1642.66	1656.09	1659.39	1658.69	1650.69	1646.73	1647.12	1653.63	1643.3	1643.6	1641.59	1639.34	1651.19	1642.52	1648.73	1661.62	1624.46	1645.19	1622.9	1632.71	1638.44	1638.12
124.296997	1632	1635.08	1639.53	1643.45	1639.45	1645.24	1641.08	1643.14	1647.45	1643.61	1645.17	1649.69	1644.74	1641.82	1653.82	1645.03	1646.84	1648.82	1638.12	1640.33	1640.39	1651.35	1643.35	1652.51	1647.58	1632.29	1649.23	1644.39	1657.59	1659.71	1660.38	1650.87	1647.86	1644.2	1653.71	1642.46	1642.58	1642.5	1639.4	1650.17	1642.37	1648.73	1663.5	1622.47	1647.72	1623.99	1634.05	1640.56	1639.57
124.792000	1632.38	1633.58	1640.81	1642.55	1640.07	1645.09	1638.95	1642.27	1645.25	1644.06	1645.32	1649.94	1646.93	1641.93	1653.14	1645.53	1645.43	1649.62	1639.85	1637.71	1641.59	1648.54	1643.28	1651.65	1648.08	1631.19	1650.68	1643.61	1656.39	1660.77	1659.06	1653.48	1648.68	1646.66	1651.85	1644.55	1642.03	1643.11	1640.73	1651.22	1641.75	1649.32	1661.57	1620.98	1645.54	1624.63	1634.52	1639.82	1639.39
125.287003	1632.66	1634.75	1641.24	1641.23	1640.38	1644.4	1641.2	1642.39	1646.7	1644.78	1647.23	1648.14	1647.07	1643.7	1654.31	1645.63	1645.91	1650.67	1640.92	1638.02	1642.21	1649.82	1641.66	1654.08	1646.92	1631.38	1649.7	1646.13	1655.32	1660.05	1659.23	1653.78	1648.17	1644.88	1654.85	1642.29	1641.81	1642.38	1639.86	1650.44	1643.24	1649.06	1662.16	1623.81	1646.82	1624.21	1632	1638.44	1638.06
125.782997	1632.46	1636.25	1641.82	1643.52	1639.11	1644.04	1639.41	1642.26	1644.58	1643.61	1644.99	1646.38	1646.46	1643.73	1654.06	1644.96	1645.17	1651.04	1641.08	1638.27	1641.89	1649.84	1645.34	1650.76	1650.24	1632.01	1651.87	1644.78	1659.34	1658.58	1659.89	1653.55	1646.08	1646.78	1652.99	1643.66	1641.95	1643.34	1638.97	1649.41	1641.9	1650.11	1663.55	1625.38	1645.2	1624.93	1632.18	1636.53	1638.09
126.278000	1633.31	1633.59	1643	1643	1638.1	1643.99	1640.68	1643.37	1647.83	1644.24	1645.71	1648.43	1648.29	1645.35	1653.98	1645.12	1647.31	1648.53	1641.79	1636.44	1640.89	1650.61	1643.34	1652.92	1647.79	1633.39	1650.89	1644.33	1656.95	1658.38	1660.19	1651.04	1647.03	1644.64	1653.39	1644.3	1643.72	1645	1638.74	1649.74	1643.66	1648.96	1663.64	1625.82	1648.28	1623.84	1631.76	1636.97	1638.27
126.773003	1632.84	1635.17	1641.05	1645.03	1640.31	1646.58	1639.61	1642.02	1644.87	1641.32	1646.11	1648.36	1645.92	1641.58	1653.98	1645.27	1642.67	1647.89	1641.29	1638.77	1641.59	1650.3	1642.4	1653.76	1649.56	1632.09	1649.95	1645.79	1657.71	1658.54	1659.43	1653.99	1646.36	1644.1	1653.94	1643.15	1642.12	1643.68	1640.04	1650.44	1643.1	1647.38	1662.85	1624.21	1647.08	1623.96	1633.4	1639.77	1639.26
127.267998	1631.59	1637.31	1640.88	1643.69	1640.18	1644.86	1638.9	1641.92	1646.46	1644.75	1644.72	1651.73	1645.93	1642.2	1650.61	1645.2	1646.16	1647.04	1639.9	1637.95	1639.95	1649.29	1643.51	1653.67	1648.64	1632.16	1648.98	1645.42	1656.78	1660.79	1659.86	1651.83	1646.68	1644.43	1653.94	1643.45	1642.98	1641.32	1638.99	1650.92	1643.1	1648.3	1661.95	1623.25	1647.88	1625.78	1633.45	1639.21	1638.07
127.763000	1631.29	1634.18	1640.44	1643.29	1639.49	1644.14	1639.56	1643.8	1646.24	1644.44	1646.14	1649.71	1645.68	1642.78	1654.68	1645.41	1644.99	1647.53	1640.18	1637.39	1640.59	1649.34	1642.5	1652.94	1647.82	1631.84	1650.15	1643.8	1656.49	1658.59	1659.11	1651.4	1645.96	1645.84	1652.65	1644.74	1643.3	1644.65	1639.27	1651.18	1642.29	1649.16	1663.63	1623.09	1645.74	1625.32	1632.71	1641.89	1639.35
128.259003	1631.87	1633.71	1640.8	1643.35	1638.85	1643.83	1639.08	1641.52	1647.07	1642.24	1644.69	1649.33	1646.22	1643.67	1655.13	1645.91	1646.74	1648.79	1640.56	1638.21	1641.15	1651.33	1645.41	1653	1649.31	1630.1	1650.97	1642.89	1656.49	1661.27	1660.75	1651.05	1648.08	1647.1	1652.67	1643.96	1642.92	1641.65	1638.91	1649.98	1644.17	1651.84	1662.88	1621.63	1646.35	1623.2	1632.56	1639.85	1637.95
128.753998	1630.91	1634.41	1638.97	1643.42	1639.79	1643.25	1637.88	1642.27	1645.58	1645.12	1646.46	1650.85	1646.22	1642.58	1655.05	1645.7	1646.67	1648.27	1639.56	1636.42	1642.64	1651.89	1642.15	1652.58	1649.27	1630.8	1650.19	1644.33	1655.03	1659.03	1658.58	1651.59	1645.47	1646.09	1654.15	1644.4	1642.33	1645.28	1638.45	1650.94	1642.34	1649.43	1661.04	1624.33	1646.05	1624.41	1633.17	1640.01	1636.77
129.248993	1631.29	1634.64	1641.67	1643.06	1639.34	1646.21	1637.35	1642.27	1645.41	1643.3	1645.84	1649.59	1644.22	1640.89	1653.13	1646.8	1645.97	1647.17	1640.88	1638.44	1642.09	1650.07	1645.48	1654.56	1647.58	1632.89	1649.52	1645	1655.65	1660.15	1659.07	1653.57	1649.56	1646.25	1653.71	1643.57	1645.33	1641.27	1637.65	1649.95	1641.8	1649	1662.81	1623.3	1648.48	1625.15	1633.84	1639.48	1636.26
129.744003	1631.91	1634.16	1640.42	1640.69	1639.49	1644.28	1638.63	1640.61	1645.85	1643.85	1645.34	1650.13	1645.72	1641.96	1652.04	1644.62	1644.94	1649.81	1642.1	1636.74	1643.37	1651.02	1642.1	1653.09	1647.36	1629.45	1648.42	1643.09	1657.42	1658.52	1659.18	1653.27	1647.92	1643.74	1654.5	1643.87	1643.3	1645.16	1637.31	1650.58	1642.49	1649.19	1662.72	1622.7	1646.19	1624.47	1630.97	1638.46	1636.87
130.238998	1631.31	1635.43	1642.15	1643.84	1639.89	1643.14	1640.38	1641.53	1644.78	1643.17	1644.69	1648.49	1646.06	1643.1	1653.56	1645.51	1648.21	1648.28	1640.59	1639.41	1641.71	1649.11	1643.56	1652.09	1648.19	1633.07	1647.92	1646.19	1656.31	1659.39	1659.36	1653.64	1646.51	1643.86	1654.88	1642.87	1641.59	1642.57	1639.1	1652.25	1643.3	1651.49	1663.69	1624.33	1649.61	1624.98	1636.03	1641.14	1637.85
130.735001	1634.26	1635.8	1640.93	1642.37	1640.88	1645.38	1641.52	1644.65	1644.86	1644.18	1645.38	1648.12	1648.71	1643.35	1652.43	1644.66	1646.86	1650.83	1640.86	1638.93	1642	1650.22	1642.36	1652.6	1648.71	1631.35	1650.39	1645.64	1658.88	1660.22	1660.38	1653.04	1646.44	1645.7	1656.92	1645.18	1644.96	1643.61	1638.49	1650.61	1642.81	1649.89	1662.11	1621.83	1647.18	1624.62	1634.13	1639.06	1639.3
131.229996	1633.81	1634.97	1641.05	1643.05	1641.33	1645.32	1638.77	1642.49	1644.95	1643.75	1647.2	1647.79	1645.81	1642.19	1653.69	1646.76	1645.63	1649.68	1640.99	1637.35	1641.7	1650.09	1642.15	1654.04	1647.62	1631.62	1649.31	1644.41	1656.54	1657.04	1660.11	1651.27	1647.57	1644.81	1653.26	1643.79	1645.01	1644.79	1637.93	1649.75	1643.29	1649.02	1661.83	1622.84	1645.56	1624.59	1635.54	1642.4	1637.99
131.725006	1632.17	1636.55	1640.68	1642.38	1642.24	1644.32	1639.08	1640.64	1646.4	1643.33	1645.91	1647.71	1646.73	1642.11	1651.61	1644.62	1645.59	1648.18	1640.22	1637.65	1641.02	1649.26	1641.77	1653.23	1648.35	1633.59	1653.27	1644.91	1656.75	1659.79	1659.79	1653.34	1647.16	1644.75	1653.73	1643.53	1642.91	1645.35	1639.21	1649.73	1641.24	1649.08	1662.64	1623.02	1646.93	1625.62	1630.42	1638.7	1639.72
132.220001	1633.93	1633.67	1642.41	1644.07	1639.81	1642.59	1640.91	1644	1645.91	1644.27	1643.81	1650.49	1646.19	1641.25	1651.71	1644.42	1644.48	1649.84	1639.05	1634.97	1642.51	1650.21	1641.73	1652.76	1646.84	1631.58	1650.36	1642.24	1657.31	1658.43	1661.54	1653.13	1645.19	1644.91	1652.69	1645.18	1644.82	1641.88	1637.27	1651.38	1642.83	1648.76	1661.81	1623.26	1648.08	1624.43	1634.56	1639.18	1639.34
132.714996	1630.8	1633.93	1642.09	1641.54	1640.18	1645.56	1638.47	1643.74	1645.45	1643.66	1645.74	1649.04	1645.82	1641.75	1654.46	1643.6	1645.35	1647.73	1639.61	1638.99	1641.21	1650.79	1642.31	1652.62	1647.13	1630.1	1649.48	1644.82	1656.77	1659.43	1660.87	1651.72	1647.72	1644.69	1655.14	1643.37	1643.38	1643.13	1639.93	1650.95	1642.95	1649.25	1661.29	1624.23	1646.53	1623.56	1632.5	1638.82	1638.55
133.210999	1632.69	1636.24	1639.88	1642.16	1639.17	1647.43	1638.1	1642.11	1645.31	1644.75	1644.28	1648.17	1647.06	1641.41	1653.13	1643.16	1644.95	1648.05	1640.42	1639.52	1642.01	1651.78	1642.21	1652.37	1647.03	1630.93	1649.36	1642.95	1657.14	1658.12	1660.44	1652.1	1646.79	1645.5	1654.82	1644.65	1641.68	1642.34	1639.41	1650.57	1640.38	1649.59	1663.06	1623.07	1645.61	1625.14	1633.41	1639.52	1638
133.705994	1632.3	1634.47	1642.21	1642.52	1640.96	1645.06	1638.08	1640.49	1646.54	1645.16	1645.61	1651.48	1644.62	1641.54	1653.28	1644.98	1645.78	1648.83	1639.88	1638.4	1642.54	1649.84	1644.3	1654.25	1645.3	1633.16	1650.17	1644.92	1656.68	1660	1660.36	1652.07	1646.39	1646.19	1652.58	1642.08	1642.6	1640.5	1640.68	1650.02	1643.61	1647.56	1662.36	1623.74	1645.65	1625.36	1633.06	1638.64	1637.36
134.201004	1631.12	1633.51	1640.92	1640.65	1640.87	1643.36	1639.9	1641.41	1644.29	1646.37	1645.44	1648.81	1646.83	1642.64	1652.82	1644.77	1645.98	1650.63	1639.03	1637.43	1642.97	1650.77	1641.48	1654.45	1645.55	1630.27	1649.82	1641.8	1656.36	1658.25	1659.01	1652.32	1645.14	1643.77	1655.22	1641.31	1641.09	1644.72	1639.56	1649.42	1643.01	1649.79	1662.81	1622.89	1647.2	1622.59	1631.76	1637.58	1638.61
134.695999	1633.63	1635.4	1642.78	1643.29	1640.42	1645.71	1638.75	1643.23	1644.78	1645.66	1646.89	1648	1646.32	1643.69	1654.67	1645.28	1647.49	1648.26	1642.11	1639.89	1643.27	1651.54	1645.03	1652.97	1648.25	1632	1649.71	1645.12	1656.12	1660.01	1657.32	1651.43	1647.49	1644.8	1655.04	1643.26	1641.9	1643.27	1638.95	1650.75	1642.22	1648.29	1661.51	1623.23	1645.57	1624.42	1632.22	1638.94	1637.7
135.192001	1633.98	1635.31	1641.39	1641.91	1641.51	1644.99	1639.91	1642.43	1646.45	1647.29	1646.05	1647.31	1647.75	1643.35	1652.89	1643.95	1647.45	1651.79	1640.87	1637.26	1643.28	1649.81	1643.32	1651.9	1648.43	1630.96	1651.51	1644.67	1656.39	1661.78	1661.69	1652.11	1646.97	1644.22	1654.78	1643.93	1641.89	1644.78	1639.14	1650.53	1642.53	1649.71	1661.92	1622.79	1647.95	1623.14	1632.81	1640.18	1637.1
135.686996	1632.29	1635.31	1639.63	1641.78	1637.62	1643.83	1639.98	1639.66	1644.95	1645.88	1643.88	1648.19	1643.55	1644.15	1651.72	1643.47	1645.56	1648.62	1640.77	1637.78	1643.36	1649.12	1641.92	1653.36	1648.5	1630.86	1651.14	1644.22	1655.87	1658.86	1659	1651.12	1648.56	1645.9	1655.67	1645.69	1643.45	1644.01	1640.73	1650.81	1642.03	1649.46	1661.51	1622.04	1647.42	1622.83	1632.21	1638.29	1640.32
136.182007	1630.76	1634.78	1639.93	1643.31	1639.73	1644.94	1636.7	1640.71	1643.83	1646.51	1642.63	1647.76	1644.67	1643.77	1652.61	1643.57	1647.77	1648.4	1640.2	1637.27	1642.3	1649.77	1640.99	1651.85	1647.77	1632	1649.54	1643.3	1654.38	1658.93	1658.18	1650.57	1648.49	1645.63	1651.53	1644.06	1642.34	1643.66	1638.99	1649.36	1642.23	1650.33	1661.26	1623.29	1647.34	1622.23	1632.26	1637.91	1638.76
136.677002	1633.27	1636.36	1642.01	1644.81	1640.81	1643.93	1641.02	1643.49	1646.11	1647.34	1648.52	1648.85	1645.26	1643.21	1652.76	1645.81	1648.46	1651.53	1640.75	1637.64	1643.23	1651.56	1645.29	1655.03	1648.95	1631.8	1651.55	1645.28	1656.44	1659.86	1660.03	1650.64	1647.53	1646.37	1652.85	1643.38	1643.78	1642.85	1639.87	1650.68	1643.84	1649.86	1662.15	1624.95	1647	1624.41	1631.45	1641.03	1636.98
137.171997	1633.59	1634.14	1642.05	1642.21	1641.12	1645.3	1638.74	1642.47	1646.38	1646.17	1644.93	1649.31	1647.25	1644.9	1653.29	1643.72	1646.58	1650.52	1640.82	1638.5	1641.15	1649.85	1641.62	1653.03	1647.46	1631.95	1650.84	1643.72	1658.48	1661.49	1659.63	1653.61	1645.7	1644.13	1653.74	1645.39	1645.45	1642.7	1638.59	1651.91	1643.69	1651.48	1662.5	1623.49	1647.33	1624.7	1632.76	1638.78	1637.39
137.667999	1631.51	1633.55	1641.18	1642.92	1640.24	1643.48	1639.63	1643.59	1644.6	1648.69	1646.25	1648.06	1645.78	1643	1652.88	1643.39	1647.61	1650.36	1640.7	1638.46	1643.2	1651.14	1642.52	1652.67	1648.05	1629.65	1647.84	1642.34	1657.07	1659.54	1658.59	1651.69	1645.78	1645.9	1653.13	1644.74	1644.15	1642.89	1637.83	1650.72	1642	1649.64	1662.45	1625.18	1647.37	1622.68	1632.91	1641.28	1638.87
138.162994	1632.41	1636.48	1641.34	1643.43	1638.45	1645.87	1639.9	1643.37	1645.61	1646.58	1644.26	1650.6	1646.56	1644.49	1653.85	1646.59	1646.22	1648.73	1641.82	1638.23	1644.34	1654.23	1642.93	1654.22	1646.37	1630.43	1648.73	1644.03	1656.55	1662.23	1657.55	1652.45	1646.38	1642.62	1654.6	1644.08	1644.7	1642.28	1637.65	1649.86	1644	1650.14	1664.94	1622.46	1647.37	1626.69	1631.2	1639.22	1638.02
138.658005	1632.33	1632.83	1641	1643.55	1642.21	1643.96	1639.7	1643.02	1645.58	1646.03	1647.75	1649.25	1646.04	1644.59	1652.3	1645.02	1647.99	1649.78	1640.23	1638.65	1643.42	1649.97	1643.68	1654.08	1648.64	1629.68	1649.48	1645.65	1655.1	1658.72	1657.57	1653.04	1646.63	1645.67	1656.08	1645.64	1643.84	1643.33	1638.15	1649.77	1642.85	1652.02	1663.31	1623.23	1647.52	1622.44	1634.33	1640.69	1639.44
139.153000	1634.36	1635.69	1642.86	1643.04	1639.64	1644.45	1641.33	1644.39	1647.71	1646.97	1647.2	1648.79	1647.62	1643.59	1655.4	1644.42	1646.81	1648.41	1640.58	1638.11	1642.91	1650.55	1643.48	1654.34	1647.24	1634.69	1650.74	1642.04	1657.11	1658.96	1658.96	1651.83	1647.62	1643.82	1651.65	1643.96	1643.85	1641.6	1636.91	1650.56	1643.86	1648.72	1663.83	1621.73	1648.2	1625.6	1633.51	1639.02	1639.89
139.647995	1634.27	1635.1	1641.58	1641.51	1640.06	1647.02	1640.39	1639.9	1646.73	1647.35	1644.29	1647.96	1645.41	1644.87	1655.32	1647.29	1647.66	1650.56	1640.92	1636.65	1642.46	1651.71	1641.11	1656.12	1647.4	1631.64	1651.76	1644.51	1655.69	1659.96	1660.69	1653.2	1649.38	1643.24	1653.6	1644.55	1643.26	1642.49	1637.79	1649.02	1643.34	1649.04	1662.89	1622.32	1646.67	1623.05	1633.17	1640.8	1638.07
140.143997	1632.76	1634.5	1640.74	1643.59	1640.33	1642.95	1640.26	1642.74	1646.41	1646.17	1645.56	1649.27	1644.59	1643.85	1652.99	1643.6	1645.36	1647.51	1640.36	1638.59	1642.83	1649.16	1644.22	1653.11	1646.42	1631.34	1647.89	1643.23	1655.83	1659.21	1658	1652.01	1647.26	1643.43	1651.71	1644.06	1641.54	1643.2	1639.4	1651.04	1644	1649.66	1663.33	1622.85	1646.53	1624.27	1632.15	1638.41	1638.17
140.639008	1632.22	1635.13	1642.13	1643.05	1640.84	1646.17	1638.2	1642.37	1644.95	1645.3	1644.52	1649.35	1645.43	1643.08	1653.51	1642.41	1646.59	1650.04	1639.29	1638.73	1641.63	1651.26	1642.7	1654.4	1648.74	1631.3	1649.58	1643.95	1656.24	1659.14	1659.56	1650.78	1646.51	1645.3	1655.91	1644.55	1643.29	1642.99	1637.94	1649.75	1643.72	1650.21	1663.18	1623.7	1647.29	1623.57	1635.07	1637.61	1638.86
141.134003	1632.55	1635.72	1641.49	1643.01	1640.03	1645.97	1637.82	1641.97	1644.78	1644.15	1646.37	1649.25	1647.95	1643.89	1653.87	1644.34	1647.71	1646.36	1638.67	1637.95	1641.05	1649.58	1644.92	1650.94	1649.26	1631.57	1650.94	1645.4	1657.16	1658.56	1661.41	1650.72	1649.38	1645.02	1655.71	1643.81	1643.47	1643.83	1640.6	1651.26	1642.63	1647.45	1662.12	1623.04	1648.08	1624.79	1633.49	1638.77	1637.39
141.628998	1631.39	1634.38	1641.66	1643.25	1638.53	1647.35	1640.53	1644.62	1644.77	1643.16	1645.36	1650.2	1645.24	1643.3	1653.09	1643.93	1644.76	1649.23	1640.23	1635.75	1640.95	1650.92	1642.32	1652.58	1646.79	1630.56	1651.63	1641.29	1656.4	1658.55	1659.8	1652.11	1645.14	1645.17	1653.05	1643.35	1642.27	1642.87	1638.72	1651.09	1641.9	1649.09	1661.69	1623.23	1647.83	1624.22	1634.15	1637.37	1638.68
142.123993	1632.23	1633.42	1638.55	1643.76	1639.9	1642.38	1636.9	1640.51	1646.32	1645.01	1646.38	1648.48	1646.65	1645.59	1652.47	1645.24	1646.13	1649.17	1640.82	1637.17	1642.85	1648.91	1641.15	1650.38	1647.95	1632.57	1648.3	1642.4	1656.69	1659.09	1658.39	1653.47	1645.74	1643.95	1652.68	1645.5	1643.83	1642.33	1639.48	1650.12	1642.37	1649.51	1662.73	1623.79	1647.85	1621.16	1632.47	1636.2	1638.66
142.619995	1632.53	1636.01	1641.03	1642.34	1641.08	1643.63	1639.93	1641.62	1646.5	1644.51	1644.78	1648.05	1644.83	1644.25	1654.4	1645.49	1647.49	1648.7	1640.2	1638.86	1641.63	1648.44	1641.33	1653.14	1649.1	1633.33	1650.41	1641.66	1656.2	1658.74	1659.79	1652.74	1646.85	1644.66	1653.56	1641.47	1642.24	1645.12	1636.27	1648.81	1641.82	1649.77	1661.84	1623.48	1646.88	1624.32	1633.81	1637.78	1638.65
143.115005	1630.92	1633.91	1641.29	1641.87	1637.81	1645.57	1638.92	1640.64	1645.6	1644.17	1645.06	1647.6	1644.07	1643.74	1653.26	1643.18	1646.18	1649.51	1638.75	1636.58	1641.65	1649.11	1641.77	1652.71	1647.03	1633.2	1650	1643.77	1656.98	1660.62	1660.41	1651.77	1647.22	1644.18	1654.51	1643.24	1643.29	1638.82	1640.58	1649.17	1642.73	1648.67	1663.01	1622.46	1644.81	1623.1	1631.86	1636.54	1636.22
143.610001	1633.93	1633.29	1641.51	1643.25	1639.62	1644.81	1638.25	1641.94	1644.81	1645.34	1644.32	1647	1647	1642.91	1652.33	1645.12	1645.86	1648.71	1642.7	1636.59	1643.15	1650.65	1640.95	1654.44	1649.68	1631.42	1649.38	1642.7	1657.11	1661.14	1659.88	1652.81	1646.57	1643.52	1655.49	1643.92	1643.21	1642.04	1638.33	1649.18	1642.76	1649.87	1662.24	1622.08	1647.5	1622.98	1632.04	1638.19	1638.3
144.104996	1631.47	1634.03	1640.31	1643.17	1637.31	1645.75	1639.95	1644.29	1647.31	1644.28	1645.16	1650.92	1644.65	1644.78	1654.13	1644.88	1645.46	1650.06	1642.02	1638.66	1641.36	1651.48	1642.8	1652.36	1647.03	1631.37	1651.16	1642.21	1657.41	1658.77	1659.91	1651.87	1647.65	1644.97	1653.47	1644.17	1643.63	1641.86	1637.43	1649.36	1642.63	1648.89	1661.01	1622.61	1646.04	1626.15	1630.73	1638.09	1638.38
144.600006	1633.18	1634.18	1639.43	1642.89	1638.86	1643.91	1639.25	1641.5	1647.21	1643.61	1646.09	1649.9	1645.37	1641.84	1653.27	1645.78	1645.62	1649.01	1641.95	1637.65	1641.44	1649.85	1642.3	1652.37	1647.21	1632.24	1649.6	1645.05	1656.74	1659.31	1657.82	1652.18	1645.3	1644.83	1652.97	1642.57	1641.07	1643.95	1637.4	1649.43	1643.69	1651.2	1662.21	1623.64	1647.1	1623.1	1633.36	1638.89	1637.65
145.095993	1632.24	1634.05	1640.91	1644.36	1639.39	1645.29	1638.04	1642	1645	1644.7	1645.38	1648.96	1647.86	1643.32	1654.25	1644.01	1644.43	1650.11	1640.49	1639.47	1641	1651.67	1642.11	1653.71	1647.52	1632.49	1652.4	1643.63	1659.3	1658.81	1660.88	1650.49	1647.14	1646.01	1653.18	1643.06	1642.59	1642.92	1637.33	1650.46	1641.99	1649.82	1661.68	1622.71	1646.66	1623.49	1633.19	1639.12	1638.14
145.591003	1632.33	1633.44	1640.41	1643.02	1640.51	1645.01	1640.51	1641.58	1645.67	1644.58	1645.15	1649.17	1646.71	1642.97	1654.69	1644.51	1643.56	1647.25	1640.77	1636.97	1641.16	1647.53	1642.15	1653.21	1647.04	1633.32	1650.4	1642.28	1656.09	1658.32	1658.91	1652.87	1649.13	1645.07	1649.64	1641.13	1641.07	1644.22	1636.59	1650.25	1641.61	1650.59	1664.09	1622.21	1643.8	1622.63	1632.73	1638.5	1636.41
146.085999	1632.87	1634.42	1641.57	1642.19	1638.14	1645.84	1639.23	1641.41	1644.09	1642.29	1646.15	1646	1645.83	1642.86	1652.89	1643.58	1644.91	1649.72	1640.41	1637.65	1641.41	1649.65	1642.51	1652.25	1647.67	1633.87	1650.28	1643.42	1657.17	1657.52	1659.08	1654.1	1646.43	1642.88	1653.74	1644.1	1643.34	1641.99	1636.7	1650.11	1643.12	1650.43	1660.67	1624.87	1645.79	1623.02	1631.89	1638.65	1637.11
146.580994	1631.39	1633.58	1641.02	1641.48	1639.68	1645.64	1638.23	1640.57	1646.02	1642.92	1642.77	1647.81	1646.38	1641.48	1652.98	1643.15	1644.2	1648.04	1641.25	1636.81	1640.34	1650.54	1641.19	1651.71	1646.68	1631.81	1652	1644.18	1657.02	1658.63	1659.51	1652.65	1646.85	1643.79	1652.22	1642.99	1642.58	1641.1	1636.54	1649.09	1642.55	1648.68	1660.34	1623.68	1646.28	1623.58	1631.68	1637.95	1638.05
147.076996	1628.94	1635.27	1640.73	1642.13	1640.91	1643.94	1640.84	1644.97	1647.68	1644.18	1646.09	1648.57	1647.1	1645.06	1652.05	1644.6	1643.66	1649.48	1639.63	1637.48	1641.17	1652.17	1643.74	1653.2	1646.71	1631.82	1649.51	1645.77	1657.38	1660.05	1659.32	1649.83	1646.41	1642.66	1653.71	1643.61	1643.71	1643.09	1638.78	1649.88	1642.39	1650.99	1662.56	1623.74	1646.77	1624.48	1635.86	1638.13	1638.47
147.572006	1635.82	1635.63	1642.96	1643.13	1640.79	1646.07	1639.66	1643.19	1646.48	1645.2	1645.9	1648.8	1648.36	1643.84	1653.33	1643.47	1647.22	1648.03	1641.11	1637.6	1641.92	1649.17	1643.46	1653.33	1647.45	1633.74	1648.35	1643.55	1657.1	1658.39	1658.24	1651.38	1648.86	1642.02	1653.75	1644.55	1642.89	1643.66	1637.37	1649.31	1642.02	1649.37	1661.63	1621.03	1648.46	1624.83	1634.42	1639.83	1637.84
148.067001	1632.43	1635.18	1640.33	1642.31	1639.17	1645.9	1640.36	1640.89	1646.4	1644.46	1644.8	1647.39	1646.92	1643.1	1654.83	1646.29	1644.68	1649.61	1641.31	1637.09	1642.6	1652.08	1643.62	1653.7	1648.42	1635.35	1650.23	1642.4	1659.19	1661.17	1659.47	1651.41	1646.32	1645.01	1653.24	1642.11	1644.24	1643.84	1636.69	1650.53	1643.57	1649.44	1662.87	1625.66	1644.89	1623.91	1631.85	1637.72	1637.53
148.561996	1632.38	1635.73	1641.07	1643.5	1641.67	1644.1	1639.8	1641.82	1645.12	1645.49	1645.32	1650.23	1645.64	1643.08	1652.85	1643.99	1647.07	1649.4	1641.12	1636.76	1641.07	1649.16	1642.54	1652.61	1646.3	1629.52	1649.5	1643.3	1656.69	1658.96	1659.21	1653.84	1646.03	1644.32	1653.53	1644.25	1643.02	1643.53	1637.19	1650.36	1642.44	1648.56	1663.45	1625.13	1645.46	1623.14	1633.05	1636.99	1636.57
149.057007	1633.44	1634.55	1639.58	1642.27	1641.02	1643.23	1638.41	1641.72	1645.35	1644.54	1644.01	1648.94	1646.2	1643.99	1651.44	1644.22	1647.67	1648.94	1638.87	1638.37	1639.7	1648.54	1644.23	1651.5	1647.74	1631.86	1645.36	1642.44	1656.02	1659.34	1659.47	1650.63	1647.58	1644.59	1653.42	1641.11	1640.9	1641.6	1638.23	1650.11	1641.95	1650.28	1663.16	1622.66	1645.89	1622.96	1633.04	1637.54	1635.52
149.552994	1631.56	1635.51	1640.97	1642.13	1640.07	1645.91	1638.67	1642.2	1646.17	1642.8	1645.24	1650.64	1645.84	1643.9	1653.85	1643.7	1644.74	1649.36	1639.67	1637.48	1642.56	1649.98	1642.99	1653.38	1647.42	1631.34	1649.53	1642.34	1655.4	1658.11	1661	1651.17	1647.53	1645.35	1653.56	1640.91	1640.79	1641.91	1637.47	1649.82	1642.76	1647.88	1662.05	1623.14	1645.99	1622.95	1634.1	1637.11	1636.2
150.048004	1630.87	1636.48	1641.6	1644.9	1638.37	1647.18	1639.19	1641.51	1645.35	1645.2	1645.12	1649.05	1646.64	1642	1652.23	1645.72	1645.25	1650.47	1641.31	1636.51	1641.6	1648.7	1642.32	1652.3	1648.17	1629.98	1649.32	1641.66	1656.59	1660.92	1659.32	1652.32	1648.9	1644.49	1653.46	1640.98	1642.12	1642.34	1637.72	1650.59	1644.25	1648.51	1663.32	1624.28	1644.79	1623.23	1634.28	1640.34	1638.72
150.542999	1631.92	1632.61	1641.11	1641.97	1638.43	1643.92	1638.76	1641.91	1646.07	1643.32	1646	1649.95	1645.6	1642.03	1651.35	1644.49	1645.67	1648.18	1640.47	1636.11	1639.79	1648.79	1643.59	1653.58	1648.26	1631.95	1648.66	1643.93	1658.32	1659.87	1659.77	1652.36	1645.9	1645.74	1652.12	1644.08	1641.14	1641.94	1639.74	1649.71	1643.28	1650.7	1663.85	1623.64	1644.74	1623.37	1632.28	1639.67	1637.56
151.037994	1631.95	1633.64	1641.22	1643.89	1639.48	1643.72	1639.26	1640.92	1645.31	1644.02	1646.42	1650.16	1646.04	1643.97	1651.37	1644.02	1644.62	1647.61	1639.43	1638.52	1639.85	1650.77	1642.88	1653.44	1648.84	1632.53	1648.89	1642.79	1655.68	1656.52	1659.89	1654.75	1646.43	1643.38	1653.71	1645.11	1643.88	1642.59	1638.15	1650.03	1642.37	1650.19	1662.47	1622.33	1645.73	1622.95	1631.67	1639.14	1637.12
151.533005	1633.02	1634.19	1640.11	1643.72	1641.25	1643.64	1641.38	1642.17	1645.12	1643.38	1645.43	1649.34	1643.93	1641.1	1653.56	1643.93	1645.59	1647.05	1639.23	1638.81	1641.78	1651.35	1641.66	1649.7	1647.28	1630.58	1649.4	1644.04	1657.76	1659.25	1660.64	1653.66	1647.18	1644.79	1653.48	1643.82	1641.93	1643.17	1638.35	1651.46	1642.69	1649.98	1662.55	1621.82	1645.98	1623.93	1631.71	1639.06	1639
152.029007	1632.31	1632.43	1642.41	1643.19	1638.22	1645.12	1639.1	1640.94	1644.53	1645.32	1644.61	1649.62	1645.1	1644.84	1652.76	1643.46	1645.31	1650	1640.31	1638.26	1641.25	1651.36	1642.34	1651.75	1648.41	1633.24	1649.44	1640.87	1655.58	1658.86	1659.95	1652.15	1648.01	1646.24	1654.08	1642.58	1642.95	1643.55	1636.62	1650.47	1641.88	1647.79	1661.72	1622.92	1647.92	1622.82	1631.45	1638.55	1637.01
152.524002	1632.92	1635.6	1641.13	1642.28	1639.21	1644.15	1637.28	1640.88	1645.05	1643.81	1644.02	1648.37	1647.06	1643.43	1652.83	1645.07	1642.94	1646.66	1639.17	1637.85	1641.27	1650.07	1642.53	1653.5	1647.6	1631.56	1649.87	1642.83	1657.73	1657.64	1661.95	1653.13	1645.48	1644.45	1653.79	1643.48	1642.28	1643.28	1635.86	1648.91	1641.93	1649.63	1662.44	1622.26	1648	1625.9	1633.04	1638.5	1635.67
153.018997	1631.59	1634.35	1640.21	1644.94	1641.15	1644.5	1637.81	1642.91	1645.33	1644.86	1645.27	1649.71	1644.74	1640.45	1652.98	1643.87	1644.85	1646.87	1639.73	1637.02	1641.41	1650.86	1641.17	1651.59	1647.94	1631.3	1649.01	1642.87	1657.3	1659.16	1660.32	1652.54	1646.29	1644.15	1654	1642.05	1639.94	1642.56	1639.1	1648.09	1641.26	1650.74	1660.06	1623.82	1645.49	1624.07	1632.3	1639.49	1636.7
153.514008	1633.59	1634.91	1641.17	1643.49	1639.6	1646.21	1641.49	1643.15	1646.45	1642.85	1641.56	1649.18	1646.9	1641.6	1654.03	1642.03	1645.39	1649.26	1641.12	1637.56	1640.72	1650.63	1644.07	1654.29	1649.44	1631.87	1649.95	1644.7	1658.2	1659.32	1659.79	1653.33	1648.78	1643.81	1653.27	1642.03	1641.93	1642.34	1636.2	1650.95	1642.29	1649.6	1661.68	1623.44	1647.71	1623.21	1632.91	1638.23	1638.42
154.009003	1631.46	1633.98	1641.08	1641.74	1638.13	1646.11	1638.79	1639.8	1645.5	1642.57	1645.55	1647.74	1646.1	1641.38	1651.39	1644.82	1644.05	1648.3	1640.49	1637.05	1640.01	1647.63	1642.39	1652.74	1647.47	1633.11	1649.09	1642.17	1655.6	1658.31	1659.9	1653.29	1647.76	1644.67	1651.01	1642.02	1642.12	1644.39	1637.38	1650.15	1642.84	1651.42	1662.69	1623.48	1647.72	1623.96	1632.74	1637.8	1639.33
154.505005	1633.03	1634.87	1639.56	1641.93	1639.18	1646.59	1639.03	1643.81	1646.25	1642.9	1644.08	1648.37	1646.24	1640.45	1651.63	1643.9	1643.41	1649.86	1641.66	1636.91	1641.85	1651.2	1642.84	1651.88	1648.64	1632.2	1649.03	1642.09	1657.44	1659.79	1660.16	1654	1648.12	1642.44	1652.77	1643.15	1641.28	1641.83	1638.16	1650.22	1640.48	1647.61	1662.23	1624.1	1647.31	1622.62	1632.02	1640.63	1639.35
155.000000	1634.56	1633.89	1642.18	1643.46	1641.94	1646.81	1640.81	1643.09	1645.49	1640.84	1643.87	1646.6	1647.09	1642.92	1651.79	1646.63	1643.66	1646.76	1641.66	1636.57	1641.84	1651.64	1641.35	1652.02	1647.41	1631.03	1647.02	1646.98	1654.77	1658.61	1659.34	1651.77	1647.65	1642.91	1654.04	1643.71	1642.15	1644.34	1634.62	1650.92	1642.66	1649.27	1662.95	1625.11	1644.95	1622.76	1632.92	1640.55	1637.54
155.494995	1634.99	1636.02	1642.78	1643.28	1640.11	1647.33	1638.57	1641.31	1645.28	1643.07	1644	1649.95	1645.61	1642.72	1652.66	1646.12	1646.92	1647.55	1640.63	1637.3	1641.43	1649.48	1641.44	1653.99	1647.34	1628.74	1649.5	1644.03	1657.49	1660.6	1660.49	1653.71	1645.46	1641.65	1653.56	1644.01	1643.08	1643.87	1638.89	1651.13	1642.72	1650.44	1662.15	1623.58	1645.67	1624.65	1632.99	1638.41	1638.42
155.990005	1632.65	1635.38	1641.5	1644.17	1638.99	1644.29	1640.34	1641.93	1646.59	1644.24	1645.32	1651.35	1646	1642.75	1653.81	1645.25	1647.94	1647.35	1639.37	1636.42	1641.86	1650.52	1644.62	1652.49	1646.99	1632.62	1651.28	1644.22	1658.52	1661.43	1659.39	1653.67	1647.38	1643.48	1651.3	1643.09	1641.88	1641.04	1635.72	1649.62	1641.45	1650.02	1661.22	1624.86	1647.72	1626.15	1633.28	1640.38	1637.19
156.485001	1633.25	1634.69	1641.56	1642.96	1639.53	1645.2	1638.32	1641.8	1646.82	1645.15	1645.44	1649.33	1646.21	1643.79	1652.63	1643.97	1645.08	1649.92	1641.59	1639.89	1641.98	1650.66	1643.64	1654.08	1647.68	1632.57	1650.63	1644.59	1655.78	1657.94	1657.32	1651.67	1646.27	1643.46	1651.8	1643.44	1642.29	1642.41	1637.54	1649.66	1643.77	1650.61	1660.04	1623.1	1645.95	1624.92	1633.02	1637.82	1639.51
156.981003	1631.86	1634.04	1638.86	1642.4	1640.46	1644.7	1637.96	1640.9	1646.62	1645.86	1641.86	1650.24	1645.57	1643.36	1654.15	1642.63	1646.73	1648.94	1638.19	1639.4	1642.06	1648.88	1642.74	1652.67	1647.83	1633.97	1650.39	1645.69	1657.99	1660.23	1658.61	1651.17	1648.46	1645.48	1655.6	1646.34	1644.31	1643.71	1638.79	1651.25	1641.73	1648.17	1661.29	1621.38	1647.13	1622.61	1631.56	1639.98	1636.74
157.475998	1632.39	1635.47	1641.71	1642.5	1641.68	1645.62	1639.29	1642.87	1645.93	1645.52	1646.1	1649.55	1646.17	1641.78	1655.39	1646.18	1645.94	1650.1	1639.37	1637.98	1643.15	1650.15	1642.63	1651.85	1649.23	1631.49	1648.74	1643.34	1658.34	1660.65	1659.79	1653.23	1645.94	1644.7	1652.84	1643.69	1642.53	1643.4	1638.67	1650.32	1641.17	1649.47	1663.6	1621.97	1645.78	1624.91	1631.97	1638.36	1638.3
157.970993	1632.02	1636.27	1641.06	1642.95	1640.59	1645.61	1638.68	1643.75	1645.65	1647.63	1643.8	1649.63	1644.83	1642.65	1651.85	1642.88	1648.75	1648.03	1640.83	1636.99	1642.6	1650.55	1642.98	1652.18	1650.01	1631.37	1651.11	1643.93	1657.52	1659.26	1658.77	1653.34	1647.76	1645.5	1654.39	1642.56	1643.79	1644.68	1637.66	1650.59	1644.47	1650.92	1662.31	1623.34	1646.96	1623.25	1631.97	1639.88	1638.37
158.466003	1634.36	1635.16	1640.65	1643.02	1639.95	1644.49	1639.4	1642.16	1646.05	1646.32	1645.87	1649.78	1643.53	1643.86	1652.78	1643.85	1648.22	1651.02	1641.91	1637.58	1642.21	1651.33	1643.27	1653.02	1649.38	1632.06	1648.67	1642.81	1657.5	1657.31	1658.52	1652.23	1647.66	1644.07	1652.81	1644.38	1643.16	1643.54	1637.78	1651	1642.35	1650.21	1664.8	1623.66	1649.27	1625.66	1632.9	1637.14	1637.01
158.960999	1631.77	1633.82	1641.27	1644.26	1640.21	1645.86	1640.3	1642.54	1645.65	1644.6	1644.57	1649.07	1643.7	1644.13	1651.85	1643.65	1645.49	1649.32	1638.48	1638.18	1642.37	1651.16	1641.62	1653.78	1647.39	1631.96	1650.94	1641.48	1657.62	1659.2	1659.97	1652.24	1646.76	1643.58	1653.8	1642.24	1642.44	1641.25	1639.27	1649.69	1641.24	1649.95	1661.64	1623.41	1645.81	1622.81	1631.83	1638.53	1637.26
159.457001	1634.41	1633.69	1643.7	1644.41	1641.41	1645.75	1638.96	1642.49	1645.93	1645.63	1645.47	1647.78	1648.31	1644.29	1654.51	1644.84	1646.76	1649.17	1640.12	1639.24	1641.66	1651.1	1643.8	1653.33	1648.46	1634.59	1651.01	1643.32	1658.23	1658.18	1660.96	1650.37	1647.75	1646.04	1653.61	1643.85	1643.67	1642.57	1636.71	1651.26	1641.4	1648.48	1662.64	1621.83	1646.82	1625.21	1633.31	1641.01	1638.5
159.951996	1631.81	1634.75	1639.41	1640.92	1639.31	1642.55	1638.63	1642.18	1646.85	1643.98	1646.31	1648.93	1647.06	1643.77	1652.64	1645.25	1647.51	1649.56	1638.59	1637.02	1641.52	1649.44	1643.38	1651.96	1645.92	1630.33	1649.92	1644.99	1654.62	1660.33	1659.5	1652.75	1647.36	1643.46	1652.69	1644.71	1643.65	1642.78	1639.52	1646.99	1642.9	1648.79	1660.98	1622.51	1644.62	1622.52	1631.47	1637.17	1639.07
160.447006	1633.89	1634.1	1639.66	1642.91	1639.74	1645.61	1641.39	1642.38	1645.51	1645.48	1644.68	1650.87	1646.72	1642.97	1651.54	1644.31	1649.47	1647.95	1639.75	1638.63	1643.02	1650.03	1643.4	1653.53	1648.43	1632.27	1650.78	1643.9	1655	1659.14	1660.37	1652.07	1647.61	1644.05	1653.99	1643.49	1642.74	1645.27	1637.74	1649.86	1641.41	1650.37	1661.73	1621.97	1646.54	1624.32	1632.1	1637.61	1638.51
160.942001	1632.53	1634.07	1643.07	1642.91	1638.87	1643.54	1641.86	1642.29	1645.12	1645.17	1645.78	1648.54	1645.66	1642.14	1653.24	1645.21	1647.36	1649.26	1639.54	1639.13	1642.1	1651.38	1643.52	1653.16	1647.29	1631.89	1649.33	1643.6	1655.01	1660.08	1657.39	1654.02	1646.73	1643.65	1654.88	1643.76	1642.74	1644.93	1638.68	1650	1642.03	1651.72	1660.53	1623	1645.68	1624.95	1633.07	1639.26	1637.17
161.438004	1632.9	1635.81	1640.27	1642.3	1639.88	1646.56	1640.95	1643.07	1646.52	1645.34	1645.61	1649.91	1645.9	1644.83	1652.75	1645.59	1644.93	1649.67	1642.62	1635.9	1641.15	1651.16	1640.69	1651.48	1647.46	1631.15	1651.55	1644.62	1658.54	1659.31	1658.55	1653.39	1648.13	1645.72	1650.07	1644.24	1644.85	1642.92	1637.63	1649.19	1641.87	1649.75	1662.17	1623.54	1646.33	1623.96	1632.7	1640.44	1637.93
161.932999	1632.78	1634.37	1640.59	1642.96	1640.4	1644.11	1638.61	1643.7	1646.18	1644.26	1645.57	1646.81	1645.86	1641.32	1652.86	1645.23	1645.83	1649.44	1640.53	1637.69	1642.89	1650.05	1641.51	1653.47	1645.71	1632.42	1649.29	1642.48	1655.3	1658.95	1658.91	1651.96	1647.2	1644.29	1652.85	1643.58	1642.08	1643.41	1636.91	1651.16	1643.5	1648.26	1662.3	1623.59	1645.69	1624.19	1632.32	1638.71	1638.96
162.427994	1632.71	1634.2	1641.59	1642.74	1639.29	1646.62	1638.64	1643.54	1647.42	1645.96	1644.8	1649.49	1646.64	1644.35	1652.67	1645	1645.89	1650.92	1639.83	1636.77	1643.61	1648.67	1642.52	1652.13	1647.84	1632.24	1650.81	1644.04	1656.91	1657.77	1658.4	1651.36	1646.29	1645.07	1653.82	1641.59	1643.12	1644.59	1638.94	1650.98	1639.48	1647.74	1663.2	1622.24	1646.85	1624.63	1632.71	1637.08	1638.79
162.923004	1632.68	1635.79	1643.74	1643.47	1642.48	1646.17	1639.74	1643.83	1647.39	1647.21	1645.78	1647.65	1647.43	1643.79	1651.53	1644.89	1647.09	1648.55	1640.28	1636.34	1641.59	1652.7	1641.11	1654.46	1645.49	1631.5	1651.43	1643.58	1657.21	1661.17	1660.82	1653.68	1645.45	1645.1	1653.14	1644.82	1644.31	1641.48	1638.44	1651.39	1641.75	1651.33	1663.42	1622.92	1646.16	1623.51	1632.17	1641.42	1640.48
163.417999	1633.59	1635.12	1641.26	1642.43	1641.34	1645.2	1638.33	1640.93	1646.12	1643.86	1647.72	1651.45	1646.91	1642.52	1653.32	1644.43	1645.1	1649.13	1642.12	1636.96	1644.67	1651.01	1642.38	1653.5	1648.49	1631.47	1651.01	1643.89	1656.9	1660.17	1658.15	1654.23	1647.22	1644.74	1652.4	1643.69	1642.45	1644.29	1637.17	1650.23	1642.93	1650.62	1661.75	1622.44	1648.4	1624.25	1632.28	1638.71	1637.65
163.912994	1632.53	1632.89	1642.47	1641.58	1638.45	1643.19	1640.01	1642.47	1646.23	1646.5	1643.48	1647.42	1646.87	1641.85	1652.47	1643.56	1647.52	1649.29	1640.63	1637.28	1642.8	1651.41	1641.56	1651.36	1648.89	1631.72	1647.69	1645.26	1657.23	1661.84	1658.72	1653.15	1647.68	1646.78	1653.79	1644.34	1643.24	1643.37	1640.19	1651.1	1643.47	1650.69	1661.23	1622.9	1645.74	1623.77	1633.18	1638.76	1637.47
164.408997	1633.19	1636.09	1641.74	1644.66	1640.26	1644	1640.88	1644.46	1647.76	1646.79	1646.26	1647.98	1648.25	1641.78	1651.91	1643.28	1644.64	1647.11	1640.3	1639.53	1642.29	1653.67	1640.92	1653.92	1647.07	1631.49	1651.49	1644.48	1658.19	1658.47	1660.48	1652.08	1646.43	1645.34	1653.66	1643.13	1642.81	1644.81	1639.6	1652.9	1642.96	1650.27	1663.29	1622.67	1644.87	1623.32	1633.65	1640.17	1638.53
164.904007	1637.25	1634.49	1642.43	1642.4	1642.07	1646.27	1639.23	1643.64	1647.88	1646.79	1644.3	1650.4	1646.62	1641.41	1652.96	1644.61	1645.48	1649.47	1640.56	1638.38	1641.92	1651.79	1644.23	1653.68	1648.15	1633.75	1648.15	1643.9	1656.26	1658.64	1659.43	1653.8	1649.65	1644.89	1652.66	1641.37	1642.99	1643.2	1637.77	1651.74	1643.25	1651.46	1662.5	1626.26	1645.09	1625.55	1631.82	1639.67	1638.84
165.399002	1632.92	1633.29	1640.06	1643.26	1640.52	1644.47	1639.6	1641.73	1647.26	1648.27	1644.89	1648.36	1644.16	1642.17	1652.04	1644.79	1645.75	1650.72	1640.8	1639.03	1643.19	1651.91	1642.3	1652.21	1646.01	1632.32	1649.74	1644.7	1657.3	1657.73	1657.22	1652.33	1646.57	1645.59	1652.36	1644.82	1640.65	1644.39	1638.48	1650.22	1640.72	1648.93	1661.85	1622.09	1646.78	1621.5	1632.58	1638.03	1639.19
165.893997	1633.91	1634.12	1642.39	1642.62	1640.05	1645.17	1639.63	1643.07	1645.58	1645.16	1643.93	1650.68	1647.28	1644.44	1653.08	1645.05	1645.1	1649.89	1642.31	1638.89	1642.19	1650.42	1642.54	1653.35	1647.39	1631.84	1649.69	1644.2	1654.57	1658	1659.91	1650.31	1645.6	1644.29	1652.95	1641.33	1642.9	1644.18	1638.92	1650.02	1643.4	1649.24	1660.59	1625.95	1647.62	1622.38	1633.6	1639.15	1638.13
166.389999	1632.28	1634	1642.93	1641.77	1639.31	1647.19	1640.41	1642.05	1646.46	1646.17	1645.35	1651.37	1645.75	1644.89	1652.99	1643.55	1647.79	1648.56	1642.12	1637.49	1643.69	1652.26	1643.6	1653.96	1645.81	1631.56	1649.05	1644.47	1654.46	1658.35	1659.52	1651.37	1646.95	1643.79	1652.24	1642.97	1642.72	1641.16	1639.96	1651.97	1643.02	1651.33	1662.72	1623.88	1647.8	1624.94	1632.08	1638.49	1636.75
166.884995	1633.15	1634.46	1637.97	1642.62	1639.53	1645.42	1639.3	1643.94	1645.37	1645.63	1647.11	1648.9	1645.13	1645.24	1655.76	1644.15	1645.68	1647.64	1640.4	1638.1	1643.35	1650.68	1643.9	1654.58	1647.05	1631.54	1648	1641.79	1656.06	1658.42	1658.3	1652.89	1645.73	1644.89	1653	1642.85	1641.76	1641.76	1636.96	1650.2	1642.74	1647.75	1663.34	1623.88	1645.06	1624.32	1632.21	1637.82	1636
167.380005	1631.05	1634.62	1641.26	1643.27	1640.25	1645.72	1640.78	1643.37	1646.53	1646.05	1647.38	1651.08	1645.92	1642.95	1653.1	1646.25	1647.39	1648.68	1641.32	1635.73	1641.47	1651.29	1641.81	1652.71	1646.13	1632.35	1648.53	1644.66	1656.36	1657.3	1657.81	1650.81	1646.49	1646.57	1655.16	1643.37	1643.65	1643.25	1639.77	1651.68	1642.63	1650.95	1663.85	1622.4	1645.64	1624.15	1633.27	1636.5	1639.23
167.875000	1632.38	1636.09	1643.62	1644.36	1640.97	1647.81	1641.44	1642.27	1647.03	1648.4	1646.7	1649.58	1644.83	1644.59	1653.26	1643.73	1646.97	1650.01	1640.68	1636.35	1642.01	1648.46	1642.08	1651.16	1646.49	1633.1	1649.46	1644.34	1656.79	1659.93	1659.32	1652.47	1648.27	1643.3	1653.97	1642.68	1642.58	1643.32	1638.18	1651.98	1642.69	1650.39	1663.22	1622.34	1647.38	1624.85	1631.78	1638.05	1637.68
168.369995	1632.65	1634.05	1642.85	1641.43	1640.81	1645.72	1640.83	1645.01	1647.6	1647.51	1644.93	1651.65	1646.02	1642.34	1653.79	1646.5	1647.15	1648.25	1640.41	1637.92	1641.95	1649.71	1644.7	1654.26	1647.8	1632.33	1651	1644.9	1658.23	1662.17	1661.37	1653.45	1646.41	1642.79	1654.64	1643.02	1642.93	1644.47	1639.98	1649.57	1644.05	1650.65	1662.38	1621.96	1649.18	1625.66	1635.23	1640.69	1638.81
168.865997	1633.76	1636.69	1642.57	1644.52	1640.54	1647.8	1641.3	1642.38	1647.36	1647.36	1645.3	1650.65	1648.77	1645.26	1654.33	1647.11	1649.25	1650.92	1640.64	1638.85	1643.46	1652.96	1643.57	1653.79	1649.61	1632.66	1651.47	1643.98	1657.75	1660.3	1661.3	1652.08	1649.28	1646.3	1653.06	1642.77	1642.69	1643.87	1638.55	1651.84	1642.64	1652.18	1663.88	1623.43	1652.05	1625.55	1634.35	1638.94	1641.28
169.360992	1633.84	1638.73	1643.89	1647.24	1641.66	1650.23	1642.96	1644.75	1649.22	1649.31	1650.64	1652.79	1652.24	1645.98	1657.17	1648.71	1650.64	1651.58	1642.97	1641.72	1647.13	1654.23	1648.53	1657.94	1655.07	1634.66	1652.11	1648.4	1659.76	1664.86	1662.31	1656.13	1652.68	1649.94	1655.42	1647.93	1647.44	1644.57	1643.69	1655.7	1649.74	1653.07	1667.66	1624.59	1661.07	1631.37	1636.73	1645.73	1645.27
169.856003	1641.22	1647.35	1651.55	1655.08	1653.28	1656.83	1651.38	1655.89	1657.9	1657.24	1660.99	1661.4	1659.75	1655.98	1664.35	1657.53	1656.89	1662.08	1652.13	1653.53	1655.89	1663.23	1657.34	1664.49	1662.28	1644.76	1659.93	1658.64	1669.49	1675.75	1669.54	1662.93	1661.16	1660.79	1666.68	1657.75	1657.18	1655.83	1656.74	1663.15	1658.15	1662.59	1678.83	1632.26	1668.11	1637.8	1647.25	1652.18	1652.65
170.350998	1646.39	1654.56	1658.58	1659.78	1659.24	1661.05	1658.89	1667	1668.01	1664.34	1668.17	1669.53	1666.64	1664.84	1669.24	1667.77	1666.46	1668.53	1659.02	1659.49	1664.67	1669.64	1663.84	1674.23	1667.64	1651.49	1668.09	1664.37	1676.63	1685.88	1676.68	1668.76	1667.08	1667.67	1675.78	1666.94	1661.64	1664.22	1662.46	1668.51	1666.42	1670.39	1685.85	1637.85	1672.73	1642.76	1651.93	1656.71	1660.25
170.845993	1650.47	1661.81	1665.74	1666.68	1664.08	1667.7	1666.52	1671.19	1676.04	1670.51	1676.01	1675.18	1674.52	1671.85	1675.29	1674.37	1671.56	1676.24	1663.27	1663.25	1673.7	1676.66	1669.97	1678.58	1672.6	1656.51	1677.73	1671.71	1686.97	1693.51	1684.11	1675.22	1673.51	1675.4	1682.34	1669.89	1670.9	1668.37	1671.04	1675.03	1673.89	1676.52	1694.48	1642.63	1679.41	1650.21	1659.31	1663.47	1665.15
171.341995	1654.9	1667.31	1673.02	1670.83	1670.26	1671.87	1672.52	1675.77	1681.28	1675.68	1680.81	1678.97	1679.4	1678.67	1681.22	1677.5	1673.81	1680.31	1667.4	1669.3	1675.98	1680.73	1675.16	1683.67	1677.85	1659.73	1683.84	1678.7	1688.53	1699.01	1688.35	1677.68	1675.08	1684.45	1689.2	1679.17	1677.23	1674.46	1679.49	1680.5	1679.66	1681.85	1701.03	1647.15	1685.13	1651.25	1667.72	1671.42	1669.41
171.837006	1658.09	1668.93	1674.92	1673.93	1675.4	1677.26	1680.63	1682.93	1687.51	1682.3	1688.05	1686.76	1684.09	1687.3	1684.31	1686.12	1682.11	1685.77	1674	1673.07	1683.82	1688.5	1678.23	1692.49	1681.58	1664.4	1688.18	1683.04	1695.45	1706.32	1693.24	1682.01	1680.45	1687.83	1692.19	1680.14	1680.18	1677.39	1682.42	1686.81	1682.82	1685.31	1706.73	1653.31	1687.85	1655.39	1672.67	1671.37	1674.71
172.332001	1661.71	1678.67	1679.38	1681.94	1678.21	1679.08	1685.54	1686.6	1692.05	1681.76	1694.69	1690.44	1688.21	1692	1690.06	1690.29	1684.27	1688.9	1676.44	1680.39	1687.66	1689.86	1681.88	1694.06	1684.87	1668.33	1695.98	1687.24	1700.34	1712.07	1698.83	1688.49	1682.57	1692.14	1696.61	1682.34	1685.04	1683.12	1689.71	1690.75	1686.24	1690.6	1712.78	1655.04	1693.54	1657.75	1674.58	1677.03	1678.27
172.826996	1665.44	1679.75	1682.51	1684.63	1684.05	1683.02	1692.46	1694.28	1696.53	1688.64	1695.21	1696.44	1693.62	1695.67	1691.94	1694.6	1690.07	1694.11	1680.02	1683.2	1694.13	1695.36	1685.6	1698.84	1689.64	1672.92	1698.73	1691.07	1704.41	1717.74	1700.22	1690.05	1688.69	1698.3	1704.24	1691.09	1688.79	1685.28	1694.06	1696.24	1690.76	1691.81	1717.5	1658.9	1700.5	1661.43	1677.06	1679.47	1683.51
173.322998	1667.44	1683.88	1684.16	1686.33	1684.35	1685.07	1698.94	1692.63	1699.51	1692.88	1699.94	1695.19	1693.99	1700.27	1697.56	1698.04	1694.67	1697.6	1682.69	1685.64	1698.34	1697.79	1691.38	1700.27	1691.32	1676.9	1705.18	1698.64	1708.34	1722.14	1704.94	1692.82	1689.52	1701.74	1707.02	1691.98	1693.21	1690.47	1699.12	1698.34	1694.95	1693.97	1718	1662.89	1700.39	1666.07	1683.38	1686.66	1684.48
173.817993	1669.73	1685.44	1685.33	1687.65	1689.17	1687.54	1697.94	1696.7	1703.68	1694.94	1703.32	1701.71	1699.37	1706.19	1698.66	1699.74	1693.14	1697.16	1685.63	1691.78	1704.81	1703.09	1693.71	1704.5	1694.92	1678.96	1706.04	1699.6	1709.81	1729.04	1705.96	1692.62	1692.51	1706.35	1708.16	1695.66	1695.85	1689.17	1703.21	1703.5	1695.84	1699.67	1721.89	1663.84	1705	1664.31	1683.64	1685.29	1686.41
174.313004	1670.92	1689.32	1686.85	1689.59	1689.48	1690.6	1703.48	1698.56	1704.78	1696.66	1707.57	1702.66	1697.6	1711.03	1701.85	1703.36	1699.3	1702.44	1690.66	1693.98	1706	1703.86	1695.97	1706.77	1695.56	1681.77	1708.05	1704.17	1714.64	1730.43	1707.26	1696.17	1695.11	1709.5	1712.94	1693.42	1696.58	1696.35	1704.98	1704.4	1699.61	1703.25	1728.57	1668.07	1704.92	1668.77	1688.02	1686.8	1686.91
174.807999	1673.93	1687.9	1685.9	1691.88	1692.21	1692.23	1707.16	1699.99	1707.55	1700.85	1707.55	1704.1	1701.38	1711.74	1705.36	1707.23	1700.59	1703.7	1689.03	1700.07	1709.39	1708.28	1698.92	1708.42	1699.85	1683.28	1714.09	1707.24	1717	1735.66	1711.73	1698.03	1699.55	1711.82	1716.84	1701.86	1700.29	1700.69	1709.3	1709.51	1702.46	1701.92	1729.01	1668.18	1710.33	1668.8	1689.62	1689.45	1690.2
175.302994	1676.13	1695.97	1691.22	1693.18	1697.22	1693.11	1714.27	1701.02	1710.63	1703.39	1708.84	1704.62	1701.9	1717.04	1706.06	1705.43	1704.03	1707.13	1695.15	1700.1	1713.49	1712.79	1699.45	1713.62	1702	1688.9	1717.02	1708.2	1717.94	1738.36	1711.55	1698	1701.46	1715.29	1721.29	1704	1703.04	1702.58	1712.95	1714.85	1706.6	1706.28	1736.53	1674	1711.64	1670.12	1691.28	1690.14	1692
175.798996	1676.9	1695.51	1694.54	1693.25	1701.31	1697.06	1716.2	1703.18	1714.15	1706.91	1715.51	1708.21	1706.92	1720.47	1707.11	1710.83	1707.76	1709.96	1697.69	1707.37	1719.62	1715.84	1702.28	1714.51	1704.85	1689.64	1718.18	1715.08	1723.5	1742.12	1715.71	1702.65	1702.64	1718.99	1724.87	1707.14	1705.28	1703	1714.58	1715.73	1707.92	1707.5	1735.55	1676.65	1712.27	1672.21	1697.92	1696.1	1694.05
176.294006	1677.22	1697.78	1697.15	1696.17	1700.45	1697.14	1718.7	1704.94	1717.98	1707.52	1714.61	1712.32	1705.82	1724.28	1709.92	1713.2	1707.84	1712.32	1697.49	1705.46	1721.49	1716.48	1705.61	1717.87	1706.76	1691.16	1721.24	1712.9	1725.68	1746.99	1719.29	1703.08	1705.83	1720.71	1726.49	1710.04	1708.73	1705.83	1715.63	1718.82	1709.41	1711.08	1741.84	1674.51	1713.96	1672.98	1694.77	1695.25	1696.75
176.789001	1683.71	1698.45	1697.87	1696.9	1700.85	1699.49	1722.62	1706.05	1716.23	1711.88	1719.02	1712.11	1710.63	1729.95	1712.54	1716.61	1712.02	1713.08	1700.25	1709.52	1721.7	1718.31	1705.1	1713.19	1706.27	1691.22	1725.86	1715.83	1730.85	1751.76	1718.52	1702.55	1705.43	1721.18	1728.71	1710.01	1709.65	1709.32	1719.28	1720.39	1708.73	1709.03	1743.5	1674.45	1716.72	1677.53	1699.69	1694.29	1697.9
177.283997	1681.53	1701.22	1698.9	1698.44	1704.76	1702.42	1723.9	1709.83	1716.48	1713.88	1721.13	1715.52	1714	1729.47	1714.41	1719.15	1715.39	1714.54	1701.34	1713.18	1728.33	1718.67	1707.5	1715.72	1711.73	1694.85	1726.59	1718.81	1733.46	1753.36	1719.86	1704.9	1708.69	1727.58	1729.46	1712.95	1710.81	1709.47	1723.08	1722.09	1714.76	1712.35	1749.53	1677.45	1718.94	1676.52	1700.45	1697.49	1698.98
177.779007	1683.38	1703.33	1701.08	1702.01	1706.41	1704.77	1724.3	1710.62	1720.22	1716.45	1721.16	1719.15	1715.57	1731.54	1717.71	1720.7	1718.07	1719.68	1705.59	1718.25	1730.52	1724.94	1712.77	1721.33	1709.02	1698.58	1732.05	1721.39	1738.39	1754.24	1724.58	1705.88	1710.35	1729.26	1738.12	1715.89	1713.27	1710.59	1723.42	1723.45	1718.58	1715.37	1747.9	1678.29	1720.84	1680.51	1703.36	1698.96	1701.77
178.274994	1681.82	1704.36	1704.47	1706.08	1708.66	1705.01	1733.69	1712.63	1723.21	1713.84	1725.79	1718.62	1714.61	1736.07	1719.49	1722.55	1715.29	1720.86	1709.9	1715.44	1731.99	1725.77	1710.58	1722.64	1710.04	1702.01	1736.07	1722.61	1740.13	1761.89	1724.91	1707.06	1712.08	1731.05	1736.64	1714.09	1716.47	1716.45	1727.41	1728.27	1717.51	1716.55	1753.22	1682.71	1722.95	1678.58	1704.98	1702.36	1702.01
178.770004	1686.92	1707.22	1705.27	1704.3	1713.49	1708.11	1730.37	1716.43	1722.48	1718.64	1724.67	1723.27	1717.5	1737.92	1722.51	1726.68	1719.56	1721.68	1710.72	1719.45	1737.47	1729.37	1712.89	1725.13	1715.29	1702.45	1734.5	1728.92	1741.75	1767.95	1725.79	1709.17	1714.87	1735.4	1739.34	1718.01	1718.82	1716.65	1732	1727.99	1723.18	1718.59	1758.03	1682.63	1725.08	1683.33	1708.86	1701.7	1706.46
179.264999	1686.42	1707.49	1707.89	1706.61	1712.09	1708.69	1735.81	1717.58	1725.08	1722.49	1728.8	1722.8	1718.64	1738.11	1723.88	1726.72	1721.56	1723.68	1709.5	1720.75	1741.96	1729.55	1716.67	1725.18	1716.02	1705.67	1735.6	1728.86	1741.24	1766.06	1731.49	1711.79	1716.03	1741.15	1747.83	1723.07	1720.67	1720.42	1735.41	1731.28	1724.72	1719.33	1758.01	1686.4	1728.61	1683.59	1709.15	1706.59	1704.61
179.759995	1689.9	1708.83	1706.54	1704.95	1715.24	1707.53	1733.88	1716.05	1726.98	1724.44	1728.77	1725.6	1720.06	1741.67	1724.67	1726.2	1725.32	1724.8	1711.79	1724.45	1743.84	1733.56	1717.47	1728.81	1713.75	1709.76	1736.52	1730.94	1744.61	1769.81	1733.68	1712.8	1717.36	1741.05	1747.7	1722.04	1721.12	1717.61	1736.24	1732.4	1723.45	1721.97	1762.06	1686.41	1729.51	1681.48	1708.26	1703.96	1705.9
181.123993	1690.38	1715	1708.93	1712.35	1721.38	1710.08	1747.46	1723.95	1734.06	1730.26	1734.11	1732.96	1727.89	1744.14	1731.28	1737.17	1730.75	1730.55	1719.97	1729.13	1750.01	1740.28	1726.69	1735.19	1720.21	1712.64	1745.93	1738.76	1754.59	1781.02	1744.64	1715.63	1722.18	1750.62	1758.86	1730.82	1728.39	1730.95	1744.46	1740.02	1731.44	1725.46	1772.25	1690.82	1709.13	1686.38	1713.56	1707.81	1713.75
181.619003	1696.39	1712.82	1713.53	1712.55	1722.65	1715.25	1744.24	1726.56	1736.63	1732.93	1736.17	1734.77	1726.76	1750.97	1732.38	1738.43	1734.09	1737.48	1720.19	1732.44	1754.96	1743.58	1726.9	1733.95	1724.39	1717.17	1749.97	1741.4	1756.75	1788.33	1743.68	1719.14	1723.39	1749.68	1757.18	1732.02	1729.71	1732.49	1747	1742.44	1730.51	1728.86	1778.08	1690.61	1739.41	1687.88	1715.41	1711.32	1715.85
182.113998	1695.47	1719.73	1714.57	1714.24	1724.14	1716.62	1746.3	1725.91	1734.78	1734.89	1735.27	1734.56	1727.12	1749.77	1734.5	1740.55	1735.07	1736.49	1720.33	1733.85	1755.26	1741.85	1728.3	1733.5	1724.61	1716.36	1746.93	1743.85	1761.21	1789.5	1742.09	1719.46	1724.74	1754.25	1758.49	1733.5	1731.13	1727.44	1753.17	1746.47	1736.16	1730.07	1778.31	1693.08	1738.24	1688.99	1716.62	1712.19	1716.86
182.608994	1698.43	1717.8	1716.05	1714.71	1725.7	1716.82	1747.47	1725.24	1736.53	1733.65	1736.61	1733.88	1726.69	1748.06	1732.07	1740.32	1734.55	1736.84	1720.71	1734.44	1757.79	1745.23	1728.68	1738.45	1725.92	1720.66	1752.06	1745.71	1759.59	1791.18	1747.19	1720.15	1725.88	1754.52	1762.77	1735.82	1732.9	1733.61	1749.76	1746.92	1735.07	1729.32	1781.06	1694.37	1735.57	1692.37	1716.32	1712.03	1717.04
183.104004	1696.16	1719.38	1714.65	1714.42	1726.57	1718.99	1751.25	1727.61	1735.65	1736.9	1739.67	1734.62	1730	1752.85	1733.5	1742.69	1737.66	1736.36	1720.18	1733.7	1760.74	1744.56	1727.8	1740.05	1726.37	1718.38	1752.19	1746.11	1761.5	1795.28	1748.52	1721.49	1727	1754.53	1761.25	1738.18	1734.01	1732.05	1751.95	1746.84	1735.17	1729.92	1784.19	1693.41	1740.24	1691.5	1718.45	1715.15	1717.02
183.600006	1698.11	1719.57	1715.71	1714.86	1724.97	1719.2	1747.12	1727.4	1735.12	1735.5	1735.6	1733.08	1728.08	1753.98	1734.43	1741.89	1739.34	1739.31	1722.39	1736.56	1760.56	1745.78	1727.74	1738.41	1725.57	1720.6	1751.83	1747.84	1762.27	1793.88	1746.09	1719.32	1723.95	1758.73	1763.72	1734.41	1729.21	1732.85	1751.56	1748.05	1735.59	1731.63	1782.2	1693	1738.91	1691.14	1718.45	1716.03	1716.13
184.095001	1699.51	1722.04	1718.24	1716.98	1727.4	1721.31	1752.9	1731.29	1737.5	1737.76	1741.06	1735.28	1729.83	1752.87	1734.98	1743.5	1739.71	1740.06	1723.59	1737.99	1760.11	1749.33	1731.06	1738.75	1725.57	1719.1	1749.39	1746.56	1764.03	1796.13	1749.35	1719.15	1727.61	1760.23	1763.22	1735.18	1734.36	1733.53	1752.73	1748.16	1737.02	1733.3	1785.64	1695.05	1741.92	1690.58	1720.03	1715	1716.63
184.589996	1697.76	1720.86	1717.89	1715.53	1726.64	1719.64	1754.04	1728.27	1737.79	1734.67	1740.91	1735.56	1727.02	1754.29	1735.34	1742.48	1737.37	1739.52	1726	1740.33	1763.8	1747.05	1730.97	1737.04	1726.37	1720.86	1751.08	1751.09	1765.93	1794.59	1748.65	1721.19	1728.7	1762.27	1767.06	1737.84	1735.1	1734.54	1755.29	1750.34	1737.16	1731.42	1789.35	1695.83	1742.77	1693.23	1718.69	1713.26	1718.43
185.085007	1699.2	1722.64	1716.25	1715.88	1727.82	1719.34	1754.67	1729.55	1739.3	1738.37	1739.56	1736.38	1729.5	1755.43	1736.75	1743.66	1737.47	1741.88	1723.83	1739.31	1764.65	1748.41	1731.65	1737.21	1729.63	1721.67	1752.01	1748.82	1764.35	1796.56	1750.98	1722.36	1726.44	1762.4	1766.2	1740.73	1733.97	1739.1	1758.25	1750.93	1740.8	1735.86	1785.56	1698.42	1747.87	1692.71	1720.32	1713.87	1716.9
185.580002	1699.47	1720.15	1717.72	1715.53	1730.08	1720.27	1751.24	1730.92	1739.53	1736.58	1740.13	1737.9	1730.79	1758.29	1738.14	1744.76	1739.53	1740.66	1724.45	1740.56	1763.8	1750.71	1734.44	1742.24	1726.33	1724.83	1755.11	1747.16	1766.25	1796.76	1749.17	1721.3	1729.66	1763.66	1768.31	1742.29	1734.31	1738.87	1756.49	1752.25	1740.29	1734.32	1787.85	1697.46	1742.51	1695.84	1719.87	1719.7	1719.04
186.076004	1697.49	1721.68	1716.21	1718.93	1733.4	1719.08	1755.21	1729.77	1738.71	1736.61	1742.15	1737.64	1733.1	1756.89	1739.76	1746.56	1739.41	1741.04	1729.24	1739.81	1767.75	1752.38	1733.31	1743.02	1730.19	1725.03	1754.49	1753.29	1764.03	1800.1	1750.79	1722.17	1728.68	1766.23	1768.52	1741.31	1739.69	1739.5	1760	1751.46	1742.82	1733.73	1789.74	1697.5	1747.87	1695.03	1722.82	1715.1	1718.47
186.570999	1701.1	1723.41	1721.46	1718.14	1729.58	1722.99	1755.46	1730.26	1741.17	1740.14	1740.36	1736.88	1735.35	1758.49	1740.05	1747.36	1739.32	1744.6	1727.04	1740.93	1768.43	1750.26	1737.99	1742.25	1731.46	1727.89	1755.25	1752.7	1765.49	1799.22	1752.02	1725.44	1731.26	1765.42	1770.32	1740.86	1737.3	1741.59	1759.72	1750.28	1742.42	1733.78	1791	1699.93	1743.55	1694.7	1720.91	1719.01	1721.55
187.065994	1701.64	1723.16	1720.76	1716.97	1733.21	1723.16	1755.96	1731.19	1739.28	1738.49	1743.17	1737.25	1734.74	1759.56	1741.19	1749.15	1742.66	1746.34	1730.19	1744.23	1768.27	1753.6	1735.7	1741.13	1731.63	1729.23	1756.35	1754.99	1769.02	1804.81	1754.08	1722.62	1729.62	1767.17	1769.83	1745.82	1741.58	1738.86	1763.15	1754.12	1742.47	1735.15	1795.96	1700.11	1748.38	1695.57	1721	1716.93	1720.28
187.561005	1700.71	1722.89	1721.09	1718.94	1733.93	1724.31	1756.8	1732.49	1742.14	1741.85	1742.67	1738.28	1734.3	1761.67	1739.96	1748.46	1742.57	1741.59	1730.21	1743.51	1769.24	1750.3	1733.48	1744.24	1731.82	1727.96	1756.61	1753.44	1771.69	1801.34	1753.66	1724.04	1730.63	1769.61	1770.24	1742.39	1739.42	1743.94	1765.33	1753.13	1742.11	1732.18	1792.12	1700.41	1749.55	1696.02	1720.49	1718.02	1719.11
188.056000	1702.55	1724.08	1720.8	1718.17	1732.87	1721.96	1757.68	1729.54	1741.26	1742.12	1741.56	1735.99	1734.28	1759.92	1741.21	1751.49	1742.35	1744.1	1728.97	1745.95	1771.08	1752.19	1735.92	1741.25	1730.04	1732.03	1756.04	1754.86	1768.22	1801.01	1753.51	1721.73	1729.81	1768.25	1769.8	1741.91	1739.84	1743.31	1763.16	1753.08	1746.45	1734.72	1792.92	1701.33	1751.05	1697	1725.63	1719.21	1721.7
188.552002	1701.02	1726.31	1720.2	1717.13	1731.8	1721.48	1757.16	1732.37	1741.74	1739	1743.85	1738.52	1735.68	1760.62	1740.95	1751.95	1743.74	1742.99	1730.85	1745.53	1769.78	1752.29	1737.22	1737.75	1730.48	1726.64	1759.39	1755.89	1772.7	1805.45	1753.13	1723.19	1728.86	1767.41	1771.1	1743.42	1739.5	1742.94	1764.79	1753.98	1743.04	1733.51	1792.04	1701.09	1749.26	1694.93	1725.84	1720.42	1721.2
189.046997	1702.81	1724.15	1720.11	1716.41	1731.83	1722.08	1760.24	1732.83	1741.14	1737.46	1742.2	1738.52	1733.9	1759.18	1740.61	1750.91	1743.83	1747.55	1728.75	1746	1769.97	1756.27	1737.84	1743.23	1731.1	1733.48	1756.83	1755.75	1771.59	1804.67	1755.71	1724.79	1732.53	1774.62	1770.54	1745.3	1742.22	1745.2	1763.41	1757.92	1743.8	1732.76	1793.02	1698.6	1749.37	1698.62	1724.37	1720.95	1722.58
189.542007	1702.71	1724.34	1722.57	1719.07	1734.17	1723.28	1761.02	1732.08	1741.51	1743.47	1745.75	1739.65	1734.53	1765.07	1742.61	1749.85	1743.61	1747.87	1732.15	1745.6	1772.65	1756.17	1738.6	1743.27	1732.92	1732.27	1757.52	1754.9	1772.47	1806.85	1754.62	1724.21	1733.53	1770.52	1769.46	1743.03	1740	1744.33	1765.35	1757.66	1744.01	1734.06	1792.99	1699.34	1749.02	1697.22	1724.83	1720.04	1722.26
190.037003	1702.59	1726.02	1722.18	1718.88	1732.93	1723.74	1759.57	1735.78	1745.87	1741.78	1744.89	1738.33	1733.55	1761.88	1742.47	1751.39	1746.97	1747.37	1731.33	1745.44	1769.52	1758.23	1737.04	1742.08	1735.29	1734.4	1760.47	1755.16	1772.91	1804.45	1756.78	1725.55	1733.15	1770.1	1772.31	1743.68	1739.61	1745.7	1763.31	1757.84	1746.46	1737.05	1792.77	1699.87	1753.3	1698.65	1726.7	1722.15	1722.17
190.533005	1705.59	1724.86	1721.02	1720.56	1737.83	1723.14	1756.98	1732.22	1745.63	1742.65	1745.9	1739.68	1739.1	1765.71	1743.1	1752.8	1746.96	1748.05	1732.56	1748.26	1772.39	1755.72	1736.53	1744.2	1734.45	1731.69	1762.27	1754.72	1773.36	1805.17	1754.48	1725.05	1733.59	1776.62	1774.46	1744.97	1741.94	1748.58	1770.95	1756.85	1747.21	1737.79	1794.67	1700.95	1754.07	1696.23	1724.79	1721.98	1723.39
191.028000	1704.55	1725.49	1723.58	1718.86	1734.52	1726.49	1760.08	1734.58	1745.25	1745.32	1747.29	1740.03	1735.6	1763.7	1742.54	1751.66	1744.94	1746.17	1734.22	1749.78	1775.67	1756.19	1738.44	1744.94	1732.79	1732.82	1756.23	1757.64	1771.65	1805.46	1754.38	1725.82	1731.73	1776.46	1772.71	1746.78	1741.62	1747.73	1772.46	1757.77	1745.74	1735.14	1795.99	1702.78	1751.64	1698.24	1725.11	1716.93	1719.79
191.522995	1702.85	1725.44	1722.47	1721.5	1736.94	1723.53	1761.5	1734.53	1742.71	1745.22	1745.2	1740.24	1737.26	1764.36	1745.96	1753.33	1748.39	1747.15	1734.63	1748.71	1775.81	1757.4	1738.61	1742.98	1734.05	1735.78	1762.77	1759.42	1776.18	1804.65	1755.36	1726.21	1731.38	1775.67	1775.91	1748.34	1743.42	1748.8	1767.26	1757.84	1746.87	1737.57	1796.25	1702.03	1754.39	1699.14	1725.97	1722.49	1726.67
192.018005	1705.38	1726.4	1722.09	1721.71	1735.24	1725.28	1761.1	1735.73	1742.48	1740.52	1745.54	1739.14	1737.38	1767.58	1742.3	1753.16	1745.83	1747.4	1730.15	1751.6	1777.74	1756.42	1741.09	1743	1735.95	1739.16	1763.69	1756.69	1774.51	1805.95	1758.91	1725.82	1732.58	1776.5	1773.33	1749.6	1742.68	1748.98	1769.26	1759.22	1746.92	1737.74	1797.19	1702.41	1751.44	1700.63	1728.33	1723.35	1724.16
192.513000	1706.71	1727.53	1720.41	1721.51	1734.8	1724.37	1761.86	1735.55	1741.8	1744.23	1748.48	1739.01	1735.68	1765.19	1745.6	1753.31	1749.2	1747.3	1734.75	1751.6	1773.87	1759.02	1740.48	1742.03	1734.32	1740.66	1760.85	1758.17	1773.98	1806.91	1756.46	1724.54	1733.23	1775	1775.36	1749.57	1745.25	1748.69	1768.73	1762.55	1746.92	1737.95	1796.36	1704.49	1750.7	1702.25	1722.97	1722.97	1723.65
193.009003	1705.83	1726.67	1725.76	1719.69	1738.65	1724.64	1765.97	1734.85	1745.77	1743.65	1747.58	1742.1	1738.19	1767.13	1744.25	1752.52	1748.47	1748.73	1735.93	1750.75	1776.98	1755.17	1740.68	1744.52	1738.8	1740.94	1762.41	1761.3	1773.93	1805.53	1755.89	1725.1	1732.77	1777.91	1774.29	1748.05	1743.63	1750.26	1771.63	1762.33	1747.16	1739.72	1800.32	1702.94	1753.36	1699.22	1725.33	1721.77	1723.64
193.503998	1704.8	1724.62	1723.48	1723.45	1733.69	1725.34	1765.17	1732.32	1744.18	1744.4	1747.63	1741.75	1738.38	1766.92	1743.52	1755.13	1749.95	1749.43	1733.41	1750.7	1775.02	1758.86	1740.54	1744.54	1736.69	1738.47	1761.21	1759.02	1778.74	1807.78	1760.2	1730.26	1735.1	1779.56	1777.18	1750.34	1745.37	1748.05	1770.63	1759.51	1748.34	1736.06	1800.7	1703.22	1753.21	1699.73	1725.25	1720.59	1724.47
193.998993	1703	1726.41	1723.19	1721.61	1737.68	1722.77	1761.66	1734.16	1742.54	1744.21	1745.05	1740.39	1736.19	1766.42	1743.43	1755.46	1747.3	1748.9	1735.18	1751.6	1776.3	1757.21	1739.91	1742.95	1735.13	1736.84	1759.3	1759.16	1776.8	1808.18	1758.83	1724.43	1731.2	1776.44	1774.41	1747.08	1743.55	1747.94	1773.33	1760.18	1749.12	1732.58	1801.4	1702.17	1756.54	1701.33	1725.19	1721.45	1725.28
194.494003	1707.27	1726.95	1725.2	1721.18	1737.99	1722.03	1763.53	1736.77	1744.8	1747.02	1745.96	1740.01	1737.08	1767.43	1743.95	1752.57	1748.53	1750.77	1735.34	1752.86	1777.26	1760.14	1741.23	1744.72	1735.37	1739.57	1763.05	1758.73	1779.55	1806.89	1758.98	1726.17	1734.34	1776.83	1776.94	1750.9	1743.12	1750.3	1770.05	1756.79	1749.88	1738.84	1804.96	1702.09	1755.32	1698.75	1726.87	1722.63	1724.15
194.988998	1704.47	1727.18	1726.79	1721.85	1738.43	1724.43	1765.06	1733.74	1744.35	1746.64	1746.05	1741.42	1740.25	1766.38	1743.33	1757.59	1750.09	1746.89	1735.26	1753.08	1775.33	1759.76	1739.4	1742.5	1736.39	1737.69	1764.57	1758.45	1774.72	1813.25	1757.95	1728.86	1736.97	1780.17	1777.43	1747.7	1742.23	1750.98	1773.46	1761.42	1749.88	1739	1800.41	1701.87	1753.41	1700.74	1726.7	1721.96	1724.13
195.485001	1704.31	1726.16	1723.18	1721.43	1736.92	1725.73	1765.06	1736.43	1747.05	1745.34	1747.18	1743.24	1737.64	1767.51	1745.94	1753.33	1746.82	1750.4	1733.82	1752.46	1773.58	1761.93	1742.11	1746.49	1738.18	1740.48	1762.54	1759.28	1776.71	1808.55	1759.53	1725.36	1732.54	1782	1774.3	1749.35	1743.38	1750.05	1765.71	1761.77	1750.27	1737.89	1803.67	1703.57	1753.64	1701.9	1726.93	1723.24	1725.16
195.979996	1702.7	1729.04	1722.45	1721.02	1738.41	1725.28	1766.66	1736.9	1743.09	1747.58	1746.34	1743.35	1738.19	1768.74	1746.17	1756.57	1749.89	1752.26	1737.15	1754.51	1777.31	1758.76	1740.95	1746.05	1735.07	1740.95	1767.12	1758.85	1779.38	1807.52	1760.96	1725.07	1737.77	1784.76	1778.37	1751.93	1747.91	1752.82	1770.21	1763.67	1750.88	1737.13	1802.37	1706.3	1755.86	1699.63	1728.02	1723.48	1724.89
196.475006	1706.33	1726.45	1726.77	1719.97	1740.29	1728.02	1767.12	1736.87	1747.13	1748.06	1749.83	1743.08	1738.33	1766.99	1745.14	1755.63	1750.34	1746.68	1734.75	1752.6	1778.96	1759.5	1741.97	1747.23	1734.37	1739.31	1764.87	1762.17	1775.58	1809.87	1759.64	1727.3	1734.36	1783.34	1779.96	1754.24	1746.74	1750.26	1775.07	1763.44	1748.26	1740.61	1802.14	1706.39	1756.65	1701.12	1726.74	1723.42	1723.76
196.970001	1706.67	1730.69	1725.74	1720.95	1741.21	1725.46	1767.88	1737.41	1744.72	1746.73	1747.16	1739.31	1739.59	1769.22	1744.76	1755.4	1751.78	1750.22	1738.13	1754.82	1779.87	1758.79	1741.33	1744.64	1737.09	1742.48	1763.21	1760.5	1773.92	1811.8	1758.52	1723.87	1735.21	1785.06	1779	1751.53	1744.94	1751.8	1772.38	1762.87	1751.25	1739.09	1801.33	1704.32	1754.33	1701.31	1727.78	1726.06	1726.89
197.466003	1706.49	1731.49	1724.71	1722.01	1737.53	1727.1	1767.05	1737.53	1747.51	1746.18	1746.51	1742.46	1738.71	1764.96	1748.77	1757.56	1750.14	1750.73	1734.97	1755.46	1776.26	1760.28	1742.04	1746.53	1739.12	1741.82	1765.73	1763.94	1777	1807.68	1761.69	1725.83	1736.56	1783.62	1778.08	1751.88	1745.78	1753	1776.35	1760.83	1750.24	1739.62	1799.81	1705.91	1757.46	1703.9	1728.64	1726.63	1727.05
197.960999	1706.6	1730.44	1723.92	1724.39	1738.43	1725.32	1765.94	1737.99	1745.7	1748.1	1749.99	1741.27	1740	1769.95	1743.07	1756.82	1749.41	1749.82	1738.44	1754.37	1778.54	1761.54	1741.04	1745.27	1738.37	1740.46	1765.14	1763.32	1778.11	1808.57	1759.63	1727.61	1734.56	1782.07	1781	1755.89	1744.92	1752.34	1776.34	1762.02	1751.61	1739.5	1800.33	1703.39	1756.75	1700.77	1731.23	1724.95	1726.28
198.455994	1705.75	1725.22	1726.31	1725.16	1737.64	1727.81	1766.2	1735.15	1748.78	1748.69	1747.87	1743.77	1738.54	1767.24	1748.05	1758.1	1753.57	1752.21	1734.92	1755.51	1777.92	1760.15	1737.45	1745.6	1738.82	1742.84	1766.71	1759.41	1779.21	1808.68	1757.77	1725.74	1736.51	1782.61	1778.8	1748.74	1745.38	1750.96	1774.05	1763.12	1752.62	1736.62	1798.96	1705.55	1755.53	1703.64	1727.05	1723.33	1727.17
198.951004	1707.42	1730.15	1724.4	1724.55	1735.31	1725.63	1766.15	1733.68	1746.55	1746.66	1747.53	1743.06	1739.76	1769.51	1743.23	1757.95	1749.21	1750.63	1736.68	1754.65	1780.2	1759.62	1744.67	1746.26	1738.24	1741.46	1764.3	1760.96	1777.14	1812.76	1757.09	1724.67	1735.21	1785.39	1780.07	1751.11	1746.58	1753.06	1777.3	1764.76	1752.24	1738.4	1801.5	1706.09	1759.16	1703.43	1727.45	1723.34	1723.67
199.445999	1706.29	1731.62	1726.22	1725.33	1739.76	1724.47	1768	1735.78	1747.99	1748.79	1750.33	1745.7	1740.16	1771.57	1745.44	1758.44	1751.76	1751.84	1737.27	1752.81	1782.21	1761.32	1740.75	1744.49	1740.11	1742.12	1765.97	1760.56	1780.16	1812.49	1761.47	1727.4	1736.57	1783.85	1778.88	1754.28	1746.03	1753.03	1775.07	1766.69	1751.56	1743.54	1803.52	1705.61	1757.11	1701.91	1727.96	1725.03	1725.54
199.942001	1706.42	1728.28	1724.46	1720.91	1739.82	1725.87	1770.27	1737.61	1747.67	1749.74	1748.99	1740.08	1736.5	1769.38	1747.66	1760.07	1751.76	1751.08	1737.56	1755.71	1780.29	1759.99	1742.66	1746.45	1737.06	1742.58	1766.82	1760.53	1778.52	1810.21	1761.23	1729.21	1737.73	1780.76	1776.9	1750.82	1744.9	1752.06	1773.88	1761.13	1751.78	1738.17	1803.29	1705.37	1758.45	1701.14	1727.35	1721.51	1724.69
200.436996	1706.38	1728.58	1725.03	1725.53	1740.03	1726.94	1769.03	1736.74	1748.6	1750.23	1749.32	1744.21	1737.87	1772.69	1746.15	1757.46	1752.49	1751.12	1737.67	1755.48	1781.58	1764.33	1743.53	1749.67	1738.25	1741.28	1764.11	1763.43	1782.64	1809.83	1764.45	1730.26	1739.45	1785.61	1784.59	1753.83	1745.88	1752.9	1773.51	1765.14	1751.82	1738.21	1808.17	1706.16	1758.76	1703.34	1730.15	1725.66	1725.77
200.932007	1709.06	1730.36	1725.09	1723.5	1737.61	1728	1767.58	1737.39	1747.07	1746	1747.83	1743.53	1739.31	1769.33	1748.05	1759.37	1749.72	1749.84	1736.14	1755.36	1780.51	1761.75	1742.25	1742.87	1738.09	1742.8	1764.94	1762.22	1778.22	1811.38	1763.83	1728.32	1738.79	1785.89	1778.25	1754.05	1748.21	1754.17	1780.76	1763.49	1754.21	1741.43	1804.87	1706.38	1757.9	1703.65	1731.64	1722.31	1726.14
201.427002	1707.99	1730.88	1728.51	1723.2	1740.34	1730.18	1765.56	1739.85	1747.88	1749.09	1749.12	1742.83	1740.12	1766.27	1748	1759.74	1750.28	1750.97	1737.05	1752.71	1782.34	1761.85	1742.43	1746.8	1739.29	1743.55	1763.16	1763.13	1779.02	1808.21	1762.65	1726.31	1738.82	1784.25	1780.76	1753.72	1747.42	1753.18	1774.54	1764.04	1753.76	1739.27	1805.06	1705.65	1758.89	1703.24	1728.63	1726.33	1724.7
201.921997	1706.54	1730.89	1725.67	1724.06	1740.98	1725.9	1771.28	1737.36	1748	1745.55	1747.93	1742.66	1739.34	1770.29	1744.06	1759.29	1750.61	1751.35	1740.74	1755.44	1782.39	1760.87	1740.52	1746.37	1736.95	1740.73	1766.49	1763.4	1779.91	1811.5	1765.32	1730.36	1736.07	1784.81	1781.26	1753.92	1744.02	1755.19	1776.86	1764.32	1752.15	1740.21	1803.72	1702.42	1758.18	1701.59	1728.77	1724.96	1727.08
202.417999	1705.77	1728.8	1724.79	1724.71	1741.03	1727.99	1768.48	1738.49	1747.73	1745.14	1750.26	1744.18	1740.88	1771.29	1744.51	1758.38	1749.51	1750.67	1739.47	1754.47	1778.42	1763.86	1741.68	1748.07	1738.73	1744.72	1765.63	1760.09	1779.89	1811.72	1763.63	1727.63	1735.55	1786.36	1780.14	1752.61	1748.53	1755.54	1776.74	1767.46	1751.96	1739.36	1807.47	1710.4	1757.21	1702.28	1731.88	1727.89	1728.42
202.912994	1708.33	1728.82	1727.2	1722.93	1740.05	1729.51	1769.72	1741.07	1747.92	1747.21	1749.21	1744.75	1739.37	1770.73	1748.7	1759.44	1751.85	1750.09	1737.35	1757.28	1781.26	1761.77	1744.77	1745.27	1737.72	1744.45	1766.77	1763.79	1780.89	1809.55	1762.91	1729.55	1735.94	1786.12	1779.91	1752.22	1749.4	1755.14	1775.04	1765.36	1750.48	1741.03	1804.85	1706.59	1756.63	1705.87	1730.62	1725.35	1727.35
203.408005	1709.8	1731.67	1725.27	1722.24	1738.99	1728.29	1765.38	1737.12	1745.53	1749.37	1747.7	1742.14	1741.03	1773.02	1747.69	1756.68	1750.91	1751.28	1739.74	1755.67	1783.48	1761.67	1743.67	1745.51	1735.47	1745.81	1765.99	1762.82	1780.08	1811.97	1762.11	1728.11	1737.12	1786.39	1783.13	1752.66	1746.79	1754.53	1775.4	1766.12	1750.61	1739.35	1802.53	1704.08	1761.66	1702.68	1728.32	1724.44	1725.86
203.903000	1708.58	1729.92	1728.62	1722.6	1741.85	1725.91	1768.03	1738.4	1750.15	1754.21	1748.69	1744.99	1737.42	1769.7	1749.52	1760.34	1752.8	1751.94	1740.43	1755.85	1782.26	1758.84	1742.79	1747.02	1737.49	1744.57	1767.89	1763.12	1783.2	1810.52	1766.58	1729.11	1736.54	1786.32	1782.21	1751.98	1747.75	1754.05	1777.37	1765.3	1752.79	1741.75	1804.21	1706.74	1760.64	1705.44	1728.93	1726.33	1726.87
204.397995	1708.84	1730.68	1727.71	1726.89	1740.48	1730.17	1769.7	1739.92	1744.98	1749.26	1748.03	1742.79	1741.66	1771.3	1746.44	1755.25	1754.02	1751.44	1740.42	1754.85	1780.96	1762.89	1745.88	1746.81	1741.22	1748.16	1762.7	1762.8	1783.5	1811.18	1763.92	1726.81	1735.69	1783.89	1781.35	1752.03	1744.65	1752.18	1775.83	1765.56	1751.55	1742.36	1801.66	1704.36	1760.43	1703.92	1730.3	1726.92	1727.94
204.893997	1708.11	1731.1	1726.68	1725.71	1743.83	1730.01	1769.15	1737.85	1748.79	1749.85	1749.99	1746.65	1740.74	1771.44	1749.14	1761.46	1753.92	1753.73	1739.64	1757.43	1782.61	1764.84	1747.02	1750.59	1737.99	1742.87	1762.51	1763.18	1780.58	1809.99	1764.82	1730.67	1735.37	1786.95	1782.66	1751.97	1746.74	1753.28	1777.91	1769.24	1754.95	1738.82	1808.78	1707.01	1760.49	1704.4	1731.96	1727.58	1728.24
205.389008	1709.41	1732.56	1729.95	1725.29	1742.6	1728.43	1771	1738.28	1745.59	1749.47	1751.15	1741.5	1740.49	1771.34	1746.74	1759.45	1753.84	1751.36	1740.36	1758.99	1784.49	1765	1743.98	1746.33	1738.2	1745.92	1766.48	1760.94	1781.6	1815.43	1765.85	1726.79	1737.59	1788.73	1780.08	1756.14	1745.8	1754.08	1782.76	1765.8	1752.36	1741.74	1805.7	1707.32	1760.08	1703.18	1730.9	1726.09	1728
205.884003	1709.71	1734.25	1727.5	1724.06	1742.37	1728.88	1767.2	1740.86	1747.27	1748.12	1748.91	1743.55	1742.84	1767.59	1748.64	1758.95	1752.97	1751.65	1739.88	1757.57	1784.6	1763.51	1745.82	1749.35	1740.93	1746.69	1767.07	1764.55	1780.49	1813.41	1766.12	1728.87	1734.57	1786.89	1782.4	1752.03	1747.89	1755.67	1780.78	1767.85	1755.2	1742.67	1809	1703.79	1762.78	1703.61	1730.4	1725.58	1729.19
206.378998	1705.71	1731.56	1725.97	1725.41	1741.19	1725.6	1769.81	1742.01	1746.39	1750.49	1751.34	1742.15	1739.94	1772.92	1749.04	1758.79	1755.33	1751.11	1739.37	1757.93	1781.13	1762.27	1744.33	1748.44	1738.52	1745.76	1767.32	1764.51	1781.98	1812.92	1764.88	1732.2	1734.49	1786.55	1779.31	1754.12	1750.73	1754.08	1778.58	1765.47	1754.44	1741.44	1802.37	1705.93	1763.12	1703.69	1732.42	1727.89	1730.07
206.873993	1707.24	1729.24	1727.41	1722.02	1743.66	1729.53	1769.67	1739.37	1748.26	1752.99	1748.7	1745.68	1743.2	1772.62	1750.88	1760.05	1755.88	1752.98	1737.28	1759.76	1784.36	1761.2	1745.97	1746.56	1738.57	1747.6	1765.75	1765.82	1781.39	1813.64	1766.43	1730.25	1736.29	1788.43	1784.57	1753.55	1748.21	1755.55	1779.14	1766.21	1754.54	1741.05	1804.98	1708.06	1760.31	1701.57	1731.46	1724.78	1728.28
207.369995	1706.24	1731.87	1727.97	1723.96	1741.76	1726.93	1774.11	1737.6	1745.78	1750.24	1750.44	1744.62	1739.31	1770.79	1748.84	1759.14	1752.71	1750.85	1739.45	1757.26	1782.28	1763.34	1746.82	1749.73	1738.26	1745.35	1765.15	1764.01	1781.8	1814.76	1763.98	1730.63	1735.7	1788.8	1779.99	1754.03	1747.94	1752.61	1782.77	1766.06	1755.6	1740.93	1807.68	1707.5	1762.85	1702.16	1729.43	1727.96	1726.47
207.865005	1706.9	1731.04	1727.18	1725.71	1746.3	1728.21	1768.1	1738.07	1748.22	1752.51	1750.96	1745.34	1743.87	1773.18	1746.79	1760.12	1753	1751.34	1741.14	1758.13	1787.24	1761.42	1746.45	1745.35	1738.71	1746.78	1765.85	1765.08	1778.84	1813.9	1766.64	1729.36	1738.19	1788.28	1784.22	1758.49	1749.15	1757.02	1778.48	1768.59	1752.88	1740.81	1806.22	1706.7	1762.81	1704.61	1728.48	1725.55	1727.7
208.360001	1708.44	1732.29	1728	1728.22	1742.5	1728.02	1770.49	1741.09	1748.07	1750.05	1749.27	1744.77	1740.58	1773.54	1749.47	1762.27	1752.41	1751.14	1739.4	1760.04	1783.74	1764.59	1743.97	1746.41	1740.89	1745.53	1764.79	1765.63	1782.11	1815.18	1766.59	1728.86	1738.98	1788.67	1781.59	1755.64	1748.48	1757.26	1776.08	1766.59	1753.88	1742.17	1805.36	1709.92	1763.09	1702.1	1729.45	1728.22	1732.57
208.854996	1709.06	1730.89	1725.48	1726.95	1744.08	1728.16	1772.78	1738.81	1748.77	1752.7	1751.1	1745.05	1744.54	1767.83	1746.74	1759.93	1754.78	1751.04	1741.1	1760.58	1785.13	1764.19	1748.67	1753.01	1740.45	1747.84	1769.35	1762.92	1782.59	1811.17	1764.37	1729.88	1738.16	1791.81	1782.07	1754.24	1747.55	1756.67	1780.14	1768.02	1752.49	1740.9	1808.17	1706.83	1763.73	1706.25	1732.65	1726.49	1729.15
209.350006	1708.97	1732.42	1728.73	1726.36	1742.48	1728.45	1768.14	1737.66	1749.7	1750.89	1749.09	1744.82	1742.11	1772.73	1747.81	1760.35	1753.39	1755.42	1738.71	1759.85	1783.17	1762.83	1746.1	1747.83	1740.16	1746.57	1766.08	1762.63	1780.72	1812.2	1765.18	1731.15	1738.39	1790.07	1780.03	1754.53	1746.83	1755.96	1780.22	1768.77	1752.66	1740	1805.64	1708.01	1764.9	1705.21	1728.82	1730.03	1728.92
209.845993	1709.95	1731.1	1725.37	1725	1742.23	1727.8	1772.03	1743.32	1747.48	1750.69	1754.98	1743.41	1741.21	1772.49	1748.12	1762.19	1751.95	1753.48	1740.85	1758.33	1783.49	1764.04	1745.33	1748.25	1739.3	1745.43	1765.86	1763.85	1780.55	1816.74	1763.17	1730.2	1735.8	1786.45	1783.24	1755.66	1748.46	1755.19	1776.27	1768.72	1754.37	1741.3	1806.69	1704	1761.37	1702.91	1727.06	1728.02	1730.74
210.341003	1707.92	1732.93	1725.51	1724.72	1742.7	1726.55	1774.91	1739.18	1748.72	1750.02	1748.7	1742.69	1741.37	1773.07	1749.2	1759.45	1752.62	1755.81	1740.04	1755.04	1786.33	1764.82	1743.74	1748	1741.45	1747.66	1767.59	1764.46	1781.8	1811.71	1762.45	1728.3	1738.39	1785.41	1781.27	1754.4	1749.09	1755.22	1778.28	1767.32	1752.37	1741.22	1806.47	1708.72	1760.29	1703.23	1729.35	1726.86	1729.36
210.835999	1709.96	1729.62	1730.25	1726.41	1743.48	1727.33	1768	1738.22	1747.11	1751.97	1750.76	1743.31	1743.59	1768.73	1751	1761.2	1754.35	1755.74	1739.6	1758.87	1782.88	1765.05	1746.86	1747.82	1739.32	1749.49	1768.09	1765.83	1782.07	1813.57	1765.73	1727.46	1738	1791	1779.31	1752.5	1748.42	1757.52	1778.45	1767.65	1755.92	1741.09	1802.9	1706.33	1762.41	1702.53	1730.21	1726.87	1727.22
211.330994	1706.75	1732.43	1727	1722.92	1744.91	1726.72	1772.63	1739.76	1750.45	1752.4	1752.41	1745.19	1743.99	1770.02	1747.9	1762.09	1754.24	1752.84	1739.45	1758.28	1784.43	1758.15	1747.04	1749.27	1741.07	1748.05	1766.03	1767.02	1780.6	1812.99	1766.11	1727.03	1741.09	1788.64	1783.24	1756.96	1749.58	1757.62	1780.78	1768.72	1754.35	1745.84	1807.55	1705.56	1762.98	1703.59	1729.83	1729.28	1728.87
211.826004	1711.66	1730.38	1726.01	1726.13	1742.23	1726.42	1773.41	1741.38	1746.56	1754.15	1751.76	1744.03	1744.07	1772.7	1749.24	1763.74	1755.44	1756.26	1742.25	1758.96	1787.29	1764.74	1746.62	1752.9	1743.06	1747.64	1767.83	1767.95	1783.93	1814.95	1768.08	1731.91	1739.58	1791.81	1784.31	1756.2	1748.4	1756.41	1782.81	1768.67	1756.75	1742.88	1807.06	1707.14	1762.92	1704.75	1733.58	1727.61	1729.39
212.322006	1709.84	1733.59	1728.95	1722.02	1743.3	1729.97	1768.54	1740.19	1752.07	1749.88	1751.29	1744.4	1744.05	1772.84	1747.62	1763.1	1755.16	1755.78	1740.19	1760.25	1784.3	1764.87	1748.27	1749.18	1740.7	1746.27	1769.24	1765.64	1784.77	1817.98	1765.86	1731.79	1738.47	1789.55	1787.59	1755.08	1749.52	1756.88	1783.84	1769.39	1755.07	1743.92	1808.69	1707.24	1762.64	1704.59	1733	1729.23	1729.06
212.817001	1707.73	1733.98	1729.46	1725.83	1743.35	1727.26	1771.72	1740.22	1751.36	1748.9	1752.48	1745.56	1744.62	1774.39	1750.24	1762.32	1754.83	1751.79	1741.27	1759.82	1787.49	1764.47	1745.47	1747.64	1742.14	1748.9	1767.11	1764.8	1782.49	1816.2	1764.07	1731.06	1736.07	1787.69	1784.22	1757.22	1750.59	1758.52	1783.39	1770.05	1755.44	1741.69	1804.79	1707.87	1765.6	1704.9	1731.82	1727.47	1729.34
213.311996	1711.69	1732.82	1728.23	1726.74	1741.37	1729.27	1768.89	1740.88	1752.13	1752.04	1752.76	1746.89	1743.72	1774.92	1749.02	1761.02	1752.58	1755.58	1740.89	1757.87	1786.7	1766.85	1745.6	1750.22	1742.17	1747.9	1766.44	1767.57	1782.84	1816.16	1764.77	1730.71	1738.55	1788.52	1783.82	1762.88	1757.09	1756.83	1784.76	1769.55	1755.5	1742.41	1809.26	1708.05	1764.88	1704.57	1730.03	1727.17	1730.65
213.807007	1710.31	1733.12	1728.06	1724.3	1744.24	1729.02	1773.18	1740.44	1747.96	1754.71	1752.49	1745	1747.15	1773.73	1751.22	1763.95	1756.92	1757.95	1742.76	1758.61	1785.46	1764.37	1746.6	1750.94	1740.96	1748.8	1767.28	1766.37	1783.91	1813.94	1767.16	1729.1	1737.54	1792.12	1787.06	1756.01	1752.28	1755.63	1784.26	1769.85	1755.8	1743.43	1807.7	1708.85	1765.56	1705.23	1730.93	1727.08	1728.56
214.302994	1710.62	1733.89	1728.22	1725.84	1742.72	1729.25	1771.7	1743.32	1751.35	1752.25	1753.98	1751.73	1745.58	1774.22	1750.46	1763.4	1754.18	1758	1744.06	1762	1788.74	1766.09	1748.02	1750.03	1742.99	1747.65	1768.5	1767.73	1785.1	1819.16	1769.38	1730.83	1739.15	1793.65	1784.77	1759.18	1751.96	1757.19	1784.49	1768.92	1755.66	1744.41	1810.36	1707.96	1766.38	1706.37	1734.17	1728.06	1730.33
214.798004	1708.84	1734.55	1729.95	1727.14	1747.08	1729.12	1773.56	1741.83	1751.99	1753.6	1751.94	1750.38	1745.89	1774.72	1748.87	1764.69	1755.24	1756.52	1743.08	1761.04	1787.37	1765.46	1747.25	1753.67	1740.36	1746.5	1767.61	1766.11	1780.42	1817.79	1766.55	1733.63	1737.09	1791.05	1783.68	1755.67	1752.07	1757.98	1781.84	1771.97	1753.72	1741.21	1808.23	1707.9	1767.63	1704.38	1734.25	1732	1728.37
215.292999	1708	1731.85	1731.6	1725.36	1744.35	1732.78	1770.33	1742.31	1752.25	1752.84	1753.77	1746.99	1744.13	1775.85	1747.08	1763.15	1755.51	1756.36	1740.14	1761.11	1787.2	1765.16	1748.91	1749.99	1741.71	1748.76	1770.12	1769.71	1786.56	1817.54	1767.89	1732.15	1739.27	1789.62	1782.65	1760.67	1753.3	1758.28	1783.29	1768.94	1756.19	1744.11	1809.52	1710.05	1764.53	1705.54	1731.25	1727.56	1730.79
215.787994	1709.92	1733.71	1731.02	1727.41	1748.13	1730.39	1772.32	1741.11	1747.3	1754.36	1753.76	1746	1745.18	1771.84	1752.13	1764.05	1757.18	1755.97	1741.35	1760.09	1786.74	1765.82	1747.23	1752.06	1743.79	1747.84	1768.02	1769.43	1785.94	1818.75	1767.16	1732.88	1737.97	1790.8	1784.64	1758.7	1751.64	1758.29	1783.46	1769.36	1758.66	1743.13	1811.68	1706.19	1767.71	1706.5	1732.72	1727.11	1729.94
216.283005	1711.06	1729.95	1730.05	1724.15	1747.1	1728.15	1772.1	1740.66	1749.3	1752.03	1755.12	1746.26	1745.23	1771.56	1747.96	1762.06	1756.96	1752.62	1741.43	1760.28	1785.1	1764.45	1747.32	1751.26	1742.39	1745.52	1770.03	1766.02	1785.68	1817.63	1766.23	1730.7	1739.07	1791.76	1784.52	1756.2	1750.82	1757.89	1783.52	1766.31	1756	1743.44	1813.28	1707.77	1764.27	1705.33	1732.25	1730.09	1725.19
216.779007	1709.31	1732.89	1729.16	1726.5	1746.92	1727.7	1771.82	1740.13	1748.73	1753.16	1751.22	1746.65	1741.36	1773.23	1749.7	1763.15	1755.16	1755.74	1738.79	1761.21	1785.09	1767.15	1748.91	1747.49	1740.24	1747.87	1768.79	1768	1786.09	1817.71	1768.09	1728.87	1738.34	1791.08	1786.63	1758.97	1751.46	1761.09	1778.37	1769.44	1759.19	1744.2	1810.75	1707.07	1764.61	1704.7	1727.99	1728.83	1730.85
217.274002	1707.44	1733.35	1731.1	1727.05	1744.29	1731.65	1767.21	1740.08	1750.03	1752.58	1752.37	1746.1	1745.02	1774.37	1752.87	1766.71	1754.67	1753.85	1740.64	1760.96	1785.24	1767.32	1747.87	1749.03	1743.71	1747.47	1768.1	1766.8	1783.87	1818.63	1765.71	1730.74	1738.34	1792.66	1785.2	1757.8	1749.15	1758.23	1786.09	1770.3	1754.54	1745.03	1810.26	1710.97	1765.56	1706.17	1732.84	1731.21	1730.6
217.768997	1709.27	1732.58	1727.54	1726.46	1746.74	1729.89	1771.36	1739.75	1750.15	1752.63	1753.84	1748.06	1746.09	1773.57	1749.1	1761.6	1757.37	1754.09	1742.44	1759.65	1785.75	1765.33	1748.51	1749.99	1744.36	1745.64	1768.54	1765.69	1784.18	1815.49	1766.45	1729.61	1739.54	1791.89	1784.22	1760.37	1753.28	1757.59	1782.33	1766.59	1756.62	1742.86	1812.74	1706.36	1767.11	1706.2	1733.3	1729.71	1726.78
218.264008	1710.3	1734.62	1728.05	1728.65	1747.57	1731.23	1770.42	1742.29	1749.55	1752.44	1754.4	1748.43	1748.5	1771.72	1748.84	1763.77	1756.61	1757.06	1743.92	1761.74	1788.49	1767.1	1748.19	1751.58	1742.34	1750.88	1770.24	1767.53	1783.11	1814.03	1768.86	1728.78	1738.61	1791.3	1784.43	1760.48	1751.15	1758.71	1784.89	1771.72	1758.43	1744.16	1815.24	1707.47	1767.57	1707.14	1735.12	1730.31	1729.34
218.759003	1707.86	1735.7	1730.3	1727.25	1743.89	1730.03	1771.66	1739.07	1750.35	1753.57	1753.15	1744.94	1745.59	1773.72	1749.94	1763.63	1754.8	1753.94	1742.03	1761.21	1786.18	1766.21	1749.53	1749.63	1743.33	1751.68	1770.16	1766.85	1785.31	1816.66	1767.18	1730.7	1741.23	1789.64	1784.69	1754.77	1751.49	1758.48	1782.06	1770.91	1758.71	1744.84	1812.47	1707.82	1768.88	1705.41	1734.02	1729.87	1730.57
219.255005	1707.38	1735.86	1731.41	1724.4	1743.76	1728.86	1769.86	1741.22	1750.23	1751.44	1751.38	1745.94	1744.54	1772.32	1749.15	1763.58	1756.85	1755.59	1742.13	1761.6	1784.43	1764.52	1749.52	1750.32	1745.03	1748.64	1769.73	1768.69	1786.69	1816.55	1768.72	1732.03	1739.21	1791.05	1784.89	1758.91	1749.11	1757.8	1784.45	1769.28	1758.26	1741.94	1811.75	1708.66	1765.25	1707.84	1732	1729.07	1731.93
219.750000	1709.62	1733.56	1729.33	1725.7	1745.21	1728.63	1773.19	1741.68	1750.89	1752.73	1751.49	1748.93	1744.07	1771	1751.17	1762.12	1753.21	1754.53	1743.74	1761.09	1787.67	1765.07	1745.24	1750.36	1740.26	1750.92	1766.28	1769.45	1785.39	1817.76	1767.24	1728.77	1740.68	1789.25	1785.6	1758.37	1752.21	1759.07	1781.23	1769.9	1758.79	1741.72	1813.63	1708.79	1768.52	1706.82	1732.04	1727.92	1730.05
220.244995	1710.66	1733.49	1727.05	1726.12	1745.94	1729.53	1772.6	1742.59	1749.8	1753.62	1754.11	1745.07	1746.9	1775.86	1751.21	1763.37	1755.59	1755.19	1739.8	1760.2	1785.4	1769.09	1747.86	1748.54	1744.63	1749.81	1767.88	1768.29	1785.34	1814.6	1767.58	1730.4	1740.38	1789.05	1784.56	1758.81	1749.84	1757.82	1785.98	1771.93	1759.35	1741.54	1811.8	1708.24	1764.66	1705.34	1735.78	1727.99	1731.94
220.740005	1709.74	1737.17	1730.39	1728.05	1746.4	1729.77	1772.93	1742.59	1750.15	1753.44	1751.69	1746.67	1744.57	1776.16	1751.17	1766.39	1756.56	1756.93	1738.39	1762.08	1789.93	1765.55	1747.75	1751.8	1743.92	1749.04	1769.23	1772.19	1786.95	1812.59	1767.25	1732.29	1738.87	1792.25	1787.13	1761.02	1750.18	1758.94	1781.89	1769.56	1757.42	1741.68	1809.9	1708.1	1765.93	1706.89	1732.99	1732.99	1732.76
221.235001	1710.05	1731.07	1730.59	1729.56	1745.13	1729.67	1772.18	1742.09	1750.06	1751.77	1752.11	1744.9	1746.04	1773.22	1750.4	1762.08	1756.76	1753.4	1743.26	1759.35	1788.48	1766.16	1748.89	1753.19	1741.66	1747.6	1766.52	1766.44	1785.01	1820.31	1768.74	1729.45	1740.46	1790.04	1784.31	1756.24	1753.4	1757.22	1783.56	1771.47	1757.75	1743.64	1813.56	1708.39	1766.25	1704.12	1733.62	1727.48	1729.69
221.731003	1709.78	1730.75	1729.18	1728.08	1743.85	1730.25	1772.33	1740.3	1749.67	1753.14	1751.83	1747.8	1744.07	1770.63	1748.37	1761.44	1755.28	1756.04	1741.94	1755.19	1784.82	1763.88	1745.19	1748.76	1737.76	1743.48	1767.02	1765.72	1784.02	1815.44	1767.31	1727.54	1736.95	1790.39	1785.37	1757.12	1752.32	1758.94	1781.24	1772.4	1757.21	1744.28	1807.9	1707.3	1765.82	1706.07	1733.17	1727.65	1730.41
222.225998	1708.56	1733.29	1729.43	1726.64	1744.33	1729.33	1770.06	1738.27	1748.59	1751.52	1751.88	1743.92	1739.85	1772.31	1750.77	1763.05	1757.84	1756.64	1741.13	1761.67	1786.06	1765.9	1746.01	1750.41	1739.77	1748.62	1768.1	1764	1783.43	1818.8	1766.82	1730.09	1736.83	1789.86	1784.33	1756.24	1750.89	1760.12	1785.35	1770.19	1757.18	1743.69	1811.19	1708.5	1766.79	1707.14	1732.97	1730.38	1730.11
222.720993	1710.02	1733.9	1730.13	1729.88	1746.29	1733.36	1774.25	1744.91	1751.82	1750.39	1753.87	1749.07	1747.28	1774.19	1754.24	1765.18	1755.82	1757.75	1745.6	1762.36	1786.86	1768.29	1752.26	1749.35	1743.79	1750.4	1770.25	1766.87	1789.48	1822.1	1768.24	1735.63	1742.05	1792.49	1785.8	1757.08	1751.56	1758.88	1785.62	1769.17	1758.98	1741.77	1813.37	1709.17	1768.34	1707.09	1732.05	1727.43	1731.71
223.216003	1710.99	1734.48	1733.18	1727.21	1744.47	1732.37	1775.95	1743.37	1749.83	1750.83	1755.39	1745.48	1745.83	1771.97	1750.55	1761.8	1755.03	1756.04	1744.05	1761.41	1787.41	1766.68	1749.39	1749.78	1743.87	1749.84	1768.61	1770.9	1787.1	1823.05	1765.82	1732.28	1739.8	1788.85	1788.07	1760	1750.09	1762.6	1785.42	1771.39	1759.85	1743.08	1811.34	1710.65	1767.32	1705.41	1733.12	1729.63	1731.88
223.712006	1709.92	1734.27	1730.11	1729.19	1747.2	1734.05	1775.68	1742.41	1749.85	1753.9	1755.05	1746.94	1744.11	1771.27	1750.57	1761.62	1755.83	1759.47	1742.12	1761.32	1789.68	1768.76	1750.19	1752.59	1739.89	1749.35	1768.83	1768.82	1786.11	1818.34	1767.54	1729.47	1738.35	1791.45	1785.78	1758.95	1752.97	1756.61	1781.07	1770.18	1758.44	1746.09	1813.65	1711.17	1766.29	1707.18	1733.87	1729.11	1733.11
224.207001	1710.78	1733.01	1727.11	1728.94	1744.85	1730.8	1771.01	1740.69	1751.29	1752.02	1752.71	1747.52	1745.29	1774.45	1751.08	1760.94	1755.49	1755.83	1741.63	1760.81	1787.91	1768.15	1747.38	1750.41	1740.8	1744.03	1767.12	1765.32	1785.01	1816.86	1770.04	1729.35	1739.45	1791.63	1786.62	1759.15	1753.88	1760.82	1781.2	1768.83	1760.16	1745.59	1812.35	1710.67	1768.04	1705.66	1733.68	1729.19	1729.03
224.701996	1710	1731.62	1728.68	1726.79	1746.5	1729.76	1770.65	1743.15	1751.53	1753.27	1751.71	1747.21	1746.47	1775.49	1753.15	1762.66	1756.62	1756.17	1743.28	1762.01	1787.84	1767.9	1751.1	1753.06	1742.13	1751.72	1769.48	1768.48	1784.3	1812.74	1766.51	1731.35	1741.18	1793.88	1783.32	1760.5	1754.26	1756.95	1781.65	1771	1758.53	1743.15	1811.11	1710.18	1767.16	1708.09	1734.41	1728.06	1729.59
225.197006	1711.31	1734.78	1731.33	1728.19	1746.91	1729.62	1771.79	1741.78	1748.54	1755.2	1751.73	1746.62	1743.72	1773.73	1751.43	1762.71	1755.76	1753.65	1743.3	1761.77	1791.57	1766.95	1748.44	1750.11	1740.77	1747.63	1767.35	1767.67	1787.26	1814.3	1767.15	1731.65	1740.08	1793.1	1782.27	1758.38	1751.39	1759.66	1784.09	1769.71	1759.66	1742.96	1816.29	1707.6	1768.59	1709.01	1733.12	1726.3	1733.35
225.692001	1711.67	1733.72	1729.53	1727.7	1747.74	1728.33	1771.68	1741.92	1751.72	1751.65	1753.05	1745.62	1747.13	1773.35	1753.04	1764.6	1758.6	1757.57	1741.76	1758.55	1788.73	1767.55	1748.37	1750.27	1743.15	1747.28	1768.81	1770.44	1785.94	1814.37	1769.71	1732.19	1739.55	1792.36	1786.07	1758.19	1750.43	1757.25	1785.24	1770.99	1758.21	1743.95	1811.83	1706.87	1766.65	1706.32	1733.13	1729.51	1731.37
226.186996	1712.18	1733.26	1730.34	1728.4	1747.32	1731.61	1768.23	1741.2	1753.05	1754.94	1752.36	1745.09	1744.5	1775.54	1749.51	1766.06	1758.12	1755.98	1743.2	1762.3	1789.52	1765.1	1749.11	1751.16	1742.53	1752.21	1769.42	1767.69	1785.16	1820.43	1765.96	1731.92	1739.77	1793.37	1784.9	1757.85	1752.18	1759.69	1787.49	1770.32	1759.28	1741.75	1812.64	1707.38	1766.36	1707.11	1731.39	1727.76	1731.4
226.682999	1710	1735.01	1728.19	1727.81	1746.19	1731.58	1772.2	1740.22	1751.98	1754.42	1750.54	1746.6	1747.33	1774.52	1753.12	1764.96	1759.25	1757.49	1742.97	1762.33	1789.01	1766.23	1748.42	1751.92	1742.5	1750.94	1766.69	1767.35	1785.61	1819.98	1769.62	1732.32	1741.04	1793.72	1785.78	1758.34	1754.82	1761.35	1783.62	1770.02	1757.91	1743.57	1812.19	1712.53	1768.06	1705.64	1730.68	1729.88	1731.06
227.177994	1710.48	1732.18	1727.39	1727.1	1746.59	1729.92	1770.66	1743	1749.31	1753.03	1754.35	1748.27	1743.79	1775.55	1751.36	1760.64	1758.85	1756.75	1742.07	1757.84	1787.69	1764.88	1750.63	1749.92	1742.86	1752.13	1769.3	1767.9	1784.82	1818.76	1767.64	1733.28	1741.97	1794.26	1787.58	1761	1750.11	1759.78	1788.86	1773.08	1760.07	1745.41	1817.74	1709.42	1764.54	1706.98	1730.88	1730.24	1729.13
227.673004	1710.25	1735.4	1728.27	1728.47	1747.28	1730.83	1768.68	1740.83	1751.6	1755.94	1753.2	1746.81	1745.96	1773.34	1750.05	1763.43	1757.39	1755.53	1742.5	1761.33	1788.48	1765.6	1747.02	1751.59	1744.03	1745.99	1766.23	1770.16	1783.31	1819.03	1768.03	1729.16	1738.55	1793.83	1781.45	1759.99	1749.97	1760.65	1784.45	1770.68	1759.09	1745.23	1812.85	1707.16	1764.97	1705.7	1734.85	1731.94	1732.07
228.167999	1711.89	1732.33	1730.41	1726.61	1745.56	1731.58	1771.26	1742.45	1750.97	1754.35	1754.87	1747.91	1748.54	1775.49	1748.48	1766.02	1759.89	1759.34	1745.17	1761.62	1789.28	1766.41	1750.06	1753.61	1746.51	1749.98	1771.33	1768.66	1786.81	1821.76	1769.38	1733.17	1741.23	1793.18	1786.06	1758.75	1751.17	1758.51	1783.54	1769.07	1758.39	1743.03	1817.2	1709.1	1768.19	1709.01	1732.37	1729.83	1731.37
228.664001	1713.12	1735.16	1730.7	1728.21	1745.77	1732.43	1770.69	1744.71	1752.67	1752.47	1754.44	1746.17	1746.29	1776.7	1753.32	1764.39	1757.01	1755.92	1742.03	1762.45	1786.19	1767.97	1746.92	1747.42	1741.32	1750.6	1770.07	1769.25	1786.48	1819.34	1770.35	1730.45	1741.55	1795.79	1785.97	1757.95	1755.97	1760.89	1782.37	1772.57	1760.05	1744.16	1817.19	1707.81	1768.53	1705.43	1734.15	1730	1735
229.158997	1710.99	1734.68	1729.86	1728.04	1746.97	1731.95	1772.98	1741.22	1751.51	1754.24	1753.98	1746.87	1743.99	1775.07	1752.03	1767.79	1758.73	1757.77	1746.4	1763.4	1789.83	1766.75	1750.4	1752.18	1745.42	1749.8	1766.75	1768.47	1785.13	1821.41	1767.54	1730.64	1739.88	1794.73	1787.05	1757.75	1750.02	1760.59	1788.28	1771.03	1759.46	1746.18	1814.63	1712.21	1768.4	1703.96	1732.73	1731.19	1733.23
229.654007	1709.14	1734.62	1733.04	1730.16	1746.31	1730.56	1772.53	1743.79	1752.25	1752.06	1754.09	1747.95	1742.92	1774.85	1751.03	1765.09	1758.34	1756.33	1741.56	1759.34	1791.16	1766.5	1751.64	1749.92	1743.09	1751.18	1771.52	1770.22	1788.55	1818.1	1769.36	1731.46	1737.11	1795.02	1783.5	1759.87	1757.45	1759.27	1783.24	1768.73	1760	1743.46	1813.81	1710.39	1767.84	1707.85	1733.57	1729.27	1731.02
230.149002	1712.58	1733.35	1733.56	1728.93	1747.81	1733.14	1775.08	1745.06	1751.58	1753.36	1753.4	1747.5	1747.21	1775.68	1753.6	1764.86	1758.69	1755.82	1741	1762.98	1787.74	1768.92	1746.81	1750.25	1743.63	1751.26	1772.41	1770.14	1788.67	1820.53	1771.36	1731.26	1738.46	1794.71	1784.37	1758.26	1755.69	1762.39	1788.81	1771.36	1762.88	1746.23	1816.58	1709.2	1770.25	1706.73	1736.62	1733.07	1732.69
230.643997	1711.96	1733.7	1730.59	1728.6	1747.41	1729.76	1771.8	1742.59	1752.92	1754	1754.14	1748.2	1748.07	1775.79	1751.99	1766.75	1758	1758.72	1744.87	1761.56	1789.11	1769.37	1749.74	1750.03	1743.26	1749.13	1768.55	1767.85	1787.2	1821.14	1771.36	1733.4	1743.78	1795.87	1785.27	1761	1755.04	1761.07	1785.3	1773.09	1759.8	1746.38	1816.84	1707.27	1768.8	1707.68	1731.96	1731.42	1732.61
231.139999	1712.55	1735.96	1731.43	1729.24	1750.18	1736.21	1774.18	1743.98	1752.55	1755.3	1753.48	1748.7	1746.27	1777.75	1750.53	1766.32	1757.95	1758.49	1743.13	1766	1788.2	1768.37	1751.47	1751.25	1745.14	1749.34	1769.57	1770.08	1787.62	1819.33	1768.82	1731.48	1743.13	1795.76	1789.1	1758.1	1753.29	1760.13	1785.95	1771.88	1761.84	1748.44	1815.14	1709.71	1767.98	1708.62	1732.88	1732.97	1733.93
231.634995	1710.82	1734.75	1730.98	1731.81	1748.17	1730.88	1773.78	1746	1752.8	1754.44	1755.22	1748.9	1747.14	1774.04	1752.98	1767.57	1758.1	1757.85	1739.79	1763.86	1788.79	1766.51	1749.53	1751.23	1744.36	1747.56	1773.07	1769.34	1789.61	1823.42	1771.25	1732.96	1740.42	1794.64	1787.78	1760.2	1752.92	1761.4	1784.84	1774.38	1756.14	1744.05	1816.87	1708.53	1771.45	1708.59	1732.62	1731.25	1731.98
232.130005	1711.14	1737.64	1728.27	1730.18	1748.69	1730.58	1773.34	1743.29	1752.12	1755.59	1755.22	1749.13	1744.68	1775.85	1750.55	1764.94	1757.73	1757.52	1742.8	1761.72	1790.48	1767.53	1751.23	1753.26	1744.69	1749.28	1772.59	1766.53	1789.45	1819.07	1769.07	1731.86	1740.39	1795.29	1785.76	1758.63	1753.86	1758.32	1784.14	1771.32	1759.69	1743.75	1821.7	1712.12	1770.52	1706.23	1737.19	1730.73	1736.02
232.625000	1711.45	1734.8	1731.57	1727.43	1746.14	1733.55	1773.04	1742.65	1751.81	1753.25	1754.88	1746.86	1746.53	1776.71	1749.2	1764.73	1758.56	1756.32	1741.7	1762.21	1790.79	1769.88	1750.47	1751.55	1743.71	1747.67	1768.94	1769.13	1789.46	1818.29	1770.77	1732.39	1742.12	1794.81	1785.81	1760.89	1754.85	1759.68	1784.83	1771.78	1761.22	1747.01	1819.53	1709.19	1767.31	1710.42	1733.18	1732.5	1734.62
233.119995	1713.51	1733.87	1732.41	1726.32	1749.39	1729.98	1773.32	1743.75	1749.28	1753.77	1752.81	1744.94	1746.21	1774.81	1751.36	1764.02	1758.46	1757.14	1741.45	1761.51	1787.97	1768.27	1751.47	1750	1745.18	1750.87	1771.78	1767.89	1789.08	1820.37	1769.02	1732.31	1739.54	1793.44	1785.42	1760.91	1754.99	1761.32	1781.52	1770.44	1760.12	1744.09	1818.2	1710.08	1769.12	1709.25	1734.67	1732.12	1734.12
233.615997	1714.46	1735.25	1733.1	1729.22	1749.23	1734.41	1774.21	1745.02	1751.97	1757.59	1753.12	1748.15	1746.05	1774.22	1752.12	1769.71	1761.45	1760.41	1741.04	1759.74	1789.34	1767.23	1748.55	1750.58	1743.1	1752.68	1770.53	1771.05	1787.33	1819.87	1769.74	1733.71	1741.15	1794.55	1785.04	1761.48	1754.45	1758.78	1783.04	1770.88	1759.55	1745.91	1817.31	1710.08	1770.69	1709.73	1736.35	1733.31	1733.04
234.110992	1711.51	1736.72	1730.57	1729.38	1746.4	1731.53	1773.16	1741.81	1750.21	1753.62	1754.45	1747.93	1746.6	1773.19	1753.48	1763.76	1759.02	1757.83	1743.72	1766.12	1791.13	1769.48	1748.36	1748.27	1745.13	1751.59	1769.95	1767.97	1788.96	1819.85	1766	1732.6	1740.64	1793.83	1785.55	1762.24	1754.42	1758.49	1782.24	1770.6	1760.57	1744.45	1814.89	1709.47	1769.69	1707.28	1736.4	1732.95	1735.9
234.606003	1711.71	1733.23	1730.57	1730.53	1748.46	1731.23	1773.54	1740.68	1751.22	1753.61	1755.63	1749.44	1747.59	1773.23	1752.82	1767.6	1757.44	1757.99	1743.5	1760.89	1789.15	1769.34	1750.27	1752.83	1743.7	1748.16	1767.27	1768.13	1785.84	1817.97	1767.8	1734.57	1741.25	1794.61	1782.45	1759.7	1753.57	1761.78	1787.34	1770.1	1762.05	1745.54	1817.89	1709.84	1766.85	1707.46	1732.68	1731.39	1731.69
235.100998	1712.84	1735.82	1730.21	1727.96	1745.75	1733.33	1774.09	1742.05	1753.58	1755.12	1753.26	1749.62	1752.23	1773.44	1752.71	1768.18	1759.19	1758.13	1743.56	1762.31	1790.49	1766.85	1750.96	1753.84	1743.79	1751.51	1770.27	1769.6	1786.92	1819.15	1772.64	1731.38	1740.23	1795.49	1784.16	1759.66	1753.45	1758.46	1787.64	1769.27	1760.12	1741.26	1814.1	1708.19	1768.83	1706.02	1734.16	1730.67	1735.12
235.595993	1710.31	1734.06	1732.73	1727.45	1745.72	1732.37	1774.46	1744.18	1751.42	1755.05	1752.89	1748.06	1748.46	1776.87	1749.04	1767.28	1758.93	1759.82	1746.47	1764.29	1789	1768.87	1751.38	1750.81	1741.99	1749.98	1769.72	1768.45	1787.98	1822.32	1769.13	1733.47	1742.96	1794.28	1785.41	1758.81	1751.38	1760.59	1785.54	1770.91	1760.33	1742.6	1814.59	1710.32	1766.23	1709.94	1734.17	1730.22	1730.76
236.091995	1710.72	1732.91	1731.75	1729.4	1747.38	1732.69	1774.68	1746.07	1753.02	1753.98	1753.57	1748.17	1746.83	1775.25	1750.77	1761.83	1754.98	1761.51	1742.25	1763.18	1787.47	1767.05	1748.1	1752.03	1742.48	1749.44	1770.11	1766.83	1788.21	1822.62	1772.06	1731.13	1741.3	1793.72	1786.88	1760.3	1755.78	1760.07	1787.52	1771.91	1760.51	1744.49	1817.98	1708.95	1769.46	1706.02	1733.02	1731.48	1733.16
236.587006	1712.67	1735.34	1731.22	1730.28	1745.75	1730.96	1769.45	1743.46	1753.51	1757.42	1757.96	1746.29	1750.35	1773.67	1751.15	1768.25	1759.08	1756.19	1744.12	1763.91	1788.77	1768.24	1748.17	1753.67	1741.21	1752.19	1770.73	1768.27	1786.91	1819.92	1771.5	1729.89	1742.77	1794.29	1785	1758.78	1753.82	1759.07	1786.59	1770.23	1760.19	1742.93	1818.5	1713.05	1766.54	1707.07	1733.65	1732.56	1730.11
237.082001	1710.71	1734.26	1729.44	1728.45	1745.91	1730.53	1773.59	1742.25	1750.81	1755.76	1755.55	1747.26	1742.58	1775.88	1753.1	1766.69	1756.88	1759.92	1744.03	1764.82	1788.97	1768.65	1751.59	1752.7	1745.74	1751.46	1768.53	1768.85	1786.11	1821.6	1769.54	1728.06	1741.49	1798.84	1784.05	1758.79	1754.75	1759.54	1788.27	1770.65	1757.01	1746.63	1816.66	1709.56	1769.09	1708.31	1732.92	1729.82	1735.5
237.576996	1712.93	1733.79	1729.74	1728.18	1751.61	1728.1	1775.14	1744.77	1753.04	1752.95	1755.13	1748.77	1747.9	1775.62	1751.36	1764.94	1757.95	1756.65	1744.27	1764.21	1788.42	1766.77	1749.13	1751.87	1746.08	1749.55	1770.96	1766.08	1788.83	1821.71	1766.44	1732.85	1739.56	1793.93	1785.87	1758.7	1750.78	1758.4	1785.82	1769.97	1760.23	1743.68	1815.97	1709.25	1768.1	1706.87	1734.53	1733.05	1732.26
238.072006	1710.73	1734.05	1730.67	1728.11	1748.08	1729.16	1775.14	1742.4	1750.88	1755.83	1754.93	1745.44	1743.84	1774.69	1751	1764.61	1756.51	1756.98	1743.63	1761.42	1790.34	1767.74	1749.77	1750	1742.57	1749.27	1769.52	1768.9	1790.58	1823.56	1771.42	1731.32	1742.45	1793.67	1786.88	1759.51	1752.71	1761.75	1785.46	1771.34	1761.75	1745.69	1817.45	1708.49	1770.09	1707.51	1735.27	1733.65	1732.69
238.567993	1713.99	1736.68	1733.28	1731.98	1749.6	1732.33	1775.91	1742.78	1751.15	1755.63	1756.06	1751.73	1748.73	1775.08	1751	1765.28	1760.13	1760.95	1745.72	1761.77	1789.6	1771.45	1751.85	1754.33	1743.87	1750.37	1771.63	1769.35	1787.4	1819.81	1770.93	1731.92	1742.87	1792.55	1784.59	1759.49	1755.78	1761.81	1787.36	1772.96	1763.52	1745.85	1817.33	1708.8	1767.36	1705.91	1735.45	1732.44	1732.56
239.063004	1711.44	1732.79	1731.87	1726.51	1746.1	1731.57	1772.91	1741.43	1751.9	1752.37	1756.03	1750.47	1747.82	1772.59	1750.53	1765.12	1753.7	1758.48	1745.38	1763.91	1786.81	1767.65	1750	1750.47	1746.74	1748.79	1771.95	1769.54	1788.33	1820.81	1770.71	1731.19	1742.16	1790.75	1782.07	1758.22	1752.16	1761.69	1785.38	1773.16	1760.54	1746.18	1819.77	1710.39	1771.49	1708.68	1735.52	1732.47	1733.46
239.557999	1713.24	1735.6	1729.49	1728.31	1748.09	1729.62	1772.24	1744.83	1752.9	1751.74	1754.03	1747.74	1745.45	1774.52	1752.89	1764.79	1756.58	1758.39	1741.78	1761.82	1792.19	1766.23	1751.21	1752.49	1742.78	1750.04	1770.08	1770.04	1789.34	1820.38	1767.44	1731.82	1738.84	1796.94	1787.02	1758.95	1751.7	1763.98	1786.86	1772.02	1758.68	1744.42	1817.46	1710.52	1771.37	1708	1733.35	1733.03	1734.62
240.052994	1709.23	1734.47	1731.92	1731.37	1745.46	1730.19	1771.72	1743.31	1747.32	1752.61	1755.15	1746.58	1747.37	1775.13	1753.2	1766.78	1759.14	1759.65	1743.23	1765.79	1787.57	1768.05	1750.34	1753.36	1743.58	1751.86	1773.97	1766.95	1785.69	1818.14	1772.29	1732.71	1742.84	1791.53	1784	1759.12	1755.6	1758.7	1785.81	1770.12	1759.33	1744.02	1814.77	1708.68	1768.87	1708.52	1734.67	1732.51	1732.54
240.548996	1711.22	1736.5	1726.64	1729	1746.61	1730.52	1770.25	1740.38	1753.72	1755.04	1753.19	1748.17	1751.17	1773.51	1752.21	1766.16	1757.5	1755.77	1743.18	1763.6	1788	1769.65	1750.43	1750.29	1746.52	1748.5	1768.95	1765.14	1786.6	1818.64	1768.92	1731.61	1737.15	1793.81	1782.68	1761.47	1753.9	1758.2	1782.7	1769.54	1758	1744.8	1818.44	1711.22	1772.08	1710.66	1735.03	1731.42	1736.75
241.044006	1713.79	1736.15	1732.1	1728.93	1745.37	1731.53	1771.63	1743.91	1751.46	1751.41	1752.19	1747.28	1749.32	1773.63	1751.95	1767.32	1756.39	1759.99	1743.78	1761.65	1789.12	1765.86	1750.95	1752.02	1744.58	1750.43	1769.69	1767.33	1788.61	1817.14	1770.9	1731.74	1741.31	1795.29	1784.02	1759.08	1754.12	1761.12	1786.09	1766.56	1760.56	1745.24	1818.5	1709.05	1769.26	1708.91	1735.02	1729.43	1733.73
241.539001	1713.59	1734.05	1729.94	1729.29	1745.6	1730.94	1772.88	1743.71	1752.3	1751.87	1754.73	1747.18	1746.62	1775.62	1751.94	1764.71	1754.9	1757.93	1742.99	1760.6	1788.39	1766.65	1751.05	1750.13	1743.89	1747.93	1770.87	1767.78	1785.98	1815.6	1770.45	1730.41	1742.22	1793.25	1782.62	1761.34	1753.09	1760.59	1786.47	1768.91	1758.86	1744.06	1817.47	1712.32	1771.52	1708.08	1733.51	1733.85	1732.76
242.033997	1710.52	1734.01	1732.17	1728.5	1748.95	1728.89	1773.76	1742.32	1754.01	1750.97	1756.25	1747.12	1744.76	1775.65	1750.33	1765.15	1758.17	1757.68	1745.55	1760.75	1787.75	1767.97	1748.79	1752.65	1743.35	1751.53	1774.28	1766.24	1789.38	1821.1	1765.88	1731.1	1739.86	1790.87	1782.89	1758.83	1751.41	1760.71	1784.8	1769.51	1759.66	1744.86	1819.64	1709.04	1769.82	1706.8	1735.22	1734.12	1733.35
242.529007	1710.97	1732.86	1728.42	1725.52	1747.34	1729.58	1774.27	1741.8	1751.89	1752.2	1751.21	1747.48	1747.88	1773.46	1751.62	1764.51	1758.46	1759	1745.95	1760.84	1788.36	1769.45	1748.79	1752.2	1746.09	1752.13	1770.15	1766.55	1784.69	1821.48	1769.63	1732.34	1743.36	1794.43	1783.66	1760.34	1755.2	1761.57	1786.55	1772.41	1760.99	1740.84	1819.97	1709.32	1770.08	1704.21	1735.16	1731.4	1733.38
243.024994	1711.04	1734.13	1729.39	1728.29	1746.42	1729.7	1770.77	1742.02	1753.15	1754.9	1757.11	1746.9	1745.07	1772.97	1751.39	1764.67	1756.87	1757.42	1743.58	1762.71	1788.5	1768.23	1751.24	1752.51	1745.5	1747.44	1768.65	1769.77	1792.2	1820.06	1771.35	1730.99	1742.76	1794.38	1786.15	1757.39	1752.37	1761.67	1784.29	1769.34	1761.71	1744.3	1815.86	1708.79	1768.1	1707.03	1735.12	1733.45	1735.07
243.520004	1711.13	1735.55	1731	1728.11	1746.29	1731.76	1771.48	1739.46	1753.5	1755.05	1755.14	1746.39	1745.61	1776.26	1750.17	1766.12	1757.39	1757.39	1746.1	1763.07	1789.65	1769.48	1749.87	1748.96	1747.91	1752.41	1771.93	1769.9	1789.16	1819.33	1770.11	1733.55	1740.71	1794.34	1785.36	1755.99	1753.45	1762.63	1784.69	1771.39	1762.49	1744.2	1816.59	1710.35	1769.93	1705.88	1735.7	1729.66	1732.89
244.014999	1711.13	1732.67	1729.04	1726.02	1746.2	1730.05	1772.38	1741.9	1750.03	1753.86	1755.56	1749.05	1748.27	1774.18	1749.92	1763.49	1759.07	1760.63	1740.59	1761.72	1790.58	1766.48	1749.91	1752.65	1739.46	1749.2	1770.26	1767.36	1787.6	1822.01	1770.77	1732.37	1739.6	1796.53	1784.97	1763.92	1754.14	1760.86	1785.59	1774.48	1761.06	1744.92	1819.07	1705.63	1771.3	1708.1	1735.68	1731.83	1732.94
244.509995	1710.21	1733.82	1730.57	1727.91	1749.83	1731.98	1768.34	1742.06	1752.77	1754	1756.7	1747.88	1748.41	1774.05	1752.53	1764.37	1756.04	1758.37	1741.01	1760.98	1789.69	1768.6	1752.56	1751.39	1745.57	1751.59	1771.47	1766.75	1787.78	1818.66	1772.03	1732.9	1740.84	1794.16	1785.06	1760.89	1750.5	1763.61	1786.23	1773.21	1761.78	1743.87	1815.86	1709.92	1771.4	1707.86	1737.58	1731.08	1734.06
245.005005	1711.69	1734.88	1730.74	1731.15	1748.15	1729.81	1773.13	1744.32	1751.38	1753.97	1754.74	1744.93	1746.09	1772.17	1748.61	1764.04	1755.66	1758.52	1742.69	1761.42	1785.73	1770.26	1749.69	1751.51	1744.08	1749.58	1771.07	1767.13	1787.45	1820.62	1768.42	1732.66	1739.64	1793.66	1785.05	1756.72	1752.64	1759.32	1781.4	1770.81	1760.47	1743.54	1817.28	1708.05	1770.54	1706.17	1736.07	1734.88	1735.2
245.501007	1709.33	1733.92	1733.74	1726.09	1747.65	1734.24	1774.86	1742.97	1750.74	1753.78	1753.43	1746.43	1744.67	1771	1752.21	1764.02	1756.77	1759.79	1741.3	1763.97	1787.64	1770.31	1748.45	1750.12	1745.89	1751.5	1770.96	1767.22	1787.23	1821.23	1769.08	1730.62	1741.95	1794.79	1784.51	1758.87	1752.2	1759.07	1785.81	1769.64	1759.46	1742.27	1814.39	1709.27	1769.89	1706.77	1733.04	1732.56	1733.85
245.996002	1711.63	1734.33	1730.84	1728.7	1749.45	1732.19	1769.87	1742.2	1751.56	1755.05	1756.67	1745.23	1745.57	1776.09	1750.34	1766.41	1760.23	1759.25	1741.35	1761.84	1786.85	1766.4	1749.77	1748.48	1743.88	1750.46	1770.44	1767.67	1787.89	1819.49	1768.18	1729.52	1739.06	1794.82	1785.44	1759.89	1755.62	1759.22	1784.95	1769.51	1760.73	1743.14	1820.42	1708.51	1767.58	1709.96	1733.38	1735.04	1733.54
246.490997	1713.33	1733.17	1730.45	1729.32	1746.09	1729.6	1771.96	1744.98	1750.56	1754.41	1754.3	1747.79	1746.95	1772.44	1750.38	1766.19	1754.73	1757.64	1742.67	1763.64	1789.14	1771.61	1750.75	1755.17	1742.84	1752.6	1769.83	1767.08	1786.45	1820.75	1769.76	1733.21	1741.5	1793.49	1784.21	1756.71	1751.42	1759.73	1785.34	1768.46	1759.85	1740.81	1818.07	1708.75	1771.53	1709	1736.45	1733.03	1732.12
246.985992	1710.76	1734.09	1728.89	1731.6	1749.43	1732.41	1767.1	1744.23	1749.29	1752.69	1753.1	1744.46	1746.49	1773.71	1753.95	1767.37	1757.11	1756.57	1741	1759.91	1786.67	1769.77	1751.16	1750.39	1742.79	1751.92	1769.88	1765.96	1785.25	1819.12	1769.36	1732.13	1742.35	1795.04	1784.62	1758.9	1753.42	1759.71	1784.06	1767.22	1760.07	1744.77	1819.22	1711.84	1771.37	1707.89	1735.43	1731.98	1733.3
247.481003	1710.46	1736.16	1732.48	1730.09	1746.2	1730.83	1769.93	1738.76	1749.71	1752.6	1755.2	1748.64	1745.58	1772.01	1753.57	1766.46	1756.6	1757.09	1742.58	1759.72	1786.87	1770.31	1750.99	1750.81	1746.95	1751.17	1772.87	1768.35	1786.96	1820.32	1771.13	1731.95	1741.36	1791.07	1786.17	1758.66	1756.01	1761.15	1785.81	1770.15	1758.4	1742.38	1815.28	1709.63	1768.51	1707.58	1734.9	1732.51	1734.88
247.977005	1711.57	1735.93	1726.92	1729.05	1744.08	1729.87	1770.89	1743.22	1751.68	1755.65	1754.94	1746.27	1747.48	1770.71	1749.53	1762.48	1758.98	1758.13	1742.11	1762.08	1787.59	1770.4	1751.03	1750.01	1743.95	1748	1769.04	1769.91	1786.75	1820.13	1769.18	1730.64	1740.2	1795.28	1784.17	1757.98	1753.01	1761.28	1785.92	1769.63	1758.74	1742.66	1819.47	1709.03	1768.85	1705.81	1733.17	1730.67	1730.93
248.472000	1710.85	1735.34	1730.01	1729.62	1747.79	1730.27	1771.22	1743.45	1751.26	1752.8	1756.22	1746.93	1745.18	1772.4	1750.57	1763.93	1756.96	1757.19	1741.42	1764.1	1786.61	1767.3	1749.99	1750.82	1744.19	1749.56	1768.57	1770.16	1787.57	1819.67	1770.45	1731.88	1738.3	1793.49	1786.59	1760.51	1752.29	1757.61	1784.25	1772.28	1759.09	1746.4	1817.83	1707.75	1768.31	1706.45	1733.16	1731.79	1734.03
248.966995	1708.28	1732.76	1727.77	1727.56	1746.47	1730.38	1766.95	1741.39	1750.1	1758.72	1753.44	1744.35	1745.89	1770.33	1749.8	1765.16	1757.4	1756.49	1741.77	1761.88	1788.12	1765.29	1750.29	1751.38	1744.54	1749.56	1770.25	1770.41	1790.05	1820.03	1769.73	1734.66	1738.84	1793.27	1785.32	1761.67	1753.02	1759.77	1783.99	1768.23	1761.92	1745.08	1817.09	1707.03	1769.4	1710	1733.39	1731.11	1732.56
249.462006	1710.5	1736.27	1730.49	1725.79	1746.62	1726.89	1770.38	1740.8	1749.19	1752.55	1750.52	1745.83	1747.62	1771.89	1749.44	1765.33	1760.47	1754.3	1742.41	1762.13	1791.13	1766.35	1753.82	1749.94	1743.55	1749.66	1767.08	1769.24	1788.91	1819.26	1770.49	1728.81	1741.12	1796.94	1786.15	1760.57	1752.65	1757.97	1785.95	1771.16	1762.1	1744.19	1815.5	1711.01	1770.57	1706.32	1734.84	1731.73	1730.78
249.957001	1710.03	1732.26	1727.2	1728.29	1746.84	1728.97	1771.54	1740.23	1751.46	1755.35	1754.18	1747.75	1742.13	1772.51	1748.26	1764.85	1758.81	1759.64	1743.24	1762.1	1784.72	1767.69	1750.43	1748.73	1741.55	1750.81	1768.09	1769.75	1786.15	1816.48	1769.13	1730.01	1740.72	1793.31	1783.98	1759.21	1752.27	1758.63	1789.1	1771.81	1758.69	1741.98	1816.59	1711.73	1769.84	1709.76	1734.43	1729.4	1732.89
250.453003	1710.78	1730.73	1729.45	1726.97	1748.12	1729.58	1771.88	1740.33	1749.75	1755.31	1752.4	1747.09	1747.37	1770.86	1750.43	1766.17	1756.95	1759.55	1740.81	1763.01	1787.51	1765.3	1751.39	1751.58	1743.96	1752.11	1769.3	1768.39	1785.93	1819.27	1769.32	1730.83	1740.45	1791.59	1783.46	1760.14	1752.47	1759.05	1783.78	1771.35	1759.36	1740.34	1816.21	1711.55	1768.76	1707.28	1736	1731.53	1730.74
250.947998	1712.73	1733.44	1729.47	1727.4	1744.78	1731.29	1772.2	1742.86	1747.6	1753.5	1750.86	1744.58	1745.71	1769.05	1749.3	1763.83	1753.2	1757.76	1739.51	1761.71	1789.95	1767.26	1749.11	1751.4	1745.24	1748.76	1773.08	1766.33	1789.18	1818.47	1769.7	1733.81	1740.05	1790.47	1784.56	1759.23	1751.09	1758.74	1782.58	1771.19	1759.71	1743.56	1815.78	1710.52	1770.64	1707.24	1733.7	1731.66	1730.04
251.442993	1712.11	1735.7	1730.05	1729.37	1746.49	1733.68	1771.32	1741.61	1750.4	1753.94	1752.44	1747.18	1744.74	1771.31	1749.09	1767.52	1759.42	1757.42	1739.57	1760.87	1788.3	1766.81	1749.13	1750.47	1743.6	1748.48	1771.41	1764.68	1788.49	1818.64	1768.67	1731.34	1741.6	1794.34	1786.78	1760.16	1753.12	1756.09	1785.34	1769.9	1759.41	1745.65	1814.76	1708.32	1768.08	1707.62	1733.42	1732.37	1733.73
251.938004	1709.69	1734.7	1731.24	1730.22	1744.92	1732.06	1770.27	1738.88	1750.67	1752.38	1754.13	1746.13	1745.27	1770.57	1751.16	1764.24	1756.79	1757.23	1743.51	1761.26	1788.44	1767.95	1752.54	1751.32	1744.35	1752	1771.05	1768.27	1786.85	1817.4	1771.21	1729.77	1738.7	1795.04	1781.82	1760.52	1754.92	1759.41	1787.65	1773.23	1758.94	1744.62	1814.58	1709.54	1769.05	1704.33	1734.13	1729.48	1735.69
252.432999	1710.59	1736.14	1728.7	1729.29	1747.55	1730.17	1770.45	1742.38	1749.58	1754.89	1757.89	1744.85	1744.08	1773.05	1749.6	1764.37	1756.24	1755.62	1741.03	1763.2	1787.42	1765.67	1751	1750.4	1743.5	1747.55	1771.36	1768.33	1788.47	1817.48	1771.11	1732	1741.83	1792.67	1785.8	1760.21	1755.05	1757.29	1781.25	1770.74	1760.69	1743.04	1817.18	1709.63	1771.67	1706.42	1733.87	1729.28	1735.2
252.929001	1712.29	1732.56	1731.46	1729.87	1744.86	1730.3	1769.96	1741.2	1748.61	1751.68	1755.17	1747.17	1747.71	1771.86	1750.35	1766.31	1753.56	1754.73	1741	1760.69	1784.23	1767.76	1748.67	1749.13	1743.44	1751.37	1770.17	1766.76	1788.7	1820.82	1771.15	1733.2	1739.43	1790.53	1784.85	1760.28	1752.59	1759.95	1787.6	1771.93	1760.98	1742.55	1816.93	1707.24	1771.67	1706.25	1733.01	1733.14	1733.14
253.423996	1709.29	1732.27	1726.48	1726.16	1746.5	1728.14	1770.33	1743.15	1750	1755.39	1753.33	1744.4	1748.32	1769.65	1750.14	1764.4	1756.02	1755.98	1739.19	1761.13	1786.28	1765.01	1749.15	1749.06	1745.97	1749.93	1771.61	1769.19	1785.97	1820.18	1769.83	1730.79	1740.98	1794.52	1780.77	1759.76	1753.88	1759.32	1785.22	1772	1757.09	1745.33	1815.43	1708.98	1767.46	1706.4	1731.66	1729.69	1734.2
253.919006	1709.62	1730.47	1730.34	1726.9	1748.79	1729.84	1768.28	1739.96	1749.96	1752.32	1754.96	1746.58	1746.22	1769.73	1749.87	1767.93	1757.11	1756.67	1743.36	1759.07	1788.1	1769.65	1752.79	1749.31	1744.11	1748.89	1768.59	1768.59	1789.25	1819.09	1771.07	1729.62	1742.06	1793.41	1783.5	1760.36	1754.78	1756.58	1784.55	1773.36	1757.25	1742.89	1818.65	1710.35	1771.42	1707.91	1734.05	1731.06	1733.93
254.414001	1710.66	1734.32	1732.21	1729.54	1750.15	1730.52	1768.84	1741.43	1750.46	1753.01	1751.31	1745.52	1746.74	1772.17	1752.58	1765.41	1758.21	1759.04	1741.81	1762.88	1786.43	1767.12	1749.1	1751.38	1745.69	1749.96	1769.25	1768.47	1789.4	1820.79	1772.9	1732.38	1741.61	1792.37	1785.91	1759.54	1752.18	1761.62	1783.8	1768.78	1759.05	1746.71	1817.47	1711.04	1768.11	1707.59	1733.46	1733.07	1732.94
254.908997	1708.3	1733.28	1728.12	1727.2	1746.79	1730.87	1770.74	1739.29	1751.04	1753.88	1752.26	1745.56	1746.67	1774.89	1749.79	1766.47	1756.76	1759	1739.38	1760.9	1790.91	1767.59	1749.19	1751.61	1741.87	1750.47	1770.02	1767.15	1786.39	1816.88	1774.02	1731.81	1740.94	1793	1783.95	1757.49	1752.76	1760.12	1781.27	1770.91	1759.48	1740.56	1817.17	1708.76	1770.84	1709.21	1732.97	1731.86	1732
255.404999	1710.47	1734.49	1729.29	1730.1	1745.06	1729.6	1772.94	1740.26	1749.93	1754.51	1751.37	1747.5	1743.6	1771.01	1748.77	1763.62	1758.12	1756.67	1742.36	1761.94	1788.48	1766.07	1749.24	1752.55	1743.38	1749.28	1770.44	1766.59	1790.77	1820.06	1771.24	1731.91	1739.61	1792.88	1783.49	1759.75	1753.47	1762.6	1784.93	1770.68	1757.5	1746.01	1819.4	1708.43	1768.58	1706.37	1733.4	1732.67	1732.6
255.899994	1711.33	1736.24	1730.62	1727.51	1745.46	1730.38	1769.9	1740	1748.26	1754.39	1750.11	1744.92	1748.09	1770.42	1752.01	1768.07	1756.58	1757	1741.95	1761	1788.52	1768.83	1748.84	1751.73	1742.48	1751.49	1769.38	1769.01	1788.61	1815.41	1772.6	1732.37	1738.84	1792	1785.42	1759.78	1756.4	1761.66	1783.46	1770.56	1760.27	1744.65	1819.37	1709.22	1769.77	1706.54	1731.72	1730.17	1734.3
256.394989	1709.38	1733.09	1726.97	1728.57	1747.19	1729.25	1769.62	1738.97	1750.95	1752.79	1750.46	1745.05	1746	1773.03	1747	1765	1755.49	1758.95	1741.43	1761.12	1788.51	1767.86	1748.99	1752.2	1743.97	1746.92	1769.28	1767.37	1788.66	1815.48	1766.65	1729.85	1739.94	1793.88	1782.3	1756.57	1752.26	1756.71	1783.48	1769.79	1757.54	1743.24	1816.54	1710.67	1770.1	1708.12	1733.55	1731.81	1734.28
256.890015	1709.85	1732.11	1730.09	1725.53	1747.09	1729.66	1768.64	1738.95	1751.51	1750.41	1749.11	1747.15	1744.37	1774.87	1748.47	1764.7	1755.93	1754.61	1742.8	1761.62	1786.51	1766.12	1750.54	1750.1	1742.58	1749.67	1771.32	1769.35	1789.34	1816.62	1769.34	1732.65	1739.66	1794.42	1784.04	1759.87	1753.58	1758.36	1782.17	1769.32	1758.91	1742.38	1819.55	1708.1	1770.5	1707.21	1733.53	1731.04	1732.04
257.385986	1710.33	1731.32	1729.71	1727.33	1746.17	1731.83	1769.99	1739.94	1750.7	1754.17	1750.2	1747.77	1746.97	1773.74	1750.2	1763.14	1755.74	1758.12	1742.24	1760.15	1790.61	1767	1751.6	1749.91	1745.28	1749	1769.03	1768.24	1791.52	1817.86	1770.7	1730.51	1737.06	1790.46	1784.44	1758.85	1754.3	1759.06	1784.85	1770.94	1761.3	1743.99	1822.48	1708.79	1773	1706.71	1735.12	1731.67	1734.94
257.881012	1710.65	1733.85	1730.35	1726.4	1746.27	1733.92	1769.42	1740.41	1748.68	1753.12	1753.61	1746.8	1746.66	1772.67	1748.66	1766.61	1755.07	1755.93	1739.63	1759.02	1785.71	1763.56	1748.28	1750.56	1742.89	1749.48	1770.93	1766.52	1788.5	1818.78	1770.05	1729.85	1738.82	1791.95	1783.29	1757.81	1750.93	1760.46	1781.59	1768.58	1760.47	1745.16	1819.2	1708.49	1769.37	1709.14	1734.9	1731.47	1732.76
258.376007	1711.58	1733.47	1729.3	1727.53	1746.42	1730.75	1768.24	1740.12	1748.02	1751.86	1753.73	1747.27	1745.31	1772.82	1751.31	1761.89	1755.02	1755.7	1741.82	1760.06	1783.74	1764.74	1748.05	1747.84	1743.53	1748.31	1770.25	1768.65	1789.11	1816.79	1765.5	1729.15	1738.6	1789.93	1784.61	1757.9	1753.93	1758.67	1783.21	1767.45	1757.33	1744.62	1817.94	1708.02	1769.43	1707.93	1731.57	1732.28	1732.5
258.871002	1710.41	1733.09	1729.03	1729.89	1743.48	1729.78	1769.42	1740.78	1750.27	1752.29	1753.37	1747.91	1744.07	1771.13	1747.5	1761.12	1756.84	1755.99	1743.55	1757.81	1783.27	1767.64	1748.56	1748.36	1745.18	1747.4	1768.5	1766.64	1786.77	1818.31	1768.54	1728.83	1739.84	1792.26	1783.33	1758.43	1753.92	1759.68	1783.42	1768.06	1758.96	1741.35	1819.22	1709.19	1769.7	1706.16	1734.39	1729.33	1732.01
259.365997	1707.04	1729.04	1729.15	1726.67	1747.05	1729.83	1768.06	1742.21	1747.34	1749.1	1751.19	1745.67	1745.41	1768.59	1749.66	1764.31	1754.11	1755.79	1739.74	1760.21	1785.1	1766.72	1747.8	1750.33	1744.65	1747.18	1765.7	1766.59	1786.12	1819.36	1766.33	1728.75	1735.52	1787.66	1784.84	1759.21	1754.57	1756.59	1783.7	1767.01	1756.83	1742.41	1816.78	1707.21	1769.13	1708.46	1732.35	1729.29	1731.62
259.862000	1710.12	1733.27	1729.65	1727.74	1746	1728.67	1769.03	1739.8	1750.48	1750.66	1753.19	1746.99	1742.94	1771.79	1750.64	1767.38	1755.1	1754.24	1741.64	1758.74	1787.4	1766.01	1748.62	1746.95	1744.94	1748.79	1767.97	1764.94	1785.63	1820.32	1766.48	1729.37	1738.49	1791.57	1781.99	1758.98	1751.11	1758.51	1782.83	1769.3	1758.22	1742.62	1815.06	1708.68	1766.98	1705.2	1732.46	1727.7	1733.73
260.356995	1709.54	1734.86	1728.11	1728.68	1745.05	1728.09	1768.96	1737.86	1746.65	1750.97	1751.48	1746.9	1744.32	1772.64	1749.93	1763.26	1754.89	1755.47	1739.37	1759.16	1783.22	1765.93	1746.02	1749.13	1743.38	1744.72	1770.07	1768.53	1785.1	1816.12	1768.11	1726.38	1738.69	1790.14	1781.05	1756.87	1750.61	1757.48	1783.01	1769.63	1756.26	1743.72	1816.6	1708.91	1767.81	1708.89	1736.31	1730.49	1732.85
260.851990	1710.33	1732.42	1726.27	1729.93	1746.2	1727.37	1766.5	1737.88	1749.22	1752.79	1752.35	1745.1	1745.67	1770.05	1748.17	1760.35	1753.84	1755.96	1743.68	1758.68	1784.95	1767.58	1749.02	1745.89	1743.11	1748.61	1766.69	1766.39	1787.53	1817.18	1769.38	1729.39	1738.65	1790.29	1784.34	1756.23	1747.74	1758.89	1780.7	1769.1	1756.93	1739.81	1816.19	1705.68	1766.03	1710.13	1732.6	1727.9	1735.38
261.346985	1711.53	1731.33	1730.18	1726.77	1743.67	1729.81	1770	1738.71	1750.2	1750.07	1750.67	1743.19	1746.4	1770.24	1749.09	1761.86	1754.89	1760.11	1743.42	1763.46	1784.16	1765.69	1748.03	1750.2	1742.55	1747.62	1764.33	1764.9	1789.98	1818	1769.11	1730.1	1739.31	1791.01	1782.1	1757.29	1754.05	1758.51	1782.35	1769.07	1756.96	1740.77	1819.49	1709.67	1767.75	1705.7	1735.49	1729.86	1734.09
261.842010	1709.43	1732.74	1726.86	1730.08	1747.12	1729.12	1767.93	1738.73	1750.41	1751.24	1752.03	1745.44	1745.97	1773.16	1748.2	1765.53	1757.2	1756.68	1742.28	1758.44	1789.21	1766.9	1749.39	1747.26	1742.98	1747.51	1768.02	1766.4	1788.23	1814.83	1768.18	1729.62	1738.16	1790.17	1779.49	1755.98	1751.67	1757.24	1782.25	1765.58	1758.12	1743.04	1816.07	1708.86	1768.3	1705.06	1735.67	1733.81	1733.93
262.338013	1709.35	1734.29	1730.14	1729.21	1748.08	1728.94	1769.06	1738.19	1749.46	1752.09	1751.56	1745.4	1745.9	1769.48	1750.91	1764.07	1756.59	1756.77	1743.05	1760.28	1785.67	1767.77	1751.46	1749.51	1744.42	1748.76	1768.3	1767.89	1786.55	1818.89	1768.37	1728.44	1741.18	1792.7	1781.27	1758.4	1752.91	1756.54	1782.19	1769.03	1757.63	1741.71	1819.97	1707.47	1769.13	1705.41	1736.02	1730.78	1731.83
262.833008	1710.31	1734.24	1729.04	1723.76	1743.59	1729.26	1769.92	1738.14	1748.98	1753.79	1753.14	1746.67	1746.06	1769.68	1752.71	1763.65	1755.72	1757.85	1741.74	1761.93	1784.95	1766.6	1746.18	1749.47	1743.97	1746.16	1769.08	1764.92	1788.95	1821.65	1769.81	1729.06	1739.53	1788.86	1784.91	1756.95	1748.93	1756.69	1779.76	1767.92	1754.76	1744.13	1815.72	1710.39	1769.47	1703.6	1732.73	1733.82	1731.7
263.328003	1709.21	1734.02	1728.46	1727.26	1746.95	1728.01	1770.92	1738.58	1748.14	1751.06	1749.73	1744.17	1745.33	1771.58	1748.2	1761.88	1752.91	1755.35	1741.59	1758.44	1784.44	1767.78	1747.73	1749.97	1743.5	1745.84	1767.83	1766.23	1787.08	1820.56	1769.81	1728.6	1738.16	1790.86	1784.08	1756.42	1750.94	1757.57	1782.47	1766.85	1755.28	1741.77	1814.16	1707.84	1767.94	1707.92	1733.92	1730.44	1733.21
263.822998	1710.55	1731.34	1727.76	1728.42	1747.78	1729.48	1768.9	1737.84	1748.72	1753.05	1752.41	1744.84	1744.95	1772.58	1748.57	1763.11	1755.16	1753.44	1741.99	1756.6	1784.75	1766.6	1746.43	1750.37	1742.8	1744.5	1770.75	1766.01	1788.01	1816.24	1766.22	1727.84	1737.2	1790.98	1785.05	1758.36	1749.03	1758.95	1782.41	1767.58	1757.14	1744.36	1820.39	1707.39	1767.34	1706.82	1731.25	1729.48	1731.8
264.317993	1708.96	1731.39	1725.5	1725.07	1741.4	1727.52	1767.76	1735.89	1748.22	1751.15	1749.44	1744.91	1744.61	1770.11	1747.79	1764.69	1754.69	1756.45	1740.69	1753.62	1786.25	1766.07	1745.97	1748.98	1743.04	1744.65	1767.41	1764.86	1787.2	1818.7	1768.64	1731.22	1736.33	1791.44	1782.67	1757.35	1749.49	1756.19	1777.83	1767.62	1760.49	1744.43	1820.52	1708.2	1767.51	1706.57	1733.22	1728.91	1731.26
264.813995	1711.93	1729.6	1726.63	1726.09	1744.14	1726.93	1768.06	1738.81	1747.72	1750.31	1751.23	1743.35	1743.71	1771.98	1748.03	1761.04	1753.33	1756.15	1740.78	1759.19	1786.26	1766.53	1747.82	1746.83	1743.88	1747.24	1769.69	1764.72	1786.52	1814.45	1764.56	1730.15	1737.45	1790.75	1782.38	1756.29	1749.77	1756.78	1784.05	1769.74	1755.2	1739.07	1814.56	1706.87	1766.15	1705.73	1733.82	1728.27	1731.37
265.308990	1709.43	1732.8	1727.09	1726.98	1745.79	1729.24	1767.12	1736.79	1746.58	1750.49	1749.08	1745.36	1739.15	1768.71	1748.3	1764.06	1750.53	1754.31	1739.85	1758.59	1783.2	1763.73	1745.69	1747	1743.2	1746.52	1769.01	1765.07	1783.3	1816.05	1767.59	1729.14	1736.3	1786.68	1781.82	1754.8	1749.49	1757.78	1781.95	1769.32	1755.34	1742.14	1819.73	1706.76	1769.17	1710.04	1731.88	1728.4	1730.49
265.803986	1707.55	1731.94	1725.62	1727.24	1743.47	1726.5	1767.49	1737.63	1745.12	1749.44	1751.45	1741.85	1746.09	1770.81	1747.83	1761.17	1752.61	1756.89	1738.81	1760.94	1781.13	1763.91	1748.48	1748.13	1741.93	1746.92	1770.66	1763.52	1785.54	1817.54	1768.59	1728.44	1737.52	1787.26	1779.9	1754.47	1749.85	1757.21	1778.14	1769.11	1756.34	1740.81	1816.06	1707.33	1768.42	1705.29	1731.08	1728.17	1730.18
266.299011	1708.74	1734.19	1726.21	1724.84	1743.22	1727.84	1769.98	1738.15	1750.57	1750.88	1754.52	1746.9	1745.64	1769.07	1750.4	1761.26	1757.26	1759.42	1741.72	1759.83	1782.55	1767.64	1748.04	1747.49	1741.45	1746.46	1774.22	1766.2	1785.82	1816.07	1766.46	1731.26	1738.92	1788.21	1781.66	1758.09	1750.08	1759.2	1782.16	1769.81	1754.38	1742.52	1816.71	1705.54	1771	1707.39	1731.45	1730.86	1731.24
266.795013	1708.42	1730.58	1726.96	1726	1742.46	1725.6	1767.88	1738.59	1747.53	1751.91	1751.03	1744.14	1742.36	1771.24	1749.35	1764.1	1756.13	1753.89	1739.11	1757.13	1782.63	1764.56	1744.04	1745.31	1741.17	1745.59	1769.6	1764.11	1785.68	1815.98	1768.82	1730.95	1736.4	1789.34	1782.67	1753.57	1749.35	1755.68	1781.02	1768	1756.12	1741.32	1816.66	1706.84	1767.91	1705.19	1733.45	1730.18	1731.26
267.290009	1709.81	1732.06	1728.14	1728.64	1742.74	1727.88	1765.24	1737.61	1748.19	1751.49	1749.93	1741.12	1742.31	1768.95	1747.87	1761.93	1754.19	1754.07	1741.33	1759.79	1780.32	1762.95	1745.55	1748.01	1742.7	1746.83	1768.61	1762.16	1782.21	1817.53	1767.08	1729.43	1737.54	1791.3	1783.95	1756.08	1753.78	1756.06	1781.17	1767.08	1757.29	1743.91	1816.36	1707.51	1768.64	1708.04	1730.18	1728.94	1731.14
267.785004	1708.55	1729.02	1729.56	1726.85	1743.88	1728.85	1766.8	1738.27	1748.01	1749.07	1749.72	1743.5	1745.38	1767.73	1745.57	1758.72	1751.57	1755.06	1740.66	1756.77	1779.35	1763.74	1746.6	1748	1742.16	1743.57	1768.57	1765.84	1787.08	1817.42	1767.97	1731.5	1736.83	1786.44	1782.45	1757.29	1750.45	1757.47	1780.72	1766.06	1758.22	1741.69	1816.3	1707.43	1768.7	1706.43	1731.91	1728.32	1731.58
268.279999	1708.83	1733.31	1727.44	1726.96	1739.17	1726.61	1766.5	1736.24	1747.33	1747.3	1748.48	1741.19	1742.5	1769.92	1748.07	1758.31	1753.24	1754.81	1738.26	1760.14	1782.51	1763.3	1746.62	1745.95	1740.27	1746.93	1768.01	1763.87	1786.14	1815.52	1767.71	1731.96	1735.79	1787.55	1779.87	1754.56	1749.25	1758.39	1780.67	1766.63	1753.54	1741.38	1819.35	1706.41	1763.92	1703.93	1730.81	1728.11	1731.86
268.774994	1706.82	1729.55	1726.5	1724.59	1743.32	1728.89	1769.49	1740.24	1746.74	1748.92	1751.8	1742.98	1741.3	1769.85	1746.61	1759.2	1753	1753.15	1739.26	1759.82	1781.37	1764.4	1747.56	1746.76	1741.26	1746.29	1764.85	1765.31	1784.63	1813.71	1765.97	1728.52	1736.98	1789.05	1783.82	1755.58	1748.72	1758.11	1781.28	1768.03	1754.48	1739.59	1813.36	1705.52	1767.84	1705	1732.6	1731.43	1730.89
269.269989	1708.55	1728.41	1726.4	1727.24	1743.62	1726.09	1764.22	1737.32	1749.21	1750.98	1749.55	1743.76	1744.05	1768.32	1747.95	1756.84	1751.67	1755.36	1741.55	1757.03	1784.34	1766.43	1746.15	1747.8	1740.86	1744.85	1768.39	1766.55	1788.63	1816.3	1772.87	1731.29	1738.2	1784.32	1781.44	1752.3	1746.01	1755.43	1781.4	1767.15	1754.25	1742.46	1814.83	1706.92	1766.69	1703.13	1731.65	1727.57	1728.43
269.765991	1708.54	1729.29	1726.95	1723.66	1741.76	1726.22	1766.86	1737.71	1745.34	1749.85	1748.22	1743.6	1745.07	1770.78	1747.66	1759.54	1756.61	1752.84	1739.64	1756.07	1780.9	1764.37	1746.07	1745.89	1743.74	1745.93	1767.54	1766.09	1781.66	1812.11	1764.08	1731.52	1737.78	1785.1	1781.61	1755.95	1748.41	1757.34	1780.56	1768.53	1754.34	1742.15	1815.21	1707.87	1769.46	1705.74	1732.62	1728.87	1728.7
270.260986	1709.1	1728.2	1722.85	1725.19	1742.83	1727.39	1767.88	1734.43	1745.96	1751.51	1746.34	1742.69	1742.24	1765.6	1747.96	1760.73	1752.4	1753.61	1738.46	1754.75	1781.49	1762.28	1744.84	1747.56	1742.65	1745.43	1766.56	1762.04	1784.05	1813	1767.21	1729.98	1737.43	1785.43	1778.42	1752.63	1745.75	1757.14	1781.02	1770.68	1753.29	1739.69	1816.65	1708.41	1768.07	1704.96	1731.13	1727.4	1729.42
270.756012	1707.15	1730.35	1725.83	1725.97	1744.17	1727.92	1766.92	1735.11	1747.71	1748.53	1746.7	1741.59	1740.24	1768.91	1749.11	1758.02	1752.93	1753.62	1740.34	1753.55	1780.7	1763.88	1745.04	1746.22	1739.87	1743.84	1768.79	1761.36	1784.72	1814.8	1765.25	1730.71	1737.57	1786.82	1777.49	1754.53	1751.4	1754.41	1786.29	1767.83	1751.54	1741	1814.99	1707.29	1767.43	1705.21	1729.52	1727.92	1730.28
271.251007	1707.41	1728.41	1723.73	1726.4	1742.36	1727.57	1764.44	1736	1748.4	1748.4	1748.8	1741.94	1739.98	1767.14	1745.1	1759.14	1751.36	1755.53	1736.95	1753.69	1781.23	1765.72	1742.93	1745.7	1739.81	1745.54	1767.87	1765.17	1785.77	1817.41	1768.17	1729.15	1737.71	1784.93	1781.18	1753.88	1748.69	1756.21	1776.72	1767.84	1750.54	1739.47	1816.64	1707.31	1766.08	1705.17	1733.06	1729.57	1730.29
271.747009	1709.48	1732.35	1724.94	1726.26	1742.6	1727.42	1765.54	1735.65	1742.67	1746.91	1749.77	1742.79	1740.61	1765.94	1747.66	1755.74	1752.51	1751.66	1735.94	1753.33	1780.15	1762.01	1742.02	1747	1741.07	1747.48	1767.85	1762.97	1785.17	1815.07	1765.72	1727.17	1737.51	1785.36	1779.2	1754.74	1747.71	1754.49	1776.75	1767.01	1755.93	1736.72	1813.61	1710.21	1768.48	1703.93	1729.52	1729.64	1729.84
272.242004	1707.96	1729.08	1724.3	1722.93	1740.59	1728.52	1767.03	1735.63	1747.44	1746.41	1746.87	1742.39	1739.26	1768.99	1745.79	1760.13	1751.41	1752.44	1739.69	1754.74	1780.24	1763.23	1742.12	1748.03	1741.92	1745.36	1765.6	1765.68	1782.85	1812.03	1769.19	1727.74	1734.66	1783.14	1780.41	1752.49	1748.12	1757.39	1777.37	1767.92	1754.02	1742.21	1812.49	1707.87	1767.5	1702.09	1729.37	1729.25	1730.7
272.737000	1708.42	1729.69	1725.2	1724.98	1742.04	1721.62	1763.08	1735.12	1746.2	1749.18	1747.54	1742.82	1742.62	1765.13	1746.23	1756.02	1750.89	1754.1	1736.76	1756.54	1779.04	1761.18	1746.19	1745.5	1738.28	1744.67	1771.03	1763.27	1786.59	1814.74	1769.44	1730	1739.35	1782.97	1780.31	1754.03	1747	1757.42	1777.27	1766.28	1748.67	1738.12	1813.66	1707.4	1768.48	1705.21	1730.36	1728.23	1730.55
273.231995	1705.73	1730.13	1727.67	1725.04	1739.48	1724.35	1764.91	1736.39	1748	1748.02	1747.92	1743.09	1739.71	1766.46	1744.06	1757.77	1754.25	1754.53	1736.24	1752.49	1776.53	1762.02	1741.25	1746.14	1739.88	1740.48	1767.39	1761.81	1784.73	1815.18	1768.32	1728.9	1734.19	1784.99	1779.27	1753.49	1748.76	1754.85	1776.15	1763.68	1752.24	1740.57	1813.78	1705.38	1767.22	1703.88	1730.05	1726.56	1729.71
273.726990	1709.64	1729.93	1723.82	1723.49	1742.52	1728.53	1762.97	1735.23	1743.01	1746.99	1746.58	1740.2	1740.45	1764.88	1745.59	1757.99	1750.21	1749.32	1735.73	1755	1781.23	1762.85	1745.06	1747.25	1741.32	1739.91	1766.49	1760.69	1786.61	1812.74	1763.72	1727.19	1735.26	1783.9	1776.62	1752.72	1747.39	1754.49	1774.46	1763.95	1751.17	1736.06	1814.19	1702.53	1765.35	1705.62	1729.59	1728.4	1727.98
274.222992	1707.82	1730.48	1721.66	1724.42	1738.89	1725.83	1767.14	1735.56	1744.29	1747.77	1747.46	1742.88	1739.74	1766.22	1746.86	1753.46	1749.94	1751.83	1735.74	1754.57	1776.35	1760.79	1743.72	1745.42	1740.82	1742.57	1765.63	1760.39	1783.7	1814.45	1765.42	1728.28	1736.2	1780.14	1779.32	1752.92	1743.82	1754.49	1777.23	1766.78	1749.07	1738.13	1812.85	1703.85	1767.12	1703.36	1726.97	1728.87	1727.6
274.717987	1707.67	1728.12	1723.56	1723.9	1738.57	1723.6	1763.06	1734.21	1742.07	1747.54	1744.73	1739.25	1741.23	1765.16	1744.35	1755.45	1749.44	1751.64	1734.82	1752.72	1775.68	1762.65	1740.85	1747.02	1736.94	1741.51	1764.58	1762.41	1784.07	1812.59	1764.59	1724.18	1735.59	1778.13	1776.14	1749.06	1743.52	1755.22	1772.42	1764.17	1748.08	1736.62	1815.15	1701.88	1765.51	1700.75	1725.52	1726.68	1729.09
275.213013	1708.24	1726.65	1721.25	1721.74	1736.05	1724.99	1761.42	1731.85	1742.7	1744.09	1747.06	1738.65	1736.71	1767.69	1746.49	1753.78	1747.09	1752.13	1736.14	1749.98	1774.74	1761.02	1738.01	1743.75	1736.2	1739.16	1764.96	1762.74	1782.37	1811.14	1765.23	1724.86	1733.67	1780.43	1779	1751.73	1744.06	1754.41	1772.49	1765.11	1746.29	1737.14	1815.82	1703.38	1763.68	1701.33	1728.39	1726.37	1727.05
275.708008	1705.01	1728.41	1724.33	1722.73	1737.38	1722.95	1757.31	1732.57	1740.68	1744.57	1744.39	1737.94	1739.31	1758.68	1742.74	1753.74	1750.07	1749.48	1734.22	1750.55	1772.44	1759.02	1741.11	1743.58	1736.4	1738.03	1762.23	1756.2	1781.96	1808.36	1762.62	1725.72	1734.85	1776.69	1774.15	1745.75	1742.06	1751.62	1772.37	1764.81	1745.93	1738.14	1808.83	1703.24	1763.95	1700.1	1724.86	1723.97	1727.87
276.203003	1702.64	1726.71	1719.8	1723.79	1735.6	1722.91	1759.54	1733.34	1746.12	1744.71	1740.09	1739.87	1738.53	1760.87	1742.79	1752.05	1747.41	1745.59	1730.64	1749.62	1776.7	1759.91	1740.51	1740.62	1738.27	1739.49	1762.57	1758.41	1777.25	1808.93	1762.29	1723.15	1732.39	1777.41	1773.61	1747.49	1741.62	1750.96	1771.12	1761.92	1744.27	1736.98	1811.8	1704.07	1764.91	1701.67	1726.23	1724.97	1727.09
276.699005	1704.4	1726.77	1719.02	1724.26	1734.38	1723.08	1755.18	1730.08	1741.54	1740.89	1743.46	1736.29	1736.82	1761.99	1742.04	1752.41	1746.3	1749.32	1733.56	1747.02	1771.98	1758.46	1737.59	1744.53	1737.08	1734.04	1764.5	1754.66	1777.95	1806.19	1762.74	1725.3	1734.11	1775.31	1774.57	1744.98	1739.55	1749.71	1768.1	1761.52	1744.9	1735.03	1810.67	1700.03	1764.56	1700.38	1726.22	1726.24	1727.12
277.194000	1703.13	1723.91	1717.21	1721.16	1735.64	1723.51	1756.55	1729.78	1739.25	1739.9	1741.9	1735.84	1738.41	1758.56	1744.05	1750.99	1744.48	1746.1	1731.54	1744.4	1767.45	1753.16	1734.5	1738.76	1736.52	1732.72	1759.57	1753.69	1776.42	1805.15	1762.37	1726.64	1731.02	1773.57	1773.27	1745.02	1738.93	1748.45	1769.57	1759.68	1743.02	1732.81	1808.52	1700.97	1762.63	1699.45	1726.41	1726.36	1728.11
277.688995	1700.71	1722.44	1717.64	1719.27	1734.47	1724.03	1754.01	1729.66	1739.31	1741.92	1738.27	1736.73	1739.41	1758.34	1741.79	1748.34	1743.32	1744.11	1728.83	1744.69	1769.42	1754.44	1736.32	1738.32	1735.86	1732.52	1759.53	1751.87	1774.74	1806.12	1760.6	1722.56	1729.15	1772.07	1771.64	1747.64	1740	1748.19	1766.52	1758.81	1744.65	1730.7	1804.48	1698.57	1762.15	1698.12	1722.23	1723.55	1726.9
278.183990	1697.94	1719.5	1719.24	1721.78	1732.35	1721.94	1752.05	1727.78	1736.28	1737.84	1739.79	1733.66	1735.16	1759.92	1739.9	1750.32	1742.2	1746.84	1728.37	1742.85	1769.04	1751.96	1735.17	1742.07	1732.66	1731.35	1758.57	1754.84	1772.58	1803.28	1760.58	1723.99	1730.72	1772.36	1769.91	1743.79	1737.1	1744.28	1764.09	1753.95	1741.33	1731.89	1802.37	1698.01	1764.14	1699.33	1722.18	1724.59	1722.67
278.679993	1700.55	1720.21	1719.67	1714.62	1730.43	1721.49	1752.6	1724.85	1738.66	1737.72	1738.85	1734.97	1736.55	1754.11	1738.96	1749.71	1740.17	1741.29	1726.94	1741.7	1765.98	1751.65	1737.57	1738.75	1732.79	1729.2	1757.54	1750.43	1773.22	1801.69	1759.41	1723.56	1731.49	1770.52	1770.43	1741.6	1736.33	1744.53	1763.66	1756.61	1742.18	1732.43	1803.14	1696.82	1762.69	1698.64	1722.53	1724.32	1723.4
279.174988	1699.69	1717.71	1717.87	1718.96	1730.28	1720.55	1752.02	1726.29	1737.12	1734.44	1736.67	1734.48	1734.44	1756.3	1737.44	1745.85	1739.32	1743.53	1726.56	1743.32	1762.35	1745.89	1732.58	1738.97	1731.81	1728.67	1753.51	1749.89	1773.75	1800.17	1759.51	1723.3	1728.25	1766.89	1765.47	1741.58	1737.61	1746.46	1762.23	1753.11	1740.54	1732.86	1802.47	1695.7	1762.79	1697.08	1720.08	1721.58	1723.79
279.670013	1696.76	1720.23	1716.15	1718.7	1729.81	1719.36	1749.82	1723.67	1734.28	1735.72	1737.37	1733.47	1734.2	1752.82	1738.08	1747.82	1739.68	1741.56	1723.99	1740.89	1762.66	1748.52	1729.52	1739.05	1734.03	1729.71	1755.37	1748.02	1770.67	1799.31	1757.32	1721.74	1726.97	1768.16	1766.26	1741.6	1734.07	1745.01	1765.41	1753.79	1739.37	1730.49	1800.52	1696.35	1759.25	1697.03	1720.95	1718.36	1721.65
280.165009	1700.01	1718.4	1715.03	1720.07	1729.48	1718.86	1751.38	1723.22	1738.04	1731.81	1734.86	1734.52	1734.4	1751.25	1736.64	1745.78	1737.47	1741.79	1723.19	1739.08	1762.31	1750.08	1734.83	1737.55	1729.6	1728.04	1749.29	1748.19	1768.7	1801.04	1761.17	1723.4	1727.48	1764.57	1763.78	1741.98	1735.19	1742.47	1759.99	1752.49	1739.99	1731.08	1798.65	1694.95	1757.57	1694.96	1719.8	1720.99	1722.66
280.660004	1696.91	1717.28	1713.81	1718.48	1729.25	1717.63	1747.81	1723.79	1732.9	1733.05	1734.89	1732.76	1730.87	1748.41	1733.09	1744.55	1735.99	1741.88	1723.78	1739.64	1762.46	1750.71	1729.69	1735.63	1728.88	1729.01	1749.75	1746.97	1768.38	1800.05	1754.26	1721.23	1726.44	1765.85	1765.07	1738.72	1731.41	1739.95	1758.37	1753.95	1738.68	1729.15	1796.15	1696.21	1761.83	1696.46	1718.48	1721.72	1718.99
281.154999	1697.57	1714.45	1712.47	1715.3	1728.07	1717.01	1744.59	1722.66	1731.5	1730.82	1733.73	1732.96	1730.83	1748.25	1734.43	1743.83	1734.35	1739.74	1724.6	1740.63	1761.79	1745.77	1729.53	1735.62	1729.89	1726.16	1748.87	1746.16	1769.53	1795.38	1756.47	1720.43	1724.19	1762.91	1759.9	1739.24	1729.67	1739.09	1755.1	1749.75	1735.8	1726.86	1798.05	1694.37	1759.77	1695.18	1718.42	1721.23	1721.59
281.651001	1697.02	1713.11	1713.7	1714.02	1724.57	1718.84	1744.46	1720.46	1732.24	1732.72	1733.98	1731.58	1729.98	1747.3	1732.4	1742.16	1733.8	1738.66	1724.38	1736.17	1757.46	1748.68	1727.53	1734.9	1730.39	1727.43	1748.15	1746.5	1768.26	1798.12	1754.9	1717.66	1725.8	1765.02	1763.69	1739.34	1732.52	1742.73	1756.12	1746.53	1736.18	1730.24	1794.07	1691.87	1757.98	1693.52	1716.01	1718.42	1720.02
282.145996	1695.46	1715	1711.72	1714.12	1724.8	1717.98	1744.5	1719.1	1732.78	1733.98	1732.32	1728.47	1733.38	1747.61	1731.85	1740.45	1734.54	1737.42	1723.59	1735.42	1759.81	1745.18	1727.88	1733.45	1729.84	1723.9	1746.03	1746.04	1764.35	1794.6	1751.47	1718.99	1724.51	1760.46	1759.5	1737.56	1731.91	1739.99	1756.38	1745.31	1735.16	1728.57	1794.31	1694.18	1754.9	1692.62	1714.94	1718.74	1718.78
282.640991	1694.63	1714.62	1713.27	1711.36	1723.69	1713.17	1747.36	1719.24	1733.55	1730.66	1731.93	1731.58	1728.23	1747.19	1734.66	1740.42	1735.82	1736.83	1723.3	1734.98	1758.39	1742.55	1728	1733.01	1724.99	1724.51	1747.97	1744.15	1764.86	1793.93	1754.12	1717.85	1726.32	1764	1758.95	1737.03	1731.02	1736.8	1752.54	1747.44	1736.6	1725.61	1791.32	1692.23	1758.07	1692.01	1713.02	1717.11	1718.01
283.135986	1695.85	1712.04	1710.82	1712.81	1725.06	1712.71	1740.49	1714.22	1728.42	1727.7	1729.74	1728.22	1728.54	1746.67	1731.5	1738.07	1732.44	1736.18	1719.48	1732.65	1752.21	1741.33	1727.17	1732.28	1724.84	1723.84	1747.48	1743.35	1763.89	1791.12	1753.56	1717.28	1721.69	1760.24	1759.9	1731.86	1728.56	1738.31	1752.27	1747.45	1733.78	1724.97	1792.24	1691.78	1754.01	1692.67	1714.77	1717.71	1716.11
283.631989	1696.2	1711.8	1707.74	1713.17	1722.89	1713.6	1743.34	1719.36	1726.17	1726.17	1729.95	1726.48	1728.33	1748.51	1731.87	1740.05	1731.83	1736.23	1720.7	1734.31	1752.51	1742.27	1725.57	1732.38	1727.95	1725.24	1746.96	1744.86	1762.13	1794.27	1752.47	1716.11	1724.17	1759.31	1758.75	1734.44	1728.07	1738.05	1752.88	1746.16	1729.93	1723.6	1792.21	1690.1	1752.83	1691.62	1713.84	1714.99	1716.08
284.127014	1695.57	1710.15	1711.7	1712.71	1724.32	1717.86	1738.91	1717.18	1727.88	1727.41	1729.65	1724.85	1724.74	1748.09	1730.15	1738.21	1729.74	1733.05	1722.61	1729.46	1754.02	1741.49	1725.45	1728.94	1726.67	1721.32	1745.41	1737.8	1762.04	1788.47	1749	1715.39	1720.42	1754.33	1755.07	1732.22	1728.36	1735.8	1754.1	1744.65	1730.09	1724.08	1793.68	1689.63	1751.94	1690.07	1711.78	1713.61	1713.16
284.622009	1693.07	1711.18	1707.4	1711.86	1722.21	1715.1	1738.88	1715.6	1727.74	1726.9	1728.6	1725.63	1724.08	1742.39	1729.89	1737.29	1730.04	1731.99	1717.56	1730.56	1751.76	1741.05	1722.1	1727.27	1723.23	1719.14	1738.74	1741.14	1761.45	1790.06	1749.82	1715.51	1721.57	1756.28	1757.89	1731.67	1729.34	1736.66	1749.98	1744.86	1729.68	1721.49	1789.54	1689.7	1750.15	1691.45	1712.68	1713.36	1713.73
285.117004	1693.63	1710.3	1708.99	1708.08	1722.06	1712.19	1738.46	1713.74	1727.38	1728.47	1728.92	1724.85	1723.05	1745.57	1727.25	1733.07	1730.27	1733.68	1717.71	1730.75	1753.21	1740.65	1725.61	1727.26	1723.82	1720.21	1742.81	1740.02	1759.8	1787.62	1748.23	1715.84	1721.86	1754.83	1753.72	1730.17	1725.47	1733.19	1751.98	1742.63	1731.15	1722.67	1789.69	1689.08	1750.91	1687.75	1710.56	1713.08	1713.37
285.612000	1692.75	1707.45	1706.7	1710.07	1720.5	1711.22	1737.03	1713.6	1722.07	1726.46	1729.19	1722.08	1722.91	1742.29	1729.29	1736.1	1729.23	1731.42	1719.15	1729.62	1749.97	1740.63	1725.98	1730.26	1724.55	1719.77	1744.17	1737.92	1757.23	1784.69	1747.44	1714.42	1720.8	1753.28	1753.35	1729.84	1724.85	1735.01	1749.52	1744.21	1732.91	1723.78	1786.8	1689.22	1750.72	1688.31	1708.25	1710.83	1713.92
286.108002	1692.81	1709.84	1702.21	1710.52	1719.64	1709.05	1737	1713.07	1723.92	1725.89	1725.08	1720.43	1724.07	1740.35	1727.87	1731.95	1726.49	1729.83	1718.49	1728.59	1749.19	1737.6	1721.16	1726.38	1722.58	1715.89	1741.65	1738.29	1757.8	1786.39	1747.73	1713.31	1717.38	1752.02	1752.54	1728.45	1724.3	1732.59	1748.95	1743.68	1728.51	1723.52	1789.42	1689.03	1746.66	1687.03	1708.67	1710.66	1711.57
286.602997	1690.26	1706.42	1705.2	1707.04	1718.18	1712.78	1737.33	1712.46	1723.93	1725.32	1725.69	1722.99	1720.58	1740.32	1728.57	1733.27	1729.11	1733.66	1716.36	1726.82	1749.58	1738.06	1719.55	1727.31	1721.83	1718.98	1739.75	1737.8	1761.64	1783.27	1746.94	1712.95	1716.96	1750.83	1754	1728.64	1724.36	1732.73	1744.25	1740.84	1729.77	1721.3	1784.37	1686.58	1748.21	1687.49	1709.22	1710.63	1714.33
287.097992	1690.56	1705.55	1705.82	1708.07	1720.52	1711.71	1733.78	1713.37	1719.79	1721.78	1724.12	1720.89	1722.11	1739.96	1724.86	1732.74	1725.54	1730.83	1714.26	1725.07	1744.71	1738.09	1720.3	1728.24	1719.95	1717.41	1737.86	1736.55	1759.3	1780.43	1748.47	1712.13	1716.96	1749.39	1748.62	1729.47	1725.43	1729.83	1746.62	1741.98	1726.04	1719.86	1786.55	1683.79	1745.4	1687.83	1706.71	1710.08	1710.24
287.592987	1688.18	1704.58	1703.37	1708.44	1717.86	1707.71	1733.72	1710.76	1721.82	1722.15	1722.2	1719.61	1718.43	1738.04	1724.05	1729.73	1725.12	1730.52	1716.63	1725.52	1745.66	1736.78	1717.59	1725.85	1718.35	1717.46	1736.78	1733.28	1757.98	1782.17	1742.68	1714.97	1716.67	1748.95	1750.74	1727.97	1722.18	1729.85	1741.62	1739.47	1725.34	1716.86	1783.51	1685	1746.55	1688.05	1708.08	1707.69	1713.07
288.088013	1690.76	1703.8	1703.68	1705.36	1716.38	1708.08	1731.93	1710.83	1719.82	1721.25	1722.07	1720.1	1720.61	1739.64	1727.04	1730.22	1725.63	1729.61	1714.84	1724.7	1743.5	1735.4	1718.37	1727.11	1718.91	1716.22	1738.38	1733.73	1754.88	1777.83	1743.8	1711.77	1712.3	1747.43	1748.77	1724.45	1718.64	1729.15	1745.76	1738.51	1722.52	1716.62	1779.18	1684.66	1742.13	1686.58	1704.55	1708.05	1708.28
288.584015	1690.18	1704.62	1701.7	1706	1715.47	1709.69	1734.32	1711.38	1721.42	1720.27	1723.16	1720.4	1720.74	1738.95	1723.94	1728.69	1723.35	1727.08	1718.42	1724.21	1742.27	1733.4	1718.29	1721.71	1717.12	1715.12	1736.12	1733.41	1753.24	1782.52	1743.24	1711.92	1715.57	1745.94	1749.36	1724.65	1717.81	1729.77	1741.33	1738.17	1724.07	1717.71	1781.66	1683.55	1745.47	1685.61	1705.23	1708.16	1708.95
289.079010	1685.74	1704.02	1703.42	1704.76	1716.68	1708.94	1732.9	1709.97	1719.71	1719.93	1718.7	1719.85	1720.26	1735.24	1725.11	1731	1724.91	1727.92	1712.87	1722.62	1746.84	1736.3	1718.89	1725.12	1718.49	1714.94	1738.25	1735.04	1754.41	1777.54	1744.39	1710.53	1710.62	1745.43	1747.39	1723.28	1720.82	1729.35	1739.08	1739.07	1723.36	1720.19	1783.14	1681.49	1741.12	1684.51	1704.12	1705.24	1707.11
289.574005	1687.64	1702.64	1701.02	1702.21	1715.18	1707.16	1729.08	1710.2	1718.92	1719.2	1720.06	1718.79	1719.06	1735.25	1724.88	1724.98	1723.12	1726.41	1713.18	1722.81	1740.86	1734.62	1717.83	1723.39	1718.73	1716.46	1736.61	1732.86	1755.74	1776.81	1742.6	1710.94	1713.46	1745.74	1746.15	1726.3	1721.41	1727.46	1742.26	1737.65	1722.79	1715.89	1782.23	1686.92	1741.56	1684.67	1703.75	1706.43	1707.93
290.069000	1688.51	1702.27	1701.41	1702.95	1714.6	1706.05	1730.44	1707.32	1718.63	1716.98	1717.8	1716.48	1716.81	1736.24	1724.21	1723.98	1722.67	1727.11	1711.22	1720.58	1740.34	1730.12	1712.27	1719.53	1716.4	1708.37	1735.86	1730.71	1754.23	1777.74	1739.01	1709.38	1711.16	1745.48	1750.3	1725	1719.14	1731.32	1741.28	1737.18	1721.47	1716.41	1780.81	1681.81	1740.1	1683.78	1703.03	1705.87	1709.47
290.565002	1687.09	1701.03	1699.68	1705.4	1712.52	1706.98	1729.55	1708.37	1718.6	1717.24	1717.56	1717.61	1715.45	1729.92	1720.56	1723.1	1720.7	1726.76	1710.34	1719.74	1738.68	1730.4	1715.94	1721.47	1717.82	1711.61	1735	1729.95	1751.8	1774.98	1744.99	1705.57	1711.41	1741.04	1744.37	1722.06	1717.97	1723.24	1739.63	1735.68	1721.52	1715.41	1777.05	1679.92	1737.04	1680.62	1705.58	1704.6	1705.86
291.059998	1686.99	1701.29	1697.36	1701.38	1710.93	1703.55	1727.14	1704.98	1716.63	1715.57	1717.45	1716.28	1717.19	1732.18	1722.51	1722.64	1719.77	1725.36	1711.3	1717.63	1735.39	1730.62	1714.17	1720.75	1714.11	1712.65	1733.23	1726.67	1749.77	1773.89	1741.97	1707.57	1712.65	1742.4	1744.39	1719.86	1717.62	1728.1	1737.87	1732.97	1719.71	1717.01	1776.94	1682.74	1738.67	1681.34	1700.54	1704.65	1705.03
291.554993	1687.73	1701.8	1698.7	1702.14	1711.79	1702.87	1726.98	1707.07	1715.7	1716.5	1716.92	1716.62	1715.34	1728.85	1720.74	1723.58	1718.16	1723.33	1710.7	1718.09	1735.16	1728.4	1709.67	1718.75	1714.3	1709.4	1733.54	1726.55	1747.86	1772.17	1740.48	1709.25	1710.9	1742.29	1741.21	1720.54	1717.14	1725.17	1736.97	1732.91	1719.87	1713.41	1777.61	1680.47	1737.36	1682.74	1701.43	1704.78	1707.39
292.049988	1685.93	1697.09	1698.02	1702.34	1711.36	1703.91	1724.9	1705.08	1715.47	1716.3	1718.72	1715.02	1715.67	1730.26	1720.98	1722.96	1718.46	1722.8	1710.31	1715.48	1731.9	1726.82	1714.01	1717.86	1713.6	1708.55	1733.01	1728.33	1749.04	1770.07	1737.67	1706.66	1710.54	1738.62	1742.85	1716.35	1712.77	1725.07	1734.83	1733.37	1721.55	1711.36	1775.45	1678.57	1736.5	1680.88	1701.15	1702.06	1704.82
292.545013	1684.97	1699.45	1696.3	1701.25	1709.08	1704.77	1725.92	1706.07	1716.24	1714.95	1718.27	1715.07	1714.42	1729.41	1719.47	1724.7	1719.55	1722.03	1706.58	1715.87	1731.86	1728.94	1713.72	1720.81	1714.32	1705.7	1732.43	1723.2	1747.8	1773.57	1735.5	1706.23	1708.16	1737.64	1740.46	1721.37	1715.26	1724.14	1733.92	1732.01	1718.86	1713.87	1776.46	1683.76	1735.86	1680.06	1702.1	1700.11	1704.54
293.040009	1685.24	1700.59	1697.16	1701.83	1709.47	1702.47	1724.46	1705.85	1716.03	1714.74	1718.91	1714.17	1714.38	1729.03	1719.45	1721.7	1717.15	1721.46	1710.91	1713.03	1731.66	1726.15	1710.41	1719	1712	1707.34	1734.21	1725.29	1747.2	1768.33	1739.47	1707.31	1709.78	1736.92	1741.01	1716.85	1714.52	1721.17	1729.58	1732.25	1716.13	1712.52	1773.74	1679.87	1735.08	1678.16	1699.9	1702.41	1704.33
293.536011	1684.78	1699.79	1698.68	1698.98	1708	1703.31	1721.83	1705.6	1713.38	1711.83	1712.27	1713.14	1712.27	1726.84	1719.48	1722.27	1715.04	1722.68	1705.82	1712.34	1731.03	1725.23	1709.82	1719.47	1710.65	1707.18	1730.66	1725.85	1745.07	1768.89	1738.47	1707.71	1708.29	1735.7	1739.19	1718.01	1712.12	1719.25	1733.86	1730.94	1713.54	1712.54	1773.01	1677.68	1736.24	1679.77	1699.1	1700.9	1703.12
294.031006	1681.9	1698.45	1697.13	1698.62	1707.58	1701.94	1720.49	1703.43	1712.28	1711.28	1714.06	1713.21	1713.44	1728.63	1716.92	1720.71	1717.05	1720	1706.41	1715.84	1731.98	1725.7	1707.28	1717.79	1711.94	1705.8	1730.01	1726.54	1743.61	1767.77	1737.08	1706.61	1705.02	1735.52	1738.59	1715.99	1713.09	1720.21	1734.04	1731.04	1715.57	1711.12	1770.52	1678.55	1733.02	1678.57	1696.07	1700.38	1705.27
294.526001	1683.56	1698.11	1695.51	1696.02	1705.18	1699.42	1721.04	1703.63	1711.18	1711.46	1712.38	1710.69	1713.69	1726.57	1718.43	1723	1713.05	1719.38	1706.7	1713.7	1729.19	1723.78	1710.75	1715.84	1711.34	1708.75	1728.51	1723.64	1744.11	1767.73	1737.05	1705.82	1709.61	1733.18	1737.69	1713.68	1711.62	1719.73	1731.94	1728.48	1714.05	1711.09	1771.47	1678.71	1730.02	1679.95	1698.07	1702.07	1701.07
295.020996	1683.55	1696.04	1695.57	1697.64	1706.05	1700.08	1720.38	1700.08	1711.42	1709.22	1711.85	1709.99	1709.19	1723.27	1715.11	1719.62	1715.5	1721.03	1706.05	1713.83	1728.92	1723.62	1709.87	1716.74	1710.49	1706.47	1727.64	1719.83	1742.77	1765.89	1736.38	1706.38	1706.99	1733.43	1735.14	1715.37	1712.12	1719.49	1734.08	1727.89	1716.58	1709.58	1769.85	1676.74	1733.49	1678.02	1697.89	1700.12	1700.36
295.515991	1683.18	1694.62	1692.16	1697.89	1709.09	1700.5	1719.68	1700.78	1709.27	1712.63	1711.53	1712.16	1710.65	1722.19	1716.79	1717.56	1713.58	1718.21	1706.91	1711.84	1727.07	1721.29	1707.97	1715.29	1711.18	1702.52	1726.58	1720.9	1744.06	1765.18	1737.35	1705.07	1705.52	1733.11	1735.6	1713.28	1710.48	1718.46	1727.85	1726.81	1715.12	1712.51	1771.02	1678.45	1731.15	1679.66	1696.26	1699.53	1702.9
296.011993	1681.16	1692.73	1696.81	1697.83	1702.72	1698.11	1715.67	1701.59	1708.95	1710.04	1709.98	1709.87	1710.5	1721.75	1713.76	1718.13	1714.37	1717.51	1703.62	1711.49	1727.86	1721.47	1708.83	1713.33	1706.55	1702.6	1728.22	1721.87	1744.48	1763.36	1734.76	1704.22	1705.83	1730.68	1734.56	1714.87	1709.76	1718.8	1729.62	1726.48	1714.1	1706.94	1772.04	1676.45	1728.85	1678.32	1697.9	1699.99	1698.48
296.506989	1681.56	1693.89	1695.37	1698.18	1704.67	1700.73	1718.3	1702.88	1709.95	1709.24	1710.81	1711.06	1707.59	1724.69	1714.52	1716.83	1710.27	1717.92	1703.9	1711.52	1725.09	1721.71	1705.37	1714.39	1709.84	1703.21	1727.32	1720.89	1742.38	1764.4	1735.76	1703.16	1702.49	1730.81	1731.37	1715.51	1710.04	1716.88	1726.52	1724.78	1712.89	1708.36	1769.59	1676.41	1730.32	1675.1	1695.1	1696.97	1699.74
297.002014	1683	1694.26	1693.25	1696.5	1704.29	1697.19	1719.11	1699.99	1710.75	1709.06	1710.62	1710.53	1712.17	1722.03	1714.89	1718.14	1713.91	1716.04	1704.02	1708.14	1723.51	1720.39	1709.03	1713.49	1708.21	1702.83	1728.57	1719.86	1742.36	1762.33	1732.94	1705.52	1705.37	1726.72	1733.73	1714.55	1711.7	1717.33	1726.04	1725.14	1712.71	1709.63	1768.63	1673.72	1731.38	1678.17	1694.39	1699.63	1695.79
297.497009	1679.69	1694.32	1692.54	1696.22	1705.5	1697.31	1715.89	1700.01	1707.72	1707.61	1709.62	1709.51	1708.38	1720.24	1712.89	1713.93	1709.46	1715.09	1703.44	1711.46	1722.91	1719.13	1707.19	1713.11	1707.46	1702.26	1724.8	1718.58	1742.19	1758.62	1734.15	1703.12	1703.46	1728.03	1730.2	1712.84	1709.08	1716.58	1727.88	1725.78	1712.84	1707.18	1767.01	1673.7	1727.32	1674.45	1691.28	1696.33	1697.73
297.992004	1680.18	1693.45	1692.05	1694.71	1701.54	1699	1715.86	1698.54	1709.5	1711.71	1709.13	1709.13	1708.26	1721.71	1712.33	1716.31	1710.79	1715.44	1699.59	1708.02	1721.96	1719.02	1704.96	1711.7	1707.97	1701.28	1725.87	1719.21	1737.19	1761.11	1733.78	1702.88	1702.34	1727.35	1732.27	1710.79	1707.82	1715.08	1724.03	1725.8	1708.3	1706.37	1765.62	1675.48	1727.6	1675.62	1693.72	1695.68	1697.57
298.488007	1678.62	1691.31	1693.05	1695.18	1702.5	1697.06	1713.05	1699.42	1709.95	1704.93	1709.01	1706.51	1705.6	1721.23	1711.74	1713.4	1708.85	1714.89	1700.45	1708.2	1722.98	1717.94	1703.7	1710.26	1704.87	1702.08	1724.27	1717.86	1738.41	1759.45	1731.24	1702.39	1703.16	1725.32	1732.24	1709.99	1706.32	1715	1724.42	1725.4	1709.4	1706.63	1767.16	1674.19	1727.42	1674.79	1693.13	1694.63	1695.65
298.983002	1677.19	1694.06	1693.04	1692.79	1699.58	1697.73	1715.44	1699.04	1707.38	1706.13	1709.93	1704.94	1707.79	1718.89	1712.23	1713.54	1706.77	1716.1	1701.47	1708.78	1717.51	1718.77	1704.7	1710.81	1705.91	1699.93	1722.72	1717.88	1737.68	1759.31	1731.73	1702.18	1699.3	1729.75	1730.53	1710.09	1708.09	1715.23	1721.77	1724.8	1710.41	1706.71	1764.79	1672.18	1725.13	1674.14	1691.31	1696.53	1698
299.477997	1678.44	1693.15	1691.2	1695.13	1701	1696.88	1714.82	1698.16	1707.68	1704.88	1709.14	1705.59	1705.67	1719.74	1708.62	1708.53	1706.99	1715.19	1700.3	1704.72	1718.99	1715.39	1699.65	1708.58	1704.26	1697.92	1724.24	1716.59	1740.71	1759.01	1728.43	1700.04	1701.03	1724.52	1729.09	1707.06	1706.5	1715.73	1720.3	1721.85	1705.37	1702.86	1767.61	1672.87	1725.07	1674.41	1692.41	1696.84	1696.82
299.972992	1676.92	1691.37	1694.06	1692.59	1698.78	1698	1710.84	1697.6	1705.87	1705.12	1708.33	1705.55	1707.31	1720.08	1711.16	1712.88	1708.05	1713.45	1700.08	1709.32	1720.18	1715.51	1705.3	1708.12	1705.12	1698.98	1725.95	1713.78	1736.75	1756	1730.57	1701.78	1701.08	1723.21	1730.81	1707.16	1706.19	1713.41	1719.37	1721.88	1706.49	1703.02	1765.19	1673.66	1725.49	1673.54	1690.22	1694.25	1695.38
300.468994	1678.87	1691.14	1692.22	1694.05	1699.05	1698.06	1711.76	1695.04	1705.82	1704.52	1705.94	1705.82	1706.45	1717.46	1709.18	1711.06	1706.19	1712.28	1699.1	1704.62	1717.22	1714.49	1700.95	1709.29	1706.86	1696.12	1722.26	1712.04	1734.34	1753.6	1729.13	1699.85	1697	1723.9	1727.81	1705.71	1701.97	1711.12	1722.7	1721.86	1707.29	1703.96	1762.79	1671.52	1722.31	1673.56	1692.34	1692.98	1696.28
300.963989	1676.46	1689.23	1687.82	1693.74	1700.88	1694.32	1709.86	1697.07	1703.7	1704.41	1707.1	1702.61	1704.93	1716.9	1711.15	1711.88	1706	1713.02	1698.39	1703.57	1719.58	1715.26	1701.4	1709.76	1703.74	1697.13	1721.11	1714.22	1736.7	1755.69	1730.48	1700.56	1699.47	1724.39	1727.86	1706.64	1703.11	1711.8	1720.82	1720.67	1704.05	1701.63	1761.56	1672.13	1723.38	1673.21	1690.97	1693.44	1693.97
301.459015	1677.05	1689.99	1690.93	1689.62	1695.22	1695.88	1710.99	1694.34	1703.68	1702.23	1705.74	1701.86	1703.61	1714.49	1706.08	1710.82	1705.4	1712.97	1701.93	1703.98	1715.98	1714.44	1700.15	1709.23	1702.04	1694.59	1722.33	1711.44	1734.62	1754.94	1728.33	1700.11	1696.8	1721.61	1726.6	1705.39	1701.15	1711.17	1719.42	1718.29	1705	1701.32	1760.92	1672.44	1722.25	1669.99	1687.69	1691.65	1693.2
301.954010	1677.23	1688.44	1690.22	1690.26	1700.17	1695.3	1708.28	1694.98	1700.73	1701.03	1705.33	1702.48	1706.75	1712.54	1705.73	1706.56	1704.57	1710.75	1697.12	1703.48	1716.1	1713.31	1701.11	1707.92	1702.26	1695.75	1718.01	1710.54	1733.04	1751.55	1727.57	1696.64	1697.25	1720.24	1726.59	1704.25	1703.66	1711.26	1716.65	1719.58	1705.61	1702.94	1760.4	1669.13	1720.64	1668.27	1685.98	1690.39	1695
302.449005	1675.23	1687.06	1689.46	1691.52	1698.7	1695.01	1711.68	1696.02	1702.48	1702.23	1704.43	1703.28	1704.27	1713.95	1708.16	1708.24	1704.78	1708.09	1695.28	1703.83	1716.26	1714	1700.47	1707.64	1701.16	1695.42	1717.84	1710.31	1734.08	1750.9	1726.35	1697.79	1696.38	1719.82	1721.95	1707.15	1703.16	1709.81	1718.11	1716.71	1704.83	1703.7	1760.03	1671.78	1721.51	1673.7	1687.53	1691.44	1693.56
302.945007	1674.48	1686.87	1685.77	1689.67	1697.22	1693.28	1710.75	1696.41	1702.79	1702.34	1703.37	1702.17	1703.37	1712.14	1710.3	1707.54	1705.25	1707.82	1694.29	1699.76	1711.31	1710.79	1696.55	1706.01	1702.87	1692.56	1720.98	1710.18	1730.82	1753.05	1726.11	1696.74	1695.78	1716.81	1723.62	1706.41	1698.99	1710.66	1717.09	1717.67	1707.28	1699.89	1756.32	1671.31	1719.55	1670.05	1689.35	1690.94	1692.29
303.440002	1674.47	1687.07	1687.47	1689.88	1694.57	1692.81	1705.29	1692.26	1702.24	1701.45	1703.24	1699.5	1699.31	1711.38	1708.52	1705.27	1703.88	1707.77	1693.15	1700.01	1712.59	1711.25	1697.55	1705.63	1698.93	1693.44	1716.43	1712.07	1732.87	1749.77	1725.01	1699.39	1695.62	1720.36	1724.56	1705.55	1700.04	1709.27	1715.98	1715.82	1702.58	1697.61	1757.35	1670.46	1719.74	1669.95	1686.02	1690.77	1691.39
303.934998	1674.29	1687.07	1689.5	1690.97	1694	1691.33	1706.24	1691.05	1702.12	1700.53	1703.15	1699.18	1701.09	1707.49	1704.91	1707.61	1702.83	1708.23	1693.82	1699.49	1713.49	1711.4	1696.46	1703.36	1701	1690.28	1714.89	1706.37	1731.35	1747.48	1725.36	1696.02	1695.82	1714.46	1722.13	1701.73	1699.79	1709.26	1713.67	1716.78	1703.17	1701	1758.88	1668.2	1718.02	1669.85	1684.97	1689.66	1692.37
304.429993	1673.36	1685.31	1685.42	1688.71	1693	1690.58	1705.4	1692.07	1701.55	1697.54	1703.54	1700.03	1698.88	1707.85	1707.78	1706.66	1700.01	1705.75	1694.17	1697.47	1709.53	1709.18	1695.66	1703.93	1699.34	1692.8	1717.56	1707.67	1727.72	1747.9	1724.1	1696.13	1693.32	1714.96	1721.37	1701.79	1699.87	1708.73	1713.28	1716.13	1702.3	1699.35	1757.73	1670.12	1716.41	1668.8	1685.44	1688.52	1688.07
304.924988	1672.75	1682.65	1684.81	1690.33	1695.5	1689.74	1705.09	1690.34	1698.34	1698.94	1701.05	1698.96	1699.26	1708.14	1703.49	1707.05	1700.13	1705.79	1693.85	1696.28	1710.03	1710.46	1697.83	1701.66	1698.09	1692.88	1713.95	1707.46	1729.3	1747.88	1722.52	1697.11	1695.07	1713.61	1722.49	1699.9	1697	1707.21	1713.67	1714.41	1698.4	1698.08	1754.44	1668.76	1718.52	1668.04	1686.03	1689.53	1687.07
305.420990	1670.55	1684.76	1687.15	1687.34	1692.88	1692.72	1705.33	1693.06	1700.46	1699.1	1702.06	1701.13	1700.4	1707.84	1704.68	1704.23	1702.16	1708.51	1694.78	1696.09	1708.36	1711.44	1696.95	1703.03	1698.31	1689.86	1718.65	1708.94	1727.53	1747.01	1722.69	1696.12	1691.09	1715.57	1721.59	1701.45	1696.99	1706.78	1710.95	1715.13	1699.33	1697.72	1754.07	1666.15	1717.21	1669.11	1686.08	1689.17	1688.9
305.915985	1673.51	1682.04	1687.19	1685.88	1692.62	1690.11	1702.82	1691.08	1698.8	1695.38	1701.33	1699.04	1698	1707.51	1704.4	1703.52	1697.76	1706.39	1695.34	1699.03	1706.74	1708.37	1695.5	1704.75	1699.89	1692.92	1715.88	1705.32	1726.76	1745.31	1723.32	1693.53	1694.65	1711.38	1721.39	1700.66	1697.67	1707.7	1711.08	1715.17	1700.71	1698.39	1753.39	1664.1	1716.67	1668.93	1683.18	1687.12	1690.73
306.411011	1672.62	1683.5	1686.3	1686.84	1694.74	1687.67	1702.19	1691.66	1698.66	1697.61	1700.78	1697.45	1699.03	1706.78	1703.79	1702.71	1698.46	1704.63	1689.99	1698.27	1708.68	1707.05	1697.81	1699.49	1697.62	1690.93	1715.69	1704.91	1727.74	1743.82	1723.02	1696.7	1692.07	1713.09	1719.56	1699.61	1698.23	1703.07	1710.61	1713.26	1700.05	1698.44	1754.22	1667.6	1714.67	1666.57	1684.71	1688.75	1687.44
306.906006	1671.94	1685.41	1684.18	1685.42	1691.01	1689.39	1699.25	1691.15	1697.69	1695.64	1699.63	1697.07	1700.44	1707.04	1703.74	1701.15	1698.1	1703.15	1690.33	1694.74	1706.84	1705.63	1693.43	1700.7	1696.83	1689.05	1714.16	1703.95	1729.11	1743.89	1720.98	1692.92	1693.73	1712.02	1718.93	1697.33	1695.35	1706.4	1711.23	1711.33	1698.63	1695.94	1754.33	1665.69	1713.15	1666.1	1681.48	1687.46	1685.75
307.402008	1672.96	1681.82	1684.45	1687.11	1691.51	1687.96	1697.08	1689.62	1699.15	1695.73	1697.4	1698.37	1696.8	1705.5	1702.98	1701.04	1694.61	1703.86	1691	1693.42	1706.62	1705.94	1693.39	1702.85	1698.17	1689.92	1713.78	1703.84	1728.29	1741.69	1722.77	1693.62	1692.5	1712.02	1716.11	1698.24	1696.47	1703.56	1709.71	1713.22	1698.4	1698.23	1752.64	1666.57	1712.8	1664.63	1680.25	1686.32	1686.96
307.897003	1670.55	1683.23	1682.24	1684.68	1689.59	1688.08	1702.5	1687.35	1697.29	1692.8	1701.06	1697.56	1694.17	1705.04	1701.68	1700.04	1695.91	1704.13	1688.62	1695.4	1705.18	1706.25	1693.87	1699.18	1695.78	1688.05	1712.79	1701.31	1727.53	1741.61	1721.92	1695.33	1690.75	1709.05	1716.8	1699.51	1695.72	1703.54	1707.18	1710.89	1700.06	1696.31	1749.81	1661.96	1713.83	1666.05	1681.89	1683.31	1688.53
308.391998	1669.42	1681.65	1684.89	1683.71	1689.44	1687.83	1699.41	1688.05	1696.32	1695.58	1698.26	1696.39	1693.84	1705.16	1700.13	1699.85	1697.9	1703.71	1688.27	1692.97	1703.64	1704.25	1694.97	1700.49	1696.29	1688.5	1713.62	1700.46	1722.43	1740.77	1720.53	1692.63	1691.92	1710.43	1713.1	1697.18	1694.98	1704.42	1706.25	1710.1	1697.14	1695.46	1749.03	1664.97	1709.48	1667.7	1681.77	1687.29	1687.37
308.886993	1672.54	1681.27	1683.55	1686.9	1690.1	1688.06	1697.67	1689.49	1698.08	1692.87	1697.97	1697.08	1693.79	1703.94	1702.01	1698.36	1697.34	1703.53	1688.1	1695.47	1704.82	1704.02	1691.47	1701.41	1695.89	1688.9	1711.1	1701.29	1723.82	1741.3	1720.8	1690.24	1689.84	1706.61	1718.85	1698.84	1695.34	1703	1705.75	1711.01	1695.04	1693.97	1750.12	1664.63	1712.28	1664.86	1680.43	1684.14	1683.71
309.381989	1670.6	1680.88	1684.98	1682.11	1687.44	1687.74	1695.45	1687.62	1695.95	1692.06	1696.82	1693.74	1693.9	1701.39	1701.18	1700.33	1696.45	1701.81	1688.59	1692.12	1701.8	1702.55	1692.64	1699.06	1695.07	1686.8	1709.46	1702.69	1725.43	1741.45	1720.3	1691.84	1687.54	1708.1	1714.95	1695.86	1692.13	1702.85	1704.05	1711.22	1696.61	1695.46	1751.19	1663.61	1708.66	1662.89	1683.44	1684.34	1684.9
309.877991	1670.32	1680.1	1681.78	1687.4	1689.69	1685.94	1697.61	1688.42	1696.05	1695.15	1697.58	1694.28	1696.48	1700.98	1698.2	1698.26	1697.8	1702.45	1689.13	1693.68	1703.95	1704.02	1690.25	1697.24	1694.2	1686.52	1712.26	1703.24	1722.29	1738.57	1719.69	1689.9	1689.85	1705.6	1712.8	1693.43	1692.29	1700.04	1706.32	1707.99	1692.99	1693.4	1748.87	1664.45	1711.05	1664.3	1680.95	1681.98	1683.55
310.372986	1667.29	1681.91	1681.93	1683.88	1688.4	1685.32	1694.86	1685.2	1694.4	1692	1694.28	1693.24	1695.71	1697.61	1698.64	1699.01	1694.42	1700.77	1685.06	1693.14	1701.98	1702.18	1690.49	1694.79	1691.79	1685.53	1705.59	1700.75	1723.5	1737.2	1718.72	1691.15	1688.72	1708.3	1714.11	1694.9	1690.58	1699.78	1705.09	1708.14	1695.53	1692.83	1747.33	1661.7	1710.53	1662.51	1681.1	1684.22	1683.39
310.868011	1668.81	1679.75	1681.15	1683.11	1687.4	1685.38	1694.29	1686.29	1692.75	1691.32	1694.28	1691.37	1692.98	1699.57	1698.85	1695.39	1692.94	1701.75	1685.62	1691.37	1704.02	1699.52	1691.23	1698.11	1693.24	1684.2	1706.72	1700.62	1721.72	1736.52	1717.45	1691.63	1691.26	1704.14	1712.94	1695.73	1690.2	1699.18	1705.83	1707.72	1696.71	1693.35	1742.57	1661.24	1709.01	1663.83	1681.58	1683.15	1685.95
311.363007	1668.98	1679.07	1681.73	1681.23	1685.03	1686.15	1692.8	1685.75	1694.33	1689.25	1695.27	1691.57	1692.72	1697.09	1697.92	1697.43	1691.92	1699.85	1687.62	1688.03	1699.49	1702.97	1690.92	1696.37	1693.8	1683.34	1706.93	1697.33	1720.03	1737.37	1717.15	1689.49	1689.45	1703.47	1713.16	1693.41	1690.35	1701.27	1702.6	1708.27	1694.59	1694.02	1744.78	1659.83	1711.23	1661.73	1677.32	1683.82	1683.89
311.858002	1670.61	1677.88	1683.07	1682.31	1687.47	1685.66	1695.14	1684.52	1693	1690.38	1691.95	1691.31	1692.26	1697.97	1695.28	1693.87	1691.86	1696.11	1685.97	1690.94	1700.79	1700.41	1688.19	1694.31	1693.99	1684.84	1708.66	1699.56	1719.23	1736.8	1719.14	1689.81	1688.92	1704.26	1710.28	1693.42	1691.67	1697.92	1702.39	1707.6	1693.54	1691.82	1742.11	1658.83	1705.87	1663.7	1674.5	1682.25	1683.1
312.352997	1666.91	1677.65	1681.01	1682.12	1686.59	1684.86	1693.45	1685.82	1696.53	1692.17	1693.51	1691.43	1694.28	1698.34	1697.8	1696.99	1692.03	1698.95	1688.67	1688.26	1699.07	1700.99	1689.15	1698.85	1692.5	1683.2	1707.7	1697.17	1720.99	1735.1	1715.42	1691.97	1688.11	1703.9	1708.99	1694.07	1692.24	1698.91	1704.66	1707.53	1690.49	1688.81	1744.84	1662.74	1704.9	1663.92	1675.5	1678.77	1682.72
312.848999	1666.89	1676.84	1679.78	1681.03	1683.58	1681.95	1691.23	1684.95	1691.1	1687.98	1693.16	1690.44	1692.43	1699.55	1695.05	1695.83	1690.78	1700.1	1685.25	1688.53	1698.46	1701.22	1687.41	1694.67	1693.77	1681.88	1708.08	1696.17	1719.84	1734.38	1719.63	1689.3	1688.58	1702.5	1710.49	1691.47	1689.57	1697.46	1702.57	1707.03	1690.68	1690.79	1743.08	1660.33	1706.67	1661.3	1677.01	1679.83	1682.15
313.343994	1669.12	1677.12	1680.2	1680.99	1685.63	1683.57	1693.8	1683.04	1691.51	1690.34	1692.37	1690.78	1692.81	1699.02	1696.43	1695.5	1691.09	1697.19	1683.99	1687.94	1695.8	1698.39	1688.86	1695.68	1693.06	1682.9	1707.47	1695.75	1717.59	1733.17	1715.27	1688.06	1688.84	1700.91	1707.52	1693.21	1689.99	1699.05	1702.28	1705.51	1692.01	1690.82	1741.97	1659.95	1704.64	1661.96	1679.12	1680.39	1679.14
313.838989	1668.45	1674.53	1678.54	1683.05	1685.09	1683.47	1690.96	1683.76	1689.46	1688.44	1692.79	1689.13	1688.58	1698.17	1696.64	1692.95	1690.02	1698.65	1683.38	1686.31	1697.28	1697.78	1686.54	1693.74	1690.88	1679.01	1706.03	1695.09	1716.07	1729.83	1716.32	1686.19	1689.34	1701.63	1707.78	1692.11	1687.13	1695.93	1702.09	1705.34	1691.78	1690.44	1738.7	1657.66	1703.37	1661.34	1675.03	1678.33	1679.39
314.334015	1663.09	1676.59	1680.73	1682.55	1684.68	1683.06	1692.22	1684.86	1690.86	1690.61	1692.94	1691.13	1688.88	1693.7	1697.67	1694.75	1690.84	1696.53	1684.36	1687.34	1697.01	1697.79	1688.78	1696.19	1690.54	1681.01	1706.03	1696.74	1718.77	1732.49	1716.41	1690.43	1686.89	1700.61	1707.91	1687.33	1688.95	1696.07	1699.28	1703.32	1690.82	1690.92	1739.59	1657.21	1703.1	1660.77	1676.77	1681.43	1682.65
314.829987	1667.35	1674.64	1680.22	1682.12	1682.4	1683.52	1691.24	1683.36	1691.08	1688.51	1691.75	1689.99	1688.99	1695.57	1696.75	1694.14	1691.14	1697.68	1683.17	1684.09	1697.27	1696.81	1686.83	1691.19	1689.61	1681.78	1705.36	1695.38	1718.01	1729.67	1713.43	1687.92	1686.4	1702.49	1710.44	1689.86	1686.54	1696.02	1699.42	1702.41	1691.44	1689.39	1741.11	1662.5	1701.76	1660.09	1674.19	1677.36	1681
315.325012	1665.55	1675.33	1677.4	1679.09	1683.09	1681.24	1689.16	1681.88	1691.77	1689.15	1691.03	1689.79	1688.01	1696.92	1695.28	1692.47	1690.34	1698.17	1681.38	1686.53	1695.11	1696.32	1685.25	1692.34	1689.17	1681.12	1702.64	1693.92	1715.81	1731.38	1712.58	1686.84	1686.34	1700.61	1705.8	1689.03	1686.93	1695.23	1697.66	1701.75	1687.55	1688.27	1738.7	1659.45	1703.11	1658.95	1673.62	1678.25	1679.03
315.820007	1665.23	1675.16	1676.51	1680.17	1681.53	1683.07	1688.39	1681.37	1687.29	1685.55	1689.78	1687.85	1687.8	1695.5	1694.91	1690.27	1688.15	1694.93	1685.19	1683.8	1694.69	1697.61	1685.34	1693.82	1688	1679.76	1702.74	1694.41	1713.45	1730.36	1712.09	1689.86	1683.28	1697.39	1705.34	1690.81	1688.44	1694.99	1698.42	1701.61	1687.61	1688.65	1739.36	1657.66	1699.61	1659.66	1674.59	1677.31	1678.88
316.315002	1666.37	1675.09	1677.21	1680.28	1681.34	1683.12	1689.51	1680.87	1687.17	1687.34	1689.33	1688.92	1690.27	1691.41	1694.24	1693.08	1690.24	1694.65	1682.83	1682.68	1694.59	1697.65	1686.13	1691.41	1691.83	1681.16	1703.89	1694.64	1715.46	1726.98	1716.65	1688.91	1682.08	1695.57	1704.32	1690.87	1686.36	1693.17	1697.77	1700.6	1686.99	1688.11	1737.85	1658.29	1702.27	1660.26	1674.53	1676.06	1676.58
316.809998	1665.73	1673.51	1678.63	1676.59	1682.67	1680.09	1687.36	1682.38	1688.63	1686.46	1690.52	1687.44	1689.42	1692.35	1694.73	1690.93	1689.95	1694.82	1681.06	1684.29	1692.41	1694.29	1685.07	1690.69	1688.12	1680.3	1703.38	1689.41	1713.18	1724.69	1711.9	1685.61	1684.22	1698.7	1703.65	1688.3	1684.74	1693.66	1696.78	1701.19	1688.49	1686.89	1736.77	1657.07	1702.31	1659.57	1672.3	1678.73	1678.88
317.306000	1663.24	1672.27	1676.66	1679.22	1679.62	1683.28	1689.67	1680.9	1687.79	1684.32	1688.22	1688.08	1687.86	1689.1	1692.97	1689.32	1686.65	1695.1	1679.99	1685.4	1692.54	1695.55	1686.37	1693.39	1688.09	1676.69	1703.35	1692.27	1715.9	1727.85	1711.85	1687.06	1683.28	1696.19	1704.3	1689	1685.49	1693.15	1694.09	1701.57	1686.01	1687.63	1739.42	1656.47	1700.93	1657.25	1673.12	1673.42	1677.95
317.800995	1664.01	1675.12	1677	1675.04	1683.64	1680.96	1685.78	1678.55	1685.78	1686.97	1689.39	1688.35	1689.21	1688.99	1690.21	1690.17	1686.56	1694.72	1680.1	1681.6	1693.34	1693.77	1684.7	1691.09	1685.57	1678.1	1702.54	1691.42	1714.59	1726.68	1712.9	1685.64	1684.35	1695.73	1703.22	1684.9	1684.25	1691.75	1696.05	1700.28	1686.09	1687.08	1734.53	1659.67	1700.73	1657.05	1670.02	1676.48	1676.93
318.295990	1662.85	1675.36	1676.08	1680.79	1682.14	1681.03	1687.01	1681.71	1684.31	1684.24	1687.33	1686.69	1686.82	1691.61	1693.09	1688.34	1689.15	1693.44	1681.15	1683.36	1692.54	1695.26	1684.85	1689.41	1686.64	1676.97	1699.9	1692.76	1714.3	1727.47	1711.14	1685.32	1684.57	1695.85	1702.26	1687.6	1683.32	1691.68	1697.69	1700.32	1687.17	1687.02	1734.84	1658.65	1699.36	1657.25	1671.01	1677.68	1674.63
318.790985	1664.24	1674.25	1675.9	1677.76	1680.66	1678.49	1685.27	1679.15	1685.32	1682.58	1690.03	1687.09	1685.68	1690.24	1690.93	1687.37	1687.25	1692.04	1679.97	1682.61	1693.47	1693.11	1684.34	1689.58	1686.09	1676.61	1699.56	1692.62	1713.46	1726.64	1710.43	1686.91	1683.9	1695.1	1705.08	1687.27	1683	1691.18	1695.55	1699.76	1685.14	1684.75	1733.89	1655.42	1698.21	1657	1671.7	1675.16	1678.11
319.286011	1663.33	1672.06	1675.5	1676.49	1678.88	1682.08	1685.84	1679.2	1686.76	1684.54	1688.2	1686.21	1684.6	1689.6	1692.07	1688.6	1685.75	1694.14	1679.81	1683.4	1690.01	1692.09	1682.47	1691.19	1687.31	1675.93	1698.73	1689.74	1712.58	1726.14	1709.65	1684.17	1681.78	1694.14	1702.32	1685.41	1684.09	1690.63	1694.47	1699.46	1687.06	1684.75	1735.72	1655.74	1699.05	1657.05	1671.81	1673.59	1678.87
319.782013	1664.57	1671.25	1674.95	1680.5	1679.96	1678.58	1682.2	1677.58	1687.26	1682.53	1684.91	1686.64	1684.95	1689.55	1690.19	1686.61	1684.03	1693.13	1680.93	1681.26	1689.77	1693.42	1682.54	1690.38	1686.34	1675.87	1699.98	1690.54	1710.77	1724.66	1708.97	1686.85	1681.29	1692.45	1700.76	1684.18	1682.2	1691.37	1691.26	1698.13	1684.02	1686.17	1736.53	1656.85	1696.93	1656.79	1669.13	1674.98	1674.05
320.277008	1662.53	1673.31	1674.62	1676.12	1679.57	1677.61	1684.4	1679.07	1685.88	1681.11	1686.58	1684.57	1686.44	1689.97	1691.81	1687.32	1685.21	1694.35	1678.77	1681.93	1688.61	1691.09	1683.12	1689.48	1685.38	1674.97	1698.61	1688.51	1710.74	1721.37	1706.49	1683.83	1681.62	1692.96	1700.46	1685.55	1683.86	1689.64	1692.84	1697.18	1682.15	1687.46	1732.25	1651.75	1697	1656.39	1669.69	1671.52	1674.91
320.772003	1661.87	1670.25	1672.75	1675.67	1677.83	1676.22	1684.64	1677.96	1685.2	1681.34	1684.94	1683.68	1685.77	1687.94	1691.08	1685.99	1684.28	1694.23	1677.85	1681.13	1688.84	1692.55	1680.55	1687.95	1684.59	1676.68	1697.56	1689.66	1707.58	1721.63	1708.11	1682	1680.07	1692.83	1699.18	1681.82	1680.87	1690.07	1690.03	1697.63	1683.98	1684.72	1734.46	1654.42	1696.15	1655.4	1666.93	1673.55	1674.17
321.266998	1661.64	1670.51	1673.79	1677.57	1677.91	1677.44	1681.45	1678.8	1684.75	1680.95	1684.28	1684.76	1684.14	1684.78	1691.8	1685.23	1683.08	1688.45	1678.5	1680.54	1688.2	1689.87	1679.63	1686.45	1684.84	1675.07	1696.42	1688.05	1709.44	1719.57	1708.71	1684.7	1680.41	1692.54	1698.94	1685.49	1682.3	1688.93	1690.92	1696.44	1684.47	1684.62	1734.58	1654.78	1693.53	1656.01	1668.8	1673.99	1671.63
321.761993	1660.45	1668.72	1675.01	1676.81	1676.74	1677.16	1682.43	1675.17	1685.69	1683.78	1683.37	1683.53	1682.45	1685.59	1688.78	1688.13	1686.01	1692.91	1678.27	1677.88	1687.49	1690.89	1680.87	1689.24	1683.72	1675.66	1697.46	1689.86	1705.7	1718.11	1706.68	1683.17	1680.71	1690.97	1696.99	1680.85	1679.24	1690.07	1690.3	1698.14	1683.51	1684.06	1734.23	1655.51	1694.73	1654.91	1668.57	1672.22	1675.14
322.257996	1661.36	1669.51	1673.27	1675.81	1674.52	1678.78	1681.66	1678.45	1684.14	1682.5	1685.33	1684.19	1683.3	1683.83	1689.85	1686.93	1685.07	1688.27	1676.86	1678.65	1686.93	1688.5	1680.89	1687.6	1683.18	1673.99	1696.26	1689.52	1708.64	1720.29	1706.63	1683.56	1680.47	1689.97	1699.74	1683.58	1681.73	1689.43	1688.06	1695.63	1683.54	1682.84	1731.9	1654.74	1694.59	1655.26	1667.96	1672.52	1674.7
322.752991	1662.11	1669.69	1669.96	1675.1	1676.99	1674.35	1681.78	1678.69	1685.82	1680.29	1683.79	1684.04	1681.23	1686.74	1688.18	1684.49	1681.12	1690.09	1676.81	1678.26	1688.15	1690.28	1679.81	1687.16	1685.05	1669.93	1695.57	1687.86	1708.57	1718.72	1709.06	1684.55	1679.09	1693.13	1698.8	1684.17	1682.33	1686	1690.23	1696.34	1682.15	1683.23	1728.44	1655.01	1693.45	1657.8	1669.19	1673.42	1674.25
323.247986	1658.56	1668.85	1674.37	1676.65	1678.05	1676.52	1681.1	1675.63	1682.72	1680.17	1684.27	1683.12	1683.83	1685.74	1688.13	1683.85	1682.7	1690.03	1674.08	1677.79	1683.3	1688.97	1680.45	1685.36	1682.82	1674.05	1694.25	1686.05	1705.47	1715.03	1705.56	1680.65	1679.75	1690.42	1695.96	1681.69	1679.39	1689	1689.17	1693.94	1682.03	1682.99	1731.22	1651.13	1693.47	1654.33	1667.15	1672.13	1672.12
323.743011	1659.92	1668.41	1672.35	1675.36	1672.81	1674.88	1679.99	1675.06	1682.98	1679.49	1684.51	1682.58	1683.03	1685.29	1690.47	1681.21	1681.43	1687.9	1675.97	1676.51	1683.17	1687.52	1675.73	1687.45	1683.07	1671.51	1696.02	1686.03	1707.18	1718.55	1703.09	1683.72	1678.92	1687.99	1695.95	1681.85	1679.95	1687.02	1688.16	1696.61	1681.41	1682.05	1731.84	1652.53	1694.09	1651.76	1665.93	1671.85	1671.53
324.238007	1661.2	1668.93	1670.74	1674.24	1674.17	1674.25	1679.25	1675.4	1681.89	1679.6	1681.99	1683.34	1681.42	1683.49	1685.56	1680.68	1679.25	1688.66	1672.93	1675.97	1682.5	1689.04	1677.58	1687.93	1680.29	1670.67	1694.8	1685.29	1704.34	1718.45	1704.3	1680.83	1676.54	1688.32	1694.06	1680.61	1679.14	1685.19	1685.92	1693.34	1680.14	1683.46	1727.74	1653.45	1690.35	1654.07	1665.41	1669.71	1672.81
324.734009	1659.89	1669.64	1671.78	1673.68	1676.07	1677.65	1680.92	1676.7	1679.5	1679.56	1683.89	1683.15	1681.36	1684.31	1686.96	1683.38	1683.18	1687.86	1675.93	1674.48	1682.25	1688.32	1680.41	1689.06	1680.59	1670.79	1691.43	1681.98	1703.34	1716.86	1704.57	1681.91	1677.59	1689.74	1696.01	1678.61	1678.97	1684.86	1686.48	1693.49	1677.86	1683.15	1727.72	1650.25	1690.51	1654.8	1666.06	1670.04	1672.75
325.229004	1659.61	1668.53	1671.41	1673.74	1674.62	1673.78	1678.45	1674.21	1680.65	1677.44	1682.07	1682.13	1681.51	1684.55	1688.17	1683.16	1678.95	1689.24	1674.4	1674.98	1683.74	1687.4	1676.92	1686.2	1683.69	1670.23	1692.61	1681.8	1705.07	1717.15	1704.13	1679.38	1676.6	1687.52	1697.36	1679.47	1678.35	1687.56	1685.24	1693.12	1681.24	1681.35	1725.45	1650.08	1691.09	1654.51	1663.73	1672.04	1671.12
325.723999	1658.58	1667.46	1670.7	1671.5	1675.35	1673.98	1677.89	1677.09	1681.88	1680.92	1684.32	1681.6	1678.9	1685.86	1688.2	1683.1	1681.15	1685.21	1676.31	1674.38	1682.99	1689.25	1679.29	1686.2	1680.78	1670.68	1693.6	1682.87	1707.59	1715.23	1704.07	1681.98	1677.3	1687.6	1694.68	1678.59	1677.93	1684.46	1683.32	1692.84	1680.98	1682.31	1725.52	1650.84	1692.26	1651.77	1666.22	1668.86	1671.61
326.218994	1657.63	1664.67	1671.08	1671.91	1671.67	1676.1	1679.39	1675.37	1679.05	1678.88	1681.39	1680.63	1679.73	1680.16	1685.78	1683.19	1680.37	1685.37	1674.08	1677.19	1680.65	1684.26	1678	1682.71	1679.83	1669.68	1692.85	1681.89	1703.55	1715.75	1703.72	1680.14	1677.88	1685.41	1697.48	1678.11	1676.58	1686.32	1685.61	1691.71	1678.49	1680.94	1721.35	1649.97	1689.45	1654.05	1664.11	1670.24	1669.41
326.714996	1657.49	1668.1	1670.35	1670.19	1674.28	1675.04	1679.27	1674.31	1679.57	1677.65	1681.23	1681.4	1678.97	1679.03	1687.72	1680.8	1677.96	1687.42	1673.6	1675.73	1682.89	1686.74	1677.1	1684.17	1679.48	1669.45	1692.91	1680.91	1702.42	1713.87	1703.31	1679.7	1677.41	1683.49	1694.95	1678	1676.78	1686.27	1682.59	1692.79	1678.86	1680.06	1724.74	1648.67	1689.12	1653.83	1665.18	1669.74	1670.15
327.209991	1658.99	1667.17	1673.08	1670.67	1672.18	1676.65	1677.76	1674.4	1679.37	1676.84	1680.7	1678.9	1680.11	1680.71	1685.47	1681.18	1679.51	1686.31	1673.64	1675.31	1679.14	1685.39	1676.83	1684.59	1680.67	1667.75	1691.22	1680.72	1702.17	1714.16	1703.43	1680.36	1678.94	1685.19	1695.97	1678.42	1676.32	1684.78	1683.93	1689.9	1677.09	1680.47	1721.45	1650.84	1689.31	1650.46	1664.04	1668.29	1669.66
327.704987	1659.17	1665.1	1669.2	1672.24	1672.55	1674.67	1677.5	1675.07	1679.4	1677.89	1680.48	1680.71	1677.4	1682.31	1684.02	1679.64	1678.21	1684.3	1671.65	1673.26	1678.41	1684.88	1675.64	1682.05	1680.53	1665.9	1690.77	1683.66	1703.15	1710.79	1704.77	1681.28	1677.86	1686.84	1695.3	1679.39	1675.68	1679.69	1684.07	1691.39	1677.85	1680.32	1722.96	1649.66	1688.56	1650.57	1664.8	1669.27	1669.93
328.200012	1655.22	1667.27	1669.35	1673.24	1672.9	1673.12	1677.44	1673.79	1676.73	1676.72	1681.1	1679.09	1678.1	1678.78	1686.45	1680.47	1676.73	1684.77	1672.04	1671.92	1679.5	1685.72	1674.72	1682.56	1679.19	1667.76	1691.84	1682.96	1705	1713.22	1702.08	1679.22	1676.23	1683.83	1693.65	1678.26	1676.09	1682.02	1683.77	1688.9	1676.96	1680.92	1721.57	1651.13	1688.12	1650.78	1664.37	1666.6	1669.72
328.695007	1654.37	1663	1668.38	1670.73	1670.14	1674.17	1676.16	1672.51	1676.38	1676.92	1679.84	1680.8	1677.7	1679.86	1683.87	1680.09	1678.6	1683	1670.89	1674.88	1679.24	1685.92	1674.75	1681.96	1678.18	1664.62	1690.09	1680.42	1701.69	1711.08	1701.23	1678.19	1675.16	1684.13	1691.61	1676.34	1674.2	1684.32	1682.97	1689.24	1675.94	1679.45	1723.47	1648.04	1684.72	1650.75	1660.94	1665.52	1667.35
329.191010	1657.34	1663.8	1670.59	1670.28	1670.5	1672.2	1673.15	1669.55	1676.97	1676.77	1679.95	1679.62	1677.67	1680.47	1684.22	1678.19	1676.68	1684.28	1670.25	1671.15	1679.33	1683.14	1675.38	1682.45	1681.49	1664.68	1691.31	1680.98	1702.28	1712.26	1701.8	1680.28	1673.97	1684.69	1692.9	1678.26	1676.59	1679.89	1683.22	1687.7	1676.5	1680.08	1720.39	1648.77	1688.84	1649.32	1663.28	1666.8	1667.44
329.686005	1657.15	1663.73	1669.6	1670.04	1670.01	1673.07	1676.52	1671.93	1676.3	1673.13	1680.37	1680.56	1679.9	1680.5	1682.41	1677.61	1677.42	1684.04	1671.95	1671.41	1677.83	1688.6	1674.49	1682.65	1676.69	1664.69	1689.51	1679.65	1699.43	1709.59	1699.61	1677.02	1673.67	1682.72	1690.28	1676.62	1675.47	1684.48	1683.32	1687.93	1676.51	1680.59	1721.57	1651.21	1685.15	1650.3	1659.3	1666.25	1666.49
330.181000	1657.24	1665.09	1669.59	1669.55	1672.18	1671.48	1673.6	1671.59	1677.55	1677.31	1678.41	1678.43	1678.59	1676.7	1683.17	1679.05	1675.44	1684.72	1673.46	1670.21	1677.87	1683.13	1674.08	1681.45	1676.53	1663.35	1686.3	1678.2	1697.27	1708.56	1700.83	1677.49	1674.28	1683.21	1689.99	1675.44	1676.31	1681.06	1680.96	1685.93	1673.68	1679.3	1719.58	1650.85	1687.72	1648.73	1662.08	1666.37	1668.44
330.675995	1656.03	1665.93	1667.32	1669.2	1671.13	1671.95	1672.29	1671.01	1676.2	1674.32	1676.49	1677.83	1677.05	1678.48	1684.08	1680.83	1677.58	1684.12	1671.51	1672.12	1681.34	1681.74	1674.74	1680.92	1679.61	1668.75	1688.31	1678.06	1701.2	1708.11	1700.96	1681.02	1675.11	1682.79	1689.8	1676.5	1673.19	1679.61	1680.79	1689.92	1674.29	1676.59	1721.91	1647.63	1685.87	1650.71	1661.25	1664.8	1665.94
331.170990	1657.12	1664.44	1669.59	1668.55	1670.39	1674.01	1674.1	1670.46	1674.52	1674.97	1678.41	1677.36	1677.29	1679.28	1683.92	1679.96	1675.19	1681.58	1670.38	1671.27	1678.92	1683.5	1674.11	1682.01	1676.89	1667.02	1686.92	1678.6	1699.49	1708.12	1700.8	1678.75	1676.78	1683.35	1689.77	1676.76	1674.4	1681.56	1681.12	1686.98	1674.41	1676.03	1718.87	1648.8	1685.6	1649.34	1661.84	1665.25	1665.88
331.666992	1655.18	1661.79	1666.53	1668.42	1669.41	1670.77	1674.22	1670.56	1678.68	1675.67	1677.78	1676.89	1676.05	1677.37	1683.35	1678.83	1674.84	1681.59	1670.59	1669.19	1677.8	1682.23	1672.56	1679.69	1674.58	1665.88	1689.3	1676.2	1699.12	1708.72	1699.67	1678.94	1672.03	1683.34	1690.07	1675.38	1674.83	1683.83	1680.22	1687.15	1674.17	1677.45	1717.18	1649.92	1685.45	1648.56	1659.37	1666.93	1665.76
332.161987	1655.13	1662.56	1668.8	1666.05	1671.34	1671.81	1671.85	1669.28	1677.5	1673.49	1678.01	1676.84	1676.19	1677.03	1682.3	1677.91	1674.88	1682	1669.15	1670.21	1676.89	1680.18	1672.83	1678.78	1675.84	1665.81	1689.79	1677.81	1700.5	1709.34	1699.31	1678.46	1672.22	1680.91	1690.58	1674.86	1673.18	1680.39	1678.42	1688.92	1676.35	1678.07	1719.86	1648.89	1685.35	1648.07	1662.62	1665.77	1665.85
332.657013	1655.58	1662.54	1667.54	1667.18	1670.08	1671.39	1672.23	1670.02	1677.05	1673.75	1680.04	1677.18	1676.02	1675.49	1684.23	1678.84	1676.15	1683.28	1668.44	1669.19	1676.67	1682.37	1670.44	1679.94	1677.04	1664.82	1689.94	1677.09	1697.85	1709.79	1697.47	1677.24	1672.89	1680	1689.81	1673.59	1673.27	1679.08	1677.85	1686.29	1674.24	1677.22	1718.97	1648.52	1680.38	1648.52	1659.8	1662.64	1666.67
333.152008	1655.05	1663.27	1669.72	1666.67	1667.71	1670.12	1670.27	1671.3	1673.78	1671.8	1677.28	1675.96	1674.02	1675.73	1682.47	1678.32	1675.57	1682.96	1668.04	1668.41	1675.41	1682.49	1670.67	1678.52	1676.72	1663.8	1687.28	1675.64	1697	1705.76	1697.9	1675.85	1671.43	1682.23	1689.63	1675.55	1670.87	1680.77	1677	1687.16	1672.32	1676.53	1717.3	1646.45	1684.57	1646.7	1660.51	1666.49	1666.08
333.647003	1653.88	1662.35	1665.78	1667.9	1666.95	1670.79	1672.6	1668.02	1675.4	1672.71	1677.02	1674.75	1674.09	1675.7	1681.28	1676.61	1675.76	1680.17	1667.38	1669.07	1676.11	1682.07	1672.49	1678.81	1674.32	1662.6	1686.12	1677.12	1696.17	1708.58	1698.34	1677.86	1674.57	1680.38	1689.6	1672.37	1671.7	1679.89	1679.33	1682.64	1671.59	1675.58	1715.32	1645.97	1681.17	1648.22	1660.97	1665.22	1664.28
334.143005	1653.62	1663.44	1666.48	1666.65	1669.56	1670.31	1671.93	1669.62	1674.8	1671.38	1675.33	1674.55	1676.34	1676.58	1679.08	1675.97	1674.6	1682	1666.15	1670.15	1675.92	1682.28	1672.24	1676.17	1675.96	1663.97	1685.71	1675.98	1697.63	1706.03	1697.46	1677.33	1672.37	1677.43	1688.54	1673.23	1671	1677.73	1676.32	1685.6	1672.63	1672.53	1718.51	1648.24	1682.43	1648.67	1659.57	1666.03	1666.18
334.638000	1656.63	1663.46	1666.46	1667.76	1669.32	1672.5	1671.12	1669.32	1676.78	1671	1675.97	1675.23	1675.29	1675.31	1683.02	1677.81	1674.96	1678.87	1666.77	1669.49	1673.2	1681.51	1673.87	1680.25	1674.71	1664.18	1687.73	1674.77	1698.96	1706.71	1698.5	1676.22	1671.11	1678.24	1690.06	1673.36	1673.21	1678.97	1674.23	1685.02	1672.39	1677.14	1714.7	1648.07	1684.8	1648.82	1661.39	1665.06	1665.29
335.132996	1655.01	1663.62	1666.85	1665.9	1668.67	1668.25	1669.77	1671.31	1675	1672.23	1676.7	1676.12	1674.96	1676.64	1682.19	1675.66	1672.84	1680.23	1668.62	1666.88	1674.11	1680.69	1672.21	1679.65	1675.53	1664.37	1686.51	1675.35	1697.69	1706.27	1698.41	1675.22	1674.23	1681.51	1687.95	1674.4	1671.69	1678.17	1677.49	1683.75	1673.77	1676.68	1714.92	1646.49	1681.92	1648.01	1660.9	1664.32	1665.18
335.627991	1656.13	1660.78	1666.28	1667.95	1668.81	1668.92	1668.86	1668.69	1674.56	1670.32	1673.91	1676.04	1674.09	1675.91	1681.43	1674.59	1673.71	1682.9	1668.43	1666.28	1672.98	1681.4	1672.4	1677.58	1674.75	1663.37	1686.67	1674.87	1696.91	1705.92	1697.45	1675.96	1672.52	1677.16	1688.29	1673.67	1672.03	1676.76	1676.38	1684.24	1673.07	1675.23	1715.44	1649.02	1682	1645.45	1659.93	1662.11	1665.02
336.123993	1654.13	1662.86	1667.31	1665.82	1669.92	1672.28	1668.48	1670.42	1672.93	1669.48	1676.38	1674.08	1673.19	1673.1	1681.51	1673.33	1672.4	1681.39	1668.06	1665.38	1673.44	1679.82	1672.3	1678.58	1673.89	1664.21	1685.66	1674.04	1696.99	1704.98	1696.73	1677.68	1671.71	1677.37	1684.66	1672.32	1669.75	1678.5	1675.14	1685.06	1672.04	1676.62	1716.29	1645.53	1681.05	1646.98	1660.62	1664.02	1665.98
336.618988	1654.27	1658.83	1663.25	1665.44	1666.17	1669.08	1669.14	1669.01	1674.67	1668.72	1675.84	1673.9	1675.15	1675.13	1679.53	1676.47	1673.22	1679.72	1667.77	1668.13	1672.87	1680.07	1670.63	1676.26	1674.38	1662.34	1687.26	1674.96	1696.57	1703.62	1693.77	1675.38	1670.19	1676.23	1686.2	1671.17	1669.54	1675.79	1678.2	1683.53	1670.38	1674.74	1714.39	1645.93	1681.48	1647.32	1659.68	1662.29	1664.46
337.114014	1654.49	1661.45	1664.91	1665.17	1666.68	1668.37	1668.92	1667.56	1674.29	1670.85	1675.44	1674.77	1673.73	1675.42	1680.45	1675.08	1673.48	1678.11	1664.85	1667.01	1672.3	1679.29	1670.18	1677.89	1672.93	1658.89	1685.87	1675.44	1698.16	1705.74	1694.21	1673.64	1669.97	1678.07	1685.33	1672.62	1671.02	1674.52	1674.61	1683.69	1670.89	1672.13	1714.59	1646.18	1679.74	1648.61	1657.64	1662.68	1663.39
337.609009	1652.82	1659.72	1665.05	1664.24	1666.33	1666.75	1669.81	1669.34	1671.72	1668.45	1673.04	1673.61	1672.15	1673.73	1680.18	1672.65	1674.71	1679.11	1667.4	1662.95	1670.78	1680.59	1668.58	1675.89	1672.02	1660.8	1688.42	1674.15	1693.25	1704	1694.35	1674.1	1668.08	1677.35	1685.8	1668.41	1669.19	1676.5	1673.14	1682.83	1670.49	1673.39	1714.38	1644.1	1681.36	1646.54	1655.4	1662.27	1663.37
338.104004	1654.93	1658.72	1664.96	1668.41	1666.61	1666.5	1669.8	1668.24	1672.72	1671.36	1675.72	1674.81	1672.21	1674.43	1677.3	1674.29	1674.75	1680.22	1664.47	1664.42	1673.51	1676.05	1669.34	1676.17	1672.72	1659.73	1683.74	1672.96	1693.3	1702.02	1692.66	1674.16	1670.36	1676.11	1683.43	1669.39	1668.79	1674.83	1676.07	1682.68	1669.55	1674.24	1713.98	1646.66	1681.33	1645.96	1656.57	1660.01	1662.92
338.600006	1655.61	1660.53	1664.81	1665.69	1668.03	1669.92	1668.04	1666.32	1674.61	1668.51	1673.44	1673.37	1672.65	1672.28	1679.34	1674.48	1670.11	1678.47	1664.3	1665.24	1672.02	1679.24	1669.56	1675.99	1671.64	1658.02	1685.91	1673.39	1692.68	1703.97	1693.35	1674.54	1669.74	1675.05	1686.91	1669.97	1669.27	1673	1672.04	1680.3	1670.48	1676.75	1712.69	1644.35	1681.7	1645.25	1659.16	1662.44	1664.65
339.095001	1654.01	1659.8	1664.8	1664.93	1665.6	1667.08	1670.07	1666.65	1673.59	1669.54	1675.82	1672.79	1673.67	1673.78	1678.64	1672.2	1669.01	1677.45	1666.66	1667.26	1669.41	1680.86	1669.89	1675.98	1670.81	1660.81	1684.28	1672.84	1694.28	1705.13	1692.42	1672.72	1668.79	1673.14	1684.06	1669.04	1668.91	1676.27	1673.27	1678.77	1668.98	1672.95	1712.39	1645.06	1678.02	1646.82	1654.4	1660.04	1661.86
339.589996	1650.94	1660.2	1664.49	1664.87	1664.18	1668.49	1667.22	1667.12	1672.12	1669.98	1671.86	1671.89	1671.4	1672.19	1677.44	1673.1	1672.08	1678.16	1663.99	1666.23	1671.87	1678.65	1667.57	1675.68	1674.57	1659.4	1684.85	1671.18	1694.1	1703.84	1694.17	1675.33	1669.05	1676	1685.86	1667.82	1668.41	1673.18	1671.07	1681.41	1669.68	1673.98	1713.83	1644.26	1679.77	1644.07	1657.82	1661.67	1663.15
340.084991	1652.71	1659.54	1663.84	1664.51	1663.68	1668.46	1668.2	1667.01	1670.48	1667.31	1675.72	1672.04	1670.13	1674.02	1679.85	1672.31	1671.56	1679.05	1664.95	1662.97	1670.98	1676.21	1666.47	1677.54	1671.48	1656.88	1684.96	1672.07	1694.9	1701.7	1695.9	1673.25	1671.45	1674.04	1686.09	1671.44	1669.65	1673.75	1674.91	1681.5	1668.03	1673.78	1712.17	1647.03	1676.75	1643.53	1656.67	1660.61	1660.41
340.579987	1651.12	1659.78	1663.7	1664.82	1665.71	1667.55	1667.15	1666.1	1672.45	1669.14	1671.92	1673.19	1670.09	1671.62	1679.32	1672.66	1670.56	1676.5	1664.74	1662.7	1668.04	1678.21	1666.45	1674.51	1671.27	1658.87	1684.71	1669.84	1691.98	1701.53	1696.31	1674.66	1667.28	1675.74	1684.41	1669.45	1667.4	1673.63	1672.98	1680.88	1670.61	1672.48	1711.17	1645.37	1677.31	1644.34	1654.61	1661.58	1660.61
341.075989	1652.42	1659.4	1664.87	1663.38	1665.42	1668.2	1667.71	1665.1	1672.69	1668.68	1673.44	1672.62	1671.44	1671.95	1679.26	1671.49	1671.46	1679.5	1667.27	1664.33	1668.54	1677.93	1670.81	1676.53	1670.5	1659.6	1683.69	1670.77	1693.27	1701.46	1694.71	1672.62	1668.61	1674.38	1685.79	1669.72	1668.26	1672.49	1670.77	1681.21	1671.15	1671.81	1714.87	1644.11	1677.58	1646.92	1655.19	1660.56	1662.16
341.571014	1651.37	1658.05	1662.96	1665.22	1665.07	1666.36	1668.46	1664.04	1671.63	1667.51	1672.69	1670.59	1669.96	1671.14	1677.87	1669.55	1671.55	1677.61	1664.46	1663.3	1670.26	1678.86	1668.62	1675.43	1669.82	1658.51	1683.97	1671.2	1694.15	1700.25	1693.29	1673.95	1671.29	1674.4	1682.92	1669.85	1666.2	1674.02	1670.45	1681.28	1670.29	1672.08	1711.52	1644.03	1677.15	1646.23	1656.37	1660.89	1660.25
342.066010	1651.12	1658.48	1661.56	1663.87	1662.33	1667.96	1665.14	1664.44	1670.65	1668.53	1673.16	1670.55	1669.55	1671.03	1677.46	1670.29	1668.64	1675.22	1663.67	1661.01	1667.09	1678.88	1665.39	1674.57	1670.39	1655.41	1684.53	1670.98	1693.38	1700.92	1693.01	1674.29	1669.09	1674.83	1682.83	1668.95	1667.18	1675.62	1670.46	1679.74	1670.6	1674.29	1709.13	1642.73	1676.73	1644.79	1658.07	1658.85	1661.77
342.561005	1651.51	1656.78	1661.55	1664.15	1663.58	1667.19	1666.44	1661.53	1669.57	1665.94	1672.54	1671.54	1669.35	1669.32	1677.02	1671.12	1670.5	1676.34	1663.32	1663.71	1669.58	1677.69	1665.58	1675.27	1668.83	1661.28	1681.6	1673.96	1691.66	1700.86	1691.13	1672.64	1666.83	1672.25	1681.69	1669.17	1665.85	1670.74	1670.9	1680.93	1667.91	1670.7	1710.58	1642.1	1674.67	1644.89	1656.3	1659.66	1660.32
343.056000	1652.62	1654.78	1662.58	1663.78	1661.17	1668.62	1667.02	1665.02	1668.77	1666.17	1671.27	1671.27	1668.14	1669.03	1675.76	1669.17	1668.61	1676.14	1663.21	1665.28	1668.61	1676.47	1665.79	1675.34	1668.4	1658.73	1682	1669.95	1691.79	1700.21	1693.87	1672.89	1667.88	1671.76	1682.1	1667.41	1665.88	1672.62	1670.81	1680.21	1667.5	1673.31	1710.73	1643.72	1674.57	1642.7	1655.35	1659.76	1659.28
343.552002	1651.16	1659.19	1661.97	1664.86	1663.8	1664.55	1666.02	1667.2	1669.27	1666.65	1670.11	1669.21	1668.91	1670.25	1674.85	1670.76	1669.21	1675.62	1662.71	1663.12	1668.11	1675.83	1667	1672.6	1670.78	1659.16	1681.44	1669.12	1692.05	1699.64	1690.11	1670.81	1669.67	1673.31	1683.05	1668.64	1665.77	1672.03	1670.74	1677.92	1666.84	1674.49	1707.79	1642.04	1674.85	1643.52	1656.08	1659.74	1660.28
344.046997	1652.59	1656.52	1662.97	1662.64	1661.02	1667.11	1664.54	1664.07	1670.83	1666.89	1672.19	1672.8	1672.3	1670.11	1676.19	1670.37	1669.77	1675.57	1661.2	1664.02	1668.86	1676.7	1665.71	1673.27	1669.82	1658.12	1683.02	1670.17	1691.26	1698.98	1692	1673.18	1668.69	1672.38	1682.81	1666.61	1666.82	1671.06	1668.22	1679.37	1668.54	1672.13	1709.67	1642.58	1675.1	1645.75	1653.62	1660.02	1659.94
344.541992	1651.1	1656.22	1664.48	1662.88	1662.62	1667.21	1666.06	1665	1668.53	1667.58	1671.39	1671.47	1670.19	1669.98	1675.26	1668.31	1669.56	1675.6	1662.82	1662.56	1668.54	1675.21	1667.7	1673.09	1669.24	1659.25	1681.53	1669.93	1692	1698.54	1689.72	1672.2	1667.81	1671.07	1684.1	1664.53	1664.14	1673.6	1668.58	1678.09	1665.92	1672.41	1706.86	1643.54	1676.51	1643.09	1657.57	1657.19	1660.39
345.036987	1650.17	1655.71	1660.58	1663.26	1660.44	1666.25	1665.36	1665.79	1669.67	1665.62	1671.26	1671.54	1667.37	1667.25	1679.08	1671.72	1667.15	1676.93	1660.82	1662.19	1667.75	1675.26	1666.31	1672.95	1669.27	1657.96	1681.75	1670.1	1690.16	1699.2	1690.9	1673.55	1667.95	1673.48	1680.88	1667.43	1666.76	1669.96	1667.75	1678.43	1667.86	1669.19	1706.48	1643.31	1673.41	1644.28	1654.71	1659.43	1659.79
345.532013	1651.02	1656.83	1660.56	1662.98	1662.79	1665.32	1664.06	1664.29	1669.73	1666.79	1671.3	1672.83	1670.31	1668.11	1675.7	1670.88	1667.58	1673.96	1661.66	1661.51	1669.07	1673.79	1664.89	1674	1670.44	1656.55	1681.85	1671.6	1690.29	1699.5	1689.65	1671.24	1668.01	1669.97	1683.05	1667.98	1665.97	1670.84	1671.38	1679.44	1666.07	1670.19	1709.33	1645.86	1678.23	1641.95	1656.03	1660.83	1659.29
346.028015	1652.6	1656.71	1660.79	1663.48	1663.36	1667.19	1660.95	1665.15	1669.3	1664.12	1671.96	1670.79	1666.02	1667.55	1676.54	1669.87	1666.35	1675.15	1662.47	1661.31	1667.62	1675.61	1665.49	1673.88	1671.26	1656.41	1680.79	1669.27	1691.08	1698.38	1691.84	1671.9	1667.02	1671.39	1681.93	1667.56	1667.69	1671.81	1667.03	1676.42	1664.5	1669.82	1706.24	1643.74	1675.8	1644.48	1652.28	1659.09	1657.43
346.523010	1650.73	1654.93	1662.35	1663.98	1660.21	1666.46	1665.26	1661.91	1668.86	1666.29	1668.12	1672.07	1668.48	1670.37	1674.28	1668.67	1669.64	1675.02	1661.43	1661.91	1666.78	1673.05	1663.63	1673.11	1669.85	1655.13	1679.1	1667.68	1692.46	1697.69	1691.45	1670.49	1664.7	1668.83	1680.71	1666.53	1666.23	1672.63	1669.06	1677.04	1665.71	1671.96	1703.81	1641.12	1674.81	1645.06	1654.02	1657.91	1656.74
347.018005	1650.6	1654.28	1660.65	1662.13	1661.28	1663.78	1667.62	1663.86	1667.78	1665.5	1670.98	1671.42	1667.71	1666.08	1674.87	1670	1667.09	1670.89	1660.05	1660.56	1665.81	1671.93	1664.25	1671.69	1670.54	1654.16	1680.85	1667.5	1690.61	1696.5	1691.45	1672.34	1666.77	1670.04	1679.1	1667.7	1665.66	1669.95	1670.39	1676.53	1665.56	1670.29	1705.68	1641.77	1673.55	1640.91	1652.86	1658.52	1657.94
347.513000	1648.09	1654.96	1662.95	1661.94	1661.6	1665.98	1663.74	1661.5	1668.03	1666.22	1669.74	1668.98	1667.45	1667.41	1675.96	1669.17	1667.25	1674.65	1661.32	1663.29	1664.41	1673.49	1664.04	1674.2	1668.38	1655.75	1681.7	1668.93	1689.88	1695.04	1690.87	1673.55	1665.35	1669.37	1681.2	1666.47	1664.7	1668.88	1666.16	1676.34	1665.31	1669.86	1706.75	1641.23	1672.42	1640.44	1652.72	1655.81	1659.78
348.009003	1652.76	1655.47	1659.79	1662.04	1662.17	1663.74	1662.2	1661.22	1668.53	1663.32	1668.84	1670.88	1668.49	1666.59	1676.97	1667.03	1666.07	1672.44	1661.33	1660.49	1663.8	1671.84	1664.43	1672.99	1669.21	1655.45	1679.62	1668.2	1689.13	1696.36	1688.65	1671.27	1667.34	1668.5	1680.76	1664.56	1665.51	1668.39	1667.51	1676.76	1666.73	1670.26	1702.39	1640.42	1672.36	1640.91	1653.57	1656.12	1657.87
348.503998	1652.63	1656.62	1659.81	1662.51	1659.94	1664.37	1662.2	1664.2	1668.25	1663.78	1667.98	1671.78	1665.19	1666.22	1676.2	1670.34	1666.58	1673.02	1663	1661.27	1668.67	1672.83	1665.82	1671.23	1669.47	1656.43	1679.5	1668.42	1689.76	1693.7	1688.05	1670.73	1666.11	1669.47	1681.41	1668.62	1668.17	1666.19	1666.23	1675.13	1664.83	1668.33	1706.32	1641.32	1673.64	1643.05	1651.2	1657.29	1656.31
348.998993	1649.09	1657.33	1661.48	1660.12	1661.1	1664.56	1661.83	1661.67	1666.92	1664.39	1668.83	1670.9	1666.77	1666.01	1677.01	1664.62	1665.81	1673.2	1660.5	1659.71	1664.8	1672.49	1663.33	1672.06	1666.95	1655.4	1678.21	1666.89	1689.48	1695.28	1687.89	1673.17	1666.6	1670.69	1680.4	1666.85	1665.87	1668.32	1666.21	1677.14	1665.02	1670.68	1705.15	1640.5	1672.77	1642.08	1650.1	1656.29	1656.29
349.493988	1649.75	1656.29	1660.03	1662.58	1659.1	1662.4	1660.4	1662.21	1667.57	1664.58	1669.12	1669.67	1667.88	1665.58	1674.22	1668.27	1667.86	1673.04	1660.94	1659.84	1666.66	1672.88	1664.3	1670.84	1666.55	1655.15	1678.25	1666.72	1687.69	1696.52	1687.51	1669.64	1663.37	1669.16	1676.79	1664.37	1664.1	1669.54	1668.29	1675.39	1663	1670.85	1704.91	1639.81	1673.71	1639.57	1649.16	1654.48	1657.55
349.989014	1647.08	1655.01	1659.86	1659.79	1658.35	1665.28	1662.16	1662.16	1667.98	1664.4	1667.07	1668.08	1668.12	1666.65	1675.56	1665.64	1666.16	1674.12	1662.72	1660.64	1665.31	1673.68	1662.81	1672.42	1668.05	1653.42	1677.9	1666.31	1685.8	1696.93	1686.78	1670.08	1664.95	1669.79	1678.82	1662.66	1664.18	1669.04	1665.96	1676.05	1661.75	1669.24	1703.55	1641.55	1672.07	1639.71	1652.96	1656.61	1655.78
350.484985	1649.28	1654.58	1660.32	1661.73	1659.84	1663.92	1662.83	1662.39	1665.63	1664.46	1669.17	1670.94	1667.12	1667.56	1675.31	1667.55	1667.69	1672.12	1660.21	1659.16	1663.68	1672.5	1663.62	1669.38	1667.3	1652.14	1677.24	1668.05	1688.23	1694.25	1686.88	1670.31	1663.66	1667.43	1678.18	1665	1665.21	1669.36	1664.34	1674.55	1662.24	1668.9	1703.07	1641.18	1672.76	1640.56	1652.95	1656.13	1658.04
350.980011	1650.16	1654.17	1660.6	1660.62	1660.63	1661.7	1661.31	1662.24	1667.73	1664.49	1666.76	1670.03	1666.32	1665.51	1674.38	1667.05	1665.17	1672.99	1660.72	1659.44	1663.8	1673.17	1662.28	1671.61	1665.92	1656.61	1679.53	1664.29	1686.31	1695.78	1688.14	1672.22	1663.68	1665.68	1680.07	1666.03	1663.87	1668.79	1661.98	1674.75	1663.2	1669.68	1701.26	1640.57	1671.79	1641.52	1652.02	1656.22	1657.18
351.475006	1649.59	1655.11	1658.58	1659.56	1659.17	1660.87	1661.25	1660.78	1667.43	1660.9	1668.75	1669.64	1665.86	1665.33	1673.92	1666.93	1664.71	1672.12	1660.44	1659.5	1665.65	1670.53	1663.44	1672.32	1665.76	1655.6	1678.77	1666.81	1688.86	1694.84	1687.44	1671.36	1665.09	1667.67	1677.61	1664.53	1662.36	1669.92	1664.05	1675.51	1666.51	1669.58	1701.95	1641.16	1672.47	1640.48	1652.44	1656.71	1654.88
351.970001	1649.06	1655.91	1657.64	1660.62	1658.69	1664.46	1663.9	1662.94	1667.15	1663.7	1669.19	1668.71	1665.71	1666.14	1672.54	1666.05	1664.77	1671	1661.46	1657.72	1664.39	1673.09	1662.77	1671.58	1667.63	1656.37	1676.48	1667.45	1688.25	1694.26	1688.81	1670.86	1667.51	1670.41	1678.4	1666.84	1664.34	1668.26	1664.34	1675.17	1662.63	1668.57	1704.23	1639.17	1671.09	1640.14	1650.52	1656.75	1656.07
352.464996	1649.71	1654	1659.13	1659.12	1660.91	1663.23	1661.56	1660.28	1666.09	1663.28	1667.41	1667.79	1664.76	1666.34	1673.98	1667.76	1666.98	1672.08	1660.42	1658.39	1663.61	1673.73	1662.71	1670.84	1667.59	1652.61	1678.57	1666.09	1687.6	1694.54	1687.37	1672.77	1664.37	1668.84	1678.07	1664.53	1662.49	1669.69	1665.79	1676.46	1663.09	1669.04	1701.79	1640.63	1671.09	1639.54	1650.27	1656.47	1657.04
352.960999	1647.49	1654.37	1659.47	1659.81	1657.94	1662.95	1662.84	1661.8	1666.94	1662.49	1667.68	1668.87	1664.7	1663.89	1674.95	1667.19	1667.56	1670.13	1660.77	1658.93	1661.69	1672.88	1661.5	1669.69	1665.67	1654.22	1676.13	1667.14	1685.44	1694.11	1684.76	1668.03	1664.69	1665.63	1677.31	1664.68	1662.31	1669.25	1663.2	1674.85	1663.63	1669.72	1702.31	1640.92	1668.43	1639.52	1650.64	1655.28	1656.15
353.455994	1646.63	1653.89	1660.24	1660.44	1661.36	1662.47	1660	1660.86	1668.65	1662.65	1666.64	1667.49	1662.72	1662.12	1673.12	1664.41	1664.1	1670.03	1661.14	1660.14	1664.53	1672.74	1659.72	1669.87	1665.52	1652.67	1677.24	1664.93	1684.9	1690.7	1685.28	1669.42	1665.46	1665.55	1676.73	1662.77	1661.88	1666.53	1665.37	1672.51	1660.12	1666.96	1701.95	1641.31	1669.55	1639.49	1649.64	1657.64	1654.49
353.950989	1646.52	1654.63	1659.58	1660.69	1658.68	1663.37	1659.37	1658.46	1666.33	1662.17	1665.88	1666.01	1665.63	1664.62	1673.24	1664.47	1664.13	1670.65	1661.17	1658.09	1664.61	1672.25	1661.89	1669.15	1665.1	1656.01	1676.86	1664.57	1686.73	1693.01	1684.8	1669.05	1664.6	1666.54	1674.22	1663.65	1662.76	1666.17	1663.54	1674.19	1662.41	1667.35	1700.38	1639.43	1671.33	1639.73	1650.42	1655.28	1654.12
354.446014	1650.32	1653.22	1658.18	1662.26	1657.97	1663.03	1659.58	1660.18	1665.57	1661.2	1666.14	1667.07	1665.95	1662.62	1672.66	1666.31	1662.52	1669.41	1658.5	1657.63	1662.05	1669.26	1661.89	1669.74	1666.92	1651.51	1677.68	1662.99	1685.68	1694.81	1686.57	1669.13	1665.54	1664.46	1676.1	1661.52	1663.06	1666.06	1662.18	1671.9	1662.61	1668.5	1699.3	1639.07	1668.72	1638.48	1650.67	1655.39	1656.82
354.941010	1648.2	1652.02	1658.72	1656.4	1658.63	1660.11	1658.37	1659.94	1661.82	1662.78	1663.09	1665.12	1664.49	1663.27	1673.47	1663.01	1664.12	1668.62	1657.6	1659.19	1661.82	1672.41	1662.31	1669.51	1664.4	1650.91	1676.67	1662.68	1686.93	1694.1	1687.53	1670.68	1663.16	1664.32	1675.83	1665	1662.48	1664	1663.92	1673.39	1662.81	1665.73	1699.81	1640.9	1670.68	1640.2	1651.45	1655.36	1656.74
355.437012	1647.97	1652.29	1657.2	1659.76	1657.3	1662.36	1659.81	1661.04	1662.8	1663.2	1666.17	1667.11	1665.62	1663.48	1672.82	1663.74	1663.81	1670.8	1657.86	1657.33	1661.93	1670.07	1660.46	1667.9	1665.25	1652.3	1676	1664.44	1683.61	1691.8	1684.1	1668.98	1660.44	1665.68	1675.51	1661.32	1663.1	1665.69	1663.63	1670.95	1661.03	1669.29	1701.36	1638.21	1667.8	1640.46	1650.2	1655.19	1654.76
355.932007	1648.73	1654.7	1656.6	1658.82	1656.46	1660.9	1659.39	1659.87	1663.6	1662.47	1665.63	1667.63	1665.9	1663.22	1672.32	1663.78	1663.58	1668.67	1658.42	1657.85	1662.62	1669.54	1660.53	1668.91	1665.55	1654.85	1675.77	1663.61	1684.85	1692.18	1685.43	1667.71	1663.66	1662.67	1675.66	1663.51	1663.58	1666.54	1663.16	1673.25	1659.77	1666.49	1702.07	1640.39	1670.53	1639.96	1651.15	1652.99	1656.58
356.427002	1647.78	1651.09	1658.24	1657.45	1656.64	1660.7	1658.82	1658.96	1664.27	1662.27	1664.26	1666.78	1663.01	1662.51	1672.27	1662.6	1663.08	1667.96	1657.98	1656.8	1660.89	1669.67	1661.31	1670.35	1666.13	1651.39	1674.95	1663	1684.14	1691.2	1683.47	1668.34	1664	1665.36	1677.19	1660.32	1661.79	1664	1661.41	1671.2	1660.85	1666.15	1697.93	1638.64	1669.32	1638.82	1648.9	1654	1657.01
356.921997	1645.7	1652.88	1656.7	1657.88	1659	1658.71	1658.7	1660.48	1666.47	1661.6	1665.29	1669.19	1662.51	1660.9	1671.55	1663.54	1664.24	1670.37	1659.58	1656.07	1661.9	1670.3	1661.28	1670.44	1664.41	1651	1673.59	1663.53	1686.73	1691.66	1684.67	1668.74	1662.83	1667.36	1674.35	1662.46	1660.84	1665.95	1665.24	1673.05	1663.94	1665.57	1699.19	1637.39	1667.48	1639.68	1652.11	1655.2	1655.04
357.416992	1648.95	1652.1	1658.65	1659.65	1656.83	1663.89	1657.66	1660.22	1664.62	1662.12	1666.94	1665.82	1662.99	1663.84	1673.58	1662.71	1663.76	1668.46	1657.7	1657.69	1663.02	1668.61	1661.27	1670.15	1663.81	1651.33	1674.79	1663.63	1685.66	1692	1685.43	1666.91	1664.68	1663.33	1675.83	1661.03	1659.62	1666.9	1660.78	1671.32	1661	1666.65	1696.89	1639.24	1669	1639.17	1650.49	1654.14	1655.61
357.912994	1647.94	1651.16	1657.68	1660.08	1657.45	1662.3	1658.96	1658.28	1666.39	1662.37	1664.8	1666.57	1664.79	1661.83	1671.55	1662.46	1661.55	1669.94	1656.38	1657.21	1660.57	1667.87	1659.22	1666.82	1664.2	1652.35	1674.48	1661.43	1684.84	1689.73	1683.97	1670	1661.85	1664.37	1676.49	1662.3	1660.38	1665.34	1661.3	1673.48	1660.45	1668.14	1698.2	1639.09	1668.18	1638.5	1649.58	1652.59	1655.48
358.407990	1649.04	1651.42	1657.86	1657.19	1656.85	1661.65	1659.6	1658.86	1665.29	1663.26	1666.33	1666.4	1662.7	1662.7	1673.27	1664.06	1662.42	1668.98	1658.84	1654.2	1662.88	1667.51	1658.45	1668.13	1664.57	1650.21	1674.17	1663.63	1685.53	1690.56	1685.45	1668.39	1662.88	1666.18	1675.57	1661.54	1660.57	1666.65	1660.08	1671.42	1662.52	1667.24	1698.72	1639.17	1666.39	1637.61	1649.04	1652.37	1656.34
358.903015	1646.56	1650.62	1656.66	1656.39	1655.61	1661.39	1659.49	1659.67	1664.2	1659.19	1665.66	1665.89	1664.12	1665.67	1671.41	1662.71	1665.16	1668.3	1658.33	1658.79	1661.44	1670.42	1660.38	1670.11	1664.98	1651.19	1675.26	1661.92	1685.1	1690.62	1685.07	1669.55	1662.46	1663.17	1677	1661.24	1661.93	1664.87	1661.74	1672.47	1662.09	1665.79	1697.69	1635.98	1666.67	1636.55	1650.23	1654.9	1652.48
359.398010	1648.02	1650.08	1656.28	1657.69	1655.69	1660.67	1657.43	1659.32	1664.76	1659.14	1664.02	1666.95	1662.56	1661.75	1672.09	1662.24	1662.62	1667.65	1656.23	1654.06	1662.05	1668.77	1658.76	1666.94	1662.42	1650.63	1672.59	1662.54	1681.19	1687.28	1680.56	1665.11	1660.84	1663.98	1672.63	1658.86	1657.72	1664.61	1661.7	1670.68	1661.57	1666.73	1699.25	1640.27	1668.1	1636.36	1650.09	1652.58	1655.16
359.893005	1648.86	1653.18	1656.94	1657.3	1655.62	1660.76	1659.08	1658.22	1663.37	1660.67	1662.8	1666.33	1663.27	1661.31	1673.82	1664.12	1660.48	1668.46	1657.5	1656.2	1660.28	1670.74	1658.59	1669.01	1663.92	1652.49	1674.71	1661.25	1681.87	1688.47	1682.57	1667.24	1661.41	1663.96	1673.62	1661	1658.18	1666.52	1659.34	1669.07	1660.01	1668.06	1696.4	1639.05	1666.93	1638.19	1648.63	1652.98	1651.76
360.389008	1645.78	1654.12	1654.99	1660.52	1657.63	1659.51	1657.32	1658.74	1662.95	1661.01	1664.55	1666.62	1663.23	1660.27	1670.97	1661.91	1663.34	1666.84	1657.4	1654.28	1658.97	1666.61	1658.64	1670.08	1664.38	1648.65	1674.99	1663.81	1681.62	1690.12	1683.91	1665.6	1660.68	1663.57	1675.27	1660.59	1660.52	1664.56	1659.62	1669.98	1659.98	1665.23	1697.65	1637.54	1666.46	1635.23	1646.63	1651.06	1652.16
360.884003	1644.62	1652.39	1656.91	1659.69	1656.71	1660.01	1658.79	1659.1	1665.21	1661.22	1663.98	1664.71	1663.18	1660.14	1672.44	1659.81	1661.35	1667.37	1654.38	1654.95	1660.62	1666.35	1661.16	1667.93	1663.38	1652.4	1673.82	1662.78	1681.39	1687.21	1680.37	1665.63	1663.76	1665.45	1672.41	1658.88	1659.18	1664.62	1658.93	1669.71	1659.58	1666.57	1697.07	1636.74	1667.52	1638.1	1648	1652.3	1651.95
362.183990	1644.45	1652.22	1657.02	1656.97	1655.1	1659.63	1657.49	1658.5	1664.25	1660	1663.43	1666.51	1662.66	1661.48	1670.71	1661.17	1661.28	1668.74	1656.79	1655.21	1659.34	1668.19	1659.92	1668.55	1662.1	1649.93	1674.27	1662.48	1684.67	1685.67	1684.54	1668.04	1662.31	1663.05	1673.64	1660.59	1660.89	1665.93	1658.36	1671.07	1661.48	1665.38	1696.12	1634.72	1654.47	1638.21	1650.1	1652.5	1653.52
362.678986	1645.08	1652.32	1657.27	1657.42	1655.16	1658.79	1657.5	1657.01	1664.21	1661.07	1662.49	1665.78	1663.2	1663.1	1672.35	1662.43	1663.37	1667.12	1654.99	1655.44	1659.91	1667.24	1657.05	1667.51	1660.61	1647.72	1672.03	1660.06	1680.63	1687.98	1682.63	1669.54	1660.75	1662.4	1673.59	1658.68	1657.14	1662.68	1659.82	1669.54	1657.41	1665.1	1693.37	1636.37	1666.7	1639.57	1648.76	1652.34	1654.75
363.174988	1645.16	1651.07	1654.92	1657.83	1654.54	1659.57	1657.05	1658.25	1663.66	1658.17	1664.48	1665.65	1661.7	1661.21	1671.3	1661.3	1660.17	1667.16	1655.06	1655.08	1658.61	1666.48	1660.89	1668.21	1661.45	1649.81	1672.21	1661.96	1682.76	1686.14	1681.63	1665.93	1660.3	1662.12	1670.47	1660.33	1659.19	1664.07	1659.53	1671.11	1659.75	1665.65	1694.98	1634.45	1665.5	1637.27	1650.12	1650.47	1651.61
363.670013	1646.24	1651.59	1656.12	1657.29	1655.7	1660.36	1656.32	1655.57	1662.25	1659.53	1662.55	1665.05	1662.45	1660.66	1670.19	1661.42	1660.39	1667.28	1657.58	1654.02	1657.18	1669.73	1660.28	1667.39	1663.9	1651.35	1674.16	1663.17	1683.32	1686.99	1684.65	1668.06	1659.7	1660.85	1673.91	1660.99	1658.3	1663.1	1658.73	1671.58	1658.37	1664.24	1692.76	1637.24	1664.91	1638.41	1648.45	1652.64	1652.29
364.165009	1643.46	1652.08	1655.57	1656.03	1654.06	1657.8	1655.76	1656.95	1661.58	1660.23	1663.05	1664.06	1660.38	1658.59	1669.86	1661.92	1662.83	1665.9	1655.06	1654.61	1658.21	1667.6	1659.27	1666.31	1662.35	1648.24	1670.47	1660.14	1683.63	1687.51	1680.18	1666.51	1661.22	1659.1	1674.66	1658.82	1657.5	1663.23	1658.74	1669.75	1658.69	1663.87	1692.15	1635.08	1663.84	1635.65	1647.21	1651.56	1652.77
364.660004	1646.47	1650	1655.54	1655.79	1654.89	1660.4	1655.38	1657.54	1662.69	1659.88	1662.82	1664.27	1663.02	1661.17	1667.46	1658.1	1661.27	1664.89	1653.43	1653.73	1660.08	1666.79	1658.31	1666.23	1661.85	1650.29	1671.33	1661.87	1681.02	1686.94	1683.57	1665.86	1661.13	1662.26	1673.29	1659.89	1659.11	1660.83	1660.86	1669.38	1658.87	1664.05	1694.27	1637.24	1663.8	1635.98	1647.02	1652.19	1652.93
365.154999	1645.65	1649.82	1655.97	1658.47	1655.37	1657.89	1658.33	1657.02	1661.37	1659.28	1663.98	1663.83	1662.2	1658.28	1671	1659.88	1661.16	1666.32	1654.33	1652.89	1658.61	1667.93	1658.97	1667.16	1661.18	1648.63	1671.62	1659.93	1680.06	1684.31	1682.53	1665.76	1661.54	1661.68	1670.53	1661.24	1659.65	1663.38	1658.76	1667.91	1659.22	1665.51	1695.32	1635.78	1665.89	1636.39	1646.03	1651.39	1652.27
365.651001	1645.61	1649.89	1655.73	1657.96	1654.67	1658.55	1656.83	1657.29	1659.86	1659.57	1662.19	1662.98	1658.81	1656.29	1668.06	1659.38	1659.88	1664.34	1652.35	1652.4	1658.05	1663.91	1657.68	1665.94	1662.05	1649.16	1672.85	1661.22	1679.43	1686.48	1680.61	1664.31	1661.46	1661.8	1669.1	1659.56	1659.15	1659.38	1656.92	1668.1	1657.7	1663.84	1692.78	1634.35	1662.97	1636.07	1646.64	1650.75	1652.21
366.145996	1645.87	1651.04	1656.62	1656.31	1653.53	1658.13	1655.76	1655.89	1663.28	1657.1	1661.16	1664.08	1660.79	1657.92	1669.89	1659.18	1659.97	1665.71	1653.89	1653.67	1655.63	1664.71	1656.42	1667	1660.4	1647.51	1670.65	1663.47	1678.84	1685.27	1682.65	1666.93	1659.81	1661.5	1672.41	1660.33	1658.09	1662.22	1657.9	1668.15	1657.91	1662.7	1692.75	1634.97	1664.54	1635.45	1645.47	1650.97	1652.5
366.640991	1644.51	1649.01	1654.16	1654.89	1654.93	1659.14	1655.19	1658.85	1661.1	1658.76	1661.39	1662.66	1659.67	1658.46	1671.38	1660.17	1662.11	1666.86	1653.69	1653.23	1656.1	1665.17	1657.34	1665.35	1660.16	1648.52	1671.43	1660.61	1679.36	1683.95	1681.27	1665.84	1659.41	1659.76	1670.7	1658.28	1656.77	1660.78	1656.08	1667.25	1656.48	1665.09	1691.59	1634.46	1663.09	1636.48	1646.42	1650.87	1651.18
367.135986	1644.47	1649.86	1655.78	1656.79	1652.86	1658.8	1653.58	1657.99	1659.77	1657.61	1660.43	1662.3	1661.37	1659.02	1668.68	1659.38	1659.32	1667.45	1653.8	1651.35	1656.62	1666.27	1655.92	1666.05	1660.74	1647.21	1670.26	1660.65	1679.64	1685.12	1680.01	1667.69	1658.03	1660.77	1671.12	1657.39	1656.68	1661.7	1656.83	1670.29	1656.04	1664.67	1691.88	1634.58	1662.76	1634.89	1646.38	1650.21	1649.91
367.631989	1645.19	1650.74	1656.33	1655.54	1653.46	1659.3	1655.87	1656.32	1662.81	1657.88	1660.29	1664.37	1659.56	1659.97	1668.85	1659.85	1661.04	1664.77	1654.64	1653.72	1658.25	1665.98	1656.13	1665.42	1661.09	1647.54	1672.06	1661.96	1680.29	1684.75	1679.32	1664.51	1660.03	1659	1672.07	1657.7	1656.55	1662.56	1657.62	1667.43	1658.09	1665.9	1691.75	1634.9	1662.61	1633.23	1645.7	1649.36	1651.01
368.127014	1646.18	1647	1656.1	1654.56	1652.66	1658.34	1652.42	1655.34	1660.65	1657.57	1660.85	1663.12	1660.72	1659.52	1668.38	1660.49	1657.84	1666.75	1654.32	1653.56	1656.97	1664.65	1659.46	1667.57	1662.97	1646.64	1670.3	1658.54	1681.82	1683.19	1681.71	1666.76	1658.56	1660.06	1671.54	1658.99	1656.88	1662.12	1656.51	1666.64	1657.49	1664.63	1693.53	1635.41	1661.24	1634.81	1645.8	1651.08	1653.14
368.622009	1644.99	1648.85	1658.31	1656.34	1653.86	1662.23	1654.02	1654.58	1660.95	1658.45	1661.13	1663.23	1661.84	1658.92	1666.92	1659.14	1658.9	1665.45	1651.68	1654.44	1657.28	1663.8	1657.62	1666.69	1659.65	1650.8	1672.31	1658.91	1678.2	1686.25	1682.87	1666.65	1658.78	1660.77	1672.05	1657.61	1657.56	1660.12	1657.36	1669.7	1658.15	1662.27	1691.03	1634.23	1661.85	1637.03	1646.42	1649.45	1650.17
369.117004	1645.13	1651.62	1655.37	1656.97	1653.05	1660.77	1654.86	1656.27	1661.58	1659.54	1660.51	1665.49	1660.36	1658.41	1667.97	1659.91	1660.44	1666.53	1654.33	1653.19	1657.16	1666.29	1656.6	1666.64	1659.61	1647.17	1671.59	1659.42	1677	1681.72	1680.61	1664.55	1660.8	1659.08	1669.76	1657.71	1656.67	1662.11	1656.8	1669.2	1657.18	1664.38	1690.49	1636.63	1661.59	1636.49	1646.95	1650.94	1650.03
369.612000	1643.33	1648.55	1654.62	1652.29	1653.92	1660.16	1653.18	1657.28	1662.13	1656.19	1663.39	1664.52	1659.92	1657.43	1667.38	1659.87	1660.56	1665.52	1656.41	1654.72	1656.93	1665.63	1658.61	1666.71	1660.01	1648.38	1667.87	1659.65	1677.52	1683.93	1680.31	1665.48	1658.92	1659.2	1669.39	1657.87	1657.32	1658.65	1656.93	1669.58	1656.94	1664.05	1690.34	1638.02	1663.11	1635.02	1646.92	1651.1	1651.25
370.106995	1643.81	1646.26	1654.27	1656.62	1655	1657.92	1654.49	1654.81	1660.26	1657.75	1660.95	1663.13	1659.35	1659.16	1666.7	1659.19	1659.57	1664.99	1655.26	1651.76	1660.18	1666.03	1656	1666.56	1661.97	1646.7	1672.63	1658.76	1677.86	1686.17	1682.17	1666.95	1660.44	1660	1671.67	1658.57	1654.34	1660.4	1656.51	1667.01	1658.66	1662.49	1693.48	1634.37	1662	1635.14	1645.3	1648.94	1650.2
370.602997	1645.13	1648.52	1654.94	1653.82	1652.96	1659.37	1655.44	1658.33	1659.63	1657.49	1661.43	1660.96	1659.68	1657.94	1667.76	1659.85	1660.24	1666.87	1653.49	1652.53	1658.11	1665.5	1655.86	1664.73	1659.63	1648.22	1671.2	1658.61	1678.7	1683.58	1679.08	1664.4	1660.38	1660.62	1670.68	1658.04	1656.02	1661.76	1656.65	1665.87	1658.04	1665.36	1691.01	1634.55	1664.16	1636.52	1648.24	1651.18	1649.39
371.097992	1643.47	1648.51	1653.18	1655.05	1653.12	1658.96	1651.54	1655.05	1660.01	1657.61	1658.69	1663.3	1657.38	1657.21	1667.98	1659.68	1661.12	1664.91	1653.16	1652.21	1656.5	1665.69	1655.96	1665.72	1660.81	1648	1669.47	1658.72	1678.14	1686.56	1680.39	1667.27	1658.12	1658.53	1669.63	1657.33	1656.63	1660.09	1655.12	1668.1	1656.85	1663.51	1690.53	1637.39	1660.49	1635.15	1647.03	1650.93	1649.02
371.592987	1646.02	1647.97	1653.13	1657.15	1654.23	1656.72	1653.19	1657.51	1660.2	1657.57	1660.75	1663.69	1658.49	1656.23	1665.27	1656.97	1658.46	1665	1655.46	1652.36	1656.57	1664.55	1656.46	1667.16	1659.76	1646.64	1670.61	1660.89	1679.61	1684.04	1679.1	1662.76	1660.95	1661.89	1670.55	1658.29	1655.2	1659.05	1654.64	1666.57	1654.99	1663.35	1692.68	1635.86	1663.16	1637.52	1645.68	1650.31	1649.67
372.088013	1643.75	1649.53	1655.78	1654.96	1651.25	1660.27	1652.43	1655.03	1659.47	1656.72	1659.69	1662.5	1658.92	1658.29	1667.26	1658.99	1659.71	1662.92	1653.4	1651.92	1656.82	1664.04	1656.32	1664.72	1659.06	1644.06	1670.2	1660.65	1677.5	1682.77	1677.88	1665.83	1659.4	1657.88	1668.42	1656.43	1655.06	1659.65	1656.31	1664.62	1654.87	1661.44	1689.13	1636.46	1662.17	1635.28	1647.55	1649.89	1650.42
372.584015	1642.73	1647.22	1652.84	1655.92	1652.92	1656.75	1651.74	1654.85	1660.54	1657.17	1658.39	1661.92	1657.98	1657.05	1665.13	1658.52	1659.47	1663.44	1649.98	1652.65	1656.32	1665.45	1657.21	1664.31	1660.29	1646.4	1666.99	1659.27	1677.05	1680.94	1679.41	1663.98	1657.95	1657.71	1670.02	1657.1	1656.23	1660.59	1657.35	1667.78	1654.51	1664.9	1689.85	1634.83	1660.77	1636.89	1645.17	1648.36	1649.73
373.079010	1643.43	1649.35	1654.15	1653.77	1652.78	1658.76	1656.09	1654.68	1662.1	1656.62	1662	1664.27	1658.83	1656.32	1667.46	1657.92	1658.5	1664.19	1652.49	1652.21	1653.74	1662.07	1656.94	1661.99	1658.08	1646.76	1670.87	1656.89	1677.43	1679.24	1678.81	1663.59	1658.23	1657.49	1670.36	1656.29	1655.99	1660.18	1656.04	1664.58	1656	1661.97	1688.62	1636.55	1661.72	1634.38	1643.37	1650.26	1651.86
373.574005	1643.62	1647.08	1656.03	1654.23	1651.79	1658.08	1655	1653.33	1659.18	1656.69	1658.21	1663.87	1661.95	1655.49	1667.79	1658.99	1658.02	1661.24	1655	1650.08	1657.09	1665.91	1656.31	1664.5	1660.39	1645.63	1668.92	1657.05	1678.77	1682.68	1680.59	1665.04	1657.87	1657.03	1669.76	1657.33	1658.06	1659.3	1654.7	1667.27	1654.57	1663.8	1687.57	1635.89	1661.7	1632.19	1643.5	1649.57	1651.61
374.069000	1642.16	1647.91	1653.35	1652.43	1653.93	1657.16	1654.28	1654.39	1659.75	1657.27	1658.99	1661.19	1657.94	1657.3	1666.08	1657.34	1661.2	1665.79	1653.87	1651.88	1655.47	1664.8	1657.23	1665.92	1660.2	1646.64	1669.84	1657.98	1677.61	1682.32	1677.78	1663.1	1659.12	1659.72	1668.94	1656.89	1655.48	1658.69	1654.38	1665.62	1654.5	1659.03	1686.82	1634.02	1661.74	1634.73	1642.94	1647.31	1649.67
374.563995	1645.87	1647.11	1653.72	1654.31	1651.97	1657.71	1652.84	1654.02	1658.58	1656.24	1660.11	1661.9	1658.03	1657.78	1666.51	1658.41	1658.48	1662.06	1653.62	1652.48	1655.88	1660.99	1656.46	1663.08	1659.61	1645.36	1668.2	1656.79	1676.21	1680.7	1678.79	1666.11	1658.49	1661.42	1666.01	1655.25	1656.44	1658.67	1654.33	1666.26	1655.68	1662.83	1689.11	1634.57	1662.35	1633.67	1643.33	1651.35	1648.82
375.059998	1644.28	1648.24	1652.26	1654.12	1650.38	1657.21	1653.02	1654.37	1659.72	1656.21	1658.02	1659.23	1659.53	1657.81	1666.42	1659.31	1658.75	1663.89	1652.69	1650.67	1653.85	1663.19	1655.3	1663.47	1659.27	1646.2	1669.72	1657.17	1677.11	1679.48	1678.11	1663.78	1658.19	1656.98	1667.48	1656.95	1655.94	1659.93	1657.25	1666.47	1655.37	1662.05	1688.81	1635.43	1660.56	1633.67	1646.65	1648.32	1647.22
375.554993	1640.2	1646.71	1654.33	1654.66	1650.76	1658.75	1652.28	1655.98	1659.63	1655.06	1660.29	1660.88	1657.24	1656.48	1666.78	1659.77	1658.73	1664.36	1653.95	1649.16	1654.35	1663.91	1653.98	1665.04	1661.53	1647.62	1668.94	1656.51	1677.42	1681.52	1677.48	1663.99	1657.14	1658.99	1669.05	1657.35	1655.33	1658.7	1653.8	1664.91	1654.49	1663.68	1686.85	1635.9	1659.74	1635.09	1645.32	1649.47	1648.18
376.049988	1642.06	1646.34	1653.61	1654.76	1650.68	1659.51	1653.07	1653.32	1659.52	1657.5	1660.37	1659.22	1656.73	1655.36	1666.87	1656.68	1657.57	1663.79	1653.23	1650.61	1654	1663.02	1653.17	1665.99	1657.55	1644.07	1668.08	1656.33	1675.68	1681.88	1677.42	1662.53	1655.6	1657.72	1666.28	1653.59	1653.48	1658.06	1654.09	1666.38	1651.81	1661.93	1686.94	1632.52	1659.12	1633.65	1644.81	1649.38	1648.27
376.545013	1644.89	1645.52	1652.3	1654.76	1652.05	1656.92	1652.47	1655.03	1658.25	1654.12	1659.85	1662.35	1657.26	1657.05	1667.04	1654.9	1655.48	1662.98	1654.57	1649.71	1653.87	1662.48	1653.68	1663.12	1658.84	1644.64	1664.85	1657.43	1678.17	1682.15	1678.62	1665.92	1658.13	1658.67	1668.32	1657.78	1654.76	1660.62	1654.99	1666.47	1654.56	1660.14	1690.46	1633.89	1661.38	1635.8	1643.74	1649.25	1650
377.040009	1643.64	1649.2	1651.11	1654.07	1651.36	1657.21	1652.9	1655.22	1657.85	1656.99	1657.99	1659.6	1653.88	1656.72	1666.76	1656.45	1656.14	1664.26	1651.42	1650.55	1653.61	1662.85	1654.55	1664.36	1659.75	1645.31	1668.14	1659.73	1676.2	1679.93	1677.04	1662.69	1658.3	1657.64	1666.59	1656.11	1656.09	1659.3	1654.12	1665.27	1653.63	1662.59	1688.31	1634.53	1658.93	1634.1	1643.36	1649.25	1648.09
377.536011	1644.07	1647.87	1654.71	1653.88	1651.63	1657.52	1652.93	1654.2	1657.69	1653.43	1658.82	1661.27	1659.8	1656.29	1663.61	1656.67	1655.24	1663.57	1652.77	1649.65	1654.75	1660.93	1657.74	1663.56	1659.67	1643.95	1668.91	1656.11	1675.86	1680.12	1677.87	1663.61	1658.38	1655.91	1667.79	1652.5	1655.03	1657.64	1654.42	1663.62	1651.82	1662.65	1688.74	1634.29	1660.2	1634.43	1643.53	1648.37	1647.99
378.031006	1643.1	1645.31	1652.07	1654.21	1650.26	1656.69	1652.25	1653.17	1657.82	1657	1658.25	1659.6	1657.55	1655.81	1667.24	1657.95	1657.9	1661.83	1652.84	1646.38	1653.99	1664.08	1654.48	1661.78	1659.52	1643.34	1667.54	1656.49	1676.32	1679.06	1675.87	1664.4	1658.01	1657.12	1667.91	1655.13	1655.05	1658.97	1652.79	1665.39	1652.68	1661.85	1688.61	1634.74	1657.46	1633.62	1643.38	1648.12	1647.64
378.526001	1644.42	1646.48	1651.95	1652.4	1651.75	1656.77	1650.81	1652.17	1657.13	1656.95	1658.63	1659.92	1656.3	1655.6	1664.66	1655.57	1657.68	1662.01	1650.57	1649.95	1653.15	1662.8	1653.3	1663.82	1657.04	1644.95	1667.77	1658.45	1676.57	1680.3	1676.06	1661.82	1658.21	1658.75	1667.37	1656.83	1654.87	1658.76	1653.4	1664.58	1653.57	1660.92	1686.14	1633.05	1659.57	1633.88	1645.02	1647.94	1648.12
379.020996	1644.43	1647.18	1652.75	1653.7	1650.24	1655.84	1651.4	1649.4	1657.14	1655.5	1658.06	1659.79	1656.41	1655.22	1667.72	1655.96	1657.12	1664.19	1651.39	1649.65	1653.69	1660.31	1654.46	1662.07	1657.44	1644.6	1667.29	1656.47	1675.73	1679.73	1673.7	1664.14	1655.93	1655.87	1666.21	1655.86	1653.38	1657.32	1654.67	1664.24	1653.62	1661.08	1686.4	1636.33	1659.88	1632.72	1642.2	1647.33	1647.56
379.515991	1642.65	1647.49	1652.8	1652.72	1648.98	1654.61	1652.6	1653.17	1657.44	1654.2	1658.93	1658.52	1656.02	1656.17	1664.38	1654.46	1656.96	1663.08	1650.56	1649.37	1653.54	1660.81	1654.02	1663.94	1656.98	1643.82	1666.94	1656.37	1674.66	1676.93	1676.29	1663.73	1657.6	1656.86	1666.52	1655.46	1653.38	1659.14	1654.76	1664.08	1654.33	1662.05	1688.37	1632.12	1659.39	1632.93	1642.67	1646.23	1647.13
380.011993	1641.95	1648.22	1653.55	1654.54	1648.71	1656.91	1653.01	1652.88	1655.58	1655.63	1657.4	1658.9	1656.8	1658.83	1665.63	1654.7	1659.87	1662.42	1652.68	1651.25	1654.43	1664.28	1656.51	1663.51	1659.01	1645.11	1667.08	1656.77	1675.05	1679.83	1677.25	1663.97	1657.45	1655.55	1669.34	1654.72	1654.86	1656.53	1654.25	1663.05	1655.24	1660.99	1686.03	1631.87	1657.18	1634.13	1644.57	1647.85	1649.59
380.506989	1643.23	1647.2	1652.08	1652.37	1648.93	1657.06	1651.08	1652.76	1658.27	1654.84	1657.62	1659.32	1655.4	1655.28	1664.19	1655.92	1658.36	1662.35	1649.78	1650.57	1654.43	1659.73	1656.2	1662.19	1657.82	1643	1667.36	1656.78	1674.23	1680.41	1676.98	1662.76	1656.82	1655.82	1668.91	1656.59	1655.37	1658.31	1653.55	1662.35	1653.48	1660.79	1684.05	1634.73	1657.81	1633.9	1643.32	1646.87	1646.37
381.002014	1642.42	1646.65	1653.67	1654.05	1647.9	1657.72	1651.7	1652.88	1658.42	1652.38	1657.89	1660.47	1657.52	1654.48	1663.34	1654.12	1654.17	1661.7	1653.03	1649.77	1653.15	1662.44	1653.2	1662.39	1657.32	1644.41	1665.44	1654.8	1675.6	1677.29	1675.37	1663.32	1656.67	1655.62	1665.31	1653.63	1653.25	1658.54	1652.84	1662.11	1651.21	1660.75	1682.87	1632.34	1657.63	1632.24	1642.33	1647.38	1646.82
381.497009	1641.85	1647.04	1652.13	1652.31	1648.08	1654.69	1650.72	1653.21	1659.01	1655.1	1656.83	1661.52	1656.32	1656.06	1663.65	1654.89	1656.95	1661.78	1651.2	1650.29	1655.78	1661.23	1654.15	1662.83	1654.89	1642.62	1665.2	1655.38	1671.81	1679.54	1676.67	1662.89	1654.01	1653.93	1666.82	1653.98	1655.06	1658.62	1651.77	1663.53	1652.88	1659.3	1684.64	1632.33	1658.31	1633.64	1642.44	1646.92	1647.05
381.993011	1641.95	1646.02	1649.43	1654.7	1651	1656.2	1650.81	1652.29	1656.61	1652.04	1656.83	1659.85	1656.88	1655.31	1663.8	1655.78	1654.18	1661.02	1649.44	1650.3	1653.99	1662.19	1654.54	1661.02	1658.66	1644.18	1666.87	1655.47	1672.71	1678.43	1674.79	1663.45	1655.7	1653.98	1665.89	1653.91	1654.98	1657.52	1651.06	1664.53	1651.06	1659.05	1685.81	1633.43	1657.7	1631.57	1642.3	1648.81	1648.83
382.488007	1642.4	1646.19	1652.11	1652.57	1649.05	1656.68	1650.78	1651.68	1658.31	1654.4	1657.41	1659.19	1657.28	1655.83	1665.3	1653.85	1656.54	1661.45	1649.31	1648.47	1651.67	1659.14	1653.24	1662.17	1658.04	1643.17	1665.43	1655.63	1671.66	1677.04	1676.22	1663.15	1654.78	1656.29	1664.1	1654.85	1653.52	1657.2	1652.23	1661.86	1650.86	1662.17	1685.09	1632.56	1658.29	1633.86	1641	1647.03	1646.66
382.983002	1642	1645.92	1651.16	1652.55	1648.77	1654.19	1649.61	1651.93	1658.99	1653.46	1658.05	1661.17	1655.03	1654.27	1665.05	1653.4	1655.11	1659.98	1650.56	1649.45	1655.08	1661.36	1651.94	1662.6	1656.33	1642.56	1667.46	1656.5	1670.33	1680.37	1674.76	1661.98	1655.6	1654.79	1666.82	1654.58	1654.65	1657.58	1653.12	1659.86	1654.01	1659	1684.15	1632.48	1658.65	1633.33	1643.17	1647.64	1646.6
383.477997	1640.09	1646.36	1651.32	1651.73	1648.32	1655.12	1651.26	1651.73	1656.36	1654.51	1657.19	1660.56	1656.75	1654.88	1665.38	1654.85	1655.59	1660.95	1652.96	1648.26	1653.25	1660.86	1653.61	1663.95	1658.51	1644.3	1664.78	1653.39	1671.91	1678.35	1674.07	1662.84	1657.27	1658.76	1664.89	1654.18	1652.42	1655.42	1651.91	1663.66	1653.49	1661.2	1683.47	1632.3	1659.92	1632.43	1642.01	1647.48	1646.72
383.972992	1643.55	1644.65	1651.3	1654.46	1648.29	1655.11	1650.87	1651.41	1655.01	1654.37	1658.32	1659.5	1658.69	1654.07	1665.39	1654.26	1654.98	1660.65	1649.51	1648.43	1653.27	1659.7	1652.18	1661.69	1656.69	1642.92	1664.34	1657.3	1671.38	1675.62	1674.42	1661.3	1654.35	1654.76	1667.79	1654.92	1654.42	1656.72	1651.75	1662.61	1654.03	1660.57	1682.47	1631.51	1657.9	1631.33	1643.36	1647.6	1646.54
384.468994	1641.28	1644.9	1653.51	1652.44	1649.53	1656.36	1650.41	1653.15	1656.59	1654.11	1656.61	1661.13	1654.72	1655.61	1662.13	1653.62	1654.65	1661.22	1649.35	1648.74	1649.65	1660.25	1653.15	1661.03	1656.29	1644.39	1667.36	1655.63	1671.44	1677.12	1675.68	1661.12	1656.9	1653.33	1665.84	1654.24	1651.76	1655.98	1651.41	1663.22	1652.1	1659.51	1682.94	1632.32	1656.88	1632.17	1640.82	1647.4	1646.82
384.963989	1642.13	1646.07	1650.73	1653.34	1649.08	1654.84	1651.34	1650.53	1657.98	1653.9	1656.42	1660.6	1654.34	1653.59	1665.72	1654.2	1655.88	1661.7	1651.45	1647.4	1652.23	1661.81	1654.19	1662.09	1655.33	1645.72	1664.44	1654.34	1672.16	1674.7	1675.01	1662	1658.21	1654.77	1665.57	1654.08	1653.37	1658.09	1651.5	1663.98	1652.11	1659.32	1681.89	1632.27	1657.31	1632.25	1644.17	1648.38	1646.13
385.459015	1641.38	1644.53	1652.19	1650.95	1649.19	1656.79	1651.81	1652.98	1657.06	1652.62	1657.77	1660.21	1654.15	1654.34	1662.83	1652.25	1653.49	1661.16	1650.83	1650.03	1653.32	1658.99	1653.72	1661.47	1655.97	1643.82	1667.93	1654.41	1672.58	1677.33	1674.52	1662.25	1655.27	1655.87	1666.12	1653.79	1652.39	1657.39	1652.78	1661.8	1650.6	1659.42	1684.03	1629.82	1656.72	1634.1	1641.83	1644.45	1644.79
385.954010	1639.99	1643.2	1649.96	1652.11	1649.18	1654.8	1648.61	1651.98	1656.04	1650.41	1656.78	1658.36	1656.78	1652.62	1663.02	1655.69	1654.91	1662.13	1649.23	1647.06	1651.23	1659.06	1655.08	1661.91	1656.41	1640.56	1666.47	1654.5	1673.01	1677.55	1676.15	1662.89	1656.17	1654.69	1666.89	1652.98	1652.65	1657.59	1650.9	1661.41	1651.99	1659.72	1681.8	1633.07	1659.94	1630.32	1642.29	1648.52	1646.94
386.449005	1642.31	1645.81	1650.26	1652.08	1647.67	1654.2	1649.63	1650.62	1657.49	1655.34	1656.02	1660.97	1656.5	1652.29	1662.34	1655.75	1654.46	1662.02	1651.76	1646.19	1651.37	1661.02	1650.2	1661.99	1655.28	1643.45	1664.26	1653.5	1672.28	1675.44	1673.79	1661.57	1654.52	1654.67	1664.7	1654.65	1654.16	1656.59	1650.75	1663	1652.65	1659.67	1679.17	1631.35	1655.92	1631.81	1639.62	1645.95	1644.28
386.945007	1642.42	1645.55	1650.19	1649.98	1648.17	1654.59	1652.15	1653.13	1658.06	1653.14	1656.14	1660.68	1654.31	1650.81	1663.77	1654.78	1654.65	1659.93	1650.47	1647.57	1651.87	1660.23	1653.2	1661.86	1656.12	1642.23	1667.41	1654.3	1672.33	1677.08	1674.19	1660.72	1652.33	1654.31	1663.74	1652.24	1652.31	1655.95	1651.19	1660.85	1652.18	1658.84	1680.26	1629.55	1656.47	1631.34	1642.85	1646.41	1647.46
387.440002	1641.9	1645.44	1651.85	1652.65	1648.67	1655.26	1650.82	1649.67	1657.27	1652.8	1655.81	1657.5	1654.37	1652.63	1662.77	1652.78	1653.78	1658.68	1649.84	1645.04	1653.74	1660	1651.79	1660.92	1654.42	1643.22	1664.46	1653.1	1672.72	1674.91	1673.16	1663.21	1654.09	1654.73	1663.17	1652.61	1652.5	1654.33	1653.17	1662.67	1650.44	1658.63	1681.17	1628.05	1658.3	1631.59	1639.81	1646	1645.61
387.934998	1640.68	1645.52	1652.29	1653.08	1648.86	1654.17	1649.68	1651.68	1657.36	1650.04	1658.15	1658.63	1654.42	1653.06	1663.78	1654.27	1653.05	1658.07	1651.31	1645.57	1651.21	1658.65	1650.8	1660.66	1656.67	1640.13	1663.58	1652.66	1671.24	1673.93	1672.13	1660.11	1654.49	1652.67	1664.39	1652.89	1652.18	1656.19	1650.98	1663.97	1652.8	1660.8	1680.8	1632.05	1656.62	1630.38	1642.02	1647.11	1647.64
388.429993	1644.26	1644.97	1650.75	1650.88	1649.52	1652.34	1648.51	1649.03	1654.63	1650.91	1655.98	1659.85	1653.8	1652.39	1663.57	1653.07	1654.24	1658.4	1648.41	1647.37	1651.28	1660.03	1652.84	1662.12	1656.27	1643.17	1665.34	1655.96	1672.13	1675.15	1672.86	1659.55	1654.43	1653.82	1663.52	1652.65	1651.76	1653.92	1650.31	1662.75	1652.26	1659.35	1683.31	1631.96	1656.04	1630.33	1640.73	1645.55	1646.29
388.924988	1641.8	1643.67	1648.51	1652.4	1649.2	1652.39	1650.69	1653.03	1654.48	1652.9	1655.17	1658.58	1653.27	1654.23	1665.17	1654.12	1653.5	1659.02	1649.33	1647.03	1651.16	1659.59	1649.89	1661.48	1656.49	1641.98	1662.88	1653.42	1669.82	1675.03	1670.97	1662.45	1654.89	1655.59	1666.4	1652.1	1650.46	1655.53	1650.99	1660.95	1651.33	1662.26	1682.11	1631.58	1656.92	1630.05	1640.2	1647.83	1645.47
389.420990	1641.29	1644.8	1649.75	1651.53	1648.38	1651.36	1651.16	1651.06	1657.03	1654.54	1653.78	1658.88	1653.24	1653.86	1663.94	1655.48	1655.5	1658.22	1649.47	1648.41	1651.64	1660.94	1651.11	1662.2	1653.89	1641.44	1664.51	1653.41	1671.22	1675.48	1675.23	1662.79	1654.49	1651.71	1663.93	1650.98	1649.43	1654.25	1649.19	1660.96	1653.16	1659.52	1678.49	1632.22	1658.23	1632.8	1640.86	1644.94	1646.28
389.915985	1641.3	1645.31	1650.24	1651.1	1646.81	1655.38	1651.04	1650.76	1654.22	1651.31	1656.1	1658.42	1654.85	1653.37	1663.44	1653.1	1652.81	1659.21	1649.06	1645.81	1653.27	1658.06	1652.47	1660.55	1653.41	1644.66	1663.62	1654.44	1671.98	1674.81	1674.38	1660.44	1654.1	1652.05	1663	1652.87	1652.44	1656.28	1650.64	1663.11	1652.71	1659.07	1681.91	1628.89	1655	1632.45	1639.82	1646.74	1645.61
390.411011	1640.7	1643.55	1649.55	1650.87	1648.17	1654.46	1649.16	1651.89	1655.42	1651.98	1655.32	1659.2	1654.25	1652.72	1663.46	1654.12	1653.23	1656.02	1647.49	1648.74	1648.36	1658.43	1651.62	1660.73	1655.21	1640.42	1663.11	1656.07	1671.17	1677.75	1671.55	1661.48	1653.86	1653.68	1664.46	1652.45	1649.44	1656.79	1650.67	1662.39	1650.33	1659.19	1680.13	1630.22	1656.67	1629.74	1642.34	1647.11	1643.58
390.906006	1642.09	1643.64	1650.64	1650.57	1647.8	1655.75	1649.97	1651	1655.89	1654.09	1656.46	1658.22	1653.81	1652.54	1661.47	1652.33	1654	1657.17	1647.85	1643.75	1650.12	1657.32	1652.15	1659.35	1656.03	1642.31	1664.92	1652.21	1671.41	1673.07	1673.76	1660.69	1653.65	1653.21	1664.01	1651.61	1650.63	1653.2	1649.11	1658.99	1651.45	1658.6	1682.73	1629.19	1657.33	1632.02	1643.98	1646.19	1644.18
391.401001	1640.45	1644.54	1653.11	1649.87	1647.88	1654.85	1651.26	1652.73	1654.77	1650.78	1654.65	1656	1654.78	1650.95	1661.12	1654.85	1652.86	1659.09	1648.18	1647.37	1651.83	1657.96	1654.24	1660.15	1655.23	1643.44	1665.13	1652.22	1669.56	1676.5	1673.69	1661.21	1655.67	1655.02	1664.13	1651.15	1652.32	1658.24	1650.06	1661.17	1650.73	1658.38	1683.08	1630.94	1656.34	1631.21	1641.82	1645.5	1645.41
391.897003	1639.92	1645.22	1650.34	1651.99	1649.34	1655.72	1650.78	1652.44	1654.51	1655.31	1654.71	1659.79	1654.86	1652.24	1664.35	1653.9	1653.08	1658.54	1647.21	1646.81	1649.63	1656.85	1649.73	1658.89	1651.8	1640.35	1664.47	1654.26	1669.65	1674.84	1673.05	1659.47	1653.57	1653.21	1664.19	1651.67	1651.07	1654.42	1650.52	1661.18	1650.24	1658.43	1681.66	1631.93	1655.62	1630.13	1643.16	1647.22	1646.75
392.391998	1641.95	1642.13	1652.29	1650.19	1649.53	1656.21	1650.28	1652.39	1656.37	1653.1	1657.22	1656.93	1655.7	1653.23	1663.1	1653.8	1653.98	1658.78	1650.17	1647.13	1650.41	1660.26	1652.27	1659.25	1655.18	1645.62	1663.77	1654.16	1670.42	1672.19	1674.16	1660.26	1655.96	1652.06	1662.44	1650.97	1651.27	1657.25	1648.09	1660.44	1652.66	1658.4	1680.29	1630.27	1655.53	1631.83	1640.73	1646.46	1642.38
392.886993	1639.61	1644.2	1650.13	1650.35	1647.61	1654.45	1649.16	1651.63	1654.4	1652.08	1655.9	1657.83	1654.24	1652.61	1664.07	1654.42	1652.93	1657.19	1648.94	1645.04	1652.13	1659.21	1651.84	1661.92	1653.35	1641.68	1664.49	1653.84	1670.83	1676.24	1673.25	1663.16	1656.23	1652.46	1664.41	1652.53	1650.75	1655.84	1647.75	1663.07	1653.13	1659.18	1681.36	1630.23	1654.72	1631.89	1641.35	1645	1646.5
393.381989	1640.48	1642.75	1649.99	1653.45	1648.63	1655.37	1649.57	1650.68	1655.34	1653.98	1656.23	1660.54	1654.95	1654.42	1662.89	1653.3	1655.73	1658.51	1649.88	1646.96	1649.95	1659.54	1650.75	1660.51	1653.88	1641.37	1662.34	1654.84	1669.52	1675.77	1671.24	1661.34	1654.13	1653.38	1664.09	1651.99	1650.58	1655.06	1645.62	1659.61	1650.43	1658.3	1680.69	1631.31	1656.87	1630.91	1641.35	1645.13	1645.52
393.877014	1640.2	1645.61	1650.43	1652.31	1648.81	1651.49	1648.37	1653.02	1656.9	1652.93	1657.02	1657.46	1656.54	1653.15	1663.64	1651.83	1653.58	1657.96	1649.66	1645.84	1650.14	1657.45	1652.04	1660.02	1654.23	1640.61	1664.64	1652.76	1669.91	1673.69	1671.82	1661.65	1653.17	1652.72	1662.74	1650.08	1651.82	1652.93	1648.17	1660.49	1649.41	1659.42	1680.86	1630.71	1657.41	1628.99	1640.77	1645.84	1645.33
394.372986	1642.99	1644.98	1652.66	1649.64	1647.62	1654.63	1650.33	1652.64	1656.27	1655.39	1655.88	1660.1	1653.95	1652.1	1663.2	1652.27	1654.48	1660.23	1650.09	1644.82	1649.18	1659.81	1652.45	1662.28	1655.72	1639.92	1662.3	1653.98	1670.41	1674.86	1670.54	1661.07	1656.43	1652.02	1663.61	1652.42	1651.93	1654.02	1648.92	1659.39	1650.33	1659.13	1677.66	1631.86	1654.77	1630.76	1641.08	1644.31	1645.5
394.868011	1640.36	1644.16	1650.64	1651.58	1649.5	1654.61	1646.74	1648.46	1655.77	1653.54	1654.94	1658.69	1655.01	1654.95	1662.64	1651.75	1654.65	1656.7	1647.82	1646.13	1651.13	1657.28	1652.08	1660.13	1655.96	1640.88	1664.63	1649.34	1670.43	1674.6	1671.76	1662.03	1656.17	1654.26	1663.27	1653.03	1651.29	1652.35	1647.85	1658.99	1648.96	1659.48	1677.67	1632.11	1652.63	1628.36	1639.32	1644.1	1644.28
395.363007	1641.84	1645.29	1649.63	1650.91	1648.53	1653.71	1649.8	1649.39	1653.92	1651.31	1655.23	1655.68	1652.02	1652.78	1660.94	1652.75	1654.11	1658.42	1647.53	1646.66	1651.41	1658.48	1650.9	1659.8	1654.21	1641.49	1663.77	1653.69	1670.52	1673.95	1673.41	1659.44	1655.43	1652.36	1663.18	1651.75	1651.12	1654.58	1647.87	1659.79	1650	1656.11	1681.43	1629.92	1655.12	1629.64	1640.29	1646.71	1646.06
395.858002	1641.84	1642.93	1649.93	1650.64	1650.56	1653.81	1648.82	1649.63	1655.47	1651.68	1652.81	1658.46	1653.99	1650.79	1662.79	1652.83	1653.34	1658.34	1649.82	1647.9	1650.22	1657.72	1651.43	1661.06	1653.74	1637.97	1662.82	1653.43	1668.51	1671.59	1671.74	1659.51	1653.22	1652.08	1663.54	1650.95	1650.12	1655.5	1648.26	1660.37	1649.15	1657.62	1678.02	1632.81	1654.66	1630.48	1638.62	1645.51	1645.28
396.354004	1639.35	1644.71	1650.69	1650.75	1647.17	1654.72	1650.98	1649.88	1655.14	1651.76	1656.37	1657.7	1654.56	1652.16	1661.89	1652.51	1653.07	1658.66	1648.1	1646.79	1649.79	1658.12	1652.16	1661.18	1655.48	1641.64	1664.14	1652.35	1671.04	1675.33	1672.91	1660.13	1653.76	1652.22	1662.28	1651.88	1651.97	1655.44	1646.46	1659.63	1649.81	1659.12	1678.71	1632.06	1653.16	1629.55	1637.87	1646.03	1644.52
396.848999	1639.76	1642.98	1649.57	1652.21	1648.07	1655.32	1648.95	1648.93	1655.5	1650.97	1654.72	1656.66	1651.9	1649.41	1663.08	1651.42	1653.74	1658.08	1647.32	1646.22	1650.98	1658.95	1651.71	1660.07	1654.84	1641.52	1663.54	1654.97	1669.04	1672.55	1672.58	1661.22	1655.04	1652.38	1663.21	1652.35	1650.47	1654.31	1648.45	1660.33	1648.06	1659.9	1677.91	1632.2	1655.23	1627.41	1638.48	1645.86	1646.08
397.343994	1640.58	1644.06	1647.86	1652.06	1648.45	1653.62	1648.34	1651.26	1654.44	1650.46	1654.49	1658.22	1652.86	1648.26	1660.53	1652.9	1652.74	1657.28	1647.94	1646.45	1651.95	1658.4	1649.74	1658.5	1654.04	1643.49	1662.89	1652.29	1668.76	1672.76	1671.37	1659.5	1655.35	1652.79	1662.98	1650.97	1650.11	1653.62	1647.88	1659.79	1650	1657.6	1678.94	1631.71	1653.51	1629.81	1640.26	1644.21	1645.89
397.838989	1640.68	1644.14	1647.43	1650.1	1645.64	1652.19	1649.78	1652.19	1653.28	1653.06	1655.92	1657.64	1653.34	1650.59	1661.48	1652.64	1654.77	1659.27	1649.88	1648.48	1648.11	1660.08	1652.44	1659.75	1656.16	1641.6	1662.62	1652.39	1668.98	1672.93	1669.84	1660.14	1653.45	1651.23	1663.05	1650.27	1649.98	1655.4	1648.27	1659.59	1651	1657.53	1676.41	1629.89	1655.97	1629.98	1640	1646.29	1643.84
398.334015	1642.08	1643.71	1649.06	1650	1647.89	1653.1	1647.89	1650.3	1656.14	1653.17	1655.91	1658.05	1652.24	1652.82	1660.59	1651.85	1653.77	1658.84	1650.45	1647.79	1648.79	1656.54	1649.68	1661.37	1655.79	1640.72	1665.16	1653.72	1669.42	1672.06	1673.34	1660.68	1654.32	1650.98	1662.23	1651.43	1649.86	1652.85	1647.46	1658.31	1652.35	1658.26	1679.72	1629.39	1654.85	1630.84	1637.97	1643.71	1643.81
398.829987	1640.11	1644.87	1649.83	1648.76	1647.38	1654.77	1650.5	1650.65	1653.35	1652.33	1655.2	1657.15	1653.69	1652.44	1660.38	1651.9	1653.18	1658.05	1647.6	1646.01	1648.9	1659.34	1650.36	1660.19	1654.71	1642.15	1664.6	1651.64	1670.14	1675.57	1672.26	1660.74	1655.37	1652.63	1663.96	1651.66	1651.13	1653.61	1649.31	1659.27	1651.4	1657.84	1678	1633.19	1654.8	1632.24	1639.58	1644.65	1644.63
399.325012	1641.49	1644.45	1649.84	1651.54	1647.76	1653.63	1649	1648.56	1654.13	1649.85	1653.49	1658.32	1651.41	1650.33	1664.76	1652.3	1653.29	1658.05	1647.36	1646.71	1652.98	1658.38	1652.06	1659.01	1654.45	1639.44	1661.97	1653.22	1670.49	1671.9	1671.42	1661.51	1653.47	1652.83	1661.31	1652.39	1650.97	1653.98	1648.29	1661.25	1651.1	1657.84	1680.5	1630.29	1653.01	1632.06	1640.34	1645.74	1644.17
399.820007	1640.33	1642.77	1648.86	1651.64	1647.82	1651.47	1648.93	1650.54	1655.66	1653.52	1657.43	1655.96	1653.45	1653.22	1660.42	1653.65	1654.36	1659.08	1648.32	1645.49	1649.96	1658.25	1651.77	1661.9	1654.28	1641.37	1662.32	1654.28	1668.58	1672.5	1670.4	1660.77	1654.27	1651.16	1661.98	1650.82	1650.36	1653.89	1646.98	1658.02	1649.66	1658.81	1677.14	1630.56	1654.53	1632.18	1640.15	1646.12	1644.73
400.315002	1638.83	1643.46	1650.73	1651.94	1647.42	1654.59	1646.6	1649.12	1656.34	1654.55	1653.46	1658.67	1652.47	1650.11	1662.77	1652.78	1653.96	1657.69	1646.27	1645.37	1648.61	1658.03	1647.34	1658.61	1653.44	1638.54	1663.38	1650.15	1668.85	1672.37	1670.63	1661.64	1650.31	1651.13	1661.54	1650.89	1648.98	1652.82	1646.63	1659.75	1647.68	1657.8	1676.39	1629.16	1654.74	1630.02	1640.6	1646.11	1642.85
400.809998	1639.57	1639.43	1648.72	1650.32	1647.52	1651.69	1647.4	1650.15	1654.31	1650.2	1652.98	1657.41	1652.86	1651.41	1658.61	1651.42	1652.73	1657.79	1648.23	1645.25	1648.01	1657.55	1649.03	1659.68	1652.93	1639.7	1661.12	1651.96	1667.84	1670.88	1669.51	1660.07	1652.11	1648.66	1660.48	1649.45	1649.18	1652	1649.01	1659.53	1648.92	1656.91	1675.99	1630.3	1653.32	1629.94	1640.12	1643.8	1644.99
401.306000	1638.67	1643.95	1650.16	1648.96	1646.2	1652.71	1648.91	1650.78	1653.53	1652.5	1654.43	1657.94	1652.93	1652.02	1660.45	1649.36	1653.09	1656.82	1646.74	1644.23	1650.07	1654.43	1650.07	1658.78	1654.4	1639.9	1663.68	1651.53	1668.58	1670.7	1671.29	1659.54	1653.7	1650.36	1662.4	1649.52	1648.67	1652.2	1645.73	1660.34	1648.15	1655.95	1676.66	1630.37	1654.37	1632.52	1639.93	1644.89	1643.44
401.800995	1641.36	1642.31	1649.03	1650.43	1647.71	1653.56	1648.31	1650.38	1653.11	1652.31	1653.33	1657.7	1652.05	1650.75	1660.91	1651.68	1653.64	1659.67	1647.98	1644.91	1649.94	1656.91	1649.91	1658.24	1655.32	1639.96	1664.41	1651.46	1668.02	1670.96	1668.88	1660.35	1654.37	1651.67	1663.17	1651.05	1650	1652.17	1644.35	1660.06	1650.82	1657.4	1677.81	1630	1652.67	1630.67	1638.66	1645.86	1643.41
402.295990	1639.58	1642.93	1648.82	1651.33	1649.64	1652.21	1645.87	1650.48	1655.01	1648.91	1653.2	1658.57	1653.6	1650.77	1659.14	1651.78	1650.1	1654.8	1646.44	1643.99	1650.08	1654.87	1648.85	1658.17	1653.91	1640.32	1661.66	1652.94	1666.68	1670.78	1671.49	1659.37	1653.9	1650.57	1660.02	1648.03	1650.56	1652.83	1647.65	1660.86	1651.44	1656.15	1676	1630.16	1653.52	1629.02	1639.23	1642.75	1641.94
402.790985	1639.87	1642.57	1649.21	1650.9	1647.62	1652.67	1647.18	1648.69	1653.12	1651.02	1652.09	1658.94	1653.02	1648.62	1662.11	1652.18	1650.51	1657.12	1646.65	1646.12	1649.44	1656.99	1650.61	1658.88	1653.72	1640.76	1660.7	1650.67	1668.57	1671.76	1669.72	1659.68	1652.82	1652.57	1662.41	1652.45	1651.44	1649.86	1646.35	1658.65	1650.9	1658.39	1677.61	1629.99	1654.07	1628.78	1637.51	1642.73	1642.87
403.286011	1638.97	1642.7	1650.26	1651.74	1646.49	1653.31	1645.38	1649.87	1652.46	1650.41	1655.75	1655.56	1652.4	1651.68	1657.63	1652.82	1651.72	1656.26	1647.02	1643.27	1647.84	1658.91	1647.25	1659.64	1653.33	1638.79	1661.57	1650.44	1668.01	1670.98	1668.58	1659.45	1651.65	1649.99	1662.12	1649.2	1649.55	1654.08	1647.82	1658.39	1648.64	1656.09	1677.22	1631.16	1651.8	1630.21	1639.92	1644.69	1643.38
403.782013	1637.83	1643.61	1649.48	1651.05	1646.78	1653.67	1647.72	1651.9	1653.08	1651.81	1655.63	1657.79	1651.78	1649.76	1661.33	1650.33	1651.4	1657.58	1646.51	1643.64	1648.98	1656.35	1648.63	1660.24	1653.88	1637.64	1661.7	1650.92	1667.83	1672.62	1669.99	1658.18	1654.75	1652.03	1662.88	1651.08	1647.66	1653.22	1647.37	1657.47	1649.17	1656.78	1679.24	1630.63	1653.49	1629.74	1639.98	1641.71	1644.52
404.277008	1637.85	1643.66	1648.42	1651.36	1646.41	1652.6	1647.06	1650.62	1653.6	1651.25	1654.19	1657.99	1652.24	1650.8	1661.75	1653.12	1654.2	1657.46	1647.01	1645.54	1648.85	1659.19	1650.87	1659.93	1653.32	1640.59	1662.3	1649.99	1669.9	1669.64	1671.72	1659.15	1652.73	1651.37	1661.49	1650.01	1649.63	1651.48	1646.33	1657.89	1647.44	1657.86	1675.77	1631.08	1651.63	1630.22	1640.87	1644.78	1645.26
404.772003	1640.76	1644.25	1647.22	1647.9	1646.63	1652.48	1648.22	1649.73	1653.7	1650.71	1654.91	1655.22	1652.37	1649.54	1663.52	1649.71	1653.63	1655.94	1647.01	1645.08	1645.62	1657.6	1649.61	1660.47	1653.55	1637.92	1659.94	1653.33	1668.09	1672.06	1670.35	1660.31	1654.21	1649.7	1659.15	1652.47	1649	1649.37	1646.46	1658.88	1648.39	1657.31	1674.2	1628.53	1653.1	1630.96	1640.15	1644.69	1645.28
405.266998	1637.58	1642.2	1648.78	1649.88	1647.58	1654.36	1647.48	1648.72	1654.31	1652.61	1654.8	1657.11	1650.81	1651.84	1661.55	1650.92	1655.27	1655.59	1649.21	1644	1646.8	1658.16	1651.95	1661.07	1653.9	1640.23	1662.35	1652	1665.91	1672.38	1670.16	1660.57	1652.68	1650.68	1662.98	1649.19	1647.74	1652.08	1646.24	1658.6	1650.48	1656.57	1674.47	1629.99	1652.16	1629.49	1640.74	1644.09	1642.01
405.761993	1640.53	1642.58	1648.21	1652.35	1644.44	1653.83	1646.95	1648.68	1653.7	1650.49	1652.69	1656.56	1652.58	1650.37	1659.12	1650.81	1653.17	1655.7	1647.63	1646.23	1647.9	1658.79	1650.14	1660.04	1654.18	1639.24	1661.34	1651.03	1667.1	1670.51	1669.87	1660.37	1653.47	1649.93	1661.27	1652.53	1649.12	1651.99	1646.74	1657.31	1648.51	1657.81	1674.11	1629.27	1651.81	1628.59	1638.38	1645.63	1641.51
406.257996	1637.45	1641.79	1649.2	1650.01	1644.65	1652.23	1646.99	1647.62	1653.5	1650.47	1652.85	1657.23	1652.2	1651.16	1660.19	1650.86	1651.68	1655.91	1646.73	1643.39	1648.34	1657.73	1651.36	1660.52	1653.25	1641.24	1661.56	1651.56	1666.48	1670.56	1669.24	1660.23	1655.92	1651.73	1660.77	1650.46	1648.84	1653.38	1646.96	1657.34	1648.62	1657.81	1672.66	1630.24	1651.8	1629.84	1639.26	1643.22	1641.57
406.752991	1641.84	1640.71	1648.23	1648.63	1645.59	1654.58	1647.3	1647.94	1652.48	1650.39	1651.84	1654.19	1653.03	1651.03	1661.1	1652.89	1653.72	1658.32	1649.67	1644.04	1648.8	1657.95	1651.06	1660.75	1654.48	1638.29	1662.92	1652.11	1668.63	1671.86	1670.6	1657.93	1652.5	1650.95	1661.46	1652.48	1649.6	1651.81	1646.65	1659.92	1648.56	1656.37	1675.88	1630.68	1652.2	1629.48	1637.87	1644.35	1642.68
407.247986	1640.02	1642.28	1647.03	1649.56	1645.42	1652.07	1647.59	1647.53	1652.21	1650.59	1655	1655.5	1650.07	1648.17	1660.33	1651.03	1651.04	1655.47	1647.51	1646.61	1650.39	1657.56	1648.99	1658.67	1653.8	1639.73	1661.45	1654.3	1666.07	1672.68	1669.61	1659.62	1653.07	1649.73	1660.36	1651.07	1649.91	1653.15	1647.22	1660.33	1649.92	1657.66	1675.05	1630.57	1652.48	1628.94	1638.51	1644.74	1642.5
407.743011	1639.19	1642.11	1649.47	1650.93	1646.55	1651.8	1646.61	1647.59	1652.9	1651.46	1652.37	1656.37	1652.21	1650.9	1660.27	1652.3	1654.11	1655.97	1648.82	1644.78	1646.94	1657.97	1651.06	1659.92	1651.25	1640.44	1659.39	1652.39	1665.17	1671.29	1670.02	1658.45	1652.49	1649.23	1660.25	1649.33	1648.32	1653.31	1645.93	1656.88	1647.42	1657.2	1672.81	1628.95	1652.13	1630.55	1638.6	1642.17	1640.24
408.238007	1637.82	1643.2	1647.07	1651.25	1645.24	1651.29	1647.53	1648.62	1653.79	1651.26	1652.07	1656.28	1650.44	1648.77	1659.63	1650.7	1652.53	1655.47	1648.74	1645.07	1649.14	1655.13	1651.75	1658.49	1653.68	1638.04	1658.92	1652.91	1666.86	1672.31	1671.23	1660.23	1654.48	1649.08	1662.73	1648.69	1648.67	1651.88	1646.62	1658.27	1648.45	1656.24	1671.71	1629.58	1653.8	1629.59	1638.47	1643.36	1641.99
408.734009	1638.69	1643.4	1650.11	1649.61	1646.56	1653.56	1646.56	1648.22	1653.69	1650.35	1652.45	1656.83	1649.57	1649.5	1661.02	1649.02	1651.76	1656.07	1645.82	1643.71	1646.88	1656.8	1646.78	1657.87	1652.42	1639.08	1660.7	1651.97	1668	1668.45	1669.69	1658.92	1652.7	1651.4	1662.12	1649.4	1647.98	1651.56	1646.45	1657.08	1648.72	1656.42	1675.86	1627.77	1650.65	1629.7	1638.56	1642.4	1642.35
409.229004	1640.5	1642.28	1651.24	1653.03	1648.18	1653.13	1648.5	1650.23	1652.74	1650.9	1653.22	1657.02	1653.87	1647.7	1658.49	1651.99	1652.89	1655.7	1647.59	1645.12	1649.43	1657.93	1648.97	1661.64	1652.31	1639.51	1660.57	1649.09	1666.55	1670.33	1672.49	1661.18	1652.16	1649.39	1661.9	1650.03	1649.07	1653.65	1646.16	1657.73	1650.05	1655.9	1673.5	1630.5	1653.81	1627.15	1639.04	1644.61	1642.87
409.723999	1638.78	1642.58	1646.32	1648.99	1646.36	1651.92	1647.7	1649.68	1652.34	1650.8	1651.39	1656.86	1651.05	1651	1660.16	1651.7	1651.71	1656.84	1647.03	1644.63	1646.87	1658.18	1650.79	1657.98	1654.4	1637.99	1661.44	1648.3	1668.18	1669.71	1671.17	1660.87	1650.29	1650.21	1660.37	1651.53	1649.48	1649.36	1646.64	1658.88	1647.38	1658.75	1673.65	1628.27	1650.38	1628.14	1638.13	1642.08	1640.86
410.218994	1640.99	1641.16	1647.72	1648.83	1646.08	1653.49	1648.37	1649.53	1652.41	1649.98	1652.85	1655.37	1652.23	1648.46	1662.34	1651.69	1652.56	1656.74	1648.15	1645.11	1646.07	1656.14	1649.83	1658.06	1654.54	1638.03	1660.03	1650.87	1665.51	1669.18	1668.94	1657.95	1654.47	1649.98	1660.49	1649.57	1647.86	1651.2	1646.08	1658.8	1648.16	1656.21	1673.34	1630.2	1652.1	1630.02	1638.4	1643.36	1640.94
410.714996	1639.89	1642.44	1648.69	1650.08	1646.4	1653.25	1647.89	1649.12	1653.87	1649.82	1652.89	1658.36	1650.97	1648.88	1659.36	1652.07	1650.67	1655.07	1646.79	1644.33	1649.43	1657.94	1649.33	1660.84	1652.7	1637.75	1659.31	1651.18	1667.54	1669.67	1669.12	1661.24	1654.44	1651.5	1660.23	1650.36	1649.44	1651.74	1646.14	1657.8	1650.14	1658.9	1674.04	1629.17	1654.36	1630.07	1638.1	1644.63	1645.01
411.209991	1640.13	1641	1650.36	1651.89	1645.22	1655.79	1648.38	1651.44	1655.32	1651.1	1655.03	1658.19	1652.07	1649.72	1659.25	1651.12	1653.09	1655.9	1646.26	1646.12	1647.92	1658.02	1651.28	1661.11	1654.1	1640.7	1660.9	1652	1666.47	1670.98	1670.54	1659.29	1652.31	1651.1	1661.47	1652.37	1648.8	1651.07	1647.09	1656.85	1648.21	1657.7	1674.9	1627.84	1652.77	1628.52	1639.18	1643.9	1643.87
411.704987	1640.49	1642.61	1649	1650.52	1647.34	1651.26	1647.65	1649.75	1651.62	1651.05	1653.45	1656.56	1652.79	1650.34	1661.21	1651.78	1652.67	1655.49	1646.54	1644.01	1649.35	1656.09	1651.04	1658.14	1652.61	1637.24	1660.05	1651.44	1666.03	1670.34	1671.23	1659.54	1651.95	1650.71	1660.98	1649.68	1647.16	1649.9	1646.11	1660.02	1647.42	1657.37	1673.83	1629.89	1652.95	1630.22	1638.1	1642.39	1643.27
412.200012	1639.93	1642.07	1647.71	1649.65	1645.93	1651.06	1647.44	1649.11	1653.52	1648.23	1653.62	1655.39	1653.46	1649.52	1659.96	1651.99	1651.51	1655.38	1645.57	1644.36	1648.6	1656.02	1649.63	1658.56	1651.29	1637.33	1658.81	1648.96	1667.21	1670.89	1669.86	1658.98	1651.46	1649.41	1662.43	1649.57	1648.56	1651.19	1647.62	1658.11	1649.98	1656.65	1672.3	1628.22	1651.71	1628.95	1636.75	1641.6	1641.58
412.695007	1639.84	1642.15	1649.96	1648.82	1645.36	1652.83	1646.56	1650.32	1652.95	1650.81	1651.33	1656.26	1653.84	1646.99	1659.32	1650.79	1650.59	1656.49	1645.74	1643.74	1647.56	1656.58	1647.33	1657.12	1654.56	1639.03	1659.24	1650.46	1667.43	1673.53	1669.15	1658.12	1649.31	1650.64	1659.88	1649.39	1649.3	1653.03	1645.01	1659.24	1647.16	1657.26	1675.53	1629.75	1652.82	1631.35	1637.02	1643.42	1641.76
413.191010	1637.4	1640.66	1649.21	1648.79	1646.93	1652.21	1645.85	1648.93	1652.22	1651.33	1653.35	1658.33	1652	1650.32	1661.79	1651.61	1652.27	1654.69	1645.72	1645.49	1648	1658.14	1650.29	1658.98	1652.25	1637.42	1659.89	1649.21	1664.29	1668.98	1665.99	1658.12	1651.24	1649.8	1660.58	1650.36	1649.89	1652.68	1645.4	1658.23	1646.55	1656.53	1675.5	1631.39	1649.52	1627.66	1638.14	1641.99	1641.22
413.686005	1638.89	1642.25	1649.02	1650.29	1644.95	1652.84	1646.77	1648.77	1652.72	1651.28	1650.29	1654.14	1650.5	1649.39	1660.79	1651.66	1650.77	1653.96	1646.51	1644.06	1646.79	1655.29	1650.66	1658.46	1653.51	1637.6	1658.18	1648.53	1667.36	1667.77	1666.94	1659.71	1652.6	1649.09	1660.26	1647.81	1647.24	1651.18	1646.13	1656.03	1647.74	1656.93	1673.15	1629.72	1651.5	1627.82	1639.81	1643.12	1642.93
414.181000	1639.18	1641.05	1649.59	1649.18	1646.36	1651.31	1645.92	1648.18	1652.28	1652.12	1653.66	1657.93	1651.8	1650.5	1660.88	1649.55	1652.37	1656	1646.65	1643.81	1648.25	1656.06	1647.78	1658.56	1651.12	1637.21	1657.75	1649.69	1666.55	1668.81	1669.32	1657.6	1651.62	1648.33	1661.59	1648.07	1646.65	1651.16	1645.72	1655.88	1648.29	1655.99	1673.17	1631.57	1651.16	1629	1638.87	1642.85	1642.53
414.675995	1639.07	1640.52	1646.9	1651.2	1644.67	1651.43	1647.86	1649.42	1653.72	1651.03	1652.83	1655.63	1651.71	1648.68	1660.68	1650.56	1650.57	1652.55	1643.65	1643.49	1648.83	1654.7	1649.21	1657.15	1651.66	1637.77	1659.67	1650.33	1665.96	1669.48	1669.13	1661.77	1652.9	1649.56	1659.53	1650.55	1649.13	1651.05	1644.54	1657.08	1647.62	1658.57	1674.2	1629.56	1649.59	1629.81	1638.9	1642.35	1641.41
415.170990	1638.09	1643.19	1648.28	1648.88	1647.06	1650.04	1647.9	1648.03	1651.5	1649.8	1653.04	1655.34	1652.48	1646.59	1659.68	1651.83	1650.87	1655.4	1645.67	1643.6	1647.46	1653.72	1648.97	1658.15	1653.62	1637.82	1659.33	1650.28	1665.77	1668.66	1670.62	1658.15	1652.46	1649.8	1660.76	1648.13	1648.53	1652.45	1644.84	1656.5	1647.34	1656.03	1671.61	1628.34	1650.34	1626.6	1639.09	1643.05	1641.33
415.666992	1638.77	1639.62	1648.68	1649.07	1644.42	1650.53	1646.48	1648.2	1651.48	1649.69	1653.08	1656.71	1651.13	1649.42	1660.04	1649.58	1653.98	1654.09	1645.37	1644.75	1649.06	1656.19	1649.98	1658.92	1651.76	1639.1	1657.84	1650.51	1666.04	1669.8	1667.75	1657.01	1654.25	1650.09	1662.66	1648.11	1647.75	1651.42	1645.79	1656.73	1646.59	1655.02	1673.4	1628.49	1649.19	1626.27	1638.58	1643.2	1640.91
416.161987	1638.41	1642.24	1648.52	1648.76	1645.17	1651.08	1647.61	1649.2	1651.76	1649.85	1653.07	1653.86	1652.59	1647.11	1658.65	1649.17	1649.93	1654.81	1645.61	1644.64	1645.29	1656.29	1649.36	1657.95	1650.85	1639.05	1658.81	1649.72	1664.79	1668.04	1667.64	1659.08	1652.03	1646.93	1660.11	1648.62	1646.52	1652.71	1645.02	1656.39	1648.71	1656.6	1673.43	1627.45	1650	1626.19	1638.08	1644.75	1640.12
416.657013	1640.04	1642.53	1645.11	1650.6	1645.21	1651.92	1646.9	1647.35	1653.64	1650.93	1654	1656.83	1650.94	1647.42	1659.45	1650.67	1651.02	1654.26	1647.79	1643.85	1647.69	1657.58	1648.38	1658.86	1653.59	1639.16	1658.45	1652.65	1663.97	1671.64	1666.97	1660.73	1653.19	1651	1661.86	1648.35	1649.32	1651.29	1645.57	1656.63	1648.44	1657.61	1672.82	1628.29	1650.1	1628.97	1634.91	1643.08	1641.13
417.152008	1638.26	1641.71	1647.45	1648.57	1644.31	1650.25	1644.86	1647.69	1652.75	1649.85	1651.32	1654.77	1650.71	1650.2	1660.43	1649.32	1652.14	1653.43	1643.43	1641.83	1646.56	1653.95	1647.28	1655.18	1652.48	1637.16	1658.21	1650.51	1663.39	1667.38	1665.9	1659.67	1651.02	1650.34	1659.65	1649.65	1647.79	1649.47	1645.95	1658.77	1647.06	1658.31	1671.98	1626.79	1652.46	1627.7	1637.3	1641.05	1643.74
417.647003	1638.59	1641.82	1648.4	1649.52	1648.07	1650.11	1646.1	1647.85	1652.54	1649.27	1651.94	1657.27	1651.51	1649.83	1659.32	1651.82	1650.36	1654.45	1646.04	1642.71	1648.25	1656.62	1645.88	1659.96	1652.71	1638.2	1657.64	1650.25	1665.41	1667.26	1668.48	1659.58	1652.25	1650.61	1659.73	1647.16	1647.75	1653.05	1645.38	1657.81	1646.79	1656.25	1673.06	1626.95	1652.52	1626.71	1637.86	1641.83	1641.39
418.143005	1641.43	1640.83	1648.47	1649.58	1644.69	1652.28	1647.15	1646.24	1652.25	1650.33	1649.41	1655.03	1650.38	1651.38	1659.16	1648.25	1651.76	1654.7	1645.75	1642.57	1646.73	1655.18	1647.07	1659.01	1652.13	1637.68	1659.56	1651.08	1664.95	1669.08	1667.09	1658.09	1652.77	1649.32	1660.63	1649.04	1647.07	1649.66	1645.09	1655.98	1646.12	1654.43	1672.21	1626.48	1650.07	1628.23	1638.97	1642.18	1641.17
418.638000	1638.87	1640.42	1647.38	1650.56	1645.13	1651.86	1648.25	1647.92	1652.32	1649.71	1652.65	1656.04	1650.86	1649.2	1658.81	1649.38	1652.01	1653.64	1645.1	1645.48	1646.92	1654.15	1649.64	1657.56	1652.47	1639.29	1657.46	1651.37	1664.09	1665.92	1668.23	1659.58	1651.51	1648.38	1660.98	1649.06	1647.19	1650.03	1641.74	1656.86	1647.95	1656.97	1672.4	1628.71	1650.88	1629.32	1637.05	1643.5	1643.48
419.132996	1639.49	1642.73	1649.1	1649.65	1642.21	1650.83	1646.9	1645.49	1652.59	1650.72	1651.48	1655.51	1652.24	1648.71	1658.45	1647.94	1651.05	1653.44	1643.78	1643.6	1645.64	1652.78	1650.02	1656.16	1655.4	1636.48	1660.95	1648.52	1666.33	1668.12	1668.3	1658.24	1651.87	1650.14	1660.21	1650.62	1649.58	1650.76	1645.58	1656.58	1646.53	1654.47	1671.54	1626.89	1652.25	1628.56	1636.85	1643.31	1640.6
419.627991	1639.16	1641.31	1646.85	1648.94	1643.96	1650.91	1645.52	1649.17	1651.9	1649.59	1650.76	1656.17	1652.5	1647.84	1659.23	1649.09	1650.34	1654.41	1645.75	1645.34	1647.96	1654.74	1647.66	1657.28	1655.01	1637.39	1660.29	1648.28	1664	1667.66	1666.42	1658.32	1651.41	1649.81	1660.27	1649.93	1646.7	1649.87	1646.33	1655.64	1646.03	1654.5	1673.33	1628.29	1647.53	1628.37	1636.18	1643.11	1640.87
420.122986	1638.56	1640.76	1646.08	1647.49	1644.25	1649.95	1644.77	1644.76	1651.78	1650.91	1650.24	1653.83	1649.17	1648.09	1660.63	1648.83	1651.87	1654.22	1644.02	1643.89	1645.13	1655.45	1649.84	1657.08	1651.63	1638.59	1658.13	1649.54	1665.41	1666.74	1666.78	1658.21	1652.49	1648.15	1658.05	1649.26	1649.33	1649.68	1646.12	1657.19	1646.89	1655.62	1671.34	1629.02	1650.17	1628.82	1635.9	1643.99	1641.37
420.618988	1638.53	1642.3	1647.22	1649.39	1644.19	1650.63	1645.78	1646.71	1650.68	1648.11	1652.48	1652.93	1650.52	1648.21	1659.01	1648.88	1652.01	1654.71	1643.35	1641.8	1645.9	1655.78	1647.85	1656.42	1651	1635.96	1657.85	1650.49	1666.59	1667.71	1669.2	1658.06	1653.89	1649.3	1659.2	1650.24	1647.55	1652.01	1644.78	1654.44	1645.13	1656.14	1671.58	1625.49	1650.3	1628.07	1639.13	1642.83	1640.8
421.114014	1639.6	1642.54	1646.38	1647.52	1645.29	1652.26	1646.13	1650.55	1652.73	1648.9	1650.89	1654.86	1650.4	1647.9	1660.64	1648.28	1649.84	1654.85	1643	1641.16	1644.51	1656.48	1647.62	1656.77	1652.48	1638.4	1659.34	1650.37	1665.5	1666.04	1667.93	1659.44	1653.49	1647.81	1659.15	1647.58	1647.02	1649.86	1643.79	1656.66	1645.3	1656.01	1672.2	1629.45	1650.57	1627.63	1636.87	1642.92	1640.83
421.609009	1638.15	1639.54	1647.02	1649.9	1642.95	1651.91	1646.25	1646.66	1650.84	1649.31	1652.27	1653.72	1649.82	1649.01	1658.84	1650.28	1651.49	1655.45	1646.1	1642.12	1646.33	1653.32	1646.58	1656.64	1652.22	1637.55	1657.11	1650.63	1663.5	1665.36	1667.58	1658.18	1652.48	1649.13	1660.28	1647.07	1645.51	1649.29	1646.81	1655.37	1646.6	1655.25	1672.87	1628.26	1652.71	1628.29	1638.01	1642.92	1641.23
422.104004	1638.52	1640.62	1647.6	1648.1	1645.98	1651.83	1644.06	1644.94	1650.84	1651.98	1651.56	1655.04	1650.67	1648.67	1658.94	1647.27	1651.6	1654.5	1645.28	1644.5	1647.4	1654.67	1646.36	1658.83	1653.21	1638.48	1658.02	1650.09	1664.21	1669.92	1667.18	1658.57	1651.26	1650.17	1658.63	1648.47	1648.84	1647.93	1645.48	1655.19	1646.82	1655.04	1671.06	1627.09	1648.16	1627.59	1638.78	1642.21	1640.76
422.600006	1638.31	1638.19	1646.07	1647.23	1644.12	1650.19	1644.77	1645.32	1650.63	1648.84	1650.83	1656.83	1649.21	1648.42	1660.32	1647.97	1649.84	1653.32	1644.33	1642.61	1646.36	1655.26	1647.47	1653.33	1652.13	1638.58	1658.81	1649	1662.9	1667.04	1665.69	1659	1652.53	1648.67	1659.15	1647.32	1648.36	1650.07	1643.58	1658.41	1645.29	1654.94	1671.41	1626.46	1649.84	1627.72	1633.83	1640.86	1639.63
423.095001	1638.25	1641.38	1645.74	1648.88	1645.05	1650.66	1646.17	1647.14	1652.04	1649.23	1650.89	1653.59	1651.05	1647.32	1658.94	1649.95	1650.22	1655.01	1645.76	1641	1646	1654.04	1644.89	1656.72	1651.84	1638.06	1658.51	1649.91	1663.86	1666.75	1666.67	1657.29	1650.47	1648.15	1660.35	1647.7	1644.11	1649.42	1645.29	1657.18	1647.75	1657.36	1672.94	1627.22	1648.07	1625.63	1636.33	1643.11	1640.84
423.589996	1635.56	1641.6	1646.72	1648.84	1643.17	1650.96	1645.33	1646.94	1652.19	1646.95	1651.39	1653.57	1651.78	1648.9	1657.83	1648.22	1651.08	1652.28	1644.11	1642.92	1646.45	1653.75	1647.23	1656.39	1653.16	1636.35	1658.74	1648.83	1664.9	1667.17	1665.76	1658.02	1651	1647.38	1660.24	1648.79	1644.46	1650.82	1644.76	1656.66	1645.92	1656	1671.05	1626.98	1646.3	1628.25	1636.13	1642.2	1640.29
424.084991	1638.85	1641.29	1647.44	1650.82	1642.69	1651.95	1643.98	1647.61	1651.54	1648.45	1651.73	1654.05	1649.88	1648.3	1660.66	1648.01	1653.3	1652.06	1644.72	1642.06	1646.98	1653.95	1648.82	1655.07	1649.53	1637	1657.54	1647.73	1663.73	1667.17	1668.81	1657.13	1652.59	1648.57	1658.45	1648.83	1648.86	1646.84	1646.31	1657.81	1648.01	1653.79	1670.13	1629.18	1648.18	1627.84	1636.41	1642.21	1638.19
424.579987	1636.16	1641.03	1645.45	1649.46	1644.54	1649.53	1643.72	1647.11	1651.6	1647.8	1651.74	1653.1	1650.57	1649.09	1660.23	1646.85	1651.9	1652.25	1644.02	1642.58	1646.79	1653.56	1647.1	1656.31	1651.18	1637.44	1655.99	1648.34	1665.06	1665.34	1666.16	1658.37	1650.78	1648.13	1658.51	1646.98	1647.48	1649.38	1644.43	1655.15	1646.35	1655.18	1671.36	1627.22	1648.8	1627.21	1636.28	1642.72	1638.53
425.075989	1637.58	1640.71	1646.57	1647.92	1645.09	1651.19	1645.5	1647.01	1651.16	1649.65	1651.21	1653.75	1651.31	1648.91	1658	1647.97	1650.46	1653.61	1643.52	1642.95	1646.26	1652.56	1648.53	1656.34	1649.96	1639.32	1659.04	1649.54	1665.45	1666.9	1669.66	1656.32	1650.66	1647.83	1658.3	1647.65	1644.91	1649.36	1645.68	1656.55	1645.64	1653.57	1669.35	1627	1650.53	1628.9	1637.27	1643.56	1641.16
425.571014	1638.49	1640.21	1647.97	1649	1645.76	1652.86	1645.83	1647.68	1651.65	1649.6	1650.95	1657.04	1651.42	1647.34	1657.62	1647.29	1650.55	1653.57	1644.18	1643.35	1647.82	1654.88	1648.01	1658	1650.97	1637.69	1656.07	1649.68	1662.83	1662.87	1667.17	1657.97	1651.34	1646.02	1658.36	1646.73	1648.11	1648.64	1643.37	1656.05	1646.77	1656.17	1671.8	1625.54	1649.69	1625	1635.76	1642.14	1641.33
426.066010	1636.81	1640.65	1645.79	1647.09	1643.78	1650.37	1646.63	1648.15	1653.24	1650.54	1650.49	1654.75	1650.48	1648.74	1659.39	1648.16	1650.3	1654.65	1644.79	1642.44	1646.83	1656.64	1647.95	1658.7	1654.51	1637.26	1660.89	1649.26	1666.13	1667.17	1667.91	1658.85	1651.49	1647.86	1660.68	1649.49	1647.17	1651.62	1643.93	1656.29	1649.04	1654.15	1671.03	1628.61	1648.75	1627.95	1637.5	1641.02	1639.63
426.561005	1635.49	1641.46	1646.06	1648.8	1645.92	1650.13	1644.08	1647.04	1648.14	1647.43	1650.15	1653.83	1650.22	1648.47	1658.93	1651.21	1651.56	1656.02	1646.09	1641.67	1645.79	1655.28	1647.6	1657.73	1651.08	1639.13	1660.62	1649.65	1665.35	1665.07	1666.17	1658.51	1651.59	1648.09	1661.17	1648.91	1646.16	1650.61	1643.99	1654.65	1647.34	1655.88	1672.04	1627.15	1650.14	1626.17	1637.34	1642.43	1640.07
427.056000	1636.4	1641.81	1647.85	1649.01	1643.68	1652.47	1645.2	1648.85	1651.11	1649.88	1650.7	1653.85	1651.52	1648.81	1660.33	1649.27	1651.2	1654.13	1643.49	1640.3	1645.78	1653.91	1647.29	1656.98	1649.83	1636.04	1658.36	1648.72	1664.02	1667.51	1664.92	1658.8	1652.76	1648.71	1657.51	1649.76	1647.45	1650.64	1645.93	1656.19	1644.91	1656.21	1671.67	1626.67	1649.14	1627.28	1636.6	1642.64	1641.69
427.552002	1639.4	1640.37	1647.35	1647.69	1643.14	1652.03	1646.64	1648.1	1650.9	1649.42	1651.21	1652.51	1649.69	1647.19	1659.55	1647.89	1650.14	1654.74	1644.32	1640.44	1645.27	1654.04	1648.42	1658.08	1652.53	1638.32	1657.7	1651	1664.84	1664.31	1666.46	1656.08	1653.1	1648.16	1659.2	1649.29	1648.37	1651.72	1645.64	1656.16	1645.55	1657.68	1669.14	1628.46	1649.63	1628.52	1636.75	1641.31	1641.03
428.046997	1638.84	1640	1647.33	1647.33	1642.98	1651.37	1645.73	1645.13	1653.1	1647.57	1653.35	1653.99	1648.59	1646.85	1657.62	1649.38	1649.55	1652.09	1644.19	1643.09	1645.35	1654.6	1648.76	1657.86	1651.02	1637.94	1657.5	1650.46	1663.56	1665.66	1666.92	1659.04	1651.11	1647.57	1657.68	1646.52	1646.71	1649.03	1642.82	1657.42	1646.01	1655.77	1672.7	1627.81	1649.88	1628.28	1635.45	1640.56	1640.55
428.541992	1637.79	1640.86	1647.02	1647.76	1641.7	1650.86	1644.66	1646.59	1651.35	1648.95	1650.63	1653.01	1650.4	1648.05	1657.7	1650.32	1647.53	1654.72	1644.31	1641.93	1645.17	1653.33	1648.07	1655.03	1652.03	1637.51	1657.59	1649.51	1662.26	1664.94	1663.65	1655.48	1650.09	1646.49	1658.23	1648.56	1645.05	1649.72	1644.05	1656.62	1645.87	1655.51	1670.76	1628.17	1650.04	1625.95	1635.04	1640.67	1639.39
429.036987	1637.92	1640.23	1645.03	1648.5	1643.09	1648.65	1644.56	1647.24	1651.81	1647.59	1652.13	1656.13	1648.52	1645.41	1659.08	1649.8	1649.92	1652.01	1643.69	1642.65	1644.92	1653.77	1646.77	1654.86	1652.95	1638.41	1657.9	1648.93	1664.5	1666.83	1665.02	1657.66	1651.1	1649.43	1659.7	1646.7	1647.98	1650.07	1642.57	1654.26	1643.62	1653.89	1669.85	1626.84	1650.47	1626.43	1635.29	1638.51	1640.96
429.532013	1637.39	1640.04	1645.06	1646.93	1644.55	1650.34	1645.57	1647.07	1653.22	1651.39	1649.31	1654.03	1651.32	1647.98	1656.98	1647.87	1649.76	1655.64	1645.66	1641.23	1644.46	1654.15	1646.27	1655.35	1650.62	1638.55	1656.86	1648.2	1664.24	1665.42	1665.29	1656.11	1650.53	1647.42	1658.1	1647.25	1647.38	1650.9	1643.12	1655.15	1645.64	1654.98	1670.11	1628.61	1649.67	1627.19	1637.14	1640.91	1640.68
430.028015	1636.22	1638.17	1647.58	1646.22	1645.13	1651.56	1646.16	1644.98	1651.46	1649.76	1649.21	1653.4	1647.29	1649.57	1658.52	1648.91	1652.46	1654.58	1645.79	1641.14	1643.53	1655.84	1645.73	1657.18	1649.74	1638.32	1657.75	1645.98	1664.8	1665.03	1666.05	1655.74	1650	1648.31	1659.83	1646.97	1644.59	1648.55	1643.59	1655.35	1647.09	1655.71	1673.27	1629.01	1648.93	1629.07	1636	1640.94	1640.86
430.523010	1638.05	1638.08	1647.54	1648.39	1642.47	1651.07	1644.72	1646.1	1651.78	1650.84	1653.17	1654.82	1650.93	1647.05	1658	1646.01	1650.24	1653.6	1644.54	1643.2	1645.99	1655.91	1647.81	1655.63	1651.4	1638.18	1657.75	1647.85	1662.25	1666.15	1669.13	1657.92	1650.55	1647.51	1660.98	1647.99	1646.13	1649.6	1642.44	1653.4	1647.32	1654.84	1668.15	1626.42	1650.25	1627.22	1634.82	1639.98	1640.45
431.018005	1639.86	1639.55	1646.11	1647.9	1643.6	1650.87	1646.51	1646.16	1650.78	1648.39	1649.88	1653.5	1651.27	1647.26	1660.22	1648.3	1648.34	1651.76	1644.85	1642.01	1644.56	1653.38	1645.79	1654.8	1651.6	1639.07	1655.8	1649.14	1661.77	1666.05	1664	1655.73	1652.54	1646.1	1658.03	1645.36	1645.37	1648.73	1641.74	1656.4	1646.06	1654.71	1670.03	1625.69	1647.49	1625.77	1636.54	1639.96	1640.68
431.513000	1638.16	1641.98	1647.09	1646.81	1644.4	1650.74	1643.92	1647.15	1651.11	1647.61	1651.41	1654.38	1649.08	1648.97	1658.27	1646.29	1649.37	1652.23	1644.2	1643.34	1644.28	1654.52	1649.94	1657.25	1650.62	1639.84	1657.07	1647.53	1663.72	1664.02	1666.14	1655.09	1649.56	1648.14	1659.01	1648.74	1645.66	1650.28	1643.63	1656.63	1646.02	1653.14	1669.19	1627.3	1649.44	1626.57	1636	1640.91	1640.15
432.007996	1637.08	1640.65	1646.36	1648.95	1643.09	1649.93	1645.28	1645.68	1651.9	1648.58	1650.93	1654.83	1650.78	1647.98	1658.53	1649.65	1649.92	1650.48	1643.75	1640.98	1644.87	1653.81	1644.86	1653.33	1647.24	1636.8	1657.03	1646.09	1663.55	1666.34	1666.49	1654.32	1650.59	1647.41	1655.6	1646.48	1645.07	1651.49	1642.98	1655.81	1645.6	1654.87	1670.22	1626.14	1647	1627.05	1634.71	1642.57	1639.12
432.503998	1637.4	1640.98	1646.15	1647.43	1642.27	1651.22	1643.56	1647.45	1650.38	1648.88	1650.77	1652.99	1649.26	1648.37	1658.38	1650.2	1650.4	1652.98	1643.45	1641.96	1645.52	1655.27	1648.09	1656.42	1648.37	1636	1657.05	1649.02	1664.59	1666.3	1664.49	1657.54	1649.11	1645.55	1658.78	1648.89	1647.08	1647.32	1644.28	1656.21	1645.81	1657.86	1670.37	1627.49	1648.92	1625.86	1635.59	1643.21	1639.43
432.998993	1636.53	1638.87	1647.11	1648.69	1644.17	1650.33	1645.33	1645.76	1649.6	1647.53	1649.55	1653.75	1649.36	1647.25	1657.6	1648.02	1649.25	1652.11	1643.34	1642.26	1645.55	1654.73	1647.57	1656.66	1649.29	1635.94	1658.14	1647.11	1663.25	1666.75	1665.09	1655.82	1650	1648.25	1657.24	1646.28	1644.39	1649.66	1643.82	1654.98	1645.82	1655.49	1667.87	1625.51	1648.53	1626.87	1636.02	1639.31	1638.74
433.493988	1638.15	1640.09	1644.33	1647.06	1644.02	1649.09	1643.3	1646.43	1651.68	1648.84	1652.57	1655.97	1646.65	1648.74	1658.64	1648.17	1649.44	1651.55	1645.19	1640.79	1644.48	1653.91	1646.91	1656.17	1650.66	1637.04	1656.63	1647.43	1664.45	1664.39	1665.01	1658.45	1651.46	1645.78	1657.55	1647	1646.14	1650.26	1644.32	1655.61	1644.6	1654.56	1668.78	1628.75	1648.51	1627.98	1638.11	1641.65	1638.18
433.989014	1636.9	1638.6	1647.79	1647.33	1641.2	1648.36	1646.64	1647.96	1650.43	1648.99	1650.58	1653.93	1649.6	1646.83	1657.04	1649.31	1649.98	1651.63	1645.41	1643.63	1645.49	1653.74	1649.18	1656.66	1650.02	1637.8	1656.28	1648.8	1663.91	1666.79	1663.99	1655.82	1650.89	1647.01	1658.31	1646.27	1645.32	1650.83	1643.68	1655.81	1646.47	1655.7	1670.08	1627.45	1646.76	1627.45	1634.71	1643.74	1640.88
434.484985	1636.87	1642.74	1646.8	1648.13	1643.6	1651.75	1644.06	1647.39	1650.76	1649.22	1650.61	1652.72	1649.24	1647.18	1660.62	1649.17	1649.83	1651.68	1645.1	1641.12	1644.63	1654.55	1645.68	1656.68	1650.91	1636.88	1656.61	1646.98	1660.28	1666.16	1666.84	1657.77	1651.39	1646.66	1657	1646.95	1645.71	1649.85	1642.54	1653.06	1645.37	1655.32	1669.51	1626.52	1646.93	1626.14	1635.91	1641.28	1640.34
434.980011	1637.09	1640.24	1645.85	1647.21	1643.05	1648.92	1644.74	1645.98	1650.45	1647.68	1650.87	1652.71	1649.78	1649.05	1657.7	1647.22	1650.31	1653.13	1642.49	1640.03	1642.44	1652.08	1645.16	1653.58	1650.7	1635.5	1656.72	1650.6	1661.93	1666.5	1664.47	1656.87	1650.5	1646.19	1656.54	1646.22	1645.66	1645.93	1644.61	1653.69	1645.57	1656.05	1669.48	1625.69	1649.99	1627.38	1636.75	1641.92	1640.7
435.475006	1636.71	1638.83	1645.81	1646.25	1641.97	1647.73	1644.44	1644.17	1649.7	1646.9	1650.68	1653.92	1649.19	1650.36	1658.23	1648.52	1650.19	1653.63	1643.66	1640.65	1645.19	1653.32	1647.19	1654.44	1649.8	1637.95	1657.27	1646.86	1662.69	1666.24	1665.04	1656.64	1652.04	1647.08	1656.73	1649.02	1646.3	1649.85	1643.03	1654.4	1646.24	1655.38	1667.04	1626.64	1646.44	1625.86	1634.03	1642.56	1637.11
435.970001	1636.7	1639.02	1644.77	1648.19	1643.22	1649.22	1644.76	1644.66	1650.51	1646.68	1648.07	1654.45	1650.48	1648.59	1659.19	1645.77	1649.8	1651.12	1642.71	1639.59	1645.09	1652.94	1643.87	1655.15	1651.44	1637.96	1656.05	1647.93	1661.15	1666.09	1664.57	1656.07	1650.07	1647.64	1657.75	1646.66	1644.21	1648.9	1641.52	1655.65	1643.48	1654.07	1668.17	1625.91	1646.29	1626.07	1633.07	1640.28	1638.89
436.464996	1637.26	1639.04	1647.08	1648.6	1643.37	1649.61	1645.25	1646.48	1649.88	1647.68	1649.59	1653.33	1648.34	1645.39	1657.47	1646.96	1647.56	1652.84	1646.77	1643.26	1647.31	1654.13	1646.21	1657.31	1648.65	1635.6	1658.1	1647.56	1660.7	1663.74	1664.82	1655.12	1647.92	1648	1657.28	1645.02	1645.99	1647.71	1642.6	1656.73	1644.61	1655.68	1670.82	1628.92	1649.23	1628.39	1635.66	1641.34	1640.44
436.959991	1637.86	1639.45	1646.32	1648.36	1644.76	1648.6	1645.26	1644.26	1650.82	1648.35	1649.4	1653.56	1650.81	1648.88	1656.5	1647.15	1648.99	1652.3	1643.44	1639.65	1645.22	1653.75	1646.26	1654.89	1650.57	1634.37	1658.28	1648.57	1661.02	1666.07	1666.27	1656.37	1650.84	1646.09	1657.14	1647.52	1644.89	1649.17	1641.19	1654.77	1644.84	1654.52	1669.22	1626.87	1646.49	1625.5	1634.57	1640.07	1638.22
437.455994	1637.71	1639.78	1646.99	1646.72	1643.72	1650.68	1643.6	1647.62	1650.32	1649.15	1648.09	1653.31	1646.9	1646.51	1658.34	1647	1648.2	1651.72	1645.65	1641.63	1646.39	1652.65	1647.28	1654.35	1650.05	1637.36	1656.74	1647.76	1662.12	1666.69	1664.94	1657.41	1648.8	1646.69	1657.03	1646.79	1646.03	1650.05	1642.63	1653.67	1646.32	1653.21	1669.44	1628.19	1648.28	1627.81	1635.32	1642.47	1638.92
437.950989	1638.06	1638.98	1646.45	1648.51	1643.71	1649.85	1646.31	1645.53	1649.54	1646.5	1649.79	1653.79	1648.64	1648.84	1657.76	1647.76	1649.13	1653.07	1645.04	1642.07	1646.52	1653.37	1647.16	1655.91	1649.13	1636.25	1657.57	1648.73	1663.9	1665.79	1664.93	1656.63	1650.7	1646.66	1658.41	1646.57	1644.31	1647.44	1642.37	1654.82	1645.15	1652.02	1666.95	1627.95	1646.6	1625.67	1633.47	1639.62	1638.28
438.446014	1635.73	1638.52	1644.15	1647.71	1643.12	1649.39	1644.6	1645.49	1650.81	1646.19	1651.06	1653.05	1649.11	1648.32	1655.54	1646.15	1649.6	1652.03	1644.51	1639.79	1645.53	1650.58	1646.12	1655.51	1649.4	1634.86	1657.43	1646.67	1661.12	1666.1	1663.66	1656.7	1648.3	1647.28	1657.44	1646.61	1643.89	1648.13	1641.71	1654.01	1645.67	1654.27	1668.54	1625.73	1647.82	1626.61	1635.04	1640.17	1637.89
438.941010	1637.47	1639.42	1646.88	1645.85	1644.37	1650.54	1643.44	1645.77	1647.82	1648.51	1649.87	1655.15	1649.24	1646.49	1657.32	1646.44	1649.24	1652.7	1643.5	1642.38	1644.64	1654.12	1647.19	1657.81	1647.44	1635.84	1657.11	1648.05	1661.8	1664.69	1664.26	1656.34	1649.65	1648.14	1656.23	1646.62	1648.04	1649.25	1640.13	1655.62	1645.32	1655.4	1669.04	1627.74	1646.21	1625.98	1635.97	1639.23	1640.69
439.437012	1635.15	1638.27	1646.65	1646	1643.69	1649.7	1641.79	1643.28	1650.66	1646.46	1649.46	1654.4	1649.15	1646.38	1656.33	1647.65	1650.05	1652.47	1643.33	1640.7	1644.47	1651.98	1646.02	1655.27	1648.78	1636.05	1657.41	1647.43	1662.92	1663.69	1665	1654.89	1648.7	1648.09	1658.89	1646.24	1644.22	1650.22	1642.44	1652.97	1644.74	1654.81	1668.24	1627.24	1647.87	1624.91	1634.44	1639.52	1640.45
439.932007	1639.82	1639.55	1643.73	1648	1642.68	1650.07	1646.06	1647.43	1648.42	1646.05	1648.21	1651.19	1649.1	1648.07	1656.13	1647.85	1648.8	1653.21	1643.44	1638.91	1644.43	1652.68	1645.69	1655.01	1647.92	1636.01	1655.4	1647.61	1661.48	1664.67	1663.7	1656.21	1649.41	1647.19	1657.44	1647.04	1646.22	1650.36	1643.67	1654.66	1646.03	1654.54	1667.22	1628.65	1649.56	1625.4	1634.87	1639.8	1639.54
440.427002	1637.21	1640.32	1644.33	1647.49	1643.1	1648.14	1644.65	1646.83	1649.28	1646.69	1649.22	1654.84	1646.88	1647.43	1656.5	1644.73	1650.85	1651.23	1642.85	1640.72	1643.25	1652.95	1644.51	1653.63	1648.21	1636.56	1656.69	1647.18	1662.21	1664.5	1665.81	1656.32	1651.78	1646.54	1657.49	1645.06	1646	1648.21	1642.71	1655.63	1644.69	1656.48	1667.6	1628.33	1650.64	1625.87	1635.03	1639.74	1638.22
440.921997	1637	1638.8	1645.54	1647.05	1641.04	1649.74	1642.83	1643.76	1649.75	1647.11	1648.54	1651.51	1647.3	1646.06	1658.23	1646.13	1648.95	1650.89	1642.31	1639.63	1643.36	1653.19	1645.97	1656.03	1648.34	1636.69	1656.54	1646.34	1662.55	1664.83	1665.34	1658	1651.08	1646.14	1656.99	1645.83	1644.81	1649.47	1640.88	1653.27	1644.36	1654.16	1666.83	1626.87	1646.3	1626.25	1634.13	1636.56	1637.77
441.416992	1637.15	1639.98	1644.66	1647.52	1641.42	1649.05	1644.42	1645.39	1649.54	1645.91	1650.07	1653.22	1647.8	1644.23	1658.53	1645.05	1648.06	1653.39	1642.67	1639.94	1644.15	1653.32	1646.4	1655.05	1649.33	1636.4	1657.23	1646.27	1660.43	1663.53	1664.7	1654.64	1649.6	1646.33	1655.78	1646.15	1646.38	1648.8	1641.54	1654.11	1644.52	1652.98	1668.28	1626.69	1646.49	1625.38	1634.28	1641.33	1638.48
441.912994	1636.29	1640	1645.84	1649.12	1643.25	1649.67	1644.71	1645.31	1650.95	1646.54	1649.18	1655.01	1648.65	1644.89	1658.65	1646.26	1647.47	1651.96	1645.64	1642.07	1644.28	1654.28	1646.35	1656.09	1650.39	1635.05	1657.33	1646.21	1662.84	1663.67	1664.67	1656.14	1648.46	1645.23	1657.5	1646.35	1644.95	1647.1	1641.56	1654.94	1643.62	1655.04	1667.84	1625.9	1647.07	1626.64	1634.28	1638.63	1638.78
442.407990	1637.45	1639.45	1646.03	1647.97	1642.87	1649.72	1641.59	1644.63	1648.4	1645.11	1647.6	1652.38	1646.89	1646.13	1656.17	1646.73	1648.47	1652.71	1643.64	1640.11	1645.07	1653.63	1644.8	1657	1648.56	1635.03	1655.99	1646.12	1663.11	1663.47	1664.31	1655.38	1650.53	1644.93	1657.15	1645.94	1645.36	1648.54	1642.94	1655.07	1645	1654.15	1668.94	1625.41	1646.58	1624.84	1634.37	1642.05	1639.11
442.903015	1638.19	1639.01	1646.5	1645.81	1641.82	1649.26	1645.03	1646.95	1650.8	1648.5	1650.65	1654.13	1648.46	1645.84	1658.43	1646.61	1649.74	1650.9	1641.49	1640.41	1643.28	1650.92	1645.37	1654.24	1649.25	1633.24	1655.23	1646.7	1662.39	1663.55	1665.15	1657.17	1649.62	1646.12	1658.68	1646.41	1644.06	1647.48	1641.84	1655.93	1645.14	1654.2	1666.66	1626.13	1649.07	1625.09	1636.13	1639.45	1638.73
443.398010	1637.82	1638.31	1646.79	1646.3	1641.49	1649.18	1644.22	1645.34	1650.74	1646.47	1649.89	1654.07	1647.56	1649.99	1656.52	1646.62	1649.15	1650.08	1645.77	1641.82	1645.85	1652.19	1644.81	1654.47	1650.77	1636.45	1656.7	1646.52	1661.52	1663.5	1665.32	1656.43	1648.6	1644.34	1655.31	1645.34	1644.46	1647.04	1641.81	1655.33	1644.56	1651.72	1667.4	1627.12	1647.67	1625.27	1635.95	1640.17	1640.5
443.893005	1637.51	1639.22	1645.59	1646.87	1643.57	1649.23	1645.48	1646.89	1648.67	1646.69	1648.09	1652.26	1647.81	1647.27	1654.92	1645.13	1647.52	1652.99	1643.33	1640.17	1642.23	1653.24	1646	1654.67	1650.57	1634.19	1656.62	1647.37	1662.81	1663.8	1664.66	1658.09	1650.53	1648.17	1657.02	1645.83	1644.37	1647.04	1642.9	1654.29	1643.85	1653.82	1670.34	1624.98	1647.96	1625.12	1632.72	1639.99	1639.91
444.389008	1636.68	1638.6	1643.78	1648.81	1642.02	1648.97	1644.14	1645.12	1650.44	1646.23	1648.36	1652.44	1649.6	1645.64	1655.06	1645.43	1648.71	1651.05	1643.31	1641.27	1644.62	1654.16	1646.12	1654.85	1648.26	1636.82	1656.71	1647.02	1662.53	1664.04	1664.26	1655.04	1648.35	1645.55	1655.96	1646.05	1644.24	1648.52	1642.58	1657.37	1646	1654.9	1668.65	1627.9	1647.47	1627.13	1635.48	1639.85	1637.41
444.884003	1640.33	1639.9	1645.82	1644.76	1641.66	1651.72	1643.23	1645.63	1648.71	1645.31	1646.26	1650.91	1648.73	1646.43	1656.94	1648.45	1648.43	1651.98	1641.73	1640.66	1643.92	1651.19	1645.43	1654.22	1648.95	1633.35	1655.65	1648.73	1661.8	1664.98	1664.62	1656.71	1649.67	1647.83	1657.68	1644.46	1643.92	1646.07	1641.31	1654.4	1643.46	1653.65	1667.1	1625.1	1647.32	1626.81	1634.01	1637.9	1640.09
445.378998	1637.75	1637.9	1645.97	1647.62	1641.38	1649.39	1641.52	1643.34	1648.07	1647.2	1648.47	1653.59	1648.74	1645.27	1656.54	1643.98	1649.5	1650.98	1643.32	1640.95	1644.31	1651.7	1645.08	1653.42	1646.62	1636.59	1655.41	1648.91	1661.96	1663.32	1663.13	1655.56	1649	1644.44	1656.57	1645.18	1642.79	1647.67	1642.06	1655.32	1644.1	1654.38	1668.1	1625.15	1646.27	1624.38	1633.48	1639.18	1637.54
445.873993	1637.31	1637.51	1644.67	1647.97	1643.09	1649.5	1641.9	1645.52	1648.86	1645.48	1648.61	1652.83	1649.53	1646.84	1656.63	1644.49	1648.51	1650.83	1642.07	1639.34	1644.82	1652.72	1645.92	1654.85	1648.94	1634.99	1655.66	1648.61	1660.58	1664.94	1664.57	1656.55	1649.62	1648.04	1658.59	1646.81	1647.09	1647.86	1644.05	1653.78	1645.23	1655	1667.03	1627.67	1646.21	1626.34	1635.85	1641.37	1639.35
446.368988	1637.97	1637.21	1646.2	1646.33	1642.92	1649.7	1642.7	1645.08	1648.46	1647.49	1648.45	1651.17	1648.94	1646.19	1655.56	1643.92	1648	1651.16	1644.26	1642.19	1644.74	1651.89	1645.66	1654.08	1650.42	1634.48	1656.9	1648.2	1660.75	1664.88	1664.16	1655.66	1649.44	1646.29	1659.13	1644.4	1643.48	1648.75	1641.6	1652.63	1642.78	1654.18	1669.15	1626.62	1645.56	1625.56	1634.39	1641.16	1638.16
446.864990	1637.5	1638.36	1644.95	1645.94	1643.93	1648.08	1642.62	1646.28	1649.47	1646.93	1647.85	1651.51	1649.13	1644.11	1657.25	1646.59	1649.04	1652.58	1644.11	1639.31	1643.15	1651.32	1644.97	1655.43	1649.31	1633.3	1654.16	1647.88	1658.65	1664.08	1665.09	1655.61	1648.06	1645.68	1656.29	1645.24	1644.68	1648.05	1641.46	1656.68	1644.11	1653.72	1668.09	1626.21	1646.6	1625.69	1634.5	1640.5	1639.33
447.359985	1635.88	1638.26	1647.57	1646.48	1640.85	1649.4	1641.32	1644.7	1650.65	1647.73	1648.3	1653.38	1648.05	1644.73	1656.2	1647.15	1647.3	1650.83	1644.06	1641.19	1645.3	1652.96	1646.13	1654.08	1649.56	1638.25	1656.92	1646.86	1661.38	1665.61	1664.72	1657.04	1649.53	1647.59	1658.44	1645.8	1644.51	1646.06	1644.13	1656.23	1646	1653.13	1665.61	1625.59	1647.28	1627.95	1634.83	1641.26	1638.52
447.855011	1636.98	1639.56	1646.58	1649.47	1640.72	1650.01	1643.45	1645.31	1649.05	1647.82	1649.44	1654.15	1648.28	1646.3	1658.13	1645.32	1648.17	1652.32	1641.54	1639.93	1643.49	1652.56	1643.85	1656.51	1649.65	1636.1	1656.81	1648.2	1662.27	1662	1665.61	1656.87	1647.75	1645.74	1657.17	1645.85	1643.71	1646.7	1641.01	1654.85	1644.79	1650.94	1667.59	1624.88	1646.44	1626.92	1636.94	1639.24	1637.62
448.350006	1637.8	1638.77	1647.11	1647.18	1642.28	1647.58	1644.23	1646.89	1649.18	1647.08	1649.6	1652.72	1648	1645.54	1658.23	1647.03	1646.12	1649.42	1643.69	1640.19	1644.23	1652.53	1644.94	1654.32	1650.62	1637.44	1655.46	1646.64	1662.43	1663.69	1665.39	1655.13	1648.58	1645.87	1657.83	1647.51	1646.2	1648.62	1641.68	1652.74	1644.68	1653.58	1667.64	1625.76	1646.75	1625.66	1635.82	1641.78	1639.26
448.845001	1637.86	1639.59	1645.03	1647.31	1642.48	1648.35	1642.55	1645.58	1648.36	1644.58	1649.65	1652	1650.59	1645.02	1660.42	1646.71	1647.79	1650.79	1644.14	1640.9	1644.59	1653.05	1645.11	1654.99	1647.56	1635.07	1654.49	1648.05	1661.09	1663.94	1663.18	1657.2	1648.47	1647	1657.71	1644.66	1646.83	1647.64	1642.26	1655.4	1643.4	1655.19	1667.56	1626.89	1647.46	1626.29	1635.83	1639.28	1637.43
449.341003	1638.95	1641.66	1647.06	1645.75	1640.9	1650.38	1641.56	1644.76	1649.35	1647.69	1649.69	1652.38	1650.15	1645.73	1657.65	1647.86	1647.19	1651.13	1643.84	1639.58	1644.15	1654.61	1647.36	1654.59	1647.88	1636.93	1655.78	1647.12	1658.77	1663.98	1663.82	1655.83	1647.55	1645.58	1655.71	1645.95	1645.21	1645.71	1642.56	1653.55	1644.25	1654.28	1665.76	1627.08	1646.31	1627.22	1634.11	1640.3	1638.12
449.835999	1637.68	1639.78	1644.99	1647.01	1642.44	1649.64	1644.08	1645.69	1648.75	1648.95	1649.16	1653.73	1649.45	1644.33	1655.14	1646.71	1648.68	1650.52	1642.79	1640.35	1641.28	1652.55	1644.73	1654.9	1647.82	1634.32	1655.81	1648.62	1660.56	1661.48	1665.32	1654.77	1649.24	1645.19	1658.29	1644.88	1643.6	1647.35	1641.23	1653.17	1644.9	1651.82	1667.2	1625.93	1648.7	1625.59	1633.52	1640.73	1640.04
450.330994	1636.65	1638.42	1645.28	1646.89	1642.02	1649.94	1641.73	1644.38	1649.25	1648.27	1649.45	1652.7	1651.02	1647.82	1656.99	1645.06	1649.72	1651.04	1645.09	1638.75	1646.07	1653.48	1643.29	1655.31	1649.26	1632.76	1654.76	1647.88	1662.03	1664.11	1664.68	1655.22	1649.65	1646.08	1659.33	1645.75	1644.29	1648.31	1642.28	1653.97	1644.78	1654.68	1667.03	1625.31	1647.42	1626.78	1632.57	1640.61	1640.4
450.825989	1636.74	1638.27	1646.92	1647.49	1640.4	1650.08	1643.64	1646.02	1649.5	1645.39	1649.73	1653.29	1648.54	1646.03	1656.3	1646.36	1645.68	1652.71	1641.41	1640.21	1643.95	1652.72	1645.21	1655.72	1647.78	1637.31	1655.12	1648.92	1663.41	1662.38	1664.3	1655.26	1648.95	1647.45	1659.44	1645.74	1645.89	1649.78	1641.74	1654.17	1645.16	1653	1667.53	1624.27	1643.58	1626.12	1633.4	1640.2	1639.18
451.321991	1636.44	1636.46	1645.19	1647.17	1641.9	1651.2	1643.55	1646.95	1649.77	1647.05	1651.3	1652.62	1648.09	1645.95	1655.4	1645.08	1650.19	1652.24	1644.63	1639.08	1642.86	1653.22	1644.34	1655.31	1648.2	1635.52	1654.03	1649.47	1661.34	1662.31	1664.98	1654.95	1649.92	1648.18	1657.65	1647.05	1646.45	1649.79	1642.31	1653.31	1645.72	1653.87	1665.36	1624.89	1645.47	1625.03	1633.92	1639.39	1639.59
451.816986	1636.43	1639.04	1645.83	1646.97	1641.14	1652.11	1643.63	1646.56	1647.33	1647.1	1649.39	1653.05	1647.23	1644.62	1655.82	1645.59	1647.94	1650.01	1642.63	1639.87	1642.41	1650.29	1644.41	1654.44	1648.35	1635.96	1655.54	1648.37	1659.8	1662.17	1663.98	1656.56	1649.68	1645.98	1655.54	1646.21	1646.55	1647.56	1640.73	1656.48	1644.53	1655.03	1668.45	1626.05	1648.23	1626.12	1636.73	1638.9	1638.33
452.312012	1637.04	1640.4	1645.04	1648.02	1643.53	1651.1	1645.14	1645.21	1647.28	1647.2	1649.44	1651.49	1647.22	1646.72	1655.49	1644.84	1648.52	1650.34	1643.61	1640.98	1644.7	1652.44	1647.31	1655.72	1650.81	1636.28	1654.19	1647.7	1660.5	1663.45	1665.2	1655.49	1650.82	1646.07	1658.09	1644.8	1643.43	1648.8	1643.7	1653.99	1643.06	1653.86	1665.55	1626.34	1648.08	1624.38	1634.27	1640.18	1639.19
452.807007	1637.92	1637.6	1645.67	1648.19	1642.24	1648.36	1643.71	1644.39	1649.84	1647.77	1649.51	1652.36	1648.05	1645.87	1656.27	1647.59	1648.88	1650.15	1644.25	1639.59	1643.01	1653.56	1647.28	1655.06	1647.32	1637.78	1655.83	1648.64	1661.94	1662.12	1665.2	1653.67	1648.64	1644.81	1657.41	1644.79	1642.68	1648.63	1640.58	1654.95	1644.56	1654.26	1667.14	1626.82	1647.54	1626.66	1635.31	1641.28	1638.86
453.302002	1635.83	1640.35	1643.94	1647	1641.93	1648.32	1642.26	1645.49	1647.8	1646.3	1647.72	1650.81	1648.46	1644.86	1656.97	1646.6	1646.56	1650.09	1642.3	1638.49	1644.18	1653.32	1644.87	1654.67	1648.23	1636.08	1655.38	1646.08	1659.11	1665.55	1664.33	1654.05	1652.39	1646.51	1655.94	1646.7	1643.7	1645.73	1643.21	1655.35	1646.51	1654.18	1669.03	1625.72	1646.39	1624.59	1633.3	1638.97	1639.07
453.798004	1635.74	1639.59	1644.7	1645.82	1639.73	1649.3	1642.74	1647.24	1647.08	1645.18	1648.67	1649.83	1648.27	1644.73	1656.18	1646.36	1647.46	1652.17	1644.79	1638.92	1644.31	1653.93	1645.79	1653.64	1649.3	1633.72	1654.17	1647.15	1660.41	1662.5	1664.01	1654.96	1649.41	1646.86	1656.82	1646.67	1646.47	1648.2	1641.19	1654.77	1643.02	1651.81	1668.13	1627.13	1645.28	1624.02	1634.09	1638.97	1639.05
454.292999	1636.39	1640.25	1644.79	1647.83	1643.32	1648.61	1645.13	1646.58	1649.06	1645.2	1648.76	1651.43	1649.79	1645.75	1656.61	1645.18	1648.43	1652.04	1643.11	1638.63	1644.45	1653.67	1646.23	1655.28	1651.3	1636	1656.52	1646.97	1662.85	1664.64	1664.84	1655.11	1648.16	1646.31	1656.29	1644.57	1643.1	1648.35	1641.06	1654.84	1643.02	1653.87	1668.05	1624.63	1646.18	1624.96	1633.63	1640.28	1640.55
454.787994	1636.35	1639.06	1643.92	1648.09	1642.15	1647.76	1643.33	1644.21	1649.37	1647.98	1651.9	1651.04	1648.14	1647.67	1654.96	1646.06	1647.23	1648.61	1641.31	1640.81	1645.91	1653.45	1645.76	1653.05	1648.66	1632.48	1657.32	1645.15	1663.06	1661.95	1665.8	1656.15	1648.5	1645.21	1655.09	1646.01	1645.25	1648.33	1640.93	1652.83	1644.54	1653.46	1667.7	1626.77	1645.89	1625.24	1634.12	1639.46	1639.69
455.282990	1637.89	1638.36	1645.49	1649.05	1641.67	1650.25	1642.72	1647.01	1649.23	1647.23	1649.61	1653.32	1647.67	1646.55	1655.71	1646.68	1648.15	1648.5	1641.87	1639.7	1643.55	1650.91	1645.3	1654.35	1649.44	1636.84	1653.92	1646.46	1659.68	1662.36	1663.71	1653.37	1649.38	1646.25	1656.02	1644.84	1645.37	1646.97	1640.86	1653.72	1645.16	1653.2	1669	1626.62	1645.51	1624.9	1634.47	1639.79	1638.33
455.778015	1635.21	1640.52	1646.03	1647.41	1640.15	1649.79	1643.22	1645.36	1648.75	1647	1650.15	1652.96	1646.75	1646.92	1658.12	1644.98	1647.93	1651.07	1644.56	1639.28	1644.03	1653.44	1642.3	1656.22	1648.24	1634.92	1656.66	1646.43	1660.59	1664.28	1665.37	1653.49	1647.99	1645.96	1655.37	1646.89	1644.58	1648.33	1641.14	1654.77	1642.23	1654.88	1668.08	1627.54	1646.49	1625.98	1633.28	1641.71	1638.25
456.273987	1635.47	1638.58	1644.33	1647.74	1641.41	1648.89	1643.06	1647.27	1649.7	1647.16	1649.02	1652.85	1648.13	1646.1	1658.02	1646.54	1647.2	1650.37	1642.13	1639.28	1644.99	1651.14	1644.87	1653.43	1648.34	1636	1654.28	1646.65	1662.01	1663.36	1664.16	1656.28	1649.98	1645.33	1658.48	1644	1646.45	1646.64	1640.81	1653.97	1644.69	1652.81	1666.57	1625.07	1648.91	1625.91	1633.43	1641.14	1638.12
456.769012	1636.55	1638.86	1646.9	1647.21	1641.51	1648.9	1642.24	1644.66	1650.09	1647.54	1647.74	1653.33	1650.76	1644.93	1657.74	1646.05	1647.54	1652.46	1641.95	1639.46	1645.56	1652.08	1643.86	1655.82	1649.21	1634.53	1654.78	1647.44	1659.68	1663.76	1664.75	1655.3	1650.03	1646.65	1654.83	1647.68	1646.12	1645.3	1642.53	1654.76	1642.19	1651.5	1667.52	1625.53	1646.96	1623.92	1634.4	1640.17	1637.43
457.264008	1637.82	1636.93	1647.33	1646.65	1641.9	1649.89	1642.75	1645.46	1650.67	1646.48	1648.73	1651.73	1650.37	1647.68	1654.11	1645.73	1646.98	1653.26	1643.36	1640.67	1644.08	1652.69	1646.44	1655.53	1647.41	1637.05	1653.34	1646.69	1658.58	1662.45	1661.93	1654.97	1648.04	1643.74	1654.55	1643.63	1641.86	1648.92	1639.23	1655.94	1643.49	1653.51	1666.56	1626.21	1645.76	1625.42	1635.37	1641.73	1638.91
457.759003	1634.96	1638.52	1645.95	1647.83	1642.05	1650.18	1641.97	1644.66	1648.95	1646.03	1648.11	1650.92	1646.36	1646.85	1656.34	1644.76	1647.09	1651.53	1641.7	1639.39	1644.27	1651.26	1645.91	1655.33	1649.17	1636.36	1653.07	1646.32	1659.85	1664.1	1663.42	1654.6	1649.76	1644.5	1656.71	1643.5	1644.8	1645.52	1639.94	1652.48	1642.75	1651.5	1665.43	1623.76	1644.1	1625.58	1634.43	1639.03	1637.17
458.253998	1635.38	1636.11	1644.59	1646.79	1641.25	1648.39	1639.78	1643.43	1648.31	1645.52	1648.1	1653.23	1649.13	1646.97	1655.65	1647.67	1646.92	1651.22	1642.63	1640.11	1643.23	1650.36	1644.22	1655.7	1648.22	1635.31	1654	1647.02	1660.22	1662.63	1662.82	1654.91	1650.4	1645.98	1656.54	1645.11	1644.94	1646.2	1642.26	1652.89	1642.05	1653.17	1667.39	1625.08	1643.49	1625.05	1632.17	1637.83	1638.5
458.750000	1636.35	1637.65	1645	1646.35	1640.8	1648.84	1642.1	1646.46	1648.52	1647.48	1650.94	1652.1	1648.58	1647.77	1657.63	1647.02	1647.24	1651.38	1642.44	1640.13	1642.77	1649.46	1644.96	1651.35	1646.93	1635.05	1653.48	1646.37	1660.09	1660.5	1662.73	1656.12	1646.7	1645.43	1656.43	1645.69	1642.47	1649	1641.28	1653.82	1643.44	1652.29	1667.31	1624.59	1647.69	1626.32	1634.87	1639.62	1638.66
459.244995	1634.68	1639.05	1644.48	1645.21	1641.51	1648.17	1643.04	1646.1	1647.45	1648.17	1647.83	1654.39	1649.85	1644.72	1653.81	1645.47	1647.34	1651.45	1640.55	1638.73	1645.8	1650.76	1646.31	1652.75	1647.86	1632.88	1655.67	1647.39	1661.39	1663.15	1663.47	1655.89	1646.17	1643.02	1657.02	1646.13	1645.45	1647.31	1642.42	1653.87	1643.48	1655.34	1668.89	1625.71	1646.31	1626.18	1632.87	1637.72	1637.17
459.739990	1634.94	1638.11	1645.13	1644.19	1640.45	1649.33	1639.85	1643.02	1650.05	1647.18	1648.57	1653.65	1648.05	1644.56	1655.66	1642.64	1646.85	1650.63	1642.74	1639.08	1643.46	1650.98	1645.28	1656.5	1650.12	1633.38	1654.98	1645.54	1659.91	1662.35	1663.28	1654.08	1648.1	1644.29	1656.01	1644.48	1646.37	1647.74	1641.15	1656.05	1641.83	1654.54	1666.24	1626	1646.42	1624.42	1635.74	1639.22	1637.56
460.234985	1635.81	1638.24	1646.13	1644.09	1643.43	1648.28	1642.39	1644.53	1646.68	1646.91	1648.96	1651.46	1647.21	1644.68	1657.06	1644.75	1646.9	1649.72	1641.42	1637.79	1643.23	1651.86	1643.27	1653.32	1648.57	1632.94	1655.87	1645.76	1661.52	1663.07	1663.18	1655.05	1647.83	1644.94	1655.59	1647.26	1645.08	1646.67	1640.31	1653.92	1643.83	1652.84	1665.99	1625.78	1645.55	1623.75	1633.92	1638.22	1638
460.730011	1637.98	1639.04	1644.88	1646.1	1642.74	1649.67	1643.79	1645.2	1647.77	1646.37	1649.56	1653.34	1646.64	1645.56	1657.75	1647.35	1649.54	1651.32	1642.34	1640.03	1644.47	1651.21	1645.86	1653.49	1648.46	1632.24	1655.7	1645.59	1658.77	1663.55	1662.94	1654.38	1648.02	1647.41	1656.6	1643.63	1643.35	1646.54	1641.32	1653.49	1644.09	1653.88	1668.44	1625.45	1645.69	1624.64	1632.48	1637.67	1637.47
461.226013	1636.56	1637.55	1646.4	1645.89	1643.73	1650.17	1643.23	1643.95	1648.93	1646	1649.13	1651.17	1646.94	1646.54	1656.53	1644.61	1648.44	1650.27	1643.29	1637.38	1643.82	1650.72	1646.09	1654.42	1649.34	1633.65	1653.48	1645.74	1659.73	1661.71	1664.21	1653.92	1647.25	1644.43	1655.82	1645.05	1643.94	1647.84	1641.26	1653.29	1642.47	1654.17	1668.03	1626.39	1646.16	1623.48	1635.87	1639.8	1637.55
461.721008	1637.53	1638.9	1642.92	1645.52	1643.34	1647.55	1640.31	1644.18	1647.63	1645.84	1648.52	1651.62	1646.97	1645.8	1655.19	1646	1647.3	1652.17	1642.27	1640.42	1645.27	1651.9	1643.55	1653.92	1647.37	1633.41	1655.78	1644.37	1661.1	1661.68	1663.63	1652.74	1647.63	1645.28	1655.95	1645.13	1645.48	1648.49	1640.69	1651.72	1642.66	1654.29	1667.06	1625.96	1647.26	1626.19	1635.2	1638.4	1637.13
462.216003	1638.05	1638.84	1646.07	1645.62	1639.05	1647.21	1641.61	1645.26	1647.13	1645.2	1648.7	1651.89	1647.37	1644.85	1654.37	1644.57	1646.34	1649.04	1641.86	1639.67	1644.77	1650.19	1645.94	1652.67	1650.08	1635.24	1653.04	1645.24	1661.82	1660.48	1663.32	1654.39	1647.37	1642.81	1655.97	1645.17	1643.58	1646.73	1640.26	1653.18	1644.13	1652.95	1668.55	1625.26	1643.81	1626.52	1634.03	1639.22	1636.26
462.710999	1635.87	1638.5	1644	1645.71	1641.02	1648.39	1644.06	1645.87	1647.75	1646.07	1649.46	1653.01	1645.64	1645.2	1657.36	1643.85	1647.19	1650.81	1641.85	1639.65	1642.72	1650.16	1645.89	1653.88	1651.03	1634.72	1653.73	1645.26	1661.62	1662.78	1664.14	1654.77	1649.22	1647.12	1656	1647.3	1644.02	1647.71	1641.88	1654.52	1641.9	1653.06	1666.75	1625.63	1647.57	1626.57	1633.76	1639.85	1637.28
463.205994	1634.46	1638.85	1644.49	1645.55	1640.93	1647.08	1643.83	1644.26	1650.94	1647.65	1648.77	1652.23	1648.1	1645.1	1656.3	1646.13	1645.88	1651.91	1640.98	1638.18	1643.4	1651.74	1643.54	1653.28	1646.44	1633.61	1653.53	1645.42	1661.11	1661.18	1663.93	1655.23	1646.01	1646.71	1655.84	1646.63	1645.73	1647.22	1640.41	1653.73	1644.63	1653.14	1666.93	1623.97	1646.03	1626.09	1631.63	1638.77	1635.04
463.701996	1637.15	1637.76	1644.57	1645.87	1642.51	1648.51	1643.79	1643.02	1648.25	1645.73	1649.78	1649.81	1648.43	1646.41	1656.64	1643.77	1647.06	1650.94	1642.24	1637.96	1643.97	1652.6	1646.23	1654.19	1647.82	1632.87	1655.14	1646.27	1660.34	1662.43	1664.66	1654.61	1648.32	1644.06	1657.09	1645.76	1646.85	1649.01	1640.26	1653.29	1645.19	1655.78	1668.83	1626.06	1645.85	1625.7	1633.06	1641.41	1637.49
464.196991	1636.64	1639.6	1646.18	1645.33	1640.82	1649.56	1642.77	1643.39	1650.17	1649.2	1651.07	1653.12	1646.83	1646.05	1657.22	1644.48	1649.35	1649.34	1642.21	1639.32	1644.08	1652.65	1645.16	1653.82	1648.94	1634.85	1653.87	1646.67	1660.29	1661.77	1662.6	1653.16	1650.19	1645.77	1657.02	1643.68	1644.72	1646.51	1641.8	1652.36	1643.49	1654.52	1666.97	1622.55	1646.88	1625.13	1634.08	1638.4	1639.26
464.691986	1635.97	1639.73	1644.31	1647.33	1641.77	1647.02	1642.77	1644.72	1646.99	1644.68	1649	1650.67	1646.22	1644.29	1655.16	1643.64	1646.8	1651.45	1641.14	1641.83	1642.1	1651.69	1645.35	1652.88	1647.63	1633.77	1652.71	1646.77	1659.07	1663.05	1661.36	1653.62	1646.78	1645.05	1657.05	1646.03	1645.24	1647.13	1641.6	1653.19	1642.05	1653.14	1666.9	1625.22	1645.08	1625.39	1634.61	1640.25	1639.54
465.187012	1635.89	1638.15	1644.65	1645.72	1641.2	1649.67	1643.36	1644.13	1648.46	1644.24	1648.99	1652.22	1647.51	1646.08	1658.38	1644.92	1646.41	1649.42	1643.36	1638.7	1642.81	1654.44	1643.57	1655.97	1648.46	1635.39	1656.92	1646.45	1660.41	1665.3	1662.62	1654.03	1648.46	1644.47	1655.9	1644.42	1642.98	1646.76	1641.23	1653.46	1643.52	1653.33	1666.45	1623.61	1644.14	1624.56	1633.03	1637.36	1638.5
465.683014	1637.54	1639.56	1644.98	1644.52	1641.04	1648.61	1643.47	1643.13	1647.01	1643.93	1648.19	1651.16	1647.07	1645.49	1655.11	1644.62	1650.55	1650.01	1643.31	1639.81	1644.63	1650.89	1644.69	1652.7	1648.16	1634.21	1653.53	1646.13	1661.36	1662.22	1664.74	1656.17	1648.14	1646.65	1656.93	1645.41	1646.13	1646.8	1641.36	1654.71	1644.39	1651.45	1666.91	1627.09	1644.68	1625.18	1634.55	1640.98	1638.97
466.178009	1637.87	1639.21	1644.64	1645.27	1640.79	1649.95	1642.65	1644.84	1650.07	1647.12	1649.77	1653.07	1647.18	1644.24	1654.66	1646.5	1649.08	1651.31	1642.85	1640.51	1644.63	1652.61	1645.91	1653.27	1647.22	1634.52	1656.23	1644.73	1660.11	1660.14	1662.98	1654.65	1649.23	1646.02	1657.56	1644.91	1644.61	1647.63	1641.07	1654.81	1645.31	1652.36	1665.67	1625.1	1645.92	1626.56	1633.2	1639.08	1639.54
466.673004	1635.49	1637.29	1645.09	1647.23	1640.48	1650.06	1641.96	1643.51	1648.29	1645.8	1648.52	1653.39	1646.11	1644.69	1655.02	1643.73	1647.44	1650.13	1644.28	1638.19	1643.62	1652.05	1644.59	1652.93	1648.29	1634.94	1655.48	1645.52	1659.15	1659.83	1663.6	1655.93	1648.17	1645.3	1656.52	1647.07	1645.04	1649	1641.14	1652.17	1644.01	1654.67	1664.7	1625.05	1646.3	1622.91	1634.38	1639.24	1639.01
467.167999	1636.32	1639	1642.21	1647.45	1640.12	1649.17	1644.04	1643.99	1649.88	1647.01	1647.62	1652.11	1648.08	1646.28	1655.56	1643.58	1648.61	1650.11	1643.26	1639.87	1643.99	1653.35	1644.59	1655.65	1649.38	1635.72	1652.68	1645.08	1658.16	1662.69	1663.73	1653.79	1648.3	1645.66	1656.49	1646.89	1645.5	1647.41	1642.33	1652.18	1644.43	1653.99	1665.17	1625.96	1646.11	1624.66	1633.79	1639.58	1637.59
467.662994	1635.25	1639.79	1645.94	1644.68	1641.82	1647.83	1643.98	1644.7	1649.44	1644.97	1648.8	1653.69	1646.55	1646.89	1656.91	1644.72	1647.92	1650.96	1642.34	1638.7	1644.24	1653.08	1644.26	1654.11	1649.27	1632.47	1654.13	1646.72	1659.65	1663.31	1662.92	1655.15	1649.39	1643.95	1657.18	1645.8	1646.22	1647.05	1639.98	1653.78	1642.91	1653.04	1664.75	1627.54	1645.31	1624.39	1633.9	1640.47	1636.69
468.158997	1637.63	1639.62	1646.11	1647.88	1642.41	1648.6	1642.88	1644.42	1649.47	1644.9	1646.89	1653.88	1648.37	1644.13	1655.82	1645.97	1647.05	1650.97	1642.11	1638.97	1642.15	1653.02	1645.44	1656.11	1648.3	1632.96	1655.41	1647.66	1660.6	1661.34	1661.4	1656.26	1649.62	1645.37	1656.19	1645.49	1644.02	1645.99	1639.44	1654.39	1642.83	1651.78	1665.76	1625.81	1644.4	1624.76	1633.58	1638.23	1638.12
468.653992	1638.05	1639.35	1643.84	1645.82	1641.39	1649.88	1643.38	1645.34	1649.1	1645.61	1649.29	1654.2	1645.19	1644.25	1656.25	1646.49	1646.93	1650	1642.84	1640.71	1642	1653.83	1645.02	1655.42	1649.22	1634.48	1654.49	1649.02	1660.77	1663	1664.04	1654.91	1647.22	1642.95	1656.28	1645.47	1643.82	1646.1	1639.66	1652.25	1642.87	1651.78	1664.47	1623.05	1646.31	1625.28	1634.49	1638.98	1638.05
469.148987	1636.69	1639.96	1645.4	1645.36	1640.18	1648.4	1641.83	1644.05	1649.6	1645.47	1650.21	1652.84	1649.54	1645.77	1658.14	1644.21	1647.41	1651.15	1642.69	1640.58	1643.37	1649.67	1645.06	1652.44	1648.66	1635.71	1655.45	1645.17	1661.24	1662.2	1664.98	1656.68	1651.32	1647.31	1656.34	1646.4	1644.97	1647.27	1640.57	1652.73	1643.29	1652.36	1665.58	1627.22	1646.66	1625.76	1633.73	1639.35	1637.67
469.644012	1635.45	1638.37	1644.11	1647.2	1641.05	1647.94	1643.2	1644.19	1648.6	1644.75	1648.82	1651.8	1645.64	1644.7	1657.18	1643.45	1647.6	1649.67	1642.33	1642.07	1643.77	1653.58	1647.94	1653.45	1649.46	1635.92	1656.27	1648.17	1660.35	1664.4	1662.66	1655.4	1651.75	1646.19	1657.37	1644.1	1644.84	1647.57	1639.78	1655.95	1642.59	1652.64	1667.78	1626.62	1646.13	1623.58	1634.17	1639.78	1639.88
470.139008	1636.5	1639.61	1644.05	1646.31	1640.87	1647.31	1642.5	1644.99	1649.72	1647.45	1648.07	1651.44	1647.21	1645.22	1657.57	1646.54	1645.93	1650.58	1642.13	1638.56	1641.59	1650.63	1645.75	1652.92	1647.2	1635.06	1653.77	1645.68	1661.03	1662.94	1659.54	1654.06	1648.73	1644.67	1656.66	1643.97	1643.94	1647.5	1640.65	1652.34	1645.08	1652.05	1664.37	1625.26	1645.64	1624.2	1634	1637.78	1636.29
470.635010	1636.24	1637.65	1645.16	1645.47	1642.38	1650.33	1641.97	1646.19	1648.77	1646.09	1648.5	1652.13	1646.95	1644.42	1658.12	1644.58	1644.1	1652.54	1643.44	1639.51	1644.23	1651.92	1646.4	1654.39	1647.78	1636.33	1655.46	1646.13	1660.44	1663.34	1663.19	1652.99	1646.55	1644.96	1655.99	1645.87	1643.15	1646.83	1641.57	1652.44	1642.92	1654.66	1661.81	1626.4	1644.96	1623.98	1633.02	1640.11	1639.15
471.130005	1637.7	1639.01	1643.08	1645.7	1641.25	1649.94	1642.99	1643.84	1647.67	1646.68	1647.99	1650.67	1647.5	1646.14	1655.19	1644.12	1646.82	1651.23	1641.99	1639.06	1644.29	1652.07	1642.95	1654.72	1648.05	1633.15	1655.25	1646.98	1663.27	1662.98	1665.03	1655.89	1650.78	1646.72	1655.17	1645.37	1644.94	1646.31	1640.91	1654.1	1644.53	1654.98	1665.19	1627.03	1646.93	1626.76	1633.92	1640.19	1635.78
471.625000	1636.32	1639.15	1645.56	1643.44	1638.95	1646.03	1642.65	1643.68	1649.46	1645.46	1647.8	1653.62	1645.59	1644.64	1657.37	1644.96	1646.33	1650.2	1641.31	1638.38	1642.49	1651.35	1643.81	1653.87	1646.58	1636	1652.11	1647.33	1660.61	1662.29	1661.12	1654.44	1650.17	1647.31	1657.97	1645.25	1646.49	1645.73	1640.71	1651.87	1642.1	1652.41	1666.99	1626.38	1646.68	1623.45	1631.86	1637.39	1638.43
472.119995	1635.66	1638.21	1644.61	1644.95	1640.97	1648.73	1643.42	1643.56	1648.97	1647.77	1648.99	1653.4	1646.27	1646.73	1656.52	1644.95	1648.48	1651.75	1642.63	1640.33	1642.58	1653.05	1645.32	1654.69	1648.39	1636.36	1652.65	1646.25	1659.26	1662.5	1661.18	1654.96	1648.01	1646.37	1656.24	1644.28	1644.2	1648.4	1640.98	1654.73	1642.67	1652.33	1666.78	1625.41	1645.41	1624.8	1631.4	1637.66	1636.21
472.614990	1635.25	1637.43	1644.02	1646.74	1640.65	1646.9	1644.2	1645.58	1649.04	1645.34	1648.47	1652.19	1646.98	1644.86	1655.37	1646.94	1647.44	1650.52	1642.33	1637.95	1643.21	1653.19	1646.89	1655.27	1647.05	1637.41	1654.39	1646.04	1661.41	1661.84	1664.11	1655.58	1649.98	1646.17	1655.8	1643.46	1643.53	1645.38	1642.12	1653.69	1643.66	1653.73	1663.93	1625.24	1645.75	1623.57	1633	1637.75	1636.67
473.110992	1635.42	1638.53	1642.9	1645.48	1641.56	1647.55	1643.98	1646.02	1648.21	1645.49	1650.2	1650.32	1646.16	1645.77	1656.67	1644.86	1647.51	1649.15	1641.95	1640	1641.82	1650.42	1642.83	1652.89	1647.94	1632.71	1653.83	1645.8	1658.74	1661.59	1663.6	1655.08	1648.93	1645.64	1654.56	1643.63	1644.61	1647.48	1640.05	1653.96	1641.94	1654.69	1667.09	1624.06	1647.34	1625.16	1634.42	1639.69	1638.13
473.605988	1637.3	1639.2	1644.86	1646.02	1642.8	1647.65	1643.94	1645.51	1648.77	1646.69	1649.47	1651.75	1649.69	1645.17	1655.4	1648.2	1649.41	1649.93	1641.68	1637.2	1643.38	1651.76	1643.45	1653.82	1650.98	1635.99	1654.37	1645.35	1660.08	1660.79	1663.99	1654.66	1650.17	1646.67	1657.07	1646.04	1644.48	1647.85	1641.59	1653.96	1641.73	1655.08	1666.4	1625.79	1641.72	1624.82	1634.27	1637.71	1636.02
474.101013	1636.5	1637.2	1646.82	1646.26	1641.74	1647.95	1642.54	1644.83	1648.46	1646.44	1648.46	1651.33	1647.31	1645.11	1655.62	1647.45	1647.47	1650.19	1641.84	1640.63	1643.56	1651.34	1645.31	1653.83	1649.99	1634	1654.3	1646.89	1658.35	1662.49	1660.98	1655.02	1648.42	1646.07	1656.42	1645.83	1643.42	1647.45	1642.03	1652.26	1644.82	1652.05	1664.05	1625.89	1643.93	1625.61	1636.88	1639.15	1637.25
474.596008	1635.27	1637.81	1644.73	1645.91	1641.55	1648.53	1644.67	1642.78	1648.03	1644.32	1647.75	1651.22	1646.26	1645.85	1656.5	1644.83	1647.12	1648.92	1641.17	1638.94	1643.96	1650.34	1646.38	1651.3	1648.14	1638.86	1654.25	1646.65	1661.6	1661.88	1661.46	1655.15	1651.76	1647.24	1658.17	1643.91	1645.12	1647.23	1641.19	1655.15	1644.81	1652.23	1664.36	1625.08	1646.36	1625.81	1634.99	1640.04	1637.83
475.091003	1636.73	1637.65	1643.25	1646.56	1641.55	1647.97	1643.08	1644.27	1650.01	1646.13	1645.73	1649.79	1649.62	1645.9	1656	1643.96	1647.5	1647.4	1641.22	1639.88	1642.66	1650.7	1644.75	1651.82	1648.97	1636.16	1654.07	1645.63	1659.17	1662.51	1662.47	1654.04	1650.66	1646.86	1657.83	1645.58	1644.54	1648.89	1640.89	1653.31	1642.61	1654.57	1667.6	1625.38	1645.25	1625.3	1631.06	1638.64	1637
475.587006	1637.51	1637.93	1646.56	1645.95	1642.21	1648.15	1641.61	1645.12	1649.06	1646.64	1646.58	1653.76	1647.03	1644.26	1658.26	1645.38	1647.82	1650.11	1641.12	1638.85	1642.95	1652.26	1644.22	1654.68	1649.37	1634.03	1654.95	1643.96	1659.84	1663.9	1663.13	1653.82	1649.26	1646.11	1656.61	1645.03	1645.09	1647.57	1641.73	1652.58	1642.63	1653.54	1666.95	1624.48	1644.34	1625.46	1632.82	1639.79	1637.33
476.082001	1636.16	1638.76	1646.67	1646.51	1640.76	1648.63	1644.8	1644.15	1651.15	1648.02	1648.73	1651.63	1647.81	1644.88	1657.12	1646	1648.37	1651.9	1641.82	1638.74	1644.25	1650.48	1644.4	1654.24	1647.89	1635.07	1655.64	1646.63	1659.63	1660.64	1662.89	1653.49	1649.79	1645.45	1655.88	1644.78	1643.76	1644.56	1640.16	1650.71	1644.66	1653.81	1664.09	1627.39	1647.57	1624.54	1632.07	1638.03	1639.52
476.576996	1638.14	1638.38	1644.83	1645.26	1640.26	1648.92	1642.46	1644.38	1649.87	1647.13	1647.65	1651.63	1647.11	1645.76	1657.43	1643.41	1647.35	1650.86	1643.46	1638.58	1642.02	1651.02	1643.79	1652.98	1647.5	1634.84	1654.74	1646.02	1658.88	1661.67	1663.91	1656.64	1649.18	1646.91	1656.42	1645.77	1644.64	1644.44	1639.79	1652.4	1642.65	1652.41	1664.13	1626.73	1645.73	1624.31	1632.53	1639.49	1636.46
477.071991	1635.87	1637.43	1644.95	1647.91	1642.12	1647.69	1644.42	1643.69	1647.57	1644.85	1647.47	1649.92	1647.65	1644.69	1656.31	1645.54	1647.16	1650.03	1641.06	1637.95	1643.42	1650.51	1644.07	1653.65	1648.03	1635.47	1653.94	1645.41	1660.6	1661.94	1662.84	1656.17	1648.79	1644.1	1655.78	1644.73	1643.79	1643.29	1637.88	1651.26	1641.52	1652.57	1664.78	1623.08	1645.48	1625.36	1632.2	1638.64	1638.85
477.567993	1637.1	1637.71	1644.39	1647.29	1642.17	1647.92	1644.54	1646.22	1649.48	1646.39	1648.39	1652.76	1648.61	1646.25	1657.34	1646.74	1650.07	1650.19	1642.87	1639.25	1642.31	1650.44	1643.87	1653.02	1647.76	1635.5	1655.29	1646.18	1661.88	1661.74	1664.49	1655.08	1649.55	1644.43	1655.97	1646.14	1644.89	1647.98	1638.57	1654.48	1642.13	1652.3	1663.87	1626.18	1644.36	1623.96	1633.18	1639.74	1637.18
478.062988	1636.52	1639.24	1644.51	1645.19	1642.08	1648.24	1641.62	1643.25	1649.69	1648.9	1649.75	1653.09	1645.95	1646.11	1655.23	1645.73	1648.18	1650.32	1642.57	1639.61	1644.43	1651.32	1647.14	1654.58	1648.29	1636.82	1651.43	1646.77	1659.8	1661.22	1662.49	1653.48	1650.49	1644.72	1656.53	1646.44	1644.71	1647.57	1640.36	1652.61	1643.92	1653.45	1665.22	1624.79	1645.02	1625.35	1633.29	1637.74	1638.31
478.558014	1635.89	1638.54	1645.73	1645.28	1641.57	1649.25	1643.99	1646.54	1649.36	1647.19	1648.18	1654.17	1645.89	1647.73	1656.77	1643.24	1649.06	1651.15	1643.42	1638.54	1643.69	1652.65	1645.15	1656.06	1647.66	1634.51	1655.47	1644.43	1659.34	1661.72	1663.35	1655	1648.19	1645.28	1656.25	1644.67	1643.23	1646.43	1640.44	1653.53	1642.41	1655.38	1666.09	1627.21	1645.52	1626.2	1631.5	1637.35	1636.43
479.053009	1637.09	1639.04	1644.87	1646.88	1641.28	1648.39	1644.02	1643.76	1648.45	1644.65	1647.56	1649.95	1646.31	1644.03	1655.11	1645.98	1646.17	1649.47	1643.9	1637.34	1641.93	1651.09	1642.88	1653.11	1647.86	1633.28	1654.54	1646.6	1659.06	1661.03	1660.33	1653.72	1648.48	1644.44	1655.02	1644.7	1644.09	1646.38	1641.29	1654.79	1643.98	1652.39	1665.09	1624.81	1644.5	1626.02	1631.44	1638.29	1636.94
479.548004	1636.29	1641.17	1644.41	1646.75	1641.15	1647.83	1643.05	1645.61	1650.2	1646.98	1647.92	1650.92	1648.02	1645.68	1655.56	1646.8	1646.77	1650.59	1641.27	1639.42	1641.87	1653.49	1644.39	1654.03	1648	1632.95	1655.97	1646.26	1659.88	1662.64	1662.94	1654.37	1647.34	1644.5	1655.37	1644.11	1641.81	1645.78	1638.29	1652.83	1642.1	1653.03	1665.17	1626.42	1645.46	1622.78	1632.28	1638.04	1638.88
480.044006	1634	1639.85	1646.96	1648.46	1640.36	1648.33	1643.5	1644.29	1649.71	1645.91	1647.31	1651.29	1646.9	1645.46	1656.65	1642.46	1646.82	1649.75	1642.5	1640.33	1643.45	1653.22	1644.48	1654.55	1647.75	1632.59	1653.8	1644.91	1658.71	1661.55	1660.9	1653.3	1648.95	1644.88	1656.48	1644.91	1644.23	1645.73	1639.89	1652.07	1643.29	1653.93	1666.87	1627.6	1645.5	1624.47	1635.3	1639.08	1636.09
480.539001	1635.61	1637.81	1644.37	1648.67	1640.92	1648.63	1644.04	1643.88	1649.7	1647.78	1649.94	1651.34	1649.03	1645.92	1656.49	1646.68	1647.32	1649.5	1641.03	1638.72	1641.39	1653.09	1642.49	1655.01	1650.41	1633.59	1653.7	1645.15	1661.71	1664.71	1663.3	1655.04	1649.46	1646.31	1655.7	1645.6	1643.66	1646.8	1642.77	1652.91	1641.63	1651.22	1664.18	1622.34	1646.09	1626.86	1632.25	1638.85	1637.83
481.033997	1637.25	1636.42	1645.78	1647.04	1642.18	1649.6	1645.02	1644.47	1649.41	1646.73	1647.95	1652.51	1648.15	1646	1656.05	1644.89	1647.52	1650.72	1639.84	1639.4	1641.93	1651.26	1645.49	1653.72	1650.2	1633.72	1652.79	1645.91	1659.74	1660.37	1661.56	1652.36	1648.5	1646.87	1656.13	1645.27	1644.25	1646.15	1640.84	1651.67	1643.12	1655.15	1664.35	1627.2	1644.66	1625.52	1635.47	1640.08	1637.99
481.528992	1635.97	1635.52	1645.35	1646.64	1640.29	1649.75	1644.43	1642.63	1651.17	1645.71	1648.82	1652.25	1647.21	1644.32	1656.89	1647.8	1645.59	1651.15	1644.42	1639.6	1643.18	1653.3	1642.42	1653.96	1649.09	1634.44	1652.74	1645.18	1660.75	1662.76	1663.31	1655.73	1645.98	1644.41	1654.37	1645.44	1642.48	1643.72	1640.98	1652.4	1641.44	1652.98	1665.54	1624.97	1645.84	1623.8	1634.55	1638.66	1636.8
482.023987	1635.56	1638.64	1642.96	1646.68	1642.43	1648.63	1640.78	1643.83	1649.64	1645.24	1647.38	1651.44	1647.27	1644.24	1656.47	1645.25	1646.88	1647.13	1641.24	1640	1643.29	1651.72	1646.74	1653.03	1646.76	1635.25	1654.03	1646.56	1660.95	1662.56	1661.23	1654.68	1648.69	1645.03	1655.86	1644.42	1643.33	1646.26	1640.43	1653.12	1640.2	1654.03	1665.3	1624.08	1643.15	1625.2	1633.7	1639.14	1637.43
482.519989	1635.23	1637.96	1643.98	1646.71	1642.21	1647.83	1642.93	1643.22	1646.95	1648.52	1648.82	1653.14	1647.48	1647.23	1657.1	1646.21	1648.76	1649.02	1640.32	1638.67	1644.67	1650.06	1645.43	1652.68	1647.45	1636.26	1654.24	1645.79	1661.19	1662.19	1661.63	1653.81	1650	1645.75	1656.87	1645.9	1643.19	1645.93	1639.59	1653.36	1641.9	1652.99	1665.25	1623.64	1644.42	1624.45	1633.65	1638.09	1638.19
483.015015	1636.1	1638.41	1645.89	1646.84	1640.8	1650.37	1643.06	1645.03	1646.92	1646.3	1648.32	1651.09	1647.59	1646.29	1655.1	1645.51	1649.49	1649.96	1643.12	1640.98	1642.38	1652.61	1643.68	1653.72	1648.82	1633.79	1653.67	1647.26	1658.84	1662.79	1660.34	1655.56	1648.49	1645.98	1653.57	1645.72	1643.28	1645.41	1642.65	1651.73	1642.34	1654.03	1664.21	1626.6	1645.76	1625.63	1633.37	1636.72	1637.78
483.510010	1635.67	1636.85	1645.05	1645.11	1640.84	1650.57	1642.24	1642.72	1647.69	1645.25	1646.82	1651.37	1646.94	1647.21	1655.93	1646.26	1646.97	1648.83	1642.92	1640.69	1640.5	1651.63	1643.45	1653	1648.24	1635.24	1654.09	1644.86	1660.34	1661.49	1661.79	1655.46	1647.73	1646.28	1656.94	1645.87	1644.89	1646.22	1639.91	1652.23	1642.39	1650.73	1664.35	1623.9	1644.82	1624.09	1633.71	1639.56	1637.46
484.005005	1637.39	1636.44	1646.5	1646.42	1641.43	1648.88	1640.29	1644.81	1646.7	1644.96	1647.76	1651.1	1648.11	1646.25	1657.28	1644.28	1647.46	1650.65	1642.61	1639.03	1642.89	1651.09	1645.19	1654.23	1646.62	1635.91	1653.52	1644.99	1659.86	1662.29	1661.28	1656.27	1648.92	1645.41	1656.54	1643.78	1643.81	1646.16	1639.92	1653.08	1644.84	1654.32	1665.6	1624.07	1645.1	1625.9	1633.69	1639.81	1637.83
484.500000	1637.84	1639.46	1644.77	1645.13	1640.43	1650.17	1643.3	1644.37	1648.44	1646.9	1649.46	1652.66	1646.26	1644.97	1656.32	1643.67	1647.83	1647.57	1642.73	1638.12	1643.67	1652.74	1641.8	1653.98	1649.4	1633.84	1654.16	1644.89	1660.44	1660.15	1662.47	1655.31	1648.1	1646.6	1655.96	1643.03	1644.05	1645.09	1640.05	1655.36	1642.63	1652.39	1666.14	1627.1	1644.3	1625.45	1633.21	1638.87	1635.78
484.996002	1637.46	1637.1	1645.34	1646.68	1640.3	1650.52	1643.46	1643.1	1648.35	1649.61	1648.5	1651.91	1647.13	1645.32	1656.3	1647.13	1647.57	1651.24	1643.05	1638.34	1645.12	1652.88	1643.64	1655.86	1648.67	1634.96	1653.42	1645.11	1661.57	1661.42	1662.1	1656.77	1648.26	1645.07	1655.37	1645.22	1642.39	1646	1639.72	1653.11	1641.24	1653.8	1664.71	1626.61	1644.52	1623.14	1632.57	1638.18	1638.04
485.490997	1634.96	1639.41	1645.52	1647.93	1640.71	1649.86	1643.29	1645.74	1650.3	1647.77	1650.26	1652.96	1647.25	1644.75	1655.58	1644.95	1648.81	1652.51	1642.85	1640.11	1642.98	1652.44	1644.57	1654.32	1651.39	1636.34	1653.13	1646.86	1659.24	1662.39	1661.34	1655.18	1649.64	1645.67	1656.67	1646.79	1645.01	1645.61	1641.21	1652.43	1643.85	1653.48	1664.47	1625.1	1645.49	1624.87	1635.49	1639.55	1638.15
485.985992	1637.55	1637.88	1644.62	1646.55	1641.15	1648.19	1643.07	1644.51	1648.41	1647.99	1649.63	1651.65	1645.24	1647.19	1656.65	1646.25	1647.5	1650.01	1641.13	1639.78	1642.75	1651.66	1645.35	1653.93	1648.41	1635.07	1655.29	1645.87	1661.87	1662.91	1664.11	1655.91	1646.42	1644.24	1657.18	1645.06	1642.46	1647.21	1639.38	1654.11	1642.97	1653.19	1665.98	1624.72	1645.26	1624.68	1633.78	1637.27	1636.85
486.480988	1635.35	1637.86	1644.3	1645.79	1641.55	1649.31	1643.46	1644.29	1648.33	1644.15	1647.66	1649.25	1647.14	1645	1657.57	1644.5	1647.32	1648.93	1641.84	1638.67	1644.54	1650.74	1642.89	1652.75	1647.75	1633.66	1651.92	1644.73	1659.82	1662.02	1659.5	1656.47	1647.73	1645.15	1655.93	1642.99	1642.15	1646.97	1638.82	1651.75	1642.05	1652.04	1664.49	1624.57	1646.64	1625.32	1632.62	1638.04	1635.68
486.976013	1635.05	1638.95	1643.59	1646.03	1640.61	1648.13	1643.26	1645.76	1646.69	1646.99	1648.91	1649.03	1646.69	1646.53	1656.18	1645.99	1648.33	1650.11	1642.24	1639.45	1645.31	1652.65	1644.28	1652.81	1648.47	1633.85	1653.89	1646.54	1659.88	1661.98	1662.12	1655.91	1646.81	1644.65	1655.27	1645.83	1644.48	1648.48	1641.35	1654.06	1642.99	1653.18	1666.16	1626.56	1644.02	1624.41	1632.93	1637.69	1637.27
487.471985	1637.6	1637.77	1643.05	1646.47	1640.29	1648.42	1641.73	1643.46	1648.53	1646.79	1648.27	1650.78	1647.26	1647.89	1656.94	1644.76	1645.15	1650	1642.25	1639.88	1642.78	1652.74	1644.91	1654	1649.31	1634.11	1654.46	1647.93	1661.11	1660.21	1662.9	1655.19	1649.78	1645.88	1655.93	1645.28	1643.9	1645.99	1639.42	1653.08	1641.36	1652.97	1663.13	1626.69	1646.35	1624.94	1632.72	1638.33	1637.28
487.967010	1635.51	1637.29	1645	1646.02	1641.07	1648.84	1641.9	1642.69	1648.69	1645.96	1648.5	1651.5	1647.79	1645.05	1654.85	1644.63	1647.31	1648.45	1642.64	1640.92	1642.77	1651.13	1643.34	1655.11	1647.77	1634.01	1652.48	1644.98	1659.44	1660.02	1661.21	1654.03	1650.7	1645.23	1654.52	1644.53	1643.1	1644.46	1639.49	1653.9	1641.77	1651.81	1666.86	1625.28	1644.8	1624.41	1630.43	1635.86	1638.29
488.462006	1636	1636.95	1645.41	1646.78	1642.9	1648.67	1642.96	1643.3	1648.4	1645.69	1647.65	1651.11	1647.51	1644.76	1654.9	1644.23	1647.09	1651.28	1641.38	1638.61	1643.57	1651.97	1644.98	1654.77	1648.18	1635.03	1653.75	1643.65	1660.37	1662.14	1662.77	1654.5	1647.7	1642.95	1656.03	1644.45	1642.18	1645.54	1640.29	1651.19	1642.07	1652.76	1664.32	1625.57	1643.5	1625.99	1631.51	1638.32	1637.82
488.957001	1636.96	1638.03	1643.89	1645.73	1641.07	1648.65	1643.49	1644.73	1648.32	1648.42	1648.54	1653.52	1646.42	1647.93	1655.73	1644.34	1648.3	1650.87	1641.81	1638.7	1643.17	1651.79	1644.25	1654.46	1646.96	1635.74	1653.23	1646	1660.86	1662.66	1660.64	1655.18	1647.84	1643.49	1656.52	1645.31	1644.7	1643.69	1639.61	1654.08	1642.63	1650.64	1664.16	1627.48	1644.5	1623.79	1632.65	1636.28	1635.71
489.453003	1636.23	1638.63	1644.24	1643.09	1641.07	1648.06	1642.71	1644.8	1648.17	1646.5	1650.32	1652.78	1646.7	1645.39	1658.67	1645.04	1649.15	1650.16	1641.22	1638.29	1643.22	1649.45	1641.74	1653.22	1648.01	1635.36	1654.31	1645.28	1657.17	1662.89	1660.56	1653.62	1647.57	1642.86	1656.89	1643.92	1642.14	1646.54	1639.19	1651.98	1640.87	1653.65	1664.26	1626.64	1644.66	1625.57	1632.13	1637.78	1635.57
489.947998	1636.3	1636.94	1645.86	1646	1642.88	1647.88	1642.38	1644.62	1649.45	1646.02	1647.36	1651.75	1645.17	1646.78	1654.66	1645.58	1646.92	1650.24	1643.53	1637.89	1642.95	1651.86	1644.15	1653.2	1647.8	1633.97	1654.94	1648.33	1661.67	1662.54	1662.04	1656.56	1648.29	1643.41	1656.58	1646.39	1643.38	1648.52	1640.24	1652.42	1643.25	1653.37	1662.03	1623.42	1643.89	1626.55	1633.62	1638.02	1638.82
490.442993	1636.56	1638.44	1644.38	1645.22	1642.1	1649.03	1643.66	1644.22	1648.76	1645.98	1647.52	1653	1647.81	1647.83	1657.43	1646.51	1647.27	1650.32	1642.38	1642.05	1643.91	1650.78	1643.74	1654.9	1648.32	1633.53	1653.53	1643.56	1660.25	1661.61	1660.84	1655.02	1648.78	1644.97	1656.68	1643.71	1644.37	1647.37	1640.05	1653.9	1644.15	1651.26	1661.59	1625.3	1644.34	1623.76	1635.15	1641.18	1637.6
490.937988	1636.76	1636.01	1644.92	1646.2	1640.75	1648.08	1643.51	1645.57	1648.47	1644.66	1648.93	1650.87	1647.96	1645.96	1654.76	1644.46	1647.88	1651.39	1640.8	1640.02	1641.92	1652.27	1643.69	1653.85	1650.37	1634.53	1654.7	1645.67	1660.24	1660.17	1661.23	1655.7	1647.95	1643.22	1655.84	1643.88	1641.39	1644.71	1640	1650.59	1639.27	1651.29	1663.49	1624.58	1642.15	1625.71	1633.57	1636.9	1636.89
491.433014	1634.49	1636.76	1642.88	1645.7	1641.19	1647.96	1642.66	1642.07	1650.36	1647	1647.87	1651.69	1647.52	1645.86	1654.39	1642.97	1646.77	1650.51	1641.86	1639.4	1642.89	1651.02	1645.22	1654.49	1649.6	1635.3	1655.15	1645.37	1660.27	1659.93	1662.61	1655.81	1649.5	1646.67	1653.73	1645.85	1646.09	1644.49	1640.32	1652.44	1642.97	1650.74	1665.14	1625.89	1643.72	1625.74	1630.73	1638.46	1636.01
491.928986	1635.37	1636.84	1642.95	1643.84	1640.9	1646.51	1642.68	1644.21	1647.4	1647	1649.52	1651.58	1646.54	1644.65	1656.17	1644.26	1646.62	1650.47	1641.79	1637.15	1641.71	1650.72	1642.95	1655.11	1648.43	1632.96	1652.02	1646.25	1661.15	1661.05	1661.09	1653.41	1646.96	1644.13	1655.75	1643.26	1641.62	1645.96	1641.46	1654.92	1643.71	1652.83	1664.65	1625.25	1647.91	1623.23	1630.28	1636.63	1635.13
492.424011	1635.51	1636.56	1645	1646.36	1640.18	1649.36	1641.82	1644.05	1648.37	1645.46	1647.14	1651.9	1645.35	1645.19	1656.45	1643.46	1647.67	1648.62	1642.68	1639.95	1644.08	1652.15	1645.84	1656.52	1645.91	1633.7	1653.69	1643.5	1662.41	1659.64	1662	1656.23	1650.86	1645.78	1657.17	1644.44	1642.43	1647.82	1639.58	1651.48	1641.41	1652.83	1663.13	1625.55	1643.47	1625.5	1632.76	1638.74	1637.08
492.919006	1635.65	1637.91	1645.93	1648.58	1641.62	1649.9	1643.12	1644.23	1646.55	1646.07	1647.13	1652.29	1647.59	1646.58	1656.89	1644.57	1647.27	1648.76	1642.45	1640.18	1644	1652.58	1642.71	1654.9	1647.45	1632.07	1653.33	1646	1658.66	1661.65	1662.08	1655.06	1647.13	1644.79	1657.98	1645.01	1641.63	1645.45	1641.24	1652.74	1641.17	1654.16	1664.82	1626.49	1644.98	1625.23	1633.28	1637.56	1636.76
493.414001	1636.29	1637.07	1645.91	1644.52	1640.63	1649.34	1641.36	1645.38	1647.92	1647.97	1647.74	1649.74	1648.21	1645.19	1656.02	1645.39	1648.72	1649.45	1641.89	1637.05	1643.1	1651.6	1640.24	1655.23	1646.95	1633.52	1654.61	1645.98	1658.3	1662.19	1661.32	1655.95	1647.19	1644.34	1656.34	1643.41	1642.62	1645.1	1640.49	1652.29	1641.74	1654.27	1664.02	1624.68	1643.44	1624.51	1631.58	1637	1638.02
[truncated: 6,286 more rows]
[truncated: 776 more columns]
